# Supplementary material for: Identification of Haptic Based Guiding Using Hard Reins
Source: PLoS One. 2015 Jul 22;10(7):e0132020. doi: 10.1371/journal.pone.0132020 (PMC4511788; doi:10.1371/journal.pone.0132020)
Supplement: S2 File — (ZIP) [file pone.0132020.s002.zip › MotionData2/Subject11/T17/fc17.txt]

// Start Time: 0
// Sample rate: 25.0Hz
// Scenario: 4.0
// Firmware Version: 2.6.1
Counter	Acc_X	Acc_Y	Acc_Z	Gyr_X	Gyr_Y	Gyr_Z	Mag_X	Mag_Y	Mag_Z	Quat_w	Quat_x	Quat_y	Quat_z
21914	9.493694	0.228503	2.591970	-0.556404	-0.010097	-0.008609	-0.664575	-0.274572	-0.424973	0.289643	-0.598222	-0.186095	-0.723606
21915	9.474453	0.221298	2.579994	-0.552781	-0.003665	-0.024533	-0.664714	-0.275134	-0.425823	0.282902	-0.600129	-0.180960	-0.725993
21916	9.464647	0.255421	2.615873	-0.547368	-0.011866	-0.017342	-0.663853	-0.277961	-0.425296	0.276084	-0.602590	-0.175353	-0.727952
21917	9.436019	0.313513	2.600765	-0.547253	0.007955	-0.017460	-0.665263	-0.278802	-0.426139	0.269511	-0.604204	-0.170148	-0.730309
21918	9.440304	0.289682	2.659020	-0.558169	0.004369	-0.014032	-0.664412	-0.279655	-0.425027	0.262624	-0.606393	-0.164219	-0.732358
21919	9.452137	0.287372	2.688027	-0.547201	0.015113	-0.012200	-0.664410	-0.280078	-0.425032	0.256116	-0.607799	-0.158913	-0.734664
21920	9.430529	0.277720	2.668832	-0.552614	0.016882	-0.006086	-0.662714	-0.279942	-0.424762	0.249412	-0.609693	-0.152872	-0.736680
21921	9.449694	0.309229	2.702285	-0.553436	0.029446	0.000026	-0.663554	-0.281918	-0.424213	0.243019	-0.610837	-0.147255	-0.739010
21922	9.420377	0.285458	2.736420	-0.536190	0.027556	0.000228	-0.663406	-0.283613	-0.424232	0.236602	-0.612408	-0.141296	-0.740953
21923	9.410730	0.317027	2.750579	-0.543527	0.018605	-0.002455	-0.663124	-0.283333	-0.423667	0.230235	-0.613539	-0.135912	-0.743028
21924	9.430179	0.324064	2.735976	-0.546343	0.004213	-0.003279	-0.662560	-0.283340	-0.421981	0.223543	-0.615391	-0.129927	-0.744609
21925	9.452124	0.343139	2.716402	-0.564525	-0.001150	0.001857	-0.662557	-0.284190	-0.421004	0.216899	-0.616801	-0.124276	-0.746369
21926	9.391768	0.338686	2.716532	-0.549144	-0.004722	-0.010339	-0.662273	-0.284471	-0.421713	0.210010	-0.618674	-0.118350	-0.747751
21927	9.392407	0.309076	2.620204	-0.547234	0.004233	-0.005063	-0.665388	-0.283908	-0.419147	0.203459	-0.619793	-0.113028	-0.749457
21928	9.396916	0.294759	2.654188	-0.547405	-0.024624	-0.002236	-0.664819	-0.284754	-0.419865	0.196637	-0.621869	-0.107085	-0.750430
21929	9.469319	0.323394	2.668271	-0.545565	-0.013723	-0.011995	-0.664687	-0.282638	-0.419280	0.189933	-0.623121	-0.101959	-0.751831
21930	9.463239	0.271111	2.804183	-0.532685	0.007711	0.001280	-0.665107	-0.283485	-0.419145	0.183387	-0.624555	-0.096047	-0.753044
21931	9.368108	0.236635	2.606546	-0.556323	-0.003919	0.003714	-0.665395	-0.282067	-0.420677	0.176785	-0.625615	-0.090533	-0.754425
21932	9.382325	0.265850	2.654530	-0.562155	-0.051434	-0.019059	-0.665545	-0.280375	-0.419954	0.169429	-0.627902	-0.084623	-0.754898
21933	9.474656	0.269617	2.577039	-0.525645	-0.031901	-0.004574	-0.666397	-0.279383	-0.420500	0.163008	-0.629148	-0.079788	-0.755801
21934	9.479111	0.221405	2.601735	-0.541947	-0.024617	-0.004816	-0.666685	-0.278542	-0.418517	0.156141	-0.630879	-0.073895	-0.756407
21935	9.392244	0.207391	2.592342	-0.540140	-0.026422	-0.006572	-0.668945	-0.279100	-0.418787	0.149495	-0.631977	-0.068858	-0.757308
21936	9.411591	0.197542	2.582760	-0.545605	-0.028180	-0.008392	-0.667824	-0.276846	-0.418208	0.142501	-0.633660	-0.062950	-0.757763
21937	9.421939	0.192068	2.490982	-0.554598	-0.022839	0.003861	-0.669232	-0.278253	-0.418494	0.135814	-0.634647	-0.057562	-0.758594
21938	9.479282	0.182478	2.561090	-0.538395	-0.039034	-0.006458	-0.667405	-0.276148	-0.415950	0.128908	-0.636371	-0.051752	-0.758773
21939	9.421638	0.202009	2.534368	-0.543635	-0.012097	0.005692	-0.668961	-0.275860	-0.416498	0.122379	-0.637054	-0.046493	-0.759621
21940	9.445548	0.211738	2.568058	-0.541823	-0.004783	-0.006712	-0.669244	-0.275862	-0.415651	0.115444	-0.638161	-0.040534	-0.760119
21941	9.469122	0.182951	2.626342	-0.560106	-0.022716	-0.006818	-0.668403	-0.274170	-0.415780	0.108493	-0.638916	-0.035222	-0.760773
21942	9.464649	0.216632	2.596975	-0.542767	-0.012025	-0.002252	-0.669113	-0.273462	-0.415767	0.101592	-0.640029	-0.029200	-0.761045
21943	9.508337	0.191917	2.553696	-0.543763	-0.028241	-0.001272	-0.668837	-0.272339	-0.414067	0.094917	-0.640722	-0.024092	-0.761502
21944	9.481678	0.163084	2.554053	-0.560172	-0.040813	0.002143	-0.671952	-0.271771	-0.412769	0.087832	-0.642198	-0.017795	-0.761282
21945	9.474644	0.167810	2.529845	-0.546551	-0.039027	-0.003017	-0.672513	-0.272616	-0.413196	0.081077	-0.642947	-0.012703	-0.761501
21946	9.475225	0.162489	2.452578	-0.563807	-0.038910	-0.006755	-0.673370	-0.271209	-0.411061	0.073799	-0.644280	-0.006454	-0.761193
21947	9.475187	0.172217	2.462135	-0.552954	-0.046170	-0.006582	-0.675633	-0.271495	-0.408228	0.066892	-0.645032	-0.001337	-0.761221
21948	9.509144	0.196110	2.452157	-0.560259	-0.047867	-0.013724	-0.675503	-0.269240	-0.407078	0.059545	-0.646379	0.004761	-0.760675
21949	9.559826	0.224882	2.466267	-0.567412	-0.031673	-0.006816	-0.676059	-0.271498	-0.407098	0.052432	-0.646807	0.010092	-0.760782
21950	9.510168	0.168612	2.307476	-0.563791	-0.040718	-0.004959	-0.678049	-0.269238	-0.405931	0.045166	-0.647927	0.016371	-0.760186
21951	9.497455	0.147395	2.380223	-0.560308	-0.066000	-0.001233	-0.679318	-0.270369	-0.404806	0.038227	-0.648751	0.021617	-0.759733
21952	9.483199	0.137606	2.346521	-0.567479	-0.051551	-0.001409	-0.678898	-0.270099	-0.401284	0.030965	-0.649917	0.027989	-0.758858
21953	9.500337	0.151847	2.322175	-0.579276	-0.046020	-0.008651	-0.680735	-0.270376	-0.401414	0.023647	-0.650331	0.033424	-0.758547
21954	9.481460	0.166164	2.273711	-0.560281	-0.053206	-0.020769	-0.680458	-0.269537	-0.399153	0.016186	-0.651407	0.039435	-0.757530
21955	9.515697	0.184980	2.225127	-0.565494	-0.019001	-0.013952	-0.682718	-0.270098	-0.398859	0.008934	-0.651286	0.044580	-0.757469
21956	9.542096	0.175237	2.239699	-0.571101	-0.040532	-0.020959	-0.683566	-0.270379	-0.398574	0.001323	-0.652049	0.050758	-0.756474
21957	9.568831	0.184614	2.220227	-0.540105	-0.029992	-0.006499	-0.682438	-0.269823	-0.396886	-0.005486	-0.651967	0.055594	-0.756187
21958	9.554296	0.160508	2.215682	-0.557319	-0.022689	-0.008520	-0.683288	-0.269827	-0.395048	-0.012743	-0.652329	0.061722	-0.755311
21959	9.542208	0.194540	2.234650	-0.550064	-0.015387	-0.022634	-0.683849	-0.270812	-0.395617	-0.019949	-0.651931	0.066474	-0.755096
21960	9.515585	0.185071	2.239624	-0.554557	-0.014581	-0.010313	-0.684561	-0.269826	-0.394474	-0.027200	-0.652054	0.072530	-0.754205
21961	9.539983	0.184706	2.205765	-0.543713	-0.017211	-0.023433	-0.684698	-0.271097	-0.394205	-0.034336	-0.651573	0.077156	-0.753870
21962	9.554370	0.170145	2.210742	-0.552618	0.002501	-0.006849	-0.684985	-0.269823	-0.395034	-0.041526	-0.651318	0.083210	-0.753085
21963	9.568830	0.213706	2.234401	-0.552699	-0.000054	-0.022751	-0.684703	-0.269683	-0.394753	-0.048796	-0.650456	0.087948	-0.752855
21964	9.563807	0.196927	2.251510	-0.556230	0.007925	-0.006921	-0.683858	-0.268837	-0.395174	-0.056032	-0.649996	0.094040	-0.752012
21965	9.568887	0.208812	2.224789	-0.548950	0.009695	-0.006843	-0.684279	-0.269398	-0.396022	-0.063030	-0.648846	0.098898	-0.751828
21966	9.542339	0.189585	2.215374	-0.545342	0.006094	-0.009440	-0.683572	-0.269256	-0.396589	-0.070143	-0.648317	0.104787	-0.750856
21967	9.563750	0.201821	2.261121	-0.574454	0.000836	-0.010629	-0.684418	-0.269820	-0.396166	-0.077506	-0.647154	0.109968	-0.750395
21968	9.541887	0.223891	2.289901	-0.539840	0.016870	-0.008557	-0.683004	-0.269822	-0.396600	-0.084541	-0.646354	0.115756	-0.749453
21969	9.525310	0.252830	2.263020	-0.548109	0.002510	-0.010333	-0.681880	-0.268131	-0.396591	-0.091557	-0.645088	0.120521	-0.748969
21970	9.526007	0.213477	2.154718	-0.548926	0.011494	-0.006859	-0.683285	-0.270388	-0.396040	-0.098652	-0.644236	0.126462	-0.747820
21971	9.541891	0.151161	2.254466	-0.542690	-0.010212	-0.001354	-0.684000	-0.268266	-0.396857	-0.105423	-0.643036	0.131268	-0.747101
21972	9.573545	0.194373	2.239443	-0.568933	0.010707	-0.008854	-0.684138	-0.269257	-0.396021	-0.112783	-0.642045	0.137466	-0.745762
21973	9.532404	0.194723	2.253993	-0.550734	0.015103	-0.006908	-0.683430	-0.269396	-0.397014	-0.119798	-0.640347	0.142245	-0.745231
21974	9.534761	0.189905	2.258876	-0.536232	0.002291	0.007494	-0.682302	-0.268838	-0.395749	-0.126446	-0.639396	0.148169	-0.743794
21975	9.542020	0.204390	2.263538	-0.552544	0.018749	-0.010487	-0.683430	-0.269684	-0.395468	-0.133537	-0.637539	0.152897	-0.743192
21976	9.534778	0.223830	2.272996	-0.531649	0.013130	0.002177	-0.683429	-0.269968	-0.395048	-0.140211	-0.636345	0.158640	-0.741781
21977	9.548943	0.180360	2.292794	-0.543459	0.011368	0.003815	-0.682298	-0.269683	-0.396463	-0.146939	-0.634466	0.163412	-0.741052
21978	9.541385	0.156422	2.322069	-0.536184	0.017718	-0.004991	-0.683291	-0.269119	-0.395604	-0.153762	-0.633109	0.169100	-0.739551
21979	9.519990	0.178111	2.290442	-0.547002	0.025797	0.003679	-0.682156	-0.269970	-0.395199	-0.160568	-0.630893	0.173857	-0.738895
21980	9.514808	0.163885	2.329270	-0.559731	0.031374	-0.008894	-0.683287	-0.269966	-0.395754	-0.167761	-0.629162	0.179779	-0.737354
21981	9.481288	0.200242	2.311994	-0.543340	0.034842	-0.002532	-0.681305	-0.269819	-0.398726	-0.174625	-0.626730	0.184351	-0.736702
21982	9.495171	0.181244	2.379848	-0.552463	0.031304	-0.005274	-0.681305	-0.270247	-0.397322	-0.181636	-0.624899	0.190189	-0.735077
21983	9.542689	0.181549	2.476439	-0.561522	0.031237	0.007011	-0.680315	-0.269964	-0.398313	-0.188550	-0.622300	0.195134	-0.734244
21984	9.565814	0.133734	2.583266	-0.538017	0.016737	0.003830	-0.680882	-0.269681	-0.398024	-0.195152	-0.620591	0.200902	-0.732408
21985	9.561045	0.124021	2.571298	-0.545195	0.023866	0.016085	-0.680028	-0.270809	-0.399310	-0.201674	-0.618008	0.205717	-0.731488
21986	9.387688	0.090841	2.501823	-0.568808	0.017605	0.021119	-0.680590	-0.271654	-0.399456	-0.208367	-0.615983	0.212121	-0.729488
21987	9.295823	0.120633	2.535444	-0.546932	0.031004	0.021276	-0.681438	-0.271652	-0.399590	-0.214834	-0.613153	0.216967	-0.728570
21988	9.483607	0.095584	2.583802	-0.556844	0.038150	0.035303	-0.679464	-0.270529	-0.398748	-0.221216	-0.610705	0.223254	-0.726815
21989	9.718567	0.049303	2.762821	-0.545202	0.023827	0.021407	-0.680581	-0.273345	-0.400460	-0.227592	-0.607873	0.228078	-0.725723
21990	9.507695	-0.059680	2.515425	-0.545360	-0.025048	0.043776	-0.680878	-0.270524	-0.399301	-0.233380	-0.606247	0.234556	-0.723175
21991	9.280833	0.155076	2.617239	-0.549485	-0.100774	0.048592	-0.682291	-0.271378	-0.396199	-0.238803	-0.604967	0.240319	-0.720579
21992	9.298235	0.307283	2.625183	-0.569516	-0.120766	0.078581	-0.685687	-0.271382	-0.392791	-0.243885	-0.604334	0.247981	-0.716803
21993	9.166012	0.414364	2.609666	-0.564278	-0.142233	0.057530	-0.687106	-0.271682	-0.386443	-0.249138	-0.603424	0.254214	-0.713572
21994	9.662300	0.414377	2.724992	-0.566114	-0.125735	0.033618	-0.688514	-0.274382	-0.379979	-0.254747	-0.602987	0.261266	-0.709401
21995	9.665070	0.309353	2.938807	-0.538664	-0.084335	0.023046	-0.691761	-0.277082	-0.372373	-0.260469	-0.601439	0.266361	-0.706738
21996	9.356608	0.364255	2.904777	-0.547763	-0.087921	0.022023	-0.695000	-0.281330	-0.366475	-0.266168	-0.600511	0.272782	-0.702945
21997	9.088150	0.594754	2.776909	-0.555240	-0.133146	0.043425	-0.695554	-0.285305	-0.359468	-0.271530	-0.599330	0.278545	-0.699634
21998	9.233082	0.591317	2.759838	-0.535466	-0.193123	0.091825	-0.698376	-0.289149	-0.347792	-0.275470	-0.599446	0.286156	-0.694907
21999	9.317818	0.576025	2.718816	-0.564585	-0.200141	0.087122	-0.702320	-0.294537	-0.338096	-0.279953	-0.598783	0.292857	-0.690883
22000	9.411429	0.549183	2.772152	-0.531720	-0.186107	0.113088	-0.705437	-0.295555	-0.326951	-0.283539	-0.598583	0.300585	-0.686260
22001	9.190806	0.675490	2.650215	-0.563246	-0.168355	0.156819	-0.712507	-0.297979	-0.314663	-0.287231	-0.596950	0.307834	-0.682925
22002	9.124043	0.711618	2.562909	-0.528448	-0.125292	0.158726	-0.714352	-0.298430	-0.304932	-0.290463	-0.595551	0.315667	-0.679194
22003	9.086738	0.739886	2.407991	-0.569028	-0.083698	0.163307	-0.715633	-0.298316	-0.295763	-0.294662	-0.592574	0.322496	-0.676777
22004	9.381788	0.846629	2.382241	-0.547101	-0.054866	0.156384	-0.719171	-0.298893	-0.289542	-0.298535	-0.590019	0.330095	-0.673641
22005	9.479275	0.847674	2.261276	-0.577467	0.031871	0.146676	-0.720877	-0.297917	-0.284587	-0.303816	-0.585426	0.336069	-0.672332
22006	9.908146	0.635132	1.944103	-0.546137	0.099447	0.136087	-0.720031	-0.298216	-0.280229	-0.308915	-0.580825	0.342435	-0.670785
22007	10.493495	0.008374	2.409439	-0.530344	0.002903	0.146613	-0.720607	-0.296821	-0.274715	-0.313411	-0.576796	0.347901	-0.669361
22008	9.839954	-0.205622	1.929412	-0.558780	0.040106	0.223762	-0.721745	-0.295984	-0.270752	-0.317015	-0.572200	0.355759	-0.667476
22009	10.488686	-0.225802	1.675042	-0.544030	0.050571	0.263821	-0.725301	-0.291604	-0.269410	-0.320371	-0.566530	0.362422	-0.667125
22010	10.184565	-0.509924	1.540882	-0.555929	0.069377	0.178549	-0.728850	-0.288777	-0.267943	-0.324680	-0.561782	0.369483	-0.665182
22011	9.398588	-0.791689	1.298600	-0.526646	-0.055067	0.165316	-0.729142	-0.287950	-0.261451	-0.328288	-0.558264	0.375477	-0.663013
22012	9.289765	-1.161255	0.838912	-0.566944	-0.124134	0.151067	-0.731124	-0.289102	-0.253276	-0.331579	-0.556116	0.383578	-0.658527
22013	10.051430	-1.073132	1.010894	-0.548817	-0.121478	0.156729	-0.733829	-0.286441	-0.244773	-0.334952	-0.553330	0.390224	-0.655255
22014	10.174101	-0.780717	1.514920	-0.549673	-0.052356	0.086447	-0.736941	-0.287013	-0.240528	-0.339389	-0.550758	0.396838	-0.651153
22015	9.482450	-0.736448	1.713501	-0.559479	-0.023620	0.092203	-0.737519	-0.284472	-0.239933	-0.344431	-0.547035	0.402220	-0.648336
22016	8.894547	-0.983628	1.775057	-0.545125	-0.059745	0.087121	-0.740808	-0.279715	-0.237065	-0.348682	-0.544486	0.408777	-0.644095
22017	8.969429	-1.282330	1.623638	-0.555826	-0.051799	0.110816	-0.743654	-0.275898	-0.236439	-0.353133	-0.540908	0.414472	-0.641037
22018	8.934883	-1.322713	1.701461	-0.535825	-0.058380	0.129652	-0.742546	-0.270389	-0.237517	-0.356681	-0.537961	0.421302	-0.637088
22019	9.267465	-1.283211	1.782734	-0.556265	-0.128538	0.131682	-0.745688	-0.263608	-0.236294	-0.360132	-0.535095	0.427734	-0.633262
22020	9.739789	-1.297728	1.869256	-0.546330	-0.248737	0.074241	-0.748253	-0.259942	-0.232571	-0.362803	-0.534863	0.435400	-0.626676
22021	9.783432	-1.511496	1.741095	-0.546846	-0.307637	0.012660	-0.749690	-0.255719	-0.227442	-0.366026	-0.535245	0.441666	-0.620055
22022	9.553583	-1.286167	1.613217	-0.563464	-0.171955	-0.041448	-0.752945	-0.252589	-0.221584	-0.370926	-0.534836	0.447652	-0.613166
22023	9.192618	-1.272624	1.483060	-0.545509	-0.036478	-0.091676	-0.754368	-0.250323	-0.222676	-0.377752	-0.532699	0.450727	-0.608589
22024	9.326767	-1.369626	1.566123	-0.549119	0.001953	-0.153868	-0.753506	-0.252570	-0.226933	-0.385354	-0.531163	0.453964	-0.602731
22025	9.576581	-1.564179	1.625954	-0.558199	0.007535	-0.166370	-0.751533	-0.250589	-0.229746	-0.393523	-0.528939	0.456001	-0.597851
22026	9.519295	-1.554635	1.548598	-0.570440	0.086942	-0.174085	-0.748122	-0.252542	-0.239092	-0.402282	-0.526278	0.458523	-0.592416
22027	11.461361	-1.151133	1.536679	-0.559476	0.097596	-0.132889	-0.747569	-0.251706	-0.247006	-0.410782	-0.522521	0.460149	-0.588637
22028	11.290697	-0.563479	1.419193	-0.564519	0.074989	-0.219458	-0.746147	-0.252396	-0.252802	-0.419801	-0.520334	0.462137	-0.582622
22029	9.345315	-0.339267	0.916672	-0.540560	-0.020544	-0.250783	-0.744713	-0.255772	-0.257922	-0.428313	-0.519067	0.463238	-0.576652
22030	9.553535	-0.442451	0.472917	-0.553047	-0.039175	-0.172916	-0.744705	-0.257173	-0.261037	-0.435524	-0.517737	0.466437	-0.569828
22031	9.698039	-0.608440	0.742803	-0.556410	-0.023471	-0.114670	-0.742157	-0.256312	-0.267249	-0.442506	-0.515001	0.469129	-0.564695
22032	9.408764	0.011759	0.685523	-0.543738	-0.067607	-0.023995	-0.741039	-0.252059	-0.272850	-0.447578	-0.512568	0.473933	-0.558870
22033	9.304046	0.676421	0.194955	-0.558858	-0.130090	-0.076779	-0.743604	-0.247246	-0.274752	-0.453079	-0.510582	0.477974	-0.552781
22034	9.691046	0.530753	-0.292061	-0.557779	-0.241376	-0.118462	-0.745884	-0.242998	-0.276381	-0.457593	-0.510741	0.483448	-0.544087
22035	10.348410	0.336800	-0.498591	-0.546930	-0.268589	-0.095048	-0.748447	-0.239038	-0.276601	-0.461756	-0.510489	0.488418	-0.536312
22036	10.583510	0.159018	-0.090957	-0.541295	-0.247260	-0.065029	-0.750167	-0.234380	-0.274566	-0.465361	-0.510221	0.494205	-0.528087
22037	9.568287	0.075031	-0.243314	-0.540604	-0.144618	-0.071170	-0.751737	-0.231130	-0.274237	-0.470322	-0.508401	0.498169	-0.521683
22038	8.918200	0.340167	-0.627203	-0.572943	-0.090407	-0.077270	-0.753014	-0.230283	-0.273232	-0.475834	-0.506199	0.502602	-0.514525
22039	9.518933	0.484918	-0.837437	-0.553165	-0.002601	-0.024349	-0.752726	-0.231122	-0.275921	-0.481761	-0.502259	0.505820	-0.509695
22040	10.191552	0.757641	-0.609401	-0.553642	0.116013	-0.079769	-0.752444	-0.230553	-0.277326	-0.489085	-0.498055	0.507965	-0.504687
22041	10.927829	0.355332	0.727985	-0.546918	0.090419	-0.139653	-0.749039	-0.231958	-0.281877	-0.496974	-0.494301	0.509024	-0.499577
22042	9.873507	-0.436371	0.607743	-0.559619	0.292877	-0.022815	-0.746768	-0.232219	-0.290071	-0.505485	-0.487576	0.509922	-0.496724
22043	9.519126	-0.369485	0.897445	-0.559606	0.191899	0.177656	-0.744800	-0.227818	-0.298496	-0.511225	-0.479315	0.513130	-0.495585
22044	9.420310	-0.046074	0.724816	-0.563111	-0.000473	0.033746	-0.743689	-0.221870	-0.304361	-0.516082	-0.474785	0.517519	-0.490318
22045	9.036207	-0.472929	0.875081	-0.556351	-0.053073	-0.038533	-0.744263	-0.219891	-0.304618	-0.521288	-0.471111	0.521069	-0.484561
22046	8.665610	-1.319940	0.329245	-0.538313	-0.088846	-0.083377	-0.744827	-0.220170	-0.305180	-0.526039	-0.468827	0.524935	-0.477418
22047	10.174256	-1.296639	0.935912	-0.540349	-0.261938	-0.052862	-0.747099	-0.219335	-0.299798	-0.528884	-0.467377	0.530322	-0.469679
22048	10.421117	-1.219226	1.195695	-0.552956	-0.057778	-0.103755	-0.745829	-0.219064	-0.297409	-0.534194	-0.464794	0.533696	-0.462355
22049	10.343377	-1.198932	1.270482	-0.545173	0.054324	-0.151255	-0.744562	-0.216793	-0.301623	-0.541220	-0.461271	0.534757	-0.456449
22050	9.672240	-0.942434	1.415922	-0.568215	0.162617	-0.167340	-0.742174	-0.210832	-0.312572	-0.549494	-0.457069	0.535203	-0.450224
22051	9.126963	-1.327010	1.208295	-0.557448	0.152188	-0.223033	-0.741074	-0.200905	-0.326005	-0.558163	-0.453147	0.534548	-0.444265
22052	9.748053	-1.449896	0.735211	-0.537145	0.155162	-0.154563	-0.737986	-0.192389	-0.341159	-0.565830	-0.449100	0.534788	-0.438346
22053	9.902738	-1.392869	0.734367	-0.536742	0.212667	-0.135411	-0.732081	-0.181196	-0.356590	-0.573977	-0.443825	0.533974	-0.434098
22054	10.070684	-1.320396	0.897653	-0.554775	0.206785	-0.071856	-0.729601	-0.162789	-0.373045	-0.581502	-0.438130	0.534410	-0.429305
22055	9.659311	-0.536336	1.411407	-0.568237	0.054415	0.042148	-0.727843	-0.141567	-0.386365	-0.586528	-0.431846	0.537188	-0.425350
22056	8.472831	-0.373524	0.744237	-0.542922	0.089678	-0.095966	-0.727510	-0.118660	-0.395709	-0.592779	-0.427476	0.538592	-0.419279
22057	8.707350	-0.255589	0.128828	-0.536062	-0.039078	-0.003000	-0.727564	-0.104798	-0.402610	-0.596758	-0.422775	0.541771	-0.414277
22058	10.671969	0.034547	0.577254	-0.554327	-0.020719	-0.005563	-0.727477	-0.091800	-0.404728	-0.601051	-0.418148	0.545264	-0.408139
22059	11.027716	0.417968	1.568078	-0.547108	0.068522	-0.111223	-0.726680	-0.079075	-0.409815	-0.607061	-0.413548	0.546281	-0.402533
22060	10.060281	0.256014	1.749997	-0.538998	0.019162	-0.051782	-0.726151	-0.069744	-0.413526	-0.611929	-0.409197	0.548692	-0.396279
22061	9.928362	0.175704	1.915389	-0.534882	0.059912	0.019626	-0.728180	-0.058152	-0.415784	-0.616608	-0.403293	0.550709	-0.392262
22062	9.551373	0.263318	2.018823	-0.537150	0.188673	-0.075033	-0.724244	-0.051363	-0.421944	-0.623390	-0.397818	0.550751	-0.387040
22063	9.008923	0.603709	1.795853	-0.559375	0.174337	-0.176111	-0.720994	-0.049374	-0.427868	-0.630944	-0.392756	0.549886	-0.381155
22064	9.002131	0.742049	1.494678	-0.552806	0.045301	-0.155749	-0.719585	-0.047387	-0.431804	-0.636755	-0.388973	0.551097	-0.373543
22065	9.820064	0.140253	1.548629	-0.565697	-0.043717	-0.061493	-0.719878	-0.045128	-0.431637	-0.640964	-0.384123	0.553851	-0.367239
22066	10.529546	0.052947	1.828962	-0.553680	-0.026119	-0.013570	-0.719291	-0.049931	-0.431551	-0.644812	-0.379220	0.556981	-0.360807
22067	10.160491	0.149649	1.847708	-0.555539	0.090562	0.031629	-0.717877	-0.049646	-0.433109	-0.649632	-0.372412	0.558565	-0.356781
22068	9.553936	0.120153	1.931009	-0.559131	0.057456	0.098891	-0.717306	-0.050776	-0.433408	-0.653523	-0.365508	0.561410	-0.352321
22069	9.099887	0.421923	1.805010	-0.542220	0.017951	0.070975	-0.717866	-0.052046	-0.433417	-0.657032	-0.358872	0.564069	-0.348348
22070	9.130778	0.468657	1.579717	-0.545133	-0.021738	0.079169	-0.717008	-0.054023	-0.434008	-0.659952	-0.352864	0.567621	-0.343157
22071	9.498292	0.688834	1.600932	-0.560206	-0.071588	0.026323	-0.718126	-0.057699	-0.431783	-0.662767	-0.347060	0.571204	-0.337662
22072	9.657842	0.755497	1.599975	-0.569250	-0.028621	-0.035045	-0.716267	-0.063083	-0.427908	-0.666432	-0.342023	0.574115	-0.330575
22073	9.610641	0.759781	1.464669	-0.560068	0.005026	-0.074071	-0.716250	-0.067182	-0.426683	-0.670676	-0.336798	0.575913	-0.324168
22074	9.569263	0.729286	1.184756	-0.572508	0.063107	-0.113497	-0.713964	-0.072554	-0.426475	-0.675795	-0.331951	0.576979	-0.316552
22075	9.557701	0.633929	1.383985	-0.551668	0.214508	-0.130131	-0.713089	-0.077768	-0.430624	-0.682608	-0.326086	0.575443	-0.310774
22076	11.301482	0.355275	1.094786	-0.539066	0.202201	-0.147266	-0.706823	-0.086518	-0.436402	-0.689163	-0.321118	0.574073	-0.303937
22077	11.047361	-0.136106	1.878708	-0.555968	0.150475	-0.205684	-0.703520	-0.097389	-0.439783	-0.695535	-0.316373	0.572864	-0.296591
22078	10.212931	0.383530	1.424565	-0.556856	0.145849	-0.198671	-0.699233	-0.107138	-0.441047	-0.701699	-0.312010	0.571917	-0.288408
22079	9.796585	0.307143	1.544381	-0.549698	0.212304	-0.085863	-0.698623	-0.116732	-0.444253	-0.707855	-0.305552	0.570458	-0.283122
22080	9.113630	-0.430892	1.490704	-0.558185	0.265999	-0.053792	-0.692928	-0.124498	-0.448466	-0.714396	-0.298749	0.568599	-0.277637
22081	8.755128	-0.907575	1.428842	-0.533273	0.139271	-0.007737	-0.689480	-0.136506	-0.449324	-0.718984	-0.291959	0.568488	-0.273208
22082	9.432240	-1.122357	1.775886	-0.559147	0.015935	0.100738	-0.688028	-0.145410	-0.448301	-0.721693	-0.284702	0.571022	-0.268400
22083	10.162983	-1.202152	2.118935	-0.542467	0.041388	0.174325	-0.688732	-0.146401	-0.447038	-0.724058	-0.276174	0.573359	-0.265947
22084	9.948074	-0.924829	2.575253	-0.545586	0.134022	0.190497	-0.687312	-0.147529	-0.448329	-0.727422	-0.267406	0.574524	-0.263198
22085	8.698857	-0.745619	2.533846	-0.551573	0.032854	0.206742	-0.686746	-0.147674	-0.447771	-0.729407	-0.258326	0.577128	-0.261069
22086	8.773741	-0.734023	2.531200	-0.539220	-0.010186	0.178859	-0.691561	-0.146681	-0.445750	-0.730997	-0.250495	0.580203	-0.257412
22087	9.060987	-0.951622	2.422087	-0.559659	-0.059083	0.120570	-0.692555	-0.146119	-0.444046	-0.732253	-0.242696	0.583673	-0.253436
22088	9.116745	-1.115073	2.621985	-0.559916	-0.099635	0.120797	-0.692983	-0.145848	-0.440375	-0.733065	-0.235652	0.587775	-0.248203
22089	8.872482	-1.124773	2.371109	-0.553656	-0.102935	0.081927	-0.694541	-0.145851	-0.438249	-0.733823	-0.228543	0.591591	-0.243500
22090	9.171244	-1.130136	1.814985	-0.543701	-0.091616	0.027214	-0.698934	-0.144723	-0.434680	-0.734975	-0.222763	0.594965	-0.237078
22091	9.916583	-1.081633	2.204912	-0.566622	0.062125	-0.016321	-0.697536	-0.141058	-0.433666	-0.738066	-0.215793	0.595905	-0.231494
22092	9.469031	-1.167657	2.298296	-0.555391	0.260208	-0.014860	-0.695000	-0.137657	-0.439005	-0.743510	-0.208652	0.593858	-0.225808
22093	10.235459	-1.034918	1.880159	-0.570163	0.352043	0.012021	-0.689350	-0.133680	-0.450141	-0.749738	-0.199882	0.590548	-0.221797
22094	10.293091	-0.196267	2.320183	-0.533860	0.260442	-0.036433	-0.686703	-0.122496	-0.460472	-0.755005	-0.193250	0.588192	-0.215992
22095	10.804897	-0.012468	2.080635	-0.557231	0.170803	-0.066094	-0.682625	-0.115274	-0.469307	-0.759187	-0.186345	0.587151	-0.210152
22096	10.827338	-0.229423	2.194182	-0.562188	0.242800	-0.056007	-0.679828	-0.105640	-0.480924	-0.764268	-0.179555	0.584983	-0.203590
22097	9.303131	-0.191628	2.065312	-0.582295	0.171817	0.012895	-0.675348	-0.093195	-0.489566	-0.768037	-0.171299	0.584240	-0.198594
22098	8.667183	0.418411	1.580898	-0.545535	-0.073753	0.046651	-0.678522	-0.078065	-0.493187	-0.768782	-0.164791	0.587114	-0.192656
22099	9.864348	0.498079	1.612237	-0.551136	-0.222940	0.024755	-0.682552	-0.062674	-0.489893	-0.767588	-0.158457	0.592294	-0.186781
22100	10.530651	-0.023579	1.960303	-0.525330	-0.139756	-0.016095	-0.685155	-0.050110	-0.486922	-0.767587	-0.153238	0.595803	-0.179855
22101	9.349381	-0.187389	2.016874	-0.531941	-0.129842	-0.128847	-0.689446	-0.039371	-0.485930	-0.767827	-0.148689	0.598934	-0.172080
22102	9.173556	0.609528	1.732740	-0.559341	-0.155134	-0.105048	-0.692026	-0.032316	-0.482172	-0.767910	-0.144034	0.602412	-0.163303
22103	9.135621	0.669823	1.674123	-0.570341	-0.158469	-0.129038	-0.695994	-0.030759	-0.480715	-0.767739	-0.139026	0.606020	-0.154879
22104	9.247993	0.658328	1.495284	-0.555713	-0.160538	-0.104939	-0.701379	-0.029492	-0.475586	-0.767574	-0.134415	0.609441	-0.146099
22105	9.402062	0.514647	1.477349	-0.559222	-0.158963	-0.076667	-0.703370	-0.027520	-0.472732	-0.767023	-0.128974	0.613067	-0.138529
22106	9.459145	0.471330	1.564749	-0.546292	-0.119323	-0.082950	-0.705927	-0.025834	-0.468184	-0.767108	-0.124104	0.615768	-0.130279
22107	9.650117	0.115466	1.665122	-0.561385	-0.108201	-0.009781	-0.710316	-0.025266	-0.466171	-0.766846	-0.117681	0.618692	-0.123770
22108	9.790832	-0.058131	1.488054	-0.556091	-0.023097	0.042851	-0.710162	-0.028664	-0.463671	-0.767676	-0.110851	0.620138	-0.117534
22109	9.678293	0.225011	1.818515	-0.552515	0.122689	0.057918	-0.708740	-0.030072	-0.465811	-0.769937	-0.103173	0.619567	-0.112640
22110	9.154146	0.435189	1.662218	-0.551998	0.107257	-0.034056	-0.706730	-0.036567	-0.467586	-0.772403	-0.097033	0.618741	-0.105538
22111	10.676845	0.438365	1.384669	-0.546913	0.079058	-0.084807	-0.705818	-0.050537	-0.471122	-0.774269	-0.091327	0.618459	-0.098362
22112	11.810232	-0.284110	1.782680	-0.546320	0.076361	-0.174896	-0.703763	-0.067627	-0.471882	-0.776472	-0.087067	0.617719	-0.089072
22113	10.623357	-0.167994	1.763641	-0.543544	0.072496	-0.162682	-0.702852	-0.082610	-0.468241	-0.778231	-0.082387	0.617299	-0.080693
22114	9.059375	0.022244	1.236825	-0.552765	0.010793	-0.127296	-0.702215	-0.098992	-0.468419	-0.779391	-0.077532	0.617546	-0.071937
22115	8.704370	-0.268192	0.815245	-0.550329	-0.057732	-0.126936	-0.704987	-0.112550	-0.466003	-0.779316	-0.072518	0.619142	-0.063804
22116	8.975033	-0.798660	0.516330	-0.560799	-0.140295	-0.154859	-0.704623	-0.132626	-0.459029	-0.778489	-0.068072	0.621590	-0.054278
22117	9.427865	-1.038358	0.518399	-0.557250	-0.204110	-0.069438	-0.707680	-0.147054	-0.449715	-0.776338	-0.062403	0.625474	-0.046778
22118	10.216148	-1.120631	0.909727	-0.546469	-0.245211	-0.005233	-0.711324	-0.156680	-0.439923	-0.773854	-0.056416	0.629602	-0.039607
22119	10.435010	-0.849881	1.138392	-0.538286	-0.118808	0.063156	-0.715985	-0.159514	-0.433715	-0.772450	-0.049288	0.632219	-0.034510
22120	9.904478	-0.466286	1.265310	-0.557084	-0.066560	0.067858	-0.717969	-0.159380	-0.430034	-0.772022	-0.042074	0.633560	-0.028517
22121	9.230370	-0.602042	1.294308	-0.534185	-0.034175	0.051847	-0.719384	-0.159526	-0.427770	-0.771546	-0.035080	0.634775	-0.023360
22122	9.206134	-1.125439	1.056120	-0.559339	0.005816	0.024707	-0.719683	-0.156139	-0.426887	-0.771923	-0.028338	0.634865	-0.016718
22123	9.347502	-1.389262	0.751985	-0.555391	0.052828	0.006781	-0.719555	-0.152316	-0.429948	-0.772432	-0.021506	0.634644	-0.010660
22124	10.414179	-0.966318	2.207792	-0.541876	-0.101059	0.089474	-0.720719	-0.144684	-0.431268	-0.771292	-0.014227	0.636301	-0.005193
22125	10.633295	-0.632778	0.884393	-0.561612	-0.002192	-0.062486	-0.721597	-0.137329	-0.434002	-0.770959	-0.008175	0.636829	0.002066
22126	9.473981	0.604760	1.273265	-0.549134	0.016028	-0.102358	-0.723879	-0.132516	-0.436047	-0.771180	-0.003219	0.636522	0.010557
22127	8.954386	-0.045943	1.049243	-0.541615	0.057809	-0.152246	-0.722711	-0.140993	-0.435441	-0.771440	0.001330	0.636017	0.018976
22128	9.462899	0.429491	1.062588	-0.556087	0.042857	-0.076965	-0.721707	-0.144100	-0.436186	-0.771867	0.006706	0.635168	0.027158
22129	9.263376	0.709370	0.784256	-0.564441	0.012261	-0.076866	-0.720570	-0.145231	-0.436489	-0.771413	0.012523	0.635264	0.034725
22130	9.775739	0.789943	1.043648	-0.565631	-0.040251	-0.041954	-0.719989	-0.148617	-0.437938	-0.770654	0.018537	0.635566	0.042469
22131	9.917799	0.975505	1.486015	-0.541673	0.024370	-0.026115	-0.719417	-0.150318	-0.436551	-0.770250	0.024552	0.635382	0.049008
22132	9.898268	0.837150	1.758228	-0.554191	0.079694	-0.062022	-0.717840	-0.154836	-0.437739	-0.770856	0.030016	0.633747	0.056962
22133	9.461337	1.162874	1.615023	-0.554541	-0.008273	-0.002255	-0.717273	-0.155406	-0.436763	-0.769934	0.036502	0.633925	0.063318
22134	9.847794	1.218379	1.604221	-0.560522	-0.120403	0.051528	-0.718530	-0.159792	-0.433417	-0.767992	0.043734	0.635178	0.069461
22135	9.799896	0.822755	1.676360	-0.538234	-0.083247	0.112537	-0.720923	-0.163332	-0.428784	-0.766151	0.051436	0.636329	0.073833
22136	9.489758	0.794651	1.507938	-0.543154	-0.033281	0.165192	-0.721891	-0.169131	-0.425315	-0.765357	0.059706	0.636055	0.078086
22137	9.349920	0.982558	1.269215	-0.542898	0.010030	0.157858	-0.724285	-0.172530	-0.420399	-0.764633	0.067837	0.635623	0.081960
22138	9.536222	1.092524	1.262906	-0.559145	0.029940	0.159368	-0.725264	-0.175647	-0.416760	-0.764476	0.076163	0.634255	0.086575
22139	10.159575	1.175325	1.217651	-0.554968	0.127364	0.152766	-0.724680	-0.180601	-0.413576	-0.765077	0.084103	0.631921	0.090882
22140	10.233099	1.061489	1.639286	-0.537248	0.111853	0.064585	-0.722386	-0.187811	-0.412824	-0.765683	0.090739	0.629388	0.096781
22141	9.938951	0.213670	1.813460	-0.549339	0.181913	0.085952	-0.722627	-0.197698	-0.412080	-0.766736	0.097565	0.626226	0.102167
22142	9.287673	0.062332	1.692781	-0.550536	0.205074	0.205960	-0.720052	-0.204199	-0.412451	-0.768630	0.105972	0.621848	0.106222
22143	8.706482	0.449128	1.508009	-0.536253	0.168058	0.201871	-0.718621	-0.208159	-0.411658	-0.769634	0.114027	0.618578	0.109650
22144	7.823772	-0.174165	1.436403	-0.543797	0.110505	0.179763	-0.719311	-0.212970	-0.408039	-0.770159	0.122189	0.615610	0.113798
22145	10.503644	-1.167269	1.470480	-0.542432	0.000370	0.233953	-0.719564	-0.220895	-0.402765	-0.769014	0.131112	0.614717	0.116408
22146	11.497484	-0.781827	2.653743	-0.555581	-0.026590	0.243008	-0.723532	-0.220342	-0.396528	-0.767818	0.140521	0.613563	0.119371
22147	10.107508	-0.851754	3.212168	-0.557090	0.087753	0.132273	-0.724359	-0.226290	-0.390806	-0.767345	0.148200	0.611425	0.124009
22148	9.239295	-0.457971	2.696648	-0.569834	0.091640	0.100150	-0.723342	-0.233367	-0.386519	-0.767069	0.155764	0.608714	0.129654
22149	8.845397	-0.175823	2.585286	-0.540736	0.077609	0.138577	-0.721914	-0.237050	-0.384173	-0.766441	0.163237	0.606603	0.133998
22150	8.869407	-0.607384	2.394337	-0.545041	-0.010958	0.070912	-0.725864	-0.239872	-0.382058	-0.764780	0.170312	0.605527	0.139438
22151	9.320505	-1.015368	2.538440	-0.552966	-0.098801	0.028930	-0.725570	-0.242990	-0.378711	-0.761571	0.177095	0.606308	0.145043
22152	9.630476	-1.011369	2.716799	-0.553666	-0.062807	0.037602	-0.728398	-0.243841	-0.375598	-0.759027	0.184005	0.606010	0.150904
22153	9.580176	-0.989543	2.677959	-0.556443	-0.036991	-0.026289	-0.730250	-0.241017	-0.374144	-0.756283	0.189957	0.605892	0.157631
22154	9.262177	-0.844979	2.671938	-0.545790	-0.091391	0.002432	-0.730680	-0.240033	-0.372580	-0.753185	0.196379	0.606068	0.163798
22155	8.992900	-1.274158	2.952564	-0.542816	-0.170182	-0.059982	-0.732241	-0.239474	-0.369744	-0.748664	0.202114	0.607969	0.170369
22156	9.787455	-1.544811	1.828454	-0.548605	-0.012305	0.032934	-0.734494	-0.241438	-0.372001	-0.746491	0.208629	0.606714	0.176418
22157	12.285066	-0.007815	1.996442	-0.557975	0.144101	0.314763	-0.734824	-0.228986	-0.379478	-0.746899	0.217990	0.602191	0.178852
22158	10.590943	1.142091	0.975800	-0.564837	0.152208	0.404715	-0.736867	-0.213284	-0.386202	-0.747792	0.228619	0.596715	0.180196
22159	9.493488	1.817507	-0.339986	-0.560815	-0.122043	0.436449	-0.740362	-0.188395	-0.394369	-0.745225	0.240204	0.595562	0.179577
22160	9.920554	0.934446	-0.437027	-0.541306	-0.228532	0.447926	-0.747852	-0.156877	-0.397220	-0.741618	0.252300	0.595481	0.178183
22161	9.921459	0.837731	0.330067	-0.558057	-0.128748	0.179908	-0.750243	-0.126207	-0.403503	-0.737827	0.260604	0.595681	0.181278
22162	8.776315	0.459947	0.604041	-0.546553	0.034455	0.042510	-0.750883	-0.108544	-0.406412	-0.735711	0.266947	0.593631	0.187273
22163	8.461241	0.283127	0.997902	-0.554487	-0.088391	0.074913	-0.753187	-0.098790	-0.407842	-0.731930	0.273653	0.593720	0.192064
22164	9.645363	0.206089	1.079336	-0.540789	-0.225420	0.092067	-0.756935	-0.082974	-0.405110	-0.726818	0.281434	0.595132	0.195827
22165	10.036589	0.118582	1.007295	-0.553755	-0.206280	-0.019595	-0.758831	-0.070699	-0.400738	-0.721143	0.287284	0.597398	0.201338
22166	9.816274	0.108882	0.780552	-0.560714	-0.137354	-0.067905	-0.761547	-0.064342	-0.399382	-0.716189	0.293031	0.598238	0.208129
22167	9.529257	-0.291403	0.253783	-0.563630	0.000362	-0.154680	-0.761002	-0.060114	-0.397087	-0.712232	0.296416	0.598185	0.216885
22168	9.490510	-0.558194	0.452545	-0.548446	0.146929	-0.232418	-0.761411	-0.063213	-0.399230	-0.709899	0.298740	0.595849	0.227512
22169	11.326538	-1.397822	1.375294	-0.542756	0.219436	-0.266189	-0.756970	-0.075354	-0.403338	-0.708037	0.299435	0.593265	0.238871
22170	9.660260	-2.210772	1.106287	-0.551462	0.239049	-0.263305	-0.753774	-0.094133	-0.406661	-0.706451	0.300916	0.589617	0.250455
22171	10.140849	-1.828117	0.941888	-0.570257	0.053901	-0.095920	-0.748869	-0.115454	-0.410870	-0.703148	0.304842	0.587996	0.258680
22172	10.384048	-1.289075	1.583156	-0.534280	-0.033771	0.018361	-0.752219	-0.127051	-0.403214	-0.699736	0.310709	0.586454	0.264389
22173	9.279207	-1.544360	1.389335	-0.558221	-0.072887	-0.042084	-0.752017	-0.142467	-0.396191	-0.695187	0.315737	0.586199	0.270918
22174	9.273173	-1.441532	1.593594	-0.526293	0.054046	0.051284	-0.753372	-0.157453	-0.389996	-0.692926	0.321343	0.583168	0.276598
22175	9.831471	-1.424341	1.812552	-0.542953	0.016390	0.046119	-0.753892	-0.168763	-0.385883	-0.689922	0.326687	0.581041	0.282266
22176	9.287811	-1.185262	2.006344	-0.545395	-0.038879	-0.024431	-0.756108	-0.180637	-0.380494	-0.685921	0.332143	0.579587	0.288569
22177	8.920807	-1.029621	1.790034	-0.538404	-0.140722	0.071772	-0.757208	-0.189128	-0.374233	-0.681213	0.338559	0.579313	0.292787
22178	9.292319	-1.233039	1.714481	-0.558714	-0.180834	0.039103	-0.758185	-0.194100	-0.364695	-0.675718	0.345692	0.579199	0.297374
22179	9.393442	-1.238329	1.743402	-0.554000	-0.140116	0.018580	-0.762113	-0.203445	-0.354334	-0.670511	0.351635	0.579028	0.302481
22180	9.818996	-1.086490	1.716973	-0.542151	-0.114678	-0.004331	-0.764637	-0.209670	-0.349024	-0.665513	0.357579	0.578313	0.307869
22181	9.612617	-1.061898	1.576821	-0.562037	-0.067154	-0.070351	-0.766872	-0.217312	-0.342464	-0.660469	0.362075	0.577596	0.314747
22182	9.435124	-1.066520	1.432123	-0.563592	-0.010994	-0.104360	-0.767267	-0.224664	-0.339719	-0.655771	0.366431	0.575978	0.322401
22183	9.517749	-0.948711	1.416199	-0.568625	0.057473	-0.099499	-0.765977	-0.228906	-0.338788	-0.651843	0.369803	0.573625	0.330606
22184	9.646877	-1.110979	1.492747	-0.566229	0.160342	-0.117794	-0.763823	-0.235537	-0.342256	-0.648872	0.372839	0.569725	0.339661
22185	9.409283	-1.069830	1.649675	-0.567099	0.324393	-0.129478	-0.758426	-0.238910	-0.351071	-0.647697	0.373965	0.563942	0.350154
22186	11.050902	-0.442967	1.896626	-0.563489	0.358888	-0.136320	-0.753310	-0.241700	-0.364952	-0.646700	0.375292	0.557458	0.360798
22187	10.961906	-0.696714	1.425952	-0.563831	0.285036	-0.139438	-0.746790	-0.242668	-0.375723	-0.644892	0.376421	0.552078	0.370987
22188	10.035505	-0.502093	1.468516	-0.557949	0.289217	-0.019250	-0.743674	-0.241796	-0.385321	-0.643854	0.379365	0.545495	0.379433
22189	9.221358	-0.369779	1.323142	-0.546476	0.355397	0.019259	-0.739720	-0.237522	-0.399541	-0.643984	0.381391	0.537978	0.387820
22190	8.316606	0.230087	1.259664	-0.551701	0.263632	-0.001575	-0.736351	-0.228437	-0.416242	-0.642702	0.384563	0.531497	0.395672
22191	9.212918	0.470976	1.260609	-0.549366	0.039886	0.044272	-0.734399	-0.220509	-0.423784	-0.639513	0.389266	0.527714	0.401265
22192	10.714030	0.182316	1.445472	-0.542515	-0.032261	0.066288	-0.733593	-0.210050	-0.426922	-0.635589	0.395319	0.524481	0.405794
22193	10.674598	-0.191062	1.990977	-0.540276	-0.075029	0.008109	-0.736581	-0.205088	-0.430792	-0.630874	0.400375	0.522441	0.410795
22194	9.530166	-0.139861	2.069263	-0.553009	-0.078652	0.001559	-0.737446	-0.201271	-0.431450	-0.625750	0.406192	0.520132	0.415822
22195	8.936448	-0.075036	1.789026	-0.553542	-0.052086	0.046406	-0.739446	-0.196320	-0.432650	-0.621411	0.411526	0.517278	0.420616
22196	9.059131	-0.191845	1.785333	-0.531249	-0.118801	0.040895	-0.743430	-0.191663	-0.428765	-0.616275	0.417753	0.515237	0.424522
22197	9.406235	-0.210648	1.833407	-0.551350	-0.142213	0.054139	-0.744853	-0.190114	-0.426483	-0.611011	0.423812	0.513348	0.428397
22198	9.573339	-0.109868	1.498588	-0.535405	-0.190529	0.013107	-0.747262	-0.189982	-0.422094	-0.604759	0.430343	0.512293	0.432004
22199	9.497076	-0.003503	1.425010	-0.545679	-0.076771	-0.008057	-0.748247	-0.192258	-0.416473	-0.599580	0.435039	0.510099	0.437086
22200	9.709973	-0.048892	1.338239	-0.552184	0.042163	-0.002629	-0.750346	-0.197909	-0.414120	-0.595323	0.439514	0.506136	0.442995
22201	9.667358	-0.001763	1.874223	-0.576919	0.172010	-0.004629	-0.748917	-0.201302	-0.414026	-0.592345	0.442327	0.500560	0.450460
22202	9.537282	0.173397	1.925604	-0.540758	0.192365	-0.083070	-0.743517	-0.206673	-0.416239	-0.588868	0.444440	0.495520	0.458440
22203	9.806745	0.158794	1.408285	-0.557163	0.222170	-0.176254	-0.739101	-0.212737	-0.421974	-0.584895	0.444732	0.490927	0.468082
22204	9.449239	-0.475762	2.382426	-0.539238	0.191379	-0.179595	-0.733952	-0.225448	-0.425108	-0.580404	0.445779	0.486645	0.477063
22205	9.224680	-0.935853	1.244879	-0.560100	0.107852	-0.098874	-0.732050	-0.240142	-0.424150	-0.575920	0.447857	0.482498	0.484702
22206	11.019352	-0.488687	1.897179	-0.556948	0.024387	-0.013891	-0.732419	-0.253424	-0.421609	-0.571131	0.452230	0.478390	0.490348
22207	9.939662	-0.592703	1.955363	-0.545325	0.015686	-0.068786	-0.731257	-0.260774	-0.420145	-0.566092	0.455266	0.475063	0.496577
22208	9.391220	-0.547089	1.740523	-0.549598	-0.127206	-0.013207	-0.731367	-0.269271	-0.413046	-0.559843	0.460981	0.472643	0.500681
22209	10.151378	-0.546958	1.754003	-0.571855	-0.058711	0.005729	-0.733741	-0.277476	-0.406772	-0.554504	0.465699	0.469104	0.505560
22210	9.967305	-0.509391	2.164628	-0.559791	0.009937	-0.023797	-0.734294	-0.280583	-0.406378	-0.549245	0.469967	0.465063	0.511055
22211	9.122461	-0.387605	2.236893	-0.547235	-0.030082	0.000320	-0.734984	-0.284824	-0.404585	-0.544299	0.473989	0.461384	0.515944
22212	8.969619	-0.198860	2.119001	-0.589223	-0.073312	0.019555	-0.737664	-0.286512	-0.404582	-0.538340	0.479749	0.457451	0.520355
22213	9.069541	-0.518322	2.151430	-0.542938	-0.075144	-0.001145	-0.736684	-0.284541	-0.403582	-0.532948	0.484090	0.454212	0.524705
22214	9.377241	-0.698664	2.223108	-0.531249	-0.102316	0.011580	-0.740639	-0.286377	-0.400611	-0.527110	0.489374	0.451184	0.528300
22215	9.480904	-0.597405	2.287083	-0.560153	-0.077041	0.022618	-0.740924	-0.286242	-0.398493	-0.521739	0.494046	0.447439	0.532453
22216	9.390364	-0.571592	2.458484	-0.553691	-0.048135	0.009223	-0.744037	-0.286097	-0.397340	-0.516055	0.498889	0.443548	0.536714
22217	9.227189	-0.648898	2.300080	-0.552600	-0.010057	-0.019342	-0.745021	-0.287650	-0.396785	-0.510871	0.502295	0.439489	0.541811
22218	9.479071	-0.593013	2.214543	-0.567859	0.036259	-0.048051	-0.743755	-0.285814	-0.397903	-0.505084	0.505780	0.435068	0.547533
22219	9.541031	-0.544282	2.339572	-0.553941	0.107682	-0.081930	-0.743466	-0.286077	-0.403968	-0.500186	0.507273	0.430311	0.554365
22220	9.264485	-0.536555	2.523506	-0.537248	0.168863	-0.085714	-0.741202	-0.285504	-0.407926	-0.495350	0.508566	0.425183	0.561434
22221	9.264860	-0.536860	2.475180	-0.547632	0.251807	-0.086342	-0.737236	-0.284774	-0.418096	-0.491647	0.508233	0.418970	0.569602
22222	10.203029	-0.464172	2.289463	-0.552693	0.310380	-0.071512	-0.731573	-0.283759	-0.429967	-0.487902	0.508083	0.412020	0.577964
22223	10.032139	-0.310747	2.302478	-0.560558	0.212130	-0.063940	-0.728614	-0.279073	-0.440088	-0.483905	0.508424	0.405676	0.585464
22224	10.380155	-0.356958	2.220369	-0.552828	0.099776	0.006796	-0.727218	-0.273403	-0.447508	-0.479251	0.511253	0.399877	0.590794
22225	10.600783	-0.303398	2.117985	-0.558741	0.159077	0.031190	-0.727379	-0.267593	-0.453505	-0.475860	0.512894	0.393003	0.596695
22226	9.733172	0.166515	2.181562	-0.556553	0.205462	0.071503	-0.724159	-0.258252	-0.462170	-0.472686	0.514922	0.385405	0.602401
22227	8.849167	0.226914	1.674616	-0.545617	0.024789	0.109747	-0.723354	-0.246361	-0.471352	-0.469234	0.518604	0.379078	0.605945
22228	9.388131	0.422171	1.362410	-0.554960	-0.191758	0.158888	-0.727935	-0.233781	-0.471748	-0.464018	0.525989	0.374262	0.606590
22229	10.699134	0.240927	1.526997	-0.554949	-0.184457	0.164389	-0.731957	-0.219365	-0.472411	-0.459402	0.532659	0.369178	0.607398
22230	10.285053	-0.141284	1.829040	-0.545613	-0.126559	0.125070	-0.736675	-0.208349	-0.469439	-0.454267	0.538816	0.364163	0.608855
22231	9.072630	0.025095	1.705567	-0.538250	-0.112213	0.114232	-0.741958	-0.197614	-0.466467	-0.449650	0.544019	0.359103	0.610658
22232	9.053661	0.430263	1.546418	-0.549081	-0.073962	0.076771	-0.744262	-0.188291	-0.465787	-0.444192	0.549127	0.354030	0.613038
22233	9.251077	0.177297	1.488565	-0.542770	-0.070067	0.043215	-0.745840	-0.182918	-0.466845	-0.438850	0.553282	0.349279	0.615869
22234	9.212750	0.070160	1.709710	-0.543991	-0.101332	0.012398	-0.748688	-0.178963	-0.465090	-0.432394	0.558138	0.345155	0.618373
22235	9.326007	0.072014	1.733702	-0.553234	-0.112771	-0.011502	-0.752089	-0.177547	-0.463922	-0.425871	0.562447	0.341209	0.621179
22236	9.648193	-0.200544	1.760477	-0.574665	-0.057698	-0.010292	-0.754364	-0.175862	-0.459376	-0.419010	0.566767	0.336521	0.624468
22237	9.732766	-0.422239	1.951321	-0.544818	0.045375	0.032751	-0.755199	-0.179110	-0.458840	-0.414129	0.569243	0.330781	0.628525
22238	9.704097	-0.405803	2.231484	-0.544415	0.115582	0.038500	-0.755464	-0.183349	-0.457614	-0.409306	0.571371	0.324407	0.633059
22239	9.291504	-0.126934	2.349747	-0.544364	0.164740	-0.022011	-0.751889	-0.192397	-0.457315	-0.404465	0.571873	0.318251	0.638816
22240	9.575493	0.042575	1.914930	-0.541022	0.151008	-0.092559	-0.749563	-0.207091	-0.456642	-0.398169	0.572580	0.313058	0.644677
22241	10.009930	-0.300517	2.370054	-0.530581	0.104497	-0.132821	-0.750055	-0.225184	-0.450909	-0.391606	0.572935	0.308762	0.650428
22242	9.403385	-0.571965	2.025926	-0.548811	0.077549	-0.140088	-0.746994	-0.247240	-0.444964	-0.384069	0.574245	0.304520	0.655745
22243	10.012794	-0.516175	1.898833	-0.560129	0.000002	-0.118375	-0.746364	-0.263793	-0.436265	-0.376644	0.576190	0.300398	0.660231
22244	10.153180	-0.677384	1.769955	-0.538769	-0.090378	-0.096324	-0.746859	-0.282760	-0.422368	-0.368708	0.579790	0.296995	0.663093
22245	9.553275	-0.723415	1.921092	-0.540993	-0.169927	-0.074766	-0.749772	-0.298901	-0.407436	-0.360998	0.584017	0.293810	0.665041
22246	9.386036	-0.961787	1.897395	-0.555418	-0.199362	-0.004047	-0.753534	-0.315759	-0.388558	-0.353375	0.589617	0.289844	0.665935
22247	9.923776	-0.955102	1.961845	-0.549446	-0.134891	0.043505	-0.758313	-0.325829	-0.372138	-0.347298	0.594037	0.284831	0.667364
22248	9.882749	-0.788053	2.351501	-0.557163	-0.092391	0.128074	-0.760992	-0.330096	-0.360888	-0.341968	0.598870	0.278468	0.668481
22249	9.179460	-0.590852	2.258416	-0.543656	-0.106830	0.115821	-0.763541	-0.330964	-0.352845	-0.337061	0.603181	0.272414	0.669591
22250	9.117029	-0.614959	2.205607	-0.530603	-0.072967	0.149369	-0.768921	-0.331689	-0.343368	-0.332387	0.607586	0.265971	0.670535
22251	9.270119	-0.852389	2.268463	-0.552169	-0.012973	0.102745	-0.771350	-0.326465	-0.341321	-0.327682	0.610522	0.259278	0.672801
22252	9.074612	-1.175908	2.112866	-0.548199	0.024797	0.106899	-0.772654	-0.324543	-0.338943	-0.322691	0.613405	0.252425	0.675194
22253	8.952103	-1.136815	2.057015	-0.571718	0.044809	0.096752	-0.773803	-0.320875	-0.336922	-0.317947	0.615557	0.245094	0.678180
22254	11.122867	-1.432061	1.477455	-0.569511	0.071629	0.148356	-0.774670	-0.316346	-0.339123	-0.313434	0.618035	0.237093	0.680866
22255	10.376556	-0.988616	2.067954	-0.551413	0.131720	0.059611	-0.772998	-0.309270	-0.344418	-0.308803	0.618619	0.229886	0.684911
22256	9.441867	0.065555	2.347415	-0.546547	0.103413	-0.009229	-0.773300	-0.303309	-0.352810	-0.302526	0.619674	0.223901	0.688731
22257	8.912492	-0.042952	1.469744	-0.568714	0.054605	-0.083579	-0.771318	-0.302447	-0.358737	-0.295286	0.620662	0.218672	0.692653
22258	9.750321	-0.685603	0.808853	-0.563183	-0.014684	0.014342	-0.771049	-0.298766	-0.361661	-0.288559	0.623431	0.212820	0.694820
22259	9.948100	-0.324070	1.618899	-0.552618	-0.058329	0.053706	-0.771939	-0.288438	-0.366056	-0.282850	0.626414	0.206732	0.696321
22260	9.353701	0.158274	1.626394	-0.554488	-0.062956	0.062499	-0.774240	-0.278527	-0.371713	-0.276652	0.629900	0.200642	0.697447
22261	10.085954	0.380758	1.610849	-0.563973	-0.098534	0.027400	-0.774274	-0.270328	-0.373740	-0.270179	0.633304	0.194947	0.698516
22262	10.345900	-0.178834	2.054125	-0.561702	-0.024654	0.025164	-0.776844	-0.264668	-0.375070	-0.263467	0.636034	0.188985	0.700236
22263	9.456364	-0.096494	1.957738	-0.553362	-0.015975	0.046273	-0.776004	-0.262406	-0.376181	-0.257654	0.638183	0.182737	0.702099
22264	9.011477	0.166742	1.878053	-0.571147	-0.107994	0.062509	-0.778686	-0.259264	-0.373534	-0.250995	0.642160	0.176555	0.702467
22265	9.418395	0.070887	1.646598	-0.553001	-0.118864	0.065524	-0.780683	-0.256310	-0.368696	-0.245012	0.645707	0.170588	0.702802
22266	9.726157	0.118371	1.819641	-0.547587	-0.098738	0.032793	-0.781802	-0.259993	-0.364498	-0.238224	0.649221	0.165041	0.703223
22267	9.677044	0.252692	1.992193	-0.573041	-0.091367	0.027141	-0.784060	-0.262551	-0.358025	-0.231467	0.652221	0.159154	0.704060
22268	9.387662	0.198568	1.935189	-0.538305	-0.068270	0.041496	-0.786892	-0.262703	-0.352790	-0.224981	0.655178	0.153449	0.704684
22269	9.479647	0.154219	1.877583	-0.559842	-0.032163	0.048106	-0.787333	-0.265583	-0.347089	-0.218815	0.657221	0.147204	0.706054
22270	9.687597	0.215623	1.857287	-0.568105	-0.033729	0.029493	-0.788449	-0.270546	-0.340366	-0.211838	0.659676	0.141049	0.707147
22271	9.824213	0.596612	1.852853	-0.540093	-0.018957	-0.020617	-0.789557	-0.277778	-0.331130	-0.204928	0.661125	0.135940	0.708829
22272	10.073462	0.451002	2.008797	-0.539981	0.015532	-0.046457	-0.788955	-0.287406	-0.324470	-0.197347	0.662440	0.130953	0.710689
22273	9.303110	0.063495	1.878831	-0.562607	0.144148	-0.022059	-0.787509	-0.296478	-0.315697	-0.190494	0.661520	0.124893	0.714497
22274	10.179063	-0.099962	2.130795	-0.536996	0.146238	0.042068	-0.786774	-0.303556	-0.311548	-0.184523	0.661068	0.118232	0.717608
22275	9.528591	-0.380918	2.154132	-0.538506	0.196805	0.020339	-0.785191	-0.310637	-0.306842	-0.178690	0.659266	0.111742	0.721770
22276	8.917903	-0.301380	1.890668	-0.553649	0.081377	0.033153	-0.784017	-0.321676	-0.301048	-0.172204	0.659669	0.105158	0.723964
22277	8.815434	-0.702266	1.839700	-0.544816	0.018078	0.051268	-0.784850	-0.327072	-0.291795	-0.166329	0.660415	0.098775	0.725555
22278	10.226276	-1.263032	1.708749	-0.552534	-0.084788	0.089187	-0.784835	-0.332901	-0.280157	-0.160309	0.663224	0.092005	0.725238
22279	11.082453	-0.790841	2.325779	-0.532806	-0.088333	0.083454	-0.786514	-0.340153	-0.264573	-0.154853	0.665428	0.085697	0.725177
22280	10.103842	-0.645568	2.540532	-0.549969	-0.026385	0.003948	-0.788196	-0.347124	-0.248142	-0.147706	0.667124	0.079899	0.725772
22281	8.754407	-0.587866	2.292799	-0.553968	0.008883	0.074199	-0.790430	-0.356915	-0.233004	-0.141999	0.667823	0.073097	0.726984
22282	8.986385	-0.919250	2.098037	-0.544676	-0.031813	0.187805	-0.791980	-0.360480	-0.221612	-0.137571	0.669748	0.064916	0.726841
22283	9.891484	-0.690314	2.514735	-0.539407	-0.038045	0.188100	-0.795525	-0.361221	-0.208342	-0.133655	0.671122	0.056926	0.726974
22284	9.470734	-0.769439	2.579009	-0.541591	0.040185	0.199880	-0.798510	-0.360119	-0.197876	-0.129509	0.671890	0.048425	0.727631
22285	8.954880	-0.737608	2.511683	-0.544332	0.031099	0.203344	-0.799223	-0.360140	-0.190964	-0.125838	0.672145	0.039975	0.728552
22286	8.897975	-0.835040	2.334029	-0.537193	0.026041	0.160980	-0.803774	-0.355915	-0.184259	-0.121157	0.672960	0.032087	0.728983
22287	9.097755	-1.119020	1.957547	-0.560456	0.082281	0.133846	-0.804352	-0.353949	-0.180146	-0.116294	0.672328	0.024209	0.730660
22288	9.807231	-1.113720	1.973454	-0.561904	0.154565	0.121145	-0.804355	-0.353672	-0.178592	-0.110756	0.671181	0.016184	0.732794
22289	12.031856	-0.825684	1.575796	-0.529492	0.095740	0.165743	-0.805494	-0.351255	-0.182505	-0.106769	0.670179	0.008294	0.734433
22290	9.709770	0.411003	2.203047	-0.540494	-0.027114	-0.117946	-0.805778	-0.350830	-0.182780	-0.097953	0.671498	0.004174	0.734492
22291	9.462932	-0.774774	1.718820	-0.553711	-0.167883	-0.093530	-0.806034	-0.358335	-0.176937	-0.089742	0.674247	-0.000032	0.733033
22292	9.583502	-0.476793	1.565513	-0.553493	-0.014093	0.237337	-0.806334	-0.355673	-0.170141	-0.085931	0.675272	-0.009140	0.732489
22293	8.793492	0.060211	1.613740	-0.574167	-0.044413	0.106260	-0.808617	-0.351864	-0.166982	-0.080326	0.676149	-0.016537	0.732187
22294	9.566184	0.882177	1.651862	-0.533301	-0.195436	0.161006	-0.812026	-0.350188	-0.158903	-0.075717	0.679678	-0.024025	0.729196
22295	10.488827	0.166979	1.842259	-0.556772	-0.146049	0.100360	-0.814021	-0.349663	-0.145350	-0.070187	0.681904	-0.030854	0.727412
22296	9.777827	-0.241927	1.828442	-0.545305	-0.085193	0.128232	-0.817586	-0.344882	-0.136532	-0.064867	0.683734	-0.038232	0.725836
22297	9.238645	0.300911	1.902849	-0.552354	-0.060362	0.170415	-0.820003	-0.344205	-0.125794	-0.060296	0.684531	-0.046022	0.725027
22298	9.065589	0.548695	1.929313	-0.532107	-0.013658	0.174784	-0.822846	-0.343390	-0.114063	-0.055764	0.685153	-0.053931	0.724256
22299	9.332788	0.438963	1.657120	-0.556652	-0.033462	0.189711	-0.825269	-0.342016	-0.100639	-0.051303	0.685418	-0.062017	0.723688
22300	9.536284	0.548579	1.612128	-0.563413	-0.100139	0.197176	-0.827132	-0.340094	-0.082703	-0.046769	0.687174	-0.070588	0.721541
22301	10.025252	0.617061	1.460890	-0.549452	-0.060768	0.227291	-0.830438	-0.331242	-0.066233	-0.042869	0.687648	-0.078983	0.720461
22302	9.860524	0.621016	1.540809	-0.539309	-0.031959	0.221888	-0.834855	-0.327475	-0.048962	-0.038921	0.688235	-0.087595	0.719128
22303	10.255595	0.497913	1.577901	-0.561545	-0.078262	0.177744	-0.838425	-0.322859	-0.032957	-0.034063	0.688924	-0.095394	0.717721
22304	10.537867	-0.278062	1.839911	-0.545008	-0.056676	0.172442	-0.840158	-0.318396	-0.014291	-0.029367	0.689833	-0.103373	0.715949
22305	9.741709	-0.988906	1.769166	-0.574577	0.075769	0.272766	-0.843607	-0.308974	0.000495	-0.025336	0.687975	-0.112707	0.716481
22306	8.973350	-0.825310	1.647546	-0.534107	0.054684	0.183890	-0.845914	-0.301091	0.010181	-0.020731	0.687140	-0.120739	0.716122
22307	8.857149	-1.097752	1.252026	-0.575938	-0.092440	0.134725	-0.847651	-0.294776	0.024075	-0.015097	0.687867	-0.128082	0.714287
22308	9.868821	-1.415244	1.358123	-0.554453	-0.192370	0.225984	-0.849969	-0.286365	0.044902	-0.011427	0.690326	-0.136875	0.710342
22309	10.287967	-1.532133	2.025809	-0.538098	-0.179911	0.236754	-0.851879	-0.274287	0.067033	-0.007993	0.691872	-0.145009	0.707263
22310	9.942203	-1.597320	2.075328	-0.552360	-0.092636	0.152813	-0.851791	-0.265302	0.083478	-0.003035	0.692992	-0.152748	0.704572
22311	9.298370	-1.128273	2.225608	-0.523663	0.019081	0.131153	-0.856093	-0.254602	0.097156	0.002285	0.691882	-0.159177	0.704242
22312	9.409621	-0.881889	2.314535	-0.558607	0.087414	0.166644	-0.858402	-0.245292	0.102346	0.007685	0.690295	-0.167177	0.703908
22313	9.266766	-1.050313	2.292441	-0.557295	0.022907	0.123659	-0.859284	-0.238525	0.106935	0.013599	0.688997	-0.173908	0.703459
22314	9.503703	-1.195649	2.479813	-0.559340	0.008854	0.086588	-0.860021	-0.232462	0.110669	0.019861	0.688661	-0.180804	0.701899
22315	9.425797	-1.386128	2.474794	-0.546503	0.030528	0.072410	-0.859746	-0.230627	0.110687	0.026379	0.687274	-0.186599	0.701526
22316	9.347804	-1.358356	2.585745	-0.542134	0.032747	0.022890	-0.861173	-0.227224	0.107632	0.033373	0.686727	-0.192344	0.700212
22317	9.410789	-1.494697	2.490525	-0.559539	0.017760	-0.003760	-0.861452	-0.227926	0.106781	0.041082	0.685631	-0.197215	0.699521
22318	9.155446	-1.512875	2.418575	-0.574303	-0.002566	-0.042783	-0.859598	-0.231175	0.105605	0.049286	0.685681	-0.202510	0.697425
22319	8.991945	-1.635977	2.280014	-0.537559	0.047550	-0.026781	-0.859863	-0.234266	0.100782	0.057114	0.684110	-0.206665	0.697152
22320	8.953791	-1.672472	2.203145	-0.551730	0.118134	-0.053928	-0.860688	-0.238193	0.092854	0.065641	0.682415	-0.211336	0.696662
22321	8.948320	-1.894947	2.179054	-0.553121	0.183037	-0.057910	-0.858949	-0.244645	0.077831	0.074630	0.678891	-0.215063	0.698059
22322	12.294574	-1.543635	2.206902	-0.562670	0.041310	0.122274	-0.860633	-0.245735	0.067120	0.080488	0.677351	-0.222374	0.696611
22323	9.599802	-0.487070	2.256713	-0.543461	0.086842	-0.170130	-0.860479	-0.246980	0.059071	0.090527	0.675534	-0.224515	0.696457
22324	8.678502	-0.058064	1.136755	-0.541773	0.006933	-0.107775	-0.859731	-0.255010	0.052215	0.099129	0.675384	-0.228456	0.694146
22325	9.765701	0.516944	0.650425	-0.531776	0.096005	0.018618	-0.858445	-0.256543	0.044859	0.106527	0.672471	-0.232906	0.694399
22326	11.542683	-0.216686	1.458497	-0.557831	-0.004857	0.043933	-0.859846	-0.257634	0.034287	0.113149	0.671630	-0.239127	0.692047
22327	10.609981	-0.232700	2.209026	-0.561404	-0.007200	0.089679	-0.861260	-0.255906	0.025154	0.119550	0.669602	-0.245093	0.690848
22328	9.826080	0.215960	2.050415	-0.552924	-0.072575	0.034352	-0.861118	-0.254756	0.018963	0.125877	0.669638	-0.251249	0.687469
22329	9.324678	0.102269	1.917033	-0.575190	-0.059174	-0.146568	-0.859550	-0.257012	0.016671	0.135544	0.669307	-0.254292	0.684830
22330	8.879642	0.266799	1.497746	-0.550462	-0.006582	-0.199730	-0.858960	-0.261803	0.012951	0.145355	0.669477	-0.257065	0.681609
22331	9.219002	0.467108	1.405647	-0.529961	-0.034962	-0.254064	-0.856377	-0.269854	0.011155	0.156087	0.669295	-0.257938	0.679080
22332	9.517175	0.373996	1.502945	-0.560758	-0.016735	-0.258030	-0.851814	-0.278484	0.012156	0.166742	0.669693	-0.260049	0.675339
22333	9.855972	0.135500	1.582480	-0.569835	-0.031305	-0.233242	-0.850365	-0.286110	0.010655	0.177799	0.669004	-0.261680	0.672566
22334	9.780581	-0.023561	1.579523	-0.538425	0.001980	-0.146420	-0.848072	-0.292896	0.010848	0.186707	0.668473	-0.264870	0.669423
22335	9.623104	0.025922	1.989979	-0.540191	-0.033183	-0.047191	-0.848058	-0.296289	0.011940	0.194874	0.666741	-0.268557	0.667351
22336	9.533173	0.029900	1.762908	-0.536258	-0.022922	0.011171	-0.846512	-0.294464	0.014202	0.201474	0.665586	-0.273881	0.664374
22337	9.712008	0.144944	1.787966	-0.554715	-0.062405	0.005940	-0.847222	-0.294331	0.017310	0.208972	0.663739	-0.278547	0.661961
22338	9.593782	0.456440	1.622746	-0.545539	-0.046258	0.009510	-0.845674	-0.293074	0.020412	0.215548	0.662745	-0.284030	0.658510
22339	9.414974	0.501371	1.670813	-0.552377	0.024015	0.010735	-0.845674	-0.293074	0.020412	0.223467	0.659579	-0.288318	0.657184
22340	9.371614	0.533093	1.675350	-0.566543	0.094518	-0.007562	-0.846514	-0.294761	0.018710	0.231302	0.656609	-0.293195	0.655286
22341	9.107775	0.391868	2.015583	-0.540841	0.161341	-0.043145	-0.847352	-0.296439	0.014188	0.240585	0.651823	-0.295950	0.655484
22342	9.442096	0.116756	2.032704	-0.551281	0.244520	-0.066747	-0.846485	-0.298670	0.004573	0.249819	0.647155	-0.299093	0.655228
22343	10.478180	0.133907	1.953799	-0.529640	0.237560	-0.091003	-0.844910	-0.301186	-0.004346	0.260002	0.641494	-0.300654	0.656118
22344	9.773360	-0.357084	2.346855	-0.563485	0.192570	-0.093117	-0.845025	-0.306107	-0.011022	0.269354	0.637434	-0.303828	0.654839
22345	9.223596	-0.576104	1.555021	-0.560128	0.056363	0.017351	-0.844173	-0.306098	-0.014553	0.277310	0.633137	-0.308093	0.653693
22346	11.446725	-0.493389	1.560788	-0.545284	-0.037372	0.043335	-0.844457	-0.306102	-0.013141	0.283175	0.631222	-0.313974	0.650223
22347	10.403425	-0.263724	2.064661	-0.549099	0.160026	-0.078441	-0.844162	-0.308930	-0.012327	0.292811	0.626098	-0.316262	0.649801
22348	8.648457	-0.678558	1.598014	-0.541622	0.002880	-0.063624	-0.842604	-0.309645	-0.010937	0.300200	0.624216	-0.320499	0.646154
22349	9.701013	-0.801774	1.506155	-0.548815	-0.055817	0.067783	-0.844873	-0.309372	-0.006406	0.306435	0.620824	-0.325867	0.643805
22350	10.373368	-0.939008	1.881337	-0.544716	0.056366	0.021243	-0.844881	-0.307967	-0.004136	0.313055	0.617584	-0.330829	0.641201
22351	9.516753	-0.883321	2.193585	-0.561254	0.053117	-0.021576	-0.845161	-0.308530	-0.004422	0.321170	0.613162	-0.334556	0.639495
22352	8.935309	-0.618008	2.292894	-0.552384	0.004028	0.015010	-0.846574	-0.308807	-0.005259	0.327549	0.610462	-0.339826	0.636055
22353	8.914124	-0.821942	2.126046	-0.563461	-0.009929	-0.030173	-0.847571	-0.307394	-0.004673	0.335258	0.606747	-0.343856	0.633421
22354	9.255751	-1.080183	2.142969	-0.545601	-0.047553	-0.059775	-0.844732	-0.309662	-0.004155	0.342080	0.605139	-0.348426	0.628798
22355	9.341541	-0.963478	2.339701	-0.534834	-0.080363	-0.023154	-0.844165	-0.310806	-0.000225	0.348738	0.602320	-0.352632	0.625495
22356	9.216077	-0.962718	2.335028	-0.572857	-0.065869	-0.013982	-0.842887	-0.312085	0.001302	0.355114	0.600317	-0.358172	0.620666
22357	8.946248	-0.893528	2.305619	-0.573035	-0.102040	-0.002307	-0.843599	-0.311672	0.004836	0.361688	0.597211	-0.363231	0.616915
22358	9.462100	-0.896266	2.387119	-0.540259	-0.062133	-0.041876	-0.842608	-0.312101	0.005952	0.367970	0.595484	-0.367953	0.612052
22359	9.653393	-1.019188	2.248080	-0.564234	0.033703	-0.063947	-0.842886	-0.313372	0.005799	0.376063	0.591085	-0.371143	0.609465
22360	9.621869	-1.057658	2.248552	-0.552570	0.154328	-0.059255	-0.843010	-0.316464	0.001398	0.384224	0.586630	-0.374142	0.606840
22361	10.133494	-0.740857	2.406235	-0.529690	0.184695	-0.034266	-0.842007	-0.317278	-0.009472	0.392535	0.580278	-0.376085	0.606427
22362	11.192521	-0.429080	2.311929	-0.542748	0.136148	-0.023244	-0.841988	-0.319504	-0.019785	0.399917	0.575721	-0.379476	0.603830
22363	9.725946	-0.337125	1.626592	-0.560785	0.139831	-0.038772	-0.842119	-0.320323	-0.028109	0.408174	0.569572	-0.382071	0.602498
22364	9.757464	-0.645793	1.770149	-0.557062	0.102979	0.047268	-0.840842	-0.319451	-0.036567	0.414527	0.564639	-0.386650	0.599877
22365	9.682374	-0.213111	1.702593	-0.551074	0.167295	0.106257	-0.843107	-0.317441	-0.044704	0.420992	0.557022	-0.390521	0.599988
22366	9.090041	-0.062619	1.595382	-0.533261	0.102205	0.114730	-0.844524	-0.314861	-0.055097	0.426163	0.551663	-0.395529	0.598005
22367	9.324519	0.176083	1.353175	-0.532317	-0.030973	0.101495	-0.847366	-0.310736	-0.062079	0.430788	0.546546	-0.400792	0.595883
22368	9.819698	0.187174	1.306476	-0.552887	-0.084214	0.029146	-0.847233	-0.307756	-0.066277	0.435629	0.543835	-0.406636	0.590862
22369	10.358122	-0.027778	1.486972	-0.553350	-0.126913	-0.025370	-0.848364	-0.307891	-0.067398	0.441099	0.540645	-0.411590	0.586284
22370	9.979927	-0.148146	1.955197	-0.550608	-0.081348	-0.091197	-0.847365	-0.309728	-0.067707	0.447267	0.538805	-0.416011	0.580152
22371	9.164624	0.011774	1.971419	-0.540626	-0.060378	-0.133818	-0.847487	-0.314106	-0.068034	0.454321	0.535748	-0.419034	0.575305
22372	9.038722	0.333844	1.557196	-0.560830	-0.089840	-0.151531	-0.846331	-0.319615	-0.068664	0.461125	0.534299	-0.422936	0.568342
22373	9.227331	0.346913	1.518134	-0.536033	-0.183478	-0.168317	-0.844466	-0.324976	-0.071695	0.467387	0.532887	-0.426651	0.561739
22374	9.894772	0.093418	1.848708	-0.554422	-0.219478	-0.156722	-0.841334	-0.330650	-0.066564	0.472970	0.532879	-0.431541	0.553273
22375	9.657164	0.042458	1.963168	-0.550316	-0.147540	-0.147445	-0.840043	-0.334608	-0.066757	0.479352	0.530643	-0.435255	0.546985
22376	9.526059	-0.006999	2.038806	-0.557998	-0.082909	-0.119661	-0.839592	-0.341114	-0.064432	0.485636	0.528653	-0.439198	0.540175
22377	9.666341	-0.136607	1.938573	-0.560417	-0.078136	-0.047161	-0.836611	-0.343378	-0.065184	0.491529	0.524567	-0.443380	0.535391
22378	9.268240	-0.109479	1.624664	-0.561899	-0.036765	-0.042188	-0.836043	-0.344089	-0.064069	0.497320	0.521257	-0.447659	0.529684
22379	9.490453	0.122185	1.404300	-0.559543	0.072611	-0.078132	-0.835886	-0.347765	-0.063263	0.504744	0.515769	-0.449983	0.526053
22380	10.495728	-0.334127	1.335553	-0.560252	0.252113	-0.089708	-0.833607	-0.351155	-0.064726	0.513500	0.509739	-0.450772	0.522770
22381	9.208969	-0.772735	1.789215	-0.535816	0.345892	-0.032838	-0.832453	-0.355383	-0.068444	0.522471	0.501096	-0.450477	0.522492
22382	9.942188	-0.701337	1.577205	-0.548349	0.176702	0.062880	-0.829756	-0.357939	-0.066237	0.528693	0.494464	-0.453387	0.520028
22383	10.735777	-0.136762	2.217453	-0.544332	0.153767	0.017271	-0.830473	-0.356394	-0.063114	0.535310	0.487187	-0.455648	0.518147
22384	9.281846	-0.764355	2.042752	-0.547229	0.073965	0.054513	-0.829627	-0.357268	-0.055659	0.540563	0.481610	-0.459483	0.514509
22385	9.211180	-0.940334	2.044810	-0.551629	0.029693	0.167930	-0.831062	-0.354473	-0.045470	0.544390	0.474075	-0.464567	0.512903
22386	10.058677	-0.764628	2.394517	-0.558746	0.091379	0.135800	-0.832369	-0.348857	-0.034406	0.548968	0.467365	-0.469040	0.510104
22387	9.492232	-0.927447	2.841721	-0.560428	0.121094	0.128363	-0.834223	-0.346037	-0.031683	0.553984	0.459063	-0.472784	0.508762
22388	8.664347	-0.841706	2.578478	-0.552031	-0.035467	0.191202	-0.835085	-0.343645	-0.028268	0.556616	0.453100	-0.479026	0.505384
22389	9.236324	-0.787113	2.608517	-0.570531	-0.041827	0.115068	-0.836812	-0.338153	-0.021995	0.560167	0.446382	-0.484505	0.502206
22390	9.318663	-0.848941	2.853159	-0.541339	-0.013088	0.109922	-0.836405	-0.334774	-0.019003	0.563630	0.441013	-0.489577	0.498140
22391	8.873916	-1.073479	2.829679	-0.523116	-0.007733	0.099368	-0.839103	-0.333083	-0.016004	0.567132	0.434543	-0.494006	0.495471
22392	8.499872	-1.155530	2.473460	-0.531010	-0.102882	0.060866	-0.838542	-0.331956	-0.015432	0.569999	0.430593	-0.499498	0.490093
22393	9.533504	-1.089846	2.423014	-0.553009	-0.098563	0.007726	-0.835299	-0.330282	-0.011352	0.573634	0.425527	-0.504414	0.485220
22394	9.804511	-1.225926	2.578823	-0.552070	0.076569	-0.028693	-0.833309	-0.331972	-0.014205	0.579253	0.420418	-0.507211	0.480054
22395	9.700156	-0.720568	2.894712	-0.542721	0.132238	-0.012974	-0.830185	-0.333513	-0.020166	0.585215	0.413350	-0.509141	0.476907
22396	9.433381	-0.662600	1.848097	-0.553101	0.204635	-0.041846	-0.827905	-0.335037	-0.030912	0.592146	0.407053	-0.510265	0.472547
22397	10.380905	-0.136400	1.918283	-0.559176	0.090705	0.020965	-0.824223	-0.334741	-0.037704	0.597337	0.399786	-0.513076	0.469162
22398	10.994842	-0.634076	2.183992	-0.569177	-0.053236	0.007628	-0.821102	-0.335576	-0.043657	0.601162	0.395139	-0.517738	0.463051
22399	9.710562	-0.826948	2.127452	-0.549586	-0.149267	0.038239	-0.817419	-0.336143	-0.045525	0.603490	0.390012	-0.523419	0.457956
22400	8.939131	0.334986	1.639476	-0.577134	-0.221845	0.104725	-0.814311	-0.335305	-0.044835	0.604597	0.385734	-0.530851	0.451518
22401	10.045879	0.452488	1.832416	-0.546867	-0.280901	0.058788	-0.812347	-0.332214	-0.041435	0.605178	0.381620	-0.538186	0.445513
22402	9.940024	-0.272916	2.060551	-0.563104	-0.277286	0.060220	-0.810942	-0.331108	-0.035092	0.605838	0.378402	-0.545702	0.438158
22403	9.510242	-0.410666	2.016751	-0.535884	-0.308410	0.094242	-0.808404	-0.330426	-0.029466	0.605572	0.374226	-0.553443	0.432363
22404	8.909024	-0.260738	1.810483	-0.541336	-0.290019	0.049740	-0.807003	-0.329048	-0.020018	0.605863	0.371425	-0.560725	0.424925
22405	9.120497	-0.357823	1.572055	-0.555420	-0.210409	0.024358	-0.806172	-0.326244	-0.014216	0.607295	0.366912	-0.566824	0.418663
22406	9.456217	-0.360137	1.540217	-0.550159	-0.228220	0.003368	-0.804616	-0.327400	-0.007616	0.608593	0.363923	-0.572979	0.410938
22407	9.568051	-0.157863	1.532977	-0.560926	-0.202042	0.005784	-0.804216	-0.323475	0.001162	0.610186	0.359449	-0.578789	0.404318
22408	9.578098	-0.138849	1.491672	-0.539435	-0.098422	-0.006095	-0.807904	-0.322210	0.005574	0.612849	0.355578	-0.583100	0.397460
22409	9.250408	-0.171163	1.405479	-0.532320	0.016788	-0.001478	-0.808769	-0.318968	0.008293	0.616732	0.349749	-0.585869	0.392524
22410	9.423692	0.000258	1.550738	-0.543466	0.000886	-0.028000	-0.814592	-0.313585	0.007690	0.620640	0.345234	-0.588754	0.385989
22411	9.672768	-0.234907	1.685934	-0.532497	0.018997	-0.042122	-0.817432	-0.311609	0.009988	0.624780	0.339820	-0.591133	0.380440
22412	9.521067	-0.165876	1.363978	-0.539034	0.143581	-0.066856	-0.821825	-0.309905	0.010323	0.630523	0.334670	-0.591843	0.374378
22413	10.129540	-0.376946	1.848810	-0.533649	0.139924	-0.058735	-0.823957	-0.307496	0.009660	0.636118	0.328466	-0.592516	0.369309
22414	11.276210	-0.808143	1.301135	-0.549209	0.208823	0.016944	-0.828925	-0.303381	0.007487	0.641951	0.321644	-0.592917	0.364545
22415	10.709359	-0.533316	1.390652	-0.556518	0.248209	-0.056893	-0.832326	-0.301243	0.003871	0.648795	0.314285	-0.592302	0.359818
22416	10.092410	-0.431243	1.631985	-0.567951	0.174440	-0.071737	-0.836143	-0.301366	0.001221	0.654832	0.308439	-0.592598	0.353394
22417	9.024387	-0.987862	1.214329	-0.555438	0.107565	-0.070565	-0.838830	-0.302216	0.003771	0.659934	0.302210	-0.593620	0.347521
22418	9.200423	-1.480968	0.997283	-0.541484	-0.033523	-0.017359	-0.839126	-0.300400	0.009994	0.662827	0.297458	-0.596691	0.340792
22419	10.190770	-1.398170	0.934622	-0.545215	-0.044226	-0.013582	-0.840699	-0.298165	0.018628	0.665488	0.291721	-0.599923	0.334838
22420	10.230882	-0.891499	1.605522	-0.546654	0.011015	0.055105	-0.843825	-0.295912	0.023046	0.668339	0.285685	-0.602765	0.329214
22421	9.291422	-0.873443	2.000460	-0.545630	-0.079553	-0.006460	-0.844979	-0.291974	0.029017	0.670394	0.280044	-0.606437	0.323082
22422	8.873556	-0.887033	1.725695	-0.556537	-0.091254	-0.006590	-0.845559	-0.290015	0.035103	0.672346	0.275242	-0.610260	0.315873
22423	9.202812	-1.006294	1.538101	-0.542009	-0.091169	-0.018744	-0.846697	-0.289033	0.037800	0.674185	0.269832	-0.613905	0.309492
22424	9.447463	-1.052666	1.712276	-0.554758	-0.086502	-0.027733	-0.848118	-0.288192	0.040640	0.676188	0.265235	-0.617433	0.301989
22425	9.070605	-0.974856	1.794072	-0.553917	-0.090976	-0.036613	-0.848265	-0.287496	0.044031	0.678073	0.259831	-0.620954	0.295161
22426	8.500522	-1.226871	1.116207	-0.550926	-0.060142	-0.066077	-0.847837	-0.289348	0.048519	0.680476	0.255560	-0.623794	0.287268
22427	10.137355	-1.101822	1.117453	-0.549862	-0.013894	-0.077498	-0.847124	-0.290620	0.048218	0.683383	0.250242	-0.625944	0.280286
22428	10.075053	-0.976688	1.739586	-0.546879	0.116036	-0.202137	-0.847811	-0.293987	0.041845	0.688591	0.246684	-0.625559	0.271414
22429	9.730590	-1.268863	1.823051	-0.560329	0.108370	-0.151050	-0.844385	-0.299189	0.032178	0.693353	0.241382	-0.625605	0.263846
22430	11.264048	-0.793445	1.320319	-0.555660	0.084240	-0.051369	-0.845496	-0.302411	0.024823	0.697246	0.235932	-0.626316	0.256734
22431	10.728234	-0.298415	1.868881	-0.559043	0.169216	-0.088273	-0.845465	-0.306599	0.009838	0.702274	0.229516	-0.625704	0.250257
22432	9.484613	-0.321072	1.631569	-0.533720	0.110882	-0.042748	-0.846156	-0.307254	-0.005246	0.706216	0.224073	-0.625859	0.243622
22433	8.770722	-0.221477	0.993468	-0.545560	0.086555	-0.042840	-0.846009	-0.306513	-0.015811	0.709770	0.217672	-0.626450	0.237500
22434	8.633555	-0.261671	0.612300	-0.560091	-0.047194	-0.089974	-0.844434	-0.308168	-0.029091	0.711934	0.213159	-0.628661	0.229126
22435	9.522927	-0.159159	0.508475	-0.549744	-0.168476	-0.021676	-0.844279	-0.309980	-0.036441	0.712032	0.207650	-0.632899	0.222104
22436	11.053015	0.002894	0.908167	-0.533339	-0.133227	-0.023155	-0.845704	-0.306426	-0.042313	0.712554	0.203039	-0.636385	0.214606
22437	11.000152	-0.160819	1.729243	-0.576453	-0.007343	-0.077581	-0.844557	-0.308524	-0.049392	0.714894	0.197169	-0.638109	0.207045
22438	9.701267	-0.021382	1.847832	-0.554476	0.024924	-0.087507	-0.843978	-0.310054	-0.057024	0.717647	0.192366	-0.639058	0.198957
22439	8.866708	0.430480	1.377530	-0.560128	0.016385	-0.143343	-0.843400	-0.310873	-0.066058	0.720354	0.187454	-0.639997	0.190670
22440	8.956221	0.418100	1.034411	-0.560163	0.003826	-0.146772	-0.840827	-0.315371	-0.074583	0.722939	0.183370	-0.640921	0.181537
22441	9.241015	0.229638	0.944308	-0.552856	0.001053	-0.139554	-0.838392	-0.320572	-0.083819	0.725244	0.178584	-0.641954	0.173271
22442	9.506083	0.148304	0.959360	-0.561865	0.021992	-0.155668	-0.833988	-0.322955	-0.092477	0.727940	0.174490	-0.642461	0.164013
22443	10.530980	0.198756	0.783440	-0.568820	0.095449	-0.190477	-0.833539	-0.326881	-0.101543	0.731503	0.169820	-0.641883	0.155083
22444	11.273014	-0.058887	2.070877	-0.560014	0.105726	-0.231958	-0.830401	-0.330667	-0.112038	0.735332	0.166419	-0.640757	0.144986
22445	8.748775	-0.926572	2.233759	-0.545943	0.217639	-0.100420	-0.825841	-0.336007	-0.123406	0.739976	0.160490	-0.638457	0.138030
22446	6.886607	-1.123719	0.140967	-0.542982	0.031829	-0.095128	-0.824698	-0.337115	-0.131039	0.742244	0.155737	-0.638705	0.129904
22447	11.540916	-0.587624	0.887523	-0.549203	-0.107663	0.050837	-0.824552	-0.337099	-0.135832	0.742160	0.148682	-0.641624	0.124138
22448	10.723852	-0.302638	1.189909	-0.560903	-0.096522	-0.188365	-0.823273	-0.338226	-0.137686	0.742906	0.145176	-0.643448	0.113972
22449	9.206179	-0.834486	1.188210	-0.520986	-0.101869	-0.237784	-0.820693	-0.345142	-0.141162	0.743340	0.142199	-0.645249	0.104300
22450	9.515119	-0.882504	1.164168	-0.562710	-0.147601	-0.137084	-0.819835	-0.346258	-0.145973	0.743156	0.138080	-0.647830	0.094702
22451	9.986073	-0.781492	1.172076	-0.560296	-0.028364	-0.165988	-0.818411	-0.347515	-0.151213	0.744321	0.133412	-0.648711	0.085802
22452	9.754239	-1.078575	1.356936	-0.556360	0.018456	-0.169862	-0.816693	-0.349740	-0.162949	0.746164	0.129478	-0.648586	0.076231
22453	9.584298	-1.057307	1.494664	-0.547468	-0.023283	-0.144770	-0.814285	-0.348297	-0.173948	0.747167	0.124631	-0.649312	0.067846
22454	9.557907	-0.748913	1.312440	-0.553197	-0.048178	-0.176489	-0.811309	-0.346991	-0.186643	0.747978	0.120904	-0.650034	0.058030
22455	9.417998	-1.063240	1.151816	-0.549235	-0.002172	-0.187402	-0.809755	-0.343842	-0.200154	0.749147	0.116499	-0.650230	0.049056
22456	9.815337	-1.149398	0.915433	-0.567568	-0.007889	-0.237039	-0.805925	-0.343810	-0.212588	0.750400	0.113271	-0.650083	0.038230
22457	10.205496	-1.102706	1.044878	-0.528629	0.112445	-0.208935	-0.802241	-0.342363	-0.225570	0.752848	0.109294	-0.648385	0.029504
22458	9.746268	-1.111875	1.434645	-0.559263	0.152030	-0.194611	-0.797697	-0.343455	-0.240417	0.755945	0.105497	-0.645776	0.019772
22459	10.018494	-0.785440	1.346061	-0.546260	0.154760	-0.099718	-0.794588	-0.339884	-0.254781	0.758757	0.099730	-0.643570	0.012588
22460	9.928234	-0.138776	1.469454	-0.559306	0.118760	-0.096052	-0.791905	-0.336318	-0.267169	0.761214	0.094644	-0.641542	0.004272
22461	9.475083	-0.128642	1.088148	-0.559467	0.086399	-0.108314	-0.788791	-0.334598	-0.276761	0.763002	0.088761	-0.640264	-0.003335
22462	9.586802	-0.035365	1.043461	-0.534393	0.024949	-0.098760	-0.787513	-0.334296	-0.283815	0.764055	0.084072	-0.639545	-0.011548
22463	9.544542	-0.055446	0.881839	-0.560151	-0.023421	-0.116460	-0.786102	-0.332876	-0.286912	0.764259	0.078252	-0.639849	-0.019449
22464	9.564935	0.011429	0.774741	-0.548918	0.011368	-0.082908	-0.785822	-0.331306	-0.292113	0.765019	0.073128	-0.639246	-0.027631
22465	9.891390	-0.008587	0.994425	-0.558157	-0.009330	-0.077528	-0.783844	-0.330029	-0.295357	0.765237	0.066835	-0.639321	-0.034849
22466	10.011316	-0.037830	1.076751	-0.554444	-0.006844	-0.054482	-0.782996	-0.329602	-0.296769	0.765640	0.061243	-0.638923	-0.042691
22467	9.759341	-0.113033	1.164920	-0.558178	-0.029467	-0.045606	-0.783286	-0.326757	-0.302657	0.765456	0.054504	-0.639270	-0.049410
22468	9.605663	0.231541	1.228941	-0.571277	-0.075250	-0.057853	-0.782876	-0.323224	-0.303610	0.764845	0.048626	-0.639790	-0.057590
22469	9.216412	0.550169	1.158245	-0.560281	-0.052760	-0.063206	-0.783163	-0.321948	-0.304863	0.764175	0.042068	-0.640384	-0.064615
22470	10.016707	0.572585	1.297078	-0.543364	-0.083127	-0.090970	-0.781756	-0.320400	-0.304012	0.763240	0.037023	-0.640917	-0.072938
22471	10.262409	0.563668	1.664150	-0.563492	0.042963	-0.074255	-0.783434	-0.324628	-0.305735	0.763624	0.030708	-0.639937	-0.080094
22472	9.582517	0.438417	1.821111	-0.559800	0.053747	-0.083287	-0.779459	-0.327745	-0.305658	0.764310	0.025513	-0.638252	-0.088400
22473	9.257071	0.826093	1.648069	-0.559909	0.039315	-0.083209	-0.777603	-0.331563	-0.305712	0.764477	0.019358	-0.637221	-0.095654
22474	9.585025	0.843647	1.693346	-0.556326	0.017422	-0.051118	-0.777296	-0.337786	-0.303243	0.764605	0.013738	-0.635998	-0.103426
22475	9.792191	0.876599	1.760362	-0.554584	-0.013575	-0.009286	-0.775864	-0.342321	-0.299637	0.764092	0.006634	-0.635711	-0.109502
22476	9.680923	0.930833	1.817901	-0.550802	-0.000308	0.014544	-0.778113	-0.347000	-0.292762	0.763988	0.000230	-0.634682	-0.116191
22477	9.579108	0.873654	1.847673	-0.547075	0.006754	0.026899	-0.778383	-0.351543	-0.285618	0.763670	-0.007154	-0.634006	-0.121625
22478	9.401410	0.869200	1.729554	-0.548722	0.018265	0.048009	-0.778086	-0.356087	-0.278339	0.763744	-0.013904	-0.632597	-0.127761
22479	9.364195	0.970122	1.597989	-0.545038	0.008968	0.078199	-0.780900	-0.361623	-0.268226	0.763437	-0.021873	-0.631790	-0.132389
22480	9.644240	1.048291	1.625739	-0.573872	0.048737	0.082991	-0.781876	-0.366878	-0.258689	0.763833	-0.029361	-0.629737	-0.138305
22481	9.944372	0.989951	1.488250	-0.558755	0.153429	0.059585	-0.782261	-0.377926	-0.248935	0.765129	-0.036869	-0.626607	-0.143467
22482	9.860552	0.633115	1.543090	-0.536686	0.198508	0.041808	-0.781106	-0.385306	-0.239155	0.767163	-0.042846	-0.622285	-0.149621
22483	10.478573	0.148133	1.910144	-0.562493	0.117227	0.080976	-0.781509	-0.392549	-0.226823	0.767908	-0.050790	-0.619584	-0.154445
22484	9.682023	-0.037804	1.521819	-0.536927	0.129825	0.059798	-0.781487	-0.400220	-0.213654	0.768992	-0.057191	-0.616199	-0.160249
22485	9.537663	0.062614	1.201919	-0.548217	0.032119	0.109804	-0.783456	-0.405917	-0.198193	0.768633	-0.065547	-0.614741	-0.164317
22486	10.409142	-0.008977	1.452863	-0.544843	0.018067	0.078240	-0.785150	-0.410205	-0.181592	0.768248	-0.072645	-0.612937	-0.169783
22487	10.161476	-0.219547	1.542537	-0.561607	-0.031980	0.037576	-0.786267	-0.416754	-0.165020	0.766678	-0.080538	-0.612451	-0.174989
22488	9.191226	-0.465530	1.425758	-0.539805	-0.040184	0.023503	-0.786688	-0.421047	-0.147865	0.765261	-0.087070	-0.611547	-0.181123
22489	9.424746	-0.908212	1.599538	-0.544899	-0.038290	0.115417	-0.789240	-0.423650	-0.127856	0.763766	-0.095708	-0.610999	-0.184884
22490	9.703198	-1.177836	1.665002	-0.585021	0.029545	0.208322	-0.791656	-0.424259	-0.112620	0.763644	-0.104912	-0.608422	-0.188850
22491	10.165333	-0.969308	2.237173	-0.545789	0.035852	0.291992	-0.797907	-0.420902	-0.098300	0.763535	-0.115497	-0.606267	-0.190039
22492	9.111496	-0.958510	2.129722	-0.551158	0.039361	0.291699	-0.803184	-0.413586	-0.085918	0.763741	-0.125138	-0.603371	-0.192310
22493	8.999510	-1.026850	1.910737	-0.541459	-0.018381	0.294799	-0.806902	-0.407270	-0.071163	0.762809	-0.135926	-0.601913	-0.193257
22494	9.349152	-1.082133	1.925385	-0.544331	-0.030774	0.276328	-0.812042	-0.399685	-0.054833	0.761954	-0.145521	-0.600035	-0.195469
22495	9.464221	-1.237381	1.951128	-0.558561	0.032644	0.245697	-0.816896	-0.392662	-0.039639	0.761200	-0.155792	-0.597741	-0.197507
22496	9.340043	-1.264332	1.767944	-0.543925	0.070865	0.195189	-0.818635	-0.385781	-0.026303	0.761084	-0.163980	-0.594450	-0.201223
22497	9.668730	-1.424342	1.633968	-0.547597	0.070204	0.174857	-0.821776	-0.381147	-0.015799	0.760351	-0.173097	-0.591745	-0.204307
22498	11.123283	-0.702710	1.773789	-0.537277	0.030167	0.135798	-0.825915	-0.374671	-0.006536	0.759388	-0.180615	-0.589204	-0.208680
22499	9.675193	0.421554	2.309300	-0.544756	0.147323	-0.078385	-0.825352	-0.374969	-0.002033	0.758360	-0.186277	-0.586168	-0.215865
22500	8.221278	-0.531410	0.736685	-0.563308	0.012191	-0.086963	-0.826051	-0.378525	0.005828	0.756015	-0.191622	-0.584491	-0.223813
22501	10.135796	-0.522634	0.975670	-0.552517	-0.119591	0.156745	-0.825654	-0.373752	0.014615	0.752701	-0.201242	-0.584510	-0.226477
22502	10.288552	-0.469366	1.530656	-0.544989	-0.037266	0.115646	-0.827942	-0.369532	0.021443	0.750599	-0.208854	-0.582797	-0.230932
22503	9.371225	-0.031434	1.454503	-0.545139	-0.069066	0.135174	-0.829239	-0.365745	0.030232	0.747644	-0.217776	-0.582098	-0.234017
22504	10.277426	-0.040968	1.615299	-0.545604	-0.102670	0.077165	-0.831253	-0.360125	0.040738	0.744455	-0.225212	-0.581437	-0.238740
22505	10.162989	-0.323550	1.918247	-0.527110	-0.052387	0.082306	-0.832134	-0.355219	0.052637	0.741380	-0.233044	-0.580730	-0.242483
22506	9.228166	-0.028051	1.850956	-0.561416	-0.029987	0.102848	-0.835140	-0.348598	0.060201	0.738950	-0.240620	-0.578702	-0.247305
22507	9.075451	0.204226	1.737411	-0.581713	-0.084952	0.113568	-0.836027	-0.342138	0.071975	0.735253	-0.249637	-0.577968	-0.251072
22508	9.353020	-0.078747	1.600043	-0.540285	-0.144461	0.100291	-0.836065	-0.336109	0.085570	0.731443	-0.257393	-0.577644	-0.255084
22509	9.591292	0.051194	1.748094	-0.542299	-0.171518	0.107569	-0.837372	-0.331066	0.099166	0.726765	-0.266044	-0.578311	-0.258050
22510	9.673583	0.268669	1.822884	-0.550270	-0.130935	0.109037	-0.837418	-0.322916	0.112079	0.722957	-0.273919	-0.577593	-0.262083
22511	9.536980	0.414203	1.768280	-0.551102	-0.110104	0.096508	-0.840007	-0.315607	0.124721	0.718754	-0.282063	-0.577287	-0.265655
22512	9.524538	0.404887	1.811897	-0.538374	-0.091891	0.068231	-0.840035	-0.310546	0.131822	0.715112	-0.289034	-0.576199	-0.270313
22513	9.573166	0.380050	1.754114	-0.556323	-0.048389	0.050070	-0.840765	-0.306897	0.139337	0.711232	-0.296193	-0.575153	-0.274987
22514	9.678819	0.326487	1.798067	-0.515923	0.041840	0.015500	-0.841062	-0.304365	0.142890	0.708851	-0.301453	-0.572503	-0.280885
22515	9.342291	0.458419	1.685888	-0.566499	0.103585	-0.014710	-0.843061	-0.300412	0.144639	0.706199	-0.306982	-0.569540	-0.287521
22516	9.717764	0.481127	1.830119	-0.548942	0.161237	-0.018325	-0.842208	-0.300826	0.141245	0.704663	-0.311586	-0.565123	-0.294958
22517	9.712557	0.345795	1.812322	-0.552870	0.258609	-0.022534	-0.844376	-0.297606	0.137686	0.703701	-0.315735	-0.560000	-0.302517
22518	10.049071	-0.087686	2.401492	-0.562063	0.258846	-0.043889	-0.845361	-0.297869	0.132615	0.702875	-0.319588	-0.554170	-0.311009
22519	10.315548	-0.457691	1.477344	-0.556418	0.225904	0.014816	-0.848902	-0.296435	0.128711	0.701635	-0.324257	-0.549119	-0.317861
22520	10.427220	-0.041953	1.593378	-0.557130	0.125028	0.014614	-0.848625	-0.294163	0.124785	0.699581	-0.329462	-0.544710	-0.324549
22521	10.316380	0.404658	1.784275	-0.534059	0.063840	-0.005947	-0.849182	-0.295562	0.121250	0.696469	-0.334473	-0.542140	-0.330369
22522	9.337350	-0.227429	1.369759	-0.545056	0.033463	-0.042420	-0.849197	-0.292747	0.124240	0.693003	-0.339426	-0.539376	-0.337063
22523	9.151827	-0.774867	1.376117	-0.557478	-0.091004	-0.025986	-0.847101	-0.288400	0.132588	0.687815	-0.345488	-0.538841	-0.342343
22524	10.134700	-0.904686	0.931621	-0.543621	-0.080437	0.007933	-0.846129	-0.285891	0.142194	0.683348	-0.351664	-0.537226	-0.347500
22525	10.685416	-0.919165	1.489248	-0.541691	0.085061	0.042409	-0.845863	-0.282079	0.142936	0.680507	-0.356955	-0.533829	-0.352875
22526	9.751724	-0.754505	2.143521	-0.547692	0.157009	0.045234	-0.846440	-0.279102	0.140012	0.678698	-0.361863	-0.528591	-0.359187
22527	8.592024	-0.651187	2.037596	-0.560980	0.030385	0.091639	-0.847863	-0.276259	0.135682	0.675412	-0.368234	-0.525311	-0.363691
22528	8.651886	-0.750096	1.741395	-0.561401	-0.056224	0.106334	-0.847164	-0.274280	0.134992	0.671572	-0.375443	-0.522327	-0.367706
22529	8.972636	-1.157245	1.888080	-0.561710	-0.091924	0.071170	-0.848735	-0.270599	0.133775	0.666744	-0.382415	-0.520717	-0.371571
22530	8.978065	-1.277029	2.063395	-0.565435	-0.091692	0.046333	-0.847183	-0.269899	0.134475	0.661934	-0.389239	-0.518539	-0.376103
22531	8.928041	-1.431439	1.284668	-0.562156	-0.126943	-0.040100	-0.844633	-0.270612	0.134729	0.655792	-0.395253	-0.518109	-0.381150
22532	10.829403	-1.497331	1.937720	-0.532790	-0.054894	-0.030118	-0.844618	-0.273859	0.134131	0.650921	-0.400491	-0.516198	-0.386586
22533	10.135034	-1.609896	1.790085	-0.544508	0.147750	-0.124537	-0.844025	-0.278639	0.126463	0.647001	-0.403207	-0.512852	-0.394711
22534	10.289042	-1.680802	1.814835	-0.569584	0.146911	-0.017762	-0.843844	-0.285384	0.115393	0.643903	-0.407398	-0.507820	-0.401914
22535	10.825940	-0.222310	1.754343	-0.560761	0.107631	0.050999	-0.843123	-0.286195	0.103818	0.640735	-0.412330	-0.503321	-0.407568
22536	11.140670	0.338297	1.278873	-0.523495	0.033840	-0.068264	-0.844510	-0.290105	0.091099	0.636337	-0.416265	-0.500445	-0.413948
22537	10.188197	-0.267297	0.876107	-0.541970	-0.025257	-0.112602	-0.842223	-0.294043	0.083990	0.630537	-0.420272	-0.499104	-0.420345
22538	9.082317	-0.191569	0.664094	-0.553003	-0.044929	-0.136702	-0.841626	-0.299955	0.077015	0.624417	-0.424468	-0.497461	-0.427157
22539	8.286654	0.269519	0.162222	-0.553028	-0.090615	-0.072808	-0.839460	-0.307407	0.064936	0.618076	-0.429455	-0.496446	-0.432541
22540	9.278001	0.269082	-0.068663	-0.547860	-0.155707	-0.036748	-0.839010	-0.311617	0.055865	0.611635	-0.435445	-0.495272	-0.437030
22541	9.951357	0.354064	0.284707	-0.553463	-0.146303	-0.069471	-0.834448	-0.318104	0.049135	0.604611	-0.440842	-0.494878	-0.441815
22542	10.065424	0.330538	0.502298	-0.546382	-0.155086	-0.097633	-0.833566	-0.324012	0.040888	0.597530	-0.446112	-0.494142	-0.446952
22543	10.233773	0.424502	0.624264	-0.548290	-0.142098	-0.135734	-0.831992	-0.326535	0.033659	0.589868	-0.450609	-0.494265	-0.452447
22544	10.356549	0.360472	0.943787	-0.526353	-0.109726	-0.140097	-0.830840	-0.330193	0.028254	0.582912	-0.454714	-0.493448	-0.458212
22545	9.446613	0.449148	0.680621	-0.574745	0.000558	-0.166273	-0.829250	-0.336961	0.023377	0.576023	-0.457757	-0.491849	-0.465553
22546	9.014277	0.714425	0.538084	-0.531338	-0.024816	-0.176273	-0.826535	-0.342614	0.021886	0.569407	-0.460690	-0.490221	-0.472466
22547	9.120202	0.835186	0.630837	-0.539995	0.076570	-0.222965	-0.826092	-0.346278	0.018743	0.562932	-0.461894	-0.488521	-0.480738
22548	11.994505	0.165570	0.027931	-0.550718	0.034578	-0.119684	-0.823251	-0.348109	0.015317	0.557153	-0.464935	-0.485394	-0.487655
22549	10.382082	-0.115964	0.535855	-0.546004	0.205517	-0.120184	-0.821251	-0.352492	0.014974	0.552730	-0.465858	-0.481155	-0.495940
22550	9.382823	-0.673941	1.514836	-0.548409	0.082292	-0.062276	-0.819248	-0.357440	0.014342	0.547904	-0.468877	-0.476871	-0.502543
22551	8.788160	0.142170	0.786419	-0.557212	0.039447	0.095367	-0.820821	-0.353479	0.013832	0.543866	-0.473537	-0.472197	-0.506955
22552	9.699507	0.705422	0.561432	-0.527091	-0.033846	0.030976	-0.821823	-0.351080	0.015557	0.538981	-0.478309	-0.468446	-0.511153
22553	10.207958	0.433292	0.844098	-0.553081	-0.050545	-0.096558	-0.821966	-0.351226	0.016966	0.532082	-0.481932	-0.466548	-0.516684
22554	9.962671	-0.092892	1.096777	-0.549033	0.019847	-0.118304	-0.821813	-0.354054	0.017781	0.525863	-0.484892	-0.463346	-0.523123
22555	9.559260	-0.262182	1.060543	-0.559638	0.039329	-0.081495	-0.819682	-0.355895	0.017463	0.519817	-0.487689	-0.460144	-0.529355
22556	9.567385	-0.306582	0.925706	-0.534109	0.017040	-0.020902	-0.818532	-0.360426	0.019663	0.514650	-0.491330	-0.456092	-0.534518
22557	9.777928	-0.090188	0.956840	-0.548742	0.004456	-0.012965	-0.818252	-0.359718	0.019104	0.509042	-0.494934	-0.452577	-0.539528
22558	9.929741	0.132075	1.094311	-0.552833	-0.049394	-0.031206	-0.818547	-0.356892	0.019277	0.502890	-0.499301	-0.449025	-0.544221
22559	9.785711	0.100839	0.978862	-0.547204	-0.011367	-0.056172	-0.818119	-0.358029	0.020953	0.496609	-0.502572	-0.446013	-0.549430
22560	9.702336	-0.011513	1.093801	-0.537844	0.017136	-0.027081	-0.817688	-0.359727	0.021496	0.491165	-0.506004	-0.441836	-0.554525
22561	9.774905	0.075170	1.114485	-0.548735	0.024448	-0.031652	-0.818247	-0.361137	0.020922	0.485392	-0.509021	-0.438092	-0.559792
22562	9.794065	0.055776	1.124341	-0.543228	0.031598	-0.028092	-0.818525	-0.361978	0.019223	0.479929	-0.512245	-0.433647	-0.565000
22563	9.857936	0.027324	1.276810	-0.555741	0.067683	-0.026688	-0.817110	-0.361840	0.019214	0.474456	-0.514788	-0.429242	-0.570645
22564	9.742465	0.003507	1.216819	-0.544802	0.060233	-0.007077	-0.817109	-0.362121	0.018647	0.469383	-0.517790	-0.424210	-0.575864
22565	9.722648	0.037981	1.298621	-0.571188	0.053099	-0.002037	-0.818804	-0.362538	0.017810	0.463849	-0.520759	-0.419394	-0.581173
22566	9.663886	-0.072488	1.353094	-0.552260	0.029609	-0.006123	-0.818244	-0.361269	0.018101	0.458370	-0.524099	-0.414474	-0.586027
22567	9.695059	-0.135551	1.348923	-0.556018	-0.010313	0.026808	-0.817260	-0.360148	0.020360	0.452751	-0.527813	-0.409997	-0.590197
22568	9.760821	-0.083114	1.297504	-0.541376	0.003980	0.033991	-0.818535	-0.360152	0.022344	0.447568	-0.531593	-0.404947	-0.594230
22569	9.731669	-0.048838	1.338241	-0.534139	0.005825	0.025215	-0.818547	-0.357900	0.024765	0.442243	-0.534821	-0.400493	-0.598325
22570	9.676571	-0.039126	1.289877	-0.552280	0.009527	0.023203	-0.819399	-0.357909	0.028155	0.436788	-0.538454	-0.395310	-0.602506
22571	9.715525	-0.039644	1.246334	-0.548658	0.005896	0.025047	-0.820256	-0.356502	0.030432	0.431254	-0.541723	-0.390580	-0.606633
22572	9.753560	-0.053961	1.314104	-0.541409	0.009547	0.016265	-0.821678	-0.355373	0.032006	0.425760	-0.545114	-0.385536	-0.610689
22573	9.781886	-0.082717	1.382048	-0.546843	0.010426	0.021503	-0.821544	-0.353682	0.033292	0.420190	-0.548196	-0.380724	-0.614793
22574	9.737925	-0.050508	1.463907	-0.556657	0.038332	0.028285	-0.822824	-0.352552	0.034160	0.414827	-0.551359	-0.375053	-0.619078
22575	9.670847	-0.096548	1.377518	-0.537665	0.028453	0.014398	-0.822827	-0.351416	0.032339	0.409362	-0.553998	-0.370181	-0.623277
22576	9.694597	-0.089115	1.430565	-0.534199	0.007794	0.005723	-0.821979	-0.351422	0.033601	0.403673	-0.557094	-0.365224	-0.627141
22577	9.713455	-0.098568	1.483808	-0.554173	0.009676	0.007247	-0.823254	-0.350994	0.033334	0.397755	-0.559956	-0.360281	-0.631220
22578	9.685476	-0.077367	1.367618	-0.539797	-0.010986	-0.006610	-0.823827	-0.349869	0.035324	0.391646	-0.563150	-0.355479	-0.634909
22579	9.641751	-0.052621	1.415730	-0.543588	-0.026146	-0.022493	-0.821844	-0.350441	0.035725	0.385166	-0.566077	-0.351193	-0.638645
22580	9.724258	-0.024412	1.371809	-0.554332	-0.004522	-0.015651	-0.823546	-0.349590	0.036170	0.378758	-0.569138	-0.346195	-0.642474
22581	9.738945	-0.010125	1.352298	-0.567079	-0.008038	-0.018427	-0.821843	-0.350726	0.036709	0.372139	-0.571946	-0.341330	-0.646440
