# Supplementary material for: Identification of Haptic Based Guiding Using Hard Reins
Source: PLoS One. 2015 Jul 22;10(7):e0132020. doi: 10.1371/journal.pone.0132020 (PMC4511788; doi:10.1371/journal.pone.0132020)
Supplement: S2 File — (ZIP) [file pone.0132020.s002.zip › MotionData2/Subject11/T17/fh17.txt]

// Start Time: 0
// Sample rate: 25.0Hz
// Scenario: 4.9
// Firmware Version: 2.6.1
Counter	Acc_X	Acc_Y	Acc_Z	Gyr_X	Gyr_Y	Gyr_Z	Mag_X	Mag_Y	Mag_Z	Quat_w	Quat_x	Quat_y	Quat_z
21914	0.196563	-0.194652	9.880221	0.056985	0.003148	0.006251	-0.151758	0.166621	-0.644119	-0.454748	-0.002640	-0.004089	0.890607
21915	0.076592	-0.094625	10.041003	0.073078	0.013647	0.008222	-0.152010	0.165945	-0.645147	-0.454851	-0.003457	-0.002857	0.890556
21916	-0.031601	-0.026792	9.927373	0.057090	0.029488	-0.009412	-0.150971	0.165261	-0.644656	-0.454609	-0.004427	-0.002064	0.890678
21917	-0.054518	-0.185973	9.719085	-0.000067	0.031319	-0.027466	-0.149267	0.162539	-0.645862	-0.454080	-0.004888	-0.002303	0.890945
21918	-0.144637	-0.291461	9.596097	-0.041156	0.024396	-0.041881	-0.150707	0.164853	-0.645561	-0.453238	-0.004873	-0.003218	0.891371
21919	-0.213605	-0.146440	9.658434	-0.033198	0.022607	-0.022395	-0.149940	0.166341	-0.644917	-0.452802	-0.004879	-0.003984	0.891589
21920	-0.349823	0.042904	9.887666	-0.005542	0.022573	-0.009783	-0.148251	0.165654	-0.645077	-0.452539	-0.005156	-0.004244	0.891720
21921	-0.381053	0.071405	9.691218	-0.029660	0.014755	-0.015254	-0.148241	0.164026	-0.645350	-0.452230	-0.005072	-0.004880	0.891873
21922	-0.289139	0.090308	9.815598	-0.022400	0.000774	-0.045238	-0.148772	0.166742	-0.646084	-0.451304	-0.004805	-0.005247	0.892342
21923	-0.220905	-0.155855	9.706449	-0.026004	-0.000111	-0.038287	-0.148892	0.164843	-0.645717	-0.450585	-0.004495	-0.005689	0.892704
21924	-0.030396	-0.193009	9.838944	-0.028758	-0.008966	-0.029595	-0.149156	0.165523	-0.645322	-0.449909	-0.003998	-0.006080	0.893045
21925	-0.020823	-0.205094	9.843529	-0.039567	0.003232	-0.010249	-0.148384	0.165518	-0.643923	-0.449690	-0.003620	-0.006795	0.893151
21926	0.022833	-0.176679	9.809837	-0.040486	0.014578	-0.000529	-0.149440	0.168779	-0.643491	-0.449558	-0.003442	-0.007605	0.893212
21927	-0.073843	-0.190337	9.815320	-0.032489	-0.005532	0.005651	-0.149050	0.168777	-0.643882	-0.449624	-0.002965	-0.008115	0.893176
21928	-0.164099	0.012915	9.991450	-0.008414	-0.000327	0.021771	-0.149192	0.170677	-0.643476	-0.449907	-0.002813	-0.008217	0.893033
21929	-0.212378	0.017779	9.886191	0.031807	-0.010801	0.030856	-0.146852	0.169851	-0.644288	-0.450420	-0.002832	-0.007522	0.892781
21930	-0.121112	-0.050245	9.894234	0.029972	-0.019595	0.037818	-0.147626	0.169041	-0.644028	-0.451014	-0.002684	-0.006764	0.892487
21931	-0.044503	-0.137790	9.772418	-0.003893	-0.003798	0.015561	-0.148665	0.168503	-0.642480	-0.451254	-0.002502	-0.006767	0.892366
21932	-0.117501	-0.214383	9.704884	-0.005802	-0.014319	0.040190	-0.146848	0.168358	-0.643021	-0.451869	-0.002125	-0.006696	0.892057
21933	-0.174846	-0.131990	9.763997	0.051367	-0.010849	0.060919	-0.146983	0.169852	-0.643902	-0.452916	-0.002325	-0.005654	0.891532
21934	-0.164511	-0.040403	9.856274	0.056783	-0.016089	0.046854	-0.146972	0.168360	-0.644686	-0.453660	-0.002484	-0.004449	0.891160
21935	-0.091830	-0.002786	9.759960	0.001400	0.017162	0.039510	-0.145263	0.164688	-0.645644	-0.454324	-0.002730	-0.004551	0.890821
21936	-0.046405	-0.061286	9.619523	-0.005731	0.031173	0.041248	-0.144899	0.167941	-0.643951	-0.454923	-0.003163	-0.004890	0.890512
21937	-0.229946	-0.069243	9.695507	0.012307	0.050531	0.013304	-0.143858	0.167529	-0.644356	-0.455116	-0.004104	-0.005104	0.890408
21938	-0.222570	-0.054511	9.813359	-0.030596	0.040030	-0.002909	-0.143345	0.168612	-0.644609	-0.454883	-0.004465	-0.005969	0.890520
21939	-0.233156	-0.188680	9.951281	-0.037863	-0.000263	0.004795	-0.141271	0.168601	-0.644896	-0.454934	-0.004048	-0.006622	0.890491
21940	-0.252669	-0.212893	9.847842	0.017645	-0.045676	-0.013466	-0.142185	0.169148	-0.643852	-0.454619	-0.003319	-0.005849	0.890661
21941	0.085721	-0.162594	9.857516	-0.002032	-0.040534	-0.013683	-0.144377	0.167803	-0.644730	-0.454341	-0.002504	-0.005504	0.890807
21942	0.196581	-0.192247	9.880249	-0.072729	0.010994	0.003572	-0.145546	0.168352	-0.644707	-0.454218	-0.001966	-0.006855	0.890862
21943	0.087263	0.053753	9.831155	-0.061162	0.013619	0.021374	-0.144016	0.170920	-0.641629	-0.454561	-0.001569	-0.008041	0.890678
21944	-0.057036	0.131973	9.876552	0.047992	-0.014301	0.013315	-0.144144	0.171057	-0.642523	-0.454727	-0.001678	-0.007011	0.890602
21945	-0.211161	0.186264	9.936177	0.121326	-0.045742	0.010267	-0.143858	0.166443	-0.642572	-0.454873	-0.001890	-0.004390	0.890544
21946	0.096598	0.008044	9.849772	0.051588	-0.040560	0.001720	-0.144229	0.165090	-0.645655	-0.454818	-0.001563	-0.003058	0.890578
21947	0.196198	-0.245198	9.865226	-0.011060	-0.003011	0.014535	-0.145659	0.165097	-0.644352	-0.455039	-0.001317	-0.003178	0.890465
21948	0.168027	-0.134239	9.902789	0.006799	0.014463	0.027095	-0.145008	0.165229	-0.645386	-0.455419	-0.001564	-0.003144	0.890271
21949	0.050407	-0.039385	9.950551	0.033621	0.008363	0.029084	-0.142918	0.162505	-0.645700	-0.455896	-0.001919	-0.002569	0.890027
21950	-0.067573	0.007188	9.937686	0.033636	-0.000338	0.023811	-0.143694	0.162781	-0.646583	-0.456244	-0.002147	-0.001922	0.889850
21951	-0.267852	0.029871	9.766660	0.028262	-0.000259	0.030009	-0.141099	0.161410	-0.645482	-0.456738	-0.002308	-0.001366	0.889597
21952	-0.289421	0.056141	9.651805	0.005910	-0.008978	0.027185	-0.141348	0.160327	-0.646642	-0.457148	-0.002129	-0.001133	0.889388
21953	-0.216425	0.132705	9.709726	0.046166	-0.009003	0.027471	-0.141864	0.160194	-0.647020	-0.457596	-0.002314	-0.000181	0.889157
21954	-0.066219	0.201495	9.781311	0.098051	-0.009925	0.027813	-0.142365	0.157756	-0.648062	-0.457986	-0.002961	0.001699	0.888953
21955	-0.057121	0.122163	9.813963	0.121321	-0.023035	0.020866	-0.142340	0.153958	-0.649381	-0.458309	-0.003589	0.004122	0.888776
21956	-0.006151	0.155771	9.924446	0.078436	-0.016052	0.006469	-0.141542	0.151241	-0.650701	-0.458333	-0.003948	0.005708	0.888753
21957	-0.038173	0.067053	9.928509	0.028344	-0.016922	0.002568	-0.142699	0.149755	-0.650954	-0.458336	-0.003834	0.006420	0.888748
21958	0.029450	0.073371	9.807849	-0.002000	-0.019516	-0.011778	-0.143732	0.148946	-0.650819	-0.458014	-0.003396	0.006607	0.888914
21959	0.111549	0.072861	9.850389	-0.000214	-0.000311	-0.006434	-0.142696	0.148669	-0.650068	-0.457861	-0.003310	0.006656	0.888993
21960	0.006003	0.169841	9.837996	-0.021634	0.018977	-0.011755	-0.143211	0.148401	-0.650704	-0.457563	-0.003377	0.006141	0.889150
21961	-0.076583	0.102958	9.775462	-0.012700	0.010264	-0.009947	-0.145683	0.149770	-0.650013	-0.457349	-0.003367	0.005869	0.889261
21962	-0.119601	0.163536	9.814977	-0.004697	-0.000247	-0.002853	-0.144264	0.150848	-0.650023	-0.457211	-0.003246	0.005832	0.889333
21963	-0.081203	0.131875	9.783043	-0.012665	0.006784	-0.018764	-0.143610	0.150846	-0.651699	-0.456840	-0.003183	0.005589	0.889526
21964	0.025009	0.126418	9.842138	-0.028826	0.011957	-0.006561	-0.143356	0.151251	-0.650930	-0.456637	-0.003059	0.005011	0.889634
21965	0.001372	0.198634	9.804725	-0.007335	0.008485	-0.009919	-0.144265	0.151663	-0.650913	-0.456423	-0.003072	0.004851	0.889744
21966	0.034966	0.169512	9.804100	0.006905	0.006692	0.006023	-0.143093	0.150843	-0.651194	-0.456434	-0.003180	0.004957	0.889738
21967	0.054198	0.155182	9.885471	0.008721	0.004941	-0.002792	-0.144905	0.150310	-0.651173	-0.456346	-0.003274	0.005121	0.889782
21968	0.150543	0.120905	9.932305	0.002464	0.020647	-0.001055	-0.144262	0.150577	-0.650026	-0.456227	-0.003590	0.005021	0.889842
21969	0.020487	0.169706	9.830661	0.012253	0.003186	0.008697	-0.143222	0.150708	-0.651322	-0.456342	-0.003678	0.005269	0.889781
21970	-0.015433	0.213100	9.773798	0.024870	0.017244	-0.005238	-0.143215	0.150166	-0.652353	-0.456176	-0.004139	0.005598	0.889863
21971	-0.066678	0.136623	9.799793	0.035572	-0.001994	-0.004349	-0.142441	0.150025	-0.651084	-0.456056	-0.004352	0.006309	0.889918
21972	-0.168082	0.137409	9.798274	0.040936	0.006779	-0.000723	-0.142950	0.149079	-0.652367	-0.455966	-0.004772	0.007020	0.889957
21973	-0.118963	0.250330	9.888059	0.042659	-0.003779	0.008951	-0.142289	0.146090	-0.651124	-0.456081	-0.005024	0.007871	0.889889
21974	0.001408	0.203459	9.809587	0.023900	-0.009037	0.002583	-0.142805	0.145550	-0.650994	-0.456034	-0.005007	0.008424	0.889909
21975	0.129271	0.188102	9.832336	0.013985	-0.007368	0.018335	-0.142407	0.144463	-0.652036	-0.456318	-0.004927	0.008801	0.889759
21976	0.198157	0.361272	10.013956	0.021115	-0.010930	0.019266	-0.143563	0.143385	-0.653183	-0.456569	-0.004848	0.009323	0.889626
21977	0.209803	0.303315	9.965130	0.019312	-0.003938	0.025432	-0.142904	0.141754	-0.653721	-0.456980	-0.004867	0.009780	0.889410
21978	0.267672	0.293161	9.938082	0.040733	-0.017961	0.033449	-0.142391	0.142565	-0.653593	-0.457513	-0.004839	0.010717	0.889125
21979	0.335060	0.257103	10.114906	0.049657	-0.018016	0.033483	-0.142634	0.139853	-0.653744	-0.458061	-0.004867	0.011857	0.888829
21980	0.137539	0.323465	10.078925	0.080231	-0.042350	-0.005962	-0.143661	0.138231	-0.653872	-0.457880	-0.004777	0.013715	0.888896
21981	0.166503	0.323135	10.045030	0.040873	-0.059846	-0.012488	-0.144812	0.136067	-0.654902	-0.457597	-0.003987	0.015084	0.889023
21982	0.418221	0.412224	9.935748	0.014067	-0.048528	-0.013578	-0.146752	0.134720	-0.653732	-0.457285	-0.003184	0.015821	0.889174
21983	0.742596	0.521057	10.176902	0.083774	-0.021580	0.006332	-0.147004	0.134315	-0.655014	-0.457346	-0.003435	0.017632	0.889108
21984	0.940482	0.500842	10.362395	0.182191	0.020330	0.014183	-0.146846	0.130110	-0.656596	-0.457546	-0.005385	0.020731	0.888928
21985	0.817926	0.920206	10.349050	0.216392	0.072931	-0.011690	-0.144343	0.124536	-0.659507	-0.457302	-0.008501	0.024081	0.888945
21986	0.939670	0.731123	10.168005	0.232716	0.095779	-0.049449	-0.146231	0.116408	-0.662378	-0.456376	-0.012283	0.027377	0.889281
21987	0.724097	0.638707	10.067877	0.182719	0.129128	-0.061100	-0.139844	0.111220	-0.664830	-0.455274	-0.016076	0.029638	0.889713
21988	0.584804	0.754177	9.724377	0.098750	0.134510	-0.079243	-0.138135	0.107821	-0.666555	-0.453866	-0.019342	0.030189	0.890348
21989	0.499119	0.247811	9.853862	0.078991	0.136237	-0.068887	-0.134475	0.103733	-0.668957	-0.452654	-0.022291	0.030540	0.890884
21990	0.441138	0.234643	10.118539	0.085942	0.162341	-0.022912	-0.131095	0.102630	-0.670556	-0.452261	-0.025902	0.030635	0.890983
21991	-0.141478	0.485487	9.660270	-0.064487	0.157226	0.014981	-0.123319	0.103403	-0.672202	-0.452622	-0.027857	0.028257	0.890819
21992	0.109651	0.499344	9.326652	-0.200305	0.150263	-0.017822	-0.117656	0.109341	-0.670690	-0.452455	-0.028657	0.023361	0.891021
21993	-0.115122	0.121926	9.588580	-0.212847	0.152039	-0.023209	-0.114047	0.112034	-0.669308	-0.452195	-0.029183	0.018344	0.891253
21994	-0.226589	0.073934	9.339080	-0.165447	0.157358	-0.010479	-0.108382	0.118244	-0.669076	-0.452116	-0.030422	0.014008	0.891330
21995	-0.362831	-0.069371	9.314578	-0.037667	0.155606	0.025705	-0.104240	0.119036	-0.668873	-0.452605	-0.032574	0.012072	0.891034
21996	-0.616457	0.254731	9.272432	0.160805	0.150401	0.062523	-0.099066	0.120772	-0.669190	-0.453607	-0.036621	0.013660	0.890344
21997	-0.692811	0.393685	8.904629	0.219785	0.125969	0.082309	-0.093448	0.114775	-0.672792	-0.454907	-0.040579	0.016593	0.889459
21998	-0.518121	0.516921	8.755554	0.183947	0.083931	0.085397	-0.088729	0.107019	-0.675886	-0.456260	-0.043644	0.019214	0.888568
21999	-0.230442	0.202192	9.590497	0.088877	0.011891	0.089561	-0.084552	0.102521	-0.677402	-0.457745	-0.044370	0.020849	0.887731
22000	-0.533419	0.703396	9.928081	0.006510	-0.000375	0.090864	-0.084554	0.103064	-0.677909	-0.459311	-0.044312	0.021091	0.886919
22001	-0.178880	0.669772	9.273428	-0.107899	-0.006473	0.081098	-0.083272	0.104277	-0.675866	-0.460808	-0.042904	0.019397	0.886250
22002	-0.070597	0.616221	9.339162	-0.011278	-0.052834	0.067491	-0.082644	0.106578	-0.673802	-0.461953	-0.041765	0.019785	0.885700
22003	-0.276071	0.583983	9.282892	0.053281	-0.096394	0.025564	-0.083031	0.106988	-0.674818	-0.462290	-0.040259	0.021735	0.885548
22004	-0.302895	0.882585	9.344228	0.019033	-0.140261	0.067519	-0.085091	0.104286	-0.674301	-0.463368	-0.037848	0.023467	0.885046
22005	-0.582347	0.971262	9.318822	0.224924	-0.155809	0.041750	-0.088578	0.100776	-0.671976	-0.463825	-0.036889	0.029028	0.884683
22006	-0.802408	0.915955	9.545965	0.114144	-0.146102	0.001375	-0.094360	0.094025	-0.675288	-0.463634	-0.035289	0.032448	0.884729
22007	-0.739988	0.512946	10.035808	-0.082652	-0.122602	-0.017710	-0.097218	0.094311	-0.673448	-0.463263	-0.032131	0.032183	0.885053
22008	-0.468239	0.680842	10.583273	-0.097002	-0.087813	-0.014223	-0.099317	0.098663	-0.673118	-0.462974	-0.029615	0.031314	0.885323
22009	-0.267551	1.076733	10.009377	0.033777	-0.106924	-0.034454	-0.101913	0.098541	-0.671671	-0.462241	-0.027837	0.032949	0.885705
22010	-0.612371	0.796218	10.196560	0.116081	-0.103329	-0.037324	-0.104228	0.094482	-0.670138	-0.461403	-0.027032	0.035984	0.886048
22011	-0.508235	1.153616	10.944694	0.090949	-0.075548	-0.030332	-0.110175	0.093430	-0.672239	-0.460724	-0.026367	0.038330	0.886323
22012	-0.268761	1.577446	10.168934	-0.022360	-0.049150	-0.069802	-0.112256	0.094526	-0.671684	-0.459415	-0.025271	0.038393	0.887032
22013	-0.271047	1.281795	9.425438	-0.003492	-0.087457	-0.079539	-0.114192	0.092772	-0.671032	-0.457900	-0.023589	0.039173	0.887827
22014	-0.302798	0.870586	10.139476	0.207469	-0.119063	-0.067632	-0.117407	0.088992	-0.672046	-0.456461	-0.023355	0.043959	0.888350
22015	-0.183384	0.651811	11.253317	0.334274	-0.129841	-0.048348	-0.120856	0.081414	-0.674119	-0.455281	-0.023993	0.051111	0.888556
22016	0.079998	1.365432	10.932443	0.274352	-0.131644	-0.041668	-0.123786	0.073155	-0.675181	-0.454224	-0.024122	0.057207	0.888722
22017	0.150115	1.445158	8.870996	0.245041	-0.160114	-0.040181	-0.128936	0.067893	-0.676438	-0.453161	-0.023406	0.063064	0.888887
22018	-0.182787	1.499437	8.470792	0.286292	-0.230725	-0.069976	-0.136007	0.058571	-0.677192	-0.451434	-0.021915	0.070253	0.889265
22019	0.055863	1.110209	8.411393	0.214758	-0.269243	-0.091935	-0.143208	0.049792	-0.679093	-0.449274	-0.019073	0.076525	0.889906
22020	0.050965	1.083056	8.956600	0.218221	-0.311351	-0.093841	-0.152501	0.043059	-0.678636	-0.446980	-0.015564	0.083212	0.890529
22021	0.117409	1.546550	10.487247	0.187669	-0.268841	-0.092106	-0.161022	0.036592	-0.677290	-0.444781	-0.012503	0.088961	0.891123
22022	0.667752	1.518738	10.660001	0.121705	-0.157872	-0.118795	-0.167721	0.029845	-0.677513	-0.442287	-0.010911	0.092547	0.892019
22023	0.583212	1.545284	9.687828	-0.046376	-0.084235	-0.098553	-0.170450	0.030537	-0.676312	-0.440338	-0.009072	0.092462	0.893012
22024	0.286327	1.596879	8.501507	-0.053508	-0.099702	-0.075625	-0.176549	0.031247	-0.675060	-0.438751	-0.006888	0.092413	0.893818
22025	0.347891	1.434589	8.278036	0.068726	-0.145295	-0.007977	-0.179649	0.030043	-0.675923	-0.438284	-0.004818	0.094928	0.893797
22026	-0.074948	1.370224	8.958584	0.166785	-0.157671	0.049187	-0.181986	0.029512	-0.673587	-0.438810	-0.003299	0.099338	0.893066
22027	-0.394696	1.560519	9.030813	0.097657	-0.175221	0.094574	-0.186625	0.025332	-0.674327	-0.440093	-0.000804	0.102592	0.892072
22028	-0.556708	1.823041	10.318420	-0.050996	-0.128261	0.102546	-0.191161	0.023998	-0.671966	-0.441576	0.002218	0.102855	0.891306
22029	-0.434589	2.661952	11.288202	-0.143790	-0.004196	0.060136	-0.193646	0.027674	-0.671124	-0.442577	0.003627	0.100251	0.891102
22030	0.507096	2.714957	9.788438	-0.268455	-0.006600	-0.030900	-0.195501	0.034059	-0.669752	-0.441888	0.006134	0.095569	0.891944
22031	0.577046	1.712129	9.182770	-0.374099	-0.059899	-0.021501	-0.194932	0.045720	-0.665802	-0.441277	0.010381	0.089377	0.892849
22032	1.007852	1.811580	10.559507	-0.214730	-0.095108	-0.092862	-0.199916	0.054699	-0.663077	-0.439354	0.013879	0.086444	0.894037
22033	0.985904	1.793719	10.167806	-0.392838	-0.015965	-0.243661	-0.201635	0.059726	-0.661080	-0.434790	0.017108	0.079595	0.896844
22034	1.036385	1.770893	9.909989	-0.556732	0.054346	-0.378553	-0.204836	0.073171	-0.656543	-0.427781	0.020444	0.069303	0.900990
22035	0.531711	1.426180	9.929605	-0.370255	0.007528	-0.476855	-0.206842	0.081590	-0.652202	-0.418967	0.022716	0.062748	0.905546
22036	0.128749	1.126160	9.881572	-0.195412	-0.013085	-0.564592	-0.214636	0.083530	-0.649632	-0.408550	0.023954	0.059612	0.910472
22037	0.514277	0.999644	10.386224	-0.076124	-0.016585	-0.644075	-0.220980	0.081799	-0.648272	-0.396682	0.023983	0.058637	0.915767
22038	0.805124	0.504404	9.609068	-0.113382	-0.005017	-0.692940	-0.226019	0.078163	-0.646695	-0.383836	0.024234	0.056967	0.921324
22039	1.150236	-0.497074	8.573312	0.033233	-0.026817	-0.649940	-0.233121	0.074403	-0.647523	-0.371766	0.023642	0.058017	0.926210
22040	1.342895	-0.590163	9.293877	0.285035	-0.078762	-0.572605	-0.238364	0.061678	-0.647056	-0.361112	0.022392	0.064186	0.930041
22041	0.676669	0.057258	10.907452	0.299012	-0.092112	-0.542295	-0.246807	0.044089	-0.650049	-0.350967	0.021201	0.070492	0.933490
22042	-0.388250	1.016422	11.999393	-0.238068	-0.062532	-0.505076	-0.254542	0.037077	-0.650259	-0.341257	0.023403	0.066733	0.937306
22043	-1.037109	1.851608	9.784625	-0.632167	-0.153298	-0.373925	-0.259917	0.045514	-0.645867	-0.333663	0.029948	0.055903	0.940557
22044	-0.224184	1.783915	8.594568	-0.078544	-0.373251	-0.161200	-0.270222	0.054112	-0.639990	-0.330107	0.037388	0.057046	0.941476
22045	0.530755	1.300388	9.685465	0.957169	-0.493329	-0.143863	-0.283982	0.034921	-0.638947	-0.327423	0.039999	0.078262	0.940781
22046	1.975728	1.448524	9.907792	0.893541	-0.456672	-0.313787	-0.297840	0.010848	-0.639232	-0.321401	0.042315	0.098330	0.940873
22047	1.864868	1.500126	9.198059	0.232873	-0.356295	-0.580767	-0.309263	-0.009712	-0.637467	-0.309881	0.046239	0.105364	0.943787
22048	1.642685	0.805629	9.586082	-0.190144	-0.256140	-0.805626	-0.322278	-0.024974	-0.633705	-0.293843	0.050624	0.104125	0.948816
22049	2.294056	1.402061	9.681035	-0.379007	-0.156311	-0.956515	-0.331077	-0.029271	-0.630156	-0.274874	0.053730	0.098652	0.954895
22050	2.406718	0.962330	9.300143	-0.494888	-0.026673	-1.006351	-0.337814	-0.031135	-0.627254	-0.254937	0.055038	0.090436	0.961145
22051	3.267098	1.745125	9.530003	-0.338759	0.079090	-1.075428	-0.340830	-0.026373	-0.624599	-0.233930	0.053300	0.084565	0.967101
22052	2.499271	1.759121	9.003325	-0.302551	0.201156	-1.116773	-0.342463	-0.033959	-0.627212	-0.212222	0.049002	0.078968	0.972792
22053	2.350468	1.539704	9.223162	-0.229050	0.267715	-1.133624	-0.341724	-0.048749	-0.629546	-0.190268	0.043052	0.074404	0.977962
22054	2.020116	1.571462	10.115479	-0.259158	0.322044	-1.211104	-0.336860	-0.059762	-0.632033	-0.166639	0.036011	0.069150	0.982931
22055	1.256346	1.098773	10.878379	-0.741985	0.428883	-1.275802	-0.331139	-0.061283	-0.635209	-0.141507	0.028401	0.053977	0.988056
22056	0.497149	1.294241	10.735787	-0.997802	0.506036	-1.264779	-0.320285	-0.053335	-0.639394	-0.116338	0.019932	0.033545	0.992443
22057	0.616402	1.130584	9.425655	-0.800970	0.460779	-1.240638	-0.312807	-0.044419	-0.643136	-0.091614	0.011935	0.017041	0.995577
22058	0.220016	-0.255934	8.773944	-0.821087	0.369870	-1.161959	-0.308295	-0.037929	-0.646985	-0.068303	0.005760	0.000306	0.997648
22059	-0.233926	-1.637278	9.667905	-0.961555	0.276732	-1.026023	-0.302909	-0.027919	-0.646968	-0.047658	0.001666	-0.019241	0.998677
22060	0.310738	-1.846652	11.794645	-0.966151	0.347438	-0.841008	-0.297822	-0.011396	-0.646113	-0.030625	-0.003943	-0.038817	0.998769
22061	0.977996	-1.018126	10.757923	-0.791520	0.363651	-0.640541	-0.294030	0.005405	-0.645622	-0.017558	-0.010053	-0.055052	0.998278
22062	-0.213421	-1.482441	10.022745	-0.714777	0.280509	-0.404731	-0.287116	0.020291	-0.645964	-0.009268	-0.014868	-0.069485	0.997429
22063	-0.646485	-1.560214	8.651083	-0.813094	0.255923	-0.200080	-0.283335	0.038584	-0.644817	-0.005114	-0.019383	-0.085982	0.996095
22064	-0.100052	-1.786231	8.485174	-0.623976	0.208337	-0.086291	-0.278003	0.057276	-0.643432	-0.003236	-0.023232	-0.098453	0.994865
22065	-0.328992	-2.747846	8.798094	-0.340023	0.096248	-0.007219	-0.273922	0.068785	-0.643125	-0.003011	-0.024943	-0.105450	0.994107
22066	-0.758511	-2.407081	9.824580	-0.080075	-0.003614	0.029736	-0.270864	0.076771	-0.641042	-0.003614	-0.024840	-0.107021	0.993940
22067	-1.069106	-2.275679	9.535606	0.158873	-0.040990	0.015608	-0.272405	0.075424	-0.642954	-0.003887	-0.023932	-0.104082	0.994273
22068	-0.722659	-1.769007	9.384651	0.164524	-0.020827	-0.033620	-0.272096	0.067691	-0.644829	-0.003140	-0.023373	-0.100819	0.994625
22069	-0.253399	-1.634660	8.901552	0.241826	-0.034683	-0.101941	-0.273863	0.060376	-0.646540	-0.001024	-0.022359	-0.096254	0.995105
22070	-0.187360	-1.849600	8.773557	0.469210	-0.068653	-0.136596	-0.275865	0.048992	-0.648800	0.001814	-0.020650	-0.086966	0.995996
22071	0.006070	-1.838893	9.622665	0.458233	-0.101314	-0.116602	-0.279375	0.029206	-0.650735	0.004196	-0.018259	-0.078087	0.996771
22072	0.292538	-0.961837	10.115679	0.404490	-0.080557	-0.106262	-0.281368	0.015515	-0.651608	0.006390	-0.016366	-0.070061	0.997388
22073	0.251253	-0.658430	10.138746	0.588846	-0.049010	-0.104731	-0.281287	0.002764	-0.654553	0.008649	-0.014977	-0.058486	0.998138
22074	0.302207	-0.286059	10.142588	0.836799	0.010546	-0.109697	-0.283219	-0.020557	-0.657315	0.011147	-0.014825	-0.041802	0.998954
22075	0.274948	-0.052035	10.318527	0.766412	0.082354	-0.157481	-0.281506	-0.046747	-0.660671	0.014633	-0.015944	-0.026574	0.999413
22076	0.017293	-0.281895	9.991302	0.281835	0.171730	-0.204709	-0.278796	-0.064530	-0.665884	0.018972	-0.019099	-0.020950	0.999418
22077	-0.679017	-0.415701	10.072666	0.221067	0.212169	-0.211875	-0.274589	-0.073233	-0.669492	0.023425	-0.022949	-0.016576	0.999325
22078	-0.421301	-0.189483	10.781922	0.564225	0.213607	-0.137160	-0.269193	-0.087777	-0.669842	0.026548	-0.026821	-0.005258	0.999274
22079	-0.041111	0.289880	11.223899	0.723518	0.224842	-0.150083	-0.262305	-0.111416	-0.674789	0.029998	-0.030679	0.009221	0.999036
22080	-0.394780	0.155398	10.384360	0.254962	0.297667	-0.168998	-0.256506	-0.126910	-0.678102	0.033534	-0.036418	0.014393	0.998670
22081	-0.769201	0.503660	9.283820	0.085971	0.280453	-0.166559	-0.247903	-0.132922	-0.683160	0.036885	-0.041779	0.016168	0.998315
22082	-0.811911	-0.030876	8.175076	0.031212	0.180859	-0.128619	-0.240349	-0.139203	-0.683846	0.039483	-0.045323	0.016819	0.998050
22083	-0.866220	-0.220615	8.903870	0.003810	0.077300	-0.056977	-0.238769	-0.140836	-0.688756	0.040642	-0.046664	0.016867	0.997941
22084	-1.353852	-0.224789	9.441489	-0.064691	0.007136	0.018184	-0.236965	-0.138947	-0.688764	0.040280	-0.046768	0.015600	0.997971
22085	-1.662420	0.511728	9.644856	-0.344003	-0.020962	0.042721	-0.237251	-0.133518	-0.689989	0.039158	-0.046440	0.008713	0.998115
22086	-1.369524	1.317338	8.810547	-0.424216	-0.050539	-0.007221	-0.239804	-0.118583	-0.687755	0.038993	-0.045678	0.000201	0.998195
22087	-1.249998	0.137955	8.791153	-0.154128	-0.102987	-0.002195	-0.242567	-0.112465	-0.685475	0.038939	-0.043604	-0.002944	0.998285
22088	-0.888519	0.030338	9.123215	-0.320658	-0.089250	0.015889	-0.244950	-0.103770	-0.685098	0.038439	-0.041987	-0.009399	0.998334
22089	-0.758556	0.308370	9.149320	-0.140996	-0.112079	0.049736	-0.248869	-0.098594	-0.684221	0.037348	-0.039733	-0.012219	0.998437
22090	-0.810147	-0.161762	9.418300	-0.073067	-0.150579	0.043837	-0.253307	-0.094502	-0.681551	0.036484	-0.036706	-0.013752	0.998565
22091	-0.442907	-0.480665	9.877645	-0.256487	-0.159538	0.026422	-0.256950	-0.092313	-0.680707	0.035765	-0.033575	-0.018938	0.998617
22092	-0.290802	-0.833959	10.338449	-0.517764	-0.122993	0.025403	-0.260933	-0.077507	-0.677171	0.034981	-0.031413	-0.029344	0.998463
22093	-0.332002	-0.496587	9.672251	-0.362759	-0.107001	0.002895	-0.262817	-0.065695	-0.676130	0.034675	-0.029372	-0.036642	0.998295
22094	-0.707813	-1.053908	9.700325	-0.372726	-0.073719	0.036426	-0.264711	-0.053205	-0.673289	0.033750	-0.028099	-0.044110	0.998061
22095	-0.758437	-0.733382	10.579131	-0.427621	0.004672	0.106864	-0.266471	-0.041259	-0.670839	0.031422	-0.028430	-0.052566	0.997718
22096	-0.972548	-1.647029	10.887670	-0.482379	0.065816	0.150616	-0.266950	-0.025249	-0.670676	0.028299	-0.030119	-0.062058	0.997217
22097	-0.901073	-1.091084	10.420056	-0.543293	0.142739	0.205185	-0.261090	-0.007780	-0.670209	0.024095	-0.033408	-0.072680	0.996504
22098	-0.484240	-0.846954	9.527761	-0.537980	0.147961	0.244840	-0.255748	0.009555	-0.669222	0.019157	-0.036885	-0.083156	0.995669
22099	-0.721793	-2.315624	9.154883	-0.357727	0.072733	0.331134	-0.251948	0.024457	-0.668108	0.012458	-0.038900	-0.090006	0.995103
22100	-1.461174	-1.742322	9.936806	-0.314362	0.048099	0.410988	-0.246976	0.037995	-0.666640	0.004206	-0.040590	-0.095921	0.994552
22101	-1.952584	-1.601941	10.550612	-0.347696	0.086493	0.456868	-0.243295	0.051541	-0.666435	-0.004967	-0.043157	-0.102431	0.993791
22102	-1.147250	-1.380950	9.373551	-0.399526	0.079449	0.473917	-0.236528	0.069141	-0.665852	-0.014469	-0.045582	-0.109954	0.992785
22103	-1.099431	-1.417756	8.469195	-0.266952	-0.032236	0.432181	-0.234790	0.081340	-0.663836	-0.023339	-0.045776	-0.114783	0.992061
22104	-1.493881	-2.226623	8.766075	-0.000487	-0.107350	0.433797	-0.232240	0.087022	-0.660871	-0.031849	-0.044586	-0.114321	0.991932
22105	-1.481679	-1.870813	8.760448	0.217825	-0.184251	0.414031	-0.234063	0.089203	-0.661848	-0.040267	-0.042018	-0.109448	0.992287
22106	-1.489287	-1.930084	9.019354	0.293815	-0.252499	0.400224	-0.237671	0.086238	-0.662977	-0.048339	-0.038043	-0.103058	0.992771
22107	-1.209529	-1.649731	9.399835	0.353448	-0.240550	0.464111	-0.241524	0.080018	-0.662723	-0.057757	-0.034598	-0.095375	0.993162
22108	-0.829899	-1.229882	9.252401	0.235300	-0.249450	0.477291	-0.244861	0.074067	-0.662347	-0.067374	-0.030747	-0.090062	0.993179
22109	-0.625918	-1.758939	9.778022	0.207297	-0.270701	0.512076	-0.248099	0.072727	-0.660518	-0.077878	-0.026600	-0.085166	0.992962
22110	-0.694805	-1.256416	9.570527	0.345748	-0.255010	0.576714	-0.252883	0.070989	-0.660720	-0.089452	-0.022973	-0.077574	0.992700
22111	-0.609601	-1.504067	9.804840	0.446748	-0.277823	0.585216	-0.257131	0.065856	-0.660450	-0.101259	-0.019188	-0.067824	0.992360
22112	-0.907019	-1.927436	10.583508	0.518896	-0.237765	0.644911	-0.261740	0.056521	-0.661498	-0.114023	-0.016311	-0.056772	0.991721
22113	-0.855771	-1.549305	11.685575	0.475743	-0.134021	0.692593	-0.261954	0.048111	-0.660808	-0.127708	-0.015565	-0.046725	0.990588
22114	-0.022503	-0.488989	11.373382	0.453527	-0.074720	0.690857	-0.260734	0.040781	-0.664486	-0.141207	-0.015802	-0.037312	0.989150
22115	-0.029227	-0.022912	9.629428	0.458503	-0.104818	0.622188	-0.262767	0.035367	-0.667328	-0.153397	-0.015496	-0.027620	0.987657
22116	-0.754593	-0.153120	9.240100	0.458805	-0.170841	0.546371	-0.259609	0.028433	-0.670006	-0.164048	-0.013745	-0.017843	0.986195
22117	-0.768403	-0.411279	9.717847	0.433709	-0.214648	0.528347	-0.263714	0.020993	-0.670018	-0.174371	-0.011158	-0.008312	0.984582
22118	-0.366869	0.023709	9.858756	0.269063	-0.213103	0.530642	-0.267311	0.015722	-0.670528	-0.184691	-0.007904	-0.002131	0.982763
22119	-0.248282	0.393734	10.054225	0.222771	-0.122134	0.502473	-0.269634	0.014514	-0.671274	-0.194485	-0.006388	0.002922	0.980880
22120	-0.217845	0.600132	9.993858	0.115676	-0.036339	0.470315	-0.267953	0.015455	-0.671803	-0.203613	-0.006014	0.005415	0.979018
22121	-0.572519	0.982039	9.722562	-0.129185	0.018090	0.431028	-0.267343	0.021963	-0.671236	-0.212022	-0.005859	0.003054	0.977243
22122	-0.706470	1.173971	9.230909	-0.259602	0.039257	0.404691	-0.263266	0.033879	-0.670668	-0.219895	-0.005419	-0.002115	0.975506
22123	-0.534539	0.921143	8.779566	-0.141336	-0.006946	0.366520	-0.260088	0.044715	-0.670481	-0.227017	-0.004785	-0.004548	0.973868
22124	-0.569830	0.010221	9.648890	0.033880	-0.048163	0.358642	-0.256887	0.050937	-0.669443	-0.233953	-0.003951	-0.003610	0.972233
22125	-0.278962	0.127292	10.926112	0.062321	-0.011806	0.376512	-0.255988	0.052289	-0.669187	-0.241225	-0.004161	-0.002063	0.970458
22126	0.405875	0.001966	11.010077	-0.137867	0.103469	0.355852	-0.254080	0.058927	-0.669920	-0.248079	-0.005437	-0.005182	0.968711
22127	0.483831	0.145960	9.538033	-0.352048	0.182582	0.298221	-0.247154	0.071234	-0.669134	-0.253830	-0.007328	-0.012613	0.967139
22128	0.164644	-0.238211	8.923610	-0.262296	0.156714	0.244180	-0.240607	0.081645	-0.668489	-0.258495	-0.009007	-0.018419	0.965795
22129	-0.323659	-0.666329	9.235289	-0.092444	0.086843	0.245217	-0.234694	0.091382	-0.670533	-0.263180	-0.010343	-0.020372	0.964476
22130	-0.301303	-0.603992	10.016781	0.111418	-0.018222	0.223401	-0.232113	0.092860	-0.669660	-0.267428	-0.010587	-0.018052	0.963350
22131	0.055673	-0.309385	9.750357	0.286708	-0.048892	0.240387	-0.230298	0.092714	-0.669688	-0.271975	-0.011287	-0.011995	0.962163
22132	0.202980	0.024414	9.969192	0.637177	-0.083121	0.285132	-0.231001	0.081053	-0.672483	-0.277269	-0.013139	0.000811	0.960702
22133	0.216987	0.621728	10.300340	0.614110	-0.035881	0.249999	-0.230115	0.064500	-0.677143	-0.281848	-0.015838	0.013124	0.959239
22134	0.022630	0.126870	9.983940	0.255722	-0.028658	0.169835	-0.229924	0.055276	-0.679799	-0.284955	-0.016605	0.018274	0.958223
22135	-0.266529	-0.126125	9.875392	0.385565	-0.052941	0.140771	-0.230800	0.051076	-0.682006	-0.287455	-0.017705	0.026222	0.957271
22136	-0.219616	0.367829	9.520219	0.434096	-0.052794	0.105973	-0.230955	0.035479	-0.686770	-0.289236	-0.019054	0.034903	0.956431
22137	0.362318	0.042814	9.314418	0.248125	-0.030171	0.086840	-0.231290	0.026528	-0.687750	-0.290735	-0.019791	0.040030	0.955761
22138	0.479053	0.483368	9.763027	-0.013045	-0.011071	0.062140	-0.231149	0.025579	-0.689683	-0.291846	-0.019374	0.039899	0.955436
22139	0.707239	0.300400	10.280402	-0.127228	0.020415	-0.019763	-0.231434	0.029378	-0.688361	-0.291492	-0.018912	0.037488	0.955651
22140	0.368372	0.169659	10.702344	-0.080537	0.055529	-0.058001	-0.231706	0.032365	-0.689609	-0.290386	-0.019468	0.035633	0.956048
22141	0.010772	0.798688	11.020241	-0.021312	0.078406	-0.094267	-0.231970	0.033723	-0.690361	-0.288607	-0.020753	0.034852	0.956588
22142	0.438864	1.259815	10.339402	0.172240	0.113544	-0.126233	-0.229878	0.031271	-0.691698	-0.286142	-0.023928	0.037469	0.957155
22143	0.018700	0.610713	9.338328	0.151057	0.129718	-0.161560	-0.228018	0.024886	-0.694607	-0.283032	-0.027214	0.039674	0.957903
22144	-0.278058	0.316122	8.977055	-0.108520	0.070285	-0.147769	-0.227747	0.024344	-0.697308	-0.280247	-0.027983	0.037146	0.958801
22145	0.150101	1.427425	9.363404	-0.231972	0.014086	-0.173455	-0.228294	0.029502	-0.697506	-0.277018	-0.026890	0.032658	0.959933
22146	-0.339809	0.436623	9.690255	0.045339	-0.008477	-0.182152	-0.229834	0.027748	-0.699038	-0.273427	-0.027017	0.033506	0.960929
22147	-0.524422	0.246556	10.766198	0.236346	0.020964	-0.101355	-0.231604	0.021654	-0.701891	-0.271324	-0.028591	0.037973	0.961314
22148	0.236911	2.059440	10.218172	0.102590	0.075176	-0.160137	-0.232742	0.017455	-0.703197	-0.268180	-0.030635	0.039474	0.962072
22149	0.008448	1.198031	9.484541	0.045669	0.031820	-0.233056	-0.233494	0.013662	-0.704504	-0.263654	-0.031473	0.040195	0.963265
22150	-0.359009	1.129241	9.645516	-0.084860	0.001320	-0.269271	-0.235035	0.012043	-0.705907	-0.258456	-0.031187	0.038411	0.964755
22151	-0.010579	0.917617	8.962438	-0.208202	-0.029243	-0.289800	-0.236458	0.012594	-0.707419	-0.252929	-0.029564	0.034530	0.966416
22152	-0.341049	0.281025	9.135792	-0.210172	-0.046734	-0.263477	-0.240366	0.016142	-0.707326	-0.247859	-0.027698	0.030574	0.967917
22153	-0.456958	0.268516	9.468259	-0.121188	-0.059218	-0.168563	-0.243894	0.020365	-0.705438	-0.244586	-0.025850	0.028553	0.968862
22154	-0.458136	0.780592	9.411678	-0.051692	-0.092585	-0.109033	-0.248573	0.022560	-0.704834	-0.242386	-0.023784	0.027974	0.969485
22155	-0.786343	0.804672	9.371532	0.016038	-0.142444	-0.062795	-0.253228	0.020686	-0.704783	-0.241040	-0.020964	0.029071	0.969853
22156	-0.425180	1.355748	8.836484	-0.057314	-0.174851	-0.058144	-0.258146	0.019220	-0.704211	-0.239761	-0.017248	0.028803	0.970251
22157	-0.061398	0.207945	9.543448	-0.209639	-0.147201	-0.027791	-0.265572	0.024956	-0.701738	-0.239165	-0.013241	0.025564	0.970552
22158	-0.492895	0.569417	11.831755	-0.024104	-0.042742	0.067496	-0.267164	0.030661	-0.700377	-0.240398	-0.012180	0.025345	0.970267
22159	0.144658	2.635276	11.119496	0.285921	0.062353	0.031611	-0.267391	0.025779	-0.701703	-0.240929	-0.014611	0.030802	0.969944
22160	-0.209744	0.042381	10.073884	0.114476	0.094300	-0.021031	-0.267593	0.018458	-0.706385	-0.240486	-0.016924	0.032588	0.969958
22161	-0.849841	-0.704361	11.185804	0.016414	0.150877	0.078928	-0.263692	0.017624	-0.709015	-0.242067	-0.019752	0.032309	0.969520
22162	-1.176142	0.277676	10.630402	0.095163	0.211384	0.115278	-0.257968	0.015153	-0.711688	-0.244337	-0.024156	0.033202	0.968821
22163	-0.979856	0.101879	8.692288	0.033422	0.195860	0.164065	-0.252891	0.013365	-0.715626	-0.247582	-0.027934	0.033012	0.967901
22164	-0.719685	-0.637781	8.124050	0.051865	0.106530	0.225341	-0.247574	0.014152	-0.718004	-0.251898	-0.030022	0.033641	0.966703
22165	-0.696759	-0.841598	9.164403	0.159419	0.050079	0.335114	-0.243795	0.012098	-0.721029	-0.258259	-0.031497	0.036595	0.964868
22166	-0.439448	0.328478	10.247363	0.225243	0.051375	0.397418	-0.240531	0.008419	-0.722267	-0.265667	-0.033275	0.040955	0.962619
22167	-0.259196	0.211659	10.254077	0.085761	0.081066	0.384095	-0.235971	0.005954	-0.725435	-0.273013	-0.034889	0.042311	0.960446
22168	-0.071766	0.767498	10.047387	-0.069794	0.126517	0.377901	-0.230287	0.008908	-0.725106	-0.280313	-0.036536	0.040572	0.958355
22169	-0.269378	0.834958	9.583690	0.196916	0.093528	0.363947	-0.226127	0.007530	-0.726848	-0.287162	-0.039028	0.043969	0.956076
22170	-0.608903	0.949528	10.008457	0.320422	0.128586	0.356279	-0.221405	0.000182	-0.731475	-0.293740	-0.042931	0.049663	0.953629
22171	-0.008814	1.499781	9.026787	0.132898	0.149664	0.310884	-0.213194	-0.005828	-0.735501	-0.299647	-0.046143	0.051491	0.951541
22172	-0.337703	1.407992	9.629313	0.073729	0.088391	0.301486	-0.210080	-0.005980	-0.736575	-0.305282	-0.047873	0.052675	0.949598
22173	-0.913246	2.607694	10.412217	0.104328	0.032547	0.231414	-0.207716	-0.010061	-0.739085	-0.309560	-0.048792	0.054644	0.948054
22174	-0.541671	2.265182	9.453494	-0.156223	0.032887	0.098943	-0.205397	-0.006817	-0.740626	-0.311502	-0.048259	0.051609	0.947615
22175	-0.456488	2.050219	8.580409	-0.318663	-0.000065	0.023571	-0.206223	0.001327	-0.739765	-0.312204	-0.046175	0.045634	0.947794
22176	-0.610995	1.697242	9.149594	-0.173631	-0.013126	-0.016872	-0.207448	0.011372	-0.739136	-0.311902	-0.044775	0.042444	0.948109
22177	-0.422578	1.703541	9.330667	0.021498	0.003498	-0.033954	-0.208359	0.012462	-0.739625	-0.311199	-0.044944	0.042891	0.948312
22178	-0.589833	1.289741	8.851563	0.127050	-0.036576	-0.028948	-0.208599	0.009615	-0.740674	-0.310408	-0.044985	0.045535	0.948446
22179	-0.685446	1.400990	9.598591	0.060649	-0.080497	-0.019863	-0.211683	0.005698	-0.741692	-0.309859	-0.043805	0.047276	0.948595
22180	-0.602077	1.232857	9.879491	0.042689	-0.106828	-0.021917	-0.214790	0.004900	-0.741141	-0.309201	-0.041983	0.048761	0.948818
22181	-0.628665	1.232697	9.759569	0.053349	-0.115583	-0.004237	-0.218628	-0.003218	-0.742188	-0.308917	-0.040083	0.050591	0.948896
22182	-0.379495	1.630575	9.959038	0.110672	-0.112154	-0.019666	-0.222499	-0.005910	-0.742669	-0.308228	-0.038577	0.053401	0.949029
22183	-0.299547	1.340457	9.661850	0.139546	-0.077016	-0.056414	-0.226125	-0.006434	-0.742492	-0.306921	-0.037993	0.056605	0.949290
22184	-0.293587	1.503463	9.505075	0.182544	-0.062097	-0.057774	-0.228024	-0.013613	-0.743559	-0.305533	-0.037921	0.060439	0.949504
22185	-0.284092	1.818410	9.499002	0.186244	-0.073412	-0.085924	-0.231481	-0.020784	-0.744091	-0.303623	-0.037728	0.064507	0.949857
22186	0.163853	1.304206	9.998659	0.236420	-0.057812	-0.113950	-0.234022	-0.028366	-0.746434	-0.301121	-0.038133	0.069294	0.950300
22187	-0.163471	1.415869	11.076899	0.327519	-0.037828	-0.100780	-0.236423	-0.038934	-0.746757	-0.298852	-0.039455	0.075799	0.950466
22188	-0.632845	1.951457	11.224073	0.240119	0.033218	-0.143208	-0.236233	-0.048159	-0.749542	-0.295909	-0.041659	0.080081	0.950941
22189	-0.247694	1.837916	9.679135	-0.051141	0.063206	-0.185861	-0.236847	-0.052767	-0.751884	-0.292469	-0.042795	0.078706	0.952069
22190	0.067855	1.410763	9.210132	-0.129765	0.068479	-0.198923	-0.235435	-0.049518	-0.753155	-0.288815	-0.043573	0.075694	0.953393
22191	0.298433	1.247275	9.026039	-0.104813	0.033424	-0.183106	-0.234657	-0.048435	-0.755207	-0.285420	-0.043778	0.073457	0.954580
22192	-0.131926	0.481935	9.309312	-0.087393	-0.006056	-0.102088	-0.235309	-0.047075	-0.756081	-0.283445	-0.043233	0.071764	0.955322
22193	-0.758452	0.613457	10.613837	0.039807	-0.030029	0.020540	-0.235969	-0.045444	-0.755415	-0.283716	-0.042733	0.072739	0.955190
22194	-0.777249	1.348301	11.009327	-0.022167	0.023968	0.082113	-0.235950	-0.047477	-0.757486	-0.285235	-0.042864	0.072281	0.954767
22195	-0.370162	1.600217	9.492431	-0.440554	0.068725	0.061565	-0.234186	-0.037311	-0.759720	-0.286830	-0.041460	0.063533	0.954973
22196	-0.340255	1.082749	8.645181	-0.397597	0.019034	0.065127	-0.231682	-0.022131	-0.758840	-0.288306	-0.039377	0.055914	0.955093
22197	-0.121208	0.641867	8.945805	-0.206294	0.004914	0.087456	-0.232513	-0.011816	-0.760266	-0.290097	-0.038054	0.051999	0.954825
22198	-0.539833	0.827704	9.667641	-0.304921	-0.010949	0.109738	-0.231935	0.000119	-0.759389	-0.292262	-0.035878	0.046355	0.954540
22199	-0.335686	1.009296	9.802533	-0.244039	0.006491	0.103168	-0.229017	0.010413	-0.758307	-0.294363	-0.034350	0.041703	0.954165
22200	-0.168061	0.811174	9.928571	-0.165267	0.032700	0.098456	-0.227877	0.016513	-0.760443	-0.296249	-0.033837	0.038457	0.953736
22201	-0.210032	1.022801	9.820828	0.078199	0.062568	0.089823	-0.225552	0.018264	-0.761358	-0.297913	-0.035282	0.039616	0.953118
22202	-0.241745	1.318507	9.709158	0.328690	0.038151	0.095157	-0.222911	0.011062	-0.763903	-0.299428	-0.037811	0.045752	0.952271
22203	-0.328075	1.398767	9.782915	0.248296	0.045205	0.066440	-0.219743	0.002771	-0.767363	-0.300501	-0.039956	0.050270	0.951617
22204	-0.817888	1.095836	10.134494	-0.175724	0.088953	0.049487	-0.217797	0.003984	-0.769944	-0.301522	-0.040459	0.046464	0.951467
22205	-0.455987	1.741508	9.864854	-0.193633	0.136071	0.077754	-0.214091	0.014275	-0.771693	-0.303238	-0.041686	0.042046	0.951074
22206	-0.285195	0.660808	9.216571	-0.250969	0.111615	0.098137	-0.212156	0.016979	-0.773746	-0.305261	-0.042122	0.036711	0.950628
22207	-1.097739	0.440277	10.525864	-0.230033	0.093906	0.174177	-0.207418	0.027807	-0.774993	-0.308786	-0.042255	0.031899	0.949657
22208	-0.685024	2.101585	10.639922	-0.047658	0.065709	0.205576	-0.203075	0.039587	-0.776225	-0.312725	-0.042999	0.030792	0.948370
22209	-0.790519	1.219659	9.801666	0.013420	0.025807	0.159926	-0.202037	0.040668	-0.778280	-0.315719	-0.043380	0.031069	0.947351
22210	-0.993337	0.866773	10.277553	-0.083210	0.010043	0.139758	-0.199471	0.045267	-0.778274	-0.318374	-0.042879	0.029582	0.946533
22211	-0.600428	1.454894	10.141551	-0.061563	0.038880	0.117115	-0.199748	0.050425	-0.781808	-0.320624	-0.043078	0.028333	0.945802
22212	-0.667686	1.197497	9.158756	-0.010947	0.078677	0.041836	-0.196126	0.051763	-0.781977	-0.321406	-0.044394	0.027689	0.945495
22213	-0.841263	0.904736	8.923800	0.019583	0.066595	0.019102	-0.193169	0.056360	-0.782874	-0.321745	-0.045711	0.027729	0.945316
22214	-0.722816	0.923130	8.949422	0.121613	0.036871	0.002963	-0.190815	0.054042	-0.785238	-0.321656	-0.047110	0.029825	0.945213
22215	-0.675680	0.752876	9.230610	0.230639	-0.003440	0.011487	-0.189471	0.046439	-0.786999	-0.321608	-0.048469	0.034298	0.945009
22216	-0.693795	0.910325	9.554575	0.153742	-0.006105	-0.008438	-0.189679	0.039116	-0.790015	-0.321193	-0.049268	0.037269	0.944997
22217	-0.504043	1.101920	9.778618	0.041168	-0.019261	-0.053387	-0.188367	0.035174	-0.788022	-0.320086	-0.049150	0.038201	0.945341
22218	-0.510997	0.817043	9.400538	-0.128536	0.000148	-0.103947	-0.189017	0.036535	-0.789665	-0.318133	-0.048329	0.035702	0.946140
22219	-0.645480	0.923465	9.256340	0.036245	-0.037271	-0.143350	-0.189023	0.037077	-0.788891	-0.315314	-0.047891	0.036562	0.947073
22220	-0.349743	1.076105	9.594363	0.145415	-0.050492	-0.158528	-0.191962	0.030311	-0.789939	-0.312040	-0.047888	0.039516	0.948038
22221	0.002101	0.984208	9.537406	-0.028000	-0.085521	-0.204101	-0.195440	0.027074	-0.790687	-0.308085	-0.046155	0.039412	0.949421
22222	-0.302427	0.936578	9.700485	-0.112142	-0.142331	-0.217178	-0.199976	0.025876	-0.788453	-0.303835	-0.042851	0.037991	0.951002
22223	-0.649099	0.387647	10.187374	-0.225114	-0.145060	-0.182783	-0.205315	0.028344	-0.784632	-0.300393	-0.038750	0.034497	0.952404
22224	-0.562636	0.661122	10.184966	-0.462396	-0.091037	-0.126130	-0.210042	0.037864	-0.782162	-0.298103	-0.034241	0.026172	0.953560
22225	-0.940618	0.485252	9.905056	-0.184536	-0.085767	-0.028835	-0.214004	0.049143	-0.778917	-0.297590	-0.031420	0.023182	0.953895
22226	-1.136683	0.401625	10.369561	0.196022	-0.075489	0.092965	-0.218406	0.047402	-0.777074	-0.299106	-0.031023	0.027461	0.953320
22227	-0.663750	1.032924	10.401574	0.183339	-0.000539	0.152168	-0.219013	0.041166	-0.778664	-0.301845	-0.031958	0.031082	0.952314
22228	-0.615884	1.009864	9.273898	0.056316	0.015334	0.181265	-0.216660	0.037219	-0.778224	-0.305097	-0.032394	0.032212	0.951225
22229	-1.110827	0.659381	9.790780	-0.070826	0.024076	0.187485	-0.216669	0.038711	-0.778210	-0.308677	-0.032265	0.030861	0.950118
22230	-1.398750	0.207614	10.744457	-0.232223	0.051792	0.242778	-0.212316	0.046826	-0.776145	-0.313327	-0.031584	0.026318	0.948755
22231	-1.010748	1.135971	10.184678	-0.267028	0.086744	0.254191	-0.208503	0.058879	-0.774033	-0.318308	-0.031436	0.020863	0.947236
22232	-0.601169	0.715292	8.926759	-0.272930	0.088757	0.207272	-0.204679	0.069575	-0.773217	-0.322358	-0.031213	0.015290	0.945979
22233	-0.150135	-0.376414	9.326035	-0.435142	0.073555	0.243558	-0.201907	0.081903	-0.770318	-0.327198	-0.029721	0.006712	0.944464
22234	0.058899	0.127240	10.197496	-0.437887	0.096925	0.242762	-0.196325	0.101135	-0.767138	-0.331914	-0.028574	-0.002014	0.942875
22235	-0.129755	0.087318	10.030457	-0.355370	0.100630	0.203776	-0.190709	0.114127	-0.763250	-0.335901	-0.028076	-0.009281	0.941433
22236	-0.184530	-0.132237	9.658346	-0.580707	0.133944	0.192542	-0.184736	0.132678	-0.759569	-0.339666	-0.026653	-0.020969	0.939934
22237	-0.751402	-0.381646	9.227833	-0.411175	0.074527	0.288857	-0.179028	0.151501	-0.754472	-0.345226	-0.025324	-0.029069	0.937728
22238	-0.280440	-0.356978	9.058249	0.209180	-0.028900	0.393324	-0.176584	0.155016	-0.754987	-0.352559	-0.026371	-0.024715	0.935091
22239	-0.307200	0.276949	9.462258	0.284018	-0.067589	0.444966	-0.173826	0.148625	-0.755475	-0.360705	-0.027254	-0.018677	0.932095
22240	-0.780630	0.901014	10.220842	0.476401	-0.088507	0.418348	-0.172849	0.138447	-0.759049	-0.368068	-0.029117	-0.008889	0.929300
22241	-1.088901	0.333633	10.277054	0.296939	-0.037546	0.344944	-0.171987	0.125693	-0.762775	-0.374258	-0.030628	-0.002837	0.926814
22242	-1.200369	0.276844	10.296587	0.050219	0.009752	0.308092	-0.169379	0.122966	-0.763225	-0.379775	-0.031124	-0.001751	0.924553
22243	-0.974305	0.167714	9.788756	0.045092	0.025626	0.272787	-0.166933	0.125666	-0.762851	-0.384744	-0.031944	-0.000900	0.922470
22244	-1.349257	0.415102	9.516089	-0.053168	0.017081	0.244011	-0.161502	0.127264	-0.762403	-0.389210	-0.031777	-0.001818	0.920599
22245	-1.781618	0.017903	10.644653	0.030935	0.035437	0.216517	-0.160473	0.128616	-0.762405	-0.393129	-0.032734	-0.001376	0.918900
22246	-1.147339	0.625321	9.569630	-0.060061	0.031133	0.189361	-0.157384	0.132805	-0.762923	-0.396589	-0.032762	-0.002562	0.917408
22247	-0.766446	0.225914	8.903336	-0.041979	-0.008988	0.152157	-0.156629	0.135377	-0.760731	-0.399365	-0.032353	-0.003145	0.916216
22248	-0.869423	-0.357528	9.736157	0.061536	-0.038905	0.177369	-0.156236	0.134561	-0.760616	-0.402519	-0.032066	-0.001553	0.914848
22249	-0.451111	0.395027	9.959870	-0.087073	-0.032171	0.195719	-0.154941	0.135097	-0.761143	-0.406111	-0.030854	-0.002758	0.913299
22250	-0.551459	0.551349	9.705415	-0.144193	-0.049539	0.167110	-0.154332	0.141198	-0.759811	-0.409193	-0.028711	-0.004847	0.911983
22251	-0.354120	0.465212	9.565752	0.141814	-0.117856	0.218219	-0.156548	0.142701	-0.758482	-0.413056	-0.027808	-0.001135	0.910280
22252	-0.257684	0.427654	10.112368	0.527925	-0.200265	0.270031	-0.159068	0.131592	-0.761244	-0.417611	-0.028452	0.010319	0.908122
22253	-0.391193	0.673255	9.871239	0.524202	-0.203771	0.308858	-0.162858	0.116692	-0.765306	-0.422801	-0.029118	0.021775	0.905493
22254	0.363666	0.906171	9.319525	0.431090	-0.165501	0.349566	-0.165108	0.104225	-0.768726	-0.428724	-0.029537	0.031224	0.902413
22255	-0.503822	0.772245	10.498123	0.495164	-0.121860	0.405912	-0.165935	0.090936	-0.770381	-0.435597	-0.031364	0.041518	0.898637
22256	-1.265060	1.009599	10.678030	0.631004	-0.069254	0.453187	-0.169548	0.068167	-0.775420	-0.443170	-0.035161	0.053782	0.894132
22257	-0.592909	2.184402	9.645247	0.301160	-0.076257	0.417334	-0.167779	0.055408	-0.779031	-0.450260	-0.036109	0.060212	0.890133
22258	-0.096418	1.386718	9.578928	-0.134496	-0.086937	0.393543	-0.167537	0.058119	-0.778496	-0.457188	-0.032803	0.058926	0.886810
22259	-0.168061	0.819956	9.654732	-0.124141	-0.052129	0.482646	-0.166555	0.067067	-0.777142	-0.465691	-0.030255	0.057577	0.882554
22260	0.057613	1.307133	9.898684	-0.036524	-0.013784	0.504598	-0.163866	0.072479	-0.776873	-0.474533	-0.029018	0.057407	0.877884
22261	0.320259	1.565270	10.048370	-0.305091	0.047167	0.552177	-0.159796	0.084665	-0.774507	-0.484370	-0.026381	0.052001	0.872918
22262	0.330892	1.019921	10.258278	-0.453777	0.122224	0.600592	-0.152120	0.100902	-0.772156	-0.495114	-0.023421	0.043253	0.867434
22263	0.157108	1.695376	10.498227	-0.482276	0.213214	0.595612	-0.140568	0.119560	-0.770737	-0.505749	-0.021879	0.033159	0.861766
22264	0.340779	1.090695	9.047904	-0.347875	0.217025	0.591171	-0.128489	0.135909	-0.767937	-0.516140	-0.021637	0.025271	0.855858
22265	0.128359	0.430345	8.830683	-0.199719	0.178517	0.663420	-0.114577	0.149535	-0.766217	-0.527578	-0.022321	0.020425	0.848967
22266	-0.296930	0.363374	9.439133	-0.078452	0.157386	0.732178	-0.100393	0.160039	-0.763250	-0.540022	-0.023795	0.017806	0.841126
22267	-0.215675	0.903155	10.002129	-0.091334	0.160572	0.799138	-0.087473	0.167839	-0.764904	-0.553454	-0.025251	0.015046	0.832361
22268	-0.191883	0.854789	9.974935	-0.073645	0.142982	0.839720	-0.075043	0.168722	-0.763671	-0.567395	-0.026491	0.012711	0.822922
22269	-0.235339	0.863933	9.708684	0.031647	0.096572	0.896735	-0.061451	0.171906	-0.764996	-0.582030	-0.028238	0.012765	0.812577
22270	0.236708	0.692378	9.861237	0.106496	0.076167	0.953421	-0.048094	0.170478	-0.765465	-0.597345	-0.030401	0.014198	0.801282
22271	-0.284755	0.692507	10.146885	0.104272	0.058565	1.036322	-0.032028	0.172564	-0.768504	-0.613737	-0.032293	0.015973	0.788688
22272	-0.645796	1.186113	10.210942	0.109468	0.051563	1.073551	-0.018667	0.170594	-0.769619	-0.630446	-0.034036	0.017812	0.775282
22273	-0.380911	0.764211	9.756853	0.143389	0.042790	1.098284	-0.006840	0.165105	-0.770746	-0.647198	-0.036134	0.020421	0.761191
22274	-0.243918	0.348515	9.433699	0.246905	0.009471	1.155193	0.007076	0.158114	-0.774354	-0.664400	-0.038930	0.024943	0.745946
22275	-0.748295	0.716066	9.591260	0.391750	-0.020158	1.166939	0.019075	0.145842	-0.776959	-0.681251	-0.043262	0.032109	0.730065
22276	-0.623891	1.218818	9.951607	0.509837	-0.018492	1.164338	0.032799	0.128136	-0.782462	-0.697555	-0.049118	0.040859	0.713677
22277	0.087545	1.115746	9.516555	0.638760	0.019917	1.168716	0.042271	0.106519	-0.788710	-0.713333	-0.057363	0.050980	0.696611
22278	-0.239646	1.622864	9.366610	0.817038	0.049913	1.135082	0.051894	0.080831	-0.794359	-0.727953	-0.068478	0.062991	0.679284
22279	-1.342301	2.047039	10.000967	0.871062	0.136007	1.070985	0.064542	0.047666	-0.800766	-0.741148	-0.081697	0.074399	0.662186
22280	-0.735003	3.585130	9.638544	0.595074	0.239189	1.013093	0.076630	0.020608	-0.805311	-0.753708	-0.092103	0.080429	0.645734
22281	-0.066168	3.604795	9.123569	0.070335	0.309119	0.944130	0.090488	0.000593	-0.808276	-0.766057	-0.095772	0.078555	0.630725
22282	-0.567460	2.410862	8.268319	-0.484927	0.316464	0.881878	0.105719	0.008921	-0.804576	-0.778408	-0.090882	0.069328	0.617264
22283	-0.170346	1.906450	7.908260	-0.390557	0.221766	0.964838	0.119513	0.020241	-0.802492	-0.791102	-0.086353	0.062938	0.602279
22284	0.274653	1.956130	9.560646	-0.180143	0.103896	1.048615	0.131787	0.025465	-0.800573	-0.803969	-0.083370	0.060988	0.585631
22285	0.566436	2.233610	9.818438	-0.068795	0.035800	0.934591	0.138786	0.024070	-0.798897	-0.814881	-0.081665	0.061332	0.570559
22286	1.643300	2.890719	10.393416	0.018537	-0.065331	0.969906	0.142295	0.021609	-0.797691	-0.825659	-0.079975	0.064249	0.554764
22287	0.546602	2.141823	10.423104	0.030894	-0.037508	0.813425	0.146096	0.014806	-0.799096	-0.834430	-0.079110	0.066752	0.541306
22288	0.470595	1.666376	9.678177	-0.375484	0.004873	0.683670	0.151797	0.013825	-0.797524	-0.842308	-0.071936	0.063750	0.530357
22289	0.438807	1.267900	9.837273	-0.600899	0.011836	0.666116	0.154301	0.029277	-0.797283	-0.850079	-0.061129	0.058364	0.519830
22290	-0.210942	1.879289	10.719785	-0.473739	0.046942	0.632224	0.160682	0.043891	-0.792621	-0.857156	-0.052780	0.053480	0.509546
22291	0.143851	2.563991	9.825880	-0.281647	0.035079	0.520845	0.166151	0.059868	-0.788702	-0.862700	-0.047847	0.050780	0.500880
22292	-0.258794	0.995445	8.614638	-0.199000	0.058351	0.479062	0.170405	0.062829	-0.787326	-0.867679	-0.044473	0.048310	0.492768
22293	0.045730	0.699679	8.615821	-0.232169	0.075717	0.496355	0.176354	0.064017	-0.785865	-0.872763	-0.040800	0.045331	0.484320
22294	0.436166	0.924013	9.047568	-0.261841	0.098183	0.524336	0.183060	0.068321	-0.783360	-0.878064	-0.036668	0.041581	0.475320
22295	-0.185453	1.084991	9.773272	-0.181534	0.090291	0.551532	0.190802	0.072483	-0.780615	-0.883423	-0.033969	0.038838	0.465727
22296	0.407905	1.652508	10.488362	0.038930	0.170683	0.479333	0.197541	0.070411	-0.777659	-0.887929	-0.035839	0.036585	0.457120
22297	0.332179	1.561141	9.514758	0.055754	0.207077	0.358012	0.207690	0.062895	-0.777371	-0.891251	-0.038584	0.033854	0.450597
22298	0.300032	0.799587	8.905536	-0.151728	0.210691	0.350212	0.216231	0.063119	-0.774548	-0.894616	-0.037507	0.029077	0.444308
22299	0.709050	0.581498	9.408933	0.025226	0.177220	0.369706	0.225301	0.061984	-0.772515	-0.897927	-0.039407	0.026599	0.437568
22300	0.505667	1.168333	9.691373	0.529647	0.124785	0.396278	0.233680	0.047560	-0.773934	-0.900946	-0.049764	0.029380	0.430067
22301	1.018775	2.000340	10.186719	0.755261	0.065213	0.338673	0.238772	0.020675	-0.778885	-0.902990	-0.063819	0.035272	0.423429
22302	0.495124	1.666481	11.348038	0.038918	0.091418	0.237563	0.242750	0.004917	-0.779611	-0.904989	-0.065097	0.034329	0.419022
22303	0.304531	2.032784	11.111192	-0.367689	0.103885	0.140498	0.247271	0.007471	-0.779525	-0.906657	-0.059301	0.029803	0.416615
22304	-0.598617	1.364108	10.342342	-0.463672	0.069617	0.005007	0.250687	0.019931	-0.775994	-0.907234	-0.051438	0.024758	0.416735
22305	-1.121818	1.123542	10.555552	-0.853238	0.122381	-0.105040	0.253249	0.045147	-0.770916	-0.907134	-0.037134	0.015504	0.418913
22306	-1.009000	0.410427	8.854684	-0.447777	0.126303	-0.093402	0.256667	0.077411	-0.762450	-0.906665	-0.030065	0.009469	0.420673
22307	-0.762552	-0.577566	8.831589	-0.178732	0.081605	-0.052226	0.260756	0.086070	-0.759606	-0.906318	-0.027607	0.006570	0.421642
22308	-0.235261	0.195764	9.835569	-0.175331	0.048836	-0.046174	0.260745	0.087834	-0.759333	-0.906013	-0.024815	0.004259	0.422500
22309	-0.109475	0.241616	9.421699	-0.024938	-0.001774	-0.066429	0.261753	0.091082	-0.756496	-0.905442	-0.024417	0.004152	0.423747
22310	-0.039574	1.197241	10.676825	0.025436	-0.022842	-0.161157	0.261240	0.090814	-0.757388	-0.904044	-0.024666	0.004781	0.426700
22311	-0.054203	1.186831	10.381265	-0.086614	-0.005856	-0.299366	0.256803	0.096264	-0.757397	-0.901492	-0.023178	0.004121	0.432155
22312	0.150696	0.151302	9.649102	-0.049656	-0.034479	-0.354090	0.253534	0.101709	-0.757680	-0.898413	-0.021980	0.004228	0.438581
22313	0.087920	0.149564	9.707295	-0.066583	-0.029190	-0.370038	0.249222	0.107700	-0.757045	-0.895147	-0.020623	0.004132	0.445275
22314	0.044539	0.170601	9.397926	0.144563	-0.037825	-0.361457	0.245837	0.110431	-0.756840	-0.891822	-0.022870	0.006025	0.451768
22315	0.610929	0.365848	9.416912	0.416550	-0.048425	-0.361406	0.240962	0.104220	-0.760929	-0.888284	-0.029936	0.010631	0.458196
22316	0.312528	0.494240	9.747767	0.398598	-0.051048	-0.357913	0.236622	0.095835	-0.766201	-0.884686	-0.036590	0.015053	0.464506
22317	0.665065	1.178685	9.550744	0.291357	-0.037991	-0.372708	0.231746	0.088808	-0.768889	-0.880936	-0.041517	0.018335	0.471055
22318	0.283665	1.191259	9.544566	0.380842	-0.043095	-0.376363	0.227274	0.079745	-0.772499	-0.876989	-0.047921	0.022445	0.477588
22319	0.145866	1.502739	9.602201	0.180412	-0.034388	-0.371520	0.224079	0.073523	-0.775204	-0.873196	-0.050949	0.024611	0.484073
22320	0.054106	1.516454	9.134569	-0.120933	-0.058763	-0.405486	0.219908	0.077887	-0.775356	-0.869315	-0.048430	0.024127	0.491289
22321	0.863238	1.555811	9.125639	-0.143397	-0.115015	-0.400801	0.213759	0.088773	-0.775927	-0.865399	-0.045032	0.024560	0.498450
22322	0.748907	0.741030	9.775676	0.078181	-0.205217	-0.380273	0.204410	0.093165	-0.777540	-0.861382	-0.044487	0.028623	0.505195
22323	-0.630864	0.203120	11.232795	-0.074485	-0.194850	-0.296484	0.199353	0.095228	-0.779751	-0.858292	-0.041395	0.031172	0.510538
22324	-0.472432	2.792567	10.650838	-0.363794	-0.106355	-0.368271	0.190213	0.107079	-0.778987	-0.854698	-0.034254	0.029051	0.517179
22325	-0.229237	1.081366	8.475999	-0.581539	-0.119807	-0.447824	0.183088	0.127871	-0.775859	-0.850271	-0.023404	0.024973	0.525232
22326	-0.006237	-0.855540	9.511524	-0.301065	-0.128877	-0.386379	0.173405	0.143387	-0.773769	-0.846223	-0.017083	0.023894	0.532019
22327	-0.028245	-1.974419	11.615878	-0.064822	-0.033345	-0.233019	0.166621	0.150884	-0.772570	-0.843714	-0.015701	0.023812	0.536035
22328	0.207475	0.286819	10.856466	-0.057842	0.073212	-0.128196	0.167496	0.155762	-0.771125	-0.842367	-0.015530	0.021991	0.538231
22329	-0.166073	-0.252608	9.664013	-0.352185	0.115417	-0.091389	0.168467	0.165387	-0.767713	-0.841494	-0.010818	0.016321	0.539911
22330	0.004486	-0.369785	9.529030	-0.347008	0.104800	-0.049166	0.170704	0.178802	-0.761976	-0.841035	-0.006084	0.010873	0.540838
22331	-0.114283	-0.425022	9.250674	0.179128	0.063067	-0.061313	0.176186	0.172805	-0.763783	-0.840333	-0.009703	0.011807	0.541855
22332	-0.265033	-0.568486	9.137385	0.173660	-0.008620	-0.058069	0.176490	0.166564	-0.766540	-0.839672	-0.012500	0.013896	0.542772
22333	0.061931	-0.105423	9.618081	0.153945	-0.038551	-0.070672	0.174043	0.164815	-0.768058	-0.838828	-0.014572	0.016233	0.543960
22334	0.083405	-0.826111	9.926805	-0.139633	-0.024724	-0.056180	0.171699	0.167405	-0.769024	-0.838267	-0.011938	0.015185	0.544918
22335	0.580250	0.125760	9.469686	-0.207697	-0.027506	-0.024908	0.170869	0.175548	-0.767137	-0.838007	-0.008000	0.013407	0.545437
22336	0.642981	0.120364	9.437843	-0.140612	-0.040627	-0.023605	0.167228	0.177467	-0.766552	-0.837786	-0.005166	0.012624	0.545828
22337	0.665461	0.221535	9.549350	-0.086226	-0.019753	0.022699	0.167968	0.183703	-0.765733	-0.838014	-0.003314	0.012078	0.545505
22338	0.891739	0.440784	10.258797	0.264319	-0.007693	0.049931	0.167333	0.181128	-0.765236	-0.838527	-0.007606	0.015168	0.544596
22339	0.603290	0.612218	10.534793	0.246321	0.076228	0.090753	0.169463	0.173251	-0.768933	-0.839467	-0.012350	0.016689	0.543013
22340	0.147760	1.087187	9.768020	0.096399	0.118592	0.040720	0.173655	0.166718	-0.771366	-0.839916	-0.015202	0.015829	0.542272
22341	-0.055935	0.976954	9.376824	-0.012384	0.122374	-0.030506	0.178082	0.163439	-0.772490	-0.839603	-0.016189	0.013744	0.542785
22342	0.350193	0.376824	9.195810	-0.004204	0.080398	-0.069610	0.181706	0.165048	-0.773810	-0.838868	-0.016969	0.012399	0.543929
22343	0.477069	0.211145	9.603721	-0.114489	-0.002036	-0.054932	0.180625	0.171836	-0.772061	-0.838285	-0.014879	0.011301	0.544913
22344	-0.069499	-0.279703	10.487090	0.110622	-0.068570	-0.021766	0.180088	0.174552	-0.771001	-0.837986	-0.015950	0.013723	0.545285
22345	-0.019796	0.940617	10.169078	0.184115	-0.056249	-0.029756	0.177045	0.165889	-0.776424	-0.837560	-0.018277	0.016785	0.545782
22346	-0.273286	0.297822	9.296400	-0.151070	-0.031459	-0.077085	0.174719	0.164816	-0.776400	-0.836756	-0.015387	0.015708	0.547135
22347	-0.530869	0.031522	10.422559	-0.166512	-0.001937	-0.049776	0.172586	0.174866	-0.775501	-0.836234	-0.012455	0.013985	0.548053
22348	-0.234071	0.995721	11.127946	0.187800	0.059144	-0.045118	0.173881	0.175266	-0.775901	-0.835691	-0.016214	0.015117	0.548753
22349	0.204552	0.954156	8.876898	0.003978	0.052559	-0.094155	0.173388	0.171199	-0.776702	-0.834646	-0.016789	0.014343	0.550344
22350	-0.192308	-0.186996	9.033010	-0.035561	-0.034850	-0.093115	0.173113	0.174864	-0.777944	-0.833626	-0.015797	0.014575	0.551911
22351	-0.164947	-0.133527	10.859653	0.214515	-0.021303	-0.040173	0.169795	0.167558	-0.781042	-0.833077	-0.019034	0.017345	0.552557
22352	0.231320	1.275700	10.286107	0.035870	0.036439	-0.065757	0.169811	0.165524	-0.782344	-0.832346	-0.020015	0.017182	0.553629
22353	0.358289	0.829284	9.328300	-0.128379	0.045453	-0.123425	0.169118	0.172445	-0.780600	-0.831016	-0.018331	0.015042	0.555743
22354	0.137322	0.312047	9.490066	-0.196253	0.031567	-0.162784	0.169213	0.177870	-0.779395	-0.829274	-0.015426	0.012349	0.558493
22355	-0.002068	-0.250152	9.271007	-0.072861	0.014248	-0.151397	0.166603	0.184426	-0.778404	-0.827580	-0.014302	0.011332	0.561051
22356	0.081751	0.672098	9.083840	-0.208063	0.010639	-0.120506	0.165898	0.193656	-0.776894	-0.826279	-0.010961	0.008859	0.563084
22357	0.293204	0.517643	9.445494	0.141784	-0.066320	-0.155347	0.164074	0.195022	-0.776469	-0.824455	-0.012484	0.011615	0.565671
22358	0.020873	0.246077	9.598513	0.258412	-0.085297	-0.235610	0.158178	0.186644	-0.781975	-0.821687	-0.015791	0.015958	0.569497
22359	-0.147391	0.357390	9.394587	-0.013435	-0.100955	-0.267530	0.152222	0.187492	-0.784955	-0.818573	-0.014410	0.017466	0.573956
22360	0.622452	0.635756	9.588191	-0.038588	-0.134503	-0.259202	0.146243	0.190645	-0.785220	-0.815552	-0.012281	0.019222	0.578235
22361	0.678090	0.280918	10.126638	-0.101266	-0.146083	-0.265133	0.135077	0.193116	-0.787710	-0.812412	-0.008925	0.020484	0.582656
22362	-0.038778	-0.034710	10.465611	-0.080056	-0.146918	-0.218136	0.126233	0.198318	-0.786630	-0.809797	-0.005957	0.021972	0.586269
22363	-0.250303	0.079336	11.045463	0.155757	-0.113861	-0.136038	0.120138	0.199843	-0.787807	-0.808098	-0.007093	0.025704	0.588444
22364	0.177254	0.476881	10.017869	0.284649	-0.056076	-0.099667	0.114761	0.190649	-0.791789	-0.806828	-0.011040	0.030018	0.589920
22365	0.111188	0.044323	9.167617	0.050093	-0.040313	-0.044093	0.111165	0.185922	-0.793448	-0.806246	-0.011291	0.031311	0.590644
22366	-0.026461	0.366406	9.547372	-0.105109	-0.075569	0.027884	0.110396	0.185384	-0.795108	-0.806588	-0.008644	0.031365	0.590219
22367	0.544636	0.554949	9.703277	0.059299	-0.105476	0.060604	0.107017	0.188146	-0.794147	-0.807197	-0.008216	0.033830	0.589254
22368	0.298955	-0.052478	10.193428	0.176184	-0.084609	0.121390	0.104713	0.184632	-0.796967	-0.808552	-0.009939	0.037364	0.587153
22369	0.587044	0.366187	10.998352	-0.052047	0.006885	0.144712	0.105507	0.181642	-0.796751	-0.810237	-0.008953	0.036708	0.584883
22370	0.387259	0.790921	10.971316	-0.006340	0.105790	0.160531	0.109641	0.182705	-0.794495	-0.812185	-0.009926	0.035020	0.582263
22371	0.706299	0.845322	10.700055	0.099433	0.165322	0.142934	0.113585	0.173729	-0.796180	-0.813911	-0.013262	0.033568	0.579868
22372	0.790271	0.811867	9.410947	-0.066637	0.190107	0.108325	0.121374	0.172060	-0.797081	-0.815292	-0.014265	0.029801	0.578106
22373	0.271553	0.199577	9.187308	-0.206129	0.164086	0.084339	0.127789	0.180707	-0.792349	-0.816386	-0.012637	0.024824	0.576834
22374	0.420595	0.100513	9.415570	-0.183854	0.153477	0.094967	0.133698	0.188000	-0.788776	-0.817586	-0.011315	0.020293	0.575337
22375	0.349210	-0.447742	10.039466	-0.122372	0.177791	0.137695	0.140811	0.189589	-0.786944	-0.819236	-0.011153	0.016060	0.573123
22376	0.061074	0.130118	9.529550	-0.193957	0.175287	0.155885	0.148929	0.196329	-0.784179	-0.821104	-0.009890	0.011072	0.570586
22377	-0.130637	0.007745	9.130901	-0.172521	0.138668	0.163880	0.155888	0.201174	-0.780389	-0.823002	-0.008452	0.006896	0.567934
22378	0.115991	0.051966	9.278267	-0.063450	0.058989	0.155507	0.161452	0.201414	-0.778290	-0.824796	-0.008012	0.005304	0.565349
22379	0.455313	0.223380	9.575280	0.006272	-0.007628	0.143364	0.164045	0.200993	-0.777692	-0.826388	-0.007853	0.005578	0.563019
22380	0.165644	0.198525	10.187783	-0.009847	-0.035712	0.125545	0.164417	0.199464	-0.776421	-0.827803	-0.007230	0.006150	0.560938
22381	-0.171544	-0.024610	10.284246	0.013453	-0.009364	0.121458	0.165356	0.195527	-0.779293	-0.829137	-0.007173	0.006524	0.558961
22382	0.158005	0.517345	9.045293	0.060360	0.010151	0.080495	0.167187	0.192532	-0.779350	-0.830035	-0.008234	0.007115	0.557605
22383	-0.381563	0.012515	9.306069	0.004969	-0.033405	0.039453	0.167181	0.194161	-0.780359	-0.830445	-0.007796	0.007777	0.556991
22384	0.037908	0.539004	11.103529	0.063800	-0.003305	0.050506	0.168613	0.193068	-0.780391	-0.831007	-0.008768	0.008624	0.556125
22385	0.462848	1.235732	10.389381	0.042698	0.051927	0.008287	0.169411	0.189808	-0.780948	-0.831077	-0.009941	0.008312	0.556007
22386	0.315064	0.205061	8.773617	-0.068052	0.010342	-0.008663	0.170186	0.190211	-0.780955	-0.831001	-0.008884	0.007455	0.556150
22387	0.295343	0.120444	10.108939	0.102471	-0.014387	0.024217	0.169693	0.189567	-0.780964	-0.831225	-0.010297	0.008928	0.555769
22388	0.402613	0.930902	10.386465	0.126799	0.059058	0.005402	0.173742	0.184525	-0.781843	-0.831267	-0.013017	0.009430	0.555641
22389	0.252401	0.897168	9.195493	-0.035591	0.066463	-0.059135	0.175821	0.183429	-0.781628	-0.830606	-0.013072	0.008035	0.556649
22390	0.301927	0.383256	9.561621	0.035919	0.036665	-0.065899	0.176850	0.184237	-0.780610	-0.829867	-0.014044	0.007882	0.557729
22391	0.263417	0.385020	10.040167	0.026991	0.039237	-0.082695	0.177914	0.179618	-0.780927	-0.828918	-0.014832	0.007647	0.559121
22392	0.500759	0.834254	9.702060	0.036020	0.036625	-0.089660	0.179211	0.179611	-0.781331	-0.827904	-0.015809	0.007489	0.560597
22393	0.553002	0.376695	9.629066	0.190068	0.028011	-0.126567	0.180142	0.175400	-0.781130	-0.826398	-0.019168	0.009291	0.562684
22394	-0.037190	-0.118018	9.924037	0.010972	0.054262	-0.096866	0.180681	0.173091	-0.783339	-0.825301	-0.019934	0.008553	0.564276
22395	0.638980	0.232870	10.001536	-0.042968	0.038156	-0.045462	0.182481	0.174709	-0.781812	-0.824789	-0.019509	0.007603	0.565053
22396	0.438079	0.490339	10.323422	0.084084	-0.030008	-0.072874	0.180427	0.170921	-0.781434	-0.823912	-0.020524	0.009092	0.566274
22397	-0.693436	0.299691	9.581261	-0.008776	-0.050472	-0.101505	0.178880	0.169165	-0.781043	-0.822732	-0.019678	0.009956	0.568001
22398	-1.075394	0.222056	9.958529	-0.153791	-0.044368	-0.095400	0.177689	0.174056	-0.781747	-0.821685	-0.016619	0.008974	0.569628
22399	-0.865562	0.169474	10.600115	-0.048311	0.012290	-0.075128	0.177153	0.176229	-0.780308	-0.820823	-0.015871	0.008306	0.570902
22400	-0.267994	0.368512	9.578382	-0.040979	0.056071	-0.071508	0.176879	0.176907	-0.777092	-0.820020	-0.015806	0.006967	0.572074
22401	-0.269471	0.188087	8.768918	-0.125959	0.040444	-0.058985	0.178656	0.182188	-0.774760	-0.819363	-0.014117	0.004937	0.573080
22402	-0.834606	-0.542445	9.868365	-0.066361	0.038557	-0.017146	0.179413	0.185169	-0.773460	-0.819200	-0.013428	0.003612	0.573340
22403	-0.601710	0.285565	9.914322	0.083753	0.059378	0.036991	0.182784	0.183793	-0.771600	-0.819579	-0.015398	0.003655	0.572747
22404	-0.382497	0.242718	9.044461	0.003243	0.048938	0.053935	0.184746	0.180661	-0.771660	-0.820252	-0.015964	0.002977	0.571772
22405	-0.221252	-0.171831	9.158454	-0.083713	0.012054	0.074180	0.186550	0.181329	-0.769629	-0.821101	-0.014643	0.001876	0.570593
22406	-0.303824	0.098201	9.171883	-0.061509	0.017235	0.113212	0.188895	0.179417	-0.770196	-0.822525	-0.013780	0.000993	0.568561
22407	-0.038479	0.062544	9.198019	-0.044522	0.017152	0.115010	0.190571	0.179678	-0.768039	-0.823818	-0.013157	0.000262	0.566701
22408	0.610128	0.252116	9.929916	-0.108186	0.031625	0.130287	0.193919	0.182509	-0.766394	-0.825378	-0.011687	-0.001379	0.564458
22409	0.504889	0.046817	10.159151	-0.031213	0.060517	0.125650	0.197798	0.182622	-0.763631	-0.826775	-0.011738	-0.002634	0.562404
22410	0.186170	-0.278956	9.768872	-0.083952	0.090418	0.132461	0.202206	0.182599	-0.764081	-0.828294	-0.011329	-0.004969	0.560157
22411	0.383775	-0.339921	9.997153	-0.104728	0.109458	0.174598	0.207250	0.183385	-0.762226	-0.830232	-0.010674	-0.007832	0.557261
22412	0.079417	-0.367908	10.292622	0.158886	0.104157	0.238261	0.213886	0.177921	-0.760967	-0.832823	-0.014466	-0.007667	0.553298
22413	-0.251681	-0.404488	10.069177	0.152738	0.121833	0.224279	0.220538	0.170830	-0.761520	-0.835206	-0.018199	-0.007861	0.549580
22414	-0.720640	-0.141317	9.999352	-0.045747	0.142979	0.201957	0.226784	0.166455	-0.761656	-0.837408	-0.018994	-0.010605	0.546145
22415	-1.331691	0.162399	10.243607	-0.065289	0.176407	0.175741	0.235067	0.165730	-0.757171	-0.839281	-0.019702	-0.014170	0.543155
22416	-1.152011	0.296333	10.459865	0.062051	0.209728	0.116838	0.245461	0.161332	-0.757240	-0.840465	-0.023010	-0.016898	0.541113
22417	-1.244535	0.868881	10.284617	0.174157	0.227417	0.072047	0.253518	0.156132	-0.755103	-0.841050	-0.028322	-0.018796	0.539889
22418	-1.455432	1.126704	9.123953	0.175556	0.185933	-0.017830	0.260150	0.151618	-0.754221	-0.840701	-0.033230	-0.019967	0.540111
22419	-1.366814	0.701539	8.726615	0.106068	0.091682	-0.103375	0.264056	0.148476	-0.754053	-0.839445	-0.035939	-0.020455	0.541869
22420	-1.564733	0.008321	9.595040	0.072114	0.046181	-0.154996	0.266147	0.145616	-0.754625	-0.837776	-0.037539	-0.020494	0.544336
22421	-1.368201	0.454142	10.396260	0.052608	0.072309	-0.206137	0.265132	0.141279	-0.753883	-0.835425	-0.039123	-0.021353	0.547794
22422	-1.399604	1.136473	10.101599	0.014081	0.116484	-0.366475	0.264853	0.143993	-0.752570	-0.831351	-0.040431	-0.023361	0.553782
22423	-1.495031	0.318746	9.050126	-0.028144	0.103063	-0.505290	0.264534	0.153492	-0.750550	-0.825653	-0.040910	-0.025885	0.562097
22424	-1.271563	-0.168850	9.028175	-0.033063	0.066523	-0.617533	0.260867	0.160024	-0.750175	-0.818648	-0.040743	-0.027788	0.572174
22425	-1.296003	-0.561714	9.468423	-0.054256	0.061370	-0.695332	0.256142	0.168460	-0.746689	-0.810587	-0.040185	-0.030106	0.583462
22426	-1.092942	-0.179529	9.137050	-0.057469	0.027436	-0.774759	0.248820	0.179626	-0.746472	-0.801472	-0.039054	-0.031770	0.595910
22427	-0.868586	-0.201024	8.971464	-0.075847	-0.024860	-0.876485	0.239416	0.191751	-0.745188	-0.790942	-0.036968	-0.033093	0.609876
22428	-0.817666	-0.876655	9.934064	-0.046146	-0.078235	-0.961229	0.225627	0.201188	-0.745788	-0.779144	-0.034591	-0.033054	0.625016
22429	-1.197518	-0.676192	10.819138	-0.336743	-0.057256	-1.020411	0.210495	0.216464	-0.742209	-0.766445	-0.027879	-0.037224	0.640624
22430	-1.269455	-0.579612	9.975018	-1.051147	0.007650	-1.085242	0.195121	0.249107	-0.734483	-0.752757	-0.010997	-0.051323	0.656202
22431	-1.726817	-1.746181	10.316389	-1.450396	0.005811	-1.058307	0.176230	0.300758	-0.714725	-0.738664	0.011929	-0.070836	0.670235
22432	-1.966412	-2.200026	11.500313	-1.406026	0.065001	-0.995253	0.158995	0.355111	-0.690863	-0.724442	0.033277	-0.090285	0.682587
22433	-1.171259	-1.688106	9.490443	-1.411168	0.096642	-0.977642	0.145026	0.402525	-0.663143	-0.709522	0.054223	-0.110474	0.693854
22434	-0.794502	-2.997118	8.631101	-1.497188	0.061636	-0.944392	0.126256	0.449013	-0.632411	-0.694203	0.076713	-0.130951	0.703597
22435	-0.938843	-2.930386	8.851785	-1.442921	0.040512	-0.887626	0.106964	0.494417	-0.598735	-0.678961	0.098557	-0.150620	0.711767
22436	-1.237168	-4.150264	9.467514	-1.111491	0.005394	-0.807968	0.085383	0.534135	-0.568412	-0.664985	0.116028	-0.164794	0.719149
22437	-1.437548	-4.507274	10.174020	-0.505418	0.023598	-0.701298	0.066643	0.558105	-0.547516	-0.653516	0.124799	-0.171008	0.726704
22438	-1.658282	-3.967503	9.963457	0.408740	0.084996	-0.616690	0.052098	0.561030	-0.543681	-0.645196	0.120383	-0.164555	0.736309
22439	-1.496878	-2.619499	8.430038	0.979800	0.021572	-0.633645	0.038265	0.543747	-0.563386	-0.637963	0.109494	-0.149144	0.747509
22440	-0.536971	-2.755589	8.054939	0.795467	-0.071392	-0.647969	0.020053	0.523233	-0.586135	-0.630080	0.102390	-0.134829	0.757850
22441	-0.336277	-3.063878	8.414918	0.456385	-0.125786	-0.680728	0.001338	0.500551	-0.609409	-0.620936	0.100379	-0.125213	0.767258
22442	-0.293358	-3.162997	9.141513	0.124155	-0.162863	-0.649849	-0.017264	0.493327	-0.615484	-0.611542	0.103022	-0.119908	0.775258
22443	-0.163819	-3.292740	9.511367	-0.053199	-0.170097	-0.619519	-0.037133	0.498044	-0.611809	-0.602173	0.107800	-0.117669	0.782254
22444	0.625820	-4.985295	10.109874	-0.313512	-0.177862	-0.463430	-0.055830	0.501127	-0.606886	-0.594600	0.115510	-0.119364	0.786677
22445	0.902969	-5.076986	10.716787	-0.445350	-0.133221	-0.201756	-0.067085	0.514750	-0.597355	-0.590665	0.123460	-0.124644	0.787614
22446	1.290650	-1.790861	8.903323	-0.329044	-0.119152	-0.126244	-0.075465	0.524016	-0.587525	-0.588122	0.129605	-0.128045	0.787984
22447	1.377365	-1.758857	7.006988	-0.387881	-0.234221	-0.155265	-0.082825	0.536262	-0.577681	-0.585219	0.138359	-0.131203	0.788138
22448	0.816357	-4.936487	7.681777	-0.452828	-0.218609	-0.071585	-0.092018	0.550551	-0.565995	-0.583361	0.147355	-0.135516	0.787154
22449	-0.342045	-5.306575	11.106963	-0.270934	-0.118075	0.198177	-0.092240	0.561131	-0.556146	-0.585969	0.151943	-0.139259	0.783684
22450	0.148201	-2.885631	9.744041	0.241524	-0.058612	0.317056	-0.086537	0.561915	-0.557505	-0.591797	0.149214	-0.135684	0.780450
22451	0.626697	-3.454155	8.286781	0.062845	-0.089907	0.285453	-0.080954	0.562158	-0.560919	-0.596661	0.149166	-0.134733	0.776912
22452	0.316033	-3.732802	9.958735	-0.314701	-0.119868	0.221792	-0.076341	0.568644	-0.556053	-0.599453	0.154251	-0.138787	0.773047
22453	-0.435963	-2.866572	9.768523	-0.426766	-0.100095	0.090160	-0.073183	0.578392	-0.548057	-0.599788	0.160659	-0.144688	0.770395
22454	0.096993	-1.920651	9.029874	-0.495502	-0.076912	-0.109352	-0.075493	0.589523	-0.535094	-0.596687	0.168165	-0.150977	0.769994
22455	0.541194	-3.962695	9.278912	-0.351691	0.003804	-0.248674	-0.082071	0.600136	-0.523867	-0.591659	0.172998	-0.155777	0.771845
22456	1.359089	-3.700736	8.948061	-0.199221	0.063293	-0.301283	-0.090976	0.609675	-0.512617	-0.586090	0.175383	-0.158492	0.774996
22457	1.324423	-3.829562	9.199193	-0.138121	0.105391	-0.353577	-0.097361	0.613099	-0.508258	-0.579786	0.176454	-0.160733	0.779023
22458	1.811537	-3.910743	9.059490	-0.053950	0.103579	-0.365467	-0.105113	0.609477	-0.509331	-0.573537	0.176707	-0.161418	0.783437
22459	2.453691	-3.929705	9.214733	-0.182900	0.070052	-0.356154	-0.113552	0.610063	-0.506123	-0.567060	0.178880	-0.163831	0.787150
22460	1.064270	-4.069199	8.814205	-0.152674	0.031956	-0.313378	-0.119415	0.612670	-0.501139	-0.561453	0.181204	-0.165409	0.790301
22461	0.904463	-3.780704	8.376751	0.136695	0.000388	-0.193190	-0.126812	0.614202	-0.501014	-0.558883	0.180322	-0.162528	0.792918
22462	0.811961	-3.877002	8.107307	0.397249	-0.008581	-0.032699	-0.131525	0.604734	-0.509497	-0.559794	0.176191	-0.155949	0.794523
22463	1.326440	-4.201898	8.555701	0.396506	-0.031905	0.109730	-0.130017	0.596183	-0.519602	-0.563007	0.171936	-0.149635	0.794399
22464	1.263509	-4.229677	8.748164	0.533718	0.025534	0.248409	-0.123443	0.586521	-0.531332	-0.568673	0.164841	-0.142223	0.793228
22465	1.027903	-4.092715	8.895950	0.687131	0.045480	0.357197	-0.114360	0.571964	-0.548532	-0.576393	0.155304	-0.132955	0.791185
22466	0.917883	-3.951851	9.066727	0.842517	0.067231	0.425435	-0.101583	0.550743	-0.573799	-0.585458	0.143445	-0.121634	0.788586
22467	1.160875	-3.072483	9.418366	0.749287	0.061717	0.458319	-0.087151	0.530594	-0.592158	-0.594576	0.132601	-0.111770	0.785114
22468	0.904296	-3.166300	9.542053	0.742341	0.072377	0.410779	-0.074840	0.516833	-0.606962	-0.602771	0.121776	-0.101980	0.781945
22469	0.668044	-3.798533	9.808361	0.708132	0.077555	0.447494	-0.064168	0.496704	-0.625009	-0.611228	0.111145	-0.092857	0.778090
22470	0.816730	-2.237907	9.354033	0.402190	0.037256	0.444521	-0.050701	0.483342	-0.637390	-0.618932	0.104886	-0.087970	0.773423
22471	0.412941	-3.003287	9.692346	0.514818	0.004096	0.445180	-0.040603	0.469454	-0.649214	-0.626810	0.097706	-0.080914	0.768776
22472	0.335847	-2.646359	9.824471	0.460769	0.007382	0.525077	-0.028574	0.455555	-0.657477	-0.635713	0.091026	-0.074876	0.762874
22473	0.538530	-1.625992	8.995811	0.516302	-0.004782	0.537059	-0.017583	0.443833	-0.668523	-0.644760	0.083763	-0.067831	0.756748
22474	0.414458	-2.087385	8.792130	0.560824	-0.046770	0.575069	-0.006570	0.428041	-0.679610	-0.654407	0.076517	-0.059627	0.749894
22475	0.234710	-1.574987	9.172033	0.623191	-0.059151	0.622331	0.005109	0.410346	-0.692648	-0.664637	0.068535	-0.050374	0.742310
22476	0.199279	-1.136197	9.441710	0.550566	-0.040055	0.656331	0.017322	0.388849	-0.704193	-0.675134	0.061208	-0.042491	0.733923
22477	0.358252	-1.185900	9.322021	0.497501	-0.042862	0.719323	0.030678	0.371144	-0.715076	-0.686207	0.054527	-0.035396	0.724495
22478	0.684846	-0.769058	9.629175	0.509770	-0.031779	0.773184	0.041935	0.356842	-0.724101	-0.697969	0.047501	-0.028339	0.713988
22479	0.695402	-0.648421	9.784262	0.575670	-0.001347	0.846930	0.054916	0.336697	-0.734747	-0.710435	0.039032	-0.020772	0.702373
22480	0.511678	-0.676182	9.674991	0.582553	0.016945	0.915829	0.070108	0.314776	-0.744929	-0.723842	0.030192	-0.013462	0.689173
22481	0.420882	-0.549752	9.893496	0.481968	0.051690	1.003387	0.089574	0.292424	-0.753514	-0.737738	0.022273	-0.008028	0.674672
22482	0.225979	-0.128793	10.217210	0.426250	0.114500	1.069434	0.108496	0.274009	-0.761282	-0.752581	0.014320	-0.004363	0.658330
22483	0.159872	0.074330	10.412354	0.469003	0.149371	1.118393	0.128476	0.252197	-0.769484	-0.767171	0.005231	-0.000602	0.641421
22484	0.333541	0.722533	10.490396	0.380408	0.175488	1.131138	0.148842	0.229024	-0.774372	-0.781601	-0.002819	0.001535	0.623771
22485	0.448824	0.641812	10.339489	0.241831	0.206974	1.120501	0.170076	0.211001	-0.776659	-0.795331	-0.009117	0.001573	0.606105
22486	0.182758	0.585263	10.043164	0.238447	0.254413	1.099575	0.192212	0.193244	-0.777418	-0.808446	-0.015907	0.000686	0.588354
22487	-0.309917	1.232287	10.396076	0.313793	0.280834	1.059959	0.213326	0.172507	-0.777934	-0.820587	-0.024262	0.000386	0.571007
22488	0.255081	1.901868	10.598347	0.391179	0.291359	0.964476	0.233927	0.151501	-0.779599	-0.831219	-0.033949	0.000610	0.554907
22489	1.063830	1.571255	9.926749	0.064456	0.282787	0.812850	0.250090	0.134861	-0.779105	-0.840056	-0.038148	-0.002532	0.541151
22490	-0.371033	0.803358	9.959135	-0.577321	0.213433	0.646061	0.264575	0.136408	-0.772511	-0.847335	-0.030743	-0.011799	0.530036
22491	-1.067105	0.388400	9.325982	-0.804092	0.128246	0.527924	0.277163	0.150718	-0.762944	-0.853220	-0.018614	-0.021897	0.520759
22492	-0.789553	0.385038	8.934265	-0.501206	0.076082	0.420602	0.285342	0.165322	-0.752924	-0.857674	-0.010994	-0.028182	0.513303
22493	-0.458366	0.116681	8.529428	-0.052537	0.014304	0.322168	0.289299	0.173576	-0.748672	-0.860954	-0.010453	-0.028632	0.507769
22494	-0.655265	0.258679	8.849953	0.163409	-0.056294	0.223995	0.290511	0.166243	-0.750171	-0.863204	-0.012782	-0.025880	0.504029
22495	-0.723464	0.144367	9.829645	0.260231	-0.044049	0.157752	0.292135	0.155924	-0.753117	-0.864720	-0.016962	-0.022204	0.501476
22496	-0.324048	-0.053222	9.934465	0.269281	-0.024883	0.136576	0.289640	0.140199	-0.755797	-0.865987	-0.021390	-0.018951	0.499250
22497	-0.378055	-0.173416	9.813400	0.199743	0.003245	0.092107	0.289832	0.130701	-0.758328	-0.866796	-0.024940	-0.016723	0.497758
22498	-0.549857	-0.563993	9.839229	0.117438	0.019026	0.091536	0.292184	0.127296	-0.758268	-0.867634	-0.027156	-0.015763	0.496212
22499	-0.877559	0.179269	10.626763	0.056596	0.046946	0.082615	0.292467	0.123496	-0.759206	-0.868390	-0.028631	-0.015745	0.494804
22500	-0.281516	1.132908	11.000240	0.162485	0.108082	0.027221	0.296635	0.118859	-0.757391	-0.868519	-0.032491	-0.015924	0.494333
22501	0.004653	0.023110	8.995343	0.132552	0.102452	-0.033206	0.299279	0.110434	-0.758922	-0.868052	-0.035787	-0.016168	0.494918
22502	-1.046897	0.180915	9.160020	-0.021476	0.064147	-0.018262	0.301351	0.109607	-0.756910	-0.867862	-0.036003	-0.017434	0.495192
22503	-1.232214	0.578976	9.884686	0.015911	0.096345	0.015733	0.301999	0.108789	-0.755517	-0.867955	-0.037250	-0.018729	0.494889
22504	-0.580261	0.935740	9.462641	0.232207	0.038437	0.062807	0.304106	0.103350	-0.756371	-0.868374	-0.041645	-0.016977	0.493866
22505	-0.687273	0.815100	9.846655	0.253423	-0.063140	0.078454	0.306112	0.094115	-0.759440	-0.868930	-0.045477	-0.013100	0.492668
22506	-0.874647	0.922477	10.666520	0.138282	-0.118183	-0.021216	0.299297	0.085740	-0.761343	-0.868615	-0.046671	-0.009630	0.493191
22507	-0.150527	0.593175	9.421354	-0.277154	-0.160839	-0.137445	0.295009	0.087934	-0.761642	-0.867509	-0.040266	-0.009483	0.495697
22508	0.791115	-0.082744	9.415073	-0.724340	-0.185603	-0.188797	0.287772	0.106425	-0.760328	-0.866151	-0.025780	-0.013520	0.498934
22509	0.583034	-0.847885	10.330819	-0.393491	-0.192663	-0.175952	0.279983	0.129396	-0.756399	-0.864594	-0.016906	-0.013939	0.501992
22510	0.259559	0.187445	9.908168	0.220332	-0.162625	-0.156953	0.271419	0.131749	-0.757531	-0.862959	-0.019000	-0.008892	0.504839
22511	0.401239	0.080408	9.869670	0.265240	-0.075994	-0.168712	0.263912	0.131519	-0.759985	-0.861132	-0.022660	-0.004675	0.507854
22512	0.205015	0.325014	9.929443	-0.393026	0.080517	-0.179884	0.262069	0.135599	-0.758379	-0.859429	-0.016652	-0.010060	0.510884
22513	0.003318	0.152626	9.664873	-0.707762	0.131357	-0.204873	0.264695	0.149829	-0.753665	-0.857431	-0.005653	-0.019311	0.514206
22514	-0.055462	-0.297040	9.530450	-0.374996	0.078997	-0.202709	0.264299	0.168551	-0.744374	-0.855316	0.000085	-0.024468	0.517529
22515	-0.116681	-0.751365	9.439248	-0.278615	0.061452	-0.152797	0.262932	0.179548	-0.741939	-0.853666	0.004451	-0.028098	0.520043
22516	-0.449716	-0.709667	8.856273	-0.326313	0.017758	-0.087975	0.264327	0.203281	-0.734037	-0.852680	0.009929	-0.031710	0.521376
22517	-0.828287	-0.304811	8.950700	-0.275775	-0.020855	0.002327	0.262955	0.213462	-0.728533	-0.852629	0.014996	-0.033953	0.521196
22518	-0.398006	-0.264443	9.879809	-0.179445	0.010229	0.052346	0.262315	0.211429	-0.727261	-0.853101	0.017956	-0.035937	0.520197
22519	-0.279188	-0.191038	9.807539	-0.117085	0.055547	0.127845	0.263572	0.216848	-0.724919	-0.854324	0.019408	-0.037869	0.517995
22520	-0.501681	-0.589870	10.150904	-0.149516	0.076437	0.170839	0.267189	0.217099	-0.721894	-0.855959	0.021084	-0.040712	0.515006
22521	-0.999853	-0.718858	10.740047	-0.117522	0.128859	0.217193	0.272614	0.218696	-0.718882	-0.858012	0.021691	-0.043963	0.511285
22522	-1.216589	0.033364	10.808235	-0.002908	0.165689	0.211330	0.277785	0.219345	-0.716133	-0.860005	0.019903	-0.046849	0.507740
22523	-1.237468	-0.147981	9.648091	0.013443	0.131028	0.177834	0.283382	0.213751	-0.714091	-0.861674	0.018196	-0.048810	0.504782
22524	-1.384993	-0.491007	8.770735	-0.029310	0.024626	0.126023	0.285581	0.213603	-0.712587	-0.862904	0.018372	-0.049498	0.502602
22525	-1.714473	-1.001389	9.325202	-0.074039	-0.071533	0.077748	0.285060	0.213741	-0.712065	-0.863715	0.020269	-0.048869	0.501195
22526	-1.470155	-0.962469	10.092497	-0.072284	-0.080481	0.061785	0.283997	0.217817	-0.710984	-0.864382	0.022307	-0.048150	0.500027
22527	-1.210294	0.275110	9.662333	-0.075501	-0.058486	0.007393	0.281136	0.219732	-0.711179	-0.864469	0.024108	-0.047765	0.499831
22528	-1.067987	-0.055680	8.806646	-0.147438	-0.079993	-0.095516	0.277879	0.222055	-0.710082	-0.863509	0.027589	-0.047731	0.501311
22529	-0.779626	-0.923651	8.818211	-0.212750	-0.115043	-0.112244	0.273942	0.229538	-0.708156	-0.862357	0.032409	-0.047702	0.503006
22530	-0.477160	-0.840991	9.095298	0.000093	-0.145774	-0.105598	0.266661	0.233512	-0.708009	-0.861421	0.034016	-0.045039	0.504746
22531	-0.275311	-0.651380	9.487423	0.179127	-0.144929	-0.134280	0.260715	0.232596	-0.711006	-0.860298	0.032397	-0.040524	0.507145
22532	-0.344854	-0.924746	9.568985	0.225580	-0.167671	-0.128774	0.252732	0.226400	-0.716332	-0.859248	0.030362	-0.035188	0.509444
22533	-0.546200	-1.409866	10.060160	0.184275	-0.160762	-0.110595	0.245246	0.222642	-0.719334	-0.858322	0.028810	-0.030375	0.511400
22534	-0.464214	-1.449077	10.815942	0.278102	-0.143445	-0.100204	0.238824	0.215488	-0.724692	-0.857519	0.025605	-0.024932	0.513210
22535	0.286556	-1.775265	9.870955	0.378202	-0.132178	-0.048598	0.233725	0.204257	-0.731008	-0.857235	0.020458	-0.018663	0.514180
22536	0.128057	-1.684669	10.781692	0.162377	-0.091332	-0.018255	0.228337	0.196690	-0.734847	-0.857151	0.018661	-0.015342	0.514498
22537	-0.233726	0.378321	11.301139	0.009449	0.004811	-0.007928	0.227052	0.195340	-0.735867	-0.857053	0.018422	-0.015229	0.514673
22538	-0.253638	0.983244	10.887743	0.002039	0.034917	-0.125811	0.227069	0.193034	-0.737043	-0.855743	0.018107	-0.015683	0.516846
22539	-0.785496	0.254864	9.629600	0.054395	0.025915	-0.199442	0.225643	0.193313	-0.737532	-0.853670	0.016861	-0.015402	0.520313
22540	-0.680242	0.497667	8.295424	0.176328	-0.083062	-0.248246	0.219695	0.191718	-0.738869	-0.851143	0.014832	-0.011988	0.524587
22541	-0.551991	-0.829263	8.807720	0.474829	-0.149681	-0.214910	0.214324	0.181572	-0.743247	-0.848997	0.008233	-0.004334	0.528315
22542	-0.462767	-0.208240	10.005970	0.422370	-0.108239	-0.107566	0.207423	0.167094	-0.748285	-0.847893	0.002255	0.002060	0.530158
22543	-0.501169	0.144759	10.524597	0.245075	-0.076957	-0.080476	0.202306	0.158032	-0.752784	-0.847015	-0.001247	0.005999	0.531534
22544	-0.278344	0.224040	11.066661	0.218029	-0.049237	-0.041864	0.199502	0.150993	-0.755118	-0.846535	-0.004381	0.009225	0.532235
22545	0.362325	0.702451	10.288067	0.024964	0.006686	-0.044908	0.197191	0.148293	-0.757161	-0.846033	-0.005051	0.009411	0.533024
22546	0.790365	-0.188468	9.442700	-0.092833	0.032198	-0.087381	0.196375	0.153588	-0.754790	-0.845098	-0.003799	0.007943	0.534539
22547	0.012698	-0.867688	8.691870	-0.008988	0.008837	-0.019774	0.196617	0.156707	-0.754763	-0.844866	-0.003850	0.007740	0.534909
22548	0.013885	-1.040708	8.737930	0.033328	-0.008967	0.111727	0.195462	0.154542	-0.754639	-0.846045	-0.004258	0.008331	0.533029
22549	-0.095997	-0.605321	10.851300	0.163159	0.009598	0.237942	0.197309	0.150463	-0.757270	-0.848533	-0.007133	0.009946	0.529002
22550	0.638917	1.539604	11.076274	0.223392	0.074151	0.200056	0.201772	0.141213	-0.758709	-0.850612	-0.011628	0.011154	0.525548
22551	-0.307341	0.958958	9.100106	-0.113384	0.070553	0.131710	0.206450	0.138746	-0.758290	-0.852009	-0.010508	0.008840	0.523347
22552	-0.708869	0.200469	8.551776	-0.233223	-0.045521	0.096028	0.209392	0.144428	-0.756227	-0.853039	-0.006001	0.007270	0.521761
22553	-0.496868	0.090001	9.930393	0.062664	-0.061582	0.112109	0.207175	0.146610	-0.755660	-0.854167	-0.006529	0.009000	0.519880
22554	-0.204221	0.463619	10.958239	0.083206	-0.011130	0.108882	0.207995	0.140909	-0.758805	-0.855271	-0.007775	0.010145	0.518023
22555	0.084651	0.702145	10.266429	-0.136546	0.041466	0.066914	0.209032	0.140631	-0.758182	-0.855968	-0.005992	0.008046	0.516932
22556	-0.192529	0.130927	9.147268	-0.111274	0.040101	0.045937	0.210426	0.145508	-0.757001	-0.856447	-0.004455	0.006290	0.516177
22557	-0.397562	-0.173415	8.977330	0.013948	0.026218	0.053852	0.212869	0.147936	-0.755219	-0.856983	-0.005093	0.005985	0.515285
22558	-0.163822	0.068192	9.939285	0.120963	0.024098	0.105690	0.215103	0.143312	-0.756708	-0.858047	-0.007362	0.006905	0.513473
22559	-0.016697	0.369036	10.390832	0.031530	0.016981	0.083871	0.216039	0.138694	-0.757536	-0.858882	-0.008201	0.006943	0.512061
22560	0.196605	0.491758	10.171731	-0.064908	0.022267	0.049669	0.217203	0.138280	-0.756019	-0.859392	-0.007268	0.005980	0.511231
22561	0.080554	-0.191609	9.751563	-0.109537	0.004066	0.028034	0.215512	0.139510	-0.756494	-0.859671	-0.005541	0.004798	0.510795
22562	0.003913	-0.104446	9.748421	-0.136369	0.020697	0.031465	0.215617	0.143308	-0.755433	-0.859995	-0.003365	0.003128	0.510282
22563	-0.013948	0.104397	9.577960	-0.043297	-0.000229	0.026832	0.216879	0.148729	-0.754374	-0.860250	-0.002721	0.002697	0.509858
22564	-0.220358	0.278979	9.519270	0.078538	-0.028034	-0.011935	0.217409	0.146690	-0.754273	-0.860111	-0.003748	0.004055	0.510077
22565	-0.173108	0.123285	9.843879	-0.028793	-0.041217	-0.033966	0.216125	0.145477	-0.755804	-0.859742	-0.002948	0.004466	0.510701
22566	0.171904	0.419295	10.005305	-0.107481	-0.042221	-0.047807	0.212982	0.151057	-0.755703	-0.859241	-0.000633	0.004167	0.511553
22567	0.349168	0.220870	10.056764	-0.039320	-0.030806	-0.082611	0.210114	0.153650	-0.755122	-0.858371	0.000242	0.004312	0.513011
22568	0.591195	-0.031537	9.922013	0.017952	-0.024708	-0.080530	0.208811	0.155150	-0.755473	-0.857529	0.000220	0.004997	0.514411
22569	0.381100	-0.032659	9.806067	0.030420	-0.015913	-0.061838	0.207908	0.154612	-0.755721	-0.856869	-0.000221	0.005627	0.515503
22570	0.444896	0.108831	9.838382	-0.051925	-0.000239	-0.050917	0.207378	0.156786	-0.755948	-0.856334	0.000706	0.005172	0.516396
22571	0.469475	0.171021	9.790825	-0.092950	0.020801	-0.072281	0.204779	0.157478	-0.755134	-0.855564	0.002017	0.003925	0.517677
22572	0.290902	0.182273	9.869390	-0.041180	0.026038	-0.045396	0.205414	0.159781	-0.754993	-0.855084	0.002489	0.003131	0.518474
22573	0.150694	0.154892	9.995240	-0.000118	0.003289	-0.034571	0.206559	0.163438	-0.754718	-0.854704	0.002399	0.003156	0.519100
22574	0.266625	0.163282	9.888605	0.082095	-0.028238	-0.018256	0.204749	0.162906	-0.755337	-0.854505	0.001328	0.004568	0.519422
22575	0.097151	0.097415	9.937369	0.077554	-0.040471	-0.008604	0.203605	0.158977	-0.755486	-0.854390	0.000369	0.006155	0.519596
22576	-0.004856	0.020601	9.723501	0.073023	-0.021202	0.015244	0.203125	0.154232	-0.758730	-0.854537	-0.000616	0.007352	0.519338
22577	-0.222031	0.041282	9.641507	0.056913	0.003349	0.025861	0.202486	0.152200	-0.758100	-0.854782	-0.001676	0.007961	0.518923
22578	-0.240949	0.090169	9.851293	0.024617	0.005018	0.039741	0.202616	0.152199	-0.758230	-0.855183	-0.002103	0.008208	0.518256
22579	-0.328021	0.075781	9.642818	0.090837	0.018213	0.047349	0.204571	0.150561	-0.758788	-0.855649	-0.003907	0.008892	0.517466
22580	-0.212115	0.079478	9.574577	0.185829	0.000805	0.010937	0.203566	0.145954	-0.760612	-0.855730	-0.007054	0.010878	0.517260
22581	0.140481	0.082338	9.835897	0.166195	-0.003688	-0.008720	0.204652	0.138351	-0.762497	-0.855588	-0.009926	0.012702	0.517407
