# Supplementary material for: Identification of Haptic Based Guiding Using Hard Reins
Source: PLoS One. 2015 Jul 22;10(7):e0132020. doi: 10.1371/journal.pone.0132020 (PMC4511788; doi:10.1371/journal.pone.0132020)
Supplement: S2 File — (ZIP) [file pone.0132020.s002.zip › MotionData2/Subject11/T17/gc17.txt]

// Start Time: 0
// Sample rate: 25.0Hz
// Scenario: 4.0
// Firmware Version: 2.6.1
Counter	Acc_X	Acc_Y	Acc_Z	Gyr_X	Gyr_Y	Gyr_Z	Mag_X	Mag_Y	Mag_Z	Quat_w	Quat_x	Quat_y	Quat_z
21914	7.611228	0.944949	-6.177348	-0.002111	0.019086	0.051403	-0.621126	-0.367647	0.343236	-0.373172	-0.516770	0.742317	-0.206534
21915	7.513233	0.843612	-6.343387	0.025455	-0.000660	0.056950	-0.623894	-0.366229	0.343762	-0.372668	-0.516050	0.742866	-0.207271
21916	7.434934	0.521924	-6.361875	0.010483	0.002081	0.042164	-0.623935	-0.364173	0.341818	-0.372392	-0.515398	0.743336	-0.207703
21917	7.666249	0.593403	-6.389377	0.022445	0.033625	0.007331	-0.624223	-0.362279	0.343316	-0.372625	-0.515248	0.743133	-0.208384
21918	7.533003	0.791398	-6.257530	0.056383	0.029707	-0.021951	-0.623946	-0.362423	0.343305	-0.372544	-0.515806	0.742523	-0.209321
21919	7.509009	0.830412	-6.261209	0.047116	0.061468	-0.029360	-0.624219	-0.362306	0.343867	-0.373088	-0.516269	0.741629	-0.210378
21920	7.677329	0.756638	-6.272812	0.035929	0.078706	-0.039478	-0.623944	-0.363475	0.341861	-0.374016	-0.516728	0.740554	-0.211386
21921	7.669131	0.659080	-6.046143	0.027450	0.084601	-0.014740	-0.624914	-0.363687	0.340753	-0.375044	-0.516725	0.739716	-0.212502
21922	7.668345	0.648263	-6.142779	-0.003675	0.036611	-0.011059	-0.625902	-0.362236	0.340023	-0.375642	-0.516629	0.739425	-0.212693
21923	7.626275	0.651178	-5.976975	0.035654	0.052922	0.022021	-0.624825	-0.360935	0.338850	-0.375961	-0.516275	0.739166	-0.213886
21924	7.690764	0.544401	-6.004231	0.025047	0.039207	0.036699	-0.625941	-0.360320	0.338070	-0.376091	-0.515690	0.739215	-0.214894
21925	7.693127	0.671273	-6.063865	0.036653	0.043287	0.060592	-0.627907	-0.357218	0.338278	-0.376093	-0.514809	0.739419	-0.216299
21926	7.749711	0.692541	-6.232469	0.041930	0.032687	0.053289	-0.629864	-0.355207	0.337867	-0.375886	-0.514114	0.739625	-0.217605
21927	7.718817	0.725478	-6.501565	-0.011212	0.059427	-0.022108	-0.631808	-0.354047	0.337680	-0.376969	-0.514027	0.739065	-0.217838
21928	7.532736	0.784548	-6.288959	-0.105768	0.100855	-0.003115	-0.630986	-0.355331	0.334972	-0.379524	-0.512777	0.738800	-0.217247
21929	7.678931	0.663605	-6.027161	-0.018488	0.097712	0.045713	-0.632374	-0.355638	0.333035	-0.380947	-0.511468	0.738673	-0.218270
21930	7.776278	0.683162	-5.909929	0.045404	0.062656	0.044087	-0.633116	-0.353373	0.329868	-0.381184	-0.510818	0.738526	-0.219871
21931	7.776802	0.716387	-5.856605	0.063365	0.057783	0.032208	-0.635201	-0.352451	0.328840	-0.381243	-0.510501	0.738200	-0.221594
21932	7.641054	0.704160	-5.957864	0.069609	0.074580	0.058768	-0.635643	-0.350463	0.328414	-0.381338	-0.509769	0.737994	-0.223788
21933	7.676061	0.589510	-5.744995	0.131462	0.041436	0.117662	-0.637754	-0.345761	0.330376	-0.380077	-0.508778	0.738348	-0.226997
21934	8.027320	0.622028	-5.823118	0.052533	-0.012817	0.044269	-0.638761	-0.341861	0.331175	-0.379120	-0.508509	0.738738	-0.227932
21935	7.827205	0.098713	-5.930132	0.077789	-0.036795	-0.142964	-0.637781	-0.341575	0.333667	-0.378435	-0.511303	0.737267	-0.227583
21936	7.353968	-0.459484	-5.824311	0.079212	0.125934	-0.281052	-0.634680	-0.347355	0.333424	-0.380721	-0.515397	0.733141	-0.227863
21937	6.996778	0.495183	-6.307029	-0.325917	0.135202	-0.030377	-0.633249	-0.354563	0.328417	-0.386161	-0.512658	0.733343	-0.224207
21938	8.977197	-0.173732	-6.648656	-0.454848	0.200185	0.547657	-0.640399	-0.350750	0.318368	-0.391179	-0.500261	0.739334	-0.223838
21939	7.437865	1.888661	-5.942546	-0.412046	0.034524	0.259912	-0.642665	-0.349449	0.312397	-0.394595	-0.492948	0.743550	-0.220067
21940	8.165796	0.912362	-5.488320	0.298331	0.096636	0.266717	-0.648302	-0.339800	0.311658	-0.391866	-0.490838	0.744147	-0.227518
21941	8.394522	0.553618	-5.977356	0.072881	0.111709	-0.098967	-0.653625	-0.334660	0.308434	-0.393242	-0.492301	0.742034	-0.228878
21942	7.136997	0.526413	-5.638316	-0.037391	0.100654	-0.253589	-0.650834	-0.339586	0.305072	-0.396245	-0.495167	0.739028	-0.227237
21943	7.545804	1.323650	-5.455214	0.126720	0.092131	0.007565	-0.647330	-0.343622	0.306311	-0.396296	-0.495581	0.737864	-0.230012
21944	8.719644	1.049993	-5.913729	0.006592	0.066489	0.170932	-0.650471	-0.338254	0.305101	-0.396372	-0.492789	0.739035	-0.232109
21945	8.236084	0.457159	-5.571089	0.101839	0.033064	0.106746	-0.654402	-0.332833	0.304364	-0.395353	-0.491805	0.739413	-0.234716
21946	8.359153	0.255980	-5.461087	0.048949	0.028188	-0.025483	-0.656628	-0.331896	0.303062	-0.395383	-0.492339	0.738806	-0.235458
21947	7.971825	0.326017	-5.417171	0.105339	-0.017654	-0.032713	-0.656056	-0.332289	0.305241	-0.394240	-0.493672	0.738185	-0.236527
21948	8.012605	0.321160	-5.438046	0.144476	-0.006396	-0.006955	-0.654128	-0.330493	0.308093	-0.392710	-0.494892	0.737547	-0.238507
21949	8.157973	0.225371	-5.603488	0.225663	-0.027506	0.019858	-0.654154	-0.326319	0.311660	-0.389978	-0.496428	0.736934	-0.241673
21950	8.215542	0.176633	-5.615618	0.225230	-0.047795	0.005213	-0.652235	-0.322912	0.315991	-0.386971	-0.498272	0.736335	-0.244516
21951	7.961647	0.104437	-5.703191	0.119703	-0.056253	0.027888	-0.653068	-0.320137	0.319756	-0.384817	-0.498989	0.736520	-0.245897
21952	7.939223	0.161974	-5.822721	0.104847	-0.046450	0.018669	-0.653230	-0.317140	0.321597	-0.382961	-0.499673	0.736629	-0.247073
21953	7.997444	0.151114	-5.767012	0.079856	-0.047787	0.042492	-0.654043	-0.316035	0.325122	-0.381248	-0.499822	0.737085	-0.248059
21954	7.967993	0.166894	-5.843084	-0.008413	-0.050227	0.025801	-0.655152	-0.314421	0.326887	-0.380427	-0.499565	0.737842	-0.247588
21955	7.866474	0.104782	-5.859013	0.004426	-0.063510	0.062517	-0.653506	-0.312848	0.328624	-0.379129	-0.498920	0.738991	-0.247453
21956	7.837873	0.060548	-5.800274	-0.047715	-0.043005	0.060535	-0.654076	-0.311948	0.327580	-0.378634	-0.497809	0.740234	-0.246733
21957	7.889408	0.023725	-5.973898	-0.069147	-0.016277	0.076967	-0.653795	-0.311726	0.328695	-0.378687	-0.496155	0.741530	-0.246088
21958	7.900366	0.021346	-5.802866	-0.081204	-0.015699	0.036577	-0.654499	-0.310591	0.328633	-0.379037	-0.495029	0.742474	-0.244971
21959	7.808942	-0.031882	-5.763572	-0.103790	-0.006819	0.011716	-0.655200	-0.310248	0.327556	-0.379887	-0.494029	0.743217	-0.243413
21960	7.933014	0.003490	-5.934608	-0.061673	-0.025478	0.014609	-0.655329	-0.311338	0.326939	-0.380013	-0.493393	0.743936	-0.242308
21961	7.957639	0.097496	-5.905937	-0.073348	-0.025757	-0.011084	-0.656690	-0.313234	0.326008	-0.380385	-0.493053	0.744447	-0.240842
21962	7.844792	0.261004	-5.924800	-0.075367	-0.014287	-0.018445	-0.654042	-0.316042	0.325260	-0.380965	-0.492764	0.744807	-0.239399
21963	7.864732	0.259703	-5.838619	-0.057345	-0.024847	-0.027562	-0.655282	-0.316023	0.325272	-0.381268	-0.492787	0.745070	-0.238048
21964	7.951108	0.215820	-5.866283	-0.050374	-0.031451	-0.040373	-0.653600	-0.317385	0.326830	-0.381452	-0.493088	0.745226	-0.236636
21965	7.814568	0.249554	-5.778852	-0.038259	-0.010036	0.000886	-0.651647	-0.319370	0.326690	-0.381653	-0.492760	0.745563	-0.235932
21966	7.749760	0.297683	-6.077976	-0.051006	-0.019352	0.003613	-0.653045	-0.319231	0.324228	-0.381818	-0.492331	0.746069	-0.234960
21967	7.804235	0.489826	-5.970090	-0.023122	0.012839	0.018344	-0.652480	-0.319844	0.325151	-0.382123	-0.491756	0.746334	-0.234827
21968	7.893209	0.401699	-5.954672	-0.030467	0.016667	0.016494	-0.652097	-0.318240	0.323727	-0.382553	-0.491149	0.746576	-0.234627
21969	7.872269	0.454201	-5.881101	-0.030137	0.017734	0.029346	-0.652925	-0.317962	0.324028	-0.382951	-0.490335	0.746942	-0.234514
21970	7.838359	0.352333	-5.861178	-0.000650	0.000521	0.038583	-0.654172	-0.317904	0.323215	-0.382747	-0.489689	0.747392	-0.234764
21971	7.806890	0.260148	-5.841283	-0.044279	0.012065	0.047633	-0.654303	-0.318461	0.323182	-0.383111	-0.488522	0.748046	-0.234520
21972	7.904216	0.091287	-5.957107	-0.128341	0.036970	0.082287	-0.655438	-0.317867	0.319917	-0.384489	-0.486080	0.749230	-0.233555
21973	7.678415	0.116103	-5.880886	-0.175972	0.035098	0.115186	-0.656568	-0.316387	0.318638	-0.386150	-0.482772	0.750971	-0.232082
21974	7.905292	0.065020	-5.807596	-0.203544	0.078111	0.105932	-0.657857	-0.314786	0.314883	-0.388746	-0.479206	0.752381	-0.230568
21975	8.117789	0.277278	-5.835891	-0.167504	0.061648	0.087759	-0.660937	-0.313285	0.310863	-0.390839	-0.476230	0.753583	-0.229264
21976	7.856139	0.374999	-5.753025	-0.146438	0.082931	0.052859	-0.663701	-0.315662	0.305775	-0.393206	-0.473825	0.754188	-0.228210
21977	7.879356	0.386794	-5.560625	-0.124192	0.106243	0.062054	-0.665673	-0.314996	0.301280	-0.395671	-0.471361	0.754575	-0.227773
21978	8.155588	0.684487	-5.484492	-0.067189	0.097767	0.110006	-0.667514	-0.312728	0.298399	-0.397236	-0.468664	0.755207	-0.228514
21979	8.389851	0.566554	-5.672721	-0.081572	0.067530	0.155931	-0.669788	-0.308916	0.295617	-0.398295	-0.465286	0.756563	-0.229091
21980	8.052594	0.259160	-5.536541	-0.167722	0.047317	0.219904	-0.671644	-0.306176	0.291661	-0.399516	-0.460342	0.759055	-0.228707
21981	7.952938	0.393078	-5.705813	-0.222698	0.025208	0.253777	-0.678404	-0.297695	0.286445	-0.400770	-0.454522	0.762253	-0.227518
21982	7.986311	0.662392	-5.555583	-0.231269	0.101177	0.339031	-0.682898	-0.293239	0.282618	-0.402823	-0.446940	0.765630	-0.227573
21983	8.093677	0.622687	-5.364250	-0.328136	0.139674	0.408539	-0.687855	-0.286409	0.276181	-0.406015	-0.437323	0.769657	-0.226997
21984	7.968511	0.557526	-5.321357	-0.337321	0.195117	0.435923	-0.696436	-0.277730	0.267406	-0.409919	-0.426896	0.773432	-0.227000
21985	7.967537	0.439738	-5.396950	-0.356766	0.262219	0.454107	-0.701480	-0.267793	0.254672	-0.414939	-0.415675	0.776763	-0.227333
21986	7.742241	0.144207	-5.119985	-0.442092	0.344275	0.470235	-0.712032	-0.258968	0.240541	-0.421739	-0.403017	0.779814	-0.227165
21987	8.233292	-0.195028	-5.034301	-0.477749	0.405435	0.497650	-0.720983	-0.247266	0.224363	-0.429612	-0.389283	0.782518	-0.227064
21988	8.688224	-0.885206	-4.797416	-0.486269	0.387642	0.519677	-0.728537	-0.236209	0.209513	-0.437004	-0.375090	0.785407	-0.226872
21989	8.946490	-1.053685	-4.665692	-0.512609	0.357522	0.563750	-0.737369	-0.222972	0.193428	-0.443868	-0.360002	0.788757	-0.226367
21990	9.427091	-1.289006	-4.728663	-0.445007	0.177592	0.507345	-0.743275	-0.210095	0.181019	-0.447493	-0.347112	0.792849	-0.225062
21991	9.027143	-1.222760	-4.756746	-0.329323	0.090946	0.393852	-0.751084	-0.197602	0.171365	-0.449451	-0.337383	0.796232	-0.224010
21992	8.718838	-1.347529	-4.692904	-0.236382	0.023370	0.316978	-0.753987	-0.188911	0.166402	-0.449948	-0.329979	0.799278	-0.223192
21993	8.685850	-1.212027	-4.654564	-0.204889	-0.030521	0.199692	-0.755152	-0.183338	0.167443	-0.449936	-0.324944	0.801794	-0.221575
21994	8.732459	-1.438841	-4.761626	-0.237084	-0.047807	0.089517	-0.757399	-0.180590	0.166390	-0.450262	-0.321494	0.803917	-0.218227
21995	8.173146	-1.480589	-4.789283	-0.265124	-0.033526	0.065450	-0.756980	-0.181016	0.166360	-0.451145	-0.318044	0.805811	-0.214440
21996	7.576819	-1.217482	-4.748368	-0.143644	0.042480	0.017765	-0.757401	-0.181483	0.164541	-0.452617	-0.316201	0.806219	-0.212523
21997	7.714533	-1.094077	-4.441193	-0.152623	0.078655	0.091157	-0.760464	-0.180607	0.161863	-0.454451	-0.312849	0.806761	-0.211510
21998	9.363791	-1.051143	-6.154359	-0.088767	0.366750	0.050766	-0.763425	-0.179782	0.154350	-0.460646	-0.309592	0.804160	-0.212801
21999	8.170927	-0.910667	-4.075509	-0.500257	0.337670	-0.036418	-0.765418	-0.183272	0.140078	-0.469272	-0.303939	0.802938	-0.206631
22000	8.536973	-0.160515	-3.794519	-0.438433	0.451397	0.046318	-0.768280	-0.185207	0.122873	-0.478909	-0.297110	0.800797	-0.202722
22001	10.425286	0.362241	-4.711754	-0.346537	0.302025	0.007756	-0.774437	-0.185601	0.109658	-0.485761	-0.292264	0.799348	-0.199151
22002	9.596920	0.567330	-4.742232	-0.404497	0.140540	-0.125298	-0.773647	-0.189037	0.099228	-0.490808	-0.289667	0.798901	-0.192242
22003	9.570594	0.777611	-4.498389	-0.230258	0.111813	-0.208374	-0.774029	-0.196355	0.091194	-0.494741	-0.290162	0.797485	-0.187229
22004	8.806211	0.906749	-4.324074	-0.240686	-0.027507	-0.345033	-0.774738	-0.206112	0.090329	-0.496931	-0.293279	0.796698	-0.179775
22005	8.061789	0.828345	-4.593783	-0.123538	-0.071685	-0.166910	-0.772424	-0.214317	0.091187	-0.497127	-0.294858	0.796894	-0.175738
22006	8.309941	1.055825	-4.690930	-0.100890	-0.139133	-0.271272	-0.769494	-0.224850	0.096589	-0.496400	-0.298589	0.797077	-0.170589
22007	8.591181	0.784274	-4.659747	-0.173541	-0.066329	-0.190766	-0.767063	-0.231759	0.096697	-0.497030	-0.300048	0.797210	-0.165494
22008	7.963074	1.199600	-4.742226	-0.145385	-0.111293	-0.087943	-0.766044	-0.234947	0.098563	-0.496372	-0.300281	0.798330	-0.161602
22009	8.240573	1.211515	-4.692151	-0.232068	0.002474	0.047573	-0.767437	-0.234455	0.097502	-0.497638	-0.297156	0.799374	-0.158292
22010	8.434729	1.212556	-4.511043	-0.351225	-0.082081	0.082392	-0.767988	-0.233927	0.098368	-0.498094	-0.292512	0.801833	-0.152980
22011	8.301963	1.453605	-4.335465	-0.344408	-0.081968	0.203542	-0.770270	-0.228765	0.096634	-0.498151	-0.286032	0.804904	-0.148865
22012	8.505131	1.819026	-4.388978	-0.306253	-0.080105	0.264277	-0.772574	-0.221405	0.095862	-0.497766	-0.278861	0.808163	-0.146073
22013	8.466630	1.728986	-4.344657	-0.293825	-0.087106	0.319345	-0.774190	-0.212485	0.097388	-0.497055	-0.271026	0.811664	-0.143815
22014	8.467140	1.825639	-4.319897	-0.304139	-0.086761	0.345034	-0.775845	-0.202307	0.096092	-0.496236	-0.262550	0.815297	-0.141804
22015	8.449160	1.784494	-4.135962	-0.297307	-0.069261	0.359695	-0.779880	-0.188235	0.096160	-0.495659	-0.253961	0.818691	-0.139896
22016	9.196829	1.561865	-4.561409	-0.318529	-0.035107	0.346868	-0.781938	-0.177066	0.097689	-0.495663	-0.245118	0.821716	-0.137906
22017	8.908122	0.840007	-4.823371	-0.345222	0.002403	0.366750	-0.784577	-0.165197	0.096506	-0.496406	-0.235712	0.824402	-0.135577
22018	8.970269	-0.432537	-4.348598	-0.285697	-0.137720	0.273314	-0.785959	-0.154098	0.096368	-0.494677	-0.228640	0.827863	-0.132898
22019	9.458273	-0.397127	-5.433992	-0.078304	-0.142664	0.226092	-0.788094	-0.146400	0.100170	-0.492110	-0.224536	0.830507	-0.132929
22020	8.575619	-1.507636	-5.693186	0.033512	-0.370184	0.111589	-0.787562	-0.139025	0.109862	-0.485452	-0.223891	0.834596	-0.132887
22021	7.304961	-0.911008	-5.757703	0.047110	-0.308229	-0.068512	-0.784738	-0.137644	0.121099	-0.480253	-0.226314	0.837178	-0.131423
22022	8.072742	-0.554846	-6.320193	-0.046389	-0.177483	-0.122829	-0.781475	-0.140576	0.128618	-0.477762	-0.228290	0.838499	-0.128630
22023	7.790292	-1.323149	-6.377428	-0.180834	-0.155177	-0.059090	-0.781545	-0.142789	0.133867	-0.476045	-0.227940	0.840245	-0.124150
22024	7.880801	-1.043967	-6.630140	-0.183210	-0.256658	0.069587	-0.779147	-0.143021	0.140869	-0.472338	-0.225562	0.843500	-0.120530
22025	7.272223	-0.767545	-6.310968	-0.318534	-0.199327	0.069153	-0.779126	-0.140549	0.147782	-0.470072	-0.221835	0.846553	-0.114765
22026	6.326173	-0.795700	-5.884568	-0.446719	-0.130503	0.059416	-0.776916	-0.140482	0.148594	-0.469641	-0.216811	0.849089	-0.107139
22027	6.705768	-1.298878	-5.810275	-0.379130	-0.062327	0.149364	-0.777362	-0.138466	0.147617	-0.469664	-0.210792	0.851254	-0.101732
22028	7.558601	-1.187768	-5.865586	-0.382015	-0.065959	0.213800	-0.778080	-0.135301	0.149059	-0.469651	-0.203593	0.853571	-0.096924
22029	7.517992	-0.749136	-6.006102	-0.420790	0.082072	0.187856	-0.780492	-0.129670	0.149287	-0.472114	-0.196192	0.854512	-0.091791
22030	8.530270	0.161322	-5.724080	-0.534622	0.236366	0.094179	-0.779047	-0.130055	0.139313	-0.477997	-0.188990	0.853623	-0.084435
22031	9.594660	0.663273	-5.383883	-0.543214	0.376313	0.035543	-0.782467	-0.130384	0.123867	-0.486123	-0.182468	0.851165	-0.076870
22032	8.374198	1.254560	-3.636731	-0.609361	0.440409	0.130624	-0.786188	-0.129005	0.107976	-0.495538	-0.173515	0.848249	-0.069334
22033	8.296462	1.746664	-2.686397	-0.487788	0.465376	0.198817	-0.784945	-0.127720	0.092448	-0.504633	-0.164595	0.845037	-0.064552
22034	10.582569	1.580215	-3.589188	-0.349513	0.407637	0.274869	-0.788185	-0.121911	0.074615	-0.512233	-0.155795	0.842264	-0.062740
22035	9.798660	1.407539	-3.319515	-0.223408	0.224263	0.253193	-0.790588	-0.111633	0.065603	-0.516292	-0.148914	0.841073	-0.062157
22036	10.340158	1.486969	-3.740115	-0.222732	0.058024	0.156317	-0.792669	-0.104486	0.057502	-0.517685	-0.143764	0.841259	-0.060146
22037	9.394350	1.416255	-3.574809	-0.383784	-0.142397	0.140508	-0.795231	-0.098001	0.057508	-0.516184	-0.137569	0.843593	-0.054588
22038	8.127891	1.751241	-3.298275	-0.496984	-0.248650	0.163180	-0.795109	-0.092977	0.063748	-0.513096	-0.129829	0.847143	-0.047168
22039	8.186717	2.090484	-3.312753	-0.460724	-0.188034	0.319211	-0.792986	-0.084483	0.067144	-0.510794	-0.119873	0.850271	-0.041933
22040	8.449215	1.929634	-3.569934	-0.575971	-0.243991	0.462241	-0.794870	-0.072755	0.074502	-0.507527	-0.106219	0.854295	-0.036251
22041	8.385985	1.748209	-3.568753	-0.627592	-0.082845	0.603145	-0.796459	-0.053327	0.079015	-0.507001	-0.089633	0.856704	-0.031195
22042	8.762789	1.498657	-3.961190	-0.530359	0.019849	0.669266	-0.797253	-0.033727	0.079666	-0.507750	-0.072662	0.857948	-0.028906
22043	10.261856	0.125072	-3.939255	-0.712725	0.097796	0.641361	-0.796999	-0.013306	0.074561	-0.510123	-0.054400	0.858070	-0.023050
22044	9.244364	0.702906	-4.902039	-0.258387	0.075488	0.528345	-0.798213	0.004649	0.071666	-0.511368	-0.042554	0.857970	-0.024069
22045	8.877887	0.070564	-5.288500	-0.108290	-0.027735	0.398309	-0.797582	0.020709	0.072640	-0.510891	-0.034675	0.858553	-0.025983
22046	9.327408	-0.776653	-5.991827	-0.288599	-0.020702	0.352920	-0.794887	0.035713	0.071598	-0.510478	-0.025567	0.859159	-0.024599
22047	10.037810	-1.353773	-6.722467	-0.173809	0.141927	0.278599	-0.794770	0.047148	0.069811	-0.512924	-0.018950	0.857880	-0.024320
22048	8.804654	-1.973543	-5.786892	-0.249196	0.170872	0.191807	-0.796693	0.055472	0.066334	-0.515790	-0.012908	0.856334	-0.022057
22049	7.934436	-1.132960	-5.270730	-0.368049	0.181049	0.130962	-0.794856	0.060787	0.063053	-0.518932	-0.006754	0.854619	-0.017031
22050	8.424018	-1.075648	-4.921598	-0.419843	0.159109	0.147541	-0.795765	0.065303	0.059749	-0.521581	0.000295	0.853126	-0.011387
22051	7.366251	-1.267289	-4.540384	-0.310575	-0.106810	0.120398	-0.797511	0.071190	0.057364	-0.519711	0.005638	0.854292	-0.007291
22052	7.629740	-1.426754	-4.360499	-0.152270	-0.066115	0.048191	-0.795737	0.075677	0.062590	-0.518501	0.008182	0.855023	-0.005159
22053	8.420318	-1.404345	-4.638645	-0.069640	-0.073334	-0.079009	-0.795706	0.075366	0.066159	-0.517222	0.007665	0.855811	-0.003185
22054	8.747422	-1.234986	-4.782590	-0.023140	-0.052473	-0.121064	-0.795108	0.073395	0.069069	-0.516273	0.006008	0.856402	-0.001488
22055	8.295287	-1.164914	-4.707272	-0.033075	-0.134661	-0.210961	-0.796103	0.067597	0.073417	-0.513932	0.002890	0.857825	0.001152
22056	7.889304	-0.734228	-4.426063	0.022184	-0.118938	-0.402661	-0.798165	0.058486	0.077021	-0.511812	-0.004026	0.859074	0.004984
22057	8.102538	-0.963571	-4.792933	0.059696	0.001179	-0.658786	-0.799610	0.042106	0.077139	-0.511679	-0.015767	0.858967	0.010562
22058	8.613058	-0.531999	-4.698123	0.116837	0.037059	-0.643862	-0.801046	0.024635	0.076638	-0.512046	-0.027794	0.858374	0.015223
22059	8.170547	-0.330286	-4.680264	0.084259	0.113966	-0.636772	-0.801655	0.006112	0.074410	-0.513682	-0.039405	0.856841	0.020051
22060	8.125985	0.333658	-4.804674	0.015061	0.208106	-0.699356	-0.801709	-0.014130	0.069863	-0.516849	-0.051435	0.854107	0.026876
22061	9.069631	0.601487	-5.021741	-0.011719	0.397205	-0.623305	-0.803416	-0.040061	0.055875	-0.523213	-0.061942	0.849311	0.032912
22062	8.842104	1.580662	-4.330684	-0.118028	0.379874	-0.482961	-0.803866	-0.057127	0.040760	-0.529405	-0.069031	0.844632	0.039525
22063	9.265852	2.519472	-4.765428	-0.011255	0.593419	-0.268144	-0.803388	-0.070621	0.026821	-0.539149	-0.073707	0.837948	0.041591
22064	9.618525	2.252684	-4.224929	-0.128928	0.446916	-0.275430	-0.802925	-0.074788	0.008345	-0.546520	-0.077129	0.832611	0.046117
22065	9.760167	2.168567	-3.634296	-0.022159	0.383727	-0.209019	-0.802522	-0.082266	-0.005365	-0.552710	-0.080542	0.828078	0.048079
22066	8.651827	2.656945	-3.848066	0.056157	0.048147	-0.393851	-0.802165	-0.092867	-0.012363	-0.552974	-0.087560	0.826985	0.051478
22067	8.442613	2.546242	-3.440094	0.135888	0.006320	-0.314769	-0.802918	-0.100296	-0.015018	-0.552481	-0.094137	0.826517	0.052663
22068	8.745830	2.890318	-3.941825	0.053100	0.118786	-0.342529	-0.800326	-0.108125	-0.013312	-0.553920	-0.100289	0.824647	0.055434
22069	8.955701	2.537210	-3.758783	0.000765	-0.062661	-0.229486	-0.799647	-0.117449	-0.011955	-0.552596	-0.103907	0.824903	0.058102
22070	8.311211	2.617721	-3.637566	-0.128433	-0.268249	-0.112085	-0.799025	-0.118906	-0.005149	-0.548249	-0.103846	0.827517	0.062076
22071	8.508782	2.682148	-3.663852	-0.089975	-0.145163	0.015390	-0.798127	-0.119468	0.003365	-0.546018	-0.102344	0.829051	0.063749
22072	8.743424	2.919591	-3.953619	-0.064022	-0.166747	0.099975	-0.798673	-0.117801	0.006785	-0.543463	-0.099623	0.831032	0.064103
22073	8.352218	2.964309	-3.467798	-0.155950	-0.243497	0.092514	-0.798682	-0.113334	0.012992	-0.539806	-0.096027	0.833664	0.066277
22074	8.393541	2.928561	-3.715894	-0.131111	-0.128252	0.119901	-0.800233	-0.107134	0.018629	-0.538027	-0.092282	0.835140	0.067463
22075	7.851619	2.913277	-3.376967	-0.179386	-0.131784	0.163744	-0.801370	-0.101206	0.023970	-0.536346	-0.087422	0.836610	0.069098
22076	7.366272	2.602252	-3.073476	-0.232997	-0.119283	0.279084	-0.804767	-0.091799	0.027612	-0.535083	-0.079947	0.838070	0.070245
22077	9.363281	2.911996	-4.795491	0.037774	0.202694	0.450207	-0.804529	-0.079361	0.025332	-0.539001	-0.073098	0.836632	0.064667
22078	8.780265	1.563712	-4.840438	-0.114049	0.108899	0.453375	-0.806010	-0.061968	0.022543	-0.541506	-0.064289	0.835972	0.061555
22079	8.708280	0.768718	-4.466206	-0.060385	0.155686	0.467950	-0.809144	-0.044423	0.020055	-0.544687	-0.055985	0.834794	0.057443
22080	9.719800	0.970582	-5.222346	0.035155	0.159000	0.412392	-0.810897	-0.028611	0.015240	-0.547707	-0.049500	0.833570	0.052233
22081	9.265378	0.908769	-5.075355	0.069183	0.058789	0.360211	-0.810754	-0.010031	0.010575	-0.548894	-0.044271	0.833385	0.047171
22082	9.429270	0.443484	-5.181110	-0.057143	-0.008348	0.257258	-0.812003	0.001225	0.010032	-0.548990	-0.039152	0.833678	0.045376
22083	8.964087	0.203926	-4.793387	-0.105420	0.037707	0.225762	-0.814000	0.007883	0.012113	-0.549776	-0.034183	0.833417	0.044657
22084	8.368494	0.085325	-4.496594	-0.093168	0.014678	0.207329	-0.811894	0.016476	0.013446	-0.550213	-0.029537	0.833342	0.043978
22085	8.518580	0.063514	-4.396093	-0.077485	-0.055737	0.323120	-0.814245	0.028527	0.014203	-0.549449	-0.023129	0.834164	0.041715
22086	8.614980	0.170081	-4.437641	-0.097551	-0.062088	0.291931	-0.815616	0.040472	0.016877	-0.548639	-0.016934	0.834919	0.040234
22087	8.683828	0.276914	-4.304285	-0.058462	-0.096456	0.217776	-0.815258	0.047542	0.021307	-0.547043	-0.012433	0.836114	0.038783
22088	8.770831	0.036165	-4.478149	0.007966	-0.124914	0.136260	-0.816833	0.053621	0.023625	-0.545002	-0.009974	0.837548	0.037241
22089	8.570096	-0.063504	-4.534081	0.013746	-0.125162	0.077484	-0.814931	0.058552	0.028325	-0.542761	-0.008559	0.839068	0.036076
22090	8.423945	-0.215765	-4.674502	0.063765	-0.105638	-0.006011	-0.816584	0.060521	0.031635	-0.540920	-0.009120	0.840290	0.035131
22091	8.471648	-0.258478	-4.408511	0.125589	-0.010744	0.004981	-0.817830	0.061611	0.032679	-0.540500	-0.010181	0.840643	0.032801
22092	8.426693	-0.308364	-4.281581	0.139117	0.017413	-0.005145	-0.817691	0.061602	0.032815	-0.540709	-0.011648	0.840574	0.030542
22093	8.331491	-0.499940	-4.049857	0.166284	0.036466	-0.018014	-0.816076	0.064013	0.031705	-0.541046	-0.013527	0.840427	0.027708
22094	9.041742	-0.465779	-4.438422	0.258847	0.151542	-0.127976	-0.818133	0.061647	0.029096	-0.543391	-0.018432	0.838913	0.024727
22095	8.618764	-0.283486	-4.068846	0.218332	0.080193	-0.197729	-0.817823	0.055472	0.023333	-0.544328	-0.023881	0.838220	0.022906
22096	8.459773	-0.759692	-3.554049	0.296903	0.125070	-0.276657	-0.819998	0.049100	0.016616	-0.546088	-0.031686	0.836868	0.020901
22097	8.960339	-0.825655	-3.599759	0.360331	0.180758	-0.409572	-0.820966	0.035092	0.010940	-0.548487	-0.042214	0.834880	0.018872
22098	8.875039	-0.588564	-3.515333	0.439713	0.254969	-0.423276	-0.822071	0.020953	0.005119	-0.552117	-0.054084	0.831857	0.015974
22099	9.164299	-0.255694	-4.258104	0.484429	0.249890	-0.461623	-0.822684	0.008189	-0.006143	-0.555377	-0.066806	0.828819	0.012325
22100	8.966433	0.186549	-3.863856	0.601235	0.274008	-0.471484	-0.823533	-0.005975	-0.014452	-0.558881	-0.081243	0.825227	0.007246
22101	10.460123	1.433063	-5.022427	0.639521	0.299782	-0.682909	-0.821933	-0.032473	-0.029334	-0.562419	-0.099308	0.820860	0.003427
22102	9.608495	3.922418	-3.431247	0.342555	0.296785	-0.685042	-0.823077	-0.056927	-0.039234	-0.566444	-0.114304	0.816120	0.004935
22103	9.677742	2.776579	-4.267196	0.285923	0.104382	-0.463912	-0.819610	-0.072836	-0.044653	-0.567264	-0.124840	0.814004	0.005022
22104	8.241886	2.109349	-3.662436	0.314172	0.071667	-0.432099	-0.819826	-0.089042	-0.045640	-0.567527	-0.135324	0.812144	0.004652
22105	8.527212	2.643390	-3.135933	0.660073	0.071945	-0.251410	-0.817937	-0.099631	-0.050445	-0.566684	-0.146664	0.810769	-0.003601
22106	9.253816	2.180169	-3.690150	0.693818	-0.025546	-0.111651	-0.820531	-0.109232	-0.045210	-0.564145	-0.156210	0.810652	-0.013487
22107	9.231068	1.913256	-4.024293	0.621525	-0.208694	-0.062011	-0.821539	-0.112621	-0.038506	-0.558640	-0.164071	0.812713	-0.022362
22108	8.823416	1.833391	-4.362146	0.376632	-0.349373	-0.038521	-0.820338	-0.114257	-0.028128	-0.551672	-0.168932	0.816332	-0.026876
22109	8.506681	1.828506	-4.193368	0.233115	-0.362930	0.071264	-0.823822	-0.114253	-0.015398	-0.544727	-0.170362	0.820566	-0.030353
22110	8.202003	1.847229	-4.343651	0.137929	-0.348204	0.137051	-0.823521	-0.109995	-0.004928	-0.538400	-0.169704	0.824769	-0.032892
22111	8.067844	1.783446	-4.218307	0.032096	-0.260116	0.208238	-0.826259	-0.104993	0.005616	-0.533659	-0.166650	0.828385	-0.034841
22112	7.880332	1.745038	-4.148759	-0.146806	-0.187332	0.354539	-0.827730	-0.093397	0.012686	-0.530734	-0.159214	0.831690	-0.035536
22113	7.515099	1.872728	-4.076314	-0.172062	-0.019093	0.559701	-0.830502	-0.080647	0.013627	-0.530327	-0.147988	0.833887	-0.038549
22114	8.890636	1.240468	-5.382776	-0.030499	0.160981	0.767220	-0.834275	-0.057259	0.009293	-0.532399	-0.134619	0.834419	-0.046625
22115	8.676715	0.139523	-4.541574	-0.199750	0.222194	0.687676	-0.836017	-0.031879	0.003682	-0.535715	-0.120701	0.834158	-0.051199
22116	9.849550	-0.389123	-4.072084	-0.138983	0.299889	0.588758	-0.836143	-0.007336	-0.008345	-0.540354	-0.108945	0.832482	-0.055873
22117	10.350556	-0.715709	-4.571093	0.144995	0.101241	0.481396	-0.836980	0.011603	-0.014358	-0.540944	-0.102240	0.832382	-0.063761
22118	9.343512	-1.289036	-4.322252	0.202494	-0.212095	0.263316	-0.839152	0.020818	-0.012947	-0.536598	-0.100195	0.834979	-0.069516
22119	9.204331	-1.645062	-4.099615	0.351685	-0.296794	0.100330	-0.839189	0.028301	-0.005314	-0.530561	-0.102503	0.837986	-0.076012
22120	8.431717	-1.633210	-4.935180	0.452937	-0.450905	-0.070090	-0.842937	0.027716	0.008073	-0.522088	-0.109047	0.841917	-0.081902
22121	8.089655	-1.659470	-4.606211	0.386730	-0.577050	-0.207724	-0.841067	0.021882	0.026883	-0.511572	-0.117269	0.846926	-0.085201
22122	7.761203	-1.807643	-4.954715	0.346325	-0.513715	-0.497967	-0.839917	0.007654	0.045602	-0.502792	-0.130002	0.850365	-0.084734
22123	7.631936	-1.921717	-5.419113	0.434707	-0.499859	-0.549263	-0.841922	-0.009209	0.061844	-0.493741	-0.144246	0.853279	-0.085606
22124	7.171075	-1.851413	-5.536657	0.426919	-0.421514	-0.505453	-0.839379	-0.027185	0.076457	-0.486072	-0.157691	0.855196	-0.086650
22125	6.903681	-2.076375	-5.436360	0.440804	-0.209577	-0.417771	-0.838633	-0.046008	0.088826	-0.481462	-0.169125	0.855286	-0.089875
22126	6.987955	-2.183503	-5.087636	0.423216	-0.046323	-0.407043	-0.836297	-0.063705	0.094763	-0.479887	-0.180141	0.853585	-0.093009
22127	7.237577	-1.768381	-5.074944	0.504341	0.305718	-0.416498	-0.834478	-0.077938	0.092912	-0.483682	-0.191093	0.848345	-0.099232
22128	8.846233	-1.336678	-6.286592	0.438554	0.365944	-0.489740	-0.834143	-0.086210	0.087021	-0.489084	-0.202802	0.842020	-0.103297
22129	9.076482	0.526899	-5.969119	0.332730	0.523507	-0.517354	-0.834307	-0.103993	0.072136	-0.497217	-0.213242	0.834247	-0.106469
22130	9.012936	2.991138	-5.267268	0.313242	0.507875	-0.579343	-0.829750	-0.124260	0.057884	-0.505472	-0.224818	0.826001	-0.108061
22131	9.728231	3.565162	-5.234728	0.282599	0.566156	-0.564560	-0.828490	-0.146616	0.041464	-0.514399	-0.235450	0.817243	-0.109868
22132	9.736026	2.597744	-5.062624	0.240086	0.537888	-0.583103	-0.824212	-0.168291	0.024506	-0.523226	-0.246144	0.808384	-0.110288
22133	10.115072	2.587048	-4.647016	0.490394	0.379532	-0.718068	-0.819215	-0.189116	0.012976	-0.528168	-0.261786	0.799872	-0.112745
22134	8.601145	2.466565	-4.088901	0.568333	0.166609	-0.723418	-0.812873	-0.212772	0.010369	-0.529355	-0.278844	0.792969	-0.115022
22135	7.829716	2.910697	-3.714249	0.467420	0.049933	-0.787744	-0.806459	-0.239321	0.012553	-0.529017	-0.295984	0.787044	-0.114441
22136	7.506640	3.028003	-3.793171	0.422551	0.199448	-0.700037	-0.797547	-0.267823	0.013767	-0.531143	-0.310883	0.779778	-0.114825
22137	8.596605	2.521117	-3.455675	0.320014	0.116046	-0.558630	-0.792078	-0.287959	0.011107	-0.531979	-0.322623	0.774455	-0.114596
22138	8.700489	2.533839	-3.734773	0.293320	-0.025237	-0.378596	-0.785147	-0.300269	0.014294	-0.530503	-0.331556	0.771643	-0.114914
22139	8.801558	2.747932	-3.840997	0.184713	-0.148403	-0.251931	-0.781232	-0.312368	0.019867	-0.527356	-0.337690	0.771267	-0.114056
22140	8.369619	2.899168	-3.681383	0.140293	-0.172243	-0.129089	-0.779720	-0.317842	0.028352	-0.524003	-0.341456	0.771951	-0.113665
22141	8.340891	2.738103	-3.589593	0.191747	-0.193667	-0.050073	-0.779364	-0.319614	0.035969	-0.519640	-0.344658	0.773327	-0.114673
22142	8.564054	2.689319	-3.685191	0.151601	-0.145972	0.017711	-0.779026	-0.319855	0.043818	-0.516258	-0.346189	0.774686	-0.116158
22143	8.314905	2.775727	-3.849184	0.114528	-0.128583	0.067114	-0.779507	-0.319737	0.053215	-0.513175	-0.346636	0.776318	-0.117585
22144	8.599675	2.514389	-3.678003	0.157096	-0.044920	0.145082	-0.780481	-0.317200	0.056139	-0.511007	-0.345998	0.777480	-0.121165
22145	8.456758	2.472166	-4.068976	0.061019	-0.037328	0.176947	-0.783943	-0.313801	0.059415	-0.509465	-0.343981	0.779021	-0.123482
22146	8.384761	2.494133	-4.041992	0.048616	-0.066017	0.195309	-0.786390	-0.305367	0.059677	-0.507586	-0.341458	0.780999	-0.125715
22147	8.582336	2.093857	-4.491498	0.017523	0.036993	0.354704	-0.791458	-0.296097	0.060842	-0.507047	-0.336037	0.783059	-0.129622
22148	8.760182	1.443333	-4.893599	0.031957	0.081154	0.510568	-0.795865	-0.285892	0.059850	-0.506714	-0.328045	0.785610	-0.135807
22149	8.297983	0.794822	-4.569025	-0.004543	0.119965	0.507482	-0.802718	-0.268952	0.056531	-0.507119	-0.319721	0.787782	-0.141450
22150	8.728725	0.599348	-4.864116	0.016575	0.159074	0.469894	-0.808459	-0.253120	0.052582	-0.508130	-0.311899	0.789167	-0.147438
22151	8.669611	0.362353	-5.240172	-0.041055	0.110942	0.368860	-0.814732	-0.238690	0.048829	-0.508900	-0.305354	0.790549	-0.151038
22152	8.886608	0.195386	-4.838843	-0.084021	0.145473	0.332051	-0.819028	-0.227556	0.045960	-0.510658	-0.298690	0.791403	-0.153931
22153	9.773586	0.001782	-5.332097	-0.140780	0.146536	0.258681	-0.821101	-0.218898	0.041401	-0.512852	-0.292712	0.791997	-0.155058
22154	8.998816	-0.452290	-4.697537	-0.126975	-0.004532	0.379842	-0.823304	-0.208726	0.040386	-0.512287	-0.285302	0.794703	-0.156880
22155	9.276501	-0.351552	-4.040754	-0.161194	-0.049403	0.268919	-0.825760	-0.199980	0.039977	-0.511406	-0.279499	0.797367	-0.156686
22156	8.665134	0.134594	-4.169280	-0.089689	-0.097433	0.281923	-0.828479	-0.190524	0.042373	-0.509418	-0.274286	0.800273	-0.157558
22157	8.609629	-0.192308	-4.352867	-0.090186	-0.177740	0.130578	-0.830286	-0.185211	0.049063	-0.506485	-0.271793	0.803210	-0.156384
22158	8.791755	-0.133364	-4.504185	-0.013824	-0.298197	-0.014012	-0.829293	-0.182408	0.057506	-0.501762	-0.272702	0.806251	-0.154361
22159	8.575162	-0.232916	-4.740640	0.138131	-0.307632	-0.079838	-0.828336	-0.186163	0.068309	-0.496105	-0.276263	0.808597	-0.154042
22160	8.459027	-0.282452	-4.782503	0.146836	-0.307159	-0.166109	-0.825697	-0.190501	0.081959	-0.490780	-0.281250	0.810317	-0.153036
22161	8.380550	-0.430009	-4.587340	0.203392	-0.206031	-0.182713	-0.821948	-0.196592	0.093835	-0.486658	-0.286755	0.810815	-0.153345
22162	8.336894	-0.531618	-4.581540	0.172660	-0.213958	-0.202973	-0.819047	-0.202153	0.103682	-0.482765	-0.292286	0.811249	-0.152908
22163	8.289334	-0.303140	-4.597592	0.096248	-0.185379	-0.153592	-0.817011	-0.205147	0.112865	-0.479472	-0.296168	0.811981	-0.151912
22164	8.256448	-0.440941	-4.430633	0.094797	-0.117706	-0.146387	-0.814702	-0.209423	0.119483	-0.477397	-0.299717	0.812013	-0.151317
22165	8.395514	-0.152996	-4.639221	0.084283	-0.034964	-0.205192	-0.810162	-0.216740	0.124515	-0.476765	-0.303828	0.810995	-0.150568
22166	7.909005	-0.171789	-4.609079	0.089244	-0.008395	-0.158539	-0.807053	-0.221655	0.126670	-0.476518	-0.307186	0.809902	-0.150421
22167	8.534177	0.030794	-4.855718	0.155528	0.111426	-0.223584	-0.805896	-0.226403	0.125955	-0.477862	-0.311805	0.807126	-0.151571
22168	8.706178	0.389933	-5.506998	0.196407	0.210419	-0.278640	-0.803766	-0.231605	0.125618	-0.480821	-0.317442	0.802823	-0.153354
22169	8.298735	1.043328	-5.197719	0.163295	0.214662	-0.350254	-0.801495	-0.239299	0.121677	-0.484106	-0.323837	0.798154	-0.154020
22170	8.763591	1.392116	-5.053443	0.130559	0.262843	-0.414459	-0.797803	-0.252191	0.114645	-0.488667	-0.330800	0.792550	-0.153752
22171	9.820680	1.544566	-6.125544	0.130722	0.222613	-0.475647	-0.792301	-0.266521	0.107785	-0.492578	-0.338820	0.786935	-0.152645
22172	8.948605	1.839707	-5.617697	-0.013348	0.081276	-0.371226	-0.788837	-0.279953	0.106243	-0.495028	-0.344184	0.783707	-0.149293
22173	8.402101	1.433864	-5.083123	-0.000456	0.135557	-0.374212	-0.785996	-0.289965	0.100775	-0.498053	-0.349574	0.779929	-0.146465
22174	7.784216	1.909743	-4.805771	0.126000	0.063982	-0.355548	-0.780630	-0.300797	0.099926	-0.499160	-0.356086	0.776486	-0.145299
22175	8.070183	1.860911	-4.570463	0.270432	0.017327	-0.320261	-0.774574	-0.309574	0.102784	-0.498205	-0.363674	0.773383	-0.146327
22176	8.205414	2.269100	-4.703262	0.284984	-0.052969	-0.314521	-0.772772	-0.319680	0.105463	-0.496179	-0.371430	0.770834	-0.147177
22177	8.289555	2.077934	-4.956388	0.323663	-0.069468	-0.270397	-0.768084	-0.326027	0.113589	-0.493265	-0.379012	0.768695	-0.148821
22178	8.463359	1.982770	-5.183261	0.268097	-0.172645	-0.079469	-0.764654	-0.330298	0.122681	-0.488768	-0.383298	0.769053	-0.150815
22179	8.042213	1.804459	-5.045518	0.173569	-0.225190	0.017575	-0.763642	-0.329158	0.130746	-0.483682	-0.385429	0.771017	-0.151750
22180	7.928560	2.004198	-4.873339	0.073594	-0.128783	0.103491	-0.764863	-0.325877	0.138686	-0.480776	-0.384847	0.772905	-0.152858
22181	8.073046	2.039879	-4.897828	0.051911	-0.153388	0.116371	-0.763639	-0.320089	0.146205	-0.477417	-0.384066	0.775268	-0.153380
22182	7.976329	2.007024	-4.928235	-0.000234	-0.129379	0.148319	-0.766150	-0.314940	0.150683	-0.474918	-0.382070	0.777710	-0.153762
22183	8.147833	1.946509	-4.845690	-0.000678	-0.075051	0.195058	-0.766493	-0.308573	0.152454	-0.472933	-0.379329	0.780057	-0.154775
22184	7.984695	1.604368	-4.921512	-0.027188	-0.015872	0.222343	-0.769174	-0.302452	0.154233	-0.472162	-0.375561	0.782041	-0.156296
22185	7.893572	1.804232	-4.950611	0.011903	0.057944	0.310401	-0.773156	-0.293624	0.152601	-0.471789	-0.370717	0.783916	-0.159563
22186	8.573631	1.328725	-5.288242	-0.040223	0.167080	0.400108	-0.777330	-0.281361	0.149524	-0.473373	-0.363432	0.785474	-0.163906
22187	8.758783	0.434829	-5.267183	-0.011535	0.238604	0.434810	-0.781705	-0.266129	0.143041	-0.475549	-0.355772	0.786523	-0.169295
22188	8.030922	0.144277	-4.556035	-0.012904	0.256688	0.312554	-0.788082	-0.255398	0.137545	-0.478565	-0.349765	0.786394	-0.173851
22189	8.529126	0.179991	-4.948737	0.005335	0.251410	0.309949	-0.792962	-0.244844	0.129402	-0.481181	-0.344116	0.786267	-0.178419
22190	8.587803	-0.086643	-5.346295	0.000697	0.234889	0.341120	-0.797442	-0.233177	0.121323	-0.483596	-0.337820	0.786395	-0.183289
22191	9.125604	-0.566229	-4.765808	-0.063866	0.200773	0.392490	-0.804958	-0.221699	0.112294	-0.485508	-0.330312	0.787476	-0.187238
22192	8.963859	-0.611533	-5.098139	-0.182041	0.223762	0.382993	-0.807415	-0.207209	0.103127	-0.488735	-0.321571	0.788549	-0.189525
22193	9.392927	-1.048344	-4.576094	-0.145131	0.200825	0.395986	-0.810772	-0.196330	0.096507	-0.491088	-0.313125	0.789824	-0.192257
22194	8.448874	-0.592946	-4.407425	-0.160502	0.168783	0.374776	-0.814414	-0.183962	0.091085	-0.493254	-0.304883	0.791168	-0.194422
22195	8.920188	-0.617734	-3.893933	-0.169506	0.159843	0.278543	-0.817119	-0.171710	0.081921	-0.495503	-0.298139	0.792100	-0.195363
22196	9.065045	-0.560755	-3.879659	-0.154947	0.060824	0.147558	-0.821937	-0.164629	0.076050	-0.496766	-0.293931	0.793046	-0.194697
22197	8.960216	-0.654735	-3.687991	-0.097608	-0.009887	-0.029342	-0.822518	-0.162372	0.075917	-0.497103	-0.293403	0.793506	-0.192745
22198	8.833374	-0.738911	-3.852839	-0.074006	-0.083160	-0.098962	-0.819862	-0.165485	0.075702	-0.496553	-0.294465	0.794104	-0.190066
22199	8.647956	-0.812686	-3.498644	0.028922	-0.099005	-0.148327	-0.817577	-0.168324	0.081580	-0.495200	-0.297386	0.794241	-0.188464
22200	9.352611	-0.674708	-4.031217	0.059098	-0.036557	-0.190414	-0.815020	-0.174003	0.082314	-0.494938	-0.301041	0.793311	-0.187267
22201	9.195417	-0.538444	-4.164515	-0.010133	-0.096842	-0.241853	-0.812688	-0.181528	0.086525	-0.494210	-0.305015	0.792973	-0.184164
22202	8.673384	-0.460510	-4.096191	-0.050261	-0.117119	-0.303477	-0.808409	-0.190752	0.090477	-0.493722	-0.309666	0.792517	-0.179617
22203	8.120659	-0.578548	-3.863785	-0.058380	-0.039500	-0.341372	-0.806508	-0.199336	0.090625	-0.494529	-0.314489	0.791114	-0.175146
22204	8.394413	-0.096061	-4.184810	0.063243	0.102650	-0.321044	-0.803106	-0.208117	0.088539	-0.496827	-0.319735	0.787910	-0.173580
22205	8.509517	0.538112	-4.523065	0.102596	0.202633	-0.362298	-0.802622	-0.217102	0.082880	-0.500462	-0.325603	0.783329	-0.172961
22206	9.471194	0.833721	-4.291456	-0.025173	0.319474	-0.429448	-0.800170	-0.232320	0.072130	-0.507047	-0.330863	0.777450	-0.170306
22207	9.768708	1.443428	-4.709136	-0.086141	0.259409	-0.374262	-0.797476	-0.245134	0.060834	-0.512780	-0.334782	0.772730	-0.166931
22208	9.746793	2.015305	-4.670781	-0.042317	0.177365	-0.296877	-0.796071	-0.253489	0.050512	-0.516746	-0.338239	0.769121	-0.164380
22209	8.970071	2.350563	-4.311131	-0.101893	0.003525	-0.315172	-0.793069	-0.262863	0.049221	-0.518399	-0.341935	0.767388	-0.159556
22210	8.674070	2.284461	-3.928602	-0.130875	-0.056037	-0.366582	-0.789501	-0.272983	0.048709	-0.519551	-0.346274	0.765933	-0.153323
22211	8.485090	2.312026	-4.075909	0.000973	-0.128913	-0.355239	-0.786042	-0.285863	0.047338	-0.518540	-0.352072	0.764892	-0.148668
22212	8.508407	2.249810	-4.149633	0.120652	-0.184614	-0.321891	-0.784230	-0.295122	0.052829	-0.515774	-0.358680	0.764238	-0.145830
22213	8.569815	2.256402	-4.311269	0.115694	-0.314388	-0.151015	-0.780218	-0.301531	0.062475	-0.510463	-0.363080	0.766136	-0.143654
22214	8.377765	1.869892	-4.678500	0.096587	-0.348156	-0.077710	-0.779821	-0.304060	0.074187	-0.504602	-0.366148	0.768904	-0.141770
22215	7.941139	2.167248	-4.563642	-0.024145	-0.322803	0.026574	-0.779443	-0.305052	0.085992	-0.499614	-0.366417	0.772507	-0.139134
22216	8.076647	2.140879	-4.477114	-0.162913	-0.315838	0.071281	-0.778589	-0.301328	0.095734	-0.495681	-0.364460	0.776692	-0.134974
22217	7.956156	2.319797	-4.555964	-0.166917	-0.234258	0.154643	-0.780818	-0.296868	0.099891	-0.492720	-0.361064	0.780665	-0.131995
22218	7.866484	2.431771	-4.361105	-0.224476	-0.251251	0.194936	-0.781699	-0.290699	0.103036	-0.489854	-0.356357	0.785192	-0.128551
22219	7.582288	2.516523	-4.383736	-0.242929	-0.087447	0.242303	-0.785085	-0.282790	0.105759	-0.489480	-0.350452	0.788454	-0.126223
22220	8.293704	2.035175	-5.024438	-0.249654	0.080332	0.381550	-0.790481	-0.272945	0.100889	-0.491476	-0.341676	0.791009	-0.126542
22221	8.764953	1.051165	-5.664268	-0.139327	0.237805	0.517236	-0.795691	-0.257268	0.094166	-0.494739	-0.331569	0.792587	-0.130772
22222	8.898525	0.307025	-5.212869	-0.114098	0.194737	0.434691	-0.801199	-0.240670	0.085845	-0.497384	-0.322925	0.793874	-0.134513
22223	9.201405	0.479227	-5.375208	0.000064	0.169603	0.326771	-0.805947	-0.228912	0.078878	-0.499058	-0.317315	0.794375	-0.138638
22224	9.262928	0.377637	-5.786287	0.017908	0.068647	0.352643	-0.811912	-0.217921	0.073670	-0.499006	-0.311591	0.795928	-0.142837
22225	8.783435	-0.035893	-5.616502	-0.168169	0.033369	0.271420	-0.813977	-0.207498	0.073221	-0.499634	-0.305517	0.797878	-0.142887
22226	8.131583	-0.527496	-4.960219	-0.169222	0.025910	0.300587	-0.817170	-0.196121	0.070771	-0.500169	-0.298850	0.799988	-0.143311
22227	8.083138	-0.812018	-4.873326	-0.204341	-0.055044	0.362987	-0.820611	-0.184904	0.071764	-0.499254	-0.291131	0.803416	-0.143215
22228	8.090624	-0.472874	-4.673375	-0.169374	-0.096085	0.308131	-0.823779	-0.174325	0.071335	-0.497758	-0.284659	0.806700	-0.142974
22229	8.446159	-0.666912	-5.035676	-0.191726	-0.102300	0.291616	-0.824531	-0.167193	0.074813	-0.496131	-0.278280	0.810071	-0.142126
22230	8.396412	-0.433929	-5.025053	-0.142268	-0.142134	0.091772	-0.826667	-0.160141	0.077472	-0.494311	-0.275687	0.812453	-0.139907
22231	8.336682	-0.644783	-5.181162	-0.141962	-0.177074	-0.033015	-0.827178	-0.160237	0.082577	-0.492056	-0.275237	0.814590	-0.136267
22232	8.284068	-0.498771	-5.192732	-0.038713	-0.086172	-0.080660	-0.826570	-0.162913	0.085582	-0.491040	-0.276309	0.815161	-0.134336
22233	8.167430	-0.595521	-4.969247	0.052841	-0.047537	-0.116364	-0.825399	-0.167354	0.087233	-0.490016	-0.278748	0.815033	-0.133808
22234	8.061896	-0.543712	-4.619635	-0.006550	-0.008346	-0.185364	-0.823806	-0.173539	0.087116	-0.490366	-0.281633	0.814157	-0.131806
22235	8.157451	-0.938022	-4.558161	-0.036024	0.099744	-0.205824	-0.822893	-0.180286	0.087248	-0.492461	-0.284221	0.812306	-0.129845
22236	8.599159	-0.840818	-4.805871	0.072738	0.184996	-0.218487	-0.823162	-0.185515	0.079479	-0.495569	-0.287909	0.809103	-0.129894
22237	8.760411	0.236891	-4.973918	0.101000	0.246406	-0.291726	-0.824886	-0.194449	0.073429	-0.499449	-0.292808	0.804902	-0.130184
22238	9.242373	1.302772	-4.791800	0.003061	0.359709	-0.333100	-0.823728	-0.204264	0.064401	-0.506023	-0.297158	0.799377	-0.128977
22239	9.025155	2.405076	-4.066516	-0.142105	0.358661	-0.279086	-0.819275	-0.216399	0.050093	-0.513065	-0.299100	0.794610	-0.126089
22240	9.154350	2.166755	-4.082560	-0.141258	0.252717	-0.168817	-0.819523	-0.225903	0.037923	-0.518299	-0.299598	0.791411	-0.123593
22241	9.114038	2.123780	-4.291428	-0.100011	0.147120	-0.190612	-0.818685	-0.232600	0.028259	-0.521487	-0.301102	0.789153	-0.120945
22242	8.593778	2.808946	-3.941500	-0.084964	0.078333	-0.197804	-0.818358	-0.239400	0.023839	-0.523668	-0.303048	0.787410	-0.117981
22243	8.655370	2.949340	-4.136079	-0.080316	0.090210	-0.195947	-0.815328	-0.242421	0.018658	-0.525849	-0.305025	0.785609	-0.115154
22244	8.647614	2.698456	-4.407892	-0.087190	-0.027731	-0.100397	-0.815427	-0.245633	0.018462	-0.526137	-0.305649	0.785555	-0.112527
22245	8.403432	2.736477	-4.222228	-0.083561	-0.037471	-0.030680	-0.816072	-0.248471	0.019399	-0.525947	-0.305334	0.786088	-0.110533
22246	8.455800	2.544563	-4.223022	-0.130838	-0.108730	0.055573	-0.816906	-0.247381	0.020302	-0.524872	-0.303225	0.787922	-0.108366
22247	8.287571	2.476740	-4.139897	-0.203982	-0.107227	0.126036	-0.818299	-0.245064	0.022112	-0.523964	-0.299361	0.790371	-0.105635
22248	8.281168	2.599718	-4.085729	-0.158370	-0.115375	0.261042	-0.819919	-0.236383	0.022795	-0.522487	-0.293714	0.793526	-0.105144
22249	8.279738	2.690689	-3.998146	-0.206016	-0.082634	0.393963	-0.824723	-0.226012	0.024301	-0.521377	-0.285544	0.797216	-0.105251
22250	8.998857	2.911461	-4.564529	-0.277565	0.003513	0.515901	-0.829183	-0.211608	0.023428	-0.521855	-0.274302	0.800718	-0.106190
22251	9.076900	1.370210	-5.031492	-0.153946	-0.160009	0.768483	-0.834857	-0.187837	0.023413	-0.518281	-0.260794	0.806938	-0.110557
22252	9.011346	0.109021	-4.252423	0.037644	-0.142291	0.707151	-0.840404	-0.162184	0.025030	-0.514128	-0.249960	0.811995	-0.117711
22253	8.774802	-0.343491	-4.736750	0.178585	-0.020657	0.589639	-0.844766	-0.141185	0.029803	-0.511313	-0.242307	0.814793	-0.126324
22254	8.475200	-0.689970	-5.319454	0.198024	-0.013915	0.490425	-0.847325	-0.123401	0.030912	-0.508814	-0.236265	0.816827	-0.134463
22255	8.635123	-0.562083	-4.636357	0.155085	-0.115332	0.401577	-0.849695	-0.107216	0.036062	-0.504909	-0.231606	0.819591	-0.140343
22256	8.325737	-1.330118	-5.059645	0.220090	-0.137361	0.365744	-0.850900	-0.093620	0.045184	-0.500544	-0.228113	0.822082	-0.146973
22257	7.999112	-1.029662	-5.052720	0.187164	-0.232920	0.239185	-0.852878	-0.084218	0.054333	-0.494916	-0.226716	0.825096	-0.151240
22258	8.477282	-1.672860	-5.255907	-0.004620	-0.102680	0.165188	-0.853793	-0.074475	0.058938	-0.492691	-0.224157	0.826930	-0.152303
22259	7.980708	-1.668889	-5.290442	-0.050628	-0.015929	0.146498	-0.854817	-0.068138	0.061543	-0.491940	-0.221224	0.828081	-0.152763
22260	8.014237	-1.568793	-5.358660	-0.177507	-0.146652	-0.002166	-0.854803	-0.067445	0.064621	-0.490249	-0.219865	0.830107	-0.149123
22261	8.499946	-1.498469	-4.893384	-0.157441	-0.149885	-0.071724	-0.854337	-0.069832	0.067507	-0.488369	-0.219862	0.831922	-0.145128
22262	7.833329	-1.476235	-5.114634	-0.202486	-0.044510	-0.125350	-0.854814	-0.075188	0.068289	-0.488827	-0.220003	0.832442	-0.140309
22263	7.851153	-1.493343	-5.294113	-0.211256	-0.047639	-0.180422	-0.855298	-0.080377	0.068529	-0.489137	-0.220944	0.832912	-0.134854
22264	8.044599	-1.671518	-5.128635	-0.187236	-0.076883	-0.169299	-0.853270	-0.087473	0.069733	-0.489085	-0.222044	0.833467	-0.129710
22265	8.226679	-1.761250	-5.222964	-0.134742	-0.101802	-0.154453	-0.853196	-0.092450	0.071223	-0.488033	-0.223387	0.834351	-0.125618
22266	7.881305	-1.827372	-4.993142	-0.135303	-0.126579	-0.172846	-0.851987	-0.099966	0.072685	-0.486906	-0.225173	0.835201	-0.121079
22267	8.875274	-1.683394	-6.123311	-0.047980	0.010180	-0.242422	-0.852424	-0.108416	0.073692	-0.487497	-0.228502	0.834368	-0.118168
22268	7.550647	-0.701562	-5.234249	-0.108870	-0.074110	-0.314078	-0.850369	-0.117874	0.074476	-0.487441	-0.232759	0.833951	-0.112920
22269	9.460927	0.269933	-5.994827	-0.002074	0.133658	-0.306300	-0.848868	-0.128223	0.073554	-0.489971	-0.237313	0.831473	-0.110737
22270	9.274370	2.120747	-5.050887	-0.310293	0.071351	-0.422120	-0.846415	-0.142143	0.064953	-0.493492	-0.241027	0.829469	-0.101746
22271	9.456709	2.431178	-4.971160	-0.248432	0.207027	-0.135838	-0.847612	-0.152763	0.052999	-0.498039	-0.240238	0.827500	-0.097398
22272	8.168397	1.915531	-4.356439	-0.014377	0.147558	-0.205373	-0.845378	-0.158941	0.046667	-0.500899	-0.243109	0.825119	-0.095795
22273	8.501640	2.419078	-4.471872	0.351660	0.076343	-0.122726	-0.842879	-0.163371	0.041818	-0.500351	-0.248389	0.823284	-0.100778
22274	8.088387	2.379634	-4.927581	0.359058	0.004446	-0.044715	-0.843813	-0.165480	0.042251	-0.498674	-0.252608	0.822331	-0.106235
22275	7.968923	1.860392	-5.199380	0.388842	0.007975	-0.167740	-0.842691	-0.165741	0.044432	-0.496853	-0.259158	0.820771	-0.110946
22276	7.852296	1.843418	-5.318290	0.461737	-0.109174	-0.167443	-0.838933	-0.175774	0.050824	-0.492971	-0.266631	0.819982	-0.116262
22277	7.360052	1.779929	-5.387235	0.476303	-0.108626	-0.101471	-0.837457	-0.179613	0.057338	-0.488509	-0.273217	0.819597	-0.122363
22278	7.349129	1.601788	-5.477339	0.499364	-0.070360	-0.064819	-0.838230	-0.181343	0.061518	-0.484717	-0.279225	0.818727	-0.129495
22279	7.357529	1.389285	-5.546655	0.498279	-0.034483	-0.110793	-0.837224	-0.182121	0.065740	-0.481244	-0.285971	0.817360	-0.136187
22280	7.233319	1.295627	-5.368749	0.454953	-0.007519	-0.160508	-0.836328	-0.185652	0.068966	-0.478890	-0.292891	0.815301	-0.142000
22281	6.984401	1.293840	-5.465709	0.502026	0.109697	-0.122123	-0.834329	-0.189986	0.071030	-0.477640	-0.299426	0.812333	-0.149399
22282	7.915799	1.264592	-5.582830	0.413298	0.078056	-0.015610	-0.834307	-0.191410	0.071495	-0.476419	-0.303297	0.810294	-0.156396
22283	8.127537	1.047622	-6.147585	0.471182	0.019906	0.342444	-0.834486	-0.186622	0.073997	-0.472334	-0.302246	0.810942	-0.167097
22284	8.292221	0.237783	-5.695363	0.609564	0.025711	0.485763	-0.838268	-0.168659	0.077612	-0.467341	-0.299918	0.811564	-0.181675
22285	9.847486	0.137838	-6.111567	0.479684	-0.141870	0.777880	-0.840933	-0.147943	0.087734	-0.458803	-0.292327	0.815975	-0.195521
22286	11.274214	-1.915908	-4.879087	0.474169	-0.292562	0.713892	-0.844950	-0.119415	0.096137	-0.448343	-0.286041	0.820909	-0.208034
22287	9.938445	-1.681791	-3.557388	0.519278	-0.269907	0.416434	-0.847716	-0.100859	0.107508	-0.438794	-0.284958	0.823717	-0.218515
22288	10.654914	-1.387421	-4.185979	0.618997	-0.224618	-0.037456	-0.845636	-0.094216	0.120315	-0.431641	-0.291880	0.822764	-0.227050
22289	9.532429	-0.615522	-5.100104	0.578220	-0.309528	-0.530287	-0.840605	-0.103814	0.131828	-0.425224	-0.306946	0.819805	-0.229974
22290	8.636458	-0.638936	-5.052269	0.666028	-0.191361	-0.853492	-0.834921	-0.121671	0.142969	-0.421773	-0.327322	0.813002	-0.232368
22291	7.613609	-0.584154	-4.622457	0.859908	-0.035491	-1.042587	-0.827980	-0.153428	0.151317	-0.419988	-0.351555	0.802382	-0.237068
22292	7.534762	-1.295064	-4.546866	1.065696	-0.068474	-1.148705	-0.818534	-0.186019	0.161661	-0.416593	-0.379002	0.789512	-0.243882
22293	6.632990	-1.231371	-4.662457	1.209550	-0.104065	-1.101763	-0.807607	-0.213501	0.176030	-0.410658	-0.406735	0.775913	-0.252755
22294	6.528593	-1.296845	-4.427152	1.362656	0.022199	-1.205379	-0.796263	-0.241781	0.189380	-0.405701	-0.436158	0.758613	-0.263967
22295	7.779475	-1.339569	-4.971666	1.605598	0.075558	-1.366231	-0.780994	-0.274669	0.204068	-0.399413	-0.469042	0.737165	-0.277590
22296	7.528255	-1.138441	-4.830558	1.544996	-0.004991	-1.434138	-0.761098	-0.309132	0.226759	-0.392422	-0.502044	0.714623	-0.288568
22297	8.265906	-1.639422	-4.566788	1.641264	0.083211	-1.402806	-0.742675	-0.337307	0.247364	-0.384584	-0.533905	0.689992	-0.301583
22298	8.442367	-1.592511	-5.442439	1.576698	0.158915	-1.432396	-0.724472	-0.360582	0.265234	-0.378204	-0.564266	0.663449	-0.313690
22299	9.500645	-1.011584	-5.922559	1.720366	0.207536	-1.261208	-0.705177	-0.382130	0.284717	-0.368816	-0.592050	0.636514	-0.329092
22300	8.998403	0.507215	-6.087072	1.655193	0.218127	-1.158447	-0.687315	-0.398399	0.305639	-0.359294	-0.617010	0.609884	-0.343872
22301	9.222675	2.046075	-5.781151	1.650095	0.294521	-1.141747	-0.665900	-0.411959	0.327384	-0.349823	-0.640154	0.582086	-0.359170
22302	10.253641	4.063477	-5.422582	1.298665	0.250439	-1.061040	-0.649363	-0.423693	0.344732	-0.343512	-0.659370	0.557198	-0.369812
22303	9.015559	2.519410	-5.350132	1.105649	0.410231	-1.050272	-0.636323	-0.435198	0.355501	-0.340954	-0.675260	0.532256	-0.380101
22304	8.173815	1.685217	-4.181856	1.209915	0.314896	-0.974046	-0.621097	-0.444679	0.367201	-0.335184	-0.691098	0.507606	-0.390348
22305	7.981492	2.027934	-3.962337	1.221152	0.079700	-1.076396	-0.603622	-0.453025	0.386679	-0.327266	-0.709187	0.482538	-0.396368
22306	7.952003	1.945557	-4.311929	1.035430	0.031149	-0.900537	-0.585786	-0.459909	0.401826	-0.319886	-0.724098	0.461291	-0.400707
22307	8.326412	2.733771	-4.521226	0.891045	-0.048132	-0.951869	-0.565714	-0.467136	0.420519	-0.314049	-0.738709	0.440619	-0.401917
22308	8.319555	2.558671	-5.019578	0.633496	-0.213456	-0.852138	-0.544394	-0.474421	0.440026	-0.309575	-0.751705	0.424290	-0.398850
22309	8.318810	2.155164	-4.944903	0.426941	-0.247809	-0.636004	-0.528942	-0.479600	0.452538	-0.306117	-0.761637	0.412875	-0.394634
22310	7.543553	2.623743	-4.763141	0.401057	-0.228190	-0.471927	-0.511690	-0.485631	0.464707	-0.301823	-0.769686	0.404008	-0.391490
22311	8.073133	2.767796	-4.574322	0.465220	-0.195717	-0.400136	-0.497235	-0.488653	0.476394	-0.296278	-0.777218	0.395393	-0.389637
22312	8.098337	2.765680	-4.430385	0.484510	-0.162640	-0.400141	-0.486000	-0.487955	0.487511	-0.290573	-0.784403	0.386487	-0.388468
22313	7.834694	2.659605	-4.517814	0.494242	-0.138482	-0.312152	-0.476312	-0.484067	0.499803	-0.284314	-0.790725	0.378531	-0.388116
22314	7.803912	2.554025	-4.403852	0.508280	-0.048194	-0.205851	-0.466769	-0.480390	0.510703	-0.277552	-0.795414	0.371821	-0.389912
22315	7.880865	2.371915	-4.965755	0.448720	0.049011	-0.118066	-0.465393	-0.474038	0.521015	-0.271901	-0.798382	0.366133	-0.393196
22316	7.814551	2.428913	-4.842159	0.441978	0.065762	-0.028185	-0.464503	-0.464661	0.526824	-0.265890	-0.800094	0.362664	-0.397022
22317	7.929135	1.901850	-5.376324	0.410267	0.187090	0.070578	-0.469417	-0.454839	0.531057	-0.260354	-0.800269	0.359487	-0.403180
22318	7.649507	1.210165	-5.722951	0.367864	0.347042	0.106755	-0.476540	-0.445217	0.534333	-0.257112	-0.797662	0.358507	-0.411220
22319	8.259180	0.480680	-5.709448	0.334083	0.394877	0.203889	-0.488816	-0.434032	0.532922	-0.253114	-0.794664	0.356944	-0.420754
22320	8.162927	0.507981	-5.705671	0.301551	0.325290	0.260810	-0.500263	-0.423391	0.530918	-0.248768	-0.791249	0.357617	-0.429126
22321	10.359213	0.730410	-7.170068	0.194006	0.349343	0.305082	-0.512585	-0.410117	0.526875	-0.245700	-0.787059	0.359038	-0.437335
22322	8.765776	0.155150	-6.109648	-0.017963	0.175643	0.194422	-0.524690	-0.403540	0.522144	-0.245556	-0.783990	0.361537	-0.440855
22323	7.986050	0.128789	-5.363445	-0.135623	-0.005834	0.089725	-0.527488	-0.400525	0.521527	-0.246920	-0.782804	0.364213	-0.439997
22324	7.360767	0.412367	-5.026698	-0.072579	0.080683	0.115321	-0.530402	-0.400882	0.518220	-0.247634	-0.780861	0.366390	-0.441238
22325	8.133398	0.544764	-5.180297	0.081832	-0.041806	0.189413	-0.533076	-0.396099	0.518674	-0.244419	-0.780335	0.368893	-0.441877
22326	8.147853	0.500768	-5.161805	-0.008708	-0.065464	0.158073	-0.533922	-0.393251	0.520926	-0.242682	-0.779667	0.371893	-0.441498
22327	8.295531	-0.038017	-4.842414	0.012777	-0.095396	0.071863	-0.536725	-0.389556	0.520764	-0.241156	-0.780129	0.373442	-0.440209
22328	8.440013	0.493392	-4.767076	0.138499	-0.131347	-0.010293	-0.535082	-0.384980	0.527100	-0.238109	-0.781993	0.372826	-0.439080
22329	8.573975	0.577027	-4.926092	0.199173	-0.062768	-0.144212	-0.531773	-0.382312	0.531787	-0.235811	-0.784647	0.369193	-0.438656
22330	8.630386	0.496174	-5.073621	0.122680	-0.148757	-0.226811	-0.526503	-0.382334	0.536429	-0.234777	-0.788163	0.365382	-0.436090
22331	8.543530	0.345805	-5.025471	0.188056	-0.196895	-0.241331	-0.516788	-0.384185	0.542712	-0.232490	-0.792589	0.360934	-0.432988
22332	8.156857	0.311595	-5.163375	0.247006	-0.218596	-0.189892	-0.508200	-0.382238	0.551997	-0.228640	-0.796950	0.356921	-0.430350
22333	8.007512	0.229686	-5.124516	0.218001	-0.148335	-0.256172	-0.503083	-0.379829	0.558583	-0.226302	-0.801111	0.351723	-0.428135
22334	8.203971	0.118039	-5.219525	0.224385	-0.113225	-0.226831	-0.496707	-0.378329	0.566206	-0.223850	-0.804651	0.346793	-0.426805
22335	7.937685	0.250294	-4.817496	0.189550	-0.120577	-0.226912	-0.491320	-0.376150	0.571671	-0.221873	-0.808158	0.342160	-0.424947
22336	7.828527	0.241923	-5.219170	0.204497	0.025075	-0.230824	-0.486738	-0.376682	0.575460	-0.220701	-0.810395	0.336696	-0.425661
22337	7.944779	0.613153	-5.298373	0.131843	0.099943	-0.216319	-0.484533	-0.376455	0.575867	-0.221039	-0.811641	0.331734	-0.427004
22338	8.303327	0.725990	-5.402809	0.086711	0.206189	-0.203636	-0.487049	-0.373876	0.575496	-0.222733	-0.811584	0.326883	-0.429963
22339	8.271070	1.049749	-5.660300	-0.045028	0.219488	-0.203876	-0.488704	-0.376435	0.570939	-0.226611	-0.810890	0.323089	-0.432109
22340	7.639227	1.066399	-5.124612	-0.089103	0.194695	-0.205877	-0.490588	-0.382384	0.567005	-0.231092	-0.810102	0.319750	-0.433694
22341	7.797757	1.373385	-5.316899	-0.020301	0.321347	-0.279271	-0.494425	-0.387640	0.560924	-0.235860	-0.809064	0.314011	-0.437244
22342	9.275347	1.917034	-5.769473	0.036686	0.253965	-0.226347	-0.496886	-0.391611	0.556840	-0.238840	-0.808401	0.308946	-0.440450
22343	9.391477	2.178739	-5.817992	-0.032887	0.061100	-0.276574	-0.496044	-0.394306	0.554322	-0.242184	-0.809496	0.304552	-0.439671
22344	8.744714	1.925616	-5.227962	-0.158835	0.179821	-0.242308	-0.495179	-0.400256	0.549534	-0.247976	-0.808589	0.301262	-0.440379
22345	8.068441	2.080996	-4.887728	-0.156662	-0.093295	-0.234640	-0.491649	-0.408853	0.546492	-0.252041	-0.810131	0.299370	-0.436509
22346	7.824543	2.164854	-4.684872	0.060352	-0.040998	-0.196713	-0.488693	-0.412635	0.548442	-0.252542	-0.811944	0.295991	-0.435154
22347	7.940551	2.446281	-4.757406	0.173024	-0.063422	-0.118393	-0.484415	-0.410534	0.552947	-0.250455	-0.814164	0.292923	-0.434288
22348	8.445123	2.362195	-4.899979	0.207850	-0.265653	-0.200490	-0.479132	-0.409457	0.560968	-0.247254	-0.818644	0.289299	-0.430109
22349	8.335187	1.940619	-5.227041	0.178332	-0.238104	-0.042874	-0.473625	-0.404191	0.569242	-0.243416	-0.821906	0.288265	-0.426757
22350	7.816356	2.307343	-5.178689	0.095372	-0.187759	0.103644	-0.469066	-0.400955	0.576298	-0.239881	-0.823352	0.290181	-0.424668
22351	7.662082	2.337839	-5.201700	0.054624	-0.101791	0.145606	-0.466888	-0.394863	0.582998	-0.237280	-0.823733	0.292614	-0.423720
22352	7.942996	2.201660	-4.959528	0.045704	-0.109644	0.154824	-0.466356	-0.390863	0.587102	-0.234571	-0.823955	0.295404	-0.422861
22353	8.119540	2.188815	-5.178722	0.039675	-0.119420	0.134671	-0.464719	-0.388584	0.588743	-0.232237	-0.824452	0.297839	-0.421470
22354	7.701343	2.121721	-5.018631	-0.028269	-0.104391	0.193141	-0.464612	-0.383474	0.593195	-0.230452	-0.824028	0.301855	-0.420420
22355	7.549284	2.128152	-5.056371	-0.065237	-0.048329	0.242494	-0.466984	-0.379632	0.595660	-0.229399	-0.822761	0.306593	-0.420048
22356	8.321197	1.860513	-5.753486	-0.047577	0.104519	0.337817	-0.471612	-0.373376	0.595256	-0.227976	-0.819560	0.312170	-0.422964
22357	8.407766	0.902887	-5.989964	-0.026438	0.235918	0.356769	-0.479009	-0.366747	0.593798	-0.227053	-0.815298	0.317132	-0.427977
22358	7.389504	0.432654	-4.747513	-0.101490	0.257041	0.215935	-0.485959	-0.365250	0.588158	-0.228480	-0.811234	0.320452	-0.432442
22359	9.063691	0.170486	-5.603901	0.053596	0.283266	0.192639	-0.495698	-0.359885	0.584574	-0.227907	-0.807883	0.321814	-0.437972
22360	8.999009	-0.030345	-5.781493	0.142386	0.226291	0.233223	-0.504337	-0.353744	0.581993	-0.225013	-0.805014	0.323407	-0.443543
22361	9.260489	-0.097827	-5.588859	0.000807	0.099073	0.150621	-0.510201	-0.349833	0.578284	-0.224395	-0.803265	0.325414	-0.445554
22362	8.796641	-0.633714	-5.524297	-0.074859	0.113773	0.121815	-0.515074	-0.346089	0.577730	-0.225246	-0.801104	0.327633	-0.447385
22363	8.733861	-0.231734	-5.091894	-0.109435	-0.105354	0.154279	-0.514422	-0.343550	0.577188	-0.224954	-0.800633	0.331631	-0.445425
22364	8.062838	0.120388	-4.779554	-0.063925	-0.029795	0.210140	-0.515822	-0.341320	0.577890	-0.223901	-0.799195	0.335805	-0.445411
22365	8.504286	-0.281871	-4.849393	-0.107850	-0.082678	0.143184	-0.516511	-0.341183	0.578180	-0.223787	-0.798568	0.339518	-0.443775
22366	8.495572	-0.112715	-4.802082	-0.050075	-0.071904	0.113945	-0.515275	-0.340529	0.578761	-0.223083	-0.798189	0.342214	-0.442740
22367	8.274011	-0.125939	-4.784225	-0.077065	-0.131749	0.068058	-0.511934	-0.342334	0.580276	-0.222775	-0.798615	0.344681	-0.440205
22368	8.411841	0.116754	-4.512499	-0.018677	-0.131243	-0.005155	-0.509727	-0.340695	0.583391	-0.222209	-0.799704	0.345456	-0.437901
22369	8.461546	0.078936	-4.611200	-0.012457	-0.191492	-0.075699	-0.505554	-0.341247	0.587735	-0.221709	-0.801896	0.345318	-0.434239
22370	8.385833	0.012975	-4.715054	0.028129	-0.169892	-0.100460	-0.498620	-0.342905	0.590881	-0.220952	-0.804166	0.344326	-0.431204
22371	8.361641	0.124818	-5.085313	0.083662	-0.132556	-0.080223	-0.494315	-0.342907	0.595396	-0.219333	-0.806266	0.343022	-0.429143
22372	8.072931	0.143228	-5.040590	0.095303	-0.092072	-0.128038	-0.490300	-0.342039	0.599413	-0.218259	-0.808331	0.340651	-0.427692
22373	7.916446	-0.070469	-4.934707	0.089468	0.055973	-0.156798	-0.486978	-0.341921	0.601736	-0.218461	-0.809337	0.337241	-0.428388
22374	8.069896	0.202867	-5.146343	0.152110	0.170997	-0.220099	-0.486694	-0.342231	0.602266	-0.219027	-0.809994	0.331722	-0.431159
22375	8.289451	0.398301	-5.189501	0.175297	0.297797	-0.185309	-0.488391	-0.340397	0.599634	-0.219669	-0.809427	0.326039	-0.436203
22376	8.234778	0.733927	-5.235982	0.033151	0.353511	-0.202149	-0.493901	-0.343306	0.594815	-0.223187	-0.807769	0.321016	-0.441187
22377	9.048686	1.392222	-5.571228	-0.040620	0.325675	-0.253354	-0.499978	-0.346380	0.587784	-0.228091	-0.806347	0.315955	-0.444917
22378	8.835453	1.914199	-5.328024	-0.115322	0.199167	-0.259673	-0.501743	-0.351047	0.583375	-0.233506	-0.805661	0.311978	-0.446155
22379	9.572207	2.324397	-5.565407	0.038799	0.199918	-0.276583	-0.503096	-0.355973	0.578395	-0.236575	-0.805809	0.306339	-0.448174
22380	8.694917	2.918459	-4.925012	0.024842	0.081109	-0.371924	-0.501799	-0.361515	0.576664	-0.239997	-0.807442	0.299844	-0.447808
22381	8.686199	1.999314	-4.727827	-0.059739	0.118653	-0.396155	-0.497298	-0.371724	0.571859	-0.245262	-0.808488	0.293467	-0.447293
22382	7.702678	1.690185	-4.664090	0.080189	-0.128334	-0.339782	-0.488392	-0.377044	0.574763	-0.246246	-0.811988	0.287993	-0.443958
22383	7.746302	2.040591	-4.779352	0.210108	-0.181090	-0.263221	-0.480060	-0.379100	0.579943	-0.244187	-0.816180	0.282790	-0.440741
22384	7.853992	2.211123	-5.255584	0.210187	-0.091856	-0.338567	-0.472140	-0.379346	0.588410	-0.243211	-0.819894	0.275959	-0.438713
22385	8.117481	1.956549	-5.035266	0.039536	-0.213100	0.068720	-0.467476	-0.375661	0.591904	-0.240863	-0.821637	0.277817	-0.435564
22386	8.118078	2.368312	-4.822509	-0.105300	-0.069604	0.046262	-0.463587	-0.375903	0.595717	-0.241798	-0.821468	0.279930	-0.434009
22387	7.935694	2.046447	-4.593204	-0.133904	-0.111777	0.074632	-0.461896	-0.378482	0.596372	-0.242841	-0.821431	0.282881	-0.431576
22388	7.832858	2.221428	-4.568899	-0.060050	-0.129242	0.240892	-0.461916	-0.377458	0.595469	-0.241015	-0.820866	0.288093	-0.430224
22389	7.826446	2.454159	-4.562313	-0.115167	-0.089759	0.229748	-0.460817	-0.375636	0.598054	-0.240573	-0.819806	0.293283	-0.428983
22390	7.988604	2.348627	-4.733276	-0.216556	-0.060289	0.266219	-0.463054	-0.374114	0.596236	-0.241476	-0.817690	0.299891	-0.427946
22391	7.807447	2.141670	-4.394597	-0.264620	0.007654	0.378815	-0.467773	-0.372808	0.593875	-0.242809	-0.814092	0.308274	-0.428095
22392	8.384117	1.996823	-5.465163	-0.296745	0.108312	0.533731	-0.474458	-0.371515	0.586564	-0.243716	-0.808357	0.319059	-0.430537
22393	7.850242	1.188581	-5.305577	-0.224620	0.263480	0.612288	-0.486963	-0.366955	0.580196	-0.243942	-0.801070	0.329547	-0.436094
22394	8.602407	0.557471	-5.289515	-0.212352	0.315042	0.582929	-0.500747	-0.359423	0.573608	-0.244304	-0.793354	0.339270	-0.442493
22395	10.595455	-0.026110	-6.213048	-0.118552	0.214962	0.535872	-0.516477	-0.352934	0.563110	-0.243039	-0.787245	0.347750	-0.447491
22396	9.479357	-0.521280	-5.768845	-0.006272	0.092961	0.502938	-0.529070	-0.339683	0.559619	-0.239265	-0.782825	0.355366	-0.451278
22397	8.193560	-0.114647	-5.220653	-0.119075	-0.011372	0.368719	-0.533278	-0.334904	0.557742	-0.237797	-0.779782	0.362302	-0.451808
22398	8.558719	-0.079900	-4.751102	-0.233821	0.014718	0.214402	-0.535776	-0.334762	0.555566	-0.239597	-0.776952	0.367785	-0.451301
22399	7.805194	-0.373092	-4.550968	-0.250689	-0.246025	0.293488	-0.535227	-0.334237	0.556145	-0.239070	-0.775842	0.375838	-0.446834
22400	8.090929	-0.173456	-4.760785	-0.159938	-0.226059	0.264361	-0.531919	-0.332348	0.559541	-0.237473	-0.775069	0.382544	-0.443322
22401	8.522148	-0.225886	-5.054962	-0.041911	-0.292276	0.166593	-0.531096	-0.331688	0.560126	-0.234419	-0.776225	0.386963	-0.439069
22402	8.355639	-0.468781	-5.296638	0.006748	-0.320774	0.070303	-0.523909	-0.328809	0.567963	-0.231203	-0.778490	0.389602	-0.434406
22403	7.994363	-0.373760	-5.321149	-0.052883	-0.274323	-0.043731	-0.517950	-0.327151	0.575324	-0.230238	-0.781013	0.390752	-0.429328
22404	7.869051	-0.533770	-5.257134	-0.058684	-0.232849	-0.060378	-0.511985	-0.328255	0.578927	-0.229838	-0.783187	0.391479	-0.424896
22405	7.747550	-0.567684	-5.375972	-0.091822	-0.134544	-0.009252	-0.508515	-0.329230	0.580629	-0.230226	-0.784030	0.392865	-0.421842
22406	7.169841	-0.454759	-5.356051	-0.236013	-0.051756	-0.003351	-0.503323	-0.335567	0.582540	-0.233532	-0.783381	0.395134	-0.419102
22407	7.610683	-0.173142	-5.793303	-0.092319	0.183737	0.010448	-0.503420	-0.340997	0.578898	-0.236221	-0.781382	0.395369	-0.421099
22408	8.295939	0.119503	-6.097144	-0.281952	0.343996	-0.118448	-0.509231	-0.343496	0.571485	-0.244320	-0.778042	0.394345	-0.423616
22409	8.222993	0.889630	-5.268335	-0.412072	0.398588	-0.056256	-0.518033	-0.353327	0.557166	-0.254213	-0.773118	0.395148	-0.426054
22410	8.973547	1.140603	-5.212655	-0.425446	0.454614	-0.081854	-0.527105	-0.363573	0.542824	-0.265049	-0.767648	0.395267	-0.429220
22411	9.477342	2.077224	-5.887066	-0.447240	0.413120	0.000998	-0.535654	-0.373921	0.524606	-0.275073	-0.761754	0.397037	-0.431773
22412	8.884159	2.108037	-5.343071	-0.506747	0.190061	-0.149353	-0.540560	-0.386883	0.510060	-0.285564	-0.758439	0.398175	-0.429744
22413	8.503578	2.219239	-4.758204	-0.400951	0.198902	-0.367591	-0.540478	-0.399045	0.500622	-0.296341	-0.757421	0.394981	-0.427184
22414	7.968363	2.419415	-4.577505	-0.193590	0.092987	-0.332229	-0.536786	-0.412723	0.492438	-0.302826	-0.758056	0.391145	-0.425032
22415	7.947164	2.174859	-4.411679	0.027130	0.070828	-0.218023	-0.534233	-0.420714	0.488752	-0.304833	-0.759434	0.387244	-0.424711
22416	8.335661	2.087466	-4.607891	0.115427	-0.019649	-0.123131	-0.532810	-0.424115	0.489084	-0.303963	-0.761229	0.384622	-0.424504
22417	8.358027	2.246389	-4.897478	0.036616	-0.034756	0.011646	-0.529768	-0.423440	0.491581	-0.303076	-0.761786	0.384752	-0.424020
22418	8.310955	2.356959	-4.800816	-0.094498	-0.045119	0.037110	-0.531015	-0.422343	0.492487	-0.303841	-0.761286	0.386495	-0.422783
22419	7.971416	2.562150	-4.554955	-0.097080	0.046286	0.139694	-0.532677	-0.423304	0.489684	-0.304568	-0.759363	0.389187	-0.423248
22420	8.113900	2.705115	-4.262319	-0.024512	0.061991	0.150886	-0.536709	-0.421476	0.487901	-0.304133	-0.757487	0.391412	-0.424868
22421	8.270950	2.593486	-4.157834	0.010001	0.075681	0.105072	-0.540316	-0.421025	0.485478	-0.303814	-0.756228	0.392448	-0.426381
22422	8.229598	2.809066	-4.299776	0.049943	0.063684	0.026280	-0.541864	-0.418993	0.484512	-0.303323	-0.755757	0.392138	-0.427848
22423	8.237980	2.750906	-4.126596	0.136533	0.111575	-0.025014	-0.543959	-0.417113	0.483956	-0.302542	-0.755979	0.389864	-0.430082
22424	8.377390	2.709035	-4.151401	0.209775	0.152463	-0.096484	-0.545800	-0.413546	0.483225	-0.301373	-0.756655	0.385778	-0.433385
22425	8.733902	2.846300	-3.907858	0.286662	0.092355	-0.156689	-0.546757	-0.412020	0.486778	-0.299357	-0.758935	0.380267	-0.435661
22426	8.688781	3.025257	-4.209280	0.358947	0.120120	-0.193285	-0.546475	-0.411151	0.489036	-0.296485	-0.761459	0.373580	-0.438994
22427	8.813752	2.296844	-4.561614	0.364380	0.215043	-0.210047	-0.547579	-0.409311	0.491919	-0.294673	-0.763440	0.365771	-0.443327
22428	9.143955	0.999090	-5.236853	0.505807	0.234454	-0.200791	-0.547083	-0.404580	0.492479	-0.290415	-0.765738	0.356921	-0.449345
22429	8.199016	0.068736	-3.355369	0.589539	0.230098	-0.355078	-0.545260	-0.403627	0.498317	-0.286432	-0.769720	0.344729	-0.454587
22430	10.635436	-0.033490	-4.784977	0.587127	0.280096	-0.317983	-0.546939	-0.398516	0.503337	-0.282177	-0.772633	0.332964	-0.461031
22431	9.623870	-0.287841	-4.632899	0.675863	0.194255	-0.275725	-0.547251	-0.392461	0.508678	-0.275688	-0.776563	0.321317	-0.466585
22432	9.683464	0.095312	-3.946802	0.471987	0.185633	-0.369604	-0.545480	-0.387567	0.514204	-0.272969	-0.779735	0.310232	-0.470380
22433	9.207098	-0.192684	-3.737678	0.443138	0.155052	-0.351406	-0.543268	-0.385955	0.517870	-0.270392	-0.782958	0.299740	-0.473309
22434	9.181532	0.027102	-4.020246	0.458585	0.097613	-0.314559	-0.539961	-0.384186	0.520846	-0.266750	-0.786339	0.290036	-0.475809
22435	8.739423	0.169584	-3.925511	0.582842	-0.006691	-0.239897	-0.536088	-0.380307	0.529327	-0.259825	-0.790963	0.280801	-0.477513
22436	8.936814	-0.476674	-4.294507	0.633707	0.018994	-0.053647	-0.536445	-0.369572	0.536472	-0.250395	-0.794303	0.273892	-0.481007
22437	8.714048	0.064696	-4.045990	0.639159	0.005808	-0.049896	-0.535142	-0.357084	0.547435	-0.240670	-0.797770	0.267028	-0.484084
22438	8.561040	-0.249788	-4.380404	0.618783	0.108446	-0.072218	-0.535940	-0.344627	0.553861	-0.232052	-0.800015	0.259451	-0.488685
22439	9.105133	-0.033459	-4.524910	0.691850	-0.057668	-0.128548	-0.534940	-0.332103	0.561241	-0.221781	-0.804489	0.251053	-0.490493
22440	8.495491	-0.267286	-4.126918	0.734368	-0.121057	-0.244140	-0.530880	-0.319662	0.572313	-0.211723	-0.810057	0.240540	-0.491041
22441	8.101985	-0.242930	-3.928515	0.832568	-0.093562	-0.372530	-0.525154	-0.306932	0.585596	-0.201212	-0.816259	0.226905	-0.491681
22442	8.605949	0.064228	-4.314834	0.751665	0.049074	-0.504896	-0.519374	-0.299967	0.596318	-0.194094	-0.820959	0.211146	-0.493731
22443	9.504411	0.284331	-4.745448	0.790615	0.163479	-0.600209	-0.513649	-0.290992	0.603161	-0.187453	-0.824879	0.193057	-0.497157
22444	8.550142	0.680522	-4.315975	0.544324	0.207628	-0.746786	-0.510071	-0.288169	0.607440	-0.186665	-0.827597	0.174620	-0.499747
22445	7.845351	1.270853	-3.488863	0.559591	0.296568	-0.760694	-0.506386	-0.295049	0.609470	-0.185769	-0.829310	0.155545	-0.503528
22446	8.851761	1.488571	-3.979071	0.594220	0.285304	-0.661266	-0.505581	-0.295195	0.606417	-0.183434	-0.830566	0.137623	-0.507516
22447	8.488194	2.365124	-3.698957	0.605644	0.406279	-0.685220	-0.506115	-0.296065	0.607197	-0.181211	-0.830470	0.118807	-0.513193
22448	10.006743	2.944379	-4.476424	0.522552	0.261625	-0.594820	-0.506125	-0.294188	0.608968	-0.179238	-0.830989	0.102711	-0.516508
22449	8.725229	3.328207	-3.677393	0.196157	0.068231	-0.459541	-0.505378	-0.298430	0.609530	-0.180732	-0.831970	0.092979	-0.516253
22450	9.109602	2.740797	-4.193060	0.221073	0.076285	-0.284278	-0.501768	-0.300333	0.610070	-0.180133	-0.832501	0.085800	-0.516848
22451	8.328667	2.170700	-4.302811	0.217806	0.006069	-0.127538	-0.498447	-0.300854	0.611112	-0.177730	-0.833517	0.081567	-0.516728
22452	8.098976	1.945184	-4.001077	0.143889	-0.083728	-0.008332	-0.496822	-0.296951	0.613957	-0.175289	-0.834918	0.080352	-0.515490
22453	8.254754	2.477819	-4.022748	0.039469	0.012614	0.049240	-0.496558	-0.293899	0.617453	-0.174055	-0.834935	0.080877	-0.515798
22454	8.254379	2.815007	-4.213727	-0.060571	0.022616	0.072018	-0.496730	-0.292274	0.615760	-0.174365	-0.834388	0.082733	-0.516283
22455	8.641247	2.915399	-3.768709	-0.118553	-0.028986	0.169367	-0.498516	-0.293053	0.615039	-0.174508	-0.834073	0.087005	-0.516041
22456	8.884756	2.891429	-3.736917	-0.047565	-0.024597	0.154868	-0.501856	-0.291514	0.613232	-0.173667	-0.833901	0.090277	-0.516041
22457	9.086909	2.391554	-4.175169	-0.115390	0.036395	0.139904	-0.502426	-0.290095	0.613047	-0.174213	-0.832945	0.093771	-0.516778
22458	8.610350	2.014346	-3.643023	-0.059101	-0.097770	-0.070966	-0.498404	-0.291738	0.613876	-0.175751	-0.833894	0.093649	-0.514745
22459	8.925921	1.665225	-3.811651	0.120446	0.036395	-0.043296	-0.499226	-0.290713	0.616154	-0.174257	-0.834089	0.091657	-0.515295
22460	9.026128	2.010755	-3.774507	0.103176	0.006460	-0.034025	-0.497747	-0.288446	0.615175	-0.172905	-0.834457	0.090115	-0.515427
22461	9.189747	1.983142	-3.790464	-0.069661	-0.094801	-0.056191	-0.495655	-0.289401	0.616891	-0.174484	-0.835347	0.090320	-0.513414
22462	9.006586	1.622939	-3.955006	-0.239338	-0.107326	-0.039174	-0.492822	-0.294825	0.618052	-0.178692	-0.835687	0.092603	-0.511000
22463	8.709707	1.313831	-3.892793	-0.330741	-0.104873	0.031181	-0.490292	-0.300220	0.615767	-0.183686	-0.835547	0.096991	-0.508639
22464	8.846620	1.584955	-3.751251	-0.254155	-0.150321	0.235185	-0.488855	-0.304999	0.615600	-0.185252	-0.835674	0.104169	-0.506438
22465	8.734179	1.322751	-3.847767	-0.270560	-0.155463	0.167189	-0.487723	-0.308043	0.614437	-0.187712	-0.835913	0.110410	-0.503808
22466	9.249445	1.539140	-3.981536	-0.284064	-0.112021	0.275513	-0.488253	-0.311017	0.612328	-0.189440	-0.835349	0.118410	-0.502279
22467	8.997927	1.676706	-4.162012	-0.282782	-0.125239	0.187411	-0.488533	-0.312026	0.610061	-0.191923	-0.835097	0.124998	-0.500154
22468	8.868866	1.741650	-4.055337	-0.304096	-0.141521	0.213991	-0.487692	-0.313156	0.609984	-0.194504	-0.834793	0.132259	-0.497791
22469	8.771882	1.499540	-4.031556	-0.211520	-0.084509	0.179152	-0.486983	-0.315882	0.608155	-0.195959	-0.834343	0.137835	-0.496460
22470	8.983423	1.245255	-3.985580	-0.258341	-0.086373	0.275415	-0.489740	-0.316094	0.607616	-0.197297	-0.833411	0.145443	-0.495324
22471	9.091710	1.044069	-4.227599	-0.204713	-0.102472	0.296632	-0.489461	-0.318322	0.604303	-0.197369	-0.832742	0.152990	-0.494146
22472	8.956816	0.815748	-4.127448	-0.226836	-0.163556	0.364522	-0.489473	-0.317344	0.604363	-0.197045	-0.832316	0.162062	-0.492097
22473	8.823583	0.925251	-4.266646	-0.161269	-0.155688	0.352694	-0.493116	-0.313046	0.603555	-0.195610	-0.832043	0.170327	-0.490336
22474	9.004873	0.949757	-4.200818	-0.175574	-0.147118	0.364627	-0.494641	-0.310886	0.605771	-0.194452	-0.831530	0.178798	-0.488650
22475	8.759441	0.860716	-4.122190	-0.183609	-0.152936	0.337944	-0.494682	-0.307925	0.605400	-0.193490	-0.831066	0.187014	-0.486742
22476	8.748428	0.768084	-4.260031	-0.191726	-0.132528	0.304841	-0.494412	-0.307117	0.605999	-0.193211	-0.830451	0.194566	-0.484937
22477	8.782730	0.593703	-4.112727	-0.179978	-0.182002	0.269140	-0.493886	-0.304902	0.606406	-0.192694	-0.830433	0.201706	-0.482250
22478	8.817107	0.509418	-3.993817	-0.203794	-0.148522	0.264450	-0.494310	-0.303924	0.606607	-0.192926	-0.829992	0.208742	-0.479917
22479	8.683728	0.600345	-3.833685	-0.244273	-0.118787	0.323039	-0.494599	-0.303581	0.605389	-0.193182	-0.828774	0.217135	-0.478191
22480	8.785137	0.511455	-3.768024	-0.297646	-0.067463	0.236610	-0.496513	-0.305456	0.604188	-0.195555	-0.827217	0.224268	-0.476629
22481	9.019958	0.487652	-3.924267	-0.276695	-0.087380	0.200023	-0.499113	-0.308380	0.601688	-0.197627	-0.825990	0.230792	-0.474784
22482	9.231478	0.626023	-4.047188	-0.342919	-0.045184	0.113640	-0.498935	-0.313421	0.598618	-0.202000	-0.824515	0.236209	-0.472840
22483	8.862873	0.844964	-4.447340	-0.448091	0.007560	0.144490	-0.502370	-0.316799	0.594166	-0.207847	-0.821840	0.243031	-0.471502
22484	8.440969	1.088104	-4.275428	-0.527516	0.108848	0.177159	-0.505342	-0.325927	0.586736	-0.215358	-0.817705	0.250553	-0.471383
22485	8.626891	1.065889	-4.524013	-0.621870	0.125044	0.204506	-0.510403	-0.335413	0.575715	-0.224013	-0.812677	0.259439	-0.471238
22486	9.182261	1.313424	-4.470717	-0.555679	0.111194	0.219504	-0.517398	-0.345881	0.562444	-0.231537	-0.807933	0.267841	-0.471058
22487	8.822459	1.463036	-4.948926	-0.581869	0.100015	0.129478	-0.522032	-0.354933	0.553931	-0.240054	-0.803477	0.275166	-0.470194
22488	9.357458	1.717502	-5.039718	-0.644273	0.072914	0.125887	-0.526152	-0.362742	0.542727	-0.249596	-0.798929	0.282978	-0.468335
22489	8.895292	1.871244	-5.050415	-0.546188	0.052085	0.067310	-0.527740	-0.375040	0.530813	-0.257803	-0.795237	0.289115	-0.466420
22490	9.002866	2.005675	-4.285626	-0.391316	-0.058017	0.021980	-0.528780	-0.383697	0.524636	-0.263478	-0.793595	0.293523	-0.463282
22491	8.729699	2.261358	-4.220514	-0.201120	-0.165626	-0.036185	-0.528032	-0.390129	0.522577	-0.265902	-0.794228	0.295875	-0.459300
22492	8.068573	2.221415	-4.328875	-0.177006	-0.178662	-0.161064	-0.521892	-0.395856	0.523137	-0.269132	-0.795851	0.296006	-0.454499
22493	7.801096	2.390975	-4.716226	-0.097545	-0.123476	-0.102315	-0.516442	-0.401832	0.523273	-0.270787	-0.797027	0.296094	-0.451387
22494	7.904989	2.035447	-4.838342	-0.091009	-0.059436	-0.002429	-0.516295	-0.403186	0.522223	-0.271909	-0.797067	0.297318	-0.449835
22495	7.575155	2.340436	-4.626001	-0.123658	-0.018250	0.110288	-0.515719	-0.405158	0.522235	-0.272699	-0.795901	0.300438	-0.449347
22496	8.081061	2.307667	-4.618566	-0.131432	0.101457	0.080826	-0.518909	-0.406031	0.518070	-0.274671	-0.793767	0.302465	-0.450561
22497	8.632813	2.284886	-4.296430	-0.240006	0.086132	0.128481	-0.523752	-0.407919	0.512203	-0.277794	-0.790894	0.306318	-0.451095
22498	8.425935	2.144353	-4.195430	-0.212850	0.110122	0.218352	-0.527768	-0.409692	0.506610	-0.279859	-0.787346	0.311192	-0.452687
22499	8.469905	1.957655	-4.038908	-0.194432	0.146657	0.253181	-0.535698	-0.407841	0.499757	-0.281515	-0.783346	0.316221	-0.455107
22500	8.489873	2.284439	-3.467610	-0.154119	0.205639	0.218374	-0.542786	-0.407261	0.492818	-0.283236	-0.779188	0.320000	-0.458523
22501	8.689247	2.192079	-3.195539	-0.149180	0.209940	0.300996	-0.552252	-0.405402	0.483357	-0.284175	-0.774462	0.324932	-0.462463
22502	8.725064	2.143613	-3.216513	-0.149368	0.199283	0.294589	-0.562859	-0.399792	0.474964	-0.285058	-0.769806	0.329869	-0.466184
22503	9.418362	2.135915	-3.908995	-0.119469	0.223628	0.382826	-0.572045	-0.395885	0.469491	-0.284879	-0.764467	0.335627	-0.470944
22504	10.026800	1.191954	-4.894194	-0.133315	0.218024	0.543330	-0.581577	-0.387409	0.462367	-0.283241	-0.757930	0.344045	-0.476392
22505	9.721470	-0.451333	-4.425000	0.102340	0.075290	0.639119	-0.597245	-0.372054	0.456962	-0.276124	-0.753323	0.352378	-0.481758
22506	9.154548	-0.254459	-3.982329	0.243592	-0.074781	0.428514	-0.606673	-0.354423	0.460611	-0.267793	-0.752299	0.357024	-0.484630
22507	9.876383	1.002182	-4.947764	0.088405	-0.012706	0.232089	-0.607715	-0.346687	0.463302	-0.264117	-0.751232	0.359819	-0.486233
22508	9.589033	-0.746277	-4.600673	0.029446	-0.195402	0.364052	-0.613769	-0.335337	0.465293	-0.258712	-0.750621	0.366141	-0.485363
22509	8.769341	-1.082319	-3.886492	0.106012	-0.157247	0.209741	-0.612567	-0.327008	0.470774	-0.253854	-0.751146	0.369213	-0.484789
22510	8.511022	-0.505817	-3.887565	0.093697	-0.238633	0.308985	-0.612629	-0.318987	0.475956	-0.247674	-0.751608	0.374263	-0.483395
22511	8.636601	-0.412116	-3.889235	-0.001222	-0.257970	0.112512	-0.611238	-0.315058	0.484188	-0.244566	-0.753233	0.377401	-0.479996
22512	8.656504	-0.340193	-3.838798	0.022530	-0.260001	-0.164528	-0.604310	-0.314871	0.489793	-0.243828	-0.757049	0.376081	-0.475382
22513	8.820675	-0.757873	-4.238870	0.019845	-0.318486	-0.263584	-0.597723	-0.319250	0.497193	-0.243503	-0.762113	0.373619	-0.469360
22514	8.500663	-0.638611	-3.924267	0.113992	-0.263411	-0.236002	-0.588790	-0.323816	0.504836	-0.242000	-0.766862	0.370342	-0.464979
22515	8.597411	-0.693994	-4.181703	0.096048	-0.125676	-0.166485	-0.582243	-0.327736	0.510189	-0.240986	-0.769690	0.367696	-0.462929
22516	8.712842	-0.670051	-4.219671	0.092002	-0.146567	-0.248096	-0.575787	-0.334484	0.514410	-0.240780	-0.773280	0.363843	-0.460090
22517	7.947364	-0.377370	-3.945239	-0.006145	-0.213718	-0.386846	-0.568897	-0.342396	0.519384	-0.242689	-0.777959	0.359145	-0.454858
22518	8.144886	-0.167217	-4.349712	0.000762	-0.001803	-0.388940	-0.563431	-0.348073	0.522024	-0.246186	-0.780733	0.353194	-0.452882
22519	8.491014	0.102431	-4.568576	-0.042814	0.179538	-0.462607	-0.560123	-0.359962	0.520439	-0.252103	-0.782083	0.345686	-0.453092
22520	8.360271	1.345338	-4.246480	-0.147808	0.280286	-0.387543	-0.557270	-0.372905	0.511754	-0.259845	-0.781421	0.339645	-0.454426
22521	9.304691	2.191527	-4.918637	-0.229226	0.451227	-0.436278	-0.556451	-0.390418	0.499634	-0.270289	-0.778991	0.332734	-0.457607
22522	9.640162	2.134492	-4.820467	-0.263619	0.280880	-0.370857	-0.558029	-0.403431	0.487949	-0.279642	-0.777400	0.327951	-0.458146
22523	9.339126	2.463863	-4.633192	-0.253186	0.078125	-0.368683	-0.555916	-0.412430	0.479097	-0.287360	-0.777636	0.324257	-0.455593
22524	9.190282	2.273775	-4.483973	-0.113349	0.120904	-0.274946	-0.553200	-0.423427	0.473707	-0.292408	-0.777628	0.320437	-0.455096
22525	8.729841	2.680554	-4.379585	0.034051	-0.081275	-0.351442	-0.545785	-0.431968	0.474083	-0.294491	-0.780793	0.315269	-0.451932
22526	8.403292	2.644345	-4.220303	0.086417	-0.055884	-0.379899	-0.536019	-0.440990	0.474960	-0.296221	-0.784154	0.309009	-0.449299
22527	8.129564	2.883646	-4.201264	0.192957	-0.114694	-0.356677	-0.528217	-0.445622	0.478469	-0.295666	-0.788513	0.302459	-0.446484
22528	7.786925	2.850111	-4.234660	0.235137	-0.101014	-0.218177	-0.521261	-0.446124	0.485563	-0.293295	-0.792086	0.297639	-0.444960
22529	8.215466	2.635457	-4.184464	0.323397	-0.119611	-0.062844	-0.518728	-0.445692	0.493294	-0.288032	-0.795423	0.294543	-0.444505
22530	8.293688	2.636465	-4.660700	0.289238	-0.223029	0.038190	-0.513630	-0.440054	0.502699	-0.281779	-0.798802	0.293991	-0.442814
22531	8.341430	2.378404	-4.608625	0.199856	-0.177003	0.042499	-0.512128	-0.433245	0.512210	-0.277204	-0.801269	0.293962	-0.441263
22532	8.341111	2.456999	-4.682962	0.043257	-0.202551	0.108310	-0.509380	-0.430130	0.516514	-0.274362	-0.802634	0.296554	-0.438817
22533	8.449315	2.455925	-5.020269	-0.058654	-0.266151	0.099968	-0.507466	-0.425917	0.521584	-0.272901	-0.804086	0.300183	-0.434582
22534	8.391121	2.412300	-4.448360	-0.130170	-0.319050	0.171514	-0.506211	-0.425721	0.524204	-0.271582	-0.805076	0.305924	-0.429542
22535	8.102130	2.470219	-4.456497	-0.204190	-0.303574	0.207993	-0.502321	-0.426483	0.527158	-0.271313	-0.805312	0.312697	-0.424360
22536	7.318750	2.485470	-4.818320	-0.220285	-0.199313	0.280102	-0.500914	-0.427707	0.528865	-0.271230	-0.804010	0.320265	-0.421226
22537	8.276220	1.953075	-5.398525	-0.081572	-0.032559	0.383897	-0.504860	-0.421947	0.526907	-0.269199	-0.801410	0.327314	-0.422065
22538	8.459477	1.258262	-5.395416	-0.068633	0.011613	0.414974	-0.512230	-0.416394	0.527453	-0.266863	-0.798177	0.334586	-0.423969
22539	8.208684	0.963600	-4.989502	0.033472	0.054660	0.396661	-0.520905	-0.407323	0.525188	-0.263401	-0.795268	0.340373	-0.426984
22540	8.509298	0.942915	-5.051590	0.007894	0.003092	0.368310	-0.525405	-0.399722	0.525970	-0.260143	-0.792733	0.346254	-0.428962
22541	8.757289	0.369450	-5.450983	-0.094996	-0.008267	0.348805	-0.533241	-0.392554	0.522202	-0.258633	-0.789928	0.352698	-0.429798
22542	8.811456	-0.154825	-5.079702	-0.086819	0.008808	0.308356	-0.540492	-0.387277	0.519693	-0.257410	-0.787189	0.358382	-0.430856
22543	8.579578	-0.405781	-5.048519	-0.118014	-0.034480	0.169718	-0.543818	-0.385691	0.519821	-0.257532	-0.785697	0.362352	-0.430184
22544	8.218491	-0.276947	-5.063157	-0.049733	-0.067174	0.126719	-0.544693	-0.382804	0.518348	-0.256734	-0.785073	0.365232	-0.429364
22545	8.446333	-0.521291	-5.404109	0.015994	-0.140486	0.057227	-0.544143	-0.380987	0.521215	-0.254869	-0.785978	0.366863	-0.427424
22546	7.827178	-0.111469	-5.262373	0.093001	-0.192815	0.002343	-0.538862	-0.382101	0.525239	-0.251970	-0.788051	0.367204	-0.425027
22547	7.974153	-0.116723	-4.949137	0.206713	-0.167232	-0.092863	-0.535411	-0.379328	0.530622	-0.248125	-0.791220	0.364999	-0.423297
22548	8.602445	0.274134	-5.494112	0.284688	-0.224777	-0.147486	-0.528498	-0.375793	0.539469	-0.243219	-0.795565	0.361476	-0.421018
22549	8.860484	0.400449	-5.826532	0.147488	-0.128455	-0.087280	-0.524044	-0.375076	0.546512	-0.240506	-0.798023	0.359659	-0.419477
22550	7.721660	0.543333	-4.855703	-0.005978	-0.073514	-0.080524	-0.519340	-0.374998	0.549233	-0.240744	-0.799169	0.358886	-0.417818
22551	8.026439	0.523758	-5.002460	-0.005980	-0.012701	-0.018167	-0.517374	-0.376797	0.551038	-0.240730	-0.799406	0.358900	-0.417361
22552	8.257337	0.658693	-5.420745	-0.068938	-0.067629	0.027737	-0.516552	-0.376263	0.551339	-0.241112	-0.799417	0.360356	-0.415862
22553	8.311018	0.910753	-5.440428	-0.019244	-0.073127	0.040742	-0.516949	-0.377002	0.552264	-0.240385	-0.799666	0.361711	-0.414625
22554	8.256727	0.869482	-5.588391	0.027939	-0.141880	-0.105892	-0.514166	-0.377974	0.554111	-0.239788	-0.801715	0.360582	-0.411989
22555	7.953579	0.953807	-5.569262	0.102313	-0.122222	-0.131522	-0.508612	-0.379339	0.557427	-0.238183	-0.804188	0.358401	-0.410000
22556	7.544009	1.034727	-5.601719	0.109821	-0.018642	-0.203322	-0.503603	-0.380469	0.561867	-0.237946	-0.806292	0.354427	-0.409459
22557	8.147085	0.951108	-5.470259	0.236716	0.074122	-0.188418	-0.501656	-0.379045	0.566629	-0.236033	-0.808170	0.349274	-0.411286
22558	8.031677	1.175864	-5.534511	0.287242	0.125067	-0.149852	-0.500567	-0.377423	0.567546	-0.233490	-0.809506	0.344003	-0.414541
22559	8.598512	1.286009	-5.187923	0.365663	0.106479	-0.087120	-0.500207	-0.371664	0.570103	-0.228884	-0.810941	0.339226	-0.418227
22560	8.282775	1.299968	-5.518942	0.419924	0.168445	-0.048653	-0.502214	-0.362874	0.574523	-0.223614	-0.811733	0.334252	-0.423512
22561	8.005733	1.365967	-5.232855	0.472668	0.145623	-0.195367	-0.504511	-0.352696	0.579307	-0.218452	-0.813912	0.326564	-0.427997
22562	8.160234	1.257039	-5.147576	0.661614	0.145376	-0.246363	-0.503462	-0.345129	0.584867	-0.210720	-0.817067	0.316337	-0.433508
22563	8.236689	0.879630	-5.070788	0.700511	0.061107	-0.394843	-0.502120	-0.337539	0.592772	-0.202976	-0.821919	0.303659	-0.437083
22564	8.219362	0.799403	-5.406333	0.758885	0.054033	-0.402087	-0.497229	-0.327332	0.600527	-0.194320	-0.826834	0.290273	-0.440826
22565	8.304323	0.541637	-5.215584	0.806704	0.066570	-0.429559	-0.493018	-0.316395	0.610818	-0.185045	-0.831775	0.275896	-0.444735
22566	8.235112	0.626332	-5.166561	0.765175	0.081128	-0.409476	-0.489923	-0.305490	0.619185	-0.176384	-0.836011	0.262055	-0.448667
22567	8.369976	0.491351	-5.116941	0.768308	0.064562	-0.393836	-0.485469	-0.293193	0.627349	-0.167311	-0.840116	0.248454	-0.452197
22568	8.368998	0.490623	-5.242484	0.730503	0.032033	-0.402120	-0.483333	-0.283732	0.633980	-0.158819	-0.844147	0.235071	-0.454900
22569	8.339238	0.380135	-5.304878	0.719975	0.010720	-0.383782	-0.478434	-0.273704	0.642553	-0.150111	-0.848063	0.222124	-0.457074
22570	8.334219	0.375644	-5.328869	0.720653	0.046237	-0.361818	-0.475200	-0.263586	0.649766	-0.141393	-0.851299	0.209354	-0.459857
22571	8.153403	0.434979	-5.679125	0.805568	0.066555	-0.336034	-0.472579	-0.248302	0.657577	-0.130947	-0.854282	0.196155	-0.463226
22572	8.048711	0.326126	-5.463410	0.945553	0.045278	-0.264190	-0.471640	-0.230483	0.665696	-0.117406	-0.857213	0.182847	-0.466871
22573	8.018347	0.675159	-5.798085	1.201163	0.206236	-0.196007	-0.472407	-0.209092	0.672944	-0.099291	-0.858616	0.167883	-0.474063
22574	8.467675	0.459081	-4.932443	1.219933	0.134690	-0.170073	-0.474536	-0.179437	0.677811	-0.080400	-0.860076	0.153209	-0.479929
22575	8.360063	0.121230	-4.995823	1.307726	0.076190	-0.305691	-0.475544	-0.149524	0.685720	-0.060997	-0.862121	0.135364	-0.484463
22576	8.300621	-0.216937	-5.061007	1.214249	0.019025	-0.377425	-0.473946	-0.118791	0.693241	-0.043766	-0.864177	0.117141	-0.487403
22577	8.212289	-0.523234	-5.136977	1.086026	-0.034818	-0.379498	-0.472573	-0.093287	0.698788	-0.028551	-0.866177	0.100137	-0.488769
22578	8.314566	-0.818488	-4.872258	0.860299	-0.045980	-0.335895	-0.470020	-0.074875	0.702786	-0.016850	-0.867663	0.086031	-0.489362
22579	8.210067	-0.863193	-5.279174	0.703764	0.034209	-0.314350	-0.468789	-0.061575	0.705657	-0.007701	-0.868054	0.073815	-0.490891
22580	8.404692	-0.777622	-5.073382	0.537132	-0.016487	-0.382432	-0.465599	-0.051845	0.706359	-0.002123	-0.868813	0.062011	-0.491238
22581	8.240399	-0.614705	-5.201412	0.512613	0.025927	-0.413758	-0.468069	-0.041593	0.706732	0.002761	-0.869071	0.049929	-0.492154
