# Supplementary material for: Identification of Haptic Based Guiding Using Hard Reins
Source: PLoS One. 2015 Jul 22;10(7):e0132020. doi: 10.1371/journal.pone.0132020 (PMC4511788; doi:10.1371/journal.pone.0132020)
Supplement: S2 File — (ZIP) [file pone.0132020.s002.zip › MotionData2/Subject11/T17/gh17.txt]

// Start Time: 0
// Sample rate: 25.0Hz
// Scenario: 4.0
// Firmware Version: 2.6.1
Counter	Acc_X	Acc_Y	Acc_Z	Gyr_X	Gyr_Y	Gyr_Z	Mag_X	Mag_Y	Mag_Z	Quat_w	Quat_x	Quat_y	Quat_z
21914	0.279808	-0.306668	9.651830	0.065515	-0.006313	0.005626	-0.153698	0.465738	-0.627230	-0.434889	0.004278	-0.015139	0.900347
21915	0.126613	-0.527743	9.810511	0.065601	0.011942	0.011139	-0.154202	0.464260	-0.628633	-0.435046	0.003605	-0.013886	0.900294
21916	0.035229	-0.571057	9.859454	0.051928	0.031931	-0.022188	-0.153418	0.462113	-0.628640	-0.434702	0.002635	-0.013088	0.900476
21917	0.022915	-0.520990	9.735233	0.013451	0.037350	-0.034390	-0.153672	0.461044	-0.628895	-0.434028	0.001978	-0.013009	0.900803
21918	-0.066970	-0.377092	9.659607	-0.042715	0.024500	-0.030050	-0.152377	0.461026	-0.629289	-0.433537	0.001966	-0.013851	0.901027
21919	-0.144583	-0.273591	9.722738	-0.037663	0.019050	-0.013412	-0.152517	0.462641	-0.628264	-0.433244	0.002074	-0.014542	0.901157
21920	-0.270144	-0.225518	9.784645	-0.005282	0.022714	-0.015108	-0.153677	0.463177	-0.629405	-0.433035	0.001766	-0.014695	0.901256
21921	-0.313423	-0.244497	9.887182	-0.008722	0.022691	-0.016973	-0.152130	0.464495	-0.629545	-0.432677	0.001541	-0.014902	0.901425
21922	-0.218972	-0.335526	9.944390	-0.026909	0.013515	-0.027195	-0.152395	0.464777	-0.628392	-0.432281	0.001590	-0.015365	0.901607
21923	-0.148978	-0.359893	9.812694	-0.021516	-0.004776	-0.041900	-0.150961	0.462350	-0.628916	-0.431481	0.001972	-0.015572	0.901985
21924	0.043493	-0.282596	9.793972	-0.037416	-0.004732	-0.029979	-0.152272	0.464522	-0.626986	-0.431037	0.002442	-0.016066	0.902188
21925	0.060191	-0.249186	9.705791	-0.049858	0.004435	-0.017136	-0.151494	0.464509	-0.627376	-0.430679	0.002901	-0.016857	0.902343
21926	0.125481	-0.287069	9.845078	-0.039519	0.011818	0.006903	-0.152543	0.466672	-0.626088	-0.430883	0.003078	-0.017534	0.902232
21927	0.014280	-0.214704	9.967463	-0.034418	0.010009	0.021689	-0.151504	0.467448	-0.627502	-0.431224	0.003295	-0.018085	0.902058
21928	-0.072883	-0.127824	10.099876	-0.011698	-0.010079	0.027363	-0.151377	0.467318	-0.626992	-0.431794	0.003620	-0.018072	0.901784
21929	-0.142251	-0.248873	9.915119	0.005725	-0.009126	0.034838	-0.151511	0.467859	-0.626479	-0.432382	0.003824	-0.017726	0.901508
21930	-0.045389	-0.345134	9.847469	0.033875	-0.017326	0.025774	-0.151636	0.467056	-0.626734	-0.432930	0.003886	-0.016829	0.901262
21931	0.019392	-0.287809	9.690467	0.002246	-0.002712	0.027438	-0.151115	0.465320	-0.626100	-0.433381	0.004009	-0.016598	0.901049
21932	-0.038606	-0.254000	9.762404	-0.006615	-0.010016	0.039398	-0.150336	0.465835	-0.627129	-0.434168	0.004285	-0.016495	0.900671
21933	-0.112874	-0.350345	9.769961	0.049343	-0.017248	0.051691	-0.150342	0.466908	-0.626744	-0.435065	0.004249	-0.015292	0.900259
21934	-0.093474	-0.379560	9.656925	0.047633	-0.009946	0.044292	-0.149947	0.466625	-0.627899	-0.435963	0.004051	-0.014212	0.899843
21935	-0.019122	-0.307838	9.483413	0.003788	0.020176	0.038487	-0.148654	0.466346	-0.627653	-0.436606	0.003740	-0.014161	0.899534
21936	0.014877	-0.360654	9.494990	-0.016297	0.042082	0.034664	-0.148388	0.464470	-0.627912	-0.437305	0.003167	-0.014685	0.899188
21937	-0.172217	-0.553233	9.564949	0.005907	0.046584	0.012621	-0.147343	0.464571	-0.629966	-0.437474	0.002370	-0.014838	0.899106
21938	-0.177407	-0.455390	10.041504	-0.033221	0.037335	-0.000494	-0.145940	0.465390	-0.626652	-0.437571	0.002041	-0.015623	0.899046
21939	-0.143552	-0.453286	10.637090	-0.045990	0.000702	-0.009736	-0.145414	0.466826	-0.629469	-0.437349	0.002527	-0.016320	0.899140
21940	-0.182577	-0.375520	10.186585	0.013421	-0.054050	-0.013042	-0.146980	0.466340	-0.626388	-0.437225	0.003438	-0.015466	0.899213
21941	0.149957	-0.379593	9.505586	-0.019291	-0.048476	-0.002121	-0.148530	0.466619	-0.626887	-0.437156	0.004576	-0.015255	0.899245
21942	0.269241	-0.114505	9.575220	-0.088656	0.001742	0.002056	-0.148402	0.467682	-0.627399	-0.437262	0.005370	-0.016725	0.899162
21943	0.158042	-0.034241	9.896930	-0.057333	0.005457	0.027115	-0.146858	0.468475	-0.626516	-0.437698	0.005870	-0.017646	0.898930
21944	0.009561	-0.223278	10.276919	0.044417	-0.013666	0.031350	-0.147893	0.468489	-0.626252	-0.438343	0.005766	-0.016592	0.898636
21945	-0.154117	-0.282051	10.068154	0.104169	-0.046577	0.005861	-0.147879	0.465940	-0.627276	-0.438430	0.005787	-0.014146	0.898635
21946	0.154186	-0.251878	9.567420	0.055062	-0.020987	-0.005485	-0.149940	0.464488	-0.627772	-0.438411	0.005733	-0.012832	0.898664
21947	0.274435	-0.191312	9.622195	-0.004604	-0.004555	0.007109	-0.147607	0.462727	-0.627535	-0.438496	0.005961	-0.012699	0.898624
21948	0.253202	-0.279610	9.841574	-0.001227	0.000975	0.032036	-0.148894	0.462994	-0.629059	-0.439128	0.005997	-0.012594	0.898316
21949	0.130795	-0.387802	9.930120	0.023450	0.015571	0.021063	-0.147598	0.462311	-0.629070	-0.439461	0.005624	-0.012132	0.898162
21950	0.000047	-0.260170	10.045897	0.037271	0.004633	0.036827	-0.146817	0.461629	-0.629588	-0.440177	0.005254	-0.011368	0.897824
21951	-0.212117	-0.261395	9.811085	0.023368	-0.006414	0.016465	-0.145516	0.460009	-0.629855	-0.440432	0.005268	-0.010721	0.897706
21952	-0.212715	-0.139026	9.719189	0.021432	-0.004559	0.024753	-0.145778	0.459885	-0.629086	-0.440943	0.005205	-0.010160	0.897463
21953	-0.143010	-0.095485	9.749252	0.038916	-0.012750	0.027623	-0.146413	0.458675	-0.630616	-0.441401	0.005177	-0.009181	0.897248
21954	0.008926	-0.109464	9.793676	0.082760	-0.013606	0.024161	-0.145883	0.455460	-0.630749	-0.441919	0.004735	-0.007439	0.897012
21955	0.019105	-0.222478	9.801787	0.112601	-0.009923	0.022466	-0.145878	0.455185	-0.631517	-0.442288	0.004003	-0.005163	0.896849
21956	0.057923	-0.272706	9.863850	0.076103	-0.031944	0.003861	-0.147794	0.451577	-0.633677	-0.442445	0.003950	-0.003376	0.896781
21957	0.038623	-0.267802	9.902141	0.016704	0.000847	-0.012181	-0.147141	0.450630	-0.634194	-0.442183	0.003879	-0.002925	0.896912
21958	0.100780	-0.164732	9.757756	-0.020148	-0.002830	-0.013286	-0.147402	0.450505	-0.633553	-0.442023	0.004157	-0.003120	0.896989
21959	0.177892	-0.162401	9.691304	-0.009666	0.000853	-0.013235	-0.148825	0.450919	-0.633797	-0.441740	0.004324	-0.003144	0.897127
21960	0.061992	-0.119168	9.738832	-0.018381	0.011772	-0.020686	-0.148043	0.450235	-0.634571	-0.441443	0.004324	-0.003436	0.897272
21961	-0.017831	-0.056445	9.837374	-0.025541	0.016353	-0.005971	-0.148179	0.451974	-0.634569	-0.441287	0.004349	-0.003884	0.897347
21962	-0.048975	-0.094802	9.894149	-0.021937	-0.005596	-0.009610	-0.148826	0.451053	-0.633797	-0.441198	0.004692	-0.004088	0.897388
21963	-0.010539	-0.070996	9.798835	-0.007879	0.002630	-0.020625	-0.148041	0.451027	-0.635593	-0.440782	0.004800	-0.004098	0.897592
21964	0.075915	-0.003560	9.771786	-0.022050	0.019109	-0.009647	-0.147540	0.451452	-0.632528	-0.440709	0.004701	-0.004522	0.897626
21965	0.085700	-0.032286	9.807476	-0.009852	0.015489	-0.000349	-0.149609	0.452403	-0.633279	-0.440656	0.004592	-0.004676	0.897652
21966	0.100480	-0.094410	9.921951	0.006037	0.008176	-0.004870	-0.147795	0.452111	-0.633805	-0.440666	0.004442	-0.004499	0.897649
21967	0.136741	-0.118582	9.866747	-0.000869	0.008151	-0.015053	-0.149736	0.451604	-0.633150	-0.440351	0.004390	-0.004423	0.897804
21968	0.235120	-0.022074	9.893020	-0.006243	0.008183	-0.005853	-0.148182	0.450255	-0.632651	-0.440324	0.004347	-0.004467	0.897817
21969	0.095559	-0.077949	9.814129	0.009405	0.010036	0.003451	-0.147788	0.450506	-0.633933	-0.440341	0.004173	-0.004217	0.897811
21970	0.037833	-0.104529	9.813217	0.029618	0.022821	-0.005696	-0.147136	0.449558	-0.634450	-0.440325	0.003551	-0.003746	0.897824
21971	-0.005625	-0.084960	9.933094	0.027061	0.005434	-0.007532	-0.147517	0.447293	-0.634193	-0.440147	0.003302	-0.003139	0.897914
21972	-0.078345	-0.003659	9.832748	0.037407	0.000892	-0.000095	-0.145827	0.446461	-0.635357	-0.440237	0.003005	-0.002336	0.897873
21973	-0.044465	-0.027286	9.938341	0.032121	0.000907	0.009108	-0.146993	0.446213	-0.634709	-0.440358	0.002783	-0.001601	0.897816
21974	0.085280	0.059360	9.875962	0.019906	0.004548	-0.001110	-0.147248	0.446476	-0.635474	-0.440429	0.002574	-0.001144	0.897783
21975	0.210347	0.117259	9.851540	0.005780	-0.013695	0.010847	-0.148018	0.445012	-0.635724	-0.440580	0.002848	-0.000742	0.897709
21976	0.277852	0.117608	9.914578	0.019756	0.004614	0.014583	-0.148791	0.443291	-0.634952	-0.440906	0.002639	-0.000289	0.897550
21977	0.261051	0.108453	10.060703	0.032762	-0.009956	0.034973	-0.147881	0.445129	-0.637260	-0.441490	0.002617	0.000580	0.897262
21978	0.326523	0.021594	9.947289	0.024930	-0.006302	0.031244	-0.147357	0.442323	-0.636626	-0.442108	0.002557	0.001220	0.896957
21979	0.404226	-0.082827	10.318574	0.046265	-0.017291	0.020298	-0.148384	0.442188	-0.637896	-0.442429	0.002564	0.002405	0.896797
21980	0.192988	-0.270955	10.297164	0.088600	-0.042923	-0.001596	-0.149280	0.440587	-0.638657	-0.442433	0.002597	0.004513	0.896787
21981	0.244546	0.036766	10.210754	0.037711	-0.044807	-0.009246	-0.150441	0.439798	-0.638648	-0.442219	0.003180	0.005781	0.896883
21982	0.484340	0.280866	9.700379	0.022584	-0.055724	-0.012994	-0.150175	0.438984	-0.639546	-0.442002	0.004025	0.006819	0.896979
21983	0.830548	0.468938	9.627043	0.086104	-0.008926	0.010333	-0.151202	0.437522	-0.639922	-0.442147	0.003563	0.008675	0.896894
21984	1.029977	0.617082	9.921400	0.189343	0.015890	0.017275	-0.152223	0.434589	-0.640427	-0.442472	0.001653	0.012068	0.896700
21985	0.861166	0.118360	9.795223	0.212554	0.081610	-0.015914	-0.150113	0.428117	-0.643899	-0.442163	-0.001518	0.015432	0.896801
21986	1.019830	0.215418	9.946876	0.219795	0.108984	-0.041761	-0.149309	0.424073	-0.646465	-0.441424	-0.005383	0.018547	0.897091
21987	0.770057	0.017351	9.855361	0.176250	0.129872	-0.062317	-0.146564	0.417883	-0.647768	-0.440286	-0.009068	0.020840	0.897570
21988	0.637599	0.497917	9.772058	0.079845	0.136106	-0.083146	-0.143828	0.416353	-0.650732	-0.438814	-0.012203	0.021198	0.898245
21989	0.565348	0.478009	9.619894	0.076082	0.143465	-0.062873	-0.141224	0.413770	-0.652288	-0.437680	-0.015224	0.021593	0.898742
21990	0.512797	0.397849	10.127114	0.082772	0.154530	-0.009332	-0.135658	0.413698	-0.653355	-0.437529	-0.018683	0.021862	0.898744
21991	-0.096629	0.289356	9.707078	-0.064609	0.156178	0.006517	-0.132420	0.414183	-0.654659	-0.437693	-0.020658	0.019629	0.898673
21992	0.152825	0.034265	9.533017	-0.187000	0.150596	0.002239	-0.128306	0.420287	-0.654433	-0.437839	-0.021680	0.015088	0.898665
21993	-0.077414	-0.216687	9.440944	-0.218196	0.150470	-0.021910	-0.124974	0.425747	-0.652539	-0.437535	-0.022199	0.010096	0.898871
21994	-0.163232	0.080681	9.221098	-0.164385	0.165207	-0.003217	-0.120346	0.430925	-0.650783	-0.437555	-0.023683	0.005831	0.898861
21995	-0.291784	0.243574	9.094974	-0.038730	0.150780	0.023271	-0.116742	0.435296	-0.650682	-0.437963	-0.025774	0.004070	0.898614
21996	-0.549761	0.273464	9.544216	0.142972	0.156516	0.072156	-0.112080	0.435762	-0.652381	-0.439175	-0.029785	0.005442	0.897891
21997	-0.624847	0.339867	9.309231	0.218089	0.120067	0.079973	-0.107520	0.430073	-0.654977	-0.440445	-0.033591	0.008581	0.897110
21998	-0.450584	0.188496	9.260731	0.174365	0.085340	0.089048	-0.105158	0.424541	-0.657684	-0.441913	-0.036595	0.011154	0.896242
21999	-0.147679	0.412164	10.476376	0.073212	0.026710	0.094151	-0.103075	0.421836	-0.658597	-0.443509	-0.037436	0.012520	0.895400
22000	-0.481596	0.144762	9.855068	0.001358	-0.004450	0.093842	-0.102298	0.421296	-0.658347	-0.445161	-0.037298	0.012790	0.894582
22001	-0.109549	0.477351	9.820002	-0.107191	-0.002717	0.078522	-0.103594	0.423837	-0.659615	-0.446599	-0.036002	0.011165	0.893940
22002	-0.049379	-0.013338	9.799281	-0.019251	-0.053816	0.071690	-0.104122	0.426384	-0.659354	-0.447854	-0.034806	0.011490	0.893355
22003	-0.202902	0.337567	9.797969	0.051044	-0.094081	0.027786	-0.105542	0.425201	-0.658959	-0.448249	-0.033282	0.013463	0.893188
22004	-0.242252	1.008314	9.701400	0.010897	-0.136051	0.068222	-0.108641	0.423766	-0.658935	-0.449392	-0.030885	0.015059	0.892673
22005	-0.541507	0.041221	9.157011	0.197860	-0.148714	0.048004	-0.113016	0.419261	-0.659926	-0.450033	-0.029712	0.020155	0.892290
22006	-0.769583	0.369001	9.471499	0.096727	-0.145350	-0.003301	-0.118673	0.411829	-0.661035	-0.449824	-0.027945	0.023324	0.892375
22007	-0.667808	0.269243	9.785472	-0.081532	-0.123658	-0.018998	-0.123070	0.411348	-0.660617	-0.449426	-0.024762	0.023128	0.892675
22008	-0.407632	0.329697	10.429591	-0.112967	-0.098078	-0.006277	-0.126444	0.412604	-0.659055	-0.449294	-0.021953	0.022127	0.892840
22009	-0.213102	0.468504	10.106931	0.028939	-0.092459	-0.035095	-0.128903	0.412104	-0.658269	-0.448567	-0.020337	0.023596	0.893206
22010	-0.529641	0.631599	10.149467	0.106762	-0.090602	-0.038416	-0.133676	0.408817	-0.658233	-0.447768	-0.019650	0.026438	0.893543
22011	-0.414294	0.729915	10.694358	0.088530	-0.082418	-0.038528	-0.137272	0.404166	-0.659613	-0.446954	-0.018780	0.028867	0.893894
22012	-0.198819	1.017096	10.133958	-0.018358	-0.043235	-0.068661	-0.139605	0.401813	-0.656910	-0.445682	-0.017838	0.029037	0.894542
22013	-0.218185	1.025999	9.934689	-0.014691	-0.094446	-0.087020	-0.141401	0.399549	-0.658176	-0.444028	-0.015882	0.029727	0.895379
22014	-0.245988	0.806039	10.346573	0.204386	-0.123474	-0.080324	-0.145783	0.395059	-0.657631	-0.442428	-0.015489	0.034595	0.896003
22015	-0.091879	0.866189	10.963296	0.321690	-0.137934	-0.057562	-0.149611	0.385317	-0.660675	-0.441144	-0.015736	0.041700	0.896329
22016	0.167857	0.986489	10.818597	0.247848	-0.115978	-0.037661	-0.153708	0.374934	-0.661158	-0.440261	-0.015830	0.047291	0.896484
22017	0.177015	1.048128	9.845080	0.221439	-0.150715	-0.058035	-0.157802	0.365605	-0.663176	-0.438955	-0.014970	0.052714	0.896837
22018	-0.164338	0.821402	9.164270	0.279430	-0.227500	-0.087150	-0.162803	0.356690	-0.664931	-0.437031	-0.013390	0.059833	0.897354
22019	0.073602	0.965937	9.084512	0.200725	-0.276919	-0.096698	-0.170000	0.345803	-0.665902	-0.434853	-0.010146	0.065951	0.898026
22020	0.062795	0.706413	9.171978	0.223791	-0.324449	-0.103879	-0.178774	0.338566	-0.664301	-0.432479	-0.006359	0.072906	0.898669
22021	0.138595	0.985339	9.092590	0.181676	-0.269676	-0.118953	-0.185468	0.330753	-0.664635	-0.429867	-0.003130	0.078575	0.899461
22022	0.730333	1.272319	9.661374	0.109890	-0.151813	-0.121343	-0.191524	0.325472	-0.664973	-0.427420	-0.001492	0.081986	0.900327
22023	0.651507	1.617594	9.377461	-0.053427	-0.089798	-0.109362	-0.193836	0.321354	-0.665085	-0.425256	0.000529	0.081884	0.901361
22024	0.358217	1.942780	8.971256	-0.059337	-0.101614	-0.078017	-0.195791	0.323528	-0.663662	-0.423675	0.002780	0.081817	0.902107
22025	0.427858	1.990353	8.773360	0.071265	-0.141489	-0.010843	-0.197728	0.321156	-0.662369	-0.423200	0.004806	0.084432	0.902081
22026	0.010100	1.648861	9.045492	0.151505	-0.159623	0.045885	-0.198228	0.316351	-0.662367	-0.423795	0.006519	0.088649	0.901386
22027	-0.315436	1.672129	9.004378	0.112508	-0.165083	0.089059	-0.202231	0.312405	-0.660547	-0.425064	0.008729	0.092177	0.900415
22028	-0.538763	1.514725	9.532923	-0.056306	-0.126934	0.097366	-0.204947	0.311375	-0.659630	-0.426663	0.011704	0.092364	0.899606
22029	-0.337193	1.733779	10.161918	-0.153016	-0.010190	0.049618	-0.206393	0.315682	-0.658082	-0.427442	0.013228	0.089749	0.899480
22030	0.573790	1.768921	10.060504	-0.295814	0.015194	-0.025864	-0.205903	0.321302	-0.656805	-0.427728	0.015401	0.084457	0.899822
22031	0.662188	1.438067	10.335108	-0.395165	-0.048916	-0.031789	-0.204809	0.333101	-0.651565	-0.426883	0.019528	0.077829	0.900740
22032	1.015572	0.105502	10.166109	-0.234379	-0.078130	-0.104680	-0.207687	0.339564	-0.649877	-0.425541	0.022753	0.074473	0.901583
22033	0.973418	-0.183110	9.504025	-0.413630	-0.000015	-0.233048	-0.208367	0.343750	-0.646289	-0.421084	0.025878	0.067100	0.904166
22034	0.981738	0.109030	9.810619	-0.561200	0.061602	-0.372342	-0.209205	0.357148	-0.643719	-0.414275	0.029022	0.056766	0.907916
22035	0.451373	0.154003	10.607955	-0.377896	0.015719	-0.471048	-0.210289	0.365216	-0.639871	-0.405448	0.031291	0.049968	0.912215
22036	0.023645	-0.151784	10.071640	-0.200394	-0.008069	-0.545785	-0.214716	0.369040	-0.636509	-0.395428	0.032559	0.046859	0.916723
22037	0.375675	-0.172774	10.060229	-0.076018	0.001020	-0.639289	-0.219371	0.367498	-0.635450	-0.383587	0.032482	0.045720	0.921800
22038	0.715817	0.266940	9.714345	-0.111721	0.035646	-0.696747	-0.221957	0.365537	-0.634024	-0.370715	0.032091	0.043975	0.927150
22039	1.038985	0.223519	9.491137	0.010378	-0.017038	-0.646194	-0.227119	0.361592	-0.633345	-0.358655	0.031724	0.044544	0.931867
22040	1.282174	-0.228227	9.496672	0.286653	-0.071368	-0.576385	-0.232242	0.350541	-0.634972	-0.348036	0.030535	0.050898	0.935600
22041	0.625852	-0.043067	10.561216	0.283064	-0.076033	-0.545065	-0.236706	0.335478	-0.636222	-0.337867	0.029425	0.056849	0.939014
22042	-0.385021	1.727761	11.947107	-0.222194	-0.048358	-0.500740	-0.243272	0.329656	-0.637707	-0.328250	0.031321	0.053430	0.942558
22043	-0.897540	4.071405	11.720773	-0.615157	-0.131658	-0.376296	-0.246040	0.339076	-0.634229	-0.320552	0.037305	0.042820	0.945527
22044	-0.149624	2.882009	10.981423	-0.080596	-0.348869	-0.182119	-0.252424	0.348260	-0.631616	-0.316757	0.044322	0.043803	0.946457
22045	0.548083	0.065361	9.954770	0.937850	-0.493820	-0.166409	-0.268385	0.331842	-0.634055	-0.313886	0.047386	0.064757	0.946064
22046	1.818367	-1.504853	8.696521	0.890903	-0.444675	-0.327165	-0.283916	0.308171	-0.639825	-0.307901	0.049830	0.084832	0.946318
22047	1.602976	-1.842832	8.471356	0.205447	-0.332792	-0.594747	-0.298979	0.288840	-0.638692	-0.296218	0.053752	0.091127	0.949243
22048	1.307227	-1.492387	8.418307	-0.219945	-0.213213	-0.816763	-0.313034	0.277638	-0.638585	-0.280015	0.057667	0.089212	0.954100
22049	1.881657	-0.109719	8.630269	-0.406695	-0.114963	-0.951728	-0.322346	0.274694	-0.635955	-0.261100	0.060399	0.082824	0.959854
22050	1.978517	0.288295	8.190324	-0.515282	0.021930	-1.003259	-0.329863	0.275737	-0.633466	-0.241170	0.061058	0.074141	0.965718
22051	2.753196	0.612748	8.355713	-0.341420	0.118921	-1.074502	-0.334818	0.281975	-0.629843	-0.220100	0.058874	0.067921	0.971327
22052	1.973538	1.342060	8.229055	-0.318211	0.236680	-1.102317	-0.337115	0.275042	-0.630851	-0.198562	0.054238	0.062107	0.976614
22053	1.778345	0.837915	8.642593	-0.237936	0.283242	-1.129658	-0.339889	0.260605	-0.634416	-0.176515	0.048374	0.057251	0.981440
22054	1.365397	0.527665	9.606455	-0.264870	0.356013	-1.200059	-0.338554	0.250693	-0.635326	-0.153032	0.041013	0.052062	0.985996
22055	0.483977	0.368348	9.958421	-0.752678	0.453864	-1.265468	-0.335162	0.247414	-0.638807	-0.127836	0.033194	0.036542	0.990566
22056	-0.257055	1.130251	10.898252	-1.000111	0.541249	-1.233709	-0.329236	0.257208	-0.641663	-0.103042	0.024201	0.016273	0.994249
22057	-0.083101	1.043801	10.841060	-0.821476	0.504921	-1.230891	-0.323168	0.263396	-0.644266	-0.078248	0.015574	-0.000759	0.996812
22058	-0.331323	1.023430	10.656046	-0.813506	0.399107	-1.145787	-0.317998	0.266262	-0.645968	-0.055109	0.008999	-0.017125	0.998293
22059	-0.591394	-0.055117	10.559289	-0.971842	0.304209	-0.999658	-0.316483	0.276797	-0.646487	-0.034808	0.004438	-0.036856	0.998704
22060	0.114838	-0.038705	10.726920	-0.973558	0.373300	-0.819785	-0.312790	0.289869	-0.644720	-0.018062	-0.001632	-0.056362	0.998246
22061	0.905249	1.083467	12.017318	-0.795340	0.396904	-0.614076	-0.308057	0.304775	-0.645518	-0.005330	-0.008432	-0.072433	0.997323
22062	-0.140818	1.009545	10.705632	-0.715745	0.303378	-0.385595	-0.302674	0.317812	-0.645427	0.002650	-0.013734	-0.086691	0.996137
22063	-0.564956	-0.098439	9.130832	-0.814008	0.277319	-0.182036	-0.297963	0.336211	-0.644433	0.006578	-0.018848	-0.102808	0.994501
22064	-0.025755	-0.948078	9.383166	-0.641793	0.204685	-0.085012	-0.294418	0.354230	-0.642662	0.008355	-0.022704	-0.115469	0.993016
22065	-0.270048	-2.282162	9.820610	-0.346605	0.099112	-0.002089	-0.290468	0.366109	-0.639619	0.008510	-0.024573	-0.122175	0.992168
22066	-0.692820	-2.572307	10.338232	-0.090853	-0.006657	0.027049	-0.290754	0.373461	-0.639742	0.007807	-0.024396	-0.123868	0.991968
22067	-1.047829	-2.975111	9.527617	0.154274	-0.027442	0.014494	-0.291253	0.370248	-0.640890	0.007566	-0.023738	-0.120669	0.992380
22068	-0.682672	-2.730421	9.116827	0.166766	-0.030207	-0.034345	-0.292516	0.364631	-0.642801	0.008160	-0.022905	-0.117281	0.992801
22069	-0.226558	-2.335188	9.061821	0.230190	-0.024732	-0.094944	-0.293774	0.357677	-0.644712	0.010133	-0.022032	-0.112648	0.993339
22070	-0.159255	-2.286240	9.267150	0.449504	-0.081253	-0.130663	-0.297069	0.344449	-0.648273	0.012627	-0.019906	-0.103689	0.994330
22071	0.048786	-1.919055	9.595861	0.468791	-0.108651	-0.136074	-0.298802	0.326937	-0.650824	0.015337	-0.017203	-0.094336	0.995274
22072	0.356224	-1.172439	9.676405	0.401728	-0.079389	-0.120795	-0.300805	0.311441	-0.652478	0.017663	-0.015152	-0.086303	0.995997
22073	0.306320	-0.821933	9.498442	0.590314	-0.035262	-0.104236	-0.303848	0.297692	-0.654378	0.019902	-0.013880	-0.074418	0.996932
22074	0.363895	-0.764162	9.475787	0.832707	0.001568	-0.104912	-0.304894	0.273064	-0.659624	0.022149	-0.013307	-0.057736	0.997997
22075	0.302161	-0.971915	9.256284	0.748188	0.076304	-0.151590	-0.305815	0.245523	-0.661931	0.025506	-0.014109	-0.042612	0.998666
22076	0.031697	-0.869033	9.250402	0.277622	0.177050	-0.211364	-0.302232	0.228191	-0.667338	0.029946	-0.017213	-0.036936	0.998721
22077	-0.603723	-0.034147	9.664207	0.222832	0.197929	-0.200669	-0.298684	0.217560	-0.670823	0.034224	-0.020677	-0.032224	0.998681
22078	-0.326901	0.087559	10.623762	0.563825	0.200282	-0.128812	-0.293969	0.204125	-0.672785	0.037114	-0.024096	-0.020780	0.998804
22079	-0.018407	-0.420125	10.413108	0.707824	0.220538	-0.152070	-0.288690	0.180512	-0.676418	0.040625	-0.027688	-0.006314	0.998771
22080	-0.372400	0.001421	10.082093	0.266318	0.302248	-0.169229	-0.282664	0.164639	-0.680181	0.044194	-0.033379	-0.000746	0.998465
22081	-0.726647	0.481080	9.862298	0.089126	0.281923	-0.168284	-0.276401	0.154642	-0.684071	0.047663	-0.038707	0.001425	0.998112
22082	-0.755518	0.455848	9.535254	0.036266	0.180532	-0.131475	-0.269136	0.149741	-0.685026	0.050320	-0.042171	0.002315	0.997840
22083	-0.762856	0.495736	9.948572	-0.015047	0.086517	-0.050382	-0.265755	0.148076	-0.687483	0.051353	-0.043697	0.002342	0.997721
22084	-1.260288	0.177869	10.141087	-0.068008	0.015268	0.023285	-0.265236	0.147269	-0.687360	0.050836	-0.043962	0.001115	0.997738
22085	-1.607525	0.195724	9.936482	-0.353691	-0.017918	0.047719	-0.266540	0.151550	-0.688371	0.049616	-0.043784	-0.005629	0.997792
22086	-1.305824	0.601065	9.409746	-0.428882	-0.045442	0.003080	-0.268659	0.165203	-0.688476	0.049174	-0.043193	-0.014136	0.997756
22087	-1.184095	0.327949	8.963022	-0.155619	-0.094476	-0.006512	-0.270491	0.170041	-0.687820	0.049183	-0.041311	-0.017004	0.997790
22088	-0.807092	0.132109	9.158207	-0.311468	-0.092711	0.020405	-0.272714	0.176483	-0.687543	0.048482	-0.039663	-0.023199	0.997767
22089	-0.681470	0.085176	9.429939	-0.141617	-0.116256	0.034226	-0.276367	0.183616	-0.686488	0.047672	-0.037349	-0.025746	0.997832
22090	-0.746249	-0.476901	9.709473	-0.092100	-0.145500	0.029006	-0.281036	0.184889	-0.684660	0.046942	-0.034437	-0.027606	0.997922
22091	-0.397150	-0.886748	9.947000	-0.286035	-0.149346	0.026215	-0.285710	0.187895	-0.683215	0.046180	-0.031585	-0.033097	0.997885
22092	-0.247453	-0.942039	9.870815	-0.533711	-0.115791	0.019381	-0.288611	0.199048	-0.680246	0.045388	-0.029667	-0.043745	0.997570
22093	-0.296618	-0.755776	9.498544	-0.392922	-0.105592	0.007151	-0.291248	0.211380	-0.679325	0.044962	-0.027751	-0.051356	0.997282
22094	-0.596128	-0.639495	9.206960	-0.379511	-0.072608	0.042224	-0.292972	0.220504	-0.677517	0.043828	-0.026573	-0.058869	0.996949
22095	-0.664179	-0.500792	9.709904	-0.413339	-0.003081	0.100995	-0.293417	0.234153	-0.676228	0.041631	-0.026831	-0.066711	0.996542
22096	-0.937062	-0.897634	9.891405	-0.473208	0.081918	0.151326	-0.292957	0.248852	-0.675714	0.038464	-0.028944	-0.075893	0.995953
22097	-0.852425	-0.952638	9.937026	-0.538677	0.141436	0.220125	-0.287849	0.264312	-0.674213	0.034015	-0.032373	-0.086006	0.995187
22098	-0.427432	-0.600565	9.941129	-0.537372	0.143410	0.250583	-0.283915	0.283254	-0.673212	0.028930	-0.035907	-0.096338	0.994280
22099	-0.651337	-1.174081	9.782187	-0.357513	0.077974	0.330062	-0.278152	0.298025	-0.672996	0.022290	-0.038154	-0.102727	0.993728
22100	-1.445424	-1.464237	9.809111	-0.323281	0.041566	0.422564	-0.276522	0.311771	-0.673002	0.013740	-0.039877	-0.108708	0.993179
22101	-1.990506	-1.392642	9.958639	-0.346389	0.079902	0.448203	-0.273362	0.329390	-0.671485	0.004753	-0.042450	-0.114729	0.992478
22102	-1.217736	-1.686669	10.052933	-0.381434	0.063603	0.483164	-0.268125	0.345113	-0.670240	-0.005003	-0.044742	-0.121775	0.991536
22103	-1.143908	-2.027430	9.549610	-0.275866	-0.033218	0.443266	-0.265844	0.356455	-0.669358	-0.014108	-0.045066	-0.126346	0.990862
22104	-1.547560	-2.307503	9.484312	-0.011154	-0.125337	0.427213	-0.262648	0.365514	-0.668612	-0.022887	-0.043547	-0.126041	0.990805
22105	-1.545885	-2.653229	9.681093	0.201219	-0.201029	0.409039	-0.266799	0.367177	-0.667300	-0.031314	-0.040656	-0.121125	0.991310
22106	-1.516597	-1.731076	9.199864	0.304059	-0.257570	0.392075	-0.271947	0.364002	-0.669818	-0.039450	-0.036579	-0.114506	0.991965
22107	-1.263124	-1.297359	9.261115	0.338293	-0.242722	0.450355	-0.276460	0.360310	-0.669784	-0.048682	-0.033067	-0.106757	0.992542
22108	-0.881179	-1.506654	9.739376	0.226511	-0.262906	0.460915	-0.280461	0.356757	-0.668731	-0.058219	-0.028946	-0.101587	0.992700
22109	-0.670656	-1.169555	9.710066	0.204069	-0.271929	0.501414	-0.283823	0.356530	-0.668449	-0.068592	-0.024805	-0.096377	0.992669
22110	-0.800667	-1.203579	9.684374	0.333049	-0.268006	0.558355	-0.288343	0.354976	-0.668541	-0.079998	-0.020913	-0.089002	0.992593
22111	-0.774509	-1.620721	10.086796	0.439087	-0.293436	0.588480	-0.292862	0.352358	-0.668123	-0.091992	-0.016843	-0.079003	0.992478
22112	-1.031959	-1.217611	9.936436	0.538192	-0.253053	0.621193	-0.296967	0.345307	-0.669501	-0.104501	-0.013692	-0.067524	0.992135
22113	-1.016805	-1.330311	10.736651	0.483510	-0.156125	0.687211	-0.298361	0.339564	-0.670771	-0.118178	-0.012568	-0.056856	0.991284
22114	-0.187315	-1.375698	11.050976	0.438193	-0.095768	0.683228	-0.298067	0.334316	-0.674100	-0.131675	-0.012387	-0.047650	0.990070
22115	-0.160084	-1.040759	10.496689	0.452560	-0.103206	0.607626	-0.296222	0.329719	-0.677442	-0.143648	-0.012120	-0.037736	0.988835
22116	-0.867973	-1.226377	10.091454	0.449776	-0.185732	0.532048	-0.297999	0.324764	-0.680499	-0.154156	-0.010050	-0.028059	0.987597
22117	-0.847004	-0.567520	10.000081	0.435585	-0.238773	0.517262	-0.301589	0.318110	-0.681753	-0.164368	-0.007002	-0.018133	0.986208
22118	-0.443472	-0.289713	9.402902	0.281167	-0.229689	0.519244	-0.305195	0.315069	-0.682493	-0.174607	-0.003498	-0.011640	0.984563
22119	-0.308990	-0.199388	9.006996	0.235609	-0.146585	0.493972	-0.307778	0.314826	-0.682984	-0.184300	-0.001593	-0.005991	0.982850
22120	-0.271161	-0.035067	9.201667	0.104465	-0.049020	0.463616	-0.306615	0.316274	-0.683887	-0.193376	-0.000987	-0.003621	0.981117
22121	-0.605799	0.385236	9.199637	-0.139783	0.023700	0.429009	-0.304704	0.324137	-0.683899	-0.201748	-0.001011	-0.005985	0.979419
22122	-0.736767	0.561121	9.356892	-0.259478	0.049051	0.396969	-0.302032	0.335601	-0.683787	-0.209481	-0.000891	-0.011135	0.977749
22123	-0.552397	0.324224	9.616908	-0.164391	-0.020356	0.375424	-0.298328	0.346926	-0.683044	-0.216787	0.000002	-0.013774	0.976122
22124	-0.555921	0.052596	9.677871	0.014590	-0.065914	0.357033	-0.296554	0.354939	-0.681520	-0.223743	0.001207	-0.013079	0.974560
22125	-0.269624	-0.325751	10.018460	0.072464	-0.020089	0.378507	-0.296048	0.358669	-0.682162	-0.231084	0.001048	-0.011115	0.972870
22126	0.411674	-0.667362	9.616800	-0.145240	0.096708	0.349585	-0.291689	0.368114	-0.681553	-0.237825	-0.000163	-0.014270	0.971203
22127	0.480477	-0.962211	9.176478	-0.340118	0.171371	0.307897	-0.284754	0.380733	-0.681474	-0.243712	-0.002030	-0.021269	0.969612
22128	0.175856	-0.754460	9.608578	-0.271158	0.163889	0.239937	-0.278069	0.391747	-0.681778	-0.248274	-0.003911	-0.027190	0.968300
22129	-0.282919	-1.060097	10.540874	-0.100726	0.078013	0.235382	-0.272419	0.401581	-0.681051	-0.252760	-0.005092	-0.029136	0.967077
22130	-0.280938	-0.963381	10.683859	0.090366	-0.020530	0.220806	-0.271905	0.403173	-0.681566	-0.257016	-0.005204	-0.027135	0.966012
22131	0.095951	-0.157024	9.904229	0.289139	-0.062188	0.237551	-0.271381	0.402092	-0.682210	-0.261565	-0.005640	-0.020841	0.964944
22132	0.231021	-0.165685	10.106982	0.631988	-0.076331	0.278074	-0.270801	0.391616	-0.686950	-0.266850	-0.007514	-0.008085	0.963675
22133	0.198317	-0.402855	9.709724	0.591924	-0.049002	0.252003	-0.272012	0.375549	-0.691424	-0.271562	-0.009756	0.003980	0.962363
22134	0.080233	-0.896860	10.229731	0.277263	-0.033190	0.159955	-0.271835	0.367495	-0.694881	-0.274552	-0.010538	0.009655	0.961466
22135	-0.217607	-0.618968	10.065237	0.371837	-0.064253	0.134618	-0.273476	0.359208	-0.696918	-0.276994	-0.011277	0.017461	0.960647
22136	-0.187433	-0.394537	9.552631	0.434813	-0.060553	0.107240	-0.275724	0.344484	-0.701894	-0.278905	-0.012415	0.026302	0.959878
22137	0.428163	-0.099035	9.082487	0.243000	-0.029608	0.087778	-0.277234	0.335928	-0.703932	-0.280461	-0.013084	0.031373	0.959263
22138	0.526423	-0.465035	9.625508	-0.015447	-0.013535	0.061542	-0.278131	0.335126	-0.704948	-0.281626	-0.012631	0.031296	0.958931
22139	0.689230	-0.723084	10.043438	-0.131668	0.000750	-0.017501	-0.277631	0.337809	-0.703417	-0.281273	-0.011767	0.028898	0.959120
22140	0.434274	-0.318401	10.351554	-0.085929	0.040852	-0.059818	-0.278275	0.339137	-0.704946	-0.280178	-0.012034	0.027133	0.959489
22141	0.061394	0.029367	10.264145	-0.029988	0.088329	-0.085479	-0.275822	0.340975	-0.705476	-0.278541	-0.013423	0.026127	0.959975
22142	0.502649	0.498326	9.970018	0.173156	0.134225	-0.130668	-0.272686	0.336367	-0.708572	-0.276070	-0.016966	0.028795	0.960556
22143	0.059264	0.463463	9.881386	0.154072	0.117638	-0.152903	-0.271869	0.328981	-0.711267	-0.273095	-0.019952	0.031140	0.961276
22144	-0.231192	0.202758	9.786214	-0.109426	0.077138	-0.137561	-0.270806	0.324534	-0.713835	-0.270532	-0.020854	0.028686	0.962058
22145	0.200601	0.641023	9.666780	-0.241514	0.025826	-0.163994	-0.271345	0.329358	-0.713061	-0.267436	-0.019912	0.023906	0.963073
22146	-0.281932	0.736637	9.769225	0.054519	-0.005055	-0.184621	-0.272873	0.325350	-0.714713	-0.263857	-0.020124	0.025035	0.964027
22147	-0.435119	0.515693	9.966311	0.230715	0.033676	-0.108109	-0.272704	0.318106	-0.717403	-0.261642	-0.021835	0.029342	0.964472
22148	0.265588	0.681271	10.143183	0.113873	0.081046	-0.154902	-0.272687	0.314623	-0.718172	-0.258654	-0.024015	0.031172	0.965168
22149	0.035160	0.473916	10.138125	0.037667	0.031400	-0.223504	-0.273164	0.307652	-0.720985	-0.254288	-0.024717	0.031711	0.966293
22150	-0.312500	0.578128	9.862723	-0.082928	0.003727	-0.261003	-0.273921	0.305235	-0.723026	-0.249273	-0.024461	0.030085	0.967657
22151	0.000239	0.690152	9.377580	-0.208912	-0.003706	-0.287458	-0.276109	0.304178	-0.724288	-0.243752	-0.023277	0.026003	0.969210
22152	-0.298401	0.639415	9.486889	-0.224984	-0.027439	-0.248752	-0.277810	0.309277	-0.724016	-0.239010	-0.021704	0.021783	0.970530
22153	-0.368364	1.174397	9.803359	-0.129530	-0.050948	-0.179970	-0.280792	0.310652	-0.723481	-0.235497	-0.019946	0.019548	0.971474
22154	-0.387928	1.237201	9.890463	-0.058427	-0.081769	-0.107581	-0.282866	0.311081	-0.722953	-0.233394	-0.018049	0.018879	0.972031
22155	-0.719266	0.957257	9.821041	0.018284	-0.132790	-0.059122	-0.287776	0.309933	-0.722914	-0.232137	-0.015386	0.019992	0.972356
22156	-0.389660	1.063955	9.175169	-0.065061	-0.156556	-0.063184	-0.291912	0.308119	-0.721859	-0.230858	-0.011990	0.019558	0.972717
22157	0.047265	0.916843	8.812359	-0.205575	-0.145538	-0.017739	-0.297876	0.311133	-0.721043	-0.230453	-0.008045	0.016428	0.972912
22158	-0.391685	1.021428	10.105817	-0.040741	-0.055729	0.069671	-0.300619	0.317717	-0.720507	-0.231792	-0.006674	0.016027	0.972610
22159	0.191142	1.138760	10.312115	0.283424	0.064326	0.032380	-0.299551	0.311804	-0.722692	-0.232354	-0.009077	0.021499	0.972351
22160	-0.127101	0.111700	9.829111	0.109178	0.103275	-0.020201	-0.297316	0.306930	-0.726548	-0.231973	-0.011526	0.023263	0.972376
22161	-0.753417	0.050021	10.446444	0.012115	0.154445	0.071489	-0.293809	0.305534	-0.728623	-0.233382	-0.014424	0.023006	0.972006
22162	-1.112269	0.486573	10.286006	0.100596	0.213098	0.110574	-0.288614	0.305567	-0.733012	-0.235592	-0.018910	0.024122	0.971369
22163	-0.933743	0.416406	9.360225	0.031607	0.198609	0.156413	-0.281478	0.302391	-0.735372	-0.238661	-0.022775	0.024041	0.970538
22164	-0.647949	0.122914	9.190765	0.054844	0.103805	0.223153	-0.276829	0.305933	-0.736813	-0.243027	-0.024871	0.024834	0.969383
22165	-0.638258	0.129091	9.584569	0.170358	0.034739	0.339202	-0.271387	0.305718	-0.738903	-0.249475	-0.026153	0.028275	0.967615
22166	-0.426363	0.193348	9.961872	0.211981	0.038578	0.392013	-0.266700	0.301891	-0.742266	-0.257007	-0.027665	0.032511	0.965466
22167	-0.290285	-0.042570	9.832625	0.086032	0.078667	0.386717	-0.263575	0.300752	-0.745872	-0.264414	-0.029312	0.034072	0.963361
22168	-0.075263	0.367070	9.909981	-0.061197	0.118738	0.381282	-0.259836	0.304979	-0.746667	-0.271906	-0.030947	0.032611	0.961273
22169	-0.287703	0.426160	9.726415	0.205086	0.095177	0.353126	-0.253235	0.305424	-0.748254	-0.278564	-0.033578	0.036321	0.959143
22170	-0.611636	0.614980	9.558028	0.325670	0.123600	0.349981	-0.248930	0.300263	-0.751871	-0.285235	-0.037445	0.042234	0.956794
22171	-0.029125	0.784014	9.407424	0.134984	0.129830	0.326872	-0.241142	0.296934	-0.755386	-0.291433	-0.040331	0.044379	0.954710
22172	-0.372456	1.057125	10.684937	0.062038	0.080198	0.302543	-0.236737	0.298993	-0.758489	-0.297297	-0.041894	0.045461	0.952782
22173	-0.909802	1.017712	10.727372	0.090807	0.032435	0.228912	-0.234771	0.294011	-0.760042	-0.301550	-0.042758	0.047240	0.951319
22174	-0.523284	0.798549	9.724638	-0.163850	0.023766	0.113234	-0.232453	0.297852	-0.760954	-0.303895	-0.042054	0.044200	0.950750
22175	-0.426166	1.130674	9.010153	-0.321027	0.017058	0.030307	-0.230679	0.307852	-0.761219	-0.304691	-0.040312	0.038065	0.950836
22176	-0.566446	1.234164	9.106301	-0.180482	-0.006707	-0.020638	-0.232270	0.318959	-0.761457	-0.304564	-0.039042	0.034778	0.951056
22177	-0.364336	1.321899	9.320632	0.021845	0.008128	-0.029787	-0.233054	0.320309	-0.760939	-0.303929	-0.039271	0.035205	0.951234
22178	-0.532749	1.264725	9.582277	0.113804	-0.019210	-0.020057	-0.232780	0.317092	-0.761582	-0.303565	-0.039552	0.037592	0.951247
22179	-0.604644	1.193887	10.012642	0.045797	-0.085128	-0.019381	-0.236124	0.313645	-0.762580	-0.303040	-0.038157	0.039074	0.951412
22180	-0.517537	1.126901	10.070119	0.040578	-0.107045	-0.012908	-0.238698	0.311791	-0.763839	-0.302760	-0.036317	0.040608	0.951508
22181	-0.541520	1.092467	9.862999	0.054424	-0.114302	-0.001748	-0.242818	0.308087	-0.764575	-0.302538	-0.034411	0.042452	0.951569
22182	-0.329015	1.005782	9.714956	0.087719	-0.112401	-0.003414	-0.246173	0.305191	-0.763911	-0.302390	-0.032746	0.044923	0.951562
22183	-0.218108	0.985529	9.355682	0.138751	-0.079510	-0.045650	-0.249134	0.303341	-0.765167	-0.301302	-0.032046	0.048135	0.951774
22184	-0.213192	0.968978	9.437102	0.183455	-0.055718	-0.050998	-0.251695	0.297748	-0.766044	-0.300270	-0.032083	0.052053	0.951892
22185	-0.223492	1.111140	9.511004	0.167168	-0.068634	-0.089830	-0.254510	0.290822	-0.766920	-0.298324	-0.031800	0.055708	0.952307
22186	0.227346	1.113512	9.942473	0.225447	-0.053995	-0.121847	-0.257560	0.278547	-0.768436	-0.295864	-0.032195	0.060370	0.952777
22187	-0.102707	1.100578	10.572855	0.314703	-0.033833	-0.101142	-0.258943	0.268136	-0.768686	-0.293632	-0.033431	0.066611	0.953009
22188	-0.584707	1.075219	10.471995	0.225613	0.031717	-0.137704	-0.259544	0.258369	-0.770603	-0.290958	-0.035487	0.070755	0.953456
22189	-0.207058	1.212951	9.728600	-0.060462	0.073424	-0.190882	-0.259015	0.255289	-0.770609	-0.287405	-0.036706	0.069116	0.954607
22190	0.127770	1.251224	9.470643	-0.126104	0.066090	-0.198572	-0.257595	0.257666	-0.771898	-0.283861	-0.037459	0.066305	0.955837
22191	0.389070	1.540149	9.383649	-0.114355	0.036921	-0.178126	-0.256244	0.259432	-0.773586	-0.280533	-0.037611	0.063866	0.956978
22192	-0.023400	1.612702	9.736042	-0.090523	-0.010461	-0.098587	-0.256633	0.261164	-0.774605	-0.278751	-0.036969	0.062241	0.957631
22193	-0.630280	1.522522	10.449164	0.039792	-0.016538	0.027568	-0.257939	0.263062	-0.773443	-0.279175	-0.036702	0.063219	0.957454
22194	-0.681868	1.211623	10.309914	-0.030679	0.027382	0.078840	-0.256636	0.261436	-0.774222	-0.280772	-0.036893	0.062659	0.957016
22195	-0.310035	1.056324	9.701563	-0.436830	0.064470	0.063835	-0.254479	0.271577	-0.773467	-0.282330	-0.035464	0.054060	0.957136
22196	-0.276816	1.148637	9.242335	-0.384486	0.029838	0.064155	-0.252605	0.286282	-0.771173	-0.283895	-0.033731	0.046700	0.957123
22197	-0.048569	0.807161	9.153150	-0.219855	-0.013689	0.100112	-0.252311	0.295837	-0.770772	-0.285889	-0.031985	0.042715	0.956776
22198	-0.452430	0.591261	9.563982	-0.314340	-0.015666	0.118085	-0.251457	0.307602	-0.769367	-0.288402	-0.029724	0.036988	0.956333
22199	-0.280743	0.476069	9.544767	-0.245052	0.006346	0.109185	-0.248535	0.316958	-0.765805	-0.290583	-0.028208	0.032383	0.955886
22200	-0.095993	0.648946	9.342502	-0.156642	0.041165	0.089277	-0.245974	0.323347	-0.765567	-0.292485	-0.027963	0.029324	0.955411
22201	-0.135185	0.799547	9.790678	0.081596	0.048679	0.081228	-0.243908	0.323066	-0.764560	-0.293967	-0.029169	0.030707	0.954877
22202	-0.170030	1.040785	10.009750	0.336233	0.017882	0.088087	-0.240520	0.315283	-0.764079	-0.295529	-0.031370	0.037198	0.954094
22203	-0.260419	0.750179	9.486519	0.228505	0.037806	0.069110	-0.239910	0.308118	-0.765380	-0.296677	-0.033232	0.041456	0.953499
22204	-0.743788	1.023927	9.625056	-0.182235	0.106732	0.065044	-0.238233	0.309570	-0.765392	-0.298158	-0.034069	0.037515	0.953170
22205	-0.375077	1.559148	9.756011	-0.195804	0.134240	0.085223	-0.234640	0.316882	-0.765289	-0.299960	-0.035263	0.033143	0.952724
22206	-0.199436	1.116706	9.708242	-0.248223	0.110489	0.103481	-0.232577	0.319658	-0.766072	-0.302206	-0.035746	0.027948	0.952162
22207	-1.006542	1.065122	10.568848	-0.236419	0.079439	0.179228	-0.228740	0.329919	-0.764947	-0.305775	-0.035613	0.023217	0.951154
22208	-0.634233	1.360708	10.967694	-0.049281	0.066936	0.202339	-0.223747	0.339650	-0.761912	-0.309763	-0.036427	0.022138	0.949858
22209	-0.727382	0.661111	10.452856	0.004229	0.017547	0.145463	-0.222639	0.339811	-0.763570	-0.312479	-0.036623	0.022360	0.948955
22210	-0.924115	0.447609	10.037599	-0.093896	0.015619	0.148669	-0.222399	0.343560	-0.762547	-0.315399	-0.036202	0.020715	0.948042
22211	-0.550983	0.533391	9.581452	-0.074429	0.048521	0.105356	-0.221631	0.344098	-0.761402	-0.317418	-0.036522	0.019203	0.947388
22212	-0.625254	0.418663	9.137520	-0.026871	0.081380	0.060332	-0.218797	0.347537	-0.761807	-0.318659	-0.037807	0.018346	0.946937
22213	-0.784722	0.497712	9.132340	0.011920	0.068521	0.027314	-0.217128	0.349799	-0.760924	-0.319140	-0.039096	0.018274	0.946725
22214	-0.655001	0.604859	9.437474	0.134679	0.035725	0.016908	-0.215946	0.346167	-0.761958	-0.319492	-0.040565	0.020731	0.946493
22215	-0.610622	0.403527	9.627078	0.229588	-0.006257	0.003620	-0.216039	0.340127	-0.764773	-0.319315	-0.041837	0.025230	0.946388
22216	-0.629597	0.341187	9.698031	0.145782	-0.013710	-0.012481	-0.216003	0.329708	-0.764266	-0.319065	-0.042456	0.028189	0.946362
22217	-0.460458	0.254842	9.674397	0.027243	-0.005707	-0.059227	-0.217936	0.328656	-0.764763	-0.317862	-0.042467	0.028770	0.946748
22218	-0.503832	0.244565	9.508237	-0.127194	-0.005100	-0.116306	-0.217427	0.329596	-0.763744	-0.315907	-0.041570	0.026416	0.947511
22219	-0.600878	0.379277	9.564425	0.036635	-0.024178	-0.134839	-0.220020	0.330830	-0.763467	-0.313251	-0.041315	0.027201	0.948381
22220	-0.309324	0.411764	9.750013	0.152599	-0.050605	-0.165581	-0.223357	0.324715	-0.763955	-0.310113	-0.041342	0.030395	0.949314
22221	0.056988	0.445042	10.123523	-0.046435	-0.070992	-0.201620	-0.225934	0.321808	-0.763552	-0.306222	-0.039689	0.029827	0.950665
22222	-0.268706	0.503204	10.428643	-0.132078	-0.129735	-0.222245	-0.231953	0.322219	-0.763262	-0.302070	-0.036482	0.028058	0.952174
22223	-0.571326	0.760897	9.987803	-0.241281	-0.144397	-0.187724	-0.235600	0.323900	-0.759523	-0.298528	-0.032228	0.024235	0.953549
22224	-0.460980	1.373703	9.743008	-0.459501	-0.097809	-0.120630	-0.240184	0.334412	-0.755901	-0.296502	-0.027611	0.016103	0.954497
22225	-0.818342	1.508225	9.895170	-0.168051	-0.094593	-0.034275	-0.243465	0.344891	-0.754207	-0.295857	-0.024702	0.013540	0.954817
22226	-1.039257	1.324666	9.808928	0.195804	-0.085691	0.087532	-0.247608	0.343884	-0.752512	-0.297541	-0.024136	0.017953	0.954235
22227	-0.576428	1.307539	9.455382	0.187109	-0.007755	0.153839	-0.247576	0.336389	-0.753539	-0.300331	-0.024980	0.021804	0.953259
22228	-0.584593	0.994757	9.443720	0.062701	0.016845	0.179026	-0.246004	0.333680	-0.755343	-0.303799	-0.025536	0.023113	0.952113
22229	-1.055709	0.725598	9.795574	-0.082543	0.008408	0.196752	-0.245105	0.336071	-0.755861	-0.307538	-0.025079	0.021759	0.950956
22230	-1.295705	0.519611	10.196074	-0.252674	0.043016	0.248438	-0.243199	0.342486	-0.753827	-0.312522	-0.024171	0.016938	0.949452
22231	-0.929349	0.514398	9.865797	-0.275568	0.083284	0.249201	-0.238463	0.356331	-0.754114	-0.317354	-0.023971	0.011451	0.947935
22232	-0.552767	0.368240	9.113609	-0.279017	0.092471	0.227051	-0.233201	0.364844	-0.752361	-0.322084	-0.023838	0.005805	0.946393
22233	-0.097199	-0.125412	9.403758	-0.441529	0.063131	0.244769	-0.231068	0.378484	-0.749302	-0.326869	-0.022174	-0.002706	0.944806
22234	0.054427	-0.566194	9.855024	-0.455235	0.081405	0.255768	-0.226747	0.395705	-0.746642	-0.332338	-0.020679	-0.011606	0.942862
22235	-0.089869	-0.633582	9.929538	-0.360215	0.105122	0.208219	-0.220734	0.408241	-0.742719	-0.336329	-0.020283	-0.018906	0.941336
22236	-0.139865	-0.263846	9.747043	-0.577474	0.117662	0.196007	-0.217070	0.428008	-0.740053	-0.340606	-0.018607	-0.030365	0.939531
22237	-0.670613	0.846407	9.726457	-0.398668	0.075984	0.285500	-0.211991	0.446182	-0.734713	-0.346014	-0.017465	-0.038111	0.937292
22238	-0.226800	0.789764	9.787408	0.188865	-0.043710	0.382816	-0.208126	0.450282	-0.734742	-0.353389	-0.018170	-0.034006	0.934681
22239	-0.315503	0.189121	10.058977	0.281577	-0.081895	0.438740	-0.205366	0.444195	-0.738988	-0.361486	-0.018900	-0.027763	0.931772
22240	-0.820140	-0.133491	10.275360	0.457093	-0.085518	0.413787	-0.203371	0.433584	-0.741950	-0.369095	-0.020777	-0.018337	0.928978
22241	-1.132022	-0.467765	9.782928	0.289628	-0.049333	0.344599	-0.203817	0.422304	-0.747835	-0.375338	-0.022126	-0.012227	0.926543
22242	-1.202096	-0.426583	9.907660	0.033449	0.010597	0.308133	-0.201474	0.421187	-0.750029	-0.381055	-0.022590	-0.011418	0.924206
22243	-0.973517	-0.342283	9.805368	0.038025	0.036159	0.278590	-0.198504	0.422623	-0.750179	-0.386128	-0.023644	-0.010690	0.922080
22244	-1.318488	-0.285211	9.812551	-0.064858	0.006638	0.233799	-0.195535	0.424990	-0.750713	-0.390616	-0.023256	-0.011697	0.920185
22245	-1.735454	-0.274657	10.327244	0.026498	0.027604	0.212057	-0.193085	0.426304	-0.750221	-0.394450	-0.024111	-0.011204	0.918533
22246	-1.106627	-0.229451	9.815310	-0.060128	0.030336	0.194108	-0.189598	0.428797	-0.751014	-0.398154	-0.024180	-0.012323	0.916917
22247	-0.728864	-0.097458	9.503863	-0.042387	-0.004381	0.160116	-0.187669	0.431585	-0.750773	-0.401062	-0.023909	-0.012887	0.915648
22248	-0.810752	-0.101565	9.757459	0.059253	-0.055468	0.165318	-0.188310	0.431183	-0.751663	-0.404197	-0.023354	-0.011146	0.914306
22249	-0.401747	0.078481	10.114225	-0.095063	-0.040894	0.197741	-0.188314	0.431056	-0.750896	-0.407814	-0.021988	-0.012358	0.912716
22250	-0.503735	0.231879	10.009817	-0.144839	-0.046500	0.172570	-0.188084	0.438541	-0.750638	-0.411105	-0.019945	-0.014413	0.911256
22251	-0.284568	0.801692	10.495086	0.143690	-0.126523	0.205508	-0.188356	0.441490	-0.750123	-0.414779	-0.018985	-0.010520	0.909663
22252	-0.221167	0.653110	10.623202	0.519955	-0.215584	0.244475	-0.192560	0.429467	-0.754188	-0.419090	-0.019374	0.000956	0.907738
22253	-0.347650	0.861986	9.873699	0.517259	-0.206272	0.297969	-0.195977	0.415427	-0.758644	-0.424213	-0.020067	0.012395	0.905255
22254	0.355089	1.072801	9.208766	0.437753	-0.180507	0.340004	-0.200047	0.401404	-0.762072	-0.430105	-0.020378	0.022124	0.902277
22255	-0.450091	1.111643	9.780237	0.484538	-0.125647	0.391799	-0.201022	0.389487	-0.765267	-0.436835	-0.022212	0.032358	0.898685
22256	-1.238033	1.094491	10.850319	0.629579	-0.076198	0.444096	-0.203228	0.366186	-0.772295	-0.444395	-0.026006	0.044669	0.894338
22257	-0.604925	1.242198	10.061443	0.286458	-0.092943	0.414724	-0.203940	0.353860	-0.776004	-0.451496	-0.026680	0.051067	0.890411
22258	-0.058034	1.784577	9.368503	-0.118358	-0.078647	0.404349	-0.203572	0.357742	-0.774982	-0.458619	-0.023754	0.050021	0.886906
22259	-0.166845	1.346521	9.361344	-0.116196	-0.067524	0.473577	-0.203100	0.367910	-0.773446	-0.466923	-0.021189	0.049064	0.882682
22260	0.023246	1.419158	9.388139	-0.026585	-0.030715	0.523814	-0.200788	0.372694	-0.773718	-0.476088	-0.019843	0.049240	0.877794
22261	0.260255	1.755745	9.193457	-0.301982	0.038556	0.546302	-0.197745	0.384987	-0.770667	-0.485740	-0.017282	0.044087	0.872820
22262	0.251699	1.535142	9.406298	-0.447899	0.128123	0.617418	-0.188767	0.402552	-0.768428	-0.496682	-0.014583	0.035373	0.867089
22263	0.015319	1.058435	9.426209	-0.470449	0.200242	0.611669	-0.179273	0.420646	-0.766321	-0.507454	-0.013124	0.025734	0.861195
22264	0.233902	1.217275	9.320069	-0.348846	0.197666	0.608599	-0.167845	0.438196	-0.762822	-0.518032	-0.012638	0.018019	0.855078
22265	0.012822	1.062043	9.075812	-0.222410	0.168669	0.659123	-0.155234	0.452250	-0.760229	-0.529324	-0.013155	0.013010	0.848218
22266	-0.459025	0.957275	9.665181	-0.074137	0.137849	0.740193	-0.142088	0.463740	-0.759433	-0.541836	-0.014482	0.010629	0.840292
22267	-0.412193	1.261538	9.977107	-0.083579	0.136166	0.805656	-0.128274	0.471731	-0.760306	-0.555313	-0.015899	0.008385	0.831447
22268	-0.438259	1.186112	10.446239	-0.066258	0.121631	0.848217	-0.116639	0.473871	-0.760653	-0.569330	-0.017012	0.006344	0.821908
22269	-0.507607	1.060211	10.249413	0.036610	0.085306	0.894944	-0.102299	0.478523	-0.760637	-0.583906	-0.018951	0.006713	0.811572
22270	-0.054152	1.497888	9.945359	0.100600	0.056360	0.947918	-0.090133	0.478638	-0.762396	-0.599108	-0.020885	0.008190	0.800354
22271	-0.667297	1.195338	10.463432	0.105183	0.047344	1.046690	-0.076034	0.481401	-0.764553	-0.615650	-0.022986	0.010221	0.787618
22272	-1.081582	1.127157	10.463410	0.113800	0.032707	1.061509	-0.060627	0.480671	-0.766977	-0.632137	-0.024662	0.012241	0.774367
22273	-0.859670	1.077981	10.023161	0.139633	0.018263	1.095826	-0.048319	0.476115	-0.767844	-0.648842	-0.026740	0.015181	0.760301
22274	-0.770780	0.630619	9.993715	0.242840	-0.030867	1.136134	-0.033539	0.471107	-0.771033	-0.665754	-0.029057	0.020022	0.745336
22275	-1.313228	0.648834	10.008110	0.382484	-0.052634	1.173769	-0.022881	0.461202	-0.774064	-0.682747	-0.033216	0.027520	0.729381
22276	-1.169735	0.887100	9.957586	0.515529	-0.045186	1.159659	-0.009335	0.443086	-0.779551	-0.699024	-0.038941	0.036562	0.713100
22277	-0.478236	0.929788	9.376596	0.657063	-0.004659	1.165883	0.001378	0.423122	-0.786040	-0.714815	-0.047540	0.047268	0.696093
22278	-0.736736	1.054625	9.452741	0.890207	0.010073	1.125493	0.012766	0.396458	-0.793305	-0.729296	-0.059321	0.060707	0.678913
22279	-1.766846	2.221999	8.840255	0.861603	0.112176	1.070650	0.024568	0.363636	-0.801215	-0.742576	-0.072495	0.072330	0.661886
22280	-1.224781	1.812320	9.718029	0.601772	0.218693	1.015673	0.037626	0.335917	-0.805296	-0.755195	-0.082845	0.078641	0.645472
22281	-0.469966	2.230564	9.183700	0.062925	0.284777	0.935334	0.054004	0.316204	-0.806970	-0.767367	-0.086421	0.076950	0.630681
22282	-0.853268	2.728697	8.755078	-0.474625	0.285903	0.895660	0.070002	0.324599	-0.805046	-0.779702	-0.081364	0.068250	0.617079
22283	-0.530293	2.744506	8.969528	-0.402552	0.198483	0.977384	0.083772	0.337587	-0.800801	-0.792414	-0.076677	0.062018	0.601959
22284	-0.150594	2.046611	10.777811	-0.173539	0.083670	1.048888	0.097333	0.341457	-0.799627	-0.805182	-0.073638	0.060340	0.585337
22285	0.219343	1.314983	11.169432	-0.045643	0.019545	0.929704	0.107556	0.339610	-0.799197	-0.815930	-0.072442	0.061094	0.570331
22286	1.268135	1.752871	10.580517	0.029844	-0.080584	0.976413	0.112859	0.341541	-0.800773	-0.826721	-0.070830	0.064293	0.554420
22287	0.240018	-0.040383	10.154550	0.026117	-0.064726	0.802918	0.116127	0.334804	-0.802593	-0.835323	-0.069835	0.067026	0.541171
22288	0.333677	1.025678	9.510326	-0.367433	-0.017870	0.677143	0.121049	0.331551	-0.801610	-0.842997	-0.062620	0.064425	0.530362
22289	0.298237	0.866206	9.325347	-0.602006	-0.016292	0.676885	0.124725	0.347579	-0.798562	-0.850712	-0.051690	0.059369	0.519704
22290	-0.370981	0.719313	10.373116	-0.464805	0.023813	0.645185	0.131369	0.361998	-0.792725	-0.857775	-0.043293	0.054933	0.509245
22291	0.071250	0.957747	9.494925	-0.280185	0.036624	0.520603	0.137263	0.370401	-0.787907	-0.863250	-0.038541	0.052059	0.500603
22292	-0.370022	0.953965	8.645895	-0.190756	0.045723	0.467507	0.141637	0.373981	-0.785894	-0.868038	-0.035255	0.049857	0.492729
22293	0.028500	0.781060	8.500778	-0.220801	0.069608	0.502413	0.146789	0.376490	-0.783247	-0.873116	-0.031871	0.046946	0.484199
22294	0.398107	1.139270	8.924479	-0.263843	0.062320	0.518810	0.152709	0.380197	-0.780095	-0.878265	-0.027419	0.043770	0.475377
22295	-0.265562	0.806985	9.218449	-0.180768	0.079722	0.546878	0.157216	0.382574	-0.777955	-0.883533	-0.024801	0.041053	0.465907
22296	0.311174	0.178975	9.541447	0.042615	0.152974	0.485188	0.167566	0.381129	-0.777270	-0.888069	-0.026623	0.039125	0.457267
22297	0.266965	0.346824	9.408978	0.050559	0.206610	0.367007	0.175607	0.373965	-0.776314	-0.891490	-0.029366	0.036199	0.450635
22298	0.318040	0.750264	9.175096	-0.163164	0.213675	0.349286	0.186469	0.372127	-0.774354	-0.894816	-0.028174	0.031261	0.444447
22299	0.680213	0.652255	9.849148	0.031358	0.160023	0.371592	0.194481	0.371920	-0.772755	-0.898136	-0.030147	0.028984	0.437724
22300	0.515544	0.842029	10.570322	0.549554	0.104819	0.393658	0.201790	0.357644	-0.775377	-0.901182	-0.040751	0.032285	0.430311
22301	0.998983	0.559118	10.566066	0.741320	0.035468	0.328321	0.205791	0.330295	-0.779258	-0.903268	-0.054377	0.038417	0.423879
22302	0.503446	0.367795	11.182802	0.042126	0.089200	0.239774	0.209617	0.313653	-0.781854	-0.905274	-0.055759	0.037558	0.419475
22303	0.310340	0.420018	11.090527	-0.384077	0.107631	0.130522	0.214781	0.315870	-0.781638	-0.906814	-0.049704	0.032646	0.417315
22304	-0.592306	-0.382008	10.629226	-0.501726	0.100679	0.006279	0.217034	0.329261	-0.776534	-0.907346	-0.041489	0.026773	0.417475
22305	-1.061408	0.408609	9.959088	-0.858671	0.132932	-0.093455	0.220022	0.355197	-0.772581	-0.907184	-0.027120	0.017144	0.419508
22306	-0.982627	0.541082	9.258431	-0.429189	0.138941	-0.095898	0.224261	0.388102	-0.765309	-0.906558	-0.020580	0.011107	0.421433
22307	-0.645156	-0.493975	8.870240	-0.158572	0.085479	-0.054693	0.226155	0.395604	-0.761484	-0.906150	-0.018494	0.008175	0.422473
22308	-0.187875	-0.296851	9.971747	-0.175784	0.046179	-0.043649	0.226401	0.397616	-0.760461	-0.905789	-0.015755	0.005974	0.423394
22309	-0.071190	-0.498218	10.109222	-0.022948	0.006058	-0.074179	0.226902	0.401889	-0.760336	-0.905144	-0.015408	0.005609	0.424789
22310	-0.034549	-0.578107	10.643682	0.014910	-0.028873	-0.156072	0.226646	0.401489	-0.760589	-0.903755	-0.015499	0.006348	0.427722
22311	-0.076415	-0.401032	10.393757	-0.092602	-0.000057	-0.284950	0.221963	0.408491	-0.760549	-0.901307	-0.013815	0.005422	0.432926
22312	0.131207	-0.488909	9.900027	-0.042866	-0.011115	-0.367723	0.217798	0.413896	-0.759363	-0.898062	-0.013033	0.005288	0.439644
22313	0.072062	-0.225190	9.672757	-0.060420	-0.018481	-0.386271	0.215185	0.420213	-0.758700	-0.894629	-0.011734	0.004947	0.446628
22314	0.046385	0.101465	9.540289	0.140543	-0.023700	-0.372340	0.210264	0.423065	-0.759683	-0.891195	-0.014119	0.006678	0.453352
22315	0.605478	0.126151	9.399442	0.403114	-0.038846	-0.367273	0.202802	0.418160	-0.763975	-0.887671	-0.020887	0.010911	0.459876
22316	0.339653	0.275408	9.586267	0.400503	-0.050792	-0.371902	0.197299	0.409083	-0.769051	-0.883961	-0.027653	0.015480	0.466486
22317	0.669801	0.800156	9.491099	0.289188	-0.036268	-0.388189	0.193597	0.401730	-0.773374	-0.880105	-0.032418	0.018634	0.473304
22318	0.287742	1.059708	9.639984	0.367707	-0.032558	-0.375829	0.190277	0.393322	-0.775782	-0.876201	-0.038761	0.022583	0.479853
22319	0.157173	1.148800	9.740822	0.166413	-0.036472	-0.381467	0.184618	0.389739	-0.779576	-0.872342	-0.041387	0.024580	0.486521
22320	0.041706	1.092759	9.599749	-0.131103	-0.044146	-0.394037	0.179820	0.393532	-0.779792	-0.868512	-0.038902	0.023888	0.493562
22321	0.859520	1.485859	10.116928	-0.158933	-0.109898	-0.396838	0.171634	0.404575	-0.780617	-0.864608	-0.035142	0.024017	0.500641
22322	0.736286	1.059005	10.580225	0.061971	-0.193751	-0.378044	0.163343	0.409204	-0.781445	-0.860595	-0.034490	0.027863	0.507355
22323	-0.577982	0.666930	10.651269	-0.071750	-0.188421	-0.301240	0.154939	0.410617	-0.783169	-0.857436	-0.031411	0.030270	0.512739
22324	-0.478710	1.059719	10.088863	-0.369218	-0.106601	-0.369330	0.147393	0.422597	-0.783103	-0.853725	-0.024244	0.028219	0.519394
22325	-0.260463	0.738864	8.991925	-0.559426	-0.101431	-0.453324	0.138241	0.441864	-0.777906	-0.849113	-0.013833	0.023992	0.527486
22326	0.028391	0.321366	9.137576	-0.323392	-0.115605	-0.387475	0.130400	0.458164	-0.773872	-0.844960	-0.007339	0.022578	0.534302
22327	0.090739	-0.079381	10.092606	-0.063543	-0.045543	-0.234902	0.123646	0.465458	-0.773687	-0.842401	-0.005820	0.022694	0.538341
22328	0.320318	0.297989	9.869623	-0.051222	0.073665	-0.105826	0.122975	0.470424	-0.772400	-0.841225	-0.005828	0.021032	0.540245
22329	-0.082907	-0.076202	9.716603	-0.361142	0.122651	-0.096392	0.125260	0.477381	-0.769090	-0.840224	-0.001053	0.015103	0.542028
22330	0.053808	-0.441624	9.703155	-0.334253	0.107283	-0.047295	0.126735	0.490653	-0.763468	-0.839673	0.003357	0.009818	0.542993
22331	-0.064757	-0.850356	9.835526	0.173835	0.063000	-0.054792	0.128825	0.486476	-0.764509	-0.839070	-0.000164	0.010671	0.543919
22332	-0.209201	-0.889073	9.852837	0.164397	-0.006515	-0.063965	0.127565	0.480586	-0.766804	-0.838320	-0.002895	0.012712	0.545022
22333	0.107778	-0.643906	9.609615	0.124169	-0.041268	-0.082570	0.125893	0.479658	-0.767943	-0.837372	-0.004419	0.014740	0.546416
22334	0.174073	-0.380763	9.844339	-0.138719	-0.016828	-0.061802	0.124198	0.482490	-0.767288	-0.836658	-0.001960	0.013643	0.547552
22335	0.654762	-0.089309	9.675300	-0.217969	-0.039589	-0.028015	0.122485	0.487878	-0.764970	-0.836314	0.002270	0.011915	0.548116
22336	0.721058	0.152880	9.410496	-0.130761	-0.021163	-0.020225	0.118729	0.490053	-0.765579	-0.836035	0.004655	0.010979	0.548547
22337	0.752804	0.576380	9.426332	-0.079802	-0.024633	0.027087	0.119355	0.493271	-0.763792	-0.836292	0.006421	0.010557	0.548146
22338	0.998940	0.526883	9.581545	0.255289	-0.018692	0.054626	0.118710	0.492610	-0.763787	-0.836854	0.002339	0.013805	0.547247
22339	0.680423	0.603797	9.747663	0.242652	0.068126	0.080251	0.118250	0.481622	-0.767114	-0.837725	-0.002301	0.015414	0.545869
22340	0.177003	0.008063	9.585801	0.089170	0.129007	0.035091	0.124231	0.476852	-0.769721	-0.838086	-0.005222	0.014371	0.545323
22341	0.027943	-0.071347	9.664903	-0.032719	0.129603	-0.026441	0.126838	0.472272	-0.770384	-0.837810	-0.005950	0.011926	0.545800
22342	0.415652	0.021838	9.957847	-0.011159	0.066506	-0.064065	0.129159	0.472923	-0.769506	-0.837082	-0.006534	0.010825	0.546932
22343	0.538626	0.038540	10.549670	-0.119543	0.009736	-0.049763	0.129785	0.477601	-0.768870	-0.836527	-0.004485	0.009453	0.547826
22344	0.011473	-0.105717	10.878751	0.113246	-0.070464	-0.019868	0.129000	0.477761	-0.767073	-0.836240	-0.005641	0.012014	0.548204
22345	0.032346	0.025580	9.867916	0.174304	-0.061242	-0.044485	0.124781	0.472534	-0.773181	-0.835686	-0.007732	0.015038	0.548947
22346	-0.213636	0.022981	9.251142	-0.151396	-0.019607	-0.068350	0.121820	0.467765	-0.772264	-0.834907	-0.005036	0.013836	0.550194
22347	-0.450009	0.077399	9.825739	-0.170591	-0.010543	-0.060174	0.121130	0.476880	-0.770336	-0.834227	-0.001948	0.012191	0.551282
22348	-0.185674	0.272113	10.334971	0.174169	0.060246	-0.045622	0.121390	0.476741	-0.770594	-0.833678	-0.005558	0.013248	0.552064
22349	0.267085	0.333367	9.694410	0.010040	0.051790	-0.111021	0.122316	0.472842	-0.771882	-0.832436	-0.006207	0.012544	0.553945
22350	-0.117536	0.114090	9.810155	-0.040826	-0.032332	-0.077930	0.122176	0.474325	-0.770729	-0.831531	-0.005217	0.012764	0.555307
22351	-0.078167	-0.041035	10.149171	0.204207	-0.022879	-0.050857	0.120262	0.470711	-0.773402	-0.830904	-0.008260	0.015453	0.556139
22352	0.260136	0.278425	9.811183	0.022026	0.035435	-0.074018	0.119386	0.464428	-0.774549	-0.830045	-0.009071	0.015240	0.557414
22353	0.407758	0.145589	9.570682	-0.135220	0.051666	-0.108048	0.120264	0.468718	-0.772252	-0.828848	-0.007316	0.012914	0.559277
22354	0.163905	-0.278044	9.639271	-0.192197	0.038620	-0.163680	0.119457	0.474625	-0.770452	-0.827006	-0.004632	0.010244	0.562080
22355	0.038947	-0.370551	9.391991	-0.069797	0.035121	-0.153823	0.118652	0.481060	-0.769419	-0.825258	-0.003762	0.008913	0.564673
22356	0.131994	0.352102	9.623808	-0.199866	0.009462	-0.128636	0.119665	0.484674	-0.767763	-0.823778	-0.000620	0.006633	0.566874
22357	0.308704	-0.290273	10.199690	0.131961	-0.057906	-0.156352	0.116800	0.487928	-0.766332	-0.821961	-0.002013	0.009141	0.569467
22358	0.016370	-0.687656	9.531343	0.258754	-0.083558	-0.235023	0.112325	0.480844	-0.771416	-0.819201	-0.005384	0.013596	0.573321
22359	-0.127167	0.116887	9.930113	-0.033580	-0.102275	-0.267903	0.107287	0.480355	-0.772400	-0.816063	-0.003581	0.014898	0.577760
22360	0.662990	0.224679	10.039804	-0.047435	-0.134178	-0.271591	0.100170	0.482299	-0.773110	-0.812841	-0.001361	0.016664	0.582246
22361	0.721397	0.106869	10.024297	-0.110259	-0.137014	-0.284817	0.091885	0.485322	-0.774066	-0.809436	0.002104	0.017673	0.586939
22362	0.015633	0.522884	10.390770	-0.077776	-0.127810	-0.224731	0.085396	0.491275	-0.774012	-0.806703	0.004761	0.018983	0.590633
22363	-0.144223	0.683718	10.384334	0.159349	-0.104511	-0.140519	0.081764	0.492398	-0.772704	-0.804981	0.003491	0.022631	0.592859
22364	0.246089	0.694073	9.668071	0.279472	-0.063041	-0.100268	0.078582	0.483574	-0.776520	-0.803730	-0.000328	0.027111	0.594376
22365	0.209657	0.746465	9.534056	0.065327	-0.046699	-0.053389	0.075503	0.478782	-0.778032	-0.803039	-0.000771	0.028712	0.595234
22366	0.091635	0.737490	9.792047	-0.104270	-0.081444	0.027013	0.075382	0.478500	-0.779566	-0.803275	0.001867	0.028924	0.594902
22367	0.670606	0.637161	9.661633	0.060940	-0.090230	0.059271	0.072400	0.478282	-0.778008	-0.803898	0.002048	0.031180	0.593945
22368	0.396665	0.448356	9.478817	0.167150	-0.074461	0.117004	0.070607	0.475215	-0.779274	-0.805186	0.000298	0.034503	0.592018
22369	0.677218	0.267444	9.874926	-0.063257	0.008562	0.154485	0.071900	0.473743	-0.778006	-0.806986	0.001370	0.033701	0.589606
22370	0.464081	0.483699	9.926373	-0.004844	0.098157	0.153700	0.076683	0.475022	-0.778427	-0.808807	0.000372	0.032200	0.587191
22371	0.754234	0.299407	10.032104	0.091623	0.169555	0.143946	0.081372	0.467476	-0.779363	-0.810569	-0.002962	0.030626	0.584835
22372	0.820703	-0.012337	9.577121	-0.062023	0.187595	0.100710	0.090046	0.464711	-0.778921	-0.811813	-0.004112	0.027009	0.583279
22373	0.335598	0.106443	9.420649	-0.207291	0.156260	0.082465	0.094913	0.470589	-0.773713	-0.812835	-0.002457	0.022157	0.582068
22374	0.480544	0.039327	9.406659	-0.186445	0.158186	0.103803	0.102380	0.476945	-0.771339	-0.814065	-0.001245	0.017564	0.580507
22375	0.408942	-0.099347	9.696867	-0.123488	0.176556	0.126243	0.109067	0.481591	-0.767041	-0.815557	-0.001155	0.013358	0.578522
22376	0.098072	-0.114130	9.775364	-0.185163	0.182024	0.166517	0.116544	0.485936	-0.765308	-0.817475	-0.000221	0.008395	0.575903
22377	-0.087457	-0.128759	9.826232	-0.163990	0.127157	0.157474	0.123740	0.491787	-0.760246	-0.819271	0.001106	0.004512	0.573388
22378	0.159272	-0.300698	10.051739	-0.072653	0.064208	0.156203	0.128383	0.492559	-0.758108	-0.821021	0.001550	0.002768	0.570890
22379	0.503783	-0.251166	10.266863	0.000366	-0.011579	0.138241	0.131492	0.491055	-0.758005	-0.822567	0.001789	0.003052	0.568657
22380	0.231244	-0.223177	10.168705	-0.010969	-0.040893	0.128989	0.132784	0.489850	-0.756737	-0.823993	0.002417	0.003739	0.566582
22381	-0.125529	-0.234768	9.800388	0.002928	-0.006202	0.117922	0.132271	0.488519	-0.756733	-0.825299	0.002556	0.003956	0.564677
22382	0.179476	-0.529617	9.223060	0.069793	0.005738	0.080436	0.134875	0.485273	-0.757651	-0.826172	0.001320	0.004790	0.563396
22383	-0.308462	-0.300896	9.562537	-0.003372	-0.032002	0.042251	0.134618	0.483812	-0.757010	-0.826617	0.001856	0.005349	0.562737
22384	0.093834	0.302079	10.494011	0.056053	-0.006316	0.054486	0.135918	0.482723	-0.757532	-0.827195	0.000979	0.006226	0.561879
22385	0.518030	0.301993	10.221949	0.031859	0.055772	0.009065	0.136452	0.479502	-0.758305	-0.827276	-0.000070	0.005752	0.561766
22386	0.392891	0.232270	9.602961	-0.059235	0.015461	-0.000557	0.136950	0.479534	-0.754472	-0.827236	0.000710	0.004974	0.561833
22387	0.369896	0.001614	9.697918	0.103618	-0.017235	0.016017	0.136188	0.477392	-0.755746	-0.827386	-0.000701	0.006535	0.561595
22388	0.451082	0.160176	9.590491	0.112291	0.059531	0.002095	0.140339	0.474005	-0.755653	-0.827378	-0.003254	0.006955	0.561593
22389	0.282582	0.111836	9.621843	-0.039530	0.066526	-0.046680	0.141767	0.473051	-0.755920	-0.826837	-0.003241	0.005537	0.562406
22390	0.369485	0.098662	9.939292	0.025694	0.037269	-0.074914	0.142662	0.472796	-0.753625	-0.825961	-0.004119	0.005349	0.563686
22391	0.316712	0.035284	9.726696	0.018626	0.042754	-0.074031	0.142556	0.468504	-0.755289	-0.825101	-0.004793	0.004993	0.564942
22392	0.566165	0.305916	9.934433	0.034668	0.038143	-0.107173	0.144620	0.467962	-0.753643	-0.823858	-0.005833	0.004889	0.566745
22393	0.598466	0.088352	9.605261	0.173039	0.024597	-0.111973	0.143982	0.465165	-0.753383	-0.822537	-0.008832	0.006613	0.568604
22394	0.038886	0.159294	9.572232	0.009865	0.051814	-0.090717	0.144511	0.461157	-0.752622	-0.821476	-0.009621	0.006000	0.570130
22395	0.729266	0.505795	10.606005	-0.039146	0.033587	-0.061407	0.147090	0.462205	-0.751874	-0.820760	-0.009222	0.005194	0.571175
22396	0.467180	-0.133878	10.820205	0.108395	-0.021155	-0.062402	0.145170	0.457674	-0.752629	-0.819991	-0.010791	0.006912	0.572233
22397	-0.612914	-0.139739	9.734768	-0.008916	-0.047075	-0.110975	0.145564	0.455801	-0.752377	-0.818687	-0.009967	0.007746	0.574101
22398	-1.010148	0.263567	9.722316	-0.163415	-0.039942	-0.095192	0.143725	0.460920	-0.750441	-0.817587	-0.006872	0.006649	0.575726
22399	-0.799618	0.090749	9.712256	-0.053339	0.018765	-0.068867	0.143446	0.463881	-0.748647	-0.816774	-0.006126	0.005850	0.576896
22400	-0.194952	0.158427	9.454829	-0.028994	0.070090	-0.065109	0.144211	0.464027	-0.746607	-0.816000	-0.006492	0.004506	0.577998
22401	-0.209246	0.109184	9.132383	-0.123547	0.041665	-0.069229	0.145482	0.468436	-0.745336	-0.815187	-0.004880	0.002508	0.579172
22402	-0.744219	0.090056	9.477548	-0.060945	0.031708	-0.017239	0.147401	0.471110	-0.743047	-0.814964	-0.004278	0.001428	0.579494
22403	-0.533217	0.336619	9.703789	0.074940	0.059449	0.044311	0.149338	0.470696	-0.742167	-0.815441	-0.006147	0.001419	0.578805
22404	-0.325199	0.177607	9.511487	-0.003843	0.041144	0.051342	0.151936	0.467859	-0.742317	-0.816003	-0.006583	0.000854	0.578010
22405	-0.165084	-0.043845	9.377867	-0.081024	0.022881	0.078684	0.153741	0.468116	-0.741308	-0.816892	-0.005494	-0.000368	0.576765
22406	-0.248043	0.162425	9.247976	-0.074486	0.010173	0.110104	0.156185	0.468913	-0.739153	-0.818134	-0.004419	-0.001238	0.575009
22407	0.028106	-0.131152	9.059223	-0.053360	0.015730	0.110229	0.157853	0.469451	-0.736863	-0.819374	-0.003704	-0.002022	0.573243
22408	0.682391	0.184996	9.679404	-0.107655	0.039520	0.122841	0.161209	0.469825	-0.735867	-0.820751	-0.002422	-0.003751	0.571268
22409	0.551232	-0.108190	9.842081	-0.030560	0.063360	0.134276	0.163529	0.470347	-0.734478	-0.822250	-0.002597	-0.005013	0.569098
22410	0.245794	-0.268666	9.520158	-0.086782	0.086151	0.145031	0.167920	0.469250	-0.732339	-0.823856	-0.002190	-0.007266	0.566749
22411	0.470612	0.117685	9.815694	-0.084664	0.096331	0.187465	0.172437	0.471608	-0.732117	-0.825935	-0.001835	-0.009657	0.563680
22412	0.140164	-0.328867	10.267180	0.145387	0.098460	0.242159	0.177883	0.465949	-0.730628	-0.828587	-0.005419	-0.009491	0.559753
22413	-0.204338	-0.898752	9.833545	0.150993	0.103859	0.217280	0.183592	0.459746	-0.729653	-0.830944	-0.009014	-0.009357	0.556205
22414	-0.712254	-0.544293	9.670565	-0.020752	0.151088	0.196921	0.190075	0.456326	-0.730345	-0.833067	-0.010414	-0.011920	0.552946
22415	-1.295654	-0.523074	9.883833	-0.074849	0.185601	0.174418	0.197301	0.456679	-0.727077	-0.834927	-0.011164	-0.015719	0.550023
22416	-1.117673	-0.433219	10.028364	0.060338	0.209426	0.134460	0.203785	0.449675	-0.725213	-0.836285	-0.014546	-0.018379	0.547794
22417	-1.229344	-0.251803	10.385091	0.171216	0.234941	0.073130	0.211046	0.444782	-0.725273	-0.836905	-0.019938	-0.020377	0.546605
22418	-1.425265	-0.120739	10.135483	0.176239	0.183559	-0.005222	0.218164	0.442175	-0.724051	-0.836662	-0.024920	-0.021382	0.546734
22419	-1.340406	-0.242297	9.712140	0.102852	0.092787	-0.105111	0.220116	0.437487	-0.722917	-0.835384	-0.027566	-0.021875	0.548539
22420	-1.530666	-0.786221	9.745941	0.070311	0.041439	-0.142094	0.220375	0.437216	-0.722920	-0.833736	-0.029160	-0.021733	0.550964
22421	-1.351529	-0.944438	9.802998	0.034333	0.082363	-0.214311	0.220900	0.436931	-0.724203	-0.831273	-0.030484	-0.022928	0.554554
22422	-1.461977	-1.036045	9.810283	-0.001045	0.134948	-0.358543	0.221927	0.437598	-0.723188	-0.827184	-0.031824	-0.025259	0.560460
22423	-1.605562	-1.273424	9.416787	-0.050358	0.119895	-0.508267	0.219171	0.445536	-0.720988	-0.821372	-0.031979	-0.028271	0.568794
22424	-1.377451	-1.605803	9.164638	-0.064998	0.090431	-0.606095	0.217711	0.453320	-0.719438	-0.814379	-0.031618	-0.030739	0.578655
22425	-1.468648	-1.677009	9.498812	-0.056957	0.076467	-0.694634	0.211716	0.462497	-0.717212	-0.806203	-0.030982	-0.033284	0.589889
22426	-1.344197	-1.484006	9.589086	-0.056187	0.064390	-0.777678	0.204960	0.472185	-0.718305	-0.796895	-0.030334	-0.035320	0.602321
22427	-1.218642	-1.516479	9.868221	-0.091818	0.007446	-0.871902	0.194826	0.483531	-0.717708	-0.786269	-0.028112	-0.037312	0.616115
22428	-1.207550	-1.798310	10.454814	-0.060870	-0.076830	-0.943593	0.184954	0.494206	-0.717114	-0.774567	-0.025514	-0.037234	0.630879
22429	-1.650468	-1.939638	10.184680	-0.361257	-0.027162	-1.031951	0.170918	0.510678	-0.716100	-0.761510	-0.018506	-0.042181	0.646514
22430	-1.742026	-0.924233	10.310873	-1.070448	0.044144	-1.078160	0.156268	0.544069	-0.708039	-0.747557	-0.001872	-0.056922	0.661751
22431	-2.159768	-1.254954	10.919180	-1.453888	0.062908	-1.039531	0.140198	0.594175	-0.687168	-0.733242	0.020477	-0.077429	0.675234
22432	-2.364308	-1.826888	11.211672	-1.422575	0.107806	-0.984052	0.125542	0.644682	-0.664774	-0.718752	0.041381	-0.097613	0.687135
22433	-1.558944	-1.917293	10.334658	-1.416014	0.142779	-0.961877	0.113993	0.690238	-0.639337	-0.703593	0.061848	-0.118618	0.697898
22434	-1.124610	-2.546404	9.715446	-1.496769	0.102693	-0.916025	0.098667	0.737480	-0.609904	-0.688276	0.083605	-0.139588	0.706966
22435	-1.256121	-2.772879	9.689442	-1.454847	0.055260	-0.889892	0.081784	0.781299	-0.577007	-0.672643	0.105487	-0.159675	0.714792
22436	-1.457324	-3.037411	9.830265	-1.129835	0.022882	-0.805132	0.061698	0.818989	-0.545622	-0.658419	0.122897	-0.174220	0.721822
22437	-1.603804	-3.689167	9.258120	-0.502344	0.036659	-0.691196	0.043545	0.840895	-0.526922	-0.646932	0.131522	-0.180559	0.729095
22438	-1.767962	-3.646935	9.041165	0.412383	0.079866	-0.620187	0.030581	0.846803	-0.525282	-0.638613	0.127266	-0.173779	0.738768
22439	-1.659734	-3.067937	9.463122	0.957804	0.032881	-0.638608	0.016644	0.830451	-0.545516	-0.631306	0.116793	-0.158719	0.750080
22440	-0.688777	-3.006678	8.522576	0.776621	-0.058539	-0.655027	-0.001272	0.811697	-0.569940	-0.623346	0.109944	-0.144620	0.760550
22441	-0.538195	-3.738748	8.912144	0.444992	-0.098314	-0.693524	-0.018954	0.791659	-0.588739	-0.613953	0.107928	-0.135417	0.770114
22442	-0.441880	-2.678536	9.369540	0.094159	-0.142477	-0.658370	-0.038043	0.786456	-0.595625	-0.604338	0.110764	-0.130635	0.778101
22443	-0.314723	-3.060736	9.379768	-0.070520	-0.147122	-0.622258	-0.056311	0.791497	-0.593048	-0.594821	0.115544	-0.128877	0.785002
22444	0.653811	-2.413732	10.194735	-0.331045	-0.153325	-0.470371	-0.071368	0.798135	-0.587426	-0.587018	0.123121	-0.131005	0.789360
22445	1.014527	-2.753167	9.912521	-0.452564	-0.116169	-0.209831	-0.082328	0.809854	-0.577102	-0.582857	0.130843	-0.136475	0.790274
22446	1.329634	-2.116195	9.581170	-0.320693	-0.102050	-0.136291	-0.089519	0.818975	-0.568343	-0.580121	0.136592	-0.139845	0.790725
22447	1.377944	-2.211150	7.813766	-0.392724	-0.197100	-0.158631	-0.095424	0.828363	-0.558315	-0.577055	0.144758	-0.143417	0.790875
22448	0.839867	-2.601402	7.966484	-0.465842	-0.231818	-0.085120	-0.104313	0.839391	-0.547880	-0.574994	0.154068	-0.147705	0.789828
22449	-0.217615	-2.705219	9.174445	-0.268739	-0.158018	0.196274	-0.106744	0.851828	-0.536343	-0.577720	0.159083	-0.150776	0.786256
22450	0.167142	-3.016985	9.231268	0.228320	-0.078536	0.313136	-0.101950	0.850963	-0.537405	-0.583590	0.156761	-0.147119	0.783074
22451	0.596527	-4.098303	9.330519	0.056045	-0.106184	0.280996	-0.096877	0.849390	-0.542050	-0.588479	0.156913	-0.145900	0.779605
22452	0.282763	-5.026995	9.472980	-0.314045	-0.123237	0.230266	-0.093819	0.854357	-0.536444	-0.591424	0.161883	-0.149913	0.775588
22453	-0.454831	-5.025587	9.610126	-0.440573	-0.087286	0.092028	-0.090009	0.862680	-0.528541	-0.591685	0.168105	-0.156087	0.772843
22454	0.029779	-4.588634	8.372688	-0.505959	-0.064811	-0.092904	-0.092702	0.873799	-0.515468	-0.588726	0.175404	-0.162668	0.772123
22455	0.466303	-5.166876	7.855018	-0.366108	0.021874	-0.243633	-0.098749	0.883212	-0.503009	-0.583615	0.180103	-0.167842	0.773812
22456	1.298605	-4.775907	8.444307	-0.213255	0.091445	-0.298334	-0.104648	0.891524	-0.493494	-0.577917	0.182204	-0.170978	0.776904
22457	1.277026	-4.276855	8.777527	-0.146363	0.117858	-0.355285	-0.113092	0.894873	-0.488693	-0.571464	0.183248	-0.173395	0.780886
22458	1.785657	-4.249274	9.512310	-0.054922	0.107905	-0.363103	-0.117344	0.892900	-0.490323	-0.565215	0.183478	-0.173998	0.785234
22459	2.423360	-4.029847	9.293323	-0.186419	0.088706	-0.353570	-0.126684	0.895178	-0.486667	-0.558656	0.185441	-0.176592	0.788879
22460	1.085234	-3.447039	9.560227	-0.155706	0.044787	-0.305440	-0.133966	0.898254	-0.481108	-0.553107	0.187586	-0.178259	0.791902
22461	0.999031	-2.604972	8.236738	0.141625	0.002543	-0.191304	-0.141863	0.897560	-0.479127	-0.550603	0.186653	-0.175198	0.794545
22462	0.911166	-2.371485	8.330399	0.405448	-0.011468	-0.057066	-0.145026	0.890555	-0.488186	-0.551269	0.182606	-0.168253	0.796523
22463	1.459831	-2.178233	8.247022	0.416913	-0.054808	0.111039	-0.144552	0.881757	-0.498810	-0.554733	0.178468	-0.161170	0.796520
22464	1.328400	-2.931564	8.211230	0.529619	0.007795	0.253670	-0.139796	0.871160	-0.510876	-0.560684	0.171688	-0.153547	0.795349
22465	1.060619	-3.383341	8.504817	0.697039	0.041052	0.348610	-0.131385	0.857272	-0.527192	-0.568431	0.162090	-0.143807	0.793683
22466	0.890429	-3.562208	9.057559	0.820966	0.039461	0.415684	-0.119039	0.837925	-0.550450	-0.577585	0.150959	-0.132378	0.791254
22467	1.113546	-3.327551	9.312550	0.764511	0.061455	0.455966	-0.107347	0.818600	-0.572295	-0.586850	0.139883	-0.122030	0.788130
22468	0.888325	-3.608832	9.493716	0.728462	0.068540	0.402247	-0.096862	0.802158	-0.587734	-0.595104	0.129299	-0.112290	0.785191
22469	0.644829	-3.570726	10.226430	0.703720	0.070369	0.448244	-0.086365	0.784499	-0.604581	-0.603712	0.118754	-0.102909	0.781562
22470	0.774129	-2.882863	10.112473	0.416320	0.015246	0.443155	-0.074486	0.771417	-0.616576	-0.611718	0.112615	-0.097456	0.776931
22471	0.405815	-2.490091	9.816923	0.522776	-0.017564	0.443715	-0.065191	0.756898	-0.628167	-0.619756	0.105567	-0.089786	0.772462
22472	0.289400	-2.341304	9.779521	0.464075	0.002672	0.524590	-0.055250	0.742639	-0.639764	-0.628852	0.098852	-0.083588	0.766673
22473	0.479453	-1.759349	9.611842	0.517756	-0.020916	0.550720	-0.044299	0.730672	-0.648170	-0.638270	0.091661	-0.076132	0.760535
22474	0.327488	-1.745911	9.408998	0.563867	-0.064680	0.575012	-0.034745	0.715219	-0.659252	-0.648103	0.084582	-0.067619	0.753815
22475	0.031494	-1.342402	9.397494	0.619217	-0.073687	0.617729	-0.024791	0.696291	-0.669828	-0.658448	0.076725	-0.058023	0.746453
22476	0.075557	-0.971540	9.489511	0.558279	-0.062688	0.654302	-0.014033	0.673848	-0.683609	-0.669021	0.069552	-0.049711	0.738310
22477	0.208887	-0.619973	9.514888	0.492946	-0.069030	0.694576	-0.003833	0.656533	-0.693035	-0.679918	0.063146	-0.042109	0.729350
22478	0.501604	-0.325410	9.660959	0.523561	-0.049561	0.775911	0.007645	0.642021	-0.701446	-0.691775	0.056094	-0.034624	0.719098
22479	0.480507	0.059590	9.704564	0.578767	-0.023761	0.835195	0.019671	0.620808	-0.711016	-0.704288	0.047688	-0.026495	0.707815
22480	0.249153	0.044409	9.620586	0.563817	-0.002559	0.923677	0.032468	0.599729	-0.719696	-0.717687	0.039286	-0.019207	0.694991
22481	0.050583	0.236456	9.619026	0.477127	0.027671	0.998852	0.049145	0.579005	-0.728663	-0.731734	0.031477	-0.013322	0.680732
22482	-0.214640	0.258203	9.801669	0.428203	0.093556	1.072320	0.066461	0.557761	-0.735461	-0.746336	0.023640	-0.009387	0.665083
22483	-0.325844	0.343623	10.224258	0.495238	0.111975	1.116917	0.083115	0.538411	-0.740717	-0.761154	0.014314	-0.004570	0.648397
22484	-0.186428	0.433441	10.380430	0.409299	0.143916	1.131198	0.101459	0.516769	-0.745989	-0.775656	0.006101	-0.001630	0.631125
22485	-0.070577	0.391924	10.131311	0.256915	0.194040	1.126666	0.119904	0.498897	-0.748445	-0.789661	-0.000623	-0.001106	0.613542
22486	-0.358283	0.053782	9.900669	0.264218	0.210403	1.100845	0.138729	0.479179	-0.747835	-0.802908	-0.007418	-0.001028	0.596056
22487	-0.831915	0.313633	10.190313	0.332707	0.237720	1.066045	0.159504	0.460481	-0.750055	-0.815324	-0.015883	-0.000323	0.578787
22488	-0.190293	0.249705	10.819448	0.393565	0.252194	0.962987	0.176007	0.439847	-0.750067	-0.826117	-0.025244	0.000570	0.562933
22489	0.695813	-0.571696	10.686589	0.043603	0.266193	0.817298	0.189775	0.422863	-0.749032	-0.835151	-0.029152	-0.002516	0.549243
22490	-0.583943	-1.116985	10.955021	-0.583090	0.213734	0.666516	0.204467	0.427848	-0.742112	-0.842627	-0.021819	-0.011958	0.537922
22491	-1.200679	-1.237407	9.865102	-0.808712	0.125380	0.525225	0.214072	0.442260	-0.733611	-0.848422	-0.009800	-0.022198	0.528763
22492	-0.859351	-1.055715	9.335597	-0.502403	0.065226	0.423515	0.223411	0.456691	-0.723574	-0.852862	-0.002184	-0.028390	0.521359
22493	-0.492871	-1.082168	9.125031	-0.039242	-0.002071	0.330002	0.226344	0.464169	-0.720908	-0.856271	-0.001774	-0.028447	0.515740
22494	-0.685669	-1.084413	9.284012	0.166745	-0.052428	0.222213	0.228310	0.457198	-0.720799	-0.858515	-0.004250	-0.025678	0.512128
22495	-0.702296	-0.616937	9.525628	0.258220	-0.068031	0.161763	0.227069	0.448617	-0.724886	-0.860148	-0.008137	-0.021581	0.509522
22496	-0.287913	-0.567854	9.568586	0.254967	-0.027832	0.134934	0.226758	0.433077	-0.728856	-0.861423	-0.012333	-0.018339	0.507406
22497	-0.339848	-0.798840	9.584064	0.201205	-0.005160	0.093105	0.226673	0.423969	-0.730906	-0.862290	-0.015806	-0.015927	0.505917
22498	-0.489655	-0.716775	9.751828	0.110199	0.017541	0.087060	0.229011	0.421534	-0.731181	-0.863045	-0.017949	-0.014944	0.504587
22499	-0.823844	-0.379700	10.031857	0.059312	0.035692	0.083973	0.229799	0.418850	-0.731444	-0.863835	-0.019357	-0.014703	0.503188
22500	-0.246921	-0.026047	10.409425	0.159651	0.097851	0.020706	0.232655	0.414817	-0.730573	-0.863851	-0.023144	-0.014635	0.503002
22501	0.041346	-0.365521	9.454488	0.135283	0.112478	-0.008934	0.233983	0.407835	-0.732250	-0.863637	-0.026572	-0.014985	0.503190
22502	-0.997727	0.170977	9.370709	-0.020042	0.070129	-0.009720	0.236313	0.406611	-0.731757	-0.863462	-0.026965	-0.016261	0.503431
22503	-1.124441	0.985086	9.743368	0.009883	0.084846	0.027275	0.239272	0.408467	-0.729989	-0.863678	-0.028007	-0.017406	0.502964
22504	-0.487425	0.878051	10.431859	0.241172	0.024888	0.054402	0.239552	0.403512	-0.730633	-0.863933	-0.032480	-0.015232	0.502328
22505	-0.637976	0.119894	11.106271	0.248901	-0.073877	0.060155	0.239604	0.393459	-0.733452	-0.864361	-0.036069	-0.011207	0.501452
22506	-0.842831	-0.905133	11.152390	0.136526	-0.116297	-0.021522	0.233048	0.387349	-0.736984	-0.864022	-0.037294	-0.007702	0.502012
22507	-0.133378	-0.599251	10.145628	-0.274179	-0.153408	-0.135190	0.229539	0.391400	-0.736699	-0.862846	-0.030931	-0.007718	0.504460
22508	0.796452	-0.478007	9.887186	-0.723811	-0.172101	-0.167861	0.223777	0.408454	-0.735238	-0.861507	-0.016712	-0.012014	0.507329
22509	0.637330	-0.468427	9.967442	-0.388418	-0.190073	-0.179063	0.217476	0.429007	-0.731854	-0.859800	-0.007892	-0.012504	0.510417
22510	0.290807	-0.636220	8.936984	0.201902	-0.167430	-0.161335	0.209325	0.430960	-0.732812	-0.858109	-0.009649	-0.007448	0.513322
22511	0.475978	-0.050194	8.555702	0.236591	-0.065034	-0.187175	0.204286	0.431800	-0.734562	-0.856108	-0.012818	-0.003679	0.516625
22512	0.248864	0.073015	8.840930	-0.402686	0.074994	-0.175882	0.202457	0.436368	-0.734290	-0.854322	-0.006719	-0.009027	0.519622
22513	0.043086	-0.215716	9.646218	-0.705013	0.132104	-0.194117	0.203665	0.450851	-0.728025	-0.852251	0.004197	-0.018364	0.522793
22514	-0.010948	-0.498466	10.001774	-0.393057	0.106809	-0.196182	0.204207	0.469893	-0.721114	-0.850067	0.009819	-0.024135	0.526029
22515	-0.038716	-0.241793	9.805900	-0.278042	0.062261	-0.158626	0.203370	0.480637	-0.716882	-0.848265	0.014178	-0.027806	0.528652
22516	-0.346392	0.066491	9.389723	-0.333254	0.022142	-0.094263	0.204025	0.504220	-0.710225	-0.847108	0.019618	-0.031535	0.530121
22517	-0.740187	0.245515	9.210946	-0.285345	-0.014161	0.001995	0.202163	0.512833	-0.706369	-0.846984	0.024748	-0.034047	0.529950
22518	-0.302321	0.427024	9.275182	-0.180992	0.004459	0.067105	0.201384	0.512316	-0.705468	-0.847563	0.027690	-0.035931	0.528752
22519	-0.194588	0.084065	9.516194	-0.114916	0.044916	0.137535	0.204462	0.516579	-0.703444	-0.848892	0.029149	-0.037694	0.526414
22520	-0.433806	-0.293276	9.753488	-0.143062	0.079650	0.174261	0.206511	0.520046	-0.701924	-0.850528	0.030575	-0.040512	0.523476
22521	-0.953236	-0.538294	10.158033	-0.113524	0.132679	0.213077	0.211381	0.525124	-0.696588	-0.852549	0.030980	-0.043816	0.519886
22522	-1.174966	-0.527609	10.597745	-0.006799	0.154709	0.230181	0.217963	0.526009	-0.694338	-0.854716	0.029249	-0.046526	0.516178
22523	-1.205927	-1.127560	10.334625	0.011529	0.104332	0.176855	0.223930	0.518877	-0.692469	-0.856428	0.027795	-0.048065	0.513272
22524	-1.363867	-1.381282	10.094378	-0.035018	0.020953	0.117692	0.226266	0.516447	-0.692233	-0.857546	0.028032	-0.048707	0.511328
22525	-1.662573	-1.430624	9.908485	-0.087054	-0.061506	0.071404	0.227290	0.517519	-0.690834	-0.858269	0.030044	-0.048420	0.510027
22526	-1.421900	-1.353385	9.844610	-0.085211	-0.078855	0.060372	0.225723	0.518626	-0.688775	-0.858836	0.032215	-0.047832	0.508994
22527	-1.205725	-1.199739	9.627966	-0.074368	-0.057904	0.008716	0.224940	0.520771	-0.689023	-0.858915	0.034010	-0.047490	0.508776
22528	-1.066310	-1.133510	9.217367	-0.169775	-0.071020	-0.096950	0.221174	0.524293	-0.688480	-0.857807	0.037703	-0.047792	0.510354
22529	-0.752725	-1.181105	9.186024	-0.213206	-0.107639	-0.121094	0.215963	0.531854	-0.686645	-0.856487	0.042498	-0.047947	0.512177
22530	-0.435136	-1.050186	9.298831	-0.001198	-0.136649	-0.134737	0.210385	0.536459	-0.686854	-0.855125	0.044007	-0.045368	0.514555
22531	-0.232488	-1.078078	9.465942	0.184469	-0.167492	-0.130050	0.204066	0.535430	-0.689875	-0.854074	0.042614	-0.040403	0.516827
22532	-0.314871	-0.986713	9.500057	0.207357	-0.165699	-0.148403	0.197900	0.529842	-0.694177	-0.852725	0.040866	-0.035165	0.519570
22533	-0.487293	-1.206761	9.970595	0.168813	-0.158415	-0.118155	0.191351	0.524381	-0.699628	-0.851720	0.039632	-0.030534	0.521603
22534	-0.404098	-1.455750	10.270301	0.259768	-0.129920	-0.087271	0.184803	0.516662	-0.703672	-0.851001	0.036581	-0.025401	0.523272
22535	0.358567	-1.672093	9.873556	0.360255	-0.115907	-0.064590	0.179819	0.508107	-0.709264	-0.850603	0.031650	-0.019537	0.524491
22536	0.207779	-1.388435	9.902529	0.153889	-0.086786	-0.017709	0.176508	0.499815	-0.713591	-0.850489	0.029916	-0.016293	0.524888
22537	-0.186609	-0.550736	10.294622	0.025660	-0.004756	-0.022238	0.173423	0.497423	-0.715614	-0.850252	0.029506	-0.015859	0.525309
22538	-0.234314	-0.635648	10.816223	0.009353	0.047920	-0.127616	0.173174	0.495549	-0.716124	-0.848854	0.028852	-0.016358	0.527585
22539	-0.764531	-0.676926	10.309061	0.041449	0.034913	-0.208660	0.173036	0.497159	-0.715739	-0.846637	0.027790	-0.016349	0.531193
22540	-0.733397	-0.154933	9.582220	0.162390	-0.065570	-0.266973	0.167489	0.496793	-0.718381	-0.843864	0.025793	-0.013221	0.535774
22541	-0.520476	0.168829	9.168718	0.457707	-0.145521	-0.232132	0.161205	0.488398	-0.722940	-0.841583	0.019571	-0.005718	0.539742
22542	-0.378820	0.302627	9.522341	0.406008	-0.123393	-0.132761	0.155845	0.476372	-0.728531	-0.840253	0.014054	0.000937	0.542012
22543	-0.417293	0.314799	10.290206	0.248182	-0.092423	-0.081937	0.150868	0.466079	-0.734251	-0.839399	0.010713	0.005214	0.543386
22544	-0.141712	0.157237	10.482581	0.223370	-0.044790	-0.037822	0.148324	0.458062	-0.736921	-0.838985	0.007416	0.008545	0.544037
22545	0.427299	0.113787	10.108055	0.013323	0.013543	-0.053713	0.147436	0.455915	-0.738706	-0.838382	0.006859	0.008488	0.544974
22546	0.862322	-0.157391	9.342659	-0.082899	0.037270	-0.071733	0.148065	0.458862	-0.737430	-0.837556	0.007801	0.007113	0.546250
22547	0.095073	-0.025667	8.914917	-0.024277	0.013651	-0.009597	0.148048	0.461283	-0.735894	-0.837426	0.007906	0.006660	0.546453
22548	0.112869	0.292192	8.998746	0.030475	-0.013405	0.108837	0.146763	0.459821	-0.736524	-0.838557	0.007528	0.007343	0.544713
22549	-0.002527	0.282015	10.310417	0.161039	-0.016716	0.233151	0.147434	0.456050	-0.738578	-0.841082	0.004873	0.009387	0.540804
22550	0.629855	0.120855	10.650083	0.240169	0.074782	0.214981	0.153946	0.445542	-0.739657	-0.843371	0.000035	0.010849	0.537222
22551	-0.296614	-0.249712	9.750579	-0.103931	0.070415	0.111719	0.155770	0.443373	-0.740696	-0.844557	0.000897	0.008590	0.535395
22552	-0.618745	0.066548	9.564795	-0.249209	-0.004770	0.089848	0.157282	0.450069	-0.737635	-0.845460	0.005142	0.006143	0.533979
22553	-0.445150	0.072885	9.909727	0.050116	-0.062869	0.116374	0.156238	0.450895	-0.736347	-0.846675	0.004792	0.007743	0.532033
22554	-0.140721	-0.065136	10.172251	0.080126	-0.023537	0.107252	0.157552	0.447124	-0.737766	-0.847775	0.003671	0.009126	0.530265
22555	0.134099	-0.079836	9.934592	-0.131447	0.042906	0.067330	0.158838	0.448319	-0.737136	-0.848461	0.005272	0.007007	0.529185
22556	-0.136147	-0.048820	9.313263	-0.122806	0.053842	0.048894	0.158819	0.451276	-0.735472	-0.848929	0.006760	0.004931	0.528441
22557	-0.324588	0.037158	9.240705	0.015315	0.015621	0.062563	0.161401	0.451788	-0.734853	-0.849572	0.006144	0.004813	0.527415
22558	-0.114060	-0.104246	9.975138	0.120352	0.010326	0.101871	0.164774	0.449076	-0.735009	-0.850623	0.003968	0.006037	0.525727
22559	0.062380	-0.189280	10.330816	0.031329	0.008385	0.095892	0.165696	0.444524	-0.734762	-0.851611	0.003168	0.006206	0.524129
22560	0.255738	-0.299633	10.307072	-0.081963	0.019143	0.051016	0.165058	0.443584	-0.735909	-0.852105	0.004337	0.005160	0.523327
22561	0.130758	-0.397797	9.812494	-0.116914	0.015414	0.030547	0.165697	0.444520	-0.735146	-0.852392	0.006010	0.003665	0.522856
22562	0.048417	-0.321367	9.699990	-0.138101	0.011756	0.039669	0.166193	0.449069	-0.734125	-0.852753	0.008212	0.002158	0.522245
22563	0.058471	-0.405299	9.770912	-0.046901	0.008172	0.030911	0.167198	0.454423	-0.732212	-0.853046	0.008786	0.001515	0.521759
22564	-0.172868	-0.417582	9.830985	0.065528	-0.028389	-0.003542	0.167862	0.451064	-0.733242	-0.852986	0.007931	0.002827	0.521866
22565	-0.113177	-0.291979	9.946112	-0.050606	-0.050519	-0.031788	0.164885	0.453357	-0.734496	-0.852620	0.009186	0.003145	0.522441
22566	0.226319	-0.209426	9.972038	-0.091482	-0.041446	-0.059687	0.162039	0.455248	-0.735752	-0.851941	0.011142	0.003049	0.523511
22567	0.394966	-0.194995	9.873008	-0.049201	-0.028652	-0.090864	0.159695	0.458489	-0.734964	-0.850953	0.012158	0.003037	0.525092
22568	0.664643	-0.137190	9.737125	0.017116	-0.021180	-0.075764	0.158521	0.460511	-0.734570	-0.850124	0.012052	0.003738	0.526432
22569	0.457389	-0.147182	9.749452	0.030937	-0.009275	-0.060031	0.156064	0.461467	-0.735318	-0.849475	0.011525	0.004261	0.527486
22570	0.490802	-0.080034	9.669100	-0.072529	0.006185	-0.050428	0.156446	0.461740	-0.734298	-0.848889	0.012656	0.003545	0.528408
22571	0.519467	-0.022010	9.737386	-0.105790	0.017111	-0.052462	0.155659	0.463892	-0.733779	-0.848284	0.014187	0.002201	0.529348
22572	0.346071	-0.050818	9.855371	-0.046265	0.029942	-0.050341	0.155389	0.467103	-0.733775	-0.847697	0.014621	0.001360	0.530278
22573	0.219840	0.152335	10.245870	0.002524	0.008088	-0.022393	0.155376	0.467659	-0.731600	-0.847437	0.014405	0.001324	0.530698
22574	0.338695	-0.006398	10.187149	0.071733	-0.019221	-0.016450	0.154613	0.467111	-0.733897	-0.847240	0.013361	0.002559	0.531036
22575	0.171959	0.069345	9.922637	0.093330	-0.033786	-0.001559	0.153590	0.464711	-0.734402	-0.847222	0.012045	0.004204	0.531087
22576	0.068544	0.000216	9.464670	0.068587	-0.019155	0.005681	0.152321	0.460430	-0.736184	-0.847254	0.011056	0.005398	0.531045
22577	-0.169975	-0.032065	9.308381	0.063043	0.000973	0.025920	0.151041	0.458826	-0.737710	-0.847519	0.009871	0.006119	0.530637
22578	-0.174047	-0.172548	9.733603	0.015836	0.011897	0.042278	0.152206	0.457882	-0.737208	-0.847927	0.009450	0.006219	0.529992
22579	-0.269959	-0.283708	9.642344	0.071787	0.021107	0.049933	0.152616	0.454386	-0.738875	-0.848448	0.007898	0.006662	0.529178
22580	-0.186423	-0.615353	9.688875	0.180887	0.001040	0.017311	0.152902	0.448889	-0.740287	-0.848614	0.004787	0.008699	0.528920
22581	0.193375	-0.383006	9.880491	0.152348	-0.011830	-0.017882	0.153193	0.443383	-0.742594	-0.848408	0.002228	0.010545	0.529233
