# Supplementary material for: Identification of Haptic Based Guiding Using Hard Reins
Source: PLoS One. 2015 Jul 22;10(7):e0132020. doi: 10.1371/journal.pone.0132020 (PMC4511788; doi:10.1371/journal.pone.0132020)
Supplement: S2 File — (ZIP) [file pone.0132020.s002.zip › MotionData2/Subject11/T17/sync17.txt]

// Start Time: 0
// Sample rate: 25.0Hz
// Scenario: 4.0
// Firmware Version: 2.6.1
Counter	Acc_X	Acc_Y	Acc_Z	Gyr_X	Gyr_Y	Gyr_Z	Mag_X	Mag_Y	Mag_Z	Quat_w	Quat_x	Quat_y	Quat_z
21914	2.514992	-8.836595	3.197521	-0.149812	0.064356	0.009092	-0.937866	0.819736	-0.486664	-0.379765	0.117424	0.566466	-0.721876
21915	2.460306	-8.738052	3.382827	0.018065	0.094563	-0.004330	-0.937867	0.820343	-0.489040	-0.380662	0.118426	0.565530	-0.721974
21916	2.567557	-8.740941	3.566646	0.203152	0.008168	-0.042345	-0.938786	0.820766	-0.494605	-0.381456	0.116244	0.562722	-0.724102
21917	2.758127	-8.839438	3.443271	0.061440	0.020754	-0.024178	-0.938385	0.818880	-0.497330	-0.381912	0.115616	0.561756	-0.724711
21918	2.773984	-8.897397	3.494736	-0.012469	0.089083	-0.008062	-0.938911	0.819331	-0.498375	-0.382613	0.116637	0.561367	-0.724479
21919	2.616860	-8.808024	3.409819	-0.007914	0.005107	0.009130	-0.937859	0.818901	-0.498799	-0.382255	0.116679	0.561448	-0.724599
21920	2.489141	-8.752110	3.217752	-0.039691	-0.018461	0.015982	-0.936678	0.818824	-0.496553	-0.381342	0.116623	0.562218	-0.724492
21921	2.620283	-8.749719	3.327654	-0.006712	-0.001689	-0.003288	-0.938387	0.819560	-0.496777	-0.381090	0.116416	0.562367	-0.724542
21922	2.698156	-8.748294	3.443150	0.084011	-0.036480	-0.003247	-0.937336	0.819386	-0.496262	-0.380535	0.114936	0.561525	-0.725722
21923	2.574125	-8.835487	3.514612	0.076951	-0.094848	-0.018642	-0.936811	0.819513	-0.496264	-0.379655	0.112561	0.561199	-0.726807
21924	2.428457	-8.845428	3.360999	0.022021	-0.133382	0.010150	-0.937992	0.818938	-0.494140	-0.377685	0.110304	0.561954	-0.727595
21925	2.454809	-8.961461	3.300107	-0.010253	-0.070747	-0.016957	-0.937866	0.820427	-0.492763	-0.376846	0.108966	0.562705	-0.727651
21926	2.615092	-8.968254	3.372465	-0.020118	-0.035366	-0.012378	-0.938905	0.816556	-0.491942	-0.376204	0.108194	0.563380	-0.727577
21927	2.534872	-8.828930	3.402647	-0.033235	-0.059854	0.002465	-0.939961	0.818086	-0.491217	-0.375151	0.107409	0.564339	-0.727493
21928	2.427871	-8.826029	3.298259	0.001153	-0.003635	0.005611	-0.937731	0.818830	-0.489622	-0.374647	0.107139	0.564426	-0.727725
21929	2.450180	-8.830464	3.428941	0.077638	0.019090	-0.024071	-0.937998	0.820214	-0.489309	-0.375104	0.106380	0.563233	-0.728525
21930	2.536773	-8.799767	3.421740	0.042112	0.035172	-0.039129	-0.940621	0.819340	-0.490903	-0.375764	0.105855	0.562529	-0.728806
21931	2.495469	-8.798093	3.396392	-0.024492	0.084175	-0.030174	-0.938513	0.817263	-0.492989	-0.376821	0.106746	0.562344	-0.728272
21932	2.535421	-8.843474	3.484603	-0.044045	0.066542	-0.042734	-0.938514	0.817843	-0.494168	-0.377716	0.107296	0.562664	-0.727480
21933	2.581038	-8.711586	3.417619	-0.064419	0.049025	-0.024358	-0.937988	0.816560	-0.486896	-0.378206	0.108044	0.563308	-0.726616
21934	2.548373	-8.777715	3.397862	-0.028477	0.025363	-0.026154	-0.939168	0.816051	-0.487697	-0.378421	0.108057	0.563677	-0.726216
21935	2.502944	-8.933882	3.371172	0.056878	0.046242	-0.050490	-0.940350	0.816083	-0.487949	-0.379518	0.107556	0.562634	-0.726527
21936	2.355840	-8.987534	3.253946	0.060121	0.075906	-0.098877	-0.940476	0.814834	-0.493842	-0.381552	0.106818	0.561486	-0.726458
21937	2.528129	-8.765967	3.199798	-0.129128	0.190958	-0.069606	-0.942441	0.813422	-0.496791	-0.384138	0.109634	0.562082	-0.724212
21938	2.559705	-8.855176	3.427675	-0.174655	0.359972	-0.088126	-0.942833	0.813085	-0.499858	-0.388666	0.114911	0.562118	-0.720942
21939	2.194124	-8.956445	3.648270	0.033051	0.240193	-0.135902	-0.943612	0.810870	-0.505242	-0.393100	0.116442	0.560105	-0.719858
21940	1.739107	-8.814266	3.173548	0.046542	0.327705	-0.220066	-0.946223	0.806080	-0.511218	-0.399648	0.118049	0.557452	-0.718048
21941	2.587509	-8.585279	3.195444	-0.219137	0.627055	-0.296979	-0.948837	0.802213	-0.515169	-0.410033	0.125360	0.556268	-0.711845
21942	4.138687	-8.489095	3.945082	-0.273100	0.597845	-0.172158	-0.950668	0.800464	-0.521724	-0.418001	0.133887	0.555746	-0.706042
21943	4.292097	-8.374640	4.141466	-0.033377	-0.071242	0.001085	-0.948696	0.800389	-0.526539	-0.416855	0.132966	0.556843	-0.706030
21944	2.768960	-8.348992	3.066858	0.242983	-0.381430	0.049835	-0.950536	0.800338	-0.522395	-0.412169	0.125847	0.556535	-0.710315
21945	1.888815	-8.576135	2.978991	0.364767	-0.186415	0.041060	-0.950400	0.799014	-0.525232	-0.410151	0.120455	0.552809	-0.715310
21946	2.456409	-8.781810	3.407105	0.202990	0.046941	-0.028807	-0.949476	0.797664	-0.527681	-0.411183	0.118867	0.549687	-0.717386
21947	3.588789	-8.965079	4.047325	0.162299	0.163427	-0.003691	-0.949738	0.798066	-0.532988	-0.413159	0.119631	0.546061	-0.718892
21948	3.303247	-8.863464	4.040205	0.026325	-0.227952	0.099526	-0.948159	0.797585	-0.537811	-0.408910	0.116943	0.547424	-0.720725
21949	2.327358	-8.900676	3.223536	-0.269277	-0.300924	0.105441	-0.948040	0.800654	-0.526671	-0.403193	0.115753	0.553551	-0.719457
21950	2.254735	-8.814554	3.788651	-0.462954	-0.170039	0.032291	-0.947658	0.803128	-0.513956	-0.399394	0.117133	0.561577	-0.715119
21951	2.880486	-8.497470	2.917367	-0.230271	-0.505705	0.023671	-0.948991	0.807416	-0.493979	-0.392543	0.111806	0.568868	-0.714002
21952	2.871761	-8.643243	3.069824	-0.161840	-0.028919	0.038433	-0.949392	0.808923	-0.486742	-0.390922	0.112834	0.571412	-0.712697
21953	2.686971	-8.724259	3.122528	-0.123952	0.032551	0.046061	-0.949396	0.809979	-0.484446	-0.390086	0.114603	0.572870	-0.711701
21954	2.498747	-8.999514	3.162151	-0.034784	0.162535	0.033078	-0.948083	0.810527	-0.485508	-0.390986	0.117278	0.572118	-0.711376
21955	2.709338	-8.859766	3.210879	-0.067545	0.022082	0.021415	-0.946253	0.813253	-0.485443	-0.390500	0.118184	0.572903	-0.710862
21956	2.775282	-8.783340	3.091988	-0.094561	-0.056067	0.008438	-0.944674	0.812388	-0.485488	-0.389134	0.117957	0.574758	-0.710150
21957	2.702667	-8.806515	2.969598	-0.093707	0.047404	-0.005022	-0.944679	0.813687	-0.481721	-0.389253	0.119120	0.575781	-0.709062
21958	2.669697	-8.833798	3.098757	0.000535	0.068277	-0.025806	-0.945991	0.812803	-0.478009	-0.389996	0.119498	0.575402	-0.708898
21959	2.758749	-8.921986	3.119001	0.161413	0.118073	-0.042681	-0.946513	0.812095	-0.482948	-0.392068	0.119239	0.572336	-0.710279
21960	2.960475	-9.059093	3.215274	0.207130	0.067900	-0.011073	-0.946246	0.811424	-0.490291	-0.393080	0.118161	0.568983	-0.712590
21961	2.639824	-9.050368	3.012830	0.061017	0.094658	0.006397	-0.945056	0.809616	-0.497281	-0.393935	0.118919	0.567406	-0.713249
21962	2.493285	-8.756916	2.965206	-0.046835	-0.035366	-0.022159	-0.945978	0.810494	-0.498440	-0.393340	0.118250	0.568504	-0.712814
21963	2.537005	-8.974548	3.158323	-0.096756	-0.198121	-0.001260	-0.947164	0.811050	-0.491224	-0.390588	0.115999	0.571497	-0.712304
21964	2.735329	-8.966103	3.096955	-0.109160	-0.123670	0.004440	-0.947426	0.810221	-0.484860	-0.388466	0.114866	0.574100	-0.711554
21965	2.818732	-8.775270	3.090854	-0.099287	0.010032	-0.005309	-0.948481	0.811418	-0.481617	-0.388143	0.115546	0.575505	-0.710484
21966	2.793751	-8.974748	3.127693	-0.075422	0.143444	0.000937	-0.948219	0.811535	-0.480951	-0.389181	0.117880	0.575560	-0.709488
21967	2.753192	-8.917253	2.923848	-0.170267	0.039665	0.030046	-0.948220	0.811824	-0.481474	-0.388521	0.119941	0.577655	-0.707799
21968	2.631997	-8.931600	2.819154	-0.123091	0.080229	0.023410	-0.946518	0.813257	-0.479186	-0.388406	0.122012	0.578816	-0.706559
21969	2.260547	-9.028152	2.745910	-0.169529	0.356227	-0.008477	-0.539552	0.660540	-0.181154	-0.391926	0.128105	0.578515	-0.703778
21970	2.315746	-8.740649	3.626307	0.123182	0.659056	-0.000362	-0.537847	0.662709	-0.193081	-0.399585	0.136241	0.571640	-0.703561
21971	2.591967	-8.808499	3.197264	0.535216	0.612682	-0.069257	-0.534026	0.661496	-0.216848	-0.408680	0.139619	0.559372	-0.707524
21972	3.216839	-9.069027	3.001794	0.065936	0.055245	-0.050547	-0.534672	0.659644	-0.232335	-0.409842	0.139046	0.558225	-0.707870
21973	3.276780	-8.723314	2.683334	-0.298883	-0.247253	-0.023587	-0.540975	0.659553	-0.234261	-0.406299	0.137540	0.564613	-0.705136
21974	2.625588	-8.691481	2.306915	-0.601495	-0.267856	-0.051040	-0.941641	0.810606	-0.507801	-0.401681	0.137592	0.575511	-0.698933
21975	2.464757	-8.364110	4.085321	-0.173099	-0.033009	-0.015504	-0.942698	0.811299	-0.494460	-0.400768	0.138155	0.578303	-0.697040
21976	2.660857	-8.147066	3.102932	0.882477	-0.081865	-0.052318	-0.945587	0.811195	-0.493100	-0.402484	0.129005	0.566820	-0.707163
21977	2.385326	-9.120487	3.311208	1.197056	0.233623	-0.047449	-0.945819	0.803805	-0.521274	-0.408503	0.121908	0.548023	-0.719676
21978	2.441366	-9.840244	4.232923	0.190711	0.347097	-0.089667	-0.943303	0.800104	-0.550029	-0.413629	0.124055	0.542753	-0.720375
21979	2.312517	-9.342672	3.404514	-0.800552	0.070141	-0.088331	-0.943569	0.800159	-0.539911	-0.413342	0.130543	0.553916	-0.710833
21980	2.542464	-8.275421	3.165250	-0.679921	0.258825	-0.125734	-0.944503	0.803754	-0.526480	-0.415784	0.138151	0.561819	-0.701710
21981	3.062887	-7.829049	3.517203	-0.033934	0.350950	-0.104695	-0.947260	0.802950	-0.524878	-0.420823	0.141996	0.559708	-0.699623
21982	3.346483	-8.207404	3.461369	0.518166	0.340877	-0.155234	-0.946986	0.801065	-0.539843	-0.427809	0.140342	0.550105	-0.703327
21983	3.320266	-8.775798	3.845118	0.343627	0.265980	-0.170386	-0.947488	0.794618	-0.554279	-0.433841	0.139038	0.543505	-0.705020
21984	3.085297	-8.653846	3.868277	-0.177660	0.274671	-0.161310	-0.948791	0.791856	-0.559408	-0.438191	0.142400	0.544181	-0.701127
21985	3.029197	-8.174298	3.711313	-0.377148	0.426385	-0.180418	-0.948789	0.791308	-0.559692	-0.444037	0.149464	0.546262	-0.694327
21986	2.881771	-7.730388	3.566257	-0.240929	0.516199	-0.278416	-0.952970	0.784514	-0.567310	-0.452397	0.155434	0.545935	-0.687846
21987	2.534597	-7.678422	3.677958	0.041020	0.702773	-0.356717	-0.955321	0.781486	-0.578024	-0.464847	0.160558	0.540094	-0.682962
21988	2.363082	-8.222734	4.239981	0.500113	0.868695	-0.365662	-0.953716	0.773538	-0.595592	-0.480345	0.163515	0.526371	-0.682250
21989	2.683057	-9.030001	4.554324	0.762978	0.781624	-0.349526	-0.951963	0.762076	-0.629373	-0.495514	0.162874	0.509470	-0.684382
21990	2.771707	-9.271061	5.016145	0.159690	0.579872	-0.306757	-0.949689	0.750612	-0.651318	-0.505740	0.165821	0.502628	-0.681246
21991	2.222127	-8.965524	4.785185	-0.234221	0.352004	-0.289003	-0.952556	0.744588	-0.663718	-0.512215	0.169840	0.503186	-0.674977
21992	2.367442	-8.788177	4.350276	-0.248724	0.589132	-0.175282	-0.949923	0.742988	-0.669121	-0.519266	0.178294	0.501205	-0.668856
21993	3.134350	-8.536433	4.030149	-0.268961	0.597462	-0.157782	-0.947046	0.747219	-0.669286	-0.526153	0.187267	0.499128	-0.662545
21994	2.820765	-8.017864	3.915533	-0.234929	0.185153	-0.156727	-0.944945	0.747502	-0.671696	-0.528824	0.190349	0.501020	-0.658097
21995	2.407789	-7.760739	4.435221	-0.047607	-0.087561	-0.210861	-0.948617	0.745413	-0.667462	-0.530333	0.187368	0.503378	-0.655935
21996	2.267592	-7.804480	5.032938	0.207288	0.015576	-0.303096	-0.954378	0.739683	-0.671570	-0.534916	0.182083	0.501754	-0.654946
21997	2.481811	-8.004414	5.618639	-0.036314	0.118159	-0.398737	-0.959338	0.729929	-0.676080	-0.540991	0.179794	0.502345	-0.650117
21998	3.065809	-8.032588	6.224017	-0.639369	0.387451	-0.418497	-0.962613	0.726106	-0.668978	-0.547655	0.187299	0.508037	-0.637880
21999	3.385142	-8.153107	5.303310	-0.433898	0.529140	-0.469150	-0.967206	0.724311	-0.664591	-0.557170	0.193770	0.509350	-0.626559
22000	5.258365	-8.391615	3.097987	-0.113441	1.129821	-0.124198	-0.962946	0.723152	-0.678496	-0.569343	0.207648	0.498688	-0.619711
22001	6.017588	-8.411889	2.461982	-0.341580	0.697673	0.087886	-0.946929	0.728633	-0.698203	-0.573601	0.220717	0.494577	-0.614541
22002	4.844224	-8.850559	3.329418	0.367235	-1.179046	0.210967	-0.949837	0.733747	-0.688691	-0.560499	0.203820	0.502644	-0.625818
22003	2.775409	-9.655038	3.758176	0.620920	-1.849077	0.133691	-0.964682	0.731353	-0.665839	-0.542205	0.174602	0.514745	-0.640754
22004	2.390625	-9.822228	3.620074	0.041934	-0.798415	0.161678	-0.977825	0.730886	-0.644143	-0.531697	0.165347	0.522364	-0.645829
22005	2.305759	-9.279710	3.196851	-0.640763	-0.064813	0.173882	-0.977507	0.739577	-0.631257	-0.526397	0.172888	0.530813	-0.641290
22006	2.284686	-8.576285	2.502568	-1.104761	-0.085417	0.021109	-0.982801	0.749485	-0.598682	-0.520765	0.183209	0.545869	-0.630290
22007	2.463869	-7.446885	1.926739	-0.745183	0.089678	-0.068659	-0.985193	0.756524	-0.576876	-0.519565	0.191154	0.554653	-0.621187
22008	3.497777	-7.595480	3.061874	0.095339	0.072993	-0.073451	-0.981265	0.761077	-0.580103	-0.521146	0.189873	0.553180	-0.621568
22009	3.825894	-8.499722	3.040254	0.629537	-0.095525	-0.087034	-0.983350	0.756608	-0.588604	-0.523279	0.180945	0.546772	-0.628075
22010	3.433638	-9.317983	2.555604	0.534423	0.160577	-0.048349	-0.985257	0.751851	-0.602270	-0.526983	0.176404	0.538723	-0.633204
22011	3.040599	-9.033841	2.654519	-0.368859	0.018882	0.050537	-0.988137	0.748817	-0.606059	-0.524962	0.180897	0.543181	-0.629798
22012	3.069032	-8.096478	2.234359	-0.827583	0.333983	0.095284	-0.985278	0.758026	-0.593556	-0.523662	0.194278	0.549911	-0.620993
22013	3.548679	-7.568333	2.466513	-0.353119	0.627567	0.036632	-0.977161	0.767428	-0.594949	-0.528411	0.205978	0.547735	-0.615095
22014	4.050111	-7.869876	2.821118	0.406030	0.499060	0.029243	-0.972162	0.766183	-0.606225	-0.534634	0.207742	0.537508	-0.618139
22015	4.465797	-8.626953	2.302876	0.647450	0.426987	0.078116	-0.966891	0.763560	-0.630324	-0.540638	0.206686	0.524811	-0.624152
22016	4.706221	-9.498800	2.338489	0.247555	0.580782	0.050422	-0.960568	0.759993	-0.650473	-0.546640	0.211440	0.515381	-0.625188
22017	4.129204	-9.528554	3.577337	-0.161260	0.151425	0.014664	-0.956371	0.763141	-0.659205	-0.547098	0.214980	0.516011	-0.623057
22018	2.565508	-8.925888	3.279326	-0.500631	0.006718	-0.006450	-0.954935	0.765636	-0.654618	-0.544696	0.220186	0.522346	-0.618045
22019	1.861492	-8.778413	3.786100	-0.174700	0.454211	0.200910	-0.949304	0.771713	-0.653425	-0.545908	0.229569	0.518952	-0.616418
22020	2.543653	-10.338712	5.079939	0.510873	0.303964	0.113574	-0.939318	0.772706	-0.670677	-0.549430	0.228492	0.509006	-0.621957
22021	2.406184	-8.438467	3.477742	-0.864909	-0.216076	0.249143	-0.940252	0.776999	-0.663609	-0.539837	0.237597	0.521177	-0.616846
22022	0.952878	-8.799849	2.889544	-2.017276	-0.409963	0.571747	-0.933916	0.806014	-0.617913	-0.517959	0.259649	0.547497	-0.603778
22023	-0.366471	-9.318830	3.825309	0.491358	-0.526839	0.400570	-0.926597	0.817006	-0.603009	-0.509525	0.252453	0.545027	-0.616116
22024	0.300174	-9.287369	3.356954	1.277580	-0.066646	0.326277	-0.921849	0.812963	-0.625017	-0.510554	0.241718	0.528329	-0.633858
22025	0.059366	-9.510284	2.422239	-0.089698	0.310208	0.437647	-0.911340	0.815090	-0.643969	-0.507456	0.251171	0.524255	-0.636049
22026	0.101553	-9.087115	3.108674	-0.750494	0.224331	0.090191	-0.902721	0.830878	-0.628130	-0.504483	0.262299	0.531152	-0.628151
22027	0.478628	-8.512284	3.380651	-0.386804	0.352033	-0.129868	-0.900241	0.835049	-0.619109	-0.507394	0.269288	0.533152	-0.621115
22028	1.052893	-8.618359	3.480900	0.102056	0.496026	-0.246889	-0.899173	0.830587	-0.631107	-0.515959	0.271546	0.528279	-0.617228
22029	2.312300	-8.906156	3.786454	-0.032169	0.489268	-0.447427	-0.898625	0.824299	-0.641427	-0.526053	0.273215	0.526018	-0.609859
22030	3.553632	-9.179747	3.829010	-0.465915	0.461370	-0.758656	-0.908713	0.814995	-0.642405	-0.537209	0.275494	0.531023	-0.594579
22031	3.685632	-9.094812	3.964791	-0.284777	0.618853	-0.808392	-0.922207	0.802528	-0.640915	-0.551391	0.277236	0.532120	-0.579618
22032	3.712953	-8.293357	3.868127	0.026550	0.650619	-0.835540	-0.934768	0.786859	-0.651914	-0.567681	0.275284	0.529323	-0.567251
22033	3.683883	-8.250330	2.608177	-0.041029	0.715068	-0.446310	-0.938418	0.779103	-0.666625	-0.579747	0.279009	0.524101	-0.558000
22034	3.604489	-8.999420	1.891771	0.006790	0.585379	-0.436316	-0.938657	0.772459	-0.678810	-0.590355	0.280580	0.519821	-0.550039
22035	3.968131	-9.878675	2.535317	0.189246	0.261782	-0.518324	-0.943091	0.762570	-0.690252	-0.599535	0.275717	0.517636	-0.544601
22036	3.514566	-9.763138	2.352057	-0.258397	0.338672	-0.186723	-0.945958	0.755589	-0.697095	-0.603180	0.280206	0.517647	-0.538238
22037	3.019325	-8.529425	2.173524	-0.900165	0.801570	-0.069897	-0.939407	0.761837	-0.698303	-0.606732	0.298804	0.518071	-0.523636
22038	2.720252	-6.855210	2.445344	-1.018831	0.758192	-0.153660	-0.932872	0.772397	-0.694184	-0.609460	0.317042	0.520571	-0.507000
22039	3.127883	-6.255651	1.808317	-0.457880	0.926900	-0.167718	-0.926582	0.777773	-0.693287	-0.617521	0.330098	0.515043	-0.494402
22040	4.409504	-7.178889	2.831746	0.715032	1.364802	-0.068678	-0.914606	0.773604	-0.723102	-0.636336	0.333643	0.491563	-0.492061
22041	5.936076	-8.612173	4.540430	0.931659	1.130164	-0.137007	-0.892627	0.764967	-0.767546	-0.654582	0.331169	0.468941	-0.491877
22042	6.275863	-9.001719	3.793258	0.128135	0.683543	-0.184861	-0.881808	0.752214	-0.796288	-0.663288	0.334215	0.460132	-0.486445
22043	5.349394	-8.545278	3.330580	-0.769142	0.529762	-0.244159	-0.872741	0.752326	-0.804241	-0.665202	0.346880	0.462454	-0.472564
22044	3.516707	-9.418297	3.673238	-0.690052	0.200608	-0.430360	-0.873685	0.759649	-0.796412	-0.665980	0.353727	0.469433	-0.459326
22045	1.919410	-9.685093	4.122035	0.009338	0.221160	-0.666385	-0.880629	0.753150	-0.796006	-0.674107	0.348986	0.471341	-0.449028
22046	1.536651	-9.565905	3.365704	-0.477060	0.794003	-0.413069	-0.881948	0.754801	-0.794209	-0.681539	0.358354	0.467948	-0.433718
22047	1.316124	-9.822261	4.037170	-0.867492	0.776936	-0.287937	-0.873567	0.763701	-0.792026	-0.684799	0.373853	0.466992	-0.416176
22048	1.097573	-9.840817	3.768268	0.156281	0.676254	-0.289736	-0.866588	0.759750	-0.808069	-0.694247	0.374278	0.458871	-0.409114
22049	1.677216	-9.568210	3.360407	0.428297	1.096281	0.113280	-0.851057	0.752803	-0.834951	-0.706266	0.378062	0.439261	-0.406580
22050	1.616304	-9.185819	3.367688	-0.140692	1.204122	0.375639	-0.824792	0.758112	-0.857309	-0.712119	0.392690	0.420787	-0.402019
22051	1.938304	-8.277034	3.654710	-0.391276	1.163534	0.278997	-0.792783	0.774095	-0.867550	-0.716238	0.409702	0.405085	-0.393768
22052	2.269743	-7.445808	3.372205	-0.411976	0.147835	-0.001731	-0.779677	0.784661	-0.870294	-0.713776	0.416514	0.406489	-0.389624
22053	2.119187	-7.807855	2.515918	0.249791	-0.454578	-0.081241	-0.781774	0.783510	-0.872436	-0.712630	0.408580	0.411726	-0.394591
22054	2.344189	-8.997859	3.330840	1.075723	-0.051325	-0.069018	-0.787768	0.768307	-0.886157	-0.721147	0.392009	0.404659	-0.403147
22055	2.667258	-9.894750	4.825266	0.737389	0.102846	0.054609	-0.782978	0.750281	-0.908343	-0.727117	0.382453	0.396784	-0.409382
22056	2.405668	-9.198058	4.653139	-0.394335	-0.256524	0.176985	-0.792039	0.748698	-0.902700	-0.720323	0.387262	0.402623	-0.411166
22057	2.477025	-8.048796	3.818736	-1.126058	-0.230965	0.115577	-0.792630	0.768477	-0.882636	-0.708489	0.402246	0.414223	-0.405784
22058	2.775951	-7.252116	3.764136	-0.715841	-0.161521	-0.070214	-0.789398	0.784905	-0.871373	-0.701647	0.410262	0.423073	-0.400482
22059	2.784611	-7.368413	4.237003	0.313608	-0.485014	-0.191067	-0.794912	0.783101	-0.865644	-0.701530	0.400104	0.428905	-0.404739
22060	2.570393	-8.144044	5.160475	0.805532	-0.499722	-0.147126	-0.806292	0.767625	-0.874122	-0.704546	0.383280	0.430678	-0.413797
22061	1.996741	-8.593727	5.579483	-0.021456	-0.973667	-0.537192	-0.834903	0.756840	-0.858299	-0.700253	0.370520	0.448512	-0.413759
22062	3.628930	-9.457523	3.667350	-0.114911	0.816036	-0.527194	-0.844614	0.752964	-0.854717	-0.710744	0.373942	0.442047	-0.399506
22063	5.689476	-9.417981	1.159856	0.114798	1.076728	-0.417343	-0.828550	0.743517	-0.881817	-0.724233	0.376844	0.428851	-0.386732
22064	5.448488	-8.863846	3.540598	0.210478	-1.145724	-0.217343	-0.834568	0.735409	-0.884667	-0.717265	0.362823	0.445527	-0.394203
22065	4.152307	-9.212589	3.681560	0.691106	-2.250167	0.129257	-0.870019	0.726501	-0.859256	-0.700403	0.335615	0.470976	-0.418306
22066	2.830422	-9.591162	1.634216	0.524662	-0.999658	0.050452	-0.891026	0.720776	-0.842162	-0.693687	0.320154	0.480311	-0.430815
22067	1.299668	-9.211219	1.153576	-0.025093	-0.541378	0.094428	-0.898378	0.718625	-0.837621	-0.687329	0.316545	0.487493	-0.435578
22068	0.975787	-8.178192	1.795298	-0.806768	-0.551866	0.107836	-0.912981	0.723331	-0.816676	-0.675478	0.323597	0.501557	-0.432960
22069	2.301052	-7.668616	2.672073	-0.395921	0.199833	-0.086201	-0.913812	0.736316	-0.802148	-0.675443	0.329724	0.502866	-0.426832
22070	4.409485	-7.860897	3.120887	0.756398	0.422387	-0.164733	-0.909321	0.729744	-0.816116	-0.685718	0.321231	0.491916	-0.429675
22071	4.916666	-8.727894	3.258512	0.985382	0.261223	-0.004222	-0.892994	0.719518	-0.839651	-0.694341	0.309733	0.479859	-0.437827
22072	4.626452	-8.912877	2.264233	0.307194	0.098590	0.226103	-0.887702	0.708376	-0.854437	-0.694916	0.308295	0.474603	-0.443620
22073	4.189490	-8.347964	2.504089	-0.539872	0.164725	0.209791	-0.885993	0.708386	-0.856586	-0.691048	0.319105	0.475907	-0.440609
22074	4.066094	-7.340382	3.554082	-0.655840	-0.010438	0.135772	-0.879083	0.725210	-0.848147	-0.685174	0.329075	0.481187	-0.436698
22075	3.701581	-6.825167	3.404234	-0.106085	-0.005111	0.107534	-0.876222	0.734111	-0.840445	-0.683326	0.331344	0.481606	-0.437415
22076	3.089282	-7.013481	3.211175	0.584302	0.502513	0.092760	-0.862319	0.742294	-0.848863	-0.690886	0.328430	0.469163	-0.441244
22077	3.685915	-7.745357	3.372186	0.460562	0.716880	0.012304	-0.846650	0.732790	-0.873033	-0.700290	0.328262	0.455177	-0.441194
22078	4.712745	-10.066312	5.421212	0.832357	0.615361	-0.281757	-0.836609	0.716246	-0.898692	-0.713433	0.319218	0.441172	-0.440998
22079	3.261661	-9.784432	4.996704	0.462546	0.018198	-0.353610	-0.835482	0.692863	-0.919142	-0.719495	0.309422	0.439175	-0.440126
22080	1.388193	-9.381685	3.554707	-0.934705	0.284211	0.054353	-0.832359	0.702528	-0.914879	-0.715325	0.325580	0.443131	-0.431211
22081	1.485323	-9.222205	3.094387	-0.569308	0.795988	-0.057942	-0.815348	0.724637	-0.911446	-0.718842	0.339947	0.437009	-0.420387
22082	2.500260	-9.291061	4.095969	0.148704	0.721393	-0.135979	-0.799847	0.725804	-0.923564	-0.726970	0.342457	0.426498	-0.415134
22083	2.748937	-9.640857	4.671825	0.583260	0.366712	-0.025546	-0.792067	0.717690	-0.940014	-0.734030	0.336758	0.416483	-0.417536
22084	2.291932	-9.202629	3.903590	-0.050141	0.506859	0.129063	-0.781276	0.712881	-0.952533	-0.736558	0.342599	0.408802	-0.415919
22085	2.485906	-8.490379	3.841593	-0.683393	0.618956	0.270061	-0.763582	0.726776	-0.954026	-0.734320	0.359997	0.403459	-0.410363
22086	2.672495	-7.914199	3.650431	-0.499381	0.118085	0.165704	-0.751663	0.738695	-0.954185	-0.730042	0.369431	0.404841	-0.408243
22087	2.334031	-7.900887	3.974485	0.271394	-0.037063	0.122990	-0.748512	0.739004	-0.952614	-0.730496	0.366191	0.402256	-0.412879
22088	1.857376	-8.433734	4.659433	0.575979	-0.089811	0.166154	-0.744836	0.740239	-0.955811	-0.732360	0.358188	0.397770	-0.420866
22089	1.710351	-8.858746	4.523349	0.271096	-0.055994	0.131872	-0.744806	0.730708	-0.963033	-0.732496	0.354844	0.395314	-0.425749
22090	1.841670	-8.686492	4.227641	-0.216980	0.134172	0.041353	-0.741792	0.733449	-0.964844	-0.731450	0.359325	0.395105	-0.423979
22091	1.947518	-8.106864	4.577903	-0.424808	0.162659	0.041712	-0.741396	0.733248	-0.968582	-0.729052	0.367308	0.395944	-0.420471
22092	2.152468	-7.884665	4.895394	-0.198110	0.087469	-0.003208	-0.738529	0.740572	-0.964656	-0.728110	0.370746	0.396558	-0.418504
22093	2.408098	-7.846062	4.756134	0.192633	-0.103741	0.025030	-0.735660	0.747529	-0.962872	-0.728280	0.367305	0.396174	-0.421595
22094	2.371228	-8.099182	4.525863	0.319456	-0.305352	0.094888	-0.740369	0.741079	-0.966882	-0.727185	0.360666	0.397405	-0.428007
22095	2.100890	-8.239987	4.732832	0.157500	-0.359916	0.016293	-0.748372	0.737658	-0.966766	-0.725095	0.355429	0.401049	-0.432514
22096	1.841616	-7.744603	5.556285	-0.037233	-0.445107	-0.056457	-0.761871	0.726893	-0.967085	-0.721524	0.351500	0.408400	-0.434811
22097	2.132670	-7.736880	5.697528	-0.102683	-0.502666	0.092312	-0.774757	0.730166	-0.958050	-0.715685	0.349319	0.415703	-0.439275
22098	2.496759	-8.159986	4.761221	0.181000	-0.557672	0.112259	-0.780814	0.733955	-0.948013	-0.711080	0.342592	0.421461	-0.446505
22099	2.776366	-8.535956	4.991651	0.081935	-0.613539	0.037277	-0.795256	0.730615	-0.945025	-0.705932	0.336177	0.428974	-0.452357
22100	3.676745	-8.417632	5.427532	-0.255154	-0.853967	0.011482	-0.810241	0.732317	-0.931757	-0.696472	0.331952	0.443368	-0.456244
22101	4.614493	-9.082860	3.540730	0.104428	-0.688558	0.061275	-0.828240	0.731963	-0.922513	-0.690313	0.324597	0.451405	-0.462967
22102	3.921327	-9.731640	0.920245	0.851998	-0.692047	0.452834	-0.837683	0.726931	-0.923230	-0.684991	0.310275	0.450178	-0.481515
22103	2.380985	-8.259389	2.768032	0.639758	-0.973315	0.391368	-0.849880	0.719769	-0.918792	-0.676046	0.295482	0.454706	-0.498894
22104	3.391898	-9.061055	6.304519	0.460201	-1.407838	0.289619	-0.868790	0.716229	-0.908573	-0.662548	0.277561	0.467389	-0.515303
22105	2.237107	-9.572529	4.155000	0.067896	-1.278926	0.114492	-0.897161	0.712691	-0.888929	-0.649396	0.264373	0.482714	-0.524765
22106	1.114389	-9.525347	0.346404	-0.803164	0.030371	0.148764	-0.904018	0.720371	-0.878759	-0.643553	0.276352	0.490067	-0.518944
22107	2.564808	-8.654226	1.705643	-0.572529	0.185327	0.295081	-0.898035	0.740014	-0.871552	-0.638802	0.288554	0.491879	-0.516454
22108	4.166351	-8.003618	3.489958	0.080866	-0.525568	0.364654	-0.899126	0.751949	-0.859317	-0.630026	0.285481	0.495777	-0.525141
22109	3.797340	-7.816200	2.914042	0.445525	-0.633236	0.239657	-0.906091	0.752565	-0.855092	-0.623433	0.275532	0.497607	-0.536470
22110	2.865178	-8.510332	2.587426	0.515183	-0.346686	0.178296	-0.913036	0.746629	-0.855067	-0.620600	0.266962	0.495538	-0.545921
22111	2.039174	-9.027676	3.232657	0.479611	-0.203891	0.322507	-0.910641	0.737234	-0.864575	-0.617286	0.261968	0.491037	-0.556069
22112	1.845950	-8.589363	3.894907	-0.121004	-0.108210	0.383129	-0.908287	0.740936	-0.865283	-0.611046	0.265825	0.491854	-0.560392
22113	2.454874	-7.369549	4.164319	-0.658555	0.551645	0.268777	-0.901380	0.759068	-0.859598	-0.609570	0.282674	0.490911	-0.554551
22114	3.924133	-6.765110	5.201236	-0.759589	0.792095	0.044185	-0.887242	0.775766	-0.858966	-0.612154	0.300891	0.489475	-0.543273
22115	3.912610	-8.444979	4.751456	0.869792	0.564279	-0.074967	-0.875142	0.772780	-0.873838	-0.623379	0.295487	0.473385	-0.547716
22116	1.032621	-9.400181	4.398335	1.714770	0.058859	0.149685	-0.866656	0.750146	-0.910319	-0.631813	0.275831	0.452867	-0.565368
22117	-0.060160	-10.893414	3.406148	1.085085	0.414744	0.207779	-0.860795	0.726319	-0.940420	-0.638754	0.268652	0.433944	-0.575772
22118	1.280793	-11.366532	4.577221	-0.209920	1.075542	0.014030	-0.845386	0.715891	-0.966346	-0.646403	0.283576	0.422615	-0.568457
22119	2.870328	-9.599784	5.007372	-1.348775	0.576693	0.171273	-0.827589	0.738830	-0.963694	-0.641089	0.308967	0.429222	-0.556159
22120	2.852232	-7.677918	3.745620	-1.375038	-0.203243	0.276665	-0.822973	0.774430	-0.938132	-0.627283	0.326389	0.445400	-0.549186
22121	2.016083	-6.935888	2.997156	-0.123189	-0.648574	0.301782	-0.822278	0.802754	-0.911425	-0.617019	0.323498	0.452793	-0.556431
22122	1.149145	-7.330178	3.734066	0.674767	-0.938912	0.161163	-0.836709	0.795617	-0.905896	-0.610690	0.305921	0.455846	-0.570679
22123	0.600168	-8.694325	5.421869	0.919101	-0.834772	0.060179	-0.857677	0.778498	-0.905532	-0.607533	0.285665	0.454884	-0.585133
22124	0.068769	-9.048480	6.780087	0.178553	-0.592224	-0.005915	-0.868149	0.766147	-0.906070	-0.602955	0.276308	0.460129	-0.590237
22125	-0.151426	-8.411834	5.526643	-0.741941	-0.540647	-0.034941	-0.884997	0.775051	-0.884833	-0.593882	0.278600	0.475217	-0.586392
22126	0.579858	-7.073421	4.626823	-0.964066	0.035523	-0.109945	-0.895544	0.785379	-0.865487	-0.589791	0.289190	0.486762	-0.575829
22127	1.884222	-6.816710	4.960938	-0.488063	-0.010898	-0.151490	-0.900579	0.798100	-0.847326	-0.588277	0.293424	0.492995	-0.569902
22128	3.015053	-7.441695	6.155591	0.461350	-0.574676	-0.251388	-0.909778	0.798223	-0.837369	-0.587877	0.278768	0.496044	-0.575004
22129	3.908914	-9.163446	5.180351	1.161233	-0.931201	-0.263954	-0.932706	0.777394	-0.836302	-0.587674	0.251652	0.494483	-0.588895
22130	4.974584	-10.804610	2.342132	1.094650	-0.065788	0.167403	-0.944470	0.758500	-0.846347	-0.590173	0.239435	0.481539	-0.602069
22131	5.263769	-11.382086	0.497344	0.522701	0.347148	0.026803	-0.936783	0.738436	-0.873156	-0.595425	0.237612	0.470813	-0.606090
22132	5.573769	-10.410035	4.287758	0.157543	-0.995268	-0.027334	-0.948453	0.731201	-0.872186	-0.586769	0.223182	0.480926	-0.612047
22133	5.250925	-9.634245	5.167315	-0.369551	-2.355162	-0.010264	-0.977519	0.737764	-0.826928	-0.561771	0.198174	0.512495	-0.618458
22134	3.458120	-8.577395	1.176511	-0.207791	-1.166757	0.015090	-1.009861	0.741005	-0.778411	-0.548399	0.186007	0.528092	-0.621111
22135	2.503208	-7.582578	1.245606	-0.219748	-0.552109	-0.037429	-1.023008	0.742249	-0.758923	-0.541942	0.180988	0.537027	-0.620600
22136	2.352479	-7.182310	2.080328	-0.550687	-0.981067	0.010062	-1.046413	0.744724	-0.716122	-0.528867	0.174649	0.554449	-0.618372
22137	3.130595	-7.493388	2.520510	0.010004	-0.589432	0.043332	-1.058782	0.748340	-0.685920	-0.521533	0.167580	0.560432	-0.621156
22138	4.174252	-8.032681	2.739512	0.486935	-0.015266	0.145538	-1.052476	0.748760	-0.692501	-0.520854	0.163733	0.554157	-0.628341
22139	4.257512	-8.332150	2.660089	0.409907	-0.293356	0.218660	-1.052210	0.748627	-0.699162	-0.515915	0.158013	0.551414	-0.636244
22140	3.589512	-8.305473	2.300040	0.231396	-0.704030	0.295194	-1.054983	0.752354	-0.689696	-0.504761	0.149702	0.554855	-0.644160
22141	3.663593	-8.129288	3.085586	0.037012	-0.351667	0.218998	-1.058930	0.753334	-0.680038	-0.497872	0.147036	0.557381	-0.647943
22142	4.221379	-7.866711	3.365463	-0.065033	-0.072281	0.177889	-1.058816	0.758452	-0.673755	-0.494242	0.148507	0.558542	-0.649385
22143	4.466637	-7.969109	2.887595	0.092819	0.012565	0.180657	-1.055160	0.765455	-0.668651	-0.492072	0.149535	0.556824	-0.652267
22144	4.410477	-8.169142	3.022159	0.339255	0.033134	0.224015	-1.052934	0.768617	-0.676030	-0.490178	0.148885	0.551511	-0.658327
22145	3.787657	-8.532386	2.996163	0.305247	-0.099848	0.194919	-1.048609	0.772782	-0.680872	-0.487182	0.146453	0.548060	-0.663955
22146	3.142814	-8.527102	2.928203	0.110811	0.118583	0.066774	-1.048611	0.774385	-0.690536	-0.487581	0.147443	0.545360	-0.665664
22147	3.102329	-8.086014	3.636034	-0.210729	0.497856	-0.062677	-1.046510	0.775282	-0.695590	-0.492969	0.155169	0.543649	-0.661325
22148	3.790733	-8.422928	4.660907	-0.095076	0.708209	-0.113291	-1.041920	0.778980	-0.704575	-0.501464	0.163969	0.538356	-0.657131
22149	4.063687	-9.034513	4.365830	0.329164	0.649158	-0.168947	-1.036512	0.773755	-0.723967	-0.511500	0.167069	0.528177	-0.656875
22150	2.680494	-8.647124	3.088210	-0.119069	0.431097	-0.066224	-1.033353	0.773614	-0.739313	-0.516160	0.172992	0.525672	-0.653698
22151	1.418272	-8.373964	2.566072	-0.313996	0.423507	-0.045388	-1.029428	0.779268	-0.742240	-0.519861	0.181050	0.525702	-0.648539
22152	1.908046	-8.653762	3.969501	0.269061	0.716741	-0.195642	-1.023905	0.778903	-0.756156	-0.530485	0.185208	0.515554	-0.646906
22153	2.828014	-10.105374	5.293884	0.755809	0.754577	-0.118017	-1.015988	0.769837	-0.779691	-0.542225	0.185507	0.498211	-0.650665
22154	2.966162	-10.595588	5.277753	0.426797	0.627365	-0.119872	-1.008726	0.760617	-0.808015	-0.551180	0.187545	0.486405	-0.651489
22155	2.819385	-8.722216	3.627338	-0.790315	0.752668	0.220130	-0.996000	0.767529	-0.820319	-0.552282	0.207991	0.487594	-0.643410
22156	2.932781	-7.827106	2.223333	-1.272960	0.441265	0.278481	-0.976629	0.790623	-0.813821	-0.547095	0.230045	0.497941	-0.632313
22157	2.415693	-7.297574	2.954382	-0.241785	-0.077912	0.124637	-0.972737	0.806047	-0.801665	-0.543364	0.232774	0.501455	-0.631755
22158	1.897802	-7.986368	4.941296	0.776530	-0.452101	0.072486	-0.974852	0.809479	-0.792083	-0.541080	0.219046	0.496295	-0.642606
22159	1.716640	-9.125588	4.828806	0.900753	-0.343174	0.059517	-0.981378	0.796163	-0.802944	-0.540493	0.205291	0.488194	-0.653750
22160	1.991932	-9.717785	3.862170	0.002667	0.185563	0.051230	-0.980577	0.792850	-0.810378	-0.541282	0.207913	0.486098	-0.653831
22161	2.521825	-8.984811	4.419232	-0.918380	0.088244	0.078502	-0.979792	0.793639	-0.809297	-0.536925	0.219610	0.496865	-0.645452
22162	2.684575	-7.860464	4.745471	-1.022231	-0.159677	0.146342	-0.979593	0.812312	-0.783954	-0.528495	0.229663	0.511177	-0.637688
22163	2.451099	-7.146293	4.379128	-0.413697	-0.236862	0.059379	-0.974010	0.831983	-0.759173	-0.523137	0.231459	0.518742	-0.635343
22164	2.116314	-7.531035	4.121455	0.347650	-0.245820	-0.074343	-0.978218	0.832793	-0.754042	-0.522810	0.223693	0.517354	-0.639512
22165	2.261309	-8.499207	4.787844	0.519719	-0.197327	-0.106212	-0.980291	0.823869	-0.761488	-0.524179	0.214461	0.513239	-0.644848
22166	2.722007	-8.762695	4.760645	-0.113206	-0.018721	-0.065592	-0.985523	0.816270	-0.763132	-0.524048	0.214514	0.515305	-0.643286
22167	3.160764	-8.245081	4.255157	-0.858086	0.001032	-0.039617	-0.983448	0.823983	-0.751067	-0.520594	0.222891	0.526439	-0.634163
22168	3.443265	-8.172061	3.635110	-0.626787	-0.136086	-0.096400	-0.980731	0.835620	-0.729435	-0.517261	0.226454	0.536315	-0.627316
22169	3.749170	-8.302502	3.002875	0.386813	-0.114878	-0.032131	-0.982172	0.834226	-0.727600	-0.517977	0.220421	0.532821	-0.631836
22170	3.565089	-9.053509	2.117206	0.864118	-0.327497	-0.009800	-0.983457	0.825662	-0.739568	-0.518030	0.206980	0.525373	-0.642485
22171	2.960600	-10.336241	2.854429	0.650191	-0.560172	-0.059532	-0.989085	0.818930	-0.742378	-0.515317	0.192145	0.523103	-0.651070
22172	2.924401	-11.249475	3.269355	0.586197	-0.539574	-0.051608	-0.997069	0.808992	-0.741936	-0.512213	0.178285	0.521291	-0.658868
22173	3.244920	-10.093108	3.884190	0.259928	-0.518651	-0.000469	-1.002162	0.799401	-0.747505	-0.507465	0.168553	0.523293	-0.663502
22174	2.715381	-8.724180	2.906949	-0.636216	-0.813384	0.176154	-1.008360	0.804834	-0.724237	-0.494050	0.165797	0.539402	-0.661416
22175	1.696965	-8.160271	1.629562	-0.927578	-0.475127	0.129011	-1.013271	0.817988	-0.688496	-0.483750	0.169860	0.555996	-0.654218
22176	1.221611	-8.125197	1.710983	-0.142270	-0.242628	-0.052594	-1.016057	0.823780	-0.660066	-0.480811	0.167153	0.560524	-0.653218
22177	2.268102	-8.722634	2.459998	0.650357	-0.243919	0.022154	-1.019590	0.819317	-0.661232	-0.479582	0.157842	0.554423	-0.661591
22178	3.362729	-9.299779	3.234403	0.431808	-0.133840	0.101505	-1.019971	0.816271	-0.673169	-0.477676	0.152746	0.549789	-0.668002
22179	3.626616	-9.023213	2.609843	-0.066703	-0.100805	0.105404	-1.018393	0.815523	-0.672279	-0.474620	0.153078	0.551527	-0.668672
22180	3.293407	-8.369076	2.508043	-0.212763	-0.243817	0.157124	-1.016832	0.819745	-0.664577	-0.468740	0.153255	0.556331	-0.668799
22181	2.973206	-8.044745	2.907327	-0.146408	-0.309797	0.187016	-1.015660	0.822953	-0.660629	-0.461991	0.152435	0.560827	-0.669926
22182	3.024236	-8.031670	3.036352	0.189433	-0.119239	0.146838	-1.014489	0.826158	-0.656548	-0.458849	0.150441	0.559065	-0.673997
22183	3.114971	-8.333425	3.007718	0.538877	0.101492	0.041481	-1.012264	0.829528	-0.660859	-0.460689	0.147184	0.550934	-0.680128
22184	2.927969	-8.836761	3.528043	0.534107	0.190564	0.033245	-1.009611	0.822810	-0.678803	-0.463417	0.144877	0.541921	-0.685987
22185	3.075791	-8.411708	3.916860	-0.094609	0.260100	0.063486	-1.004614	0.822369	-0.688856	-0.464766	0.149864	0.540825	-0.684866
22186	3.535991	-8.170356	3.852143	-0.458656	0.632586	-0.057385	-0.997520	0.823569	-0.700079	-0.470521	0.161826	0.541479	-0.677660
22187	4.210724	-8.784210	4.936448	0.469441	0.643229	-0.167718	-0.990937	0.820502	-0.718085	-0.480941	0.164093	0.529733	-0.679082
22188	2.848243	-8.823545	4.452098	0.492491	-0.132362	-0.152846	-0.990518	0.813091	-0.727640	-0.482693	0.155552	0.524950	-0.683549
22189	0.972618	-8.314042	3.002010	-0.354540	0.070061	-0.005255	-0.993010	0.811733	-0.726324	-0.482090	0.159718	0.529295	-0.679651
22190	0.378500	-8.363624	3.304255	-0.355702	0.723526	-0.184841	-0.988295	0.816778	-0.727549	-0.490648	0.170697	0.527819	-0.671963
22191	1.767341	-9.015460	4.699566	0.409055	1.153813	-0.240119	-0.980890	0.804083	-0.761574	-0.506968	0.179532	0.511773	-0.669955
22192	2.806065	-9.950415	5.460515	0.666534	0.857934	-0.229035	-0.970332	0.791918	-0.797748	-0.520667	0.181572	0.495004	-0.671497
22193	2.850051	-9.306458	5.043045	-0.095475	0.668783	-0.103586	-0.957970	0.788942	-0.813289	-0.527973	0.190437	0.489746	-0.667178
22194	3.156304	-8.274295	4.192664	-0.742314	0.399243	0.076460	-0.949456	0.797342	-0.813652	-0.527556	0.204012	0.495243	-0.659392
22195	3.060979	-7.819846	2.966086	-0.391453	0.234771	0.122512	-0.943190	0.809777	-0.806410	-0.526345	0.212342	0.497548	-0.655986
22196	2.300889	-7.765613	3.541639	0.219752	0.016152	0.146167	-0.936614	0.808449	-0.815577	-0.525082	0.211367	0.494041	-0.659951
22197	1.642754	-8.301663	5.051373	0.497770	-0.272782	0.095812	-0.940279	0.804199	-0.819929	-0.522894	0.203376	0.490006	-0.667168
22198	1.773521	-8.493433	5.350456	0.215421	-0.059997	-0.011598	-0.937773	0.801159	-0.822715	-0.522969	0.199931	0.487951	-0.669653
22199	2.214712	-8.194286	4.235374	-0.363497	0.066611	-0.079876	-0.937246	0.800233	-0.819024	-0.522927	0.203747	0.492504	-0.665188
22200	2.395454	-8.317255	3.914528	-0.522960	0.113835	-0.030592	-0.935172	0.808863	-0.810789	-0.521943	0.210148	0.498516	-0.659466
22201	2.496316	-8.798297	5.192019	-0.048850	0.053086	-0.071079	-0.937009	0.807728	-0.807743	-0.522916	0.210549	0.498966	-0.658226
22202	2.554831	-8.217062	5.909050	-0.045642	-0.232096	-0.042004	-0.939370	0.806352	-0.805763	-0.520615	0.207292	0.502308	-0.658542
22203	2.604623	-7.507554	4.675374	-0.564135	-0.277354	-0.043931	-0.940439	0.810739	-0.790440	-0.515772	0.208919	0.512776	-0.653753
22204	3.227127	-7.370124	3.942528	-0.657340	0.036228	-0.171417	-0.944668	0.817411	-0.775008	-0.515281	0.214166	0.521797	-0.645248
22205	3.455370	-7.943614	4.307650	-0.169256	-0.060555	-0.368575	-0.951636	0.818158	-0.764258	-0.518445	0.211085	0.526179	-0.640151
22206	3.589699	-9.353812	4.175596	0.569729	-0.378173	-0.324054	-0.964339	0.804924	-0.766395	-0.520653	0.196683	0.524242	-0.644520
22207	4.109861	-9.883348	2.883867	0.722442	-0.258362	-0.119531	-0.973873	0.787226	-0.776428	-0.522053	0.184330	0.518091	-0.651970
22208	4.290081	-9.506334	2.487031	0.000499	-0.447738	-0.078849	-0.980294	0.781955	-0.775723	-0.518071	0.177404	0.523170	-0.653010
22209	4.993043	-9.386694	3.333214	0.232698	-0.943670	0.067052	-0.989756	0.781621	-0.763647	-0.507841	0.163062	0.529738	-0.659458
22210	3.122576	-8.913354	3.286696	0.040794	-1.760486	0.236664	-1.008678	0.779996	-0.733936	-0.485694	0.141716	0.546059	-0.667710
22211	0.862242	-9.000609	2.077201	-0.129121	-1.128154	0.380391	-1.021060	0.787171	-0.695770	-0.467517	0.131823	0.557678	-0.673087
22212	0.020179	-8.632351	2.464957	-0.143628	-0.211932	0.105231	-1.023189	0.794609	-0.679540	-0.462890	0.131147	0.561447	-0.673283
22213	1.600421	-8.224996	2.873788	-0.220136	0.370859	0.103042	-1.022021	0.798915	-0.675158	-0.464728	0.139250	0.560820	-0.670909
22214	3.931507	-8.488537	2.788451	0.006005	0.471281	0.008414	-1.015586	0.800358	-0.684236	-0.469454	0.145285	0.556452	-0.669974
22215	5.184218	-8.893020	2.538719	0.478059	0.247561	0.086893	-1.012164	0.800075	-0.699723	-0.472091	0.144930	0.547636	-0.675441
22216	4.016502	-8.443351	2.367129	-0.006458	-0.350675	0.164007	-1.005055	0.796621	-0.713355	-0.465591	0.141749	0.550675	-0.678152
22217	2.666386	-7.962930	2.943025	-0.546492	-0.206577	0.190021	-1.006401	0.805572	-0.697485	-0.458837	0.145959	0.559661	-0.674496
22218	2.895177	-7.419870	3.629467	-0.298464	0.401337	0.070828	-1.003537	0.813450	-0.687420	-0.461033	0.154571	0.559911	-0.670863
22219	3.760720	-7.331356	3.587966	0.286267	0.491713	-0.073710	-0.997883	0.813051	-0.700008	-0.468100	0.157500	0.551929	-0.671901
22220	4.195434	-7.925367	3.986052	0.555112	0.446708	-0.174020	-0.993911	0.804532	-0.719221	-0.476636	0.156057	0.540918	-0.675183
22221	4.077765	-9.577836	5.390825	0.995126	0.288200	-0.300901	-0.991763	0.792616	-0.751831	-0.486574	0.146919	0.525727	-0.682108
22222	2.359286	-10.201277	5.111753	0.371932	-0.064676	-0.343603	-0.997487	0.775837	-0.769598	-0.491223	0.138483	0.522407	-0.683091
22223	0.479000	-9.667646	3.105379	-0.651840	0.328154	-0.046810	-1.001027	0.773077	-0.766451	-0.493144	0.148716	0.528308	-0.674970
22224	0.123346	-9.353809	2.187160	-0.693641	0.761846	-0.054688	-0.992652	0.783947	-0.765670	-0.499307	0.164887	0.530370	-0.664990
22225	1.465835	-9.173903	4.133143	0.135468	1.072741	-0.184828	-0.980961	0.786313	-0.784095	-0.513111	0.175779	0.518465	-0.661069
22226	2.334508	-8.633710	5.633470	0.557774	0.834661	0.063150	-0.965572	0.782687	-0.810738	-0.522385	0.181414	0.502359	-0.664709
22227	2.619545	-8.873877	3.838959	-0.066526	0.474722	0.129606	-0.952696	0.784352	-0.829997	-0.524819	0.189702	0.497880	-0.663848
22228	2.708239	-8.714590	3.007741	-0.215741	0.558559	0.139393	-0.939688	0.785280	-0.847418	-0.527320	0.200489	0.494466	-0.661242
22229	2.531232	-8.399714	4.188873	-0.383619	0.028406	0.128400	-0.932092	0.793295	-0.848183	-0.523997	0.206158	0.498830	-0.658858
22230	1.929293	-8.209167	4.298932	-0.162354	-0.392160	0.059334	-0.936056	0.799786	-0.837285	-0.518304	0.203042	0.504948	-0.659668
22231	1.410441	-8.199167	4.258870	0.206523	-0.074259	-0.015159	-0.940017	0.805116	-0.824029	-0.518229	0.199774	0.503126	-0.662112
22232	1.553559	-8.507206	4.665106	0.161122	-0.157472	-0.116648	-0.944468	0.800288	-0.826526	-0.518514	0.194608	0.503216	-0.663359
22233	1.767071	-8.357673	4.932866	-0.093414	-0.109009	-0.149022	-0.947984	0.790560	-0.833714	-0.518666	0.192660	0.506180	-0.661552
22234	1.912014	-8.345341	4.872237	-0.305144	0.074906	-0.107873	-0.951019	0.794383	-0.828235	-0.519375	0.195504	0.509971	-0.657234
22235	1.975333	-8.213106	5.041655	-0.314141	-0.089694	-0.070078	-0.952870	0.797896	-0.822513	-0.517785	0.196911	0.515254	-0.653941
22236	2.483720	-7.917454	5.233123	-0.112585	-0.378323	-0.120930	-0.964174	0.798674	-0.808784	-0.514725	0.191671	0.521224	-0.653181
22237	3.718493	-8.162075	4.916653	0.201319	-0.143012	-0.106316	-0.970472	0.796029	-0.807997	-0.515071	0.186614	0.520381	-0.655042
22238	3.858479	-8.557633	4.546071	-0.306178	-0.347537	-0.278965	-0.979133	0.792067	-0.801635	-0.513656	0.182098	0.529104	-0.650421
22239	3.244540	-8.641841	2.190909	0.138254	-0.085716	-0.220004	-0.990420	0.787724	-0.794191	-0.515801	0.177194	0.528944	-0.650208
22240	3.413383	-8.934790	3.165815	0.578312	0.460570	-0.226670	-0.987227	0.776189	-0.814023	-0.525290	0.174572	0.517548	-0.652487
22241	4.625659	-9.364186	3.764616	0.098649	-0.416818	-0.214601	-0.993760	0.764802	-0.818301	-0.523802	0.165793	0.521392	-0.652912
22242	4.581481	-9.103024	2.168017	-0.427965	-0.560552	-0.264876	-1.009784	0.761673	-0.798520	-0.519650	0.159970	0.533797	-0.647637
22243	3.518938	-8.714561	1.920692	-0.451449	-0.095158	-0.111455	-1.018334	0.764372	-0.786758	-0.518291	0.162144	0.541107	-0.642095
22244	2.912062	-8.706022	3.153522	-0.157549	-0.214991	-0.019252	-1.020975	0.767870	-0.779563	-0.515346	0.160558	0.545554	-0.641101
22245	2.621543	-8.373928	3.026579	-0.087310	0.028082	-0.045714	-1.024003	0.769917	-0.775205	-0.515614	0.161266	0.546670	-0.639755
22246	3.230809	-7.904193	2.502615	-0.305096	0.427108	-0.111175	-1.022314	0.775752	-0.771580	-0.520337	0.168398	0.546642	-0.634092
22247	3.883575	-7.601096	2.424087	-0.139569	0.324151	-0.060192	-1.018115	0.777685	-0.775559	-0.523821	0.173229	0.545411	-0.630975
22248	3.749261	-7.846206	2.845404	0.220341	0.156421	0.014156	-1.014818	0.775158	-0.789651	-0.525763	0.172806	0.541078	-0.633203
22249	3.094195	-8.270700	2.963286	0.546302	0.243512	0.125520	-1.010333	0.770066	-0.801709	-0.528322	0.171412	0.531327	-0.639676
22250	2.529869	-8.086713	3.433155	0.322564	0.373197	0.268974	-1.001523	0.769449	-0.820062	-0.529571	0.175376	0.522450	-0.644860
22251	2.700300	-8.568862	5.249495	0.109028	0.445374	0.083933	-0.990370	0.774986	-0.831194	-0.533174	0.180770	0.516163	-0.645464
22252	3.802161	-9.582818	5.555693	0.593448	0.587626	-0.034965	-0.982197	0.767767	-0.850947	-0.541398	0.181374	0.502448	-0.649260
22253	2.432658	-9.365064	4.472313	0.127262	0.486536	0.221396	-0.966804	0.762701	-0.875106	-0.543524	0.188468	0.494821	-0.651317
22254	0.527124	-9.326995	2.849170	-0.334372	0.104629	0.327586	-0.959879	0.775285	-0.875187	-0.538683	0.196454	0.496929	-0.651373
22255	0.192521	-8.364551	3.486282	-0.258277	0.647186	0.130629	-0.948085	0.785362	-0.879528	-0.541956	0.209014	0.492857	-0.647834
22256	1.922276	-9.007793	4.704262	-0.112311	0.696392	-0.006013	-0.934431	0.789820	-0.894449	-0.548080	0.218949	0.486883	-0.643906
22257	2.812141	-8.911548	4.740466	-0.061677	0.817310	-0.129937	-0.923261	0.790327	-0.909733	-0.556987	0.228924	0.479306	-0.638456
22258	2.810269	-8.319423	4.052423	-0.226049	0.463234	-0.034592	-0.909610	0.795095	-0.919986	-0.560516	0.236790	0.477311	-0.633977
22259	1.878556	-8.506318	3.235830	-0.023602	-0.005199	-0.010200	-0.908966	0.799502	-0.919587	-0.560105	0.236954	0.477830	-0.633888
22260	1.412005	-8.718526	4.542019	0.157744	-0.007773	-0.131571	-0.910918	0.793505	-0.921884	-0.562171	0.233620	0.476674	-0.634167
22261	1.314848	-8.628002	5.038961	-0.092753	-0.172905	-0.083015	-0.918525	0.789512	-0.921391	-0.560751	0.231768	0.480239	-0.633414
22262	1.177495	-8.562628	4.158194	-0.233684	0.002272	-0.097317	-0.922215	0.792802	-0.916188	-0.560651	0.233276	0.483755	-0.630265
22263	0.747814	-8.390805	4.220731	-0.252976	0.013074	-0.182094	-0.924725	0.796896	-0.910972	-0.561468	0.234659	0.487654	-0.626006
22264	0.464547	-8.318217	4.750606	-0.070412	-0.076717	-0.228022	-0.930763	0.794887	-0.907906	-0.562982	0.232069	0.490593	-0.623308
22265	0.556469	-8.418482	4.836012	0.042999	-0.102298	-0.233152	-0.938371	0.791023	-0.907009	-0.564643	0.228235	0.492208	-0.621947
22266	0.830248	-8.418370	4.829971	0.066405	-0.152479	-0.208706	-0.945443	0.783685	-0.906096	-0.565783	0.223345	0.494181	-0.621122
22267	1.351391	-8.209820	5.441263	-0.133361	-0.193803	-0.185864	-0.955418	0.780257	-0.903695	-0.565134	0.220861	0.498687	-0.618995
22268	1.940296	-8.606920	5.269786	0.014029	-0.299806	-0.162319	-0.963424	0.777242	-0.897044	-0.563953	0.215185	0.502739	-0.618794
22269	3.232895	-8.515655	3.903210	-0.048878	0.163681	-0.048412	-0.966697	0.773303	-0.897131	-0.565560	0.217519	0.501520	-0.617499
22270	3.103118	-8.911281	3.276456	-0.215796	0.257561	0.087874	-0.961063	0.778946	-0.901276	-0.565851	0.223832	0.501013	-0.615384
22271	3.436912	-9.492357	5.558245	0.222029	0.172553	0.118658	-0.953709	0.780432	-0.907036	-0.566693	0.224843	0.495618	-0.618601
22272	3.635064	-9.624710	5.319834	0.777416	-0.215806	0.013561	-0.953932	0.768102	-0.918869	-0.567555	0.213283	0.488453	-0.627539
22273	4.033077	-9.812016	2.038608	-0.363611	-0.052779	0.147173	-0.954049	0.764065	-0.923920	-0.563223	0.218351	0.492881	-0.626235
22274	2.876599	-9.066269	-0.375561	-1.529961	0.284567	-0.091863	-0.950444	0.786667	-0.904347	-0.559973	0.237938	0.509128	-0.608773
22275	2.413681	-8.244264	2.475296	-1.133843	-0.214435	-0.125641	-0.952370	0.812803	-0.876215	-0.553311	0.246873	0.525829	-0.596996
22276	3.151186	-8.002615	3.521380	-0.196682	-0.218545	-0.175086	-0.964218	0.818633	-0.852605	-0.551861	0.244420	0.531576	-0.594252
22277	3.611910	-8.334193	2.305757	0.482952	0.191075	-0.004185	-0.964192	0.810780	-0.860572	-0.555835	0.241453	0.523784	-0.598663
22278	3.866458	-8.402514	1.149212	0.092802	-0.102055	0.066069	-0.964049	0.807614	-0.867728	-0.554156	0.239710	0.523617	-0.601061
22279	2.856096	-8.124704	1.380860	-0.441499	-0.529188	0.182984	-0.968142	0.813092	-0.854731	-0.543792	0.240255	0.534020	-0.601158
22280	1.902228	-7.729341	1.829964	-0.343057	-0.452031	0.115011	-0.974490	0.825100	-0.834315	-0.535637	0.239591	0.542594	-0.601067
22281	0.917268	-7.858826	2.161734	0.274150	-0.244595	-0.010588	-0.975533	0.822362	-0.834656	-0.533924	0.233761	0.542097	-0.605320
22282	0.376491	-8.392875	2.483709	0.748846	0.059894	0.061940	-0.976550	0.812385	-0.845607	-0.537000	0.226963	0.532163	-0.613939
22283	0.868801	-9.898440	3.085385	0.944820	0.599387	0.030583	-0.970601	0.801733	-0.864379	-0.546634	0.224716	0.513946	-0.621733
22284	1.988644	-11.305258	3.534690	0.923425	0.682668	0.037923	-0.955035	0.783946	-0.901852	-0.556925	0.223258	0.494828	-0.628598
22285	3.044292	-11.014255	3.588951	-0.187556	0.790329	0.340774	-0.935053	0.781649	-0.924512	-0.559002	0.238928	0.486914	-0.627172
22286	5.063033	-11.227348	6.194032	-0.304119	0.508426	0.131233	-0.909077	0.795132	-0.940620	-0.560565	0.249778	0.484513	-0.623398
22287	6.749914	-9.728335	5.834959	0.715568	-0.241078	0.231764	-0.906942	0.785066	-0.950811	-0.558414	0.241090	0.477263	-0.634247
22288	6.724215	-6.777455	4.829956	-1.262093	-0.428310	0.583209	-0.900961	0.803236	-0.927413	-0.540360	0.255015	0.495163	-0.630708
22289	4.501318	-6.356781	3.338595	-1.307537	-1.134878	0.548993	-0.904918	0.847456	-0.876327	-0.514860	0.260002	0.521041	-0.629154
22290	3.394621	-8.216504	4.830111	2.084540	-2.444488	0.553303	-0.928424	0.841622	-0.851887	-0.491964	0.212916	0.516105	-0.668038
22291	2.330142	-10.002562	7.111782	2.770141	-2.498218	1.089346	-0.962462	0.803621	-0.864146	-0.461733	0.162882	0.497688	-0.715946
22292	1.432173	-8.019124	4.604752	0.307314	-1.685570	1.322163	-0.972707	0.801313	-0.849728	-0.426361	0.148725	0.504163	-0.736150
22293	1.538316	-6.090205	2.831713	-1.353783	-1.343904	1.103365	-0.971370	0.832942	-0.804424	-0.391856	0.151303	0.531879	-0.735297
22294	2.426833	-5.792437	3.713533	-0.617863	-1.949250	0.597645	-0.977133	0.864320	-0.740813	-0.359915	0.133556	0.553986	-0.738731
22295	2.191819	-6.842622	5.524125	1.458668	-3.070926	0.285836	-0.999737	0.862310	-0.696432	-0.324534	0.080461	0.552503	-0.763507
22296	1.129717	-8.257522	5.533498	1.802480	-3.241492	0.393972	-1.025503	0.862410	-0.644229	-0.284563	0.023380	0.543916	-0.789070
22297	-0.602133	-8.628732	5.682923	1.109534	-2.313946	0.827788	-1.037854	0.859453	-0.611175	-0.246187	-0.010559	0.538267	-0.805946
22298	-0.414852	-9.188384	6.207937	0.289462	-1.603197	0.858024	-1.040616	0.858522	-0.591609	-0.214624	-0.028768	0.541344	-0.812438
22299	1.671259	-9.301019	6.229470	-0.134323	-1.227078	0.681832	-1.032792	0.874070	-0.558200	-0.189924	-0.040772	0.548693	-0.813143
22300	3.920843	-8.813731	5.028861	-0.285793	-1.376385	0.632176	-1.021284	0.887182	-0.518655	-0.164415	-0.055306	0.558840	-0.810929
22301	4.230186	-8.779161	3.459259	0.279176	-1.678198	0.624912	-0.997607	0.916145	-0.475820	-0.134835	-0.076525	0.559860	-0.813953
22302	3.410088	-9.046770	0.649091	1.357524	-1.286083	0.628409	-0.985692	0.928098	-0.465197	-0.107743	-0.094219	0.541775	-0.828248
22303	5.657906	-10.714480	2.920785	1.863175	-1.080540	0.191443	-0.989341	0.920555	-0.483228	-0.089011	-0.114175	0.512962	-0.846116
22304	5.867671	-10.690865	6.575686	0.980894	-2.233019	0.260735	-0.991163	0.915184	-0.488833	-0.059112	-0.151058	0.500327	-0.850506
22305	2.639532	-8.113929	2.693037	-1.448257	-2.639371	0.641976	-0.990690	0.924259	-0.412690	-0.025892	-0.187748	0.528883	-0.827263
22306	0.719360	-6.823843	-0.258902	-1.979816	-0.960907	0.425163	-0.968419	0.935032	-0.329289	-0.015957	-0.198034	0.563189	-0.802089
22307	2.295276	-6.722333	0.683998	-0.138180	-0.221269	0.201901	-0.960822	0.938150	-0.290947	-0.010497	-0.199509	0.566272	-0.799639
22308	3.987751	-7.773834	3.629557	1.924888	-1.346802	0.119434	-0.960694	0.938380	-0.282823	0.014682	-0.220079	0.535623	-0.815143
22309	4.239063	-9.203744	3.587885	2.132631	-1.349208	0.431271	-0.948111	0.951872	-0.316611	0.045737	-0.236797	0.501650	-0.830772
22310	4.316224	-9.782516	2.882218	0.834619	-0.653903	0.633244	-0.931589	0.965105	-0.342866	0.067013	-0.240665	0.490010	-0.835153
22311	3.379588	-8.945114	3.140788	-0.745220	-0.811039	0.585014	-0.911653	0.978166	-0.364907	0.081355	-0.249711	0.504036	-0.822784
22312	2.845100	-7.658695	3.143567	-1.245456	-0.927726	0.421860	-0.897237	0.983720	-0.312458	0.091438	-0.262667	0.524891	-0.804447
22313	3.432886	-6.968397	3.348935	-0.449934	-0.533530	0.287914	-0.884375	0.980310	-0.247765	0.099525	-0.269318	0.532580	-0.796192
22314	3.903735	-6.969537	3.589625	0.832414	-0.148246	0.392424	-0.875071	0.988672	-0.253330	0.112119	-0.265991	0.521009	-0.803261
22315	3.654902	-8.017768	3.339595	1.278391	-0.373381	0.371268	-0.861835	1.003539	-0.287348	0.128922	-0.265478	0.501317	-0.813377
22316	3.417108	-8.823033	3.516473	0.865872	-0.302957	0.329839	-0.850682	1.012484	-0.326853	0.142167	-0.265006	0.488061	-0.819364
22317	3.432215	-8.482951	3.543252	-0.262947	0.061377	0.132346	-0.843346	1.019599	-0.330439	0.142519	-0.263804	0.493127	-0.816653
22318	2.792395	-8.814848	4.469573	-0.246515	0.046265	-0.150472	-0.842034	1.018678	-0.315443	0.138568	-0.265421	0.496433	-0.814804
22319	1.594886	-9.079243	4.930618	0.153307	0.158551	-0.206586	-0.847807	1.016373	-0.317979	0.134650	-0.264753	0.493136	-0.817675
22320	1.392802	-8.995755	2.849164	0.362858	0.753275	0.010146	-0.852007	1.017416	-0.335466	0.129576	-0.251526	0.489164	-0.825023
22321	2.217266	-11.068240	2.235455	-0.012644	0.835730	0.071301	-0.850161	1.016381	-0.346700	0.122757	-0.237304	0.491824	-0.828690
22322	2.499500	-11.257053	4.479008	0.575069	-0.009524	-0.455747	-0.861445	1.013729	-0.365154	0.118302	-0.240716	0.480000	-0.835261
22323	1.456704	-8.771111	4.553414	-0.487196	0.108876	0.180109	-0.859088	1.016991	-0.370934	0.118212	-0.238526	0.489265	-0.830512
22324	1.329869	-8.011615	1.415010	-1.034900	0.526688	0.280153	-0.850433	1.018947	-0.343554	0.112814	-0.229495	0.508900	-0.821964
22325	2.130591	-8.200895	2.110084	0.030957	1.337694	0.139091	-0.843480	1.022449	-0.346185	0.101913	-0.206159	0.511996	-0.827631
22326	2.996853	-8.403308	5.059991	0.587502	0.146049	-0.159672	-0.850035	1.020597	-0.367995	0.100532	-0.204400	0.501807	-0.834448
22327	3.188061	-8.477649	3.757143	0.465564	-0.560800	-0.094742	-0.851732	1.018086	-0.377771	0.106764	-0.213997	0.492545	-0.836783
22328	3.060198	-8.975185	3.092708	-0.016415	0.040168	0.065907	-0.848324	1.021865	-0.389136	0.107577	-0.212856	0.493163	-0.836606
22329	2.334816	-9.451880	3.632415	-0.239967	-0.375409	0.074206	-0.844391	1.023835	-0.382198	0.111784	-0.219178	0.496787	-0.832267
22330	1.434043	-9.354059	4.436778	-0.046018	-0.627164	0.180351	-0.840720	1.024539	-0.367977	0.120838	-0.227964	0.496913	-0.828558
22331	1.673120	-8.619163	4.221962	-0.288246	-0.068952	0.248507	-0.835477	1.025889	-0.347099	0.124648	-0.227533	0.502761	-0.824574
22332	2.157832	-8.078856	3.833237	-0.746533	0.274586	0.079406	-0.829182	1.027593	-0.330747	0.119869	-0.224114	0.516054	-0.817981
22333	2.326320	-8.012687	3.895669	-0.284688	-0.127751	-0.031388	-0.826684	1.025917	-0.320314	0.119723	-0.227401	0.520341	-0.814371
22334	2.407321	-8.346111	4.420529	0.257335	-0.223746	0.009465	-0.826161	1.026603	-0.320565	0.123572	-0.230464	0.515616	-0.815939
22335	2.630430	-8.589630	4.477346	0.116556	-0.108418	0.044200	-0.823802	1.029017	-0.325573	0.126270	-0.231672	0.513671	-0.816411
22336	2.729052	-8.248075	4.104748	-0.388736	-0.030776	0.039549	-0.823273	1.026551	-0.315009	0.125614	-0.232876	0.520082	-0.812099
22337	2.559787	-7.906490	4.070504	-0.684922	-0.135322	-0.076955	-0.823799	1.024255	-0.292451	0.122879	-0.237757	0.530426	-0.804376
22338	2.926182	-8.314985	3.189513	-0.092581	0.058196	-0.113685	-0.823272	1.022470	-0.281334	0.120236	-0.238413	0.531478	-0.803887
22339	3.507871	-8.913644	3.296113	0.489225	-0.055896	-0.081754	-0.825633	1.022822	-0.294605	0.122126	-0.239207	0.523009	-0.808905
22340	3.343255	-8.465195	3.107172	0.287303	-0.373843	-0.057877	-0.825109	1.024404	-0.303877	0.126726	-0.245321	0.517104	-0.810162
22341	3.164614	-8.405348	2.927954	0.082292	-0.287787	-0.049087	-0.826946	1.023233	-0.299235	0.129561	-0.250536	0.514729	-0.809629
22342	3.142948	-9.959117	3.131549	0.489803	-0.486654	-0.209920	-0.829044	1.021956	-0.301913	0.133880	-0.259463	0.504385	-0.812620
22343	3.096072	-11.557514	2.737989	1.016628	-0.541316	-0.227016	-0.832907	1.024146	-0.324465	0.141146	-0.268028	0.485104	-0.820313
22344	3.507188	-10.948056	3.265867	0.187150	-0.446502	0.079405	-0.831064	1.024696	-0.338446	0.147954	-0.274183	0.481153	-0.819405
22345	2.599530	-8.945112	3.184402	-1.163023	-0.709859	0.342365	-0.824508	1.025485	-0.306282	0.154221	-0.286129	0.499850	-0.802805
22346	1.514307	-7.382359	2.407663	-1.367424	-0.480960	0.217841	-0.814789	1.020555	-0.250905	0.154257	-0.295518	0.521537	-0.785413
22347	1.416866	-7.194862	1.893025	-0.103285	0.034303	-0.016226	-0.812944	1.015197	-0.223940	0.153341	-0.295689	0.523258	-0.784382
22348	2.570243	-8.275870	1.975075	1.025815	-0.097350	-0.092421	-0.812425	1.018723	-0.233419	0.159293	-0.295196	0.506136	-0.794551
22349	3.507494	-9.564178	2.903893	0.971559	-0.032376	-0.005792	-0.810413	1.025895	-0.268063	0.165534	-0.292857	0.490572	-0.803849
22350	3.826381	-9.708843	3.222833	0.033811	0.050311	0.142019	-0.808843	1.030106	-0.284451	0.167680	-0.290662	0.491010	-0.803933
22351	3.641865	-8.755906	2.988562	-0.575667	0.019504	0.244238	-0.804110	1.029608	-0.291708	0.168327	-0.290136	0.501814	-0.797289
22352	3.110456	-7.899065	2.787695	-0.612117	-0.075180	0.176414	-0.798864	1.029812	-0.269136	0.168349	-0.291620	0.512341	-0.790014
22353	2.925962	-7.681567	2.518057	-0.243769	0.106694	0.030246	-0.790991	1.028240	-0.231877	0.166565	-0.290733	0.516807	-0.787808
22354	3.105675	-8.013635	2.846332	0.544312	0.244816	-0.068905	-0.792350	1.029278	-0.242633	0.166413	-0.285955	0.508543	-0.794934
22355	3.300040	-8.330447	3.311970	0.696639	0.218132	-0.015594	-0.794459	1.034772	-0.269191	0.168148	-0.280611	0.498105	-0.803041
22356	3.759381	-8.467708	3.652011	0.124830	0.436064	-0.033778	-0.798399	1.037475	-0.299146	0.164195	-0.273679	0.497311	-0.806735
22357	4.041417	-8.860554	4.544502	0.199563	0.430348	-0.206926	-0.803259	1.038371	-0.309445	0.157858	-0.268480	0.494336	-0.811561
22358	2.721234	-9.049588	4.233459	0.350541	-0.161879	-0.300113	-0.805611	1.034854	-0.316984	0.156746	-0.273153	0.486440	-0.814981
22359	0.631086	-9.019579	3.947681	-0.318145	-0.113350	-0.052124	-0.811396	1.035577	-0.312502	0.155503	-0.276786	0.490975	-0.811266
22360	-0.023731	-9.754786	3.716528	0.063207	0.572742	-0.055200	-0.812176	1.032210	-0.309804	0.149540	-0.267980	0.491357	-0.815103
22361	1.968835	-9.917664	3.721129	0.373471	1.022113	-0.138422	-0.818863	1.030564	-0.334540	0.139532	-0.251688	0.487534	-0.824315
22362	2.932667	-9.739963	3.908206	-0.020951	0.503882	0.047763	-0.820834	1.032550	-0.353091	0.135473	-0.243104	0.489476	-0.826414
22363	2.172267	-9.093605	3.523800	-0.574347	0.484455	0.210491	-0.812826	1.034513	-0.349926	0.131731	-0.234752	0.501337	-0.822314
22364	1.720495	-8.230387	4.028102	-0.318909	0.504123	0.149584	-0.807188	1.037635	-0.340440	0.127712	-0.225861	0.508574	-0.820992
22365	2.164220	-8.117963	4.069749	0.068528	0.141237	0.000733	-0.804557	1.036655	-0.342631	0.126942	-0.223515	0.507877	-0.822185
22366	2.686777	-8.399798	3.565641	0.305910	-0.009246	-0.016374	-0.803767	1.036375	-0.343314	0.128382	-0.223232	0.502694	-0.825218
22367	2.647205	-8.550967	3.890480	0.071564	-0.195561	0.031214	-0.804031	1.037340	-0.349005	0.131508	-0.226140	0.501196	-0.824845
22368	1.974799	-8.776707	4.376972	-0.131180	-0.318651	0.120112	-0.800880	1.038239	-0.349012	0.136154	-0.230600	0.503054	-0.821719
22369	1.468231	-8.625689	4.514323	-0.286647	-0.194999	0.099300	-0.796158	1.039542	-0.337843	0.138775	-0.233714	0.507704	-0.817530
22370	1.548236	-8.279587	4.413084	-0.413971	0.016745	0.050718	-0.792743	1.038311	-0.323544	0.137642	-0.234177	0.514720	-0.813191
22371	2.083529	-7.915513	4.349744	-0.432129	0.051814	-0.005827	-0.790638	1.035032	-0.303039	0.135358	-0.234668	0.521823	-0.808894
22372	2.650019	-8.002316	4.411102	-0.098937	-0.045234	-0.064759	-0.791425	1.033763	-0.295083	0.134555	-0.236502	0.522954	-0.807763
22373	2.795099	-8.116194	4.363463	0.180780	-0.179371	-0.081564	-0.793002	1.034017	-0.298651	0.136323	-0.239858	0.519065	-0.808984
22374	2.643287	-7.973274	4.764470	-0.108697	-0.335631	-0.189543	-0.794834	1.031540	-0.297510	0.136461	-0.247711	0.518939	-0.806672
22375	2.942719	-8.188731	4.614029	-0.112374	-0.109421	-0.349063	-0.802179	1.025974	-0.288950	0.131747	-0.253489	0.518537	-0.805919
22376	3.845417	-8.980769	3.102559	0.426049	0.137012	-0.242490	-0.810053	1.023868	-0.298245	0.128858	-0.252853	0.510723	-0.811556
22377	4.317209	-9.074322	1.524464	0.337091	-0.056446	-0.108804	-0.814248	1.022360	-0.313154	0.129652	-0.254194	0.504407	-0.814953
22378	4.028898	-8.948315	3.095910	0.257357	-0.584899	-0.050529	-0.813850	1.020619	-0.310019	0.136277	-0.263725	0.498355	-0.814568
22379	4.088232	-10.015060	4.403021	0.923864	-1.203532	-0.045325	-0.811756	1.024314	-0.316315	0.152576	-0.281379	0.479416	-0.817133
22380	3.233615	-11.603448	3.801531	0.934887	-1.116492	0.102291	-0.807817	1.027092	-0.332912	0.170404	-0.295857	0.461054	-0.819061
22381	1.265944	-10.289818	2.070586	-0.489363	-0.914638	0.362992	-0.794425	1.030005	-0.328181	0.182125	-0.309301	0.467960	-0.807575
22382	0.307329	-8.372728	2.190374	-1.466843	0.033583	0.226437	-0.784449	1.028216	-0.283357	0.175876	-0.311598	0.493178	-0.792938
22383	1.275835	-6.935207	2.608768	-1.125697	0.508929	-0.034957	-0.785362	1.021924	-0.249068	0.163597	-0.307867	0.512489	-0.784734
22384	3.442057	-7.352251	2.288481	0.179587	0.212064	-0.234785	-0.788371	1.016240	-0.239629	0.159076	-0.306502	0.508872	-0.788543
22385	4.786600	-8.915235	2.315049	1.141638	0.401708	-0.165364	-0.797041	1.019716	-0.274564	0.159640	-0.298326	0.491018	-0.802756
22386	4.275458	-9.681730	2.880364	0.274327	0.138410	0.116804	-0.798876	1.020129	-0.291036	0.162031	-0.294244	0.487701	-0.805800
22387	2.659663	-9.278968	3.236901	-0.185255	-0.108450	0.230811	-0.791260	1.021252	-0.287094	0.166011	-0.294559	0.491734	-0.802417
22388	2.783557	-7.737898	3.099113	-0.444036	0.001283	0.164308	-0.784044	1.024692	-0.287201	0.166045	-0.294422	0.499843	-0.797434
22389	3.610893	-7.043344	2.459805	-0.676999	0.322252	-0.021104	-0.782862	1.022706	-0.267842	0.158756	-0.291959	0.511560	-0.792378
22390	3.916542	-7.751366	2.700759	0.014307	0.563469	-0.118222	-0.785739	1.017704	-0.264240	0.151438	-0.284339	0.512359	-0.796057
22391	3.889118	-8.693536	3.409798	0.776771	0.333025	-0.030638	-0.790865	1.019406	-0.273180	0.152168	-0.277258	0.500752	-0.805743
22392	3.664924	-8.571350	3.777453	0.294636	0.082492	0.083865	-0.789031	1.023587	-0.294633	0.154601	-0.274376	0.496656	-0.808795
22393	3.641164	-8.984337	4.386343	-0.076439	-0.078041	-0.238354	-0.791128	1.023537	-0.308722	0.151309	-0.278561	0.496285	-0.808214
22394	2.115248	-9.400387	4.246393	-0.553385	0.070906	-0.244730	-0.798866	1.017378	-0.298046	0.143739	-0.281632	0.504024	-0.803730
22395	0.447403	-10.634573	3.867584	-0.661115	0.445347	-0.183896	-0.805689	1.011759	-0.275382	0.132849	-0.278393	0.514813	-0.799885
22396	1.268625	-9.755664	3.224292	0.678917	0.949719	-0.128928	-0.811195	1.007820	-0.279437	0.125143	-0.262907	0.505539	-0.812188
22397	2.847434	-9.159182	2.072072	0.196439	0.752967	0.043004	-0.812770	1.010732	-0.308746	0.119580	-0.249891	0.504446	-0.817795
22398	2.098221	-9.066014	1.735503	-0.385602	0.531569	0.165470	-0.814609	1.012315	-0.321854	0.115093	-0.240516	0.512809	-0.816047
22399	1.487261	-8.664216	4.158997	-0.464785	0.694006	0.186655	-0.809625	1.014545	-0.315184	0.109133	-0.228452	0.522903	-0.813924
22400	1.654636	-8.301951	4.204721	0.086738	0.157582	0.063780	-0.806471	1.014180	-0.314433	0.109157	-0.225193	0.522088	-0.815351
22401	2.146888	-8.472817	2.478618	0.472535	0.225624	-0.111450	-0.804238	1.015086	-0.320021	0.107485	-0.221748	0.514430	-0.821363
22402	2.742039	-9.277472	3.244230	0.241859	0.512823	-0.152887	-0.809879	1.014236	-0.338088	0.101074	-0.214577	0.510792	-0.826337
22403	2.246026	-9.359154	4.485957	-0.305118	0.048342	-0.109752	-0.813023	1.012346	-0.349427	0.097830	-0.215632	0.515538	-0.823501
22404	1.590496	-8.439004	4.511853	-0.596856	0.070539	-0.101578	-0.816440	1.010378	-0.332411	0.093026	-0.216800	0.525011	-0.817745
22405	2.277161	-7.950866	4.059920	-0.640165	0.647111	-0.131780	-0.819847	1.005699	-0.318010	0.081683	-0.208840	0.536073	-0.813842
22406	3.035059	-7.592476	3.861455	-0.362939	0.487487	-0.195763	-0.826137	0.997995	-0.301675	0.072025	-0.203766	0.541879	-0.812194
22407	3.231103	-7.161696	4.210794	-0.081113	0.015337	-0.420757	-0.834273	0.994221	-0.298107	0.065051	-0.208304	0.541460	-0.811910
22408	3.283854	-8.015048	4.782032	0.212921	-0.068769	-0.729791	-0.848969	0.988006	-0.302529	0.055130	-0.217223	0.534772	-0.814735
22409	4.207631	-10.080960	3.432443	0.851382	0.417655	-0.550598	-0.867199	0.979220	-0.324563	0.045701	-0.215472	0.518780	-0.826045
22410	5.178579	-10.420312	1.840229	0.401799	0.506440	-0.411032	-0.881493	0.973312	-0.355337	0.035770	-0.211242	0.510721	-0.832623
22411	5.048792	-9.638613	2.509057	-0.540912	-0.475595	0.004066	-0.888310	0.967183	-0.346933	0.038658	-0.219778	0.519370	-0.824899
22412	4.407115	-9.271598	2.659888	0.093132	-1.202436	0.128834	-0.882279	0.968537	-0.320868	0.053658	-0.238150	0.517373	-0.820202
22413	2.671298	-8.951127	2.854516	0.697886	-1.259562	0.052929	-0.878476	0.970600	-0.317918	0.071108	-0.257714	0.504673	-0.820873
22414	1.165383	-9.257578	2.834692	0.201095	-0.870945	0.055970	-0.875330	0.972504	-0.313368	0.082006	-0.271246	0.500346	-0.818141
22415	0.994184	-8.721869	2.647298	-0.407410	0.031690	-0.051537	-0.876382	0.971704	-0.301400	0.078979	-0.272095	0.506903	-0.814110
22416	2.737926	-8.005802	2.303095	-0.851164	0.524540	-0.066093	-0.878738	0.966710	-0.286356	0.068164	-0.265677	0.521116	-0.808212
22417	4.536335	-7.885860	1.693102	-0.253449	0.345667	-0.102880	-0.881620	0.962659	-0.275802	0.061878	-0.261733	0.525284	-0.807306
22418	5.062457	-7.895645	2.501143	0.538226	-0.178674	0.016348	-0.885558	0.961902	-0.281239	0.067121	-0.263956	0.516397	-0.811884
22419	4.371284	-8.150850	2.996908	0.620982	-0.462787	0.170538	-0.880841	0.968206	-0.295337	0.078212	-0.269151	0.506672	-0.815306
22420	3.650093	-8.236779	2.729940	0.368034	-0.249000	0.245544	-0.873234	0.973598	-0.302574	0.086978	-0.270318	0.501551	-0.817196
22421	3.777688	-8.093701	2.605217	0.167519	-0.054921	0.239053	-0.867722	0.977196	-0.314105	0.092596	-0.268860	0.500152	-0.817917
22422	4.331247	-8.054550	2.436585	0.195884	-0.055101	0.221340	-0.860638	0.981571	-0.318707	0.098080	-0.267366	0.497996	-0.819082
22423	4.878296	-8.122277	2.600693	0.350770	-0.081044	0.246293	-0.853689	0.986764	-0.322615	0.104995	-0.265965	0.493543	-0.821373
22424	5.117559	-8.156733	2.954867	0.422467	-0.340832	0.278391	-0.846083	0.993044	-0.332354	0.115446	-0.268107	0.487290	-0.823006
22425	5.231487	-8.535743	2.876985	0.494599	-0.398550	0.264095	-0.837946	0.997215	-0.341234	0.126449	-0.271458	0.479742	-0.824723
22426	4.736011	-8.959780	2.893862	0.513378	-0.465127	0.156880	-0.830870	1.005425	-0.356231	0.136547	-0.276500	0.470852	-0.826559
22427	4.013646	-9.026174	3.911921	0.146386	-0.680581	0.042210	-0.829561	1.007078	-0.357125	0.144554	-0.287510	0.466914	-0.823671
22428	3.824612	-9.493020	5.553461	0.016995	-0.747203	-0.183157	-0.827460	1.006054	-0.344535	0.148863	-0.301645	0.463312	-0.819873
22429	2.487215	-9.005308	4.067099	-0.269530	-0.690998	-0.257649	-0.837437	1.001859	-0.332707	0.149540	-0.316638	0.464194	-0.813573
22430	0.894525	-8.150731	3.852940	-1.416607	-0.297956	0.135004	-0.837703	0.998171	-0.291687	0.145709	-0.324513	0.486967	-0.797699
22431	1.545412	-7.925290	4.222597	-0.067313	0.135741	0.031339	-0.837701	0.993862	-0.260274	0.144691	-0.322583	0.488773	-0.797562
22432	3.764373	-8.384867	5.755049	1.074445	-0.014481	0.247400	-0.833114	1.000884	-0.287660	0.155964	-0.317408	0.473022	-0.806956
22433	2.484503	-9.112153	4.067821	0.594648	-0.251503	0.386183	-0.822621	1.009728	-0.309597	0.168609	-0.316186	0.465112	-0.809487
22434	0.949308	-8.659411	4.176150	-0.087084	0.163015	0.645165	-0.804776	1.018787	-0.317768	0.177173	-0.307969	0.471079	-0.807372
22435	0.988353	-8.381806	6.016427	-0.148449	-0.204182	0.446293	-0.786273	1.025931	-0.309234	0.185756	-0.307664	0.475520	-0.802944
22436	1.905834	-8.137115	4.993383	0.279201	-0.334480	0.182273	-0.778271	1.031218	-0.318343	0.193790	-0.310411	0.470852	-0.802738
22437	2.549635	-8.421768	2.967129	0.290082	0.215084	0.145959	-0.772497	1.034918	-0.328542	0.196306	-0.304490	0.467946	-0.806087
22438	2.534400	-9.028783	3.515168	0.389691	-0.162187	0.191613	-0.767112	1.036103	-0.331229	0.203530	-0.303953	0.462113	-0.807861
22439	2.475725	-9.112282	4.356364	0.318963	-0.779200	0.202469	-0.761602	1.039421	-0.336511	0.216326	-0.313339	0.454975	-0.804997
22440	2.823358	-8.542853	4.478260	0.073505	-0.421656	0.187087	-0.753730	1.043391	-0.336209	0.223853	-0.318266	0.453062	-0.802079
22441	3.097059	-7.785526	3.860000	-0.321572	-0.365805	0.095068	-0.749795	1.045367	-0.335659	0.227047	-0.324706	0.457156	-0.796257
22442	3.136247	-8.296955	3.831365	-0.220697	-0.703923	0.067596	-0.747436	1.045611	-0.318107	0.233308	-0.336420	0.457812	-0.789175
22443	3.448888	-9.002348	4.768068	0.428693	-0.837999	-0.111639	-0.745731	1.045468	-0.307348	0.242467	-0.348603	0.446252	-0.787747
22444	3.804995	-8.083220	5.178804	-0.087961	-0.869518	0.017257	-0.747564	1.042819	-0.304749	0.250079	-0.362689	0.443412	-0.780579
22445	3.441046	-7.958935	3.506034	-0.169387	-0.776782	0.155626	-0.742842	1.043546	-0.286410	0.258525	-0.374228	0.443127	-0.772501
22446	4.240302	-7.842507	3.366019	0.038901	-0.567443	0.176891	-0.733649	1.045163	-0.287528	0.266762	-0.381347	0.440836	-0.767513
22447	3.883209	-7.436367	3.342372	0.028309	-1.525118	0.068239	-0.727093	1.048056	-0.274999	0.281690	-0.403843	0.432415	-0.755367
22448	2.855007	-7.872658	1.855619	0.579663	-1.727255	0.084868	-0.719470	1.046094	-0.263167	0.302630	-0.425820	0.414263	-0.745305
22449	1.663929	-10.340863	1.941183	1.559452	-0.980675	-0.004170	-0.712389	1.054164	-0.290415	0.324120	-0.430751	0.384698	-0.749271
22450	1.831232	-11.337678	3.352163	0.657912	0.038962	0.163937	-0.709635	1.060255	-0.329923	0.332166	-0.424788	0.376375	-0.753367
22451	2.841255	-9.831467	3.540264	-1.220824	0.459278	0.217911	-0.702408	1.059053	-0.320725	0.321935	-0.424156	0.399542	-0.746201
22452	3.873226	-7.174574	1.835865	-1.506191	0.463821	0.118617	-0.699516	1.052566	-0.269314	0.307263	-0.425920	0.425745	-0.736833
22453	4.256168	-6.167762	0.557216	-0.226752	0.193424	-0.050708	-0.701353	1.048681	-0.242526	0.303307	-0.424951	0.429852	-0.736647
22454	4.572340	-7.404556	2.323555	1.394709	-0.157916	-0.171703	-0.704245	1.052251	-0.269004	0.314126	-0.420300	0.406638	-0.747876
22455	4.832509	-9.297749	3.693604	1.562755	-0.307812	-0.020085	-0.704640	1.059033	-0.323762	0.329618	-0.415146	0.380933	-0.757559
22456	3.791422	-10.025431	3.190612	0.323630	0.081226	0.215723	-0.703721	1.062732	-0.353607	0.335163	-0.410299	0.378264	-0.759103
22457	3.363325	-8.970088	3.198398	-0.655295	0.487336	0.141039	-0.698210	1.064360	-0.345365	0.328510	-0.406305	0.392591	-0.756882
22458	3.981492	-8.084970	4.279290	-0.632332	0.151442	-0.143258	-0.696634	1.063231	-0.333705	0.320174	-0.409409	0.401896	-0.753892
22459	4.125994	-7.876090	3.786355	-0.114524	-0.005147	-0.249638	-0.703986	1.059798	-0.321483	0.315814	-0.412354	0.401497	-0.754338
22460	3.826905	-8.602508	2.699615	-0.064431	0.173859	-0.066978	-0.710293	1.059780	-0.320479	0.313081	-0.410832	0.402947	-0.755534
22461	2.946854	-8.994724	2.367507	0.164188	-0.050637	0.097843	-0.709758	1.054904	-0.307461	0.316616	-0.409934	0.400949	-0.755611
22462	2.604933	-8.648843	3.697380	0.019167	-0.089040	0.091867	-0.707662	1.057583	-0.311660	0.319088	-0.410583	0.400777	-0.754309
22463	2.961548	-8.375264	4.794114	-0.453158	0.225770	0.002108	-0.704381	1.059416	-0.316432	0.313913	-0.410123	0.409037	-0.752294
22464	3.250731	-8.384641	4.235062	-0.535790	0.462456	0.038677	-0.705165	1.056156	-0.300019	0.306486	-0.406323	0.420219	-0.751255
22465	3.293937	-8.549030	3.067941	-0.279119	0.286778	0.038383	-0.705952	1.054417	-0.289682	0.302732	-0.403458	0.426442	-0.750814
22466	3.101213	-8.586495	3.185056	-0.022345	0.276179	0.194759	-0.703857	1.056146	-0.282463	0.303329	-0.397929	0.429949	-0.751523
22467	2.979303	-8.440576	3.866142	-0.157976	0.229309	0.174589	-0.700574	1.056308	-0.280632	0.303089	-0.393975	0.435053	-0.750766
22468	2.728173	-8.483967	3.865984	-0.202588	0.368096	0.083450	-0.695057	1.057363	-0.283856	0.299751	-0.389089	0.440903	-0.751242
22469	2.261270	-8.664783	3.725464	-0.134452	0.463866	0.043722	-0.695316	1.055805	-0.282039	0.295662	-0.382517	0.445969	-0.753244
22470	2.211607	-8.842866	3.754165	-0.100425	0.497622	0.056439	-0.695974	1.056247	-0.282550	0.291527	-0.375253	0.450761	-0.755653
22471	2.660349	-8.924487	4.158444	-0.194152	0.652595	0.087091	-0.697817	1.056878	-0.277983	0.285912	-0.365653	0.458042	-0.758122
22472	2.655159	-8.686732	4.016900	-0.179608	0.595362	0.105330	-0.697290	1.056117	-0.275483	0.280963	-0.356822	0.464831	-0.760046
22473	2.609777	-8.648754	3.697528	-0.067142	0.371387	0.068019	-0.695060	1.057656	-0.278389	0.278504	-0.350841	0.468313	-0.761596
22474	2.462045	-8.838372	3.290090	0.011331	0.395004	-0.034087	-0.695321	1.057330	-0.282123	0.274611	-0.345237	0.470009	-0.764520
22475	2.358017	-8.920324	3.590768	-0.049035	0.351900	-0.073433	-0.698734	1.056763	-0.284232	0.270288	-0.340730	0.472073	-0.766808
22476	2.092963	-8.730945	3.720800	-0.142931	0.276471	-0.075931	-0.701354	1.053705	-0.281104	0.265791	-0.338143	0.475155	-0.767621
22477	2.249942	-8.558176	3.880752	-0.102504	0.447484	-0.145481	-0.707394	1.052131	-0.278955	0.259069	-0.333084	0.477988	-0.770367
22478	2.840631	-8.484320	4.179910	-0.094394	0.480349	-0.175444	-0.712244	1.048599	-0.283271	0.251396	-0.328006	0.480660	-0.773420
22479	2.973541	-8.404279	3.805522	-0.253213	0.336956	-0.183956	-0.719072	1.046724	-0.279259	0.244098	-0.325728	0.484888	-0.774081
22480	2.631431	-8.264858	3.772313	-0.236946	0.234544	-0.136750	-0.725897	1.043447	-0.274493	0.238421	-0.324745	0.488726	-0.773850
22481	2.798174	-8.528770	4.265585	-0.120219	0.203453	-0.133084	-0.731273	1.039290	-0.268972	0.234043	-0.323365	0.490486	-0.774650
22482	2.910786	-8.555833	4.459379	-0.160192	0.227585	-0.115402	-0.735341	1.037407	-0.267387	0.229253	-0.321891	0.493207	-0.774969
22483	2.599963	-8.513004	3.749152	-0.231772	0.400792	-0.098521	-0.738753	1.035486	-0.264747	0.222725	-0.317590	0.497738	-0.775749
22484	2.793119	-8.417308	3.369274	-0.211907	0.746267	-0.039704	-0.743610	1.033910	-0.263676	0.213583	-0.307491	0.503970	-0.778361
22485	3.363670	-8.115698	3.333963	-0.167098	0.449080	-0.085806	-0.748205	1.032500	-0.264068	0.207118	-0.301984	0.507670	-0.779858
22486	3.909704	-8.319410	3.085102	0.249307	0.159363	-0.091764	-0.751614	1.030912	-0.270069	0.205849	-0.299569	0.503811	-0.783619
22487	3.850768	-9.861828	2.300697	0.851168	-0.045705	-0.080485	-0.752662	1.032227	-0.290516	0.210488	-0.297549	0.489453	-0.792209
22488	3.420467	-11.279770	2.866185	0.904053	-0.181756	-0.027121	-0.754239	1.035701	-0.320206	0.217459	-0.297025	0.474049	-0.799853
22489	2.802014	-10.722918	3.897172	-0.160068	-0.529869	0.023100	-0.753982	1.038661	-0.328901	0.222238	-0.305998	0.474187	-0.795061
22490	2.200495	-9.204847	2.553174	-1.135316	-0.399766	0.035121	-0.751615	1.033960	-0.294733	0.219800	-0.317134	0.490481	-0.781372
22491	1.517955	-8.445504	1.450683	-0.845822	0.035749	-0.077738	-0.751868	1.027307	-0.263524	0.213216	-0.321050	0.503161	-0.773495
22492	1.682894	-8.483711	2.031247	0.165385	0.111169	-0.120105	-0.757643	1.024098	-0.256638	0.211561	-0.319996	0.500240	-0.776276
22493	2.314935	-8.862962	2.587801	0.379125	0.116176	-0.103626	-0.762241	1.024095	-0.258050	0.211604	-0.317640	0.494081	-0.781161
22494	2.932047	-8.715851	2.509355	-0.134999	0.413510	-0.076953	-0.765655	1.024324	-0.264793	0.205717	-0.312674	0.497370	-0.782649
22495	3.411627	-8.207140	2.597248	-0.523079	0.395043	-0.108475	-0.769326	1.020328	-0.255825	0.197170	-0.309764	0.506382	-0.780223
22496	3.273565	-7.860140	2.503752	-0.207576	0.138008	-0.105576	-0.775619	1.016454	-0.261999	0.193079	-0.309649	0.509456	-0.779290
22497	2.964843	-7.953135	2.367422	0.228835	0.177809	-0.128632	-0.779030	1.015242	-0.266258	0.191019	-0.307403	0.505684	-0.783134
22498	3.183332	-8.313148	3.293818	0.525701	0.240477	-0.114978	-0.782311	1.013968	-0.267858	0.190289	-0.302954	0.497565	-0.790214
22499	3.539776	-8.646458	3.572012	0.517771	0.229042	-0.157584	-0.788616	1.015972	-0.289022	0.188959	-0.299040	0.489141	-0.797252
22500	3.821436	-8.733620	3.208263	0.186023	0.388504	-0.175335	-0.793867	1.016164	-0.304531	0.183731	-0.294027	0.486516	-0.801931
22501	3.682310	-8.328383	3.145582	-0.288508	0.358669	-0.138099	-0.800689	1.014471	-0.320880	0.176599	-0.290851	0.491491	-0.801657
22502	3.168092	-7.920226	3.251878	-0.246833	0.161067	-0.116153	-0.803838	1.012147	-0.312930	0.171939	-0.290435	0.495291	-0.800482
22503	2.299238	-7.940823	3.441984	0.186511	0.270374	-0.147502	-0.808036	1.008872	-0.304733	0.168256	-0.287101	0.492221	-0.804351
22504	1.700804	-9.072901	4.746254	0.518002	0.643385	-0.161611	-0.814731	1.009204	-0.325013	0.162564	-0.276760	0.484996	-0.813484
22505	1.912357	-10.991270	5.908020	1.097527	0.603638	-0.368685	-0.821942	1.008263	-0.362100	0.157067	-0.266941	0.466743	-0.828386
22506	2.732818	-9.719342	3.670870	0.038802	0.646106	-0.074862	-0.831520	1.008270	-0.401926	0.150256	-0.256995	0.467634	-0.832283
22507	1.906476	-8.623013	0.595101	-1.399542	0.568549	0.263364	-0.825880	1.009168	-0.379864	0.142410	-0.249275	0.493736	-0.820857
22508	0.996287	-9.469346	3.194522	-0.124236	0.538910	-0.187071	-0.826274	1.006625	-0.358774	0.133647	-0.242800	0.496296	-0.822725
22509	3.196153	-9.038124	8.142083	1.273452	0.593478	0.108788	-0.826793	1.009028	-0.397297	0.136055	-0.228508	0.477184	-0.837597
22510	3.600930	-9.198690	4.102727	0.331519	0.108713	0.258345	-0.819430	1.011128	-0.430328	0.141124	-0.223515	0.473031	-0.840456
22511	2.295583	-8.363631	-0.384096	-0.685799	0.162868	0.157728	-0.810252	1.015510	-0.412722	0.139498	-0.221337	0.485703	-0.834052
22512	1.462036	-7.878261	4.205244	-0.900067	-0.313024	0.131962	-0.808956	1.018128	-0.382703	0.140958	-0.227921	0.500288	-0.823344
22513	1.722064	-8.159621	7.271931	-0.046090	-0.689010	0.027794	-0.805407	1.015583	-0.365518	0.148461	-0.239164	0.499119	-0.819537
22514	2.164579	-8.384869	4.798615	0.638442	0.069334	0.011778	-0.807247	1.017419	-0.377553	0.151279	-0.236190	0.488817	-0.826067
22515	2.400380	-8.963317	2.923312	0.133160	0.284798	-0.030846	-0.806979	1.017520	-0.394592	0.148982	-0.231451	0.487265	-0.828739
22516	2.517017	-8.766881	4.268382	-0.697908	-0.130423	-0.025566	-0.807761	1.012909	-0.373563	0.146830	-0.236102	0.498222	-0.821262
22517	2.628305	-7.883694	5.189332	-0.823931	-0.281803	-0.021709	-0.808818	1.011407	-0.342715	0.145734	-0.243405	0.510641	-0.811642
22518	2.877248	-7.061255	4.815311	-0.536483	-0.513775	-0.177969	-0.810915	1.006808	-0.320872	0.145712	-0.255267	0.516877	-0.804018
22519	2.871150	-7.080839	4.295411	-0.009138	-0.504429	-0.376043	-0.820888	1.000579	-0.304848	0.145161	-0.267350	0.513388	-0.802425
22520	2.902832	-8.199291	3.426352	0.627856	0.079482	-0.329582	-0.829810	0.997225	-0.312973	0.142690	-0.267803	0.501673	-0.810090
22521	3.758250	-9.802802	2.533276	0.620692	0.274324	-0.156946	-0.837415	0.994351	-0.331480	0.141019	-0.263255	0.491328	-0.818173
22522	4.230147	-10.818480	2.834599	0.025147	-0.236631	-0.119716	-0.842664	0.993000	-0.339982	0.141776	-0.268416	0.489563	-0.817423
22523	3.508724	-9.846109	3.040993	0.035324	-0.592777	-0.025485	-0.844757	0.990546	-0.345760	0.147630	-0.278416	0.487017	-0.814558
22524	3.147839	-8.973995	3.225511	0.002771	-0.665642	0.033219	-0.843447	0.990385	-0.333800	0.154848	-0.289048	0.485123	-0.810635
22525	3.202252	-8.817689	3.028646	0.248586	-0.659974	-0.004003	-0.843182	0.988863	-0.327994	0.162890	-0.299179	0.478890	-0.809088
22526	3.111351	-8.982032	2.362831	0.289227	-0.619744	-0.000039	-0.840821	0.988806	-0.315509	0.170771	-0.308407	0.472105	-0.807985
22527	2.511248	-8.772040	2.410224	-0.022759	-0.567024	0.132938	-0.839248	0.989493	-0.310713	0.178413	-0.316571	0.471306	-0.803630
22528	1.994738	-8.548346	2.926991	-0.478819	-0.382021	0.189364	-0.834130	0.991073	-0.306063	0.182174	-0.322736	0.478784	-0.795877
22529	2.161357	-8.176404	2.794519	-0.415220	0.157965	0.092185	-0.831509	0.991629	-0.290367	0.179776	-0.320994	0.486571	-0.792396
22530	3.274852	-8.161083	2.544569	0.242763	0.303339	-0.021760	-0.832294	0.991027	-0.293572	0.178283	-0.315690	0.483614	-0.796664
22531	4.017961	-8.827279	1.932195	0.277778	0.354038	0.026294	-0.829925	0.989638	-0.295773	0.177334	-0.308995	0.480650	-0.801281
22532	4.087173	-9.044407	2.528020	0.056657	0.340295	0.147495	-0.829277	0.994039	-0.307355	0.177016	-0.302089	0.481800	-0.803291
22533	3.500741	-8.797764	2.532234	0.015271	-0.077824	0.141272	-0.827710	0.998507	-0.316683	0.180407	-0.302179	0.482206	-0.802258
22534	2.903152	-8.925084	2.779604	0.023440	-0.114911	0.132350	-0.822980	0.998711	-0.318195	0.183993	-0.302814	0.482174	-0.801223
22535	2.728919	-8.860232	3.259935	-0.290483	-0.115701	0.057122	-0.819967	1.000973	-0.310970	0.184548	-0.305432	0.486836	-0.797273
22536	3.271049	-8.534827	3.582179	-0.297147	-0.161306	-0.040579	-0.819313	1.000009	-0.293436	0.183881	-0.309649	0.490676	-0.793437
22537	3.409871	-8.008067	3.298467	-0.243058	0.094106	-0.067112	-0.820362	0.997988	-0.282572	0.180659	-0.309962	0.494519	-0.791667
22538	2.990039	-8.700148	3.324501	0.055948	0.422423	-0.083403	-0.824298	0.996682	-0.288293	0.175742	-0.304049	0.494580	-0.795021
22539	2.352754	-8.901004	3.580834	-0.045738	0.464858	-0.109830	-0.830597	0.995402	-0.298911	0.169402	-0.298125	0.496306	-0.797562
22540	2.329320	-8.736406	3.338197	-0.443693	0.424369	0.024815	-0.831906	0.993422	-0.295764	0.163153	-0.292745	0.504896	-0.795463
22541	2.387643	-8.866499	2.570804	-0.220979	0.528420	0.063321	-0.831647	0.993850	-0.290428	0.157832	-0.284610	0.510549	-0.795881
22542	2.167091	-9.331571	3.450827	0.382106	0.625537	-0.026064	-0.833354	0.995042	-0.304748	0.153459	-0.273864	0.506189	-0.803257
22543	2.100791	-10.099657	4.458206	0.184567	0.292781	0.167476	-0.833095	0.998263	-0.318892	0.154538	-0.267045	0.505096	-0.806029
22544	1.992547	-9.305596	3.587275	-0.089604	0.315834	0.363041	-0.824959	1.002530	-0.325906	0.156953	-0.258716	0.509388	-0.805578
22545	1.759437	-8.892416	2.970502	-0.692989	0.095983	0.273151	-0.816036	1.005124	-0.314744	0.157144	-0.256656	0.522295	-0.797898
22546	1.501165	-8.552506	2.363137	-0.620381	-0.324509	0.042653	-0.811839	1.005441	-0.296145	0.158255	-0.263467	0.531297	-0.789471
22547	1.585519	-8.718415	2.706330	-0.291993	-0.540738	-0.161059	-0.811965	1.001095	-0.275248	0.160310	-0.274707	0.533411	-0.783779
22548	1.541432	-9.245794	3.828099	-0.134570	-0.641484	-0.346862	-0.816427	0.996970	-0.253630	0.161235	-0.289033	0.531446	-0.779762
22549	2.163804	-9.579154	3.914692	0.190208	-0.460037	-0.344807	-0.827188	0.991513	-0.246491	0.162279	-0.299260	0.525033	-0.780031
22550	3.294326	-9.680105	2.951333	0.373075	0.235320	0.076396	-0.829158	0.992633	-0.257349	0.163505	-0.293738	0.520363	-0.784988
22551	3.199185	-8.730412	2.609118	-0.130802	0.720137	0.325450	-0.825873	0.994592	-0.273831	0.160752	-0.279486	0.526677	-0.786548
22552	2.768486	-8.039201	2.561808	-0.460139	0.475677	0.246005	-0.820761	0.998106	-0.268986	0.157280	-0.271025	0.536722	-0.783414
22553	2.224490	-8.505410	2.293518	0.100748	0.194061	-0.112829	-0.817610	0.998683	-0.267007	0.154384	-0.268938	0.535191	-0.785754
22554	2.582887	-9.430923	2.518476	0.468438	-0.197112	-0.131906	-0.821155	0.999008	-0.277872	0.157217	-0.272163	0.526427	-0.789990
22555	2.737093	-9.738714	3.367896	0.089149	-0.404729	0.081250	-0.820629	0.999191	-0.280401	0.163645	-0.277480	0.524220	-0.788301
22556	2.404099	-8.807842	3.548012	-0.052699	-0.322394	0.046883	-0.819054	0.999193	-0.275893	0.167726	-0.282400	0.524196	-0.785708
22557	2.529982	-8.422134	2.879885	0.054086	-0.033529	-0.092414	-0.819844	0.999448	-0.274146	0.167334	-0.283774	0.522733	-0.786271
22558	3.215539	-9.108786	2.328475	-0.218994	-0.154794	-0.063213	-0.819579	0.998540	-0.270982	0.166977	-0.287765	0.525242	-0.783219
22559	2.936242	-9.460873	2.967574	-0.338498	0.070297	0.069641	-0.411394	0.844850	0.041638	0.165764	-0.287143	0.531191	-0.779684
22560	3.061127	-8.601841	2.671301	-0.139065	-0.325760	0.046459	-0.409034	0.845279	0.050943	0.169740	-0.292570	0.532360	-0.776005
22561	3.155270	-8.857435	2.478763	0.064625	-0.624686	0.051368	-0.408502	0.842554	0.054578	0.177916	-0.301586	0.529496	-0.772675
22562	3.521335	-8.722219	1.858403	-0.182818	-0.848734	0.146336	-0.400363	0.843600	0.067563	0.188335	-0.313938	0.530034	-0.764877
22563	3.348731	-9.004441	2.196996	-0.205068	-0.761048	0.152173	-0.395254	0.846148	0.090748	0.197746	-0.324849	0.531183	-0.757109
22564	3.025745	-9.330689	2.208802	-0.210353	-0.666362	0.131629	-0.387377	0.846785	0.103724	0.205743	-0.334525	0.532460	-0.749833
22565	2.490489	-8.787037	1.880213	-0.046317	-0.485976	0.154618	-0.781109	0.996929	-0.176693	0.213242	-0.340488	0.532149	-0.745260
22566	2.594932	-8.671060	1.925864	0.236620	-0.760187	0.194390	-0.773238	1.000851	-0.174263	0.225638	-0.348530	0.526783	-0.741697
22567	2.655011	-8.769485	1.914010	0.361824	-0.858293	0.105738	-0.763656	1.003922	-0.172677	0.239052	-0.358595	0.518165	-0.738761
22568	3.004766	-8.233951	2.493510	1.362732	-0.992929	0.141497	-0.752377	1.013103	-0.191951	0.261316	-0.365221	0.493952	-0.744539
22569	2.674555	-8.574818	3.193538	2.256296	-0.691577	0.197574	-0.742286	1.028505	-0.246424	0.287557	-0.361504	0.457593	-0.759760
22570	2.350514	-10.080627	3.859220	1.497522	-0.724672	0.196868	-0.732976	1.041807	-0.305214	0.308097	-0.362071	0.431762	-0.766526
22571	2.218262	-10.204435	3.398812	-0.207717	-0.582258	0.181869	-0.725367	1.047207	-0.318974	0.314703	-0.370791	0.432582	-0.759177
22572	2.533758	-9.038532	3.250478	-1.018806	-0.399023	0.118498	-0.719720	1.044412	-0.286646	0.312523	-0.382287	0.446245	-0.746359
22573	2.874982	-8.177979	3.182253	-0.648658	-0.253220	0.031191	-0.716824	1.039289	-0.258887	0.310587	-0.389911	0.454482	-0.738208
22574	3.014908	-8.211891	2.775246	0.334406	-0.317292	0.009974	-0.713278	1.039355	-0.253068	0.316447	-0.392562	0.447558	-0.738545
22575	3.252383	-8.884729	3.134181	0.764761	-0.410774	0.054896	-0.711703	1.042260	-0.272962	0.327203	-0.393349	0.433946	-0.741556
22576	3.600678	-9.237647	3.010344	0.373428	-0.579316	0.121490	-0.710137	1.046329	-0.276844	0.337164	-0.398557	0.425450	-0.739233
22577	3.479956	-8.924323	2.823770	-0.273413	-0.677345	0.196651	-0.703050	1.048240	-0.270475	0.343898	-0.408841	0.426349	-0.729938
22578	2.689754	-8.407095	2.927995	-0.309141	-0.750017	0.173238	-0.693332	1.049266	-0.264297	0.350440	-0.420513	0.426996	-0.719746
22579	2.347400	-8.240970	2.986034	0.313609	-0.817410	0.162449	-0.683750	1.051631	-0.255945	0.362633	-0.428745	0.417955	-0.714135
22580	2.815008	-8.649994	2.692994	0.801304	-0.686909	0.122299	-0.675872	1.055596	-0.273881	0.377143	-0.431777	0.402392	-0.713732
22581	3.173195	-9.323084	2.911229	0.636307	-0.580615	0.118869	-0.669049	1.059624	-0.281286	0.389232	-0.434364	0.389798	-0.712659
