# Supplementary material for: Identification of Haptic Based Guiding Using Hard Reins
Source: PLoS One. 2015 Jul 22;10(7):e0132020. doi: 10.1371/journal.pone.0132020 (PMC4511788; doi:10.1371/journal.pone.0132020)
Supplement: S2 File — (ZIP) [file pone.0132020.s002.zip › MotionData2/Subject11/T18/fc18.txt]

// Start Time: 0
// Sample rate: 25.0Hz
// Scenario: 4.0
// Firmware Version: 2.6.1
Counter	Acc_X	Acc_Y	Acc_Z	Gyr_X	Gyr_Y	Gyr_Z	Mag_X	Mag_Y	Mag_Z	Quat_w	Quat_x	Quat_y	Quat_z
23068	9.504338	0.022006	2.357535	-0.552666	-0.019214	0.010893	-0.757828	0.347776	-0.308857	0.587347	0.378962	-0.509867	0.501444
23069	9.494365	0.022326	2.398625	-0.527247	-0.013819	-0.001232	-0.757970	0.347775	-0.308433	0.591533	0.374491	-0.513397	0.496255
23070	9.528222	-0.024003	2.367683	-0.558120	-0.010000	-0.008691	-0.759106	0.348339	-0.307290	0.595681	0.369793	-0.517608	0.490408
23071	9.537717	-0.026359	2.387028	-0.558051	-0.000121	-0.005212	-0.756419	0.348895	-0.306176	0.600179	0.364801	-0.521163	0.484865
23072	9.539454	-0.016128	2.478737	-0.567039	0.014271	0.001669	-0.758833	0.350167	-0.304734	0.604433	0.359581	-0.525152	0.479143
23073	9.489413	-0.084208	2.363574	-0.532607	-0.004819	0.002176	-0.757135	0.350445	-0.304321	0.608526	0.354800	-0.528484	0.473834
23074	9.513433	-0.035782	2.401664	-0.535273	0.009653	-0.002358	-0.757995	0.352421	-0.302883	0.612437	0.349988	-0.532108	0.468285
23075	9.503892	-0.050359	2.380092	-0.541684	0.002515	-0.006816	-0.757852	0.352281	-0.303450	0.616661	0.345065	-0.535287	0.462739
23076	9.515848	-0.074587	2.382763	-0.546246	0.000767	-0.010398	-0.757439	0.354678	-0.302017	0.620524	0.340224	-0.538977	0.456838
23077	9.523144	-0.050435	2.387316	-0.545308	0.002502	-0.003316	-0.758000	0.353550	-0.302448	0.624641	0.335162	-0.542124	0.451212
23078	9.518579	-0.031223	2.362943	-0.548970	0.003518	-0.013978	-0.755878	0.353969	-0.302460	0.628475	0.330239	-0.545689	0.445180
23079	9.518429	-0.050496	2.372824	-0.547191	-0.000047	-0.019246	-0.756730	0.354394	-0.302308	0.632616	0.325294	-0.548685	0.439233
23080	9.510945	-0.064798	2.397159	-0.554484	-0.010022	-0.008659	-0.758137	0.352705	-0.303302	0.636179	0.320300	-0.552409	0.433046
23081	9.492170	-0.033594	2.343673	-0.545375	0.002702	-0.025436	-0.756718	0.351854	-0.303463	0.640286	0.315370	-0.555220	0.426973
23082	9.499531	-0.002222	2.343313	-0.547221	-0.004551	-0.019215	-0.758414	0.351434	-0.303454	0.643841	0.310476	-0.558648	0.420697
23083	9.521195	0.012233	2.357622	-0.545493	-0.017155	-0.020881	-0.758273	0.351575	-0.303454	0.647584	0.305611	-0.561647	0.414474
23084	9.523242	0.034334	2.415368	-0.547158	0.011716	-0.024616	-0.757131	0.349170	-0.303488	0.651254	0.300587	-0.564733	0.408158
23085	9.527809	-0.013970	2.425566	-0.549059	0.002810	-0.035205	-0.758683	0.348187	-0.304332	0.655253	0.295619	-0.567315	0.401753
23086	9.508754	0.002916	2.401239	-0.549078	-0.004463	-0.028084	-0.758967	0.348469	-0.304045	0.658663	0.290682	-0.570507	0.395206
23087	9.537734	-0.002130	2.396424	-0.560107	-0.031533	-0.017425	-0.759249	0.347901	-0.302921	0.662084	0.285587	-0.573629	0.388632
23088	9.548203	0.033511	2.309019	-0.554617	-0.024313	-0.020933	-0.759390	0.347474	-0.301796	0.665123	0.280597	-0.577065	0.381933
23089	9.494814	0.036506	2.347720	-0.561884	-0.018800	-0.029911	-0.760655	0.345498	-0.301806	0.668681	0.275474	-0.579855	0.375165
23090	9.519567	0.060095	2.279763	-0.541911	-0.024343	-0.024324	-0.759807	0.345636	-0.301530	0.671555	0.270637	-0.583074	0.368504
23091	9.533974	0.045518	2.282323	-0.543599	-0.003611	-0.024470	-0.760935	0.344934	-0.302092	0.675037	0.265539	-0.585449	0.362028
23092	9.548078	0.079673	2.347167	-0.542599	0.004333	-0.006810	-0.760649	0.344083	-0.301257	0.678005	0.260226	-0.588281	0.355692
23093	9.533731	0.045716	2.313735	-0.549051	-0.011840	-0.008561	-0.759521	0.345068	-0.300833	0.681195	0.254883	-0.590788	0.349254
23094	9.533485	0.060461	2.352234	-0.546318	-0.010068	-0.006771	-0.761497	0.343661	-0.301396	0.683895	0.249573	-0.593740	0.342743
23095	9.509746	0.036049	2.289710	-0.556178	0.009816	-0.008783	-0.762350	0.344366	-0.300254	0.687266	0.243943	-0.595892	0.336260
23096	9.514385	0.031322	2.311505	-0.568929	-0.001032	0.001750	-0.760927	0.343099	-0.302676	0.690003	0.238109	-0.598810	0.329586
23097	9.550791	0.089111	2.313228	-0.558102	-0.008237	-0.003372	-0.761213	0.343663	-0.301962	0.693011	0.232467	-0.601138	0.322999
23098	9.541420	0.059851	2.262821	-0.547135	0.004388	-0.010402	-0.761920	0.343094	-0.300552	0.695664	0.226998	-0.603673	0.316389
23099	9.553356	0.059881	2.279720	-0.543638	-0.015417	-0.013776	-0.761925	0.344080	-0.299555	0.698470	0.221688	-0.605853	0.309735
23100	9.538960	0.062329	2.270046	-0.550927	-0.014402	-0.022716	-0.763058	0.343936	-0.297855	0.700868	0.216390	-0.608513	0.302772
23101	9.541626	0.059683	2.236242	-0.561723	0.004620	-0.028266	-0.761643	0.344217	-0.298427	0.703967	0.210843	-0.610349	0.295720
23102	9.554058	0.085978	2.202101	-0.540071	-0.018890	-0.029630	-0.762206	0.342940	-0.296461	0.706179	0.205763	-0.612871	0.288726
23103	9.539548	0.107911	2.216374	-0.540032	-0.014434	-0.024350	-0.761781	0.343081	-0.296745	0.708813	0.200553	-0.614754	0.281852
23104	9.568584	0.122213	2.213759	-0.534689	-0.024246	-0.037488	-0.763063	0.344779	-0.296294	0.710860	0.195636	-0.617187	0.274746
23105	9.544900	0.107454	2.148711	-0.552909	-0.039550	-0.029649	-0.763762	0.342371	-0.294198	0.713148	0.190414	-0.619368	0.267481
23106	9.501966	0.073375	2.066989	-0.545604	-0.039636	-0.024265	-0.765600	0.341665	-0.293204	0.714850	0.185224	-0.622022	0.260326
23107	9.578805	0.053813	2.108185	-0.552961	-0.051275	-0.027807	-0.766028	0.341797	-0.289955	0.716857	0.180006	-0.624268	0.252987
23108	9.622768	0.135541	2.080632	-0.571103	-0.050358	-0.019157	-0.766885	0.343210	-0.289228	0.718362	0.174403	-0.627110	0.245504
23109	9.589016	0.145421	2.080567	-0.545562	-0.027878	-0.027849	-0.767735	0.342921	-0.286968	0.720508	0.169147	-0.628871	0.238284
23110	9.574479	0.140709	2.085472	-0.541857	-0.022597	-0.016341	-0.767590	0.342359	-0.287821	0.722118	0.163757	-0.631067	0.231266
23111	9.574216	0.155468	2.126388	-0.569008	-0.004440	-0.017655	-0.769424	0.340663	-0.286696	0.724464	0.157896	-0.632518	0.223924
23112	9.610512	0.160013	2.116623	-0.548981	0.002677	-0.017456	-0.769565	0.340664	-0.286977	0.726292	0.152268	-0.634265	0.216845
23113	9.610065	0.097345	2.143904	-0.543498	-0.007505	0.009200	-0.769844	0.339533	-0.286564	0.728278	0.146420	-0.635613	0.210162
23114	9.588960	0.150315	2.090179	-0.572551	-0.000985	0.000864	-0.769413	0.338547	-0.287988	0.729920	0.140202	-0.637456	0.203004
23115	9.581513	0.145680	2.114405	-0.546992	0.020523	0.000142	-0.770125	0.339538	-0.287972	0.732186	0.134279	-0.638268	0.196180
23116	9.568874	0.124402	2.177488	-0.546942	0.027694	0.003629	-0.768993	0.339824	-0.289671	0.733981	0.128254	-0.639482	0.189438
23117	9.590679	0.146015	2.177217	-0.545177	0.027818	-0.010498	-0.770687	0.338984	-0.290795	0.736254	0.122443	-0.640036	0.182460
23118	9.588548	0.145802	2.140975	-0.547060	0.017032	-0.012222	-0.769268	0.338131	-0.290251	0.737844	0.116631	-0.641255	0.175430
23119	9.578855	0.160439	2.152907	-0.570664	0.020764	-0.014291	-0.769559	0.340256	-0.291636	0.739972	0.110497	-0.641876	0.168013
23120	9.564447	0.179864	2.152710	-0.536141	0.027902	-0.024547	-0.768700	0.338135	-0.291947	0.741587	0.104943	-0.642755	0.160938
23121	9.544916	0.160774	2.172281	-0.565146	0.037031	-0.023180	-0.770117	0.338424	-0.292780	0.743808	0.098931	-0.642972	0.153457
23122	9.523307	0.160820	2.157810	-0.548882	0.024369	-0.026454	-0.769969	0.337010	-0.292655	0.745278	0.093198	-0.643826	0.146161
23123	9.542596	0.160713	2.160202	-0.534332	0.024254	-0.020972	-0.769690	0.337854	-0.291802	0.747138	0.087639	-0.644026	0.139049
23124	9.546945	0.163496	2.222994	-0.547068	0.017008	-0.010462	-0.770260	0.338702	-0.291365	0.748335	0.081726	-0.644901	0.131982
23125	9.577307	0.168970	2.355798	-0.531515	0.045878	-0.022842	-0.769687	0.337437	-0.293781	0.750352	0.076162	-0.644651	0.124883
23126	9.515711	0.141760	2.194280	-0.572465	0.024383	-0.016120	-0.769830	0.337861	-0.293775	0.751565	0.069899	-0.645353	0.117400
23127	9.534531	0.146883	2.259443	-0.552648	-0.011937	0.004683	-0.772235	0.337299	-0.293198	0.752671	0.063788	-0.645945	0.110332
23128	9.568956	0.165547	2.186694	-0.563611	-0.019013	-0.003351	-0.769983	0.340116	-0.291917	0.753141	0.057577	-0.647177	0.103079
23129	9.554364	0.146335	2.191761	-0.552586	-0.000163	-0.001574	-0.770825	0.338708	-0.292912	0.754280	0.051514	-0.647465	0.095905
23130	9.496196	0.151747	2.225609	-0.570796	-0.004557	-0.005312	-0.770970	0.339560	-0.293889	0.754809	0.045173	-0.648370	0.088533
23131	9.535072	0.190080	2.210630	-0.549885	-0.007466	0.007349	-0.770120	0.339272	-0.292912	0.755702	0.039041	-0.648651	0.081498
23132	9.540531	0.138627	2.104873	-0.545322	-0.004726	0.001193	-0.769414	0.339837	-0.293334	0.756061	0.032988	-0.649405	0.074544
23133	9.544656	0.122198	2.187211	-0.545169	0.016806	0.010788	-0.770263	0.340127	-0.295017	0.757132	0.026841	-0.649199	0.067619
23134	9.544429	0.141776	2.225656	-0.545200	0.013201	0.010811	-0.768281	0.339552	-0.293487	0.757580	0.020628	-0.649575	0.060817
23135	9.512887	0.108170	2.230906	-0.556055	0.019555	0.010634	-0.770264	0.340414	-0.296284	0.758562	0.014313	-0.649224	0.053731
23136	9.522166	0.098716	2.274496	-0.539705	0.018543	0.014368	-0.768284	0.341262	-0.297701	0.758945	0.008122	-0.649402	0.047052
23137	9.539247	0.127550	2.264485	-0.543384	0.013182	0.011712	-0.768845	0.340134	-0.297990	0.759712	0.001991	-0.649017	0.040131
23138	9.529181	0.108551	2.308207	-0.559741	0.006853	0.022169	-0.767013	0.341966	-0.297844	0.759808	-0.004601	-0.649277	0.033307
23139	9.538536	0.079642	2.332682	-0.549668	0.016659	0.028416	-0.767858	0.340981	-0.298412	0.760480	-0.011042	-0.648724	0.026545
23140	9.548078	0.089370	2.351892	-0.539629	0.031124	0.017831	-0.768431	0.342537	-0.298533	0.760765	-0.017290	-0.648491	0.019911
23141	9.557947	0.081861	2.320549	-0.563240	0.033073	0.014007	-0.767016	0.343106	-0.300512	0.761523	-0.023753	-0.647577	0.012739
23142	9.550324	0.045854	2.352375	-0.538008	0.009684	-0.003255	-0.766739	0.344231	-0.298951	0.761408	-0.029700	-0.647567	0.005818
23143	9.518762	0.046204	2.376578	-0.549779	0.014208	0.000111	-0.765329	0.345499	-0.298949	0.761802	-0.035764	-0.646821	-0.001390
23144	9.501621	0.080450	2.424548	-0.552312	0.053049	-0.009890	-0.765615	0.346496	-0.300911	0.762106	-0.041842	-0.646042	-0.008624
23145	9.494476	0.046478	2.395939	-0.556116	0.027911	-0.017746	-0.765617	0.346775	-0.299779	0.762538	-0.047764	-0.644974	-0.016200
23146	9.506804	0.084978	2.380994	-0.552586	0.009845	-0.014047	-0.765898	0.346066	-0.298938	0.762147	-0.053800	-0.644738	-0.023454
23147	9.542990	0.060522	2.371553	-0.545345	0.004400	-0.013040	-0.765052	0.346768	-0.298091	0.762156	-0.059614	-0.643907	-0.030801
23148	9.557773	0.031094	2.318699	-0.549053	-0.004501	-0.022758	-0.765480	0.347044	-0.295828	0.761444	-0.065488	-0.643786	-0.038117
23149	9.475412	0.031856	2.357464	-0.574445	0.002817	-0.023118	-0.765627	0.348462	-0.297082	0.761253	-0.071600	-0.642847	-0.045990
23150	9.495132	0.045945	2.311368	-0.534386	0.017046	-0.022729	-0.764357	0.349303	-0.295954	0.760704	-0.077226	-0.642295	-0.053134
23151	9.539191	0.103352	2.259922	-0.557964	0.024384	-0.023916	-0.765630	0.349022	-0.295383	0.760673	-0.083038	-0.640921	-0.060837
23152	9.523904	0.099250	2.361480	-0.561774	0.008348	-0.042448	-0.764923	0.349017	-0.294401	0.759809	-0.088831	-0.640385	-0.068602
23153	9.470790	0.070508	2.349790	-0.556218	0.008049	-0.013202	-0.765769	0.348314	-0.294825	0.759450	-0.094752	-0.639115	-0.076089
23154	9.531481	0.128022	2.332151	-0.548972	0.015385	-0.029950	-0.764917	0.347747	-0.294979	0.758576	-0.100489	-0.638352	-0.083495
23155	9.547946	0.094325	2.371169	-0.574407	0.015506	-0.030251	-0.764355	0.348592	-0.294410	0.758111	-0.106432	-0.636846	-0.091479
23156	9.521249	0.055825	2.371634	-0.549902	0.009962	-0.028171	-0.766338	0.348879	-0.294533	0.757030	-0.112203	-0.636040	-0.098838
23157	9.533157	0.063152	2.395701	-0.570743	0.017238	-0.024919	-0.766899	0.347467	-0.294402	0.756463	-0.118129	-0.634372	-0.106685
23158	9.489910	0.075387	2.376291	-0.529034	0.002587	-0.020809	-0.766754	0.346903	-0.294833	0.755219	-0.123680	-0.633590	-0.113626
23159	9.485379	0.143056	2.370709	-0.564333	0.017045	-0.007148	-0.766326	0.346340	-0.295970	0.754568	-0.129703	-0.631772	-0.121111
23160	9.490227	0.113918	2.354112	-0.548908	0.010624	-0.002507	-0.766045	0.346761	-0.295263	0.753289	-0.135752	-0.630664	-0.128020
23161	9.451237	0.085374	2.388313	-0.556213	0.004345	-0.002567	-0.765485	0.348175	-0.295957	0.752376	-0.141711	-0.628925	-0.135283
23162	9.503885	0.061162	2.434426	-0.557170	0.002640	-0.012294	-0.766897	0.347618	-0.297363	0.750814	-0.147763	-0.627828	-0.142392
23163	9.628632	0.157954	2.578167	-0.552859	-0.031670	-0.004924	-0.765484	0.348033	-0.295677	0.749324	-0.153709	-0.626521	-0.149525
23164	9.665314	0.302790	2.586167	-0.544299	-0.096300	-0.034479	-0.765629	0.348309	-0.293698	0.746360	-0.159561	-0.626899	-0.156474
23165	8.862835	0.612320	2.576538	-0.544649	-0.128447	-0.075103	-0.769460	0.349287	-0.287452	0.743341	-0.164744	-0.627157	-0.164250
23166	9.206481	0.631223	2.467126	-0.547845	-0.213209	-0.060388	-0.771167	0.349259	-0.277847	0.738675	-0.170678	-0.629217	-0.171213
23167	9.953185	0.494379	2.593310	-0.551986	-0.140998	-0.064289	-0.773440	0.349380	-0.269930	0.735371	-0.176077	-0.629465	-0.178884
23168	9.540552	0.358259	2.827362	-0.552855	0.004760	-0.049384	-0.776274	0.349231	-0.265677	0.733326	-0.181428	-0.628129	-0.186470
23169	9.091969	0.477184	2.841134	-0.556391	0.017278	-0.042502	-0.776277	0.349795	-0.265107	0.731962	-0.186540	-0.625805	-0.194427
23170	9.073959	0.580493	2.724015	-0.530754	0.029438	-0.005107	-0.774720	0.349503	-0.263430	0.730351	-0.192002	-0.623912	-0.201139
23171	9.363943	0.634130	2.703696	-0.515738	0.086666	0.039016	-0.775853	0.350078	-0.265672	0.730225	-0.197196	-0.620294	-0.207656
23172	9.441363	0.623793	2.674711	-0.557330	0.133083	0.009952	-0.772454	0.350363	-0.268799	0.729735	-0.202785	-0.616612	-0.214838
23173	10.383709	0.271786	2.989102	-0.542719	0.135544	0.038549	-0.770762	0.352775	-0.272736	0.729994	-0.208097	-0.612028	-0.221869
23174	9.215446	0.172586	2.955526	-0.574715	0.241006	0.033738	-0.766937	0.353354	-0.279671	0.730709	-0.213719	-0.606469	-0.229314
23175	8.753530	0.247034	2.800659	-0.550871	0.206415	0.154463	-0.762425	0.358733	-0.285433	0.732196	-0.220179	-0.600157	-0.234996
23176	9.366937	0.233166	2.746830	-0.544737	0.188713	0.124692	-0.759326	0.363269	-0.291474	0.732666	-0.226666	-0.594979	-0.240463
23177	9.844029	0.024251	3.057831	-0.540677	0.155135	0.054230	-0.755928	0.364126	-0.296570	0.732969	-0.231961	-0.589778	-0.247209
23178	9.625014	0.107561	3.018531	-0.549317	0.103300	0.010184	-0.752680	0.366672	-0.299671	0.731715	-0.237537	-0.586236	-0.253962
23179	9.626362	0.045381	3.125548	-0.545376	-0.000453	0.023239	-0.751552	0.367802	-0.300233	0.729897	-0.243259	-0.583307	-0.260439
23180	9.132445	-0.102495	2.944208	-0.560471	-0.087562	-0.006592	-0.752124	0.369216	-0.300072	0.726141	-0.249747	-0.582471	-0.266597
23181	9.190363	-0.301642	2.849694	-0.543730	-0.181376	-0.002290	-0.753531	0.366812	-0.298676	0.721972	-0.256063	-0.582188	-0.272478
23182	9.334373	-0.561297	2.828234	-0.543728	-0.197756	0.016385	-0.755652	0.365103	-0.293035	0.717006	-0.263123	-0.582807	-0.277498
23183	10.008411	-0.425960	3.118214	-0.553613	-0.176203	0.037510	-0.756239	0.368902	-0.287631	0.712947	-0.269980	-0.582060	-0.282884
23184	9.436734	-0.194739	3.186477	-0.563830	-0.175669	-0.022859	-0.758386	0.372554	-0.279254	0.707767	-0.276704	-0.582344	-0.288749
23185	8.722987	-0.265915	3.067403	-0.552372	-0.244306	-0.019799	-0.761078	0.371688	-0.271766	0.702485	-0.283209	-0.582729	-0.294508
23186	8.753314	-0.352055	2.850842	-0.557668	-0.244562	0.011993	-0.763932	0.374625	-0.260429	0.696592	-0.290596	-0.583693	-0.299360
23187	8.827911	-0.420226	2.846669	-0.565895	-0.252594	0.008415	-0.766783	0.377283	-0.250223	0.691178	-0.297611	-0.583798	-0.304763
23188	8.913102	-0.618183	2.969588	-0.547314	-0.196082	0.025964	-0.767643	0.378249	-0.242590	0.685851	-0.304666	-0.583940	-0.309518
23189	8.942180	-0.657247	2.936154	-0.553594	-0.174248	0.006297	-0.769361	0.380765	-0.232959	0.681310	-0.310953	-0.582898	-0.315205
23190	9.059609	-0.756232	2.685789	-0.553466	-0.126799	-0.057664	-0.768946	0.381591	-0.226465	0.676098	-0.316632	-0.582454	-0.321533
23191	8.964277	-0.882665	2.469846	-0.542408	-0.078576	-0.116242	-0.771645	0.382998	-0.222621	0.671859	-0.320695	-0.580809	-0.329274
23192	9.494993	-0.997319	2.448667	-0.544262	-0.071992	-0.139210	-0.773622	0.381007	-0.217548	0.666684	-0.324894	-0.580080	-0.336873
23193	9.736822	-0.829533	2.468219	-0.529037	0.050554	-0.145023	-0.775172	0.378596	-0.214035	0.663724	-0.327549	-0.576843	-0.345593
23194	11.139232	-0.067599	2.815476	-0.542016	0.055449	-0.160760	-0.775862	0.374788	-0.215763	0.659760	-0.330554	-0.574447	-0.354206
23195	12.309803	-0.390145	2.660439	-0.563022	0.151614	-0.109197	-0.777679	0.370282	-0.219604	0.657861	-0.333293	-0.569253	-0.363436
23196	10.074352	-0.095392	1.937617	-0.556819	0.191880	-0.008024	-0.774826	0.366912	-0.228407	0.656321	-0.337200	-0.563807	-0.371026
23197	8.978869	0.128504	1.081155	-0.540546	0.107132	0.079227	-0.773696	0.368624	-0.234040	0.655292	-0.342076	-0.558003	-0.377106
23198	9.240320	0.769596	0.667684	-0.545317	-0.061099	0.062667	-0.773578	0.373419	-0.230887	0.651401	-0.348473	-0.555377	-0.381837
23199	10.214700	0.334910	0.547991	-0.546678	-0.249509	-0.012121	-0.773612	0.378604	-0.217574	0.645486	-0.355095	-0.554798	-0.386595
23200	10.548771	-0.329313	1.340309	-0.528509	-0.258880	0.016403	-0.775615	0.381112	-0.205119	0.639039	-0.362209	-0.555079	-0.390283
23201	9.598665	-0.178527	1.306067	-0.565890	-0.145425	0.031019	-0.777053	0.384333	-0.195201	0.634321	-0.368709	-0.552633	-0.395332
23202	8.976051	0.112357	0.815528	-0.547944	-0.183268	0.017240	-0.775083	0.385578	-0.188292	0.628459	-0.375431	-0.551676	-0.399681
23203	9.386255	0.085603	0.815277	-0.549592	-0.289322	-0.005048	-0.778488	0.385842	-0.180364	0.621824	-0.382434	-0.551378	-0.403810
23204	9.661265	0.278869	0.305294	-0.575951	-0.303633	0.003684	-0.779065	0.386809	-0.173156	0.614171	-0.390235	-0.551676	-0.407632
23205	9.696563	0.161068	0.055249	-0.550322	-0.282139	0.005625	-0.783021	0.384834	-0.171453	0.607499	-0.397261	-0.551142	-0.411548
23206	9.546047	0.089997	0.133570	-0.553254	-0.170456	0.008399	-0.781735	0.382005	-0.171634	0.601392	-0.403655	-0.549838	-0.416015
23207	10.148094	0.063032	0.292552	-0.557064	-0.065318	0.047630	-0.781294	0.380055	-0.180544	0.597239	-0.409390	-0.546234	-0.421112
23208	10.493521	0.191046	0.626550	-0.553699	-0.065728	-0.004451	-0.781270	0.376269	-0.189611	0.592061	-0.414709	-0.543675	-0.426495
23209	10.166787	-0.238152	0.846843	-0.547281	-0.082346	0.029210	-0.780955	0.371073	-0.200105	0.587523	-0.420218	-0.540435	-0.431467
23210	9.143632	-0.175604	0.543040	-0.543460	-0.084595	0.064467	-0.780930	0.367145	-0.208892	0.582717	-0.426256	-0.537516	-0.435688
23211	9.071168	0.087674	0.056905	-0.552764	-0.125960	0.062885	-0.778506	0.364621	-0.216695	0.577819	-0.432529	-0.534400	-0.439841
23212	9.989570	-0.060223	0.134653	-0.542314	-0.181547	0.038744	-0.779484	0.361945	-0.218973	0.571656	-0.439055	-0.532739	-0.443428
23213	10.314560	-0.517835	0.332642	-0.553071	-0.189125	0.086434	-0.780331	0.361382	-0.218972	0.566153	-0.446090	-0.530075	-0.446649
23214	9.762679	-0.411247	0.588337	-0.560192	-0.167675	0.101146	-0.780618	0.362372	-0.218959	0.560422	-0.453276	-0.527443	-0.449746
23215	9.329169	-0.448044	0.451589	-0.559958	-0.159075	0.140818	-0.777788	0.363080	-0.221372	0.555544	-0.460625	-0.523799	-0.452582
23216	9.729675	-0.688034	0.354656	-0.553383	-0.150393	0.178052	-0.778077	0.364927	-0.224030	0.550642	-0.468298	-0.520228	-0.454811
23217	9.887475	-0.833280	0.476889	-0.543027	-0.192926	0.095287	-0.776373	0.364798	-0.229122	0.545041	-0.475230	-0.517449	-0.457529
23218	9.912293	-0.812170	0.399294	-0.539367	-0.203065	0.119288	-0.774514	0.361704	-0.234811	0.539086	-0.482525	-0.515032	-0.459671
23219	9.783221	-0.659643	0.310771	-0.519961	-0.155531	0.132490	-0.775198	0.357631	-0.242183	0.534329	-0.489176	-0.511621	-0.462000
23220	9.950317	-0.570976	-0.028747	-0.527448	-0.193237	0.125619	-0.775462	0.354831	-0.250110	0.528555	-0.496233	-0.509052	-0.463950
23221	10.064381	-0.526620	0.221918	-0.556387	-0.144117	0.089610	-0.774305	0.350039	-0.254824	0.523046	-0.502648	-0.505539	-0.467117
23222	9.356585	-0.951211	0.408838	-0.559309	-0.034208	0.079847	-0.773286	0.345835	-0.266583	0.518046	-0.508003	-0.501365	-0.471375
23223	9.093788	-1.612071	0.365819	-0.543892	0.022217	0.201624	-0.771425	0.343035	-0.276077	0.515320	-0.513778	-0.494992	-0.474826
23224	9.487266	-1.724181	0.613024	-0.561603	0.057626	0.283525	-0.766319	0.343061	-0.287401	0.513039	-0.520227	-0.487672	-0.477840
23225	10.250639	-1.741683	0.515539	-0.551886	0.169502	0.271610	-0.761776	0.343101	-0.302669	0.512256	-0.525278	-0.478860	-0.482048
23226	10.212760	-0.950271	1.420182	-0.565346	0.108548	0.243569	-0.755939	0.338762	-0.319545	0.509942	-0.530784	-0.471290	-0.485915
23227	10.418572	-1.187733	1.531298	-0.552384	0.075530	0.104157	-0.750943	0.332588	-0.336716	0.506565	-0.535020	-0.465079	-0.490762
23228	9.714773	-0.990119	1.503453	-0.559625	0.090083	0.084403	-0.747356	0.324719	-0.352907	0.502492	-0.539050	-0.459354	-0.495904
23229	8.932849	-1.251897	1.369682	-0.570138	0.018438	0.031455	-0.745295	0.309930	-0.369863	0.497623	-0.543240	-0.454210	-0.500953
23230	9.440396	-1.202337	1.303205	-0.552020	0.005673	0.046013	-0.744935	0.294995	-0.384128	0.492390	-0.547587	-0.449738	-0.505406
23231	9.626493	-1.206619	1.578482	-0.545706	0.045942	-0.024907	-0.746547	0.278375	-0.400511	0.487411	-0.550634	-0.445082	-0.511013
23232	9.703442	-1.492936	1.477666	-0.545129	-0.004291	-0.049378	-0.746467	0.262014	-0.410557	0.481115	-0.554075	-0.441738	-0.516136
23233	9.895703	-1.132277	1.756110	-0.549041	-0.029441	-0.052735	-0.746135	0.252000	-0.417012	0.475101	-0.557563	-0.437974	-0.521135
23234	9.607768	-1.240911	1.487064	-0.559310	0.106470	-0.135137	-0.745658	0.241422	-0.424180	0.468632	-0.559133	-0.434303	-0.528333
23235	9.336940	-1.098183	1.621155	-0.557044	0.176561	-0.119661	-0.745039	0.230847	-0.432194	0.463567	-0.559822	-0.429129	-0.536240
23236	9.239609	-1.048447	1.746387	-0.554761	0.257642	-0.121921	-0.742726	0.221114	-0.439649	0.458482	-0.559733	-0.423843	-0.544840
23237	9.247956	-1.163809	1.858821	-0.517972	0.322170	-0.104213	-0.738450	0.216329	-0.448760	0.455184	-0.558468	-0.417429	-0.553782
23238	9.818940	-1.294595	1.617869	-0.571657	0.437633	-0.084207	-0.732072	0.216633	-0.459668	0.451705	-0.556717	-0.409760	-0.564027
23239	10.781350	-0.951583	2.168541	-0.552391	0.320928	-0.029087	-0.724025	0.223283	-0.467701	0.448752	-0.556245	-0.401965	-0.572396
23240	9.783195	-0.260069	2.365143	-0.547462	0.284388	-0.086432	-0.719656	0.228228	-0.470222	0.444127	-0.555850	-0.395854	-0.580587
23241	8.680432	-0.302760	1.386009	-0.559900	0.247524	0.000159	-0.716700	0.233042	-0.474990	0.440736	-0.556366	-0.388192	-0.587805
23242	9.247916	-0.037019	1.164802	-0.540360	0.147876	0.059547	-0.710505	0.241375	-0.477631	0.436729	-0.558538	-0.381656	-0.592994
23243	9.716536	0.054251	1.158323	-0.562676	0.077908	0.043900	-0.708834	0.247447	-0.477016	0.432389	-0.561327	-0.374920	-0.597819
23244	10.610507	0.177781	1.713953	-0.571344	0.002034	0.079822	-0.707024	0.254224	-0.476112	0.427097	-0.565558	-0.368981	-0.601320
23245	10.746965	-0.002054	2.080663	-0.556333	-0.050100	0.058190	-0.706899	0.257464	-0.473258	0.421948	-0.569826	-0.363222	-0.604424
23246	9.684907	0.033825	2.110682	-0.545930	-0.112951	0.015136	-0.709318	0.259861	-0.469829	0.415248	-0.574660	-0.359234	-0.606865
23247	8.954762	0.389495	1.822547	-0.543941	-0.195239	-0.058735	-0.712291	0.259151	-0.466710	0.407687	-0.579618	-0.356137	-0.609098
23248	8.999145	0.364215	1.689864	-0.553674	-0.164678	-0.044870	-0.714247	0.252788	-0.464364	0.399719	-0.584601	-0.353105	-0.611378
23249	9.360020	0.173778	1.747085	-0.533605	-0.155795	-0.037566	-0.718617	0.247982	-0.461136	0.392722	-0.589023	-0.349527	-0.613720
23250	9.667436	0.061545	1.888081	-0.558999	-0.148471	-0.034328	-0.720163	0.244869	-0.458900	0.384859	-0.593813	-0.346107	-0.616019
23251	9.541294	-0.085023	1.899551	-0.547779	-0.149350	0.054227	-0.723821	0.239359	-0.456955	0.378799	-0.598778	-0.341158	-0.617728
23252	9.754149	-0.205529	1.782204	-0.561960	-0.130899	0.115907	-0.725496	0.233563	-0.455310	0.372802	-0.604297	-0.335711	-0.618984
23253	9.721071	-0.157408	1.714051	-0.546829	-0.058392	0.159873	-0.726895	0.230182	-0.457450	0.368610	-0.608722	-0.328769	-0.620883
23254	9.494246	-0.194718	1.688206	-0.551556	0.047810	0.173260	-0.722784	0.227714	-0.463790	0.364569	-0.612224	-0.321371	-0.623692
23255	9.485723	-0.105878	1.585734	-0.538624	0.103971	0.134157	-0.720485	0.221228	-0.470366	0.361146	-0.614283	-0.313607	-0.627599
23256	9.747971	-0.078254	2.015207	-0.550883	0.218907	0.085573	-0.718049	0.216447	-0.479887	0.357033	-0.614971	-0.305990	-0.633016
23257	10.236251	-0.081938	1.917935	-0.539576	0.323140	0.017937	-0.712192	0.206859	-0.491461	0.353404	-0.613404	-0.298006	-0.640339
23258	10.049283	-0.165177	2.332331	-0.550750	0.320112	-0.044168	-0.706770	0.199965	-0.505261	0.348174	-0.611881	-0.291181	-0.647758
23259	8.806692	-0.232312	1.940858	-0.552750	0.269530	-0.044125	-0.701070	0.193480	-0.514685	0.343176	-0.610558	-0.284081	-0.654788
23260	8.547197	-0.124076	1.224707	-0.551744	0.088794	0.013618	-0.698636	0.189764	-0.521286	0.337289	-0.612256	-0.278056	-0.658835
23261	11.077205	-0.668045	1.814593	-0.552789	-0.091613	0.066443	-0.695231	0.188347	-0.522597	0.331632	-0.616194	-0.272017	-0.660554
23262	10.154731	-0.812595	2.119499	-0.523618	-0.044496	0.007887	-0.697342	0.185668	-0.523173	0.325214	-0.619335	-0.267294	-0.662733
23263	8.859719	-0.894490	1.634020	-0.567920	-0.186845	0.015068	-0.701708	0.180161	-0.521505	0.318144	-0.624249	-0.262247	-0.663569
23264	9.714622	-0.960905	1.536958	-0.549563	-0.170886	0.045433	-0.708211	0.177479	-0.517815	0.311169	-0.629321	-0.257483	-0.663952
23265	10.755260	-0.846983	1.848451	-0.547303	-0.045846	-0.018799	-0.707219	0.174976	-0.514550	0.304588	-0.631951	-0.252208	-0.666525
23266	9.835114	-0.683603	2.311822	-0.556168	0.024757	-0.063758	-0.708344	0.173574	-0.517377	0.297025	-0.633793	-0.247474	-0.669954
23267	9.063828	-0.604424	2.215312	-0.538250	-0.033270	-0.042104	-0.711186	0.175840	-0.516485	0.290280	-0.635959	-0.242473	-0.672681
23268	8.886792	-0.730630	1.953562	-0.541983	-0.062117	-0.040241	-0.711507	0.183886	-0.512729	0.282736	-0.638893	-0.238097	-0.674675
23269	9.121876	-1.128526	1.948022	-0.540261	-0.059869	-0.088892	-0.712110	0.190935	-0.506584	0.275180	-0.641092	-0.233762	-0.677224
23270	9.106563	-1.164122	2.037849	-0.543740	-0.032820	-0.089996	-0.713132	0.196997	-0.501010	0.267030	-0.643292	-0.229789	-0.679756
23271	9.202881	-1.108315	1.783368	-0.567397	-0.050817	-0.077738	-0.717287	0.207312	-0.496637	0.259303	-0.645449	-0.224819	-0.682360
23272	9.730871	-0.851792	1.980366	-0.553355	-0.097373	-0.109888	-0.718763	0.219300	-0.487188	0.250417	-0.648373	-0.221262	-0.684067
23273	9.897778	-1.258471	2.047509	-0.535036	-0.072095	-0.124889	-0.721076	0.228607	-0.478607	0.242350	-0.650316	-0.217389	-0.686365
23274	9.439529	-1.260688	2.004650	-0.553920	0.089906	-0.102312	-0.722127	0.241316	-0.473668	0.234332	-0.650582	-0.212765	-0.690335
23275	9.923489	-0.949602	1.993282	-0.545963	0.197793	-0.073549	-0.719643	0.255432	-0.469307	0.227979	-0.648956	-0.206706	-0.695812
23276	10.113321	-0.680557	1.919947	-0.548563	0.245031	-0.110947	-0.717725	0.269265	-0.464380	0.220511	-0.646882	-0.201493	-0.701654
23277	9.792199	-0.455401	2.043521	-0.537272	0.171117	-0.116596	-0.715239	0.282815	-0.460024	0.213523	-0.645276	-0.196158	-0.706788
23278	9.460316	-0.492571	1.563502	-0.531980	0.127797	-0.113664	-0.712323	0.295092	-0.455544	0.205718	-0.644636	-0.191674	-0.710905
23279	10.093879	-0.555733	1.377291	-0.552289	0.039128	-0.053072	-0.713239	0.308493	-0.446085	0.198890	-0.645106	-0.185807	-0.713973
23280	9.967337	-0.580764	1.498563	-0.568612	0.031753	-0.028482	-0.712318	0.322739	-0.437195	0.191422	-0.646190	-0.180057	-0.716503
23281	9.331152	-0.378757	1.468162	-0.554167	0.013533	-0.021227	-0.714809	0.339811	-0.425428	0.184902	-0.647058	-0.173813	-0.718968
23282	9.304509	0.051055	1.376408	-0.540435	-0.101731	-0.032689	-0.714897	0.356718	-0.408320	0.177240	-0.649830	-0.168982	-0.719549
23283	10.072538	0.249420	1.404581	-0.549834	-0.115570	-0.080304	-0.716664	0.369254	-0.393360	0.169428	-0.652245	-0.164033	-0.720392
23284	10.210931	0.191648	1.581443	-0.546475	-0.107566	-0.168765	-0.721105	0.378548	-0.379402	0.159677	-0.654550	-0.160875	-0.721240
23285	9.642223	0.080105	1.723604	-0.563047	-0.125230	-0.207912	-0.726090	0.382760	-0.367045	0.149775	-0.656603	-0.157408	-0.722262
23286	9.194423	0.424328	1.435218	-0.533757	-0.085674	-0.216692	-0.730065	0.382726	-0.354035	0.139534	-0.658257	-0.154958	-0.723337
23287	9.430524	0.592877	1.570760	-0.561074	-0.080913	-0.227593	-0.735746	0.384686	-0.344235	0.129453	-0.659460	-0.151626	-0.724820
23288	9.398088	0.395627	1.302360	-0.531706	-0.055102	-0.207965	-0.739707	0.382694	-0.337594	0.119431	-0.660549	-0.148971	-0.726099
23289	9.192138	0.577444	1.182200	-0.564865	0.009771	-0.192841	-0.742256	0.381551	-0.332225	0.110028	-0.660417	-0.144879	-0.728529
23290	9.053824	0.371388	0.558818	-0.554207	0.092563	-0.187942	-0.746486	0.377893	-0.334488	0.100408	-0.659329	-0.141257	-0.731608
23291	10.566040	0.225990	1.247111	-0.537794	0.132356	-0.196583	-0.747021	0.371690	-0.339064	0.091627	-0.657227	-0.137310	-0.735393
23292	10.308367	-0.967963	2.150042	-0.540595	0.251061	-0.183439	-0.747817	0.361550	-0.350027	0.082667	-0.653645	-0.133491	-0.740334
23293	10.208472	-1.663799	1.317009	-0.545119	0.210755	0.089154	-0.744528	0.356636	-0.362520	0.078292	-0.651033	-0.125439	-0.744508
23294	10.243929	-0.031430	1.885947	-0.551680	0.122198	0.027886	-0.738994	0.355807	-0.372306	0.071964	-0.649824	-0.118860	-0.747276
23295	9.400102	-0.518957	1.534879	-0.559015	0.133776	-0.064492	-0.738237	0.346509	-0.382568	0.064931	-0.647898	-0.112665	-0.750546
23296	9.388767	-1.092554	1.785360	-0.538894	0.064704	0.086468	-0.736638	0.339479	-0.395069	0.059511	-0.647542	-0.105568	-0.752332
23297	9.888442	-0.986677	1.827006	-0.533700	0.034171	0.079753	-0.735064	0.336954	-0.402162	0.054798	-0.647316	-0.097936	-0.753915
23298	9.389723	-0.825197	2.410657	-0.553526	0.081124	0.070278	-0.732378	0.338225	-0.403863	0.048965	-0.646594	-0.090792	-0.755828
23299	8.950903	-0.791269	2.369786	-0.557705	0.009353	0.033431	-0.730255	0.338935	-0.406129	0.043239	-0.646573	-0.083356	-0.757050
23300	8.935509	-0.887405	2.440957	-0.556024	-0.001275	0.011381	-0.731826	0.341762	-0.404958	0.036329	-0.646890	-0.076998	-0.757816
23301	9.069942	-1.037972	2.461789	-0.547268	-0.048007	-0.005030	-0.731562	0.345997	-0.403505	0.030106	-0.647559	-0.070200	-0.758177
23302	9.116613	-1.121826	2.626983	-0.561740	-0.031659	-0.012386	-0.732137	0.347116	-0.399539	0.022710	-0.648197	-0.064071	-0.758433
23303	9.083058	-1.114530	2.600365	-0.545391	-0.004244	-0.063677	-0.731164	0.350779	-0.396263	0.015727	-0.648013	-0.057976	-0.759257
23304	9.152558	-1.252275	2.287668	-0.559893	0.007859	-0.097525	-0.732457	0.354017	-0.391422	0.007110	-0.647833	-0.052948	-0.759907
23305	9.244747	-1.364755	2.172809	-0.550081	-0.003505	-0.139794	-0.734731	0.355140	-0.387442	-0.001034	-0.647453	-0.047697	-0.760611
23306	9.382955	-1.461163	2.354935	-0.552485	0.056043	-0.147257	-0.737858	0.357113	-0.383306	-0.010266	-0.646366	-0.043414	-0.761722
23307	10.343522	-1.231104	1.848456	-0.555111	0.212859	-0.135616	-0.736451	0.359086	-0.382590	-0.018162	-0.642587	-0.037987	-0.765055
23308	9.976068	-0.311462	2.056167	-0.551622	0.227421	-0.155094	-0.735055	0.363606	-0.382413	-0.027355	-0.638744	-0.033837	-0.768188
23309	11.082102	-0.239435	2.319695	-0.552101	0.144301	-0.115442	-0.735070	0.366712	-0.381251	-0.034939	-0.635917	-0.028115	-0.770454
23310	10.980286	-0.477952	1.952773	-0.555221	0.207314	-0.108823	-0.732241	0.367842	-0.382954	-0.043483	-0.632274	-0.023304	-0.773172
23311	9.893449	-0.268800	1.838319	-0.553590	0.139985	-0.050194	-0.731572	0.376889	-0.383147	-0.050055	-0.629460	-0.016676	-0.775240
23312	8.892914	0.227296	1.316997	-0.556213	-0.022648	-0.006879	-0.728071	0.384207	-0.375902	-0.057110	-0.629304	-0.010332	-0.774989
23313	9.250455	0.443427	1.067627	-0.550941	-0.212048	0.019228	-0.730386	0.393793	-0.366190	-0.062669	-0.631915	-0.002504	-0.772496
23314	10.391023	0.138879	1.055000	-0.546866	-0.282110	0.007516	-0.731852	0.402226	-0.350289	-0.069407	-0.635673	0.004177	-0.768820
23315	10.229783	-0.193557	1.455227	-0.546552	-0.240890	0.026634	-0.736126	0.406159	-0.339774	-0.074771	-0.638662	0.012052	-0.765751
23316	9.139089	-0.145640	1.448903	-0.557204	-0.206727	0.026083	-0.736436	0.410368	-0.329852	-0.081347	-0.641118	0.019015	-0.762882
23317	8.874090	0.137328	1.211702	-0.563096	-0.254962	-0.017928	-0.737577	0.410628	-0.322222	-0.087572	-0.644218	0.026578	-0.759347
23318	9.242998	0.288497	1.021036	-0.541611	-0.280735	-0.061647	-0.742813	0.408924	-0.316273	-0.095226	-0.647731	0.032292	-0.755204
23319	9.613864	0.379415	0.860038	-0.548645	-0.254728	-0.038793	-0.742817	0.408333	-0.308520	-0.101573	-0.650768	0.039322	-0.751424
23320	9.942148	0.222156	0.779194	-0.550118	-0.176773	-0.086124	-0.747065	0.407192	-0.302432	-0.109754	-0.652586	0.044623	-0.748394
23321	10.450704	0.043019	0.473620	-0.556089	-0.015167	-0.013666	-0.750479	0.410013	-0.298144	-0.116007	-0.651917	0.051558	-0.747588
23322	10.344357	0.173765	1.175497	-0.544405	-0.104400	-0.118291	-0.751612	0.409012	-0.293631	-0.124623	-0.652593	0.056198	-0.745274
23323	10.893791	-1.078934	1.614040	-0.544485	-0.009916	0.191566	-0.749784	0.410970	-0.288828	-0.127646	-0.651543	0.065621	-0.744911
23324	7.678518	-1.491740	1.161404	-0.544641	0.052519	0.218800	-0.747270	0.419165	-0.289184	-0.131408	-0.649380	0.074258	-0.745334
23325	8.782161	-1.293209	-0.376748	-0.554130	-0.203867	-0.292502	-0.747975	0.417311	-0.283696	-0.141387	-0.651833	0.078086	-0.740963
23326	10.517083	-1.183064	1.589125	-0.555675	-0.205589	-0.086997	-0.752662	0.418271	-0.271517	-0.149446	-0.653775	0.083578	-0.737061
23327	10.370162	-1.336577	0.856428	-0.539822	-0.105602	-0.191828	-0.756065	0.417109	-0.259652	-0.157812	-0.654559	0.088227	-0.734073
23328	9.599173	-0.802841	1.559529	-0.548011	-0.128988	-0.103439	-0.759774	0.420174	-0.243507	-0.166109	-0.655284	0.093145	-0.730982
23329	9.410892	-0.866608	1.222187	-0.561505	-0.082374	-0.171147	-0.763205	0.424367	-0.226507	-0.174440	-0.655516	0.098300	-0.728153
23330	9.216419	-1.169235	0.945514	-0.558448	-0.008837	-0.237091	-0.768043	0.426585	-0.210080	-0.185014	-0.654575	0.101181	-0.725991
23331	9.114904	-1.216961	0.941349	-0.569248	-0.006289	-0.216029	-0.770623	0.429916	-0.189427	-0.194165	-0.653643	0.105614	-0.723807
23332	9.227342	-1.201842	0.767044	-0.529368	-0.002501	-0.254476	-0.773491	0.433091	-0.164400	-0.204577	-0.652621	0.107795	-0.721536
23333	9.767408	-1.105402	0.886069	-0.532549	0.076801	-0.247806	-0.777767	0.435143	-0.140785	-0.213792	-0.650595	0.110968	-0.720212
23334	11.936049	-1.414929	-0.046138	-0.535792	0.090997	-0.190866	-0.781484	0.437888	-0.113217	-0.223527	-0.647922	0.113658	-0.719246
23335	10.242117	0.278399	1.957403	-0.542564	0.063011	-0.105189	-0.779265	0.442015	-0.080178	-0.230710	-0.645643	0.118909	-0.718177
23336	9.280071	0.003925	0.772849	-0.570329	0.068245	-0.080951	-0.783541	0.442061	-0.048542	-0.239216	-0.642772	0.123596	-0.717178
23337	9.131987	0.925773	0.395456	-0.559829	0.061768	-0.162954	-0.784687	0.439568	-0.020344	-0.247417	-0.640507	0.128322	-0.715590
23338	10.184541	0.603774	0.209156	-0.563696	0.040667	-0.205150	-0.787378	0.434825	0.005163	-0.257498	-0.638247	0.131425	-0.713487
23339	10.394889	0.531366	0.436831	-0.560374	-0.030032	-0.158652	-0.789634	0.427104	0.033033	-0.265345	-0.637212	0.136642	-0.710551
23340	10.074463	0.917902	0.858245	-0.547140	0.039582	-0.097037	-0.791339	0.423635	0.057275	-0.273625	-0.634646	0.140851	-0.708882
23341	9.967114	0.764358	0.932596	-0.544916	0.122763	-0.132952	-0.792164	0.414531	0.074962	-0.281303	-0.631384	0.145300	-0.707892
23342	9.579334	0.845683	1.178688	-0.548383	0.195460	-0.205176	-0.794681	0.404596	0.088703	-0.291522	-0.626793	0.147265	-0.707432
23343	9.348802	0.984379	1.095289	-0.552097	0.199344	-0.236231	-0.799186	0.396082	0.101628	-0.300943	-0.622598	0.150025	-0.706610
23344	9.581202	1.009015	1.017376	-0.559518	0.203498	-0.289367	-0.804518	0.382772	0.112111	-0.312439	-0.617921	0.151007	-0.705516
23345	9.893922	0.913333	1.105018	-0.546828	0.225493	-0.333538	-0.811262	0.369189	0.120626	-0.323180	-0.613560	0.152264	-0.704212
23346	11.145111	0.504646	0.784097	-0.559381	0.219937	-0.294508	-0.817985	0.351092	0.125991	-0.334701	-0.608483	0.153027	-0.703070
23347	9.407406	0.300338	1.919611	-0.553921	0.211160	-0.252363	-0.822605	0.338079	0.131533	-0.344235	-0.603902	0.155451	-0.701883
23348	8.770645	0.314678	1.253357	-0.568418	0.113421	-0.103410	-0.825396	0.326889	0.140325	-0.352765	-0.599515	0.159341	-0.700535
23349	8.614420	0.970159	1.173757	-0.581286	0.099013	-0.096339	-0.827921	0.319800	0.148453	-0.360016	-0.595744	0.164775	-0.698804
23350	9.913274	0.964084	1.123757	-0.566993	0.073984	-0.108135	-0.829161	0.310448	0.155983	-0.368396	-0.591822	0.168834	-0.696797
23351	10.395788	0.742055	1.662046	-0.548924	0.219920	-0.112314	-0.832377	0.300549	0.159290	-0.375814	-0.586587	0.172708	-0.696313
23352	9.522873	0.416281	2.024488	-0.544301	0.236115	-0.126751	-0.836868	0.291516	0.158383	-0.384657	-0.580520	0.174998	-0.695997
23353	9.219231	0.568127	2.037699	-0.548919	0.198715	-0.077079	-0.838676	0.283453	0.160993	-0.391441	-0.575349	0.179426	-0.695380
23354	9.307052	0.620153	1.942758	-0.556991	0.186591	-0.025761	-0.839927	0.278515	0.158976	-0.398776	-0.569402	0.183405	-0.695070
23355	9.419805	0.573931	2.008368	-0.541289	0.111323	-0.078179	-0.843159	0.273154	0.158098	-0.405102	-0.565435	0.188394	-0.693314
23356	9.711200	0.444125	2.028758	-0.554265	0.068165	-0.078024	-0.846681	0.269208	0.156956	-0.412621	-0.561247	0.192652	-0.691108
23357	10.248096	0.380717	2.478211	-0.534789	0.005143	-0.087944	-0.847092	0.265956	0.157489	-0.418526	-0.558771	0.198296	-0.687960
23358	9.079521	0.136315	2.414841	-0.542952	0.000692	-0.105973	-0.848208	0.261853	0.159288	-0.425971	-0.555629	0.202602	-0.684673
23359	9.257061	-0.496675	2.247681	-0.552905	-0.069568	-0.003076	-0.850184	0.260445	0.159007	-0.430531	-0.553591	0.210064	-0.681215
23360	9.980271	-0.672676	2.272842	-0.523641	-0.077514	0.071749	-0.850465	0.259593	0.160411	-0.434945	-0.550870	0.216706	-0.678531
23361	10.379758	-0.308202	2.596880	-0.550310	0.037983	0.071725	-0.850184	0.260159	0.159850	-0.438828	-0.546996	0.224039	-0.676780
23362	9.949869	-0.433748	2.572276	-0.561189	0.056362	0.031573	-0.851323	0.262439	0.155369	-0.444714	-0.542231	0.229547	-0.674925
23363	9.453293	-0.433053	2.183881	-0.537397	0.044958	0.079609	-0.849486	0.263570	0.153814	-0.448306	-0.538249	0.236731	-0.673252
23364	9.319886	-0.406477	1.661805	-0.574255	-0.026475	0.028308	-0.849200	0.262428	0.157186	-0.453911	-0.534421	0.243083	-0.670276
23365	8.907420	-0.733770	1.472691	-0.556269	-0.044169	-0.022799	-0.850463	0.258594	0.163081	-0.458553	-0.531904	0.250225	-0.666479
23366	9.385867	-1.001968	1.581369	-0.545334	-0.042426	-0.017315	-0.850298	0.252502	0.167107	-0.464305	-0.528692	0.255797	-0.662928
23367	9.541721	-0.808186	1.806146	-0.533092	0.054166	-0.042489	-0.850990	0.247678	0.172987	-0.469358	-0.525129	0.261516	-0.659964
23368	10.130658	-0.755696	1.517212	-0.559610	0.048486	-0.088625	-0.851821	0.242580	0.176326	-0.476589	-0.520868	0.265632	-0.656505
23369	10.429880	-0.313903	1.736613	-0.557285	0.012641	-0.105963	-0.853058	0.232519	0.184412	-0.482398	-0.517915	0.271394	-0.652228
23370	9.868211	-0.321085	1.954927	-0.540384	-0.019549	-0.149926	-0.854582	0.223453	0.191100	-0.489775	-0.514976	0.275217	-0.647438
23371	8.955001	-0.386370	1.418005	-0.553272	-0.073702	-0.142836	-0.856523	0.213411	0.194114	-0.495445	-0.513324	0.281339	-0.641779
23372	8.933652	-0.233331	1.133598	-0.546197	-0.142761	-0.080376	-0.855076	0.204471	0.203320	-0.501204	-0.511439	0.287102	-0.636237
23373	9.551702	0.034133	1.238528	-0.565716	-0.171838	-0.133348	-0.854776	0.198786	0.212286	-0.506189	-0.510828	0.294393	-0.629412
23374	10.033208	-0.050362	1.352400	-0.546445	-0.151416	-0.104858	-0.855466	0.192535	0.222243	-0.512109	-0.509098	0.299919	-0.623388
23375	9.921951	-0.190077	1.315445	-0.575869	-0.201523	-0.129703	-0.855596	0.188698	0.228552	-0.516827	-0.508672	0.307607	-0.616052
23376	9.534666	-0.235214	1.437290	-0.551072	-0.184108	-0.081840	-0.852736	0.181181	0.233811	-0.522202	-0.507062	0.313679	-0.609753
23377	9.555952	-0.057550	1.268543	-0.553742	-0.217215	-0.004669	-0.850757	0.180157	0.243096	-0.524938	-0.506196	0.322443	-0.603520
23378	9.778331	-0.015586	1.246029	-0.560995	-0.231881	0.029889	-0.847940	0.182393	0.248741	-0.528640	-0.504261	0.330186	-0.597694
23379	9.793308	-0.003959	1.187883	-0.568845	-0.188736	0.045463	-0.846553	0.188029	0.253304	-0.530994	-0.502491	0.339246	-0.591998
23380	9.915491	0.040115	1.015658	-0.545822	-0.156661	0.075652	-0.841911	0.194656	0.255312	-0.534394	-0.499422	0.346395	-0.587376
23381	9.781105	0.020948	0.907311	-0.553057	-0.140163	0.047132	-0.839549	0.205255	0.254559	-0.536793	-0.497173	0.354684	-0.582126
23382	9.656734	0.229303	0.861656	-0.554786	-0.118471	0.039905	-0.837036	0.213447	0.254908	-0.540875	-0.493731	0.361099	-0.577314
23383	9.709070	0.256254	0.972443	-0.560282	-0.123880	0.043422	-0.835512	0.221077	0.254976	-0.543413	-0.491181	0.369160	-0.571983
23384	9.941769	0.300040	0.865318	-0.539785	-0.055726	0.071609	-0.834552	0.229291	0.249694	-0.547355	-0.486874	0.374959	-0.568121
23385	9.661149	0.219911	0.910084	-0.543617	-0.073476	0.039757	-0.831618	0.239194	0.245261	-0.550064	-0.483904	0.382151	-0.563230
23386	9.509700	0.081721	1.076149	-0.532687	-0.102953	0.101934	-0.829965	0.250224	0.243106	-0.553155	-0.479904	0.388611	-0.559190
23387	9.702815	0.138657	1.099420	-0.541981	-0.135345	0.104724	-0.827752	0.262952	0.239837	-0.554574	-0.477073	0.396990	-0.554299
23388	9.654676	0.143704	1.084929	-0.546545	-0.157241	0.136643	-0.824531	0.271577	0.236940	-0.556894	-0.473175	0.404460	-0.549897
23389	9.745273	-0.011119	1.154197	-0.571856	-0.150095	0.156645	-0.821609	0.284307	0.232819	-0.557835	-0.469665	0.413701	-0.545057
23390	9.599221	-0.285561	1.181620	-0.552666	-0.146741	0.170937	-0.816990	0.297603	0.227279	-0.559817	-0.465217	0.421358	-0.540958
23391	9.279507	-0.515360	1.216026	-0.564459	-0.146652	0.161856	-0.812241	0.313439	0.222894	-0.560589	-0.461585	0.430404	-0.536127
23392	9.365615	-0.832850	1.163875	-0.554070	-0.089006	0.158064	-0.808040	0.325323	0.217061	-0.563116	-0.456528	0.437220	-0.532280
23393	10.743792	-0.556007	1.601156	-0.563909	-0.020068	0.129514	-0.806669	0.337219	0.209416	-0.565272	-0.451703	0.444424	-0.528129
23394	10.443357	-0.310755	1.867049	-0.547558	0.191505	0.034591	-0.804564	0.343896	0.198042	-0.571433	-0.444768	0.446800	-0.525372
23395	9.362715	-0.440670	2.034266	-0.549123	0.245755	-0.001392	-0.806974	0.347484	0.183427	-0.577180	-0.438338	0.449517	-0.522165
23396	9.194365	-0.568095	1.586449	-0.547093	0.287569	-0.044117	-0.810372	0.350658	0.166416	-0.584910	-0.431025	0.449994	-0.519234
23397	11.171824	-0.396482	1.260497	-0.550530	0.305472	-0.001362	-0.814333	0.352981	0.150812	-0.591136	-0.423847	0.451904	-0.516425
23398	9.211864	0.270572	1.601231	-0.562420	0.249159	-0.167799	-0.815881	0.353166	0.138693	-0.599788	-0.417775	0.451841	-0.511428
23399	8.311012	0.268961	0.437715	-0.540742	0.158337	-0.106077	-0.819820	0.350110	0.125148	-0.605597	-0.413110	0.454357	-0.506114
23400	10.674585	0.938562	1.287343	-0.545097	0.042403	-0.005807	-0.820103	0.350976	0.119940	-0.610466	-0.407804	0.457854	-0.501395
23401	10.565331	0.483536	1.461721	-0.537859	0.071863	-0.082956	-0.822923	0.349158	0.115851	-0.615151	-0.403828	0.461450	-0.495557
23402	10.397998	0.598698	1.929455	-0.543426	-0.005017	0.048336	-0.823487	0.349458	0.111062	-0.618938	-0.398445	0.465861	-0.491051
23403	9.430410	0.617212	1.597070	-0.550633	0.000499	0.028576	-0.823780	0.352583	0.106724	-0.621908	-0.393942	0.471218	-0.485792
23404	8.661257	0.629203	1.194415	-0.535593	0.026706	0.102764	-0.822377	0.357128	0.099425	-0.625310	-0.387776	0.475504	-0.482196
23405	9.183630	0.867482	1.174141	-0.549299	-0.124509	0.101901	-0.821534	0.359114	0.096617	-0.626298	-0.383770	0.482850	-0.476789
23406	9.610110	0.955542	0.998602	-0.552755	-0.090113	0.092910	-0.818293	0.363360	0.092827	-0.628717	-0.378553	0.488595	-0.471898
23407	9.886808	1.043706	1.461210	-0.565652	-0.067830	0.028974	-0.817315	0.367619	0.086516	-0.630988	-0.374495	0.494675	-0.465730
23408	9.334928	1.082893	1.374519	-0.542733	-0.041010	0.033397	-0.817462	0.370186	0.080055	-0.634273	-0.369467	0.499165	-0.460464
23409	9.400923	1.152110	1.301164	-0.554149	-0.005376	0.085264	-0.817036	0.372200	0.069209	-0.636497	-0.364397	0.504598	-0.455485
23410	9.565793	1.140768	1.199578	-0.543042	0.036200	0.067483	-0.815626	0.376200	0.055415	-0.640147	-0.358264	0.508276	-0.451126
23411	9.912867	1.192294	1.285531	-0.551766	0.119480	0.033327	-0.817179	0.378809	0.036973	-0.644026	-0.352615	0.511566	-0.446311
23412	9.578204	1.468163	1.002590	-0.551882	0.139976	-0.042899	-0.818148	0.377746	0.017359	-0.649679	-0.346505	0.513115	-0.441094
23413	9.892075	0.897864	1.334758	-0.549416	0.129749	-0.108295	-0.819251	0.374993	-0.004387	-0.654822	-0.342247	0.515101	-0.434450
23414	11.424422	-0.599103	1.578978	-0.541507	0.159597	-0.013620	-0.821763	0.371544	-0.028387	-0.660241	-0.335740	0.516389	-0.429771
23415	9.353445	-1.183216	1.938656	-0.539802	0.234413	0.049119	-0.819468	0.369786	-0.054100	-0.664960	-0.328965	0.517871	-0.425935
23416	9.646880	-0.950566	1.561114	-0.527554	0.089150	0.171458	-0.819436	0.367466	-0.079237	-0.667859	-0.321268	0.521109	-0.423316
23417	10.990705	-0.840325	1.990634	-0.559654	-0.069761	0.143134	-0.817158	0.368517	-0.099559	-0.668667	-0.315725	0.527339	-0.418468
23418	10.505092	-1.111280	2.233538	-0.574440	-0.073589	0.067645	-0.814583	0.365739	-0.116256	-0.670927	-0.309816	0.532388	-0.412836
23419	9.355415	-0.879364	1.831354	-0.577015	-0.055572	0.056702	-0.815110	0.360574	-0.135493	-0.672640	-0.304713	0.537899	-0.406657
23420	9.317478	-0.564999	2.204867	-0.568179	0.011891	0.162562	-0.812245	0.356671	-0.154461	-0.674887	-0.297115	0.542217	-0.402803
23421	8.997800	-0.613010	2.321821	-0.558739	0.065798	0.169341	-0.809960	0.355304	-0.170153	-0.676822	-0.289953	0.546479	-0.398998
23422	9.353993	-0.898080	2.314860	-0.544037	0.063554	0.213796	-0.806961	0.352955	-0.188401	-0.678960	-0.281657	0.550100	-0.396325
23423	9.373840	-0.964094	2.214078	-0.540445	0.056397	0.206805	-0.802984	0.353282	-0.204794	-0.680324	-0.274294	0.554427	-0.393106
23424	9.633282	-0.879421	2.101628	-0.531538	0.041285	0.184071	-0.799007	0.353033	-0.217666	-0.682267	-0.266626	0.557987	-0.389965
23425	9.360624	-0.666371	1.884549	-0.556034	0.073404	0.130490	-0.797021	0.353908	-0.227265	-0.684429	-0.259691	0.561665	-0.385551
23426	9.734133	-0.805957	1.583548	-0.551182	0.146025	0.073557	-0.796152	0.351251	-0.236611	-0.688393	-0.252141	0.563261	-0.381153
23427	11.540867	-0.513045	1.544031	-0.551366	0.118957	0.103323	-0.792042	0.351973	-0.243972	-0.691153	-0.245183	0.566022	-0.376578
23428	9.807286	0.196614	1.968563	-0.568137	0.163661	-0.069936	-0.790197	0.352275	-0.251319	-0.696354	-0.238851	0.566689	-0.370007
23429	8.417279	-0.011989	1.223645	-0.556137	0.169010	-0.086027	-0.791856	0.344959	-0.260695	-0.701021	-0.233590	0.567711	-0.362919
23430	10.077332	-0.778461	0.915836	-0.558477	0.087819	0.144706	-0.790151	0.344976	-0.266915	-0.703618	-0.225464	0.570246	-0.359035
23431	10.518154	-0.463457	1.486851	-0.542303	0.077746	0.159215	-0.785075	0.350060	-0.268877	-0.705289	-0.218250	0.573488	-0.355030
23432	9.551365	0.006306	2.198178	-0.560376	0.109100	0.174563	-0.782540	0.354025	-0.272805	-0.707802	-0.209569	0.575760	-0.351564
23433	8.659645	0.487004	1.643051	-0.566202	0.038768	0.176601	-0.779301	0.358981	-0.277716	-0.708914	-0.202093	0.579647	-0.347289
23434	10.112243	0.181881	1.852329	-0.563277	-0.062795	0.165123	-0.777605	0.360687	-0.281944	-0.709390	-0.194644	0.584222	-0.342876
23435	10.305157	0.094995	2.452325	-0.581477	-0.047297	0.154199	-0.774344	0.360266	-0.285078	-0.709623	-0.187822	0.589186	-0.337664
23436	9.156437	0.102147	2.439284	-0.544947	-0.015034	0.139155	-0.773761	0.357887	-0.292725	-0.710643	-0.180581	0.592747	-0.333209
23437	8.916024	0.102906	2.318774	-0.559491	-0.040530	0.173599	-0.772323	0.354808	-0.303209	-0.710669	-0.173793	0.597361	-0.328490
23438	9.076671	0.023225	2.106798	-0.567240	-0.126982	0.175842	-0.769185	0.351439	-0.312580	-0.710064	-0.166506	0.602677	-0.323829
23439	9.469942	0.292844	1.943776	-0.536520	-0.141369	0.164027	-0.768017	0.345106	-0.321826	-0.708779	-0.160834	0.608375	-0.318816
23440	9.583332	0.379917	1.681674	-0.552498	-0.068928	0.135134	-0.768681	0.336796	-0.330514	-0.708965	-0.153854	0.612521	-0.313872
23441	9.693503	0.481726	1.839877	-0.544982	-0.001056	0.099447	-0.766783	0.325802	-0.341790	-0.709748	-0.148010	0.615926	-0.308198
23442	9.738427	0.394922	1.918113	-0.516221	0.091512	0.109825	-0.765885	0.317362	-0.355006	-0.711847	-0.140835	0.617385	-0.303768
23443	9.314766	0.422881	2.097187	-0.550987	0.210700	0.092671	-0.760876	0.308215	-0.371225	-0.715230	-0.133745	0.617636	-0.298469
23444	10.237913	0.253202	2.175172	-0.543412	0.264823	0.092591	-0.756847	0.297244	-0.390700	-0.719522	-0.125328	0.616616	-0.293880
23445	9.253891	-0.117386	2.216872	-0.563595	0.249100	0.033815	-0.753940	0.283154	-0.406813	-0.723660	-0.118585	0.616059	-0.287621
23446	9.007551	-0.170503	1.591928	-0.553545	0.075810	0.061508	-0.749334	0.269060	-0.422798	-0.725692	-0.111476	0.617614	-0.281953
23447	11.209086	0.068872	2.277421	-0.542669	-0.065021	0.114258	-0.748727	0.260880	-0.429096	-0.725359	-0.105872	0.621524	-0.276322
23448	9.821238	-0.169586	2.170782	-0.552790	-0.046157	0.007558	-0.748674	0.250017	-0.435701	-0.726060	-0.100120	0.624623	-0.269553
23449	8.821638	-0.164902	1.913505	-0.547188	-0.088622	0.105003	-0.751896	0.242684	-0.438715	-0.725430	-0.094703	0.628717	-0.263624
23450	9.715359	-0.106142	2.160550	-0.554275	-0.078225	0.165190	-0.750184	0.239570	-0.438761	-0.724772	-0.087114	0.632482	-0.259006
23451	9.661887	-0.239315	2.454501	-0.549211	-0.091940	0.083020	-0.751600	0.239284	-0.436778	-0.724143	-0.081988	0.636439	-0.252666
23452	9.333850	-0.455590	2.324447	-0.556641	-0.133449	0.089292	-0.751319	0.239275	-0.434241	-0.723059	-0.075590	0.640761	-0.246774
23453	9.218447	-0.372797	2.306762	-0.557404	-0.099056	0.071367	-0.752471	0.243226	-0.431228	-0.722343	-0.070542	0.644671	-0.240090
23454	9.077378	-0.414669	2.425826	-0.534331	-0.030584	0.057022	-0.752219	0.249430	-0.426650	-0.722590	-0.064368	0.647231	-0.234120
23455	9.032643	-0.461830	2.568984	-0.554150	0.009319	0.037061	-0.750550	0.255636	-0.423776	-0.723380	-0.059304	0.649333	-0.227093
23456	8.901461	-0.630012	2.597617	-0.533913	0.061714	0.008618	-0.750878	0.264948	-0.418032	-0.724938	-0.053329	0.650385	-0.220503
23457	8.867208	-0.740938	2.603734	-0.568584	0.055017	-0.030692	-0.748944	0.275395	-0.415116	-0.726583	-0.048725	0.651624	-0.212342
23458	9.485069	-0.458775	2.739913	-0.547168	0.031970	-0.074376	-0.747009	0.285269	-0.410089	-0.728006	-0.043757	0.652956	-0.204305
23459	9.541857	-0.904276	2.672315	-0.537930	0.068359	-0.118766	-0.747191	0.293449	-0.404077	-0.730097	-0.040700	0.653589	-0.195252
23460	9.262120	-0.989971	2.601152	-0.551616	0.188932	-0.098500	-0.745250	0.302054	-0.400051	-0.733541	-0.035354	0.652485	-0.186898
23461	10.657276	-0.716718	2.096025	-0.569373	0.235678	-0.056188	-0.741764	0.313911	-0.397132	-0.737499	-0.030368	0.650634	-0.178460
23462	11.243815	-0.276347	1.991251	-0.561687	0.191052	-0.096335	-0.741262	0.327603	-0.391349	-0.740804	-0.024822	0.649386	-0.169973
23463	11.203292	-0.056371	2.341655	-0.555350	0.176162	-0.048396	-0.737770	0.337760	-0.387601	-0.743839	-0.020195	0.648176	-0.161754
23464	10.428432	-0.264243	1.946294	-0.548518	0.219075	-0.024861	-0.736391	0.345950	-0.385833	-0.747112	-0.013824	0.646350	-0.154477
23465	9.213880	0.758630	1.576450	-0.553781	0.112734	-0.028792	-0.732776	0.359486	-0.377818	-0.749147	-0.009199	0.645933	-0.146505
23466	8.914689	0.705169	1.229475	-0.547845	-0.130815	-0.002509	-0.732861	0.375687	-0.361000	-0.747702	-0.003587	0.649213	-0.139471
23467	10.149756	0.280937	1.111733	-0.546988	-0.313010	0.034210	-0.735481	0.388495	-0.342081	-0.743920	0.000493	0.655025	-0.132381
23468	10.220032	0.027189	1.573600	-0.555742	-0.229709	-0.008907	-0.738507	0.397353	-0.325458	-0.741056	0.005852	0.659660	-0.125099
23469	9.094082	-0.027732	1.706210	-0.553307	-0.134354	-0.009708	-0.739392	0.402824	-0.312132	-0.739622	0.009899	0.662668	-0.117187
23470	8.690258	0.475782	1.425653	-0.550033	-0.165520	-0.053715	-0.743383	0.407045	-0.303168	-0.737571	0.014748	0.666204	-0.109285
23471	8.916065	0.482967	1.256118	-0.537251	-0.153771	-0.060659	-0.745370	0.406168	-0.293004	-0.735899	0.017808	0.669315	-0.100763
23472	9.303242	0.608192	1.186541	-0.548374	-0.186100	-0.060492	-0.748628	0.405452	-0.287907	-0.733451	0.022504	0.673006	-0.092766
23473	9.746920	0.695421	1.281632	-0.551686	-0.122914	-0.066130	-0.750616	0.405721	-0.282387	-0.732093	0.025720	0.675532	-0.083873
23474	9.699177	0.432522	1.707513	-0.553163	-0.065307	-0.063026	-0.753164	0.404865	-0.278426	-0.731143	0.030666	0.677318	-0.075695
23475	9.352347	0.271229	1.847516	-0.541777	-0.004403	-0.035057	-0.753019	0.403729	-0.276746	-0.731268	0.034322	0.677895	-0.067281
23476	9.340676	0.227347	1.775527	-0.543070	0.029037	0.053182	-0.754007	0.403170	-0.278155	-0.731325	0.040831	0.678079	-0.060868
23477	9.669814	0.224546	1.659127	-0.537109	0.117446	0.042166	-0.751735	0.402900	-0.283536	-0.732934	0.045601	0.676656	-0.053529
23478	9.540244	0.394447	1.642906	-0.560653	0.153945	0.002738	-0.749602	0.401782	-0.289067	-0.734606	0.051824	0.674945	-0.046030
23479	9.613444	0.272133	1.482269	-0.540847	0.256413	0.020040	-0.745891	0.397432	-0.301275	-0.738020	0.056455	0.671330	-0.038158
23480	9.839085	-0.097739	2.082963	-0.557872	0.318009	-0.008876	-0.743871	0.391824	-0.317009	-0.741755	0.062613	0.667051	-0.030352
23481	11.676767	-0.464549	2.091847	-0.544090	0.213887	-0.036055	-0.740991	0.384529	-0.335872	-0.744517	0.066512	0.663928	-0.021678
23482	10.546520	-0.444719	2.192214	-0.547936	0.181445	-0.048519	-0.739817	0.377355	-0.347525	-0.746313	0.071904	0.661561	-0.013594
23483	8.382583	-0.763510	1.599382	-0.566252	0.057753	0.061266	-0.737937	0.370749	-0.360307	-0.746842	0.077400	0.660452	-0.006325
23484	8.750443	-0.975125	1.369270	-0.552401	-0.077661	0.088858	-0.737334	0.363989	-0.368283	-0.745048	0.084613	0.661622	-0.000623
23485	10.689297	-1.034536	1.550990	-0.563550	-0.069649	0.030673	-0.737306	0.358348	-0.372434	-0.743790	0.089707	0.662331	0.006851
23486	10.395440	-0.806239	2.203700	-0.539919	-0.039065	0.018315	-0.738691	0.352146	-0.377003	-0.742410	0.095787	0.662925	0.013504
23487	8.907905	-0.699235	2.356734	-0.547157	-0.066721	0.071180	-0.739815	0.350315	-0.378283	-0.741159	0.101203	0.663351	0.020140
23488	8.720768	-0.439084	2.027858	-0.539992	-0.088411	0.074947	-0.739671	0.349606	-0.377586	-0.739029	0.108040	0.664451	0.025852
23489	9.094222	-0.731832	1.970213	-0.549390	-0.105676	0.000675	-0.740801	0.348901	-0.377302	-0.737141	0.112592	0.665452	0.033463
23490	9.430979	-0.883342	2.043947	-0.567557	-0.109226	0.007607	-0.741078	0.346912	-0.374217	-0.734517	0.118940	0.666857	0.040485
23491	9.111333	-0.844107	2.198591	-0.532682	-0.051835	0.014672	-0.744195	0.346912	-0.371936	-0.733317	0.123417	0.666883	0.047766
23492	9.038732	-0.865310	2.213424	-0.540024	-0.058921	0.003996	-0.745048	0.347188	-0.369387	-0.731309	0.129258	0.667458	0.054583
23493	9.332151	-0.919663	2.319963	-0.540143	-0.054959	-0.032252	-0.745904	0.348171	-0.366830	-0.729932	0.133243	0.667477	0.062603
23494	9.718909	-0.845007	2.279948	-0.560093	-0.029312	-0.062630	-0.748729	0.345905	-0.363446	-0.728070	0.138436	0.667643	0.070728
23495	9.526595	-0.800776	2.202385	-0.543577	0.006816	-0.083036	-0.749722	0.345753	-0.359490	-0.727360	0.141727	0.666719	0.079664
23496	9.358279	-0.669314	2.184228	-0.563043	0.097977	-0.092686	-0.752120	0.343350	-0.357803	-0.727012	0.146345	0.664971	0.088606
23497	9.068250	-0.749581	2.197594	-0.553372	0.198033	-0.107412	-0.752117	0.342645	-0.358375	-0.728672	0.149142	0.661125	0.098526
23498	10.696179	-0.814164	2.012484	-0.565858	0.212247	-0.056888	-0.751119	0.341807	-0.362201	-0.729751	0.154042	0.657437	0.107288
23499	10.948541	-0.574424	1.953892	-0.543886	0.262905	-0.086050	-0.748865	0.344774	-0.363316	-0.732184	0.156858	0.652407	0.116913
23500	11.139165	-0.554730	2.588949	-0.553161	0.175214	0.050626	-0.746609	0.347464	-0.366127	-0.732920	0.163040	0.648788	0.123776
23501	9.624422	-0.671522	2.099320	-0.537337	0.223836	0.027210	-0.743209	0.347896	-0.371087	-0.734998	0.167326	0.643812	0.131476
23502	9.185121	-0.037459	1.788356	-0.565409	0.200723	0.104878	-0.738273	0.352983	-0.373752	-0.736029	0.174296	0.639460	0.137741
23503	8.837153	0.329667	1.398089	-0.540747	0.102899	0.049145	-0.736169	0.357357	-0.372735	-0.736456	0.179244	0.636051	0.144719
23504	9.407847	0.359117	1.271340	-0.560563	-0.170934	0.061337	-0.736208	0.364679	-0.364193	-0.732517	0.186620	0.637205	0.150203
23505	10.458714	0.334246	1.444198	-0.543129	-0.271685	0.048210	-0.740496	0.371721	-0.353222	-0.728018	0.192686	0.639192	0.155873
23506	10.805488	-0.167668	1.922963	-0.558027	-0.181518	0.048350	-0.741650	0.374228	-0.340913	-0.723774	0.199850	0.640424	0.161455
23507	9.323069	-0.206384	1.968876	-0.550572	-0.158266	0.043561	-0.742668	0.378727	-0.332675	-0.720562	0.205607	0.640616	0.167708
23508	8.660419	0.294382	1.761191	-0.572059	-0.233592	0.010094	-0.745652	0.380129	-0.327276	-0.715330	0.212627	0.642571	0.173769
23509	8.927840	0.562650	1.641848	-0.565086	-0.264020	-0.010774	-0.747082	0.380941	-0.315264	-0.710383	0.218229	0.644307	0.180554
23510	9.640065	0.215671	1.755925	-0.567170	-0.314489	-0.000661	-0.751047	0.379222	-0.305658	-0.703931	0.225288	0.647313	0.186314
23511	9.254380	0.077112	1.627498	-0.557915	-0.311224	0.026760	-0.756010	0.379491	-0.297998	-0.698399	0.231420	0.649400	0.192258
23512	9.195010	0.006882	1.159565	-0.561295	-0.307983	0.069164	-0.757566	0.377778	-0.291796	-0.692155	0.239229	0.651846	0.196945
23513	9.669336	0.183211	0.461019	-0.530893	-0.130123	0.121659	-0.758416	0.377060	-0.287847	-0.689330	0.245506	0.650941	0.202057
23514	10.057228	0.532353	1.026891	-0.568088	0.099720	0.034984	-0.757423	0.377781	-0.292644	-0.688091	0.251295	0.647767	0.209236
23515	11.075997	-0.253423	1.237280	-0.552401	0.298252	0.000429	-0.754131	0.372449	-0.306975	-0.690098	0.254504	0.641325	0.218393
23516	9.862412	-1.261826	2.248161	-0.535656	0.355631	-0.001922	-0.750394	0.363889	-0.328962	-0.692016	0.258229	0.634786	0.226888
23517	9.522713	-1.701896	0.719067	-0.544285	0.167282	0.107007	-0.744670	0.353762	-0.348300	-0.692742	0.263287	0.629448	0.233633
23518	10.660748	-0.414084	1.795417	-0.564100	-0.037101	0.118992	-0.742377	0.349118	-0.356408	-0.689962	0.270699	0.627451	0.238705
23519	9.389358	-0.707017	1.582922	-0.556031	0.026605	-0.070029	-0.742484	0.339912	-0.366998	-0.687896	0.274338	0.624829	0.247238
23520	8.938305	-0.808160	1.188352	-0.562950	0.013089	0.028081	-0.744414	0.329767	-0.376403	-0.685213	0.280309	0.622502	0.253774
23521	9.834919	-0.709070	1.703172	-0.552101	0.050455	-0.014313	-0.742411	0.325673	-0.379566	-0.683620	0.284475	0.619140	0.261541
23522	9.314735	-1.100390	1.988546	-0.561027	0.067489	-0.010269	-0.740401	0.320168	-0.383732	-0.681311	0.289621	0.616170	0.268830
23523	9.194098	-1.114206	1.976780	-0.555554	0.025271	0.070531	-0.739673	0.316795	-0.390406	-0.679753	0.295013	0.612494	0.275234
23524	9.262122	-1.032570	1.958862	-0.526663	-0.012891	0.092360	-0.738677	0.315947	-0.391269	-0.677103	0.301348	0.610098	0.280180
23525	9.362867	-1.136946	1.988890	-0.568749	-0.070460	0.104612	-0.737837	0.318063	-0.390407	-0.674401	0.307861	0.607314	0.285613
23526	9.589398	-1.109009	2.046270	-0.549163	-0.135464	0.112365	-0.738706	0.322158	-0.388240	-0.670127	0.315393	0.606216	0.289758
23527	9.512756	-1.092032	1.978522	-0.573003	-0.149370	0.067929	-0.739293	0.325531	-0.381568	-0.666134	0.321951	0.604565	0.295150
23528	9.435758	-1.246887	1.874029	-0.560512	-0.170687	0.026597	-0.740152	0.326792	-0.377456	-0.660738	0.328750	0.604296	0.300291
23529	9.665602	-1.200303	1.824872	-0.562545	-0.188401	-0.002455	-0.743568	0.329034	-0.368939	-0.655825	0.334532	0.603541	0.306139
23530	9.798937	-1.160887	2.077983	-0.546095	-0.146752	-0.032576	-0.745002	0.331555	-0.360858	-0.650329	0.340223	0.603314	0.311980
23531	9.712487	-0.345670	2.102832	-0.565796	-0.103799	0.012132	-0.748014	0.338316	-0.350744	-0.646420	0.345657	0.601181	0.318189
23532	10.794134	-0.267001	1.472223	-0.554301	-0.292612	-0.019044	-0.749756	0.345345	-0.337110	-0.639072	0.352494	0.602570	0.322868
23533	10.767062	-0.190779	1.266008	-0.574055	-0.559271	-0.010546	-0.754774	0.355039	-0.314955	-0.629310	0.360622	0.606223	0.326212
23534	8.918671	-0.215334	-0.654759	-0.551072	-0.681309	-0.092974	-0.764191	0.364133	-0.279226	-0.616560	0.368907	0.612860	0.328883
23535	7.935130	-0.409377	-2.139826	-0.552606	-0.551851	-0.069172	-0.771357	0.375752	-0.238831	-0.606306	0.375950	0.616805	0.332574
23536	8.664701	-0.805876	-1.795666	-0.558653	-0.329830	-0.104132	-0.773547	0.387108	-0.195075	-0.597497	0.381717	0.618931	0.337955
23537	9.151199	-1.796212	-1.207728	-0.541218	0.003711	-0.134340	-0.777582	0.396766	-0.163058	-0.593534	0.384102	0.616652	0.346300
23538	10.257222	-1.807078	-0.672630	-0.540965	0.072393	-0.145175	-0.781303	0.400930	-0.137167	-0.589427	0.386347	0.614267	0.354948
23539	10.783698	-2.084570	0.702318	-0.541339	0.003243	-0.070439	-0.781060	0.404368	-0.108212	-0.585821	0.389533	0.611363	0.362370
23540	10.905134	-2.260494	0.520467	-0.538899	0.047491	0.017793	-0.779983	0.411477	-0.078801	-0.582487	0.393860	0.607911	0.368820
23541	8.906595	-1.689240	0.190543	-0.541389	0.000707	-0.109657	-0.783692	0.411381	-0.047030	-0.578487	0.396597	0.605228	0.376513
23542	8.538877	-1.748297	-0.347179	-0.554208	-0.049971	-0.081244	-0.784131	0.408164	-0.014471	-0.573019	0.400560	0.603455	0.383462
23543	8.761714	-2.181858	-0.656780	-0.547050	-0.085108	-0.082709	-0.786837	0.404659	0.021630	-0.568037	0.404357	0.601416	0.390037
23544	9.637827	-2.117563	-0.315531	-0.534122	-0.032802	-0.084477	-0.787113	0.396347	0.055685	-0.562805	0.407848	0.599519	0.396846
23545	9.876384	-2.227373	-0.628766	-0.547391	-0.118974	-0.108823	-0.789926	0.385358	0.089310	-0.557125	0.411623	0.597974	0.403243
23546	10.455518	-1.333968	-0.185215	-0.550395	-0.310496	-0.040238	-0.790178	0.370960	0.125982	-0.548683	0.417978	0.598561	0.407390
23547	9.593565	-0.718266	-0.780539	-0.547037	-0.182092	-0.097683	-0.789752	0.358790	0.157512	-0.542215	0.422344	0.597554	0.412987
23548	9.783661	-0.235144	-1.404803	-0.561616	-0.176294	-0.126067	-0.791423	0.347399	0.182523	-0.534458	0.426612	0.597162	0.419231
23549	10.584334	0.623333	-0.912828	-0.553012	-0.071821	-0.113972	-0.793791	0.333900	0.204413	-0.528963	0.429887	0.594986	0.425896
23550	10.233188	1.362484	-1.336241	-0.556849	0.139888	-0.010888	-0.794453	0.320995	0.216558	-0.525885	0.432715	0.590165	0.433484
23551	10.380011	1.164084	-0.449793	-0.561996	0.263326	-0.110823	-0.797232	0.308558	0.216873	-0.524121	0.433198	0.584261	0.443030
23552	10.251349	0.624411	-0.303443	-0.562062	0.408659	-0.146320	-0.803132	0.297688	0.215676	-0.522831	0.432024	0.577587	0.454309
23553	9.465869	0.315089	-0.313438	-0.524895	0.480530	-0.055409	-0.808060	0.291338	0.215506	-0.524222	0.430709	0.569081	0.464572
23554	9.738148	0.375808	0.393547	-0.542617	0.364257	0.059247	-0.811156	0.288259	0.207878	-0.524321	0.431982	0.561079	0.472937
23555	9.498818	0.453263	0.170687	-0.529958	0.349771	0.058571	-0.815111	0.286873	0.202250	-0.525066	0.433139	0.552750	0.480795
23556	9.458734	0.546821	0.404095	-0.553861	0.348685	-0.008942	-0.819051	0.283529	0.190110	-0.524097	0.433817	0.545242	0.489732
23557	9.636407	0.462077	0.172821	-0.543373	0.285784	-0.029628	-0.822434	0.281298	0.183058	-0.523004	0.434689	0.538089	0.497968
23558	10.264969	0.592070	0.721486	-0.550749	0.276643	-0.004769	-0.822853	0.280459	0.180654	-0.521191	0.435985	0.531192	0.506076
23559	9.871865	0.446428	0.612479	-0.551472	0.185291	-0.069774	-0.825387	0.277650	0.176693	-0.518401	0.437465	0.525243	0.513813
23560	9.288689	0.408173	0.478364	-0.558018	-0.016809	-0.042187	-0.827639	0.274257	0.178086	-0.512944	0.441352	0.521531	0.519714
23561	9.588958	-0.185526	1.306190	-0.554961	-0.130835	0.009804	-0.826781	0.271411	0.182988	-0.507533	0.446907	0.518021	0.523774
23562	9.187994	-0.956073	0.977019	-0.555866	-0.054987	0.083472	-0.825938	0.271957	0.188490	-0.502910	0.452392	0.513520	0.527941
23563	9.940752	-1.673338	0.667457	-0.559487	-0.092120	0.114697	-0.822553	0.273621	0.195819	-0.498917	0.458638	0.508531	0.531159
23564	11.191399	-1.187994	1.465054	-0.563301	0.077561	0.098851	-0.819439	0.272744	0.202277	-0.495639	0.462869	0.502404	0.536363
23565	10.269907	-0.586200	1.691553	-0.558271	0.231578	-0.008315	-0.822546	0.270774	0.201716	-0.493556	0.464346	0.495216	0.543641
23566	9.302618	-0.767673	1.844694	-0.548775	0.323839	-0.067385	-0.826214	0.268824	0.195233	-0.490968	0.464021	0.488237	0.552503
23567	9.270583	-0.781008	1.612904	-0.559458	0.371052	-0.101413	-0.831851	0.264345	0.185493	-0.489125	0.462974	0.480351	0.561849
23568	9.443879	-0.803534	1.663669	-0.526739	0.381822	-0.111682	-0.833946	0.259288	0.177131	-0.486664	0.461235	0.473317	0.571307
23569	9.800100	-0.909233	1.739283	-0.544944	0.320644	-0.008846	-0.837321	0.255648	0.168370	-0.485417	0.461409	0.465058	0.578958
23570	10.273889	-0.513294	2.145031	-0.558359	0.244396	-0.032291	-0.839014	0.255389	0.162454	-0.482150	0.462206	0.458140	0.586519
23571	9.621408	-0.139547	2.119985	-0.559253	0.149597	-0.115844	-0.842947	0.249199	0.155647	-0.477830	0.463456	0.452227	0.593615
23572	9.244981	-0.335070	1.395312	-0.548959	0.004140	-0.079513	-0.843494	0.244389	0.156870	-0.471811	0.466476	0.448063	0.599195
23573	9.083781	-0.744637	1.443595	-0.553973	-0.100671	-0.048053	-0.842492	0.240975	0.162612	-0.466002	0.471227	0.443889	0.603116
23574	8.802788	-1.168705	1.371376	-0.542617	-0.188146	-0.050145	-0.841909	0.235288	0.171437	-0.458589	0.476681	0.441251	0.606440
23575	10.156481	-1.142111	0.803812	-0.542667	-0.198727	-0.055081	-0.842888	0.230160	0.183809	-0.451864	0.482414	0.438130	0.609210
23576	10.366644	-0.298005	1.494889	-0.562272	-0.024450	-0.183651	-0.842852	0.219518	0.194844	-0.443972	0.484786	0.434976	0.615360
23577	9.832296	-0.388407	1.573940	-0.560225	0.077508	-0.308227	-0.846458	0.200984	0.200886	-0.436289	0.485020	0.431521	0.623055
23578	9.548199	-0.588389	1.388067	-0.548555	0.145138	-0.225425	-0.848379	0.185845	0.205258	-0.429379	0.484688	0.427334	0.630949
23579	9.616881	-0.861228	1.115542	-0.566752	0.083257	-0.147417	-0.851426	0.169439	0.208919	-0.423605	0.486238	0.422077	0.637168
23580	10.253474	-0.450711	1.697312	-0.538017	-0.032766	0.021868	-0.852228	0.156830	0.216977	-0.418336	0.490079	0.417050	0.641004
23581	9.129240	-0.247155	1.423483	-0.539788	0.043198	-0.120352	-0.853588	0.142961	0.221921	-0.412735	0.492105	0.412161	0.646224
23582	8.754379	-0.503089	1.088535	-0.552940	-0.043229	-0.125377	-0.853816	0.129230	0.226717	-0.405272	0.494903	0.408389	0.651186
23583	9.993978	-0.550874	0.879592	-0.552656	-0.009982	-0.098781	-0.854636	0.121438	0.232145	-0.399307	0.497859	0.403512	0.655643
23584	10.184049	-0.299471	1.077099	-0.533273	-0.132304	-0.029624	-0.852622	0.113362	0.235572	-0.392497	0.502361	0.399682	0.658661
23585	9.909736	-0.017196	1.105731	-0.544347	-0.155724	-0.026977	-0.852047	0.110229	0.241885	-0.386302	0.507699	0.395321	0.660859
23586	9.670420	0.152369	0.925339	-0.554744	-0.045268	-0.082644	-0.850900	0.106400	0.244516	-0.379185	0.510708	0.391011	0.665212
23587	9.728095	-0.085370	0.843339	-0.539507	0.053641	-0.068933	-0.852009	0.100888	0.244608	-0.374044	0.512855	0.385506	0.669669
23588	10.092944	-0.124842	1.082522	-0.555800	0.043390	-0.019463	-0.852005	0.100184	0.243754	-0.368382	0.515096	0.379793	0.674335
23589	9.983858	-0.179048	0.807795	-0.546508	0.047508	0.017759	-0.852846	0.098205	0.244163	-0.364208	0.518005	0.373312	0.677983
23590	10.011060	-0.231133	1.008907	-0.564879	0.009603	0.033690	-0.852570	0.100191	0.242065	-0.358848	0.521089	0.367112	0.681852
23591	9.934231	-0.228550	0.958235	-0.555556	0.071221	-0.010825	-0.853135	0.100772	0.237842	-0.354280	0.523491	0.360602	0.685864
23592	9.499403	-0.043671	1.096909	-0.540465	0.146430	0.027742	-0.855125	0.103480	0.232807	-0.350023	0.524394	0.353761	0.690904
23593	9.249122	0.403384	1.217912	-0.551536	0.117394	0.054330	-0.854859	0.108014	0.229607	-0.346633	0.526547	0.346256	0.694767
23594	9.808594	0.623260	1.383863	-0.566505	0.061696	0.051978	-0.854309	0.112551	0.225417	-0.341774	0.528891	0.339330	0.698799
23595	10.287613	0.414725	1.757686	-0.564924	0.056743	0.005195	-0.854890	0.116952	0.220388	-0.337030	0.531577	0.332547	0.702317
23596	9.899802	0.370014	1.947189	-0.544808	0.070863	0.021173	-0.858021	0.121499	0.215803	-0.331965	0.533346	0.326134	0.706383
23597	9.398658	0.304596	1.803602	-0.552113	0.045445	0.039717	-0.856913	0.127874	0.211487	-0.327673	0.536259	0.319193	0.709347
23598	9.245270	0.498635	1.758145	-0.552502	-0.019507	0.048069	-0.855236	0.133534	0.208853	-0.322263	0.539448	0.312930	0.712192
23599	9.322988	0.546239	1.718846	-0.556166	-0.041390	0.080031	-0.854989	0.142306	0.207109	-0.317845	0.543792	0.306039	0.713866
23600	9.593078	0.520474	1.735687	-0.568877	-0.034011	0.071042	-0.853605	0.150231	0.204077	-0.312430	0.547347	0.299341	0.716375
23601	9.554855	0.510699	1.680269	-0.546699	0.034501	0.054950	-0.852515	0.160989	0.199666	-0.308108	0.550309	0.292365	0.718854
23602	9.141588	0.516656	1.443941	-0.542325	0.126005	0.091522	-0.853527	0.167237	0.192261	-0.304164	0.551429	0.284784	0.722709
23603	9.675290	0.585765	1.437622	-0.561081	0.174670	0.107045	-0.854550	0.176030	0.184883	-0.301138	0.552682	0.276157	0.726358
23604	10.289283	0.298951	1.797640	-0.543165	0.275335	0.129709	-0.853585	0.184697	0.171420	-0.298503	0.551751	0.267187	0.731490
23605	10.595006	-0.159052	2.300136	-0.535331	0.346975	0.173572	-0.854753	0.195923	0.155461	-0.297557	0.550596	0.257111	0.736341
23606	10.107595	-0.587590	2.078422	-0.560241	0.367928	0.252626	-0.855933	0.210984	0.133897	-0.296942	0.548912	0.245913	0.741652
23607	10.111522	-0.262040	2.350261	-0.559019	0.288670	0.249618	-0.855693	0.224618	0.115695	-0.296445	0.549027	0.234913	0.745323
23608	9.240352	-0.088884	2.107847	-0.539970	0.170251	0.174345	-0.853885	0.234551	0.103509	-0.293851	0.549660	0.225987	0.748636
23609	7.883580	-0.591063	1.602975	-0.553664	0.016775	0.098730	-0.851078	0.242495	0.093692	-0.289801	0.553016	0.218295	0.750024
23610	9.243089	-1.078732	1.901407	-0.578024	-0.112015	0.120669	-0.851114	0.251558	0.089555	-0.284667	0.557755	0.211000	0.750568
23611	10.752210	-1.011693	2.159619	-0.539696	-0.052367	0.099825	-0.849440	0.257925	0.087069	-0.280401	0.562002	0.203880	0.750974
23612	10.320006	-0.703843	2.640057	-0.546694	0.045513	0.033607	-0.849452	0.261473	0.083155	-0.274902	0.563744	0.197113	0.753504
23613	8.924551	-0.323777	2.876914	-0.557156	-0.025799	0.036328	-0.848474	0.265015	0.080221	-0.269509	0.567330	0.190260	0.754521
23614	8.385544	-0.442898	2.610736	-0.574455	-0.026346	-0.000254	-0.848199	0.267283	0.078268	-0.262847	0.570080	0.183826	0.756392
23615	9.225402	-0.627550	2.529513	-0.565438	-0.037083	-0.002584	-0.848203	0.268130	0.078841	-0.256637	0.573617	0.177323	0.757402
23616	9.253345	-0.864481	2.546618	-0.541661	-0.007317	-0.019322	-0.848207	0.268976	0.079414	-0.250073	0.575740	0.171482	0.759329
23617	9.208249	-0.824076	2.778209	-0.559650	0.038876	-0.038409	-0.847350	0.267851	0.076856	-0.243566	0.577857	0.165057	0.761258
23618	8.851996	-0.657745	2.735750	-0.544856	0.105832	-0.081159	-0.848053	0.266724	0.076144	-0.236354	0.577968	0.159301	0.764665
23619	8.920882	-0.557415	2.616131	-0.531513	0.086405	-0.129506	-0.849743	0.265039	0.073882	-0.228853	0.578810	0.154097	0.767371
23620	9.075375	-0.718412	2.535560	-0.552912	0.012881	-0.155829	-0.850298	0.262497	0.073436	-0.220065	0.580037	0.149484	0.769924
23621	9.108489	-0.727774	2.617781	-0.558106	0.058890	-0.159710	-0.853525	0.255147	0.074795	-0.211623	0.581202	0.144328	0.772392
23622	8.899716	-0.451064	2.595640	-0.559256	0.208127	-0.224340	-0.855620	0.249513	0.069954	-0.202217	0.579114	0.139554	0.777342
23623	11.055201	0.034567	2.804819	-0.559247	0.257288	-0.250688	-0.858849	0.243736	0.066109	-0.192825	0.576798	0.134601	0.782308
23624	11.924805	-0.417573	2.494559	-0.539795	0.158214	-0.253256	-0.862199	0.233293	0.062215	-0.183002	0.575179	0.130617	0.786523
23625	10.824091	-0.400814	2.520010	-0.552015	0.166050	-0.132475	-0.865009	0.229073	0.057677	-0.175230	0.574444	0.124767	0.789773
23626	9.985209	0.207766	2.369352	-0.554865	0.215043	0.021915	-0.867826	0.226552	0.052311	-0.169667	0.572555	0.117159	0.793516
23627	8.630889	1.008795	1.555123	-0.553289	0.029525	0.001706	-0.869952	0.227124	0.051910	-0.163604	0.574230	0.110262	0.794567
23628	10.036746	0.514121	1.167293	-0.541490	-0.305929	0.046610	-0.867699	0.227502	0.064314	-0.157374	0.580511	0.104293	0.792063
23629	10.803266	-0.443096	2.694496	-0.542558	-0.214879	0.139772	-0.865181	0.232262	0.077044	-0.153004	0.586227	0.096814	0.789655
23630	9.507747	-0.548823	2.262444	-0.546997	-0.068972	0.131488	-0.862647	0.234497	0.083257	-0.148487	0.588834	0.089024	0.789494
23631	8.560516	0.237680	1.853799	-0.556653	-0.146269	0.108776	-0.862399	0.241260	0.090382	-0.143537	0.593335	0.081485	0.787852
23632	8.723786	0.429328	1.745117	-0.543852	-0.120934	0.093794	-0.861287	0.244917	0.095491	-0.138334	0.596582	0.074337	0.787037
23633	9.137394	0.217034	1.838759	-0.549926	-0.199770	0.051798	-0.858192	0.248711	0.100446	-0.132419	0.601698	0.067785	0.784748
23634	9.142184	0.364912	1.914430	-0.553440	-0.185519	0.072032	-0.855798	0.250808	0.105811	-0.126628	0.605834	0.060917	0.783084
23635	9.147349	0.354910	1.866205	-0.551771	-0.205250	0.061559	-0.854262	0.254314	0.113456	-0.120769	0.610916	0.054294	0.780544
23636	9.483093	0.146518	1.732758	-0.552934	-0.117103	0.082284	-0.850876	0.256269	0.118530	-0.115183	0.613871	0.047139	0.779534
23637	10.137909	0.265419	1.694308	-0.574698	-0.085976	0.048373	-0.850041	0.259088	0.120529	-0.108897	0.617009	0.040102	0.778353
23638	9.720927	0.259849	1.929326	-0.540207	-0.073360	0.023832	-0.850335	0.261346	0.121966	-0.102572	0.619090	0.033763	0.777860
23639	9.218780	-0.007912	1.507687	-0.559049	0.066830	0.066865	-0.848934	0.265024	0.120724	-0.096812	0.619702	0.026484	0.778393
23640	10.045521	-0.397697	1.462601	-0.544425	0.077688	0.063553	-0.849234	0.270134	0.114712	-0.091130	0.619364	0.019280	0.779559
23641	11.085587	-0.783265	1.919809	-0.551471	0.095382	0.113043	-0.846688	0.271983	0.109632	-0.086149	0.619427	0.011517	0.780228
23642	10.501779	-0.355075	1.780489	-0.540706	0.124904	0.026235	-0.846127	0.274406	0.103444	-0.079921	0.618236	0.004752	0.781904
23643	8.909120	-0.621607	1.616442	-0.534093	-0.005081	0.028528	-0.844584	0.278803	0.098257	-0.073785	0.619711	-0.001505	0.781353
23644	8.911819	-1.234710	0.975665	-0.568975	-0.124281	0.076575	-0.844873	0.280505	0.096866	-0.067966	0.622347	-0.008946	0.779734
23645	9.829323	-1.439580	0.831735	-0.558028	-0.104148	0.048439	-0.842912	0.285162	0.098170	-0.061808	0.625309	-0.015697	0.777768
23646	10.828041	-1.218570	1.620536	-0.545124	-0.044727	0.057267	-0.841503	0.286426	0.099724	-0.055944	0.626562	-0.022620	0.777032
23647	10.008215	-0.788310	2.346607	-0.544583	0.052199	0.086608	-0.839814	0.288681	0.100581	-0.050446	0.626932	-0.029810	0.776868
23648	9.009578	-0.704888	2.313182	-0.546520	0.002129	0.131818	-0.836144	0.290924	0.103822	-0.045693	0.627312	-0.037738	0.776510
23649	8.729901	-1.183360	2.045834	-0.559613	-0.085320	0.140057	-0.836307	0.294870	0.107957	-0.040896	0.629648	-0.045692	0.774456
23650	8.851970	-1.367548	2.088806	-0.559838	-0.102971	0.100354	-0.830792	0.295973	0.112582	-0.035556	0.631585	-0.053325	0.772653
23651	9.041179	-1.459687	2.232153	-0.577939	-0.077442	0.077889	-0.829956	0.297356	0.121480	-0.029524	0.633709	-0.060793	0.770613
23652	8.775612	-1.676129	2.138265	-0.552929	-0.114749	0.002255	-0.828828	0.296762	0.129226	-0.022766	0.635818	-0.067057	0.768584
23653	9.570366	-2.124869	1.523592	-0.560400	-0.148482	-0.038185	-0.827120	0.293482	0.136374	-0.015239	0.639007	-0.072780	0.765598
23654	9.763287	-1.956260	1.625360	-0.567093	0.009266	-0.140024	-0.827533	0.289792	0.140995	-0.005927	0.639295	-0.077458	0.765028
23655	9.980420	-1.816955	1.703259	-0.545955	0.231274	-0.188853	-0.829340	0.282449	0.139239	0.004306	0.636722	-0.081129	0.766802
23656	10.145329	-1.202874	1.896752	-0.544049	0.278315	-0.206709	-0.832974	0.272724	0.132392	0.014767	0.632829	-0.084597	0.769514
23657	9.435134	-0.085679	1.271450	-0.548697	0.178358	-0.310509	-0.837886	0.263851	0.125423	0.026826	0.631083	-0.086722	0.770386
23658	10.775101	0.622084	0.623809	-0.567397	0.045278	-0.206897	-0.841101	0.254534	0.123233	0.037178	0.630581	-0.090612	0.769919
23659	10.679851	-0.078451	1.361530	-0.545272	0.120242	-0.246167	-0.843053	0.247755	0.122048	0.048127	0.629482	-0.093393	0.769879
23660	9.874021	-0.231654	1.560053	-0.526552	0.074625	-0.007009	-0.842738	0.240115	0.123376	0.054930	0.628040	-0.099130	0.769884
23661	10.276563	0.226829	1.846791	-0.536158	-0.004836	0.023572	-0.842158	0.236572	0.125592	0.061382	0.628236	-0.105217	0.768428
23662	9.602701	-0.154459	2.035600	-0.554098	0.045990	-0.019609	-0.842438	0.235577	0.127136	0.068667	0.627128	-0.111222	0.767871
23663	9.135230	0.005459	2.015109	-0.563444	-0.003689	-0.006217	-0.841312	0.237129	0.127567	0.075924	0.627190	-0.117285	0.766233
23664	9.014501	0.239469	1.824174	-0.527403	-0.051620	-0.004602	-0.841873	0.235428	0.129247	0.082412	0.627473	-0.123185	0.764402
23665	9.445961	0.159623	1.858318	-0.571189	-0.079279	-0.006637	-0.841587	0.234289	0.131208	0.089602	0.628542	-0.129386	0.761686
23666	9.656196	0.116399	2.114666	-0.571419	-0.090664	-0.041046	-0.839319	0.232854	0.136255	0.097088	0.629322	-0.135538	0.759051
23667	9.543487	0.108773	2.327552	-0.553268	-0.088979	-0.039993	-0.837893	0.230010	0.139883	0.104538	0.630494	-0.140968	0.756093
23668	9.307412	0.100201	2.265135	-0.538482	-0.065890	-0.013470	-0.837469	0.229864	0.141148	0.111246	0.630766	-0.146887	0.753779
23669	9.206421	0.081141	2.207487	-0.538362	-0.058854	0.004161	-0.837330	0.230715	0.140027	0.117926	0.631235	-0.152491	0.751254
23670	9.125655	0.104850	2.052676	-0.535626	-0.055170	-0.006451	-0.835354	0.231980	0.141013	0.124507	0.631224	-0.158402	0.748975
23671	9.444448	0.068732	2.009156	-0.545432	-0.033606	0.009288	-0.834786	0.231554	0.141145	0.131274	0.631136	-0.164029	0.746679
23672	9.478034	-0.004044	2.000258	-0.557707	0.060553	-0.034784	-0.834218	0.232134	0.136490	0.138914	0.629321	-0.169581	0.745587
23673	9.783677	-0.031455	1.789921	-0.564526	0.132765	-0.041430	-0.834222	0.233843	0.132698	0.147219	0.626716	-0.174326	0.745093
23674	9.721251	-0.189855	2.291983	-0.544437	0.159682	-0.043187	-0.833788	0.233447	0.123800	0.155129	0.623365	-0.179256	0.745130
23675	9.949646	-0.012653	1.871649	-0.546286	0.139758	-0.025304	-0.834213	0.235602	0.113808	0.162962	0.620495	-0.183837	0.744737
23676	10.800747	-0.121082	1.622823	-0.538585	0.045914	-0.001465	-0.836906	0.237328	0.107074	0.169732	0.618587	-0.189531	0.743383
23677	10.688288	-0.340298	2.012056	-0.552429	0.020828	-0.013927	-0.835491	0.238757	0.101433	0.177011	0.617297	-0.194689	0.741422
23678	9.184185	-0.780856	1.550190	-0.570435	0.008041	-0.005555	-0.836069	0.242308	0.096960	0.184062	0.615743	-0.200898	0.739339
23679	9.126265	-1.178071	1.358965	-0.543579	-0.084198	0.016503	-0.833240	0.244155	0.092159	0.190325	0.615780	-0.206702	0.736115
23680	10.421093	-1.134813	1.849711	-0.547471	-0.127693	0.061204	-0.832828	0.247412	0.090497	0.195530	0.615926	-0.213862	0.732575
23681	10.795215	-0.465677	2.167967	-0.529189	-0.077217	0.055947	-0.829865	0.249662	0.091908	0.201037	0.615619	-0.219890	0.729552
23682	8.850617	-0.922335	2.166000	-0.549559	-0.119860	-0.027642	-0.829302	0.249792	0.095010	0.207560	0.615919	-0.225920	0.725619
23683	8.259716	-1.381492	1.582295	-0.549418	-0.149097	0.009542	-0.828030	0.249492	0.099371	0.213628	0.616617	-0.231961	0.721347
23684	8.662418	-1.317813	1.349063	-0.549617	-0.196098	0.032931	-0.823927	0.248892	0.106811	0.218886	0.617620	-0.239015	0.716593
23685	9.213987	-1.196267	1.243060	-0.560481	-0.218127	0.091459	-0.822802	0.248570	0.117947	0.223538	0.618719	-0.246537	0.711644
23686	9.134022	-1.729796	1.647840	-0.538335	-0.163277	0.086854	-0.817847	0.246825	0.129179	0.228006	0.618924	-0.253899	0.707447
23687	9.473525	-2.124017	1.562375	-0.531336	-0.041189	0.035784	-0.816570	0.244819	0.136062	0.233903	0.617764	-0.259545	0.704481
23688	9.622139	-1.944734	1.780075	-0.568363	0.042507	-0.032352	-0.816414	0.239986	0.143771	0.241437	0.615426	-0.264860	0.702003
23689	9.203663	-2.137224	1.497639	-0.549341	0.042772	-0.076460	-0.815813	0.231349	0.147062	0.249491	0.613424	-0.269005	0.699358
23690	10.144705	-2.084792	1.553790	-0.562685	0.068594	-0.023500	-0.815790	0.225254	0.151513	0.256927	0.610576	-0.274164	0.697151
23691	10.643584	-1.131250	1.484485	-0.519201	0.204199	0.013558	-0.819441	0.218338	0.150340	0.264162	0.605841	-0.278164	0.696994
23692	10.240752	-0.389019	1.500906	-0.558663	0.168538	-0.009673	-0.817300	0.215379	0.145776	0.271847	0.601423	-0.282877	0.695967
23693	9.948995	0.062038	1.061297	-0.545086	0.059355	-0.097289	-0.817563	0.210715	0.145447	0.280081	0.599073	-0.286611	0.693196
23694	10.302824	0.385428	1.339942	-0.565202	0.035731	-0.060123	-0.816981	0.207465	0.144562	0.287740	0.596627	-0.291475	0.690133
23695	9.707453	0.432200	1.262890	-0.530251	0.064621	0.007228	-0.816959	0.202233	0.144507	0.294357	0.593582	-0.296123	0.687987
23696	9.857061	0.457947	1.279318	-0.539814	-0.019237	0.021819	-0.817229	0.199121	0.145040	0.300206	0.591452	-0.301892	0.684779
23697	10.422872	0.273184	1.676925	-0.540013	-0.016972	-0.024125	-0.817506	0.196989	0.148689	0.306857	0.589565	-0.306691	0.681317
23698	9.533379	0.061674	1.743304	-0.552609	0.037772	-0.106208	-0.816220	0.194154	0.150060	0.314898	0.587256	-0.310718	0.677808
23699	8.956331	0.373845	1.610103	-0.542275	-0.061567	-0.091394	-0.815920	0.189906	0.151706	0.322171	0.586242	-0.314944	0.673303
23700	9.262711	0.416138	1.338575	-0.548009	-0.102784	-0.107935	-0.814484	0.184803	0.154464	0.329245	0.585758	-0.319720	0.668030
23701	9.359178	0.396196	1.338669	-0.550681	-0.097411	-0.101790	-0.815602	0.180550	0.158661	0.336489	0.585114	-0.324078	0.662865
23702	9.375107	0.484624	1.195089	-0.546238	-0.117284	-0.097171	-0.815446	0.176581	0.161440	0.343238	0.584644	-0.328992	0.657376
23703	9.736338	0.308443	1.213487	-0.527715	-0.077975	-0.066183	-0.812177	0.173309	0.165190	0.349829	0.583549	-0.333250	0.652713
23704	10.181534	0.261105	1.049099	-0.557745	0.033532	-0.021125	-0.813461	0.175578	0.164095	0.356655	0.580410	-0.338090	0.649320
23705	10.309161	0.281874	1.406335	-0.543165	0.043231	-0.005079	-0.812754	0.176147	0.162543	0.363387	0.577107	-0.342349	0.646293
23706	9.862770	-0.091636	1.522258	-0.558552	0.158939	0.051387	-0.812745	0.175461	0.156186	0.370078	0.571736	-0.347067	0.644752
23707	10.493955	-0.535896	1.458710	-0.540196	0.142057	0.121667	-0.811078	0.184679	0.146675	0.375737	0.566175	-0.351973	0.643726
23708	9.740530	-0.379556	0.965012	-0.544397	0.074180	0.051153	-0.810807	0.188511	0.142197	0.381602	0.561902	-0.357085	0.641199
23709	9.742037	0.152553	1.026734	-0.553905	0.027505	0.039009	-0.810117	0.193473	0.137729	0.387596	0.558192	-0.362068	0.638042
23710	8.669660	-0.024302	1.039808	-0.550448	0.028030	-0.035506	-0.809695	0.194899	0.133930	0.394240	0.554991	-0.366580	0.634176
23711	8.401676	-0.841939	0.657823	-0.545046	-0.028149	-0.008700	-0.808290	0.198305	0.129157	0.400256	0.552292	-0.371335	0.629984
23712	10.208446	-1.240442	0.592190	-0.532800	-0.112831	0.006439	-0.806886	0.201127	0.129741	0.405066	0.550602	-0.377149	0.624914
23713	10.939441	-1.039227	1.038431	-0.552718	-0.069233	-0.013369	-0.806031	0.199420	0.132256	0.410816	0.548292	-0.382286	0.620051
23714	10.304452	-0.674300	1.552334	-0.555704	0.062361	-0.026705	-0.807586	0.198430	0.133528	0.417549	0.544393	-0.386516	0.616356
23715	9.302572	-0.570316	1.325366	-0.546571	0.075066	-0.053396	-0.808989	0.195753	0.131535	0.424740	0.540531	-0.389899	0.612700
23716	9.195189	-0.772317	1.380926	-0.524634	0.081970	-0.033771	-0.807837	0.191510	0.131199	0.431300	0.536607	-0.393436	0.609295
23717	9.514524	-0.942209	1.203576	-0.560259	0.046202	-0.040993	-0.807262	0.189241	0.132723	0.438153	0.532762	-0.397332	0.605238
23718	9.599867	-0.973496	1.696772	-0.551968	0.047448	0.014819	-0.807548	0.189807	0.132731	0.444067	0.528542	-0.401945	0.601571
23719	9.521179	-1.102736	1.821560	-0.553939	0.011229	0.033557	-0.807832	0.190378	0.131469	0.449562	0.524452	-0.406812	0.597787
23720	9.886771	-0.907181	1.768142	-0.527351	-0.091575	0.036371	-0.805288	0.191216	0.132869	0.453755	0.521853	-0.412537	0.592949
23721	9.766752	-0.911803	1.681361	-0.543152	-0.134445	0.001928	-0.805294	0.191482	0.137952	0.458221	0.519742	-0.418202	0.587374
23722	9.621315	-0.985053	1.416561	-0.552860	-0.103871	0.012216	-0.804733	0.191888	0.143032	0.462784	0.517169	-0.424009	0.581879
23723	9.430768	-0.814253	1.482571	-0.550513	0.031981	-0.069114	-0.803447	0.189197	0.143417	0.469453	0.513539	-0.427432	0.577229
23724	9.530382	-0.978315	1.629257	-0.546562	0.100712	-0.099575	-0.805271	0.185387	0.142262	0.476897	0.509504	-0.430030	0.572756
23725	9.665140	-0.896419	1.719989	-0.562614	0.169522	-0.126691	-0.805675	0.181442	0.138414	0.485410	0.504538	-0.431626	0.568786
23726	9.668781	-0.822758	1.907647	-0.558891	0.205782	-0.153408	-0.811172	0.176382	0.133324	0.494385	0.499534	-0.432713	0.564632
23727	9.987263	-0.684078	1.987833	-0.554857	0.272364	-0.141306	-0.811566	0.170463	0.127620	0.503735	0.493449	-0.432960	0.561520
23728	10.204189	-0.544606	2.092311	-0.573013	0.286974	-0.150397	-0.813381	0.165537	0.122079	0.513375	0.487229	-0.433313	0.557938
23729	9.899608	-0.367754	2.238151	-0.547797	0.245164	-0.126891	-0.817593	0.158354	0.116392	0.522110	0.481234	-0.433790	0.554654
23730	8.963945	-0.408545	2.116618	-0.544531	0.169269	-0.116847	-0.818704	0.154991	0.108040	0.529949	0.476199	-0.435271	0.550388
23731	9.085872	-0.475777	1.923887	-0.572185	0.060696	-0.050130	-0.819106	0.149908	0.106296	0.536336	0.471188	-0.438613	0.545843
23732	9.356783	-0.429482	1.869845	-0.556045	0.031887	-0.056777	-0.818387	0.147217	0.107109	0.542313	0.466929	-0.442166	0.540706
23733	9.607547	-0.297535	1.964696	-0.545421	-0.013311	-0.042157	-0.818100	0.146080	0.108647	0.547591	0.462842	-0.446035	0.535700
23734	9.555249	-0.186335	1.915195	-0.543937	-0.045408	-0.079976	-0.818359	0.140134	0.111126	0.552913	0.459674	-0.450006	0.529605
23735	9.570128	-0.259477	1.828999	-0.547973	-0.099181	-0.108889	-0.819045	0.134328	0.114457	0.558040	0.456980	-0.454175	0.522958
23736	9.512571	-0.271531	1.776048	-0.557962	-0.103692	-0.103681	-0.817752	0.129364	0.118064	0.563106	0.454398	-0.458633	0.515840
23737	9.503159	-0.228030	1.765909	-0.556999	-0.090117	-0.110826	-0.818442	0.124260	0.122813	0.568289	0.451432	-0.462712	0.509072
23738	9.544884	-0.262794	1.659916	-0.545968	-0.070308	-0.114348	-0.818567	0.119723	0.126435	0.573539	0.448659	-0.466475	0.502154
23739	9.691954	-0.343596	1.641289	-0.562566	-0.100654	-0.135566	-0.818973	0.114621	0.130336	0.578786	0.445867	-0.470448	0.494862
23740	9.911016	-0.414822	1.680455	-0.558317	-0.151166	-0.128980	-0.818245	0.109091	0.134646	0.583410	0.443803	-0.475037	0.486838
23741	9.700048	-0.361306	1.523069	-0.562798	-0.156752	-0.108680	-0.817365	0.101298	0.138932	0.587716	0.441205	-0.479830	0.479261
23742	9.481189	-0.212668	1.495122	-0.546305	-0.129788	-0.112216	-0.816790	0.098165	0.145385	0.592136	0.438837	-0.484090	0.471650
23743	9.548902	-0.104112	1.530067	-0.557800	-0.066523	-0.126867	-0.816909	0.092071	0.149697	0.597301	0.435523	-0.487534	0.464608
23744	9.522993	0.009474	1.502253	-0.556733	-0.039511	-0.125241	-0.816605	0.087262	0.150067	0.602681	0.432232	-0.490603	0.457449
23745	9.677612	0.098072	1.525222	-0.554110	-0.052117	-0.125091	-0.816730	0.082151	0.156223	0.607804	0.428720	-0.493783	0.450502
23746	9.489567	0.060301	1.479982	-0.555283	-0.087997	-0.144387	-0.815983	0.073100	0.156404	0.612729	0.426001	-0.497153	0.442634
23747	9.498810	0.150750	1.266310	-0.559095	-0.111239	-0.161074	-0.815962	0.067429	0.161142	0.617487	0.423226	-0.500712	0.434600
23748	9.872310	0.333596	1.121198	-0.571930	-0.142004	-0.133504	-0.815940	0.061332	0.166158	0.621776	0.420584	-0.504866	0.426163
23749	10.209926	0.397144	1.187698	-0.533731	-0.147874	-0.097562	-0.813650	0.054805	0.171433	0.625254	0.417723	-0.509122	0.418759
23750	9.921311	0.495122	1.104831	-0.535890	-0.054139	-0.103513	-0.812934	0.052390	0.174507	0.629736	0.414434	-0.512005	0.411738
23751	10.200298	0.571729	1.267923	-0.567153	0.012248	-0.052918	-0.813619	0.046585	0.177273	0.634630	0.409295	-0.514829	0.405801
23752	9.798521	0.400631	1.330782	-0.567649	0.079866	-0.064062	-0.814881	0.044049	0.175281	0.640273	0.404071	-0.516483	0.400027
23753	11.289308	0.227956	0.729011	-0.546121	0.012170	-0.040083	-0.815156	0.042216	0.174135	0.644745	0.398991	-0.519192	0.394398
23754	9.709533	0.321419	0.942732	-0.543280	0.068487	-0.113257	-0.814017	0.041086	0.172844	0.650310	0.394665	-0.520277	0.388133
23755	9.728419	0.238259	1.576752	-0.532263	0.075168	-0.063666	-0.814005	0.038972	0.170705	0.655386	0.389442	-0.521804	0.382785
23756	9.662177	0.169720	1.372205	-0.563734	0.098387	-0.025266	-0.816266	0.038710	0.166204	0.660577	0.383701	-0.523207	0.377712
23757	9.564378	0.195594	1.546033	-0.572188	0.047794	-0.007386	-0.817116	0.038857	0.164942	0.665110	0.377492	-0.525767	0.372421
23758	9.541738	0.306047	1.407092	-0.550700	0.019252	-0.049406	-0.817541	0.038858	0.164946	0.669358	0.372814	-0.527780	0.366629
23759	9.606737	0.247589	1.400408	-0.541618	0.026567	-0.065262	-0.818240	0.037168	0.163381	0.673735	0.367715	-0.529893	0.360667
23760	9.585221	0.247558	1.373856	-0.567042	0.024845	-0.061129	-0.817813	0.036887	0.162669	0.678081	0.362922	-0.531720	0.354637
23761	9.681108	0.189298	1.429956	-0.546020	0.028050	-0.027277	-0.817807	0.035471	0.163219	0.682100	0.357286	-0.534057	0.349098
23762	9.748574	0.193812	1.446731	-0.533993	0.043872	0.010820	-0.818657	0.036049	0.160268	0.685713	0.352117	-0.535749	0.344651
23763	9.728181	0.146331	1.563279	-0.557449	0.060000	0.031662	-0.817392	0.038596	0.158733	0.689617	0.345410	-0.538087	0.339973
23764	9.715771	0.229110	1.646949	-0.537720	0.039455	0.001945	-0.816548	0.040153	0.157473	0.693213	0.340190	-0.539791	0.335190
23765	9.674772	0.183283	1.620934	-0.523173	0.038463	0.003878	-0.817399	0.040871	0.154665	0.696716	0.334345	-0.541942	0.330302
23766	9.698838	0.086217	1.583321	-0.552180	0.038497	0.015033	-0.818259	0.043421	0.153852	0.700314	0.328567	-0.543878	0.325270
23767	9.597092	0.145346	1.660125	-0.561283	0.034868	0.021124	-0.819397	0.044843	0.152182	0.703787	0.321969	-0.546381	0.320138
23768	9.599964	0.157079	1.606827	-0.571311	0.033205	0.011291	-0.819680	0.044701	0.152606	0.707420	0.315836	-0.548474	0.314613
23769	9.624004	0.171549	1.625965	-0.541455	0.018713	0.004658	-0.819112	0.044704	0.151332	0.710555	0.309747	-0.550905	0.309309
23770	9.640244	0.138035	1.693979	-0.550566	0.005988	0.021433	-0.818833	0.045551	0.151480	0.713634	0.303813	-0.553288	0.303802
23771	9.680804	0.152704	1.761422	-0.545921	0.034962	0.003624	-0.819125	0.047961	0.149814	0.716851	0.297527	-0.555439	0.298479
23772	9.626554	0.079302	1.564163	-0.545994	0.009636	0.014383	-0.818844	0.048527	0.149536	0.719903	0.291594	-0.557652	0.292807
23773	9.618844	0.103972	1.636392	-0.543463	-0.015543	0.007488	-0.818983	0.048249	0.148123	0.722382	0.285555	-0.560471	0.287219
23774	9.673866	0.113716	1.703871	-0.541709	-0.028241	0.016443	-0.818279	0.048950	0.149536	0.724871	0.279807	-0.563145	0.281316
23775	9.691557	0.134781	1.611786	-0.545285	-0.010938	-0.001388	-0.818280	0.049091	0.149537	0.727326	0.273778	-0.565786	0.275551
23776	9.688910	0.132562	1.640813	-0.552611	-0.013503	-0.012960	-0.819129	0.048807	0.150670	0.730090	0.268056	-0.568063	0.269106
23777	9.626663	0.156790	1.587463	-0.542470	0.006210	-0.006777	-0.818991	0.049655	0.150678	0.732618	0.262001	-0.570335	0.263334
23778	9.664998	0.151926	1.621297	-0.574379	-0.007986	-0.014135	-0.819838	0.048664	0.151662	0.735440	0.255883	-0.572553	0.256585
23779	9.689864	0.156028	1.529392	-0.536159	0.002674	-0.016397	-0.818136	0.047951	0.152346	0.737803	0.250018	-0.574718	0.250672
23780	9.679647	0.156546	1.601894	-0.548779	0.018924	-0.013996	-0.818985	0.047954	0.151930	0.740677	0.244086	-0.576317	0.244292
23781	9.699124	0.161136	1.582485	-0.539657	0.027942	-0.019247	-0.820108	0.045838	0.151211	0.743225	0.238047	-0.578039	0.238371
23782	9.674223	0.108577	1.655599	-0.554110	0.044270	-0.024840	-0.820668	0.044428	0.150495	0.746341	0.231997	-0.579140	0.231840
23783	9.693304	0.137731	1.698744	-0.555903	0.040515	-0.007139	-0.819825	0.046268	0.149237	0.748914	0.225483	-0.580727	0.225923
23784	9.673750	0.181689	1.751442	-0.546835	0.040469	-0.007034	-0.819532	0.044150	0.148084	0.751741	0.219305	-0.581840	0.219667
23785	9.637998	0.171854	1.688772	-0.552242	0.040412	0.001744	-0.819673	0.044297	0.146675	0.754117	0.212715	-0.583367	0.213875
23786	9.620839	0.201266	1.736796	-0.541383	0.038604	-0.003428	-0.819810	0.043737	0.144977	0.756752	0.206548	-0.584408	0.207682
23787	9.630455	0.201236	1.741616	-0.559643	0.020624	0.001779	-0.820942	0.043743	0.143857	0.758788	0.199904	-0.586180	0.201673
23788	9.653838	0.230786	1.852413	-0.566703	0.062168	-0.005633	-0.820948	0.045158	0.143731	0.761676	0.193248	-0.586859	0.195196
23789	9.593204	0.153831	1.853353	-0.570402	0.044075	0.003259	-0.821228	0.044599	0.141752	0.763877	0.186302	-0.588230	0.189127
23790	9.605121	0.182969	1.886843	-0.548717	0.024102	0.008948	-0.821227	0.044889	0.139779	0.766053	0.179862	-0.589374	0.182897
23791	9.733000	0.172496	1.886788	-0.552382	0.005889	0.033812	-0.821794	0.045177	0.138658	0.767484	0.172953	-0.591281	0.177320
23792	9.701532	0.143677	1.884736	-0.557739	0.024912	0.024776	-0.821229	0.045743	0.138095	0.769509	0.166159	-0.592404	0.171189
23793	9.619266	0.154060	1.916144	-0.534264	0.016921	-0.001457	-0.821367	0.045039	0.137242	0.770995	0.159890	-0.593873	0.165278
23794	9.605065	0.158771	1.882280	-0.550573	0.016902	0.008968	-0.821516	0.046735	0.137543	0.772824	0.153394	-0.594943	0.158925
23795	9.610492	0.177648	1.814401	-0.541590	0.007998	-0.006789	-0.822368	0.047448	0.136147	0.774108	0.147095	-0.596473	0.152773
23796	9.624635	0.197226	1.867326	-0.546931	0.026012	-0.003421	-0.821805	0.048011	0.136712	0.775941	0.140751	-0.597253	0.146265
23797	9.651293	0.235757	1.871693	-0.537884	0.024220	-0.008602	-0.820952	0.047590	0.135008	0.777279	0.134477	-0.598429	0.140132
23798	9.648768	0.216469	1.876745	-0.563408	0.015435	-0.020350	-0.822090	0.049008	0.134609	0.778941	0.128087	-0.599273	0.133103
23799	9.629405	0.202090	1.876931	-0.528860	0.024349	-0.027968	-0.820948	0.047029	0.133732	0.780174	0.122184	-0.600281	0.126734
23800	9.692109	0.204157	1.884073	-0.560570	0.024275	-0.002671	-0.821520	0.048590	0.132483	0.781752	0.115583	-0.600917	0.120011
23801	9.653923	0.223444	1.837996	-0.552460	0.024427	-0.023812	-0.820388	0.048727	0.133040	0.782889	0.109264	-0.601905	0.113383
23802	9.581643	0.168042	1.795215	-0.547073	0.017289	-0.035225	-0.822925	0.046193	0.131481	0.784288	0.103266	-0.602440	0.106273
23803	9.581324	0.173149	1.838655	-0.545260	0.006274	-0.013906	-0.821223	0.045337	0.132588	0.785030	0.096981	-0.603623	0.099813
23804	9.624933	0.216377	1.838114	-0.550691	0.009894	-0.012208	-0.821215	0.043930	0.130315	0.786160	0.090652	-0.604226	0.092982
23805	9.674518	0.243617	1.992398	-0.570650	0.019001	-0.012492	-0.822922	0.045629	0.130911	0.786957	0.083933	-0.605160	0.086224
23806	9.586820	0.223570	1.775273	-0.546995	0.024421	-0.024653	-0.823370	0.043965	0.129257	0.788137	0.077773	-0.605402	0.079244
23807	9.643974	0.238376	1.881356	-0.530941	-0.026205	-0.013530	-0.822092	0.043112	0.129803	0.788183	0.071774	-0.606885	0.072848
23808	9.668795	0.230394	1.789586	-0.554542	-0.026086	-0.013798	-0.822233	0.042971	0.129802	0.788608	0.065435	-0.607848	0.065852
23809	9.634370	0.192336	1.852885	-0.559873	-0.007164	-0.012222	-0.821101	0.043249	0.130361	0.788782	0.058952	-0.608977	0.059120
23810	9.547410	0.163852	1.848486	-0.532575	-0.004667	-0.004863	-0.823938	0.043673	0.132364	0.789292	0.052816	-0.609482	0.052543
23811	9.600843	0.187487	1.816737	-0.548941	-0.008200	-0.003248	-0.821398	0.045787	0.132789	0.789292	0.046409	-0.610527	0.046058
23812	9.661218	0.211320	1.823639	-0.556236	-0.000773	-0.022826	-0.822241	0.044088	0.134189	0.789753	0.040110	-0.610875	0.038899
23813	9.648668	0.114817	1.839232	-0.554377	0.000966	-0.017522	-0.820115	0.043944	0.133324	0.789742	0.033798	-0.611665	0.032106
23814	9.624847	0.192290	1.835983	-0.545312	0.002774	-0.022730	-0.822097	0.043521	0.134465	0.790098	0.027667	-0.611843	0.025074
23815	9.602964	0.214376	1.867180	-0.537925	0.020707	-0.017449	-0.820397	0.043375	0.134591	0.790183	0.021623	-0.612211	0.018471
23816	9.634314	0.187533	1.857772	-0.548896	0.006314	-0.013947	-0.821814	0.043665	0.133335	0.790443	0.015324	-0.612235	0.011529
23817	9.663239	0.177683	1.857843	-0.554356	0.002707	-0.010446	-0.823226	0.042533	0.134745	0.790177	0.008960	-0.612795	0.004808
23818	9.634181	0.211883	1.886498	-0.560701	0.006339	-0.010545	-0.822093	0.042817	0.133469	0.790298	0.002436	-0.612714	-0.002231
23819	9.593602	0.192381	1.819108	-0.530822	-0.009993	-0.013641	-0.821529	0.043384	0.132624	0.789738	-0.003493	-0.613372	-0.008731
23820	9.622338	0.211776	1.857517	-0.541763	-0.015352	-0.012845	-0.822371	0.041258	0.134584	0.789458	-0.009687	-0.613531	-0.015578
23821	9.648680	0.226323	1.891150	-0.541725	-0.008150	-0.011999	-0.821801	0.040836	0.133446	0.788791	-0.015781	-0.614058	-0.022204
23822	9.638387	0.255995	1.987492	-0.554344	0.008076	-0.006941	-0.823789	0.041974	0.132909	0.788662	-0.022230	-0.613735	-0.029121
23823	9.582398	0.191756	1.707972	-0.539805	-0.008338	0.007478	-0.822377	0.042960	0.133191	0.787873	-0.028505	-0.614157	-0.035427
23824	9.619794	0.207050	1.872072	-0.543687	-0.044369	0.008540	-0.822515	0.042255	0.132761	0.786980	-0.035003	-0.614556	-0.041940
23825	9.673396	0.230547	1.818576	-0.545392	-0.029992	0.014641	-0.822942	0.042105	0.135585	0.785798	-0.041435	-0.615208	-0.048203
23826	9.630272	0.235410	1.779915	-0.545474	-0.033414	-0.005692	-0.822660	0.042532	0.134459	0.784890	-0.047766	-0.615341	-0.054965
23827	9.596313	0.240609	1.804067	-0.559959	-0.024331	-0.006809	-0.822381	0.043233	0.136157	0.783611	-0.054118	-0.615801	-0.061761
23828	9.635286	0.244925	1.760471	-0.538071	-0.011832	-0.004850	-0.821535	0.044078	0.136583	0.782843	-0.060306	-0.615497	-0.068436
23829	9.678559	0.269032	1.793974	-0.554380	-0.010060	0.007343	-0.823092	0.043655	0.137438	0.781632	-0.066686	-0.615617	-0.074964
23830	9.687653	0.225790	1.845191	-0.561535	0.009818	0.004477	-0.821676	0.043792	0.137710	0.780978	-0.073308	-0.614824	-0.081802
23831	9.642031	0.213767	1.809139	-0.547130	-0.007286	-0.004989	-0.822105	0.044499	0.138003	0.779663	-0.079380	-0.614819	-0.088439
23832	9.639852	0.216016	1.780119	-0.574271	0.011798	-0.008961	-0.822670	0.044360	0.137724	0.778849	-0.086011	-0.613881	-0.095639
23833	9.644401	0.162878	1.790372	-0.554280	0.009866	-0.005183	-0.821536	0.044073	0.138277	0.777602	-0.092120	-0.613486	-0.102394
23834	9.651958	0.186817	1.761097	-0.552467	0.004374	0.003724	-0.820829	0.044069	0.138977	0.776621	-0.098562	-0.612571	-0.109101
23835	9.634932	0.216122	1.792207	-0.545161	0.015198	-0.001566	-0.823094	0.043503	0.140541	0.775336	-0.104517	-0.612000	-0.115698
23836	9.630274	0.196621	1.761016	-0.536137	0.008011	-0.008495	-0.822241	0.043368	0.137851	0.774275	-0.110526	-0.610986	-0.122386
