# Supplementary material for: Identification of Haptic Based Guiding Using Hard Reins
Source: PLoS One. 2015 Jul 22;10(7):e0132020. doi: 10.1371/journal.pone.0132020 (PMC4511788; doi:10.1371/journal.pone.0132020)
Supplement: S2 File — (ZIP) [file pone.0132020.s002.zip › MotionData2/Subject11/T18/fh18.txt]

// Start Time: 0
// Sample rate: 25.0Hz
// Scenario: 4.9
// Firmware Version: 2.6.1
Counter	Acc_X	Acc_Y	Acc_Z	Gyr_X	Gyr_Y	Gyr_Z	Mag_X	Mag_Y	Mag_Z	Quat_w	Quat_x	Quat_y	Quat_z
23068	0.659988	0.491836	9.764100	0.019352	0.039870	0.027351	-0.247333	-0.525338	-0.697742	-0.563364	-0.050208	-0.009210	-0.824630
23069	0.833836	0.490645	9.817856	-0.003979	0.066001	0.048370	-0.246687	-0.523712	-0.699787	-0.562594	-0.049140	-0.009800	-0.825214
23070	0.800448	0.548633	9.821214	-0.011185	0.064233	0.058907	-0.246047	-0.522223	-0.699782	-0.561619	-0.048037	-0.010241	-0.825937
23071	0.453971	0.719501	9.763689	-0.034339	0.053021	0.034165	-0.244357	-0.522774	-0.700326	-0.561113	-0.046836	-0.010196	-0.826350
23072	0.584677	0.766416	9.710235	-0.054818	0.055658	0.014611	-0.243849	-0.519654	-0.702611	-0.560926	-0.045376	-0.009861	-0.826563
23073	0.589291	0.733033	9.815542	0.017611	0.022413	0.011483	-0.242422	-0.520205	-0.701996	-0.560752	-0.045258	-0.010359	-0.826681
23074	0.602755	0.593146	9.717699	0.067759	0.031207	0.006563	-0.242408	-0.522784	-0.701765	-0.560597	-0.045576	-0.011784	-0.826750
23075	0.506330	0.613287	9.766822	0.015919	0.053975	0.000132	-0.240073	-0.524290	-0.699763	-0.560604	-0.044911	-0.012617	-0.826769
23076	0.882818	0.588741	9.777710	-0.021736	0.066930	0.020053	-0.238779	-0.522668	-0.701818	-0.560300	-0.043638	-0.012949	-0.827038
23077	0.767318	0.640487	9.889838	0.016662	0.087028	0.039834	-0.238520	-0.522126	-0.702458	-0.559639	-0.042458	-0.014113	-0.827528
23078	0.401723	0.840254	9.796766	0.102662	0.053119	0.010531	-0.236429	-0.524987	-0.702902	-0.559367	-0.042802	-0.016358	-0.827653
23079	0.199037	0.860859	9.726662	0.117969	0.010398	-0.021168	-0.235104	-0.530423	-0.702333	-0.559649	-0.043996	-0.018412	-0.827356
23080	0.190920	0.738305	9.737338	0.112653	-0.019301	-0.042485	-0.234323	-0.532600	-0.699417	-0.560295	-0.045632	-0.020057	-0.826792
23081	0.347387	0.672132	9.730422	0.074181	-0.024600	-0.044607	-0.234821	-0.538163	-0.696258	-0.561013	-0.046890	-0.021022	-0.826211
23082	0.594208	0.747241	9.755589	0.028451	-0.014248	-0.020290	-0.235334	-0.539111	-0.696516	-0.561342	-0.047507	-0.021312	-0.825944
23083	0.682086	0.876812	9.883678	0.049903	-0.017800	-0.019268	-0.235598	-0.539382	-0.694720	-0.561658	-0.048397	-0.021919	-0.825662
23084	0.731169	0.984916	9.971005	0.074939	-0.020455	-0.018208	-0.235974	-0.541415	-0.694990	-0.561898	-0.049640	-0.022905	-0.825398
23085	0.618418	1.093405	9.771374	0.145629	-0.019499	-0.013223	-0.236613	-0.544671	-0.692191	-0.562017	-0.051646	-0.025068	-0.825131
23086	0.605980	1.045131	9.682016	0.128755	-0.001933	-0.033554	-0.237631	-0.549960	-0.689150	-0.562419	-0.053179	-0.027168	-0.824693
23087	0.522843	0.896886	9.750715	0.082182	0.006792	-0.023294	-0.236842	-0.552543	-0.688161	-0.562750	-0.054033	-0.028587	-0.824364
23088	0.521204	1.002945	9.826442	0.033914	0.005042	-0.035968	-0.237613	-0.553896	-0.687907	-0.563290	-0.054381	-0.029204	-0.823950
23089	0.606202	1.069788	9.881745	-0.028664	0.017258	-0.045205	-0.236705	-0.554173	-0.687538	-0.564094	-0.053802	-0.028936	-0.823448
23090	0.633729	0.871954	9.744666	-0.082196	0.000727	-0.080947	-0.234775	-0.552012	-0.686905	-0.565521	-0.052886	-0.027638	-0.822573
23091	0.845803	0.812869	9.838278	-0.184100	0.017288	-0.100213	-0.232720	-0.546864	-0.689963	-0.567386	-0.050525	-0.024850	-0.821524
23092	0.730380	0.876522	9.912094	-0.216300	0.033045	-0.099463	-0.230920	-0.541714	-0.694043	-0.569211	-0.047548	-0.021732	-0.820528
23093	0.462178	0.851930	9.837230	-0.124989	0.010451	-0.114663	-0.227564	-0.537931	-0.695979	-0.571239	-0.045968	-0.019842	-0.819255
23094	0.338104	0.725070	9.716692	-0.039077	-0.031429	-0.128273	-0.226656	-0.537121	-0.697523	-0.573393	-0.046056	-0.018921	-0.817766
23095	0.478243	0.736248	9.797314	-0.108926	-0.052517	-0.123613	-0.226786	-0.536577	-0.698286	-0.575567	-0.045674	-0.016585	-0.816309
23096	0.612724	0.631988	9.862239	-0.164436	-0.049099	-0.117019	-0.227195	-0.532231	-0.699519	-0.577632	-0.044615	-0.013402	-0.814967
23097	0.550477	0.709140	9.767543	-0.245091	-0.022926	-0.077823	-0.227211	-0.527479	-0.702807	-0.579153	-0.042191	-0.009142	-0.814075
23098	0.469265	0.838998	9.558273	-0.157436	0.010359	-0.054979	-0.225814	-0.521514	-0.704052	-0.580173	-0.040260	-0.006704	-0.813470
23099	0.344483	0.945874	9.587011	0.028668	0.020931	-0.051763	-0.224261	-0.520572	-0.705091	-0.581024	-0.040300	-0.007409	-0.812854
23100	0.309930	0.840391	9.607723	0.101980	0.020932	-0.040667	-0.223858	-0.523968	-0.703335	-0.581552	-0.041210	-0.009304	-0.812412
23101	0.400773	0.710135	9.711174	0.134169	0.035756	-0.035148	-0.222660	-0.529946	-0.702899	-0.582040	-0.042232	-0.011902	-0.811976
23102	0.409775	0.612078	9.911820	0.103584	0.010277	-0.012580	-0.221736	-0.533752	-0.701282	-0.582143	-0.043338	-0.013674	-0.811816
23103	0.521278	0.671477	9.959601	0.049062	-0.010735	-0.032461	-0.221073	-0.537828	-0.699024	-0.582667	-0.044119	-0.014346	-0.811386
23104	0.596491	0.725865	9.849040	0.048165	-0.000251	-0.025389	-0.220283	-0.539868	-0.699184	-0.583051	-0.044748	-0.015106	-0.811062
23105	0.577560	0.781181	9.801780	0.105451	-0.022947	-0.035610	-0.219634	-0.541502	-0.696773	-0.583576	-0.046388	-0.016550	-0.810563
23106	0.545845	0.733520	9.863983	0.084007	-0.024685	-0.044586	-0.220911	-0.544888	-0.696787	-0.584204	-0.047823	-0.017626	-0.810005
23107	0.434264	0.666584	9.710384	-0.057286	-0.008888	-0.052585	-0.221301	-0.544750	-0.696780	-0.585151	-0.047322	-0.016611	-0.809372
23108	0.545239	0.651506	9.781343	-0.082315	-0.017669	-0.062530	-0.220658	-0.543939	-0.696653	-0.586230	-0.046694	-0.015091	-0.808657
23109	0.536343	0.753055	9.936379	-0.032151	-0.010653	-0.077099	-0.220132	-0.543669	-0.699095	-0.587546	-0.046506	-0.014481	-0.807723
23110	0.681662	0.818963	9.839764	-0.035605	-0.005374	-0.100043	-0.220277	-0.541497	-0.698302	-0.589153	-0.046215	-0.013897	-0.806579
23111	0.515802	0.584603	9.848112	-0.119647	-0.008807	-0.116527	-0.218339	-0.538248	-0.701890	-0.591179	-0.044956	-0.011928	-0.805198
23112	0.554871	0.651115	9.677928	-0.128451	-0.020965	-0.146590	-0.216796	-0.535542	-0.702399	-0.593634	-0.043810	-0.009703	-0.803483
23113	0.701471	0.549547	9.867734	-0.144619	-0.036808	-0.143309	-0.215767	-0.532968	-0.704313	-0.596101	-0.042700	-0.007017	-0.801743
23114	0.477029	0.569991	9.689681	-0.085624	-0.041977	-0.126961	-0.214872	-0.530258	-0.705326	-0.598188	-0.042404	-0.005211	-0.800216
23115	0.554789	0.636950	9.764273	-0.030209	-0.066510	-0.123133	-0.213959	-0.530805	-0.705858	-0.600224	-0.043135	-0.003990	-0.798658
23116	0.585981	0.607986	9.809328	0.027021	-0.073522	-0.119233	-0.216171	-0.530251	-0.704537	-0.602065	-0.044695	-0.003602	-0.797187
23117	0.646186	0.588084	9.746102	0.034185	-0.068278	-0.117420	-0.216043	-0.530524	-0.703516	-0.603944	-0.046227	-0.003385	-0.795678
23118	0.813869	0.399442	9.826591	0.041318	-0.063098	-0.113915	-0.215107	-0.536094	-0.702815	-0.605712	-0.047793	-0.003344	-0.794240
23119	0.784039	0.616218	9.860579	0.055539	-0.042161	-0.086367	-0.215742	-0.539077	-0.701808	-0.607066	-0.049174	-0.003743	-0.793119
23120	0.748294	0.683690	9.813603	0.035794	-0.036936	-0.069724	-0.215870	-0.539891	-0.700788	-0.608111	-0.050260	-0.003890	-0.792250
23121	0.787035	0.702304	9.707752	0.030421	-0.001961	-0.055544	-0.215987	-0.542605	-0.699916	-0.608994	-0.050706	-0.004349	-0.791540
23122	0.739007	0.740968	9.646133	0.092062	-0.013339	-0.035726	-0.215070	-0.544646	-0.699436	-0.609443	-0.052105	-0.005639	-0.791096
23123	0.782725	0.774516	9.718231	0.074156	0.008486	-0.028736	-0.215067	-0.546955	-0.696381	-0.609853	-0.052925	-0.006893	-0.790715
23124	0.850309	0.769383	9.784873	0.028468	0.022405	-0.014062	-0.214532	-0.549400	-0.697439	-0.610005	-0.052985	-0.007591	-0.790587
23125	0.817557	0.914128	9.849298	0.034681	0.020627	-0.004292	-0.214143	-0.549674	-0.696935	-0.610067	-0.053144	-0.008342	-0.790521
23126	0.639371	0.984987	9.760335	0.103497	0.013673	0.013878	-0.213996	-0.554019	-0.694671	-0.609704	-0.054262	-0.010090	-0.790705
23127	0.605800	1.020987	9.650501	0.114298	0.003242	-0.000160	-0.213596	-0.556736	-0.693678	-0.609615	-0.055667	-0.011900	-0.790651
23128	0.696244	0.837575	9.671642	0.071316	-0.012551	0.001167	-0.214749	-0.559852	-0.692409	-0.609465	-0.056803	-0.012834	-0.790671
23129	0.822028	0.865840	9.798241	0.069512	-0.000374	0.004687	-0.215131	-0.561207	-0.692160	-0.609347	-0.057723	-0.013884	-0.790678
23130	0.919156	0.942076	9.810294	0.092724	0.022308	0.022548	-0.213434	-0.564203	-0.690675	-0.608855	-0.058575	-0.015555	-0.790963
23131	0.895089	0.956371	9.704934	0.116052	0.031113	0.013951	-0.213814	-0.566780	-0.689156	-0.608521	-0.059576	-0.017705	-0.791100
23132	0.775123	1.060855	9.750424	0.132162	0.031145	0.012362	-0.213402	-0.571669	-0.687928	-0.608098	-0.060763	-0.020122	-0.791278
23133	0.734078	1.058977	9.818041	0.144685	0.035521	0.012480	-0.212217	-0.575340	-0.687083	-0.607742	-0.062044	-0.022780	-0.791380
23134	0.706603	0.933854	9.725526	0.100032	0.031206	-0.005500	-0.212462	-0.579412	-0.684555	-0.607645	-0.062830	-0.024711	-0.791334
23135	0.558900	0.877114	9.668476	0.006028	0.032953	0.008835	-0.210895	-0.581456	-0.684470	-0.607516	-0.062456	-0.025141	-0.791449
23136	0.572155	1.042909	9.655849	0.040929	0.010225	0.001988	-0.210126	-0.580103	-0.684340	-0.607412	-0.062860	-0.025870	-0.791474
23137	0.582202	1.093673	9.766884	0.098291	-0.009840	-0.028502	-0.211145	-0.584441	-0.682316	-0.607779	-0.064258	-0.027290	-0.791032
23138	0.620709	1.074323	9.828807	0.026846	-0.031670	-0.066128	-0.209732	-0.583636	-0.679892	-0.608763	-0.065115	-0.027376	-0.790201
23139	0.761198	1.135856	9.861944	-0.083891	-0.027267	-0.111889	-0.208032	-0.585001	-0.681854	-0.610689	-0.064524	-0.025806	-0.788816
23140	0.919554	0.995217	9.887797	-0.123111	-0.010634	-0.141270	-0.207255	-0.583919	-0.683651	-0.613047	-0.063182	-0.023877	-0.787154
23141	1.020454	0.926839	9.804440	-0.083575	-0.010552	-0.176271	-0.205314	-0.582571	-0.684692	-0.615961	-0.062309	-0.022573	-0.784984
23142	0.691177	0.799590	9.820235	-0.079898	0.010583	-0.192837	-0.202842	-0.582991	-0.686528	-0.619043	-0.061138	-0.021649	-0.782674
23143	0.377367	0.811504	9.770213	-0.154909	0.008114	-0.224136	-0.198446	-0.580978	-0.686702	-0.622762	-0.059050	-0.019514	-0.779936
23144	0.458793	0.723781	9.602696	-0.230019	-0.001496	-0.233568	-0.194690	-0.577467	-0.691340	-0.626646	-0.056183	-0.016140	-0.777108
23145	0.612694	0.631621	9.742085	-0.187168	-0.022582	-0.222827	-0.190952	-0.571649	-0.694673	-0.630350	-0.054156	-0.013108	-0.774309
23146	0.820012	0.577854	9.989590	-0.168560	-0.043751	-0.196411	-0.187584	-0.570445	-0.696122	-0.633577	-0.052724	-0.010114	-0.771815
23147	0.727406	0.462714	9.849691	-0.258893	-0.045455	-0.201474	-0.186570	-0.565021	-0.698264	-0.636987	-0.050141	-0.005645	-0.769222
23148	0.587312	0.458676	9.745122	-0.314540	-0.057744	-0.163990	-0.185685	-0.558645	-0.702190	-0.639812	-0.047071	-0.000189	-0.767089
23149	0.622727	0.680024	9.867511	-0.284222	-0.085805	-0.151503	-0.184947	-0.549961	-0.704938	-0.642420	-0.044780	0.005232	-0.765025
23150	0.448373	0.617977	9.579943	-0.235750	-0.052389	-0.168606	-0.184452	-0.543447	-0.708728	-0.645189	-0.042639	0.009408	-0.762774
23151	0.462311	0.545322	9.449225	-0.196224	-0.040038	-0.196487	-0.183185	-0.536803	-0.711247	-0.648367	-0.040776	0.012833	-0.760127
23152	0.707794	0.428514	9.625990	-0.140793	-0.015657	-0.185522	-0.181379	-0.533010	-0.714699	-0.651261	-0.039305	0.015071	-0.757685
23153	0.903121	0.388999	9.784851	-0.223158	0.018317	-0.169327	-0.178020	-0.530042	-0.716259	-0.654028	-0.036201	0.018160	-0.755386
23154	1.412740	0.409282	9.852777	-0.153513	0.038212	-0.133652	-0.176485	-0.524755	-0.719051	-0.656127	-0.033734	0.019929	-0.753632
23155	1.247163	0.200321	10.303566	-0.085413	0.050512	-0.165717	-0.172733	-0.523146	-0.719476	-0.658726	-0.031984	0.020545	-0.751422
23156	0.802633	0.171740	10.047549	-0.301813	0.110144	-0.168707	-0.167697	-0.516384	-0.724999	-0.661456	-0.026491	0.023570	-0.749145
23157	1.005512	0.195197	9.584695	-0.147894	0.094468	-0.165926	-0.163050	-0.511251	-0.727583	-0.664085	-0.023278	0.024554	-0.746891
23158	1.401146	-0.205625	10.066884	0.066926	0.083903	-0.203381	-0.157997	-0.509920	-0.728927	-0.667100	-0.023083	0.022394	-0.744273
23159	1.194825	-0.364512	10.273494	-0.025123	0.092713	-0.231311	-0.151234	-0.513620	-0.729577	-0.670614	-0.021580	0.021573	-0.741179
23160	0.842869	-0.278348	10.027610	-0.260413	0.071813	-0.235616	-0.146073	-0.507539	-0.732415	-0.674234	-0.017192	0.024419	-0.737913
23161	0.501508	-0.399066	9.788868	-0.329136	0.040545	-0.276681	-0.140640	-0.503766	-0.735281	-0.678451	-0.012393	0.028791	-0.733977
23162	0.640353	-0.907234	9.901978	-0.508623	0.028396	-0.364536	-0.135641	-0.490625	-0.740356	-0.683891	-0.005352	0.035832	-0.728684
23163	0.557021	-1.081998	9.948748	-0.599584	0.044289	-0.428597	-0.128716	-0.472472	-0.748360	-0.690181	0.003103	0.044093	-0.722285
23164	0.912416	-1.347567	9.731166	-0.564420	0.046123	-0.483123	-0.123074	-0.457162	-0.755348	-0.697089	0.011065	0.051689	-0.715033
23165	0.826977	-1.813611	9.678486	-0.699378	0.091677	-0.503396	-0.113043	-0.438891	-0.761859	-0.704143	0.021528	0.060737	-0.707129
23166	1.166070	-1.647193	9.127190	-0.563264	0.123228	-0.503226	-0.103546	-0.417222	-0.769739	-0.711092	0.030520	0.067234	-0.699211
23167	1.241831	-1.861424	9.256238	-0.423819	0.147644	-0.471350	-0.095315	-0.403014	-0.773955	-0.717582	0.037879	0.071617	-0.691746
23168	0.885563	-2.066180	9.809645	-0.341746	0.204405	-0.417623	-0.085243	-0.393158	-0.778753	-0.723355	0.044944	0.073782	-0.685050
23169	1.190335	-1.320133	9.974189	-0.081700	0.253138	-0.332665	-0.075282	-0.388460	-0.780394	-0.728208	0.048976	0.071835	-0.679819
23170	1.842520	-0.940792	9.857580	0.217830	0.228445	-0.289272	-0.064887	-0.392315	-0.781099	-0.732669	0.048427	0.065887	-0.675655
23171	1.242865	-1.739068	9.949697	0.258549	0.178576	-0.214241	-0.053815	-0.403233	-0.778806	-0.736057	0.046567	0.060327	-0.672617
23172	0.434872	-1.276301	9.798583	0.146981	0.087534	-0.096967	-0.049626	-0.410856	-0.778174	-0.737616	0.045400	0.057212	-0.671259
23173	0.233959	-1.346952	9.775474	0.284298	-0.013162	-0.022266	-0.047256	-0.419557	-0.774575	-0.738174	0.040800	0.053938	-0.671212
23174	0.256430	-1.245884	9.853337	0.172886	-0.042308	0.070233	-0.049293	-0.427011	-0.773207	-0.737340	0.037692	0.052245	-0.672443
23175	0.853007	-0.864864	9.357555	0.303178	-0.040812	0.160976	-0.052880	-0.436086	-0.770549	-0.735371	0.032622	0.048974	-0.675105
23176	0.909613	-1.028688	8.619869	0.419233	-0.060054	0.232212	-0.057236	-0.448552	-0.765220	-0.732436	0.025808	0.044104	-0.678915
23177	0.683877	-0.889217	9.613451	0.384879	-0.049838	0.286705	-0.063006	-0.463181	-0.759635	-0.728690	0.019510	0.039802	-0.683408
23178	0.404614	-0.807016	10.616448	0.366720	0.024273	0.339790	-0.067372	-0.472796	-0.755817	-0.724193	0.014703	0.034360	-0.688583
23179	0.473025	-0.023193	10.735406	0.288044	0.095046	0.348422	-0.069407	-0.482152	-0.752031	-0.719541	0.011836	0.029237	-0.693734
23180	0.040253	0.259114	9.937384	0.200604	0.135606	0.330513	-0.070149	-0.490157	-0.749149	-0.715082	0.010959	0.024481	-0.698526
23181	0.156545	-0.005591	9.392665	0.170194	0.102431	0.331857	-0.071942	-0.494762	-0.748013	-0.710540	0.009872	0.020847	-0.703279
23182	0.157150	-0.601485	9.563631	-0.016046	0.102304	0.353284	-0.074016	-0.496109	-0.745943	-0.705616	0.011622	0.019605	-0.708228
23183	0.021061	-0.388607	9.624924	-0.103876	0.075998	0.377304	-0.075845	-0.492298	-0.747931	-0.700285	0.014082	0.020188	-0.713439
23184	-0.045891	-0.309919	10.020496	-0.154050	0.070661	0.380471	-0.078969	-0.489023	-0.749647	-0.694844	0.017336	0.021344	-0.718634
23185	0.103684	0.015487	9.859543	-0.375732	0.119646	0.354385	-0.081355	-0.477473	-0.753346	-0.689667	0.024200	0.025204	-0.723284
23186	0.434555	0.058089	8.905595	-0.284272	0.058608	0.319515	-0.083237	-0.462395	-0.758428	-0.684936	0.029062	0.028408	-0.727469
23187	0.479583	-0.399076	8.943205	-0.196466	-0.000767	0.271367	-0.086391	-0.452876	-0.761751	-0.680895	0.031635	0.031364	-0.731025
23188	-0.008455	-0.447682	9.105453	-0.339522	-0.011126	0.241342	-0.088629	-0.445670	-0.763571	-0.677147	0.036179	0.036381	-0.734056
23189	0.058611	-0.514008	8.820560	-0.099760	-0.072257	0.236672	-0.095412	-0.436540	-0.766202	-0.673576	0.036377	0.038877	-0.737198
23190	0.178416	-0.646807	8.952567	0.172200	-0.180677	0.209117	-0.100853	-0.438548	-0.763960	-0.670489	0.031487	0.038674	-0.740242
23191	-0.016390	-1.567309	9.429070	-0.112385	-0.251594	0.182855	-0.112390	-0.438486	-0.764172	-0.667537	0.029159	0.043822	-0.742714
23192	-0.442050	-1.323981	9.272136	-0.262761	-0.296119	0.188828	-0.123962	-0.431094	-0.766236	-0.664317	0.028364	0.051620	-0.745126
23193	-0.334603	-1.490897	9.226036	-0.076784	-0.338125	0.204946	-0.135535	-0.425604	-0.764600	-0.660880	0.024360	0.057338	-0.747901
23194	-0.096650	-1.648465	9.424024	-0.073496	-0.324378	0.266593	-0.148651	-0.422142	-0.763601	-0.656485	0.020715	0.062646	-0.751448
23195	-0.491118	-1.123686	10.159162	0.110463	-0.294793	0.336982	-0.161235	-0.421261	-0.762123	-0.651096	0.015115	0.064872	-0.756067
23196	-0.874284	-0.704961	10.844923	0.237175	-0.207498	0.421237	-0.177044	-0.424436	-0.758841	-0.644511	0.009364	0.063909	-0.761862
23197	-0.484682	-0.197929	9.347926	0.246251	-0.174112	0.446997	-0.187406	-0.427911	-0.755643	-0.637514	0.004027	0.062363	-0.767900
23198	0.063004	-0.924169	9.183464	0.385661	-0.199631	0.476690	-0.198387	-0.437762	-0.750190	-0.629951	-0.003432	0.058992	-0.774383
23199	0.440946	-0.438390	10.144581	0.304846	-0.207939	0.513926	-0.208995	-0.445173	-0.744462	-0.621705	-0.009946	0.056932	-0.781116
23200	0.329981	-0.134735	11.643688	0.306470	-0.133900	0.532773	-0.221166	-0.449996	-0.740610	-0.613163	-0.015311	0.053960	-0.787963
23201	0.851185	0.172387	11.169333	0.387029	-0.012414	0.576012	-0.234626	-0.457256	-0.734966	-0.603929	-0.019690	0.048136	-0.795340
23202	1.177783	-0.027151	9.664757	0.389075	0.040314	0.575231	-0.240043	-0.465101	-0.730346	-0.594610	-0.023266	0.041728	-0.802593
23203	0.572754	-0.206819	9.136850	0.338956	0.033559	0.589978	-0.246394	-0.468055	-0.725664	-0.584992	-0.026338	0.036102	-0.809807
23204	-0.131871	-0.170507	9.777736	0.583958	0.017916	0.602486	-0.253618	-0.478063	-0.719499	-0.575000	-0.032510	0.026796	-0.817068
23205	1.238239	0.310314	10.074220	0.388723	0.057531	0.648470	-0.260594	-0.485629	-0.714083	-0.564154	-0.035757	0.020120	-0.824649
23206	1.629091	0.929150	10.539336	0.217018	0.052080	0.619000	-0.269149	-0.487078	-0.711918	-0.553865	-0.037166	0.016440	-0.831614
23207	0.682764	0.968489	9.980846	0.209909	0.001747	0.609378	-0.276683	-0.486225	-0.708849	-0.543569	-0.039367	0.013280	-0.838336
23208	0.135848	1.135953	9.872146	0.315231	-0.049775	0.655099	-0.286546	-0.486174	-0.705495	-0.532338	-0.043524	0.009092	-0.845364
23209	0.185224	1.287139	9.892682	0.392968	-0.040212	0.681270	-0.297053	-0.487749	-0.700995	-0.520451	-0.048352	0.003291	-0.852515
23210	0.590061	1.530083	9.368131	0.404478	-0.049938	0.720911	-0.307556	-0.491768	-0.693568	-0.507756	-0.053434	-0.002349	-0.859839
23211	0.946187	1.704559	9.136377	0.406302	-0.061362	0.717292	-0.319089	-0.495238	-0.689071	-0.494971	-0.058760	-0.008177	-0.866882
23212	0.493180	1.478798	9.651929	0.406265	-0.063066	0.709434	-0.330641	-0.497080	-0.681608	-0.482193	-0.064059	-0.013725	-0.873612
23213	0.577226	1.061189	10.141419	0.372222	0.003271	0.722522	-0.339990	-0.497848	-0.675834	-0.469083	-0.067892	-0.019597	-0.880323
23214	0.858666	1.251355	10.131566	0.249734	0.088887	0.728943	-0.348051	-0.496179	-0.671595	-0.455875	-0.069025	-0.023802	-0.887044
23215	1.226790	1.411676	10.019695	0.082357	0.169157	0.770235	-0.353530	-0.489906	-0.671965	-0.442014	-0.067259	-0.026007	-0.894105
23216	1.154133	1.396323	9.532339	0.110875	0.211170	0.820851	-0.357996	-0.478210	-0.673836	-0.427070	-0.064958	-0.028718	-0.901425
23217	1.071356	1.287591	9.940311	0.214390	0.261738	0.884345	-0.363227	-0.468952	-0.675719	-0.410675	-0.062717	-0.033926	-0.908989
23218	1.680484	1.370521	10.301265	0.241979	0.340129	0.930476	-0.363510	-0.463521	-0.677842	-0.393200	-0.059219	-0.039915	-0.916675
23219	1.680245	1.336875	10.308088	0.133517	0.406450	0.993363	-0.364846	-0.454962	-0.680303	-0.374463	-0.053801	-0.044593	-0.924605
23220	0.885609	1.649679	9.910031	0.091203	0.441560	1.074561	-0.363351	-0.440852	-0.685958	-0.354064	-0.047344	-0.048393	-0.932768
23221	0.960043	1.928162	9.941426	0.125868	0.441415	1.125955	-0.360813	-0.427562	-0.691893	-0.332456	-0.041312	-0.053014	-0.940721
23222	1.586200	2.371235	10.152581	0.088021	0.455029	1.185545	-0.360889	-0.411002	-0.696731	-0.309551	-0.034662	-0.056677	-0.948559
23223	1.798843	2.389326	10.319163	-0.003284	0.442654	1.186534	-0.359019	-0.394587	-0.701985	-0.286485	-0.027897	-0.058752	-0.955875
23224	0.504830	2.426759	9.823727	0.043415	0.345276	1.134059	-0.358570	-0.378028	-0.708883	-0.264354	-0.022953	-0.060892	-0.962228
23225	-0.270901	2.017004	9.116826	0.263981	0.228750	1.015570	-0.359916	-0.367434	-0.711837	-0.244387	-0.021504	-0.066990	-0.967122
23226	-0.469371	1.944495	9.278705	0.359247	0.124106	0.886395	-0.360192	-0.364990	-0.711039	-0.226931	-0.022124	-0.074136	-0.970833
23227	-0.676609	1.983873	9.831230	0.352689	0.118271	0.737467	-0.364218	-0.364426	-0.709692	-0.212285	-0.022816	-0.081509	-0.973535
23228	-0.775905	2.286927	9.590466	0.219216	0.147525	0.592185	-0.365397	-0.363335	-0.708125	-0.200452	-0.021919	-0.086115	-0.975665
23229	-0.969026	2.315109	8.876365	0.080419	0.128816	0.434337	-0.366194	-0.358987	-0.709609	-0.191748	-0.020727	-0.088385	-0.977236
23230	-0.738994	1.748929	8.339214	0.149287	0.091714	0.243318	-0.365674	-0.358446	-0.710894	-0.186819	-0.020018	-0.091542	-0.977915
23231	-0.764936	1.153375	8.553667	0.173119	0.007194	0.083576	-0.365515	-0.363333	-0.711457	-0.185140	-0.020886	-0.095285	-0.977859
23232	-1.151366	1.110855	9.392752	0.109301	-0.015256	-0.079017	-0.365622	-0.367404	-0.711239	-0.186725	-0.021519	-0.097390	-0.977336
23233	-1.146858	1.063007	9.485879	0.000694	-0.075346	-0.221026	-0.366376	-0.372286	-0.710377	-0.191236	-0.022702	-0.097525	-0.976423
23234	-0.278813	0.897664	9.534163	-0.117912	-0.099039	-0.317438	-0.366235	-0.374458	-0.709888	-0.197738	-0.023647	-0.094976	-0.975356
23235	0.585127	0.828978	9.722965	-0.267327	-0.115094	-0.329437	-0.366238	-0.373644	-0.710521	-0.204548	-0.024342	-0.089668	-0.974437
23236	0.529629	1.157775	10.147746	-0.244049	-0.099397	-0.337948	-0.367556	-0.368750	-0.712120	-0.211484	-0.024755	-0.084656	-0.973393
23237	0.648694	1.617040	9.642565	-0.221308	-0.082560	-0.398452	-0.366779	-0.367667	-0.713660	-0.219526	-0.024904	-0.080349	-0.971973
23238	0.903072	1.396477	9.729149	-0.179117	-0.100045	-0.437984	-0.366647	-0.368754	-0.712647	-0.228338	-0.025439	-0.076630	-0.970228
23239	0.741265	1.049448	9.865929	-0.155919	-0.086919	-0.425457	-0.366766	-0.370518	-0.712919	-0.236838	-0.025943	-0.073523	-0.968416
23240	0.402923	1.660088	10.510256	-0.070944	-0.023968	-0.415586	-0.364033	-0.371618	-0.714252	-0.245004	-0.025540	-0.072235	-0.966490
23241	0.901727	1.858225	10.515440	0.044680	0.051212	-0.437491	-0.360877	-0.379506	-0.714376	-0.253392	-0.024341	-0.073664	-0.964248
23242	0.666304	1.405143	8.813349	0.065462	0.034168	-0.442672	-0.354087	-0.387413	-0.715837	-0.261890	-0.023442	-0.075297	-0.961870
23243	-0.276484	1.237749	9.079081	0.059002	-0.032146	-0.426855	-0.351067	-0.394351	-0.715693	-0.270151	-0.023931	-0.076540	-0.959472
23244	-0.132258	1.116920	10.042449	0.309090	-0.097189	-0.376893	-0.348933	-0.406306	-0.713277	-0.277422	-0.026968	-0.082106	-0.956853
23245	-0.352833	1.304319	10.993283	0.485858	-0.120158	-0.322734	-0.349360	-0.425578	-0.708329	-0.283552	-0.031609	-0.090949	-0.954111
23246	-0.625389	1.688151	10.774166	0.426788	-0.044886	-0.288361	-0.349012	-0.446485	-0.700075	-0.288915	-0.034441	-0.098998	-0.951599
23247	-0.243882	2.070702	9.444016	0.244207	-0.043142	-0.236823	-0.347123	-0.460882	-0.698064	-0.293374	-0.036347	-0.103600	-0.949672
23248	-0.365452	1.636701	8.767240	0.217185	-0.127034	-0.205638	-0.348119	-0.470787	-0.693657	-0.297452	-0.039688	-0.107108	-0.947879
23249	-0.220509	1.632182	9.232117	0.374474	-0.205892	-0.201308	-0.350137	-0.484079	-0.688243	-0.301444	-0.045501	-0.113160	-0.945651
23250	0.338907	1.513733	9.672886	0.377962	-0.251630	-0.207818	-0.355262	-0.499120	-0.680876	-0.305662	-0.052147	-0.118955	-0.943240
23251	0.693043	1.737309	9.763715	0.284935	-0.251766	-0.214727	-0.360528	-0.512533	-0.673235	-0.310047	-0.058246	-0.122962	-0.940935
23252	0.416398	2.228979	9.408901	-0.063674	-0.199105	-0.260944	-0.363615	-0.518761	-0.669916	-0.315618	-0.061039	-0.120808	-0.939183
23253	0.335588	2.097223	8.583858	-0.321216	-0.149987	-0.255579	-0.365044	-0.518754	-0.668997	-0.321205	-0.061327	-0.114066	-0.938113
23254	0.488030	2.135273	8.832891	-0.235463	-0.116893	-0.221393	-0.364818	-0.512240	-0.670219	-0.326015	-0.061585	-0.109143	-0.937022
23255	0.612492	1.965214	9.375341	-0.083629	-0.094369	-0.170944	-0.365461	-0.511421	-0.672894	-0.329566	-0.062557	-0.107078	-0.935953
23256	0.669981	1.895557	9.549463	0.035848	-0.068361	-0.076610	-0.366633	-0.509649	-0.674398	-0.331162	-0.063988	-0.107373	-0.935258
23257	0.635686	2.493067	9.820956	-0.032217	-0.029990	-0.054812	-0.367923	-0.510592	-0.674645	-0.332333	-0.064345	-0.106533	-0.934915
23258	0.131716	2.238168	10.115539	-0.127096	-0.006314	-0.049156	-0.367142	-0.511411	-0.674151	-0.333551	-0.063599	-0.104152	-0.934800
23259	0.061356	2.531773	10.004177	-0.143127	0.012110	-0.055291	-0.367414	-0.507744	-0.676420	-0.334783	-0.062403	-0.101529	-0.934729
23260	0.308338	2.324767	9.000024	-0.232053	0.021194	-0.146761	-0.366763	-0.505845	-0.680514	-0.337887	-0.060239	-0.097490	-0.934184
23261	0.499169	0.990610	8.882115	-0.442990	0.003766	-0.205083	-0.364337	-0.494725	-0.688135	-0.342273	-0.056865	-0.089360	-0.933612
23262	-0.263397	0.655535	10.610188	-0.498602	0.052623	-0.209595	-0.361015	-0.481710	-0.695239	-0.346711	-0.052171	-0.080621	-0.933043
23263	0.057081	1.908945	10.792444	-0.456890	0.140200	-0.303984	-0.356117	-0.472911	-0.701509	-0.352658	-0.045941	-0.073222	-0.931751
23264	0.132198	1.675906	8.700919	-0.429168	0.095487	-0.454648	-0.348355	-0.465348	-0.709501	-0.361403	-0.040544	-0.066288	-0.929166
23265	-0.499915	0.376596	9.229706	-0.520142	0.078271	-0.545340	-0.340603	-0.456428	-0.716710	-0.371860	-0.034619	-0.057456	-0.925862
23266	0.364434	-0.340872	10.381855	-0.139145	0.102374	-0.539383	-0.331545	-0.449008	-0.724210	-0.381798	-0.031142	-0.055988	-0.922023
23267	0.466554	1.101901	10.589798	0.560580	0.025535	-0.568668	-0.321860	-0.466025	-0.722981	-0.391904	-0.034330	-0.066627	-0.916948
23268	-0.412301	1.808258	9.699573	0.691586	0.005145	-0.628160	-0.315500	-0.495921	-0.714135	-0.402893	-0.038888	-0.079742	-0.910937
23269	0.371552	1.686871	9.751490	0.158430	-0.029279	-0.664153	-0.307100	-0.517684	-0.708574	-0.414927	-0.039655	-0.082684	-0.905222
23270	-0.195065	0.791227	9.544231	-0.484374	0.000302	-0.570048	-0.298528	-0.519085	-0.711023	-0.425658	-0.034762	-0.074332	-0.901156
23271	-0.379730	0.979010	9.139475	-1.082279	0.041229	-0.496612	-0.290003	-0.506367	-0.722951	-0.435226	-0.024051	-0.055257	-0.898302
23272	-0.536234	0.705781	9.043967	-1.374320	0.043656	-0.415908	-0.283677	-0.469070	-0.738967	-0.443187	-0.010917	-0.031102	-0.895823
23273	-0.587349	-0.396940	10.067420	-1.151361	0.043241	-0.291154	-0.277747	-0.430549	-0.754708	-0.448544	0.000292	-0.010648	-0.893697
23274	-0.430329	0.293964	9.910604	-0.774489	0.021949	-0.133301	-0.276075	-0.399338	-0.764559	-0.450889	0.007582	0.003032	-0.892543
23275	-0.429801	0.047066	9.388717	-0.121682	-0.047046	-0.063626	-0.276905	-0.387388	-0.768918	-0.452038	0.007895	0.005875	-0.891944
23276	-0.272812	0.387660	9.494606	0.045468	-0.097872	-0.043186	-0.277941	-0.389012	-0.766610	-0.452836	0.005654	0.005989	-0.891556
23277	-0.244147	0.641417	10.761248	-0.021542	-0.070065	-0.089379	-0.281567	-0.389807	-0.766307	-0.454454	0.004639	0.007194	-0.890729
23278	-0.148794	0.804496	10.856016	-0.042555	-0.024411	-0.179244	-0.279624	-0.389682	-0.765951	-0.457670	0.004487	0.008224	-0.889073
23279	0.387758	0.903781	10.088379	-0.013330	-0.005782	-0.283065	-0.279090	-0.391584	-0.767516	-0.462730	0.004471	0.008649	-0.886446
23280	0.076558	-0.076845	10.267224	0.289478	0.022576	-0.370746	-0.275152	-0.401378	-0.765618	-0.469301	0.002050	0.003375	-0.883029
23281	0.619210	-0.514877	10.752523	0.434383	0.085332	-0.359152	-0.272215	-0.418767	-0.761985	-0.475674	-0.000555	-0.004950	-0.879607
23282	1.189676	0.261233	10.415299	0.205802	0.159694	-0.427523	-0.264607	-0.434415	-0.762250	-0.483167	0.000262	-0.010058	-0.875471
23283	0.710661	-0.545525	10.400545	0.179076	0.187894	-0.448784	-0.254167	-0.447093	-0.761888	-0.491000	0.001842	-0.014816	-0.871031
23284	0.100139	-0.165103	10.563976	0.293669	0.195097	-0.463526	-0.242942	-0.460453	-0.762314	-0.499022	0.002418	-0.021793	-0.866312
23285	-0.303242	0.154995	10.402926	0.315333	0.221565	-0.491280	-0.232484	-0.476795	-0.760834	-0.507455	0.003253	-0.029233	-0.861176
23286	-0.098012	0.525406	9.372129	0.016690	0.195435	-0.512018	-0.215827	-0.488828	-0.759789	-0.516167	0.006674	-0.031431	-0.855885
23287	-0.199903	-0.210336	9.162700	-0.228627	0.144656	-0.490314	-0.204409	-0.488480	-0.763417	-0.524449	0.011740	-0.028715	-0.850876
23288	-0.391821	-0.718086	9.355563	-0.253311	0.063978	-0.406244	-0.197412	-0.486209	-0.766192	-0.531274	0.015645	-0.024939	-0.846688
23289	-0.561718	-0.509415	9.527637	-0.450717	-0.029033	-0.312763	-0.193418	-0.479170	-0.770799	-0.536456	0.020044	-0.016625	-0.843527
23290	-0.450707	0.158240	9.515130	-0.489504	-0.044995	-0.244269	-0.191539	-0.463977	-0.776706	-0.540397	0.024542	-0.007744	-0.841017
23291	-0.520047	-0.405509	9.009426	-0.065642	-0.061507	-0.184928	-0.191449	-0.453524	-0.782376	-0.543521	0.024194	-0.005616	-0.839028
23292	-1.040122	-0.917094	10.257586	0.200378	-0.013675	-0.073527	-0.192718	-0.459625	-0.780108	-0.544872	0.021721	-0.008752	-0.838192
23293	-0.128549	0.282660	10.128946	0.171428	0.066311	0.030504	-0.189819	-0.469686	-0.777300	-0.544462	0.020919	-0.012099	-0.838438
23294	-0.468186	0.089862	9.130016	0.024758	0.082297	0.047201	-0.189022	-0.473490	-0.776836	-0.543698	0.021944	-0.013388	-0.838887
23295	-1.172321	0.189214	9.939832	-0.014847	0.061262	0.071723	-0.187452	-0.474583	-0.779050	-0.542513	0.023091	-0.013611	-0.839620
23296	-0.689852	0.801377	10.029214	0.138222	0.066412	0.058736	-0.186410	-0.476490	-0.777417	-0.541605	0.022617	-0.016638	-0.840164
23297	-0.738288	0.467577	9.276062	0.051567	0.088453	0.054623	-0.184182	-0.481388	-0.776472	-0.540721	0.023493	-0.018317	-0.840675
23298	-1.099136	0.311988	9.380714	-0.036174	0.080626	0.061079	-0.181842	-0.481399	-0.778302	-0.539689	0.025143	-0.018568	-0.841284
23299	-0.689837	0.823509	9.402288	-0.016381	0.091915	0.042740	-0.180030	-0.480866	-0.778581	-0.538966	0.026820	-0.019189	-0.841681
23300	-0.866230	0.473197	9.214752	-0.035951	0.115667	0.027689	-0.177684	-0.481963	-0.780421	-0.538467	0.029070	-0.019803	-0.841912
23301	-0.413532	0.305750	9.088773	-0.225621	0.094529	0.020776	-0.174320	-0.478994	-0.783392	-0.537982	0.033040	-0.016943	-0.842138
23302	-0.683330	0.044386	9.438932	-0.019332	-0.003514	0.067765	-0.173558	-0.475468	-0.784523	-0.536884	0.033091	-0.016583	-0.842844
23303	-0.905940	0.311064	9.571277	-0.036684	-0.070116	0.123911	-0.176018	-0.475047	-0.786021	-0.534831	0.032215	-0.015225	-0.844208
23304	-0.581470	0.434209	9.774147	0.086578	-0.143768	0.143851	-0.182242	-0.475829	-0.784269	-0.532562	0.028743	-0.015201	-0.845766
23305	-0.823277	0.378881	9.939000	0.290675	-0.196077	0.102030	-0.190102	-0.485560	-0.782195	-0.531086	0.022238	-0.018050	-0.846834
23306	-1.018507	0.773906	9.644852	-0.000579	-0.171363	0.025243	-0.197974	-0.492847	-0.780610	-0.530813	0.019258	-0.016191	-0.847116
23307	-0.779675	1.097710	9.187543	0.007290	-0.157016	-0.112986	-0.202646	-0.492552	-0.779512	-0.532812	0.016494	-0.014637	-0.845946
23308	-0.560268	0.029405	9.572266	0.081218	-0.113076	-0.240351	-0.204705	-0.495526	-0.779254	-0.536778	0.013715	-0.014682	-0.843484
23309	-0.816906	-0.095869	10.418892	0.046883	-0.037646	-0.365421	-0.203629	-0.502590	-0.778954	-0.542987	0.012641	-0.015002	-0.839512
23310	-0.633234	-0.073154	10.451211	-0.037311	0.034387	-0.522673	-0.197380	-0.507237	-0.779092	-0.550923	0.013721	-0.014561	-0.834316
23311	-0.780950	0.211098	10.229872	-0.150853	0.103133	-0.711715	-0.188010	-0.510542	-0.784265	-0.562702	0.017288	-0.013024	-0.826376
23312	-0.353311	-0.085845	10.160291	-0.239362	0.164708	-0.906182	-0.172691	-0.511978	-0.788610	-0.576242	0.022879	-0.010527	-0.816891
23313	-0.870633	-0.824704	9.444976	-0.278820	0.210860	-1.054318	-0.154922	-0.510985	-0.792968	-0.593182	0.029756	-0.007932	-0.804479
23314	-1.529501	-1.109352	9.053297	-0.347424	0.209502	-1.109307	-0.134828	-0.507560	-0.798876	-0.610378	0.037344	-0.004107	-0.791219
23315	-2.028366	-2.014685	9.782508	-0.146854	0.190464	-1.173172	-0.112137	-0.505779	-0.803428	-0.628665	0.042354	-0.003225	-0.776515
23316	-2.047871	-1.730580	10.626988	0.016190	0.204475	-1.235332	-0.085399	-0.509720	-0.806814	-0.647643	0.045323	-0.004946	-0.760579
23317	-1.284802	-0.663177	9.306226	-0.137061	0.178473	-1.342265	-0.059971	-0.512706	-0.807735	-0.667695	0.050122	-0.003944	-0.742735
23318	-1.245444	-1.900655	8.960049	-0.439329	0.138326	-1.385404	-0.040678	-0.505749	-0.812699	-0.687533	0.058061	0.002180	-0.723825
23319	-0.824305	-1.768316	9.270326	-0.451800	0.134681	-1.406763	-0.017406	-0.491485	-0.818292	-0.707083	0.066381	0.008571	-0.703956
23320	-0.355572	-2.410516	9.648184	-0.401541	0.118862	-1.459604	0.004557	-0.474770	-0.824098	-0.726794	0.073385	0.014536	-0.682769
23321	-0.296064	-2.885432	10.209317	-0.518081	0.099393	-1.434216	0.027003	-0.451272	-0.830615	-0.745308	0.082084	0.022445	-0.661268
23322	-0.245532	-2.590657	10.788987	-0.652316	0.126340	-1.435065	0.046061	-0.425042	-0.836285	-0.762905	0.092727	0.031593	-0.639046
23323	-0.736809	-3.095809	11.068567	-0.568133	0.211336	-1.437630	0.065777	-0.400987	-0.841601	-0.779976	0.103409	0.038534	-0.616003
23324	-1.113090	-1.649266	9.716335	-0.448033	0.237970	-1.429170	0.085610	-0.376391	-0.843965	-0.796486	0.112118	0.043346	-0.592588
23325	-1.210396	-0.686672	8.103820	-0.322379	0.074934	-1.513176	0.103504	-0.352872	-0.846054	-0.813361	0.117007	0.049549	-0.567713
23326	-1.201427	-3.144625	8.075487	-0.243705	-0.055282	-1.551468	0.115433	-0.329592	-0.847287	-0.829952	0.118692	0.056891	-0.542085
23327	-1.233415	-3.628965	10.040647	-0.366339	-0.037709	-1.393821	0.121805	-0.308996	-0.849233	-0.843769	0.123034	0.064973	-0.518358
23328	-1.401714	-2.214954	11.163728	-0.474172	0.046676	-1.289127	0.129861	-0.288681	-0.850309	-0.855710	0.129743	0.072322	-0.495677
23329	-1.016955	-2.379371	9.495650	-0.359612	0.120311	-1.229981	0.139574	-0.262946	-0.851870	-0.866819	0.135558	0.077126	-0.473604
23330	-0.949545	-2.384434	8.798143	-0.236248	0.126492	-1.185007	0.146205	-0.242895	-0.852799	-0.877343	0.138934	0.080439	-0.452213
23331	-0.986934	-2.204379	8.601088	-0.134291	0.134401	-1.166560	0.155293	-0.223402	-0.850949	-0.887447	0.140876	0.082586	-0.431012
23332	-0.604799	-2.463547	8.972081	-0.098495	0.120266	-1.184149	0.163132	-0.211773	-0.849927	-0.897321	0.141618	0.084694	-0.409372
23333	0.116460	-2.586661	9.872774	-0.154198	0.097059	-1.166397	0.168136	-0.202028	-0.850932	-0.906308	0.143417	0.087537	-0.387782
23334	1.240245	-2.113444	10.200132	-0.230844	0.191236	-1.211802	0.175039	-0.185372	-0.849975	-0.915087	0.146873	0.089396	-0.364764
23335	0.190805	-5.034050	10.319791	-0.082628	0.299918	-1.131307	0.185835	-0.169416	-0.848826	-0.923341	0.148743	0.087876	-0.342920
23336	0.252660	-2.461434	10.276741	0.189288	0.383798	-1.072119	0.196785	-0.158347	-0.846830	-0.931682	0.145917	0.082744	-0.322227
23337	0.544345	-2.132456	8.499794	0.499245	0.303801	-1.128288	0.211712	-0.162771	-0.845300	-0.940586	0.136826	0.077187	-0.301029
23338	1.065462	-3.532123	8.248523	0.688696	0.280926	-1.085132	0.222793	-0.176404	-0.840982	-0.949104	0.123808	0.070790	-0.280823
23339	0.827976	-3.357905	9.564606	0.566695	0.285845	-1.048916	0.235555	-0.189096	-0.837192	-0.956492	0.113338	0.064855	-0.260905
23340	1.057126	-3.397428	9.807280	0.398291	0.334563	-0.998941	0.248798	-0.195277	-0.832834	-0.962794	0.106110	0.058714	-0.241498
23341	0.526028	-2.710246	9.824567	0.229790	0.322258	-0.934707	0.258144	-0.199672	-0.829297	-0.967951	0.102354	0.053492	-0.223011
23342	0.251164	-2.650876	9.664217	0.307995	0.238166	-0.837415	0.271479	-0.198659	-0.826024	-0.972404	0.096514	0.049302	-0.206605
23343	1.247293	-1.772527	9.242795	0.366492	0.155447	-0.722847	0.280785	-0.196540	-0.821397	-0.976097	0.089527	0.046294	-0.192551
23344	1.175568	-2.355654	9.472203	0.399873	0.120167	-0.606520	0.286133	-0.203355	-0.819748	-0.979154	0.081590	0.043577	-0.180834
23345	1.579980	-2.194736	9.648385	0.291362	0.065187	-0.374973	0.289916	-0.209892	-0.816022	-0.980978	0.076021	0.042053	-0.173593
23346	2.093974	-2.241474	9.830847	0.263529	0.076733	-0.158535	0.291523	-0.219401	-0.815369	-0.981974	0.070961	0.039960	-0.170571
23347	1.980800	-2.892875	10.434694	0.269447	0.079556	0.095183	0.292339	-0.227822	-0.812642	-0.982057	0.066280	0.037626	-0.172496
23348	1.774230	-1.040848	9.993989	0.284618	0.066905	0.320396	0.295625	-0.237748	-0.809454	-0.981345	0.061139	0.034990	-0.178882
23349	1.489918	-0.248252	8.936223	0.549076	0.005786	0.421063	0.293121	-0.256194	-0.805237	-0.980409	0.050853	0.032730	-0.187459
23350	0.837888	-0.927338	8.549563	1.028089	-0.109525	0.518488	0.289024	-0.290103	-0.802172	-0.979181	0.030593	0.030572	-0.198328
23351	-0.355218	-2.379866	10.234862	1.223140	-0.099297	0.664482	0.276743	-0.347586	-0.793317	-0.976850	0.006889	0.027559	-0.212031
23352	-0.101855	0.634032	10.281741	0.153925	0.027021	0.719368	0.268213	-0.378487	-0.787849	-0.973732	0.004369	0.026359	-0.226124
23353	0.118801	0.441035	9.859499	-0.504361	0.052327	0.684606	0.264825	-0.375211	-0.788152	-0.970478	0.014968	0.027814	-0.239111
23354	0.551851	-0.086818	9.003842	-0.350439	0.030539	0.692479	0.259211	-0.367580	-0.789019	-0.966967	0.022272	0.028769	-0.252292
23355	0.189583	0.227212	9.322967	-0.065813	-0.026118	0.646931	0.252469	-0.367273	-0.789172	-0.963577	0.023917	0.029552	-0.264714
23356	0.175118	0.207826	10.024541	-0.149831	-0.019199	0.610201	0.245165	-0.356917	-0.793322	-0.960194	0.027033	0.030503	-0.276344
23357	0.238669	0.978125	10.426938	-0.498299	0.009707	0.506561	0.239168	-0.350370	-0.794195	-0.957039	0.037001	0.032991	-0.285691
23358	-8.174091	-0.394028	8.191286	-0.526638	-0.430630	0.369595	0.234614	-0.346681	-0.795245	-0.954138	0.044828	0.044046	-0.292697
23359	1.145757	0.266945	8.238636	-0.716637	-0.007723	0.167931	0.233201	-0.321969	-0.801908	-0.952407	0.058684	0.048179	-0.295223
23360	0.412490	-0.973668	8.043266	-0.167407	-0.171747	0.148400	0.228998	-0.311088	-0.803791	-0.951153	0.060968	0.052347	-0.298078
23361	0.748707	-0.948967	9.900564	-0.101451	-0.268415	0.124602	0.221163	-0.297608	-0.809185	-0.949993	0.061477	0.057854	-0.300643
23362	0.641428	-1.479852	11.394852	-0.738251	-0.151464	0.059475	0.212269	-0.281408	-0.812998	-0.948438	0.074618	0.065176	-0.301082
23363	0.671246	-0.668938	10.836811	-0.725261	-0.086468	-0.003470	0.208813	-0.263065	-0.817896	-0.947173	0.087833	0.071115	-0.300152
23364	0.673115	-1.727572	9.897072	-0.655990	-0.037119	-0.052328	0.205829	-0.238891	-0.819283	-0.946179	0.099915	0.075933	-0.298322
23365	0.943072	-2.454785	9.492293	-0.767935	-0.000475	-0.011817	0.204146	-0.213229	-0.824009	-0.944614	0.114396	0.080477	-0.296888
23366	-0.025897	-2.580061	10.095153	-0.651872	0.006619	0.028959	0.206774	-0.172391	-0.825958	-0.942877	0.126751	0.084237	-0.296345
23367	1.021399	-2.957837	8.764937	-0.578454	-0.059886	0.032416	0.209115	-0.149331	-0.828076	-0.941062	0.137344	0.088635	-0.296112
23368	0.979968	-2.695733	9.436339	0.099519	-0.108885	0.053091	0.205222	-0.149718	-0.826227	-0.940813	0.134882	0.090039	-0.297608
23369	0.616962	-2.817437	9.606281	0.244389	-0.017865	0.091566	0.202564	-0.159610	-0.828720	-0.940894	0.130310	0.088599	-0.299813
23370	0.616831	-2.860750	10.384353	0.152827	0.039551	0.152763	0.202876	-0.169383	-0.828307	-0.940415	0.127900	0.086635	-0.302913
23371	0.488422	-1.898837	10.043279	0.023898	0.091992	0.202482	0.206247	-0.169945	-0.827465	-0.939419	0.128281	0.084141	-0.306523
23372	0.908531	-1.532299	9.080269	0.124148	0.105163	0.226141	0.209386	-0.174168	-0.828579	-0.938499	0.126933	0.080915	-0.310743
23373	1.307761	-1.778253	9.883805	0.356684	0.102327	0.222350	0.213338	-0.186540	-0.826707	-0.938185	0.121057	0.076123	-0.315214
23374	-3.794841	-1.885368	9.818457	0.290879	0.032323	0.115628	0.216539	-0.202979	-0.826017	-0.938184	0.115940	0.073489	-0.317754
23375	2.566852	-2.984237	10.363708	-0.840397	0.024694	0.162483	0.217501	-0.188870	-0.827176	-0.935136	0.131930	0.077815	-0.319469
23376	-1.169045	-2.061022	10.190280	-1.139049	0.010061	0.128084	0.219148	-0.157663	-0.829461	-0.931076	0.153419	0.084634	-0.319995
23377	2.005840	-3.052058	8.774587	-1.777822	0.040712	0.154137	0.221675	-0.099590	-0.829959	-0.924161	0.186742	0.094552	-0.319553
23378	1.920519	-3.481548	8.092742	-0.561342	0.002522	0.238597	0.222342	-0.059288	-0.825857	-0.920481	0.197534	0.097280	-0.322849
23379	0.767709	-4.657240	8.396754	0.720800	-0.056729	0.406437	0.223198	-0.072049	-0.827918	-0.920510	0.184474	0.091952	-0.331926
23380	-0.965057	-3.840429	7.632912	1.634858	0.019123	0.534797	0.226081	-0.122685	-0.829352	-0.922486	0.155358	0.078813	-0.344489
23381	-0.167088	-3.022025	8.337109	0.966594	0.067597	0.511510	0.229364	-0.177125	-0.827879	-0.921878	0.138620	0.069154	-0.355165
23382	1.091660	-3.265826	8.890553	0.491419	0.059995	0.507579	0.231180	-0.201837	-0.825583	-0.919613	0.130634	0.063234	-0.365033
23383	1.013499	-4.772511	9.863938	0.744891	-0.019031	0.588140	0.229799	-0.233044	-0.825354	-0.917095	0.117422	0.056533	-0.376767
23384	-0.285907	-2.785812	9.741858	1.045434	-0.071034	0.603322	0.226557	-0.275707	-0.820867	-0.914641	0.098323	0.048614	-0.389103
23385	-0.011126	-2.168293	9.479855	0.312293	-0.049154	0.501179	0.219826	-0.302550	-0.817822	-0.911261	0.092628	0.046018	-0.398631
23386	0.091472	-3.343496	9.213145	0.249920	-0.093585	0.431567	0.212990	-0.310116	-0.815998	-0.908129	0.087676	0.045016	-0.406924
23387	0.773970	-2.435686	8.974991	0.549023	-0.109300	0.380806	0.206621	-0.330987	-0.814824	-0.905824	0.077124	0.041833	-0.414469
23388	0.494324	-2.725642	9.387385	0.611589	-0.137267	0.374127	0.200780	-0.354848	-0.811635	-0.903437	0.065168	0.038752	-0.421964
23389	0.506689	-2.009129	9.371486	0.569427	-0.163590	0.395016	0.192228	-0.381954	-0.806514	-0.900639	0.053810	0.036400	-0.429685
23390	0.613221	-2.312329	9.583350	0.310546	-0.258302	0.426172	0.179342	-0.396546	-0.805951	-0.897038	0.046258	0.038003	-0.437879
23391	0.433869	-2.074782	9.736614	-0.038615	-0.302204	0.457933	0.164462	-0.402983	-0.804253	-0.892718	0.044710	0.043395	-0.446288
23392	0.185253	-2.382474	9.146488	-0.301893	-0.314464	0.518558	0.148475	-0.394208	-0.807520	-0.887460	0.047693	0.051313	-0.455530
23393	0.253821	-1.579183	9.340161	-0.140302	-0.323421	0.593860	0.132263	-0.390861	-0.811607	-0.881504	0.047955	0.057824	-0.466163
23394	0.173570	-1.332263	9.665693	-0.300538	-0.330532	0.601546	0.116155	-0.384801	-0.812847	-0.875130	0.050814	0.065944	-0.476673
23395	0.173091	-0.743608	10.273212	-0.497348	-0.271219	0.598671	0.097927	-0.368683	-0.817164	-0.868445	0.057807	0.074835	-0.486684
23396	0.522875	-0.085230	9.407880	-0.212508	-0.253487	0.562088	0.083333	-0.353943	-0.820394	-0.862277	0.059817	0.080725	-0.496371
23397	0.795308	-0.800748	8.902287	-0.061995	-0.304041	0.513440	0.069065	-0.351422	-0.822978	-0.856565	0.058700	0.085948	-0.505434
23398	0.535295	-0.767788	11.154112	-0.003065	-0.218657	0.503639	0.055845	-0.352981	-0.821770	-0.851037	0.057350	0.089203	-0.514286
23399	1.337506	-0.630083	9.471485	0.117441	-0.120368	0.444778	0.048204	-0.354841	-0.821418	-0.846365	0.054827	0.089481	-0.522162
23400	1.418510	-2.113887	8.896235	0.033409	-0.177955	0.418970	0.038116	-0.359402	-0.821312	-0.841661	0.053094	0.091755	-0.529499
23401	0.940708	-2.813666	10.838737	-0.122794	-0.171396	0.477732	0.026426	-0.356354	-0.820211	-0.836130	0.054166	0.095414	-0.537447
23402	0.784259	-2.390753	10.325901	-0.222966	-0.098721	0.507370	0.018894	-0.352239	-0.823778	-0.830171	0.057738	0.098980	-0.545606
23403	0.729131	-1.954267	9.004942	-0.058193	-0.084416	0.519331	0.012241	-0.345009	-0.823608	-0.824240	0.058773	0.100392	-0.554162
23404	0.940777	-2.071259	9.035414	-0.052958	-0.125642	0.534993	0.004433	-0.340488	-0.822935	-0.817946	0.059267	0.102485	-0.562982
23405	1.266562	-1.760866	9.132291	0.150031	-0.129263	0.558452	-0.004628	-0.343970	-0.821423	-0.811532	0.056449	0.102234	-0.572519
23406	1.119182	-1.782940	9.402444	0.142808	-0.089074	0.577083	-0.012905	-0.347998	-0.821211	-0.804837	0.054226	0.101455	-0.582241
23407	1.553635	-1.486300	9.998048	0.195554	-0.045587	0.584591	-0.020923	-0.352843	-0.819343	-0.798111	0.051637	0.099271	-0.592029
23408	1.832825	-1.617692	10.210399	0.168585	0.001448	0.619696	-0.026085	-0.357839	-0.818160	-0.790863	0.050125	0.096673	-0.602227
23409	2.053623	-1.789207	9.735536	0.072018	0.024200	0.624271	-0.030620	-0.359172	-0.816823	-0.783430	0.050321	0.094841	-0.612137
23410	2.201245	-2.078989	9.721319	0.016486	0.043359	0.641456	-0.033744	-0.358071	-0.814970	-0.775553	0.051735	0.093378	-0.622192
23411	1.669051	-2.236733	10.257562	0.098585	0.086195	0.686384	-0.038408	-0.358860	-0.814909	-0.767231	0.052354	0.090218	-0.632832
23412	1.455990	-1.647862	10.393527	-0.014254	0.113241	0.716682	-0.039700	-0.359668	-0.814769	-0.758236	0.055225	0.087969	-0.643653
23413	1.057474	-1.325154	10.311764	-0.017754	0.137882	0.710765	-0.041410	-0.355451	-0.814574	-0.749270	0.058262	0.085445	-0.654140
23414	0.610998	-0.958569	10.300606	-0.067789	0.169503	0.707199	-0.041948	-0.352326	-0.814279	-0.740163	0.062634	0.083022	-0.664337
23415	-0.317829	-1.180745	9.988869	-0.039122	0.159361	0.704087	-0.039635	-0.348674	-0.814022	-0.730991	0.066220	0.080365	-0.674395
23416	-0.879709	-0.397378	9.178429	0.147214	0.122979	0.673893	-0.038576	-0.347107	-0.816441	-0.722255	0.066740	0.075741	-0.684219
23417	-1.345171	-0.977629	8.558206	0.192024	0.076932	0.658227	-0.040633	-0.351848	-0.813636	-0.713594	0.065763	0.071070	-0.693836
23418	-2.030901	-1.008055	9.443265	0.350097	0.002571	0.676913	-0.045134	-0.359425	-0.811719	-0.704610	0.061692	0.065336	-0.703883
23419	-1.680001	-0.230722	9.732726	0.316949	-0.002875	0.681105	-0.051427	-0.371607	-0.809180	-0.695362	0.057879	0.059866	-0.713819
23420	-0.862852	-0.376083	8.320661	0.268864	-0.072746	0.647654	-0.058260	-0.379986	-0.806210	-0.686300	0.053805	0.056341	-0.723134
23421	-0.401921	-1.104059	8.940302	0.401246	-0.170864	0.605667	-0.068307	-0.393234	-0.803112	-0.677735	0.046319	0.051975	-0.732003
23422	-0.154044	-1.251866	9.996183	0.250829	-0.136205	0.608093	-0.079930	-0.402810	-0.800212	-0.668891	0.041486	0.049636	-0.740540
23423	0.410310	-0.623843	9.147942	0.302850	-0.092379	0.615702	-0.090034	-0.411262	-0.797977	-0.659901	0.036467	0.045626	-0.749079
23424	0.449830	-0.514518	9.610232	0.336945	-0.050433	0.594955	-0.097907	-0.419638	-0.794992	-0.651156	0.031736	0.040859	-0.757178
23425	0.321756	-0.886782	10.231836	0.462180	0.028238	0.604913	-0.103560	-0.431148	-0.791172	-0.642271	0.026393	0.032875	-0.765318
23426	0.793854	-0.386425	10.694890	0.422876	0.110230	0.604873	-0.109312	-0.448631	-0.786512	-0.633269	0.022974	0.024715	-0.773196
23427	0.555552	-0.620351	10.660615	0.135810	0.195123	0.597826	-0.111351	-0.455679	-0.785396	-0.624165	0.024273	0.019678	-0.780667
23428	-0.262691	-0.256911	11.032300	0.041946	0.283626	0.597775	-0.109026	-0.454198	-0.785159	-0.614945	0.028341	0.015240	-0.787913
23429	0.503957	0.282840	10.186038	0.146146	0.330967	0.547496	-0.105120	-0.456391	-0.786265	-0.606481	0.031595	0.008366	-0.794426
23430	0.903634	-0.508255	8.883088	0.372737	0.264791	0.509883	-0.103264	-0.464818	-0.784451	-0.598639	0.031292	-0.001043	-0.800407
23431	-0.191423	-1.054902	9.782568	0.416435	0.191484	0.492510	-0.100621	-0.475150	-0.781898	-0.590988	0.029007	-0.010421	-0.806091
23432	-1.069320	0.400296	10.768066	0.370045	0.213468	0.450495	-0.101602	-0.487635	-0.777644	-0.583890	0.027908	-0.019124	-0.811128
23433	-0.070700	0.955971	10.215554	0.259732	0.228402	0.333257	-0.097915	-0.499874	-0.774227	-0.578540	0.028081	-0.026328	-0.814745
23434	-0.423732	0.230394	9.544629	0.219006	0.207854	0.246504	-0.096716	-0.507076	-0.771622	-0.574559	0.028732	-0.032394	-0.817317
23435	-1.448147	-0.544967	9.756017	0.217149	0.148652	0.234084	-0.092799	-0.513750	-0.768539	-0.570772	0.028179	-0.037903	-0.819749
23436	-0.786789	0.101475	9.714489	0.113525	0.070683	0.179230	-0.090700	-0.517969	-0.768868	-0.567881	0.027834	-0.040627	-0.821636
23437	-0.355543	0.311645	9.549781	-0.108135	0.026043	0.120094	-0.092524	-0.516874	-0.768061	-0.565850	0.029056	-0.039299	-0.823058
23438	-1.188710	-0.034374	9.091617	-0.116717	0.035294	0.053286	-0.092667	-0.514294	-0.768290	-0.564916	0.030845	-0.037764	-0.823706
23439	-1.088385	-0.175618	8.771932	0.024805	0.012700	0.020699	-0.093063	-0.512119	-0.770058	-0.564609	0.030465	-0.038403	-0.823901
23440	-1.156172	-0.203683	8.858702	0.046215	0.016179	0.033216	-0.091627	-0.513620	-0.770351	-0.564118	0.030113	-0.039323	-0.824208
23441	-1.507661	-0.083290	9.584016	-0.073768	0.024836	0.036012	-0.089947	-0.511048	-0.772916	-0.563489	0.031086	-0.038475	-0.824642
23442	-1.114894	0.133401	9.881090	0.028096	-0.008598	0.048890	-0.091123	-0.509685	-0.772628	-0.562747	0.030518	-0.038828	-0.825152
23443	-1.046498	0.228159	10.371799	0.115754	-0.024422	0.037123	-0.091236	-0.513350	-0.771252	-0.562253	0.028562	-0.040546	-0.825477
23444	-0.876287	0.412755	9.829377	-0.052264	-0.043580	0.004987	-0.091498	-0.513621	-0.770224	-0.562219	0.028355	-0.039152	-0.825574
23445	-0.973726	-0.043538	9.788927	-0.229256	-0.041745	-0.032488	-0.093337	-0.507229	-0.773598	-0.562684	0.030062	-0.034925	-0.825387
23446	-0.602587	0.526677	10.032579	-0.215711	-0.017357	-0.056093	-0.093756	-0.499759	-0.777366	-0.563526	0.032170	-0.031091	-0.824886
23447	-0.564368	-0.537187	9.834991	-0.121737	0.010714	-0.054649	-0.091204	-0.492171	-0.777587	-0.564375	0.033541	-0.029184	-0.824321
23448	-1.301013	-0.250610	10.445388	-0.003814	0.078970	-0.009218	-0.088864	-0.491910	-0.779928	-0.564518	0.034819	-0.029963	-0.824141
23449	-0.862733	0.947472	10.135781	0.091247	0.127954	-0.027614	-0.082909	-0.491672	-0.777577	-0.564990	0.035713	-0.032926	-0.823667
23450	-0.590123	-0.067506	9.220639	0.114664	0.081785	-0.056077	-0.079767	-0.497119	-0.777421	-0.565980	0.035729	-0.035654	-0.822872
23451	-1.383633	-0.300341	9.700601	0.048276	0.025008	-0.047774	-0.073002	-0.501227	-0.777305	-0.566816	0.035447	-0.036712	-0.822262
23452	-1.204479	0.432635	9.988631	0.044603	0.018721	-0.032754	-0.073768	-0.504754	-0.775019	-0.567419	0.035202	-0.037590	-0.821817
23453	-0.991809	0.479602	9.374573	0.158951	-0.066128	-0.001428	-0.072971	-0.507880	-0.775446	-0.567633	0.032137	-0.039482	-0.821706
23454	-1.363188	0.553629	9.042209	0.314545	-0.151666	0.003055	-0.076170	-0.517774	-0.771519	-0.567936	0.025999	-0.042886	-0.821543
23455	-0.756169	0.688574	9.105807	0.378885	-0.207842	0.003164	-0.080674	-0.528478	-0.763990	-0.568269	0.018111	-0.046804	-0.821311
23456	-0.501267	0.874815	9.317213	0.375272	-0.228956	-0.000506	-0.087726	-0.546226	-0.757901	-0.568651	0.010014	-0.050320	-0.820977
23457	-0.436188	0.859802	9.292449	0.274147	-0.255241	-0.003123	-0.094812	-0.556779	-0.753538	-0.569028	0.002525	-0.051966	-0.820671
23458	-0.188434	0.723670	9.447344	0.017315	-0.209956	0.014449	-0.100231	-0.564082	-0.749424	-0.569052	-0.001204	-0.049818	-0.820790
23459	-0.280805	1.295886	9.949736	-0.236796	-0.133147	0.027989	-0.106206	-0.561063	-0.751358	-0.568753	-0.000926	-0.044454	-0.821306
23460	-0.154966	1.344568	9.675268	-0.300974	-0.059589	0.003974	-0.110644	-0.553163	-0.755704	-0.568778	0.001444	-0.038788	-0.821575
23461	-0.124127	0.924058	9.867214	-0.297254	-0.028936	-0.025947	-0.113011	-0.543645	-0.761604	-0.569239	0.004141	-0.033616	-0.821474
23462	-0.878901	0.027485	10.449749	-0.186516	0.033229	0.017412	-0.112780	-0.536586	-0.765001	-0.568951	0.006727	-0.030888	-0.821764
23463	-1.224548	-0.025111	10.456932	-0.043672	0.069931	0.097103	-0.112133	-0.535367	-0.766794	-0.567336	0.008140	-0.031020	-0.822861
23464	-1.066636	0.786418	10.426451	-0.143841	0.089095	0.099205	-0.111112	-0.532929	-0.765760	-0.565665	0.011105	-0.029637	-0.824028
23465	-0.115980	1.051356	9.834965	-0.329693	0.106464	0.065973	-0.111270	-0.523694	-0.772850	-0.564459	0.016371	-0.025490	-0.824905
23466	-0.345590	0.328340	10.316442	-0.322461	0.179971	0.053866	-0.109887	-0.513926	-0.776366	-0.563396	0.022880	-0.022175	-0.825572
23467	-0.629252	-0.169881	10.245878	-0.238420	0.239527	0.084639	-0.103966	-0.503639	-0.780715	-0.561802	0.029305	-0.021026	-0.826485
23468	-1.281541	-0.218107	10.113980	-0.172584	0.248306	0.173456	-0.098550	-0.495792	-0.784951	-0.558757	0.035203	-0.021020	-0.828317
23469	-1.310822	0.414558	10.097475	-0.108310	0.209767	0.198596	-0.093912	-0.490115	-0.785478	-0.555323	0.039657	-0.021786	-0.830403
23470	-0.566532	0.196475	9.098515	-0.119666	0.164375	0.150520	-0.091326	-0.487005	-0.788436	-0.552693	0.043578	-0.021700	-0.831962
23471	-0.516400	-0.559006	9.113427	-0.095654	0.070754	0.150186	-0.090831	-0.482256	-0.789551	-0.550108	0.045587	-0.021070	-0.833582
23472	-1.303481	-0.557262	9.249999	-0.011637	0.000116	0.145490	-0.092652	-0.480345	-0.790788	-0.547713	0.045583	-0.020967	-0.835161
23473	-1.191303	-0.408407	9.454997	-0.165421	-0.024418	0.109026	-0.095787	-0.476121	-0.790957	-0.545779	0.046812	-0.018077	-0.836425
23474	-0.941058	-0.543640	9.910255	-0.179787	-0.010594	0.110620	-0.099452	-0.469449	-0.791992	-0.543802	0.048484	-0.015014	-0.837677
23475	-0.860178	-0.717049	10.032520	0.004526	0.031389	0.119102	-0.101022	-0.465910	-0.793729	-0.541835	0.048803	-0.015559	-0.838923
23476	-0.553839	-0.403708	9.471179	0.082328	0.034870	0.146102	-0.101408	-0.467402	-0.792071	-0.539493	0.048376	-0.017418	-0.840419
23477	-0.869406	-0.628320	9.139706	0.056400	-0.024437	0.132537	-0.102574	-0.468483	-0.790653	-0.537363	0.047185	-0.018213	-0.841833
23478	-0.999480	-0.606079	9.789892	0.111574	-0.070103	0.167168	-0.107113	-0.469002	-0.789436	-0.534722	0.044671	-0.019454	-0.843622
23479	-0.473535	-0.339588	10.196927	0.045474	-0.045803	0.140227	-0.111654	-0.469250	-0.788088	-0.532451	0.043227	-0.019810	-0.845124
23480	-0.617950	-0.603916	9.897163	-0.031382	-0.001963	0.139821	-0.113092	-0.467070	-0.788302	-0.530108	0.043398	-0.019339	-0.846598
23481	-1.256945	-0.833620	10.222036	-0.187127	0.028712	0.152153	-0.117264	-0.462704	-0.788711	-0.527392	0.045694	-0.016528	-0.848231
23482	-1.912133	-0.638776	10.926796	-0.201623	0.087280	0.191252	-0.117579	-0.451299	-0.791288	-0.523975	0.049163	-0.014162	-0.850195
23483	-1.269715	0.404019	10.688136	0.067142	0.122321	0.137849	-0.115128	-0.449004	-0.791430	-0.521697	0.050416	-0.016678	-0.851477
23484	-0.633086	0.017896	8.726974	0.164368	0.075553	0.044757	-0.113304	-0.452817	-0.787519	-0.521121	0.049898	-0.020270	-0.851782
23485	-1.082249	-0.666406	8.725387	0.092738	-0.006532	0.028072	-0.112515	-0.455808	-0.785893	-0.520776	0.048724	-0.021756	-0.852024
23486	-1.519260	-0.707061	10.045529	0.155033	-0.043478	0.054922	-0.114560	-0.462042	-0.784384	-0.520073	0.046269	-0.023960	-0.852531
23487	-1.226119	0.750891	10.984913	0.278401	-0.001799	0.072903	-0.116352	-0.468822	-0.780063	-0.519117	0.043236	-0.028722	-0.853125
23488	-0.954174	1.004592	9.707090	0.263464	0.028169	0.057921	-0.115686	-0.474258	-0.776021	-0.518383	0.040873	-0.033520	-0.853514
23489	-1.285981	0.552378	8.830065	0.244648	-0.043309	0.064601	-0.116559	-0.482943	-0.771989	-0.517538	0.037476	-0.037313	-0.854025
23490	-1.386431	0.678928	9.063073	0.195371	-0.111567	0.053472	-0.120824	-0.488081	-0.767615	-0.516902	0.033433	-0.039495	-0.854479
23491	-1.212211	0.726179	9.230324	0.170216	-0.132689	0.065502	-0.123764	-0.498385	-0.762798	-0.516030	0.029289	-0.041129	-0.855081
23492	-0.975316	0.765166	9.214310	0.160272	-0.169536	0.077569	-0.130751	-0.503236	-0.759022	-0.514986	0.024597	-0.042126	-0.855810
23493	-0.682309	0.539894	9.432672	0.158261	-0.182003	0.115261	-0.136722	-0.504292	-0.755480	-0.513271	0.019682	-0.043078	-0.856919
23494	-0.843667	0.926739	9.695630	0.091833	-0.164649	0.163426	-0.145398	-0.507912	-0.752821	-0.510691	0.015703	-0.042987	-0.858545
23495	-0.720355	1.273494	10.157524	0.018570	-0.086036	0.152626	-0.150472	-0.506258	-0.750421	-0.508181	0.013822	-0.042565	-0.860087
23496	-0.356016	1.591449	9.679841	0.026005	-0.008991	0.129134	-0.154370	-0.505559	-0.749073	-0.506018	0.013219	-0.042918	-0.861353
23497	-0.302328	0.999125	9.581255	0.033476	0.021793	0.068364	-0.155295	-0.504062	-0.746480	-0.504862	0.013081	-0.043843	-0.861987
23498	-0.280086	0.738699	9.409860	-0.057714	0.045441	0.062442	-0.154512	-0.503658	-0.748540	-0.503776	0.014318	-0.043285	-0.862630
23499	-1.099234	0.301245	9.757929	-0.052396	0.054362	0.064424	-0.154396	-0.501351	-0.748262	-0.502634	0.015617	-0.043047	-0.863286
23500	-1.303558	0.069213	10.429862	-0.124130	0.094452	0.090481	-0.153508	-0.497419	-0.749007	-0.500995	0.018343	-0.041844	-0.864243
23501	-0.940421	0.876996	10.484075	-0.242189	0.127530	0.093320	-0.150179	-0.489020	-0.750514	-0.499211	0.022809	-0.039072	-0.865299
23502	-0.389692	0.928497	9.855138	-0.259779	0.139854	0.047274	-0.147102	-0.480210	-0.755091	-0.498203	0.027711	-0.035956	-0.865871
23503	-0.703939	0.200122	9.940789	-0.169413	0.084019	0.024764	-0.142086	-0.472907	-0.755223	-0.497649	0.030730	-0.033965	-0.866168
23504	-0.608609	0.017376	10.192584	-0.122162	0.056779	0.046086	-0.141074	-0.467074	-0.757233	-0.496782	0.032823	-0.032405	-0.866649
23505	-1.241643	-0.044908	10.230970	-0.068518	0.005366	0.038537	-0.140828	-0.464225	-0.757978	-0.496098	0.033474	-0.031366	-0.867054
23506	-1.782661	-0.080458	10.595678	-0.157855	0.010764	0.000163	-0.139287	-0.460567	-0.759633	-0.496031	0.035151	-0.028698	-0.867118
23507	-1.337318	0.061194	10.867406	-0.281155	0.053490	-0.032414	-0.138543	-0.452696	-0.762774	-0.496389	0.038826	-0.024410	-0.866888
23508	-1.050149	-0.246567	9.260997	-0.311269	0.096648	-0.044928	-0.135877	-0.442665	-0.762587	-0.496914	0.043538	-0.019900	-0.866479
23509	-1.221810	-0.589325	8.410281	-0.315788	0.060960	-0.023941	-0.132011	-0.434538	-0.769235	-0.497051	0.047706	-0.015077	-0.866278
23510	-1.519643	-0.383742	8.818916	-0.173662	0.007611	-0.019452	-0.129717	-0.426404	-0.770729	-0.497270	0.049494	-0.012087	-0.866099
23511	-1.492657	-0.680371	9.404007	0.058645	-0.038047	0.020766	-0.129210	-0.424235	-0.770972	-0.497007	0.048250	-0.012815	-0.866309
23512	-0.900123	-0.540899	9.338021	0.010308	-0.079334	0.015710	-0.130249	-0.424502	-0.770189	-0.496817	0.046693	-0.012182	-0.866512
23513	-0.701593	-0.793436	9.049852	-0.238342	-0.099475	-0.003022	-0.133764	-0.422039	-0.769985	-0.496697	0.047340	-0.007096	-0.866603
23514	-0.924232	-0.877039	9.454515	-0.277818	-0.094287	0.010849	-0.137187	-0.411839	-0.771758	-0.496309	0.048387	-0.001317	-0.866795
23515	-1.082287	-0.719563	10.217034	-0.050845	-0.069090	0.062003	-0.140062	-0.406801	-0.773462	-0.495218	0.047707	0.000175	-0.867458
23516	-1.287994	-0.459578	10.563023	0.117403	0.003550	0.067124	-0.142149	-0.404618	-0.773409	-0.494207	0.046529	-0.001923	-0.868096
23517	-0.585023	-0.062055	10.229915	0.096272	0.087493	0.027498	-0.139930	-0.408567	-0.771172	-0.493846	0.047105	-0.004512	-0.868261
23518	-0.663189	-0.831607	9.248530	-0.028743	0.124503	0.006342	-0.138486	-0.410746	-0.772754	-0.493754	0.049474	-0.005212	-0.868178
23519	-1.278329	-0.470532	10.937680	0.140988	0.144440	0.027258	-0.130308	-0.412147	-0.773274	-0.493434	0.050601	-0.009125	-0.868262
23520	-1.107765	-0.250902	10.842614	0.282715	0.189214	-0.034995	-0.124427	-0.420595	-0.772931	-0.494342	0.051026	-0.015829	-0.867624
23521	-1.792670	-0.749392	8.874741	-0.110457	0.153154	-0.106575	-0.118066	-0.421443	-0.773676	-0.496059	0.054849	-0.015335	-0.866419
23522	-2.604898	-0.206904	8.830312	-0.257034	0.079976	-0.158660	-0.112917	-0.413732	-0.775473	-0.498551	0.058757	-0.011463	-0.864791
23523	-2.288551	-0.195390	8.683536	0.092265	0.020724	-0.249822	-0.109557	-0.411714	-0.775503	-0.502994	0.058369	-0.013056	-0.862218
23524	-2.172032	-0.100815	8.450527	0.087155	-0.043851	-0.318835	-0.106795	-0.418379	-0.776122	-0.508635	0.056743	-0.013706	-0.859001
23525	-3.013978	-0.011504	8.771206	-0.211504	-0.048888	-0.368349	-0.104081	-0.417037	-0.775636	-0.514736	0.058351	-0.009319	-0.855310
23526	-3.562451	0.263026	9.067452	-0.358051	-0.025113	-0.409650	-0.101283	-0.404697	-0.779918	-0.521338	0.061605	-0.002417	-0.851120
23527	-2.672616	0.102631	9.216530	-0.152854	-0.048787	-0.488730	-0.098199	-0.398332	-0.782467	-0.529447	0.062685	0.001015	-0.846023
23528	-2.268142	-0.063675	9.340891	-0.123048	-0.102978	-0.570816	-0.095359	-0.396039	-0.782616	-0.538946	0.062155	0.004944	-0.840029
23529	-2.279520	-0.671570	10.275974	-0.450179	-0.144975	-0.688045	-0.093968	-0.388172	-0.784997	-0.549849	0.064846	0.014593	-0.832615
23530	-1.679233	-1.811511	10.226453	-0.711369	-0.139895	-0.707966	-0.094318	-0.370794	-0.787259	-0.560593	0.070044	0.028934	-0.824617
23531	-0.513812	-2.253876	10.095970	-0.858298	-0.056402	-0.640441	-0.093789	-0.344458	-0.795603	-0.569770	0.078718	0.044351	-0.816822
23532	-0.772026	-1.900443	10.195977	-0.659937	-0.010970	-0.568190	-0.091442	-0.321120	-0.800028	-0.577944	0.085468	0.056189	-0.809641
23533	-1.571752	-2.321362	10.496009	-0.543934	0.094028	-0.478700	-0.087006	-0.300237	-0.804507	-0.584777	0.093108	0.064487	-0.803249
23534	-1.845539	-1.461211	11.109007	-0.443251	0.172494	-0.374341	-0.079820	-0.285342	-0.807291	-0.590172	0.100500	0.070331	-0.797904
23535	-1.773046	-1.386364	9.030653	-0.216949	0.144825	-0.310189	-0.073533	-0.273430	-0.807268	-0.594823	0.105327	0.072401	-0.793631
23536	-1.858883	-1.905550	8.900469	-0.093894	0.034530	-0.249850	-0.068865	-0.273727	-0.807084	-0.598659	0.106556	0.074056	-0.790423
23537	-1.384825	-1.789208	8.832836	-0.072786	-0.089947	-0.203562	-0.070429	-0.271546	-0.808322	-0.601529	0.106118	0.076375	-0.788079
23538	-0.328653	-2.640682	8.333339	0.000148	-0.141948	-0.114701	-0.075233	-0.269891	-0.808876	-0.603143	0.103630	0.078373	-0.786980
23539	0.746902	-1.538996	10.369657	0.134142	-0.087586	-0.101334	-0.078853	-0.272859	-0.807055	-0.604837	0.100804	0.077244	-0.786158
23540	1.313860	-1.288573	11.131797	0.219523	0.076731	-0.156648	-0.079072	-0.281682	-0.804573	-0.607877	0.099039	0.073229	-0.784420
23541	0.546241	0.096971	10.853971	0.228643	0.129970	-0.360300	-0.074873	-0.291751	-0.802425	-0.614135	0.097926	0.068500	-0.780101
23542	-0.575572	-1.085890	9.679793	0.127838	0.125850	-0.598844	-0.068218	-0.299796	-0.801576	-0.623877	0.097419	0.066179	-0.772598
23543	-0.208058	-0.673079	9.558816	0.003649	0.117525	-0.832431	-0.058220	-0.301342	-0.803151	-0.636805	0.098177	0.065975	-0.761898
23544	0.832110	-1.751467	9.525432	0.068650	0.135065	-0.961077	-0.049649	-0.304103	-0.802536	-0.651662	0.098004	0.065137	-0.749326
23545	0.512780	-1.514349	9.968257	0.180105	0.184343	-1.069216	-0.036895	-0.312587	-0.802553	-0.668123	0.097015	0.061892	-0.735098
23546	-1.786559	-1.968893	10.391376	0.153503	0.171093	-1.139363	-0.023899	-0.317543	-0.803051	-0.685219	0.095975	0.059600	-0.719522
23547	-2.013109	-1.214103	9.700333	0.120007	0.112031	-1.244443	-0.010918	-0.321415	-0.801102	-0.703267	0.094506	0.058408	-0.702191
23548	-1.118645	-1.718113	9.167776	0.401903	0.128169	-1.437428	0.001448	-0.331527	-0.798563	-0.724058	0.088868	0.053714	-0.681878
23549	-0.455271	-2.788859	8.313503	0.504269	0.033044	-1.529067	0.016047	-0.347761	-0.794578	-0.745453	0.080460	0.048776	-0.659884
23550	-0.404004	-3.779469	10.084695	0.564652	-0.040870	-1.504479	0.028320	-0.365340	-0.790315	-0.765800	0.069937	0.044393	-0.637721
23551	0.881112	-3.715389	10.723154	0.326940	-0.023358	-1.383172	0.038630	-0.380873	-0.784464	-0.783562	0.063566	0.042349	-0.616601
23552	1.071422	-1.404261	10.430884	-0.073388	-0.049979	-1.285311	0.049132	-0.381201	-0.783854	-0.799025	0.062932	0.045722	-0.596245
23553	0.940262	-1.485244	9.566007	0.153757	-0.098775	-1.250306	0.058588	-0.378808	-0.785126	-0.813785	0.058259	0.046959	-0.576329
23554	0.625370	-2.280752	8.929995	0.713479	-0.124841	-1.160901	0.064357	-0.392279	-0.781496	-0.827582	0.044046	0.042172	-0.558023
23555	0.363699	-1.389407	8.764676	0.877629	-0.158198	-1.054702	0.070441	-0.417292	-0.775417	-0.839684	0.026989	0.035898	-0.541215
23556	0.545888	-0.919790	9.446147	0.682111	-0.218118	-0.985825	0.075195	-0.437140	-0.767986	-0.850324	0.012410	0.032769	-0.525092
23557	0.618367	-0.252842	9.890533	0.431117	-0.204545	-0.887047	0.080979	-0.453599	-0.764001	-0.859454	0.002463	0.031943	-0.510207
23558	0.831386	-0.527412	10.298855	0.321615	-0.182132	-0.817399	0.086469	-0.465306	-0.757399	-0.867563	-0.005495	0.031897	-0.496273
23559	0.251852	-0.567877	11.317452	0.387142	-0.128235	-0.679120	0.091695	-0.473887	-0.754867	-0.874088	-0.013790	0.030220	-0.484631
23560	0.164678	0.111968	10.066851	0.458682	-0.058097	-0.611184	0.096284	-0.486539	-0.749031	-0.879756	-0.022785	0.026689	-0.474128
23561	0.431080	0.570824	9.803095	0.376209	-0.049510	-0.564151	0.102672	-0.493633	-0.747528	-0.884847	-0.030053	0.023733	-0.464305
23562	0.846070	0.857035	10.083956	0.234792	0.009712	-0.542129	0.109315	-0.502087	-0.742323	-0.889692	-0.034418	0.021124	-0.454771
23563	0.733016	0.614101	8.995985	-0.058214	0.027563	-0.611160	0.117506	-0.507426	-0.740188	-0.895256	-0.033303	0.020749	-0.443821
23564	0.083493	-0.050695	8.571019	-0.424765	0.005153	-0.673764	0.127035	-0.493358	-0.744041	-0.901413	-0.025971	0.024046	-0.431511
23565	-0.111312	0.017142	9.811021	-0.712578	0.019962	-0.767404	0.137823	-0.470606	-0.751418	-0.908234	-0.013190	0.029419	-0.417219
23566	0.099850	0.482156	10.633965	-0.661952	0.073384	-0.886667	0.149076	-0.436182	-0.762280	-0.915633	-0.001117	0.033441	-0.400620
23567	0.203098	0.117908	8.961210	-0.460802	0.112516	-0.991750	0.161528	-0.411269	-0.766583	-0.923455	0.007675	0.035010	-0.382030
23568	0.766779	-0.038189	8.111103	-0.478462	0.052266	-1.038981	0.174140	-0.392059	-0.770560	-0.931118	0.016140	0.037926	-0.362382
23569	1.197683	-0.569355	8.526609	-0.541578	0.000239	-0.962334	0.184126	-0.366590	-0.775334	-0.937697	0.025580	0.042155	-0.343937
23570	1.222150	-0.570006	9.948963	-0.340234	0.004876	-0.809327	0.191012	-0.343684	-0.779061	-0.942954	0.031271	0.044889	-0.328398
23571	1.026227	-0.284393	10.050056	-0.165694	-0.014707	-0.633540	0.194435	-0.328633	-0.781274	-0.946924	0.033768	0.046686	-0.316252
23572	1.317012	0.174983	10.804965	-0.025201	-0.024075	-0.461613	0.198671	-0.320647	-0.781772	-0.949766	0.033627	0.047691	-0.307472
23573	1.877961	0.292535	10.568387	0.102865	-0.045559	-0.289950	0.200094	-0.319840	-0.782298	-0.951567	0.031039	0.048195	-0.302048
23574	1.418314	-0.148419	9.901654	0.179489	-0.107540	-0.220822	0.196993	-0.321860	-0.782015	-0.952888	0.026726	0.049374	-0.298082
23575	0.544336	-0.119406	9.296764	0.112882	-0.146766	-0.127764	0.194681	-0.325920	-0.781764	-0.953567	0.023444	0.051650	-0.295791
23576	0.604900	0.245721	9.314857	0.125105	-0.169685	-0.066020	0.188875	-0.330775	-0.782238	-0.953823	0.019952	0.054257	-0.294753
23577	1.316631	0.474175	10.339825	0.246519	-0.059986	-0.001484	0.184634	-0.337540	-0.781984	-0.953866	0.014690	0.054026	-0.294965
23578	1.908996	0.589643	10.287982	0.198097	0.087547	0.067276	0.185309	-0.343109	-0.780766	-0.953599	0.011464	0.051247	-0.296466
23579	1.250073	0.313117	9.406185	0.152532	0.142986	0.091978	0.188456	-0.349914	-0.779853	-0.953239	0.009211	0.047699	-0.298287
23580	1.176940	-0.123833	9.461868	0.167541	0.107938	0.121852	0.190820	-0.356715	-0.777390	-0.952615	0.006740	0.044699	-0.300802
23581	1.448568	0.016234	10.345437	0.138515	0.083030	0.177872	0.192411	-0.365142	-0.773648	-0.951640	0.004446	0.042387	-0.304246
23582	2.121188	0.569311	9.685169	-0.097265	0.130288	0.118093	0.194225	-0.365152	-0.773290	-0.950986	0.007153	0.040568	-0.306479
23583	1.461747	0.218426	8.865001	-0.216972	0.076465	0.081924	0.193939	-0.359992	-0.774133	-0.950519	0.011431	0.040610	-0.307789
23584	1.243121	-0.334843	9.833738	0.104931	0.058899	0.091187	0.197559	-0.358246	-0.773914	-0.950008	0.009837	0.038903	-0.309636
23585	1.775542	-0.178744	10.333166	0.435003	0.041223	0.091627	0.198387	-0.369520	-0.769932	-0.949532	0.001496	0.035625	-0.311637
23586	2.316334	0.483667	10.487504	0.355730	0.125126	0.036690	0.200013	-0.383512	-0.767271	-0.949363	-0.004488	0.031108	-0.312605
23587	2.387707	-0.004830	10.570184	0.174856	0.105751	0.056326	0.201863	-0.391940	-0.763790	-0.949059	-0.007577	0.028312	-0.313731
23588	2.786550	-0.618609	10.626971	0.165755	0.073211	0.075282	0.204233	-0.399691	-0.761464	-0.948594	-0.010254	0.025972	-0.315262
23589	1.962389	-1.069232	10.588050	0.155076	0.063881	0.058584	0.205812	-0.405674	-0.758467	-0.948223	-0.013198	0.024194	-0.316409
23590	1.512653	-0.142592	10.475223	-0.018138	0.073759	-0.010165	0.207375	-0.407719	-0.756971	-0.948329	-0.012425	0.022985	-0.316211
23591	1.578378	-0.053127	10.014310	-0.182115	0.095958	-0.134635	0.212524	-0.399737	-0.759279	-0.949263	-0.008856	0.022726	-0.313537
23592	0.811073	-0.649177	9.749747	-0.366000	0.131388	-0.215037	0.215586	-0.389163	-0.762043	-0.950703	-0.001213	0.022565	-0.309280
23593	0.347618	-1.304662	9.698151	-0.580596	0.161294	-0.239397	0.222124	-0.375080	-0.763542	-0.952202	0.010368	0.023523	-0.304387
23594	0.446696	-1.273619	9.092098	-0.841907	0.192736	-0.202426	0.229107	-0.346610	-0.766960	-0.953203	0.027443	0.025096	-0.300035
23595	0.199612	-1.723799	9.096264	-0.891351	0.199682	-0.151671	0.236089	-0.316237	-0.773437	-0.953580	0.045294	0.027152	-0.296473
23596	-0.286809	-1.559524	9.671858	-0.870933	0.183918	-0.135552	0.243671	-0.278538	-0.777671	-0.953546	0.062880	0.029009	-0.293181
23597	-0.353388	-1.427996	10.046409	-0.783218	0.221516	-0.140906	0.251420	-0.248443	-0.780187	-0.953410	0.078817	0.029942	-0.289656
23598	-0.008993	-1.848145	8.796260	-0.353482	0.245473	-0.159878	0.257936	-0.231375	-0.780117	-0.953890	0.086849	0.027644	-0.285985
23599	0.302606	-2.500352	8.646701	0.344415	0.173917	-0.181710	0.265704	-0.231282	-0.776769	-0.955611	0.081015	0.023061	-0.282335
23600	-0.094293	-2.312500	9.296287	0.979599	0.133841	-0.192944	0.270748	-0.254524	-0.772839	-0.958160	0.062917	0.015364	-0.278808
23601	-0.565269	-1.318259	9.215659	0.916816	0.118126	-0.156103	0.276887	-0.289310	-0.766600	-0.960068	0.045842	0.008547	-0.275852
23602	0.024674	-0.533748	9.315708	0.762864	0.082868	-0.152084	0.280507	-0.313495	-0.761760	-0.961503	0.031593	0.002969	-0.272956
23603	0.212843	-0.572186	9.808660	0.823493	0.028437	-0.135173	0.282060	-0.339841	-0.755370	-0.962644	0.015778	-0.001626	-0.270306
23604	-0.231996	-0.340214	10.608151	0.712182	0.005489	-0.082152	0.283221	-0.365642	-0.748970	-0.963214	0.002072	-0.005475	-0.268670
23605	-0.410643	0.002514	10.555960	0.450808	0.012406	-0.052185	0.284856	-0.382214	-0.744923	-0.963485	-0.006652	-0.007797	-0.267564
23606	0.174487	0.126909	10.259177	0.452341	0.020886	0.015563	0.283620	-0.396056	-0.739910	-0.963302	-0.015285	-0.010538	-0.267778
23607	0.533936	0.435378	9.812666	0.613500	0.012193	0.003453	0.284213	-0.413710	-0.732524	-0.963032	-0.027157	-0.013703	-0.267664
23608	-0.161299	0.444214	10.143168	0.488202	0.007048	0.000963	0.284167	-0.432310	-0.726292	-0.962718	-0.036547	-0.016373	-0.267526
23609	-0.160290	1.268327	9.895514	0.096586	0.059559	-0.033250	0.286793	-0.440063	-0.723072	-0.962814	-0.038201	-0.017724	-0.266863
23610	-0.123200	1.078038	9.104824	-0.160845	0.091209	-0.058835	0.288848	-0.436817	-0.722814	-0.963214	-0.034622	-0.018590	-0.265847
23611	-0.526720	0.029677	8.918432	-0.374144	0.091148	0.017945	0.293485	-0.430053	-0.724869	-0.963328	-0.027036	-0.018027	-0.266350
23612	-0.631152	0.239016	10.262609	-0.516104	0.119484	0.121036	0.295874	-0.415268	-0.727326	-0.962865	-0.016524	-0.017435	-0.268911
23613	-0.375979	0.798232	10.545585	-0.443040	0.204028	0.208260	0.299955	-0.401850	-0.729565	-0.961783	-0.007053	-0.018620	-0.273088
23614	-0.108222	1.132212	9.557080	-0.367634	0.251450	0.196655	0.305868	-0.392380	-0.730202	-0.960626	0.001292	-0.021340	-0.277022
23615	-0.229949	0.346379	8.645572	-0.451675	0.193071	0.186034	0.310989	-0.380597	-0.730420	-0.959468	0.010831	-0.022264	-0.280728
23616	-0.605686	0.133312	8.790544	-0.355094	0.124091	0.171574	0.314043	-0.370161	-0.730620	-0.958343	0.018239	-0.022607	-0.284138
23617	-0.664954	0.274395	9.162737	-0.290631	0.092610	0.143771	0.315812	-0.361755	-0.731077	-0.957379	0.024128	-0.022519	-0.286944
23618	0.033795	0.065101	9.348946	-0.254923	0.066121	0.147203	0.317978	-0.355387	-0.730406	-0.956367	0.029295	-0.022311	-0.289839
23619	-0.220871	-0.098505	9.462203	-0.197652	0.008494	0.124542	0.318468	-0.348736	-0.732786	-0.955540	0.032897	-0.021120	-0.292260
23620	-0.595881	-0.214894	9.766877	-0.244178	-0.045661	0.099417	0.316372	-0.345604	-0.731698	-0.954807	0.037226	-0.018803	-0.294287
23621	-0.604824	-0.113918	9.734473	-0.277209	-0.105086	0.067263	0.311141	-0.336208	-0.734222	-0.954252	0.041686	-0.014950	-0.295707
23622	-0.427415	-0.293024	9.812586	-0.172365	-0.190721	0.003300	0.306565	-0.328445	-0.736001	-0.954137	0.043817	-0.010211	-0.295971
23623	-0.101738	-1.348541	9.932210	-0.200869	-0.223970	-0.044046	0.301229	-0.322442	-0.739968	-0.954273	0.046152	-0.004437	-0.295318
23624	-1.141836	-0.949394	10.404743	-0.209959	-0.171361	-0.007411	0.296137	-0.315083	-0.741616	-0.954126	0.049118	0.000163	-0.295350
23625	-1.158556	-0.592746	10.598824	-0.043313	-0.090792	-0.036672	0.292100	-0.310988	-0.743311	-0.954318	0.049245	0.002398	-0.294697
23626	-0.020487	-0.797819	10.139691	-0.114625	0.003501	-0.056610	0.288320	-0.307982	-0.742584	-0.954529	0.051421	0.003147	-0.293634
23627	0.025362	-1.133036	9.950412	-0.152073	0.066539	-0.063782	0.290118	-0.304190	-0.743600	-0.954767	0.054548	0.003054	-0.292293
23628	-0.224468	-0.944455	9.639943	0.035868	0.078968	-0.060484	0.293324	-0.300545	-0.739380	-0.955160	0.054291	0.001487	-0.291068
23629	-0.843758	-1.116874	9.873991	0.314910	0.054653	-0.049581	0.295677	-0.306125	-0.735622	-0.955792	0.048443	-0.001141	-0.290024
23630	-0.938792	-0.239440	10.303018	0.291794	0.061655	-0.086535	0.297282	-0.316452	-0.732925	-0.956547	0.043195	-0.003843	-0.288334
23631	-0.049263	-0.071201	9.391350	0.211811	0.042547	-0.186091	0.300936	-0.322718	-0.729449	-0.957805	0.039214	-0.005551	-0.284677
23632	0.056111	-0.845984	8.739935	0.298043	-0.030614	-0.268733	0.302505	-0.326800	-0.726691	-0.959533	0.033331	-0.006367	-0.279543
23633	-0.247439	-0.760944	9.036696	0.358987	-0.089086	-0.315981	0.301507	-0.334940	-0.724703	-0.961522	0.025814	-0.006277	-0.273440
23634	-0.166440	-0.593959	9.585799	0.286582	-0.069069	-0.339349	0.302822	-0.339972	-0.721694	-0.963487	0.019940	-0.006258	-0.266937
23635	0.108130	-0.357485	9.759165	0.291128	-0.044661	-0.351602	0.302849	-0.346761	-0.718426	-0.965460	0.013975	-0.006627	-0.260092
23636	0.188060	-0.667589	10.004822	0.366189	-0.037746	-0.337024	0.302486	-0.352869	-0.715915	-0.967265	0.006727	-0.007627	-0.253564
23637	-0.004247	-0.548270	9.998240	0.412483	-0.034302	-0.283722	0.303688	-0.362244	-0.710894	-0.968728	-0.001509	-0.008814	-0.247965
23638	-0.266361	-0.071528	10.303953	0.415591	-0.038025	-0.186615	0.306058	-0.371083	-0.706911	-0.969603	-0.009741	-0.010064	-0.244284
23639	-0.382636	0.563062	9.908548	0.407361	-0.055534	-0.138101	0.305722	-0.383029	-0.702534	-0.970182	-0.018006	-0.010820	-0.241464
23640	-0.231718	0.748088	9.457610	0.440276	-0.106321	-0.097508	0.304471	-0.393612	-0.698514	-0.970470	-0.027064	-0.010840	-0.239455
23641	-0.506338	0.482451	9.971167	0.413047	-0.143239	-0.038785	0.301191	-0.411514	-0.695818	-0.970433	-0.035878	-0.009900	-0.238485
23642	-0.812067	0.583540	10.791984	0.364365	-0.139978	0.020886	0.296445	-0.423437	-0.691247	-0.970052	-0.043644	-0.008832	-0.238782
23643	-0.466406	1.642180	11.046276	0.285541	-0.083381	0.055870	0.294033	-0.434285	-0.688238	-0.969539	-0.049709	-0.008420	-0.239694
23644	0.084480	1.732918	9.879519	0.128564	-0.038566	-0.007796	0.291340	-0.441331	-0.685445	-0.969432	-0.052409	-0.008224	-0.239555
23645	-0.193396	1.056649	9.009064	-0.005427	-0.045254	-0.037911	0.290697	-0.442957	-0.684426	-0.969631	-0.052655	-0.007268	-0.238726
23646	-0.218915	0.171190	9.580630	-0.040391	-0.027861	-0.038289	0.290182	-0.443361	-0.684678	-0.969833	-0.052023	-0.006505	-0.238067
23647	-0.044201	0.607306	10.297825	0.088127	0.038289	0.035164	0.289154	-0.445664	-0.683659	-0.969574	-0.053634	-0.007547	-0.238731
23648	-0.090243	1.598318	10.244734	0.097197	0.125784	0.041052	0.292142	-0.448125	-0.681291	-0.969220	-0.054947	-0.010336	-0.239762
23649	0.127411	1.677866	9.287379	0.077835	0.155749	0.005744	0.295786	-0.452218	-0.678564	-0.969075	-0.055828	-0.013651	-0.239980
23650	0.208809	1.261810	8.705175	-0.007070	0.129618	-0.009165	0.298775	-0.455086	-0.675815	-0.969058	-0.055087	-0.016071	-0.240071
23651	0.417181	1.011443	9.152263	-0.100308	0.118886	0.014666	0.303321	-0.457419	-0.674110	-0.969061	-0.052705	-0.017785	-0.240473
23652	0.317344	1.217896	9.564006	-0.072610	0.161680	0.025660	0.306428	-0.457165	-0.673127	-0.968927	-0.050550	-0.020471	-0.241259
23653	0.190159	1.331528	9.436647	-0.116531	0.171298	0.050112	0.309129	-0.453786	-0.672365	-0.968730	-0.047633	-0.023064	-0.242406
23654	-0.407005	1.216466	9.608686	-0.028998	0.113687	0.061267	0.311456	-0.453528	-0.670730	-0.968394	-0.046570	-0.024993	-0.243764
23655	-0.669757	1.604214	9.908575	-0.018247	0.054260	0.034847	0.311211	-0.456242	-0.670368	-0.968218	-0.046133	-0.025837	-0.244454
23656	-0.217578	1.347012	10.315033	-0.295451	-0.017614	-0.035481	0.310168	-0.453248	-0.673658	-0.968639	-0.040500	-0.024010	-0.243972
23657	-0.395851	0.719155	10.588100	-0.204179	-0.122479	-0.079335	0.306244	-0.446168	-0.675326	-0.969244	-0.037261	-0.020622	-0.242387
23658	-0.070278	0.331496	10.477507	-0.345364	-0.192439	-0.139830	0.301142	-0.435686	-0.679380	-0.970209	-0.031463	-0.015245	-0.239733
23659	-0.214976	-0.321327	10.536132	-0.579746	-0.145213	-0.139696	0.295898	-0.421672	-0.685835	-0.971224	-0.020957	-0.009637	-0.237046
23660	-0.009241	0.081555	10.687974	-0.308764	-0.024633	-0.079110	0.292982	-0.406314	-0.692567	-0.971695	-0.015084	-0.007650	-0.235632
23661	0.237749	0.217990	9.533975	-0.022288	0.070928	-0.053787	0.290504	-0.403178	-0.693397	-0.971953	-0.014382	-0.008826	-0.234569
23662	-0.078948	-0.180635	9.705140	0.010666	0.120779	-0.012822	0.290376	-0.405079	-0.690849	-0.971966	-0.014043	-0.011148	-0.234435
23663	-0.243436	0.774433	10.178912	-0.107498	0.141650	-0.001037	0.293742	-0.404827	-0.689742	-0.971974	-0.011356	-0.013288	-0.234436
23664	0.047765	0.668560	9.329329	-0.230684	0.117326	-0.048816	0.294734	-0.396959	-0.689424	-0.972195	-0.006331	-0.014418	-0.233644
23665	-0.415697	0.019570	9.042314	-0.110743	0.077359	-0.066578	0.296520	-0.391810	-0.689144	-0.972504	-0.003872	-0.015304	-0.232349
23666	-0.445056	-0.048578	9.488741	-0.035624	0.057193	-0.076692	0.295472	-0.390448	-0.688345	-0.972821	-0.002911	-0.016176	-0.230973
23667	-0.266847	-0.116966	9.599358	0.098541	0.074628	-0.065147	0.295463	-0.390314	-0.685779	-0.973100	-0.004517	-0.017982	-0.229637
23668	-0.295378	-0.045497	9.304857	0.141609	0.071254	-0.084202	0.296509	-0.393579	-0.683005	-0.973417	-0.006935	-0.019946	-0.228065
23669	-0.210162	0.063510	8.992986	0.100473	0.036296	-0.089912	0.295478	-0.396018	-0.680961	-0.973806	-0.008730	-0.021013	-0.226238
23670	0.011735	0.023926	9.197274	0.105808	0.001211	-0.098891	0.296259	-0.399010	-0.676898	-0.974207	-0.010763	-0.021453	-0.224378
23671	-0.092206	0.007860	9.183568	0.087811	-0.017175	-0.081437	0.294183	-0.400902	-0.673294	-0.974570	-0.012542	-0.021397	-0.222708
23672	-0.692081	-0.143726	9.201419	0.309443	-0.090521	-0.046454	0.290835	-0.406315	-0.670989	-0.974701	-0.018976	-0.020944	-0.221721
23673	-0.562334	0.433306	9.485680	0.221542	-0.141469	-0.018128	0.284499	-0.411713	-0.667356	-0.974754	-0.023916	-0.019063	-0.221176
23674	-0.364316	0.414691	10.195044	0.173911	-0.176727	-0.001939	0.277256	-0.416291	-0.664856	-0.974714	-0.028107	-0.016311	-0.221081
23675	-0.607406	0.859197	10.231087	0.083582	-0.178428	-0.009490	0.270123	-0.418563	-0.660796	-0.974770	-0.030523	-0.013115	-0.220724
23676	-0.563381	0.940401	10.159551	0.053288	-0.170506	-0.032587	0.261980	-0.422998	-0.660846	-0.974880	-0.032326	-0.009973	-0.220148
23677	-0.842788	0.666534	11.115204	0.056645	-0.124329	0.001977	0.255498	-0.423779	-0.659859	-0.974866	-0.033976	-0.007750	-0.220049
23678	-0.500346	1.625390	10.974286	0.047801	-0.038697	0.013774	0.252884	-0.420507	-0.659275	-0.974736	-0.035102	-0.007124	-0.220471
23679	-0.149744	1.404196	9.526923	0.096505	-0.015632	-0.026440	0.249784	-0.423750	-0.657209	-0.974793	-0.037102	-0.007249	-0.219884
23680	-0.232279	0.679783	9.139635	-0.053848	-0.043569	-0.019821	0.247694	-0.421296	-0.656640	-0.974882	-0.036262	-0.006106	-0.219666
23681	-0.545387	0.088208	9.923717	-0.172315	-0.031552	0.038353	0.246096	-0.413413	-0.657566	-0.974846	-0.033064	-0.004713	-0.220363
23682	-0.678313	1.062725	10.546427	-0.016846	0.000648	0.083886	0.244517	-0.409061	-0.657756	-0.974453	-0.032763	-0.004522	-0.222144
23683	-0.298167	1.581053	9.573490	0.046026	0.027911	0.068595	0.242948	-0.407153	-0.657073	-0.974123	-0.033601	-0.005276	-0.223446
23684	-0.098623	1.157779	8.504781	-0.134504	-0.022633	0.035252	0.242029	-0.404840	-0.657550	-0.974030	-0.031108	-0.004135	-0.224234
23685	0.035859	0.705796	8.892515	-0.150698	-0.104957	0.017071	0.240184	-0.399128	-0.658236	-0.974058	-0.028729	-0.001459	-0.224464
23686	0.104432	0.813679	9.743824	-0.057765	-0.108640	0.019480	0.237067	-0.397346	-0.659712	-0.973982	-0.028115	0.001005	-0.224871
23687	0.307118	1.127630	9.904282	-0.118478	-0.066712	0.000684	0.235223	-0.392450	-0.659508	-0.974049	-0.026223	0.002790	-0.224796
23688	0.566983	0.994066	10.143207	-0.197128	-0.016956	-0.011274	0.233493	-0.383480	-0.661319	-0.974180	-0.022484	0.004078	-0.224615
23689	0.282319	1.016657	10.513580	-0.114788	0.038192	-0.010393	0.235533	-0.376432	-0.662691	-0.974286	-0.020233	0.003813	-0.224373
23690	0.487367	1.354105	9.713091	-0.057292	0.085593	-0.023876	0.237581	-0.372099	-0.661910	-0.974414	-0.018758	0.002472	-0.223962
23691	-0.003990	0.854574	9.471288	-0.133187	0.068360	-0.059687	0.241168	-0.365061	-0.660997	-0.974737	-0.016068	0.001683	-0.222771
23692	-0.554184	0.197544	10.266275	-0.225481	0.068328	-0.055059	0.243976	-0.356387	-0.662109	-0.975043	-0.011393	0.001418	-0.221721
23693	-0.265584	0.721212	10.019894	-0.177097	0.106786	-0.049255	0.246283	-0.350290	-0.664264	-0.975304	-0.007671	0.000045	-0.220734
23694	-0.378787	0.441335	9.433726	-0.005128	0.081696	-0.081587	0.251170	-0.344073	-0.662865	-0.975662	-0.007234	-0.001457	-0.219155
23695	-0.474455	-0.132583	10.254583	0.064423	0.028180	-0.070806	0.254278	-0.344090	-0.661757	-0.975968	-0.008550	-0.002389	-0.217731
23696	-0.127076	-0.178319	10.339972	0.110826	0.017523	-0.049474	0.253746	-0.342459	-0.660323	-0.976160	-0.010658	-0.003141	-0.216767
23697	-0.173850	-0.635457	10.152493	0.073130	-0.013969	-0.030553	0.253496	-0.345038	-0.659062	-0.976285	-0.012270	-0.003274	-0.216117
23698	-0.461268	-0.319738	10.427737	-0.064674	-0.006112	-0.030503	0.255562	-0.343692	-0.658566	-0.976426	-0.011054	-0.002802	-0.215553
23699	-0.184665	-0.094507	9.288921	-0.004632	-0.008589	-0.019512	0.256576	-0.339625	-0.658414	-0.976520	-0.011079	-0.002709	-0.215126
23700	-0.153238	-0.400278	8.468117	0.091130	-0.061766	-0.019942	0.253985	-0.340154	-0.658380	-0.976579	-0.013146	-0.001819	-0.214749
23701	-0.092156	-0.654060	8.995734	0.102479	-0.099595	0.015169	0.253240	-0.345036	-0.659956	-0.976496	-0.015593	-0.000390	-0.214969
23702	0.011986	-0.292210	9.626177	0.063736	-0.124362	0.051835	0.249365	-0.348138	-0.659159	-0.976229	-0.017396	0.001860	-0.216035
23703	0.235502	-0.107931	9.902711	0.035069	-0.129746	0.051571	0.244564	-0.347161	-0.659591	-0.975996	-0.018618	0.004198	-0.216952
23704	0.089131	-0.311774	9.716600	-0.014983	-0.122661	0.045951	0.240682	-0.347955	-0.660567	-0.975760	-0.018879	0.006752	-0.217922
23705	-0.074225	-0.210496	10.175742	0.017131	-0.101740	0.061301	0.237566	-0.346852	-0.661151	-0.975482	-0.019581	0.008627	-0.219037
23706	0.251481	0.083561	10.435836	0.085071	-0.044186	0.085752	0.232520	-0.349268	-0.660329	-0.975033	-0.021444	0.009227	-0.220829
23707	0.444170	0.041333	9.700776	0.090531	-0.052827	0.083067	0.230592	-0.351429	-0.661733	-0.974627	-0.023344	0.009852	-0.222398
23708	-0.142717	0.003994	10.149963	0.034924	-0.042312	0.103125	0.228275	-0.354947	-0.660963	-0.974109	-0.024219	0.010645	-0.224525
23709	0.293248	0.527589	10.255549	-0.083980	-0.033711	0.084640	0.226985	-0.355754	-0.661465	-0.973773	-0.022623	0.011670	-0.226095
23710	0.562255	0.332800	10.157273	-0.090946	0.003052	0.054644	0.225423	-0.354388	-0.661941	-0.973533	-0.020851	0.012123	-0.227270
23711	0.388908	0.416920	9.698360	-0.125591	0.031268	0.021089	0.224119	-0.352616	-0.662674	-0.973506	-0.018176	0.012061	-0.227619
23712	0.488253	0.145191	9.172931	-0.052157	-0.019335	0.004625	0.224357	-0.349767	-0.661111	-0.973460	-0.017274	0.012753	-0.227846
23713	0.041691	-0.211080	10.280467	0.083494	-0.043983	0.041689	0.223325	-0.350440	-0.661615	-0.973241	-0.018988	0.013217	-0.228621
23714	-0.074614	0.372662	11.345498	-0.002539	0.020485	0.065218	0.223201	-0.351933	-0.660858	-0.972927	-0.018854	0.012933	-0.229980
23715	0.173616	1.329424	11.065996	-0.059449	0.108029	0.026476	0.223720	-0.352072	-0.660610	-0.972864	-0.017131	0.011062	-0.230476
23716	-0.310132	1.267647	9.291244	0.043028	0.126195	-0.024529	0.227476	-0.351005	-0.661426	-0.972977	-0.017418	0.008479	-0.230088
23717	-0.670345	0.888415	8.614751	0.028955	0.065327	-0.079439	0.230327	-0.351565	-0.659806	-0.973353	-0.017685	0.006935	-0.228523
23718	-0.421847	0.503606	9.240170	-0.005216	0.007368	-0.078302	0.231115	-0.352382	-0.661493	-0.973706	-0.017585	0.006867	-0.227026
23719	-0.072620	0.713071	9.422194	0.026977	-0.003260	-0.081697	0.233055	-0.352801	-0.659474	-0.974077	-0.018145	0.006641	-0.225390
23720	-0.102159	0.636137	9.354280	0.085975	-0.036478	-0.077868	0.232537	-0.352662	-0.659850	-0.974386	-0.020019	0.007015	-0.223879
23721	-0.146662	0.470091	9.991951	0.071508	-0.029641	-0.061241	0.230346	-0.355909	-0.658438	-0.974638	-0.021572	0.007093	-0.222634
23722	-0.118147	0.746176	9.908371	0.080416	-0.003432	-0.040765	0.230088	-0.356180	-0.658180	-0.974780	-0.023185	0.006864	-0.221853
23723	-0.168895	0.752583	9.514791	0.125178	-0.008581	-0.036907	0.230096	-0.358488	-0.656664	-0.974893	-0.025707	0.006284	-0.221095
23724	-0.145629	0.634145	9.378662	0.110828	-0.045309	-0.037173	0.229847	-0.361474	-0.654894	-0.974992	-0.028097	0.006737	-0.220353
23725	0.070765	0.505158	9.430581	0.035614	-0.076028	-0.036162	0.229861	-0.363782	-0.655173	-0.975132	-0.029172	0.007860	-0.219557
23726	0.263861	0.485443	9.767511	-0.025230	-0.077026	-0.045491	0.226760	-0.364171	-0.657696	-0.975332	-0.029049	0.009525	-0.218615
23727	0.578541	0.589491	9.991874	-0.003746	-0.061404	-0.048880	0.223131	-0.363879	-0.658665	-0.975547	-0.029296	0.010551	-0.217573
23728	0.492441	0.692320	10.368666	-0.001019	-0.031686	-0.059288	0.223486	-0.358452	-0.657719	-0.975799	-0.029451	0.011218	-0.216388
23729	0.374686	0.770171	10.360965	-0.062617	0.020865	-0.073594	0.223094	-0.357907	-0.657708	-0.976168	-0.028212	0.010895	-0.214898
23730	0.265025	0.648899	9.745350	-0.078491	0.024604	-0.107159	0.225018	-0.353845	-0.658338	-0.976674	-0.026621	0.010771	-0.212798
23731	0.272593	0.386296	8.824323	-0.044433	-0.015436	-0.107973	0.225538	-0.353847	-0.658731	-0.977162	-0.025900	0.011068	-0.210620
23732	0.177455	0.234620	9.313610	-0.066079	-0.069782	-0.100410	0.224474	-0.348819	-0.659179	-0.977599	-0.024948	0.012737	-0.208602
23733	0.185730	0.361290	9.862878	-0.096701	-0.094464	-0.077801	0.223171	-0.345824	-0.662080	-0.977955	-0.023513	0.014816	-0.206959
23734	0.159244	0.703518	10.035250	-0.073516	-0.083160	-0.059893	0.221349	-0.344456	-0.662425	-0.978208	-0.022461	0.016798	-0.205722
23735	0.222967	0.833130	10.115489	-0.005352	-0.061232	-0.091034	0.217702	-0.341043	-0.663235	-0.978574	-0.022705	0.017834	-0.203861
23736	0.260521	0.688016	9.942884	0.000114	-0.061161	-0.108654	0.215873	-0.338182	-0.663949	-0.978993	-0.023018	0.019062	-0.201694
23737	0.259779	0.591177	9.730314	0.000165	-0.064597	-0.115730	0.215084	-0.335462	-0.665194	-0.979443	-0.023407	0.020124	-0.199347
23738	0.471533	0.488673	9.780174	0.017149	-0.076034	-0.117496	0.212628	-0.337350	-0.664278	-0.979868	-0.024116	0.021570	-0.197005
23739	0.618612	0.119832	9.863577	0.035872	-0.068238	-0.105116	0.211334	-0.337071	-0.665538	-0.980244	-0.025204	0.022583	-0.194876
23740	0.629892	0.006916	9.929465	0.033878	-0.063107	-0.061082	0.209381	-0.335703	-0.665367	-0.980434	-0.026165	0.023737	-0.193651
23741	0.711868	0.319708	10.189474	-0.002035	-0.021283	-0.026793	0.208224	-0.336510	-0.667025	-0.980540	-0.026271	0.024039	-0.193064
23742	0.854080	0.630537	9.961133	0.023145	-0.008986	-0.043281	0.206915	-0.334332	-0.666985	-0.980689	-0.026803	0.024183	-0.192215
23743	0.755786	0.404004	9.555674	0.046536	-0.012316	-0.062516	0.206796	-0.336231	-0.666873	-0.980907	-0.027853	0.024130	-0.190955
23744	0.754970	0.284298	9.729723	-0.009049	-0.028149	-0.048027	0.207310	-0.335691	-0.666363	-0.981078	-0.027829	0.024769	-0.189994
23745	0.712563	0.433554	9.671730	-0.021528	-0.009749	-0.050650	0.206783	-0.334875	-0.665321	-0.981287	-0.027523	0.024953	-0.188935
23746	0.652331	0.785490	9.786833	0.032151	-0.014120	-0.051950	0.205103	-0.334865	-0.666835	-0.981454	-0.028256	0.025160	-0.187928
23747	0.701690	0.934271	9.807342	0.019743	-0.016707	-0.078470	0.205755	-0.335004	-0.667872	-0.981736	-0.028831	0.025317	-0.186338
23748	0.568526	0.545707	9.804024	0.016228	-0.015749	-0.094392	0.206003	-0.333648	-0.666708	-0.982066	-0.029279	0.025591	-0.184484
23749	0.568085	0.474472	10.101180	0.012575	-0.024574	-0.089185	0.203926	-0.333366	-0.666418	-0.982381	-0.029745	0.025926	-0.182674
23750	0.670425	0.266873	10.107522	-0.033079	0.010353	-0.075365	0.206258	-0.332835	-0.666704	-0.982677	-0.029119	0.025878	-0.181187
23751	0.752574	-0.060994	10.054985	-0.071660	0.014653	-0.051049	0.205717	-0.329031	-0.666402	-0.982918	-0.027734	0.025789	-0.180107
23752	0.717816	-0.868838	10.031580	0.028178	0.032888	0.032420	0.206243	-0.329848	-0.667187	-0.982797	-0.028175	0.025139	-0.180788
23753	0.681909	-0.807718	9.479904	0.105705	0.039832	0.119401	0.206502	-0.330257	-0.666682	-0.982330	-0.029999	0.024040	-0.183165
23754	0.483532	0.131178	10.083545	0.063448	0.031785	0.151024	0.207559	-0.334336	-0.665712	-0.981743	-0.031079	0.023353	-0.186199
23755	0.652781	0.856828	9.523320	-0.004351	0.048494	0.131314	0.207557	-0.335151	-0.663668	-0.981285	-0.030706	0.022502	-0.188761
23756	0.568294	0.853296	9.725860	-0.026575	0.006587	0.081675	0.206275	-0.337316	-0.664439	-0.980985	-0.030146	0.022602	-0.190389
23757	0.479283	0.897399	9.765582	-0.081084	-0.005614	0.061883	0.205503	-0.337583	-0.665713	-0.980803	-0.028537	0.023059	-0.191518
23758	0.622672	0.687353	9.862857	-0.047072	-0.012643	0.053206	0.206794	-0.335552	-0.667379	-0.980612	-0.027661	0.023596	-0.192560
23759	0.728739	0.664761	9.823234	0.001286	-0.000391	0.048280	0.204965	-0.333914	-0.666054	-0.980433	-0.027674	0.023636	-0.193462
23760	0.741621	0.443152	9.738873	0.004787	-0.005661	0.064981	0.205505	-0.336631	-0.667884	-0.980166	-0.027782	0.023843	-0.194769
23761	0.969105	0.515942	9.742554	-0.012211	0.006507	0.068372	0.203948	-0.337031	-0.666838	-0.979916	-0.027503	0.023837	-0.196063
23762	0.424320	0.642622	9.671814	0.011947	-0.010808	0.066033	0.202129	-0.336750	-0.666296	-0.979632	-0.027773	0.024117	-0.197404
23763	0.347848	0.753806	9.659334	0.071117	-0.021203	0.038276	0.201756	-0.339598	-0.666318	-0.979437	-0.029267	0.024294	-0.198130
23764	0.680013	0.600516	9.923841	0.071264	-0.020384	-0.002391	0.199688	-0.340945	-0.665787	-0.979383	-0.030770	0.024487	-0.198146
23765	0.774597	0.323072	9.876582	0.015792	-0.010792	-0.000201	0.199705	-0.343116	-0.667348	-0.979376	-0.031158	0.024671	-0.198097
23766	0.724514	0.410035	9.875611	-0.075433	0.004954	-0.003420	0.200210	-0.341491	-0.666057	-0.979424	-0.029687	0.024948	-0.198052
23767	0.709849	0.727166	9.735204	-0.052175	-0.005520	0.000309	0.199698	-0.342302	-0.666698	-0.979457	-0.028730	0.025308	-0.197983
23768	0.647126	0.734850	9.728624	-0.021780	-0.010753	0.004938	0.198635	-0.337273	-0.667403	-0.979432	-0.028368	0.025686	-0.198112
23769	0.624175	0.564283	9.729264	-0.016479	-0.012523	0.018160	0.199025	-0.337683	-0.666900	-0.979369	-0.028144	0.026054	-0.198406
23770	0.645313	0.482268	9.701706	0.003234	0.008483	0.018357	0.196822	-0.337807	-0.667125	-0.979284	-0.028190	0.025963	-0.198830
23771	0.602204	0.530771	9.724262	0.023865	0.004151	0.005296	0.198911	-0.339718	-0.668200	-0.979258	-0.028700	0.025839	-0.198903
23772	0.655737	0.588123	9.741281	0.035472	0.007619	0.011557	0.197615	-0.339847	-0.668182	-0.979181	-0.029384	0.025632	-0.199208
23773	0.780776	0.515098	9.773005	0.026642	0.006764	-0.015880	0.198777	-0.339854	-0.666661	-0.979238	-0.029956	0.025442	-0.198869
23774	0.691320	0.496720	9.826431	-0.011892	0.017234	-0.001121	0.198259	-0.340666	-0.665635	-0.979242	-0.029681	0.025229	-0.198917
23775	0.633987	0.579261	9.933606	-0.034203	0.025999	-0.013557	0.199933	-0.338503	-0.665639	-0.979334	-0.028986	0.024909	-0.198604
23776	0.538750	0.435164	9.754950	-0.026977	0.040086	-0.020499	0.201092	-0.336201	-0.667173	-0.979437	-0.028334	0.024297	-0.198266
23777	0.528454	0.350622	9.607484	0.021271	0.026101	-0.006110	0.201094	-0.336880	-0.666795	-0.979468	-0.028714	0.023758	-0.198127
23778	0.804648	0.472092	9.926096	0.035491	-0.006428	-0.002665	0.201756	-0.338919	-0.667337	-0.979436	-0.029461	0.023819	-0.198164
23779	0.867429	0.471689	9.954386	-0.055659	0.006698	-0.024449	0.202519	-0.337567	-0.665027	-0.979574	-0.028422	0.023975	-0.197618
23780	0.669099	0.427238	9.854660	-0.094969	0.005043	-0.035263	0.203033	-0.335668	-0.666812	-0.979745	-0.026584	0.024308	-0.196981
23781	0.509607	0.409157	9.826992	-0.036026	-0.006313	-0.013682	0.203263	-0.330783	-0.666511	-0.979820	-0.025972	0.024648	-0.196647
23782	0.500197	0.445173	9.784233	0.035572	-0.003653	-0.015783	0.202752	-0.332138	-0.666260	-0.979843	-0.026717	0.024649	-0.196432
23783	0.451283	0.361088	9.687569	0.031174	-0.005332	-0.030801	0.203523	-0.331056	-0.666133	-0.979950	-0.027422	0.024689	-0.195796
23784	0.543390	0.408673	9.754605	0.014182	0.012117	-0.029119	0.204824	-0.331742	-0.666287	-0.980043	-0.027692	0.024458	-0.195323
23785	0.703221	0.472592	9.830857	0.021357	0.006821	-0.036172	0.205597	-0.330931	-0.666291	-0.980181	-0.028158	0.024299	-0.194584
23786	0.688536	0.446134	9.792232	0.016045	-0.001884	-0.050341	0.204054	-0.334046	-0.664887	-0.980341	-0.028531	0.024321	-0.193718
23787	0.746770	0.486519	9.777776	-0.017959	-0.020273	-0.054189	0.203793	-0.333094	-0.665900	-0.980555	-0.028342	0.024846	-0.192591
23788	0.659517	0.439205	9.811626	-0.005335	-0.008831	-0.073425	0.204036	-0.330516	-0.665366	-0.980811	-0.028333	0.025074	-0.191254
23789	0.663514	0.323669	9.788637	-0.042959	-0.007110	-0.063144	0.204037	-0.330652	-0.665495	-0.981077	-0.027601	0.025437	-0.189946
23790	0.711354	0.265164	9.652984	-0.028758	-0.008906	-0.034873	0.202719	-0.326708	-0.665565	-0.981189	-0.027115	0.025777	-0.189390
23791	0.758179	0.394938	9.742983	0.064267	-0.008926	-0.030660	0.203772	-0.328070	-0.668159	-0.981269	-0.028471	0.025798	-0.188773
23792	0.814848	0.544478	10.030169	0.049935	0.008486	-0.028931	0.202870	-0.329695	-0.666879	-0.981315	-0.029461	0.025500	-0.188422
23793	0.775105	0.395122	9.846168	-0.035954	0.014630	-0.024263	0.203905	-0.329701	-0.666253	-0.981438	-0.028759	0.025453	-0.187893
23794	0.605919	0.376676	9.674399	-0.037726	-0.000151	-0.027803	0.203897	-0.327935	-0.667006	-0.981519	-0.028062	0.025655	-0.187550
23795	0.553332	0.447185	9.791007	0.003394	-0.003661	-0.023082	0.204286	-0.327394	-0.667776	-0.981605	-0.028195	0.025817	-0.187054
23796	0.553113	0.415988	9.812278	-0.009220	-0.015953	-0.008246	0.202879	-0.330644	-0.668043	-0.981581	-0.028108	0.026232	-0.187137
23797	0.707522	0.400262	9.781929	-0.001135	-0.008979	-0.012616	0.202611	-0.329286	-0.667769	-0.981628	-0.028164	0.026522	-0.186841
23798	0.775076	0.390371	9.865337	0.033688	0.003202	0.004400	0.201563	-0.327787	-0.667226	-0.981547	-0.028840	0.026408	-0.187180
23799	0.774954	0.375714	9.790677	0.003253	0.003199	0.009463	0.201829	-0.328331	-0.668261	-0.981515	-0.028920	0.026466	-0.187328
23800	0.722511	0.467741	9.866680	-0.030798	-0.000333	0.018047	0.202079	-0.328062	-0.665954	-0.981401	-0.028339	0.026668	-0.187982
23801	0.572880	0.478414	9.829645	-0.023644	0.004962	0.021691	0.200521	-0.326152	-0.668477	-0.981339	-0.027879	0.026798	-0.188356
23802	0.591207	0.343305	9.734218	-0.003995	0.020701	0.035959	0.201296	-0.327244	-0.665806	-0.981154	-0.027735	0.026498	-0.189382
23803	0.619863	0.299704	9.704633	0.005008	0.025101	0.025450	0.202076	-0.326296	-0.667860	-0.981072	-0.027750	0.026125	-0.189856
23804	0.547820	0.353294	9.744318	0.039867	0.013739	0.029219	0.202597	-0.327386	-0.666724	-0.980873	-0.028497	0.025790	-0.190817
23805	0.584469	0.410977	9.826367	0.006909	0.027771	-0.000931	0.202087	-0.328333	-0.667752	-0.980891	-0.028546	0.025339	-0.190776
23806	0.740819	0.328014	9.833676	-0.009159	0.018998	-0.012599	0.203117	-0.327252	-0.667500	-0.980867	-0.028335	0.025061	-0.190969
23807	0.697348	0.328192	9.781188	0.014147	0.013801	-0.022127	0.204159	-0.328616	-0.666503	-0.980955	-0.028582	0.024853	-0.190509
23808	0.661743	0.410549	9.883368	-0.012725	0.010273	-0.018786	0.204797	-0.326311	-0.667260	-0.980936	-0.028339	0.024754	-0.190654
23809	0.623277	0.434796	9.850336	-0.037774	0.020776	-0.015388	0.204268	-0.325223	-0.666215	-0.981030	-0.027536	0.024613	-0.190304
23810	0.567843	0.453970	9.687632	-0.052075	0.010327	-0.017269	0.205563	-0.323872	-0.668017	-0.981018	-0.026521	0.024664	-0.190503
23811	0.620835	0.434478	9.739816	-0.000229	0.004173	-0.009885	0.205563	-0.323600	-0.668271	-0.981062	-0.026518	0.024707	-0.190270
23812	0.635683	0.482674	9.809929	-0.002050	0.010261	-0.002823	0.204909	-0.323326	-0.667232	-0.980959	-0.026478	0.024576	-0.190825
23813	0.698353	0.467761	9.811620	0.014002	0.010219	0.008727	0.205296	-0.323600	-0.666086	-0.980928	-0.026729	0.024460	-0.190967
23814	0.658937	0.359699	9.762657	0.026441	0.017195	0.030863	0.206592	-0.324014	-0.665340	-0.980682	-0.027205	0.024101	-0.192203
23815	0.666757	0.439105	9.797145	0.013061	0.013705	0.020192	0.206079	-0.324282	-0.666361	-0.980608	-0.027417	0.023931	-0.192572
23816	0.611119	0.425066	9.783046	-0.009341	0.010203	0.027080	0.205308	-0.325636	-0.666106	-0.980365	-0.027222	0.023841	-0.193844
23817	0.627717	0.381735	9.811240	0.017528	0.017211	0.022000	0.206609	-0.325778	-0.667410	-0.980282	-0.027506	0.023587	-0.194252
23818	0.630322	0.408184	9.816327	-0.007510	0.021582	0.020075	0.206344	-0.324555	-0.667522	-0.980076	-0.027305	0.023264	-0.195356
23819	0.620381	0.369679	9.782329	-0.014670	0.013718	0.019109	0.206351	-0.326184	-0.667025	-0.980020	-0.026970	0.023205	-0.195690
23820	0.659097	0.381401	9.782129	-0.000303	0.013737	0.007749	0.206864	-0.324557	-0.668043	-0.979825	-0.026950	0.022998	-0.196694
23821	0.577220	0.410960	9.802400	-0.000299	0.018131	0.007796	0.205955	-0.325096	-0.666752	-0.979807	-0.026883	0.022792	-0.196816
23822	0.562628	0.396615	9.792748	-0.011909	-0.000217	-0.002047	0.206090	-0.325639	-0.667529	-0.979627	-0.026696	0.022896	-0.197722
23823	0.601252	0.396247	9.770784	-0.011011	0.003274	-0.001157	0.205559	-0.323736	-0.666861	-0.979643	-0.026481	0.023020	-0.197656
23824	0.620592	0.400788	9.732222	-0.007417	0.005032	-0.002891	0.205829	-0.325502	-0.667139	-0.979452	-0.026364	0.023001	-0.198620
23825	0.654312	0.386366	9.820676	-0.003869	0.014613	0.004204	0.207125	-0.325102	-0.667539	-0.979448	-0.026241	0.022881	-0.198668
23826	0.572232	0.387111	9.855034	0.006866	0.017257	0.004315	0.206350	-0.324554	-0.669446	-0.979242	-0.026350	0.022572	-0.199705
23827	0.547862	0.358192	9.773211	0.010417	0.000650	0.007809	0.206344	-0.324555	-0.667650	-0.979210	-0.026558	0.022668	-0.199823
23828	0.615262	0.328864	9.791515	0.028326	0.005013	0.005285	0.206738	-0.325915	-0.666900	-0.978960	-0.027137	0.022511	-0.200981
23829	0.642074	0.362485	9.844537	0.010435	-0.000253	0.001609	0.207252	-0.325239	-0.666645	-0.978953	-0.027348	0.022625	-0.200977
23830	0.668523	0.347775	9.820109	-0.000312	-0.007260	0.002376	0.206996	-0.325509	-0.667156	-0.978750	-0.027415	0.022824	-0.201932
23831	0.649236	0.352662	9.796302	-0.007461	0.003244	0.004131	0.206214	-0.324011	-0.668413	-0.978743	-0.027255	0.022949	-0.201971
23832	0.611006	0.408320	9.811689	-0.008402	0.004976	0.014727	0.206476	-0.325234	-0.667146	-0.978509	-0.027108	0.022950	-0.203123
23833	0.567357	0.382192	9.806960	0.012210	-0.000234	0.006055	0.206602	-0.325100	-0.666377	-0.978482	-0.027346	0.023064	-0.203207
23834	0.593781	0.362782	9.818523	-0.011104	0.004972	0.018228	0.206341	-0.324555	-0.666624	-0.978250	-0.027142	0.023079	-0.204345
23835	0.543175	0.377513	9.787890	0.010339	0.003232	0.025446	0.206737	-0.325779	-0.666899	-0.978147	-0.027317	0.023141	-0.204810
23836	0.577087	0.391780	9.821404	0.016598	-0.009026	0.021915	0.207123	-0.325781	-0.665878	-0.977878	-0.027711	0.023319	-0.206018
