# Supplementary material for: Identification of Haptic Based Guiding Using Hard Reins
Source: PLoS One. 2015 Jul 22;10(7):e0132020. doi: 10.1371/journal.pone.0132020 (PMC4511788; doi:10.1371/journal.pone.0132020)
Supplement: S2 File — (ZIP) [file pone.0132020.s002.zip › MotionData2/Subject11/T18/gc18.txt]

// Start Time: 0
// Sample rate: 25.0Hz
// Scenario: 4.0
// Firmware Version: 2.6.1
Counter	Acc_X	Acc_Y	Acc_Z	Gyr_X	Gyr_Y	Gyr_Z	Mag_X	Mag_Y	Mag_Z	Quat_w	Quat_x	Quat_y	Quat_z
23068	7.785837	2.076542	-5.306938	0.108714	0.001173	-0.102186	-0.797464	0.121446	0.263943	0.375577	-0.320409	-0.815885	-0.301017
23069	7.895876	2.389281	-5.540844	0.138965	0.025645	-0.204866	-0.798649	0.116598	0.263106	0.375564	-0.315981	-0.817838	-0.300414
23070	8.008373	2.483119	-5.365736	0.131274	0.032014	-0.218608	-0.799426	0.112163	0.262291	0.375544	-0.311353	-0.819730	-0.300116
23071	7.705286	2.557582	-5.334599	0.235709	-0.023268	-0.068805	-0.801055	0.108926	0.260176	0.376127	-0.308707	-0.821746	-0.296585
23072	7.858525	2.216753	-5.313572	0.230165	-0.063735	-0.068773	-0.799402	0.109168	0.260451	0.376040	-0.306329	-0.823986	-0.292923
23073	7.692113	2.828567	-5.284043	0.305103	0.009642	-0.006283	-0.799570	0.111553	0.260460	0.377938	-0.303983	-0.825732	-0.287964
23074	7.671858	2.395663	-5.537256	0.269460	-0.029240	0.030328	-0.799210	0.115753	0.260437	0.379208	-0.302737	-0.827284	-0.283112
23075	7.984835	2.102973	-5.753717	0.230777	0.071691	0.008083	-0.799414	0.120554	0.259766	0.381742	-0.300831	-0.828002	-0.279619
23076	7.805482	2.582991	-5.473414	0.174592	0.024710	-0.067144	-0.799139	0.119518	0.257906	0.382767	-0.298377	-0.829163	-0.277398
23077	8.084052	2.221683	-5.437887	0.240881	0.011494	-0.017442	-0.797798	0.121660	0.256643	0.384204	-0.296293	-0.830517	-0.273566
23078	7.805737	1.869787	-5.449094	0.127623	-0.022379	-0.078289	-0.799465	0.121631	0.254863	0.384105	-0.294255	-0.831827	-0.271921
23079	7.973567	2.348679	-5.447418	0.105108	-0.060992	-0.092836	-0.799481	0.123282	0.255516	0.383118	-0.292353	-0.833419	-0.270486
23080	7.966811	1.869541	-5.512973	0.024094	-0.059552	-0.113234	-0.799871	0.117873	0.258030	0.381597	-0.290728	-0.834643	-0.270613
23081	7.873318	2.103494	-5.551421	0.062500	-0.069686	-0.146159	-0.799002	0.115538	0.259674	0.379929	-0.288313	-0.836365	-0.270229
23082	7.798375	2.099592	-5.582453	0.011046	-0.130373	-0.114065	-0.800036	0.111514	0.262061	0.377140	-0.287145	-0.838048	-0.270165
23083	7.585569	2.126858	-5.695063	0.032478	-0.124148	-0.065448	-0.797917	0.109107	0.264794	0.374817	-0.286603	-0.839539	-0.269342
23084	7.600688	2.281669	-5.675300	0.040287	-0.082229	0.018947	-0.797068	0.108836	0.267255	0.373716	-0.287177	-0.840244	-0.268058
23085	7.275177	2.017930	-5.906339	0.007279	-0.061022	0.081121	-0.796901	0.108662	0.270832	0.373085	-0.288946	-0.840284	-0.266909
23086	7.433930	2.053551	-5.936292	-0.116927	-0.039202	0.154258	-0.794525	0.112935	0.273888	0.372516	-0.292740	-0.839034	-0.267503
23087	7.731182	2.240754	-5.588782	-0.099271	-0.030904	0.200266	-0.793616	0.118439	0.275734	0.372400	-0.297138	-0.837565	-0.267418
23088	7.605590	2.115372	-5.575244	0.230485	0.047869	0.345712	-0.793459	0.127568	0.275323	0.376354	-0.301061	-0.836338	-0.261263
23089	7.462192	1.995957	-5.995682	0.177718	0.075677	0.283105	-0.790864	0.138729	0.272667	0.380069	-0.304193	-0.834989	-0.256528
23090	7.744287	2.028415	-5.672762	0.213660	0.138559	0.184054	-0.791288	0.147125	0.267247	0.384563	-0.305049	-0.833874	-0.252408
23091	7.948278	1.578974	-5.895829	0.064284	0.131193	0.068123	-0.792100	0.154349	0.263003	0.387396	-0.305166	-0.832786	-0.251527
23092	7.828331	1.993491	-6.004558	0.008417	0.086193	0.037845	-0.793116	0.155700	0.258539	0.389015	-0.305421	-0.831907	-0.251628
23093	8.104516	2.434354	-5.393695	0.042333	0.064089	0.083094	-0.792663	0.157752	0.257359	0.390661	-0.306277	-0.831128	-0.250609
23094	7.903109	2.052299	-5.726741	0.115276	0.051628	0.072126	-0.792574	0.161411	0.257029	0.392528	-0.306440	-0.830836	-0.248452
23095	7.204440	2.125483	-5.753269	0.279054	0.092315	-0.034201	-0.794714	0.164203	0.252111	0.395478	-0.303334	-0.831719	-0.244600
23096	7.387611	2.328918	-5.831239	0.399925	0.185319	0.099924	-0.793030	0.168702	0.245467	0.401404	-0.301033	-0.831552	-0.238277
23097	8.067317	2.167535	-5.727300	0.434147	0.184348	0.147834	-0.794156	0.176929	0.237971	0.407625	-0.299215	-0.831248	-0.230951
23098	8.477997	1.845688	-5.450135	0.367922	0.100910	0.037774	-0.795534	0.183463	0.230789	0.411611	-0.296486	-0.831859	-0.225128
23099	8.240364	1.313523	-5.420569	0.365896	0.031516	-0.034748	-0.795761	0.187358	0.225644	0.414006	-0.292841	-0.833462	-0.219508
23100	8.201085	0.900505	-5.339686	0.317354	0.005454	-0.105529	-0.795782	0.188004	0.223889	0.415426	-0.288547	-0.835394	-0.215126
23101	8.181672	0.744812	-5.291677	0.458537	-0.008052	-0.024514	-0.797475	0.189812	0.221806	0.417705	-0.284455	-0.837562	-0.207600
23102	8.023631	0.660645	-5.440871	0.552475	-0.039333	0.001358	-0.797148	0.194465	0.218221	0.420113	-0.280124	-0.840114	-0.198102
23103	8.082596	0.735594	-5.635778	0.531650	-0.009878	-0.028073	-0.795974	0.198081	0.215531	0.422690	-0.275323	-0.842432	-0.189311
23104	8.080921	0.548312	-5.772171	0.411199	-0.037490	-0.084272	-0.795609	0.201090	0.214054	0.423928	-0.270689	-0.844726	-0.182894
23105	8.047734	0.562231	-5.708052	0.300075	-0.042001	-0.065216	-0.796992	0.199965	0.211651	0.424499	-0.267314	-0.846536	-0.178104
23106	7.904852	0.467656	-5.452177	0.223220	-0.010765	0.000611	-0.796762	0.203083	0.210873	0.425450	-0.265582	-0.847402	-0.174266
23107	7.985282	0.703784	-5.743433	0.197764	-0.046228	0.010759	-0.797066	0.205071	0.210445	0.425658	-0.264364	-0.848438	-0.170530
23108	8.008490	0.451545	-5.750774	0.211923	-0.011762	-0.012245	-0.796526	0.205522	0.209639	0.426474	-0.262507	-0.849310	-0.166981
23109	7.921106	0.424031	-5.822548	0.143641	-0.013945	-0.034423	-0.796115	0.206048	0.210220	0.426782	-0.260870	-0.850103	-0.164706
23110	7.882465	0.370815	-5.811791	0.117949	0.001124	-0.039102	-0.796260	0.206090	0.209395	0.427226	-0.259318	-0.850674	-0.163049
23111	7.920193	0.369540	-5.917050	0.060158	0.001465	-0.010766	-0.795999	0.206432	0.208033	0.427431	-0.258749	-0.850934	-0.162059
23112	7.949192	0.454534	-5.941730	0.100194	0.014789	-0.019865	-0.797365	0.205600	0.208271	0.428077	-0.257622	-0.851227	-0.160607
23113	8.041615	0.520645	-5.857818	0.096656	-0.026243	-0.010596	-0.797226	0.205465	0.208123	0.427993	-0.256831	-0.851838	-0.158848
23114	7.888215	0.442311	-5.722188	0.046678	-0.022990	-0.032764	-0.797484	0.204717	0.209185	0.427677	-0.256062	-0.852344	-0.158221
23115	7.936214	0.525210	-5.781400	0.066931	-0.046486	-0.025323	-0.796127	0.206248	0.208989	0.427046	-0.255337	-0.853105	-0.156992
23116	7.931837	0.612262	-5.761350	0.083889	-0.039342	-0.006936	-0.797194	0.205146	0.211832	0.426721	-0.254744	-0.853731	-0.155427
23117	7.926373	0.564652	-5.824244	0.042815	-0.031786	-0.039155	-0.797903	0.206182	0.210935	0.426173	-0.253937	-0.854357	-0.154810
23118	7.883257	0.591345	-5.803138	0.025912	-0.038185	-0.054781	-0.797979	0.203229	0.214069	0.425422	-0.253016	-0.855034	-0.154649
23119	7.934037	0.656507	-5.807027	0.047023	-0.045820	-0.051035	-0.796051	0.202947	0.213482	0.424616	-0.252008	-0.855849	-0.154000
23120	7.847301	0.564456	-5.768161	0.033126	-0.041682	-0.058443	-0.797944	0.201725	0.216186	0.423828	-0.250976	-0.856591	-0.153729
23121	7.824794	0.473381	-5.835530	0.039965	-0.012082	-0.045653	-0.795755	0.201785	0.214236	0.423580	-0.250014	-0.857067	-0.153327
23122	7.775458	0.529384	-6.007193	0.035403	-0.008379	-0.045675	-0.796280	0.201381	0.216978	0.423411	-0.249083	-0.857466	-0.153078
23123	7.770499	0.441873	-5.988258	0.027012	-0.001706	-0.018189	-0.796122	0.199701	0.216874	0.423352	-0.248670	-0.857680	-0.152714
23124	7.954484	0.473181	-5.888678	0.021881	-0.009901	-0.003456	-0.797806	0.202109	0.216899	0.423220	-0.248575	-0.857841	-0.152329
23125	7.731745	0.410804	-6.001502	-0.053549	-0.026561	0.016547	-0.795987	0.201404	0.219324	0.422438	-0.249516	-0.857847	-0.152926
23126	7.881502	0.323728	-5.915902	-0.099561	-0.061182	0.044061	-0.795550	0.200613	0.221066	0.420966	-0.251413	-0.857831	-0.153963
23127	7.858507	0.414646	-5.813024	-0.092282	-0.031539	0.040371	-0.795559	0.201312	0.221109	0.419978	-0.253106	-0.857632	-0.154993
23128	7.733718	0.653654	-5.850269	-0.033787	-0.021495	0.038645	-0.795141	0.202452	0.223522	0.419498	-0.254236	-0.857505	-0.155147
23129	7.739720	0.567956	-5.971797	-0.007858	0.015751	0.045960	-0.795176	0.204995	0.223125	0.419761	-0.255165	-0.857140	-0.154928
23130	7.843874	0.624780	-5.924608	0.025297	0.029043	0.053378	-0.794906	0.205930	0.224008	0.420492	-0.255898	-0.856693	-0.154205
23131	7.853498	0.683263	-5.951150	0.067939	0.031352	0.074573	-0.794135	0.208973	0.221702	0.421495	-0.256626	-0.856281	-0.152536
23132	7.881776	0.518339	-5.962942	0.073034	0.028586	0.058967	-0.794601	0.212274	0.220251	0.422478	-0.257050	-0.855952	-0.150943
23133	7.751975	0.462646	-5.900494	0.086274	0.034954	0.074545	-0.793673	0.214550	0.219276	0.423630	-0.257608	-0.855558	-0.148982
23134	7.862733	0.440034	-5.899953	0.159807	0.043256	0.086625	-0.792768	0.217744	0.216701	0.425389	-0.257721	-0.855210	-0.145742
23135	7.841439	0.282754	-6.093374	0.139237	0.064783	0.066326	-0.792705	0.222595	0.214926	0.427287	-0.257597	-0.854747	-0.143096
23136	7.974577	0.169221	-5.654751	0.107284	0.079711	0.033232	-0.792747	0.223619	0.211123	0.429235	-0.257139	-0.854192	-0.141398
23137	7.866426	0.215178	-5.949855	0.107140	0.056920	0.029572	-0.793889	0.225812	0.209610	0.430727	-0.256680	-0.853879	-0.139573
23138	7.815780	0.049796	-5.886252	0.096474	0.079635	0.003786	-0.793535	0.227841	0.205175	0.432530	-0.255811	-0.853434	-0.138310
23139	7.968582	0.103031	-5.778118	0.098718	0.069636	-0.013582	-0.793693	0.227962	0.202698	0.434071	-0.254651	-0.853200	-0.137061
23140	7.900268	0.139145	-5.903317	0.049628	0.055611	-0.069640	-0.795076	0.226970	0.200441	0.435019	-0.252998	-0.853200	-0.137110
23141	7.883926	0.465804	-5.663918	0.063075	-0.003956	-0.106163	-0.796988	0.224555	0.198793	0.434862	-0.250763	-0.853972	-0.136909
23142	8.046535	0.630172	-5.891097	0.118288	0.015994	-0.164756	-0.797232	0.222035	0.198780	0.435212	-0.246998	-0.854970	-0.136412
23143	7.889336	0.620809	-5.653450	0.059721	-0.011037	-0.265790	-0.797719	0.215958	0.197032	0.434466	-0.242062	-0.856562	-0.137647
23144	8.108590	0.796583	-6.037226	-0.015906	0.000119	-0.324614	-0.802725	0.208210	0.196468	0.433426	-0.236761	-0.858065	-0.140751
23145	8.172650	0.626472	-6.402965	-0.029845	-0.030888	-0.297090	-0.802845	0.196917	0.198127	0.431775	-0.232097	-0.859680	-0.143706
23146	7.493126	-0.068424	-6.121278	0.021371	-0.072171	-0.227446	-0.803541	0.187076	0.198914	0.429916	-0.228315	-0.861410	-0.144970
23147	7.327731	-0.488851	-6.144398	0.104340	0.058771	-0.080788	-0.805414	0.183396	0.200225	0.431017	-0.225974	-0.861625	-0.144094
23148	8.727200	-0.501304	-6.493836	0.076707	0.228013	-0.071640	-0.806408	0.182543	0.194936	0.435022	-0.223536	-0.860191	-0.144429
23149	8.382494	-0.620888	-5.535088	-0.226830	0.099588	-0.222576	-0.808589	0.177628	0.189962	0.434941	-0.221538	-0.859689	-0.150607
23150	7.450903	-0.522348	-5.161529	-0.340726	0.111506	-0.204644	-0.810458	0.170418	0.185949	0.434658	-0.220758	-0.858568	-0.158744
23151	7.510483	-0.328301	-5.017598	-0.278327	0.135738	-0.336642	-0.814761	0.159723	0.182299	0.434572	-0.217136	-0.857991	-0.166886
23152	7.576676	-0.129033	-5.265093	-0.076184	0.066725	-0.330591	-0.816813	0.146653	0.180692	0.434216	-0.212012	-0.858570	-0.171359
23153	8.581150	0.755387	-6.286993	0.017943	0.118740	-0.337494	-0.819726	0.136131	0.178834	0.435070	-0.205847	-0.859049	-0.174287
23154	8.481440	1.822317	-6.237672	-0.086084	0.126102	-0.425639	-0.820568	0.123481	0.173927	0.435325	-0.198953	-0.859368	-0.179992
23155	6.732833	1.861539	-4.631333	-0.350659	0.246141	-0.474391	-0.824254	0.106426	0.168226	0.436311	-0.193128	-0.857827	-0.190962
23156	7.185777	2.507694	-4.595759	-0.213095	0.483442	-0.274261	-0.828035	0.092517	0.155400	0.442650	-0.188539	-0.853793	-0.198874
23157	9.016152	3.151921	-4.959443	-0.094953	0.376985	-0.014602	-0.831139	0.088822	0.139878	0.448561	-0.187761	-0.850143	-0.201977
23158	8.878510	2.683465	-4.491275	-0.077055	0.179159	-0.080411	-0.831435	0.086867	0.133962	0.450938	-0.186475	-0.848520	-0.204686
23159	9.228202	3.055259	-4.914874	-0.127883	0.146975	-0.061063	-0.834618	0.084002	0.127466	0.452628	-0.186088	-0.846905	-0.207967
23160	8.299512	2.911899	-5.306108	-0.229734	-0.106062	-0.014303	-0.832363	0.080561	0.128339	0.449862	-0.188473	-0.846953	-0.211594
23161	7.389099	3.040434	-5.010421	-0.253238	-0.176908	-0.063956	-0.833933	0.077631	0.134388	0.445524	-0.190478	-0.847721	-0.215859
23162	7.415672	3.362021	-5.137308	-0.286695	-0.132098	0.051577	-0.833049	0.077282	0.141400	0.442354	-0.194594	-0.847444	-0.219762
23163	7.253750	3.442755	-4.925462	-0.309938	-0.151681	0.040537	-0.832714	0.075768	0.146551	0.438596	-0.198704	-0.847278	-0.224209
23164	7.135922	3.458503	-4.592527	-0.292351	-0.087910	0.112027	-0.829091	0.075484	0.151333	0.436388	-0.203669	-0.846273	-0.227831
23165	7.383841	3.607680	-4.996868	-0.269447	-0.088576	0.216744	-0.828004	0.078937	0.154985	0.434590	-0.210059	-0.844949	-0.230364
23166	7.556926	3.968041	-5.199012	-0.263907	-0.166524	0.227982	-0.826153	0.088198	0.160090	0.431654	-0.217080	-0.844193	-0.232141
23167	7.356500	3.834368	-4.890527	-0.324448	-0.101665	0.284593	-0.824673	0.094489	0.165845	0.429620	-0.225067	-0.842336	-0.235036
23168	7.340245	3.827864	-5.119377	-0.312473	-0.073834	0.249692	-0.822088	0.100884	0.172010	0.428079	-0.232410	-0.840343	-0.237818
23169	8.883161	3.146787	-5.949442	-0.321666	0.064709	0.435005	-0.821248	0.109650	0.170190	0.429475	-0.242036	-0.836235	-0.240168
23170	9.153013	0.944528	-5.326694	-0.608530	0.055999	0.439676	-0.819611	0.119749	0.166649	0.429480	-0.254426	-0.830601	-0.246812
23171	10.397962	-0.715459	-5.330933	-0.519311	0.171958	0.470861	-0.818371	0.130015	0.165607	0.431813	-0.265782	-0.824097	-0.252510
23172	9.414061	-0.042241	-5.111055	-0.735009	0.122616	0.626409	-0.817028	0.143987	0.166171	0.432958	-0.281892	-0.815831	-0.259816
23173	8.567677	-0.018321	-4.282338	-0.904394	0.139889	0.587355	-0.812360	0.156126	0.165902	0.432999	-0.298519	-0.806409	-0.270376
23174	8.978911	-0.039829	-3.440565	-1.119977	0.260218	0.865799	-0.808628	0.178138	0.167625	0.434958	-0.320759	-0.792583	-0.282377
23175	9.497000	-0.315021	-3.623528	-1.009943	0.065037	0.754444	-0.804140	0.195460	0.170436	0.433647	-0.341085	-0.781157	-0.292242
23176	9.505216	-0.605240	-3.683684	-0.750258	0.030430	0.751288	-0.799112	0.214917	0.175305	0.433247	-0.359182	-0.771188	-0.297581
23177	9.019675	0.054649	-3.815783	-0.612308	-0.161384	0.594039	-0.792170	0.228699	0.186851	0.429922	-0.374660	-0.764448	-0.300694
23178	8.869411	0.023121	-3.916625	-0.454699	-0.274122	0.407299	-0.787930	0.237141	0.196577	0.424687	-0.386514	-0.760929	-0.302049
23179	8.420950	-0.046285	-3.929289	-0.357921	-0.271760	0.330297	-0.781579	0.243482	0.208503	0.419889	-0.396336	-0.758341	-0.302541
23180	8.618999	-0.234552	-4.097304	-0.337860	-0.164099	0.315490	-0.776635	0.251049	0.218722	0.416552	-0.405061	-0.755100	-0.303700
23181	8.626308	-0.288395	-4.064120	-0.324728	-0.147765	0.256758	-0.773342	0.257840	0.228080	0.413411	-0.412698	-0.752092	-0.305170
23182	8.870078	0.113942	-4.179282	-0.440815	-0.195429	0.198000	-0.771104	0.261639	0.238785	0.407964	-0.420609	-0.749309	-0.308527
23183	8.669744	0.028200	-4.189255	-0.459810	-0.153280	0.201507	-0.765532	0.262260	0.247469	0.403235	-0.428497	-0.745809	-0.312348
23184	8.217798	0.733343	-3.737909	-0.348271	-0.016484	-0.016845	-0.763789	0.260547	0.256323	0.399834	-0.431266	-0.743856	-0.317523
23185	8.709713	0.366853	-4.149904	-0.357049	0.072869	-0.015135	-0.764454	0.260285	0.259075	0.397977	-0.433622	-0.740919	-0.323457
23186	8.971716	0.540962	-4.612566	-0.323194	0.173526	-0.128937	-0.765607	0.252647	0.257929	0.396847	-0.433263	-0.738509	-0.330758
23187	8.626314	1.101618	-4.651539	-0.235491	0.164459	-0.198471	-0.770318	0.243097	0.256838	0.396162	-0.431319	-0.737148	-0.337093
23188	9.662858	1.661525	-4.819465	-0.095141	0.239445	-0.223691	-0.773870	0.237383	0.251413	0.397304	-0.427263	-0.736489	-0.342316
23189	10.521263	2.168506	-6.186108	0.052741	0.257212	-0.307617	-0.781277	0.228968	0.242132	0.399648	-0.420756	-0.737227	-0.346037
23190	8.667682	2.256524	-5.087485	-0.061809	0.068978	-0.395988	-0.784164	0.216609	0.240576	0.397344	-0.415031	-0.739525	-0.350671
23191	8.305249	1.883592	-4.752768	0.124399	-0.083878	-0.328529	-0.788552	0.204439	0.241393	0.395002	-0.409978	-0.743620	-0.350601
23192	7.878065	1.826260	-5.133213	0.223824	-0.100366	-0.304567	-0.788011	0.196159	0.244334	0.393151	-0.404482	-0.748426	-0.348835
23193	7.829408	2.287248	-4.768569	0.289403	-0.114258	-0.275895	-0.789864	0.190801	0.245543	0.391975	-0.399078	-0.753434	-0.345585
23194	8.082236	2.112570	-4.713959	0.199066	-0.039490	-0.413798	-0.792082	0.181795	0.246947	0.390042	-0.391656	-0.758358	-0.345494
23195	7.910408	1.912721	-4.728156	0.100326	-0.005980	-0.415952	-0.794295	0.171330	0.246605	0.387956	-0.384812	-0.762234	-0.347001
23196	7.842404	1.958043	-4.817084	0.075218	-0.251461	-0.233939	-0.796351	0.161011	0.249032	0.383025	-0.382502	-0.766463	-0.345715
23197	7.878852	2.089613	-4.522972	0.064499	-0.301627	-0.148506	-0.792627	0.155981	0.259184	0.377949	-0.382030	-0.770259	-0.343379
23198	8.156058	1.994064	-4.775449	-0.011697	-0.229057	-0.063398	-0.792273	0.153443	0.265239	0.373844	-0.382822	-0.772356	-0.342279
23199	7.549914	2.338026	-4.791597	-0.007950	-0.235491	0.011783	-0.788589	0.151249	0.274735	0.370297	-0.384892	-0.773895	-0.340332
23200	8.141462	2.057815	-4.820371	-0.082669	-0.251115	-0.184616	-0.788815	0.150962	0.280795	0.364459	-0.384463	-0.776564	-0.341035
23201	8.011997	2.130783	-4.769171	-0.052734	-0.197537	0.042901	-0.784774	0.152204	0.288703	0.361353	-0.387080	-0.777239	-0.339842
23202	7.891015	2.431412	-4.342496	0.001437	-0.137961	0.012669	-0.782952	0.153824	0.295274	0.359251	-0.388323	-0.778109	-0.338659
23203	7.883703	2.868806	-4.228287	0.040479	-0.075243	0.101724	-0.782092	0.153227	0.298682	0.359168	-0.390323	-0.778050	-0.336578
23204	7.534664	3.087100	-4.590538	0.226733	0.019039	0.147764	-0.782981	0.158279	0.298860	0.362174	-0.390973	-0.778242	-0.332129
23205	9.432872	2.727365	-6.962837	0.745465	0.338007	0.280683	-0.785019	0.171424	0.288498	0.375125	-0.387825	-0.778367	-0.320964
23206	7.725320	1.282079	-5.336315	0.823289	0.159303	0.331938	-0.783599	0.192659	0.275007	0.386006	-0.385848	-0.779723	-0.306841
23207	9.059480	0.891873	-5.869306	1.080158	0.311245	0.339750	-0.784250	0.213164	0.259835	0.401221	-0.381002	-0.781048	-0.289522
23208	8.958815	0.248952	-6.149861	1.004185	0.101097	0.285662	-0.783215	0.232033	0.246065	0.411964	-0.376850	-0.783678	-0.272248
23209	8.360138	-0.095930	-6.153874	0.941683	-0.191721	0.163780	-0.780297	0.247350	0.238551	0.416908	-0.372879	-0.788945	-0.254391
23210	8.189813	-0.775705	-5.461276	0.785196	0.049408	0.170301	-0.777744	0.261489	0.235248	0.424300	-0.368831	-0.791135	-0.240913
23211	7.737944	-1.361013	-5.694516	0.681753	-0.297345	0.060339	-0.775413	0.271678	0.232534	0.424914	-0.365686	-0.796350	-0.227045
23212	7.211363	-1.187739	-5.321123	0.558765	-0.146341	0.032255	-0.774383	0.277281	0.232314	0.426732	-0.362197	-0.799825	-0.216778
23213	7.232439	-1.719130	-5.484758	0.413714	-0.161389	-0.265388	-0.772429	0.276721	0.234609	0.426024	-0.355440	-0.804816	-0.210802
23214	7.212204	-1.614891	-5.652365	0.372720	-0.151340	-0.432476	-0.775229	0.269720	0.235313	0.424328	-0.346026	-0.810679	-0.207391
23215	7.289507	-1.771869	-5.559682	0.304066	-0.123011	-0.472117	-0.777574	0.260130	0.237234	0.422513	-0.336667	-0.816142	-0.205062
23216	7.490261	-2.028951	-5.660630	0.198823	-0.078659	-0.376049	-0.782103	0.247589	0.237063	0.420953	-0.329265	-0.820111	-0.204452
23217	7.042042	-1.913443	-5.720395	0.102893	-0.064403	-0.302935	-0.785573	0.239707	0.238824	0.419405	-0.324132	-0.822998	-0.204232
23218	7.186760	-2.134225	-5.606500	0.013477	-0.040742	-0.262775	-0.787434	0.234662	0.239362	0.417687	-0.319962	-0.825075	-0.205944
23219	7.329340	-2.102523	-5.874848	-0.012584	0.087374	-0.154729	-0.788082	0.230924	0.238587	0.418504	-0.317664	-0.825228	-0.207226
23220	7.379014	-1.871361	-5.781018	-0.020926	0.033208	-0.048167	-0.790150	0.230954	0.238608	0.418663	-0.317012	-0.825157	-0.208182
23221	7.657150	-1.131004	-6.887784	0.109400	0.249900	0.050990	-0.791362	0.235509	0.231718	0.423768	-0.316460	-0.823145	-0.206656
23222	10.309674	0.645914	-7.347272	0.248968	0.609431	0.077248	-0.796558	0.242660	0.212873	0.435603	-0.313182	-0.818437	-0.205738
23223	11.341858	4.946875	-7.488235	0.072814	0.448233	-0.109083	-0.802786	0.245127	0.195547	0.442962	-0.309412	-0.815455	-0.207563
23224	9.406708	3.747545	-4.559631	-0.164507	0.559815	-0.236885	-0.807152	0.241450	0.177138	0.450001	-0.304766	-0.811205	-0.215787
23225	9.226689	4.357296	-4.730043	0.149772	0.596216	-0.322526	-0.815321	0.232302	0.157049	0.459172	-0.295978	-0.808351	-0.219376
23226	10.522861	2.400777	-4.528035	0.288025	0.397213	-0.136621	-0.821300	0.231154	0.130249	0.466624	-0.289474	-0.806727	-0.218307
23227	8.116759	2.557893	-4.490176	0.477881	0.070328	-0.602361	-0.826340	0.219975	0.119396	0.467866	-0.275284	-0.811521	-0.216226
23228	7.664981	3.150563	-3.969538	0.502430	-0.066091	-0.416730	-0.829994	0.209115	0.110207	0.467666	-0.264191	-0.816531	-0.211584
23229	7.050211	2.701349	-4.140257	0.223278	-0.002700	-0.465306	-0.832745	0.195854	0.106938	0.466803	-0.254754	-0.819905	-0.212019
23230	7.275941	2.542535	-4.169052	0.138818	0.073485	-0.208649	-0.836088	0.186730	0.105308	0.467773	-0.249831	-0.820856	-0.212059
23231	7.892330	2.199201	-4.385112	-0.037208	0.152087	-0.095266	-0.840472	0.182353	0.101492	0.469645	-0.248172	-0.819745	-0.214155
23232	8.733774	2.826240	-4.574284	0.179229	-0.061692	0.087463	-0.840749	0.181718	0.100213	0.469844	-0.248291	-0.820648	-0.210082
23233	8.281906	3.018453	-4.205976	0.235238	-0.067067	-0.074887	-0.839865	0.186070	0.096880	0.469539	-0.245271	-0.822631	-0.206530
23234	8.395592	2.367510	-4.183076	0.245995	0.016340	0.008418	-0.839603	0.186145	0.095226	0.470990	-0.243147	-0.823437	-0.202483
23235	8.357172	2.181540	-4.397778	0.264742	-0.088341	0.034267	-0.837934	0.186421	0.097712	0.470895	-0.241669	-0.825163	-0.197382
23236	8.069108	1.972027	-4.173447	0.358879	-0.030040	0.162727	-0.839917	0.191570	0.099150	0.472708	-0.241203	-0.826047	-0.189778
23237	8.549043	1.865359	-4.066512	0.532215	0.005649	0.175029	-0.837171	0.200447	0.094419	0.475947	-0.239087	-0.827115	-0.179424
23238	8.944649	1.680580	-4.237061	0.541966	-0.041212	0.097180	-0.835373	0.208067	0.089897	0.478114	-0.235822	-0.828924	-0.169349
23239	9.130742	1.136199	-4.242737	0.388487	-0.016321	-0.004143	-0.834903	0.212299	0.086285	0.479611	-0.232119	-0.830378	-0.162995
23240	8.495291	1.139651	-4.165828	0.349832	-0.148780	-0.068374	-0.834044	0.210802	0.087980	0.478460	-0.228280	-0.833221	-0.157182
23241	8.414806	0.882749	-4.492919	0.253879	-0.136052	0.001083	-0.834856	0.210469	0.089348	0.477318	-0.226308	-0.835286	-0.152479
23242	8.362638	0.993840	-4.432287	0.080549	-0.117197	0.156711	-0.834079	0.216070	0.092168	0.476138	-0.228650	-0.835927	-0.149121
23243	8.145844	1.039196	-4.445620	-0.076504	-0.077160	0.233376	-0.832109	0.224921	0.094071	0.475164	-0.233503	-0.835336	-0.148019
23244	8.766341	0.874412	-5.138821	-0.254972	-0.033726	0.257821	-0.829848	0.233030	0.096754	0.474090	-0.240509	-0.833655	-0.149708
23245	8.282482	0.515529	-5.243814	-0.346420	0.032317	0.388580	-0.827072	0.243940	0.099327	0.474065	-0.250151	-0.830383	-0.152153
23246	8.805793	0.007925	-5.276348	-0.443379	0.193353	0.473498	-0.820137	0.261290	0.097836	0.476368	-0.261876	-0.824704	-0.156072
23247	8.309996	-0.238207	-5.104861	-0.509656	0.233070	0.487841	-0.814572	0.277063	0.094605	0.478974	-0.274022	-0.818235	-0.161209
23248	8.359057	-0.084008	-5.057393	-0.435493	0.165280	0.463358	-0.811593	0.290857	0.092520	0.480658	-0.285474	-0.812583	-0.164870
23249	9.399134	0.035364	-5.824801	-0.347139	0.105881	0.487708	-0.805173	0.305672	0.091431	0.481914	-0.296377	-0.807573	-0.166569
23250	9.170246	-0.617239	-5.859135	-0.469690	-0.063729	0.294888	-0.800068	0.318578	0.095485	0.478971	-0.306084	-0.804775	-0.170987
23251	8.792774	-0.556731	-5.472733	-0.451823	-0.085742	0.213233	-0.795437	0.326754	0.101878	0.475452	-0.314157	-0.802713	-0.175791
23252	8.147768	-0.538046	-5.081431	-0.448847	-0.162671	0.265536	-0.791603	0.334636	0.111712	0.470854	-0.323416	-0.800930	-0.179471
23253	8.075244	-0.277930	-4.912811	-0.387753	-0.217890	0.230908	-0.786619	0.339892	0.123308	0.465571	-0.331583	-0.800069	-0.182170
23254	8.031979	-0.185813	-5.248678	-0.445413	-0.220691	0.126192	-0.782170	0.344279	0.135685	0.459445	-0.338726	-0.799577	-0.186688
23255	8.352539	0.204320	-5.398185	-0.441947	-0.247215	-0.014935	-0.779316	0.344189	0.148355	0.452307	-0.343509	-0.800280	-0.192281
23256	8.025418	0.064250	-5.268537	-0.369089	-0.269179	0.009008	-0.775887	0.342653	0.161760	0.445399	-0.348211	-0.801148	-0.196292
23257	7.947618	-0.102241	-5.288448	-0.300547	-0.182551	0.065848	-0.773042	0.343135	0.174190	0.440505	-0.352714	-0.801140	-0.199305
23258	8.018536	-0.290585	-5.384093	-0.129805	-0.112444	0.148632	-0.770246	0.344169	0.180992	0.438300	-0.356861	-0.800511	-0.199311
23259	8.044583	-0.523407	-5.034009	-0.153813	-0.108176	0.139381	-0.766145	0.349628	0.185706	0.435904	-0.360948	-0.799863	-0.199808
23260	7.957194	-0.502137	-5.127199	-0.009344	-0.016242	0.196387	-0.764386	0.354084	0.188723	0.436284	-0.364404	-0.798499	-0.198154
23261	8.358434	-0.563328	-4.934919	-0.047725	0.025007	0.124760	-0.762035	0.362854	0.186337	0.436731	-0.366806	-0.797188	-0.198016
23262	8.106490	-0.581091	-5.104317	-0.164800	0.057188	0.052845	-0.759605	0.366233	0.185277	0.436563	-0.369041	-0.795593	-0.200633
23263	8.382015	-0.595664	-5.607353	-0.249584	0.272011	0.006500	-0.759764	0.366747	0.183377	0.438973	-0.370332	-0.792151	-0.206526
23264	7.751938	-0.231623	-5.301294	-0.300182	0.330082	-0.041475	-0.760359	0.366234	0.176724	0.441716	-0.371103	-0.788243	-0.214109
23265	7.764886	0.168009	-4.734087	-0.338465	0.391148	-0.107625	-0.764107	0.362544	0.167145	0.444790	-0.370816	-0.784102	-0.223252
23266	9.214088	0.842641	-5.175087	-0.380560	0.568313	-0.261724	-0.770378	0.358103	0.150640	0.449594	-0.367671	-0.779168	-0.235753
23267	9.798307	1.163243	-5.161033	-0.410845	0.383062	-0.487028	-0.778576	0.346891	0.141472	0.450105	-0.362022	-0.777290	-0.249330
23268	8.967083	1.880162	-4.845153	-0.382304	0.340610	-0.505310	-0.785585	0.330490	0.134875	0.449986	-0.356062	-0.775843	-0.262297
23269	8.842266	2.461308	-4.720783	-0.256951	0.218275	-0.730521	-0.794435	0.307880	0.129711	0.447535	-0.345901	-0.777653	-0.274445
23270	8.556512	2.489176	-4.299385	-0.144461	0.039417	-0.608941	-0.799965	0.286713	0.128471	0.443703	-0.337644	-0.780619	-0.282414
23271	8.502656	2.510551	-4.417977	-0.068279	0.086161	-0.500605	-0.810032	0.266067	0.129514	0.441598	-0.329946	-0.782835	-0.288609
23272	8.718446	2.891952	-4.404240	0.041817	-0.072372	-0.470662	-0.812175	0.250650	0.130111	0.437947	-0.322747	-0.786759	-0.291627
23273	8.027517	2.759344	-4.277845	0.030683	-0.194797	-0.395418	-0.812302	0.241341	0.134239	0.432594	-0.317365	-0.791199	-0.293506
23274	7.978981	2.779806	-4.331440	-0.037846	-0.086793	-0.195702	-0.814901	0.232542	0.140215	0.429771	-0.315240	-0.792935	-0.295253
23275	8.069922	2.893085	-4.148155	0.023009	-0.078049	-0.004696	-0.813739	0.229584	0.143061	0.428471	-0.315389	-0.793806	-0.294642
23276	8.093746	3.142805	-3.978375	-0.038994	-0.097400	0.076013	-0.811915	0.231704	0.150906	0.427071	-0.317632	-0.793905	-0.293999
23277	8.329588	3.458626	-4.146933	-0.038047	-0.113436	0.114678	-0.811232	0.235497	0.156378	0.425513	-0.320364	-0.793949	-0.293174
23278	8.458407	3.338017	-4.261205	-0.154420	-0.160021	0.145727	-0.806840	0.240607	0.162448	0.422780	-0.325046	-0.793438	-0.293357
23279	7.451492	3.461907	-4.290368	-0.185175	-0.113253	0.224301	-0.805415	0.242780	0.172232	0.420880	-0.330710	-0.791870	-0.293994
23280	7.804078	3.379930	-4.149531	-0.242188	-0.153102	0.216982	-0.801839	0.249787	0.182844	0.418068	-0.337195	-0.790257	-0.294981
23281	7.777204	3.412470	-4.211102	-0.202156	-0.138751	0.345495	-0.798791	0.255365	0.194201	0.416313	-0.344992	-0.787901	-0.294746
23282	7.767916	2.803349	-4.528661	-0.209759	-0.060870	0.460857	-0.792084	0.264629	0.203541	0.416551	-0.354455	-0.783928	-0.293775
23283	8.514570	2.334437	-4.670720	-0.194420	0.055971	0.541529	-0.790136	0.276984	0.208419	0.418980	-0.364037	-0.778469	-0.293117
23284	8.849420	1.906459	-5.115880	-0.280118	0.087359	0.545889	-0.785039	0.289677	0.211079	0.421418	-0.374454	-0.772038	-0.293510
23285	8.588270	1.379012	-4.703852	-0.295512	0.133571	0.510784	-0.781163	0.300977	0.213942	0.424021	-0.383852	-0.765340	-0.295158
23286	9.268235	0.478671	-5.184314	-0.313075	0.121843	0.463957	-0.774270	0.312971	0.215991	0.426142	-0.392976	-0.758821	-0.296923
23287	9.973740	-0.570689	-5.415554	-0.165571	0.054610	0.506535	-0.769143	0.323667	0.219357	0.428475	-0.401614	-0.753383	-0.295854
23288	9.593871	-0.461415	-5.048063	-0.353657	0.019331	0.456621	-0.767041	0.333589	0.222290	0.428547	-0.411493	-0.747381	-0.297394
23289	9.070692	-0.251554	-4.872581	-0.502039	-0.126812	0.535401	-0.758668	0.341983	0.231699	0.425515	-0.424444	-0.741012	-0.299476
23290	8.386605	-0.575512	-4.404774	-0.541021	-0.113145	0.443355	-0.750692	0.349505	0.241887	0.421806	-0.436363	-0.734867	-0.302717
23291	7.968376	-0.213353	-4.430244	-0.402524	-0.280103	0.441106	-0.744051	0.356016	0.256030	0.416696	-0.447878	-0.730884	-0.302619
23292	8.118362	-0.276445	-4.325179	-0.267232	-0.183920	0.427479	-0.735564	0.366625	0.265987	0.414121	-0.457557	-0.726891	-0.301288
23293	8.471598	-0.177340	-4.487463	-0.221289	-0.226166	0.301100	-0.727831	0.372141	0.277159	0.410518	-0.465120	-0.724637	-0.300066
23294	8.901910	-0.342118	-4.540850	-0.208161	-0.296717	0.249920	-0.720505	0.378149	0.289884	0.405702	-0.472344	-0.723422	-0.298257
23295	8.372204	-0.380414	-4.480241	-0.122812	-0.264143	0.222386	-0.713569	0.380907	0.300343	0.401982	-0.478150	-0.722680	-0.295831
23296	8.399837	-0.244256	-4.702557	-0.046268	-0.174761	0.202228	-0.706827	0.386848	0.308789	0.400130	-0.482628	-0.721799	-0.293210
23297	7.992105	-0.281168	-4.448478	-0.111037	-0.130473	0.170745	-0.702538	0.390330	0.316693	0.398140	-0.486786	-0.720490	-0.292263
23298	8.113619	-0.310682	-4.301075	-0.030704	-0.028450	0.154249	-0.699215	0.392400	0.322173	0.398236	-0.489621	-0.718930	-0.291237
23299	7.789143	-0.354315	-4.492079	-0.121481	-0.047468	0.043908	-0.695916	0.394875	0.325055	0.396615	-0.491552	-0.718106	-0.292227
23300	7.376779	-0.554908	-4.144713	-0.069614	0.071642	-0.013185	-0.697546	0.394754	0.328100	0.396775	-0.491725	-0.717138	-0.294088
23301	9.504692	-0.169444	-5.796274	-0.040494	0.407912	-0.055391	-0.701445	0.392318	0.318737	0.401901	-0.488910	-0.714113	-0.299141
23302	9.257082	0.987948	-5.905047	-0.265696	0.364892	-0.188676	-0.707461	0.385628	0.313967	0.403213	-0.486482	-0.711209	-0.308119
23303	10.863887	1.362211	-6.090674	-0.466743	0.332776	-0.314313	-0.714134	0.376945	0.310047	0.401415	-0.483747	-0.708593	-0.320548
23304	8.687150	1.351037	-5.920010	-0.697159	0.113074	-0.424999	-0.722687	0.357716	0.313233	0.393417	-0.482691	-0.707158	-0.334901
23305	8.157181	1.050509	-5.472301	-0.678611	0.278160	-0.294166	-0.729328	0.339210	0.315341	0.388709	-0.482024	-0.703155	-0.349473
23306	7.587613	1.563754	-4.573468	-0.331493	-0.012037	-0.279273	-0.735632	0.317485	0.320149	0.383309	-0.480885	-0.703533	-0.356181
23307	7.836654	1.740230	-4.844853	-0.160855	0.051789	-0.198219	-0.738815	0.308493	0.321563	0.380964	-0.479031	-0.703888	-0.360468
23308	8.361552	2.219934	-5.090767	-0.247328	0.077430	-0.251460	-0.742142	0.300189	0.323296	0.377789	-0.476959	-0.703835	-0.366608
23309	7.998697	2.259871	-4.985173	-0.230622	-0.010963	-0.129319	-0.744485	0.290979	0.326070	0.374323	-0.477026	-0.703482	-0.370730
23310	7.751946	2.390854	-4.859179	-0.277720	0.019035	-0.044153	-0.745776	0.285161	0.327936	0.371553	-0.478458	-0.701641	-0.375136
23311	8.080157	2.548526	-4.855933	-0.172485	0.051180	0.092819	-0.746557	0.281791	0.328290	0.371108	-0.480717	-0.699133	-0.377365
23312	8.104619	2.843463	-4.623096	-0.088958	0.082078	0.033352	-0.746547	0.281598	0.329382	0.371598	-0.481341	-0.697481	-0.379139
23313	8.267756	3.168535	-4.540140	0.067555	0.168630	-0.004926	-0.747399	0.281370	0.325648	0.374309	-0.479526	-0.696870	-0.379894
23314	8.404439	2.954774	-4.223047	0.162948	0.177920	-0.135046	-0.750086	0.282065	0.317846	0.377269	-0.475179	-0.698016	-0.380323
23315	8.223475	3.103519	-4.010046	0.379633	0.222539	-0.246647	-0.753834	0.278115	0.307837	0.381806	-0.467162	-0.701639	-0.379059
23316	8.007205	3.069922	-3.922487	0.537135	0.222617	-0.240885	-0.761067	0.274448	0.293045	0.388046	-0.458066	-0.706167	-0.375397
23317	8.611465	3.051835	-3.976591	0.654257	0.267261	-0.314005	-0.765828	0.271576	0.278416	0.395099	-0.446472	-0.711922	-0.371115
23318	8.360517	3.228099	-3.789772	0.748847	0.256037	-0.332174	-0.770294	0.268329	0.265695	0.402860	-0.433974	-0.718281	-0.365298
23319	8.877443	3.053841	-3.544596	0.775648	0.232022	-0.423748	-0.775068	0.265530	0.249553	0.409433	-0.419817	-0.725771	-0.359687
23320	9.535916	3.040982	-4.375875	0.715855	0.239490	-0.543044	-0.782757	0.254041	0.234288	0.414897	-0.404391	-0.733362	-0.355680
23321	9.546622	1.619757	-3.636921	0.728524	0.143735	-0.544913	-0.788831	0.243019	0.214618	0.418628	-0.389207	-0.741765	-0.350789
23322	8.830784	0.894400	-3.054628	0.947414	0.015327	-0.628958	-0.792860	0.230249	0.207386	0.421665	-0.371852	-0.752959	-0.342020
23323	9.482635	0.543319	-3.974801	1.001147	0.032247	-0.540736	-0.793236	0.221210	0.197173	0.425520	-0.354937	-0.763462	-0.331781
23324	9.119046	0.592257	-4.897868	1.054549	-0.003520	-0.560863	-0.795436	0.214196	0.186272	0.429062	-0.337442	-0.774227	-0.320330
23325	8.515334	0.917333	-4.593049	0.934239	0.181918	-0.455943	-0.795659	0.203504	0.175404	0.434912	-0.321170	-0.781662	-0.310976
23326	9.029817	0.786369	-4.680755	0.948402	0.152067	-0.541113	-0.795627	0.192408	0.161195	0.439861	-0.303561	-0.789503	-0.301758
23327	9.057995	0.838660	-4.797383	0.919241	0.021842	-0.454698	-0.796451	0.184873	0.149007	0.442717	-0.288196	-0.797559	-0.291281
23328	8.216263	0.549335	-4.478010	0.835888	0.033036	-0.425741	-0.795053	0.178372	0.140865	0.445455	-0.273884	-0.804434	-0.281858
23329	8.412846	1.003235	-4.796338	0.987115	0.001180	-0.375736	-0.794095	0.172816	0.130714	0.448446	-0.259121	-0.811974	-0.269168
23330	8.442036	0.729415	-4.644660	0.867435	0.138556	-0.280796	-0.790298	0.171178	0.119809	0.453552	-0.246117	-0.816706	-0.258279
23331	8.397621	0.653519	-4.747335	0.800237	0.278420	-0.276588	-0.788123	0.166647	0.108328	0.460341	-0.233050	-0.819653	-0.248882
23332	8.566495	1.032362	-4.879169	0.747976	0.227132	-0.308627	-0.785652	0.159656	0.095452	0.465898	-0.220068	-0.822601	-0.240493
23333	8.566332	1.112041	-4.313558	0.683836	0.221395	-0.240812	-0.785149	0.154863	0.081209	0.471160	-0.208857	-0.824897	-0.232232
23334	8.441607	1.482623	-4.398245	0.699848	0.165257	-0.319571	-0.784571	0.147169	0.071897	0.475217	-0.196320	-0.827821	-0.224365
23335	8.673529	0.893253	-4.688471	0.642508	0.091202	-0.339807	-0.783698	0.139619	0.065353	0.477510	-0.184389	-0.831185	-0.217064
23336	8.571856	0.850239	-5.042355	0.573230	0.064988	-0.328930	-0.782234	0.130529	0.061471	0.479185	-0.173271	-0.834193	-0.210905
23337	8.583441	0.772247	-5.378967	0.629432	0.060127	-0.280202	-0.783103	0.121408	0.058989	0.480973	-0.162559	-0.837277	-0.202994
23338	8.876847	0.596185	-5.062659	0.570779	0.021256	-0.211391	-0.784829	0.114170	0.055526	0.482243	-0.153547	-0.840020	-0.195529
23339	8.394707	0.448896	-5.035933	0.559339	-0.033513	-0.189434	-0.788567	0.106505	0.058683	0.482461	-0.145391	-0.843171	-0.187498
23340	8.301541	0.228009	-5.149804	0.523240	-0.072703	-0.272085	-0.791745	0.099299	0.063795	0.481653	-0.136133	-0.846574	-0.181083
23341	9.519060	1.622603	-5.635407	0.531249	0.127964	-0.328793	-0.799308	0.089414	0.067681	0.483876	-0.125298	-0.848214	-0.175205
23342	10.074545	2.066388	-5.030240	0.432015	0.157837	-0.205864	-0.805840	0.081748	0.065893	0.486842	-0.117181	-0.848684	-0.170264
23343	8.834435	2.517020	-3.271189	0.203419	0.190701	-0.197330	-0.811382	0.073529	0.066548	0.489755	-0.111498	-0.848056	-0.168847
23344	8.955707	2.447831	-2.517896	0.162010	0.297509	-0.181026	-0.815321	0.065198	0.060277	0.494488	-0.105949	-0.846079	-0.168540
23345	8.475639	2.438356	-2.282668	0.238743	0.332357	-0.153505	-0.820524	0.058575	0.053846	0.500049	-0.100127	-0.843926	-0.166477
23346	9.023932	2.699633	-2.526051	0.302646	0.290698	-0.119207	-0.826576	0.052876	0.045961	0.505097	-0.094238	-0.842247	-0.163149
23347	9.125194	3.308450	-2.774603	0.254919	0.225244	-0.253963	-0.828005	0.043304	0.041386	0.508555	-0.086857	-0.841237	-0.161703
23348	9.275087	3.116274	-2.626907	0.104099	0.188616	-0.280803	-0.829334	0.034460	0.033264	0.510937	-0.080598	-0.840136	-0.163152
23349	8.618054	3.050739	-2.817694	0.079494	0.049272	-0.229406	-0.830878	0.024104	0.030438	0.511218	-0.075930	-0.840197	-0.164197
23350	8.940542	3.122237	-2.894487	0.096903	0.010124	-0.189773	-0.830766	0.014750	0.029589	0.510857	-0.071854	-0.840706	-0.164545
23351	8.780563	3.359162	-3.118792	0.021616	0.003060	-0.129352	-0.833301	0.008584	0.030341	0.510623	-0.069562	-0.840844	-0.165552
23352	8.434088	3.204736	-2.993344	0.000610	-0.002363	-0.162515	-0.832122	0.002409	0.030091	0.509983	-0.067018	-0.841102	-0.167251
23353	8.636494	3.476387	-3.105397	0.059133	0.010057	-0.094433	-0.832376	0.000729	0.030129	0.510047	-0.064862	-0.841211	-0.167361
23354	8.516788	3.089929	-3.154153	-0.011384	-0.086408	0.013765	-0.831797	-0.000477	0.031707	0.508569	-0.065661	-0.842048	-0.167337
23355	9.118046	3.077094	-3.596909	0.073457	-0.036490	0.102055	-0.829927	0.003995	0.031410	0.508542	-0.066791	-0.842398	-0.165198
23356	8.674386	2.582005	-4.052038	0.023827	-0.055817	0.056832	-0.830514	0.006939	0.031595	0.507769	-0.067835	-0.842981	-0.164171
23357	8.663382	2.013826	-3.987713	0.042903	0.063558	-0.032421	-0.827517	0.009957	0.032028	0.508940	-0.066676	-0.842390	-0.164054
23358	8.816583	1.785240	-4.019080	0.034576	0.009988	0.002511	-0.827833	0.011365	0.029079	0.509109	-0.066489	-0.842412	-0.163493
23359	8.948414	1.898348	-3.844569	-0.022395	0.012095	0.063010	-0.826066	0.013822	0.029903	0.509646	-0.067782	-0.841998	-0.163420
23360	9.000564	1.972627	-3.986099	-0.065603	-0.052318	0.096081	-0.823501	0.016959	0.027999	0.508938	-0.070375	-0.842199	-0.163496
23361	8.715037	1.996301	-4.153971	-0.177394	-0.003043	0.014972	-0.820533	0.019622	0.024130	0.508841	-0.072491	-0.841491	-0.166492
23362	8.503752	1.669743	-3.921200	-0.137316	-0.076132	0.049024	-0.819453	0.023116	0.026957	0.507469	-0.075110	-0.841746	-0.168219
23363	8.923269	2.075939	-4.054982	-0.002007	-0.119638	0.017399	-0.818105	0.026391	0.028387	0.505670	-0.075883	-0.842792	-0.168050
23364	8.810640	2.021349	-4.263638	-0.037007	-0.124517	0.008122	-0.815464	0.027526	0.033126	0.503489	-0.076955	-0.843925	-0.168427
23365	8.809988	1.837154	-4.269644	-0.032855	-0.110551	-0.010275	-0.814934	0.029196	0.033223	0.501693	-0.077551	-0.844813	-0.169055
23366	8.620674	1.714107	-4.396187	-0.071562	-0.100723	0.011589	-0.811766	0.031240	0.036355	0.499866	-0.078948	-0.845574	-0.170017
23367	8.515739	1.751995	-4.273687	-0.063075	-0.103449	0.056558	-0.809693	0.033255	0.040463	0.498359	-0.080966	-0.846181	-0.170473
23368	8.601863	2.025578	-4.468316	-0.070956	-0.085509	0.034551	-0.810391	0.035396	0.042810	0.496861	-0.082693	-0.846744	-0.171216
23369	8.556300	2.172526	-4.192770	-0.137684	-0.127957	0.007902	-0.808605	0.036575	0.043969	0.494635	-0.084713	-0.847409	-0.173373
23370	8.483556	2.325046	-4.317046	-0.145578	-0.119263	-0.014144	-0.807327	0.035559	0.047209	0.492264	-0.086463	-0.848113	-0.175799
23371	8.313346	2.304582	-4.508837	-0.169260	-0.065702	-0.016158	-0.806062	0.034876	0.049365	0.490930	-0.088161	-0.848075	-0.178839
23372	8.404455	2.215161	-4.218209	-0.125589	0.004650	0.037049	-0.804702	0.036001	0.048868	0.490867	-0.090145	-0.847522	-0.180636
23373	8.581038	2.390702	-4.201933	-0.197007	0.004546	0.104879	-0.802803	0.038622	0.049149	0.491098	-0.093911	-0.846454	-0.183083
23374	8.224042	2.150101	-4.153930	-0.062254	0.030677	0.215092	-0.801246	0.045135	0.047323	0.492232	-0.098185	-0.845522	-0.182101
23375	8.656109	2.463342	-3.873425	-0.110186	0.009329	0.206013	-0.799948	0.050260	0.045276	0.493058	-0.102782	-0.844495	-0.182094
23376	9.121831	2.560519	-4.131695	-0.138824	-0.028930	0.233657	-0.799245	0.058243	0.042305	0.493078	-0.108326	-0.843792	-0.182086
23377	8.651869	2.007421	-4.226399	-0.107090	0.056204	0.176494	-0.796867	0.064524	0.039215	0.494577	-0.112211	-0.842332	-0.182424
23378	9.183011	2.206591	-4.170098	-0.091683	0.019776	0.279503	-0.793389	0.071974	0.037704	0.495666	-0.117878	-0.841169	-0.181258
23379	9.026834	1.689285	-4.206268	0.023528	0.034113	0.341979	-0.790100	0.083747	0.036735	0.497678	-0.123328	-0.839959	-0.177694
23380	8.951368	1.750380	-4.021932	-0.018409	0.006040	0.351117	-0.785165	0.095282	0.034355	0.498919	-0.129511	-0.838955	-0.174532
23381	8.899207	1.240685	-4.317921	0.047786	0.087682	0.213373	-0.783948	0.105553	0.030277	0.501413	-0.132370	-0.837553	-0.171956
23382	8.972378	1.238613	-4.202340	-0.026250	0.063870	0.183924	-0.783666	0.113069	0.025486	0.502990	-0.135622	-0.836336	-0.170733
23383	9.032917	0.973597	-4.360885	-0.040833	0.065779	0.183856	-0.782924	0.119527	0.025045	0.504763	-0.138961	-0.834899	-0.169844
23384	8.852137	0.868402	-4.016726	-0.003103	0.007876	0.163789	-0.780394	0.125201	0.022882	0.505388	-0.141826	-0.834357	-0.168275
23385	8.881136	1.009485	-4.065188	0.048706	0.017933	0.116189	-0.779235	0.130854	0.021560	0.506380	-0.143305	-0.833876	-0.166413
23386	8.833827	0.861294	-4.199619	0.052505	-0.042805	0.022661	-0.780797	0.134259	0.021230	0.505839	-0.143422	-0.834426	-0.165198
23387	8.829035	1.006921	-4.567970	0.118970	-0.067741	-0.056069	-0.782028	0.134224	0.022344	0.505018	-0.141614	-0.835540	-0.163634
23388	8.454295	0.880833	-4.371249	0.179204	-0.062624	-0.131299	-0.784493	0.133515	0.023290	0.503991	-0.137945	-0.837129	-0.161802
23389	8.780114	0.647631	-4.510525	0.270241	-0.008696	-0.189904	-0.787744	0.128037	0.021606	0.504109	-0.132194	-0.838487	-0.159183
23390	8.360612	0.690117	-4.564596	0.292216	-0.026781	-0.290853	-0.792188	0.120742	0.023135	0.503436	-0.124583	-0.840437	-0.157154
23391	8.213193	1.016966	-4.450698	0.280504	0.034218	-0.357013	-0.797817	0.107944	0.022820	0.503692	-0.115788	-0.841735	-0.156106
23392	8.828713	1.163556	-4.675608	0.230712	0.148581	-0.417699	-0.803862	0.094127	0.020514	0.505347	-0.106093	-0.841896	-0.156782
23393	8.576335	2.093022	-4.061219	0.041886	0.204580	-0.361149	-0.806659	0.083083	0.014896	0.507846	-0.099082	-0.840609	-0.160161
23394	8.184531	1.953447	-3.574159	-0.016766	0.185867	-0.293428	-0.810970	0.071655	0.008992	0.509935	-0.093851	-0.839242	-0.163804
23395	8.731471	2.073212	-3.931914	0.015740	0.195752	-0.241866	-0.812827	0.062427	0.003199	0.512568	-0.089111	-0.837642	-0.166404
23396	8.547433	2.806648	-3.741550	0.027616	0.084090	-0.192028	-0.817388	0.049819	-0.001394	0.513335	-0.085447	-0.837221	-0.168066
23397	8.995938	3.192998	-3.857227	0.124298	0.099291	-0.202714	-0.821194	0.043590	-0.004776	0.514638	-0.080521	-0.836856	-0.168335
23398	9.334042	3.135556	-3.730178	0.076845	0.057048	-0.263230	-0.822091	0.037625	-0.005822	0.514773	-0.075263	-0.836953	-0.169865
23399	9.061729	3.136913	-4.048414	0.154117	-0.008726	-0.275890	-0.823625	0.027076	-0.007557	0.514026	-0.069127	-0.837858	-0.170273
23400	8.549246	3.019157	-4.218382	0.178596	-0.053205	-0.211680	-0.824074	0.019735	-0.006344	0.512606	-0.064046	-0.839309	-0.169393
23401	8.288179	2.193375	-3.979759	0.159479	-0.055703	-0.108215	-0.826212	0.014961	-0.005511	0.511601	-0.060807	-0.840454	-0.167939
23402	8.328748	2.504151	-3.851260	0.172262	-0.004372	-0.043059	-0.827545	0.011599	-0.005151	0.511543	-0.058455	-0.841142	-0.165490
23403	8.565299	2.891891	-3.959003	0.122498	0.009083	0.012908	-0.828934	0.012332	-0.005370	0.511970	-0.057394	-0.841340	-0.163523
23404	8.523787	2.666356	-3.934772	-0.092283	-0.063151	0.061190	-0.828918	0.011973	-0.003735	0.510954	-0.059695	-0.841629	-0.164388
23405	8.248309	2.726501	-3.755037	-0.078935	-0.020509	0.147355	-0.828548	0.015602	-0.003517	0.511083	-0.063035	-0.841299	-0.164430
23406	8.420429	2.552730	-3.545265	-0.120383	0.013411	0.167422	-0.831260	0.021898	-0.005316	0.511657	-0.067156	-0.840564	-0.164771
23407	8.462463	2.923668	-3.563738	-0.153192	-0.029482	0.178508	-0.831556	0.024226	-0.004067	0.511635	-0.071784	-0.840000	-0.165759
23408	8.472673	2.983564	-3.515431	-0.281166	-0.047901	0.184724	-0.832566	0.029307	-0.001538	0.510982	-0.078036	-0.839289	-0.168528
23409	8.568040	3.097497	-3.383020	-0.287036	-0.066731	0.207727	-0.833425	0.033142	0.000637	0.510211	-0.084606	-0.838529	-0.171451
23410	8.618129	3.210881	-3.186132	-0.267765	-0.110731	0.250079	-0.835152	0.041123	0.004316	0.508697	-0.092023	-0.838307	-0.173204
23411	8.690206	3.097866	-3.474521	-0.289278	-0.081700	0.227957	-0.837375	0.045678	0.009448	0.507701	-0.098956	-0.837543	-0.175982
23412	8.811605	2.669695	-3.793373	-0.314541	-0.091434	0.238880	-0.838830	0.054195	0.013571	0.506324	-0.106584	-0.836876	-0.178644
23413	9.429513	2.236994	-4.396457	-0.276877	-0.069449	0.272914	-0.840947	0.060358	0.017281	0.505666	-0.114081	-0.835828	-0.180771
23414	9.076769	1.684524	-4.599380	-0.305782	-0.064493	0.282766	-0.841975	0.068270	0.022192	0.504848	-0.122242	-0.834711	-0.182874
23415	9.477622	1.322700	-4.949982	-0.351938	-0.111706	0.337823	-0.843705	0.078350	0.028898	0.503458	-0.131750	-0.833544	-0.185410
23416	9.012244	1.283449	-4.672029	-0.303688	-0.149153	0.436975	-0.844648	0.089947	0.032929	0.501713	-0.142749	-0.832726	-0.185672
23417	9.220106	1.027205	-4.478619	-0.365096	-0.105828	0.392752	-0.844484	0.100983	0.036639	0.500458	-0.153286	-0.831132	-0.187791
23418	9.274131	0.674961	-4.818606	-0.338701	-0.156452	0.562578	-0.845600	0.117204	0.043714	0.498838	-0.166712	-0.829632	-0.187295
23419	8.538643	0.684425	-4.595438	-0.499065	-0.146567	0.586870	-0.845740	0.134384	0.053877	0.496991	-0.181948	-0.827051	-0.189424
23420	8.446115	0.667950	-4.403724	-0.440639	-0.265054	0.594497	-0.843169	0.154386	0.062806	0.493144	-0.197254	-0.825754	-0.189817
23421	7.905923	0.331934	-4.016238	-0.457564	-0.247838	0.643822	-0.838931	0.176629	0.077103	0.489732	-0.213338	-0.823700	-0.190177
23422	8.400764	0.184679	-4.144370	-0.468783	-0.205396	0.629132	-0.835543	0.198623	0.088079	0.486623	-0.229164	-0.821135	-0.190839
23423	8.338967	0.320208	-4.092878	-0.352436	-0.247206	0.536761	-0.829438	0.212869	0.098971	0.483069	-0.242385	-0.819547	-0.190360
23424	8.529686	0.044381	-4.237041	-0.423648	-0.207418	0.397996	-0.826056	0.225139	0.111011	0.479040	-0.253885	-0.817943	-0.192438
23425	8.785678	0.202461	-4.226262	-0.432810	-0.217119	0.330176	-0.823747	0.234655	0.122339	0.474660	-0.264329	-0.816506	-0.195310
23426	8.582863	0.224163	-4.290985	-0.468107	-0.190425	0.238264	-0.817421	0.242434	0.133525	0.469921	-0.273506	-0.815168	-0.199673
23427	8.568652	0.301873	-4.292362	-0.503169	-0.138245	0.291341	-0.814628	0.246339	0.144783	0.466188	-0.283609	-0.812680	-0.204416
23428	8.393580	0.238983	-3.851544	-0.477602	-0.017952	0.278318	-0.811867	0.251207	0.153477	0.464242	-0.292754	-0.809258	-0.209467
23429	8.407743	0.146725	-3.850260	-0.555024	0.055832	0.248674	-0.810233	0.256498	0.159583	0.463076	-0.301778	-0.804751	-0.216488
23430	9.108571	0.356164	-4.285631	-0.567045	0.261727	0.257673	-0.807223	0.259443	0.161530	0.464884	-0.310130	-0.798232	-0.224784
23431	9.014072	0.488775	-4.720745	-0.699437	0.273103	0.196824	-0.805346	0.261018	0.157328	0.465914	-0.318622	-0.791075	-0.235806
23432	9.286603	1.306416	-4.720775	-0.642579	0.248982	0.105413	-0.805650	0.262486	0.156040	0.466157	-0.325184	-0.784963	-0.246547
23433	9.703526	1.429394	-5.068818	-0.688930	0.306620	0.007151	-0.806561	0.259458	0.158073	0.466631	-0.330271	-0.778423	-0.259296
23434	9.621918	1.975690	-5.260227	-0.703728	0.181780	-0.121990	-0.808796	0.251331	0.158702	0.464077	-0.334077	-0.773782	-0.272556
23435	9.190595	2.120967	-5.018568	-0.492365	0.149191	-0.081215	-0.810478	0.243701	0.160461	0.462734	-0.336643	-0.770094	-0.281965
23436	9.146626	2.301705	-4.552086	-0.203246	0.085137	-0.071337	-0.812876	0.237280	0.160644	0.462220	-0.337057	-0.768614	-0.286318
23437	8.336099	2.156920	-3.998692	-0.072676	0.018590	-0.107865	-0.813097	0.232810	0.160373	0.461468	-0.336019	-0.768650	-0.288645
23438	8.001696	1.895742	-3.514572	-0.081284	0.032949	-0.227292	-0.812753	0.226954	0.159598	0.460061	-0.333199	-0.769376	-0.292205
23439	8.456545	1.678126	-3.798635	-0.015210	-0.004501	-0.217872	-0.814310	0.220567	0.161708	0.458671	-0.330052	-0.770678	-0.294522
23440	8.537368	2.076955	-4.108164	0.167458	-0.177474	-0.072187	-0.814779	0.216069	0.165028	0.456560	-0.328561	-0.773740	-0.291422
23441	8.470785	1.904515	-4.232373	0.131481	-0.219862	0.023191	-0.813197	0.214364	0.170846	0.454183	-0.329028	-0.776274	-0.287849
23442	8.582410	1.973055	-4.158823	0.015042	-0.183064	0.044965	-0.813289	0.214095	0.176492	0.451646	-0.330755	-0.777705	-0.285993
23443	8.327561	2.329287	-4.550261	-0.003810	-0.086449	0.015402	-0.809568	0.217291	0.181760	0.450365	-0.331538	-0.778302	-0.285482
23444	8.080007	2.418460	-4.199924	0.007525	-0.126778	0.103547	-0.809120	0.217606	0.186746	0.448978	-0.333925	-0.778775	-0.283588
23445	8.412317	2.338371	-4.188721	-0.010233	-0.018571	0.112576	-0.807506	0.222229	0.189222	0.449232	-0.335862	-0.778086	-0.282789
23446	8.267497	2.281326	-4.198168	-0.048419	0.008348	0.187657	-0.806348	0.227370	0.186902	0.450043	-0.339285	-0.776451	-0.281906
23447	8.199936	2.205302	-3.558604	0.064930	0.074540	0.213458	-0.803802	0.232691	0.186237	0.452803	-0.341547	-0.774650	-0.279698
23448	8.831226	1.921373	-4.052548	0.139331	0.217629	0.345582	-0.803284	0.242772	0.180496	0.458992	-0.344526	-0.771050	-0.275881
23449	9.014607	1.103732	-4.291735	0.111774	0.227166	0.404135	-0.799068	0.253843	0.173400	0.465437	-0.348411	-0.766728	-0.272224
23450	8.981390	0.625101	-4.023144	0.141454	0.210002	0.350004	-0.797902	0.266357	0.166421	0.471479	-0.351421	-0.763057	-0.268243
23451	9.583561	0.512445	-4.616309	0.147914	0.249788	0.380329	-0.795948	0.279743	0.155622	0.478315	-0.354439	-0.758759	-0.264334
23452	9.715617	-0.141252	-4.398506	0.074064	0.126243	0.433529	-0.790933	0.292912	0.148371	0.482976	-0.359740	-0.754821	-0.259936
23453	10.328433	-0.993968	-4.238615	0.087739	0.100970	0.395056	-0.787390	0.303901	0.143210	0.487155	-0.364329	-0.751394	-0.255638
23454	9.511907	-0.790367	-3.984588	0.006354	-0.082338	0.382205	-0.782321	0.317012	0.142996	0.487851	-0.370532	-0.749404	-0.251198
23455	8.999002	-0.534274	-4.367030	0.031991	-0.141833	0.389608	-0.776636	0.328706	0.148766	0.487894	-0.376807	-0.747995	-0.245926
23456	8.876148	-0.869971	-4.222146	-0.045405	-0.198320	0.165580	-0.770665	0.339811	0.155049	0.485335	-0.380820	-0.748425	-0.243485
23457	8.363578	-0.696698	-4.216341	-0.058840	-0.233658	0.077439	-0.766232	0.343257	0.163640	0.481744	-0.383767	-0.749770	-0.241847
23458	8.272673	-0.633779	-4.159404	0.032410	-0.160582	-0.041793	-0.765362	0.344159	0.170867	0.479321	-0.383732	-0.751763	-0.240528
23459	8.523351	-0.747926	-4.097074	0.047684	-0.137269	-0.124344	-0.763101	0.342244	0.175009	0.477003	-0.382173	-0.754220	-0.239926
23460	8.431547	-0.841946	-4.089425	0.007976	-0.074981	-0.179611	-0.766578	0.335959	0.178524	0.475008	-0.379873	-0.756314	-0.240943
23461	8.357947	-0.757970	-3.984700	0.000725	-0.040920	-0.179678	-0.769892	0.327449	0.181625	0.473518	-0.377479	-0.758022	-0.242267
23462	8.793108	-0.792908	-3.779027	0.048284	0.010888	-0.185077	-0.770939	0.322858	0.181217	0.473089	-0.374286	-0.759520	-0.243365
23463	8.651517	-0.666066	-3.760832	0.004437	0.054313	-0.186159	-0.771456	0.318638	0.178755	0.473061	-0.371305	-0.760352	-0.245380
23464	8.460954	-0.551461	-3.528375	-0.038954	0.135040	-0.242361	-0.776065	0.312542	0.178702	0.473569	-0.367448	-0.760646	-0.249264
23465	8.788888	-0.251864	-3.620790	-0.092379	0.158240	-0.257064	-0.779701	0.302742	0.173719	0.474059	-0.363784	-0.760478	-0.254168
23466	8.484900	-0.019755	-3.772124	-0.068651	0.221166	-0.264492	-0.785820	0.292739	0.167919	0.475514	-0.359396	-0.759919	-0.259314
23467	9.303639	0.120141	-4.506974	-0.183168	0.387659	-0.392343	-0.790157	0.280683	0.157559	0.478076	-0.353323	-0.757971	-0.268490
23468	9.724554	1.265239	-4.773642	-0.107264	0.375544	-0.282708	-0.797252	0.270108	0.149385	0.481416	-0.348155	-0.755745	-0.275456
23469	8.854312	1.098706	-3.834188	-0.345912	0.338737	-0.307163	-0.800483	0.259575	0.142007	0.482434	-0.345128	-0.752603	-0.285889
23470	10.839808	1.444868	-5.193308	-0.221865	0.381863	-0.223954	-0.806622	0.249164	0.133006	0.485294	-0.341822	-0.749138	-0.294007
23471	9.417350	2.290934	-4.434289	-0.292225	0.229215	-0.198305	-0.810541	0.237989	0.124629	0.485530	-0.340489	-0.746494	-0.301786
23472	8.416687	2.000428	-2.862894	-0.286668	0.086330	-0.247835	-0.813470	0.228732	0.122710	0.483309	-0.339158	-0.745573	-0.309040
23473	8.719666	2.011507	-2.944182	-0.212827	0.053243	-0.220045	-0.813341	0.218500	0.122637	0.481269	-0.337724	-0.745191	-0.314664
23474	9.179163	2.001441	-3.338151	-0.006028	0.112869	-0.363708	-0.817675	0.210841	0.120001	0.480553	-0.331778	-0.746474	-0.319011
23475	9.631234	2.024152	-3.461161	0.171315	-0.117714	-0.207823	-0.819190	0.200186	0.120469	0.478570	-0.327883	-0.750039	-0.317655
23476	9.372586	1.851210	-3.807608	-0.061338	-0.221890	-0.210043	-0.820710	0.193715	0.127268	0.473449	-0.326842	-0.753117	-0.319117
23477	8.668747	2.492165	-3.499401	-0.122433	-0.236211	-0.092729	-0.821802	0.186372	0.134562	0.468440	-0.328202	-0.755154	-0.320296
23478	8.343981	2.200978	-3.312869	-0.140424	-0.215498	0.053901	-0.817052	0.185933	0.142223	0.464555	-0.331829	-0.755888	-0.320487
23479	8.242646	2.444050	-3.123964	-0.130294	-0.117878	0.083151	-0.817149	0.187515	0.150190	0.462375	-0.335120	-0.755581	-0.320937
23480	8.706340	2.284520	-3.224447	-0.233316	-0.164716	0.134482	-0.814654	0.189864	0.155971	0.459123	-0.340493	-0.754662	-0.322111
23481	8.565186	2.356946	-3.126931	-0.325606	-0.057992	0.232296	-0.811906	0.193640	0.161147	0.457451	-0.347395	-0.751476	-0.324561
23482	8.431327	2.236552	-2.939179	-0.285449	-0.025438	0.363492	-0.810571	0.200365	0.166653	0.457374	-0.355745	-0.747271	-0.325332
23483	8.533039	2.525120	-2.994229	-0.237592	-0.017228	0.409520	-0.806687	0.210580	0.168759	0.458014	-0.364145	-0.742913	-0.325119
23484	8.719133	2.127056	-3.061738	-0.224030	0.050964	0.532365	-0.803133	0.224227	0.169559	0.460522	-0.373868	-0.737037	-0.323911
23485	9.305203	1.432786	-3.310347	-0.233934	0.091166	0.633221	-0.798796	0.239418	0.167132	0.464133	-0.384724	-0.729849	-0.322319
23486	9.434443	0.969352	-3.535541	-0.136745	0.067988	0.709551	-0.792891	0.262236	0.165985	0.468550	-0.395983	-0.722775	-0.318205
23487	10.164763	0.165260	-4.707919	-0.132093	0.005337	0.745436	-0.784195	0.282469	0.165206	0.472227	-0.407936	-0.715874	-0.313232
23488	9.711697	-0.762882	-4.329965	-0.082999	0.045100	0.691088	-0.778778	0.301287	0.165752	0.476430	-0.418404	-0.709194	-0.308216
23489	9.879410	-1.131750	-3.674543	-0.007214	0.079392	0.543448	-0.771862	0.320569	0.164931	0.480791	-0.425741	-0.703766	-0.303806
23490	9.730244	-0.794529	-3.789927	-0.109671	0.037810	0.411203	-0.765957	0.331543	0.162232	0.482817	-0.432455	-0.699179	-0.301693
23491	9.449450	-1.018800	-3.553890	-0.229852	-0.222069	0.389270	-0.759181	0.343027	0.166184	0.480038	-0.441544	-0.696485	-0.299185
23492	9.180425	-0.718363	-3.575682	-0.339154	-0.332630	0.178180	-0.756096	0.344497	0.175495	0.473406	-0.449345	-0.696021	-0.299216
23493	8.579823	-1.050122	-3.833102	-0.125240	-0.347881	0.205953	-0.750130	0.349507	0.189000	0.468648	-0.455599	-0.696633	-0.295806
23494	8.609511	-0.975409	-3.454586	-0.037388	-0.265965	0.061965	-0.747972	0.348688	0.199562	0.464907	-0.458494	-0.698297	-0.293302
23495	8.632936	-1.106098	-3.485292	0.036276	-0.260080	-0.025087	-0.745283	0.348239	0.208070	0.461471	-0.459481	-0.701074	-0.290546
23496	8.564469	-1.413565	-3.484736	0.017006	-0.237159	-0.100469	-0.742816	0.344106	0.217459	0.457656	-0.459403	-0.704242	-0.289037
23497	8.541051	-1.087120	-3.225754	0.085244	-0.198082	-0.219626	-0.743785	0.338146	0.225113	0.454427	-0.456839	-0.708453	-0.287903
23498	8.492772	-1.065346	-3.557063	0.118869	-0.177022	-0.265490	-0.744206	0.331292	0.230773	0.451412	-0.453120	-0.713124	-0.286992
23499	8.293510	-0.801800	-3.576874	0.133479	-0.072986	-0.344540	-0.746263	0.321625	0.234206	0.449675	-0.447595	-0.717534	-0.287394
23500	8.654853	-0.924441	-3.842333	0.143888	0.012938	-0.410672	-0.750371	0.309558	0.235717	0.448717	-0.440431	-0.721863	-0.289114
23501	9.118255	-0.274512	-4.633019	0.286416	0.141976	-0.463633	-0.755316	0.295485	0.232557	0.450678	-0.430526	-0.726162	-0.290217
23502	8.901891	0.433402	-4.871465	0.172392	0.309163	-0.498928	-0.762346	0.279983	0.224773	0.453669	-0.420016	-0.728588	-0.294838
23503	9.820446	1.270272	-4.837566	-0.005417	0.390490	-0.445842	-0.768881	0.268693	0.216689	0.456718	-0.411440	-0.728610	-0.302081
23504	9.889914	1.728944	-5.083494	-0.007112	0.265393	-0.322606	-0.775419	0.257170	0.207624	0.458510	-0.405305	-0.728744	-0.307294
23505	9.228474	1.864050	-4.685988	0.058246	0.152235	-0.190278	-0.777561	0.249818	0.203744	0.460039	-0.401239	-0.729179	-0.309306
23506	8.917733	1.271121	-4.427085	0.205659	0.203026	-0.124165	-0.778947	0.245468	0.195483	0.463821	-0.396391	-0.729537	-0.309063
23507	8.535143	2.533355	-3.967457	0.265822	0.108115	-0.390771	-0.783224	0.233322	0.192848	0.465039	-0.387693	-0.733211	-0.309571
23508	8.737871	2.682509	-3.986139	0.304909	0.123601	-0.435611	-0.786735	0.225811	0.189799	0.466426	-0.377834	-0.737240	-0.310104
23509	8.690353	1.704868	-4.106650	0.329767	0.028843	-0.391545	-0.788947	0.214947	0.189019	0.466819	-0.368910	-0.741937	-0.309054
23510	8.264350	1.540609	-4.289814	0.371880	-0.065222	-0.174892	-0.789993	0.209177	0.186881	0.467433	-0.363391	-0.746067	-0.304692
23511	8.365576	1.520322	-4.276827	0.417688	0.051207	-0.184145	-0.791842	0.203280	0.187643	0.469979	-0.356535	-0.749470	-0.300494
23512	8.268834	1.665531	-4.385764	0.420931	-0.053318	0.087631	-0.791071	0.207755	0.187633	0.472574	-0.354490	-0.751745	-0.293070
23513	8.156096	1.785632	-4.061999	0.129067	0.124027	-0.033420	-0.787698	0.212284	0.185669	0.475003	-0.352151	-0.751620	-0.292284
23514	8.627054	1.521805	-3.803614	0.085688	0.135616	0.053715	-0.788008	0.212880	0.182118	0.477713	-0.351964	-0.750197	-0.291747
23515	8.599366	1.450908	-3.926201	0.066553	0.167323	0.156374	-0.787681	0.217919	0.179247	0.481431	-0.352796	-0.747947	-0.290403
23516	8.188338	1.740583	-3.614327	0.013415	0.190322	0.188316	-0.788199	0.223343	0.174474	0.485319	-0.354723	-0.744723	-0.289869
23517	8.100313	1.744813	-3.161838	-0.114757	0.243552	0.180635	-0.787199	0.227952	0.168671	0.488986	-0.357183	-0.740479	-0.291555
23518	9.164033	1.338056	-3.764517	-0.071533	0.319458	0.315631	-0.786116	0.236127	0.161566	0.494944	-0.360877	-0.734592	-0.291842
23519	9.672396	0.558286	-3.745138	0.076396	0.364044	0.365380	-0.785241	0.247825	0.151226	0.502761	-0.363421	-0.728847	-0.289721
23520	9.854464	0.233388	-3.121360	0.177346	0.428699	0.232431	-0.782544	0.256207	0.139287	0.511524	-0.362755	-0.723759	-0.287968
23521	10.042023	0.032728	-3.083798	0.306174	0.252482	0.000827	-0.786434	0.262184	0.126985	0.517224	-0.358257	-0.722987	-0.285344
23522	9.618441	0.102541	-3.364538	0.514179	0.187313	-0.152907	-0.786794	0.263197	0.117661	0.522594	-0.349930	-0.724930	-0.280928
23523	9.336148	0.115001	-3.421519	0.599274	0.070936	-0.244374	-0.789544	0.258135	0.110060	0.526231	-0.339805	-0.729288	-0.275234
23524	9.639596	0.386873	-3.242731	0.826361	0.022023	-0.298789	-0.790643	0.253715	0.103173	0.530328	-0.326875	-0.735428	-0.266551
23525	9.514575	0.396377	-3.522952	0.847357	0.032423	-0.474975	-0.794861	0.245274	0.096346	0.533535	-0.310791	-0.742660	-0.259241
23526	9.162848	0.115253	-3.709655	0.858477	-0.062907	-0.669457	-0.798523	0.225349	0.089089	0.534250	-0.292183	-0.751709	-0.253258
23527	9.289860	0.410616	-3.922575	0.870130	-0.036059	-0.749236	-0.804647	0.206774	0.086631	0.534658	-0.271880	-0.760794	-0.247818
23528	8.939305	0.915801	-3.981037	0.875114	-0.073634	-0.830826	-0.810069	0.186823	0.083393	0.533945	-0.250389	-0.770176	-0.242976
23529	8.863703	1.025908	-3.835014	0.891613	0.007862	-0.871291	-0.815429	0.161826	0.080122	0.533907	-0.227497	-0.778687	-0.238401
23530	8.881946	1.302062	-3.464417	0.926311	0.041494	-0.943704	-0.819524	0.133427	0.074285	0.534022	-0.202807	-0.786668	-0.234188
23531	8.946246	1.557211	-3.358902	0.893819	0.045625	-0.856544	-0.825212	0.101579	0.070737	0.533966	-0.179674	-0.793746	-0.229271
23532	8.776082	1.878756	-3.379423	0.984095	0.102245	-0.698619	-0.827190	0.080545	0.065605	0.535714	-0.157702	-0.799444	-0.221427
23533	9.118358	1.670536	-3.581939	1.006439	-0.041956	-0.533147	-0.828954	0.065060	0.061639	0.535495	-0.138705	-0.805975	-0.210738
23534	9.177039	1.174662	-3.881983	0.971418	0.084916	-0.559190	-0.830672	0.047751	0.060598	0.537016	-0.119043	-0.810513	-0.201272
23535	9.333656	1.211869	-4.206363	0.790854	0.002752	-0.530018	-0.831875	0.033244	0.059448	0.536489	-0.102121	-0.814945	-0.193946
23536	8.564733	0.958766	-4.454561	0.644661	-0.054102	-0.312049	-0.830206	0.023236	0.062963	0.535611	-0.090453	-0.818592	-0.186673
23537	8.828251	0.974153	-4.655091	0.550414	0.058870	-0.255469	-0.832172	0.015664	0.063624	0.536331	-0.080383	-0.820606	-0.180258
23538	8.358696	1.436171	-4.506534	0.401113	-0.028695	-0.077633	-0.833338	0.010183	0.064267	0.536163	-0.075028	-0.822473	-0.174465
23539	8.330663	1.053733	-4.541787	0.366195	-0.041508	-0.015357	-0.833887	0.010564	0.065262	0.535688	-0.071250	-0.824409	-0.168262
23540	8.026090	0.557037	-4.770297	0.340864	-0.014357	0.023849	-0.833603	0.011033	0.067083	0.535960	-0.068156	-0.825674	-0.162370
23541	8.159648	0.812083	-5.053756	0.316976	0.111902	0.008065	-0.836136	0.013319	0.064070	0.537942	-0.064825	-0.825719	-0.156857
23542	8.246549	0.672177	-4.973395	0.304130	0.202825	-0.003118	-0.836994	0.012085	0.057928	0.541617	-0.060979	-0.824492	-0.152134
23543	8.348591	0.694356	-4.873226	0.260768	0.126186	-0.043424	-0.838503	0.009596	0.054752	0.543529	-0.057389	-0.824234	-0.148056
23544	8.322136	0.899984	-4.643896	0.322660	0.195543	-0.129631	-0.842069	0.003834	0.047392	0.546677	-0.051276	-0.823208	-0.144371
23545	8.290141	0.771459	-4.986453	0.351515	0.266406	-0.223320	-0.843981	-0.002738	0.038863	0.550378	-0.043350	-0.821807	-0.140847
23546	9.076639	0.820116	-4.870648	0.559351	0.291496	-0.219098	-0.843061	-0.014330	0.031795	0.554944	-0.032878	-0.820315	-0.134310
23547	9.063496	0.465401	-5.171916	0.442798	0.229800	-0.367946	-0.843284	-0.027100	0.017486	0.557579	-0.021715	-0.819472	-0.130762
23548	9.134435	1.607711	-3.966919	0.419998	0.363033	-0.472563	-0.841503	-0.045004	0.004365	0.562374	-0.008445	-0.816668	-0.129297
23549	9.699434	2.656424	-3.633463	0.516082	0.302924	-0.424255	-0.839678	-0.067063	-0.009840	0.565878	0.004676	-0.814916	-0.125188
23550	9.977146	2.352706	-3.732762	0.610355	0.250591	-0.523078	-0.835610	-0.090932	-0.022105	0.568474	0.020627	-0.813474	-0.121124
23551	9.157039	3.240790	-2.988746	0.636751	0.275950	-0.350572	-0.833718	-0.118577	-0.036789	0.571442	0.033866	-0.811955	-0.114175
23552	9.230739	3.700052	-2.379954	0.754547	0.153949	-0.100455	-0.831679	-0.131843	-0.044383	0.573093	0.044364	-0.811786	-0.102956
23553	8.738243	3.651632	-2.487430	0.865291	0.151814	-0.133388	-0.829221	-0.139687	-0.042400	0.574126	0.056443	-0.811853	-0.089936
23554	9.260958	3.906602	-2.609152	0.617239	0.428637	-0.130490	-0.829032	-0.149339	-0.051689	0.580047	0.066307	-0.807837	-0.080925
23555	9.519979	3.601999	-2.632897	0.403608	0.097473	0.124714	-0.830183	-0.151249	-0.061184	0.581001	0.068883	-0.807729	-0.072574
23556	9.358775	2.432617	-3.040194	0.322677	-0.081603	0.291597	-0.834376	-0.144876	-0.058270	0.579598	0.067697	-0.809553	-0.064088
23557	9.299294	2.529273	-2.984213	0.307351	-0.164202	0.101766	-0.836351	-0.140686	-0.057306	0.576385	0.069179	-0.812180	-0.057942
23558	8.449273	2.475287	-3.211177	0.317918	-0.261929	0.302688	-0.837557	-0.138535	-0.049155	0.571969	0.067518	-0.815982	-0.049655
23559	8.204617	2.675086	-3.154844	0.203312	-0.401215	0.343041	-0.840232	-0.129339	-0.041251	0.565193	0.063669	-0.821384	-0.042806
23560	8.630724	2.101336	-3.266282	0.087361	-0.170220	0.428693	-0.843822	-0.113901	-0.034614	0.562582	0.057362	-0.823930	-0.036749
23561	8.280565	1.826546	-3.564088	-0.067104	-0.261827	0.613755	-0.847561	-0.095929	-0.025197	0.558485	0.046152	-0.827644	-0.031150
23562	8.235700	1.262353	-4.138418	-0.272047	-0.306178	0.750940	-0.850592	-0.071047	-0.019784	0.554007	0.030387	-0.831501	-0.027551
23563	8.284319	1.172105	-4.664857	-0.634941	-0.366964	0.800775	-0.854599	-0.045172	-0.014301	0.548304	0.009708	-0.835706	-0.029389
23564	7.860025	0.649894	-5.096738	-1.115314	-0.230149	0.952659	-0.856069	-0.011971	-0.007428	0.544941	-0.018675	-0.837422	-0.037619
23565	7.659954	0.571690	-4.766171	-1.402363	-0.226122	1.098858	-0.857044	0.024789	-0.001861	0.540754	-0.052606	-0.838104	-0.048974
23566	7.719179	0.418712	-5.141277	-1.792584	-0.025967	1.127114	-0.854814	0.070935	0.005768	0.538999	-0.090935	-0.834719	-0.066750
23567	8.490026	0.647583	-5.255542	-2.139747	-0.101562	1.257058	-0.849257	0.114329	0.011264	0.534027	-0.135037	-0.829895	-0.088625
23568	8.836183	1.245317	-4.989291	-2.276644	-0.058146	1.200016	-0.844972	0.152318	0.021690	0.528284	-0.179240	-0.822165	-0.113287
23569	9.567719	1.989266	-4.799282	-2.510332	-0.144159	1.266972	-0.834645	0.196452	0.039475	0.518547	-0.226567	-0.812418	-0.140550
23570	11.175536	1.979295	-5.622569	-2.547001	-0.044567	1.458843	-0.824232	0.236966	0.062562	0.509448	-0.276439	-0.797738	-0.166309
23571	11.003165	0.097056	-5.304797	-2.552479	-0.007040	1.445585	-0.804170	0.284352	0.097162	0.498779	-0.324920	-0.780213	-0.192133
23572	9.596808	-1.035158	-3.496719	-2.665553	0.114133	1.169455	-0.788953	0.318654	0.125485	0.486848	-0.368804	-0.759931	-0.222414
23573	9.341415	-2.211197	-2.999782	-2.481838	0.102861	1.193451	-0.772912	0.341906	0.152989	0.474406	-0.409986	-0.738114	-0.249074
23574	9.203771	-2.673692	-3.154618	-1.820423	0.115834	1.361608	-0.754023	0.368372	0.179833	0.467433	-0.446423	-0.716019	-0.263686
23575	8.746129	-1.953029	-3.132810	-1.936857	0.196374	1.141054	-0.734176	0.393570	0.203553	0.458318	-0.479341	-0.693150	-0.282348
23576	9.171730	-1.502068	-2.812528	-2.050622	0.090091	1.108148	-0.717211	0.410267	0.232995	0.445626	-0.512537	-0.669360	-0.301131
23577	8.690339	-1.573311	-3.031653	-1.902963	-0.069998	0.757135	-0.701577	0.414736	0.266397	0.429289	-0.539596	-0.650224	-0.318993
23578	8.736008	-1.646607	-3.014519	-1.720236	-0.135619	0.892479	-0.684744	0.421644	0.298280	0.414289	-0.566510	-0.630266	-0.331959
23579	8.460594	-1.131228	-3.329289	-1.613207	-0.136697	0.998226	-0.667467	0.425117	0.328568	0.400608	-0.592934	-0.608891	-0.342338
23580	8.498793	-1.061928	-3.093605	-1.670078	-0.025140	0.982365	-0.647302	0.429885	0.360151	0.386879	-0.618084	-0.585518	-0.354210
23581	8.885622	-1.085837	-2.601096	-1.652799	-0.039669	0.808180	-0.631447	0.425944	0.390552	0.371526	-0.640158	-0.563643	-0.366706
23582	9.280272	-0.678112	-2.835365	-1.788199	-0.067117	0.674141	-0.617569	0.415275	0.421528	0.352510	-0.661147	-0.541942	-0.380683
23583	9.292644	-0.840397	-3.034906	-1.821581	-0.066485	0.448320	-0.604520	0.403593	0.450516	0.331040	-0.678818	-0.522090	-0.396282
23584	8.521397	-0.683263	-3.135451	-1.767011	-0.061992	0.367525	-0.597094	0.379599	0.480739	0.309068	-0.694481	-0.503117	-0.411152
23585	8.020554	-0.781966	-2.745474	-1.512633	-0.032961	0.298125	-0.590125	0.356510	0.506878	0.290275	-0.706697	-0.486302	-0.424065
23586	10.580238	-0.388250	-4.335848	-1.335137	0.391898	0.184595	-0.591694	0.324414	0.518879	0.276624	-0.712729	-0.469833	-0.441309
23587	10.934648	1.463259	-5.708692	-1.307381	0.304314	0.142924	-0.593794	0.300666	0.529461	0.262249	-0.718283	-0.454187	-0.457176
23588	10.607050	1.608943	-4.830961	-1.468267	0.170644	-0.112283	-0.599598	0.274795	0.538706	0.241536	-0.723167	-0.441216	-0.473306
23589	9.935987	1.484238	-4.941917	-1.252951	-0.213972	-0.096740	-0.599603	0.240707	0.553746	0.220736	-0.730083	-0.431439	-0.481783
23590	9.043071	2.173793	-4.181983	-0.893251	-0.306120	-0.178531	-0.591971	0.213996	0.570407	0.203256	-0.735380	-0.426634	-0.485682
23591	8.500691	2.351279	-4.293367	-0.580285	-0.459671	-0.089681	-0.584228	0.187442	0.583764	0.190046	-0.741282	-0.423958	-0.484400
23592	8.127333	1.384283	-4.493392	-0.604267	-0.549208	-0.163241	-0.569977	0.170770	0.599457	0.174787	-0.747490	-0.422471	-0.481899
23593	7.326293	1.791905	-4.813360	-0.546050	-0.472978	0.129338	-0.558456	0.161800	0.613300	0.163959	-0.754915	-0.416723	-0.479127
23594	7.294740	2.691309	-4.603466	-0.379988	-0.403867	0.042532	-0.548533	0.148626	0.627591	0.155214	-0.760415	-0.413653	-0.475993
23595	7.483742	2.667904	-4.765239	-0.351364	-0.334497	0.114081	-0.536798	0.141048	0.635717	0.148205	-0.765544	-0.409473	-0.473614
23596	7.411092	2.845326	-4.577834	-0.373039	-0.288465	0.052507	-0.525028	0.129375	0.641522	0.140582	-0.769852	-0.405885	-0.472040
23597	7.325137	2.821950	-4.777624	-0.310155	-0.269756	0.075510	-0.517982	0.121359	0.648561	0.134273	-0.773800	-0.402458	-0.470354
23598	7.412581	2.749375	-4.655791	-0.348205	-0.158346	0.216575	-0.512521	0.117147	0.652809	0.129604	-0.778009	-0.396154	-0.470071
23599	7.719019	2.977397	-5.003848	-0.326737	-0.095101	0.330391	-0.508288	0.111968	0.657147	0.126752	-0.782267	-0.388122	-0.470482
23600	7.630401	2.994859	-4.633357	-0.204974	-0.030154	0.501189	-0.504467	0.114214	0.655868	0.127980	-0.786985	-0.378318	-0.470268
23601	7.857725	2.819706	-5.070435	-0.117889	0.124995	0.490107	-0.504014	0.121276	0.654638	0.131496	-0.789700	-0.369143	-0.472034
23602	8.852717	2.010829	-5.665920	-0.098717	0.275635	0.778089	-0.506408	0.131759	0.647292	0.139261	-0.793061	-0.355060	-0.474966
23603	8.952784	0.524511	-5.181880	-0.008208	0.272536	0.561513	-0.510330	0.144542	0.642172	0.146230	-0.794350	-0.345276	-0.477921
23604	9.132875	-0.071415	-5.318073	0.021081	0.369923	0.548504	-0.514255	0.155392	0.633482	0.154314	-0.794539	-0.335566	-0.481965
23605	9.461878	-0.551889	-6.183549	0.158668	0.423298	0.482588	-0.522089	0.169962	0.624504	0.164223	-0.793094	-0.328048	-0.486228
23606	8.452078	-1.215232	-5.010286	-0.021547	0.381525	0.382907	-0.530881	0.182174	0.612353	0.170066	-0.791988	-0.320410	-0.491091
23607	8.952889	-0.753518	-4.627544	0.117898	0.220409	0.486405	-0.536312	0.192728	0.604487	0.178100	-0.792467	-0.313010	-0.492240
23608	9.375463	-1.836430	-4.377414	0.263426	0.090947	0.117983	-0.537200	0.204410	0.599009	0.183971	-0.791426	-0.313320	-0.491558
23609	8.831796	-0.946368	-4.645903	0.265746	-0.047568	0.154932	-0.535195	0.217501	0.594404	0.189471	-0.791860	-0.313517	-0.488637
23610	8.075572	-1.006014	-3.961164	0.157283	-0.173953	-0.195748	-0.533015	0.220346	0.595800	0.188925	-0.791789	-0.318728	-0.485581
23611	8.183003	-0.888000	-4.138285	0.225959	-0.146269	-0.230488	-0.532303	0.218644	0.595965	0.189447	-0.790865	-0.324957	-0.482748
23612	8.565850	-0.790325	-4.209920	0.314233	-0.147886	-0.143962	-0.530822	0.221559	0.596130	0.192025	-0.790216	-0.330732	-0.478855
23613	8.632005	-0.957863	-3.687037	0.376442	-0.129183	-0.214521	-0.529084	0.225095	0.594948	0.195231	-0.788551	-0.338019	-0.475201
23614	8.687711	-0.896042	-3.985749	0.206048	-0.111931	-0.294697	-0.528829	0.226249	0.594188	0.194883	-0.786867	-0.344970	-0.473136
23615	8.387207	-1.305717	-4.018343	0.284491	-0.110310	-0.342428	-0.526735	0.224634	0.593919	0.195589	-0.784401	-0.353239	-0.470832
23616	7.902780	-0.930657	-3.886701	0.288035	-0.161970	-0.373577	-0.526465	0.225049	0.593942	0.195400	-0.782194	-0.362345	-0.467652
23617	9.286135	-1.333003	-5.525218	0.410801	0.023768	-0.461534	-0.525083	0.223970	0.592621	0.197959	-0.776971	-0.373027	-0.466882
23618	9.074137	0.229190	-6.183280	0.054801	0.056383	-0.496956	-0.531919	0.216859	0.588108	0.194543	-0.772556	-0.380935	-0.469252
23619	9.010036	1.487281	-5.042511	-0.201238	0.250693	-0.363569	-0.540599	0.203180	0.583764	0.190162	-0.768208	-0.383437	-0.476100
23620	9.542507	1.237579	-5.865794	-0.445082	0.100125	-0.371095	-0.546488	0.187437	0.580649	0.180511	-0.766122	-0.384414	-0.482389
23621	9.016462	1.863503	-5.615045	-0.544698	-0.010116	-0.248162	-0.550902	0.166434	0.581479	0.169855	-0.766270	-0.382769	-0.487307
23622	8.952806	2.301156	-5.310365	-0.408566	-0.069815	-0.211029	-0.550122	0.150029	0.584199	0.160959	-0.766763	-0.382158	-0.490022
23623	8.609692	2.299363	-4.816984	-0.295045	-0.069676	-0.344835	-0.548242	0.134400	0.587921	0.152619	-0.765776	-0.384602	-0.492317
23624	7.854252	2.570001	-4.171175	-0.184848	-0.099136	-0.322652	-0.549997	0.121853	0.589933	0.145807	-0.764887	-0.387926	-0.493155
23625	7.844789	2.047898	-3.927905	-0.055879	-0.087017	-0.223403	-0.548098	0.113671	0.590382	0.142125	-0.764201	-0.390907	-0.492940
23626	7.926219	2.370068	-4.126872	-0.030399	-0.170588	-0.149748	-0.547578	0.106549	0.592566	0.138811	-0.764865	-0.393289	-0.490955
23627	8.011278	2.572643	-4.447393	-0.102098	-0.179795	-0.021338	-0.542706	0.104090	0.596111	0.135632	-0.766764	-0.392999	-0.489111
23628	7.898507	2.318331	-4.589729	-0.186820	-0.185957	0.163785	-0.538939	0.103644	0.601297	0.132868	-0.770434	-0.389070	-0.487239
23629	7.782780	2.896169	-4.224230	-0.195916	-0.072876	0.227899	-0.533677	0.102915	0.603136	0.131458	-0.773437	-0.383752	-0.487081
23630	8.275197	2.761151	-4.359437	-0.200015	-0.059355	0.312369	-0.532034	0.104256	0.603893	0.130911	-0.776988	-0.377029	-0.486827
23631	8.830726	2.912627	-4.555508	-0.221544	-0.134001	0.301577	-0.525729	0.108272	0.605875	0.129301	-0.781114	-0.370467	-0.485692
23632	8.296329	2.900966	-4.489720	-0.290751	-0.155034	0.316039	-0.520488	0.109740	0.608678	0.126641	-0.785748	-0.363007	-0.484549
23633	7.697742	2.835288	-3.979957	-0.285431	-0.138667	0.378291	-0.517022	0.110096	0.611843	0.124662	-0.790493	-0.354604	-0.483567
23634	7.953641	2.533708	-4.406854	-0.219586	0.020318	0.427707	-0.516778	0.112749	0.612003	0.125430	-0.793907	-0.345565	-0.484318
23635	8.502211	2.271277	-5.013481	-0.087531	0.137694	0.493902	-0.517033	0.119536	0.608000	0.129580	-0.796123	-0.336511	-0.485960
23636	8.911824	0.837918	-5.023650	-0.047738	0.193817	0.462543	-0.519855	0.132318	0.602593	0.134581	-0.797501	-0.328078	-0.488103
23637	9.453180	-0.176268	-5.620418	0.058043	0.171734	0.444365	-0.520581	0.144125	0.599316	0.140831	-0.798522	-0.321054	-0.489339
23638	9.228298	-0.661657	-5.830100	0.139856	0.121402	0.357298	-0.523944	0.155424	0.592856	0.147305	-0.799274	-0.316280	-0.489315
23639	8.914934	-0.296890	-5.383739	-0.046446	0.065763	0.309315	-0.524073	0.163973	0.590064	0.149931	-0.800711	-0.310622	-0.489792
23640	9.098425	-0.615883	-5.199486	-0.235931	0.129421	0.331776	-0.526071	0.167770	0.587553	0.150173	-0.802246	-0.302518	-0.492273
23641	9.419558	-1.327254	-5.119534	-0.204429	-0.037972	0.359587	-0.521450	0.171989	0.585834	0.150212	-0.805403	-0.294731	-0.491828
23642	7.895791	-0.613314	-4.939578	-0.127590	-0.113730	0.510129	-0.517637	0.177660	0.589183	0.152466	-0.809928	-0.285500	-0.489142
23643	8.080718	-0.676323	-4.678848	-0.181216	-0.091083	0.348533	-0.511745	0.181941	0.591599	0.152470	-0.813377	-0.278218	-0.487613
23644	8.142689	-0.642533	-4.159326	-0.113422	-0.064845	0.212858	-0.508316	0.184595	0.593662	0.152309	-0.815591	-0.273760	-0.486486
23645	8.421419	-0.584964	-4.261244	-0.024437	-0.112993	0.121387	-0.504761	0.187020	0.593627	0.152573	-0.817464	-0.271726	-0.484396
23646	8.593865	-0.691701	-4.348079	0.147835	-0.165887	0.136506	-0.499852	0.192194	0.595277	0.155379	-0.819412	-0.271344	-0.480410
23647	8.611527	-0.830458	-4.496952	0.172955	-0.141681	-0.024083	-0.492435	0.196133	0.598486	0.157359	-0.820132	-0.273655	-0.477215
23648	8.494700	-0.856836	-4.637650	0.096068	-0.157173	-0.162797	-0.490081	0.196299	0.600131	0.156487	-0.820492	-0.277647	-0.474571
23649	8.224861	-0.918332	-4.611057	0.061875	-0.137615	-0.212513	-0.488400	0.193777	0.599547	0.154911	-0.820451	-0.281941	-0.472622
23650	7.991692	-0.736471	-4.308951	0.131623	-0.034783	-0.212553	-0.486438	0.192391	0.601515	0.154831	-0.819227	-0.286691	-0.471914
23651	7.904080	-0.767499	-4.117411	0.101058	0.067850	-0.234785	-0.489055	0.190778	0.598969	0.154894	-0.816952	-0.291044	-0.473171
23652	8.143671	-0.595478	-4.052801	0.063342	0.098467	-0.313735	-0.493417	0.185881	0.597192	0.153497	-0.814043	-0.296373	-0.475327
23653	9.642385	-0.350541	-5.382308	-0.016892	0.243989	-0.458771	-0.501112	0.180260	0.591121	0.150568	-0.809048	-0.302661	-0.480799
23654	8.660644	1.206561	-5.258175	-0.189816	0.236572	-0.483825	-0.508409	0.166258	0.587157	0.144237	-0.804427	-0.307849	-0.487156
23655	8.989779	1.601605	-5.236513	-0.327282	0.338891	-0.431816	-0.516519	0.149324	0.580261	0.137043	-0.799389	-0.310382	-0.495843
23656	9.485173	1.671502	-6.005614	-0.360041	0.275902	-0.420671	-0.525692	0.130362	0.575046	0.128786	-0.795033	-0.312670	-0.503561
23657	9.301510	1.719026	-5.476819	-0.325145	0.163339	-0.264451	-0.532987	0.116087	0.570928	0.122113	-0.792601	-0.312976	-0.508841
23658	8.340021	1.772080	-4.590478	-0.252760	0.112200	-0.217608	-0.533673	0.104233	0.569796	0.116560	-0.790760	-0.313483	-0.512680
23659	8.272887	1.894598	-4.290136	-0.137674	0.039497	-0.146599	-0.536758	0.096248	0.567680	0.113227	-0.789813	-0.314129	-0.514489
23660	8.388878	1.707161	-4.476812	-0.009083	-0.067888	-0.048924	-0.536022	0.093108	0.568587	0.112123	-0.790289	-0.314872	-0.513544
23661	8.877431	1.905279	-4.319915	0.069707	-0.137103	-0.001717	-0.534937	0.094497	0.568523	0.112416	-0.791586	-0.315771	-0.510924
23662	8.640359	2.013494	-4.489048	0.040893	-0.242540	-0.008068	-0.529938	0.094472	0.573308	0.111420	-0.793976	-0.316772	-0.506798
23663	8.130488	1.959448	-4.349592	0.043521	-0.247047	-0.011843	-0.522462	0.095349	0.578954	0.110459	-0.796352	-0.317821	-0.502605
23664	8.078982	1.985786	-4.477899	-0.038664	-0.195704	0.057639	-0.518026	0.095925	0.583091	0.109146	-0.798829	-0.316855	-0.499562
23665	8.102331	2.014422	-4.275733	-0.053575	-0.141177	0.007990	-0.512499	0.097070	0.586700	0.107471	-0.800451	-0.316394	-0.497616
23666	8.482029	1.845159	-4.329672	-0.077381	-0.111699	0.072181	-0.508339	0.096870	0.589549	0.106212	-0.802246	-0.314618	-0.496120
23667	8.337452	2.226642	-4.493238	-0.035811	-0.129721	0.125537	-0.505836	0.097227	0.593000	0.106031	-0.804429	-0.312435	-0.493999
23668	7.800150	2.079981	-4.123944	-0.089880	-0.107510	0.154626	-0.502405	0.099088	0.594048	0.105409	-0.806704	-0.309196	-0.492458
23669	8.053745	2.042288	-4.338938	-0.047479	0.035815	0.220589	-0.501220	0.103551	0.594171	0.106963	-0.807829	-0.305025	-0.492879
23670	8.396569	1.827551	-4.778178	0.043673	0.130168	0.334421	-0.501161	0.108943	0.592843	0.111722	-0.808536	-0.299672	-0.493947
23671	8.684266	0.797524	-5.145810	-0.024127	0.270999	0.447724	-0.501570	0.117389	0.589357	0.117296	-0.808578	-0.291511	-0.497459
23672	9.157016	-0.122591	-5.309547	0.091599	0.279769	0.389157	-0.506618	0.130317	0.581632	0.124245	-0.807872	-0.285372	-0.500469
23673	9.957629	0.393422	-6.055759	0.236200	0.354360	0.246418	-0.512156	0.138744	0.574326	0.132509	-0.805152	-0.282777	-0.504192
23674	9.233861	-0.323344	-5.567294	0.223232	0.197488	0.218852	-0.516748	0.149469	0.568533	0.139392	-0.803849	-0.280882	-0.505472
23675	8.571728	-0.230243	-4.930960	0.147512	0.125080	0.167324	-0.516763	0.159194	0.564570	0.144159	-0.803174	-0.279226	-0.506125
23676	8.645445	-0.299114	-4.716824	0.129705	0.041092	0.125227	-0.519751	0.164710	0.561620	0.147714	-0.803139	-0.278328	-0.505650
23677	8.527461	-0.728283	-4.835955	0.068123	-0.191516	0.169420	-0.515399	0.169413	0.561591	0.149496	-0.805895	-0.276727	-0.501603
23678	8.547156	-0.577961	-4.845371	-0.011255	-0.103123	0.204021	-0.511432	0.174602	0.566151	0.150763	-0.808146	-0.273548	-0.499341
23679	8.391346	-0.333699	-4.536090	-0.037810	-0.254208	0.082189	-0.505059	0.174197	0.569658	0.149652	-0.811337	-0.272457	-0.495080
23680	8.381473	-0.467341	-4.510028	0.048622	-0.243660	-0.006688	-0.499541	0.176821	0.574600	0.149018	-0.813619	-0.273689	-0.490828
23681	8.506733	-0.505447	-4.807163	0.051045	-0.244464	-0.054384	-0.492594	0.176541	0.581147	0.148078	-0.815664	-0.275634	-0.486611
23682	8.422674	-0.337050	-4.843976	0.087553	-0.262538	-0.124011	-0.487733	0.176518	0.585934	0.146817	-0.817325	-0.279191	-0.482158
23683	8.450666	-0.396612	-4.937177	0.101303	-0.254971	-0.158871	-0.482606	0.176164	0.588764	0.145643	-0.818694	-0.283329	-0.477758
23684	8.475554	-0.415242	-4.827144	0.134038	-0.243306	-0.201946	-0.478143	0.174242	0.592334	0.144494	-0.819527	-0.288532	-0.473546
23685	8.184456	-0.504835	-5.043845	0.075523	-0.154299	-0.210546	-0.474798	0.173722	0.596276	0.143008	-0.819659	-0.292942	-0.471055
23686	7.810020	-0.460753	-4.879834	0.064612	-0.073067	-0.215356	-0.472530	0.170208	0.598664	0.141574	-0.818955	-0.297198	-0.470045
23687	7.972833	-0.534369	-4.359952	0.138168	0.048059	-0.212613	-0.473906	0.168656	0.596372	0.142328	-0.816954	-0.301618	-0.470484
23688	8.526996	-0.087188	-4.546800	0.039354	0.100254	-0.216368	-0.476887	0.164372	0.596000	0.141502	-0.814649	-0.305145	-0.472451
23689	8.628921	-0.016030	-4.482530	0.085728	0.145194	-0.230994	-0.480748	0.161830	0.591738	0.141839	-0.811718	-0.309061	-0.474844
23690	8.450016	0.278948	-4.686430	0.054333	0.164798	-0.311830	-0.484849	0.157016	0.588168	0.140741	-0.808116	-0.314077	-0.478012
23691	8.276827	0.786922	-4.865005	0.135835	0.241295	-0.348456	-0.493368	0.151773	0.583232	0.141350	-0.803312	-0.320075	-0.481936
23692	8.604984	1.051990	-4.914186	0.154696	0.276933	-0.467646	-0.502176	0.146361	0.576079	0.141059	-0.797228	-0.328189	-0.486645
23693	9.164609	1.551662	-5.040524	0.204650	0.227807	-0.508557	-0.508857	0.138489	0.572761	0.141059	-0.791142	-0.337399	-0.490264
23694	9.589470	1.694615	-5.615734	0.181402	0.086520	-0.544063	-0.514615	0.132279	0.566635	0.139135	-0.786127	-0.347433	-0.491871
23695	9.059323	1.918022	-5.722446	0.150599	0.131428	-0.432334	-0.519485	0.124408	0.565648	0.138307	-0.781486	-0.355139	-0.493992
23696	8.516348	2.324024	-5.697083	0.156953	-0.007435	-0.452338	-0.521892	0.116606	0.562432	0.136196	-0.777949	-0.363673	-0.493952
23697	7.821684	2.321916	-5.176069	0.288466	-0.019767	-0.285200	-0.521321	0.114147	0.560895	0.137789	-0.775380	-0.370861	-0.492201
23698	7.704682	2.189223	-4.984197	0.379522	0.036468	-0.307176	-0.524352	0.114565	0.561916	0.140871	-0.771738	-0.379143	-0.490741
23699	8.203059	2.115579	-4.998481	0.422233	-0.068861	-0.238926	-0.524674	0.117572	0.560721	0.144531	-0.769500	-0.387044	-0.487008
23700	7.968710	1.832365	-5.271694	0.359793	-0.045035	-0.079535	-0.522686	0.123980	0.560956	0.148898	-0.768341	-0.391796	-0.483713
23701	8.121602	1.848185	-5.446351	0.250862	-0.100701	0.026811	-0.521117	0.130948	0.561367	0.152197	-0.768902	-0.394023	-0.479969
23702	8.083611	1.910887	-5.401053	0.161004	-0.113413	0.089972	-0.517883	0.137832	0.563000	0.154604	-0.770277	-0.394441	-0.476642
23703	7.811437	1.897371	-5.695243	0.052631	-0.159362	0.077833	-0.513773	0.141041	0.564953	0.154823	-0.772388	-0.394184	-0.473356
23704	7.749367	1.751174	-5.249533	-0.002694	-0.104087	0.125327	-0.509093	0.144130	0.569241	0.155097	-0.774448	-0.392440	-0.471346
23705	7.837606	1.782069	-5.069098	-0.087482	-0.083953	0.100385	-0.507165	0.144634	0.569806	0.153914	-0.776441	-0.390291	-0.470236
23706	8.218823	1.694821	-5.272283	-0.071595	-0.110731	0.149154	-0.505504	0.146129	0.573196	0.153301	-0.778934	-0.387553	-0.468576
23707	7.993525	1.938232	-5.223634	-0.116103	-0.157768	0.167486	-0.500380	0.146961	0.577618	0.151686	-0.782199	-0.384326	-0.466315
23708	7.930112	1.769320	-5.251343	-0.233800	-0.180747	0.249832	-0.495835	0.148739	0.580032	0.148934	-0.786555	-0.378702	-0.464472
23709	8.184104	1.755318	-5.425144	-0.253022	-0.169238	0.213121	-0.489991	0.147690	0.585437	0.145461	-0.790610	-0.373502	-0.462896
23710	8.111896	1.624021	-5.360512	-0.318784	-0.173195	0.251501	-0.485802	0.146412	0.590292	0.141414	-0.795056	-0.366981	-0.461749
23711	8.218769	1.518656	-5.514919	-0.223971	-0.054302	0.260673	-0.479699	0.145071	0.592915	0.139647	-0.798217	-0.360933	-0.461601
23712	8.605229	1.233101	-5.579528	-0.090826	-0.070206	0.244478	-0.477911	0.147017	0.595641	0.139897	-0.800948	-0.356277	-0.460410
23713	7.851797	0.844635	-5.326889	-0.031399	-0.143847	0.145390	-0.473368	0.149194	0.598493	0.139501	-0.803521	-0.354074	-0.457739
23714	8.064218	0.778345	-5.557434	0.031149	-0.090953	0.151880	-0.471186	0.152292	0.600457	0.140705	-0.805407	-0.352077	-0.455591
23715	7.990679	0.698148	-5.685612	-0.005975	-0.130777	0.204139	-0.467912	0.156473	0.602892	0.141351	-0.808181	-0.349107	-0.452756
23716	7.667379	0.501261	-5.660318	-0.066333	-0.167710	0.207647	-0.460094	0.161658	0.606312	0.140951	-0.811388	-0.345538	-0.449873
23717	7.714519	0.293027	-5.706906	-0.133948	-0.069878	0.268810	-0.457182	0.163076	0.610928	0.140529	-0.814384	-0.340159	-0.448690
23718	7.926045	0.511863	-5.863112	-0.142571	-0.094172	0.291850	-0.453751	0.164283	0.610970	0.140143	-0.817662	-0.334294	-0.447254
23719	8.123672	0.412806	-5.813190	-0.164059	-0.062267	0.236731	-0.450719	0.165678	0.613098	0.138988	-0.820399	-0.329115	-0.446444
23720	7.913528	0.381085	-5.868327	-0.118944	-0.001314	0.137570	-0.446021	0.166195	0.615434	0.138215	-0.821707	-0.325706	-0.446777
23721	7.998521	0.520761	-5.841615	-0.051619	-0.062745	0.130502	-0.446018	0.166175	0.615847	0.137960	-0.823412	-0.323258	-0.445493
23722	7.949530	0.410334	-5.898461	-0.000813	-0.085044	0.115925	-0.442310	0.168025	0.617030	0.138391	-0.824981	-0.321489	-0.443732
23723	7.891594	0.281693	-5.858495	-0.031415	-0.096758	0.066302	-0.440381	0.170082	0.620314	0.137685	-0.826511	-0.320363	-0.441916
23724	7.770148	0.213543	-5.955824	-0.043987	-0.067602	0.071695	-0.437072	0.170293	0.620710	0.137121	-0.827749	-0.318890	-0.440838
23725	7.945026	0.307395	-5.814442	-0.049150	-0.046124	0.082720	-0.436232	0.170854	0.623360	0.136601	-0.828980	-0.317186	-0.439915
23726	7.819356	0.299203	-5.860509	-0.077009	-0.019195	0.064240	-0.434840	0.170108	0.623854	0.135729	-0.829828	-0.315408	-0.439865
23727	7.884473	0.369348	-5.881806	-0.076873	-0.013525	0.000027	-0.434847	0.171187	0.624749	0.134234	-0.830321	-0.314736	-0.439875
23728	7.875495	0.453616	-5.832623	-0.064414	-0.010963	-0.012786	-0.434800	0.168318	0.626092	0.132947	-0.830570	-0.314328	-0.440088
23729	7.921676	0.511112	-5.804996	-0.062090	-0.000776	-0.029293	-0.434489	0.165637	0.626340	0.131523	-0.830722	-0.314236	-0.440294
23730	7.934301	0.500258	-5.725847	-0.050026	-0.008618	-0.021913	-0.433634	0.163907	0.627055	0.130406	-0.830854	-0.314094	-0.440478
23731	7.982509	0.465739	-5.708555	-0.059205	0.015571	-0.025634	-0.435015	0.163161	0.625503	0.129173	-0.830871	-0.313919	-0.440933
23732	7.992801	0.576023	-5.981105	-0.064150	-0.018945	-0.001720	-0.433323	0.160966	0.626872	0.127936	-0.831254	-0.313346	-0.440980
23733	7.951405	0.533862	-5.709363	-0.067214	-0.027752	0.022138	-0.434415	0.160010	0.626686	0.126724	-0.831969	-0.312416	-0.440642
23734	7.921962	0.608157	-5.809204	-0.061075	-0.034586	0.012988	-0.432447	0.157944	0.628199	0.125569	-0.832570	-0.311663	-0.440371
23735	7.866883	0.568945	-5.749443	-0.063020	-0.016953	0.041384	-0.432418	0.155827	0.628483	0.124666	-0.833292	-0.310419	-0.440139
23736	7.934475	0.636519	-5.761189	-0.020835	-0.021938	0.046088	-0.432420	0.156353	0.629206	0.124551	-0.833884	-0.309435	-0.439744
23737	7.998812	0.590973	-5.833924	-0.003153	-0.020554	0.022267	-0.433515	0.156583	0.630611	0.124458	-0.834365	-0.309042	-0.439133
23738	7.921778	0.603601	-5.830961	-0.008847	-0.042321	0.016771	-0.429822	0.158652	0.630151	0.124160	-0.834922	-0.308707	-0.438394
23739	7.791573	0.590070	-5.838255	0.035135	-0.035220	0.018649	-0.429262	0.158591	0.631247	0.124586	-0.835412	-0.308744	-0.437313
23740	7.902945	0.627352	-5.784219	0.057402	-0.006353	0.027855	-0.429561	0.160813	0.631799	0.125712	-0.835557	-0.308708	-0.436738
23741	8.013635	0.612177	-5.795701	0.068301	-0.020063	0.026084	-0.427929	0.160788	0.628882	0.126853	-0.835870	-0.308871	-0.435693
23742	7.940860	0.530642	-5.824905	0.065777	-0.030511	0.000373	-0.427947	0.163099	0.630405	0.127729	-0.836031	-0.309428	-0.434731
23743	7.859171	0.535702	-5.797669	0.064074	-0.027114	0.004936	-0.427011	0.165722	0.630970	0.128575	-0.836280	-0.309920	-0.433652
23744	7.921255	0.643535	-5.915203	0.067963	-0.038748	0.015084	-0.425643	0.166414	0.630724	0.129564	-0.836594	-0.310270	-0.432499
23745	7.868487	0.575214	-5.855718	0.056196	-0.054533	-0.013380	-0.426489	0.168357	0.631403	0.129947	-0.836980	-0.311071	-0.431061
23746	7.914351	0.560106	-5.838212	0.069061	-0.042650	-0.012448	-0.425124	0.169975	0.632317	0.130693	-0.837149	-0.311902	-0.429904
23747	7.887775	0.536035	-5.837375	0.099040	-0.035063	0.013280	-0.423219	0.172431	0.633140	0.132145	-0.837411	-0.312571	-0.428461
23748	7.920692	0.503078	-5.928172	0.085842	-0.002618	-0.005150	-0.422549	0.172793	0.631222	0.133482	-0.837236	-0.313311	-0.427850
23749	7.910671	0.494063	-5.973739	-0.037007	-0.036856	-0.011763	-0.421452	0.174502	0.633250	0.132428	-0.837711	-0.313238	-0.427299
23750	8.083856	0.400665	-5.971163	0.021009	-0.071864	-0.029005	-0.420344	0.174066	0.633213	0.132046	-0.838146	-0.314013	-0.425995
23751	7.689521	0.402080	-5.869474	0.001416	-0.029604	-0.012678	-0.418806	0.173139	0.634523	0.131680	-0.838446	-0.314261	-0.425334
23752	7.713644	0.514036	-5.913114	0.086952	-0.003328	0.037019	-0.418689	0.173776	0.632904	0.133391	-0.838539	-0.314298	-0.424589
23753	8.088510	0.318005	-5.957387	0.034250	-0.040445	-0.016196	-0.415691	0.178093	0.635487	0.133484	-0.838816	-0.314910	-0.423558
23754	7.808589	0.330513	-6.019286	0.021683	-0.078045	-0.003376	-0.414990	0.177104	0.635420	0.133290	-0.839457	-0.315275	-0.422075
23755	7.522803	0.413847	-5.935611	-0.006066	-0.055168	-0.016359	-0.414437	0.177349	0.635982	0.132615	-0.839961	-0.315586	-0.421051
23756	7.808527	0.379395	-6.047944	0.010520	-0.040987	0.055275	-0.411145	0.179219	0.636894	0.132960	-0.840686	-0.314771	-0.420104
23757	7.852132	0.544497	-6.087137	-0.037448	-0.053879	0.042392	-0.410315	0.179839	0.638305	0.132260	-0.841627	-0.313826	-0.419146
23758	7.673984	0.560148	-6.075544	-0.059336	-0.043832	0.044132	-0.408891	0.177216	0.639927	0.131316	-0.842488	-0.312616	-0.418619
23759	7.500232	0.725259	-6.181472	-0.092516	-0.021237	0.067874	-0.408319	0.176696	0.641823	0.130089	-0.843452	-0.310700	-0.418486
23760	7.753595	0.895935	-6.204322	0.013235	-0.020908	0.089268	-0.408060	0.178736	0.643050	0.130891	-0.844205	-0.309275	-0.417773
23761	7.750435	0.687542	-6.212807	-0.026566	-0.023384	0.070807	-0.405331	0.179641	0.640870	0.130763	-0.845025	-0.307877	-0.417188
23762	7.655562	0.333759	-6.180172	-0.016494	-0.048350	0.071705	-0.402429	0.180471	0.643104	0.130745	-0.845971	-0.306569	-0.416238
23763	7.535005	0.119494	-6.411306	-0.107938	-0.036464	0.139339	-0.402549	0.179721	0.644164	0.129733	-0.847527	-0.303362	-0.415740
23764	7.732471	-0.196321	-6.290343	-0.202827	0.009655	0.142745	-0.399229	0.178826	0.644216	0.127501	-0.848885	-0.299146	-0.416712
23765	7.801841	-0.236719	-6.027561	-0.288543	0.035587	0.081993	-0.400255	0.174235	0.646708	0.123409	-0.849920	-0.295192	-0.418651
23766	7.690488	0.380201	-6.045940	-0.348604	0.019580	0.168231	-0.401648	0.166001	0.649256	0.118966	-0.851641	-0.289272	-0.420567
23767	7.769939	0.184645	-5.970494	-0.353634	-0.009161	0.187524	-0.400892	0.160930	0.649492	0.114385	-0.853732	-0.283050	-0.421830
23768	7.803640	0.313704	-6.028871	-0.358085	-0.037015	0.160977	-0.397766	0.154886	0.651717	0.109381	-0.855802	-0.277277	-0.422797
23769	7.664964	0.671313	-6.043089	-0.281975	-0.020899	0.133601	-0.398480	0.147874	0.654886	0.105489	-0.857429	-0.272579	-0.423543
23770	7.693223	0.618601	-6.104861	-0.274866	-0.012999	0.124422	-0.395372	0.142716	0.656200	0.101718	-0.858837	-0.268051	-0.424502
23771	7.556175	0.689122	-6.408385	-0.229999	0.057396	0.083995	-0.396934	0.136354	0.657759	0.098698	-0.859366	-0.264474	-0.426383
23772	7.556262	0.793831	-6.441514	-0.269510	0.111797	0.037969	-0.397689	0.131013	0.658269	0.094942	-0.859185	-0.261207	-0.429602
23773	7.571163	0.714913	-6.350820	-0.256581	0.155943	0.037917	-0.400938	0.125514	0.656997	0.091567	-0.858629	-0.257998	-0.433370
23774	7.510215	0.644111	-6.102683	-0.366858	0.249931	0.010007	-0.407758	0.117917	0.653835	0.086607	-0.857204	-0.254095	-0.439472
23775	8.086220	0.423354	-5.676486	-0.468641	0.228413	0.037474	-0.412582	0.106523	0.653184	0.079968	-0.856263	-0.248866	-0.445516
23776	7.847917	0.597806	-5.721982	-0.636394	0.214104	0.130737	-0.418793	0.093644	0.648865	0.071263	-0.855994	-0.240508	-0.452052
23777	8.023018	1.030917	-5.385204	-0.723451	0.151316	0.169327	-0.421894	0.077151	0.648715	0.061048	-0.856476	-0.230764	-0.457679
23778	8.035383	1.296086	-5.456385	-0.689139	0.120687	0.156641	-0.423636	0.062577	0.649085	0.051199	-0.856898	-0.221512	-0.462642
23779	8.026420	1.407153	-5.416687	-0.561265	0.113321	0.150498	-0.426501	0.048524	0.647701	0.043381	-0.857123	-0.213551	-0.466749
23780	8.236581	1.533951	-5.399570	-0.473724	0.093339	0.142510	-0.427504	0.040163	0.646924	0.036958	-0.857276	-0.206501	-0.470179
23781	8.140107	1.461652	-5.381945	-0.407189	0.121274	0.164585	-0.430223	0.026448	0.647216	0.031925	-0.857164	-0.199699	-0.473677
23782	8.218403	1.568748	-5.273088	-0.327257	0.094515	0.146470	-0.434152	0.020253	0.646046	0.028044	-0.857090	-0.193915	-0.476453
23783	8.102213	1.351041	-5.250844	-0.207097	0.075187	0.124653	-0.435107	0.018136	0.643716	0.025873	-0.857039	-0.189708	-0.478358
23784	8.110026	1.403615	-5.197666	-0.154340	0.055318	0.115624	-0.436876	0.016078	0.643331	0.024518	-0.857067	-0.186127	-0.479782
23785	8.247295	1.385678	-5.198085	-0.069179	0.045669	0.119503	-0.436448	0.014167	0.642106	0.024550	-0.857177	-0.183337	-0.480659
23786	8.324885	1.415973	-5.147661	-0.046975	0.015620	0.097597	-0.439093	0.015264	0.640540	0.024713	-0.857452	-0.181107	-0.481005
23787	8.236527	1.270671	-5.295028	0.003834	0.027603	0.079277	-0.438432	0.017365	0.640386	0.025546	-0.857539	-0.179714	-0.481328
23788	8.208966	1.324601	-5.143922	0.022127	0.014532	0.081176	-0.441210	0.019736	0.641523	0.026735	-0.857724	-0.178435	-0.481410
23789	8.378528	1.375464	-5.048504	0.072291	-0.018397	0.044673	-0.437361	0.020525	0.641398	0.028245	-0.858084	-0.178317	-0.480726
23790	8.242673	1.129312	-5.064349	0.035523	0.032162	0.031602	-0.439459	0.021640	0.639276	0.029243	-0.857914	-0.177996	-0.481088
23791	8.264872	1.103192	-5.297180	0.027844	-0.020641	0.022489	-0.440024	0.023287	0.640210	0.029778	-0.858237	-0.177827	-0.480542
23792	8.335816	1.256890	-5.223969	0.118995	-0.009092	0.009846	-0.437034	0.026738	0.640393	0.031857	-0.858332	-0.178713	-0.479909
23793	8.474728	0.793327	-5.444695	0.059798	-0.065565	-0.012254	-0.437608	0.028438	0.640226	0.032460	-0.858938	-0.179468	-0.478501
23794	8.082826	1.326988	-5.255106	0.054269	-0.043544	-0.012292	-0.436767	0.028346	0.641870	0.033092	-0.859321	-0.180132	-0.477519
23795	8.201647	0.968092	-5.315015	0.025383	-0.028436	-0.001397	-0.435523	0.028568	0.642700	0.033341	-0.859630	-0.180346	-0.476865
23796	8.134701	1.116428	-5.311545	0.024023	-0.062895	0.020687	-0.436504	0.030234	0.643363	0.033700	-0.860333	-0.180171	-0.475636
23797	8.065175	1.011459	-5.222694	-0.002372	-0.048098	-0.010616	-0.434021	0.029931	0.643045	0.033320	-0.860812	-0.180289	-0.474752
23798	8.055741	1.142179	-5.561990	-0.036525	-0.038226	0.011333	-0.432641	0.030164	0.643599	0.032636	-0.861285	-0.179682	-0.474171
23799	8.094381	1.259480	-5.289786	-0.089589	-0.043719	0.013110	-0.430961	0.028688	0.644598	0.030989	-0.861862	-0.178563	-0.473656
23800	8.144033	1.104699	-5.345779	-0.125424	-0.004508	0.036817	-0.430093	0.025319	0.644384	0.029133	-0.862157	-0.176647	-0.473955
23801	8.264512	1.298912	-5.426295	-0.139277	0.012693	-0.003554	-0.430341	0.023732	0.645395	0.026672	-0.862157	-0.175308	-0.474595
23802	8.321994	1.111326	-5.391028	-0.091272	-0.021271	-0.053890	-0.430556	0.019095	0.645666	0.024488	-0.862262	-0.175291	-0.474530
23803	7.932086	1.164603	-5.361614	-0.070755	-0.005656	-0.040188	-0.431754	0.016010	0.646041	0.022802	-0.862263	-0.175240	-0.474630
23804	8.030044	1.434274	-5.271752	-0.050467	-0.038580	-0.029015	-0.429939	0.014419	0.646479	0.021495	-0.862595	-0.175184	-0.474108
23805	8.180956	1.238957	-5.611924	-0.049131	-0.025247	-0.051066	-0.430752	0.013959	0.647564	0.020007	-0.862730	-0.175536	-0.473797
23806	8.209249	1.328304	-5.419208	-0.061772	-0.025658	-0.043722	-0.426991	0.011081	0.647905	0.018412	-0.862888	-0.175624	-0.473542
23807	8.046616	1.334005	-5.577303	-0.064140	-0.011471	-0.065811	-0.426825	0.008841	0.647767	0.016575	-0.862843	-0.176082	-0.473522
23808	7.939036	1.331545	-5.157934	-0.025923	-0.011668	-0.003352	-0.425969	0.007491	0.649334	0.016028	-0.862995	-0.175803	-0.473367
23809	8.206024	1.285854	-5.506300	-0.025841	0.025352	-0.005206	-0.425828	0.007209	0.649315	0.015560	-0.862798	-0.175563	-0.473830
23810	8.005315	1.342889	-5.314891	0.005631	0.026172	0.009507	-0.426244	0.006189	0.647323	0.015812	-0.862627	-0.175346	-0.474213
23811	8.270311	1.345935	-5.319950	0.020156	0.046817	0.003138	-0.430105	0.005993	0.646795	0.016296	-0.862238	-0.175388	-0.474888
23812	8.116264	1.478455	-5.356795	0.036615	0.031903	0.005016	-0.429296	0.007126	0.646304	0.017061	-0.861986	-0.175543	-0.475262
23813	8.236835	1.306712	-5.270656	0.045297	0.040401	-0.014249	-0.430828	0.007887	0.645536	0.017792	-0.861584	-0.176125	-0.475749
23814	8.188637	1.360725	-5.295065	-0.023105	-0.002287	-0.036338	-0.430140	0.007884	0.645392	0.017017	-0.861529	-0.176444	-0.475758
23815	8.116219	1.346848	-5.306938	0.014957	-0.014768	-0.014241	-0.429573	0.007656	0.647030	0.017034	-0.861661	-0.176754	-0.475404
23816	8.139847	1.349930	-5.368174	-0.005647	0.002845	0.000376	-0.428479	0.007040	0.644910	0.016922	-0.861683	-0.176594	-0.475427
23817	8.165236	1.296281	-5.178695	0.000960	-0.001361	0.008656	-0.430668	0.007366	0.647575	0.016967	-0.861769	-0.176369	-0.475352
23818	8.140127	1.366510	-5.339097	0.026302	0.014013	-0.003246	-0.429704	0.006706	0.646421	0.017410	-0.861662	-0.176570	-0.475456
23819	8.075514	1.424733	-5.307323	0.023550	0.043630	-0.006055	-0.430277	0.008012	0.645677	0.017862	-0.861260	-0.176798	-0.476083
23820	8.226903	1.453614	-5.370753	0.019835	0.030842	-0.006923	-0.431094	0.007705	0.646495	0.018220	-0.860980	-0.176999	-0.476501
23821	8.169126	1.434434	-5.356643	0.032239	0.005778	-0.019721	-0.431949	0.009049	0.645065	0.018554	-0.860884	-0.177561	-0.476452
23822	8.125907	1.368638	-5.309573	0.023206	0.029619	-0.017960	-0.433454	0.008092	0.645021	0.018863	-0.860574	-0.177988	-0.476841
23823	8.112156	1.421158	-5.241099	0.043331	0.014711	-0.016054	-0.432641	0.008812	0.644367	0.019453	-0.860399	-0.178589	-0.476907
23824	8.164283	1.449143	-5.366026	0.049079	0.000253	-0.004997	-0.433201	0.009393	0.644131	0.020223	-0.860406	-0.179044	-0.476692
23825	8.256065	1.418830	-5.323772	0.048481	0.011812	-0.028857	-0.433226	0.011098	0.643683	0.020766	-0.860208	-0.179917	-0.476697
23826	8.221661	1.337336	-5.376144	0.031700	-0.002217	-0.039901	-0.433913	0.010701	0.643389	0.020899	-0.860117	-0.180817	-0.476516
23827	8.085132	1.419820	-5.307715	0.040163	0.009203	-0.031659	-0.433383	0.012638	0.643779	0.021263	-0.859936	-0.181660	-0.476506
23828	8.147805	1.355917	-5.276666	0.055978	0.003963	-0.021522	-0.433226	0.010964	0.643537	0.022003	-0.859843	-0.182458	-0.476335
23829	8.178825	1.268430	-5.278396	0.066897	0.031882	-0.027058	-0.432418	0.012624	0.643769	0.022957	-0.859447	-0.183464	-0.476618
23830	8.077427	1.298774	-5.317875	0.043897	0.030366	-0.031707	-0.432988	0.013777	0.643292	0.023495	-0.859066	-0.184320	-0.476948
23831	8.169436	1.409504	-5.306104	0.073384	0.005706	-0.020560	-0.434626	0.012669	0.643516	0.024526	-0.858937	-0.185288	-0.476753
23832	8.203036	1.407055	-5.321866	0.063491	0.023884	-0.016014	-0.435204	0.014129	0.642506	0.025518	-0.858668	-0.186049	-0.476891
23833	8.219882	1.380144	-5.313012	0.063341	0.002009	-0.019650	-0.433717	0.016750	0.642928	0.026368	-0.858578	-0.186907	-0.476670
23834	8.212589	1.365677	-5.315248	0.077899	-0.010816	-0.021441	-0.433997	0.018073	0.644669	0.027435	-0.858605	-0.187930	-0.476159
23835	8.142372	1.283866	-5.325231	0.037705	-0.010819	-0.019714	-0.433713	0.017117	0.644055	0.027797	-0.858648	-0.188551	-0.475815
23836	8.130112	1.235553	-5.332332	0.043213	0.012287	-0.021586	-0.432339	0.017769	0.644635	0.028343	-0.858476	-0.189215	-0.475830
