# Supplementary material for: Identification of Haptic Based Guiding Using Hard Reins
Source: PLoS One. 2015 Jul 22;10(7):e0132020. doi: 10.1371/journal.pone.0132020 (PMC4511788; doi:10.1371/journal.pone.0132020)
Supplement: S2 File — (ZIP) [file pone.0132020.s002.zip › MotionData2/Subject11/T18/gh18.txt]

// Start Time: 0
// Sample rate: 25.0Hz
// Scenario: 4.0
// Firmware Version: 2.6.1
Counter	Acc_X	Acc_Y	Acc_Z	Gyr_X	Gyr_Y	Gyr_Z	Mag_X	Mag_Y	Mag_Z	Quat_w	Quat_x	Quat_y	Quat_z
23068	0.741349	0.442048	9.534870	0.018906	0.037588	0.033073	-0.282355	-0.206777	-0.704521	-0.562352	-0.045592	0.000139	-0.825640
23069	0.922393	0.392247	9.639069	-0.012768	0.050427	0.056896	-0.281321	-0.206521	-0.704529	-0.561456	-0.044782	-0.000156	-0.826294
23070	0.851300	0.145260	9.910962	-0.008961	0.061341	0.047676	-0.280808	-0.205458	-0.704532	-0.560512	-0.043810	-0.000694	-0.826987
23071	0.527901	0.228905	9.937920	-0.047263	0.050213	0.019795	-0.280150	-0.205753	-0.706585	-0.560257	-0.042606	-0.000437	-0.827222
23072	0.667067	0.363790	9.907507	-0.048171	0.042919	0.017033	-0.278469	-0.203910	-0.707621	-0.559863	-0.041499	-0.000146	-0.827546
23073	0.667000	0.378257	9.917310	0.015909	0.030149	-0.000159	-0.276924	-0.201791	-0.707888	-0.559884	-0.041329	-0.000725	-0.827539
23074	0.671627	0.406043	9.598519	0.059551	0.035700	-0.001790	-0.276132	-0.205545	-0.708152	-0.559713	-0.041547	-0.002150	-0.827642
23075	0.594177	0.470717	9.562701	0.003335	0.059421	0.008958	-0.277038	-0.206065	-0.707633	-0.559592	-0.040750	-0.002843	-0.827761
23076	0.978910	0.671135	9.559502	-0.037163	0.063134	0.025364	-0.274330	-0.204352	-0.707142	-0.559024	-0.039432	-0.002953	-0.828208
23077	0.836163	0.292338	10.018491	-0.001935	0.079596	0.038445	-0.274320	-0.205434	-0.708422	-0.558415	-0.038259	-0.003748	-0.828670
23078	0.451089	0.166710	10.085141	0.103472	0.046675	0.010411	-0.271464	-0.207608	-0.708701	-0.558044	-0.038783	-0.006013	-0.828882
23079	0.257201	0.390229	10.139270	0.116036	0.022792	-0.031038	-0.268873	-0.211228	-0.706804	-0.558498	-0.039840	-0.008186	-0.828508
23080	0.261910	0.411709	10.086811	0.103895	-0.004663	-0.042132	-0.269385	-0.214019	-0.705778	-0.558998	-0.041211	-0.009926	-0.828085
23081	0.439308	0.603243	9.716725	0.049388	-0.034812	-0.036822	-0.270149	-0.219343	-0.704239	-0.559608	-0.042462	-0.010365	-0.827604
23082	0.694478	0.675914	9.715325	0.021207	-0.008268	-0.024079	-0.271437	-0.221464	-0.703846	-0.559861	-0.042971	-0.010682	-0.827402
23083	0.743103	0.599998	9.997935	0.040545	-0.009156	-0.016594	-0.269889	-0.222534	-0.702196	-0.560136	-0.043710	-0.011240	-0.827170
23084	0.835982	0.840887	10.040583	0.089485	-0.033764	-0.016317	-0.271053	-0.224380	-0.700908	-0.560243	-0.045408	-0.012393	-0.826990
23085	0.703965	0.704456	9.615007	0.131494	-0.020942	-0.027192	-0.271697	-0.227564	-0.699113	-0.560609	-0.047370	-0.014331	-0.826600
23086	0.670377	0.662835	9.422096	0.145554	0.008290	-0.041929	-0.272095	-0.229929	-0.695401	-0.561048	-0.048991	-0.016908	-0.826159
23087	0.578114	0.825686	9.965958	0.061366	0.013696	-0.016541	-0.272076	-0.234479	-0.695787	-0.561290	-0.049596	-0.018066	-0.825934
23088	0.598215	0.641990	9.699551	0.023013	0.006325	-0.031477	-0.272860	-0.235118	-0.693734	-0.561681	-0.049878	-0.018586	-0.825640
23089	0.678937	0.402305	9.908157	-0.032553	0.015333	-0.056679	-0.270012	-0.235286	-0.694013	-0.562676	-0.049380	-0.018236	-0.825000
23090	0.705775	0.329827	9.801785	-0.084745	0.011548	-0.089232	-0.269492	-0.234102	-0.695296	-0.564167	-0.048343	-0.017091	-0.824067
23091	0.925961	0.656840	9.630812	-0.189936	0.018775	-0.097165	-0.268974	-0.230924	-0.697857	-0.565973	-0.046004	-0.014200	-0.823017
23092	0.798755	0.556906	10.026652	-0.217942	0.049806	-0.082593	-0.265882	-0.223632	-0.700565	-0.567471	-0.042835	-0.011285	-0.822201
23093	0.517919	0.311548	10.193403	-0.149107	0.000386	-0.116316	-0.263814	-0.220998	-0.702243	-0.569538	-0.041254	-0.008857	-0.820881
23094	0.401816	0.387631	9.998973	-0.052884	-0.032419	-0.118553	-0.263422	-0.218886	-0.704548	-0.571509	-0.041305	-0.007748	-0.819519
23095	0.555558	0.501100	10.028400	-0.114156	-0.043436	-0.120692	-0.262392	-0.218623	-0.703789	-0.573616	-0.040828	-0.005402	-0.818088
23096	0.728402	0.642631	9.811182	-0.159914	-0.047070	-0.109841	-0.262789	-0.214088	-0.705319	-0.575527	-0.039894	-0.002365	-0.816806
23097	0.635789	0.840812	9.431470	-0.240175	-0.015988	-0.078925	-0.262529	-0.210378	-0.708389	-0.577032	-0.037533	0.001746	-0.815857
23098	0.547216	0.708114	9.368778	-0.151937	0.004252	-0.060048	-0.260988	-0.204930	-0.710062	-0.578089	-0.035855	0.004102	-0.815175
23099	0.433767	0.746868	9.512273	0.016090	0.013559	-0.055528	-0.260344	-0.204403	-0.710067	-0.579015	-0.035974	0.003681	-0.814514
23100	0.404805	0.751375	9.440061	0.108772	0.022815	-0.049536	-0.259816	-0.207347	-0.709817	-0.579651	-0.037009	0.001577	-0.814022
23101	0.497172	0.603590	9.784475	0.137577	0.031133	-0.019864	-0.257487	-0.210559	-0.707534	-0.579904	-0.038244	-0.001026	-0.813786
23102	0.503250	0.357424	10.251513	0.095069	0.004536	-0.023723	-0.256436	-0.216310	-0.706521	-0.580118	-0.039415	-0.002677	-0.813574
23103	0.604375	0.373779	10.051072	0.040804	0.002660	-0.031372	-0.256692	-0.218967	-0.705113	-0.580629	-0.039983	-0.003384	-0.813179
23104	0.690802	0.440706	9.875204	0.033766	0.000837	-0.036940	-0.257336	-0.220159	-0.704725	-0.581110	-0.040502	-0.004004	-0.812807
23105	0.667188	0.339865	9.945575	0.103055	-0.011904	-0.041181	-0.256430	-0.222294	-0.703326	-0.581728	-0.042030	-0.005554	-0.812278
23106	0.626018	0.378092	9.892923	0.081341	-0.016553	-0.062513	-0.257582	-0.226950	-0.702295	-0.582608	-0.043381	-0.006766	-0.811566
23107	0.498392	0.343604	9.730437	-0.058686	-0.012166	-0.071537	-0.258609	-0.228813	-0.702544	-0.583854	-0.043016	-0.005707	-0.810698
23108	0.623416	0.413778	9.778192	-0.100858	-0.006675	-0.056992	-0.257710	-0.226154	-0.703062	-0.584803	-0.042083	-0.004073	-0.810073
23109	0.587678	0.327298	9.834249	-0.034163	-0.013950	-0.066792	-0.256555	-0.224290	-0.702558	-0.585947	-0.042031	-0.003379	-0.809252
23110	0.732862	0.209646	9.814753	-0.037356	-0.012166	-0.090795	-0.256810	-0.223765	-0.703835	-0.587398	-0.041926	-0.002737	-0.808207
23111	0.594378	0.445683	9.979982	-0.127389	-0.005038	-0.113430	-0.254997	-0.220602	-0.706407	-0.589367	-0.040629	-0.000671	-0.806843
23112	0.596844	-0.079034	9.891041	-0.130185	-0.014294	-0.157702	-0.253194	-0.217157	-0.707443	-0.591983	-0.039466	0.001442	-0.804982
23113	0.786923	0.508645	9.989862	-0.157772	-0.025210	-0.137544	-0.251388	-0.215840	-0.707457	-0.594347	-0.038129	0.004227	-0.803294
23114	0.563482	0.349114	9.896733	-0.102677	-0.036122	-0.128019	-0.251643	-0.213322	-0.710012	-0.596453	-0.037644	0.006183	-0.801741
23115	0.606690	0.387709	9.902478	-0.021282	-0.056128	-0.125730	-0.253450	-0.213841	-0.710382	-0.598506	-0.038424	0.007146	-0.800164
23116	0.656470	0.560626	9.790159	0.027543	-0.052386	-0.119956	-0.251128	-0.212526	-0.710016	-0.600368	-0.039754	0.007215	-0.798702
23117	0.705912	0.298356	9.743740	0.031258	-0.057878	-0.127297	-0.251381	-0.214923	-0.709375	-0.602396	-0.041193	0.007349	-0.797100
23118	0.888547	0.416506	9.718299	0.039876	-0.050508	-0.119880	-0.252283	-0.219169	-0.707067	-0.604234	-0.042640	0.007198	-0.795632
23119	0.868244	0.633077	9.749949	0.044792	-0.044964	-0.097726	-0.252667	-0.221030	-0.706425	-0.605772	-0.044045	0.006983	-0.794387
23120	0.834626	0.596135	9.518701	0.032145	-0.032092	-0.066428	-0.253171	-0.225032	-0.706167	-0.606756	-0.045098	0.006777	-0.793579
23121	0.863371	0.637320	9.586751	0.019783	-0.013804	-0.057292	-0.252655	-0.226097	-0.705148	-0.607674	-0.045710	0.006610	-0.792842
23122	0.839325	0.627912	9.663200	0.089701	-0.006392	-0.044030	-0.252529	-0.227418	-0.703359	-0.608233	-0.047052	0.005199	-0.792346
23123	0.862989	0.719212	9.616698	0.059740	0.000928	-0.031276	-0.251884	-0.229413	-0.701574	-0.608701	-0.047922	0.004233	-0.791940
23124	0.925440	0.767551	9.646761	0.038509	0.021068	-0.012034	-0.250318	-0.232112	-0.702355	-0.608796	-0.048202	0.003329	-0.791854
23125	0.894189	0.758620	9.867160	0.026226	0.030198	-0.001962	-0.250581	-0.233029	-0.700818	-0.608833	-0.048210	0.002558	-0.791828
23126	0.718349	0.734429	9.929984	0.087398	0.006510	0.013145	-0.251088	-0.236096	-0.700560	-0.608463	-0.049315	0.001079	-0.792048
23127	0.663268	0.652023	9.781904	0.105014	-0.006292	0.002183	-0.251856	-0.240217	-0.699020	-0.608353	-0.050856	-0.000504	-0.792035
23128	0.778926	0.656642	9.658239	0.073638	0.002792	-0.016442	-0.251080	-0.241421	-0.698259	-0.608455	-0.051851	-0.001750	-0.791891
23129	0.894149	0.757856	9.643932	0.062803	0.012009	0.011175	-0.251593	-0.245138	-0.696210	-0.608242	-0.052593	-0.002880	-0.792002
23130	0.993024	0.748433	9.644723	0.075031	0.017530	0.014924	-0.250681	-0.246755	-0.696474	-0.607842	-0.053372	-0.004295	-0.792251
23131	0.969115	0.710148	9.718369	0.115249	0.032206	0.022488	-0.251453	-0.249806	-0.694934	-0.607387	-0.054444	-0.006483	-0.792512
23132	0.843838	0.695461	9.716993	0.145071	0.034944	0.015248	-0.251198	-0.252589	-0.692123	-0.606895	-0.055797	-0.009219	-0.792767
23133	0.814824	0.719952	9.861076	0.136505	0.030313	0.000441	-0.250152	-0.256870	-0.691237	-0.606757	-0.057152	-0.011740	-0.792743
23134	0.785992	0.698087	9.814898	0.089136	0.033939	0.009425	-0.248849	-0.260353	-0.690482	-0.606436	-0.057839	-0.013583	-0.792910
23135	0.670121	0.728757	9.706239	0.008638	0.026507	-0.000204	-0.248193	-0.262502	-0.690744	-0.606451	-0.057695	-0.014025	-0.792901
23136	0.636959	0.613955	9.920335	0.045443	0.017414	0.011072	-0.248718	-0.262746	-0.688949	-0.606150	-0.058114	-0.014973	-0.793083
23137	0.652690	0.349672	10.007982	0.082903	-0.004614	-0.038528	-0.249098	-0.264880	-0.688947	-0.606695	-0.059333	-0.016247	-0.792551
23138	0.674570	0.306036	9.897166	0.020323	-0.021236	-0.083113	-0.248451	-0.267013	-0.687545	-0.607950	-0.060031	-0.016438	-0.791532
23139	0.811444	0.416974	9.900000	-0.091433	-0.021422	-0.116903	-0.246902	-0.267287	-0.686534	-0.609944	-0.059355	-0.014814	-0.790080
23140	0.980136	0.421757	9.793633	-0.138387	-0.014218	-0.152215	-0.246124	-0.264910	-0.688586	-0.612494	-0.057988	-0.012660	-0.788243
23141	1.077148	0.286388	9.545422	-0.094510	0.007757	-0.166780	-0.241968	-0.265653	-0.691434	-0.615254	-0.056804	-0.011364	-0.786198
23142	0.743727	0.459779	9.794360	-0.087245	0.022239	-0.200014	-0.239901	-0.264077	-0.691961	-0.618485	-0.055478	-0.010516	-0.783766
23143	0.435721	0.348757	9.866735	-0.148379	0.020271	-0.208634	-0.236407	-0.261994	-0.693779	-0.621935	-0.053399	-0.008571	-0.781199
23144	0.507904	0.377870	9.896618	-0.242809	0.007360	-0.217397	-0.232011	-0.258320	-0.695859	-0.625581	-0.050369	-0.005121	-0.778515
23145	0.675700	0.585846	10.119516	-0.197135	-0.021859	-0.230970	-0.229947	-0.253024	-0.698688	-0.629394	-0.048324	-0.001909	-0.775580
23146	0.893065	0.499886	10.180344	-0.174475	-0.047340	-0.207732	-0.227604	-0.252148	-0.702160	-0.632784	-0.046998	0.001174	-0.772900
23147	0.807047	0.330623	9.975553	-0.265710	-0.050126	-0.186033	-0.225803	-0.247504	-0.703708	-0.635921	-0.044523	0.005853	-0.770447
23148	0.675587	0.604673	9.997371	-0.302898	-0.054683	-0.158546	-0.224524	-0.240588	-0.705889	-0.638623	-0.041675	0.011058	-0.768311
23149	0.690683	0.464680	9.851538	-0.301194	-0.069270	-0.149277	-0.225307	-0.234329	-0.709207	-0.641163	-0.039035	0.016544	-0.766233
23150	0.485109	0.074993	9.272914	-0.238896	-0.049140	-0.169278	-0.223246	-0.227432	-0.712418	-0.643923	-0.036926	0.020687	-0.763919
23151	0.527747	0.233855	9.275539	-0.220447	-0.025396	-0.187685	-0.223780	-0.219830	-0.714841	-0.646957	-0.034649	0.024325	-0.761350
23152	0.773928	0.169465	9.296135	-0.139900	-0.012470	-0.183593	-0.220673	-0.217877	-0.716656	-0.649835	-0.033264	0.026474	-0.758885
23153	0.979608	0.521843	9.516611	-0.235609	0.025872	-0.167537	-0.217960	-0.213785	-0.718979	-0.652563	-0.030011	0.029672	-0.756559
23154	1.500949	0.394114	9.848509	-0.169269	0.042553	-0.124751	-0.215899	-0.208350	-0.721295	-0.654563	-0.027379	0.031589	-0.754851
23155	1.278103	-0.395243	9.883364	-0.111734	0.058959	-0.148451	-0.213305	-0.205869	-0.724385	-0.656922	-0.025270	0.032518	-0.752833
23156	0.891193	-0.146718	9.624020	-0.302703	0.117155	-0.169836	-0.208394	-0.200341	-0.727620	-0.659689	-0.019786	0.035438	-0.750442
23157	1.079724	-0.241498	9.936472	-0.137939	0.102717	-0.168971	-0.202713	-0.193479	-0.730348	-0.662369	-0.016707	0.036187	-0.748117
23158	1.448557	-0.750261	10.079190	0.064025	0.091941	-0.193735	-0.198181	-0.193272	-0.731408	-0.665311	-0.016468	0.033936	-0.745612
23159	1.241328	-0.759769	10.233134	-0.023187	0.099954	-0.223731	-0.193509	-0.197068	-0.731446	-0.668738	-0.015004	0.033026	-0.742612
23160	0.865927	-0.884803	10.467895	-0.287284	0.084025	-0.236130	-0.187306	-0.192345	-0.733540	-0.672384	-0.010217	0.036089	-0.739252
23161	0.492825	-1.521943	10.081052	-0.323377	0.059151	-0.284244	-0.182791	-0.184673	-0.736771	-0.676692	-0.005356	0.040190	-0.735149
23162	0.595632	-1.864281	9.803591	-0.527248	0.061478	-0.372008	-0.178020	-0.172750	-0.742432	-0.682230	0.002237	0.047061	-0.729618
23163	0.509618	-2.017755	9.995050	-0.595727	0.063066	-0.425883	-0.171967	-0.156971	-0.748742	-0.688422	0.010771	0.055122	-0.723132
23164	0.831458	-2.300189	9.521259	-0.571535	0.079475	-0.482974	-0.165781	-0.141199	-0.755692	-0.695317	0.019107	0.062388	-0.715735
23165	0.764750	-1.966744	9.287696	-0.696870	0.119520	-0.500299	-0.157801	-0.122627	-0.761376	-0.702271	0.029785	0.071146	-0.707719
23166	1.111094	-1.818048	8.954588	-0.564921	0.148993	-0.497820	-0.147746	-0.102230	-0.769378	-0.709136	0.038968	0.077338	-0.699733
23167	1.201926	-1.659400	8.866454	-0.437534	0.167504	-0.469520	-0.139106	-0.089132	-0.773535	-0.715578	0.046660	0.081748	-0.692162
23168	0.872972	-1.416662	8.991597	-0.347294	0.218885	-0.408257	-0.130846	-0.078832	-0.777178	-0.721240	0.053841	0.083803	-0.685486
23169	1.240952	-0.709225	9.537789	-0.103260	0.257784	-0.320356	-0.121283	-0.073078	-0.779426	-0.725951	0.058136	0.082144	-0.680344
23170	1.869000	-0.960809	10.168967	0.197877	0.225372	-0.272607	-0.111165	-0.079347	-0.780148	-0.730262	0.057732	0.076502	-0.676411
23171	1.325114	-0.618591	10.667927	0.248074	0.177938	-0.215104	-0.102335	-0.090126	-0.778688	-0.733745	0.055882	0.071110	-0.673379
23172	0.545239	-0.329989	11.101527	0.161249	0.089327	-0.106554	-0.098437	-0.096441	-0.777442	-0.735507	0.054419	0.067755	-0.671921
23173	0.330039	-0.719400	10.609224	0.272699	-0.009983	-0.031988	-0.096861	-0.105927	-0.775156	-0.736249	0.049875	0.064536	-0.671778
23174	0.376724	-0.425752	9.927328	0.169844	-0.048171	0.065372	-0.098914	-0.113502	-0.772840	-0.735498	0.046664	0.062907	-0.672984
23175	1.088814	-0.173266	8.780631	0.312108	-0.056752	0.149195	-0.102132	-0.121993	-0.769876	-0.733733	0.041083	0.059641	-0.675567
23176	0.957485	-0.427747	9.006253	0.395577	-0.063809	0.229002	-0.107278	-0.134733	-0.766131	-0.730881	0.034540	0.055051	-0.679404
23177	0.738461	-0.484827	9.325032	0.374160	-0.071060	0.284269	-0.113851	-0.146785	-0.761991	-0.727205	0.027962	0.051043	-0.683948
23178	0.425685	-0.589668	9.800677	0.366613	0.014923	0.348688	-0.117841	-0.157531	-0.758126	-0.722642	0.023042	0.045620	-0.689330
23179	0.482953	-0.464308	9.846173	0.292151	0.091598	0.339882	-0.120408	-0.167895	-0.754528	-0.718182	0.019932	0.040325	-0.694399
23180	0.047241	-0.069865	10.078054	0.196536	0.144414	0.334662	-0.121307	-0.172675	-0.752220	-0.713729	0.019237	0.035391	-0.699263
23181	0.172823	-0.133276	9.751914	0.182472	0.100583	0.339285	-0.124142	-0.178240	-0.750409	-0.709142	0.017823	0.031444	-0.704139
23182	0.174711	-0.529999	9.808773	0.002278	0.093099	0.352246	-0.126080	-0.179552	-0.750011	-0.704247	0.019176	0.029967	-0.709063
23183	0.015313	-0.460096	9.942676	-0.102946	0.064675	0.373896	-0.127262	-0.174328	-0.750383	-0.698963	0.021327	0.030525	-0.714187
23184	0.039973	-0.591071	9.614646	-0.145047	0.082938	0.375511	-0.129604	-0.168966	-0.751513	-0.693591	0.024621	0.031276	-0.719268
23185	0.078762	-0.636619	9.638371	-0.380306	0.109137	0.354902	-0.132345	-0.158007	-0.754941	-0.688374	0.031264	0.035197	-0.723827
23186	0.431375	-0.782892	9.570004	-0.284386	0.067162	0.318559	-0.135350	-0.141193	-0.761434	-0.683632	0.036227	0.038187	-0.727926
23187	0.505125	-1.091059	9.453564	-0.204088	0.001352	0.275710	-0.136931	-0.132362	-0.762441	-0.679505	0.038814	0.041097	-0.731490
23188	0.022596	-1.005823	9.335048	-0.341210	-0.022729	0.232578	-0.139285	-0.122996	-0.764337	-0.675824	0.043161	0.046213	-0.734345
23189	0.081459	-0.691468	9.776836	-0.090766	-0.084629	0.230233	-0.143709	-0.112280	-0.767240	-0.672329	0.042927	0.048632	-0.737405
23190	0.179417	-1.512929	10.085454	0.157092	-0.190474	0.200313	-0.151212	-0.115117	-0.765135	-0.669337	0.038052	0.048700	-0.740384
23191	-0.011499	-1.922489	10.017925	-0.131257	-0.240238	0.173102	-0.159238	-0.115550	-0.763792	-0.666474	0.036018	0.053878	-0.742706
23192	-0.448089	-1.361176	9.805707	-0.243803	-0.302511	0.187353	-0.169360	-0.105557	-0.765115	-0.663191	0.034827	0.061389	-0.745115
23193	-0.337441	-1.328693	9.391965	-0.074026	-0.346165	0.180905	-0.179476	-0.099955	-0.764265	-0.660041	0.030521	0.067067	-0.747607
23194	-0.097849	-1.030780	9.141560	-0.064537	-0.327621	0.258445	-0.191529	-0.096726	-0.762249	-0.655698	0.026672	0.072189	-0.751091
23195	-0.500599	-0.467641	9.443320	0.111353	-0.312708	0.325715	-0.203962	-0.094173	-0.761382	-0.650425	0.020670	0.074480	-0.755628
23196	-0.858288	-0.263297	9.613260	0.245173	-0.202758	0.401874	-0.216390	-0.096675	-0.757958	-0.644129	0.014865	0.073233	-0.761258
23197	-0.525758	-0.236022	9.657548	0.260533	-0.173347	0.442525	-0.226746	-0.100794	-0.753528	-0.637218	0.009259	0.071283	-0.767324
23198	0.044561	-0.543063	9.581759	0.383114	-0.224247	0.467257	-0.234234	-0.109635	-0.750147	-0.629753	0.001452	0.068156	-0.773798
23199	0.377299	-0.540683	10.084133	0.302446	-0.207784	0.501900	-0.245493	-0.116403	-0.744175	-0.621703	-0.005126	0.065937	-0.780456
23200	0.292546	0.056236	10.230923	0.314062	-0.139172	0.528583	-0.255588	-0.120928	-0.740004	-0.613188	-0.010655	0.062798	-0.787365
23201	0.808525	0.023115	10.093663	0.392388	-0.025587	0.562974	-0.264376	-0.127353	-0.737122	-0.604192	-0.015401	0.056853	-0.794659
23202	1.093855	-0.179594	9.740658	0.387042	0.039368	0.565640	-0.269283	-0.136075	-0.732354	-0.595074	-0.018955	0.050374	-0.801866
23203	0.494659	-0.413173	9.316562	0.350011	0.024693	0.584849	-0.273673	-0.140557	-0.730914	-0.585576	-0.022376	0.044478	-0.809087
23204	-0.241341	-0.225365	9.794762	0.577594	-0.006265	0.587852	-0.279361	-0.149792	-0.724860	-0.575724	-0.028861	0.035439	-0.816366
23205	1.125074	0.367589	10.048644	0.391465	0.032221	0.632093	-0.285566	-0.158758	-0.719186	-0.565182	-0.032618	0.028795	-0.823818
23206	1.544923	0.310914	10.817422	0.213311	0.035673	0.626581	-0.293065	-0.161072	-0.718232	-0.554698	-0.034223	0.025255	-0.830964
23207	0.602021	0.900598	10.754488	0.206029	-0.008360	0.613627	-0.300586	-0.159494	-0.715869	-0.544354	-0.036585	0.022083	-0.837766
23208	0.036157	1.258381	10.190184	0.313807	-0.055713	0.649284	-0.305512	-0.161147	-0.712760	-0.533180	-0.040787	0.017872	-0.844829
23209	0.064318	1.414324	10.051023	0.386109	-0.059216	0.671800	-0.316262	-0.164455	-0.707815	-0.521480	-0.045890	0.012170	-0.851942
23210	0.436848	1.638101	9.851223	0.416277	-0.077302	0.706133	-0.326491	-0.168570	-0.702875	-0.508996	-0.051512	0.006494	-0.859201
23211	0.804608	1.337048	9.533610	0.409289	-0.079045	0.714439	-0.335949	-0.172288	-0.697428	-0.496273	-0.057178	0.000585	-0.866281
23212	0.351744	1.273822	9.598103	0.407749	-0.097444	0.695987	-0.346957	-0.175860	-0.692481	-0.483706	-0.063037	-0.004758	-0.872945
23213	0.417914	1.029822	9.256874	0.377760	-0.017897	0.710497	-0.357060	-0.178113	-0.688308	-0.470823	-0.067287	-0.010741	-0.879592
23214	0.715472	1.309042	9.133957	0.245886	0.079881	0.739210	-0.363165	-0.177467	-0.683910	-0.457439	-0.068486	-0.014868	-0.886475
23215	1.022279	1.690912	9.478199	0.073960	0.160200	0.760354	-0.367062	-0.171022	-0.685412	-0.443814	-0.066776	-0.017086	-0.893464
23216	0.925038	1.853409	9.217952	0.109835	0.204279	0.825061	-0.373420	-0.161890	-0.688428	-0.428817	-0.064510	-0.019808	-0.900867
23217	0.784971	1.905895	9.171778	0.229936	0.242016	0.884669	-0.377195	-0.155433	-0.688651	-0.412470	-0.062717	-0.025410	-0.908454
23218	1.340733	1.638991	9.586050	0.241912	0.322643	0.940008	-0.378496	-0.150096	-0.691197	-0.394871	-0.059450	-0.031336	-0.916275
23219	1.261475	2.101892	9.932627	0.132599	0.369253	0.998418	-0.378897	-0.141573	-0.695028	-0.376153	-0.054645	-0.036029	-0.924243
23220	0.374662	2.047125	9.909182	0.096675	0.409500	1.077511	-0.379950	-0.129315	-0.700387	-0.355773	-0.048699	-0.039768	-0.932455
23221	0.411001	2.513511	9.800853	0.134255	0.406072	1.143212	-0.378421	-0.116945	-0.704999	-0.333952	-0.043290	-0.044639	-0.940537
23222	0.931849	2.491771	10.175035	0.093791	0.417147	1.183614	-0.376889	-0.102720	-0.711401	-0.311173	-0.037244	-0.048214	-0.948398
23223	1.137245	1.913043	11.056900	-0.000061	0.418826	1.182239	-0.375756	-0.088074	-0.716137	-0.288300	-0.030797	-0.050544	-0.955709
23224	-0.093814	1.256558	11.139414	0.065570	0.310736	1.134731	-0.375785	-0.072621	-0.721759	-0.266223	-0.026501	-0.052946	-0.962091
23225	-0.762486	0.416076	10.552547	0.261196	0.211916	1.032533	-0.378519	-0.063532	-0.725060	-0.245978	-0.025241	-0.059118	-0.967142
23226	-0.840261	0.030087	10.277590	0.357410	0.101980	0.886469	-0.383066	-0.057607	-0.725789	-0.228528	-0.026192	-0.066149	-0.970934
23227	-0.918066	0.143089	9.601600	0.337519	0.101625	0.739628	-0.387724	-0.057820	-0.725496	-0.213870	-0.027018	-0.073257	-0.973737
23228	-0.909063	0.283015	9.714053	0.223328	0.131286	0.594102	-0.391342	-0.057654	-0.726363	-0.202010	-0.026404	-0.077920	-0.975922
23229	-1.071998	0.052223	9.147656	0.062085	0.111506	0.426283	-0.391864	-0.054455	-0.727892	-0.193523	-0.025357	-0.079746	-0.977521
23230	-0.793106	-0.815869	9.080482	0.156255	0.083773	0.249662	-0.392250	-0.052861	-0.729424	-0.188454	-0.024838	-0.083080	-0.978246
23231	-0.764086	-0.821911	9.407091	0.173027	0.004742	0.080054	-0.394424	-0.058197	-0.730688	-0.186843	-0.025686	-0.086659	-0.978223
23232	-1.187086	-1.061283	9.999830	0.097959	-0.023287	-0.085493	-0.396223	-0.062183	-0.730164	-0.188477	-0.026468	-0.088617	-0.977713
23233	-1.140962	-0.623631	9.924792	-0.007659	-0.076746	-0.225320	-0.397111	-0.067249	-0.729776	-0.193076	-0.027617	-0.088332	-0.976809
23234	-0.266498	-0.012064	9.576702	-0.126047	-0.095249	-0.327401	-0.396853	-0.067782	-0.729266	-0.199469	-0.028503	-0.085771	-0.975727
23235	0.626826	0.725205	10.099413	-0.271395	-0.101717	-0.333672	-0.398665	-0.066965	-0.729763	-0.206355	-0.028904	-0.080185	-0.974758
23236	0.536314	0.488721	9.936841	-0.250247	-0.093497	-0.342797	-0.400215	-0.065890	-0.731030	-0.213276	-0.029254	-0.075199	-0.973654
23237	0.612113	0.762369	9.720570	-0.214871	-0.086270	-0.403548	-0.400471	-0.064432	-0.732562	-0.221430	-0.029500	-0.070732	-0.972160
23238	0.881545	0.883691	9.868795	-0.175963	-0.090862	-0.441179	-0.400341	-0.064304	-0.732947	-0.230217	-0.029978	-0.067247	-0.970350
23239	0.736016	1.055097	9.428209	-0.155224	-0.075296	-0.443876	-0.398910	-0.064864	-0.733982	-0.239060	-0.030250	-0.063965	-0.968423
23240	0.402261	1.306044	9.846244	-0.078458	-0.018581	-0.426993	-0.398763	-0.068882	-0.734497	-0.247393	-0.029806	-0.062691	-0.966425
23241	0.897718	1.543001	9.911794	0.044020	0.049237	-0.433854	-0.395880	-0.076154	-0.736570	-0.255725	-0.028675	-0.063863	-0.964212
23242	0.663661	1.067291	9.518911	0.065060	0.038298	-0.426328	-0.390142	-0.086658	-0.737899	-0.263862	-0.027845	-0.065631	-0.961922
23243	-0.258928	1.458936	9.919024	0.053618	-0.024029	-0.430041	-0.388440	-0.093750	-0.736637	-0.272171	-0.028175	-0.066599	-0.959528
23244	-0.083232	1.548523	10.689974	0.301200	-0.093123	-0.380696	-0.386594	-0.105121	-0.735249	-0.279422	-0.031214	-0.072157	-0.956944
23245	-0.316390	1.408529	10.688235	0.477493	-0.131191	-0.316990	-0.388216	-0.126056	-0.731664	-0.285405	-0.036062	-0.080594	-0.954331
23246	-0.559368	1.777811	9.781481	0.406556	-0.046176	-0.293502	-0.391020	-0.147208	-0.724231	-0.290786	-0.038910	-0.088370	-0.951903
23247	-0.163293	2.653055	10.140676	0.230702	-0.047111	-0.244587	-0.389824	-0.161617	-0.719897	-0.295389	-0.040816	-0.092570	-0.950005
23248	-0.307795	1.593179	9.810041	0.218554	-0.131102	-0.198324	-0.391608	-0.171604	-0.717840	-0.299223	-0.044350	-0.096179	-0.948287
23249	-0.180685	1.223187	9.873244	0.364362	-0.211402	-0.214051	-0.396250	-0.186049	-0.710262	-0.303405	-0.050194	-0.101881	-0.946069
23250	0.387795	1.305957	9.829307	0.373161	-0.244206	-0.213937	-0.400503	-0.200367	-0.702815	-0.307574	-0.056761	-0.107740	-0.943699
23251	0.716919	1.021904	9.581177	0.285778	-0.240596	-0.218970	-0.406305	-0.213613	-0.696890	-0.311938	-0.062656	-0.111695	-0.941431
23252	0.446068	1.687810	8.906338	-0.084757	-0.180779	-0.266196	-0.409664	-0.222078	-0.691494	-0.317481	-0.065057	-0.109372	-0.939687
23253	0.354866	2.089847	8.344685	-0.324221	-0.142618	-0.265639	-0.412256	-0.220183	-0.691984	-0.323242	-0.065163	-0.102503	-0.938489
23254	0.570639	2.343325	8.479861	-0.221483	-0.113119	-0.219948	-0.413687	-0.216701	-0.692995	-0.327902	-0.065525	-0.097968	-0.937331
23255	0.709283	2.612493	9.027369	-0.090709	-0.083602	-0.163049	-0.415497	-0.215886	-0.693748	-0.331283	-0.066261	-0.095756	-0.936318
23256	0.762902	2.497916	9.256679	0.029448	-0.054040	-0.085881	-0.414199	-0.213787	-0.696316	-0.332961	-0.067425	-0.096132	-0.935601
23257	0.719941	2.422054	9.608040	-0.035644	-0.033919	-0.039176	-0.416258	-0.215378	-0.697324	-0.333850	-0.067844	-0.095143	-0.935355
23258	0.219974	2.133303	9.875344	-0.131701	0.004245	-0.047113	-0.418063	-0.216962	-0.697310	-0.334910	-0.066918	-0.092839	-0.935274
23259	0.125145	1.801502	9.980215	-0.146356	0.022471	-0.050896	-0.419110	-0.213079	-0.697812	-0.336061	-0.065488	-0.090177	-0.935223
23260	0.333666	1.005694	9.284552	-0.233719	0.023142	-0.136191	-0.419098	-0.210714	-0.702033	-0.338877	-0.063362	-0.086206	-0.934728
23261	0.536390	0.432512	8.975985	-0.442974	0.003617	-0.194400	-0.418706	-0.199709	-0.710858	-0.343096	-0.059999	-0.077979	-0.934133
23262	-0.228890	0.192645	9.623127	-0.496981	0.049082	-0.198461	-0.416639	-0.188313	-0.718801	-0.347326	-0.055486	-0.069330	-0.933531
23263	0.042896	-0.155215	10.446444	-0.472066	0.147561	-0.287990	-0.412116	-0.179993	-0.724078	-0.353046	-0.049036	-0.061555	-0.932290
23264	0.033173	-0.172484	9.622852	-0.452358	0.123466	-0.450273	-0.403823	-0.173741	-0.731434	-0.361735	-0.043111	-0.054492	-0.929688
23265	-0.615931	-0.560424	9.109719	-0.514501	0.097512	-0.541914	-0.396697	-0.165081	-0.739930	-0.372155	-0.036912	-0.045711	-0.926309
23266	0.279665	-0.265070	10.543119	-0.128986	0.107125	-0.532590	-0.387374	-0.159361	-0.745886	-0.382029	-0.033610	-0.044568	-0.922463
23267	0.383478	0.237726	11.194386	0.561256	0.040111	-0.575163	-0.379931	-0.177361	-0.746209	-0.392227	-0.036569	-0.055159	-0.917485
23268	-0.579457	0.939026	10.016749	0.687004	0.001665	-0.635435	-0.372867	-0.209576	-0.737836	-0.403349	-0.041351	-0.068287	-0.911557
23269	0.274595	1.791319	9.729448	0.135119	-0.007926	-0.640066	-0.364142	-0.232611	-0.732158	-0.414940	-0.041630	-0.070786	-0.906135
23270	-0.235640	1.616511	9.556624	-0.492388	0.022583	-0.568546	-0.356230	-0.234066	-0.735164	-0.425616	-0.036459	-0.062569	-0.902002
23271	-0.381558	1.880162	9.359745	-1.109779	0.049557	-0.478519	-0.347554	-0.222764	-0.745206	-0.434923	-0.025428	-0.042934	-0.899084
23272	-0.500020	1.452406	9.556656	-1.372800	0.069518	-0.407882	-0.339581	-0.186927	-0.762396	-0.442755	-0.012017	-0.019102	-0.896358
23273	-0.502597	1.002115	10.131160	-1.158270	0.046276	-0.275694	-0.334213	-0.147044	-0.779052	-0.447875	-0.000733	0.001489	-0.894095
23274	-0.287517	1.407594	10.398071	-0.764264	0.036158	-0.116805	-0.330656	-0.117226	-0.788022	-0.449953	0.006616	0.014783	-0.892905
23275	-0.345544	0.405063	9.903437	-0.123451	-0.050764	-0.074611	-0.329641	-0.106050	-0.792375	-0.451289	0.006877	0.017659	-0.892177
23276	-0.220466	-0.052129	9.792585	0.034164	-0.090728	-0.051574	-0.333002	-0.106815	-0.792349	-0.452207	0.004792	0.017831	-0.891722
23277	-0.225818	-0.430697	10.238459	-0.035209	-0.065334	-0.083330	-0.336100	-0.111573	-0.790279	-0.453701	0.003999	0.019232	-0.890938
23278	-0.114662	-0.482963	10.365973	-0.034273	-0.019864	-0.175679	-0.335320	-0.112383	-0.790286	-0.456846	0.003748	0.019992	-0.889313
23279	0.381538	-0.425890	9.884168	-0.014217	0.000119	-0.275259	-0.334007	-0.117215	-0.790682	-0.461769	0.003843	0.020436	-0.886756
23280	0.072781	-0.903894	9.567362	0.274683	0.041309	-0.362442	-0.330868	-0.126872	-0.790328	-0.468242	0.001750	0.015167	-0.883468
23281	0.639281	-0.902092	9.764688	0.415668	0.093629	-0.360867	-0.324600	-0.146962	-0.787060	-0.474670	-0.000538	0.007171	-0.880135
23282	1.140054	-0.771090	9.795199	0.193716	0.175587	-0.411018	-0.314719	-0.162561	-0.785098	-0.481937	0.000515	0.002048	-0.876203
23283	0.677515	-0.819236	10.054227	0.162750	0.199097	-0.462912	-0.306256	-0.176562	-0.785428	-0.490074	0.002427	-0.002430	-0.871674
23284	0.033063	-0.626949	10.382133	0.274610	0.204616	-0.451318	-0.293401	-0.189537	-0.785279	-0.497947	0.003184	-0.009240	-0.867152
23285	-0.365599	-0.444973	10.357086	0.306052	0.220936	-0.480700	-0.280226	-0.207351	-0.783491	-0.506272	0.004075	-0.016404	-0.862208
23286	-0.154219	0.203451	9.916919	0.015212	0.211487	-0.507094	-0.264401	-0.216893	-0.784132	-0.514956	0.007594	-0.018801	-0.856977
23287	-0.215136	0.348196	10.071991	-0.224830	0.161916	-0.483326	-0.252214	-0.218137	-0.788068	-0.523163	0.012864	-0.016239	-0.851981
23288	-0.363952	0.234080	10.553838	-0.250789	0.079810	-0.391047	-0.242244	-0.217463	-0.789810	-0.529751	0.016834	-0.012732	-0.847890
23289	-0.517517	0.074172	10.310145	-0.474723	-0.011621	-0.307129	-0.236043	-0.209016	-0.794078	-0.534817	0.021731	-0.004169	-0.844678
23290	-0.417911	0.394661	9.708323	-0.494975	-0.033350	-0.242600	-0.233999	-0.195713	-0.798695	-0.538708	0.026339	0.004624	-0.842068
23291	-0.442284	0.415771	8.861130	-0.060649	-0.058300	-0.199747	-0.230647	-0.187361	-0.802301	-0.542074	0.025956	0.006610	-0.839904
23292	-0.909786	0.404259	9.283837	0.189409	-0.021254	-0.074892	-0.229592	-0.194049	-0.801288	-0.543456	0.023392	0.003669	-0.839104
23293	-0.027863	0.481242	9.475560	0.165703	0.074134	0.022695	-0.226855	-0.204472	-0.797476	-0.543199	0.022780	0.000239	-0.839295
23294	-0.404645	0.129338	9.493511	0.015134	0.084916	0.038530	-0.223857	-0.209725	-0.798014	-0.542592	0.023899	-0.000984	-0.839656
23295	-1.082482	0.255043	10.067391	-0.018402	0.066555	0.075265	-0.222170	-0.210949	-0.798156	-0.541361	0.025163	-0.001319	-0.840413
23296	-0.634226	0.264603	9.788487	0.123520	0.066750	0.057546	-0.219576	-0.214175	-0.796898	-0.540482	0.024804	-0.004176	-0.840980
23297	-0.682121	0.176128	9.268362	0.051675	0.090435	0.046079	-0.217480	-0.221150	-0.796790	-0.539768	0.025708	-0.005975	-0.841400
23298	-1.032035	0.262354	9.362312	-0.041148	0.081137	0.045605	-0.214497	-0.222258	-0.797326	-0.538998	0.027371	-0.006211	-0.841840
23299	-0.624678	0.262849	9.270114	-0.007872	0.094030	0.043925	-0.211256	-0.222837	-0.798119	-0.538285	0.028983	-0.007094	-0.842234
23300	-0.798428	0.300759	9.201819	-0.048180	0.104924	0.040004	-0.208139	-0.224752	-0.798913	-0.537591	0.031122	-0.007464	-0.842598
23301	-0.344885	0.251000	9.863002	-0.228127	0.075497	0.039151	-0.206188	-0.220280	-0.804301	-0.536816	0.034772	-0.004463	-0.842971
23302	-0.596639	0.492490	10.281671	-0.011340	-0.005569	0.079109	-0.203597	-0.219518	-0.805472	-0.535494	0.034651	-0.004296	-0.843817
23303	-0.823954	0.651218	10.401784	-0.023890	-0.070432	0.110506	-0.205406	-0.218177	-0.807121	-0.533659	0.033614	-0.003279	-0.845025
23304	-0.556268	0.117807	10.430404	0.088354	-0.150645	0.135230	-0.210316	-0.222383	-0.805293	-0.531444	0.029974	-0.003285	-0.846556
23305	-0.778703	-0.773838	10.099002	0.276425	-0.188939	0.099364	-0.217806	-0.232154	-0.801143	-0.529969	0.023738	-0.006081	-0.847663
23306	-1.034578	-0.726167	9.415632	0.003965	-0.174851	0.000132	-0.224777	-0.239675	-0.798788	-0.529997	0.020590	-0.004325	-0.847738
23307	-0.796874	-1.056828	8.957180	-0.018583	-0.141279	-0.110751	-0.228132	-0.243241	-0.797995	-0.531918	0.018361	-0.002509	-0.846593
23308	-0.582614	-1.503479	9.063324	0.060002	-0.096731	-0.243290	-0.228773	-0.246033	-0.797095	-0.536075	0.015955	-0.002437	-0.844016
23309	-0.877009	-1.930960	9.443411	0.036043	-0.029506	-0.362563	-0.225912	-0.250474	-0.796736	-0.542236	0.015116	-0.002578	-0.840086
23310	-0.771055	-2.411362	9.591274	-0.055112	0.065073	-0.507117	-0.216064	-0.253397	-0.797327	-0.550740	0.016690	-0.002234	-0.834507
23311	-1.036397	-2.368267	9.685410	-0.168727	0.108254	-0.711732	-0.200524	-0.253061	-0.800010	-0.562538	0.020506	-0.000230	-0.826517
23312	-0.780898	-2.378490	9.361226	-0.261647	0.190000	-0.895971	-0.183313	-0.248208	-0.803727	-0.577173	0.026447	0.002298	-0.816190
23313	-1.360625	-2.122071	9.412216	-0.285854	0.244352	-1.042953	-0.161454	-0.239804	-0.808247	-0.593953	0.033885	0.004922	-0.803771
23314	-2.098181	-2.119874	9.779792	-0.355262	0.238512	-1.100548	-0.138951	-0.228745	-0.813922	-0.611296	0.041676	0.008524	-0.790258
23315	-2.667867	-2.967703	9.800990	-0.150186	0.227489	-1.171459	-0.114394	-0.217809	-0.816287	-0.629575	0.047249	0.009343	-0.775445
23316	-2.707899	-2.631174	10.453383	0.000895	0.232964	-1.220564	-0.089177	-0.212746	-0.816868	-0.648388	0.050463	0.007534	-0.759598
23317	-2.092794	-2.234976	9.883836	-0.159479	0.212556	-1.324698	-0.065266	-0.205258	-0.817054	-0.668166	0.056019	0.008802	-0.741848
23318	-2.131985	-2.113161	9.652362	-0.458358	0.187410	-1.387088	-0.044606	-0.190666	-0.819131	-0.688006	0.064508	0.014641	-0.722684
23319	-1.739063	-2.614339	9.889018	-0.470010	0.180985	-1.405558	-0.022939	-0.167268	-0.822107	-0.707460	0.073703	0.021045	-0.702585
23320	-1.327251	-3.036443	10.023751	-0.432398	0.159009	-1.455135	-0.004769	-0.143163	-0.825055	-0.727036	0.081259	0.027007	-0.681239
23321	-1.194371	-2.557127	10.826172	-0.527123	0.147972	-1.429785	0.014150	-0.110782	-0.828646	-0.745378	0.090706	0.034702	-0.659530
23322	-1.153132	-3.136745	10.143856	-0.666955	0.179889	-1.430545	0.030359	-0.078883	-0.831035	-0.762815	0.101832	0.043404	-0.637072
23323	-1.621612	-2.938757	10.629496	-0.593644	0.266723	-1.418344	0.048239	-0.050876	-0.831292	-0.779491	0.113601	0.050148	-0.613982
23324	-2.048702	-2.340806	10.573891	-0.468147	0.270503	-1.403916	0.063519	-0.020693	-0.830759	-0.795613	0.122613	0.054867	-0.590724
23325	-2.313140	-2.498146	10.442007	-0.339147	0.138740	-1.508270	0.075713	0.004709	-0.830461	-0.812301	0.128536	0.060652	-0.565656
23326	-2.284749	-2.434801	9.252675	-0.230443	-0.008309	-1.553624	0.083510	0.030424	-0.830511	-0.828899	0.130093	0.067386	-0.539871
23327	-2.051236	-1.830481	9.971379	-0.382670	-0.032729	-1.384574	0.084592	0.051144	-0.829487	-0.842381	0.134761	0.075858	-0.516216
23328	-2.080910	-1.696648	9.723484	-0.489168	0.088020	-1.287437	0.087866	0.072276	-0.826972	-0.854193	0.141762	0.082904	-0.493340
23329	-1.688395	-2.145221	9.164015	-0.384697	0.188894	-1.233493	0.094754	0.096289	-0.824968	-0.865199	0.148669	0.087061	-0.470903
23330	-1.567914	-2.143180	8.987555	-0.260066	0.178223	-1.182079	0.099200	0.114456	-0.821796	-0.875635	0.152603	0.089961	-0.449313
23331	-1.619205	-2.519231	8.789788	-0.139275	0.173823	-1.167598	0.105849	0.133653	-0.820177	-0.885668	0.155008	0.091740	-0.427957
23332	-1.242416	-2.643181	9.607627	-0.115135	0.159201	-1.174826	0.109162	0.144072	-0.817639	-0.895432	0.156073	0.093575	-0.406309
23333	-0.498783	-2.907291	9.322842	-0.167558	0.129128	-1.167617	0.114026	0.154873	-0.815113	-0.904291	0.158407	0.096227	-0.384585
23334	0.555598	-2.601713	9.432973	-0.259365	0.246095	-1.194079	0.116939	0.168638	-0.812699	-0.912868	0.162506	0.097585	-0.361581
23335	-0.384666	-3.582358	9.520855	-0.094249	0.321238	-1.123209	0.123595	0.184637	-0.809929	-0.920971	0.164775	0.096012	-0.339769
23336	-0.310752	-2.898815	9.581533	0.180374	0.380222	-1.053646	0.133780	0.190572	-0.806808	-0.929240	0.161839	0.091299	-0.319353
23337	-0.095093	-2.650115	9.022992	0.477360	0.349410	-1.107465	0.142584	0.186084	-0.804577	-0.938131	0.153537	0.085274	-0.298437
23338	0.545603	-3.092234	8.096303	0.690761	0.282229	-1.082228	0.149350	0.171467	-0.801182	-0.946886	0.140238	0.079224	-0.278323
23339	0.321551	-3.090339	8.780689	0.562767	0.276635	-1.038585	0.156376	0.157908	-0.798685	-0.954346	0.129843	0.073728	-0.258704
23340	0.639356	-2.994692	9.130622	0.387331	0.356991	-0.999910	0.166227	0.148608	-0.795056	-0.960824	0.122665	0.067567	-0.239176
23341	0.162949	-2.108507	10.381894	0.208015	0.349511	-0.931666	0.174763	0.144803	-0.791542	-0.966017	0.119430	0.062122	-0.220654
23342	0.014687	-1.336197	10.501749	0.308234	0.242031	-0.823981	0.183161	0.143941	-0.788154	-0.970545	0.113377	0.058126	-0.204475
23343	1.092590	-0.939392	9.840522	0.369907	0.182273	-0.712799	0.191438	0.140937	-0.785150	-0.974353	0.106345	0.054678	-0.190625
23344	1.139573	-0.674210	9.979089	0.382737	0.109479	-0.592658	0.195346	0.132348	-0.783905	-0.977460	0.098525	0.052426	-0.179208
23345	1.685042	0.181929	9.588155	0.303120	0.073495	-0.380756	0.196926	0.124312	-0.783410	-0.979447	0.092528	0.050687	-0.171911
23346	2.238116	0.464333	9.544472	0.247481	0.075904	-0.163230	0.197724	0.114970	-0.780733	-0.980537	0.087655	0.048738	-0.168786
23347	2.177838	-0.001568	10.511848	0.256985	0.067335	0.091559	0.199045	0.105344	-0.779084	-0.980740	0.082797	0.046505	-0.170676
23348	1.875787	0.651140	10.215760	0.291834	0.053334	0.326132	0.201529	0.096108	-0.777189	-0.980135	0.077436	0.044008	-0.177209
23349	1.520630	0.303212	9.977150	0.565061	0.002640	0.416198	0.201852	0.076466	-0.775409	-0.979464	0.066406	0.041470	-0.185797
23350	0.851900	-0.009970	9.529686	1.016072	-0.139313	0.495296	0.197432	0.045372	-0.774108	-0.978615	0.046263	0.039839	-0.196431
23351	-0.436055	-0.858109	9.877801	1.216283	-0.131608	0.654100	0.186086	-0.006739	-0.769435	-0.976703	0.022089	0.037154	-0.210196
23352	-0.250914	0.250459	9.650256	0.138214	-0.002794	0.711154	0.179966	-0.036320	-0.765689	-0.973675	0.019780	0.036390	-0.224147
23353	-0.029978	-0.086107	9.585194	-0.491595	0.050395	0.679298	0.174915	-0.035458	-0.765393	-0.970355	0.029685	0.037424	-0.236916
23354	0.407546	-0.339891	9.684125	-0.353101	0.018631	0.687460	0.172569	-0.026904	-0.768441	-0.966797	0.037012	0.038400	-0.249919
23355	0.044217	-0.480222	9.659565	-0.084784	-0.044285	0.651071	0.167404	-0.028196	-0.769681	-0.963388	0.038532	0.039261	-0.262408
23356	0.033892	-0.840705	9.769622	-0.177010	-0.036261	0.617383	0.160920	-0.020397	-0.772569	-0.959918	0.042108	0.040483	-0.274126
23357	0.140627	-0.469748	9.852626	-0.505327	0.001519	0.513205	0.156498	-0.011279	-0.774961	-0.956613	0.051835	0.042825	-0.283498
23358	-8.308952	-1.027357	5.061611	-0.409361	-0.379894	0.345148	0.151838	-0.008835	-0.776458	-0.953836	0.057675	0.052125	-0.290092
23359	1.145256	-0.883281	9.335363	-0.707503	-0.016755	0.171727	0.154605	0.017575	-0.780051	-0.951941	0.070971	0.056141	-0.292607
23360	0.434334	-1.401945	10.024708	-0.190842	-0.174577	0.128433	0.149920	0.029360	-0.783464	-0.950738	0.073600	0.060466	-0.294998
23361	0.758497	-1.672946	9.375885	-0.141595	-0.267695	0.112247	0.141885	0.038765	-0.788003	-0.949563	0.074568	0.066027	-0.297339
23362	0.697488	-1.998045	10.014004	-0.732655	-0.162484	0.072181	0.134720	0.054866	-0.790498	-0.947737	0.087472	0.073424	-0.297914
23363	0.687656	-1.964960	9.846364	-0.746195	-0.065784	0.003669	0.130267	0.071614	-0.792119	-0.946251	0.100951	0.078908	-0.296971
23364	0.750662	-1.542840	9.440041	-0.679626	-0.016440	-0.045920	0.130456	0.094314	-0.795181	-0.945052	0.113501	0.083413	-0.295019
23365	1.100961	-1.674225	10.209524	-0.751216	0.010939	-0.027856	0.129844	0.121055	-0.796060	-0.943482	0.127378	0.087500	-0.293191
23366	-0.099721	-3.742537	8.239573	-0.646458	0.037630	0.026239	0.134885	0.159493	-0.797746	-0.941703	0.139706	0.090572	-0.292361
23367	1.118925	-1.931361	9.572439	-0.568201	-0.003250	0.046945	0.134410	0.180377	-0.795813	-0.939835	0.150157	0.093620	-0.292229
23368	1.020318	-3.005064	9.393250	0.094051	-0.124969	0.065304	0.132341	0.181060	-0.796692	-0.939523	0.147653	0.095292	-0.293962
23369	0.604032	-2.675995	8.786736	0.271760	-0.057075	0.097453	0.128499	0.171998	-0.797946	-0.939691	0.142068	0.094282	-0.296494
23370	0.677053	-2.288758	9.428894	0.145124	0.014181	0.151128	0.129448	0.162080	-0.799237	-0.939245	0.139578	0.092798	-0.299543
23371	0.549034	-1.726295	9.373182	0.006730	0.085448	0.204736	0.129583	0.162068	-0.800262	-0.938259	0.139951	0.090364	-0.303179
23372	0.937013	-1.706643	9.266670	0.112501	0.105763	0.216331	0.132959	0.158290	-0.799907	-0.937461	0.138740	0.087162	-0.307117
23373	1.325296	-2.227987	9.939833	0.349273	0.089614	0.234199	0.137122	0.148776	-0.797257	-0.937195	0.132671	0.082483	-0.311867
23374	-3.873154	-4.940266	11.211788	0.238052	0.029814	0.119205	0.140534	0.136433	-0.797545	-0.937140	0.128459	0.080192	-0.314384
23375	2.651561	-2.315608	10.277404	-0.834830	0.026169	0.163750	0.141911	0.150049	-0.798318	-0.933947	0.144115	0.084247	-0.316031
23376	-1.153242	-3.119257	10.326636	-1.153221	0.041642	0.139855	0.142166	0.183226	-0.796513	-0.929580	0.165979	0.090403	-0.316481
23377	2.045625	-2.728560	8.052996	-1.754567	0.067257	0.155359	0.147644	0.237482	-0.793717	-0.922417	0.198778	0.099414	-0.315834
23378	2.010393	-2.400281	8.400496	-0.559688	0.001121	0.242706	0.148634	0.278168	-0.788972	-0.918622	0.209448	0.102025	-0.319148
23379	0.752530	-2.515481	7.803899	0.728779	-0.077640	0.403441	0.149722	0.266902	-0.791161	-0.918930	0.195841	0.096881	-0.328371
23380	-1.083354	-3.747349	7.404666	1.604994	-0.019993	0.517607	0.150302	0.220723	-0.795153	-0.921281	0.166989	0.084700	-0.340854
23381	-0.263431	-3.276161	8.244586	0.947100	0.008540	0.492080	0.153472	0.171061	-0.796992	-0.920978	0.149930	0.076160	-0.351454
23382	1.028866	-3.268460	9.744863	0.488975	0.046534	0.502654	0.155515	0.145883	-0.798683	-0.918914	0.141868	0.070418	-0.361265
23383	0.954352	-3.779902	10.769072	0.763878	-0.055430	0.578045	0.155366	0.116996	-0.799207	-0.916732	0.127744	0.064058	-0.373070
23384	-0.421289	-3.967617	10.139157	1.031387	-0.080866	0.586786	0.151627	0.078263	-0.798939	-0.914649	0.108817	0.056391	-0.385222
23385	-0.125947	-3.737139	9.833122	0.326665	-0.061723	0.481673	0.149139	0.051280	-0.798931	-0.911569	0.102527	0.053747	-0.394515
23386	0.029167	-3.927944	9.519871	0.274676	-0.114862	0.435366	0.143333	0.044540	-0.797353	-0.908544	0.096939	0.052837	-0.402937
23387	0.713021	-3.275650	9.232977	0.533908	-0.136512	0.385028	0.138354	0.025348	-0.796554	-0.906288	0.086257	0.050113	-0.410720
23388	0.486515	-2.769792	9.564381	0.612714	-0.163939	0.366975	0.131454	-0.000102	-0.795231	-0.904091	0.074027	0.047468	-0.418194
23389	0.483070	-2.012010	10.275826	0.567045	-0.196922	0.370441	0.123776	-0.025141	-0.793774	-0.901587	0.062220	0.045617	-0.425663
23390	0.560948	-2.155078	10.600971	0.295560	-0.273888	0.415336	0.113998	-0.040010	-0.793959	-0.898127	0.054796	0.047572	-0.433708
23391	0.340201	-1.877809	10.209170	-0.062152	-0.312583	0.445868	0.096693	-0.049444	-0.793827	-0.893869	0.053400	0.053142	-0.441953
23392	0.111963	-1.550428	9.702794	-0.301141	-0.329150	0.499115	0.082452	-0.042370	-0.797549	-0.888710	0.056258	0.061201	-0.450871
23393	0.139586	-1.281492	9.543611	-0.139191	-0.345229	0.568244	0.068874	-0.040645	-0.800640	-0.882955	0.056100	0.067835	-0.461130
23394	0.017247	-1.417222	9.317349	-0.300464	-0.347186	0.587738	0.052832	-0.037687	-0.803583	-0.876640	0.058853	0.076117	-0.471429
23395	-0.000509	-1.226887	9.413460	-0.489854	-0.296171	0.606070	0.037920	-0.024320	-0.807298	-0.869810	0.065360	0.085048	-0.481586
23396	0.400552	-0.905739	9.532114	-0.227614	-0.261270	0.539972	0.024432	-0.012961	-0.809617	-0.863811	0.067573	0.091116	-0.490878
23397	0.703518	-1.264349	9.304296	-0.059093	-0.308620	0.515089	0.010719	-0.009896	-0.812578	-0.858090	0.066252	0.096137	-0.500050
23398	0.458264	-1.399942	9.189697	-0.006449	-0.234619	0.493090	-0.001564	-0.012700	-0.812482	-0.852663	0.064816	0.099609	-0.508766
23399	1.336586	-1.580312	9.396979	0.119290	-0.122070	0.449294	-0.010610	-0.015013	-0.813179	-0.848007	0.062156	0.099694	-0.516799
23400	1.416155	-2.079298	9.753151	0.037899	-0.190825	0.410250	-0.019387	-0.019738	-0.814007	-0.843414	0.060211	0.102062	-0.524034
23401	0.916418	-2.421336	9.914104	-0.139356	-0.173586	0.472078	-0.032071	-0.019327	-0.813779	-0.837941	0.061433	0.105701	-0.531891
23402	0.752194	-2.359382	9.836635	-0.206398	-0.100473	0.506687	-0.041015	-0.014418	-0.814218	-0.832043	0.064743	0.108987	-0.540032
23403	0.678495	-2.089541	9.297291	-0.068568	-0.129497	0.522186	-0.049563	-0.009131	-0.816579	-0.826026	0.065372	0.111012	-0.548711
23404	0.885174	-1.967254	9.060917	-0.039011	-0.144015	0.531592	-0.058238	-0.007433	-0.816893	-0.819785	0.065465	0.113150	-0.557552
23405	1.183007	-1.745745	8.944393	0.142673	-0.136387	0.556498	-0.070405	-0.008354	-0.815518	-0.813445	0.062595	0.112872	-0.567141
23406	1.022036	-1.861807	8.864458	0.138980	-0.114429	0.574904	-0.078677	-0.011732	-0.814814	-0.806793	0.060181	0.112459	-0.576903
23407	1.534216	-1.575265	9.350891	0.193171	-0.075913	0.586193	-0.089149	-0.016414	-0.813197	-0.800076	0.057202	0.110563	-0.586840
23408	1.744214	-1.621879	9.666620	0.153595	-0.010076	0.613585	-0.096512	-0.018083	-0.814547	-0.792976	0.055829	0.108237	-0.596956
23409	1.931074	-1.891368	9.539775	0.059957	0.017290	0.620473	-0.106215	-0.018112	-0.814855	-0.785664	0.056066	0.106411	-0.606849
23410	2.090557	-1.972766	9.561724	0.021378	0.026440	0.633194	-0.113089	-0.012297	-0.815949	-0.778007	0.057244	0.105040	-0.616761
23411	1.531300	-1.963822	9.688640	0.104772	0.064971	0.690752	-0.121908	-0.006851	-0.816005	-0.769723	0.057457	0.101855	-0.627575
23412	1.290209	-1.944136	9.957887	-0.005745	0.094107	0.715975	-0.129439	0.001778	-0.817349	-0.760853	0.060029	0.099664	-0.638409
23413	0.878142	-1.463958	9.922372	-0.009579	0.139735	0.710309	-0.133499	0.015591	-0.817822	-0.752033	0.062935	0.096720	-0.648946
23414	0.429142	-1.317230	10.179459	-0.057710	0.157860	0.702626	-0.135870	0.028707	-0.819333	-0.743085	0.067055	0.094216	-0.659129
23415	-0.472572	-1.288542	9.948230	-0.013257	0.141343	0.702843	-0.134640	0.047668	-0.820614	-0.734056	0.069996	0.091196	-0.669288
23416	-1.051453	-1.217926	9.831010	0.139228	0.119422	0.672247	-0.127186	0.060960	-0.820283	-0.725424	0.070621	0.086640	-0.679166
23417	-1.481396	-1.046618	9.526978	0.219780	0.053618	0.652431	-0.118270	0.063409	-0.819585	-0.716951	0.068894	0.081680	-0.688886
23418	-2.194834	-1.041525	10.024428	0.366811	-0.012112	0.673548	-0.111648	0.055459	-0.818233	-0.708103	0.064412	0.075869	-0.699061
23419	-1.824794	-0.790452	10.069805	0.324765	-0.006634	0.667790	-0.105397	0.040048	-0.814579	-0.699138	0.060407	0.070127	-0.708971
23420	-1.013382	-1.111932	9.852053	0.283513	-0.090751	0.620694	-0.101203	0.024499	-0.813723	-0.690518	0.055874	0.066622	-0.718070
23421	-0.549154	-1.427595	9.427127	0.399547	-0.187484	0.591014	-0.102416	-0.000868	-0.811166	-0.682188	0.048154	0.062330	-0.726922
23422	-0.271796	-1.463506	9.316403	0.248814	-0.149179	0.604971	-0.106370	-0.018192	-0.809607	-0.673418	0.043193	0.060157	-0.735544
23423	0.263450	-0.986883	9.097665	0.297548	-0.106997	0.599616	-0.112399	-0.034158	-0.808287	-0.664699	0.038035	0.056229	-0.744020
23424	0.339641	-0.789690	9.033936	0.339472	-0.063087	0.590525	-0.116495	-0.051723	-0.804167	-0.656068	0.033098	0.051556	-0.752211
23425	0.195738	-0.933486	9.275394	0.456766	0.024748	0.594674	-0.119016	-0.072933	-0.801854	-0.647411	0.027772	0.043507	-0.760391
23426	0.705891	-0.723578	9.863941	0.409513	0.097859	0.599861	-0.123339	-0.096530	-0.799527	-0.638563	0.024330	0.035665	-0.768357
23427	0.446008	-0.820413	9.836157	0.131075	0.182511	0.598315	-0.122522	-0.111619	-0.796469	-0.629545	0.025538	0.030614	-0.775941
23428	-0.397876	-0.768421	10.054627	0.034636	0.269090	0.597655	-0.120942	-0.117530	-0.797508	-0.620432	0.029495	0.026367	-0.783261
23429	0.382529	-0.631370	10.284648	0.147240	0.314874	0.544647	-0.117550	-0.125586	-0.797026	-0.612132	0.032533	0.019440	-0.789847
23430	0.803859	-1.047921	9.927512	0.375524	0.245625	0.497961	-0.114538	-0.137637	-0.795264	-0.604587	0.031862	0.010159	-0.795837
23431	-0.274537	-1.359697	10.129093	0.428326	0.174201	0.490927	-0.115911	-0.154047	-0.793085	-0.597056	0.029192	0.000614	-0.801668
23432	-1.174293	-0.732533	9.745463	0.360610	0.211419	0.457241	-0.114823	-0.173013	-0.789648	-0.589930	0.028135	-0.007978	-0.806925
23433	-0.111046	-0.747258	10.448830	0.238745	0.225707	0.336659	-0.115836	-0.185656	-0.784655	-0.584597	0.028578	-0.014957	-0.810682
23434	-0.436711	-0.710664	10.083878	0.208791	0.206241	0.249776	-0.114262	-0.195406	-0.781729	-0.580625	0.029262	-0.020918	-0.813376
23435	-1.443959	-0.769172	10.443285	0.227480	0.129275	0.233337	-0.112299	-0.206088	-0.778038	-0.576923	0.028343	-0.026489	-0.815877
23436	-0.754443	-0.786598	10.574285	0.107365	0.056004	0.187646	-0.114351	-0.212207	-0.777129	-0.573925	0.027777	-0.029017	-0.817922
23437	-0.307324	-0.557398	9.806414	-0.107682	0.041111	0.123838	-0.114488	-0.211661	-0.776104	-0.571847	0.029348	-0.027962	-0.819358
23438	-1.149009	-1.008950	9.093776	-0.131735	0.029896	0.067435	-0.116688	-0.210309	-0.777110	-0.570682	0.031165	-0.026208	-0.820161
23439	-1.035223	-0.615169	8.812338	0.022536	0.011699	0.016551	-0.117724	-0.210828	-0.776590	-0.570456	0.030882	-0.026848	-0.820308
23440	-1.080312	-0.249034	8.980264	0.020570	0.008047	0.023909	-0.118364	-0.212691	-0.776457	-0.570106	0.030626	-0.027317	-0.820546
23441	-1.435911	0.043604	9.643497	-0.079319	0.002398	0.039065	-0.117850	-0.209239	-0.778379	-0.569450	0.031378	-0.026201	-0.821009
23442	-1.027188	-0.220978	10.118836	0.029376	-0.008371	0.062727	-0.120440	-0.208410	-0.778614	-0.568474	0.030732	-0.026652	-0.821695
23443	-0.973674	-0.306096	10.521372	0.096359	-0.026659	0.039101	-0.122239	-0.215318	-0.776044	-0.567942	0.029029	-0.028074	-0.822077
23444	-0.804426	-0.427082	10.216433	-0.064305	-0.039689	-0.002284	-0.124822	-0.215300	-0.777047	-0.567993	0.028967	-0.026589	-0.822093
23445	-0.913522	-0.318545	9.660095	-0.234196	-0.050864	-0.021588	-0.126132	-0.210341	-0.777419	-0.568273	0.030674	-0.022238	-0.821967
23446	-0.536269	-0.067811	9.602327	-0.213090	-0.028906	-0.046430	-0.128746	-0.200571	-0.779441	-0.568935	0.032499	-0.018401	-0.821534
23447	-0.496275	-0.381465	9.307880	-0.113274	0.022399	-0.048752	-0.128491	-0.194462	-0.783407	-0.569694	0.034039	-0.016829	-0.820979
23448	-1.220513	-0.136192	9.700591	-0.003552	0.079160	-0.005876	-0.128108	-0.192994	-0.783281	-0.569777	0.035239	-0.017692	-0.820853
23449	-0.802414	0.159282	10.039860	0.094476	0.119513	-0.009135	-0.124219	-0.195707	-0.782802	-0.569988	0.036003	-0.020680	-0.820603
23450	-0.544273	-0.398534	9.972042	0.116361	0.075571	-0.060601	-0.121371	-0.198661	-0.780906	-0.571053	0.035801	-0.023430	-0.819797
23451	-1.311611	-0.226512	10.072902	0.051336	0.029728	-0.044286	-0.120593	-0.200531	-0.779761	-0.571843	0.035610	-0.024648	-0.819219
23452	-1.109333	0.337744	10.349121	0.033433	0.002372	-0.019439	-0.121627	-0.202646	-0.778475	-0.572201	0.035135	-0.025232	-0.818972
23453	-0.923602	0.308988	10.273645	0.150867	-0.054147	-0.025208	-0.121242	-0.203306	-0.777198	-0.572784	0.032418	-0.027154	-0.818615
23454	-1.285673	0.398458	9.916295	0.290821	-0.143588	-0.026221	-0.125104	-0.212860	-0.774101	-0.573491	0.026608	-0.030276	-0.818220
23455	-0.708120	0.591022	9.614762	0.379891	-0.196356	-0.012751	-0.130535	-0.222896	-0.767408	-0.574038	0.018929	-0.034348	-0.817889
23456	-0.447672	0.572746	9.746546	0.362381	-0.229213	0.001064	-0.136996	-0.236382	-0.759174	-0.574320	0.010877	-0.037667	-0.817691
23457	-0.404354	0.571504	9.358104	0.257494	-0.262258	-0.024328	-0.145005	-0.247204	-0.753741	-0.574995	0.003514	-0.038968	-0.817221
23458	-0.116415	0.832781	8.918022	0.022280	-0.220318	0.005798	-0.150966	-0.250971	-0.749217	-0.575096	-0.000488	-0.036824	-0.817257
23459	-0.232816	0.984483	9.029471	-0.235335	-0.131031	0.015417	-0.157960	-0.248095	-0.750184	-0.574972	-0.000093	-0.031582	-0.817563
23460	-0.099496	0.836305	9.235053	-0.305125	-0.070821	0.001137	-0.160314	-0.236869	-0.753487	-0.575014	0.002116	-0.025803	-0.817734
23461	-0.062300	0.620129	9.309174	-0.302943	-0.027040	-0.033056	-0.161631	-0.225660	-0.757310	-0.575582	0.004993	-0.020648	-0.817468
23462	-0.775538	0.576600	9.657134	-0.184309	0.033382	0.008029	-0.161137	-0.215796	-0.759869	-0.575441	0.007515	-0.018044	-0.817610
23463	-1.122313	0.532473	10.320529	-0.044808	0.066527	0.083420	-0.159726	-0.213928	-0.758728	-0.574080	0.008936	-0.018244	-0.818547
23464	-1.013021	0.354253	10.196640	-0.137806	0.082966	0.109702	-0.158956	-0.210340	-0.760140	-0.572254	0.011695	-0.016985	-0.819817
23465	-0.056274	0.375604	9.553020	-0.354754	0.118478	0.077213	-0.156906	-0.200898	-0.763095	-0.570884	0.017523	-0.012708	-0.820746
23466	-0.288837	0.105342	9.443851	-0.326492	0.169598	0.053287	-0.153049	-0.191334	-0.765169	-0.569866	0.023878	-0.009328	-0.821338
23467	-0.550727	0.442302	9.647748	-0.227301	0.252916	0.088702	-0.147246	-0.179413	-0.770072	-0.568273	0.030447	-0.008693	-0.822230
23468	-1.222376	0.284598	10.349722	-0.175461	0.256721	0.184913	-0.141708	-0.171459	-0.770880	-0.565097	0.036488	-0.008863	-0.824170
23469	-1.268158	-0.219979	10.551034	-0.120811	0.224766	0.186182	-0.136152	-0.165664	-0.773608	-0.561920	0.041390	-0.009756	-0.826098
23470	-0.529886	-0.384218	9.929174	-0.122221	0.165428	0.154010	-0.133838	-0.160748	-0.774136	-0.559267	0.045325	-0.009748	-0.827690
23471	-0.461393	-0.580100	10.291893	-0.106030	0.077670	0.146852	-0.130744	-0.156645	-0.774927	-0.556755	0.047616	-0.009169	-0.829260
23472	-1.264386	-1.039710	10.013935	-0.013101	-0.021027	0.151161	-0.131787	-0.155289	-0.774278	-0.554270	0.047243	-0.008887	-0.830947
23473	-1.130124	-0.911640	9.400139	-0.163551	-0.023052	0.111647	-0.134140	-0.149776	-0.773745	-0.552295	0.048536	-0.006170	-0.832211
23474	-0.880627	-0.661148	9.345975	-0.193415	-0.015739	0.107791	-0.135706	-0.143360	-0.775777	-0.550338	0.050255	-0.002908	-0.833423
23475	-0.776912	-0.667614	9.505264	0.004232	0.033881	0.127176	-0.137404	-0.139461	-0.775506	-0.548255	0.050652	-0.003612	-0.834768
23476	-0.509161	-0.689767	9.905881	0.086625	0.030346	0.135911	-0.136504	-0.141451	-0.772955	-0.546093	0.050057	-0.005555	-0.836210
23477	-0.834251	-0.755000	10.012341	0.060396	-0.013591	0.142296	-0.137028	-0.141431	-0.771543	-0.543811	0.049032	-0.006663	-0.837748
23478	-0.930438	-0.800591	10.102011	0.098957	-0.071129	0.149961	-0.139614	-0.143399	-0.770628	-0.541424	0.046602	-0.007721	-0.839422
23479	-0.429526	-0.721997	9.579748	0.043636	-0.057373	0.147835	-0.143237	-0.144951	-0.769320	-0.539030	0.045017	-0.008042	-0.841044
23480	-0.557433	-0.693649	9.502147	-0.023716	-0.011805	0.130806	-0.144030	-0.143451	-0.767266	-0.536824	0.044912	-0.007661	-0.842463
23481	-1.184249	-0.665112	9.770318	-0.190319	0.030008	0.155710	-0.145597	-0.139290	-0.767507	-0.534061	0.047321	-0.004971	-0.844106
23482	-1.849030	-0.751041	10.353353	-0.217694	0.081110	0.192380	-0.146394	-0.130479	-0.769800	-0.530592	0.050855	-0.002372	-0.846097
23483	-1.216728	-0.908540	10.357044	0.058680	0.119748	0.138378	-0.142660	-0.125971	-0.769444	-0.528341	0.052179	-0.004841	-0.847413
23484	-0.604420	-0.943199	9.714225	0.162789	0.081374	0.044863	-0.140190	-0.132128	-0.767291	-0.527733	0.051693	-0.008534	-0.847793
23485	-1.019235	-0.900817	9.686946	0.100028	-0.002895	0.020662	-0.139278	-0.135070	-0.766276	-0.527530	0.050512	-0.010252	-0.847971
23486	-1.445472	-0.472789	9.885785	0.162555	-0.039369	0.054220	-0.141336	-0.139850	-0.765238	-0.526758	0.047979	-0.012675	-0.848566
23487	-1.155765	0.469840	10.314538	0.284547	0.002874	0.071344	-0.143659	-0.145942	-0.761895	-0.525853	0.044947	-0.017667	-0.849204
23488	-0.879616	0.683644	10.068094	0.254688	0.026636	0.060085	-0.142229	-0.152608	-0.758199	-0.525046	0.042560	-0.022356	-0.849715
23489	-1.227039	0.229922	9.840074	0.234028	-0.031957	0.045316	-0.141435	-0.160617	-0.755906	-0.524524	0.039465	-0.026136	-0.850079
23490	-1.324845	0.518016	9.727992	0.193601	-0.114242	0.050759	-0.144790	-0.167632	-0.752427	-0.523891	0.035326	-0.028300	-0.850582
23491	-1.137893	0.736705	9.555190	0.168864	-0.155322	0.062694	-0.148662	-0.173317	-0.750224	-0.523065	0.030808	-0.029733	-0.851217
23492	-0.918944	0.823827	9.580057	0.147621	-0.172615	0.087535	-0.153320	-0.178311	-0.746606	-0.521791	0.026134	-0.030527	-0.852127
23493	-0.612844	0.826433	9.460541	0.142036	-0.174312	0.120747	-0.160307	-0.181022	-0.744633	-0.519945	0.021519	-0.031364	-0.853353
23494	-0.795353	0.676598	9.365530	0.094514	-0.157867	0.147246	-0.166907	-0.183337	-0.742790	-0.517592	0.017610	-0.031432	-0.854868
23495	-0.656468	0.863851	9.172637	0.013536	-0.092062	0.167959	-0.170915	-0.183830	-0.743014	-0.514816	0.015696	-0.030968	-0.856597
23496	-0.294337	0.746670	9.164773	0.024626	-0.029996	0.110720	-0.174283	-0.185379	-0.741197	-0.512975	0.014721	-0.031150	-0.857712
23497	-0.268943	0.474942	9.180401	0.032108	0.017436	0.071937	-0.173903	-0.184571	-0.740176	-0.511776	0.014528	-0.032094	-0.858396
23498	-0.196334	0.417746	9.295485	-0.048339	0.048413	0.067794	-0.172611	-0.182191	-0.741465	-0.510597	0.015671	-0.031815	-0.859089
23499	-1.031988	0.265860	9.683986	-0.063955	0.040932	0.067697	-0.171839	-0.179272	-0.742877	-0.509424	0.016869	-0.031341	-0.859779
23500	-1.207517	0.182045	9.897189	-0.135958	0.090233	0.094938	-0.170020	-0.177182	-0.745834	-0.507717	0.019607	-0.029990	-0.860778
23501	-0.904108	0.265831	10.304424	-0.242625	0.121200	0.092507	-0.167453	-0.169735	-0.747130	-0.505986	0.024010	-0.027270	-0.861776
23502	-0.330034	0.182348	10.179002	-0.249933	0.124808	0.040810	-0.162420	-0.160739	-0.751261	-0.505117	0.028529	-0.024280	-0.862237
23503	-0.637358	-0.067777	10.374241	-0.175139	0.080917	0.024642	-0.159717	-0.152776	-0.754350	-0.504588	0.031575	-0.022255	-0.862496
23504	-0.516887	-0.044963	10.644505	-0.127870	0.044447	0.039705	-0.157132	-0.148286	-0.757055	-0.503828	0.033476	-0.020558	-0.862910
23505	-1.165090	-0.599306	10.712289	-0.085512	0.018781	0.034423	-0.156619	-0.145361	-0.758210	-0.503208	0.034546	-0.019431	-0.863256
23506	-1.675673	-0.712528	10.259503	-0.172788	-0.003393	-0.005678	-0.155849	-0.141111	-0.760261	-0.503212	0.036089	-0.016445	-0.863253
23507	-1.262399	-0.438082	10.079995	-0.275263	0.048621	-0.023808	-0.153528	-0.133154	-0.764371	-0.503439	0.039651	-0.012296	-0.863033
23508	-0.992111	-0.536457	9.293880	-0.312929	0.095225	-0.048042	-0.152119	-0.124647	-0.767961	-0.504008	0.044317	-0.007849	-0.862525
23509	-1.170040	-0.643669	8.997894	-0.314874	0.071494	-0.032324	-0.149041	-0.114007	-0.770284	-0.504303	0.048694	-0.003229	-0.862147
23510	-1.440678	-0.499480	9.112599	-0.174919	-0.003309	-0.019520	-0.146862	-0.104964	-0.772856	-0.504487	0.050262	-0.000194	-0.861955
23511	-1.415570	-0.677049	9.931204	0.044055	-0.045089	0.013032	-0.146085	-0.103116	-0.774397	-0.504342	0.049037	-0.000646	-0.862110
23512	-0.835373	-1.039894	9.710713	0.007566	-0.083428	0.009257	-0.150481	-0.103870	-0.774491	-0.504209	0.047382	0.000022	-0.862281
23513	-0.638406	-0.911074	9.279926	-0.220095	-0.094611	-0.002947	-0.151007	-0.101061	-0.774997	-0.504083	0.047966	0.004678	-0.862309
23514	-0.861216	-0.687539	9.355387	-0.276568	-0.103758	0.031831	-0.153620	-0.090895	-0.777531	-0.503271	0.048826	0.010430	-0.862685
23515	-0.996636	-0.588538	9.542726	-0.038897	-0.061396	0.068950	-0.156988	-0.085541	-0.780829	-0.502065	0.048175	0.011551	-0.863410
23516	-1.203094	-0.766912	9.557499	0.116854	-0.008235	0.076117	-0.157508	-0.085132	-0.780569	-0.500869	0.046735	0.009509	-0.864208
23517	-0.546952	-0.871716	9.480546	0.101407	0.089554	0.042695	-0.156065	-0.090098	-0.780838	-0.500278	0.047285	0.006725	-0.864547
23518	-0.604334	-0.988735	9.060739	-0.040334	0.139628	0.019758	-0.154121	-0.092115	-0.779831	-0.499929	0.049965	0.005972	-0.864604
23519	-1.211919	-0.903505	10.419565	0.122947	0.152388	0.009447	-0.148154	-0.093804	-0.781670	-0.499941	0.051389	0.002236	-0.864531
23520	-1.074267	-1.463502	10.487402	0.283049	0.199963	-0.041466	-0.142952	-0.101611	-0.780947	-0.500956	0.051873	-0.004648	-0.863905
23521	-1.754411	-1.406614	9.932212	-0.119274	0.160928	-0.102531	-0.134645	-0.103611	-0.784597	-0.502625	0.055914	-0.004137	-0.862685
23522	-2.617890	-1.318600	9.440553	-0.259108	0.102072	-0.151170	-0.128446	-0.095425	-0.788225	-0.504958	0.060151	-0.000557	-0.861045
23523	-2.289610	-1.414231	9.423074	0.085107	0.029145	-0.243432	-0.125593	-0.094806	-0.790039	-0.509282	0.059943	-0.002083	-0.858507
23524	-2.194545	-1.143491	9.048530	0.068312	-0.051484	-0.333841	-0.123631	-0.100709	-0.789801	-0.515122	0.058236	-0.002365	-0.855133
23525	-3.030589	-0.724576	8.931394	-0.219659	-0.047436	-0.374119	-0.120644	-0.097977	-0.794046	-0.521275	0.059942	0.002211	-0.851278
23526	-3.586144	-0.500908	8.535717	-0.373799	-0.001124	-0.406377	-0.117550	-0.085510	-0.800975	-0.527755	0.063657	0.009042	-0.846959
23527	-2.729987	-1.043016	9.899405	-0.166370	-0.025761	-0.486459	-0.114448	-0.077042	-0.806626	-0.535763	0.065236	0.012558	-0.841751
23528	-2.414009	-1.585280	10.125167	-0.157938	-0.078069	-0.582281	-0.111328	-0.075379	-0.810745	-0.545341	0.065322	0.016783	-0.835497
23529	-2.421274	-2.080238	10.302972	-0.457705	-0.118877	-0.679695	-0.109767	-0.066520	-0.819071	-0.555984	0.068522	0.026421	-0.827942
23530	-1.844940	-1.630306	9.993035	-0.730917	-0.073428	-0.705140	-0.107345	-0.044704	-0.827910	-0.566545	0.074902	0.040274	-0.819631
23531	-0.629824	-1.694340	9.554644	-0.871718	-0.022011	-0.633892	-0.104940	-0.013697	-0.840199	-0.575458	0.084326	0.055584	-0.811571
23532	-0.871925	-1.463110	9.781243	-0.695656	0.023990	-0.570338	-0.100853	0.015964	-0.851606	-0.583514	0.091928	0.067530	-0.804053
23533	-1.620009	-1.286369	9.843946	-0.548014	0.115662	-0.480249	-0.096770	0.042315	-0.859688	-0.590283	0.099947	0.075669	-0.797403
23534	-1.843535	-0.906029	10.048808	-0.438942	0.175399	-0.380147	-0.093040	0.061699	-0.869562	-0.595727	0.107197	0.081336	-0.791835
23535	-1.770623	-1.004664	10.708155	-0.217064	0.163922	-0.300559	-0.085955	0.076284	-0.874090	-0.600216	0.112297	0.083153	-0.787538
23536	-1.830316	-1.677028	9.687695	-0.100899	0.052704	-0.260995	-0.085304	0.078925	-0.876782	-0.604216	0.113757	0.084680	-0.784100
23537	-1.267799	-1.353805	9.615870	-0.103919	-0.032109	-0.223956	-0.084151	0.083845	-0.878196	-0.607372	0.114526	0.086827	-0.781309
23538	-0.301598	-1.806687	8.869680	-0.017271	-0.107404	-0.114431	-0.087654	0.085628	-0.877656	-0.608968	0.112712	0.088650	-0.780125
23539	0.745070	-1.899734	9.190166	0.140514	-0.116223	-0.106194	-0.092946	0.080351	-0.876337	-0.610691	0.109298	0.087771	-0.779363
23540	1.212462	-2.829150	10.074360	0.239835	0.033609	-0.164935	-0.092138	0.069129	-0.874429	-0.613870	0.106455	0.083968	-0.777676
23541	0.404978	-3.337589	10.292512	0.234882	0.098782	-0.355186	-0.091850	0.058316	-0.872260	-0.620018	0.104710	0.079627	-0.773481
23542	-0.831879	-3.815942	9.710220	0.120869	0.127100	-0.614236	-0.086388	0.050371	-0.871795	-0.629960	0.104045	0.077450	-0.765720
23543	-0.572507	-3.121745	9.261541	0.002499	0.144788	-0.828069	-0.079399	0.050425	-0.871979	-0.642763	0.105156	0.077138	-0.754883
23544	0.364229	-2.909767	9.503673	0.066798	0.150153	-0.950474	-0.073688	0.048998	-0.874584	-0.657398	0.104932	0.076177	-0.742303
23545	-0.082946	-3.174075	9.150167	0.174719	0.210224	-1.077380	-0.065520	0.044895	-0.874650	-0.673904	0.104275	0.072991	-0.727772
23546	-2.398712	-2.752050	10.802599	0.131633	0.199525	-1.134931	-0.057216	0.037857	-0.873951	-0.690839	0.103574	0.070733	-0.712047
23547	-2.766073	-3.623371	9.464455	0.115181	0.139865	-1.240088	-0.048163	0.036173	-0.871721	-0.708685	0.102500	0.069578	-0.694563
23548	-2.119914	-3.666484	9.143456	0.398987	0.147090	-1.441667	-0.040756	0.023422	-0.868330	-0.729439	0.096691	0.064883	-0.674062
23549	-1.532614	-3.466683	9.545367	0.510251	0.045633	-1.516616	-0.031924	0.003878	-0.860475	-0.750512	0.088275	0.060123	-0.652169
23550	-1.355088	-3.288466	9.501519	0.558988	-0.008138	-1.490446	-0.024507	-0.018851	-0.851843	-0.770571	0.077801	0.055571	-0.630142
23551	0.133880	-2.079813	10.348423	0.328432	0.003018	-1.386432	-0.015693	-0.039418	-0.839382	-0.788210	0.071662	0.053452	-0.608878
23552	0.357174	-1.363257	10.830990	-0.087678	0.013800	-1.285224	-0.007687	-0.043456	-0.833049	-0.803513	0.071669	0.056147	-0.588284
23553	0.287821	-1.002795	10.057740	0.136635	-0.066264	-1.259057	0.000446	-0.046164	-0.827228	-0.818164	0.067635	0.057361	-0.568105
23554	0.086251	-1.253256	8.686646	0.709633	-0.111042	-1.168390	0.006157	-0.063385	-0.817940	-0.831984	0.053257	0.052704	-0.549716
23555	-0.082307	-0.776913	8.794960	0.861586	-0.167291	-1.060509	0.011120	-0.091539	-0.806220	-0.844059	0.036292	0.047108	-0.532943
23556	0.183369	-0.358703	9.237736	0.675311	-0.176444	-0.991313	0.017105	-0.115164	-0.795145	-0.854720	0.021928	0.043628	-0.516787
23557	0.353340	0.415145	9.622201	0.394067	-0.180170	-0.902324	0.021775	-0.130104	-0.786232	-0.863894	0.012816	0.042998	-0.501671
23558	0.671225	0.499190	10.096781	0.299823	-0.170929	-0.827136	0.026439	-0.143574	-0.777445	-0.872002	0.005067	0.043186	-0.487568
23559	0.152734	0.540904	9.934115	0.383139	-0.117536	-0.686537	0.031746	-0.152530	-0.771093	-0.878535	-0.003149	0.041523	-0.475860
23560	0.068351	0.519484	9.347384	0.443438	-0.035017	-0.619906	0.036677	-0.164291	-0.764996	-0.884291	-0.011927	0.037916	-0.465241
23561	0.401309	0.970517	9.500827	0.371059	-0.036763	-0.574136	0.042484	-0.170432	-0.757367	-0.889451	-0.019111	0.034903	-0.455295
23562	0.773093	0.335685	9.356184	0.220407	0.029023	-0.538038	0.049978	-0.176333	-0.750775	-0.894241	-0.023281	0.032215	-0.445817
23563	0.598314	-0.427458	9.291048	-0.074520	0.058676	-0.598612	0.059160	-0.179743	-0.747138	-0.899603	-0.021658	0.031493	-0.435033
23564	-0.072910	-1.228667	8.935123	-0.450072	0.037012	-0.657682	0.068557	-0.166342	-0.747206	-0.905443	-0.013788	0.034500	-0.422839
23565	-0.370796	-1.398777	10.012439	-0.728769	0.039079	-0.755094	0.079227	-0.140836	-0.752142	-0.911866	-0.000519	0.039671	-0.408567
23566	-0.253330	-1.261414	10.015461	-0.682306	0.098273	-0.865700	0.089754	-0.106409	-0.761167	-0.918816	0.011902	0.043486	-0.392102
23567	-0.256010	-1.237666	9.223710	-0.475785	0.145773	-0.986541	0.105209	-0.082410	-0.764350	-0.926339	0.021263	0.044683	-0.373426
23568	0.331753	-0.134829	9.196657	-0.490551	0.074425	-1.045601	0.117572	-0.065174	-0.765336	-0.933772	0.029830	0.047457	-0.353451
23569	0.890682	0.959198	9.423629	-0.533852	0.014375	-0.953472	0.125649	-0.042416	-0.767181	-0.939979	0.039228	0.051456	-0.335042
23570	1.025746	0.960891	9.840144	-0.348812	0.022283	-0.793809	0.134254	-0.020881	-0.770310	-0.944921	0.044979	0.054053	-0.319656
23571	0.980111	1.463460	10.511615	-0.183218	-0.010072	-0.630526	0.138624	-0.008393	-0.773666	-0.948700	0.047742	0.055924	-0.307510
23572	1.369022	1.806349	10.664063	-0.043118	-0.011277	-0.465543	0.141954	-0.000133	-0.773049	-0.951482	0.047838	0.056913	-0.298587
23573	1.992322	1.529893	11.059631	0.108678	-0.039834	-0.281964	0.142478	-0.001610	-0.773054	-0.953227	0.045013	0.057264	-0.293347
23574	1.494112	0.329301	10.586913	0.174295	-0.087207	-0.227986	0.141979	-0.006022	-0.773564	-0.954618	0.040787	0.058178	-0.289233
23575	0.631727	0.685951	9.863813	0.122178	-0.140120	-0.141458	0.139798	-0.010416	-0.774060	-0.955389	0.037159	0.060234	-0.286745
23576	0.674510	0.768949	8.785297	0.110572	-0.159974	-0.071336	0.134126	-0.015706	-0.774530	-0.955692	0.033914	0.062779	-0.285591
23577	1.430561	0.943195	8.650785	0.239378	-0.052639	-0.015453	0.130530	-0.022621	-0.774760	-0.955895	0.028576	0.062399	-0.285578
23578	2.018950	0.906763	8.910184	0.178913	0.096575	0.080012	0.130411	-0.028349	-0.772587	-0.955664	0.025678	0.059554	-0.287229
23579	1.311710	0.639129	9.845501	0.145860	0.114688	0.098249	0.132619	-0.033301	-0.770559	-0.955335	0.023104	0.056474	-0.289158
23580	1.232048	0.152958	9.821138	0.163298	0.096501	0.133456	0.133932	-0.039457	-0.769676	-0.954750	0.020564	0.053693	-0.291799
23581	1.487192	-0.266582	10.093657	0.136956	0.085635	0.180434	0.136035	-0.050165	-0.768290	-0.953864	0.018042	0.051205	-0.295289
23582	2.145723	-0.379616	9.718989	-0.091877	0.132887	0.122941	0.138882	-0.051523	-0.767290	-0.953243	0.020575	0.049236	-0.297456
23583	1.522315	-0.073766	9.477443	-0.203103	0.077808	0.102123	0.140938	-0.046075	-0.768455	-0.952651	0.024375	0.048994	-0.299100
23584	1.286390	-0.636194	9.755376	0.101086	0.061614	0.098166	0.140929	-0.044201	-0.768198	-0.952187	0.022785	0.047235	-0.300982
23585	1.839344	-0.816301	10.228445	0.425423	0.038224	0.088795	0.140958	-0.054876	-0.765900	-0.951872	0.014364	0.044023	-0.302979
23586	2.448258	-0.128893	9.701326	0.353558	0.082030	0.040369	0.144354	-0.067985	-0.762606	-0.951791	0.008036	0.040373	-0.303973
23587	2.471404	0.115090	10.689036	0.159307	0.107377	0.053167	0.145407	-0.076129	-0.760059	-0.951592	0.005008	0.037557	-0.305021
23588	2.838376	-1.021773	10.762925	0.159992	0.072695	0.059753	0.147369	-0.083226	-0.758926	-0.951302	0.002322	0.035258	-0.306227
23589	2.003043	-1.766726	10.773485	0.146331	0.068885	0.057848	0.148809	-0.090443	-0.756893	-0.951010	-0.000634	0.033353	-0.307355
23590	1.563806	-1.672731	10.377076	-0.021262	0.075791	-0.016860	0.150495	-0.091930	-0.756651	-0.951175	0.000095	0.032108	-0.306978
23591	1.553793	-1.622108	9.710443	-0.183106	0.092699	-0.145983	0.154102	-0.085965	-0.757829	-0.952130	0.003522	0.031829	-0.304011
23592	0.820613	-1.557544	9.320478	-0.374406	0.124218	-0.218091	0.160411	-0.075352	-0.759282	-0.953483	0.011139	0.031821	-0.299555
23593	0.395385	-1.346306	9.434681	-0.595830	0.162241	-0.239603	0.165666	-0.060312	-0.760468	-0.954824	0.022887	0.032708	-0.294479
23594	0.485329	-1.015746	8.969721	-0.841819	0.191405	-0.187373	0.173093	-0.035285	-0.763459	-0.955533	0.039833	0.034160	-0.290178
23595	0.256461	-1.544758	9.166582	-0.879632	0.198750	-0.135879	0.181138	-0.003837	-0.765428	-0.955627	0.057321	0.035920	-0.286707
23596	-0.234283	-1.736565	9.639348	-0.875094	0.176735	-0.126608	0.189693	0.033196	-0.770085	-0.955343	0.074829	0.037769	-0.283360
23597	-0.329234	-2.060172	9.326702	-0.766499	0.229847	-0.133508	0.197083	0.063870	-0.769874	-0.955036	0.090358	0.038225	-0.279785
23598	0.019439	-2.412573	8.777774	-0.372381	0.241277	-0.153642	0.202973	0.077601	-0.767483	-0.955388	0.098572	0.036049	-0.276075
23599	0.301417	-2.902028	8.989557	0.374134	0.183544	-0.181118	0.211366	0.078605	-0.764734	-0.957249	0.092064	0.031139	-0.272452
23600	-0.092299	-2.206212	9.394070	0.970917	0.119226	-0.181742	0.216075	0.056418	-0.758384	-0.959935	0.073872	0.023969	-0.269247
23601	-0.525726	-1.293583	9.208408	0.915791	0.114621	-0.158077	0.220040	0.025682	-0.752031	-0.962047	0.056607	0.017344	-0.266384
23602	0.090010	-0.469785	9.871354	0.759904	0.085254	-0.160691	0.223466	0.001364	-0.746311	-0.963692	0.042253	0.011909	-0.263382
23603	0.294531	-0.366328	10.460357	0.801887	0.026872	-0.130860	0.224292	-0.021973	-0.738906	-0.964957	0.026645	0.007548	-0.260943
23604	-0.145082	-0.174612	10.502146	0.691047	-0.006098	-0.085252	0.225640	-0.045456	-0.732273	-0.965691	0.013137	0.004178	-0.259329
23605	-0.307345	0.493715	10.471601	0.438200	0.021115	-0.053389	0.227744	-0.061341	-0.727051	-0.966061	0.004489	0.001753	-0.258269
23606	0.247452	0.402483	10.201879	0.455930	0.019579	0.015026	0.225951	-0.074499	-0.721028	-0.965999	-0.004343	-0.000908	-0.258509
23607	0.611581	-0.140799	10.101651	0.592017	0.005135	0.006551	0.226244	-0.091826	-0.715024	-0.965855	-0.016054	-0.003810	-0.258559
23608	-0.092663	-0.075995	9.764764	0.471101	0.012203	-0.007020	0.225893	-0.108620	-0.709910	-0.965708	-0.025214	-0.006411	-0.258325
23609	-0.077555	0.793834	9.465079	0.082052	0.073895	-0.034965	0.227446	-0.116338	-0.704296	-0.965842	-0.026696	-0.008037	-0.257627
23610	-0.040000	0.994906	9.151425	-0.161309	0.091881	-0.058379	0.231964	-0.113711	-0.704075	-0.966218	-0.023221	-0.008940	-0.256522
23611	-0.425040	0.848964	8.905768	-0.387989	0.088144	0.022611	0.234516	-0.106102	-0.702428	-0.966246	-0.015578	-0.008423	-0.257011
23612	-0.509359	1.370233	9.440331	-0.522153	0.126590	0.120587	0.238227	-0.091857	-0.704626	-0.965725	-0.004981	-0.008075	-0.259395
23613	-0.341135	0.976661	9.618794	-0.426517	0.205519	0.207725	0.241557	-0.079482	-0.707078	-0.964622	0.003936	-0.009626	-0.263433
23614	-0.085999	0.543886	9.538301	-0.366668	0.236662	0.195091	0.245658	-0.071088	-0.705443	-0.963495	0.012093	-0.012203	-0.267175
23615	-0.214458	0.180184	9.479198	-0.460047	0.205446	0.187297	0.248721	-0.061082	-0.704312	-0.962301	0.021633	-0.013568	-0.270784
23616	-0.588313	-0.285127	9.394779	-0.353841	0.117770	0.187979	0.253098	-0.051793	-0.706645	-0.961086	0.028903	-0.013927	-0.274379
23617	-0.612868	-0.194080	9.302219	-0.290554	0.088516	0.156040	0.255648	-0.042986	-0.705638	-0.960044	0.034563	-0.013963	-0.277357
23618	-0.004989	-0.247568	10.190407	-0.272592	0.061144	0.157112	0.257562	-0.037513	-0.704371	-0.958971	0.039966	-0.013663	-0.280341
23619	-0.190393	-0.801288	10.171311	-0.189689	0.002639	0.129955	0.255740	-0.033490	-0.705250	-0.958112	0.043210	-0.012574	-0.282835
23620	-0.557069	-0.739201	10.250366	-0.244504	-0.045086	0.097432	0.253660	-0.029332	-0.706384	-0.957370	0.047489	-0.010340	-0.284747
23621	-0.535273	-0.742475	10.687356	-0.279835	-0.116518	0.066904	0.249241	-0.022476	-0.707625	-0.956763	0.051803	-0.006409	-0.286146
23622	-0.403780	-1.541676	10.451759	-0.176320	-0.180524	0.001125	0.244703	-0.017495	-0.709379	-0.956609	0.054017	-0.001876	-0.286319
23623	-0.081091	-1.499839	9.836112	-0.204903	-0.215314	-0.046938	0.239260	-0.011580	-0.712276	-0.956679	0.056386	0.003648	-0.285609
23624	-1.075821	-1.181011	9.384867	-0.217943	-0.173325	-0.019431	0.233684	-0.005388	-0.714404	-0.956540	0.059437	0.008302	-0.285358
23625	-1.110197	-1.046197	9.434441	-0.049750	-0.087317	-0.050099	0.229024	-0.003209	-0.715646	-0.956779	0.059600	0.010437	-0.284451
23626	0.006346	-1.155375	9.217712	-0.114522	0.015145	-0.052381	0.226436	-0.002120	-0.716649	-0.956962	0.061740	0.010932	-0.283359
23627	0.082216	-1.385184	9.503219	-0.142269	0.070827	-0.061825	0.227839	0.002019	-0.715634	-0.957176	0.064581	0.010590	-0.282013
23628	-0.163983	-1.308018	9.701218	0.034476	0.079212	-0.055421	0.230802	0.003473	-0.713994	-0.957576	0.064229	0.009021	-0.280788
23629	-0.799936	-1.390506	9.866940	0.317326	0.059291	-0.061364	0.230828	-0.004277	-0.713485	-0.958344	0.058225	0.006291	-0.279547
23630	-0.906728	-1.226321	10.105863	0.272840	0.068304	-0.080076	0.232130	-0.013598	-0.707998	-0.959129	0.053240	0.003620	-0.277891
23631	-0.032662	-1.537543	10.037650	0.204006	0.041618	-0.172623	0.233176	-0.020534	-0.705066	-0.960317	0.049331	0.001966	-0.274505
23632	0.031081	-1.781868	9.602787	0.281183	-0.025226	-0.269936	0.231906	-0.027337	-0.704803	-0.962069	0.043654	0.001245	-0.269287
23633	-0.254652	-1.521258	9.301353	0.348737	-0.078274	-0.308293	0.231017	-0.034262	-0.703008	-0.964006	0.036360	0.001253	-0.263378
23634	-0.170107	-1.054848	9.171872	0.276977	-0.052822	-0.343784	0.230130	-0.042785	-0.700445	-0.966000	0.030607	0.001136	-0.256720
23635	0.117512	-0.697425	9.412385	0.271809	-0.036394	-0.362303	0.230012	-0.047850	-0.698911	-0.968001	0.025026	0.000787	-0.249695
23636	0.236827	-0.423911	9.834965	0.348531	-0.025272	-0.330566	0.227578	-0.056898	-0.697104	-0.969797	0.018022	-0.000224	-0.243248
23637	0.039434	0.035755	10.007581	0.407388	-0.028780	-0.284150	0.226954	-0.067555	-0.693777	-0.971291	0.009826	-0.001412	-0.237689
23638	-0.187393	0.614161	10.450407	0.413556	-0.037798	-0.216776	0.228136	-0.078620	-0.689057	-0.972376	0.001496	-0.002525	-0.233403
23639	-0.309039	0.844321	10.294088	0.402195	-0.061397	-0.146671	0.225193	-0.091397	-0.686224	-0.973049	-0.006816	-0.003096	-0.230477
23640	-0.155295	0.944736	10.023311	0.426226	-0.100525	-0.106800	0.220688	-0.104138	-0.681588	-0.973457	-0.015690	-0.003043	-0.228310
23641	-0.406703	1.106264	10.272848	0.393313	-0.134288	-0.051562	0.214898	-0.118474	-0.677454	-0.973549	-0.024217	-0.002162	-0.227182
23642	-0.709955	1.017584	10.544795	0.348006	-0.145164	0.029430	0.208841	-0.130403	-0.673572	-0.973228	-0.031775	-0.000827	-0.227634
23643	-0.399383	1.087000	10.263045	0.269803	-0.077524	0.040016	0.203427	-0.138347	-0.671741	-0.972862	-0.037655	-0.000493	-0.228301
23644	0.128831	0.997053	9.681070	0.137172	-0.028350	-0.019765	0.201090	-0.142289	-0.667246	-0.972852	-0.040576	-0.000508	-0.227844
23645	-0.140289	0.797780	9.248533	-0.024704	-0.034055	-0.033493	0.199285	-0.143078	-0.668000	-0.973026	-0.040527	0.000256	-0.227109
23646	-0.108026	0.595224	9.087582	-0.044021	-0.041341	-0.020646	0.197200	-0.140370	-0.666958	-0.973162	-0.039980	0.001319	-0.226617
23647	0.045400	0.778721	9.194795	0.070763	0.033904	0.042572	0.195124	-0.142461	-0.664384	-0.972914	-0.041465	0.000377	-0.227419
23648	-0.011675	1.135602	9.477687	0.088061	0.117981	0.042506	0.195117	-0.143508	-0.662081	-0.972652	-0.042763	-0.002209	-0.228286
23649	0.186125	1.101936	9.366252	0.067261	0.154486	0.016514	0.196520	-0.144812	-0.657102	-0.972507	-0.043646	-0.005510	-0.228680
23650	0.268311	1.048783	9.251065	-0.016455	0.134232	-0.013404	0.198192	-0.144545	-0.655324	-0.972572	-0.042832	-0.007982	-0.228485
23651	0.494427	1.139934	9.043238	-0.104304	0.121451	0.010173	0.200255	-0.143756	-0.654316	-0.972591	-0.040549	-0.009841	-0.228747
23652	0.371669	1.101096	9.012746	-0.090522	0.150743	0.028653	0.203585	-0.139080	-0.651013	-0.972507	-0.038226	-0.012260	-0.229387
23653	0.263853	1.497516	9.631743	-0.129198	0.161650	0.043176	0.205501	-0.133876	-0.649874	-0.972360	-0.035319	-0.014741	-0.230327
23654	-0.352994	0.969805	10.434648	-0.029121	0.125116	0.071418	0.207026	-0.129325	-0.647709	-0.972023	-0.034320	-0.016914	-0.231749
23655	-0.625617	0.522877	10.742660	-0.043972	0.044483	0.023485	0.206488	-0.126889	-0.645400	-0.971931	-0.033582	-0.017542	-0.232197
23656	-0.157533	0.453646	11.329300	-0.303840	-0.018075	-0.036785	0.204522	-0.121508	-0.644359	-0.972303	-0.027868	-0.015729	-0.231521
23657	-0.361857	-0.156134	11.810879	-0.221264	-0.126044	-0.091558	0.203594	-0.110039	-0.648441	-0.972882	-0.024375	-0.012280	-0.229685
23658	-0.054996	-0.351394	10.810130	-0.353043	-0.182878	-0.147478	0.201634	-0.099227	-0.652643	-0.973758	-0.018431	-0.007095	-0.226729
23659	-0.163013	0.015033	9.693378	-0.567429	-0.137313	-0.135722	0.196555	-0.081851	-0.659121	-0.974541	-0.008181	-0.001863	-0.224051
23660	0.066371	0.417538	9.081917	-0.316418	-0.025322	-0.082946	0.193800	-0.066881	-0.662804	-0.974962	-0.002246	0.000112	-0.222360
23661	0.315159	0.291359	8.619235	-0.017476	0.068352	-0.059406	0.195854	-0.061297	-0.663713	-0.975236	-0.001819	-0.001098	-0.221158
23662	0.002130	0.244640	9.208503	0.003076	0.112311	0.002447	0.198437	-0.061315	-0.662710	-0.975240	-0.001505	-0.003225	-0.221121
23663	-0.171276	0.252352	10.157463	-0.104334	0.150491	0.004595	0.202167	-0.058790	-0.660051	-0.975218	0.000969	-0.005656	-0.221173
23664	0.080826	-0.055939	9.901073	-0.229038	0.126558	-0.029196	0.205248	-0.050678	-0.661096	-0.975332	0.005877	-0.007033	-0.220550
23665	-0.342134	-0.346940	9.465815	-0.120199	0.078129	-0.058100	0.207557	-0.044823	-0.661367	-0.975571	0.008366	-0.007973	-0.219378
23666	-0.395648	-0.251345	9.313045	-0.037951	0.066325	-0.065053	0.209346	-0.039754	-0.660611	-0.975864	0.009286	-0.009012	-0.217994
23667	-0.192529	-0.380416	9.437939	0.103972	0.079294	-0.064342	0.213087	-0.038446	-0.659361	-0.976158	0.007427	-0.010958	-0.216658
23668	-0.238187	-0.406659	9.528352	0.132065	0.075646	-0.067887	0.213734	-0.041772	-0.656936	-0.976479	0.005069	-0.012918	-0.215164
23669	-0.149514	-0.300900	9.451456	0.097285	0.046312	-0.095705	0.216567	-0.040979	-0.654655	-0.976897	0.003232	-0.014179	-0.213217
23670	0.095742	-0.173124	9.390732	0.102448	0.015303	-0.089167	0.217856	-0.043372	-0.651851	-0.977309	0.001198	-0.014830	-0.211293
23671	-0.025022	-0.109768	9.697716	0.097312	-0.003941	-0.091943	0.219156	-0.046319	-0.650839	-0.977709	-0.000846	-0.015084	-0.209419
23672	-0.604008	0.000792	10.005886	0.302856	-0.096976	-0.064949	0.217351	-0.050560	-0.649035	-0.978019	-0.007276	-0.014377	-0.207894
23673	-0.499745	0.386326	10.132275	0.201741	-0.145419	-0.028486	0.215807	-0.054809	-0.647745	-0.978146	-0.011968	-0.012317	-0.207207
23674	-0.321159	0.348704	10.282225	0.173715	-0.169160	-0.013818	0.212068	-0.058511	-0.647717	-0.978229	-0.016185	-0.009650	-0.206670
23675	-0.569972	0.463955	10.363125	0.073798	-0.171120	-0.006954	0.208972	-0.061149	-0.647566	-0.978268	-0.018483	-0.006571	-0.206413
23676	-0.496386	0.691529	10.040579	0.051093	-0.171182	-0.036606	0.202134	-0.064300	-0.649305	-0.978435	-0.020305	-0.003367	-0.205527
23677	-0.743258	0.905352	10.103678	0.054073	-0.116296	-0.003473	0.198391	-0.066931	-0.649148	-0.978439	-0.022008	-0.001323	-0.205357
23678	-0.416329	1.103937	10.301528	0.046806	-0.034885	0.012977	0.196968	-0.065058	-0.650672	-0.978381	-0.023188	-0.000747	-0.205504
23679	-0.082767	0.888631	9.754381	0.089115	-0.023878	-0.022788	0.197232	-0.067859	-0.649651	-0.978438	-0.025231	-0.000691	-0.204993
23680	-0.140064	0.757491	9.425583	-0.061477	-0.041392	-0.022593	0.196196	-0.068112	-0.649387	-0.978572	-0.024317	0.000439	-0.204464
23681	-0.439237	0.822514	9.620518	-0.174057	-0.034123	0.031259	0.195807	-0.065319	-0.651302	-0.978528	-0.021265	0.001774	-0.205004
23682	-0.594229	0.986790	9.914197	-0.031220	0.004549	0.099277	0.193474	-0.063028	-0.652179	-0.978144	-0.020753	0.001934	-0.206882
23683	-0.236942	0.871808	9.848713	0.046163	0.030199	0.068271	0.195029	-0.062651	-0.652831	-0.977848	-0.021770	0.001082	-0.208179
23684	-0.052484	0.591986	9.515286	-0.133771	-0.023939	0.041627	0.193723	-0.060754	-0.651796	-0.977739	-0.019374	0.002204	-0.208917
23685	0.102804	0.375638	9.470498	-0.149163	-0.099827	0.026917	0.191135	-0.056744	-0.654844	-0.977681	-0.017116	0.004692	-0.209344
23686	0.179683	0.431224	9.500797	-0.064971	-0.108906	0.010745	0.188295	-0.057522	-0.655590	-0.977654	-0.016421	0.007175	-0.209454
23687	0.366936	0.587472	9.358325	-0.136852	-0.053216	0.001990	0.186611	-0.054315	-0.657751	-0.977687	-0.014224	0.008705	-0.209403
23688	0.617163	0.694510	9.561376	-0.187427	-0.019482	-0.017696	0.185677	-0.046815	-0.657612	-0.977815	-0.010765	0.009944	-0.208957
23689	0.395242	0.738292	9.831139	-0.128842	0.051822	-0.015678	0.185677	-0.043364	-0.660170	-0.977924	-0.008325	0.009402	-0.208586
23690	0.568604	0.771674	9.643611	-0.072048	0.077514	-0.015423	0.187989	-0.039373	-0.659674	-0.978023	-0.006717	0.008263	-0.208226
23691	0.025752	0.366582	9.680868	-0.144817	0.055268	-0.072055	0.190822	-0.035396	-0.659951	-0.978355	-0.003987	0.007719	-0.206750
23692	-0.470370	0.279565	9.847831	-0.225551	0.088051	-0.050383	0.193124	-0.028996	-0.659198	-0.978594	0.000661	0.007004	-0.205679
23693	-0.219099	0.162604	9.968544	-0.179966	0.121036	-0.047420	0.194918	-0.022610	-0.660489	-0.978806	0.004357	0.005288	-0.204676
23694	-0.343624	-0.002968	10.161875	-0.007888	0.085462	-0.079717	0.198781	-0.018368	-0.659878	-0.979150	0.004732	0.003734	-0.203050
23695	-0.400569	-0.174636	10.643772	0.058094	0.046185	-0.081167	0.199682	-0.018634	-0.658734	-0.979497	0.003475	0.002489	-0.201414
23696	-0.062611	-0.277415	10.640684	0.107784	0.009819	-0.045771	0.199680	-0.019691	-0.657455	-0.979698	0.001281	0.001946	-0.200467
23697	-0.094319	-0.721164	10.331743	0.076409	-0.009392	-0.044031	0.200586	-0.021030	-0.656567	-0.979884	-0.000510	0.001720	-0.199560
23698	-0.394544	-0.450631	10.126320	-0.076443	0.004195	-0.017161	0.201103	-0.020370	-0.656826	-0.979963	0.000884	0.002023	-0.199166
23699	-0.115543	-0.341162	9.616821	-0.001262	0.007980	-0.029695	0.202268	-0.019587	-0.657475	-0.980092	0.000728	0.001760	-0.198537
23700	-0.096254	-0.359358	9.208715	0.094935	-0.048541	-0.027269	0.200070	-0.020097	-0.657458	-0.980209	-0.001446	0.002416	-0.197947
23701	-0.009381	-0.370497	9.418185	0.106948	-0.097780	0.013477	0.199694	-0.023569	-0.657457	-0.980153	-0.004106	0.003806	-0.198165
23702	0.082057	-0.320942	9.786961	0.059382	-0.123317	0.059417	0.194403	-0.026459	-0.658184	-0.979909	-0.005874	0.006074	-0.199266
23703	0.299775	-0.478860	9.909187	0.022883	-0.134328	0.050035	0.191049	-0.029629	-0.657903	-0.979696	-0.006990	0.008539	-0.200184
23704	0.145465	-0.479886	9.698917	-0.012233	-0.127062	0.049843	0.187170	-0.028528	-0.659151	-0.979484	-0.007371	0.011164	-0.201080
23705	-0.005434	-0.174740	9.680186	0.000544	-0.095960	0.061836	0.184081	-0.030651	-0.660919	-0.979221	-0.007856	0.012972	-0.202229
23706	0.336445	-0.079611	9.864724	0.073001	-0.064715	0.083388	0.179428	-0.032469	-0.660755	-0.978862	-0.009647	0.014037	-0.203811
23707	0.515113	-0.136659	9.961598	0.088044	-0.051908	0.074224	0.177372	-0.036192	-0.660868	-0.978534	-0.011651	0.014650	-0.205231
23708	-0.068441	-0.089461	10.033621	0.037774	-0.050146	0.105319	0.176210	-0.039369	-0.658941	-0.978086	-0.012686	0.015580	-0.207232
23709	0.350941	-0.084204	9.919999	-0.083748	-0.024664	0.087147	0.173376	-0.039627	-0.661222	-0.977745	-0.011191	0.016368	-0.208857
23710	0.597492	-0.233328	9.783399	-0.089534	0.004537	0.054790	0.171938	-0.036929	-0.660442	-0.977546	-0.009524	0.016744	-0.209840
23711	0.447298	-0.074707	9.827424	-0.115725	0.022717	0.036157	0.172066	-0.035070	-0.661593	-0.977431	-0.007207	0.016752	-0.210467
23712	0.548736	-0.117953	9.784561	-0.052376	-0.033921	0.012577	0.171275	-0.032111	-0.660690	-0.977386	-0.006443	0.017717	-0.210620
23713	0.138637	-0.040863	10.055436	0.078735	-0.053905	0.035398	0.169989	-0.033706	-0.661193	-0.977216	-0.008242	0.018410	-0.211288
23714	0.036022	0.257911	10.255483	-0.002266	0.009117	0.064402	0.169739	-0.036375	-0.660936	-0.976957	-0.008257	0.018330	-0.212486
23715	0.238108	0.337330	10.148073	-0.058339	0.117814	0.049189	0.170245	-0.034234	-0.660171	-0.976808	-0.006660	0.016234	-0.213399
23716	-0.263671	0.399612	9.659429	0.024385	0.141436	-0.027045	0.173607	-0.036390	-0.658151	-0.976972	-0.006664	0.013441	-0.212840
23717	-0.615643	0.400781	9.502549	0.012533	0.066335	-0.068531	0.174391	-0.038006	-0.658414	-0.977289	-0.006722	0.011979	-0.211466
23718	-0.374152	0.317874	9.738857	-0.022224	0.007817	-0.070452	0.177999	-0.036423	-0.656523	-0.977601	-0.006393	0.011990	-0.210029
23719	-0.003050	0.342664	9.737868	0.021630	-0.017677	-0.072946	0.178003	-0.037228	-0.656779	-0.977910	-0.006999	0.012106	-0.208558
23720	-0.047015	0.457491	9.575856	0.075981	-0.048728	-0.090163	0.178519	-0.037364	-0.656399	-0.978270	-0.008831	0.012808	-0.206751
23721	-0.062281	0.630967	9.664553	0.079130	-0.023075	-0.064356	0.177105	-0.039357	-0.656773	-0.978525	-0.010612	0.012773	-0.205458
23722	-0.042726	0.578475	9.779207	0.089352	0.000777	-0.031115	0.176597	-0.041229	-0.657282	-0.978641	-0.012486	0.012463	-0.204819
23723	-0.078259	0.448692	9.834660	0.122769	-0.023883	-0.034595	0.177242	-0.043754	-0.654984	-0.978753	-0.015137	0.012253	-0.204115
23724	-0.070644	0.366847	9.814382	0.105471	-0.043131	-0.049414	0.175952	-0.046404	-0.653952	-0.978917	-0.017510	0.012730	-0.203107
23725	0.137156	0.256112	9.670757	0.039854	-0.068745	-0.046000	0.174929	-0.048804	-0.654457	-0.979082	-0.018720	0.013724	-0.202139
23726	0.349052	0.304654	9.673416	-0.020513	-0.070614	-0.049066	0.172479	-0.049857	-0.655461	-0.979274	-0.018738	0.015251	-0.201096
23727	0.653059	0.247745	9.737859	0.009317	-0.060487	-0.047994	0.171568	-0.047978	-0.655837	-0.979454	-0.019316	0.016231	-0.200083
23728	0.576111	0.214452	9.895086	0.012987	-0.026729	-0.062797	0.169765	-0.048506	-0.657103	-0.979698	-0.019819	0.016758	-0.198793
23729	0.440840	0.276956	9.961905	-0.077883	0.026090	-0.089189	0.168710	-0.045005	-0.655813	-0.980099	-0.018352	0.016393	-0.196978
23730	0.325188	0.261977	9.869409	-0.098672	0.036954	-0.117001	0.171420	-0.041568	-0.656857	-0.980611	-0.016431	0.016094	-0.194611
23731	0.339903	0.198645	9.631041	-0.042817	0.004172	-0.100971	0.173231	-0.041321	-0.656871	-0.981027	-0.015734	0.016027	-0.192567
23732	0.260159	0.247148	9.791789	-0.070796	-0.065319	-0.092707	0.172319	-0.038114	-0.658142	-0.981389	-0.014747	0.017633	-0.190651
23733	0.240804	0.266732	9.902290	-0.093709	-0.078098	-0.072503	0.169851	-0.034881	-0.658505	-0.981672	-0.013356	0.019384	-0.189121
23734	0.213880	0.353300	9.908053	-0.081501	-0.079916	-0.072443	0.167263	-0.032862	-0.660019	-0.981939	-0.012206	0.021322	-0.187594
23735	0.271657	0.372974	10.000075	-0.023553	-0.068925	-0.088779	0.164925	-0.029899	-0.660511	-0.982257	-0.012176	0.022618	-0.185773
23736	0.346920	0.257488	9.951155	-0.007581	-0.054319	-0.107169	0.163637	-0.029365	-0.662036	-0.982636	-0.012398	0.023769	-0.183599
23737	0.349029	0.317323	9.860806	-0.023258	-0.054365	-0.122017	0.162078	-0.027478	-0.662279	-0.983070	-0.012340	0.024766	-0.181126
23738	0.537054	0.315199	9.833730	0.013534	-0.067091	-0.121803	0.160785	-0.027996	-0.662013	-0.983477	-0.013029	0.026088	-0.178670
23739	0.696588	0.219030	9.757064	0.036976	-0.081595	-0.095809	0.158074	-0.027183	-0.664038	-0.983773	-0.014248	0.027426	-0.176733
23740	0.711146	0.194650	9.653650	0.019927	-0.041302	-0.060885	0.157683	-0.026906	-0.663523	-0.983964	-0.014939	0.028234	-0.175482
23741	0.783378	0.219419	9.820284	-0.006511	-0.026653	-0.038892	0.156527	-0.026646	-0.665561	-0.984096	-0.015078	0.028682	-0.174655
23742	0.913627	0.205511	9.898110	0.012032	0.000761	-0.053602	0.155877	-0.026366	-0.665044	-0.984285	-0.015462	0.028691	-0.173555
23743	0.832258	0.074946	9.751510	0.036668	-0.021173	-0.062667	0.155742	-0.026487	-0.663892	-0.984485	-0.016442	0.028903	-0.172287
23744	0.807817	0.144547	9.718655	-0.018689	-0.009316	-0.048204	0.157300	-0.027443	-0.664160	-0.984657	-0.016253	0.029218	-0.171271
23745	0.792927	0.233413	9.686159	-0.022285	0.000740	-0.046396	0.155874	-0.024768	-0.665683	-0.984830	-0.015987	0.029229	-0.170296
23746	0.710705	0.291131	9.729404	0.023300	-0.017522	-0.053527	0.154705	-0.025146	-0.664651	-0.984999	-0.016655	0.029561	-0.169193
23747	0.773227	0.327721	9.840909	0.025394	-0.009377	-0.086754	0.154970	-0.025956	-0.665165	-0.985283	-0.017393	0.029609	-0.167448
23748	0.638174	0.344551	9.916691	-0.000751	-0.024991	-0.096098	0.157551	-0.025440	-0.664161	-0.985593	-0.017637	0.030154	-0.165488
23749	0.643192	0.306365	10.002608	0.013298	-0.017670	-0.096037	0.155999	-0.025690	-0.664149	-0.985899	-0.018174	0.030407	-0.163548
23750	0.734819	0.299218	9.969761	-0.038594	0.009763	-0.074188	0.157034	-0.023710	-0.665564	-0.986165	-0.017544	0.030397	-0.162010
23751	0.836730	0.154835	9.896682	-0.078279	0.024449	-0.039330	0.157789	-0.020492	-0.663777	-0.986338	-0.016100	0.030153	-0.161147
23752	0.809291	-0.163053	9.810362	0.010465	0.031115	0.029418	0.158183	-0.019445	-0.665699	-0.986264	-0.016307	0.029599	-0.161683
23753	0.780338	-0.166223	9.603632	0.104154	0.041477	0.106478	0.158708	-0.022651	-0.664809	-0.985910	-0.018289	0.028499	-0.163811
23754	0.562306	0.074852	9.880999	0.070443	0.030530	0.147831	0.158844	-0.025320	-0.664044	-0.985418	-0.019612	0.027804	-0.166716
23755	0.697145	0.109001	9.940340	-0.009908	0.048689	0.128941	0.158067	-0.026903	-0.662759	-0.985020	-0.019294	0.026955	-0.169224
23756	0.633891	0.231540	9.934268	-0.044507	0.011972	0.083593	0.157693	-0.030512	-0.663013	-0.984763	-0.018451	0.026985	-0.170799
23757	0.541637	0.368364	9.901723	-0.077628	0.001815	0.060359	0.156916	-0.029307	-0.663774	-0.984590	-0.016997	0.027264	-0.171900
23758	0.683579	0.426305	9.879858	-0.040707	-0.013700	0.043960	0.157813	-0.026910	-0.663780	-0.984451	-0.016337	0.027772	-0.172677
23759	0.806218	0.483847	9.752200	0.004725	-0.013618	0.046040	0.155747	-0.026763	-0.664788	-0.984288	-0.016586	0.028079	-0.173535
23760	0.835444	0.416201	9.650717	-0.023503	-0.009926	0.068046	0.154199	-0.028083	-0.664776	-0.984059	-0.016239	0.028461	-0.174800
23761	1.062530	0.316014	9.766640	-0.005838	-0.008065	0.064453	0.153161	-0.028730	-0.663744	-0.983834	-0.016266	0.028727	-0.176016
23762	0.503964	0.175535	9.812261	0.007357	-0.008147	0.060813	0.151874	-0.027666	-0.665781	-0.983619	-0.016523	0.028964	-0.177150
23763	0.407922	0.093391	9.764609	0.059368	-0.028293	0.027885	0.151103	-0.029129	-0.665775	-0.983487	-0.017916	0.029376	-0.177677
23764	0.745187	0.137375	9.768373	0.063957	-0.019153	0.006678	0.151749	-0.031258	-0.663990	-0.983435	-0.019357	0.029610	-0.177775
23765	0.856187	0.113600	9.785877	0.008955	-0.011917	-0.005604	0.150594	-0.032327	-0.665261	-0.983448	-0.019711	0.029882	-0.177619
23766	0.802293	0.298977	9.859979	-0.072629	0.002627	0.002254	0.149038	-0.031772	-0.664993	-0.983475	-0.018391	0.030171	-0.177561
23767	0.770164	0.464758	9.818801	-0.064879	-0.006496	0.005068	0.149680	-0.029645	-0.665509	-0.983480	-0.017277	0.030612	-0.177573
23768	0.729105	0.478880	9.751410	-0.017560	-0.006469	-0.003923	0.149161	-0.029770	-0.665249	-0.983503	-0.017076	0.030882	-0.177417
23769	0.710224	0.386883	9.591533	-0.020332	0.000880	0.008978	0.148639	-0.028030	-0.665628	-0.983481	-0.016826	0.031024	-0.177535
23770	0.739349	0.346151	9.622436	-0.000229	0.010057	0.014605	0.148892	-0.027621	-0.664606	-0.983444	-0.016895	0.030914	-0.177754
23771	0.672279	0.259681	9.699803	0.022577	0.011898	0.016564	0.149418	-0.029238	-0.665250	-0.983387	-0.017451	0.030693	-0.178052
23772	0.730300	0.228910	9.812721	0.024468	0.024671	0.007328	0.149685	-0.030584	-0.665765	-0.983375	-0.017959	0.030205	-0.178155
23773	0.846272	0.171325	9.788994	0.010727	0.002688	-0.013004	0.149294	-0.031238	-0.664738	-0.983421	-0.018330	0.030206	-0.177860
23774	0.759240	0.221382	9.704878	-0.024397	0.022755	-0.011372	0.149551	-0.031369	-0.664229	-0.983492	-0.017895	0.029924	-0.177563
23775	0.715645	0.267191	9.760318	-0.036586	0.027280	-0.019751	0.150327	-0.030183	-0.665130	-0.983593	-0.017250	0.029614	-0.177117
23776	0.628918	0.257483	9.785774	-0.022660	0.035525	-0.012314	0.150580	-0.028581	-0.665131	-0.983674	-0.016805	0.029073	-0.176797
23777	0.614901	0.171539	9.986053	-0.002475	0.024583	-0.003887	0.151099	-0.028855	-0.665136	-0.983706	-0.016828	0.028699	-0.176681
23778	0.870922	0.068972	10.092611	0.037023	-0.004577	0.001909	0.153163	-0.028866	-0.664000	-0.983693	-0.017690	0.028742	-0.176658
23779	0.928727	0.070822	9.896362	-0.051969	0.000737	-0.035461	0.153159	-0.028062	-0.663744	-0.983839	-0.016831	0.029022	-0.175886
23780	0.744843	0.209488	9.752581	-0.106502	0.004347	-0.024680	0.153166	-0.026482	-0.666303	-0.983971	-0.014853	0.029385	-0.175265
23781	0.605047	0.209452	9.823280	-0.039900	0.006204	-0.031735	0.153673	-0.026468	-0.664259	-0.984099	-0.014209	0.029519	-0.174574
23782	0.576362	0.156288	9.769464	0.029274	0.004446	-0.033226	0.154328	-0.025428	-0.666567	-0.984220	-0.014908	0.029403	-0.173853
23783	0.523312	0.155820	9.663354	0.023061	0.008104	-0.029572	0.154707	-0.025148	-0.664907	-0.984322	-0.015492	0.029274	-0.173242
23784	0.619726	0.161154	9.760336	0.017807	0.002636	-0.024051	0.154969	-0.025689	-0.665165	-0.984413	-0.015965	0.029236	-0.172690
23785	0.783890	0.113799	9.886013	0.018036	0.008097	-0.038817	0.154967	-0.025155	-0.665292	-0.984547	-0.016451	0.029126	-0.171895
23786	0.755129	0.080159	9.914075	-0.008990	0.000730	-0.046326	0.153545	-0.025141	-0.665409	-0.984721	-0.016416	0.029211	-0.170886
23787	0.817776	0.085032	9.895526	-0.014952	-0.002964	-0.062960	0.153930	-0.024607	-0.665156	-0.984940	-0.016294	0.029435	-0.169593
23788	0.735691	0.108660	9.818286	-0.001012	-0.006606	-0.061041	0.154959	-0.024608	-0.664013	-0.985155	-0.016450	0.029633	-0.168287
23789	0.735016	0.247911	9.738626	-0.055364	-0.010318	-0.063162	0.156506	-0.023286	-0.663896	-0.985380	-0.015555	0.030143	-0.166962
23790	0.816904	0.257256	9.609912	-0.036402	0.001667	-0.039085	0.155469	-0.020882	-0.665295	-0.985537	-0.014972	0.030304	-0.166053
23791	0.836188	0.259914	9.672534	0.038833	-0.004631	-0.031312	0.155729	-0.021949	-0.664785	-0.985627	-0.015903	0.030411	-0.165415
23792	0.896718	0.212677	9.893252	0.039784	0.011817	-0.029484	0.155739	-0.023562	-0.665554	-0.985733	-0.016783	0.030121	-0.164747
23793	0.860796	0.162019	9.873006	-0.041616	0.037309	-0.031781	0.156767	-0.021834	-0.665433	-0.985873	-0.015990	0.029680	-0.164065
23794	0.682154	0.219543	9.915348	-0.048605	0.018987	-0.034566	0.155725	-0.019419	-0.665808	-0.986030	-0.015106	0.029539	-0.163230
23795	0.619277	0.260116	9.857726	0.000257	-0.006519	-0.020440	0.154947	-0.020204	-0.664906	-0.986093	-0.015278	0.029825	-0.162782
23796	0.609572	0.269391	9.761759	-0.010315	-0.013826	-0.016790	0.155217	-0.021555	-0.666061	-0.986154	-0.015246	0.030211	-0.162343
23797	0.793079	0.204840	9.772166	0.000132	-0.006450	-0.005664	0.155719	-0.019672	-0.664400	-0.986168	-0.015410	0.030502	-0.162186
23798	0.841068	0.253174	9.809295	0.015866	0.004539	-0.005602	0.154430	-0.020730	-0.664646	-0.986200	-0.015827	0.030444	-0.161962
23799	0.860321	0.257869	9.763937	0.001806	0.005453	-0.001982	0.154298	-0.019926	-0.664645	-0.986209	-0.015989	0.030506	-0.161883
23800	0.789956	0.359095	9.860707	-0.036921	0.009098	0.016265	0.153652	-0.018860	-0.665663	-0.986188	-0.015337	0.030537	-0.162065
23801	0.652835	0.298544	9.820175	-0.026478	0.016416	0.021842	0.153396	-0.019924	-0.665406	-0.986135	-0.014900	0.030481	-0.162441
23802	0.677668	0.136755	9.626124	-0.010771	0.013726	0.029320	0.152882	-0.019926	-0.666169	-0.986062	-0.014742	0.030339	-0.162920
23803	0.714404	0.016741	9.682388	-0.000180	0.024702	0.028441	0.154049	-0.019678	-0.666818	-0.985984	-0.014782	0.030038	-0.163445
23804	0.625696	-0.079191	9.819426	0.029748	0.022864	0.021211	0.153795	-0.021411	-0.666561	-0.985936	-0.015397	0.029581	-0.163761
23805	0.673760	-0.050406	9.767474	0.001960	0.017297	-0.003838	0.153277	-0.021668	-0.666173	-0.985958	-0.015502	0.029410	-0.163649
23806	0.832550	0.017562	9.853915	-0.018896	0.030048	-0.019650	0.154178	-0.020874	-0.665924	-0.986066	-0.015158	0.028958	-0.163110
23807	0.779503	0.022406	9.894291	-0.004889	0.011781	-0.016785	0.154819	-0.018744	-0.666184	-0.986129	-0.015141	0.028925	-0.162737
23808	0.750111	0.118370	9.835358	-0.019816	0.008103	-0.019629	0.154297	-0.019262	-0.665029	-0.986225	-0.014850	0.028910	-0.162184
23809	0.694182	0.219107	9.781045	-0.061018	0.013532	-0.022621	0.156110	-0.019815	-0.664915	-0.986323	-0.013724	0.029026	-0.161665
23810	0.652566	0.353727	9.777743	-0.064675	0.015371	-0.015268	0.156871	-0.016607	-0.664152	-0.986417	-0.012523	0.029013	-0.161189
23811	0.705621	0.349055	9.787774	-0.007042	0.019134	-0.000213	0.157007	-0.016356	-0.665689	-0.986431	-0.012447	0.028847	-0.161144
23812	0.715172	0.368320	9.788133	-0.003627	0.008196	0.009050	0.157141	-0.017429	-0.665818	-0.986422	-0.012460	0.028785	-0.161205
23813	0.788062	0.248297	9.820733	0.004287	0.020101	0.012771	0.158292	-0.015026	-0.664930	-0.986391	-0.012611	0.028571	-0.161422
23814	0.740123	0.190422	9.807473	-0.005427	0.019198	0.023799	0.157263	-0.016619	-0.664923	-0.986342	-0.012545	0.028301	-0.161777
23815	0.730303	0.228967	9.829523	-0.000228	0.006420	0.029380	0.157010	-0.017291	-0.665561	-0.986250	-0.012646	0.028381	-0.162315
23816	0.696821	0.171015	9.785195	-0.005448	0.019198	0.025644	0.156745	-0.016877	-0.664535	-0.986191	-0.012579	0.028111	-0.162721
23817	0.692177	0.135035	9.818250	0.000777	0.010048	0.020154	0.157273	-0.017700	-0.666075	-0.986131	-0.012694	0.028115	-0.163079
23818	0.706691	0.122937	9.789413	0.001583	0.020120	0.025681	0.157909	-0.016890	-0.664544	-0.986071	-0.012762	0.027804	-0.163486
23819	0.687523	0.098874	9.798498	-0.006089	0.011835	0.007198	0.157780	-0.017421	-0.664288	-0.986055	-0.012739	0.027795	-0.163585
23820	0.723612	0.113381	9.799038	-0.005337	0.006391	0.020131	0.158168	-0.015831	-0.665314	-0.986008	-0.012718	0.027777	-0.163876
23821	0.653713	0.113339	9.827188	-0.008784	0.008188	0.014570	0.155843	-0.016610	-0.665551	-0.985966	-0.012647	0.027852	-0.164118
23822	0.658548	0.108373	9.779160	-0.006883	0.006325	-0.002028	0.156751	-0.016092	-0.666326	-0.985990	-0.012609	0.027834	-0.163983
23823	0.701749	0.146837	9.746499	0.001023	0.004501	-0.007523	0.156887	-0.017701	-0.666584	-0.986016	-0.012754	0.027947	-0.163794
23824	0.701475	0.204557	9.742506	-0.006148	-0.002780	0.007216	0.157133	-0.015953	-0.665305	-0.986005	-0.012754	0.028108	-0.163835
23825	0.730426	0.202472	9.819552	-0.012324	0.004542	0.014557	0.158951	-0.016516	-0.666088	-0.985962	-0.012628	0.028272	-0.164074
23826	0.643788	0.173494	9.837539	0.008737	0.000886	0.010975	0.158432	-0.017570	-0.665061	-0.985935	-0.012908	0.028313	-0.164210
23827	0.634479	0.103767	9.853275	-0.006880	0.004495	0.000742	0.159080	-0.018906	-0.664299	-0.985936	-0.012895	0.028453	-0.164179
23828	0.668360	0.074910	9.836386	0.005293	0.008193	0.010030	0.158046	-0.018100	-0.665058	-0.985917	-0.013084	0.028362	-0.164295
23829	0.706685	0.113494	9.832606	0.005235	-0.010147	-0.001900	0.158837	-0.018104	-0.664800	-0.985915	-0.013355	0.028751	-0.164216
23830	0.740467	0.103750	9.777581	0.003502	0.009953	-0.007475	0.157543	-0.017825	-0.665046	-0.985955	-0.013513	0.028626	-0.163985
23831	0.696876	0.147006	9.789782	-0.013226	0.009946	-0.000180	0.159352	-0.017572	-0.664548	-0.985964	-0.013350	0.028684	-0.163934
23832	0.665198	0.221741	9.855339	-0.012537	0.011809	0.016427	0.159098	-0.017845	-0.665314	-0.985930	-0.013172	0.028581	-0.164170
23833	0.629273	0.171025	9.818290	0.001449	0.006347	0.020199	0.159352	-0.017971	-0.664292	-0.985866	-0.013301	0.028663	-0.164529
23834	0.677389	0.190302	9.799808	-0.009962	0.008176	0.021986	0.160131	-0.017320	-0.665194	-0.985811	-0.013182	0.028625	-0.164871
23835	0.629427	0.151797	9.832300	0.019208	0.004560	0.014715	0.160112	-0.017983	-0.664434	-0.985760	-0.013670	0.028679	-0.165131
23836	0.658383	0.147184	9.873309	0.015574	0.011906	0.029452	0.159726	-0.017983	-0.664815	-0.985675	-0.014039	0.028486	-0.165640
