# Supplementary material for: Identification of Haptic Based Guiding Using Hard Reins
Source: PLoS One. 2015 Jul 22;10(7):e0132020. doi: 10.1371/journal.pone.0132020 (PMC4511788; doi:10.1371/journal.pone.0132020)
Supplement: S2 File — (ZIP) [file pone.0132020.s002.zip › MotionData2/Subject11/T18/sync18.txt]

// Start Time: 0
// Sample rate: 25.0Hz
// Scenario: 4.0
// Firmware Version: 2.6.1
Counter	Acc_X	Acc_Y	Acc_Z	Gyr_X	Gyr_Y	Gyr_Z	Mag_X	Mag_Y	Mag_Z	Quat_w	Quat_x	Quat_y	Quat_z
23068	2.878842	-8.868065	3.103656	-0.087507	0.120970	-0.018393	-0.677490	0.828201	-1.014772	0.680654	-0.360625	-0.445345	0.456429
23069	3.101079	-8.781473	3.434736	-0.038187	-0.112278	0.047399	-0.678024	0.830964	-1.013879	0.678750	-0.360420	-0.447007	0.457800
23070	2.640542	-8.775267	3.422966	0.005045	-0.148222	0.040334	-0.681050	0.831713	-1.013288	0.676752	-0.359081	-0.448948	0.459905
23071	2.297471	-8.830038	3.393599	0.018683	-0.014391	0.025398	-0.681050	0.831707	-1.013022	0.676324	-0.358812	-0.448905	0.460787
23072	2.470429	-8.868156	3.444921	-0.045924	0.060455	-0.002654	-0.680399	0.833636	-1.013235	0.676220	-0.359691	-0.448800	0.460355
23073	2.652401	-8.760487	3.435252	-0.002408	-0.050355	-0.000619	-0.680664	0.834151	-1.011218	0.675557	-0.359144	-0.449616	0.460959
23074	2.581871	-8.781207	3.221448	0.051319	-0.045756	0.011094	-0.682629	0.831992	-1.011796	0.675080	-0.357863	-0.449943	0.462333
23075	2.611263	-8.809809	3.140735	-0.092949	0.074834	-0.024838	-0.681319	0.833618	-1.011494	0.675111	-0.359482	-0.450079	0.460896
23076	2.699480	-8.827604	3.340932	-0.009492	0.062945	-0.018487	-0.677901	0.833418	-1.012205	0.675447	-0.359757	-0.449713	0.460547
23077	2.811808	-8.891114	3.214891	0.080165	0.006775	0.018547	-0.678423	0.832499	-1.013959	0.675710	-0.358797	-0.448865	0.461738
23078	2.776086	-8.801957	3.208309	-0.077809	0.050985	0.010382	-0.676844	0.832404	-1.017443	0.675165	-0.360131	-0.449095	0.461272
23079	2.851673	-8.698639	3.243544	-0.104032	-0.033382	0.033608	-0.677382	0.836239	-1.014918	0.673602	-0.361416	-0.450387	0.461292
23080	2.862363	-8.746988	3.253864	0.139869	-0.122452	0.051484	-0.677383	0.836516	-1.014910	0.672694	-0.358594	-0.450634	0.464567
23081	2.715732	-8.904974	3.394963	0.147099	-0.157784	0.044244	-0.679212	0.832355	-1.012890	0.671710	-0.355422	-0.451196	0.467869
23082	2.518631	-8.966790	3.507313	0.025781	-0.163024	0.070395	-0.682098	0.830505	-1.013980	0.669414	-0.353906	-0.452908	0.470648
23083	2.548095	-8.985673	3.510767	-0.086689	-0.074585	0.051153	-0.683547	0.831468	-1.012202	0.667440	-0.354709	-0.454477	0.471335
23084	2.616634	-8.804836	3.338218	-0.140960	0.042397	0.048177	-0.684218	0.835859	-1.009658	0.665994	-0.357122	-0.455183	0.470877
23085	2.611482	-8.751505	3.578335	-0.162829	0.059694	0.060589	-0.680680	0.839158	-1.005866	0.664602	-0.360279	-0.455596	0.470037
23086	2.476172	-8.800097	3.391635	-0.083560	0.094868	0.031040	-0.679510	0.843093	-1.003357	0.664210	-0.362271	-0.455174	0.469470
23087	2.264363	-8.901048	3.202983	0.005370	0.287365	-0.029280	-0.674249	0.842171	-1.004645	0.666930	-0.364511	-0.451611	0.467315
23088	2.147595	-8.891040	3.119902	-0.098393	0.295807	-0.118816	-0.669917	0.844124	-1.003434	0.669634	-0.367226	-0.449715	0.463133
23089	2.156067	-8.805918	3.271146	-0.138051	0.154679	-0.141954	-0.667297	0.846943	-1.002043	0.671113	-0.369130	-0.450046	0.459139
23090	2.318276	-8.708335	3.078032	0.011944	0.226435	-0.151669	-0.667559	0.846811	-1.002044	0.674310	-0.369430	-0.448261	0.455948
23091	2.237036	-8.903996	2.971117	0.109511	0.370878	-0.206991	-0.661500	0.843219	-1.008620	0.680095	-0.369388	-0.443858	0.451679
23092	2.230180	-9.107965	3.347902	0.115559	0.402589	-0.192623	-0.656751	0.838287	-1.015888	0.685935	-0.369492	-0.438990	0.447500
23093	2.540745	-9.005240	3.361469	-0.125223	0.417850	-0.172135	-0.653199	0.837527	-1.016486	0.689974	-0.373361	-0.435712	0.441239
23094	2.926589	-8.821074	3.174563	-0.174503	0.540666	-0.192810	-0.644274	0.842049	-1.017110	0.694712	-0.378569	-0.431483	0.433455
23095	3.073913	-8.646050	3.360677	0.048267	0.370553	-0.140199	-0.637175	0.841794	-1.019064	0.699266	-0.379812	-0.427068	0.429398
23096	3.064967	-8.442329	3.349239	0.040194	0.166180	-0.076116	-0.633485	0.839140	-1.021854	0.701313	-0.379754	-0.425267	0.427895
23097	2.971489	-8.380925	3.292959	0.092197	0.169137	-0.034363	-0.630457	0.837736	-1.024063	0.703553	-0.379511	-0.422490	0.427184
23098	3.034771	-8.617628	3.421838	0.242373	0.118948	-0.038641	-0.627941	0.832348	-1.033452	0.706388	-0.376512	-0.419330	0.428272
23099	3.047248	-8.750893	3.461735	0.331444	-0.066965	0.031177	-0.627658	0.826231	-1.038975	0.707860	-0.371386	-0.417341	0.432242
23100	2.903565	-8.821451	3.554129	0.189227	-0.160153	0.083212	-0.629741	0.819866	-1.043415	0.706852	-0.367723	-0.417656	0.436696
23101	2.605228	-8.868086	3.930411	0.071724	-0.166031	0.100546	-0.630520	0.816711	-1.044038	0.704928	-0.365967	-0.418787	0.440183
23102	2.353786	-8.872632	4.076764	0.009952	-0.134441	0.059938	-0.632886	0.816625	-1.044014	0.702953	-0.364813	-0.420493	0.442666
23103	2.405004	-8.813481	3.789077	-0.010052	-0.163147	0.063221	-0.635650	0.817744	-1.041683	0.700759	-0.363920	-0.422549	0.444918
23104	2.417326	-8.755041	3.456879	0.094129	0.280039	0.082300	-0.632227	0.815888	-1.042713	0.702637	-0.365420	-0.417547	0.445448
23105	2.769723	-8.865108	3.863232	-0.052101	0.271386	0.095849	-0.619606	0.815858	-1.047919	0.703471	-0.369248	-0.413631	0.444628
23106	2.449302	-9.089377	3.797330	-0.494868	-0.353627	0.121485	-0.619635	0.824675	-1.039516	0.695297	-0.373645	-0.422475	0.445495
23107	2.252832	-8.758018	3.524058	-0.529361	-0.729572	0.066847	-0.634932	0.839609	-1.022754	0.684272	-0.374902	-0.436896	0.447596
23108	2.312036	-8.106472	3.369333	0.183323	-0.557301	0.032132	-0.646907	0.842870	-1.013991	0.680084	-0.367365	-0.442902	0.454276
23109	2.524609	-8.549212	3.434551	0.640106	-0.067138	-0.001344	-0.651337	0.830700	-1.022849	0.683951	-0.357894	-0.438093	0.460649
23110	2.529187	-9.214147	3.752587	0.375573	-0.019746	0.005221	-0.651560	0.818459	-1.032822	0.686040	-0.352319	-0.435139	0.464623
23111	2.503401	-8.899083	3.715724	0.096693	0.002811	0.004484	-0.656009	0.812658	-1.041478	0.686504	-0.350948	-0.434284	0.465774
23112	2.492501	-8.637172	3.453483	-0.097736	0.112571	-0.042282	-0.658118	0.814331	-1.039803	0.686769	-0.352622	-0.434277	0.464122
23113	2.689431	-8.648147	3.594387	-0.028318	0.176099	-0.069994	-0.650756	0.814178	-1.040425	0.688543	-0.353930	-0.432733	0.461936
23114	2.690800	-8.808296	3.783365	-0.091699	0.148661	-0.060642	-0.649711	0.816057	-1.038779	0.689342	-0.355711	-0.432280	0.459796
23115	2.702290	-8.890608	3.832474	-0.124017	0.133467	-0.032550	-0.645122	0.820102	-1.038437	0.689710	-0.358256	-0.431931	0.457589
23116	2.760169	-8.661420	3.659234	-0.007220	0.059074	-0.004387	-0.644995	0.821144	-1.035609	0.689783	-0.358500	-0.431561	0.457637
23117	2.631289	-8.537558	3.529193	0.060572	-0.075495	-0.005009	-0.646043	0.820063	-1.035764	0.689416	-0.356815	-0.432211	0.458893
23118	2.729008	-8.589191	3.455564	0.021871	-0.120920	0.021083	-0.646039	0.818877	-1.038465	0.687931	-0.355252	-0.433848	0.460784
23119	2.671143	-8.582945	3.586114	0.149929	-0.110739	0.012719	-0.649852	0.819101	-1.038415	0.687719	-0.352156	-0.434032	0.463298
23120	2.524820	-8.762774	3.686472	0.274431	-0.020895	0.017257	-0.651666	0.811116	-1.045039	0.688892	-0.347995	-0.431971	0.466613
23121	2.759282	-8.833749	3.824167	-0.152629	-0.164667	0.076832	-0.654295	0.810856	-1.043153	0.685486	-0.349101	-0.435260	0.467747
23122	2.746551	-8.690782	3.764935	-0.296049	-0.112223	0.064339	-0.656158	0.817966	-1.037047	0.681364	-0.352271	-0.439473	0.467452
23123	2.487972	-8.608097	3.737124	-0.262612	0.066886	0.023208	-0.654339	0.824268	-1.029544	0.679680	-0.356551	-0.440977	0.465237
23124	2.465515	-8.715314	3.621719	-0.189138	0.025524	-0.005105	-0.651859	0.829507	-1.024745	0.678168	-0.358949	-0.442766	0.463899
23125	2.503029	-8.690387	3.382004	-0.122619	-0.035976	-0.012366	-0.653583	0.834317	-1.021244	0.676885	-0.360050	-0.444602	0.463164
23126	2.623922	-8.663912	3.467344	0.124886	-0.087915	-0.056156	-0.654631	0.833239	-1.021532	0.677139	-0.356732	-0.445336	0.464651
23127	2.497517	-8.855506	3.662266	0.132027	-0.006469	-0.039668	-0.658042	0.831458	-1.025145	0.678195	-0.354408	-0.444595	0.465598
23128	2.485012	-8.952818	3.691498	-0.012255	0.052247	-0.018520	-0.655400	0.826995	-1.026515	0.678361	-0.354580	-0.444434	0.465379
23129	2.601768	-8.756540	3.539566	-0.145510	0.036914	-0.019066	-0.655930	0.828370	-1.025534	0.677636	-0.356610	-0.445530	0.463833
23130	2.655318	-8.799278	3.346583	-0.244230	0.114228	-0.015350	-0.655161	0.834638	-1.021615	0.676646	-0.360505	-0.446669	0.461165
23131	2.685227	-8.619138	3.213770	-0.246593	0.177429	0.016863	-0.652289	0.840841	-1.016924	0.676089	-0.365507	-0.446527	0.458171
23132	2.679399	-8.546412	3.362262	0.144890	0.250622	-0.004433	-0.643618	0.842327	-1.017775	0.679039	-0.365489	-0.442140	0.458079
23133	2.651816	-8.823585	3.618624	0.132169	0.130009	-0.021146	-0.642030	0.839479	-1.022145	0.681157	-0.364569	-0.439429	0.458275
23134	2.706140	-8.630850	3.623651	0.198168	-0.010679	0.009967	-0.639523	0.836587	-1.025461	0.682060	-0.361570	-0.437966	0.460703
23135	2.737493	-8.737073	3.673549	0.152804	0.085930	0.006903	-0.640160	0.830045	-1.029656	0.683674	-0.360193	-0.435450	0.461773
23136	2.592976	-8.885398	3.010779	-0.195842	0.082528	-0.011840	-0.638056	0.830365	-1.033665	0.682696	-0.363203	-0.436528	0.459840
23137	2.620569	-9.134789	4.033978	-0.589015	-0.137433	-0.023341	-0.637301	0.840361	-1.022970	0.677204	-0.369611	-0.444079	0.455606
23138	2.668040	-8.789394	2.834257	-0.624322	0.021287	-0.018896	-0.639321	0.854864	-1.006640	0.672485	-0.377711	-0.449926	0.450183
23139	2.333699	-8.601320	2.500073	-0.429825	0.126548	-0.003394	-0.228112	0.714338	-0.693775	0.670189	-0.384464	-0.452229	0.445558
23140	2.836959	-8.771778	2.726188	-0.369119	-0.071644	-0.020494	-0.230640	0.723817	-0.687586	0.667323	-0.389121	-0.456204	0.441749
23141	3.219471	-9.026995	2.544901	-0.112438	-0.033063	-0.053990	-0.232107	0.730072	-0.680846	0.666437	-0.389699	-0.458206	0.440503
23142	3.698860	-9.360606	1.854535	-0.106711	0.082438	0.023607	-0.233170	0.734114	-0.680839	0.665925	-0.391905	-0.458041	0.439491
23143	3.862283	-8.894105	1.307287	-0.142480	0.107236	0.087265	-0.231202	0.735451	-0.680686	0.664835	-0.395384	-0.457401	0.438692
23144	3.141922	-8.392541	1.945670	-0.382531	-0.288113	0.243239	-0.255698	0.752467	-0.691720	0.656720	-0.399929	-0.462866	0.441057
23145	1.446477	-9.673246	2.509818	0.029974	-0.741328	0.154521	-0.640386	0.898884	-0.960622	0.648456	-0.394243	-0.471260	0.449435
23146	0.842813	-8.885458	4.312094	0.365970	-1.416443	-0.150160	-0.664298	0.894330	-0.955832	0.638116	-0.374275	-0.488054	0.463173
23147	1.749775	-7.987956	4.080440	0.805350	-1.229199	-0.126597	-0.700271	0.879589	-0.954156	0.632844	-0.351085	-0.497116	0.478668
23148	2.061857	-8.780983	2.753019	1.630687	0.790474	0.027711	-0.707546	0.853623	-0.981263	0.651152	-0.337845	-0.471206	0.489720
23149	3.543741	-10.690846	4.177530	2.258333	1.661943	0.097744	-0.663217	0.805578	-1.045881	0.679856	-0.324987	-0.426212	0.500523
23150	3.358014	-10.116537	4.237296	0.402103	-0.795539	0.359120	-0.651286	0.774943	-1.075753	0.671638	-0.314297	-0.430828	0.514302
23151	1.146318	-8.253861	3.130104	-1.468654	-1.404191	0.344490	-0.674472	0.789753	-1.051714	0.645996	-0.322158	-0.462348	0.514916
23152	0.428435	-7.562883	4.214794	-1.556538	-0.318605	-0.223388	-0.693667	0.830322	-1.006529	0.634695	-0.336513	-0.483894	0.499769
23153	2.829503	-7.939239	4.089133	-0.162270	0.538152	-0.588892	-0.704244	0.848501	-0.984792	0.644395	-0.338116	-0.482622	0.487348
23154	4.497914	-8.620222	3.288648	0.770340	0.016185	-0.552495	-0.711291	0.832440	-0.996673	0.654764	-0.322767	-0.478738	0.487766
23155	3.795436	-8.632970	3.272005	0.554982	-0.220730	-0.144319	-0.723719	0.813886	-1.009370	0.657408	-0.311783	-0.477200	0.492835
23156	3.178498	-8.469344	3.834280	-0.368546	0.201817	0.069552	-0.714496	0.807671	-1.019527	0.656031	-0.319049	-0.477939	0.489291
23157	3.138269	-8.334274	2.691218	-0.800035	0.063660	-0.173124	-0.710739	0.824865	-1.005442	0.652961	-0.328308	-0.486074	0.479153
23158	2.866858	-9.256811	1.457582	0.158369	-0.376800	-0.445106	-0.731005	0.830998	-0.992764	0.654290	-0.318090	-0.492550	0.477617
23159	3.731570	-10.804226	1.558361	0.562131	0.253282	-0.185322	-0.739633	0.816498	-1.004710	0.661841	-0.311207	-0.485157	0.479312
23160	3.421583	-10.309753	2.430812	-0.281688	0.629458	0.134502	-0.723851	0.814386	-1.012948	0.664352	-0.321830	-0.478989	0.475008
23161	2.629479	-8.207660	1.971875	-0.864390	0.277980	0.052725	-0.711539	0.828291	-1.002927	0.660571	-0.336356	-0.483265	0.465794
23162	2.640955	-6.527868	1.639456	-1.132101	0.394551	-0.149887	-0.707678	0.853611	-0.980596	0.657638	-0.353168	-0.489723	0.450507
23163	3.723158	-6.959685	1.697578	-0.047329	0.996029	-0.225077	-0.696283	0.866775	-0.973651	0.668691	-0.360417	-0.478757	0.440163
23164	4.835719	-8.201565	2.414976	1.182031	0.744637	-0.134633	-0.679526	0.848256	-0.998799	0.684999	-0.349557	-0.459385	0.444467
23165	4.521830	-9.454826	2.520697	1.094103	0.328501	0.122466	-0.669179	0.819799	-1.031513	0.694171	-0.338390	-0.444487	0.453928
23166	4.709611	-9.558328	1.482700	-0.209815	0.654806	0.143439	-0.651794	0.809674	-1.042420	0.696944	-0.348294	-0.436506	0.449915
23167	4.847999	-8.679571	1.749876	-1.067640	0.437457	-0.060517	-0.637398	0.829556	-1.029170	0.693461	-0.366323	-0.440746	0.436648
23168	4.184472	-7.912440	2.113629	-0.770307	0.026093	-0.079793	-0.633382	0.847016	-1.008688	0.688445	-0.376330	-0.447831	0.428797
23169	3.947854	-8.513708	3.184324	-0.001984	0.187862	-0.246040	-0.633933	0.854910	-1.001773	0.692009	-0.375547	-0.447574	0.423988
23170	2.982558	-11.433853	5.925266	1.308211	0.081131	-0.732127	-0.642537	0.832785	-1.019687	0.708253	-0.351287	-0.440828	0.425025
23171	0.597291	-9.933438	5.879273	-0.703346	0.553894	-0.408722	-0.654341	0.824626	-1.027002	0.711333	-0.362121	-0.442088	0.409185
23172	-0.366253	-8.713182	4.641934	-2.137015	1.882194	-0.612287	-0.634484	0.862839	-0.996455	0.715903	-0.401462	-0.436910	0.367996
23173	1.804245	-7.016049	4.450237	-0.960282	2.515433	-0.354893	-0.596174	0.885628	-0.982588	0.731530	-0.429902	-0.410416	0.334075
23174	4.007159	-7.187103	5.789891	0.252255	1.419303	-0.191522	-0.557276	0.889663	-0.985568	0.745993	-0.433643	-0.389849	0.321661
23175	2.903125	-8.610165	4.748687	1.421838	0.366710	-0.017447	-0.544320	0.867523	-1.012253	0.760891	-0.414259	-0.375404	0.329404
23176	1.969681	-9.508307	3.496962	1.173875	0.707262	-0.035223	-0.522561	0.846704	-1.038730	0.775678	-0.400493	-0.357302	0.332060
23177	1.310988	-9.435162	4.843246	-0.307136	0.534947	-0.081528	-0.508211	0.839898	-1.046301	0.777418	-0.408050	-0.351807	0.324575
23178	1.425046	-8.316559	5.059731	-1.106722	0.288908	-0.112209	-0.507430	0.842292	-1.042638	0.770622	-0.425920	-0.355763	0.313316
23179	1.924151	-7.433774	4.485948	-0.915666	0.703131	-0.185122	-0.498709	0.868719	-1.018995	0.768691	-0.442860	-0.352225	0.298207
23180	2.105594	-7.556707	4.386544	0.133440	0.695680	-0.243798	-0.488474	0.873710	-1.010964	0.775964	-0.443045	-0.343110	0.289597
23181	2.626755	-8.338464	4.884971	0.630470	0.595567	-0.338455	-0.478514	0.882885	-1.003863	0.787418	-0.434130	-0.333209	0.283684
23182	3.504153	-8.594391	4.884941	-0.216299	0.593076	-0.309481	-0.472189	0.878408	-1.008338	0.791028	-0.438682	-0.327976	0.272516
23183	3.046960	-8.000725	5.039722	-1.012805	0.104919	-0.293812	-0.472972	0.876556	-1.011451	0.784260	-0.453006	-0.334405	0.260568
23184	2.207882	-7.668823	5.377304	-0.679239	0.126934	-0.244723	-0.478688	0.895866	-0.989466	0.779997	-0.462514	-0.338376	0.251369
23185	2.734469	-7.642316	5.027431	-0.175376	0.566639	-0.162639	-0.476743	0.903643	-0.979920	0.783038	-0.466652	-0.331922	0.242724
23186	3.268215	-7.467607	4.811440	-0.209955	0.390641	-0.247096	-0.470244	0.925789	-0.954657	0.784706	-0.470084	-0.329319	0.234108
23187	4.367258	-8.076428	3.713756	0.098941	0.105833	-0.200399	-0.473405	0.927946	-0.954952	0.787386	-0.467308	-0.329126	0.230918
23188	4.912024	-9.680661	3.422471	0.468467	-0.162877	0.005868	-0.474131	0.908654	-0.971269	0.790498	-0.459105	-0.329665	0.235915
23189	3.285914	-11.472296	3.532906	0.724369	-1.071421	-0.025236	-0.488814	0.896852	-0.986123	0.790021	-0.441914	-0.343396	0.250317
23190	1.793200	-11.026107	3.243065	0.554293	-1.124048	0.135113	-0.516365	0.881093	-1.003087	0.786130	-0.428222	-0.357283	0.266411
23191	2.454529	-9.382995	3.597537	-0.585221	-0.411304	0.193343	-0.525857	0.889572	-0.994720	0.777071	-0.436310	-0.365229	0.269076
23192	2.188483	-8.145229	2.364618	-1.125989	-0.742483	0.132100	-0.535398	0.912622	-0.968845	0.760663	-0.450487	-0.381772	0.269635
23193	1.862993	-7.809030	1.165557	-0.471142	-0.721729	-0.017689	-0.551074	0.922652	-0.955430	0.750837	-0.453404	-0.395435	0.272581
23194	2.868765	-7.829541	1.870467	0.336478	-0.446270	-0.018936	-0.561066	0.922966	-0.953175	0.750244	-0.445627	-0.400662	0.279321
23195	3.518951	-8.157417	3.125155	0.744670	-0.900415	0.115428	-0.572855	0.910641	-0.966215	0.748749	-0.430068	-0.408917	0.295302
23196	3.127102	-8.470377	2.898884	0.584540	-0.944059	0.242058	-0.591498	0.903043	-0.966909	0.744258	-0.417502	-0.417610	0.312049
23197	2.876369	-8.370611	2.394644	0.306618	-0.596566	0.331881	-0.599619	0.894098	-0.973757	0.739591	-0.411794	-0.421800	0.324831
23198	2.841938	-8.242525	3.042449	0.179561	-0.602977	0.368560	-0.601828	0.885948	-0.978784	0.733314	-0.408155	-0.426682	0.337048
23199	3.215475	-8.604584	3.947147	0.500677	-0.852697	0.295385	-0.608382	0.880092	-0.982890	0.727892	-0.397337	-0.433327	0.352881
23200	3.727177	-8.634140	3.900493	0.589081	-0.722366	0.377722	-0.618729	0.868921	-0.993246	0.723306	-0.386735	-0.436785	0.369436
23201	4.124625	-8.500705	3.998325	-0.014297	-0.525809	0.493691	-0.621240	0.873093	-0.991355	0.714819	-0.387103	-0.440657	0.380798
23202	4.016861	-8.094902	3.895687	-0.471419	-0.698522	0.561888	-0.621142	0.883382	-0.980776	0.700382	-0.393255	-0.449983	0.390296
23203	2.389995	-7.872038	3.449380	0.011848	-1.012298	0.611263	-0.628250	0.885869	-0.973291	0.686363	-0.390308	-0.459145	0.407126
23204	1.042705	-6.678047	3.293139	0.124761	-0.743776	0.574686	-0.632198	0.887029	-0.971611	0.675497	-0.387614	-0.463939	0.422161
23205	1.552748	-7.785024	5.887570	0.391015	-0.273605	0.352961	-0.629310	0.888373	-0.972667	0.672951	-0.382975	-0.461468	0.433028
23206	3.047302	-11.039475	5.900210	2.494435	-0.008975	-0.278134	-0.635916	0.859038	-1.004683	0.693311	-0.346196	-0.441716	0.452056
23207	0.021985	-12.162645	2.975871	1.455168	0.050389	-0.025617	-0.635736	0.803616	-1.054115	0.703698	-0.325896	-0.427672	0.464432
23208	-1.214222	-10.976448	1.884456	-1.096393	0.524203	0.503646	-0.627709	0.801518	-1.061331	0.695909	-0.350227	-0.427235	0.458828
23209	0.858338	-9.810037	3.388124	-1.294276	1.217555	0.342484	-0.592335	0.838464	-1.039392	0.693446	-0.382103	-0.419255	0.444246
23210	1.934531	-8.632586	4.803375	-0.515120	0.634294	0.038521	-0.567299	0.860828	-1.024055	0.694198	-0.395007	-0.414863	0.435829
23211	2.423044	-8.570480	3.364205	0.692920	0.127063	0.145078	-0.556154	0.869756	-1.019505	0.699203	-0.387648	-0.405620	0.443078
23212	2.497725	-8.612941	2.192313	0.604441	-0.263359	0.225419	-0.552288	0.853155	-1.036854	0.699500	-0.378511	-0.402327	0.453389
23213	1.706647	-8.476754	2.682063	-0.105400	-0.457750	0.147843	-0.559734	0.839270	-1.052657	0.693435	-0.377007	-0.408344	0.458550
23214	0.813820	-8.764539	5.102120	-0.362130	-0.453751	0.186113	-0.565545	0.847519	-1.043939	0.685046	-0.379208	-0.416693	0.461822
23215	-0.018771	-8.643690	5.393357	-0.220471	-0.419559	0.144511	-0.571353	0.855088	-1.035776	0.678300	-0.379553	-0.423055	0.465696
23216	-0.244523	-8.410107	3.671047	-0.306142	-0.294173	0.076168	-0.580335	0.867992	-1.021415	0.672558	-0.381451	-0.429463	0.466608
23217	-0.240636	-8.104199	3.765130	-0.489374	0.028394	-0.050550	-0.581682	0.878038	-1.010827	0.669259	-0.387933	-0.433621	0.462139
23218	-0.318091	-7.921010	4.947910	-0.454274	-0.214753	-0.164293	-0.584859	0.885246	-1.007766	0.665159	-0.390442	-0.442099	0.457894
23219	-0.953402	-8.364565	5.064136	0.002677	-0.356488	-0.246715	-0.598020	0.889978	-1.001606	0.664015	-0.385077	-0.448194	0.458172
23220	-0.960065	-8.291883	4.947858	0.136845	0.132438	-0.197193	-0.605492	0.883614	-1.006783	0.667858	-0.382566	-0.446845	0.456003
23221	1.129601	-7.637313	6.333166	-0.426370	0.500963	-0.112248	-0.600263	0.893114	-1.003213	0.669814	-0.391932	-0.444204	0.447684
23222	4.978721	-8.407269	6.497986	-0.230286	0.258996	-0.389832	-0.597798	0.903462	-0.997586	0.673573	-0.393721	-0.445983	0.438614
23223	8.122250	-11.069237	1.464023	1.338952	0.461332	-0.124157	-0.596294	0.886170	-1.018793	0.688939	-0.378409	-0.428330	0.445761
23224	8.710958	-13.075519	1.805285	2.662364	0.517225	-0.061355	-0.577714	0.833082	-1.079681	0.712831	-0.345170	-0.397509	0.463375
23225	6.034062	-12.883562	3.960003	0.548596	-2.114811	0.442616	-0.599133	0.789953	-1.111831	0.694926	-0.320759	-0.418869	0.488610
23226	3.384607	-10.291099	1.582354	-1.376697	-1.930188	0.184561	-0.653215	0.806091	-1.084866	0.667166	-0.322061	-0.457610	0.491690
23227	2.340519	-7.892567	1.464838	-1.088891	-0.677895	-0.166212	-0.682369	0.837226	-1.047591	0.655213	-0.328169	-0.478148	0.484123
23228	1.423835	-6.181054	1.289024	-0.525235	-0.108347	-0.247305	-0.701092	0.854332	-1.025394	0.652859	-0.331468	-0.486402	0.476778
23229	2.879650	-6.513941	0.585289	0.028649	0.543198	-0.011828	-0.697690	0.859391	-1.025806	0.658219	-0.336059	-0.479014	0.473665
23230	5.142147	-7.555243	2.251029	0.869951	-0.086721	0.048172	-0.687664	0.849431	-1.042749	0.662455	-0.324052	-0.471679	0.483387
23231	5.077332	-8.182629	2.316349	1.258359	-1.079304	0.193371	-0.695446	0.816815	-1.069395	0.658038	-0.298412	-0.472342	0.504806
23232	3.086085	-9.160496	2.431104	0.877450	-0.703207	0.237494	-0.714810	0.787939	-1.084337	0.653841	-0.281784	-0.471351	0.520498
23233	2.321102	-9.482493	3.685651	-0.041443	-0.457902	0.177984	-0.730034	0.780144	-1.085875	0.647209	-0.279078	-0.476807	0.525254
23234	2.666930	-8.609717	3.617475	-0.674245	-0.228718	0.187081	-0.735865	0.794838	-1.074156	0.638986	-0.286982	-0.485921	0.522704
23235	3.789757	-7.599073	3.401218	-0.428625	0.174509	0.291817	-0.730130	0.810296	-1.064943	0.634937	-0.296949	-0.486541	0.521493
23236	4.689370	-7.286646	3.284463	0.229076	0.237459	0.274624	-0.712808	0.819697	-1.062979	0.635471	-0.299004	-0.479652	0.526030
23237	4.733118	-7.800432	3.150088	0.681568	-0.404161	0.271953	-0.709874	0.806735	-1.074876	0.632572	-0.288395	-0.476074	0.538549
23238	3.678054	-8.838995	3.164059	0.696847	-0.806744	0.374021	-0.721661	0.793525	-1.085547	0.624487	-0.274215	-0.476645	0.554646
23239	2.857675	-9.475226	3.307348	0.398144	-0.501304	0.358444	-0.731613	0.781130	-1.091152	0.617680	-0.266807	-0.476661	0.565756
23240	2.464883	-8.948351	3.483864	-0.211870	-0.155913	0.276582	-0.733195	0.782655	-1.089621	0.611652	-0.270094	-0.479655	0.568209
23241	2.565118	-8.412567	3.314424	-0.622227	0.322066	0.223500	-0.729817	0.794985	-1.080613	0.608589	-0.283245	-0.481721	0.563326
23242	3.274638	-8.021048	3.350088	-0.361581	0.649602	0.157282	-0.709623	0.811557	-1.080053	0.610664	-0.296227	-0.477120	0.558297
23243	3.414423	-7.790389	3.034943	0.036893	0.433046	0.026270	-0.695183	0.818523	-1.083993	0.614540	-0.300574	-0.471477	0.556511
23244	2.919588	-8.605108	3.856242	0.279902	0.478257	-0.101632	-0.683338	0.814615	-1.094640	0.621562	-0.301283	-0.463229	0.555255
23245	3.041288	-9.364877	5.367532	0.333891	0.915925	-0.162347	-0.666739	0.803929	-1.110616	0.633612	-0.305427	-0.449250	0.550840
23246	3.174600	-9.576111	4.814845	-0.247598	0.788390	-0.381594	-0.647779	0.794594	-1.121249	0.643020	-0.313565	-0.444423	0.539157
23247	2.466192	-9.229863	3.654502	-0.739496	0.581673	-0.462973	-0.638357	0.808428	-1.117456	0.648289	-0.324843	-0.447959	0.523002
23248	1.097815	-7.764447	3.139364	-1.029222	1.015092	-0.186791	-0.623313	0.831681	-1.106904	0.652109	-0.346777	-0.446784	0.504861
23249	0.946873	-8.267224	2.806391	-0.289151	1.311058	-0.110020	-0.592082	0.849147	-1.101781	0.662551	-0.362433	-0.433405	0.491760
23250	1.742257	-9.728510	2.981410	0.965190	0.960625	-0.465616	-0.568370	0.834103	-1.122105	0.681926	-0.354718	-0.414580	0.487109
23251	1.925622	-10.186193	4.444178	0.580935	0.381600	-0.335318	-0.558576	0.813215	-1.139658	0.692236	-0.347495	-0.406237	0.484797
23252	1.705838	-9.462083	3.873602	-0.388911	0.386631	-0.008533	-0.552266	0.813375	-1.140790	0.692456	-0.356326	-0.404910	0.479149
23253	1.666653	-8.865808	2.905193	-0.619035	0.799196	0.055278	-0.533492	0.820756	-1.136776	0.693656	-0.372795	-0.399493	0.469330
23254	1.807826	-8.392357	3.028699	-0.514035	0.602175	-0.138437	-0.514347	0.835348	-1.127211	0.695527	-0.384159	-0.397226	0.459212
23255	1.861683	-8.056345	3.790763	-0.246752	0.107924	-0.193850	-0.509123	0.845863	-1.119480	0.696063	-0.386910	-0.399666	0.453942
23256	1.692674	-8.505970	4.210154	0.318502	0.049112	-0.139363	-0.510602	0.856302	-1.113939	0.699933	-0.381609	-0.397370	0.454495
23257	1.931740	-9.244307	4.658684	0.340067	0.389122	-0.145993	-0.506877	0.842658	-1.127065	0.706728	-0.379073	-0.390093	0.452400
23258	1.951682	-9.098277	4.990329	-0.464311	0.348827	-0.229243	-0.502120	0.834764	-1.132030	0.707684	-0.386753	-0.391319	0.443255
23259	1.653938	-8.239664	4.368211	-0.918733	0.157455	-0.197369	-0.500744	0.856804	-1.115367	0.703270	-0.399394	-0.398833	0.432237
23260	1.946149	-7.948036	3.599996	-0.544272	0.542043	-0.232691	-0.496865	0.876596	-1.099870	0.704931	-0.409634	-0.397950	0.420604
23261	2.584070	-8.256792	4.161014	0.033096	0.649198	-0.267467	-0.480861	0.887074	-1.095193	0.712416	-0.412291	-0.390810	0.412004
23262	2.581093	-8.052924	4.505960	-0.117081	0.169097	-0.391261	-0.477312	0.887476	-1.098151	0.715773	-0.412124	-0.392773	0.404417
23263	2.126730	-7.818414	4.822385	-0.460648	0.159118	-0.537309	-0.482972	0.890086	-1.097604	0.717416	-0.415510	-0.398728	0.392022
23264	3.145462	-8.173759	4.447171	-0.254684	0.738695	-0.531386	-0.482737	0.899117	-1.092793	0.725040	-0.420500	-0.394670	0.376473
23265	5.462139	-8.913448	2.925733	0.295876	0.945198	-0.348428	-0.465640	0.896771	-1.098123	0.737426	-0.420168	-0.381770	0.365941
23266	6.292281	-9.247998	2.043967	0.375297	0.022236	-0.246374	-0.457735	0.891495	-1.105572	0.742349	-0.412766	-0.380945	0.365271
23267	4.181811	-9.140584	2.719690	0.357850	-1.424314	-0.115557	-0.481106	0.883358	-1.114485	0.734944	-0.395627	-0.400585	0.377980
23268	2.218282	-9.952833	3.450180	0.510616	-1.560720	-0.196839	-0.516418	0.868436	-1.123876	0.727406	-0.374433	-0.421156	0.391547
23269	2.546440	-10.616788	3.424342	0.297132	-0.627124	-0.126157	-0.546218	0.856235	-1.130447	0.725155	-0.363826	-0.429153	0.397000
23270	2.422348	-9.570623	2.197224	-0.328920	-0.409788	0.002360	-0.555683	0.856083	-1.126481	0.718914	-0.365125	-0.437925	0.397579
23271	1.835838	-8.037603	1.864412	-0.811867	-0.652344	0.080702	-0.582041	0.876512	-1.102628	0.706290	-0.372076	-0.453355	0.396463
23272	2.129398	-7.862324	2.322163	-0.367812	-0.305847	-0.043079	-0.593402	0.893486	-1.081985	0.700717	-0.374111	-0.461233	0.395349
23273	3.267810	-8.210525	3.060088	0.675817	0.076045	-0.168460	-0.587207	0.888521	-1.089271	0.707536	-0.363522	-0.456296	0.398796
23274	4.218189	-8.756413	2.855094	0.598937	-0.214146	-0.035475	-0.589512	0.869819	-1.105551	0.709938	-0.352836	-0.454968	0.405585
23275	4.166728	-8.937018	2.298914	-0.109442	-0.174962	0.078401	-0.593574	0.865516	-1.107239	0.706719	-0.353542	-0.458083	0.407083
23276	3.984263	-8.289839	2.317315	-0.480888	-0.051085	0.191204	-0.595831	0.872321	-1.099540	0.700912	-0.361367	-0.461650	0.406222
23277	3.796938	-7.642747	2.330755	-0.187201	-0.195165	0.221276	-0.594815	0.883135	-1.088555	0.695727	-0.364291	-0.464626	0.409118
23278	3.746589	-7.794149	2.311098	0.307815	-0.106104	0.168603	-0.589571	0.886859	-1.080773	0.695341	-0.360526	-0.462552	0.415413
23279	3.759184	-8.381272	2.590284	0.624314	0.117498	0.151591	-0.585334	0.877415	-1.090176	0.699398	-0.354029	-0.454955	0.422518
23280	3.563398	-8.399384	2.627736	0.375524	0.212401	0.183288	-0.576227	0.866112	-1.101958	0.702166	-0.352048	-0.447704	0.427301
23281	3.775756	-8.230478	2.652231	-0.111819	0.359129	0.124295	-0.566881	0.862245	-1.105783	0.703301	-0.357615	-0.443117	0.425589
23282	4.622233	-8.321869	3.107297	-0.054822	0.557150	-0.022977	-0.555329	0.866874	-1.101507	0.707760	-0.362725	-0.436099	0.421099
23283	5.108036	-8.410079	3.695679	0.195873	0.393278	-0.140056	-0.541411	0.871614	-1.098320	0.713600	-0.361767	-0.430333	0.417986
23284	4.404465	-9.165532	4.011926	0.356799	0.062258	-0.291784	-0.542441	0.864765	-1.100789	0.718929	-0.354532	-0.428738	0.416691
23285	2.618940	-9.399452	3.381282	0.053055	0.199651	-0.348022	-0.549397	0.861375	-1.103214	0.723727	-0.352181	-0.428337	0.410749
23286	0.165467	-9.480310	3.973291	-0.483604	0.368119	-0.374621	-0.553747	0.864609	-1.094805	0.726250	-0.358786	-0.429799	0.398882
23287	0.189271	-9.285585	5.067634	-0.232518	0.969520	-0.373561	-0.547736	0.875170	-1.083752	0.735515	-0.366503	-0.420457	0.384588
23288	2.476700	-9.428480	5.726146	0.286077	1.459684	-0.164205	-0.518952	0.876009	-1.082323	0.750390	-0.371592	-0.398249	0.374476
23289	2.629494	-9.333652	4.069446	0.223020	0.841249	-0.131226	-0.496184	0.867480	-1.089512	0.759416	-0.373370	-0.385115	0.368198
23290	1.987080	-8.791963	3.557076	-0.347152	1.070631	-0.004108	-0.476086	0.871503	-1.085353	0.764050	-0.385557	-0.372293	0.359125
23291	1.760846	-7.960990	4.687083	-0.746725	0.933845	0.034420	-0.440895	0.883008	-1.077934	0.764576	-0.403789	-0.363224	0.347054
23292	1.730538	-7.269856	4.059993	-0.506787	0.305091	-0.129760	-0.429121	0.900065	-1.059683	0.763214	-0.412377	-0.363509	0.339574
23293	1.825558	-7.775412	4.100416	0.302288	0.240017	-0.241686	-0.430718	0.905423	-1.049907	0.768871	-0.407592	-0.359936	0.336381
23294	2.052984	-9.047877	5.161530	0.431560	0.590374	-0.270005	-0.426869	0.894181	-1.059096	0.778171	-0.402779	-0.350361	0.330858
23295	2.511783	-9.238601	4.991724	-0.189223	0.566806	-0.247437	-0.419109	0.892972	-1.062419	0.782015	-0.407683	-0.344890	0.321402
23296	2.958131	-8.531550	4.249174	-1.159988	0.499880	-0.101609	-0.413634	0.906675	-1.048864	0.776150	-0.427958	-0.345613	0.308212
23297	2.743091	-7.525777	3.890821	-1.382844	0.292939	-0.151358	-0.408745	0.938255	-1.010232	0.766802	-0.449958	-0.350888	0.293989
23298	2.308359	-6.854040	3.978314	-0.735334	0.258802	-0.275904	-0.406996	0.965141	-0.975309	0.763332	-0.460597	-0.353952	0.282652
23299	3.031415	-7.321460	4.408361	0.153365	0.661377	-0.357331	-0.405042	0.970161	-0.966383	0.771258	-0.459295	-0.346368	0.272467
23300	3.693398	-7.343429	4.426431	0.211573	0.324099	-0.575167	-0.404897	0.966117	-0.971573	0.778366	-0.453667	-0.345675	0.262375
23301	4.141628	-7.820731	4.470258	-0.445132	0.158230	-0.850664	-0.428973	0.972969	-0.968551	0.779714	-0.455234	-0.353360	0.244835
23302	6.049412	-10.203792	2.732062	-0.221001	0.784615	-0.430714	-0.436362	0.981158	-0.955555	0.785077	-0.459291	-0.346308	0.229731
23303	5.685268	-11.657192	1.006197	0.616567	0.024254	-0.105662	-0.433595	0.979407	-0.960570	0.791251	-0.448782	-0.344313	0.232306
23304	2.510590	-11.379667	2.598660	0.415620	-1.146446	0.203365	-0.449723	0.967630	-0.975141	0.785720	-0.437993	-0.358871	0.249035
23305	1.728610	-10.087866	4.061935	-0.075447	-0.628036	0.141572	-0.466800	0.964040	-0.976924	0.779621	-0.436979	-0.368058	0.256466
23306	1.965798	-7.908974	2.396919	-0.534268	-0.012690	-0.161924	-0.470228	0.966236	-0.966428	0.775290	-0.443626	-0.372961	0.251041
23307	2.414561	-7.323322	0.885191	-0.718535	-0.082424	-0.281501	-0.475264	0.977801	-0.945762	0.769405	-0.452235	-0.380504	0.242316
23308	3.140756	-8.421748	1.392298	-0.001407	-0.227917	-0.335122	-0.493310	0.988622	-0.928167	0.769063	-0.448424	-0.387328	0.239657
23309	3.636538	-8.946547	3.149156	0.893109	-0.320864	-0.150921	-0.505492	0.975935	-0.943211	0.774925	-0.431975	-0.389468	0.247394
23310	3.479198	-8.811036	3.287713	0.554568	-0.387161	0.112843	-0.513455	0.959665	-0.963345	0.775882	-0.422165	-0.391972	0.257180
23311	3.419180	-8.397187	2.243025	-0.036431	-0.024509	0.201739	-0.515668	0.952617	-0.968071	0.774075	-0.424282	-0.391037	0.260543
23312	3.838873	-8.057046	2.250929	-0.152866	-0.091467	0.066459	-0.513048	0.955078	-0.963095	0.771501	-0.426514	-0.392980	0.261609
23313	4.387599	-7.816470	2.590864	0.137908	-0.465924	0.029473	-0.519758	0.956643	-0.958175	0.768553	-0.422249	-0.399412	0.267400
23314	4.719484	-8.014305	2.852844	0.633735	-0.522632	0.156133	-0.528665	0.947089	-0.967964	0.768607	-0.410782	-0.402910	0.279580
23315	4.330987	-8.317457	2.982803	0.837734	-0.626204	0.386066	-0.535183	0.930697	-0.984123	0.767826	-0.397471	-0.404844	0.297593
23316	3.985329	-8.209714	2.393760	0.514424	-0.376072	0.406188	-0.539864	0.914914	-0.998419	0.766159	-0.390427	-0.404531	0.311322
23317	4.323276	-8.244829	2.534359	0.229667	-0.318780	0.294191	-0.541028	0.909052	-1.001521	0.763217	-0.387344	-0.405972	0.320392
23318	4.909711	-8.491473	2.530145	0.394747	-0.545347	0.273691	-0.544817	0.901930	-1.007563	0.759819	-0.379872	-0.409826	0.332288
23319	4.952025	-8.493178	2.107864	0.428711	-0.638941	0.402275	-0.553727	0.892817	-1.012277	0.754740	-0.372400	-0.413944	0.346895
23320	4.466473	-8.815017	2.843900	0.431495	-0.795369	0.472112	-0.561985	0.885007	-1.014028	0.747744	-0.364071	-0.419559	0.363732
23321	3.729939	-9.905803	5.180945	0.621764	-1.058298	0.239548	-0.584436	0.875740	-1.010602	0.741094	-0.349018	-0.429350	0.380296
23322	3.049164	-8.864783	4.882648	0.107524	-1.290446	0.245405	-0.613061	0.864615	-1.004634	0.728438	-0.339461	-0.445989	0.394002
23323	1.708256	-7.656216	3.771004	-1.133338	-0.743856	0.437127	-0.626649	0.878181	-0.978081	0.710033	-0.353938	-0.462880	0.395377
23324	1.982484	-7.692513	3.676200	-0.479132	-0.550104	0.305098	-0.635141	0.900758	-0.938382	0.698802	-0.358997	-0.472480	0.399449
23325	3.253051	-8.603778	5.108357	0.844854	-0.796106	0.355140	-0.643016	0.895622	-0.930065	0.693982	-0.344147	-0.474343	0.418271
23326	2.702396	-9.385756	3.807331	0.968200	-0.925942	0.538769	-0.658512	0.890076	-0.926601	0.686838	-0.327791	-0.475371	0.441395
23327	1.192613	-9.308818	3.452362	0.209315	-0.709382	0.722000	-0.662583	0.888190	-0.918757	0.674594	-0.325574	-0.478516	0.458200
23328	0.842291	-8.798046	4.698908	-0.324637	-0.676208	0.564966	-0.663645	0.890000	-0.905770	0.660469	-0.328940	-0.487032	0.467310
23329	1.750295	-8.524373	3.925655	-0.149411	-0.362046	0.326864	-0.669205	0.900496	-0.880204	0.652502	-0.330863	-0.490993	0.472965
23330	2.790905	-8.544386	3.389736	0.306830	-0.062008	0.145227	-0.671453	0.903973	-0.872344	0.652299	-0.327537	-0.488094	0.478529
23331	3.435402	-8.828839	3.118029	0.544292	-0.469895	0.146775	-0.677122	0.908261	-0.860158	0.649452	-0.317480	-0.487947	0.489210
23332	3.040274	-9.180668	3.142255	0.328520	-0.952056	0.189970	-0.694211	0.907471	-0.850932	0.640023	-0.305537	-0.495944	0.501056
23333	2.117363	-8.711893	3.885383	0.054640	-0.905815	0.274444	-0.713908	0.899629	-0.839769	0.628156	-0.298567	-0.505132	0.510998
23334	1.645072	-8.701113	3.249864	0.257743	-0.506205	0.290134	-0.727066	0.902078	-0.824492	0.621319	-0.292903	-0.507238	0.520461
23335	1.481254	-8.903220	2.274027	0.240409	-1.155437	0.289529	-0.745864	0.900784	-0.809669	0.607423	-0.280934	-0.517100	0.533593
23336	1.326766	-9.032305	1.644500	0.045856	-1.415805	0.251944	-0.782044	0.907709	-0.773080	0.589858	-0.267606	-0.532313	0.545066
23337	1.476559	-9.471154	3.337146	0.028073	-1.252045	0.133531	-0.823323	0.905752	-0.743105	0.574601	-0.255221	-0.545689	0.554002
23338	1.322454	-8.847773	2.978734	0.731779	-0.659467	0.105066	-0.860206	0.887643	-0.744722	0.569600	-0.240444	-0.544650	0.566655
23339	1.150463	-9.350905	2.883388	0.668373	1.058358	0.153051	-0.875370	0.864305	-0.788302	0.581948	-0.246759	-0.523849	0.570989
23340	2.386074	-9.473960	4.363883	-0.220137	-0.484480	0.257674	-0.882931	0.847654	-0.828828	0.572546	-0.246302	-0.530831	0.574234
23341	2.400293	-9.027136	4.016780	-0.300751	-0.906309	0.101763	-0.901837	0.841361	-0.838000	0.559700	-0.240705	-0.543736	0.577190
23342	3.811437	-8.598460	5.486465	0.592136	0.258134	-0.042179	-0.896525	0.827234	-0.874331	0.565545	-0.236421	-0.534298	0.582057
23343	5.923625	-9.176733	4.681974	1.117812	0.456598	-0.009623	-0.871206	0.805321	-0.923523	0.575280	-0.229142	-0.515673	0.592138
23344	6.636893	-8.911483	3.573082	0.193000	0.114803	0.121297	-0.848004	0.786473	-0.959010	0.575659	-0.229362	-0.511638	0.595177
23345	5.033417	-7.241539	3.561831	-0.856075	-0.977792	0.220926	-0.845140	0.794790	-0.949724	0.558608	-0.229799	-0.531665	0.593703
23346	3.907781	-6.242649	2.540204	-0.810237	-1.025721	0.014119	-0.847545	0.805777	-0.930704	0.543384	-0.226594	-0.552610	0.589925
23347	3.771729	-7.378660	2.154701	0.565717	-0.341235	-0.229948	-0.857797	0.804702	-0.921831	0.544574	-0.213825	-0.550464	0.595573
23348	4.438346	-9.189207	3.849483	1.447862	0.185127	-0.213317	-0.866946	0.788323	-0.935962	0.554835	-0.197657	-0.532011	0.608321
23349	4.322349	-9.409733	4.088265	0.127951	-0.211948	0.075315	-0.864777	0.768485	-0.955525	0.551932	-0.194371	-0.532351	0.611713
23350	4.518281	-7.911257	1.940947	-1.169448	-0.017138	0.166152	-0.862474	0.787729	-0.938695	0.544759	-0.208609	-0.546180	0.601171
23351	4.567800	-6.463720	2.213140	-0.939782	0.083074	0.004766	-0.848040	0.796261	-0.938324	0.541386	-0.219700	-0.556409	0.590798
23352	4.595036	-6.890270	3.538510	0.359528	-0.191284	-0.104330	-0.852521	0.799541	-0.931777	0.541788	-0.212219	-0.554794	0.594670
23353	4.639587	-8.190465	3.294567	1.010223	-0.080488	-0.048486	-0.865135	0.797527	-0.928101	0.545493	-0.199489	-0.543712	0.605821
23354	3.955339	-8.931079	2.918144	0.666684	0.017951	0.165204	-0.867703	0.778560	-0.944652	0.546012	-0.194025	-0.534863	0.614937
23355	4.193597	-8.747156	2.798914	-0.226951	0.294606	0.178260	-0.863231	0.777978	-0.947918	0.545919	-0.201751	-0.533750	0.613499
23356	4.275749	-8.595084	3.685980	-0.557650	0.227643	0.077732	-0.862557	0.773645	-0.959249	0.544821	-0.211253	-0.537890	0.607632
23357	3.847718	-8.204743	4.117562	-0.169056	-0.108514	-0.110557	-0.870854	0.777914	-0.949697	0.544153	-0.210271	-0.541614	0.605259
23358	3.428997	-8.615271	3.973032	0.249917	-0.105552	-0.160389	-0.881543	0.789747	-0.929092	0.545713	-0.204349	-0.540532	0.606848
23359	3.279092	-8.753997	3.199313	0.027050	0.032866	-0.010735	-0.892828	0.783016	-0.926512	0.546183	-0.204026	-0.539904	0.607092
23360	2.833824	-8.645641	2.530192	-0.386982	0.026747	0.093242	-0.900867	0.788459	-0.913996	0.543453	-0.209382	-0.544051	0.604008
23361	2.641414	-8.622369	3.130620	-0.130092	0.057541	0.014704	-0.911762	0.783430	-0.913498	0.543204	-0.211380	-0.544951	0.602725
23362	2.762469	-8.666158	4.357304	0.056555	-0.028134	-0.050734	-0.922798	0.781089	-0.909184	0.543459	-0.209682	-0.544923	0.603113
23363	2.815515	-8.682287	3.405972	-0.153510	0.177762	0.035692	-0.926124	0.792413	-0.891875	0.544161	-0.213635	-0.544659	0.601328
23364	3.165536	-8.998849	2.523780	-0.140974	0.438737	-0.014803	-0.924434	0.798847	-0.890093	0.548200	-0.220080	-0.541759	0.597945
23365	3.399018	-8.921715	3.286088	-0.115745	0.093814	-0.078889	-0.928648	0.800814	-0.887052	0.549483	-0.221380	-0.542448	0.595659
23366	3.322466	-8.675494	3.618830	-0.348325	-0.064998	0.007772	-0.940735	0.798340	-0.881932	0.546845	-0.224324	-0.547400	0.592447
23367	3.136270	-8.630367	3.256574	-0.102957	0.040245	0.005727	-0.947588	0.802438	-0.866276	0.546593	-0.225757	-0.548128	0.591460
23368	3.080824	-8.816288	2.933926	0.037393	-0.022363	-0.001198	-0.951640	0.810745	-0.854531	0.546243	-0.224882	-0.548071	0.592169
23369	2.899457	-8.751644	2.689603	-0.066548	-0.054615	0.044285	-0.961114	0.812526	-0.844110	0.544646	-0.225231	-0.549234	0.592430
23370	2.905469	-8.552494	2.782149	-0.201131	-0.005663	0.104282	-0.965477	0.818987	-0.831201	0.542145	-0.228307	-0.551340	0.591590
23371	2.873604	-8.601580	3.123304	-0.159054	-0.017050	0.076051	-0.969947	0.818885	-0.828356	0.540147	-0.230465	-0.553025	0.591008
23372	2.975836	-8.616710	3.174690	-0.050505	0.072030	0.070750	-0.972860	0.824708	-0.819347	0.539584	-0.232457	-0.552650	0.591093
23373	3.100106	-8.866865	3.348864	-0.082278	0.184784	0.066930	-0.971840	0.834148	-0.808804	0.540271	-0.236066	-0.551262	0.590330
23374	3.033029	-8.797703	3.262047	-0.107265	0.214860	0.064406	-0.967787	0.841440	-0.804357	0.541081	-0.240283	-0.550030	0.589036
23375	3.274934	-8.824900	2.964014	-0.247372	0.272368	0.064290	-0.961369	0.848889	-0.797001	0.541945	-0.246664	-0.549617	0.585981
23376	3.234444	-8.794118	2.613557	-0.312095	0.172706	0.044900	-0.952190	0.856313	-0.791277	0.541484	-0.252376	-0.551299	0.582383
23377	3.307896	-8.739324	3.200244	-0.113805	0.126909	0.023978	-0.947483	0.863705	-0.779641	0.541867	-0.255129	-0.551077	0.581036
23378	3.167469	-8.712724	3.402717	-0.109511	0.177278	0.073847	-0.942392	0.874987	-0.768820	0.542119	-0.259008	-0.550177	0.579936
23379	2.654480	-8.809452	3.012251	-0.058397	0.371166	0.015257	-0.928477	0.881107	-0.759194	0.545561	-0.263880	-0.546667	0.577829
23380	2.713122	-8.881236	2.713744	0.033938	0.445006	0.008943	-0.910354	0.887848	-0.756791	0.550207	-0.268565	-0.541482	0.576144
23381	3.126939	-9.111521	3.394855	0.073643	0.291487	-0.023839	-0.890647	0.892723	-0.759259	0.553883	-0.270618	-0.537469	0.575418
23382	3.127735	-9.116337	3.616339	0.085220	0.065904	0.041939	-0.874093	0.896760	-0.758255	0.554309	-0.270715	-0.535657	0.576651
23383	2.691646	-9.021991	2.701956	-0.056469	0.351959	0.142374	-0.852753	0.902889	-0.758574	0.555981	-0.276677	-0.531542	0.576019
23384	2.205963	-8.962838	2.734744	0.057410	0.277194	0.111414	-0.824904	0.908980	-0.761762	0.557694	-0.280243	-0.527301	0.576537
23385	2.285325	-9.005054	3.045564	0.165685	0.016353	0.054364	-0.805977	0.910518	-0.769121	0.558018	-0.278931	-0.524812	0.579125
23386	2.232121	-9.042449	2.842045	0.143383	-0.005864	0.009966	-0.787706	0.911260	-0.777430	0.558390	-0.277203	-0.523283	0.580976
23387	2.077920	-8.877793	2.624276	0.024435	0.109722	-0.031187	-0.775734	0.908671	-0.785240	0.559872	-0.277676	-0.521859	0.580605
23388	2.202309	-8.928860	3.326441	-0.024450	0.225869	-0.069539	-0.761143	0.909673	-0.795230	0.562645	-0.279677	-0.520122	0.578520
23389	2.628640	-8.892392	3.512693	-0.030106	-0.043550	-0.174736	-0.753415	0.906817	-0.803273	0.563881	-0.277492	-0.521836	0.576822
23390	2.846394	-8.975888	2.884615	0.031584	-0.047933	-0.192281	-0.751036	0.903638	-0.812192	0.565525	-0.274413	-0.523200	0.575448
23391	3.244506	-8.837560	3.223108	-0.012481	-0.087875	-0.100832	-0.747343	0.901326	-0.824029	0.565544	-0.272270	-0.524813	0.574978
23392	3.075645	-8.262864	4.022269	-0.039460	-0.253536	-0.133809	-0.744969	0.899174	-0.829319	0.563953	-0.268232	-0.528979	0.574621
23393	2.480113	-8.506744	3.418583	0.098025	-0.192765	-0.281359	-0.745613	0.895136	-0.833968	0.565526	-0.261695	-0.531424	0.573833
23394	3.120512	-9.092343	2.248888	0.709117	0.549582	-0.249143	-0.741099	0.883781	-0.863550	0.577589	-0.257129	-0.518414	0.575779
23395	4.400681	-8.190408	2.830107	-0.178344	0.059100	-0.201468	-0.733176	0.874696	-0.886573	0.579473	-0.257512	-0.520779	0.571567
23396	4.916280	-8.231987	3.173562	-0.491128	-0.712958	-0.150928	-0.740565	0.882344	-0.874125	0.570916	-0.253289	-0.535478	0.568475
23397	4.378002	-9.355954	2.096916	0.776477	-0.868312	-0.054044	-0.752640	0.875745	-0.876593	0.565904	-0.233583	-0.536733	0.580612
23398	2.869696	-10.223100	2.384501	0.587098	-0.639151	0.138150	-0.759172	0.863188	-0.890902	0.559849	-0.220812	-0.536546	0.591549
23399	1.642776	-9.563228	3.210726	-0.475995	-0.435674	0.281330	-0.759184	0.867012	-0.888383	0.549523	-0.223738	-0.545791	0.591674
23400	2.508485	-8.350972	2.645703	-0.942643	0.045662	0.111208	-0.755029	0.882293	-0.869565	0.544131	-0.235647	-0.555973	0.582483
23401	4.018841	-7.323581	2.484532	-0.140471	0.116345	-0.059474	-0.752137	0.882875	-0.873709	0.545291	-0.237617	-0.556661	0.579935
23402	4.396268	-8.006045	2.597531	0.700113	-0.280148	-0.061201	-0.752372	0.875000	-0.886876	0.545888	-0.225870	-0.551945	0.588511
23403	3.814008	-9.244814	2.213553	0.689931	-0.178798	0.005026	-0.755635	0.868762	-0.901955	0.546765	-0.215976	-0.545784	0.597095
23404	3.355957	-9.291912	2.652328	0.049456	-0.118399	0.003496	-0.752853	0.862683	-0.911770	0.545386	-0.213897	-0.546596	0.598360
23405	3.547845	-8.395174	3.094298	-0.325727	0.063623	-0.005446	-0.752463	0.864198	-0.911726	0.544584	-0.217858	-0.549913	0.594611
23406	3.979054	-7.695621	2.880828	-0.326912	0.303995	-0.088902	-0.748774	0.862483	-0.919282	0.547273	-0.223881	-0.550983	0.588886
23407	4.143024	-7.724247	2.448042	0.068475	0.256226	-0.107442	-0.744564	0.862075	-0.923872	0.551528	-0.224630	-0.547976	0.587435
23408	4.230587	-8.115871	2.381479	0.416048	0.149631	-0.064600	-0.739045	0.863604	-0.929614	0.555512	-0.220918	-0.541835	0.590776
23409	4.363107	-8.521208	2.653348	0.329249	0.203535	0.027398	-0.735066	0.853759	-0.945689	0.558713	-0.219579	-0.535731	0.593816
23410	4.217165	-8.562655	2.981318	-0.104202	0.219794	0.084518	-0.728617	0.852728	-0.955652	0.559337	-0.224086	-0.534268	0.592862
23411	3.735831	-8.217001	3.132417	-0.244910	0.204148	0.092905	-0.725577	0.848504	-0.968075	0.559204	-0.229832	-0.534669	0.590421
23412	3.538281	-8.385628	3.195017	-0.053838	0.308473	-0.033971	-0.721117	0.852661	-0.972523	0.562384	-0.233537	-0.532134	0.588232
23413	3.461330	-9.100592	3.467608	0.212346	0.312160	-0.092306	-0.716780	0.853455	-0.975212	0.567669	-0.233427	-0.526747	0.588049
23414	2.314357	-9.854380	3.799119	0.031601	0.265511	-0.104389	-0.716230	0.846313	-0.984768	0.571571	-0.234913	-0.523977	0.586150
23415	1.327808	-9.614928	4.426501	-0.527534	0.473909	-0.059529	-0.712953	0.849828	-0.984162	0.574565	-0.245534	-0.525098	0.577806
23416	1.637433	-8.866674	3.616866	-0.491285	0.978947	-0.047423	-0.703094	0.850468	-0.985586	0.582564	-0.261742	-0.519786	0.567391
23417	2.543910	-9.034719	3.405269	0.114539	0.956839	-0.022865	-0.683638	0.852154	-0.993881	0.593107	-0.270723	-0.507444	0.563413
23418	2.616667	-9.484831	3.651574	0.189141	0.648684	0.095628	-0.669435	0.851594	-1.001786	0.599312	-0.276547	-0.497208	0.563143
23419	1.811360	-9.213042	3.562239	-0.168044	0.620090	0.121016	-0.655228	0.849583	-1.006808	0.602964	-0.286511	-0.491011	0.559691
23420	1.732028	-8.597946	3.810284	-0.258708	0.535441	0.061827	-0.642360	0.855069	-1.004916	0.605745	-0.296024	-0.487217	0.555034
23421	1.980728	-8.205091	3.713866	-0.224652	0.604578	0.011030	-0.630250	0.850739	-1.009454	0.609956	-0.305354	-0.482298	0.549637
23422	2.008562	-7.986197	3.169138	-0.102054	0.679134	-0.049996	-0.619086	0.854361	-1.009201	0.616125	-0.313371	-0.475552	0.544095
23423	2.047780	-8.432048	3.563602	0.067010	0.562600	-0.133314	-0.607276	0.861310	-1.003521	0.623127	-0.317206	-0.468702	0.539826
23424	2.397558	-8.891678	4.001393	0.058896	0.469555	-0.183512	-0.601477	0.857133	-1.008515	0.629615	-0.319631	-0.463510	0.535332
23425	2.529155	-8.925695	4.024942	-0.463185	0.481017	-0.178031	-0.595973	0.863200	-1.006521	0.632794	-0.328752	-0.463513	0.525975
23426	2.212930	-8.404748	3.857276	-0.674954	0.671798	-0.235772	-0.587329	0.873833	-1.001222	0.636709	-0.341937	-0.463734	0.512476
23427	2.168027	-8.017157	4.363212	-0.313213	0.640234	-0.309120	-0.580396	0.884848	-0.992694	0.643453	-0.349391	-0.460833	0.501525
23428	2.602851	-7.887865	4.760662	-0.241455	0.493744	-0.327625	-0.573851	0.893706	-0.986494	0.649332	-0.354246	-0.459310	0.491846
23429	3.258193	-8.274095	4.210869	-0.243488	0.682945	-0.284099	-0.567828	0.901977	-0.984436	0.656506	-0.361227	-0.454768	0.481353
23430	3.527965	-8.203672	4.146412	-0.390991	0.722533	-0.280833	-0.556021	0.909914	-0.979525	0.662646	-0.370557	-0.451169	0.469078
23431	3.532791	-8.531315	3.605100	-0.271883	0.635225	-0.305747	-0.549727	0.915722	-0.979147	0.669117	-0.377010	-0.447518	0.458120
23432	4.183675	-9.310839	2.995561	0.283244	0.621383	-0.130911	-0.536840	0.915574	-0.985559	0.677745	-0.377562	-0.437717	0.454438
23433	4.315849	-9.721216	1.592341	0.411087	0.207321	-0.099543	-0.530654	0.913394	-0.987297	0.683503	-0.372642	-0.432006	0.455337
23434	2.855678	-10.223336	2.547733	0.483231	-0.460235	-0.120951	-0.532596	0.904369	-0.996885	0.683970	-0.360626	-0.434919	0.461497
23435	1.845649	-10.527853	4.579241	0.583946	-0.604779	-0.282277	-0.549775	0.890772	-1.009640	0.685343	-0.344249	-0.439868	0.467241
23436	3.171207	-10.197994	4.410440	-0.008072	-0.169506	-0.213575	-0.563003	0.875153	-1.022770	0.685577	-0.340744	-0.443899	0.465652
23437	3.165745	-9.096489	1.200952	-0.701494	-0.180307	-0.124726	-0.567899	0.884554	-1.010695	0.680174	-0.347280	-0.453851	0.459107
23438	1.881521	-7.872202	1.258214	-0.676185	-0.211791	-0.068037	-0.572825	0.902610	-0.989021	0.673887	-0.353721	-0.463547	0.453743
23439	1.310981	-7.523129	3.105734	-0.250821	-0.411978	-0.096207	-0.582193	0.912335	-0.974487	0.668978	-0.352271	-0.472156	0.453257
23440	2.387561	-8.052148	3.070552	0.406055	-0.180898	-0.153000	-0.589932	0.906456	-0.976449	0.671272	-0.343597	-0.472117	0.456553
23441	3.631285	-8.604933	2.104442	0.594753	0.108066	-0.122496	-0.590952	0.897238	-0.990716	0.677280	-0.335241	-0.466179	0.459980
23442	4.129997	-9.224470	2.656314	0.298407	-0.060720	0.059286	-0.589341	0.887468	-1.001566	0.677929	-0.331032	-0.464027	0.464230
23443	3.684827	-9.038304	3.276640	0.033311	-0.351670	0.228180	-0.592875	0.882667	-1.006340	0.672572	-0.329231	-0.467140	0.470143
23444	3.061840	-8.093318	3.024161	-0.273679	-0.196841	0.224775	-0.592629	0.887521	-1.000595	0.666547	-0.332973	-0.471054	0.472178
23445	2.824101	-7.473842	3.012194	-0.307430	-0.098643	0.089176	-0.591337	0.894510	-0.992263	0.662543	-0.336777	-0.474850	0.471312
23446	3.070775	-7.525161	3.304149	0.165517	0.094218	0.003426	-0.590559	0.897435	-0.987517	0.664279	-0.335340	-0.472191	0.472564
23447	3.704166	-7.906854	3.504563	0.778163	0.277877	-0.057259	-0.584470	0.885447	-1.002885	0.672427	-0.326805	-0.461654	0.477406
23448	3.872219	-9.030017	3.587988	0.694823	0.105663	-0.132878	-0.583093	0.866941	-1.025598	0.678920	-0.317056	-0.454592	0.481549
23449	3.327766	-9.515518	4.588198	0.141328	0.183392	-0.086260	-0.580041	0.858662	-1.036418	0.682170	-0.315858	-0.451484	0.480666
23450	2.224825	-8.914186	4.405416	-0.472843	0.176118	-0.004907	-0.577561	0.864170	-1.031210	0.680549	-0.323767	-0.453824	0.475470
23451	1.494040	-8.558648	3.123975	-0.544823	0.409965	0.038976	-0.569438	0.872630	-1.021178	0.680144	-0.335219	-0.453284	0.468580
23452	1.141857	-9.234856	3.955828	0.182057	0.512930	-0.101222	-0.558149	0.878139	-1.018735	0.686687	-0.336441	-0.445441	0.465672
23453	2.530200	-9.631858	5.264977	0.824880	0.772917	-0.035093	-0.545097	0.867636	-1.033203	0.699095	-0.331783	-0.427351	0.467502
23454	3.195461	-10.527711	3.869740	0.183343	0.520900	0.156589	-0.527438	0.855356	-1.047247	0.703025	-0.335233	-0.417484	0.468063
23455	2.098368	-9.244391	2.175351	-0.780890	0.445927	0.193982	-0.513271	0.865089	-1.038309	0.699358	-0.351880	-0.417271	0.461481
23456	1.845134	-7.940542	3.880999	-0.936227	0.267385	0.243590	-0.496220	0.877618	-1.027185	0.692360	-0.369199	-0.420595	0.455444
23457	1.985129	-7.204919	4.519948	-0.177695	-0.169825	0.135237	-0.492189	0.891076	-1.013485	0.688169	-0.371165	-0.423639	0.457373
23458	2.246000	-7.794949	3.603387	0.776833	-0.075712	-0.000863	-0.493374	0.891621	-1.011856	0.693015	-0.359578	-0.417701	0.464714
23459	2.386405	-9.071500	3.937425	0.953118	0.124825	0.039886	-0.489874	0.866871	-1.036389	0.700212	-0.347706	-0.406828	0.472541
23460	2.244105	-8.976907	4.743429	-0.109869	-0.015914	0.118764	-0.486165	0.858099	-1.044435	0.697979	-0.349888	-0.407449	0.473697
23461	2.009559	-8.257847	4.836707	-0.796485	-0.212932	0.012816	-0.493010	0.860868	-1.043603	0.690265	-0.358941	-0.417880	0.469119
23462	2.130128	-7.770237	4.663440	-0.614535	-0.050430	-0.167736	-0.498578	0.874446	-1.025527	0.686735	-0.365353	-0.425695	0.462273
23463	2.439610	-7.733067	4.687096	-0.063321	0.008483	-0.275327	-0.500870	0.891849	-1.008300	0.688721	-0.363810	-0.428200	0.458204
23464	2.683605	-7.876739	4.315395	0.221784	-0.014045	-0.237484	-0.508750	0.889295	-1.010022	0.692179	-0.358440	-0.428248	0.457180
23465	3.175450	-8.261036	4.179351	0.014210	-0.045323	-0.085478	-0.512023	0.885009	-1.013317	0.692545	-0.356908	-0.429396	0.456747
23466	3.243632	-8.036498	4.170122	-0.450550	-0.233702	-0.104963	-0.520033	0.881594	-1.013600	0.688038	-0.359942	-0.437649	0.453330
23467	2.641341	-8.532837	4.434572	-0.403901	-0.263925	-0.306433	-0.532695	0.893475	-0.999227	0.685453	-0.360179	-0.447156	0.447747
23468	3.369714	-9.655604	3.943119	0.347946	0.260534	-0.259270	-0.538234	0.898757	-0.994334	0.692374	-0.355267	-0.442482	0.445660
23469	3.510420	-9.410571	1.709693	0.632931	0.158111	-0.192713	-0.537928	0.885894	-1.008065	0.699802	-0.345968	-0.436059	0.447700
23470	3.645213	-8.966269	2.697255	0.200726	-0.285529	-0.232342	-0.545001	0.877929	-1.016495	0.700556	-0.338423	-0.440024	0.448409
23471	4.639815	-9.841329	3.673014	0.807402	-0.841370	-0.267797	-0.567032	0.860159	-1.029859	0.700682	-0.316894	-0.446402	0.457546
23472	3.758796	-9.808714	4.184855	0.993951	-1.166986	-0.233752	-0.597976	0.833515	-1.046333	0.698181	-0.289940	-0.455079	0.470512
23473	1.433682	-9.103468	2.820572	-0.188340	-1.046417	0.052036	-0.626497	0.829894	-1.041459	0.686724	-0.282991	-0.471188	0.475718
23474	1.285200	-9.154681	3.049860	-0.884019	0.191604	0.302695	-0.630760	0.846754	-1.022761	0.680267	-0.299570	-0.475369	0.470659
23475	2.856509	-8.087391	2.493139	-0.860190	0.188281	-0.053911	-0.620709	0.869098	-1.003521	0.677051	-0.312449	-0.481259	0.460832
23476	3.662553	-7.567997	1.676394	-0.101085	-0.523647	-0.126992	-0.634143	0.875813	-0.992765	0.672280	-0.307601	-0.490220	0.461634
23477	3.819213	-8.147528	3.120011	0.750029	-0.235921	-0.035887	-0.645286	0.865832	-0.999880	0.674566	-0.294909	-0.486765	0.470158
23478	3.817431	-8.598891	4.307494	0.642230	-0.142509	0.105816	-0.645111	0.852346	-1.010432	0.675678	-0.285757	-0.482157	0.478881
23479	3.749962	-8.304114	3.220151	-0.286099	-0.086266	0.101525	-0.648263	0.851338	-1.011760	0.671971	-0.289713	-0.485611	0.478230
23480	3.626427	-7.786994	2.663716	-0.636437	0.228180	0.065326	-0.644628	0.865381	-0.998969	0.669546	-0.300866	-0.488407	0.471854
23481	3.718316	-7.311954	3.303154	-0.305025	0.148056	0.040160	-0.639246	0.868310	-0.999071	0.668515	-0.306658	-0.489206	0.468750
23482	3.633945	-7.036748	3.645066	0.336364	0.203636	0.025728	-0.635691	0.867056	-1.002349	0.672061	-0.304147	-0.483340	0.471392
23483	4.077979	-7.395174	3.878003	0.511900	0.508684	-0.024019	-0.628323	0.865918	-1.008463	0.680042	-0.301666	-0.471931	0.473098
23484	4.237363	-8.312172	4.053471	0.332703	0.557356	-0.111794	-0.617509	0.855974	-1.020889	0.688070	-0.301168	-0.462025	0.471584
23485	3.416057	-8.402291	4.284070	0.025166	0.489540	-0.065274	-0.609608	0.852647	-1.028811	0.693143	-0.304658	-0.455585	0.468164
23486	2.137700	-8.114821	4.117527	-0.256940	0.471567	-0.085450	-0.601437	0.847111	-1.037338	0.696395	-0.311666	-0.452145	0.462021
23487	1.911589	-8.720812	4.649465	0.100693	0.837589	-0.203044	-0.590531	0.849365	-1.037658	0.706171	-0.316018	-0.440848	0.455091
23488	2.484964	-10.069515	5.822855	0.932094	0.972341	-0.511753	-0.577364	0.844065	-1.049431	0.724784	-0.306915	-0.421880	0.450010
23489	3.654784	-10.169653	5.796926	0.232999	0.913090	-0.293556	-0.564161	0.827267	-1.067563	0.736225	-0.309153	-0.408327	0.442341
23490	3.614066	-9.500757	3.268330	-0.854771	0.605631	0.187351	-0.549998	0.838378	-1.058316	0.733835	-0.328373	-0.405945	0.434588
23491	2.466416	-8.257123	2.193638	-0.907391	0.533018	0.225847	-0.531113	0.853241	-1.048071	0.729827	-0.348083	-0.404544	0.427241
23492	1.271908	-7.443614	4.278442	-0.239236	0.372697	0.177587	-0.520114	0.867320	-1.038161	0.729405	-0.356007	-0.400112	0.425603
23493	1.430388	-7.462399	6.004291	0.297996	0.184975	-0.027111	-0.512777	0.875038	-1.031340	0.732990	-0.353023	-0.395087	0.426622
23494	2.611372	-8.300324	4.853085	0.508253	0.101179	-0.160681	-0.516293	0.864958	-1.041742	0.738521	-0.345003	-0.390567	0.427804
23495	3.134330	-8.674437	3.892394	0.015504	0.396592	-0.122397	-0.513771	0.857549	-1.047600	0.742526	-0.347206	-0.385453	0.423709
23496	3.275446	-8.215479	4.673058	-0.716320	0.060465	-0.010213	-0.514164	0.856841	-1.046552	0.737826	-0.358077	-0.390867	0.417870
23497	2.886616	-7.630186	5.706067	-0.561916	-0.322392	0.136383	-0.520792	0.873231	-1.029174	0.729886	-0.364657	-0.399357	0.418098
23498	2.367362	-7.173629	5.291980	-0.417838	-0.420311	0.116864	-0.525721	0.892870	-1.010115	0.722260	-0.368002	-0.408295	0.419775
23499	2.299159	-7.242887	4.741665	-0.342042	-0.370189	-0.015159	-0.536272	0.902807	-0.997691	0.716654	-0.369588	-0.416613	0.419816
23500	2.827401	-7.747882	4.626902	-0.091948	-0.327552	-0.070775	-0.547333	0.907277	-0.988099	0.713631	-0.367418	-0.422774	0.420711
23501	3.447960	-8.192900	4.966993	-0.211889	-0.296026	-0.090525	-0.563378	0.908661	-0.984143	0.710197	-0.367009	-0.429434	0.420132
23502	3.358449	-8.655754	4.390112	-0.194948	-0.367775	-0.060820	-0.573125	0.913282	-0.970298	0.705897	-0.366015	-0.436906	0.420541
23503	4.043996	-9.458994	3.098291	0.404131	0.049528	0.095704	-0.575244	0.917752	-0.963606	0.708352	-0.361358	-0.432118	0.425362
23504	4.175053	-10.349929	2.141508	0.713768	-0.374554	0.091340	-0.575604	0.907060	-0.974596	0.709205	-0.348666	-0.430811	0.435731
23505	3.850859	-9.768347	2.902157	0.631649	-0.932993	0.066321	-0.588707	0.893130	-0.982879	0.704667	-0.331886	-0.438066	0.448770
23506	3.304874	-8.739317	3.777777	0.142019	-1.252008	0.143252	-0.610365	0.881164	-0.983543	0.692930	-0.319661	-0.453509	0.460429
23507	2.904853	-8.615677	2.188133	0.093577	-1.373785	0.086744	-0.636796	0.881167	-0.969388	0.679826	-0.306232	-0.471073	0.471326
23508	1.654291	-9.623843	1.870962	0.402102	-0.535111	0.142910	-0.651921	0.881697	-0.959208	0.675617	-0.296894	-0.473807	0.480524
23509	0.885807	-9.477422	3.441972	0.129245	-0.535808	0.077638	-0.658475	0.875058	-0.959344	0.670247	-0.290717	-0.479377	0.486261
23510	1.708809	-8.258624	3.205318	-0.384740	-0.061220	0.128346	-0.659018	0.879827	-0.949063	0.665919	-0.296342	-0.483351	0.484875
23511	3.279439	-7.463235	2.251103	-0.421931	0.593862	-0.016460	-0.648001	0.888342	-0.944391	0.668949	-0.307573	-0.479642	0.477335
23512	4.813832	-7.605294	2.313693	0.222389	0.477869	-0.171112	-0.634332	0.890335	-0.948214	0.676258	-0.307339	-0.472328	0.474472
23513	4.876361	-8.138026	3.402679	0.936708	-0.546324	-0.072890	-0.637979	0.880189	-0.961680	0.677121	-0.288690	-0.471308	0.485833
23514	3.424629	-8.421605	3.807936	0.865103	-0.763246	0.077880	-0.652383	0.861965	-0.974880	0.673781	-0.270090	-0.472819	0.499513
23515	3.101713	-8.553707	3.534280	0.341237	0.167734	0.110567	-0.653401	0.851681	-0.984917	0.675808	-0.268179	-0.466681	0.503560
23516	3.418145	-8.169343	3.348547	-0.289975	0.380440	-0.076673	-0.646017	0.844979	-0.990142	0.678285	-0.275011	-0.465044	0.498029
23517	3.343047	-7.107613	3.155320	-0.559711	0.132337	-0.131289	-0.641591	0.858926	-0.980028	0.677418	-0.282653	-0.469685	0.490519
23518	3.704951	-6.498988	4.206373	0.028973	0.286496	0.022591	-0.634268	0.871133	-0.969468	0.679807	-0.285115	-0.465564	0.489717
23519	4.913933	-7.865188	6.280278	1.243479	0.282140	-0.100311	-0.625156	0.859559	-0.987788	0.690065	-0.269825	-0.450135	0.498380
23520	4.926219	-10.156307	5.672174	1.945540	-0.207613	-0.048092	-0.623177	0.817489	-1.029369	0.698438	-0.240146	-0.433702	0.516155
23521	2.469589	-10.322423	3.961446	0.250555	-0.738331	0.115296	-0.636234	0.789335	-1.052222	0.691713	-0.229915	-0.440999	0.523634
23522	1.634089	-8.293971	3.107021	-1.208740	-0.342779	0.301680	-0.642345	0.808290	-1.032372	0.679501	-0.245439	-0.457051	0.518789
23523	2.611434	-7.674173	4.225009	-0.991379	-0.248431	0.160362	-0.640062	0.833672	-1.004821	0.670255	-0.257755	-0.469976	0.513268
23524	3.848005	-8.319133	5.013914	0.674708	-0.193423	0.091412	-0.641381	0.835066	-1.003829	0.670679	-0.247399	-0.465295	0.522000
23525	3.911621	-9.286489	4.469604	0.868161	-0.314618	0.311418	-0.640526	0.814723	-1.024463	0.668371	-0.235326	-0.458963	0.535961
23526	3.859231	-8.933210	3.156046	-0.260097	-0.649511	0.379144	-0.640812	0.821751	-1.016245	0.656811	-0.235126	-0.468757	0.541832
23527	3.942941	-7.989912	3.396990	-0.948229	-1.229178	0.430679	-0.652057	0.842201	-0.989895	0.635504	-0.238173	-0.493086	0.544311
23528	3.687998	-7.479890	4.150676	-0.375414	-1.119519	0.363351	-0.666937	0.848728	-0.975532	0.618323	-0.234138	-0.509655	0.550552
23529	3.559753	-7.809860	4.423603	0.826343	-1.106426	0.388457	-0.678497	0.845064	-0.973518	0.606069	-0.215579	-0.512356	0.568944
23530	3.358520	-8.481038	3.982051	0.970530	-1.340514	0.410480	-0.693421	0.824745	-0.985445	0.591308	-0.192540	-0.515615	0.589427
23531	2.957117	-8.558735	3.751305	0.177129	-1.194641	0.423167	-0.714737	0.829234	-0.972539	0.574158	-0.180655	-0.525966	0.600888
23532	2.592137	-8.441542	4.008781	-0.371362	-1.269627	0.390978	-0.731067	0.836453	-0.956672	0.554336	-0.173578	-0.543510	0.605953
23533	2.131262	-8.707219	3.707832	0.034177	-0.785859	0.524540	-0.741711	0.834567	-0.954479	0.539086	-0.169397	-0.549927	0.615037
23534	1.929744	-8.764243	3.986079	0.466381	-0.601418	0.548334	-0.740923	0.834868	-0.956343	0.526960	-0.162816	-0.548841	0.628155
23535	2.129931	-9.207301	3.196513	0.204130	-0.582174	0.399102	-0.743409	0.830787	-0.957243	0.515757	-0.157834	-0.551014	0.636763
23536	2.342822	-9.528749	2.594149	-0.132235	-0.150343	0.367196	-0.739646	0.845853	-0.940825	0.508725	-0.161156	-0.553188	0.639696
23537	1.758826	-8.871832	2.893784	-0.439758	-0.433249	0.339762	-0.735746	0.859351	-0.928721	0.497660	-0.164010	-0.562015	0.639980
23538	1.580078	-8.576474	3.401121	0.144319	-0.328303	0.322830	-0.733642	0.858804	-0.925033	0.490024	-0.161828	-0.562459	0.646009
23539	1.735616	-8.646501	3.105575	0.460783	0.066787	0.202555	-0.724958	0.857164	-0.928647	0.489140	-0.160686	-0.555046	0.653335
23540	1.851315	-9.134718	2.898604	0.304447	0.083059	-0.005590	-0.717320	0.853383	-0.934582	0.490835	-0.158553	-0.550371	0.656531
23541	1.945175	-9.266458	3.398273	0.064285	-0.004721	-0.060861	-0.711953	0.860537	-0.925359	0.491276	-0.157479	-0.549627	0.657083
23542	2.157270	-8.852417	3.353522	-0.046965	0.012408	-0.071772	-0.707900	0.866520	-0.912029	0.491941	-0.157139	-0.550457	0.655971
23543	2.488643	-8.458053	3.358308	-0.056154	0.198012	-0.100761	-0.701461	0.866768	-0.904902	0.494741	-0.159491	-0.549409	0.654174
23544	2.755802	-8.171682	3.063498	0.064707	-0.600900	-0.183356	-0.706486	0.873801	-0.879846	0.490439	-0.148788	-0.555157	0.655082
23545	2.444004	-8.424894	3.243570	0.403134	-0.422650	-0.085599	-0.711766	0.878112	-0.856739	0.487517	-0.138652	-0.554084	0.660374
23546	2.882576	-8.591643	3.725198	0.463432	-0.490076	0.002465	-0.721786	0.883963	-0.823405	0.483021	-0.127497	-0.552793	0.666975
23547	3.537306	-8.997171	4.393361	0.553216	-0.741939	-0.170519	-0.739428	0.888046	-0.790041	0.477925	-0.110657	-0.552732	0.673669
23548	2.985605	-9.735404	3.804376	1.170913	-0.760178	0.020660	-0.765179	0.878513	-0.759279	0.471368	-0.089230	-0.544072	0.688357
23549	3.480680	-10.027401	3.739938	0.773273	-0.101073	0.198583	-0.794747	0.870664	-0.731750	0.468359	-0.083029	-0.533769	0.699169
23550	4.216489	-9.028452	5.194231	-0.035140	-0.511312	0.263912	-0.830100	0.861723	-0.693000	0.458832	-0.078816	-0.538685	0.702197
23551	3.284667	-7.710540	3.877702	-0.518529	-1.389430	0.081911	-0.898186	0.848971	-0.636681	0.441217	-0.065206	-0.558137	0.699685
23552	3.178245	-7.654338	2.759676	0.322067	-0.390203	0.158179	-0.956241	0.827019	-0.612736	0.434747	-0.058467	-0.556938	0.705264
23553	5.288664	-8.353816	3.696142	1.302264	0.551487	0.315346	-0.990342	0.803849	-0.651042	0.437319	-0.058665	-0.533009	0.721950
23554	5.437625	-8.695722	4.203901	0.629882	-0.391582	0.254128	-1.011544	0.777338	-0.707850	0.429872	-0.049998	-0.527076	0.731370
23555	4.563118	-8.702124	1.929189	-0.379910	-0.999733	0.155373	-1.040689	0.764009	-0.714332	0.416138	-0.040429	-0.540881	0.729823
23556	3.663583	-8.674673	2.683585	-0.430364	0.188398	0.162111	-1.049580	0.751446	-0.750592	0.415170	-0.048320	-0.545533	0.726425
23557	3.762986	-8.563486	4.170777	-0.194060	-0.012387	0.238420	-1.051929	0.748817	-0.779154	0.410913	-0.052504	-0.548195	0.726551
23558	4.153333	-8.233685	3.260878	-0.197586	-0.180689	0.140006	-1.056530	0.748520	-0.779777	0.406402	-0.052842	-0.552485	0.725813
23559	4.055872	-7.784119	2.094430	-0.589088	0.425711	0.147993	-1.051004	0.750020	-0.802703	0.407829	-0.065543	-0.557414	0.720187
23560	4.151762	-7.918263	2.454587	-0.739983	0.399132	0.165007	-1.033020	0.762022	-0.824507	0.408594	-0.078967	-0.564609	0.712763
23561	2.852843	-7.917563	2.405102	-0.479532	-0.140255	0.058338	-1.018574	0.770117	-0.847726	0.404932	-0.081620	-0.572579	0.708182
23562	1.444077	-8.297538	1.996508	-0.299883	0.400561	0.034406	-1.007545	0.776339	-0.858178	0.408246	-0.089933	-0.573586	0.704448
23563	1.584397	-8.513429	2.098713	-0.490124	1.626054	-0.041477	-0.982205	0.790507	-0.878932	0.425841	-0.116446	-0.567102	0.695338
23564	2.242151	-8.406807	2.356360	-0.400145	1.975259	-0.251295	-0.935421	0.802416	-0.919449	0.450146	-0.144160	-0.556073	0.683644
23565	2.644984	-7.974671	2.976781	-0.349612	1.968421	-0.530670	-0.885859	0.807928	-0.955672	0.477370	-0.168327	-0.544381	0.668904
23566	3.325975	-8.574043	2.297011	-0.174793	2.030154	-0.593489	-0.830239	0.810343	-0.995793	0.506100	-0.190336	-0.528973	0.654081
23567	3.881013	-8.835827	2.229371	-0.283163	2.301483	-0.599275	-0.775537	0.809931	-1.020274	0.536126	-0.216825	-0.511384	0.635643
23568	3.895648	-9.825786	2.911185	-0.409184	2.278837	-0.804900	-0.727829	0.816439	-1.025009	0.566954	-0.241474	-0.495181	0.612412
23569	4.062120	-11.672333	2.528289	-0.188026	2.371886	-1.112990	-0.675225	0.813055	-1.038505	0.601903	-0.261338	-0.475760	0.585720
23570	3.861739	-9.962252	3.587477	-1.181833	2.145811	-1.082242	-0.625292	0.822016	-1.037460	0.627696	-0.289817	-0.468909	0.549662
23571	3.991800	-7.794538	6.289960	-1.544303	2.121174	-1.140300	-0.577793	0.851637	-1.016019	0.649758	-0.321262	-0.465591	0.507770
23572	2.089316	-8.906594	7.578145	0.144232	1.641567	-1.163279	-0.552056	0.861996	-1.009592	0.677025	-0.324814	-0.450064	0.483296
23573	-0.055200	-9.168739	8.183409	0.141472	2.040973	-0.853489	-0.525994	0.852743	-1.018841	0.703599	-0.334575	-0.426476	0.459484
23574	0.153336	-7.592375	5.915547	-1.069094	2.721939	-0.761041	-0.483037	0.863508	-1.010866	0.725123	-0.367308	-0.402565	0.420978
23575	1.899619	-6.060904	3.851645	-1.606289	2.967928	-0.821666	-0.434897	0.896777	-0.973600	0.742124	-0.407972	-0.378388	0.373676
23576	2.727048	-7.055500	4.844838	-0.227886	2.113719	-0.824742	-0.396281	0.907715	-0.956645	0.761463	-0.420339	-0.355292	0.342427
23577	1.390195	-7.895182	5.888390	0.929231	1.489086	-1.059972	-0.385991	0.897211	-0.968284	0.786311	-0.408426	-0.335051	0.320381
23578	0.624109	-8.503677	6.519305	0.131790	1.942505	-1.045248	-0.369830	0.900041	-0.962519	0.806190	-0.411293	-0.312094	0.288950
23579	1.892893	-7.735593	5.719695	-1.285787	1.846601	-0.956886	-0.352663	0.915816	-0.935709	0.811608	-0.436115	-0.297369	0.250337
23580	2.285996	-7.272225	4.991787	-1.572313	1.911049	-0.999896	-0.342919	0.949532	-0.885735	0.812990	-0.464488	-0.282794	0.208148
23581	2.742259	-6.933758	5.826351	-1.133770	2.096760	-0.879000	-0.339818	0.964277	-0.854401	0.816911	-0.485907	-0.261333	0.168094
23582	3.722296	-7.348097	5.101411	-1.153960	1.993742	-0.745523	-0.328330	0.986856	-0.810127	0.817579	-0.506887	-0.239869	0.130740
23583	3.251239	-7.691699	4.153314	-0.567531	1.641540	-0.722811	-0.317240	1.009974	-0.758639	0.821075	-0.516413	-0.221788	0.099816
23584	3.174518	-7.557048	5.261875	-0.298925	1.219567	-0.680480	-0.320419	1.015728	-0.740172	0.824369	-0.520488	-0.209494	0.074968
23585	3.813552	-7.118156	6.293830	-1.186557	1.379353	-0.647061	-0.323230	1.028914	-0.707488	0.818342	-0.538659	-0.195234	0.045239
23586	4.242178	-7.503609	6.081245	-1.287267	1.100495	-0.765933	-0.336683	1.038534	-0.665738	0.808868	-0.557299	-0.186782	0.016210
23587	6.150065	-11.578751	1.359375	0.829731	1.047537	-0.563505	-0.347746	1.043835	-0.656119	0.822067	-0.541523	-0.175947	-0.001223
23588	4.520339	-12.663948	3.252606	1.039215	0.300464	0.088716	-0.343392	1.040779	-0.672516	0.834155	-0.524662	-0.170044	0.000633
23589	0.324235	-10.890648	2.369200	-0.595856	-0.919963	-0.027671	-0.348909	1.039632	-0.677551	0.824678	-0.534152	-0.185801	0.008093
23590	-0.327661	-8.941215	3.143171	-1.787409	-0.061037	-0.220366	-0.358947	1.050274	-0.635408	0.804836	-0.562241	-0.190060	-0.000480
23591	1.282177	-8.203391	1.964356	-1.145187	1.083720	-0.411185	-0.359878	1.050463	-0.605954	0.795738	-0.578676	-0.177190	-0.023241
23592	3.305174	-8.370611	1.599280	0.459640	1.154187	-0.406131	-0.364756	1.053620	-0.593543	0.804665	-0.569183	-0.163880	-0.041099
23593	3.793251	-8.320341	3.014619	0.112043	0.187868	-0.133293	-0.370304	1.060063	-0.572497	0.806506	-0.566685	-0.162552	-0.044651
23594	3.615160	-8.316412	1.889975	-0.170328	-0.049592	0.022618	-0.369519	1.060750	-0.566889	0.804412	-0.569534	-0.163162	-0.043939
23595	3.204502	-8.071389	2.301526	-0.113340	0.129893	-0.025493	-0.368991	1.059372	-0.561611	0.803555	-0.571097	-0.161386	-0.045849
23596	2.994427	-8.060605	2.600660	-0.355540	-0.024291	0.085961	-0.364354	1.050086	-0.584735	0.799467	-0.577047	-0.160816	-0.044814
23597	2.691963	-7.629220	2.388364	-0.368666	-0.033655	0.171670	-0.360152	1.049933	-0.569870	0.795266	-0.583446	-0.159168	-0.042517
23598	2.960880	-7.517552	2.313942	0.190452	0.149288	0.228460	-0.355315	1.055472	-0.537648	0.798123	-0.580998	-0.154480	-0.039705
23599	3.644210	-7.937150	2.742411	0.726640	0.272944	0.087569	-0.347670	1.050976	-0.554928	0.807421	-0.569307	-0.149826	-0.038906
23600	3.534166	-8.652686	3.273922	0.742930	0.139324	-0.040501	-0.344357	1.044804	-0.579537	0.816157	-0.557006	-0.148798	-0.038607
23601	2.925040	-8.901557	3.704771	0.183635	0.088064	-0.101682	-0.343401	1.037325	-0.617613	0.818426	-0.553533	-0.148820	-0.040400
23602	2.950650	-9.119476	4.299267	-0.082223	0.556076	-0.277232	-0.345767	1.037080	-0.616662	0.818877	-0.553536	-0.142986	-0.050925
23603	2.957790	-9.386277	4.874311	0.580470	0.579264	-0.556147	-0.353406	1.041234	-0.614978	0.826319	-0.541599	-0.140393	-0.064474
23604	1.651776	-9.181924	3.865175	0.022961	0.619499	-0.292996	-0.360494	1.038391	-0.623112	0.827841	-0.539555	-0.133526	-0.075703
23605	1.372274	-10.118962	4.580887	0.291203	0.822182	-0.056494	-0.357732	1.038046	-0.622888	0.833064	-0.533137	-0.121040	-0.084370
23606	1.248603	-10.094412	5.472229	0.624949	0.280326	-0.249871	-0.360464	1.030862	-0.645728	0.839891	-0.521599	-0.120264	-0.089746
23607	1.654418	-10.070250	3.693856	-0.574842	0.534004	-0.061096	-0.361783	1.031936	-0.642882	0.835065	-0.529998	-0.110902	-0.097314
23608	2.153438	-8.838044	2.231739	-1.128246	1.182738	0.050820	-0.354454	1.039337	-0.609698	0.825406	-0.546361	-0.088632	-0.111079
23609	2.604890	-7.310352	2.917591	-0.541465	0.117109	0.128766	-0.344480	1.042042	-0.579889	0.819994	-0.555218	-0.084104	-0.110765
23610	2.343714	-6.921768	3.999323	0.406932	-1.102796	-0.048446	-0.346581	1.041623	-0.583741	0.822335	-0.550751	-0.103827	-0.098272
23611	1.385888	-7.953699	4.155821	1.301108	-0.627507	0.018650	-0.352212	1.037095	-0.610860	0.835144	-0.530329	-0.116447	-0.087898
23612	1.693537	-9.455359	4.619433	1.015759	0.309246	0.152808	-0.349142	1.026612	-0.653052	0.846710	-0.513061	-0.111628	-0.085960
23613	2.365176	-9.523218	5.102654	-0.401263	-0.201215	0.213900	-0.342676	1.020989	-0.674483	0.842563	-0.520578	-0.112108	-0.080733
23614	2.384988	-8.445260	4.375504	-1.248130	-0.565940	0.183241	-0.342175	1.026318	-0.647014	0.828285	-0.542709	-0.117964	-0.074125
23615	2.358915	-7.402052	4.244090	-1.034483	-0.086864	0.083505	-0.342206	1.032271	-0.609795	0.816914	-0.559951	-0.116895	-0.073774
23616	2.266608	-7.418309	4.068092	-0.224122	-0.278226	-0.099042	-0.341708	1.038187	-0.577645	0.813585	-0.563769	-0.122436	-0.072472
23617	2.537132	-7.505558	4.779830	0.049888	-0.463552	-0.419478	-0.353271	1.036338	-0.582367	0.812511	-0.562382	-0.134720	-0.073505
23618	3.337998	-9.231304	5.019588	-0.058977	-0.295735	-0.625730	-0.375486	1.036218	-0.591574	0.810050	-0.562029	-0.146690	-0.080158
23619	4.818714	-10.678146	1.328581	0.483532	0.685313	-0.131685	-0.386255	1.033069	-0.600875	0.817302	-0.552500	-0.137810	-0.088149
23620	4.599962	-9.958839	1.054106	-0.234044	-0.107755	-0.091245	-0.386772	1.030211	-0.602691	0.814243	-0.556255	-0.140393	-0.088759
23621	3.131707	-9.174587	2.971884	0.120327	-1.267603	0.045910	-0.395189	1.030734	-0.598981	0.811901	-0.556450	-0.160720	-0.073142
23622	4.361676	-9.632705	4.384940	0.787400	-1.177546	0.016467	-0.405288	1.025401	-0.622745	0.816557	-0.545203	-0.180989	-0.056836
23623	3.499256	-10.182538	2.504596	0.544861	-1.025522	-0.034341	-0.412760	1.020728	-0.647716	0.818559	-0.537167	-0.198723	-0.043834
23624	1.566601	-9.399733	1.606649	-0.436428	-0.770367	0.092820	-0.422223	1.019580	-0.648710	0.810729	-0.545239	-0.210198	-0.035362
23625	1.044192	-7.892144	2.229079	-1.157285	-0.223171	0.082605	-0.423039	1.025964	-0.623723	0.796996	-0.564410	-0.212003	-0.035960
23626	2.223597	-7.166799	2.779657	-0.732056	0.212823	0.003322	-0.424366	1.027044	-0.596500	0.789513	-0.575859	-0.208257	-0.041047
23627	3.537420	-7.363953	1.704711	0.510161	0.387970	-0.108615	-0.423052	1.027325	-0.597972	0.796845	-0.567044	-0.203736	-0.044610
23628	4.103304	-8.013868	1.852127	0.841598	0.268845	-0.138497	-0.423170	1.023952	-0.608067	0.807200	-0.552743	-0.201930	-0.046131
23629	4.157250	-8.379293	2.814436	0.364899	0.077809	0.017900	-0.424723	1.018048	-0.627417	0.811521	-0.546905	-0.200810	-0.044774
23630	4.083748	-8.511648	3.256026	-0.100702	0.306506	0.102786	-0.420243	1.015129	-0.631557	0.811694	-0.548657	-0.194843	-0.046525
23631	4.274668	-8.323771	2.750230	-0.137421	0.486109	0.162132	-0.413387	1.009832	-0.643258	0.812158	-0.551101	-0.185077	-0.049333
23632	4.490051	-7.890294	2.334790	0.072346	0.412648	0.112756	-0.407336	1.008896	-0.644689	0.814541	-0.549907	-0.177427	-0.051436
23633	4.354191	-7.822330	2.710379	0.326254	0.294416	0.019101	-0.400499	1.008069	-0.639465	0.819116	-0.544403	-0.172870	-0.052827
23634	4.261143	-7.649175	3.495641	0.261348	0.357532	-0.001922	-0.396407	1.003900	-0.649235	0.823143	-0.539713	-0.167516	-0.055535
23635	4.109538	-8.326616	4.150742	0.015353	0.315030	-0.200954	-0.394950	1.000639	-0.653617	0.824089	-0.538451	-0.164687	-0.061858
23636	3.345086	-9.862269	4.812768	0.541907	0.178404	-0.394458	-0.407671	0.992234	-0.673718	0.829929	-0.527942	-0.166881	-0.068155
23637	1.692649	-10.103413	4.848125	-0.325925	0.289541	-0.228121	-0.417656	0.990199	-0.677930	0.827104	-0.532192	-0.164129	-0.075707
23638	1.168350	-9.297530	3.509453	-0.627575	0.879145	-0.014770	-0.413602	0.994485	-0.650801	0.823088	-0.541068	-0.149000	-0.087009
23639	1.758399	-8.806275	3.172462	-0.471413	0.979154	-0.049145	-0.404674	0.996204	-0.631535	0.820629	-0.546925	-0.132559	-0.099345
23640	1.952020	-9.394912	3.986706	0.225187	0.656764	-0.040221	-0.402831	0.994619	-0.624546	0.824674	-0.541776	-0.122864	-0.106283
23641	2.002975	-9.787045	5.367903	0.511418	0.851639	0.124566	-0.392561	0.991061	-0.636898	0.832444	-0.531792	-0.108447	-0.111688
23642	2.455142	-8.929430	4.350021	-0.185548	0.779899	0.127116	-0.381252	0.990236	-0.636254	0.832347	-0.533355	-0.093902	-0.117956
23643	2.918346	-7.751292	2.713925	-0.680752	0.228489	0.107778	-0.376526	0.991037	-0.621231	0.825706	-0.544375	-0.087263	-0.119377
23644	2.392599	-7.338463	3.036442	-0.260811	-0.148019	0.087327	-0.374302	0.992837	-0.604949	0.822818	-0.549183	-0.088359	-0.116458
23645	1.716912	-7.933065	4.757888	0.492373	-0.051506	0.037393	-0.374166	0.991840	-0.610044	0.828226	-0.541288	-0.089852	-0.113909
23646	2.120397	-8.916007	5.085750	0.799846	0.215442	0.062996	-0.370992	0.986747	-0.620897	0.837313	-0.527596	-0.087620	-0.113455
23647	2.773423	-9.239208	4.200869	-0.007027	0.075351	0.059460	-0.367820	0.982484	-0.631724	0.837559	-0.527677	-0.085623	-0.112782
23648	2.756179	-8.657020	3.952864	-0.936237	-0.099300	0.044806	-0.368748	0.984119	-0.623404	0.827481	-0.543566	-0.084927	-0.112239
23649	2.202970	-7.543192	4.611013	-0.967166	-0.098120	-0.013573	-0.371011	0.989844	-0.592294	0.816684	-0.559674	-0.084434	-0.112529
23650	1.799295	-6.686395	4.960402	-0.522607	-0.183095	-0.164740	-0.373790	0.993244	-0.568178	0.810119	-0.568309	-0.088308	-0.113722
23651	2.552698	-7.175246	4.123172	0.227293	0.105522	-0.288858	-0.384196	0.997468	-0.548345	0.812336	-0.563790	-0.090315	-0.118721
23652	4.194415	-8.245004	3.921680	0.722601	0.301167	-0.333221	-0.391414	0.995109	-0.565520	0.820133	-0.550665	-0.091080	-0.125916
23653	4.471325	-9.232610	4.804065	0.076473	-0.447814	-0.467388	-0.403886	0.991265	-0.585346	0.819042	-0.549537	-0.103772	-0.128101
23654	3.829725	-9.875494	3.205570	-0.329208	-0.467520	-0.100803	-0.416901	0.990491	-0.580959	0.814156	-0.555887	-0.111928	-0.124943
23655	3.268411	-9.429528	1.683156	-0.221913	0.196637	0.113451	-0.417044	0.993187	-0.571282	0.812467	-0.559232	-0.106950	-0.125374
23656	2.556311	-9.010278	2.883194	0.373072	-0.427671	-0.037093	-0.417306	0.992555	-0.567569	0.815588	-0.554138	-0.115454	-0.120075
23657	3.060012	-10.180573	4.604253	1.201511	-1.115858	-0.110612	-0.426090	0.987613	-0.597729	0.825681	-0.536653	-0.137703	-0.106264
23658	2.921816	-10.377393	3.335534	0.602182	-0.634199	-0.091659	-0.433686	0.980959	-0.626891	0.830069	-0.527727	-0.150642	-0.098977
23659	1.831671	-9.232238	2.200772	-0.768809	-0.141360	0.144347	-0.435407	0.984201	-0.621440	0.821730	-0.541202	-0.149886	-0.096923
23660	1.871459	-8.231455	2.707087	-1.104334	-0.018211	0.156398	-0.430704	0.990535	-0.587460	0.809819	-0.559720	-0.146550	-0.097107
23661	2.540946	-7.510546	2.888258	-0.351928	-0.157128	-0.006751	-0.432820	0.993011	-0.572173	0.805399	-0.565773	-0.148402	-0.095973
23662	3.511497	-7.701761	2.103581	0.628054	-0.167601	-0.037527	-0.433345	0.993756	-0.580135	0.811859	-0.555826	-0.152926	-0.092494
23663	3.791650	-8.575207	3.199408	1.057371	-0.063688	0.079363	-0.431746	0.988402	-0.596307	0.823380	-0.538987	-0.154954	-0.086764
23664	3.822977	-8.982360	3.641473	0.462195	-0.174034	0.239460	-0.426456	0.980647	-0.620323	0.828174	-0.532392	-0.156245	-0.079202
23665	3.495677	-8.434944	3.203709	-0.482874	-0.090049	0.258312	-0.420543	0.981400	-0.616637	0.823092	-0.541401	-0.154201	-0.075007
23666	3.462619	-7.741359	3.255226	-0.699269	0.021011	0.223842	-0.415153	0.980936	-0.613783	0.815823	-0.553507	-0.150601	-0.073360
23667	3.638483	-7.529402	3.504514	-0.082751	0.097836	0.133385	-0.410431	0.983300	-0.600442	0.815378	-0.555182	-0.147433	-0.072078
23668	3.527699	-7.570252	3.460508	0.599760	0.136575	0.094249	-0.403467	0.984324	-0.597559	0.822501	-0.545441	-0.145216	-0.069982
23669	3.471787	-7.634341	3.764937	0.506671	0.153048	0.043677	-0.399632	0.978962	-0.615621	0.828486	-0.537023	-0.142996	-0.069062
23670	3.703236	-7.756313	4.160449	-0.024183	0.307886	-0.070214	-0.397921	0.978580	-0.618850	0.828985	-0.536785	-0.138833	-0.073287
23671	4.175861	-9.072889	5.092235	0.377787	0.386115	-0.146324	-0.397103	0.970914	-0.636152	0.833866	-0.529505	-0.134673	-0.078452
23672	2.979975	-10.143085	5.583479	0.774775	-0.139034	-0.206493	-0.402603	0.965821	-0.656763	0.841254	-0.516176	-0.140595	-0.078022
23673	0.792899	-10.182925	4.091866	-0.183757	-0.232165	-0.011543	-0.404312	0.965227	-0.653299	0.838701	-0.519592	-0.144360	-0.075926
23674	-0.213042	-10.055635	3.241738	-0.399707	0.506504	-0.116884	-0.404325	0.968260	-0.640282	0.835754	-0.525146	-0.136688	-0.083987
23675	1.139959	-8.676649	3.811966	-0.515896	0.915423	-0.148594	-0.401847	0.972975	-0.624444	0.832429	-0.531785	-0.121927	-0.096954
23676	2.404747	-8.833340	3.577581	-0.163409	0.788268	-0.024797	-0.399094	0.975168	-0.620010	0.832462	-0.532855	-0.108955	-0.105835
23677	2.594774	-8.907578	3.434752	0.234242	0.599701	0.150256	-0.391198	0.973086	-0.621631	0.836523	-0.528081	-0.097716	-0.108674
23678	2.633584	-8.809718	4.065779	0.101283	0.175918	0.200144	-0.381075	0.972272	-0.614180	0.838368	-0.526393	-0.093096	-0.106689
23679	2.281098	-8.612216	4.183441	-0.148477	-0.098354	0.202977	-0.375028	0.972369	-0.612249	0.837053	-0.529573	-0.092152	-0.101997
23680	2.037536	-8.349672	3.909242	-0.272161	0.000199	0.201501	-0.370958	0.973521	-0.605998	0.834574	-0.534489	-0.089682	-0.098820
23681	2.107804	-8.484329	3.825770	-0.131086	-0.086417	0.228788	-0.364509	0.971501	-0.608933	0.833464	-0.537356	-0.088271	-0.093773
23682	1.970214	-8.588738	4.099115	0.014235	-0.210556	0.156866	-0.360299	0.970567	-0.608611	0.833539	-0.537781	-0.090342	-0.088561
23683	1.755275	-8.636253	4.790844	-0.066642	-0.100529	0.102537	-0.356884	0.970873	-0.601048	0.832843	-0.539329	-0.090629	-0.085342
23684	1.707289	-8.452682	4.566564	-0.353419	-0.034660	0.001282	-0.355316	0.973169	-0.593800	0.828960	-0.545259	-0.090807	-0.085279
23685	1.993910	-8.146523	4.421422	-0.452773	-0.025386	-0.119277	-0.359272	0.975402	-0.578233	0.823787	-0.552610	-0.091572	-0.087240
23686	2.327421	-7.938986	4.690021	-0.197215	-0.018825	-0.152117	-0.366901	0.976356	-0.575985	0.821309	-0.555604	-0.093434	-0.089587
23687	2.484951	-8.055057	4.734238	-0.084965	0.027938	-0.134699	-0.371114	0.977758	-0.572429	0.820261	-0.556679	-0.094156	-0.091729
23688	2.328227	-8.256958	4.471020	-0.170236	-0.030997	-0.118497	-0.372832	0.979618	-0.561028	0.818094	-0.559300	-0.095883	-0.093339
23689	2.554417	-7.971324	4.242348	-0.261441	-0.088744	-0.151036	-0.378491	0.980721	-0.555068	0.814820	-0.563384	-0.098388	-0.094794
23690	3.283778	-7.875583	4.088309	-0.239717	-0.194624	-0.174791	-0.383235	0.983393	-0.545871	0.811394	-0.567302	-0.103284	-0.095605
23691	4.035164	-7.966373	3.592184	0.152328	-0.282651	-0.075258	-0.389545	0.983646	-0.550719	0.812505	-0.565106	-0.108952	-0.092842
23692	3.663101	-8.594546	3.036762	0.526668	-0.591905	0.044293	-0.391635	0.980654	-0.563444	0.817150	-0.557672	-0.119243	-0.083959
23693	3.275139	-9.618628	2.618618	0.669896	-0.666687	0.131041	-0.394912	0.979166	-0.580237	0.823191	-0.547979	-0.129774	-0.072348
23694	2.879598	-10.310186	3.434816	0.365069	-0.547727	0.141551	-0.396209	0.974826	-0.595412	0.825892	-0.543073	-0.137972	-0.062747
23695	2.823622	-10.563646	3.290604	0.250783	-0.583293	0.102092	-0.397254	0.973674	-0.604760	0.827122	-0.539862	-0.146785	-0.053593
23696	2.690303	-10.245708	2.980861	0.073879	-0.209083	0.153464	-0.394613	0.971591	-0.619509	0.827444	-0.539296	-0.148885	-0.048261
23697	2.489379	-9.550336	2.829859	-0.290406	-0.455563	0.000470	-0.396453	0.971000	-0.616043	0.822927	-0.544528	-0.156100	-0.043741
23698	1.885587	-8.469074	2.610635	-0.694718	-0.748617	-0.009653	-0.401600	0.975422	-0.597995	0.812825	-0.556456	-0.168104	-0.037584
23699	2.086587	-8.334353	2.659108	-0.811269	-0.613036	-0.138277	-0.408072	0.983111	-0.575966	0.801470	-0.569563	-0.178896	-0.035226
23700	2.381827	-8.935888	1.811078	-0.328823	-0.168243	-0.126865	-0.414793	0.986511	-0.560197	0.796983	-0.574471	-0.183008	-0.036195
23701	2.970870	-9.153415	1.282047	-0.144710	0.044579	-0.040162	-0.417691	0.987480	-0.551076	0.795419	-0.576696	-0.182582	-0.037352
23702	3.176307	-8.593826	1.582569	0.048934	0.341387	0.105489	-0.413878	0.987117	-0.551131	0.797264	-0.576027	-0.176166	-0.039112
23703	3.134377	-8.703746	2.188619	0.044576	0.371574	0.070305	-0.409405	0.986171	-0.550546	0.799064	-0.575382	-0.169416	-0.041603
23704	3.052479	-8.724647	2.210332	0.019282	0.281854	0.058177	-0.406507	0.984327	-0.551570	0.800256	-0.575021	-0.164457	-0.043532
23705	2.995763	-8.783920	2.290869	-0.161261	-0.109699	0.010030	-0.403620	0.986009	-0.549152	0.797976	-0.577863	-0.165930	-0.042139
23706	3.191652	-8.691006	1.985860	0.061799	-0.153944	0.008720	-0.403192	0.986191	-0.548705	0.798162	-0.577023	-0.168540	-0.039694
23707	3.257110	-9.051468	2.021875	0.103959	0.031347	0.080764	-0.401876	0.986565	-0.554304	0.799439	-0.575764	-0.167194	-0.037932
23708	3.349251	-8.909001	2.175255	-0.070755	0.127390	0.236399	-0.398060	0.985747	-0.552642	0.799197	-0.577572	-0.162581	-0.035534
23709	3.209974	-8.778066	1.866740	0.097545	0.251886	0.292569	-0.388850	0.983867	-0.552274	0.801213	-0.576937	-0.155283	-0.032990
23710	3.176526	-9.052870	2.582600	0.290790	0.178028	0.253804	-0.378318	0.980884	-0.559683	0.805243	-0.572915	-0.149889	-0.029754
23711	3.209375	-9.401319	3.115571	-0.202926	-0.074507	0.227567	-0.368756	0.979241	-0.560687	0.802702	-0.577055	-0.148431	-0.025410
23712	3.091644	-9.544213	3.295951	-0.074631	-0.000481	0.154208	-0.364158	0.980117	-0.554984	0.801896	-0.578691	-0.146825	-0.022826
23713	1.862289	-9.420914	3.031065	0.050006	-0.110802	0.052495	-0.361658	0.979555	-0.557162	0.802071	-0.578231	-0.148076	-0.020115
23714	1.093039	-8.915476	2.791855	-0.133720	-0.445290	0.066730	-0.362182	0.978736	-0.557182	0.799178	-0.580707	-0.154591	-0.013966
23715	1.547683	-8.458244	2.330627	0.217827	-0.179958	-0.042856	-0.364020	0.978139	-0.559577	0.801033	-0.577274	-0.158021	-0.011403
23716	2.486106	-9.371187	2.920022	0.335458	0.442888	-0.159722	-0.365940	0.976275	-0.570628	0.806197	-0.571239	-0.153035	-0.017696
23717	2.644301	-9.445932	3.435677	-0.132977	0.737918	-0.024967	-0.364625	0.976258	-0.571177	0.806756	-0.573117	-0.141360	-0.026457
23718	2.150384	-9.095746	2.700660	-0.333859	0.929166	0.152554	-0.356739	0.976371	-0.559539	0.805467	-0.578315	-0.124621	-0.035266
23719	2.232093	-8.834563	2.602519	-0.309149	0.729694	0.101821	-0.348593	0.977255	-0.545482	0.803597	-0.583107	-0.111461	-0.042355
23720	1.818096	-8.960999	2.679821	0.007095	0.501429	-0.052384	0.049929	0.828748	-0.249648	0.804712	-0.582416	-0.104177	-0.048760
23721	2.049298	-9.320848	3.028986	-0.150075	0.099565	-0.034274	0.059141	0.824947	-0.237883	0.803057	-0.584805	-0.102826	-0.050305
23722	2.065689	-9.184221	2.948877	-0.100668	0.106110	0.002966	0.060195	0.823810	-0.232847	0.802101	-0.586307	-0.101181	-0.051395
23723	2.110986	-9.037776	2.872145	-0.236960	0.090383	-0.018795	0.056764	0.827846	-0.230149	0.799405	-0.590107	-0.099709	-0.052759
23724	2.147933	-9.003163	2.514408	-0.197994	0.022870	0.027751	0.057550	0.827955	-0.223494	0.797142	-0.593288	-0.099002	-0.052666
23725	2.078547	-9.128181	2.770747	0.002744	0.148550	0.047764	0.059126	0.828164	-0.222041	0.797445	-0.593313	-0.096079	-0.053191
23726	2.030582	-9.342609	3.107842	-0.111148	0.164854	0.068741	0.043337	0.833794	-0.234602	0.796517	-0.595026	-0.092711	-0.053948
23727	2.004078	-9.258574	2.914010	-0.191433	0.071959	0.060910	-0.337829	0.979020	-0.505448	0.794374	-0.598221	-0.090644	-0.053721
23728	1.894429	-9.182944	2.431126	-0.288318	-0.025947	0.067085	-0.337168	0.977394	-0.501643	0.790947	-0.602922	-0.090172	-0.052502
23729	1.776178	-9.024853	2.813797	-0.248964	-0.238327	0.003974	-0.335069	0.978131	-0.493384	0.787450	-0.607207	-0.093640	-0.049542
23730	1.801314	-9.126378	2.459130	-0.081122	-0.499413	-0.023685	-0.338098	0.979728	-0.493565	0.785471	-0.608887	-0.101903	-0.043672
23731	1.908922	-9.420546	2.450210	0.040714	-0.394452	0.016257	-0.336914	0.978919	-0.489607	0.785106	-0.608696	-0.107935	-0.038053
23732	1.875751	-9.445411	2.531210	-0.008146	-0.126082	0.005450	-0.338360	0.979469	-0.494103	0.784737	-0.608914	-0.110035	-0.036123
23733	1.826963	-9.441449	2.452667	-0.071580	-0.016370	0.041329	-0.340856	0.978597	-0.495967	0.783818	-0.610219	-0.109729	-0.034950
23734	1.921993	-9.352350	2.416402	-0.060309	0.078896	0.040182	-0.339540	0.978282	-0.495593	0.783283	-0.611180	-0.108152	-0.035088
23735	2.009416	-9.265829	2.257177	-0.218063	0.049830	0.011191	-0.339542	0.978312	-0.490795	0.780690	-0.614652	-0.107075	-0.035512
23736	2.081955	-9.140728	2.231985	-0.139557	0.004660	-0.004785	-0.336653	0.978583	-0.481094	0.778980	-0.616798	-0.107152	-0.035615
23737	2.005680	-9.443083	2.255993	-0.050412	-0.028209	-0.011760	-0.335208	0.979095	-0.480695	0.778260	-0.617642	-0.107701	-0.035084
23738	2.070688	-9.320557	2.131911	-0.099111	-0.051727	-0.012080	-0.339025	0.980298	-0.481013	0.776915	-0.619176	-0.108776	-0.034516
23739	2.216520	-9.077601	2.274146	-0.057489	0.035628	-0.006131	-0.341132	0.981309	-0.480690	0.776252	-0.620084	-0.108274	-0.034715
23740	2.137280	-9.251382	2.171940	0.014587	0.154908	0.012567	-0.339687	0.981517	-0.479101	0.776776	-0.619759	-0.105911	-0.036079
23741	2.051367	-9.546623	2.258175	0.005379	0.179408	0.025101	-0.337973	0.979745	-0.475980	0.777219	-0.619639	-0.102840	-0.037448
23742	2.116099	-9.402251	2.184462	-0.045321	0.049459	0.013483	-0.336394	0.979125	-0.474685	0.776772	-0.620318	-0.102059	-0.037616
23743	2.092632	-9.203650	2.146142	-0.024006	0.051153	0.024167	-0.337317	0.980278	-0.475704	0.776584	-0.620737	-0.100985	-0.037482
23744	2.115969	-9.280898	2.142628	-0.140665	0.007986	0.004074	-0.337186	0.979923	-0.472386	0.774859	-0.622905	-0.100895	-0.037470
23745	2.091677	-9.383270	2.243739	-0.035908	0.058777	-0.000570	-0.338113	0.981823	-0.469650	0.774523	-0.623441	-0.100015	-0.037853
23746	1.937405	-9.089972	2.049065	0.203654	0.131760	0.005979	-0.335740	0.980138	-0.471063	0.777327	-0.620175	-0.098239	-0.038667
23747	1.820917	-9.135730	2.469429	0.521014	0.384634	0.028059	-0.334679	0.978126	-0.481264	0.784506	-0.611796	-0.092360	-0.041550
23748	1.464773	-9.656698	3.028025	0.353028	0.526804	-0.026284	0.022781	0.846077	-0.228538	0.789719	-0.605714	-0.084846	-0.047490
23749	1.683011	-9.419725	3.042561	0.598684	0.428783	-0.076592	0.025024	0.844923	-0.241124	0.797568	-0.595650	-0.079599	-0.052444
23750	2.098069	-9.329667	3.071464	0.392819	-0.029180	0.036435	0.021879	0.843150	-0.257664	0.802226	-0.589439	-0.080233	-0.050576
23751	2.395583	-9.469932	2.788023	0.101876	-0.046974	0.009718	0.123756	0.804010	-0.198117	0.803386	-0.587853	-0.081048	-0.049302
23752	1.838816	-9.052875	2.522303	-0.555474	-0.038735	0.025503	0.121902	0.807145	-0.187738	0.796778	-0.596807	-0.081004	-0.049034
23753	1.636671	-8.828350	2.846543	-0.382788	0.116577	-0.011834	0.044900	0.837282	-0.229602	0.792388	-0.602743	-0.078986	-0.050831
23754	1.762285	-9.059087	2.801595	0.315956	0.483773	-0.095719	0.045292	0.838122	-0.230379	0.796825	-0.597038	-0.072986	-0.057352
23755	2.240470	-9.749474	2.544694	-0.166853	0.360664	-0.099859	0.044239	0.838769	-0.233411	0.795246	-0.599110	-0.068329	-0.063102
23756	2.183543	-9.284538	2.034017	-0.809932	0.253949	-0.031826	0.091740	0.821253	-0.168294	0.785754	-0.611530	-0.063828	-0.067441
23757	2.152132	-8.819096	1.933271	-0.774124	0.079689	-0.055825	0.091467	0.821616	-0.141101	0.776232	-0.623453	-0.062328	-0.069900
23758	2.707125	-9.100395	0.960827	-0.588097	-0.207599	-0.059819	0.051843	0.837334	-0.152807	0.768518	-0.632738	-0.065658	-0.068641
23759	2.600276	-9.136348	0.659379	-0.671595	-0.304493	0.018014	0.048291	0.835587	-0.133237	0.759533	-0.643481	-0.069355	-0.065049
23760	1.633568	-10.056686	1.777475	-1.092637	-0.584822	0.098227	-0.346681	0.980924	-0.402700	0.744583	-0.660751	-0.075792	-0.057105
23761	1.322645	-9.397182	2.629402	-0.776451	-0.394380	-0.051604	-0.322212	0.971418	-0.349989	0.733552	-0.672598	-0.081582	-0.053467
23762	1.629554	-9.775314	0.749941	-0.102346	-0.104731	-0.029962	-0.322087	0.972928	-0.343282	0.731985	-0.674148	-0.083581	-0.052324
23763	1.755632	-9.753592	0.912493	-0.173094	-0.049043	0.067389	-0.341166	0.977700	-0.351306	0.729634	-0.676854	-0.083325	-0.050589
23764	1.490098	-9.316657	0.920304	0.158426	0.285153	0.113043	-0.339585	0.976535	-0.350428	0.732368	-0.674415	-0.077966	-0.052186
23765	1.471355	-9.741777	0.740020	0.223489	0.266319	0.033585	-0.337215	0.976316	-0.355392	0.735824	-0.670911	-0.073943	-0.054546
23766	1.518365	-9.801612	0.669711	-0.043938	0.094793	-0.024938	-0.325632	0.972425	-0.354315	0.735365	-0.671404	-0.073006	-0.055908
23767	1.753296	-9.603125	1.123083	-0.201260	-0.093143	-0.100083	-0.327477	0.973172	-0.348675	0.732418	-0.674323	-0.075589	-0.056027
23768	1.786246	-9.330693	1.001700	0.211019	0.098101	-0.070176	-0.338928	0.976975	-0.352154	0.735344	-0.670997	-0.075505	-0.057714
23769	1.854263	-9.494532	0.788412	0.397042	0.319774	-0.054032	-0.342083	0.977515	-0.360627	0.741070	-0.664680	-0.072081	-0.061807
23770	2.100470	-9.752162	1.163740	0.126728	0.320783	-0.042548	-0.342080	0.977533	-0.367555	0.743168	-0.662320	-0.068220	-0.066180
23771	2.170615	-9.631962	1.116850	-0.264318	0.275467	-0.033475	-0.338524	0.974659	-0.360492	0.739996	-0.665825	-0.064339	-0.070314
23772	2.135803	-9.338898	1.152080	-0.181338	0.415342	-0.016412	-0.339973	0.974475	-0.350889	0.738089	-0.667870	-0.058328	-0.075977
23773	2.058482	-9.364583	1.058444	-0.111517	0.466911	0.007144	-0.344974	0.975142	-0.344682	0.737147	-0.668788	-0.051307	-0.081881
23774	2.211463	-9.512300	0.996862	-0.274245	0.236459	-0.005476	-0.345766	0.975233	-0.335610	0.733726	-0.672416	-0.047618	-0.085063
23775	2.093518	-9.451347	0.862817	-0.182614	0.168006	-0.010905	-0.346291	0.973637	-0.325796	0.731431	-0.674793	-0.045147	-0.087321
23776	1.749899	-9.404136	1.304393	0.163357	0.116505	0.032349	-0.343003	0.973274	-0.325312	0.733825	-0.672220	-0.043462	-0.087931
23777	1.730195	-9.647224	1.202131	0.345913	0.012486	-0.013699	-0.343135	0.974596	-0.334595	0.738487	-0.667080	-0.044227	-0.087663
23778	1.866538	-9.693304	1.117610	0.246040	-0.137891	-0.007044	-0.345629	0.974651	-0.346822	0.741657	-0.663665	-0.046967	-0.085364
23779	1.598171	-9.605943	1.089463	0.211019	-0.094809	-0.035996	-0.345368	0.975864	-0.351716	0.744340	-0.660642	-0.049367	-0.084104
23780	1.575828	-9.438858	1.207856	0.081519	-0.150679	-0.050026	-0.346157	0.976571	-0.357679	0.745210	-0.659622	-0.052591	-0.082433
23781	1.818976	-9.577635	1.365584	-0.080968	-0.034784	-0.045425	-0.345632	0.976854	-0.358476	0.744071	-0.660820	-0.053727	-0.082396
23782	1.811179	-9.572937	1.228123	-0.143660	0.218979	-0.045761	-0.347081	0.977055	-0.353657	0.742353	-0.662534	-0.051019	-0.085780
23783	1.912338	-9.541974	1.230993	-0.238420	0.422397	-0.034171	-0.348396	0.976014	-0.343016	0.739577	-0.665268	-0.044941	-0.091783
23784	1.971943	-9.618567	1.206925	-0.396029	0.407737	0.001478	-0.349975	0.974620	-0.328787	0.734666	-0.670334	-0.038337	-0.097197
23785	1.990968	-9.506588	1.033376	-0.276890	0.332914	-0.024270	-0.352082	0.974256	-0.316651	0.731189	-0.673696	-0.033389	-0.101893
23786	2.055931	-9.478707	1.064040	-0.132000	0.240353	-0.006742	-0.351812	0.971022	-0.308762	0.729587	-0.675122	-0.029868	-0.104977
23787	1.879630	-9.401818	0.966593	0.052520	0.163173	0.012830	-0.352865	0.971154	-0.307414	0.730477	-0.673996	-0.027590	-0.106639
23788	1.821817	-9.317846	1.604390	0.541503	0.207464	0.007568	-0.353131	0.973002	-0.315346	0.737900	-0.665603	-0.025777	-0.108685
23789	1.207509	-10.404283	1.242346	0.356301	0.567635	-0.169103	0.046580	0.824738	-0.037636	0.742574	-0.658929	-0.020574	-0.118207
23790	1.339094	-10.032847	2.288125	-0.320674	0.854543	-0.351580	0.037895	0.825698	-0.028447	0.737759	-0.661409	-0.011834	-0.134574
23791	2.355285	-9.645594	1.194822	-0.037239	0.679938	-0.311354	0.025004	0.826927	-0.026929	0.736606	-0.659943	-0.005966	-0.147821
23792	2.420786	-9.236684	0.734053	-0.791204	0.461732	-0.087042	0.018957	0.823694	-0.006578	0.725894	-0.670125	0.001857	-0.154942
23793	2.472732	-9.366780	1.015814	-0.577895	0.461794	-0.088154	0.010663	0.824337	0.016320	0.717873	-0.676989	0.008999	-0.162059
23794	2.283371	-9.214867	1.093096	-0.365017	0.185330	-0.053859	0.006452	0.823204	0.033918	0.712759	-0.681632	0.011963	-0.164955
23795	2.118152	-9.140241	0.654243	0.375061	0.077746	0.018544	0.002634	0.825325	0.029765	0.717991	-0.675977	0.011907	-0.165534
23796	2.097088	-9.514312	1.595063	0.796200	-0.159273	0.112058	0.006714	0.826509	0.010038	0.729124	-0.664970	0.008351	-0.161630
23797	2.292383	-9.270590	0.525792	0.845184	-0.108057	0.142570	0.010396	0.829532	-0.017087	0.740825	-0.652840	0.005739	-0.157943
23798	2.310624	-9.600291	1.149788	0.043394	-0.227173	0.083592	0.012631	0.831152	-0.029718	0.741729	-0.652909	0.003155	-0.153420
23799	2.577743	-9.515435	0.336632	-0.961049	-0.602252	0.022302	0.012894	0.829587	-0.015914	0.729158	-0.668832	-0.002766	-0.144858
23800	2.223399	-9.206302	0.571326	-1.464509	-0.692541	0.120990	0.018035	0.820616	0.026376	0.709561	-0.691845	-0.007178	-0.133501
23801	1.941801	-9.483134	1.724843	-0.426173	-0.894857	-0.043209	-0.375612	0.962247	-0.239889	0.703348	-0.700112	-0.019552	-0.121505
23802	1.590908	-8.955554	1.363521	0.641931	-1.074879	-0.237213	-0.375617	0.965595	-0.253106	0.711182	-0.693365	-0.039891	-0.108966
23803	2.012183	-9.904225	1.402857	0.800261	-0.876152	-0.164773	-0.424054	0.987941	-0.316327	0.721099	-0.683497	-0.056575	-0.098224
23804	2.117637	-9.921781	0.924868	0.210845	-0.900566	-0.170325	-0.426688	0.991459	-0.334438	0.722538	-0.681901	-0.072538	-0.087689
23805	2.122645	-9.577117	0.084862	0.011284	-0.268121	0.001076	-0.428399	0.992448	-0.339716	0.722361	-0.682139	-0.076625	-0.083725
23806	2.034187	-9.661181	0.698918	-0.279098	0.304365	0.122303	-0.324562	0.956854	-0.273418	0.719220	-0.685826	-0.070241	-0.086208
23807	1.888900	-9.673532	0.651232	-0.397722	0.476917	0.078864	-0.324029	0.953073	-0.259954	0.714592	-0.690723	-0.061797	-0.091876
23808	2.135517	-9.710362	0.249924	-0.452867	0.343361	0.031822	-0.397733	0.978226	-0.293088	0.708812	-0.696557	-0.055832	-0.096320
23809	2.212381	-9.201690	0.181055	-0.376537	0.175730	0.041561	-0.398645	0.973429	-0.276176	0.703896	-0.701526	-0.052222	-0.098306
23810	2.121807	-9.256718	0.308657	0.008405	0.152079	-0.021018	-0.398646	0.973044	-0.271392	0.704166	-0.701085	-0.050565	-0.100366
23811	2.185652	-9.760401	0.463636	0.051165	0.031624	-0.025187	-0.351527	0.955152	-0.238390	0.704951	-0.700216	-0.050763	-0.100826
23812	2.037470	-9.651460	0.265725	0.144463	-0.067043	-0.030798	-0.350876	0.957678	-0.240450	0.706874	-0.698282	-0.052583	-0.099836
23813	2.099647	-9.611497	0.257704	-0.016274	-0.090136	-0.014667	-0.388121	0.971065	-0.267978	0.706607	-0.698615	-0.054215	-0.098512
23814	2.191252	-9.459343	0.302689	0.135913	0.046646	-0.028372	-0.389172	0.971155	-0.270894	0.708538	-0.696567	-0.054423	-0.099027
23815	2.198601	-9.692212	0.391315	0.042656	0.071010	-0.002864	-0.388648	0.972004	-0.272205	0.709290	-0.695756	-0.053730	-0.099724
23816	2.233433	-9.507121	0.313971	-0.131645	-0.018653	0.003959	-0.364429	0.962164	-0.253609	0.707479	-0.697663	-0.053851	-0.099191
23817	2.289351	-9.510957	0.349411	-0.154391	0.001244	-0.017216	-0.363643	0.962454	-0.248812	0.705377	-0.699760	-0.053962	-0.099339
23818	2.240265	-9.378366	0.221752	0.006342	0.080991	-0.023266	-0.382860	0.969755	-0.258220	0.705545	-0.699484	-0.053352	-0.100413
23819	2.212713	-9.427390	0.394564	0.238273	0.112811	-0.008186	-0.383119	0.968755	-0.262779	0.709062	-0.695809	-0.052552	-0.101578
23820	2.262110	-9.725046	0.345376	0.084218	0.070625	-0.008936	-0.384566	0.969570	-0.266733	0.710327	-0.694462	-0.052028	-0.102233
23821	2.318086	-9.592945	0.490504	-0.055444	0.009123	-0.014209	-0.373115	0.965110	-0.258745	0.709628	-0.695147	-0.052189	-0.102352
23822	2.079180	-9.286604	0.432728	0.122833	0.152338	0.007641	-0.374167	0.965152	-0.259531	0.711542	-0.693097	-0.050350	-0.103872
23823	2.109321	-9.553029	0.620984	0.264162	0.299581	-0.001583	-0.383911	0.970745	-0.270301	0.715578	-0.688618	-0.046861	-0.107509
23824	1.889673	-9.678349	0.865495	0.253264	0.376254	-0.085950	0.020003	0.823007	0.016704	0.719202	-0.684095	-0.043130	-0.113586
23825	2.231652	-9.953711	0.764946	-0.096977	0.040303	-0.138768	0.014085	0.823615	0.014126	0.717698	-0.685196	-0.044427	-0.115941
23826	2.424780	-9.338570	0.588130	-0.138008	-0.223266	-0.064616	0.016723	0.819937	0.020907	0.715484	-0.687634	-0.048351	-0.113601
23827	2.423920	-9.343472	0.284886	-0.036572	-0.149149	-0.007235	0.014356	0.820147	0.020141	0.714913	-0.688413	-0.050712	-0.111424
23828	2.370555	-9.334728	0.321691	0.013760	-0.026619	0.016704	0.009614	0.821892	0.027445	0.715145	-0.688299	-0.051034	-0.110487
23829	2.248439	-9.361184	0.616585	0.108405	-0.070873	-0.031002	0.009876	0.822771	0.025072	0.716586	-0.686801	-0.052928	-0.109583
23830	2.337017	-9.553756	0.594281	0.201552	-0.045723	-0.009342	0.009347	0.824306	0.018998	0.719311	-0.684003	-0.054299	-0.108553
23831	2.310065	-9.641611	0.712049	0.116153	-0.015310	0.025954	0.013296	0.824196	0.007625	0.721028	-0.682319	-0.054635	-0.107584
23832	2.210316	-9.512361	0.633403	0.052312	-0.023823	-0.011413	0.012772	0.823843	0.005355	0.721723	-0.681608	-0.055406	-0.107034
23833	2.210698	-9.507483	0.785005	0.014780	-0.025649	-0.022155	0.008297	0.825660	0.003066	0.721938	-0.681353	-0.056326	-0.106726
23834	2.371444	-9.562829	0.696490	0.052417	-0.030791	-0.016797	0.007771	0.825704	0.001608	0.722612	-0.680648	-0.057264	-0.106165
23835	2.345815	-9.291475	0.433725	0.180356	-0.019800	0.013734	0.007768	0.827318	-0.002338	0.725151	-0.678028	-0.057968	-0.105232
23836	2.480857	-9.468616	0.643781	0.042560	-0.063526	0.009459	0.009878	0.825341	-0.002825	0.725702	-0.677560	-0.058999	-0.103865
