# Supplementary material for: Identification of Haptic Based Guiding Using Hard Reins
Source: PLoS One. 2015 Jul 22;10(7):e0132020. doi: 10.1371/journal.pone.0132020 (PMC4511788; doi:10.1371/journal.pone.0132020)
Supplement: S2 File — (ZIP) [file pone.0132020.s002.zip › MotionData2/Subject11/T19/fc19.txt]

// Start Time: 0
// Sample rate: 25.0Hz
// Scenario: 4.0
// Firmware Version: 2.6.1
Counter	Acc_X	Acc_Y	Acc_Z	Gyr_X	Gyr_Y	Gyr_Z	Mag_X	Mag_Y	Mag_Z	Quat_w	Quat_x	Quat_y	Quat_z
25230	9.588260	0.168452	2.177090	-0.538621	-0.047020	-0.093182	-0.684799	-0.177821	-0.452284	0.625981	-0.384002	-0.531895	-0.421637
25231	9.616922	0.168514	2.215714	-0.553036	-0.036298	-0.075720	-0.684795	-0.178957	-0.451025	0.621318	-0.388045	-0.528894	-0.428551
25232	9.581429	0.206953	2.142838	-0.547564	-0.045527	-0.054367	-0.685076	-0.179378	-0.452016	0.616192	-0.392827	-0.526474	-0.434534
25233	9.579268	0.233430	2.123214	-0.552894	-0.038501	-0.031468	-0.687200	-0.180513	-0.449751	0.611779	-0.397286	-0.523056	-0.440797
25234	9.613274	0.216071	2.087114	-0.557204	-0.011606	-0.013984	-0.686354	-0.179527	-0.448900	0.607178	-0.402247	-0.519717	-0.446571
25235	9.617878	0.187131	2.101930	-0.538053	-0.006406	-0.001411	-0.685213	-0.181373	-0.447798	0.603384	-0.406493	-0.515706	-0.452481
25236	9.588968	0.180083	2.089982	-0.545262	0.002669	-0.003336	-0.685638	-0.181957	-0.448297	0.599022	-0.411227	-0.512122	-0.458034
25237	9.579222	0.155976	2.090264	-0.554162	0.026039	0.007027	-0.686199	-0.183371	-0.448448	0.595407	-0.415394	-0.507417	-0.464184
25238	9.608370	0.194431	2.084963	-0.549588	0.031412	0.008828	-0.685914	-0.183654	-0.448736	0.591316	-0.419975	-0.503255	-0.469788
25239	9.584310	0.199371	2.077691	-0.554118	0.035985	0.003435	-0.684780	-0.183659	-0.448180	0.587663	-0.423947	-0.498374	-0.475966
25240	9.560642	0.213689	2.024400	-0.565061	0.031596	-0.003743	-0.685344	-0.184221	-0.449029	0.583223	-0.428514	-0.494074	-0.481785
25241	9.541729	0.194095	1.964231	-0.544953	0.045851	0.003478	-0.683921	-0.185070	-0.450180	0.579638	-0.432219	-0.489084	-0.487855
25242	9.578922	0.146523	2.124201	-0.557822	0.024285	0.003454	-0.684489	-0.184494	-0.452712	0.575160	-0.436773	-0.484783	-0.493361
25243	9.593644	0.209267	2.123481	-0.559613	0.036107	-0.007244	-0.683500	-0.183791	-0.452006	0.571142	-0.440570	-0.479774	-0.499512
25244	9.550070	0.199950	2.135726	-0.566944	0.040899	-0.035679	-0.682076	-0.184924	-0.452595	0.566252	-0.444613	-0.475441	-0.505603
25245	9.533325	0.195086	2.114054	-0.561554	0.033720	-0.041767	-0.679522	-0.184921	-0.455441	0.561736	-0.448054	-0.470658	-0.512036
25246	9.572315	0.233328	2.084577	-0.546861	0.058861	-0.039081	-0.681207	-0.188310	-0.456876	0.557059	-0.451575	-0.466265	-0.518037
25247	9.588325	0.287274	2.224111	-0.559612	0.065340	-0.051652	-0.679649	-0.187746	-0.457447	0.552644	-0.454504	-0.461156	-0.524735
25248	9.491789	0.200605	2.181710	-0.541442	0.060719	-0.049670	-0.675392	-0.188317	-0.458900	0.547825	-0.457771	-0.456803	-0.530722
25249	9.549560	0.258547	2.229316	-0.542409	0.054424	-0.049626	-0.677371	-0.189442	-0.459885	0.543380	-0.460573	-0.451897	-0.537029
25250	9.530047	0.224895	2.239384	-0.549663	0.049853	-0.039076	-0.675095	-0.190858	-0.461190	0.538406	-0.464064	-0.447390	-0.542776
25251	9.495995	0.235019	2.277980	-0.554315	0.030000	-0.033708	-0.675232	-0.191416	-0.463738	0.533700	-0.467332	-0.442397	-0.548680
25252	9.544583	0.239305	2.239203	-0.545180	0.026167	-0.012334	-0.673673	-0.191133	-0.464877	0.528757	-0.471193	-0.437861	-0.553779
25253	9.558668	0.283172	2.311190	-0.527089	0.020739	-0.019161	-0.672532	-0.192695	-0.464196	0.524286	-0.474336	-0.433065	-0.559093
25254	9.532268	0.312310	2.306067	-0.525225	0.027920	-0.017416	-0.673524	-0.192690	-0.465036	0.519406	-0.477849	-0.428703	-0.563995
25255	9.491416	0.319698	2.286707	-0.548954	0.010026	-0.019359	-0.672805	-0.194667	-0.467041	0.514539	-0.481272	-0.423715	-0.569292
25256	9.523006	0.336295	2.267148	-0.557157	0.002814	-0.014093	-0.670686	-0.193263	-0.465064	0.509092	-0.485351	-0.419142	-0.574090
25257	9.539655	0.375177	2.317438	-0.530814	0.004476	-0.012020	-0.670966	-0.193825	-0.465916	0.504340	-0.488640	-0.414290	-0.578996
25258	9.568204	0.389876	2.377648	-0.559813	0.024551	-0.024863	-0.671106	-0.194107	-0.466342	0.498837	-0.492324	-0.409494	-0.584032
25259	9.544500	0.375131	2.315016	-0.532584	0.014436	-0.016524	-0.671389	-0.194248	-0.466341	0.494005	-0.495405	-0.404509	-0.588987
25260	9.510889	0.382473	2.295647	-0.547194	0.002814	-0.019283	-0.670828	-0.192401	-0.468587	0.488432	-0.499182	-0.399947	-0.593544
25261	9.510600	0.356041	2.320107	-0.561715	0.001015	-0.012369	-0.669977	-0.192403	-0.468593	0.483156	-0.502664	-0.394654	-0.598446
25262	9.525472	0.413815	2.297694	-0.545409	-0.000787	-0.020117	-0.671114	-0.191545	-0.470271	0.477479	-0.506378	-0.390083	-0.602852
25263	9.506005	0.387398	2.305264	-0.523649	-0.002609	-0.029590	-0.669838	-0.191551	-0.469433	0.472258	-0.509326	-0.385407	-0.607472
25264	9.511029	0.389631	2.281068	-0.549105	-0.009742	-0.024534	-0.670256	-0.193246	-0.470437	0.466344	-0.513066	-0.380849	-0.611752
25265	9.506758	0.357695	2.194436	-0.561779	-0.006993	-0.022931	-0.670546	-0.191832	-0.469713	0.460686	-0.516400	-0.375634	-0.616441
25266	9.525289	0.331538	2.281697	-0.556351	-0.007906	-0.024635	-0.669977	-0.191971	-0.470849	0.454631	-0.520096	-0.370899	-0.620681
25267	9.557955	0.293449	2.407736	-0.552678	-0.000750	-0.021101	-0.669692	-0.192395	-0.471139	0.449045	-0.523197	-0.365666	-0.625229
25268	9.519599	0.332270	2.392855	-0.554469	0.003761	-0.021152	-0.669128	-0.191548	-0.470993	0.443060	-0.526668	-0.360741	-0.629432
25269	9.481191	0.298404	2.349788	-0.540062	-0.015168	-0.027954	-0.670547	-0.191402	-0.471263	0.437331	-0.529705	-0.355816	-0.633680
25270	9.524755	0.305304	2.337570	-0.531869	-0.017084	-0.018990	-0.668982	-0.192538	-0.471287	0.431390	-0.533168	-0.351272	-0.637372
25271	9.529891	0.331690	2.310687	-0.529154	-0.022565	-0.011842	-0.670118	-0.192399	-0.469581	0.425849	-0.536238	-0.346335	-0.641212
25272	9.513220	0.360707	2.295887	-0.549079	-0.009808	-0.017460	-0.671535	-0.192824	-0.468727	0.419723	-0.539682	-0.341430	-0.644981
25273	9.503696	0.355812	2.276622	-0.563653	-0.015112	-0.021138	-0.670542	-0.192680	-0.470146	0.413661	-0.542800	-0.336042	-0.649098
25274	9.496756	0.365311	2.242694	-0.547271	-0.011602	-0.019197	-0.672954	-0.192682	-0.467866	0.407449	-0.546148	-0.331131	-0.652733
25275	9.523211	0.379766	2.261829	-0.554677	-0.031353	-0.022695	-0.669966	-0.195237	-0.467917	0.401272	-0.549304	-0.325966	-0.656500
25276	9.542181	0.379919	2.305299	-0.556405	-0.015118	-0.023698	-0.671387	-0.194382	-0.468603	0.394807	-0.552646	-0.320953	-0.660075
25277	9.558700	0.389815	2.358330	-0.552630	0.008266	-0.021141	-0.671237	-0.196079	-0.469046	0.388849	-0.555179	-0.315441	-0.664131
25278	9.512135	0.417825	2.152677	-0.546313	-0.004391	-0.019216	-0.673229	-0.194663	-0.467744	0.382557	-0.558237	-0.310363	-0.667605
25279	9.540329	0.398872	2.242261	-0.564777	-0.054824	-0.012046	-0.670816	-0.195235	-0.467910	0.376110	-0.561669	-0.305036	-0.670837
25280	9.541169	0.470918	2.168961	-0.564630	-0.024073	-0.024606	-0.673649	-0.196369	-0.465357	0.369348	-0.564996	-0.299868	-0.674122
25281	9.541076	0.466145	2.178681	-0.540118	-0.016829	-0.041173	-0.671664	-0.196373	-0.465513	0.362937	-0.567464	-0.294882	-0.677721
25282	9.504946	0.485707	2.178511	-0.534727	-0.022200	-0.048159	-0.672796	-0.197079	-0.465371	0.356147	-0.570308	-0.290314	-0.680901
25283	9.560589	0.490099	2.163888	-0.531074	-0.022267	-0.041910	-0.672228	-0.197366	-0.464530	0.349722	-0.572689	-0.285470	-0.684272
25284	9.541468	0.494918	2.142112	-0.538109	0.011038	-0.035122	-0.672222	-0.198783	-0.464263	0.343202	-0.575084	-0.280420	-0.687644
25285	9.550804	0.466023	2.169003	-0.556443	-0.018648	-0.030734	-0.671935	-0.199347	-0.465260	0.336591	-0.577563	-0.275041	-0.690999
25286	9.550736	0.507291	2.197541	-0.561740	-0.003498	-0.009654	-0.671927	-0.201332	-0.464292	0.330008	-0.580360	-0.269418	-0.694040
25287	9.570335	0.514206	2.163606	-0.570795	0.002896	-0.014216	-0.672351	-0.201324	-0.466267	0.323503	-0.582624	-0.263474	-0.697479
25288	9.536658	0.514328	2.149151	-0.546273	-0.004537	-0.002389	-0.671358	-0.201470	-0.465570	0.317140	-0.585270	-0.257935	-0.700251
25289	9.570599	0.499446	2.122690	-0.569033	-0.015260	0.000070	-0.670360	-0.203321	-0.463336	0.310690	-0.587749	-0.251936	-0.703243
25290	9.589701	0.489795	2.144521	-0.557099	0.002656	0.005409	-0.671778	-0.203174	-0.463889	0.304287	-0.590299	-0.246058	-0.705982
25291	9.543872	0.487637	2.139773	-0.554354	0.002589	0.010740	-0.670635	-0.204870	-0.465611	0.298184	-0.592389	-0.240004	-0.708915
25292	9.565379	0.470704	2.159265	-0.547102	-0.008401	0.026817	-0.671199	-0.206008	-0.463358	0.292098	-0.595038	-0.234032	-0.711222
25293	9.565884	0.509083	2.112923	-0.538146	-0.026413	0.021732	-0.672051	-0.205869	-0.462219	0.286145	-0.597401	-0.228230	-0.713544
25294	9.570897	0.523446	2.095840	-0.558074	-0.015471	0.017897	-0.671904	-0.207287	-0.461529	0.279718	-0.600073	-0.222206	-0.715748
25295	9.589528	0.552966	2.196979	-0.559851	-0.000058	0.008053	-0.671052	-0.207572	-0.461680	0.273367	-0.602019	-0.216092	-0.718435
25296	9.576221	0.525436	2.032982	-0.528098	-0.010093	0.005834	-0.672470	-0.207857	-0.459835	0.267107	-0.604294	-0.210569	-0.720516
25297	9.575968	0.528067	2.066784	-0.549010	-0.008120	-0.002386	-0.674446	-0.209834	-0.459982	0.260639	-0.606154	-0.204768	-0.722990
25298	9.571199	0.494110	2.043004	-0.550834	-0.017227	0.009145	-0.672607	-0.209135	-0.458576	0.254080	-0.608566	-0.198873	-0.724941
25299	9.598329	0.512865	1.977513	-0.538158	-0.018986	-0.001300	-0.674168	-0.209280	-0.456446	0.247657	-0.610436	-0.193261	-0.727106
25300	9.571592	0.508336	1.999348	-0.570835	-0.003324	-0.023017	-0.673034	-0.209141	-0.456736	0.240396	-0.612513	-0.187359	-0.729338
25301	9.561436	0.436077	2.029166	-0.557268	-0.017875	-0.015705	-0.673879	-0.210123	-0.458576	0.233481	-0.614301	-0.181623	-0.731529
25302	9.571368	0.484275	2.016532	-0.563606	-0.011502	-0.019348	-0.673316	-0.209565	-0.456738	0.226287	-0.616363	-0.175782	-0.733479
25303	9.600537	0.483925	1.989916	-0.560766	0.003758	-0.014093	-0.671473	-0.209282	-0.457880	0.219375	-0.617747	-0.169862	-0.735806
25304	9.590363	0.406832	2.019788	-0.561653	0.000056	-0.003479	-0.672612	-0.208289	-0.457578	0.212440	-0.619573	-0.163763	-0.737686
25305	9.575917	0.431137	2.026785	-0.541637	0.008101	-0.006833	-0.673468	-0.206869	-0.458404	0.205837	-0.620730	-0.158005	-0.739838
25306	9.590213	0.397257	2.034394	-0.552497	0.020879	-0.019425	-0.673181	-0.207577	-0.458414	0.198808	-0.622049	-0.152118	-0.741883
25307	9.580651	0.411787	2.029411	-0.554373	0.004557	-0.006962	-0.673186	-0.206300	-0.459530	0.191991	-0.623204	-0.146172	-0.743902
25308	9.590250	0.406924	2.034286	-0.561630	0.010063	-0.014156	-0.672342	-0.204889	-0.458533	0.184859	-0.624624	-0.140096	-0.745684
25309	9.594795	0.411971	2.072887	-0.561570	0.019040	-0.010672	-0.669927	-0.205452	-0.461384	0.177896	-0.625469	-0.134023	-0.747783
25310	9.563250	0.426852	2.101762	-0.541659	0.006294	-0.006829	-0.671481	-0.206866	-0.460821	0.171078	-0.626783	-0.128132	-0.749305
25311	9.532493	0.431395	2.024424	-0.554393	-0.004554	0.003703	-0.669506	-0.204608	-0.459965	0.164318	-0.627885	-0.122062	-0.750907
25312	9.599259	0.518903	2.170764	-0.532737	-0.013533	-0.010125	-0.672341	-0.204740	-0.460934	0.157486	-0.629354	-0.116389	-0.752041
25313	9.594697	0.484778	2.120405	-0.549078	-0.013439	-0.012089	-0.671775	-0.204461	-0.460087	0.150496	-0.630424	-0.110625	-0.753444
25314	9.551132	0.477878	2.132623	-0.543660	-0.020711	-0.008453	-0.671775	-0.204745	-0.459666	0.143508	-0.631933	-0.104761	-0.754381
25315	9.561950	0.467175	1.978072	-0.563643	-0.026031	-0.006876	-0.671775	-0.204746	-0.459243	0.136348	-0.633137	-0.098747	-0.755510
25316	9.570847	0.426517	2.055842	-0.542908	-0.049543	-0.008266	-0.673204	-0.202482	-0.458077	0.129292	-0.634969	-0.092949	-0.755948
25317	9.600593	0.498425	1.989754	-0.563724	-0.035904	-0.010344	-0.673763	-0.204177	-0.458938	0.122023	-0.636203	-0.087006	-0.756827
25318	9.590900	0.503365	1.996961	-0.547336	-0.017770	-0.031497	-0.674907	-0.202627	-0.455805	0.114591	-0.637413	-0.081333	-0.757601
25319	9.590771	0.484077	2.004426	-0.538214	-0.022497	-0.011902	-0.673629	-0.202913	-0.455818	0.107614	-0.638267	-0.075765	-0.758481
25320	9.595299	0.464895	2.033632	-0.545441	-0.024410	0.003946	-0.674053	-0.203339	-0.455254	0.100713	-0.639519	-0.069663	-0.758960
25321	9.590229	0.440880	2.053239	-0.543556	-0.015444	0.007446	-0.675757	-0.202625	-0.455798	0.093945	-0.640199	-0.063757	-0.759773
25322	9.528530	0.401632	1.899104	-0.556312	-0.024348	0.002034	-0.676749	-0.203196	-0.453818	0.086860	-0.641357	-0.057496	-0.760139
25323	9.637314	0.456563	1.903178	-0.548916	0.000892	-0.001544	-0.675761	-0.201777	-0.455506	0.079878	-0.641681	-0.051600	-0.761053
25324	9.629330	0.498426	2.018713	-0.554434	0.003779	-0.019321	-0.677175	-0.202618	-0.456776	0.072511	-0.642270	-0.045579	-0.761679
25325	9.619789	0.483849	1.997140	-0.564304	0.017252	-0.009791	-0.676049	-0.200640	-0.456622	0.065197	-0.642243	-0.039539	-0.762699
25326	9.598012	0.474334	1.999692	-0.545270	0.006281	-0.002430	-0.674897	-0.204893	-0.455546	0.058191	-0.642680	-0.033418	-0.763190
25327	9.609752	0.467251	2.038419	-0.556013	0.035204	-0.007156	-0.676035	-0.204185	-0.454682	0.051014	-0.642256	-0.027462	-0.764298
25328	9.593007	0.457538	2.014385	-0.543364	0.020686	-0.002500	-0.675468	-0.203900	-0.455672	0.044039	-0.642357	-0.021345	-0.764841
25329	9.571334	0.435818	1.997741	-0.549669	0.028831	-0.003514	-0.675615	-0.202911	-0.454954	0.036976	-0.641913	-0.015458	-0.765729
25330	9.585590	0.431061	2.024357	-0.561595	0.013627	-0.009752	-0.674204	-0.201215	-0.455089	0.029652	-0.642020	-0.009154	-0.766060
25331	9.590556	0.457584	2.019221	-0.554155	0.031429	0.010577	-0.674476	-0.203327	-0.458500	0.022730	-0.641427	-0.003030	-0.766841
25332	9.611070	0.436611	2.164418	-0.545095	0.038718	-0.003521	-0.674767	-0.201482	-0.459609	0.015710	-0.641027	0.003124	-0.767351
25333	9.580278	0.383000	2.063564	-0.552443	0.020723	-0.002621	-0.674063	-0.200496	-0.458756	0.008599	-0.640482	0.009036	-0.767872
25334	9.536682	0.422186	2.101849	-0.541629	-0.004779	0.021542	-0.672367	-0.199084	-0.458754	0.002016	-0.640632	0.015448	-0.767690
25335	9.609481	0.445653	2.062826	-0.559770	0.003493	0.014222	-0.672928	-0.200208	-0.461023	-0.004939	-0.640239	0.021666	-0.767854
25336	9.532494	0.421698	2.019699	-0.560620	0.010696	0.014151	-0.673506	-0.197657	-0.461274	-0.011883	-0.640038	0.028276	-0.767731
25337	9.507102	0.398628	2.169814	-0.542579	-0.004684	0.010902	-0.672659	-0.196667	-0.461553	-0.018672	-0.639662	0.034171	-0.767669
25338	9.492638	0.432645	2.183952	-0.557127	-0.008260	0.015178	-0.673650	-0.197092	-0.460843	-0.025539	-0.639636	0.040744	-0.767172
25339	9.649057	0.429605	2.241773	-0.552737	-0.026212	0.007407	-0.672944	-0.196528	-0.460560	-0.032500	-0.639474	0.046736	-0.766702
25340	9.502819	0.608649	2.510618	-0.557517	-0.067881	0.032357	-0.673659	-0.195111	-0.460539	-0.039045	-0.640228	0.053565	-0.765320
25341	9.010518	0.983097	2.371774	-0.540953	-0.172418	0.022531	-0.675937	-0.193703	-0.456550	-0.045490	-0.642174	0.059629	-0.762881
25342	9.464521	1.047906	2.370444	-0.548872	-0.259480	-0.003465	-0.680623	-0.193142	-0.451704	-0.052239	-0.645776	0.066014	-0.758872
25343	9.821619	1.077254	2.398636	-0.573254	-0.225879	-0.015381	-0.684454	-0.193861	-0.445464	-0.059648	-0.648402	0.072059	-0.755529
25344	9.601847	1.071480	2.413494	-0.546178	-0.134584	0.033868	-0.687284	-0.196423	-0.439535	-0.065959	-0.649921	0.078736	-0.753029
25345	9.343695	1.048788	2.389927	-0.542246	-0.109751	0.071746	-0.689547	-0.198699	-0.434454	-0.071846	-0.650557	0.085234	-0.751231
25346	9.109649	1.305237	2.194059	-0.556571	-0.084609	0.087342	-0.692367	-0.203812	-0.427704	-0.077553	-0.651104	0.092682	-0.749306
25347	9.189099	1.392646	1.951327	-0.557537	-0.106351	0.103427	-0.694621	-0.207928	-0.422926	-0.083201	-0.651483	0.099737	-0.747462
25348	9.790174	1.347558	1.917195	-0.547409	-0.081085	0.101740	-0.695179	-0.211631	-0.415895	-0.088562	-0.651847	0.107210	-0.745492
25349	9.783657	1.334895	1.818269	-0.556189	-0.004866	0.047208	-0.696293	-0.217023	-0.411422	-0.095279	-0.650715	0.113252	-0.744759
25350	9.532482	0.925955	2.262971	-0.544338	0.117012	0.105744	-0.696981	-0.222122	-0.410058	-0.100957	-0.647999	0.120345	-0.745266
25351	9.895973	0.422129	2.454178	-0.547063	0.221839	0.173186	-0.694274	-0.225244	-0.409829	-0.106201	-0.643066	0.127378	-0.747638
25352	9.829141	0.489828	2.390683	-0.532800	0.219765	0.096400	-0.691704	-0.228638	-0.412711	-0.112088	-0.638742	0.133950	-0.749334
25353	8.733684	0.089226	2.159803	-0.552161	0.018185	0.065300	-0.690267	-0.233748	-0.409668	-0.118443	-0.636980	0.140082	-0.748735
25354	10.187087	-0.676679	1.736268	-0.547995	-0.260875	0.153977	-0.692519	-0.239725	-0.398692	-0.122314	-0.639530	0.148704	-0.744263
25355	10.456571	-0.246187	2.050081	-0.553614	-0.263458	0.147830	-0.699878	-0.245986	-0.383723	-0.126621	-0.641616	0.156572	-0.740122
25356	9.814952	-0.654574	1.804181	-0.554696	-0.157080	0.131953	-0.704955	-0.255082	-0.369508	-0.131201	-0.642537	0.164721	-0.736749
25357	10.114846	-0.178902	1.643816	-0.568574	-0.089298	0.221737	-0.706362	-0.259787	-0.358385	-0.135132	-0.641634	0.173295	-0.734856
25358	9.263576	0.033426	2.273292	-0.557532	-0.179261	0.188626	-0.710342	-0.258809	-0.351844	-0.138787	-0.642557	0.182246	-0.731194
25359	8.959782	-0.474006	1.989381	-0.552946	-0.201049	0.199315	-0.715600	-0.258266	-0.341058	-0.142429	-0.643263	0.190557	-0.727746
25360	9.162904	-0.478022	1.938408	-0.554064	-0.092994	0.209298	-0.717745	-0.255740	-0.332820	-0.146032	-0.642729	0.199436	-0.725120
25361	9.132588	-0.605226	2.051027	-0.538995	0.000738	0.196485	-0.723577	-0.252627	-0.328078	-0.150283	-0.640416	0.206885	-0.724211
25362	9.387704	-0.499587	2.194496	-0.566195	0.044595	0.146417	-0.722177	-0.248670	-0.327059	-0.155470	-0.637989	0.214690	-0.722985
25363	9.179761	-0.439788	2.271435	-0.552046	0.030859	0.061703	-0.723885	-0.247540	-0.325197	-0.161931	-0.635630	0.220459	-0.721907
25364	9.162900	-0.376678	2.297335	-0.537915	0.017195	-0.028277	-0.722327	-0.247120	-0.324639	-0.169126	-0.634334	0.225681	-0.719781
25365	9.090820	-0.502549	2.194927	-0.552706	0.007079	-0.098301	-0.723322	-0.246405	-0.326319	-0.177772	-0.632882	0.229449	-0.717781
25366	9.385708	-0.429607	2.174386	-0.546847	-0.037406	-0.158928	-0.721055	-0.245266	-0.329716	-0.186670	-0.632809	0.233297	-0.714339
25367	11.010278	-0.713049	1.387596	-0.543965	-0.028183	-0.160387	-0.719066	-0.246406	-0.328896	-0.195900	-0.632031	0.236240	-0.711583
25368	12.896984	0.006773	2.442714	-0.553806	-0.137701	-0.076245	-0.718220	-0.245420	-0.327903	-0.203192	-0.632827	0.241586	-0.707021
25369	9.840814	-0.350672	1.728260	-0.553564	-0.109493	-0.146055	-0.719208	-0.247416	-0.322971	-0.211934	-0.632957	0.245099	-0.703119
25370	8.048605	0.543145	-0.149686	-0.513274	0.044394	0.138162	-0.723188	-0.245427	-0.322354	-0.216551	-0.630175	0.251783	-0.701848
25371	8.524063	1.100638	-0.190375	-0.564476	0.056351	0.047427	-0.720540	-0.232656	-0.333261	-0.223510	-0.626922	0.257171	-0.700625
25372	11.071352	-0.052234	0.060732	-0.553751	-0.238372	-0.017508	-0.722837	-0.225996	-0.333455	-0.229320	-0.628597	0.263689	-0.694800
25373	11.297618	-0.246603	1.285346	-0.539694	-0.318269	0.039727	-0.725416	-0.220766	-0.329141	-0.234102	-0.630615	0.270295	-0.688811
25374	9.494607	0.459147	1.014069	-0.547389	-0.179282	0.195983	-0.729984	-0.214827	-0.323815	-0.237163	-0.630220	0.279078	-0.684610
25375	8.951174	0.599602	0.510597	-0.536514	-0.179084	0.164193	-0.733992	-0.206616	-0.321012	-0.240924	-0.629556	0.286495	-0.680834
25376	9.088422	0.237303	0.688444	-0.520372	-0.155628	0.052747	-0.737999	-0.199694	-0.313702	-0.245683	-0.629664	0.292941	-0.676275
25377	9.274328	0.095471	0.612450	-0.520862	-0.190835	-0.036368	-0.741415	-0.197719	-0.309133	-0.251876	-0.630291	0.297636	-0.671345
25378	9.286874	0.216698	0.299352	-0.531171	-0.129089	0.017128	-0.741143	-0.195752	-0.304734	-0.257375	-0.630079	0.303596	-0.666775
25379	9.127393	0.489852	0.144278	-0.546586	0.024129	0.018671	-0.743978	-0.196748	-0.301331	-0.264428	-0.627279	0.308192	-0.664543
25380	9.471244	0.743746	0.121652	-0.544440	0.140391	-0.080109	-0.741969	-0.202418	-0.300559	-0.272982	-0.623891	0.311655	-0.662655
25381	9.783382	0.864298	0.388120	-0.548148	0.322089	-0.141357	-0.737381	-0.213751	-0.301421	-0.284002	-0.617991	0.312589	-0.663113
25382	9.358618	0.375314	-0.159232	-0.571566	0.476287	-0.149779	-0.732795	-0.223936	-0.307075	-0.295821	-0.610239	0.313586	-0.664652
25383	11.702469	-1.187292	2.774200	-0.530349	0.130050	-0.129338	-0.727944	-0.229737	-0.311695	-0.305143	-0.606694	0.315511	-0.662769
25384	9.654071	-1.280677	0.467811	-0.569113	0.223361	-0.084684	-0.725627	-0.241360	-0.309010	-0.314403	-0.601735	0.318667	-0.661451
25385	9.912299	-1.158174	0.219615	-0.553732	-0.111115	0.234331	-0.726902	-0.242790	-0.303929	-0.317506	-0.598794	0.326839	-0.658644
25386	10.949858	-1.441830	0.738523	-0.566690	-0.090367	0.149278	-0.731305	-0.242664	-0.295980	-0.321570	-0.596395	0.334690	-0.654896
25387	10.614162	-1.408503	1.091409	-0.535123	0.015524	0.173685	-0.733579	-0.241959	-0.293553	-0.325966	-0.592194	0.341087	-0.653232
25388	8.800365	-1.014982	1.125692	-0.546175	-0.004349	0.162740	-0.736297	-0.236720	-0.291781	-0.330118	-0.588602	0.348221	-0.650624
25389	8.544703	-1.081389	1.071196	-0.539555	-0.136312	0.202494	-0.739438	-0.232766	-0.286628	-0.333034	-0.586036	0.355994	-0.647238
25390	9.111080	-1.510506	0.659589	-0.550534	-0.123757	0.122751	-0.740877	-0.229099	-0.281350	-0.336856	-0.584151	0.363444	-0.642810
25391	9.441005	-1.593945	0.403930	-0.549429	-0.007794	-0.042422	-0.744143	-0.227959	-0.281454	-0.343848	-0.581534	0.367621	-0.639095
25392	9.477093	-1.999412	0.534064	-0.556106	0.170281	-0.204649	-0.740592	-0.228232	-0.286854	-0.354011	-0.578116	0.369251	-0.635698
25393	10.212364	-1.914138	0.996097	-0.549090	0.307441	-0.223847	-0.737452	-0.231327	-0.294965	-0.365473	-0.572655	0.369103	-0.634239
25394	11.029963	-1.176992	1.426579	-0.557109	0.153301	-0.099788	-0.733194	-0.230458	-0.304032	-0.374090	-0.568500	0.372005	-0.631250
25395	9.207802	-0.272458	1.230436	-0.532224	0.145239	-0.235929	-0.730188	-0.236113	-0.308495	-0.384197	-0.565160	0.372638	-0.627796
25396	8.097348	0.356299	0.939758	-0.570996	0.062726	-0.267856	-0.725583	-0.251122	-0.310950	-0.394318	-0.563135	0.374412	-0.622260
25397	9.358190	0.962336	0.177360	-0.535800	0.010180	-0.231364	-0.722281	-0.260904	-0.309242	-0.403321	-0.561304	0.376123	-0.617091
25398	10.325984	0.836035	1.052247	-0.531506	-0.057323	-0.133449	-0.722543	-0.267010	-0.303370	-0.410338	-0.559934	0.379792	-0.611437
25399	10.911911	0.259708	1.468699	-0.564767	-0.091057	0.030054	-0.723527	-0.270141	-0.297744	-0.415629	-0.557024	0.385542	-0.606906
25400	9.902551	0.547695	1.669822	-0.561626	-0.059451	0.106681	-0.725499	-0.274695	-0.289157	-0.419960	-0.553496	0.392210	-0.602866
25401	9.071581	0.811440	1.266852	-0.525249	-0.057831	0.099902	-0.727753	-0.279813	-0.281140	-0.424171	-0.549878	0.397907	-0.599486
25402	9.176947	1.108162	0.896092	-0.531154	-0.133449	0.100375	-0.729163	-0.284100	-0.268034	-0.427575	-0.547450	0.404702	-0.594723
25403	9.718029	1.075295	0.823239	-0.569480	-0.143723	0.068252	-0.732407	-0.290935	-0.253951	-0.431916	-0.544666	0.411241	-0.589634
25404	9.837395	1.146381	0.715960	-0.543957	-0.133076	0.075601	-0.734241	-0.296078	-0.238448	-0.435676	-0.542223	0.417840	-0.584457
25405	9.739542	1.228535	0.613682	-0.564415	-0.081014	0.106885	-0.735643	-0.303067	-0.221979	-0.439979	-0.538352	0.424121	-0.580273
25406	9.761443	0.948983	0.766595	-0.555943	-0.069001	0.167027	-0.739613	-0.306081	-0.206579	-0.443255	-0.534185	0.431212	-0.576391
25407	9.557804	0.655233	0.741148	-0.535725	-0.029304	0.146595	-0.744152	-0.308953	-0.191314	-0.447171	-0.529556	0.437062	-0.573224
25408	9.343792	1.184914	0.583284	-0.557314	-0.001517	0.173627	-0.746848	-0.311258	-0.177188	-0.450887	-0.524446	0.443559	-0.570011
25409	9.808228	1.232058	0.473393	-0.532010	0.005164	0.126218	-0.748539	-0.317836	-0.156332	-0.455249	-0.519577	0.448776	-0.566911
25410	10.854891	0.415448	0.807333	-0.556234	-0.060672	0.055661	-0.749675	-0.322159	-0.132349	-0.459675	-0.516111	0.454489	-0.561933
25411	9.778495	-0.470885	0.995070	-0.545141	-0.092140	0.122874	-0.752941	-0.326057	-0.107214	-0.463258	-0.512157	0.460640	-0.557582
25412	8.566025	-0.631275	0.408857	-0.555820	-0.136325	0.217436	-0.756513	-0.324285	-0.084277	-0.465087	-0.507963	0.468625	-0.553226
25413	10.259805	-0.433049	0.573532	-0.550668	-0.286189	0.171895	-0.759103	-0.320391	-0.061185	-0.466240	-0.505567	0.477084	-0.547187
25414	10.085641	-0.829217	0.433197	-0.541861	-0.233682	0.235290	-0.763263	-0.314380	-0.035091	-0.466724	-0.502290	0.485892	-0.542017
25415	10.392112	-1.406142	0.473056	-0.559579	-0.170484	0.231143	-0.766287	-0.307930	-0.014088	-0.468285	-0.497871	0.493888	-0.537502
25416	10.061233	-1.508596	0.762206	-0.539156	-0.076609	0.195325	-0.768894	-0.298204	0.000306	-0.470612	-0.493213	0.500700	-0.533446
25417	9.737521	-1.545103	0.782378	-0.555172	-0.035304	0.214274	-0.773614	-0.291009	0.011298	-0.473524	-0.487434	0.507130	-0.530097
25418	9.612007	-1.364907	0.869946	-0.562112	0.022350	0.217370	-0.776345	-0.284666	0.021701	-0.476749	-0.481191	0.513375	-0.526889
25419	9.688970	-1.544570	0.818685	-0.543628	0.110354	0.140962	-0.779792	-0.275760	0.028039	-0.481692	-0.474622	0.517504	-0.524306
25420	9.812793	-1.522177	1.045420	-0.550625	0.189232	0.090874	-0.780234	-0.272654	0.030901	-0.487761	-0.467943	0.520724	-0.521503
25421	9.562113	-1.513588	1.006996	-0.552288	0.232806	0.052499	-0.782382	-0.268124	0.032379	-0.494861	-0.460806	0.522824	-0.519062
25422	9.803870	-1.369982	1.024402	-0.543486	0.207819	0.025399	-0.782531	-0.265849	0.029578	-0.501633	-0.454584	0.525079	-0.515761
25423	11.080373	-0.863879	1.302192	-0.566680	0.055676	-0.056781	-0.783676	-0.264015	0.032291	-0.508025	-0.450162	0.527999	-0.510373
25424	9.422017	-0.357705	0.955620	-0.535081	0.054171	-0.123893	-0.783679	-0.264890	0.040194	-0.514540	-0.447093	0.530262	-0.504161
25425	7.869283	-0.417069	0.721543	-0.552036	0.015075	0.003223	-0.782694	-0.264060	0.045282	-0.519680	-0.442504	0.533891	-0.499083
25426	8.095081	0.103081	-0.130338	-0.543608	-0.056258	-0.073935	-0.781140	-0.263512	0.049514	-0.524489	-0.439846	0.537746	-0.492217
25427	11.401745	0.704690	0.457814	-0.550679	-0.242846	-0.115494	-0.778316	-0.262701	0.059250	-0.527933	-0.439039	0.542931	-0.483484
25428	12.127680	0.054734	0.836237	-0.561935	0.000645	-0.130343	-0.777478	-0.262177	0.071541	-0.533974	-0.436182	0.545739	-0.476220
25429	10.405550	0.383727	1.465576	-0.553883	0.084121	-0.024945	-0.778628	-0.260362	0.080047	-0.540066	-0.431107	0.548159	-0.471166
25430	8.888221	0.723321	0.905606	-0.557404	0.049144	0.042220	-0.778796	-0.255858	0.088008	-0.544852	-0.425860	0.551807	-0.466142
25431	8.687167	0.924925	0.475905	-0.563032	-0.008847	0.081440	-0.778261	-0.250082	0.096260	-0.548931	-0.420325	0.556134	-0.461212
25432	9.520459	0.836742	0.354949	-0.539594	0.004455	0.004834	-0.778285	-0.246144	0.103932	-0.553318	-0.416034	0.559700	-0.455511
25433	10.206809	0.925752	0.592270	-0.555455	0.085495	0.026407	-0.778452	-0.241636	0.110763	-0.558824	-0.410283	0.562357	-0.450709
25434	10.209104	0.927779	0.918472	-0.558571	0.171882	0.038210	-0.780187	-0.234561	0.113112	-0.564840	-0.403812	0.564408	-0.446470
25435	10.741579	0.413160	1.099907	-0.530536	0.226520	0.162086	-0.783627	-0.226491	0.115484	-0.570438	-0.395469	0.566234	-0.444504
25436	8.927569	-0.380050	1.521991	-0.557301	0.289553	0.150277	-0.785645	-0.219415	0.117553	-0.576643	-0.386608	0.567722	-0.442390
25437	7.325502	-0.765044	0.958139	-0.542832	0.213125	0.204529	-0.788533	-0.207374	0.117420	-0.581673	-0.377649	0.570005	-0.440604
25438	11.041750	-1.654421	1.233738	-0.545812	0.059003	0.157419	-0.789148	-0.197335	0.121628	-0.584973	-0.370789	0.574009	-0.436848
25439	11.401398	-1.425419	2.269795	-0.552864	0.191609	0.045111	-0.789320	-0.191118	0.125510	-0.591109	-0.363628	0.575315	-0.432872
25440	10.020710	-1.130530	2.427841	-0.552928	0.191581	0.030704	-0.792456	-0.186571	0.122474	-0.596971	-0.356904	0.576781	-0.428450
25441	8.814097	-0.097100	2.591911	-0.546051	0.124316	0.080615	-0.795595	-0.182029	0.121133	-0.601891	-0.349874	0.578934	-0.424442
25442	8.966979	-0.486616	2.298824	-0.559308	0.063864	-0.000560	-0.794895	-0.179762	0.120304	-0.606468	-0.344454	0.581667	-0.418582
25443	9.028014	-0.793499	2.372246	-0.555725	0.049415	0.000425	-0.793632	-0.176794	0.120891	-0.611180	-0.338769	0.584114	-0.412923
25444	9.092944	-1.053594	2.587713	-0.538761	-0.004825	0.010657	-0.793343	-0.177780	0.119182	-0.614612	-0.333973	0.587492	-0.406901
25445	9.093188	-1.068339	2.549214	-0.568898	-0.032611	0.010475	-0.794180	-0.180318	0.116478	-0.618277	-0.328572	0.590991	-0.400629
25446	9.285268	-1.400866	2.518836	-0.563096	0.038921	-0.030591	-0.792748	-0.182858	0.113190	-0.622605	-0.323552	0.593650	-0.394026
25447	9.176764	-1.599057	2.410035	-0.548895	0.114359	-0.013238	-0.791306	-0.187085	0.106069	-0.627958	-0.317396	0.594883	-0.388642
25448	9.034994	-1.739277	2.261966	-0.552720	0.233470	-0.033517	-0.791128	-0.193568	0.096957	-0.634425	-0.310951	0.594895	-0.383293
25449	10.167352	-1.612935	1.961811	-0.550269	0.262972	0.106366	-0.792384	-0.195213	0.081689	-0.640479	-0.302091	0.594882	-0.380320
25450	10.902809	-0.978972	2.043163	-0.537838	0.182785	0.211619	-0.794930	-0.194320	0.070415	-0.644232	-0.293230	0.596810	-0.377887
25451	9.938812	0.288499	1.228030	-0.562130	0.314060	0.051297	-0.795484	-0.194411	0.055441	-0.651213	-0.284440	0.595794	-0.374226
25452	10.891177	-0.011998	0.901465	-0.558509	0.187677	-0.009637	-0.795174	-0.198483	0.044940	-0.656659	-0.277833	0.596409	-0.368650
25453	11.605919	0.046767	2.127434	-0.547508	0.204141	0.061257	-0.796443	-0.198165	0.035487	-0.662019	-0.269911	0.596652	-0.364535
25454	10.269279	0.745744	2.401736	-0.559128	0.114133	0.042015	-0.797986	-0.199535	0.022768	-0.666069	-0.263153	0.598419	-0.359162
25455	9.897675	0.728151	2.692410	-0.553543	-0.068315	-0.115241	-0.796690	-0.203203	0.018057	-0.669378	-0.259198	0.601265	-0.351040
25456	9.020954	0.458759	2.019970	-0.562433	-0.039055	-0.167900	-0.796374	-0.209991	0.015439	-0.672973	-0.255957	0.603874	-0.341949
25457	8.233351	0.761081	1.645510	-0.546858	-0.028448	-0.160811	-0.796206	-0.215359	0.011849	-0.676920	-0.252330	0.605782	-0.333373
25458	8.655245	0.625946	1.332308	-0.545728	-0.001368	-0.160880	-0.794201	-0.219318	0.008966	-0.680690	-0.248916	0.607678	-0.324699
25459	9.219390	0.222407	1.529377	-0.563959	-0.021188	-0.146763	-0.792609	-0.225533	0.003377	-0.684569	-0.244806	0.609560	-0.316026
25460	10.113681	-0.029597	1.555157	-0.557808	0.079564	-0.122390	-0.792441	-0.230610	-0.002471	-0.688993	-0.240192	0.610488	-0.308059
25461	9.729819	0.454864	2.110892	-0.562899	0.202729	-0.194905	-0.790698	-0.237941	-0.012876	-0.695730	-0.235244	0.608927	-0.299714
25462	9.227920	0.853571	1.976623	-0.556965	0.311209	-0.242433	-0.789235	-0.245255	-0.028507	-0.703516	-0.230627	0.605910	-0.291118
25463	9.469800	0.597550	1.476525	-0.560331	0.314504	-0.202643	-0.786224	-0.249596	-0.044825	-0.711427	-0.225089	0.602553	-0.283082
25464	11.345470	-0.712985	1.735123	-0.529485	0.236090	-0.098095	-0.784777	-0.253375	-0.059147	-0.717147	-0.219473	0.600926	-0.276440
25465	9.842870	-1.533408	2.756386	-0.528640	0.262916	0.094140	-0.784189	-0.255308	-0.074149	-0.722429	-0.211027	0.599300	-0.272769
25466	10.283769	-0.736541	2.309517	-0.550901	0.170739	0.147738	-0.786051	-0.248179	-0.088189	-0.725945	-0.202453	0.599679	-0.269074
25467	9.927478	-0.451390	2.328560	-0.568286	0.009285	-0.123979	-0.785054	-0.247875	-0.095258	-0.729345	-0.197369	0.600957	-0.260676
25468	8.437881	-0.843587	1.885462	-0.547063	-0.224577	-0.196938	-0.784195	-0.249861	-0.094721	-0.729778	-0.195027	0.605554	-0.250386
25469	8.853631	-1.325760	0.955101	-0.540872	-0.179266	-0.122767	-0.783047	-0.253268	-0.092505	-0.730597	-0.191254	0.609338	-0.241571
25470	10.590940	-1.368837	1.612961	-0.548385	-0.166936	-0.166844	-0.782759	-0.254978	-0.089417	-0.731402	-0.188197	0.613082	-0.231871
25471	10.197793	-1.240982	1.950370	-0.536873	-0.037880	-0.202968	-0.781309	-0.261192	-0.095145	-0.734115	-0.184738	0.614374	-0.222466
25472	9.335659	-1.031024	1.804191	-0.555261	-0.089423	-0.182662	-0.780580	-0.264713	-0.101123	-0.735802	-0.181356	0.616819	-0.212696
25473	9.285835	-0.934911	2.049668	-0.546220	-0.089509	-0.179027	-0.779441	-0.264267	-0.108192	-0.737623	-0.177626	0.618885	-0.203329
25474	8.887314	-1.174114	1.661398	-0.538740	-0.071527	-0.183567	-0.776589	-0.266227	-0.116995	-0.739308	-0.174382	0.620861	-0.193769
25475	8.277950	-1.415660	1.072867	-0.549423	-0.057031	-0.193639	-0.776299	-0.265912	-0.126743	-0.741401	-0.170587	0.622308	-0.184274
25476	8.786898	-1.660570	0.685863	-0.556380	-0.030072	-0.175218	-0.775432	-0.267582	-0.136234	-0.743466	-0.166781	0.623631	-0.174721
25477	10.306171	-1.613383	0.871790	-0.552307	0.060216	-0.178955	-0.771600	-0.265272	-0.152347	-0.746749	-0.162278	0.623321	-0.165839
25478	11.518121	-1.793435	0.741686	-0.553204	0.041094	-0.140578	-0.770608	-0.261388	-0.171672	-0.749410	-0.157796	0.623556	-0.157045
25479	10.104898	-0.404539	1.883164	-0.564498	0.000795	-0.079588	-0.769773	-0.254543	-0.187148	-0.751469	-0.152005	0.624411	-0.149329
25480	9.370786	-0.184339	0.799098	-0.544078	-0.005825	-0.258075	-0.767518	-0.249129	-0.199260	-0.753695	-0.149240	0.624846	-0.138701
25481	9.725850	-0.409833	0.656149	-0.565246	-0.018282	-0.061806	-0.768807	-0.244283	-0.208101	-0.755288	-0.143246	0.625948	-0.131182
25482	9.454300	-0.775614	0.638846	-0.547246	-0.052572	-0.070333	-0.768397	-0.239447	-0.215118	-0.756260	-0.138182	0.627538	-0.123182
25483	9.672257	-0.392604	1.037835	-0.553150	-0.141427	-0.002549	-0.769685	-0.235891	-0.219309	-0.755938	-0.131909	0.630566	-0.116378
25484	10.204508	-0.200621	0.967318	-0.568090	-0.165932	-0.066131	-0.769131	-0.233065	-0.218153	-0.755368	-0.126731	0.633819	-0.107849
25485	10.323352	-0.454441	1.081151	-0.552805	-0.047089	-0.064926	-0.770259	-0.234908	-0.216609	-0.756197	-0.121030	0.635176	-0.100346
25486	9.999032	-0.354695	1.244794	-0.545868	0.064771	-0.088594	-0.769397	-0.237460	-0.216078	-0.758392	-0.115969	0.634722	-0.092311
25487	9.340572	0.030196	1.062559	-0.552831	0.034323	-0.210645	-0.768228	-0.245534	-0.215607	-0.760350	-0.111926	0.634417	-0.082791
25488	9.389921	0.422704	0.492652	-0.545683	-0.006495	-0.179261	-0.765372	-0.250355	-0.215256	-0.761646	-0.108118	0.634702	-0.073203
25489	10.645910	0.161892	0.247398	-0.540566	-0.088741	-0.136883	-0.765491	-0.256600	-0.210235	-0.761688	-0.103523	0.636341	-0.064681
25490	9.613628	-0.546821	1.054134	-0.532677	-0.024634	-0.077369	-0.763482	-0.263424	-0.203258	-0.762435	-0.098636	0.636979	-0.056752
25491	8.550855	-0.779461	1.046070	-0.542515	0.076119	0.028691	-0.764031	-0.267385	-0.203578	-0.764221	-0.091663	0.636360	-0.051088
25492	7.532001	-0.513363	1.216035	-0.543816	0.146890	0.060790	-0.763195	-0.263701	-0.205241	-0.766884	-0.084643	0.634555	-0.045443
25493	9.947117	-1.009874	0.778541	-0.540032	-0.021286	-0.141148	-0.763187	-0.265395	-0.206672	-0.767418	-0.079899	0.635068	-0.037077
25494	11.325325	-1.138854	1.638410	-0.535372	-0.133100	-0.118951	-0.760618	-0.269658	-0.203628	-0.766527	-0.075511	0.637129	-0.028310
25495	10.717864	-1.116234	1.551976	-0.545750	-0.070321	-0.089497	-0.760181	-0.272490	-0.203662	-0.766248	-0.070004	0.638387	-0.020635
25496	9.940319	-0.463259	1.603726	-0.552113	0.050618	-0.017852	-0.760601	-0.273045	-0.206773	-0.767530	-0.063972	0.637671	-0.013463
25497	9.533322	-0.277166	1.578029	-0.545010	0.069288	-0.097559	-0.758906	-0.270484	-0.211846	-0.768872	-0.058488	0.636695	-0.005879
25498	9.349386	-0.896210	1.345950	-0.537792	0.012034	-0.051228	-0.758914	-0.267778	-0.216904	-0.769517	-0.053093	0.636413	0.001669
25499	9.122794	-1.190769	1.168303	-0.553933	0.042890	-0.071144	-0.756937	-0.264073	-0.225499	-0.770369	-0.047084	0.635794	0.008949
25500	9.907488	-1.333660	0.753210	-0.536667	0.185309	-0.076078	-0.756659	-0.260639	-0.236769	-0.773068	-0.042041	0.632708	0.016700
25501	9.654973	-1.224185	0.998809	-0.547188	0.228130	-0.027858	-0.753411	-0.254221	-0.253117	-0.776092	-0.035561	0.629196	0.022991
25502	9.642758	-0.899615	1.483336	-0.541911	0.184239	0.039722	-0.751022	-0.247397	-0.263519	-0.778668	-0.028960	0.626095	0.029011
25503	8.782400	-0.354603	1.579898	-0.550943	0.237921	-0.022749	-0.749188	-0.242975	-0.274932	-0.781632	-0.022317	0.622342	0.035255
25504	9.986523	-0.065293	1.130422	-0.559081	0.081968	0.010265	-0.747065	-0.240406	-0.282834	-0.782771	-0.015735	0.620692	0.041983
25505	10.141638	0.150433	1.770595	-0.531833	-0.024172	-0.022351	-0.747361	-0.237285	-0.284494	-0.782290	-0.009184	0.620988	0.048084
25506	10.407353	0.434639	1.878227	-0.553035	-0.080184	0.009677	-0.747379	-0.233323	-0.283887	-0.781273	-0.002561	0.621775	0.054784
25507	10.856457	0.222213	2.372962	-0.543992	-0.098591	0.050631	-0.750366	-0.230907	-0.284545	-0.779790	0.005146	0.623146	0.059915
25508	9.555922	-0.218844	2.423122	-0.541908	-0.077198	0.055506	-0.749962	-0.226671	-0.281536	-0.778719	0.012156	0.623799	0.065755
25509	8.778694	0.237984	2.030008	-0.562253	-0.132909	0.043144	-0.752097	-0.225400	-0.278963	-0.776646	0.020097	0.625575	0.071229
25510	8.575460	0.313351	1.509892	-0.553391	-0.170602	0.022241	-0.753108	-0.222302	-0.273270	-0.774206	0.026990	0.627567	0.077689
25511	8.935666	-0.035588	0.957509	-0.568573	-0.166249	0.052169	-0.753957	-0.224311	-0.264524	-0.771543	0.035159	0.629747	0.083087
25512	9.528499	0.102961	0.520199	-0.537757	-0.017382	0.023467	-0.755513	-0.226306	-0.259447	-0.770888	0.041560	0.629292	0.089422
25513	9.874073	0.123236	1.403949	-0.543809	0.246392	-0.048964	-0.754369	-0.228290	-0.259759	-0.773078	0.047327	0.625156	0.096383
25514	10.526902	-0.262439	1.069070	-0.544206	0.473689	-0.068842	-0.749510	-0.236214	-0.264402	-0.778221	0.051747	0.617045	0.104640
25515	9.488212	-0.863168	2.130757	-0.536229	0.327993	-0.122157	-0.745499	-0.244414	-0.270454	-0.781068	0.056376	0.611602	0.112684
25516	9.622206	-1.852689	0.566064	-0.560393	0.136552	-0.057595	-0.741062	-0.253623	-0.271434	-0.781868	0.061902	0.608534	0.120569
25517	11.141916	-1.276375	1.879423	-0.557765	-0.011811	0.025056	-0.741764	-0.255755	-0.268625	-0.780688	0.069519	0.608106	0.126099
25518	10.006037	-1.521580	1.335135	-0.556454	-0.011910	-0.176863	-0.741881	-0.263287	-0.259802	-0.779217	0.073877	0.607436	0.135593
25519	9.651241	-0.978247	1.286049	-0.534526	-0.029055	-0.088038	-0.741840	-0.274071	-0.252286	-0.777405	0.079838	0.607417	0.142519
25520	9.879982	-0.921546	1.693498	-0.554423	-0.007426	-0.076869	-0.740974	-0.278621	-0.247113	-0.776107	0.085343	0.606424	0.150415
25521	8.961888	-0.992566	1.780097	-0.550895	-0.032826	-0.072449	-0.740816	-0.283164	-0.243347	-0.774105	0.091784	0.606308	0.157250
25522	8.873519	-0.876395	1.716090	-0.547402	-0.090188	-0.008362	-0.742370	-0.285442	-0.238272	-0.771879	0.098246	0.606391	0.163827
25523	9.011758	-0.974693	1.581694	-0.552963	-0.103465	-0.027795	-0.740399	-0.285777	-0.236763	-0.768991	0.105498	0.607192	0.169827
25524	9.124391	-1.190516	1.581535	-0.558493	-0.121454	-0.027754	-0.741397	-0.285798	-0.229972	-0.766146	0.111975	0.607653	0.176745
25525	9.402080	-1.173458	1.883036	-0.556341	-0.058404	-0.024533	-0.741683	-0.285515	-0.229684	-0.763641	0.119179	0.607647	0.182796
25526	9.579760	-1.130198	2.022473	-0.539705	-0.000722	-0.033504	-0.743245	-0.284943	-0.230090	-0.762138	0.124839	0.606241	0.189822
25527	9.317177	-1.048938	1.997752	-0.556742	0.053699	-0.067696	-0.742960	-0.284651	-0.233057	-0.760678	0.131125	0.604526	0.196783
25528	9.512677	-1.275632	1.888861	-0.547082	0.140167	-0.068098	-0.740829	-0.285073	-0.235339	-0.760582	0.135903	0.600933	0.204758
25529	9.385003	-1.372077	1.812764	-0.557974	0.278835	-0.057602	-0.740669	-0.284726	-0.241811	-0.761699	0.141454	0.595650	0.212147
25530	11.659307	-1.068969	1.555022	-0.550529	0.265503	0.050125	-0.738110	-0.283844	-0.253690	-0.763421	0.147150	0.589679	0.218664
25531	11.185686	-0.109405	1.467619	-0.540267	0.219215	-0.018443	-0.734995	-0.280701	-0.264420	-0.763829	0.153161	0.585207	0.225034
25532	10.712023	0.088016	1.640038	-0.556310	0.136489	-0.034125	-0.734282	-0.280113	-0.271484	-0.763481	0.158496	0.581317	0.232478
25533	9.353799	-0.064379	1.798212	-0.529669	0.175826	-0.033476	-0.732729	-0.276975	-0.279658	-0.763165	0.164306	0.577538	0.238816
25534	7.772602	0.121926	0.995987	-0.532960	0.009161	0.051279	-0.733192	-0.269337	-0.289219	-0.761686	0.170852	0.575324	0.244227
25535	10.375894	0.089755	0.792292	-0.548003	-0.245099	0.115128	-0.736926	-0.258420	-0.290629	-0.756981	0.180629	0.577334	0.247058
25536	11.492648	-0.375379	0.972393	-0.553706	-0.258930	0.065767	-0.739932	-0.252615	-0.288142	-0.752242	0.188921	0.578948	0.251515
25537	10.136513	-0.502806	0.874137	-0.549479	-0.181698	0.073014	-0.744645	-0.245246	-0.286614	-0.747824	0.197864	0.580083	0.255171
25538	8.917398	0.024858	0.541235	-0.545973	-0.207078	0.075699	-0.748492	-0.241992	-0.283017	-0.743598	0.205848	0.580803	0.259531
25539	8.405360	0.250428	-0.233877	-0.543109	-0.320134	0.020656	-0.752195	-0.240028	-0.274911	-0.737098	0.214707	0.584190	0.263268
25540	9.439368	-0.222457	-0.587639	-0.544662	-0.391311	-0.066327	-0.756005	-0.242572	-0.263712	-0.729789	0.221912	0.588106	0.268878
25541	9.408439	-0.264312	-0.355147	-0.547515	-0.278099	-0.032577	-0.759423	-0.241470	-0.251805	-0.723208	0.229888	0.591010	0.273548
25542	10.244121	-0.585220	-0.584668	-0.560374	-0.195606	0.027946	-0.760275	-0.242481	-0.245309	-0.718454	0.237305	0.591428	0.278791
25543	10.617335	-0.209154	0.019594	-0.553000	-0.079118	-0.099975	-0.762691	-0.242638	-0.238792	-0.713595	0.243391	0.591710	0.285345
25544	10.791263	-0.645275	0.410868	-0.523480	-0.038371	-0.039764	-0.761971	-0.245190	-0.238260	-0.710364	0.248540	0.590292	0.291832
25545	9.272289	-0.535129	0.261848	-0.559899	-0.047104	-0.070503	-0.760973	-0.246611	-0.237435	-0.705849	0.254828	0.589866	0.298158
25546	9.481881	-0.684415	0.548395	-0.534694	-0.134595	0.029409	-0.762559	-0.244080	-0.241379	-0.701710	0.261470	0.589292	0.303267
25547	9.847045	-1.247784	0.496198	-0.532327	-0.053405	0.019212	-0.764002	-0.238125	-0.242576	-0.697640	0.268414	0.588578	0.307942
25548	9.990533	-1.063376	0.754930	-0.539636	-0.018643	-0.033240	-0.764869	-0.234442	-0.242531	-0.694330	0.273628	0.586594	0.314551
25549	9.752984	-0.905900	0.961310	-0.539567	0.024977	-0.077777	-0.763872	-0.234858	-0.245794	-0.690407	0.278992	0.585166	0.321064
25550	9.604502	-0.799229	0.863658	-0.546906	0.027046	-0.104427	-0.762582	-0.237688	-0.247247	-0.687009	0.283124	0.582799	0.328943
25551	9.839130	-0.789002	0.802817	-0.532336	0.017739	-0.075839	-0.760872	-0.239389	-0.247843	-0.682928	0.288390	0.581402	0.335280
25552	9.835377	-0.819414	0.960234	-0.546734	0.024703	-0.042446	-0.759732	-0.240379	-0.249135	-0.679785	0.293194	0.578619	0.342242
25553	9.657683	-0.777813	0.863348	-0.559557	-0.004228	-0.026521	-0.760015	-0.240662	-0.248994	-0.675498	0.299486	0.576940	0.348067
25554	9.753106	-0.636427	0.764982	-0.546865	0.014089	-0.063598	-0.758585	-0.243359	-0.248186	-0.671952	0.304057	0.574337	0.355200
25555	9.926184	-0.474051	0.622781	-0.552132	0.061256	-0.092195	-0.756885	-0.242647	-0.250453	-0.667865	0.308949	0.572125	0.362188
25556	9.911327	-0.311228	0.749059	-0.574988	0.050650	-0.103001	-0.757858	-0.246313	-0.254582	-0.664149	0.313115	0.568965	0.370330
25557	9.597908	-0.195585	0.760270	-0.543519	0.012850	-0.127220	-0.755726	-0.246876	-0.257007	-0.659168	0.317746	0.567578	0.377347
25558	8.640519	-0.231872	0.950443	-0.556094	0.034428	-0.129478	-0.754015	-0.248572	-0.259159	-0.655047	0.321401	0.564836	0.385455
25559	8.652579	-1.061044	0.553708	-0.555647	0.075871	-0.131582	-0.751172	-0.249706	-0.260889	-0.650539	0.325572	0.562435	0.393025
25560	11.455236	-1.216827	1.653621	-0.528992	0.007294	-0.102039	-0.750310	-0.251682	-0.263460	-0.646372	0.329328	0.559974	0.400219
25561	11.196763	-1.171857	2.013524	-0.555850	0.123416	-0.180979	-0.747187	-0.250814	-0.271107	-0.641889	0.332487	0.557127	0.408706
25562	10.009485	-0.885725	2.125495	-0.548236	0.124084	-0.074949	-0.745770	-0.248948	-0.279861	-0.638999	0.335775	0.552713	0.416465
25563	8.893153	-0.265781	1.965415	-0.546652	0.089721	-0.073092	-0.744226	-0.243401	-0.288294	-0.634998	0.340185	0.549488	0.423220
25564	8.151260	-0.523636	1.340995	-0.573834	0.077243	-0.082335	-0.743522	-0.240541	-0.297173	-0.631223	0.344034	0.545408	0.430962
25565	8.945274	-0.986800	1.125199	-0.559072	0.128146	-0.130132	-0.740566	-0.233722	-0.305886	-0.626952	0.347562	0.541845	0.438788
25566	9.898303	-1.446371	1.257127	-0.552791	0.245062	-0.100569	-0.739892	-0.222485	-0.321601	-0.624848	0.349396	0.535851	0.447606
25567	11.219184	-1.938155	1.246349	-0.536388	0.334176	0.014286	-0.735109	-0.209832	-0.340443	-0.624106	0.352348	0.528738	0.454729
25568	9.962159	-0.571989	2.774513	-0.522255	0.298174	0.085289	-0.730489	-0.192508	-0.358245	-0.624310	0.355224	0.520935	0.461172
25569	8.986012	-0.606688	1.654950	-0.563074	0.164753	0.007632	-0.730827	-0.177169	-0.372072	-0.621430	0.359903	0.515575	0.467414
25570	8.386978	0.416627	1.586335	-0.555710	0.230029	-0.043980	-0.728035	-0.164674	-0.384257	-0.619343	0.362396	0.509140	0.475248
25571	7.467174	0.676186	0.811389	-0.551763	0.198920	-0.199557	-0.723542	-0.151902	-0.395888	-0.614803	0.364356	0.504865	0.484120
25572	9.896055	0.444412	0.593239	-0.549028	-0.001795	-0.091658	-0.722169	-0.139987	-0.403122	-0.609840	0.368418	0.501582	0.490693
25573	12.112276	0.350467	1.714995	-0.546204	-0.155824	0.026481	-0.723346	-0.129781	-0.405549	-0.603819	0.375943	0.499986	0.494047
25574	11.771242	-0.493348	1.712786	-0.559422	0.029700	0.032971	-0.724400	-0.115183	-0.408779	-0.600188	0.380981	0.495229	0.499375
25575	10.173192	-0.003031	1.982518	-0.562557	0.114125	0.043639	-0.725162	-0.101852	-0.414427	-0.596793	0.386111	0.489977	0.504657
25576	8.421976	0.284521	1.367861	-0.557498	0.018888	-0.205477	-0.725199	-0.092781	-0.417016	-0.590547	0.388827	0.487114	0.512628
25577	8.914529	0.757375	0.951119	-0.560899	-0.067178	-0.240192	-0.725775	-0.091083	-0.416287	-0.582381	0.392857	0.486138	0.519775
25578	10.054767	0.448729	0.670307	-0.544658	-0.068523	-0.284019	-0.724468	-0.097880	-0.417217	-0.574418	0.395445	0.484941	0.527730
25579	11.167016	0.092456	0.861282	-0.545967	0.019932	-0.288828	-0.723724	-0.105955	-0.416460	-0.566528	0.397794	0.483413	0.535833
25580	9.837214	0.053779	1.453120	-0.548903	0.058984	-0.143442	-0.720713	-0.112892	-0.418959	-0.561127	0.400326	0.479481	0.543116
25581	8.572158	0.312228	1.311771	-0.564494	0.032201	0.119943	-0.721704	-0.113744	-0.417688	-0.557511	0.406571	0.474234	0.546794
25582	9.624031	0.233212	1.330577	-0.548033	0.039177	0.150375	-0.721169	-0.106095	-0.418884	-0.555009	0.412042	0.468093	0.550522
25583	10.245709	-0.085047	1.309132	-0.545711	0.175343	0.043497	-0.718362	-0.098009	-0.425321	-0.551936	0.415712	0.462002	0.555971
25584	9.772754	0.179679	1.422803	-0.541320	0.115757	-0.149005	-0.716962	-0.093187	-0.428532	-0.546785	0.417409	0.457482	0.563477
25585	8.600875	-0.217205	1.709115	-0.556797	0.104951	-0.160040	-0.714125	-0.092614	-0.432364	-0.540604	0.419992	0.453625	0.570595
25586	9.019401	-1.105976	1.467157	-0.530279	0.018705	0.000018	-0.713995	-0.089206	-0.435580	-0.536252	0.423934	0.448947	0.575465
25587	10.244975	-1.443958	1.991253	-0.555820	-0.032289	0.085140	-0.713035	-0.081849	-0.434379	-0.531562	0.430244	0.444363	0.578682
25588	10.411500	-0.769106	2.626288	-0.567602	-0.048718	-0.081118	-0.712910	-0.077452	-0.436595	-0.525240	0.434568	0.440609	0.584070
25589	9.490502	-0.596329	2.272784	-0.547539	-0.052603	-0.070393	-0.712777	-0.075614	-0.435870	-0.518572	0.439537	0.437523	0.588612
25590	8.756603	-0.368041	2.094813	-0.560703	-0.126445	-0.075514	-0.715346	-0.072071	-0.434964	-0.511585	0.444657	0.434527	0.593083
25591	9.017746	-0.416137	2.010423	-0.563933	-0.065178	-0.070569	-0.714655	-0.068399	-0.432387	-0.504577	0.449814	0.431250	0.597572
25592	9.358275	-0.785007	2.115577	-0.557374	-0.038173	-0.068872	-0.716505	-0.066691	-0.433768	-0.498357	0.453813	0.427254	0.602617
25593	9.549618	-0.847840	2.309342	-0.572552	-0.015072	-0.024053	-0.714107	-0.063723	-0.433897	-0.492195	0.458747	0.422796	0.607075
25594	9.458739	-0.707334	2.269232	-0.520418	0.045951	-0.024701	-0.713419	-0.058909	-0.434134	-0.487463	0.461652	0.417944	0.612029
25595	9.304070	-0.759529	2.270021	-0.553169	0.066424	-0.081865	-0.713567	-0.056916	-0.437221	-0.481403	0.464818	0.413312	0.617551
25596	9.112249	-0.851459	2.063485	-0.566588	0.104537	-0.107067	-0.712453	-0.051241	-0.441410	-0.475622	0.466671	0.408017	0.624118
25597	8.929167	-0.996041	1.949351	-0.560458	0.212693	-0.117441	-0.709622	-0.048966	-0.446213	-0.470176	0.467692	0.402083	0.631291
25598	10.306357	-1.099983	1.402538	-0.574739	0.243534	-0.113080	-0.704515	-0.047965	-0.452744	-0.465257	0.467717	0.395332	0.639132
25599	10.383120	-0.168687	1.599862	-0.563066	0.121271	-0.143914	-0.701697	-0.042428	-0.459208	-0.458607	0.469646	0.390344	0.645557
25600	10.853392	-0.583961	1.758523	-0.543153	-0.051945	-0.124889	-0.700561	-0.042424	-0.461337	-0.451407	0.472972	0.386755	0.650346
25601	9.508382	0.554740	0.839010	-0.549073	-0.025657	-0.049126	-0.698896	-0.033788	-0.461824	-0.444857	0.477329	0.382333	0.654279
25602	10.649530	1.259658	0.307652	-0.540500	-0.141583	0.033422	-0.701070	-0.023308	-0.460990	-0.438976	0.482931	0.378001	0.656653
25603	11.555242	-0.349457	1.315163	-0.548328	-0.218625	-0.010497	-0.706647	-0.013969	-0.455054	-0.431335	0.490048	0.374896	0.658222
25604	9.812586	-0.617672	1.504143	-0.543288	-0.059427	0.090802	-0.708957	-0.005196	-0.451551	-0.426703	0.494918	0.369192	0.660816
25605	8.664465	0.117226	1.142252	-0.553804	-0.023912	0.143416	-0.709273	0.002167	-0.451189	-0.422405	0.500576	0.362732	0.662890
25606	8.718381	0.237440	1.094925	-0.544795	-0.027442	0.132071	-0.710732	0.011372	-0.450373	-0.418458	0.505253	0.356268	0.665346
25607	9.368949	0.047544	1.144503	-0.552828	-0.127854	0.089353	-0.712741	0.016615	-0.450161	-0.412616	0.511801	0.351174	0.666697
25608	9.791287	0.076421	1.162948	-0.533819	-0.127782	0.077279	-0.714174	0.018577	-0.443063	-0.407255	0.517238	0.346190	0.668401
25609	10.008335	-0.010138	1.453604	-0.532512	-0.053862	0.073321	-0.714179	0.019423	-0.441923	-0.401834	0.522418	0.340866	0.670387
25610	9.542378	-0.099206	1.428640	-0.544885	0.020423	0.028383	-0.714454	0.017440	-0.441377	-0.396646	0.525535	0.334992	0.673992
25611	9.364006	-0.290262	1.617082	-0.560157	0.054827	0.013769	-0.715292	0.014901	-0.443941	-0.390806	0.528964	0.328979	0.677673
25612	9.543222	-0.219160	1.572551	-0.544618	0.092958	-0.023390	-0.713557	0.007535	-0.444315	-0.385325	0.530659	0.323031	0.682332
25613	8.937256	0.228919	1.498283	-0.539823	0.068927	-0.163023	-0.709824	-0.002373	-0.447982	-0.377315	0.532470	0.319000	0.687276
25614	8.721351	0.630184	0.902051	-0.545547	0.093648	-0.301209	-0.709755	-0.017947	-0.448712	-0.367933	0.532254	0.315928	0.693916
25615	9.987210	0.243584	1.808443	-0.561869	0.153839	-0.361759	-0.707255	-0.038055	-0.450356	-0.357380	0.531616	0.313025	0.701198
25616	11.464255	-0.515278	1.761772	-0.562003	0.106908	-0.336495	-0.704302	-0.064681	-0.450943	-0.347302	0.530943	0.309903	0.708125
25617	10.450469	-0.568932	1.437500	-0.561728	0.040365	-0.164662	-0.703503	-0.085642	-0.450040	-0.338733	0.532984	0.305589	0.712603
25618	9.915439	-0.447872	1.705096	-0.552811	-0.060175	-0.018967	-0.703591	-0.098395	-0.447488	-0.332148	0.536449	0.300298	0.715347
25619	9.100844	-0.830615	0.748690	-0.556653	-0.135925	-0.017832	-0.705943	-0.113712	-0.438445	-0.324591	0.541782	0.295574	0.716763
25620	10.038218	-0.832898	0.940781	-0.565341	-0.195029	-0.041273	-0.708428	-0.131154	-0.429141	-0.316674	0.547014	0.291177	0.718129
25621	10.691005	-0.710398	1.475004	-0.538024	-0.031404	-0.009988	-0.711910	-0.147171	-0.421792	-0.309972	0.550686	0.285871	0.720375
25622	9.869104	-0.731313	1.940306	-0.537496	-0.001925	0.103762	-0.711456	-0.154258	-0.419892	-0.305505	0.553697	0.279012	0.722661
25623	9.087191	-0.391412	1.782903	-0.551973	-0.034140	0.177992	-0.714575	-0.155254	-0.416203	-0.301313	0.558450	0.271345	0.723682
25624	9.021606	-0.451268	1.807824	-0.530384	-0.029073	0.103881	-0.714000	-0.157387	-0.413969	-0.296715	0.561724	0.264718	0.725500
25625	9.548668	-0.753990	1.856410	-0.554034	-0.004947	0.044252	-0.716839	-0.157245	-0.412249	-0.290680	0.565234	0.258254	0.727544
25626	8.606875	-0.698195	1.327834	-0.546631	0.053501	-0.056145	-0.718124	-0.155262	-0.411512	-0.283945	0.566470	0.252673	0.731193
25627	8.902742	-1.066790	0.659764	-0.526100	0.134828	-0.088206	-0.716845	-0.155109	-0.415619	-0.276959	0.567013	0.247231	0.735300
25628	10.131829	-0.935370	1.268027	-0.555356	0.255419	-0.043933	-0.713440	-0.154106	-0.421712	-0.271254	0.565273	0.240210	0.741071
25629	11.319110	-0.787559	1.363865	-0.556389	0.230017	-0.008146	-0.708491	-0.148702	-0.432152	-0.265515	0.564884	0.232801	0.745795
25630	10.141174	0.170290	1.838053	-0.534468	0.192965	-0.119267	-0.706381	-0.143304	-0.438895	-0.258558	0.563489	0.227233	0.750995
25631	9.974288	0.327737	1.338720	-0.537474	0.133462	-0.112735	-0.701864	-0.136486	-0.448469	-0.250958	0.563837	0.221770	0.754934
25632	10.118946	-0.354751	1.341310	-0.538959	0.099857	0.015669	-0.699476	-0.130242	-0.454357	-0.245511	0.564352	0.215053	0.758277
25633	9.170567	-0.169487	1.410590	-0.553661	0.015995	0.118456	-0.699934	-0.122016	-0.457941	-0.240657	0.567481	0.207274	0.759662
25634	8.867366	0.203088	1.162771	-0.563442	-0.110335	0.143885	-0.701699	-0.107427	-0.457774	-0.235941	0.571748	0.199722	0.759965
25635	9.698830	0.810691	0.990555	-0.532970	-0.168145	0.159007	-0.705150	-0.096946	-0.456223	-0.231105	0.577637	0.192672	0.758817
25636	10.801003	0.342827	1.492101	-0.529493	-0.154956	0.104261	-0.709737	-0.086467	-0.453109	-0.225943	0.582159	0.186272	0.758514
25637	10.039848	0.093318	1.795550	-0.545601	-0.102459	0.073470	-0.713429	-0.086191	-0.448413	-0.219845	0.586664	0.179709	0.758418
25638	8.975827	0.359623	1.566851	-0.567569	-0.144035	0.087450	-0.713421	-0.088606	-0.445895	-0.213979	0.591014	0.172841	0.758315
25639	9.148522	0.433089	1.121164	-0.549206	-0.149972	0.140846	-0.716821	-0.090454	-0.441365	-0.208628	0.596354	0.165637	0.757232
25640	9.530847	0.412913	0.985553	-0.581865	-0.153515	0.156491	-0.721067	-0.093293	-0.436415	-0.203552	0.601016	0.157742	0.756613
25641	9.768688	0.538840	0.877503	-0.540917	-0.257691	0.102832	-0.723618	-0.095294	-0.429067	-0.197306	0.607698	0.151570	0.754188
25642	9.826653	0.351774	0.782853	-0.534891	-0.302493	0.073093	-0.727718	-0.100418	-0.418207	-0.191018	0.614020	0.145960	0.751789
25643	9.971950	0.074099	0.587605	-0.559472	-0.307511	0.044531	-0.734083	-0.106385	-0.407479	-0.183437	0.621195	0.140413	0.748834
25644	10.023013	0.320747	0.657279	-0.541076	-0.249729	0.023199	-0.738877	-0.114906	-0.396791	-0.176420	0.626454	0.135100	0.747114
25645	10.097634	0.456674	0.438177	-0.569623	-0.169429	0.027722	-0.742241	-0.126116	-0.387131	-0.168763	0.631392	0.129130	0.745780
25646	9.732346	0.421348	0.219158	-0.558876	-0.176274	-0.021718	-0.747003	-0.141856	-0.376943	-0.161008	0.635363	0.123833	0.745021
25647	9.690866	0.149976	0.456643	-0.534375	-0.077129	0.057522	-0.747511	-0.157463	-0.367494	-0.154407	0.638739	0.117725	0.744521
25648	8.695246	0.363798	0.407259	-0.548951	0.026771	0.120233	-0.747463	-0.170240	-0.357595	-0.149345	0.639876	0.110111	0.745742
25649	13.206126	-0.075770	1.135911	-0.553740	-0.242536	0.069585	-0.749095	-0.188395	-0.347315	-0.142278	0.645677	0.104058	0.742988
25650	9.473098	-0.830518	0.366383	-0.542275	-0.122557	-0.101692	-0.751738	-0.203741	-0.329366	-0.133620	0.648422	0.099846	0.742782
25651	8.430676	-0.824127	0.338709	-0.563626	-0.162156	0.089172	-0.754094	-0.218496	-0.318904	-0.126860	0.652922	0.093101	0.740899
25652	9.966154	-0.686307	0.347199	-0.556117	-0.161072	0.185126	-0.757499	-0.220797	-0.305900	-0.122169	0.656697	0.085042	0.739318
25653	10.339687	-1.093539	0.534898	-0.544337	-0.049865	0.237674	-0.759907	-0.223658	-0.295312	-0.118026	0.659604	0.076317	0.738355
25654	10.040781	-1.148191	0.770308	-0.538704	0.017307	0.174439	-0.762881	-0.226226	-0.287401	-0.113666	0.660563	0.068216	0.738974
25655	9.792065	-0.809549	0.948100	-0.548532	0.014587	-0.019411	-0.762996	-0.233609	-0.281542	-0.105760	0.662013	0.062640	0.739344
25656	9.807408	-0.604757	1.245440	-0.546437	0.035573	0.049501	-0.764960	-0.239569	-0.276220	-0.099450	0.662422	0.056031	0.740383
25657	9.630577	-1.141312	1.070427	-0.580596	0.032314	0.124219	-0.764389	-0.241285	-0.271720	-0.093267	0.663679	0.048024	0.740625
25658	9.812802	-1.107551	1.241378	-0.526272	0.005869	0.133012	-0.765092	-0.243421	-0.267497	-0.088408	0.664463	0.040659	0.740959
25659	9.756172	-1.217809	1.332095	-0.565547	0.115015	0.137160	-0.765956	-0.240877	-0.265343	-0.082687	0.664308	0.032531	0.742158
25660	9.471839	-1.243535	1.569580	-0.542960	0.250062	0.131214	-0.765113	-0.238317	-0.269422	-0.077732	0.661371	0.024525	0.745617
25661	9.515320	-1.229293	1.571779	-0.535150	0.363959	0.086385	-0.764834	-0.235022	-0.280978	-0.071813	0.657241	0.017102	0.750056
25662	11.845340	-1.341251	1.089026	-0.542354	0.343962	0.141756	-0.761439	-0.230457	-0.293817	-0.067055	0.652733	0.008824	0.754563
25663	9.785100	-0.736010	1.877642	-0.529397	0.180843	0.013371	-0.758615	-0.225618	-0.303115	-0.060062	0.651166	0.002686	0.756550
25664	8.735125	-0.492729	1.074053	-0.537346	0.123486	-0.124518	-0.758174	-0.227860	-0.310633	-0.051296	0.649811	-0.001752	0.758361
25665	7.559992	0.880774	0.767901	-0.559168	0.147973	-0.139128	-0.755352	-0.223029	-0.317670	-0.041574	0.648611	-0.006249	0.759959
25666	11.103252	0.875726	0.436987	-0.545240	-0.007825	-0.006342	-0.752108	-0.217632	-0.324705	-0.034508	0.649108	-0.012224	0.759815
25667	12.297475	0.022063	1.950397	-0.556577	-0.012451	-0.080693	-0.752688	-0.214083	-0.326924	-0.025684	0.650206	-0.017227	0.759128
25668	10.375246	-0.106530	2.640691	-0.535214	0.024339	-0.005032	-0.750979	-0.214923	-0.331045	-0.018746	0.650082	-0.023077	0.759282
25669	8.396830	0.299562	1.814780	-0.550113	0.054295	0.056221	-0.751841	-0.211508	-0.335666	-0.012059	0.649931	-0.029729	0.759316
25670	8.399328	0.569051	1.623282	-0.550037	0.038497	0.111210	-0.752016	-0.203283	-0.339111	-0.006682	0.649421	-0.037313	0.759484
25671	9.246710	0.299276	1.465669	-0.547288	-0.057844	0.014670	-0.752754	-0.196484	-0.339316	0.000539	0.650860	-0.043296	0.757962
25672	9.788089	0.334047	1.387228	-0.572856	-0.065570	-0.006694	-0.755315	-0.194637	-0.339276	0.007930	0.651899	-0.049671	0.756636
25673	9.879200	0.186557	1.084273	-0.561229	0.040693	-0.005427	-0.755320	-0.193360	-0.340111	0.015757	0.651718	-0.055529	0.756262
25674	10.070893	0.091444	1.527298	-0.544014	0.184645	0.008050	-0.752902	-0.193628	-0.346492	0.022816	0.648833	-0.061583	0.758092
25675	10.807365	-0.688257	2.040063	-0.550579	0.246955	0.098735	-0.752182	-0.195024	-0.353014	0.029153	0.645239	-0.068519	0.760344
25676	7.652126	-1.417337	2.091086	-0.546526	0.257030	0.132480	-0.751185	-0.195154	-0.357263	0.034444	0.640955	-0.076170	0.763012
25677	8.407794	-1.817000	0.011510	-0.554033	0.145300	0.154512	-0.748184	-0.199540	-0.360442	0.039771	0.638671	-0.083999	0.763847
25678	10.821504	-1.135092	2.489667	-0.552695	-0.058757	0.028857	-0.749602	-0.199967	-0.358739	0.046209	0.639253	-0.090643	0.762236
25679	11.072906	-1.409983	1.687703	-0.538630	-0.031393	-0.208176	-0.749126	-0.212876	-0.352095	0.056543	0.640160	-0.093741	0.760402
25680	10.580847	-0.643477	2.015701	-0.561343	0.018908	0.014160	-0.748800	-0.223224	-0.348956	0.063461	0.639426	-0.100226	0.759646
25681	9.423329	-0.045444	2.174899	-0.554929	-0.067063	-0.059714	-0.753313	-0.230313	-0.342919	0.071651	0.640420	-0.105476	0.757366
25682	8.738127	-0.627993	1.863338	-0.555190	-0.128261	-0.077234	-0.753862	-0.235711	-0.337318	0.079565	0.641984	-0.110873	0.754476
25683	8.944063	-0.710405	2.033138	-0.555314	-0.153619	-0.061132	-0.753856	-0.237272	-0.336346	0.087565	0.644110	-0.116211	0.750966
25684	9.028529	-0.900024	1.943314	-0.539025	-0.177229	-0.048415	-0.755271	-0.238841	-0.331970	0.094711	0.646237	-0.121792	0.747378
25685	9.267644	-1.003493	1.871653	-0.549682	-0.148448	-0.034523	-0.757830	-0.237852	-0.329396	0.102207	0.648055	-0.127364	0.743879
25686	9.234233	-0.904192	1.870590	-0.560520	-0.119291	-0.064901	-0.760673	-0.236428	-0.329924	0.110003	0.649186	-0.132911	0.740805
25687	9.344009	-0.820976	1.760772	-0.556461	-0.021515	-0.116724	-0.761527	-0.235288	-0.331318	0.119091	0.649146	-0.137224	0.738645
25688	9.361480	-0.714882	1.737816	-0.550432	0.083108	-0.131432	-0.759681	-0.234849	-0.336840	0.128265	0.647347	-0.141264	0.737926
25689	9.239172	-0.727341	1.941105	-0.546038	0.201836	-0.114454	-0.757553	-0.233124	-0.346166	0.137752	0.643847	-0.144867	0.738579
25690	9.743632	-0.615172	1.061987	-0.550596	0.285000	-0.032587	-0.753594	-0.227135	-0.361679	0.146015	0.638632	-0.149614	0.740571
25691	10.254991	-0.342734	1.853292	-0.553005	0.167963	0.062862	-0.752209	-0.216609	-0.376984	0.152809	0.634930	-0.155679	0.741133
25692	11.263560	-0.777481	1.373493	-0.560399	0.139447	0.045431	-0.750262	-0.205390	-0.388328	0.159571	0.631475	-0.161964	0.741312
25693	11.155227	-0.355195	1.540497	-0.550569	0.254364	0.084673	-0.748595	-0.195018	-0.399962	0.166249	0.626294	-0.167975	0.742901
25694	9.738901	0.529996	0.979135	-0.543759	0.213346	0.022046	-0.744961	-0.179536	-0.417069	0.173351	0.621748	-0.173457	0.743836
25695	9.640224	0.545418	0.640785	-0.557634	-0.025110	0.095886	-0.746162	-0.162223	-0.427617	0.178981	0.620544	-0.180617	0.741801
25696	10.758636	-0.409299	0.993086	-0.530875	-0.127196	0.121686	-0.748510	-0.143231	-0.431073	0.183215	0.620641	-0.188304	0.738768
25697	10.024296	-0.292648	1.128091	-0.542438	-0.015246	-0.006667	-0.749979	-0.131327	-0.432915	0.190193	0.619640	-0.193911	0.736391
25698	9.144719	0.181630	1.488867	-0.555829	0.031442	0.006908	-0.749728	-0.122672	-0.438479	0.197005	0.617623	-0.199920	0.734686
25699	8.731341	0.262827	1.302444	-0.534107	0.016948	0.000108	-0.750046	-0.114020	-0.442625	0.203889	0.616038	-0.205308	0.732650
25700	8.860636	0.020420	1.319475	-0.549774	-0.029904	0.009054	-0.750074	-0.107216	-0.444531	0.210312	0.614824	-0.211465	0.730098
25701	9.371998	0.138657	1.416547	-0.562312	-0.138788	0.007922	-0.750089	-0.103676	-0.444776	0.216751	0.615247	-0.217958	0.725937
25702	9.877944	0.053764	1.491729	-0.542527	-0.192390	0.052804	-0.753509	-0.100419	-0.442313	0.221718	0.616121	-0.225199	0.721471
25703	10.124951	-0.087122	1.628295	-0.546533	-0.131551	0.103718	-0.757079	-0.095895	-0.437573	0.226588	0.615952	-0.232546	0.717763
25704	9.499513	-0.050916	1.377412	-0.539297	0.010863	0.086008	-0.758225	-0.092772	-0.439227	0.231931	0.613657	-0.239193	0.715835
25705	9.001366	-0.046524	1.191959	-0.529545	0.146485	0.022388	-0.757223	-0.094320	-0.442643	0.239038	0.609848	-0.243969	0.715140
25706	9.257434	-0.041054	1.164973	-0.570521	0.178119	-0.063157	-0.754065	-0.102102	-0.446849	0.247656	0.605615	-0.248412	0.714275
25707	9.943645	-0.002362	1.086295	-0.559027	0.221091	-0.227680	-0.750622	-0.110307	-0.451484	0.259014	0.601691	-0.250146	0.712956
25708	10.483489	-0.462808	2.207135	-0.540925	0.233654	-0.231086	-0.745889	-0.121058	-0.458136	0.269882	0.597483	-0.251784	0.711887
25709	10.870970	-0.672376	1.938307	-0.552053	0.274204	-0.121705	-0.741145	-0.134647	-0.462839	0.279817	0.592107	-0.254326	0.711639
25710	10.528082	-0.398561	2.090367	-0.562154	0.261539	-0.114710	-0.735280	-0.144687	-0.471187	0.289347	0.586637	-0.257439	0.711239
25711	9.481878	-0.453595	1.899061	-0.551603	0.165445	-0.068207	-0.731252	-0.157146	-0.474459	0.297865	0.582368	-0.261170	0.709869
25712	8.160237	-1.401213	1.316945	-0.541355	0.119547	0.000832	-0.729065	-0.170458	-0.475748	0.304714	0.578309	-0.266110	0.708444
25713	10.008383	-1.922420	1.769758	-0.544404	0.030672	0.086557	-0.729037	-0.176972	-0.475675	0.310111	0.575054	-0.272380	0.706366
25714	10.700873	-1.771954	2.177957	-0.552121	0.020693	0.007052	-0.729010	-0.183489	-0.474472	0.316413	0.572204	-0.278106	0.703649
25715	9.638824	-1.282751	2.422819	-0.546707	0.009450	0.038866	-0.728137	-0.188303	-0.475236	0.322284	0.569363	-0.283989	0.700935
25716	8.343424	-0.867365	2.224180	-0.548912	-0.086665	0.093191	-0.732367	-0.194964	-0.470610	0.326677	0.567452	-0.291295	0.697444
25717	8.580475	-1.017163	2.085378	-0.543836	-0.153328	0.092811	-0.735194	-0.197656	-0.467931	0.330737	0.566472	-0.298769	0.693152
25718	9.119384	-1.382813	2.132234	-0.532962	-0.162343	0.093055	-0.738597	-0.198656	-0.463109	0.334451	0.565616	-0.306293	0.688771
25719	9.314713	-1.546816	2.385119	-0.554884	-0.183943	0.102669	-0.742295	-0.197248	-0.457978	0.338207	0.564785	-0.314201	0.684041
25720	9.320696	-1.412025	2.301446	-0.540244	-0.171495	0.114286	-0.746548	-0.199102	-0.450898	0.341593	0.563767	-0.322068	0.679524
25721	9.335647	-1.102191	2.389795	-0.547849	-0.178028	0.045274	-0.753064	-0.202366	-0.444097	0.345990	0.563130	-0.329132	0.674424
25722	9.365910	-1.037975	2.253714	-0.553231	-0.130512	-0.024061	-0.756310	-0.206905	-0.439597	0.351600	0.562262	-0.335270	0.669204
25723	9.309230	-0.997409	2.113180	-0.550382	-0.090503	-0.065852	-0.757150	-0.210028	-0.436656	0.358018	0.561030	-0.340435	0.664208
25724	9.265416	-1.093805	2.114314	-0.531438	-0.112187	-0.069941	-0.757984	-0.214282	-0.434292	0.364050	0.560270	-0.345579	0.658894
25725	9.113136	-1.044176	2.167127	-0.560137	-0.054468	-0.063582	-0.761805	-0.216830	-0.431603	0.370713	0.558339	-0.350560	0.654169
25726	9.082006	-0.920540	2.194787	-0.561248	0.091950	-0.114026	-0.760228	-0.219939	-0.434616	0.379007	0.554886	-0.354031	0.650475
25727	10.806747	-0.808012	1.442107	-0.544056	0.247463	-0.156839	-0.757092	-0.221901	-0.443141	0.388739	0.549656	-0.355430	0.648406
25728	11.374037	-0.480507	2.206141	-0.556042	0.234684	-0.126702	-0.753404	-0.220179	-0.452621	0.398056	0.544335	-0.357526	0.646086
25729	10.740824	-0.684782	2.528247	-0.542646	0.114242	0.022643	-0.749998	-0.219455	-0.459706	0.404406	0.539407	-0.361828	0.643875
25730	9.449982	-0.626565	1.263077	-0.568094	0.042615	0.073898	-0.753415	-0.215756	-0.462749	0.409803	0.534918	-0.367727	0.640860
25731	8.723057	0.485765	0.613680	-0.535106	0.075424	0.113031	-0.751884	-0.207807	-0.469461	0.414558	0.529827	-0.373182	0.638874
25732	9.561440	0.263524	0.704449	-0.556440	-0.107613	0.050350	-0.752925	-0.196328	-0.471593	0.418928	0.527435	-0.379870	0.634043
25733	10.910880	-0.587864	1.193028	-0.560726	-0.239442	0.096370	-0.759199	-0.188816	-0.469345	0.421718	0.526189	-0.388059	0.628243
25734	10.223372	-0.906718	1.303833	-0.565842	-0.221020	0.142896	-0.765760	-0.181885	-0.462437	0.424070	0.524334	-0.396709	0.622785
25735	9.141582	-0.326387	1.028156	-0.552666	-0.162902	0.174407	-0.770887	-0.177640	-0.458112	0.426296	0.521485	-0.404906	0.618366
25736	8.444563	-0.280697	0.675769	-0.559860	-0.140933	0.132490	-0.775320	-0.170423	-0.453338	0.429261	0.518665	-0.412612	0.613574
25737	8.498689	-0.529143	0.424737	-0.564670	-0.159190	0.062650	-0.779737	-0.166462	-0.449163	0.432920	0.516499	-0.419711	0.607989
25738	10.038892	-0.304509	-0.751835	-0.549041	-0.115315	0.011654	-0.782700	-0.171147	-0.443395	0.437383	0.514366	-0.425731	0.602392
25739	7.369035	-1.771894	-0.777800	-0.548521	0.058170	0.013400	-0.785214	-0.181790	-0.434866	0.443185	0.510085	-0.430242	0.598575
25740	12.008862	-3.056721	0.962961	-0.531117	0.115105	0.033418	-0.783895	-0.192429	-0.430042	0.449093	0.505063	-0.434172	0.595585
25741	11.869497	-1.694855	2.156201	-0.540217	0.191936	0.009928	-0.785161	-0.194257	-0.432878	0.455876	0.499174	-0.437304	0.593100
25742	10.430450	-1.800722	1.557599	-0.554079	0.096521	-0.207548	-0.781718	-0.202608	-0.436385	0.464619	0.496165	-0.439194	0.587417
25743	9.462504	-0.933427	1.677290	-0.558379	0.226733	-0.068718	-0.778311	-0.202461	-0.440367	0.472722	0.490261	-0.441307	0.584317
25744	8.641280	-1.337449	1.562073	-0.546718	0.042892	-0.081821	-0.777167	-0.204011	-0.443643	0.479331	0.486728	-0.444791	0.579223
25745	8.506556	-1.213311	1.565701	-0.545267	0.007188	-0.120520	-0.776317	-0.204014	-0.443226	0.485857	0.483853	-0.448236	0.573511
25746	9.048439	-1.679306	1.802161	-0.560734	0.146005	-0.116206	-0.774892	-0.204712	-0.447343	0.493829	0.479214	-0.450450	0.568842
25747	9.233150	-2.026709	2.090938	-0.529728	0.166593	-0.117760	-0.770085	-0.199600	-0.455099	0.501475	0.474504	-0.452100	0.564778
25748	9.159904	-2.069206	2.178504	-0.551291	0.165106	-0.043718	-0.767149	-0.188682	-0.461650	0.508604	0.468983	-0.454613	0.560984
25749	8.968445	-1.938397	2.032310	-0.531057	0.178995	0.002419	-0.763501	-0.177611	-0.472020	0.514891	0.462898	-0.457202	0.558193
25750	9.106040	-1.902441	1.736912	-0.568720	0.231108	0.040629	-0.759019	-0.163012	-0.479391	0.521734	0.455596	-0.459928	0.555600
25751	11.046267	-1.506234	1.343253	-0.546924	0.203574	0.114060	-0.755967	-0.145570	-0.489265	0.527002	0.447943	-0.463407	0.553959
25752	10.110109	-0.558004	2.068540	-0.553255	0.147562	0.023993	-0.753637	-0.125155	-0.498113	0.533005	0.441793	-0.466611	0.550453
25753	9.736036	-0.863070	1.608477	-0.551405	0.141391	0.003612	-0.749870	-0.109711	-0.503916	0.538856	0.435723	-0.469725	0.546936
25754	10.237553	-0.671888	1.765161	-0.567646	0.184995	-0.020612	-0.747092	-0.094970	-0.510283	0.545718	0.429341	-0.472201	0.543033
25755	9.361731	-0.826602	1.652068	-0.546387	0.118693	-0.083843	-0.743742	-0.081362	-0.516949	0.552147	0.424316	-0.474681	0.538300
25756	9.690348	-0.533216	1.745014	-0.538018	-0.007810	-0.042175	-0.742958	-0.065496	-0.519332	0.557061	0.420458	-0.478680	0.532694
25757	10.169957	-0.084774	2.048680	-0.545580	0.001870	-0.104991	-0.742717	-0.056016	-0.517538	0.562506	0.416845	-0.482182	0.526620
25758	10.459005	-0.168557	2.083059	-0.543882	0.018697	-0.169606	-0.743432	-0.054306	-0.520058	0.568965	0.413789	-0.484788	0.519652
25759	9.571312	-0.263226	2.283457	-0.545315	0.076219	-0.166641	-0.742982	-0.059684	-0.521249	0.575680	0.409919	-0.486820	0.513385
25760	9.204281	0.256077	2.244322	-0.541848	0.056311	-0.161177	-0.740540	-0.066483	-0.522471	0.582276	0.406326	-0.488949	0.506738
25761	8.977864	0.485020	2.295233	-0.547809	0.009066	-0.215823	-0.740638	-0.076680	-0.521729	0.588766	0.403511	-0.491258	0.499199
25762	9.164282	0.585200	2.269700	-0.557254	-0.063216	-0.185360	-0.740466	-0.083908	-0.520111	0.594430	0.401083	-0.494635	0.491041
25763	9.335890	0.096161	2.313592	-0.561173	-0.154762	-0.122948	-0.742011	-0.088165	-0.516328	0.598391	0.398728	-0.499628	0.483028
25764	9.808450	0.023275	2.342771	-0.561224	-0.205906	-0.041162	-0.744689	-0.093420	-0.509438	0.601130	0.396123	-0.505786	0.475300
25765	9.742023	-0.055290	2.466979	-0.542377	-0.127270	0.018701	-0.749651	-0.094842	-0.504185	0.603760	0.392227	-0.511268	0.469295
25766	9.308097	-0.120846	2.369215	-0.547499	-0.087764	0.030691	-0.753600	-0.101084	-0.498001	0.606789	0.387869	-0.516344	0.463416
25767	9.106962	0.063375	2.251436	-0.545343	-0.030090	0.026811	-0.754149	-0.105764	-0.495361	0.610281	0.382870	-0.520628	0.458163
25768	9.237554	0.210701	1.978968	-0.554204	0.031710	-0.024038	-0.755270	-0.109309	-0.493128	0.614994	0.377834	-0.523802	0.452388
25769	9.775030	0.172024	1.746696	-0.551950	0.142400	-0.102423	-0.751265	-0.116960	-0.494512	0.621417	0.372475	-0.524948	0.446691
25770	10.096366	-0.091584	2.817302	-0.552203	0.140852	-0.131629	-0.747812	-0.127866	-0.496068	0.628099	0.367527	-0.525846	0.440343
25771	8.899809	-0.417602	1.657788	-0.566364	0.167155	-0.156073	-0.745763	-0.142023	-0.498494	0.635236	0.362236	-0.526285	0.433918
25772	10.740073	-1.186508	1.144358	-0.549449	-0.099183	-0.080512	-0.744450	-0.150957	-0.495489	0.638787	0.358785	-0.530465	0.426418
25773	10.529411	-1.153591	1.557494	-0.572980	-0.061043	-0.105849	-0.744997	-0.156637	-0.490316	0.642952	0.354789	-0.534153	0.418830
25774	10.172869	-1.105336	1.185292	-0.554837	-0.112207	-0.039909	-0.747234	-0.164856	-0.486852	0.645932	0.350867	-0.538731	0.411623
25775	10.265721	-0.474581	1.651763	-0.555305	-0.177364	-0.005820	-0.749785	-0.165995	-0.483028	0.647731	0.346922	-0.544400	0.404621
25776	9.546803	-0.603159	1.238521	-0.546431	-0.235217	0.002457	-0.753623	-0.165590	-0.474514	0.648840	0.343585	-0.550690	0.397109
25777	9.015176	-0.926082	0.856196	-0.557864	-0.346988	0.007301	-0.758900	-0.160221	-0.467067	0.648511	0.340749	-0.558574	0.388998
25778	8.723083	-1.144327	0.448217	-0.547856	-0.368785	0.018099	-0.764604	-0.154856	-0.458204	0.647864	0.338187	-0.566575	0.380652
25779	8.676840	-1.274634	0.435234	-0.553182	-0.224947	0.054283	-0.769759	-0.144810	-0.452405	0.648311	0.333872	-0.573050	0.373945
25780	9.504212	-1.503463	1.006975	-0.560034	-0.163932	0.092864	-0.774062	-0.134331	-0.449434	0.649361	0.328675	-0.578863	0.367723
25781	11.785410	-1.321331	0.736074	-0.545788	-0.232769	0.157651	-0.777525	-0.121161	-0.447289	0.648726	0.323235	-0.585978	0.362357
25782	10.107047	-0.469231	1.574587	-0.558509	-0.134518	0.038083	-0.780985	-0.109277	-0.441767	0.650372	0.318438	-0.590932	0.355546
25783	8.537196	-0.821168	0.918494	-0.544182	-0.177543	-0.013129	-0.782535	-0.111971	-0.439522	0.651473	0.314551	-0.596102	0.348285
25784	9.172400	0.021019	0.956575	-0.560024	-0.120581	0.083882	-0.785654	-0.113830	-0.431885	0.652855	0.309040	-0.601049	0.342075
25785	9.201567	0.074005	0.955945	-0.540675	-0.176675	0.001309	-0.787913	-0.116811	-0.428224	0.653716	0.304980	-0.606169	0.334967
25786	10.348330	0.000571	1.189631	-0.546409	-0.238242	0.051374	-0.792409	-0.128587	-0.417855	0.653689	0.300774	-0.612235	0.327710
25787	10.721581	-0.086429	1.567076	-0.554640	-0.116090	0.100115	-0.797203	-0.137393	-0.406604	0.654620	0.294882	-0.617113	0.322008
25788	9.675460	-0.095468	1.387339	-0.557542	-0.026383	0.131170	-0.796886	-0.146192	-0.400764	0.656613	0.288125	-0.620838	0.316866
25789	9.210213	0.302645	1.195032	-0.545305	-0.120475	0.164588	-0.799257	-0.157262	-0.391393	0.656926	0.281526	-0.625959	0.312037
25790	9.545403	0.570339	1.051439	-0.556319	-0.132055	0.161986	-0.802055	-0.168339	-0.379617	0.657274	0.275024	-0.631124	0.306652
25791	9.570399	0.613124	0.961517	-0.541846	-0.109946	0.101879	-0.805254	-0.185079	-0.368038	0.657994	0.269171	-0.635604	0.300996
25792	9.668132	0.604275	0.804413	-0.556463	-0.115064	0.079650	-0.807748	-0.201549	-0.352929	0.658931	0.263563	-0.639978	0.294571
25793	9.710953	0.466801	0.508660	-0.561974	-0.105510	0.023800	-0.810266	-0.213068	-0.336354	0.660180	0.258396	-0.643978	0.287552
25794	9.659561	0.523454	0.626505	-0.527245	-0.027555	-0.047053	-0.812473	-0.229815	-0.323088	0.662707	0.254255	-0.646252	0.280236
25795	12.263157	0.432854	0.355800	-0.564664	-0.146976	-0.136456	-0.812130	-0.246577	-0.307297	0.664228	0.251320	-0.649869	0.270759
25796	9.590716	-0.880660	1.355135	-0.560739	-0.065313	-0.247370	-0.811039	-0.273557	-0.285120	0.667394	0.249512	-0.651671	0.260102
25797	8.882299	-1.436182	0.318354	-0.545899	-0.166274	-0.058315	-0.811401	-0.292031	-0.265102	0.668033	0.245796	-0.655673	0.251810
25798	10.388540	-0.951285	0.528412	-0.555822	-0.288807	-0.031663	-0.813357	-0.303288	-0.242452	0.666982	0.242327	-0.661360	0.242930
25799	10.484631	-1.356859	0.701964	-0.554755	-0.124004	-0.025627	-0.815175	-0.313837	-0.219796	0.667927	0.237795	-0.664855	0.235149
25800	10.043562	-1.495176	0.556692	-0.552204	-0.066356	0.067720	-0.815295	-0.322103	-0.203630	0.669201	0.231932	-0.667899	0.228667
25801	10.009264	-1.255025	1.047024	-0.546041	0.000953	0.191228	-0.821268	-0.321291	-0.188028	0.670654	0.223961	-0.670567	0.224508
25802	9.785939	-1.027128	1.320261	-0.556507	0.087536	0.183467	-0.822555	-0.320753	-0.178685	0.673355	0.215752	-0.671989	0.220171
25803	9.532271	-1.291999	1.224480	-0.549160	0.103923	0.156832	-0.822143	-0.319078	-0.171463	0.676255	0.207653	-0.672990	0.215972
25804	9.392896	-1.284339	1.149669	-0.547978	0.138013	0.170767	-0.824991	-0.318110	-0.162668	0.679526	0.199467	-0.673514	0.211747
25805	9.742573	-1.419170	0.812396	-0.537845	0.146042	0.179753	-0.825575	-0.314574	-0.161072	0.682730	0.190952	-0.673850	0.208191
25806	9.147152	-1.050411	1.205383	-0.549132	-0.040337	0.164749	-0.828712	-0.311462	-0.157905	0.683495	0.183531	-0.676671	0.203143
25807	10.505432	-0.076231	1.434344	-0.567597	-0.132717	0.050489	-0.829304	-0.307525	-0.148956	0.683474	0.177458	-0.680312	0.196336
25808	8.569736	-0.626424	1.172427	-0.549602	-0.113673	-0.098491	-0.828868	-0.312381	-0.136715	0.684166	0.173870	-0.683064	0.187375
25809	9.002033	-1.678604	0.323315	-0.554672	-0.203627	0.091309	-0.831422	-0.314684	-0.123717	0.682870	0.167613	-0.687614	0.181056
25810	10.284529	-0.987286	0.850347	-0.549798	-0.120808	0.114184	-0.833430	-0.311885	-0.112225	0.682540	0.161121	-0.691071	0.174932
25811	10.396141	-1.119376	0.711515	-0.560339	-0.028174	0.040079	-0.834431	-0.311771	-0.103312	0.683738	0.154821	-0.692944	0.168406
25812	9.545562	-0.530411	0.503094	-0.536255	-0.072114	-0.002805	-0.834437	-0.311796	-0.095681	0.684319	0.149927	-0.695204	0.161003
25813	9.872966	-0.672410	0.542905	-0.550377	-0.004424	-0.005109	-0.836570	-0.311954	-0.089024	0.685860	0.144288	-0.696455	0.154040
25814	10.029360	-0.821363	0.844004	-0.566833	0.145448	-0.030993	-0.837413	-0.314227	-0.086214	0.689519	0.138661	-0.695625	0.146432
25815	9.714930	-0.571563	1.049456	-0.540462	0.154200	-0.020165	-0.836274	-0.316086	-0.081721	0.693179	0.132835	-0.694480	0.139838
25816	9.489037	-0.313955	1.046884	-0.551592	0.118133	-0.013009	-0.834556	-0.320202	-0.080082	0.696228	0.127213	-0.693904	0.132592
25817	9.373638	-0.323288	0.984313	-0.553357	0.118950	-0.004210	-0.834838	-0.321059	-0.077545	0.699280	0.121049	-0.693182	0.125913
25818	9.470646	-0.280639	0.945044	-0.548132	0.067325	0.024503	-0.834280	-0.319800	-0.073155	0.701389	0.115058	-0.693277	0.119091
25819	9.357094	0.103206	1.143898	-0.548640	-0.021314	0.062213	-0.835132	-0.320091	-0.070324	0.702217	0.108356	-0.694530	0.113043
25820	9.749985	0.074477	1.196856	-0.569410	-0.174808	0.114296	-0.835996	-0.317836	-0.066478	0.700673	0.101357	-0.698150	0.106629
25821	9.963706	0.430850	1.197426	-0.548059	-0.221465	0.086614	-0.838005	-0.314178	-0.057944	0.698545	0.094762	-0.702113	0.100456
25822	10.251458	0.306993	1.377260	-0.524415	-0.228988	0.113500	-0.841041	-0.310852	-0.048543	0.696015	0.088496	-0.706255	0.094532
25823	10.652925	-0.123829	1.686010	-0.554361	-0.247216	0.153968	-0.842773	-0.306354	-0.036891	0.693298	0.080895	-0.710529	0.089118
25824	9.137738	-0.356162	0.885935	-0.553090	-0.202853	0.111830	-0.844238	-0.299044	-0.019415	0.691037	0.074195	-0.714219	0.082791
25825	8.485588	-0.087915	-0.162534	-0.523542	-0.192008	0.189024	-0.846959	-0.296833	-0.000712	0.688864	0.066411	-0.717575	0.078369
25826	12.833005	-0.774256	0.363689	-0.560471	-0.289091	0.235966	-0.849145	-0.288267	0.022861	0.685017	0.057955	-0.722487	0.073521
25827	9.026657	-0.820003	0.052718	-0.546154	-0.160196	-0.126351	-0.849864	-0.282501	0.048335	0.683648	0.054360	-0.724923	0.064484
25828	8.883765	-1.156157	0.264480	-0.541342	-0.062643	0.037566	-0.848900	-0.279877	0.067858	0.683226	0.048693	-0.726315	0.057430
25829	10.340834	-2.053973	1.166656	-0.551045	0.128278	0.062959	-0.849223	-0.273551	0.081918	0.685704	0.041884	-0.724865	0.051250
25830	10.627288	-1.742916	1.723429	-0.544044	0.100178	0.080979	-0.851394	-0.265362	0.090643	0.687479	0.035346	-0.723952	0.044903
25831	10.224507	-1.510774	2.108018	-0.560690	0.074220	0.064949	-0.852700	-0.260292	0.099751	0.689110	0.028352	-0.723071	0.038609
25832	9.368376	-1.023009	1.944231	-0.533876	0.155123	0.062891	-0.853298	-0.254650	0.106882	0.691563	0.022168	-0.721258	0.032181
25833	8.968302	-1.103291	1.829687	-0.546413	0.089501	-0.049297	-0.854505	-0.248048	0.113371	0.693407	0.016945	-0.719929	0.024543
25834	9.151141	-0.973058	1.968146	-0.542218	0.057332	-0.078196	-0.854369	-0.247209	0.116488	0.694410	0.012729	-0.719289	0.015997
25835	9.366247	-0.678895	2.070902	-0.570533	0.061394	-0.110323	-0.854932	-0.248917	0.119584	0.695797	0.008018	-0.718158	0.007155
25836	9.261600	-0.944207	2.054671	-0.534242	0.032133	-0.084119	-0.854057	-0.253723	0.116134	0.696305	0.003994	-0.717734	-0.001363
25837	9.325147	-1.180883	2.149054	-0.559281	0.067869	-0.038652	-0.853897	-0.257110	0.112139	0.697696	-0.001639	-0.716336	-0.009024
25838	9.113792	-1.377231	2.231273	-0.553597	0.118543	-0.069931	-0.852884	-0.260636	0.107005	0.699303	-0.006132	-0.714582	-0.017619
25839	8.954830	-1.422557	2.166746	-0.543973	0.208676	-0.081023	-0.854265	-0.266823	0.094512	0.702603	-0.010971	-0.711036	-0.025622
25840	9.097214	-1.544179	1.800604	-0.558187	0.263063	-0.107147	-0.854227	-0.272438	0.079469	0.706090	-0.014947	-0.707108	-0.034822
25841	10.131859	-1.561732	1.581929	-0.559848	0.248109	-0.032545	-0.854877	-0.282285	0.059580	0.709833	-0.020742	-0.702792	-0.042307
25842	11.385273	-1.135845	1.377345	-0.547709	0.143297	0.013678	-0.854708	-0.285781	0.045830	0.711562	-0.026377	-0.700374	-0.049593
25843	12.263267	-1.005191	1.510037	-0.546168	0.134770	-0.028524	-0.854979	-0.286597	0.035929	0.713573	-0.032176	-0.697539	-0.056726
25844	11.267501	-0.453798	1.331227	-0.552871	0.206407	0.013295	-0.854389	-0.289677	0.024725	0.716039	-0.037808	-0.694081	-0.064118
25845	9.187998	0.830772	0.580224	-0.548066	0.120035	-0.020844	-0.856072	-0.291905	0.014395	0.717688	-0.043760	-0.691337	-0.071157
25846	9.367338	0.707832	0.426699	-0.571027	-0.080845	-0.010119	-0.853512	-0.292173	0.007870	0.715985	-0.049722	-0.691860	-0.078879
25847	9.838002	0.264614	1.141469	-0.562368	-0.119280	-0.046931	-0.854218	-0.293308	0.009136	0.714105	-0.055831	-0.692453	-0.086283
25848	9.445670	0.389382	1.372586	-0.542321	-0.061087	-0.121439	-0.854197	-0.297692	0.007111	0.712375	-0.059796	-0.692736	-0.095204
25849	8.777142	0.784368	1.248247	-0.555449	-0.147949	-0.080446	-0.851480	-0.302800	0.008025	0.709907	-0.065374	-0.693652	-0.102976
25850	8.899172	0.818785	1.093028	-0.582734	-0.166011	-0.061146	-0.849453	-0.304324	0.010509	0.706635	-0.070942	-0.695136	-0.111446
25851	9.428579	0.542769	1.163062	-0.546940	-0.244327	-0.081408	-0.849725	-0.307881	0.015562	0.702673	-0.076561	-0.697302	-0.118988
25852	9.779067	0.440263	1.357057	-0.550655	-0.276201	-0.038743	-0.847745	-0.307905	0.021482	0.697801	-0.082224	-0.700220	-0.126506
25853	9.564277	0.619056	1.130615	-0.538882	-0.137528	-0.037698	-0.847034	-0.309050	0.024714	0.695302	-0.088035	-0.700701	-0.133501
25854	9.378540	0.426200	1.024273	-0.569614	-0.108350	-0.063065	-0.846461	-0.311047	0.028787	0.692534	-0.093179	-0.701133	-0.141871
25855	9.638813	0.238767	0.673222	-0.545144	-0.011587	-0.010258	-0.847490	-0.311670	0.032072	0.691733	-0.099091	-0.699677	-0.148789
25856	9.865147	0.135954	0.693398	-0.569809	0.122046	-0.027259	-0.847766	-0.313943	0.034170	0.692151	-0.104054	-0.696725	-0.157079
25857	10.958122	-0.300226	0.841793	-0.558197	0.211762	0.020257	-0.847480	-0.314224	0.033458	0.694395	-0.109890	-0.691947	-0.164162
25858	9.842196	-1.092499	0.571814	-0.553931	0.248932	0.074609	-0.848482	-0.311663	0.030525	0.696783	-0.115628	-0.686924	-0.171052
25859	11.410243	-0.747834	0.836517	-0.543930	0.102677	0.123747	-0.849073	-0.306422	0.030867	0.697749	-0.123094	-0.683353	-0.176134
25860	9.946172	-0.659842	1.064647	-0.545062	0.045161	-0.109756	-0.849362	-0.306013	0.035963	0.696565	-0.126877	-0.681534	-0.184960
25861	8.951807	-1.282939	0.142576	-0.559476	-0.036853	-0.012350	-0.849089	-0.305910	0.047270	0.694979	-0.133215	-0.680081	-0.191695
25862	10.496659	-1.111490	0.513154	-0.555769	-0.011660	0.009090	-0.850099	-0.303526	0.055219	0.693302	-0.138955	-0.678593	-0.198833
25863	10.098625	-0.896761	1.209660	-0.535886	0.046721	-0.087548	-0.849806	-0.306947	0.061542	0.692483	-0.143632	-0.676189	-0.206412
25864	9.107839	-0.908910	1.360945	-0.534167	0.034080	-0.099162	-0.850229	-0.308089	0.064502	0.690926	-0.147404	-0.674341	-0.214845
25865	8.829269	-0.801615	1.232046	-0.539217	0.025699	0.029950	-0.848814	-0.308392	0.069576	0.690200	-0.153811	-0.671753	-0.220711
25866	8.996271	-0.898070	1.435885	-0.548550	-0.012107	0.031854	-0.849112	-0.305711	0.072717	0.688417	-0.159731	-0.669986	-0.227346
25867	9.293697	-0.818451	1.712497	-0.541235	0.013211	0.021227	-0.849555	-0.302467	0.077136	0.687367	-0.166110	-0.667475	-0.233260
25868	9.318488	-0.642163	1.712913	-0.552188	0.013337	0.014048	-0.849846	-0.301774	0.081952	0.685707	-0.171703	-0.665293	-0.240228
25869	9.263388	-0.828339	1.260761	-0.538137	-0.056571	-0.033142	-0.849559	-0.303345	0.085608	0.683364	-0.177652	-0.663829	-0.246545
25870	9.959594	-1.153626	0.963813	-0.564545	-0.076138	-0.038524	-0.847722	-0.302515	0.090409	0.680086	-0.183119	-0.662883	-0.254040
25871	9.819099	-0.783839	1.206358	-0.538611	0.179789	-0.059247	-0.849265	-0.306043	0.087415	0.680612	-0.187529	-0.658198	-0.261489
25872	9.773556	-0.906965	0.796987	-0.550193	0.341885	-0.044461	-0.848385	-0.310253	0.075066	0.682729	-0.190541	-0.651521	-0.270362
25873	10.239170	-0.204754	1.469982	-0.550466	0.358516	-0.083337	-0.849497	-0.312755	0.061620	0.685233	-0.193852	-0.644283	-0.278883
25874	11.365791	-0.422844	1.741557	-0.552543	0.329888	-0.091842	-0.847910	-0.316398	0.048564	0.686729	-0.196308	-0.637763	-0.288313
25875	9.868937	-0.424677	1.487431	-0.544213	0.316713	-0.053034	-0.849873	-0.318608	0.033290	0.688692	-0.200141	-0.630852	-0.296096
25876	8.678022	0.545121	1.154390	-0.555782	0.190104	-0.004725	-0.849553	-0.322934	0.013452	0.688737	-0.204533	-0.625739	-0.303739
25877	9.716263	0.693869	0.863776	-0.550110	-0.058315	-0.018811	-0.848549	-0.324188	0.006504	0.685982	-0.211082	-0.623738	-0.309554
25878	11.041205	-0.050405	1.450270	-0.555111	-0.129381	-0.016515	-0.848688	-0.324609	0.005511	0.681826	-0.217230	-0.622965	-0.315973
25879	10.351756	-0.217378	1.883195	-0.541991	-0.067484	-0.005425	-0.847546	-0.326171	0.005769	0.678932	-0.223851	-0.621004	-0.321398
25880	8.946061	0.409030	1.692014	-0.542249	-0.109087	-0.002717	-0.847690	-0.326176	0.007466	0.675045	-0.229835	-0.619871	-0.327491
25881	8.651825	0.565865	1.738988	-0.543084	-0.111205	0.029091	-0.849242	-0.328303	0.009293	0.671688	-0.237115	-0.618239	-0.332253
25882	9.247966	0.405008	1.353344	-0.548271	-0.200767	-0.018070	-0.848112	-0.328180	0.014233	0.666402	-0.243559	-0.618271	-0.338125
25883	9.203972	0.617120	1.215711	-0.555399	-0.175481	-0.020053	-0.845416	-0.329336	0.019147	0.661704	-0.250746	-0.617565	-0.343347
25884	9.169731	0.589087	0.950254	-0.567874	-0.172279	0.031092	-0.846980	-0.330209	0.027349	0.656868	-0.257814	-0.616719	-0.348875
25885	9.501848	0.666771	0.180494	-0.563285	-0.062806	0.085435	-0.847847	-0.327965	0.034447	0.654077	-0.265540	-0.613879	-0.353304
25886	11.350775	-0.028628	1.379534	-0.558747	0.099306	0.105956	-0.849282	-0.324858	0.038167	0.653021	-0.271455	-0.609040	-0.359092
25887	10.870603	-0.953687	2.158949	-0.561710	0.205580	0.097938	-0.850849	-0.323582	0.039040	0.653472	-0.277378	-0.602509	-0.364716
25888	7.418049	-0.985277	1.361643	-0.546541	0.253613	0.115725	-0.851854	-0.320458	0.037102	0.654283	-0.282086	-0.595568	-0.370998
25889	8.513364	-1.561575	-0.407107	-0.565709	-0.013623	0.205841	-0.854432	-0.315361	0.039579	0.652738	-0.290966	-0.591180	-0.373869
25890	11.569736	-1.085465	1.888836	-0.552466	-0.121376	0.192196	-0.858738	-0.305468	0.048906	0.649483	-0.299396	-0.588556	-0.377008
25891	10.592732	-1.998971	1.697351	-0.539917	-0.017918	-0.111147	-0.855911	-0.304504	0.055113	0.645513	-0.304218	-0.586198	-0.383583
25892	9.677692	-1.073671	1.869488	-0.541836	-0.013248	0.160309	-0.855928	-0.301546	0.060233	0.643264	-0.311253	-0.582317	-0.387608
25893	9.052369	-0.460581	1.880398	-0.555791	-0.014365	0.086678	-0.858502	-0.297875	0.065240	0.640623	-0.318531	-0.578478	-0.391796
25894	8.396034	-1.038388	1.583245	-0.552626	-0.065860	-0.008704	-0.857381	-0.295916	0.071895	0.636258	-0.324104	-0.576159	-0.397710
25895	9.031915	-1.385603	1.583852	-0.545354	-0.102412	0.050962	-0.859662	-0.294515	0.078148	0.632271	-0.331486	-0.573635	-0.401612
25896	9.496824	-1.453740	1.977881	-0.552717	-0.091278	0.023451	-0.859250	-0.292263	0.081843	0.627744	-0.337576	-0.571342	-0.406876
25897	9.472847	-1.274319	2.043573	-0.560326	-0.126137	-0.002948	-0.860252	-0.291431	0.087938	0.622835	-0.344681	-0.569216	-0.411419
25898	9.269734	-1.115158	2.167727	-0.572133	-0.106973	-0.026231	-0.857000	-0.290329	0.094992	0.617460	-0.350508	-0.567201	-0.417338
25899	9.162035	-1.112788	2.051852	-0.540340	-0.088752	-0.065796	-0.855724	-0.291485	0.101190	0.612474	-0.356282	-0.565065	-0.422659
25900	9.199208	-1.016833	1.973404	-0.544074	-0.075634	-0.118091	-0.853731	-0.293769	0.105108	0.606753	-0.360394	-0.563450	-0.429525
25901	9.512336	-0.957691	2.083484	-0.571549	-0.096947	-0.134138	-0.852869	-0.297185	0.109588	0.600749	-0.365783	-0.561483	-0.435937
25902	9.507729	-1.018446	2.026172	-0.549699	-0.086144	-0.144571	-0.848881	-0.301742	0.114174	0.594506	-0.369682	-0.560033	-0.443014
25903	9.317301	-0.993198	2.006813	-0.549644	-0.067059	-0.165069	-0.845175	-0.307010	0.120026	0.588598	-0.374131	-0.557968	-0.449722
25904	9.087332	-0.745866	1.902867	-0.569099	0.033225	-0.187154	-0.842882	-0.312542	0.121081	0.583027	-0.376633	-0.555141	-0.458308
25905	10.964231	-0.693520	1.728199	-0.554249	0.076335	-0.154115	-0.841434	-0.318479	0.116483	0.578649	-0.379889	-0.551121	-0.465956
25906	11.844982	-1.018447	1.288426	-0.555614	0.124926	-0.134808	-0.839418	-0.324704	0.112868	0.574539	-0.381888	-0.546843	-0.474372
25907	10.984176	-0.383372	1.485477	-0.565948	0.178035	-0.034510	-0.838846	-0.324687	0.107351	0.572177	-0.385578	-0.540510	-0.481448
25908	9.575747	0.243310	1.335378	-0.551604	0.161806	-0.055675	-0.837978	-0.327072	0.099968	0.569119	-0.387976	-0.535135	-0.489089
25909	8.891359	1.080215	0.360352	-0.553435	-0.129864	-0.082199	-0.837112	-0.329612	0.096542	0.562935	-0.393912	-0.532741	-0.494090
25910	10.486758	0.235683	0.261315	-0.558578	-0.267043	-0.036077	-0.833415	-0.332177	0.098607	0.555308	-0.400724	-0.531899	-0.498133
25911	10.673862	-0.091335	1.492299	-0.554444	-0.290228	-0.068680	-0.831995	-0.333328	0.103248	0.547385	-0.408298	-0.531117	-0.501575
25912	9.171443	0.138248	1.134105	-0.538427	-0.090920	-0.016900	-0.830573	-0.334756	0.105766	0.541854	-0.413230	-0.528278	-0.506515
25913	8.652348	0.517911	1.029069	-0.541843	-0.090688	0.053777	-0.829595	-0.332368	0.110872	0.537261	-0.419852	-0.524345	-0.510037
25914	9.408674	0.262246	1.103406	-0.557519	-0.138451	0.071698	-0.830600	-0.330110	0.114014	0.531866	-0.426337	-0.521001	-0.513725
25915	9.806845	0.276278	1.428944	-0.553168	-0.119789	0.002701	-0.830628	-0.325034	0.120853	0.526225	-0.432741	-0.517609	-0.517594
25916	9.207732	0.378431	0.928389	-0.545300	-0.047987	0.023497	-0.831067	-0.322779	0.124555	0.521275	-0.437581	-0.513756	-0.522350
25917	8.638996	0.678044	0.341012	-0.542946	0.011153	0.054074	-0.832787	-0.318954	0.125599	0.517488	-0.442941	-0.508599	-0.526628
25918	9.949305	0.416896	0.868972	-0.559959	0.091041	0.010246	-0.832094	-0.315566	0.128315	0.513588	-0.446269	-0.503187	-0.532799
25919	9.674618	0.202020	1.016728	-0.536984	0.168998	-0.059056	-0.834937	-0.313854	0.126659	0.510131	-0.448656	-0.497397	-0.539509
25920	9.752626	-0.139453	1.373244	-0.540481	0.128300	0.056996	-0.836366	-0.310866	0.123592	0.507194	-0.451769	-0.491296	-0.545240
25921	10.966928	-1.167489	0.534898	-0.539749	0.160102	0.141006	-0.840374	-0.302209	0.120887	0.505679	-0.456196	-0.483667	-0.549763
25922	11.264444	-0.681142	1.304771	-0.561785	0.149293	0.155056	-0.844244	-0.292562	0.118758	0.503720	-0.460176	-0.476143	-0.554790
25923	9.451334	-0.554852	1.122133	-0.543215	-0.048447	0.071216	-0.846258	-0.287192	0.123778	0.499297	-0.466212	-0.471115	-0.558033
25924	9.564812	-0.877074	0.342629	-0.550786	-0.142343	0.100032	-0.848294	-0.278166	0.137035	0.493963	-0.472712	-0.467063	-0.560710
25925	10.926581	-0.797350	0.934378	-0.539630	-0.042637	0.044078	-0.847473	-0.272523	0.142883	0.489211	-0.478326	-0.462219	-0.564119
25926	10.232417	-0.944988	1.362259	-0.541376	0.024818	-0.052963	-0.848619	-0.269972	0.143202	0.483705	-0.481354	-0.458010	-0.569697
25927	8.977800	-1.102269	1.230369	-0.548961	-0.080423	0.014556	-0.849478	-0.268849	0.147037	0.478106	-0.487144	-0.453585	-0.573032
25928	8.798865	-1.011173	1.316587	-0.538032	-0.119110	0.099818	-0.848359	-0.266030	0.150309	0.472973	-0.493091	-0.449249	-0.575615
25929	9.043466	-1.512311	0.659729	-0.545485	-0.147358	0.043305	-0.850655	-0.260655	0.153918	0.467038	-0.499809	-0.445117	-0.577873
25930	8.384140	-1.637762	0.033720	-0.561489	-0.180204	-0.108075	-0.849514	-0.262650	0.156856	0.458629	-0.504729	-0.443074	-0.581888
25931	9.374587	-1.152123	-0.156680	-0.555047	-0.145749	-0.119438	-0.845379	-0.267762	0.158042	0.450622	-0.509993	-0.440376	-0.585589
25932	9.865044	-0.430287	-0.184724	-0.548315	0.108775	-0.163191	-0.844620	-0.276934	0.147197	0.444142	-0.510815	-0.436350	-0.592794
25933	11.109051	0.405162	-0.224711	-0.564767	0.061187	-0.053033	-0.845704	-0.285518	0.131283	0.438534	-0.514222	-0.430974	-0.597934
25934	11.215765	0.449176	0.349784	-0.560322	-0.070131	-0.080482	-0.843104	-0.293697	0.118737	0.431265	-0.517909	-0.427458	-0.602545
25935	9.922155	-0.280164	0.301659	-0.541210	-0.034024	0.080168	-0.843646	-0.297916	0.109932	0.426578	-0.523279	-0.421790	-0.605230
25936	10.143037	0.005925	0.278838	-0.546683	-0.017548	0.058854	-0.846747	-0.299561	0.095804	0.421491	-0.527317	-0.416477	-0.608957
25937	10.045245	-0.113665	0.381797	-0.559682	-0.014884	-0.031587	-0.847303	-0.300667	0.087881	0.415316	-0.531580	-0.411561	-0.612823
25938	9.363911	-0.356067	0.356416	-0.527232	-0.063718	-0.038154	-0.845167	-0.302368	0.086856	0.408793	-0.535125	-0.407830	-0.616607
25939	9.189116	-0.008938	0.033797	-0.542659	-0.061837	-0.038322	-0.846437	-0.303782	0.086993	0.402239	-0.539669	-0.403547	-0.619767
25940	8.870724	0.420543	-0.405541	-0.563728	-0.079535	-0.063219	-0.844305	-0.304922	0.087812	0.394806	-0.543408	-0.399697	-0.623761
25941	10.439708	0.220450	0.097226	-0.531694	-0.154973	-0.088649	-0.843451	-0.306639	0.092452	0.386902	-0.548507	-0.396829	-0.626078
25942	10.754766	-0.399308	0.253544	-0.558793	-0.155078	-0.062448	-0.839756	-0.309647	0.099883	0.378843	-0.553041	-0.393554	-0.629078
25943	9.446445	-0.754552	0.104603	-0.547252	-0.120036	0.022975	-0.840901	-0.308245	0.105137	0.372365	-0.558599	-0.388917	-0.630916
25944	9.280540	-0.183829	-0.012704	-0.557901	-0.091532	0.065183	-0.840624	-0.307263	0.107690	0.366341	-0.563219	-0.383693	-0.633529
25945	9.888476	0.135467	-0.133073	-0.554785	-0.108520	-0.039777	-0.840628	-0.306848	0.110804	0.358987	-0.568100	-0.379544	-0.635875
25946	10.329227	-0.070205	-0.112035	-0.518523	-0.121249	-0.040981	-0.838356	-0.308284	0.115012	0.351764	-0.571894	-0.376171	-0.638509
25947	9.852142	-0.413042	0.240406	-0.541468	0.007074	-0.081120	-0.837917	-0.311544	0.115539	0.344829	-0.574785	-0.371796	-0.642248
25948	9.534636	-0.710576	0.268316	-0.551769	0.078879	-0.051708	-0.837348	-0.311828	0.115391	0.338520	-0.576066	-0.366663	-0.647387
25949	9.789147	-0.426995	0.264811	-0.556789	0.003148	-0.038828	-0.837758	-0.314937	0.113382	0.331866	-0.579332	-0.361536	-0.650792
25950	9.905606	-0.573677	0.116469	-0.554486	-0.090851	-0.005480	-0.837481	-0.313664	0.113817	0.324823	-0.583066	-0.356911	-0.653558
25951	9.736951	-0.437089	0.144168	-0.556239	-0.070932	-0.017142	-0.836914	-0.314099	0.116494	0.317854	-0.587347	-0.351959	-0.655833
25952	9.804335	-0.301597	0.234393	-0.550402	0.006665	-0.031678	-0.837482	-0.314101	0.117347	0.311138	-0.589485	-0.347015	-0.659758
25953	9.837652	-0.257789	0.316021	-0.559538	0.012295	-0.051273	-0.836061	-0.314817	0.118741	0.304203	-0.592345	-0.341822	-0.663133
25954	9.802799	-0.348834	0.408911	-0.561542	-0.031164	-0.028052	-0.836621	-0.316370	0.117599	0.297083	-0.594968	-0.336861	-0.666543
25955	9.706123	-0.462058	0.371640	-0.552342	-0.018641	-0.024515	-0.836618	-0.317365	0.118719	0.290319	-0.598265	-0.331556	-0.669226
25956	9.687316	-0.527799	0.275738	-0.541331	-0.007014	-0.020927	-0.836037	-0.319906	0.116002	0.283636	-0.600390	-0.326587	-0.672624
25957	9.740470	-0.523331	0.270784	-0.566815	-0.016829	-0.017614	-0.835745	-0.321316	0.113864	0.276752	-0.603687	-0.320912	-0.675267
25958	9.844268	-0.480361	0.289498	-0.566792	-0.015086	-0.009637	-0.835177	-0.321891	0.115833	0.269804	-0.606029	-0.315459	-0.678543
25959	9.870791	-0.368991	0.346216	-0.556790	-0.002410	-0.021081	-0.835882	-0.322736	0.114981	0.263032	-0.608944	-0.309807	-0.681191
25960	9.803568	-0.354308	0.307478	-0.552218	-0.002502	-0.013960	-0.834600	-0.323871	0.114818	0.256226	-0.610899	-0.304487	-0.684426
25961	9.825479	-0.373993	0.273837	-0.544880	0.015615	-0.028136	-0.835453	-0.323011	0.112289	0.249565	-0.613357	-0.298922	-0.687136
25962	9.839607	-0.427131	0.293743	-0.546597	0.028188	-0.022931	-0.834595	-0.324140	0.110433	0.242839	-0.614702	-0.293588	-0.690635
25963	9.788903	-0.421948	0.298586	-0.552251	-0.004211	-0.024577	-0.834591	-0.325276	0.111128	0.235979	-0.617388	-0.287903	-0.693007
25964	9.788880	-0.349201	0.336438	-0.534073	0.010280	-0.042139	-0.834582	-0.326970	0.109555	0.228985	-0.618705	-0.283026	-0.696180
25965	9.841921	-0.325246	0.355432	-0.539595	0.004988	-0.051004	-0.834011	-0.327678	0.109260	0.221929	-0.620947	-0.277734	-0.698596
25966	9.762966	-0.286517	0.285027	-0.552380	-0.006653	-0.052859	-0.834279	-0.331361	0.109365	0.214418	-0.622416	-0.272770	-0.701584
25967	9.727136	-0.242955	0.258007	-0.559733	-0.013715	-0.065287	-0.832570	-0.332346	0.106373	0.206770	-0.624819	-0.267398	-0.703808
25968	9.832075	-0.261998	0.410319	-0.545204	-0.011092	-0.063352	-0.831002	-0.334195	0.107613	0.199131	-0.626150	-0.262643	-0.706613
25969	9.813769	-0.240872	0.291699	-0.535158	-0.016736	-0.041964	-0.831422	-0.335900	0.109436	0.192072	-0.628507	-0.257278	-0.708446
25970	9.828032	-0.194725	0.341912	-0.550574	-0.003950	-0.052832	-0.830426	-0.336754	0.109985	0.184508	-0.629704	-0.252251	-0.711195
25971	9.816216	-0.182732	0.315212	-0.552376	-0.003973	-0.049314	-0.829855	-0.337606	0.110254	0.177164	-0.631798	-0.246629	-0.713175
25972	9.842905	-0.156346	0.310049	-0.543287	-0.000376	-0.052760	-0.830135	-0.338457	0.110813	0.169671	-0.632808	-0.241656	-0.715799
25973	9.766227	-0.030248	0.299078	-0.559565	0.015948	-0.056588	-0.829565	-0.339024	0.110661	0.162200	-0.634492	-0.235905	-0.717956
25974	9.790458	-0.054720	0.275154	-0.545228	-0.021123	-0.049112	-0.828282	-0.341017	0.112891	0.154602	-0.635713	-0.230888	-0.720180
25975	9.838567	-0.018529	0.313350	-0.545069	0.003145	-0.042170	-0.828140	-0.340728	0.110914	0.147434	-0.637488	-0.225160	-0.721924
25976	9.799530	-0.049459	0.352411	-0.548698	0.006807	-0.047556	-0.826151	-0.341299	0.110893	0.139908	-0.638215	-0.219956	-0.724380
25977	9.784799	-0.095226	0.362608	-0.545126	-0.015015	-0.027928	-0.826566	-0.343849	0.111434	0.132847	-0.640206	-0.214046	-0.725722
25978	9.814200	-0.069098	0.318780	-0.546917	-0.016899	-0.017310	-0.826432	-0.342581	0.113426	0.125647	-0.641293	-0.208517	-0.727652
25979	9.845724	-0.040325	0.313583	-0.554209	-0.024131	-0.010264	-0.825289	-0.344283	0.113257	0.118671	-0.643405	-0.202226	-0.728733
25980	9.791095	-0.045541	0.197722	-0.545149	-0.027717	-0.017219	-0.824725	-0.343720	0.113824	0.111422	-0.644537	-0.196720	-0.730383
25981	9.829261	-0.035721	0.260391	-0.543301	-0.022349	-0.013686	-0.825579	-0.343152	0.114261	0.104530	-0.646476	-0.190585	-0.731313
25982	9.855942	-0.050541	0.236355	-0.555989	-0.022349	-0.006752	-0.825716	-0.344145	0.114676	0.097289	-0.647483	-0.184748	-0.732918
25983	9.838783	-0.021129	0.284380	-0.565065	-0.011368	-0.021082	-0.826143	-0.344149	0.116093	0.090036	-0.649168	-0.178327	-0.733944
