# Supplementary material for: Identification of Haptic Based Guiding Using Hard Reins
Source: PLoS One. 2015 Jul 22;10(7):e0132020. doi: 10.1371/journal.pone.0132020 (PMC4511788; doi:10.1371/journal.pone.0132020)
Supplement: S2 File — (ZIP) [file pone.0132020.s002.zip › MotionData2/Subject11/T19/fh19.txt]

// Start Time: 0
// Sample rate: 25.0Hz
// Scenario: 4.9
// Firmware Version: 2.6.1
Counter	Acc_X	Acc_Y	Acc_Z	Gyr_X	Gyr_Y	Gyr_Z	Mag_X	Mag_Y	Mag_Z	Quat_w	Quat_x	Quat_y	Quat_z
25230	0.451720	-0.208485	9.690830	-0.083744	0.017448	0.046005	-0.317762	0.055067	-0.635302	-0.218616	0.023572	-0.001974	0.975524
25231	0.491839	0.002532	9.591984	0.022768	0.012248	0.039746	-0.316582	0.054111	-0.637382	-0.219367	0.023313	-0.001675	0.975362
25232	0.445875	0.325373	9.665779	0.139116	0.003544	0.030066	-0.316958	0.051396	-0.636890	-0.219931	0.022716	0.001033	0.975250
25233	0.577121	0.444706	9.702064	0.157124	0.012304	0.007303	-0.317590	0.048411	-0.636910	-0.220107	0.021865	0.004012	0.975222
25234	0.784205	0.361727	9.833892	0.044527	0.038500	-0.019940	-0.315761	0.046228	-0.636958	-0.219615	0.020999	0.004743	0.975349
25235	0.852361	0.099241	9.892764	0.007194	0.047340	-0.074888	-0.315753	0.045686	-0.638504	-0.218124	0.020141	0.004707	0.975702
25236	0.785585	-0.123753	9.938837	0.019693	0.035107	-0.074867	-0.314423	0.040925	-0.640110	-0.216509	0.019447	0.004991	0.976074
25237	0.610931	-0.233354	9.828546	-0.025930	0.038668	-0.073392	-0.315207	0.041473	-0.639323	-0.215032	0.018924	0.004339	0.976414
25238	0.441591	-0.275613	9.733400	-0.078871	0.035143	-0.038500	-0.313920	0.043503	-0.639707	-0.214139	0.018656	0.002685	0.976621
25239	0.292437	-0.197663	9.677911	-0.102275	0.035987	-0.005121	-0.314967	0.044867	-0.639293	-0.213965	0.018519	0.000512	0.976666
25240	0.279631	0.035853	9.723960	-0.098771	0.045557	0.014376	-0.311876	0.048381	-0.638278	-0.214092	0.018134	-0.001594	0.976644
25241	0.269707	-0.002446	9.757247	-0.052298	0.046416	0.025286	-0.312384	0.047298	-0.639693	-0.214528	0.017570	-0.002837	0.976556
25242	0.250251	-0.023762	9.814842	0.006628	0.024505	0.045022	-0.311618	0.049467	-0.639683	-0.215265	0.017143	-0.002806	0.976401
25243	0.350957	-0.125251	9.913733	0.024572	0.031489	0.032788	-0.309808	0.050136	-0.638934	-0.215874	0.016535	-0.002481	0.976278
25244	0.321461	-0.197258	9.884324	0.035286	0.025375	0.036364	-0.309020	0.049862	-0.641258	-0.216473	0.015968	-0.001891	0.976156
25245	0.210792	-0.138937	9.799440	0.072917	0.028952	0.028768	-0.309011	0.048912	-0.642294	-0.217020	0.015198	-0.000613	0.976049
25246	0.167788	-0.071592	9.692451	0.106091	0.019405	0.014024	-0.307188	0.048223	-0.643098	-0.217213	0.014441	0.001393	0.976017
25247	0.168798	0.065838	9.809366	0.185696	-0.005091	0.010135	-0.307155	0.042654	-0.643667	-0.217425	0.013835	0.005030	0.975966
25248	0.154936	0.150385	9.896966	0.294840	-0.015573	0.008268	-0.308671	0.035192	-0.643460	-0.217510	0.012941	0.010873	0.975912
25249	0.309475	0.153802	9.835597	0.146405	-0.010356	-0.008700	-0.310708	0.030043	-0.646175	-0.217337	0.012599	0.013776	0.975918
25250	0.362115	0.086124	9.858395	0.010440	-0.008643	-0.016764	-0.310695	0.027870	-0.646453	-0.216840	0.012802	0.014044	0.976022
25251	0.368043	0.244359	9.713579	-0.017263	-0.005995	-0.018685	-0.310687	0.025968	-0.645702	-0.216431	0.013087	0.013735	0.976114
25252	0.314850	0.232868	9.752354	0.040911	-0.021699	-0.027998	-0.312495	0.025027	-0.646454	-0.215718	0.013410	0.014657	0.976254
25253	0.300794	0.288704	9.887686	0.035568	-0.005966	-0.032373	-0.312488	0.023805	-0.646594	-0.215055	0.013461	0.015388	0.976388
25254	0.378164	0.302624	9.918417	-0.015446	-0.003392	-0.029232	-0.312745	0.023535	-0.646850	-0.214315	0.013669	0.015131	0.976552
25255	0.348958	0.273662	9.810201	-0.023435	0.004534	-0.038068	-0.313788	0.023539	-0.645551	-0.213527	0.013767	0.014672	0.976730
25256	0.319837	0.254510	9.764575	-0.000201	-0.008575	-0.034416	-0.314302	0.022184	-0.644786	-0.212663	0.014010	0.014736	0.976914
25257	0.367561	0.172632	9.849730	-0.014574	-0.006884	-0.023973	-0.315857	0.022464	-0.645530	-0.212150	0.014298	0.014495	0.977025
25258	0.309521	0.160958	9.816455	-0.021785	-0.001645	-0.009892	-0.315214	0.022596	-0.644255	-0.211776	0.014504	0.014101	0.977109
25259	0.331128	0.143925	9.806460	-0.025379	0.010584	-0.002835	-0.315468	0.021918	-0.644772	-0.211678	0.014502	0.013565	0.977138
25260	0.309228	0.120061	9.811181	-0.021826	0.007080	0.001586	-0.315476	0.023684	-0.645268	-0.211539	0.014540	0.013130	0.977173
25261	0.358599	0.268990	9.879751	0.035344	0.005270	0.020515	-0.316251	0.022601	-0.644497	-0.211913	0.014390	0.013797	0.977085
25262	0.367494	0.163042	9.859233	0.106959	-0.001684	0.010414	-0.316753	0.019752	-0.644773	-0.211973	0.014057	0.015914	0.977045
25263	0.291124	0.288633	9.839708	0.042573	0.007082	0.006500	-0.316748	0.019073	-0.645165	-0.212076	0.013836	0.016719	0.977012
25264	0.295706	0.257045	9.745588	-0.011102	0.003588	0.006091	-0.315060	0.019336	-0.646086	-0.212034	0.013899	0.016508	0.977024
25265	0.237292	0.192524	9.730932	0.016598	-0.005146	0.011553	-0.315966	0.018797	-0.645821	-0.212224	0.014024	0.016853	0.976975
25266	0.290570	0.211641	9.826813	-0.007604	-0.003457	0.019299	-0.317132	0.017988	-0.644913	-0.212410	0.014215	0.016736	0.976934
25267	0.372620	0.206137	9.809220	-0.016465	0.008806	0.004273	-0.316743	0.017986	-0.644791	-0.212453	0.014205	0.016375	0.976931
25268	0.372783	0.230068	9.771046	-0.012895	-0.001686	0.004267	-0.317017	0.020568	-0.644762	-0.212381	0.014378	0.016151	0.976948
25269	0.465682	0.388284	9.841751	-0.015586	-0.003481	0.004244	-0.318313	0.020575	-0.645256	-0.212419	0.014608	0.015867	0.976941
25270	0.465977	0.429203	9.854234	0.056993	0.000087	-0.018117	-0.316228	0.018662	-0.644664	-0.211894	0.014443	0.017007	0.977038
25271	0.416515	0.268184	9.763898	0.031992	0.008884	-0.025332	-0.317520	0.018534	-0.646186	-0.211372	0.014225	0.017619	0.977143
25272	0.402087	0.277792	9.723282	-0.016347	0.003622	-0.020410	-0.317773	0.017313	-0.646065	-0.210753	0.014302	0.017311	0.977281
25273	0.368148	0.258810	9.720953	-0.037825	-0.005993	-0.022357	-0.318296	0.017859	-0.645796	-0.210264	0.014672	0.016621	0.977393
25274	0.324970	0.295502	9.813062	-0.000383	-0.015674	0.002572	-0.317395	0.019213	-0.645796	-0.210108	0.015066	0.016700	0.977419
25275	0.223498	0.288868	9.744174	0.021183	-0.003339	-0.012175	-0.318166	0.017315	-0.644905	-0.209836	0.015133	0.017151	0.977469
25276	0.349044	0.287878	9.740676	-0.000403	-0.013057	0.009624	-0.320375	0.017598	-0.644484	-0.209740	0.015480	0.017215	0.977483
25277	0.397514	0.311681	9.783786	0.042521	-0.013953	0.013447	-0.319848	0.016780	-0.645270	-0.209972	0.015673	0.018122	0.977414
25278	0.348783	0.249577	9.797911	0.031908	-0.020873	-0.016613	-0.321664	0.016111	-0.644479	-0.209382	0.016027	0.018859	0.977521
25279	0.459522	0.200875	9.882903	-0.018299	-0.029727	0.000567	-0.322307	0.014619	-0.643586	-0.209337	0.016781	0.018643	0.977522
25280	0.458971	0.123920	9.882024	-0.021855	-0.017472	-0.001192	-0.324015	0.017480	-0.642121	-0.209073	0.017300	0.018310	0.977576
25281	0.541129	0.132904	9.883821	-0.030903	-0.008807	0.023423	-0.323873	0.015986	-0.643164	-0.209478	0.017714	0.017742	0.977492
25282	0.570777	0.228718	9.834204	-0.021939	0.003441	0.025307	-0.325050	0.017622	-0.643131	-0.209762	0.017833	0.017311	0.977436
25283	0.585284	0.233253	9.781264	-0.011236	0.003430	0.034194	-0.324019	0.018295	-0.642113	-0.210389	0.017941	0.017073	0.977304
25284	0.527923	0.311058	9.912416	-0.012107	0.013929	0.028969	-0.323242	0.018699	-0.642377	-0.210783	0.017814	0.016789	0.977226
25285	0.484930	0.378535	9.848681	-0.029107	0.020940	0.033304	-0.323509	0.019107	-0.640829	-0.211392	0.017658	0.016138	0.977109
25286	0.329639	0.278146	9.654223	-0.017453	0.019283	0.032533	-0.323776	0.021146	-0.642089	-0.211834	0.017450	0.015726	0.977023
25287	0.315756	0.360244	9.727377	0.003124	0.005288	0.027364	-0.324813	0.020880	-0.641819	-0.212332	0.017453	0.015779	0.976914
25288	0.345075	0.408144	9.737288	0.026406	0.005293	0.023129	-0.323648	0.021145	-0.641449	-0.212539	0.017330	0.016285	0.976863
25289	0.349492	0.350404	9.741391	0.014001	-0.001643	-0.006079	-0.324940	0.020609	-0.642333	-0.212385	0.017404	0.016602	0.976890
25290	0.455564	0.325679	9.790655	0.005014	0.003543	0.002648	-0.323899	0.020332	-0.642736	-0.212098	0.017402	0.016703	0.976951
25291	0.474176	0.229150	9.729310	0.028260	-0.013066	0.002734	-0.325972	0.018440	-0.640414	-0.212118	0.017645	0.017347	0.976931
25292	0.489020	0.277310	9.787408	0.024741	-0.005181	-0.009596	-0.326352	0.017356	-0.641317	-0.211536	0.017727	0.017874	0.977046
25293	0.450931	0.350052	9.884692	-0.011038	-0.008689	-0.015132	-0.326357	0.017899	-0.640670	-0.211194	0.018046	0.017742	0.977117
25294	0.475085	0.349988	9.925335	-0.011023	0.000050	-0.016871	-0.327798	0.018992	-0.638584	-0.210533	0.018173	0.017551	0.977260
25295	0.455170	0.268198	9.866894	0.006035	-0.001647	-0.029098	-0.327271	0.018175	-0.639499	-0.209926	0.018279	0.017731	0.977385
25296	0.464668	0.244228	9.917000	0.006829	0.012282	-0.004378	-0.328043	0.017093	-0.639754	-0.209524	0.018096	0.017834	0.977473
25297	0.401110	0.136368	9.873054	0.005024	0.010553	-0.000875	-0.327644	0.015461	-0.639905	-0.209473	0.017978	0.017925	0.977485
25298	0.342699	0.074075	9.800752	-0.012004	0.025428	0.011398	-0.327390	0.016274	-0.639387	-0.209426	0.017622	0.017600	0.977507
25299	0.321469	0.141786	9.868998	-0.012950	0.003535	0.014855	-0.326877	0.017358	-0.639641	-0.209674	0.017716	0.017349	0.977457
25300	0.305488	0.269464	9.899439	-0.012937	0.007910	0.013139	-0.326490	0.016948	-0.638111	-0.209693	0.017706	0.017079	0.977458
25301	0.338495	0.162945	9.753749	-0.045143	-0.006945	0.011059	-0.326627	0.018851	-0.639117	-0.209851	0.018132	0.016240	0.977430
25302	0.374953	0.196345	9.758625	-0.030862	0.014887	0.025337	-0.325597	0.019931	-0.638608	-0.210115	0.018064	0.015586	0.977386
25303	0.478992	0.224574	9.818127	-0.030836	0.003494	0.014695	-0.326771	0.021704	-0.639728	-0.210353	0.018228	0.014980	0.977341
25304	0.547180	0.301419	9.955394	-0.046921	0.008704	0.008421	-0.326916	0.024285	-0.639573	-0.210293	0.018342	0.014044	0.977365
25305	0.542091	0.267554	9.878152	-0.061217	0.013970	0.007451	-0.326148	0.024959	-0.637653	-0.210381	0.018434	0.012812	0.977362
25306	0.400173	0.345374	9.798569	-0.030845	0.010506	0.020056	-0.327178	0.023607	-0.637650	-0.210492	0.018449	0.012177	0.977346
25307	0.277308	0.384712	9.766438	0.026415	0.000067	0.018719	-0.326145	0.024688	-0.637912	-0.210828	0.018437	0.012727	0.977266
25308	0.243065	0.324723	9.722790	0.031764	-0.005169	0.022263	-0.325511	0.026721	-0.637132	-0.211043	0.018495	0.013382	0.977210
25309	0.274365	0.312439	9.717573	0.047895	0.007956	0.020654	-0.326018	0.026318	-0.639951	-0.211427	0.018226	0.014325	0.977119
25310	0.391930	0.205920	9.787424	0.060377	0.007895	0.027735	-0.324452	0.023728	-0.638460	-0.211546	0.017913	0.015478	0.977081
25311	0.464393	0.207949	9.849300	0.056911	-0.003444	-0.002314	-0.325218	0.022375	-0.639745	-0.211480	0.017823	0.016652	0.977078
25312	0.469134	0.195858	9.839509	0.019329	-0.001707	-0.000823	-0.325995	0.021564	-0.638715	-0.211053	0.017863	0.017055	0.977163
25313	0.411426	0.227736	9.893239	0.006802	-0.010447	-0.004448	-0.325866	0.021427	-0.638333	-0.210925	0.018123	0.017277	0.977182
25314	0.402188	0.287800	9.850756	-0.010995	0.003596	-0.020371	-0.325869	0.021970	-0.638328	-0.210193	0.018180	0.017073	0.977342
25315	0.401684	0.218001	9.830733	0.006802	-0.015680	-0.004464	-0.326262	0.022108	-0.637550	-0.210063	0.018541	0.017315	0.977359
25316	0.360018	0.133917	9.753230	-0.018234	-0.003411	-0.002843	-0.326898	0.021161	-0.639732	-0.209639	0.018771	0.016992	0.977451
25317	0.302508	0.192351	9.840906	-0.007470	0.000105	-0.009774	-0.325997	0.021699	-0.638457	-0.209405	0.018876	0.016881	0.977501
25318	0.339527	0.302831	9.887514	0.006801	-0.006930	-0.002635	-0.326513	0.020479	-0.637177	-0.209020	0.019070	0.017062	0.977576
25319	0.329630	0.275844	9.687840	0.013936	-0.006032	0.007996	-0.327421	0.021164	-0.638441	-0.209140	0.019203	0.017390	0.977542
25320	0.353760	0.273294	9.702020	0.022773	-0.027956	0.025596	-0.326383	0.021022	-0.638201	-0.209282	0.019752	0.017960	0.977491
25321	0.436667	0.383598	9.808305	0.015627	-0.034990	0.018464	-0.327684	0.020757	-0.636901	-0.209597	0.020444	0.018441	0.977400
25322	0.552808	0.416492	9.850935	0.046103	-0.031497	0.006334	-0.328199	0.019944	-0.636644	-0.209286	0.020959	0.019488	0.977436
25323	0.643673	0.290898	9.906380	0.081844	-0.041161	0.011792	-0.330003	0.018460	-0.637787	-0.209494	0.021501	0.021299	0.977341
25324	0.557090	0.335159	10.003756	0.088997	-0.045524	0.009218	-0.331926	0.014804	-0.638564	-0.209317	0.022112	0.023242	0.977321
25325	0.600159	0.286164	9.820192	0.070282	-0.033233	0.001176	-0.332948	0.011821	-0.638321	-0.209315	0.022549	0.024796	0.977274
25326	0.669922	0.251794	9.768732	0.056895	-0.024488	-0.002441	-0.333721	0.010602	-0.637808	-0.208964	0.022878	0.026030	0.977309
25327	0.658824	0.386685	9.811230	0.073044	-0.013975	-0.009305	-0.333838	0.007206	-0.636043	-0.208768	0.022932	0.027557	0.977308
25328	0.497596	0.464715	9.751040	0.090931	-0.001679	-0.002015	-0.333579	0.008021	-0.637322	-0.208511	0.022672	0.029362	0.977316
25329	0.660586	0.632068	9.842872	0.099765	-0.003551	0.020936	-0.333559	0.005577	-0.639143	-0.208922	0.022428	0.031361	0.977172
25330	0.728331	0.646438	9.996244	0.139151	-0.035051	0.003465	-0.334062	0.002047	-0.637886	-0.208778	0.022623	0.034245	0.977101
25331	0.893065	0.722197	10.024530	0.119492	-0.045591	-0.005562	-0.336238	-0.002830	-0.638415	-0.208650	0.023117	0.036830	0.977023
25332	0.810060	0.597523	9.937305	0.074944	-0.052460	-0.047326	-0.337647	-0.006083	-0.638426	-0.207531	0.023881	0.038556	0.977176
25333	0.926894	0.731045	9.858533	0.148446	-0.034910	-0.068762	-0.338147	-0.009204	-0.638834	-0.206189	0.024016	0.041697	0.977328
25334	1.122719	0.435466	9.644384	0.213010	0.003638	-0.085008	-0.339276	-0.016261	-0.638629	-0.204503	0.023081	0.045908	0.977516
25335	1.057203	0.379287	9.980724	0.057228	0.027999	-0.065788	-0.340285	-0.021009	-0.639302	-0.203229	0.022398	0.046985	0.977747
25336	1.424712	0.776654	10.313737	-0.001981	0.046970	-0.032703	-0.338075	-0.021564	-0.639597	-0.202534	0.021540	0.046792	0.977919
25337	1.686842	0.967017	10.318470	-0.027089	0.031112	-0.024171	-0.336637	-0.022250	-0.641550	-0.202040	0.021240	0.046204	0.978056
25338	1.328154	0.784198	10.175282	-0.193407	0.052237	-0.037570	-0.336514	-0.021164	-0.641413	-0.201199	0.021048	0.042248	0.978412
25339	1.249963	0.337918	9.526821	-0.375932	0.104783	-0.007041	-0.334222	-0.014114	-0.640352	-0.200947	0.020772	0.034523	0.978773
25340	1.305699	-0.311578	9.612592	-0.362916	0.139544	0.086432	-0.328961	-0.003411	-0.640839	-0.202520	0.019640	0.026844	0.978713
25341	1.351251	-0.014208	9.454616	-0.347992	0.198858	0.173161	-0.324101	0.009059	-0.641047	-0.205833	0.017580	0.019169	0.978241
25342	1.147431	-0.165460	9.805474	-0.271265	0.233753	0.221452	-0.316241	0.019612	-0.642472	-0.210104	0.014290	0.012845	0.977490
25343	0.855328	-0.499506	9.924304	-0.362879	0.237997	0.294835	-0.306827	0.029613	-0.642387	-0.215773	0.011609	0.004641	0.976363
25344	1.171586	-0.178683	10.261684	-0.527840	0.233258	0.358785	-0.296934	0.046266	-0.641345	-0.222611	0.009447	-0.006731	0.974838
25345	0.852923	-0.151646	9.639963	-0.202374	0.180955	0.408666	-0.290131	0.059404	-0.641575	-0.230461	0.007182	-0.011578	0.972986
25346	-0.030763	-0.120923	8.782857	0.028505	0.144697	0.414033	-0.277035	0.061916	-0.643286	-0.238439	0.004222	-0.011723	0.971078
25347	0.421106	-0.412645	8.910173	-0.027069	0.115634	0.422136	-0.270829	0.066502	-0.644489	-0.246555	0.002416	-0.012857	0.969041
25348	0.914907	-0.271513	9.921605	-0.012984	0.119592	0.446784	-0.262684	0.072299	-0.645709	-0.255130	0.000130	-0.013693	0.966810
25349	0.550270	0.038727	10.567516	0.089020	0.119624	0.430063	-0.254905	0.073616	-0.646453	-0.263359	-0.002310	-0.012578	0.964613
25350	-0.014939	0.354945	10.297278	-0.005549	0.104195	0.374925	-0.246992	0.074525	-0.647461	-0.270517	-0.004303	-0.013188	0.962615
25351	-0.307428	0.331009	9.588237	-0.152861	0.118502	0.328181	-0.242230	0.081835	-0.648231	-0.276765	-0.005432	-0.016698	0.960777
25352	-0.512389	0.042926	9.231049	-0.153494	0.118758	0.278843	-0.235004	0.088451	-0.647504	-0.282053	-0.006875	-0.020245	0.959160
25353	-0.415503	0.076691	9.509350	-0.053217	0.112628	0.254850	-0.230080	0.090055	-0.648332	-0.286857	-0.008470	-0.021803	0.957688
25354	-0.388882	-0.246330	9.327584	0.104415	0.098792	0.218870	-0.223596	0.090836	-0.648934	-0.290943	-0.010974	-0.020302	0.956462
25355	-1.018298	-0.485818	9.623427	0.195613	0.059583	0.212477	-0.218627	0.085513	-0.651370	-0.294895	-0.013015	-0.016813	0.955293
25356	-0.587165	0.378914	9.598410	0.134882	0.026249	0.183764	-0.215221	0.080742	-0.653136	-0.298314	-0.014292	-0.014313	0.954253
25357	-0.250163	-0.430275	9.297840	0.045627	-0.010415	0.128088	-0.212606	0.077469	-0.653848	-0.300709	-0.014101	-0.013287	0.953519
25358	-0.318798	-0.257037	9.937220	0.108112	-0.038534	0.135533	-0.211165	0.075288	-0.654276	-0.303226	-0.013971	-0.010924	0.952754
25359	0.046287	0.479180	10.185237	0.249715	-0.038540	0.081087	-0.211130	0.068496	-0.653316	-0.304668	-0.014471	-0.005830	0.952331
25360	0.145300	0.163899	9.572799	0.349404	-0.001525	0.024591	-0.210018	0.057626	-0.657160	-0.304983	-0.016493	0.000872	0.952215
25361	0.069460	0.344239	10.157053	0.264632	0.038721	-0.028705	-0.208648	0.046755	-0.660239	-0.304310	-0.018534	0.005769	0.952375
25362	0.188898	0.176229	9.784028	0.275374	0.047496	-0.018083	-0.208455	0.036024	-0.661244	-0.303815	-0.021036	0.010749	0.952438
25363	-0.221348	0.223539	9.266659	0.241449	0.031981	-0.024410	-0.204513	0.027446	-0.661772	-0.303218	-0.022796	0.015245	0.952526
25364	-0.101234	0.136203	9.324694	0.085612	0.037065	0.008783	-0.202774	0.019832	-0.664439	-0.303310	-0.023939	0.016686	0.952445
25365	-0.149026	0.208477	9.244235	-0.079215	0.045687	0.056989	-0.201341	0.019009	-0.664725	-0.304414	-0.023983	0.015011	0.952120
25366	-0.124314	0.272283	9.725356	-0.116167	0.031469	0.098960	-0.198880	0.018860	-0.663480	-0.306314	-0.023765	0.012686	0.951549
25367	-0.328992	0.000817	10.084453	-0.065457	-0.038602	0.130796	-0.199400	0.018454	-0.662449	-0.308788	-0.022267	0.011802	0.950797
25368	-1.488588	-0.799500	11.229087	-0.108990	-0.050963	0.220473	-0.196955	0.022788	-0.663598	-0.312967	-0.020492	0.010173	0.949489
25369	-1.794455	1.674803	11.123198	-0.504389	0.039932	0.248480	-0.195989	0.033648	-0.660555	-0.317842	-0.017819	0.000478	0.947976
25370	-0.622383	1.544309	9.186778	-0.551797	0.012354	0.092613	-0.194269	0.048577	-0.656970	-0.319721	-0.014464	-0.009996	0.947349
25371	-0.350251	-0.561419	8.624353	-0.286898	-0.010209	0.076338	-0.193059	0.063511	-0.655816	-0.321209	-0.012259	-0.015282	0.946806
25372	-0.452468	-0.024353	9.402775	-0.050922	-0.003373	0.111691	-0.192944	0.065139	-0.654133	-0.323291	-0.011821	-0.016164	0.946088
25373	-1.381666	-0.668992	10.138700	0.070170	0.045503	0.232720	-0.190606	0.064719	-0.654429	-0.327623	-0.013065	-0.015041	0.944598
25374	-1.040019	0.507161	10.274229	0.084377	0.059284	0.263849	-0.188122	0.061990	-0.655391	-0.332499	-0.014737	-0.013733	0.942888
25375	-0.593092	0.548669	10.044969	-0.034344	0.054051	0.207331	-0.185646	0.060483	-0.656212	-0.336366	-0.015491	-0.014604	0.941491
25376	-0.861236	-0.142134	9.952832	-0.131921	0.041871	0.213566	-0.183833	0.062512	-0.658401	-0.340324	-0.015375	-0.017268	0.940024
25377	-1.093358	-0.155473	8.931001	-0.188240	0.005376	0.220163	-0.181786	0.066847	-0.657235	-0.344480	-0.014221	-0.020717	0.938457
25378	-1.027429	-0.365162	8.161463	-0.294769	-0.023435	0.243909	-0.181198	0.075807	-0.654204	-0.349020	-0.011773	-0.025982	0.936681
25379	-0.861782	-0.850833	8.623036	-0.216531	-0.036889	0.334151	-0.179320	0.087205	-0.652838	-0.355306	-0.009728	-0.029683	0.934228
25380	-0.453900	-0.545384	8.884957	0.072898	-0.084434	0.417089	-0.178040	0.089507	-0.651551	-0.363055	-0.008837	-0.027603	0.931317
25381	-0.515527	-0.416779	9.889021	0.169022	-0.125025	0.489921	-0.179848	0.087478	-0.650774	-0.372166	-0.007994	-0.023445	0.927836
25382	-0.321801	0.301757	10.996186	0.165134	-0.190133	0.512632	-0.180355	0.085172	-0.650532	-0.381612	-0.005857	-0.018844	0.924112
25383	-0.825143	-1.222247	11.516477	0.189906	-0.211138	0.545168	-0.182545	0.082603	-0.650781	-0.391682	-0.003611	-0.013653	0.919992
25384	-0.311220	0.413905	11.521239	0.078832	-0.137987	0.603842	-0.181251	0.082596	-0.649774	-0.402614	-0.001778	-0.011038	0.915302
25385	0.511206	1.026457	9.457004	0.170749	-0.074624	0.538577	-0.182024	0.082057	-0.650538	-0.412423	-0.001912	-0.007205	0.910962
25386	-0.612502	0.213102	9.575095	0.254911	-0.072487	0.519100	-0.182377	0.076899	-0.652636	-0.421519	-0.002692	-0.001901	0.906814
25387	-0.581950	1.063680	10.978354	0.256489	-0.013381	0.549419	-0.180406	0.073086	-0.653729	-0.431404	-0.004690	0.003012	0.902142
25388	0.184035	1.489946	10.767584	0.211745	0.055474	0.579163	-0.174422	0.071561	-0.655887	-0.441720	-0.007406	0.006450	0.897099
25389	-0.017795	1.674662	9.315227	0.175413	0.083019	0.550931	-0.168706	0.072075	-0.658662	-0.451524	-0.010455	0.009171	0.892151
25390	-0.474427	1.324447	8.445251	0.240544	0.038621	0.600675	-0.164016	0.069878	-0.660935	-0.462108	-0.013130	0.013282	0.886627
25391	-0.840663	0.737544	9.049624	0.547821	-0.006993	0.680269	-0.157753	0.065364	-0.663896	-0.473914	-0.018016	0.023489	0.880073
25392	-0.567743	1.049193	10.209102	0.912019	-0.010218	0.837073	-0.153214	0.046463	-0.670051	-0.488124	-0.026006	0.039973	0.871470
25393	-0.738962	1.420475	10.075473	0.967174	0.005429	0.917848	-0.147759	0.025520	-0.675342	-0.503394	-0.034963	0.057491	0.861433
25394	-0.797176	1.371542	10.440669	0.782676	0.085693	0.971426	-0.141151	0.007287	-0.680752	-0.519475	-0.043118	0.070817	0.850454
25395	-0.544483	3.261635	11.032132	0.864240	0.185248	0.963866	-0.132869	-0.009869	-0.684251	-0.535138	-0.054079	0.084667	0.838769
25396	-0.119827	3.640059	8.461602	1.018097	0.236690	0.862964	-0.122946	-0.039800	-0.691236	-0.548671	-0.067393	0.100158	0.827277
25397	-0.415242	2.535975	7.632033	0.804994	0.194824	0.901675	-0.112426	-0.061586	-0.696482	-0.562645	-0.077875	0.112858	0.815248
25398	-0.428754	2.270452	9.635609	0.773789	0.176640	1.012315	-0.106362	-0.077237	-0.698778	-0.578112	-0.087085	0.125073	0.801598
25399	-0.206509	2.948133	10.037977	0.637341	0.228689	1.119074	-0.096922	-0.093585	-0.700747	-0.595221	-0.095524	0.134849	0.786386
25400	-0.229286	3.831664	9.498042	0.223975	0.268858	1.150772	-0.088695	-0.101778	-0.703003	-0.613399	-0.099226	0.137382	0.771377
25401	0.153152	3.994141	8.554632	-0.126601	0.200667	1.122355	-0.078851	-0.099114	-0.702610	-0.631257	-0.097909	0.135493	0.757344
25402	0.046703	3.283685	8.739624	-0.135545	0.101013	1.083041	-0.073450	-0.089906	-0.703628	-0.648007	-0.094713	0.134308	0.743692
25403	0.154179	2.778164	8.853036	-0.021114	0.034509	1.078209	-0.069209	-0.081643	-0.705279	-0.663930	-0.092266	0.135883	0.729533
25404	0.393056	3.076160	9.392674	0.175468	-0.051419	1.096931	-0.066093	-0.081931	-0.705585	-0.679268	-0.090788	0.141173	0.714439
25405	-0.286250	3.300064	9.314600	0.120141	-0.044160	1.070370	-0.063745	-0.084116	-0.705769	-0.693963	-0.088980	0.145697	0.699479
25406	0.146274	3.001542	9.528514	0.021597	0.001068	1.103105	-0.065588	-0.080304	-0.704165	-0.709149	-0.086008	0.147971	0.683969
25407	1.097054	2.931178	9.389740	0.502882	0.048117	1.138207	-0.061914	-0.087115	-0.704927	-0.723679	-0.090611	0.156349	0.666059
25408	0.789913	3.176224	10.096885	0.499544	0.168883	1.102620	-0.055882	-0.097741	-0.706276	-0.737734	-0.096566	0.162571	0.648069
25409	1.054605	3.079921	9.163530	0.186886	0.298528	1.055792	-0.047276	-0.105529	-0.705967	-0.751753	-0.099913	0.162828	0.631167
25410	0.349737	2.387109	10.447256	0.018567	0.406887	1.072623	-0.034300	-0.105734	-0.706162	-0.766347	-0.101765	0.159110	0.614036
25411	0.247355	2.248656	10.523443	-0.008222	0.571313	1.106508	-0.018699	-0.109619	-0.709256	-0.781458	-0.105232	0.152575	0.595794
25412	0.754349	2.977217	8.629070	-0.024221	0.618689	1.153303	0.001276	-0.108096	-0.710309	-0.796843	-0.108630	0.145059	0.576367
25413	0.630040	3.175482	7.873071	-0.093917	0.587382	1.145727	0.016953	-0.104513	-0.709738	-0.811622	-0.110681	0.137168	0.556960
25414	0.710931	3.636190	9.314668	-0.001946	0.579191	1.147287	0.037313	-0.102992	-0.709513	-0.825701	-0.113880	0.130308	0.536907
25415	1.471478	4.645182	9.331720	0.086869	0.567714	1.096762	0.054728	-0.108790	-0.708546	-0.838433	-0.118687	0.124479	0.517154
25416	1.214714	3.866836	8.952522	-0.136565	0.536460	1.038553	0.073168	-0.113917	-0.705021	-0.850578	-0.119293	0.116572	0.498695
25417	1.495155	3.910910	9.138043	-0.106042	0.539907	1.012273	0.089249	-0.114140	-0.702696	-0.861890	-0.120661	0.108934	0.480333
25418	1.817952	3.800726	9.319024	0.085642	0.505850	0.949979	0.106371	-0.114368	-0.701285	-0.871685	-0.124865	0.103376	0.462479
25419	0.991164	3.657989	9.293277	0.053692	0.393431	0.859680	0.119912	-0.124222	-0.699016	-0.880094	-0.127811	0.099424	0.446334
25420	0.867434	3.896233	9.816132	-0.033731	0.164406	0.721707	0.129273	-0.128483	-0.697657	-0.886831	-0.127206	0.098135	0.433265
25421	0.748121	3.433954	9.336052	-0.260428	0.017861	0.564390	0.131357	-0.129717	-0.698214	-0.892285	-0.121806	0.097288	0.423704
25422	1.243958	2.544826	9.251866	-0.435541	-0.004893	0.498377	0.131568	-0.121025	-0.698132	-0.897460	-0.112984	0.094963	0.415671
25423	0.687868	2.410081	10.170660	-0.371234	0.017830	0.504335	0.132804	-0.110165	-0.698045	-0.902401	-0.105630	0.092982	0.407270
25424	0.751213	3.494868	10.389242	-0.347671	0.124581	0.469844	0.137297	-0.102584	-0.696498	-0.907108	-0.099462	0.088963	0.399184
25425	0.829390	3.344314	8.541328	-0.613557	0.182857	0.372937	0.141626	-0.089433	-0.694252	-0.911477	-0.089292	0.081782	0.393127
25426	1.047074	2.079377	7.537274	-0.566884	0.140225	0.348149	0.148541	-0.073579	-0.693816	-0.915351	-0.079457	0.075460	0.387459
25427	1.146987	1.160799	8.609609	-0.092932	0.097217	0.357374	0.153558	-0.066544	-0.692795	-0.918342	-0.078101	0.073845	0.380913
25428	0.573720	1.284930	10.778687	0.134261	0.123317	0.321384	0.157986	-0.070371	-0.691230	-0.920719	-0.081003	0.073180	0.374647
25429	0.797004	2.793648	10.837358	-0.242623	0.174167	0.190410	0.164977	-0.069188	-0.689013	-0.922729	-0.077675	0.068755	0.371229
25430	0.820257	2.369038	9.669221	-0.637064	0.180018	-0.005487	0.169819	-0.054817	-0.686635	-0.923827	-0.067231	0.060767	0.371929
25431	0.672770	1.687515	8.987414	-0.413178	0.066679	-0.068671	0.173634	-0.042615	-0.684262	-0.923882	-0.060298	0.056662	0.373624
25432	0.761354	1.226798	9.548463	-0.047359	-0.031313	-0.087641	0.174638	-0.037052	-0.683453	-0.923229	-0.059262	0.056860	0.375370
25433	1.086448	0.747683	10.200978	-0.103903	-0.052581	-0.076004	0.175631	-0.028907	-0.683774	-0.922686	-0.057101	0.057252	0.376978
25434	1.082458	0.861101	10.317660	-0.308698	-0.028122	-0.093247	0.173771	-0.021019	-0.683926	-0.922266	-0.051272	0.055415	0.379112
25435	1.229509	1.158845	10.540892	-0.468609	0.061064	-0.125800	0.174727	-0.008531	-0.680481	-0.921788	-0.043240	0.050906	0.381897
25436	0.691771	0.596425	10.063270	-0.471799	0.157690	-0.172999	0.176625	0.000152	-0.680681	-0.920968	-0.035894	0.044323	0.385442
25437	0.853095	1.593517	8.593088	-0.440027	0.224526	-0.207585	0.182738	0.017231	-0.675216	-0.919805	-0.029708	0.036950	0.389500
25438	0.714907	1.193835	8.087457	-0.372473	0.219657	-0.296137	0.188327	0.035398	-0.670117	-0.917815	-0.024756	0.029910	0.395106
25439	-0.024793	-1.353114	10.083085	-0.152717	0.238774	-0.283353	0.195910	0.046494	-0.667555	-0.915746	-0.023962	0.024455	0.400297
25440	0.268590	-0.211426	11.408123	0.036889	0.273444	-0.286136	0.202377	0.048903	-0.665575	-0.913527	-0.026936	0.019685	0.405408
25441	0.086143	0.629910	10.818617	-0.397313	0.326233	-0.390204	0.207250	0.055665	-0.660063	-0.910614	-0.022396	0.010544	0.412515
25442	-0.035495	0.558203	9.079065	-0.709890	0.279526	-0.484232	0.214377	0.077084	-0.654698	-0.906835	-0.011842	-0.000540	0.421319
25443	-0.067256	0.160046	9.343899	-0.441410	0.218405	-0.524871	0.218511	0.099334	-0.648255	-0.902407	-0.005600	-0.008100	0.430772
25444	-0.522870	-0.750315	9.327752	0.037903	0.136370	-0.495288	0.217940	0.107757	-0.646752	-0.898051	-0.007344	-0.010210	0.439711
25445	-0.651274	-0.457459	8.822789	0.027083	0.047241	-0.487650	0.217136	0.111156	-0.645039	-0.893692	-0.008051	-0.010693	0.448481
25446	-0.427755	-0.605500	8.953728	-0.037478	-0.012387	-0.478744	0.211627	0.121372	-0.644215	-0.889352	-0.007132	-0.010806	0.457041
25447	-0.258132	-0.194502	9.307828	-0.070644	-0.009044	-0.471899	0.207832	0.126689	-0.643465	-0.884994	-0.005575	-0.011182	0.465434
25448	-0.165446	-0.056436	9.080330	-0.109233	-0.037092	-0.447603	0.204307	0.130239	-0.642865	-0.880799	-0.003159	-0.011513	0.473339
25449	-0.201535	0.295306	9.192820	-0.043062	-0.058097	-0.446236	0.198815	0.137603	-0.642326	-0.876539	-0.001645	-0.010748	0.481209
25450	-0.235743	-0.483883	10.678828	0.233983	-0.058374	-0.420608	0.194141	0.138443	-0.642890	-0.872440	-0.005056	-0.007408	0.488639
25451	-0.609939	-0.522301	12.104194	0.437603	0.049809	-0.344641	0.186655	0.134004	-0.646928	-0.868949	-0.013007	-0.003888	0.494715
25452	-0.600879	1.134391	10.460279	0.364778	0.107967	-0.392172	0.187487	0.125987	-0.649585	-0.864898	-0.020344	-0.002180	0.501531
25453	-0.815388	0.187372	10.081181	0.112797	0.076742	-0.470023	0.186857	0.124090	-0.651776	-0.860074	-0.022974	-0.002444	0.509645
25454	-0.603603	-1.270576	10.432657	0.278935	0.067829	-0.428680	0.184668	0.122201	-0.653687	-0.855514	-0.028400	-0.000889	0.516999
25455	-0.015836	0.566621	10.309332	0.337185	0.092164	-0.427966	0.183534	0.117047	-0.655004	-0.850826	-0.034996	0.000877	0.524279
25456	-0.371630	0.112133	10.201445	0.208529	0.088862	-0.469432	0.181616	0.112711	-0.656044	-0.845698	-0.039441	0.001298	0.532200
25457	-0.257323	1.263370	9.473566	0.004002	0.089035	-0.523576	0.179544	0.113131	-0.657934	-0.840059	-0.040355	-0.000475	0.540991
25458	-0.215878	0.660271	8.966451	-0.022443	0.043846	-0.613936	0.175747	0.118447	-0.656414	-0.833355	-0.040401	-0.001877	0.551256
25459	-0.318738	0.122167	8.898674	0.134981	-0.022533	-0.623680	0.170803	0.121735	-0.657848	-0.826286	-0.042247	-0.000411	0.561664
25460	-0.310382	-0.082553	9.607538	0.202844	-0.043671	-0.620679	0.162764	0.122322	-0.660290	-0.819054	-0.045055	0.002137	0.571940
25461	-0.863471	-0.454743	9.956467	0.243782	-0.045401	-0.584176	0.155881	0.124125	-0.661196	-0.812067	-0.048376	0.005210	0.581532
25462	-0.971212	0.701319	9.454040	0.106086	-0.084667	-0.595616	0.149805	0.121851	-0.663951	-0.804954	-0.049127	0.007312	0.591255
25463	-0.605410	0.204612	9.176037	-0.076266	-0.113532	-0.637789	0.141506	0.121896	-0.665495	-0.797382	-0.046475	0.007648	0.601634
25464	-0.638041	0.020668	9.496207	-0.164135	-0.148658	-0.617443	0.131588	0.131184	-0.663717	-0.790006	-0.042112	0.007538	0.611605
25465	-1.272713	-0.281052	9.875485	-0.162702	-0.159195	-0.553906	0.118689	0.140217	-0.662538	-0.783264	-0.037488	0.007574	0.620511
25466	-0.523381	0.870182	9.192593	-0.069796	-0.148907	-0.493247	0.109429	0.148280	-0.661680	-0.777103	-0.034570	0.008740	0.628362
25467	-1.223114	0.238148	9.917071	-0.041438	-0.134933	-0.452391	0.099543	0.151727	-0.659959	-0.771363	-0.032151	0.009951	0.635505
25468	-1.561269	0.540672	10.466546	0.067424	-0.044113	-0.373574	0.093985	0.149042	-0.661570	-0.766526	-0.032654	0.011316	0.641283
25469	-1.128960	0.945974	8.840640	0.024666	-0.008951	-0.357909	0.088271	0.150023	-0.661604	-0.761869	-0.032907	0.011430	0.646794
25470	-1.010705	-0.057035	8.301831	-0.049052	-0.046673	-0.283031	0.082544	0.152770	-0.660850	-0.758191	-0.031569	0.011388	0.651168
25471	-1.249635	-0.434718	10.015298	-0.162355	-0.030555	-0.202774	0.079905	0.159710	-0.659203	-0.755604	-0.028673	0.009428	0.654333
25472	-0.691728	-0.104418	10.922618	-0.354040	0.035430	-0.159994	0.075950	0.168694	-0.655720	-0.753672	-0.023763	0.004235	0.656807
25473	0.344376	0.289869	10.379939	-0.184259	0.008896	-0.102676	0.075122	0.175080	-0.651795	-0.752374	-0.021003	0.001454	0.658400
25474	0.078668	0.290390	9.872800	0.106430	-0.080110	-0.092859	0.072777	0.176722	-0.651616	-0.751080	-0.021499	0.004089	0.659848
25475	0.164968	0.881078	9.792337	0.121947	-0.145558	-0.173953	0.067629	0.170775	-0.654035	-0.748681	-0.021310	0.007675	0.662543
25476	0.257038	0.936990	9.436541	-0.215516	-0.188959	-0.341357	0.060856	0.175293	-0.653505	-0.744177	-0.015577	0.007570	0.667758
25477	0.225380	0.548878	9.840864	-0.374354	-0.203685	-0.452793	0.049108	0.185269	-0.649126	-0.738130	-0.007236	0.005373	0.674598
25478	-0.025914	0.500109	10.553761	-0.182531	-0.135282	-0.529521	0.039846	0.193467	-0.647881	-0.730922	-0.002718	0.004897	0.682438
25479	-0.206436	0.228602	10.960708	0.073739	-0.021348	-0.591577	0.030494	0.194603	-0.646704	-0.722762	-0.003461	0.006106	0.691061
25480	0.240447	1.955551	10.601836	0.124703	0.094397	-0.727141	0.023120	0.191519	-0.647779	-0.712597	-0.006600	0.006479	0.701513
25481	-0.044735	1.289553	9.140418	0.114976	0.109225	-0.908697	0.015211	0.190203	-0.647161	-0.699698	-0.009842	0.006407	0.714342
25482	-0.257993	0.157125	9.475273	0.326301	0.058702	-0.976246	0.005903	0.185908	-0.649888	-0.685498	-0.015310	0.010117	0.727843
25483	0.449119	0.090900	10.069163	0.662802	-0.049880	-1.043157	-0.006700	0.169272	-0.655252	-0.669864	-0.023808	0.020119	0.741829
25484	0.376618	0.057670	10.814339	0.476971	-0.157425	-1.155929	-0.021882	0.150613	-0.661625	-0.652160	-0.028258	0.028807	0.757007
25485	0.243496	0.004176	11.069592	0.036207	-0.187969	-1.247345	-0.038192	0.144181	-0.662086	-0.632913	-0.026473	0.031077	0.773146
25486	0.236878	0.458376	10.159324	-0.213205	-0.153700	-1.257736	-0.061008	0.141859	-0.663565	-0.613221	-0.022108	0.029108	0.789065
25487	0.209690	-0.288464	9.658357	-0.247525	-0.145901	-1.175261	-0.076625	0.149276	-0.661720	-0.594492	-0.017288	0.026432	0.803481
25488	0.087670	-0.124675	9.430604	-0.199688	-0.132081	-1.058473	-0.091451	0.152885	-0.657357	-0.577299	-0.013282	0.024477	0.816058
25489	0.033884	-0.552592	9.344446	-0.146634	-0.099123	-0.910000	-0.105742	0.155133	-0.655197	-0.562307	-0.010225	0.022911	0.826548
25490	0.177757	-0.704071	9.721139	-0.154747	-0.057742	-0.698511	-0.115081	0.154096	-0.654426	-0.550662	-0.007781	0.020910	0.834430
25491	0.943642	1.052654	9.689069	-0.056873	-0.021547	-0.556550	-0.123634	0.152240	-0.654060	-0.541307	-0.006803	0.020056	0.840558
25492	1.232849	1.004574	8.859387	0.026200	0.004675	-0.496009	-0.128296	0.150091	-0.653242	-0.532895	-0.007295	0.020428	0.845904
25493	1.328010	0.461059	9.099829	0.008821	0.001805	-0.423154	-0.133742	0.149441	-0.653038	-0.525685	-0.007313	0.020526	0.850400
25494	0.799219	-1.593234	9.945857	0.025892	0.021588	-0.270795	-0.135406	0.145647	-0.653307	-0.521035	-0.007993	0.020749	0.853245
25495	0.577283	-0.926702	11.075235	-0.046664	0.094390	-0.061164	-0.134629	0.145371	-0.652552	-0.520005	-0.008797	0.018921	0.853908
25496	0.341772	0.589210	10.743854	0.010496	0.172243	0.002485	-0.131624	0.142639	-0.654163	-0.520069	-0.011776	0.017359	0.853867
25497	0.229844	0.824085	10.194828	0.139341	0.202989	0.027421	-0.124479	0.140971	-0.654029	-0.520538	-0.016341	0.017627	0.853500
25498	0.345633	1.143336	10.293619	0.311941	0.201185	0.044561	-0.118721	0.135374	-0.659175	-0.521218	-0.022936	0.020921	0.852859
25499	0.545196	0.704915	9.777420	0.404068	0.194230	0.060930	-0.111381	0.124879	-0.663878	-0.522106	-0.030083	0.025861	0.851958
25500	0.644008	1.025572	9.506311	0.393311	0.147002	0.060723	-0.105716	0.112627	-0.668959	-0.522924	-0.036592	0.031111	0.851025
25501	-0.088153	0.594915	9.940218	0.042348	0.082249	0.077439	-0.099159	0.102271	-0.672238	-0.524238	-0.038019	0.031098	0.850154
25502	0.214437	0.344501	10.612377	-0.154724	0.080148	0.107560	-0.095026	0.105509	-0.672268	-0.526193	-0.037623	0.027757	0.849079
25503	-0.200688	1.066953	9.874525	-0.272639	0.076925	0.089354	-0.091048	0.112550	-0.670847	-0.527924	-0.035632	0.022455	0.848246
25504	-0.605107	1.269079	8.880687	-0.445762	0.028406	0.003510	-0.089163	0.122318	-0.668983	-0.528257	-0.031334	0.014644	0.848380
25505	-1.051436	-0.046313	9.345211	-0.344638	0.018054	-0.024133	-0.087563	0.134803	-0.664393	-0.528026	-0.027673	0.008636	0.848733
25506	-1.151164	0.511401	9.804248	0.057175	0.021644	-0.049256	-0.084483	0.139539	-0.662211	-0.527129	-0.028582	0.009400	0.849252
25507	-1.485264	0.397466	9.442966	0.154110	0.046464	-0.099482	-0.084709	0.134516	-0.663797	-0.525325	-0.030751	0.011473	0.850268
25508	-1.310666	0.502000	9.469094	0.070137	0.023717	-0.135455	-0.083130	0.130840	-0.664241	-0.522945	-0.031851	0.012382	0.851681
25509	-0.660558	0.942493	8.896634	0.004342	0.008056	-0.213627	-0.085334	0.130716	-0.664466	-0.519267	-0.031873	0.012225	0.853930
25510	-0.346858	0.251316	8.592816	-0.063525	-0.047880	-0.255086	-0.088302	0.129239	-0.666618	-0.514893	-0.030387	0.011523	0.856638
25511	0.144271	-0.301740	9.082047	0.048904	-0.105916	-0.221264	-0.091941	0.129802	-0.665917	-0.511008	-0.028893	0.013294	0.858987
25512	0.189852	-0.347366	9.220504	0.107579	-0.134107	-0.150471	-0.095551	0.125746	-0.665646	-0.508284	-0.027657	0.016474	0.860588
25513	0.001565	-0.026289	9.927497	0.175187	-0.162330	-0.090054	-0.099805	0.120471	-0.664992	-0.506545	-0.026408	0.021049	0.861552
25514	0.163012	0.580651	10.634759	0.191072	-0.170479	-0.059948	-0.104715	0.116966	-0.665210	-0.505296	-0.025360	0.026084	0.862179
25515	-0.158521	0.868676	10.417364	0.242846	-0.183526	-0.029498	-0.110904	0.110752	-0.666205	-0.504528	-0.024396	0.032087	0.862454
25516	-0.350481	1.727224	9.926661	0.099985	-0.207792	-0.083254	-0.116413	0.099373	-0.668030	-0.502863	-0.021803	0.035914	0.863344
25517	-0.079359	0.472375	9.998809	-0.055588	-0.178099	-0.108411	-0.122783	0.101580	-0.667914	-0.500852	-0.018003	0.036687	0.864568
25518	-0.354742	0.422257	10.995453	0.090671	-0.146894	-0.021708	-0.126424	0.102006	-0.666187	-0.500295	-0.016317	0.039765	0.864788
25519	0.273784	1.564580	10.236603	0.103481	-0.113625	-0.046987	-0.129788	0.100258	-0.665897	-0.499324	-0.015200	0.042668	0.865231
25520	0.273323	0.506987	9.633310	0.055217	-0.115238	-0.048428	-0.134165	0.095529	-0.668188	-0.498328	-0.013727	0.044807	0.865721
25521	0.386407	1.111194	10.110270	0.003289	-0.071672	-0.037996	-0.137296	0.098398	-0.667985	-0.497573	-0.012326	0.045564	0.866137
25522	0.464249	1.555415	9.297682	0.114653	-0.020629	-0.089784	-0.136111	0.096084	-0.669181	-0.495931	-0.013121	0.047780	0.866947
25523	-0.235175	1.008381	8.720706	0.043219	-0.029886	-0.111375	-0.138693	0.093245	-0.668400	-0.493926	-0.012933	0.048816	0.868036
25524	0.022687	1.269272	8.971393	-0.054291	-0.050135	-0.126288	-0.141288	0.093666	-0.668870	-0.491654	-0.011579	0.048383	0.869368
25525	0.056519	1.260607	9.369901	0.012637	-0.083503	-0.108318	-0.143116	0.094762	-0.667292	-0.489651	-0.010178	0.049432	0.870457
25526	-0.107606	1.266906	9.438673	0.007173	-0.089637	-0.090708	-0.145050	0.093415	-0.668560	-0.487941	-0.008706	0.050462	0.871373
25527	-0.112093	1.988526	9.475843	0.066095	-0.106328	-0.063756	-0.149194	0.091263	-0.667236	-0.486673	-0.007428	0.052697	0.871962
25528	0.481232	1.893053	9.652256	0.200338	-0.137949	-0.086004	-0.154641	0.090477	-0.666777	-0.484948	-0.006991	0.057566	0.872618
25529	0.254130	1.864432	9.937441	0.098404	-0.136169	-0.107832	-0.157452	0.083157	-0.667320	-0.482854	-0.005581	0.060693	0.873577
25530	-0.985068	2.132984	9.662857	-0.085863	-0.135799	-0.108741	-0.164472	0.084824	-0.665916	-0.480732	-0.002439	0.060538	0.874772
25531	-2.012210	1.648930	9.971335	0.030279	-0.140834	-0.083037	-0.169136	0.083491	-0.665603	-0.479060	-0.000389	0.062476	0.875556
25532	-1.448298	1.495614	10.031992	0.198507	-0.123461	-0.084593	-0.173532	0.080526	-0.665309	-0.477342	-0.000161	0.067179	0.876146
25533	-0.346312	0.962214	9.855353	0.014253	-0.078290	-0.083565	-0.176375	0.078096	-0.664521	-0.475723	0.000856	0.068171	0.876949
25534	0.380164	1.955007	9.206881	-0.185759	-0.060794	-0.144880	-0.180288	0.080289	-0.662003	-0.473023	0.003565	0.065539	0.878602
25535	0.662213	0.867009	9.605258	-0.278520	-0.092254	-0.235865	-0.185661	0.087650	-0.658386	-0.468677	0.007401	0.061542	0.881192
25536	0.614578	-0.397054	9.783379	-0.283274	-0.069639	-0.179671	-0.189846	0.092289	-0.656481	-0.465303	0.011136	0.057273	0.883227
25537	-0.244641	0.942717	11.603641	-0.071233	0.001179	-0.198526	-0.194152	0.094891	-0.653312	-0.461733	0.011431	0.055987	0.885176
25538	1.951814	0.887294	10.089385	0.163582	0.049120	-0.230763	-0.194399	0.091904	-0.652310	-0.457680	0.008865	0.058526	0.887144
25539	1.705456	0.555716	9.559037	-0.022378	0.031817	-0.255074	-0.195927	0.087974	-0.654123	-0.453138	0.008166	0.057863	0.889523
25540	1.049664	0.349399	9.624802	-0.151370	0.045883	-0.220563	-0.196719	0.090015	-0.653449	-0.449155	0.008542	0.054834	0.891729
25541	0.822714	0.355566	9.489859	0.034438	0.021384	-0.158424	-0.195934	0.088381	-0.652707	-0.446315	0.007670	0.055246	0.893136
25542	0.680855	0.762073	9.940311	0.256110	-0.006689	-0.127716	-0.196675	0.082545	-0.654036	-0.444001	0.005437	0.059943	0.894003
25543	0.283665	0.578913	10.374173	0.304480	0.010898	-0.147494	-0.196511	0.077520	-0.655884	-0.441358	0.002355	0.065245	0.894953
25544	0.203455	0.826341	10.865520	0.143630	0.010902	-0.204116	-0.197375	0.070462	-0.657095	-0.437671	0.000699	0.067771	0.896577
25545	0.045618	1.056743	10.309629	0.106644	0.007821	-0.318842	-0.201365	0.066138	-0.659388	-0.431912	-0.000832	0.069521	0.899232
25546	0.249203	1.178792	9.845496	0.051788	-0.044332	-0.456919	-0.202337	0.055006	-0.660509	-0.423560	-0.001043	0.070867	0.903091
25547	0.158365	0.635585	9.712676	0.008566	-0.098172	-0.609071	-0.211131	0.049756	-0.660172	-0.412344	-0.000238	0.071705	0.908202
25548	0.277563	0.427339	9.550655	-0.147497	-0.122435	-0.726685	-0.218660	0.049116	-0.657885	-0.398872	0.002235	0.070065	0.914323
25549	0.081169	0.645751	9.694235	-0.104499	-0.134609	-0.743939	-0.226821	0.045627	-0.655744	-0.384986	0.004456	0.069067	0.920324
25550	0.262419	1.013929	9.444588	0.128397	-0.188648	-0.809380	-0.237934	0.036721	-0.654125	-0.369736	0.005897	0.072983	0.926247
25551	0.937359	0.859356	9.376914	0.171349	-0.145098	-0.796806	-0.247307	0.021017	-0.656962	-0.354692	0.006141	0.077116	0.931777
25552	1.104363	0.568031	9.694127	0.142565	-0.147020	-0.774229	-0.256311	0.006667	-0.656197	-0.339953	0.006752	0.080936	0.936929
25553	0.797128	0.820722	9.754951	-0.156384	-0.134842	-0.747142	-0.262898	0.000046	-0.653982	-0.325634	0.009158	0.078786	0.942163
25554	0.935280	1.244127	9.366937	-0.147457	-0.155831	-0.735644	-0.271699	-0.004798	-0.652358	-0.311408	0.011971	0.077182	0.947061
25555	0.725851	0.978037	9.899152	-0.068657	-0.134801	-0.759670	-0.278415	-0.010875	-0.651034	-0.296720	0.013828	0.076664	0.951782
25556	0.740467	0.981694	10.346027	-0.279634	-0.057890	-0.789140	-0.286686	-0.019254	-0.646886	-0.281435	0.015456	0.071924	0.956756
25557	0.727329	1.193608	9.618062	-0.379484	0.054294	-0.814071	-0.290581	-0.018554	-0.647077	-0.265737	0.015445	0.064362	0.961771
25558	0.524587	1.209154	9.466198	-0.544668	0.173423	-0.850022	-0.290730	-0.015022	-0.647297	-0.249335	0.013986	0.053243	0.966851
25559	0.915321	1.163992	9.063409	-0.592110	0.210069	-0.823918	-0.290642	-0.007960	-0.646716	-0.233372	0.012082	0.040762	0.971458
25560	0.949967	0.621232	8.609911	-0.430461	0.197791	-0.752402	-0.290137	-0.005245	-0.647211	-0.218722	0.009714	0.031678	0.975225
25561	1.295943	-0.343438	10.179419	-0.356165	0.204933	-0.609421	-0.285748	-0.000922	-0.647876	-0.206835	0.007028	0.023737	0.978063
25562	0.802108	1.130738	11.269963	-0.328621	0.298338	-0.560874	-0.282507	0.000691	-0.649705	-0.195890	0.002367	0.016176	0.980490
25563	0.329318	0.895074	10.069829	-0.520882	0.365116	-0.532834	-0.275513	0.003507	-0.650808	-0.185468	-0.002764	0.004409	0.982637
25564	-0.223730	1.247399	9.054970	-0.574709	0.375820	-0.467721	-0.270395	0.015839	-0.650251	-0.176262	-0.007975	-0.008283	0.984276
25565	-0.855278	0.722919	8.948656	-0.040886	0.272833	-0.424466	-0.263004	0.018790	-0.653798	-0.167819	-0.013001	-0.010186	0.985680
25566	-0.746984	-0.349576	9.254993	-0.045758	0.165908	-0.382851	-0.256363	0.015768	-0.655851	-0.160195	-0.015955	-0.011724	0.986887
25567	-0.636340	-0.434559	10.058069	-0.227616	0.134116	-0.364974	-0.257006	0.015772	-0.657767	-0.152985	-0.017677	-0.016852	0.987927
25568	-0.969500	-1.118369	10.514460	-0.326120	0.155082	-0.356854	-0.254801	0.015488	-0.657032	-0.145923	-0.019538	-0.023876	0.988815
25569	-1.415738	0.298741	10.366389	-0.363756	0.123673	-0.340953	-0.251207	0.022532	-0.657274	-0.139216	-0.020689	-0.031662	0.989540
25570	-0.975522	0.773532	9.464519	-0.196793	0.075023	-0.447431	-0.252788	0.026207	-0.656188	-0.130331	-0.021257	-0.035932	0.990591
25571	-0.337239	0.217840	9.467043	-0.112563	-0.004628	-0.502043	-0.256172	0.027175	-0.654844	-0.120393	-0.020454	-0.038375	0.991773
25572	-0.078821	-0.789084	9.578195	-0.187625	-0.073736	-0.552472	-0.260180	0.024480	-0.654298	-0.109466	-0.018031	-0.042126	0.992934
25573	-0.346902	-2.504761	10.147119	-0.325871	-0.051227	-0.470851	-0.265255	0.024912	-0.650624	-0.100232	-0.015825	-0.048733	0.993644
25574	-0.432373	-2.332805	11.111035	-0.403452	0.026996	-0.333631	-0.266991	0.032663	-0.648854	-0.093640	-0.015142	-0.056894	0.993864
25575	-0.417084	-0.868536	11.046034	-0.285470	0.102121	-0.274046	-0.266374	0.038092	-0.648682	-0.088123	-0.016240	-0.062953	0.993986
25576	-0.341759	-0.429928	9.964267	-0.229724	0.144371	-0.289257	-0.265885	0.043387	-0.648638	-0.082217	-0.018255	-0.067854	0.994134
25577	-0.148196	-1.027473	9.302110	-0.293926	0.106053	-0.334088	-0.264864	0.046642	-0.648878	-0.075499	-0.019330	-0.074057	0.994204
25578	-0.082764	-2.013325	9.520902	-0.154485	0.093758	-0.319243	-0.263568	0.047450	-0.649788	-0.069020	-0.020402	-0.077380	0.994401
25579	-0.510725	-2.442081	9.779189	-0.010609	0.099052	-0.288180	-0.263426	0.045956	-0.651088	-0.063100	-0.021799	-0.077966	0.994718
25580	-0.058510	-2.016562	10.097377	-0.058099	0.116299	-0.274421	-0.262767	0.044595	-0.651881	-0.057440	-0.023524	-0.079377	0.994910
25581	0.665665	-1.345960	9.464445	-0.052592	0.154706	-0.272546	-0.260033	0.043902	-0.653340	-0.051751	-0.025946	-0.080850	0.995044
25582	0.260076	-2.002841	9.104748	-0.077666	0.128649	-0.269303	-0.257944	0.042261	-0.654542	-0.046181	-0.027903	-0.082658	0.995116
25583	-0.643838	-2.152133	9.884597	0.018679	0.120811	-0.230515	-0.256755	0.039947	-0.657149	-0.041336	-0.029756	-0.082681	0.995274
25584	-1.074380	-1.935730	10.347370	0.193715	0.146095	-0.161135	-0.253333	0.032868	-0.659580	-0.037731	-0.032470	-0.079032	0.995628
25585	-0.722864	-1.054311	10.070915	0.167049	0.187185	-0.175198	-0.249770	0.024429	-0.663308	-0.033791	-0.035873	-0.076095	0.995882
25586	-0.147940	-0.982640	9.021472	0.127069	0.172440	-0.212687	-0.245574	0.018704	-0.666763	-0.029157	-0.038982	-0.073824	0.996082
25587	-0.297271	-2.273626	8.786842	0.078657	0.125279	-0.206375	-0.244364	0.012723	-0.669278	-0.024750	-0.041017	-0.072640	0.996207
25588	-0.634457	-2.168737	9.197065	0.140126	0.097212	-0.166262	-0.241739	0.007548	-0.669753	-0.021139	-0.042694	-0.070025	0.996407
25589	-0.971972	-1.447030	9.986847	0.256083	0.062043	-0.115087	-0.239594	-0.001833	-0.674368	-0.018489	-0.043675	-0.065222	0.996743
25590	-0.484436	-0.442578	9.395840	0.136373	0.069015	-0.131723	-0.237715	-0.011485	-0.677057	-0.015608	-0.044843	-0.062637	0.996906
25591	-0.092855	-0.715405	9.257160	-0.028333	0.018132	-0.127991	-0.238479	-0.013926	-0.677069	-0.013008	-0.044803	-0.063440	0.996895
25592	-0.446982	-0.952016	9.622752	0.127802	-0.050199	-0.061844	-0.238712	-0.018407	-0.677623	-0.011680	-0.043669	-0.060928	0.997118
25593	-1.000103	-0.644491	9.686328	0.257254	-0.135858	-0.023974	-0.239448	-0.025601	-0.678067	-0.011095	-0.040754	-0.055865	0.997545
25594	-1.002096	-0.227940	9.059143	0.138067	-0.197113	0.019094	-0.246420	-0.031676	-0.678023	-0.011534	-0.036786	-0.053045	0.997848
25595	-0.899641	-0.084207	9.136807	-0.040803	-0.198916	0.000157	-0.251997	-0.033685	-0.675136	-0.011735	-0.032592	-0.053821	0.997950
25596	-0.569703	-0.208870	9.319963	-0.040009	-0.192093	0.018563	-0.258614	-0.034330	-0.674273	-0.012281	-0.028682	-0.054556	0.998023
25597	-0.101581	0.083678	9.449050	0.104889	-0.173007	0.032822	-0.263807	-0.035254	-0.671766	-0.013023	-0.025064	-0.052333	0.998230
25598	-0.178481	-0.551925	9.807663	0.298803	-0.185333	0.069323	-0.266117	-0.039860	-0.671520	-0.014403	-0.021427	-0.046277	0.998595
25599	-0.466654	-1.041836	10.871452	0.478192	-0.147103	0.148275	-0.270072	-0.052063	-0.670810	-0.017254	-0.018531	-0.036537	0.999011
25600	-0.482687	0.086699	11.038356	0.524658	-0.049246	0.192377	-0.272071	-0.064819	-0.672445	-0.020882	-0.017782	-0.025958	0.999287
25601	-0.246599	0.375762	10.222620	0.422875	0.008590	0.185682	-0.272878	-0.081928	-0.673883	-0.024400	-0.017998	-0.017295	0.999391
25602	0.022275	-0.174980	10.115446	0.355062	0.052342	0.156958	-0.271521	-0.091578	-0.675538	-0.027328	-0.019185	-0.010159	0.999391
25603	-1.161093	-0.235601	10.867487	0.156448	0.129479	0.155235	-0.268390	-0.094039	-0.676378	-0.030308	-0.021679	-0.006898	0.999282
25604	-1.161192	0.454274	9.971888	-0.043696	0.183890	0.139155	-0.263966	-0.095013	-0.678507	-0.033021	-0.025261	-0.007814	0.999105
25605	-0.303163	0.286785	8.506339	-0.218798	0.157719	0.111970	-0.259320	-0.089468	-0.680576	-0.035309	-0.028099	-0.012059	0.998909
25606	-0.073445	-0.679266	8.541312	-0.281605	0.091116	0.124221	-0.253917	-0.079987	-0.682745	-0.037862	-0.029665	-0.017670	0.998686
25607	-0.354655	-0.866629	9.469145	-0.269438	0.055910	0.166505	-0.253715	-0.069938	-0.682265	-0.041290	-0.030430	-0.022870	0.998422
25608	-0.610583	-0.202153	9.839442	-0.283872	0.078578	0.193121	-0.249995	-0.062759	-0.681866	-0.045219	-0.031767	-0.028476	0.998066
25609	-0.678886	-0.311146	10.199229	-0.201741	0.080224	0.223676	-0.247841	-0.052583	-0.683467	-0.049729	-0.033112	-0.032297	0.997691
25610	-0.812915	-0.137710	9.950064	-0.063123	0.097786	0.251266	-0.243449	-0.048395	-0.684775	-0.054663	-0.035076	-0.033477	0.997327
25611	-0.521338	-0.206101	9.562281	-0.060442	0.083769	0.258191	-0.240880	-0.043791	-0.684768	-0.059764	-0.036654	-0.034430	0.996945
25612	-0.563760	-1.067306	9.372521	-0.101708	0.066281	0.277053	-0.237530	-0.039190	-0.685543	-0.065256	-0.037959	-0.036323	0.996485
25613	-0.718124	-1.051037	9.580699	-0.100127	0.021595	0.304264	-0.236518	-0.034033	-0.686407	-0.071343	-0.038274	-0.037994	0.995993
25614	-0.729128	-0.569468	9.744927	-0.166428	-0.009109	0.313461	-0.234998	-0.027114	-0.687003	-0.077658	-0.038007	-0.041044	0.995409
25615	-0.954921	-1.077831	9.652121	-0.146761	-0.032625	0.309961	-0.234007	-0.019650	-0.685662	-0.083929	-0.037185	-0.043573	0.994824
25616	-1.526620	-1.355670	10.136863	-0.114758	-0.035243	0.340249	-0.234810	-0.015843	-0.684586	-0.090746	-0.036502	-0.045531	0.994163
25617	-1.710383	-0.706724	10.290156	-0.100590	0.003256	0.379492	-0.234391	-0.009063	-0.685029	-0.098324	-0.036588	-0.047179	0.993362
25618	-1.729264	0.053455	9.530094	-0.052176	0.010409	0.385335	-0.232218	-0.003369	-0.684749	-0.105920	-0.036971	-0.047938	0.992530
25619	-1.996937	0.455508	8.989139	0.032065	-0.052307	0.354175	-0.230405	-0.002155	-0.685663	-0.112947	-0.036285	-0.046777	0.991836
25620	-1.679250	0.319984	8.734927	0.168147	-0.129225	0.319524	-0.232740	-0.002958	-0.684481	-0.119137	-0.034317	-0.042899	0.991357
25621	-1.230067	-0.373273	9.669869	0.353894	-0.190814	0.350317	-0.235315	-0.006205	-0.685244	-0.125973	-0.031674	-0.034990	0.990910
25622	-1.138113	-0.371458	10.498136	0.471598	-0.185892	0.417235	-0.240194	-0.015689	-0.684751	-0.133950	-0.029384	-0.024891	0.990240
25623	-0.774896	0.793799	10.270499	0.317821	-0.147508	0.415506	-0.243130	-0.025047	-0.683643	-0.142032	-0.027536	-0.017712	0.989321
25624	-0.221693	0.513613	9.709814	0.226537	-0.146740	0.434018	-0.245573	-0.028838	-0.683900	-0.150451	-0.025344	-0.012555	0.988213
25625	-0.367638	0.011124	10.169078	0.383788	-0.179173	0.457888	-0.249047	-0.034797	-0.683008	-0.159311	-0.023064	-0.003922	0.986951
25626	-0.917255	-0.201106	10.144946	0.374737	-0.135340	0.493350	-0.253919	-0.044960	-0.683548	-0.168793	-0.021539	0.004152	0.985407
25627	0.197506	0.743906	9.016778	0.283388	-0.133849	0.548967	-0.254029	-0.048220	-0.683963	-0.179433	-0.019795	0.010707	0.983513
25628	-0.823234	0.474368	9.498281	0.245626	-0.156452	0.568237	-0.257658	-0.049831	-0.682641	-0.190396	-0.017392	0.016345	0.981417
25629	-0.971514	0.316215	10.093689	0.206019	-0.097168	0.621032	-0.259474	-0.050230	-0.681976	-0.202428	-0.016085	0.021240	0.978935
25630	-1.065034	1.066325	10.569303	0.019778	-0.071123	0.649900	-0.261059	-0.045466	-0.681778	-0.215028	-0.014413	0.022145	0.976250
25631	-1.183665	1.373681	10.112481	-0.079562	-0.008114	0.688284	-0.259823	-0.035149	-0.680669	-0.228427	-0.013692	0.021123	0.973236
25632	-0.795581	1.647053	9.271222	-0.164347	0.012961	0.671839	-0.256641	-0.023754	-0.681375	-0.241479	-0.012826	0.018072	0.970153
25633	-0.543996	1.032429	9.463839	-0.099888	0.037398	0.661618	-0.255272	-0.013436	-0.681166	-0.254298	-0.012952	0.016475	0.966899
25634	-0.376993	0.760845	9.158900	-0.060453	0.065427	0.661908	-0.250392	-0.004632	-0.680768	-0.267062	-0.013609	0.015170	0.963464
25635	-0.165217	1.001953	9.114187	-0.210477	0.067223	0.600888	-0.245400	0.006752	-0.679448	-0.278663	-0.013721	0.011299	0.960224
25636	-0.998476	0.263979	9.499710	-0.315983	0.052489	0.570152	-0.240889	0.023576	-0.679234	-0.289642	-0.012757	0.005123	0.957036
25637	-1.034248	0.978303	10.217117	-0.164746	0.076035	0.555620	-0.236045	0.037131	-0.676351	-0.300278	-0.013375	0.002051	0.953756
25638	-0.900808	1.081771	9.789420	0.060157	0.100767	0.503587	-0.229982	0.043482	-0.676379	-0.309814	-0.015556	0.002759	0.950666
25639	-0.229196	0.482744	9.075063	0.229334	0.055310	0.490248	-0.226354	0.044686	-0.677192	-0.319020	-0.018193	0.007338	0.947545
25640	0.312964	-0.031578	9.778167	0.294617	0.014843	0.462978	-0.222178	0.042220	-0.680230	-0.327628	-0.020205	0.013027	0.944501
25641	0.240816	-0.016601	10.559938	0.248146	-0.009718	0.422024	-0.218521	0.037310	-0.679177	-0.335450	-0.021661	0.018332	0.941631
25642	0.263239	0.070714	10.858721	0.029953	-0.074472	0.368215	-0.218259	0.037581	-0.680462	-0.342289	-0.020245	0.019588	0.939172
25643	-0.108295	-0.214425	10.998093	-0.168252	-0.083739	0.261973	-0.217580	0.043419	-0.678350	-0.347204	-0.017487	0.017439	0.937464
25644	-0.306438	-0.214888	10.341372	-0.327054	-0.049288	0.188759	-0.217123	0.053469	-0.676718	-0.350785	-0.014147	0.011750	0.936276
25645	-0.074248	-0.832529	10.284208	-0.369682	0.010282	0.133836	-0.216948	0.066508	-0.673256	-0.353354	-0.011751	0.005044	0.935402
25646	-0.531924	-0.330062	9.851778	-0.061702	0.070104	0.124211	-0.216227	0.076013	-0.672147	-0.355653	-0.012535	0.003458	0.934528
25647	-0.253646	-0.912518	9.621605	0.035120	0.091185	0.091311	-0.214404	0.075732	-0.673461	-0.357322	-0.014507	0.003666	0.933861
25648	0.179004	-0.833242	9.123764	-0.023901	0.073642	0.093358	-0.212695	0.074367	-0.677864	-0.359015	-0.015626	0.002756	0.933197
25649	-0.083901	-0.119359	9.117417	-0.015889	-0.022503	0.078313	-0.211150	0.075988	-0.676844	-0.360446	-0.015070	0.002777	0.932654
25650	-0.076270	-0.123477	10.936383	0.111875	-0.094532	0.047218	-0.211794	0.075449	-0.677482	-0.361228	-0.014032	0.005595	0.932355
25651	0.301766	1.758749	10.846623	-0.011883	-0.055934	-0.062536	-0.215537	0.071121	-0.676185	-0.360024	-0.012878	0.005944	0.932835
25652	0.559683	1.086878	8.849385	-0.161367	-0.114763	-0.212046	-0.217358	0.071674	-0.675895	-0.356034	-0.009522	0.003741	0.934417
25653	0.133184	-0.182877	10.133691	-0.205219	-0.128795	-0.256634	-0.222975	0.076457	-0.672812	-0.351225	-0.005611	0.000985	0.936274
25654	-0.069335	-0.140459	10.119104	-0.001255	-0.085854	-0.235536	-0.229726	0.075949	-0.671176	-0.346756	-0.003921	0.001573	0.937946
25655	0.196404	0.235673	9.539607	0.013192	-0.078791	-0.244208	-0.234383	0.072713	-0.670112	-0.342132	-0.002470	0.002552	0.939645
25656	0.273268	0.505533	9.902498	0.004302	-0.072727	-0.263612	-0.240088	0.072744	-0.671567	-0.337117	-0.001067	0.003152	0.941457
25657	0.617039	0.628344	10.045125	0.051014	-0.070995	-0.307405	-0.244479	0.068828	-0.671411	-0.331282	-0.000003	0.004829	0.943520
25658	1.046318	0.555491	10.122287	0.122606	-0.068480	-0.312307	-0.248339	0.062191	-0.670135	-0.325326	0.000526	0.007630	0.945571
25659	0.914113	0.301537	10.101283	0.099369	-0.055308	-0.315084	-0.251296	0.058132	-0.671414	-0.319316	0.001025	0.010153	0.947593
25660	1.021621	0.472104	10.316185	0.029581	-0.002932	-0.304831	-0.255669	0.051771	-0.672309	-0.313486	0.000909	0.010771	0.949531
25661	1.088257	0.356631	9.687097	-0.017825	0.049602	-0.275937	-0.258250	0.050019	-0.673700	-0.308215	0.000225	0.010436	0.951259
25662	0.556761	0.291636	9.926362	-0.026124	0.071367	-0.217666	-0.257643	0.047297	-0.675160	-0.304040	-0.000937	0.009532	0.952611
25663	-0.144229	-0.185793	10.873706	0.091474	0.098322	-0.126739	-0.257756	0.045533	-0.677100	-0.301605	-0.003180	0.010962	0.953365
25664	-0.004432	1.489636	10.185275	0.142473	0.140315	-0.085366	-0.256041	0.041994	-0.679727	-0.299953	-0.006653	0.012858	0.953844
25665	-0.004176	0.891693	8.900001	-0.055047	0.107355	-0.110811	-0.254465	0.040901	-0.683355	-0.297839	-0.008216	0.011493	0.954512
25666	-0.174198	0.090766	8.435689	-0.167825	0.035747	-0.114638	-0.252151	0.045372	-0.684501	-0.295640	-0.007845	0.008089	0.955233
25667	-0.722813	-1.718426	9.952743	-0.061136	0.014432	-0.023415	-0.254243	0.048507	-0.685081	-0.295169	-0.007590	0.007072	0.955389
25668	-0.578851	-1.158749	10.061331	-0.061602	0.066667	0.090555	-0.252123	0.051623	-0.684558	-0.296870	-0.008407	0.005546	0.954865
25669	-0.144144	0.892804	9.651026	-0.079355	0.052615	0.078336	-0.250838	0.055013	-0.686469	-0.298349	-0.008775	0.003931	0.954408
25670	0.200826	1.199247	9.291121	0.021167	-0.009335	0.003030	-0.250579	0.055420	-0.687111	-0.298357	-0.008643	0.004422	0.954405
25671	0.213757	0.280554	10.104681	0.071279	-0.017283	-0.028565	-0.253162	0.054620	-0.689391	-0.297763	-0.008577	0.006126	0.954582
25672	0.174035	0.131461	10.007190	-0.011825	0.036992	-0.034277	-0.253161	0.055028	-0.690414	-0.297069	-0.009136	0.005705	0.954795
25673	0.049267	0.256079	9.545918	-0.005637	0.061538	0.002939	-0.251469	0.054748	-0.691340	-0.297099	-0.010102	0.005475	0.954778
25674	-0.040639	-0.165997	9.705245	-0.098817	0.094689	0.034039	-0.250959	0.057735	-0.693501	-0.297732	-0.011238	0.003063	0.954579
25675	-0.212829	-0.598606	9.355724	-0.032891	0.098173	0.104997	-0.249032	0.061801	-0.694645	-0.299713	-0.012725	0.002066	0.953942
25676	0.140382	0.186219	8.953187	0.033161	0.092795	0.153986	-0.244611	0.060963	-0.695746	-0.302599	-0.014608	0.002212	0.953004
25677	0.841034	0.934803	8.595297	-0.100815	0.052483	0.104350	-0.242291	0.065027	-0.697795	-0.304584	-0.014772	0.000238	0.952371
25678	0.154406	-1.245591	9.484493	-0.099337	-0.008747	0.117979	-0.243363	0.070331	-0.696701	-0.306815	-0.013919	-0.001535	0.951666
25679	-0.685046	-0.543232	12.104672	-0.051646	0.053736	0.206126	-0.242091	0.074807	-0.696419	-0.310712	-0.014394	-0.002639	0.950391
25680	-0.282615	0.716647	11.462065	-0.001013	0.148393	0.142663	-0.237411	0.075055	-0.699310	-0.313369	-0.017135	-0.003508	0.949470
25681	-0.493491	-0.035528	10.321016	-0.029282	0.122594	0.082379	-0.235344	0.077762	-0.701112	-0.314899	-0.019066	-0.004639	0.948922
25682	-0.308741	0.156185	9.783352	-0.132831	0.047513	0.023191	-0.233556	0.083187	-0.701599	-0.315340	-0.019053	-0.007418	0.948758
25683	-0.098087	-0.753982	9.170320	-0.481581	0.014351	-0.018478	-0.233456	0.089029	-0.702571	-0.315120	-0.016054	-0.016514	0.948772
25684	-0.398425	-0.877441	8.926384	-0.603403	-0.017103	0.008788	-0.233836	0.108048	-0.698785	-0.315415	-0.011848	-0.027819	0.948472
25685	-0.457768	-0.400509	9.023693	-0.198099	-0.039745	0.004724	-0.236248	0.119743	-0.695554	-0.315533	-0.009621	-0.031218	0.948352
25686	-0.248079	-0.798195	9.272032	-0.012924	-0.036301	0.004174	-0.238728	0.122337	-0.695749	-0.315596	-0.008773	-0.031201	0.948340
25687	-0.533245	-0.167453	9.546074	-0.045036	-0.027492	-0.018730	-0.240806	0.122484	-0.695460	-0.315228	-0.007741	-0.031782	0.948452
25688	-0.671491	0.092501	9.266699	0.041027	-0.057037	-0.055118	-0.242095	0.121405	-0.696093	-0.314165	-0.006802	-0.030620	0.948850
25689	-0.304979	0.022412	9.301180	0.132410	-0.085915	-0.091691	-0.245688	0.115040	-0.697642	-0.312422	-0.005765	-0.027443	0.949529
25690	-0.016203	-0.783460	9.176483	0.189620	-0.127064	-0.093434	-0.250852	0.110584	-0.698122	-0.310645	-0.004404	-0.023026	0.950237
25691	0.035930	-0.940739	9.782187	0.404017	-0.148265	-0.042664	-0.256232	0.100562	-0.702118	-0.309818	-0.003874	-0.014325	0.950680
25692	-0.074814	0.411023	11.139562	0.460391	-0.076758	-0.052289	-0.260154	0.084282	-0.704914	-0.308748	-0.005171	-0.005067	0.951116
25693	-0.459644	-0.076948	11.805309	0.302191	0.040482	-0.075926	-0.260077	0.073280	-0.709259	-0.307226	-0.007618	0.000547	0.951606
25694	-0.277666	0.055544	11.555349	-0.078603	0.143723	-0.118002	-0.259525	0.068932	-0.711620	-0.304939	-0.009791	-0.001818	0.952320
25695	0.296382	0.328152	10.938360	-0.309050	0.182252	-0.175159	-0.255664	0.076249	-0.714430	-0.301610	-0.011185	-0.008715	0.953326
25696	-0.200275	-0.898854	10.294145	-0.201659	0.207053	-0.162038	-0.254131	0.081676	-0.716197	-0.298477	-0.013807	-0.013813	0.954217
25697	-0.768604	-0.683415	10.090059	0.055835	0.191476	-0.117702	-0.249967	0.081383	-0.719086	-0.296123	-0.017580	-0.013847	0.954888
25698	-0.089670	-0.258098	9.346561	0.157841	0.156429	-0.106612	-0.246560	0.078787	-0.724554	-0.293941	-0.021392	-0.011766	0.955512
25699	0.077134	-0.549670	8.796287	0.252612	0.083012	-0.099236	-0.245708	0.069548	-0.730818	-0.291875	-0.024230	-0.007406	0.956121
25700	-0.189040	-0.644818	9.246852	0.161176	0.018208	-0.093037	-0.245923	0.063029	-0.733060	-0.289964	-0.025424	-0.004445	0.956690
25701	-0.238159	-0.766530	9.428506	0.003429	-0.009964	-0.046719	-0.243928	0.055820	-0.735343	-0.289029	-0.025014	-0.004334	0.956984
25702	-0.416686	-0.413542	9.585493	0.004804	-0.027647	0.037060	-0.245607	0.056238	-0.738394	-0.289685	-0.024435	-0.004033	0.956802
25703	-0.808300	-0.147709	9.796184	0.156526	-0.036473	0.114963	-0.248196	0.056117	-0.740154	-0.291769	-0.024430	-0.000787	0.956176
25704	-0.709141	0.218891	9.607302	0.256527	-0.029571	0.170398	-0.247625	0.048916	-0.743570	-0.294845	-0.025282	0.004405	0.955200
25705	-0.374745	0.402285	9.089877	0.118814	-0.003365	0.176487	-0.247336	0.046335	-0.747964	-0.298115	-0.025698	0.006777	0.954160
25706	-0.270420	0.127975	9.306901	-0.040588	0.003461	0.201693	-0.247327	0.046337	-0.750531	-0.301924	-0.025414	0.006116	0.952974
25707	-0.533362	-0.190833	9.764480	-0.194791	0.024264	0.261449	-0.246975	0.054488	-0.753153	-0.306962	-0.024463	0.002364	0.951404
25708	-0.638942	-0.129371	10.720093	-0.415113	0.079941	0.299721	-0.243404	0.066424	-0.754373	-0.312795	-0.023340	-0.005847	0.949516
25709	-0.793622	-0.156462	10.903744	-0.690606	0.149880	0.296241	-0.236676	0.092472	-0.753449	-0.318646	-0.021710	-0.019808	0.947418
25710	-0.747491	-0.444339	10.467495	-0.173311	0.165015	0.280617	-0.231465	0.112143	-0.753848	-0.323923	-0.023763	-0.023989	0.945481
25711	-0.784045	-0.472316	9.876348	0.199129	0.178449	0.249914	-0.225499	0.116598	-0.760312	-0.328419	-0.028374	-0.021324	0.943865
25712	-0.344477	-0.084451	8.858138	0.220802	0.165452	0.232371	-0.217532	0.113028	-0.769451	-0.332557	-0.032966	-0.018077	0.942333
25713	-0.321336	-0.224166	8.841914	0.088523	0.143630	0.194284	-0.212056	0.111779	-0.775064	-0.336063	-0.036144	-0.017286	0.940987
25714	-1.146667	-0.199877	9.961907	0.113383	0.133994	0.203470	-0.205818	0.113923	-0.781170	-0.339710	-0.039418	-0.015872	0.939570
25715	-1.312584	1.213737	10.957614	0.118943	0.185541	0.157312	-0.197740	0.111982	-0.787599	-0.342469	-0.043620	-0.014789	0.938399
25716	-1.117860	1.796474	10.126386	0.040808	0.207738	0.057330	-0.190624	0.118059	-0.791240	-0.343402	-0.047735	-0.015362	0.937849
25717	-0.618441	0.773576	8.774244	0.168020	0.120502	0.027652	-0.183725	0.117346	-0.796484	-0.343687	-0.051044	-0.012931	0.937607
25718	-1.054523	0.572166	8.645928	0.232337	0.016567	0.022550	-0.179277	0.113929	-0.801205	-0.343827	-0.052877	-0.008632	0.937503
25719	-1.056487	0.958332	9.092539	0.482604	-0.065768	0.045293	-0.178936	0.103062	-0.807221	-0.344130	-0.054879	0.001037	0.937316
25720	-1.066539	0.900911	9.164056	0.412933	-0.139179	-0.004836	-0.180378	0.085683	-0.812247	-0.343524	-0.055030	0.009763	0.937479
25721	-1.263406	1.049905	9.412574	0.185725	-0.161930	-0.029400	-0.184451	0.074160	-0.816662	-0.342701	-0.053215	0.014471	0.937825
25722	-1.374629	1.365800	9.407553	-0.021627	-0.168841	-0.079303	-0.188600	0.072551	-0.815076	-0.341132	-0.049844	0.015172	0.938570
25723	-1.139583	1.145166	9.422213	0.019692	-0.163564	-0.115226	-0.192883	0.072438	-0.814757	-0.338864	-0.046926	0.016717	0.939516
25724	-1.051522	1.294512	9.725949	0.213012	-0.138200	-0.127827	-0.198030	0.064042	-0.813606	-0.336164	-0.045736	0.021569	0.940445
25725	-0.553148	1.093536	9.762593	0.299923	-0.126892	-0.153780	-0.202490	0.050753	-0.815723	-0.332899	-0.045429	0.028125	0.941447
25726	-0.268685	1.037747	9.545630	0.136451	-0.119854	-0.204383	-0.208265	0.039373	-0.816005	-0.328802	-0.044116	0.031339	0.942847
25727	-0.401597	0.674205	9.862199	0.014980	-0.076054	-0.249209	-0.214590	0.031525	-0.812907	-0.324002	-0.042912	0.032103	0.944537
25728	-0.631285	0.291402	9.924661	-0.085188	-0.027025	-0.248010	-0.216910	0.028549	-0.812388	-0.319310	-0.041929	0.030488	0.946231
25729	-1.042261	0.860640	10.999284	-0.010282	0.013905	-0.206566	-0.217421	0.027057	-0.812394	-0.315379	-0.042234	0.030192	0.947545
25730	-1.062664	2.054087	11.147747	0.227991	0.030672	-0.259155	-0.217641	0.018770	-0.810418	-0.310236	-0.044329	0.034131	0.949012
25731	-0.598654	1.487811	9.604114	0.018308	0.032773	-0.347251	-0.220967	0.010093	-0.810197	-0.303608	-0.045310	0.034177	0.951105
25732	-0.903057	0.101297	9.980089	-0.061518	0.023983	-0.325154	-0.223049	0.009695	-0.807859	-0.297433	-0.045534	0.032596	0.953099
25733	-1.083833	-0.542982	10.382754	0.082863	0.055221	-0.205998	-0.221835	0.001537	-0.807700	-0.293424	-0.047219	0.033763	0.954219
25734	-1.325341	-0.209593	10.261311	-0.247784	0.117912	-0.074100	-0.220034	0.003021	-0.805530	-0.292247	-0.047984	0.028303	0.954719
25735	-1.618844	0.661226	8.805614	-0.116381	0.030720	-0.027339	-0.219945	0.010221	-0.805589	-0.291811	-0.047948	0.025908	0.954922
25736	-1.525201	0.251571	8.776066	-0.119207	-0.077788	-0.029626	-0.221404	0.014167	-0.802705	-0.291252	-0.045701	0.024087	0.955250
25737	-0.901198	0.387369	9.161531	-0.262560	-0.113146	-0.007176	-0.224961	0.022064	-0.800265	-0.291252	-0.042079	0.019716	0.955517
25738	-0.485967	1.057151	9.045499	-0.120250	-0.134193	-0.016774	-0.229533	0.024803	-0.795934	-0.290891	-0.038740	0.018217	0.955798
25739	-0.785839	0.631149	9.744867	-0.118555	-0.122002	-0.014086	-0.234485	0.027818	-0.794804	-0.290626	-0.035786	0.016665	0.956022
25740	-0.057488	0.866989	9.294335	-0.044948	-0.089661	-0.043553	-0.239952	0.029204	-0.792013	-0.289711	-0.033744	0.016326	0.956380
25741	-0.862988	-1.061681	10.408528	0.094954	-0.043446	0.054386	-0.243322	0.027319	-0.790312	-0.290630	-0.033484	0.018404	0.956072
25742	-1.210127	0.981220	12.254086	0.156405	0.089095	0.117476	-0.242778	0.023241	-0.790745	-0.292704	-0.035972	0.020987	0.955296
25743	-0.784692	1.758562	11.161176	0.020907	0.189884	0.071088	-0.237040	0.018727	-0.791645	-0.294082	-0.039761	0.020346	0.954736
25744	-0.699137	1.609582	9.846682	-0.144169	0.205110	0.011756	-0.230042	0.020864	-0.792242	-0.294436	-0.042744	0.016426	0.954573
25745	0.032920	0.689718	8.964708	-0.271893	0.171908	-0.028455	-0.224641	0.028713	-0.790706	-0.294138	-0.044483	0.010271	0.954672
25746	-0.314624	0.370373	9.031320	-0.069223	0.096644	0.041518	-0.219500	0.037788	-0.791207	-0.294959	-0.045832	0.008448	0.954373
25747	-0.901836	0.293991	9.295033	-0.025656	0.054679	0.082372	-0.216382	0.036820	-0.790750	-0.296526	-0.046743	0.007779	0.953849
25748	-0.892757	0.883554	9.436300	-0.223415	0.040582	0.082757	-0.217061	0.042122	-0.790688	-0.298246	-0.046099	0.003384	0.953369
25749	-0.957239	1.321613	9.391429	-0.401207	0.014448	0.021557	-0.215843	0.053797	-0.786356	-0.298985	-0.044026	-0.004214	0.953232
25750	-0.859980	0.743485	9.328674	-0.304421	-0.048402	-0.032743	-0.216964	0.066435	-0.783007	-0.298575	-0.041199	-0.009726	0.953447
25751	-0.670263	0.252338	9.633783	-0.343698	-0.056320	-0.066707	-0.218734	0.078533	-0.778755	-0.297561	-0.038103	-0.015855	0.953810
25752	-1.656140	-0.555120	10.459642	-0.358208	-0.037871	-0.045485	-0.222060	0.089824	-0.773204	-0.296919	-0.035153	-0.022467	0.953991
25753	-1.233184	0.509917	10.641253	-0.084234	-0.009030	-0.076781	-0.224315	0.096219	-0.769386	-0.295490	-0.034526	-0.023942	0.954421
25754	-0.725034	0.013075	9.895837	0.052340	-0.000851	-0.183497	-0.224559	0.094319	-0.770941	-0.291905	-0.034650	-0.023035	0.955542
25755	-1.132600	-0.948868	10.436181	-0.114065	0.021915	-0.200574	-0.225465	0.092964	-0.769272	-0.288110	-0.034386	-0.025376	0.956643
25756	-0.976980	-0.783000	10.023428	-0.292773	0.016754	-0.242433	-0.228230	0.098412	-0.766738	-0.283602	-0.032814	-0.031210	0.957872
25757	-1.046709	-1.408561	9.752507	-0.366102	0.013337	-0.248368	-0.230370	0.107659	-0.763279	-0.279037	-0.030906	-0.038423	0.959014
25758	-1.372503	-1.391075	9.921326	-0.310780	0.039575	-0.211644	-0.233410	0.115961	-0.760585	-0.275076	-0.029686	-0.044705	0.959924
25759	-0.443081	-1.071700	9.775202	-0.049515	0.091850	-0.191257	-0.231366	0.120432	-0.758518	-0.271320	-0.031061	-0.046286	0.960874
25760	-0.367949	-1.348470	9.112947	-0.008238	0.095504	-0.199819	-0.231349	0.118531	-0.760591	-0.267338	-0.032585	-0.047058	0.961901
25761	-0.375001	-1.660895	9.164686	-0.126534	0.070895	-0.168230	-0.231216	0.117987	-0.760598	-0.264080	-0.033119	-0.050045	0.962632
25762	-0.041791	-1.343979	9.840701	-0.078366	0.042645	-0.160982	-0.230330	0.120834	-0.758787	-0.260884	-0.033285	-0.051856	0.963402
25763	-0.520879	-1.480271	9.663041	0.112839	0.044477	-0.096899	-0.231090	0.118530	-0.760338	-0.258856	-0.034578	-0.050070	0.963997
25764	-0.531646	-1.279879	9.105536	-0.107600	0.061811	-0.001457	-0.229390	0.115667	-0.759364	-0.258619	-0.035138	-0.052432	0.963915
25765	-1.021361	-1.218461	9.067212	-0.097345	0.040728	0.100036	-0.226829	0.121767	-0.759343	-0.260531	-0.035457	-0.054572	0.963270
25766	-1.460838	-0.885612	9.050799	0.091786	-0.003105	0.211602	-0.226043	0.121492	-0.761026	-0.264188	-0.036040	-0.052598	0.962361
25767	-2.360583	-0.424316	8.970147	0.275714	-0.060704	0.285356	-0.223674	0.115774	-0.761503	-0.269498	-0.036633	-0.046892	0.961161
25768	-4.719662	-0.085215	8.463330	-0.106241	-0.182417	0.245031	-0.223925	0.113737	-0.760492	-0.274380	-0.032702	-0.047742	0.959879
25769	-2.849047	0.171298	8.248289	0.123439	-0.315921	0.271271	-0.232134	0.118262	-0.758143	-0.279770	-0.027792	-0.043598	0.958674
25770	-0.522607	-0.360626	9.317878	0.841251	-0.388587	0.361762	-0.240229	0.104449	-0.758799	-0.286485	-0.025276	-0.025060	0.957423
25771	-0.503808	0.529054	10.894707	1.117169	-0.303376	0.470844	-0.249493	0.071354	-0.765658	-0.294959	-0.026300	-0.001766	0.955146
25772	0.324309	1.572230	9.678824	0.739684	-0.235323	0.509746	-0.255040	0.044759	-0.769429	-0.304206	-0.026100	0.014049	0.952145
25773	0.470712	-0.640132	11.675465	0.366805	-0.180078	0.605379	-0.256393	0.032268	-0.770558	-0.315414	-0.024864	0.022416	0.948363
25774	0.776081	0.522377	11.974555	0.357374	-0.031855	0.754022	-0.255585	0.028190	-0.772664	-0.329413	-0.026093	0.029799	0.943355
25775	0.337626	1.025732	11.095010	0.423607	0.075091	0.808016	-0.250617	0.023138	-0.775098	-0.344379	-0.029876	0.037722	0.937597
25776	-0.146334	1.219138	10.978854	0.384992	0.164347	0.869928	-0.241785	0.022276	-0.775751	-0.360465	-0.034869	0.044355	0.931065
25777	0.109688	1.916003	10.662653	0.375197	0.204540	0.884173	-0.229559	0.019903	-0.780064	-0.376731	-0.040636	0.050538	0.924050
25778	0.358259	1.613300	9.039803	0.868336	0.220661	0.900942	-0.218274	0.001914	-0.786954	-0.392725	-0.050254	0.065671	0.915931
25779	-0.099342	2.449037	9.062970	0.908669	0.233053	0.893658	-0.207754	-0.020556	-0.790668	-0.408305	-0.060490	0.081491	0.907187
25780	-0.319525	2.740015	8.496298	0.674547	0.175574	0.828437	-0.198533	-0.040708	-0.797549	-0.422655	-0.067744	0.093315	0.898925
25781	-1.029545	2.032352	8.842724	0.502824	0.177489	0.800819	-0.187018	-0.055712	-0.800819	-0.436568	-0.073726	0.102080	0.890816
25782	-1.346720	2.902504	9.468231	0.406371	0.236986	0.767106	-0.177868	-0.065812	-0.803493	-0.449996	-0.079846	0.108405	0.882823
25783	-0.477426	3.583884	9.583909	0.222306	0.304974	0.732402	-0.167969	-0.070482	-0.806510	-0.463112	-0.085725	0.110927	0.875142
25784	-0.365077	3.149097	7.674757	-0.076103	0.277400	0.678939	-0.157080	-0.068367	-0.806780	-0.475639	-0.088290	0.108220	0.868482
25785	-1.292302	2.442015	8.443591	-0.236571	0.221415	0.705882	-0.146892	-0.055650	-0.809118	-0.488677	-0.088469	0.103440	0.861782
25786	-0.984499	2.244528	9.135539	-0.033964	0.179057	0.782837	-0.135653	-0.046200	-0.809707	-0.502493	-0.089524	0.102521	0.853801
25787	-1.135091	2.785306	9.431416	-0.068325	0.170100	0.854960	-0.128930	-0.040257	-0.812188	-0.517420	-0.090120	0.101335	0.844918
25788	-0.505080	3.093482	9.578510	-0.063253	0.135633	0.907612	-0.122110	-0.031464	-0.809894	-0.533012	-0.089836	0.100528	0.835297
25789	-0.124478	2.633409	9.521878	0.181494	0.076815	0.979469	-0.114458	-0.029602	-0.811530	-0.549032	-0.091196	0.104679	0.824190
25790	-0.695012	2.186674	9.829249	0.343913	0.047047	1.052875	-0.108328	-0.034254	-0.812950	-0.565680	-0.093456	0.111772	0.811652
25791	-0.279369	2.231860	9.936722	0.316022	0.120269	1.105688	-0.102056	-0.041079	-0.814394	-0.583088	-0.096589	0.117731	0.798009
25792	-0.010653	2.328554	9.997993	0.370388	0.188285	1.171475	-0.092924	-0.047919	-0.817421	-0.601287	-0.101063	0.123722	0.782901
25793	-0.400494	2.844293	10.146660	0.438317	0.261791	1.207703	-0.082745	-0.057619	-0.817924	-0.619684	-0.107480	0.129950	0.766520
25794	-0.600094	3.297641	10.038249	0.415278	0.338905	1.186821	-0.069553	-0.071137	-0.820820	-0.637612	-0.114641	0.134676	0.749781
25795	-0.575158	3.412474	9.904785	0.329561	0.426421	1.177720	-0.053786	-0.081138	-0.823206	-0.655379	-0.122114	0.136915	0.732681
25796	-0.977480	3.859668	10.413223	0.302837	0.542796	1.174623	-0.032965	-0.090214	-0.825403	-0.673065	-0.130721	0.137113	0.714909
25797	0.249467	3.952127	9.173360	0.294494	0.608505	1.095173	-0.012396	-0.101464	-0.825947	-0.689324	-0.140443	0.136024	0.697571
25798	-0.085396	3.089528	7.782198	0.065681	0.626384	1.081188	0.007368	-0.107683	-0.827201	-0.705672	-0.147049	0.131358	0.680550
25799	-0.712148	3.876529	8.738632	-0.022157	0.607062	1.087856	0.031109	-0.106179	-0.827797	-0.721844	-0.152211	0.125716	0.663301
25800	-0.222901	4.078117	9.061135	0.137146	0.592940	1.066823	0.052030	-0.112542	-0.825604	-0.736819	-0.159280	0.122245	0.645588
25801	-0.136062	4.078675	8.678314	0.101611	0.563363	1.012689	0.074655	-0.121358	-0.824487	-0.750676	-0.165653	0.118540	0.628484
25802	-0.198926	4.060507	8.868485	0.024849	0.514464	0.952043	0.094142	-0.126354	-0.822516	-0.763576	-0.170152	0.114316	0.612317
25803	-0.079401	4.556095	9.231200	0.273831	0.441107	0.869057	0.109624	-0.133910	-0.821665	-0.774069	-0.177835	0.113989	0.596824
25804	-0.350388	4.500681	8.507192	0.328107	0.350679	0.731749	0.121532	-0.152179	-0.820480	-0.782288	-0.185362	0.115123	0.583450
25805	-0.363412	4.027294	8.597982	-0.082242	0.284293	0.633257	0.130900	-0.159840	-0.815047	-0.790491	-0.186047	0.112187	0.572647
25806	-0.330167	3.941233	8.851425	-0.412544	0.240365	0.644757	0.139948	-0.153639	-0.814865	-0.799821	-0.180768	0.106110	0.562450
25807	-0.527369	4.044432	9.065778	-0.265914	0.242122	0.663531	0.146641	-0.144165	-0.814358	-0.808605	-0.177929	0.101762	0.551492
25808	-0.738785	4.855309	9.451793	-0.004460	0.244894	0.616321	0.156630	-0.143812	-0.813991	-0.815819	-0.179249	0.100001	0.540656
25809	-0.219063	3.984790	7.649462	-0.206980	0.256649	0.535288	0.163640	-0.145616	-0.811802	-0.822729	-0.177719	0.095628	0.531402
25810	-0.784100	2.643468	7.196764	-0.581853	0.255083	0.535100	0.172392	-0.134117	-0.809510	-0.830834	-0.169771	0.087202	0.522769
25811	-0.979418	3.638502	8.863158	-0.568810	0.261667	0.580384	0.182555	-0.119772	-0.807211	-0.839104	-0.162182	0.078966	0.513192
25812	-0.491011	4.043682	9.699850	-0.256562	0.299938	0.573904	0.191446	-0.110312	-0.804427	-0.846196	-0.159996	0.073221	0.502984
25813	-0.205570	3.444834	9.632832	-0.043249	0.370080	0.512062	0.204526	-0.106443	-0.802916	-0.851900	-0.162384	0.068266	0.493192
25814	-0.688350	3.141531	9.095236	-0.241730	0.370334	0.492206	0.215928	-0.105691	-0.798971	-0.857949	-0.161196	0.061233	0.483931
25815	-0.695634	3.477846	8.954984	-0.597819	0.368509	0.494085	0.229742	-0.095171	-0.795480	-0.864927	-0.154039	0.050809	0.474965
25816	-0.327266	2.639607	9.458817	-0.551189	0.324700	0.439340	0.242506	-0.083558	-0.790422	-0.871008	-0.147090	0.041373	0.466902
25817	-0.774744	1.849835	9.576153	-0.478676	0.242686	0.399008	0.252022	-0.070842	-0.785819	-0.876224	-0.140775	0.033932	0.459633
25818	0.099025	1.805056	9.743520	-0.524326	0.123470	0.362722	0.260220	-0.054042	-0.782055	-0.881031	-0.132430	0.028037	0.453277
25819	0.698212	1.849430	10.053656	-0.646029	0.007787	0.324229	0.262717	-0.037346	-0.780774	-0.885573	-0.120913	0.023032	0.447896
25820	0.284421	2.046331	10.472806	-0.742597	-0.062103	0.279369	0.261155	-0.015603	-0.777458	-0.889717	-0.107029	0.018225	0.443414
25821	0.181324	1.817943	10.235575	-0.810089	-0.063536	0.172240	0.261409	0.006946	-0.774931	-0.892821	-0.091901	0.012718	0.440753
25822	0.396407	1.173775	10.110970	-0.745259	-0.009121	0.097817	0.259953	0.032220	-0.770299	-0.894936	-0.078445	0.006565	0.439196
25823	-0.139289	1.894580	10.099848	-0.598129	0.038475	0.029758	0.262525	0.056657	-0.765477	-0.896068	-0.067961	0.000885	0.438682
25824	-0.224508	2.153031	9.464353	-0.357609	0.063511	-0.104888	0.264119	0.071727	-0.763044	-0.895595	-0.062076	-0.003456	0.440505
25825	0.153647	1.355808	9.250073	-0.171142	0.053201	-0.186668	0.266387	0.082446	-0.760919	-0.894140	-0.059385	-0.005890	0.443794
25826	-0.658889	0.169105	9.183366	-0.187108	0.032568	-0.228271	0.266330	0.089779	-0.756482	-0.892302	-0.056266	-0.008328	0.447841
25827	-1.323784	-0.695123	11.137621	-0.137454	0.039276	-0.185608	0.263939	0.098758	-0.755076	-0.890771	-0.053987	-0.010271	0.451117
25828	-0.253310	0.764378	11.416704	0.055777	0.087878	-0.163787	0.266903	0.102546	-0.755211	-0.889194	-0.055705	-0.011433	0.453983
25829	-0.206775	-0.414682	8.961289	-0.142579	0.051628	-0.174376	0.266888	0.104447	-0.753909	-0.887744	-0.053392	-0.013636	0.457027
25830	-0.422808	-0.902123	8.657173	-0.289816	-0.023744	-0.080584	0.266040	0.115183	-0.751224	-0.887295	-0.047971	-0.015873	0.458426
25831	-0.362374	0.097621	9.369823	-0.064511	-0.030919	-0.059412	0.264971	0.120215	-0.750646	-0.886817	-0.046247	-0.015785	0.459529
25832	-0.450395	-0.064422	9.633052	0.164420	-0.034425	-0.041907	0.263563	0.118050	-0.752699	-0.886272	-0.048797	-0.013626	0.460386
25833	-0.423543	0.964592	10.394388	0.310816	-0.069688	0.007682	0.262932	0.115608	-0.753998	-0.886040	-0.053375	-0.009329	0.460432
25834	-0.334911	1.543267	10.323380	0.447161	-0.079999	-0.066168	0.261467	0.102578	-0.759494	-0.884916	-0.060512	-0.003788	0.461788
25835	-0.675627	0.842543	9.948200	0.331636	-0.153355	-0.058497	0.257668	0.089287	-0.764958	-0.883962	-0.064691	0.002118	0.463056
25836	-1.243147	1.184191	9.337047	0.046262	-0.184641	-0.058673	0.251767	0.079404	-0.768946	-0.883331	-0.063766	0.005810	0.464355
25837	-0.731124	1.224051	8.734737	-0.095084	-0.229323	-0.059998	0.246823	0.083100	-0.771275	-0.882852	-0.059738	0.009067	0.465748
25838	-0.394836	1.315450	8.809784	0.035482	-0.239051	-0.050354	0.236797	0.090355	-0.773109	-0.882270	-0.058110	0.013634	0.466944
25839	-0.006802	1.207550	9.117587	0.262596	-0.247966	-0.029491	0.230622	0.082782	-0.776685	-0.881592	-0.060231	0.020600	0.467701
25840	0.685930	1.503621	9.398570	0.319760	-0.240385	-0.011577	0.222644	0.073861	-0.781531	-0.880955	-0.063587	0.027890	0.468079
25841	0.745221	1.671042	10.034378	0.267831	-0.204684	-0.010062	0.214406	0.064398	-0.785608	-0.880380	-0.066183	0.034217	0.468380
25842	0.295834	1.915265	11.682319	0.123881	-0.070135	-0.036910	0.209781	0.058448	-0.789704	-0.879799	-0.067697	0.036639	0.469071
25843	-0.160705	1.902952	11.210320	-0.035879	0.073629	-0.069131	0.211473	0.057623	-0.789738	-0.879244	-0.067613	0.035140	0.470237
25844	-0.676743	2.026705	10.254990	-0.228893	0.133450	-0.078931	0.214032	0.063451	-0.788692	-0.878874	-0.064862	0.030609	0.471632
25845	-0.400740	1.481100	9.486985	-0.387113	0.161514	-0.085447	0.218100	0.076197	-0.784906	-0.878625	-0.059484	0.024203	0.473174
25846	0.114716	0.635027	9.376692	-0.434722	0.163044	-0.045580	0.225252	0.094089	-0.780602	-0.878734	-0.053372	0.017244	0.474004
25847	-0.492367	0.171349	8.768637	-0.408082	0.185962	0.020005	0.230855	0.109815	-0.775398	-0.879378	-0.047771	0.010300	0.473609
25848	-0.766897	0.252374	9.399122	-0.236617	0.191073	0.075991	0.236507	0.118750	-0.773212	-0.880330	-0.045367	0.004847	0.472162
25849	-0.010151	0.710152	10.032251	-0.170623	0.222127	0.117851	0.244249	0.124412	-0.769422	-0.881594	-0.044253	-0.000417	0.469930
25850	-0.230113	0.358833	9.405328	-0.154400	0.231979	0.110083	0.253039	0.128167	-0.765794	-0.882734	-0.043674	-0.005784	0.467804
25851	-0.744422	0.351287	9.558664	-0.095385	0.201500	0.105265	0.263134	0.131508	-0.763216	-0.883759	-0.043679	-0.010006	0.465792
25852	-0.379790	0.696938	9.487402	0.084936	0.084061	0.166036	0.269238	0.130388	-0.762804	-0.885195	-0.045960	-0.010479	0.462825
25853	-0.809477	1.033519	9.929923	0.387112	-0.085563	0.159882	0.270333	0.121417	-0.764705	-0.886297	-0.051867	-0.005098	0.460175
25854	-1.104161	1.025447	9.684862	0.414276	-0.212927	0.058376	0.265906	0.105006	-0.771474	-0.886376	-0.057218	0.002625	0.459409
25855	-0.712036	0.497121	9.358209	-0.082774	-0.204149	-0.026500	0.258678	0.100972	-0.776284	-0.886197	-0.053706	0.005557	0.460152
25856	-0.272078	-0.111754	9.551670	-0.476413	-0.108190	-0.016946	0.252410	0.108886	-0.777782	-0.886488	-0.044231	0.003147	0.460622
25857	0.061454	-0.066197	9.570943	-0.288514	-0.019926	0.007562	0.251021	0.123700	-0.775434	-0.886787	-0.038698	0.000946	0.460555
25858	-0.031538	-0.243101	9.680250	-0.005967	0.033407	0.060911	0.252519	0.133201	-0.773695	-0.887335	-0.038863	0.000423	0.459484
25859	0.103952	-0.229712	10.472229	0.088563	0.043607	0.110927	0.255904	0.132097	-0.775297	-0.888275	-0.040536	0.000646	0.457519
25860	-0.701741	0.517973	11.485024	0.099092	0.080289	0.144112	0.258530	0.126920	-0.775643	-0.889494	-0.042994	0.000320	0.454920
25861	-0.712781	1.690189	11.005978	0.009174	0.129500	0.079563	0.261813	0.120926	-0.777034	-0.890198	-0.044080	-0.001750	0.453433
25862	-0.941430	0.844104	8.994112	-0.064592	0.105644	0.013673	0.266982	0.124158	-0.776053	-0.890360	-0.043853	-0.004127	0.453122
25863	-1.414091	0.583664	9.129765	0.019315	0.060223	0.038879	0.267738	0.127006	-0.774111	-0.890677	-0.044537	-0.004954	0.452422
25864	-1.209643	1.132004	9.658161	0.318095	0.042630	0.035744	0.270111	0.121016	-0.775232	-0.890681	-0.050557	-0.002727	0.451801
25865	-0.937282	1.093514	8.775867	0.334392	0.027046	0.012826	0.271889	0.107968	-0.780263	-0.890423	-0.056606	-0.000165	0.451600
25866	-0.178530	1.519948	8.601207	0.188613	-0.032628	-0.011500	0.270777	0.099552	-0.782896	-0.890094	-0.059635	0.002182	0.451854
25867	-0.428526	0.971533	9.505397	0.210884	-0.093922	-0.036289	0.269783	0.094126	-0.786785	-0.889486	-0.062408	0.005744	0.452644
25868	-0.686035	1.416984	9.813115	0.048184	-0.103495	-0.076119	0.265926	0.090073	-0.790618	-0.888717	-0.062302	0.008001	0.454132
25869	-0.045721	1.484015	9.772317	-0.109017	-0.060735	-0.122228	0.262000	0.095800	-0.790504	-0.887712	-0.059719	0.007978	0.456439
25870	-0.511848	0.777135	10.210366	0.028743	-0.072861	-0.135380	0.258868	0.099349	-0.791193	-0.886416	-0.059551	0.009448	0.458946
25871	-0.891320	1.063496	10.087169	0.148515	-0.058781	-0.099034	0.253578	0.096119	-0.794739	-0.885296	-0.061551	0.011755	0.460786
25872	-0.336755	1.303483	9.763141	0.164685	-0.086845	-0.111465	0.250099	0.093422	-0.797538	-0.884027	-0.063657	0.014748	0.462846
25873	-0.563818	0.621595	9.545795	0.092104	-0.107786	-0.091869	0.245198	0.089102	-0.799432	-0.883007	-0.064197	0.017399	0.464624
25874	-0.896543	1.001654	10.297968	-0.089031	-0.047734	-0.004694	0.243892	0.091012	-0.800164	-0.883053	-0.062148	0.017483	0.464811
25875	-0.218288	1.623732	10.981724	-0.004203	0.010465	0.034815	0.243361	0.094004	-0.801411	-0.883368	-0.062053	0.017299	0.464231
25876	0.127703	1.757326	9.937367	0.099907	0.070166	0.011063	0.242604	0.090204	-0.801693	-0.883355	-0.064430	0.017076	0.463940
25877	-0.025805	1.229062	9.812469	0.062320	0.115698	0.026756	0.246502	0.089096	-0.801249	-0.883543	-0.066492	0.015669	0.463341
25878	-1.032717	0.859184	10.547419	0.062029	0.147223	0.078187	0.251188	0.086762	-0.801598	-0.884215	-0.068893	0.013821	0.461765
25879	-1.818479	1.730585	10.386391	0.034993	0.157834	0.133960	0.257948	0.082648	-0.798402	-0.885418	-0.070870	0.011500	0.459216
25880	-1.011219	1.888438	9.013928	0.030744	0.110695	0.108905	0.261983	0.080589	-0.798482	-0.886390	-0.072371	0.010051	0.457136
25881	-0.664514	1.099487	8.278563	0.016414	0.060001	0.112774	0.266790	0.079340	-0.797924	-0.887382	-0.073164	0.009249	0.455098
25882	-0.578799	0.921714	8.559335	0.026058	0.012624	0.133752	0.269907	0.078236	-0.796826	-0.888576	-0.073682	0.009529	0.452674
25883	-0.375777	0.927125	9.273743	0.090141	-0.010432	0.181643	0.270189	0.074567	-0.797636	-0.890055	-0.075112	0.010745	0.449493
25884	0.076694	1.373324	10.063156	0.191876	0.003186	0.224668	0.272835	0.066946	-0.799804	-0.891779	-0.078473	0.012822	0.445431
25885	0.222390	1.487719	10.094453	0.156264	0.046937	0.198111	0.274725	0.055390	-0.802127	-0.893280	-0.081554	0.013677	0.441829
25886	-0.263201	1.100569	10.442628	-0.155855	0.109109	0.173210	0.278380	0.051294	-0.801579	-0.895089	-0.079653	0.010705	0.438584
25887	-0.910064	1.101324	11.399810	-0.328587	0.207891	0.186581	0.283770	0.059822	-0.797982	-0.897244	-0.075446	0.004377	0.435020
25888	-0.479367	1.945384	10.117784	-0.108004	0.234465	0.129318	0.295262	0.066822	-0.792694	-0.898529	-0.075502	-0.000500	0.432372
25889	0.579219	2.147998	8.294304	-0.230019	0.115762	0.021141	0.301598	0.069640	-0.790836	-0.899030	-0.072291	-0.004501	0.431856
25890	-0.937449	0.050469	8.999373	-0.503048	-0.013386	-0.018314	0.302152	0.084579	-0.787618	-0.899559	-0.063092	-0.008557	0.432134
25891	-2.149214	-0.007298	12.185943	-0.299005	-0.017382	0.080369	0.301270	0.099796	-0.782578	-0.900599	-0.057454	-0.010760	0.430702
25892	-0.773132	2.014356	11.476408	0.019107	0.091890	0.037277	0.306581	0.101670	-0.782896	-0.900865	-0.058564	-0.012131	0.429959
25893	-0.675890	1.176100	8.923548	-0.259274	0.168660	-0.045685	0.310816	0.107215	-0.778155	-0.900699	-0.055255	-0.017468	0.430561
25894	-0.449510	0.784524	8.066428	-0.503449	0.137234	-0.052995	0.314856	0.122948	-0.770874	-0.900698	-0.047312	-0.024256	0.431180
25895	-0.196880	0.303357	8.649858	-0.225410	0.081963	-0.039019	0.320482	0.135006	-0.766219	-0.900507	-0.043845	-0.027703	0.431737
25896	-0.803983	-0.191295	8.923352	-0.044979	0.047906	0.008069	0.325392	0.137832	-0.764724	-0.900590	-0.043418	-0.028870	0.431531
25897	-1.145968	0.585323	9.569625	-0.143506	0.011081	0.007464	0.327189	0.140539	-0.763441	-0.900752	-0.040828	-0.030304	0.431347
25898	-1.214744	1.089210	9.806700	-0.046696	0.004174	-0.037557	0.326267	0.143397	-0.764041	-0.900467	-0.039964	-0.030736	0.431993
25899	-1.074770	1.096177	9.296134	0.068026	-0.020142	-0.073848	0.325740	0.144350	-0.763511	-0.899766	-0.040921	-0.029846	0.433423
25900	-0.859629	0.791671	9.358062	0.000182	-0.049871	-0.120399	0.324202	0.142050	-0.765307	-0.898773	-0.040383	-0.028971	0.435588
25901	-0.653973	0.515672	9.281025	0.007400	-0.072612	-0.139931	0.322772	0.142601	-0.765281	-0.897567	-0.039764	-0.027704	0.438206
25902	-0.284062	0.567319	9.811895	0.143319	-0.078052	-0.138191	0.318239	0.141403	-0.765995	-0.896302	-0.041539	-0.025083	0.440781
25903	-0.206345	0.952950	10.286648	0.218436	-0.065916	-0.136674	0.315676	0.136935	-0.768182	-0.894920	-0.044758	-0.022034	0.443430
25904	-0.406950	0.934368	9.990191	0.114803	-0.044775	-0.156675	0.311039	0.132614	-0.771108	-0.893460	-0.046310	-0.020281	0.446288
25905	-0.376171	0.843296	10.171508	0.111106	-0.037001	-0.133795	0.309242	0.129092	-0.771244	-0.892157	-0.047864	-0.018668	0.448795
25906	-0.991955	0.483554	10.499495	0.185219	-0.016805	-0.105762	0.306059	0.120960	-0.775768	-0.891044	-0.050942	-0.016733	0.450739
25907	-1.594755	0.590117	10.779862	0.167034	-0.009833	-0.046634	0.306103	0.113080	-0.775717	-0.890433	-0.053773	-0.015049	0.451675
25908	-1.655411	1.575301	10.354363	0.182091	-0.051828	-0.007676	0.304955	0.110234	-0.776627	-0.890187	-0.056509	-0.012416	0.451906
25909	-1.372740	1.964849	9.486513	0.073312	-0.093599	-0.077337	0.301357	0.104276	-0.777401	-0.889402	-0.056997	-0.010150	0.453445
25910	-1.017543	0.990394	9.453023	-0.096612	-0.079685	-0.094691	0.299267	0.105917	-0.776070	-0.888693	-0.054500	-0.009645	0.455150
25911	-0.805611	0.573040	9.566547	0.030286	-0.050067	-0.057683	0.296166	0.103624	-0.776047	-0.888119	-0.054620	-0.008533	0.456277
25912	-0.627330	1.185624	9.802740	0.121527	-0.044913	-0.054289	0.293335	0.099700	-0.776556	-0.887519	-0.056323	-0.006614	0.457268
25913	-0.116405	0.739250	9.053074	-0.078807	-0.022213	-0.048846	0.291774	0.099979	-0.775888	-0.887139	-0.054755	-0.006966	0.458189
25914	-0.157702	0.707956	8.937726	-0.177432	0.003916	0.006933	0.292386	0.104865	-0.773411	-0.887471	-0.051606	-0.008588	0.457885
25915	-0.621318	1.021303	9.560498	0.097992	0.019683	0.030335	0.292650	0.103777	-0.772912	-0.887620	-0.053562	-0.007965	0.457382
25916	-0.914764	1.177577	9.584050	0.195531	0.046025	0.035667	0.293489	0.093312	-0.773283	-0.887836	-0.057421	-0.006894	0.456511
25917	-0.809311	1.097015	8.673877	0.035526	0.021684	0.019405	0.296242	0.088814	-0.773882	-0.887945	-0.058311	-0.006897	0.456186
25918	-0.631492	0.971181	8.872749	-0.104110	-0.034421	0.009289	0.294027	0.088825	-0.771410	-0.888306	-0.056111	-0.007169	0.455754
25919	-0.926108	0.264077	9.674574	-0.069479	-0.059041	0.034051	0.292990	0.088694	-0.771395	-0.888678	-0.054386	-0.006693	0.455245
25920	-0.689597	0.591211	9.512889	-0.047129	-0.057351	0.044793	0.291695	0.088022	-0.771126	-0.889261	-0.052995	-0.005993	0.454281
25921	-0.537154	0.627063	9.829184	-0.183176	-0.073243	0.041937	0.288443	0.089262	-0.770937	-0.889815	-0.049100	-0.006292	0.453628
25922	-1.428680	0.177711	10.821750	-0.240556	-0.085432	0.034579	0.286451	0.096064	-0.768916	-0.890460	-0.044010	-0.006854	0.452876
25923	-1.916197	0.863886	11.405760	-0.244071	-0.067878	0.013743	0.285886	0.102586	-0.766148	-0.890773	-0.039094	-0.007894	0.452695
25924	-0.646197	1.574092	10.172626	-0.229244	-0.022353	-0.047875	0.282975	0.111567	-0.764348	-0.890533	-0.034763	-0.009534	0.453489
25925	-1.332908	0.114496	9.267852	-0.220232	-0.067406	-0.058619	0.281119	0.116738	-0.761446	-0.890132	-0.030295	-0.010439	0.454574
25926	-1.952610	-0.139729	10.274734	-0.132875	-0.084998	-0.020925	0.278076	0.126535	-0.760535	-0.890036	-0.027116	-0.010070	0.454972
25927	-1.594701	0.625900	9.898369	-0.033480	-0.085003	-0.023668	0.274551	0.129406	-0.759171	-0.889828	-0.025856	-0.009019	0.455474
25928	-1.459173	0.716602	8.446824	-0.155680	-0.103905	-0.072200	0.272219	0.129147	-0.759652	-0.889256	-0.022090	-0.008548	0.456796
25929	-1.277865	0.416355	8.242358	-0.279114	-0.163389	-0.094574	0.266464	0.136378	-0.758469	-0.888497	-0.015783	-0.008424	0.458533
25930	-1.270705	0.052180	8.709100	-0.243602	-0.218669	-0.064643	0.259136	0.146605	-0.757489	-0.887987	-0.009402	-0.006715	0.459724
25931	-0.841642	-0.080380	9.708334	0.015443	-0.257561	-0.010204	0.250558	0.149641	-0.758616	-0.887889	-0.007485	-0.002231	0.459991
25932	-0.682380	0.229925	10.138263	0.144999	-0.295337	0.008233	0.240210	0.146438	-0.763114	-0.887922	-0.007307	0.004427	0.459914
25933	-0.577542	0.342519	11.049394	0.142287	-0.262294	-0.000507	0.231937	0.142409	-0.765854	-0.887836	-0.007620	0.010147	0.459986
25934	-0.518534	0.141185	11.421440	0.185301	-0.160012	0.003634	0.224981	0.135384	-0.769413	-0.887782	-0.009403	0.014772	0.459931
25935	-0.262503	1.181516	10.962604	0.198224	-0.031309	-0.027382	0.222687	0.129012	-0.771109	-0.887452	-0.012874	0.016891	0.460410
25936	-0.098559	1.194962	9.485895	0.207717	-0.006373	-0.099492	0.220932	0.120601	-0.775401	-0.886454	-0.016501	0.018969	0.462133
25937	-0.303759	0.190942	9.365585	0.182756	-0.035952	-0.130763	0.219145	0.115584	-0.775680	-0.885136	-0.019707	0.020997	0.464441
25938	0.002589	0.460462	10.202288	0.221933	-0.045005	-0.112943	0.216314	0.111116	-0.775425	-0.883951	-0.023229	0.023888	0.466390
25939	0.151722	0.404203	9.486661	0.143393	-0.076339	-0.146272	0.211952	0.104756	-0.779786	-0.882447	-0.025348	0.026257	0.468994
25940	0.217276	0.130670	9.072036	-0.024766	-0.118278	-0.160052	0.207809	0.103692	-0.780762	-0.880871	-0.023850	0.028108	0.471918
25941	0.316740	-0.154980	9.500436	-0.053642	-0.130736	-0.123396	0.200530	0.106449	-0.781653	-0.879627	-0.021907	0.029599	0.474236
25942	-0.021927	-0.285462	10.794678	0.022929	-0.064545	-0.057346	0.195061	0.109739	-0.781796	-0.879014	-0.021697	0.031004	0.475292
25943	0.282013	1.027367	10.701415	0.017408	0.024445	0.012728	0.196112	0.108511	-0.783493	-0.879118	-0.022369	0.030493	0.475102
25944	0.164560	0.859957	9.133740	-0.029773	-0.010148	-0.007973	0.196248	0.107560	-0.783632	-0.879031	-0.021718	0.030462	0.475295
25945	-0.314799	0.335314	9.362534	-0.046981	-0.057354	0.014673	0.195070	0.109604	-0.783980	-0.879131	-0.020484	0.030772	0.475145
25946	-0.068053	0.706735	10.340297	0.009997	-0.071704	0.048501	0.194176	0.107164	-0.784247	-0.879524	-0.019913	0.032224	0.474345
25947	0.209765	1.052107	10.743174	0.097658	-0.036868	0.054531	0.191988	0.104595	-0.785266	-0.879952	-0.021407	0.033566	0.473392
25948	0.437835	1.243984	9.582758	0.042477	-0.008653	0.031317	0.191988	0.105003	-0.786161	-0.880204	-0.022016	0.034211	0.472848
25949	0.424579	0.748013	9.365705	0.076499	-0.008581	0.029710	0.191361	0.102562	-0.788486	-0.880419	-0.023429	0.034872	0.472331
25950	0.285865	0.582086	9.802342	0.169320	-0.013066	0.066497	0.191789	0.096311	-0.789580	-0.880934	-0.026205	0.036809	0.471077
25951	0.542795	1.060824	9.723927	0.112045	-0.003548	0.076710	0.191700	0.089112	-0.789649	-0.881566	-0.028248	0.037760	0.469699
25952	0.598839	1.136890	9.575332	0.056776	-0.013947	0.033094	0.192113	0.085986	-0.791226	-0.881815	-0.029059	0.038635	0.469111
25953	0.586239	1.051526	9.939716	0.046040	-0.013997	0.022420	0.190559	0.085587	-0.791592	-0.881961	-0.029878	0.039152	0.468743
25954	0.752889	1.055326	10.034443	0.065785	0.017455	0.015577	0.190319	0.082600	-0.792388	-0.882061	-0.031155	0.039547	0.468438
25955	0.745439	1.033107	9.827593	0.062339	0.038541	-0.001993	0.191892	0.080146	-0.793077	-0.882006	-0.032756	0.039311	0.468452
25956	0.537133	0.945341	9.693812	0.012289	0.043886	-0.009340	0.195535	0.078768	-0.793530	-0.881927	-0.033357	0.038723	0.468608
25957	0.444647	0.842650	9.693430	0.026589	0.040414	-0.007479	0.195927	0.078087	-0.793029	-0.881843	-0.034332	0.038133	0.468744
25958	0.430706	0.917453	9.740067	0.026582	0.031662	-0.009255	0.195667	0.077816	-0.792514	-0.881743	-0.035070	0.037895	0.468896
25959	0.300918	0.998076	9.821413	-0.000304	0.028158	-0.002360	0.197221	0.078623	-0.793043	-0.881715	-0.035442	0.037285	0.468969
25960	0.272624	1.092180	9.851575	-0.011950	0.017655	-0.002456	0.199032	0.078884	-0.791784	-0.881696	-0.035364	0.036936	0.469038
25961	0.223812	1.024708	9.683010	-0.002106	0.010705	-0.000643	0.197486	0.077535	-0.792801	-0.881673	-0.035541	0.036627	0.469093
25962	0.320252	1.004743	9.691560	0.031931	0.010705	-0.009239	0.198262	0.077802	-0.792553	-0.881553	-0.036176	0.036807	0.469256
25963	0.325126	1.007447	9.802088	0.024709	0.008903	0.001272	0.198522	0.077665	-0.792430	-0.881526	-0.036801	0.036794	0.469258
25964	0.286605	1.024451	9.759361	-0.030718	0.014176	-0.006146	0.198395	0.077258	-0.792432	-0.881484	-0.036362	0.036328	0.469409
25965	0.315581	1.024269	9.773527	-0.021786	0.015908	-0.002559	0.198252	0.078752	-0.791131	-0.881460	-0.036230	0.035762	0.469507
25966	0.392596	0.985554	9.892569	-0.009178	0.008920	-0.026318	0.199295	0.079019	-0.792813	-0.881208	-0.036137	0.035576	0.470000
25967	0.405918	0.826382	9.780086	-0.053899	0.021175	-0.023990	0.198506	0.080926	-0.792911	-0.881010	-0.035488	0.034613	0.470493
25968	0.545803	0.805916	9.735389	-0.086172	0.017603	-0.010185	0.198492	0.083099	-0.792376	-0.880969	-0.034107	0.033561	0.470748
25969	0.497587	0.813743	9.812792	-0.071850	0.017612	-0.013590	0.200035	0.084992	-0.791611	-0.880876	-0.033076	0.032520	0.471069
25970	0.413693	0.900847	9.771262	-0.028878	0.031655	-0.013182	0.199500	0.087440	-0.790809	-0.880775	-0.032839	0.031758	0.471327
25971	0.353313	0.898870	9.757342	0.001525	0.017683	-0.012993	0.200265	0.089066	-0.789521	-0.880638	-0.033092	0.031422	0.471587
25972	0.281597	0.998153	9.797550	-0.000287	-0.003302	-0.014804	0.200007	0.088795	-0.789519	-0.880481	-0.033030	0.031544	0.471877
25973	0.435608	1.259460	9.919376	-0.001979	0.003672	-0.035935	0.199238	0.087441	-0.790035	-0.880120	-0.033109	0.031426	0.472551
25974	0.556842	0.998287	9.756729	0.012464	0.011607	-0.058797	0.198833	0.089616	-0.789237	-0.879547	-0.033440	0.031377	0.473597
25975	0.459331	0.869092	9.727249	0.014248	0.025632	-0.053443	0.200530	0.088249	-0.789789	-0.879022	-0.034011	0.031036	0.474552
25976	0.355873	0.920392	9.723926	0.006221	0.040537	-0.054287	0.199754	0.087438	-0.789272	-0.878513	-0.034504	0.030422	0.475499
25977	0.295209	0.875436	9.810440	0.008948	0.033571	-0.068384	0.200262	0.088929	-0.788495	-0.877852	-0.035057	0.029891	0.476712
25978	0.139566	0.718071	9.858034	0.005363	0.021369	-0.072847	0.201291	0.090146	-0.787728	-0.877151	-0.035363	0.029592	0.477996
25979	0.130115	0.747005	9.858448	-0.041260	0.018685	-0.052039	0.201284	0.091912	-0.788481	-0.876669	-0.034871	0.028851	0.478961
25980	0.203242	0.844920	9.820495	-0.043114	0.012511	-0.037978	0.200244	0.091782	-0.787697	-0.876328	-0.034222	0.028268	0.479666
25981	0.188779	0.851910	9.710161	-0.003795	0.005522	-0.026253	0.199964	0.094772	-0.786893	-0.876058	-0.034240	0.028139	0.480165
25982	0.230449	0.938238	9.734824	0.035523	0.010734	-0.013607	0.201140	0.093135	-0.786542	-0.875895	-0.034938	0.028358	0.480399
25983	0.208518	0.909608	9.753909	0.062350	0.017733	-0.008980	0.201289	0.090418	-0.787726	-0.875751	-0.036221	0.028671	0.480548
