# Supplementary material for: Identification of Haptic Based Guiding Using Hard Reins
Source: PLoS One. 2015 Jul 22;10(7):e0132020. doi: 10.1371/journal.pone.0132020 (PMC4511788; doi:10.1371/journal.pone.0132020)
Supplement: S2 File — (ZIP) [file pone.0132020.s002.zip › MotionData2/Subject11/T19/gc19.txt]

// Start Time: 0
// Sample rate: 25.0Hz
// Scenario: 4.0
// Firmware Version: 2.6.1
Counter	Acc_X	Acc_Y	Acc_Z	Gyr_X	Gyr_Y	Gyr_Z	Mag_X	Mag_Y	Mag_Z	Quat_w	Quat_x	Quat_y	Quat_z
25230	7.602973	1.149166	-6.199254	0.011274	-0.018455	-0.014353	-0.681662	-0.243667	0.263954	-0.422093	-0.342284	0.833121	-0.102900
25231	7.704375	1.074919	-6.140741	0.019251	-0.008605	-0.025352	-0.684129	-0.245156	0.263609	-0.421734	-0.342773	0.833091	-0.102992
25232	7.690363	1.201055	-6.136980	-0.018814	-0.009138	-0.045594	-0.680806	-0.245537	0.264660	-0.421764	-0.343304	0.832955	-0.102191
25233	7.509979	1.167645	-6.082155	-0.073599	-0.020162	-0.075090	-0.678433	-0.248077	0.264207	-0.421955	-0.343863	0.832866	-0.100232
25234	7.564220	1.169304	-6.233897	-0.108409	-0.038218	-0.109989	-0.679626	-0.252629	0.262973	-0.422243	-0.344765	0.832707	-0.097195
25235	7.495450	1.074528	-6.362349	-0.121115	-0.029314	-0.073360	-0.678896	-0.254690	0.264774	-0.422596	-0.344909	0.832791	-0.094394
25236	7.564588	1.217435	-6.207033	-0.091431	-0.010020	-0.058608	-0.675577	-0.256872	0.262399	-0.423130	-0.345041	0.832703	-0.092267
25237	7.536184	1.187487	-6.128889	-0.079454	-0.017880	-0.020043	-0.675268	-0.258887	0.263379	-0.423284	-0.344623	0.832971	-0.090693
25238	7.606440	1.230213	-6.097428	-0.058108	-0.025831	-0.041986	-0.675826	-0.259753	0.261120	-0.423291	-0.344787	0.833066	-0.089151
25239	7.507192	1.363414	-6.213595	-0.051423	0.000121	0.001108	-0.675534	-0.260889	0.261325	-0.423516	-0.344219	0.833272	-0.088349
25240	7.470787	1.359259	-6.246070	-0.071709	-0.015201	-0.003505	-0.675241	-0.262292	0.261236	-0.423723	-0.343608	0.833563	-0.086980
25241	7.498250	1.469567	-6.169100	-0.061665	0.001219	0.029548	-0.676913	-0.261649	0.260048	-0.423986	-0.342479	0.833970	-0.086249
25242	7.537459	1.502279	-6.097906	-0.040176	0.002192	0.012171	-0.676079	-0.262480	0.259575	-0.424237	-0.341841	0.834164	-0.085658
25243	7.550039	1.471997	-6.016467	-0.007550	0.004640	0.000303	-0.678433	-0.261873	0.259357	-0.424245	-0.341654	0.834243	-0.085600
25244	7.566809	1.467168	-6.026784	-0.013081	0.006610	-0.001544	-0.676511	-0.262108	0.257805	-0.424408	-0.341466	0.834260	-0.085374
25245	7.492508	1.473655	-6.289605	-0.002121	0.030743	-0.005255	-0.678432	-0.262919	0.257774	-0.424827	-0.341375	0.834068	-0.085533
25246	7.479331	1.495906	-6.134413	0.016257	0.029533	-0.001541	-0.677608	-0.262778	0.257498	-0.425172	-0.341399	0.833839	-0.085954
25247	7.551503	1.424861	-6.118255	0.004342	0.036134	-0.003406	-0.678016	-0.263845	0.256470	-0.425636	-0.341323	0.833601	-0.086268
25248	7.471870	1.481733	-6.158375	0.007450	0.028797	0.011284	-0.678586	-0.262691	0.255993	-0.426007	-0.341059	0.833480	-0.086645
25249	7.682764	1.524337	-6.011428	0.038588	0.027703	0.013240	-0.679581	-0.261985	0.253282	-0.426074	-0.341014	0.833364	-0.087609
25250	7.623702	1.373278	-6.106801	0.016079	0.029074	-0.008869	-0.679042	-0.260880	0.253483	-0.426425	-0.341156	0.833089	-0.087960
25251	7.600048	1.423893	-6.071778	0.021066	0.026458	-0.027202	-0.680967	-0.260885	0.254191	-0.426666	-0.341637	0.832735	-0.088278
25252	7.600028	1.389787	-6.059925	0.041593	0.010685	-0.010626	-0.682770	-0.261059	0.252540	-0.426540	-0.342058	0.832559	-0.088912
25253	7.618982	1.346313	-6.082651	0.048757	0.003632	-0.016110	-0.680406	-0.261206	0.254857	-0.426195	-0.342629	0.832424	-0.089631
25254	7.625876	1.359041	-6.131124	0.048691	-0.003618	-0.017932	-0.680395	-0.262312	0.254513	-0.425794	-0.343260	0.832305	-0.090225
25255	7.594940	1.370782	-6.086422	0.054116	0.011304	-0.021619	-0.680131	-0.261077	0.255001	-0.425553	-0.343954	0.832053	-0.091039
25256	7.529876	1.417600	-6.107834	0.047177	0.010442	-0.006957	-0.680540	-0.261357	0.255126	-0.425376	-0.344361	0.831892	-0.091797
25257	7.614482	1.401880	-6.065217	0.060034	0.010308	-0.005079	-0.680387	-0.263265	0.253902	-0.425050	-0.344832	0.831748	-0.092839
25258	7.633543	1.333835	-6.063958	0.049105	0.025073	-0.005131	-0.680400	-0.261632	0.254969	-0.425099	-0.345198	0.831469	-0.093745
25259	7.560006	1.378005	-6.244453	0.054543	0.022407	-0.006966	-0.680668	-0.263361	0.253070	-0.425016	-0.345632	0.831216	-0.094760
25260	7.537098	1.405365	-6.103354	0.047362	0.034107	-0.002407	-0.682345	-0.261524	0.253336	-0.425221	-0.345919	0.830882	-0.095722
25261	7.603956	1.286448	-6.130778	0.033024	0.039088	0.007645	-0.681649	-0.261568	0.254018	-0.425536	-0.345896	0.830627	-0.096615
25262	7.683256	1.298441	-6.162643	0.076820	0.011468	0.005958	-0.682620	-0.261001	0.254200	-0.425144	-0.346339	0.830483	-0.097982
25263	7.618223	1.264729	-6.145942	0.062122	0.024603	0.002218	-0.682928	-0.258732	0.253789	-0.425027	-0.346680	0.830254	-0.099210
25264	7.596001	1.236560	-6.203253	0.050874	0.011373	-0.006970	-0.681816	-0.259061	0.254449	-0.424837	-0.347116	0.830071	-0.100034
25265	7.618025	1.306533	-6.189131	0.034677	0.026530	0.002167	-0.683184	-0.259626	0.254980	-0.424940	-0.347222	0.829879	-0.100816
25266	7.590253	1.297426	-6.038427	0.023674	0.039540	0.000287	-0.683669	-0.255304	0.252761	-0.425392	-0.347246	0.829561	-0.101444
25267	7.633344	1.229321	-6.045312	0.010387	0.019394	-0.016225	-0.684337	-0.257499	0.251943	-0.425585	-0.347465	0.829349	-0.101614
25268	7.633596	1.282529	-6.035315	0.034299	0.014393	-0.010656	-0.682809	-0.257715	0.253021	-0.425567	-0.347817	0.829145	-0.102153
25269	7.695590	1.273465	-6.114969	0.022898	0.017268	-0.027189	-0.683375	-0.256840	0.252527	-0.425663	-0.348329	0.828847	-0.102419
25270	7.690731	1.283325	-6.124383	0.019204	0.004390	-0.027176	-0.684774	-0.256448	0.250630	-0.425619	-0.348841	0.828645	-0.102495
25271	7.608418	1.269967	-6.169691	0.011276	-0.007180	-0.049217	-0.683370	-0.258173	0.251064	-0.425435	-0.349672	0.828426	-0.102206
25272	7.559621	1.217727	-6.226165	-0.004988	0.001689	-0.042861	-0.683627	-0.258795	0.252410	-0.425546	-0.350246	0.828184	-0.101730
25273	7.535506	1.164286	-6.206292	-0.024501	0.020740	-0.021839	-0.683187	-0.260253	0.253422	-0.426011	-0.350263	0.827994	-0.101275
25274	7.535583	1.288522	-6.248953	-0.044078	-0.004550	0.002040	-0.682372	-0.260452	0.251468	-0.426201	-0.349774	0.828198	-0.100491
25275	7.706651	1.363575	-5.969901	-0.023502	0.048031	0.014901	-0.682917	-0.261524	0.250578	-0.427038	-0.349138	0.828029	-0.100551
25276	7.636831	1.361543	-5.962474	-0.040260	0.039459	0.004773	-0.684311	-0.261677	0.248372	-0.427923	-0.348545	0.827868	-0.100161
25277	7.691577	1.379391	-6.056171	-0.012925	0.032251	0.001180	-0.684571	-0.262286	0.249442	-0.428457	-0.348259	0.827712	-0.100164
25278	7.667329	1.331059	-6.055579	0.018087	0.002748	0.000357	-0.685023	-0.261408	0.245908	-0.428337	-0.348311	0.827718	-0.100446
25279	7.555890	1.318283	-6.128773	0.019642	0.007065	-0.010687	-0.684336	-0.260365	0.247347	-0.428248	-0.348554	0.827630	-0.100706
25280	7.682655	1.334313	-5.945045	0.023843	0.015068	0.009532	-0.686134	-0.260566	0.246246	-0.428273	-0.348479	0.827583	-0.101247
25281	7.675021	1.313127	-5.988366	0.017643	0.016494	0.016851	-0.685036	-0.260162	0.246260	-0.428304	-0.348229	0.827607	-0.101776
25282	7.696268	1.296666	-6.037566	-0.002095	0.017760	-0.003376	-0.685045	-0.260109	0.245158	-0.428580	-0.348140	0.827499	-0.101796
25283	7.715515	1.284384	-6.035951	0.010846	-0.006647	0.004032	-0.686295	-0.258871	0.246075	-0.428305	-0.348091	0.827645	-0.101939
25284	7.657753	1.235915	-6.007543	0.010383	-0.018569	-0.012487	-0.687376	-0.261067	0.245398	-0.427911	-0.348333	0.827760	-0.101834
25285	7.618967	1.285375	-6.058899	0.020111	-0.018066	0.009551	-0.686696	-0.259718	0.246303	-0.427371	-0.348295	0.828022	-0.102098
25286	7.626703	1.252733	-5.979709	0.019012	-0.013951	0.002201	-0.687385	-0.259454	0.246878	-0.426964	-0.348358	0.828181	-0.102294
25287	7.653240	1.315889	-6.002023	0.032791	-0.008569	0.004070	-0.686554	-0.259746	0.246853	-0.426507	-0.348500	0.828296	-0.102786
25288	7.634182	1.266873	-5.953332	0.008078	0.004493	0.002155	-0.687270	-0.257891	0.246420	-0.426482	-0.348431	0.828320	-0.102928
25289	7.618939	1.322003	-6.077978	-0.001826	0.009729	0.007635	-0.686452	-0.257850	0.245309	-0.426565	-0.348183	0.828373	-0.103001
25290	7.588099	1.272610	-5.995040	0.023617	0.017440	0.000319	-0.686993	-0.258682	0.245264	-0.426650	-0.348252	0.828241	-0.103476
25291	7.713071	1.262514	-6.031172	0.020447	0.016388	0.018691	-0.687960	-0.258921	0.244706	-0.426668	-0.347997	0.828266	-0.104057
25292	7.642860	1.205078	-6.050656	0.024931	0.018651	-0.019868	-0.687839	-0.257524	0.244790	-0.426805	-0.348407	0.827981	-0.104389
25293	7.691672	1.228029	-5.979884	0.019907	0.013896	-0.001502	-0.687139	-0.257594	0.246022	-0.426830	-0.348486	0.827887	-0.104772
25294	7.656839	1.254583	-6.132963	0.000952	0.017098	0.007624	-0.686878	-0.257252	0.244659	-0.427051	-0.348241	0.827856	-0.104931
25295	7.677222	1.262262	-5.993610	0.015973	0.003404	-0.010667	-0.686884	-0.257998	0.242679	-0.426949	-0.348461	0.827795	-0.105095
25296	7.638375	1.248425	-6.026056	0.004887	-0.001874	-0.014362	-0.689081	-0.258019	0.243804	-0.426875	-0.348651	0.827765	-0.104998
25297	7.749361	1.237609	-6.001297	0.004420	0.004760	-0.032701	-0.687396	-0.260561	0.243633	-0.426926	-0.349134	0.827562	-0.104790
25298	7.730299	1.198356	-5.957372	0.021183	-0.013552	-0.019803	-0.687418	-0.258223	0.244605	-0.426556	-0.349579	0.827559	-0.104836
25299	7.595018	1.326749	-6.057734	0.019829	0.006630	-0.003333	-0.686289	-0.260078	0.244896	-0.426470	-0.349704	0.827511	-0.105145
25300	7.680600	1.123306	-6.120217	-0.035714	0.004658	-0.029147	-0.687137	-0.258906	0.244146	-0.426819	-0.349779	0.827407	-0.104296
25301	7.828244	1.079626	-6.014936	-0.043357	-0.008457	-0.040124	-0.688080	-0.261231	0.243184	-0.427004	-0.350001	0.827361	-0.103150
25302	7.939585	1.110324	-5.651833	-0.063929	-0.056549	-0.051057	-0.686671	-0.263376	0.243592	-0.426581	-0.350323	0.827682	-0.101218
25303	7.587615	1.419775	-6.119638	-0.042709	-0.108723	-0.072995	-0.684280	-0.265235	0.246496	-0.425176	-0.351293	0.828250	-0.099104
25304	7.258148	1.669792	-6.146744	0.043855	-0.047645	-0.021571	-0.682053	-0.266167	0.247662	-0.424082	-0.352025	0.828479	-0.099271
25305	7.401282	1.451782	-6.238038	0.067027	-0.003814	-0.016098	-0.684123	-0.265350	0.248836	-0.423518	-0.352786	0.828336	-0.100173
25306	7.526595	1.504495	-6.256869	0.073970	0.015127	0.037141	-0.682195	-0.264845	0.249402	-0.423133	-0.352674	0.828384	-0.101778
25307	7.579394	1.436197	-6.254459	0.084823	0.019114	0.031650	-0.682208	-0.263726	0.249470	-0.422722	-0.352753	0.828344	-0.103527
25308	7.536464	1.316246	-6.147379	0.064078	0.020573	0.007724	-0.683872	-0.262869	0.249676	-0.422556	-0.353030	0.828156	-0.104756
25309	7.710450	1.350693	-6.095702	0.076643	0.032212	-0.002317	-0.684164	-0.260952	0.250763	-0.422490	-0.353575	0.827778	-0.106170
25310	7.604423	1.302702	-6.077561	0.060586	0.010947	0.015089	-0.683908	-0.260064	0.249710	-0.422172	-0.353718	0.827728	-0.107334
25311	7.623469	1.207857	-6.066817	0.054789	-0.000348	0.004073	-0.684173	-0.259993	0.251236	-0.421709	-0.354041	0.827712	-0.108208
25312	7.632765	1.196194	-6.105879	0.054724	-0.008519	0.002250	-0.686382	-0.258907	0.252705	-0.421137	-0.354388	0.827747	-0.109029
25313	7.612633	1.190515	-6.213835	0.047551	-0.011581	0.007737	-0.684583	-0.258840	0.253659	-0.420530	-0.354613	0.827866	-0.109734
25314	7.625188	1.152959	-6.132442	0.041007	-0.012390	0.037087	-0.684465	-0.256644	0.254621	-0.419914	-0.354279	0.828208	-0.110594
25315	7.589247	1.187009	-6.121216	0.023842	-0.016345	0.011366	-0.683932	-0.255506	0.254133	-0.419389	-0.354255	0.828443	-0.110902
25316	7.589611	1.205882	-6.082469	0.045316	-0.034994	0.029794	-0.684613	-0.255023	0.255965	-0.418383	-0.354123	0.828912	-0.111610
25317	7.633562	1.148465	-5.983059	0.035382	0.013828	0.029700	-0.685060	-0.252225	0.256278	-0.418241	-0.353824	0.828995	-0.112476
25318	7.573640	1.189126	-6.270344	-0.005096	-0.002172	0.022290	-0.685315	-0.252733	0.258184	-0.418152	-0.353322	0.829248	-0.112519
25319	7.520502	1.116575	-6.256755	0.005949	0.019878	0.022253	-0.686185	-0.250137	0.256969	-0.418331	-0.352889	0.829294	-0.112870
25320	7.593296	1.159057	-6.208487	0.024521	0.016418	0.033330	-0.687290	-0.249847	0.257135	-0.418316	-0.352406	0.829404	-0.113626
25321	7.628016	1.188789	-6.093676	0.052972	-0.006839	0.004995	-0.686919	-0.247009	0.256338	-0.417761	-0.352715	0.829443	-0.114419
25322	7.644953	1.312915	-6.136968	0.056370	0.001124	-0.005082	-0.686335	-0.248762	0.257607	-0.417355	-0.353170	0.829336	-0.115274
25323	7.845235	1.501171	-6.177038	0.052091	0.020836	0.005046	-0.686622	-0.247266	0.258668	-0.417272	-0.353413	0.829140	-0.116231
25324	7.632589	1.137973	-6.103837	-0.004781	0.045260	0.029565	-0.688014	-0.246779	0.257744	-0.417949	-0.352679	0.829050	-0.116673
25325	7.465057	1.088436	-5.938512	-0.059376	0.068764	0.038557	-0.689029	-0.244661	0.254843	-0.419373	-0.351324	0.828945	-0.116396
25326	7.515829	1.417666	-5.745071	-0.068243	0.100924	0.117472	-0.690010	-0.244814	0.252494	-0.421211	-0.348471	0.829145	-0.116914
25327	7.815494	1.277391	-5.568827	-0.116379	0.135318	0.161415	-0.693685	-0.239825	0.249103	-0.423861	-0.344437	0.829442	-0.117178
25328	7.772856	1.425468	-5.556506	-0.189897	0.149069	0.150286	-0.696408	-0.238047	0.244202	-0.427246	-0.339868	0.829717	-0.116276
25329	7.905519	1.221176	-5.760821	-0.188779	0.150395	0.190649	-0.698992	-0.234041	0.237562	-0.430571	-0.334681	0.830190	-0.115677
25330	7.770644	1.268387	-5.774789	-0.170851	0.172936	0.243845	-0.702682	-0.229232	0.232086	-0.433974	-0.328634	0.830783	-0.116041
25331	7.698050	1.269448	-5.815537	-0.213774	0.235645	0.274841	-0.708923	-0.220996	0.223251	-0.438643	-0.321607	0.831046	-0.116291
25332	7.607468	0.878214	-5.524910	-0.284737	0.318336	0.280000	-0.715134	-0.217092	0.211111	-0.445059	-0.313533	0.830763	-0.115978
25333	7.742003	0.307290	-5.333223	-0.314279	0.378035	0.330254	-0.718217	-0.209336	0.199591	-0.452516	-0.304293	0.830175	-0.115954
25334	8.432981	-0.067028	-4.910012	-0.239916	0.391907	0.404773	-0.725153	-0.199316	0.186661	-0.459471	-0.294344	0.829659	-0.117955
25335	9.835196	-0.354961	-4.790443	-0.206922	0.185685	0.253115	-0.729479	-0.190878	0.175888	-0.463201	-0.287691	0.829923	-0.117927
25336	9.751134	-0.116519	-5.167302	-0.193098	0.138397	0.227534	-0.732912	-0.185435	0.168792	-0.466022	-0.281673	0.830458	-0.117574
25337	8.756068	-0.035593	-4.892908	-0.284776	-0.023438	-0.038681	-0.734883	-0.184395	0.165282	-0.467387	-0.279570	0.831117	-0.112405
25338	8.470757	-0.192078	-4.646599	-0.216059	-0.088133	-0.132118	-0.733475	-0.187180	0.164408	-0.467378	-0.279828	0.831743	-0.107040
25339	8.293595	-0.017883	-4.885161	-0.062269	-0.083063	-0.163041	-0.731990	-0.194054	0.166875	-0.466771	-0.281959	0.831734	-0.104129
25340	8.244592	-0.103903	-4.953922	-0.037634	-0.115362	-0.162969	-0.730264	-0.198262	0.169227	-0.465356	-0.284460	0.832025	-0.101295
25341	8.260811	-0.079186	-5.357657	-0.002114	-0.071272	-0.208854	-0.727661	-0.205885	0.172329	-0.464679	-0.287855	0.831502	-0.099080
25342	7.846871	0.181441	-5.408100	0.017603	-0.048557	-0.190550	-0.725643	-0.212922	0.172157	-0.464101	-0.291189	0.830876	-0.097288
25343	7.885997	0.177719	-5.332309	0.079287	0.139289	-0.194389	-0.724504	-0.216003	0.171681	-0.466388	-0.294662	0.828305	-0.097816
25344	8.592857	0.660574	-5.727488	-0.042994	0.347410	-0.202077	-0.723378	-0.223430	0.162375	-0.472734	-0.296827	0.823992	-0.097229
25345	7.726175	1.865640	-4.909626	-0.191650	0.394867	-0.145518	-0.723951	-0.230314	0.148144	-0.480699	-0.296421	0.819754	-0.095217
25346	8.073078	2.169436	-4.423144	-0.428464	0.408501	-0.208254	-0.724226	-0.238108	0.135236	-0.490253	-0.294822	0.815406	-0.088573
25347	9.210485	1.818529	-4.888050	-0.370746	0.358097	-0.132609	-0.724311	-0.246512	0.116537	-0.498565	-0.292499	0.811732	-0.083478
25348	9.396852	2.072865	-5.506750	-0.317514	0.221042	-0.181772	-0.723358	-0.251653	0.106402	-0.504256	-0.291807	0.809028	-0.077769
25349	9.196134	2.975048	-5.053849	-0.187231	0.091572	-0.148157	-0.722381	-0.256673	0.099591	-0.507130	-0.291996	0.807528	-0.073869
25350	8.121603	2.832103	-4.678931	-0.214990	-0.002390	-0.150146	-0.720133	-0.261750	0.096496	-0.508523	-0.292140	0.807045	-0.068827
25351	7.768731	2.681827	-4.137850	-0.223650	0.028063	-0.168649	-0.721456	-0.269467	0.091063	-0.510582	-0.292408	0.806069	-0.063685
25352	8.260095	2.646201	-4.451074	-0.111515	0.006177	-0.113248	-0.720037	-0.274392	0.087985	-0.511438	-0.292982	0.805546	-0.060733
25353	8.414577	2.778734	-4.470476	-0.229908	-0.127625	-0.148078	-0.716675	-0.278379	0.088124	-0.510978	-0.293053	0.806241	-0.054738
25354	8.356122	2.809511	-4.564686	-0.303871	-0.204296	-0.031578	-0.716592	-0.282763	0.091725	-0.509448	-0.290569	0.808518	-0.048284
25355	7.944842	2.864834	-4.495820	-0.358560	-0.177791	0.112253	-0.716035	-0.282024	0.093699	-0.508608	-0.285172	0.811287	-0.042523
25356	7.888715	2.862277	-4.276395	-0.340557	-0.148460	0.237025	-0.718551	-0.278415	0.095325	-0.507882	-0.277878	0.814466	-0.038530
25357	8.114969	3.051273	-4.385050	-0.316652	-0.121422	0.308678	-0.721960	-0.270517	0.095563	-0.507490	-0.269648	0.817599	-0.035714
25358	8.226439	2.893291	-4.235693	-0.294685	-0.141843	0.310592	-0.723975	-0.263372	0.096433	-0.506479	-0.261558	0.820952	-0.033246
25359	7.952540	2.918000	-4.128799	-0.265822	-0.033564	0.282863	-0.726663	-0.254039	0.096707	-0.507216	-0.254187	0.822882	-0.031411
25360	7.947207	2.887231	-4.181928	-0.264051	0.102291	0.335860	-0.730896	-0.247703	0.094646	-0.509971	-0.245803	0.823742	-0.030961
25361	8.268442	2.501780	-4.536954	-0.203928	0.212548	0.415626	-0.736079	-0.235315	0.086609	-0.514299	-0.236704	0.823650	-0.032692
25362	8.079404	1.897157	-4.734265	-0.088677	0.258130	0.510140	-0.742127	-0.219709	0.079053	-0.518562	-0.227090	0.823471	-0.037663
25363	7.941095	1.325000	-4.307798	0.038402	0.287001	0.605657	-0.747776	-0.203631	0.070279	-0.522703	-0.217249	0.823101	-0.045702
25364	9.011806	1.141208	-4.725756	0.049325	0.331952	0.596624	-0.753348	-0.184084	0.059367	-0.527317	-0.207507	0.822159	-0.054155
25365	9.994809	0.389088	-5.028223	0.026294	0.162741	0.567570	-0.760254	-0.165429	0.052834	-0.529310	-0.198210	0.822683	-0.061126
25366	9.991838	0.443058	-5.433465	-0.074868	0.133673	0.411426	-0.765213	-0.145855	0.049932	-0.531241	-0.190331	0.823023	-0.064725
25367	9.653439	0.245639	-5.180608	-0.156627	-0.034873	0.415106	-0.765917	-0.134042	0.049555	-0.530748	-0.181798	0.825138	-0.066353
25368	8.886981	-0.242779	-4.701130	-0.134285	0.011498	0.389148	-0.768953	-0.123440	0.048849	-0.530846	-0.173823	0.826635	-0.068281
25369	8.347620	-0.321078	-4.005299	-0.145421	-0.137982	0.330530	-0.771012	-0.111487	0.051809	-0.528627	-0.166887	0.829431	-0.068900
25370	7.992450	-0.077829	-4.236755	-0.131221	-0.066335	0.238640	-0.773005	-0.104342	0.055580	-0.527580	-0.161513	0.831151	-0.068991
25371	8.477294	-0.067343	-4.187092	-0.129447	-0.132056	0.106760	-0.775161	-0.099094	0.060656	-0.525658	-0.158424	0.833079	-0.067570
25372	8.370636	-0.102037	-4.255778	-0.096262	-0.163775	0.049954	-0.775009	-0.096449	0.066897	-0.523116	-0.156677	0.835137	-0.065937
25373	8.394847	-0.100655	-4.551294	-0.010332	-0.138871	-0.093981	-0.774969	-0.097981	0.069566	-0.520941	-0.158174	0.836333	-0.064409
25374	8.768310	-0.279595	-4.783767	-0.007674	-0.084559	-0.138978	-0.774347	-0.101000	0.073798	-0.519680	-0.160409	0.836834	-0.062532
25375	8.815380	-0.376210	-5.196692	0.012508	-0.045915	-0.107822	-0.772371	-0.103627	0.075277	-0.518969	-0.162228	0.836995	-0.061583
25376	8.377131	-0.177084	-4.628407	0.075483	-0.057178	-0.109562	-0.772297	-0.108350	0.077199	-0.517852	-0.164811	0.837188	-0.061499
25377	7.840406	-0.032122	-4.307945	0.080451	-0.007689	-0.201473	-0.773607	-0.112760	0.078877	-0.517652	-0.168833	0.836556	-0.060878
25378	7.902920	-0.183537	-4.260556	0.194714	0.124379	-0.322591	-0.770087	-0.119595	0.076906	-0.519406	-0.175982	0.833969	-0.061186
25379	8.587764	-0.215178	-4.791086	0.209246	0.195252	-0.335393	-0.769436	-0.129539	0.073390	-0.522256	-0.183285	0.830544	-0.062065
25380	8.907351	0.087114	-4.718957	0.184475	0.108178	-0.292970	-0.768796	-0.139943	0.067774	-0.523681	-0.189839	0.828143	-0.062441
25381	9.587460	0.445543	-5.403738	0.249251	0.289473	-0.214033	-0.764260	-0.152670	0.062532	-0.527701	-0.195392	0.824042	-0.065639
25382	9.310225	1.297123	-5.474758	0.087414	0.234486	-0.304105	-0.763713	-0.157331	0.054227	-0.531561	-0.200915	0.820293	-0.064763
25383	8.421461	2.181814	-4.262111	-0.309215	0.169076	-0.273588	-0.762418	-0.165327	0.047923	-0.535817	-0.201695	0.817863	-0.057610
25384	8.565136	1.937793	-4.583013	-0.345129	0.102593	-0.174473	-0.761121	-0.172816	0.042755	-0.539027	-0.200625	0.816487	-0.050484
25385	8.704206	1.510531	-4.798681	-0.229805	-0.073720	0.015007	-0.762807	-0.173266	0.038044	-0.538605	-0.197811	0.817676	-0.046704
25386	8.269474	1.926504	-4.489924	-0.110093	-0.182848	0.093392	-0.763060	-0.174041	0.039658	-0.535914	-0.195164	0.820163	-0.045163
25387	8.533246	1.526200	-4.792186	-0.099290	-0.220108	0.225586	-0.763807	-0.166940	0.043968	-0.532329	-0.190458	0.823597	-0.045158
25388	8.368486	1.884345	-5.372931	-0.176612	-0.274384	0.213598	-0.765350	-0.160399	0.051429	-0.528229	-0.185197	0.827519	-0.043452
25389	8.123963	1.927835	-5.233100	-0.166684	-0.387403	0.255047	-0.765623	-0.154955	0.060885	-0.521993	-0.179450	0.832803	-0.041954
25390	7.906268	2.282038	-5.493123	-0.237475	-0.288139	0.198780	-0.766171	-0.150034	0.069620	-0.517814	-0.173795	0.836745	-0.039016
25391	7.515388	1.938157	-6.041010	-0.227376	-0.179026	0.220487	-0.767032	-0.143070	0.076825	-0.515164	-0.167848	0.839690	-0.036788
25392	7.717605	1.495615	-5.875167	-0.216996	-0.135172	0.225918	-0.766801	-0.138389	0.078629	-0.513398	-0.161813	0.842030	-0.034995
25393	7.273798	0.843625	-5.662385	-0.205211	-0.022773	0.345764	-0.769278	-0.128234	0.078305	-0.513100	-0.153876	0.843701	-0.034905
25394	7.349703	1.070879	-5.291844	-0.139960	0.100098	0.381547	-0.771479	-0.119635	0.075258	-0.514888	-0.145827	0.843964	-0.036745
25395	7.718609	1.036752	-4.931547	-0.075050	-0.054850	0.430640	-0.773881	-0.105211	0.073675	-0.513496	-0.137815	0.846026	-0.039619
25396	7.845673	1.109429	-5.353605	-0.038978	-0.080096	0.343608	-0.774294	-0.093226	0.075516	-0.511914	-0.131559	0.847851	-0.042245
25397	7.872293	1.094804	-6.262705	0.004674	-0.149774	0.338274	-0.775091	-0.083753	0.077208	-0.508664	-0.126010	0.850493	-0.045220
25398	7.938466	0.691765	-6.258147	0.012416	-0.196909	0.356663	-0.775047	-0.073853	0.081405	-0.504893	-0.120144	0.853400	-0.048542
25399	7.604550	0.572253	-6.391336	0.118229	-0.220095	0.415534	-0.775981	-0.061652	0.087687	-0.499961	-0.114481	0.856746	-0.054024
25400	7.818011	0.303496	-6.712593	0.195729	-0.119632	0.566000	-0.776302	-0.045118	0.091188	-0.496762	-0.106764	0.859007	-0.062739
25401	8.455012	0.303297	-7.212151	0.399073	-0.118654	0.573861	-0.774183	-0.025768	0.093732	-0.492565	-0.101039	0.861147	-0.074804
25402	8.815639	-0.386696	-6.399400	0.574818	-0.191082	0.513750	-0.775740	-0.007556	0.100663	-0.487228	-0.098031	0.863143	-0.089348
25403	10.729459	-0.984531	-6.042583	0.680439	-0.170770	0.420666	-0.772858	0.007846	0.106276	-0.481592	-0.097696	0.864626	-0.104627
25404	9.470168	-1.574837	-4.760493	0.477176	-0.218536	0.142901	-0.772382	0.017641	0.112535	-0.476496	-0.100178	0.866005	-0.113800
25405	8.400738	-2.151029	-3.545783	0.434609	-0.237208	-0.011600	-0.770975	0.019275	0.118979	-0.471044	-0.105005	0.867494	-0.120606
25406	9.077015	-1.353576	-4.599456	0.377378	-0.045545	-0.255844	-0.772676	0.014739	0.123416	-0.470001	-0.113012	0.866486	-0.124620
25407	8.044886	-0.722763	-4.986609	0.388697	0.029091	-0.524009	-0.771417	0.001989	0.122625	-0.470456	-0.125608	0.864248	-0.126373
25408	7.950036	-1.005189	-4.670964	0.406653	0.095895	-0.751697	-0.770227	-0.016623	0.121200	-0.472865	-0.142071	0.860352	-0.126528
25409	7.260193	-1.128191	-4.718421	0.526991	0.129520	-0.737009	-0.771075	-0.038889	0.117637	-0.474962	-0.159317	0.855813	-0.128893
25410	7.203748	-1.365661	-5.060777	0.576058	0.080913	-0.850678	-0.768560	-0.062295	0.119223	-0.476549	-0.179012	0.850721	-0.130878
25411	7.317293	-1.626176	-5.221275	0.677379	0.044030	-0.822918	-0.763782	-0.091379	0.118507	-0.476480	-0.199212	0.845662	-0.134676
25412	7.455927	-1.513054	-5.411670	0.789092	0.051352	-0.888733	-0.758209	-0.115609	0.121673	-0.476412	-0.221474	0.839325	-0.139692
25413	7.218988	-1.489068	-4.907596	0.828703	-0.012324	-0.905103	-0.754443	-0.138047	0.126071	-0.474464	-0.244390	0.833155	-0.144950
25414	7.769973	-1.567946	-5.281289	0.918358	-0.067902	-0.901072	-0.747883	-0.162158	0.132275	-0.471251	-0.268140	0.826520	-0.151291
25415	7.350156	-1.478579	-5.395415	1.020939	-0.094489	-0.893570	-0.739511	-0.185621	0.141956	-0.466269	-0.292533	0.819530	-0.159337
25416	8.118752	-1.106482	-4.619975	1.082972	-0.187442	-0.817803	-0.731936	-0.211717	0.151208	-0.459249	-0.316431	0.812802	-0.168271
25417	8.441242	-1.366638	-4.556451	1.243516	-0.111192	-0.775373	-0.722508	-0.228165	0.166421	-0.451548	-0.340453	0.804669	-0.180841
25418	10.136774	-1.302245	-5.906577	1.432640	-0.010671	-0.763810	-0.716288	-0.233676	0.176943	-0.444106	-0.365448	0.794035	-0.196788
25419	12.745391	1.716957	-8.203742	1.751938	0.383424	-0.549931	-0.710223	-0.247557	0.189442	-0.438850	-0.387720	0.779434	-0.222635
25420	8.485969	3.545911	-5.839818	1.166262	0.040398	-1.057591	-0.698916	-0.262689	0.200020	-0.434887	-0.413984	0.765381	-0.231696
25421	8.159262	3.428419	-5.045935	1.001600	0.311445	-1.152005	-0.690617	-0.282869	0.205619	-0.436157	-0.438547	0.748372	-0.239546
25422	8.702836	2.527407	-5.405390	0.960098	0.309914	-0.997972	-0.679005	-0.305837	0.206871	-0.436942	-0.460118	0.732102	-0.247791
25423	6.835667	2.425535	-4.423403	1.190534	0.158985	-0.707726	-0.669210	-0.322273	0.215863	-0.431363	-0.479850	0.718248	-0.260366
25424	7.047703	1.308183	-4.569020	1.092805	0.075798	-0.665719	-0.662114	-0.329507	0.229864	-0.425255	-0.498217	0.705366	-0.270920
25425	6.922723	2.608339	-5.079909	0.897400	-0.016133	-0.843791	-0.651109	-0.340969	0.243018	-0.420246	-0.517680	0.692247	-0.276034
25426	7.643416	2.286349	-4.594577	0.571757	-0.094626	-0.558814	-0.647134	-0.346622	0.248439	-0.416015	-0.530609	0.684101	-0.278194
25427	7.489530	2.467359	-4.631112	0.319465	0.119126	-0.364209	-0.641482	-0.353725	0.254309	-0.416019	-0.537603	0.677632	-0.280582
25428	7.865689	2.986710	-4.501726	0.263005	-0.078586	-0.193160	-0.635295	-0.360990	0.257538	-0.413168	-0.542777	0.674804	-0.281647
25429	8.531716	3.283221	-4.181777	0.332622	-0.042661	0.223705	-0.634764	-0.356199	0.262801	-0.407553	-0.542810	0.675838	-0.287230
25430	9.277068	1.819587	-5.001619	0.470392	-0.224358	0.459059	-0.637610	-0.342655	0.273881	-0.396705	-0.541615	0.679969	-0.294823
25431	10.343461	-0.401317	-4.493291	0.785730	-0.172991	0.604451	-0.644834	-0.320400	0.286087	-0.382102	-0.540591	0.683242	-0.308124
25432	9.799280	-1.979627	-4.403539	0.900226	-0.080399	0.246291	-0.648990	-0.299941	0.299674	-0.369657	-0.544438	0.680946	-0.321332
25433	9.944394	-0.570726	-4.308015	0.863584	0.051769	-0.209757	-0.649042	-0.289504	0.310262	-0.362192	-0.553250	0.672725	-0.331922
25434	9.381890	0.123614	-4.437012	0.539395	0.219243	-0.442817	-0.647723	-0.291139	0.317612	-0.362038	-0.561549	0.662672	-0.338316
25435	8.101083	0.073869	-3.672217	0.440759	0.035170	-0.692564	-0.640992	-0.299413	0.318287	-0.362197	-0.573582	0.651637	-0.339391
25436	8.379066	-0.177754	-3.138479	0.454861	0.123184	-0.687135	-0.634434	-0.313998	0.321895	-0.363173	-0.584849	0.639790	-0.341652
25437	7.816675	-0.089753	-3.616766	0.482928	-0.031848	-0.683287	-0.621486	-0.329455	0.329950	-0.361797	-0.597184	0.628680	-0.342398
25438	7.740380	-0.126791	-4.427983	0.486180	0.204902	-0.793817	-0.612748	-0.341320	0.334671	-0.363899	-0.609134	0.614354	-0.345114
25439	9.083072	-0.009642	-5.008703	0.634972	0.269735	-0.848386	-0.605142	-0.351830	0.337827	-0.365307	-0.622115	0.597573	-0.349900
25440	8.422238	0.999871	-4.902553	0.425004	0.265467	-1.032279	-0.595792	-0.370934	0.338230	-0.370293	-0.635483	0.579762	-0.350600
25441	8.587481	1.649801	-4.996262	0.265357	0.321964	-0.982990	-0.579241	-0.393557	0.336555	-0.377535	-0.646410	0.562932	-0.350327
25442	8.830209	2.014947	-5.229959	0.165380	0.526506	-0.700791	-0.571629	-0.408913	0.332505	-0.386102	-0.651786	0.548660	-0.353656
25443	9.462988	3.442386	-5.326422	0.362340	0.356440	-0.354751	-0.568496	-0.418234	0.329834	-0.387872	-0.655914	0.538693	-0.359362
25444	8.751072	2.416160	-4.731742	0.193233	0.208681	-0.373507	-0.566278	-0.419372	0.329467	-0.390224	-0.659875	0.530850	-0.361232
25445	8.416844	2.062001	-4.185442	0.187455	0.118922	-0.445062	-0.561186	-0.429014	0.329936	-0.392327	-0.665201	0.522669	-0.361116
25446	7.442566	2.832038	-4.317869	0.264201	0.124046	-0.445011	-0.555589	-0.434232	0.331638	-0.393281	-0.670948	0.513940	-0.361972
25447	7.948461	2.892643	-4.041770	0.492581	0.132150	-0.249921	-0.551131	-0.435069	0.335967	-0.389956	-0.676455	0.505929	-0.366578
25448	8.576488	2.786493	-4.411276	0.405879	0.141672	-0.279359	-0.547202	-0.436683	0.342050	-0.387905	-0.681335	0.498140	-0.370363
25449	8.656436	2.557684	-4.567896	0.274523	0.051996	-0.188657	-0.545211	-0.437843	0.348041	-0.386227	-0.685031	0.493089	-0.372054
25450	8.215271	2.759474	-4.376212	0.198627	-0.013963	-0.006160	-0.541900	-0.435292	0.352311	-0.383389	-0.686689	0.491728	-0.373731
25451	8.173647	2.727468	-4.138203	0.118648	-0.085361	0.021318	-0.543562	-0.431981	0.356951	-0.380938	-0.688131	0.491738	-0.373571
25452	8.524731	2.745667	-4.233318	0.021700	-0.065091	0.089075	-0.544682	-0.429399	0.359054	-0.379313	-0.687867	0.493398	-0.373524
25453	8.084374	2.850255	-4.206512	0.012641	0.115249	0.213480	-0.545109	-0.427107	0.361133	-0.378889	-0.685110	0.495290	-0.376504
25454	8.444254	2.968083	-4.141922	-0.036635	-0.102988	0.171625	-0.548732	-0.423336	0.362641	-0.377054	-0.683865	0.498793	-0.375985
25455	8.128386	2.912225	-4.149796	-0.081465	-0.120634	0.345826	-0.553485	-0.418089	0.363006	-0.374610	-0.680827	0.504934	-0.375745
25456	8.267537	2.839785	-3.885000	-0.278341	-0.040233	0.365527	-0.558831	-0.410783	0.361567	-0.375210	-0.675284	0.512382	-0.375064
25457	8.569964	2.656741	-3.955458	-0.250497	-0.097266	0.488662	-0.565300	-0.402174	0.359666	-0.374220	-0.669228	0.521428	-0.374440
25458	8.636728	2.723326	-4.073437	-0.220132	-0.080051	0.631858	-0.571324	-0.394790	0.359759	-0.371543	-0.661489	0.532183	-0.375724
25459	8.594944	2.126914	-4.237561	-0.254205	-0.038688	0.649963	-0.578239	-0.382350	0.360031	-0.369934	-0.653063	0.542773	-0.376903
25460	8.685974	1.506406	-4.662790	-0.091787	0.010285	0.624413	-0.591510	-0.369497	0.359559	-0.366483	-0.645434	0.551597	-0.380585
25461	8.840251	0.223524	-4.730049	-0.052139	0.074978	0.587502	-0.601110	-0.353781	0.356740	-0.363826	-0.638117	0.558852	-0.384866
25462	9.107591	-0.773854	-4.630630	-0.209468	0.081215	0.443939	-0.610075	-0.344803	0.353779	-0.363945	-0.630932	0.565607	-0.386727
25463	10.024356	-1.777733	-5.289669	-0.065735	0.136117	0.400103	-0.616165	-0.334048	0.350900	-0.363468	-0.624988	0.570066	-0.390264
25464	9.213124	-1.634214	-5.258402	-0.126187	-0.008248	0.412907	-0.622888	-0.326602	0.349898	-0.361685	-0.619361	0.576346	-0.391664
25465	8.722997	-1.295918	-4.914272	-0.334618	0.053243	0.346295	-0.627135	-0.319672	0.347183	-0.363888	-0.612623	0.582814	-0.390649
25466	8.423719	-1.353855	-4.956589	-0.459271	0.024881	0.270779	-0.630528	-0.317319	0.340173	-0.367636	-0.605853	0.589598	-0.387505
25467	7.926110	-1.476649	-4.760080	-0.498232	-0.080913	0.191836	-0.634969	-0.318402	0.334897	-0.371301	-0.600626	0.596364	-0.381751
25468	7.963845	-1.484573	-4.551445	-0.533054	-0.078873	0.189943	-0.635656	-0.321138	0.330729	-0.375257	-0.594920	0.603355	-0.375787
25469	8.300423	-1.578360	-4.605694	-0.449344	-0.092570	0.138801	-0.637177	-0.322135	0.328609	-0.378446	-0.590623	0.609112	-0.370035
25470	7.829591	-1.728650	-4.362067	-0.478554	-0.013904	-0.039513	-0.637154	-0.326688	0.324047	-0.384169	-0.587515	0.612352	-0.363684
25471	7.620124	-1.195111	-4.258991	-0.488456	-0.132384	-0.121879	-0.634849	-0.336649	0.320377	-0.389111	-0.586241	0.615553	-0.354976
25472	8.884761	0.575903	-5.352465	-0.409048	0.125440	-0.182156	-0.630642	-0.346074	0.313681	-0.396690	-0.584343	0.615403	-0.349941
25473	9.550085	3.331677	-3.992535	-0.803258	0.101849	-0.261149	-0.627120	-0.359288	0.301371	-0.409105	-0.580472	0.617137	-0.338861
25474	10.213425	1.494596	-4.046216	-0.862442	0.048539	0.331413	-0.632807	-0.365652	0.286664	-0.417366	-0.568848	0.626414	-0.331395
25475	9.236634	1.733205	-3.967085	-0.814212	-0.142107	0.342649	-0.634950	-0.366364	0.275862	-0.422574	-0.558686	0.636815	-0.322130
25476	8.255139	2.281356	-4.004092	-0.597094	-0.079034	0.662162	-0.641399	-0.362807	0.268125	-0.423871	-0.545573	0.648713	-0.319147
25477	8.693704	2.080596	-3.910712	-0.678585	-0.162425	0.459418	-0.647885	-0.356046	0.260860	-0.426292	-0.534915	0.659331	-0.312129
25478	8.163182	2.247488	-3.421294	-0.823263	-0.254189	0.396813	-0.648908	-0.352967	0.258432	-0.429158	-0.524097	0.670848	-0.301843
25479	8.094452	2.116741	-3.219139	-0.977947	-0.238992	0.426736	-0.653122	-0.351302	0.251387	-0.433711	-0.511397	0.683053	-0.289495
25480	8.256158	2.512604	-3.350595	-1.004831	-0.204045	0.584549	-0.659038	-0.346215	0.243739	-0.437658	-0.495675	0.696509	-0.278634
25481	8.053666	2.260609	-3.257730	-1.167453	-0.118574	0.686779	-0.667781	-0.339523	0.229858	-0.443858	-0.476478	0.710486	-0.266774
25482	9.158165	2.186220	-3.714877	-1.217755	0.077402	0.804035	-0.675735	-0.331057	0.213867	-0.452041	-0.453568	0.723729	-0.257198
25483	10.678044	1.328975	-4.955771	-1.009759	0.175455	0.901702	-0.688911	-0.315202	0.194645	-0.459258	-0.430426	0.735091	-0.251907
25484	9.879767	0.076993	-4.837489	-0.972094	0.230385	0.653560	-0.700003	-0.300116	0.176186	-0.467546	-0.410539	0.743364	-0.245496
25485	9.969736	-1.292082	-4.772499	-0.993472	0.159054	0.398340	-0.707410	-0.292146	0.158640	-0.476308	-0.394511	0.749703	-0.235451
25486	10.903583	-1.701428	-5.655304	-0.758241	0.229487	0.321721	-0.713405	-0.287254	0.140477	-0.484103	-0.381252	0.753592	-0.228890
25487	9.464684	-1.203644	-5.313300	-0.715961	0.159605	0.374910	-0.719674	-0.280152	0.126046	-0.490428	-0.367895	0.757968	-0.222750
25488	8.324300	-1.298790	-4.131440	-0.666484	0.082408	0.457481	-0.725100	-0.272375	0.114826	-0.494434	-0.353932	0.763467	-0.217681
25489	7.549441	-1.397360	-3.967876	-0.625062	0.160378	0.286585	-0.731347	-0.263066	0.107023	-0.500203	-0.342602	0.766472	-0.211993
25490	7.758079	-1.027148	-4.560089	-0.552694	-0.163452	0.219433	-0.734211	-0.255136	0.106429	-0.500471	-0.334297	0.771967	-0.204552
25491	8.376894	-0.922895	-4.343470	-0.240003	-0.187535	0.146836	-0.738053	-0.248940	0.101316	-0.498706	-0.330319	0.775743	-0.201008
25492	8.623981	-0.512407	-4.345202	-0.129463	-0.208531	-0.061999	-0.737601	-0.249944	0.104567	-0.496525	-0.330737	0.777997	-0.196968
25493	8.255302	-0.394404	-4.091572	0.001893	-0.220563	-0.177391	-0.735991	-0.255056	0.108247	-0.493884	-0.334295	0.778965	-0.193748
25494	8.403095	-0.704838	-4.164324	0.131025	-0.080548	-0.153527	-0.733777	-0.261908	0.115823	-0.492298	-0.338213	0.778288	-0.193706
25495	8.401912	-0.924684	-4.223670	0.165566	-0.016082	-0.031564	-0.732166	-0.266506	0.120501	-0.491137	-0.340281	0.777575	-0.195882
25496	8.577491	-0.649157	-4.069055	0.076757	0.039592	-0.003292	-0.733525	-0.268039	0.120697	-0.491196	-0.340860	0.776929	-0.197289
25497	8.643201	-0.156404	-4.502985	0.003101	0.104008	-0.060345	-0.733504	-0.270238	0.119733	-0.493099	-0.341288	0.775481	-0.197499
25498	8.460319	-0.160379	-4.472024	-0.005587	0.142477	-0.150386	-0.732959	-0.272546	0.115027	-0.495892	-0.342923	0.773134	-0.196873
25499	9.251534	0.446882	-4.606320	-0.025523	0.392153	-0.165233	-0.731955	-0.279798	0.107941	-0.502816	-0.343539	0.768196	-0.197565
25500	9.422890	1.075003	-4.524111	-0.155899	0.229565	-0.024694	-0.731984	-0.284699	0.096034	-0.507457	-0.341371	0.766387	-0.196477
25501	9.722191	0.663318	-4.900223	-0.065387	0.227243	0.073653	-0.733927	-0.287851	0.089227	-0.511130	-0.338571	0.764851	-0.197786
25502	9.282565	1.506219	-4.781694	-0.141736	0.093433	-0.027169	-0.736845	-0.288729	0.085055	-0.513577	-0.337097	0.764335	-0.195952
25503	8.997679	1.207547	-4.420412	-0.041527	0.041335	0.099634	-0.737584	-0.287000	0.081436	-0.514118	-0.334911	0.764771	-0.196579
25504	8.938403	1.174596	-4.283175	0.060936	0.001605	0.034736	-0.739543	-0.285253	0.080732	-0.513553	-0.334921	0.764817	-0.197854
25505	9.097352	1.134566	-4.274889	0.160584	-0.079256	0.074544	-0.741057	-0.283430	0.084174	-0.510978	-0.335695	0.765523	-0.200463
25506	8.691343	0.985977	-4.371763	0.203094	-0.189210	0.031559	-0.742414	-0.282109	0.089242	-0.506538	-0.337962	0.766913	-0.202596
25507	8.526006	0.892225	-4.525577	0.215469	-0.211813	0.085699	-0.744601	-0.278036	0.098632	-0.501467	-0.339661	0.768797	-0.205213
25508	8.128899	0.771677	-4.728858	0.245324	-0.254801	0.249040	-0.747931	-0.271382	0.107223	-0.494797	-0.339248	0.772079	-0.209717
25509	8.510308	0.518947	-4.527423	0.148068	-0.204686	0.232303	-0.749376	-0.260845	0.116172	-0.489611	-0.337978	0.775105	-0.212753
25510	8.300300	0.704707	-4.346901	-0.033396	-0.123942	0.213458	-0.750799	-0.253813	0.122142	-0.486955	-0.334790	0.777963	-0.213458
25511	8.491438	0.357426	-4.407024	0.022828	-0.095032	0.189647	-0.755459	-0.244277	0.123736	-0.484469	-0.332481	0.780122	-0.214839
25512	8.569365	0.938267	-4.546217	-0.024155	-0.057043	0.141890	-0.755930	-0.237960	0.126752	-0.483082	-0.330195	0.781790	-0.215425
25513	8.489875	0.737069	-4.148510	-0.101669	-0.026581	0.251761	-0.760480	-0.229441	0.123169	-0.482214	-0.325428	0.784199	-0.215866
25514	9.312826	0.497571	-4.801475	-0.146269	0.076121	0.419548	-0.763107	-0.218817	0.121908	-0.482481	-0.317017	0.786864	-0.218075
25515	8.742421	-0.777966	-4.493842	-0.166383	0.184784	0.541044	-0.767641	-0.201917	0.116212	-0.484015	-0.306114	0.789249	-0.221608
25516	8.197557	-1.123288	-3.772979	-0.132157	0.113686	0.493355	-0.775232	-0.182761	0.111235	-0.484357	-0.296445	0.791780	-0.224951
25517	8.959549	-1.465271	-4.165936	0.007519	0.188417	0.471585	-0.779082	-0.166358	0.103982	-0.485112	-0.288204	0.792745	-0.230566
25518	9.387010	-2.201256	-4.655210	0.079650	0.150731	0.360716	-0.782318	-0.152275	0.101003	-0.485313	-0.282472	0.793038	-0.236160
25519	9.662603	-2.185324	-4.542250	0.109684	0.055353	0.260978	-0.783854	-0.141981	0.097501	-0.484270	-0.279110	0.793525	-0.240622
25520	9.157170	-2.082668	-4.517853	0.040401	-0.057711	0.213216	-0.786712	-0.133571	0.098594	-0.482048	-0.276305	0.795142	-0.242970
25521	8.666695	-1.912711	-4.457353	0.010198	-0.058065	0.110311	-0.786216	-0.127535	0.101307	-0.480445	-0.274886	0.796353	-0.243788
25522	8.346894	-1.959651	-4.044826	0.077716	-0.062643	0.104879	-0.788194	-0.123595	0.101705	-0.478456	-0.274177	0.797220	-0.245654
25523	8.310737	-1.964919	-4.355032	0.047970	-0.161014	0.026965	-0.789857	-0.120798	0.105346	-0.475385	-0.274930	0.798772	-0.245737
25524	8.635456	-1.752362	-4.824623	0.038365	-0.170310	-0.093149	-0.790494	-0.122006	0.110253	-0.472863	-0.277507	0.799763	-0.244478
25525	8.287113	-1.937665	-4.926307	0.139541	-0.214205	-0.104003	-0.787939	-0.123760	0.116755	-0.469024	-0.281457	0.800640	-0.244487
25526	8.132254	-1.969553	-4.998003	0.109007	-0.214988	-0.151817	-0.787138	-0.128446	0.123509	-0.465655	-0.285861	0.801330	-0.243554
25527	7.885842	-1.534333	-4.956974	0.122271	-0.168533	-0.067429	-0.785803	-0.132000	0.129912	-0.462400	-0.288815	0.802057	-0.243878
25528	7.874257	-1.537494	-4.896188	0.101665	-0.077081	-0.025408	-0.784938	-0.132491	0.134020	-0.460643	-0.290470	0.802189	-0.244803
25529	8.152611	-1.679625	-5.291494	0.121457	0.010451	0.020395	-0.787123	-0.132584	0.136660	-0.459790	-0.291123	0.801782	-0.246954
25530	8.451637	-1.744943	-4.919128	0.076633	0.051103	0.051507	-0.785488	-0.131450	0.135885	-0.459852	-0.290682	0.801296	-0.248929
25531	8.492132	-1.748621	-4.667099	-0.008177	0.031873	-0.039452	-0.783849	-0.130861	0.134800	-0.460377	-0.290984	0.800990	-0.248588
25532	8.968258	-1.657725	-4.824374	-0.087084	0.058588	-0.189098	-0.784366	-0.135212	0.132052	-0.462709	-0.292829	0.799848	-0.245754
25533	8.792545	-1.192750	-4.689198	-0.148880	0.015647	-0.269854	-0.782622	-0.141993	0.132450	-0.464918	-0.295590	0.799017	-0.240932
25534	8.186900	-0.794656	-4.043324	-0.231215	0.001059	-0.333351	-0.782089	-0.152314	0.130985	-0.467844	-0.298666	0.798196	-0.234101
25535	8.138597	-0.342281	-3.939559	-0.269350	0.022772	-0.356332	-0.779164	-0.166574	0.128981	-0.471256	-0.301632	0.797251	-0.226554
25536	8.896505	-0.045912	-4.197796	-0.340587	0.076555	-0.356348	-0.777766	-0.181286	0.125167	-0.476069	-0.303672	0.795949	-0.218191
25537	9.636489	0.176156	-4.871214	-0.345836	-0.070445	-0.264186	-0.775846	-0.192573	0.122940	-0.477997	-0.304818	0.796646	-0.209664
25538	9.261937	0.225315	-4.724070	-0.242314	-0.116718	-0.080465	-0.773425	-0.197992	0.123968	-0.477896	-0.304189	0.798342	-0.204290
25539	7.912951	0.357085	-4.438526	-0.321030	-0.170959	-0.005558	-0.772954	-0.200409	0.127409	-0.476953	-0.301857	0.801380	-0.197962
25540	8.197935	0.709915	-4.500010	-0.489116	-0.075681	-0.004083	-0.771272	-0.202925	0.126686	-0.478636	-0.297463	0.804039	-0.189589
25541	8.861775	1.141259	-4.828713	-0.584997	-0.046791	-0.033471	-0.769591	-0.207649	0.122236	-0.481297	-0.292551	0.806585	-0.179412
25542	8.970448	1.818673	-4.772818	-0.721257	-0.119169	0.014232	-0.768479	-0.209924	0.119600	-0.483444	-0.285691	0.810381	-0.167168
25543	8.768355	1.809845	-4.731510	-0.846856	-0.139696	0.179138	-0.769757	-0.209561	0.115350	-0.485215	-0.275065	0.815571	-0.154110
25544	8.490791	1.652399	-4.417879	-0.907017	-0.091372	0.389908	-0.770849	-0.202052	0.111259	-0.487368	-0.260048	0.821298	-0.142540
25545	8.726643	1.897486	-4.555505	-0.933117	-0.093822	0.511070	-0.774902	-0.189969	0.106369	-0.489019	-0.242847	0.827422	-0.131368
25546	8.602392	1.825844	-4.391942	-0.901900	-0.075188	0.582638	-0.777887	-0.173538	0.104085	-0.490462	-0.224440	0.833221	-0.121720
25547	8.289582	1.901880	-3.751872	-0.971318	0.009702	0.580495	-0.781459	-0.155719	0.099403	-0.493405	-0.205275	0.837926	-0.110873
25548	8.736667	1.749341	-3.822711	-0.981413	0.068604	0.675881	-0.784344	-0.139585	0.091571	-0.496893	-0.183967	0.842014	-0.101323
25549	8.838828	1.448053	-4.190732	-0.974614	0.158871	0.644513	-0.786187	-0.119469	0.082315	-0.501730	-0.163201	0.844551	-0.091462
25550	9.288470	0.590871	-4.874819	-0.877092	0.249084	0.580264	-0.789396	-0.101098	0.071860	-0.507568	-0.144014	0.845403	-0.083241
25551	9.176024	-0.801779	-5.113939	-1.033609	0.344870	0.524486	-0.792686	-0.079918	0.055497	-0.515384	-0.124167	0.844880	-0.071686
25552	8.864836	-1.077307	-4.116398	-1.111945	0.389971	0.603089	-0.793431	-0.061998	0.041951	-0.523634	-0.101820	0.843703	-0.060040
25553	9.054990	-1.652099	-4.206947	-0.968956	0.490850	0.634348	-0.794484	-0.043229	0.025419	-0.533010	-0.080419	0.840730	-0.051050
25554	10.122498	-1.819171	-4.424238	-0.938398	0.377941	0.554043	-0.795538	-0.022900	0.011471	-0.540111	-0.060597	0.838370	-0.041758
25555	10.022138	-1.724801	-4.357083	-0.948510	0.286253	0.423869	-0.796269	-0.005447	-0.001137	-0.545636	-0.042989	0.836358	-0.030624
25556	9.028913	-1.271547	-4.003053	-0.809705	0.034921	0.305124	-0.795680	0.010231	-0.006403	-0.546594	-0.028913	0.836649	-0.020419
25557	7.947210	-1.272417	-3.370960	-0.746501	0.027805	0.138040	-0.796213	0.021066	-0.003940	-0.547426	-0.018372	0.836600	-0.009383
25558	8.053450	-1.596150	-3.514692	-0.531641	-0.261922	0.263678	-0.796361	0.027107	0.004722	-0.543090	-0.008076	0.839629	-0.003263
25559	8.587729	-1.766096	-4.139506	-0.329320	-0.162262	0.221775	-0.795351	0.037513	0.009771	-0.540429	-0.000663	0.841389	-0.000146
25560	9.226925	-1.615142	-3.800183	-0.333591	-0.075026	0.087839	-0.796441	0.040310	0.016170	-0.539103	0.004537	0.842216	0.004537
25561	9.475646	-0.998468	-3.988997	-0.290726	-0.212795	-0.073199	-0.797227	0.042157	0.024720	-0.535527	0.006626	0.844432	0.010099
25562	8.826666	-0.826515	-4.173709	-0.282049	-0.252102	-0.328326	-0.797900	0.035028	0.033135	-0.531084	0.004278	0.847109	0.018368
25563	8.212376	-0.558257	-3.965459	-0.272429	-0.199628	-0.486299	-0.797577	0.024720	0.040240	-0.527518	-0.000797	0.849082	0.027983
25564	8.722109	-0.135731	-4.278799	-0.282836	-0.218715	-0.565027	-0.798971	0.006842	0.044827	-0.523392	-0.007160	0.851179	0.038770
25565	8.343124	-0.105640	-4.694288	-0.152238	-0.081230	-0.484337	-0.799005	-0.008344	0.051361	-0.521676	-0.013528	0.851781	0.046264
25566	7.925007	-0.136302	-4.538789	-0.078331	0.080296	-0.403797	-0.798438	-0.029016	0.055068	-0.522623	-0.019558	0.850764	0.051800
25567	8.496293	0.431567	-5.053921	-0.071230	0.323043	-0.365428	-0.798621	-0.040475	0.048289	-0.527770	-0.025119	0.847135	0.056490
25568	8.546021	1.750552	-4.172983	-0.195297	0.315483	-0.341542	-0.798344	-0.048151	0.035657	-0.532750	-0.029074	0.843403	0.063266
25569	9.807730	2.401392	-4.549173	-0.135290	0.378367	-0.359501	-0.799679	-0.058655	0.023973	-0.538751	-0.033955	0.838948	0.068996
25570	9.755965	2.131748	-5.205853	-0.381123	0.278505	-0.308514	-0.799651	-0.068180	0.011921	-0.543175	-0.035281	0.835193	0.078545
25571	8.610369	2.429946	-4.240993	-0.156912	0.106485	-0.249250	-0.799448	-0.077786	0.004423	-0.544662	-0.037713	0.833618	0.083678
25572	8.483184	1.844007	-4.237642	0.127586	0.059354	-0.213877	-0.799396	-0.083677	0.001437	-0.545144	-0.042641	0.833047	0.083858
25573	8.443491	2.486565	-4.036361	0.198498	0.065867	-0.296226	-0.799312	-0.090667	0.000871	-0.545543	-0.049676	0.832419	0.083632
25574	8.487941	2.420960	-3.869406	0.171809	-0.003453	-0.398932	-0.795844	-0.101769	0.003062	-0.544578	-0.058023	0.832354	0.085171
25575	8.651937	2.331723	-3.810917	0.132270	0.049237	-0.446784	-0.795141	-0.113705	0.003017	-0.544437	-0.066829	0.831521	0.087716
25576	8.635576	2.422949	-4.094671	0.114090	-0.035340	-0.261332	-0.794015	-0.126225	0.003347	-0.543184	-0.072213	0.831782	0.088744
25577	8.405011	2.520858	-4.041944	-0.008154	-0.032796	-0.144158	-0.794085	-0.131034	0.004159	-0.542356	-0.074326	0.831951	0.090456
25578	8.437365	2.329295	-3.517950	-0.036489	0.014184	-0.113099	-0.792958	-0.132749	0.004458	-0.542391	-0.075663	0.831602	0.092325
25579	8.536213	2.753483	-3.378815	-0.169583	-0.035733	-0.087490	-0.793765	-0.134936	0.003503	-0.541864	-0.075086	0.831567	0.096133
25580	8.747196	2.831830	-3.545578	-0.108251	-0.082444	-0.046867	-0.793343	-0.135249	0.004033	-0.540516	-0.074373	0.832218	0.098612
25581	8.838304	2.885612	-3.625911	-0.163472	-0.102313	0.011808	-0.793775	-0.133057	0.005276	-0.539062	-0.072098	0.833030	0.101371
25582	8.512500	3.213893	-3.524653	-0.232087	-0.100679	0.048360	-0.796257	-0.131207	0.008453	-0.537763	-0.068436	0.833741	0.104900
25583	8.306479	3.123065	-3.334008	-0.277693	-0.071710	0.119741	-0.794071	-0.128520	0.010255	-0.537184	-0.063220	0.834078	0.108401
25584	8.250481	3.012982	-3.052501	-0.239730	-0.104590	0.174901	-0.795238	-0.122287	0.012305	-0.536067	-0.057372	0.834920	0.110675
25585	8.419493	3.230636	-3.098455	-0.198358	-0.075768	0.215381	-0.795903	-0.112130	0.014313	-0.535515	-0.051427	0.835502	0.111873
25586	8.914816	3.148385	-3.192374	-0.085937	-0.139802	0.251581	-0.800159	-0.100727	0.017814	-0.533776	-0.045857	0.837083	0.110784
25587	9.143192	2.884679	-4.076832	-0.099825	0.024671	0.259528	-0.801960	-0.088936	0.018275	-0.534879	-0.040466	0.836785	0.109803
25588	8.823725	2.185761	-4.586235	-0.037156	-0.000342	0.274168	-0.802354	-0.079143	0.019015	-0.535452	-0.035351	0.836948	0.107514
25589	8.659904	1.557727	-4.318563	0.017823	0.001678	0.205322	-0.803676	-0.069948	0.023735	-0.535918	-0.032060	0.837086	0.105127
25590	9.548796	1.873986	-5.402641	0.069757	0.050321	0.225747	-0.803946	-0.060212	0.022674	-0.537136	-0.028995	0.836860	0.101536
25591	9.679260	1.302868	-5.734840	-0.011829	-0.016085	0.325633	-0.804383	-0.047828	0.022053	-0.537490	-0.023308	0.837197	0.098301
25592	9.281933	0.587677	-5.714986	0.020696	-0.009773	0.340161	-0.806478	-0.033593	0.024324	-0.537922	-0.017655	0.837513	0.094344
25593	8.889656	0.531839	-5.323956	-0.011426	0.007051	0.335400	-0.808672	-0.022954	0.025547	-0.538579	-0.011796	0.837575	0.090889
25594	7.855215	0.828001	-4.626491	-0.120675	-0.032388	0.224983	-0.809471	-0.012429	0.028685	-0.538411	-0.006474	0.837777	0.090558
25595	8.053580	1.146019	-4.037765	-0.033666	-0.031429	0.266558	-0.809862	-0.003696	0.028117	-0.538250	-0.001440	0.838157	0.088190
25596	9.077723	0.009750	-4.465020	0.072618	-0.182337	0.279876	-0.811945	0.010473	0.031766	-0.535611	0.003051	0.840264	0.084069
25597	8.878848	0.179271	-4.705216	0.215655	-0.168698	0.291121	-0.811472	0.019761	0.036889	-0.533133	0.006118	0.842483	0.077167
25598	8.570335	0.088999	-4.682195	0.256403	-0.262236	0.111423	-0.811514	0.027806	0.044705	-0.528848	0.005845	0.845664	0.071679
25599	8.399497	-0.164478	-4.856164	0.306408	-0.266934	0.063728	-0.812893	0.032759	0.053035	-0.524291	0.004307	0.849000	0.065573
25600	8.267005	0.068777	-4.642006	0.260774	-0.254745	-0.000594	-0.812437	0.034848	0.062003	-0.519920	0.002045	0.852020	0.061164
25601	8.313668	-0.394683	-4.641942	0.186934	-0.157516	-0.037664	-0.810726	0.035278	0.070028	-0.517029	-0.000068	0.853995	0.058083
25602	8.269993	-0.310922	-4.717041	0.048101	-0.066884	-0.038078	-0.810551	0.034018	0.072851	-0.515790	-0.001012	0.854771	0.057679
25603	8.275462	-0.126757	-4.711215	-0.009789	0.017932	0.117694	-0.813473	0.035766	0.072433	-0.516060	0.001397	0.854700	0.056292
25604	8.498620	-0.338239	-4.428732	-0.080295	0.035632	0.009277	-0.813925	0.037557	0.070335	-0.516625	0.002461	0.854269	0.057588
25605	8.355651	-0.171730	-4.294311	-0.093820	0.035317	-0.016441	-0.813516	0.038098	0.070641	-0.517041	0.003461	0.853920	0.058967
25606	8.389969	-0.285175	-4.170757	-0.141633	0.126764	-0.035039	-0.815770	0.038142	0.064584	-0.519100	0.004294	0.852467	0.061774
25607	8.638178	-0.157092	-3.908732	-0.080905	0.185443	-0.095490	-0.817728	0.036770	0.058715	-0.521992	0.003665	0.850560	0.063714
25608	8.960157	0.424976	-4.267140	-0.068057	0.144967	-0.156721	-0.818379	0.031742	0.055512	-0.524198	0.001639	0.848992	0.066533
25609	8.860108	0.696824	-4.235063	-0.026440	0.147128	-0.241953	-0.818355	0.026536	0.049942	-0.526242	-0.001991	0.847523	0.069069
25610	8.822438	0.934547	-4.222445	-0.015633	0.290932	-0.261399	-0.819979	0.018709	0.041050	-0.530748	-0.006544	0.844433	0.072087
25611	9.573673	1.520196	-4.531676	0.046712	0.297913	-0.254612	-0.821621	0.009035	0.026793	-0.535279	-0.011380	0.841392	0.073528
25612	9.210643	2.185408	-4.402681	-0.033107	0.239270	-0.287672	-0.822955	0.000471	0.018544	-0.538827	-0.016105	0.838724	0.077122
25613	9.387092	2.297782	-4.377152	-0.062925	0.205387	-0.304134	-0.823749	-0.007249	0.010065	-0.541698	-0.020498	0.836407	0.081026
25614	8.796792	2.279371	-4.681215	0.018645	0.121210	-0.256269	-0.824914	-0.016514	0.004673	-0.543248	-0.025066	0.835038	0.083456
25615	8.552114	2.258647	-3.913917	0.103963	0.051445	-0.203723	-0.824446	-0.023077	0.000951	-0.543585	-0.029377	0.834663	0.083604
25616	8.762646	2.575012	-3.929386	0.133801	0.025537	-0.109014	-0.826075	-0.027105	-0.002320	-0.543701	-0.032576	0.834573	0.082557
25617	8.638794	2.665383	-4.093211	0.094547	0.003855	-0.207254	-0.827509	-0.031986	0.000436	-0.543226	-0.036813	0.834662	0.083000
25618	8.683261	2.364279	-4.444584	0.004596	-0.157001	-0.066835	-0.826776	-0.034068	0.002651	-0.540441	-0.037592	0.836355	0.083787
25619	8.507445	2.233726	-4.380904	-0.040579	-0.322500	0.039721	-0.826577	-0.034428	0.010089	-0.534979	-0.035726	0.839911	0.084090
25620	8.389853	2.135526	-4.589660	-0.100882	-0.265372	0.243165	-0.827690	-0.027079	0.021051	-0.530940	-0.029993	0.842763	0.083391
25621	8.168611	2.297322	-4.604482	-0.146980	-0.298219	0.441302	-0.830110	-0.014395	0.032351	-0.526521	-0.020303	0.846031	0.081212
25622	8.051836	2.275727	-4.740322	-0.224432	-0.353528	0.492590	-0.828855	0.001646	0.042716	-0.521338	-0.008906	0.849547	0.079981
25623	8.073168	2.432942	-4.542072	-0.193030	-0.315915	0.570622	-0.829968	0.019287	0.052648	-0.516655	0.003454	0.852691	0.077284
25624	8.917731	1.396380	-5.797524	-0.049482	-0.296833	0.867223	-0.829563	0.046931	0.061243	-0.512793	0.019334	0.855504	0.069155
25625	7.212440	-0.228468	-3.802762	0.019937	-0.345458	0.587908	-0.826645	0.071767	0.069090	-0.507419	0.029830	0.858909	0.062541
25626	9.529240	-0.319088	-5.131244	0.299716	0.126275	0.391795	-0.826563	0.089008	0.072353	-0.510177	0.033492	0.857749	0.053516
25627	8.471047	-1.350935	-5.378535	0.464250	0.063725	0.317478	-0.825671	0.102577	0.067094	-0.511647	0.034362	0.857473	0.042152
25628	8.935815	-1.033006	-4.922931	0.571524	-0.151519	0.108994	-0.824519	0.110094	0.067957	-0.509443	0.030626	0.859395	0.031147
25629	8.723583	-1.528893	-5.980792	0.629023	-0.178646	-0.071775	-0.825886	0.112122	0.072930	-0.506414	0.023384	0.861726	0.020657
25630	7.849751	-1.274585	-5.680821	0.650083	-0.260117	-0.440611	-0.826588	0.104646	0.076902	-0.501929	0.009426	0.864747	0.013809
25631	7.641219	-1.426862	-5.787518	0.442055	-0.352078	-0.618955	-0.823879	0.091465	0.084639	-0.495394	-0.005279	0.868571	0.011918
25632	7.716944	-2.121780	-5.360194	0.490829	-0.121854	-0.530309	-0.826564	0.075323	0.085612	-0.492992	-0.019214	0.869778	0.008675
25633	7.709058	-2.227199	-5.090115	0.474229	-0.168268	-0.461459	-0.829541	0.059798	0.085521	-0.489471	-0.031462	0.871440	0.004500
25634	7.214043	-1.914495	-5.364189	0.581710	-0.070348	-0.349528	-0.829878	0.045815	0.090473	-0.487749	-0.043136	0.871915	-0.002156
25635	7.477372	-2.074357	-5.515141	0.468405	-0.117908	-0.410206	-0.829390	0.031059	0.093713	-0.484971	-0.054362	0.872812	-0.006893
25636	7.381755	-2.294474	-5.324638	0.491446	-0.090788	-0.372636	-0.830555	0.014235	0.093801	-0.482813	-0.065540	0.873188	-0.011740
25637	6.956360	-2.489068	-5.416257	0.502454	0.021154	-0.383933	-0.830397	0.001615	0.093582	-0.482275	-0.076504	0.872494	-0.017658
25638	7.910324	-1.973740	-5.651420	0.633685	0.218852	-0.351588	-0.830697	-0.009314	0.090429	-0.485141	-0.088564	0.869561	-0.025637
25639	9.030857	-0.573173	-6.529408	0.577128	0.500877	-0.782957	-0.831765	-0.029801	0.079100	-0.492826	-0.106864	0.863025	-0.029849
25640	9.944696	2.013034	-5.672518	0.587538	0.596316	-0.589737	-0.831515	-0.047351	0.064621	-0.502060	-0.122353	0.855401	-0.035424
25641	11.219707	4.551820	-5.445246	0.630913	0.669466	-0.671639	-0.831056	-0.075713	0.041465	-0.512098	-0.139142	0.846552	-0.041776
25642	9.444151	3.857686	-4.825537	0.545124	0.842006	-0.821218	-0.828137	-0.102813	0.017533	-0.525299	-0.157775	0.834956	-0.044903
25643	8.661082	3.241051	-3.638702	0.667759	0.777299	-0.951410	-0.823803	-0.132085	-0.005438	-0.536666	-0.179499	0.823026	-0.048958
25644	9.006738	2.861770	-3.023805	0.937620	0.398647	-0.741956	-0.817329	-0.161798	-0.019890	-0.540373	-0.201223	0.814962	-0.057821
25645	8.273225	3.526207	-2.823004	0.860817	0.503827	-0.884543	-0.809943	-0.194874	-0.028889	-0.545876	-0.223958	0.804790	-0.064617
25646	8.256320	1.988010	-3.107699	0.696432	0.130098	-0.845998	-0.804928	-0.224129	-0.034869	-0.545770	-0.244853	0.798546	-0.067136
25647	9.273099	3.116051	-2.959659	0.705187	0.097450	-0.851017	-0.794890	-0.255996	-0.037739	-0.544863	-0.265670	0.792256	-0.069814
25648	8.884373	3.597542	-3.579525	0.511323	0.104583	-0.605521	-0.786134	-0.279033	-0.031213	-0.544540	-0.280560	0.787147	-0.071841
25649	8.771452	3.197173	-3.679339	0.438856	0.031353	-0.469839	-0.779956	-0.295630	-0.026481	-0.543206	-0.292459	0.783535	-0.073942
25650	8.739485	3.267486	-3.482077	0.466149	-0.102447	-0.357617	-0.776289	-0.308912	-0.019865	-0.539328	-0.303161	0.781877	-0.076730
25651	8.761877	3.251460	-3.384007	0.436884	-0.133885	-0.353948	-0.770531	-0.322611	-0.011083	-0.535126	-0.313433	0.780487	-0.078989
25652	8.438107	3.035204	-3.721059	0.451610	-0.153628	-0.177832	-0.768122	-0.331876	-0.000063	-0.530114	-0.321174	0.780329	-0.083141
25653	8.392392	3.333613	-3.529041	0.530693	-0.051211	-0.170455	-0.766197	-0.337737	0.007437	-0.526210	-0.329408	0.778860	-0.089275
25654	8.229566	2.742181	-3.459191	0.452206	-0.002115	-0.033182	-0.765266	-0.341472	0.014801	-0.523201	-0.334578	0.777893	-0.095921
25655	8.461220	2.692899	-3.702420	0.497127	0.050749	0.067790	-0.765632	-0.341224	0.021452	-0.520584	-0.338518	0.776818	-0.104652
25656	8.475006	2.847603	-3.854067	0.440746	0.062253	0.218168	-0.770181	-0.339103	0.025494	-0.518049	-0.339479	0.776755	-0.114158
25657	8.791526	2.124793	-4.363256	0.312830	0.076660	0.355465	-0.774016	-0.328787	0.028094	-0.516363	-0.336940	0.777611	-0.123132
25658	8.672101	1.522559	-4.594549	0.291846	0.189797	0.342263	-0.778961	-0.318680	0.029587	-0.516442	-0.334056	0.777272	-0.132448
25659	8.530861	0.998346	-3.945487	0.211593	0.130376	0.321917	-0.784631	-0.307312	0.028400	-0.516256	-0.330812	0.777485	-0.139858
25660	9.132986	0.927232	-4.562533	0.230600	0.174410	0.342172	-0.788073	-0.297922	0.026795	-0.516426	-0.327277	0.777344	-0.148092
25661	9.105832	0.435272	-4.748258	0.114130	0.130425	0.297877	-0.793511	-0.286305	0.020370	-0.516857	-0.323351	0.777602	-0.153746
25662	9.293441	-0.026407	-4.594068	0.029032	0.105146	0.262853	-0.798868	-0.277239	0.020283	-0.517449	-0.319135	0.778188	-0.157555
25663	9.144626	-0.145827	-4.470951	0.033765	0.110516	0.233442	-0.801312	-0.271175	0.017498	-0.518229	-0.315388	0.778448	-0.161205
25664	9.119908	0.383543	-4.155052	0.000301	0.045300	0.154662	-0.804143	-0.268111	0.013013	-0.518390	-0.312743	0.779021	-0.163066
25665	8.887319	0.301015	-3.666325	-0.080475	0.064512	0.143413	-0.806134	-0.262018	0.015339	-0.519445	-0.309336	0.779539	-0.163730
25666	8.896595	0.418633	-3.762501	-0.076426	-0.039896	0.134431	-0.808120	-0.258425	0.014195	-0.518810	-0.306484	0.781102	-0.163658
25667	9.004023	0.425156	-3.582942	-0.046825	-0.162343	0.055803	-0.810325	-0.255933	0.018514	-0.516401	-0.305519	0.783303	-0.162555
25668	9.000477	0.168665	-3.620705	0.047686	-0.192157	-0.035767	-0.808502	-0.254705	0.024514	-0.513169	-0.307099	0.784979	-0.161725
25669	9.029152	0.066451	-3.607954	0.073794	-0.264187	-0.079655	-0.809505	-0.257872	0.032345	-0.508860	-0.309795	0.786970	-0.160521
25670	8.856154	0.056418	-3.852702	0.112560	-0.214113	-0.072366	-0.807171	-0.261766	0.042587	-0.504975	-0.312674	0.788398	-0.160198
25671	9.008697	0.028956	-4.054193	0.099866	-0.230696	-0.101704	-0.805095	-0.265889	0.054753	-0.501082	-0.315837	0.789779	-0.159416
25672	8.555553	0.169067	-4.137764	-0.030787	-0.148916	-0.171905	-0.803878	-0.270074	0.062639	-0.499424	-0.318629	0.790343	-0.156235
25673	8.543937	0.181272	-3.777427	-0.064043	-0.118980	-0.116953	-0.804483	-0.273547	0.067960	-0.498372	-0.320006	0.790999	-0.153436
25674	8.543492	0.194243	-3.840114	-0.081119	0.000989	-0.152045	-0.800534	-0.278914	0.070359	-0.499327	-0.321511	0.790328	-0.150613
25675	8.479844	0.553169	-3.811245	-0.117651	0.025315	-0.219092	-0.797683	-0.285731	0.071159	-0.501212	-0.323500	0.789023	-0.146891
25676	8.779781	0.660482	-4.014954	-0.089716	0.146455	-0.212730	-0.796232	-0.293448	0.067772	-0.504680	-0.325436	0.786498	-0.144259
25677	8.751586	1.103267	-4.110025	-0.000400	0.146623	-0.188635	-0.793132	-0.300630	0.064402	-0.507614	-0.327749	0.783789	-0.143467
25678	8.842058	1.399587	-4.374702	-0.059034	0.221266	-0.232851	-0.790886	-0.306735	0.059310	-0.512086	-0.330071	0.780238	-0.141596
25679	9.016926	1.648175	-4.920562	-0.131700	0.290775	-0.220195	-0.788230	-0.314251	0.051364	-0.518175	-0.331126	0.776169	-0.139326
25680	9.780570	1.997236	-4.772965	-0.132258	0.273537	-0.237371	-0.784492	-0.321665	0.040926	-0.523903	-0.332581	0.772178	-0.136593
25681	9.905702	2.259989	-4.903922	-0.099170	0.103182	-0.144291	-0.783925	-0.326699	0.034533	-0.526609	-0.333319	0.770417	-0.134309
25682	9.104347	2.225678	-4.456402	-0.063115	0.183227	-0.102309	-0.781439	-0.329482	0.030332	-0.530083	-0.333646	0.768038	-0.133451
25683	8.833142	2.316683	-4.049622	-0.112661	-0.021737	-0.292966	-0.780255	-0.335942	0.030065	-0.531327	-0.336874	0.766615	-0.128486
25684	8.433640	2.365077	-4.012635	-0.039556	-0.033202	-0.259852	-0.773523	-0.344615	0.030301	-0.531707	-0.340427	0.765379	-0.124864
25685	7.908882	2.411867	-3.970976	0.048821	0.019076	-0.278221	-0.770774	-0.353195	0.032791	-0.532396	-0.345062	0.763165	-0.122742
25686	8.329168	2.148534	-3.722765	0.142109	-0.040282	-0.274217	-0.765786	-0.363033	0.037395	-0.531426	-0.350765	0.761409	-0.121684
25687	8.405505	2.281007	-3.876896	0.049115	-0.093429	-0.118291	-0.762801	-0.368006	0.040656	-0.529986	-0.353243	0.761463	-0.120452
25688	8.371968	2.656460	-4.010845	0.018422	-0.128129	-0.028322	-0.761791	-0.368672	0.045442	-0.527935	-0.354087	0.762645	-0.119498
25689	8.483549	2.795799	-3.973055	-0.119197	-0.106926	0.024644	-0.761902	-0.368309	0.049611	-0.527127	-0.352667	0.764238	-0.117066
25690	8.417809	2.861550	-3.779390	-0.195777	-0.155760	0.075041	-0.761653	-0.365554	0.050606	-0.525908	-0.349723	0.766928	-0.113734
25691	8.227544	2.824434	-3.444089	-0.267151	-0.091021	0.103206	-0.763579	-0.363739	0.054328	-0.526195	-0.345517	0.769190	-0.109923
25692	8.536169	2.987669	-3.483544	-0.189668	-0.155123	0.203569	-0.766124	-0.358145	0.055523	-0.524624	-0.340634	0.772699	-0.108046
25693	8.062734	2.793164	-3.556462	-0.273602	-0.193821	0.284075	-0.768255	-0.351384	0.058581	-0.522943	-0.333788	0.777196	-0.105271
25694	8.246913	2.865589	-3.449375	-0.207120	-0.118041	0.369474	-0.772105	-0.339681	0.061543	-0.521655	-0.326026	0.781369	-0.105097
25695	8.971165	2.637483	-4.716794	-0.159792	-0.020179	0.553008	-0.778931	-0.324098	0.060625	-0.521279	-0.315773	0.785426	-0.107989
25696	8.297146	2.260124	-4.790649	-0.251432	0.100387	0.601971	-0.786769	-0.306410	0.057080	-0.523058	-0.303364	0.788720	-0.110914
25697	9.067642	1.128853	-4.375242	-0.249176	0.182198	0.466038	-0.794755	-0.289440	0.051006	-0.526454	-0.293028	0.790111	-0.112714
25698	9.506202	0.663369	-4.790720	-0.131479	0.062333	0.496746	-0.798579	-0.274490	0.044769	-0.527021	-0.283542	0.792686	-0.116197
25699	9.297732	0.147625	-4.735574	0.046905	0.019352	0.497950	-0.803754	-0.257992	0.044720	-0.525930	-0.276096	0.795147	-0.122107
25700	9.176004	0.304322	-4.964248	-0.097249	-0.082790	0.488648	-0.809766	-0.240129	0.045730	-0.523888	-0.267389	0.798979	-0.125205
25701	9.314975	-0.229385	-4.837687	-0.257213	-0.031393	0.312942	-0.812744	-0.223864	0.043988	-0.523979	-0.259748	0.801614	-0.124064
25702	8.967180	-0.137643	-4.985885	-0.207795	-0.106654	0.321351	-0.815752	-0.212519	0.048302	-0.522492	-0.252562	0.804960	-0.123504
25703	8.472948	-0.344383	-4.319141	-0.248746	-0.228841	0.238762	-0.817934	-0.202213	0.050610	-0.519442	-0.246629	0.809181	-0.120745
25704	8.746455	-0.097325	-4.262554	-0.280908	-0.150883	0.261617	-0.820386	-0.192716	0.052319	-0.517694	-0.239713	0.812759	-0.118126
25705	8.437496	0.049732	-4.397354	-0.348981	-0.141167	0.177921	-0.822528	-0.185249	0.055282	-0.516607	-0.233463	0.815914	-0.113559
25706	8.425567	0.213002	-4.451386	-0.256278	-0.176715	0.090094	-0.822265	-0.182054	0.058792	-0.514661	-0.229626	0.818791	-0.109443
25707	8.290670	0.048764	-4.068271	-0.136210	-0.162611	0.062734	-0.823401	-0.176652	0.063554	-0.512446	-0.227465	0.821092	-0.107078
25708	8.455587	0.128622	-3.962831	-0.056753	-0.056769	0.013224	-0.823252	-0.176721	0.064931	-0.511699	-0.226671	0.821919	-0.105984
25709	8.511557	0.038787	-4.163532	0.004397	-0.046128	-0.028891	-0.823523	-0.175703	0.067206	-0.510955	-0.227182	0.822297	-0.105550
25710	8.800410	-0.103562	-3.827512	0.046670	0.000789	-0.060948	-0.824362	-0.175625	0.065837	-0.510840	-0.228544	0.821977	-0.105661
25711	8.787202	0.064384	-4.048096	-0.056057	0.007235	-0.071234	-0.824337	-0.177330	0.066286	-0.511356	-0.228991	0.821732	-0.104085
25712	8.620728	0.039820	-3.757071	-0.035119	0.048977	-0.078632	-0.824073	-0.177788	0.064044	-0.512440	-0.229716	0.821004	-0.102895
25713	8.824234	0.155234	-3.971611	-0.081638	0.105564	-0.113624	-0.823093	-0.180482	0.061383	-0.514791	-0.230365	0.819592	-0.100952
25714	8.398008	0.489523	-4.083901	-0.052584	0.150252	-0.124692	-0.824887	-0.184095	0.055375	-0.517699	-0.231460	0.817631	-0.099468
25715	9.025796	0.469143	-4.520458	-0.162456	0.275546	-0.211237	-0.824916	-0.187042	0.046628	-0.523373	-0.232508	0.814130	-0.095983
25716	9.524622	1.501862	-4.945328	-0.202256	0.367340	-0.233214	-0.823246	-0.197546	0.031046	-0.530674	-0.233368	0.809614	-0.091923
25717	9.747586	1.959589	-4.660891	-0.336670	0.259982	-0.216654	-0.823016	-0.202484	0.016923	-0.536832	-0.232678	0.806459	-0.085418
25718	10.142833	2.422361	-4.841697	-0.377100	0.280431	-0.154211	-0.821810	-0.207230	0.004323	-0.543304	-0.230514	0.803400	-0.078947
25719	9.276092	2.411047	-4.447126	-0.344000	-0.002854	-0.256644	-0.820489	-0.217852	-0.002833	-0.545222	-0.230809	0.802795	-0.070579
25720	8.953116	2.460570	-4.173916	-0.162126	-0.072294	-0.151629	-0.817847	-0.220609	-0.004684	-0.544976	-0.231458	0.803167	-0.065953
25721	8.088726	2.359109	-3.748627	-0.078277	-0.175810	-0.152412	-0.819032	-0.223002	-0.001227	-0.542694	-0.233239	0.804502	-0.062121
25722	8.126858	2.276652	-3.767494	0.003314	-0.207660	-0.177900	-0.818487	-0.229230	0.005574	-0.539511	-0.236254	0.805980	-0.059225
25723	8.344770	2.437707	-4.317949	0.081864	-0.229613	-0.042770	-0.817547	-0.234184	0.012033	-0.535441	-0.238088	0.808180	-0.058846
25724	8.104665	2.261029	-4.756883	0.033376	-0.302649	0.135166	-0.818625	-0.230421	0.021670	-0.530180	-0.236484	0.812073	-0.059348
25725	7.947261	2.561730	-4.676590	-0.135420	-0.262664	0.011835	-0.820656	-0.227236	0.031971	-0.526471	-0.235197	0.815104	-0.055818
25726	7.721340	2.338008	-4.510217	-0.320996	-0.152181	0.143345	-0.820572	-0.222373	0.032959	-0.525288	-0.229452	0.817798	-0.051293
25727	7.164531	2.353515	-3.929036	-0.313083	0.014293	0.220069	-0.823536	-0.217393	0.032462	-0.526645	-0.222612	0.818998	-0.048280
25728	8.323639	2.436214	-4.556245	-0.252834	0.187636	0.403675	-0.826206	-0.206131	0.026680	-0.530385	-0.213026	0.819080	-0.049187
25729	8.700642	1.576654	-4.665296	-0.203853	0.363514	0.572260	-0.831234	-0.187715	0.012928	-0.536511	-0.201201	0.817830	-0.053174
25730	8.678540	0.378403	-3.901921	-0.064490	0.294933	0.447671	-0.834019	-0.169804	0.003131	-0.541048	-0.192698	0.816558	-0.058042
25731	9.607569	0.583227	-4.114026	0.001150	0.356577	0.433252	-0.840141	-0.152465	-0.011229	-0.546259	-0.185261	0.814369	-0.063894
25732	9.338495	-0.073562	-4.356983	0.003769	0.194295	0.405813	-0.843585	-0.135635	-0.018736	-0.548841	-0.178125	0.813813	-0.068942
25733	10.105276	0.120977	-4.980869	-0.045662	0.093753	0.275763	-0.844434	-0.125985	-0.023666	-0.550049	-0.173015	0.813889	-0.071395
25734	9.089737	-0.771325	-4.448826	-0.086076	0.069657	0.337762	-0.846671	-0.113801	-0.025388	-0.550952	-0.166207	0.814480	-0.073822
25735	8.861118	-1.015115	-3.690828	-0.075769	0.098761	0.310141	-0.847255	-0.102276	-0.028548	-0.552236	-0.160116	0.814606	-0.076263
25736	8.667380	-0.657729	-3.659521	-0.145075	0.089242	0.287099	-0.850293	-0.092445	-0.030683	-0.553666	-0.153490	0.814816	-0.077263
25737	9.098899	-0.487401	-3.389584	-0.115114	0.012283	0.218594	-0.851531	-0.082808	-0.032293	-0.553771	-0.148532	0.815608	-0.077840
25738	8.925672	-0.367105	-3.408887	-0.086327	-0.000318	-0.005237	-0.852136	-0.079495	-0.033882	-0.553989	-0.147470	0.815799	-0.076293
25739	8.917470	-0.526981	-3.776690	0.065986	-0.041526	-0.124199	-0.851831	-0.081231	-0.032885	-0.553201	-0.150156	0.815879	-0.075914
25740	8.968623	-0.381317	-3.456469	0.086376	-0.026843	-0.217729	-0.850910	-0.087506	-0.031066	-0.552784	-0.154557	0.815444	-0.074784
25741	8.992456	-0.766339	-3.327050	0.102508	-0.037649	-0.300317	-0.850480	-0.098024	-0.028396	-0.552201	-0.160464	0.814849	-0.073120
25742	8.847581	-0.603809	-3.436490	0.222219	-0.018304	-0.306546	-0.850916	-0.109091	-0.031556	-0.551576	-0.167817	0.813777	-0.073264
25743	9.082135	-0.612510	-3.633680	0.279489	-0.113425	-0.380562	-0.848280	-0.119248	-0.028332	-0.549242	-0.177028	0.813392	-0.073399
25744	8.888628	-0.278155	-3.873002	0.330320	-0.045874	-0.435620	-0.847822	-0.132138	-0.025945	-0.547888	-0.187683	0.811880	-0.073790
25745	10.501680	0.017716	-5.083300	0.328039	0.189304	-0.512708	-0.846535	-0.148820	-0.029602	-0.550352	-0.199053	0.807436	-0.074413
25746	8.471881	2.522773	-3.498660	-0.095539	0.176743	-0.630946	-0.841974	-0.172505	-0.031645	-0.554433	-0.207806	0.803110	-0.066599
25747	9.921675	2.264824	-3.470026	-0.198273	0.065235	-0.355417	-0.838698	-0.185500	-0.039655	-0.556691	-0.211024	0.801236	-0.059872
25748	8.908547	2.209359	-4.222185	-0.050139	-0.087775	-0.206493	-0.836261	-0.193477	-0.040856	-0.555696	-0.213764	0.801455	-0.056368
25749	8.805552	2.834008	-4.098347	-0.044140	-0.179317	-0.277821	-0.835987	-0.202461	-0.037953	-0.553225	-0.217784	0.802386	-0.051857
25750	8.748440	2.999681	-3.766703	-0.058575	-0.079658	-0.312851	-0.834183	-0.212192	-0.034557	-0.552475	-0.222097	0.802016	-0.047060
25751	8.483778	3.134370	-4.086773	-0.117911	-0.062920	-0.344237	-0.830996	-0.222611	-0.031907	-0.552207	-0.226296	0.801357	-0.041044
25752	8.265637	2.958405	-3.869666	-0.023596	0.005887	-0.175400	-0.830074	-0.229799	-0.031525	-0.552512	-0.228655	0.800594	-0.038675
25753	8.261375	2.773888	-4.030094	0.008328	-0.092687	-0.066942	-0.828462	-0.236091	-0.029576	-0.550937	-0.229865	0.801388	-0.037536
25754	8.418804	2.829186	-4.257792	-0.074877	-0.161638	0.044986	-0.828599	-0.233756	-0.025562	-0.548619	-0.228192	0.803525	-0.035967
25755	8.525019	2.618353	-4.142392	-0.128214	-0.142700	0.100816	-0.830232	-0.232951	-0.021352	-0.546714	-0.225278	0.805720	-0.034200
25756	7.711051	2.635651	-4.099771	-0.206456	-0.132969	0.185807	-0.831459	-0.221433	-0.018288	-0.545330	-0.219842	0.808239	-0.032168
25757	8.255227	2.953189	-3.656798	-0.203563	-0.126843	0.331885	-0.835889	-0.210203	-0.019910	-0.543818	-0.212384	0.811264	-0.031718
25758	8.235907	2.982670	-3.675203	-0.294514	-0.174308	0.391425	-0.837964	-0.198814	-0.019747	-0.541925	-0.202750	0.815038	-0.030381
25759	8.656921	2.516736	-3.867855	-0.322475	-0.054445	0.391189	-0.842554	-0.183296	-0.017098	-0.541967	-0.192988	0.817431	-0.028867
25760	8.456501	2.480597	-3.599786	-0.286339	0.027238	0.469998	-0.844677	-0.170322	-0.020707	-0.543172	-0.182038	0.819125	-0.029340
25761	9.417812	1.901112	-4.286704	-0.290044	0.084421	0.457148	-0.849939	-0.148901	-0.023909	-0.545213	-0.171441	0.820047	-0.029562
25762	8.580453	0.991749	-4.382069	-0.376536	0.025304	0.508118	-0.853779	-0.130998	-0.027340	-0.546532	-0.158818	0.821730	-0.028957
25763	8.918882	0.328954	-3.957113	-0.247060	0.100174	0.481619	-0.856073	-0.115490	-0.031069	-0.548551	-0.148205	0.822321	-0.030229
25764	9.439201	0.539351	-4.368827	-0.284796	0.070891	0.545042	-0.857982	-0.097743	-0.034804	-0.550145	-0.135918	0.823324	-0.031686
25765	9.056055	0.111619	-4.816124	-0.346847	-0.010402	0.521024	-0.859767	-0.077831	-0.036887	-0.550427	-0.123553	0.825090	-0.031482
25766	9.085720	-0.402020	-4.501812	-0.419284	0.009428	0.407002	-0.861224	-0.061742	-0.038378	-0.551279	-0.112010	0.826259	-0.028985
25767	8.775880	0.030820	-4.250744	-0.327318	-0.100835	0.335798	-0.862772	-0.047482	-0.036801	-0.549992	-0.102895	0.828370	-0.026920
25768	8.726397	0.267542	-4.517822	-0.281976	-0.145752	0.222199	-0.863438	-0.036672	-0.033785	-0.547976	-0.095973	0.830615	-0.024303
25769	8.759847	0.304373	-4.569546	-0.272706	-0.192000	0.024107	-0.864265	-0.032767	-0.027182	-0.545126	-0.092649	0.832990	-0.019559
25770	8.820518	0.185445	-4.773028	-0.078945	-0.204074	0.017151	-0.863947	-0.031196	-0.019074	-0.541812	-0.091413	0.835320	-0.017995
25771	8.338637	0.364473	-4.850441	-0.006796	-0.158483	0.112568	-0.863928	-0.028449	-0.011997	-0.538940	-0.089473	0.837370	-0.018725
25772	8.797006	0.413832	-4.794809	0.183499	-0.200144	0.186523	-0.865074	-0.021168	-0.005461	-0.535129	-0.088265	0.839820	-0.023415
25773	8.491206	0.283313	-5.025718	0.170005	-0.102217	0.149541	-0.865227	-0.016787	-0.000217	-0.532814	-0.087567	0.841236	-0.027617
25774	8.109507	-0.052243	-4.395415	0.053036	-0.006852	0.283006	-0.865853	-0.009329	0.002455	-0.532391	-0.083256	0.841806	-0.031487
25775	8.837144	-0.320816	-4.279476	-0.036503	0.075865	0.415867	-0.864392	0.005559	0.001693	-0.533222	-0.075736	0.841835	-0.035387
25776	8.721050	-0.621608	-4.209478	-0.317328	0.077872	0.518928	-0.865455	0.022801	-0.000560	-0.534554	-0.063434	0.841995	-0.035666
25777	8.746210	-1.240222	-4.740903	-0.403326	0.009940	0.520590	-0.863786	0.041975	-0.002997	-0.534580	-0.050219	0.842920	-0.034473
25778	9.341112	-1.429428	-4.687102	-0.497940	-0.011754	0.334273	-0.864251	0.056992	-0.002905	-0.534560	-0.039143	0.843704	-0.029612
25779	8.503386	-1.212577	-4.685760	-0.501880	-0.043860	0.190108	-0.864364	0.066874	-0.001194	-0.533818	-0.030420	0.844732	-0.023236
25780	8.276880	-1.493802	-4.570454	-0.420758	-0.062721	0.006688	-0.864385	0.071806	0.004220	-0.532938	-0.025722	0.845609	-0.016137
25781	8.055944	-1.330103	-4.546637	-0.255324	-0.047510	-0.103143	-0.864728	0.068021	0.007171	-0.532021	-0.024534	0.846306	-0.010869
25782	8.005377	-1.427338	-4.501911	-0.161729	-0.022977	-0.164503	-0.864796	0.063453	0.008827	-0.531688	-0.025491	0.846533	-0.006353
25783	8.580242	-1.635264	-4.848359	-0.058041	-0.059518	-0.047629	-0.865409	0.057820	0.009456	-0.530429	-0.025400	0.847333	-0.005101
25784	8.803057	-1.395674	-5.111110	-0.060362	-0.043625	-0.205401	-0.866546	0.050989	0.011813	-0.529684	-0.028139	0.847726	-0.001863
25785	8.433312	-1.400179	-4.942760	0.027741	-0.118715	-0.186835	-0.866314	0.044977	0.014207	-0.527352	-0.031260	0.849072	-0.000643
25786	8.712772	-1.382615	-4.953094	0.026684	-0.065410	-0.370373	-0.868515	0.035338	0.016955	-0.526162	-0.037723	0.849542	0.002866
25787	8.490288	-0.036982	-5.008452	0.083038	-0.062521	-0.515071	-0.869271	0.020867	0.020500	-0.524666	-0.046969	0.849987	0.006514
25788	10.590341	0.975241	-4.930649	0.149907	0.074275	-0.520029	-0.869767	0.003246	0.016526	-0.525638	-0.057281	0.848726	0.009367
25789	9.480427	2.212863	-4.422249	0.208396	-0.007237	-0.332622	-0.868655	-0.009323	0.014919	-0.524920	-0.064791	0.848634	0.008997
25790	8.531226	1.967208	-3.688034	0.406376	-0.008549	-0.386598	-0.868354	-0.022491	0.014388	-0.524096	-0.075506	0.848283	0.006186
25791	8.186139	2.648565	-4.047417	0.518414	-0.067458	-0.361485	-0.869270	-0.037347	0.014318	-0.521835	-0.086806	0.848618	0.001052
25792	9.378893	2.326358	-4.514309	0.613415	-0.178969	-0.359090	-0.869116	-0.047341	0.017851	-0.517621	-0.099179	0.849826	-0.005280
25793	7.982223	1.805516	-5.438695	0.659555	-0.017855	-0.365188	-0.867308	-0.056312	0.022952	-0.515737	-0.112010	0.849297	-0.012820
25794	7.817863	1.340736	-4.689370	0.737732	-0.272617	-0.359213	-0.867543	-0.068006	0.026938	-0.509421	-0.125661	0.851033	-0.021009
25795	7.164199	1.589843	-5.199418	0.632955	-0.089239	-0.188243	-0.866933	-0.078777	0.034842	-0.506070	-0.135181	0.851313	-0.029733
25796	6.711077	1.466543	-5.168790	0.556328	0.216014	-0.211022	-0.863133	-0.086549	0.031844	-0.508281	-0.144163	0.848205	-0.037629
25797	7.235370	1.196210	-5.175666	0.579415	0.156189	-0.164014	-0.862096	-0.093734	0.029184	-0.509031	-0.152582	0.845851	-0.046282
25798	8.241406	1.807898	-5.571532	0.589233	0.099429	-0.165428	-0.863739	-0.096642	0.025982	-0.508982	-0.161171	0.843774	-0.054840
25799	7.685995	1.705666	-5.070863	0.531560	-0.000129	-0.225148	-0.861402	-0.105489	0.028321	-0.507141	-0.170296	0.842631	-0.061484
25800	8.259761	1.645983	-5.621572	0.598024	-0.011193	0.038444	-0.862173	-0.108928	0.030053	-0.504784	-0.175616	0.842131	-0.071886
25801	7.950329	1.025014	-5.802413	0.633809	-0.083937	0.253165	-0.861133	-0.101814	0.033518	-0.500356	-0.177813	0.843118	-0.084724
25802	9.292706	1.047607	-6.383739	0.788251	-0.112402	0.420793	-0.861749	-0.091555	0.042166	-0.494815	-0.178671	0.844319	-0.101787
25803	10.507251	-0.798821	-4.951180	0.800380	-0.340473	0.479912	-0.863123	-0.075556	0.051309	-0.484760	-0.179087	0.847843	-0.118730
25804	11.721129	-0.560797	-4.176358	0.807910	-0.175785	0.267119	-0.862640	-0.063728	0.061977	-0.478128	-0.182683	0.848512	-0.134343
25805	10.390574	-1.598917	-3.814607	0.758669	-0.391987	0.013661	-0.861865	-0.053036	0.072849	-0.468329	-0.190617	0.850322	-0.145898
25806	10.128957	-0.663718	-4.701909	0.756630	-0.292216	-0.208486	-0.861744	-0.054005	0.087160	-0.460967	-0.201972	0.849995	-0.155643
25807	9.498590	-0.016969	-4.862488	0.684211	-0.202611	-0.599695	-0.858029	-0.069645	0.096119	-0.456339	-0.218958	0.847304	-0.160899
25808	7.659522	-0.369086	-5.119620	0.664548	-0.057255	-0.944530	-0.853078	-0.093869	0.108135	-0.455325	-0.241052	0.841389	-0.163211
25809	7.337540	-0.323059	-4.406955	0.915824	-0.158362	-1.116423	-0.843996	-0.129961	0.117591	-0.451502	-0.268483	0.834248	-0.167612
25810	6.971463	-0.413377	-4.350388	1.153569	0.022436	-1.104414	-0.837164	-0.164468	0.123987	-0.449108	-0.297010	0.823893	-0.176882
25811	6.050486	-0.249696	-4.498420	1.414969	0.319776	-1.073362	-0.830874	-0.200720	0.128899	-0.449279	-0.325964	0.809263	-0.192326
25812	7.709435	-0.645577	-4.780370	1.533147	0.099591	-1.256003	-0.819087	-0.233027	0.137593	-0.445333	-0.359320	0.793729	-0.206306
25813	7.877751	-0.968086	-4.687339	1.585024	0.196400	-1.415728	-0.806479	-0.263227	0.148896	-0.442310	-0.394620	0.774717	-0.220112
25814	7.458436	-1.519882	-5.085794	1.699431	0.320943	-1.395714	-0.789210	-0.300630	0.162617	-0.439542	-0.429364	0.752718	-0.236358
25815	8.309759	-1.431584	-4.706512	1.759322	0.307840	-1.377010	-0.770048	-0.331464	0.182112	-0.434938	-0.463469	0.729309	-0.253248
25816	9.395928	-1.044148	-5.237242	1.704691	0.242842	-1.360208	-0.749838	-0.368775	0.201753	-0.429118	-0.496365	0.705357	-0.268237
25817	9.476094	-0.514237	-5.376851	1.896280	0.311623	-1.038691	-0.730056	-0.392841	0.223313	-0.419671	-0.524924	0.681738	-0.289074
25818	9.178575	-0.270417	-5.320669	1.710402	0.374045	-1.291510	-0.713976	-0.408779	0.243332	-0.413858	-0.554143	0.654621	-0.305154
25819	8.902655	3.916969	-5.703254	1.661733	0.676298	-1.340095	-0.697075	-0.428723	0.255912	-0.411906	-0.580588	0.623584	-0.323102
25820	9.033605	4.380902	-3.309527	1.347168	0.557201	-1.244909	-0.676290	-0.452223	0.265337	-0.410927	-0.603115	0.595491	-0.335830
25821	10.123404	2.496206	-3.652349	1.418285	0.469376	-1.222692	-0.659086	-0.472583	0.280653	-0.407308	-0.625593	0.567037	-0.348143
25822	8.565288	3.518728	-3.681609	1.151409	0.236734	-1.079874	-0.636130	-0.489144	0.296838	-0.402877	-0.645193	0.543405	-0.355143
25823	7.913911	3.002975	-3.573679	1.166418	0.035896	-0.909999	-0.617072	-0.499989	0.317969	-0.394581	-0.663851	0.522909	-0.360795
25824	8.057810	3.140348	-3.406705	1.061270	-0.009153	-0.936682	-0.597162	-0.511759	0.340556	-0.386984	-0.681766	0.502798	-0.364187
25825	7.961516	2.922094	-2.993991	0.796815	0.052765	-0.634542	-0.583343	-0.516022	0.354814	-0.381355	-0.693712	0.487831	-0.367903
25826	7.731865	2.542880	-3.881290	0.699083	-0.144079	-0.507903	-0.567162	-0.518261	0.376741	-0.373914	-0.704912	0.476771	-0.368751
25827	8.571376	2.720406	-3.819755	0.694516	-0.255146	-0.184530	-0.557139	-0.513724	0.395998	-0.363215	-0.713602	0.470877	-0.370300
25828	7.793896	2.783173	-3.751637	0.473163	-0.047220	0.073303	-0.554751	-0.508803	0.409683	-0.355444	-0.716627	0.468847	-0.374550
25829	8.230085	3.014013	-3.836475	0.457332	0.013402	-0.045977	-0.552272	-0.502573	0.419440	-0.349616	-0.720126	0.464586	-0.378613
25830	8.460527	2.595095	-3.459019	0.468453	-0.034009	0.100925	-0.550659	-0.493898	0.428248	-0.341760	-0.722651	0.462815	-0.383116
25831	7.838962	2.911983	-4.518013	0.528343	0.155437	0.131819	-0.555713	-0.481366	0.437769	-0.334862	-0.723765	0.459483	-0.391035
25832	8.449226	1.066437	-5.178429	0.527103	0.290697	0.368110	-0.567892	-0.463487	0.442312	-0.326976	-0.721534	0.458800	-0.402464
25833	10.039554	0.154714	-6.011776	0.674549	0.279250	0.436490	-0.579233	-0.448056	0.445987	-0.316501	-0.719576	0.457717	-0.415370
25834	11.346114	-0.257082	-6.367592	0.655497	0.189350	0.344130	-0.589490	-0.429928	0.451612	-0.305896	-0.718881	0.456088	-0.426171
25835	9.055589	-0.251202	-5.963143	0.472368	-0.011416	0.221563	-0.595026	-0.413082	0.459050	-0.297254	-0.719822	0.455288	-0.431520
25836	8.494136	0.111001	-5.195995	0.324796	-0.088952	-0.019046	-0.595845	-0.400104	0.463720	-0.291912	-0.722644	0.452841	-0.433021
25837	7.555376	0.014390	-4.731670	0.175525	-0.092897	-0.058078	-0.593724	-0.400693	0.469468	-0.289141	-0.725029	0.451046	-0.432767
25838	7.719373	-0.347300	-4.247516	0.241747	-0.203047	0.103712	-0.588438	-0.399336	0.477516	-0.282894	-0.727193	0.451747	-0.432535
25839	7.915289	-0.301920	-4.479132	0.208052	-0.157542	0.208220	-0.586526	-0.392625	0.486200	-0.276704	-0.727871	0.453908	-0.433136
25840	8.355105	-0.508668	-4.842258	0.283212	-0.195657	0.042398	-0.585459	-0.385670	0.492971	-0.270434	-0.730682	0.453283	-0.433017
25841	8.271961	-0.535202	-4.989047	0.382175	-0.327139	-0.042561	-0.578299	-0.376857	0.505880	-0.262260	-0.735969	0.451175	-0.431289
25842	8.208717	-0.653200	-5.016430	0.508055	-0.341031	-0.124909	-0.568615	-0.369099	0.522431	-0.252769	-0.742594	0.446854	-0.430097
25843	7.907355	-0.760459	-4.996202	0.517096	-0.255658	-0.137958	-0.559205	-0.363430	0.535817	-0.243950	-0.748626	0.441723	-0.430033
25844	7.991865	-0.956185	-4.908767	0.455739	-0.169768	-0.217106	-0.553839	-0.356022	0.547968	-0.237559	-0.754066	0.435626	-0.430326
25845	7.924719	-0.985522	-4.855735	0.423215	-0.120401	-0.241123	-0.547199	-0.351279	0.558148	-0.232125	-0.759206	0.429026	-0.430884
25846	7.937320	-1.175031	-5.014411	0.332958	-0.066819	-0.270781	-0.539748	-0.348009	0.563668	-0.228847	-0.763561	0.422514	-0.431376
25847	7.643417	-0.881449	-4.513694	0.311186	0.070018	-0.343531	-0.535710	-0.348280	0.568037	-0.227536	-0.767271	0.414395	-0.433358
25848	7.564222	-0.740670	-4.843075	0.166092	0.181180	-0.410062	-0.532369	-0.349148	0.570440	-0.230000	-0.769819	0.405890	-0.435583
25849	7.986252	-0.818196	-5.069458	0.110486	0.469996	-0.432580	-0.535389	-0.354916	0.562929	-0.235721	-0.769700	0.396245	-0.441573
25850	8.897534	-0.213529	-5.254144	-0.010262	0.439099	-0.460915	-0.539372	-0.361204	0.554842	-0.243391	-0.769352	0.387233	-0.445992
25851	10.179733	1.359300	-5.864170	-0.340959	0.453940	-0.472069	-0.542320	-0.377011	0.540082	-0.256213	-0.767245	0.380925	-0.447869
25852	10.727017	2.309372	-6.839579	-0.453994	0.270129	-0.297407	-0.544209	-0.390490	0.523242	-0.267900	-0.764665	0.379174	-0.446928
25853	9.307051	1.992025	-5.576264	-0.303322	0.199482	-0.160609	-0.547462	-0.401573	0.512506	-0.275402	-0.762514	0.378482	-0.446629
25854	8.124135	1.804811	-4.557627	-0.185301	0.001339	-0.276855	-0.542685	-0.410847	0.508301	-0.280722	-0.763516	0.376057	-0.443643
25855	7.710732	1.866965	-4.454828	0.042802	-0.037405	-0.225959	-0.539312	-0.415935	0.507958	-0.281748	-0.765859	0.372542	-0.441916
25856	7.546265	2.104025	-4.326387	0.064633	-0.049660	-0.331410	-0.535389	-0.419457	0.509918	-0.283320	-0.769077	0.367310	-0.439696
25857	8.441811	2.236176	-4.165816	0.102150	-0.133012	-0.321803	-0.527852	-0.424491	0.512995	-0.283605	-0.773256	0.362283	-0.436341
25858	7.746148	2.291621	-5.037796	-0.031271	-0.141169	-0.179081	-0.520174	-0.428240	0.518499	-0.284619	-0.775579	0.360696	-0.432860
25859	7.832025	2.122483	-4.766808	-0.144241	-0.101499	0.041771	-0.516956	-0.429846	0.521688	-0.285796	-0.775438	0.363225	-0.430214
25860	7.831306	2.021996	-4.506624	-0.175068	0.025379	0.247036	-0.520168	-0.427493	0.520480	-0.286551	-0.772393	0.368511	-0.430693
25861	8.113904	1.862007	-4.658298	-0.160842	0.092247	0.361685	-0.528254	-0.422991	0.516960	-0.286653	-0.768101	0.374985	-0.432710
25862	8.075811	2.214006	-4.128127	-0.152210	0.117421	0.308509	-0.536072	-0.417666	0.513765	-0.287182	-0.763858	0.380463	-0.435081
25863	7.798223	2.372947	-4.261607	-0.238783	0.180724	0.315541	-0.543340	-0.413510	0.508420	-0.289565	-0.758604	0.386317	-0.437528
25864	7.423922	2.246764	-3.697832	-0.221620	0.289121	0.331831	-0.553240	-0.409908	0.500855	-0.292229	-0.752171	0.391699	-0.442055
25865	7.943725	2.546535	-3.903677	-0.109123	0.416091	0.422847	-0.566214	-0.403950	0.491941	-0.293552	-0.744617	0.396531	-0.449595
25866	9.749043	2.104732	-5.174274	0.053384	0.586800	0.525028	-0.586882	-0.391295	0.480469	-0.292638	-0.735378	0.400480	-0.461734
25867	8.791939	-0.234092	-4.571736	0.097904	0.471287	0.478838	-0.603962	-0.377654	0.470681	-0.290684	-0.727847	0.403801	-0.471896
25868	9.631396	-0.724663	-4.234423	0.359881	0.577894	0.409558	-0.618850	-0.362005	0.462240	-0.286193	-0.721067	0.403062	-0.485487
25869	10.484518	-1.236176	-5.230794	0.416000	0.500698	0.285072	-0.634678	-0.347141	0.455832	-0.281504	-0.716374	0.400267	-0.497343
25870	9.587386	-1.123171	-4.148438	0.208467	0.269598	0.213320	-0.643957	-0.335865	0.451909	-0.278524	-0.713117	0.399825	-0.504012
25871	9.241511	-1.068928	-4.033725	0.172870	0.384219	0.205663	-0.650987	-0.326680	0.449910	-0.277045	-0.708692	0.398949	-0.511704
25872	9.212911	-0.804535	-3.485160	0.100442	0.118851	0.367494	-0.660551	-0.315473	0.444603	-0.272776	-0.705062	0.402563	-0.516163
25873	8.450199	-0.660184	-3.721343	-0.087669	-0.025167	0.257095	-0.662884	-0.305484	0.444820	-0.271112	-0.702927	0.407344	-0.516200
25874	8.760142	-0.855297	-3.439583	-0.028600	-0.027662	0.172842	-0.663745	-0.302026	0.446145	-0.269477	-0.701630	0.410319	-0.516465
25875	9.213301	-1.041767	-3.334580	0.093827	-0.058572	0.099797	-0.665715	-0.298398	0.447215	-0.266578	-0.702075	0.411206	-0.516658
25876	9.178361	-1.041850	-3.490245	0.140296	-0.101062	0.131141	-0.666187	-0.290253	0.453107	-0.262396	-0.702766	0.412238	-0.517038
25877	9.146965	-1.417729	-3.650906	0.162536	-0.055307	0.134707	-0.664138	-0.285350	0.458502	-0.258153	-0.703223	0.412907	-0.518018
25878	9.269388	-1.382989	-3.413764	0.109612	-0.053231	0.071328	-0.664596	-0.280018	0.461596	-0.255406	-0.703734	0.413150	-0.518492
25879	9.162887	-1.092937	-3.289560	0.118483	-0.055560	0.063119	-0.664083	-0.274861	0.465086	-0.252495	-0.704526	0.413278	-0.518740
25880	8.945775	-1.538957	-2.825514	-0.012787	-0.022996	-0.062087	-0.662291	-0.273707	0.466798	-0.253101	-0.705200	0.412750	-0.517948
25881	9.021846	-1.509523	-2.350012	-0.073447	-0.053364	-0.137362	-0.662937	-0.276422	0.468020	-0.254976	-0.706611	0.412034	-0.515670
25882	9.118693	-1.511035	-2.288440	-0.033841	-0.102442	-0.087634	-0.658736	-0.279962	0.470253	-0.255487	-0.708201	0.411767	-0.513446
25883	9.470585	-1.568087	-2.557951	-0.022139	-0.147967	-0.126016	-0.652872	-0.283699	0.473148	-0.255725	-0.710696	0.411157	-0.510359
25884	9.559752	-1.423796	-3.236523	-0.027062	-0.151943	-0.243447	-0.647828	-0.286430	0.478740	-0.257308	-0.714090	0.408834	-0.506679
25885	9.346070	-0.882884	-3.679013	-0.037184	-0.107734	-0.351783	-0.641632	-0.294136	0.482357	-0.260349	-0.717890	0.404935	-0.502872
25886	9.104137	-0.433152	-3.997880	-0.118870	-0.031376	-0.471338	-0.633635	-0.304122	0.483192	-0.266492	-0.721366	0.399589	-0.498940
25887	9.210644	0.179769	-4.193477	-0.209653	0.019883	-0.585257	-0.626951	-0.320973	0.481271	-0.275326	-0.724730	0.393307	-0.494238
25888	9.762663	0.894083	-4.769722	-0.243731	0.045325	-0.559449	-0.621096	-0.338325	0.478359	-0.284696	-0.727277	0.387422	-0.489818
25889	10.012881	1.344072	-5.005562	-0.256128	0.009717	-0.469371	-0.614445	-0.353556	0.474878	-0.292924	-0.729414	0.383219	-0.485072
25890	9.190296	1.334184	-4.199681	-0.254339	0.025237	-0.331914	-0.607826	-0.366522	0.470983	-0.300015	-0.730183	0.380783	-0.481485
25891	8.941537	1.518131	-4.044285	-0.223102	-0.120193	-0.241717	-0.600470	-0.382764	0.467848	-0.304547	-0.731940	0.380286	-0.476337
25892	8.437502	1.489092	-3.784137	-0.191333	-0.305313	-0.197424	-0.592077	-0.389529	0.471641	-0.306881	-0.735140	0.381175	-0.469148
25893	8.752172	1.784273	-3.721530	-0.109505	-0.254937	-0.288981	-0.584247	-0.396221	0.474061	-0.309147	-0.739163	0.379653	-0.462525
25894	8.572713	1.902199	-3.921735	-0.161491	-0.386386	-0.165944	-0.573889	-0.403207	0.481831	-0.310106	-0.742949	0.381172	-0.454498
25895	8.473107	1.989694	-4.064751	-0.132964	-0.373684	-0.195283	-0.562435	-0.409650	0.489623	-0.310926	-0.747112	0.381903	-0.446429
25896	8.443007	2.190187	-3.992286	-0.194276	-0.353609	-0.127505	-0.550275	-0.418010	0.496185	-0.312239	-0.749988	0.384020	-0.438808
25897	8.198010	2.102819	-3.858119	-0.131014	-0.308283	-0.057783	-0.542603	-0.421986	0.500570	-0.312308	-0.752432	0.386311	-0.432520
25898	8.370845	2.039297	-3.913294	-0.104509	-0.271399	-0.028402	-0.535643	-0.424913	0.503781	-0.312011	-0.754311	0.388582	-0.427397
25899	8.407724	2.286490	-3.922721	-0.098678	-0.244899	0.052363	-0.532012	-0.427038	0.505967	-0.311160	-0.755492	0.391802	-0.422969
25900	8.037373	2.277491	-4.140765	-0.072887	-0.169884	0.120104	-0.528941	-0.427028	0.510639	-0.309898	-0.755504	0.395391	-0.420527
25901	7.989162	2.243733	-4.129523	-0.011282	-0.043606	0.222775	-0.527860	-0.423791	0.513038	-0.307906	-0.754153	0.399157	-0.420857
25902	8.642182	1.715709	-4.514790	0.099565	0.146282	0.308985	-0.535137	-0.417115	0.510749	-0.304950	-0.751026	0.402173	-0.425703
25903	8.898919	1.262149	-4.459727	0.127198	0.142691	0.244797	-0.542267	-0.409840	0.510570	-0.302165	-0.748723	0.403925	-0.430064
25904	9.181692	0.739576	-5.055703	0.118369	0.144231	0.252075	-0.549004	-0.402319	0.508052	-0.299369	-0.746124	0.405906	-0.434647
25905	8.967194	0.243052	-5.164421	0.104558	0.030496	0.291551	-0.556011	-0.393526	0.508378	-0.295543	-0.744227	0.409222	-0.437399
25906	9.441307	-0.008141	-5.125826	0.091624	0.035203	0.353978	-0.563336	-0.382017	0.507768	-0.291347	-0.741520	0.413575	-0.440705
25907	9.676101	-0.386175	-5.446179	0.009867	-0.017971	0.308921	-0.566753	-0.373684	0.507756	-0.288295	-0.739287	0.418269	-0.442032
25908	9.145379	-0.728613	-4.766879	-0.100683	0.016313	0.276382	-0.571084	-0.369149	0.508212	-0.287453	-0.736215	0.423246	-0.442968
25909	8.602755	-0.606791	-4.885862	-0.234147	-0.205921	0.302983	-0.572232	-0.364201	0.510736	-0.286376	-0.734210	0.431090	-0.439414
25910	7.935330	-0.064125	-4.499962	-0.231090	-0.293472	0.224172	-0.571412	-0.363126	0.511486	-0.285240	-0.733481	0.438179	-0.434330
25911	8.298558	-0.238156	-4.191077	-0.182332	-0.308557	0.166545	-0.567810	-0.362872	0.513817	-0.283649	-0.733736	0.444105	-0.428888
25912	8.345798	-0.292931	-4.289797	-0.149055	-0.354613	0.010694	-0.563073	-0.363207	0.519281	-0.282569	-0.735790	0.447642	-0.422357
25913	8.737247	-0.440490	-4.701443	-0.050569	-0.415061	0.002774	-0.553596	-0.365975	0.527178	-0.279439	-0.739036	0.450602	-0.415570
25914	8.292744	-0.435267	-4.856248	-0.008980	-0.491707	-0.043004	-0.543594	-0.366253	0.535637	-0.275469	-0.743396	0.452870	-0.407908
25915	8.097142	-0.565469	-5.168554	0.040908	-0.494511	-0.060411	-0.531908	-0.366981	0.547093	-0.270701	-0.748227	0.454519	-0.400363
25916	7.925799	-0.310145	-5.312623	-0.037794	-0.401284	-0.138707	-0.520208	-0.369868	0.556759	-0.268703	-0.752443	0.455000	-0.393196
25917	7.753927	-0.297760	-5.422033	-0.068810	-0.331029	-0.142590	-0.508232	-0.373800	0.564700	-0.267650	-0.756008	0.455356	-0.386610
25918	7.569610	-0.200999	-5.308254	-0.075921	-0.179285	-0.218108	-0.503059	-0.377260	0.567895	-0.268831	-0.758935	0.453693	-0.381981
25919	7.400833	0.064468	-5.126338	-0.025653	0.005507	-0.201777	-0.497751	-0.383043	0.566801	-0.270602	-0.760627	0.450995	-0.380558
25920	8.025084	0.332081	-5.519833	0.007652	0.186234	-0.205500	-0.497574	-0.386524	0.566172	-0.273711	-0.761068	0.446893	-0.382289
25921	8.117016	1.271411	-6.178836	-0.084940	0.394464	-0.264582	-0.498535	-0.392777	0.556400	-0.280336	-0.759970	0.441537	-0.385878
25922	8.080412	1.268960	-5.617221	-0.195712	0.320006	-0.293115	-0.505138	-0.401373	0.544603	-0.288373	-0.758930	0.436880	-0.387300
25923	8.838291	2.075740	-5.785195	-0.090445	0.353995	-0.324782	-0.506761	-0.409208	0.535846	-0.295169	-0.758534	0.430773	-0.389789
25924	9.648856	2.334409	-6.692848	-0.213759	0.275247	-0.414626	-0.508912	-0.418868	0.527259	-0.303985	-0.758628	0.424601	-0.389603
25925	9.164442	2.480887	-6.152157	-0.184822	0.133020	-0.410738	-0.505931	-0.431096	0.517915	-0.310964	-0.760011	0.419144	-0.387301
25926	7.449033	2.235861	-5.423098	-0.085708	0.003745	-0.385043	-0.498593	-0.445278	0.515736	-0.315261	-0.762624	0.414026	-0.384183
25927	6.377782	2.393767	-5.063245	0.145043	0.082866	-0.244529	-0.493292	-0.449594	0.516252	-0.315479	-0.765030	0.408801	-0.384817
25928	7.368780	2.263474	-4.910368	0.396745	0.079610	-0.136474	-0.490409	-0.445910	0.520458	-0.311089	-0.767981	0.403248	-0.388356
25929	8.201536	2.414478	-5.396941	0.382644	-0.021309	-0.106783	-0.488492	-0.440785	0.527111	-0.305751	-0.771490	0.398892	-0.390134
25930	8.256116	2.273424	-5.754894	0.297355	-0.211210	-0.097493	-0.485190	-0.434667	0.536024	-0.300221	-0.775686	0.396454	-0.388591
25931	7.817274	1.919737	-6.269660	0.210133	-0.205403	0.025110	-0.479139	-0.428917	0.542953	-0.295016	-0.778476	0.396574	-0.386872
25932	7.188450	2.017527	-5.999189	0.140330	-0.219640	0.017542	-0.475288	-0.422920	0.551300	-0.290941	-0.780829	0.397155	-0.384613
25933	7.442836	1.963819	-6.105648	0.111448	-0.168484	0.026623	-0.471537	-0.421954	0.556300	-0.287532	-0.782722	0.397828	-0.382628
25934	7.253365	1.961896	-5.683209	0.133367	-0.233224	-0.001704	-0.465999	-0.419028	0.563752	-0.283590	-0.785251	0.398220	-0.379972
25935	7.551412	1.909806	-5.752650	0.089294	-0.219879	0.024853	-0.459906	-0.417683	0.568891	-0.280130	-0.787396	0.399304	-0.376949
25936	7.730050	1.793316	-5.658662	0.063001	-0.136227	0.059559	-0.459530	-0.412010	0.573381	-0.277592	-0.788271	0.400632	-0.375587
25937	8.083550	1.603521	-5.974982	0.117312	-0.051007	0.096268	-0.458581	-0.408151	0.577478	-0.274506	-0.788703	0.401675	-0.375834
25938	8.040767	1.075379	-5.986485	0.117208	-0.093204	0.093485	-0.454180	-0.405143	0.580662	-0.271197	-0.789266	0.402881	-0.375763
25939	7.867177	0.853140	-5.597470	0.182969	-0.090437	0.088958	-0.455043	-0.399338	0.585724	-0.266793	-0.790378	0.403532	-0.375881
25940	7.544931	1.017763	-5.589178	0.159852	-0.076769	0.044804	-0.454794	-0.394762	0.589733	-0.263301	-0.791416	0.403549	-0.376140
25941	7.751052	0.891375	-5.674986	0.267360	0.023622	0.086166	-0.457626	-0.387023	0.593135	-0.258487	-0.792095	0.402912	-0.378723
25942	7.964602	0.576128	-5.965157	0.208571	-0.069188	0.118300	-0.455212	-0.378075	0.598912	-0.253718	-0.792711	0.403662	-0.379861
25943	7.892251	0.576765	-5.974522	0.182888	-0.041408	0.147552	-0.457045	-0.372749	0.602571	-0.249222	-0.792902	0.404972	-0.381042
25944	7.903158	0.693969	-5.860664	0.156498	-0.011866	0.116281	-0.458891	-0.365657	0.607445	-0.245749	-0.792801	0.405782	-0.382642
25945	7.763693	0.584739	-5.778884	0.120254	-0.041779	0.062992	-0.459474	-0.361703	0.610042	-0.242877	-0.793338	0.406223	-0.382893
25946	8.017827	0.365643	-5.847772	0.173652	-0.040694	0.074123	-0.458850	-0.355474	0.611660	-0.239215	-0.793862	0.406367	-0.383959
25947	7.844182	0.264755	-5.827448	0.131337	-0.003017	0.061080	-0.459452	-0.350107	0.614067	-0.236482	-0.794144	0.406508	-0.384919
25948	7.834050	0.216916	-5.870850	0.102066	-0.023292	0.062879	-0.459345	-0.346030	0.616803	-0.234179	-0.794270	0.406932	-0.385618
25949	7.836299	0.292777	-5.923567	0.098669	0.005749	0.070178	-0.460470	-0.343027	0.618933	-0.231954	-0.794236	0.407432	-0.386504
25950	7.869579	0.205535	-5.944700	0.037631	0.000043	0.045285	-0.459967	-0.339370	0.618598	-0.230999	-0.794019	0.407961	-0.386965
25951	7.891980	0.265092	-5.877531	0.007241	-0.002942	0.003957	-0.460528	-0.338269	0.619224	-0.230660	-0.794157	0.408159	-0.386674
25952	7.886975	0.231311	-5.887224	0.001569	0.017874	-0.005270	-0.461629	-0.338532	0.619218	-0.230814	-0.794047	0.408083	-0.386889
25953	7.867978	0.357772	-5.905009	0.008295	0.021002	-0.027268	-0.460936	-0.338429	0.619771	-0.230894	-0.794252	0.407668	-0.386856
25954	7.881739	0.397905	-6.011518	-0.011220	0.034724	-0.040168	-0.460788	-0.339791	0.618857	-0.231658	-0.794237	0.407058	-0.387074
25955	7.889232	0.300523	-5.626046	0.017650	0.048243	-0.021784	-0.462030	-0.338733	0.620592	-0.231769	-0.794223	0.406531	-0.387590
25956	7.921333	0.444576	-5.896778	-0.021288	0.038434	-0.040173	-0.461730	-0.341863	0.618463	-0.232723	-0.794130	0.405981	-0.387784
25957	7.868952	0.458492	-5.822281	-0.004529	0.041396	-0.029141	-0.463397	-0.341645	0.617386	-0.233191	-0.794120	0.405539	-0.387987
25958	7.999375	0.464326	-5.783651	-0.011224	0.023569	-0.038270	-0.463257	-0.342441	0.616368	-0.233849	-0.794173	0.405010	-0.388035
25959	7.898367	0.476916	-5.765303	-0.002637	0.011603	-0.023573	-0.463529	-0.343110	0.615777	-0.234007	-0.794350	0.404777	-0.387819
25960	7.835321	0.575611	-5.858899	-0.038734	0.019824	-0.005305	-0.464635	-0.343467	0.614798	-0.234816	-0.794036	0.405003	-0.387739
25961	7.975450	0.534924	-5.791956	-0.031183	0.033196	0.002055	-0.464897	-0.344589	0.614870	-0.235409	-0.793700	0.405294	-0.387763
25962	7.998829	0.660373	-5.936908	-0.008826	0.040563	0.016790	-0.465739	-0.345011	0.612226	-0.235740	-0.793185	0.405540	-0.388358
25963	7.979878	0.620925	-5.878499	-0.049726	0.034726	-0.007147	-0.467936	-0.346212	0.611620	-0.236718	-0.792820	0.405818	-0.388217
25964	7.959587	0.415556	-5.922547	-0.112160	0.029930	-0.016477	-0.467210	-0.349554	0.610857	-0.238859	-0.792166	0.406386	-0.387646
25965	7.771093	0.398371	-5.988059	-0.129991	0.077062	-0.003788	-0.467474	-0.352610	0.607355	-0.241418	-0.791056	0.407137	-0.387540
25966	7.625391	0.450846	-5.847034	-0.133759	0.129595	0.056662	-0.473836	-0.354377	0.602331	-0.244140	-0.788916	0.408544	-0.388716
25967	7.989855	0.386152	-5.735506	-0.132943	0.123198	0.087945	-0.476873	-0.356666	0.598349	-0.246397	-0.786663	0.410537	-0.389755
25968	7.991569	0.405102	-5.522933	-0.187880	0.113213	0.087864	-0.480043	-0.359499	0.594059	-0.249586	-0.784101	0.412923	-0.390367
25969	8.190211	0.435956	-5.397339	-0.227287	0.069748	0.124612	-0.483093	-0.361189	0.589285	-0.252591	-0.781451	0.416474	-0.389976
25970	8.129338	0.559435	-5.531909	-0.325459	0.049644	0.219884	-0.486001	-0.363426	0.584200	-0.256358	-0.777540	0.422286	-0.389085
25971	7.870872	0.713629	-5.683040	-0.420444	0.093513	0.291163	-0.495360	-0.370708	0.575135	-0.261253	-0.772222	0.429756	-0.388240
25972	8.409479	1.064219	-5.350729	-0.399004	0.132008	0.201409	-0.501047	-0.373312	0.566874	-0.266964	-0.767321	0.435359	-0.387829
25973	8.638279	0.936615	-4.997877	-0.326328	0.041201	0.053089	-0.503651	-0.378314	0.560787	-0.271795	-0.764833	0.438629	-0.385697
25974	8.537225	0.946846	-4.984372	-0.252988	0.009978	-0.076117	-0.504837	-0.386161	0.555067	-0.276325	-0.764010	0.439459	-0.383157
25975	8.400746	0.755435	-5.103678	-0.153818	-0.022560	-0.060338	-0.503981	-0.389719	0.552906	-0.278844	-0.763896	0.439979	-0.380955
25976	8.482348	0.774914	-5.152485	-0.107712	-0.070717	-0.041800	-0.500352	-0.394045	0.551226	-0.280173	-0.764171	0.440657	-0.378639
25977	8.379871	0.836407	-5.343862	-0.133012	-0.096144	-0.062014	-0.497131	-0.397617	0.551530	-0.281743	-0.764720	0.441388	-0.375500
25978	7.945798	0.888947	-5.416642	-0.102066	-0.148043	-0.028010	-0.495019	-0.401273	0.551011	-0.282195	-0.765470	0.442661	-0.372120
25979	7.931092	0.857785	-5.435614	-0.060365	-0.107894	0.022465	-0.492776	-0.403071	0.552677	-0.281913	-0.765751	0.444197	-0.369919
25980	7.994484	1.290109	-5.522104	-0.037710	-0.079081	0.048239	-0.490285	-0.402628	0.554339	-0.281419	-0.765664	0.445761	-0.368591
25981	8.331070	1.069497	-5.521637	-0.037567	-0.088093	-0.015939	-0.490114	-0.403862	0.556612	-0.281257	-0.766258	0.446417	-0.366681
25982	7.983727	0.987306	-5.538165	-0.088081	-0.107709	-0.056471	-0.487337	-0.405436	0.556351	-0.282048	-0.767024	0.446903	-0.363871
25983	7.887960	1.099105	-5.507291	-0.060602	-0.093539	0.013295	-0.484959	-0.407870	0.556595	-0.281982	-0.767253	0.448199	-0.361839
