# Supplementary material for: Identification of Haptic Based Guiding Using Hard Reins
Source: PLoS One. 2015 Jul 22;10(7):e0132020. doi: 10.1371/journal.pone.0132020 (PMC4511788; doi:10.1371/journal.pone.0132020)
Supplement: S2 File — (ZIP) [file pone.0132020.s002.zip › MotionData2/Subject11/T19/gh19.txt]

// Start Time: 0
// Sample rate: 25.0Hz
// Scenario: 4.0
// Firmware Version: 2.6.1
Counter	Acc_X	Acc_Y	Acc_Z	Gyr_X	Gyr_Y	Gyr_Z	Mag_X	Mag_Y	Mag_Z	Quat_w	Quat_x	Quat_y	Quat_z
25230	0.506467	-0.402593	9.554925	-0.088221	0.008055	0.043845	-0.310385	0.317050	-0.626727	-0.141612	0.029703	-0.014405	0.989372
25231	0.548593	-0.135489	9.554263	0.020117	0.008199	0.049920	-0.311171	0.320529	-0.627615	-0.142573	0.029522	-0.014018	0.989245
25232	0.505422	-0.181235	9.567620	0.140062	0.004667	0.050533	-0.309602	0.317295	-0.628141	-0.143795	0.029107	-0.011166	0.989116
25233	0.655020	-0.214859	9.496538	0.143916	0.019227	0.013623	-0.309458	0.314607	-0.629168	-0.144105	0.028367	-0.008326	0.989121
25234	0.843614	-0.326825	9.707945	0.036764	0.052834	-0.026646	-0.309835	0.312597	-0.629934	-0.143758	0.027310	-0.007612	0.989207
25235	0.911432	-0.386076	9.928565	-0.015319	0.035330	-0.056413	-0.308663	0.310844	-0.629944	-0.142589	0.026751	-0.007931	0.989389
25236	0.829729	-0.433863	10.071144	0.009473	0.044415	-0.079376	-0.308395	0.308830	-0.630332	-0.141164	0.025948	-0.007705	0.989616
25237	0.684194	-0.252061	9.856318	-0.024133	0.046241	-0.064795	-0.307870	0.306953	-0.630208	-0.139822	0.025219	-0.008227	0.989821
25238	0.539134	-0.166125	9.745761	-0.078744	0.033439	-0.039219	-0.307100	0.310013	-0.631110	-0.139156	0.024875	-0.009737	0.989910
25239	0.370049	-0.094443	9.701984	-0.109057	0.038991	0.008600	-0.306332	0.311880	-0.630859	-0.139224	0.024511	-0.011944	0.989886
25240	0.360069	-0.022226	9.722105	-0.117962	0.046319	0.019614	-0.305824	0.313755	-0.630094	-0.139726	0.024010	-0.014295	0.989796
25241	0.355605	-0.094103	9.809863	-0.051446	0.029959	0.030130	-0.305828	0.316418	-0.631373	-0.140249	0.023649	-0.015325	0.989715
25242	0.337296	-0.298487	9.847630	0.001053	0.022737	0.046105	-0.303250	0.317741	-0.629984	-0.141433	0.023276	-0.015264	0.989556
25243	0.395702	-0.416315	9.827320	0.031009	0.026398	0.032416	-0.302473	0.318130	-0.630374	-0.142041	0.022749	-0.014652	0.989491
25244	0.396180	-0.517354	9.825908	0.043385	0.038270	0.024159	-0.302207	0.316254	-0.630377	-0.142769	0.021954	-0.013789	0.989416
25245	0.289964	-0.481155	9.921432	0.064400	0.033702	0.024266	-0.302711	0.313842	-0.631271	-0.143228	0.021186	-0.012544	0.989383
25246	0.212367	-0.385181	9.893251	0.099484	0.019077	0.011538	-0.302694	0.311417	-0.632936	-0.143681	0.020612	-0.010512	0.989354
25247	0.239847	-0.079631	9.888192	0.193857	-0.002740	0.013882	-0.301508	0.307380	-0.633972	-0.143994	0.020184	-0.006592	0.989351
25248	0.250867	-0.368058	9.953856	0.271171	-0.026443	0.006941	-0.302267	0.302171	-0.633840	-0.144448	0.020013	-0.001030	0.989309
25249	0.365612	-0.171058	9.811277	0.131161	-0.015651	-0.014092	-0.303015	0.296810	-0.635629	-0.144181	0.020018	0.001688	0.989347
25250	0.428182	-0.146677	9.869808	-0.001932	-0.008467	-0.009239	-0.303524	0.295205	-0.636138	-0.144141	0.020278	0.001800	0.989348
25251	0.447366	-0.127557	9.822251	-0.013204	0.000629	-0.024076	-0.304543	0.293192	-0.637924	-0.143618	0.020382	0.001613	0.989422
25252	0.396539	-0.084389	9.812781	0.047260	-0.008473	-0.032989	-0.305070	0.293081	-0.636127	-0.143132	0.020500	0.002707	0.989488
25253	0.379257	0.002199	9.818635	0.012178	-0.004853	-0.031331	-0.306102	0.292156	-0.636119	-0.142476	0.020638	0.003042	0.989578
25254	0.448873	0.065019	9.858568	-0.024570	0.002417	-0.035221	-0.305708	0.290281	-0.635867	-0.141912	0.020745	0.002685	0.989658
25255	0.412886	0.028861	9.857725	-0.040409	-0.004890	-0.024215	-0.306484	0.290951	-0.636629	-0.141374	0.021035	0.001983	0.989731
25256	0.393641	0.019084	9.823806	-0.008865	0.004270	-0.029607	-0.307005	0.289503	-0.634833	-0.140938	0.021063	0.001930	0.989792
25257	0.441565	0.079291	9.815496	-0.016723	-0.006707	-0.033322	-0.308170	0.290046	-0.635336	-0.140230	0.021321	0.001713	0.989888
25258	0.395935	0.040478	9.747321	-0.002907	0.006143	-0.016659	-0.308695	0.290863	-0.634563	-0.140091	0.021295	0.001768	0.989908
25259	0.408215	-0.007612	9.746761	-0.023139	0.007983	-0.003841	-0.308052	0.291129	-0.633927	-0.139963	0.021281	0.001376	0.989927
25260	0.379486	-0.045883	9.827563	-0.009949	0.004329	-0.004691	-0.308570	0.292198	-0.634691	-0.140071	0.021311	0.001292	0.989911
25261	0.444226	0.028998	9.879622	0.017103	0.008037	0.001898	-0.308825	0.292193	-0.635457	-0.140074	0.021183	0.001697	0.989913
25262	0.437091	0.007225	9.848047	0.101920	0.004499	0.011563	-0.309581	0.288176	-0.636606	-0.140541	0.020896	0.003820	0.989847
25263	0.347791	0.031151	9.861951	0.045002	0.015388	0.010331	-0.308289	0.288034	-0.635976	-0.140724	0.020543	0.004757	0.989824
25264	0.367277	-0.012178	9.842323	-0.016208	0.011659	0.006338	-0.309449	0.287239	-0.636479	-0.141041	0.020445	0.004523	0.989782
25265	0.319229	-0.048509	9.798162	0.014302	0.001670	0.020352	-0.309454	0.286984	-0.635199	-0.141408	0.020446	0.004882	0.989728
25266	0.369635	-0.002682	9.804075	0.003007	-0.006583	0.011078	-0.309710	0.286183	-0.635325	-0.141810	0.020656	0.005078	0.989665
25267	0.451958	-0.079466	9.813368	0.003076	-0.002922	0.009234	-0.310742	0.285922	-0.635829	-0.141952	0.020781	0.005227	0.989642
25268	0.442360	-0.089124	9.808342	-0.037153	0.000679	0.005333	-0.309588	0.287791	-0.634941	-0.142226	0.020960	0.004610	0.989601
25269	0.543137	0.007119	9.755428	-0.017876	-0.006610	-0.001941	-0.309980	0.288466	-0.634810	-0.142138	0.021223	0.004357	0.989610
25270	0.533202	0.069706	9.773014	0.031165	0.000737	-0.008168	-0.310367	0.287804	-0.634551	-0.142185	0.021206	0.005098	0.989600
25271	0.480126	0.079230	9.775053	0.047040	0.011676	-0.022874	-0.311905	0.285132	-0.635820	-0.141711	0.020926	0.006093	0.989668
25272	0.465767	0.057590	9.786616	-0.027402	0.006124	-0.016781	-0.311390	0.285267	-0.635184	-0.141569	0.020967	0.005663	0.989690
25273	0.434360	0.074531	9.834564	-0.031839	0.000647	-0.009415	-0.311128	0.285921	-0.636338	-0.141327	0.021133	0.005124	0.989724
25274	0.376264	0.127471	9.873168	0.003990	0.000685	-0.005547	-0.311129	0.285525	-0.635826	-0.141442	0.021195	0.005327	0.989705
25275	0.299094	0.131929	9.814905	0.015295	-0.010263	0.000062	-0.311903	0.283403	-0.634797	-0.141407	0.021436	0.005756	0.989703
25276	0.421996	0.136759	9.748915	-0.004046	-0.010242	0.007352	-0.313072	0.285017	-0.635299	-0.141789	0.021738	0.005826	0.989641
25277	0.463969	-0.069736	9.837618	0.046930	-0.019341	0.003021	-0.312164	0.283676	-0.634538	-0.141825	0.022071	0.006905	0.989622
25278	0.423230	-0.117703	9.903770	0.013727	-0.021219	0.001933	-0.312806	0.283938	-0.635814	-0.142099	0.022538	0.007360	0.989569
25279	0.519381	-0.059706	9.924683	-0.021287	-0.023074	0.000836	-0.315530	0.283445	-0.634640	-0.142060	0.023141	0.007089	0.989562
25280	0.538073	0.057556	9.734487	-0.038856	-0.013957	-0.007576	-0.314753	0.283969	-0.634902	-0.142078	0.023613	0.006487	0.989552
25281	0.629404	0.112940	9.697712	-0.028568	0.000736	0.009067	-0.316314	0.283734	-0.633353	-0.142202	0.023776	0.006005	0.989534
25282	0.643889	0.108142	9.692980	-0.011313	0.000823	0.034996	-0.315541	0.285593	-0.633871	-0.143127	0.023882	0.005887	0.989399
25283	0.675555	0.041059	9.754739	-0.012970	0.006295	0.031291	-0.316455	0.286282	-0.632967	-0.143699	0.023906	0.005693	0.989316
25284	0.591176	0.045913	9.816425	-0.002477	0.015431	0.032249	-0.315549	0.285741	-0.632462	-0.144591	0.023698	0.005709	0.989191
25285	0.542833	0.074750	9.835580	-0.016381	0.017205	0.020175	-0.315424	0.286545	-0.632207	-0.144942	0.023520	0.005425	0.989146
25286	0.407963	0.045280	9.737900	-0.027011	0.017204	0.029347	-0.315025	0.287318	-0.634770	-0.145789	0.023347	0.004953	0.989028
25287	0.376539	0.064528	9.757078	0.008033	0.000781	0.027702	-0.316076	0.288953	-0.632969	-0.146299	0.023417	0.005198	0.988950
25288	0.422463	0.040761	9.814778	0.024865	0.001674	0.011176	-0.315304	0.288821	-0.631950	-0.146856	0.023397	0.005806	0.988864
25289	0.413160	-0.031471	9.801678	0.011931	0.002530	-0.005500	-0.315805	0.287198	-0.634252	-0.146711	0.023413	0.006136	0.988883
25290	0.521214	0.055181	9.753497	-0.003906	-0.002941	-0.001879	-0.315555	0.287347	-0.632461	-0.146967	0.023567	0.006195	0.988841
25291	0.548070	-0.016952	9.747935	0.018870	0.000747	0.000081	-0.318144	0.286709	-0.632185	-0.146936	0.023602	0.006664	0.988842
25292	0.543224	-0.006962	9.858439	0.022468	-0.005669	-0.005431	-0.317361	0.286158	-0.632960	-0.147138	0.023733	0.007254	0.988805
25293	0.499671	0.026540	9.832101	-0.003748	0.005242	-0.014812	-0.318782	0.285238	-0.632821	-0.146802	0.023746	0.007267	0.988854
25294	0.547812	0.041064	9.830354	-0.012425	0.000651	-0.022231	-0.318663	0.286850	-0.632053	-0.146651	0.023851	0.007156	0.988875
25295	0.528539	0.035983	9.762897	-0.006339	0.013455	-0.022220	-0.318784	0.284976	-0.632309	-0.146168	0.023712	0.007097	0.988950
25296	0.547881	0.026646	9.834952	0.004945	0.015326	-0.009245	-0.318402	0.284984	-0.631031	-0.146262	0.023478	0.007280	0.988940
25297	0.461386	-0.031069	9.890941	0.008459	0.024456	-0.007396	-0.317491	0.284434	-0.631551	-0.146081	0.023082	0.007469	0.988975
25298	0.422811	-0.031279	9.852175	-0.009119	0.009830	-0.000081	-0.319304	0.284189	-0.631281	-0.146317	0.022999	0.007385	0.988943
25299	0.388960	-0.007109	9.905002	-0.019745	0.008014	0.012786	-0.318914	0.285111	-0.632308	-0.146520	0.023008	0.007049	0.988915
25300	0.393754	-0.002370	9.881111	-0.024028	0.004331	0.002618	-0.318919	0.285519	-0.631667	-0.146782	0.023078	0.006684	0.988877
25301	0.408218	-0.007555	9.763564	-0.042530	0.011651	0.009899	-0.318145	0.285383	-0.631033	-0.146918	0.023076	0.005883	0.988862
25302	0.442161	-0.048342	9.775310	-0.044329	0.009846	0.018201	-0.319056	0.286332	-0.630769	-0.147451	0.023100	0.005092	0.988786
25303	0.558005	-0.074308	9.852833	-0.047714	0.006183	0.012657	-0.318550	0.288344	-0.629748	-0.147639	0.023225	0.004198	0.988760
25304	0.615289	0.051348	9.984739	-0.038942	0.008012	0.009002	-0.316996	0.290717	-0.631552	-0.148009	0.023269	0.003524	0.988706
25305	0.627115	0.094265	9.865442	-0.058256	0.000691	0.008915	-0.317521	0.292063	-0.631291	-0.148117	0.023543	0.002449	0.988687
25306	0.479785	0.151409	9.778461	-0.042770	0.006224	0.027436	-0.317789	0.293148	-0.630136	-0.148845	0.023635	0.001696	0.988577
25307	0.349700	0.131752	9.733768	0.007112	0.011742	0.025830	-0.317535	0.293952	-0.629754	-0.149317	0.023491	0.001888	0.988508
25308	0.306579	0.073838	9.706152	0.029084	0.019051	0.017626	-0.315972	0.292986	-0.630919	-0.149962	0.023114	0.002524	0.988418
25309	0.335820	0.009082	9.746320	0.036080	0.002629	0.025996	-0.316886	0.292479	-0.629119	-0.150451	0.023051	0.003320	0.988343
25310	0.454264	-0.055223	9.866533	0.052078	0.006270	0.010389	-0.317396	0.290877	-0.629372	-0.150974	0.022857	0.004452	0.988263
25311	0.519807	-0.151254	9.885000	0.052203	-0.002874	0.005796	-0.317505	0.288977	-0.632189	-0.151071	0.022855	0.005585	0.988243
25312	0.534336	-0.165692	9.875332	0.012093	-0.004781	-0.009169	-0.316854	0.287369	-0.631683	-0.151127	0.022997	0.005967	0.988229
25313	0.483217	-0.059910	9.885940	-0.002082	0.009843	-0.000042	-0.318412	0.288059	-0.631286	-0.151084	0.022911	0.005981	0.988237
25314	0.475792	-0.021647	9.824001	-0.019580	0.011642	-0.005672	-0.318684	0.289681	-0.630003	-0.151185	0.022825	0.005686	0.988226
25315	0.485515	-0.038435	9.833458	-0.005439	0.000663	-0.016657	-0.316340	0.288965	-0.632070	-0.150812	0.022931	0.005665	0.988280
25316	0.437038	0.016700	9.804976	-0.030085	0.000655	-0.007557	-0.316726	0.286574	-0.630788	-0.150827	0.023093	0.005196	0.988277
25317	0.398338	0.045589	9.833822	-0.031151	0.000693	0.010892	-0.317638	0.287657	-0.630524	-0.150987	0.023275	0.004655	0.988251
25318	0.426996	0.103475	9.861303	-0.017959	-0.006619	0.003585	-0.317123	0.287260	-0.629504	-0.151248	0.023546	0.004443	0.988205
25319	0.415152	0.057586	9.814946	0.015192	-0.013861	0.016687	-0.317122	0.286860	-0.629376	-0.151542	0.023870	0.004865	0.988150
25320	0.444033	0.069903	9.882593	0.018629	-0.017490	0.025939	-0.317387	0.288467	-0.629501	-0.152294	0.024247	0.005399	0.988023
25321	0.499468	0.069884	9.844707	0.008232	-0.035792	0.016688	-0.320492	0.288894	-0.630373	-0.152582	0.025024	0.005756	0.987957
25322	0.619735	0.128127	9.923452	0.039952	-0.035796	-0.003454	-0.320749	0.288231	-0.630115	-0.152759	0.025694	0.006782	0.987906
25323	0.696908	0.123734	10.000917	0.070609	-0.035752	-0.001451	-0.320881	0.287837	-0.629474	-0.152719	0.026286	0.008390	0.987884
25324	0.634947	-0.030653	9.911767	0.088967	-0.052164	0.007903	-0.322682	0.284912	-0.629589	-0.153125	0.027130	0.010429	0.987779
25325	0.678221	-0.014399	9.715584	0.074969	-0.046699	-0.001402	-0.324739	0.280923	-0.629446	-0.153086	0.027934	0.012149	0.987743
25326	0.740817	-0.002621	9.605924	0.059172	-0.016548	-0.005217	-0.325503	0.278646	-0.630466	-0.153185	0.028162	0.013496	0.987704
25327	0.730566	0.127366	9.636454	0.063437	-0.006483	-0.001527	-0.325756	0.276115	-0.629696	-0.153147	0.028218	0.014861	0.987689
25328	0.589624	0.367768	9.672112	0.088629	-0.006460	0.004120	-0.325619	0.274902	-0.630338	-0.153499	0.028157	0.016756	0.987605
25329	0.733654	0.511311	10.059500	0.092092	-0.012826	0.017062	-0.325735	0.271689	-0.630723	-0.153841	0.028256	0.018715	0.987514
25330	0.811628	0.341236	10.225856	0.137838	-0.035637	0.013647	-0.326109	0.268212	-0.630978	-0.154380	0.028622	0.021665	0.987359
25331	0.967370	0.028610	10.165320	0.092724	-0.046688	-0.008692	-0.327897	0.263136	-0.632118	-0.154198	0.029395	0.023749	0.987317
25332	0.885670	-0.040065	9.827568	0.068507	-0.053199	-0.047562	-0.329186	0.261278	-0.631981	-0.153384	0.030293	0.025417	0.987375
25333	0.990317	0.247881	9.554160	0.129785	-0.027577	-0.076830	-0.330474	0.259022	-0.631588	-0.151890	0.030565	0.028197	0.987522
25334	1.187472	0.348786	9.401402	0.197123	-0.008283	-0.082052	-0.332256	0.251542	-0.632217	-0.150490	0.030164	0.032289	0.987624
25335	1.145947	0.472018	9.585157	0.071696	0.020864	-0.060593	-0.332231	0.246313	-0.633372	-0.149309	0.029696	0.033768	0.987768
25336	1.523222	0.754562	10.387104	-0.002009	0.037324	-0.025930	-0.331058	0.245489	-0.634150	-0.148881	0.029030	0.033753	0.987852
25337	1.719400	0.560193	10.415011	-0.028086	0.040963	-0.030665	-0.330539	0.244552	-0.633642	-0.148246	0.028546	0.033200	0.987981
25338	1.396226	0.566914	9.754437	-0.191161	0.049917	-0.034279	-0.329256	0.247748	-0.633651	-0.147508	0.028188	0.029414	0.988221
25339	1.329992	0.780914	9.060764	-0.365304	0.099223	0.004443	-0.327339	0.255480	-0.634431	-0.147401	0.027615	0.022027	0.988446
25340	1.422444	0.595417	8.929416	-0.360834	0.146976	0.084697	-0.323491	0.264540	-0.633945	-0.148945	0.025896	0.014532	0.988400
25341	1.432099	0.598302	9.063957	-0.364426	0.191081	0.182436	-0.317835	0.276513	-0.634625	-0.152366	0.023618	0.006829	0.988018
25342	1.192891	0.229045	9.555786	-0.268321	0.215004	0.234571	-0.310614	0.286057	-0.635574	-0.156899	0.020306	0.000880	0.987405
25343	0.878400	-0.032944	9.803598	-0.349342	0.227817	0.303355	-0.304047	0.296681	-0.636262	-0.162695	0.017300	-0.006682	0.986502
25344	1.165984	0.347388	10.411663	-0.524152	0.224149	0.371678	-0.295431	0.312111	-0.635811	-0.169788	0.014619	-0.017760	0.985212
25345	0.847335	-0.082903	9.985023	-0.193592	0.197171	0.412169	-0.288877	0.325153	-0.635601	-0.177721	0.011671	-0.022153	0.983762
25346	-0.074334	-0.443202	9.272913	0.040836	0.137948	0.418976	-0.280596	0.332245	-0.639761	-0.185900	0.008711	-0.021816	0.982288
25347	0.414226	-0.283872	9.152496	-0.022376	0.100533	0.435338	-0.274386	0.334311	-0.640321	-0.194346	0.007040	-0.022497	0.980650
25348	0.887705	-0.473337	9.749506	-0.009840	0.107904	0.444640	-0.268311	0.337320	-0.640368	-0.202989	0.004845	-0.023049	0.978898
25349	0.507584	-0.591157	10.689981	0.081612	0.109692	0.439543	-0.262866	0.338309	-0.642459	-0.211491	0.002608	-0.021734	0.977135
25350	-0.032084	-0.665445	10.383881	-0.021163	0.100218	0.374420	-0.257683	0.340104	-0.644548	-0.218733	0.000658	-0.022467	0.975526
25351	-0.283440	-0.557925	9.612580	-0.157527	0.103600	0.316499	-0.252012	0.347001	-0.644334	-0.224802	-0.000398	-0.025816	0.974062
25352	-0.510279	-0.521189	9.231749	-0.159070	0.105318	0.275875	-0.247891	0.352312	-0.643852	-0.230098	-0.001797	-0.029262	0.972726
25353	-0.399331	-0.519750	9.588033	-0.051944	0.107202	0.256111	-0.243764	0.357345	-0.644395	-0.234965	-0.003417	-0.030588	0.971516
25354	-0.369408	-0.731459	9.566141	0.097331	0.078953	0.223699	-0.238575	0.356738	-0.645845	-0.239240	-0.005466	-0.028928	0.970514
25355	-0.998606	-0.707556	9.887032	0.179728	0.052410	0.218590	-0.235953	0.352395	-0.649068	-0.243381	-0.007143	-0.025524	0.969569
25356	-0.550681	-0.609963	10.026991	0.134610	0.035882	0.185174	-0.233346	0.348878	-0.649987	-0.246918	-0.008511	-0.022937	0.968728
25357	-0.214357	-0.881565	9.899110	0.053049	-0.002674	0.131321	-0.233853	0.346738	-0.650496	-0.249405	-0.008472	-0.021761	0.968118
25358	-0.292112	-0.744029	10.065927	0.101263	-0.035558	0.126067	-0.232284	0.344432	-0.651918	-0.251829	-0.008267	-0.019476	0.967541
25359	0.082613	-0.474595	9.849984	0.247795	-0.022673	0.069573	-0.233557	0.339092	-0.652166	-0.253092	-0.008791	-0.014458	0.967294
25360	0.174710	-0.601271	9.333026	0.339018	-0.011638	0.037733	-0.233759	0.327824	-0.655243	-0.253742	-0.010217	-0.007708	0.967187
25361	0.120334	-0.301840	9.696746	0.251942	0.035618	-0.019099	-0.233719	0.319643	-0.657168	-0.253266	-0.011849	-0.002935	0.967320
25362	0.244138	0.025687	9.731297	0.269316	0.059406	-0.024596	-0.233933	0.311189	-0.659859	-0.252696	-0.014286	0.002093	0.967438
25363	-0.166142	0.120373	9.519979	0.223543	0.050197	-0.015603	-0.232465	0.302055	-0.661795	-0.252284	-0.016049	0.006254	0.967500
25364	-0.030029	0.384613	9.330539	0.105904	0.039180	0.000425	-0.231660	0.296943	-0.663724	-0.252236	-0.017267	0.008231	0.967477
25365	-0.052746	0.601123	9.345364	-0.080273	0.039104	0.050230	-0.231139	0.297064	-0.664369	-0.253196	-0.017275	0.006619	0.967238
25366	-0.042591	0.526960	10.162884	-0.118981	0.015387	0.108207	-0.230628	0.299597	-0.664756	-0.255304	-0.016881	0.004402	0.966703
25367	-0.229377	0.293054	10.810713	-0.068015	-0.037587	0.130693	-0.229870	0.302547	-0.663224	-0.257804	-0.015465	0.003463	0.966067
25368	-1.404734	0.078450	10.643124	-0.135482	-0.041254	0.218922	-0.230013	0.306428	-0.663349	-0.262046	-0.013880	0.001252	0.964955
25369	-1.765431	0.399982	10.613064	-0.496784	0.055264	0.250137	-0.230067	0.318222	-0.661423	-0.266950	-0.012120	-0.008436	0.963597
25370	-0.580496	0.066684	9.536961	-0.549597	0.020339	0.098644	-0.228849	0.335893	-0.659120	-0.268950	-0.009520	-0.018985	0.962920
25371	-0.279459	-0.419148	8.688089	-0.297314	-0.014057	0.083408	-0.229166	0.347166	-0.656039	-0.270568	-0.007486	-0.024503	0.962360
25372	-0.383953	0.281806	9.018570	-0.059857	-0.015563	0.119641	-0.228022	0.352642	-0.655789	-0.272897	-0.006846	-0.025426	0.961683
25373	-1.245678	0.551427	9.575954	0.072009	0.050494	0.227209	-0.226736	0.354238	-0.655287	-0.277187	-0.008196	-0.024117	0.960478
25374	-1.023803	0.049103	10.281438	0.096599	0.061583	0.275332	-0.224136	0.353393	-0.656716	-0.282462	-0.009973	-0.022431	0.958964
25375	-0.564693	-0.185779	10.268027	-0.036364	0.048509	0.197185	-0.222851	0.355259	-0.655957	-0.286186	-0.010703	-0.023182	0.957834
25376	-0.806435	-0.042072	10.224583	-0.135469	0.034685	0.205918	-0.219998	0.355750	-0.657260	-0.290181	-0.010614	-0.025805	0.956565
25377	-1.042014	-0.218913	9.298231	-0.207613	0.004512	0.219453	-0.218741	0.364044	-0.655986	-0.294378	-0.009575	-0.029571	0.955183
25378	-0.980499	-0.010048	8.435265	-0.313297	-0.021054	0.244801	-0.217110	0.375420	-0.653817	-0.299353	-0.007392	-0.035258	0.953462
25379	-0.811833	0.020409	8.802094	-0.227270	-0.051826	0.327422	-0.214971	0.386144	-0.649476	-0.305623	-0.005293	-0.039026	0.951338
25380	-0.452690	0.052138	9.429941	0.068993	-0.098815	0.408369	-0.213172	0.389605	-0.649232	-0.313881	-0.004066	-0.036937	0.948735
25381	-0.536383	-0.045369	10.510280	0.184315	-0.162564	0.484718	-0.214725	0.390417	-0.649988	-0.323132	-0.002538	-0.032125	0.945805
25382	-0.386928	0.002160	11.659632	0.174054	-0.210100	0.508725	-0.215240	0.388956	-0.649472	-0.333106	0.000059	-0.027316	0.942494
25383	-0.876080	-0.568319	11.138227	0.193063	-0.219177	0.542074	-0.215111	0.388955	-0.649473	-0.343384	0.002536	-0.021950	0.938935
25384	-0.435182	-0.040681	10.415281	0.081674	-0.151411	0.593087	-0.214341	0.391218	-0.649734	-0.354653	0.004624	-0.019272	0.934788
25385	0.424419	0.116057	9.321413	0.167593	-0.085465	0.530702	-0.212791	0.392670	-0.650002	-0.364565	0.004758	-0.015282	0.931040
25386	-0.639617	0.330865	9.444106	0.249794	-0.096531	0.520007	-0.210700	0.389953	-0.651812	-0.374334	0.004636	-0.009841	0.927230
25387	-0.643557	1.191991	10.125798	0.263252	-0.045308	0.545787	-0.209383	0.388035	-0.654897	-0.384424	0.003263	-0.004321	0.923141
25388	0.141232	1.407202	9.994529	0.208495	0.051711	0.574914	-0.203800	0.385286	-0.655967	-0.395005	0.000712	-0.000772	0.918678
25389	-0.108272	1.140903	9.647638	0.175398	0.071714	0.554419	-0.196276	0.384513	-0.658075	-0.405128	-0.002159	0.002316	0.914254
25390	-0.529464	1.999412	9.103703	0.240867	0.028008	0.593528	-0.190053	0.384827	-0.659917	-0.415915	-0.004541	0.006655	0.909368
25391	-0.917579	2.019163	9.477188	0.556958	-0.031809	0.689336	-0.183143	0.376688	-0.663305	-0.428287	-0.008749	0.017651	0.903428
25392	-0.725524	2.214332	10.160972	0.911187	-0.028359	0.824012	-0.178254	0.359440	-0.670138	-0.442837	-0.015696	0.034629	0.895795
25393	-1.003299	1.824076	10.162508	0.973654	-0.016268	0.898149	-0.172199	0.341910	-0.676980	-0.458388	-0.023723	0.053081	0.886849
25394	-1.096083	2.066194	9.968222	0.795835	0.051355	0.969116	-0.164327	0.319972	-0.681150	-0.475058	-0.030848	0.067302	0.876834
25395	-0.941582	2.018408	9.973793	0.860582	0.157447	0.962828	-0.154405	0.304427	-0.685973	-0.491373	-0.040865	0.082061	0.866111
25396	-0.425991	3.053000	9.023436	1.012963	0.202297	0.861070	-0.144414	0.275995	-0.694900	-0.505559	-0.052856	0.098426	0.855528
25397	-0.726613	3.407783	8.833590	0.805804	0.157352	0.895134	-0.136146	0.252974	-0.699841	-0.520068	-0.062361	0.112183	0.844426
25398	-0.751392	3.583687	9.637489	0.762831	0.148408	1.013965	-0.128050	0.237874	-0.702345	-0.536343	-0.070473	0.124885	0.831729
25399	-0.675328	3.817787	9.814296	0.646190	0.196062	1.113885	-0.118655	0.221955	-0.704988	-0.554125	-0.078349	0.135717	0.817550
25400	-0.785201	3.613883	10.045630	0.236202	0.248705	1.159721	-0.109032	0.212205	-0.705837	-0.573166	-0.081839	0.138739	0.803452
25401	-0.398296	3.354740	10.014404	-0.150211	0.178825	1.137596	-0.100111	0.217445	-0.707186	-0.591886	-0.080319	0.136728	0.790269
25402	-0.448011	2.641585	9.723117	-0.133585	0.072713	1.091736	-0.090432	0.225105	-0.706491	-0.609350	-0.076867	0.135617	0.777427
25403	-0.299060	2.747729	9.723596	-0.017843	-0.005772	1.077677	-0.086048	0.230938	-0.707035	-0.625832	-0.074112	0.137594	0.764140
25404	-0.072440	2.759280	10.155506	0.171387	-0.080476	1.089830	-0.083196	0.230368	-0.707314	-0.641799	-0.072001	0.142941	0.749985
25405	-0.719882	3.014095	9.072951	0.120279	-0.064171	1.059065	-0.082021	0.227679	-0.707324	-0.657030	-0.070047	0.147551	0.735957
25406	-0.302878	3.519467	8.887114	0.049432	-0.016522	1.105694	-0.080089	0.229803	-0.706827	-0.672966	-0.067171	0.150150	0.721152
25407	0.607162	2.739240	8.824660	0.511857	0.022548	1.128353	-0.077221	0.224553	-0.706852	-0.688253	-0.071500	0.159161	0.704176
25408	0.305243	2.345577	8.547501	0.510339	0.144903	1.096789	-0.070698	0.212565	-0.707549	-0.703165	-0.077054	0.166015	0.687067
25409	0.592486	2.758785	8.217548	0.186331	0.267916	1.061728	-0.062637	0.204839	-0.708513	-0.718023	-0.080316	0.166815	0.670943
25410	-0.168986	2.730520	8.836496	0.019013	0.383681	1.075432	-0.049693	0.205103	-0.707847	-0.733455	-0.082138	0.163387	0.654677
25411	-0.346908	2.639178	8.960766	-0.001667	0.561028	1.115657	-0.033876	0.201434	-0.709254	-0.749517	-0.086316	0.157231	0.637222
25412	0.061127	3.005246	8.844896	-0.018122	0.599586	1.161658	-0.013945	0.201764	-0.707619	-0.765922	-0.090018	0.150107	0.618651
25413	-0.073512	2.917235	8.511180	-0.102214	0.564772	1.163135	0.003513	0.205467	-0.705835	-0.781788	-0.092472	0.142495	0.599960
25414	-0.017561	3.347915	9.204196	0.001091	0.538355	1.167363	0.021637	0.204876	-0.704699	-0.797012	-0.095613	0.136344	0.580552
25415	0.820609	3.512171	9.617553	0.089254	0.535683	1.119843	0.038868	0.200282	-0.703301	-0.810913	-0.100749	0.131188	0.561301
25416	0.662368	3.310452	9.109207	-0.113322	0.529838	1.059771	0.055703	0.195842	-0.700363	-0.824146	-0.102078	0.123562	0.543227
25417	0.947066	3.253011	9.029452	-0.088590	0.524381	1.041461	0.073428	0.194876	-0.696919	-0.836577	-0.104286	0.116316	0.525104
25418	1.336065	2.608865	10.372957	0.109146	0.475012	0.970584	0.090132	0.192566	-0.695260	-0.847400	-0.108852	0.111650	0.507541
25419	0.654263	2.062546	11.400618	0.053985	0.370322	0.868936	0.103358	0.184945	-0.693319	-0.856663	-0.112041	0.108038	0.491837
25420	0.636807	1.714419	12.314846	-0.034793	0.154087	0.721164	0.111652	0.181386	-0.692106	-0.864028	-0.111430	0.106795	0.479201
25421	0.627117	1.634897	10.170269	-0.271924	0.012841	0.565164	0.114769	0.179872	-0.692900	-0.869920	-0.105990	0.105393	0.469997
25422	1.198330	2.126285	9.323221	-0.449408	-0.020278	0.495107	0.115647	0.188683	-0.693927	-0.875362	-0.096972	0.102696	0.462375
25423	0.662373	2.295713	9.234189	-0.360397	0.019971	0.498237	0.117805	0.198707	-0.692659	-0.880568	-0.090121	0.100143	0.454366
25424	0.701451	2.190104	9.281076	-0.360184	0.129573	0.470387	0.120614	0.207254	-0.691141	-0.885643	-0.084053	0.095564	0.446586
25425	0.777661	2.353593	8.506418	-0.604765	0.184880	0.373086	0.127028	0.220850	-0.689137	-0.890184	-0.074571	0.087669	0.440823
25426	1.062219	1.807051	8.203786	-0.539669	0.136559	0.369840	0.133169	0.238194	-0.687257	-0.894370	-0.065560	0.081160	0.434991
25427	1.132025	0.827167	8.632332	-0.099356	0.075740	0.359289	0.135978	0.245945	-0.685099	-0.897669	-0.064104	0.079586	0.428657
25428	0.614395	0.241497	10.016200	0.134711	0.111323	0.308730	0.141291	0.243886	-0.684374	-0.900255	-0.067033	0.079272	0.422803
25429	0.758861	0.301562	10.613638	-0.238660	0.181883	0.190441	0.147768	0.241551	-0.683146	-0.902411	-0.064105	0.074351	0.419543
25430	0.854186	0.519543	10.286358	-0.641625	0.177399	0.020437	0.153386	0.258380	-0.679854	-0.903552	-0.054028	0.065921	0.419916
25431	0.726465	1.019528	10.248974	-0.422071	0.058591	-0.068740	0.156825	0.271603	-0.678339	-0.903444	-0.047048	0.061338	0.421678
25432	0.837424	1.005449	10.288215	-0.057614	-0.006854	-0.088938	0.156403	0.277518	-0.676028	-0.902695	-0.046107	0.061029	0.423429
25433	1.171407	0.716813	10.104869	-0.109916	-0.058039	-0.090940	0.155983	0.284891	-0.675125	-0.901924	-0.043760	0.061166	0.425296
25434	1.130364	0.205485	9.737288	-0.312904	-0.021687	-0.090151	0.155427	0.294801	-0.674860	-0.901340	-0.038088	0.058952	0.427388
25435	1.262559	0.279755	9.571548	-0.463252	0.049368	-0.129780	0.156399	0.307135	-0.671277	-0.900578	-0.030246	0.054115	0.430251
25436	0.739588	0.225748	8.855454	-0.470431	0.182694	-0.159565	0.158675	0.318640	-0.668985	-0.899593	-0.023564	0.046815	0.433573
25437	0.854331	0.406992	8.326224	-0.446000	0.241198	-0.188139	0.163516	0.334150	-0.664663	-0.898325	-0.017706	0.038637	0.437270
25438	0.675003	0.098779	8.344231	-0.388741	0.228156	-0.296723	0.168328	0.354366	-0.658034	-0.895935	-0.012991	0.031169	0.442899
25439	0.002616	-0.898952	9.612868	-0.148048	0.230063	-0.287193	0.173188	0.364261	-0.653202	-0.893527	-0.012404	0.025755	0.448099
25440	0.265752	-1.440423	10.805427	0.029463	0.279556	-0.285425	0.178076	0.369184	-0.650422	-0.891026	-0.015626	0.021091	0.453193
25441	-0.006438	-0.969122	10.905503	-0.410894	0.329924	-0.401284	0.179835	0.375645	-0.644543	-0.887561	-0.011215	0.011409	0.460413
25442	-0.115128	-0.450288	10.038095	-0.694431	0.292947	-0.467285	0.186194	0.396921	-0.637285	-0.883316	-0.001734	-0.000152	0.468775
25443	-0.132753	-0.291546	10.040156	-0.454194	0.236436	-0.509365	0.189564	0.418915	-0.628338	-0.878441	0.004339	-0.008567	0.477754
25444	-0.567765	-0.551078	10.373284	0.043123	0.139150	-0.487323	0.189378	0.428458	-0.624235	-0.873687	0.002295	-0.010417	0.486371
25445	-0.716585	-0.712406	9.711981	0.016760	0.043196	-0.481761	0.185604	0.431858	-0.622923	-0.868928	0.001945	-0.010981	0.494812
25446	-0.466271	-0.645672	9.384026	-0.042861	0.006640	-0.480150	0.178824	0.439993	-0.619665	-0.864104	0.002692	-0.011360	0.503179
25447	-0.308540	-0.359253	9.336710	-0.068522	-0.013426	-0.465490	0.174793	0.444056	-0.619247	-0.859355	0.004381	-0.011798	0.511225
25448	-0.165642	0.009259	9.386415	-0.123959	-0.022568	-0.451926	0.169330	0.448948	-0.617793	-0.854668	0.006814	-0.012495	0.518979
25449	-0.219287	0.139084	9.394936	-0.043672	-0.057162	-0.430248	0.163606	0.454377	-0.616465	-0.850153	0.008494	-0.011899	0.526333
25450	-0.223001	-0.070632	9.975206	0.233008	-0.050445	-0.404859	0.157913	0.455494	-0.618212	-0.845876	0.005128	-0.008376	0.533290
25451	-0.631424	-0.328739	10.709435	0.441014	0.043946	-0.346744	0.150819	0.450736	-0.620206	-0.842137	-0.002539	-0.004374	0.539239
25452	-0.583295	-0.324922	10.390712	0.361596	0.111407	-0.391544	0.149043	0.442183	-0.621220	-0.837801	-0.009825	-0.002228	0.545883
25453	-0.848099	-0.402653	10.324746	0.107672	0.095355	-0.472180	0.146995	0.438175	-0.622871	-0.832554	-0.012455	-0.002775	0.553797
25454	-0.596050	-0.696266	10.140566	0.261316	0.087484	-0.415990	0.144685	0.434971	-0.624774	-0.827809	-0.017778	-0.001298	0.560727
25455	-0.057979	-0.290492	10.304890	0.334926	0.096726	-0.435936	0.141608	0.428305	-0.625777	-0.822721	-0.024171	0.000655	0.567930
25456	-0.416992	-0.338108	9.955244	0.205593	0.101946	-0.473522	0.138773	0.425253	-0.626397	-0.817170	-0.028742	0.001226	0.575678
25457	-0.348733	0.000448	9.730210	-0.000754	0.103452	-0.524417	0.136448	0.424205	-0.626763	-0.811062	-0.029687	-0.000832	0.584206
25458	-0.333664	-0.134833	9.555640	-0.034908	0.079454	-0.607604	0.132550	0.425869	-0.625195	-0.803895	-0.030058	-0.002746	0.594004
25459	-0.434469	-0.226364	9.579818	0.122976	-0.000863	-0.625138	0.126708	0.429416	-0.624891	-0.796302	-0.031717	-0.001707	0.604065
25460	-0.420801	-0.060530	9.527066	0.193037	-0.031879	-0.635816	0.119876	0.425448	-0.627911	-0.788402	-0.034399	0.000873	0.614197
25461	-0.926556	-0.134258	10.068557	0.238186	-0.028148	-0.580242	0.112625	0.426325	-0.628622	-0.781020	-0.037535	0.003765	0.623366
25462	-1.094802	-0.245885	9.883007	0.093078	-0.055785	-0.599391	0.104881	0.421313	-0.629971	-0.773386	-0.038350	0.005490	0.632751
25463	-0.734283	-0.029281	9.702193	-0.087076	-0.079746	-0.627948	0.097506	0.422049	-0.631449	-0.765403	-0.035774	0.005022	0.642536
25464	-0.730170	0.140786	10.189456	-0.179834	-0.136509	-0.614500	0.088662	0.430060	-0.629582	-0.757528	-0.031337	0.004505	0.652035
25465	-1.310945	0.595009	9.695966	-0.161572	-0.141885	-0.563679	0.078795	0.435667	-0.628477	-0.750177	-0.026833	0.004052	0.660680
25466	-0.562986	0.936343	9.184490	-0.085492	-0.139653	-0.496830	0.069702	0.440872	-0.626482	-0.743576	-0.023752	0.004896	0.668212
25467	-1.201487	0.880148	9.302554	-0.040531	-0.116722	-0.443134	0.062180	0.444831	-0.627061	-0.737595	-0.021441	0.005741	0.674878
25468	-1.519761	0.896230	9.266207	0.061932	-0.022352	-0.377248	0.055068	0.442897	-0.627646	-0.732422	-0.022101	0.006890	0.680457
25469	-1.091500	1.065233	9.195767	0.017738	0.010654	-0.345212	0.051581	0.440129	-0.627363	-0.727661	-0.022455	0.006661	0.685537
25470	-0.949678	0.626578	8.869313	-0.059518	-0.038633	-0.301198	0.049489	0.443911	-0.626065	-0.723511	-0.021102	0.006417	0.689960
25471	-1.178505	0.108827	9.546372	-0.173704	-0.034959	-0.209484	0.045335	0.445705	-0.625263	-0.720638	-0.018084	0.004244	0.693063
25472	-0.586063	0.256979	10.317240	-0.368394	0.040858	-0.154284	0.043215	0.453792	-0.621657	-0.718582	-0.013355	-0.001362	0.695313
25473	0.438914	0.694830	11.137009	-0.198764	0.015653	-0.113693	0.043556	0.460922	-0.617431	-0.717007	-0.010666	-0.004539	0.696970
25474	0.115718	-0.297991	10.824847	0.113284	-0.076333	-0.104548	0.043044	0.459587	-0.617684	-0.715502	-0.011217	-0.001742	0.698519
25475	0.143195	-1.025662	10.464471	0.116111	-0.151436	-0.176362	0.038421	0.453983	-0.621235	-0.712970	-0.010657	0.001855	0.701111
25476	0.176817	-1.022704	9.903181	-0.213296	-0.175936	-0.344106	0.030887	0.457834	-0.619125	-0.708128	-0.005161	0.001445	0.706064
25477	0.136529	-0.667428	9.706171	-0.380595	-0.190991	-0.448310	0.022932	0.468658	-0.615984	-0.701741	0.003068	-0.001431	0.712424
25478	-0.114589	-0.589474	9.433700	-0.201370	-0.125246	-0.541650	0.013190	0.473476	-0.613343	-0.693941	0.007697	-0.002363	0.719987
25479	-0.340396	-0.755991	9.410056	0.073922	-0.008135	-0.595811	0.005031	0.474764	-0.614046	-0.685288	0.006980	-0.001273	0.728238
25480	0.005376	-0.466170	9.544557	0.120337	0.110481	-0.710200	-0.000129	0.472259	-0.616055	-0.674860	0.003745	-0.000789	0.737936
25481	-0.438181	-0.467494	9.415589	0.111641	0.119058	-0.905927	-0.006595	0.471253	-0.616773	-0.661346	0.000664	-0.000869	0.750080
25482	-0.630553	-0.542879	9.993584	0.313849	0.071530	-0.965751	-0.013034	0.464083	-0.618518	-0.646703	-0.004532	0.003051	0.762722
25483	-0.014395	-1.317295	11.097363	0.630838	-0.023394	-1.050702	-0.021882	0.451525	-0.626520	-0.630388	-0.012198	0.012652	0.776082
25484	-0.230031	-1.576014	11.540558	0.457305	-0.118992	-1.165873	-0.036546	0.436089	-0.634349	-0.611926	-0.016390	0.021104	0.790463
25485	-0.440930	-0.852908	10.672660	0.012682	-0.130601	-1.245663	-0.050230	0.430181	-0.638341	-0.591947	-0.014752	0.022191	0.805536
25486	-0.416248	0.541394	10.380418	-0.241904	-0.090668	-1.265535	-0.066814	0.431712	-0.637441	-0.571366	-0.010963	0.019131	0.820399
25487	-0.337987	0.789827	9.822987	-0.265759	-0.103231	-1.186270	-0.080814	0.437211	-0.638352	-0.551713	-0.006448	0.015412	0.833867
25488	-0.329984	1.115297	9.323585	-0.209668	-0.095478	-1.053111	-0.095611	0.443955	-0.636055	-0.533993	-0.002836	0.012973	0.845385
25489	-0.229482	1.269237	9.259476	-0.153444	-0.095019	-0.905167	-0.106244	0.446227	-0.634689	-0.518542	0.000377	0.011129	0.854980
25490	0.068068	1.558755	9.333518	-0.145069	-0.063377	-0.702140	-0.117515	0.448489	-0.635111	-0.506439	0.002844	0.009451	0.862219
25491	0.920455	1.747237	9.084894	-0.060814	-0.007952	-0.563338	-0.124633	0.448029	-0.635567	-0.496647	0.003682	0.008430	0.867904
25492	1.244423	1.535400	8.854528	0.020798	0.023453	-0.491885	-0.131357	0.446492	-0.636154	-0.488065	0.003024	0.008735	0.872758
25493	1.370956	1.301241	9.246058	-0.000579	0.008969	-0.422742	-0.134598	0.445606	-0.634720	-0.480631	0.003029	0.008724	0.876874
25494	0.940198	0.641522	9.326394	0.010390	0.025770	-0.258423	-0.138859	0.444567	-0.636352	-0.476076	0.002474	0.008815	0.879356
25495	0.728455	0.595878	10.171045	-0.047306	0.097392	-0.065034	-0.138337	0.444022	-0.636740	-0.474907	0.001453	0.007186	0.880006
25496	0.419633	0.647687	10.024879	0.027847	0.176241	0.014580	-0.133936	0.444508	-0.636775	-0.475163	-0.001868	0.006141	0.879875
25497	0.326614	0.950883	10.105069	0.149137	0.196517	0.035448	-0.127442	0.443333	-0.640028	-0.475761	-0.006492	0.007082	0.879522
25498	0.403835	0.942155	10.321684	0.299535	0.205878	0.060191	-0.121331	0.439897	-0.642383	-0.476779	-0.012912	0.010539	0.878865
25499	0.605715	0.549560	10.063643	0.403134	0.187718	0.046007	-0.115574	0.430683	-0.647554	-0.477470	-0.019785	0.016081	0.878278
25500	0.700858	0.832232	10.363718	0.369681	0.154828	0.066179	-0.110852	0.419620	-0.651438	-0.478494	-0.025971	0.021260	0.877449
25501	0.014303	0.742194	10.461657	0.035235	0.083112	0.083031	-0.107319	0.414461	-0.655054	-0.479934	-0.027453	0.021394	0.876614
25502	0.291021	0.336128	10.441744	-0.164315	0.068371	0.107914	-0.103061	0.420023	-0.656109	-0.481912	-0.026987	0.018054	0.875618
25503	-0.163817	0.160683	10.051008	-0.276285	0.079127	0.088868	-0.101031	0.427121	-0.653177	-0.483603	-0.025383	0.012754	0.874827
25504	-0.537482	0.143540	9.476035	-0.438447	0.047642	0.001337	-0.097725	0.439290	-0.650125	-0.483814	-0.021933	0.004761	0.874883
25505	-0.979370	-0.214106	9.260480	-0.361033	0.009217	-0.025896	-0.098054	0.452449	-0.645763	-0.483469	-0.018340	-0.001454	0.875168
25506	-1.108776	-0.372948	9.314650	0.062973	0.023292	-0.053301	-0.098084	0.458087	-0.643967	-0.482492	-0.019313	-0.000458	0.875688
25507	-1.427303	-0.296132	9.451965	0.145565	0.051560	-0.091705	-0.099874	0.454209	-0.645748	-0.480786	-0.021413	0.001686	0.876575
25508	-1.263248	-0.314127	9.722065	0.065571	0.033099	-0.130839	-0.098420	0.451346	-0.649474	-0.478442	-0.022586	0.002600	0.877825
25509	-0.646782	-0.188424	9.542366	-0.015951	0.014630	-0.212418	-0.102945	0.448726	-0.648927	-0.474673	-0.022527	0.002155	0.879871
25510	-0.319660	-0.051745	9.223310	-0.069935	-0.046683	-0.249503	-0.108125	0.448784	-0.648886	-0.470282	-0.021009	0.001394	0.882265
25511	0.221826	0.142390	9.401498	0.037526	-0.085724	-0.221202	-0.112648	0.447224	-0.649363	-0.466313	-0.019665	0.002848	0.884397
25512	0.252727	0.246908	9.698476	0.095646	-0.127553	-0.156248	-0.119093	0.441394	-0.650851	-0.463476	-0.018265	0.005806	0.885902
25513	0.083501	0.368322	10.128234	0.167025	-0.173089	-0.102305	-0.124904	0.437706	-0.651447	-0.461535	-0.016549	0.010438	0.886906
25514	0.246250	0.634906	10.608728	0.180619	-0.167480	-0.056113	-0.130180	0.430927	-0.652816	-0.460414	-0.015213	0.015307	0.887442
25515	-0.086300	0.617780	10.718194	0.245227	-0.172903	-0.037333	-0.136241	0.424569	-0.653155	-0.459576	-0.014201	0.021372	0.887768
25516	-0.322640	0.612622	10.051064	0.091332	-0.196923	-0.078683	-0.142532	0.414970	-0.656695	-0.458035	-0.011533	0.024919	0.888510
25517	-0.019654	0.756527	9.748684	-0.057285	-0.178833	-0.116372	-0.149258	0.412640	-0.656387	-0.455847	-0.007697	0.025648	0.889655
25518	-0.265267	0.721620	10.235541	0.068102	-0.141094	-0.036440	-0.154443	0.411380	-0.654297	-0.455088	-0.005781	0.028278	0.889979
25519	0.333986	0.922112	10.128736	0.108451	-0.094400	-0.059365	-0.157533	0.406864	-0.654403	-0.453923	-0.004947	0.031209	0.890480
25520	0.342760	0.573899	9.595893	0.052421	-0.087115	-0.059637	-0.159978	0.404204	-0.655537	-0.452777	-0.003864	0.033066	0.891002
25521	0.457960	0.669441	9.329486	0.008332	-0.061496	-0.044207	-0.163975	0.398902	-0.654996	-0.451907	-0.002694	0.033926	0.891415
25522	0.520867	0.605837	8.983554	0.101516	-0.004842	-0.101033	-0.163442	0.395415	-0.655258	-0.450071	-0.003549	0.035913	0.892263
25523	-0.173865	0.725935	9.333983	0.040487	-0.024288	-0.125344	-0.165492	0.390082	-0.655628	-0.447772	-0.003402	0.037003	0.893375
25524	0.070697	0.995197	9.143226	-0.050743	-0.047173	-0.122080	-0.166923	0.389578	-0.654080	-0.445538	-0.002151	0.036649	0.894510
25525	0.108379	1.201286	9.592902	0.015807	-0.074525	-0.115255	-0.169638	0.386013	-0.652268	-0.443378	-0.000898	0.037769	0.895538
25526	-0.027631	1.420179	9.666709	0.006777	-0.092786	-0.095908	-0.172347	0.383634	-0.652375	-0.441577	0.000676	0.038850	0.896382
25527	-0.044157	1.863373	9.840783	0.077341	-0.116432	-0.077081	-0.176237	0.382093	-0.650169	-0.440061	0.002123	0.041486	0.897007
25528	0.568869	1.684979	9.373564	0.193925	-0.138155	-0.091185	-0.178941	0.377178	-0.649637	-0.438325	0.002862	0.046323	0.897617
25529	0.319686	1.382799	9.789435	0.098934	-0.134708	-0.104592	-0.184869	0.371477	-0.651001	-0.436281	0.004403	0.049553	0.898434
25530	-0.907039	1.850077	9.971755	-0.101841	-0.124152	-0.107543	-0.190052	0.371144	-0.649936	-0.434235	0.007460	0.048954	0.899438
25531	-1.918605	1.662283	9.810870	0.018758	-0.131437	-0.094029	-0.192390	0.368793	-0.646717	-0.432366	0.009526	0.050684	0.900222
25532	-1.352097	1.143611	9.756080	0.178373	-0.112904	-0.093201	-0.199224	0.365093	-0.649738	-0.431231	0.009928	0.055035	0.900507
25533	-0.265029	0.642256	9.538375	0.017496	-0.079984	-0.082923	-0.201413	0.361640	-0.649594	-0.429600	0.011004	0.056233	0.901200
25534	0.372252	0.437892	9.200629	-0.201435	-0.072070	-0.156914	-0.204531	0.365016	-0.649952	-0.428481	0.013793	0.053422	0.901865
25535	0.738227	0.540722	9.512711	-0.273269	-0.056770	-0.232050	-0.207274	0.369874	-0.648904	-0.424099	0.016797	0.049191	0.904123
25536	0.711429	0.098655	9.693477	-0.294443	-0.080448	-0.180421	-0.210282	0.375412	-0.646957	-0.422434	0.020530	0.044789	0.905054
25537	-0.212862	-0.155575	10.454148	-0.066461	0.003638	-0.199732	-0.213923	0.377608	-0.645518	-0.418745	0.020725	0.043718	0.906814
25538	2.059159	0.569041	9.991072	0.152229	0.037101	-0.220767	-0.214830	0.378017	-0.645767	-0.415343	0.018606	0.046408	0.908290
25539	1.717981	0.322106	9.732405	-0.029592	0.034977	-0.245678	-0.215329	0.374666	-0.646917	-0.410851	0.017946	0.045788	0.910375
25540	1.132576	0.753699	9.658588	-0.154543	0.033023	-0.213127	-0.216242	0.376282	-0.646909	-0.407384	0.018447	0.042926	0.912061
25541	0.920196	0.806122	9.635740	0.023389	0.022373	-0.153155	-0.216352	0.371729	-0.647422	-0.404572	0.017699	0.043367	0.913306
25542	0.734109	0.412463	9.995712	0.253019	0.015263	-0.148281	-0.215673	0.366081	-0.649479	-0.402405	0.015270	0.048062	0.914072
25543	0.335963	0.003917	10.346297	0.297264	-0.004922	-0.162792	-0.216690	0.360874	-0.649473	-0.399459	0.012796	0.053685	0.915088
25544	0.241095	-0.302401	10.869159	0.122950	0.014828	-0.206153	-0.218211	0.353124	-0.650105	-0.395854	0.011363	0.056007	0.916534
25545	0.007317	-0.838323	10.456229	0.106732	0.019063	-0.326196	-0.218181	0.348548	-0.652796	-0.389865	0.009784	0.057864	0.919000
25546	0.147239	-0.856892	10.572484	0.034794	-0.035302	-0.474135	-0.223706	0.338166	-0.653525	-0.381101	0.009663	0.059005	0.922598
25547	-0.006168	-1.060974	10.073751	0.001161	-0.079563	-0.618198	-0.228738	0.332608	-0.652976	-0.369528	0.010380	0.059578	0.927250
25548	0.063350	-0.484708	9.717651	-0.148838	-0.094558	-0.718628	-0.233409	0.333077	-0.651402	-0.356004	0.012431	0.057794	0.932613
25549	-0.124292	-0.036054	10.180629	-0.104792	-0.111109	-0.755330	-0.239496	0.328896	-0.648027	-0.341679	0.014361	0.056545	0.938004
25550	0.015557	0.443559	9.658216	0.115898	-0.152972	-0.805841	-0.247751	0.320423	-0.648221	-0.326354	0.015585	0.060121	0.943205
25551	0.704247	0.557223	8.730163	0.157533	-0.125333	-0.803795	-0.255857	0.307926	-0.649187	-0.311006	0.015952	0.063866	0.948125
25552	0.895956	0.845451	9.895287	0.127858	-0.118056	-0.783673	-0.263834	0.295695	-0.650153	-0.295971	0.016454	0.067397	0.952674
25553	0.630798	0.829167	9.508553	-0.164331	-0.118244	-0.728861	-0.270166	0.290561	-0.648825	-0.281798	0.018723	0.064913	0.957092
25554	0.746675	0.806436	9.828541	-0.149198	-0.125572	-0.738923	-0.276517	0.288916	-0.646343	-0.267377	0.021073	0.063163	0.961289
25555	0.516625	0.496224	9.291601	-0.086081	-0.114577	-0.755220	-0.282452	0.283228	-0.646426	-0.252610	0.022826	0.062134	0.965301
25556	0.526223	0.508511	9.361469	-0.276796	-0.034411	-0.774769	-0.288917	0.280093	-0.645992	-0.237422	0.023994	0.057437	0.969410
25557	0.477257	0.630422	8.460249	-0.396220	0.089766	-0.794021	-0.290996	0.280130	-0.644567	-0.221868	0.023280	0.049393	0.973547
25558	0.235459	0.791405	8.544257	-0.557016	0.188133	-0.842996	-0.293336	0.284425	-0.645827	-0.205309	0.021327	0.038222	0.977718
25559	0.666220	1.493096	9.482191	-0.590566	0.250305	-0.821141	-0.291043	0.290718	-0.642898	-0.189110	0.018297	0.025734	0.981448
25560	0.771825	1.568535	8.970592	-0.453204	0.215063	-0.742862	-0.291971	0.296083	-0.642632	-0.174426	0.015486	0.016416	0.984412
25561	1.213332	1.011587	9.754166	-0.338394	0.212805	-0.601039	-0.288228	0.301111	-0.644068	-0.162498	0.012392	0.009044	0.986590
25562	0.727032	0.891336	10.045566	-0.328573	0.322565	-0.533804	-0.286420	0.302429	-0.644081	-0.151915	0.007083	0.001764	0.988367
25563	0.262095	1.329954	9.845761	-0.539301	0.389969	-0.514709	-0.281645	0.308119	-0.645141	-0.141612	0.001126	-0.010061	0.989870
25564	-0.288125	1.442872	9.419777	-0.570086	0.395561	-0.440141	-0.275213	0.319024	-0.644675	-0.132789	-0.004911	-0.022339	0.990880
25565	-0.883392	0.955023	10.612277	-0.051284	0.286318	-0.421669	-0.268875	0.322553	-0.646004	-0.124260	-0.010163	-0.024089	0.991905
25566	-0.733045	-0.273201	10.126019	-0.051065	0.168576	-0.375270	-0.266000	0.319812	-0.649357	-0.116814	-0.013105	-0.025484	0.992740
25567	-0.653278	-0.851091	9.912366	-0.213867	0.138247	-0.364898	-0.264384	0.319852	-0.650895	-0.109506	-0.015086	-0.030093	0.993416
25568	-0.976365	-0.800805	10.735723	-0.332877	0.174609	-0.348970	-0.262449	0.321440	-0.650526	-0.102611	-0.017519	-0.037081	0.993876
25569	-1.382105	-0.635400	10.801462	-0.364674	0.152630	-0.328818	-0.262724	0.326789	-0.651290	-0.096044	-0.019523	-0.044712	0.994181
25570	-1.025304	-0.665288	10.295531	-0.204363	0.084078	-0.434934	-0.263135	0.330823	-0.649748	-0.087496	-0.020311	-0.048995	0.994752
25571	-0.410723	-0.631885	10.560956	-0.128080	0.008180	-0.511934	-0.265080	0.332045	-0.650244	-0.077312	-0.019718	-0.051696	0.995470
25572	-0.141389	-1.027744	10.013073	-0.200331	-0.052216	-0.539858	-0.271032	0.329310	-0.649302	-0.066798	-0.017704	-0.055706	0.996053
25573	-0.351566	-1.445939	9.551489	-0.340781	-0.033904	-0.479709	-0.276396	0.328369	-0.648118	-0.057358	-0.015991	-0.062564	0.996263
25574	-0.353626	-0.984316	10.181993	-0.399017	0.035771	-0.354628	-0.279798	0.334320	-0.645528	-0.050437	-0.015694	-0.070559	0.996108
25575	-0.397382	-0.902232	10.293144	-0.293150	0.123817	-0.273021	-0.279565	0.340346	-0.644759	-0.044879	-0.017427	-0.076523	0.995905
25576	-0.342958	-1.211245	9.941291	-0.234524	0.162300	-0.270916	-0.279708	0.345553	-0.646036	-0.039425	-0.019920	-0.081328	0.995708
25577	-0.168350	-1.442621	9.711658	-0.294367	0.127429	-0.316366	-0.278815	0.350617	-0.647065	-0.033000	-0.021644	-0.087311	0.995399
25578	-0.074556	-1.909372	9.638783	-0.169786	0.099243	-0.316588	-0.279200	0.349287	-0.646678	-0.026684	-0.022839	-0.090789	0.995251
25579	-0.472646	-2.348314	9.542505	-0.014195	0.107675	-0.278890	-0.279443	0.347265	-0.648470	-0.020908	-0.024385	-0.091186	0.995316
25580	0.027018	-1.981503	9.590714	-0.065400	0.138838	-0.251510	-0.278656	0.344846	-0.648733	-0.015744	-0.026548	-0.092566	0.995228
25581	0.672798	-1.942757	9.290060	-0.058338	0.160860	-0.266248	-0.276305	0.343320	-0.651570	-0.010135	-0.029099	-0.093863	0.995108
25582	0.296703	-1.928836	9.358751	-0.090719	0.149793	-0.268256	-0.276164	0.341303	-0.652340	-0.004600	-0.031445	-0.095753	0.994898
25583	-0.572203	-1.679231	9.694970	0.011197	0.133410	-0.227157	-0.274707	0.338035	-0.656450	0.000228	-0.033497	-0.095625	0.994854
25584	-0.996326	-1.698644	9.892356	0.187458	0.150123	-0.169089	-0.274147	0.329711	-0.658763	0.003973	-0.036046	-0.091908	0.995107
25585	-0.707341	-1.640405	9.871867	0.171589	0.192205	-0.163688	-0.270343	0.321337	-0.662383	0.007752	-0.039398	-0.088517	0.995265
25586	-0.147400	-1.804209	9.481164	0.124856	0.181163	-0.215556	-0.268225	0.313520	-0.665732	0.012436	-0.042490	-0.086075	0.995305
25587	-0.243030	-1.983395	9.194536	0.056622	0.137223	-0.215825	-0.265335	0.306898	-0.669087	0.017065	-0.044643	-0.085037	0.995231
25588	-0.581693	-1.718300	9.531120	0.140059	0.082564	-0.154437	-0.263627	0.301916	-0.670383	0.020389	-0.045863	-0.082261	0.995346
25589	-0.920470	-1.429181	9.858439	0.250001	0.078117	-0.126217	-0.262788	0.290626	-0.674492	0.023308	-0.046911	-0.077300	0.995631
25590	-0.421782	-0.865908	9.674176	0.144639	0.080838	-0.126761	-0.262871	0.280442	-0.676161	0.026088	-0.048145	-0.074404	0.995724
25591	-0.003999	-0.503072	10.014389	-0.035900	0.040534	-0.101778	-0.261958	0.278560	-0.676041	0.028191	-0.048581	-0.075062	0.995596
25592	-0.365018	-0.598093	10.576134	0.111084	-0.063480	-0.058435	-0.263485	0.273477	-0.677568	0.029366	-0.047054	-0.072847	0.995800
25593	-0.939378	-0.464927	10.457432	0.254222	-0.136428	-0.025323	-0.265787	0.267600	-0.679089	0.029957	-0.043894	-0.067672	0.996291
25594	-0.939733	-0.424457	9.629930	0.124056	-0.182115	0.010089	-0.270932	0.258426	-0.679052	0.029624	-0.040093	-0.065203	0.996626
25595	-0.853558	-0.322979	9.005707	-0.054591	-0.204228	-0.007388	-0.276362	0.255548	-0.678498	0.029504	-0.035802	-0.066138	0.996731
25596	-0.526280	-0.204331	9.041627	-0.026868	-0.174844	0.016708	-0.282588	0.254708	-0.675760	0.028926	-0.032243	-0.066668	0.996835
25597	-0.049882	0.005305	9.569854	0.101017	-0.183794	0.022909	-0.287242	0.251158	-0.674572	0.028331	-0.028291	-0.064384	0.997122
25598	-0.092508	-0.162609	9.725636	0.298520	-0.185389	0.052567	-0.292233	0.247134	-0.673632	0.027217	-0.024381	-0.058407	0.997624
25599	-0.390626	-0.318713	9.975086	0.465719	-0.144811	0.150248	-0.295813	0.235259	-0.673994	0.024316	-0.021140	-0.048694	0.998294
25600	-0.420845	-0.036582	10.189979	0.523834	-0.062420	0.185467	-0.298356	0.222173	-0.673851	0.020788	-0.019710	-0.038086	0.998864
25601	-0.208150	-0.177375	9.695548	0.428273	-0.003968	0.184914	-0.299698	0.203960	-0.676666	0.017298	-0.019320	-0.028991	0.999243
25602	0.071048	-0.590005	9.865181	0.336062	0.045225	0.153021	-0.298485	0.194419	-0.679242	0.014424	-0.020088	-0.022100	0.999450
25603	-1.098877	-0.419256	9.827856	0.150095	0.127122	0.157437	-0.298207	0.190128	-0.679758	0.011430	-0.022398	-0.018553	0.999512
25604	-1.119747	-0.070498	9.832429	-0.054700	0.196362	0.143314	-0.291380	0.190383	-0.682250	0.008638	-0.026282	-0.019437	0.999428
25605	-0.260825	-0.255809	9.309804	-0.220698	0.148755	0.118600	-0.287892	0.195141	-0.684196	0.006245	-0.029103	-0.023317	0.999285
25606	-0.008409	-0.621092	9.271034	-0.292236	0.092061	0.123891	-0.285588	0.203403	-0.685107	0.003665	-0.030930	-0.028973	0.999095
25607	-0.274040	-0.512674	9.474092	-0.283927	0.044621	0.173824	-0.283936	0.212212	-0.685372	0.000081	-0.031681	-0.034117	0.998916
25608	-0.530933	-0.216895	9.591051	-0.280818	0.062917	0.195936	-0.281379	0.220483	-0.685004	-0.003945	-0.032965	-0.039501	0.998668
25609	-0.625144	-0.158009	9.982229	-0.205760	0.084968	0.225803	-0.278819	0.230343	-0.686301	-0.008487	-0.034562	-0.043027	0.998440
25610	-0.752784	-0.187489	9.877417	-0.066029	0.105282	0.252318	-0.276374	0.235924	-0.687470	-0.013459	-0.036764	-0.044087	0.998260
25611	-0.500694	-0.492214	9.952425	-0.069503	0.085173	0.257010	-0.275554	0.239309	-0.688240	-0.018532	-0.038408	-0.044845	0.998083
25612	-0.518180	-0.880196	9.764406	-0.115020	0.050448	0.276235	-0.271550	0.245000	-0.690191	-0.024062	-0.039515	-0.046844	0.997830
25613	-0.676578	-1.014120	10.087477	-0.090563	0.015767	0.304096	-0.270403	0.249141	-0.689686	-0.030151	-0.039796	-0.047980	0.997600
25614	-0.725169	-0.934928	10.059331	-0.164287	-0.017172	0.322226	-0.269137	0.255960	-0.688924	-0.036700	-0.039559	-0.050886	0.997246
25615	-0.916888	-1.186660	9.717984	-0.151939	-0.040947	0.314951	-0.269550	0.262921	-0.689174	-0.043105	-0.038681	-0.053226	0.996902
25616	-1.501096	-1.004972	9.724682	-0.114613	-0.040951	0.329874	-0.270485	0.269098	-0.688139	-0.049789	-0.038013	-0.055114	0.996513
25617	-1.705350	-0.622152	9.939362	-0.086451	-0.009750	0.383468	-0.269727	0.275238	-0.688911	-0.057473	-0.037947	-0.056127	0.996045
25618	-1.754746	-0.372097	9.930406	-0.037599	-0.011522	0.385550	-0.267798	0.278831	-0.688796	-0.065172	-0.038005	-0.056462	0.995550
25619	-1.994042	-0.238196	9.831642	0.029217	-0.074627	0.349978	-0.268721	0.282329	-0.688019	-0.072174	-0.036826	-0.055069	0.995189
25620	-1.693655	-0.050689	9.618657	0.159091	-0.144895	0.311065	-0.270657	0.282070	-0.689285	-0.078388	-0.034414	-0.051355	0.995004
25621	-1.178441	0.095558	9.877536	0.342753	-0.195740	0.341616	-0.274396	0.277296	-0.689001	-0.085124	-0.031331	-0.043485	0.994928
25622	-1.139221	-0.023106	10.327476	0.477111	-0.191792	0.410587	-0.278124	0.269844	-0.688975	-0.093132	-0.028585	-0.033295	0.994686
25623	-0.807736	0.212356	10.050647	0.308811	-0.153519	0.409680	-0.281852	0.263188	-0.689588	-0.101178	-0.026324	-0.026082	0.994178
25624	-0.192504	0.608254	10.095543	0.231634	-0.166297	0.413005	-0.285723	0.260811	-0.690711	-0.109319	-0.023607	-0.020810	0.993509
25625	-0.411460	0.026709	10.402170	0.396261	-0.183450	0.450797	-0.288559	0.256963	-0.690563	-0.118129	-0.020940	-0.011734	0.992708
25626	-0.942828	0.204907	9.358026	0.363825	-0.143187	0.483777	-0.292923	0.247767	-0.691557	-0.127572	-0.018977	-0.003856	0.991640
25627	0.153410	0.848335	9.754109	0.279163	-0.136601	0.538719	-0.296671	0.245136	-0.691144	-0.138120	-0.016945	0.002847	0.990266
25628	-0.882774	0.758297	9.351945	0.235095	-0.156851	0.549570	-0.297444	0.244472	-0.691522	-0.148868	-0.014367	0.008237	0.988718
25629	-1.065701	0.705428	9.474307	0.173232	-0.133034	0.611971	-0.301074	0.245052	-0.691109	-0.160851	-0.012124	0.012860	0.986820
25630	-1.125783	1.197783	9.979891	0.016905	-0.092932	0.649847	-0.302387	0.251478	-0.692377	-0.173596	-0.010091	0.013767	0.984669
25631	-1.304508	1.256400	9.638218	-0.076450	-0.025325	0.680642	-0.300107	0.263776	-0.691236	-0.186956	-0.009188	0.013147	0.982237
25632	-0.933341	1.253529	9.286411	-0.151768	-0.001584	0.672859	-0.297826	0.276868	-0.690993	-0.200147	-0.008329	0.010415	0.979675
25633	-0.684943	0.714721	9.156363	-0.086634	0.020431	0.662118	-0.294510	0.289021	-0.689861	-0.213087	-0.008338	0.009430	0.976952
25634	-0.515109	0.476355	8.996193	-0.048917	0.031472	0.662312	-0.290790	0.300476	-0.691166	-0.225986	-0.008539	0.008572	0.974055
25635	-0.300124	-0.121745	9.133823	-0.216148	0.045811	0.617180	-0.286829	0.313557	-0.690167	-0.238002	-0.008445	0.004914	0.971215
25636	-1.081342	-0.059165	9.597850	-0.303935	0.050901	0.557623	-0.279521	0.332222	-0.689192	-0.248836	-0.007855	-0.001013	0.968513
25637	-1.135651	0.210101	9.581918	-0.171002	0.060167	0.551807	-0.273887	0.347963	-0.687948	-0.259505	-0.008332	-0.003925	0.965698
25638	-0.929075	0.369723	9.710894	0.069356	0.065795	0.496717	-0.268868	0.355810	-0.687344	-0.269037	-0.009928	-0.002718	0.963075
25639	-0.286666	0.110874	9.617250	0.220205	0.047756	0.488319	-0.263303	0.359474	-0.689436	-0.278352	-0.012229	0.001966	0.960399
25640	0.283417	-0.624299	10.265115	0.300794	0.002130	0.472236	-0.258107	0.357393	-0.691015	-0.287299	-0.013853	0.007974	0.957708
25641	0.217025	-0.810644	11.385175	0.239728	-0.032897	0.418446	-0.255494	0.354928	-0.693726	-0.295194	-0.014633	0.013394	0.955231
25642	0.222084	-1.363360	11.550285	0.025368	-0.086296	0.363940	-0.254981	0.357325	-0.694370	-0.302075	-0.012967	0.014623	0.953084
25643	-0.080597	-1.627255	10.530877	-0.157550	-0.101390	0.246766	-0.254625	0.365090	-0.693729	-0.306745	-0.010039	0.012666	0.951654
25644	-0.313691	-1.310999	9.587459	-0.336159	-0.042291	0.186691	-0.255843	0.374638	-0.690385	-0.310324	-0.007057	0.006694	0.950581
25645	-0.030888	-0.977082	9.287556	-0.353563	0.011568	0.142219	-0.254616	0.389107	-0.687442	-0.313030	-0.005060	0.000173	0.949730
25646	-0.464607	-1.013979	9.302192	-0.061054	0.071162	0.116829	-0.255173	0.398357	-0.686537	-0.315261	-0.005963	-0.001290	0.948985
25647	-0.212898	-1.217054	9.565715	0.043483	0.070342	0.103533	-0.250900	0.399640	-0.687339	-0.317177	-0.007559	-0.000740	0.948336
25648	0.239950	-1.138515	9.758258	-0.013172	0.059328	0.088509	-0.248305	0.399602	-0.688256	-0.318893	-0.008536	-0.001223	0.947751
25649	-0.017235	-0.769628	10.149862	-0.011237	-0.028510	0.072010	-0.246229	0.398509	-0.688145	-0.320217	-0.007864	-0.001155	0.947311
25650	-0.006546	-0.959487	10.900962	0.119983	-0.086088	0.037694	-0.248943	0.397464	-0.688636	-0.320969	-0.006937	0.001806	0.947063
25651	0.299480	-0.427309	10.880077	-0.032534	-0.047155	-0.062825	-0.251649	0.394544	-0.689256	-0.319737	-0.005737	0.001525	0.947488
25652	0.578297	-0.305630	9.720290	-0.158421	-0.098717	-0.209181	-0.255799	0.394202	-0.687815	-0.315800	-0.002793	-0.000739	0.948821
25653	0.178103	-0.296865	9.702277	-0.209682	-0.117217	-0.251881	-0.260869	0.396688	-0.685724	-0.310982	0.000901	-0.003958	0.950407
25654	-0.038833	-0.291868	9.882738	-0.025275	-0.080432	-0.223328	-0.267093	0.396771	-0.684394	-0.306768	0.002672	-0.003803	0.951773
25655	0.211969	-0.326002	9.603777	0.000217	-0.080389	-0.239796	-0.271475	0.392127	-0.685258	-0.302162	0.004370	-0.003269	0.953241
25656	0.302644	-0.123154	9.777882	0.002321	-0.068608	-0.281343	-0.277290	0.389112	-0.685470	-0.296821	0.005751	-0.002655	0.954912
25657	0.639219	0.075460	9.978223	0.035799	-0.073157	-0.302392	-0.283492	0.384102	-0.684782	-0.291004	0.007128	-0.001457	0.956694
25658	1.065637	0.129379	10.021361	0.125260	-0.065727	-0.317626	-0.286700	0.377038	-0.685400	-0.284950	0.007735	0.001497	0.958510
25659	0.944924	0.157044	9.739800	0.093594	-0.041998	-0.318748	-0.292096	0.368776	-0.687923	-0.278803	0.008229	0.003665	0.960306
25660	1.058932	0.502599	9.424084	0.028395	0.018309	-0.313643	-0.297250	0.362536	-0.688653	-0.272768	0.007767	0.004289	0.962039
25661	1.142301	0.711894	9.377392	-0.033505	0.060417	-0.267884	-0.298513	0.356775	-0.690695	-0.267565	0.007047	0.003510	0.963508
25662	0.652796	0.762730	9.755168	-0.030473	0.073249	-0.216232	-0.298749	0.354076	-0.693256	-0.263377	0.005856	0.002689	0.964671
25663	-0.024469	0.763053	10.243294	0.073683	0.097237	-0.118870	-0.298867	0.352725	-0.694664	-0.261053	0.003855	0.003826	0.965309
25664	0.080710	0.945756	10.146029	0.130909	0.148597	-0.082670	-0.296492	0.346237	-0.698528	-0.259455	0.000370	0.005711	0.965738
25665	0.053618	0.534839	9.587968	-0.057724	0.109941	-0.120456	-0.294667	0.346194	-0.700848	-0.257097	-0.001222	0.004286	0.966375
25666	-0.094019	0.139049	9.302618	-0.175001	0.048614	-0.104326	-0.292332	0.347754	-0.702787	-0.255066	-0.001197	0.000778	0.966923
25667	-0.558990	-0.414223	9.578544	-0.065241	0.016889	-0.009580	-0.293375	0.351367	-0.704058	-0.254839	-0.000973	-0.000339	0.966983
25668	-0.486029	-0.543394	9.750227	-0.062739	0.055557	0.102050	-0.293779	0.353393	-0.702645	-0.256797	-0.001654	-0.001708	0.966462
25669	-0.097485	-0.126270	9.802906	-0.073319	0.048272	0.093696	-0.290413	0.357078	-0.705103	-0.258565	-0.002018	-0.003175	0.965986
25670	0.244040	0.035489	9.774758	0.002714	0.002517	0.016634	-0.289889	0.357326	-0.706516	-0.258877	-0.002008	-0.003009	0.965904
25671	0.292439	-0.002774	9.813077	0.076823	0.002461	-0.038361	-0.291438	0.356270	-0.706760	-0.258089	-0.002239	-0.001336	0.966118
25672	0.243348	0.174429	9.603887	-0.012865	0.051768	-0.022287	-0.290906	0.355971	-0.709326	-0.257644	-0.003098	-0.001726	0.966233
25673	0.131954	0.274637	9.426638	-0.020224	0.055470	-0.000188	-0.289080	0.354466	-0.710622	-0.257596	-0.003849	-0.002181	0.966242
25674	0.055247	0.180379	9.342993	-0.118580	0.091988	0.028793	-0.287402	0.357380	-0.711787	-0.258138	-0.004942	-0.004818	0.966083
25675	-0.117959	0.102799	9.268283	-0.033544	0.103215	0.103035	-0.284813	0.359746	-0.713215	-0.260079	-0.006563	-0.005756	0.965548
25676	0.184139	-0.062610	9.261582	0.016724	0.096165	0.167923	-0.280398	0.361003	-0.716451	-0.263289	-0.008452	-0.005785	0.964663
25677	0.885550	-0.046397	9.373963	-0.101511	0.052097	0.102815	-0.278595	0.363926	-0.716592	-0.265239	-0.008680	-0.007759	0.964112
25678	0.251763	-0.577940	9.771029	-0.102922	-0.010154	0.113976	-0.276666	0.368979	-0.717758	-0.267434	-0.007882	-0.009543	0.963497
25679	-0.607064	-0.393408	10.768885	-0.045990	0.052100	0.208249	-0.274339	0.372151	-0.719184	-0.271398	-0.008426	-0.010467	0.962374
25680	-0.240108	-0.500079	11.018033	0.005464	0.148907	0.145619	-0.269157	0.375012	-0.721785	-0.274147	-0.011279	-0.011019	0.961559
25681	-0.436292	-0.807982	11.136695	-0.028682	0.117590	0.080898	-0.267475	0.377919	-0.723590	-0.275637	-0.013153	-0.012032	0.961096
25682	-0.291233	-0.920150	10.610833	-0.147056	0.044225	0.010290	-0.266181	0.381362	-0.725904	-0.275842	-0.013122	-0.014973	0.960997
25683	-0.045709	-0.894784	9.444584	-0.495513	0.014642	-0.020940	-0.263622	0.389499	-0.725664	-0.275503	-0.010400	-0.024470	0.960932
25684	-0.321137	-0.773559	9.177292	-0.597394	-0.011032	-0.002972	-0.264105	0.408290	-0.720657	-0.275537	-0.006820	-0.035761	0.960601
25685	-0.418026	-0.680391	9.043283	-0.198438	-0.045297	0.010170	-0.264544	0.420350	-0.719624	-0.275741	-0.004610	-0.039229	0.960420
25686	-0.206705	-1.021758	8.987663	-0.033607	-0.024094	-0.000078	-0.266903	0.425612	-0.717938	-0.275760	-0.003887	-0.039615	0.960402
25687	-0.486875	-0.878104	9.654319	-0.045592	-0.016921	-0.014941	-0.267676	0.427074	-0.719852	-0.275441	-0.003055	-0.040325	0.960467
25688	-0.616292	-0.524494	9.725275	0.040460	-0.058077	-0.055995	-0.269091	0.425741	-0.720866	-0.274405	-0.002042	-0.039103	0.960817
25689	-0.245152	-0.512142	9.604101	0.127497	-0.101874	-0.089618	-0.272429	0.422533	-0.724299	-0.272709	-0.000496	-0.036009	0.961422
25690	0.040321	-0.735791	9.459618	0.180974	-0.114552	-0.085613	-0.276022	0.415332	-0.725683	-0.271138	0.000856	-0.031777	0.962015
25691	0.117442	-0.730684	9.501212	0.408258	-0.137967	-0.049353	-0.281155	0.405996	-0.728208	-0.270227	0.001559	-0.023084	0.962519
25692	-0.067491	-0.339269	10.107425	0.439669	-0.072194	-0.049329	-0.285995	0.390481	-0.732787	-0.269307	0.000669	-0.014101	0.962951
25693	-0.340995	-0.593154	10.590952	0.300060	0.051788	-0.081611	-0.286953	0.375589	-0.737525	-0.267675	-0.001707	-0.008519	0.963470
25694	-0.238757	-0.799495	10.689820	-0.096097	0.146326	-0.115129	-0.285369	0.373786	-0.742149	-0.265415	-0.003918	-0.011030	0.964063
25695	0.359594	-0.401176	10.748994	-0.319152	0.200917	-0.151410	-0.281122	0.380702	-0.741795	-0.262420	-0.005837	-0.018206	0.964764
25696	-0.150161	-0.689982	10.303351	-0.193212	0.195537	-0.146149	-0.276346	0.387853	-0.744007	-0.259538	-0.008467	-0.022850	0.965425
25697	-0.707323	-0.634479	9.974904	0.051347	0.186692	-0.112616	-0.272707	0.388850	-0.747365	-0.257219	-0.012074	-0.022813	0.966008
25698	-0.038293	-0.407457	9.847519	0.152614	0.165031	-0.091750	-0.269439	0.386629	-0.751746	-0.255329	-0.015929	-0.020610	0.966503
25699	0.136904	-0.753487	9.856303	0.240522	0.081051	-0.096689	-0.266415	0.379335	-0.755232	-0.253296	-0.018442	-0.016375	0.967074
25700	-0.095303	-0.590818	9.724406	0.166903	0.016976	-0.096055	-0.266890	0.372878	-0.759073	-0.251357	-0.019509	-0.013144	0.967609
25701	-0.133324	-0.204163	9.556660	0.001526	-0.006807	-0.038732	-0.265556	0.364814	-0.761008	-0.250558	-0.019116	-0.013070	0.967825
25702	-0.307151	0.376416	9.899206	0.002360	-0.032248	0.036027	-0.267622	0.366419	-0.763424	-0.251241	-0.018437	-0.012724	0.967665
25703	-0.712007	0.346261	9.758194	0.156475	-0.035594	0.111555	-0.268275	0.367768	-0.763163	-0.253301	-0.018329	-0.009407	0.967168
25704	-0.644533	0.340756	9.516327	0.254733	-0.027087	0.169265	-0.266949	0.362377	-0.765481	-0.256474	-0.019052	-0.004156	0.966354
25705	-0.309554	0.342493	9.125845	0.128430	-0.018886	0.183396	-0.267970	0.359436	-0.766242	-0.259922	-0.019151	-0.001410	0.965439
25706	-0.215621	0.364810	9.266246	-0.043333	-0.002559	0.206497	-0.266397	0.356858	-0.768049	-0.263903	-0.018808	-0.002029	0.964364
25707	-0.451347	0.263802	9.411442	-0.206646	0.021122	0.262847	-0.264347	0.363522	-0.768575	-0.268997	-0.017938	-0.005909	0.962956
25708	-0.579784	-0.075903	10.039131	-0.434299	0.073918	0.304069	-0.259619	0.375551	-0.764765	-0.274965	-0.016987	-0.014435	0.961196
25709	-0.784071	-0.711166	10.105123	-0.698432	0.162244	0.306309	-0.252861	0.398005	-0.760197	-0.280962	-0.016177	-0.028557	0.959157
25710	-0.748765	-1.043299	10.038390	-0.176231	0.176433	0.270188	-0.244132	0.415065	-0.757441	-0.286098	-0.018651	-0.032714	0.957460
25711	-0.788287	-0.851741	9.800688	0.205385	0.170422	0.253664	-0.237923	0.418465	-0.758514	-0.290712	-0.023098	-0.029611	0.956073
25712	-0.330895	-0.752190	9.100694	0.240299	0.156834	0.239117	-0.230757	0.410597	-0.761135	-0.295076	-0.027563	-0.025691	0.954731
25713	-0.269015	-0.583598	9.122837	0.096130	0.136499	0.207034	-0.224248	0.405277	-0.764007	-0.298852	-0.030665	-0.024509	0.953492
25714	-1.099332	-0.328257	9.706717	0.109222	0.132703	0.208900	-0.218535	0.403592	-0.765590	-0.302690	-0.033880	-0.022964	0.952210
25715	-1.289434	0.140426	10.400373	0.114856	0.180954	0.160825	-0.213337	0.399647	-0.766145	-0.305538	-0.037959	-0.021720	0.951175
25716	-1.081682	0.559755	10.499399	0.036722	0.209009	0.073621	-0.206845	0.398613	-0.768759	-0.306816	-0.042121	-0.022116	0.950579
25717	-0.525195	0.606826	9.871600	0.164114	0.139669	0.015335	-0.201386	0.395724	-0.770468	-0.306858	-0.045667	-0.019733	0.950454
25718	-0.988608	0.730955	9.859416	0.228035	0.019035	0.015821	-0.199407	0.388191	-0.772152	-0.306949	-0.047364	-0.015375	0.950422
25719	-1.006816	0.507530	9.956921	0.475020	-0.075722	0.030148	-0.200635	0.374521	-0.775478	-0.307038	-0.048743	-0.005695	0.950431
25720	-1.000735	0.235211	9.811547	0.405514	-0.134372	-0.005168	-0.205745	0.357567	-0.776982	-0.306546	-0.048608	0.002959	0.950609
25721	-1.217473	0.186297	9.703230	0.161546	-0.145700	-0.033155	-0.212056	0.347074	-0.776041	-0.305701	-0.046740	0.007038	0.950953
25722	-1.344806	0.594037	9.422136	-0.036985	-0.167055	-0.083062	-0.216325	0.344322	-0.774983	-0.304128	-0.043281	0.007404	0.951619
25723	-1.099779	0.767244	9.280439	0.017420	-0.156049	-0.110487	-0.222038	0.345608	-0.773144	-0.301939	-0.040382	0.008745	0.952431
25724	-1.040990	0.580643	9.549594	0.208637	-0.151335	-0.129822	-0.229530	0.339542	-0.772447	-0.299313	-0.038715	0.013652	0.953272
25725	-0.524167	0.379918	9.642809	0.296668	-0.126581	-0.162610	-0.235306	0.326750	-0.773304	-0.295894	-0.038078	0.020093	0.954250
25726	-0.220005	0.276101	9.356168	0.125422	-0.096639	-0.200419	-0.240067	0.317575	-0.772630	-0.291954	-0.036989	0.023031	0.955439
25727	-0.385658	0.128607	9.232544	0.013880	-0.074977	-0.252697	-0.244981	0.314028	-0.771440	-0.287028	-0.035684	0.023675	0.956964
25728	-0.582373	0.451734	9.573668	-0.113356	-0.012976	-0.236853	-0.248856	0.310197	-0.770771	-0.282585	-0.034829	0.021536	0.958368
25729	-0.969172	0.728613	10.570023	0.001146	0.004470	-0.204961	-0.250419	0.311295	-0.769733	-0.278607	-0.034953	0.021509	0.959528
25730	-1.041311	0.700354	10.789771	0.227460	0.045701	-0.250028	-0.249866	0.303781	-0.771150	-0.273746	-0.037137	0.025565	0.960745
25731	-0.583220	0.650620	10.049288	0.003998	0.045367	-0.333268	-0.252300	0.297643	-0.772030	-0.267307	-0.038158	0.025258	0.962524
25732	-0.822307	0.728196	9.659312	-0.071530	0.017880	-0.326233	-0.253984	0.298460	-0.772528	-0.261154	-0.038215	0.023657	0.964250
25733	-0.936382	0.899297	9.814260	0.059278	0.073155	-0.199234	-0.253954	0.291227	-0.773044	-0.257249	-0.040007	0.024383	0.965209
25734	-1.200772	0.755996	10.270620	-0.240102	0.116897	-0.091925	-0.252915	0.289747	-0.772669	-0.255747	-0.041001	0.019194	0.965683
25735	-1.541574	0.437554	10.205370	-0.104652	0.023892	-0.044948	-0.250492	0.298431	-0.771531	-0.254923	-0.040965	0.017112	0.965942
25736	-1.449629	0.339458	9.604803	-0.128405	-0.075673	-0.035670	-0.253229	0.303676	-0.772020	-0.254532	-0.038791	0.015102	0.966168
25737	-0.827666	0.320681	9.379925	-0.263437	-0.116766	-0.006730	-0.256248	0.310830	-0.769175	-0.254517	-0.035242	0.010677	0.966367
25738	-0.455439	0.609414	9.181030	-0.105971	-0.127510	-0.015142	-0.259377	0.313696	-0.767100	-0.254602	-0.032171	0.009379	0.966465
25739	-0.717782	0.532623	9.388723	-0.121651	-0.116615	-0.015247	-0.264577	0.316979	-0.765776	-0.254314	-0.029346	0.007708	0.966646
25740	-0.008878	0.469931	8.933621	-0.065431	-0.079937	-0.045438	-0.268479	0.320245	-0.764719	-0.253929	-0.027404	0.006934	0.966810
25741	-0.740280	0.196055	9.465400	0.094960	-0.041299	0.044814	-0.270553	0.318543	-0.763167	-0.254691	-0.027116	0.009110	0.966599
25742	-1.142398	0.655894	10.509782	0.150318	0.073944	0.105776	-0.269495	0.314370	-0.764458	-0.257198	-0.029224	0.011804	0.965845
25743	-0.737796	0.736314	10.577090	0.036800	0.196238	0.064416	-0.264937	0.310418	-0.766545	-0.258418	-0.033253	0.011666	0.965390
25744	-0.648489	0.694169	10.159698	-0.148388	0.219704	0.009924	-0.258203	0.313533	-0.768774	-0.258943	-0.036653	0.007789	0.965165
25745	0.112335	0.867408	9.727591	-0.277816	0.175780	-0.013709	-0.253313	0.321245	-0.768297	-0.258859	-0.038647	0.001668	0.965140
25746	-0.236509	0.722326	9.712700	-0.080447	0.099325	0.046467	-0.248919	0.326929	-0.770506	-0.259955	-0.040073	-0.000245	0.964789
25747	-0.832861	0.407950	9.577916	-0.036934	0.062824	0.082731	-0.246596	0.328647	-0.770140	-0.261538	-0.041117	-0.001026	0.964316
25748	-0.820027	0.244534	9.618948	-0.232850	0.029704	0.081798	-0.246484	0.333196	-0.770139	-0.263376	-0.040399	-0.005485	0.963831
25749	-0.907498	0.419950	10.316649	-0.405382	0.021982	0.018159	-0.244464	0.345499	-0.768740	-0.264003	-0.038715	-0.013199	0.963654
25750	-0.788807	0.284320	9.979827	-0.321803	-0.041959	-0.020065	-0.244266	0.357572	-0.765663	-0.263956	-0.036124	-0.019074	0.963669
25751	-0.617792	-0.212146	9.614431	-0.360702	-0.058489	-0.051580	-0.247035	0.367266	-0.762947	-0.263202	-0.033089	-0.025543	0.963835
25752	-1.557603	-0.771008	9.938652	-0.391082	-0.034920	-0.048092	-0.249168	0.379100	-0.759595	-0.262623	-0.030253	-0.032807	0.963866
25753	-1.188877	-0.745623	10.112864	-0.101028	0.004664	-0.076206	-0.250759	0.387428	-0.758298	-0.261176	-0.029810	-0.034660	0.964208
25754	-0.709983	-1.096820	9.841186	0.031413	0.018340	-0.178881	-0.252042	0.383697	-0.758033	-0.257856	-0.030121	-0.034138	0.965110
25755	-1.094638	-1.293093	10.353286	-0.115968	0.018006	-0.209171	-0.253075	0.382641	-0.757769	-0.253835	-0.029766	-0.036488	0.966101
25756	-0.934999	-1.416120	10.161035	-0.303945	0.021439	-0.230418	-0.254902	0.387469	-0.758777	-0.249661	-0.028385	-0.042485	0.966984
25757	-1.011710	-1.526158	9.683537	-0.386220	0.021338	-0.243747	-0.256889	0.395285	-0.755556	-0.245099	-0.026692	-0.050161	0.967831
25758	-1.322134	-1.148191	9.244304	-0.316949	0.048904	-0.212085	-0.258756	0.404843	-0.751951	-0.241293	-0.025781	-0.056529	0.968461
25759	-0.410472	-1.247241	9.294626	-0.060626	0.100560	-0.184987	-0.257469	0.407634	-0.752472	-0.237587	-0.027254	-0.058273	0.969234
25760	-0.360596	-1.598279	9.318971	-0.000006	0.124377	-0.189312	-0.255899	0.406258	-0.754534	-0.234139	-0.029340	-0.058855	0.969976
25761	-0.340923	-1.674754	9.454893	-0.118885	0.080367	-0.190766	-0.255637	0.406514	-0.755433	-0.230367	-0.030097	-0.061677	0.970681
25762	0.033078	-1.219858	10.009607	-0.078900	0.040304	-0.157292	-0.255654	0.409737	-0.754279	-0.227558	-0.030223	-0.063375	0.971230
25763	-0.403287	-0.717096	9.556548	0.119524	0.062593	-0.093600	-0.255756	0.406096	-0.757225	-0.225541	-0.031792	-0.061395	0.971777
25764	-0.403048	-0.273284	9.197944	-0.108377	0.053452	-0.009852	-0.254452	0.404205	-0.757492	-0.225559	-0.032233	-0.063634	0.971615
25765	-0.907356	-0.160766	9.331627	-0.108721	0.044531	0.108264	-0.253558	0.408470	-0.758266	-0.227634	-0.032671	-0.065807	0.970971
25766	-1.374970	-0.155971	9.598553	0.105784	0.001047	0.202609	-0.250833	0.408962	-0.759568	-0.232040	-0.033321	-0.063522	0.970058
25767	-2.294479	0.078170	9.662861	0.273865	-0.068175	0.277351	-0.249762	0.402904	-0.762013	-0.237284	-0.033627	-0.057571	0.969150
25768	-4.680360	-0.528872	10.104923	-0.099147	-0.189708	0.238665	-0.251450	0.402533	-0.760847	-0.242303	-0.029665	-0.058312	0.967992
25769	-2.809676	0.431806	9.262179	0.110382	-0.320712	0.248271	-0.257566	0.406642	-0.758235	-0.247389	-0.024500	-0.054324	0.967082
25770	-0.517242	0.947077	9.473212	0.839664	-0.381510	0.338872	-0.265661	0.392257	-0.760355	-0.253931	-0.021559	-0.035900	0.966315
25771	-0.516897	0.901163	10.115825	1.099468	-0.329773	0.465616	-0.275620	0.359937	-0.764773	-0.262583	-0.021321	-0.012490	0.964593
25772	0.271255	1.421638	9.909660	0.752262	-0.251362	0.485893	-0.280157	0.333834	-0.770512	-0.271619	-0.020466	0.003675	0.962180
25773	0.474989	1.178373	10.407391	0.378508	-0.200303	0.602066	-0.283337	0.320603	-0.772286	-0.282967	-0.018793	0.012687	0.958862
25774	0.633022	1.404979	10.455247	0.380324	-0.055511	0.745817	-0.282413	0.316839	-0.772935	-0.297033	-0.019619	0.020699	0.954441
25775	0.139319	1.310338	10.502117	0.419863	0.054282	0.806743	-0.278108	0.311416	-0.775149	-0.312198	-0.022935	0.029176	0.949292
25776	-0.385435	1.647221	10.132314	0.389085	0.123803	0.861821	-0.272518	0.310251	-0.778395	-0.328355	-0.027141	0.036308	0.943466
25777	-0.174588	1.880322	9.235076	0.412919	0.182463	0.878471	-0.261747	0.308363	-0.781299	-0.344730	-0.032780	0.043906	0.937101
25778	0.071204	1.915976	9.669906	0.862805	0.213159	0.895471	-0.251421	0.292120	-0.788176	-0.360977	-0.041864	0.059306	0.929745
25779	-0.420345	1.871516	9.616691	0.897802	0.212206	0.891941	-0.241851	0.269865	-0.794922	-0.376890	-0.051332	0.075765	0.921726
25780	-0.613190	1.871060	9.595683	0.667377	0.158758	0.828093	-0.233603	0.252064	-0.799350	-0.391568	-0.057966	0.087833	0.914112
25781	-1.271385	1.862169	8.785351	0.492252	0.160277	0.795810	-0.225496	0.235747	-0.802751	-0.405694	-0.063482	0.097024	0.906625
25782	-1.560036	2.252135	9.028145	0.400378	0.207581	0.769397	-0.216392	0.227732	-0.804492	-0.419417	-0.068942	0.103693	0.899213
25783	-0.680538	2.851846	9.428794	0.230712	0.302463	0.733322	-0.209244	0.224550	-0.806983	-0.432786	-0.074969	0.106822	0.892000
25784	-0.545152	2.733845	8.609935	-0.075318	0.272827	0.680156	-0.199399	0.228687	-0.810646	-0.445510	-0.077679	0.104259	0.885786
25785	-1.423193	2.880347	9.050233	-0.230571	0.199487	0.720044	-0.188827	0.241551	-0.810596	-0.458912	-0.077865	0.100019	0.879393
25786	-1.158564	3.015036	9.592235	-0.036634	0.165122	0.780142	-0.179547	0.252829	-0.810024	-0.472908	-0.078822	0.099197	0.871955
25787	-1.376606	3.245480	9.574230	-0.077815	0.134183	0.861177	-0.172056	0.260492	-0.811617	-0.488163	-0.078976	0.098431	0.863580
25788	-0.775399	3.576238	10.275735	-0.065894	0.112435	0.912952	-0.164708	0.269113	-0.811287	-0.504115	-0.078428	0.097757	0.854494
25789	-0.431846	3.312450	10.318445	0.187719	0.048913	0.966042	-0.158496	0.272508	-0.812871	-0.520244	-0.079536	0.102521	0.844103
25790	-1.056259	2.799474	9.808584	0.363812	0.025481	1.045423	-0.154076	0.268176	-0.812908	-0.537179	-0.081557	0.110172	0.832256
25791	-0.754240	2.624705	9.175301	0.327991	0.091494	1.108847	-0.147176	0.262450	-0.815783	-0.555060	-0.084441	0.116947	0.819208
25792	-0.540776	2.864330	9.480677	0.369467	0.162956	1.155084	-0.138460	0.255634	-0.818545	-0.573511	-0.088460	0.123245	0.805028
25793	-1.037198	2.837225	9.581273	0.448555	0.230715	1.203351	-0.129358	0.246561	-0.819005	-0.592355	-0.094639	0.130383	0.789405
25794	-1.199353	2.963514	9.322309	0.417693	0.320225	1.195664	-0.116100	0.236090	-0.820908	-0.611006	-0.101473	0.135540	0.773307
25795	-1.236778	3.230392	9.301701	0.329925	0.395980	1.193242	-0.100517	0.227069	-0.822444	-0.629532	-0.108723	0.138586	0.756745
25796	-1.593789	3.282515	9.275098	0.301943	0.495458	1.168935	-0.077941	0.220494	-0.825828	-0.647658	-0.116734	0.139551	0.739890
25797	-0.448450	3.189117	8.732431	0.291831	0.588737	1.115267	-0.057441	0.211028	-0.826251	-0.664771	-0.126470	0.139147	0.722996
25798	-0.696519	3.116666	8.090648	0.074740	0.603072	1.091075	-0.036833	0.204922	-0.825008	-0.681761	-0.133104	0.135068	0.706571
25799	-1.320078	3.503623	9.055135	-0.019809	0.591871	1.100711	-0.013773	0.205451	-0.826728	-0.698614	-0.138607	0.129901	0.689821
25800	-0.828544	3.568750	9.523872	0.144465	0.562751	1.064682	0.007727	0.201492	-0.823954	-0.714093	-0.145584	0.127085	0.672849
25801	-0.687099	3.212060	9.248968	0.109027	0.527029	1.035051	0.029770	0.193224	-0.823236	-0.728711	-0.151979	0.124254	0.656082
25802	-0.670118	3.201026	9.529796	0.010122	0.492899	0.960770	0.052050	0.188720	-0.820597	-0.742280	-0.156181	0.120233	0.640447
25803	-0.449682	3.009572	10.395638	0.284515	0.423511	0.884751	0.068530	0.178910	-0.819708	-0.753459	-0.164031	0.120522	0.625195
25804	-0.627269	2.819760	9.863276	0.335117	0.326292	0.724583	0.084516	0.158959	-0.816258	-0.762033	-0.171405	0.122291	0.612349
25805	-0.543076	3.345011	9.352985	-0.077643	0.269945	0.643195	0.095028	0.152955	-0.816087	-0.770643	-0.172244	0.119551	0.601788
25806	-0.440206	4.016056	9.257747	-0.410794	0.239498	0.659985	0.104858	0.158718	-0.817700	-0.780411	-0.167215	0.113310	0.591742
25807	-0.666197	3.869663	8.787947	-0.251632	0.200392	0.668239	0.112453	0.167890	-0.815450	-0.789416	-0.164437	0.109546	0.581190
25808	-0.944262	3.557785	9.198612	-0.009320	0.239755	0.619568	0.119048	0.168237	-0.813581	-0.797042	-0.165728	0.107818	0.570643
25809	-0.325319	3.117055	7.988509	-0.199479	0.255960	0.536502	0.125886	0.169542	-0.809281	-0.804206	-0.164607	0.103319	0.561679
25810	-0.845137	2.912002	7.419137	-0.579632	0.228126	0.550306	0.134505	0.182846	-0.807550	-0.812596	-0.156714	0.095074	0.553254
25811	-1.075518	3.757105	8.470523	-0.566199	0.258314	0.593641	0.143757	0.196835	-0.803519	-0.821203	-0.149564	0.086513	0.543850
25812	-0.605246	3.215510	8.803344	-0.262855	0.283348	0.590564	0.153803	0.206798	-0.799752	-0.828764	-0.147321	0.080897	0.533763
25813	-0.337600	2.707473	9.218752	-0.030834	0.364793	0.532578	0.165702	0.209489	-0.798436	-0.834960	-0.150160	0.076126	0.523926
25814	-0.777724	3.015395	9.475784	-0.244358	0.369003	0.512998	0.180441	0.209109	-0.793174	-0.841500	-0.149184	0.069075	0.514636
25815	-0.862910	2.667944	9.220496	-0.583943	0.359510	0.518692	0.191787	0.219711	-0.790954	-0.848860	-0.142637	0.058564	0.505629
25816	-0.376133	1.719428	10.138213	-0.555126	0.304517	0.448837	0.204935	0.229520	-0.785675	-0.855186	-0.135785	0.049192	0.497795
25817	-0.816884	1.152657	10.673398	-0.483360	0.242252	0.416077	0.216000	0.242560	-0.780890	-0.860729	-0.129716	0.041327	0.490521
25818	0.099872	1.006373	10.977526	-0.526274	0.123400	0.375475	0.225368	0.259896	-0.776602	-0.865744	-0.121583	0.035152	0.484220
25819	0.726534	1.048191	11.586410	-0.644475	-0.005649	0.334484	0.228409	0.276337	-0.775210	-0.870413	-0.110163	0.029806	0.478912
25820	0.302151	1.039608	10.730259	-0.747501	-0.067136	0.278678	0.226759	0.297267	-0.771729	-0.874499	-0.096366	0.024570	0.474722
25821	0.193888	0.444230	9.741619	-0.832361	-0.058297	0.178598	0.225376	0.318978	-0.770171	-0.877617	-0.081077	0.018034	0.472112
25822	0.440737	0.227318	9.479259	-0.737125	-0.008973	0.106119	0.225519	0.343915	-0.765551	-0.879646	-0.068048	0.011544	0.470595
25823	-0.095559	0.466364	9.347997	-0.613272	0.045739	0.030031	0.227738	0.368289	-0.761331	-0.880687	-0.057516	0.005031	0.470166
25824	-0.158722	0.577532	9.533781	-0.370416	0.080372	-0.103546	0.229732	0.384629	-0.757753	-0.880062	-0.051797	0.000154	0.472025
25825	0.180012	0.313767	9.586048	-0.175925	0.055740	-0.185558	0.230718	0.394548	-0.755067	-0.878463	-0.049024	-0.002633	0.475281
25826	-0.587057	-0.081928	9.688550	-0.164803	0.029015	-0.227925	0.229388	0.401804	-0.753645	-0.876401	-0.046432	-0.004793	0.479314
25827	-1.230164	-0.141918	10.809800	-0.129921	0.032661	-0.177030	0.229864	0.411048	-0.752107	-0.874794	-0.044215	-0.006768	0.482425
25828	-0.202539	0.213932	10.862783	0.048330	0.080582	-0.156798	0.230628	0.414918	-0.752368	-0.873184	-0.045856	-0.007710	0.485168
25829	-0.123987	-0.133919	9.692142	-0.149735	0.081375	-0.155923	0.229577	0.419210	-0.752614	-0.871769	-0.043723	-0.010703	0.487845
25830	-0.310766	0.095209	9.271178	-0.291359	0.009152	-0.106706	0.230816	0.430200	-0.749545	-0.870932	-0.038746	-0.013659	0.489684
25831	-0.338569	-0.135206	9.440501	-0.064956	-0.036175	-0.050107	0.228729	0.433972	-0.749399	-0.870482	-0.036933	-0.013672	0.490622
25832	-0.340105	0.197422	9.632367	0.155327	-0.039550	-0.030547	0.227709	0.433952	-0.752592	-0.870040	-0.039278	-0.011342	0.491282
25833	-0.302769	0.493919	10.491343	0.315430	-0.041194	-0.005762	0.225791	0.429541	-0.754244	-0.869714	-0.044041	-0.007480	0.491531
25834	-0.269519	0.610389	10.764509	0.436076	-0.086935	-0.069690	0.222625	0.416682	-0.758963	-0.868588	-0.050796	-0.001602	0.492921
25835	-0.608204	0.869827	10.853794	0.331160	-0.156608	-0.088598	0.218812	0.405687	-0.765342	-0.867348	-0.054689	0.004356	0.494669
25836	-1.189792	0.961137	9.755157	0.048587	-0.182451	-0.066008	0.212410	0.394987	-0.771956	-0.866588	-0.053769	0.008069	0.496053
25837	-0.663137	1.198070	9.091339	-0.097795	-0.209919	-0.074074	0.205409	0.398666	-0.773179	-0.865900	-0.049740	0.010697	0.497623
25838	-0.352164	1.185914	8.873253	0.027130	-0.240731	-0.048460	0.196073	0.403441	-0.774512	-0.865291	-0.047860	0.015228	0.498748
25839	0.050450	1.182565	9.066578	0.234695	-0.247767	-0.046461	0.189386	0.398372	-0.780352	-0.864492	-0.049232	0.021872	0.499751
25840	0.753545	1.352773	9.188335	0.291403	-0.232020	-0.025877	0.181149	0.388530	-0.783365	-0.863782	-0.051998	0.028910	0.500341
25841	0.802680	1.163312	9.330149	0.266963	-0.207361	-0.019570	0.174483	0.378506	-0.789592	-0.863158	-0.054305	0.035264	0.500766
25842	0.363381	1.311226	9.928173	0.116573	-0.072433	-0.045489	0.167785	0.373592	-0.793256	-0.862480	-0.055660	0.037772	0.501601
25843	-0.077241	1.719802	10.073803	-0.020974	0.062538	-0.074120	0.168959	0.372367	-0.794034	-0.861792	-0.055766	0.036532	0.502862
25844	-0.585530	1.641152	9.880741	-0.239175	0.149988	-0.069837	0.170876	0.376780	-0.792254	-0.861412	-0.053238	0.031603	0.504119
25845	-0.328496	1.303481	9.472772	-0.384475	0.175490	-0.066889	0.174312	0.389748	-0.789714	-0.861208	-0.048257	0.024740	0.505351
25846	0.217137	1.111099	9.175140	-0.430171	0.166465	-0.041232	0.180308	0.406468	-0.783863	-0.861211	-0.042584	0.017625	0.506154
25847	-0.405264	0.684956	8.731321	-0.415242	0.175766	0.041892	0.187473	0.423167	-0.778789	-0.861995	-0.037038	0.010540	0.505451
25848	-0.684628	0.647279	9.131419	-0.249154	0.184192	0.077776	0.191702	0.430514	-0.775361	-0.862944	-0.034623	0.005044	0.504087
25849	0.053334	0.592379	9.531168	-0.165275	0.210965	0.116948	0.197116	0.435156	-0.773609	-0.864224	-0.033742	-0.000078	0.501975
25850	-0.170083	-0.076709	9.565304	-0.152596	0.216398	0.109644	0.205623	0.440588	-0.769576	-0.865371	-0.033313	-0.005135	0.499997
25851	-0.678712	0.453075	10.021624	-0.102032	0.187123	0.115432	0.211558	0.443887	-0.767572	-0.866544	-0.033277	-0.009223	0.497905
25852	-0.273881	1.045226	11.301009	0.093889	0.081419	0.164550	0.215961	0.441979	-0.766071	-0.868056	-0.035781	-0.009449	0.495085
25853	-0.789172	-0.070169	11.837405	0.382167	-0.108540	0.147873	0.218341	0.432293	-0.768528	-0.869217	-0.041218	-0.003579	0.492697
25854	-1.088476	-0.541172	10.750319	0.397145	-0.214774	0.044774	0.212353	0.415558	-0.775916	-0.869276	-0.046044	0.004245	0.492159
25855	-0.646829	-0.219528	8.879597	-0.091301	-0.208000	-0.038902	0.202802	0.410817	-0.778916	-0.868931	-0.042225	0.006969	0.493079
25856	-0.180842	0.106606	8.307671	-0.492838	-0.116882	-0.020764	0.197601	0.416096	-0.778745	-0.869051	-0.032546	0.004262	0.493632
25857	0.127354	0.197562	8.698255	-0.300471	-0.016068	0.000361	0.195459	0.430870	-0.775775	-0.869214	-0.026954	0.001624	0.493699
25858	0.064720	0.216509	9.350789	-0.011935	0.005344	0.053461	0.194780	0.436651	-0.773846	-0.869711	-0.026834	0.001583	0.492829
25859	0.209841	0.147430	10.169641	0.098097	0.046698	0.111173	0.196885	0.431383	-0.776427	-0.870734	-0.028766	0.001866	0.490909
25860	-0.619731	0.249142	10.849783	0.092595	0.078589	0.142429	0.198717	0.426542	-0.776700	-0.872043	-0.031182	0.001629	0.488432
25861	-0.658886	0.374243	10.875174	0.014355	0.117628	0.075516	0.203406	0.418600	-0.776100	-0.872754	-0.032362	-0.000193	0.487087
25862	-0.881413	0.480024	9.578474	-0.046102	0.091913	0.027260	0.207811	0.416822	-0.774983	-0.873019	-0.032491	-0.002089	0.486599
25863	-1.333150	0.665198	9.120818	0.009535	0.064550	0.036792	0.209350	0.418694	-0.773458	-0.873345	-0.033122	-0.003098	0.485966
25864	-1.133614	0.810068	9.863972	0.311818	0.037428	0.032820	0.211847	0.411953	-0.775658	-0.873403	-0.038972	-0.000559	0.485435
25865	-0.858746	0.767378	9.179482	0.324976	0.030164	0.010769	0.212548	0.399617	-0.777206	-0.873211	-0.044828	0.002052	0.485271
25866	-0.128486	0.808379	9.489297	0.193308	-0.024797	-0.015631	0.212608	0.388871	-0.781181	-0.872847	-0.048002	0.004487	0.485607
25867	-0.349035	0.579364	10.180084	0.207085	-0.096207	-0.035760	0.210826	0.382453	-0.782579	-0.872259	-0.050565	0.008132	0.486355
25868	-0.640502	0.504042	9.427446	0.047031	-0.094647	-0.077179	0.208649	0.378841	-0.784868	-0.871410	-0.050515	0.010301	0.487838
25869	-0.001021	0.886975	9.887621	-0.120523	-0.058341	-0.130688	0.205654	0.382891	-0.784715	-0.870216	-0.047745	0.010002	0.490250
25870	-0.411102	0.951372	9.963903	0.025656	-0.071052	-0.134563	0.204743	0.385834	-0.785859	-0.868820	-0.047559	0.011501	0.492704
25871	-0.816028	0.948698	10.120900	0.150402	-0.043464	-0.093384	0.200103	0.381855	-0.787489	-0.867717	-0.049660	0.013630	0.494384
25872	-0.285107	0.819722	10.083243	0.150670	-0.074488	-0.104382	0.198309	0.378648	-0.789013	-0.866473	-0.051604	0.016448	0.496278
25873	-0.450415	1.097081	9.684757	0.080216	-0.101936	-0.089945	0.196007	0.373569	-0.790918	-0.865434	-0.051915	0.018898	0.497967
25874	-0.771106	1.620447	9.561893	-0.091621	-0.043480	-0.018956	0.192887	0.375751	-0.790252	-0.865288	-0.049940	0.018858	0.498424
25875	-0.110302	1.575466	10.093072	-0.012254	0.017115	0.033055	0.194433	0.377877	-0.790135	-0.865608	-0.049840	0.018459	0.497893
25876	0.215760	1.415286	9.491419	0.101461	0.084932	0.022479	0.194697	0.374940	-0.789114	-0.865719	-0.052470	0.018161	0.497441
25877	0.093237	1.328514	9.513061	0.045413	0.112276	0.025844	0.198860	0.370739	-0.789661	-0.865939	-0.054328	0.016718	0.496909
25878	-0.919889	1.501765	10.115686	0.057095	0.141486	0.081177	0.204554	0.370286	-0.788426	-0.866687	-0.056732	0.015063	0.495387
25879	-1.735280	1.650569	10.489395	0.040725	0.173450	0.135452	0.209347	0.366246	-0.785648	-0.867992	-0.059155	0.012588	0.492882
25880	-0.952672	1.284050	9.781100	0.019972	0.121454	0.119794	0.215440	0.363245	-0.784545	-0.869135	-0.060706	0.010958	0.490713
25881	-0.609549	1.075051	8.962904	0.013079	0.048396	0.103294	0.219319	0.361620	-0.782015	-0.870104	-0.061450	0.010331	0.488913
25882	-0.499459	1.243716	8.978297	0.012736	0.017419	0.134714	0.221268	0.359726	-0.781903	-0.871367	-0.061852	0.010458	0.486606
25883	-0.292684	1.370413	9.327632	0.098008	-0.002427	0.197931	0.221413	0.355309	-0.781778	-0.873126	-0.063572	0.011673	0.483191
25884	0.161321	1.213981	9.747309	0.187326	0.001426	0.224239	0.223652	0.346709	-0.782825	-0.874994	-0.066842	0.013883	0.479296
25885	0.273970	0.838734	9.690294	0.149214	0.043374	0.198163	0.224977	0.338399	-0.782583	-0.876662	-0.069852	0.014833	0.475778
25886	-0.184342	0.900029	9.590869	-0.159794	0.103250	0.178951	0.227971	0.333553	-0.782096	-0.878565	-0.068018	0.011891	0.472605
25887	-0.834988	0.886644	10.275867	-0.318249	0.205312	0.186264	0.233489	0.341564	-0.777782	-0.880745	-0.064337	0.005534	0.469169
25888	-0.490932	0.538008	10.831034	-0.123016	0.234643	0.134626	0.242257	0.345395	-0.772983	-0.882136	-0.064397	0.000559	0.466571
25889	0.612724	0.588459	10.169985	-0.228675	0.111982	0.020813	0.248436	0.348588	-0.767908	-0.882589	-0.061357	-0.003489	0.466112
25890	-0.871335	0.409645	10.096024	-0.503196	-0.022033	-0.006259	0.247978	0.362680	-0.764440	-0.883074	-0.052308	-0.007661	0.466246
25891	-2.023551	0.444216	11.026633	-0.311322	-0.005385	0.082305	0.249330	0.376491	-0.760218	-0.884122	-0.046724	-0.010400	0.464797
25892	-0.718125	0.636217	10.136634	0.010765	0.101141	0.043215	0.252424	0.377282	-0.757937	-0.884459	-0.047904	-0.011910	0.464000
25893	-0.636046	0.560065	8.924232	-0.274303	0.182979	-0.037703	0.256020	0.381156	-0.754633	-0.884281	-0.044694	-0.017744	0.464473
25894	-0.371494	0.680204	8.729170	-0.514154	0.135238	-0.041605	0.261369	0.397082	-0.748521	-0.884229	-0.036882	-0.024810	0.464934
25895	-0.133410	0.301631	9.033308	-0.225083	0.093569	-0.021595	0.264667	0.406616	-0.741627	-0.884111	-0.033702	-0.028556	0.465184
25896	-0.732186	0.013187	9.448510	-0.049065	0.048000	0.001502	0.267511	0.407922	-0.741649	-0.884103	-0.033322	-0.029722	0.465154
25897	-1.091948	0.147985	9.682262	-0.135809	0.009480	0.012174	0.270337	0.408734	-0.737573	-0.884272	-0.030953	-0.031133	0.464904
25898	-1.155145	0.268998	9.932990	-0.049585	0.014920	-0.031708	0.269802	0.413290	-0.737567	-0.883972	-0.030236	-0.031739	0.465480
25899	-1.024902	0.244481	9.722645	0.056797	-0.010646	-0.080957	0.269019	0.412646	-0.735896	-0.883162	-0.031043	-0.031068	0.467007
25900	-0.829430	0.196614	9.680593	0.010976	-0.047349	-0.130958	0.267207	0.412797	-0.736266	-0.881933	-0.030753	-0.030072	0.469408
25901	-0.610498	0.278128	9.472563	0.009238	-0.076567	-0.138298	0.266827	0.410526	-0.736264	-0.880645	-0.030067	-0.028706	0.471951
25902	-0.225473	0.431576	9.802334	0.124816	-0.085530	-0.132158	0.264110	0.410020	-0.736370	-0.879340	-0.031421	-0.025961	0.474447
25903	-0.133975	0.463914	10.060462	0.221235	-0.067170	-0.139082	0.260119	0.406032	-0.738133	-0.877880	-0.034542	-0.022709	0.477094
25904	-0.352109	0.708348	9.913042	0.114262	-0.047212	-0.145211	0.257299	0.401354	-0.740675	-0.876402	-0.036070	-0.020750	0.479779
25905	-0.290247	0.881833	9.959256	0.100142	-0.027108	-0.143474	0.255748	0.400169	-0.740407	-0.874936	-0.037456	-0.019323	0.482401
25906	-0.909148	0.774008	10.444009	0.171829	-0.019782	-0.118229	0.251633	0.394313	-0.741786	-0.873635	-0.040264	-0.017268	0.484605
25907	-1.481426	1.008432	11.092409	0.165038	-0.027043	-0.045385	0.252184	0.387334	-0.743202	-0.873041	-0.042864	-0.015154	0.485523
25908	-1.563911	1.108370	10.819418	0.186654	-0.061702	-0.030460	0.251548	0.384395	-0.743326	-0.872567	-0.045552	-0.012150	0.486213
25909	-1.322878	1.071828	9.841875	0.057242	-0.083780	-0.073512	0.248335	0.379200	-0.744456	-0.871788	-0.045774	-0.010152	0.487634
25910	-0.941685	0.974037	9.162405	-0.082693	-0.078417	-0.101888	0.245353	0.380568	-0.744816	-0.870853	-0.043584	-0.009545	0.489515
25911	-0.697617	0.849711	9.244546	0.023775	-0.054402	-0.058918	0.245344	0.382180	-0.744303	-0.870234	-0.043536	-0.008374	0.490640
25912	-0.552626	0.788654	9.595471	0.095593	-0.032366	-0.047510	0.243027	0.378857	-0.744542	-0.869653	-0.044911	-0.006774	0.491569
25913	-0.039858	0.908039	9.035483	-0.084967	-0.017819	-0.046580	0.241855	0.379547	-0.743764	-0.869242	-0.043332	-0.007276	0.492430
25914	-0.064583	1.027307	8.753702	-0.192391	-0.008662	-0.000997	0.241955	0.384786	-0.741713	-0.869356	-0.039938	-0.008881	0.492490
25915	-0.527015	0.960309	9.127679	0.082156	0.019974	0.039092	0.242208	0.384660	-0.740563	-0.869642	-0.041664	-0.008297	0.491852
25916	-0.825423	0.869487	9.474049	0.199701	0.045586	0.024870	0.244307	0.376613	-0.739942	-0.869652	-0.045626	-0.006963	0.491503
25917	-0.719043	0.802317	9.466899	0.031754	0.011596	0.022233	0.244589	0.373244	-0.741995	-0.869809	-0.046408	-0.006749	0.491154
25918	-0.564376	0.715736	9.383121	-0.094063	-0.037900	0.008764	0.245742	0.373788	-0.739827	-0.869947	-0.044437	-0.006866	0.491091
25919	-0.847558	0.461158	9.669733	-0.074711	-0.058014	0.023657	0.244437	0.375946	-0.739560	-0.870222	-0.042680	-0.006495	0.490765
25920	-0.615421	0.307636	9.662546	-0.053821	-0.057900	0.046851	0.242357	0.376119	-0.738006	-0.870687	-0.041218	-0.005835	0.490073
25921	-0.480160	0.271117	10.160137	-0.191762	-0.070895	0.034177	0.239746	0.380572	-0.737215	-0.871152	-0.037272	-0.006384	0.489556
25922	-1.360968	-0.002207	10.940149	-0.240366	-0.087603	0.028389	0.238554	0.386749	-0.736434	-0.871571	-0.032267	-0.007050	0.489155
25923	-1.834315	0.174040	10.698184	-0.244098	-0.054768	0.022758	0.237488	0.393064	-0.735142	-0.871918	-0.027580	-0.008473	0.488801
25924	-0.568469	0.593191	10.130226	-0.234977	-0.014497	-0.050132	0.237183	0.401792	-0.732575	-0.871520	-0.023370	-0.010405	0.489693
25925	-1.256267	0.244851	9.965311	-0.212043	-0.047489	-0.058278	0.234684	0.408404	-0.729862	-0.871020	-0.019319	-0.011706	0.490728
25926	-1.852980	0.023238	10.225456	-0.140503	-0.094929	-0.012636	0.230379	0.416218	-0.729440	-0.870937	-0.015974	-0.011296	0.491005
25927	-1.539418	-0.032725	9.857967	-0.046027	-0.069175	-0.016793	0.229079	0.417172	-0.729173	-0.870771	-0.014653	-0.010647	0.491355
25928	-1.424121	0.022701	9.115760	-0.178856	-0.083999	-0.067268	0.226336	0.421633	-0.727741	-0.870148	-0.010736	-0.010821	0.492554
25929	-1.251712	0.260806	9.000698	-0.285459	-0.149947	-0.093551	0.221777	0.428643	-0.727702	-0.869272	-0.004476	-0.011192	0.494186
25930	-1.199248	0.402184	9.512012	-0.240890	-0.215658	-0.065548	0.216167	0.438084	-0.726628	-0.868653	0.001822	-0.009688	0.495323
25931	-0.783415	0.169316	10.112676	0.015498	-0.270058	-0.008771	0.208123	0.443251	-0.727459	-0.868581	0.003977	-0.005015	0.495505
25932	-0.644854	-0.075764	10.117733	0.122430	-0.291850	-0.004487	0.198832	0.439965	-0.731869	-0.868533	0.004707	0.001410	0.495607
25933	-0.536579	-0.029500	10.217800	0.147894	-0.250714	-0.015495	0.191098	0.434931	-0.735396	-0.868348	0.004352	0.007041	0.495886
25934	-0.440002	-0.070908	10.011703	0.190530	-0.155566	-0.006190	0.185182	0.427210	-0.737914	-0.868246	0.002549	0.011774	0.495988
25935	-0.224603	0.248849	9.830982	0.189584	-0.031303	-0.037770	0.183142	0.422386	-0.740846	-0.867842	-0.000725	0.013996	0.496643
25936	-0.041631	0.284237	9.521160	0.187429	0.000570	-0.101501	0.179299	0.415172	-0.743892	-0.866797	-0.004049	0.015988	0.498389
25937	-0.252801	0.092206	9.766117	0.177359	-0.026969	-0.124583	0.179466	0.409782	-0.747354	-0.865495	-0.007179	0.018004	0.500542
25938	0.080443	-0.006010	10.396701	0.212708	-0.063477	-0.120646	0.177149	0.406325	-0.747721	-0.864197	-0.010306	0.021355	0.502595
25939	0.191981	-0.161131	9.992333	0.132487	-0.072750	-0.156091	0.172778	0.401793	-0.750763	-0.862532	-0.012178	0.023702	0.505301
25940	0.292420	-0.013612	9.457696	-0.030540	-0.108516	-0.156859	0.168639	0.400898	-0.751242	-0.860869	-0.010665	0.025368	0.508082
25941	0.387956	0.169039	9.350739	-0.072896	-0.098434	-0.136789	0.164241	0.401733	-0.752872	-0.859411	-0.008688	0.026096	0.510545
25942	0.091876	0.607679	9.762161	0.032951	-0.057974	-0.058830	0.159568	0.403931	-0.752450	-0.858745	-0.008728	0.027560	0.511588
25943	0.353272	0.915508	10.287359	0.021854	0.009795	-0.001783	0.158665	0.404332	-0.753467	-0.858700	-0.009429	0.027434	0.511657
25944	0.222243	0.569771	9.856454	-0.023697	0.009766	0.003541	0.159958	0.403659	-0.752453	-0.858718	-0.009155	0.027166	0.511647
25945	-0.230563	0.497243	10.014424	-0.039303	-0.057966	0.001705	0.158141	0.405946	-0.753334	-0.858682	-0.008122	0.027575	0.511702
25946	0.006717	0.789103	10.104738	0.003909	-0.072386	0.049930	0.156590	0.403830	-0.752426	-0.859123	-0.007456	0.029008	0.510892
25947	0.308174	0.753100	9.953434	0.080750	-0.041136	0.065053	0.155840	0.400862	-0.755752	-0.859722	-0.008643	0.030376	0.509785
25948	0.515380	0.756902	9.537786	0.054677	-0.006469	0.027964	0.155189	0.401142	-0.755234	-0.859964	-0.009535	0.031191	0.509312
25949	0.501182	0.698988	9.493638	0.080930	-0.019225	0.031811	0.155475	0.396304	-0.756903	-0.860230	-0.010968	0.032207	0.508770
25950	0.352018	0.646467	9.697927	0.175280	-0.020917	0.059973	0.154199	0.391763	-0.757408	-0.860753	-0.013768	0.034505	0.507665
25951	0.651077	0.613309	9.676250	0.112218	-0.009955	0.067033	0.154754	0.384776	-0.759592	-0.861362	-0.015800	0.035711	0.506488
25952	0.675243	0.598775	9.633069	0.032064	-0.015617	0.028799	0.155030	0.382349	-0.761133	-0.861603	-0.016210	0.036454	0.506012
25953	0.660230	0.719393	9.740229	0.044386	-0.006500	0.017765	0.154001	0.380087	-0.760997	-0.861732	-0.017123	0.036926	0.505728
25954	0.829124	0.686021	9.731736	0.063722	0.008152	0.011389	0.155561	0.377933	-0.760498	-0.861801	-0.018332	0.037574	0.505521
25955	0.829358	0.632800	9.644585	0.067290	0.039207	0.000288	0.155578	0.374977	-0.761652	-0.861776	-0.020087	0.037518	0.505500
25956	0.602742	0.642310	9.743412	0.018319	0.042757	-0.004591	0.156613	0.374702	-0.761277	-0.861723	-0.020875	0.037105	0.505590
25957	0.520527	0.700160	9.825063	0.020151	0.033582	-0.012880	0.158042	0.373880	-0.761544	-0.861577	-0.021752	0.036681	0.505832
25958	0.520616	0.683509	9.880034	0.010443	0.019891	0.000012	0.157911	0.374283	-0.761543	-0.861556	-0.022169	0.036584	0.505857
25959	0.385301	0.753076	9.901349	-0.000032	0.017099	-0.007428	0.158437	0.374128	-0.763084	-0.861462	-0.022516	0.036254	0.506026
25960	0.355969	0.839688	9.921492	-0.002709	0.022575	-0.007456	0.160245	0.374251	-0.762202	-0.861373	-0.022740	0.035975	0.506187
25961	0.322330	0.810226	9.767152	-0.004445	0.011600	-0.012060	0.158433	0.374402	-0.762444	-0.861230	-0.022957	0.035700	0.506440
25962	0.411551	0.805759	9.815926	0.021803	-0.004796	-0.005439	0.158554	0.375348	-0.761420	-0.861129	-0.023324	0.036142	0.506564
25963	0.418797	0.806037	9.892803	0.011328	0.009806	-0.007361	0.159206	0.374535	-0.761681	-0.861024	-0.023785	0.036072	0.506725
25964	0.366175	0.714086	9.766212	-0.021039	0.007938	-0.009364	0.159733	0.372784	-0.762199	-0.860914	-0.023546	0.035858	0.506938
25965	0.394919	0.752635	9.767021	-0.023685	0.009768	-0.009381	0.158686	0.374543	-0.761421	-0.860806	-0.023396	0.035441	0.507159
25966	0.472137	0.738611	9.841951	-0.030553	0.017051	-0.019576	0.159978	0.374404	-0.760535	-0.860602	-0.023093	0.034969	0.507552
25967	0.496638	0.651792	9.764156	-0.058578	0.011557	-0.015089	0.160226	0.376945	-0.760408	-0.860452	-0.022349	0.034178	0.507892
25968	0.631726	0.632959	9.805956	-0.090128	0.018869	-0.007871	0.159953	0.379899	-0.759764	-0.860392	-0.021031	0.033075	0.508124
25969	0.559694	0.570051	9.741997	-0.072564	0.031657	-0.015184	0.160978	0.382035	-0.759131	-0.860259	-0.020228	0.031815	0.508462
25970	0.481977	0.695189	9.800632	-0.028035	0.031707	-0.009431	0.160714	0.382845	-0.758744	-0.860162	-0.020110	0.031121	0.508674
25971	0.443600	0.662038	9.977423	-0.002603	0.013451	-0.003739	0.161620	0.384165	-0.759519	-0.860104	-0.020308	0.030904	0.508777
25972	0.361772	0.632865	9.935447	-0.009483	-0.004873	-0.014821	0.161101	0.383773	-0.759131	-0.859922	-0.020140	0.031026	0.509084
25973	0.491404	0.740933	9.806161	-0.004028	0.004223	-0.046185	0.161608	0.384587	-0.757470	-0.859427	-0.020239	0.030948	0.509920
25974	0.631589	0.651350	9.556593	0.008300	0.011557	-0.057195	0.161611	0.385379	-0.758622	-0.858814	-0.020571	0.030951	0.510937
25975	0.537603	0.646382	9.565247	0.002933	0.040801	-0.049888	0.161861	0.385392	-0.756959	-0.858299	-0.021149	0.030335	0.511815
25976	0.429408	0.593746	9.712311	-0.012638	0.037073	-0.061039	0.160835	0.385118	-0.758744	-0.857667	-0.021384	0.029684	0.512902
25977	0.357115	0.599265	9.961334	0.001487	0.034309	-0.064661	0.161091	0.385653	-0.758490	-0.856994	-0.021869	0.029166	0.514035
25978	0.207633	0.606263	9.984039	-0.003777	0.033365	-0.064693	0.161215	0.386195	-0.757722	-0.856316	-0.022219	0.028668	0.515178
25979	0.207207	0.695175	9.956480	-0.037131	0.016896	-0.059303	0.162239	0.387536	-0.756321	-0.855701	-0.021859	0.028051	0.516247
25980	0.284118	0.740875	9.909835	-0.044440	0.018801	-0.031655	0.161843	0.390478	-0.756956	-0.855370	-0.021345	0.027398	0.516851
25981	0.269661	0.730468	9.688736	-0.013102	0.007910	-0.020402	0.161713	0.390480	-0.756955	-0.855141	-0.021283	0.027207	0.517244
25982	0.303291	0.751908	9.607743	0.028799	0.017123	-0.013742	0.161978	0.389934	-0.757726	-0.854961	-0.021994	0.027348	0.517503
25983	0.289023	0.713651	9.683880	0.058617	0.029936	-0.016380	0.162235	0.389802	-0.757216	-0.854753	-0.023385	0.027532	0.517777
