# Supplementary material for: Identification of Haptic Based Guiding Using Hard Reins
Source: PLoS One. 2015 Jul 22;10(7):e0132020. doi: 10.1371/journal.pone.0132020 (PMC4511788; doi:10.1371/journal.pone.0132020)
Supplement: S2 File — (ZIP) [file pone.0132020.s002.zip › MotionData2/Subject11/T19/sync19.txt]

// Start Time: 0
// Sample rate: 25.0Hz
// Scenario: 4.0
// Firmware Version: 2.6.1
Counter	Acc_X	Acc_Y	Acc_Z	Gyr_X	Gyr_Y	Gyr_Z	Mag_X	Mag_Y	Mag_Z	Quat_w	Quat_x	Quat_y	Quat_z
25230	2.646472	-8.831042	3.383603	-0.011492	-0.026380	0.013259	-0.882930	0.785078	-0.671676	0.375743	-0.398318	0.408866	-0.730061
25231	2.670773	-8.830599	3.408413	-0.088818	-0.032272	0.009437	-0.883592	0.786479	-0.671624	0.375751	-0.399473	0.409912	-0.728838
25232	2.568312	-8.803336	3.361741	-0.121723	-0.020635	0.030649	-0.884914	0.788118	-0.669156	0.375429	-0.400482	0.411783	-0.727394
25233	2.577117	-8.774060	3.265518	-0.209354	-0.076575	0.033551	-0.883609	0.791124	-0.662276	0.375184	-0.402982	0.414440	-0.724626
25234	2.733426	-8.846476	3.198657	-0.180202	-0.062668	0.056688	-0.882040	0.794019	-0.656868	0.375111	-0.404813	0.417043	-0.722144
25235	2.860246	-8.866005	3.335069	-0.065016	-0.081161	0.053364	-0.883623	0.794796	-0.652826	0.376343	-0.406126	0.417717	-0.720375
25236	2.655981	-8.952237	3.327045	0.024859	-0.108871	0.053517	-0.882315	0.797205	-0.650231	0.378259	-0.407097	0.416987	-0.719246
25237	2.362016	-8.824096	3.124515	0.006012	-0.120580	0.016316	-0.883369	0.797172	-0.647686	0.379861	-0.408742	0.416032	-0.718020
25238	2.468326	-8.831891	2.978614	-0.034124	-0.031227	-0.015084	-0.884027	0.797045	-0.647549	0.379673	-0.409619	0.416169	-0.717540
25239	2.574473	-8.900334	3.165304	0.069009	0.040097	-0.023170	-0.884027	0.797057	-0.648082	0.379887	-0.408805	0.415210	-0.718446
25240	2.547306	-9.221209	3.277604	-0.067436	0.045458	-0.035040	-0.884549	0.796008	-0.650243	0.378502	-0.409000	0.416245	-0.718467
25241	2.538269	-9.056353	2.992081	-0.488358	0.097967	-0.001543	-0.885086	0.798793	-0.644015	0.373971	-0.411374	0.423898	-0.715002
25242	2.685245	-8.645909	3.019969	-0.296792	0.016287	-0.012124	-0.882996	0.802984	-0.635106	0.371245	-0.413485	0.428179	-0.712650
25243	2.695140	-8.645723	3.085255	0.232258	-0.122791	-0.031693	-0.885106	0.804206	-0.631843	0.374078	-0.413867	0.423603	-0.713681
25244	2.669099	-8.816113	2.970215	0.454392	-0.021109	-0.040939	-0.886142	0.799413	-0.639717	0.377499	-0.411159	0.416595	-0.717559
25245	2.712954	-9.050744	3.098484	0.337565	0.050659	-0.034660	-0.886120	0.793107	-0.649250	0.379658	-0.408258	0.411749	-0.720866
25246	2.560480	-9.162723	3.214990	-0.100551	0.037434	-0.009561	-0.887165	0.791060	-0.655837	0.378431	-0.408604	0.413413	-0.720362
25247	2.651318	-8.869817	3.138550	-0.265773	-0.070606	0.024562	-0.887700	0.793161	-0.650031	0.377504	-0.411521	0.416818	-0.717220
25248	2.749796	-8.717551	3.058592	-0.202985	-0.219874	0.006097	-0.887976	0.796594	-0.642052	0.377789	-0.416189	0.418126	-0.713605
25249	2.681818	-8.961512	3.010211	-0.200651	-0.152104	-0.001393	-0.890484	0.798134	-0.633974	0.377677	-0.419980	0.419736	-0.710491
25250	2.691666	-8.966186	3.029802	-0.078351	-0.029878	0.023640	-0.890885	0.799837	-0.629115	0.377649	-0.420833	0.420840	-0.709348
25251	2.689229	-8.859442	2.932650	0.073518	0.049041	0.012243	-0.890101	0.801615	-0.628801	0.378339	-0.419573	0.420180	-0.710117
25252	2.702204	-8.907755	2.899718	0.059522	0.095325	0.005422	-0.891936	0.799523	-0.632580	0.378159	-0.417760	0.420116	-0.711319
25253	2.616294	-8.965134	2.955278	0.032399	0.109141	0.012518	-0.887855	0.799801	-0.636751	0.378001	-0.415953	0.420493	-0.712239
25254	2.676933	-8.947028	3.089376	0.120481	0.035431	0.003465	-0.887990	0.800956	-0.638580	0.378810	-0.414551	0.419080	-0.713458
25255	2.657585	-8.966809	2.975812	0.048032	-0.057679	0.004418	-0.887592	0.800145	-0.639943	0.380063	-0.415071	0.417900	-0.713182
25256	2.594352	-8.943677	3.048308	-0.031448	-0.021425	0.021209	-0.888509	0.798448	-0.637587	0.380331	-0.415478	0.418373	-0.712524
25257	2.574530	-8.929478	2.999457	-0.065576	-0.033161	0.016612	-0.888514	0.800097	-0.636868	0.380610	-0.416406	0.419100	-0.711405
25258	2.617587	-8.897141	3.027009	0.030215	-0.068277	-0.004542	-0.889828	0.799276	-0.636078	0.381422	-0.417228	0.418121	-0.711065
25259	2.642351	-8.928247	2.999121	0.035796	-0.007867	-0.000605	-0.890091	0.799318	-0.637674	0.382088	-0.417167	0.417453	-0.711136
25260	2.710281	-8.936727	2.972388	0.018442	0.044872	0.018230	-0.888775	0.799307	-0.638490	0.382178	-0.416278	0.417694	-0.711466
25261	2.676211	-8.908204	3.105908	0.014175	0.030898	0.006637	-0.887458	0.799286	-0.638905	0.382440	-0.415772	0.417685	-0.711626
25262	2.571480	-9.007196	3.076967	-0.023884	-0.008633	0.009829	-0.888252	0.800672	-0.638052	0.382505	-0.416038	0.418049	-0.711222
25263	2.599174	-8.955734	2.964309	-0.016397	-0.029556	-0.004432	-0.888383	0.800579	-0.639921	0.382862	-0.416718	0.417923	-0.710707
25264	2.644161	-8.899089	2.989330	0.023421	-0.010418	-0.009502	-0.888779	0.800847	-0.639108	0.383061	-0.416808	0.417439	-0.710830
25265	2.578889	-8.909985	2.968155	-0.025331	0.027088	0.002977	-0.888776	0.800057	-0.640999	0.382974	-0.416690	0.417935	-0.710655
25266	2.633318	-8.957536	3.023133	-0.008773	0.024026	-0.011147	-0.889297	0.798080	-0.638923	0.382589	-0.416548	0.418163	-0.710812
25267	2.652234	-8.937778	2.999496	-0.016462	0.009345	0.004644	-0.889564	0.799336	-0.639013	0.382747	-0.416601	0.418410	-0.710550
25268	2.598998	-8.948457	2.954621	-0.039310	0.003508	0.016925	-0.887988	0.800389	-0.638064	0.382680	-0.416751	0.419147	-0.710064
25269	2.605527	-9.035720	2.936225	-0.015082	-0.054788	0.009558	-0.887991	0.801179	-0.636173	0.383456	-0.417663	0.418926	-0.709239
25270	2.613759	-8.972470	2.873424	0.018961	-0.089174	0.009442	-0.889041	0.799943	-0.635666	0.384540	-0.418740	0.418064	-0.708525
25271	2.599660	-8.994571	2.873158	-0.029626	-0.140035	0.000127	-0.890363	0.801720	-0.633195	0.385768	-0.421051	0.417314	-0.706928
25272	2.621947	-8.884933	2.950033	-0.064129	-0.122001	0.014269	-0.891946	0.802959	-0.631137	0.386490	-0.423185	0.417415	-0.705199
25273	2.689989	-8.878834	3.050753	0.048332	-0.009578	0.001178	-0.892342	0.802600	-0.627144	0.387300	-0.423036	0.416571	-0.705342
25274	2.677773	-8.995562	3.048852	0.102710	0.110735	0.008314	-0.891545	0.800731	-0.631213	0.387409	-0.420645	0.416062	-0.707011
25275	2.637743	-8.962327	2.859643	0.044785	0.133829	0.025090	-0.889440	0.801630	-0.636275	0.387329	-0.418298	0.416576	-0.708144
25276	2.535796	-8.944754	2.914145	-0.016516	0.005734	0.006417	-0.887595	0.801088	-0.638713	0.387274	-0.418325	0.416923	-0.707954
25277	2.509695	-8.969497	2.932786	-0.043757	-0.090331	-0.001350	-0.889178	0.801887	-0.635603	0.387946	-0.420055	0.416736	-0.706670
25278	2.570014	-8.944122	3.011462	-0.052768	-0.132896	-0.008739	-0.889704	0.801597	-0.634540	0.388532	-0.422452	0.416388	-0.705123
25279	2.570134	-8.948974	3.018723	-0.043845	-0.097481	0.000356	-0.890629	0.802386	-0.631704	0.389284	-0.424261	0.416155	-0.703758
25280	2.594351	-8.967965	2.894456	-0.049182	-0.012491	0.013259	-0.890629	0.802365	-0.630771	0.389209	-0.424748	0.416874	-0.703080
25281	2.564415	-8.949107	2.741767	-0.010833	0.055606	0.004983	-0.893266	0.803733	-0.627231	0.389031	-0.424107	0.417410	-0.703248
25282	2.581375	-9.045872	2.897052	-0.012647	0.053817	0.004963	-0.892480	0.805282	-0.629058	0.388591	-0.423442	0.418063	-0.703504
25283	2.653859	-9.039705	2.870348	-0.013079	-0.026257	0.007086	-0.891818	0.804104	-0.632836	0.389106	-0.423953	0.418012	-0.702941
25284	2.677422	-9.000438	2.906877	-0.016675	-0.019194	0.007996	-0.892602	0.802307	-0.632351	0.389279	-0.424317	0.418183	-0.702524
25285	2.623425	-8.965009	2.912173	-0.027545	-0.003417	0.013378	-0.891814	0.802826	-0.631543	0.389567	-0.424567	0.418563	-0.701987
25286	2.578994	-8.934268	2.848001	0.001454	-0.001226	0.006420	-0.892343	0.803031	-0.627797	0.389726	-0.424553	0.418602	-0.701883
25287	2.584002	-8.943887	2.838600	0.035812	0.023997	0.004921	-0.891550	0.802229	-0.629965	0.390204	-0.423996	0.418234	-0.702175
25288	2.624007	-9.001411	2.866736	0.043335	0.033215	-0.005613	-0.890632	0.803291	-0.628742	0.390264	-0.423275	0.417848	-0.702805
25289	2.579700	-8.973093	2.826655	-0.027071	0.016489	-0.000627	-0.891294	0.804406	-0.628299	0.390192	-0.423361	0.418258	-0.702549
25290	2.575004	-8.963457	2.934744	-0.075936	0.010529	0.008021	-0.890894	0.802736	-0.628490	0.389612	-0.423768	0.419493	-0.701889
25291	2.668377	-9.024869	2.957326	0.008663	-0.013538	0.003693	-0.891155	0.802212	-0.629570	0.390154	-0.423961	0.419199	-0.701647
25292	2.618834	-8.986943	2.854434	0.026743	-0.017749	0.000198	-0.891944	0.801952	-0.629569	0.390573	-0.424030	0.418705	-0.701667
25293	2.598531	-8.938766	2.867889	0.010724	-0.045158	-0.011518	-0.892607	0.803317	-0.627918	0.391182	-0.424780	0.418002	-0.701294
25294	2.619092	-8.986930	2.936274	0.032974	-0.068214	-0.006296	-0.893657	0.802500	-0.627532	0.391989	-0.425564	0.416967	-0.700983
25295	2.653595	-9.034861	2.817354	0.030436	-0.034455	-0.006090	-0.894446	0.801942	-0.626607	0.392749	-0.425964	0.416115	-0.700822
25296	2.599838	-8.996990	2.914098	-0.050487	0.065860	0.008451	-0.893652	0.800893	-0.630117	0.391921	-0.425393	0.417435	-0.700847
25297	2.642086	-8.935548	2.869201	-0.012687	0.009525	-0.001526	-0.893918	0.801996	-0.629545	0.392010	-0.425477	0.417569	-0.700666
25298	2.623781	-8.996566	2.825777	-0.010713	0.030940	-0.004028	-0.894183	0.802370	-0.627397	0.391638	-0.425188	0.417949	-0.700823
25299	2.643312	-8.996206	2.874510	-0.071816	0.062390	-0.002256	-0.892605	0.802615	-0.627541	0.390770	-0.425002	0.419319	-0.700602
25300	2.623982	-8.986839	2.950864	-0.034357	0.046463	0.007487	-0.891552	0.802588	-0.627420	0.390222	-0.424579	0.420252	-0.700605
25301	2.565521	-8.978196	2.908089	-0.005398	0.034451	-0.000442	-0.891553	0.803173	-0.628735	0.390178	-0.424248	0.420483	-0.700691
25302	2.544642	-9.153339	2.863040	0.045465	-0.005431	-0.024395	-0.892471	0.802108	-0.629825	0.390301	-0.424199	0.419619	-0.701170
25303	2.591505	-9.210753	2.761419	-0.103472	-0.008872	-0.008092	-0.893263	0.802636	-0.627799	0.389681	-0.425305	0.420827	-0.700120
25304	2.703301	-8.999994	2.664581	-0.293933	-0.042857	0.006975	-0.893009	0.804978	-0.621194	0.387645	-0.428139	0.424699	-0.697180
25305	2.689134	-8.869163	2.841262	-0.330753	-0.022655	0.040578	-0.892624	0.807601	-0.614848	0.385857	-0.430775	0.429364	-0.693682
25306	2.585659	-8.939025	2.626816	-0.153815	-0.002992	0.024492	-0.892765	0.809946	-0.607972	0.384907	-0.431792	0.431729	-0.692107
25307	2.576047	-8.953771	2.559242	0.138879	-0.020763	-0.019788	-0.894602	0.808339	-0.608669	0.386306	-0.431287	0.429360	-0.693115
25308	2.580038	-9.045941	2.473415	0.104904	-0.053557	0.000234	-0.892892	0.808620	-0.610546	0.387709	-0.431233	0.427522	-0.693501
25309	2.579313	-9.118763	2.550959	0.001245	-0.043953	0.007929	-0.893025	0.809183	-0.610794	0.388499	-0.431877	0.427120	-0.692907
25310	2.619400	-9.161710	2.696921	0.004857	-0.070455	0.002456	-0.894603	0.808628	-0.609193	0.389198	-0.432803	0.426564	-0.692279
25311	2.546965	-9.102377	2.386181	-0.035178	-0.088933	0.016378	-0.895916	0.807865	-0.610936	0.390171	-0.434280	0.426390	-0.690912
25312	2.519104	-9.134417	2.568485	-0.072324	0.015834	0.009862	-0.894602	0.808339	-0.608669	0.389555	-0.434542	0.427643	-0.690320
25313	2.582185	-9.074976	2.969501	-0.030296	0.147837	0.008161	-0.894220	0.812507	-0.609341	0.388435	-0.432771	0.429168	-0.691116
25314	2.517504	-9.105353	2.245705	0.043376	0.104002	0.007260	-0.892899	0.811254	-0.610463	0.388040	-0.430940	0.429476	-0.692290
25315	2.463424	-9.164490	3.161483	-0.031346	0.183988	0.019907	-0.890789	0.810170	-0.613721	0.386765	-0.428562	0.431392	-0.693288
25316	2.323141	-9.006887	2.703511	0.100635	0.162631	0.029060	-0.467686	0.649946	-0.308426	0.387458	-0.425785	0.431040	-0.694829
25317	2.310497	-8.931923	2.242859	0.214421	0.169327	0.084283	-0.465576	0.649350	-0.314870	0.389295	-0.421134	0.429978	-0.697291
25318	3.090226	-9.041491	2.927073	0.322496	-0.120043	-0.039415	-0.413145	0.628206	-0.279072	0.392765	-0.420795	0.424078	-0.699160
25319	2.704653	-9.019438	2.202663	0.189049	-0.024119	-0.010828	-0.416292	0.625088	-0.285268	0.394689	-0.419858	0.421030	-0.700481
25320	2.699151	-9.135981	2.793039	-0.245380	-0.056651	0.006159	-0.417087	0.626606	-0.284144	0.393356	-0.422637	0.424005	-0.697760
25321	2.576220	-9.092124	2.507341	-0.348684	-0.151218	-0.016840	-0.941100	0.827974	-0.663517	0.391721	-0.427754	0.427408	-0.693472
25322	2.558309	-8.556114	1.756640	-0.097167	0.000194	0.129906	-0.941115	0.832121	-0.656718	0.391649	-0.426748	0.430555	-0.692185
25323	2.868289	-8.861057	2.844291	0.072631	-0.054473	0.027454	-0.912535	0.822778	-0.634141	0.393380	-0.426846	0.429232	-0.691965
25324	3.068863	-8.881640	3.310299	0.296212	0.108844	-0.027435	-0.911210	0.820566	-0.641959	0.394647	-0.423268	0.425755	-0.695579
25325	2.474290	-8.732244	3.194658	0.450754	-0.056364	0.088818	-0.911728	0.818365	-0.648424	0.400416	-0.419869	0.419609	-0.698072
25326	2.302097	-8.560579	3.462455	0.897237	0.696133	0.013722	-0.853220	0.792677	-0.638707	0.402344	-0.402841	0.412614	-0.711047
25327	2.677509	-9.077992	3.978491	0.366345	0.355392	-0.050314	-0.846082	0.785337	-0.664889	0.401884	-0.395378	0.409642	-0.717188
25328	2.794541	-9.010428	3.100683	-0.264011	-0.068077	-0.040862	-0.885467	0.799781	-0.693582	0.399722	-0.398801	0.412595	-0.714805
25329	2.963083	-8.466097	3.130630	-0.397424	0.173111	-0.059248	-0.884166	0.804200	-0.687856	0.394496	-0.400152	0.418964	-0.713246
25330	3.168656	-8.253577	3.582999	-0.067752	0.262979	-0.055935	-0.883117	0.805530	-0.686359	0.390947	-0.397410	0.421577	-0.715191
25331	2.882223	-8.224792	3.602875	0.353771	0.235778	-0.106887	-0.857817	0.793556	-0.673028	0.390442	-0.392350	0.417236	-0.720785
25332	1.952659	-8.261068	3.656459	0.271645	0.231043	-0.233394	-0.857793	0.786888	-0.684973	0.387400	-0.388928	0.413227	-0.726567
25333	1.253394	-8.331941	4.292595	0.065665	0.460305	-0.299622	-0.875162	0.788747	-0.712983	0.379977	-0.384333	0.413231	-0.732902
25334	1.506825	-9.065171	4.717465	0.232816	0.808429	-0.296906	-0.873952	0.781836	-0.727617	0.370787	-0.373201	0.413574	-0.743098
25335	2.698427	-9.791153	4.562144	0.256231	0.985956	-0.130601	-0.864450	0.775618	-0.750590	0.362806	-0.357767	0.415769	-0.753333
25336	3.211538	-9.514929	3.822475	-0.169108	0.589006	-0.043521	-0.843894	0.767869	-0.753738	0.356129	-0.350553	0.422203	-0.756326
25337	2.882262	-8.656797	3.955121	-0.469436	-0.151144	0.085215	-0.841021	0.774926	-0.749680	0.355642	-0.355596	0.428544	-0.750613
25338	1.859341	-8.155934	3.927178	-0.294910	-0.337373	0.122791	-0.851316	0.784741	-0.750052	0.358342	-0.361760	0.431402	-0.744724
25339	1.113356	-8.358754	4.281281	0.103690	0.062249	0.061340	-0.851326	0.787996	-0.746748	0.359754	-0.359665	0.430496	-0.745581
25340	1.258921	-8.564823	4.571304	0.062405	0.131706	-0.100162	-0.850529	0.785706	-0.750563	0.357732	-0.358227	0.429727	-0.747687
25341	1.847645	-8.471639	4.367239	-0.203014	0.040111	-0.152986	-0.852103	0.782216	-0.735722	0.353955	-0.360454	0.431694	-0.747281
25342	2.475368	-8.096153	4.484751	-0.308442	0.155110	-0.163346	-0.855266	0.783276	-0.730319	0.348125	-0.361848	0.436140	-0.746764
25343	2.632414	-7.576216	5.323215	-0.347925	0.032840	-0.192618	-0.858819	0.783641	-0.736800	0.342745	-0.365500	0.439829	-0.745309
25344	2.920652	-7.830628	5.983813	-0.189797	-0.148479	-0.283527	-0.865139	0.783274	-0.726472	0.338646	-0.371643	0.439473	-0.744355
25345	4.402654	-8.857387	3.813145	0.669594	0.399506	-0.144062	-0.871821	0.773997	-0.732823	0.338200	-0.362451	0.430652	-0.754181
25346	4.369862	-9.139857	0.853905	0.505804	0.546775	0.025316	-0.861917	0.764717	-0.749631	0.337719	-0.350677	0.426775	-0.762125
25347	2.100296	-8.627500	2.056010	-0.265815	-0.358497	-0.021347	-0.862182	0.765766	-0.752795	0.338807	-0.358264	0.427875	-0.757482
25348	2.172756	-9.654960	5.464386	0.276399	-0.917974	-0.075442	-0.872834	0.762310	-0.748783	0.347632	-0.371016	0.416772	-0.753525
25349	4.577298	-10.815333	4.545685	0.887880	-0.700358	-0.320132	-0.889639	0.748092	-0.747308	0.355346	-0.378123	0.395643	-0.757772
25350	4.238254	-10.200435	1.584721	0.464489	-0.367114	-0.137972	-0.902620	0.732430	-0.753389	0.359830	-0.381596	0.384847	-0.759473
25351	1.829629	-9.093545	2.407427	-0.832219	-0.628689	0.247515	-0.912262	0.740454	-0.724223	0.362185	-0.395358	0.394482	-0.746256
25352	0.810476	-8.155619	3.264413	-1.426637	-0.346545	0.175126	-0.916547	0.761540	-0.689104	0.356120	-0.409353	0.414486	-0.730623
25353	1.741126	-7.289271	2.660664	-0.779460	0.215328	-0.102380	-0.913686	0.771437	-0.675623	0.346664	-0.412705	0.426317	-0.726466
25354	3.313364	-7.707402	2.216256	0.758607	0.155664	-0.180476	-0.914461	0.767139	-0.681084	0.349052	-0.406760	0.414810	-0.735283
25355	3.642327	-8.779041	2.937219	1.331541	0.020641	0.011373	-0.916380	0.751533	-0.706891	0.359979	-0.397113	0.395112	-0.746058
25356	3.350286	-9.177451	3.853068	0.434859	0.085435	0.032904	-0.914773	0.743455	-0.719432	0.363327	-0.392528	0.389460	-0.749824
25357	3.224099	-8.563229	3.837343	-0.670253	0.187750	0.047778	-0.911884	0.745548	-0.716732	0.357500	-0.394374	0.400992	-0.745566
25358	3.861881	-7.677898	3.455518	-0.903011	0.318028	0.022960	-0.906649	0.755099	-0.714889	0.348132	-0.395881	0.416852	-0.740484
25359	4.395980	-7.253160	3.394091	-0.155893	0.296187	0.012652	-0.903514	0.762383	-0.708828	0.344782	-0.392712	0.421026	-0.741377
25360	4.103468	-7.285165	3.407018	0.677114	0.008921	-0.023640	-0.901392	0.758423	-0.719911	0.349806	-0.388195	0.410771	-0.747133
25361	2.978035	-7.810347	4.334356	0.894754	-0.170243	-0.184759	-0.903212	0.751345	-0.724115	0.355476	-0.386197	0.394346	-0.754308
25362	2.383512	-8.874392	5.775442	0.663377	-0.093833	-0.405876	-0.912109	0.734896	-0.736268	0.355377	-0.386207	0.380406	-0.761474
25363	2.318217	-9.387817	4.874761	-0.036925	0.735421	-0.454869	-0.913366	0.717400	-0.758942	0.342707	-0.378877	0.382276	-0.769980
25364	1.313522	-8.872254	3.039759	-1.018152	0.950935	-0.233536	-0.904429	0.722630	-0.766079	0.324135	-0.372981	0.402496	-0.770596
25365	1.334787	-8.772386	2.731588	-0.495134	0.872437	-0.116585	-0.894456	0.732216	-0.764423	0.311821	-0.363762	0.414629	-0.773646
25366	2.664181	-9.311199	4.422692	0.666571	0.920222	-0.208427	-0.883391	0.730807	-0.780728	0.305892	-0.347139	0.408379	-0.786862
25367	2.495496	-10.532533	6.207761	0.725535	0.288623	-0.102613	-0.879392	0.716539	-0.804161	0.307216	-0.339060	0.397780	-0.795254
25368	2.259505	-10.330644	4.880071	0.044045	0.687291	0.079997	-0.869618	0.707250	-0.826568	0.303414	-0.327322	0.401762	-0.799618
25369	2.590087	-8.671865	3.414367	-1.130431	1.016393	0.104836	-0.851368	0.722759	-0.831352	0.289709	-0.317042	0.426388	-0.796082
25370	2.376947	-6.826254	2.825901	-1.470655	0.284170	0.043371	-0.843684	0.748313	-0.815696	0.278545	-0.320578	0.451527	-0.784708
25371	2.044558	-6.468056	4.184877	-0.371092	0.144527	-0.045109	-0.841903	0.766942	-0.794592	0.274470	-0.320877	0.457725	-0.782427
25372	2.115752	-7.393899	4.766864	1.160052	-0.023013	-0.152765	-0.843967	0.753920	-0.805648	0.279860	-0.316328	0.438281	-0.793426
25373	2.078878	-9.103356	4.542760	1.449384	-0.089350	-0.176952	-0.846388	0.729992	-0.831047	0.287208	-0.311128	0.413324	-0.806148
25374	2.138755	-9.869238	4.853631	0.228292	0.101420	-0.183086	-0.848179	0.714155	-0.846729	0.285018	-0.309850	0.409010	-0.809610
25375	2.403504	-9.000310	5.172898	-1.043461	0.040380	-0.125680	-0.849779	0.719917	-0.836127	0.276466	-0.316170	0.425139	-0.801786
25376	2.523371	-7.760279	4.926542	-0.897400	-0.088111	-0.092521	-0.858492	0.727579	-0.822584	0.270150	-0.323406	0.438343	-0.793904
25377	2.621083	-7.171186	4.294515	-0.069596	-0.167134	-0.065707	-0.863249	0.732728	-0.812366	0.270464	-0.327063	0.437954	-0.792512
25378	2.202111	-7.567157	4.164307	0.344349	-0.428461	-0.108406	-0.866688	0.737760	-0.804434	0.274947	-0.333083	0.429375	-0.793157
25379	1.586239	-8.369504	5.102149	0.156149	-0.522387	-0.222613	-0.876536	0.729272	-0.799523	0.277285	-0.342409	0.422339	-0.792148
25380	1.557739	-9.035017	5.683927	-0.368538	-0.285381	-0.350029	-0.889695	0.727084	-0.787708	0.271826	-0.352076	0.424100	-0.788855
25381	3.044054	-8.726581	4.872789	-0.611218	0.429805	-0.371288	-0.898348	0.715603	-0.786639	0.258383	-0.351674	0.433236	-0.788588
25382	4.558853	-9.320690	2.776881	-0.289863	0.536103	-0.315930	-0.894802	0.718628	-0.788984	0.246907	-0.347585	0.438258	-0.791297
25383	4.065700	-9.703650	0.723672	0.360679	0.036602	0.182592	-0.892982	0.725883	-0.786508	0.252342	-0.343656	0.433904	-0.793695
25384	1.355794	-8.679817	2.295903	0.053095	-0.137677	0.073170	-0.891925	0.724817	-0.789488	0.255251	-0.345088	0.432819	-0.792735
25385	0.656790	-8.255351	4.608258	-0.154747	0.047436	-0.004015	-0.891663	0.725055	-0.788016	0.254142	-0.345129	0.435489	-0.791611
25386	2.072234	-8.749170	3.909303	0.056008	0.383600	-0.219845	-0.889268	0.717493	-0.799617	0.247910	-0.340836	0.434961	-0.795726
25387	3.234704	-9.699221	1.554963	0.198864	0.700078	-0.384623	-0.886081	0.709386	-0.812444	0.237469	-0.331991	0.432682	-0.803851
25388	4.064022	-10.290865	2.619795	-0.173970	0.589164	-0.194839	-0.883447	0.709441	-0.817540	0.228270	-0.325171	0.436896	-0.807018
25389	3.378710	-9.349325	3.328147	-0.906963	0.216591	0.022477	-0.879264	0.718998	-0.814885	0.221238	-0.325599	0.452753	-0.800034
25390	2.611670	-8.268702	2.054553	-0.961549	0.134127	0.099731	-0.878800	0.738337	-0.799343	0.215484	-0.326875	0.469264	-0.791525
25391	1.732001	-8.624471	2.078382	-0.437316	0.437659	-0.132525	-0.875663	0.745771	-0.799943	0.206865	-0.323085	0.477411	-0.790507
25392	1.978873	-8.940278	3.063093	0.196342	0.614692	-0.241748	-0.871965	0.742589	-0.810220	0.198647	-0.314989	0.475200	-0.797187
25393	2.696576	-9.160238	3.358742	-0.100694	0.631916	-0.103040	-0.869599	0.744043	-0.815535	0.190824	-0.306291	0.478901	-0.800266
25394	2.972925	-9.101947	2.230771	-0.579502	0.482813	0.009399	-0.863171	0.751243	-0.815247	0.183002	-0.300808	0.489980	-0.797461
25395	2.623847	-8.469993	1.570271	-0.791514	0.401651	-0.018241	-0.858208	0.763172	-0.807859	0.174457	-0.297491	0.504218	-0.791725
25396	1.770696	-8.196619	1.688848	-0.470831	0.302926	0.054800	-0.852037	0.768470	-0.809095	0.169691	-0.293919	0.512985	-0.788457
25397	0.683485	-8.585274	1.771541	0.033619	0.322594	0.076211	-0.847307	0.771315	-0.810792	0.168288	-0.287955	0.514393	-0.790039
25398	0.470821	-9.521141	2.176418	0.376282	0.677254	-0.054750	-0.844811	0.773272	-0.813959	0.162871	-0.276690	0.510300	-0.797815
25399	1.384849	-9.815176	2.789126	0.243690	0.833353	-0.153387	-0.833593	0.765451	-0.835270	0.153793	-0.264102	0.508689	-0.804881
25400	1.620889	-10.022086	2.566876	-0.261874	0.747841	-0.175891	-0.825158	0.762449	-0.845995	0.142221	-0.254805	0.514159	-0.806529
25401	2.257789	-9.813879	2.998816	-0.393182	0.759427	-0.111850	-0.814216	0.758119	-0.861858	0.131141	-0.244772	0.522553	-0.806118
25402	3.332468	-10.570985	3.985780	0.523028	0.136219	-0.157397	-0.813021	0.755482	-0.869156	0.130006	-0.243014	0.513627	-0.812546
25403	5.046312	-10.418483	4.415081	0.700608	-0.136346	0.287483	-0.813129	0.748146	-0.875921	0.139966	-0.240461	0.503699	-0.817848
25404	4.803055	-11.447254	3.753507	0.350605	-0.373021	0.280563	-0.812467	0.747398	-0.880352	0.150251	-0.242920	0.498182	-0.818675
25405	4.144270	-7.862096	3.475199	0.189116	-0.502497	0.570977	-0.817065	0.744750	-0.881317	0.165933	-0.244975	0.496709	-0.815925
25406	3.812734	-5.926243	4.328907	-1.555948	-0.449030	0.473875	-0.818697	0.760501	-0.864531	0.170623	-0.252766	0.522587	-0.796178
25407	2.879959	-6.637419	3.706358	-0.288073	-0.670142	0.209693	-0.825099	0.785417	-0.831001	0.179867	-0.262350	0.526143	-0.788665
25408	2.783146	-8.243501	4.336457	2.558324	-1.275593	0.282008	-0.832696	0.773990	-0.839543	0.211081	-0.270020	0.481822	-0.806463
25409	2.549644	-9.788947	5.034109	2.037801	-1.633706	0.706077	-0.851130	0.734807	-0.861374	0.249210	-0.280687	0.445383	-0.812861
25410	1.457688	-9.228821	3.470469	-0.047181	-1.205672	0.944770	-0.863492	0.730281	-0.851243	0.275091	-0.292115	0.445174	-0.800508
25411	0.730105	-7.700711	3.706180	-1.239445	-0.905221	0.683125	-0.869860	0.744895	-0.828439	0.287069	-0.307260	0.463957	-0.779696
25412	0.911811	-6.974023	4.452382	-0.459790	-1.286659	0.196798	-0.882833	0.765974	-0.790421	0.299336	-0.328149	0.464702	-0.766008
25413	0.469417	-7.292832	3.531443	1.082778	-1.718533	-0.078597	-0.896950	0.773736	-0.757478	0.321381	-0.348433	0.437097	-0.764366
25414	-0.211393	-8.120713	3.694902	1.336029	-1.759277	0.071526	-0.923206	0.750288	-0.749387	0.347073	-0.365926	0.405366	-0.762441
25415	-0.939007	-8.924933	6.066190	0.750908	-1.645064	0.430378	-0.940288	0.739217	-0.733409	0.372744	-0.381869	0.385559	-0.752717
25416	-0.061795	-8.768213	6.308534	0.437648	-0.801221	0.646769	-0.955504	0.722144	-0.736176	0.392126	-0.385750	0.377737	-0.744815
25417	1.633044	-8.193832	5.687112	-0.130415	-0.544832	0.731119	-0.946064	0.733223	-0.726332	0.406659	-0.388985	0.381122	-0.733530
25418	2.607119	-9.030614	5.006084	-0.028490	-0.400182	0.311379	-0.933106	0.754898	-0.703926	0.414264	-0.392858	0.380571	-0.727471
25419	6.549803	-11.857110	5.677870	0.926824	-0.212715	0.293591	-0.927163	0.748432	-0.706199	0.427885	-0.385704	0.367587	-0.730087
25420	7.992068	-11.933084	3.835763	0.258266	-0.412139	0.831890	-0.917169	0.751469	-0.709417	0.445183	-0.383482	0.366519	-0.721399
25421	5.903039	-10.529430	1.852487	-0.216887	-1.714005	0.742067	-0.914305	0.759998	-0.690646	0.466807	-0.404422	0.359751	-0.699367
25422	2.114901	-7.957442	0.939462	-1.470530	-1.791575	0.492613	-0.923599	0.780785	-0.631078	0.474342	-0.439303	0.367053	-0.668794
25423	1.056506	-6.653650	2.423066	-1.061295	-1.351354	-0.270525	-0.936568	0.797056	-0.564411	0.471375	-0.469179	0.365805	-0.651048
25424	2.486798	-6.615597	2.112863	0.480374	-0.130116	-0.226358	-0.948138	0.790490	-0.544619	0.474048	-0.468093	0.356079	-0.655267
25425	4.389986	-7.794864	0.377458	0.712564	-0.188003	0.038896	-0.950222	0.785060	-0.560101	0.482781	-0.463596	0.345237	-0.657885
25426	4.041651	-8.087609	0.248639	0.199398	-0.512706	0.192667	-0.950994	0.777950	-0.551651	0.490802	-0.467153	0.339358	-0.652471
25427	2.896242	-7.491696	1.932270	0.006390	-1.236584	0.346751	-0.952072	0.784169	-0.531040	0.503799	-0.480939	0.330210	-0.637060
25428	1.147919	-8.173841	2.584152	1.051325	-1.156985	0.393370	-0.951028	0.786168	-0.522322	0.526442	-0.482345	0.308688	-0.628422
25429	0.772050	-9.894219	3.131940	1.101281	0.078121	0.764042	-0.940504	0.790413	-0.542709	0.546221	-0.465047	0.302964	-0.627365
25430	1.741043	-9.196881	4.393506	0.040132	0.665931	0.796915	-0.917373	0.803681	-0.563754	0.552567	-0.451427	0.316984	-0.624824
25431	4.703894	-9.123594	5.446579	0.459908	0.544887	0.451102	-0.903306	0.809953	-0.573050	0.559043	-0.436770	0.321239	-0.627303
25432	8.156116	-11.157997	6.200834	1.797071	-0.314601	-0.065430	-0.899709	0.799575	-0.608621	0.575615	-0.420829	0.294345	-0.636342
25433	6.198734	-8.346353	6.458929	-1.080383	-0.970887	0.533438	-0.894585	0.802832	-0.610577	0.578828	-0.442579	0.300935	-0.615240
25434	2.340090	-7.195716	4.165739	-2.048519	-1.837093	0.414320	-0.896389	0.825263	-0.533042	0.576001	-0.485700	0.308026	-0.580895
25435	2.011147	-6.269807	2.531292	0.289566	-1.040616	0.356095	-0.898273	0.833681	-0.486085	0.589269	-0.492421	0.295719	-0.568184
25436	3.915390	-7.302957	5.119838	1.670013	-1.191533	0.394384	-0.902478	0.832280	-0.493548	0.616797	-0.483590	0.266275	-0.561070
25437	3.402134	-7.598702	4.923404	1.502622	-1.908682	0.607768	-0.899584	0.833733	-0.499402	0.647534	-0.482911	0.230987	-0.542348
25438	2.808069	-7.629015	3.834379	0.696105	-1.614764	0.668279	-0.888155	0.840837	-0.499841	0.668642	-0.488082	0.208662	-0.520725
25439	2.831321	-8.565345	5.281422	-0.432248	-1.546154	0.062236	-0.888307	0.844341	-0.470527	0.671173	-0.509722	0.192497	-0.502649
25440	3.184252	-9.010406	5.273946	-0.173564	-1.567780	-0.124575	-0.895684	0.841621	-0.428660	0.673998	-0.528129	0.171658	-0.487175
25441	2.462277	-8.382866	3.899253	0.082580	-1.060444	0.082094	-0.898586	0.839953	-0.394812	0.679145	-0.537190	0.156905	-0.474941
25442	1.887094	-8.568219	2.438923	0.582698	-0.820521	0.004031	-0.897008	0.839128	-0.384456	0.687996	-0.537041	0.140084	-0.467573
25443	3.548338	-10.518646	2.851185	1.162895	-0.274307	-0.057254	-0.896347	0.840333	-0.401626	0.700480	-0.523920	0.124354	-0.468372
25444	5.136773	-11.193556	4.377974	0.907178	-0.807395	-0.083043	-0.897378	0.834912	-0.418586	0.711102	-0.518920	0.103486	-0.462975
25445	3.585122	-9.280065	3.141414	-0.487394	-1.614926	0.234818	-0.896605	0.838012	-0.396896	0.711036	-0.540388	0.086986	-0.441410
25446	1.971239	-7.950193	2.297249	-1.558839	-1.049203	0.285790	-0.890316	0.841081	-0.342468	0.698157	-0.571007	0.088643	-0.422693
25447	1.537543	-7.108540	2.253525	-0.958957	-0.283083	-0.072490	-0.887037	0.839732	-0.298280	0.686842	-0.587173	0.091624	-0.418426
25448	2.842127	-7.414982	2.161083	0.455599	-0.296272	-0.202791	-0.888748	0.837834	-0.280053	0.691063	-0.583809	0.081243	-0.418330
25449	4.485047	-9.137639	2.046382	1.156330	-0.164954	-0.164677	-0.891640	0.838880	-0.298921	0.703132	-0.569720	0.067025	-0.420157
25450	4.724463	-9.861392	2.696989	0.423414	-0.299392	0.060219	-0.889403	0.840896	-0.316750	0.708901	-0.566259	0.059799	-0.416213
25451	3.859339	-8.823715	2.318446	-0.597129	-0.302592	0.126113	-0.888878	0.841770	-0.319129	0.703315	-0.577496	0.061580	-0.409943
25452	3.522354	-7.761879	2.064231	-0.795651	-0.134767	0.174341	-0.884411	0.841666	-0.294382	0.695721	-0.589588	0.068047	-0.404633
25453	3.254560	-7.254623	1.801881	-0.264346	-0.007172	0.049560	-0.879954	0.843948	-0.264759	0.692817	-0.593718	0.070364	-0.403179
25454	3.872797	-7.658475	1.665047	0.555182	0.270161	0.010468	-0.879692	0.845530	-0.273646	0.699140	-0.583872	0.069618	-0.406756
25455	4.350810	-8.700732	2.197817	0.945727	0.122214	0.087587	-0.877456	0.849104	-0.299026	0.710393	-0.569940	0.064317	-0.407889
25456	3.747183	-8.886415	2.469513	0.543396	0.109895	0.087264	-0.875749	0.853446	-0.327176	0.717200	-0.561264	0.062277	-0.408323
25457	3.654960	-8.764304	2.427253	-0.146512	0.655689	0.000201	-0.873644	0.855152	-0.337280	0.714460	-0.558516	0.072549	-0.415143
25458	4.116838	-8.552007	2.706978	-0.310644	0.960277	-0.002902	-0.874042	0.856809	-0.342690	0.709519	-0.554964	0.088641	-0.425135
25459	4.811492	-8.282043	3.402566	-0.129744	0.711360	-0.083675	-0.874831	0.857408	-0.349995	0.705803	-0.551426	0.098524	-0.433664
25460	5.067704	-8.185117	3.814039	0.206150	0.519735	-0.092759	-0.874830	0.858372	-0.361965	0.706306	-0.544249	0.102880	-0.440841
25461	4.037814	-8.257171	4.098274	0.203093	0.296060	-0.219516	-0.881133	0.854571	-0.371614	0.705725	-0.539770	0.102439	-0.447332
25462	2.018834	-8.754918	4.610494	-0.113117	0.171604	-0.261520	-0.888097	0.851213	-0.375641	0.701905	-0.540453	0.102877	-0.452390
25463	1.082116	-8.859165	5.805194	-0.138399	0.362664	-0.159410	-0.889669	0.848602	-0.375172	0.698079	-0.539864	0.107153	-0.457985
25464	1.542511	-9.802761	5.215272	0.621297	0.565778	-0.056678	-0.889605	0.850921	-0.390354	0.703039	-0.526149	0.108597	-0.465951
25465	2.346177	-9.560213	3.428184	0.546437	0.681047	0.074524	-0.890383	0.850087	-0.420246	0.707845	-0.512281	0.113605	-0.472882
25466	1.895627	-8.747924	4.000307	-0.639863	0.608407	0.233062	-0.885125	0.853556	-0.425531	0.702059	-0.515060	0.130512	-0.474122
25467	1.400757	-7.870884	4.758313	-0.614685	0.277638	0.206324	-0.881990	0.860437	-0.413879	0.696886	-0.520813	0.142179	-0.472110
25468	1.373244	-7.611771	3.821673	0.079479	0.139884	-0.062891	-0.875551	0.864519	-0.416758	0.696784	-0.518642	0.142612	-0.474515
25469	1.218222	-8.680199	3.228089	0.630475	-0.048725	-0.302747	-0.881324	0.859213	-0.427929	0.700557	-0.511446	0.132701	-0.479617
25470	1.597442	-9.704719	4.814282	0.428592	0.342279	-0.361074	-0.888142	0.852290	-0.446342	0.700567	-0.503160	0.129570	-0.489130
25471	2.987486	-8.844471	5.391973	-0.751020	0.477271	-0.250218	-0.897340	0.846383	-0.445890	0.689278	-0.509856	0.141008	-0.495035
25472	4.550111	-7.573433	4.900834	-1.901236	0.304924	-0.213760	-0.902353	0.846624	-0.414618	0.666460	-0.533331	0.161650	-0.495236
25473	2.877137	-7.725452	2.073197	-1.892737	0.080807	-0.359715	-0.908937	0.842391	-0.374133	0.642014	-0.558806	0.177408	-0.494045
25474	2.062254	-9.347031	2.339615	1.083860	1.282035	-0.531648	-0.919704	0.833875	-0.379481	0.643972	-0.533851	0.177060	-0.518606
25475	3.280052	-10.392587	5.388559	1.619880	0.962954	-0.311287	-0.925457	0.828487	-0.448536	0.654245	-0.504018	0.169164	-0.537879
25476	4.038140	-10.871979	1.489936	-0.764917	0.407958	-0.402820	-0.933327	0.819596	-0.452462	0.640765	-0.511002	0.178547	-0.544443
25477	3.608838	-8.340918	1.233839	-3.143226	1.638956	-0.371463	-0.938339	0.818827	-0.419488	0.597215	-0.533859	0.229349	-0.552926
25478	3.378539	-5.910345	3.509345	-2.709153	1.099867	-0.352438	-0.945450	0.816580	-0.392671	0.558501	-0.554810	0.268125	-0.555313
25479	3.290263	-5.033391	2.580622	-0.342005	0.889999	-0.261481	-0.952284	0.810958	-0.376500	0.546920	-0.550444	0.278783	-0.565836
25480	4.066976	-6.208733	1.715581	1.909292	1.522854	-0.130239	-0.954363	0.808066	-0.430715	0.557451	-0.512540	0.271988	-0.593780
25481	5.576049	-8.215179	3.459374	1.618524	1.457282	-0.377634	-0.953262	0.798338	-0.486517	0.561053	-0.479256	0.264627	-0.620891
25482	6.669899	-9.670967	4.567724	0.023821	0.953567	-0.469168	-0.955060	0.787802	-0.528174	0.550449	-0.469656	0.270344	-0.635093
25483	6.931139	-9.773026	4.547627	-0.990624	0.807606	-0.521960	-0.955558	0.781665	-0.557036	0.529822	-0.473533	0.286377	-0.642684
25484	4.169847	-9.658045	4.825466	-0.900233	0.217045	-0.706096	-0.963704	0.775108	-0.547282	0.511027	-0.484338	0.293349	-0.646695
25485	0.143592	-8.735936	4.793656	-0.826859	0.129997	-0.838188	-0.981306	0.760411	-0.530075	0.491219	-0.496359	0.296791	-0.651342
25486	-1.705762	-8.929424	7.231824	-0.365939	0.885005	-0.005826	-0.988425	0.760431	-0.499185	0.482322	-0.488497	0.310052	-0.657726
25487	-0.504296	-9.776831	4.829765	0.983157	1.892770	-0.566434	-0.982335	0.753470	-0.541219	0.472464	-0.457380	0.309337	-0.686944
25488	3.359284	-9.337785	4.916114	0.923138	2.050180	-0.182794	-0.970282	0.738165	-0.625330	0.465181	-0.421237	0.314072	-0.712408
25489	5.178751	-8.610680	4.056682	-1.084850	1.419354	0.015107	-0.955672	0.742553	-0.656166	0.447225	-0.410991	0.342395	-0.716828
25490	3.969119	-6.987120	2.640256	-1.304683	0.753818	0.314515	-0.939278	0.763088	-0.654103	0.435649	-0.409561	0.370250	-0.710904
25491	1.283980	-6.200846	2.884079	-0.446182	-0.803534	0.010743	-0.933914	0.772283	-0.636535	0.438182	-0.424979	0.369369	-0.700683
25492	0.703083	-7.262249	4.053596	0.882429	-0.897949	-0.319733	-0.948374	0.763673	-0.621705	0.447854	-0.432172	0.346210	-0.701992
25493	1.525705	-9.230177	5.812139	1.802467	-0.040394	-0.451187	-0.957931	0.747615	-0.638375	0.457288	-0.419575	0.316202	-0.717538
25494	2.099872	-9.967354	5.727010	0.379732	0.361164	-0.384214	-0.963126	0.726683	-0.664853	0.452731	-0.413433	0.310745	-0.726323
25495	2.833431	-9.274549	4.533669	-1.366289	0.780443	-0.137858	-0.960771	0.731442	-0.662862	0.434621	-0.415237	0.336187	-0.725025
25496	3.535345	-7.829787	4.207354	-1.804617	0.732730	-0.046031	-0.954737	0.738149	-0.658717	0.413538	-0.420251	0.368182	-0.718900
25497	3.445137	-6.656611	4.537503	-0.922422	-0.185387	-0.117250	-0.954782	0.750637	-0.634048	0.405648	-0.431450	0.378643	-0.711287
25498	3.040877	-6.489141	4.952248	0.341372	-0.471035	-0.143333	-0.958369	0.759403	-0.613057	0.410248	-0.436556	0.368637	-0.710790
25499	2.992010	-8.247392	4.458582	0.933906	-0.055320	-0.213867	-0.964924	0.751321	-0.623374	0.415957	-0.431252	0.352693	-0.718755
25500	3.582918	-10.867924	3.148668	1.062441	0.121714	-0.067332	-0.966061	0.737702	-0.645932	0.423353	-0.421177	0.337700	-0.727558
25501	3.962908	-10.242088	3.129131	-0.112653	-0.109747	0.082991	-0.968512	0.722208	-0.657864	0.424587	-0.423301	0.338886	-0.725051
25502	3.935414	-9.128506	2.992327	-0.719457	-0.619140	0.304117	-0.969607	0.733990	-0.637740	0.427011	-0.436300	0.346585	-0.712168
25503	3.282046	-8.635464	3.310328	0.016604	-1.050485	0.164096	-0.970316	0.748244	-0.610740	0.436889	-0.450053	0.338533	-0.701410
25504	1.907251	-9.046398	2.727308	0.415068	-1.019209	0.181792	-0.977693	0.748040	-0.594258	0.449990	-0.459448	0.325367	-0.693219
25505	0.860151	-9.531434	2.626635	0.051017	-0.534990	0.320149	-0.978374	0.753979	-0.580058	0.458606	-0.464412	0.322690	-0.685473
25506	1.121001	-9.053427	2.310928	-0.183245	0.173320	0.217788	-0.976151	0.758017	-0.570620	0.457969	-0.461976	0.329366	-0.684369
25507	2.379079	-8.384900	2.857135	-0.451784	0.325706	0.152182	-0.970778	0.766051	-0.569227	0.454003	-0.460726	0.339935	-0.682683
25508	3.650905	-8.240458	2.911916	-0.050669	0.199600	0.071011	-0.965795	0.772757	-0.570138	0.452703	-0.457798	0.343413	-0.683775
25509	4.017081	-8.394023	2.801562	0.437684	-0.077995	0.102521	-0.961580	0.772699	-0.577924	0.458894	-0.454326	0.337632	-0.684842
25510	3.421257	-8.647554	2.814075	0.348458	-0.215159	0.151897	-0.961054	0.773341	-0.582310	0.465328	-0.452961	0.332436	-0.683947
25511	2.876847	-8.725338	3.337082	0.017329	0.200790	0.188110	-0.960792	0.774561	-0.587476	0.466964	-0.448965	0.335755	-0.683845
25512	2.976147	-8.580316	3.471409	-0.103392	0.219058	0.127700	-0.954753	0.780454	-0.590292	0.466015	-0.445974	0.340560	-0.684073
25513	2.872377	-8.550693	3.025150	0.035089	0.309216	-0.019782	-0.948707	0.784062	-0.596382	0.464184	-0.441725	0.342768	-0.686966
25514	2.783070	-8.319213	3.829350	-0.027692	0.485194	0.034183	-0.945285	0.785553	-0.604376	0.460889	-0.435019	0.348060	-0.690792
25515	3.058354	-8.071360	5.094686	0.076422	0.528141	-0.154510	-0.941068	0.784855	-0.614582	0.455964	-0.428232	0.350452	-0.697064
25516	3.291407	-7.902115	4.768421	0.441636	0.527407	-0.215306	-0.942359	0.778341	-0.632112	0.452795	-0.418266	0.347353	-0.706666
25517	2.107473	-8.421249	4.090988	0.200736	0.243471	-0.001865	-0.939187	0.775792	-0.645299	0.453001	-0.413164	0.346614	-0.709890
25518	1.231914	-9.262414	3.885144	0.387197	0.119389	0.006999	-0.936547	0.774125	-0.654051	0.455245	-0.407854	0.342364	-0.713578
25519	1.896325	-10.065776	5.102958	0.385029	0.090933	0.080931	-0.932326	0.772625	-0.665616	0.459197	-0.402586	0.338329	-0.715959
25520	2.134608	-9.430409	4.773338	0.019841	-0.048155	0.115956	-0.931535	0.772710	-0.670157	0.460583	-0.402009	0.338952	-0.715097
25521	1.688964	-8.436111	4.213040	-0.547603	0.077738	0.222910	-0.929196	0.782156	-0.660682	0.459123	-0.404478	0.349282	-0.709652
25522	1.282982	-8.132879	3.406457	-0.240806	0.064932	0.124870	-0.926066	0.791030	-0.651234	0.458135	-0.404764	0.354496	-0.707538
25523	1.142276	-8.179077	3.828493	0.250170	-0.147297	0.102088	-0.922915	0.794257	-0.655969	0.462986	-0.403863	0.350494	-0.706890
25524	1.416498	-8.511450	4.161926	0.344528	-0.073170	0.086006	-0.923434	0.792110	-0.658699	0.467494	-0.401150	0.345617	-0.707868
25525	1.923570	-8.839587	4.596336	0.243501	0.031181	0.111887	-0.920798	0.791942	-0.666203	0.471170	-0.397662	0.343441	-0.708457
25526	1.939560	-8.958262	4.306499	-0.016949	-0.152027	0.060398	-0.921586	0.791104	-0.665153	0.472967	-0.399630	0.342694	-0.706512
25527	1.716038	-8.469609	4.134699	-0.277038	-0.186923	0.087683	-0.922914	0.794305	-0.658102	0.473632	-0.404280	0.345639	-0.701972
25528	1.886829	-8.204315	4.648180	-0.257802	-0.203243	0.036301	-0.922536	0.798599	-0.645833	0.473527	-0.409403	0.347566	-0.698111
25529	1.996672	-8.124652	4.638916	0.088321	-0.323974	-0.140229	-0.926750	0.798115	-0.638599	0.474918	-0.414024	0.342198	-0.697092
25530	2.281111	-8.537057	3.866135	0.518614	-0.203468	-0.120454	-0.933447	0.792598	-0.639497	0.479009	-0.412841	0.331941	-0.699949
25531	2.597594	-9.480372	3.748180	0.675919	-0.227767	0.053136	-0.934874	0.786444	-0.648211	0.487165	-0.409149	0.320809	-0.701676
25532	2.694573	-9.888760	4.254851	0.201842	-0.513780	0.095775	-0.938544	0.781293	-0.649933	0.493520	-0.413861	0.313661	-0.697692
25533	2.508865	-8.863002	4.104228	-0.672866	-0.536208	0.020396	-0.941851	0.785215	-0.635901	0.491886	-0.427805	0.318002	-0.688408
25534	2.176044	-8.038977	3.666610	-0.949368	-0.345814	0.027869	-0.946759	0.794403	-0.607680	0.486343	-0.441741	0.327777	-0.678895
25535	2.367816	-8.205421	3.493239	-0.304825	-0.196830	0.048494	-0.947833	0.799549	-0.588699	0.485956	-0.447058	0.330555	-0.674329
25536	2.539166	-9.139302	2.747397	0.051826	-0.014763	0.141856	-0.946533	0.804024	-0.579237	0.488545	-0.445918	0.330910	-0.673038
25537	2.301359	-10.362101	2.585662	-0.046718	-0.010080	0.061233	-0.943516	0.807550	-0.578626	0.489380	-0.446142	0.332174	-0.671658
25538	2.883510	-10.205778	3.767238	-0.652439	0.045774	-0.100490	-0.944828	0.806054	-0.578658	0.482000	-0.452653	0.340378	-0.668524
25539	3.144666	-9.070024	3.099998	-1.375676	0.043571	-0.114354	-0.946959	0.811661	-0.554450	0.467895	-0.466001	0.358201	-0.660007
25540	2.405291	-8.030237	1.122364	-1.360658	0.414129	-0.068449	-0.949097	0.819108	-0.525649	0.451300	-0.473662	0.379185	-0.654363
25541	2.350676	-7.972898	1.837484	-0.664471	0.371676	-0.198273	-0.948453	0.821449	-0.507044	0.439880	-0.476345	0.389511	-0.654127
25542	2.286221	-8.488626	1.954923	0.055215	0.336716	-0.192671	-0.951208	0.818789	-0.509364	0.435425	-0.473046	0.389834	-0.659289
25543	2.479679	-8.737564	1.794260	0.069886	0.846788	-0.247739	-0.951458	0.815294	-0.520275	0.426490	-0.463251	0.394097	-0.669472
25544	2.951133	-9.059119	1.734133	-0.258150	1.151495	-0.312328	-0.949595	0.810678	-0.538981	0.410899	-0.452475	0.404292	-0.680423
25545	3.528678	-9.077751	1.886775	-0.336166	1.275934	-0.335777	-0.946419	0.807459	-0.559391	0.393127	-0.440611	0.416366	-0.691341
25546	3.911134	-8.551372	2.019693	-0.223848	1.139521	-0.388567	-0.942968	0.801363	-0.587897	0.376365	-0.429837	0.424807	-0.702231
25547	4.192343	-8.580266	1.879317	-0.107439	1.221307	-0.419563	-0.939388	0.794801	-0.608151	0.359291	-0.417191	0.431910	-0.714364
25548	4.321259	-8.733274	1.836291	-0.111363	1.429900	-0.370521	-0.933444	0.790925	-0.633015	0.340764	-0.400712	0.440430	-0.727551
25549	4.516717	-8.710239	2.491951	-0.198326	1.251668	-0.382603	-0.924998	0.786599	-0.658855	0.322639	-0.387454	0.448711	-0.737863
25550	4.363746	-8.577010	3.232363	-0.192964	1.201741	-0.662264	-0.920494	0.779582	-0.678334	0.300680	-0.376900	0.453947	-0.749313
25551	3.345837	-8.634113	5.102938	-0.160603	1.109672	-0.883590	-0.922293	0.767542	-0.702568	0.276188	-0.369498	0.456159	-0.760993
25552	2.196566	-8.077262	5.318597	-0.716932	1.186251	-0.865171	-0.924756	0.756091	-0.715306	0.246941	-0.363223	0.466951	-0.767494
25553	1.413674	-9.246886	4.759461	-0.347055	1.604837	-0.482713	-0.913559	0.755224	-0.731199	0.222103	-0.344905	0.476361	-0.777683
25554	1.305720	-10.278073	3.960054	0.630536	1.385254	-0.187453	-0.898780	0.747390	-0.767892	0.210303	-0.322250	0.471216	-0.793652
25555	1.195995	-10.119866	3.974748	0.297451	1.347059	-0.123302	-0.878997	0.739010	-0.803860	0.197786	-0.300869	0.471201	-0.805189
25556	1.441290	-8.299833	4.141836	-0.785612	1.515610	-0.116913	-0.854263	0.746322	-0.826850	0.176690	-0.280475	0.488926	-0.806886
25557	1.429078	-6.940797	4.256364	-1.163734	0.805940	-0.239394	-0.838260	0.765605	-0.824288	0.158684	-0.273962	0.509001	-0.800426
25558	1.749347	-7.138911	3.906664	-0.077111	0.712603	-0.335654	-0.832088	0.770928	-0.826591	0.145654	-0.266215	0.510621	-0.804476
25559	3.047992	-9.110468	4.457182	1.302916	0.885731	-0.318059	-0.823601	0.753084	-0.856061	0.138693	-0.251416	0.490241	-0.822933
25560	3.777908	-10.655461	4.852252	0.632166	0.574472	-0.327564	-0.815614	0.727015	-0.889520	0.130872	-0.243443	0.479717	-0.832754
25561	3.367994	-9.726115	3.687026	-1.094351	0.182694	-0.178039	-0.816163	0.734099	-0.883155	0.121113	-0.245078	0.497397	-0.823326
25562	2.758315	-8.098818	3.521264	-1.662804	-0.025053	-0.026367	-0.816384	0.760934	-0.854561	0.112034	-0.249214	0.524546	-0.806345
25563	2.236219	-6.897070	3.847574	-0.808986	-0.333150	-0.039749	-0.817759	0.779094	-0.840100	0.111165	-0.256926	0.536501	-0.796114
25564	2.078625	-7.210583	4.138734	0.389210	-0.197210	-0.129677	-0.823029	0.780069	-0.834940	0.113119	-0.260512	0.529258	-0.799515
25565	2.255478	-8.139318	5.166837	0.910834	-0.225179	-0.257321	-0.829561	0.764549	-0.847761	0.116443	-0.264829	0.512578	-0.808437
25566	3.228202	-8.034264	5.402875	0.072939	-0.146531	-0.413499	-0.844807	0.755604	-0.841868	0.111763	-0.271346	0.508857	-0.809287
25567	3.821873	-8.572163	4.313203	-0.601296	0.187301	-0.480749	-0.852180	0.755342	-0.835124	0.099105	-0.274622	0.516078	-0.805248
25568	4.682700	-9.314073	2.130951	0.047690	0.626796	-0.198407	-0.848087	0.752130	-0.844475	0.089765	-0.266512	0.515454	-0.809457
25569	4.269169	-9.510922	1.912762	0.649725	-0.015846	-0.037857	-0.843578	0.742671	-0.860297	0.093054	-0.266131	0.504474	-0.816101
25570	2.559976	-9.837896	3.388702	0.527563	-1.124585	0.061109	-0.854605	0.732223	-0.859701	0.108010	-0.282725	0.494056	-0.815051
25571	2.823242	-9.905929	3.457463	0.431938	-0.742461	0.001312	-0.867500	0.729375	-0.849642	0.118106	-0.293968	0.485216	-0.814984
25572	3.516866	-9.359457	2.504680	-0.269372	-0.167318	-0.124667	-0.874996	0.726110	-0.844991	0.115699	-0.298316	0.488679	-0.811673
25573	3.769039	-8.490854	1.908977	-0.766598	-0.329259	-0.001800	-0.880807	0.731727	-0.835945	0.114617	-0.305564	0.500230	-0.802037
25574	3.179843	-7.943254	2.175586	-0.377311	-0.626297	0.061274	-0.887821	0.741851	-0.816339	0.118891	-0.315421	0.505500	-0.794257
25575	2.829067	-7.687449	2.437270	0.203877	-0.494200	0.023335	-0.896124	0.744034	-0.806305	0.125871	-0.322672	0.501183	-0.793004
25576	3.323134	-8.120213	2.696373	0.469517	-0.096224	-0.014050	-0.894018	0.743953	-0.804865	0.129611	-0.323138	0.493467	-0.797040
25577	3.990549	-8.724580	3.053549	0.455820	-0.051477	-0.100577	-0.895177	0.736443	-0.815226	0.131787	-0.323897	0.485372	-0.801334
25578	4.139035	-8.726801	2.487709	0.107048	-0.207893	-0.007210	-0.899090	0.724901	-0.822482	0.134245	-0.326955	0.483184	-0.801007
25579	3.748064	-8.083404	2.444385	-0.261676	-0.182423	-0.013447	-0.901992	0.726497	-0.816530	0.134401	-0.330867	0.486789	-0.797182
25580	3.528429	-7.713562	2.752555	-0.233887	-0.093731	0.004915	-0.902008	0.731080	-0.810516	0.133774	-0.332914	0.490397	-0.794219
25581	3.910404	-7.895944	2.859515	0.231329	0.111891	-0.024217	-0.898074	0.735935	-0.808273	0.134149	-0.330916	0.486847	-0.797169
25582	4.169106	-8.235919	2.833915	0.529216	0.187821	-0.044057	-0.894884	0.727001	-0.821396	0.135189	-0.326981	0.478633	-0.803566
25583	4.355868	-8.295590	3.282948	0.346480	0.275766	0.005392	-0.890112	0.717160	-0.832832	0.135195	-0.321737	0.473803	-0.808529
25584	4.655677	-8.028016	3.232365	-0.144092	0.352313	0.122734	-0.880372	0.718677	-0.842231	0.132871	-0.315268	0.477941	-0.809027
25585	4.805374	-7.569018	2.894136	-0.413290	0.227064	0.205917	-0.870656	0.727520	-0.844196	0.131678	-0.310947	0.486451	-0.805816
25586	4.295298	-7.287021	2.751205	-0.186202	0.051425	0.265726	-0.858839	0.737968	-0.845601	0.134313	-0.308047	0.491288	-0.803557
25587	4.066364	-7.820216	3.617059	0.423637	0.124172	0.121398	-0.850416	0.739428	-0.851119	0.137880	-0.303975	0.485446	-0.808041
25588	3.874407	-9.420681	4.845899	1.021260	0.045760	-0.062807	-0.844984	0.729243	-0.866441	0.142742	-0.301082	0.468591	-0.818167
25589	2.426991	-9.849934	4.169331	0.276010	-0.003453	-0.165892	-0.845594	0.714750	-0.881564	0.141976	-0.302127	0.462960	-0.821115
25590	0.908509	-9.586259	3.781392	-1.092321	0.432480	-0.073349	-0.840359	0.724505	-0.876380	0.129913	-0.298635	0.481684	-0.813585
25591	1.474517	-10.129305	4.640423	-0.505519	0.911835	-0.126914	-0.827497	0.737387	-0.875986	0.116377	-0.286378	0.491406	-0.814226
25592	3.425732	-9.618210	4.236735	0.198084	1.045030	-0.233921	-0.807076	0.734190	-0.896326	0.103405	-0.271164	0.489212	-0.822466
25593	3.400089	-9.298443	2.741317	-0.164176	0.423921	-0.051578	-0.795117	0.741518	-0.901031	0.097883	-0.265130	0.492518	-0.823134
25594	1.952709	-8.373207	2.959492	-0.295466	0.133021	0.230213	-0.785929	0.750470	-0.901120	0.098797	-0.261275	0.498897	-0.820412
25595	1.735073	-8.168261	4.392945	0.037031	0.241161	0.466233	-0.774496	0.757478	-0.903429	0.104639	-0.252626	0.501218	-0.820982
25596	2.399093	-8.481505	3.980049	0.340721	0.305279	0.531127	-0.758284	0.752850	-0.923766	0.112108	-0.241639	0.498908	-0.824702
25597	2.412883	-8.932804	3.194444	0.188158	0.030476	0.300832	-0.746169	0.752482	-0.931919	0.118091	-0.237738	0.497362	-0.825934
25598	2.018842	-8.896207	3.716389	0.066280	-0.464768	0.294701	-0.741848	0.760264	-0.930655	0.128031	-0.242426	0.496529	-0.823588
25599	1.464670	-8.539732	3.891648	-0.161076	-0.593862	0.258786	-0.748447	0.765094	-0.922824	0.137843	-0.250020	0.498925	-0.818268
25600	1.597448	-8.423263	3.704706	-0.075834	0.016207	0.139156	-0.749779	0.769595	-0.917998	0.139752	-0.248703	0.500882	-0.817150
25601	2.047166	-8.526694	4.277663	0.122351	0.131137	-0.052324	-0.750293	0.766115	-0.923171	0.138655	-0.246698	0.499027	-0.819077
25602	1.875872	-8.408418	4.492942	-0.037387	0.031855	-0.155102	-0.751339	0.763989	-0.926293	0.135814	-0.247975	0.498929	-0.819227
25603	2.155217	-8.631554	4.069971	-0.087532	0.220202	-0.130226	-0.745556	0.766895	-0.925601	0.131525	-0.245833	0.500329	-0.819718
25604	2.277856	-8.405986	4.430646	-0.076111	0.220932	-0.154985	-0.744240	0.767164	-0.926541	0.126616	-0.244117	0.501354	-0.820378
25605	2.084692	-8.142458	4.776532	-0.062346	-0.121226	-0.192471	-0.747794	0.767292	-0.928630	0.124853	-0.248098	0.501100	-0.819608
25606	2.218264	-8.086670	4.457697	0.004328	0.081235	-0.159163	-0.755680	0.763297	-0.928133	0.121675	-0.248510	0.500406	-0.820385
25607	2.706211	-8.267150	4.372944	-0.147345	0.076000	-0.142089	-0.755812	0.763303	-0.928264	0.118335	-0.248936	0.502234	-0.819627
25608	3.120250	-8.235354	4.476867	-0.206798	-0.301527	-0.139481	-0.760033	0.766123	-0.925993	0.118268	-0.255922	0.504169	-0.816290
25609	2.892176	-8.079283	4.598659	-0.199992	-0.377861	-0.070949	-0.768075	0.769056	-0.918739	0.120364	-0.263167	0.506033	-0.812519
25610	2.527984	-8.411223	3.805370	-0.042231	-0.207378	-0.081628	-0.777293	0.769691	-0.913012	0.121143	-0.267621	0.505756	-0.811119
25611	3.507480	-8.990593	3.396941	0.436533	0.292298	-0.059429	-0.777539	0.764536	-0.917974	0.120017	-0.262310	0.498908	-0.817239
25612	4.308981	-9.354799	2.461558	0.558893	-0.101261	0.077982	-0.775400	0.754823	-0.932443	0.125458	-0.261995	0.489875	-0.821974
25613	3.819669	-9.582111	2.607109	0.458894	-0.558108	0.035959	-0.779321	0.746189	-0.939474	0.134328	-0.269619	0.480992	-0.823352
25614	3.251536	-9.626222	4.269960	0.346086	-0.912310	0.082935	-0.794305	0.738155	-0.937290	0.146496	-0.283007	0.473174	-0.821311
25615	3.358200	-9.473858	3.713704	0.039221	-0.708686	0.085027	-0.810894	0.738241	-0.930562	0.155220	-0.293686	0.470821	-0.817302
25616	2.365761	-9.098860	1.803118	-0.408648	-0.637938	0.158586	-0.825390	0.742184	-0.918535	0.161552	-0.303979	0.476384	-0.809046
25617	1.006032	-9.235206	1.586730	-0.512041	-0.375986	0.169088	-0.832280	0.755109	-0.900175	0.165212	-0.310045	0.484513	-0.801139
25618	0.913366	-8.792589	2.661204	-0.270645	0.075864	0.101986	-0.832712	0.766881	-0.892595	0.164642	-0.308880	0.489695	-0.798552
25619	1.864412	-8.301981	3.071772	0.006289	0.422219	0.000510	-0.827060	0.770163	-0.896157	0.161074	-0.302001	0.491099	-0.801044
25620	2.955508	-8.505521	2.779459	0.191443	0.497038	-0.011032	-0.819284	0.768584	-0.907766	0.157404	-0.293680	0.489501	-0.805832
25621	3.022357	-8.645133	2.349338	0.154073	0.447501	-0.034451	-0.808476	0.765145	-0.920001	0.153877	-0.286236	0.488361	-0.809873
25622	2.481804	-8.951029	2.652759	0.390061	0.322362	0.071702	-0.800551	0.757600	-0.931801	0.154358	-0.279272	0.483379	-0.815185
25623	2.285686	-8.197106	4.393209	-0.080968	0.202671	0.293986	-0.794495	0.758142	-0.937321	0.157251	-0.273282	0.487115	-0.814437
25624	3.727263	-7.957197	5.860458	-0.256212	0.680379	0.193578	-0.778205	0.769300	-0.937821	0.152591	-0.261258	0.494389	-0.814886
25625	4.357524	-8.256641	4.052883	0.800300	0.419859	0.087284	-0.768703	0.762916	-0.953469	0.154479	-0.251025	0.483055	-0.824488
25626	0.685804	-7.837803	4.153680	-0.029931	-0.153573	0.546824	-0.758951	0.760749	-0.965652	0.165045	-0.248519	0.485742	-0.821616
25627	-0.575869	-9.923824	4.255858	0.649141	-0.138989	0.400882	-0.756330	0.764548	-0.964495	0.176719	-0.244574	0.476626	-0.825700
25628	1.723971	-10.573874	4.095458	1.199336	0.268725	0.358770	-0.745595	0.743218	-0.989300	0.186144	-0.232591	0.459310	-0.836831
25629	2.451070	-9.932083	3.602683	-0.804867	-0.137071	0.049127	-0.744806	0.743661	-0.991295	0.184978	-0.237258	0.472569	-0.828354
25630	2.121907	-8.374843	4.351015	-1.320315	-0.203326	0.395404	-0.744912	0.776386	-0.965584	0.187334	-0.241849	0.495316	-0.813066
25631	0.986165	-7.186686	4.398665	-0.705669	-0.850606	0.315590	-0.750251	0.798558	-0.940414	0.197978	-0.254967	0.505079	-0.800432
25632	0.189640	-7.555575	3.813816	0.680750	-1.187562	0.174765	-0.771850	0.800267	-0.926776	0.216417	-0.269584	0.490114	-0.800173
25633	-0.004600	-8.568701	4.961138	1.226216	-0.656388	0.095060	-0.786022	0.785362	-0.928420	0.231491	-0.273462	0.468023	-0.807827
25634	-0.132505	-9.158381	5.236037	0.186394	-0.610604	0.116892	-0.799147	0.772724	-0.933205	0.240352	-0.281530	0.462704	-0.805529
25635	-0.414955	-8.823761	4.613518	-0.745528	-0.514519	0.118184	-0.811822	0.783446	-0.915915	0.243459	-0.291866	0.472876	-0.794940
25636	-0.636563	-7.750062	4.906691	-0.800766	-0.434046	-0.026466	-0.828021	0.784334	-0.902098	0.242686	-0.303042	0.483181	-0.784733
25637	-0.427093	-7.226773	5.486804	-0.341217	-0.470380	-0.124356	-0.842665	0.792791	-0.880858	0.243986	-0.312718	0.485468	-0.779101
25638	0.919480	-7.309053	6.294105	0.207495	-0.230336	-0.075439	-0.851519	0.801989	-0.861393	0.246614	-0.316198	0.480550	-0.779918
25639	3.787027	-8.368718	6.072381	0.536609	-0.128607	-0.115005	-0.859785	0.793095	-0.864781	0.250217	-0.316044	0.470636	-0.784863
25640	6.556618	-10.216823	3.612864	1.029845	0.300643	0.100995	-0.861707	0.777796	-0.885916	0.255692	-0.305331	0.456427	-0.795656
25641	7.612249	-11.525455	2.757386	0.694875	0.272802	0.106681	-0.852398	0.749772	-0.920119	0.259695	-0.296087	0.447168	-0.803077
25642	6.258757	-10.734304	4.235805	0.856831	-1.271186	0.035654	-0.866043	0.735216	-0.925492	0.276829	-0.311770	0.426726	-0.802539
25643	5.606545	-9.583472	4.471861	0.350897	-2.119895	0.025191	-0.897112	0.733021	-0.901467	0.297668	-0.343175	0.408869	-0.791487
25644	4.409534	-8.049618	1.881978	-0.407684	-1.752134	-0.009937	-0.936886	0.734621	-0.858550	0.309066	-0.373352	0.404475	-0.775556
25645	2.588804	-7.189460	1.627082	-0.602735	-1.495448	-0.142031	-0.966671	0.741098	-0.814260	0.314660	-0.401182	0.403100	-0.759969
25646	1.804109	-7.371121	2.133873	0.146865	-1.719255	-0.077291	-1.009060	0.735992	-0.766724	0.328542	-0.426917	0.389121	-0.747253
25647	2.269279	-8.343283	2.112156	0.861186	-0.909663	0.075940	-1.029832	0.724468	-0.745513	0.344379	-0.434084	0.370673	-0.745369
25648	4.057394	-8.917545	3.052242	0.899799	-0.033609	0.263396	-1.025340	0.719851	-0.754513	0.356514	-0.426524	0.359174	-0.749646
25649	5.176482	-8.683664	2.877828	-0.068103	-0.527035	0.293199	-1.025208	0.720029	-0.756376	0.364417	-0.432801	0.358776	-0.742404
25650	4.316127	-7.946917	2.109391	-0.374299	-0.817303	0.454113	-1.029472	0.734397	-0.730799	0.373881	-0.444461	0.362169	-0.729041
25651	3.420134	-7.404855	2.636190	0.073558	-0.966103	0.438814	-1.034361	0.738896	-0.716197	0.388138	-0.454795	0.357562	-0.717398
25652	3.537117	-7.776424	3.571609	0.615087	-0.756531	0.348108	-1.039648	0.744496	-0.700755	0.404229	-0.458428	0.345884	-0.711904
25653	3.887675	-8.357462	3.488069	0.896837	-0.317832	0.322573	-1.040451	0.748080	-0.692763	0.419442	-0.453451	0.333276	-0.712304
25654	3.734634	-8.777772	3.012403	0.388998	-0.104860	0.236650	-1.038599	0.745886	-0.701923	0.427190	-0.450227	0.328907	-0.711776
25655	3.759012	-8.524886	3.121956	-0.258663	-0.084264	0.261255	-1.036253	0.753517	-0.698107	0.429383	-0.452017	0.334065	-0.706903
25656	3.785716	-8.121454	3.384481	-0.432206	0.059652	0.279284	-1.031266	0.759322	-0.702115	0.429142	-0.453120	0.343131	-0.701983
25657	3.673206	-7.982658	3.928734	-0.022331	0.152659	0.110543	-1.026027	0.767904	-0.700302	0.429695	-0.450522	0.345582	-0.702115
25658	3.796001	-8.718255	4.404970	0.463017	0.240835	-0.052702	-1.026036	0.771082	-0.699668	0.431599	-0.443633	0.340580	-0.707754
25659	2.828879	-8.949484	3.611677	0.118070	0.345522	-0.021046	-1.024442	0.767958	-0.716589	0.430245	-0.437960	0.341518	-0.711650
25660	1.471495	-8.095551	2.721207	-0.508910	0.437964	0.121085	-1.020247	0.774297	-0.718837	0.424625	-0.435365	0.353489	-0.710772
25661	1.758118	-8.439752	3.837321	-0.035993	0.598670	-0.173530	-1.014191	0.775881	-0.733660	0.417888	-0.428419	0.357438	-0.716983
25662	3.355800	-9.357232	5.224225	1.022336	0.733470	-0.152014	-1.009932	0.763422	-0.763844	0.419267	-0.410455	0.347409	-0.731470
25663	3.468276	-10.127125	4.518662	0.594366	0.355002	-0.095636	-1.002935	0.758848	-0.783408	0.420548	-0.400959	0.340755	-0.739092
25664	2.800466	-9.250992	3.451824	-0.421852	0.285490	0.136034	-0.999774	0.759187	-0.789301	0.417361	-0.399480	0.350381	-0.737197
25665	2.577568	-8.026854	3.519989	-0.706161	0.261315	0.261408	-0.992457	0.776898	-0.782155	0.413994	-0.399728	0.364944	-0.731876
25666	2.770500	-7.518506	3.372852	-0.229237	0.058931	0.159879	-0.987727	0.780373	-0.787167	0.414204	-0.399713	0.369991	-0.729227
25667	2.363228	-7.613181	4.246775	0.414071	-0.248330	0.076900	-0.988119	0.779411	-0.787193	0.420758	-0.399399	0.362405	-0.729456
25668	2.072203	-8.734930	4.751736	0.616517	-0.386590	0.055530	-0.991946	0.781843	-0.780404	0.429427	-0.399550	0.350468	-0.730154
25669	1.936355	-9.744724	4.461555	0.165468	0.108553	0.083885	-0.993251	0.778676	-0.786358	0.431536	-0.395998	0.349593	-0.731263
25670	2.196882	-9.218157	4.350049	-0.811105	0.421478	0.040313	-0.987222	0.787385	-0.784817	0.422840	-0.396622	0.365266	-0.728339
25671	2.947444	-7.952076	4.488682	-1.267168	0.293229	0.039609	-0.984225	0.796838	-0.776283	0.411423	-0.402687	0.386332	-0.720640
25672	3.229671	-7.029459	4.543332	-0.807086	-0.048828	-0.063791	-0.984674	0.812597	-0.754706	0.404492	-0.410593	0.396921	-0.714320
25673	2.913476	-7.209954	4.559060	0.273557	-0.258692	-0.125322	-0.986557	0.824140	-0.735514	0.407326	-0.413081	0.389734	-0.715232
25674	3.036368	-8.280565	4.484261	0.659134	-0.045176	0.001043	-0.988765	0.814965	-0.744849	0.413303	-0.408455	0.379818	-0.719780
25675	3.018341	-8.637726	4.192772	-0.011519	-0.065091	0.073101	-0.989153	0.813593	-0.751289	0.415080	-0.408953	0.379850	-0.718457
25676	2.620963	-8.084201	4.621663	-0.787831	-0.251956	-0.042753	-0.996794	0.814367	-0.741041	0.410062	-0.419514	0.388589	-0.710532
25677	2.934456	-8.000836	4.671569	-0.558239	-0.015454	-0.106899	-1.000515	0.823369	-0.718041	0.404293	-0.425107	0.395232	-0.706841
25678	3.492588	-8.260280	3.294703	0.256590	0.306798	-0.059925	-0.995278	0.832572	-0.713008	0.403395	-0.419294	0.393472	-0.711790
25679	3.656309	-8.866660	2.201984	0.622884	0.002623	-0.075737	-0.992358	0.826338	-0.728710	0.407783	-0.414844	0.383708	-0.717206
25680	3.481315	-9.881871	3.292148	0.663294	-0.385572	-0.040024	-0.996804	0.817033	-0.736156	0.415817	-0.415364	0.370581	-0.719193
25681	3.665004	-10.939144	4.138514	0.669712	-0.531610	-0.171799	-1.006489	0.799513	-0.749403	0.423048	-0.418743	0.354805	-0.720970
25682	3.855882	-10.644480	3.526006	0.286152	-0.602088	-0.041765	-1.015152	0.790447	-0.744790	0.429241	-0.425398	0.345120	-0.718109
25683	3.002309	-9.266816	2.815519	-0.639195	-0.643422	0.160323	-1.021371	0.798489	-0.719791	0.430707	-0.439093	0.349893	-0.706586
25684	1.980916	-8.212584	2.164900	-1.092108	-0.531613	0.155394	-1.023935	0.815167	-0.681490	0.427012	-0.454889	0.361961	-0.692619
25685	1.830537	-7.676440	2.435431	-0.383521	-0.443358	-0.078748	-1.029370	0.824611	-0.651788	0.425869	-0.464977	0.362632	-0.686243
25686	2.520108	-7.719736	2.610951	0.485240	-0.323431	-0.170891	-1.035146	0.818199	-0.644723	0.430499	-0.466601	0.351544	-0.688019
25687	3.135638	-8.507162	2.262721	0.457252	0.011693	-0.140638	-1.037485	0.808865	-0.652995	0.432984	-0.463613	0.343933	-0.692313
25688	3.696188	-8.875614	2.496905	0.109641	0.113180	-0.047480	-1.038653	0.804073	-0.660868	0.432681	-0.461528	0.342908	-0.694401
25689	3.674802	-8.531336	2.503279	-0.256307	-0.206231	0.051872	-1.039314	0.804842	-0.657369	0.432667	-0.466432	0.345073	-0.690047
25690	3.442985	-8.020926	2.911101	-0.225115	-0.096375	0.114579	-1.037231	0.811039	-0.645060	0.432894	-0.469000	0.348389	-0.686489
25691	3.158250	-7.812479	3.069268	0.105291	0.107422	0.111664	-1.031847	0.816136	-0.648828	0.434886	-0.466020	0.348825	-0.687038
25692	3.125099	-8.133501	2.820365	0.323927	0.324128	0.051877	-1.026579	0.816574	-0.661277	0.436443	-0.458463	0.347628	-0.691726
25693	3.399001	-8.478035	2.975776	0.225873	0.432196	0.035414	-1.022618	0.814158	-0.675003	0.436195	-0.450446	0.348488	-0.696698
25694	4.104536	-8.052550	3.494829	-0.139061	0.493527	0.093711	-1.012885	0.818689	-0.688840	0.432863	-0.444190	0.355533	-0.699229
25695	5.062144	-8.146793	3.823365	-0.446430	0.454258	0.069295	-1.005007	0.825795	-0.691906	0.426771	-0.441423	0.366116	-0.699265
25696	4.582192	-8.529230	4.418039	0.415074	0.150820	-0.094277	-0.997896	0.826129	-0.701579	0.428072	-0.436523	0.360731	-0.704327
25697	1.404889	-8.868440	4.368841	0.283307	-0.426265	-0.110046	-1.002084	0.818744	-0.708301	0.432235	-0.441082	0.351903	-0.703409
25698	-0.317087	-9.943349	4.745306	0.010540	0.321073	0.060501	-1.000639	0.819625	-0.705755	0.431027	-0.436145	0.355007	-0.705665
25699	0.815412	-9.825849	3.479492	0.388367	1.332889	-0.024008	-0.985874	0.815998	-0.738181	0.424754	-0.414082	0.360605	-0.719781
25700	2.756362	-9.989775	2.466846	-0.282086	1.161735	-0.087718	-0.967169	0.815615	-0.770815	0.412771	-0.400380	0.373649	-0.727807
25701	2.148502	-9.214257	3.633715	-0.614884	0.591906	-0.097639	-0.958098	0.820593	-0.779163	0.402252	-0.397625	0.386650	-0.728415
25702	1.954937	-8.848655	5.264052	-0.221273	0.621616	0.059372	-0.947979	0.826826	-0.782682	0.396641	-0.389962	0.395259	-0.731011
25703	2.709233	-8.970953	4.720112	0.388118	0.598528	0.052147	-0.935210	0.828814	-0.797569	0.395993	-0.377750	0.394675	-0.738056
25704	2.587990	-8.677247	2.711715	0.046595	0.392394	0.071037	-0.926236	0.822885	-0.814397	0.394421	-0.371129	0.397554	-0.740706
25705	1.901795	-8.281919	2.759883	-0.569002	0.266660	-0.018204	-0.920859	0.829691	-0.813977	0.388096	-0.371892	0.407932	-0.738017
25706	1.450005	-7.896680	4.844256	-0.309198	0.053689	-0.016950	-0.918767	0.834299	-0.811187	0.385241	-0.373738	0.412717	-0.735917
25707	1.909064	-7.980523	5.429387	0.183630	0.038016	-0.075734	-0.919683	0.832691	-0.812828	0.385534	-0.372429	0.409699	-0.738110
25708	2.388618	-8.428288	4.068378	0.370608	0.253410	-0.093274	-0.916640	0.828378	-0.821535	0.385004	-0.366710	0.405389	-0.743610
25709	2.397181	-8.578678	3.528244	-0.114779	0.306369	-0.172238	-0.914383	0.823293	-0.832125	0.379446	-0.364485	0.408133	-0.746056
25710	2.472732	-8.475279	4.319214	-0.614805	0.179630	-0.142830	-0.913344	0.827321	-0.827208	0.371493	-0.367725	0.417523	-0.743267
25711	2.583963	-8.062952	5.315935	-0.484820	-0.005476	-0.125991	-0.917168	0.829107	-0.822573	0.366425	-0.372492	0.423637	-0.739942
25712	2.400722	-7.690103	4.891122	-0.142263	-0.117187	-0.166264	-0.919806	0.829969	-0.815047	0.364074	-0.376800	0.423567	-0.738961
25713	2.414050	-7.888987	4.019361	0.067734	0.075052	-0.174958	-0.923493	0.829506	-0.809284	0.361704	-0.376707	0.421629	-0.741276
25714	3.011401	-8.067468	4.063104	-0.031766	0.119830	-0.148586	-0.923218	0.825967	-0.812601	0.358445	-0.376548	0.421766	-0.742861
25715	3.378836	-8.225825	4.321066	-0.191499	-0.100590	-0.205391	-0.927035	0.825736	-0.810830	0.355112	-0.381193	0.422112	-0.741895
25716	3.966508	-9.467668	3.790085	0.140722	0.051814	-0.214048	-0.931220	0.817055	-0.815459	0.352758	-0.381361	0.418682	-0.744870
25717	3.726420	-10.748961	1.770667	0.819112	0.264111	-0.228974	-0.930515	0.803021	-0.833783	0.353600	-0.373633	0.406331	-0.755156
25718	2.843721	-10.439707	1.967491	0.482051	-0.167467	-0.152165	-0.933776	0.794153	-0.843362	0.356389	-0.374089	0.396652	-0.758757
25719	2.947343	-10.291947	4.253614	0.404517	-0.773226	-0.057350	-0.946127	0.785888	-0.839749	0.364886	-0.383495	0.384388	-0.756330
25720	3.676557	-9.856419	3.894834	-0.226920	-0.931887	0.103924	-0.960205	0.781405	-0.823725	0.371879	-0.398462	0.381728	-0.746470
25721	1.910503	-8.883824	1.715323	-1.233530	-0.520828	0.029534	-0.971171	0.791884	-0.797395	0.366596	-0.415220	0.396311	-0.732214
25722	0.275450	-7.367373	1.485242	-0.798750	-0.042857	-0.025859	-0.975178	0.808241	-0.768023	0.359915	-0.421907	0.407445	-0.725564
25723	1.313000	-7.467368	2.538316	0.249306	0.195218	0.128995	-0.975343	0.818262	-0.756901	0.362619	-0.416339	0.406364	-0.728037
25724	3.782758	-8.315754	2.755273	0.746882	0.382321	-0.105694	-0.970044	0.809319	-0.777917	0.364288	-0.406269	0.397280	-0.737840
25725	4.807487	-8.896676	2.848859	0.596361	0.036535	-0.158090	-0.970259	0.795038	-0.796638	0.366752	-0.402804	0.387438	-0.743729
25726	3.532730	-8.616384	3.014618	0.099331	-0.295192	-0.004140	-0.969426	0.782659	-0.814645	0.369829	-0.406569	0.383749	-0.742068
25727	2.241761	-7.746556	3.305400	-0.331648	-0.050044	-0.000146	-0.972332	0.784735	-0.805343	0.367771	-0.409959	0.388306	-0.738849
25728	2.647710	-7.103189	3.943585	-0.262774	0.493576	-0.061121	-0.973155	0.795115	-0.797136	0.360938	-0.405134	0.395279	-0.741178
25729	4.266138	-7.816387	5.517316	0.506154	0.638974	-0.458631	-0.966809	0.787845	-0.813443	0.353386	-0.395751	0.388531	-0.753355
25730	4.167318	-9.284295	4.851451	1.252262	0.074276	-0.452733	-0.970929	0.759568	-0.841366	0.355908	-0.389287	0.366427	-0.766496
25731	0.965453	-9.696830	4.234046	0.180210	-0.042494	0.046050	-0.974305	0.746053	-0.860160	0.358612	-0.388465	0.363682	-0.766960
25732	-0.129718	-9.357568	3.326622	-0.213846	0.447977	0.028751	-0.967994	0.749047	-0.863872	0.354232	-0.383028	0.370336	-0.768544
25733	0.980253	-8.599526	3.576386	-0.736805	0.855787	-0.170363	-0.961300	0.756324	-0.867185	0.339921	-0.376322	0.386449	-0.770385
25734	2.876913	-9.365814	6.215641	0.111836	1.037406	-0.313745	-0.946821	0.758117	-0.881298	0.328014	-0.362071	0.389256	-0.780891
25735	3.704013	-8.617744	6.601210	0.507083	0.718599	0.060083	-0.931249	0.748611	-0.912318	0.327364	-0.347024	0.386487	-0.789326
25736	3.381508	-8.492862	3.480780	-0.190736	0.091886	0.207855	-0.916652	0.754885	-0.922156	0.328778	-0.345365	0.391464	-0.787009
25737	2.589011	-7.856894	2.079789	-0.391982	0.286670	0.097257	-0.911026	0.766201	-0.918927	0.325703	-0.342735	0.400276	-0.785003
25738	2.481268	-7.547828	5.207812	-0.397646	-0.223135	0.076232	-0.909719	0.769027	-0.916319	0.326110	-0.348347	0.405505	-0.779661
25739	2.291717	-7.643421	5.963268	0.240307	-0.792221	0.080807	-0.920921	0.772034	-0.903025	0.335798	-0.358463	0.397125	-0.775265
25740	1.746711	-7.942263	4.901840	0.628229	-0.363430	0.057518	-0.932735	0.760507	-0.902989	0.344241	-0.359544	0.385233	-0.777060
25741	1.719280	-8.595742	4.364396	0.135465	0.143046	-0.170601	-0.934833	0.758148	-0.907040	0.341858	-0.357685	0.382926	-0.780104
25742	2.149413	-8.653387	5.162647	-0.339436	0.030691	-0.102194	-0.936547	0.759175	-0.907789	0.337788	-0.360466	0.387608	-0.778282
25743	2.782978	-8.081188	5.302924	-0.553546	-0.313322	-0.032738	-0.940770	0.762056	-0.902047	0.336110	-0.369266	0.393866	-0.771714
25744	3.684767	-7.894945	5.074066	-0.251945	-0.436374	-0.092897	-0.949741	0.766888	-0.885788	0.336436	-0.378566	0.394034	-0.766965
25745	4.594333	-8.366191	6.222286	-0.112477	-0.793871	-0.326584	-0.964093	0.765999	-0.868847	0.337167	-0.393986	0.387795	-0.762042
25746	2.785333	-10.042769	1.332123	0.607410	-0.609469	-0.069716	-0.984484	0.759000	-0.845630	0.345777	-0.399824	0.373740	-0.762166
25747	3.021255	-9.249650	1.251547	0.226420	0.966236	0.081425	-0.976300	0.754065	-0.868819	0.341920	-0.382877	0.377608	-0.770654
25748	3.472120	-7.830860	4.896175	-0.529313	-0.281005	0.144208	-0.971429	0.754510	-0.874996	0.342352	-0.389856	0.384856	-0.763343
25749	6.228945	-8.159486	4.923069	-0.352617	-1.238551	0.030185	-0.986213	0.764685	-0.843696	0.349806	-0.410888	0.381805	-0.750354
25750	4.512082	-8.856132	0.870723	0.595106	-0.747327	-0.175376	-1.009102	0.756968	-0.823007	0.357869	-0.419339	0.366077	-0.749715
25751	2.496413	-9.572224	1.820324	0.289395	-0.574171	0.048011	-1.009355	0.753398	-0.824451	0.365496	-0.425633	0.358039	-0.746363
25752	0.740457	-9.594114	4.226368	-0.641034	-0.555033	0.176389	-1.021896	0.762887	-0.801867	0.366746	-0.437413	0.364942	-0.735517
25753	1.859013	-8.200085	3.540165	-0.661047	0.472107	0.092435	-1.024941	0.767113	-0.789296	0.359229	-0.434627	0.379025	-0.733754
25754	3.741974	-7.335958	2.168998	-0.703825	1.040505	-0.431390	-1.016267	0.773064	-0.797342	0.338946	-0.427672	0.392888	-0.740170
25755	4.737439	-7.742704	1.769384	0.066054	0.538508	-0.432380	-1.013356	0.769248	-0.809499	0.329198	-0.422734	0.391946	-0.747866
25756	4.361760	-8.004313	2.385600	0.434972	0.016019	-0.319558	-1.008865	0.765210	-0.819547	0.328147	-0.422262	0.382760	-0.753332
25757	3.499631	-8.199438	3.607345	0.227692	0.165685	-0.115743	-1.012522	0.756291	-0.826457	0.327380	-0.419304	0.379540	-0.756939
25758	4.119057	-8.047429	3.521711	0.225662	0.522439	0.056136	-1.012349	0.744295	-0.842309	0.326286	-0.409601	0.379951	-0.762497
25759	4.497745	-8.174119	2.939805	-0.085471	0.592303	-0.142491	-1.002206	0.743539	-0.855920	0.319183	-0.402375	0.384004	-0.767305
25760	3.524470	-8.097036	3.679539	-0.260308	0.436662	-0.094333	-0.995754	0.743861	-0.864385	0.312411	-0.398172	0.389971	-0.769273
25761	3.070062	-7.665952	3.691227	-0.173734	0.509622	0.147840	-0.981056	0.760074	-0.872042	0.309607	-0.390430	0.397055	-0.770750
25762	2.429116	-8.844929	5.052333	0.414092	0.526565	-0.193074	-0.971833	0.759094	-0.887115	0.305827	-0.381393	0.392335	-0.779155
25763	2.545818	-8.881659	4.945478	0.640170	0.915239	-0.300409	-0.967942	0.737112	-0.913063	0.299108	-0.365599	0.385647	-0.792558
25764	2.467456	-9.067704	3.510021	-0.387092	1.271854	-0.117401	-0.946203	0.734205	-0.941411	0.284673	-0.348693	0.398340	-0.799187
25765	2.225588	-9.373096	3.254596	-0.716880	0.997430	-0.351748	-0.927412	0.747269	-0.955082	0.266388	-0.339646	0.413077	-0.801901
25766	3.632315	-8.820692	4.867641	-0.120597	0.576837	-0.248618	-0.918585	0.746097	-0.967357	0.256991	-0.333229	0.416305	-0.805980
25767	3.966178	-8.219986	4.661554	0.058233	0.226175	-0.064738	-0.912786	0.744607	-0.974806	0.254799	-0.329962	0.416235	-0.808054
25768	2.355278	-8.511620	2.193083	0.208826	0.189420	0.027868	-0.912264	0.746138	-0.975563	0.255246	-0.325767	0.413944	-0.810787
25769	1.357451	-8.852429	3.260134	0.370632	0.244493	-0.024109	-0.905527	0.739741	-0.987846	0.255616	-0.320225	0.409267	-0.815240
25770	1.292020	-8.613076	5.535566	-0.361954	-0.338664	-0.132741	-0.909078	0.738358	-0.984515	0.254107	-0.328847	0.412497	-0.810639
25771	1.721250	-8.590781	5.019070	-0.362739	-0.015711	-0.248342	-0.920941	0.742240	-0.972387	0.248252	-0.333028	0.416921	-0.808480
25772	2.210348	-8.654779	4.500249	0.051285	0.855163	-0.230955	-0.911720	0.741110	-0.980797	0.237920	-0.321005	0.418669	-0.815516
25773	2.079491	-8.567287	5.049139	-0.225440	0.497426	-0.312783	-0.902766	0.741240	-0.989431	0.227651	-0.316567	0.422964	-0.817962
25774	2.022858	-8.240696	4.525068	-0.279440	0.564217	-0.300136	-0.900139	0.743288	-0.990596	0.216413	-0.311308	0.428099	-0.820356
25775	2.770206	-7.887380	4.018243	-0.438843	1.248855	-0.209782	-0.882513	0.749309	-1.004611	0.199946	-0.294410	0.439550	-0.824706
25776	3.226013	-8.325678	4.403775	-0.381455	1.132390	-0.189221	-0.850665	0.754541	-1.022547	0.184809	-0.279029	0.449068	-0.828448
25777	3.172680	-8.559654	4.452040	-0.015840	0.842015	-0.079402	-0.831976	0.757205	-1.036413	0.176267	-0.265842	0.452228	-0.832916
25778	3.169317	-8.751463	4.477451	-0.295504	0.456800	0.013629	-0.818704	0.765712	-1.039363	0.171023	-0.259326	0.458750	-0.832496
25779	2.581448	-8.075228	4.442279	-0.408086	-0.067176	0.093129	-0.815577	0.775903	-1.032941	0.171506	-0.261021	0.466046	-0.827802
25780	1.865584	-7.680458	4.299404	0.047579	-0.559671	0.064144	-0.825078	0.782393	-1.021957	0.178264	-0.269692	0.463586	-0.824970
25781	1.075077	-7.956984	3.901774	0.481093	-0.467303	-0.109643	-0.837938	0.768496	-1.020383	0.183833	-0.276673	0.453608	-0.826981
25782	0.542674	-8.384063	4.485548	0.313791	0.055123	-0.224286	-0.848166	0.755377	-1.025217	0.181606	-0.276827	0.447306	-0.830845
25783	1.036703	-8.734246	5.254271	-0.049671	0.094662	-0.291592	-0.850916	0.750728	-1.025466	0.176156	-0.277948	0.447138	-0.831734
25784	1.805830	-8.632891	5.447988	0.060369	-0.362244	-0.112227	-0.860254	0.747543	-1.022526	0.178112	-0.284953	0.444161	-0.830542
25785	2.067198	-8.448585	4.975662	0.116249	-0.437524	0.074837	-0.871697	0.743538	-1.017987	0.184445	-0.290984	0.441341	-0.828569
25786	2.009597	-8.364601	5.680862	0.027800	-0.455928	0.214119	-0.877885	0.743622	-1.015513	0.192420	-0.296727	0.440361	-0.825233
25787	2.606644	-8.322318	4.721699	0.315267	-0.433612	0.273403	-0.884334	0.742839	-1.011196	0.203171	-0.300048	0.435297	-0.824142
25788	3.019282	-8.572097	4.904720	0.014144	-0.376455	0.269203	-0.890524	0.743478	-1.008705	0.211210	-0.304033	0.435065	-0.820776
25789	3.792576	-9.878446	5.198235	0.408086	-0.135315	0.254177	-0.892501	0.744014	-1.005864	0.219580	-0.302114	0.429497	-0.822219
25790	4.885403	-9.445943	5.635253	0.311619	0.133944	0.338432	-0.883125	0.735818	-1.021035	0.226113	-0.295816	0.426917	-0.824080
25791	3.835621	-8.615825	2.253729	-0.676313	-0.736351	0.455582	-0.878690	0.748614	-1.014546	0.236350	-0.306940	0.437478	-0.811504
25792	1.944050	-8.427095	-0.121078	-1.260647	-0.829898	0.220219	-0.892875	0.778379	-0.978764	0.239569	-0.324470	0.455086	-0.793866
25793	1.910520	-8.592441	2.793782	-0.950472	0.074924	-0.089575	-0.901116	0.801593	-0.947660	0.231788	-0.328508	0.470147	-0.785697
25794	3.558752	-8.453115	4.612304	-0.205516	0.076944	-0.054042	-0.900486	0.810285	-0.939923	0.229117	-0.328929	0.473308	-0.784405
25795	4.024749	-7.969230	1.775701	-0.229249	0.313814	0.209032	-0.896419	0.815245	-0.942480	0.228398	-0.323036	0.479924	-0.783042
25796	4.051713	-7.544090	0.723954	-0.407222	-0.124772	0.193292	-0.886846	0.827113	-0.936879	0.230229	-0.325144	0.486898	-0.777307
25797	2.584387	-7.109456	1.501189	-0.188689	-1.080772	0.165160	-0.898726	0.836146	-0.919385	0.242481	-0.341166	0.486041	-0.767185
25798	1.326376	-7.807043	1.559311	0.237204	-0.659505	0.098768	-0.914791	0.836031	-0.904268	0.252255	-0.349300	0.479762	-0.764320
25799	0.762950	-8.632756	2.077750	0.719389	-0.004327	0.086937	-0.917392	0.825973	-0.910959	0.259111	-0.344861	0.469605	-0.770327
25800	0.613855	-9.334445	2.607965	0.870291	0.013646	0.202504	-0.912076	0.811365	-0.933088	0.268322	-0.338355	0.457516	-0.777302
25801	0.814024	-10.146367	2.550434	0.865090	0.155288	0.153877	-0.914656	0.795765	-0.952491	0.275637	-0.329764	0.446277	-0.784932
25802	1.769150	-10.798885	3.169515	0.400472	0.561202	0.266213	-0.902240	0.784679	-0.977924	0.277672	-0.316514	0.444708	-0.790539
25803	4.186193	-12.876062	6.551852	0.241898	0.612691	-0.063358	-0.875635	0.783001	-1.004155	0.273244	-0.305955	0.444263	-0.796467
25804	7.038502	-11.654455	5.941806	-0.103536	0.070460	0.575037	-0.865088	0.779170	-1.017200	0.281371	-0.300446	0.449700	-0.792674
25805	5.994011	-8.372714	2.842803	-1.356903	-0.131384	0.430298	-0.858218	0.812655	-0.995279	0.281479	-0.306292	0.473131	-0.776596
25806	5.120011	-4.626278	3.721568	-1.572481	-0.371395	0.498829	-0.847831	0.856736	-0.954524	0.283173	-0.316158	0.498160	-0.756104
25807	5.255895	-6.594482	5.925962	0.187337	-1.971615	0.303146	-0.865820	0.880986	-0.910339	0.308600	-0.341831	0.485675	-0.742992
25808	3.827198	-10.203097	4.903302	4.110733	-2.859420	0.649742	-0.897953	0.841666	-0.918819	0.372502	-0.351007	0.409199	-0.755376
25809	1.649818	-9.227905	5.996440	2.222898	-2.293358	1.342743	-0.931220	0.786489	-0.936725	0.426377	-0.357441	0.366961	-0.745506
25810	0.998026	-7.205910	4.197002	-1.017442	-1.575742	1.486685	-0.940650	0.810570	-0.899844	0.452444	-0.378383	0.378805	-0.713181
25811	1.843323	-5.782901	3.100260	-1.710603	-1.554104	1.023826	-0.953667	0.842933	-0.838921	0.465518	-0.407916	0.396247	-0.678149
25812	2.340476	-6.108715	4.244356	0.248010	-2.222457	0.319189	-0.969421	0.865934	-0.778530	0.489163	-0.432888	0.374308	-0.658195
25813	1.233238	-7.351976	5.630149	2.156835	-3.375016	0.117376	-0.991555	0.866743	-0.730639	0.533179	-0.453962	0.312676	-0.641773
25814	-0.301554	-8.962428	5.118659	2.002647	-3.048994	0.394343	-1.030316	0.838490	-0.700150	0.574152	-0.468153	0.257184	-0.620514
25815	-0.863923	-9.630375	5.433768	0.806958	-1.988258	0.702532	-1.047810	0.830266	-0.668602	0.600362	-0.479378	0.230558	-0.597164
25816	1.174553	-9.649124	6.295514	-0.240632	-1.326361	1.017746	-1.058578	0.818951	-0.648299	0.616133	-0.493259	0.226978	-0.570576
25817	3.392916	-8.380620	7.032728	-0.461267	-1.135954	1.015947	-1.045510	0.846591	-0.607296	0.628398	-0.506832	0.227998	-0.544293
25818	5.391603	-6.990023	6.501116	-0.260687	-2.082773	0.546777	-1.023011	0.887809	-0.544098	0.640766	-0.529898	0.209832	-0.514390
25819	4.646231	-8.159503	0.946602	0.788105	-2.685872	0.548320	-1.029886	0.891135	-0.487766	0.665225	-0.544107	0.172512	-0.481314
25820	5.714362	-10.848850	1.464174	2.757563	-1.107805	0.545891	-1.021479	0.898033	-0.494445	0.703157	-0.515353	0.136756	-0.470402
25821	6.386724	-10.574038	5.870336	1.358252	-2.089425	0.793993	-1.019319	0.884086	-0.530388	0.729462	-0.513041	0.102177	-0.440720
25822	2.953729	-9.320972	3.969703	-0.982238	-3.711883	0.874269	-1.014396	0.900568	-0.441766	0.732524	-0.556662	0.065225	-0.386369
25823	0.923212	-6.984379	0.322893	-0.824466	-1.577275	0.604185	-0.997638	0.922428	-0.363512	0.729594	-0.579820	0.054794	-0.358468
25824	1.664143	-6.286333	1.495627	-0.167772	-0.715584	0.287965	-0.987004	0.928379	-0.330504	0.730493	-0.587080	0.048712	-0.345461
25825	2.266009	-7.525253	3.174507	0.887696	-0.882865	0.297156	-0.977156	0.935737	-0.322114	0.743625	-0.579808	0.032823	-0.331312
25826	3.265657	-8.038651	3.425663	1.528744	-0.310879	0.184155	-0.972948	0.937331	-0.323179	0.762463	-0.558799	0.020041	-0.325565
25827	4.331640	-8.529119	2.576365	0.944940	-0.404699	0.328288	-0.964799	0.944996	-0.351303	0.775151	-0.546873	0.011008	-0.316149
25828	4.934007	-8.697787	2.735714	0.158867	-0.339760	0.455185	-0.953764	0.956102	-0.381085	0.779855	-0.546482	0.009518	-0.305113
25829	4.701952	-8.063518	3.850195	-0.573967	-0.509661	0.532249	-0.942352	0.967917	-0.362703	0.776740	-0.558506	0.010436	-0.290926
25830	3.695678	-7.101124	4.336744	-0.521681	-0.596715	0.545287	-0.925800	0.975713	-0.331304	0.774133	-0.569915	0.010094	-0.275343
25831	2.429862	-6.291613	3.771930	0.159019	-0.550080	0.542673	-0.908458	0.983754	-0.299240	0.778929	-0.570392	0.006427	-0.260540
25832	1.760731	-7.760026	4.354550	0.963538	0.086016	0.118029	-0.901505	0.993333	-0.312619	0.790431	-0.554857	0.003916	-0.259494
25833	2.117845	-12.181143	5.101805	2.155991	0.349303	-0.267142	-0.903013	0.997675	-0.377599	0.812185	-0.518523	-0.005110	-0.267325
25834	2.362757	-13.531096	5.071366	0.184096	0.785957	-0.118468	-0.907465	0.994957	-0.424856	0.813481	-0.511301	0.005260	-0.277116
25835	2.081977	-11.288858	2.451296	-1.409104	0.266277	0.106640	-0.906818	0.996472	-0.406540	0.799268	-0.532712	0.018165	-0.277594
25836	2.007739	-7.610556	2.180592	-1.535491	-0.022354	0.266938	-0.904589	0.995281	-0.368319	0.784088	-0.557063	0.028954	-0.272118
25837	1.715373	-7.021091	3.096204	-0.432423	0.169228	0.375962	-0.895134	0.999870	-0.335200	0.781116	-0.562878	0.037867	-0.267567
25838	2.031087	-7.750707	4.083745	1.410083	0.670919	0.351292	-0.881856	1.008381	-0.350556	0.797969	-0.536752	0.044662	-0.270460
25839	2.287217	-8.930548	4.076436	1.048682	-0.046237	0.212951	-0.873697	1.015709	-0.400574	0.810217	-0.520139	0.040244	-0.267177
25840	1.937720	-9.364148	3.457653	-0.112096	-0.653305	0.237363	-0.867778	1.018136	-0.403366	0.810824	-0.525240	0.032534	-0.256180
25841	1.724305	-8.931079	3.832928	-0.705446	-0.514259	0.236412	-0.861340	1.022514	-0.400900	0.804776	-0.539296	0.030029	-0.246158
25842	1.618795	-8.423223	4.321663	-0.521328	-0.275840	0.222592	-0.857409	1.025681	-0.372965	0.800418	-0.548902	0.030351	-0.238990
25843	1.554675	-8.108835	4.418410	0.011990	-0.193867	0.182352	-0.848605	1.028274	-0.342970	0.801507	-0.549689	0.028966	-0.233645
25844	1.758806	-7.974114	3.923041	0.066931	-0.190889	0.080835	-0.844531	1.030661	-0.342140	0.802760	-0.549483	0.026352	-0.230109
25845	2.201217	-7.973321	4.374648	-0.132847	-0.247468	0.001056	-0.841110	1.030747	-0.337108	0.801425	-0.552873	0.022773	-0.227005
25846	2.565225	-8.046763	4.850885	-0.214545	-0.416935	-0.003909	-0.842948	1.029805	-0.342719	0.799251	-0.558211	0.016824	-0.222072
25847	2.912989	-7.923986	4.492387	-0.146705	-0.335323	0.099306	-0.838347	1.030812	-0.330467	0.798178	-0.562054	0.012961	-0.216424
25848	2.498462	-7.142628	4.767406	-0.303129	-0.495902	-0.004713	-0.835593	1.031237	-0.302873	0.794879	-0.569029	0.006117	-0.210561
25849	2.178957	-7.228487	5.100018	-0.361559	-0.502902	-0.245345	-0.836379	1.027459	-0.282307	0.789819	-0.576823	-0.003427	-0.208446
25850	3.537853	-9.257424	3.650352	0.711125	0.330782	-0.224450	-0.842957	1.026313	-0.286404	0.797053	-0.564150	-0.003929	-0.215466
25851	4.895044	-11.798613	1.494490	1.123114	0.001285	-0.062737	-0.842561	1.031928	-0.338788	0.809271	-0.546143	-0.009804	-0.216130
25852	2.970970	-12.224270	1.826162	0.346276	-1.088836	-0.043425	-0.842695	1.033812	-0.348331	0.812485	-0.545122	-0.029592	-0.204536
25853	2.644716	-10.962868	4.694809	0.375732	-1.100571	0.156345	-0.838614	1.033136	-0.340929	0.816286	-0.543610	-0.047615	-0.189469
25854	2.878891	-9.497534	3.704149	-0.162225	-0.844813	0.057189	-0.832563	1.033519	-0.327113	0.813847	-0.549457	-0.060374	-0.179180
25855	1.829127	-8.181885	1.093950	-0.515788	-0.463932	-0.010202	-0.832831	1.032447	-0.303933	0.807388	-0.559672	-0.066474	-0.174563
25856	1.392291	-7.825590	2.360689	-0.633628	-0.326666	0.008039	-0.828092	1.028501	-0.269163	0.799833	-0.571023	-0.069630	-0.171322
25857	1.563635	-7.667137	2.374378	-0.247290	-0.260355	-0.023964	-0.826511	1.025916	-0.248454	0.796418	-0.576068	-0.073443	-0.168731
25858	2.653169	-8.118257	2.324565	0.541390	0.096990	-0.107832	-0.828615	1.026165	-0.257359	0.802387	-0.566959	-0.075078	-0.170573
25859	3.076749	-8.537652	3.366026	0.634342	0.350264	-0.176747	-0.832693	1.027964	-0.283801	0.809293	-0.555512	-0.073842	-0.176067
25860	2.809427	-8.729390	3.441102	0.060060	0.396761	-0.096850	-0.837298	1.028586	-0.300536	0.810181	-0.553018	-0.068829	-0.181769
25861	3.291688	-8.460990	2.856985	-0.177233	0.411086	-0.037488	-0.838609	1.027330	-0.305096	0.808491	-0.554595	-0.062169	-0.186821
25862	4.262257	-7.715237	2.621204	-0.476392	0.482540	-0.114239	-0.840711	1.025177	-0.299805	0.803324	-0.560335	-0.054008	-0.194365
25863	4.522613	-7.203168	3.130759	-0.225375	0.328876	-0.141048	-0.844530	1.023834	-0.285664	0.800432	-0.562782	-0.049751	-0.200275
25864	4.235242	-6.841839	3.420068	0.364208	0.081919	-0.020503	-0.847555	1.023196	-0.291252	0.804534	-0.556622	-0.050291	-0.200915
25865	3.678296	-6.808219	3.746900	0.584216	0.019724	0.087760	-0.844008	1.028265	-0.310341	0.811227	-0.547425	-0.051738	-0.198897
25866	3.811959	-8.514471	4.601441	0.872470	0.253068	-0.116697	-0.845055	1.029487	-0.338836	0.820468	-0.532087	-0.052553	-0.202372
25867	3.411147	-11.303213	5.847280	1.570706	0.002295	-0.524383	-0.855569	1.028419	-0.385438	0.834508	-0.505676	-0.064825	-0.209011
25868	0.919327	-9.678572	5.084664	-0.282149	0.136980	-0.067344	-0.860953	1.026006	-0.408397	0.831555	-0.509754	-0.062233	-0.211645
25869	-0.088211	-10.342601	4.105662	-1.040354	0.556579	-0.040242	-0.857278	1.027034	-0.383862	0.821160	-0.524748	-0.049201	-0.218897
25870	0.781546	-8.834126	3.620353	-0.284060	0.738116	-0.360524	-0.866479	1.020940	-0.375146	0.817189	-0.525797	-0.039696	-0.232729
25871	2.954267	-8.937927	3.485628	0.209442	1.008535	-0.191509	-0.874364	1.017091	-0.387316	0.819042	-0.517707	-0.026358	-0.245875
25872	3.055909	-8.649643	3.732067	0.167692	1.031458	0.162099	-0.872255	1.019301	-0.413549	0.821882	-0.509909	-0.008603	-0.253829
25873	2.314062	-7.750445	3.919136	-0.149590	-0.026597	0.196007	-0.861725	1.021958	-0.425057	0.821249	-0.512848	-0.006445	-0.249992
25874	1.599398	-7.724553	4.128067	0.034974	-0.364031	0.168055	-0.856999	1.025549	-0.416727	0.822407	-0.514140	-0.011046	-0.243280
25875	1.787565	-8.512319	5.025488	0.322643	0.167013	-0.065493	-0.855155	1.026207	-0.423130	0.825354	-0.508285	-0.010656	-0.245607
25876	2.396467	-9.108047	5.323040	0.121248	0.311670	-0.014038	-0.854364	1.026957	-0.432587	0.826554	-0.504782	-0.006330	-0.248927
25877	2.511907	-8.756470	4.967723	-0.319929	-0.027477	0.102612	-0.850151	1.026968	-0.431167	0.823756	-0.510490	-0.004255	-0.246594
25878	2.372047	-8.108541	4.672134	-0.510286	0.020899	0.094379	-0.848184	1.028348	-0.420474	0.818994	-0.518814	-0.000581	-0.245113
25879	2.502261	-7.416810	5.005458	-0.414777	0.126249	0.038706	-0.846081	1.028298	-0.408094	0.814813	-0.525210	0.003816	-0.245398
25880	2.401684	-7.370100	4.910561	0.000484	-0.235493	-0.004720	-0.844244	1.029451	-0.399541	0.814810	-0.526390	-0.000171	-0.242896
25881	2.249628	-7.673857	4.715642	0.286162	-0.178724	0.025765	-0.840293	1.028103	-0.392960	0.817920	-0.522767	-0.004316	-0.240215
25882	2.515449	-8.334072	4.921323	0.014919	0.081545	0.051298	-0.838974	1.028196	-0.398441	0.818322	-0.522174	-0.002595	-0.240160
25883	2.787866	-8.312089	5.386809	-0.435921	-0.099036	0.117615	-0.836346	1.029979	-0.400149	0.814307	-0.529908	-0.001021	-0.236856
25884	2.861711	-7.919990	5.159877	-0.633112	-0.353082	0.076444	-0.832671	1.031170	-0.376676	0.807913	-0.541872	-0.003151	-0.231607
25885	3.147998	-7.788643	4.570781	-0.360672	-0.220127	0.042732	-0.829777	1.029780	-0.354876	0.804193	-0.548788	-0.004738	-0.228216
25886	3.332666	-7.952866	3.696794	-0.036744	-0.169728	0.056434	-0.825835	1.030735	-0.339684	0.804043	-0.550191	-0.006792	-0.225296
25887	2.979321	-8.699661	2.950288	0.302273	-0.177064	0.035475	-0.822415	1.032127	-0.343281	0.807497	-0.546224	-0.010813	-0.222420
25888	2.914516	-10.077001	3.651850	0.620582	-0.194250	-0.023700	-0.822279	1.032316	-0.357950	0.814068	-0.537051	-0.017066	-0.220404
25889	2.991446	-10.864349	4.622873	0.415615	-0.563161	-0.131916	-0.822793	1.029731	-0.372032	0.817664	-0.532806	-0.029676	-0.216015
25890	3.154719	-10.448857	3.705347	0.162363	-0.616080	-0.092412	-0.826209	1.027010	-0.371012	0.818580	-0.532750	-0.041584	-0.210654
25891	2.550604	-9.202600	2.895198	-0.476948	-0.473927	-0.020912	-0.826215	1.027876	-0.360180	0.812883	-0.542696	-0.047728	-0.205971
25892	1.637517	-8.396352	2.747981	-0.778895	-0.286548	0.062614	-0.822527	1.023760	-0.329138	0.804345	-0.556553	-0.048712	-0.202251
25893	1.509662	-7.823423	2.710855	-0.515499	-0.182051	-0.010149	-0.823713	1.021292	-0.304658	0.798269	-0.565776	-0.049771	-0.200467
25894	2.366755	-7.783679	1.981114	-0.003070	-0.016446	-0.094295	-0.824634	1.019673	-0.293494	0.797855	-0.565834	-0.051224	-0.201583
25895	3.448171	-8.094100	2.550947	0.475111	0.114632	-0.050643	-0.826734	1.019008	-0.304963	0.803013	-0.557984	-0.051997	-0.202782
25896	3.807627	-8.665122	3.813011	0.536193	-0.071427	0.053478	-0.825412	1.019074	-0.321517	0.809106	-0.549724	-0.054861	-0.200352
25897	3.273732	-8.601977	3.952596	0.087244	-0.271483	0.114555	-0.820675	1.020625	-0.327391	0.810122	-0.549768	-0.058491	-0.195030
25898	3.003146	-8.218573	3.558720	-0.257940	-0.130530	0.192227	-0.815679	1.022253	-0.318459	0.807890	-0.554700	-0.057672	-0.190512
25899	3.349183	-7.896799	3.143311	-0.291921	0.189761	0.172872	-0.811082	1.025021	-0.310420	0.805410	-0.559124	-0.051742	-0.189784
25900	3.865106	-7.668922	3.754311	-0.102491	0.190938	0.120291	-0.803845	1.026170	-0.307132	0.804933	-0.560200	-0.047096	-0.189846
25901	3.978082	-7.433812	4.184416	0.161428	-0.003205	0.008438	-0.801611	1.027501	-0.306849	0.806690	-0.557813	-0.047910	-0.189210
25902	4.340617	-8.293711	4.596742	0.408054	0.009438	-0.057952	-0.802528	1.027223	-0.318185	0.811026	-0.551152	-0.050106	-0.189625
25903	3.614907	-9.343316	4.488527	0.487085	-0.155842	-0.145196	-0.804501	1.029105	-0.338112	0.815582	-0.543819	-0.056382	-0.189496
25904	1.181955	-9.176347	3.950512	-0.408732	-0.165570	-0.029060	-0.807127	1.026022	-0.334178	0.810836	-0.551089	-0.058041	-0.188354
25905	-0.530324	-8.714757	3.295199	-0.645455	0.225183	-0.024277	-0.807130	1.024715	-0.313143	0.803777	-0.560797	-0.052366	-0.191593
25906	0.864878	-9.014665	3.547254	0.261829	1.049796	-0.121662	-0.810547	1.022910	-0.315829	0.807156	-0.552347	-0.037939	-0.204871
25907	2.913558	-10.472463	5.452691	0.839431	1.020132	-0.192086	-0.817379	1.022905	-0.357904	0.816125	-0.534440	-0.027096	-0.218127
25908	2.728354	-10.529296	4.761496	0.219906	0.346551	-0.024999	-0.818680	1.020644	-0.385573	0.818504	-0.529349	-0.022705	-0.222092
25909	2.201175	-9.145811	3.093441	-0.795040	0.665966	0.227691	-0.815396	1.022521	-0.379815	0.811199	-0.539590	-0.005909	-0.225308
25910	1.967214	-7.708342	2.541108	-1.035588	0.422092	0.227150	-0.807382	1.025524	-0.354867	0.800927	-0.554406	0.007893	-0.226025
25911	1.576955	-7.278399	3.676346	-0.348598	0.050193	0.112919	-0.802116	1.023902	-0.337504	0.797525	-0.559930	0.011491	-0.224279
25912	1.607703	-8.292312	4.705425	0.809332	-0.137801	0.057893	-0.799878	1.025349	-0.348556	0.806798	-0.547581	0.006189	-0.221795
25913	1.573182	-9.778442	4.335299	0.993075	0.085908	0.061746	-0.797372	1.026652	-0.371887	0.817789	-0.531223	0.003848	-0.221381
25914	1.612759	-9.656417	3.827757	-0.402262	0.430487	0.103778	-0.793687	1.028531	-0.385076	0.813916	-0.535880	0.013626	-0.224027
25915	1.789259	-8.590037	4.304083	-1.635645	0.334851	0.099204	-0.790139	1.027115	-0.350479	0.796301	-0.560837	0.027473	-0.224970
25916	2.037260	-7.488396	4.625896	-1.416425	0.028181	-0.078994	-0.793167	1.022481	-0.314308	0.779802	-0.583108	0.033184	-0.225372
25917	1.962551	-6.931509	4.436485	-0.331321	-0.147375	-0.303041	-0.800406	1.018436	-0.287674	0.774702	-0.589196	0.028834	-0.227714
25918	1.689873	-7.635525	4.183121	0.652059	-0.057282	-0.375317	-0.807368	1.011353	-0.274346	0.780647	-0.579531	0.020472	-0.233055
25919	2.202867	-8.393183	4.546343	0.571968	0.286511	-0.281514	-0.816179	1.010742	-0.299876	0.785887	-0.569338	0.018992	-0.240575
25920	3.034992	-8.416903	4.716462	-0.416887	0.302321	-0.321831	-0.824585	1.004665	-0.305042	0.779464	-0.574552	0.021943	-0.248685
25921	3.632785	-8.323574	4.315314	-0.795180	-0.061221	-0.238829	-0.836150	0.997164	-0.305414	0.769204	-0.587239	0.022099	-0.250973
25922	4.291959	-8.617641	2.489327	-0.142052	0.038852	-0.071791	-0.838775	0.992255	-0.288198	0.767210	-0.589298	0.022412	-0.252221
25923	4.463280	-9.750693	0.476596	1.223004	0.256239	0.015273	-0.840357	0.993325	-0.290947	0.781413	-0.569101	0.020164	-0.255170
25924	2.955981	-11.476958	1.800811	0.917097	-0.785268	0.100849	-0.837466	0.999113	-0.322812	0.792426	-0.558607	0.004363	-0.244949
25925	1.670258	-11.621467	3.483322	0.587309	-1.239977	-0.034574	-0.832331	0.999498	-0.326593	0.798639	-0.555297	-0.018667	-0.231241
25926	2.141450	-10.370113	4.068381	0.024133	-0.586911	-0.134884	-0.834826	0.999632	-0.348437	0.798082	-0.557568	-0.029917	-0.226468
25927	1.852551	-8.982274	2.686794	-0.843838	-0.142384	-0.108200	-0.838246	0.995856	-0.325307	0.787981	-0.571694	-0.029627	-0.226660
25928	1.444724	-7.970400	1.169612	-1.108381	0.444915	-0.004403	-0.841009	0.989737	-0.278915	0.775366	-0.587017	-0.017792	-0.232167
25929	1.885484	-8.253707	0.838692	-0.780297	0.543735	-0.004587	-0.843103	0.983242	-0.259621	0.766196	-0.596730	-0.005789	-0.238375
25930	3.003569	-9.087676	2.039371	-0.049197	-0.194952	-0.081523	-0.844417	0.981216	-0.248465	0.765239	-0.598439	-0.009673	-0.237037
25931	3.529069	-9.357302	1.773524	0.166824	-0.223095	-0.019238	-0.841390	0.982052	-0.251675	0.767020	-0.597208	-0.014124	-0.234145
25932	3.056995	-8.824631	1.437323	0.274839	-0.055564	0.144932	-0.838103	0.984194	-0.257647	0.771000	-0.593321	-0.014703	-0.230896
25933	2.384689	-9.259088	2.175711	-0.004184	-0.001301	0.155162	-0.835743	0.987443	-0.256371	0.771568	-0.593747	-0.012870	-0.227997
25934	2.258589	-8.756503	2.249882	0.041034	-0.299970	0.059685	-0.832191	0.987978	-0.252926	0.772286	-0.594522	-0.017154	-0.223213
25935	2.819803	-8.746346	2.016717	-0.101791	-0.369060	0.037459	-0.829034	0.988481	-0.247611	0.770986	-0.598059	-0.021952	-0.217770
25936	3.333910	-9.222444	2.209372	-0.225702	-0.111196	0.139408	-0.824296	0.988531	-0.242327	0.768883	-0.602110	-0.021201	-0.214087
25937	3.268979	-9.296390	2.665232	-0.090204	0.069374	0.218793	-0.818779	0.992164	-0.236673	0.768635	-0.603606	-0.017136	-0.211106
25938	2.560575	-9.639277	3.293515	0.266637	0.074542	0.202419	-0.812331	0.993533	-0.236170	0.772763	-0.599280	-0.014840	-0.208517
25939	1.796286	-8.992947	3.217053	0.021911	-0.343467	0.193815	-0.807605	0.998812	-0.241125	0.773620	-0.600693	-0.017911	-0.200896
25940	1.550912	-8.521776	2.154195	-0.526182	-0.628040	0.078941	-0.801681	0.996877	-0.222846	0.767338	-0.611329	-0.024756	-0.191980
25941	1.715522	-9.057673	1.787825	-0.581953	-0.409253	-0.050683	-0.796151	0.994318	-0.201114	0.759655	-0.622024	-0.029368	-0.187479
25942	2.800969	-9.581543	3.052553	0.043384	0.051044	-0.001819	-0.797594	0.991372	-0.192120	0.760263	-0.621199	-0.028951	-0.187813
25943	2.873763	-9.682231	2.449030	0.207218	0.342881	0.117263	-0.797596	0.992370	-0.193289	0.763378	-0.617059	-0.023013	-0.189637
25944	2.445511	-9.165760	2.075787	-0.300330	0.368807	0.188413	-0.796418	0.995041	-0.196019	0.760563	-0.620328	-0.014083	-0.191151
25945	2.085921	-8.861590	2.153919	-0.372742	0.040148	0.078290	-0.791672	0.991929	-0.185900	0.756158	-0.626093	-0.011030	-0.190029
25946	2.436171	-8.784831	2.291647	-0.055238	-0.259344	-0.069471	-0.791673	0.992602	-0.191082	0.755187	-0.627914	-0.015789	-0.187532
25947	2.724409	-9.039327	2.184476	0.432717	-0.090416	-0.045693	-0.791941	0.994908	-0.194607	0.760336	-0.621900	-0.019321	-0.186432
25948	2.623726	-9.519277	2.565284	0.249338	0.025200	0.034072	-0.792338	0.995502	-0.195918	0.763609	-0.618045	-0.019605	-0.185842
25949	2.390742	-9.360867	2.682094	0.100004	0.070034	0.039237	-0.790238	0.998325	-0.200121	0.764977	-0.616470	-0.018400	-0.185570
25950	2.390091	-9.356043	2.506341	-0.028017	0.110288	0.021416	-0.791294	0.999831	-0.204330	0.764797	-0.616521	-0.016515	-0.186318
25951	2.305341	-8.949858	2.021722	-0.187918	0.166834	0.088480	-0.789317	1.000112	-0.212614	0.762818	-0.618988	-0.012153	-0.186587
25952	2.229717	-9.174458	2.743138	-0.117886	0.288495	0.047050	-0.788794	1.001053	-0.211790	0.761641	-0.619734	-0.006901	-0.189168
25953	2.234363	-9.504542	2.129627	-0.194267	0.199142	-0.105795	-0.434424	0.860717	0.065703	0.758823	-0.622096	-0.004424	-0.192779
25954	2.261069	-9.127828	2.223878	-0.186347	0.166268	-0.139599	-0.433620	0.854992	0.072582	0.756002	-0.624288	-0.003019	-0.196767
25955	2.612068	-9.201537	2.415714	-0.330891	0.035337	-0.142737	-0.437295	0.850148	0.081808	0.751277	-0.629297	-0.002958	-0.198897
25956	2.668892	-8.972401	1.907892	-0.053797	-0.105651	-0.027850	-0.336476	0.809239	0.157126	0.750526	-0.630549	-0.004819	-0.197726
25957	2.783939	-8.824705	1.674440	0.403901	-0.159649	0.011230	-0.336084	0.811009	0.152109	0.755601	-0.625263	-0.008687	-0.195033
25958	2.657013	-9.084254	2.043153	0.256210	-0.272413	0.062235	-0.412398	0.844121	0.096272	0.759027	-0.622473	-0.013185	-0.190347
25959	2.318145	-9.546694	2.305806	0.101715	-0.052255	0.022579	-0.823166	1.003679	-0.213580	0.760347	-0.621291	-0.014108	-0.188869
25960	2.218939	-8.995036	2.765522	0.115115	-0.038940	-0.007364	-0.823689	1.002922	-0.216400	0.761807	-0.619707	-0.015467	-0.188081
25961	2.381371	-8.727666	1.413455	0.201777	-0.082220	0.045661	-0.769542	0.988571	-0.188528	0.764431	-0.617105	-0.016937	-0.185847
25962	2.601347	-8.245449	1.991795	0.590117	-0.010316	0.004821	-0.770071	0.990955	-0.201386	0.771718	-0.608106	-0.019386	-0.185155
25963	2.611634	-8.259650	3.624035	1.485080	-0.312009	0.000352	-0.806319	1.011065	-0.256492	0.789301	-0.586191	-0.029737	-0.180276
25964	2.303983	-9.702056	4.511182	1.600452	0.294413	-0.034200	-0.805012	1.020582	-0.310497	0.807722	-0.559573	-0.031402	-0.182969
25965	2.673125	-10.151707	4.237082	0.341156	0.105684	-0.023499	-0.806328	1.024445	-0.345042	0.811525	-0.553739	-0.031262	-0.183908
25966	2.693082	-9.226665	3.357045	-0.884289	-0.019345	0.010736	-0.782475	1.014206	-0.321229	0.801678	-0.568104	-0.028410	-0.183745
25967	2.537591	-7.979455	3.431918	-0.959518	0.164571	0.026687	-0.782083	1.011509	-0.288237	0.790838	-0.582886	-0.022012	-0.185297
25968	2.630888	-7.773860	3.582452	0.072408	0.025083	-0.019626	-0.799607	1.014963	-0.282191	0.791659	-0.581663	-0.022281	-0.185604
25969	2.600185	-8.706501	3.314169	1.156742	-0.156331	-0.043857	-0.799350	1.019801	-0.306185	0.804698	-0.563822	-0.029648	-0.183537
25970	2.168384	-9.626956	3.481154	0.898747	-0.146799	-0.051549	-0.800134	1.021882	-0.342260	0.814452	-0.549799	-0.036051	-0.181905
25971	1.669244	-9.606871	3.612503	-0.260303	-0.059101	-0.040372	-0.791163	1.016308	-0.344140	0.811414	-0.554307	-0.036572	-0.181697
25972	1.858740	-8.923822	3.480790	-0.844025	0.185075	-0.046011	-0.792217	1.013891	-0.322061	0.801947	-0.567237	-0.031210	-0.184793
25973	2.329857	-8.264790	3.369934	-0.443277	0.313425	-0.136005	-0.803674	1.013322	-0.309942	0.796591	-0.573164	-0.026128	-0.190376
25974	2.757657	-8.334702	3.352298	0.279443	0.338119	-0.167267	-0.808143	1.011167	-0.314495	0.799337	-0.567340	-0.023891	-0.196506
25975	2.937689	-8.804709	3.681473	0.465612	0.155556	-0.127211	-0.812611	1.009976	-0.331022	0.804188	-0.559283	-0.024747	-0.199678
25976	2.912680	-9.227485	3.833117	0.001084	-0.004203	-0.081931	-0.812477	1.009448	-0.332375	0.803908	-0.559271	-0.025914	-0.200690
25977	2.889943	-9.074992	3.734997	-0.411609	0.094599	-0.011865	-0.813651	1.004850	-0.324236	0.799308	-0.565571	-0.022964	-0.201763
25978	2.887846	-8.497358	3.651150	-0.451741	0.169045	0.020291	-0.817478	1.007336	-0.319845	0.794366	-0.572123	-0.018396	-0.203272
25979	2.770625	-8.237364	3.469896	-0.084939	0.026577	0.009940	-0.818268	1.006679	-0.314521	0.793481	-0.573440	-0.017632	-0.203085
25980	2.623749	-8.395365	3.533972	0.228018	-0.041843	0.006984	-0.818002	1.006027	-0.316679	0.796140	-0.570017	-0.019308	-0.202159
25981	2.657868	-8.870468	3.663756	0.253143	-0.039943	0.010621	-0.813262	1.005595	-0.314613	0.799087	-0.566202	-0.020976	-0.201083
25982	2.586172	-9.065964	3.511402	-0.000273	0.002503	0.004821	-0.814056	1.007362	-0.318283	0.799142	-0.566228	-0.021047	-0.200787
25983	2.636091	-8.783505	3.455446	-0.236605	0.079706	0.038147	-0.815899	1.008226	-0.323970	0.796681	-0.569758	-0.018526	-0.200829
