# Supplementary material for: Identification of Haptic Based Guiding Using Hard Reins
Source: PLoS One. 2015 Jul 22;10(7):e0132020. doi: 10.1371/journal.pone.0132020 (PMC4511788; doi:10.1371/journal.pone.0132020)
Supplement: S2 File — (ZIP) [file pone.0132020.s002.zip › MotionData2/Subject11/T1/fc1.txt]

// Start Time: 0
// Sample rate: 25.0Hz
// Scenario: 4.0
// Firmware Version: 2.6.1
Counter	Acc_X	Acc_Y	Acc_Z	Gyr_X	Gyr_Y	Gyr_Z	Mag_X	Mag_Y	Mag_Z	Quat_w	Quat_x	Quat_y	Quat_z
5599	9.508728	-0.496862	2.366069	-0.540498	0.004123	-0.019991	-0.680569	-0.151379	-0.491439	-0.576169	0.461977	0.468423	0.484960
5600	9.508362	-0.479598	2.421445	-0.554968	0.022307	-0.030888	-0.680848	-0.150548	-0.492254	-0.571181	0.466152	0.464344	0.490754
5601	9.475281	-0.496923	2.322626	-0.533060	0.030206	-0.019184	-0.682779	-0.151233	-0.492246	-0.567321	0.469756	0.459249	0.496555
5602	9.494194	-0.516115	2.363887	-0.560327	0.023957	-0.011504	-0.681121	-0.150956	-0.493905	-0.562389	0.474079	0.454827	0.502095
5603	9.499077	-0.521039	2.354271	-0.553948	0.022045	-0.002570	-0.680298	-0.149858	-0.493075	-0.558316	0.478071	0.449388	0.507722
5604	9.523263	-0.482456	2.365889	-0.554922	0.016712	-0.009616	-0.679470	-0.149582	-0.493629	-0.553287	0.482347	0.444997	0.513022
5605	9.494156	-0.501542	2.375805	-0.558552	0.022219	-0.019433	-0.679470	-0.149582	-0.493629	-0.548889	0.486152	0.439601	0.518775
5606	9.491816	-0.472502	2.380316	-0.553947	0.034836	-0.022107	-0.680022	-0.149577	-0.494724	-0.543802	0.490039	0.435056	0.524278
5607	9.496511	-0.477273	2.394859	-0.554908	0.029483	-0.027394	-0.678639	-0.149575	-0.496384	-0.539310	0.493574	0.429625	0.530050
5608	9.488950	-0.433340	2.457195	-0.556707	0.031227	-0.020347	-0.677947	-0.150130	-0.495708	-0.534084	0.497460	0.424989	0.535418
5609	9.460091	-0.525338	2.400276	-0.558561	0.018577	-0.015883	-0.676844	-0.149718	-0.495987	-0.529476	0.501161	0.419452	0.540881
5610	9.462051	-0.476512	2.481873	-0.547628	0.030285	-0.021132	-0.676841	-0.149990	-0.497090	-0.524227	0.504871	0.414852	0.546067
5611	9.464689	-0.467015	2.457603	-0.576589	0.045718	-0.018909	-0.676014	-0.149435	-0.499015	-0.519522	0.508349	0.408794	0.551874
5612	9.487988	-0.497998	2.549726	-0.534888	0.031053	-0.013027	-0.676012	-0.149430	-0.500389	-0.514406	0.511902	0.404165	0.556771
5613	9.478586	-0.461786	2.534838	-0.558622	0.022318	-0.030940	-0.675453	-0.150945	-0.501234	-0.509453	0.515263	0.398603	0.562208
5614	9.461920	-0.471558	2.501146	-0.574960	0.013224	-0.013386	-0.674214	-0.149982	-0.501509	-0.503687	0.519335	0.393632	0.567138
5615	9.474246	-0.433066	2.486203	-0.571377	0.011505	-0.023941	-0.673934	-0.150670	-0.502205	-0.498484	0.522908	0.387903	0.572374
5616	9.488630	-0.408844	2.510074	-0.555024	0.016891	-0.029970	-0.674344	-0.151635	-0.501937	-0.492671	0.526516	0.383216	0.577237
5617	9.464936	-0.372693	2.471046	-0.549609	0.013301	-0.034306	-0.673099	-0.152049	-0.502500	-0.487483	0.529680	0.377770	0.582314
5618	9.460027	-0.384713	2.476019	-0.538775	0.005187	-0.039440	-0.672139	-0.150536	-0.502355	-0.481557	0.533105	0.373414	0.586911
5619	9.450018	-0.389210	2.519571	-0.549650	0.002405	-0.025401	-0.672130	-0.152463	-0.503199	-0.476291	0.536371	0.367926	0.591679
5620	9.462327	-0.374941	2.495235	-0.562396	0.004383	-0.037941	-0.671853	-0.152601	-0.503203	-0.470038	0.539955	0.363213	0.596313
5621	9.431395	-0.353288	2.449131	-0.558711	0.005153	-0.025519	-0.671300	-0.153159	-0.501838	-0.464591	0.543177	0.357542	0.601064
5622	9.450962	-0.348775	2.417646	-0.549518	0.018563	-0.018411	-0.671021	-0.153708	-0.502671	-0.458728	0.546518	0.352570	0.605459
5623	9.452431	-0.379530	2.524292	-0.553325	-0.002967	-0.027178	-0.671160	-0.153293	-0.502940	-0.453163	0.549683	0.347008	0.609982
5624	9.481218	-0.355338	2.557807	-0.560428	0.015830	-0.009677	-0.670880	-0.154259	-0.502952	-0.447186	0.553122	0.341766	0.614229
5625	9.512814	-0.336328	2.538225	-0.556874	0.005955	-0.014873	-0.671984	-0.154532	-0.502947	-0.441697	0.556196	0.335897	0.618646
5626	9.469433	-0.340947	2.528670	-0.545935	0.007636	-0.007687	-0.671013	-0.155362	-0.502688	-0.435771	0.559526	0.330819	0.622570
5627	9.455382	-0.287883	2.499105	-0.546004	0.001403	-0.015606	-0.670314	-0.157292	-0.503263	-0.430269	0.562458	0.325094	0.626756
5628	9.471696	-0.331145	2.552718	-0.549593	0.009536	-0.016587	-0.671283	-0.157158	-0.501467	-0.424129	0.565644	0.319992	0.630687
5629	9.459972	-0.326417	2.509210	-0.544088	0.009415	-0.004144	-0.671973	-0.157310	-0.501407	-0.418755	0.568433	0.314054	0.634742
5630	9.449871	-0.350228	2.555394	-0.574963	0.011360	-0.004525	-0.670586	-0.158551	-0.502255	-0.412416	0.571790	0.308418	0.638630
5631	9.493176	-0.321310	2.586421	-0.567735	0.005909	-0.002627	-0.672243	-0.158549	-0.501830	-0.406679	0.574722	0.302150	0.642660
5632	9.459524	-0.345441	2.557744	-0.560291	0.026480	0.009711	-0.671689	-0.158962	-0.502389	-0.400707	0.577746	0.296354	0.646388
5633	9.459456	-0.313879	2.581552	-0.543149	0.007453	0.012685	-0.671411	-0.159238	-0.502669	-0.395375	0.580446	0.290178	0.650045
5634	9.449626	-0.320944	2.600972	-0.560434	0.011266	-0.001699	-0.671962	-0.159511	-0.502942	-0.389092	0.583503	0.284577	0.653565
5635	9.461908	-0.333315	2.567269	-0.542284	0.011246	-0.008561	-0.670586	-0.158412	-0.502804	-0.383433	0.585917	0.278600	0.657315
5636	9.430658	-0.330792	2.552787	-0.562274	0.001291	0.006300	-0.671274	-0.158963	-0.502254	-0.377112	0.589062	0.272902	0.660543
5637	9.459299	-0.350106	2.584372	-0.542243	0.012049	0.002047	-0.671692	-0.157713	-0.504988	-0.371517	0.591417	0.266770	0.664105
5638	9.464239	-0.374466	2.558061	-0.556810	0.007654	-0.002521	-0.670452	-0.157308	-0.502931	-0.365114	0.594289	0.261147	0.667319
5639	9.464372	-0.389115	2.534064	-0.556907	-0.014049	0.006457	-0.671016	-0.154548	-0.503311	-0.359191	0.597013	0.254934	0.670497
5640	9.445178	-0.389085	2.519593	-0.560489	-0.001340	-0.002513	-0.671008	-0.156198	-0.504840	-0.352633	0.599928	0.249278	0.673496
5641	9.459170	-0.398475	2.577664	-0.540436	0.007509	0.004744	-0.671560	-0.156474	-0.504289	-0.346922	0.602124	0.243132	0.676741
5642	9.463960	-0.408170	2.577765	-0.573065	0.025798	-0.008136	-0.671146	-0.156199	-0.504289	-0.340208	0.604628	0.237134	0.680038
5643	9.536411	-0.403825	2.572788	-0.556746	0.022141	-0.009676	-0.670460	-0.155236	-0.504147	-0.334106	0.606552	0.230817	0.683514
5644	9.459209	-0.427591	2.558661	-0.556870	0.002342	-0.013112	-0.669216	-0.155096	-0.505805	-0.327351	0.609135	0.225209	0.686350
5645	9.433226	-0.398795	2.500390	-0.572411	-0.011951	-0.018513	-0.670190	-0.153580	-0.504820	-0.320714	0.611471	0.218991	0.689412
5646	9.397141	-0.418049	2.476493	-0.546020	-0.013111	-0.004052	-0.670180	-0.156063	-0.504433	-0.314091	0.614129	0.213477	0.691824
5647	9.421151	-0.410831	2.495708	-0.557679	0.012175	-0.004339	-0.669768	-0.155655	-0.503057	-0.307869	0.615981	0.207123	0.694898
5648	9.488841	-0.399237	2.485824	-0.562230	0.014973	-0.011470	-0.669770	-0.154960	-0.504562	-0.301010	0.618214	0.201257	0.697639
5649	9.493609	-0.355593	2.514323	-0.525873	0.025693	-0.019952	-0.669766	-0.156205	-0.503475	-0.294957	0.619506	0.195448	0.700723
5650	9.463680	-0.441875	2.597470	-0.562209	0.024039	-0.018619	-0.669768	-0.155652	-0.503882	-0.287985	0.621474	0.189574	0.703489
5651	9.468502	-0.364344	2.635255	-0.545798	0.029240	-0.004295	-0.669208	-0.156747	-0.506922	-0.281865	0.622775	0.183260	0.706484
5652	9.439779	-0.381318	2.596826	-0.562253	0.009478	-0.002603	-0.667127	-0.158959	-0.506686	-0.275016	0.624899	0.177228	0.708842
5653	9.415396	-0.407622	2.616481	-0.562224	0.014895	-0.004415	-0.667545	-0.158270	-0.505988	-0.268585	0.626371	0.170758	0.711592
5654	9.420522	-0.393353	2.584906	-0.560378	0.022145	-0.009741	-0.667677	-0.159369	-0.507236	-0.261655	0.628168	0.164736	0.714005
5655	9.420690	-0.378948	2.570249	-0.567617	0.018440	0.005238	-0.666988	-0.159095	-0.507101	-0.255258	0.629523	0.158042	0.716636
5656	9.454455	-0.374298	2.574984	-0.545918	0.005782	-0.000615	-0.668646	-0.159375	-0.504616	-0.248542	0.631401	0.152162	0.718614
5657	9.444447	-0.373948	2.620898	-0.584002	0.016757	0.000637	-0.666987	-0.159375	-0.505866	-0.241819	0.632718	0.145299	0.721166
5658	9.449019	-0.381044	2.649963	-0.569427	0.018392	0.011412	-0.668642	-0.159919	-0.507234	-0.234976	0.634451	0.138832	0.723176
5659	9.414813	-0.382912	2.703182	-0.549484	0.014719	0.008119	-0.666427	-0.161168	-0.506164	-0.228751	0.635524	0.132383	0.725436
5660	9.434026	-0.397500	2.708151	-0.542336	0.004019	-0.007653	-0.666708	-0.159925	-0.506699	-0.221899	0.637178	0.126588	0.727145
5661	9.447736	-0.392119	2.809545	-0.545850	0.027476	-0.009609	-0.667399	-0.159643	-0.508066	-0.215459	0.637877	0.120367	0.729522
5662	9.428657	-0.411570	2.771132	-0.560450	0.014930	-0.009707	-0.666297	-0.158957	-0.507792	-0.208341	0.639338	0.114257	0.731291
5663	9.385640	-0.389825	2.727458	-0.549660	-0.006796	-0.004144	-0.666855	-0.157857	-0.506264	-0.201821	0.640439	0.108062	0.733095
5664	9.395398	-0.431174	2.694082	-0.538903	-0.032075	-0.003864	-0.665888	-0.158137	-0.505862	-0.194927	0.642404	0.102360	0.734059
5665	9.420026	-0.409916	2.640660	-0.553459	-0.035587	-0.005772	-0.667266	-0.158963	-0.505310	-0.188246	0.643818	0.096257	0.735388
5666	9.434813	-0.378750	2.616132	-0.569858	-0.035376	-0.020111	-0.669480	-0.157990	-0.505970	-0.180678	0.645807	0.090298	0.736298
5667	9.437263	-0.369100	2.616022	-0.560705	-0.023707	-0.020074	-0.670588	-0.157578	-0.504720	-0.173687	0.646918	0.084243	0.737721
5668	9.442267	-0.381394	2.587160	-0.558018	-0.028175	-0.025322	-0.670036	-0.157585	-0.503075	-0.166179	0.648632	0.078478	0.738581
5669	9.471609	-0.350380	2.552950	-0.553508	-0.039099	-0.014575	-0.670858	-0.159657	-0.501165	-0.159311	0.649830	0.072525	0.739649
5670	9.480888	-0.384069	2.584722	-0.557152	-0.042719	-0.011061	-0.672102	-0.159796	-0.500057	-0.151977	0.651662	0.066615	0.740136
5671	9.478888	-0.379542	2.533938	-0.555210	-0.021062	-0.015592	-0.672246	-0.158137	-0.501138	-0.145075	0.652474	0.060613	0.741321
5672	9.488914	-0.360517	2.495056	-0.575284	-0.029869	-0.027266	-0.671418	-0.158562	-0.498399	-0.137259	0.654030	0.054588	0.741906
5673	9.469477	-0.355441	2.514354	-0.540659	-0.015685	-0.019876	-0.673486	-0.159384	-0.498667	-0.130470	0.654592	0.048865	0.743034
5674	9.479129	-0.345807	2.519065	-0.553371	-0.019307	-0.011153	-0.673487	-0.159247	-0.498116	-0.123171	0.655832	0.042908	0.743553
5675	9.488876	-0.350791	2.504612	-0.567897	-0.013750	-0.020201	-0.672934	-0.159389	-0.497296	-0.116004	0.656312	0.036803	0.744610
5676	9.489231	-0.331690	2.468158	-0.542406	-0.004860	-0.019953	-0.673480	-0.160902	-0.498133	-0.108711	0.657189	0.031076	0.745197
5677	9.465025	-0.336325	2.475490	-0.567821	-0.004790	-0.014949	-0.672099	-0.160629	-0.498415	-0.101615	0.657411	0.024905	0.746234
5678	9.460348	-0.336416	2.456169	-0.542402	-0.004863	-0.019959	-0.673762	-0.159804	-0.496332	-0.094309	0.658176	0.019168	0.746688
5679	9.489663	-0.332041	2.412593	-0.555156	-0.015673	-0.012956	-0.673205	-0.160909	-0.496210	-0.087392	0.658414	0.013205	0.747449
5680	9.501542	-0.341660	2.432013	-0.555104	-0.004829	-0.016561	-0.673761	-0.160081	-0.495922	-0.079955	0.659090	0.007224	0.747767
5681	9.508687	-0.331934	2.448807	-0.560553	-0.002984	-0.018403	-0.675147	-0.159253	-0.495216	-0.072879	0.659023	0.001256	0.748583
5682	9.513251	-0.346294	2.475537	-0.547835	0.002440	-0.027136	-0.674868	-0.159943	-0.495362	-0.065370	0.659462	-0.004494	0.748877
5683	9.470281	-0.312468	2.431729	-0.565090	-0.005725	-0.012251	-0.673905	-0.159120	-0.494536	-0.058319	0.659316	-0.010581	0.749526
5684	9.475025	-0.343939	2.427241	-0.546039	-0.012148	-0.009338	-0.674455	-0.159670	-0.494813	-0.051095	0.659855	-0.016527	0.749471
5685	9.509080	-0.322559	2.402797	-0.553274	-0.006701	-0.009445	-0.674593	-0.159390	-0.495771	-0.044235	0.659590	-0.022444	0.749987
5686	9.494919	-0.298489	2.373555	-0.540612	-0.013937	-0.012790	-0.675138	-0.161320	-0.495649	-0.037028	0.660041	-0.028266	0.749784
5687	9.470450	-0.327148	2.402900	-0.560538	-0.006671	-0.009539	-0.676523	-0.160770	-0.494121	-0.030064	0.659663	-0.034259	0.750178
5688	9.485341	-0.308184	2.359180	-0.555073	-0.006725	-0.005928	-0.676242	-0.161455	-0.495917	-0.022763	0.659897	-0.040396	0.749924
5689	9.523823	-0.332559	2.364233	-0.555090	-0.012168	-0.001468	-0.674445	-0.161733	-0.496484	-0.015992	0.659475	-0.046380	0.750124
5690	9.499988	-0.284175	2.349229	-0.553159	0.014981	-0.015764	-0.675686	-0.162425	-0.494831	-0.008549	0.659275	-0.052364	0.750027
5691	9.499407	-0.298245	2.417035	-0.560462	0.005013	-0.006062	-0.675133	-0.163122	-0.492643	-0.001619	0.658480	-0.058341	0.750332
5692	9.511491	-0.283793	2.421690	-0.574999	0.005085	-0.006229	-0.675961	-0.163118	-0.493462	0.005955	0.658301	-0.064775	0.749939
5693	9.489576	-0.305311	2.436455	-0.558629	0.004037	0.001038	-0.675132	-0.163122	-0.492918	0.012756	0.657388	-0.070783	0.750112
5694	9.489567	-0.288337	2.445930	-0.545875	0.014853	-0.005954	-0.675551	-0.162016	-0.493453	0.019949	0.656949	-0.076775	0.749750
5695	9.479916	-0.317361	2.431770	-0.560353	0.014792	0.008026	-0.674025	-0.163674	-0.493482	0.026683	0.655743	-0.082861	0.749949
5696	9.511044	-0.327056	2.458413	-0.560307	0.021986	0.009756	-0.674026	-0.162839	-0.495811	0.033834	0.655050	-0.089267	0.749531
5697	9.479446	-0.312133	2.494529	-0.560388	0.014854	0.000946	-0.674573	-0.164216	-0.496096	0.040673	0.653733	-0.095224	0.749607
5698	9.479456	-0.319412	2.489778	-0.567563	0.025636	0.007872	-0.673749	-0.163116	-0.495541	0.047942	0.652863	-0.101700	0.749085
5699	9.479334	-0.316889	2.506662	-0.556671	0.023765	0.009780	-0.672923	-0.162290	-0.495814	0.054614	0.651277	-0.107669	0.749175
5700	9.464855	-0.321645	2.504318	-0.556753	0.013000	0.004534	-0.672231	-0.162566	-0.496097	0.061750	0.650496	-0.113941	0.748371
5701	9.478988	-0.323878	2.547813	-0.569465	0.011194	0.011474	-0.672511	-0.161458	-0.497458	0.068532	0.648956	-0.120096	0.748155
5702	9.487963	-0.340270	2.625314	-0.567621	0.022109	0.000801	-0.673060	-0.162018	-0.499465	0.075869	0.647915	-0.126456	0.747301
5703	9.481005	-0.354995	2.581999	-0.556850	0.002284	-0.004260	-0.672094	-0.162028	-0.496998	0.082693	0.646439	-0.132188	0.746863
5704	9.464712	-0.345681	2.509437	-0.549574	-0.001410	0.002041	-0.671820	-0.161475	-0.497819	0.089698	0.645658	-0.138314	0.745620
5705	9.474480	-0.384614	2.476034	-0.553144	0.007626	0.001058	-0.673481	-0.160921	-0.497251	0.096404	0.643979	-0.144008	0.745158
5706	9.481641	-0.326428	2.514031	-0.555010	0.004065	-0.002474	-0.674723	-0.161195	-0.496969	0.103538	0.643005	-0.150130	0.743832
5707	9.460167	-0.336184	2.477928	-0.569589	0.007946	-0.025672	-0.673201	-0.161472	-0.497809	0.110849	0.641248	-0.155678	0.743154
5708	9.450580	-0.343448	2.465942	-0.551388	0.002275	-0.005965	-0.674025	-0.162432	-0.498912	0.117958	0.640200	-0.161685	0.741679
5709	9.489349	-0.322007	2.455987	-0.553278	0.000649	-0.023659	-0.672926	-0.161056	-0.498631	0.125000	0.638465	-0.166989	0.740846
5710	9.508223	-0.316931	2.513890	-0.542303	0.004941	-0.005862	-0.672096	-0.161332	-0.499191	0.131973	0.637286	-0.172834	0.739310
5711	9.493710	-0.374980	2.490396	-0.545906	0.014987	-0.019245	-0.672369	-0.161880	-0.500157	0.138895	0.635229	-0.178002	0.738585
5712	9.479005	-0.355315	2.528853	-0.560310	0.031167	-0.008015	-0.670989	-0.161888	-0.498517	0.146192	0.633506	-0.183991	0.737187
5713	9.455153	-0.350544	2.495008	-0.554918	0.027648	-0.020318	-0.670990	-0.161333	-0.499612	0.153275	0.631124	-0.189198	0.736474
5714	9.459661	-0.345468	2.538433	-0.549447	0.029375	-0.014957	-0.670293	-0.162851	-0.499770	0.160497	0.629370	-0.194917	0.734943
5715	9.459698	-0.335803	2.538325	-0.562147	0.029388	-0.009797	-0.670709	-0.162297	-0.500311	0.167509	0.626777	-0.200310	0.734144
5716	9.481276	-0.333402	2.557598	-0.556753	0.024006	-0.015004	-0.669603	-0.162156	-0.501831	0.174764	0.624965	-0.206126	0.732386
5717	9.471398	-0.342854	2.581877	-0.553004	0.040155	-0.009756	-0.670284	-0.164641	-0.500889	0.181689	0.622124	-0.211296	0.731645
5718	9.454345	-0.315956	2.615423	-0.534874	0.033727	-0.005968	-0.668217	-0.162985	-0.502538	0.188540	0.620099	-0.216843	0.730006
5719	9.454457	-0.316047	2.600928	-0.550397	0.023955	-0.013166	-0.668209	-0.164637	-0.503380	0.195396	0.617403	-0.221943	0.728955
5720	9.396466	-0.320469	2.608303	-0.554936	0.022136	-0.009682	-0.667651	-0.166019	-0.503123	0.202460	0.615377	-0.227751	0.726947
5721	9.444166	-0.296078	2.692528	-0.560465	0.007669	-0.000803	-0.666543	-0.166432	-0.503961	0.209166	0.612703	-0.233161	0.725590
5722	9.444288	-0.303448	2.673282	-0.555043	0.001320	0.001069	-0.665993	-0.166020	-0.503961	0.215935	0.610818	-0.239154	0.723242
5723	9.429632	-0.315331	2.690346	-0.555029	0.001277	0.005487	-0.667790	-0.165740	-0.503945	0.222433	0.608112	-0.244534	0.721752
5724	9.431927	-0.370995	2.678884	-0.562332	-0.004972	0.002780	-0.666681	-0.166571	-0.503687	0.229188	0.606167	-0.250646	0.719174
5725	9.424994	-0.329996	2.659108	-0.547819	-0.006826	0.001197	-0.666130	-0.166017	-0.504785	0.235595	0.603517	-0.255851	0.717497
5726	9.432366	-0.354386	2.630378	-0.558888	-0.033770	-0.002306	-0.667651	-0.166018	-0.503261	0.242185	0.601917	-0.261949	0.714440
5727	9.449753	-0.313692	2.586412	-0.556944	-0.013968	-0.000624	-0.669445	-0.166706	-0.502567	0.248668	0.599225	-0.267239	0.712515
5728	9.425434	-0.323083	2.605878	-0.555134	-0.013964	-0.002380	-0.669443	-0.167259	-0.502022	0.255266	0.597251	-0.273148	0.709591
5729	9.411180	-0.332870	2.572182	-0.545983	-0.003181	-0.004111	-0.668480	-0.166435	-0.501746	0.261698	0.594369	-0.278130	0.707731
5730	9.420935	-0.306353	2.571873	-0.531444	0.000388	-0.007496	-0.669034	-0.166439	-0.500092	0.268114	0.592239	-0.283529	0.704967
5731	9.430607	-0.311276	2.567083	-0.562374	-0.010323	-0.002482	-0.669025	-0.168089	-0.501759	0.274647	0.589251	-0.288744	0.702836
5732	9.429777	-0.390583	2.635617	-0.564152	-0.008591	0.005434	-0.670419	-0.165329	-0.501170	0.281162	0.586892	-0.294763	0.699729
5733	9.468488	-0.335163	2.649443	-0.531431	0.002159	-0.003966	-0.669449	-0.166022	-0.500909	0.287390	0.583800	-0.299398	0.697815
5734	9.449333	-0.349706	2.623055	-0.553251	-0.002243	-0.004198	-0.668897	-0.165746	-0.501186	0.293891	0.581364	-0.305074	0.694675
5735	9.441961	-0.330164	2.649423	-0.547880	-0.013983	-0.004064	-0.668904	-0.164091	-0.501169	0.300179	0.578296	-0.309972	0.692375
5736	9.435210	-0.340209	2.581895	-0.557027	-0.026552	-0.004093	-0.670838	-0.164364	-0.500744	0.306513	0.576069	-0.315800	0.688814
5737	9.452384	-0.345392	2.543274	-0.546195	-0.033728	-0.012764	-0.671671	-0.163815	-0.499219	0.312738	0.573234	-0.320637	0.686141
5738	9.464618	-0.335910	2.526240	-0.553436	-0.035590	-0.002217	-0.671115	-0.164508	-0.498681	0.318887	0.571037	-0.326444	0.682395
5739	9.474121	-0.335849	2.545554	-0.557003	-0.019274	-0.011204	-0.671947	-0.163956	-0.498119	0.325264	0.567823	-0.331296	0.679723
5740	9.452496	-0.326093	2.538227	-0.546069	-0.015756	-0.007562	-0.673047	-0.165195	-0.497985	0.331468	0.565334	-0.336766	0.676103
5741	9.443274	-0.321535	2.485036	-0.555280	-0.035493	-0.011971	-0.672221	-0.164787	-0.496750	0.337679	0.562252	-0.341634	0.673150
5742	9.469969	-0.321824	2.465675	-0.550736	-0.035511	-0.011911	-0.673469	-0.164239	-0.494809	0.343796	0.559927	-0.347199	0.669133
5743	9.527941	-0.317388	2.460716	-0.546138	-0.028357	-0.007465	-0.674579	-0.163133	-0.494790	0.349844	0.556681	-0.351887	0.666251
5744	9.477545	-0.312449	2.426904	-0.555120	-0.013919	-0.005898	-0.674298	-0.164239	-0.494115	0.356013	0.553895	-0.357375	0.662373
5745	9.499133	-0.322174	2.439064	-0.547882	-0.021208	-0.000458	-0.674854	-0.163271	-0.494651	0.361985	0.550394	-0.362058	0.659506
5746	9.489295	-0.351047	2.449063	-0.569694	-0.024727	0.001072	-0.676239	-0.162857	-0.493674	0.368072	0.547492	-0.367837	0.655340
5747	9.489520	-0.365772	2.412987	-0.547824	-0.019505	0.010142	-0.676514	-0.163273	-0.492851	0.373857	0.543796	-0.372564	0.652467
5748	9.489781	-0.341748	2.390974	-0.549746	-0.026533	-0.008411	-0.675687	-0.162863	-0.492303	0.379762	0.541037	-0.377936	0.648247
5749	9.499583	-0.327388	2.378721	-0.562410	-0.021121	-0.002395	-0.676940	-0.160934	-0.490761	0.385797	0.537250	-0.382669	0.645049
5750	9.509350	-0.346930	2.354766	-0.558771	-0.019303	-0.005902	-0.678044	-0.161487	-0.489658	0.391745	0.534210	-0.388071	0.640746
5751	9.504786	-0.337418	2.325674	-0.545968	-0.004931	-0.007608	-0.676526	-0.160936	-0.490489	0.397730	0.530291	-0.392352	0.637701
5752	9.480618	-0.356626	2.321088	-0.553188	0.000482	-0.005079	-0.678458	-0.161203	-0.491852	0.403686	0.526937	-0.397477	0.633551
5753	9.470366	-0.394858	2.379513	-0.553227	-0.004920	-0.005941	-0.677775	-0.159694	-0.489917	0.409656	0.522855	-0.401810	0.630359
5754	9.533004	-0.353965	2.412797	-0.560435	0.004084	-0.000756	-0.679020	-0.159417	-0.489354	0.415583	0.519265	-0.406979	0.626117
5755	9.499623	-0.366199	2.354994	-0.563200	0.002405	-0.013169	-0.678609	-0.158588	-0.489899	0.421733	0.514975	-0.411241	0.622754
5756	9.489839	-0.351489	2.379003	-0.564057	0.005915	-0.002586	-0.678876	-0.160656	-0.490193	0.427652	0.511247	-0.416354	0.618377
5757	9.513803	-0.370894	2.391267	-0.554963	0.009509	-0.006038	-0.678050	-0.159968	-0.490192	0.433611	0.506788	-0.420466	0.615106
5758	9.513804	-0.395132	2.379458	-0.565016	0.000579	-0.009642	-0.677356	-0.160658	-0.490480	0.439494	0.503078	-0.425498	0.610499
5759	9.494667	-0.380605	2.364825	-0.542394	-0.010286	-0.015505	-0.677631	-0.160933	-0.490480	0.445197	0.498966	-0.429473	0.606948
5760	9.494498	-0.385315	2.384206	-0.569403	0.022158	-0.002752	-0.678194	-0.158448	-0.491001	0.451139	0.494800	-0.434364	0.602473
5761	9.494517	-0.395026	2.377066	-0.556739	0.013087	-0.002549	-0.678469	-0.158721	-0.491552	0.456946	0.490079	-0.438375	0.599042
5762	9.499259	-0.392564	2.389113	-0.555008	0.000481	-0.004220	-0.677918	-0.158451	-0.490178	0.462484	0.486223	-0.443205	0.594362
5763	9.489390	-0.389904	2.418088	-0.564047	0.009548	-0.006153	-0.676943	-0.160385	-0.489930	0.468291	0.481424	-0.447235	0.590691
5764	9.482207	-0.389904	2.410850	-0.538573	0.014816	-0.004120	-0.676947	-0.159558	-0.489922	0.473707	0.477461	-0.451669	0.586197
5765	9.470459	-0.370696	2.379243	-0.556865	-0.003068	-0.009530	-0.678054	-0.158862	-0.491006	0.479286	0.472827	-0.455640	0.582333
5766	9.494611	-0.385407	2.369711	-0.560401	0.004023	0.005427	-0.676939	-0.160930	-0.492136	0.484612	0.468608	-0.460450	0.577532
5767	9.489120	-0.411497	2.442490	-0.571380	-0.001231	-0.006177	-0.676390	-0.160243	-0.491583	0.490215	0.463701	-0.464540	0.573475
5768	9.503628	-0.414035	2.437667	-0.572263	-0.004957	0.007993	-0.677636	-0.159691	-0.490743	0.495441	0.459354	-0.469519	0.568405
5769	9.503888	-0.375467	2.422740	-0.558694	-0.005792	-0.005992	-0.677355	-0.160654	-0.491717	0.500789	0.454543	-0.473443	0.564316
5770	9.460534	-0.363143	2.417828	-0.531369	0.005778	-0.004866	-0.677358	-0.160104	-0.491162	0.505795	0.450519	-0.477659	0.559506
5771	9.508817	-0.363463	2.415351	-0.555053	-0.004915	-0.005067	-0.678739	-0.160099	-0.491701	0.511023	0.445651	-0.481478	0.555364
5772	9.513654	-0.395010	2.398785	-0.560474	-0.001286	-0.005155	-0.677219	-0.160523	-0.489792	0.516130	0.441332	-0.486012	0.550117
5773	9.472376	-0.382427	2.437356	-0.558650	0.000494	-0.004269	-0.679433	-0.159828	-0.489768	0.521343	0.436287	-0.489754	0.545890
5774	9.470115	-0.421314	2.399137	-0.555010	0.000492	-0.005999	-0.678601	-0.160242	-0.490328	0.526328	0.431930	-0.494124	0.540608
5775	9.508327	-0.375098	2.471068	-0.538630	0.007643	-0.005849	-0.678185	-0.160948	-0.490693	0.531366	0.426962	-0.497493	0.536521
5776	9.511256	-0.402194	2.391638	-0.551395	0.004223	-0.019246	-0.680127	-0.159290	-0.490111	0.536399	0.422655	-0.501593	0.531077
5777	9.489489	-0.365662	2.415419	-0.567761	-0.001179	-0.011443	-0.680123	-0.160117	-0.490119	0.541566	0.417457	-0.505250	0.526458
5778	9.499181	-0.389992	2.398766	-0.547761	0.002362	-0.014770	-0.679151	-0.161364	-0.489177	0.546399	0.413086	-0.509288	0.520993
5779	9.513753	-0.380464	2.391392	-0.542285	0.007761	-0.016504	-0.678600	-0.160810	-0.490138	0.551404	0.408057	-0.512469	0.516545
5780	9.508908	-0.385266	2.391452	-0.556845	0.005159	-0.020198	-0.678460	-0.161363	-0.490145	0.556293	0.403535	-0.516445	0.510864
5781	9.499085	-0.365678	2.422655	-0.551415	0.006080	-0.025449	-0.678736	-0.161500	-0.490007	0.561353	0.398450	-0.519596	0.506103
5782	9.499123	-0.365708	2.417823	-0.560390	0.016823	-0.013235	-0.678323	-0.161088	-0.489868	0.566214	0.393620	-0.523445	0.500470
5783	9.523536	-0.351546	2.388640	-0.573149	0.009680	-0.013332	-0.677496	-0.160538	-0.489731	0.571259	0.388061	-0.526796	0.495538
5784	9.489769	-0.336805	2.393353	-0.547807	-0.004860	-0.012952	-0.676103	-0.163160	-0.490456	0.575681	0.383511	-0.530682	0.489783
5785	9.489638	-0.351241	2.403178	-0.560435	0.012366	-0.018515	-0.677219	-0.160816	-0.489323	0.580607	0.378065	-0.533757	0.484836
5786	9.508119	-0.350693	2.509452	-0.563985	0.022180	-0.006234	-0.677487	-0.162467	-0.490439	0.585263	0.372919	-0.537449	0.479110
5787	9.489096	-0.375038	2.461429	-0.554968	0.015024	-0.016704	-0.677069	-0.163013	-0.492648	0.590056	0.367427	-0.540375	0.474158
5788	9.501254	-0.355799	2.458782	-0.564054	0.013236	-0.013256	-0.678048	-0.160395	-0.490963	0.594569	0.362369	-0.544028	0.468199
5789	9.511134	-0.385129	2.415607	-0.549555	0.000465	-0.003277	-0.676661	-0.161497	-0.492636	0.598935	0.356873	-0.547094	0.463255
5790	9.538033	-0.337110	2.393291	-0.569580	-0.001163	-0.011450	-0.675967	-0.162187	-0.492786	0.603197	0.351793	-0.550891	0.457071
5791	9.456097	-0.336684	2.378900	-0.575075	-0.006503	-0.016805	-0.676109	-0.161362	-0.492089	0.607685	0.346148	-0.554097	0.451528
5792	9.470725	-0.327202	2.364279	-0.571334	0.011510	-0.017752	-0.676247	-0.161361	-0.492087	0.612034	0.340931	-0.557611	0.445252
5793	9.499570	-0.317598	2.383461	-0.556704	0.025819	-0.013239	-0.675976	-0.159982	-0.492350	0.616612	0.335124	-0.560197	0.440070
5794	9.508755	-0.322125	2.441484	-0.540396	0.018499	-0.009467	-0.677078	-0.160526	-0.493723	0.620639	0.330065	-0.563313	0.434214
5795	9.489079	-0.404108	2.449673	-0.560421	0.009579	-0.009661	-0.675418	-0.160804	-0.494426	0.624922	0.324261	-0.566070	0.428827
5796	9.501132	-0.353277	2.475666	-0.561286	0.015844	-0.004394	-0.675694	-0.161082	-0.493602	0.628895	0.318846	-0.569338	0.422708
5797	9.480153	-0.336775	2.388533	-0.533083	0.022034	-0.005869	-0.676112	-0.160253	-0.493728	0.633006	0.313188	-0.571645	0.417660
5798	9.499177	-0.331821	2.427109	-0.562246	0.008676	-0.007895	-0.675410	-0.163156	-0.492387	0.636813	0.307799	-0.574893	0.411371
5799	9.489627	-0.324572	2.417377	-0.567660	0.009522	0.000882	-0.673208	-0.160532	-0.494578	0.640832	0.301682	-0.577598	0.405836
5800	9.509412	-0.346897	2.345119	-0.572266	0.000602	-0.006189	-0.674309	-0.161495	-0.494855	0.644467	0.296149	-0.580941	0.399331
5801	9.522990	-0.326866	2.470510	-0.573143	0.009614	-0.006256	-0.672790	-0.160942	-0.496236	0.648459	0.289998	-0.583548	0.393539
5802	9.498353	-0.345693	2.526321	-0.567529	0.041181	-0.013471	-0.674033	-0.161216	-0.495954	0.652466	0.284230	-0.586181	0.387161
5803	9.464736	-0.335922	2.509345	-0.556672	0.036669	-0.018629	-0.673346	-0.160111	-0.496774	0.656661	0.278175	-0.588135	0.381461
5804	9.469488	-0.335891	2.519003	-0.534967	0.018497	-0.012955	-0.672794	-0.160112	-0.496778	0.660091	0.272946	-0.590716	0.375279
5805	9.488925	-0.350662	2.494981	-0.556742	0.016722	-0.004349	-0.673070	-0.159832	-0.497873	0.663833	0.266831	-0.592914	0.369567
5806	9.488924	-0.326424	2.506791	-0.569439	0.025873	-0.013398	-0.671397	-0.163144	-0.498745	0.667415	0.261045	-0.595551	0.362947
5807	9.476688	-0.306821	2.537997	-0.563930	0.034823	-0.009851	-0.672777	-0.163554	-0.499014	0.671334	0.254725	-0.597427	0.357080
5808	9.469235	-0.342957	2.548074	-0.553044	0.036651	-0.018588	-0.671128	-0.161350	-0.499279	0.674866	0.249089	-0.599670	0.350579
5809	9.450059	-0.313856	2.545359	-0.560361	0.022156	-0.006200	-0.670012	-0.163276	-0.501508	0.678473	0.242822	-0.601603	0.344654
5810	9.462163	-0.323658	2.535788	-0.553188	0.013226	-0.018444	-0.671676	-0.161753	-0.502305	0.681594	0.237297	-0.604062	0.337977
5811	9.489446	-0.268680	2.467489	-0.567687	0.018709	-0.018632	-0.670572	-0.161760	-0.500663	0.685160	0.231069	-0.605925	0.331690
5812	9.474168	-0.246127	2.580811	-0.582214	0.022361	-0.017060	-0.670848	-0.161617	-0.502173	0.688382	0.225020	-0.608349	0.324665
5813	9.435250	-0.296532	2.595922	-0.553080	0.033043	-0.018570	-0.668630	-0.162999	-0.503029	0.691932	0.218864	-0.609806	0.318535
5814	9.411287	-0.291669	2.576571	-0.567670	0.022283	-0.016908	-0.667944	-0.161896	-0.503298	0.694950	0.212964	-0.612026	0.311633
5815	9.435608	-0.311364	2.542934	-0.562134	0.031205	-0.009817	-0.667112	-0.162588	-0.503311	0.698340	0.206556	-0.613492	0.305425
5816	9.435102	-0.306105	2.610525	-0.542168	0.030206	-0.009580	-0.668494	-0.162164	-0.505222	0.701169	0.200829	-0.615367	0.298919
5817	9.440002	-0.296501	2.605579	-0.571244	0.023959	-0.001033	-0.667942	-0.161609	-0.506596	0.704332	0.194199	-0.616911	0.292617
5818	9.454339	-0.274664	2.634309	-0.549472	0.026656	-0.011406	-0.665864	-0.162997	-0.505664	0.707026	0.188374	-0.618767	0.285931
5819	9.444452	-0.276836	2.663338	-0.562157	0.033029	-0.012482	-0.665586	-0.163409	-0.506220	0.710208	0.181934	-0.619969	0.279541
5820	9.429898	-0.276684	2.673020	-0.557641	0.029410	-0.013295	-0.665448	-0.162990	-0.507868	0.712843	0.175963	-0.621716	0.272691
5821	9.410575	-0.291090	2.668375	-0.573044	0.029384	-0.002865	-0.663100	-0.162720	-0.507745	0.715840	0.169243	-0.622943	0.266218
5822	9.429824	-0.286318	2.677960	-0.534909	0.029236	-0.005953	-0.663930	-0.162162	-0.509246	0.718221	0.163470	-0.624489	0.259710
5823	9.419796	-0.295648	2.721566	-0.571252	0.027588	-0.004604	-0.663380	-0.161612	-0.509107	0.721073	0.156784	-0.625605	0.253163
5824	9.391194	-0.290907	2.678063	-0.571243	0.022084	0.006043	-0.663374	-0.162851	-0.509945	0.723284	0.150341	-0.627367	0.246310
5825	9.422285	-0.305419	2.707175	-0.540476	0.009422	-0.004132	-0.661996	-0.161886	-0.510496	0.725683	0.144167	-0.628477	0.240036
5826	9.451028	-0.312698	2.731378	-0.546765	0.017499	0.002826	-0.662682	-0.162988	-0.510502	0.727648	0.138111	-0.630066	0.233391
5827	9.438219	-0.275663	2.844535	-0.542204	0.025598	0.001057	-0.662268	-0.162990	-0.510230	0.730116	0.131755	-0.630848	0.227160
5828	9.380754	-0.309597	2.770094	-0.560493	0.001337	0.002749	-0.662265	-0.163539	-0.511061	0.731782	0.125544	-0.632628	0.220264
5829	9.351607	-0.280176	2.808461	-0.573318	-0.017575	0.008019	-0.662546	-0.162438	-0.510085	0.733630	0.118827	-0.634076	0.213575
5830	9.371147	-0.282912	2.777057	-0.544444	-0.053814	0.015661	-0.663100	-0.162440	-0.509255	0.734366	0.112898	-0.636515	0.206904
5831	9.444337	-0.228269	2.701453	-0.569831	-0.050139	0.022444	-0.664493	-0.159957	-0.507981	0.735607	0.106182	-0.638335	0.200338
5832	9.430239	-0.167895	2.681470	-0.558079	-0.057386	0.020863	-0.666979	-0.160785	-0.506183	0.736170	0.099976	-0.640783	0.193533
5833	9.391654	-0.141013	2.690886	-0.540971	-0.073561	0.007003	-0.667393	-0.161204	-0.504258	0.736992	0.093975	-0.642683	0.187004
5834	9.399494	-0.141546	2.613569	-0.546378	-0.077280	0.022891	-0.668774	-0.162038	-0.501505	0.737139	0.087970	-0.645271	0.180313
5835	9.334751	-0.156013	2.553416	-0.571707	-0.064583	0.026043	-0.672644	-0.162313	-0.498865	0.737941	0.081244	-0.647067	0.173630
5836	9.469589	-0.142079	2.598985	-0.566002	-0.034187	0.050721	-0.673190	-0.164387	-0.497094	0.738444	0.074419	-0.649019	0.167142
5837	9.481318	-0.161271	2.633007	-0.575197	-0.043009	0.034742	-0.674290	-0.165486	-0.497647	0.739371	0.067461	-0.650393	0.160527
5838	9.483918	-0.151743	2.613569	-0.551649	-0.059418	0.043967	-0.675810	-0.166602	-0.492832	0.739412	0.060999	-0.652543	0.154067
5839	9.426696	-0.156790	2.521894	-0.558007	-0.064838	0.048341	-0.677603	-0.167847	-0.490493	0.739866	0.054200	-0.654077	0.147799
5840	9.398657	-0.162201	2.401191	-0.560763	-0.073842	0.049248	-0.678569	-0.168683	-0.487331	0.739578	0.047563	-0.656359	0.141262
5841	9.509721	-0.177490	2.386716	-0.571618	-0.073897	0.062413	-0.679942	-0.171448	-0.484460	0.739761	0.040422	-0.657954	0.134968
5842	9.490977	-0.168130	2.318989	-0.573427	-0.061057	0.038428	-0.681874	-0.172277	-0.482665	0.739539	0.033694	-0.659953	0.128096
5843	9.539037	-0.192505	2.333692	-0.533302	-0.032364	0.033419	-0.683950	-0.172143	-0.480035	0.740195	0.027414	-0.660688	0.121863
5844	9.548688	-0.173175	2.343128	-0.563260	-0.026781	0.029500	-0.684495	-0.174354	-0.478403	0.740307	0.020856	-0.662032	0.114999
5845	9.524072	-0.221103	2.382352	-0.540615	-0.039542	0.033369	-0.684768	-0.175461	-0.477174	0.740759	0.014508	-0.662771	0.108626
5846	9.468305	-0.210844	2.420968	-0.546041	-0.042355	0.047465	-0.687243	-0.178776	-0.474300	0.740489	0.007995	-0.664198	0.102238
5847	9.431910	-0.208032	2.447562	-0.570022	-0.091640	0.029786	-0.686694	-0.178509	-0.471826	0.740148	0.001394	-0.665645	0.095376
5848	9.267197	-0.468171	2.399966	-0.553715	-0.122588	0.054864	-0.690007	-0.181020	-0.466949	0.738665	-0.005178	-0.668154	0.088975
5849	9.498628	-0.777248	2.282303	-0.546478	-0.162665	0.101210	-0.694005	-0.184338	-0.462274	0.737124	-0.012234	-0.670470	0.083477
5850	9.836366	-0.937307	2.530072	-0.531947	-0.186603	0.152873	-0.695530	-0.184911	-0.454564	0.734483	-0.019687	-0.673747	0.078816
5851	9.542463	-1.050255	2.720175	-0.544373	-0.150743	0.173655	-0.702158	-0.187678	-0.447663	0.732872	-0.027679	-0.675718	0.074417
5852	9.268004	-1.175076	2.576974	-0.576806	-0.134707	0.206728	-0.705479	-0.188524	-0.439804	0.730682	-0.036596	-0.678143	0.069911
5853	9.702196	-0.930449	2.718625	-0.557200	-0.172410	0.187840	-0.708932	-0.190471	-0.432368	0.728628	-0.044907	-0.680282	0.065582
5854	9.322909	-0.888945	2.791150	-0.582377	-0.092428	0.118861	-0.713368	-0.188549	-0.426261	0.726971	-0.052758	-0.682034	0.059668
5855	9.013113	-0.975459	2.555759	-0.561744	-0.111825	0.058119	-0.716411	-0.189110	-0.421428	0.725796	-0.059412	-0.683261	0.053345
5856	9.229985	-1.039588	2.565849	-0.555744	-0.143833	0.010651	-0.719171	-0.191188	-0.416751	0.723449	-0.065338	-0.685719	0.046275
5857	9.344737	-1.150929	2.651498	-0.546755	-0.143613	-0.017549	-0.721390	-0.190232	-0.412321	0.721839	-0.070668	-0.687332	0.039111
5858	9.312223	-1.069343	2.527414	-0.559792	-0.157303	-0.090148	-0.722224	-0.190248	-0.406812	0.719244	-0.075254	-0.689994	0.030544
5859	9.140559	-1.142653	2.224043	-0.544204	-0.119129	-0.136231	-0.723608	-0.190395	-0.402951	0.717953	-0.078890	-0.691267	0.021683
5860	9.343138	-1.168062	2.228888	-0.586253	-0.001582	-0.158639	-0.724430	-0.192747	-0.400492	0.717351	-0.082977	-0.691657	0.011519
5861	9.353444	-1.224877	2.427622	-0.554627	0.140906	-0.191006	-0.720832	-0.193299	-0.403002	0.719526	-0.086060	-0.689111	0.001336
5862	9.722915	-1.052904	2.478361	-0.566558	0.290795	-0.215856	-0.716948	-0.195080	-0.409653	0.722811	-0.089103	-0.685206	-0.009869
5863	10.823974	-0.817994	2.510507	-0.556022	0.259573	-0.240057	-0.709884	-0.197139	-0.417983	0.726428	-0.091504	-0.680801	-0.020964
5864	9.879473	-0.481181	2.481436	-0.548853	0.245934	-0.240922	-0.703787	-0.199057	-0.426580	0.728900	-0.093947	-0.677379	-0.032201
5865	10.135983	-0.106744	1.950222	-0.569621	0.118205	-0.245563	-0.701282	-0.202644	-0.428287	0.730368	-0.096519	-0.674813	-0.043302
5866	10.353805	-0.040765	1.900874	-0.558504	0.132212	-0.203001	-0.694351	-0.206088	-0.434979	0.731113	-0.099672	-0.672782	-0.053888
5867	9.832523	-0.139248	1.856766	-0.571006	0.102427	-0.098694	-0.693374	-0.207596	-0.438854	0.732332	-0.104230	-0.669984	-0.062835
5868	9.187539	0.062148	1.727333	-0.543859	0.043926	-0.027346	-0.693519	-0.205520	-0.440620	0.731967	-0.109622	-0.668763	-0.070455
5869	8.875964	0.338687	1.584535	-0.551553	-0.028202	-0.019938	-0.693260	-0.201381	-0.440580	0.731434	-0.115093	-0.667621	-0.077722
5870	9.209492	0.321633	1.511798	-0.550789	-0.184681	-0.047206	-0.694105	-0.197933	-0.439437	0.727835	-0.120655	-0.669658	-0.085187
5871	10.226336	0.241318	1.670791	-0.585992	-0.294437	-0.034369	-0.698819	-0.196155	-0.431266	0.723484	-0.126829	-0.672254	-0.092524
5872	10.113490	0.095666	1.836857	-0.547225	-0.219381	0.011575	-0.702962	-0.198656	-0.423005	0.719378	-0.133159	-0.674512	-0.098985
5873	9.486821	0.220187	1.797650	-0.568306	-0.113183	0.027374	-0.706697	-0.198799	-0.418850	0.717485	-0.139520	-0.674226	-0.105681
5874	9.067644	0.450077	1.814974	-0.572293	-0.161770	0.017838	-0.708209	-0.202130	-0.411719	0.713960	-0.146168	-0.675454	-0.112509
5875	9.285407	0.540340	1.784683	-0.534592	-0.217541	-0.007860	-0.713459	-0.203794	-0.405505	0.710550	-0.151761	-0.676703	-0.118996
5876	9.589938	0.542890	1.726262	-0.543916	-0.240627	-0.036071	-0.716492	-0.207682	-0.395891	0.705775	-0.157432	-0.679142	-0.125946
5877	9.808068	0.453502	1.562678	-0.540114	-0.229998	-0.014819	-0.720073	-0.212391	-0.387657	0.702035	-0.163003	-0.680433	-0.132618
5878	9.812930	0.492222	1.576736	-0.554119	-0.161775	0.019989	-0.722133	-0.217386	-0.377649	0.698305	-0.169348	-0.681418	-0.139142
5879	9.518352	0.494215	1.598852	-0.565321	-0.069951	0.029848	-0.724622	-0.218365	-0.371724	0.696659	-0.175413	-0.680111	-0.146105
5880	9.510695	0.577005	1.692163	-0.560577	-0.044956	0.052755	-0.725992	-0.222102	-0.367349	0.694465	-0.181943	-0.679206	-0.152625
5881	9.539895	0.610558	1.677254	-0.583715	0.028962	0.060888	-0.727349	-0.228455	-0.364653	0.694067	-0.188356	-0.676205	-0.159811
5882	9.590364	0.624949	1.710850	-0.565333	0.052080	0.085741	-0.726925	-0.231504	-0.360835	0.693149	-0.195072	-0.673685	-0.166256
5883	9.401343	0.704337	1.850347	-0.552331	0.098774	0.093533	-0.726783	-0.233172	-0.356863	0.693792	-0.201228	-0.669530	-0.172887
5884	9.575689	0.780316	1.810609	-0.546678	0.138488	0.085441	-0.726908	-0.236206	-0.357444	0.693977	-0.207360	-0.665746	-0.179386
5885	9.426497	0.882708	1.804834	-0.572125	0.136778	0.086906	-0.725246	-0.237037	-0.357465	0.694884	-0.213536	-0.660850	-0.186592
5886	9.986035	0.607987	1.715342	-0.555917	0.126253	0.053628	-0.724680	-0.239936	-0.357499	0.694614	-0.219387	-0.657203	-0.193559
5887	10.047519	0.346857	1.751998	-0.551886	0.187529	0.049737	-0.723848	-0.240066	-0.360671	0.695983	-0.224562	-0.651667	-0.201271
5888	10.480387	-0.025481	1.767653	-0.534067	0.126244	0.046824	-0.720811	-0.238686	-0.362881	0.695653	-0.229994	-0.648003	-0.207993
5889	9.684798	-0.010910	1.365079	-0.567005	0.064942	0.059058	-0.718880	-0.237305	-0.364533	0.695248	-0.235983	-0.643919	-0.215199
5890	9.976220	-0.123773	1.385277	-0.557746	-0.035663	0.024443	-0.721385	-0.233155	-0.366122	0.692496	-0.242110	-0.642391	-0.221733
5891	10.118254	-0.318285	1.336520	-0.561884	0.032980	0.008941	-0.717806	-0.229293	-0.368311	0.691336	-0.247500	-0.638889	-0.229388
5892	9.839622	-0.514373	1.384986	-0.554687	0.022196	-0.002494	-0.718363	-0.228327	-0.367747	0.689097	-0.252949	-0.636582	-0.236486
5893	9.253541	-0.603040	1.299782	-0.563847	-0.014119	0.024919	-0.719616	-0.226396	-0.366754	0.687264	-0.258781	-0.633515	-0.243636
5894	9.126930	-0.826260	1.027016	-0.556972	-0.106301	0.051178	-0.721974	-0.225158	-0.363697	0.683517	-0.265526	-0.632570	-0.249311
5895	9.381206	-1.078699	1.101973	-0.565851	-0.101254	0.097061	-0.722403	-0.222411	-0.359538	0.680793	-0.272712	-0.630207	-0.254929
5896	9.535730	-1.276535	1.306919	-0.543002	-0.107265	0.152209	-0.724082	-0.217998	-0.357691	0.677497	-0.280506	-0.628681	-0.258987
5897	10.086015	-1.413846	1.542069	-0.565658	-0.127507	0.215846	-0.728957	-0.209857	-0.354406	0.674938	-0.289293	-0.625902	-0.262707
5898	9.866347	-1.328057	1.901393	-0.541952	-0.085937	0.185739	-0.731476	-0.203239	-0.350879	0.671961	-0.297334	-0.623788	-0.266362
5899	9.190720	-1.340817	1.885528	-0.589034	-0.043058	0.142324	-0.731911	-0.198827	-0.349730	0.669822	-0.305030	-0.620035	-0.271756
5900	9.334956	-1.314618	1.969603	-0.569515	-0.094148	0.104855	-0.735400	-0.191238	-0.347287	0.666020	-0.312433	-0.618246	-0.276721
5901	9.435678	-1.411691	2.004376	-0.542470	-0.106523	0.065445	-0.737069	-0.189309	-0.345190	0.662861	-0.318863	-0.615927	-0.282091
5902	9.455741	-1.528765	1.851030	-0.548114	-0.144318	0.063839	-0.739853	-0.185733	-0.339492	0.658229	-0.325707	-0.615064	-0.286960
5903	9.380500	-1.403856	1.656455	-0.544521	-0.131356	0.024002	-0.739721	-0.185057	-0.335496	0.654422	-0.331758	-0.613208	-0.292651
5904	9.272766	-1.355396	1.569082	-0.553704	-0.110863	-0.046129	-0.742500	-0.182301	-0.332420	0.649405	-0.337079	-0.612483	-0.299190
5905	9.381907	-1.419542	1.468178	-0.557106	-0.045445	-0.103169	-0.740561	-0.183551	-0.331071	0.645709	-0.341188	-0.610158	-0.307178
5906	9.533077	-1.133806	1.716054	-0.585848	0.045182	-0.144699	-0.742223	-0.182020	-0.334070	0.641650	-0.344713	-0.607754	-0.316376
5907	9.843582	-1.295084	1.741598	-0.556462	0.106516	-0.164153	-0.739180	-0.181876	-0.338219	0.639298	-0.347080	-0.603731	-0.326102
5908	10.316280	-1.028802	1.907117	-0.542355	0.052465	-0.165302	-0.736686	-0.182699	-0.341273	0.635353	-0.349697	-0.601507	-0.335005
5909	9.506905	-0.980770	1.431707	-0.560516	0.038084	-0.168217	-0.734745	-0.183804	-0.342538	0.631981	-0.352468	-0.598199	-0.344273
5910	9.435148	-0.810219	0.811398	-0.567712	0.001513	-0.103461	-0.734182	-0.185450	-0.345861	0.627534	-0.356432	-0.595878	-0.352261
5911	9.725670	-0.402726	0.576941	-0.547199	0.075034	-0.068164	-0.732245	-0.185447	-0.348214	0.625235	-0.359925	-0.591402	-0.360249
5912	10.406174	-0.016310	0.455749	-0.552808	0.053417	-0.054633	-0.731424	-0.182674	-0.352732	0.621736	-0.363860	-0.588063	-0.367739
5913	10.731385	-0.316492	0.695434	-0.548987	0.067551	-0.023696	-0.731156	-0.179905	-0.356008	0.619501	-0.367911	-0.583273	-0.375036
5914	9.826147	-0.150588	0.810763	-0.552731	0.166944	0.033866	-0.729506	-0.176573	-0.363416	0.617868	-0.371972	-0.577765	-0.382182
5915	9.410842	0.031573	0.927672	-0.553980	0.100874	0.062498	-0.729242	-0.172417	-0.368878	0.616483	-0.376797	-0.571794	-0.388619
5916	9.728439	-0.015718	1.026831	-0.549673	0.061161	0.071693	-0.727882	-0.167175	-0.369385	0.613829	-0.382007	-0.567222	-0.394390
5917	10.085351	-0.170944	1.293848	-0.569138	0.029278	0.023931	-0.727063	-0.163853	-0.373072	0.611059	-0.387093	-0.562215	-0.400850
5918	9.512500	-0.132178	1.120228	-0.567371	0.016644	0.018618	-0.728031	-0.164411	-0.370732	0.607232	-0.392208	-0.558348	-0.407049
5919	9.380290	0.013660	1.123610	-0.553151	-0.033930	0.023510	-0.727751	-0.165380	-0.369918	0.603731	-0.397558	-0.554155	-0.412758
5920	9.550760	0.180997	1.005546	-0.540414	-0.012988	-0.003832	-0.729129	-0.166342	-0.370193	0.599491	-0.402275	-0.550949	-0.418617
5921	9.656007	0.122918	1.097862	-0.560727	-0.056896	-0.018829	-0.728295	-0.167729	-0.368562	0.595177	-0.407392	-0.547227	-0.424663
5922	9.670737	0.149283	1.078220	-0.551037	-0.122077	0.010885	-0.728842	-0.169951	-0.363628	0.589674	-0.413254	-0.545012	-0.429497
5923	9.898186	0.178867	1.014769	-0.566664	-0.154456	0.016262	-0.732310	-0.168167	-0.358218	0.584392	-0.419600	-0.542028	-0.434312
5924	9.773493	0.244453	0.944139	-0.566299	-0.104148	0.030983	-0.733963	-0.170387	-0.353137	0.579017	-0.425627	-0.539202	-0.439139
5925	9.646457	0.297401	1.168409	-0.562354	-0.050184	0.036860	-0.733684	-0.171638	-0.350538	0.574926	-0.431174	-0.534778	-0.444480
5926	9.443980	0.172459	1.078265	-0.541835	0.025296	0.045430	-0.735340	-0.172608	-0.348059	0.571172	-0.435859	-0.530453	-0.449899
5927	9.717258	-0.021686	1.220195	-0.543574	0.045258	0.032926	-0.737131	-0.174261	-0.347512	0.568090	-0.440239	-0.525045	-0.455842
5928	10.753256	-0.240151	1.332383	-0.571879	0.027515	0.029344	-0.735469	-0.175514	-0.345199	0.563851	-0.445006	-0.520464	-0.461691
5929	10.486135	-0.666593	1.651581	-0.545451	0.026251	0.048998	-0.735590	-0.179935	-0.343592	0.560585	-0.449685	-0.515007	-0.467222
5930	9.100693	-0.741992	1.337778	-0.554075	0.046281	0.112190	-0.735026	-0.182979	-0.341426	0.557367	-0.454857	-0.509542	-0.472033
5931	8.962758	-0.510086	1.187997	-0.552700	-0.029492	0.121527	-0.737365	-0.186301	-0.336490	0.554042	-0.460822	-0.503894	-0.476206
5932	9.537004	-0.736526	1.090714	-0.560160	-0.045240	0.082698	-0.740006	-0.186881	-0.332394	0.549455	-0.466554	-0.499569	-0.480476
5933	9.897246	-0.844038	1.262969	-0.553588	0.003575	0.064834	-0.739448	-0.188965	-0.328429	0.545808	-0.471569	-0.493998	-0.485471
5934	9.683931	-0.895246	1.360467	-0.567428	-0.034272	0.069273	-0.739994	-0.191463	-0.323909	0.541038	-0.477065	-0.489512	-0.489964
5935	9.495717	-0.826208	1.391357	-0.558412	-0.057995	0.095147	-0.742747	-0.195059	-0.319659	0.536937	-0.482956	-0.484183	-0.493983
5936	9.621675	-0.866161	1.311905	-0.565679	-0.057904	0.090663	-0.744668	-0.199769	-0.312812	0.532061	-0.488791	-0.479674	-0.497902
5937	9.805362	-0.920869	1.249453	-0.556843	-0.093859	0.079520	-0.746041	-0.203375	-0.306233	0.527377	-0.494795	-0.474811	-0.501604
5938	9.838869	-0.993568	1.250220	-0.566049	-0.115438	0.079543	-0.747973	-0.205884	-0.297162	0.521737	-0.501015	-0.470927	-0.504978
5939	9.651114	-1.070324	1.152270	-0.558613	-0.093872	0.079454	-0.750036	-0.210184	-0.289071	0.516939	-0.506952	-0.465967	-0.508575
5940	9.838893	-1.075993	1.207651	-0.573209	-0.108311	0.091791	-0.752241	-0.213380	-0.280693	0.511321	-0.513199	-0.461719	-0.511853
5941	9.767488	-1.142260	1.358279	-0.553023	-0.072368	0.090007	-0.755819	-0.218920	-0.272053	0.506793	-0.518871	-0.456399	-0.515396
5942	9.445226	-1.226427	1.485283	-0.536667	-0.070658	0.086567	-0.756915	-0.223086	-0.263418	0.501753	-0.524225	-0.452112	-0.518677
5943	9.627005	-1.347448	1.636184	-0.554650	-0.039034	0.087061	-0.756358	-0.224897	-0.258487	0.497398	-0.529458	-0.446361	-0.522524
5944	9.860958	-1.431226	1.612645	-0.548876	-0.000510	0.110816	-0.758564	-0.227674	-0.251618	0.493026	-0.534335	-0.440911	-0.526316
5945	9.781008	-1.335945	1.698666	-0.571703	-0.017561	0.114184	-0.758570	-0.227136	-0.247209	0.488882	-0.539665	-0.434358	-0.530178
5946	9.443714	-1.346383	1.621921	-0.563530	-0.000149	0.073412	-0.760921	-0.227695	-0.243619	0.483867	-0.544263	-0.429075	-0.534364
5947	9.284986	-1.508209	1.474145	-0.549868	0.003483	0.061119	-0.763267	-0.229494	-0.240317	0.479495	-0.548605	-0.423013	-0.538681
5948	9.652122	-1.532602	1.420774	-0.556314	-0.003537	0.048776	-0.762710	-0.231307	-0.234973	0.474179	-0.552869	-0.418030	-0.542900
5949	9.782501	-1.378361	1.486527	-0.558102	0.029280	0.009673	-0.763117	-0.233659	-0.232792	0.469292	-0.556487	-0.412109	-0.547954
5950	9.639143	-1.208955	1.383355	-0.545359	0.052945	-0.023942	-0.761995	-0.238090	-0.228993	0.463688	-0.559335	-0.407443	-0.553288
5951	9.641831	-1.097703	1.401439	-0.565212	0.087442	-0.042065	-0.759484	-0.244040	-0.226046	0.458531	-0.561855	-0.401391	-0.559423
5952	10.266260	-0.970285	1.539311	-0.530782	0.087400	-0.046833	-0.758775	-0.248321	-0.225545	0.453028	-0.563906	-0.396747	-0.565127
5953	9.594736	-0.822526	1.693187	-0.574261	0.129280	-0.081341	-0.758754	-0.254411	-0.220241	0.447542	-0.565615	-0.390557	-0.572059
5954	9.188313	-0.830793	1.507789	-0.563358	0.110990	-0.061714	-0.756784	-0.262982	-0.217179	0.441596	-0.567469	-0.385411	-0.578299
5955	9.593796	-0.835826	1.497638	-0.527844	0.116081	-0.040016	-0.755933	-0.268511	-0.215040	0.436895	-0.569127	-0.379324	-0.584235
5956	9.946546	-0.812209	1.765082	-0.574187	0.116214	-0.027227	-0.755080	-0.274872	-0.211810	0.431176	-0.571172	-0.373533	-0.590189
5957	9.743716	-0.655716	1.855416	-0.546599	0.153526	0.014419	-0.754099	-0.278471	-0.209102	0.427067	-0.572850	-0.366194	-0.596120
5958	9.329570	-0.411480	1.853245	-0.557609	0.137289	0.017875	-0.753259	-0.281097	-0.208447	0.422140	-0.574733	-0.359821	-0.601672
5959	9.022093	-0.197396	1.773955	-0.570585	0.103201	0.005516	-0.752002	-0.284978	-0.204093	0.417155	-0.577034	-0.352649	-0.607167
5960	9.065561	0.023339	1.566072	-0.561184	-0.003318	0.025790	-0.752955	-0.289267	-0.200002	0.411202	-0.580599	-0.347245	-0.610933
5961	9.850715	0.303689	1.590885	-0.569969	-0.099749	0.045052	-0.752678	-0.290392	-0.193960	0.405153	-0.585526	-0.341271	-0.613632
5962	10.308408	0.122107	1.609211	-0.559084	-0.110687	0.058586	-0.755714	-0.293310	-0.185711	0.398806	-0.590508	-0.336326	-0.615743
5963	10.322530	0.127153	1.657456	-0.582475	-0.086482	0.083819	-0.756407	-0.295136	-0.175266	0.393050	-0.595509	-0.329605	-0.618257
5964	10.115337	0.045777	1.574081	-0.558632	-0.072486	0.114925	-0.757244	-0.294885	-0.167000	0.387584	-0.600282	-0.323627	-0.620246
5965	9.628896	0.178898	1.505597	-0.563965	-0.048987	0.104024	-0.760301	-0.293112	-0.158152	0.382421	-0.604681	-0.316572	-0.622814
5966	9.306290	0.296654	1.463643	-0.543437	-0.092092	0.074402	-0.763342	-0.295488	-0.146731	0.376444	-0.609220	-0.311359	-0.624657
5967	9.528526	0.333853	1.453266	-0.548358	-0.146921	0.065886	-0.763069	-0.297467	-0.132580	0.370258	-0.614356	-0.305682	-0.626127
5968	9.714542	0.434314	1.476057	-0.550197	-0.146903	0.067683	-0.765154	-0.297506	-0.118803	0.363707	-0.619479	-0.300820	-0.627272
5969	9.717800	0.438460	1.369701	-0.546236	-0.132195	0.133109	-0.768070	-0.297271	-0.104192	0.358353	-0.624687	-0.294209	-0.628323
5970	9.689140	0.457790	1.340531	-0.543427	-0.143424	0.177440	-0.770026	-0.295521	-0.089159	0.353221	-0.630258	-0.287983	-0.628550
5971	9.695875	0.533767	1.131896	-0.553463	-0.155094	0.179185	-0.773638	-0.294601	-0.072196	0.348096	-0.635933	-0.280855	-0.628919
5972	9.918156	0.473982	1.069449	-0.562231	-0.107305	0.182368	-0.775891	-0.287740	-0.058348	0.342922	-0.641084	-0.274020	-0.629547
5973	9.863988	0.290991	1.119884	-0.552667	-0.044489	0.203289	-0.778541	-0.284740	-0.045499	0.338601	-0.645343	-0.265819	-0.631048
5974	9.897262	0.368752	1.222861	-0.532451	0.000500	0.199722	-0.780918	-0.280910	-0.033057	0.334549	-0.648907	-0.258347	-0.632656
5975	10.483313	-0.068975	1.369506	-0.552432	-0.028617	0.246610	-0.783308	-0.274043	-0.021134	0.330749	-0.653036	-0.249451	-0.633974
5976	10.002146	-0.431639	1.625463	-0.544925	0.014684	0.227697	-0.785836	-0.266618	-0.010580	0.326893	-0.656524	-0.241316	-0.635518
5977	9.206836	-0.340215	1.533699	-0.543553	-0.057394	0.217394	-0.788926	-0.257538	0.000271	0.322606	-0.660655	-0.233046	-0.636514
5978	8.977195	-0.340401	1.273077	-0.547958	-0.165068	0.169314	-0.790482	-0.252204	0.016438	0.317058	-0.666048	-0.226760	-0.635952
5979	9.217745	-0.651529	1.223074	-0.537241	-0.202943	0.169684	-0.791072	-0.245894	0.028617	0.311490	-0.671612	-0.220098	-0.635192
5980	9.708798	-0.954164	1.237874	-0.555370	-0.191846	0.152656	-0.793601	-0.239031	0.041917	0.305449	-0.677181	-0.214065	-0.634274
5981	9.950011	-1.062241	1.200101	-0.560531	-0.130255	0.122177	-0.794059	-0.230781	0.051913	0.299209	-0.681598	-0.207252	-0.634779
5982	9.728683	-0.906282	1.186576	-0.549281	-0.070862	0.121919	-0.794232	-0.224322	0.060375	0.293317	-0.685333	-0.200936	-0.635538
5983	9.759093	-0.990528	1.269621	-0.552928	-0.054324	0.088150	-0.795636	-0.220472	0.065929	0.286995	-0.688448	-0.194190	-0.637152
5984	9.711647	-1.131941	1.406559	-0.578355	-0.046898	0.075388	-0.794417	-0.215525	0.071475	0.280157	-0.691735	-0.187962	-0.638502
5985	9.618300	-1.537206	1.423286	-0.563552	-0.018237	0.083275	-0.796646	-0.212499	0.076202	0.273713	-0.694267	-0.180880	-0.640591
5986	9.823391	-1.492424	1.449089	-0.572621	-0.021925	0.100046	-0.797905	-0.209468	0.078720	0.267314	-0.697161	-0.174204	-0.641999
5987	9.936717	-1.330675	1.538941	-0.550547	0.044901	0.073394	-0.799446	-0.205336	0.082352	0.261100	-0.698611	-0.167031	-0.644880
5988	9.680300	-1.323712	1.621351	-0.542128	0.100947	0.044785	-0.799059	-0.199551	0.085849	0.254790	-0.699447	-0.160833	-0.648066
5989	9.582973	-1.305490	1.732416	-0.572024	0.119136	0.039877	-0.799209	-0.196512	0.084918	0.248044	-0.699759	-0.153409	-0.652133
5990	9.635755	-1.307997	1.771029	-0.566348	0.151453	0.050369	-0.800731	-0.195948	0.082458	0.241578	-0.699938	-0.146530	-0.655939
5991	9.592032	-1.254170	1.833304	-0.563772	0.149963	0.014133	-0.802817	-0.192347	0.079759	0.234656	-0.699538	-0.139371	-0.660423
5992	9.833607	-1.120172	1.865310	-0.555850	0.130393	-0.013897	-0.803786	-0.191506	0.076610	0.227385	-0.699617	-0.133594	-0.664067
5993	9.709191	-0.839103	1.862340	-0.545108	0.131577	-0.050923	-0.802958	-0.190955	0.076196	0.219760	-0.699008	-0.127649	-0.668430
5994	9.359138	-0.753900	1.610591	-0.559755	0.110976	-0.059863	-0.802957	-0.190949	0.074270	0.211729	-0.699100	-0.122514	-0.671878
5995	9.462145	-0.612883	1.466335	-0.554492	0.083992	-0.064897	-0.803217	-0.194251	0.071486	0.203619	-0.698962	-0.116840	-0.675530
5996	9.578885	-0.415607	1.444649	-0.557938	0.105414	-0.038480	-0.802654	-0.196177	0.068985	0.195847	-0.699029	-0.111426	-0.678665
5997	9.457570	-0.118624	1.671020	-0.552274	0.148543	-0.029830	-0.804295	-0.199190	0.063049	0.188328	-0.697915	-0.105044	-0.682945
5998	9.007748	0.350820	1.709873	-0.557235	0.096370	-0.040216	-0.803740	-0.198763	0.058783	0.180490	-0.697962	-0.099663	-0.685813
5999	9.807616	0.761765	1.767034	-0.554014	-0.092603	-0.054728	-0.804275	-0.202481	0.056547	0.172020	-0.699937	-0.094503	-0.686707
6000	10.687902	0.586507	2.062567	-0.573819	-0.185853	-0.084321	-0.801083	-0.205806	0.058140	0.162761	-0.703687	-0.090486	-0.685671
6001	10.554967	0.053823	2.143585	-0.572713	-0.173397	-0.072099	-0.802452	-0.209397	0.060040	0.153547	-0.706609	-0.085585	-0.685422
6002	9.456698	0.194741	1.933288	-0.546739	-0.139238	0.009185	-0.800369	-0.212174	0.063711	0.146005	-0.709647	-0.080445	-0.684553
6003	8.987795	0.349043	1.792064	-0.556028	-0.183515	0.023433	-0.799000	-0.209983	0.068265	0.138259	-0.712639	-0.074439	-0.683732
6004	9.217576	0.298695	1.700509	-0.554283	-0.205248	0.037786	-0.799144	-0.209583	0.072536	0.130878	-0.716506	-0.068954	-0.681715
6005	9.730083	0.260886	1.564964	-0.569671	-0.186879	0.016361	-0.799168	-0.210728	0.077107	0.122775	-0.719392	-0.062870	-0.680770
6006	9.807794	0.240613	1.492605	-0.572082	-0.147373	0.033800	-0.798338	-0.211289	0.079297	0.115139	-0.722360	-0.057031	-0.679475
6007	9.581949	0.207302	1.348317	-0.547936	-0.068239	0.035322	-0.798623	-0.209920	0.082892	0.107693	-0.723432	-0.050682	-0.680059
6008	9.772802	0.233067	1.024026	-0.561919	0.011087	0.041806	-0.799594	-0.209507	0.084142	0.100470	-0.724093	-0.044494	-0.680893
6009	9.742867	0.253433	1.159137	-0.541763	0.061745	0.008104	-0.798342	-0.210885	0.082467	0.092813	-0.723205	-0.038351	-0.683293
6010	10.112382	0.023038	1.011419	-0.548328	0.166292	0.011861	-0.799444	-0.211146	0.078618	0.085492	-0.721557	-0.032471	-0.686289
6011	10.604227	-0.452801	1.151368	-0.540946	0.191720	-0.010291	-0.800833	-0.208358	0.071088	0.077662	-0.718705	-0.026366	-0.690462
6012	9.565767	-0.818872	1.074697	-0.558493	0.252583	0.027798	-0.801103	-0.209033	0.066678	0.070452	-0.715730	-0.019965	-0.694528
6013	9.069535	-0.799014	0.659582	-0.570233	0.234320	0.056002	-0.803868	-0.207765	0.060656	0.063182	-0.712177	-0.012445	-0.699041
6014	10.541634	-0.757912	0.985734	-0.590096	0.155789	0.001695	-0.804150	-0.205538	0.055176	0.055116	-0.710418	-0.006088	-0.701592
6015	10.059918	-0.952419	1.082774	-0.548302	0.188568	-0.065378	-0.803310	-0.206903	0.049650	0.046479	-0.707276	-0.000677	-0.705407
6016	9.312132	-1.135054	1.264599	-0.553332	0.103795	-0.065101	-0.805235	-0.208403	0.045245	0.037993	-0.706047	0.004182	-0.707133
6017	9.466063	-1.482198	1.164377	-0.559555	0.077077	0.003984	-0.804396	-0.209911	0.041644	0.030278	-0.704325	0.010616	-0.709152
6018	10.152319	-1.679685	1.573971	-0.547064	0.027134	0.046995	-0.805915	-0.210458	0.041100	0.023478	-0.704029	0.016924	-0.709581
6019	9.740686	-1.489346	1.842994	-0.548920	0.025209	0.055759	-0.805783	-0.207958	0.036169	0.016785	-0.702876	0.023888	-0.710713
6020	9.183169	-1.339876	1.612549	-0.541748	0.012654	0.039913	-0.807717	-0.208227	0.035218	0.009970	-0.702667	0.030020	-0.710815
6021	9.120580	-1.402622	1.562596	-0.560081	-0.003243	0.013238	-0.806615	-0.206842	0.033159	0.002648	-0.701810	0.036511	-0.711423
6022	9.379642	-1.516431	1.399230	-0.549415	-0.020848	-0.034253	-0.805773	-0.209044	0.030377	-0.005303	-0.702007	0.041708	-0.710928
6023	9.559977	-1.526733	1.478832	-0.574917	-0.013242	-0.062875	-0.805629	-0.209864	0.027752	-0.013772	-0.701216	0.047305	-0.711244
6024	9.767454	-1.503758	1.497626	-0.554807	0.028438	-0.096467	-0.805615	-0.213037	0.027169	-0.022721	-0.700636	0.051695	-0.711281
6025	9.765920	-1.403139	1.742941	-0.563812	0.061089	-0.116234	-0.804763	-0.217441	0.022713	-0.031737	-0.698698	0.056327	-0.712489
6026	9.422969	-1.330468	1.812654	-0.583167	0.172994	-0.131367	-0.805292	-0.221276	0.013594	-0.041729	-0.695929	0.060546	-0.714336
6027	9.706265	-1.365008	1.984198	-0.567979	0.140567	-0.137137	-0.803469	-0.225952	0.006925	-0.051068	-0.692708	0.064873	-0.716477
6028	9.729712	-1.505177	2.005059	-0.552381	0.169425	-0.148646	-0.802059	-0.230198	-0.004141	-0.060863	-0.689873	0.068407	-0.718116
6029	10.015545	-1.294560	1.968502	-0.556245	0.133367	-0.139536	-0.799823	-0.233759	-0.014517	-0.069921	-0.686605	0.072516	-0.720018
6030	9.930414	-0.975502	1.897407	-0.564742	0.082892	-0.132222	-0.799522	-0.237874	-0.022820	-0.079509	-0.684823	0.076565	-0.720301
6031	9.246917	-0.890281	1.699257	-0.568425	0.072109	-0.141164	-0.798662	-0.243649	-0.030318	-0.088559	-0.682281	0.080885	-0.721185
6032	8.981418	-0.781448	1.447130	-0.571453	0.012567	-0.132901	-0.798083	-0.248601	-0.036154	-0.098113	-0.681354	0.085139	-0.720335
6033	9.486629	-0.782897	1.337749	-0.573484	-0.025258	-0.126391	-0.797240	-0.250657	-0.041137	-0.106736	-0.680067	0.089870	-0.719750
6034	9.722896	-0.735729	1.390059	-0.582578	-0.032556	-0.108708	-0.794731	-0.254653	-0.045326	-0.115987	-0.679582	0.094696	-0.718156
6035	9.429021	-0.593734	1.388868	-0.543414	-0.016602	-0.103082	-0.793467	-0.258087	-0.051152	-0.123766	-0.678095	0.099247	-0.717649
6036	9.430264	-0.381459	1.330929	-0.569921	-0.025241	-0.128963	-0.793866	-0.260832	-0.055995	-0.133119	-0.677439	0.103591	-0.715978
6037	9.845274	-0.301620	1.377804	-0.556025	-0.089575	-0.189353	-0.792468	-0.263582	-0.060300	-0.142074	-0.677041	0.107313	-0.714083
6038	9.999632	-0.256473	1.410918	-0.559665	-0.091405	-0.182271	-0.791889	-0.268674	-0.065450	-0.151879	-0.677324	0.110949	-0.711235
6039	9.860137	-0.122669	1.414444	-0.543191	-0.077223	-0.166254	-0.790486	-0.272528	-0.069904	-0.160287	-0.676626	0.114734	-0.709452
6040	9.792426	0.037835	1.509385	-0.550401	-0.065545	-0.159331	-0.787708	-0.274309	-0.075862	-0.169662	-0.676378	0.118454	-0.706892
6041	9.952819	0.003934	1.659342	-0.548527	-0.066685	-0.132741	-0.787688	-0.277741	-0.081816	-0.177653	-0.675319	0.122722	-0.705211
6042	9.844035	0.043552	1.702534	-0.553670	-0.019901	-0.124261	-0.786295	-0.279107	-0.087071	-0.186649	-0.674202	0.126784	-0.703235
6043	9.776854	0.140610	1.699125	-0.539420	-0.063205	-0.125599	-0.784065	-0.282690	-0.090566	-0.194394	-0.672993	0.131013	-0.701518
6044	9.552260	0.183840	1.430764	-0.573807	-0.057786	-0.111024	-0.781985	-0.283234	-0.094579	-0.203337	-0.672166	0.135660	-0.698887
6045	9.466918	0.280091	1.280010	-0.557474	-0.066948	-0.102812	-0.781978	-0.284191	-0.097617	-0.210953	-0.670775	0.140453	-0.697017
6046	9.607619	0.201052	1.147822	-0.586525	-0.061256	-0.117316	-0.781135	-0.286808	-0.099853	-0.220097	-0.669826	0.145185	-0.694126
6047	10.197254	-0.038898	1.239104	-0.541214	-0.079452	-0.114820	-0.778493	-0.289982	-0.102108	-0.227535	-0.668621	0.149619	-0.691945
6048	9.618726	-0.064851	1.143526	-0.553446	-0.005545	-0.119073	-0.778630	-0.289277	-0.106641	-0.236379	-0.666924	0.153590	-0.689745
6049	9.628884	-0.155477	1.345054	-0.545576	0.041260	-0.020208	-0.777931	-0.290371	-0.110237	-0.242826	-0.663654	0.158758	-0.689489
6050	9.448722	-0.298485	1.479773	-0.571251	0.116504	0.037354	-0.778492	-0.287591	-0.115709	-0.250082	-0.659581	0.164451	-0.689469
6051	9.713364	-0.088639	1.684856	-0.552323	0.110219	0.028839	-0.778908	-0.285912	-0.122571	-0.256068	-0.655072	0.170018	-0.690220
6052	9.911006	0.019376	1.767947	-0.559791	0.103393	-0.006541	-0.777528	-0.284244	-0.126969	-0.263680	-0.651266	0.175023	-0.689705
6053	9.876842	-0.079475	1.769096	-0.568139	0.081962	-0.024220	-0.776004	-0.283953	-0.132620	-0.270445	-0.647136	0.180264	-0.689623
6054	9.632526	-0.110919	1.518507	-0.575019	-0.002559	-0.041516	-0.776563	-0.282292	-0.133700	-0.278300	-0.644714	0.185570	-0.687354
6055	9.525229	-0.269307	1.585650	-0.549633	-0.013514	-0.041197	-0.777112	-0.283397	-0.133157	-0.284612	-0.641980	0.190833	-0.685887
6056	8.553759	-0.659570	1.571976	-0.556280	0.050938	-0.006533	-0.774886	-0.286718	-0.132244	-0.291895	-0.638685	0.195999	-0.684444
6057	8.632155	-1.642608	0.949840	-0.568450	-0.089309	0.064876	-0.776139	-0.285203	-0.130155	-0.296459	-0.636420	0.203263	-0.682470
6058	11.501084	-1.137358	1.554035	-0.568326	-0.203987	0.130784	-0.776016	-0.283018	-0.123114	-0.300940	-0.635880	0.211811	-0.678401
6059	11.448631	-0.507380	1.774183	-0.572273	0.130515	0.007547	-0.777275	-0.279283	-0.124717	-0.307076	-0.630807	0.217007	-0.678745
6060	9.425628	-0.300133	1.965444	-0.552182	0.199558	-0.092118	-0.775885	-0.279539	-0.131750	-0.316025	-0.625720	0.220041	-0.678369
6061	8.442405	-0.503472	1.691185	-0.557735	0.112130	0.001027	-0.778371	-0.279383	-0.135584	-0.321930	-0.620885	0.225088	-0.678379
6062	8.797633	-1.245810	1.583023	-0.570930	-0.007069	0.039627	-0.776722	-0.276056	-0.141068	-0.328338	-0.617782	0.231310	-0.676044
6063	9.423619	-1.539434	1.628950	-0.567371	-0.050756	0.093103	-0.777285	-0.272587	-0.146258	-0.332174	-0.614620	0.238638	-0.674503
6064	9.837076	-1.540740	1.836190	-0.550825	-0.034978	0.137506	-0.778554	-0.266505	-0.148113	-0.336820	-0.611470	0.245942	-0.672435
6065	9.870633	-1.482598	1.893481	-0.556246	0.004310	0.080597	-0.779123	-0.261935	-0.152191	-0.340780	-0.607652	0.252569	-0.671444
6066	9.384547	-1.364310	1.772010	-0.556524	0.002332	-0.004398	-0.779832	-0.257511	-0.153791	-0.347521	-0.604577	0.257936	-0.668719
6067	9.182836	-1.417164	1.618244	-0.538327	0.029737	-0.057473	-0.779552	-0.257359	-0.158472	-0.353106	-0.601191	0.262449	-0.667087
6068	9.240812	-1.480594	1.580218	-0.563389	0.102176	-0.083860	-0.778028	-0.256790	-0.164671	-0.361446	-0.597048	0.266209	-0.664848
6069	9.377408	-1.633376	1.630060	-0.544791	0.174232	-0.090271	-0.776497	-0.257456	-0.173086	-0.368146	-0.591807	0.269358	-0.664590
6070	9.477363	-1.596523	1.827630	-0.557198	0.243875	-0.112944	-0.774554	-0.256590	-0.186168	-0.377476	-0.585859	0.271615	-0.663707
6071	10.926882	-1.483819	1.988723	-0.539535	0.161688	-0.080967	-0.771503	-0.256424	-0.197063	-0.383755	-0.580687	0.274894	-0.663301
6072	10.229646	-1.214907	1.783709	-0.561581	0.147796	-0.134317	-0.767899	-0.256817	-0.206041	-0.392811	-0.575980	0.277647	-0.660953
6073	9.370289	-1.177295	1.523508	-0.547112	0.104034	-0.095113	-0.768582	-0.257484	-0.212924	-0.398885	-0.571541	0.281279	-0.659631
6074	9.861547	-1.203317	1.334690	-0.577451	0.170588	-0.059501	-0.765122	-0.256921	-0.218726	-0.407181	-0.565880	0.284868	-0.657901
6075	9.470830	-0.965934	1.419541	-0.566126	0.215037	-0.003962	-0.762910	-0.255244	-0.226709	-0.412697	-0.559290	0.288846	-0.658365
6076	9.237200	-0.387506	1.328839	-0.574083	0.121499	-0.017605	-0.763460	-0.254106	-0.236603	-0.420025	-0.553952	0.293233	-0.656301
6077	8.934144	0.020773	1.394754	-0.571201	0.044556	-0.080805	-0.761668	-0.252168	-0.239625	-0.425500	-0.549990	0.297798	-0.654047
6078	10.009995	-0.051096	1.418277	-0.557794	-0.126463	-0.091773	-0.762222	-0.251046	-0.244839	-0.432067	-0.548377	0.303205	-0.648589
6079	11.040792	-0.407376	1.512682	-0.563691	-0.196560	-0.096558	-0.761673	-0.251065	-0.239338	-0.436065	-0.547737	0.309470	-0.643475
6080	10.231756	-0.741576	1.739768	-0.564936	-0.135806	-0.052933	-0.762492	-0.254668	-0.234414	-0.442071	-0.545855	0.315406	-0.638071
6081	9.012730	-0.393805	1.640878	-0.547906	-0.078301	0.040484	-0.763597	-0.255784	-0.230012	-0.444804	-0.542944	0.321885	-0.635414
6082	8.773995	-0.040526	1.477797	-0.555739	-0.154648	0.017865	-0.764710	-0.254966	-0.225866	-0.449593	-0.540856	0.328596	-0.630369
6083	9.465150	0.044005	1.393784	-0.571258	-0.265462	-0.063751	-0.765407	-0.254567	-0.220902	-0.452630	-0.540754	0.335856	-0.624430
6084	10.117282	0.063759	1.329890	-0.556915	-0.294264	-0.063275	-0.768471	-0.255866	-0.212103	-0.457429	-0.540844	0.342883	-0.616991
6085	10.137749	0.082083	1.189528	-0.540981	-0.242492	-0.017392	-0.770135	-0.256303	-0.203697	-0.459635	-0.540392	0.349949	-0.611758
6086	9.819006	-0.012694	1.169268	-0.554153	-0.201482	0.032550	-0.771524	-0.256601	-0.196117	-0.463770	-0.538608	0.357050	-0.606081
6087	9.532667	0.015100	1.075116	-0.566302	-0.136983	0.076193	-0.774858	-0.254127	-0.190284	-0.465800	-0.535946	0.364384	-0.602508
6088	9.337812	-0.059301	0.960237	-0.533120	-0.057763	0.063666	-0.775419	-0.252471	-0.189575	-0.470284	-0.532321	0.370169	-0.598700
6089	9.381249	-0.207420	0.889350	-0.569041	0.012834	0.046882	-0.775570	-0.249153	-0.190779	-0.473740	-0.528024	0.375765	-0.596290
6090	9.655674	-0.283737	0.940571	-0.561122	0.128280	0.032155	-0.777096	-0.248042	-0.191857	-0.480206	-0.522072	0.379736	-0.593838
6091	10.618196	-0.416036	1.233100	-0.540626	0.225636	0.026655	-0.774740	-0.248450	-0.195321	-0.485150	-0.515614	0.382718	-0.593548
6092	11.012786	-0.896002	1.774287	-0.542838	0.191850	-0.020941	-0.773623	-0.250236	-0.198927	-0.492442	-0.509394	0.385257	-0.591266
6093	9.309772	-0.989577	1.325811	-0.553476	0.181351	0.028200	-0.771676	-0.252165	-0.201577	-0.497129	-0.503211	0.388839	-0.590293
6094	8.643446	-1.081141	0.697140	-0.568379	0.057267	0.101210	-0.772507	-0.251607	-0.202667	-0.502097	-0.497293	0.394191	-0.587548
6095	10.270672	-1.448747	0.740136	-0.557991	-0.005371	0.068384	-0.772516	-0.249678	-0.201545	-0.504741	-0.492956	0.400051	-0.584970
6096	10.404946	-1.199733	1.280786	-0.540049	0.027773	-0.018271	-0.774728	-0.250648	-0.198785	-0.510513	-0.488554	0.404123	-0.580841
6097	8.824644	-1.325778	1.173169	-0.545675	-0.001856	-0.047682	-0.774440	-0.253554	-0.196890	-0.514358	-0.485176	0.408645	-0.577104
6098	8.832984	-1.425611	0.674153	-0.553034	-0.064497	0.010131	-0.774019	-0.255777	-0.193061	-0.519095	-0.481406	0.414025	-0.572165
6099	10.215631	-1.471066	0.979647	-0.557578	-0.048099	0.009355	-0.774433	-0.256895	-0.188526	-0.521912	-0.477957	0.419671	-0.568367
6100	10.144235	-1.443293	1.484383	-0.552639	0.032982	0.004456	-0.773605	-0.256902	-0.186881	-0.527438	-0.473063	0.423908	-0.564201
6101	9.462269	-1.462068	1.659460	-0.550026	-0.003448	0.036407	-0.774982	-0.258282	-0.186058	-0.530255	-0.468838	0.429270	-0.561023
6102	9.308745	-1.333387	1.602661	-0.558771	-0.082488	0.012893	-0.776930	-0.255655	-0.186017	-0.534666	-0.465042	0.434814	-0.555702
6103	9.392143	-1.482846	1.357781	-0.542886	-0.143409	-0.031654	-0.776105	-0.254836	-0.183674	-0.536972	-0.462930	0.440944	-0.550386
6104	9.518945	-1.513790	1.174338	-0.568349	-0.155929	-0.026536	-0.777490	-0.255259	-0.179951	-0.541170	-0.460119	0.446928	-0.543765
6105	9.554309	-1.583150	0.938293	-0.558879	-0.105588	-0.017879	-0.778190	-0.254167	-0.175529	-0.543760	-0.457216	0.452914	-0.538654
6106	9.617327	-1.462583	0.961024	-0.545978	-0.058577	-0.040990	-0.779292	-0.255270	-0.175119	-0.548683	-0.453657	0.457385	-0.532861
6107	9.679382	-1.416370	1.071563	-0.545538	0.037253	-0.076945	-0.778050	-0.254161	-0.177595	-0.553050	-0.449821	0.461098	-0.528381
6108	9.702712	-1.335888	1.213180	-0.554365	0.096955	-0.098638	-0.777356	-0.253733	-0.182277	-0.559989	-0.444976	0.463346	-0.523181
6109	9.745175	-1.349913	1.331665	-0.561473	0.138644	-0.121977	-0.774846	-0.257308	-0.188665	-0.565898	-0.440178	0.465676	-0.518795
6110	10.048615	-1.249526	1.460605	-0.566950	0.133147	-0.105130	-0.772622	-0.258252	-0.196952	-0.573237	-0.434790	0.467499	-0.513616
6111	10.289761	-1.158805	1.526919	-0.559755	0.129578	-0.109390	-0.771230	-0.258642	-0.205502	-0.578897	-0.429845	0.469997	-0.509132
6112	9.620008	-1.039147	1.439503	-0.541650	0.102165	-0.084357	-0.768600	-0.258075	-0.211849	-0.585400	-0.424791	0.472007	-0.504053
6113	9.318583	-0.913341	1.160659	-0.571608	0.080359	-0.050990	-0.769427	-0.257782	-0.216520	-0.590067	-0.419546	0.475651	-0.499558
6114	9.434442	-1.025582	1.103771	-0.568979	0.055033	-0.040176	-0.767761	-0.258324	-0.220944	-0.595798	-0.414157	0.478779	-0.494237
6115	9.632868	-1.027271	1.033459	-0.552494	0.061947	-0.013442	-0.767763	-0.257209	-0.224237	-0.599688	-0.408890	0.482709	-0.490077
6116	9.550402	-0.958551	1.119780	-0.542440	0.070818	-0.004545	-0.766657	-0.256372	-0.227541	-0.604893	-0.403258	0.485600	-0.485469
6117	9.463881	-0.914665	1.095246	-0.574285	0.061953	-0.004874	-0.766945	-0.252765	-0.232870	-0.608807	-0.397575	0.489759	-0.481066
6118	9.537241	-0.722008	1.064006	-0.552688	0.045850	-0.026597	-0.767503	-0.251097	-0.235740	-0.613956	-0.392216	0.492794	-0.475794
6119	9.710860	-0.737540	1.073611	-0.556528	0.027200	-0.052149	-0.767090	-0.249704	-0.239859	-0.617752	-0.387502	0.496760	-0.470589
6120	10.154029	-0.768723	1.170007	-0.547784	-0.020499	-0.056980	-0.766122	-0.248865	-0.243988	-0.622384	-0.383072	0.500243	-0.464383
6121	9.808415	-0.756426	1.242813	-0.547779	-0.016890	-0.062382	-0.766405	-0.246923	-0.246719	-0.625694	-0.378931	0.504518	-0.458672
6122	9.426072	-0.536976	1.173228	-0.554997	-0.028039	-0.025290	-0.767247	-0.243319	-0.250393	-0.629903	-0.374104	0.508313	-0.452643
6123	9.500060	-0.332711	1.066960	-0.549943	-0.070067	-0.060312	-0.767537	-0.239441	-0.254068	-0.632584	-0.370370	0.513202	-0.446417
6124	10.186017	-0.310864	1.000565	-0.566226	-0.052738	-0.065770	-0.766990	-0.237221	-0.257904	-0.636875	-0.365982	0.517010	-0.439485
6125	10.349730	-0.552010	1.244640	-0.558919	-0.049241	-0.057754	-0.767561	-0.232377	-0.260878	-0.639716	-0.361895	0.521631	-0.433240
6126	9.701137	-0.490203	1.201330	-0.561495	-0.045978	-0.026964	-0.767297	-0.228918	-0.263323	-0.643585	-0.357049	0.525495	-0.426812
6127	9.375029	-0.266850	1.039816	-0.549940	-0.082001	-0.037254	-0.768831	-0.225875	-0.264106	-0.645757	-0.353100	0.530509	-0.420569
6128	9.452991	-0.398817	0.881726	-0.555909	-0.142716	-0.093561	-0.769110	-0.225323	-0.263823	-0.649004	-0.349795	0.535002	-0.412566
6129	9.725171	-0.532947	0.573606	-0.544075	-0.142637	-0.103986	-0.769804	-0.224910	-0.262987	-0.650934	-0.347116	0.540167	-0.404988
6130	10.241343	-0.543268	0.602023	-0.548377	-0.112132	-0.081120	-0.769949	-0.223812	-0.260910	-0.654228	-0.343470	0.544174	-0.397351
6131	9.977611	-0.698586	0.616189	-0.568674	-0.043983	-0.039388	-0.770787	-0.221879	-0.260195	-0.656770	-0.338940	0.548592	-0.390921
6132	9.658104	-0.884844	0.650103	-0.525646	-0.013907	-0.005544	-0.770797	-0.219811	-0.259348	-0.660269	-0.333942	0.551554	-0.385118
6133	9.666884	-0.619534	0.579482	-0.537963	0.039953	0.024098	-0.771084	-0.216763	-0.262481	-0.662957	-0.328401	0.554982	-0.380311
6134	10.461902	-0.650127	0.738218	-0.559810	0.038294	0.029312	-0.768874	-0.215378	-0.265237	-0.666881	-0.322119	0.557659	-0.374868
6135	9.906150	-0.607268	0.849621	-0.559858	0.065835	-0.034665	-0.770531	-0.215501	-0.268667	-0.670359	-0.316686	0.560448	-0.369089
6136	9.556005	-0.575312	0.583969	-0.545526	0.024290	-0.034297	-0.769155	-0.213008	-0.272231	-0.674392	-0.311357	0.562699	-0.362796
6137	9.773294	-0.688253	0.517290	-0.549822	0.049370	-0.013237	-0.767790	-0.208170	-0.274945	-0.677371	-0.305897	0.565681	-0.357212
6138	9.853562	-1.016947	0.588499	-0.552343	0.091063	-0.040091	-0.767102	-0.206641	-0.278514	-0.682121	-0.300018	0.566946	-0.351102
6139	9.436510	-1.133906	0.786060	-0.556314	0.188409	-0.049691	-0.764752	-0.204967	-0.285536	-0.686892	-0.293792	0.567791	-0.345658
6140	8.920215	-1.259212	0.708420	-0.559085	0.173975	-0.053292	-0.763778	-0.204945	-0.293253	-0.692575	-0.287335	0.567781	-0.339710
6141	9.980824	-1.451556	0.771964	-0.559850	0.046039	-0.039941	-0.761563	-0.204382	-0.297945	-0.695598	-0.281775	0.570612	-0.333390
6142	10.373009	-1.470531	1.223449	-0.554244	0.100343	-0.066691	-0.760181	-0.203546	-0.301251	-0.700373	-0.276001	0.571401	-0.326806
6143	9.407010	-1.529302	1.285799	-0.566437	0.196062	-0.097708	-0.758376	-0.203944	-0.307739	-0.705459	-0.269839	0.571791	-0.320264
6144	9.805472	-1.517979	1.565399	-0.549339	0.171545	-0.081364	-0.754789	-0.200058	-0.316537	-0.710968	-0.263786	0.571349	-0.313849
6145	9.779779	-1.453543	1.796654	-0.550196	0.219824	-0.140065	-0.753408	-0.197821	-0.326024	-0.716431	-0.257987	0.570990	-0.306820
6146	9.394677	-1.503305	1.952351	-0.541174	0.222640	-0.163070	-0.748986	-0.194196	-0.340200	-0.722824	-0.252613	0.569209	-0.299521
6147	9.041512	-1.521739	1.740418	-0.561388	0.182253	-0.173738	-0.744857	-0.186988	-0.351722	-0.728030	-0.247046	0.569187	-0.291489
6148	9.075832	-1.687199	1.592424	-0.552498	0.157227	-0.200027	-0.740586	-0.180887	-0.363119	-0.733770	-0.242267	0.568098	-0.283112
6149	9.490068	-1.849102	1.622669	-0.565059	0.177070	-0.191387	-0.736745	-0.171474	-0.373376	-0.738919	-0.236660	0.567993	-0.274546
6150	9.670126	-1.832041	1.441035	-0.548335	0.199866	-0.127589	-0.732630	-0.161228	-0.385142	-0.744537	-0.230836	0.566456	-0.267408
6151	10.532141	-1.545089	1.825661	-0.552362	0.116384	-0.049081	-0.732129	-0.146419	-0.396833	-0.748039	-0.223925	0.567776	-0.260626
6152	9.899939	-1.221221	1.972687	-0.555627	0.170151	-0.023005	-0.729423	-0.130236	-0.407701	-0.752640	-0.216934	0.567076	-0.254751
6153	9.009459	-0.989719	1.773181	-0.557630	0.141353	-0.035379	-0.726150	-0.117232	-0.418193	-0.756254	-0.209523	0.568013	-0.248076
6154	9.080220	-0.558895	1.570165	-0.538178	0.092253	-0.091388	-0.725510	-0.103962	-0.423569	-0.760081	-0.203930	0.567998	-0.240971
6155	9.159422	-0.415568	1.384841	-0.556539	0.059926	-0.091361	-0.724732	-0.090831	-0.428671	-0.762881	-0.197544	0.569809	-0.233038
6156	9.536941	-0.086754	1.407243	-0.545980	-0.006210	-0.050019	-0.724932	-0.075353	-0.432916	-0.765274	-0.191797	0.571386	-0.226026
6157	10.408730	0.054616	1.706504	-0.553411	-0.009585	-0.060519	-0.726090	-0.063058	-0.434433	-0.766945	-0.185466	0.574239	-0.218283
6158	10.868031	-0.245567	2.081308	-0.557173	-0.016602	-0.076406	-0.726144	-0.049657	-0.437048	-0.769228	-0.179869	0.575815	-0.210647
6159	10.033049	-0.532093	2.563997	-0.567603	0.034259	-0.031069	-0.724529	-0.038885	-0.439015	-0.771187	-0.172753	0.578023	-0.203267
6160	9.018011	-0.116352	2.333609	-0.560627	-0.019093	-0.023726	-0.726088	-0.029906	-0.439462	-0.773076	-0.166475	0.579729	-0.196350
6161	8.829852	0.062186	2.099929	-0.554149	-0.121362	-0.076105	-0.727368	-0.022040	-0.437444	-0.773211	-0.160709	0.583977	-0.187852
6162	9.437503	0.214419	1.923480	-0.580532	-0.265149	-0.091310	-0.731426	-0.014858	-0.431073	-0.772387	-0.155823	0.589209	-0.178805
6163	10.028150	-0.140267	1.830006	-0.555143	-0.255799	-0.135222	-0.733654	-0.012661	-0.425663	-0.770949	-0.151255	0.595171	-0.168913
6164	9.802102	-0.355671	1.934185	-0.563558	-0.182431	-0.079233	-0.737109	-0.014607	-0.419322	-0.770815	-0.146172	0.598943	-0.160452
6165	9.828320	-0.520384	1.897331	-0.565371	-0.091390	0.015713	-0.738771	-0.014753	-0.415731	-0.770696	-0.139042	0.602687	-0.153177
6166	9.673398	-0.445834	1.684095	-0.562356	-0.060979	0.037666	-0.740834	-0.018210	-0.412584	-0.771484	-0.132169	0.604798	-0.146844
6167	9.471620	-0.476820	1.549413	-0.529559	-0.039339	0.016646	-0.739711	-0.022361	-0.411120	-0.771748	-0.125378	0.607503	-0.140090
6168	9.380648	-0.558284	0.796640	-0.571919	-0.017659	0.033717	-0.741353	-0.026638	-0.411151	-0.772953	-0.118265	0.608845	-0.133657
6169	10.031268	-0.454982	0.968571	-0.550343	-0.026432	0.004969	-0.740777	-0.032445	-0.409288	-0.773292	-0.111231	0.611276	-0.126445
6170	9.925006	-0.977766	0.728111	-0.545347	0.055076	-0.046860	-0.740328	-0.040455	-0.409373	-0.775386	-0.105317	0.611124	-0.119217
6171	9.098207	-1.482283	0.365192	-0.548551	0.089105	-0.034053	-0.740553	-0.052328	-0.410045	-0.777070	-0.098387	0.611586	-0.111561
6172	10.833358	-1.067650	1.179697	-0.574962	-0.055221	0.019972	-0.740925	-0.062826	-0.408910	-0.777569	-0.091429	0.613230	-0.104766
6173	9.883233	-1.215379	1.329995	-0.581536	0.080311	-0.033352	-0.738683	-0.069458	-0.409409	-0.779037	-0.083910	0.613787	-0.096571
6174	9.352637	-1.529790	1.138514	-0.563995	0.043026	0.087254	-0.739760	-0.076358	-0.410022	-0.780438	-0.076078	0.613862	-0.091114
6175	10.364341	-0.979653	1.640806	-0.559805	-0.007794	0.139177	-0.738657	-0.075394	-0.410158	-0.780303	-0.066826	0.615898	-0.085621
6176	9.622488	-1.206847	1.658830	-0.548575	0.079275	0.058975	-0.738404	-0.069590	-0.411615	-0.782024	-0.059519	0.615231	-0.079922
6177	8.923985	-1.436189	1.377231	-0.577808	0.026046	0.072955	-0.738283	-0.065025	-0.414048	-0.782292	-0.050625	0.616530	-0.073123
6178	9.137637	-1.475410	1.503017	-0.552176	0.064725	0.068627	-0.737073	-0.056321	-0.416308	-0.783672	-0.043168	0.615988	-0.067480
6179	8.955673	-1.717794	1.201544	-0.562865	0.095592	0.046142	-0.735722	-0.048030	-0.418988	-0.784661	-0.034607	0.616006	-0.060389
6180	8.758577	-1.597946	0.847729	-0.544532	0.117155	0.042678	-0.732432	-0.040574	-0.420864	-0.786562	-0.027525	0.614490	-0.054450
6181	9.481563	-1.902256	0.828413	-0.567275	0.256092	0.041668	-0.729703	-0.030336	-0.428628	-0.789344	-0.018635	0.611852	-0.047184
6182	9.948356	-1.698558	1.412612	-0.551381	0.372592	0.007616	-0.724066	-0.020099	-0.438343	-0.794220	-0.011621	0.606155	-0.040697
6183	11.541644	-1.353257	1.817354	-0.548190	0.210133	-0.040538	-0.718428	-0.010835	-0.446002	-0.796290	-0.003983	0.604042	-0.032248
6184	10.779711	-1.912226	2.085543	-0.527641	0.296521	-0.053453	-0.714437	-0.004189	-0.454226	-0.800080	0.001824	0.599368	-0.025022
6185	8.904073	-1.333779	1.504165	-0.543209	0.329306	0.094501	-0.710038	0.004258	-0.464500	-0.803305	0.011154	0.595170	-0.018677
6186	8.269652	-0.526302	0.928235	-0.559143	0.100474	0.099259	-0.705542	0.021385	-0.468627	-0.804487	0.019211	0.593505	-0.013543
6187	10.687998	-0.993566	1.287787	-0.533021	-0.041281	0.048660	-0.704489	0.033809	-0.468232	-0.803113	0.027679	0.595147	-0.006642
6188	10.851178	-1.857650	1.611295	-0.561099	0.108417	0.044665	-0.704797	0.041410	-0.469667	-0.804246	0.035089	0.593259	-0.000567
6189	9.381918	-1.215630	1.557776	-0.554174	0.298317	0.145982	-0.700667	0.047356	-0.475007	-0.806690	0.045134	0.589224	0.005337
6190	8.512533	-0.681273	1.893639	-0.571285	0.219483	0.094832	-0.696690	0.056759	-0.481826	-0.808935	0.053294	0.585378	0.010809
6191	8.895917	-1.156536	2.016815	-0.547124	0.033348	0.044960	-0.694902	0.059803	-0.484838	-0.808063	0.062026	0.585544	0.018019
6192	9.355022	-1.101742	1.967268	-0.590102	-0.128070	-0.009295	-0.695463	0.060897	-0.481242	-0.806006	0.069347	0.587299	0.025004
6193	9.559778	-1.138615	1.687145	-0.559473	-0.192411	0.019817	-0.697412	0.063241	-0.478725	-0.802252	0.078058	0.590968	0.032492
6194	9.643955	-0.976049	1.491936	-0.575051	-0.074411	0.033112	-0.700308	0.060476	-0.475701	-0.800688	0.085571	0.591673	0.038709
6195	9.527249	-0.814646	1.681158	-0.534772	0.004083	-0.001412	-0.700705	0.056055	-0.474780	-0.799076	0.093441	0.592096	0.046556
6196	9.821961	-0.831288	1.635044	-0.560383	0.012970	-0.069823	-0.700394	0.048046	-0.475140	-0.798318	0.099403	0.591480	0.054397
6197	9.592972	-0.863990	1.584979	-0.553536	0.096832	-0.084461	-0.699658	0.038107	-0.476900	-0.797488	0.106407	0.590422	0.063968
6198	9.966288	-0.885144	1.669277	-0.557618	0.192671	-0.115106	-0.696445	0.031906	-0.483047	-0.798620	0.111540	0.586904	0.072864
6199	10.444913	-1.328462	1.973171	-0.552128	0.240208	-0.190501	-0.692092	0.018109	-0.489969	-0.799094	0.117015	0.583633	0.084439
6200	9.793035	-1.783137	2.414004	-0.574370	0.284811	-0.142593	-0.688143	0.001830	-0.497740	-0.801001	0.121892	0.578509	0.094167
6201	8.908551	-1.353872	2.159130	-0.542460	0.132858	-0.102476	-0.685311	-0.012801	-0.502043	-0.800164	0.128432	0.576564	0.104001
6202	9.151169	-1.409769	1.966146	-0.557852	-0.135115	-0.146959	-0.686637	-0.026893	-0.499148	-0.797042	0.133792	0.578066	0.112533
6203	9.777644	-1.383861	2.102733	-0.569348	-0.199460	-0.190805	-0.687965	-0.040992	-0.493912	-0.791856	0.140455	0.581417	0.123248
6204	9.388026	-1.207963	2.016730	-0.569353	-0.199480	-0.192628	-0.691491	-0.058959	-0.486910	-0.787625	0.145571	0.583880	0.132434
6205	9.075848	-1.216931	1.814301	-0.566798	-0.257556	-0.151603	-0.695573	-0.076233	-0.480033	-0.781585	0.152800	0.587814	0.142309
6206	9.350723	-1.460849	1.727261	-0.573013	-0.276099	-0.087839	-0.703383	-0.096698	-0.466276	-0.776500	0.159360	0.590986	0.149627
6207	9.823283	-1.511957	1.758607	-0.554147	-0.199310	-0.015461	-0.707351	-0.108730	-0.457832	-0.771313	0.167870	0.593392	0.157423
6208	10.372079	-1.373700	2.007598	-0.566421	-0.153914	0.058544	-0.709258	-0.116612	-0.453217	-0.767950	0.175646	0.594062	0.162760
6209	9.824771	-1.184497	2.344465	-0.549843	-0.104476	0.054792	-0.712285	-0.121455	-0.447874	-0.763940	0.184588	0.594576	0.169709
6210	9.131645	-1.210726	2.089585	-0.553231	-0.089425	0.077528	-0.713652	-0.126163	-0.443092	-0.761296	0.192135	0.594102	0.174801
6211	9.116385	-1.207098	1.881786	-0.564258	-0.120990	0.087331	-0.718903	-0.128235	-0.439218	-0.756989	0.201681	0.594492	0.181304
6212	9.187489	-1.455668	1.618700	-0.536719	-0.094204	0.100753	-0.720006	-0.130041	-0.435097	-0.754284	0.209224	0.593934	0.185804
6213	9.299654	-1.537291	1.431009	-0.556230	-0.029318	0.110764	-0.720982	-0.128664	-0.433010	-0.751008	0.218582	0.592670	0.192228
6214	9.771524	-1.507856	1.589508	-0.549509	0.042862	0.101645	-0.721682	-0.126732	-0.432158	-0.749732	0.225763	0.589879	0.197425
6215	9.854943	-1.418342	2.076437	-0.564012	0.070061	0.089814	-0.720584	-0.124382	-0.433933	-0.747362	0.234532	0.586995	0.204652
6216	10.589166	-1.234411	2.087899	-0.549614	0.097767	0.018329	-0.720592	-0.121747	-0.437210	-0.746241	0.240460	0.583649	0.211320
6217	9.357854	-0.559187	2.173822	-0.570845	0.118630	-0.098989	-0.718643	-0.123948	-0.441379	-0.743483	0.246712	0.580758	0.221554
6218	7.899917	-0.783370	1.180450	-0.553299	-0.080735	0.003010	-0.718778	-0.124496	-0.442623	-0.740062	0.253240	0.579989	0.227576
6219	9.779885	-0.491845	1.003143	-0.546899	-0.115712	0.108117	-0.720177	-0.121466	-0.439138	-0.735454	0.262462	0.579503	0.233230
6220	10.740850	-0.445949	1.581195	-0.566102	-0.088078	0.061897	-0.722956	-0.119540	-0.434691	-0.731993	0.269837	0.578372	0.238452
6221	10.320345	-0.946939	1.418225	-0.546214	-0.142603	0.095938	-0.725292	-0.123967	-0.430588	-0.726885	0.278883	0.578197	0.244031
6222	9.901184	-0.721910	1.430771	-0.560277	0.002003	0.246986	-0.727912	-0.127017	-0.425091	-0.725242	0.287805	0.574635	0.246956
6223	9.278469	-0.480374	1.559375	-0.551394	0.113455	0.263995	-0.727908	-0.127983	-0.425239	-0.723763	0.297402	0.569629	0.251482
6224	9.135474	-0.107671	1.507087	-0.545021	0.014974	0.192155	-0.729281	-0.130468	-0.424703	-0.721935	0.305352	0.566148	0.255041
6225	9.563067	-0.197987	1.406049	-0.569422	-0.061461	0.095110	-0.730370	-0.135171	-0.421438	-0.717413	0.313899	0.564500	0.261011
6226	9.901924	-0.390463	1.494721	-0.574834	-0.059668	0.102153	-0.731599	-0.139598	-0.417894	-0.713953	0.321572	0.562372	0.265705
6227	9.822106	-0.429071	1.809343	-0.574765	-0.058163	0.132186	-0.735041	-0.144578	-0.412962	-0.709551	0.330321	0.560313	0.271063
6228	9.575188	-0.383266	1.929964	-0.556526	-0.046617	0.137586	-0.734603	-0.150949	-0.407523	-0.706403	0.337991	0.557750	0.275086
6229	9.421817	-0.465571	1.752301	-0.575520	-0.025561	0.108893	-0.737355	-0.155097	-0.403827	-0.702188	0.346002	0.555302	0.280812
6230	9.532729	-0.446804	1.773688	-0.540480	-0.061337	0.063545	-0.738996	-0.160494	-0.399325	-0.698444	0.352638	0.553430	0.285547
6231	9.951742	-0.457949	1.572720	-0.528927	-0.069750	-0.001637	-0.739800	-0.167969	-0.393062	-0.693398	0.358739	0.552576	0.291830
6232	10.114674	-0.547712	1.679809	-0.561721	-0.054692	-0.054290	-0.741975	-0.178346	-0.385441	-0.688770	0.364257	0.551221	0.298443
6233	9.885710	-0.915863	2.085286	-0.559219	-0.099030	-0.040832	-0.741245	-0.188446	-0.379905	-0.682930	0.370236	0.550800	0.305207
6234	9.248269	-0.835946	1.858140	-0.540398	-0.039460	0.029683	-0.742327	-0.195926	-0.372124	-0.679004	0.376213	0.548641	0.310500
6235	9.419001	-0.528160	1.772348	-0.562484	-0.089918	0.047498	-0.743288	-0.202042	-0.366587	-0.673773	0.382882	0.547346	0.315980
6236	9.557450	-0.471587	1.684554	-0.555484	-0.116686	0.017707	-0.745618	-0.208689	-0.359751	-0.668687	0.389342	0.546127	0.320962
6237	9.668606	-0.433627	1.683982	-0.557606	-0.157995	0.005578	-0.749063	-0.213260	-0.353161	-0.662471	0.395640	0.546038	0.326256
6238	9.616902	-0.419877	1.512359	-0.542951	-0.143664	0.007430	-0.750445	-0.215077	-0.345456	-0.656996	0.401914	0.545232	0.330974
6239	9.613155	-0.447385	1.360460	-0.570037	-0.125575	0.014083	-0.752239	-0.217863	-0.337070	-0.651066	0.408001	0.544500	0.336406
6240	9.584451	-0.459528	1.321977	-0.567905	-0.075123	0.012907	-0.753481	-0.219532	-0.332532	-0.646048	0.414121	0.542479	0.341822
6241	9.663095	-0.483460	1.438109	-0.556897	-0.046203	-0.002173	-0.754566	-0.224920	-0.331478	-0.640967	0.419079	0.540876	0.347832
6242	9.564178	-0.594348	1.381493	-0.538718	-0.057245	0.012230	-0.754426	-0.226178	-0.326809	-0.636273	0.424615	0.538727	0.353033
6243	9.259429	-0.742145	1.398047	-0.549672	-0.073485	0.015658	-0.756502	-0.226877	-0.322944	-0.631088	0.429644	0.537310	0.358374
6244	9.512839	-1.245947	1.463730	-0.560704	-0.120534	0.044111	-0.758026	-0.227023	-0.319215	-0.625645	0.436176	0.535432	0.362810
6245	10.007998	-1.363825	1.660082	-0.560906	-0.169495	0.083410	-0.760663	-0.226485	-0.313130	-0.619841	0.442556	0.534472	0.366443
6246	10.031000	-1.452736	1.762517	-0.542020	-0.065299	0.107749	-0.763977	-0.228980	-0.308034	-0.615504	0.449045	0.531390	0.370321
6247	10.045663	-1.222724	1.849324	-0.545172	0.010215	0.128508	-0.765100	-0.225531	-0.305786	-0.612159	0.454139	0.527878	0.374653
6248	9.600204	-1.022444	2.127947	-0.550713	0.032261	0.078689	-0.765928	-0.226641	-0.303725	-0.608462	0.459629	0.523706	0.379798
6249	9.180681	-1.172796	2.006968	-0.572474	0.028710	0.078357	-0.766485	-0.225533	-0.304123	-0.604800	0.464097	0.520201	0.384996
6250	9.178671	-1.423228	2.145063	-0.558276	-0.029038	0.078839	-0.768151	-0.224567	-0.302723	-0.600299	0.470071	0.516619	0.389587
6251	9.518162	-1.448506	1.922615	-0.545842	-0.079506	0.079371	-0.769274	-0.220837	-0.302401	-0.595878	0.474811	0.514589	0.393298
6252	9.640245	-1.401948	1.762473	-0.560377	-0.070211	0.057951	-0.771487	-0.221669	-0.299638	-0.590672	0.480835	0.511595	0.397713
6253	9.414456	-1.292307	1.679407	-0.556237	0.021821	0.038829	-0.772600	-0.220430	-0.297551	-0.586941	0.484267	0.508636	0.402834
6254	9.288960	-1.293932	1.679593	-0.581230	0.095856	0.032748	-0.772606	-0.219048	-0.297812	-0.582932	0.488865	0.503666	0.409294
6255	9.471902	-1.243814	1.763350	-0.544246	0.194609	0.054730	-0.772048	-0.218891	-0.304150	-0.581270	0.490706	0.498581	0.415631
6256	10.062438	-1.150024	1.899228	-0.541696	0.309752	0.080718	-0.769565	-0.214995	-0.314596	-0.580081	0.493462	0.490868	0.423143
6257	10.010511	-0.945098	2.157943	-0.572657	0.328226	0.045745	-0.766811	-0.209856	-0.325445	-0.579453	0.494192	0.484018	0.430969
6258	8.577812	-0.669104	1.572099	-0.556615	0.261363	0.043459	-0.764463	-0.206791	-0.335348	-0.577208	0.497059	0.476978	0.438469
6259	9.715654	-0.291413	1.288517	-0.536018	0.028194	0.130353	-0.763242	-0.199586	-0.343271	-0.574766	0.500675	0.472974	0.441887
6260	10.231668	-0.489185	1.867467	-0.562009	-0.036313	0.107497	-0.764521	-0.191150	-0.345516	-0.570099	0.506747	0.468600	0.445655
6261	10.015935	-0.687744	1.584879	-0.558223	-0.053022	0.157127	-0.766351	-0.182843	-0.350237	-0.566896	0.511466	0.465020	0.448094
6262	10.732878	-0.714732	1.854817	-0.538988	-0.024353	0.173230	-0.769293	-0.173993	-0.351363	-0.563072	0.517702	0.459975	0.450951
6263	9.686418	-0.863956	1.669431	-0.564479	0.107337	0.155975	-0.769744	-0.165424	-0.352787	-0.561263	0.520916	0.454508	0.455030
6264	9.051542	-0.527265	1.545722	-0.560610	0.143237	0.162796	-0.770314	-0.160295	-0.358239	-0.558570	0.525699	0.447405	0.459857
6265	8.838884	-0.278468	1.702689	-0.547494	0.111409	0.087047	-0.769782	-0.154059	-0.364790	-0.556310	0.527969	0.442710	0.464517
6266	9.280996	-0.502689	1.842314	-0.541866	0.030957	0.018660	-0.769800	-0.149354	-0.367496	-0.551402	0.532215	0.438469	0.469519
6267	9.400936	-0.687066	1.846627	-0.531186	0.011428	-0.018249	-0.769245	-0.149351	-0.368877	-0.547442	0.534195	0.436102	0.474086
6268	9.522029	-0.702720	1.783822	-0.560267	0.008897	-0.020317	-0.769664	-0.148103	-0.370101	-0.541702	0.538426	0.432270	0.479374
6269	9.586905	-0.826991	2.070215	-0.527671	0.048328	-0.113966	-0.769657	-0.149338	-0.372593	-0.537185	0.539067	0.430512	0.485283
6270	9.667425	-0.981383	2.192632	-0.558892	0.045741	-0.209865	-0.767840	-0.153203	-0.374712	-0.529863	0.541193	0.428241	0.492916
6271	10.683269	-1.334762	2.349842	-0.551043	0.028346	-0.271436	-0.766557	-0.162046	-0.374675	-0.523421	0.540738	0.428087	0.500374
6272	9.609695	-1.778572	1.786045	-0.558607	-0.045479	-0.287244	-0.764983	-0.174482	-0.373988	-0.514441	0.542971	0.427489	0.507726
6273	9.284601	-1.800359	1.066742	-0.549275	-0.213757	-0.216250	-0.765350	-0.186932	-0.368053	-0.506466	0.545299	0.429107	0.511868
6274	10.353391	-1.343956	1.321152	-0.560205	-0.182775	-0.233996	-0.765725	-0.198006	-0.360038	-0.496712	0.549251	0.429215	0.517083
6275	9.098979	-1.380521	1.552763	-0.592745	-0.114455	-0.317340	-0.766218	-0.213495	-0.353721	-0.488017	0.549979	0.430363	0.523594
6276	9.109131	-1.637423	1.055495	-0.569585	-0.256801	-0.229507	-0.767408	-0.229003	-0.341200	-0.477448	0.554690	0.430895	0.527913
6277	10.217841	-1.381550	1.355578	-0.540948	-0.192531	-0.163859	-0.767369	-0.239943	-0.332223	-0.470227	0.556914	0.431532	0.531520
6278	9.852305	-0.944481	1.711180	-0.579449	-0.091619	-0.149041	-0.768445	-0.248384	-0.326792	-0.461719	0.560524	0.429395	0.536888
6279	9.233525	-1.019758	1.802242	-0.554677	-0.110754	-0.047925	-0.768701	-0.254482	-0.320242	-0.456352	0.562851	0.427760	0.540335
6280	9.254458	-1.048341	1.889510	-0.549963	-0.111277	0.006977	-0.771452	-0.259328	-0.314762	-0.449610	0.567640	0.424288	0.543706
6281	9.432385	-1.150734	1.924239	-0.550225	-0.154508	0.007261	-0.773378	-0.263072	-0.308588	-0.444624	0.570726	0.422461	0.545993
6282	9.600888	-1.054030	1.715155	-0.553705	-0.142022	0.026662	-0.775870	-0.264054	-0.302381	-0.437725	0.575956	0.418929	0.548790
6283	9.465282	-0.839034	1.567975	-0.555614	-0.150937	0.016971	-0.777946	-0.265035	-0.296453	-0.432873	0.579017	0.416876	0.550976
6284	9.402267	-0.798683	1.002255	-0.561240	-0.171240	-0.024529	-0.778778	-0.265740	-0.291496	-0.425011	0.584112	0.414035	0.553854
6285	9.480585	-0.926092	0.800625	-0.575359	-0.103449	-0.040140	-0.779753	-0.264640	-0.289273	-0.419660	0.586287	0.411944	0.557185
6286	9.763940	-0.970373	0.960198	-0.545092	0.101933	-0.048965	-0.780162	-0.265037	-0.294232	-0.413903	0.587906	0.407191	0.563246
6287	9.828467	-0.900463	1.384555	-0.562941	0.307305	-0.035394	-0.778504	-0.261680	-0.308259	-0.412148	0.585325	0.401658	0.571139
6288	10.420078	-0.689263	1.748646	-0.544189	0.289517	-0.063243	-0.773951	-0.256263	-0.320909	-0.407694	0.584592	0.395418	0.579381
6289	10.141660	-0.596627	1.598190	-0.566105	0.272568	-0.073165	-0.770636	-0.251803	-0.335763	-0.405223	0.582012	0.390432	0.587043
6290	9.251441	-0.570875	0.956427	-0.559027	0.175323	0.006985	-0.768848	-0.246795	-0.348120	-0.400456	0.583164	0.384019	0.593367
6291	9.850323	-0.368484	0.692434	-0.555971	0.168954	0.121339	-0.765574	-0.233080	-0.363155	-0.399496	0.583233	0.377556	0.598075
6292	9.940684	-0.742181	1.305326	-0.551087	0.211822	0.157344	-0.765340	-0.220472	-0.375147	-0.396823	0.584938	0.369111	0.603438
6293	9.152449	-0.556624	1.589403	-0.560137	0.178576	0.240448	-0.765245	-0.208567	-0.383564	-0.397285	0.585787	0.361015	0.607196
6294	9.818267	-0.097231	1.530233	-0.542642	0.099561	0.213027	-0.765855	-0.193621	-0.391945	-0.394497	0.589102	0.352835	0.610604
6295	10.709306	-0.361174	1.952377	-0.568554	0.060594	0.160898	-0.766721	-0.184211	-0.396938	-0.392944	0.590877	0.346397	0.613570
6296	10.019353	-0.714247	2.372799	-0.542852	0.129295	0.110146	-0.767861	-0.175071	-0.403584	-0.389039	0.593020	0.339135	0.618031
6297	8.984428	-0.508776	2.115791	-0.548681	0.181042	0.157357	-0.766356	-0.170083	-0.409328	-0.388492	0.593071	0.331960	0.622208
6298	8.771665	-0.166835	1.711198	-0.549863	0.150707	0.125702	-0.763197	-0.163583	-0.414106	-0.384785	0.595026	0.324192	0.626726
6299	9.271237	-0.294103	1.955969	-0.557855	0.072048	0.066011	-0.762382	-0.159150	-0.418887	-0.382151	0.595908	0.318702	0.630304
6300	10.131758	-0.456267	2.007364	-0.541544	0.090446	0.026433	-0.761973	-0.156928	-0.422999	-0.376851	0.597828	0.312626	0.634705
6301	9.583408	-0.474179	2.068699	-0.559381	0.157394	-0.002613	-0.759081	-0.152636	-0.427936	-0.373769	0.597187	0.307174	0.639773
6302	9.129203	-0.524216	2.110938	-0.557576	0.153749	-0.005325	-0.758258	-0.149438	-0.435346	-0.368215	0.598130	0.300730	0.645151
6303	8.916992	-0.437693	1.822747	-0.552498	0.124616	-0.074991	-0.755902	-0.149708	-0.438948	-0.363980	0.597396	0.296340	0.650245
6304	9.677824	-0.484711	2.025201	-0.564102	0.076137	-0.178192	-0.753951	-0.152046	-0.443256	-0.355585	0.598255	0.292374	0.655872
6305	10.133440	-0.942854	1.867829	-0.561518	0.104258	-0.295065	-0.749767	-0.159087	-0.447217	-0.348141	0.596494	0.290509	0.662267
6306	9.500194	-1.536724	1.708595	-0.543344	0.058659	-0.254077	-0.748339	-0.169167	-0.449122	-0.338826	0.596852	0.287751	0.667955
6307	10.263062	-1.607210	1.638296	-0.568076	0.113724	-0.143974	-0.744980	-0.178290	-0.449241	-0.333371	0.595793	0.283830	0.673302
6308	10.612807	-1.064421	2.230950	-0.547280	0.172930	-0.220945	-0.742600	-0.184085	-0.453038	-0.325030	0.594717	0.279778	0.679994
6309	8.910223	-0.991592	2.116446	-0.555350	0.072578	-0.299489	-0.737283	-0.197066	-0.457344	-0.317373	0.593170	0.278015	0.685661
6310	8.535167	-1.104274	1.881433	-0.554547	-0.117794	-0.274506	-0.738631	-0.206049	-0.454809	-0.306527	0.595666	0.276274	0.689127
6311	9.836353	-1.365398	2.008239	-0.558496	-0.091861	-0.136481	-0.737071	-0.215593	-0.451751	-0.300166	0.597199	0.273492	0.691705
6312	10.370861	-0.950901	2.365305	-0.564389	-0.005496	-0.112165	-0.737469	-0.219737	-0.451515	-0.291999	0.598981	0.268941	0.695434
6313	9.318256	-0.696688	2.542665	-0.557029	0.001347	-0.089311	-0.737167	-0.225817	-0.450891	-0.286822	0.599405	0.264986	0.698733
6314	9.096223	-0.709816	2.538276	-0.569691	-0.018891	-0.039842	-0.737993	-0.226501	-0.452269	-0.279486	0.601692	0.259515	0.701788
6315	9.138140	-0.990004	2.599331	-0.555238	-0.042475	-0.030712	-0.738282	-0.223741	-0.451275	-0.274937	0.602969	0.255068	0.704115
6316	9.350010	-1.238162	2.543832	-0.557288	-0.093001	-0.019796	-0.737879	-0.220418	-0.454136	-0.267612	0.606240	0.249892	0.705982
6317	9.653514	-1.178553	2.334981	-0.553868	-0.131747	-0.015900	-0.741346	-0.218758	-0.452577	-0.262881	0.608787	0.245733	0.707027
6318	9.489935	-1.066449	2.321869	-0.561107	-0.121751	-0.023142	-0.743148	-0.218768	-0.448156	-0.255276	0.612374	0.240658	0.708460
6319	9.412942	-1.056371	2.295300	-0.560940	-0.089185	-0.036630	-0.745515	-0.219212	-0.446009	-0.250378	0.614205	0.236383	0.710061
6320	9.258639	-0.767091	2.415497	-0.558778	-0.022525	-0.037899	-0.745509	-0.220451	-0.447399	-0.243026	0.616206	0.230980	0.712654
6321	9.453344	-0.835566	2.481234	-0.552528	0.087933	0.000447	-0.745104	-0.217824	-0.448202	-0.239563	0.615600	0.225417	0.716124
6322	9.316205	-0.959123	2.678496	-0.546726	0.131784	0.026732	-0.744416	-0.215735	-0.453971	-0.233958	0.615546	0.218595	0.720127
6323	9.684641	-1.052435	2.425359	-0.559347	0.129915	0.046133	-0.741932	-0.213100	-0.458785	-0.231255	0.614528	0.212075	0.723810
6324	9.852772	-0.946211	2.578576	-0.565104	0.083029	0.055241	-0.740012	-0.208117	-0.463156	-0.225596	0.615297	0.204815	0.727026
6325	9.128675	-0.865448	2.013289	-0.564134	0.070268	0.064066	-0.739737	-0.207280	-0.465905	-0.222799	0.615215	0.198179	0.729792
6326	9.056462	-0.740575	1.429725	-0.552203	0.029797	0.151178	-0.740307	-0.202847	-0.469161	-0.218454	0.616996	0.190125	0.731742
6327	10.581541	-0.832538	1.397302	-0.544803	0.045949	0.174467	-0.740891	-0.194961	-0.472382	-0.217306	0.617637	0.182432	0.733499
6328	10.264694	-0.981190	2.037221	-0.568008	0.136294	0.151411	-0.742997	-0.186929	-0.476829	-0.213127	0.617840	0.173646	0.736680
6329	9.028698	-0.533879	1.995227	-0.571498	0.128421	0.212265	-0.743176	-0.176412	-0.482092	-0.212392	0.617500	0.164627	0.739244
6330	9.171366	-0.064332	1.873827	-0.569329	-0.069255	0.156983	-0.743216	-0.166458	-0.484194	-0.207563	0.620672	0.156587	0.739705
6331	10.694728	-0.477255	1.907804	-0.548323	-0.145811	0.062415	-0.744897	-0.161757	-0.484408	-0.203799	0.623810	0.150818	0.739311
6332	10.210693	-0.920001	2.493243	-0.582318	-0.031753	0.009824	-0.748635	-0.161755	-0.482175	-0.196700	0.625927	0.144247	0.740754
6333	9.397602	-0.660036	2.286066	-0.559928	0.039805	0.046678	-0.749184	-0.163281	-0.479983	-0.192974	0.626278	0.137663	0.742688
6334	8.656041	-0.365893	2.206463	-0.559881	0.072570	0.002135	-0.748623	-0.164940	-0.480004	-0.186306	0.626649	0.131084	0.745264
6335	8.960251	-0.285522	2.226904	-0.548276	-0.056404	-0.083560	-0.747215	-0.170885	-0.479525	-0.180349	0.628007	0.126542	0.746370
6336	9.110904	-0.316389	2.079668	-0.550372	-0.062872	-0.161359	-0.749118	-0.179035	-0.478354	-0.170977	0.629835	0.122636	0.747687
6337	9.435009	-0.234195	2.025164	-0.572702	0.005819	-0.169040	-0.748798	-0.190100	-0.474613	-0.163396	0.630073	0.118483	0.749847
6338	10.041955	-0.045593	2.268684	-0.560325	0.110282	-0.162323	-0.747106	-0.197846	-0.472915	-0.154267	0.629215	0.113833	0.753215
6339	9.689614	-0.044319	2.890065	-0.552824	0.186251	-0.205266	-0.743313	-0.210557	-0.475141	-0.146607	0.626504	0.109724	0.757602
6340	10.013254	-0.177457	2.792060	-0.543049	0.126437	-0.167575	-0.738414	-0.223271	-0.477375	-0.137628	0.625201	0.105305	0.760982
6341	9.230483	-0.637158	2.684682	-0.518466	0.106238	-0.150569	-0.737246	-0.237641	-0.477532	-0.130913	0.623628	0.101142	0.764016
6342	8.809044	-0.280386	2.123159	-0.582811	-0.039648	-0.126555	-0.734843	-0.250231	-0.473547	-0.121701	0.624929	0.096010	0.765137
6343	10.181851	-0.358601	1.817773	-0.561692	-0.160458	-0.109357	-0.736617	-0.257434	-0.466306	-0.114424	0.627567	0.091269	0.764680
6344	9.991453	-0.586384	2.296530	-0.554685	-0.181907	-0.137542	-0.740180	-0.267400	-0.457841	-0.105103	0.630832	0.087031	0.763825
6345	9.150568	-0.690741	1.764874	-0.561621	-0.178820	-0.086494	-0.742085	-0.276960	-0.448006	-0.098058	0.633707	0.081983	0.762941
6346	10.067945	-0.386575	1.866558	-0.548590	-0.159756	0.003112	-0.746213	-0.284018	-0.441021	-0.090979	0.636737	0.075999	0.761914
6347	9.875155	-0.357447	2.465671	-0.564717	-0.092800	-0.024976	-0.748968	-0.288176	-0.434982	-0.084859	0.638334	0.069900	0.761868
6348	9.040215	-0.555801	2.365111	-0.551745	-0.093439	0.027182	-0.751727	-0.290943	-0.431958	-0.078195	0.640284	0.063426	0.761511
6349	9.350358	-0.466664	2.247731	-0.555212	-0.093852	0.079418	-0.753395	-0.289984	-0.428079	-0.073689	0.641938	0.056063	0.761146
6350	9.499962	-0.535459	2.216890	-0.557238	-0.126206	0.073424	-0.757151	-0.285700	-0.425802	-0.067612	0.644350	0.048952	0.760162
6351	9.417971	-0.884004	2.042101	-0.542521	-0.108233	0.069009	-0.759662	-0.281418	-0.423948	-0.063015	0.646113	0.041874	0.759482
6352	9.361064	-0.835985	1.935336	-0.537068	-0.115565	0.079733	-0.763278	-0.277406	-0.423190	-0.057297	0.648240	0.034966	0.758472
6353	9.438413	-0.744473	1.963204	-0.544110	-0.057566	0.047474	-0.766761	-0.272434	-0.420357	-0.052316	0.649146	0.028026	0.758345
6354	9.325652	-0.926552	2.100685	-0.545069	0.062858	0.078517	-0.767061	-0.266344	-0.423461	-0.046577	0.648470	0.020814	0.759528
6355	9.277089	-0.945395	2.129952	-0.575597	0.102335	0.111520	-0.768190	-0.260247	-0.428624	-0.042172	0.646918	0.012327	0.761293
6356	9.542007	-0.781821	2.277568	-0.573224	0.186777	0.141175	-0.768789	-0.248067	-0.435107	-0.037051	0.644285	0.003760	0.763878
6357	9.833427	-1.261142	2.432321	-0.556277	0.280458	0.135481	-0.765494	-0.239469	-0.447442	-0.033207	0.639877	-0.004964	0.767743
6358	9.981797	-1.372560	2.539671	-0.543906	0.248357	0.093371	-0.762619	-0.230467	-0.456325	-0.027732	0.636145	-0.012526	0.770969
6359	9.255751	-1.242216	2.558517	-0.548744	0.195993	0.098811	-0.759053	-0.221471	-0.463974	-0.023369	0.632901	-0.020697	0.773603
6360	9.481975	-1.368221	1.958025	-0.564160	0.155115	0.148480	-0.759080	-0.213713	-0.470782	-0.018513	0.630471	-0.029224	0.775441
6361	10.215305	-1.304750	2.026401	-0.531318	0.182912	0.155926	-0.758008	-0.204023	-0.477441	-0.015204	0.627302	-0.037887	0.777705
6362	10.243891	-0.975482	2.542138	-0.567829	0.172199	0.163550	-0.756392	-0.191842	-0.486007	-0.010528	0.624475	-0.046667	0.779579
6363	9.111445	-0.807376	2.394399	-0.529893	0.130458	0.163162	-0.755600	-0.181740	-0.491695	-0.007289	0.622007	-0.055424	0.781014
6364	8.670635	-0.404857	2.173054	-0.567730	0.049762	0.136648	-0.755507	-0.169981	-0.496809	-0.002323	0.621003	-0.063841	0.781200
6365	9.456935	-0.396889	1.920644	-0.547314	-0.100330	-0.001790	-0.757196	-0.163348	-0.496453	0.003549	0.622263	-0.070799	0.779592
6366	10.536306	-0.940828	2.195866	-0.576905	-0.157291	-0.052957	-0.759854	-0.157273	-0.493339	0.011315	0.624627	-0.076987	0.777037
6367	9.755833	-1.303979	2.459479	-0.561060	-0.090665	-0.069323	-0.762199	-0.159765	-0.490041	0.018504	0.625735	-0.083311	0.775354
6368	9.110987	-0.671276	2.518516	-0.569211	0.007306	0.053775	-0.764139	-0.159632	-0.487132	0.024782	0.625246	-0.090649	0.774749
6369	8.655068	-0.403882	2.313194	-0.535784	-0.127300	-0.026443	-0.765937	-0.160186	-0.485471	0.031018	0.626759	-0.097140	0.772512
6370	9.225685	-0.277484	2.233707	-0.573946	-0.216218	-0.127940	-0.768839	-0.162687	-0.478724	0.039741	0.629947	-0.102378	0.768834
6371	9.573739	-0.420699	2.094708	-0.563964	-0.199621	-0.170328	-0.771044	-0.165736	-0.474193	0.048504	0.632713	-0.107501	0.765353
6372	9.725805	-0.521057	2.042472	-0.561742	-0.147542	-0.150255	-0.773794	-0.171280	-0.466790	0.057550	0.634752	-0.112181	0.762360
6373	9.918580	-0.764895	2.272043	-0.550058	-0.063639	-0.069250	-0.775442	-0.175018	-0.463096	0.064960	0.635096	-0.118197	0.760567
6374	9.070992	-0.361139	2.225183	-0.546185	0.012491	-0.129947	-0.773762	-0.179723	-0.461780	0.073851	0.634555	-0.122680	0.759497
6375	9.338058	0.108501	2.243746	-0.550264	-0.037768	-0.143726	-0.774428	-0.186221	-0.460051	0.082537	0.634550	-0.127678	0.757781
6376	10.554262	-0.100290	2.152639	-0.548250	-0.019860	-0.117047	-0.773979	-0.194654	-0.458350	0.091165	0.634339	-0.132378	0.756161
6377	9.738388	-0.738220	2.491847	-0.549237	-0.045201	-0.118937	-0.776296	-0.203641	-0.454567	0.099494	0.634251	-0.137647	0.754241
6378	8.780408	-0.558715	1.638261	-0.564732	-0.141753	-0.003654	-0.776840	-0.206973	-0.448950	0.106268	0.635413	-0.144248	0.751099
6379	9.601169	-0.670749	1.551435	-0.574122	-0.186582	-0.012178	-0.780163	-0.207954	-0.442460	0.112915	0.636992	-0.151491	0.747357
6380	10.311279	-0.710620	2.072796	-0.581048	-0.225535	-0.077367	-0.782236	-0.210186	-0.434339	0.120723	0.639457	-0.157547	0.742765
6381	9.438595	-1.717999	0.853020	-0.556152	-0.216517	-0.102151	-0.785953	-0.216700	-0.425010	0.128367	0.641662	-0.163422	0.738299
6382	10.230757	-1.578076	0.840735	-0.561179	-0.157232	-0.068777	-0.788566	-0.221828	-0.418293	0.135986	0.642989	-0.169084	0.734495
6383	10.521544	-1.509124	1.339698	-0.563782	0.033907	-0.080553	-0.789933	-0.227516	-0.409938	0.144207	0.641300	-0.174677	0.733094
6384	9.050663	-1.212857	1.637950	-0.559178	0.159209	-0.010774	-0.787416	-0.233319	-0.411394	0.152005	0.637656	-0.180138	0.733375
6385	9.020384	-0.971175	1.613550	-0.561572	0.062692	0.003971	-0.786850	-0.236082	-0.411840	0.159042	0.635114	-0.186693	0.732449
6386	9.061835	-1.114302	1.180203	-0.567683	-0.068038	0.018867	-0.787810	-0.238430	-0.411168	0.165646	0.634544	-0.193332	0.729752
6387	10.028519	-1.248034	1.248051	-0.566653	-0.201445	0.037569	-0.789354	-0.234017	-0.407667	0.171222	0.635602	-0.201224	0.725398
6388	9.610786	-1.349422	1.230413	-0.549988	-0.163864	0.051589	-0.792835	-0.229879	-0.403328	0.176721	0.636239	-0.208293	0.721515
6389	9.479959	-1.127147	1.092809	-0.560631	-0.120567	0.051207	-0.794937	-0.224219	-0.400636	0.182318	0.635966	-0.215961	0.718100
6390	9.051376	-1.275975	1.206181	-0.555060	-0.100768	0.043961	-0.796478	-0.219935	-0.399754	0.188220	0.635592	-0.222742	0.714830
6391	9.817775	-1.287269	1.330916	-0.569396	-0.086632	0.091627	-0.799413	-0.213862	-0.396087	0.193467	0.634490	-0.230890	0.711817
6392	10.249380	-1.661006	1.508464	-0.550308	-0.086694	0.091882	-0.802332	-0.211099	-0.394108	0.198649	0.633604	-0.238118	0.708791
6393	10.002212	-1.532592	1.700646	-0.547581	-0.108845	0.145085	-0.804558	-0.209452	-0.388977	0.202723	0.632504	-0.246687	0.705683
6394	9.247651	-1.511016	1.300351	-0.536634	-0.112510	0.138026	-0.807190	-0.209738	-0.384138	0.206915	0.631707	-0.254366	0.702446
6395	9.428649	-1.523803	0.983750	-0.549142	-0.090874	0.146644	-0.810647	-0.212246	-0.375183	0.211037	0.630211	-0.262859	0.699431
6396	9.670924	-1.172237	1.030240	-0.559339	0.007860	0.197320	-0.813133	-0.214470	-0.369126	0.215272	0.627208	-0.271050	0.697710
6397	8.857183	-0.708152	1.004406	-0.558864	0.061342	0.251738	-0.813270	-0.215166	-0.367617	0.218824	0.622858	-0.280256	0.696865
6398	10.023694	-0.168410	1.144217	-0.561445	-0.015582	0.210896	-0.815660	-0.214096	-0.363369	0.222710	0.619977	-0.288701	0.694752
6399	9.989890	-0.263185	1.411085	-0.570970	-0.027243	0.109091	-0.817456	-0.215907	-0.357587	0.227880	0.617512	-0.296519	0.691973
6400	10.402836	-0.462819	1.589132	-0.553006	-0.063424	0.119305	-0.818265	-0.222422	-0.350483	0.232609	0.615744	-0.303874	0.688777
6401	10.071756	-0.560204	1.911996	-0.561561	0.028497	0.115006	-0.822260	-0.228658	-0.341974	0.237907	0.612404	-0.311195	0.686673
6402	9.121015	-0.260514	1.735969	-0.566945	0.050286	0.089007	-0.822092	-0.237111	-0.334897	0.243871	0.609080	-0.317783	0.684516
6403	8.920859	-0.004397	1.530431	-0.583950	-0.044952	0.068164	-0.822063	-0.245568	-0.326166	0.249594	0.606821	-0.325004	0.681061
6404	9.577717	0.073494	1.509354	-0.550263	-0.149130	0.023342	-0.823418	-0.255285	-0.311375	0.254920	0.606611	-0.331492	0.676129
6405	9.991226	-0.021899	1.355238	-0.568404	-0.143498	0.013444	-0.825317	-0.267489	-0.296329	0.260534	0.606031	-0.338123	0.671209
6406	9.908622	-0.146964	1.366408	-0.546412	-0.109275	0.001957	-0.826664	-0.279420	-0.280459	0.266319	0.605334	-0.344032	0.666548
6407	9.709991	-0.212974	1.430228	-0.556180	0.050735	0.043270	-0.827188	-0.289277	-0.265951	0.272690	0.601919	-0.349639	0.664143
6408	9.499217	0.208802	1.428220	-0.559852	0.089166	-0.020692	-0.827568	-0.299816	-0.253931	0.280253	0.598560	-0.354332	0.661539
6409	10.458159	0.155505	1.599071	-0.553423	0.008922	-0.104868	-0.825176	-0.311609	-0.240981	0.288230	0.596657	-0.358155	0.657761
6410	10.170123	-0.237527	1.830950	-0.562488	0.029115	-0.147681	-0.824020	-0.325750	-0.227357	0.297018	0.594859	-0.361628	0.653566
6411	9.590628	-0.466290	1.761797	-0.552938	0.040740	-0.052244	-0.822319	-0.337538	-0.215228	0.304486	0.592032	-0.365696	0.650425
6412	9.341366	-0.085576	1.724058	-0.552985	0.015081	-0.006086	-0.821462	-0.346846	-0.200449	0.311150	0.589328	-0.370746	0.646858
6413	9.651008	0.079105	1.707309	-0.569264	-0.099869	-0.033794	-0.822692	-0.353804	-0.184115	0.317488	0.587982	-0.375934	0.641991
6414	9.186318	-0.202875	1.744902	-0.568785	-0.203039	0.009175	-0.823785	-0.360630	-0.166403	0.322453	0.587756	-0.382666	0.635715
6415	9.549288	-0.419247	1.514890	-0.560275	-0.359794	0.107605	-0.826014	-0.361245	-0.145586	0.324845	0.588578	-0.390892	0.628694
6416	9.970508	-0.343462	1.692268	-0.542022	-0.372143	0.173445	-0.831294	-0.360607	-0.125561	0.326035	0.589254	-0.400212	0.621539
6417	9.595677	-0.437418	1.746971	-0.555906	-0.295059	0.218719	-0.835215	-0.354034	-0.104244	0.327431	0.588270	-0.409055	0.615955
6418	9.413118	-0.766574	1.480291	-0.555840	-0.316965	0.247096	-0.839266	-0.349532	-0.083637	0.328219	0.587421	-0.418949	0.609664
6419	9.987325	-0.816133	1.475243	-0.573468	-0.228549	0.249997	-0.842638	-0.340730	-0.068226	0.329912	0.585110	-0.427741	0.604849
6420	10.431048	-1.117278	1.680958	-0.556311	-0.109891	0.274281	-0.846552	-0.333287	-0.059853	0.332049	0.581370	-0.436497	0.601018
6421	9.461882	-1.180273	1.837585	-0.559301	0.005570	0.246784	-0.850333	-0.323333	-0.058619	0.335548	0.576229	-0.443332	0.599019
6422	9.213081	-1.566307	1.682766	-0.561162	0.002265	0.210419	-0.853414	-0.315318	-0.056860	0.339413	0.571553	-0.450580	0.595906
6423	9.211164	-1.712118	1.549096	-0.562915	0.022376	0.179300	-0.856623	-0.309931	-0.053749	0.343808	0.566671	-0.456407	0.593610
6424	9.448989	-2.005536	1.237966	-0.562029	0.020871	0.149268	-0.857755	-0.304688	-0.050793	0.348506	0.562214	-0.462760	0.590179
6425	9.770492	-2.022544	1.160412	-0.556603	0.028286	0.128122	-0.859576	-0.299991	-0.048939	0.353376	0.557669	-0.467767	0.587643
6426	9.955850	-1.868224	1.293741	-0.569449	0.194654	0.072153	-0.860004	-0.296668	-0.050831	0.360617	0.551729	-0.472036	0.585434
6427	9.521140	-1.331998	1.592761	-0.561523	0.353682	0.012849	-0.861943	-0.294985	-0.057275	0.369832	0.544283	-0.473330	0.585610
6428	10.283426	-1.048148	1.767362	-0.561986	0.330023	-0.049637	-0.859999	-0.294683	-0.066518	0.379585	0.537808	-0.475086	0.583928
6429	9.378111	-1.136675	1.769561	-0.563933	0.320340	-0.086067	-0.856106	-0.296870	-0.076491	0.389537	0.531498	-0.475378	0.582912
6430	9.017234	-1.326287	1.226132	-0.573420	0.173420	0.021694	-0.856781	-0.299334	-0.083400	0.396983	0.525926	-0.479123	0.579868
6431	9.035161	-0.631148	1.116878	-0.568040	0.158699	0.056446	-0.856632	-0.300975	-0.088654	0.403668	0.519987	-0.482116	0.578127
6432	9.922649	-0.442382	1.282708	-0.562861	0.123537	0.068421	-0.859129	-0.298744	-0.093159	0.409892	0.514515	-0.486540	0.574927
6433	10.065983	-0.614672	1.697583	-0.541176	0.104378	0.082934	-0.858306	-0.296811	-0.093283	0.415397	0.509077	-0.489816	0.573032
6434	9.984963	-0.528215	1.916587	-0.571328	0.071887	0.103111	-0.858871	-0.294044	-0.093802	0.420719	0.503691	-0.495037	0.569411
6435	10.229366	-0.681044	2.067760	-0.570642	0.021179	0.132647	-0.860546	-0.291145	-0.091968	0.425067	0.498383	-0.499711	0.566764
6436	9.538174	-0.809174	2.135348	-0.552474	0.000948	0.158477	-0.862500	-0.288111	-0.088615	0.428783	0.493321	-0.505788	0.562990
6437	9.038543	-0.509775	1.980465	-0.545316	-0.028153	0.179915	-0.865018	-0.283434	-0.080280	0.431777	0.488240	-0.510932	0.560481
6438	9.195193	-0.367117	1.766051	-0.558687	-0.127022	0.164503	-0.866024	-0.276833	-0.069871	0.434094	0.484416	-0.518159	0.555351
6439	9.605230	-0.493143	1.733084	-0.529117	-0.180954	0.140479	-0.869785	-0.273829	-0.056308	0.435755	0.481528	-0.523947	0.551116
6440	9.817640	-0.492096	1.727956	-0.557253	-0.180874	0.149040	-0.871752	-0.270286	-0.039447	0.437586	0.478388	-0.531383	0.545248
6441	9.668653	-0.385022	1.697968	-0.554258	-0.152342	0.178962	-0.872626	-0.263287	-0.023937	0.439334	0.474497	-0.537444	0.541288
6442	9.440760	-0.373043	1.838270	-0.549533	-0.121795	0.182316	-0.875428	-0.258076	-0.009532	0.441271	0.470342	-0.544500	0.536262
6443	9.426296	-0.482032	1.783937	-0.543799	-0.073059	0.169685	-0.876436	-0.251342	0.002394	0.443842	0.465726	-0.549538	0.533021
6444	9.555289	-0.413439	1.676692	-0.567506	-0.061678	0.121607	-0.878824	-0.245293	0.013773	0.447166	0.461351	-0.555599	0.527738
6445	9.750965	-0.405143	1.654594	-0.554734	-0.025240	0.073805	-0.879130	-0.240629	0.024571	0.451360	0.457118	-0.559329	0.523897
6446	10.170990	-0.306096	1.686751	-0.568458	-0.004802	0.018768	-0.879567	-0.237342	0.033702	0.456323	0.453198	-0.563856	0.518119
6447	10.126581	-0.382592	1.774642	-0.549397	0.029945	-0.048478	-0.880962	-0.236539	0.042814	0.462352	0.449723	-0.565808	0.513655
6448	9.690027	-0.693170	1.904326	-0.540166	0.027724	-0.014875	-0.880280	-0.235879	0.051910	0.467695	0.446016	-0.569348	0.508108
6449	9.415470	-0.473748	1.938486	-0.556432	0.036626	0.002543	-0.879048	-0.233966	0.057707	0.473306	0.441736	-0.571650	0.504051
6450	9.557984	-0.418530	1.638089	-0.575032	-0.027017	-0.020234	-0.880580	-0.233158	0.065167	0.478299	0.438226	-0.575927	0.497490
6451	9.530682	-0.511795	1.380649	-0.561799	-0.092722	-0.033835	-0.879205	-0.232072	0.070266	0.482801	0.435512	-0.579103	0.491805
6452	9.714109	-0.595376	1.337847	-0.561397	-0.175564	-0.036831	-0.880038	-0.233343	0.079491	0.486034	0.433702	-0.584427	0.483859
6453	9.708984	-0.629036	1.359974	-0.561023	-0.120704	-0.026555	-0.878103	-0.234063	0.086909	0.490095	0.431102	-0.587832	0.477923
6454	9.540728	-0.507328	1.332264	-0.560676	-0.084132	0.012131	-0.877142	-0.232974	0.091322	0.493832	0.427755	-0.592580	0.471173
6455	9.613020	-0.495581	1.351365	-0.549651	-0.062552	0.012143	-0.878392	-0.232986	0.096016	0.498071	0.424171	-0.595554	0.466176
6456	9.577144	-0.806329	1.470851	-0.555021	-0.064511	0.029732	-0.879083	-0.233542	0.097669	0.501741	0.420405	-0.600111	0.459764
6457	9.758398	-1.074771	1.618566	-0.560270	-0.068663	0.093386	-0.879790	-0.230507	0.099635	0.505177	0.415723	-0.603825	0.455375
6458	9.844151	-1.299813	1.654787	-0.560168	-0.063371	0.105727	-0.880362	-0.226644	0.101884	0.508115	0.410903	-0.608961	0.449604
6459	9.741618	-1.351539	1.781136	-0.556098	-0.015157	0.149676	-0.878443	-0.222509	0.103565	0.511561	0.405036	-0.612436	0.446288
6460	9.791643	-1.309646	1.575238	-0.544478	0.083672	0.175770	-0.881781	-0.218350	0.101704	0.515445	0.398131	-0.616406	0.442551
6461	9.692586	-1.365153	1.873164	-0.545743	0.173656	0.185776	-0.885806	-0.213888	0.092136	0.520689	0.390178	-0.618014	0.441250
6462	9.203479	-1.564341	1.987179	-0.545513	0.211524	0.174800	-0.888719	-0.210674	0.083097	0.526051	0.382057	-0.620553	0.438425
6463	9.274541	-1.844865	2.024039	-0.569389	0.158394	0.183670	-0.890953	-0.204563	0.075048	0.531142	0.373938	-0.622361	0.436721
6464	9.417272	-2.168880	2.133769	-0.560442	0.129487	0.187473	-0.893177	-0.200663	0.067113	0.535365	0.366133	-0.625874	0.433142
6465	9.280815	-2.103942	2.333759	-0.569479	0.155848	0.164176	-0.893609	-0.195390	0.060419	0.540417	0.358228	-0.627405	0.431260
6466	9.111313	-2.070422	2.113752	-0.584417	0.116811	0.104066	-0.895837	-0.190943	0.054144	0.545249	0.351235	-0.630547	0.426318
6467	9.234722	-2.032691	2.089005	-0.557597	0.070218	0.064004	-0.895015	-0.188446	0.050719	0.549843	0.345403	-0.632062	0.422926
6468	9.428540	-1.903645	2.053481	-0.547435	0.144788	-0.014126	-0.897919	-0.188010	0.045923	0.555666	0.340001	-0.633653	0.417275
6469	10.152630	-1.491431	2.236365	-0.555262	0.253556	-0.071310	-0.897068	-0.191162	0.037341	0.563584	0.334287	-0.632070	0.413658
6470	9.505772	-1.419395	2.284747	-0.560976	0.256082	-0.156443	-0.896765	-0.194995	0.026001	0.571952	0.329507	-0.631443	0.406910
6471	8.450942	-1.576874	1.930341	-0.557896	0.133220	-0.134640	-0.895204	-0.202432	0.017370	0.578749	0.325432	-0.630692	0.401711
6472	9.183140	-1.014663	1.763628	-0.549224	0.074616	-0.121564	-0.895871	-0.206687	0.008927	0.584337	0.321725	-0.632154	0.394240
6473	9.665816	-0.744331	2.199687	-0.551735	0.002004	-0.154651	-0.893083	-0.210410	0.004596	0.589518	0.318915	-0.632666	0.387938
6474	10.319869	-1.015121	2.061703	-0.575870	-0.116290	-0.104561	-0.892643	-0.216214	0.004257	0.592616	0.316091	-0.636569	0.379042
6475	10.677464	-1.210160	2.532114	-0.561732	-0.049200	-0.057012	-0.892912	-0.218150	0.005066	0.596394	0.312254	-0.638279	0.373378
6476	9.110682	-1.116908	2.342302	-0.561789	0.034628	0.018252	-0.892904	-0.219804	0.003809	0.600292	0.306829	-0.640944	0.367009
6477	8.915497	-0.778533	2.157584	-0.560170	-0.029015	0.080599	-0.893196	-0.215929	0.002060	0.603213	0.301028	-0.643175	0.363101
6478	9.362615	-0.643264	1.826894	-0.546099	-0.071681	0.017456	-0.894176	-0.213163	0.001958	0.605544	0.296525	-0.646912	0.356222
6479	9.844028	-0.795579	1.912511	-0.524004	-0.010278	-0.003819	-0.892509	-0.214829	0.003168	0.609041	0.292056	-0.648091	0.351781
6480	9.779469	-0.851877	2.118590	-0.567350	0.029467	0.005130	-0.894586	-0.214684	0.002772	0.612792	0.286680	-0.650582	0.345027
6481	9.585699	-0.850081	2.210639	-0.568920	0.047992	0.046532	-0.893901	-0.213029	0.003060	0.616883	0.280526	-0.651577	0.340893
6482	9.237820	-0.808805	2.278293	-0.558154	0.051003	0.002339	-0.895288	-0.212332	0.002251	0.620761	0.275092	-0.653627	0.334293
6483	9.165343	-0.730724	2.325840	-0.549594	0.008367	-0.069846	-0.894447	-0.214682	0.002082	0.624937	0.270875	-0.654255	0.328681
6484	9.487858	-0.843558	2.382236	-0.560920	-0.038030	-0.110338	-0.893325	-0.218420	0.003413	0.628299	0.267408	-0.656708	0.320105
6485	9.588506	-0.787878	2.499867	-0.533722	-0.019776	-0.149034	-0.892478	-0.222994	0.007080	0.632471	0.264528	-0.657061	0.313489
6486	9.541680	-0.539099	2.434336	-0.553405	0.043555	-0.167321	-0.891216	-0.227570	0.011295	0.637105	0.261323	-0.658014	0.304673
6487	9.590184	-0.365006	2.485500	-0.553416	0.041693	-0.157557	-0.891518	-0.232722	0.014165	0.642182	0.257800	-0.657564	0.297911
6488	9.613414	-0.650424	2.464493	-0.568144	0.003946	-0.161066	-0.888592	-0.237854	0.017673	0.646197	0.254490	-0.659019	0.288720
6489	9.368389	-0.615853	2.336384	-0.561138	-0.052125	-0.143872	-0.888295	-0.243675	0.022573	0.649909	0.251136	-0.659783	0.281486
6490	9.157639	-0.286198	2.287083	-0.544591	-0.137399	-0.188269	-0.887585	-0.249510	0.031603	0.651955	0.249227	-0.662674	0.271484
6491	9.463387	-0.211923	2.107057	-0.571030	-0.169011	-0.160880	-0.885211	-0.256459	0.041712	0.654190	0.246516	-0.664821	0.263208
6492	10.110374	-0.555521	1.911909	-0.561373	-0.111758	-0.113251	-0.883539	-0.260917	0.051576	0.656119	0.243197	-0.667704	0.254037
6493	10.462986	-0.572514	1.868137	-0.561356	-0.137426	-0.059943	-0.882845	-0.262739	0.058856	0.658093	0.239030	-0.669783	0.247325
6494	9.764295	-0.525402	1.742912	-0.570925	-0.207469	-0.088948	-0.881039	-0.266232	0.069280	0.658523	0.235682	-0.673968	0.237841
6495	9.622332	-0.583012	1.661599	-0.549221	-0.228319	-0.087714	-0.878134	-0.267514	0.078892	0.659238	0.232439	-0.676953	0.230461
6496	9.064346	-1.092896	1.484415	-0.573916	-0.150232	-0.051499	-0.877446	-0.268373	0.087698	0.660143	0.228228	-0.680437	0.221651
6497	9.866990	-1.674509	1.639625	-0.542174	-0.092106	0.086601	-0.877181	-0.267298	0.097078	0.661742	0.222100	-0.682283	0.217393
6498	10.328196	-1.300020	2.093880	-0.574354	0.016189	0.089219	-0.877884	-0.265230	0.099172	0.664166	0.215194	-0.684098	0.211152
6499	8.977058	-0.986325	2.208158	-0.540906	0.122807	0.120561	-0.879138	-0.262870	0.096725	0.668429	0.207663	-0.683127	0.208363
6500	8.880858	-1.155645	2.084542	-0.546516	0.063853	0.165053	-0.881370	-0.258574	0.094719	0.670938	0.199836	-0.684407	0.203702
6501	8.935746	-1.466209	2.324707	-0.546645	0.039480	0.168700	-0.884449	-0.250128	0.092211	0.673745	0.191884	-0.684664	0.201206
6502	9.141352	-1.438331	1.966545	-0.573883	0.022337	0.189781	-0.884753	-0.243629	0.091178	0.675558	0.183474	-0.686599	0.196316
6503	9.594527	-1.544997	1.981625	-0.570090	0.056734	0.175538	-0.885597	-0.240870	0.093417	0.678499	0.175035	-0.686637	0.193731
6504	9.294364	-1.607800	2.069705	-0.569906	0.116673	0.118482	-0.886723	-0.235739	0.088793	0.681725	0.167249	-0.686910	0.188240
6505	9.037986	-1.678431	2.109493	-0.543920	0.220394	0.088892	-0.889213	-0.235024	0.083307	0.686989	0.159705	-0.684208	0.185472
6506	9.215961	-1.630592	2.210195	-0.539928	0.310020	0.041540	-0.890875	-0.232353	0.070393	0.692897	0.152607	-0.681341	0.179943
6507	11.159824	-1.330695	1.890161	-0.564456	0.180759	0.030114	-0.891412	-0.233551	0.056603	0.697719	0.145656	-0.678963	0.176015
6508	10.399419	-1.449794	2.172770	-0.557948	0.089267	-0.029588	-0.891815	-0.235045	0.049011	0.700775	0.140013	-0.678895	0.168560
6509	9.654997	-1.418979	1.714372	-0.542980	0.068058	0.107710	-0.892781	-0.235031	0.045160	0.703597	0.132676	-0.678146	0.165730
6510	9.118311	-0.652822	1.583322	-0.561206	0.035078	0.174042	-0.893760	-0.231697	0.040516	0.705108	0.124371	-0.679307	0.160924
6511	10.104221	-0.861748	1.625407	-0.556959	-0.104492	0.076042	-0.893627	-0.230313	0.039978	0.705572	0.117798	-0.680920	0.156969
6512	10.361355	-1.403466	1.814728	-0.543071	-0.059345	0.058209	-0.895443	-0.227000	0.042368	0.706003	0.111607	-0.682970	0.150518
6513	9.435125	-1.410583	2.062484	-0.544683	0.078574	0.136758	-0.893924	-0.226037	0.042780	0.708623	0.103813	-0.682031	0.148022
6514	8.739882	-0.787481	2.080622	-0.545046	0.062814	0.080170	-0.896719	-0.219667	0.040938	0.710527	0.096898	-0.682324	0.142112
6515	8.780254	-0.850227	2.134422	-0.542402	-0.064578	0.019057	-0.896997	-0.219671	0.042318	0.711421	0.091088	-0.683114	0.137619
6516	9.143942	-0.934355	2.185611	-0.554360	-0.177044	-0.086488	-0.895052	-0.222178	0.046963	0.710404	0.086967	-0.686431	0.128745
6517	9.442633	-0.867932	2.288360	-0.574429	-0.178619	-0.097264	-0.893942	-0.224702	0.057402	0.710013	0.082550	-0.688633	0.121867
6518	9.452210	-0.858236	2.302736	-0.525143	-0.150199	-0.077397	-0.891446	-0.226797	0.062323	0.709156	0.078633	-0.691391	0.113551
6519	9.363227	-0.797329	2.292511	-0.553803	-0.103555	-0.040874	-0.888679	-0.227233	0.066983	0.709547	0.073489	-0.692477	0.107785
6520	9.326650	-0.786620	2.036339	-0.530126	-0.092722	-0.054812	-0.890335	-0.229316	0.071109	0.709316	0.069042	-0.694367	0.099799
6521	9.206806	-0.808337	1.920771	-0.537783	-0.106212	-0.153920	-0.887549	-0.234454	0.076823	0.709781	0.065644	-0.695221	0.092576
6522	9.327782	-0.799180	1.575011	-0.569842	-0.007789	-0.158396	-0.886988	-0.236959	0.081616	0.710854	0.061896	-0.695717	0.082666
6523	9.806584	-0.557719	1.255173	-0.559702	0.123996	-0.082863	-0.885879	-0.237517	0.082704	0.714296	0.056756	-0.693343	0.076389
6524	10.887194	-1.015888	1.722721	-0.546735	0.132377	-0.010083	-0.884487	-0.238896	0.080750	0.716907	0.051018	-0.691860	0.069076
6525	11.051265	-0.866629	1.798150	-0.537601	0.131181	0.020158	-0.886708	-0.236945	0.077204	0.720132	0.044710	-0.689377	0.064572
6526	9.617583	-0.741066	1.885646	-0.574737	0.026272	-0.034761	-0.887537	-0.236376	0.072806	0.721195	0.039021	-0.689327	0.056416
6527	8.566897	-1.283395	1.434053	-0.567807	-0.031039	-0.091207	-0.886703	-0.238192	0.078294	0.722204	0.033994	-0.689049	0.049763
6528	9.100204	-1.909165	0.826644	-0.556237	-0.121504	-0.049765	-0.883803	-0.237663	0.083652	0.721099	0.028917	-0.690981	0.041537
6529	10.759237	-2.180370	0.861274	-0.537827	0.010943	0.059635	-0.884098	-0.234644	0.090438	0.722371	0.022330	-0.690116	0.037713
6530	9.975442	-1.418640	2.090843	-0.563116	0.234469	0.050768	-0.885772	-0.230474	0.084292	0.725960	0.015473	-0.686863	0.031018
6531	9.115676	-1.330281	2.216643	-0.552369	0.206335	0.056203	-0.886604	-0.229353	0.080038	0.729792	0.008526	-0.683081	0.027057
6532	8.467610	-1.308162	2.396051	-0.588350	0.127314	0.036668	-0.890763	-0.227115	0.074856	0.731761	0.001532	-0.681272	0.019791
6533	9.025180	-1.641876	2.531912	-0.559841	0.050905	0.008342	-0.889110	-0.223782	0.068676	0.733360	-0.004856	-0.679658	0.015024
6534	9.033381	-1.829808	2.628224	-0.570952	0.018584	0.000422	-0.890220	-0.222944	0.066625	0.733717	-0.011073	-0.679323	0.007469
6535	9.243689	-2.013201	2.494689	-0.562566	-0.100333	-0.002262	-0.889944	-0.222948	0.067726	0.733147	-0.017350	-0.679844	0.002606
6536	9.437856	-1.920795	2.396756	-0.548290	-0.150988	0.015965	-0.889401	-0.221027	0.071600	0.731070	-0.023427	-0.681886	-0.004363
6537	8.947343	-1.875991	2.498387	-0.565435	-0.088990	-0.062564	-0.888710	-0.221034	0.073249	0.730534	-0.028920	-0.682189	-0.010101
6538	8.875953	-1.769709	2.419983	-0.553024	0.000904	-0.047045	-0.888714	-0.220066	0.073121	0.730389	-0.034183	-0.681935	-0.018129
6539	9.026110	-1.826835	2.323777	-0.564404	0.082309	-0.074189	-0.888424	-0.222684	0.070611	0.732070	-0.039487	-0.679657	-0.024097
6540	10.182328	-1.845996	1.969700	-0.561615	0.073146	-0.042002	-0.887587	-0.222941	0.063849	0.732769	-0.044925	-0.678228	-0.032206
6541	9.360321	-1.291832	2.428499	-0.572938	0.030849	-0.051725	-0.887854	-0.224308	0.059289	0.733623	-0.050725	-0.676600	-0.037897
6542	9.359147	-1.647677	1.168875	-0.572983	-0.035149	-0.022998	-0.886739	-0.225967	0.058712	0.732718	-0.056667	-0.676623	-0.045763
6543	10.843029	-0.873491	1.264558	-0.557339	0.098803	0.122726	-0.887997	-0.222077	0.053525	0.734497	-0.064487	-0.673783	-0.048703
6544	9.892258	-0.518510	1.428577	-0.587879	0.149083	0.145788	-0.890088	-0.216367	0.041334	0.736063	-0.072759	-0.670782	-0.054496
6545	9.626070	-0.277759	1.017934	-0.564403	-0.034944	0.158690	-0.892459	-0.211232	0.036444	0.735878	-0.081319	-0.669803	-0.056866
6546	10.854659	-0.380719	1.246964	-0.547849	-0.128434	0.141992	-0.891933	-0.204458	0.035682	0.733626	-0.089248	-0.670833	-0.061739
6547	10.509790	-1.002577	1.539458	-0.554250	0.036065	0.078818	-0.894161	-0.200710	0.032155	0.734141	-0.096478	-0.668923	-0.065352
6548	9.366606	-0.848549	1.834028	-0.582904	0.086164	0.116871	-0.895279	-0.197517	0.028475	0.734530	-0.104306	-0.666695	-0.071435
6549	9.070090	-0.429571	1.684786	-0.566508	0.113344	0.090357	-0.897236	-0.191963	0.021794	0.735897	-0.111814	-0.663535	-0.075325
6550	9.159792	-0.855099	1.737735	-0.552535	0.054495	0.014764	-0.896964	-0.189737	0.016992	0.735633	-0.117880	-0.661934	-0.082412
6551	9.182503	-1.079502	1.812690	-0.541852	0.044097	-0.037268	-0.896546	-0.189166	0.011068	0.735789	-0.123472	-0.660048	-0.087790
6552	9.514746	-1.049459	1.927881	-0.563926	0.027482	-0.077167	-0.896407	-0.189163	0.010103	0.734848	-0.128524	-0.658944	-0.096296
6553	9.649865	-1.016362	1.946659	-0.562336	0.001506	-0.092881	-0.896537	-0.191235	0.009945	0.734147	-0.133795	-0.657699	-0.102753
6554	9.348265	-1.089638	1.904392	-0.547702	0.017698	-0.101725	-0.895699	-0.192895	0.009921	0.732929	-0.138285	-0.656727	-0.111360
6555	9.712486	-1.166929	1.890270	-0.560701	0.005749	-0.163663	-0.894158	-0.196764	0.008354	0.731988	-0.142619	-0.655524	-0.118919
6556	10.205139	-1.599800	1.947594	-0.572444	0.126048	-0.106111	-0.894278	-0.201186	0.008447	0.731966	-0.147131	-0.652796	-0.128199
6557	8.604856	-1.765907	1.596429	-0.560417	0.240396	-0.025618	-0.894963	-0.202001	0.004309	0.734276	-0.152692	-0.647660	-0.134392
6558	8.616583	-1.679921	1.061506	-0.545476	0.115497	0.031980	-0.895247	-0.199918	0.001714	0.734406	-0.158634	-0.644623	-0.141223
6559	11.128771	-1.731148	1.967152	-0.546067	-0.027379	-0.079034	-0.895527	-0.199230	0.002826	0.732986	-0.164011	-0.643575	-0.147113
6560	10.278515	-1.773615	2.048494	-0.557850	0.129500	-0.097127	-0.895524	-0.200340	0.003917	0.732748	-0.168387	-0.640610	-0.156031
6561	8.909302	-1.645001	1.916008	-0.556903	-0.018365	-0.102657	-0.896626	-0.201720	0.004187	0.731203	-0.173625	-0.639388	-0.162419
6562	9.601574	-1.505628	1.715410	-0.568260	-0.072895	-0.133248	-0.894122	-0.205334	0.008954	0.728069	-0.178302	-0.639365	-0.171276
6563	9.771254	-1.479178	2.251252	-0.562773	-0.044893	-0.143959	-0.893976	-0.207973	0.012785	0.725878	-0.183179	-0.638565	-0.178273
6564	9.294212	-1.588288	2.098480	-0.566125	0.002105	-0.164738	-0.893403	-0.212537	0.013285	0.723443	-0.187125	-0.637455	-0.187793
6565	9.376270	-1.419151	2.178629	-0.567786	0.025400	-0.148058	-0.891446	-0.216684	0.012125	0.721963	-0.191790	-0.635513	-0.195215
6566	9.369711	-1.662427	2.282844	-0.548157	-0.015783	-0.186545	-0.891054	-0.221687	0.011546	0.719124	-0.195242	-0.634693	-0.204707
6567	9.279577	-1.714022	2.056430	-0.536199	-0.158380	-0.166081	-0.889926	-0.226952	0.014516	0.715219	-0.199986	-0.635471	-0.211292
6568	10.020004	-1.613643	1.851371	-0.561296	-0.149955	-0.077789	-0.887558	-0.230980	0.018868	0.710927	-0.205513	-0.635975	-0.218823
6569	10.931356	-1.514009	1.699244	-0.554036	-0.175583	-0.024262	-0.887142	-0.231260	0.019551	0.707189	-0.212367	-0.636262	-0.223506
6570	10.130633	-1.031384	1.559631	-0.568776	-0.200730	-0.033221	-0.886995	-0.233756	0.022005	0.702262	-0.218747	-0.637157	-0.230235
6571	8.968368	-0.787261	1.558463	-0.561281	-0.177676	-0.010481	-0.885327	-0.235702	0.023902	0.698359	-0.225862	-0.637283	-0.234845
6572	8.455974	-1.470777	0.711490	-0.562531	-0.201442	0.120425	-0.885066	-0.231829	0.023251	0.694019	-0.234072	-0.637409	-0.239287
6573	8.815248	-1.775292	0.294013	-0.539635	-0.319263	0.091393	-0.885902	-0.230863	0.024232	0.688724	-0.242758	-0.639108	-0.241389
6574	10.202177	-1.626429	0.764044	-0.558805	-0.421138	0.026612	-0.885218	-0.229772	0.028373	0.680964	-0.250706	-0.642601	-0.245965
6575	9.163795	-0.817577	0.000182	-0.564528	-0.287229	-0.039814	-0.884659	-0.231442	0.031385	0.675118	-0.257758	-0.644321	-0.250253
6576	9.320632	-0.641136	-0.221858	-0.546556	-0.438167	-0.091689	-0.882019	-0.235065	0.038495	0.666417	-0.264038	-0.648527	-0.256095
6577	10.860585	-0.675339	-0.276690	-0.567685	-0.322587	-0.088795	-0.879788	-0.239788	0.043943	0.659646	-0.270496	-0.650901	-0.260819
6578	10.801843	-1.198786	0.197944	-0.558967	-0.077441	-0.107993	-0.880043	-0.244763	0.043618	0.655304	-0.274781	-0.650204	-0.268899
6579	9.764736	-1.339094	0.674445	-0.561377	0.094934	-0.056254	-0.879057	-0.247510	0.037517	0.654028	-0.279331	-0.646829	-0.275380
6580	9.171103	-1.163281	0.755424	-0.526932	0.067368	-0.022169	-0.879875	-0.249146	0.031028	0.652088	-0.283492	-0.643827	-0.282665
6581	9.538434	-1.117543	0.710933	-0.570313	0.087138	0.010902	-0.880708	-0.247606	0.025674	0.650898	-0.289067	-0.640006	-0.288381
6582	9.669167	-0.747875	0.834684	-0.556708	0.097911	0.011063	-0.880157	-0.246352	0.022375	0.649246	-0.293827	-0.636147	-0.295739
6583	9.237600	-0.408099	0.635770	-0.545159	0.058214	0.007868	-0.879739	-0.246625	0.020853	0.647667	-0.299194	-0.632748	-0.301066
6584	10.040274	-0.152593	0.569027	-0.563872	0.001100	-0.030724	-0.880848	-0.246906	0.023064	0.644370	-0.304050	-0.630249	-0.308427
6585	9.950258	-0.401085	0.542928	-0.548799	0.094938	-0.055943	-0.880019	-0.246917	0.025814	0.642694	-0.308378	-0.626646	-0.314901
6586	10.758657	-0.603436	1.070804	-0.549668	0.142304	-0.104785	-0.880432	-0.247470	0.026087	0.640668	-0.311192	-0.622762	-0.323839
6587	10.241062	-0.955999	1.360526	-0.554299	0.157227	-0.167905	-0.880138	-0.252180	0.029207	0.638864	-0.313797	-0.618850	-0.332278
6588	9.441979	-1.139765	1.310492	-0.557471	0.178976	-0.092181	-0.877362	-0.253847	0.029582	0.637192	-0.316560	-0.614234	-0.341311
6589	9.055650	-1.006275	1.401330	-0.583224	0.127658	-0.087810	-0.877769	-0.256063	0.031354	0.635215	-0.320730	-0.609817	-0.348938
6590	8.997633	-0.904032	1.463084	-0.552823	0.057302	-0.094986	-0.875685	-0.258568	0.035034	0.631920	-0.324182	-0.606680	-0.357102
6591	9.419807	-1.100480	1.387397	-0.556716	-0.004144	-0.068050	-0.875955	-0.261071	0.039560	0.628502	-0.329180	-0.603827	-0.363344
6592	9.364396	-1.075968	1.387198	-0.567741	-0.033073	-0.052086	-0.874851	-0.261370	0.045751	0.624197	-0.333930	-0.601338	-0.370488
6593	9.802543	-1.085147	1.519597	-0.553634	-0.092496	-0.058551	-0.874022	-0.262080	0.051251	0.619663	-0.339645	-0.599397	-0.376009
6594	9.995883	-1.282917	1.388662	-0.557878	-0.061999	-0.039305	-0.872494	-0.264174	0.056318	0.615047	-0.344574	-0.597155	-0.382612
6595	9.661970	-1.364448	1.153245	-0.547809	-0.078605	-0.005537	-0.871805	-0.264331	0.061687	0.610995	-0.350732	-0.594580	-0.387487
6596	9.736838	-1.398899	1.129368	-0.544144	-0.082346	0.008695	-0.872506	-0.263238	0.066115	0.606485	-0.356163	-0.592265	-0.393124
6597	9.632265	-1.331672	0.954802	-0.551367	-0.078711	0.008584	-0.872510	-0.262831	0.068600	0.602396	-0.362504	-0.589442	-0.397829
6598	9.786846	-1.386077	0.911713	-0.537021	-0.114866	0.016078	-0.872521	-0.261190	0.073993	0.597501	-0.368137	-0.587429	-0.402983
6599	9.739491	-1.379240	0.798146	-0.567550	-0.069832	0.033133	-0.873079	-0.261062	0.077583	0.593475	-0.374843	-0.584078	-0.407594
6600	9.652959	-1.328074	0.778362	-0.561768	-0.021310	0.043508	-0.872257	-0.258851	0.077323	0.589599	-0.380271	-0.580453	-0.413329
6601	9.770424	-1.405742	0.841889	-0.556255	-0.009598	0.041743	-0.871975	-0.259954	0.076207	0.586310	-0.386410	-0.576298	-0.418101
6602	9.787601	-1.454554	0.782009	-0.562684	-0.026733	0.047081	-0.874059	-0.258150	0.075414	0.582282	-0.391871	-0.572605	-0.423684
6603	9.690566	-1.468078	0.840275	-0.581620	-0.014219	0.066220	-0.873650	-0.256352	0.074878	0.578824	-0.398581	-0.567977	-0.428367
6604	9.652542	-1.412566	0.791386	-0.554345	-0.003425	0.054089	-0.873659	-0.254276	0.074073	0.575071	-0.403761	-0.563936	-0.433875
6605	9.671800	-1.400530	0.803306	-0.560665	0.009318	0.043326	-0.875329	-0.252198	0.074107	0.571726	-0.409716	-0.559277	-0.438716
6606	9.749207	-1.342997	0.807393	-0.556003	0.026345	0.052146	-0.875336	-0.250397	0.072609	0.568167	-0.414565	-0.554804	-0.444427
6607	9.799739	-1.258368	0.866782	-0.570591	0.033831	0.029832	-0.877001	-0.248861	0.069192	0.564767	-0.420215	-0.549767	-0.449682
6608	9.715581	-1.178100	0.865999	-0.552456	0.038379	0.014970	-0.875895	-0.248169	0.068088	0.560927	-0.424435	-0.545408	-0.455791
6609	9.667747	-1.173298	0.812856	-0.539873	0.022218	0.001940	-0.875898	-0.247336	0.066993	0.557286	-0.429479	-0.540900	-0.460877
6610	9.703917	-1.151689	0.827063	-0.553734	0.006425	-0.037040	-0.876445	-0.248575	0.065882	0.552503	-0.433373	-0.537244	-0.467223
6611	9.742276	-1.168693	0.851362	-0.549197	0.004580	-0.034317	-0.876303	-0.249405	0.065872	0.548140	-0.438227	-0.533049	-0.472608
6612	9.730489	-1.130064	0.834034	-0.549190	0.008217	-0.037874	-0.876719	-0.248843	0.063400	0.543299	-0.441971	-0.529337	-0.478842
6613	9.754582	-1.105948	0.850645	-0.572059	-0.004992	-0.059285	-0.876713	-0.250085	0.062698	0.538276	-0.446832	-0.525136	-0.484595
6614	9.721112	-1.042974	0.840323	-0.542048	0.002988	-0.060750	-0.875044	-0.251886	0.062667	0.533116	-0.450230	-0.521665	-0.490863
6615	9.724460	-0.975883	0.752592	-0.545689	0.002127	-0.062543	-0.876012	-0.252019	0.061984	0.528255	-0.454628	-0.517569	-0.496370
6616	9.707641	-0.946751	0.757122	-0.547506	0.004870	-0.066120	-0.874466	-0.256712	0.058753	0.522908	-0.457933	-0.513987	-0.502675
6617	9.717704	-0.918061	0.718131	-0.556573	0.012205	-0.075110	-0.875699	-0.260028	0.059004	0.517814	-0.462134	-0.509696	-0.508440
6618	9.707730	-0.883808	0.775748	-0.564864	0.001528	-0.085757	-0.874725	-0.260856	0.057748	0.511967	-0.465371	-0.506064	-0.514994
6619	9.780648	-0.826518	0.736354	-0.554902	-0.005772	-0.079379	-0.873746	-0.262646	0.055103	0.506548	-0.469609	-0.501915	-0.520535
6620	9.747040	-0.799788	0.726437	-0.554831	-0.001391	-0.066139	-0.872626	-0.265415	0.055479	0.500862	-0.472885	-0.498146	-0.526657
6621	9.751516	-0.753483	0.793564	-0.553880	0.006682	-0.062635	-0.871232	-0.267068	0.052695	0.495641	-0.477065	-0.493629	-0.532052
6622	9.773534	-0.715083	0.773777	-0.549318	0.004766	-0.051944	-0.870387	-0.270106	0.051279	0.490119	-0.480278	-0.489637	-0.537933
6623	9.771101	-0.700509	0.783282	-0.561176	0.001283	-0.059137	-0.871622	-0.272449	0.049886	0.484704	-0.484535	-0.484967	-0.543226
6624	9.722985	-0.680936	0.773464	-0.552854	0.015494	-0.041441	-0.870232	-0.273414	0.047935	0.479267	-0.487683	-0.480649	-0.549040
6625	9.770240	-0.728894	0.880242	-0.560052	0.022640	-0.030955	-0.869807	-0.275205	0.045984	0.474268	-0.491883	-0.475410	-0.554172
6626	9.765450	-0.704656	0.887226	-0.568292	0.011851	-0.029214	-0.869663	-0.276448	0.045556	0.468682	-0.495250	-0.470754	-0.559871
6627	9.770371	-0.743544	0.856245	-0.569203	0.016473	-0.041641	-0.870764	-0.277684	0.043760	0.463302	-0.499416	-0.465473	-0.565039
6628	9.755706	-0.752996	0.875698	-0.574482	0.034347	-0.023240	-0.869510	-0.279200	0.041529	0.457833	-0.502548	-0.460394	-0.570852
6629	9.765602	-0.743559	0.849003	-0.550922	0.026152	-0.025564	-0.869238	-0.277536	0.039615	0.452802	-0.506501	-0.454968	-0.575701
6630	9.736587	-0.733636	0.861012	-0.530889	0.027742	-0.012959	-0.870890	-0.279322	0.037266	0.447739	-0.509318	-0.450269	-0.580847
6631	9.746426	-0.714458	0.846288	-0.541779	0.029599	-0.013093	-0.869498	-0.281123	0.037650	0.442881	-0.513179	-0.444701	-0.585444
6632	9.782523	-0.750960	0.841815	-0.545530	0.013466	-0.020112	-0.870056	-0.280295	0.038352	0.437373	-0.516149	-0.439961	-0.590533
6633	9.763115	-0.767722	0.846860	-0.543679	0.016117	-0.015690	-0.869499	-0.280986	0.038065	0.432253	-0.520078	-0.434430	-0.594934
6634	9.731875	-0.791869	0.818179	-0.554659	-0.001911	-0.009523	-0.868394	-0.280578	0.039163	0.426557	-0.523316	-0.429535	-0.599741
6635	9.725252	-0.748697	0.759721	-0.552987	-0.015254	-0.028877	-0.868538	-0.279335	0.039591	0.420823	-0.527499	-0.424221	-0.603895
6636	9.771046	-0.715006	0.783444	-0.567466	-0.017190	-0.006021	-0.869367	-0.280030	0.041382	0.414818	-0.530964	-0.419192	-0.608507
6637	9.771083	-0.715037	0.778612	-0.540107	-0.002044	-0.001371	-0.870758	-0.279066	0.043608	0.409577	-0.535021	-0.413559	-0.612347
6638	9.717628	-0.745915	0.810437	-0.571020	-0.002733	-0.009706	-0.868682	-0.279356	0.046346	0.403525	-0.538214	-0.408335	-0.617054
6639	9.727938	-0.746509	0.725868	-0.561085	-0.019075	-0.000637	-0.870348	-0.278808	0.048983	0.397843	-0.542564	-0.402497	-0.620759
6640	9.789959	-0.748742	0.817620	-0.542065	-0.028220	0.004957	-0.869941	-0.277293	0.050512	0.391997	-0.545866	-0.397612	-0.624719
6641	9.790427	-0.734580	0.764308	-0.539129	-0.003140	0.019881	-0.869252	-0.276747	0.052167	0.386854	-0.549914	-0.391626	-0.628147
6642	9.727257	-0.806549	0.784524	-0.547384	-0.017520	0.018965	-0.868986	-0.274964	0.056318	0.381137	-0.553147	-0.386375	-0.632042
6643	9.731746	-0.816001	0.823280	-0.567384	-0.017393	0.015190	-0.869139	-0.272209	0.059518	0.375428	-0.557462	-0.380116	-0.635454
6644	9.765774	-0.801869	0.798916	-0.539085	-0.001418	0.027817	-0.869149	-0.270420	0.062018	0.369965	-0.560403	-0.374691	-0.639282
6645	9.758103	-0.806320	0.852130	-0.571810	-0.001216	0.022121	-0.870126	-0.269044	0.064521	0.364331	-0.564500	-0.368096	-0.642734
6646	9.750209	-0.829980	0.924886	-0.569088	0.000584	0.020364	-0.869995	-0.268089	0.068251	0.358374	-0.567482	-0.362295	-0.646741
6647	9.721085	-0.887832	0.918322	-0.534592	-0.006826	0.024339	-0.870562	-0.265611	0.072003	0.353063	-0.571303	-0.356107	-0.649729
6648	9.745421	-0.868761	0.901164	-0.570950	-0.006584	0.016843	-0.870987	-0.263681	0.073818	0.346912	-0.574266	-0.350314	-0.653567
6649	9.774362	-0.859233	0.908268	-0.552714	0.007789	0.012552	-0.870443	-0.262312	0.077687	0.341259	-0.577844	-0.343844	-0.656818
6650	9.725952	-0.849033	0.929978	-0.567259	0.008827	0.006165	-0.871186	-0.260139	0.078722	0.335046	-0.580402	-0.338058	-0.660753
6651	9.745418	-0.846860	0.910599	-0.545525	0.002500	-0.002383	-0.872018	-0.259862	0.079421	0.329161	-0.583799	-0.331814	-0.663876
6652	9.752216	-0.844124	0.968545	-0.556381	0.013395	-0.006116	-0.871322	-0.260975	0.080920	0.322872	-0.586040	-0.326231	-0.667746
6653	9.730701	-0.810221	0.958532	-0.574566	0.009861	-0.004538	-0.871473	-0.258772	0.083840	0.316585	-0.589408	-0.319500	-0.671038
6654	9.749744	-0.800434	0.997054	-0.559954	0.026042	-0.008001	-0.871194	-0.259327	0.084383	0.310241	-0.591385	-0.313759	-0.674960
6655	9.735114	-0.790525	1.021124	-0.556343	0.026071	-0.013270	-0.871474	-0.258216	0.083018	0.304070	-0.594256	-0.307198	-0.678256
6656	9.711115	-0.814718	0.992433	-0.549163	0.007974	-0.008658	-0.871761	-0.256284	0.084281	0.297669	-0.596303	-0.301671	-0.681771
6657	9.732887	-0.771272	1.006415	-0.543782	0.000784	-0.012965	-0.870645	-0.257944	0.083704	0.291420	-0.599338	-0.295363	-0.684565
6658	9.761621	-0.766423	1.037732	-0.554582	0.011537	-0.000767	-0.870922	-0.258082	0.083980	0.285022	-0.601311	-0.289601	-0.687981
6659	9.749443	-0.775951	1.047518	-0.547235	0.033269	-0.016743	-0.872030	-0.258082	0.084678	0.278793	-0.603793	-0.283040	-0.691084
6660	9.749407	-0.800159	1.040540	-0.553632	0.026091	-0.016776	-0.871197	-0.258354	0.082739	0.272212	-0.605364	-0.277354	-0.694630
6661	9.733000	-0.761668	0.996644	-0.553659	0.022504	-0.018520	-0.870915	-0.258899	0.080111	0.265745	-0.607910	-0.270723	-0.697520
6662	9.744170	-0.838575	1.074801	-0.560056	0.015306	-0.016793	-0.870906	-0.261112	0.080226	0.258969	-0.609558	-0.264962	-0.700834
6663	9.759266	-0.805236	1.011591	-0.561884	0.011700	-0.015012	-0.870768	-0.260695	0.079540	0.252320	-0.612205	-0.258164	-0.703485
6664	9.701348	-0.795175	1.016388	-0.572822	0.002687	-0.009788	-0.870349	-0.261245	0.078153	0.245363	-0.614020	-0.252160	-0.706535
6665	9.723404	-0.785891	0.977598	-0.567322	0.013534	-0.015975	-0.869649	-0.262901	0.076752	0.238570	-0.616545	-0.245232	-0.709096
6666	9.740315	-0.781165	0.977523	-0.552820	0.004384	-0.007783	-0.871860	-0.263581	0.074831	0.231844	-0.618137	-0.239437	-0.711917
6667	9.759341	-0.805297	1.001927	-0.532700	0.027731	-0.009461	-0.871577	-0.264542	0.072475	0.225573	-0.620217	-0.232802	-0.714319
6668	9.729709	-0.833652	1.074765	-0.554428	0.038607	-0.006257	-0.870329	-0.264822	0.072601	0.218963	-0.621228	-0.226772	-0.717430
6669	9.705727	-0.833621	1.055469	-0.569118	0.009803	-0.001832	-0.870739	-0.265923	0.071490	0.212202	-0.623649	-0.219539	-0.719607
6670	9.778420	-0.776149	1.045066	-0.578169	0.013405	0.004255	-0.870329	-0.264819	0.071636	0.205281	-0.625057	-0.213112	-0.722321
6671	9.734834	-0.804840	1.050276	-0.569138	0.009848	-0.006246	-0.871708	-0.265356	0.067918	0.198391	-0.627335	-0.205880	-0.724366
6672	9.754122	-0.824337	1.043220	-0.545373	0.029494	0.000990	-0.870882	-0.264532	0.069023	0.191854	-0.628247	-0.199872	-0.727013
6673	9.724920	-0.833652	1.069939	-0.552652	0.025888	0.004457	-0.871429	-0.265488	0.065709	0.185330	-0.630154	-0.192628	-0.729009
6674	9.710610	-0.848241	1.041129	-0.563649	0.007903	0.006205	-0.870744	-0.263552	0.065172	0.178513	-0.631360	-0.186340	-0.731297
6675	9.701180	-0.809581	1.031046	-0.563623	0.022480	-0.011574	-0.872261	-0.264928	0.064066	0.171542	-0.633175	-0.179105	-0.733201
6676	9.701179	-0.785343	1.042856	-0.559990	0.022448	-0.009759	-0.873234	-0.264097	0.064358	0.164550	-0.633982	-0.172993	-0.735571
6677	9.739753	-0.790403	1.045277	-0.574551	0.017099	-0.008120	-0.871711	-0.263682	0.063248	0.157416	-0.635798	-0.165530	-0.737279
6678	9.663018	-0.804856	0.975475	-0.560126	0.004538	-0.022043	-0.871988	-0.264101	0.064762	0.150142	-0.636712	-0.159604	-0.739312
6679	9.710588	-0.794901	1.069526	-0.560235	-0.011701	-0.019284	-0.872258	-0.265761	0.065161	0.142881	-0.638745	-0.152543	-0.740487
6680	9.735189	-0.790586	1.011460	-0.563864	-0.011671	-0.020203	-0.870601	-0.264380	0.064473	0.135500	-0.639798	-0.146565	-0.742170
6681	9.748956	-0.780403	1.107970	-0.545531	0.013388	-0.011296	-0.871708	-0.265074	0.066129	0.128569	-0.641317	-0.139513	-0.743450
6682	9.700824	-0.804444	1.079310	-0.558214	0.015213	-0.007929	-0.871707	-0.265212	0.065990	0.121489	-0.641877	-0.133370	-0.745283
6683	9.729845	-0.758627	1.093256	-0.547540	-0.020890	-0.005802	-0.871015	-0.265074	0.065710	0.114476	-0.643804	-0.126263	-0.745968
6684	9.729895	-0.804718	1.064778	-0.552855	-0.005628	0.002884	-0.871580	-0.262865	0.066978	0.107539	-0.644576	-0.120097	-0.747351
6685	9.744747	-0.766332	1.035337	-0.560107	-0.002886	0.002792	-0.872411	-0.263004	0.067948	0.100494	-0.646158	-0.112615	-0.748130
6686	9.700878	-0.780251	1.083872	-0.576528	-0.011793	-0.000897	-0.871992	-0.263834	0.067660	0.093155	-0.646945	-0.106141	-0.749346
6687	9.730417	-0.766363	1.016028	-0.560075	0.000700	0.004537	-0.872138	-0.262179	0.069057	0.086101	-0.648343	-0.098600	-0.750010
6688	9.730409	-0.768779	1.016055	-0.552794	0.000625	0.009046	-0.871585	-0.262044	0.069606	0.079220	-0.648803	-0.092317	-0.751170
6689	9.761483	-0.817210	1.031050	-0.556392	0.005141	0.009860	-0.871313	-0.261219	0.070715	0.072263	-0.650010	-0.084725	-0.751723
6690	9.748769	-0.799641	1.122681	-0.574398	0.031303	0.014792	-0.871592	-0.260244	0.068797	0.065219	-0.649932	-0.077988	-0.753162
6691	9.724545	-0.843042	1.113534	-0.554471	0.018558	0.018632	-0.872693	-0.261619	0.067137	0.058402	-0.650814	-0.070256	-0.753720
6692	9.705389	-0.823652	1.103679	-0.539874	0.032967	0.011636	-0.872695	-0.261205	0.067555	0.051740	-0.650549	-0.064073	-0.754986
6693	9.699816	-0.881184	1.171978	-0.557963	0.040160	0.021984	-0.873534	-0.258986	0.066068	0.044920	-0.650980	-0.056188	-0.755679
6694	9.691191	-0.818941	1.069821	-0.557806	0.061740	0.027172	-0.874095	-0.257465	0.066363	0.038276	-0.650202	-0.049501	-0.757181
6695	9.665396	-0.829079	0.968494	-0.542503	0.045610	0.009756	-0.873818	-0.257186	0.065537	0.031449	-0.650397	-0.041982	-0.757782
6696	9.748520	-0.874575	1.118686	-0.557225	0.016826	0.012418	-0.874388	-0.253311	0.064754	0.024534	-0.650168	-0.035525	-0.758563
6697	9.728662	-0.895818	1.179351	-0.541609	0.044653	0.015074	-0.874944	-0.253035	0.065312	0.017763	-0.650251	-0.027929	-0.758998
6698	9.662658	-0.836549	1.316493	-0.567148	0.031234	0.016615	-0.874523	-0.253860	0.063508	0.010783	-0.649694	-0.021259	-0.759822
6699	9.709356	-0.895697	1.179375	-0.554457	0.022171	0.016828	-0.875645	-0.250679	0.064101	0.003830	-0.649986	-0.013432	-0.759818
6700	9.699725	-0.944128	1.153352	-0.560018	0.007876	0.006228	-0.877163	-0.252058	0.064098	-0.003231	-0.649661	-0.007011	-0.760185
6701	9.694953	-0.900514	1.167368	-0.561862	0.011602	-0.006198	-0.877036	-0.249713	0.065500	-0.010657	-0.649972	0.000648	-0.759883
6702	9.712964	-0.894736	1.336404	-0.549015	0.036749	-0.004436	-0.876199	-0.250956	0.064654	-0.017743	-0.649091	0.006750	-0.760474
6703	9.690048	-0.851946	1.200658	-0.559860	0.044029	-0.006370	-0.876066	-0.249434	0.064117	-0.025168	-0.648768	0.014380	-0.760434
6704	9.679925	-0.827265	1.272878	-0.564683	0.009964	-0.023028	-0.876900	-0.248882	0.064956	-0.032734	-0.648174	0.020485	-0.760512
6705	9.703966	-0.870970	1.263669	-0.536496	0.007940	-0.012955	-0.876894	-0.250263	0.064529	-0.039960	-0.648277	0.027696	-0.759851
6706	9.713458	-0.844239	1.297183	-0.554706	0.002622	-0.013131	-0.876617	-0.250262	0.063975	-0.047243	-0.647681	0.033772	-0.759695
6707	9.693913	-0.768788	1.364017	-0.547393	0.022552	-0.029089	-0.875780	-0.251645	0.063679	-0.054875	-0.647426	0.040923	-0.759047
6708	9.695080	-0.827905	1.185886	-0.549248	0.008117	-0.025482	-0.876204	-0.249854	0.065906	-0.062273	-0.646645	0.046738	-0.758807
6709	9.727381	-0.783285	1.397959	-0.568121	0.029523	0.007784	-0.874816	-0.250405	0.064235	-0.069628	-0.646085	0.054665	-0.758114
6710	9.709294	-0.798697	1.233863	-0.553487	0.042087	0.006111	-0.875647	-0.249843	0.062179	-0.076630	-0.644637	0.060893	-0.758197
6711	9.666608	-0.813576	1.130195	-0.554503	0.025952	-0.002654	-0.875916	-0.251215	0.058996	-0.083963	-0.644025	0.068475	-0.757293
6712	9.681280	-0.857930	1.394021	-0.549120	0.015008	0.008076	-0.877299	-0.251485	0.058039	-0.090837	-0.642876	0.074687	-0.756889
6713	9.690063	-0.798636	1.224223	-0.554676	0.008054	-0.015814	-0.877988	-0.252031	0.056108	-0.098344	-0.642416	0.082122	-0.755570
6714	9.650611	-0.836489	1.314093	-0.549213	0.009796	-0.013124	-0.876322	-0.252583	0.054711	-0.105520	-0.641264	0.088050	-0.754913
6715	9.694348	-0.832159	1.277745	-0.530994	0.018742	-0.014724	-0.876593	-0.253683	0.053048	-0.112719	-0.640555	0.095105	-0.753617
6716	9.730211	-0.875742	1.299928	-0.532667	0.031188	0.004643	-0.878532	-0.253396	0.051273	-0.119442	-0.638974	0.100942	-0.753164
6717	9.698869	-0.882838	1.292801	-0.552640	0.029430	0.009721	-0.877414	-0.255327	0.049039	-0.126563	-0.637874	0.108600	-0.751868
6718	9.669770	-0.909204	1.297966	-0.543573	0.038601	-0.013239	-0.876864	-0.254220	0.048219	-0.133695	-0.636086	0.114328	-0.751299
6719	9.703436	-0.940828	1.298274	-0.552558	0.053047	-0.011661	-0.877408	-0.255585	0.043245	-0.141180	-0.634539	0.121636	-0.750089
6720	9.712613	-0.986553	1.337429	-0.559880	0.045904	-0.015247	-0.877126	-0.256129	0.040066	-0.148546	-0.632487	0.127535	-0.749419
6721	9.688373	-1.054178	1.318887	-0.548994	0.044093	-0.020429	-0.876841	-0.257365	0.037294	-0.156086	-0.630967	0.134695	-0.747913
6722	9.668689	-1.014969	1.386126	-0.547266	0.033285	-0.022114	-0.879053	-0.258327	0.037025	-0.163338	-0.629046	0.140326	-0.746947
6723	9.668584	-0.988223	1.412404	-0.554397	0.054912	-0.018790	-0.876559	-0.257629	0.033291	-0.170938	-0.627203	0.147534	-0.745406
6724	9.649065	-1.019436	1.424859	-0.556153	0.060258	-0.011775	-0.876830	-0.258588	0.030801	-0.178199	-0.624706	0.153304	-0.744638
6725	9.648785	-1.033751	1.454012	-0.585303	0.044129	-0.006712	-0.875163	-0.259413	0.028298	-0.185952	-0.622731	0.161140	-0.742740
6726	9.667790	-1.038476	1.490280	-0.552627	0.042188	-0.008085	-0.877651	-0.260233	0.026930	-0.193030	-0.620388	0.166930	-0.741615
6727	9.643675	-1.014101	1.499705	-0.558153	0.029582	-0.006306	-0.877103	-0.258852	0.027216	-0.200365	-0.618581	0.174394	-0.739458
6728	9.614800	-1.006716	1.492413	-0.546432	0.015107	-0.006084	-0.876822	-0.259820	0.027066	-0.207213	-0.616546	0.180186	-0.737880
6729	9.663154	-0.970652	1.496794	-0.556487	0.008020	-0.011460	-0.876729	-0.259029	0.027518	-0.214495	-0.614943	0.187611	-0.735281
6730	9.673237	-0.956520	1.448301	-0.576382	0.022550	-0.013545	-0.875618	-0.259583	0.027090	-0.221815	-0.612586	0.193677	-0.733502
6731	9.644578	-0.956582	1.409683	-0.554620	0.017071	-0.016799	-0.876170	-0.260138	0.027916	-0.229147	-0.610741	0.200924	-0.730833
6732	9.668127	-0.922327	1.501080	-0.578213	0.022558	-0.013565	-0.876718	-0.261517	0.027354	-0.236449	-0.608256	0.206968	-0.728890
6733	9.672782	-0.878591	1.544075	-0.559921	0.040411	-0.004610	-0.875896	-0.259589	0.029161	-0.243718	-0.605856	0.214268	-0.726381
6734	9.699571	-0.869261	1.517358	-0.543557	0.038471	0.002678	-0.878529	-0.259303	0.028081	-0.250389	-0.603125	0.219883	-0.724705
6735	9.624464	-0.921871	1.530126	-0.559737	0.063749	0.004080	-0.878256	-0.258197	0.027952	-0.257586	-0.600216	0.227100	-0.722368
6736	9.629327	-0.902541	1.534736	-0.545221	0.058218	0.010480	-0.878819	-0.256259	0.027700	-0.264209	-0.597049	0.232687	-0.720821
6737	9.696148	-0.921748	1.621839	-0.554326	0.058290	0.007726	-0.877158	-0.255426	0.025766	-0.271216	-0.594098	0.239826	-0.718313
6738	9.643599	-0.878226	1.573103	-0.536011	0.076123	0.018443	-0.877716	-0.254455	0.025090	-0.277658	-0.590581	0.245227	-0.716927
6739	9.599933	-0.829292	1.625768	-0.543301	0.074343	0.019248	-0.879662	-0.252649	0.024021	-0.284394	-0.587278	0.252176	-0.714585
6740	9.556602	-0.761242	1.644396	-0.547067	0.066441	-0.001979	-0.879940	-0.252091	0.022650	-0.291165	-0.583839	0.257499	-0.712776
6741	9.556325	-0.814338	1.654653	-0.552618	0.051189	-0.006381	-0.878833	-0.251675	0.021542	-0.298200	-0.580821	0.264316	-0.709832
6742	9.656852	-0.765829	1.784444	-0.558203	0.025851	0.009653	-0.878835	-0.251260	0.021546	-0.304673	-0.577726	0.270117	-0.707421
6743	9.637546	-0.756012	1.789193	-0.547178	0.041025	0.019417	-0.881052	-0.251119	0.022254	-0.311163	-0.574625	0.277107	-0.704411
6744	9.611040	-0.794657	1.765499	-0.552636	0.036518	0.022026	-0.881337	-0.249181	0.021725	-0.317402	-0.571243	0.282851	-0.702091
6745	9.593520	-0.815855	1.835825	-0.557250	0.023889	0.025578	-0.880512	-0.247520	0.020632	-0.323761	-0.568163	0.290053	-0.698741
6746	9.650773	-0.837493	1.910888	-0.543673	0.011100	0.038206	-0.882733	-0.246407	0.020385	-0.329472	-0.565001	0.295960	-0.696153
6747	9.622275	-0.854651	1.843467	-0.561868	0.002144	0.041582	-0.883020	-0.244616	0.022612	-0.335464	-0.561975	0.303437	-0.692513
6748	9.561544	-0.909692	1.868323	-0.571841	-0.003346	0.054748	-0.881785	-0.241854	0.022907	-0.341118	-0.558625	0.309956	-0.689568
6749	9.573761	-0.909890	1.848981	-0.556399	-0.005243	0.057597	-0.883453	-0.240608	0.023760	-0.346712	-0.555512	0.317471	-0.685864
6750	9.619445	-0.934280	1.858856	-0.560106	-0.010515	0.045207	-0.882355	-0.238542	0.025428	-0.352260	-0.552299	0.323707	-0.682709
6751	9.607549	-0.958580	1.825318	-0.565537	-0.010514	0.047794	-0.884030	-0.235914	0.026571	-0.357982	-0.549131	0.331157	-0.678704
6752	9.573755	-0.975326	1.818302	-0.556353	0.007498	0.043358	-0.883483	-0.234119	0.026861	-0.363571	-0.545612	0.337127	-0.675625
6753	9.578227	-1.004153	1.850027	-0.571094	-0.017517	0.027412	-0.884602	-0.232328	0.029784	-0.369503	-0.542509	0.344358	-0.671244
6754	9.612132	-0.972955	1.849633	-0.554724	-0.010334	0.022262	-0.884886	-0.230810	0.031180	-0.375173	-0.539288	0.350137	-0.667696
6755	9.583399	-0.972956	1.820679	-0.552794	0.015011	0.007971	-0.884750	-0.230537	0.032010	-0.381316	-0.535903	0.356540	-0.663540
6756	9.542126	-0.909479	1.882843	-0.571966	0.004318	0.004270	-0.885172	-0.229014	0.031891	-0.387444	-0.532384	0.362174	-0.659761
6757	9.517103	-0.973566	1.656482	-0.560272	-0.013610	-0.011409	-0.884619	-0.228879	0.032577	-0.393634	-0.529346	0.368558	-0.654989
6758	9.701576	-1.160750	2.049726	-0.536445	0.022228	-0.001624	-0.885586	-0.229429	0.032165	-0.399527	-0.525816	0.373446	-0.651486
6759	9.533193	-0.916795	1.477038	-0.560851	0.033192	-0.004607	-0.886695	-0.229291	0.033141	-0.405899	-0.521997	0.379417	-0.647154
6760	9.572454	-0.915622	1.704083	-0.528180	0.022011	0.018842	-0.886006	-0.228601	0.033004	-0.411369	-0.518294	0.384344	-0.643760
6761	9.626547	-0.832417	1.925360	-0.548971	0.038185	0.034434	-0.884760	-0.228046	0.031484	-0.417072	-0.514108	0.390387	-0.639799
6762	9.597046	-0.865727	1.978924	-0.554514	0.029291	0.023795	-0.885597	-0.226941	0.032467	-0.422735	-0.509967	0.395573	-0.636200
6763	9.592092	-0.918915	1.969860	-0.576307	0.041315	0.000458	-0.886570	-0.225686	0.030143	-0.429088	-0.505673	0.401438	-0.631685
6764	9.581475	-0.964122	2.071854	-0.564539	0.037672	-0.002048	-0.886714	-0.224444	0.030984	-0.435168	-0.501451	0.406337	-0.627747
6765	9.529763	-0.962484	1.895532	-0.565461	0.024057	0.009523	-0.887827	-0.223053	0.029352	-0.441065	-0.497282	0.412154	-0.623138
6766	9.558349	-1.001143	1.924918	-0.554690	0.007869	0.000901	-0.886855	-0.223611	0.029891	-0.446684	-0.493405	0.417141	-0.618886
6767	9.558575	-1.015869	1.888841	-0.557447	0.012573	-0.019507	-0.887966	-0.222916	0.029630	-0.452675	-0.489586	0.422534	-0.613886
6768	9.552884	-0.986051	2.014151	-0.565675	0.002608	-0.009814	-0.887687	-0.223469	0.029485	-0.458407	-0.485672	0.427515	-0.609276
6769	9.606519	-0.991676	1.941660	-0.556617	0.004505	-0.023860	-0.886584	-0.222366	0.029763	-0.464279	-0.481895	0.432784	-0.604086
6770	9.577435	-0.945341	1.979839	-0.554804	0.011797	-0.034501	-0.885889	-0.223064	0.031406	-0.470198	-0.478093	0.437224	-0.599313
6771	9.568185	-0.918945	1.940900	-0.563948	-0.006306	-0.020339	-0.889066	-0.224847	0.029067	-0.475906	-0.474245	0.442570	-0.593917
6772	9.568558	-0.890164	1.906753	-0.563996	-0.017164	-0.014960	-0.887541	-0.225409	0.030567	-0.481335	-0.470442	0.447494	-0.588855
6773	9.594429	-0.909173	1.984245	-0.563994	-0.019948	-0.006097	-0.886858	-0.223479	0.032098	-0.486653	-0.466530	0.452958	-0.583393
6774	9.573824	-0.868738	1.860602	-0.553215	-0.035200	-0.018256	-0.886580	-0.223477	0.031269	-0.491765	-0.462988	0.457814	-0.578114
6775	9.550454	-0.920104	1.737987	-0.554840	-0.013649	-0.009566	-0.885752	-0.223209	0.033196	-0.496999	-0.459032	0.462940	-0.572686
6776	9.568901	-0.977697	1.820751	-0.549431	-0.027322	0.004728	-0.886577	-0.224589	0.033050	-0.501793	-0.455141	0.467802	-0.567638
6777	9.624217	-0.977894	1.844840	-0.547560	-0.015580	0.001149	-0.887138	-0.223210	0.034585	-0.506723	-0.451090	0.472829	-0.562301
6778	9.590431	-0.967986	1.849607	-0.533050	-0.021091	0.004885	-0.886588	-0.222666	0.037069	-0.511337	-0.447215	0.477362	-0.557367
6779	9.593200	-0.948900	1.813149	-0.563879	-0.015583	0.009804	-0.884377	-0.221565	0.037063	-0.516219	-0.442829	0.482516	-0.551904
6780	9.574196	-0.978108	1.760347	-0.545828	-0.029975	-0.002287	-0.887284	-0.222113	0.037632	-0.520851	-0.438914	0.487135	-0.546597
6781	9.588434	-1.016783	1.772840	-0.558557	-0.040863	0.012667	-0.887428	-0.221012	0.039299	-0.525308	-0.434742	0.492386	-0.540932
6782	9.588528	-1.021707	1.758398	-0.536659	-0.022907	0.008390	-0.887291	-0.220735	0.038887	-0.529721	-0.430670	0.496838	-0.535790
6783	9.573974	-1.021555	1.768080	-0.565650	-0.006488	0.000869	-0.886457	-0.221569	0.039700	-0.534603	-0.426084	0.501569	-0.530171
6784	9.598140	-1.121108	1.716005	-0.571050	-0.004700	0.005213	-0.888538	-0.220453	0.038348	-0.539429	-0.421406	0.506074	-0.524712
6785	9.640637	-1.081838	1.855642	-0.567341	0.015146	0.000719	-0.887850	-0.219347	0.037802	-0.544434	-0.416485	0.510454	-0.519200
6786	9.636010	-1.108630	1.817290	-0.552743	0.026838	-0.004493	-0.886736	-0.220592	0.037229	-0.549425	-0.411699	0.514249	-0.513989
6787	9.581328	-1.060474	1.734680	-0.554546	0.027746	-0.004521	-0.887010	-0.221003	0.036124	-0.554399	-0.406757	0.518184	-0.508603
6788	9.607106	-1.093950	1.817165	-0.553758	0.009721	-0.004404	-0.887848	-0.219339	0.035458	-0.559120	-0.402059	0.522086	-0.503150
6789	9.607817	-1.055748	1.744256	-0.576362	0.029719	-0.011860	-0.888812	-0.220159	0.033113	-0.564252	-0.396851	0.526026	-0.497418
6790	9.597499	-1.062417	1.826490	-0.547186	0.049397	-0.011646	-0.887986	-0.219055	0.033118	-0.569305	-0.391835	0.529262	-0.492178
6791	9.544819	-1.043027	1.782855	-0.550875	0.042252	-0.016959	-0.888533	-0.220432	0.031591	-0.574304	-0.386766	0.532638	-0.486708
6792	9.558617	-1.083768	1.850941	-0.560081	0.027957	-0.025831	-0.888532	-0.220428	0.030488	-0.579262	-0.381893	0.536037	-0.480913
6793	9.568714	-0.987240	1.840186	-0.542001	0.015246	-0.023757	-0.888942	-0.221249	0.028138	-0.583860	-0.377188	0.539458	-0.475208
6794	9.555146	-1.024246	1.705318	-0.540028	0.034128	-0.020313	-0.888809	-0.219864	0.027324	-0.588575	-0.372365	0.542539	-0.469654
6795	9.549296	-0.996722	1.849982	-0.560066	0.030631	-0.022300	-0.887693	-0.221244	0.025646	-0.593349	-0.367216	0.545840	-0.463841
6796	9.552382	-0.948809	1.786626	-0.556554	0.015382	-0.031001	-0.887829	-0.221516	0.024266	-0.597973	-0.362424	0.549121	-0.457759
6797	9.564407	-0.895530	1.817424	-0.552991	0.008191	-0.034446	-0.888242	-0.221787	0.022887	-0.602446	-0.357633	0.552409	-0.451666
6798	9.578814	-0.929494	1.810536	-0.531115	0.007894	-0.012958	-0.888241	-0.222202	0.023021	-0.606535	-0.352954	0.555580	-0.445948
6799	9.597894	-0.919737	1.844226	-0.568339	0.006175	-0.002764	-0.888526	-0.220265	0.022767	-0.610696	-0.347581	0.559132	-0.440011
6800	9.588240	-0.909981	1.848962	-0.556566	0.000712	-0.002594	-0.887695	-0.220125	0.021797	-0.614682	-0.342481	0.562592	-0.434008
