# Supplementary material for: Identification of Haptic Based Guiding Using Hard Reins
Source: PLoS One. 2015 Jul 22;10(7):e0132020. doi: 10.1371/journal.pone.0132020 (PMC4511788; doi:10.1371/journal.pone.0132020)
Supplement: S2 File — (ZIP) [file pone.0132020.s002.zip › MotionData2/Subject11/T1/fh1.txt]

// Start Time: 0
// Sample rate: 25.0Hz
// Scenario: 4.9
// Firmware Version: 2.6.1
Counter	Acc_X	Acc_Y	Acc_Z	Gyr_X	Gyr_Y	Gyr_Z	Mag_X	Mag_Y	Mag_Z	Quat_w	Quat_x	Quat_y	Quat_z
5599	0.831352	0.213004	9.764736	0.013493	0.002592	-0.002242	-0.328829	0.070254	-0.632986	0.062985	-0.044881	-0.019378	-0.996817
5600	0.872600	0.241553	9.769514	0.012539	-0.000076	0.010071	-0.328574	0.070789	-0.633491	0.063172	-0.044971	-0.019650	-0.996795
5601	0.907041	0.330332	9.794264	0.015298	0.008691	-0.003969	-0.329843	0.069323	-0.634119	0.062997	-0.044847	-0.019937	-0.996806
5602	0.872831	0.289670	9.736494	0.000952	-0.005213	-0.004075	-0.329155	0.069058	-0.634364	0.062876	-0.045048	-0.019996	-0.996804
5603	0.921049	0.279718	9.750380	-0.006171	-0.001715	-0.011181	-0.330437	0.068930	-0.633587	0.062533	-0.045157	-0.019872	-0.996823
5604	0.897065	0.299394	9.832505	0.001051	0.000063	-0.026973	-0.329540	0.069060	-0.633978	0.061972	-0.045244	-0.019948	-0.996852
5605	0.902247	0.347565	9.871458	-0.024907	0.012283	-0.021824	-0.329673	0.069730	-0.633843	0.061406	-0.045093	-0.019444	-0.996904
5606	0.949693	0.233819	9.754411	-0.022318	-0.001749	-0.002505	-0.330688	0.068128	-0.633464	0.061286	-0.045255	-0.019032	-0.996912
5607	0.879697	0.236742	9.745438	-0.013296	0.005309	-0.016491	-0.329146	0.067316	-0.634127	0.060835	-0.045234	-0.018759	-0.996946
5608	0.848806	0.304448	9.789731	-0.025835	0.010546	-0.013016	-0.329280	0.069059	-0.635247	0.060527	-0.045151	-0.018273	-0.996977
5609	0.872412	0.231887	9.711806	-0.013301	0.014058	-0.012051	-0.329292	0.070667	-0.634346	0.060168	-0.044956	-0.017984	-0.997013
5610	0.872658	0.265610	9.731414	-0.010656	0.012285	-0.004101	-0.328518	0.070261	-0.635753	0.060056	-0.044823	-0.017790	-0.997029
5611	0.858306	0.280510	9.849442	0.029581	0.010520	-0.002047	-0.329038	0.070933	-0.634221	0.059933	-0.044649	-0.018352	-0.997034
5612	0.897525	0.366451	9.744371	0.013555	0.010558	-0.016255	-0.330058	0.070403	-0.634464	0.059604	-0.044516	-0.018654	-0.997055
5613	0.887472	0.309014	9.808671	-0.015981	0.012289	-0.015593	-0.328765	0.067716	-0.634003	0.059171	-0.044358	-0.018322	-0.997093
5614	0.880330	0.323469	9.799289	-0.010630	0.007038	-0.012924	-0.329027	0.069191	-0.634617	0.058865	-0.044326	-0.018142	-0.997116
5615	0.862562	0.203269	9.764422	-0.007999	0.002654	-0.002365	-0.329792	0.067721	-0.632975	0.058699	-0.044356	-0.017967	-0.997128
5616	0.838535	0.218017	9.808047	0.004513	0.014017	0.003064	-0.328768	0.068520	-0.634501	0.058728	-0.044173	-0.018067	-0.997133
5617	0.821543	0.206046	9.781627	0.000061	0.015785	-0.000484	-0.328383	0.068250	-0.634256	0.058612	-0.043929	-0.018030	-0.997151
5618	0.853188	0.241906	9.793779	-0.009782	0.009649	-0.002343	-0.328779	0.070530	-0.634608	0.058537	-0.043848	-0.017855	-0.997162
5619	0.843756	0.273256	9.799026	0.000917	-0.000859	0.002993	-0.329536	0.068658	-0.634615	0.058485	-0.043935	-0.017851	-0.997161
5620	0.838920	0.275390	9.698179	-0.008018	-0.001714	0.002929	-0.329292	0.069996	-0.633340	0.058490	-0.044081	-0.017719	-0.997157
5621	0.904424	0.318309	9.746161	-0.020536	-0.015730	-0.004274	-0.329546	0.069461	-0.633089	0.058269	-0.044489	-0.017314	-0.997159
5622	0.935401	0.260427	9.769257	0.002692	-0.008758	0.004711	-0.330059	0.070805	-0.634840	0.058331	-0.044762	-0.017403	-0.997141
5623	0.954679	0.255467	9.769032	-0.006253	-0.007016	0.004645	-0.329689	0.072008	-0.632809	0.058304	-0.044989	-0.017264	-0.997135
5624	0.906152	0.222136	9.754652	-0.015180	-0.001744	0.001964	-0.330587	0.072146	-0.632288	0.058302	-0.045143	-0.016991	-0.997133
5625	0.882366	0.270549	9.798662	-0.016945	0.005262	-0.002414	-0.330833	0.070137	-0.631798	0.058129	-0.045136	-0.016631	-0.997150
5626	0.947933	0.323021	9.825130	-0.004415	0.015735	-0.000532	-0.329681	0.070131	-0.632068	0.058066	-0.044928	-0.016553	-0.997164
5627	0.872416	0.231931	9.726223	0.002804	0.012311	-0.012822	-0.330068	0.070938	-0.632308	0.057705	-0.044756	-0.016591	-0.997192
5628	0.915968	0.243753	9.771635	-0.008028	-0.001751	0.002898	-0.329809	0.070937	-0.633197	0.057732	-0.044901	-0.016460	-0.997186
5629	0.843802	0.280396	9.775082	-0.006243	-0.005231	0.002927	-0.330191	0.070939	-0.633951	0.057671	-0.045095	-0.016324	-0.997183
5630	0.896564	0.231830	9.754847	0.000897	-0.001752	0.008254	-0.331210	0.069336	-0.632433	0.057787	-0.045232	-0.016365	-0.997169
5631	0.896495	0.222212	9.754736	0.004493	0.000007	0.004760	-0.331464	0.069874	-0.633942	0.057774	-0.045310	-0.016435	-0.997166
5632	0.986139	0.264928	9.797703	0.002774	0.001758	-0.011127	-0.330186	0.069330	-0.632701	0.057529	-0.045369	-0.016528	-0.997175
5633	0.947073	0.204998	9.758907	-0.000874	-0.007878	0.002030	-0.331094	0.071479	-0.632414	0.057454	-0.045616	-0.016502	-0.997169
5634	0.927989	0.236467	9.778655	-0.003521	-0.005234	-0.005899	-0.331599	0.070812	-0.633425	0.057318	-0.045823	-0.016473	-0.997168
5635	0.916164	0.270285	9.798368	-0.006185	-0.006974	-0.011201	-0.331344	0.069470	-0.630911	0.056975	-0.046054	-0.016353	-0.997179
5636	0.901610	0.260787	9.800787	0.004544	0.005270	-0.005790	-0.331084	0.070005	-0.633061	0.056834	-0.046043	-0.016473	-0.997185
5637	0.925358	0.207513	9.739902	0.010754	0.003500	0.006569	-0.332105	0.070011	-0.633805	0.056865	-0.046053	-0.016662	-0.997180
5638	0.915965	0.243717	9.759621	-0.000872	-0.006995	0.002050	-0.331592	0.069204	-0.632808	0.056869	-0.046295	-0.016680	-0.997168
5639	0.877606	0.280205	9.798815	0.006313	0.014011	0.001316	-0.331079	0.069604	-0.633951	0.056794	-0.046097	-0.016774	-0.997180
5640	0.908915	0.270260	9.772000	0.004435	-0.007025	0.015314	-0.331856	0.071082	-0.633419	0.057095	-0.046337	-0.016887	-0.997150
5641	0.896219	0.183723	9.749491	0.007174	0.003506	0.006547	-0.331344	0.069738	-0.631541	0.057122	-0.046349	-0.017004	-0.997146
5642	0.930086	0.193077	9.749306	-0.006248	0.008738	0.008222	-0.332490	0.069208	-0.632162	0.057234	-0.046286	-0.016890	-0.997144
5643	0.918276	0.227078	9.829088	0.011595	0.006958	0.017166	-0.330447	0.070270	-0.632688	0.057479	-0.046228	-0.017078	-0.997130
5644	0.882687	0.313978	9.847213	0.008086	0.017490	0.004870	-0.328901	0.068922	-0.633736	0.057560	-0.045972	-0.017244	-0.997134
5645	0.862827	0.241610	9.721612	0.000914	0.014010	0.010086	-0.330317	0.070001	-0.632946	0.057656	-0.045780	-0.017219	-0.997138
5646	0.848455	0.256276	9.762751	-0.011620	0.005257	0.008207	-0.330187	0.069464	-0.632700	0.057776	-0.045792	-0.017003	-0.997134
5647	0.869874	0.215029	9.697218	-0.010702	0.008771	0.005570	-0.330438	0.069198	-0.633458	0.057770	-0.045714	-0.016755	-0.997142
5648	0.915575	0.188484	9.783016	-0.009755	-0.000845	-0.011222	-0.330187	0.069598	-0.632698	0.057499	-0.045839	-0.016601	-0.997155
5649	0.944516	0.183522	9.806737	-0.036678	-0.005277	0.004417	-0.330440	0.069869	-0.634084	0.057441	-0.046072	-0.015848	-0.997159
5650	0.947424	0.250978	9.855541	-0.027726	0.001712	0.004519	-0.329686	0.070935	-0.631934	0.057465	-0.046172	-0.015318	-0.997162
5651	0.858118	0.256281	9.789097	-0.013405	0.005252	0.006428	-0.331225	0.072284	-0.633037	0.057472	-0.046169	-0.015017	-0.997166
5652	0.870412	0.289631	9.717293	-0.034897	0.001745	0.011551	-0.330465	0.072815	-0.631651	0.057638	-0.046279	-0.014338	-0.997161
5653	0.848897	0.318729	9.741839	-0.006187	0.012288	-0.003170	-0.330468	0.073485	-0.631771	0.057461	-0.046120	-0.014190	-0.997181
5654	0.858831	0.354957	9.819057	-0.006217	-0.006980	-0.004118	-0.330849	0.073219	-0.632021	0.057343	-0.046367	-0.014107	-0.997177
5655	0.872704	0.270566	9.779524	0.008129	-0.010453	-0.011096	-0.329826	0.072946	-0.631533	0.057014	-0.046639	-0.014287	-0.997181
5656	0.877263	0.232128	9.803070	0.011706	0.003533	-0.007505	-0.330589	0.072414	-0.632033	0.056851	-0.046654	-0.014553	-0.997186
5657	0.889056	0.193523	9.790511	0.021540	0.003531	-0.005682	-0.331357	0.072150	-0.631518	0.056647	-0.046632	-0.014980	-0.997192
5658	0.877045	0.203126	9.754684	0.007248	0.005297	-0.009298	-0.330588	0.072548	-0.632664	0.056453	-0.046616	-0.015157	-0.997201
5659	0.891638	0.217499	9.773946	0.020611	0.005263	0.003134	-0.329690	0.071471	-0.631422	0.056424	-0.046561	-0.015554	-0.997199
5660	0.886737	0.207882	9.761864	-0.000823	0.003532	-0.005840	-0.330583	0.071879	-0.632924	0.056278	-0.046590	-0.015568	-0.997206
5661	0.927850	0.217216	9.773630	0.020674	0.001787	-0.011869	-0.331989	0.071350	-0.632402	0.055949	-0.046600	-0.015982	-0.997217
5662	0.906667	0.292060	9.817922	0.022449	0.002652	-0.009189	-0.331985	0.070546	-0.632410	0.055758	-0.046620	-0.016465	-0.997219
5663	0.906575	0.279964	9.793756	0.004500	0.001749	0.003012	-0.330833	0.071210	-0.633686	0.055710	-0.046652	-0.016546	-0.997219
5664	0.841099	0.241780	9.721801	0.004568	-0.001683	-0.011086	-0.333395	0.071492	-0.633266	0.055477	-0.046778	-0.016679	-0.997224
5665	0.877115	0.212766	9.762003	-0.007955	0.005295	-0.011169	-0.332489	0.069611	-0.633171	0.055136	-0.046745	-0.016519	-0.997247
5666	0.877223	0.227245	9.778987	0.011655	0.005259	0.004837	-0.331214	0.070140	-0.632678	0.055206	-0.046730	-0.016770	-0.997240
5667	0.954507	0.231421	9.768758	0.000895	-0.001772	0.008236	-0.332490	0.069342	-0.632287	0.055259	-0.046835	-0.016773	-0.997232
5668	0.983311	0.207222	9.792258	0.013512	0.009634	-0.009268	-0.333002	0.068943	-0.631651	0.055048	-0.046726	-0.017070	-0.997244
5669	0.949928	0.265226	9.802824	-0.004422	0.003495	-0.002350	-0.331858	0.070143	-0.631530	0.054886	-0.046733	-0.016970	-0.997254
5670	0.916440	0.308773	9.803614	0.008115	0.005261	-0.003996	-0.332627	0.070280	-0.631138	0.054799	-0.046718	-0.017159	-0.997256
5671	0.915799	0.221943	9.716124	-0.013303	0.009671	-0.012963	-0.330708	0.071075	-0.632423	0.054419	-0.046609	-0.016886	-0.997287
5672	0.892026	0.270517	9.812995	-0.007980	-0.004350	-0.009436	-0.333012	0.070953	-0.631885	0.054196	-0.046802	-0.016770	-0.997292
5673	0.916154	0.267968	9.827174	0.011727	0.008774	-0.011015	-0.332496	0.069610	-0.630893	0.053879	-0.046683	-0.016995	-0.997311
5674	0.857966	0.234669	9.798461	-0.000833	-0.006963	-0.007628	-0.333390	0.070151	-0.632393	0.053689	-0.046921	-0.017022	-0.997309
5675	0.863087	0.275509	9.798885	-0.013391	-0.001739	0.001118	-0.333258	0.069078	-0.631773	0.053587	-0.047038	-0.016746	-0.997314
5676	0.916476	0.313597	9.808474	-0.003483	-0.008716	-0.015585	-0.333398	0.070955	-0.631373	0.053242	-0.047311	-0.016730	-0.997320
5677	0.906336	0.246329	9.802982	0.022454	0.008779	-0.008294	-0.333531	0.070955	-0.629979	0.052988	-0.047177	-0.017169	-0.997332
5678	0.973325	0.163780	9.714958	0.027846	0.005291	-0.012709	-0.333514	0.068677	-0.631140	0.052722	-0.047138	-0.017759	-0.997338
5679	0.982841	0.144431	9.702641	0.008059	0.001735	0.009157	-0.334541	0.069353	-0.631118	0.052802	-0.047171	-0.017892	-0.997330
5680	0.949890	0.260365	9.785950	-0.014335	0.002584	0.013435	-0.333381	0.068409	-0.632157	0.053015	-0.047240	-0.017620	-0.997320
5681	0.921002	0.270372	9.839173	0.002704	0.006981	0.004773	-0.334018	0.066803	-0.630391	0.053005	-0.047174	-0.017644	-0.997323
5682	0.903880	0.241443	9.771712	-0.013383	0.008751	0.002900	-0.333379	0.067873	-0.631909	0.053006	-0.047115	-0.017394	-0.997330
5683	0.877454	0.260792	9.740928	-0.000800	0.000051	-0.011126	-0.332224	0.068404	-0.633819	0.052673	-0.047183	-0.017369	-0.997345
5684	0.880025	0.282437	9.748363	-0.006236	0.003510	0.004712	-0.333254	0.069213	-0.633163	0.052732	-0.047222	-0.017266	-0.997342
5685	0.853328	0.261165	9.801208	0.000927	-0.005229	-0.000552	-0.333506	0.068142	-0.632537	0.052609	-0.047392	-0.017273	-0.997340
5686	0.872469	0.236975	9.803167	-0.020542	-0.001740	-0.000707	-0.335294	0.067347	-0.632265	0.052512	-0.047549	-0.016893	-0.997345
5687	0.843737	0.270822	9.789388	0.015162	0.002607	0.019852	-0.335293	0.067079	-0.632015	0.052813	-0.047550	-0.017155	-0.997324
5688	0.850302	0.179104	9.694571	0.015156	-0.021864	0.016220	-0.335690	0.069091	-0.631484	0.053109	-0.048077	-0.017494	-0.997277
5689	0.981493	0.289129	9.836465	0.004402	-0.014069	0.018793	-0.336711	0.068158	-0.630718	0.053373	-0.048421	-0.017558	-0.997245
5690	1.064022	0.348822	9.908520	-0.004484	-0.010579	0.004628	-0.337231	0.069366	-0.630446	0.053410	-0.048739	-0.017504	-0.997229
5691	1.080201	0.254316	9.712674	-0.016957	0.012206	0.004600	-0.335686	0.068823	-0.632245	0.053379	-0.048587	-0.017132	-0.997244
5692	1.012855	0.288619	9.749690	-0.013436	0.007819	0.015210	-0.336209	0.070434	-0.631716	0.053633	-0.048551	-0.016870	-0.997237
5693	0.999150	0.394806	9.839930	0.004490	0.005204	0.005662	-0.336206	0.068959	-0.630085	0.053640	-0.048520	-0.016938	-0.997237
5694	0.886993	0.246113	9.683011	-0.015115	0.019290	-0.004116	-0.334677	0.070291	-0.630348	0.053511	-0.048251	-0.016649	-0.997262
5695	0.937821	0.262681	9.726012	-0.015169	0.009622	0.003767	-0.336086	0.070030	-0.629571	0.053464	-0.048150	-0.016323	-0.997275
5696	0.954855	0.279557	9.783725	0.013425	0.013968	0.011918	-0.334810	0.071095	-0.630338	0.053689	-0.047962	-0.016594	-0.997267
5697	0.935515	0.274987	9.812672	-0.004453	-0.004388	0.002033	-0.335945	0.069227	-0.632111	0.053613	-0.048129	-0.016500	-0.997265
5698	0.959539	0.260194	9.754629	-0.008020	-0.000009	0.002014	-0.334807	0.070291	-0.629714	0.053602	-0.048239	-0.016367	-0.997262
5699	0.915884	0.233951	9.711455	0.008124	-0.001714	-0.005797	-0.335058	0.069757	-0.630348	0.053382	-0.048337	-0.016529	-0.997267
5700	0.969690	0.327609	9.808176	-0.002635	0.019224	0.003013	-0.334794	0.068550	-0.630743	0.053400	-0.048058	-0.016482	-0.997280
5701	0.923140	0.234064	9.766656	0.004554	0.010521	-0.005782	-0.336076	0.068422	-0.629713	0.053180	-0.047915	-0.016562	-0.997297
5702	0.954651	0.250731	9.793006	0.002722	0.010485	0.003010	-0.336327	0.067887	-0.630221	0.053207	-0.047805	-0.016631	-0.997300
5703	0.901565	0.255838	9.755079	-0.000837	0.015762	0.001259	-0.335304	0.068687	-0.631367	0.053125	-0.047566	-0.016591	-0.997316
5704	0.906432	0.260668	9.774314	0.025987	-0.001733	-0.000373	-0.335819	0.068689	-0.630600	0.053120	-0.047673	-0.017141	-0.997302
5705	0.857751	0.203512	9.831742	0.036714	-0.001727	-0.000293	-0.335307	0.068016	-0.629602	0.053037	-0.047738	-0.017867	-0.997291
5706	0.898033	0.097374	9.825370	-0.024043	-0.022692	-0.025518	-0.335292	0.066140	-0.630885	0.052442	-0.048308	-0.017464	-0.997302
5707	0.959541	0.260224	9.764240	-0.084957	-0.021011	-0.006554	-0.336339	0.070166	-0.630578	0.052111	-0.048883	-0.015782	-0.997319
5708	1.041638	0.264170	9.691496	-0.038440	-0.015771	-0.000931	-0.338777	0.070982	-0.629775	0.052020	-0.049338	-0.015062	-0.997313
5709	1.104299	0.249200	9.673965	-0.015206	-0.001804	0.009841	-0.337380	0.071778	-0.628017	0.052090	-0.049473	-0.014739	-0.997307
5710	1.047539	0.408893	9.851687	-0.000930	0.024396	0.022422	-0.337250	0.071643	-0.628273	0.052512	-0.049095	-0.014702	-0.997304
5711	1.003383	0.312895	9.800508	0.032208	0.022696	0.015603	-0.338521	0.070578	-0.629277	0.052750	-0.048696	-0.015305	-0.997302
5712	0.939539	0.166383	9.693655	0.011569	0.020950	0.030418	-0.337507	0.072047	-0.628771	0.053359	-0.048376	-0.015514	-0.997282
5713	0.896814	0.265597	9.788870	0.015150	0.008706	0.024263	-0.336473	0.071104	-0.630441	0.053748	-0.048275	-0.015781	-0.997262
5714	0.896853	0.270465	9.808147	0.017909	0.012240	0.008435	-0.335709	0.070563	-0.628179	0.053904	-0.048115	-0.016147	-0.997256
5715	0.925395	0.212352	9.749568	0.000001	0.003486	0.010016	-0.336215	0.069896	-0.628938	0.053993	-0.048127	-0.016131	-0.997250
5716	1.002617	0.206975	9.760854	-0.000845	0.005236	-0.000582	-0.335966	0.072174	-0.630691	0.053972	-0.048124	-0.016139	-0.997252
5717	1.002842	0.236058	9.835670	-0.004391	0.012235	-0.007628	-0.335454	0.071500	-0.629692	0.053708	-0.047965	-0.016042	-0.997275
5718	1.012487	0.235850	9.792336	-0.034815	0.005234	-0.007877	-0.335068	0.070962	-0.629324	0.053477	-0.047996	-0.015378	-0.997296
5719	0.928037	0.243637	9.764321	-0.016013	0.012269	-0.007687	-0.337000	0.072982	-0.628896	0.053201	-0.047851	-0.015049	-0.997323
5720	0.896840	0.270304	9.755286	-0.013340	0.008776	-0.005903	-0.336999	0.073519	-0.629903	0.053068	-0.047789	-0.014810	-0.997337
5721	0.882350	0.270358	9.736190	-0.006234	0.007010	0.005603	-0.335964	0.071369	-0.629939	0.053064	-0.047739	-0.014672	-0.997341
5722	0.886936	0.236641	9.730957	-0.006244	0.000010	0.005569	-0.335843	0.071904	-0.628671	0.053130	-0.047848	-0.014571	-0.997334
5723	0.978799	0.250616	9.816823	0.004503	-0.005268	-0.000567	-0.335593	0.073645	-0.629923	0.053009	-0.048029	-0.014669	-0.997330
5724	0.957065	0.250712	9.792985	0.008090	-0.001756	-0.000521	-0.337516	0.073789	-0.628881	0.053011	-0.048156	-0.014863	-0.997321
5725	0.944884	0.236291	9.764091	0.000899	-0.011385	0.004680	-0.337375	0.071644	-0.629410	0.052989	-0.048465	-0.014892	-0.997307
5726	0.954294	0.202478	9.739594	0.002716	-0.004373	0.001185	-0.337122	0.072716	-0.630162	0.052991	-0.048651	-0.014980	-0.997297
5727	0.978370	0.192714	9.753691	0.015246	0.006991	0.003070	-0.337632	0.071914	-0.629403	0.052957	-0.048579	-0.015274	-0.997298
5728	1.092025	0.216093	9.825061	0.021456	-0.008818	0.008314	-0.337376	0.071108	-0.628150	0.053118	-0.048835	-0.015733	-0.997269
5729	1.094504	0.225648	9.810733	0.000937	0.010444	0.001187	-0.338398	0.071382	-0.628891	0.053034	-0.048720	-0.015740	-0.997279
5730	1.089158	0.157910	9.663435	-0.011537	-0.005245	-0.011306	-0.338017	0.071647	-0.628641	0.052792	-0.048933	-0.015557	-0.997285
5731	1.027014	0.242826	9.751445	-0.003526	0.012225	0.001186	-0.338156	0.073256	-0.627864	0.052704	-0.048795	-0.015470	-0.997297
5732	1.034641	0.293552	9.845668	0.004505	-0.001791	-0.000563	-0.339426	0.072191	-0.628995	0.052701	-0.048926	-0.015594	-0.997289
5733	0.978392	0.197369	9.703287	-0.010664	0.005261	-0.004172	-0.338539	0.072721	-0.627358	0.052498	-0.048935	-0.015378	-0.997303
5734	1.007722	0.245433	9.768460	-0.006248	0.003464	0.006427	-0.338152	0.073256	-0.629256	0.052634	-0.048975	-0.015275	-0.997295
5735	0.979051	0.288810	9.725957	0.009908	0.007006	-0.002235	-0.338537	0.072856	-0.628242	0.052490	-0.048930	-0.015469	-0.997302
5736	0.978653	0.233475	9.715714	0.011735	0.014024	-0.008376	-0.338019	0.071647	-0.628135	0.052338	-0.048736	-0.015728	-0.997316
5737	0.944892	0.236394	9.797730	0.020640	0.005258	-0.003928	-0.338532	0.072320	-0.628880	0.052169	-0.048713	-0.016139	-0.997319
5738	0.915927	0.251250	9.822246	-0.002643	0.000086	-0.005822	-0.338101	0.071655	-0.628365	0.052069	-0.048812	-0.016123	-0.997320
5739	0.939087	0.116183	9.748412	0.008029	-0.005183	0.008302	-0.337843	0.071654	-0.629001	0.052129	-0.049011	-0.016277	-0.997304
5740	0.997552	0.187971	9.782371	0.000886	-0.010448	0.002940	-0.339770	0.072066	-0.627703	0.052191	-0.049319	-0.016333	-0.997285
5741	1.012405	0.238442	9.811655	-0.009794	-0.007808	-0.009459	-0.339892	0.071262	-0.627962	0.051879	-0.049585	-0.016149	-0.997291
5742	0.915714	0.226704	9.658580	-0.013369	-0.006881	-0.005927	-0.340400	0.070058	-0.627334	0.051715	-0.049835	-0.015924	-0.997291
5743	0.998097	0.264852	9.761625	0.015238	0.001817	-0.000419	-0.340400	0.071132	-0.628969	0.051612	-0.049884	-0.016220	-0.997289
5744	1.123731	0.259277	9.873338	0.008123	-0.005297	-0.011157	-0.339808	0.071389	-0.628364	0.051423	-0.050078	-0.016431	-0.997285
5745	1.056124	0.259674	9.830677	-0.034857	-0.011420	-0.004422	-0.340586	0.072196	-0.626574	0.051186	-0.050448	-0.015747	-0.997290
5746	0.974091	0.269685	9.749807	-0.049147	-0.012250	-0.008025	-0.341858	0.071131	-0.627071	0.050947	-0.050841	-0.014817	-0.997296
5747	0.973886	0.243043	9.687032	-0.013351	-0.005231	-0.005981	-0.342376	0.071669	-0.626046	0.050702	-0.051062	-0.014559	-0.997301
5748	1.031746	0.230640	9.710418	0.002775	0.007005	-0.007602	-0.341868	0.072470	-0.626046	0.050581	-0.051018	-0.014647	-0.997308
5749	1.127920	0.172439	9.795417	0.020606	0.013933	0.005728	-0.341865	0.072337	-0.626933	0.050609	-0.050832	-0.015034	-0.997311
5750	1.204652	0.114208	9.779737	0.004512	0.027118	0.003025	-0.341696	0.072075	-0.625524	0.050693	-0.050387	-0.015125	-0.997328
5751	1.079414	0.153928	9.867771	-0.020552	0.019258	0.001096	-0.341436	0.072879	-0.628177	0.050590	-0.050145	-0.014684	-0.997352
5752	0.891202	0.169697	9.826326	-0.061659	0.015837	-0.009730	-0.340799	0.073546	-0.628433	0.050335	-0.049990	-0.013478	-0.997389
5753	0.838026	0.164929	9.704192	-0.045559	-0.011234	-0.013217	-0.341071	0.074752	-0.625760	0.049913	-0.050366	-0.012580	-0.997403
5754	0.900769	0.159753	9.744437	-0.032158	-0.010390	-0.009613	-0.341066	0.074350	-0.626523	0.049670	-0.050705	-0.011988	-0.997406
5755	1.033699	0.178113	9.796362	-0.024064	0.001827	-0.016596	-0.341837	0.074756	-0.626128	0.049206	-0.050795	-0.011510	-0.997430
5756	1.011419	0.101321	9.790866	-0.009771	-0.001668	-0.012989	-0.341850	0.076766	-0.625729	0.048950	-0.050936	-0.011361	-0.997437
5757	0.997280	0.149541	9.796348	-0.017798	-0.001656	-0.018320	-0.341850	0.076498	-0.625226	0.048457	-0.051090	-0.011010	-0.997457
5758	1.045870	0.192417	9.786810	-0.043852	0.000017	0.006163	-0.342756	0.077977	-0.624565	0.048527	-0.051235	-0.010160	-0.997455
5759	1.101141	0.158156	9.733080	-0.020511	0.019293	-0.004194	-0.342763	0.079585	-0.625182	0.048317	-0.050980	-0.009724	-0.997483
5760	1.030818	0.115377	9.718779	0.033126	0.017558	0.005897	-0.341476	0.078238	-0.625214	0.048481	-0.050701	-0.010393	-0.997482
5761	0.997526	0.183264	9.815955	0.013490	0.013199	-0.008339	-0.341469	0.077032	-0.625226	0.048221	-0.050534	-0.010648	-0.997501
5762	0.895527	0.102073	9.741417	-0.006258	0.007084	0.005609	-0.341723	0.077034	-0.625729	0.048319	-0.050502	-0.010541	-0.997499
5763	0.910328	0.145309	9.763411	0.025988	0.002730	-0.003861	-0.341221	0.078237	-0.624965	0.048159	-0.050525	-0.011049	-0.997500
5764	0.992443	0.149476	9.762751	0.031320	-0.006930	0.001406	-0.341971	0.076231	-0.626745	0.048226	-0.050735	-0.011711	-0.997478
5765	1.062489	0.153752	9.767001	-0.002693	0.007023	0.008238	-0.342234	0.076634	-0.625472	0.048280	-0.050705	-0.011631	-0.997478
5766	1.113366	0.177490	9.795668	-0.004463	0.000018	0.001140	-0.342243	0.077974	-0.625079	0.048319	-0.050810	-0.011572	-0.997472
5767	1.060038	0.148933	9.757356	0.014312	0.010530	0.008375	-0.342234	0.076902	-0.625722	0.048394	-0.050700	-0.011829	-0.997471
5768	1.031317	0.182912	9.786827	0.015223	0.007045	0.003097	-0.342611	0.076235	-0.626736	0.048467	-0.050647	-0.012153	-0.997466
5769	0.987761	0.168853	9.796652	0.008120	0.019324	-0.005712	-0.341716	0.075962	-0.625992	0.048257	-0.050364	-0.012294	-0.997489
5770	0.954153	0.195583	9.802054	0.006257	0.006178	0.006578	-0.340688	0.075555	-0.626770	0.048401	-0.050338	-0.012437	-0.997481
5771	0.934192	0.108816	9.685899	0.011663	0.007099	0.001325	-0.340806	0.073813	-0.626785	0.048331	-0.050292	-0.012651	-0.997484
5772	0.934640	0.166952	9.825920	0.006272	-0.006927	-0.001400	-0.342082	0.073552	-0.627529	0.048291	-0.050525	-0.012813	-0.997472
5773	1.012109	0.197520	9.796771	0.033121	-0.001689	-0.000321	-0.341575	0.073817	-0.626394	0.048208	-0.050631	-0.013466	-0.997462
5774	1.030959	0.134658	9.733416	0.018854	0.000087	-0.009247	-0.340545	0.073142	-0.627175	0.048056	-0.050710	-0.013882	-0.997460
5775	1.036361	0.211854	9.827962	0.006308	-0.005191	-0.008464	-0.341578	0.074085	-0.625886	0.047782	-0.050911	-0.014010	-0.997461
5776	1.002836	0.250555	9.816683	-0.016967	0.001802	-0.003303	-0.341836	0.074354	-0.625879	0.047712	-0.050991	-0.013704	-0.997465
5777	0.977970	0.154127	9.674028	0.018852	-0.001639	-0.007470	-0.340811	0.074483	-0.626399	0.047472	-0.051109	-0.014078	-0.997465
5778	1.007162	0.182939	9.734176	0.004482	-0.001690	0.002995	-0.341189	0.073010	-0.625775	0.047531	-0.051240	-0.014196	-0.997454
5779	1.021871	0.211901	9.806463	0.000902	0.003539	0.002988	-0.341446	0.073280	-0.626022	0.047484	-0.051274	-0.014195	-0.997454
5780	0.997658	0.202442	9.796952	0.024135	0.005288	0.010219	-0.340678	0.073812	-0.626914	0.047730	-0.051249	-0.014693	-0.997436
5781	1.012010	0.185335	9.743773	0.007193	-0.001678	-0.003154	-0.340926	0.072071	-0.626168	0.047565	-0.051378	-0.014828	-0.997436
5782	1.041068	0.197161	9.753268	0.003619	0.002685	-0.003171	-0.341945	0.071675	-0.626916	0.047484	-0.051421	-0.014930	-0.997436
5783	1.036516	0.235687	9.758555	0.006230	0.010517	0.015390	-0.342203	0.071944	-0.626783	0.047692	-0.051315	-0.015015	-0.997430
5784	1.022018	0.233440	9.773071	0.004489	0.012292	0.004813	-0.341057	0.072742	-0.626539	0.047809	-0.051168	-0.015119	-0.997431
5785	1.016908	0.194930	9.748646	-0.000898	0.008790	0.008280	-0.339775	0.072735	-0.627064	0.047866	-0.051101	-0.015071	-0.997432
5786	1.026416	0.173287	9.772342	-0.006249	0.012289	0.004721	-0.342447	0.069801	-0.627053	0.047916	-0.050964	-0.014958	-0.997438
5787	0.976067	0.221827	9.790154	-0.009834	0.008799	0.004707	-0.340521	0.068853	-0.627344	0.047893	-0.050904	-0.014733	-0.997446
5788	0.983299	0.221645	9.749243	-0.027700	0.001817	-0.002499	-0.340532	0.072473	-0.629966	0.047831	-0.050994	-0.014212	-0.997452
5789	0.980640	0.187956	9.734462	-0.009734	0.007109	-0.016453	-0.340787	0.071401	-0.628454	0.047386	-0.050959	-0.014012	-0.997478
5790	0.956548	0.193130	9.792395	-0.007107	0.008828	-0.004966	-0.340406	0.071399	-0.627700	0.047261	-0.050889	-0.013896	-0.997489
5791	0.958743	0.164102	9.741585	-0.003556	0.007073	0.002098	-0.340280	0.071532	-0.627321	0.047192	-0.050850	-0.013799	-0.997495
5792	0.997904	0.236165	9.816560	0.006266	0.007041	0.004814	-0.341556	0.070869	-0.627182	0.047278	-0.050806	-0.013942	-0.997491
5793	1.023436	0.096182	9.713816	-0.011641	0.005293	0.009049	-0.340157	0.072335	-0.627062	0.047340	-0.050812	-0.013675	-0.997492
5794	0.992939	0.216981	9.821187	0.000870	0.005278	0.010053	-0.341429	0.071404	-0.627812	0.047528	-0.050810	-0.013707	-0.997483
5795	0.997898	0.236085	9.790129	0.002774	0.015832	-0.011040	-0.340922	0.072340	-0.627810	0.047207	-0.050586	-0.013741	-0.997509
5796	0.963628	0.173543	9.695999	-0.011541	0.005362	-0.012064	-0.340169	0.075285	-0.628426	0.046988	-0.050587	-0.013550	-0.997522
5797	0.983698	0.274789	9.829140	0.002736	0.014061	-0.003986	-0.340422	0.074482	-0.627924	0.046806	-0.050399	-0.013581	-0.997539
5798	0.963613	0.168969	9.772834	0.000975	0.014093	-0.009300	-0.339774	0.072601	-0.627192	0.046593	-0.050215	-0.013625	-0.997558
5799	0.954029	0.178707	9.787445	-0.006209	-0.001661	-0.008524	-0.341818	0.072076	-0.627547	0.046308	-0.050345	-0.013495	-0.997567
5800	0.954060	0.183472	9.773083	-0.004413	0.005340	-0.007603	-0.340537	0.071801	-0.627442	0.046131	-0.050341	-0.013438	-0.997576
5801	0.905916	0.203101	9.778529	0.004530	0.014096	-0.003963	-0.340803	0.072606	-0.625785	0.045952	-0.050143	-0.013503	-0.997593
5802	0.995032	0.173532	9.772615	0.013417	0.005300	0.006611	-0.340542	0.073008	-0.627936	0.046100	-0.050128	-0.013789	-0.997583
5803	1.017105	0.223668	9.710530	0.004488	0.012303	0.006576	-0.340800	0.073009	-0.627173	0.046131	-0.049970	-0.013845	-0.997589
5804	0.976279	0.252940	9.742455	0.015259	0.007083	-0.003039	-0.340275	0.071130	-0.627958	0.046063	-0.049915	-0.014175	-0.997590
5805	0.983133	0.197673	9.772996	0.006308	0.005326	-0.004006	-0.339767	0.071932	-0.628211	0.045882	-0.049891	-0.014286	-0.997598
5806	0.958755	0.164256	9.792044	0.018851	0.005343	-0.008320	-0.340533	0.072205	-0.629210	0.045746	-0.049865	-0.014696	-0.997600
5807	0.920092	0.159720	9.782714	0.000027	-0.006909	-0.004085	-0.341813	0.071406	-0.627680	0.045554	-0.050089	-0.014688	-0.997597
5808	0.895933	0.159688	9.710840	-0.011572	-0.010375	-0.010342	-0.341811	0.070736	-0.627433	0.045300	-0.050404	-0.014505	-0.997596
5809	1.012341	0.231074	9.761114	0.014334	-0.006935	-0.001350	-0.342065	0.070469	-0.627305	0.045177	-0.050614	-0.014779	-0.997586
5810	1.050801	0.206792	9.782127	0.015242	-0.019183	-0.008454	-0.343857	0.070881	-0.628034	0.045011	-0.051081	-0.015139	-0.997565
5811	1.074707	0.173012	9.805560	-0.015205	0.008766	0.004628	-0.341545	0.068992	-0.627454	0.044982	-0.051010	-0.014801	-0.997575
5812	1.089403	0.203997	9.752930	-0.009782	0.008799	-0.005903	-0.343086	0.070073	-0.627547	0.044825	-0.050943	-0.014632	-0.997588
5813	1.063005	0.225890	9.767825	0.022368	0.015776	0.009348	-0.341430	0.071002	-0.626803	0.044931	-0.050707	-0.015034	-0.997589
5814	1.065337	0.216091	9.714833	-0.013377	0.022792	0.002943	-0.342714	0.071276	-0.626022	0.044978	-0.050365	-0.014773	-0.997608
5815	1.007449	0.221559	9.782671	-0.025876	0.019312	-0.005955	-0.341441	0.072073	-0.625401	0.044731	-0.050100	-0.014225	-0.997641
5816	1.011920	0.173268	9.729218	-0.020548	0.008808	0.001085	-0.342201	0.072079	-0.627794	0.044717	-0.050044	-0.013835	-0.997649
5817	0.975860	0.192964	9.787420	-0.018813	0.000038	0.009010	-0.341308	0.072610	-0.627802	0.044770	-0.050162	-0.013428	-0.997647
5818	1.026134	0.134733	9.745471	-0.034854	-0.012182	-0.007919	-0.341955	0.073417	-0.627025	0.044558	-0.050536	-0.012780	-0.997646
5819	1.014632	0.212002	9.820943	-0.000033	0.005267	0.011801	-0.341827	0.073148	-0.626397	0.044687	-0.050535	-0.012740	-0.997641
5820	1.050688	0.192247	9.743518	-0.038493	0.007014	0.011514	-0.341701	0.072879	-0.625642	0.044845	-0.050534	-0.011983	-0.997643
5821	1.103761	0.184779	9.795835	-0.013355	0.005293	-0.009476	-0.342475	0.074760	-0.626878	0.044535	-0.050546	-0.011700	-0.997660
5822	1.093947	0.163184	9.786059	-0.004445	0.003532	-0.001488	-0.340936	0.073411	-0.625648	0.044490	-0.050580	-0.011639	-0.997661
5823	1.069541	0.127230	9.761829	-0.045622	-0.010467	-0.000957	-0.341198	0.075558	-0.627269	0.044315	-0.050944	-0.010718	-0.997660
5824	1.057671	0.156106	9.738236	-0.024158	-0.001716	0.004528	-0.341196	0.074485	-0.626014	0.044359	-0.051102	-0.010262	-0.997655
5825	1.146922	0.143546	9.790182	0.032210	-0.001735	0.003146	-0.340694	0.075285	-0.624621	0.044347	-0.051230	-0.010884	-0.997642
5826	1.178463	0.162772	9.867019	0.033058	-0.011398	0.008397	-0.341583	0.074754	-0.625499	0.044552	-0.051531	-0.011576	-0.997610
5827	1.214537	0.143252	9.866483	-0.052882	-0.008831	0.019220	-0.341466	0.076764	-0.625735	0.044771	-0.051892	-0.010491	-0.997593
5828	1.255759	0.171478	9.765537	-0.073429	-0.007070	0.015548	-0.341341	0.076897	-0.625103	0.044975	-0.052204	-0.009045	-0.997582
5829	1.261614	-0.021078	9.720025	-0.033196	-0.014058	0.020181	-0.342375	0.078511	-0.624566	0.045233	-0.052669	-0.008354	-0.997552
5830	1.213932	0.061246	9.783854	-0.079805	-0.007117	0.039282	-0.341881	0.080920	-0.623284	0.045913	-0.052992	-0.006756	-0.997516
5831	1.049850	0.076679	9.694142	-0.071737	0.013939	0.044759	-0.341130	0.084133	-0.623518	0.046625	-0.052941	-0.005245	-0.997495
5832	1.080682	-0.000521	9.690586	0.061546	0.024445	0.054555	-0.339596	0.084795	-0.624293	0.047785	-0.052504	-0.006423	-0.997456
5833	1.222940	-0.030130	9.806752	0.025665	0.013838	0.068302	-0.337420	0.084381	-0.623696	0.049069	-0.052375	-0.006827	-0.997398
5834	1.377908	0.035755	9.729286	-0.045905	-0.001952	0.064168	-0.337942	0.086394	-0.624049	0.050270	-0.052570	-0.005875	-0.997334
5835	1.261263	-0.075834	9.899602	0.010437	-0.014179	0.061018	-0.335271	0.088926	-0.623178	0.051390	-0.053031	-0.006006	-0.997252
5836	1.107115	-0.017590	9.680552	-0.020924	-0.004517	0.080273	-0.334623	0.088656	-0.625341	0.052935	-0.053255	-0.005538	-0.997162
5837	1.236817	-0.112279	9.714385	0.029232	-0.001894	0.068252	-0.334118	0.089457	-0.624582	0.054221	-0.053457	-0.006017	-0.997079
5838	1.203517	-0.044495	9.777922	0.072149	-0.007146	0.072093	-0.333090	0.088513	-0.624353	0.055695	-0.053633	-0.007416	-0.996979
5839	1.158378	0.061343	9.673808	0.016753	0.013889	0.064754	-0.332313	0.087706	-0.625638	0.056900	-0.053540	-0.007630	-0.996914
5840	1.165082	-0.011130	9.581614	0.049916	0.033178	0.059764	-0.331038	0.088637	-0.625901	0.058105	-0.052933	-0.008553	-0.996869
5841	1.254216	-0.044862	9.787091	0.122491	0.034944	0.032063	-0.329224	0.084741	-0.625965	0.058775	-0.052301	-0.010880	-0.996841
5842	1.338666	-0.054855	9.879954	0.100993	0.043631	0.037196	-0.328421	0.080450	-0.629308	0.059555	-0.051423	-0.012831	-0.996817
5843	1.331850	0.000881	10.003192	0.069848	0.048939	-0.001773	-0.326127	0.082046	-0.629200	0.059501	-0.050583	-0.014115	-0.996846
5844	1.324334	-0.030938	9.801063	0.058344	0.069145	-0.018525	-0.323549	0.079487	-0.630655	0.059150	-0.049231	-0.015243	-0.996918
5845	1.304868	-0.054598	9.877846	0.042444	0.084107	-0.061765	-0.322505	0.076265	-0.631207	0.057885	-0.047724	-0.015983	-0.997054
5846	1.271187	-0.035347	9.796665	-0.003202	0.087605	-0.055020	-0.319686	0.076251	-0.632261	0.056729	-0.046065	-0.015897	-0.997200
5847	1.289965	-0.112247	9.860493	0.065649	0.094584	-0.045704	-0.316599	0.073554	-0.632586	0.055809	-0.044349	-0.017053	-0.997310
5848	1.055211	0.148985	9.762203	0.142481	0.076259	-0.021293	-0.313497	0.069384	-0.634949	0.055448	-0.042763	-0.019854	-0.997348
5849	0.613264	0.469691	9.712036	0.100520	0.070301	-0.039925	-0.312191	0.066699	-0.638285	0.054665	-0.041482	-0.021732	-0.997406
5850	0.314558	0.567732	9.557160	-0.002321	0.091393	-0.040485	-0.308854	0.064268	-0.637092	0.053807	-0.039744	-0.021645	-0.997525
5851	0.775841	0.588274	9.587055	0.069136	0.054485	-0.025253	-0.306910	0.061311	-0.639427	0.053278	-0.038791	-0.022924	-0.997563
5852	1.309745	0.628190	9.847208	0.178198	-0.012183	-0.031026	-0.307272	0.057695	-0.640216	0.052715	-0.038930	-0.026541	-0.997497
5853	0.833087	0.484980	9.767982	0.090434	-0.085540	-0.033578	-0.308013	0.053410	-0.640879	0.051965	-0.040757	-0.028414	-0.997412
5854	0.668729	0.792079	9.907481	-0.113551	-0.082073	-0.037586	-0.309163	0.052746	-0.640489	0.050981	-0.042591	-0.026290	-0.997445
5855	0.843675	0.955902	9.667583	-0.134936	-0.074184	-0.047420	-0.312650	0.056515	-0.637237	0.049772	-0.044401	-0.023701	-0.997492
5856	0.841777	0.697920	9.438779	-0.082052	-0.078451	-0.064721	-0.315076	0.054919	-0.636204	0.048291	-0.046118	-0.022225	-0.997521
5857	0.803633	0.428830	9.416793	-0.056082	-0.057424	-0.064498	-0.315985	0.055726	-0.633526	0.046815	-0.047496	-0.021225	-0.997548
5858	0.775473	0.539888	9.490394	-0.059638	-0.053922	-0.069769	-0.317795	0.057879	-0.631580	0.045297	-0.048698	-0.020179	-0.997582
5859	0.856354	0.707704	9.530068	-0.064142	-0.046104	-0.060953	-0.319321	0.056547	-0.632203	0.043885	-0.049842	-0.019026	-0.997611
5860	1.183429	0.527482	9.618882	-0.072204	-0.034847	-0.059346	-0.319332	0.057619	-0.630674	0.042558	-0.050679	-0.017702	-0.997651
5861	1.328680	0.579536	9.711933	-0.077607	-0.029678	-0.052352	-0.322167	0.059240	-0.627579	0.041308	-0.051525	-0.016278	-0.997684
5862	1.386640	0.588114	9.519315	-0.066825	-0.049751	-0.062931	-0.322168	0.059240	-0.627326	0.039916	-0.052654	-0.015078	-0.997701
5863	1.090955	0.416072	9.909128	-0.084738	-0.066345	-0.075413	-0.323843	0.061393	-0.627534	0.038182	-0.054239	-0.013584	-0.997705
5864	0.844875	0.426562	10.353472	-0.121457	-0.033140	-0.070207	-0.326162	0.062476	-0.624452	0.036598	-0.055076	-0.011290	-0.997747
5865	1.246078	0.492618	10.172969	-0.147324	0.008772	-0.070347	-0.325925	0.065691	-0.624171	0.034912	-0.055196	-0.008503	-0.997829
5866	1.359814	0.191232	10.199759	-0.134860	0.024454	-0.054435	-0.327219	0.067306	-0.622618	0.033631	-0.054895	-0.005882	-0.997908
5867	1.393062	0.109629	10.335489	-0.120483	0.073428	-0.057707	-0.326470	0.070786	-0.622849	0.032233	-0.053720	-0.003574	-0.998029
5868	1.462388	0.367234	9.826074	-0.081891	0.105024	-0.059031	-0.323796	0.072782	-0.622236	0.030922	-0.051776	-0.001961	-0.998178
5869	1.166130	0.139926	9.441581	-0.045164	0.099960	-0.060493	-0.322127	0.073177	-0.624282	0.029547	-0.050039	-0.001159	-0.998309
5870	1.157316	-0.078902	9.417518	-0.066674	0.085958	-0.057217	-0.320596	0.073973	-0.624297	0.028275	-0.048465	0.000141	-0.998425
5871	0.958941	-0.480596	9.659689	-0.064995	0.087685	-0.041365	-0.317260	0.073420	-0.626123	0.027265	-0.046987	0.001375	-0.998522
5872	0.722516	-0.467989	10.034294	-0.043723	0.110334	-0.000529	-0.314457	0.076086	-0.626898	0.027147	-0.044912	0.002283	-0.998619
5873	0.938250	-0.005967	9.905594	-0.039230	0.103292	-0.000490	-0.312020	0.076074	-0.628452	0.026979	-0.043092	0.003067	-0.998702
5874	0.946563	-0.187033	9.692002	-0.056112	0.078900	-0.028933	-0.309974	0.076331	-0.628480	0.026274	-0.041654	0.004182	-0.998778
5875	1.055136	-0.525383	9.413267	-0.084889	0.054355	0.001514	-0.308189	0.078065	-0.629249	0.026113	-0.040844	0.005875	-0.998807
5876	0.803669	-0.580909	9.486879	0.011541	0.029858	0.036556	-0.305626	0.077918	-0.630174	0.026776	-0.040343	0.005667	-0.998811
5877	0.433374	-0.375545	9.646208	0.077694	0.001945	0.037968	-0.305101	0.074966	-0.629324	0.027485	-0.040471	0.004143	-0.998794
5878	0.245903	-0.262961	9.812504	0.020493	0.003737	0.020891	-0.305229	0.074967	-0.629322	0.027848	-0.040489	0.003730	-0.998785
5879	0.245808	-0.270703	9.639420	0.042055	-0.008427	0.002502	-0.303552	0.073350	-0.630628	0.027824	-0.040797	0.002897	-0.998776
5880	0.350533	-0.467569	9.222986	0.043807	-0.036389	0.012925	-0.304185	0.071745	-0.629875	0.028062	-0.041604	0.001989	-0.998738
5881	0.490133	-0.528662	9.259523	0.061599	-0.069708	0.024334	-0.305312	0.067462	-0.630153	0.028497	-0.043095	0.000783	-0.998664
5882	0.891593	-0.441917	9.554995	0.132947	-0.089208	0.061683	-0.307605	0.065330	-0.629886	0.029769	-0.044905	-0.001893	-0.998546
5883	1.114596	-0.327323	9.852325	0.165055	-0.078872	0.079527	-0.308351	0.061581	-0.630038	0.031402	-0.046529	-0.005096	-0.998410
5884	1.168056	-0.283986	10.006136	0.085287	-0.073757	0.107151	-0.309623	0.060248	-0.630159	0.033533	-0.048062	-0.006769	-0.998258
5885	1.207255	-0.202678	9.958678	0.082634	-0.044020	0.110770	-0.307820	0.057423	-0.628947	0.035719	-0.049061	-0.008253	-0.998123
5886	1.125775	-0.120089	10.022801	0.129147	-0.000284	0.125406	-0.309078	0.054348	-0.630223	0.038252	-0.049099	-0.010732	-0.998003
5887	1.153615	-0.278946	10.044763	0.118351	0.020662	0.142985	-0.307526	0.051123	-0.629771	0.041131	-0.048795	-0.012827	-0.997879
5888	1.260020	-0.259997	10.221864	0.093310	0.051206	0.144644	-0.303542	0.048958	-0.631242	0.044019	-0.047836	-0.014530	-0.997779
5889	1.309206	-0.133034	10.189260	0.055731	0.087032	0.156848	-0.300586	0.047603	-0.632818	0.047134	-0.046283	-0.015278	-0.997699
5890	1.040122	0.058325	9.958315	0.000406	0.099442	0.135467	-0.297385	0.047452	-0.633119	0.049761	-0.044442	-0.015091	-0.997658
5891	0.707193	0.090007	10.033632	0.027265	0.107412	0.132272	-0.292505	0.045551	-0.634981	0.052363	-0.042491	-0.015267	-0.997607
5892	0.811066	0.426694	10.310515	0.080952	0.118714	0.129211	-0.286089	0.044045	-0.637874	0.054938	-0.040179	-0.016672	-0.997542
5893	0.874608	0.540993	10.104648	0.088102	0.115222	0.136308	-0.281992	0.044158	-0.638693	0.057670	-0.038000	-0.018075	-0.997449
5894	0.790908	0.328768	9.689663	0.075638	0.078619	0.121977	-0.278516	0.040521	-0.638652	0.060083	-0.036490	-0.019425	-0.997337
5895	0.583817	0.402647	9.730742	-0.006698	0.033171	0.112477	-0.275180	0.039968	-0.640478	0.062235	-0.036042	-0.019062	-0.997228
5896	0.676251	0.498202	9.759875	-0.053351	0.003330	0.131406	-0.272234	0.041026	-0.643042	0.064711	-0.036194	-0.017923	-0.997086
5897	0.245354	0.337955	9.730515	0.045004	-0.019276	0.139188	-0.271847	0.040354	-0.642802	0.067411	-0.036705	-0.018652	-0.996875
5898	-0.106701	0.400599	9.659787	0.023508	-0.029675	0.143519	-0.271851	0.040487	-0.641914	0.070175	-0.037420	-0.019081	-0.996650
5899	0.191563	0.915739	9.812104	0.003782	-0.054310	0.144180	-0.270821	0.039946	-0.642947	0.072927	-0.038628	-0.019062	-0.996407
5900	0.186127	0.838140	9.585403	0.014582	-0.050739	0.137213	-0.270825	0.040214	-0.641932	0.075550	-0.039771	-0.019347	-0.996161
5901	0.021956	0.845904	9.346637	-0.039041	-0.076871	0.122685	-0.273394	0.040762	-0.640117	0.077825	-0.041429	-0.018570	-0.995933
5902	0.091307	1.088445	9.416102	-0.101584	-0.088247	0.099305	-0.274688	0.042645	-0.639068	0.079578	-0.043483	-0.016628	-0.995741
5903	0.541887	0.627889	9.363673	-0.075510	-0.078666	0.072866	-0.275728	0.045062	-0.638143	0.080824	-0.045175	-0.015217	-0.995588
5904	0.705975	0.612530	9.477412	0.036340	-0.085691	0.065670	-0.278163	0.044941	-0.636970	0.082084	-0.046944	-0.016049	-0.995390
5905	0.901730	0.986794	9.653088	0.041843	-0.071638	0.033217	-0.280275	0.043613	-0.636678	0.082643	-0.048288	-0.017045	-0.995263
5906	0.713606	0.677879	9.593494	-0.044837	-0.057542	0.013245	-0.281286	0.040937	-0.636182	0.082711	-0.049614	-0.016261	-0.995205
5907	0.571658	0.744181	9.681979	-0.145869	-0.027776	0.003859	-0.283224	0.043896	-0.635619	0.082512	-0.050362	-0.013509	-0.995225
5908	0.564622	0.431988	9.798588	-0.113557	-0.011982	-0.018823	-0.284664	0.048863	-0.634284	0.082004	-0.050884	-0.011320	-0.995268
5909	0.268509	0.882085	9.969700	-0.029525	0.009035	0.001428	-0.284162	0.050335	-0.633771	0.081879	-0.050664	-0.010857	-0.995294
5910	0.572126	0.820130	9.356077	-0.013336	-0.008401	-0.005656	-0.284283	0.048995	-0.633782	0.081666	-0.050954	-0.010640	-0.995300
5911	0.562212	0.110693	9.309566	-0.038544	-0.050426	0.013252	-0.285058	0.050608	-0.634388	0.081753	-0.051912	-0.010100	-0.995249
5912	0.169722	-0.089846	9.570140	-0.071048	-0.057499	0.067694	-0.288141	0.051695	-0.632687	0.082916	-0.053288	-0.008738	-0.995092
5913	0.564356	-0.290808	10.126663	-0.010443	-0.057797	0.103209	-0.289056	0.054246	-0.631256	0.084827	-0.054322	-0.008641	-0.994876
5914	0.789522	0.120125	10.614795	0.010737	-0.023118	0.166939	-0.289200	0.056660	-0.630598	0.088066	-0.054894	-0.008742	-0.994563
5915	1.000685	0.618247	10.484146	-0.030498	-0.004865	0.195824	-0.289859	0.059075	-0.628793	0.091803	-0.054918	-0.008072	-0.994229
5916	0.655404	-0.370161	9.572339	-0.184242	0.016422	0.188534	-0.289903	0.067253	-0.629473	0.095253	-0.055062	-0.004201	-0.993920
5917	0.656626	-0.877276	9.662609	-0.347441	-0.033644	0.246977	-0.290741	0.078650	-0.627326	0.099663	-0.056238	0.002828	-0.993427
5918	1.436725	-0.516323	10.162198	-0.165409	-0.069138	0.333477	-0.289006	0.086950	-0.623980	0.106006	-0.058024	0.006320	-0.992651
5919	1.619293	-0.636370	9.902152	-0.025815	-0.055113	0.340640	-0.289039	0.092044	-0.622665	0.112636	-0.059006	0.007050	-0.991858
5920	1.125589	-0.796603	9.717156	0.026093	-0.058413	0.341126	-0.288296	0.096061	-0.622004	0.119350	-0.060160	0.006770	-0.991005
5921	0.902535	-0.590455	9.721450	0.040234	-0.042703	0.385453	-0.285512	0.101542	-0.621360	0.126939	-0.060740	0.006306	-0.990029
5922	0.945045	-0.384113	9.680206	0.228021	-0.026981	0.415988	-0.285140	0.104087	-0.621974	0.135374	-0.060744	0.002192	-0.988928
5923	1.036717	-0.398795	9.830618	0.471189	-0.009579	0.460966	-0.281380	0.097501	-0.625637	0.144949	-0.059514	-0.006614	-0.987625
5924	0.906785	0.001283	9.795491	0.453023	-0.002699	0.526187	-0.277483	0.089708	-0.629693	0.155767	-0.058419	-0.014978	-0.985951
5925	1.554120	0.035503	10.054601	0.662159	0.014497	0.575163	-0.273077	0.081643	-0.632494	0.167753	-0.056129	-0.027341	-0.983850
5926	1.196743	0.367439	9.960584	0.746238	0.018112	0.586540	-0.268355	0.065000	-0.639052	0.180013	-0.053677	-0.041336	-0.981328
5927	1.277971	0.594357	9.669359	0.354375	0.060005	0.601488	-0.262664	0.056929	-0.643264	0.192114	-0.051622	-0.047461	-0.978864
5928	0.843995	0.338231	9.732630	0.089521	0.091530	0.610323	-0.255862	0.055688	-0.646541	0.204104	-0.050157	-0.048267	-0.976471
5929	0.756507	0.248454	10.032693	0.130394	0.124604	0.674186	-0.248968	0.061418	-0.650638	0.217389	-0.047730	-0.049626	-0.973653
5930	1.271161	0.980300	10.043874	0.212537	0.176825	0.731363	-0.239881	0.062712	-0.652658	0.231889	-0.044175	-0.052334	-0.970328
5931	0.948071	1.399150	9.364296	0.155417	0.147336	0.712533	-0.229662	0.066411	-0.652646	0.245865	-0.041231	-0.054076	-0.966916
5932	0.419783	1.128644	9.202358	-0.018132	0.103772	0.696238	-0.221239	0.072266	-0.654865	0.259309	-0.040154	-0.052680	-0.963520
5933	0.346874	1.044289	9.740228	-0.084567	0.087844	0.725648	-0.211924	0.077848	-0.655708	0.273171	-0.039510	-0.050071	-0.959849
5934	0.485784	0.880400	9.972612	0.004824	0.065022	0.729661	-0.206073	0.085325	-0.657241	0.287119	-0.039053	-0.049274	-0.955829
5935	0.741170	1.147395	9.862953	-0.052447	0.059689	0.734492	-0.197150	0.092248	-0.657685	0.301029	-0.038759	-0.047435	-0.951646
5936	1.094787	0.971186	9.759366	-0.102655	0.047299	0.755089	-0.191339	0.104549	-0.654994	0.315238	-0.039278	-0.044656	-0.947147
5937	1.015242	0.645359	9.950928	-0.126158	0.049797	0.801582	-0.182056	0.115224	-0.654522	0.330209	-0.039682	-0.041425	-0.942163
5938	1.247910	0.773145	9.868697	-0.027874	0.096035	0.848245	-0.172618	0.121877	-0.655482	0.346111	-0.038843	-0.039639	-0.936550
5939	1.098822	0.851733	10.024660	0.032902	0.111774	0.863782	-0.162664	0.127186	-0.655578	0.362235	-0.037060	-0.038949	-0.930535
5940	0.920376	0.886325	9.872823	-0.021695	0.115322	0.873154	-0.149629	0.132078	-0.657621	0.378413	-0.035834	-0.037112	-0.924198
5941	0.881908	0.906114	9.955074	-0.036899	0.136304	0.875776	-0.137913	0.142606	-0.657059	0.394498	-0.034097	-0.034948	-0.917599
5942	1.213632	0.701719	10.014738	0.004192	0.108201	0.879356	-0.126420	0.148311	-0.658819	0.410570	-0.032774	-0.033625	-0.910619
5943	1.382643	0.709421	9.818748	-0.036921	0.071469	0.863898	-0.114411	0.153074	-0.659836	0.426146	-0.032246	-0.032018	-0.903512
5944	1.481302	0.317515	10.087302	-0.104756	0.048745	0.811217	-0.104474	0.160259	-0.657761	0.440631	-0.032858	-0.029244	-0.896610
5945	1.104576	0.308056	9.965502	-0.116865	0.043839	0.721346	-0.094784	0.167178	-0.658090	0.453351	-0.033459	-0.026525	-0.890309
5946	0.767862	0.503931	9.466085	0.016008	0.060014	0.641457	-0.084328	0.173557	-0.656790	0.464708	-0.032666	-0.025899	-0.884482
5947	0.484167	0.678527	9.220656	0.254389	0.049896	0.562217	-0.076884	0.171911	-0.660080	0.474693	-0.029633	-0.029827	-0.879146
5948	0.213406	0.638751	8.890959	0.360075	0.036994	0.543635	-0.069931	0.166111	-0.662896	0.484372	-0.025968	-0.035547	-0.873754
5949	0.648561	0.699810	9.522226	0.334956	0.032359	0.539778	-0.062577	0.157226	-0.665368	0.493844	-0.022440	-0.041073	-0.868290
5950	0.731079	0.735210	10.300404	0.182874	0.004209	0.505049	-0.056521	0.152103	-0.669051	0.502591	-0.021053	-0.044045	-0.863145
5951	0.458492	1.120565	9.805015	-0.103162	0.002668	0.459072	-0.051778	0.151274	-0.669761	0.510333	-0.022330	-0.042323	-0.858644
5952	0.484620	0.725742	9.720962	-0.193964	0.034376	0.366797	-0.046568	0.157680	-0.669143	0.516473	-0.024107	-0.038544	-0.855096
5953	0.091777	0.474809	10.014598	-0.218704	0.036359	0.289141	-0.042139	0.164894	-0.665848	0.521214	-0.025822	-0.034549	-0.852335
5954	0.381920	0.889318	9.478650	-0.245240	0.057476	0.244975	-0.035801	0.174510	-0.663317	0.525209	-0.027646	-0.029712	-0.850005
5955	0.242688	0.008378	8.849822	-0.198559	0.041990	0.218700	-0.031751	0.181727	-0.661535	0.528726	-0.028982	-0.026023	-0.847899
5956	0.216916	-0.235190	9.342206	-0.120118	0.005078	0.257856	-0.027689	0.187066	-0.660277	0.532942	-0.030378	-0.023853	-0.845270
5957	0.780349	0.209498	9.935930	-0.057810	0.009033	0.316390	-0.023620	0.190529	-0.658025	0.538147	-0.030832	-0.022810	-0.841978
5958	0.659470	0.525324	9.894951	0.011783	0.006359	0.361929	-0.020443	0.193997	-0.657026	0.544157	-0.030841	-0.022788	-0.838106
5959	0.541945	0.638782	9.738689	0.040335	0.015124	0.386904	-0.015314	0.192898	-0.657745	0.550555	-0.030148	-0.023308	-0.833929
5960	0.693176	0.185023	9.573589	-0.001021	-0.012976	0.424256	-0.009942	0.193137	-0.657062	0.557524	-0.030650	-0.023250	-0.829269
5961	0.850290	-0.124225	9.499001	-0.040692	-0.044646	0.481901	-0.004448	0.193912	-0.655616	0.565342	-0.031912	-0.023019	-0.823918
5962	0.961033	-0.196899	10.393426	-0.037662	-0.083563	0.566307	-0.001245	0.194566	-0.657429	0.574495	-0.034049	-0.023054	-0.817474
5963	1.204785	0.108440	10.997917	0.015726	-0.103108	0.610659	0.006150	0.198816	-0.656105	0.584296	-0.035711	-0.024325	-0.810389
5964	0.727638	0.236741	10.847330	0.141206	-0.109799	0.565901	0.009365	0.195849	-0.655421	0.593401	-0.036187	-0.027567	-0.803621
5965	0.108119	0.065317	9.827144	0.261396	-0.083046	0.536207	0.014661	0.189926	-0.660113	0.602019	-0.034566	-0.032591	-0.797067
5966	0.278282	0.240703	9.424034	0.329419	-0.077765	0.544646	0.018565	0.181060	-0.664559	0.610753	-0.032262	-0.038478	-0.790227
5967	0.154523	-0.177444	9.194439	0.384930	-0.086392	0.537927	0.022989	0.170583	-0.668776	0.619284	-0.029166	-0.045449	-0.783308
5968	0.386630	-0.131121	9.207386	0.349367	-0.072365	0.491837	0.025998	0.160783	-0.671826	0.627006	-0.026486	-0.051607	-0.776852
5969	0.849762	-0.196510	9.450120	0.209134	-0.002498	0.452139	0.030658	0.152315	-0.673495	0.634012	-0.024213	-0.054778	-0.771001
5970	0.771443	-0.012645	9.613892	0.059806	0.063956	0.447824	0.036832	0.147859	-0.675021	0.640917	-0.023023	-0.054750	-0.765309
5971	0.413079	-0.161164	9.672941	-0.065366	0.125275	0.443685	0.044396	0.146211	-0.676034	0.647698	-0.022287	-0.052012	-0.759793
5972	0.181405	-0.147343	9.670293	-0.071479	0.086946	0.399516	0.052959	0.148310	-0.675633	0.653738	-0.022370	-0.049701	-0.754755
5973	0.962006	-0.387879	10.064452	-0.065112	0.090221	0.364916	0.058199	0.148818	-0.674187	0.659207	-0.022101	-0.047389	-0.750142
5974	0.983198	-0.464806	10.125856	-0.102580	0.098999	0.340860	0.067140	0.150915	-0.672019	0.664291	-0.022354	-0.044475	-0.745815
5975	0.872686	-1.056197	9.894156	-0.237055	0.071804	0.394331	0.072996	0.155172	-0.669533	0.670027	-0.024724	-0.039765	-0.740859
5976	0.721531	0.085110	9.999882	-0.462587	0.088319	0.415934	0.077030	0.164667	-0.666969	0.675924	-0.030006	-0.031603	-0.735682
5977	1.027527	-0.344754	10.179713	-0.408800	0.096154	0.387973	0.085387	0.177354	-0.660894	0.681332	-0.034320	-0.024006	-0.730775
5978	1.067827	-0.087605	9.447088	-0.295089	0.078827	0.387033	0.092473	0.189647	-0.656956	0.686752	-0.037437	-0.018440	-0.725693
5979	1.386868	-0.376191	9.465047	-0.238757	0.035892	0.380084	0.098188	0.195244	-0.652682	0.692003	-0.040328	-0.014181	-0.720627
5980	1.589407	-0.752665	9.540665	-0.218187	0.007854	0.369419	0.102763	0.200179	-0.651183	0.697108	-0.043401	-0.010719	-0.715571
5981	1.614779	-0.595189	9.989162	-0.188745	0.039218	0.385623	0.108876	0.204033	-0.648198	0.702369	-0.045611	-0.007162	-0.710314
5982	1.239930	-0.346930	10.009665	-0.029362	0.070899	0.369438	0.115520	0.205471	-0.647269	0.707595	-0.045131	-0.005505	-0.705154
5983	0.757888	-0.236969	10.140029	0.101814	0.102812	0.256122	0.121684	0.201685	-0.647016	0.711221	-0.042327	-0.005312	-0.701673
5984	1.244778	-0.346733	10.086514	0.125401	0.128211	0.192774	0.127339	0.197232	-0.646509	0.714039	-0.038827	-0.005178	-0.699009
5985	1.160798	-0.606272	9.925674	0.227652	0.104817	0.133491	0.133015	0.191439	-0.650066	0.716001	-0.034211	-0.006852	-0.697227
5986	0.775597	-0.449811	9.781827	0.138498	0.061368	0.055292	0.137278	0.185251	-0.651454	0.716893	-0.031442	-0.007959	-0.696429
5987	0.155513	-0.007337	8.206464	-0.093414	0.200228	-0.016077	0.141239	0.186034	-0.650746	0.716555	-0.030068	-0.003891	-0.696871
5988	0.618726	-0.106876	9.864009	0.006452	0.185710	0.009075	0.146337	0.189090	-0.649272	0.716701	-0.027450	-0.001405	-0.696839
5989	0.948832	-0.546092	10.192494	-0.016690	0.189133	-0.028287	0.151195	0.189868	-0.648703	0.716216	-0.025148	0.001408	-0.697424
5990	-0.144887	-0.219671	10.349844	-0.035895	0.117962	-0.156943	0.154511	0.190788	-0.646844	0.714015	-0.024085	0.003429	-0.699707
5991	-0.260211	-0.119812	9.684030	-0.159926	0.102493	-0.216872	0.157284	0.197609	-0.645174	0.710806	-0.025004	0.006933	-0.702909
5992	0.086023	-0.315230	9.570674	0.009153	0.083211	-0.214970	0.155331	0.202578	-0.643578	0.707765	-0.023799	0.007790	-0.706004
5993	-0.034141	-0.928441	10.042804	0.305233	0.088481	-0.212892	0.156512	0.198015	-0.644906	0.704792	-0.018315	0.004559	-0.709163
5994	0.035331	0.010974	9.956894	0.322184	0.116404	-0.186060	0.157596	0.189968	-0.649303	0.702239	-0.012205	0.001476	-0.711835
5995	0.155411	-0.070056	9.714654	0.295430	0.100707	-0.203982	0.156867	0.184075	-0.651121	0.699305	-0.006667	-0.001443	-0.714791
5996	0.486067	-0.423550	9.767807	0.341858	0.111942	-0.182628	0.159243	0.173609	-0.655307	0.696719	-0.000346	-0.004872	-0.717328
5997	0.477586	-0.286240	10.612814	0.595825	0.079461	-0.184407	0.158185	0.160213	-0.661243	0.693948	0.009035	-0.012394	-0.719862
5998	0.706088	0.624083	10.068681	0.395480	0.110909	-0.171526	0.160674	0.150951	-0.662888	0.691416	0.016100	-0.016596	-0.722086
5999	0.322098	0.275495	9.904600	0.379380	0.118050	-0.168045	0.162274	0.141830	-0.666797	0.688797	0.023003	-0.020497	-0.724300
6000	-0.824234	-0.001393	10.012220	0.492022	0.045785	-0.172487	0.162857	0.130836	-0.669949	0.686076	0.030453	-0.026988	-0.726391
6001	-0.717180	0.788906	10.013172	0.365014	0.049216	-0.176795	0.161547	0.115832	-0.674251	0.683205	0.036198	-0.031558	-0.728646
6002	0.126956	0.675753	9.761915	0.290996	0.048242	-0.225193	0.162502	0.107786	-0.678520	0.679740	0.040959	-0.035047	-0.731470
6003	0.243877	0.838988	9.181324	-0.060718	0.044652	-0.190749	0.161097	0.107392	-0.678756	0.676939	0.040823	-0.033454	-0.734144
6004	-0.303686	0.575684	8.966776	-0.123478	-0.014689	-0.175444	0.160411	0.114365	-0.676654	0.674533	0.038995	-0.031763	-0.736529
6005	-0.501495	0.592247	9.160891	-0.120137	-0.041014	-0.135804	0.158464	0.118798	-0.675823	0.672511	0.036761	-0.030469	-0.738545
6006	-0.921108	0.653699	9.314185	-0.143452	-0.046195	-0.129689	0.156756	0.125777	-0.674212	0.670791	0.034171	-0.028942	-0.740293
6007	-0.878209	0.576346	9.291301	-0.159762	-0.056804	-0.087579	0.153774	0.132361	-0.673851	0.669481	0.031179	-0.027256	-0.741673
6008	-0.877536	0.672346	9.232330	-0.191950	-0.060293	-0.091330	0.151825	0.137197	-0.673270	0.668234	0.027702	-0.025231	-0.743007
6009	-0.537623	0.265618	9.200697	-0.186820	-0.066618	-0.042155	0.149230	0.142437	-0.671409	0.667589	0.024203	-0.023259	-0.743773
6010	-0.570382	0.392676	9.776690	-0.011649	-0.050138	-0.009073	0.147411	0.146468	-0.670078	0.667426	0.023241	-0.023825	-0.743932
6011	-0.292074	0.477811	10.017943	-0.024448	-0.053900	0.043619	0.144596	0.145946	-0.669282	0.667978	0.022071	-0.024114	-0.743463
6012	-0.576488	0.538271	10.191685	-0.069218	-0.034637	0.052268	0.142544	0.146225	-0.668743	0.668737	0.020541	-0.023647	-0.742839
6013	0.236578	1.150931	9.732794	-0.092332	-0.050494	0.030785	0.142276	0.147834	-0.667837	0.669125	0.018536	-0.022886	-0.742566
6014	-0.349484	0.222616	9.772830	0.041888	-0.090480	0.010456	0.140999	0.148244	-0.669207	0.669202	0.017684	-0.024799	-0.742456
6015	-1.009386	0.431370	10.302313	0.064974	-0.069472	0.042651	0.137941	0.145981	-0.669690	0.669696	0.017524	-0.026588	-0.741952
6016	-0.314732	1.012781	10.331837	0.145679	-0.039854	0.014178	0.137199	0.141696	-0.670353	0.669785	0.018812	-0.029365	-0.741736
6017	0.209249	0.708423	9.646251	0.222982	-0.048436	-0.049820	0.136734	0.134729	-0.672819	0.668844	0.021146	-0.033193	-0.742360
6018	-0.151711	0.205620	9.436951	0.121025	-0.062280	-0.060296	0.133167	0.132336	-0.673928	0.667806	0.021816	-0.035874	-0.743151
6019	0.192067	0.324482	9.865438	0.008384	-0.053684	-0.090253	0.130500	0.129670	-0.675687	0.666338	0.021213	-0.036547	-0.744451
6020	0.023786	1.093505	10.070351	0.098204	-0.048240	-0.166037	0.128578	0.129143	-0.674271	0.663735	0.021862	-0.038657	-0.746648
6021	-0.218759	0.952127	9.614300	0.066472	-0.026873	-0.253372	0.123979	0.128632	-0.676107	0.659809	0.022573	-0.039770	-0.750041
6022	-0.276995	0.913850	9.530267	0.094570	-0.044136	-0.336048	0.119515	0.126512	-0.677328	0.654613	0.023361	-0.041694	-0.754452
6023	0.115332	0.401630	9.734838	0.072491	-0.062484	-0.414046	0.115043	0.126268	-0.679037	0.648171	0.023745	-0.043270	-0.759894
6024	0.108813	0.507078	9.601554	-0.034594	-0.077212	-0.476535	0.108376	0.127375	-0.677662	0.640786	0.022469	-0.043591	-0.766152
6025	0.185924	0.817333	9.815894	-0.029883	-0.077153	-0.532860	0.101696	0.131700	-0.677522	0.632444	0.021383	-0.043732	-0.773075
6026	0.187583	1.046064	9.914618	-0.030305	-0.034961	-0.626070	0.091183	0.135241	-0.678347	0.622626	0.020938	-0.043508	-0.781028
6027	0.431472	0.725717	9.577256	-0.099758	-0.022576	-0.689225	0.084758	0.140101	-0.678712	0.611735	0.019938	-0.041802	-0.789706
6028	0.360768	0.955763	9.921697	0.009600	-0.048711	-0.749263	0.076941	0.140678	-0.677072	0.599722	0.019841	-0.042318	-0.798843
6029	0.375145	0.934581	10.108742	-0.081304	-0.027597	-0.827405	0.066428	0.143951	-0.677139	0.586339	0.019099	-0.040899	-0.808807
6030	0.252799	0.704845	10.160016	-0.270851	0.023172	-0.845356	0.057678	0.150966	-0.674918	0.572621	0.016914	-0.035986	-0.818856
6031	0.225706	0.964989	10.235322	-0.210036	0.075625	-0.824396	0.049429	0.159856	-0.672686	0.559070	0.016297	-0.031291	-0.828369
6032	0.128185	0.848767	9.725450	-0.068566	0.065332	-0.836603	0.041458	0.164722	-0.670243	0.545123	0.017059	-0.029214	-0.837673
6033	0.021528	0.463683	9.342314	-0.061335	-0.001856	-0.864148	0.034133	0.169855	-0.669959	0.530490	0.016808	-0.027809	-0.847068
6034	0.040954	0.132558	9.626667	-0.169087	-0.083438	-0.813320	0.022836	0.175008	-0.668605	0.516582	0.013973	-0.025616	-0.855740
6035	0.158367	0.325929	10.252584	-0.127979	-0.097576	-0.822774	0.010654	0.177752	-0.666500	0.502319	0.011325	-0.024090	-0.864272
6036	-0.207781	0.446148	10.100947	-0.385684	-0.076546	-0.806814	-0.003218	0.185465	-0.664703	0.488260	0.006434	-0.018069	-0.872488
6037	0.083236	-0.046688	10.095176	-0.328515	-0.065281	-0.785397	-0.014046	0.195841	-0.659128	0.474408	0.002287	-0.012748	-0.880210
6038	0.534363	-0.436939	10.230962	-0.343102	-0.026218	-0.720374	-0.023828	0.203532	-0.655619	0.461597	-0.001331	-0.006983	-0.887061
6039	0.260273	-0.271838	10.050215	-0.411589	-0.026386	-0.607082	-0.033116	0.214437	-0.652339	0.450666	-0.005633	0.000192	-0.892675
6040	-0.059267	-0.380934	9.732155	-0.182683	-0.005271	-0.560317	-0.040979	0.221715	-0.647850	0.440533	-0.007463	0.003283	-0.897699
6041	0.048202	-0.208545	9.762041	-0.048730	-0.003660	-0.502938	-0.048163	0.223763	-0.646205	0.431377	-0.008113	0.004191	-0.902126
6042	0.230509	-0.377862	9.902686	0.019862	-0.014359	-0.444412	-0.053921	0.222854	-0.645370	0.423267	-0.008327	0.003578	-0.905960
6043	0.345236	-0.546459	10.106393	0.063499	-0.025004	-0.408960	-0.060940	0.219943	-0.646814	0.415756	-0.008411	0.002291	-0.909434
6044	0.453202	-0.302168	10.060215	-0.019077	-0.021695	-0.347849	-0.065670	0.218359	-0.646000	0.409333	-0.009070	0.002343	-0.912337
6045	0.578274	-0.352695	9.582816	0.034471	0.014134	-0.294496	-0.068987	0.217036	-0.646977	0.403857	-0.008710	0.001908	-0.914779
6046	0.656426	-0.228216	9.597989	0.122025	0.020182	-0.263875	-0.072022	0.211155	-0.648254	0.398959	-0.007455	-0.000263	-0.916938
6047	0.574799	-0.506086	9.739663	-0.024945	0.034024	-0.213824	-0.075329	0.208492	-0.650004	0.394929	-0.007224	0.000556	-0.918683
6048	0.779944	-0.525959	10.054825	-0.050483	0.059017	-0.108252	-0.075866	0.211845	-0.648191	0.392844	-0.006631	0.001880	-0.919579
6049	1.199822	0.120006	10.049017	0.015589	0.094671	-0.063577	-0.073300	0.211296	-0.649120	0.391568	-0.005012	0.002415	-0.920132
6050	1.074887	-0.466125	9.928027	-0.035794	0.112020	0.025911	-0.070488	0.211817	-0.648650	0.391952	-0.003321	0.003900	-0.919971
6051	0.521268	-0.226733	9.738530	-0.075338	0.124342	0.075233	-0.065880	0.212330	-0.649726	0.393214	-0.001900	0.006334	-0.919423
6052	-0.239486	0.086011	9.417111	-0.006519	0.098350	0.095326	-0.060766	0.212838	-0.648657	0.394871	-0.000222	0.007178	-0.918709
6053	-0.450214	-0.354144	9.632518	0.077602	0.051208	0.069302	-0.057428	0.211749	-0.649856	0.396031	0.001087	0.006232	-0.918215
6054	-0.284650	-0.160560	9.664550	-0.047723	0.054581	0.084251	-0.055886	0.210937	-0.650266	0.397489	0.001630	0.007486	-0.917575
6055	-0.496672	-0.094473	9.503753	-0.192850	0.049286	0.127313	-0.051814	0.214400	-0.649027	0.399714	0.000792	0.011495	-0.916568
6056	-0.297889	0.019355	9.488931	-0.044410	0.057091	0.149535	-0.048508	0.218001	-0.648534	0.402364	0.001425	0.012710	-0.915391
6057	0.247842	0.709909	9.444106	0.041612	0.005418	0.111181	-0.046075	0.217318	-0.647564	0.404290	0.001668	0.012024	-0.914550
6058	-0.086038	-0.742022	9.536017	-0.112113	0.009090	0.064055	-0.044805	0.219859	-0.648824	0.405390	0.000851	0.014092	-0.914035
6059	-1.788996	-0.566345	10.744476	-0.328992	-0.017068	0.102554	-0.041530	0.226676	-0.644503	0.407161	-0.002273	0.020057	-0.913133
6060	-1.259464	0.893352	11.290161	-0.472685	0.056332	0.034094	-0.040370	0.240380	-0.637912	0.407650	-0.005173	0.029094	-0.912660
6061	-0.401227	0.771018	9.645094	-0.329470	0.100576	-0.118272	-0.039914	0.248421	-0.634550	0.405286	-0.006206	0.035939	-0.913462
6062	-0.357115	-0.779836	8.233306	-0.273885	0.034440	-0.132504	-0.039467	0.257533	-0.630164	0.402748	-0.007988	0.041150	-0.914351
6063	0.264183	-1.014368	8.612090	-0.052262	-0.034072	-0.104945	-0.039119	0.261820	-0.626583	0.400746	-0.009243	0.041847	-0.915186
6064	0.284008	-0.647412	9.923222	0.226600	-0.060591	-0.081821	-0.044218	0.259032	-0.628560	0.399296	-0.008701	0.037143	-0.916028
6065	0.032866	-0.661663	10.127052	0.258998	-0.037708	-0.121967	-0.045173	0.248715	-0.631937	0.397025	-0.007554	0.032081	-0.917216
6066	0.201358	-0.078242	10.300428	0.083837	0.026877	-0.145901	-0.048955	0.244136	-0.634858	0.394284	-0.006584	0.030680	-0.918453
6067	0.535147	-0.328614	10.270644	0.073310	0.048757	-0.186583	-0.050475	0.241329	-0.634863	0.390729	-0.005384	0.029648	-0.920012
6068	0.471018	-0.504929	9.853499	0.050230	0.041061	-0.218508	-0.049831	0.241863	-0.637019	0.386678	-0.004463	0.028967	-0.921749
6069	0.297115	-0.495816	9.244813	0.045047	0.015065	-0.250295	-0.053905	0.238936	-0.638633	0.381950	-0.004167	0.028162	-0.923744
6070	0.404074	-0.395484	9.300306	0.128982	-0.035757	-0.228732	-0.057092	0.236808	-0.638860	0.377734	-0.004067	0.025434	-0.925556
6071	0.282751	-0.489843	9.588594	0.171902	-0.077734	-0.243540	-0.061026	0.231736	-0.640750	0.373166	-0.004538	0.021556	-0.927503
6072	-0.570310	-0.286492	10.218193	0.144098	-0.049646	-0.236308	-0.066103	0.225062	-0.642511	0.368789	-0.004581	0.018439	-0.929319
6073	-0.116858	0.338151	10.360888	0.032470	-0.011180	-0.276601	-0.068545	0.222029	-0.642739	0.363544	-0.004831	0.017621	-0.931398
6074	0.331347	-0.443291	9.953992	0.095406	-0.007555	-0.336334	-0.073653	0.219911	-0.643064	0.357311	-0.004493	0.015705	-0.933843
6075	-0.214554	-0.484402	10.059142	-0.024388	0.027585	-0.351026	-0.077477	0.217384	-0.643918	0.350629	-0.004443	0.016228	-0.936363
6076	-0.154858	-0.230789	9.792438	-0.090553	0.036349	-0.349674	-0.081846	0.219820	-0.642818	0.344056	-0.004608	0.018097	-0.938763
6077	-0.091149	-0.088119	9.428313	-0.022466	0.018081	-0.363325	-0.084667	0.219700	-0.641511	0.337111	-0.004725	0.018505	-0.941271
6078	-0.221874	-0.144164	9.640236	0.072212	0.011035	-0.335321	-0.089015	0.218785	-0.641329	0.330891	-0.004254	0.017139	-0.943504
6079	-0.463109	-0.804752	10.038383	0.164937	0.006551	-0.279219	-0.089994	0.211819	-0.643155	0.325521	-0.003285	0.013965	-0.945426
6080	-0.465876	-0.529385	10.435618	0.169923	0.022028	-0.199773	-0.092396	0.207274	-0.644682	0.321786	-0.001915	0.010835	-0.946749
6081	-0.066840	0.254846	9.982270	0.178966	0.030750	-0.201387	-0.095802	0.199785	-0.647490	0.317862	-0.000358	0.007557	-0.948107
6082	-0.110491	-0.077340	8.972085	0.094918	0.006446	-0.195071	-0.095524	0.196298	-0.648287	0.314226	0.000242	0.005751	-0.949331
6083	-0.006420	-0.378762	8.962917	0.171564	-0.041799	-0.144553	-0.098950	0.191893	-0.650051	0.311375	0.000379	0.002164	-0.950285
6084	-0.344848	-0.460569	9.656882	0.248153	-0.077814	-0.095592	-0.101726	0.185472	-0.651465	0.309607	0.000347	-0.003081	-0.950859
6085	-0.410524	-0.199594	9.905526	0.122899	-0.049889	-0.094573	-0.104511	0.180527	-0.652611	0.307695	0.000054	-0.005757	-0.951468
6086	0.013655	0.028545	10.101514	0.104100	-0.049185	-0.096555	-0.105760	0.175305	-0.653529	0.305841	-0.000324	-0.008085	-0.952048
6087	0.358360	-0.050714	10.224974	0.101416	-0.029191	-0.094863	-0.107147	0.172632	-0.655307	0.303921	-0.000363	-0.010219	-0.952642
6088	0.573202	-0.371781	9.577902	0.013731	0.009300	-0.067281	-0.108039	0.172100	-0.655679	0.302629	-0.000182	-0.010469	-0.953051
6089	0.454031	-0.154569	9.533372	-0.049064	-0.006506	-0.033349	-0.109069	0.172507	-0.654521	0.301881	-0.000746	-0.009579	-0.953297
6090	0.376495	-0.196925	9.639274	0.088516	-0.020558	0.005505	-0.109064	0.171569	-0.654530	0.301944	-0.000698	-0.011435	-0.953257
6091	-0.120285	-0.122846	9.793380	0.172414	-0.029266	0.045018	-0.109548	0.167550	-0.656207	0.302686	-0.000380	-0.014882	-0.952974
6092	-0.246308	-0.541339	10.231758	0.102373	0.003797	0.095678	-0.109011	0.164062	-0.657895	0.304448	0.000191	-0.016853	-0.952380
6093	-0.217959	0.379838	10.367043	0.018186	0.056138	0.130677	-0.106569	0.162977	-0.658954	0.306844	0.001191	-0.016807	-0.951611
6094	0.138948	1.021615	9.616885	-0.014524	0.089546	0.077730	-0.104264	0.163502	-0.659995	0.308291	0.002687	-0.016027	-0.951153
6095	0.353687	0.003900	9.199677	0.091950	0.030147	0.065691	-0.102731	0.164433	-0.660515	0.309434	0.003664	-0.017567	-0.950752
6096	-0.499895	-0.560336	10.449973	0.218564	-0.024174	0.108827	-0.100401	0.160801	-0.662104	0.311429	0.004426	-0.021925	-0.950006
6097	-0.543340	0.776045	10.927032	0.270592	0.012534	0.084942	-0.100343	0.152356	-0.665351	0.312909	0.006202	-0.026932	-0.949381
6098	0.022995	1.017242	9.464061	-0.002614	0.016301	-0.000835	-0.099039	0.148864	-0.666924	0.312828	0.006405	-0.026824	-0.949409
6099	-0.398395	0.194826	8.381821	-0.169065	-0.034165	0.016256	-0.100351	0.153965	-0.665842	0.313027	0.004596	-0.023773	-0.949436
6100	-0.596696	0.108817	9.631961	0.134902	-0.078051	0.021852	-0.102142	0.153975	-0.666196	0.313335	0.003857	-0.026870	-0.949255
6101	-0.657494	1.030651	10.541701	0.135031	-0.057144	-0.020181	-0.103140	0.149690	-0.666855	0.312798	0.003578	-0.029721	-0.949348
6102	-0.436657	1.537685	10.204436	0.022757	-0.032483	-0.102814	-0.105427	0.147021	-0.667607	0.310759	0.003075	-0.030394	-0.949998
6103	-0.223885	0.932397	9.397939	0.173345	-0.044468	-0.147751	-0.107970	0.143816	-0.667600	0.307800	0.003380	-0.033925	-0.950840
6104	0.263870	0.938531	9.501925	0.350720	-0.044466	-0.198595	-0.111496	0.134316	-0.669159	0.303916	0.004739	-0.040898	-0.951809
6105	0.502023	1.151094	9.634463	0.198709	-0.053298	-0.224438	-0.114244	0.124143	-0.672762	0.299464	0.005085	-0.044988	-0.953033
6106	0.291289	1.382133	9.946486	0.313273	-0.062857	-0.242920	-0.120215	0.116935	-0.674769	0.294700	0.005896	-0.051352	-0.954191
6107	-0.227789	1.718121	9.978852	0.444153	-0.093160	-0.305296	-0.124095	0.103282	-0.678388	0.288595	0.007033	-0.060383	-0.955519
6108	0.138405	1.609433	9.969639	0.260135	-0.107148	-0.375551	-0.129914	0.091381	-0.679557	0.281218	0.006858	-0.065958	-0.957350
6109	0.309569	1.574421	9.965358	0.029592	-0.128965	-0.447862	-0.137050	0.085251	-0.679384	0.272341	0.005133	-0.067253	-0.959834
6110	0.441301	1.428937	9.907287	0.138866	-0.164750	-0.483392	-0.144701	0.079928	-0.679703	0.262801	0.003295	-0.070802	-0.962243
6111	0.753414	1.522670	9.900867	0.258782	-0.138568	-0.479854	-0.153598	0.069518	-0.681698	0.253220	0.002636	-0.076555	-0.964371
6112	0.356749	1.750266	10.185620	0.328833	-0.164578	-0.551534	-0.162230	0.056156	-0.681446	0.242289	0.001892	-0.083733	-0.966582
6113	0.347394	1.813284	9.537689	-0.068057	-0.160900	-0.614303	-0.170516	0.049496	-0.680882	0.230010	-0.000549	-0.083259	-0.969620
6114	0.579635	1.550867	9.241940	-0.257517	-0.167847	-0.659003	-0.179370	0.051686	-0.678579	0.216903	-0.003972	-0.079073	-0.972977
6115	0.537356	1.032545	9.488633	-0.244177	-0.180134	-0.654643	-0.189892	0.054154	-0.675488	0.203720	-0.007546	-0.075223	-0.976106
6116	0.368511	1.392128	9.479806	-0.356207	-0.133005	-0.597007	-0.197856	0.056875	-0.672053	0.191805	-0.010776	-0.068930	-0.978950
6117	0.044371	1.305614	9.457580	-0.316844	-0.069942	-0.577026	-0.204811	0.062676	-0.669236	0.180210	-0.012597	-0.063182	-0.981516
6118	0.046965	0.993007	9.463575	-0.254530	-0.075327	-0.510568	-0.210988	0.066461	-0.665817	0.170065	-0.014430	-0.058617	-0.983582
6119	-0.155924	0.975826	9.618902	-0.318966	-0.052582	-0.504733	-0.216396	0.070779	-0.663670	0.159855	-0.015961	-0.052709	-0.985603
6120	0.068324	0.590166	9.891252	-0.351445	-0.016973	-0.445074	-0.221814	0.075900	-0.659996	0.150897	-0.017041	-0.046007	-0.987331
6121	0.096702	0.499320	10.137444	-0.297969	0.015244	-0.397017	-0.224923	0.082084	-0.659384	0.142848	-0.017261	-0.040216	-0.988777
6122	0.290868	0.659656	9.592193	-0.408876	0.108812	-0.362253	-0.227017	0.088663	-0.656505	0.135562	-0.016080	-0.031974	-0.990122
6123	-0.049219	0.382037	9.157042	-0.308717	0.164071	-0.324259	-0.226043	0.096165	-0.654168	0.129029	-0.013438	-0.025510	-0.991222
6124	-0.236174	-0.111076	9.414884	-0.138698	0.125686	-0.349644	-0.225290	0.098574	-0.653523	0.122062	-0.011222	-0.022558	-0.992203
6125	-0.081756	-0.489589	10.274183	-0.360665	0.111438	-0.363793	-0.225040	0.100182	-0.654524	0.114695	-0.009687	-0.015136	-0.993238
6126	0.157302	-0.481994	10.221751	-0.502857	0.135856	-0.370978	-0.224353	0.111706	-0.649485	0.107167	-0.008129	-0.004933	-0.994196
6127	0.028187	-0.290155	9.718094	-0.376526	0.143081	-0.391971	-0.224789	0.119752	-0.647123	0.099211	-0.006019	0.002915	-0.995044
6128	-0.218372	-0.663910	9.538123	-0.397972	0.141451	-0.395656	-0.225866	0.127398	-0.644121	0.091188	-0.004119	0.011043	-0.995764
6129	0.102239	-0.742414	9.846809	-0.340831	0.105417	-0.388440	-0.227065	0.134644	-0.642261	0.083290	-0.002697	0.018150	-0.996356
6130	0.150529	-0.747102	10.009725	-0.239046	0.093929	-0.348987	-0.226828	0.137055	-0.640469	0.076196	-0.001455	0.023028	-0.996826
6131	-0.038363	-0.831798	10.140128	-0.121006	0.092217	-0.339285	-0.229905	0.137876	-0.640416	0.069277	0.000057	0.025753	-0.997265
6132	0.143776	-0.345090	10.134541	-0.067231	0.097457	-0.354690	-0.230535	0.136270	-0.640928	0.062059	0.001619	0.027208	-0.997700
6133	0.317315	-0.374002	9.772302	0.027818	0.066116	-0.399982	-0.232699	0.133600	-0.640163	0.053931	0.002743	0.026906	-0.998178
6134	-0.166304	-0.485176	9.928970	0.231989	0.035778	-0.451355	-0.235451	0.123963	-0.643507	0.044801	0.003358	0.022319	-0.998741
6135	-0.211179	-0.708476	10.710080	-0.032650	0.073314	-0.507830	-0.238605	0.116337	-0.644547	0.034515	0.004554	0.023230	-0.999124
6136	0.326506	-0.122049	10.407036	0.020563	0.125880	-0.574255	-0.241778	0.111393	-0.644801	0.022884	0.006710	0.022941	-0.999452
6137	0.154168	-0.906497	9.794019	0.297225	0.105232	-0.609418	-0.243614	0.099071	-0.649450	0.010501	0.008624	0.017286	-0.999758
6138	-0.329668	-1.044453	9.842258	0.163901	0.084345	-0.615636	-0.246742	0.087021	-0.651040	-0.001960	0.010025	0.014119	-0.999848
6139	-0.355695	-0.633038	9.847212	0.081740	0.071281	-0.651437	-0.251036	0.077391	-0.652715	-0.015137	0.011220	0.012807	-0.999740
6140	-0.164960	-0.280039	9.388300	-0.003039	0.040770	-0.694437	-0.254571	0.069366	-0.654133	-0.029127	0.011752	0.012999	-0.999422
6141	0.130731	-0.464407	9.614292	-0.074557	-0.004800	-0.728739	-0.258850	0.056652	-0.655205	-0.043786	0.011445	0.014861	-0.998865
6142	-0.208298	-0.956118	9.943141	-0.138986	-0.032736	-0.746939	-0.264450	0.050916	-0.655431	-0.058767	0.010584	0.017828	-0.998056
6143	-0.276945	-0.439806	10.329299	-0.198059	-0.017076	-0.745432	-0.270601	0.050545	-0.653065	-0.073705	0.010140	0.022176	-0.996982
6144	0.143136	-0.416542	9.571486	-0.181691	0.007535	-0.775289	-0.275964	0.047355	-0.652004	-0.089211	0.010106	0.025937	-0.995624
6145	-0.303672	-0.782796	9.760946	-0.001238	-0.032670	-0.731768	-0.280935	0.042017	-0.649577	-0.103868	0.008994	0.026386	-0.994200
6146	-0.322950	-0.113158	10.085969	0.077417	0.012713	-0.705341	-0.286860	0.026765	-0.651916	-0.117999	0.008606	0.024943	-0.992663
6147	0.075738	-0.059305	9.840474	0.113030	0.065013	-0.644195	-0.288332	0.015644	-0.652507	-0.130941	0.009217	0.022831	-0.991084
6148	0.108321	0.113097	9.683595	0.064324	0.046444	-0.558233	-0.290329	0.007611	-0.654581	-0.142122	0.009607	0.021538	-0.989568
6149	0.134468	0.055223	9.697120	0.039129	0.055974	-0.524918	-0.292453	-0.000958	-0.655898	-0.152647	0.010261	0.020834	-0.988008
6150	0.071762	-0.289027	10.198277	0.162152	0.062725	-0.439467	-0.291374	-0.010483	-0.656512	-0.161472	0.010715	0.017532	-0.986663
6151	-0.306453	0.174643	9.880097	0.387465	0.076836	-0.388213	-0.291409	-0.024826	-0.660448	-0.169345	0.010721	0.009818	-0.985450
6152	-0.274148	-0.050142	10.372197	0.610840	0.078411	-0.334657	-0.291289	-0.045206	-0.662672	-0.176151	0.010026	-0.002409	-0.984309
6153	0.536502	0.544937	10.448932	0.780746	0.083389	-0.311496	-0.289491	-0.067873	-0.664816	-0.182523	0.008784	-0.017938	-0.982999
6154	0.453097	0.388983	9.563655	0.700106	0.080845	-0.263615	-0.288574	-0.093351	-0.666973	-0.187867	0.007810	-0.031940	-0.981644
6155	0.159871	0.584929	9.198417	0.399153	0.078107	-0.181971	-0.285383	-0.114284	-0.667728	-0.191561	0.007778	-0.039969	-0.980636
6156	0.371380	0.783471	9.395898	0.179405	0.061934	-0.072631	-0.281728	-0.125162	-0.670799	-0.193085	0.008264	-0.043705	-0.980173
6157	-0.111717	0.403387	9.688828	-0.070584	0.074033	-0.000330	-0.279911	-0.128388	-0.672756	-0.193133	0.009782	-0.042520	-0.980202
6158	-0.395745	0.508063	10.168222	-0.543276	0.105251	0.056354	-0.278822	-0.116997	-0.672789	-0.191935	0.013796	-0.032276	-0.980780
6159	-0.141950	0.877296	10.461007	-0.588153	0.181983	0.103880	-0.273284	-0.098388	-0.675097	-0.189723	0.019345	-0.021378	-0.981414
6160	-0.061196	1.378088	10.084033	-0.269526	0.148912	0.085021	-0.270024	-0.085265	-0.676411	-0.187968	0.023153	-0.016675	-0.981761
6161	-0.190119	0.927353	9.407200	-0.068818	0.073195	0.015677	-0.265969	-0.077510	-0.676902	-0.187720	0.024601	-0.015585	-0.981791
6162	0.089879	0.913653	9.572819	-0.100724	0.059248	-0.060477	-0.264556	-0.077517	-0.678442	-0.188924	0.026060	-0.013790	-0.981549
6163	-0.085583	0.345352	9.649492	-0.172024	0.077792	-0.121795	-0.261229	-0.075790	-0.680754	-0.191319	0.027990	-0.010648	-0.981071
6164	-0.638620	0.334133	9.288919	-0.284652	0.083278	-0.133879	-0.259720	-0.071105	-0.680224	-0.193864	0.030639	-0.005296	-0.980536
6165	-0.805989	0.548381	9.725317	-0.323990	0.085010	-0.150817	-0.257705	-0.064277	-0.681708	-0.196723	0.033310	0.000782	-0.979893
6166	-0.568840	-0.382181	9.556397	-0.093108	0.090324	-0.159066	-0.254662	-0.058393	-0.682709	-0.199851	0.035341	0.002370	-0.979186
6167	-0.830155	-0.781080	8.979815	0.103607	0.031028	-0.134927	-0.253623	-0.061349	-0.682246	-0.202682	0.035279	0.000309	-0.978609
6168	-0.873027	-0.371057	9.273225	0.071213	-0.004094	-0.110527	-0.254107	-0.064831	-0.684805	-0.204974	0.034806	-0.000977	-0.978148
6169	-0.958148	-0.465824	9.520350	0.094360	-0.018147	-0.096310	-0.254081	-0.069255	-0.685101	-0.207038	0.033849	-0.002667	-0.977743
6170	-1.021012	-0.477466	9.484718	0.190921	-0.035620	-0.085078	-0.255710	-0.076488	-0.683880	-0.208917	0.032263	-0.006182	-0.977382
6171	-0.603060	-0.111797	9.816893	0.237497	-0.056749	-0.109546	-0.257580	-0.084790	-0.684946	-0.211330	0.029980	-0.010486	-0.976899
6172	-0.498756	-0.390622	10.120337	0.162507	-0.055001	-0.156002	-0.260613	-0.092819	-0.683459	-0.214571	0.028149	-0.013322	-0.976212
6173	-0.886516	0.074488	10.249165	0.057080	-0.042630	-0.186477	-0.258915	-0.098325	-0.684550	-0.218370	0.026940	-0.014099	-0.975392
6174	-0.018143	0.307802	10.124220	0.065497	-0.018199	-0.255269	-0.260552	-0.102606	-0.685580	-0.223477	0.026269	-0.015146	-0.974238
6175	-0.014587	-0.884742	10.187369	0.157580	0.016789	-0.237094	-0.260508	-0.110786	-0.684899	-0.228289	0.025751	-0.018074	-0.973085
6176	-0.843101	0.064882	10.364011	0.229814	0.029113	-0.179689	-0.262499	-0.120562	-0.685977	-0.231985	0.025232	-0.022572	-0.972130
6177	-0.391263	0.459903	10.158019	0.080258	0.016647	-0.145628	-0.260662	-0.128348	-0.686332	-0.234967	0.025043	-0.024046	-0.971383
6178	-0.509954	0.088533	9.510843	-0.071821	-0.005973	-0.142438	-0.260397	-0.130898	-0.684715	-0.237809	0.025233	-0.022537	-0.970722
6179	-0.470645	0.195322	9.146517	-0.134620	-0.053254	-0.108683	-0.262453	-0.128204	-0.686938	-0.239994	0.024686	-0.019515	-0.970264
6180	-0.421375	0.325498	9.378250	-0.041844	-0.095394	-0.065857	-0.262708	-0.129008	-0.685929	-0.241387	0.022960	-0.018197	-0.969987
6181	-0.833375	0.446289	9.296694	-0.016998	-0.140834	-0.030443	-0.265529	-0.129262	-0.684370	-0.242137	0.020129	-0.017092	-0.969883
6182	-1.092988	0.256895	9.609111	-0.087147	-0.151495	0.036008	-0.270660	-0.127089	-0.684907	-0.241549	0.017499	-0.014667	-0.970120
6183	-1.030119	0.253239	10.146738	-0.094613	-0.122025	0.097711	-0.274776	-0.125058	-0.682295	-0.239768	0.015418	-0.012214	-0.970631
6184	-1.134907	0.447144	10.380532	-0.057173	-0.081001	0.135207	-0.276197	-0.123576	-0.680993	-0.237244	0.013985	-0.010743	-0.971290
6185	-0.303113	1.305830	10.215036	-0.128728	-0.054147	0.147049	-0.277751	-0.120350	-0.681193	-0.234470	0.013386	-0.008032	-0.971998
6186	0.289212	1.102222	9.623724	-0.261656	-0.015590	0.087856	-0.280730	-0.114838	-0.679830	-0.232787	0.014194	-0.002882	-0.972420
6187	-0.306164	0.550001	9.956491	-0.279319	-0.019705	0.023446	-0.280774	-0.106927	-0.680006	-0.232356	0.014949	0.002575	-0.972513
6188	-1.130997	0.310799	10.626412	-0.035022	0.065343	0.021312	-0.279527	-0.100363	-0.680974	-0.231957	0.016281	0.002961	-0.972585
6189	-0.660803	0.590854	9.830273	0.154771	0.114388	0.035143	-0.276948	-0.102789	-0.682428	-0.231430	0.017666	-0.000704	-0.972691
6190	-0.088508	0.288670	9.192348	-0.022490	0.110725	0.072389	-0.272828	-0.105626	-0.684542	-0.230084	0.019820	-0.000791	-0.972969
6191	-0.057159	-0.050923	9.096870	-0.121181	0.061609	0.118118	-0.270545	-0.101213	-0.685546	-0.227836	0.021430	0.001123	-0.973463
6192	-0.341792	-0.010676	8.950819	-0.060593	0.010009	0.163409	-0.269288	-0.096660	-0.686280	-0.224664	0.021801	0.002202	-0.974190
6193	-0.466954	0.029983	9.346414	-0.014501	-0.033070	0.235882	-0.270583	-0.094374	-0.685606	-0.220159	0.021087	0.002412	-0.975233
6194	-0.395490	-0.113993	9.627665	-0.019292	-0.001815	0.306397	-0.269709	-0.090893	-0.684826	-0.214229	0.021048	0.002681	-0.976553
6195	-0.303442	-0.080210	9.901170	0.044876	0.015491	0.359770	-0.271387	-0.087934	-0.685532	-0.207317	0.021029	0.001473	-0.978047
6196	-0.429785	0.133527	10.274736	0.085078	0.071406	0.380606	-0.270508	-0.084587	-0.686020	-0.199909	0.021980	-0.000634	-0.979568
6197	-0.368901	-0.131361	10.307207	0.013429	0.118552	0.407498	-0.266048	-0.080185	-0.687056	-0.192024	0.024091	-0.001664	-0.981093
6198	-0.463763	-0.235847	10.496640	0.007850	0.102706	0.443531	-0.262720	-0.079398	-0.688110	-0.183415	0.025957	-0.002416	-0.982690
6199	-1.194403	-0.431385	9.957678	-0.088732	0.099507	0.445650	-0.259414	-0.074990	-0.688749	-0.174700	0.028092	-0.001360	-0.984220
6200	-1.357236	-0.240504	9.841141	-0.217452	0.118830	0.429011	-0.254981	-0.064554	-0.691753	-0.166214	0.031074	0.002273	-0.985597
6201	-0.751699	0.038122	9.709373	-0.188804	0.095946	0.423728	-0.251838	-0.053978	-0.692203	-0.157841	0.033523	0.005317	-0.986881
6202	-0.652281	-0.223807	9.234570	-0.110090	0.047040	0.425814	-0.249072	-0.044205	-0.693416	-0.149137	0.034736	0.007075	-0.988181
6203	-1.033612	-0.210750	9.386978	-0.060190	-0.026412	0.445412	-0.247698	-0.038715	-0.692117	-0.140381	0.034382	0.007940	-0.989469
6204	-0.873258	-0.422167	9.858905	0.061278	-0.035344	0.476122	-0.246311	-0.034834	-0.692354	-0.130469	0.033475	0.006525	-0.990866
6205	-0.755148	0.230565	9.723628	0.055900	-0.007405	0.493909	-0.245162	-0.033365	-0.693623	-0.120810	0.033180	0.005002	-0.992108
6206	-0.680853	0.489836	9.771619	-0.046023	0.032791	0.488935	-0.243897	-0.031629	-0.692105	-0.111691	0.033887	0.005498	-0.993150
6207	-0.797989	0.326186	9.429561	-0.004726	0.010231	0.460085	-0.242137	-0.025873	-0.692076	-0.102640	0.034084	0.005109	-0.994121
6208	-0.971591	0.343361	9.885371	0.041761	-0.042257	0.440894	-0.241273	-0.019173	-0.693543	-0.093631	0.033095	0.004078	-0.995048
6209	-1.030987	0.806366	10.162714	0.034699	-0.037001	0.416295	-0.240139	-0.016498	-0.692521	-0.085452	0.032275	0.002978	-0.995815
6210	-0.568807	1.284286	10.356439	0.052858	-0.021299	0.360044	-0.239127	-0.014090	-0.693019	-0.078389	0.031677	0.001730	-0.996418
6211	-0.486437	0.657609	10.086628	0.178324	-0.035115	0.314941	-0.241941	-0.013806	-0.693988	-0.072305	0.030635	-0.002248	-0.996909
6212	-0.540454	0.537243	9.905505	0.217768	-0.040266	0.301106	-0.241030	-0.016224	-0.694405	-0.066513	0.029399	-0.006717	-0.997330
6213	-0.249753	0.350946	9.487588	0.072887	-0.029796	0.299972	-0.241532	-0.017830	-0.694793	-0.060657	0.028573	-0.008603	-0.997713
6214	-0.243639	0.196657	9.375236	0.006549	-0.063087	0.320485	-0.242313	-0.015681	-0.694507	-0.054382	0.027147	-0.008844	-0.998112
6215	-0.773543	0.369207	9.405817	-0.011380	-0.071708	0.325804	-0.242981	-0.012193	-0.691932	-0.047967	0.025570	-0.009009	-0.998481
6216	-0.850176	0.447603	9.683693	-0.047290	-0.099781	0.336929	-0.244160	-0.006823	-0.692875	-0.041326	0.023459	-0.008146	-0.998837
6217	-1.004085	0.513159	10.284053	-0.072539	-0.075452	0.371245	-0.245995	0.000158	-0.691768	-0.033969	0.021877	-0.007116	-0.999158
6218	-0.438981	1.228428	9.720357	-0.159082	0.020729	0.364783	-0.244493	0.005915	-0.690975	-0.026708	0.022244	-0.004117	-0.999387
6219	-0.232196	0.459796	8.955282	-0.159836	0.033119	0.354046	-0.243017	0.016231	-0.690138	-0.019634	0.022874	-0.001450	-0.999545
6220	-1.094398	0.055334	9.746164	-0.122407	0.030577	0.362399	-0.239351	0.025866	-0.692252	-0.012422	0.023419	0.000811	-0.999648
6221	-1.334157	0.616064	10.067032	-0.143940	0.058525	0.378384	-0.237230	0.034569	-0.690174	-0.004863	0.024593	0.003133	-0.999681
6222	-1.081041	0.570057	9.821645	-0.131393	0.089107	0.389080	-0.232541	0.043125	-0.690033	0.002877	0.026307	0.005550	-0.999634
6223	-0.834312	0.307556	9.535380	-0.188579	0.124084	0.388669	-0.227730	0.052753	-0.690012	0.010666	0.028808	0.008734	-0.999490
6224	-0.643746	-0.386809	9.424841	-0.238590	0.142463	0.372313	-0.221531	0.065860	-0.689597	0.018125	0.031564	0.013308	-0.999249
6225	-0.973656	-0.607678	9.487618	-0.124001	0.082289	0.337736	-0.214800	0.075075	-0.688594	0.024863	0.033249	0.015256	-0.999021
6226	-0.733440	-0.782221	9.639718	-0.074737	0.017538	0.301622	-0.210737	0.081892	-0.689855	0.030845	0.033549	0.016546	-0.998824
6227	-0.097970	-1.052178	10.224675	-0.102569	-0.019420	0.289616	-0.208913	0.088194	-0.688672	0.036629	0.033159	0.018108	-0.998614
6228	-0.323970	-0.929314	10.509156	-0.023719	-0.064788	0.244292	-0.207791	0.093015	-0.687375	0.041467	0.031830	0.018359	-0.998464
6229	-0.496838	-0.789059	10.324846	-0.021547	-0.085501	0.159725	-0.208831	0.095568	-0.687082	0.044619	0.030101	0.018389	-0.998381
6230	-0.322813	-0.752789	10.047448	-0.087475	-0.069645	0.109918	-0.209373	0.099996	-0.685512	0.046819	0.028567	0.019994	-0.998295
6231	-0.812669	-1.047895	9.803203	-0.235810	-0.067650	0.073690	-0.210690	0.105366	-0.683668	0.048362	0.026955	0.024423	-0.998167
6232	-0.828427	-1.225723	9.801294	-0.409427	-0.055465	0.084773	-0.211794	0.118244	-0.680995	0.050237	0.025386	0.032482	-0.997886
6233	-0.246345	-1.528597	9.749543	-0.318299	-0.057412	0.113392	-0.213408	0.129784	-0.677061	0.052601	0.023917	0.038621	-0.997582
6234	0.031080	-1.218473	9.644995	-0.080493	-0.062769	0.159147	-0.213321	0.135951	-0.675230	0.055938	0.022589	0.040072	-0.997374
6235	0.153980	-0.907369	9.467306	0.114387	-0.083810	0.197530	-0.214353	0.137566	-0.675706	0.059792	0.021078	0.037538	-0.997282
6236	0.243776	-1.190759	9.814073	0.255565	-0.064702	0.233783	-0.215099	0.133815	-0.675985	0.064527	0.020154	0.032251	-0.997191
6237	0.295074	-1.117982	10.153252	0.346463	-0.022962	0.317418	-0.214280	0.126839	-0.679610	0.070620	0.020166	0.025151	-0.996982
6238	0.006021	-0.692104	10.285583	0.235577	0.036548	0.320521	-0.211160	0.119582	-0.681498	0.076852	0.021282	0.020358	-0.996607
6239	-0.036608	-0.563170	9.876565	0.135543	0.059415	0.300537	-0.207045	0.117684	-0.683603	0.082647	0.022586	0.017601	-0.996167
6240	-0.106315	-0.851745	9.693645	0.181152	0.026246	0.298953	-0.204713	0.114052	-0.685699	0.088463	0.023408	0.013882	-0.995708
6241	-0.183778	-0.206587	9.728158	0.150033	-0.010387	0.247640	-0.200096	0.115237	-0.689807	0.093211	0.023305	0.010761	-0.995315
6242	-0.070978	0.028952	9.977374	0.026895	-0.006827	0.169222	-0.200850	0.112291	-0.689192	0.096516	0.023152	0.010115	-0.995011
6243	0.007883	-0.421381	9.961906	0.121037	-0.013703	0.122184	-0.200449	0.110680	-0.691366	0.098779	0.022879	0.007622	-0.994817
6244	0.268018	0.174748	9.764686	0.200881	-0.001395	0.087612	-0.200419	0.106390	-0.693307	0.100364	0.023159	0.003562	-0.994675
6245	0.162348	-0.088565	9.887512	0.115163	0.019678	0.050030	-0.200520	0.102368	-0.694611	0.101191	0.023485	0.001272	-0.994589
6246	0.393270	0.124209	10.070574	0.068782	0.063359	0.026910	-0.201402	0.100764	-0.696259	0.101602	0.024783	-0.000002	-0.994516
6247	0.561427	0.333113	10.400699	0.060837	0.056313	-0.006673	-0.200618	0.099152	-0.698313	0.101328	0.025664	-0.001134	-0.994521
6248	0.093325	0.029371	10.533396	0.002923	0.033816	-0.072308	-0.200481	0.099019	-0.700722	0.099794	0.026242	-0.001107	-0.994661
6249	0.239748	0.266908	9.948596	-0.185605	0.033936	-0.112435	-0.200232	0.100627	-0.701470	0.097543	0.026147	0.002661	-0.994884
6250	-0.070470	0.109777	9.673152	-0.284797	0.020119	-0.136933	-0.202320	0.107075	-0.700237	0.094860	0.025882	0.008418	-0.995118
6251	-0.843586	0.045044	9.337888	-0.483342	0.009894	-0.149645	-0.204584	0.120226	-0.696152	0.092012	0.024746	0.018072	-0.995286
6252	-0.703435	0.060891	9.372903	-0.241789	0.000282	-0.147959	-0.206061	0.130961	-0.693494	0.089098	0.024148	0.022938	-0.995466
6253	-0.812933	-0.058490	9.372475	0.094530	-0.026750	-0.134142	-0.210163	0.131922	-0.693804	0.086284	0.023371	0.020987	-0.995775
6254	-1.119061	0.343430	9.490261	-0.129242	-0.038163	-0.118901	-0.213355	0.131001	-0.695033	0.083901	0.022233	0.023531	-0.995948
6255	-1.014208	0.482651	9.675967	-0.240238	-0.026914	-0.109102	-0.216206	0.136379	-0.693926	0.081744	0.020954	0.028177	-0.996035
6256	-1.334057	-0.017417	9.680186	-0.113173	-0.004031	-0.108099	-0.218784	0.138538	-0.692348	0.079551	0.020522	0.030451	-0.996154
6257	-1.412946	-0.240867	9.538939	-0.047130	0.009942	-0.064409	-0.220076	0.141227	-0.693189	0.078186	0.020403	0.031270	-0.996239
6258	-0.960866	0.522358	9.428482	0.113952	0.023851	-0.059638	-0.220601	0.143375	-0.693034	0.076875	0.020912	0.029043	-0.996398
6259	-0.371351	-0.099627	9.627688	0.249985	-0.016498	-0.088180	-0.222614	0.138828	-0.696088	0.074935	0.020742	0.023859	-0.996687
6260	-0.682463	-1.079389	10.058810	0.165712	-0.025294	-0.071318	-0.224615	0.131330	-0.697903	0.073377	0.020346	0.020529	-0.996885
6261	-0.837966	-0.214040	10.341606	0.144256	-0.014821	-0.074744	-0.227134	0.125176	-0.700458	0.071744	0.020085	0.017480	-0.997068
6262	-0.750607	-0.475728	9.914965	0.251653	-0.010360	-0.069610	-0.229644	0.117681	-0.703026	0.070176	0.020110	0.012456	-0.997254
6263	-1.003277	-0.695165	9.856956	0.208570	-0.021719	-0.042616	-0.230389	0.114064	-0.703936	0.069153	0.019850	0.008138	-0.997375
6264	-0.313174	-0.066459	9.613151	0.144251	-0.011377	-0.051933	-0.231245	0.108170	-0.706387	0.068000	0.019710	0.005248	-0.997477
6265	0.080014	-0.445285	9.405978	0.115536	-0.006254	-0.028523	-0.233013	0.104425	-0.707410	0.067289	0.019610	0.002819	-0.997537
6266	-0.262445	-0.392217	9.373502	0.190606	-0.011422	-0.009376	-0.233979	0.095178	-0.709637	0.066946	0.019535	-0.001013	-0.997565
6267	-0.436064	-0.368665	9.555474	0.115309	-0.011492	0.016563	-0.234202	0.090889	-0.712461	0.067128	0.019329	-0.003425	-0.997551
6268	-0.102903	-0.375574	9.718310	0.102549	-0.015234	0.062173	-0.234328	0.090756	-0.712714	0.068284	0.019056	-0.005532	-0.997469
6269	-0.388987	-0.554943	10.095945	0.121979	0.016151	0.116220	-0.235337	0.088079	-0.712978	0.070448	0.019390	-0.008027	-0.997295
6270	-0.543018	-0.149763	10.094723	0.055751	0.063373	0.136304	-0.232762	0.086726	-0.714802	0.073117	0.020610	-0.009120	-0.997069
6271	-0.519440	-0.563784	10.017678	0.013726	0.089624	0.137766	-0.231224	0.087255	-0.716086	0.075758	0.022261	-0.009313	-0.996834
6272	-0.514038	-0.486595	10.109823	0.077966	0.082536	0.173467	-0.227886	0.087239	-0.718668	0.079211	0.023892	-0.010835	-0.996513
6273	-0.215542	0.081856	9.609208	0.079119	0.031924	0.118697	-0.225437	0.084410	-0.718858	0.081425	0.024490	-0.012378	-0.996302
6274	-0.633641	-0.320724	9.788392	-0.118640	-0.001259	0.106601	-0.225835	0.087497	-0.719835	0.083584	0.024145	-0.010086	-0.996157
6275	-1.050029	0.177306	10.386377	-0.225100	0.034587	0.100882	-0.224206	0.093388	-0.718789	0.085585	0.024329	-0.005526	-0.996018
6276	-0.693972	0.701184	9.610843	-0.174638	0.040900	0.048419	-0.221155	0.097395	-0.719049	0.086658	0.024738	-0.002018	-0.995929
6277	-0.949617	0.081136	9.074917	-0.167363	0.042884	0.034343	-0.220424	0.103291	-0.717737	0.087308	0.025223	0.001414	-0.995861
6278	-0.934623	0.131119	9.731308	-0.032307	0.021807	0.021143	-0.220067	0.107580	-0.716688	0.088445	0.025498	0.002085	-0.995753
6279	-0.602463	0.653769	10.066028	0.144050	0.028736	-0.003982	-0.219014	0.104358	-0.719647	0.088177	0.026269	-0.000722	-0.995758
6280	-0.667344	1.027607	10.265505	0.036899	0.007812	-0.061142	-0.218735	0.100602	-0.720320	0.087136	0.026389	-0.001423	-0.995846
6281	-0.656732	0.503998	9.704364	-0.024491	-0.000673	-0.127805	-0.221282	0.098201	-0.720686	0.084498	0.026294	-0.000916	-0.996076
6282	-0.368547	0.290126	9.699420	0.058872	-0.000649	-0.162575	-0.222805	0.095661	-0.720561	0.081267	0.026282	-0.002021	-0.996344
6283	0.028196	0.393610	9.951877	0.157277	0.014952	-0.161024	-0.222918	0.093383	-0.721215	0.077872	0.026772	-0.005114	-0.996591
6284	0.418913	0.333265	10.087172	0.241495	0.007906	-0.192290	-0.225421	0.084546	-0.723795	0.073929	0.027224	-0.009828	-0.996843
6285	0.461808	0.247094	10.326084	0.161088	-0.000843	-0.228190	-0.226775	0.076241	-0.726388	0.069186	0.027342	-0.012995	-0.997144
6286	0.330852	0.170667	10.162950	-0.021383	0.021934	-0.229410	-0.229291	0.069818	-0.729072	0.064529	0.027709	-0.012430	-0.997454
6287	0.088693	0.075710	9.947701	-0.044566	0.051804	-0.232938	-0.230829	0.069826	-0.728543	0.059811	0.028538	-0.011412	-0.997736
6288	-0.124061	0.034104	9.953864	0.048566	0.072917	-0.244464	-0.230817	0.068352	-0.729697	0.054853	0.030006	-0.012169	-0.997969
6289	-0.348953	-0.014798	9.902381	0.037794	0.090459	-0.230321	-0.231044	0.064868	-0.732767	0.050143	0.031683	-0.012731	-0.998158
6290	-0.228787	0.246335	9.889930	0.066416	0.090421	-0.226570	-0.229472	0.060033	-0.735242	0.045514	0.033511	-0.013837	-0.998306
6291	-0.076700	0.249470	9.730074	0.091648	0.066016	-0.268813	-0.229822	0.054672	-0.736682	0.039991	0.034730	-0.015468	-0.998477
6292	-0.702700	-0.528978	9.923550	0.116549	0.036394	-0.253734	-0.230420	0.048776	-0.739263	0.034766	0.035527	-0.017603	-0.998609
6293	-1.067970	0.054998	9.661904	-0.019574	0.027677	-0.218394	-0.232179	0.044361	-0.742065	0.030308	0.035909	-0.017029	-0.998750
6294	-1.117468	0.239022	9.164678	-0.329074	-0.014254	-0.233075	-0.235159	0.049472	-0.740199	0.025783	0.035402	-0.010310	-0.998987
6295	-1.334758	-0.439505	9.262071	-0.266739	-0.063285	-0.188815	-0.236358	0.056719	-0.738339	0.022063	0.033856	-0.004841	-0.999171
6296	-1.562877	-0.623410	9.877024	-0.010442	-0.104584	-0.110418	-0.241226	0.058086	-0.740027	0.019838	0.031670	-0.004613	-0.999291
6297	-1.037716	0.549812	10.347303	0.069111	-0.063766	-0.087589	-0.244790	0.055022	-0.741144	0.017916	0.030302	-0.005917	-0.999363
6298	-0.677067	0.366587	9.539575	-0.077392	-0.039183	-0.110725	-0.247102	0.055972	-0.740721	0.015731	0.029402	-0.004326	-0.999435
6299	-0.801548	-0.150356	9.241573	-0.179486	-0.025173	-0.080639	-0.249306	0.059872	-0.738878	0.014102	0.028736	-0.000654	-0.999487
6300	-0.894762	-0.365158	9.533041	-0.091939	-0.028727	-0.060651	-0.251512	0.064443	-0.738042	0.013052	0.028033	0.001204	-0.999521
6301	-0.821713	-0.296670	10.097840	0.049994	-0.016724	0.000326	-0.252521	0.062571	-0.739311	0.012910	0.027622	0.000269	-0.999535
6302	-0.375357	-0.001767	10.164657	0.091949	0.019811	0.032411	-0.253272	0.060833	-0.741596	0.013601	0.027938	-0.001588	-0.999516
6303	-0.372616	-0.268683	9.385483	-0.049438	0.030378	0.059578	-0.252244	0.060828	-0.742878	0.014697	0.028426	-0.000548	-0.999488
6304	-0.663227	-0.389463	9.252048	-0.222251	0.026875	0.090094	-0.249710	0.065374	-0.742112	0.016587	0.028793	0.003841	-0.999440
6305	-0.787328	-0.195401	9.488414	-0.194752	0.011016	0.132604	-0.247969	0.075021	-0.742804	0.019225	0.028870	0.007754	-0.999368
6306	-0.759832	-0.413324	9.853290	-0.085887	-0.011019	0.179078	-0.248119	0.079179	-0.743269	0.023006	0.028537	0.009358	-0.999284
6307	-0.338458	-0.242611	10.135140	-0.166488	0.001865	0.192538	-0.247263	0.086282	-0.742959	0.026823	0.028441	0.012676	-0.999155
6308	-0.723137	-0.713736	10.788989	-0.329412	0.049026	0.203863	-0.245658	0.096465	-0.741999	0.031069	0.029188	0.019158	-0.998907
6309	-0.895069	-0.461101	11.185020	-0.270450	0.104939	0.231024	-0.241382	0.110926	-0.742682	0.035676	0.031125	0.024604	-0.998576
6310	-0.195614	0.155048	10.003925	-0.139680	0.071771	0.226512	-0.237081	0.119485	-0.741143	0.040269	0.032460	0.027294	-0.998288
6311	-0.500701	-0.612632	9.031836	-0.257709	0.012577	0.214820	-0.232516	0.128178	-0.742267	0.044596	0.032518	0.032394	-0.997950
6312	-0.933003	-0.980943	9.372519	-0.270389	-0.052997	0.218062	-0.232981	0.141724	-0.740483	0.049187	0.031248	0.037591	-0.997593
6313	-1.131123	-0.015042	10.187842	-0.121775	-0.020652	0.191304	-0.231876	0.149630	-0.739663	0.052979	0.030787	0.039947	-0.997321
6314	-0.702683	0.485795	9.925603	-0.046266	0.012674	0.133797	-0.231131	0.153649	-0.739382	0.055798	0.030981	0.040792	-0.997127
6315	-0.609913	-0.369849	9.511309	-0.038945	-0.009913	0.097447	-0.229094	0.156053	-0.739896	0.057669	0.030749	0.041494	-0.996999
6316	-0.664118	-0.512260	9.197784	0.025468	-0.062295	0.091552	-0.230132	0.159546	-0.741620	0.059871	0.029487	0.040855	-0.996934
6317	-0.615768	-0.507432	9.327170	0.068411	-0.113033	0.074042	-0.233088	0.160768	-0.740298	0.061296	0.027307	0.039290	-0.996972
6318	-0.722550	-0.601215	9.841198	-0.103368	-0.107870	0.058712	-0.234873	0.159973	-0.741293	0.063019	0.024948	0.041182	-0.996850
6319	-0.740603	-0.423284	9.790539	-0.157993	-0.092163	0.076037	-0.237478	0.166691	-0.739164	0.064591	0.022918	0.044136	-0.996672
6320	-0.416382	-0.320423	9.654371	-0.032715	-0.046731	0.090258	-0.237764	0.171251	-0.737849	0.066949	0.021889	0.044681	-0.996515
6321	-0.421510	-0.367934	9.831672	0.150760	-0.034435	0.076648	-0.240071	0.172337	-0.739071	0.068348	0.021411	0.041515	-0.996567
6322	-0.285495	-0.249223	9.680490	0.140220	-0.011624	0.044918	-0.239525	0.167507	-0.741025	0.069372	0.021290	0.038673	-0.996614
6323	0.024277	-0.150199	9.825523	0.142330	0.013784	-0.022019	-0.238464	0.162273	-0.743244	0.068771	0.021657	0.035740	-0.996757
6324	-0.219859	-0.534851	10.020232	0.255197	0.020057	-0.056430	-0.238542	0.154899	-0.746100	0.067530	0.022257	0.030689	-0.996997
6325	-0.381670	-0.206386	10.075861	0.259108	0.034249	-0.124967	-0.237708	0.145376	-0.749750	0.064811	0.023112	0.025483	-0.997304
6326	0.045412	-0.568945	9.770071	0.103800	0.032584	-0.202081	-0.238418	0.136262	-0.752233	0.060657	0.023686	0.023532	-0.997600
6327	-0.337858	-1.157683	9.711347	0.028741	-0.003971	-0.236249	-0.241207	0.132254	-0.753877	0.055833	0.023401	0.022964	-0.997902
6328	-0.788711	-1.076660	9.893970	0.018080	0.008409	-0.253757	-0.242479	0.130249	-0.753118	0.050770	0.023365	0.022717	-0.998179
6329	-0.298495	-0.392150	10.089828	0.076308	0.037996	-0.262049	-0.243608	0.126500	-0.753770	0.045383	0.023957	0.021283	-0.998456
6330	-0.121907	-0.336538	9.853476	0.198122	0.038079	-0.284108	-0.244580	0.118460	-0.756113	0.039624	0.024668	0.017484	-0.998757
6331	-0.731790	-0.549967	10.062918	0.148736	0.011897	-0.259755	-0.247458	0.107480	-0.758076	0.034253	0.024803	0.014589	-0.998999
6332	-0.904627	-1.102547	10.569839	0.078534	0.016904	-0.184540	-0.249342	0.102127	-0.759999	0.030476	0.025035	0.013110	-0.999136
6333	-0.556154	-0.303116	10.239640	-0.005825	0.048150	-0.105670	-0.248307	0.100513	-0.760663	0.028246	0.025854	0.013286	-0.999178
6334	-0.301278	-0.418571	9.306257	-0.025432	0.050000	-0.097074	-0.247928	0.102121	-0.761666	0.026321	0.026707	0.013862	-0.999201
6335	-0.622514	-0.770011	9.156019	0.051334	-0.007655	-0.072023	-0.249328	0.100787	-0.761912	0.024744	0.026446	0.012878	-0.999261
6336	-0.722057	-0.511792	9.203094	0.022686	-0.033889	-0.075770	-0.249590	0.100922	-0.760387	0.023444	0.025652	0.012442	-0.999319
6337	-0.669242	-0.553145	9.182942	-0.163583	-0.030537	-0.038368	-0.250372	0.103474	-0.760604	0.022654	0.024857	0.015749	-0.999310
6338	-0.464025	-0.902292	9.551985	-0.194418	-0.043105	0.037002	-0.252441	0.106569	-0.759657	0.023677	0.023808	0.019589	-0.999244
6339	-0.644359	-0.812989	9.987059	0.014650	-0.037971	0.093239	-0.251566	0.110050	-0.759130	0.025430	0.022999	0.019305	-0.999226
6340	-0.503474	-0.352688	9.890220	0.052098	-0.008340	0.135969	-0.251564	0.109514	-0.758882	0.028527	0.022796	0.018194	-0.999167
6341	-0.328471	-0.863834	9.892446	-0.028528	0.026525	0.165311	-0.250433	0.114068	-0.760121	0.031713	0.023272	0.018789	-0.999049
6342	-0.149474	-0.139236	9.822343	-0.058958	0.043936	0.178465	-0.247762	0.117004	-0.759372	0.035475	0.024068	0.019904	-0.998882
6343	-0.169155	-0.183072	9.591347	-0.005221	0.040522	0.171797	-0.243929	0.118056	-0.758659	0.038773	0.024820	0.020017	-0.998739
6344	-1.191954	-0.757500	10.223083	0.026728	0.037996	0.208325	-0.240469	0.119112	-0.761232	0.043037	0.025573	0.019400	-0.998558
6345	-1.135837	0.338478	10.187140	-0.007257	0.084291	0.226076	-0.235601	0.119892	-0.763069	0.047409	0.027267	0.019547	-0.998312
6346	-0.565133	-0.180651	9.373738	-0.182534	0.093878	0.228098	-0.231030	0.126439	-0.762567	0.052298	0.028944	0.023151	-0.997944
6347	-1.224938	-0.628782	9.768327	-0.279360	0.072041	0.251203	-0.225599	0.138075	-0.759496	0.057328	0.030160	0.028700	-0.997487
6348	-0.988229	0.066258	9.615694	-0.164767	0.058048	0.240607	-0.221537	0.144625	-0.759492	0.062877	0.031136	0.031916	-0.997025
6349	-0.641580	-0.071443	9.505401	-0.048500	-0.001484	0.235822	-0.219005	0.149439	-0.758977	0.067508	0.031165	0.032731	-0.996695
6350	-0.923730	-0.364916	9.538099	-0.058122	-0.038010	0.173962	-0.217743	0.152248	-0.757955	0.072564	0.030282	0.033760	-0.996332
6351	-1.097183	-0.319584	9.765973	-0.142787	-0.032599	0.095878	-0.218293	0.157480	-0.755491	0.074487	0.029486	0.036476	-0.996118
6352	-0.738981	-0.197199	9.809942	-0.119304	-0.015106	0.051970	-0.217688	0.163242	-0.754431	0.076051	0.028918	0.038797	-0.995929
6353	-0.844196	-0.386917	9.623659	-0.024315	-0.027182	0.020012	-0.216676	0.165114	-0.753795	0.076396	0.028360	0.039173	-0.995904
6354	-0.852630	-0.557220	9.741911	0.138581	-0.042858	-0.000921	-0.219739	0.163119	-0.753769	0.076558	0.027599	0.036338	-0.996020
6355	-0.712323	-0.515326	9.645073	0.203905	-0.093578	-0.014759	-0.221751	0.157498	-0.755440	0.076130	0.026052	0.032076	-0.996241
6356	-0.874830	-0.278757	9.529058	0.120855	-0.123189	-0.054143	-0.224791	0.151345	-0.755074	0.075118	0.023636	0.029494	-0.996458
6357	-0.884624	-0.297919	9.528921	0.083477	-0.110851	-0.094906	-0.229894	0.147617	-0.754528	0.073167	0.021536	0.027628	-0.996704
6358	-0.748837	-0.225884	9.840933	0.151608	-0.096863	-0.127876	-0.234847	0.140804	-0.755281	0.070586	0.019649	0.024501	-0.997011
6359	-0.579825	-0.231354	10.055658	0.237658	-0.040880	-0.151775	-0.238392	0.132507	-0.753789	0.067401	0.019146	0.019669	-0.997348
6360	-0.230190	0.044869	10.058220	0.250519	-0.004091	-0.213279	-0.241135	0.120991	-0.756646	0.063010	0.019212	0.014730	-0.997719
6361	-0.216023	-0.330970	9.861560	0.200659	0.020541	-0.256807	-0.243881	0.110816	-0.761009	0.057714	0.019830	0.010746	-0.998078
6362	-0.585373	-0.341047	10.342773	0.133686	0.071343	-0.284329	-0.247156	0.101043	-0.761055	0.051901	0.021243	0.008256	-0.998392
6363	-0.580238	-0.297846	10.328809	0.029131	0.085371	-0.307943	-0.246095	0.095540	-0.762769	0.045635	0.022963	0.007810	-0.998664
6364	-0.102246	-0.297334	10.142084	-0.137176	0.059041	-0.335825	-0.246604	0.095275	-0.763271	0.038927	0.023859	0.010742	-0.998899
6365	0.088414	-0.645050	10.155665	-0.280413	0.045798	-0.324709	-0.248423	0.099307	-0.762192	0.032468	0.024475	0.016480	-0.999037
6366	-0.500207	-1.244948	9.855908	-0.291468	0.020509	-0.256970	-0.248991	0.107086	-0.758310	0.027482	0.024502	0.022431	-0.999070
6367	-0.851697	-1.107363	9.915784	-0.267691	0.041393	-0.167591	-0.250567	0.113397	-0.757213	0.024145	0.025102	0.027899	-0.999004
6368	-0.042439	-0.363736	9.811631	-0.227863	0.033940	-0.066963	-0.252918	0.120381	-0.755085	0.022930	0.025522	0.032491	-0.998883
6369	-0.016610	-0.458399	9.589269	-0.034842	0.005916	-0.016335	-0.252560	0.124133	-0.753408	0.022516	0.025564	0.033198	-0.998868
6370	-0.635339	-0.541151	9.259675	0.289809	-0.011323	0.017867	-0.253547	0.118507	-0.755221	0.023016	0.025363	0.027390	-0.999038
6371	-0.710851	-0.640957	9.456203	0.315583	-0.006163	0.051556	-0.252078	0.109516	-0.758368	0.023787	0.025375	0.021057	-0.999173
6372	-0.674587	-0.640609	9.662529	0.189203	0.019878	0.102703	-0.251010	0.103478	-0.761228	0.025877	0.025796	0.017226	-0.999184
6373	-0.659927	-0.612249	9.537786	0.286568	0.054810	0.152007	-0.250703	0.094491	-0.761699	0.028642	0.027064	0.011471	-0.999157
6374	-0.682098	-0.337832	9.574770	0.329379	0.072231	0.187691	-0.245514	0.085616	-0.767052	0.032274	0.028634	0.004820	-0.999057
6375	-0.649283	-0.129684	9.312579	0.277533	0.084506	0.189158	-0.241871	0.076210	-0.768463	0.035778	0.030500	-0.000751	-0.998894
6376	-1.380890	-0.142934	9.405236	0.109220	0.047884	0.198588	-0.239018	0.071100	-0.770834	0.039616	0.031429	-0.003033	-0.998716
6377	-2.235419	-0.137421	9.816329	0.078604	-0.020238	0.210704	-0.236836	0.070821	-0.771881	0.043669	0.031148	-0.004707	-0.998549
6378	-1.186537	0.695330	9.586191	0.055446	-0.057212	0.187351	-0.237860	0.070692	-0.771614	0.047304	0.029934	-0.005995	-0.998414
6379	-1.344772	0.868006	9.032107	-0.032889	-0.118194	0.131949	-0.240933	0.070977	-0.772200	0.049849	0.027650	-0.005540	-0.998359
6380	-1.879547	0.335906	9.809089	-0.102111	-0.123570	0.178162	-0.241485	0.076074	-0.768850	0.053358	0.024959	-0.003739	-0.998257
6381	-1.533377	0.773623	10.714561	0.053286	-0.081079	0.231402	-0.246131	0.081730	-0.767334	0.057860	0.023585	-0.005049	-0.998033
6382	-1.018921	1.179498	9.499006	0.110774	-0.038087	0.230170	-0.245357	0.081459	-0.768614	0.062311	0.022828	-0.007430	-0.997768
6383	-0.089290	0.168615	9.993553	-0.029152	-0.001893	0.297515	-0.243688	0.080511	-0.768521	0.068179	0.022909	-0.007075	-0.997385
6384	0.388855	0.173176	10.345086	0.120386	0.082369	0.483805	-0.238575	0.082630	-0.769210	0.077684	0.024545	-0.009603	-0.996630
6385	-0.160253	1.055801	9.768895	0.216801	0.188301	0.583941	-0.230880	0.082591	-0.772616	0.089164	0.028659	-0.014046	-0.995505
6386	0.540506	0.461642	9.914602	0.361435	0.264916	0.667767	-0.219837	0.079048	-0.776105	0.102231	0.034287	-0.021169	-0.993944
6387	0.110157	-0.290743	9.693420	0.525661	0.215968	0.744547	-0.204403	0.070119	-0.781610	0.116650	0.039382	-0.031791	-0.991883
6388	-0.991934	0.207283	10.114712	0.480028	0.182973	0.726896	-0.194464	0.059073	-0.786928	0.130717	0.043567	-0.041473	-0.989593
6389	-0.597423	1.351715	10.273433	0.291765	0.188266	0.614627	-0.182243	0.051098	-0.790603	0.142671	0.047587	-0.047390	-0.987489
6390	-0.668676	1.533373	9.733118	-0.036958	0.200791	0.515419	-0.173796	0.053603	-0.793490	0.152975	0.050862	-0.046597	-0.985820
6391	-0.491883	0.612048	9.286109	-0.086906	0.202650	0.488395	-0.163566	0.057171	-0.795125	0.162775	0.054153	-0.044867	-0.984154
6392	-0.984267	1.295015	9.617769	-0.059988	0.139815	0.448110	-0.154889	0.062489	-0.794948	0.171704	0.056212	-0.043737	-0.982571
6393	-1.117910	1.492747	10.243503	-0.124429	0.111748	0.428220	-0.148271	0.070501	-0.796235	0.180255	0.057629	-0.041521	-0.981052
6394	-0.927413	1.792357	10.411092	-0.122510	0.041776	0.375992	-0.142927	0.076105	-0.795247	0.187728	0.057600	-0.039422	-0.979738
6395	-1.713519	1.982270	9.132257	-0.175804	0.016230	0.315058	-0.141731	0.083349	-0.794827	0.194030	0.057065	-0.036472	-0.978655
6396	-0.858540	1.341690	9.432278	-0.136709	-0.015653	0.353605	-0.138452	0.091513	-0.793277	0.201004	0.055875	-0.034286	-0.977395
6397	-1.243820	1.466477	9.939207	-0.058467	-0.028094	0.445902	-0.136051	0.096731	-0.792249	0.209681	0.054844	-0.033980	-0.975639
6398	-0.872631	1.390498	9.629985	-0.008679	-0.049290	0.517442	-0.132751	0.102482	-0.792749	0.219657	0.053398	-0.034611	-0.973500
6399	-1.096929	1.071368	10.070354	0.229845	-0.079135	0.576341	-0.130955	0.102204	-0.793284	0.230484	0.052526	-0.040291	-0.970822
6400	-0.862188	1.474631	10.433375	0.544807	-0.072182	0.567210	-0.130121	0.092410	-0.796558	0.240756	0.053081	-0.051822	-0.967747
6401	-1.431075	1.608041	10.146682	0.384954	-0.054376	0.514325	-0.129245	0.075641	-0.800785	0.250144	0.053426	-0.060335	-0.964849
6402	-1.062257	1.537001	9.873578	-0.069455	-0.074615	0.489673	-0.128211	0.074026	-0.801069	0.259456	0.050956	-0.059922	-0.962546
6403	-0.435921	1.012146	9.689145	-0.131751	-0.134930	0.399711	-0.128132	0.082073	-0.799726	0.267028	0.047265	-0.058732	-0.960735
6404	-0.569225	0.626167	8.945816	0.140605	-0.148502	0.335537	-0.130442	0.083159	-0.800188	0.273074	0.044680	-0.062577	-0.958915
6405	-0.371772	0.530621	9.659030	0.206921	-0.139846	0.294542	-0.133744	0.078347	-0.800313	0.278258	0.042799	-0.067747	-0.957158
6406	-0.241448	0.533486	9.355194	0.254949	-0.091009	0.380510	-0.136173	0.078093	-0.801293	0.285114	0.041873	-0.073492	-0.954754
6407	-0.362118	1.545085	9.584108	0.205195	-0.030127	0.518068	-0.134721	0.071916	-0.803907	0.294669	0.041720	-0.078149	-0.951484
6408	-0.679401	1.403341	9.604438	0.117970	-0.000552	0.621583	-0.130843	0.065995	-0.804654	0.306284	0.041346	-0.080948	-0.947591
6409	-0.886599	1.458373	9.772647	0.047790	0.062217	0.721822	-0.124830	0.068244	-0.806494	0.319881	0.041684	-0.082164	-0.942967
6410	-0.766849	1.305274	10.339302	0.033248	0.098706	0.765827	-0.116005	0.071015	-0.807484	0.334350	0.042414	-0.082828	-0.937844
6411	-0.367917	1.742717	9.716178	0.013784	0.166977	0.757104	-0.105787	0.075789	-0.806955	0.348659	0.044426	-0.082675	-0.932539
6412	-0.144823	1.220070	9.225296	-0.170334	0.221265	0.739935	-0.094294	0.082435	-0.807947	0.362868	0.046057	-0.078645	-0.927373
6413	-0.284445	0.941983	9.148819	-0.539174	0.221117	0.786578	-0.081557	0.094574	-0.807131	0.378112	0.045019	-0.067783	-0.922177
6414	-0.455254	1.348786	9.635516	-0.512799	0.178879	0.866047	-0.068387	0.119048	-0.803036	0.394664	0.043179	-0.057785	-0.915989
6415	-0.594334	1.820999	9.574866	-0.242565	0.128285	0.850349	-0.054902	0.133729	-0.800053	0.410423	0.042658	-0.053097	-0.909348
6416	-0.567861	1.480863	9.289608	-0.076083	0.067200	0.824835	-0.041640	0.142913	-0.798133	0.425494	0.042297	-0.051904	-0.902481
6417	-0.609060	1.761103	10.396041	-0.083346	0.026763	0.807057	-0.032450	0.148229	-0.797584	0.439992	0.041285	-0.050913	-0.895606
6418	-0.107477	2.366693	9.975794	-0.162810	-0.023989	0.770149	-0.026064	0.151818	-0.798150	0.453786	0.038555	-0.048889	-0.888933
6419	0.023149	1.393800	9.848153	-0.168872	-0.104319	0.699966	-0.019706	0.159160	-0.796653	0.466109	0.034534	-0.047492	-0.882776
6420	-0.298238	1.339937	10.287604	-0.102748	-0.155904	0.691526	-0.016169	0.166383	-0.794229	0.478147	0.030087	-0.047659	-0.876470
6421	-0.058147	1.824141	10.396819	0.026211	-0.123558	0.674984	-0.014911	0.171474	-0.795591	0.489702	0.027590	-0.049853	-0.870026
6422	0.185649	2.158546	10.283229	0.148243	-0.037721	0.628598	-0.010675	0.169574	-0.795419	0.500413	0.027680	-0.053203	-0.863707
6423	-0.434508	1.900365	9.199574	0.143085	-0.006661	0.620019	-0.003578	0.162027	-0.798762	0.510901	0.028435	-0.056286	-0.857324
6424	-0.152563	1.482754	9.394171	0.089362	-0.065377	0.603379	0.001053	0.159052	-0.799746	0.521010	0.027471	-0.058886	-0.851074
6425	-0.037001	1.436263	9.426278	0.133149	-0.065431	0.614227	0.005679	0.156345	-0.799840	0.531175	0.027131	-0.062379	-0.844527
6426	-0.162159	1.481365	9.701788	0.208314	-0.056668	0.607798	0.011098	0.151087	-0.803010	0.541143	0.027555	-0.066886	-0.837814
6427	0.123660	1.609221	9.777680	0.218445	-0.002404	0.558662	0.016527	0.143414	-0.805064	0.550240	0.029253	-0.071086	-0.831461
6428	0.173091	1.772078	9.687821	0.150623	0.034388	0.533648	0.020413	0.137359	-0.808093	0.558964	0.030652	-0.073585	-0.825351
6429	0.297763	1.650814	9.668533	0.195491	0.086900	0.520005	0.026860	0.129948	-0.808765	0.567418	0.033628	-0.076372	-0.819190
6430	0.524726	2.333856	9.499026	0.152694	0.134120	0.509365	0.035107	0.122261	-0.810987	0.575754	0.036711	-0.077755	-0.813089
6431	0.241929	1.966672	9.016698	0.100609	0.107067	0.554729	0.046143	0.118178	-0.810682	0.584729	0.038875	-0.078815	-0.806454
6432	0.042447	1.738963	9.534793	0.152180	0.068431	0.599025	0.053750	0.111434	-0.814532	0.594262	0.040746	-0.080995	-0.799145
6433	-0.194944	1.619096	9.835805	0.146769	0.072808	0.600804	0.061847	0.106428	-0.814700	0.603712	0.042814	-0.083187	-0.791694
6434	-0.044026	1.797647	9.632322	0.048437	0.048325	0.580609	0.068031	0.100494	-0.815861	0.612830	0.043133	-0.083929	-0.784561
6435	0.339247	2.054083	9.540660	-0.116917	0.027277	0.540495	0.074563	0.099788	-0.814697	0.621314	0.041358	-0.082444	-0.778114
6436	0.363824	1.429640	9.855237	-0.085379	-0.009358	0.468195	0.078253	0.104464	-0.815213	0.628557	0.039316	-0.081685	-0.772462
6437	0.395161	1.769937	9.553731	-0.178182	-0.070436	0.405682	0.081061	0.106058	-0.814986	0.634721	0.035444	-0.080342	-0.767735
6438	0.500898	1.373783	9.238313	-0.288937	-0.088700	0.364169	0.082811	0.112889	-0.813426	0.640280	0.029768	-0.077357	-0.763656
6439	0.542405	1.086314	9.700781	-0.315834	-0.108918	0.355888	0.081853	0.122684	-0.811418	0.645606	0.023599	-0.074324	-0.759679
6440	0.244156	0.897104	9.975091	-0.292610	-0.148227	0.344505	0.080764	0.133151	-0.809401	0.650667	0.016996	-0.072026	-0.755749
6441	0.385390	1.066634	9.942183	-0.190388	-0.137634	0.300342	0.078920	0.141611	-0.808279	0.654955	0.012086	-0.071184	-0.752211
6442	0.419052	1.062511	9.466104	-0.121923	-0.068239	0.231479	0.078766	0.145769	-0.807477	0.658303	0.009074	-0.070375	-0.749402
6443	0.237390	0.645271	9.385987	-0.121549	0.003732	0.170032	0.079390	0.148582	-0.807079	0.660773	0.007373	-0.068640	-0.747405
6444	0.305706	0.413359	9.212138	-0.158993	-0.000568	0.142363	0.081922	0.153129	-0.805806	0.662867	0.005010	-0.066368	-0.745773
6445	0.592505	0.339326	9.324144	-0.028357	0.054458	0.153984	0.084593	0.156334	-0.805814	0.665135	0.005303	-0.065293	-0.743844
6446	0.759500	0.043697	9.797450	0.100403	0.106803	0.172615	0.090380	0.152011	-0.805434	0.667793	0.007945	-0.065461	-0.741420
6447	0.578355	0.356693	10.249519	0.095816	0.160932	0.202845	0.095797	0.147021	-0.808602	0.670888	0.011365	-0.064768	-0.738638
6448	0.515109	0.626630	10.289208	-0.071442	0.241364	0.214327	0.103867	0.146173	-0.807462	0.674355	0.013640	-0.060598	-0.735790
6449	0.403750	0.936340	9.844418	-0.216300	0.278183	0.219680	0.115237	0.150136	-0.805565	0.677862	0.014562	-0.053701	-0.733081
6450	0.125760	0.551291	9.823168	-0.237962	0.218718	0.242222	0.126449	0.158659	-0.802354	0.681711	0.014227	-0.047392	-0.729947
6451	0.137042	0.440614	9.831409	-0.199046	0.131056	0.315299	0.136655	0.164505	-0.799915	0.686375	0.013136	-0.042734	-0.725872
6452	0.856507	0.098791	9.975049	-0.175921	0.099293	0.330043	0.142514	0.168228	-0.796546	0.691329	0.011826	-0.038980	-0.721391
6453	0.742194	0.318532	9.983367	-0.197494	0.086145	0.349303	0.148748	0.174230	-0.793920	0.696367	0.010022	-0.034971	-0.716763
6454	0.432407	0.203960	10.258634	-0.136834	0.032784	0.365477	0.155121	0.179158	-0.792953	0.701771	0.008279	-0.032703	-0.711603
6455	0.273719	0.637615	10.120823	-0.056109	0.079304	0.341700	0.161772	0.180598	-0.792783	0.706588	0.008345	-0.030797	-0.706905
6456	0.146841	0.459834	9.850767	-0.033340	0.160916	0.284012	0.167018	0.179764	-0.789829	0.710791	0.009920	-0.028177	-0.702768
6457	0.268232	0.207296	10.144757	0.039190	0.153899	0.259748	0.175353	0.177171	-0.788456	0.714419	0.012438	-0.026535	-0.699104
6458	-0.057213	0.276999	10.090699	0.114407	0.139186	0.244495	0.184846	0.174707	-0.789126	0.717992	0.015836	-0.026283	-0.695375
6459	-0.326824	0.728458	9.987688	0.148470	0.133188	0.234323	0.189225	0.169854	-0.788224	0.721169	0.019661	-0.026436	-0.691975
6460	0.087546	0.604906	9.958667	0.196891	0.092921	0.199134	0.197599	0.161763	-0.789438	0.723951	0.023628	-0.027976	-0.688878
6461	-0.061616	0.682599	9.821487	0.229284	0.093085	0.163307	0.199446	0.153707	-0.792330	0.726041	0.028106	-0.029793	-0.686430
6462	-0.420018	1.204901	9.854609	0.218879	0.061860	0.083145	0.203080	0.146177	-0.793976	0.727121	0.032030	-0.032022	-0.685013
6463	0.012857	0.629266	9.870689	0.250339	0.020736	0.035395	0.205565	0.137714	-0.795487	0.727356	0.035916	-0.035100	-0.684420
6464	-0.142181	0.912439	9.286612	0.195985	0.020086	0.003391	0.205615	0.130204	-0.797713	0.727310	0.038988	-0.037566	-0.684170
6465	-0.546746	1.055285	9.359019	0.061815	0.027168	-0.004461	0.205894	0.126045	-0.797884	0.727123	0.040265	-0.037929	-0.684275
6466	-0.371578	1.241559	9.383677	-0.042806	0.046348	-0.012218	0.207176	0.126441	-0.798912	0.727048	0.040234	-0.036733	-0.684422
6467	-0.250360	1.299500	9.767735	-0.142119	0.026992	-0.028906	0.206379	0.130468	-0.796835	0.726684	0.038585	-0.034289	-0.685030
6468	0.045195	0.767952	9.696605	-0.242300	0.013805	-0.040454	0.206722	0.137843	-0.797023	0.726330	0.035226	-0.030812	-0.685751
6469	-0.265245	0.581782	9.360760	-0.292448	0.009544	-0.024030	0.206395	0.147500	-0.791858	0.726103	0.031137	-0.026555	-0.686367
6470	-0.141047	1.053566	9.831243	-0.283730	0.019800	0.019296	0.206588	0.157960	-0.790367	0.726560	0.027222	-0.022461	-0.686196
6471	-0.195211	1.578519	9.933852	-0.151138	-0.020313	-0.029988	0.205149	0.162527	-0.788909	0.726122	0.024802	-0.020604	-0.686809
6472	0.096586	1.209319	9.470572	-0.005771	-0.053289	-0.121723	0.203201	0.167232	-0.788708	0.724430	0.023979	-0.021316	-0.688602
6473	0.566308	0.698188	10.229521	0.205430	-0.065683	-0.159263	0.200132	0.166846	-0.789553	0.722007	0.026149	-0.025000	-0.690939
6474	-0.048125	0.507950	10.934234	0.364924	-0.082927	-0.235576	0.196220	0.158150	-0.792493	0.718499	0.030333	-0.031193	-0.694165
6475	-0.201826	0.646277	10.168274	0.175605	-0.038043	-0.280760	0.190253	0.150538	-0.795518	0.714360	0.032523	-0.033971	-0.698196
6476	0.430884	0.678878	9.860446	0.007541	-0.004053	-0.294375	0.185149	0.148420	-0.797743	0.710217	0.032718	-0.034018	-0.702399
6477	0.798427	0.771003	9.469091	0.093354	0.030851	-0.254935	0.182074	0.150047	-0.799963	0.706495	0.034623	-0.034719	-0.706017
6478	0.457937	0.768137	9.236527	0.184522	0.048448	-0.222378	0.180796	0.147638	-0.796927	0.703294	0.038014	-0.036557	-0.708940
6479	0.217881	0.607917	9.702887	0.196666	0.072743	-0.144629	0.180581	0.141873	-0.799513	0.701051	0.041855	-0.038218	-0.710855
6480	0.152792	0.946281	10.096581	0.158767	0.114488	-0.070656	0.182669	0.135692	-0.800743	0.700114	0.045713	-0.038875	-0.711505
6481	-0.080951	1.347166	10.059956	-0.059738	0.159860	-0.012012	0.186542	0.130038	-0.800601	0.700032	0.047091	-0.035790	-0.711658
6482	0.163211	1.397587	9.871016	-0.244295	0.159640	0.046503	0.192635	0.137784	-0.797196	0.701138	0.045856	-0.030185	-0.710909
6483	-0.045357	0.941163	9.490339	-0.181909	0.159662	0.108618	0.198339	0.147007	-0.794658	0.702853	0.045428	-0.025495	-0.709425
6484	-0.104180	0.818915	9.467816	-0.008522	0.170126	0.153971	0.204982	0.148178	-0.791704	0.705322	0.047591	-0.023181	-0.706908
6485	-0.183416	0.534156	9.722320	0.030504	0.171703	0.221190	0.213060	0.145049	-0.789194	0.708409	0.050245	-0.021435	-0.703685
6486	-0.484354	0.656417	9.618197	-0.011777	0.173423	0.275638	0.221249	0.145675	-0.787915	0.712748	0.052350	-0.019131	-0.699202
6487	-0.898123	0.533960	9.408918	-0.043058	0.138612	0.263052	0.228683	0.143891	-0.786648	0.716431	0.053476	-0.016834	-0.695402
6488	-0.635418	0.806223	9.467447	-0.193421	0.092985	0.260004	0.235850	0.143718	-0.784855	0.720764	0.051859	-0.013125	-0.691113
6489	-0.442772	0.737309	9.440967	-0.127273	0.082428	0.270950	0.239674	0.146112	-0.783242	0.724568	0.050994	-0.010460	-0.687234
6490	-0.177346	0.707287	9.736271	0.072985	0.005333	0.275563	0.247371	0.143388	-0.782494	0.729065	0.052020	-0.011680	-0.682364
6491	-0.194712	0.972606	9.955717	-0.012064	-0.024480	0.273127	0.248536	0.140967	-0.782282	0.732713	0.051331	-0.012181	-0.678490
6492	-0.740989	0.885235	9.872926	-0.141655	-0.008526	0.247716	0.250312	0.143640	-0.781522	0.737106	0.049033	-0.010647	-0.673912
6493	-0.873392	0.595832	10.046142	-0.177325	0.021277	0.223749	0.252870	0.143626	-0.780420	0.740211	0.046557	-0.008168	-0.670711
6494	-1.011464	0.864317	10.206596	-0.205958	0.062372	0.233475	0.258862	0.147886	-0.779200	0.743903	0.044249	-0.004751	-0.666805
6495	-1.085801	0.941262	10.015903	-0.107368	0.082644	0.207874	0.263956	0.151345	-0.776455	0.746687	0.043671	-0.002258	-0.663736
6496	-1.008838	0.921756	9.337443	-0.089342	0.046071	0.186713	0.268658	0.155744	-0.772682	0.749400	0.042881	-0.000614	-0.660727
6497	-0.403140	0.539847	9.450369	-0.029503	0.002131	0.192014	0.271990	0.155055	-0.772358	0.751876	0.042418	-0.000341	-0.657939
6498	-0.591416	0.215914	9.198384	0.019565	-0.013566	0.224033	0.273160	0.152904	-0.773789	0.754988	0.042473	-0.001057	-0.654361
6499	-0.678083	1.245102	9.761189	-0.026100	-0.006690	0.223949	0.275990	0.150743	-0.773852	0.757852	0.041953	-0.000995	-0.651076
6500	0.074732	1.518326	9.810696	0.102939	-0.017281	0.177097	0.278573	0.146705	-0.773675	0.760273	0.043228	-0.002810	-0.648158
6501	-0.410483	1.205549	9.304308	0.221470	-0.018552	0.095219	0.278744	0.140804	-0.776521	0.761229	0.046329	-0.006081	-0.646798
6502	-0.118708	1.494153	9.276276	0.258478	-0.041199	0.019598	0.279188	0.131951	-0.779653	0.761394	0.049675	-0.010134	-0.646304
6503	-0.120414	1.236312	9.881220	0.308886	-0.032366	-0.062898	0.278494	0.120018	-0.782291	0.760177	0.053956	-0.014635	-0.647306
6504	-0.618133	1.514964	10.090546	0.174957	0.009819	-0.116390	0.276748	0.112517	-0.783857	0.758587	0.056726	-0.016690	-0.648884
6505	-0.371079	1.293729	9.932096	0.277213	0.008189	-0.170399	0.277810	0.106879	-0.785700	0.755971	0.061092	-0.020057	-0.651440
6506	-0.653032	0.709847	9.360771	0.219192	-0.017803	-0.195610	0.275321	0.095895	-0.789063	0.753234	0.064202	-0.023006	-0.654207
6507	-0.464480	0.733331	9.657354	-0.006310	-0.023225	-0.199094	0.271996	0.095511	-0.790031	0.750542	0.063875	-0.023083	-0.657323
6508	-0.309095	0.493888	10.388499	0.080249	-0.012974	-0.166816	0.270840	0.096054	-0.789882	0.748440	0.064940	-0.024171	-0.659573
6509	-0.571568	0.930848	10.280454	0.024700	-0.011200	-0.144133	0.268798	0.095394	-0.790872	0.746420	0.065179	-0.024527	-0.661821
6510	-0.330641	1.550354	9.814560	-0.143352	-0.005938	-0.161136	0.268514	0.099687	-0.789559	0.744777	0.062995	-0.022550	-0.663951
6511	-0.496198	1.337109	10.431041	-0.125562	0.020208	-0.148582	0.265265	0.106947	-0.787795	0.742889	0.061407	-0.020456	-0.666278
6512	-1.348000	1.077744	9.942845	-0.249094	0.027468	-0.121045	0.267773	0.115785	-0.786354	0.741748	0.058069	-0.016638	-0.667953
6513	-0.497084	1.236325	9.711472	-0.088237	0.010578	-0.076094	0.266589	0.119814	-0.783764	0.740755	0.056897	-0.015255	-0.669188
6514	-0.444577	1.160501	9.426624	-0.002428	-0.013896	-0.057078	0.266328	0.120217	-0.782996	0.740134	0.056639	-0.015424	-0.669892
6515	-0.753645	1.160058	9.280315	-0.172414	-0.046175	-0.065387	0.263483	0.124658	-0.782152	0.739353	0.053468	-0.013766	-0.671050
6516	-0.756995	1.369062	9.205859	-0.081243	-0.054936	-0.044442	0.262684	0.129490	-0.781080	0.738960	0.051487	-0.013504	-0.671644
6517	-0.616883	0.706594	9.175411	-0.006187	-0.065477	-0.028249	0.261138	0.131377	-0.781546	0.738486	0.050520	-0.014397	-0.672219
6518	-0.578910	0.608327	9.378187	0.091988	-0.083103	0.014663	0.258214	0.127502	-0.781540	0.738696	0.050704	-0.016941	-0.671916
6519	-0.287611	0.827483	9.443068	-0.001130	-0.093756	0.025357	0.256306	0.125904	-0.782794	0.738922	0.049405	-0.018370	-0.671726
6520	-0.312297	0.750805	9.468829	-0.081713	-0.083309	0.039779	0.253374	0.124176	-0.784034	0.739669	0.047012	-0.018605	-0.671069
6521	-0.448975	0.877347	9.610821	-0.024589	-0.067611	0.072038	0.251063	0.125664	-0.784619	0.740551	0.045695	-0.019375	-0.670164
6522	-0.253126	0.914607	9.712877	0.086233	-0.041488	0.104609	0.250195	0.121512	-0.786293	0.742009	0.046325	-0.021306	-0.668449
6523	0.042191	1.022879	9.699561	0.028954	-0.015368	0.116556	0.251613	0.119358	-0.785575	0.743452	0.046469	-0.022076	-0.666807
6524	-0.343267	1.127937	10.045282	0.118356	0.005663	0.129749	0.252930	0.114792	-0.788678	0.745282	0.048200	-0.023751	-0.664581
6525	-0.722102	0.796468	10.775171	0.069915	0.033579	0.143626	0.254500	0.108076	-0.787626	0.747055	0.049598	-0.024351	-0.662462
6526	-0.735977	1.210987	11.039552	-0.010676	0.071948	0.164409	0.256059	0.103507	-0.786426	0.749406	0.050263	-0.023363	-0.659787
6527	-0.481914	1.986052	10.363892	-0.047922	0.135066	0.132741	0.262597	0.102131	-0.786029	0.751181	0.051276	-0.020874	-0.657771
6528	-0.174863	1.062392	9.485641	-0.115719	0.124729	0.103750	0.266930	0.103850	-0.782530	0.752778	0.051082	-0.017653	-0.656052
6529	-0.209388	0.296945	9.147966	-0.096251	0.077489	0.142354	0.271005	0.106644	-0.780283	0.754687	0.050586	-0.015408	-0.653950
6530	-0.451420	0.524897	9.943174	0.030418	0.049292	0.197909	0.275114	0.104207	-0.779353	0.757405	0.051577	-0.015325	-0.650724
6531	-0.783987	1.612885	10.234862	-0.008859	0.084324	0.186611	0.279225	0.100160	-0.776413	0.759783	0.052481	-0.014159	-0.647901
6532	-0.484981	1.588722	9.386243	-0.070965	0.107351	0.100692	0.284992	0.098787	-0.775118	0.761275	0.052712	-0.011782	-0.646176
6533	-0.230930	0.662437	9.087479	-0.075366	0.054923	0.072013	0.287915	0.101587	-0.772980	0.762218	0.052258	-0.010096	-0.645128
6534	-0.144433	0.595265	9.359873	-0.128181	0.012862	0.057332	0.289435	0.102785	-0.769825	0.763235	0.050405	-0.008371	-0.644097
6535	-0.210824	0.764132	9.367192	-0.017072	-0.034228	0.008680	0.289428	0.104529	-0.770694	0.763285	0.049675	-0.008746	-0.644090
6536	-0.533952	0.808480	9.678039	0.042043	-0.053368	-0.019057	0.288414	0.102522	-0.770572	0.763212	0.049581	-0.010143	-0.644164
6537	-0.680770	1.202278	9.904883	-0.106303	-0.034082	-0.056957	0.285463	0.104014	-0.771401	0.762499	0.047514	-0.009299	-0.645175
6538	-0.563050	1.128510	9.672358	-0.256272	-0.007710	-0.119682	0.283886	0.109923	-0.769421	0.761324	0.043474	-0.006064	-0.646885
6539	-0.573195	1.072164	9.306581	-0.221967	-0.003113	-0.175811	0.282298	0.117709	-0.767043	0.759155	0.040077	-0.003153	-0.649668
6540	-0.549169	0.714079	9.436811	-0.150385	-0.049449	-0.195807	0.280199	0.124962	-0.764282	0.756815	0.037106	-0.001866	-0.652572
6541	-0.699460	0.611194	10.008777	0.001543	-0.066150	-0.178006	0.276066	0.131020	-0.764036	0.754407	0.036282	-0.002814	-0.655397
6542	-0.358023	1.102800	9.651072	-0.012527	-0.068712	-0.220409	0.273117	0.131169	-0.763232	0.751584	0.035147	-0.003602	-0.658691
6543	-0.162253	0.456869	9.665986	-0.113552	-0.087974	-0.247841	0.268117	0.132268	-0.763401	0.748305	0.032305	-0.003328	-0.662559
6544	-0.543116	0.174026	10.564644	-0.007358	-0.088102	-0.212665	0.262204	0.136190	-0.763656	0.745556	0.030984	-0.004487	-0.665707
6545	-0.405015	0.577149	10.635363	0.193075	-0.065370	-0.208439	0.258638	0.132990	-0.764394	0.742566	0.033010	-0.007967	-0.668911
6546	-0.675017	0.304297	10.365449	0.177149	-0.047668	-0.236657	0.253035	0.129803	-0.768649	0.739331	0.034984	-0.010963	-0.672344
6547	-1.230672	-0.098783	10.817323	0.100090	-0.017035	-0.217647	0.249849	0.126466	-0.767874	0.736239	0.036290	-0.012420	-0.675634
6548	-0.646429	0.583458	10.510172	0.157409	0.015215	-0.208331	0.248837	0.124996	-0.769267	0.733323	0.038808	-0.014247	-0.678622
6549	-0.200447	0.191566	9.310063	0.216746	-0.028282	-0.253183	0.246315	0.118975	-0.770808	0.729609	0.041671	-0.017403	-0.682372
6550	-0.257472	-0.010641	9.094388	0.213073	-0.083363	-0.243736	0.241734	0.114574	-0.772556	0.726102	0.043671	-0.021396	-0.685865
6551	-0.122933	0.220485	9.528377	0.184381	-0.080889	-0.240414	0.237408	0.110305	-0.773927	0.722508	0.045302	-0.024871	-0.689428
6552	-0.031717	0.143157	9.637227	0.205695	-0.065267	-0.204120	0.234625	0.105358	-0.776087	0.719536	0.047422	-0.028533	-0.692246
6553	-0.666812	0.458639	9.744843	0.128419	-0.070545	-0.133956	0.229924	0.100019	-0.778602	0.717426	0.048307	-0.031156	-0.694259
6554	-0.513880	0.916346	9.616634	-0.013034	-0.077662	-0.111170	0.227616	0.100300	-0.778312	0.715878	0.047057	-0.032053	-0.695900
6555	-0.555802	1.132918	9.559417	0.049374	-0.090861	-0.063122	0.225059	0.100717	-0.780297	0.714802	0.046494	-0.033924	-0.696954
6556	-0.748801	1.155051	9.972272	0.204747	-0.142488	-0.025069	0.220385	0.095657	-0.781680	0.714171	0.047397	-0.038862	-0.697282
6557	-0.848887	1.364954	9.158616	0.126054	-0.168575	-0.018597	0.215926	0.092999	-0.784681	0.713560	0.046856	-0.042926	-0.697706
6558	-0.603929	1.871545	8.737041	-0.006258	-0.248148	-0.051532	0.208261	0.089418	-0.784983	0.712617	0.043294	-0.046404	-0.698677
6559	-0.631471	1.386919	9.032050	-0.011544	-0.242007	-0.078962	0.200321	0.090400	-0.787137	0.711190	0.039865	-0.049528	-0.700119
6560	-0.488063	1.139934	10.411953	0.036559	-0.202994	-0.060089	0.192642	0.089905	-0.788549	0.710081	0.037548	-0.052954	-0.701121
6561	-0.224040	2.246567	11.244133	0.006192	-0.111399	-0.061613	0.186122	0.089270	-0.791499	0.708990	0.036219	-0.054469	-0.702178
6562	-0.953134	1.637889	9.287595	-0.259936	-0.089706	-0.115325	0.183914	0.093842	-0.789903	0.707404	0.031343	-0.052082	-0.704191
6563	-1.571549	0.922846	9.003590	-0.408603	-0.143786	-0.096291	0.177826	0.105815	-0.789825	0.706017	0.023799	-0.048120	-0.706157
6564	-2.165529	1.582224	9.225330	-0.322926	-0.147252	-0.051313	0.172999	0.119254	-0.786077	0.705225	0.017151	-0.045692	-0.707302
6565	-2.199108	1.611505	9.278817	-0.389217	-0.229502	-0.059128	0.166901	0.131896	-0.784092	0.704167	0.008783	-0.043116	-0.708670
6566	-0.718576	1.345711	9.488849	0.007852	-0.418815	-0.080334	0.153907	0.141758	-0.783806	0.702571	0.002969	-0.049190	-0.709905
6567	1.199329	0.106414	10.154856	0.215207	-0.489446	-0.078161	0.135385	0.135822	-0.789418	0.700814	-0.000570	-0.058831	-0.710913
6568	2.169501	1.402289	10.190215	-0.071002	-0.431213	-0.078301	0.120697	0.129462	-0.791923	0.699094	-0.007660	-0.063945	-0.712124
6569	2.625639	-0.341500	11.221041	-0.097818	-0.232080	-0.064193	0.109393	0.134351	-0.790823	0.697758	-0.012053	-0.065609	-0.713220
6570	3.133147	0.437652	10.168413	-0.043783	-0.019428	-0.045376	0.103751	0.135991	-0.792118	0.697006	-0.012937	-0.065349	-0.713964
6571	1.900713	0.296472	9.612777	-0.204778	0.120905	-0.001629	0.104222	0.142159	-0.789785	0.696988	-0.013973	-0.060625	-0.714379
6572	0.121371	1.332523	8.890378	-0.177935	0.154734	0.034699	0.110187	0.150712	-0.787257	0.697554	-0.014341	-0.055998	-0.714197
6573	-0.527038	1.140391	8.888957	0.092118	0.118198	0.057838	0.114274	0.152031	-0.785911	0.698439	-0.011265	-0.055505	-0.713425
6574	0.505743	1.038620	9.695810	0.523061	0.002314	0.070784	0.117179	0.139005	-0.790133	0.699469	-0.004061	-0.062999	-0.711869
6575	1.491500	0.787064	10.155354	0.633888	-0.048780	0.067524	0.115021	0.116347	-0.796654	0.700262	0.004184	-0.072574	-0.710175
6576	1.747828	1.848723	10.415231	0.056343	-0.048848	-0.033479	0.113304	0.103746	-0.798523	0.699648	0.004274	-0.074136	-0.710619
6577	1.425234	0.633898	10.226247	-0.179638	-0.032895	-0.081109	0.109947	0.108728	-0.798933	0.698359	0.001530	-0.071961	-0.712120
6578	1.533398	0.231282	10.163020	0.052910	0.026573	-0.045828	0.109289	0.111146	-0.797886	0.697681	0.002659	-0.072422	-0.712733
6579	1.584315	0.598826	10.171612	0.237322	0.104465	-0.042380	0.112396	0.104958	-0.797358	0.697112	0.007574	-0.074286	-0.713063
6580	1.540438	0.563299	9.450759	-0.007710	0.152674	-0.036039	0.115492	0.101722	-0.798448	0.696770	0.009644	-0.072122	-0.713594
6581	1.322699	0.515445	8.973942	-0.163426	0.152751	-0.015959	0.120712	0.106792	-0.797210	0.696697	0.009565	-0.067621	-0.714107
6582	0.929798	0.600567	9.072016	-0.084821	0.089847	-0.007550	0.124901	0.112269	-0.794938	0.696687	0.009623	-0.065235	-0.714338
6583	0.988849	0.740947	9.520030	-0.015192	0.055594	0.006052	0.126443	0.111321	-0.794590	0.696761	0.010166	-0.064215	-0.714351
6584	0.802805	0.718589	9.598266	0.017736	0.035444	0.037109	0.128363	0.110908	-0.793482	0.697298	0.010818	-0.064061	-0.713831
6585	0.618145	0.538793	10.095160	0.043442	0.037062	0.076082	0.131194	0.109553	-0.795183	0.698334	0.011809	-0.064141	-0.712795
6586	0.748318	0.506895	10.218613	0.084542	0.061470	0.092282	0.129917	0.108754	-0.795046	0.699663	0.013694	-0.064588	-0.711415
6587	0.622581	0.476903	10.313059	0.055661	0.075348	0.148546	0.133910	0.105380	-0.795770	0.701769	0.015289	-0.064308	-0.709332
6588	0.582026	0.890104	10.077884	0.080727	0.098129	0.161250	0.139940	0.103201	-0.795120	0.704111	0.017553	-0.064203	-0.706963
6589	0.614370	0.714093	9.220206	0.089631	0.072000	0.185866	0.142904	0.100368	-0.795698	0.706708	0.019524	-0.064457	-0.704292
6590	0.659404	0.934927	9.205537	0.013512	0.026460	0.188703	0.147161	0.096053	-0.797322	0.709349	0.019792	-0.064424	-0.701628
6591	0.639988	0.918459	9.275195	-0.028590	-0.005059	0.188283	0.149207	0.095773	-0.795581	0.711907	0.018995	-0.064109	-0.699084
6592	0.746404	0.937533	9.493145	0.017796	-0.017424	0.209691	0.150757	0.094559	-0.797516	0.714764	0.018683	-0.064764	-0.696110
6593	0.715294	1.310777	9.584203	0.028602	-0.041884	0.186855	0.150640	0.092681	-0.797659	0.717213	0.018186	-0.065783	-0.693503
6594	0.753858	1.292148	9.881596	-0.004465	-0.036681	0.171631	0.150896	0.092814	-0.797788	0.719506	0.017336	-0.066389	-0.691088
6595	0.760688	1.566729	10.045676	-0.007070	-0.036676	0.151395	0.150140	0.091477	-0.799310	0.721468	0.016453	-0.066841	-0.689018
6596	0.870496	1.740374	9.705536	0.000410	-0.027751	0.093335	0.150146	0.090001	-0.798818	0.722685	0.015902	-0.067358	-0.687704
6597	0.837058	1.458780	9.539202	0.010387	-0.038128	0.063367	0.149002	0.088800	-0.799319	0.723420	0.015379	-0.068070	-0.686872
6598	0.770738	1.632903	9.693148	-0.072701	-0.036347	0.033741	0.147834	0.091490	-0.799403	0.723833	0.013734	-0.067687	-0.686510
6599	0.861953	1.559959	9.662689	-0.065444	-0.050304	0.008148	0.148463	0.093096	-0.798637	0.723812	0.012036	-0.067538	-0.686578
6600	0.735644	1.450556	9.737006	-0.015278	-0.036240	-0.003758	0.146279	0.094718	-0.799476	0.723704	0.011275	-0.067933	-0.686666
6601	0.842808	1.579722	9.785622	-0.056359	-0.031882	-0.019910	0.142678	0.097017	-0.799147	0.723317	0.010015	-0.067651	-0.687121
6602	0.875767	1.463874	9.731145	-0.032942	-0.029171	-0.052365	0.141651	0.097425	-0.799128	0.722550	0.009161	-0.067690	-0.687936
6603	0.657324	1.306472	9.601472	-0.014124	-0.013324	-0.051253	0.141244	0.100781	-0.797950	0.721746	0.008824	-0.067724	-0.688780
6604	0.826745	1.367450	9.528629	-0.011366	-0.020322	-0.067156	0.139184	0.102804	-0.798153	0.720783	0.008423	-0.067929	-0.689773
6605	0.816406	1.267024	9.688548	0.000310	-0.032554	-0.085641	0.137015	0.101877	-0.799144	0.719472	0.008085	-0.068443	-0.691094
6606	0.914512	1.141452	9.765549	0.003000	-0.027340	-0.088302	0.135604	0.102153	-0.798994	0.718203	0.007823	-0.068944	-0.692365
6607	0.988069	0.960623	9.796474	-0.013093	-0.036102	-0.095561	0.132789	0.101362	-0.798706	0.716747	0.007249	-0.069327	-0.693841
6608	0.951430	0.898635	9.877771	-0.023922	-0.043147	-0.079807	0.130468	0.103386	-0.797513	0.715576	0.006371	-0.069682	-0.695022
6609	1.021259	0.876123	9.771190	-0.020281	-0.017761	-0.083237	0.130846	0.104458	-0.797508	0.714313	0.005918	-0.069706	-0.696322
6610	1.025510	0.798815	9.664543	-0.025696	-0.001157	-0.065608	0.128283	0.104740	-0.797721	0.713405	0.005580	-0.069437	-0.697281
6611	0.995707	0.683531	9.634643	-0.061476	0.004101	-0.065863	0.128273	0.106887	-0.798207	0.712416	0.004802	-0.068574	-0.698383
6612	1.010343	0.702817	9.687598	-0.063315	-0.001184	-0.057967	0.126331	0.110116	-0.797387	0.711622	0.003917	-0.067782	-0.699274
6613	0.967402	0.770875	9.816096	-0.000805	-0.016977	-0.039040	0.126062	0.111190	-0.795346	0.710972	0.003657	-0.068068	-0.699909
6614	0.809241	0.931289	9.970677	0.013434	-0.027487	-0.028323	0.124792	0.109587	-0.796102	0.710556	0.003456	-0.068725	-0.700268
6615	0.825099	1.123501	9.958333	-0.074068	-0.011686	-0.062353	0.123498	0.111337	-0.795053	0.709589	0.002268	-0.067904	-0.701333
6616	0.883774	0.896253	9.712538	-0.104453	-0.003780	-0.062605	0.122696	0.116573	-0.793724	0.708719	0.000770	-0.066570	-0.702343
6617	0.967514	0.791995	9.645743	-0.046297	-0.008149	-0.062242	0.120897	0.118193	-0.794695	0.707753	0.000020	-0.066087	-0.703362
6618	0.999530	0.876278	9.766573	0.008214	-0.011696	-0.051278	0.119994	0.119137	-0.794420	0.707030	-0.000007	-0.066450	-0.704055
6619	0.962830	0.809159	9.742091	0.015410	-0.008161	-0.058265	0.119734	0.119943	-0.794661	0.706117	0.000105	-0.066837	-0.704933
6620	1.006555	0.840637	9.924684	-0.059821	-0.006511	-0.046481	0.117938	0.119818	-0.793749	0.705472	-0.000816	-0.066167	-0.705642
6621	1.083706	0.832202	9.722091	-0.070521	-0.003864	-0.048333	0.116648	0.121300	-0.793589	0.704702	-0.001879	-0.065287	-0.706490
6622	1.036909	0.704925	9.658561	-0.000671	0.016324	-0.054810	0.116641	0.122374	-0.793326	0.703977	-0.001632	-0.065131	-0.707228
6623	0.890189	0.780753	9.703947	0.008206	0.014575	-0.040595	0.117407	0.123309	-0.794088	0.703342	-0.001341	-0.065102	-0.707863
6624	0.928658	0.756580	9.761003	0.017163	0.009317	-0.045853	0.118041	0.123305	-0.792070	0.702743	-0.000954	-0.065296	-0.708440
6625	0.972225	0.770771	9.794429	0.035077	0.000570	-0.053696	0.117662	0.123039	-0.793081	0.701904	-0.000471	-0.065843	-0.709222
6626	0.996353	0.770421	9.741357	0.006464	-0.006422	-0.058342	0.116138	0.121438	-0.794594	0.701100	-0.000441	-0.066106	-0.709992
6627	0.919687	0.852811	9.752576	-0.049061	-0.016938	-0.049933	0.114851	0.122518	-0.794438	0.700288	-0.001395	-0.065704	-0.710828
6628	0.866337	0.821791	9.695013	-0.017773	-0.000306	-0.037297	0.115082	0.125601	-0.792131	0.699793	-0.001646	-0.065538	-0.711331
6629	0.937973	0.708442	9.769980	0.025888	-0.017904	-0.005367	0.113556	0.124805	-0.794017	0.699615	-0.001626	-0.066210	-0.711444
6630	0.987154	0.837532	9.646097	0.006277	0.010983	-0.008916	0.114327	0.124264	-0.793780	0.699537	-0.001416	-0.066227	-0.711520
6631	1.151975	0.925468	9.727380	0.018749	0.012645	0.001722	0.113689	0.123194	-0.793021	0.699500	-0.001077	-0.066377	-0.711542
6632	1.192331	0.829006	9.740339	0.029522	0.037138	0.000094	0.114722	0.121713	-0.792797	0.699600	-0.000181	-0.066359	-0.711446
6633	1.134286	0.817202	9.663816	0.000965	0.049438	-0.010627	0.115613	0.122244	-0.792045	0.699437	0.000434	-0.065753	-0.711663
6634	1.060505	0.962387	9.771842	-0.000778	0.061704	-0.019357	0.118042	0.123439	-0.792576	0.699319	0.001284	-0.064959	-0.711851
6635	0.875900	0.805206	9.800461	0.002836	0.058281	-0.029894	0.120099	0.122221	-0.792871	0.698892	0.002074	-0.064258	-0.712332
6636	0.812924	0.776827	9.795873	0.025163	0.039049	-0.026263	0.120859	0.123827	-0.792867	0.698641	0.002972	-0.064150	-0.712585
6637	0.630249	0.888992	9.837181	0.032247	0.021569	-0.015624	0.120995	0.122216	-0.792504	0.698366	0.003638	-0.064371	-0.712831
6638	0.688397	0.919608	9.774560	-0.043805	0.013671	-0.016217	0.121510	0.122214	-0.793399	0.698210	0.003196	-0.063634	-0.713052
6639	0.751337	0.945355	9.704634	-0.000965	-0.001247	0.005177	0.120858	0.123558	-0.792109	0.698204	0.003054	-0.063695	-0.713053
6640	0.862354	0.937485	9.773266	0.097414	-0.011777	0.009344	0.120240	0.120611	-0.794029	0.698365	0.004189	-0.065329	-0.712742
6641	0.765876	0.950293	9.783855	0.063408	-0.022255	0.007328	0.119235	0.117262	-0.794173	0.698356	0.004647	-0.066601	-0.712630
6642	0.930600	1.026074	9.821750	0.034790	-0.034553	-0.000010	0.118732	0.116058	-0.794937	0.698363	0.004597	-0.067658	-0.712524
6643	1.006900	0.895327	9.723479	0.018672	-0.039814	0.003331	0.117709	0.116198	-0.795935	0.698276	0.004179	-0.068543	-0.712527
6644	1.117575	0.841578	9.729115	-0.145947	-0.020648	0.005681	0.115130	0.118895	-0.795364	0.698393	0.001795	-0.066831	-0.712585
6645	0.814588	1.007817	9.846568	-0.155004	-0.017143	0.028661	0.116756	0.125325	-0.794059	0.698703	-0.000763	-0.064927	-0.712459
6646	0.641005	1.044989	9.764397	0.104495	-0.042355	0.018186	0.115210	0.125869	-0.792511	0.698976	0.000027	-0.067088	-0.711991
6647	1.016695	0.914503	9.728420	0.154676	-0.045026	0.000780	0.113325	0.121051	-0.795317	0.698845	0.001446	-0.069983	-0.711840
6648	1.221348	0.838134	9.653695	0.031268	-0.034579	-0.008969	0.111427	0.117439	-0.796337	0.698733	0.001361	-0.070991	-0.711850
6649	1.132833	0.951850	9.655766	-0.013387	0.012690	-0.012598	0.110908	0.117709	-0.794933	0.698495	0.001257	-0.070696	-0.712113
6650	0.944342	0.929115	9.604270	0.126143	0.023258	0.002609	0.111183	0.114757	-0.795726	0.698637	0.003306	-0.072247	-0.711811
6651	1.032104	1.046364	9.638499	0.232563	0.028471	0.015736	0.112001	0.108181	-0.799475	0.698803	0.006823	-0.075235	-0.711314
6652	0.892193	1.059791	9.740775	0.279977	0.021511	0.012574	0.113724	0.098379	-0.800482	0.699062	0.010986	-0.078995	-0.710599
6653	0.820541	1.166352	9.805090	0.158302	0.010998	0.006405	0.113624	0.093415	-0.800655	0.699055	0.013235	-0.081157	-0.710324
6654	0.777556	1.233874	9.758182	0.046392	-0.021402	0.013430	0.114157	0.090730	-0.802209	0.699274	0.013521	-0.082195	-0.709984
6655	0.598397	1.167590	9.643634	0.035686	-0.032685	0.006305	0.112889	0.088591	-0.802464	0.699221	0.013448	-0.083209	-0.709919
6656	0.738679	1.204785	9.582783	0.122496	-0.048422	-0.001084	0.110107	0.082972	-0.803997	0.699129	0.014435	-0.085701	-0.709694
6657	1.014530	1.289397	9.646250	0.102831	-0.024028	0.000557	0.109492	0.079219	-0.805545	0.698986	0.015436	-0.087537	-0.709590
6658	1.135015	1.252809	9.784149	0.074149	-0.027613	0.006456	0.107717	0.076412	-0.806179	0.699042	0.016030	-0.089054	-0.709333
6659	1.232663	1.403515	9.775428	0.015206	-0.022358	-0.015101	0.107981	0.074666	-0.805693	0.698705	0.015846	-0.089625	-0.709596
6660	1.237098	1.350399	9.717113	-0.063449	-0.006590	-0.027083	0.105670	0.076289	-0.806910	0.698368	0.014875	-0.088884	-0.710043
6661	1.159745	1.341004	9.592730	-0.070570	-0.008280	-0.032404	0.106422	0.078162	-0.804876	0.697836	0.013711	-0.088044	-0.710693
6662	1.101982	1.365562	9.612733	-0.041992	-0.004790	-0.019825	0.105387	0.080583	-0.805851	0.697607	0.013053	-0.087585	-0.710987
6663	1.049466	1.447866	9.657381	-0.000845	0.005715	-0.015049	0.105381	0.080448	-0.804079	0.697327	0.013030	-0.087550	-0.711267
6664	1.049566	1.462250	9.643128	0.000871	0.012674	0.003496	0.104239	0.079918	-0.806221	0.697450	0.013178	-0.087463	-0.711154
6665	1.199246	1.461109	9.651436	-0.024244	0.019585	0.019154	0.105119	0.081656	-0.804190	0.697687	0.012964	-0.086919	-0.710992
6666	1.068496	1.409139	9.623133	0.018675	0.016129	0.024770	0.105005	0.079645	-0.805221	0.698135	0.013375	-0.087043	-0.710529
6667	0.964900	1.438894	9.653202	0.054371	0.021361	0.046234	0.107066	0.078025	-0.805774	0.698738	0.014241	-0.087600	-0.709851
6668	0.965332	1.499032	9.661098	0.072274	0.027488	0.046399	0.107838	0.076947	-0.805162	0.699516	0.015527	-0.088330	-0.708967
6669	0.938670	1.484775	9.649150	0.074036	0.005625	0.046338	0.109136	0.074526	-0.805965	0.700082	0.016452	-0.089386	-0.708255
6670	1.073705	1.462032	9.633307	0.088361	0.005597	0.044635	0.108898	0.071576	-0.806496	0.700796	0.017658	-0.090648	-0.707359
6671	1.156053	1.495363	9.733895	0.056188	-0.005799	0.030240	0.108674	0.067017	-0.808564	0.701116	0.018196	-0.091611	-0.706903
6672	1.110100	1.485927	9.676517	0.006123	0.005597	0.026405	0.108163	0.067020	-0.809063	0.701601	0.018283	-0.091702	-0.706408
6673	1.044596	1.443007	9.628534	0.017834	0.014413	0.012436	0.108161	0.066482	-0.807675	0.701721	0.018599	-0.091834	-0.706264
6674	1.059389	1.486155	9.621695	0.016978	0.030167	0.008966	0.108930	0.067284	-0.809199	0.702000	0.019217	-0.091728	-0.705984
6675	1.102478	1.433067	9.671170	-0.004470	0.005673	-0.005402	0.109955	0.066473	-0.807701	0.701860	0.019126	-0.091662	-0.706134
6676	1.092843	1.435606	9.690504	-0.006230	-0.006554	-0.016030	0.109702	0.066206	-0.808207	0.701732	0.018946	-0.091733	-0.706257
6677	1.097643	1.433017	9.642378	0.008070	0.002192	-0.008846	0.109963	0.065266	-0.808220	0.701533	0.018983	-0.091894	-0.706432
6678	0.967392	1.448597	9.686930	-0.034898	-0.004795	-0.007381	0.109307	0.067818	-0.807805	0.701527	0.018407	-0.091539	-0.706500
6679	1.004178	1.529931	9.641895	-0.077816	-0.008296	-0.012987	0.108917	0.069162	-0.808420	0.701281	0.017101	-0.090629	-0.706894
6680	1.134194	1.480767	9.623390	-0.065305	-0.013580	-0.011201	0.108262	0.071714	-0.808133	0.701217	0.015982	-0.089967	-0.707068
6681	1.107690	1.485990	9.690955	-0.009919	0.000378	0.010409	0.107987	0.073727	-0.806082	0.701294	0.015706	-0.089908	-0.707006
6682	1.126992	1.485707	9.647536	-0.013575	0.003835	0.029775	0.107354	0.072523	-0.806338	0.701827	0.015485	-0.089747	-0.706502
6683	1.073705	1.462032	9.633307	0.010642	0.000393	0.015852	0.107353	0.073194	-0.806965	0.701974	0.015488	-0.089984	-0.706326
6684	1.184978	1.490195	9.690337	0.025787	-0.013668	0.024694	0.108892	0.072649	-0.806486	0.702424	0.015586	-0.090623	-0.705794
6685	0.957048	1.352502	9.690721	-0.024264	-0.001342	0.015603	0.107996	0.072654	-0.806726	0.702574	0.015073	-0.090391	-0.705685
6686	1.082178	1.298281	9.578491	-0.099433	0.026593	0.029209	0.109017	0.073320	-0.806861	0.703169	0.013968	-0.088698	-0.705330
6687	1.198365	1.340621	9.565962	-0.101217	0.035307	0.030964	0.109770	0.076401	-0.807350	0.703622	0.012857	-0.086872	-0.705127
6688	1.164756	1.360746	9.770717	-0.023417	0.033536	0.034177	0.110778	0.078139	-0.805067	0.704269	0.012909	-0.086155	-0.704567
6689	1.102563	1.442877	9.733753	0.004435	0.037121	0.011519	0.112057	0.078132	-0.804453	0.704422	0.013342	-0.085793	-0.704452
6690	0.937631	1.338225	9.690723	-0.011714	0.019665	0.016655	0.111795	0.079475	-0.805069	0.704799	0.013393	-0.085431	-0.704117
6691	0.826354	1.310004	9.614471	-0.034959	0.023210	0.015646	0.111412	0.078940	-0.804562	0.704994	0.013077	-0.084702	-0.704016
6692	0.922860	1.299733	9.647160	-0.008160	0.000428	0.017489	0.113579	0.081076	-0.804954	0.705359	0.012907	-0.084662	-0.703658
6693	0.932380	1.280435	9.651661	0.009697	-0.020574	0.019299	0.113192	0.080809	-0.803684	0.705519	0.012603	-0.085173	-0.703442
6694	0.947196	1.328252	9.599222	-0.020651	-0.020543	0.004986	0.112686	0.080141	-0.804316	0.705669	0.011983	-0.085250	-0.703292
6695	1.053520	1.337422	9.723353	-0.090478	-0.008389	0.013300	0.112159	0.082424	-0.803906	0.705788	0.010450	-0.084178	-0.703326
6696	1.212206	1.244859	9.740142	-0.039470	0.023060	0.019887	0.113691	0.083355	-0.803920	0.706227	0.010152	-0.083379	-0.702985
6697	1.120483	1.252357	9.599257	0.007975	0.037997	0.022962	0.112396	0.085777	-0.803624	0.706538	0.010638	-0.083044	-0.702705
6698	1.092635	1.408920	9.613312	0.007962	0.026625	0.022961	0.114693	0.086972	-0.803140	0.707015	0.011054	-0.082862	-0.702241
6699	1.053907	1.390426	9.757597	0.008033	0.016160	0.000018	0.115597	0.086162	-0.803921	0.706966	0.011276	-0.082838	-0.702289
6700	0.884942	1.396469	9.730291	-0.007202	0.024065	0.008800	0.116755	0.084545	-0.802560	0.707281	0.011469	-0.082475	-0.702011
6701	0.889468	1.355435	9.691337	-0.034912	0.017083	0.001514	0.115980	0.085354	-0.802034	0.707263	0.011105	-0.081830	-0.702110
6702	0.922352	1.227690	9.677571	-0.029570	0.028434	0.010370	0.116875	0.085886	-0.802422	0.707610	0.011040	-0.081092	-0.701848
6703	0.883543	1.203828	9.639188	-0.002714	0.030214	0.008818	0.118790	0.087487	-0.803195	0.707708	0.011309	-0.080708	-0.701789
6704	0.953119	1.140915	9.688322	-0.010778	0.033678	0.010499	0.117638	0.086821	-0.802424	0.708048	0.011582	-0.080159	-0.701504
6705	1.008915	1.176696	9.736307	-0.018006	0.026621	0.022747	0.119936	0.088016	-0.801940	0.708339	0.011558	-0.079613	-0.701273
6706	0.864529	1.242747	9.735909	-0.001868	0.038049	0.019438	0.121221	0.086936	-0.801462	0.708813	0.012004	-0.079128	-0.700841
6707	0.801844	1.257423	9.657328	0.022296	0.026721	0.016953	0.121735	0.087336	-0.802479	0.709012	0.012571	-0.079137	-0.700629
6708	0.956507	1.277871	9.661034	-0.006317	0.012687	0.008721	0.122375	0.087736	-0.802992	0.709294	0.012615	-0.078947	-0.700364
6709	0.994745	1.222350	9.688899	-0.009808	0.016215	-0.010701	0.123139	0.087328	-0.800980	0.709097	0.012622	-0.078651	-0.700597
6710	0.934236	1.201181	9.689178	-0.025037	0.026712	-0.003711	0.122623	0.088002	-0.800966	0.709226	0.012615	-0.077997	-0.700540
6711	0.950424	1.098003	9.803184	-0.004510	0.033668	0.006128	0.123648	0.088533	-0.801989	0.709290	0.012913	-0.077529	-0.700521
6712	1.058097	0.964679	9.728641	-0.015310	0.026621	0.019184	0.125176	0.090270	-0.802248	0.709717	0.013005	-0.077018	-0.700143
6713	0.887141	1.030753	9.668403	-0.026077	0.026659	0.027983	0.126716	0.088919	-0.800764	0.710083	0.012854	-0.076350	-0.699848
6714	0.817398	1.402027	9.803020	0.018651	0.009168	0.023053	0.126971	0.089857	-0.801772	0.710512	0.013176	-0.076563	-0.699384
6715	0.812345	1.372990	9.730648	0.029495	0.010988	0.001987	0.127101	0.088649	-0.800519	0.710473	0.013647	-0.076889	-0.699378
6716	0.922691	1.275723	9.658898	-0.045680	0.021433	0.010238	0.127751	0.087707	-0.801804	0.710778	0.013248	-0.076025	-0.699171
6717	0.994449	1.195993	9.676652	-0.013509	0.028481	0.015791	0.128772	0.090395	-0.801174	0.710971	0.013328	-0.075508	-0.699029
6718	0.796210	1.156861	9.742786	0.058052	0.026792	0.017238	0.130566	0.089983	-0.800698	0.711362	0.014469	-0.076019	-0.698553
6719	0.675148	1.109596	9.704844	0.036507	0.014550	0.030282	0.130969	0.087029	-0.801366	0.711721	0.015051	-0.076393	-0.698134
6720	0.762487	1.166817	9.767219	0.024801	-0.006513	0.038916	0.131488	0.086490	-0.802139	0.712352	0.015219	-0.076920	-0.697428
6721	0.915762	1.331488	9.748568	0.000662	-0.001311	0.037866	0.130975	0.086493	-0.802131	0.712803	0.015060	-0.077020	-0.696960
6722	0.865006	1.324583	9.720093	-0.036854	-0.008264	0.022602	0.131092	0.088639	-0.802366	0.713223	0.014350	-0.076707	-0.696580
6723	1.000138	1.318393	9.613135	-0.027800	0.002263	0.005043	0.130971	0.087164	-0.802125	0.713229	0.013886	-0.076356	-0.696621
6724	1.048427	1.318074	9.631937	-0.002753	0.012742	0.008773	0.131226	0.087699	-0.802630	0.713506	0.013980	-0.076215	-0.696351
6725	1.000149	1.318525	9.656386	-0.020582	0.009284	-0.007216	0.131606	0.088234	-0.802124	0.713351	0.013731	-0.075872	-0.696553
6726	0.923101	1.347970	9.652584	-0.025918	0.014568	-0.012494	0.131094	0.087297	-0.800858	0.713372	0.013555	-0.075375	-0.696589
6727	0.831303	1.339187	9.691719	0.015305	0.023378	-0.025354	0.131738	0.087025	-0.801377	0.712974	0.014048	-0.075331	-0.696991
6728	0.812382	1.392401	9.745354	0.004569	0.010256	-0.030752	0.131209	0.089577	-0.800584	0.712772	0.014278	-0.075314	-0.697194
6729	0.787683	1.315568	9.720656	-0.016885	0.002404	-0.037112	0.129927	0.090121	-0.801194	0.712186	0.014047	-0.075116	-0.697819
6730	0.710182	1.282420	9.692111	-0.011579	-0.004594	-0.024745	0.131453	0.091723	-0.800440	0.712103	0.013837	-0.075087	-0.697911
6731	0.749299	1.349550	9.726184	0.032300	-0.001084	-0.032342	0.130697	0.090654	-0.802467	0.711563	0.014262	-0.075622	-0.698396
6732	0.811363	1.252683	9.662064	0.026934	-0.006336	-0.033319	0.130191	0.089046	-0.801968	0.711372	0.014592	-0.076151	-0.698526
6733	0.922006	1.194148	9.674852	0.011712	-0.009876	-0.032607	0.129551	0.088915	-0.801707	0.710819	0.014601	-0.076523	-0.699048
6734	0.980316	1.244294	9.708565	-0.006214	-0.004674	-0.024796	0.128658	0.089189	-0.803338	0.710765	0.014471	-0.076568	-0.699100
6735	0.951538	1.271016	9.723536	0.018886	0.002357	-0.033386	0.128393	0.089727	-0.801682	0.710218	0.014750	-0.076872	-0.699616
6736	0.927066	1.227664	9.639153	0.012683	0.007654	-0.043104	0.127647	0.086780	-0.803473	0.709932	0.015091	-0.077000	-0.699886
6737	0.937099	1.278269	9.699717	-0.002563	0.005869	-0.037047	0.126356	0.087456	-0.801927	0.709346	0.015117	-0.076955	-0.700484
6738	0.905839	1.295391	9.714600	0.009952	0.013742	-0.032509	0.126104	0.087055	-0.802307	0.709219	0.015488	-0.076962	-0.700603
6739	0.956840	1.338205	9.690624	-0.013263	0.010251	-0.043271	0.127758	0.088656	-0.801556	0.708555	0.015432	-0.076708	-0.701304
6740	1.004665	1.275174	9.646238	-0.020364	0.023389	-0.051232	0.128149	0.087715	-0.802078	0.708275	0.015546	-0.076145	-0.701646
6741	0.932202	1.270888	9.632398	-0.009649	0.026901	-0.044952	0.128390	0.089726	-0.800795	0.707611	0.015771	-0.075711	-0.702357
6742	0.903155	1.257002	9.735806	-0.004312	0.028629	-0.040497	0.127493	0.089462	-0.800277	0.707452	0.016165	-0.075303	-0.702553
6743	0.777310	1.214723	9.743614	0.001032	0.035649	-0.033355	0.127751	0.089864	-0.801418	0.706960	0.016647	-0.074898	-0.703080
6744	0.751295	1.291761	9.706280	0.022480	0.026909	-0.028800	0.129039	0.088381	-0.800944	0.706973	0.017380	-0.074892	-0.703049
6745	0.903690	1.329369	9.811119	0.033112	0.026797	-0.008496	0.130325	0.087569	-0.801098	0.706806	0.018156	-0.075072	-0.703179
6746	0.758331	1.262842	9.703485	0.063511	0.007617	-0.006549	0.129944	0.086766	-0.800719	0.707090	0.019164	-0.075922	-0.702775
6747	0.570593	1.345859	9.636378	0.031257	-0.022081	-0.003292	0.129579	0.084622	-0.803016	0.706920	0.019228	-0.076761	-0.702853
6748	0.691708	1.400353	9.679210	0.025855	-0.020394	0.003698	0.129191	0.084355	-0.801365	0.707392	0.019304	-0.077479	-0.702297
6749	0.770969	1.344292	9.634632	0.063387	-0.027418	0.012723	0.128176	0.083287	-0.802628	0.707424	0.019729	-0.078848	-0.702100
6750	0.951573	1.278024	9.656340	0.032907	-0.044998	0.019418	0.126782	0.081148	-0.803641	0.708098	0.019541	-0.080018	-0.701293
6751	1.009920	1.333009	9.699718	0.011438	-0.036283	0.020167	0.126016	0.081153	-0.804644	0.708241	0.019085	-0.080792	-0.701073
6752	0.832876	1.219172	9.767214	-0.011874	-0.025776	0.031519	0.126274	0.080480	-0.804021	0.709089	0.018510	-0.081069	-0.700199
6753	0.750539	1.522697	9.732968	-0.060120	-0.013492	0.022488	0.124604	0.081294	-0.804115	0.709326	0.017361	-0.080512	-0.700053
6754	0.777973	1.310600	9.643795	-0.043939	0.003176	0.012042	0.123818	0.083310	-0.802183	0.709918	0.016763	-0.079925	-0.699534
6755	0.886635	1.314442	9.604458	0.033000	0.007538	0.016113	0.123818	0.083848	-0.803192	0.710066	0.017243	-0.080368	-0.699321
6756	0.922587	1.275853	9.658968	0.061653	0.005791	0.009246	0.124597	0.082233	-0.803599	0.710644	0.018192	-0.081217	-0.698611
6757	0.922798	1.300377	9.815426	0.015146	0.000518	-0.000804	0.124350	0.081162	-0.804493	0.710551	0.018344	-0.081503	-0.698669
6758	0.899267	1.387029	9.782987	-0.034968	0.009253	0.005057	0.125629	0.080483	-0.802744	0.711055	0.017969	-0.080952	-0.698229
6759	0.753445	1.257799	9.614567	-0.016987	0.004128	-0.011552	0.125759	0.081020	-0.804261	0.710829	0.017735	-0.080729	-0.698492
6760	0.885035	1.429736	9.557742	-0.025933	-0.001156	-0.010758	0.124598	0.082099	-0.803600	0.711080	0.017367	-0.080448	-0.698278
6761	0.811940	1.334337	9.629358	-0.038499	-0.013407	-0.008250	0.122555	0.080768	-0.803583	0.710878	0.016580	-0.080175	-0.698534
6762	0.860519	1.372683	9.711074	-0.002717	-0.020424	-0.010667	0.122791	0.083718	-0.802418	0.711143	0.016278	-0.080492	-0.698234
6763	0.846053	1.373032	9.788091	0.022374	0.004078	-0.013917	0.123309	0.082911	-0.802560	0.710870	0.016615	-0.080817	-0.698468
6764	0.854780	1.247490	9.647213	0.008046	0.002342	-0.008766	0.121518	0.082383	-0.802538	0.711173	0.016779	-0.080961	-0.698138
6765	0.985051	1.232145	9.679551	0.002657	0.007533	-0.003542	0.122799	0.082376	-0.802431	0.711057	0.016863	-0.080963	-0.698254
6766	1.037914	1.197977	9.649870	-0.027798	0.009246	0.005031	0.122281	0.083453	-0.802793	0.711544	0.016588	-0.080515	-0.697816
6767	0.917868	1.290400	9.685606	-0.036752	0.005770	0.005008	0.122916	0.083986	-0.801783	0.711558	0.016065	-0.079997	-0.697873
6768	0.904179	1.398985	9.773471	0.022293	0.023257	0.009932	0.123294	0.085326	-0.802156	0.712101	0.016688	-0.080050	-0.697299
6769	0.778194	1.339631	9.701793	0.018715	0.020682	0.010805	0.124593	0.082636	-0.802961	0.712201	0.017159	-0.080093	-0.697181
6770	0.754291	1.373456	9.692777	-0.015240	0.016332	-0.000018	0.124846	0.083305	-0.803212	0.712634	0.017169	-0.079716	-0.696781
6771	0.749420	1.368581	9.659124	-0.017062	0.012824	0.007006	0.124831	0.085318	-0.801925	0.712679	0.017036	-0.079366	-0.696778
6772	0.734816	1.351892	9.668670	-0.011678	-0.004651	-0.001829	0.124319	0.084515	-0.800912	0.713057	0.016807	-0.079338	-0.696400
6773	0.845814	1.343780	9.658008	-0.024213	-0.006438	-0.000199	0.123427	0.084654	-0.802671	0.712973	0.016321	-0.079156	-0.696518
6774	0.884523	1.353258	9.710644	-0.027785	-0.008204	-0.003767	0.123931	0.085993	-0.802159	0.713375	0.015822	-0.078953	-0.696141
6775	0.884318	1.324424	9.717522	-0.020563	0.002324	-0.015137	0.123406	0.087874	-0.801626	0.713095	0.015534	-0.078695	-0.696463
6776	0.845335	1.276487	9.669252	-0.009843	-0.004657	-0.012438	0.122386	0.087343	-0.802250	0.713365	0.015352	-0.078690	-0.696192
6777	0.908026	1.266267	9.632553	-0.021425	-0.001150	-0.021341	0.121747	0.086676	-0.801740	0.712993	0.015013	-0.078467	-0.696605
6778	0.913049	1.290547	9.721690	-0.003524	0.005838	-0.022947	0.121991	0.088418	-0.800713	0.713162	0.015087	-0.078396	-0.696438
6779	0.932312	1.283205	9.728648	-0.016962	-0.006422	-0.023096	0.122497	0.089220	-0.800206	0.712756	0.014739	-0.078312	-0.696870
6780	0.946874	1.294997	9.690214	-0.015158	-0.008162	-0.025734	0.121982	0.089760	-0.800447	0.712907	0.014461	-0.078278	-0.696726
6781	0.869732	1.310132	9.724691	0.018853	0.006734	-0.024526	0.120439	0.090842	-0.800667	0.712491	0.014809	-0.078507	-0.697118
6782	0.879116	1.271612	9.733779	0.033100	-0.006415	-0.013906	0.119415	0.091250	-0.801408	0.712748	0.015220	-0.079125	-0.696777
6783	0.941976	1.285409	9.687743	-0.025896	0.005827	-0.021356	0.119677	0.089907	-0.801045	0.712389	0.014912	-0.078745	-0.697194
6784	0.917791	1.280678	9.651856	-0.031197	0.011119	-0.033705	0.120690	0.091108	-0.799401	0.712493	0.014690	-0.078209	-0.697153
6785	0.871519	1.223458	9.694847	0.026013	0.019860	-0.020919	0.121467	0.090031	-0.800183	0.712146	0.015315	-0.078353	-0.697477
6786	0.860269	1.334518	9.811552	0.031386	0.032087	-0.020812	0.121731	0.089090	-0.800703	0.712404	0.016253	-0.078394	-0.697187
6787	0.753669	1.284661	9.749428	-0.009783	0.018123	-0.021139	0.122762	0.088012	-0.800982	0.712062	0.016348	-0.078059	-0.697572
6788	0.794331	1.233637	9.681213	-0.020526	0.019865	-0.017708	0.121977	0.090296	-0.799681	0.712299	0.016364	-0.077552	-0.697387
6789	0.741295	1.243759	9.710620	-0.010660	0.012896	-0.025574	0.122232	0.090295	-0.799432	0.711886	0.016384	-0.077271	-0.697839
6790	0.868768	1.175473	9.723152	-0.032158	0.005845	-0.023165	0.121964	0.092309	-0.799281	0.711976	0.016040	-0.076801	-0.697807
6791	0.883145	1.160873	9.703638	-0.032175	0.009333	-0.017873	0.121454	0.092312	-0.800034	0.711673	0.015686	-0.076271	-0.698182
6792	0.839988	1.204357	9.658858	-0.043743	0.004135	-0.032052	0.120802	0.093522	-0.798746	0.711582	0.015159	-0.075663	-0.698352
6793	0.825339	1.180519	9.689946	-0.032998	0.007640	-0.033724	0.122975	0.095256	-0.799902	0.711055	0.014793	-0.075140	-0.698954
6794	0.903159	1.257054	9.752626	-0.017772	0.018110	-0.035347	0.121168	0.097144	-0.799223	0.710935	0.014835	-0.074695	-0.699122
6795	0.830689	1.252679	9.709951	-0.013312	0.016383	-0.031774	0.121156	0.098351	-0.797691	0.710441	0.014867	-0.074326	-0.699663
6796	0.800839	1.132439	9.631939	-0.015896	0.023453	-0.050286	0.122683	0.100355	-0.797694	0.710136	0.015034	-0.073826	-0.700022
6797	0.799001	1.209722	9.736161	0.002816	0.031270	-0.033365	0.122433	0.099820	-0.798836	0.709636	0.015505	-0.073468	-0.700556
6798	0.767006	1.127887	9.629776	-0.027536	0.037446	-0.044143	0.123336	0.098339	-0.798103	0.709401	0.015688	-0.072609	-0.700879
6799	0.701926	1.142825	9.630509	-0.099147	0.035680	-0.037599	0.125625	0.100608	-0.796721	0.708878	0.014780	-0.070753	-0.701618
6800	0.898087	1.223397	9.742672	-0.065209	0.034706	-0.026826	0.125347	0.104366	-0.796554	0.708900	0.014365	-0.069410	-0.701739
