# Supplementary material for: Identification of Haptic Based Guiding Using Hard Reins
Source: PLoS One. 2015 Jul 22;10(7):e0132020. doi: 10.1371/journal.pone.0132020 (PMC4511788; doi:10.1371/journal.pone.0132020)
Supplement: S2 File — (ZIP) [file pone.0132020.s002.zip › MotionData2/Subject11/T1/gc1.txt]

// Start Time: 0
// Sample rate: 25.0Hz
// Scenario: 4.0
// Firmware Version: 2.6.1
Counter	Acc_X	Acc_Y	Acc_Z	Gyr_X	Gyr_Y	Gyr_Z	Mag_X	Mag_Y	Mag_Z	Quat_w	Quat_x	Quat_y	Quat_z
5599	7.548588	1.014808	-6.160573	0.032695	-0.019969	0.006085	-0.675313	-0.252768	0.269749	0.411498	0.350636	-0.833240	0.115908
5600	7.552548	0.904113	-6.224216	0.014616	-0.027765	0.014301	-0.674904	-0.251656	0.272243	0.410864	0.350482	-0.833603	0.116017
5601	7.552585	0.904048	-6.219389	-0.005777	-0.027106	0.004167	-0.676381	-0.251163	0.273908	0.410396	0.350350	-0.833923	0.115764
5602	7.537763	0.904795	-6.267118	0.012070	-0.033542	-0.012309	-0.675553	-0.253066	0.273246	0.409746	0.350625	-0.834155	0.115569
5603	7.509051	0.904658	-6.241901	0.010880	-0.010917	0.009669	-0.675427	-0.252129	0.273706	0.409419	0.350501	-0.834342	0.115752
5604	7.528221	0.909576	-6.257072	0.008766	-0.008411	-0.001346	-0.674352	-0.250721	0.275537	0.409185	0.350507	-0.834452	0.115767
5605	7.527960	0.910033	-6.290861	0.013318	-0.017627	-0.001323	-0.674884	-0.251770	0.274668	0.408755	0.350602	-0.834611	0.115853
5606	7.498002	0.907200	-6.424963	-0.005907	-0.007328	-0.003224	-0.674895	-0.251197	0.274162	0.408648	0.350503	-0.834739	0.115609
5607	7.557133	0.845967	-6.229595	0.010800	0.030035	0.002264	-0.674604	-0.252347	0.275172	0.409021	0.350407	-0.834540	0.116017
5608	7.527758	0.905510	-6.315026	0.013950	0.003390	-0.014203	-0.675294	-0.250844	0.275538	0.408977	0.350651	-0.834447	0.116100
5609	7.562706	0.915323	-6.161750	0.010076	0.027929	-0.024329	-0.674478	-0.252423	0.273815	0.409384	0.350997	-0.834079	0.116263
5610	7.569575	0.954910	-6.224522	0.010219	0.018349	-0.017884	-0.676387	-0.251511	0.272536	0.409629	0.351207	-0.833860	0.116344
5611	7.605392	0.879622	-6.233594	0.010406	0.010555	-0.010536	-0.674768	-0.251919	0.271956	0.409715	0.351365	-0.833728	0.116503
5612	7.571712	0.884659	-6.229888	0.025003	0.014296	-0.012355	-0.674760	-0.251839	0.273177	0.409770	0.351652	-0.833530	0.116867
5613	7.587635	0.989270	-6.084940	0.024500	-0.001303	-0.028822	-0.675964	-0.252258	0.273703	0.409608	0.352257	-0.833331	0.117028
5614	7.595952	0.830583	-6.187688	0.007054	0.015428	0.000452	-0.674636	-0.250883	0.273233	0.409782	0.352150	-0.833268	0.117190
5615	7.572321	0.932359	-6.171656	0.047123	0.006425	-0.004949	-0.674901	-0.252185	0.271806	0.409538	0.352523	-0.833118	0.117981
5616	7.557283	0.879840	-6.224551	0.015759	-0.003984	-0.014183	-0.675564	-0.251984	0.273581	0.409359	0.352792	-0.833084	0.118039
5617	7.562313	0.937955	-6.221946	0.026975	-0.002719	-0.004976	-0.674606	-0.252589	0.274482	0.409107	0.353022	-0.833055	0.118429
5618	7.568846	0.904981	-6.297250	0.009636	-0.008293	-0.003173	-0.674632	-0.251039	0.273629	0.408875	0.353057	-0.833153	0.118440
5619	7.549706	0.897574	-6.277268	-0.004242	-0.011613	-0.008705	-0.674325	-0.253297	0.274842	0.408704	0.353114	-0.833245	0.118214
5620	7.542597	0.870597	-6.250620	-0.000762	-0.006588	-0.016052	-0.673812	-0.250729	0.275532	0.408603	0.353284	-0.833258	0.117962
5621	7.537697	0.907350	-6.276756	-0.005091	-0.004357	-0.006884	-0.674328	-0.252513	0.275700	0.408554	0.353287	-0.833305	0.117788
5622	7.522483	0.891714	-6.368034	-0.018511	-0.012385	0.005022	-0.673367	-0.254157	0.275323	0.408428	0.353004	-0.833544	0.117386
5623	7.590624	0.846138	-6.259818	0.012252	0.004970	-0.009616	-0.674190	-0.252410	0.276380	0.408418	0.353172	-0.833455	0.117546
5624	7.501076	0.915772	-6.342934	-0.020709	-0.011568	-0.008747	-0.673264	-0.251297	0.275763	0.408361	0.353038	-0.833620	0.116971
5625	7.548247	0.934941	-6.170739	0.010267	0.018230	-0.016055	-0.673785	-0.252795	0.275678	0.408602	0.353267	-0.833382	0.117136
5626	7.528623	0.962516	-6.227770	-0.004128	0.000129	-0.005045	-0.674462	-0.252897	0.275138	0.408611	0.353209	-0.833427	0.116966
5627	7.586015	0.897011	-6.254486	0.026865	0.007742	-0.010501	-0.673921	-0.252917	0.275402	0.408549	0.353505	-0.833274	0.117378
5628	7.571755	0.908966	-6.234560	0.017947	0.004457	-0.001338	-0.673506	-0.253620	0.275626	0.408462	0.353573	-0.833249	0.117645
5629	7.550389	0.945144	-6.209382	-0.004155	-0.010917	-0.005025	-0.674560	-0.254770	0.277053	0.408299	0.353568	-0.833359	0.117452
5630	7.557174	0.858088	-6.229518	-0.004558	-0.003488	-0.021568	-0.672302	-0.252307	0.276504	0.408291	0.353779	-0.833321	0.117108
5631	7.550080	0.948122	-6.250395	0.029182	-0.025801	0.011579	-0.674320	-0.252564	0.276778	0.407607	0.353803	-0.833591	0.117502
5632	7.537801	0.904730	-6.262290	0.020602	-0.012017	-0.003151	-0.673237	-0.252853	0.276751	0.407235	0.353940	-0.833691	0.117671
5633	7.537742	0.909708	-6.271914	0.010567	-0.000939	-0.003188	-0.672005	-0.253743	0.277767	0.407133	0.353999	-0.833696	0.117809
5634	7.527693	0.886117	-6.315150	0.006943	-0.008400	-0.001355	-0.673079	-0.253504	0.278872	0.406910	0.354010	-0.833801	0.117802
5635	7.527879	0.885791	-6.291016	0.013375	-0.015895	0.000505	-0.674707	-0.252274	0.279501	0.406529	0.354066	-0.833947	0.117911
5636	7.498815	0.937475	-6.333051	0.017862	-0.010168	-0.003165	-0.673083	-0.253094	0.278897	0.406207	0.354172	-0.834040	0.118046
5637	7.518076	0.891029	-6.314758	0.016258	-0.000471	0.004154	-0.672794	-0.253721	0.280478	0.406055	0.354155	-0.834080	0.118338
5638	7.484442	0.915491	-6.313342	-0.000323	0.013708	-0.001409	-0.672280	-0.251924	0.280040	0.406254	0.354044	-0.834028	0.118361
5639	7.497622	0.849346	-6.449469	-0.023009	0.003227	0.005891	-0.672270	-0.252111	0.281110	0.406433	0.353670	-0.834144	0.118036
5640	7.562878	0.888201	-6.128132	-0.008075	0.036914	-0.019795	-0.671464	-0.252104	0.280697	0.407115	0.353760	-0.833786	0.117949
5641	7.503921	0.900363	-6.280367	0.000966	0.011221	-0.021587	-0.672701	-0.251699	0.278301	0.407327	0.354020	-0.833585	0.117859
5642	7.518712	0.867972	-6.223187	0.021287	0.029244	-0.016071	-0.672839	-0.252312	0.276779	0.407672	0.354251	-0.833268	0.118212
5643	7.547273	0.890317	-6.277225	-0.002477	0.019089	-0.014258	-0.672035	-0.251913	0.276796	0.408024	0.354341	-0.833062	0.118180
5644	7.562016	0.877804	-6.253613	0.024807	0.003522	-0.016898	-0.672466	-0.252265	0.277671	0.407912	0.354713	-0.832924	0.118421
5645	7.552248	0.904924	-6.282044	-0.004668	-0.007057	-0.023360	-0.672732	-0.252025	0.278499	0.407866	0.354999	-0.832871	0.118094
5646	7.541408	0.961422	-6.150895	0.013481	-0.001274	-0.028828	-0.672723	-0.253095	0.277894	0.407785	0.355473	-0.832722	0.118007
5647	7.533158	0.890114	-6.252454	-0.006667	-0.015937	-0.028861	-0.672171	-0.254199	0.277823	0.407621	0.355854	-0.832705	0.117538
5648	7.480311	0.975568	-6.269237	-0.001176	-0.010437	-0.028857	-0.672155	-0.255692	0.277464	0.407490	0.356240	-0.832660	0.117147
5649	7.518433	0.919951	-6.299997	0.000645	0.000724	-0.030709	-0.672548	-0.255625	0.279093	0.407556	0.356672	-0.832477	0.116900
5650	7.504055	0.963811	-6.308831	-0.011811	-0.011160	-0.016029	-0.671475	-0.255479	0.278551	0.407459	0.356749	-0.832558	0.116426
5651	7.499167	0.920077	-6.299276	0.006849	-0.004615	-0.003165	-0.672529	-0.256373	0.280400	0.407326	0.356786	-0.832601	0.116468
5652	7.489637	0.973602	-6.308228	-0.002297	-0.000906	-0.003182	-0.671733	-0.256819	0.277933	0.407301	0.356715	-0.832662	0.116336
5653	7.523341	0.958771	-6.304756	-0.000364	0.000718	0.000494	-0.670650	-0.256344	0.279168	0.407299	0.356621	-0.832705	0.116324
5654	7.501693	0.944238	-6.294384	-0.009207	0.005608	0.011473	-0.671987	-0.257544	0.278838	0.407395	0.356250	-0.832827	0.116250
5655	7.528375	0.933976	-6.266476	-0.000278	-0.004107	0.004171	-0.671473	-0.256380	0.277281	0.407304	0.356106	-0.832936	0.116235
5656	7.503925	0.925024	-6.309079	0.000225	0.001246	0.022507	-0.670648	-0.256356	0.279437	0.407235	0.355633	-0.833152	0.116375
5657	7.474140	0.929203	-6.423827	0.003409	-0.016190	0.006015	-0.670653	-0.255946	0.279462	0.406908	0.355517	-0.833364	0.116349
5658	7.550209	0.875035	-6.221803	-0.025771	0.022558	0.005910	-0.671896	-0.253470	0.279756	0.407424	0.355016	-0.833368	0.116050
5659	7.504074	0.924764	-6.289771	-0.005157	-0.009886	-0.006848	-0.671339	-0.255108	0.279383	0.407295	0.355030	-0.833456	0.115825
5660	7.528722	0.947999	-6.227768	0.023477	0.022736	0.000508	-0.673114	-0.253427	0.279229	0.407473	0.355038	-0.833297	0.116313
5661	7.532994	0.919661	-6.286057	0.003619	0.011100	0.011493	-0.671899	-0.254215	0.278090	0.407591	0.354768	-0.833324	0.116534
5662	7.547700	0.889856	-6.240928	0.018094	0.004017	0.006027	-0.672988	-0.253633	0.277729	0.407481	0.354698	-0.833363	0.116852
5663	7.542322	0.895747	-6.315534	0.018084	0.017021	0.004168	-0.671369	-0.253532	0.277991	0.407612	0.354654	-0.833255	0.117298
5664	7.562734	0.913123	-6.176150	0.023146	0.006821	-0.010475	-0.670824	-0.253951	0.277961	0.407548	0.354919	-0.833131	0.117598
5665	7.566991	0.801906	-6.201178	-0.003893	0.006952	0.004135	-0.673533	-0.252443	0.278887	0.407672	0.354719	-0.833154	0.117612
5666	7.504468	0.919198	-6.236706	0.017915	0.011810	-0.001331	-0.672996	-0.252439	0.278612	0.407713	0.354734	-0.833085	0.117913
5667	7.533087	0.846349	-6.243080	0.013924	0.010749	-0.014190	-0.671929	-0.252509	0.276841	0.407817	0.354975	-0.832905	0.118103
5668	7.581192	0.890027	-6.271151	0.006679	0.003199	-0.010504	-0.672336	-0.251856	0.277694	0.407815	0.355078	-0.832864	0.118084
5669	7.597872	0.870719	-6.286386	-0.011436	-0.002702	-0.003190	-0.672340	-0.251321	0.277997	0.407849	0.354960	-0.832931	0.117848
5670	7.532997	0.875765	-6.267028	-0.011219	-0.011548	0.005988	-0.671240	-0.252222	0.279284	0.407686	0.354708	-0.833157	0.117576
5671	7.537959	0.919368	-6.266929	-0.011824	0.000919	-0.017882	-0.672732	-0.252411	0.277935	0.407818	0.354823	-0.833091	0.117240
5672	7.542614	0.926935	-6.291198	-0.006052	-0.002510	-0.006853	-0.671661	-0.252376	0.276846	0.407804	0.354762	-0.833158	0.116992
5673	7.530513	0.897859	-6.286106	-0.013357	-0.008070	-0.005948	-0.672186	-0.253345	0.277199	0.407770	0.354687	-0.833253	0.116663
5674	7.530886	0.897207	-6.237837	-0.002116	-0.008707	0.004170	-0.672991	-0.253359	0.277746	0.407595	0.354514	-0.833429	0.116539
5675	7.499468	0.914675	-6.258278	0.052023	0.016689	0.007901	-0.672045	-0.252876	0.278847	0.407478	0.354683	-0.833267	0.117589
5676	7.503451	0.867334	-6.345652	0.016404	0.016694	0.009657	-0.672738	-0.251994	0.277825	0.407582	0.354516	-0.833230	0.118001
5677	7.600597	0.926230	-6.269226	0.015885	0.027113	-0.010514	-0.673292	-0.251387	0.276785	0.407936	0.354672	-0.832937	0.118372
5678	7.528437	0.885102	-6.237824	0.005315	0.024359	0.005047	-0.672890	-0.251890	0.275670	0.408258	0.354465	-0.832833	0.118612
5679	7.605780	0.845093	-6.187860	0.018064	0.009656	0.004189	-0.672894	-0.250845	0.276814	0.408274	0.354435	-0.832780	0.119019
5680	7.586083	0.850850	-6.245031	0.032309	0.006804	-0.010465	-0.673575	-0.250798	0.276012	0.408150	0.354743	-0.832647	0.119455
5681	7.591060	0.865168	-6.230638	-0.007598	-0.017020	0.005098	-0.674506	-0.251879	0.275956	0.407903	0.354552	-0.832878	0.119255
5682	7.537166	0.793964	-6.316004	-0.000715	-0.013246	-0.012355	-0.673561	-0.251135	0.277343	0.407682	0.354681	-0.832970	0.118989
5683	7.562839	0.944637	-6.175949	0.010237	-0.011445	-0.012301	-0.674225	-0.251698	0.277856	0.407443	0.354911	-0.832989	0.118984
5684	7.547487	0.831709	-6.243713	0.003219	0.002764	-0.003186	-0.673161	-0.250861	0.277221	0.407440	0.354873	-0.833009	0.118968
5685	7.533034	0.875700	-6.262201	0.010561	-0.004732	-0.001321	-0.672590	-0.253091	0.277758	0.407285	0.354907	-0.833051	0.119107
5686	7.539953	0.817668	-6.277324	0.022911	0.001847	-0.019668	-0.673013	-0.250684	0.279257	0.407164	0.355319	-0.832909	0.119285
5687	7.530643	0.880564	-6.262080	0.023320	0.013860	-0.004996	-0.672071	-0.250175	0.279820	0.407236	0.355473	-0.832742	0.119739
5688	7.547264	0.832101	-6.272675	-0.001315	-0.001011	-0.001355	-0.672333	-0.250980	0.279504	0.407196	0.355395	-0.832809	0.119645
5689	7.576296	0.860936	-6.268743	-0.006145	-0.004129	-0.010523	-0.673423	-0.251411	0.277326	0.407191	0.355445	-0.832820	0.119438
5690	7.542853	0.858244	-6.231295	0.001292	0.004827	-0.006860	-0.672325	-0.252044	0.278764	0.407243	0.355458	-0.832797	0.119380
5691	7.542736	0.851134	-6.243409	-0.005938	0.000949	-0.003199	-0.674091	-0.252204	0.276879	0.407305	0.355375	-0.832818	0.119273
5692	7.596252	0.876670	-6.187298	0.021241	0.003315	-0.013225	-0.672864	-0.252552	0.278063	0.407207	0.355654	-0.832716	0.119482
5693	7.577434	0.932095	-6.152433	0.001508	0.009860	0.001413	-0.671650	-0.251929	0.279035	0.407359	0.355533	-0.832677	0.119600
5694	7.547405	0.829416	-6.253383	0.013334	-0.002723	-0.035273	-0.673391	-0.253633	0.277868	0.407268	0.356133	-0.832486	0.119457
5695	7.499461	0.890303	-6.248779	0.010253	0.027434	-0.016059	-0.671382	-0.252691	0.277636	0.407692	0.356331	-0.832158	0.119704
5696	7.614619	0.831789	-6.284852	0.005880	-0.002587	-0.005911	-0.673263	-0.253218	0.277757	0.407586	0.356380	-0.832193	0.119676
5697	7.589021	0.908427	-6.201307	0.024974	0.004982	-0.010464	-0.673004	-0.252904	0.276827	0.407520	0.356658	-0.832051	0.120056
5698	7.561753	0.900208	-6.296916	-0.022578	-0.007872	-0.008712	-0.672046	-0.252739	0.278855	0.407535	0.356542	-0.832174	0.119497
5699	7.522380	0.833661	-6.375552	0.012516	-0.017946	0.004196	-0.672593	-0.252687	0.277918	0.407137	0.356531	-0.832355	0.119624
5700	7.580502	0.891233	-6.360448	-0.004560	0.013101	-0.021556	-0.673681	-0.251601	0.278533	0.407407	0.356698	-0.832184	0.119397
5701	7.518355	0.851814	-6.281123	-0.000548	-0.000691	-0.006862	-0.672314	-0.253002	0.278707	0.407413	0.356723	-0.832178	0.119339
5702	7.537632	0.866298	-6.286578	0.012259	-0.000725	-0.006831	-0.670400	-0.254450	0.279684	0.407289	0.356880	-0.832157	0.119445
5703	7.530055	0.827950	-6.315517	-0.004228	0.007720	-0.008721	-0.671103	-0.252491	0.279132	0.407464	0.356887	-0.832079	0.119372
5704	7.503636	0.832874	-6.307254	-0.074906	-0.009363	0.018691	-0.672858	-0.252839	0.278316	0.407767	0.355859	-0.832547	0.118139
5705	7.559625	0.916802	-6.267756	-0.044857	-0.005663	0.048134	-0.671790	-0.252791	0.276958	0.407871	0.354620	-0.833078	0.117758
5706	7.523559	0.934008	-6.266295	-0.015855	0.002263	0.037162	-0.673551	-0.252466	0.276453	0.407898	0.353770	-0.833426	0.117757
5707	7.569562	0.923522	-6.231868	-0.014542	0.008987	0.016977	-0.673149	-0.251695	0.277441	0.408106	0.353261	-0.833544	0.117728
5708	7.557337	0.919046	-6.253170	-0.002698	-0.007391	-0.017846	-0.673416	-0.252468	0.276451	0.408008	0.353455	-0.833552	0.117428
5709	7.546900	0.869311	-6.335192	0.008318	-0.016733	-0.015988	-0.673934	-0.253737	0.277326	0.407702	0.353744	-0.833594	0.117328
5710	7.517378	0.777937	-6.375728	0.001299	0.017833	-0.008739	-0.672879	-0.252208	0.276597	0.407975	0.353756	-0.833452	0.117346
5711	7.474319	0.814290	-6.352152	-0.019096	-0.007459	-0.016082	-0.673139	-0.252516	0.277392	0.408012	0.353802	-0.833484	0.116858
5712	7.610604	0.903567	-6.211803	0.031157	0.012878	-0.019637	-0.670980	-0.253318	0.276243	0.408015	0.354264	-0.833230	0.117256
5713	7.542934	0.899552	-6.238272	-0.015966	0.017550	-0.003237	-0.672597	-0.253177	0.276672	0.408419	0.354062	-0.833139	0.117103
5714	7.538426	0.879538	-6.189947	-0.011459	0.010275	-0.005054	-0.673122	-0.253892	0.277445	0.408647	0.353933	-0.833112	0.116888
5715	7.571747	0.884883	-6.244274	0.010197	0.005353	-0.016008	-0.673681	-0.253260	0.275866	0.408694	0.354186	-0.832968	0.116983
5716	7.569655	0.923359	-6.219801	-0.012368	-0.004552	-0.003184	-0.673677	-0.253155	0.276548	0.408680	0.354035	-0.833086	0.116654
5717	7.586281	0.865134	-6.225631	-0.004328	0.010702	-0.012374	-0.672334	-0.251993	0.277686	0.408913	0.354095	-0.832957	0.116577
5718	7.533511	0.928509	-6.223245	0.027832	0.002851	-0.005877	-0.671798	-0.252106	0.276999	0.408741	0.354319	-0.832892	0.116957
5719	7.518355	0.851814	-6.281123	0.010455	-0.000778	-0.005923	-0.673672	-0.253311	0.276944	0.408661	0.354420	-0.832869	0.117098
5720	7.528226	0.878155	-6.262005	0.002706	-0.005353	-0.021523	-0.672857	-0.253230	0.277887	0.408568	0.354716	-0.832820	0.116873
5721	7.564025	0.837034	-6.287755	0.001819	-0.000967	0.013337	-0.672282	-0.256244	0.277567	0.408500	0.354426	-0.832955	0.117028
5722	7.547547	0.916946	-6.272132	0.014095	0.004795	-0.006825	-0.672574	-0.254330	0.277819	0.408459	0.354559	-0.832896	0.117192
5723	7.547165	0.842026	-6.289507	-0.013262	-0.011968	-0.002277	-0.671509	-0.253498	0.277319	0.408350	0.354432	-0.833046	0.116891
5724	7.566654	0.880523	-6.277913	0.012628	0.002144	0.006938	-0.670687	-0.253710	0.278650	0.408243	0.354328	-0.833110	0.117123
5725	7.528352	0.904756	-6.257008	0.002335	-0.000106	-0.001340	-0.671512	-0.253100	0.277613	0.408219	0.354285	-0.833133	0.117174
5726	7.503931	0.876248	-6.287668	-0.005886	-0.006583	-0.000440	-0.672579	-0.254174	0.277423	0.408117	0.354154	-0.833267	0.116965
5727	7.548510	0.809735	-6.412899	0.007245	0.016790	0.008719	-0.672595	-0.252935	0.277362	0.408312	0.353945	-0.833214	0.117302
5728	7.536417	0.839164	-6.431571	-0.013469	-0.011465	-0.010544	-0.672182	-0.253116	0.278158	0.408205	0.353942	-0.833330	0.116855
5729	7.591178	0.889344	-6.225656	0.054258	0.025261	-0.012278	-0.672180	-0.253128	0.278428	0.408255	0.354447	-0.832949	0.117864
5730	7.511599	0.846165	-6.218134	-0.004076	0.013824	-0.003223	-0.671786	-0.253071	0.277076	0.408485	0.354343	-0.832887	0.117814
5731	7.576488	0.850848	-6.239844	0.014243	0.002628	-0.001319	-0.672723	-0.253226	0.277751	0.408416	0.354392	-0.832861	0.118089
5732	7.607373	0.836750	-6.289377	0.028713	0.010397	-0.008641	-0.671643	-0.253627	0.277177	0.408369	0.354659	-0.832709	0.118519
5733	7.543276	0.923337	-6.204329	0.002961	-0.015216	-0.010483	-0.673388	-0.253143	0.279114	0.408106	0.354810	-0.832790	0.118404
5734	7.576848	0.801452	-6.172577	0.002917	-0.010447	-0.013255	-0.673271	-0.252533	0.277798	0.407909	0.354968	-0.832848	0.118207
5735	7.538381	0.933261	-6.218567	0.024987	-0.007104	-0.008617	-0.672058	-0.252414	0.277794	0.407623	0.355247	-0.832822	0.118534
5736	7.547254	0.851624	-6.282205	0.021497	-0.004651	-0.003136	-0.671261	-0.251206	0.278129	0.407365	0.355391	-0.832852	0.118778
5737	7.520623	0.871550	-6.307637	-0.004517	-0.025910	-0.016003	-0.670970	-0.251846	0.279980	0.406991	0.355598	-0.832998	0.118419
5738	7.537219	0.837762	-6.327793	0.001240	-0.019101	-0.006829	-0.671373	-0.252357	0.279278	0.406644	0.355673	-0.833167	0.118194
5739	7.551378	0.857680	-6.374065	-0.017013	-0.058034	-0.001292	-0.670663	-0.253850	0.281614	0.405787	0.355610	-0.833708	0.117518
5740	7.525626	0.902212	-6.607005	-0.009728	-0.093131	0.000608	-0.669586	-0.253853	0.281334	0.404265	0.355646	-0.834554	0.116644
5741	7.538593	0.918259	-6.184872	-0.068362	-0.084547	-0.002254	-0.669040	-0.252879	0.283820	0.403328	0.355245	-0.835418	0.114911
5742	7.417958	0.958455	-6.225974	-0.046988	-0.045357	-0.027989	-0.669150	-0.254807	0.283976	0.402933	0.355332	-0.835762	0.113517
5743	7.497942	0.912468	-6.453798	-0.074829	-0.103560	-0.038041	-0.667622	-0.256232	0.287526	0.401805	0.355516	-0.836532	0.111249
5744	7.470983	0.943399	-6.215982	-0.037431	-0.038883	-0.013290	-0.666547	-0.255203	0.288659	0.401414	0.355425	-0.836899	0.110183
5745	7.350963	0.926437	-6.153662	-0.057276	-0.078392	0.001389	-0.665452	-0.256078	0.289407	0.400499	0.355029	-0.837698	0.108708
5746	7.403587	0.987672	-6.227660	0.014307	-0.019828	0.004207	-0.666778	-0.257466	0.290147	0.400020	0.355024	-0.837919	0.108786
5747	7.366287	0.938763	-6.356960	-0.029283	0.024060	0.011372	-0.666243	-0.257958	0.288761	0.400605	0.354460	-0.837903	0.108590
5748	7.504172	0.949262	-6.306415	0.026160	0.019277	-0.034325	-0.665195	-0.258165	0.288959	0.400780	0.355117	-0.837509	0.108839
5749	7.383927	1.002725	-6.613025	-0.018428	0.017258	-0.060128	-0.665302	-0.259857	0.289940	0.401329	0.355852	-0.837016	0.108203
5750	7.381767	0.897459	-6.536370	0.010202	0.020074	-0.016049	-0.664787	-0.258444	0.288938	0.401592	0.356059	-0.836786	0.108330
5751	7.458879	0.967580	-6.562940	-0.009954	-0.006656	-0.014182	-0.664212	-0.260956	0.289594	0.401575	0.356146	-0.836795	0.108036
5752	7.388219	0.960401	-6.352710	-0.006243	-0.018887	-0.010496	-0.665564	-0.261172	0.288783	0.401289	0.356223	-0.836948	0.107660
5753	7.310239	0.933251	-6.456204	-0.035813	-0.023676	-0.021582	-0.664479	-0.261729	0.288604	0.401185	0.356263	-0.837097	0.106755
5754	7.335304	1.014275	-6.364867	-0.023029	0.011486	-0.025261	-0.663373	-0.262792	0.290423	0.401558	0.356396	-0.836932	0.106200
5755	7.404596	1.063540	-6.458882	0.009714	-0.025196	-0.028788	-0.663345	-0.264486	0.291403	0.401118	0.356925	-0.836944	0.105986
5756	7.460374	1.084440	-6.419786	-0.006314	-0.003917	-0.014155	-0.661985	-0.265968	0.290356	0.401090	0.357040	-0.836946	0.105691
5757	7.212242	1.079581	-6.108747	0.023111	0.025160	-0.010520	-0.662812	-0.264835	0.289890	0.401364	0.357262	-0.836654	0.106206
5758	7.384048	1.120231	-6.337026	0.041075	0.041685	-0.025155	-0.662534	-0.265524	0.289846	0.401786	0.357832	-0.836116	0.106935
5759	7.469835	1.111499	-6.453765	0.017893	0.036737	-0.002239	-0.663365	-0.265006	0.287857	0.402276	0.357848	-0.835800	0.107507
5760	7.367923	1.045231	-6.520404	0.018246	0.055401	0.008707	-0.664180	-0.264708	0.287612	0.403017	0.357636	-0.835441	0.108224
5761	7.338843	1.035985	-6.538692	0.010712	0.018867	0.004154	-0.665280	-0.263931	0.286047	0.403238	0.357528	-0.835333	0.108594
5762	7.402636	1.096907	-6.415133	0.032208	0.053146	-0.016017	-0.665263	-0.265307	0.286100	0.403893	0.357852	-0.834781	0.109331
5763	7.412547	0.989072	-6.334117	0.003513	0.029712	0.007808	-0.665142	-0.264717	0.285188	0.404338	0.357601	-0.834627	0.109685
5764	7.424680	1.002783	-6.638691	0.000070	0.058942	0.012338	-0.665434	-0.263567	0.284178	0.405258	0.357174	-0.834301	0.110155
5765	7.498700	0.994330	-6.409735	0.061857	0.059678	-0.003119	-0.665825	-0.264147	0.284957	0.405803	0.357513	-0.833698	0.111606
5766	7.476880	1.088063	-6.157214	0.013569	0.055566	0.005988	-0.666255	-0.264250	0.281441	0.406581	0.357320	-0.833318	0.112231
5767	7.490972	0.947171	-6.144173	0.021708	0.029873	0.004189	-0.667626	-0.262574	0.281283	0.406906	0.357275	-0.833094	0.112860
5768	7.523242	0.986052	-6.347932	0.058370	0.005582	0.008895	-0.668046	-0.260950	0.281925	0.406527	0.357485	-0.833049	0.113885
5769	7.455260	0.899681	-6.379755	0.016435	0.010946	0.013362	-0.667505	-0.261729	0.280792	0.406550	0.357287	-0.833056	0.114366
5770	7.489400	1.015754	-6.375446	0.003595	0.005467	0.013373	-0.667791	-0.260362	0.281011	0.406549	0.356994	-0.833162	0.114522
5771	7.445951	0.940629	-6.354997	0.001750	0.014777	0.011497	-0.668459	-0.260645	0.281406	0.406741	0.356700	-0.833160	0.114767
5772	7.460547	1.018303	-6.369523	0.014853	0.001092	0.024407	-0.668223	-0.258158	0.281012	0.406562	0.356316	-0.833357	0.115166
5773	7.489330	0.915907	-6.342293	0.010753	0.013243	0.006018	-0.668101	-0.257574	0.280235	0.406675	0.356191	-0.833309	0.115501
5774	7.510945	0.920744	-6.352727	0.010782	0.005774	0.007870	-0.669712	-0.257850	0.280774	0.406640	0.356040	-0.833358	0.115731
5775	7.494823	0.939074	-6.265088	0.023726	0.005398	0.013404	-0.669174	-0.257087	0.281896	0.406513	0.355915	-0.833396	0.116286
5776	7.486298	0.922570	-6.115186	0.033165	0.045426	0.020699	-0.669313	-0.258204	0.279397	0.406947	0.355659	-0.833154	0.117285
5777	7.455644	0.969721	-6.359998	0.017142	0.044511	0.037179	-0.669734	-0.256704	0.279761	0.407463	0.354992	-0.833057	0.118199
5778	7.578604	0.854067	-6.297746	-0.009281	0.046458	0.005937	-0.669882	-0.256240	0.278709	0.408251	0.354625	-0.832802	0.118374
5779	7.581640	0.884652	-6.230058	0.007100	0.035466	0.004159	-0.670972	-0.256168	0.277506	0.408767	0.354448	-0.832566	0.118789
5780	7.588785	0.894497	-6.244747	-0.005418	0.025591	0.016081	-0.670993	-0.255021	0.276494	0.409158	0.353979	-0.832549	0.118957
5781	7.579183	0.870123	-6.230061	0.023682	0.003678	0.011580	-0.671268	-0.254737	0.276378	0.409010	0.353888	-0.832585	0.119484
5782	7.558122	0.874070	-6.151989	-0.000473	-0.004706	-0.001302	-0.672349	-0.254330	0.276818	0.408902	0.353822	-0.832681	0.119378
5783	7.538571	0.811299	-6.161324	0.020627	0.013642	-0.001305	-0.670729	-0.254105	0.277357	0.408976	0.353897	-0.832550	0.119822
5784	7.606174	1.020247	-6.230092	0.032340	0.028794	-0.008599	-0.672917	-0.252628	0.275843	0.409212	0.354134	-0.832244	0.120436
5785	7.610395	0.909096	-6.259946	0.013666	-0.011002	-0.019602	-0.670612	-0.253744	0.275485	0.408971	0.354515	-0.832201	0.120433
5786	7.533156	0.890403	-6.271667	0.010385	0.002961	-0.006805	-0.672090	-0.254270	0.275467	0.408926	0.354621	-0.832165	0.120522
5787	7.504102	0.866482	-6.280394	0.027472	-0.000123	-0.017788	-0.672481	-0.254340	0.277089	0.408761	0.355059	-0.832013	0.120837
5788	7.538275	0.936170	-6.252245	0.001441	0.009916	0.000517	-0.672612	-0.254619	0.277208	0.408877	0.354954	-0.831994	0.120886
5789	7.540755	0.923837	-6.237932	0.008775	0.015418	0.000521	-0.671954	-0.254024	0.276021	0.409060	0.354897	-0.831891	0.121144
5790	7.562320	0.879995	-6.234195	0.022994	0.020042	-0.015977	-0.672914	-0.252895	0.275692	0.409234	0.355195	-0.831629	0.121477
5791	7.569431	0.885025	-6.251328	-0.007842	-0.007325	-0.003146	-0.673042	-0.252938	0.276637	0.409165	0.355118	-0.831727	0.121265
5792	7.607386	0.944979	-6.042307	0.009843	0.042810	0.004174	-0.674393	-0.252906	0.276381	0.409761	0.354936	-0.831446	0.121715
5793	7.596080	0.865066	-6.223483	-0.009905	-0.004010	-0.012328	-0.672783	-0.252748	0.275429	0.409789	0.354985	-0.831455	0.121415
5794	7.581970	0.893827	-6.191381	0.007048	0.017049	0.004191	-0.673974	-0.254523	0.275604	0.409974	0.354850	-0.831388	0.121640
5795	7.531253	0.884658	-6.204031	0.003188	0.013805	-0.003165	-0.673433	-0.254792	0.275313	0.410184	0.354810	-0.831284	0.121757
5796	7.591229	0.860282	-6.225747	0.012528	0.010594	0.004207	-0.673465	-0.253458	0.273230	0.410226	0.354715	-0.831266	0.122018
5797	7.600500	0.875481	-6.279110	-0.006578	-0.005321	0.009704	-0.673725	-0.253642	0.274303	0.410155	0.354429	-0.831435	0.121941
5798	7.546533	0.838542	-6.388394	0.001554	0.006950	0.004173	-0.674409	-0.253575	0.273097	0.410213	0.354262	-0.831469	0.121997
5799	7.577297	0.942374	-6.193304	0.010648	0.015306	0.002373	-0.674403	-0.253613	0.273906	0.410376	0.354189	-0.831377	0.122288
5800	7.576963	0.864932	-6.203454	0.001526	0.002335	0.004197	-0.673719	-0.253804	0.274834	0.410355	0.354053	-0.831440	0.122321
5801	7.589166	0.913336	-6.203595	-0.002165	-0.006857	0.004216	-0.673337	-0.252023	0.274802	0.410237	0.353899	-0.831574	0.122254
5802	7.552960	0.894212	-6.204780	-0.018403	-0.012885	0.013358	-0.674699	-0.251032	0.274603	0.410087	0.353440	-0.831895	0.121901
5803	7.663590	0.927881	-6.242497	-0.008217	-0.018511	-0.015947	-0.673335	-0.252160	0.274794	0.409868	0.353599	-0.831996	0.121481
5804	7.598279	0.875171	-6.254886	-0.004692	-0.054330	-0.017741	-0.673053	-0.252999	0.275011	0.409004	0.353896	-0.832392	0.120821
5805	7.518103	0.833036	-6.324594	-0.042354	-0.026293	0.007806	-0.671277	-0.253661	0.276848	0.408836	0.353400	-0.832808	0.119971
5806	7.571939	0.797054	-6.201294	0.002946	-0.018949	-0.009542	-0.671953	-0.253899	0.276299	0.408485	0.353543	-0.832949	0.119759
5807	7.559584	1.076329	-6.049322	0.023373	0.013520	0.000588	-0.671941	-0.254224	0.277361	0.408539	0.353607	-0.832829	0.120224
5808	7.580636	0.752302	-6.303314	0.037372	-0.014539	-0.023254	-0.672499	-0.252834	0.277179	0.408054	0.354232	-0.832762	0.120495
5809	7.500240	0.894103	-6.169009	0.068484	0.018593	-0.025071	-0.671558	-0.252449	0.277464	0.407934	0.355079	-0.832308	0.121542
5810	7.482883	0.924347	-6.245423	0.057331	0.003998	0.004291	-0.671936	-0.254125	0.278178	0.407543	0.355393	-0.832222	0.122516
5811	7.625236	0.835167	-6.178894	0.078926	0.028872	-0.012204	-0.673292	-0.253048	0.279066	0.407489	0.356084	-0.831747	0.123913
5812	7.576326	0.780706	-6.249852	0.021340	0.025248	-0.010497	-0.671950	-0.253154	0.277966	0.407747	0.356279	-0.831478	0.124309
5813	7.527065	0.795132	-6.395193	0.017470	0.035015	-0.019709	-0.672490	-0.252891	0.278392	0.408246	0.356579	-0.831051	0.124666
5814	7.605100	0.861198	-6.301105	-0.008321	0.029901	-0.025226	-0.672490	-0.253401	0.277550	0.408829	0.356764	-0.830712	0.124482
5815	7.562063	0.836556	-6.248955	-0.044660	0.034973	-0.016141	-0.672618	-0.254456	0.276677	0.409760	0.356496	-0.830465	0.123833
5816	7.576653	0.777695	-6.206425	-0.056813	0.032616	0.008608	-0.673279	-0.255542	0.276619	0.410647	0.355732	-0.830457	0.123148
5817	7.606020	0.883972	-6.192344	-0.047485	0.042339	0.015059	-0.672774	-0.254837	0.273142	0.411642	0.354904	-0.830376	0.122761
5818	7.663521	0.806086	-6.199830	-0.062902	0.036774	-0.014325	-0.673722	-0.255569	0.271484	0.412699	0.354429	-0.830195	0.121800
5819	7.717027	0.817011	-6.138985	-0.099087	0.047062	0.000284	-0.673713	-0.256130	0.271721	0.414174	0.353406	-0.830090	0.120475
5820	7.674343	0.847831	-6.064758	-0.066553	0.036720	-0.013401	-0.674952	-0.255973	0.268768	0.415251	0.352890	-0.829918	0.119462
5821	7.841050	0.957959	-6.048542	-0.045488	0.051420	-0.013328	-0.675592	-0.259983	0.266642	0.416458	0.352523	-0.829543	0.118949
5822	7.729793	0.935819	-5.786191	-0.026601	0.081650	-0.028041	-0.676420	-0.259863	0.264359	0.418028	0.352494	-0.828786	0.118805
5823	7.688386	0.975917	-5.861642	-0.043626	0.092213	-0.050117	-0.676180	-0.258546	0.262543	0.419995	0.352649	-0.827796	0.118308
5824	7.921669	0.857896	-5.861474	-0.013129	0.080412	-0.038079	-0.676448	-0.260084	0.260291	0.421473	0.352883	-0.826948	0.118284
5825	7.911419	0.863916	-5.943140	0.000084	0.069500	-0.056391	-0.675380	-0.262069	0.255431	0.422778	0.353556	-0.825990	0.118313
5826	7.738062	0.650423	-5.841476	-0.006599	0.065525	-0.067479	-0.676857	-0.263876	0.253444	0.424031	0.354363	-0.825040	0.118042
5827	7.738053	0.557783	-5.803450	-0.058809	0.106161	-0.005265	-0.677273	-0.264565	0.250704	0.426235	0.353602	-0.824262	0.117823
5828	7.844469	0.614812	-5.773255	-0.103055	0.134397	0.048775	-0.679298	-0.266059	0.248065	0.429022	0.351534	-0.823753	0.117452
5829	7.909749	0.829184	-5.523204	-0.062710	0.178405	0.049759	-0.680958	-0.265925	0.242816	0.432314	0.349652	-0.822729	0.118172
5830	7.914732	1.014170	-5.580130	-0.067368	0.195445	0.011214	-0.681966	-0.264903	0.235993	0.435934	0.348338	-0.821331	0.118481
5831	8.183264	1.060809	-5.763698	-0.033950	0.150322	-0.035383	-0.684556	-0.267001	0.228862	0.438762	0.348159	-0.819862	0.118739
5832	7.972269	1.014248	-5.616081	-0.009523	0.134342	-0.078486	-0.685776	-0.268736	0.225255	0.441180	0.348949	-0.818222	0.118779
5833	8.011172	1.271803	-5.678630	-0.013167	0.134259	-0.076608	-0.685761	-0.272008	0.221815	0.443693	0.349658	-0.816541	0.118896
5834	8.032240	1.687914	-5.623590	0.045355	0.091412	-0.070844	-0.683898	-0.271883	0.218561	0.444999	0.350917	-0.815186	0.119603
5835	7.967630	1.893116	-5.344601	0.000082	0.086627	-0.050710	-0.685646	-0.273295	0.217006	0.446591	0.351427	-0.814068	0.119785
5836	8.356668	2.136300	-5.603824	0.007375	0.044141	-0.046839	-0.686578	-0.276540	0.213306	0.447333	0.352063	-0.813391	0.119750
5837	8.255927	2.111874	-5.537443	0.008025	0.014859	-0.019288	-0.688329	-0.276789	0.213307	0.447644	0.352303	-0.813112	0.119774
5838	7.836857	1.900121	-5.436241	-0.000095	-0.075967	-0.041305	-0.685767	-0.276048	0.214274	0.446473	0.353060	-0.813568	0.118817
5839	7.727069	2.006402	-5.349356	0.023251	-0.037578	0.008224	-0.686016	-0.276165	0.216838	0.445768	0.353114	-0.813918	0.118910
5840	7.692188	1.881871	-5.445438	0.024355	-0.070576	0.052291	-0.685902	-0.273497	0.218483	0.444286	0.352561	-0.814921	0.119227
5841	7.807007	1.940989	-5.574892	-0.010080	-0.074884	0.065108	-0.686036	-0.271973	0.221144	0.443075	0.351482	-0.816083	0.118968
5842	7.715812	2.014183	-5.561348	-0.100431	-0.025368	0.103383	-0.687406	-0.269284	0.222804	0.443083	0.348882	-0.817331	0.118022
5843	7.733509	2.085753	-5.484284	-0.096459	0.019755	0.180414	-0.688012	-0.265706	0.219914	0.443753	0.344925	-0.818652	0.117977
5844	7.742390	1.975521	-5.224583	-0.170824	0.048103	0.202237	-0.690372	-0.260698	0.219289	0.445198	0.339900	-0.820071	0.117263
5845	7.993389	1.816875	-5.097381	-0.127954	0.062950	0.229857	-0.693431	-0.255796	0.215285	0.446683	0.334731	-0.821370	0.117394
5846	8.452147	1.566590	-5.475901	-0.170199	0.083878	0.253646	-0.697473	-0.247083	0.212328	0.448559	0.328749	-0.822765	0.117375
5847	8.508530	1.173004	-5.804098	-0.174808	0.132349	0.244321	-0.701518	-0.239501	0.207141	0.451442	0.322735	-0.823578	0.117314
5848	8.129218	0.460760	-5.644870	-0.135735	0.179031	0.260641	-0.706755	-0.234074	0.201430	0.454606	0.316700	-0.824004	0.118538
5849	7.793886	-0.003489	-5.200775	-0.103172	0.172330	0.245896	-0.710138	-0.226302	0.194897	0.457630	0.311186	-0.824223	0.119982
5850	8.469412	0.095873	-5.732395	-0.045392	0.109544	0.187534	-0.713363	-0.219939	0.189089	0.459227	0.307311	-0.824554	0.121579
5851	8.995707	-0.106273	-6.120369	-0.000214	0.101073	0.268453	-0.718489	-0.212205	0.183921	0.460331	0.302522	-0.825265	0.124550
5852	8.641973	0.042546	-5.823696	-0.114170	0.146811	0.246091	-0.721318	-0.204013	0.179975	0.462785	0.296937	-0.825736	0.125766
5853	8.424374	0.100760	-5.349108	-0.216288	0.042736	0.203858	-0.724399	-0.200056	0.177868	0.464333	0.291346	-0.827084	0.124274
5854	7.899986	0.015367	-5.214173	-0.235599	0.059346	0.233031	-0.727311	-0.194969	0.175766	0.466057	0.285062	-0.828517	0.122841
5855	8.057896	0.055823	-5.060463	-0.203400	-0.031707	0.214934	-0.728475	-0.189621	0.173392	0.466217	0.279565	-0.830529	0.121275
5856	8.229022	0.030069	-5.038056	-0.129004	-0.046009	0.158247	-0.731102	-0.185261	0.172054	0.465747	0.275735	-0.832213	0.120297
5857	8.194187	0.054195	-5.191116	0.000451	-0.090503	0.110848	-0.731525	-0.181585	0.175793	0.464025	0.273994	-0.833667	0.120861
5858	8.183018	0.054508	-5.388675	0.009951	-0.085296	0.053960	-0.731280	-0.178129	0.178161	0.462377	0.273291	-0.834791	0.121011
5859	8.337631	0.211133	-5.398263	0.023944	-0.048282	-0.042358	-0.730980	-0.178820	0.181091	0.461585	0.274219	-0.834955	0.120800
5860	8.302649	0.123356	-5.523074	0.074359	-0.081722	-0.070677	-0.732050	-0.178607	0.182736	0.459942	0.276175	-0.835204	0.120888
5861	8.291903	0.003450	-5.615200	0.027002	-0.082012	-0.063454	-0.730385	-0.180426	0.185857	0.458604	0.277565	-0.835554	0.120373
5862	8.023725	0.085422	-5.440464	0.043177	-0.078251	-0.004743	-0.730189	-0.182947	0.189760	0.457024	0.278148	-0.836196	0.120578
5863	7.847281	-0.070110	-5.140328	0.037720	-0.009845	-0.010424	-0.728583	-0.181751	0.190087	0.456692	0.278573	-0.836152	0.121158
5864	8.246377	-0.059371	-5.246923	-0.010880	0.023792	0.016124	-0.728585	-0.181607	0.189961	0.457070	0.278054	-0.836110	0.121211
5865	8.319457	-0.124699	-5.114876	0.017103	0.002552	-0.030575	-0.729542	-0.181524	0.188487	0.457113	0.278589	-0.835886	0.121371
5866	8.220582	-0.255478	-5.073402	0.016182	0.028297	0.000538	-0.729823	-0.181456	0.187142	0.457454	0.278561	-0.835652	0.121757
5867	8.486103	-0.238110	-4.701745	0.060919	0.111464	0.024422	-0.729828	-0.182189	0.185205	0.458951	0.278296	-0.834617	0.123813
5868	8.482254	-0.186806	-4.908902	0.059322	0.027133	-0.027747	-0.729433	-0.180988	0.185814	0.459100	0.279154	-0.834122	0.124661
5869	8.386521	0.102262	-5.260766	0.006046	0.086932	-0.179330	-0.728578	-0.186744	0.182353	0.461004	0.281831	-0.832295	0.123825
5870	8.267228	0.157177	-5.135231	-0.037490	0.108358	-0.166617	-0.728820	-0.190089	0.180533	0.463386	0.283901	-0.830501	0.122233
5871	8.549625	0.365672	-5.463125	-0.004716	0.216125	-0.183155	-0.729865	-0.196394	0.174757	0.467487	0.286210	-0.827452	0.121917
5872	8.402998	1.103203	-5.423865	-0.098122	0.157474	-0.245547	-0.727677	-0.202833	0.167863	0.471204	0.288880	-0.824857	0.118855
5873	8.093611	1.183476	-5.281401	-0.098229	0.095038	-0.311563	-0.726919	-0.213013	0.162110	0.474109	0.292713	-0.822379	0.115029
5874	8.795292	1.283252	-5.857456	-0.070708	0.163375	-0.282102	-0.723049	-0.223412	0.157126	0.477808	0.296217	-0.819382	0.112107
5875	8.800344	2.097883	-5.861994	0.084864	0.082702	-0.232901	-0.721638	-0.230677	0.153434	0.479204	0.300524	-0.817027	0.111875
5876	8.524075	1.523755	-5.210772	0.095140	0.113002	-0.125710	-0.721327	-0.235759	0.150424	0.480718	0.303151	-0.815029	0.112865
5877	8.174945	1.404021	-5.138142	0.041816	0.047015	-0.129474	-0.721576	-0.238556	0.148636	0.481545	0.305434	-0.813715	0.112661
5878	7.901937	1.549444	-4.991784	0.045277	-0.028205	-0.197279	-0.719461	-0.244844	0.150269	0.481212	0.309050	-0.812736	0.111282
5879	7.969245	1.568722	-5.018318	0.120839	-0.127798	-0.166675	-0.715325	-0.249241	0.154836	0.478771	0.313093	-0.812684	0.110881
5880	8.112156	1.492517	-5.195577	0.028672	-0.096681	-0.127435	-0.714974	-0.253538	0.158496	0.477263	0.315566	-0.812805	0.109480
5881	8.101767	1.552423	-5.317931	0.049617	-0.233358	-0.151947	-0.711915	-0.257677	0.163764	0.473489	0.318916	-0.813987	0.107358
5882	7.977143	1.649721	-5.276423	0.020877	-0.184970	-0.066756	-0.709671	-0.260622	0.170192	0.470448	0.320505	-0.815324	0.105842
5883	7.846989	1.572740	-5.252745	-0.088205	-0.129253	0.022824	-0.707621	-0.261313	0.172566	0.468855	0.319487	-0.816908	0.103753
5884	8.032243	1.582269	-4.977127	-0.001507	-0.003322	0.037524	-0.706788	-0.261720	0.175103	0.468693	0.318797	-0.817236	0.104027
5885	8.210013	1.562360	-5.032189	0.051147	-0.008265	0.056938	-0.708438	-0.258969	0.175553	0.468125	0.318275	-0.817603	0.105291
5886	8.249397	1.643517	-4.958287	0.061105	-0.014574	0.054240	-0.709533	-0.256570	0.177464	0.467347	0.317888	-0.818021	0.106654
5887	8.282438	1.503054	-4.986995	0.052406	0.006221	-0.000882	-0.709535	-0.256813	0.176773	0.467147	0.318291	-0.817871	0.107473
5888	8.174901	1.373756	-4.510602	0.062563	0.007518	0.037644	-0.710504	-0.254234	0.177747	0.466755	0.318146	-0.817970	0.108848
5889	8.151847	1.311158	-4.350800	0.054526	0.068403	0.004487	-0.710809	-0.252367	0.176104	0.467581	0.318336	-0.817250	0.110153
5890	8.358311	1.403581	-4.481048	0.083775	0.133251	-0.002843	-0.712051	-0.251426	0.174009	0.469193	0.318776	-0.815861	0.112297
5891	8.587604	1.468779	-4.762018	0.095215	0.137833	0.013741	-0.712609	-0.251951	0.170738	0.470898	0.319031	-0.814431	0.114790
5892	8.752306	1.245249	-5.172831	0.128387	0.222613	0.011822	-0.714822	-0.250458	0.165980	0.473634	0.319449	-0.812165	0.118372
5893	8.807438	0.763631	-5.624688	0.198237	0.262290	0.085219	-0.716525	-0.246632	0.161087	0.476506	0.319211	-0.809732	0.124018
5894	8.337479	0.311371	-5.460377	0.315990	0.212323	0.112881	-0.719313	-0.241484	0.157634	0.477595	0.319773	-0.807682	0.131522
5895	8.918366	0.457173	-5.790180	0.354211	0.223949	0.103904	-0.723039	-0.236622	0.154714	0.478714	0.320773	-0.805256	0.139642
5896	9.018261	0.351413	-5.910493	0.293021	0.177463	0.146068	-0.725323	-0.228213	0.151858	0.479235	0.320628	-0.803721	0.146847
5897	8.530791	0.191922	-5.333177	0.207623	0.112182	0.037615	-0.727144	-0.224741	0.148702	0.479615	0.321579	-0.802294	0.151262
5898	8.557716	0.319539	-5.642391	0.074876	0.024131	0.008152	-0.728769	-0.223921	0.149307	0.479460	0.321995	-0.801958	0.152648
5899	8.280743	0.065383	-5.527462	0.048162	-0.021901	0.039271	-0.728763	-0.224593	0.148996	0.478660	0.321798	-0.802320	0.153664
5900	7.887756	0.101796	-4.964472	-0.025410	-0.065515	0.030876	-0.728225	-0.223190	0.151103	0.477639	0.321175	-0.803289	0.153087
5901	8.233892	-0.077343	-4.985822	0.002416	0.080216	-0.005042	-0.730425	-0.220623	0.149789	0.478885	0.320933	-0.802540	0.153626
5902	8.207232	0.186466	-5.118311	-0.045621	0.053854	0.084862	-0.731497	-0.221926	0.148640	0.479742	0.318882	-0.802772	0.154010
5903	8.215174	0.536280	-5.174273	0.055732	-0.094342	-0.044023	-0.730947	-0.221998	0.149982	0.477942	0.320318	-0.803293	0.153913
5904	8.120813	0.054201	-5.333235	0.120098	-0.118955	-0.066904	-0.730499	-0.222127	0.155514	0.475430	0.322793	-0.803702	0.154382
5905	7.936003	0.126799	-5.586606	0.185021	-0.043350	-0.041242	-0.728970	-0.222918	0.160184	0.473559	0.325256	-0.803361	0.156722
5906	7.857200	0.082940	-5.168674	0.281652	-0.130013	-0.044597	-0.727025	-0.224544	0.164937	0.469728	0.328967	-0.803465	0.159940
5907	8.258312	-0.020929	-5.587545	0.229739	-0.123967	-0.141913	-0.725886	-0.225163	0.171920	0.466536	0.333706	-0.803052	0.161531
5908	8.124271	-0.094628	-5.445395	0.188339	-0.152790	-0.182358	-0.723663	-0.226968	0.177470	0.463374	0.338763	-0.802717	0.161769
5909	8.004194	-0.330939	-5.297585	0.269345	-0.188903	-0.229918	-0.721103	-0.232353	0.186048	0.459086	0.345454	-0.802130	0.162755
5910	7.903843	-0.254996	-5.843814	0.281535	-0.124908	-0.191485	-0.716549	-0.236832	0.192228	0.455710	0.351430	-0.801081	0.164605
5911	7.650162	-0.457126	-4.923018	0.250369	-0.025101	-0.167909	-0.713620	-0.241759	0.196774	0.453907	0.356372	-0.799420	0.167018
5912	7.909677	-0.450515	-5.009935	0.286124	0.068736	-0.105538	-0.713840	-0.244341	0.199190	0.453269	0.360358	-0.797131	0.171088
5913	8.398301	-0.310113	-5.430485	0.432774	0.091941	-0.097830	-0.712364	-0.243932	0.198795	0.451738	0.365386	-0.794212	0.177912
5914	8.525640	-0.065920	-5.267062	0.491382	0.174392	-0.171179	-0.711127	-0.245606	0.198954	0.451462	0.371827	-0.789656	0.185392
5915	8.298998	0.759103	-5.021435	0.294829	0.176038	-0.299014	-0.708892	-0.251690	0.199111	0.452958	0.378413	-0.784848	0.188804
5916	8.701227	1.461716	-5.017406	0.134870	0.129745	-0.285282	-0.707748	-0.259088	0.195414	0.455003	0.383541	-0.781053	0.189272
5917	9.396657	2.437626	-5.838612	0.024092	0.015253	-0.239146	-0.705219	-0.267865	0.194325	0.455808	0.387336	-0.779100	0.187653
5918	8.848802	1.938562	-5.758611	-0.103416	-0.076401	-0.211006	-0.703104	-0.274029	0.196236	0.456169	0.389888	-0.778609	0.183481
5919	8.346881	1.832134	-5.513592	-0.169065	-0.180989	-0.123000	-0.699008	-0.277930	0.196100	0.454970	0.390858	-0.780029	0.178292
5920	7.764163	1.702403	-5.116014	-0.168701	-0.200020	-0.037773	-0.696516	-0.282157	0.197582	0.453268	0.390512	-0.782228	0.173689
5921	7.535446	1.874475	-5.171530	-0.245500	-0.205056	0.034550	-0.698220	-0.284973	0.199593	0.451709	0.388418	-0.785309	0.168466
5922	7.568050	1.982803	-5.671817	-0.452747	-0.258233	0.227849	-0.697245	-0.285164	0.203358	0.450332	0.381541	-0.790941	0.161366
5923	7.168592	1.835071	-4.933537	-0.488241	-0.248299	0.338701	-0.698410	-0.278280	0.203375	0.448860	0.372557	-0.797382	0.154619
5924	8.992928	1.741156	-6.658601	-0.232313	-0.073890	0.514512	-0.702536	-0.270888	0.205206	0.447744	0.362455	-0.802582	0.154963
5925	7.461240	-0.049245	-5.227166	-0.469118	0.111003	0.737051	-0.709311	-0.249942	0.200031	0.450420	0.346031	-0.808376	0.154639
5926	8.414800	0.348347	-4.825633	-0.210337	0.142478	0.352414	-0.716802	-0.239217	0.190465	0.453071	0.337712	-0.810295	0.155243
5927	8.428934	-1.194923	-5.454297	-0.093269	0.114248	0.481792	-0.722933	-0.226157	0.186300	0.453889	0.328658	-0.812874	0.158759
5928	8.243818	-0.806571	-5.570394	-0.101348	-0.067665	0.196720	-0.725359	-0.217323	0.183199	0.452814	0.324524	-0.815216	0.158326
5929	9.061161	-0.207139	-6.043698	0.005546	-0.265081	0.109423	-0.727126	-0.215567	0.184402	0.447939	0.323572	-0.818415	0.157632
5930	7.984453	-1.006749	-5.692379	0.032673	-0.098248	0.146470	-0.725373	-0.212148	0.189998	0.445619	0.321671	-0.820207	0.158786
5931	7.718254	-0.601505	-5.399720	-0.123502	-0.018384	0.047874	-0.723233	-0.208751	0.193021	0.445773	0.319766	-0.821197	0.157069
5932	7.905123	-0.854621	-5.425255	-0.042096	-0.038612	0.013196	-0.725524	-0.207972	0.194711	0.445328	0.319201	-0.821825	0.156199
5933	7.853199	-1.228104	-5.749274	-0.188210	-0.145588	-0.038387	-0.724829	-0.210266	0.193621	0.444044	0.318502	-0.823595	0.151898
5934	7.554870	-0.729237	-5.911120	0.043793	-0.056504	-0.093118	-0.722609	-0.213712	0.196099	0.443076	0.320506	-0.823433	0.151386
5935	8.016597	-1.343146	-5.753717	0.081649	-0.000141	-0.019724	-0.720662	-0.218409	0.196071	0.442372	0.321422	-0.823215	0.152682
5936	7.785056	-1.548270	-5.702940	0.067811	0.024450	-0.062082	-0.721179	-0.219809	0.196803	0.442485	0.322898	-0.822449	0.153368
5937	7.676450	-1.570850	-5.409303	0.139407	-0.005806	-0.083935	-0.719798	-0.222431	0.196634	0.441484	0.325351	-0.821695	0.155100
5938	7.689569	-1.756366	-5.502748	0.108786	-0.009790	-0.170271	-0.717289	-0.226884	0.199995	0.441098	0.329064	-0.820389	0.155280
5939	7.840233	-1.637800	-5.384475	0.260907	-0.053441	-0.155166	-0.716682	-0.231489	0.201336	0.438700	0.333845	-0.819192	0.158157
5940	7.883638	-1.806428	-5.307522	0.297732	-0.029020	-0.149644	-0.713499	-0.235435	0.205398	0.436659	0.338921	-0.817548	0.161485
5941	8.505102	-1.243987	-6.172117	0.247829	-0.009973	-0.169755	-0.709105	-0.239635	0.208622	0.435067	0.343618	-0.815855	0.164388
5942	9.212483	0.150989	-6.252242	0.281400	0.115009	-0.288787	-0.705876	-0.248437	0.210770	0.435902	0.350321	-0.811975	0.167213
5943	9.785273	1.377458	-6.531242	0.250066	0.397440	-0.250439	-0.705575	-0.253469	0.206681	0.441157	0.354962	-0.806052	0.172227
5944	8.718912	2.319120	-4.964192	0.189731	0.279386	-0.296277	-0.702291	-0.261679	0.199130	0.445276	0.360368	-0.800859	0.174611
5945	8.402437	0.917793	-4.797317	0.291211	0.287364	-0.065160	-0.702777	-0.268355	0.195220	0.447792	0.362758	-0.796938	0.181051
5946	7.697451	0.847504	-4.969400	0.148290	0.121458	-0.057089	-0.703572	-0.271616	0.191787	0.448814	0.364491	-0.794953	0.183748
5947	8.092101	2.109835	-4.937296	0.290742	-0.013892	-0.046203	-0.704117	-0.271321	0.191540	0.446460	0.367685	-0.793796	0.188065
5948	8.430302	2.105108	-5.123804	0.102629	0.008648	-0.105263	-0.702726	-0.272223	0.195664	0.446196	0.370169	-0.792620	0.188778
5949	8.085601	1.779845	-5.634542	-0.043029	-0.091985	-0.140401	-0.698041	-0.277946	0.199065	0.445430	0.372216	-0.792686	0.186268
5950	7.725626	1.394761	-5.295241	-0.023205	-0.114049	-0.081735	-0.697172	-0.281745	0.200722	0.444055	0.373668	-0.793237	0.184288
5951	7.451991	1.742982	-5.625583	-0.034183	-0.051563	-0.017639	-0.695157	-0.289771	0.204280	0.443399	0.373740	-0.793816	0.183223
5952	7.449734	1.462329	-5.487294	-0.200573	-0.142880	0.132622	-0.694616	-0.288510	0.206514	0.442088	0.370344	-0.796842	0.180127
5953	7.617322	1.165476	-5.495493	-0.165724	-0.054134	0.125195	-0.696274	-0.284826	0.207560	0.441833	0.367018	-0.798967	0.178140
5954	7.678018	1.017246	-5.682220	-0.097680	0.026492	0.128852	-0.697114	-0.283232	0.206041	0.442467	0.363950	-0.800076	0.177882
5955	7.378118	0.728170	-6.022977	-0.170319	0.205228	0.129217	-0.698777	-0.280405	0.204873	0.446333	0.359609	-0.799934	0.177691
5956	7.663079	0.356737	-5.775298	-0.094884	-0.003086	0.440764	-0.703783	-0.271575	0.199768	0.445333	0.351670	-0.803483	0.180058
5957	7.735337	0.216581	-6.027592	-0.072682	0.097861	0.507614	-0.707722	-0.259626	0.198085	0.445343	0.342476	-0.806558	0.183966
5958	7.963553	0.312923	-6.460424	-0.199350	0.084060	0.561579	-0.712902	-0.247121	0.193743	0.445915	0.331273	-0.810378	0.186295
5959	7.915338	0.401785	-6.192462	-0.031240	-0.146695	0.439333	-0.717116	-0.233861	0.193492	0.441829	0.324411	-0.814857	0.188553
5960	7.745958	-0.279107	-6.311286	-0.049446	-0.009368	0.390292	-0.720215	-0.221336	0.196838	0.440466	0.317571	-0.817693	0.191093
5961	8.373951	-0.426123	-6.345376	0.059614	0.016513	0.463065	-0.723364	-0.206480	0.197349	0.438273	0.310457	-0.820426	0.196049
5962	9.858104	-1.195372	-5.990597	0.152507	0.051109	0.578099	-0.728446	-0.187773	0.198379	0.435818	0.302023	-0.822967	0.203888
5963	10.209908	-0.162156	-5.485168	0.175351	-0.163063	0.432858	-0.732790	-0.173902	0.199789	0.430033	0.297071	-0.826427	0.209377
5964	8.655667	-0.277634	-3.653155	0.163980	-0.537311	0.185415	-0.731400	-0.162729	0.212410	0.419329	0.297554	-0.831472	0.210426
5965	8.948157	-1.147337	-4.396483	0.141566	-0.173671	-0.013510	-0.727178	-0.157527	0.226070	0.415476	0.299667	-0.832376	0.211495
5966	8.274247	0.109690	-4.850803	0.337584	-0.195333	-0.341539	-0.727106	-0.158841	0.233563	0.411578	0.308891	-0.830542	0.213051
5967	8.649710	0.063722	-4.874795	0.613966	-0.122956	-0.518133	-0.723442	-0.166423	0.241731	0.407779	0.323023	-0.825732	0.218033
5968	7.770317	-0.149276	-4.799852	0.722949	-0.107169	-0.792529	-0.716295	-0.181952	0.251285	0.404651	0.342340	-0.818201	0.222729
5969	7.644601	0.106663	-4.655866	0.753454	-0.036040	-1.062330	-0.705970	-0.202927	0.261701	0.403418	0.365862	-0.807677	0.225957
5970	8.277797	-1.022217	-5.775774	0.819860	0.038225	-0.886228	-0.697183	-0.221777	0.268337	0.401852	0.386545	-0.796962	0.232271
5971	7.393229	0.226947	-4.814692	0.865949	0.290198	-0.888333	-0.690298	-0.240792	0.273222	0.403708	0.406191	-0.783572	0.240920
5972	8.256235	-0.800787	-4.923666	1.295415	0.394969	-0.716977	-0.687746	-0.249953	0.274409	0.402507	0.425999	-0.767872	0.258622
5973	8.181871	-0.971489	-4.810937	1.291571	0.246235	-0.848001	-0.681965	-0.256808	0.278138	0.399418	0.447916	-0.751702	0.273459
5974	8.831096	-1.451241	-4.452032	1.248337	0.415011	-0.772122	-0.675877	-0.265152	0.284210	0.398405	0.467129	-0.734263	0.289693
5975	8.828614	-1.588320	-4.713585	1.185101	0.215317	-0.723326	-0.670215	-0.271081	0.291647	0.394488	0.485708	-0.718720	0.303165
5976	8.555601	-1.433135	-4.571992	1.289165	0.034302	-0.781589	-0.663442	-0.277203	0.302848	0.386972	0.506653	-0.702777	0.315690
5977	7.712898	-1.611867	-3.819758	1.124572	-0.058908	-0.975563	-0.653504	-0.285765	0.318202	0.380698	0.529126	-0.686026	0.323207
5978	8.770712	-1.318866	-4.528587	1.400751	0.101137	-0.857569	-0.642654	-0.292104	0.332734	0.372552	0.550597	-0.666814	0.336759
5979	9.561468	-0.298618	-5.811800	1.190331	0.103200	-1.063215	-0.631518	-0.299438	0.347880	0.367755	0.572574	-0.646077	0.345687
5980	9.375394	2.512528	-4.905279	0.835400	0.142290	-1.116734	-0.618842	-0.314761	0.357125	0.367535	0.591960	-0.626238	0.349754
5981	9.581469	2.577730	-4.453826	0.467575	0.078144	-1.042038	-0.605198	-0.333421	0.363998	0.370237	0.607710	-0.609920	0.348728
5982	8.215196	1.070795	-4.175966	0.372080	0.109692	-0.582196	-0.595261	-0.347835	0.369401	0.370985	0.616814	-0.599346	0.350277
5983	8.697708	1.401248	-4.843730	0.447740	-0.081145	-0.469658	-0.589757	-0.353752	0.373730	0.367844	0.626267	-0.590971	0.351045
5984	8.642628	2.142997	-4.805450	0.401406	0.124159	-0.266262	-0.583192	-0.356897	0.380108	0.366084	0.631471	-0.583912	0.355349
5985	8.440316	2.222385	-4.833586	0.032842	-0.267755	-0.222344	-0.579038	-0.360880	0.387540	0.364252	0.636220	-0.582788	0.350575
5986	8.564243	2.067787	-4.940629	0.095476	-0.167770	-0.079241	-0.576886	-0.358062	0.391205	0.361606	0.638981	-0.582402	0.348931
5987	8.269404	2.180170	-4.489460	0.119884	-0.214334	0.019947	-0.573048	-0.357950	0.399290	0.357617	0.641155	-0.583302	0.347548
5988	7.972933	1.972194	-4.733242	0.223683	0.010165	0.357351	-0.572911	-0.356055	0.402783	0.352335	0.638476	-0.586297	0.352795
5989	7.873065	2.417914	-5.373656	0.424193	-0.103332	0.306571	-0.578974	-0.341228	0.410756	0.343737	0.638661	-0.587829	0.358348
5990	8.272328	1.771098	-5.800826	0.381908	-0.000057	0.214533	-0.581234	-0.327864	0.419419	0.337279	0.638713	-0.587884	0.364253
5991	8.338069	1.662807	-5.354915	0.238799	-0.100260	0.141018	-0.581339	-0.317055	0.423312	0.332244	0.639529	-0.588517	0.366420
5992	7.830982	0.957197	-4.901142	0.304391	-0.155175	0.098810	-0.583811	-0.310149	0.429157	0.325768	0.641474	-0.588651	0.368614
5993	7.637148	1.541514	-4.981835	0.327836	-0.154900	0.123682	-0.580027	-0.306404	0.435972	0.319065	0.643451	-0.588706	0.370937
5994	8.068956	1.217302	-5.077349	0.182899	-0.062115	0.166415	-0.580622	-0.297410	0.443547	0.314714	0.643082	-0.589956	0.373299
5995	8.452441	0.849113	-5.482797	0.134486	-0.001350	0.263497	-0.581522	-0.288718	0.445968	0.311268	0.641018	-0.592217	0.376147
5996	8.618955	-0.109758	-5.659448	0.007922	0.093227	0.305179	-0.585134	-0.280291	0.446100	0.309940	0.636710	-0.595555	0.379278
5997	8.149716	-0.803995	-4.989722	-0.063120	0.165326	0.238661	-0.589526	-0.276619	0.442438	0.311152	0.632409	-0.597927	0.381741
5998	8.512279	-1.829260	-5.019613	-0.147927	0.257346	0.337355	-0.595713	-0.270647	0.437172	0.313482	0.625437	-0.601773	0.385262
5999	8.563808	-1.523360	-4.717750	-0.003643	0.242038	0.262492	-0.601334	-0.266999	0.431491	0.314626	0.620540	-0.603466	0.389575
6000	9.258960	-1.912413	-4.997365	-0.117489	0.148253	0.253324	-0.608594	-0.262194	0.425084	0.315864	0.615545	-0.606660	0.391533
6001	8.785110	-2.041968	-4.850120	-0.172643	0.277122	0.161131	-0.614619	-0.260207	0.416873	0.320259	0.610443	-0.608166	0.393608
6002	8.660221	-1.543646	-4.702171	-0.109316	0.156716	0.045893	-0.618988	-0.260239	0.410150	0.323104	0.607917	-0.608657	0.394433
6003	8.947536	-1.552367	-4.925432	-0.069061	0.089833	0.086506	-0.618457	-0.261085	0.407525	0.324502	0.605813	-0.609626	0.395025
6004	8.402374	-1.695955	-4.959105	0.004800	0.105123	0.040602	-0.623343	-0.259712	0.406165	0.325368	0.604493	-0.609469	0.396574
6005	8.171844	-1.443767	-4.661534	0.065292	0.117663	0.011338	-0.625130	-0.258352	0.404099	0.326030	0.603934	-0.608306	0.398663
6006	8.145494	-1.463346	-4.634119	0.124214	0.076113	-0.005005	-0.623143	-0.256629	0.401885	0.325456	0.604174	-0.606826	0.401016
6007	8.221055	-1.506872	-4.502022	0.186869	0.069371	0.012575	-0.625062	-0.253756	0.402750	0.324011	0.604751	-0.605034	0.404013
6008	8.476397	-1.653207	-4.751544	0.251594	0.070081	-0.032237	-0.626169	-0.251287	0.403178	0.322032	0.606180	-0.602215	0.407649
6009	8.439629	-1.593323	-4.858426	0.226354	0.038454	-0.118489	-0.625779	-0.248654	0.405496	0.320750	0.608804	-0.598718	0.409894
6010	8.612975	-1.506603	-4.907799	0.246784	0.011092	-0.138541	-0.624284	-0.248863	0.406552	0.318965	0.611935	-0.594989	0.412050
6011	8.508097	-1.327368	-4.839937	0.097728	-0.002401	-0.168164	-0.623991	-0.248745	0.409801	0.319131	0.614629	-0.592202	0.411927
6012	8.605777	-0.898103	-4.541409	0.158497	0.096869	-0.091025	-0.623417	-0.251761	0.409481	0.319025	0.615918	-0.589202	0.414378
6013	8.631501	-0.209735	-4.001894	0.060032	0.042245	-0.205689	-0.622324	-0.253507	0.408284	0.320506	0.618426	-0.585949	0.414113
6014	9.075112	0.588692	-4.293341	-0.082307	0.146442	-0.060017	-0.624337	-0.255843	0.406000	0.323690	0.617377	-0.585005	0.414535
6015	9.061321	-0.028178	-4.567255	-0.065291	0.215377	0.018703	-0.627485	-0.256564	0.398953	0.326917	0.615022	-0.584397	0.416357
6016	9.128995	-0.278433	-4.742836	-0.059677	0.194345	-0.045515	-0.631282	-0.259206	0.392069	0.330264	0.613517	-0.583134	0.417704
6017	8.870194	-0.163700	-4.305070	-0.106557	0.051028	-0.003193	-0.632633	-0.261475	0.388159	0.332261	0.612513	-0.583657	0.416863
6018	8.631690	-0.141793	-4.006287	-0.084441	0.010646	0.007886	-0.631430	-0.261933	0.385822	0.333321	0.611745	-0.584464	0.416014
6019	8.737355	0.296927	-4.234329	-0.181412	-0.049757	0.084959	-0.632217	-0.263460	0.386414	0.334340	0.610055	-0.587329	0.413636
6020	8.872955	-0.013157	-4.323507	-0.290321	0.005231	0.110326	-0.631959	-0.263773	0.384229	0.336988	0.606741	-0.591103	0.410976
6021	8.855277	0.327993	-4.262678	-0.402891	0.008089	0.145024	-0.633034	-0.265953	0.381269	0.340882	0.602341	-0.596065	0.407052
6022	8.751927	0.423410	-4.272679	-0.333210	0.008921	0.220393	-0.637367	-0.267214	0.377312	0.343164	0.597323	-0.601430	0.404631
6023	8.694689	0.422811	-4.198112	-0.454973	-0.042631	0.256930	-0.638218	-0.266706	0.372617	0.346132	0.591559	-0.608381	0.400153
6024	8.508463	0.728443	-4.111899	-0.429289	-0.043022	0.261581	-0.640278	-0.266212	0.368608	0.348543	0.585687	-0.615257	0.396165
6025	8.587451	0.504443	-4.082510	-0.434894	-0.003266	0.321130	-0.642494	-0.264321	0.364144	0.351213	0.578855	-0.622360	0.392739
6026	8.958347	0.306214	-4.319789	-0.424934	0.014956	0.278954	-0.646731	-0.262426	0.360239	0.354076	0.572218	-0.628868	0.389516
6027	9.034572	-0.024433	-4.290992	-0.537660	0.008653	0.235580	-0.649205	-0.263406	0.352630	0.358684	0.565512	-0.635532	0.384241
6028	9.304945	-0.796769	-4.511353	-0.489974	0.069320	0.297896	-0.651532	-0.263823	0.347623	0.362759	0.557605	-0.642204	0.380863
6029	8.553742	-0.676168	-3.890965	-0.620261	0.042828	0.219563	-0.654548	-0.265037	0.339330	0.368730	0.550068	-0.648888	0.374709
6030	8.745666	-0.807814	-3.937627	-0.633735	0.088494	0.258021	-0.658901	-0.267582	0.330563	0.374846	0.541292	-0.655839	0.369280
6031	8.706762	-1.177534	-3.827521	-0.695969	0.058968	0.292748	-0.662455	-0.270579	0.319463	0.381158	0.531873	-0.663501	0.362762
6032	9.849835	-1.183180	-4.908468	-0.561972	0.152816	0.261880	-0.665770	-0.269840	0.310612	0.387196	0.522922	-0.669220	0.358854
6033	10.083115	-1.777342	-5.017635	-0.725437	0.214233	0.228379	-0.672056	-0.270829	0.298575	0.396145	0.512752	-0.674959	0.352965
6034	8.963147	-1.389772	-4.224788	-0.909613	0.075723	0.270291	-0.676012	-0.276389	0.283674	0.404477	0.501228	-0.683504	0.343498
6035	8.763324	-1.424460	-3.884361	-0.893000	0.005850	0.421796	-0.682997	-0.276589	0.269663	0.410697	0.488175	-0.693581	0.334602
6036	9.094028	-1.937191	-4.510901	-0.863947	-0.012277	0.479657	-0.690698	-0.272464	0.257404	0.415636	0.474361	-0.704087	0.326329
6037	8.654865	-1.273098	-4.265620	-0.905597	-0.057113	0.366807	-0.696339	-0.269467	0.248033	0.421084	0.461988	-0.713734	0.315974
6038	9.221686	-1.035213	-4.584641	-0.923856	-0.068127	0.369696	-0.698274	-0.269683	0.241547	0.426186	0.449224	-0.723487	0.305170
6039	8.385449	-0.989018	-4.335786	-0.815471	-0.157158	0.465309	-0.704052	-0.264376	0.235697	0.428440	0.436437	-0.733783	0.295844
6040	8.053610	-1.007211	-4.251070	-0.693567	-0.170447	0.371901	-0.706286	-0.260978	0.231323	0.429695	0.425936	-0.742568	0.287287
6041	8.299682	-0.890103	-4.254676	-0.652835	-0.112360	0.384808	-0.709575	-0.257965	0.229640	0.431431	0.415208	-0.750416	0.279903
6042	8.691332	-1.111247	-4.601526	-0.683151	-0.037868	0.404855	-0.713723	-0.252491	0.225543	0.434168	0.403355	-0.757895	0.272762
6043	8.662860	-1.348321	-4.445073	-0.636126	-0.065365	0.524235	-0.717484	-0.245508	0.221397	0.435477	0.390170	-0.766006	0.267137
6044	8.308663	-1.242582	-4.189706	-0.552437	-0.014280	0.433424	-0.721950	-0.237456	0.215158	0.437164	0.378709	-0.772449	0.262278
6045	8.401552	-0.673668	-3.636580	-0.467314	-0.008733	0.335534	-0.726628	-0.232155	0.212002	0.438874	0.369435	-0.777404	0.257975
6046	8.587302	-1.082234	-4.360840	-0.522150	0.016662	0.330748	-0.729415	-0.227528	0.207976	0.441202	0.359548	-0.782394	0.252833
6047	8.504316	-1.200319	-3.829760	-0.469822	0.174130	0.357187	-0.735472	-0.223436	0.198811	0.445561	0.348872	-0.785670	0.249972
6048	8.667571	-1.532122	-3.760765	-0.290833	0.136418	0.208932	-0.738949	-0.217946	0.194167	0.448628	0.342255	-0.787402	0.248179
6049	10.048388	-0.965153	-5.180050	-0.084614	0.285185	0.103931	-0.742801	-0.216191	0.187276	0.453271	0.338395	-0.785876	0.249866
6050	10.042747	-0.265643	-5.271856	-0.397949	0.303507	-0.049832	-0.743616	-0.222012	0.176928	0.460910	0.333991	-0.784794	0.245175
6051	9.214310	-0.302727	-4.603735	-0.531623	0.172290	-0.039041	-0.746857	-0.229602	0.164063	0.467429	0.328807	-0.785421	0.237718
6052	8.765369	-0.523704	-5.242689	-0.137962	0.006670	-0.152861	-0.747330	-0.237376	0.160087	0.469117	0.329827	-0.785064	0.234134
6053	7.975469	-0.127029	-4.759089	-0.183435	-0.095677	-0.197841	-0.746576	-0.244988	0.158137	0.469820	0.331623	-0.785450	0.228829
6054	8.225451	0.058146	-4.598220	-0.031336	-0.043828	-0.054394	-0.746634	-0.250916	0.158595	0.469541	0.332330	-0.785703	0.227508
6055	8.642326	0.131641	-5.233819	0.106977	-0.066396	-0.081531	-0.747652	-0.253426	0.162646	0.468217	0.334893	-0.785262	0.227997
6056	8.717754	0.141310	-5.451454	0.034761	-0.238704	-0.028166	-0.745423	-0.255139	0.169149	0.464310	0.336696	-0.787198	0.226652
6057	8.361596	-0.239620	-5.242645	0.132757	-0.166716	0.070873	-0.745921	-0.254614	0.175676	0.460500	0.337545	-0.788612	0.228241
6058	8.297915	-0.447035	-5.289903	0.003867	-0.172202	0.246755	-0.749064	-0.249116	0.179550	0.456573	0.334425	-0.791886	0.229384
6059	8.171236	-0.066818	-5.012280	0.203939	-0.305511	0.218040	-0.750344	-0.239290	0.187181	0.449368	0.334203	-0.795190	0.232483
6060	8.278982	-0.369466	-5.279033	0.085680	-0.139380	0.155114	-0.751865	-0.231665	0.194953	0.445806	0.333094	-0.797133	0.234273
6061	8.277754	-0.566579	-5.043663	0.044930	-0.104376	0.063195	-0.753654	-0.225192	0.201036	0.443546	0.332956	-0.798308	0.234760
6062	8.199041	-0.630782	-4.915591	0.128983	-0.185886	0.067135	-0.752590	-0.221039	0.205872	0.439352	0.333841	-0.799849	0.236142
6063	8.297892	-0.881014	-5.109238	0.001456	-0.194441	0.155879	-0.753395	-0.218509	0.210764	0.435482	0.332252	-0.802625	0.236130
6064	8.489721	-0.422426	-5.417632	0.000928	-0.128453	0.131107	-0.753565	-0.212695	0.215711	0.432740	0.330715	-0.804659	0.236404
6065	8.186541	-0.248844	-4.825717	-0.054039	-0.055239	0.123523	-0.753899	-0.207982	0.214914	0.431618	0.328508	-0.806252	0.236106
6066	8.282868	-0.542070	-4.705682	-0.191767	-0.091593	0.106772	-0.754077	-0.202887	0.217654	0.430845	0.325501	-0.808700	0.233296
6067	8.731841	-0.450660	-5.248202	-0.088155	-0.061361	0.215297	-0.755355	-0.197016	0.218828	0.429424	0.321541	-0.811068	0.233183
6068	8.557955	-0.575162	-5.271384	-0.120078	0.006937	0.213263	-0.758063	-0.190628	0.217546	0.429260	0.316960	-0.812987	0.233076
6069	8.461449	-0.740026	-5.220563	-0.198488	0.136942	0.244052	-0.760366	-0.181734	0.213230	0.431609	0.310649	-0.814299	0.232655
6070	8.141517	-1.098751	-4.699093	-0.194593	0.091862	0.256864	-0.763739	-0.174916	0.206635	0.433061	0.304289	-0.816048	0.232232
6071	8.053265	-1.519727	-4.717852	-0.194049	0.143327	0.304406	-0.767962	-0.164673	0.200524	0.435168	0.296967	-0.817564	0.232442
6072	8.360712	-1.291137	-4.930663	-0.135903	0.238788	0.245742	-0.772447	-0.154726	0.194938	0.438677	0.290584	-0.817614	0.233734
6073	8.794578	-1.812934	-5.297953	-0.203529	0.226215	0.245627	-0.773695	-0.146716	0.185690	0.442404	0.283707	-0.818012	0.233765
6074	8.643197	-2.011792	-4.854173	-0.116108	0.244814	0.159463	-0.775602	-0.139942	0.176645	0.446265	0.278854	-0.817337	0.234625
6075	8.439452	-1.934773	-5.065763	-0.029765	0.233999	0.104556	-0.779779	-0.134425	0.168762	0.449752	0.275751	-0.815993	0.236304
6076	8.431064	-1.853984	-4.939375	0.035434	0.188960	0.084584	-0.782318	-0.129544	0.162179	0.452190	0.273721	-0.814647	0.238645
6077	8.545950	-2.185113	-4.895126	-0.045924	0.124564	0.056972	-0.785625	-0.127959	0.155812	0.454172	0.271736	-0.814090	0.239050
6078	8.220387	-1.923047	-4.741214	-0.106438	0.066503	0.059676	-0.783769	-0.126004	0.154560	0.455494	0.269419	-0.814373	0.238190
6079	8.239470	-1.966743	-4.747041	-0.027490	0.101797	0.066194	-0.784910	-0.122828	0.151649	0.456941	0.267539	-0.813984	0.238869
6080	8.325670	-2.093238	-4.760745	-0.152311	0.053122	0.055014	-0.785487	-0.121460	0.149031	0.458303	0.264938	-0.814573	0.237146
6081	8.432344	-1.919621	-4.746701	-0.110869	0.033616	0.102894	-0.787971	-0.117536	0.148206	0.458887	0.261999	-0.815394	0.236455
6082	8.327567	-1.794207	-4.642977	-0.072283	0.021935	0.111247	-0.788311	-0.113431	0.145750	0.459046	0.259348	-0.816174	0.236377
6083	8.326168	-1.873982	-4.479267	-0.122757	0.024061	0.139581	-0.789151	-0.111842	0.144365	0.459343	0.255730	-0.817319	0.235790
6084	8.202366	-1.993374	-4.550263	-0.044451	0.037452	0.158015	-0.791792	-0.106260	0.143370	0.459376	0.252521	-0.818038	0.236687
6085	8.509800	-2.032975	-4.651345	-0.073100	0.069780	0.143284	-0.793220	-0.101454	0.140966	0.460124	0.249060	-0.818533	0.237189
6086	8.688193	-2.012522	-4.643394	-0.016666	0.080483	0.131492	-0.793030	-0.095888	0.139403	0.460844	0.246318	-0.818577	0.238502
6087	8.360976	-2.207047	-3.888801	-0.087729	0.081170	0.074381	-0.794697	-0.093806	0.136567	0.462167	0.243782	-0.818674	0.238213
6088	8.349752	-1.784810	-4.271931	-0.210328	0.027792	0.080706	-0.796361	-0.091998	0.133715	0.463205	0.240320	-0.819861	0.235619
6089	8.931370	-2.196217	-4.272210	-0.069421	0.103753	0.036876	-0.797785	-0.088997	0.128768	0.464986	0.238457	-0.819457	0.235406
6090	8.333457	-1.854636	-4.479414	-0.018990	0.055211	0.013113	-0.798432	-0.090172	0.130597	0.465862	0.237759	-0.819147	0.235461
6091	9.037940	-2.087172	-4.864591	-0.025555	-0.036889	0.048220	-0.799958	-0.088379	0.128013	0.465065	0.236768	-0.819901	0.235407
6092	8.695084	-1.542069	-5.195893	0.060538	-0.135057	-0.039537	-0.800998	-0.088854	0.132593	0.462699	0.238535	-0.820743	0.235354
6093	8.065118	-1.239070	-4.861329	-0.104079	-0.144371	-0.172053	-0.799453	-0.091265	0.136628	0.461531	0.240935	-0.821819	0.231414
6094	8.439298	-0.655468	-5.006719	-0.138451	-0.071643	-0.230786	-0.799896	-0.096923	0.140216	0.462038	0.243680	-0.822064	0.226609
6095	9.231851	-0.622761	-5.330686	-0.219655	-0.094086	-0.186694	-0.799794	-0.105164	0.140128	0.462304	0.245023	-0.823096	0.220798
6096	9.510761	-0.853019	-5.301568	-0.201610	-0.261051	-0.180863	-0.797747	-0.113757	0.146899	0.459727	0.247225	-0.825544	0.214495
6097	8.551891	-0.246216	-5.570811	-0.181929	-0.257171	-0.125895	-0.795439	-0.121282	0.154273	0.456815	0.248625	-0.828149	0.208986
6098	7.928527	-0.374434	-5.444526	-0.257164	-0.365366	-0.054454	-0.794553	-0.122249	0.162863	0.452202	0.248620	-0.832315	0.202368
6099	7.598750	-0.226233	-5.474691	-0.357050	-0.440962	-0.017874	-0.790259	-0.123709	0.175045	0.446569	0.247357	-0.837727	0.193916
6100	7.564206	0.143624	-5.736572	-0.570966	-0.331914	0.047645	-0.788125	-0.126414	0.185143	0.443556	0.242668	-0.843118	0.183089
6101	7.277908	0.479738	-5.520872	-0.505314	-0.234529	0.170573	-0.785907	-0.125892	0.193810	0.441277	0.236063	-0.847956	0.174698
6102	7.374494	0.634709	-5.557273	-0.407573	-0.002194	0.315416	-0.785958	-0.121644	0.194064	0.441975	0.227110	-0.850877	0.170552
6103	7.644853	0.500834	-5.119178	-0.451321	-0.100395	0.297187	-0.786216	-0.112894	0.192155	0.441165	0.218329	-0.854736	0.164721
6104	7.843637	0.794043	-5.392694	-0.569725	0.015249	0.340899	-0.786322	-0.104372	0.192125	0.442703	0.207317	-0.857945	0.158000
6105	7.843831	0.649844	-5.306723	-0.509271	0.030599	0.203334	-0.786810	-0.099418	0.189180	0.444582	0.199180	-0.860195	0.150792
6106	8.256064	0.643279	-5.575686	-0.614433	0.124202	0.091117	-0.785950	-0.097020	0.181741	0.448807	0.191667	-0.861291	0.141473
6107	8.431778	0.562493	-5.249596	-0.508547	0.109598	0.084042	-0.786260	-0.096912	0.176610	0.452319	0.185338	-0.862120	0.133437
6108	8.327028	-0.455711	-4.658378	-0.744648	0.283558	0.094140	-0.785642	-0.097481	0.168050	0.459608	0.176120	-0.861828	0.122451
6109	8.953341	-2.210027	-5.779693	-0.520657	0.542760	0.326121	-0.787412	-0.094031	0.153665	0.469889	0.164361	-0.859223	0.118008
6110	9.598253	-2.480254	-5.134364	-0.580738	0.470156	0.033530	-0.789359	-0.091482	0.132194	0.479694	0.157118	-0.856237	0.109846
6111	9.218927	-1.260656	-5.484051	-0.505892	0.369124	-0.129382	-0.789977	-0.094967	0.115896	0.487808	0.153637	-0.853387	0.100846
6112	10.003035	-1.675095	-6.085856	-0.569783	0.140707	-0.105200	-0.790685	-0.099867	0.103436	0.492091	0.149468	-0.852831	0.090475
6113	8.573764	-1.155793	-6.091818	-0.551182	-0.016951	0.063693	-0.791221	-0.101918	0.100478	0.493229	0.142913	-0.854204	0.081466
6114	7.732927	-0.589231	-5.414470	-0.374492	-0.032391	0.109871	-0.791401	-0.099361	0.098739	0.493503	0.137304	-0.855466	0.076028
6115	7.449975	-1.008890	-5.068615	-0.393338	-0.026402	0.225318	-0.792699	-0.093505	0.097343	0.493660	0.129497	-0.856999	0.071303
6116	7.340367	-1.500312	-4.705563	-0.323426	-0.028352	0.238209	-0.793346	-0.084969	0.097183	0.493609	0.122126	-0.858379	0.067982
6117	7.961678	-1.569120	-5.323174	-0.147279	0.062016	0.245855	-0.794261	-0.076187	0.097717	0.494555	0.116217	-0.858655	0.067978
6118	8.183869	-1.537547	-5.263671	-0.123153	-0.060609	0.202111	-0.793808	-0.070716	0.095199	0.493474	0.111457	-0.859932	0.067656
6119	8.350869	-1.306015	-5.261162	-0.130600	-0.003849	0.192905	-0.793755	-0.063736	0.095752	0.493275	0.106671	-0.860678	0.067329
6120	8.281656	-0.921398	-5.340572	-0.160769	-0.000303	0.057086	-0.795422	-0.060124	0.095442	0.493489	0.103921	-0.861068	0.065043
6121	7.880466	-0.885666	-4.902826	-0.173224	0.001848	-0.135702	-0.796865	-0.062515	0.097070	0.493880	0.104341	-0.861104	0.060788
6122	7.818499	-0.795491	-4.545008	-0.199445	0.142274	-0.205701	-0.797235	-0.068323	0.092128	0.496941	0.105565	-0.859547	0.055541
6123	8.266022	-0.664288	-4.980984	-0.063264	0.142559	-0.245702	-0.796373	-0.075263	0.087512	0.499617	0.108783	-0.857789	0.052419
6124	9.570370	-0.125072	-5.378727	-0.038834	0.328318	-0.238244	-0.795491	-0.084110	0.082511	0.505518	0.112043	-0.854045	0.050057
6125	8.473654	1.507608	-3.979868	-0.128697	0.294788	-0.263984	-0.795987	-0.094172	0.071635	0.510940	0.114758	-0.850683	0.045930
6126	9.761876	1.673271	-3.814478	-0.308011	0.430502	-0.242212	-0.795819	-0.103421	0.060801	0.519109	0.115257	-0.845994	0.039185
6127	9.407351	1.302076	-4.329979	-0.481485	0.402610	-0.229816	-0.795678	-0.111616	0.048001	0.527063	0.113674	-0.841668	0.029612
6128	9.148664	1.355650	-3.851570	-0.102587	-0.149519	-0.097932	-0.795528	-0.114381	0.045400	0.524787	0.114184	-0.843125	0.026455
6129	9.120875	1.640940	-4.138398	-0.221270	-0.062713	-0.096435	-0.793567	-0.118137	0.048674	0.524205	0.113405	-0.843732	0.021564
6130	8.813102	1.910337	-4.178254	-0.413427	-0.208533	-0.081920	-0.793215	-0.122952	0.051629	0.521589	0.110455	-0.845913	0.013236
6131	8.452289	2.119906	-3.888161	-0.464297	-0.122376	-0.074852	-0.795336	-0.123660	0.055663	0.520483	0.106826	-0.847152	0.004255
6132	8.247132	2.172574	-4.271278	-0.607753	-0.258374	0.082860	-0.793395	-0.122200	0.064930	0.517304	0.098960	-0.850041	-0.005790
6133	7.928588	2.533162	-3.875549	-0.492911	-0.127590	0.229689	-0.791819	-0.118144	0.065835	0.516058	0.089888	-0.851737	-0.012203
6134	8.095514	2.750872	-3.566501	-0.551104	-0.131619	0.176446	-0.792296	-0.110958	0.068027	0.514766	0.081041	-0.853257	-0.020042
6135	8.026532	2.690634	-3.738150	-0.542094	-0.105778	0.236951	-0.793195	-0.103670	0.068201	0.513880	0.071369	-0.854453	-0.027274
6136	8.366693	2.135617	-3.749654	-0.405613	0.054204	0.327785	-0.793848	-0.094082	0.069051	0.515488	0.061516	-0.854131	-0.030790
6137	9.427381	1.657285	-4.072489	-0.169318	0.071075	0.470588	-0.796614	-0.080125	0.065312	0.517194	0.051806	-0.853806	-0.029015
6138	9.473205	1.177599	-4.482943	-0.256906	0.038149	0.409827	-0.797094	-0.065000	0.062298	0.518276	0.042062	-0.853681	-0.029152
6139	9.025683	0.148817	-4.907507	-0.211180	0.022864	0.369283	-0.796737	-0.051955	0.059423	0.519068	0.033606	-0.853575	-0.029138
6140	9.951773	-1.120462	-5.476731	-0.158742	0.117277	0.361869	-0.798811	-0.037854	0.058257	0.521320	0.025722	-0.852512	-0.028052
6141	10.548182	-0.586497	-5.833559	-0.272744	0.288311	0.187244	-0.798755	-0.026151	0.048947	0.526474	0.019824	-0.849406	-0.030698
6142	9.571129	-0.189797	-5.253629	-0.383270	0.040283	0.257028	-0.799438	-0.017915	0.043495	0.527394	0.011304	-0.848844	-0.034533
6143	8.889688	-0.712833	-5.303996	-0.519652	-0.130245	0.233855	-0.800204	-0.009727	0.044938	0.525409	0.001692	-0.849863	-0.040932
6144	7.904103	-0.176577	-4.640750	-0.517385	-0.148607	0.430143	-0.800741	0.002013	0.046727	0.523151	-0.011296	-0.850963	-0.045239
6145	7.593667	-0.003572	-4.362436	-0.153390	-0.181876	0.258371	-0.800871	0.015900	0.052428	0.520199	-0.017563	-0.852674	-0.045077
6146	8.068027	0.085398	-4.736917	-0.259599	-0.093726	0.176467	-0.801585	0.023913	0.060488	0.518598	-0.023601	-0.853358	-0.047742
6147	7.952843	0.012290	-4.648584	0.003130	-0.124310	0.151301	-0.801531	0.031012	0.061453	0.516551	-0.026395	-0.854612	-0.046007
6148	8.425876	-0.588899	-4.901965	0.163384	-0.075543	-0.024642	-0.799343	0.030306	0.064096	0.515263	-0.024556	-0.855575	-0.043509
6149	8.685903	-0.468580	-4.971260	0.107872	-0.107494	-0.009943	-0.800425	0.032884	0.068047	0.513384	-0.023526	-0.856828	-0.041595
6150	8.374346	-0.400901	-4.792581	0.111699	-0.145063	0.001084	-0.799054	0.034144	0.072979	0.510891	-0.022720	-0.858429	-0.039682
6151	8.302783	-0.077329	-4.838499	0.155047	-0.111902	-0.125473	-0.800621	0.032711	0.077642	0.508843	-0.019250	-0.859801	-0.038096
6152	8.487521	-0.182854	-5.201006	0.001225	-0.168920	-0.195407	-0.800269	0.028661	0.081860	0.505726	-0.016201	-0.861611	-0.040075
6153	8.041306	-0.143903	-4.978850	0.013011	-0.016297	-0.179196	-0.801940	0.024241	0.085804	0.505193	-0.013200	-0.861908	-0.041473
6154	8.342566	-0.399191	-4.542701	0.087283	0.015270	-0.279997	-0.801335	0.018627	0.085192	0.505182	-0.007659	-0.861913	-0.042870
6155	8.637878	-0.106282	-4.484228	-0.099016	0.161335	-0.280478	-0.802087	0.010907	0.080138	0.507603	-0.003907	-0.860288	-0.047199
6156	8.094746	0.470758	-4.561569	0.032892	0.065398	-0.192007	-0.802804	0.001963	0.077717	0.508493	-0.000335	-0.859692	-0.048626
6157	8.037499	0.782278	-4.620173	0.092694	0.278497	-0.233484	-0.805182	-0.004428	0.074110	0.512947	0.004666	-0.856997	-0.049180
6158	9.124258	1.102512	-5.025696	-0.008950	0.363309	-0.210597	-0.805212	-0.009220	0.062057	0.518896	0.008381	-0.853242	-0.051516
6159	9.352254	1.632180	-5.050082	-0.200133	0.171931	-0.326141	-0.807457	-0.018660	0.053127	0.521411	0.011828	-0.851243	-0.058101
6160	9.257441	1.986153	-5.000772	-0.210659	0.165448	-0.340793	-0.807008	-0.026571	0.045887	0.523807	0.015443	-0.849192	-0.065271
6161	8.793034	1.981900	-4.621283	-0.173346	0.142297	-0.171941	-0.808296	-0.035453	0.039416	0.525936	0.016536	-0.847489	-0.069852
6162	8.665000	2.001179	-4.365276	-0.043775	-0.105172	-0.228199	-0.808226	-0.041595	0.038507	0.523791	0.019650	-0.848479	-0.073077
6163	8.484632	1.928100	-4.605276	0.029168	-0.094734	-0.066640	-0.807758	-0.043630	0.043656	0.521956	0.020769	-0.849568	-0.073247
6164	8.461322	2.002494	-4.536318	-0.030343	-0.148931	-0.096940	-0.807957	-0.046844	0.047794	0.519238	0.021695	-0.851064	-0.074909
6165	8.508435	1.864355	-4.925280	-0.043740	-0.212947	-0.149191	-0.807890	-0.048127	0.054615	0.515266	0.023295	-0.853222	-0.077264
6166	8.154551	1.971306	-4.940327	-0.122009	-0.250002	0.043346	-0.807826	-0.048377	0.062850	0.511057	0.020687	-0.855649	-0.079110
6167	8.025082	1.773649	-4.777426	-0.161863	-0.273231	0.094633	-0.808893	-0.044868	0.070373	0.506427	0.016822	-0.858303	-0.081027
6168	8.154235	2.013990	-4.688941	-0.240403	-0.278941	0.101901	-0.807915	-0.041887	0.079740	0.501809	0.011948	-0.860776	-0.084314
6169	8.145008	2.315693	-4.763890	-0.215544	-0.112975	0.127422	-0.808461	-0.038532	0.084544	0.499955	0.007266	-0.861658	-0.086821
6170	8.095153	2.075815	-4.568025	-0.149342	-0.093950	0.206388	-0.808643	-0.032516	0.088152	0.498645	0.001801	-0.862381	-0.087453
6171	8.211788	2.078111	-4.439579	-0.091032	-0.056752	0.228494	-0.809170	-0.020453	0.091854	0.497902	-0.003254	-0.862869	-0.086834
6172	8.518064	1.933249	-4.645123	-0.113131	-0.008255	0.251350	-0.807912	-0.012413	0.092864	0.498100	-0.009155	-0.862747	-0.086488
6173	7.899763	1.820167	-4.202540	-0.174311	-0.001256	0.257533	-0.809816	-0.005014	0.094044	0.498335	-0.015418	-0.862466	-0.087046
6174	8.729867	1.951870	-4.696274	-0.188387	0.114682	0.231818	-0.810063	0.003550	0.093206	0.500568	-0.021500	-0.860922	-0.088216
6175	8.687406	1.097593	-5.149329	-0.272466	0.188348	0.359831	-0.812535	0.014940	0.088498	0.504161	-0.030162	-0.858429	-0.089506
6176	8.655273	0.648153	-5.064139	-0.249373	0.228432	0.396436	-0.812914	0.030898	0.082422	0.508531	-0.039494	-0.855402	-0.090133
6177	8.703380	-0.035467	-5.094536	-0.108934	0.223296	0.445245	-0.814093	0.045921	0.076026	0.512890	-0.047927	-0.852617	-0.087701
6178	8.942131	0.069666	-5.105190	-0.135608	0.166518	0.411404	-0.813086	0.059871	0.071304	0.516226	-0.056350	-0.850249	-0.086093
6179	9.444452	-0.049896	-5.494249	-0.145536	0.164961	0.378401	-0.812965	0.074616	0.067006	0.519331	-0.064161	-0.847927	-0.084838
6180	9.009115	-0.227758	-5.020403	-0.113085	0.113940	0.365589	-0.811655	0.087093	0.064223	0.521659	-0.071559	-0.846068	-0.083190
6181	8.376575	-0.131710	-4.619489	-0.106679	0.006431	0.343640	-0.813206	0.102562	0.062999	0.521991	-0.078677	-0.845409	-0.081356
6182	8.221316	-0.284770	-4.694357	-0.144987	-0.008079	0.279296	-0.812239	0.112637	0.064674	0.522008	-0.085128	-0.844812	-0.080956
6183	8.591544	-0.332413	-4.771281	-0.155576	-0.023625	0.294970	-0.813299	0.122243	0.065258	0.521609	-0.092016	-0.844394	-0.080355
6184	8.731474	-0.409358	-4.711825	-0.058781	-0.007290	0.217159	-0.811101	0.130681	0.066284	0.521662	-0.096467	-0.843981	-0.079118
6185	8.470609	-0.381624	-4.832166	0.049717	-0.035416	0.173347	-0.810565	0.137252	0.067387	0.521215	-0.099209	-0.844202	-0.076253
6186	8.317178	-0.503746	-4.684777	-0.024222	-0.001631	0.072166	-0.810639	0.143551	0.067900	0.521190	-0.100839	-0.844052	-0.075954
6187	8.492285	-0.693196	-4.390759	0.030723	0.051827	0.068534	-0.810579	0.148834	0.066592	0.522008	-0.101913	-0.843535	-0.074634
6188	8.429004	-0.881805	-4.394452	0.098663	0.086325	0.073154	-0.810359	0.151287	0.064031	0.523715	-0.102128	-0.842643	-0.072419
6189	8.795485	-1.036134	-4.288438	0.161420	0.085863	-0.045032	-0.811902	0.152921	0.059002	0.525210	-0.099914	-0.842174	-0.070096
6190	8.995146	-0.881683	-4.700511	0.086177	0.040808	-0.118456	-0.812449	0.152201	0.056935	0.525844	-0.097092	-0.842117	-0.070005
6191	9.020105	-1.107702	-4.492866	0.231069	-0.006878	-0.066738	-0.812446	0.149383	0.052572	0.525870	-0.093955	-0.842740	-0.066496
6192	8.732130	-1.302643	-4.268491	0.138400	0.036538	-0.081759	-0.814488	0.148232	0.048464	0.526579	-0.091187	-0.842710	-0.065114
6193	8.430891	-1.080174	-4.067459	0.248330	-0.006692	-0.104438	-0.814461	0.146418	0.049031	0.526583	-0.087280	-0.843381	-0.061649
6194	8.476551	-1.246789	-4.321348	0.191169	0.010761	-0.193608	-0.816045	0.142151	0.046761	0.526797	-0.082102	-0.843850	-0.060505
6195	8.513620	-0.826173	-4.068896	0.381831	0.079266	-0.286851	-0.819779	0.135425	0.041929	0.528213	-0.073647	-0.844003	-0.056796
6196	9.322672	-0.800263	-4.436985	0.458964	0.007706	-0.477271	-0.823161	0.122358	0.037390	0.528377	-0.060841	-0.845096	-0.054120
6197	10.738920	0.196153	-6.439083	0.503711	0.134469	-0.838495	-0.825335	0.098839	0.032621	0.530077	-0.041725	-0.845186	-0.054197
6198	7.509286	1.764806	-4.207619	0.319960	-0.017550	-0.733472	-0.827629	0.074593	0.028757	0.529133	-0.026062	-0.846250	-0.056566
6199	9.144451	1.733936	-4.573157	0.517894	0.070090	-0.662227	-0.830603	0.051539	0.026052	0.529595	-0.009750	-0.846441	-0.054511
6200	8.746200	2.167928	-4.545784	0.409289	0.078199	-0.546852	-0.831761	0.032075	0.019487	0.530303	0.003819	-0.846116	-0.053408
6201	8.621711	1.996775	-4.373240	0.554269	0.014394	-0.317124	-0.833956	0.012372	0.018329	0.529955	0.014698	-0.846586	-0.047152
6202	9.359466	1.518525	-4.712975	0.436752	-0.009425	-0.403494	-0.834628	-0.000150	0.015963	0.529201	0.026049	-0.846952	-0.044052
6203	8.710689	2.146908	-4.766717	0.353182	-0.068282	-0.371489	-0.833834	-0.008636	0.017883	0.527335	0.035693	-0.847875	-0.041862
6204	8.400766	2.007990	-4.910558	0.097745	-0.065876	-0.276660	-0.835317	-0.019099	0.018759	0.525858	0.041238	-0.848473	-0.043203
6205	7.989994	1.885204	-4.398640	0.058783	-0.123419	-0.083130	-0.834556	-0.024712	0.020987	0.523451	0.042893	-0.849885	-0.043072
6206	8.278668	1.831973	-4.738134	-0.114812	-0.184800	-0.000745	-0.834046	-0.029409	0.027194	0.520355	0.041441	-0.851745	-0.045213
6207	8.220234	2.104798	-4.623110	-0.162105	-0.170028	0.217558	-0.834063	-0.024468	0.033172	0.517573	0.035682	-0.853667	-0.045798
6208	8.023548	1.982798	-4.462032	-0.361816	-0.059605	0.195829	-0.835889	-0.016893	0.036348	0.516925	0.028413	-0.854095	-0.050026
6209	7.939680	2.505095	-4.315459	-0.225066	-0.176679	0.331240	-0.834577	-0.009928	0.042705	0.514135	0.020115	-0.855981	-0.050565
6210	8.688822	1.693182	-4.908891	0.083854	0.111075	0.837897	-0.834852	0.011438	0.041415	0.516727	0.006652	-0.855167	-0.040480
6211	8.173534	-0.495614	-3.952625	0.128914	0.280877	0.716145	-0.836084	0.041195	0.034413	0.521827	-0.004189	-0.852484	-0.030841
6212	9.363223	-1.467949	-4.206242	0.421117	0.188022	0.456365	-0.835584	0.061615	0.026701	0.525252	-0.007623	-0.850701	-0.018972
6213	9.927268	-0.893593	-5.025159	0.625732	0.024501	0.289304	-0.835790	0.074039	0.019735	0.525640	-0.006209	-0.850669	-0.005210
6214	9.417955	-0.827244	-5.184352	0.402213	-0.105936	0.014614	-0.834772	0.079232	0.020036	0.523818	-0.002374	-0.851825	0.001758
6215	8.615849	-1.433713	-4.916883	0.380301	-0.142645	-0.051706	-0.833361	0.076816	0.024207	0.521192	0.002181	-0.853401	0.007836
6216	7.902280	-1.817884	-4.820281	0.263283	-0.249550	-0.108872	-0.834337	0.072396	0.030851	0.516870	0.006717	-0.855965	0.011159
6217	7.851198	-1.742833	-4.605416	0.430713	-0.224013	-0.144363	-0.835568	0.067131	0.037988	0.512770	0.013274	-0.858251	0.017225
6218	7.966671	-1.723872	-4.633753	0.333765	-0.129306	-0.152934	-0.835104	0.064356	0.041335	0.510445	0.019261	-0.859430	0.021324
6219	7.943811	-1.907645	-5.017983	0.378234	-0.126410	-0.203367	-0.835681	0.058692	0.045061	0.507971	0.026160	-0.860584	0.025991
6220	7.865255	-2.528738	-4.944248	0.239121	-0.082271	-0.351557	-0.835893	0.046605	0.050833	0.506541	0.034583	-0.861115	0.026468
6221	7.325603	-2.239552	-5.071883	0.306927	-0.041934	-0.384597	-0.838115	0.030378	0.051777	0.505548	0.043694	-0.861229	0.028219
6222	7.458118	-2.628900	-5.214579	0.249186	0.059604	-0.401429	-0.838484	0.016379	0.051484	0.506508	0.052999	-0.860133	0.028481
6223	7.547585	-2.214925	-5.036561	0.210326	0.200373	-0.429162	-0.839279	0.002259	0.048076	0.509695	0.061612	-0.857675	0.028452
6224	8.517108	-1.560530	-5.169942	0.232110	0.457680	-0.527392	-0.838612	-0.016342	0.034241	0.517453	0.072664	-0.852174	0.027596
6225	8.611565	0.430300	-4.706595	0.071668	0.427828	-0.559405	-0.837497	-0.038250	0.020474	0.524655	0.081884	-0.847024	0.024135
6226	10.873910	1.879116	-5.279086	-0.208837	0.713038	-0.533993	-0.836166	-0.061126	-0.002010	0.537196	0.088291	-0.838669	0.016139
6227	9.954163	3.751754	-4.148443	-0.351941	0.656814	-0.390896	-0.835285	-0.081440	-0.026232	0.548672	0.090206	-0.831123	0.007531
6228	10.666176	2.073394	-3.572743	0.015600	0.617722	-0.369116	-0.831545	-0.091071	-0.047676	0.558863	0.096317	-0.823633	0.004835
6229	9.557050	2.796351	-3.386537	0.287517	0.452795	-0.616186	-0.827900	-0.111158	-0.062980	0.565595	0.109108	-0.817425	0.003802
6230	9.079559	4.358997	-2.873214	0.263423	0.225004	-0.594594	-0.822529	-0.135960	-0.072088	0.568646	0.121685	-0.813530	0.001854
6231	8.556473	3.153216	-2.716655	0.289643	0.183900	-0.712238	-0.819703	-0.162761	-0.081699	0.570771	0.136231	-0.809729	-0.000969
6232	8.698649	3.303300	-2.774108	0.476335	0.068810	-0.766690	-0.815441	-0.190464	-0.081366	0.570438	0.153963	-0.806779	-0.001841
6233	8.766893	3.510451	-3.069864	0.529245	0.392870	-0.458758	-0.806507	-0.212057	-0.078004	0.574965	0.167222	-0.800903	0.002704
6234	8.915925	2.757601	-3.413526	0.576808	-0.068320	-0.072650	-0.804193	-0.222677	-0.075008	0.571866	0.174942	-0.801403	0.010876
6235	8.957583	3.166391	-3.185467	0.430997	-0.174867	-0.348870	-0.802316	-0.237457	-0.065222	0.567504	0.185401	-0.802117	0.013159
6236	8.766384	2.927907	-3.199189	0.486552	-0.070128	-0.162744	-0.798234	-0.245877	-0.056970	0.564548	0.193459	-0.802187	0.018840
6237	8.611708	2.991516	-2.980526	0.464662	-0.158801	-0.219551	-0.799152	-0.253315	-0.047530	0.560179	0.202269	-0.802965	0.023129
6238	9.074193	2.624310	-3.140242	0.468943	-0.071898	-0.069163	-0.796200	-0.258752	-0.040983	0.557095	0.208561	-0.803289	0.029566
6239	8.919196	2.561010	-3.219364	0.469569	-0.109925	-0.111357	-0.797448	-0.262005	-0.032779	0.553357	0.215672	-0.803763	0.035311
6240	8.904730	2.053286	-3.316293	0.499719	-0.119633	-0.011358	-0.795444	-0.265505	-0.023266	0.549219	0.221361	-0.804697	0.042670
6241	8.706605	2.002754	-3.060534	0.416672	-0.103490	0.029701	-0.797266	-0.264602	-0.012643	0.545636	0.225583	-0.805592	0.049139
6242	8.860159	2.170310	-3.521501	0.344624	0.014629	0.060617	-0.797901	-0.264573	-0.007224	0.544204	0.228264	-0.805399	0.055396
6243	8.648469	2.033663	-2.804650	0.345508	-0.156092	0.112228	-0.799083	-0.262581	0.000481	0.539975	0.230446	-0.807191	0.061351
6244	8.456352	1.823605	-2.948529	0.071183	-0.102030	0.144557	-0.801090	-0.260874	0.005743	0.537775	0.228954	-0.808910	0.063588
6245	8.864139	1.812230	-2.857613	0.162673	-0.026933	0.241053	-0.803191	-0.253009	0.008667	0.536326	0.226901	-0.810042	0.068568
6246	9.754137	2.078591	-4.381236	-0.011706	-0.029223	0.355606	-0.806780	-0.244600	0.012179	0.535360	0.221003	-0.812007	0.072058
6247	9.053922	1.410959	-4.306295	0.081953	-0.092199	0.509778	-0.810712	-0.230529	0.015222	0.532780	0.213815	-0.815044	0.078304
6248	9.315746	0.502681	-4.329245	0.023610	0.003168	0.364441	-0.817905	-0.216682	0.015304	0.532104	0.208011	-0.816567	0.082545
6249	9.285048	1.115598	-4.819052	0.118965	-0.037990	0.309718	-0.821129	-0.206769	0.015927	0.530495	0.204356	-0.818020	0.087504
6250	8.637825	0.479295	-4.757960	0.062722	-0.027960	0.357977	-0.824629	-0.194517	0.019532	0.529097	0.199110	-0.819704	0.092177
6251	9.304427	0.840824	-5.309273	0.003697	0.113210	0.188075	-0.826938	-0.184949	0.015526	0.530574	0.195943	-0.819241	0.094556
6252	9.162904	0.220762	-5.279050	-0.235493	0.066422	0.242603	-0.828674	-0.178130	0.011350	0.532072	0.189219	-0.819973	0.093481
6253	8.639626	-0.124360	-4.580883	-0.163981	-0.122382	0.129114	-0.830734	-0.173437	0.014491	0.530389	0.185644	-0.822091	0.091597
6254	8.484163	0.647736	-4.763190	-0.175698	0.037935	0.158286	-0.832019	-0.168932	0.012607	0.531324	0.181010	-0.822642	0.090495
6255	8.065309	0.775887	-4.157588	-0.033847	-0.071727	0.104549	-0.834055	-0.166805	0.014783	0.530001	0.179147	-0.823884	0.090672
6256	7.814522	0.583041	-4.108426	0.008706	-0.124139	0.022965	-0.833671	-0.162223	0.019518	0.527840	0.178943	-0.825327	0.090552
6257	8.437226	0.633713	-4.597349	0.110299	-0.168100	-0.075734	-0.833061	-0.164554	0.025054	0.524706	0.181767	-0.826675	0.090842
6258	8.586684	0.031292	-4.949704	-0.035832	-0.029427	-0.015759	-0.835447	-0.166820	0.027241	0.524332	0.181611	-0.827044	0.089946
6259	8.695350	0.441737	-4.159173	0.339582	-0.002347	0.067630	-0.834227	-0.166352	0.028610	0.522814	0.184145	-0.826749	0.096142
6260	9.134783	0.021005	-4.472897	0.302309	-0.029601	-0.027810	-0.833925	-0.165271	0.034760	0.521208	0.187737	-0.826410	0.100714
6261	8.872475	0.349130	-4.576843	0.297326	-0.073043	-0.071801	-0.834952	-0.167863	0.037590	0.518900	0.192243	-0.826358	0.104493
6262	8.583140	0.069468	-4.181549	0.286955	-0.030008	-0.053636	-0.834637	-0.169148	0.041434	0.517360	0.196063	-0.825906	0.108522
6263	8.671421	-0.046036	-3.932091	0.247280	0.030342	-0.107022	-0.833634	-0.171794	0.044784	0.517007	0.200367	-0.824694	0.111522
6264	8.786524	0.024778	-4.030093	0.288329	-0.011868	-0.141708	-0.831951	-0.174985	0.047824	0.515917	0.205606	-0.823647	0.114724
6265	8.579832	-0.023358	-3.947835	0.373330	0.047069	-0.115995	-0.831223	-0.177602	0.050637	0.515313	0.211272	-0.821868	0.119789
6266	8.561381	-0.144136	-3.790997	0.417357	0.118490	-0.049977	-0.832257	-0.180914	0.051260	0.515546	0.216052	-0.819452	0.126622
6267	8.857656	-0.129798	-4.111020	0.441156	0.145311	-0.191222	-0.830342	-0.183507	0.050276	0.516399	0.223337	-0.816034	0.132442
6268	8.920969	0.090455	-4.116780	0.396759	0.217703	-0.353785	-0.827968	-0.190244	0.049581	0.519052	0.232444	-0.811184	0.136141
6269	8.760636	0.655420	-4.218167	0.334453	0.295694	-0.362234	-0.827319	-0.202111	0.044536	0.523168	0.240967	-0.805530	0.139108
6270	8.681902	0.635146	-4.111537	0.252260	0.356902	-0.397378	-0.821018	-0.213683	0.037293	0.528724	0.248937	-0.799176	0.140709
6271	9.253533	0.741345	-4.376066	0.267498	0.397046	-0.482611	-0.817894	-0.231961	0.027513	0.534959	0.258363	-0.791813	0.141769
6272	9.102325	1.193616	-5.115925	0.154301	0.501975	-0.414162	-0.813483	-0.245808	0.016633	0.543178	0.265141	-0.783824	0.142401
6273	9.647340	1.882565	-4.711706	0.444275	0.395651	-0.434283	-0.809912	-0.258321	0.003947	0.548067	0.275742	-0.775946	0.146618
6274	8.989489	1.214609	-4.454858	0.450472	0.251003	-0.326932	-0.806815	-0.269553	0.002164	0.550362	0.284882	-0.770090	0.151346
6275	8.867249	1.402831	-4.144850	0.365093	0.396643	-0.419992	-0.802145	-0.280280	-0.005014	0.555433	0.294324	-0.762239	0.154460
6276	8.322190	1.509126	-3.650563	0.334617	0.138223	-0.472028	-0.797397	-0.295539	-0.009352	0.556959	0.304667	-0.756921	0.155062
6277	8.918374	1.272980	-3.710604	0.290582	0.163935	-0.342686	-0.791852	-0.307424	-0.009708	0.558506	0.312795	-0.752157	0.156492
6278	9.408430	1.532797	-3.997640	0.303501	0.248307	-0.242637	-0.787156	-0.316008	-0.009858	0.561035	0.318993	-0.746940	0.159887
6279	9.076333	1.943115	-3.506919	0.271774	0.156653	-0.218685	-0.786149	-0.323009	-0.013262	0.562100	0.325071	-0.742981	0.162332
6280	8.963985	1.529635	-3.529557	0.180538	0.080535	-0.204155	-0.781880	-0.329164	-0.012317	0.562742	0.329781	-0.740223	0.163206
6281	8.705532	1.521166	-3.305071	0.039755	0.135310	-0.066932	-0.780503	-0.333293	-0.015553	0.564462	0.331069	-0.738210	0.163773
6282	8.997265	1.336469	-2.885005	0.071665	0.157076	0.030405	-0.780263	-0.333119	-0.019332	0.566165	0.330844	-0.736464	0.166193
6283	9.567659	1.599804	-2.754919	0.068158	0.063222	0.047239	-0.779984	-0.334325	-0.020084	0.566269	0.330988	-0.735910	0.167996
6284	9.488581	1.883454	-2.530297	-0.008056	-0.024387	0.084002	-0.779934	-0.331428	-0.018672	0.565641	0.329678	-0.736831	0.168650
6285	9.324871	1.747894	-2.459872	-0.019984	-0.167107	0.130947	-0.782130	-0.327111	-0.016229	0.562681	0.328362	-0.739697	0.168575
6286	9.358864	1.695982	-2.403536	-0.017488	-0.348049	0.139499	-0.784962	-0.321993	-0.007237	0.557129	0.327162	-0.744648	0.167548
6287	9.338278	1.920985	-2.357841	-0.131416	-0.348351	0.087928	-0.786692	-0.318293	0.002337	0.552354	0.325819	-0.749541	0.164120
6288	9.256336	1.945335	-2.682976	-0.259262	-0.133607	0.074465	-0.786557	-0.314979	0.007811	0.551748	0.322199	-0.752404	0.160157
6289	8.990576	1.870542	-2.750790	-0.351431	-0.182246	0.122003	-0.790105	-0.311022	0.009569	0.550763	0.317348	-0.756286	0.154858
6290	9.455617	1.806495	-3.640186	-0.388608	0.012724	0.285012	-0.791834	-0.304371	0.006058	0.552473	0.308636	-0.759184	0.152172
6291	9.210133	1.192019	-3.970614	-0.352956	0.080801	0.376563	-0.796644	-0.290787	-0.000662	0.554599	0.299068	-0.761637	0.151284
6292	9.436424	-0.325554	-4.278689	-0.177138	0.065723	0.374882	-0.800635	-0.277528	-0.006598	0.555471	0.291084	-0.763732	0.153089
6293	9.357958	-0.417010	-4.107345	-0.094832	0.049912	0.202537	-0.804407	-0.267815	-0.007336	0.556025	0.287001	-0.764682	0.154040
6294	9.765800	0.338908	-4.644001	-0.073643	-0.041331	0.081803	-0.806483	-0.264432	-0.008467	0.555527	0.284952	-0.765910	0.153540
6295	9.201229	0.287270	-4.113797	-0.289883	0.032966	0.062794	-0.807343	-0.260817	-0.009055	0.557308	0.280861	-0.766856	0.149855
6296	8.924470	0.460120	-3.841571	-0.092059	-0.144657	0.159786	-0.807414	-0.255047	-0.008980	0.555084	0.277723	-0.769701	0.149373
6297	8.668656	0.057979	-3.730810	0.031288	-0.163345	0.188381	-0.810284	-0.249451	-0.004289	0.551632	0.275819	-0.772560	0.150922
6298	8.716582	-0.002876	-3.737827	-0.030736	-0.101007	0.257896	-0.811552	-0.242371	0.000476	0.549412	0.271718	-0.775240	0.152706
6299	8.770012	-0.025954	-3.672372	0.022142	-0.054015	0.177188	-0.814069	-0.234690	0.001636	0.547703	0.269492	-0.776849	0.154603
6300	9.186998	-0.164107	-3.894083	-0.016453	0.020261	0.092639	-0.814940	-0.228585	0.003633	0.547781	0.267710	-0.777245	0.155429
6301	9.146328	-0.063660	-3.590109	0.118305	-0.014073	-0.064849	-0.815443	-0.230331	0.005833	0.546917	0.270120	-0.776824	0.156403
6302	9.055465	-0.205619	-3.442774	0.130800	-0.094483	-0.138141	-0.814562	-0.234831	0.007721	0.545131	0.273896	-0.776763	0.156375
6303	8.792843	-0.171302	-3.152664	0.195237	-0.093434	-0.191280	-0.813266	-0.238891	0.011796	0.543001	0.279281	-0.776261	0.156754
6304	9.158115	-0.384475	-3.177365	0.107041	-0.081073	-0.207944	-0.811526	-0.245730	0.016377	0.541751	0.283826	-0.775705	0.155662
6305	8.958084	0.046919	-3.060844	0.081060	-0.061868	-0.220840	-0.809550	-0.251101	0.018879	0.540842	0.288239	-0.775014	0.154149
6306	9.182374	-0.228209	-2.911671	0.181575	-0.065493	-0.226135	-0.807814	-0.258555	0.021936	0.539432	0.293802	-0.773918	0.154091
6307	9.074568	-0.238238	-2.830446	0.245886	-0.084429	-0.282892	-0.803362	-0.266648	0.026011	0.537409	0.300905	-0.772543	0.154357
6308	9.665691	0.256214	-3.851292	0.140429	0.046526	-0.340015	-0.801627	-0.274862	0.027669	0.538283	0.307410	-0.769617	0.153099
6309	9.808903	1.798527	-4.674730	0.107304	0.088384	-0.483026	-0.797266	-0.289841	0.026192	0.540300	0.315555	-0.765489	0.150091
6310	8.989199	2.270797	-4.027757	-0.070211	0.038543	-0.336563	-0.791481	-0.301162	0.022485	0.542296	0.319732	-0.763213	0.145578
6311	9.363515	1.363673	-3.835194	-0.003271	0.133078	-0.241218	-0.788676	-0.311754	0.018848	0.544902	0.322888	-0.760370	0.143744
6312	8.555273	1.850828	-3.579683	0.091296	0.172594	-0.263208	-0.785093	-0.319617	0.015368	0.547646	0.327305	-0.756577	0.143346
6313	9.265149	1.784418	-3.341069	0.375066	-0.097538	-0.298772	-0.782299	-0.326699	0.016001	0.544413	0.336134	-0.754707	0.145075
6314	9.461643	1.978547	-4.177699	0.284984	-0.073395	-0.249387	-0.781042	-0.334887	0.026054	0.542068	0.343089	-0.753064	0.146107
6315	9.220992	2.930771	-4.548800	0.126656	-0.232143	-0.265865	-0.775191	-0.344810	0.033526	0.538308	0.349160	-0.753476	0.143477
6316	8.715181	1.524204	-4.254160	0.004511	-0.284806	-0.181940	-0.772311	-0.351890	0.045795	0.534458	0.352687	-0.755307	0.139565
6317	8.357922	2.074876	-4.271018	-0.066778	-0.383173	-0.166311	-0.768382	-0.358161	0.055126	0.529406	0.355602	-0.758499	0.133999
6318	8.291118	2.162001	-4.224494	-0.013818	-0.481316	-0.159626	-0.765947	-0.361428	0.068304	0.522572	0.359052	-0.762533	0.128623
6319	8.257701	2.234849	-4.215527	-0.019602	-0.540358	-0.095308	-0.764985	-0.363854	0.084523	0.514495	0.361773	-0.767594	0.123348
6320	8.000042	2.538174	-4.640924	-0.242626	-0.379080	-0.103361	-0.760524	-0.368302	0.095853	0.510631	0.361699	-0.771380	0.115773
6321	7.983003	2.441747	-4.312558	-0.194384	-0.343163	0.126060	-0.759679	-0.366986	0.102689	0.506236	0.358713	-0.776291	0.111455
6322	7.848795	2.514639	-4.253950	-0.334477	-0.204282	0.211801	-0.761310	-0.363078	0.107809	0.504936	0.352407	-0.780653	0.106905
6323	8.051487	2.678417	-4.279774	-0.246938	-0.252043	0.206614	-0.763810	-0.357285	0.108179	0.502099	0.347423	-0.785201	0.103214
6324	8.181697	2.682152	-4.265302	-0.183157	-0.246488	0.265485	-0.766564	-0.350308	0.112681	0.498903	0.341813	-0.789943	0.101239
6325	8.397943	2.442640	-4.236316	-0.283243	-0.055119	0.334728	-0.772071	-0.341456	0.113261	0.499116	0.334036	-0.793341	0.099565
6326	8.397363	2.302234	-4.251696	-0.231293	-0.067954	0.362353	-0.778734	-0.327812	0.111703	0.498810	0.325998	-0.796940	0.099004
6327	7.835365	2.303255	-4.032701	-0.295952	-0.016546	0.334500	-0.783211	-0.317663	0.107750	0.499667	0.317995	-0.799835	0.097344
6328	8.561961	1.966045	-4.938483	-0.162890	0.122985	0.400679	-0.788610	-0.308150	0.105933	0.501833	0.309622	-0.801499	0.099484
6329	8.506619	1.655300	-5.418903	-0.299477	0.225651	0.446048	-0.794789	-0.293935	0.097910	0.506248	0.299273	-0.802542	0.100380
6330	8.904901	0.814057	-5.270266	-0.180113	0.394622	0.510194	-0.803321	-0.278709	0.083744	0.512552	0.288352	-0.801951	0.104968
6331	9.090457	0.285269	-5.348251	-0.252444	0.458591	0.429154	-0.809469	-0.262355	0.065294	0.520262	0.278104	-0.800226	0.107814
6332	8.784655	0.732332	-4.899316	0.006539	0.223177	0.286915	-0.815645	-0.250704	0.053328	0.523130	0.272971	-0.799536	0.112086
6333	9.236174	0.588332	-4.704667	-0.150021	0.148913	0.151008	-0.816894	-0.242945	0.043655	0.525819	0.268821	-0.799196	0.111957
6334	9.086316	0.751197	-4.838038	-0.260395	0.072304	0.205960	-0.820240	-0.237441	0.038738	0.527864	0.262515	-0.800175	0.110299
6335	8.429036	0.633978	-4.430344	-0.183325	0.005616	0.221663	-0.822795	-0.231075	0.032783	0.528239	0.257164	-0.801757	0.109620
6336	8.444287	0.576399	-4.303327	-0.113990	-0.053928	0.151238	-0.824996	-0.225961	0.035815	0.527585	0.253552	-0.803411	0.109071
6337	8.667486	0.297625	-4.603214	-0.083116	-0.090109	0.109141	-0.826125	-0.221584	0.036629	0.526126	0.251227	-0.805197	0.108328
6338	8.786371	0.479941	-4.881710	-0.023931	-0.102577	0.100149	-0.828317	-0.217293	0.039612	0.524335	0.249479	-0.806892	0.108436
6339	8.393052	0.387021	-4.616517	-0.075306	0.001913	0.015370	-0.829164	-0.214644	0.039101	0.524494	0.248521	-0.807236	0.107297
6340	8.246955	0.406763	-4.205309	-0.003298	-0.038375	-0.023896	-0.828623	-0.214652	0.039096	0.523903	0.248850	-0.807590	0.106758
6341	8.693863	0.400739	-4.352431	-0.010243	-0.056442	-0.043057	-0.829944	-0.215831	0.041202	0.522918	0.249604	-0.808124	0.105780
6342	8.738184	0.217637	-4.461514	-0.007055	-0.058280	-0.027473	-0.829384	-0.215953	0.043625	0.522029	0.249997	-0.808673	0.105046
6343	8.690844	0.141602	-4.011164	0.059595	0.003060	-0.072411	-0.828865	-0.214558	0.043028	0.521724	0.251768	-0.808299	0.105211
6344	8.769461	0.291993	-3.877917	0.039787	0.081050	-0.067022	-0.829510	-0.218298	0.040915	0.522934	0.252988	-0.807095	0.105516
6345	8.870011	0.214343	-3.925641	0.070843	0.043585	-0.134795	-0.828556	-0.219894	0.039458	0.523376	0.255731	-0.805954	0.105437
6346	8.990616	0.397851	-4.293526	0.099312	0.056919	-0.235648	-0.826715	-0.226538	0.039856	0.524238	0.260333	-0.804000	0.104811
6347	8.796993	0.747721	-4.247792	0.138998	-0.070885	-0.380327	-0.825871	-0.239262	0.041252	0.522976	0.267932	-0.802601	0.102667
6348	9.831441	0.889541	-5.420300	-0.006907	0.232704	-0.395562	-0.823091	-0.248557	0.036340	0.527502	0.273607	-0.798097	0.099610
6349	7.781417	2.202206	-4.422474	-0.069618	0.021733	-0.382705	-0.818886	-0.262772	0.033286	0.528777	0.278864	-0.796047	0.094544
6350	8.680097	1.912075	-4.593164	-0.065396	0.100432	-0.371666	-0.815815	-0.273853	0.028265	0.531390	0.283787	-0.793079	0.090085
6351	8.225627	2.451648	-4.094610	-0.092171	0.174105	-0.280074	-0.811102	-0.287126	0.022557	0.534962	0.286931	-0.789931	0.086578
6352	8.918846	2.718368	-4.280550	0.078389	0.095121	-0.117929	-0.809571	-0.293276	0.018386	0.536178	0.289380	-0.788157	0.087067
6353	9.062368	2.521617	-4.328241	0.016887	0.006261	-0.152778	-0.809524	-0.297501	0.017592	0.536238	0.292026	-0.787295	0.085655
6354	9.032420	2.791857	-4.576458	0.038716	-0.089857	-0.147045	-0.807850	-0.301662	0.017869	0.534810	0.294803	-0.787397	0.084116
6355	8.405192	2.554034	-4.590776	0.011343	-0.190441	-0.066370	-0.806679	-0.305522	0.023581	0.531630	0.296432	-0.789123	0.082358
6356	8.131958	2.480403	-4.380648	-0.108181	-0.165616	0.047070	-0.806356	-0.306603	0.028925	0.529539	0.294721	-0.791395	0.080133
6357	8.199602	2.352795	-4.301919	-0.043281	-0.127387	0.144395	-0.810432	-0.302833	0.031895	0.527312	0.292375	-0.793752	0.080101
6358	8.136866	2.429007	-4.347365	-0.204229	-0.171546	0.151489	-0.810344	-0.297073	0.035080	0.525494	0.287990	-0.796822	0.077412
6359	8.084849	2.566652	-4.279335	-0.158111	-0.139263	0.163470	-0.813086	-0.290931	0.039802	0.523692	0.284187	-0.799537	0.075659
6360	8.166722	2.395444	-4.211080	-0.273944	-0.060239	0.202565	-0.813170	-0.285594	0.037416	0.523929	0.278070	-0.801775	0.073017
6361	8.313979	2.453058	-3.885438	-0.201016	-0.000663	0.187984	-0.817886	-0.276391	0.036116	0.524538	0.273241	-0.803165	0.071593
6362	8.708136	2.583526	-4.058671	-0.205562	-0.045073	0.193655	-0.820656	-0.271104	0.035645	0.524613	0.267934	-0.805039	0.070034
6363	9.119287	2.892320	-3.980281	-0.188911	-0.016142	0.234159	-0.821022	-0.265438	0.032199	0.524842	0.262545	-0.806738	0.069176
6364	9.045852	2.115690	-4.422016	-0.146582	0.003901	0.235885	-0.825607	-0.256342	0.030214	0.525301	0.257094	-0.808185	0.069268
6365	8.603034	1.364636	-4.048199	-0.149775	-0.034133	0.254080	-0.828284	-0.248133	0.028971	0.524989	0.251787	-0.810066	0.069158
6366	8.788390	1.123922	-4.273992	-0.131677	-0.041180	0.279812	-0.830294	-0.237588	0.030432	0.524548	0.245825	-0.812133	0.069715
6367	9.087711	0.697550	-4.635631	-0.096802	-0.025199	0.382607	-0.833958	-0.226318	0.028704	0.523903	0.238885	-0.814428	0.071873
6368	9.101611	0.532612	-4.637226	-0.321708	0.068206	0.308588	-0.837900	-0.213979	0.027720	0.526046	0.230280	-0.815675	0.070150
6369	8.941719	0.611580	-4.476213	-0.438030	0.011544	0.275402	-0.839669	-0.205438	0.022022	0.527682	0.221338	-0.817452	0.065822
6370	8.945093	0.192922	-4.174854	-0.379600	-0.038723	0.343437	-0.843339	-0.193495	0.020606	0.528208	0.211652	-0.819895	0.063024
6371	8.806973	0.340931	-4.651605	-0.371190	-0.114406	0.253631	-0.846768	-0.180881	0.016520	0.527412	0.203805	-0.822688	0.059033
6372	8.060546	1.017505	-4.271621	-0.150867	-0.081415	0.180562	-0.848713	-0.173902	0.020744	0.526426	0.199214	-0.824510	0.058072
6373	8.651150	0.788684	-5.053308	-0.179081	-0.017864	0.107067	-0.849414	-0.170809	0.022424	0.526551	0.195663	-0.825418	0.056083
6374	8.734341	0.810237	-4.896928	-0.148684	0.013252	0.077741	-0.850985	-0.165320	0.020196	0.527219	0.192686	-0.825801	0.054454
6375	8.767125	0.441020	-4.861929	-0.061995	0.363956	0.136022	-0.852123	-0.163817	0.014884	0.533124	0.189425	-0.822642	0.056189
6376	8.195306	0.495398	-4.999549	0.018978	0.606187	0.267802	-0.852274	-0.158472	0.003568	0.542632	0.184444	-0.817149	0.061625
6377	8.419808	0.463731	-4.926058	-0.045271	0.335980	0.217689	-0.854368	-0.149733	-0.009150	0.547786	0.179987	-0.814484	0.064420
6378	5.965893	0.822140	-5.590111	-0.423763	-0.705045	0.055698	-0.856586	-0.146971	0.005920	0.537638	0.175216	-0.822897	0.055544
6379	8.782774	0.351046	-4.669949	-0.098609	0.306755	0.279178	-0.857242	-0.140677	0.000890	0.542419	0.169233	-0.820845	0.057922
6380	8.016274	0.504919	-4.171902	-0.103853	0.028901	0.180386	-0.857091	-0.132590	-0.001605	0.542986	0.165018	-0.821305	0.058243
6381	8.396762	0.403556	-4.766240	-0.142490	-0.026224	0.244677	-0.860333	-0.127951	0.006010	0.542428	0.159477	-0.822756	0.058403
6382	8.783180	-0.010535	-4.464684	-0.217735	0.019104	0.229803	-0.862372	-0.117874	0.002842	0.543111	0.153216	-0.823569	0.057346
6383	9.215007	-0.006284	-5.007134	-0.134988	0.053785	0.171263	-0.862659	-0.109590	-0.003696	0.543888	0.148805	-0.823883	0.057095
6384	8.967812	-0.401156	-4.720398	-0.054844	-0.000766	0.092484	-0.863270	-0.104702	-0.005157	0.543885	0.146585	-0.824278	0.057163
6385	8.749049	-0.550893	-4.288264	-0.082408	-0.010793	-0.048921	-0.863955	-0.104635	-0.006364	0.543672	0.146357	-0.824591	0.055220
6386	8.584958	0.014012	-4.563347	-0.127492	0.066335	-0.167450	-0.862632	-0.111274	-0.002985	0.545272	0.147564	-0.823562	0.051463
6387	8.746958	-0.576494	-4.546692	0.067111	-0.007712	-0.138569	-0.861489	-0.116885	-0.003872	0.544741	0.150366	-0.823434	0.051040
6388	8.441224	-0.412396	-3.969227	-0.097034	0.037024	-0.328004	-0.861167	-0.123055	-0.007221	0.545918	0.154570	-0.822174	0.045948
6389	8.906490	0.481021	-4.304326	0.024928	0.007507	-0.206357	-0.859441	-0.132369	-0.008471	0.545805	0.157953	-0.821704	0.044156
6390	9.333549	0.428737	-3.886040	0.032121	0.207804	-0.230421	-0.858796	-0.135767	-0.018287	0.549267	0.161806	-0.818714	0.042794
6391	9.244471	1.232161	-3.908861	-0.015129	0.023001	-0.402609	-0.857713	-0.148447	-0.020815	0.549696	0.167924	-0.817419	0.038234
6392	9.333690	3.268328	-3.208412	-0.109788	0.282082	-0.327585	-0.856351	-0.165004	-0.028718	0.554861	0.171758	-0.813320	0.033757
6393	9.807837	2.646768	-3.930360	-0.064375	-0.029661	-0.037983	-0.851985	-0.171443	-0.033474	0.554333	0.171539	-0.813790	0.032177
6394	8.613491	2.285092	-3.091322	-0.205727	0.177518	-0.006773	-0.853617	-0.170591	-0.033543	0.557881	0.169161	-0.811969	0.029337
6395	8.611345	3.119234	-3.100292	-0.033861	0.161715	-0.074175	-0.851224	-0.172949	-0.042636	0.560399	0.169866	-0.810116	0.028459
6396	9.437399	3.378863	-3.549583	-0.166368	0.022441	0.048956	-0.852664	-0.171263	-0.051724	0.561253	0.167094	-0.810172	0.026357
6397	8.746849	3.564517	-3.831602	-0.235781	0.120975	0.251317	-0.852448	-0.166357	-0.050891	0.563600	0.160454	-0.809908	0.025656
6398	9.246297	2.773780	-3.705732	-0.467032	-0.257947	0.257876	-0.853528	-0.159053	-0.056804	0.560704	0.151044	-0.813874	0.020146
6399	8.602015	2.598047	-3.460670	-0.409715	-0.238232	0.416533	-0.856491	-0.146924	-0.053615	0.557609	0.140006	-0.818029	0.017281
6400	8.017814	2.622761	-3.008909	-0.487946	-0.534676	0.464457	-0.860248	-0.131053	-0.042077	0.549940	0.127038	-0.825384	0.012954
6401	8.363869	2.835270	-3.846076	-0.459122	-0.343637	0.705649	-0.864295	-0.106323	-0.026198	0.544936	0.110785	-0.831039	0.012061
6402	8.545671	1.038211	-4.801368	-0.470046	-0.158765	1.160160	-0.869278	-0.070946	-0.019705	0.542837	0.086300	-0.835229	0.016515
6403	9.033883	-0.904746	-4.083817	-0.256083	0.205713	0.902881	-0.871336	-0.037248	-0.022271	0.546091	0.068645	-0.834613	0.022215
6404	9.409104	0.083560	-4.576696	0.049999	-0.159786	0.410639	-0.872933	-0.016915	-0.021446	0.543101	0.062301	-0.836908	0.027286
6405	9.816185	-0.355323	-5.326335	-0.026214	-0.098607	0.285595	-0.871856	-0.003367	-0.017532	0.541073	0.057517	-0.838482	0.029666
6406	8.859218	-0.733416	-5.553781	0.006105	-0.314201	0.004942	-0.871558	0.008478	-0.012224	0.535732	0.057574	-0.841909	0.029428
6407	8.253813	-0.603859	-4.774600	-0.059930	-0.302475	-0.068699	-0.871984	0.005901	-0.001141	0.530453	0.058408	-0.845262	0.027197
6408	7.680957	-1.177434	-5.090110	0.093650	-0.305804	-0.145703	-0.872332	-0.001210	0.012782	0.525188	0.061934	-0.848305	0.026853
6409	7.853899	-0.777218	-5.014292	0.012252	-0.249958	-0.182547	-0.870575	-0.007387	0.020787	0.520697	0.065324	-0.850879	0.024733
6410	7.822303	-0.925246	-4.987517	0.029501	-0.081846	-0.239702	-0.871516	-0.015330	0.026276	0.519325	0.069653	-0.851433	0.022606
6411	8.268807	-1.069546	-5.128283	0.195893	-0.078691	-0.314553	-0.869783	-0.023657	0.027386	0.517494	0.076990	-0.851919	0.022510
6412	8.387865	-1.228896	-5.240005	0.267594	-0.041096	-0.237401	-0.868847	-0.034606	0.026045	0.516425	0.083725	-0.851877	0.024522
6413	8.315209	-1.760620	-5.685003	0.269864	-0.009918	-0.297207	-0.868318	-0.042476	0.029494	0.515562	0.091324	-0.851574	0.026045
6414	7.947185	-1.327784	-4.866846	0.125653	-0.045877	-0.276311	-0.868862	-0.053822	0.028279	0.514635	0.097253	-0.851503	0.025225
6415	8.518954	-1.343739	-5.062160	0.187200	0.103368	-0.247866	-0.867699	-0.061328	0.026736	0.515770	0.102941	-0.850119	0.026137
6416	9.532229	-0.979406	-5.643316	0.076883	0.207019	-0.278261	-0.864406	-0.070350	0.018723	0.519214	0.108260	-0.847392	0.024973
6417	9.006195	0.003900	-4.931556	0.140303	0.126545	-0.355015	-0.864571	-0.083073	0.011602	0.520843	0.115176	-0.845505	0.024048
6418	9.995611	0.530288	-4.931310	0.103857	0.016091	-0.473888	-0.861859	-0.096074	0.009446	0.521031	0.124161	-0.844201	0.020876
6419	9.925562	2.054663	-4.670075	0.003428	-0.022122	-0.383853	-0.860639	-0.111317	0.002838	0.520452	0.130243	-0.843729	0.016979
6420	8.143885	2.634027	-3.549437	0.326941	0.112201	-0.126777	-0.858414	-0.117966	0.000255	0.521475	0.135651	-0.842142	0.021441
6421	8.613317	2.550787	-3.555455	0.301435	0.085229	-0.258825	-0.858903	-0.124636	-0.003930	0.521892	0.142822	-0.840625	0.024096
6422	8.278095	3.258492	-3.902886	0.209069	-0.107206	-0.269676	-0.855244	-0.134600	-0.000770	0.519562	0.149488	-0.840898	0.024458
6423	8.362987	2.430694	-4.408819	0.197060	-0.125437	-0.209245	-0.853007	-0.140298	-0.000184	0.516676	0.154988	-0.841659	0.025208
6424	8.466539	1.545308	-4.968942	0.151389	-0.038390	-0.152726	-0.851827	-0.146892	0.002253	0.515586	0.159044	-0.841545	0.026027
6425	7.885567	2.605535	-4.539526	0.364605	-0.144284	0.005744	-0.850723	-0.148193	0.003248	0.511692	0.162740	-0.843019	0.031715
6426	7.771488	2.134124	-4.760458	0.113504	0.009050	0.039766	-0.849567	-0.149923	0.010442	0.511402	0.163134	-0.843028	0.034036
6427	7.514883	1.916241	-4.829545	0.116760	-0.283152	-0.016746	-0.850050	-0.151142	0.016057	0.505945	0.164857	-0.845949	0.034820
6428	7.165133	1.648170	-5.083802	0.178396	-0.148112	0.015144	-0.849060	-0.150520	0.022988	0.502788	0.166413	-0.847412	0.037471
6429	7.774626	1.373556	-5.895468	0.179454	-0.040293	0.109547	-0.849855	-0.148942	0.027691	0.501076	0.166502	-0.848227	0.041365
6430	7.498612	1.342721	-5.441103	0.121895	0.085765	0.204610	-0.850213	-0.144092	0.024060	0.501902	0.164091	-0.847984	0.045739
6431	7.701481	0.644103	-5.699507	0.218227	0.157230	0.237637	-0.851660	-0.137133	0.022730	0.503240	0.162234	-0.847174	0.052216
6432	8.253695	0.575138	-5.908921	0.178886	0.066586	0.280017	-0.853128	-0.128013	0.022207	0.503435	0.159129	-0.847253	0.058251
6433	8.273287	0.852411	-5.985107	0.156016	0.003399	0.322330	-0.856642	-0.117597	0.021103	0.502187	0.155368	-0.848275	0.064017
6434	8.189630	0.646361	-6.123358	0.194962	0.057755	0.335108	-0.856891	-0.107748	0.022236	0.502067	0.151475	-0.848508	0.070839
6435	8.663790	0.351110	-6.051260	0.303763	-0.135480	0.454055	-0.859592	-0.094301	0.026584	0.497710	0.147151	-0.851019	0.079992
6436	10.399282	-0.368351	-5.925257	0.336523	0.077135	0.629304	-0.861974	-0.075509	0.028271	0.496923	0.139568	-0.851524	0.092174
6437	9.247758	-0.287776	-4.102278	0.241037	0.062038	0.416080	-0.865155	-0.058176	0.029067	0.496091	0.134852	-0.851832	0.100453
6438	9.523952	-0.417906	-3.224953	-0.005719	-0.158915	0.241679	-0.862697	-0.048267	0.030991	0.492852	0.130906	-0.854106	0.102293
6439	9.953493	-0.651729	-4.271066	-0.016913	0.026247	0.072550	-0.863559	-0.043232	0.032383	0.492855	0.129495	-0.854272	0.102682
6440	8.676441	0.645278	-4.857105	0.150345	0.136238	-0.318271	-0.863435	-0.052123	0.034286	0.495380	0.136044	-0.851820	0.102433
6441	9.005380	0.683858	-5.014013	0.615123	0.202016	-0.392636	-0.860297	-0.068691	0.028935	0.497566	0.148529	-0.847581	0.109424
6442	8.487554	0.147401	-4.153114	0.468635	0.041242	-0.658022	-0.858201	-0.089045	0.022555	0.498196	0.164149	-0.844131	0.110897
6443	8.341165	-0.107478	-4.593551	0.878778	-0.098843	-0.566246	-0.855238	-0.108976	0.024448	0.494475	0.182782	-0.841296	0.119608
6444	7.295795	-0.314175	-4.179175	0.744208	0.287496	-0.435247	-0.852435	-0.128504	0.023660	0.497500	0.196666	-0.834997	0.128826
6445	8.084019	-0.906493	-4.176284	0.794778	0.352744	-0.712285	-0.849374	-0.149241	0.019278	0.501667	0.215592	-0.826609	0.136263
6446	8.489504	-0.408429	-4.287186	0.980492	0.336421	-0.708057	-0.843492	-0.179387	0.015255	0.504724	0.236066	-0.817309	0.146743
6447	8.580484	-1.383428	-3.946854	1.052425	-0.006700	-0.933224	-0.836612	-0.207299	0.021912	0.501900	0.261858	-0.809749	0.154381
6448	8.607943	-1.259180	-4.186096	1.145335	0.045406	-0.884475	-0.827850	-0.233657	0.029999	0.499115	0.287335	-0.800854	0.164183
6449	9.096534	-0.843182	-4.727987	1.178217	0.003868	-0.881431	-0.816597	-0.262946	0.041136	0.494814	0.312962	-0.791749	0.174205
6450	8.594797	-0.511042	-4.644292	1.252036	0.041941	-1.031884	-0.805817	-0.294662	0.057275	0.490935	0.341294	-0.780169	0.183950
6451	9.580351	-0.234600	-5.345705	1.455383	0.155294	-0.930492	-0.789826	-0.329455	0.078731	0.486283	0.369163	-0.766711	0.198500
6452	9.013496	1.591745	-5.283641	1.042251	0.312376	-1.232334	-0.773695	-0.360683	0.088624	0.487965	0.396681	-0.750099	0.204660
6453	9.146048	4.423233	-4.613429	1.231995	0.110118	-1.214601	-0.755373	-0.392244	0.101997	0.484255	0.426235	-0.734082	0.212001
6454	9.466158	2.941796	-4.953749	1.070103	0.199354	-0.817019	-0.739837	-0.415117	0.118621	0.481310	0.447521	-0.720457	0.221379
6455	8.474584	2.702986	-3.802789	1.248654	0.263085	-0.850027	-0.727083	-0.433523	0.131749	0.477217	0.470503	-0.704584	0.233353
6456	9.092595	2.598781	-3.589959	1.258462	0.012503	-0.938487	-0.708092	-0.457786	0.156379	0.469667	0.495377	-0.689498	0.242088
6457	8.408096	2.149358	-4.064666	1.030515	0.044461	-0.847467	-0.688789	-0.476288	0.178238	0.463803	0.516462	-0.675542	0.248589
6458	8.394972	2.108123	-3.876121	1.146556	-0.022472	-0.811351	-0.675126	-0.486711	0.199685	0.455482	0.537903	-0.661490	0.256178
6459	7.502917	2.390178	-3.469120	0.911589	-0.169903	-0.615351	-0.658594	-0.498263	0.223744	0.446302	0.555202	-0.651646	0.260621
6460	8.371502	2.185235	-3.828868	0.758391	-0.295163	-0.448304	-0.644829	-0.505311	0.246475	0.436268	0.569205	-0.645317	0.263138
6461	8.378612	2.074986	-4.107507	0.514910	-0.346551	-0.345954	-0.632443	-0.510133	0.269080	0.427593	0.580028	-0.641668	0.262665
6462	8.125324	2.514522	-4.027572	0.542831	-0.335172	-0.291761	-0.622540	-0.511814	0.290002	0.418460	0.590072	-0.638313	0.263179
6463	8.239732	2.320776	-4.103128	0.517581	-0.217281	-0.291091	-0.613376	-0.510565	0.307316	0.411025	0.599295	-0.633938	0.264624
6464	7.803167	2.295554	-4.161820	0.405447	-0.053505	-0.223773	-0.607172	-0.511640	0.322353	0.406626	0.605686	-0.629593	0.267232
6465	7.233315	2.004445	-4.210018	0.506811	-0.000332	-0.133914	-0.602239	-0.510206	0.334168	0.401170	0.611532	-0.625232	0.272354
6466	6.910548	1.973214	-3.881871	0.550287	0.150615	-0.199284	-0.596797	-0.507321	0.344171	0.397349	0.617547	-0.618606	0.279421
6467	10.262829	2.464053	-6.082778	1.015437	0.934105	0.148887	-0.603101	-0.499565	0.344963	0.395411	0.618384	-0.607104	0.304428
6468	10.067455	-0.741483	-6.308831	0.789848	0.217831	-0.026251	-0.613618	-0.483181	0.356596	0.388362	0.623515	-0.600232	0.316426
6469	10.002654	0.800255	-6.619890	1.042814	0.246933	-0.279739	-0.611447	-0.477787	0.366914	0.379956	0.633319	-0.588114	0.329638
6470	7.857212	0.736462	-6.158632	0.696549	-0.098605	-0.157378	-0.606685	-0.470652	0.383268	0.370952	0.641005	-0.582307	0.335300
6471	7.615742	1.105198	-5.147644	0.601412	0.063415	-0.341298	-0.605723	-0.464899	0.395107	0.366124	0.649073	-0.573403	0.340391
6472	8.501480	0.935523	-5.795115	0.524735	0.198027	-0.213055	-0.597438	-0.463237	0.403927	0.362979	0.653940	-0.565646	0.347352
6473	7.994473	0.151059	-5.607439	0.418470	0.113633	-0.075728	-0.597179	-0.459730	0.408195	0.359136	0.657169	-0.560942	0.352837
6474	7.579238	0.870263	-4.785651	0.687404	-0.116925	-0.254626	-0.592015	-0.454630	0.420904	0.350530	0.665677	-0.553615	0.357090
6475	8.189483	0.213955	-5.339077	0.644695	-0.054202	-0.220851	-0.585475	-0.449179	0.437411	0.342695	0.673124	-0.546445	0.361748
6476	7.754309	0.136853	-5.506807	0.546125	-0.159620	-0.271456	-0.580470	-0.441510	0.451087	0.335513	0.680908	-0.539972	0.363629
6477	8.260302	-0.057113	-5.411095	0.459741	0.045389	-0.307655	-0.574885	-0.439443	0.460904	0.331710	0.687110	-0.532161	0.366950
6478	7.912271	-0.119576	-4.910784	0.344657	-0.103052	-0.284775	-0.565620	-0.439909	0.470807	0.327931	0.693131	-0.526460	0.367248
6479	8.210519	-0.064799	-4.994008	0.367725	-0.040733	-0.248972	-0.558953	-0.438237	0.479913	0.323950	0.698583	-0.520632	0.368754
6480	8.315793	-0.013086	-5.108668	0.248446	-0.071052	-0.259221	-0.554855	-0.437031	0.488068	0.321622	0.703373	-0.515706	0.368608
6481	8.347977	0.002243	-5.003538	0.264837	-0.069099	-0.261932	-0.550096	-0.437409	0.491656	0.318825	0.708391	-0.510595	0.368544
6482	8.009187	-0.174876	-4.815777	0.273137	-0.010070	-0.265779	-0.546034	-0.434842	0.497186	0.316787	0.712873	-0.504955	0.369431
6483	7.779214	-0.151108	-4.659747	0.297300	-0.033103	-0.283171	-0.538419	-0.434099	0.505281	0.314004	0.717931	-0.499032	0.370059
6484	8.105817	-0.293075	-4.730827	0.286562	0.048015	-0.283275	-0.534991	-0.435461	0.509770	0.312438	0.722156	-0.492610	0.371765
6485	8.545511	-0.085175	-5.277075	0.232373	0.076817	-0.329191	-0.528329	-0.436060	0.514545	0.311970	0.726321	-0.485774	0.373035
6486	8.302418	0.589834	-5.224959	0.267009	0.254519	-0.347698	-0.526454	-0.434716	0.514609	0.313125	0.729409	-0.477201	0.377086
6487	8.495361	1.646304	-5.642977	0.088025	0.240638	-0.398287	-0.525609	-0.438118	0.513585	0.316836	0.731984	-0.469338	0.378862
6488	8.376591	2.122133	-5.628193	0.142019	0.312197	-0.505599	-0.522152	-0.445141	0.512727	0.321478	0.735192	-0.458928	0.381484
6489	9.638476	2.754510	-6.260355	-0.023643	0.419869	-0.413972	-0.521997	-0.452016	0.503923	0.328564	0.735683	-0.450400	0.384652
6490	8.545176	2.786676	-5.915063	0.004999	0.267147	-0.421238	-0.519116	-0.459456	0.497497	0.334106	0.737399	-0.442471	0.385791
6491	8.118322	2.096271	-5.372439	0.094244	0.185464	-0.292665	-0.517558	-0.467552	0.493750	0.336366	0.739305	-0.436257	0.387254
6492	8.093264	2.033660	-4.850401	0.282352	0.126831	-0.229808	-0.513873	-0.470249	0.494367	0.335059	0.742181	-0.429902	0.389983
6493	7.992063	2.812923	-4.872927	0.288486	-0.041469	-0.356964	-0.508450	-0.468269	0.500255	0.332979	0.747625	-0.422670	0.389271
6494	8.207813	2.646751	-5.249063	0.253494	-0.161255	-0.321047	-0.499719	-0.471317	0.506760	0.330302	0.753233	-0.417046	0.386800
6495	7.933339	2.594795	-5.207754	-0.008424	-0.150680	-0.332654	-0.490182	-0.474987	0.511596	0.331545	0.757268	-0.413113	0.382049
6496	7.649288	2.430640	-5.111288	0.049002	-0.134377	-0.239063	-0.481176	-0.478830	0.517374	0.331500	0.760569	-0.410081	0.378782
6497	7.553920	2.371070	-4.958418	0.025654	-0.176506	-0.149145	-0.473299	-0.479440	0.522002	0.330608	0.763476	-0.408793	0.375087
6498	7.816114	2.516859	-4.759631	-0.023882	-0.202454	-0.081211	-0.467302	-0.482259	0.524485	0.329914	0.765476	-0.409152	0.371211
6499	8.109561	2.891060	-4.975800	0.023381	-0.193055	-0.023206	-0.463213	-0.483803	0.526791	0.328010	0.767425	-0.409888	0.368049
6500	7.930700	2.854354	-5.036956	0.001402	-0.194807	-0.024211	-0.458042	-0.484100	0.531463	0.326559	0.769041	-0.410868	0.364859
6501	7.852767	2.695451	-5.078538	-0.026977	-0.180245	0.041731	-0.453997	-0.480797	0.535955	0.325092	0.770005	-0.412858	0.361877
6502	7.984685	2.783978	-4.880083	0.091919	-0.132618	0.071299	-0.451827	-0.479727	0.538841	0.322053	0.770953	-0.414231	0.361007
6503	7.921152	2.447070	-4.853345	0.050650	-0.136098	0.100518	-0.450060	-0.477775	0.543543	0.319371	0.771580	-0.416259	0.359714
6504	8.042307	2.652237	-4.849294	0.150673	-0.146163	0.079686	-0.447925	-0.471916	0.549829	0.315240	0.772910	-0.417409	0.359172
6505	7.827015	2.377352	-4.847866	0.181904	-0.081462	0.041929	-0.447944	-0.467084	0.555261	0.311450	0.774421	-0.417225	0.359435
6506	7.708632	2.466570	-4.929778	0.122552	-0.033429	0.041723	-0.445820	-0.462436	0.558091	0.308958	0.775063	-0.417269	0.360152
6507	7.928350	2.234255	-5.077126	0.201878	0.065980	0.054570	-0.447184	-0.459534	0.561119	0.306028	0.775496	-0.416209	0.362936
6508	8.079352	1.794258	-5.609561	0.105012	0.149750	0.184486	-0.450083	-0.454027	0.561882	0.304286	0.773498	-0.417451	0.367213
6509	8.512221	1.438932	-5.555626	0.121523	0.166976	0.251512	-0.458945	-0.448326	0.560409	0.301983	0.771016	-0.419394	0.372087
6510	8.519789	0.912688	-5.909425	0.199491	0.271191	0.244978	-0.468781	-0.439894	0.559650	0.299336	0.768108	-0.420112	0.379360
6511	8.153305	0.726333	-5.561339	0.208790	0.046399	0.307649	-0.479214	-0.427552	0.557778	0.294165	0.766525	-0.422955	0.383426
6512	8.520201	1.165841	-5.982536	0.171366	0.041756	0.141675	-0.482932	-0.418985	0.562255	0.290791	0.765992	-0.423646	0.386293
6513	8.895113	1.021950	-6.656620	0.048440	0.094607	0.190020	-0.486774	-0.414503	0.561746	0.289329	0.764069	-0.425625	0.389011
6514	8.306849	0.638173	-5.934540	0.005024	-0.024689	0.151416	-0.489537	-0.409520	0.561934	0.287848	0.762986	-0.428119	0.389500
6515	7.710807	0.636468	-5.134834	0.039216	-0.015499	0.131175	-0.492006	-0.406841	0.561305	0.286009	0.762355	-0.429912	0.390114
6516	7.897879	0.724366	-5.278875	-0.167779	0.029425	0.083037	-0.494444	-0.408174	0.558269	0.288159	0.760431	-0.432400	0.389538
6517	8.024887	1.032535	-5.185039	-0.015812	-0.022986	0.059642	-0.495534	-0.407087	0.558886	0.287646	0.760149	-0.433577	0.389160
6518	8.335845	0.919579	-5.421937	-0.025606	-0.042633	0.035840	-0.495141	-0.406512	0.558240	0.287374	0.760006	-0.434648	0.388442
6519	8.108252	0.735445	-5.491890	0.074965	-0.109936	-0.030005	-0.492840	-0.405419	0.560585	0.285410	0.761693	-0.434260	0.387018
6520	8.041283	0.705819	-5.417148	0.170666	-0.120753	-0.007796	-0.489738	-0.402750	0.564236	0.281810	0.763645	-0.433594	0.386557
6521	7.991444	0.518875	-5.551710	0.240430	-0.132092	-0.068248	-0.485536	-0.399699	0.571149	0.277394	0.766742	-0.431461	0.386007
6522	8.077844	0.578024	-5.308285	0.200094	-0.203657	-0.132406	-0.480939	-0.395957	0.577828	0.273574	0.770535	-0.429092	0.383813
6523	7.898175	0.333036	-5.385255	0.132674	-0.107512	-0.167643	-0.474829	-0.395202	0.583232	0.271755	0.773645	-0.426116	0.382161
6524	7.948452	0.401494	-5.454292	0.072179	-0.077649	-0.140261	-0.470201	-0.395721	0.586949	0.271034	0.775810	-0.423891	0.380757
6525	7.875797	0.178357	-5.409571	0.075109	-0.057871	-0.101800	-0.465050	-0.395380	0.589765	0.269996	0.777634	-0.422111	0.379750
6526	7.910516	0.310487	-5.337575	0.065380	0.020778	-0.061540	-0.464245	-0.394974	0.589646	0.269611	0.778334	-0.420625	0.380238
6527	8.135482	0.524281	-5.308376	0.011754	-0.006526	-0.078948	-0.464371	-0.396430	0.588477	0.269809	0.779208	-0.419416	0.379641
6528	8.077103	0.569567	-5.400060	0.023613	0.117391	-0.058027	-0.463849	-0.395309	0.587863	0.270855	0.778915	-0.417778	0.381300
6529	8.559723	1.240124	-5.577910	0.051328	0.257821	-0.127720	-0.468600	-0.395624	0.584368	0.273027	0.778366	-0.414076	0.384895
6530	8.118390	1.676369	-5.515110	-0.135638	0.184279	-0.199562	-0.471126	-0.400932	0.581095	0.278183	0.777835	-0.411076	0.385492
6531	7.811306	1.784309	-5.087651	-0.099412	0.192199	-0.212386	-0.469486	-0.406672	0.573968	0.282829	0.777616	-0.407530	0.386318
6532	8.193316	2.026527	-5.631521	-0.091994	0.171725	-0.206726	-0.471045	-0.414799	0.568894	0.287243	0.777426	-0.404133	0.387009
6533	8.457211	2.126529	-5.814571	0.008036	0.174300	-0.160586	-0.472256	-0.417869	0.564389	0.289681	0.777506	-0.400620	0.388681
6534	8.481128	2.048635	-5.803900	0.027412	0.124106	-0.184333	-0.472104	-0.420650	0.562056	0.291671	0.778155	-0.396903	0.389706
6535	8.073852	2.288997	-5.615687	0.075358	0.032578	-0.228181	-0.470062	-0.421789	0.562240	0.292464	0.780251	-0.392604	0.389276
6536	7.974062	1.999563	-5.314457	0.077627	0.090843	-0.218237	-0.469217	-0.424295	0.562623	0.293653	0.781689	-0.388140	0.389971
6537	7.851796	2.404842	-5.099607	0.050340	0.041271	-0.204400	-0.466903	-0.425961	0.562232	0.294737	0.783355	-0.384325	0.389588
6538	8.089521	2.614861	-4.976748	0.027713	-0.002997	-0.154733	-0.462803	-0.429349	0.562804	0.295475	0.784716	-0.381783	0.388790
6539	8.160641	2.377405	-5.024413	0.071126	-0.011574	-0.105110	-0.461182	-0.430008	0.561666	0.295091	0.786134	-0.379650	0.388305
6540	8.106982	2.242389	-5.052260	0.029496	-0.068926	-0.083114	-0.457113	-0.430031	0.563794	0.294742	0.787459	-0.378605	0.386902
6541	8.063117	2.087526	-5.051629	0.009737	-0.122444	-0.064751	-0.454889	-0.432336	0.568238	0.294191	0.789053	-0.378224	0.384438
6542	7.963362	2.302767	-4.959579	-0.075919	-0.093869	0.015800	-0.451629	-0.433761	0.568258	0.294548	0.789196	-0.379688	0.382425
6543	8.112738	2.523562	-5.050642	-0.065566	-0.054246	0.092900	-0.449588	-0.434259	0.569428	0.294528	0.788610	-0.381956	0.381387
6544	8.009000	2.480671	-5.051873	-0.169133	-0.115071	0.160666	-0.450683	-0.433905	0.568105	0.295076	0.787245	-0.386528	0.379173
6545	8.196152	2.342343	-4.779700	-0.029991	-0.086012	0.160918	-0.451901	-0.433109	0.569112	0.293773	0.786552	-0.389765	0.378307
6546	8.097024	2.248578	-4.786263	-0.051641	-0.066259	0.169982	-0.453137	-0.432467	0.567537	0.292776	0.785403	-0.393304	0.377805
6547	8.229464	2.311129	-4.819779	-0.016413	-0.076225	0.119639	-0.453955	-0.430113	0.570393	0.291686	0.785002	-0.395716	0.376960
6548	8.258222	2.232481	-5.115923	-0.057435	-0.131680	0.094857	-0.452894	-0.428863	0.569781	0.290818	0.784894	-0.398480	0.374940
6549	8.001475	2.300808	-5.014133	-0.087188	-0.123426	0.111260	-0.452610	-0.428439	0.572376	0.290561	0.784473	-0.401550	0.372737
6550	7.692249	2.050943	-5.021103	-0.093258	-0.066946	0.151421	-0.452061	-0.428878	0.572751	0.290341	0.783202	-0.405075	0.371768
6551	8.094813	2.293898	-5.090099	0.053302	-0.003647	0.118700	-0.453730	-0.426539	0.570334	0.288819	0.782620	-0.406504	0.372617
6552	7.883330	1.621938	-5.670858	-0.084342	0.096672	0.156632	-0.457814	-0.424005	0.570388	0.289743	0.780123	-0.409095	0.374297
6553	7.892925	0.756336	-5.309868	-0.012430	0.088423	0.105271	-0.461492	-0.423270	0.567623	0.290071	0.778572	-0.410273	0.375979
6554	8.418650	0.898997	-5.917705	0.221142	0.193536	0.001076	-0.466687	-0.419777	0.565172	0.288197	0.778359	-0.407588	0.380751
6555	8.904724	1.212115	-6.740244	0.218175	0.101657	0.001351	-0.469707	-0.414611	0.567404	0.285764	0.778885	-0.405330	0.383909
6556	8.409510	0.592050	-6.344298	0.105274	0.012064	-0.006268	-0.469992	-0.412738	0.568601	0.284258	0.779431	-0.404433	0.384862
6557	8.198379	0.735911	-6.294423	0.201651	-0.127309	-0.082954	-0.468656	-0.410116	0.570912	0.280798	0.782298	-0.402300	0.383819
6558	7.397878	0.650866	-6.040514	0.155834	-0.167973	-0.081327	-0.464310	-0.407630	0.578060	0.277624	0.785091	-0.400860	0.381927
6559	7.248830	0.806759	-6.376771	0.029702	-0.139166	-0.079802	-0.458332	-0.407907	0.582050	0.276659	0.787063	-0.400156	0.379299
6560	7.461827	0.483395	-6.420642	0.126791	-0.303452	-0.061006	-0.451948	-0.407940	0.586592	0.272687	0.790520	-0.399993	0.375134
6561	7.239500	0.625178	-6.570758	0.166687	-0.212067	-0.083126	-0.443144	-0.405381	0.593703	0.268906	0.793806	-0.398600	0.372397
6562	7.253275	0.695215	-6.377665	0.190764	-0.166558	-0.075791	-0.439188	-0.403874	0.601338	0.265105	0.796651	-0.396950	0.370806
6563	7.100170	0.811477	-6.289094	0.157669	-0.236575	-0.073920	-0.433931	-0.399666	0.606686	0.261136	0.799966	-0.395881	0.367614
6564	7.133886	1.177003	-6.444909	0.227468	-0.197719	-0.204078	-0.427412	-0.398170	0.613754	0.257422	0.804186	-0.392055	0.365118
6565	7.924407	1.124814	-7.305353	0.302595	-0.087145	-0.282881	-0.419293	-0.394785	0.621057	0.253767	0.808740	-0.385763	0.364320
6566	7.219976	1.382315	-6.613382	0.255607	0.037698	-0.200681	-0.410888	-0.394299	0.625612	0.251377	0.811281	-0.380537	0.365819
6567	7.214019	1.146744	-6.040068	0.166258	0.064979	-0.191746	-0.411159	-0.391868	0.629550	0.250397	0.813270	-0.375911	0.366858
6568	7.395544	1.329965	-5.697986	0.174366	0.044127	-0.088847	-0.410646	-0.389164	0.630384	0.248541	0.814468	-0.373048	0.368382
6569	7.390179	1.345586	-5.774944	0.107232	0.074544	-0.070676	-0.410809	-0.386196	0.631646	0.247705	0.815147	-0.370769	0.369740
6570	7.913423	1.603672	-6.130837	0.232489	0.017702	-0.171126	-0.408648	-0.384820	0.633874	0.245307	0.817410	-0.366254	0.370841
6571	7.822272	1.735308	-6.136230	0.243597	-0.039677	-0.228819	-0.406238	-0.381280	0.636772	0.242582	0.820722	-0.360924	0.370544
6572	7.254924	1.610499	-5.932341	0.186494	0.011218	-0.248420	-0.402178	-0.380100	0.639648	0.241438	0.823309	-0.355491	0.370804
6573	7.209041	1.098292	-6.040197	0.091656	0.060992	-0.245114	-0.398364	-0.379823	0.644232	0.242033	0.825196	-0.350506	0.370968
6574	7.849216	1.328900	-6.217146	0.052161	0.152695	-0.017604	-0.398515	-0.379477	0.642765	0.242370	0.824427	-0.349167	0.373711
6575	7.735249	1.570641	-6.105077	0.060125	0.075649	0.085322	-0.403135	-0.377216	0.642942	0.241131	0.823716	-0.349790	0.375493
6576	7.874039	1.620725	-5.936102	0.051088	0.050394	0.092730	-0.405883	-0.375123	0.640250	0.239947	0.822920	-0.350780	0.377068
6577	7.871033	1.329187	-5.889602	0.055068	0.027517	0.105572	-0.408337	-0.372664	0.641367	0.238318	0.822386	-0.352005	0.378125
6578	7.721377	1.263175	-5.589881	0.021439	0.008720	0.081645	-0.409720	-0.369783	0.641959	0.237409	0.821836	-0.353229	0.378751
6579	7.887689	1.383751	-5.629114	-0.003260	0.036788	0.044904	-0.410945	-0.368818	0.642298	0.237285	0.821361	-0.353854	0.379275
6580	7.997767	1.442770	-5.748735	0.027500	0.015289	0.034018	-0.413281	-0.366514	0.640833	0.236682	0.821124	-0.354218	0.379824
6581	7.952716	1.485727	-5.674339	-0.004175	-0.030605	0.017513	-0.412721	-0.368554	0.640164	0.236332	0.821335	-0.354719	0.379118
6582	7.833833	1.346616	-5.723918	0.001675	-0.046936	-0.002687	-0.412856	-0.367910	0.641152	0.235993	0.821706	-0.354973	0.378287
6583	7.910354	1.239773	-5.751619	0.024981	-0.055334	0.013886	-0.410568	-0.366106	0.642999	0.235033	0.822253	-0.355312	0.377377
6584	7.734481	1.309324	-5.783222	0.018627	-0.072364	0.052411	-0.410010	-0.367237	0.643467	0.233817	0.822501	-0.356460	0.376507
6585	7.784198	1.142246	-5.824800	0.007637	-0.003702	0.044004	-0.408961	-0.364385	0.643899	0.233295	0.822350	-0.357184	0.376474
6586	7.836914	1.169184	-5.872468	0.027851	0.010875	0.045869	-0.411678	-0.362352	0.645399	0.232566	0.822063	-0.357758	0.377009
6587	7.840910	1.170588	-5.978842	0.026023	0.036833	0.043069	-0.412765	-0.362298	0.644600	0.232046	0.821688	-0.358142	0.377779
6588	7.768316	1.083889	-5.983937	-0.103717	0.033138	0.049214	-0.414938	-0.361948	0.643694	0.233614	0.820593	-0.359662	0.377750
6589	7.779983	1.187554	-5.766401	0.029596	0.066578	0.037520	-0.416567	-0.362391	0.641922	0.233300	0.820041	-0.359788	0.379019
6590	7.846676	1.134759	-5.841671	0.000823	0.030391	0.059547	-0.417939	-0.360719	0.641900	0.233053	0.819376	-0.360702	0.379743
6591	7.870413	1.154712	-5.895545	0.066333	0.021763	0.046849	-0.418501	-0.359563	0.640891	0.231753	0.819257	-0.360912	0.380593
6592	7.884304	1.043431	-5.920933	0.053975	0.004372	0.030320	-0.421491	-0.357377	0.642132	0.230669	0.819243	-0.361066	0.381135
6593	7.905463	1.239935	-5.761093	0.076783	-0.004911	0.030422	-0.420154	-0.355782	0.642892	0.229142	0.819483	-0.361050	0.381556
6594	7.850746	1.045815	-5.900348	0.057954	-0.018386	0.010171	-0.420438	-0.353660	0.644646	0.227979	0.819806	-0.360942	0.381661
6595	7.773804	1.026601	-5.873453	0.072616	-0.027763	0.012031	-0.420729	-0.352259	0.644191	0.226500	0.820324	-0.360762	0.381598
6596	7.854986	0.951697	-5.934921	0.083514	-0.046078	0.010249	-0.419129	-0.350114	0.644846	0.224720	0.820967	-0.360592	0.381429
6597	7.786998	0.931170	-5.995288	0.083347	-0.075327	0.006605	-0.416959	-0.348665	0.648433	0.222763	0.821924	-0.360456	0.380642
6598	7.791310	0.914952	-6.053500	0.066481	-0.081765	-0.008102	-0.415369	-0.345317	0.649837	0.221140	0.822891	-0.360262	0.379682
6599	7.733238	0.832909	-6.051864	0.031886	-0.085739	-0.001767	-0.412113	-0.344674	0.652688	0.220015	0.823749	-0.360426	0.378317
6600	7.646266	0.863219	-6.096704	0.024535	-0.059734	-0.005509	-0.410082	-0.344219	0.654051	0.219219	0.824341	-0.360492	0.377427
6601	7.621089	0.855539	-6.233433	0.010424	-0.075667	0.015582	-0.408591	-0.343245	0.656261	0.218385	0.824898	-0.361060	0.376147
6602	7.638404	0.821169	-5.850415	0.032755	-0.035912	0.026583	-0.408595	-0.342198	0.657407	0.217383	0.825111	-0.361490	0.375848
6603	7.637151	0.962348	-6.071573	-0.009365	-0.063265	-0.006472	-0.407367	-0.342286	0.658879	0.217137	0.825638	-0.361789	0.374542
6604	7.573572	0.825461	-6.135277	0.022563	-0.051992	-0.011972	-0.404943	-0.341001	0.660017	0.216474	0.826205	-0.361726	0.373736
6605	7.617812	0.884574	-6.047213	-0.006747	-0.040748	-0.013859	-0.404664	-0.341055	0.661094	0.216404	0.826623	-0.361786	0.372793
6606	7.574648	0.962563	-6.054749	0.042403	-0.058878	-0.021072	-0.405049	-0.342446	0.661556	0.215436	0.827385	-0.361466	0.371973
6607	7.554094	0.913738	-6.199162	0.007308	-0.061684	-0.033999	-0.400184	-0.341496	0.663192	0.215137	0.828159	-0.361178	0.370701
6608	7.560122	0.959674	-6.372925	0.049421	-0.052584	-0.033928	-0.398130	-0.342581	0.665139	0.214186	0.828999	-0.360551	0.369983
6609	7.564270	1.020012	-6.174706	-0.015348	-0.015628	-0.064376	-0.395956	-0.343317	0.665481	0.214824	0.829550	-0.359727	0.369180
6610	7.558847	0.984529	-6.237509	0.027325	-0.007796	-0.043210	-0.395547	-0.343093	0.666439	0.214630	0.830029	-0.358918	0.369003
6611	7.610064	0.980632	-6.154945	0.024849	-0.030416	-0.065188	-0.393250	-0.342871	0.666837	0.214507	0.830860	-0.357846	0.368244
6612	7.621544	0.874248	-6.182626	0.038993	-0.046394	-0.013766	-0.392446	-0.342079	0.667283	0.213627	0.831459	-0.357610	0.367634
6613	7.645165	0.848076	-6.231967	0.007606	-0.048629	0.010032	-0.391355	-0.341641	0.669330	0.213106	0.831804	-0.357995	0.366780
6614	7.496083	0.894984	-6.216431	0.006494	-0.026936	0.000795	-0.390808	-0.341943	0.669713	0.212797	0.832017	-0.358153	0.366323
6615	7.486467	0.934030	-6.230304	0.005456	-0.032011	-0.037733	-0.388657	-0.340634	0.670448	0.212783	0.832568	-0.357689	0.365531
6616	7.527905	0.917581	-6.470985	0.001502	-0.021999	-0.050604	-0.386724	-0.343455	0.671345	0.212967	0.833091	-0.357003	0.364902
6617	7.577503	0.846486	-6.258421	-0.015773	-0.032184	-0.079978	-0.386614	-0.342159	0.670067	0.213610	0.833849	-0.355993	0.363779
6618	7.687809	1.032578	-6.092324	0.022157	-0.002550	-0.100078	-0.384004	-0.345507	0.670249	0.213950	0.834665	-0.354254	0.363407
6619	7.451305	0.849003	-6.379236	-0.000602	0.027186	-0.135129	-0.383706	-0.347208	0.671228	0.215163	0.835434	-0.351957	0.363154
6620	7.550070	1.151339	-6.197464	0.031840	-0.066375	-0.142179	-0.379890	-0.349750	0.671447	0.215196	0.837042	-0.349715	0.361596
6621	7.453117	1.279854	-6.328208	0.116277	-0.061705	-0.131933	-0.376903	-0.349745	0.673315	0.213812	0.838916	-0.347000	0.360686
6622	7.506365	1.342437	-6.322547	0.049326	-0.059503	-0.103600	-0.372847	-0.348927	0.675086	0.213317	0.840266	-0.345237	0.359527
6623	7.500859	1.287593	-6.387888	0.145063	-0.077540	-0.114407	-0.370273	-0.347471	0.678399	0.211221	0.842233	-0.342670	0.358617
6624	7.351488	1.315499	-6.401438	0.184295	-0.079307	-0.118027	-0.367056	-0.343667	0.681304	0.208420	0.844372	-0.339774	0.357981
6625	7.219692	1.060954	-6.514061	0.136071	-0.072482	-0.075999	-0.365162	-0.341672	0.685061	0.206232	0.845978	-0.337887	0.357241
6626	7.320018	0.949562	-6.576483	0.118954	-0.056500	-0.033847	-0.362197	-0.339884	0.687036	0.204081	0.847091	-0.336778	0.356888
6627	7.367045	0.812932	-6.357007	0.079328	-0.059653	-0.010068	-0.358970	-0.337028	0.689614	0.202456	0.847913	-0.336358	0.356256
6628	7.274289	1.028806	-6.313401	0.042689	-0.028384	0.022892	-0.357465	-0.336158	0.689820	0.201376	0.848131	-0.336626	0.356096
6629	7.318260	1.159101	-6.290052	0.031852	-0.019236	-0.006474	-0.356779	-0.336101	0.691306	0.200812	0.848440	-0.336442	0.355852
6630	7.369884	1.190388	-6.480102	0.001779	-0.030264	-0.035867	-0.356106	-0.335712	0.691594	0.200833	0.848900	-0.336014	0.355148
6631	7.186308	1.026744	-6.474306	0.038997	0.051574	-0.021311	-0.355976	-0.335427	0.691339	0.200734	0.848831	-0.335242	0.356096
6632	7.240416	0.945719	-6.607234	0.022889	0.069403	-0.010366	-0.359371	-0.334516	0.690612	0.200885	0.848493	-0.334698	0.357327
6633	7.433191	1.127807	-6.366984	0.095313	0.089362	-0.039538	-0.360203	-0.332983	0.690441	0.200215	0.848495	-0.333062	0.359223
6634	7.471727	1.027576	-6.325619	0.029937	0.125511	-0.025050	-0.362770	-0.333456	0.689624	0.200722	0.847874	-0.331990	0.361392
6635	7.519573	1.105845	-6.401744	0.054978	0.093401	-0.043280	-0.364688	-0.331620	0.689210	0.200798	0.847695	-0.330558	0.363077
6636	7.530746	0.907342	-6.430014	0.055680	0.052072	-0.013881	-0.366588	-0.331804	0.687862	0.200301	0.847625	-0.329789	0.364212
6637	7.513568	0.976965	-6.189891	0.017651	0.028053	0.004450	-0.367128	-0.332182	0.687303	0.200231	0.847447	-0.329701	0.364743
6638	7.609754	1.039982	-6.238950	0.032883	0.015568	0.028387	-0.368257	-0.327802	0.688117	0.199560	0.847282	-0.329934	0.365284
6639	7.540051	1.064584	-6.228941	0.017772	0.016229	0.079729	-0.368528	-0.327543	0.688541	0.198870	0.846685	-0.331168	0.365927
6640	7.621655	1.003573	-6.242047	-0.032937	0.020372	0.167719	-0.371522	-0.325592	0.688956	0.198326	0.845293	-0.334222	0.366664
6641	7.490286	0.804360	-6.322938	-0.065011	0.002835	0.200652	-0.374008	-0.322948	0.686159	0.198060	0.843638	-0.338155	0.367013
6642	7.166347	1.101916	-6.284746	0.090912	0.048958	0.143972	-0.377809	-0.320238	0.688251	0.195794	0.842659	-0.339787	0.368965
6643	7.335726	0.979249	-6.446399	0.180436	0.097268	0.133071	-0.381399	-0.314512	0.687544	0.192527	0.841709	-0.340390	0.372282
6644	7.592139	0.768324	-6.220747	0.076701	0.063042	0.156808	-0.384969	-0.308776	0.689544	0.190484	0.840468	-0.342266	0.374412
6645	7.228699	0.186231	-6.553800	0.032766	0.095900	0.286778	-0.389625	-0.304780	0.687931	0.188518	0.837874	-0.346548	0.377270
6646	7.883347	-0.045899	-6.222452	-0.173661	-0.006550	0.101305	-0.394539	-0.301877	0.686254	0.190594	0.836575	-0.349607	0.376286
6647	7.368759	0.616912	-6.382391	0.087974	0.034021	-0.037729	-0.394397	-0.302683	0.685798	0.189706	0.836892	-0.348265	0.377272
6648	7.317944	1.103573	-6.307303	0.088789	0.047232	-0.074379	-0.394131	-0.302916	0.684834	0.189117	0.837376	-0.346267	0.378333
6649	7.693669	0.610258	-6.418725	0.317481	0.109437	-0.015310	-0.397161	-0.296416	0.687959	0.184748	0.837814	-0.343266	0.382235
6650	7.741458	0.713686	-6.202540	0.264318	0.057460	0.056275	-0.399138	-0.288496	0.689805	0.180277	0.837951	-0.342044	0.385155
6651	7.650749	0.561705	-6.031132	0.338647	0.068046	0.028836	-0.401540	-0.279173	0.691198	0.174935	0.838406	-0.339742	0.388650
6652	7.642400	0.143647	-6.308786	0.381363	0.018543	0.054610	-0.403429	-0.266642	0.694402	0.168233	0.839200	-0.337691	0.391671
6653	7.453932	0.092329	-6.360021	0.391771	0.013806	0.102300	-0.403801	-0.256091	0.698287	0.161025	0.839672	-0.336361	0.394820
6654	7.778795	0.105264	-6.410711	0.317852	0.067610	0.069109	-0.408095	-0.245594	0.701662	0.155588	0.839681	-0.334855	0.398247
6655	7.844648	-0.028286	-6.249864	0.333808	0.022857	-0.015208	-0.406981	-0.236466	0.703146	0.150335	0.840602	-0.331941	0.400752
6656	7.676183	-0.285839	-6.119696	0.233769	0.018115	0.006550	-0.406798	-0.226391	0.708216	0.146431	0.841138	-0.330117	0.402575
6657	7.671047	-0.353521	-6.132017	0.227187	0.004880	-0.033828	-0.407414	-0.219949	0.708878	0.142984	0.841960	-0.327780	0.404004
6658	7.655587	-0.600367	-6.157191	0.246781	-0.028154	-0.052133	-0.406235	-0.215535	0.711162	0.139063	0.843225	-0.325063	0.404929
6659	7.650621	-0.470843	-6.231008	0.139362	-0.003142	-0.034013	-0.406557	-0.210382	0.712828	0.137020	0.843837	-0.323449	0.405642
6660	7.634095	-0.371341	-6.229742	0.096630	-0.003443	-0.057940	-0.405752	-0.208700	0.714817	0.135808	0.844526	-0.321716	0.405995
6661	7.597398	-0.453004	-6.267533	0.022382	0.008027	-0.030599	-0.405500	-0.207705	0.714061	0.135774	0.844701	-0.321076	0.406147
6662	7.649879	-0.285992	-6.094569	0.012964	-0.019417	-0.002084	-0.404406	-0.208052	0.715249	0.135426	0.844924	-0.321024	0.405840
6663	7.553432	-0.334599	-6.395495	-0.059989	-0.003923	0.004133	-0.405075	-0.208847	0.714801	0.136423	0.844751	-0.321673	0.405354
6664	7.676831	-0.204069	-6.070899	-0.036354	0.012208	-0.036161	-0.404537	-0.209477	0.713405	0.137383	0.844805	-0.321349	0.405172
6665	7.654291	-0.221918	-6.173992	-0.062757	0.017368	0.002306	-0.404207	-0.213784	0.714227	0.138584	0.844458	-0.321929	0.405026
6666	7.710067	-0.213204	-6.130147	-0.051769	-0.018088	0.040938	-0.404215	-0.213995	0.712861	0.138998	0.844207	-0.323143	0.404441
6667	7.712010	-0.251420	-6.173927	-0.006107	0.028074	0.067556	-0.405294	-0.214116	0.712863	0.138787	0.843504	-0.324334	0.405027
6668	7.845273	-0.251267	-6.075089	-0.038005	0.015144	0.039102	-0.405715	-0.213890	0.711121	0.139191	0.843037	-0.325299	0.405086
6669	7.637591	-0.202577	-6.161170	-0.029589	0.030411	0.044559	-0.408145	-0.214130	0.711128	0.139583	0.842393	-0.326283	0.405500
6670	7.647604	-0.291085	-6.075202	0.016427	0.023399	0.020793	-0.407616	-0.213688	0.710338	0.139267	0.842131	-0.326467	0.406003
6671	7.727592	-0.170593	-6.062921	-0.007575	0.022080	0.013446	-0.409796	-0.212403	0.710028	0.139492	0.841816	-0.326769	0.406338
6672	7.826310	-0.278491	-6.023855	0.045261	0.022483	0.004378	-0.410605	-0.212273	0.710450	0.138818	0.841749	-0.326444	0.406968
6673	7.853258	-0.152673	-6.019213	0.058677	0.045536	-0.043320	-0.410868	-0.212438	0.711119	0.138552	0.841790	-0.325183	0.407982
6674	7.768270	-0.316703	-6.036420	0.045200	0.040641	-0.069077	-0.412242	-0.211015	0.710540	0.138582	0.842060	-0.323543	0.408716
6675	7.703772	-0.395220	-5.933116	-0.035614	0.031154	-0.045387	-0.411413	-0.212791	0.710020	0.139826	0.841964	-0.323055	0.408877
6676	7.761073	-0.426429	-5.986164	-0.046069	0.057611	0.005940	-0.414073	-0.216704	0.709269	0.140910	0.841338	-0.323418	0.409508
6677	7.810541	-0.358992	-6.158997	-0.061630	0.031568	0.042671	-0.414647	-0.215223	0.707196	0.141865	0.840590	-0.324622	0.409759
6678	7.851053	-0.260299	-5.947400	-0.028743	0.061137	0.039050	-0.416004	-0.215682	0.705692	0.142359	0.839805	-0.325288	0.410670
6679	7.769152	-0.254849	-5.949131	0.003773	0.012885	0.028163	-0.418023	-0.217360	0.703985	0.142215	0.839485	-0.325761	0.410998
6680	7.793015	-0.264377	-5.974230	0.022912	0.035950	0.057528	-0.419928	-0.215980	0.704491	0.141600	0.838872	-0.326534	0.411848
6681	7.797764	-0.239906	-5.993563	-0.002552	0.039384	0.062983	-0.420110	-0.213151	0.702902	0.141450	0.838085	-0.327566	0.412681
6682	7.815684	-0.452251	-6.077707	-0.013226	0.017946	0.006073	-0.422144	-0.212829	0.702534	0.141672	0.837912	-0.327673	0.412871
6683	7.650857	-0.624871	-6.135445	-0.274265	0.023422	0.096327	-0.422922	-0.216706	0.700413	0.145675	0.836255	-0.331548	0.411743
6684	7.758855	-0.341404	-5.997599	-0.258347	0.042822	0.110167	-0.423811	-0.222514	0.698449	0.149265	0.834490	-0.335257	0.411035
6685	8.013449	-0.004720	-5.927661	-0.185119	0.020861	0.012279	-0.427024	-0.226344	0.696083	0.152451	0.833632	-0.336985	0.410192
6686	7.912155	0.030338	-5.957448	-0.231508	-0.001015	-0.113502	-0.426003	-0.233944	0.693588	0.157186	0.833726	-0.336976	0.408218
6687	7.812831	-0.099659	-5.973897	-0.113518	-0.019795	-0.113286	-0.424145	-0.242979	0.692082	0.159938	0.834242	-0.336139	0.406782
6688	7.820225	-0.065866	-5.966710	-0.038474	-0.051993	-0.039675	-0.421302	-0.243686	0.691608	0.160549	0.834808	-0.336030	0.405467
6689	7.800896	0.022150	-6.011288	-0.021615	-0.047390	-0.024959	-0.420184	-0.246216	0.692394	0.160865	0.835241	-0.336004	0.404470
6690	7.856960	-0.023283	-5.907446	0.017292	-0.042612	-0.076267	-0.418262	-0.247947	0.693491	0.160895	0.836159	-0.334786	0.403570
6691	7.710216	-0.213465	-6.110838	0.041080	-0.038901	-0.078132	-0.415028	-0.246660	0.694351	0.160643	0.837078	-0.333335	0.402967
6692	7.691093	-0.091673	-6.143132	-0.009261	-0.044505	-0.043338	-0.415553	-0.248148	0.693996	0.160818	0.837719	-0.332841	0.401971
6693	7.561634	0.039824	-6.118120	-0.034587	0.001139	-0.036126	-0.413649	-0.249267	0.693776	0.161755	0.837793	-0.332573	0.401664
6694	7.637407	0.124480	-6.323211	-0.060713	-0.008707	-0.054488	-0.413882	-0.251652	0.694854	0.163083	0.838082	-0.332115	0.400902
6695	7.743495	0.343695	-6.093965	0.008283	0.008860	-0.074501	-0.411701	-0.253448	0.694320	0.163667	0.838488	-0.330834	0.400873
6696	7.673302	0.159459	-6.058740	-0.006341	-0.022580	-0.071772	-0.410590	-0.255298	0.695282	0.164163	0.839150	-0.329761	0.400170
6697	7.711724	0.081372	-6.041370	0.017573	-0.043281	-0.065273	-0.408672	-0.257134	0.695696	0.164172	0.839940	-0.328729	0.399356
6698	7.691585	0.078150	-6.151701	0.041701	-0.027428	-0.054249	-0.407605	-0.255666	0.696316	0.163693	0.840675	-0.327590	0.398942
6699	7.617908	0.057420	-6.013875	0.001709	-0.016835	-0.045183	-0.407728	-0.256245	0.696960	0.163976	0.841069	-0.326934	0.398534
6700	7.672207	0.078472	-6.165461	-0.019793	-0.013124	-0.028704	-0.406220	-0.257663	0.697402	0.164407	0.841330	-0.326638	0.398047
6701	7.646252	0.216693	-6.153932	-0.005440	-0.002390	-0.039687	-0.404845	-0.259354	0.697830	0.164857	0.841550	-0.326084	0.397851
6702	7.575875	0.269298	-6.242706	-0.037943	-0.003280	-0.023242	-0.405111	-0.259887	0.697530	0.165609	0.841641	-0.325979	0.397431
6703	7.551355	0.194633	-6.266420	-0.018789	0.004015	0.007963	-0.403755	-0.260187	0.697635	0.165944	0.841458	-0.326314	0.397404
6704	7.569349	0.433929	-6.222074	0.013734	0.052708	0.023593	-0.405355	-0.261947	0.697544	0.165836	0.840956	-0.326437	0.398410
6705	7.672021	0.225097	-6.251417	-0.031949	0.050740	0.059279	-0.407284	-0.260171	0.695502	0.166292	0.840023	-0.327585	0.399244
6706	7.648920	0.238169	-6.129748	-0.021618	0.048427	0.035447	-0.409439	-0.260826	0.695482	0.166635	0.839375	-0.328158	0.399994
6707	7.634143	0.185193	-6.148856	-0.037175	0.046859	0.000538	-0.409716	-0.261929	0.692711	0.167621	0.838839	-0.328374	0.400527
6708	7.829617	0.227092	-6.122088	-0.043265	0.023254	-0.019571	-0.412279	-0.262559	0.692291	0.168623	0.838661	-0.328327	0.400520
6709	7.872397	0.345522	-5.937006	-0.032435	0.033668	-0.025037	-0.411712	-0.264762	0.692154	0.169655	0.838411	-0.328116	0.400780
6710	7.723520	0.254844	-6.146914	-0.021640	0.009096	-0.030537	-0.413347	-0.264662	0.690550	0.170289	0.838489	-0.327758	0.400639
6711	7.747463	0.462866	-5.943644	0.001588	-0.001865	-0.048779	-0.413064	-0.266653	0.688939	0.170715	0.838794	-0.326996	0.400444
6712	7.761073	0.300873	-5.983839	-0.038292	-0.017344	-0.034177	-0.411293	-0.267783	0.688990	0.171500	0.839037	-0.326833	0.399731
6713	7.808924	0.386448	-6.062331	0.017464	-0.019452	-0.001009	-0.409924	-0.267773	0.691280	0.171167	0.839222	-0.326804	0.399509
6714	7.615388	0.372176	-6.161423	0.078011	-0.014462	0.004558	-0.409117	-0.267255	0.691710	0.169703	0.839591	-0.326337	0.399740
6715	7.471079	0.282581	-6.093838	-0.035881	0.016498	-0.015945	-0.409933	-0.266701	0.691886	0.170619	0.839409	-0.326362	0.399712
6716	7.982304	0.190267	-5.988000	0.007298	0.030688	0.023673	-0.411294	-0.266500	0.690963	0.170463	0.839068	-0.326584	0.400314
6717	7.948108	0.293739	-6.092282	0.036392	0.010625	0.019181	-0.410357	-0.265821	0.690859	0.169847	0.838945	-0.326637	0.400788
6718	7.765947	0.222714	-5.943485	0.011010	-0.000998	0.029196	-0.411302	-0.265048	0.692268	0.169388	0.838825	-0.327053	0.400895
6719	7.675375	0.258242	-5.833634	-0.012259	-0.063991	0.020982	-0.411031	-0.264803	0.692822	0.169088	0.839120	-0.327777	0.399812
6720	7.763091	0.279594	-6.025098	-0.015024	-0.075915	0.021013	-0.407783	-0.264620	0.693751	0.168643	0.839561	-0.328520	0.398462
6721	7.859086	0.192447	-5.725039	-0.052033	-0.049178	0.037430	-0.406956	-0.265749	0.694082	0.168980	0.839487	-0.329781	0.397431
6722	7.546998	0.298708	-6.251092	-0.030658	0.025969	0.041872	-0.407254	-0.264434	0.692539	0.169294	0.838931	-0.330637	0.397761
6723	7.629082	0.336828	-6.244255	-0.063141	-0.000667	0.027194	-0.407504	-0.265821	0.692864	0.170218	0.838503	-0.331653	0.397424
6724	7.692046	0.272410	-6.174596	-0.058803	0.009131	0.017099	-0.407768	-0.266365	0.692834	0.171078	0.838155	-0.332350	0.397205
6725	7.663110	0.216583	-6.154563	-0.032761	0.039585	0.029932	-0.407892	-0.267703	0.692078	0.171734	0.837492	-0.333032	0.397750
6726	7.742988	0.242173	-6.116337	-0.004065	0.042662	0.007985	-0.410619	-0.267014	0.689978	0.172001	0.837100	-0.333087	0.398412
6727	7.874889	0.227640	-6.186552	-0.080735	-0.003765	0.018945	-0.411828	-0.268186	0.688971	0.173256	0.836687	-0.334116	0.397873
6728	7.736755	0.342895	-6.030944	0.047051	0.042720	0.004432	-0.412773	-0.268434	0.688694	0.172704	0.836490	-0.333718	0.398862
6729	7.725996	0.286408	-6.151630	-0.022501	0.009682	0.006169	-0.413997	-0.268627	0.687340	0.173177	0.836256	-0.334023	0.398890
6730	7.783857	0.215206	-6.115626	0.016034	0.011199	0.009914	-0.413061	-0.267307	0.688222	0.172869	0.836183	-0.334029	0.399173
6731	7.764616	0.222605	-6.114859	0.003289	0.017569	0.011711	-0.413863	-0.267733	0.688746	0.172916	0.835939	-0.334194	0.399524
6732	7.730134	0.229044	-6.214933	0.014893	0.000819	-0.032293	-0.413324	-0.268114	0.687906	0.172914	0.836211	-0.333578	0.399472
6733	7.740650	0.285955	-6.125622	0.035084	-0.006830	-0.028556	-0.412392	-0.266003	0.689513	0.172585	0.836543	-0.332901	0.399482
6734	7.716934	0.187939	-6.036042	0.057367	0.003484	-0.017537	-0.413463	-0.266810	0.689474	0.171768	0.836844	-0.332177	0.399809
6735	7.779057	0.203019	-6.108283	0.036517	0.001288	-0.010220	-0.411592	-0.265695	0.688576	0.171319	0.836993	-0.331767	0.400028
6736	7.730600	0.245296	-6.161728	0.050227	0.016083	-0.012057	-0.412939	-0.264301	0.691515	0.170643	0.837145	-0.331110	0.400544
6737	7.707160	0.190687	-6.054974	0.029985	-0.009542	-0.013902	-0.410799	-0.263308	0.690201	0.170258	0.837384	-0.330728	0.400523
6738	7.714043	0.222937	-6.112967	0.039478	0.010958	-0.002900	-0.411872	-0.263082	0.691579	0.169670	0.837466	-0.330360	0.400906
6739	7.714296	0.198396	-6.088891	0.004530	0.015068	-0.008451	-0.414168	-0.262240	0.691005	0.169828	0.837386	-0.330191	0.401145
6740	7.755058	0.144795	-6.090764	0.006321	-0.003342	-0.008418	-0.412697	-0.261787	0.689664	0.169746	0.837505	-0.330047	0.401050
6741	7.696990	0.255371	-6.169962	-0.009925	0.011918	-0.001131	-0.412807	-0.263332	0.690386	0.170064	0.837354	-0.330128	0.401163
6742	7.743464	0.256256	-6.079947	-0.000864	-0.000888	-0.002915	-0.413913	-0.261645	0.689955	0.170068	0.837398	-0.330114	0.401082
6743	7.759520	0.257548	-6.184358	0.015987	0.031565	0.008078	-0.413874	-0.263785	0.691587	0.170008	0.837118	-0.330075	0.401723
6744	7.742757	0.179465	-6.138366	-0.062591	0.011207	0.013447	-0.413622	-0.263426	0.689710	0.170992	0.836748	-0.330783	0.401494
6745	7.848092	0.083015	-5.872519	-0.011318	0.009100	0.015401	-0.414171	-0.263367	0.688635	0.171176	0.836505	-0.331162	0.401609
6746	7.759932	0.049569	-6.043279	-0.082676	0.025587	0.082188	-0.416716	-0.265382	0.688403	0.172054	0.835479	-0.333164	0.401714
6747	7.660393	0.020598	-5.820035	-0.093945	0.003053	0.073924	-0.416285	-0.267963	0.687567	0.173097	0.834606	-0.335204	0.401383
6748	7.820466	0.046163	-6.002104	-0.118514	-0.009349	0.114303	-0.417246	-0.267349	0.686529	0.174054	0.833530	-0.338093	0.400782
6749	7.812536	0.076702	-6.105428	-0.147368	0.002762	0.128909	-0.419945	-0.269378	0.683724	0.175532	0.832086	-0.341474	0.400272
6750	7.880640	0.109221	-6.035330	-0.157012	-0.034998	0.114292	-0.419927	-0.271398	0.682790	0.176971	0.831039	-0.344797	0.398961
6751	7.807594	0.067200	-6.117378	-0.107265	-0.037756	0.127214	-0.419228	-0.273715	0.682104	0.177508	0.830047	-0.347962	0.398040
6752	7.702356	0.071504	-6.021668	-0.126116	-0.060577	0.108843	-0.420174	-0.273701	0.682113	0.178287	0.829335	-0.351016	0.396490
6753	7.716979	0.134503	-6.026633	-0.083380	-0.061767	0.064898	-0.419186	-0.276641	0.682876	0.178746	0.829037	-0.353036	0.395111
6754	7.704239	0.116298	-6.108365	-0.077100	-0.072381	0.026380	-0.418509	-0.276912	0.682583	0.179286	0.829156	-0.354385	0.393406
6755	7.725077	0.112742	-6.215401	-0.128929	-0.043069	0.000541	-0.416623	-0.277412	0.680910	0.181134	0.828994	-0.355627	0.391777
6756	7.677025	0.146997	-6.213382	-0.080029	-0.047657	-0.017713	-0.414672	-0.281606	0.681725	0.182222	0.829230	-0.356135	0.390308
6757	7.571729	0.229429	-6.158206	-0.089369	-0.039854	-0.025092	-0.412735	-0.285214	0.681762	0.183631	0.829362	-0.356628	0.388914
6758	7.508883	0.188791	-6.168194	-0.099680	-0.046884	0.000570	-0.412828	-0.288524	0.681971	0.184925	0.829366	-0.357624	0.387375
6759	7.609953	0.210207	-6.191147	-0.066229	-0.016640	0.017129	-0.411882	-0.288531	0.681826	0.185781	0.829098	-0.358552	0.386681
6760	7.634695	0.281367	-6.447536	-0.132461	-0.049133	0.040918	-0.409270	-0.293163	0.680035	0.187274	0.828713	-0.360445	0.385022
6761	7.597411	0.343512	-6.001486	-0.034897	0.045634	0.020786	-0.411966	-0.293810	0.680021	0.188030	0.828052	-0.360958	0.385595
6762	7.693429	0.406822	-6.072266	-0.022535	0.024400	0.006193	-0.412795	-0.293821	0.677591	0.188510	0.827747	-0.361180	0.385808
6763	7.650088	0.319314	-6.032586	-0.019582	0.048217	-0.023225	-0.412791	-0.294351	0.677153	0.189376	0.827437	-0.360833	0.386373
6764	7.644286	0.316193	-6.157938	0.015025	0.002202	-0.024925	-0.414138	-0.294108	0.678263	0.189296	0.827686	-0.360295	0.386381
6765	7.605170	0.310151	-6.228948	0.039169	-0.011631	-0.010186	-0.414674	-0.295147	0.677122	0.188655	0.827968	-0.359936	0.386426
6766	7.684638	0.263310	-6.212909	0.008167	0.006778	-0.008431	-0.413331	-0.294729	0.676593	0.188629	0.828003	-0.359783	0.386505
6767	7.662856	0.366050	-6.269371	0.068701	0.013640	-0.002807	-0.412783	-0.294402	0.678233	0.187621	0.828148	-0.359224	0.387205
6768	7.639165	0.365524	-6.217786	0.006182	0.005954	0.020936	-0.414013	-0.292900	0.678876	0.187366	0.827998	-0.359514	0.387381
6769	7.626908	0.239186	-6.191592	0.035105	-0.005343	0.008142	-0.412418	-0.291233	0.678013	0.186691	0.828085	-0.359467	0.387563
6770	7.624934	0.228690	-6.131227	0.045143	-0.033107	0.010040	-0.413508	-0.289634	0.679473	0.185602	0.828453	-0.359438	0.387327
6771	7.556907	0.247243	-6.213067	0.003094	-0.038621	0.011788	-0.411621	-0.288609	0.680465	0.185186	0.828653	-0.359825	0.386739
6772	7.607637	0.249074	-6.195636	0.030612	-0.029597	0.013674	-0.411903	-0.287264	0.681225	0.184322	0.828924	-0.359927	0.386475
6773	7.658324	0.282681	-6.197312	0.041994	-0.028476	-0.005558	-0.410152	-0.285720	0.682927	0.183467	0.829313	-0.359687	0.386271
6774	7.648180	0.298268	-6.269264	0.048232	-0.018847	-0.012903	-0.409895	-0.284751	0.682711	0.182600	0.829750	-0.359185	0.386210
6775	7.576963	0.279191	-6.435735	0.046647	-0.032329	-0.002816	-0.408541	-0.283637	0.684933	0.181619	0.830167	-0.358970	0.385977
6776	7.596122	0.204344	-6.108579	0.052264	0.021024	-0.002888	-0.409090	-0.282557	0.685544	0.180886	0.830243	-0.358443	0.386647
6777	7.614188	0.181933	-6.254265	-0.030215	-0.009854	-0.005757	-0.408830	-0.282248	0.684747	0.181365	0.830227	-0.358690	0.386227
6778	7.595071	0.237880	-6.258014	0.068177	0.011142	-0.023027	-0.408808	-0.283142	0.686183	0.180468	0.830566	-0.357776	0.386765
6779	7.619121	0.228026	-6.258977	0.009932	-0.002333	-0.010270	-0.408570	-0.281298	0.684937	0.180369	0.830671	-0.357611	0.386739
6780	7.549869	0.190882	-6.164883	0.051550	0.005976	-0.028572	-0.408553	-0.282035	0.685977	0.179753	0.831029	-0.356749	0.387053
6781	7.613918	0.089749	-6.250027	0.031964	0.000252	-0.008420	-0.409370	-0.281736	0.685731	0.179287	0.831179	-0.356435	0.387235
6782	7.569984	0.217851	-6.377928	0.019695	0.027972	-0.024997	-0.409629	-0.282817	0.685398	0.179346	0.831210	-0.355837	0.387691
6783	7.657246	0.167527	-6.287355	0.026234	0.007500	-0.052465	-0.407766	-0.280630	0.685105	0.179366	0.831598	-0.354811	0.387790
6784	7.628443	0.235822	-6.302734	0.005342	0.012755	-0.047004	-0.408689	-0.281516	0.686686	0.179681	0.831892	-0.353915	0.387833
6785	7.585657	0.247314	-6.233457	-0.001702	0.009345	-0.036007	-0.406947	-0.280687	0.686043	0.180051	0.832048	-0.353372	0.387821
6786	7.619814	0.312155	-6.205338	0.004945	-0.014394	-0.024008	-0.408562	-0.280832	0.686726	0.180017	0.832374	-0.352991	0.387485
6787	7.584929	0.231519	-6.320451	0.001412	-0.010916	-0.020375	-0.406943	-0.281478	0.685318	0.180071	0.832589	-0.352758	0.387211
6788	7.556137	0.241275	-6.309654	-0.020195	-0.015358	-0.006651	-0.408414	-0.281932	0.686659	0.180329	0.832695	-0.352895	0.386737
6789	7.580515	0.172327	-6.243411	-0.039248	0.006573	-0.003057	-0.406383	-0.282746	0.685779	0.181046	0.832506	-0.353204	0.386527
6790	7.633727	0.195960	-6.225931	-0.048748	0.022212	-0.017765	-0.408264	-0.284065	0.685175	0.182114	0.832310	-0.353207	0.386443
6791	7.607338	0.288612	-6.250899	-0.032339	0.023191	-0.019561	-0.408545	-0.284122	0.683549	0.182959	0.832133	-0.353127	0.386499
6792	7.626421	0.318065	-6.287637	-0.023353	0.017055	-0.025031	-0.407701	-0.287389	0.682533	0.183644	0.832102	-0.352874	0.386473
6793	7.659004	0.447298	-6.179364	-0.016765	0.023041	-0.017655	-0.409049	-0.287519	0.682809	0.184219	0.831968	-0.352705	0.386642
6794	7.653942	0.418500	-6.198678	0.024619	0.047450	-0.012114	-0.407957	-0.288109	0.683305	0.184196	0.831808	-0.352131	0.387518
6795	7.673376	0.620461	-6.263277	0.021977	0.025167	-0.039575	-0.407687	-0.288879	0.682038	0.184323	0.831954	-0.351287	0.387910
6796	7.616011	0.481096	-6.146149	0.060419	0.026871	-0.039535	-0.409037	-0.288355	0.683029	0.183800	0.832251	-0.350116	0.388581
6797	7.702963	0.601998	-6.167927	0.099760	0.017689	-0.072438	-0.409448	-0.286916	0.684744	0.182849	0.832966	-0.348143	0.389268
6798	7.708134	0.674496	-6.153162	0.173493	0.012939	-0.119986	-0.408943	-0.284037	0.684777	0.180969	0.834333	-0.344800	0.390194
6799	7.675233	0.648910	-6.036207	0.158536	-0.008128	-0.198901	-0.406269	-0.281351	0.685319	0.179864	0.836311	-0.340338	0.390387
6800	7.648509	0.531772	-6.325700	0.117951	0.018772	-0.215575	-0.403263	-0.281578	0.689206	0.179658	0.838078	-0.335730	0.390683
