# Supplementary material for: Identification of Haptic Based Guiding Using Hard Reins
Source: PLoS One. 2015 Jul 22;10(7):e0132020. doi: 10.1371/journal.pone.0132020 (PMC4511788; doi:10.1371/journal.pone.0132020)
Supplement: S2 File — (ZIP) [file pone.0132020.s002.zip › MotionData2/Subject11/T1/gh1.txt]

// Start Time: 0
// Sample rate: 25.0Hz
// Scenario: 4.0
// Firmware Version: 2.6.1
Counter	Acc_X	Acc_Y	Acc_Z	Gyr_X	Gyr_Y	Gyr_Z	Mag_X	Mag_Y	Mag_Z	Quat_w	Quat_x	Quat_y	Quat_z
5599	0.850695	0.053690	9.738631	0.025796	0.010660	-0.006353	-0.320087	0.335887	-0.625583	0.358142	-0.041258	-0.018912	-0.932563
5600	0.898954	0.044363	9.796548	0.008236	0.007011	0.002794	-0.320208	0.336006	-0.626970	0.358238	-0.041139	-0.019182	-0.932526
5601	0.908690	0.025222	9.820369	0.018756	0.003368	0.003777	-0.320075	0.335471	-0.627602	0.358269	-0.041050	-0.019676	-0.932508
5602	0.889519	0.001064	9.800652	0.008406	-0.007647	-0.010101	-0.320844	0.334962	-0.626587	0.358122	-0.041197	-0.020065	-0.932550
5603	0.928045	0.005690	9.724281	-0.007310	0.005121	-0.018504	-0.320593	0.335884	-0.626462	0.357717	-0.041254	-0.020073	-0.932702
5604	0.899086	0.015417	9.772144	-0.010868	-0.000355	-0.011133	-0.320600	0.336421	-0.625452	0.357553	-0.041403	-0.020052	-0.932759
5605	0.913283	0.073331	9.818686	-0.021324	0.016062	-0.019520	-0.321611	0.334581	-0.625950	0.357122	-0.041355	-0.019720	-0.932934
5606	0.956892	0.025287	9.811219	-0.012572	0.010604	-0.015772	-0.320592	0.335097	-0.625958	0.356853	-0.041310	-0.019591	-0.933041
5607	0.908543	0.053889	9.763172	-0.017776	-0.000391	-0.023167	-0.320712	0.335606	-0.627975	0.356350	-0.041543	-0.019445	-0.933226
5608	0.852789	0.121094	9.753995	-0.035480	0.017895	-0.010370	-0.319828	0.336270	-0.626594	0.356185	-0.041527	-0.018833	-0.933302
5609	0.874671	0.077579	9.676794	-0.033756	0.023393	-0.008520	-0.319704	0.336408	-0.625838	0.355951	-0.041431	-0.018209	-0.933408
5610	0.903771	0.044316	9.779793	-0.007541	0.019790	0.002695	-0.319576	0.336666	-0.626217	0.356048	-0.041186	-0.018094	-0.933384
5611	0.869939	0.066134	9.849379	0.011832	0.006984	-0.006419	-0.320211	0.336406	-0.626591	0.355885	-0.041071	-0.018436	-0.933445
5612	0.908586	0.046829	9.808671	0.008326	0.010644	-0.006440	-0.320455	0.333243	-0.626590	0.355804	-0.040881	-0.018690	-0.933479
5613	0.898983	0.039668	9.830080	-0.017904	0.010607	-0.008419	-0.319822	0.334425	-0.626343	0.355580	-0.040909	-0.018453	-0.933568
5614	0.894094	0.054074	9.825437	-0.007396	-0.000349	-0.008349	-0.319192	0.336268	-0.626094	0.355491	-0.041034	-0.018494	-0.933595
5615	0.879685	0.039317	9.738700	-0.023203	0.012435	-0.007525	-0.319060	0.334948	-0.625970	0.355281	-0.041065	-0.018144	-0.933681
5616	0.850818	0.029818	9.791095	-0.015356	0.017931	-0.002881	-0.319564	0.334679	-0.627101	0.355255	-0.040908	-0.017901	-0.933702
5617	0.843775	-0.008576	9.821689	0.006551	0.016126	-0.001843	-0.318794	0.334006	-0.627613	0.355177	-0.040658	-0.018072	-0.933740
5618	0.889457	0.015619	9.836853	-0.012814	0.021620	0.008203	-0.319691	0.334418	-0.626974	0.355371	-0.040418	-0.017842	-0.933680
5619	0.850823	0.029908	9.817494	-0.016257	0.003319	0.002674	-0.319954	0.335482	-0.626341	0.355354	-0.040570	-0.017672	-0.933684
5620	0.875123	-0.013463	9.781116	-0.007473	0.003330	0.000877	-0.320204	0.335214	-0.627096	0.355416	-0.040630	-0.017678	-0.933657
5621	0.927914	0.034653	9.753484	-0.021454	0.003311	-0.004731	-0.320473	0.336292	-0.625075	0.355256	-0.040818	-0.017417	-0.933715
5622	0.947129	0.049157	9.763466	-0.010999	0.004250	-0.000066	-0.320213	0.336147	-0.626086	0.355301	-0.040887	-0.017351	-0.933696
5623	0.947202	0.034823	9.792064	-0.021448	-0.002168	-0.002877	-0.320091	0.337335	-0.625834	0.355173	-0.041181	-0.017131	-0.933736
5624	0.927907	0.034521	9.715084	-0.028486	0.008792	-0.003852	-0.321113	0.337612	-0.625700	0.355129	-0.041287	-0.016709	-0.933756
5625	0.894008	0.068177	9.729639	-0.011084	0.012482	0.004533	-0.320735	0.337879	-0.624946	0.355153	-0.041237	-0.016575	-0.933751
5626	0.942315	0.049262	9.797021	-0.000525	0.029851	0.000870	-0.321360	0.337074	-0.626960	0.355220	-0.040754	-0.016522	-0.933748
5627	0.879818	0.015633	9.846363	0.002983	0.005180	0.006462	-0.319835	0.337724	-0.626215	0.355289	-0.040742	-0.016704	-0.933719
5628	0.913507	0.027785	9.863647	-0.007474	-0.007630	0.003661	-0.320467	0.336410	-0.626463	0.355397	-0.041008	-0.016785	-0.933665
5629	0.855661	0.025017	9.791073	0.004734	0.010656	0.002770	-0.319705	0.336670	-0.625964	0.355400	-0.040879	-0.016964	-0.933666
5630	0.908729	0.015470	9.781835	-0.005707	-0.003979	-0.000949	-0.320730	0.337475	-0.625703	0.355430	-0.041064	-0.017056	-0.933645
5631	0.933006	-0.023082	9.747922	-0.000335	0.010622	-0.013862	-0.321233	0.336157	-0.626205	0.355119	-0.040968	-0.017154	-0.933765
5632	0.985901	0.006037	9.792022	-0.001206	-0.002164	-0.012000	-0.321492	0.336167	-0.625445	0.354930	-0.041083	-0.017326	-0.933829
5633	0.957024	-0.003659	9.786817	-0.012621	0.012447	-0.010236	-0.321113	0.336301	-0.624817	0.354678	-0.041047	-0.017179	-0.933929
5634	0.952226	-0.008496	9.781904	-0.009192	-0.002149	-0.000967	-0.321621	0.336040	-0.625066	0.354687	-0.041222	-0.017192	-0.933918
5635	0.937577	0.029853	9.751107	0.001331	0.005158	-0.007387	-0.321614	0.334194	-0.625067	0.354497	-0.041228	-0.017356	-0.933987
5636	0.927895	0.039529	9.772751	0.004814	-0.000317	-0.004593	-0.322125	0.335379	-0.625819	0.354450	-0.041268	-0.017621	-0.933998
5637	0.930358	0.027442	9.753406	0.002896	0.003380	0.012004	-0.321749	0.336828	-0.625569	0.354622	-0.041303	-0.017812	-0.933927
5638	0.923259	0.001083	9.786568	0.006491	0.007017	0.004634	-0.322515	0.337230	-0.625816	0.354761	-0.041198	-0.018049	-0.933875
5639	0.894111	0.049164	9.796570	0.006467	0.005185	0.004633	-0.322128	0.335384	-0.625315	0.354799	-0.041171	-0.018300	-0.933856
5640	0.903862	0.025073	9.779524	0.001312	-0.007632	-0.002754	-0.322001	0.334860	-0.624811	0.354775	-0.041374	-0.018550	-0.933851
5641	0.904060	-0.018363	9.738119	-0.003893	-0.002164	-0.007401	-0.322769	0.336708	-0.625561	0.354578	-0.041554	-0.018665	-0.933916
5642	0.949661	0.020027	9.683887	-0.016348	0.007013	0.008212	-0.321493	0.336562	-0.625571	0.354770	-0.041611	-0.018473	-0.933845
5643	0.932739	0.034745	9.777529	0.006409	0.005208	0.011096	-0.322381	0.335252	-0.625565	0.354929	-0.041589	-0.018714	-0.933780
5644	0.913447	0.039763	9.849415	0.006382	0.021658	0.013837	-0.320084	0.336668	-0.626592	0.355245	-0.041214	-0.018837	-0.933674
5645	0.872745	-0.018098	9.833825	-0.009280	0.022530	0.006375	-0.320086	0.336671	-0.626339	0.355310	-0.040977	-0.018662	-0.933664
5646	0.850953	0.000921	9.781092	-0.025919	0.003320	0.006319	-0.320085	0.335884	-0.625835	0.355434	-0.041171	-0.018318	-0.933614
5647	0.875260	-0.042310	9.785512	-0.012770	0.003340	0.007311	-0.320340	0.335362	-0.625581	0.355507	-0.041315	-0.018207	-0.933582
5648	0.933186	-0.058981	9.800218	-0.021397	-0.000344	-0.002876	-0.321369	0.337092	-0.625194	0.355470	-0.041543	-0.017981	-0.933591
5649	0.976556	-0.056538	9.786258	-0.038921	0.012439	-0.002982	-0.319836	0.337202	-0.625710	0.355332	-0.041703	-0.017322	-0.933649
5650	0.952235	-0.010934	9.772270	-0.033808	-0.003975	0.009986	-0.320225	0.338529	-0.625328	0.355524	-0.042091	-0.016879	-0.933566
5651	0.894383	-0.008580	9.790963	-0.032048	0.016114	0.006270	-0.321113	0.338005	-0.625952	0.355566	-0.042138	-0.016314	-0.933558
5652	0.894126	0.044206	9.753303	-0.031994	0.010611	-0.002952	-0.320605	0.338527	-0.625956	0.355509	-0.042237	-0.015812	-0.933584
5653	0.855432	0.073082	9.779745	-0.018054	-0.003985	0.004521	-0.319593	0.340106	-0.625206	0.355523	-0.042555	-0.015656	-0.933567
5654	0.874568	0.092502	9.811517	-0.011092	0.004173	-0.010182	-0.319676	0.338999	-0.624937	0.355369	-0.042623	-0.015598	-0.933623
5655	0.882068	0.034723	9.791577	-0.001404	-0.007701	-0.011957	-0.319037	0.338335	-0.624690	0.355088	-0.042882	-0.015799	-0.933715
5656	0.894210	0.015504	9.791421	0.018705	0.005123	-0.010028	-0.321085	0.338631	-0.623664	0.354960	-0.042721	-0.016290	-0.933763
5657	0.894320	-0.008615	9.771885	0.020471	0.012432	-0.011875	-0.320186	0.339134	-0.625186	0.354706	-0.042446	-0.016757	-0.933864
5658	0.904032	-0.022978	9.786174	0.016869	0.003322	0.001042	-0.321328	0.338346	-0.626061	0.354792	-0.042335	-0.017217	-0.933827
5659	0.913902	-0.071016	9.799992	0.023940	0.017938	-0.004479	-0.320825	0.338356	-0.624550	0.354681	-0.041936	-0.017700	-0.933879
5660	0.899248	-0.032765	9.740395	-0.004125	-0.002187	-0.000900	-0.320566	0.338609	-0.625309	0.354715	-0.042075	-0.017809	-0.933857
5661	0.947538	-0.049374	9.779010	-0.007539	0.008762	-0.008316	-0.320564	0.337556	-0.625057	0.354503	-0.042071	-0.017768	-0.933939
5662	0.918478	-0.017991	9.829576	0.006394	0.006961	-0.000862	-0.322097	0.338100	-0.625171	0.354529	-0.041965	-0.018008	-0.933929
5663	0.913498	0.015675	9.830002	-0.004821	0.005073	-0.019376	-0.321204	0.337828	-0.624926	0.354111	-0.042007	-0.018051	-0.934085
5664	0.860366	0.034482	9.733775	0.001147	0.003280	-0.008270	-0.320434	0.336240	-0.624554	0.354005	-0.042004	-0.018225	-0.934122
5665	0.889291	0.034598	9.750846	-0.012870	-0.007690	-0.004632	-0.321201	0.336382	-0.624422	0.353851	-0.042343	-0.018196	-0.934166
5666	0.901336	0.034515	9.719758	0.009864	0.003306	-0.004533	-0.322218	0.336516	-0.625297	0.353822	-0.042280	-0.018530	-0.934173
5667	0.971272	0.027555	9.753911	0.009915	0.010615	-0.008233	-0.320431	0.335973	-0.624933	0.353626	-0.042115	-0.018801	-0.934249
5668	0.981230	-0.037172	9.810694	0.002822	0.014297	0.006495	-0.321581	0.335857	-0.624545	0.353802	-0.041901	-0.018916	-0.934190
5669	0.966734	-0.030002	9.805859	-0.014677	-0.004000	0.007357	-0.321199	0.336640	-0.625053	0.353872	-0.042194	-0.018814	-0.934152
5670	0.942412	0.015569	9.782272	-0.019885	0.010590	-0.002847	-0.321204	0.336127	-0.623538	0.353846	-0.042205	-0.018540	-0.934167
5671	0.899182	-0.018292	9.752596	-0.018039	0.008736	-0.012063	-0.321828	0.335712	-0.626184	0.353555	-0.042277	-0.018299	-0.934279
5672	0.903990	-0.013291	9.805508	-0.000586	0.006943	-0.004590	-0.322593	0.335326	-0.626052	0.353502	-0.042220	-0.018411	-0.934299
5673	0.918390	0.001318	9.849045	-0.004826	0.006905	-0.017532	-0.321956	0.335977	-0.626183	0.353120	-0.042230	-0.018432	-0.934443
5674	0.870025	0.034854	9.837064	-0.011000	0.006897	-0.015721	-0.322735	0.336796	-0.624283	0.352868	-0.042243	-0.018361	-0.934539
5675	0.874794	0.044362	9.801244	-0.021516	-0.004076	-0.014834	-0.323372	0.335492	-0.623396	0.352518	-0.042572	-0.018144	-0.934660
5676	0.918029	0.073101	9.739655	-0.011101	0.003270	-0.010178	-0.322861	0.336008	-0.624030	0.352359	-0.042656	-0.018092	-0.934717
5677	0.927710	0.063400	9.710810	0.008151	0.003295	-0.010079	-0.322478	0.335742	-0.623781	0.352125	-0.042639	-0.018378	-0.934800
5678	0.976193	0.005884	9.744054	0.023766	0.010674	0.008451	-0.322857	0.335346	-0.624283	0.352356	-0.042346	-0.018909	-0.934716
5679	0.986022	-0.032459	9.779606	0.019512	0.006991	0.000131	-0.322596	0.333890	-0.624412	0.352324	-0.042188	-0.019372	-0.934726
5680	0.956784	0.034890	9.797076	0.005414	0.003331	0.006521	-0.321186	0.334125	-0.625811	0.352500	-0.042160	-0.019614	-0.934656
5681	0.942504	-0.003641	9.791603	-0.000709	0.006980	0.007408	-0.323227	0.333622	-0.625543	0.352587	-0.042149	-0.019691	-0.934622
5682	0.913539	0.005971	9.805867	-0.005933	0.010616	0.003683	-0.323359	0.332584	-0.623902	0.352672	-0.042065	-0.019670	-0.934594
5683	0.899166	-0.013367	9.786263	-0.009419	0.006953	0.002749	-0.323111	0.335478	-0.624533	0.352665	-0.042114	-0.019584	-0.934596
5684	0.874871	0.027476	9.786609	-0.011118	0.003274	-0.004640	-0.322980	0.334815	-0.624787	0.352621	-0.042199	-0.019526	-0.934610
5685	0.870069	0.025192	9.824930	-0.005889	0.005113	-0.000926	-0.322860	0.336139	-0.624157	0.352548	-0.042252	-0.019520	-0.934636
5686	0.879603	0.046794	9.806123	-0.009505	-0.003999	0.010144	-0.323108	0.334817	-0.624660	0.352768	-0.042468	-0.019531	-0.934543
5687	0.845856	0.049246	9.839440	-0.004161	-0.000368	0.000935	-0.322591	0.333356	-0.625043	0.352729	-0.042607	-0.019591	-0.934550
5688	0.862925	0.005852	9.800593	0.015078	-0.005816	0.004736	-0.323488	0.333898	-0.624657	0.352869	-0.042681	-0.020079	-0.934483
5689	0.992889	0.044535	9.783150	0.002744	-0.024064	0.013934	-0.324512	0.333130	-0.623388	0.353069	-0.043219	-0.020424	-0.934375
5690	1.067513	0.063929	9.784118	-0.018264	0.004246	0.010094	-0.324517	0.333269	-0.622630	0.353274	-0.043343	-0.020213	-0.934297
5691	1.087069	0.001035	9.668225	-0.019825	0.006945	-0.010217	-0.325535	0.335240	-0.624641	0.353016	-0.043460	-0.019941	-0.934395
5692	1.014588	0.039489	9.701686	-0.006069	0.003353	0.013849	-0.324265	0.336025	-0.623893	0.353319	-0.043516	-0.019962	-0.934277
5693	1.004951	0.042146	9.780828	-0.011126	0.006952	-0.003719	-0.323623	0.335224	-0.624151	0.353190	-0.043577	-0.019849	-0.934325
5694	0.898980	0.025053	9.767601	-0.011148	0.010595	-0.002805	-0.324133	0.335229	-0.624147	0.353163	-0.043527	-0.019737	-0.934340
5695	0.951917	0.044485	9.792366	-0.018213	0.006956	0.004549	-0.324141	0.336555	-0.623515	0.353182	-0.043640	-0.019483	-0.934333
5696	0.952036	0.020530	9.820829	0.012457	0.012466	0.002851	-0.324402	0.336044	-0.622125	0.353287	-0.043390	-0.019795	-0.934299
5697	0.947061	0.054277	9.845255	-0.018186	0.010603	0.002697	-0.323625	0.334180	-0.622889	0.353273	-0.043433	-0.019518	-0.934308
5698	0.985744	0.025179	9.754013	-0.009460	0.006973	0.004596	-0.324781	0.336040	-0.622880	0.353382	-0.043441	-0.019456	-0.934267
5699	0.930283	0.029796	9.729562	-0.000752	0.006984	0.007407	-0.324395	0.334983	-0.622631	0.353470	-0.043431	-0.019527	-0.934233
5700	0.985716	0.029892	9.725281	-0.004271	0.003340	0.010165	-0.324526	0.336038	-0.622881	0.353692	-0.043473	-0.019584	-0.934146
5701	0.937616	0.010781	9.791760	-0.012859	0.010592	-0.004657	-0.323250	0.335894	-0.622639	0.353545	-0.043476	-0.019412	-0.934205
5702	0.956874	0.015631	9.792007	0.016742	0.007014	0.012111	-0.323499	0.334443	-0.622890	0.353819	-0.043302	-0.019834	-0.934101
5703	0.898790	0.065993	9.782573	-0.007736	-0.004001	0.006462	-0.324147	0.337482	-0.623136	0.353879	-0.043544	-0.019852	-0.934066
5704	0.908840	-0.017953	9.846286	0.023927	0.003317	-0.002614	-0.323631	0.335632	-0.622889	0.353897	-0.043382	-0.020447	-0.934054
5705	0.856789	-0.214543	10.063830	0.047019	-0.014996	-0.015385	-0.323361	0.334422	-0.624911	0.353593	-0.043430	-0.021570	-0.934142
5706	0.909351	-0.123582	9.904806	-0.040559	-0.015085	-0.021366	-0.325400	0.332997	-0.624517	0.353167	-0.044060	-0.021106	-0.934284
5707	0.971056	0.068019	9.629684	-0.079305	-0.018742	-0.017868	-0.326430	0.334599	-0.623751	0.352704	-0.045070	-0.019891	-0.934437
5708	1.033364	0.140027	9.549680	-0.042823	-0.004011	0.002597	-0.325933	0.336453	-0.622492	0.352746	-0.045518	-0.019286	-0.934412
5709	1.100734	0.164184	9.541048	-0.025475	-0.000288	0.017447	-0.327087	0.336607	-0.621473	0.352997	-0.045822	-0.018929	-0.934310
5710	1.057119	0.219986	9.707013	-0.004500	0.016177	0.021213	-0.326447	0.336595	-0.621983	0.353422	-0.045630	-0.018880	-0.934160
5711	1.004671	0.102370	9.808069	0.030594	0.027166	0.021376	-0.326196	0.338960	-0.622741	0.353807	-0.045025	-0.019387	-0.934033
5712	0.956999	-0.010828	9.791637	0.000879	0.017991	0.023089	-0.325425	0.337632	-0.622748	0.354292	-0.044762	-0.019425	-0.933861
5713	0.933017	-0.032213	9.882309	0.006158	0.016163	0.024964	-0.324786	0.337098	-0.622627	0.354718	-0.044535	-0.019545	-0.933708
5714	0.894676	-0.080496	9.852476	0.027233	0.014340	0.019537	-0.324397	0.337082	-0.623892	0.355149	-0.044151	-0.020104	-0.933550
5715	0.928537	-0.107002	9.818822	-0.007695	0.010635	0.011986	-0.324289	0.338167	-0.620737	0.355319	-0.044119	-0.020005	-0.933489
5716	0.991228	-0.114255	9.771308	-0.012881	0.010623	0.004580	-0.324401	0.337221	-0.623134	0.355424	-0.044084	-0.019854	-0.933454
5717	1.015084	-0.061190	9.801073	-0.014588	0.006953	-0.000962	-0.325929	0.336839	-0.623501	0.355345	-0.044169	-0.019657	-0.933484
5718	1.010047	-0.018134	9.734434	-0.038997	0.017856	-0.017716	-0.324022	0.337748	-0.622758	0.355010	-0.044176	-0.018986	-0.933625
5719	0.942360	0.025075	9.748807	-0.033892	0.012401	-0.004767	-0.324529	0.337747	-0.623512	0.354845	-0.044296	-0.018394	-0.933694
5720	0.893820	0.097220	9.773364	-0.014597	0.010568	-0.012055	-0.325935	0.338815	-0.623753	0.354631	-0.044269	-0.018225	-0.933780
5721	0.913239	0.068428	9.782742	-0.014723	0.012434	0.002710	-0.324149	0.338011	-0.623010	0.354622	-0.044249	-0.017989	-0.933789
5722	0.910943	0.044370	9.782383	-0.014761	-0.003998	0.010119	-0.324663	0.338808	-0.623005	0.354830	-0.044503	-0.017902	-0.933699
5723	0.995397	0.025429	9.821302	0.002777	-0.002142	0.010209	-0.325048	0.337638	-0.621741	0.354971	-0.044632	-0.018093	-0.933636
5724	0.966628	-0.008420	9.786962	0.006390	-0.002168	-0.000846	-0.325816	0.339747	-0.622744	0.354996	-0.044698	-0.018398	-0.933618
5725	0.947303	0.001204	9.798916	-0.004221	0.008807	0.008311	-0.324534	0.338411	-0.623007	0.355099	-0.044672	-0.018382	-0.933580
5726	0.966765	-0.039886	9.728926	0.004602	-0.003985	0.002841	-0.326331	0.339499	-0.621730	0.355184	-0.044785	-0.018662	-0.933537
5727	0.995563	-0.013352	9.734365	0.004581	0.005159	0.002827	-0.326323	0.338436	-0.622488	0.355191	-0.044764	-0.018840	-0.933531
5728	1.092165	-0.051397	9.806729	0.018681	0.005173	-0.000789	-0.326071	0.338833	-0.622111	0.355226	-0.044605	-0.019322	-0.933516
5729	1.106733	-0.075552	9.768129	-0.010986	0.003294	-0.010163	-0.325555	0.338292	-0.622872	0.354977	-0.044734	-0.019234	-0.933606
5730	1.094509	-0.042165	9.691688	-0.039061	0.003272	-0.008460	-0.326834	0.337656	-0.621853	0.354795	-0.045018	-0.018657	-0.933673
5731	1.019622	-0.003641	9.746726	-0.005882	0.003313	-0.000915	-0.325817	0.338832	-0.621861	0.354722	-0.045120	-0.018656	-0.933696
5732	1.043414	0.063929	9.798292	-0.018929	0.004187	-0.011137	-0.327351	0.338853	-0.621470	0.354519	-0.045243	-0.018452	-0.933771
5733	1.014780	0.001184	9.753947	-0.005902	0.017934	-0.000938	-0.327857	0.338589	-0.622097	0.354451	-0.045075	-0.018352	-0.933807
5734	1.014662	0.025156	9.730284	-0.021607	0.004196	-0.006534	-0.326847	0.339646	-0.620716	0.354331	-0.045218	-0.018093	-0.933851
5735	0.980665	0.077923	9.706708	-0.011250	0.007887	0.003661	-0.326333	0.339110	-0.620973	0.354341	-0.045276	-0.017966	-0.933847
5736	0.990587	0.020378	9.753991	0.002811	0.010639	0.002807	-0.328626	0.338865	-0.621712	0.354408	-0.045130	-0.018108	-0.933826
5737	0.942590	-0.020355	9.827368	0.022155	0.005154	-0.000779	-0.327341	0.337525	-0.622354	0.354363	-0.045000	-0.018628	-0.933839
5738	0.913586	-0.003617	9.815332	-0.009333	0.016069	-0.006494	-0.327599	0.337794	-0.622099	0.354261	-0.044834	-0.018515	-0.933888
5739	0.933125	-0.058983	9.790740	-0.001587	0.010640	0.010169	-0.327219	0.338844	-0.622228	0.354402	-0.044770	-0.018539	-0.933837
5740	1.000607	-0.056286	9.837005	-0.005905	-0.002158	0.008323	-0.328369	0.338859	-0.621967	0.354570	-0.044926	-0.018605	-0.933764
5741	1.015043	-0.051479	9.827607	-0.012793	0.003288	-0.004640	-0.327215	0.336478	-0.621346	0.354421	-0.045076	-0.018482	-0.933816
5742	0.913561	-0.004094	9.676134	-0.025102	-0.005875	-0.007461	-0.327859	0.337806	-0.621214	0.354270	-0.045431	-0.018229	-0.933861
5743	1.010105	-0.032763	9.676633	0.015259	-0.004008	-0.014638	-0.327600	0.337141	-0.621469	0.353958	-0.045514	-0.018690	-0.933966
5744	1.121065	-0.041274	9.936733	0.006457	0.003331	0.000997	-0.327858	0.337935	-0.621466	0.354005	-0.045477	-0.018955	-0.933945
5745	1.072496	0.035567	9.927758	-0.040725	-0.004070	-0.012156	-0.328752	0.337815	-0.621207	0.353688	-0.045964	-0.018372	-0.934053
5746	0.994998	0.104362	9.692814	-0.063585	-0.000442	-0.015973	-0.329900	0.337040	-0.620820	0.353326	-0.046488	-0.017369	-0.934183
5747	0.985704	0.024424	9.533216	-0.018194	-0.000355	-0.004663	-0.330682	0.337998	-0.618163	0.353170	-0.046747	-0.017180	-0.934232
5748	1.029125	0.019980	9.615153	0.006292	0.017960	-0.000875	-0.329658	0.338111	-0.618928	0.353187	-0.046438	-0.017340	-0.934239
5749	1.140511	-0.085303	9.710711	0.009873	0.025288	0.000986	-0.329267	0.338092	-0.620446	0.353171	-0.046027	-0.017492	-0.934262
5750	1.198572	-0.125633	9.840280	-0.005694	0.023413	-0.010162	-0.328633	0.338093	-0.619693	0.352997	-0.045698	-0.017398	-0.934346
5751	1.078231	-0.156760	9.951513	-0.023091	0.015128	-0.015779	-0.329516	0.337296	-0.621201	0.352634	-0.045715	-0.017017	-0.934489
5752	0.899685	-0.116222	9.952816	-0.059922	0.006846	-0.012270	-0.329006	0.337554	-0.621205	0.352348	-0.046077	-0.016027	-0.934597
5753	0.839246	-0.085772	9.748691	-0.061667	-0.004140	-0.021492	-0.330046	0.341270	-0.620186	0.351837	-0.046717	-0.015058	-0.934774
5754	0.889787	-0.071311	9.727766	-0.040643	0.003195	-0.025087	-0.328001	0.340194	-0.619950	0.351345	-0.047007	-0.014467	-0.934953
5755	1.063257	-0.056430	9.758392	-0.045953	0.010542	-0.017737	-0.330432	0.341279	-0.619678	0.350923	-0.047261	-0.013687	-0.935111
5756	1.024849	-0.085027	9.858427	-0.029385	-0.002215	-0.004714	-0.330305	0.340493	-0.618922	0.350802	-0.047579	-0.013324	-0.935145
5757	1.005359	-0.041844	9.837252	-0.011147	-0.002167	0.006451	-0.329547	0.341811	-0.618296	0.350861	-0.047832	-0.013265	-0.935111
5758	1.055735	0.000939	9.658332	-0.047902	-0.002210	-0.002963	-0.330311	0.342209	-0.618921	0.350768	-0.048281	-0.012555	-0.935133
5759	1.101760	-0.049629	9.614855	-0.037457	0.014275	0.002607	-0.328532	0.344561	-0.619186	0.350732	-0.048414	-0.011902	-0.935148
5760	1.034472	-0.085344	9.760118	0.030832	0.025306	0.006625	-0.328026	0.343780	-0.617550	0.350910	-0.047798	-0.012463	-0.935105
5761	1.005676	-0.106599	9.891543	0.008031	0.018897	0.017592	-0.329038	0.344560	-0.619940	0.351200	-0.047528	-0.012617	-0.935008
5762	0.909251	-0.107139	9.789842	-0.023371	0.008765	0.002680	-0.330315	0.343526	-0.619173	0.351227	-0.047602	-0.012284	-0.934999
5763	0.928536	-0.107034	9.809222	0.018603	0.005171	0.008436	-0.329669	0.341801	-0.619431	0.351352	-0.047506	-0.012739	-0.934951
5764	0.991290	-0.123565	9.862373	0.027435	-0.000307	0.004800	-0.328142	0.342317	-0.618938	0.351484	-0.047393	-0.013418	-0.934897
5765	1.075654	-0.128484	9.781496	-0.018025	-0.000358	-0.002808	-0.329411	0.341793	-0.619938	0.351362	-0.047657	-0.013238	-0.934932
5766	1.111626	-0.095138	9.664706	-0.011090	-0.006728	-0.000917	-0.329668	0.341537	-0.619431	0.351332	-0.047933	-0.013246	-0.934929
5767	1.056116	-0.078347	9.683622	0.008121	0.007911	0.001001	-0.328905	0.342582	-0.619689	0.351309	-0.047865	-0.013498	-0.934938
5768	1.029554	-0.066243	9.721942	0.013412	0.008815	-0.002668	-0.329151	0.340864	-0.620193	0.351282	-0.047678	-0.013857	-0.934952
5769	1.005515	-0.075576	9.819981	0.018628	0.010656	0.004738	-0.328653	0.341930	-0.618556	0.351339	-0.047486	-0.014285	-0.934934
5770	0.966863	-0.056379	9.829489	0.013330	0.008826	0.008403	-0.328636	0.340064	-0.620450	0.351519	-0.047302	-0.014632	-0.934871
5771	0.938233	-0.119042	9.809144	-0.004004	0.006938	-0.006446	-0.329913	0.340210	-0.620440	0.351344	-0.047330	-0.014671	-0.934934
5772	0.933134	-0.061438	9.776306	0.002854	-0.000335	0.004672	-0.329655	0.339416	-0.620442	0.351438	-0.047390	-0.014890	-0.934892
5773	1.014986	-0.042087	9.760543	0.015037	0.007017	0.010262	-0.328897	0.340470	-0.619690	0.351594	-0.047286	-0.015269	-0.934833
5774	1.044307	-0.123572	9.829269	0.018739	0.006986	-0.002636	-0.328890	0.339147	-0.620070	0.351577	-0.047094	-0.015741	-0.934841
5775	1.044177	-0.094593	9.863273	-0.010924	-0.000383	-0.012005	-0.329652	0.338492	-0.620442	0.351290	-0.047307	-0.015705	-0.934939
5776	1.019577	0.005997	9.751660	-0.029474	0.010584	-0.006583	-0.329659	0.338637	-0.619180	0.351143	-0.047386	-0.015253	-0.934998
5777	1.000326	-0.003951	9.667346	0.009805	0.003342	0.002856	-0.329400	0.338626	-0.619940	0.351154	-0.047386	-0.015570	-0.934988
5778	1.014619	0.034826	9.744819	0.009861	0.008809	-0.002691	-0.330674	0.338768	-0.620434	0.351124	-0.047223	-0.015863	-0.935003
5779	1.029246	0.001312	9.782883	-0.012039	0.006970	0.002740	-0.329404	0.339814	-0.619939	0.351113	-0.047308	-0.015751	-0.935005
5780	0.995699	-0.036995	9.854029	0.006337	0.003338	0.008376	-0.329398	0.338492	-0.620192	0.351289	-0.047276	-0.016006	-0.934936
5781	1.024653	-0.046813	9.779765	-0.000684	0.003339	0.008342	-0.330410	0.337438	-0.621194	0.351392	-0.047349	-0.016128	-0.934891
5782	1.043925	-0.046946	9.729547	-0.013000	0.010653	0.011962	-0.329645	0.337039	-0.620696	0.351607	-0.047318	-0.015966	-0.934815
5783	1.038988	-0.022960	9.713037	-0.011180	0.011546	0.002739	-0.330288	0.337709	-0.620312	0.351598	-0.047311	-0.015840	-0.934820
5784	1.027055	-0.046964	9.734188	-0.000651	0.006985	0.002800	-0.328882	0.336511	-0.619818	0.351660	-0.047258	-0.015944	-0.934798
5785	1.029510	-0.056597	9.729277	-0.012879	0.017930	-0.000970	-0.329138	0.338087	-0.620825	0.351582	-0.047144	-0.015745	-0.934837
5786	1.044070	-0.075646	9.777143	-0.014524	0.015166	-0.008356	-0.329648	0.338354	-0.621074	0.351427	-0.047032	-0.015543	-0.934904
5787	0.986138	-0.056471	9.791270	-0.012819	0.027044	-0.006523	-0.328624	0.337551	-0.621082	0.351248	-0.046746	-0.015286	-0.934990
5788	0.995775	-0.056517	9.772161	-0.032074	0.028851	-0.007546	-0.329142	0.338749	-0.620573	0.351091	-0.046502	-0.014658	-0.935071
5789	0.976312	-0.018054	9.777318	-0.001415	0.014252	-0.010139	-0.328628	0.337952	-0.620577	0.350851	-0.046372	-0.014709	-0.935167
5790	0.976201	0.006048	9.792053	-0.015571	0.019755	0.003623	-0.328377	0.338219	-0.619948	0.350917	-0.046186	-0.014443	-0.935155
5791	0.947529	-0.046928	9.791043	-0.019126	0.004235	0.013782	-0.329392	0.338349	-0.621328	0.351105	-0.046372	-0.014213	-0.935079
5792	0.997957	-0.008422	9.768055	-0.007638	-0.000345	0.000927	-0.329647	0.337960	-0.620948	0.351118	-0.046504	-0.014239	-0.935067
5793	1.029535	-0.061358	9.743609	-0.019003	0.014268	-0.000072	-0.329275	0.339679	-0.620066	0.351049	-0.046499	-0.013957	-0.935098
5794	0.976542	-0.066128	9.786245	-0.007648	0.006970	0.004609	-0.328754	0.339129	-0.621837	0.351146	-0.046496	-0.013929	-0.935062
5795	0.995777	-0.056484	9.781760	-0.000656	0.018860	0.003703	-0.328757	0.338088	-0.620323	0.351166	-0.046277	-0.013955	-0.935065
5796	0.967015	-0.090201	9.785819	-0.017974	0.005087	-0.012052	-0.328626	0.337294	-0.620451	0.350927	-0.046377	-0.013762	-0.935152
5797	0.986017	-0.029922	9.818039	-0.011027	0.005105	-0.008328	-0.327985	0.338329	-0.621844	0.350708	-0.046483	-0.013702	-0.935230
5798	0.971796	-0.080439	9.824398	-0.014466	0.006917	-0.012037	-0.327480	0.338727	-0.620964	0.350493	-0.046524	-0.013563	-0.935311
5799	0.966836	-0.051650	9.805556	-0.021530	0.008747	-0.008386	-0.327861	0.337417	-0.620457	0.350264	-0.046634	-0.013282	-0.935395
5800	0.956982	-0.008537	9.758072	-0.021534	0.006913	-0.012077	-0.327989	0.338860	-0.621465	0.350030	-0.046725	-0.013009	-0.935482
5801	0.918454	-0.013196	9.824843	0.008993	-0.003994	0.002859	-0.329393	0.338482	-0.621202	0.350037	-0.046857	-0.013382	-0.935468
5802	0.995408	0.020405	9.758836	-0.005874	0.008785	-0.003694	-0.327099	0.338596	-0.620462	0.349985	-0.046805	-0.013382	-0.935489
5803	1.019619	-0.003682	9.734726	-0.000692	0.005161	0.004646	-0.328493	0.337544	-0.621714	0.350018	-0.046835	-0.013515	-0.935474
5804	0.985997	-0.027689	9.767673	0.019581	0.003317	-0.007246	-0.327218	0.337925	-0.621724	0.349921	-0.046706	-0.014033	-0.935509
5805	0.993428	-0.068434	9.805570	0.002947	0.014271	-0.004577	-0.326712	0.337011	-0.620214	0.349787	-0.046536	-0.014180	-0.935565
5806	0.947748	-0.089961	9.867238	0.023149	0.010616	-0.008162	-0.327981	0.337010	-0.621718	0.349675	-0.046246	-0.014714	-0.935613
5807	0.918794	-0.085373	9.819035	-0.009284	-0.013168	-0.002753	-0.328103	0.335428	-0.621718	0.349556	-0.046672	-0.014818	-0.935635
5808	0.899476	-0.080864	9.742122	-0.025120	-0.004034	0.000844	-0.328105	0.335827	-0.621465	0.349562	-0.046996	-0.014543	-0.935621
5809	1.019700	-0.020495	9.741691	0.001185	-0.013140	-0.004544	-0.328622	0.336498	-0.620830	0.349420	-0.047346	-0.014843	-0.935652
5810	1.053373	-0.003401	9.797441	0.002067	-0.006740	-0.004550	-0.329896	0.335985	-0.620820	0.349355	-0.047528	-0.015102	-0.935662
5811	1.092002	-0.017804	9.783200	-0.025148	0.005136	0.002680	-0.330404	0.336508	-0.621826	0.349327	-0.047726	-0.014779	-0.935668
5812	1.101434	0.020208	9.639830	-0.016448	0.010635	-0.000053	-0.330661	0.336515	-0.621445	0.349328	-0.047714	-0.014566	-0.935671
5813	1.087211	-0.027731	9.696622	0.004510	0.021639	0.008343	-0.330533	0.335989	-0.621068	0.349439	-0.047402	-0.014684	-0.935644
5814	1.082184	0.018142	9.750014	-0.019953	0.023422	0.002676	-0.330408	0.336647	-0.621068	0.349490	-0.047177	-0.014312	-0.935642
5815	1.005451	-0.061062	9.844183	-0.011131	0.010622	0.004586	-0.329646	0.337302	-0.620695	0.349512	-0.047181	-0.014222	-0.935635
5816	1.005605	-0.094852	9.810112	-0.023311	-0.000370	-0.000994	-0.330024	0.336249	-0.620945	0.349483	-0.047423	-0.013957	-0.935638
5817	0.998171	-0.051537	9.820250	-0.018042	-0.002203	-0.004659	-0.329896	0.336509	-0.621199	0.349322	-0.047712	-0.013835	-0.935685
5818	1.034242	-0.037279	9.748791	-0.049592	0.005084	-0.004828	-0.329139	0.338088	-0.620699	0.349207	-0.048035	-0.013044	-0.935723
5819	1.048760	-0.046657	9.811191	-0.005886	0.003325	0.004625	-0.329011	0.338480	-0.620952	0.349233	-0.048139	-0.013105	-0.935707
5820	1.053433	-0.017997	9.749240	-0.037419	0.005120	0.002616	-0.329654	0.338889	-0.620316	0.349259	-0.048378	-0.012534	-0.935693
5821	1.106784	-0.085067	9.799194	-0.028661	0.007888	0.008199	-0.329025	0.340210	-0.619437	0.349330	-0.048561	-0.012138	-0.935662
5822	1.082877	-0.125982	9.805597	-0.009315	-0.002162	0.002776	-0.330817	0.339717	-0.617909	0.349378	-0.048740	-0.012144	-0.935635
5823	1.077912	-0.097275	9.762755	-0.060024	-0.002239	-0.006711	-0.330303	0.341800	-0.620183	0.349137	-0.049331	-0.011247	-0.935705
5824	1.068047	-0.049130	9.780138	-0.032129	-0.000359	0.002653	-0.329546	0.342071	-0.618675	0.349170	-0.049636	-0.010814	-0.935681
5825	1.152535	-0.075296	9.816557	0.023039	-0.003940	0.004788	-0.330188	0.341824	-0.617660	0.349225	-0.049685	-0.011479	-0.935650
5826	1.203165	-0.074898	9.903430	0.013464	-0.002126	0.002892	-0.330169	0.339689	-0.620059	0.349290	-0.049705	-0.011910	-0.935620
5827	1.236631	-0.017167	9.885353	-0.067125	-0.009510	0.006186	-0.330436	0.341812	-0.619173	0.349278	-0.050497	-0.010935	-0.935593
5828	1.270420	-0.031925	9.770267	-0.070672	-0.004015	0.007085	-0.330184	0.342470	-0.619048	0.349333	-0.051141	-0.009801	-0.935550
5829	1.285356	-0.132986	9.749791	-0.028773	-0.009405	0.024847	-0.331209	0.344061	-0.619418	0.349709	-0.051680	-0.009535	-0.935383
5830	1.260653	-0.022703	9.650435	-0.086054	0.005145	0.033799	-0.330800	0.344947	-0.617258	0.350237	-0.052266	-0.008021	-0.935167
5831	1.053115	0.024329	9.457169	-0.074873	0.014298	0.040293	-0.330436	0.349696	-0.617006	0.350855	-0.052689	-0.006726	-0.934922
5832	1.114271	-0.157666	9.656776	0.058214	0.018126	0.054814	-0.330178	0.349688	-0.617513	0.351939	-0.052022	-0.007797	-0.934543
5833	1.247203	-0.223739	9.952273	0.035530	0.016294	0.063936	-0.328897	0.348878	-0.617902	0.353114	-0.051643	-0.008531	-0.934115
5834	1.358132	-0.232849	10.037176	-0.064144	-0.002094	0.059771	-0.327757	0.350850	-0.617405	0.354148	-0.052218	-0.007453	-0.933701
5835	1.281398	-0.319925	9.939245	0.011132	-0.000189	0.060152	-0.327623	0.350311	-0.618416	0.355222	-0.052332	-0.007849	-0.933283
5836	1.111927	-0.172144	9.644552	-0.011995	-0.003829	0.076642	-0.326853	0.350295	-0.619179	0.356615	-0.052574	-0.007740	-0.932739
5837	1.247387	-0.272675	9.709203	0.005665	-0.007465	0.071209	-0.326855	0.350300	-0.618675	0.357888	-0.052869	-0.008075	-0.932232
5838	1.201959	-0.354943	9.592432	0.070373	-0.001896	0.077069	-0.326991	0.352150	-0.618546	0.359378	-0.052486	-0.009486	-0.931667
5839	1.165676	-0.331274	9.501230	0.016124	0.028178	0.065672	-0.326459	0.348567	-0.620067	0.360564	-0.052052	-0.009757	-0.931230
5840	1.170824	-0.398434	9.553134	0.042549	0.027260	0.054735	-0.323154	0.350786	-0.618829	0.361609	-0.051319	-0.010464	-0.930857
5841	1.257677	-0.412346	9.654544	0.119788	0.038273	0.037577	-0.323509	0.346935	-0.621732	0.362381	-0.049955	-0.012607	-0.930605
5842	1.366175	-0.416626	9.746691	0.105935	0.036413	0.027362	-0.324257	0.344025	-0.623242	0.362970	-0.048587	-0.014454	-0.930421
5843	1.335197	-0.488603	9.817389	0.064128	0.050937	0.010517	-0.321443	0.342281	-0.623012	0.363185	-0.047406	-0.015478	-0.930381
5844	1.335784	-0.618993	9.669174	0.062738	0.065473	-0.026420	-0.321169	0.338573	-0.624026	0.362739	-0.045795	-0.016362	-0.930621
5845	1.316197	-0.556681	9.614668	0.034988	0.072672	-0.059799	-0.317960	0.336801	-0.626198	0.361627	-0.044426	-0.016722	-0.931114
5846	1.305016	-0.224221	9.777617	-0.007199	0.109175	-0.060088	-0.315665	0.335471	-0.624701	0.360503	-0.042496	-0.016018	-0.931652
5847	1.333270	-0.076944	9.923937	0.059214	0.083684	-0.047722	-0.314373	0.333853	-0.626732	0.359636	-0.040772	-0.016742	-0.932051
5848	1.094020	0.059794	9.957220	0.143026	0.074637	-0.033457	-0.312304	0.330241	-0.629401	0.359115	-0.038412	-0.019064	-0.932308
5849	0.648367	-0.004869	9.594575	0.086839	0.067231	-0.030971	-0.309600	0.324664	-0.629929	0.358575	-0.036792	-0.020405	-0.932552
5850	0.357202	0.408504	9.667251	-0.000860	0.078039	-0.039770	-0.307543	0.323305	-0.631713	0.357824	-0.035398	-0.020024	-0.932903
5851	0.810065	0.483271	10.166897	0.064899	0.044360	-0.026457	-0.305739	0.320762	-0.633243	0.357338	-0.034332	-0.021132	-0.933105
5852	1.355693	0.310604	10.702336	0.181752	-0.018535	-0.025744	-0.306222	0.314556	-0.634252	0.356934	-0.033439	-0.024840	-0.933200
5853	0.859480	0.231135	10.259817	0.101267	-0.077194	-0.040838	-0.306340	0.310869	-0.633495	0.356143	-0.034380	-0.027516	-0.933393
5854	0.699142	0.482029	9.868260	-0.121361	-0.084739	-0.041044	-0.309145	0.309451	-0.633222	0.355203	-0.036876	-0.026047	-0.933698
5855	0.872609	0.481132	9.505087	-0.141553	-0.076500	-0.047609	-0.309938	0.313182	-0.630437	0.354109	-0.039512	-0.024204	-0.934055
5856	0.861175	0.346031	9.392693	-0.089612	-0.072853	-0.075030	-0.312739	0.312018	-0.631173	0.352563	-0.041543	-0.023271	-0.934576
5857	0.841783	0.364874	9.287182	-0.050412	-0.050843	-0.063792	-0.313767	0.311125	-0.629145	0.351245	-0.043033	-0.022973	-0.935012
5858	0.822433	0.384504	9.412069	-0.067936	-0.053601	-0.058342	-0.315819	0.313263	-0.628749	0.350037	-0.044558	-0.022295	-0.935410
5859	0.891998	0.457003	9.471332	-0.075930	-0.040785	-0.049175	-0.317355	0.313549	-0.628232	0.348970	-0.046027	-0.021453	-0.935757
5860	1.224909	0.395333	9.531170	-0.079238	-0.032548	-0.060264	-0.318635	0.313570	-0.627465	0.347720	-0.047236	-0.020419	-0.936185
5861	1.360413	0.290394	9.713352	-0.065181	-0.026109	-0.051888	-0.318636	0.312786	-0.626708	0.346612	-0.048361	-0.019704	-0.936554
5862	1.408899	0.238181	9.890663	-0.064980	-0.055377	-0.058300	-0.321065	0.313082	-0.626184	0.345399	-0.049900	-0.019093	-0.936934
5863	1.125253	0.073698	9.784916	-0.084009	-0.062798	-0.078690	-0.321584	0.313234	-0.624665	0.343751	-0.051836	-0.018316	-0.937450
5864	0.861411	0.316420	9.877052	-0.138498	-0.021763	-0.075361	-0.322614	0.314572	-0.623899	0.342151	-0.053243	-0.016113	-0.937997
5865	1.278495	0.290754	9.866185	-0.149116	0.015791	-0.062535	-0.324037	0.317770	-0.622372	0.340757	-0.054141	-0.013576	-0.938493
5866	1.392935	0.045670	9.873416	-0.126254	0.024977	-0.058726	-0.324302	0.318577	-0.621107	0.339487	-0.054592	-0.011266	-0.938958
5867	1.428930	0.079451	9.883824	-0.112424	0.068894	-0.047649	-0.323415	0.321857	-0.622122	0.338416	-0.054255	-0.009058	-0.939387
5868	1.487632	-0.113853	9.591278	-0.088070	0.109189	-0.036498	-0.322012	0.323809	-0.623268	0.337619	-0.052869	-0.006869	-0.939772
5869	1.198100	-0.052161	9.512646	-0.072095	0.101780	-0.067798	-0.320094	0.323651	-0.623788	0.336213	-0.051650	-0.005227	-0.940354
5870	1.184256	-0.182038	9.522696	-0.073911	0.098155	-0.053029	-0.317532	0.322558	-0.624819	0.335110	-0.050373	-0.003397	-0.940825
5871	0.997375	-0.418159	9.512841	-0.070564	0.089059	-0.025307	-0.316504	0.323057	-0.626594	0.334501	-0.049388	-0.001818	-0.941099
5872	0.756207	-0.369078	9.938456	-0.060134	0.112805	-0.010542	-0.313829	0.325004	-0.626866	0.334210	-0.047744	-0.000107	-0.941289
5873	0.944628	-0.454962	10.035004	-0.049705	0.112882	0.007979	-0.311146	0.325626	-0.627771	0.334247	-0.046162	0.001289	-0.941353
5874	0.983483	-0.517505	10.010490	-0.064418	0.090910	-0.003131	-0.309357	0.325602	-0.628163	0.334087	-0.044959	0.002942	-0.941465
5875	1.122284	-0.318432	9.764991	-0.081242	0.054390	0.002376	-0.306291	0.325828	-0.628692	0.333991	-0.044696	0.004543	-0.941505
5876	0.834568	-0.633822	9.844279	0.011433	0.023447	0.035198	-0.306931	0.327934	-0.629949	0.334626	-0.044253	0.004351	-0.941301
5877	0.454496	-0.793599	9.764097	0.060437	0.008838	0.040077	-0.306029	0.325550	-0.629830	0.335372	-0.043887	0.003050	-0.941058
5878	0.241592	-0.620637	9.824533	0.016755	-0.005908	0.023249	-0.307172	0.324632	-0.630453	0.335787	-0.043962	0.002551	-0.940908
5879	0.256107	-0.635311	9.745267	0.034366	-0.004086	0.010417	-0.307672	0.321867	-0.630450	0.335957	-0.043978	0.001671	-0.940849
5880	0.392980	-0.534558	9.587165	0.034365	-0.024178	0.003068	-0.307671	0.321864	-0.630703	0.336015	-0.044280	0.000700	-0.940815
5881	0.536962	-0.396800	9.696034	0.057736	-0.060619	0.032772	-0.309943	0.317647	-0.632707	0.336628	-0.045179	-0.000955	-0.940553
5882	0.915034	-0.328850	9.652517	0.128477	-0.093334	0.052574	-0.311988	0.315839	-0.630924	0.337698	-0.046147	-0.004118	-0.940114
5883	1.141318	-0.268045	9.717877	0.154443	-0.098678	0.085020	-0.312618	0.313078	-0.630542	0.339373	-0.047121	-0.007801	-0.939439
5884	1.208737	-0.258673	9.605844	0.078918	-0.074934	0.103062	-0.316172	0.309409	-0.631904	0.341334	-0.048086	-0.009860	-0.938659
5885	1.230945	-0.369399	9.568501	0.075337	-0.036527	0.111297	-0.316937	0.308105	-0.631141	0.343433	-0.048452	-0.011603	-0.937855
5886	1.150611	-0.195972	9.687777	0.125900	-0.003562	0.121641	-0.316789	0.303084	-0.631650	0.345792	-0.047758	-0.014037	-0.936990
5887	1.180185	-0.330342	9.765364	0.092605	0.022016	0.132515	-0.315884	0.302528	-0.633551	0.348314	-0.046926	-0.015672	-0.936072
5888	1.300914	-0.375718	9.789853	0.095115	0.051312	0.145409	-0.314476	0.300802	-0.633057	0.351098	-0.045422	-0.017124	-0.935079
5889	1.320539	-0.445188	9.861058	0.049476	0.087853	0.159891	-0.312420	0.299445	-0.634589	0.354109	-0.043694	-0.017447	-0.934020
5890	1.059910	-0.378561	9.801964	-0.008973	0.105955	0.128176	-0.309092	0.300307	-0.637139	0.356485	-0.041896	-0.016583	-0.933214
5891	0.737884	-0.061161	9.961801	0.025765	0.113279	0.139386	-0.307298	0.299094	-0.637659	0.359092	-0.039848	-0.016281	-0.932309
5892	0.831112	0.113166	10.243499	0.067956	0.116021	0.122975	-0.303967	0.297726	-0.638948	0.361427	-0.037309	-0.016782	-0.931503
5893	0.922245	0.212200	10.312934	0.075034	0.105964	0.114718	-0.300763	0.297404	-0.641245	0.363601	-0.035025	-0.017481	-0.930732
5894	0.824018	0.084287	10.243028	0.064507	0.073066	0.124871	-0.298197	0.295910	-0.642780	0.365950	-0.033311	-0.018229	-0.929860
5895	0.618563	0.203738	10.125193	-0.014274	0.041863	0.115279	-0.296915	0.296540	-0.644305	0.368045	-0.032860	-0.017735	-0.929058
5896	0.718583	0.458869	10.117703	-0.053106	0.018133	0.137260	-0.296918	0.298250	-0.644935	0.370517	-0.033034	-0.016691	-0.928088
5897	0.291285	0.092126	10.031778	0.043353	-0.024777	0.137817	-0.296410	0.298380	-0.644561	0.373040	-0.033373	-0.017749	-0.927045
5898	-0.071062	0.256708	9.838717	0.029074	-0.042171	0.146981	-0.297048	0.299303	-0.645313	0.375726	-0.034060	-0.018671	-0.925917
5899	0.216640	0.582310	9.932361	0.001016	-0.050401	0.141308	-0.298077	0.300247	-0.644420	0.378268	-0.035136	-0.019135	-0.924831
5900	0.221419	0.584151	9.764441	0.008084	-0.058636	0.129361	-0.299620	0.302250	-0.643776	0.380603	-0.036278	-0.019804	-0.923814
5901	0.077850	0.354628	9.548695	-0.051316	-0.078833	0.122639	-0.300901	0.304108	-0.644144	0.382744	-0.038218	-0.019536	-0.922857
5902	0.106280	0.455432	9.468779	-0.108816	-0.084457	0.087284	-0.302960	0.306782	-0.642865	0.384206	-0.040712	-0.018276	-0.922168
5903	0.579204	0.340601	9.375587	-0.080534	-0.089882	0.069003	-0.306046	0.310528	-0.641072	0.385324	-0.043019	-0.017603	-0.921610
5904	0.733743	0.283455	9.455422	0.038592	-0.095219	0.069622	-0.306569	0.312130	-0.639804	0.386615	-0.044568	-0.019159	-0.920964
5905	0.930854	0.399730	9.581285	0.031924	-0.069709	0.032634	-0.310138	0.311634	-0.640534	0.387161	-0.045613	-0.020456	-0.920656
5906	0.745511	0.341019	9.401142	-0.053795	-0.060711	0.019263	-0.310779	0.311908	-0.640277	0.387435	-0.047222	-0.020089	-0.920467
5907	0.606304	0.215511	9.354886	-0.151693	-0.024318	0.003946	-0.313476	0.314066	-0.638487	0.387297	-0.048821	-0.017688	-0.920492
5908	0.601061	0.309704	9.471352	-0.123652	-0.000552	-0.003338	-0.313242	0.318297	-0.637351	0.387131	-0.049854	-0.015591	-0.920544
5909	0.293669	0.596356	9.774885	-0.041644	0.010488	0.014566	-0.313631	0.321195	-0.638357	0.387304	-0.049920	-0.014952	-0.920478
5910	0.635588	0.669471	9.855897	-0.019510	0.006845	-0.007457	-0.312234	0.321981	-0.637357	0.387204	-0.050009	-0.014721	-0.920519
5911	0.608187	0.341809	9.711855	-0.050200	-0.043390	0.017400	-0.314167	0.324921	-0.635826	0.387403	-0.051100	-0.014366	-0.920381
5912	0.227827	0.244711	9.673347	-0.069853	-0.062551	0.059773	-0.315582	0.327314	-0.635562	0.388423	-0.052877	-0.013675	-0.919861
5913	0.630595	0.200791	9.959673	-0.026306	-0.064190	0.100618	-0.316614	0.328395	-0.634165	0.390170	-0.054148	-0.013834	-0.919045
5914	0.860892	0.440241	10.214765	0.011463	-0.029222	0.170889	-0.317648	0.330659	-0.633146	0.393289	-0.054710	-0.014258	-0.917675
5915	1.018029	0.334247	10.075552	-0.055215	0.000019	0.185286	-0.315492	0.333808	-0.632656	0.396566	-0.055040	-0.013323	-0.916258
5916	0.697667	-0.225136	9.863132	-0.184578	0.025422	0.182763	-0.313871	0.341595	-0.630646	0.399688	-0.056152	-0.009708	-0.914878
5917	0.711032	0.021453	10.221893	-0.351610	-0.031239	0.263203	-0.313930	0.354551	-0.628367	0.404033	-0.059408	-0.003501	-0.912807
5918	1.431430	-0.439300	10.111761	-0.164555	-0.061846	0.325161	-0.311683	0.364846	-0.625603	0.409733	-0.061953	-0.000782	-0.910099
5919	1.575556	-0.858553	9.812044	-0.031350	-0.049792	0.322155	-0.311074	0.371709	-0.624847	0.415495	-0.062986	-0.000491	-0.907412
5920	1.095100	-0.691779	9.625110	0.026893	-0.076229	0.344615	-0.308663	0.374857	-0.624107	0.421748	-0.064211	-0.001350	-0.904436
5921	0.871298	-0.262228	9.465854	0.032353	-0.048740	0.375951	-0.307660	0.380122	-0.624365	0.428524	-0.064695	-0.002129	-0.901209
5922	0.904942	-0.240438	9.488072	0.219250	-0.034719	0.417483	-0.306910	0.384599	-0.624496	0.436282	-0.063517	-0.006012	-0.897545
5923	0.986289	-0.099621	9.824387	0.458765	-0.027975	0.455594	-0.302799	0.380180	-0.626423	0.444947	-0.059921	-0.014188	-0.893437
5924	0.857026	0.719315	9.532280	0.457566	-0.031455	0.519232	-0.300834	0.372460	-0.630986	0.454671	-0.056610	-0.022192	-0.888582
5925	1.438378	0.133463	10.199053	0.660709	-0.012785	0.575648	-0.296317	0.364979	-0.635317	0.465506	-0.050921	-0.033711	-0.882935
5926	1.080869	0.287916	9.854702	0.753238	0.005563	0.573303	-0.290240	0.349563	-0.639537	0.476261	-0.044240	-0.046542	-0.876956
5927	1.176020	0.534253	9.388670	0.339556	0.056388	0.589584	-0.284831	0.343909	-0.644883	0.486836	-0.040408	-0.051757	-0.871022
5928	0.724988	0.610987	9.582326	0.090677	0.085342	0.612250	-0.280228	0.343845	-0.646308	0.497550	-0.038717	-0.052181	-0.864999
5929	0.625258	0.797928	9.444824	0.126666	0.092846	0.673321	-0.272836	0.350602	-0.648761	0.509271	-0.036369	-0.053237	-0.858188
5930	1.081600	1.156552	9.953282	0.218878	0.146131	0.729073	-0.263385	0.351538	-0.650349	0.521973	-0.032446	-0.055143	-0.850559
5931	0.774225	0.915230	9.899034	0.161324	0.124061	0.717741	-0.254210	0.359069	-0.652690	0.534289	-0.029242	-0.056456	-0.842907
5932	0.252857	1.062111	9.545849	-0.020779	0.098171	0.696533	-0.245799	0.365296	-0.654267	0.546014	-0.028630	-0.054819	-0.835490
5933	0.161681	0.991079	9.927980	-0.078671	0.072559	0.729499	-0.237019	0.372723	-0.654080	0.558105	-0.028819	-0.052610	-0.827600
5934	0.307841	0.680006	10.313761	0.015344	0.052544	0.730022	-0.229127	0.380280	-0.655148	0.570129	-0.028576	-0.052027	-0.819408
5935	0.556440	1.097524	9.877959	-0.064742	0.036104	0.738865	-0.220474	0.389150	-0.655970	0.582103	-0.029196	-0.050439	-0.811023
5936	0.903300	1.138862	9.807379	-0.108718	0.025201	0.760821	-0.212996	0.400180	-0.653246	0.594276	-0.030845	-0.048110	-0.802228
5937	0.787799	1.092401	9.652059	-0.114590	0.050919	0.816125	-0.205005	0.411460	-0.651284	0.607198	-0.031859	-0.045502	-0.792607
5938	0.953077	0.793993	9.510224	-0.020143	0.065727	0.836906	-0.194176	0.418723	-0.652122	0.620365	-0.031841	-0.044023	-0.782429
5939	0.827972	0.761296	9.868579	0.034027	0.093211	0.857434	-0.183225	0.425209	-0.651322	0.633725	-0.030392	-0.043214	-0.771753
5940	0.624919	0.880613	9.709966	-0.007365	0.104140	0.866425	-0.172008	0.431539	-0.652669	0.647027	-0.029638	-0.041426	-0.760764
5941	0.587107	0.732274	9.961919	-0.029244	0.122406	0.881055	-0.158760	0.439704	-0.653021	0.660348	-0.028535	-0.039247	-0.749391
5942	0.906935	0.395273	10.401753	0.007095	0.100512	0.877605	-0.145759	0.447464	-0.654634	0.673424	-0.027630	-0.037699	-0.737777
5943	1.083685	0.214340	10.141680	-0.047839	0.069382	0.862627	-0.134291	0.450131	-0.652324	0.686014	-0.027570	-0.035962	-0.726175
5944	1.219475	-0.463273	10.258239	-0.102847	0.030801	0.808917	-0.123729	0.458206	-0.651393	0.697581	-0.029116	-0.033775	-0.715117
5945	0.816754	-0.946753	9.782129	-0.115894	0.025037	0.716584	-0.112280	0.465235	-0.648450	0.707650	-0.030591	-0.031699	-0.705189
5946	0.592957	-0.530214	9.334706	0.013878	0.037808	0.648904	-0.102584	0.468810	-0.649913	0.716721	-0.030269	-0.031140	-0.696007
5947	0.336287	-0.275467	9.422278	0.248242	0.026854	0.569793	-0.093381	0.468686	-0.652257	0.724712	-0.026437	-0.034172	-0.687696
5948	0.120736	0.439658	9.067915	0.355529	0.034240	0.550905	-0.087605	0.463452	-0.654702	0.732380	-0.021183	-0.038450	-0.679480
5949	0.543968	0.174436	10.040091	0.322924	-0.000553	0.545274	-0.081813	0.454520	-0.657529	0.739813	-0.016603	-0.042898	-0.671238
5950	0.658304	-0.020226	10.724789	0.182832	-0.017306	0.500297	-0.074240	0.447804	-0.660999	0.746476	-0.014549	-0.045619	-0.663687
5951	0.406522	0.162436	9.424274	-0.110409	-0.001276	0.436027	-0.070143	0.446426	-0.662420	0.752149	-0.016344	-0.044295	-0.657300
5952	0.452862	-0.457638	9.538405	-0.201357	0.024048	0.374647	-0.064812	0.452455	-0.660692	0.756945	-0.019375	-0.041341	-0.651882
5953	0.057801	-0.491167	9.810234	-0.225928	0.040197	0.296958	-0.060783	0.461562	-0.655923	0.760698	-0.022267	-0.037856	-0.647618
5954	0.392402	0.082390	9.235830	-0.239879	0.051103	0.239643	-0.055721	0.469454	-0.652929	0.763658	-0.025421	-0.034043	-0.644222
5955	0.272380	-0.021317	9.223657	-0.220361	0.040085	0.218533	-0.051416	0.476291	-0.650688	0.766337	-0.028159	-0.030637	-0.641089
5956	0.256861	0.215445	9.538815	-0.141905	0.000942	0.254968	-0.047620	0.481817	-0.648064	0.769459	-0.030461	-0.028837	-0.637317
5957	0.799620	0.641003	9.876227	-0.063784	-0.005149	0.318126	-0.044960	0.485499	-0.646442	0.773422	-0.031403	-0.028073	-0.632490
5958	0.644953	0.727178	9.844794	0.015349	0.000515	0.362807	-0.040247	0.485992	-0.644711	0.777947	-0.031344	-0.028209	-0.626913
5959	0.541550	0.684238	10.008818	0.037104	0.000563	0.383217	-0.034630	0.487109	-0.645639	0.782718	-0.030645	-0.028610	-0.620963
5960	0.674770	0.534521	9.758375	0.000001	-0.024934	0.421845	-0.030282	0.485344	-0.645800	0.787866	-0.031174	-0.028920	-0.614377
5961	0.824147	0.554747	9.959242	-0.054777	-0.058638	0.486225	-0.026465	0.487555	-0.644818	0.793699	-0.032683	-0.029076	-0.606735
5962	0.909584	0.357859	10.713236	-0.044626	-0.079491	0.565682	-0.021117	0.488963	-0.643219	0.800388	-0.034659	-0.029603	-0.597747
5963	1.087725	-0.090256	11.097393	0.008021	-0.112259	0.599247	-0.015254	0.491801	-0.643389	0.807397	-0.035870	-0.031308	-0.588084
5964	0.598476	-0.621829	10.674998	0.137990	-0.112255	0.564847	-0.012310	0.489003	-0.642783	0.813965	-0.035285	-0.034513	-0.578813
5965	0.023147	-0.304095	9.673341	0.248022	-0.082997	0.524726	-0.008574	0.485358	-0.646979	0.820068	-0.032210	-0.038547	-0.570056
5966	0.194308	0.191224	9.525892	0.335106	-0.090132	0.539929	-0.003676	0.477089	-0.650429	0.826255	-0.028123	-0.043671	-0.560897
5967	0.068495	-0.733275	9.341365	0.374180	-0.106587	0.529120	0.000858	0.465382	-0.655014	0.832202	-0.023224	-0.049461	-0.551774
5968	0.300472	-0.889163	8.635783	0.348171	-0.077399	0.484669	0.003075	0.455832	-0.657434	0.837524	-0.018725	-0.054538	-0.543350
5969	0.745748	-0.753021	8.800238	0.201394	-0.006303	0.450600	0.007074	0.448239	-0.660246	0.842414	-0.015589	-0.056745	-0.535608
5970	0.726057	-0.151259	8.942884	0.043513	0.077584	0.443179	0.012968	0.444332	-0.661808	0.847174	-0.014488	-0.055937	-0.528165
5971	0.347867	-0.676402	9.632753	-0.064440	0.092863	0.432459	0.020637	0.443444	-0.663131	0.851763	-0.014791	-0.053598	-0.520968
5972	0.141738	-0.909319	9.867551	-0.051675	0.084521	0.401159	0.026488	0.447353	-0.661660	0.855932	-0.015178	-0.051673	-0.514276
5973	0.913623	-1.037403	9.944953	-0.072104	0.079021	0.362338	0.033356	0.449424	-0.658052	0.859670	-0.015741	-0.049455	-0.508207
5974	0.960155	-0.673245	10.200079	-0.123663	0.088960	0.341739	0.038573	0.452807	-0.657082	0.863105	-0.017257	-0.046732	-0.502562
5975	0.862146	-0.339490	10.088650	-0.237292	0.066118	0.392862	0.045694	0.457895	-0.655115	0.866976	-0.020867	-0.043045	-0.496049
5976	0.689704	-0.591721	9.579533	-0.465327	0.088817	0.428599	0.051522	0.464207	-0.650866	0.870978	-0.028375	-0.036878	-0.489114
5977	0.969502	-0.605416	10.335509	-0.424469	0.093344	0.400192	0.057824	0.477791	-0.644598	0.874644	-0.034992	-0.030839	-0.482516
5978	1.035380	-0.292371	9.699749	-0.298559	0.073374	0.375937	0.065683	0.485807	-0.639228	0.878000	-0.039689	-0.026580	-0.476271
5979	1.322396	-0.839813	9.812345	-0.250870	0.025932	0.378134	0.071521	0.492231	-0.636998	0.881366	-0.043919	-0.023432	-0.469805
5980	1.568160	-0.830237	9.656381	-0.231657	0.004989	0.381966	0.077231	0.498264	-0.634389	0.884642	-0.048082	-0.020998	-0.463309
5981	1.596569	-0.735072	9.333999	-0.179458	0.037092	0.393256	0.081659	0.503142	-0.629877	0.888079	-0.050997	-0.018351	-0.456484
5982	1.156602	-1.466267	9.590826	-0.035161	0.086414	0.357010	0.087645	0.505594	-0.628787	0.891190	-0.050911	-0.016292	-0.450471
5983	0.728025	-1.550631	9.787233	0.091885	0.091715	0.261650	0.093902	0.503687	-0.627827	0.893637	-0.048506	-0.015270	-0.445900
5984	1.223065	-1.228666	10.103549	0.131007	0.120889	0.195354	0.100304	0.500174	-0.629014	0.895396	-0.045093	-0.014248	-0.442752
5985	1.153135	-1.723706	10.273545	0.224656	0.097068	0.144203	0.104030	0.494583	-0.629803	0.896867	-0.040290	-0.014440	-0.440225
5986	0.773292	-1.426848	10.086974	0.114881	0.058333	0.068002	0.107520	0.486861	-0.632864	0.897452	-0.037681	-0.014513	-0.439260
5987	0.133287	-1.274622	7.145702	-0.106410	0.195120	-0.005313	0.111851	0.487358	-0.631130	0.897349	-0.037961	-0.010135	-0.439568
5988	0.675590	0.361360	9.763155	0.016073	0.193388	0.013678	0.115024	0.489455	-0.629134	0.897395	-0.035919	-0.006958	-0.439708
5989	0.914073	-2.114344	10.827407	-0.024725	0.178568	-0.014075	0.118831	0.490508	-0.625124	0.897248	-0.034899	-0.003620	-0.440132
5990	-0.198200	-1.853257	11.156671	-0.047162	0.183492	-0.152690	0.121511	0.490742	-0.625145	0.895793	-0.034061	-0.000185	-0.443164
5991	-0.284290	-0.515149	10.029893	-0.182519	0.122977	-0.207788	0.120837	0.495273	-0.621351	0.893787	-0.036351	0.003460	-0.447004
5992	0.082063	-0.535269	9.560256	0.008285	0.086700	-0.213205	0.121068	0.498856	-0.619079	0.891802	-0.035387	0.004614	-0.451016
5993	-0.012783	-0.851837	9.886113	0.299124	0.092470	-0.208041	0.119296	0.495702	-0.619697	0.890079	-0.029335	0.003388	-0.454848
5994	0.051798	-0.243640	9.751252	0.326405	0.123682	-0.176599	0.119087	0.487226	-0.622982	0.888554	-0.022357	0.002348	-0.458221
5995	0.159036	-0.496069	9.724714	0.298791	0.110810	-0.200697	0.119124	0.479948	-0.625005	0.886793	-0.016124	0.001454	-0.461883
5996	0.533566	-0.187474	9.718137	0.331716	0.116441	-0.180236	0.118669	0.470542	-0.629297	0.885130	-0.009118	0.000227	-0.465255
5997	0.507979	-0.845096	10.851013	0.586423	0.074574	-0.182555	0.117970	0.457971	-0.633589	0.883444	0.001843	-0.004004	-0.468517
5998	0.753581	0.683444	9.653205	0.385476	0.107421	-0.176291	0.118028	0.447245	-0.637382	0.881675	0.009725	-0.005883	-0.471721
5999	0.334770	0.083643	10.339249	0.361379	0.121925	-0.165356	0.118323	0.439565	-0.639659	0.880000	0.017152	-0.007212	-0.474608
6000	-0.825827	-0.149273	10.425948	0.492708	0.057933	-0.157243	0.118384	0.426212	-0.642190	0.878225	0.026444	-0.010986	-0.477389
6001	-0.706660	0.124327	10.181310	0.375462	0.043155	-0.183661	0.118723	0.410716	-0.647502	0.876223	0.033384	-0.013768	-0.480550
6002	0.127046	0.150747	9.685488	0.283879	0.044931	-0.227467	0.118005	0.401721	-0.650530	0.873780	0.038901	-0.015727	-0.484507
6003	0.296295	1.063233	9.848653	-0.076665	0.051967	-0.192428	0.118509	0.402252	-0.649650	0.871955	0.038003	-0.014001	-0.487908
6004	-0.269814	0.486738	9.698495	-0.121970	-0.006639	-0.186098	0.115419	0.406399	-0.647352	0.870158	0.035910	-0.012955	-0.491292
6005	-0.444998	0.824663	9.444813	-0.136604	-0.048599	-0.147366	0.113102	0.410262	-0.646322	0.868758	0.032983	-0.012417	-0.493981
6006	-0.863505	0.635756	9.308667	-0.155184	-0.058671	-0.125301	0.111787	0.415721	-0.642775	0.867537	0.029784	-0.011992	-0.496336
6007	-0.829540	0.598110	9.534043	-0.161573	-0.052198	-0.088427	0.109984	0.418917	-0.641876	0.866705	0.026413	-0.011266	-0.497993
6008	-0.839996	0.750391	9.056108	-0.191521	-0.054042	-0.095961	0.106523	0.421735	-0.640964	0.865768	0.022622	-0.010416	-0.499825
6009	-0.470636	0.641967	9.490009	-0.195352	-0.055699	-0.035052	0.105462	0.428768	-0.638175	0.865456	0.018664	-0.009414	-0.500549
6010	-0.491757	0.524324	9.564959	-0.025683	-0.060945	-0.010186	0.103660	0.430257	-0.636393	0.865287	0.017655	-0.010380	-0.500859
6011	-0.217694	0.692482	10.047446	-0.019019	-0.044367	0.034118	0.101867	0.431205	-0.635874	0.865594	0.016880	-0.010964	-0.500341
6012	-0.529632	0.403601	10.155680	-0.082082	-0.038959	0.054095	0.100586	0.430572	-0.634602	0.866090	0.015102	-0.011007	-0.499539
6013	0.244553	0.297014	10.187807	-0.103589	-0.049893	0.033734	0.100577	0.432556	-0.634096	0.866414	0.012814	-0.010839	-0.499045
6014	-0.293154	0.335998	9.943350	0.030479	-0.104707	0.008637	0.097767	0.433114	-0.634200	0.866407	0.012340	-0.013131	-0.499013
6015	-0.970016	0.242603	9.753335	0.070279	-0.073592	0.041995	0.097532	0.428622	-0.634957	0.866757	0.012857	-0.015077	-0.498337
6016	-0.275291	0.129443	10.019816	0.163585	-0.038764	0.009219	0.094094	0.427331	-0.635941	0.866734	0.015348	-0.017553	-0.498225
6017	0.248259	0.017555	10.054331	0.211667	-0.047038	-0.058794	0.093354	0.422048	-0.637200	0.866027	0.018600	-0.020411	-0.499234
6018	-0.119521	-0.233389	9.322742	0.116853	-0.059080	-0.064745	0.090579	0.416214	-0.639187	0.865258	0.020106	-0.022748	-0.500407
6019	0.206742	-0.394145	9.952298	0.023087	-0.050152	-0.107674	0.090585	0.415283	-0.639819	0.864116	0.020039	-0.023740	-0.502333
6020	0.009154	-0.409371	9.835048	0.090168	-0.037468	-0.171962	0.087652	0.413605	-0.639292	0.862279	0.021347	-0.025396	-0.505345
6021	-0.214424	-0.025356	9.723152	0.059097	-0.021262	-0.247848	0.084097	0.412555	-0.642673	0.859698	0.022229	-0.026166	-0.509647
6022	-0.313563	-0.462982	9.819285	0.092654	-0.048897	-0.336217	0.079767	0.409959	-0.643020	0.856136	0.023543	-0.027972	-0.515455
6023	0.043227	-0.471185	10.026488	0.055945	-0.056418	-0.417594	0.076072	0.408542	-0.643623	0.851715	0.024053	-0.029197	-0.522638
6024	0.028171	-0.369787	9.442202	-0.042685	-0.063936	-0.473454	0.069171	0.410464	-0.643820	0.846666	0.022975	-0.029782	-0.530793
6025	0.066311	-0.270269	9.683940	-0.055193	-0.053148	-0.534451	0.062656	0.411457	-0.644022	0.840911	0.021644	-0.029711	-0.539924
6026	-0.005992	-0.280841	9.447929	-0.056121	-0.016834	-0.632338	0.056646	0.413506	-0.643721	0.833986	0.020930	-0.029285	-0.550610
6027	0.228559	0.084158	9.839215	-0.110040	-0.002362	-0.673254	0.048711	0.416774	-0.642395	0.826513	0.019274	-0.027685	-0.561907
6028	0.102015	-0.166010	9.906523	0.011646	-0.020722	-0.746435	0.043077	0.420929	-0.642223	0.817973	0.019678	-0.028041	-0.574235
6029	0.089040	0.023512	9.769867	-0.101598	-0.010053	-0.819941	0.035537	0.421548	-0.641406	0.808452	0.018135	-0.026565	-0.587682
6030	-0.020570	0.768284	9.582497	-0.273568	0.037254	-0.835690	0.027214	0.427843	-0.641338	0.798582	0.014620	-0.022615	-0.601283
6031	-0.020380	0.740421	9.874892	-0.212435	0.093098	-0.816088	0.020149	0.435472	-0.638502	0.788726	0.012509	-0.018203	-0.614348
6032	-0.148166	0.258160	10.298915	-0.073507	0.089482	-0.837515	0.016426	0.438173	-0.636452	0.778333	0.012774	-0.015852	-0.627522
6033	-0.283692	0.375766	10.304099	-0.088933	0.009855	-0.868859	0.009781	0.440090	-0.636778	0.767301	0.011589	-0.014230	-0.641024
6034	-0.199553	0.421622	10.300727	-0.180453	-0.052237	-0.812929	0.000565	0.444429	-0.635315	0.756759	0.008396	-0.012704	-0.653517
6035	-0.120004	-0.101038	10.044555	-0.157324	-0.061368	-0.828456	-0.009416	0.450083	-0.635234	0.745797	0.005224	-0.011309	-0.666057
6036	-0.426397	0.996459	10.426664	-0.411915	-0.035143	-0.807706	-0.019660	0.455493	-0.633384	0.734910	-0.001196	-0.006438	-0.678133
6037	-0.167153	-0.327501	9.964144	-0.346876	-0.032195	-0.774077	-0.027000	0.467227	-0.629534	0.724254	-0.006804	-0.002103	-0.689496
6038	0.389304	0.758694	10.056561	-0.363624	0.002723	-0.729026	-0.034452	0.475654	-0.626442	0.714018	-0.011998	0.002673	-0.700019
6039	0.159538	0.413982	9.967989	-0.413760	0.012096	-0.602849	-0.041671	0.488187	-0.621708	0.705361	-0.017924	0.008559	-0.708570
6040	-0.161063	-0.102729	9.573773	-0.192641	0.019734	-0.558348	-0.048605	0.495938	-0.619630	0.697288	-0.020458	0.011188	-0.716411
6041	-0.008598	0.283046	9.758195	-0.061128	0.014548	-0.503238	-0.053720	0.497843	-0.619590	0.689973	-0.021341	0.012104	-0.723419
6042	0.181216	-0.088337	10.066742	0.008688	0.006544	-0.445631	-0.059593	0.498299	-0.620048	0.683462	-0.021240	0.011699	-0.729583
6043	0.316522	-0.155086	10.163064	0.067903	-0.010636	-0.402844	-0.063798	0.498460	-0.621783	0.677551	-0.020681	0.010401	-0.735112
6044	0.532150	0.101379	9.775093	-0.026587	-0.001391	-0.346117	-0.068135	0.497711	-0.622255	0.672396	-0.021142	0.010451	-0.739815
6045	0.595508	-0.058331	9.456661	0.021923	0.009781	-0.297884	-0.071706	0.497218	-0.622732	0.667941	-0.020892	0.010090	-0.743852
6046	0.682394	-0.089975	9.296237	0.106512	0.019108	-0.269777	-0.075252	0.491957	-0.624727	0.663916	-0.019250	0.008469	-0.747511
6047	0.618278	0.236222	9.768188	-0.037599	0.051944	-0.218899	-0.076773	0.491428	-0.626609	0.660569	-0.019146	0.009540	-0.750460
6048	0.844351	0.332319	9.603653	-0.059815	0.065961	-0.106434	-0.078062	0.494479	-0.626471	0.658891	-0.018980	0.011090	-0.751917
6049	1.234608	0.381871	9.799979	-0.000777	0.103676	-0.052655	-0.076791	0.496836	-0.626985	0.658029	-0.017600	0.012265	-0.752687
6050	1.134300	0.178944	9.599408	-0.029456	0.111131	0.017336	-0.073343	0.495881	-0.626255	0.658208	-0.016324	0.013998	-0.752529
6051	0.561064	0.101274	9.727364	-0.079058	0.134895	0.076093	-0.068639	0.500979	-0.626037	0.659240	-0.015489	0.016740	-0.751587
6052	-0.207605	-0.435652	10.012647	-0.010551	0.098304	0.089410	-0.064055	0.503838	-0.625567	0.660504	-0.014135	0.018044	-0.750472
6053	-0.399892	-0.554454	9.848396	0.068533	0.041644	0.064058	-0.061878	0.503146	-0.626341	0.661424	-0.012732	0.017358	-0.749704
6054	-0.242720	-0.157709	9.721032	-0.052716	0.063530	0.081856	-0.058823	0.504704	-0.625607	0.662571	-0.012462	0.018832	-0.748659
6055	-0.462010	0.323703	9.250562	-0.183118	0.072634	0.119917	-0.055263	0.508627	-0.625381	0.664243	-0.013865	0.022339	-0.747055
6056	-0.293265	-0.159117	10.042124	-0.035811	0.056394	0.155778	-0.051448	0.512022	-0.624778	0.666486	-0.013441	0.023488	-0.745026
6057	0.247645	-0.384901	9.818418	0.032231	0.003431	0.108249	-0.049161	0.513854	-0.623911	0.668062	-0.013009	0.022844	-0.743641
6058	-0.051310	-0.876251	9.794339	-0.123751	0.007657	0.059475	-0.048400	0.514643	-0.623285	0.668865	-0.014533	0.024624	-0.742834
6059	-1.763265	-0.688988	10.688143	-0.343004	-0.004655	0.106288	-0.046149	0.522443	-0.619511	0.670287	-0.019194	0.029507	-0.741266
6060	-1.266389	-0.780406	10.393913	-0.477962	0.060886	0.024315	-0.044437	0.534627	-0.613333	0.670357	-0.024696	0.037238	-0.740692
6061	-0.408653	-0.747477	9.677617	-0.325548	0.093818	-0.098591	-0.045777	0.546037	-0.608898	0.668612	-0.027755	0.043126	-0.741841
6062	-0.308331	-0.578347	9.138554	-0.297491	0.048139	-0.126063	-0.046080	0.553864	-0.605105	0.666483	-0.031141	0.047934	-0.743325
6063	0.308457	-1.036175	9.241084	-0.075011	-0.029145	-0.093394	-0.045607	0.559437	-0.601570	0.665038	-0.032680	0.048441	-0.744520
6064	0.277485	-1.087079	9.847248	0.226402	-0.049893	-0.095533	-0.048649	0.558378	-0.605335	0.663783	-0.030519	0.044163	-0.745996
6065	0.029886	-1.232509	9.665308	0.265098	-0.035309	-0.117509	-0.051414	0.550460	-0.608347	0.662173	-0.027666	0.039491	-0.747798
6066	0.184208	-0.736641	9.688100	0.074183	0.018375	-0.140727	-0.056221	0.543084	-0.612101	0.660048	-0.026534	0.038368	-0.749774
6067	0.529879	-0.926403	10.264633	0.078494	0.048418	-0.190572	-0.058003	0.542307	-0.612592	0.657148	-0.024977	0.037522	-0.752412
6068	0.446553	-1.158653	9.919818	0.045551	0.033689	-0.222082	-0.060298	0.541670	-0.612827	0.653770	-0.024054	0.036989	-0.755406
6069	0.294919	-0.702709	9.699208	0.045341	0.020862	-0.235009	-0.063862	0.540507	-0.614315	0.650177	-0.023407	0.036234	-0.758558
6070	0.395801	-0.625205	9.797232	0.110232	-0.026596	-0.240146	-0.068061	0.538035	-0.615293	0.646568	-0.022568	0.033924	-0.761768
6071	0.261589	-0.789321	9.712082	0.161918	-0.054878	-0.236145	-0.074040	0.533337	-0.616511	0.643026	-0.021577	0.030385	-0.764937
6072	-0.602008	-0.621819	9.960759	0.138084	-0.041316	-0.228025	-0.079364	0.527816	-0.620260	0.639579	-0.020590	0.027464	-0.767959
6073	-0.155686	-0.712231	9.990054	0.043248	0.004204	-0.281159	-0.083822	0.526010	-0.620983	0.635222	-0.020208	0.026502	-0.771610
6074	0.310844	-0.999942	9.987973	0.100856	0.009684	-0.332526	-0.089168	0.523282	-0.622458	0.630084	-0.018974	0.024755	-0.775900
6075	-0.254000	-0.833922	9.629850	-0.020217	0.031422	-0.336890	-0.095546	0.521373	-0.622409	0.624774	-0.018998	0.025113	-0.780171
6076	-0.202417	-0.520413	9.841116	-0.090158	0.051397	-0.357595	-0.099369	0.519829	-0.622632	0.619086	-0.019525	0.026848	-0.784622
6077	-0.126128	-0.352646	9.620993	-0.036119	0.044193	-0.349929	-0.104735	0.519761	-0.622085	0.613497	-0.019541	0.027602	-0.788973
6078	-0.234024	0.041955	9.723913	0.061669	0.013234	-0.340182	-0.109195	0.517564	-0.622304	0.608114	-0.018789	0.026480	-0.793186
6079	-0.421499	-0.063900	9.826274	0.176685	-0.001140	-0.276823	-0.114773	0.510470	-0.625167	0.603733	-0.016843	0.023325	-0.796668
6080	-0.421005	-0.151535	10.223429	0.162020	0.031926	-0.193889	-0.117939	0.505605	-0.626786	0.600652	-0.014496	0.020886	-0.799106
6081	-0.064213	-0.172791	10.130465	0.175902	0.037519	-0.179968	-0.121597	0.497300	-0.629791	0.597759	-0.011873	0.018237	-0.801380
6082	-0.081958	-0.016386	9.455729	0.091628	0.013697	-0.186818	-0.123609	0.491759	-0.631798	0.594749	-0.010655	0.016711	-0.803667
6083	0.017095	-0.064146	9.499181	0.164920	-0.044610	-0.149436	-0.126649	0.486371	-0.632787	0.592346	-0.009466	0.013248	-0.805519
6084	-0.309349	-0.338181	9.737080	0.231251	-0.062777	-0.106621	-0.130436	0.478987	-0.636296	0.590686	-0.007796	0.008581	-0.806818
6085	-0.385895	-0.463637	9.669809	0.105101	-0.062886	-0.092489	-0.134236	0.473204	-0.638036	0.589171	-0.007575	0.005908	-0.807951
6086	0.042288	-0.274078	9.990846	0.105179	-0.031785	-0.098071	-0.137530	0.466768	-0.638519	0.587561	-0.006890	0.003643	-0.809143
6087	0.389126	-0.230523	9.865099	0.090273	-0.020778	-0.099996	-0.140312	0.462945	-0.641150	0.585906	-0.006176	0.001703	-0.810354
6088	0.610646	-0.205357	9.358747	0.017115	0.014016	-0.070874	-0.141828	0.458473	-0.641266	0.584716	-0.005781	0.001405	-0.811216
6089	0.521957	0.216685	9.738216	-0.053387	0.008519	-0.032490	-0.142339	0.458743	-0.641262	0.584133	-0.006299	0.002118	-0.811631
6090	0.427296	-0.154024	9.705737	0.084910	-0.004090	-0.011452	-0.142573	0.455296	-0.643030	0.583930	-0.005404	0.000514	-0.811786
6091	-0.066158	0.225431	9.824047	0.175417	-0.025915	0.022226	-0.142556	0.449496	-0.642275	0.584257	-0.003810	-0.002891	-0.811554
6092	-0.185225	-0.077723	9.866683	0.099642	-0.011232	0.088277	-0.142391	0.444835	-0.646318	0.585652	-0.002863	-0.004808	-0.810543
6093	-0.208888	-0.174281	9.778712	0.021401	0.043595	0.117334	-0.140593	0.442437	-0.646586	0.587508	-0.001936	-0.004868	-0.809201
6094	0.147910	0.311899	9.664065	-0.023064	0.076389	0.067213	-0.135988	0.441320	-0.647633	0.588568	-0.001006	-0.003770	-0.808439
6095	0.412029	0.027243	9.969722	0.084949	0.023516	0.069708	-0.134443	0.439445	-0.648655	0.589647	0.000340	-0.005109	-0.807645
6096	-0.449238	-0.282673	10.576507	0.218804	-0.020273	0.112881	-0.133394	0.434662	-0.650686	0.591431	0.002553	-0.009058	-0.806301
6097	-0.539950	-0.475943	10.380961	0.268109	-0.000189	0.083575	-0.132207	0.426712	-0.652466	0.592704	0.005698	-0.013573	-0.805286
6098	0.068225	0.353474	9.911091	-0.008243	0.021362	-0.002775	-0.130266	0.420612	-0.653242	0.592623	0.005918	-0.013362	-0.805347
6099	-0.332471	0.446048	9.080695	-0.176906	-0.033585	0.024133	-0.129907	0.424325	-0.651097	0.592969	0.003280	-0.011094	-0.805143
6100	-0.555535	-0.266616	9.706987	0.128256	-0.071701	0.034985	-0.130416	0.423541	-0.650840	0.593508	0.003612	-0.014187	-0.804695
6101	-0.659477	-0.183484	10.163158	0.132367	-0.051773	-0.018567	-0.130654	0.418792	-0.650841	0.593130	0.004388	-0.017052	-0.804914
6102	-0.400300	0.567796	10.257706	0.018958	-0.030118	-0.096725	-0.131152	0.416413	-0.651722	0.591547	0.004135	-0.017881	-0.806062
6103	-0.186887	0.252475	9.362524	0.161113	-0.044615	-0.143939	-0.134214	0.415001	-0.651067	0.589139	0.005430	-0.021099	-0.807738
6104	0.276952	0.032807	9.565361	0.354391	-0.037163	-0.190936	-0.135693	0.405738	-0.655100	0.585986	0.009060	-0.027415	-0.809807
6105	0.542696	0.931420	9.834826	0.182677	-0.048337	-0.212129	-0.138457	0.396246	-0.657103	0.582426	0.010571	-0.031023	-0.812223
6106	0.289593	0.443897	10.200009	0.307751	-0.068476	-0.250216	-0.142261	0.390732	-0.658338	0.578247	0.013173	-0.036939	-0.814919
6107	-0.236470	0.582658	10.288241	0.441318	-0.094155	-0.310439	-0.147167	0.377274	-0.663356	0.572908	0.017008	-0.045241	-0.818193
6108	0.089220	0.505425	10.021412	0.244284	-0.096340	-0.392629	-0.150566	0.366732	-0.665354	0.566291	0.018560	-0.050379	-0.822455
6109	0.280675	0.810268	10.430651	0.033104	-0.127798	-0.454573	-0.157060	0.363361	-0.666441	0.558587	0.017317	-0.052285	-0.827615
6110	0.362909	1.236736	9.895027	0.115271	-0.155140	-0.482735	-0.164195	0.358428	-0.666009	0.550362	0.016512	-0.055927	-0.832887
6111	0.672251	1.059314	9.881026	0.260728	-0.134845	-0.487547	-0.171690	0.349523	-0.667217	0.541907	0.017689	-0.061692	-0.837985
6112	0.226172	0.607647	10.292909	0.308860	-0.162436	-0.536174	-0.178267	0.335581	-0.669571	0.532557	0.018944	-0.068604	-0.843396
6113	0.176834	0.821946	9.685885	-0.100270	-0.125609	-0.630597	-0.183862	0.330356	-0.670287	0.521679	0.016622	-0.068070	-0.850260
6114	0.404666	1.062977	9.700991	-0.278535	-0.152366	-0.668377	-0.192562	0.332057	-0.668072	0.510128	0.011998	-0.064864	-0.857565
6115	0.400659	1.389172	9.434341	-0.259686	-0.152289	-0.655374	-0.200494	0.334008	-0.666367	0.498639	0.007578	-0.061867	-0.864566
6116	0.245332	1.593891	8.900592	-0.353441	-0.115661	-0.595005	-0.207798	0.338331	-0.664415	0.488222	0.002751	-0.056984	-0.870853
6117	-0.058608	1.667030	9.364356	-0.330834	-0.064486	-0.576532	-0.214088	0.344101	-0.661838	0.478022	-0.000931	-0.051904	-0.876812
6118	-0.003965	1.336118	9.629011	-0.280326	-0.075269	-0.519025	-0.218330	0.348003	-0.659025	0.468879	-0.004433	-0.047885	-0.881952
6119	-0.195591	1.062118	9.095410	-0.331394	-0.040540	-0.499945	-0.222440	0.352157	-0.657223	0.459900	-0.007731	-0.042549	-0.886917
6120	0.050552	1.023808	9.706737	-0.354422	-0.002060	-0.449357	-0.224512	0.357478	-0.655311	0.451949	-0.010690	-0.036519	-0.891232
6121	0.085414	0.772521	9.353158	-0.303266	0.049316	-0.404861	-0.227855	0.360968	-0.653137	0.444625	-0.012192	-0.030842	-0.895103
6122	0.306353	0.915107	8.718853	-0.424223	0.129858	-0.339141	-0.227643	0.369175	-0.650484	0.438593	-0.013481	-0.022346	-0.898307
6123	-0.056498	0.189132	9.050870	-0.328593	0.179278	-0.318412	-0.226784	0.377097	-0.649224	0.432789	-0.012927	-0.015048	-0.901277
6124	-0.276028	-0.745994	10.034056	-0.156765	0.138161	-0.341448	-0.224627	0.379196	-0.648104	0.426692	-0.011747	-0.011284	-0.904251
6125	-0.109408	-0.802549	10.279604	-0.352503	0.120544	-0.359018	-0.224642	0.381847	-0.646966	0.420070	-0.012414	-0.003980	-0.907398
6126	0.126817	-0.819911	9.988781	-0.520685	0.149665	-0.358056	-0.223553	0.393485	-0.643434	0.413427	-0.014105	0.006469	-0.910405
6127	0.034782	-0.736844	9.715502	-0.382415	0.159841	-0.372142	-0.222193	0.402468	-0.641168	0.406449	-0.014338	0.014674	-0.913443
6128	-0.374805	-0.750659	10.133863	-0.403205	0.164269	-0.383349	-0.222871	0.410023	-0.638634	0.399257	-0.014793	0.023096	-0.916429
6129	0.055137	-0.947114	10.111122	-0.343453	0.129657	-0.386658	-0.223176	0.417463	-0.634083	0.391941	-0.015274	0.030364	-0.919362
6130	0.133459	-0.686896	10.197097	-0.238761	0.096953	-0.357478	-0.223961	0.421700	-0.633570	0.385222	-0.015650	0.035237	-0.922018
6131	-0.065474	-0.923074	10.177530	-0.133722	0.095235	-0.346787	-0.224989	0.421988	-0.632299	0.378662	-0.015120	0.038375	-0.924615
6132	0.060280	-1.009134	10.259092	-0.075815	0.102607	-0.352035	-0.228051	0.422540	-0.633285	0.372034	-0.014139	0.040281	-0.927237
6133	0.258018	-1.032986	10.203006	0.024354	0.067936	-0.384688	-0.229959	0.420974	-0.633524	0.364795	-0.012983	0.040267	-0.930126
6134	-0.260130	-1.569405	9.787472	0.214140	0.049653	-0.446445	-0.232978	0.412269	-0.636282	0.356485	-0.010932	0.036364	-0.933529
6135	-0.327509	-1.583251	9.997838	-0.049593	0.089400	-0.506912	-0.236005	0.405282	-0.638786	0.346878	-0.009966	0.037910	-0.937091
6136	0.183141	-1.009986	9.938643	0.010120	0.143335	-0.562074	-0.240061	0.399370	-0.640525	0.336190	-0.007714	0.038438	-0.940978
6137	-0.024839	-1.365967	10.058906	0.275079	0.126118	-0.599459	-0.243328	0.390130	-0.644291	0.324772	-0.003962	0.034121	-0.945168
6138	-0.477234	-1.526218	9.882047	0.163223	0.109440	-0.619388	-0.246723	0.380104	-0.647552	0.312954	-0.001337	0.031535	-0.949244
6139	-0.529121	-1.254286	9.952572	0.065269	0.107442	-0.641124	-0.249864	0.370473	-0.650688	0.300634	0.000693	0.031109	-0.953232
6140	-0.385467	-1.044121	10.134449	-0.004247	0.067037	-0.691256	-0.255188	0.362591	-0.652796	0.287353	0.001431	0.031442	-0.957308
6141	-0.122735	-1.051036	10.069607	-0.084210	0.015685	-0.741407	-0.262285	0.351294	-0.655271	0.273062	0.000748	0.033343	-0.961418
6142	-0.442892	-1.135871	10.065431	-0.151512	-0.010041	-0.747253	-0.268407	0.347416	-0.653710	0.258633	-0.000860	0.036053	-0.965302
6143	-0.523699	-0.871820	9.957985	-0.196299	0.008170	-0.754906	-0.275804	0.344466	-0.653275	0.243963	-0.002300	0.040066	-0.968954
6144	-0.129983	-0.538795	10.050323	-0.211135	0.019135	-0.771612	-0.282173	0.339788	-0.652848	0.228919	-0.003672	0.044057	-0.972441
6145	-0.516637	-0.333576	9.797606	-0.005989	-0.033589	-0.733598	-0.289677	0.331948	-0.653172	0.214603	-0.005042	0.044120	-0.975691
6146	-0.522622	-0.117145	9.085423	0.066734	0.023299	-0.698250	-0.296258	0.318802	-0.655146	0.200910	-0.005016	0.042693	-0.978666
6147	-0.044071	0.659050	10.007923	0.097684	0.067338	-0.650201	-0.299786	0.307216	-0.656134	0.188066	-0.003901	0.041049	-0.981290
6148	0.042783	0.629426	9.734733	0.068732	0.052945	-0.559874	-0.303183	0.295491	-0.657628	0.177003	-0.003165	0.039706	-0.983404
6149	0.058987	0.248391	9.431957	0.026349	0.060348	-0.513010	-0.305191	0.287582	-0.658878	0.166805	-0.002343	0.039328	-0.985203
6150	0.057618	0.563156	10.041125	0.153445	0.071605	-0.437652	-0.306415	0.275697	-0.660768	0.158123	-0.000871	0.036377	-0.986749
6151	-0.341497	0.339725	9.645490	0.369925	0.084736	-0.384893	-0.306731	0.260630	-0.663171	0.150410	0.001643	0.029203	-0.988191
6152	-0.264301	0.341194	10.030210	0.596349	0.094216	-0.341310	-0.306770	0.241062	-0.666714	0.143630	0.004991	0.017567	-0.989463
6153	0.713081	0.583411	9.956330	0.780558	0.091027	-0.296046	-0.305775	0.217003	-0.669258	0.137585	0.008863	0.002203	-0.990448
6154	0.451233	0.909980	9.948866	0.708168	0.092846	-0.255834	-0.304888	0.188714	-0.672687	0.132440	0.012533	-0.011663	-0.991043
6155	0.197831	1.476037	9.632856	0.398923	0.087196	-0.187285	-0.303411	0.170209	-0.673716	0.128582	0.015270	-0.019586	-0.991388
6156	0.471128	1.784322	9.594131	0.171863	0.069001	-0.075818	-0.300404	0.155886	-0.677282	0.127040	0.017004	-0.022932	-0.991487
6157	-0.054948	0.897695	9.463997	-0.080633	0.083467	0.002274	-0.298610	0.154544	-0.677549	0.127090	0.018341	-0.021484	-0.991489
6158	-0.334832	0.970029	9.678389	-0.557280	0.123215	0.045003	-0.298011	0.164837	-0.677170	0.128234	0.019241	-0.010274	-0.991504
6159	-0.093882	1.000661	10.055446	-0.596393	0.172711	0.114872	-0.293219	0.184164	-0.679472	0.130711	0.020993	0.001550	-0.991197
6160	-0.047135	0.309665	10.530967	-0.287490	0.152851	0.095270	-0.288924	0.198230	-0.680509	0.132775	0.023165	0.007472	-0.990847
6161	-0.180281	-0.091103	10.171325	-0.067656	0.085242	0.009755	-0.285613	0.202929	-0.682174	0.132933	0.024539	0.008632	-0.990784
6162	0.095137	-0.256312	9.528413	-0.110834	0.046726	-0.056826	-0.285618	0.204381	-0.682173	0.131874	0.025051	0.010843	-0.990891
6163	-0.068705	-0.271395	9.433078	-0.176062	0.064789	-0.107025	-0.283309	0.204203	-0.684338	0.129771	0.025683	0.014173	-0.991110
6164	-0.610673	0.164976	9.342944	-0.292552	0.084626	-0.137220	-0.282816	0.210130	-0.685097	0.127175	0.026452	0.020124	-0.991323
6165	-0.898885	-0.031386	9.764679	-0.329080	0.097300	-0.139277	-0.281180	0.216973	-0.685359	0.124493	0.027339	0.026577	-0.991488
6166	-0.544660	-0.526276	9.732246	-0.106236	0.099363	-0.160263	-0.278896	0.221563	-0.685754	0.121361	0.028846	0.028883	-0.991769
6167	-0.765947	-0.623020	9.704826	0.100131	0.037488	-0.128670	-0.277725	0.218099	-0.687784	0.118677	0.029615	0.026693	-0.992132
6168	-0.824858	-0.402222	9.596979	0.061393	0.002745	-0.118672	-0.278214	0.212559	-0.687909	0.116319	0.029638	0.025417	-0.992444
6169	-0.915709	-0.556202	9.637170	0.089373	-0.017312	-0.103730	-0.278199	0.208729	-0.688164	0.114163	0.029323	0.023315	-0.992755
6170	-0.997321	-0.623422	9.721861	0.180343	-0.037300	-0.088473	-0.279702	0.202398	-0.689417	0.112390	0.028838	0.019567	-0.993053
6171	-0.601119	-0.809404	9.967737	0.235127	-0.053719	-0.113989	-0.282984	0.190958	-0.688639	0.109956	0.028138	0.014537	-0.993432
6172	-0.484596	-0.987314	9.923132	0.160294	-0.048392	-0.150356	-0.284740	0.182137	-0.688377	0.106944	0.027372	0.011196	-0.993825
6173	-0.914576	-0.775869	10.109275	0.046741	-0.034058	-0.186975	-0.284853	0.177391	-0.687873	0.103151	0.026642	0.010056	-0.994258
6174	-0.012391	-0.443336	9.762375	0.069912	-0.010277	-0.253320	-0.286100	0.169876	-0.688372	0.098175	0.026417	0.008647	-0.994781
6175	0.042706	-0.370989	9.785501	0.155483	0.033726	-0.240036	-0.286328	0.161700	-0.687869	0.093250	0.027206	0.005529	-0.995256
6176	-0.808334	0.216476	10.450562	0.223958	0.021888	-0.188058	-0.286280	0.151386	-0.689767	0.089440	0.027924	0.001083	-0.995600
6177	-0.355833	0.344670	10.396585	0.077553	0.017281	-0.168477	-0.285479	0.142135	-0.690030	0.085980	0.028260	-0.000572	-0.995896
6178	-0.490078	0.172083	9.944137	-0.068026	-0.001091	-0.147027	-0.284700	0.137514	-0.689281	0.083060	0.028008	0.000731	-0.996151
6179	-0.423947	0.450575	9.754269	-0.138548	-0.050403	-0.112247	-0.285981	0.139633	-0.690027	0.080842	0.026625	0.003219	-0.996366
6180	-0.371452	0.566459	9.849978	-0.053022	-0.097756	-0.082213	-0.286744	0.138717	-0.690022	0.079243	0.024470	0.004029	-0.996547
6181	-0.782287	0.791095	9.662105	-0.027393	-0.120511	-0.039619	-0.291087	0.136673	-0.687969	0.078419	0.021882	0.004103	-0.996672
6182	-1.040633	0.881517	9.526569	-0.082532	-0.150556	0.039504	-0.295437	0.137523	-0.686924	0.079236	0.018639	0.005362	-0.996667
6183	-0.984220	0.680023	9.653864	-0.098713	-0.112053	0.094746	-0.297742	0.137954	-0.685896	0.081120	0.016163	0.006763	-0.996550
6184	-1.109026	0.582234	9.968111	-0.046621	-0.080824	0.150332	-0.301071	0.139581	-0.685238	0.084109	0.014381	0.007378	-0.996325
6185	-0.290285	0.740549	10.069165	-0.114809	-0.055213	0.142587	-0.301845	0.141309	-0.684852	0.086941	0.013039	0.009130	-0.996086
6186	0.293489	0.099896	9.480061	-0.252394	-0.024313	0.086529	-0.303664	0.150038	-0.685087	0.088700	0.012016	0.013958	-0.995888
6187	-0.296280	-0.075018	9.306636	-0.278293	-0.006332	0.025488	-0.304539	0.158263	-0.685831	0.089226	0.011316	0.019076	-0.995764
6188	-1.078154	0.146101	9.712820	-0.042063	0.063232	0.020993	-0.303784	0.161685	-0.686087	0.089608	0.012392	0.019887	-0.995701
6189	-0.525819	0.562576	9.498224	0.137719	0.107460	0.044911	-0.300697	0.157414	-0.687376	0.090382	0.014748	0.016882	-0.995655
6190	-0.054079	0.708312	9.639063	-0.021811	0.100102	0.070888	-0.299414	0.156077	-0.687640	0.091722	0.016610	0.017341	-0.995495
6191	0.001171	0.236903	9.613770	-0.104220	0.066311	0.114847	-0.296726	0.158397	-0.690438	0.093979	0.017710	0.019009	-0.995235
6192	-0.293750	0.421489	9.604006	-0.066295	0.005216	0.168642	-0.295839	0.161545	-0.691454	0.097310	0.017639	0.020142	-0.994894
6193	-0.421951	0.517338	9.572955	-0.023129	-0.027508	0.226121	-0.297646	0.165928	-0.690806	0.101789	0.017067	0.019932	-0.994460
6194	-0.357254	0.583687	9.243307	-0.036192	-0.009045	0.290632	-0.297910	0.168701	-0.691055	0.107536	0.016816	0.020398	-0.993850
6195	-0.297004	0.092101	9.644955	0.040508	0.015875	0.364835	-0.297669	0.172788	-0.691308	0.114729	0.017293	0.018932	-0.993066
6196	-0.465614	0.062264	9.458173	0.084879	0.057077	0.379759	-0.299206	0.174649	-0.691800	0.122167	0.018653	0.017107	-0.992187
6197	-0.388793	0.153601	10.098537	0.008587	0.115518	0.406037	-0.297176	0.177668	-0.691310	0.130143	0.021031	0.016486	-0.991135
6198	-0.524091	-0.252780	10.912334	-0.004503	0.095441	0.456766	-0.292714	0.182877	-0.693615	0.139109	0.022951	0.016491	-0.989874
6199	-1.254148	-0.859409	9.783475	-0.071869	0.097109	0.436133	-0.290813	0.189308	-0.695396	0.147704	0.024763	0.017450	-0.988568
6200	-1.397878	-0.537460	9.762650	-0.220902	0.091457	0.439058	-0.288295	0.198920	-0.695158	0.156401	0.025963	0.021728	-0.987113
6201	-0.801189	-0.309558	9.944202	-0.178746	0.087892	0.426366	-0.284504	0.211803	-0.696445	0.164834	0.027301	0.024812	-0.985631
6202	-0.680822	-0.280565	9.912134	-0.105089	0.044101	0.417582	-0.283125	0.220883	-0.697967	0.173049	0.027925	0.026657	-0.984156
6203	-1.073887	-0.238062	9.909062	-0.059688	-0.021675	0.430817	-0.282905	0.228814	-0.696703	0.181536	0.027510	0.027026	-0.982628
6204	-0.917783	-0.127756	9.720076	0.071166	-0.048817	0.468440	-0.280877	0.234326	-0.697726	0.190675	0.026958	0.025046	-0.980963
6205	-0.826541	-0.065967	9.448208	0.053279	-0.032291	0.492323	-0.282803	0.236203	-0.696953	0.200282	0.026779	0.023118	-0.979099
6206	-0.757153	0.045116	9.536808	-0.041209	0.009621	0.479778	-0.281025	0.242232	-0.699490	0.209631	0.026923	0.023558	-0.977126
6207	-0.864295	-0.213224	10.016961	-0.013603	-0.005064	0.465177	-0.280545	0.248840	-0.698228	0.218693	0.027000	0.023057	-0.975148
6208	-1.004668	-0.080374	10.262301	0.040235	-0.049011	0.425818	-0.278766	0.253557	-0.699881	0.226941	0.026319	0.021678	-0.973312
6209	-1.073047	0.099120	10.038591	0.032470	-0.060052	0.396255	-0.279301	0.257805	-0.698107	0.234627	0.025510	0.020067	-0.971543
6210	-0.585378	0.452423	10.379278	0.051102	-0.025330	0.364915	-0.278796	0.260826	-0.699120	0.241644	0.025309	0.018618	-0.969856
6211	-0.494405	0.072540	10.370001	0.179610	-0.060028	0.319497	-0.280458	0.260716	-0.698728	0.247738	0.025169	0.014158	-0.968397
6212	-0.557272	0.089563	9.757685	0.205932	-0.060043	0.288256	-0.281596	0.259395	-0.700109	0.253175	0.025016	0.009575	-0.967050
6213	-0.216515	0.397509	9.580392	0.065618	-0.032702	0.291195	-0.281085	0.260176	-0.700618	0.258747	0.024797	0.007458	-0.965598
6214	-0.254132	0.200438	9.649274	-0.004631	-0.065591	0.331504	-0.282119	0.263750	-0.700861	0.265099	0.023466	0.006891	-0.963911
6215	-0.783919	0.108390	9.767834	-0.011397	-0.083098	0.313022	-0.283165	0.268789	-0.699714	0.271114	0.021870	0.005993	-0.962280
6216	-0.848763	0.564936	9.672835	-0.043293	-0.113255	0.325804	-0.285988	0.273696	-0.700574	0.277356	0.019407	0.005915	-0.960553
6217	-1.001135	0.675153	9.636961	-0.078933	-0.062010	0.373524	-0.287166	0.280056	-0.699551	0.284533	0.017886	0.006394	-0.958478
6218	-0.459520	0.799694	9.166185	-0.154456	0.005649	0.371211	-0.285923	0.289153	-0.699431	0.291639	0.017077	0.009098	-0.956333
6219	-0.278246	0.173971	8.957514	-0.162771	0.033042	0.352709	-0.285327	0.299847	-0.698673	0.298401	0.016890	0.011713	-0.954219
6220	-1.107542	0.228958	9.341726	-0.110524	0.022062	0.383407	-0.281531	0.309704	-0.698951	0.305688	0.016657	0.013667	-0.951888
6221	-1.330595	0.531174	9.927052	-0.152533	0.056667	0.380341	-0.278130	0.320247	-0.697078	0.312933	0.017033	0.016220	-0.949484
6222	-1.117498	0.304202	9.546679	-0.128270	0.073261	0.404458	-0.274208	0.330500	-0.697231	0.320569	0.017671	0.018818	-0.946873
6223	-0.860615	-0.014644	9.002233	-0.192890	0.115251	0.383794	-0.268367	0.339676	-0.697272	0.327834	0.018923	0.022510	-0.944277
6224	-0.688556	-0.700479	9.507795	-0.248286	0.131605	0.377984	-0.261524	0.352552	-0.695931	0.334940	0.019871	0.027758	-0.941621
6225	-1.021899	-1.530624	10.309003	-0.143953	0.073042	0.352780	-0.257236	0.365719	-0.694696	0.341572	0.020630	0.030339	-0.939139
6226	-0.753181	-1.275456	10.214293	-0.075204	0.003571	0.298784	-0.251644	0.375411	-0.696377	0.347162	0.020287	0.031491	-0.937057
6227	-0.106052	-1.510919	10.615409	-0.114993	-0.025678	0.290354	-0.252192	0.383354	-0.694727	0.352633	0.019293	0.032948	-0.934982
6228	-0.358708	-2.094804	10.936048	-0.026410	-0.073325	0.231826	-0.250172	0.388490	-0.693730	0.356978	0.017813	0.032674	-0.933371
6229	-0.533993	-1.748290	10.380099	-0.034062	-0.075307	0.166248	-0.250702	0.391286	-0.691957	0.360102	0.016320	0.032421	-0.932207
6230	-0.313255	-1.554494	9.950500	-0.109928	-0.055361	0.109540	-0.253021	0.395937	-0.691432	0.362172	0.014492	0.033873	-0.931383
6231	-0.796128	-1.387815	9.737142	-0.246440	-0.062026	0.082994	-0.253689	0.402294	-0.690161	0.363782	0.011628	0.037777	-0.930645
6232	-0.789105	-1.339316	9.848282	-0.435437	-0.059513	0.076492	-0.255158	0.414495	-0.686103	0.365301	0.007335	0.045266	-0.929759
6233	-0.088651	-1.166470	9.343667	-0.316998	-0.050914	0.116788	-0.256628	0.425778	-0.681414	0.367511	0.004176	0.050601	-0.928632
6234	-0.012819	-0.871103	9.862089	-0.086413	-0.055114	0.172395	-0.256919	0.433454	-0.679893	0.370751	0.002616	0.051622	-0.927293
6235	0.188515	-0.645576	9.579145	0.118037	-0.098648	0.195648	-0.256661	0.433707	-0.680652	0.374425	0.001825	0.048493	-0.925986
6236	0.275767	-0.751523	9.494478	0.259490	-0.081931	0.233263	-0.256657	0.433306	-0.681158	0.378788	0.002403	0.042900	-0.924486
6237	0.314720	-0.833162	9.512896	0.349820	-0.034124	0.304715	-0.255841	0.425992	-0.685713	0.384370	0.004598	0.035941	-0.922468
6238	-0.009820	-1.001448	9.725897	0.235904	0.022398	0.323425	-0.254905	0.418560	-0.688629	0.390239	0.006986	0.031565	-0.920146
6239	-0.045891	-1.010469	9.922224	0.138048	0.055135	0.308109	-0.251318	0.417450	-0.690173	0.395793	0.009154	0.029218	-0.917829
6240	-0.121830	-1.255454	10.069272	0.183977	0.029518	0.288085	-0.247712	0.414862	-0.694243	0.400985	0.011252	0.025855	-0.915651
6241	-0.198682	-1.308093	10.195010	0.150422	-0.012700	0.240910	-0.245009	0.412038	-0.696539	0.405303	0.012195	0.022806	-0.913816
6242	-0.026826	-0.967347	9.860609	0.013337	-0.009305	0.175602	-0.245137	0.411779	-0.696159	0.408475	0.012147	0.022278	-0.912417
6243	0.050167	-0.940880	9.818501	0.117213	-0.014816	0.114305	-0.244369	0.412159	-0.696922	0.410473	0.012688	0.019883	-0.911568
6244	0.289217	-0.529536	9.692106	0.203962	-0.000141	0.077797	-0.244326	0.404997	-0.700209	0.411808	0.014326	0.015977	-0.911018
6245	0.158867	-0.494277	9.528193	0.110574	0.012446	0.038538	-0.243661	0.400219	-0.702111	0.412408	0.015237	0.013944	-0.910765
6246	0.428089	-0.331760	9.770571	0.072102	0.047143	0.032752	-0.244151	0.397824	-0.704508	0.412928	0.016635	0.012843	-0.910521
6247	0.592814	-0.472935	10.593286	0.048356	0.048813	-0.004283	-0.242857	0.394893	-0.705782	0.412755	0.017621	0.012243	-0.910589
6248	0.093855	-0.974361	10.552801	-0.006884	0.039390	-0.061762	-0.242842	0.392112	-0.706667	0.411577	0.018202	0.012549	-0.911107
6249	0.240941	-0.499571	10.042458	-0.188813	0.040936	-0.120840	-0.241175	0.393129	-0.708827	0.409358	0.017014	0.016269	-0.912070
6250	-0.045001	-0.178107	9.962701	-0.304425	0.028857	-0.137121	-0.242863	0.401066	-0.709063	0.406898	0.014938	0.021939	-0.913088
6251	-0.840145	-0.248935	9.407118	-0.493727	0.040444	-0.141810	-0.244453	0.411943	-0.705636	0.404344	0.011261	0.031219	-0.914005
6252	-0.671915	-0.142430	9.506175	-0.241534	0.016957	-0.148803	-0.246800	0.422024	-0.703340	0.401624	0.009458	0.035638	-0.915062
6253	-0.773067	-0.151698	9.668293	0.085787	-0.024713	-0.132320	-0.247432	0.421757	-0.704345	0.399133	0.009308	0.033767	-0.916224
6254	-1.060371	0.453221	9.482104	-0.126690	-0.032218	-0.110350	-0.250742	0.420199	-0.705457	0.397121	0.007564	0.035686	-0.917041
6255	-0.963123	0.280641	9.600586	-0.249195	-0.012220	-0.101762	-0.253579	0.425788	-0.704043	0.395235	0.005074	0.039999	-0.917695
6256	-1.287153	-0.009021	9.487906	-0.138866	0.004313	-0.099380	-0.254360	0.429234	-0.703530	0.393391	0.003907	0.042426	-0.918384
6257	-1.352787	0.100821	9.292045	-0.048328	0.009991	-0.063866	-0.254862	0.428960	-0.705168	0.392160	0.003534	0.043203	-0.918875
6258	-0.933085	0.044990	9.602362	0.116422	0.010210	-0.063017	-0.255640	0.430956	-0.704403	0.390975	0.004510	0.040982	-0.919477
6259	-0.330074	-0.549341	9.887640	0.236260	-0.018912	-0.088157	-0.257258	0.423290	-0.707172	0.389295	0.005847	0.036277	-0.920380
6260	-0.629346	-0.968055	10.003770	0.154022	-0.017181	-0.068265	-0.257733	0.417195	-0.709950	0.388012	0.006610	0.033151	-0.921034
6261	-0.804802	-0.554028	10.199928	0.143268	-0.017208	-0.060965	-0.259218	0.409386	-0.713730	0.386829	0.007294	0.030193	-0.921628
6262	-0.718015	-0.569187	9.936539	0.232579	-0.011625	-0.072512	-0.261479	0.401340	-0.715484	0.385433	0.008765	0.025661	-0.922337
6263	-0.968058	-0.704772	9.821911	0.195622	-0.018953	-0.051463	-0.261843	0.397243	-0.716367	0.384403	0.009855	0.021754	-0.922857
6264	-0.280115	-0.420105	9.669129	0.128908	-0.002450	-0.048120	-0.262827	0.390890	-0.719140	0.383484	0.010710	0.019201	-0.923286
6265	0.124429	-0.352889	9.395461	0.128709	-0.016960	-0.035163	-0.264086	0.387459	-0.720395	0.382757	0.011307	0.016538	-0.923632
6266	-0.212873	-0.380029	9.391933	0.177570	-0.015095	-0.022009	-0.265317	0.379781	-0.723925	0.382300	0.012310	0.012983	-0.923865
6267	-0.363585	-0.100563	9.612834	0.107139	-0.022434	0.010848	-0.266069	0.376090	-0.724173	0.382423	0.012650	0.010671	-0.923839
6268	-0.059480	-0.186337	9.674465	0.085732	-0.022287	0.062436	-0.265935	0.374766	-0.724427	0.383557	0.012838	0.008736	-0.923387
6269	-0.324319	-0.244421	9.723977	0.104584	-0.002100	0.103100	-0.264894	0.373144	-0.727088	0.385375	0.013542	0.006609	-0.922637
6270	-0.531075	-0.360789	9.576424	0.053454	0.044508	0.132301	-0.264359	0.369945	-0.729619	0.387775	0.014724	0.005766	-0.921619
6271	-0.491965	-0.468279	9.772072	-0.000721	0.092872	0.130110	-0.259259	0.370955	-0.728648	0.390099	0.016373	0.006344	-0.920605
6272	-0.457607	-0.566659	10.524573	0.081449	0.087544	0.176676	-0.256180	0.371157	-0.731577	0.393345	0.018575	0.005306	-0.919188
6273	-0.203521	-0.787999	10.360649	0.076767	0.025334	0.136164	-0.253870	0.370585	-0.733490	0.395749	0.019567	0.003972	-0.918142
6274	-0.590219	-0.583608	9.865533	-0.126314	-0.006055	0.105633	-0.251830	0.372404	-0.734136	0.397770	0.018397	0.006039	-0.917281
6275	-0.998724	-0.331638	9.932450	-0.226275	0.025755	0.102280	-0.251095	0.380321	-0.733760	0.399652	0.017008	0.010331	-0.916451
6276	-0.652896	-0.084466	9.564762	-0.170127	0.046818	0.062853	-0.249323	0.383741	-0.733014	0.400907	0.016451	0.013639	-0.915870
6277	-0.902710	-0.278616	9.204528	-0.178570	0.044874	0.025901	-0.248849	0.391410	-0.731247	0.401357	0.015799	0.017248	-0.915623
6278	-0.881363	-0.180289	9.810874	-0.040079	0.026708	0.026619	-0.246061	0.396535	-0.730635	0.402537	0.015895	0.018034	-0.915088
6279	-0.570909	-0.062586	10.288197	0.142567	0.010362	-0.014883	-0.245394	0.393063	-0.733925	0.402148	0.017199	0.015496	-0.915282
6280	-0.633872	-0.000215	10.276484	0.020425	0.015587	-0.061659	-0.246145	0.390159	-0.734678	0.401206	0.017559	0.015108	-0.915695
6281	-0.632493	-0.312164	9.787349	-0.024530	-0.003765	-0.117210	-0.246898	0.389092	-0.736693	0.399002	0.017239	0.015551	-0.916656
6282	-0.319792	-0.189695	9.547196	0.051003	0.011817	-0.157450	-0.249188	0.387265	-0.737055	0.396325	0.017743	0.014605	-0.917823
6283	0.050921	-0.082272	9.796948	0.159891	0.022866	-0.186442	-0.249552	0.383299	-0.738064	0.392768	0.019333	0.011882	-0.919357
6284	0.447295	-0.299097	10.167188	0.235622	0.017456	-0.200794	-0.251169	0.374843	-0.740581	0.389233	0.021387	0.007607	-0.920860
6285	0.480289	-0.137624	10.241755	0.137724	0.021868	-0.221608	-0.253545	0.364677	-0.743219	0.385016	0.022715	0.005276	-0.922615
6286	0.340271	-0.100258	9.996186	-0.042666	0.040842	-0.229939	-0.255051	0.360841	-0.745735	0.380773	0.023047	0.006319	-0.924360
6287	0.119104	-0.236662	9.625029	-0.054988	0.068225	-0.235578	-0.254913	0.358853	-0.746368	0.376361	0.023695	0.007892	-0.926136
6288	-0.093540	-0.121657	9.617457	0.028089	0.097519	-0.240754	-0.254657	0.359767	-0.747127	0.371892	0.025603	0.008058	-0.927888
6289	-0.339022	-0.188765	9.830215	0.037581	0.103017	-0.218574	-0.253217	0.355618	-0.751308	0.367725	0.027574	0.008166	-0.929490
6290	-0.223242	-0.197299	10.080763	0.053522	0.101186	-0.225871	-0.252812	0.351901	-0.752954	0.363472	0.029740	0.007879	-0.931097
6291	-0.069093	-0.172737	10.140142	0.067909	0.062756	-0.257113	-0.252524	0.345805	-0.754980	0.358556	0.031145	0.007147	-0.932961
6292	-0.675040	-0.477253	10.067822	0.104676	0.044453	-0.247678	-0.253262	0.340383	-0.756745	0.353840	0.032615	0.005507	-0.934721
6293	-1.053413	0.024592	10.037730	-0.009675	0.038860	-0.224292	-0.253117	0.337465	-0.758010	0.349571	0.033045	0.006059	-0.936307
6294	-1.097183	0.093185	9.723900	-0.328421	0.001977	-0.223082	-0.255814	0.342242	-0.758492	0.345574	0.030682	0.012211	-0.937810
6295	-1.284997	0.062168	9.906503	-0.273394	-0.056430	-0.196879	-0.257005	0.351250	-0.756710	0.341981	0.027523	0.017028	-0.939149
6296	-1.473314	0.126453	9.824051	-0.003799	-0.088842	-0.111490	-0.260846	0.353146	-0.756174	0.339957	0.025712	0.016395	-0.939946
6297	-0.986634	0.165972	9.843546	0.070371	-0.074002	-0.085280	-0.264795	0.350809	-0.756523	0.338271	0.024659	0.014564	-0.940613
6298	-0.615388	0.131487	9.390550	-0.082875	-0.030238	-0.095331	-0.266971	0.350842	-0.755622	0.336552	0.023423	0.015807	-0.941241
6299	-0.744088	-0.181998	9.231361	-0.187845	-0.030356	-0.092159	-0.268647	0.354430	-0.755103	0.334844	0.021459	0.019125	-0.941835
6300	-0.841234	-0.017971	9.424745	-0.098864	-0.033870	-0.064030	-0.270452	0.359333	-0.755213	0.333826	0.020053	0.020632	-0.942195
6301	-0.760122	0.176051	9.845800	0.040622	-0.009818	-0.003384	-0.271210	0.357751	-0.755839	0.333686	0.020065	0.019726	-0.942264
6302	-0.325446	-0.003704	9.780139	0.084888	0.021490	0.043886	-0.270939	0.355753	-0.757357	0.334632	0.020971	0.018097	-0.941942
6303	-0.329832	-0.108162	9.481050	-0.061487	0.045141	0.055114	-0.268250	0.355710	-0.758767	0.335617	0.021349	0.019437	-0.941556
6304	-0.604260	-0.181018	9.436669	-0.226522	0.024944	0.105062	-0.267264	0.362584	-0.756751	0.337845	0.020256	0.023669	-0.940686
6305	-0.745106	0.055541	9.765055	-0.198832	-0.000572	0.138445	-0.266025	0.370773	-0.754990	0.340467	0.018901	0.027240	-0.939672
6306	-0.719909	-0.170013	9.908520	-0.097416	-0.021407	0.172225	-0.264513	0.377611	-0.756009	0.344175	0.017837	0.028708	-0.938297
6307	-0.323181	-0.477100	9.907916	-0.151631	-0.005839	0.186723	-0.263003	0.381965	-0.754629	0.347675	0.016726	0.031327	-0.936942
6308	-0.702912	-0.698539	10.083658	-0.326776	0.046947	0.202361	-0.261266	0.392007	-0.751734	0.351632	0.015378	0.037549	-0.935259
6309	-0.858379	-0.417859	10.662113	-0.270138	0.094534	0.226543	-0.256468	0.403596	-0.749241	0.355817	0.015366	0.043080	-0.933436
6310	-0.164421	-0.377872	10.697948	-0.146688	0.081988	0.232749	-0.252156	0.411866	-0.749271	0.360186	0.015972	0.046169	-0.931601
6311	-0.509360	-0.862403	9.881577	-0.265549	0.012358	0.215663	-0.248115	0.420694	-0.746520	0.364215	0.014421	0.050999	-0.929806
6312	-0.886104	-1.238001	9.287227	-0.281095	-0.038908	0.195370	-0.246391	0.433909	-0.743244	0.368016	0.011768	0.055724	-0.928074
6313	-1.107789	-0.724888	9.647533	-0.121844	-0.024198	0.181350	-0.246289	0.439201	-0.741980	0.371383	0.010581	0.057647	-0.926628
6314	-0.716150	-0.456344	9.875742	-0.046171	0.003230	0.135545	-0.244777	0.443941	-0.741484	0.373964	0.010374	0.058335	-0.925549
6315	-0.562873	-0.753834	10.009793	-0.041989	-0.006923	0.091302	-0.242490	0.444464	-0.739481	0.375623	0.010004	0.058894	-0.924845
6316	-0.617451	-0.950011	9.646552	0.021221	-0.080899	0.078828	-0.244283	0.445805	-0.739340	0.377229	0.008680	0.057715	-0.924279
6317	-0.581294	-0.949848	9.673291	0.051272	-0.113825	0.055037	-0.247098	0.446764	-0.738939	0.378320	0.006991	0.055747	-0.923968
6318	-0.705502	-0.680975	9.594306	-0.106510	-0.113997	0.057913	-0.249017	0.446922	-0.738419	0.379586	0.004064	0.056680	-0.923410
6319	-0.703941	-0.508343	9.433550	-0.153376	-0.075579	0.085296	-0.250843	0.452783	-0.735119	0.381214	0.001585	0.058761	-0.922616
6320	-0.357033	-0.479220	9.307601	-0.030134	-0.069862	0.100692	-0.252141	0.455459	-0.732960	0.383235	0.000104	0.058616	-0.921789
6321	-0.414650	-1.026927	9.544171	0.154352	-0.040532	0.068378	-0.253150	0.453349	-0.733837	0.384500	0.000604	0.055267	-0.921469
6322	-0.277502	-0.983878	9.392463	0.134427	-0.025974	0.038727	-0.252876	0.447804	-0.733589	0.385354	0.001122	0.052424	-0.921278
6323	0.038533	-1.040460	9.543410	0.130681	0.003161	-0.016698	-0.253363	0.445011	-0.736239	0.384995	0.002131	0.049845	-0.921569
6324	-0.208864	-1.213507	9.725866	0.238032	0.019560	-0.062327	-0.252946	0.436813	-0.737130	0.384014	0.004179	0.045447	-0.922198
6325	-0.428991	-1.537266	10.132051	0.256417	0.037637	-0.123171	-0.253785	0.428326	-0.741926	0.381631	0.006672	0.040855	-0.923387
6326	0.014302	-1.500504	10.074306	0.099704	0.025443	-0.206990	-0.255798	0.420948	-0.742671	0.377960	0.007652	0.039073	-0.924965
6327	-0.346342	-1.699376	9.804167	0.012546	0.021552	-0.248034	-0.259216	0.413849	-0.743405	0.373290	0.007854	0.038936	-0.926864
6328	-0.796774	-1.258533	9.561357	0.003498	0.033354	-0.259209	-0.259725	0.412670	-0.743023	0.368607	0.008215	0.038998	-0.928730
6329	-0.321570	-0.818727	9.883942	0.066468	0.047175	-0.262609	-0.261878	0.407809	-0.743008	0.363615	0.009278	0.038078	-0.930724
6330	-0.139524	-0.572419	10.061885	0.201365	0.041820	-0.276691	-0.263748	0.398434	-0.745271	0.358517	0.011229	0.034523	-0.932817
6331	-0.697856	-0.231277	10.267848	0.127448	0.024344	-0.253084	-0.266768	0.389859	-0.748030	0.353684	0.012324	0.032280	-0.934727
6332	-0.844763	-0.255611	10.270936	0.088182	0.017164	-0.175753	-0.268537	0.384335	-0.747892	0.350421	0.013076	0.030635	-0.936000
6333	-0.522303	-0.159697	9.996903	0.008555	0.053880	-0.106062	-0.269546	0.380783	-0.747759	0.348341	0.014001	0.030767	-0.936758
6334	-0.274993	-0.482536	9.697101	-0.031805	0.050285	-0.085929	-0.267741	0.380468	-0.750931	0.346758	0.014589	0.031577	-0.937310
6335	-0.572004	-0.877856	9.619189	0.041882	0.002812	-0.079936	-0.268246	0.377054	-0.749665	0.345185	0.014795	0.030732	-0.937915
6336	-0.689226	-0.566411	9.324879	0.017024	-0.026429	-0.070804	-0.271060	0.377881	-0.749264	0.343976	0.014291	0.030092	-0.938387
6337	-0.595109	-0.082830	9.306138	-0.183174	-0.022876	-0.034927	-0.271321	0.378156	-0.748378	0.343327	0.012509	0.033274	-0.938543
6338	-0.429862	-0.358245	9.558205	-0.197479	-0.032794	0.024098	-0.273006	0.383204	-0.747100	0.343969	0.010469	0.036590	-0.938209
6339	-0.588640	-0.410647	9.800776	0.010363	-0.033371	0.084210	-0.272770	0.386123	-0.745332	0.345516	0.009911	0.036027	-0.937669
6340	-0.466417	-0.271577	9.602277	0.048254	-0.007588	0.130507	-0.274049	0.385616	-0.744565	0.348344	0.010103	0.034887	-0.936663
6341	-0.310890	-0.545903	9.475088	-0.034307	0.014382	0.168837	-0.272909	0.389555	-0.745582	0.351448	0.010189	0.035459	-0.935480
6342	-0.125155	-0.568876	9.682888	-0.062396	0.050958	0.183411	-0.270232	0.391632	-0.746107	0.355302	0.010738	0.036790	-0.933966
6343	-0.135904	-0.327818	9.844560	-0.021970	0.034485	0.161477	-0.267297	0.391604	-0.745751	0.358243	0.011265	0.037252	-0.932817
6344	-1.148273	-0.313190	9.787321	0.021123	0.032697	0.215187	-0.265252	0.393414	-0.747282	0.362509	0.012098	0.036885	-0.931172
6345	-1.130059	-0.084395	9.862696	-0.010741	0.071102	0.236181	-0.261160	0.394015	-0.748829	0.366805	0.013492	0.037376	-0.929449
6346	-0.514754	-0.242745	9.621429	-0.206589	0.091054	0.217658	-0.256602	0.401775	-0.746588	0.370959	0.013750	0.041665	-0.927612
6347	-1.185686	-0.561430	9.663498	-0.280327	0.078161	0.252363	-0.254090	0.411923	-0.745593	0.375597	0.013327	0.047203	-0.925484
6348	-0.986092	-0.449033	10.060515	-0.166340	0.063646	0.245578	-0.248636	0.421245	-0.744748	0.380201	0.013407	0.050532	-0.923425
6349	-0.630785	-0.654604	10.228940	-0.043334	-0.002027	0.229712	-0.245078	0.424517	-0.743637	0.384412	0.013284	0.051069	-0.921652
6350	-0.930980	-1.412043	9.764342	-0.068782	-0.029640	0.172437	-0.245351	0.429405	-0.743633	0.387694	0.012308	0.051900	-0.920244
6351	-1.088331	-1.276026	9.539193	-0.141775	-0.018945	0.098209	-0.244108	0.434963	-0.740862	0.389510	0.010985	0.054203	-0.919360
6352	-0.731071	-0.878071	9.648901	-0.130940	-0.004387	0.048399	-0.245148	0.439465	-0.740599	0.390501	0.009859	0.056402	-0.918820
6353	-0.827801	-0.800506	9.879474	-0.018546	-0.018996	0.017602	-0.245798	0.441331	-0.739583	0.390809	0.009416	0.056454	-0.918691
6354	-0.831559	-1.016276	10.087603	0.134088	-0.048119	0.008276	-0.246424	0.438298	-0.739958	0.391064	0.009512	0.053448	-0.918761
6355	-0.696629	-1.006292	10.115400	0.192248	-0.090160	-0.023661	-0.250094	0.432112	-0.742079	0.390642	0.009368	0.049085	-0.919185
6356	-0.860354	-1.066313	9.539461	0.108332	-0.106760	-0.053590	-0.254155	0.425945	-0.742808	0.389747	0.008126	0.046105	-0.919731
6357	-0.875795	-0.862133	9.470183	0.068454	-0.108762	-0.107326	-0.258741	0.422958	-0.742900	0.387816	0.006608	0.043910	-0.920667
6358	-0.741100	-0.806816	9.390620	0.127192	-0.088607	-0.123669	-0.262940	0.418385	-0.742743	0.385629	0.005781	0.040732	-0.921736
6359	-0.591090	-0.926602	9.443137	0.229988	-0.041043	-0.158281	-0.267244	0.409445	-0.743723	0.382666	0.006723	0.036107	-0.923156
6360	-0.215905	-0.749775	9.588310	0.253100	-0.007258	-0.198819	-0.269485	0.398608	-0.747499	0.378979	0.008309	0.031240	-0.924841
6361	-0.222023	-0.988166	9.512914	0.199374	0.031856	-0.248976	-0.271221	0.388564	-0.750521	0.374261	0.010282	0.027762	-0.926851
6362	-0.581549	-0.886537	9.899764	0.137489	0.068198	-0.276133	-0.273492	0.381193	-0.750759	0.369098	0.012348	0.025618	-0.928955
6363	-0.605836	-0.832453	10.255478	0.033647	0.101803	-0.303482	-0.272560	0.373507	-0.752664	0.363336	0.014354	0.025781	-0.931191
6364	-0.122109	-0.666925	10.550297	-0.148116	0.089720	-0.325603	-0.272802	0.371911	-0.754178	0.357254	0.014705	0.029122	-0.933437
6365	0.094640	-0.632976	10.504798	-0.309188	0.060344	-0.321752	-0.273589	0.375367	-0.752655	0.351230	0.013412	0.035376	-0.935524
6366	-0.465411	-0.472675	9.877852	-0.293512	0.051339	-0.262615	-0.274647	0.382527	-0.750623	0.346366	0.012046	0.041136	-0.937120
6367	-0.783058	-0.069246	9.870946	-0.264173	0.051599	-0.157289	-0.275440	0.388881	-0.749856	0.343380	0.011040	0.046412	-0.937984
6368	0.025318	0.231130	10.012416	-0.230204	0.033657	-0.068436	-0.276703	0.396657	-0.748085	0.342137	0.009945	0.050816	-0.938222
6369	0.041277	-0.096890	9.739179	-0.023924	-0.000721	-0.024865	-0.275443	0.400348	-0.747335	0.341630	0.009704	0.051108	-0.938394
6370	-0.588369	-0.503876	9.257221	0.264469	-0.005838	0.020903	-0.277712	0.394020	-0.748836	0.342097	0.011336	0.045941	-0.938473
6371	-0.675845	-0.354984	9.239293	0.320042	-0.003869	0.056241	-0.275997	0.384719	-0.752896	0.343031	0.013481	0.039716	-0.938387
6372	-0.633022	-0.229243	9.409448	0.198710	0.021715	0.107263	-0.277236	0.376005	-0.754153	0.344987	0.015257	0.035946	-0.937795
6373	-0.608167	-0.393137	9.296988	0.271882	0.042009	0.146374	-0.276168	0.368823	-0.758207	0.347567	0.018013	0.030899	-0.936973
6374	-0.697714	-0.311223	9.388495	0.310062	0.058559	0.176066	-0.273050	0.359379	-0.761772	0.350719	0.021296	0.025272	-0.935897
6375	-0.624130	-0.065199	9.546224	0.264438	0.074967	0.177644	-0.269177	0.352046	-0.764585	0.353840	0.024641	0.020572	-0.934755
6376	-1.340989	-0.328811	10.246203	0.108911	0.039930	0.186116	-0.265315	0.348274	-0.767901	0.357239	0.026159	0.018566	-0.933462
6377	-2.213471	-0.325172	10.410906	0.070186	-0.040607	0.213696	-0.266585	0.346963	-0.768396	0.361156	0.026048	0.016701	-0.931992
6378	-1.173607	-0.054931	10.054815	0.042346	-0.057900	0.182234	-0.265809	0.345625	-0.769287	0.364501	0.025262	0.015237	-0.930735
6379	-1.321209	0.559072	9.630069	-0.036589	-0.097346	0.150487	-0.267604	0.346705	-0.768894	0.367304	0.023341	0.014973	-0.929688
6380	-1.726958	0.725891	9.412633	-0.112281	-0.113865	0.172257	-0.270694	0.351245	-0.767226	0.370539	0.020379	0.015982	-0.928456
6381	-1.409689	0.935299	9.975302	0.058856	-0.080635	0.224750	-0.273787	0.356314	-0.765431	0.374673	0.019582	0.014005	-0.926844
6382	-1.023058	0.698186	9.342016	0.089345	-0.053071	0.230433	-0.273015	0.354197	-0.765059	0.378871	0.019261	0.011697	-0.925175
6383	-0.002607	2.027758	9.293384	-0.030174	-0.016298	0.298041	-0.273399	0.356300	-0.766444	0.384366	0.019017	0.011721	-0.922910
6384	0.403833	1.706307	9.307068	0.125659	0.067573	0.487002	-0.269321	0.358897	-0.766349	0.393214	0.021275	0.009571	-0.919151
6385	-0.247228	1.741098	8.605515	0.218660	0.180312	0.592489	-0.262155	0.357744	-0.768174	0.403924	0.026628	0.006280	-0.914383
6386	0.401362	1.216145	9.458564	0.369059	0.253808	0.668855	-0.250363	0.355704	-0.774583	0.415815	0.034265	0.001060	-0.908803
6387	-0.070910	0.223850	10.752979	0.528823	0.204603	0.728820	-0.240084	0.345772	-0.779467	0.428599	0.042543	-0.007841	-0.902459
6388	-1.238970	-1.001817	10.324115	0.478368	0.163294	0.741569	-0.228661	0.336627	-0.783603	0.441467	0.049407	-0.015870	-0.895775
6389	-0.781404	-0.406237	10.490328	0.281589	0.187485	0.609471	-0.219162	0.329878	-0.787974	0.452084	0.055178	-0.020240	-0.890037
6390	-0.795875	0.571570	9.462355	-0.045786	0.210732	0.511760	-0.211490	0.330828	-0.790181	0.461227	0.058250	-0.018250	-0.885180
6391	-0.586955	0.244046	9.925288	-0.087177	0.203306	0.487585	-0.200512	0.336491	-0.792917	0.469966	0.060960	-0.015748	-0.880436
6392	-1.049834	0.792713	10.271845	-0.043255	0.131906	0.457414	-0.193890	0.342622	-0.793219	0.478026	0.062678	-0.014471	-0.875987
6393	-1.168256	0.875463	10.624682	-0.112901	0.096990	0.430338	-0.186635	0.350853	-0.794030	0.485672	0.063265	-0.012438	-0.871760
6394	-0.954784	0.608395	11.179702	-0.121417	0.032824	0.363961	-0.182311	0.355825	-0.793809	0.492099	0.062518	-0.010631	-0.868226
6395	-1.702896	1.750355	9.345626	-0.166934	0.018062	0.312008	-0.180299	0.363208	-0.792811	0.497676	0.061238	-0.008280	-0.865159
6396	-0.807674	2.061646	9.823920	-0.149707	-0.018263	0.356464	-0.180586	0.371268	-0.792552	0.503942	0.059325	-0.006476	-0.861673
6397	-1.233171	2.329648	9.665316	-0.059842	-0.030766	0.451046	-0.178826	0.377074	-0.791048	0.511730	0.058286	-0.006710	-0.857141
6398	-0.950571	1.721663	10.364992	-0.007243	-0.039722	0.508578	-0.177700	0.382876	-0.790549	0.520361	0.057416	-0.007755	-0.851979
6399	-1.156883	1.514137	10.288161	0.244497	-0.103321	0.559791	-0.176162	0.382588	-0.791319	0.529532	0.058285	-0.014099	-0.846168
6400	-1.000759	0.604888	10.180874	0.539100	-0.090196	0.557622	-0.175855	0.371732	-0.793852	0.538185	0.062264	-0.024995	-0.840152
6401	-1.500666	0.820872	10.328031	0.381978	-0.057702	0.495834	-0.177444	0.357975	-0.798141	0.545927	0.065333	-0.033062	-0.834627
6402	-1.120859	1.043739	10.569887	-0.073043	-0.081946	0.484339	-0.176287	0.358734	-0.800170	0.553954	0.062810	-0.033540	-0.829497
6403	-0.503236	-0.630541	10.148994	-0.144731	-0.146140	0.391896	-0.177085	0.365753	-0.799024	0.560468	0.058655	-0.033584	-0.825414
6404	-0.578172	0.385087	8.962596	0.131402	-0.155025	0.337896	-0.181178	0.366858	-0.798613	0.565701	0.057308	-0.038058	-0.821736
6405	-0.391267	-0.387789	9.327885	0.216533	-0.147768	0.284829	-0.184994	0.363589	-0.799595	0.569948	0.057200	-0.043876	-0.818512
6406	-0.184845	2.823943	8.707676	0.266229	-0.109000	0.364249	-0.188185	0.362309	-0.799065	0.575412	0.058099	-0.050065	-0.814260
6407	-0.404055	2.310520	9.216806	0.209019	-0.042934	0.522605	-0.187011	0.358053	-0.800845	0.583543	0.059402	-0.054903	-0.808044
6408	-0.728932	2.719207	9.344298	0.132508	-0.011742	0.621808	-0.185064	0.353251	-0.803641	0.593297	0.060044	-0.058089	-0.800637
6409	-1.029004	1.953613	9.309166	0.032136	0.037681	0.713538	-0.180726	0.355706	-0.804305	0.604606	0.060374	-0.059355	-0.792012
6410	-0.959238	1.488513	9.713675	0.034585	0.078011	0.768883	-0.172057	0.360758	-0.804497	0.616687	0.061087	-0.060054	-0.782533
6411	-0.582278	1.250805	8.912299	0.024809	0.142071	0.763232	-0.163647	0.369229	-0.806580	0.628633	0.062888	-0.059921	-0.772835
6412	-0.369935	1.198233	8.889544	-0.167674	0.214059	0.749237	-0.151924	0.377416	-0.806921	0.640523	0.063167	-0.055748	-0.763304
6413	-0.496979	1.590079	9.604218	-0.536653	0.203672	0.800880	-0.140488	0.391832	-0.805235	0.653468	0.058688	-0.046233	-0.753258
6414	-0.717631	1.369068	9.812650	-0.501096	0.159937	0.858346	-0.126678	0.418123	-0.801795	0.666924	0.053733	-0.037769	-0.742225
6415	-0.882042	1.489982	10.098396	-0.247130	0.114462	0.854150	-0.112957	0.433590	-0.798106	0.679790	0.051696	-0.033747	-0.730803
6416	-0.828876	0.951348	10.110539	-0.062616	0.034163	0.825704	-0.099597	0.446659	-0.796941	0.691784	0.050775	-0.033392	-0.719543
6417	-0.862554	1.478191	10.859175	-0.077380	-0.002486	0.816421	-0.091574	0.453305	-0.797001	0.703458	0.049352	-0.033369	-0.708236
6418	-0.359817	1.170554	10.636363	-0.173829	-0.030061	0.762485	-0.082404	0.456929	-0.794166	0.714254	0.045967	-0.032255	-0.697630
6419	-0.172678	0.854422	10.926462	-0.190312	-0.117972	0.700723	-0.076177	0.464790	-0.793453	0.723997	0.041364	-0.032149	-0.687811
6420	-0.493905	0.972105	10.358744	-0.099400	-0.178225	0.689267	-0.072625	0.470830	-0.792973	0.733307	0.037032	-0.034105	-0.678032
6421	-0.223090	1.268540	9.669461	0.029834	-0.141464	0.676948	-0.069851	0.477426	-0.790466	0.742241	0.035317	-0.037295	-0.668161
6422	0.024264	1.435529	9.122138	0.138435	-0.046335	0.631214	-0.063449	0.475754	-0.792285	0.750417	0.036290	-0.040452	-0.658727
6423	-0.541383	1.811761	9.746104	0.121080	-0.030082	0.608904	-0.058316	0.471064	-0.793464	0.758210	0.037489	-0.043157	-0.649500
6424	-0.263387	1.131885	9.823162	0.090066	-0.073960	0.608858	-0.051654	0.469117	-0.796043	0.765867	0.037380	-0.046078	-0.640255
6425	-0.156116	1.369062	9.484305	0.138931	-0.090332	0.601744	-0.046916	0.465373	-0.795577	0.773264	0.038085	-0.049892	-0.630970
6426	-0.283731	0.824530	9.283489	0.198795	-0.064731	0.585420	-0.041642	0.458951	-0.798147	0.780314	0.039775	-0.054019	-0.621780
6427	0.038153	1.051048	9.220072	0.205891	0.001060	0.555824	-0.034186	0.451173	-0.801998	0.786943	0.042688	-0.057176	-0.612887
6428	0.082457	1.371473	9.347372	0.150022	0.011893	0.525976	-0.028540	0.444638	-0.802298	0.793165	0.044615	-0.059448	-0.604454
6429	0.217198	1.409345	9.089973	0.170980	0.070414	0.513077	-0.020843	0.437673	-0.803751	0.799184	0.047860	-0.061022	-0.596063
6430	0.521821	2.237972	9.267626	0.152113	0.112497	0.520269	-0.012637	0.432018	-0.805712	0.805266	0.051022	-0.061706	-0.587483
6431	0.177081	2.264555	9.504769	0.098443	0.099660	0.553224	-0.000846	0.424341	-0.807828	0.811665	0.053421	-0.062018	-0.578360
6432	-0.054819	1.875284	9.751535	0.142082	0.064124	0.599652	0.007358	0.417510	-0.808527	0.818407	0.055753	-0.063429	-0.568399
6433	-0.307072	1.207316	10.102198	0.139045	0.055827	0.601514	0.015442	0.410926	-0.811120	0.825024	0.058235	-0.064929	-0.558327
6434	-0.133818	1.265272	10.068628	0.051708	0.028295	0.582660	0.024395	0.405039	-0.808919	0.831390	0.058679	-0.065885	-0.548640
6435	0.234641	1.323213	9.916886	-0.115995	0.013455	0.543086	0.030028	0.403641	-0.810479	0.837380	0.056502	-0.065159	-0.539775
6436	0.275863	0.271370	10.380099	-0.095339	-0.017795	0.482375	0.034363	0.404136	-0.808997	0.842571	0.054121	-0.065141	-0.531885
6437	0.350025	0.881076	9.976561	-0.177320	-0.060063	0.408172	0.037032	0.405706	-0.807501	0.846928	0.050217	-0.064806	-0.525349
6438	0.479648	0.970945	9.453457	-0.299638	-0.087665	0.365149	0.038404	0.411000	-0.804731	0.850853	0.043788	-0.063677	-0.519690
6439	0.538559	0.771105	10.063173	-0.316634	-0.104211	0.350327	0.039633	0.419604	-0.801200	0.854542	0.037087	-0.062549	-0.514266
6440	0.216935	0.497094	10.305919	-0.281337	-0.138980	0.346866	0.038827	0.426769	-0.798538	0.858045	0.030458	-0.062457	-0.508853
6441	0.360349	0.205865	9.463215	-0.207497	-0.149900	0.302987	0.036747	0.433417	-0.796245	0.860990	0.025173	-0.063145	-0.504058
6442	0.387117	0.111198	8.492586	-0.130092	-0.075002	0.223912	0.034813	0.435309	-0.793955	0.863135	0.021938	-0.063408	-0.500497
6443	0.239428	-0.236108	9.004712	-0.120560	-0.002072	0.172170	0.035552	0.438501	-0.790802	0.864856	0.019755	-0.062314	-0.497746
6444	0.351020	0.117430	8.929114	-0.159114	0.019795	0.151625	0.038100	0.441107	-0.791452	0.866364	0.017055	-0.060618	-0.495428
6445	0.647292	0.146023	8.677893	-0.032229	0.051049	0.143927	0.039879	0.442681	-0.790581	0.867817	0.016932	-0.059441	-0.493025
6446	0.839659	0.263701	9.216511	0.091066	0.091447	0.167556	0.044751	0.437612	-0.790369	0.869449	0.019259	-0.058980	-0.490111
6447	0.694818	0.306254	9.083763	0.085226	0.170131	0.208006	0.049633	0.431997	-0.791925	0.871601	0.022235	-0.056911	-0.486392
6448	0.520210	0.552859	9.555967	-0.088126	0.246645	0.203294	0.056800	0.429269	-0.792740	0.873788	0.022912	-0.052016	-0.482974
6449	0.407834	0.885757	9.905169	-0.219902	0.272152	0.241324	0.070309	0.433380	-0.789307	0.876431	0.021519	-0.045210	-0.478918
6450	0.164094	0.989443	10.825903	-0.228462	0.220894	0.254255	0.079987	0.438315	-0.786855	0.879056	0.019448	-0.039429	-0.474687
6451	0.158992	0.531810	10.644248	-0.200875	0.131552	0.328389	0.087488	0.444860	-0.784384	0.882286	0.016996	-0.035286	-0.469081
6452	0.871671	0.156064	10.076858	-0.178006	0.087855	0.331394	0.097180	0.448193	-0.783701	0.885409	0.014495	-0.032347	-0.463460
6453	0.733634	0.311093	10.476123	-0.190395	0.080533	0.350705	0.101881	0.451076	-0.780705	0.888701	0.011697	-0.029231	-0.457405
6454	0.426188	0.078930	10.287608	-0.127494	0.036750	0.371397	0.107990	0.453676	-0.777972	0.892027	0.009602	-0.027667	-0.451032
6455	0.235055	-0.319370	9.277090	-0.059063	0.080633	0.332015	0.112839	0.452322	-0.775990	0.895023	0.009117	-0.025726	-0.445185
6456	0.137789	-0.131405	9.437211	-0.051830	0.131706	0.295965	0.119740	0.450668	-0.775287	0.897623	0.009264	-0.023129	-0.440059
6457	0.293229	-0.347108	10.275595	0.025894	0.135340	0.270519	0.127796	0.448204	-0.775224	0.900013	0.010793	-0.020935	-0.435227
6458	-0.030815	-0.124439	10.165298	0.109957	0.139903	0.245997	0.135860	0.444020	-0.775416	0.902090	0.013944	-0.019595	-0.430878
6459	-0.306727	0.131025	10.473491	0.157409	0.151709	0.219428	0.143041	0.436547	-0.775349	0.903945	0.018000	-0.018208	-0.426881
6460	0.088942	0.047603	10.466413	0.189275	0.093260	0.200319	0.147796	0.429360	-0.775768	0.905537	0.022204	-0.018378	-0.423286
6461	-0.016265	-0.151559	9.963464	0.206162	0.085899	0.166280	0.152698	0.419248	-0.778084	0.906838	0.026572	-0.018567	-0.420231
6462	-0.397684	-0.009213	10.312284	0.206207	0.049038	0.077714	0.154908	0.411808	-0.780252	0.907332	0.030756	-0.019618	-0.418829
6463	0.059420	0.159382	10.112523	0.252093	0.023465	0.031853	0.158773	0.403574	-0.780791	0.907408	0.035459	-0.021234	-0.418213
6464	-0.096540	0.483179	9.232451	0.188821	0.021544	0.003837	0.157911	0.397228	-0.782556	0.907253	0.039125	-0.022591	-0.418151
6465	-0.493490	0.838473	9.262528	0.060799	0.032311	0.001293	0.160480	0.393370	-0.782578	0.907196	0.040455	-0.022412	-0.418159
6466	-0.329319	0.791649	9.541790	-0.054471	0.037638	-0.012214	0.159721	0.393102	-0.783835	0.907101	0.039848	-0.021429	-0.418474
6467	-0.190496	1.009448	9.848524	-0.148929	0.029296	-0.018225	0.161871	0.398365	-0.783344	0.907039	0.037374	-0.019530	-0.418929
6468	0.087243	0.379740	9.825487	-0.248114	0.009975	-0.038960	0.161954	0.407233	-0.781067	0.906839	0.033033	-0.017406	-0.419820
6469	-0.182879	0.909332	9.405613	-0.276696	0.017276	-0.030841	0.162797	0.416503	-0.777407	0.906719	0.028144	-0.014648	-0.420540
6470	-0.079690	1.029440	10.003430	-0.285849	0.014645	0.027250	0.163890	0.427875	-0.774505	0.907047	0.023136	-0.012160	-0.420217
6471	-0.200787	0.150154	10.378753	-0.146244	-0.026554	-0.037471	0.162059	0.436370	-0.772087	0.906754	0.020254	-0.011298	-0.421021
6472	0.135306	0.398137	9.550207	-0.019772	-0.050272	-0.118921	0.162045	0.439544	-0.771580	0.905696	0.019559	-0.012161	-0.423301
6473	0.590895	-0.088786	10.382789	0.198355	-0.068416	-0.158364	0.159373	0.437847	-0.772571	0.904216	0.022565	-0.014947	-0.426217
6474	-0.080235	-0.863494	10.711247	0.346621	-0.083198	-0.231414	0.155588	0.430192	-0.776460	0.901980	0.028251	-0.019468	-0.430412
6475	-0.187119	0.292420	9.771305	0.158802	-0.026817	-0.290644	0.151150	0.424015	-0.778449	0.899326	0.030903	-0.021068	-0.435676
6476	0.462133	0.600767	9.532099	0.000222	0.011490	-0.299799	0.148347	0.423901	-0.779817	0.896657	0.031191	-0.020844	-0.441134
6477	0.812442	0.920128	9.170263	0.077578	0.035483	-0.274524	0.146553	0.424979	-0.779550	0.894156	0.032900	-0.020682	-0.446067
6478	0.509441	1.274700	8.934820	0.192289	0.057646	-0.225090	0.145915	0.425903	-0.780302	0.891971	0.037001	-0.021386	-0.450068
6479	0.286972	1.449105	9.422365	0.195102	0.074222	-0.151293	0.145818	0.419551	-0.781820	0.890452	0.041135	-0.021710	-0.452693
6480	0.207971	1.351621	9.799442	0.154253	0.110881	-0.077728	0.148915	0.413950	-0.783994	0.889599	0.044973	-0.021236	-0.454027
6481	0.002682	1.958004	9.993219	-0.059399	0.143675	-0.015220	0.151470	0.412349	-0.782878	0.889536	0.045193	-0.018159	-0.454262
6482	0.253367	1.948495	9.880231	-0.251738	0.158293	0.047474	0.157694	0.419166	-0.780902	0.890161	0.042188	-0.013268	-0.453494
6483	0.019882	1.354722	9.408950	-0.178812	0.161294	0.121696	0.162501	0.425500	-0.775885	0.891411	0.040441	-0.008944	-0.451300
6484	-0.075089	1.051517	9.423012	-0.018866	0.173429	0.161259	0.169394	0.426220	-0.775559	0.892801	0.041696	-0.005985	-0.448477
6485	-0.126528	1.240199	9.765961	0.035817	0.164447	0.211371	0.177687	0.424315	-0.771962	0.894639	0.043813	-0.003632	-0.444622
6486	-0.482491	0.570684	9.724453	-0.004698	0.169058	0.268397	0.184725	0.420543	-0.771766	0.896923	0.045268	-0.000973	-0.439863
6487	-0.886492	0.393182	10.102176	-0.032384	0.122309	0.260935	0.190466	0.417611	-0.768023	0.899199	0.045781	0.001207	-0.435136
6488	-0.603170	0.611791	9.858296	-0.186671	0.095722	0.269427	0.196591	0.417820	-0.766807	0.901612	0.043321	0.004136	-0.430352
6489	-0.432030	0.609814	9.883864	-0.123603	0.062006	0.272573	0.202950	0.421083	-0.763572	0.904009	0.041669	0.006023	-0.425436
6490	-0.149973	0.616836	10.366570	0.079745	-0.001737	0.274630	0.206667	0.416954	-0.762971	0.906183	0.043189	0.004915	-0.420645
6491	-0.173165	0.413866	10.109121	-0.019930	-0.032922	0.268648	0.206806	0.414571	-0.763478	0.908419	0.042575	0.004177	-0.415866
6492	-0.723006	0.453968	9.494984	-0.154895	-0.003907	0.249445	0.209864	0.414291	-0.761734	0.910533	0.039810	0.005014	-0.411484
6493	-0.824376	0.495623	9.777808	-0.182714	0.036196	0.231698	0.212920	0.414669	-0.760116	0.912534	0.036808	0.006938	-0.407281
6494	-0.978214	0.416673	9.991255	-0.207130	0.067197	0.228753	0.215070	0.417835	-0.757984	0.914457	0.033670	0.009516	-0.403168
6495	-1.069542	0.363734	10.037658	-0.122806	0.069032	0.202412	0.220151	0.421112	-0.754738	0.916115	0.032038	0.011612	-0.399466
6496	-0.945465	0.628545	10.032928	-0.091307	0.036166	0.194308	0.223199	0.422426	-0.751982	0.917653	0.030764	0.012714	-0.395987
6497	-0.347059	0.464373	9.505836	-0.030006	-0.013909	0.194734	0.225749	0.421359	-0.750234	0.919177	0.030188	0.012559	-0.392485
6498	-0.563584	0.371784	9.284129	0.019532	-0.007399	0.224506	0.226412	0.417501	-0.752388	0.920865	0.030611	0.011969	-0.388493
6499	-0.647205	0.746125	9.778173	-0.019801	-0.007508	0.215051	0.229736	0.414969	-0.751026	0.922509	0.030293	0.011837	-0.384604
6500	0.089538	0.403758	9.813846	0.101696	-0.007383	0.173257	0.231152	0.411262	-0.750407	0.923718	0.032220	0.010649	-0.381566
6501	-0.378867	0.063274	9.694306	0.218205	-0.030388	0.087131	0.231835	0.402516	-0.752816	0.924208	0.036066	0.008331	-0.380091
6502	-0.104900	0.213890	9.266996	0.264326	-0.046007	0.006182	0.230866	0.392196	-0.755971	0.924003	0.040670	0.005303	-0.380179
6503	-0.067279	0.421502	9.467049	0.289508	-0.022416	-0.069415	0.228991	0.383746	-0.757981	0.923196	0.045840	0.002690	-0.381576
6504	-0.598575	0.657322	9.806181	0.175977	0.006513	-0.106986	0.228644	0.374633	-0.758614	0.922153	0.049199	0.001401	-0.383680
6505	-0.341591	0.350838	10.063468	0.266055	0.010150	-0.158196	0.229306	0.369730	-0.759632	0.920630	0.054158	-0.000347	-0.386662
6506	-0.621215	0.346883	9.772818	0.192825	-0.017471	-0.199139	0.225775	0.361550	-0.762892	0.918811	0.057640	-0.002109	-0.390460
6507	-0.434881	0.690573	9.587385	-0.019265	-0.021304	-0.196523	0.224246	0.361560	-0.763638	0.917261	0.057080	-0.002162	-0.394169
6508	-0.270313	0.572623	10.168037	0.077056	-0.001051	-0.172066	0.223349	0.361445	-0.762873	0.915757	0.058557	-0.002757	-0.397432
6509	-0.531354	0.741539	10.479955	0.009475	0.007998	-0.155832	0.224495	0.361701	-0.762377	0.914475	0.058727	-0.002542	-0.400350
6510	-0.292758	1.230767	9.917870	-0.138908	-0.001216	-0.154731	0.221417	0.364643	-0.762099	0.913341	0.056247	-0.001434	-0.403290
6511	-0.384987	1.359963	9.770028	-0.133794	-0.001211	-0.154713	0.220222	0.373266	-0.759307	0.912206	0.053740	-0.000258	-0.406192
6512	-1.276922	1.402262	9.997487	-0.256749	0.040630	-0.123139	0.222225	0.381189	-0.757045	0.911413	0.049448	0.002536	-0.408503
6513	-0.447679	1.385523	10.247377	-0.103026	0.007234	-0.064136	0.222193	0.387546	-0.755148	0.910955	0.047618	0.003529	-0.409733
6514	-0.392421	0.898540	9.888283	-0.011812	-0.022799	-0.063598	0.222321	0.386625	-0.754644	0.910392	0.047274	0.003106	-0.411026
6515	-0.689702	1.055267	9.470127	-0.166144	-0.048559	-0.060662	0.220642	0.391138	-0.754123	0.910013	0.043855	0.003599	-0.412237
6516	-0.688121	1.223023	9.290103	-0.098115	-0.053929	-0.051087	0.218048	0.398061	-0.751321	0.909620	0.041682	0.003305	-0.413331
6517	-0.561667	0.987731	9.340781	-0.022948	-0.066555	-0.021138	0.216644	0.398203	-0.751815	0.909433	0.040760	0.002256	-0.413842
6518	-0.540551	0.613666	9.666917	0.087309	-0.080985	0.018219	0.215381	0.396617	-0.753448	0.909455	0.041740	-0.000121	-0.413703
6519	-0.237077	0.652224	9.511897	-0.012497	-0.097489	0.017751	0.213098	0.394118	-0.754947	0.909575	0.040750	-0.001852	-0.413533
6520	-0.252168	0.776551	9.302310	-0.082812	-0.084723	0.030292	0.210790	0.394423	-0.753413	0.909829	0.038603	-0.002899	-0.413173
6521	-0.383457	1.016792	9.294854	-0.030784	-0.060839	0.061880	0.208116	0.393647	-0.754656	0.910324	0.037596	-0.003853	-0.412167
6522	-0.205294	1.065949	9.498796	0.080114	-0.040519	0.093791	0.207495	0.390736	-0.756042	0.910963	0.038775	-0.005488	-0.410624
6523	0.103554	0.994444	9.510274	0.037922	-0.022183	0.117559	0.207375	0.387577	-0.755158	0.911859	0.039347	-0.006369	-0.408563
6524	-0.291562	0.975618	9.861506	0.121948	-0.003877	0.125321	0.208285	0.383996	-0.755672	0.912705	0.041585	-0.007703	-0.406424
6525	-0.667309	0.942784	10.325516	0.064967	0.022527	0.145277	0.209834	0.378834	-0.755181	0.913794	0.043029	-0.008005	-0.403812
6526	-0.710562	0.918962	10.418374	-0.003597	0.085565	0.170671	0.212922	0.373121	-0.755334	0.915120	0.043690	-0.006725	-0.400750
6527	-0.466218	1.226574	10.199378	-0.052510	0.120201	0.132529	0.217263	0.371766	-0.753979	0.916200	0.043797	-0.004270	-0.398297
6528	-0.134443	0.874515	9.746360	-0.118806	0.116508	0.116545	0.221202	0.374256	-0.751483	0.917174	0.042602	-0.001457	-0.396201
6529	-0.114726	0.777978	9.639595	-0.108502	0.087349	0.142490	0.225910	0.375945	-0.748992	0.918355	0.041417	0.000818	-0.393584
6530	-0.391207	0.643744	9.935119	0.012782	0.051011	0.202218	0.229096	0.375793	-0.747502	0.919861	0.042122	0.001321	-0.389973
6531	-0.781815	0.671434	9.819068	-0.021213	0.085579	0.172444	0.233194	0.372190	-0.746777	0.921179	0.042521	0.002861	-0.386798
6532	-0.463586	0.647448	9.653709	-0.071301	0.098195	0.100201	0.237266	0.372963	-0.744156	0.921949	0.042039	0.004972	-0.384992
6533	-0.171758	0.099823	9.711151	-0.072402	0.056122	0.076302	0.239820	0.372149	-0.743419	0.922555	0.041233	0.006443	-0.383603
6534	-0.113503	0.018601	9.840149	-0.117422	0.015768	0.041072	0.242221	0.375713	-0.740910	0.922906	0.039259	0.007437	-0.382947
6535	-0.179495	0.210767	9.803829	-0.020910	-0.024423	0.010233	0.240805	0.377849	-0.740140	0.922973	0.038727	0.007069	-0.382845
6536	-0.481266	0.313458	9.764055	0.028292	-0.040929	-0.017196	0.239782	0.377598	-0.739879	0.922764	0.039000	0.005946	-0.383342
6537	-0.630858	0.341577	9.633461	-0.107921	-0.025666	-0.062214	0.237997	0.378530	-0.741128	0.922340	0.036827	0.006290	-0.384568
6538	-0.557763	0.170597	9.530951	-0.261350	0.006013	-0.123938	0.236293	0.386631	-0.738332	0.921512	0.032103	0.008338	-0.386932
6539	-0.546908	0.420533	9.462560	-0.215474	-0.015075	-0.174443	0.235740	0.395372	-0.736303	0.920258	0.027998	0.009791	-0.390187
6540	-0.510827	0.445448	9.693634	-0.152235	-0.034240	-0.186094	0.232893	0.401766	-0.733752	0.918837	0.024958	0.010289	-0.393712
6541	-0.655223	0.417785	10.128677	-0.010278	-0.048755	-0.183516	0.228912	0.408669	-0.734475	0.917370	0.024369	0.009521	-0.397175
6542	-0.341341	0.297920	10.062729	-0.014195	-0.077132	-0.218543	0.228389	0.412499	-0.734975	0.915594	0.023518	0.008161	-0.401333
6543	-0.141087	0.249840	9.953528	-0.121610	-0.091893	-0.241202	0.222895	0.412955	-0.735058	0.913685	0.020524	0.007512	-0.405835
6544	-0.507673	0.307534	10.157307	-0.020340	-0.090867	-0.213946	0.218277	0.417501	-0.734515	0.911913	0.019445	0.005940	-0.409880
6545	-0.374377	0.153990	10.194796	0.184495	-0.041266	-0.209282	0.214324	0.417792	-0.736126	0.910085	0.022457	0.003705	-0.413797
6546	-0.652632	-0.125449	10.231479	0.158553	-0.019462	-0.230671	0.210133	0.413332	-0.737863	0.908041	0.025226	0.001976	-0.418116
6547	-1.183286	-0.032088	10.410228	0.100635	0.002339	-0.223642	0.207334	0.411504	-0.738853	0.906075	0.027066	0.001284	-0.422250
6548	-0.648354	0.000575	10.506872	0.150453	0.009814	-0.208617	0.206456	0.409385	-0.740489	0.904177	0.029929	0.000139	-0.426109
6549	-0.187025	-0.231495	9.898354	0.199060	-0.019392	-0.256280	0.203410	0.405185	-0.741351	0.901819	0.033327	-0.001746	-0.430824
6550	-0.276902	-0.092919	9.678669	0.214630	-0.077838	-0.246890	0.199861	0.400842	-0.743851	0.899484	0.036593	-0.005000	-0.435390
6551	-0.104688	0.165487	9.179924	0.182711	-0.070473	-0.237834	0.193752	0.397981	-0.746205	0.897220	0.039215	-0.007675	-0.439772
6552	0.023275	0.648465	9.667866	0.201460	-0.055731	-0.195333	0.190460	0.394157	-0.749339	0.895275	0.042426	-0.010460	-0.443365
6553	-0.603642	0.715534	9.950942	0.120420	-0.070418	-0.142223	0.186653	0.389168	-0.750701	0.893854	0.043913	-0.012659	-0.446022
6554	-0.454360	1.249175	9.767827	-0.022143	-0.068595	-0.100513	0.183847	0.390109	-0.752194	0.892913	0.042987	-0.013765	-0.447962
6555	-0.481986	1.490084	9.895741	0.043885	-0.092182	-0.055858	0.180784	0.389611	-0.752549	0.892308	0.042936	-0.015748	-0.449104
6556	-0.677950	1.139947	10.301906	0.200423	-0.124929	-0.021745	0.177249	0.386285	-0.754303	0.891844	0.045452	-0.019925	-0.449613
6557	-0.797763	0.979948	10.005758	0.127820	-0.159746	-0.025743	0.172682	0.380764	-0.756796	0.891384	0.046317	-0.023861	-0.450245
6558	-0.596018	1.097917	9.217333	0.001913	-0.229352	-0.065024	0.165548	0.378177	-0.759269	0.890632	0.044371	-0.028072	-0.451683
6559	-0.625238	1.155119	9.081069	-0.008398	-0.249529	-0.090888	0.157382	0.378901	-0.761984	0.889623	0.042069	-0.032294	-0.453606
6560	-0.428127	1.292329	9.701603	0.036962	-0.201899	-0.063051	0.149718	0.380030	-0.763187	0.888834	0.040990	-0.036335	-0.454944
6561	-0.177991	1.429637	10.320232	-0.006733	-0.099598	-0.065281	0.145129	0.379141	-0.764668	0.888126	0.040102	-0.037910	-0.456276
6562	-0.900427	1.272295	9.744912	-0.256782	-0.076313	-0.120125	0.141778	0.385527	-0.763628	0.887118	0.034990	-0.036991	-0.458726
6563	-1.506353	1.462452	9.434740	-0.421842	-0.122183	-0.093232	0.137125	0.396829	-0.761186	0.886385	0.026627	-0.035069	-0.460851
6564	-2.116430	1.534235	9.679642	-0.327626	-0.139468	-0.060457	0.133241	0.409559	-0.760265	0.885840	0.019630	-0.034656	-0.462278
6565	-2.157949	1.197280	11.047264	-0.384648	-0.220970	-0.056006	0.127815	0.421668	-0.757185	0.885239	0.011122	-0.034710	-0.463706
6566	-0.757205	0.616798	11.402578	0.001779	-0.427031	-0.096105	0.114232	0.431203	-0.756317	0.883978	0.007313	-0.042432	-0.465541
6567	1.148367	0.248339	10.162452	0.185574	-0.494078	-0.087581	0.098308	0.425251	-0.761501	0.882626	0.006371	-0.052591	-0.467082
6568	2.113297	0.530004	8.970662	-0.100322	-0.413744	-0.092807	0.085431	0.421929	-0.764561	0.881264	0.000886	-0.059111	-0.468913
6569	2.594770	0.125599	8.597502	-0.096947	-0.215321	-0.091209	0.074299	0.427589	-0.765482	0.880111	-0.002523	-0.061818	-0.470720
6570	3.166906	0.423489	8.158238	-0.064773	-0.007558	-0.034135	0.070327	0.429622	-0.764692	0.879732	-0.003639	-0.061512	-0.471461
6571	1.936217	0.759743	8.732243	-0.209026	0.125609	0.007311	0.072984	0.434232	-0.762942	0.879896	-0.005999	-0.057274	-0.471663
6572	0.174340	1.271020	8.746971	-0.180107	0.162027	0.038686	0.078058	0.441592	-0.760957	0.880371	-0.007632	-0.052887	-0.471266
6573	-0.457131	1.311694	9.754401	0.098378	0.096421	0.062309	0.083414	0.442603	-0.759608	0.881037	-0.004814	-0.052017	-0.470154
6574	0.558031	0.741852	10.631841	0.508931	0.003717	0.060897	0.083478	0.430938	-0.763910	0.881572	0.004178	-0.056897	-0.468590
6575	1.530080	0.082702	10.739663	0.606889	-0.072868	0.043122	0.082055	0.408708	-0.769720	0.881735	0.014369	-0.063791	-0.467191
6576	1.755347	0.339123	10.332581	0.020049	-0.064504	-0.037385	0.079688	0.396552	-0.772992	0.881254	0.014222	-0.065272	-0.467898
6577	1.469853	0.545927	9.780843	-0.195208	-0.022820	-0.086545	0.078251	0.402924	-0.771209	0.880423	0.010843	-0.063783	-0.469755
6578	1.577230	0.246316	9.321666	0.044167	0.029685	-0.044782	0.077611	0.404900	-0.772467	0.879982	0.012010	-0.063833	-0.470545
6579	1.620299	0.313836	9.347013	0.240029	0.106697	-0.035605	0.077892	0.398554	-0.772851	0.879675	0.017380	-0.064204	-0.470900
6580	1.573133	0.602240	9.307419	0.001742	0.149383	-0.039662	0.081996	0.392971	-0.771874	0.879439	0.018922	-0.061746	-0.471610
6581	1.373580	0.501122	9.395334	-0.166432	0.136417	-0.020194	0.086304	0.400600	-0.770262	0.879435	0.017355	-0.057805	-0.472177
6582	0.987572	0.592798	9.700204	-0.092960	0.077053	-0.004987	0.090109	0.406384	-0.768773	0.879456	0.016505	-0.055738	-0.472418
6583	1.068949	0.713216	9.697851	-0.021355	0.050679	0.010180	0.091386	0.406240	-0.768531	0.879579	0.016627	-0.054700	-0.472305
6584	0.875889	0.765859	9.730387	0.029267	0.033373	0.023374	0.093687	0.405688	-0.768423	0.879775	0.017483	-0.054566	-0.471925
6585	0.693103	0.691629	9.934031	0.045596	0.032538	0.064059	0.094076	0.403837	-0.768174	0.880362	0.018549	-0.054501	-0.470795
6586	0.803805	0.727982	9.949972	0.069803	0.054585	0.091837	0.093961	0.400797	-0.768553	0.881203	0.020244	-0.054400	-0.469160
6587	0.683245	0.742516	10.049847	0.054543	0.081141	0.128628	0.097167	0.397985	-0.768832	0.882436	0.021848	-0.053588	-0.466859
6588	0.628024	0.696669	10.039089	0.090921	0.095894	0.167551	0.102929	0.395012	-0.769258	0.884004	0.024221	-0.052985	-0.463835
6589	0.659154	0.726968	9.737419	0.097724	0.076762	0.177770	0.106140	0.390487	-0.769158	0.885643	0.026489	-0.052671	-0.460609
6590	0.688110	0.719794	9.732788	0.006732	0.029149	0.180153	0.108594	0.385427	-0.770696	0.887273	0.026741	-0.052479	-0.457468
6591	0.673125	0.827776	9.666966	-0.030058	-0.001965	0.178164	0.110745	0.388328	-0.768690	0.888877	0.026013	-0.052387	-0.454397
6592	0.779175	0.828023	9.677559	0.010043	-0.025615	0.199634	0.111138	0.386993	-0.769705	0.890599	0.025804	-0.053204	-0.450929
6593	0.750002	0.886104	9.798095	0.018910	-0.051226	0.192330	0.112296	0.384867	-0.769714	0.892228	0.025481	-0.054446	-0.447566
6594	0.808079	0.838212	9.826764	-0.015847	-0.045831	0.170000	0.112170	0.383816	-0.769335	0.893651	0.024659	-0.055375	-0.444649
6595	0.812597	0.903249	9.851717	-0.006916	-0.029429	0.146945	0.111285	0.382235	-0.769960	0.894891	0.024116	-0.055979	-0.442102
6596	0.922950	1.009014	9.767834	-0.001241	-0.024047	0.095283	0.112454	0.380217	-0.772371	0.895655	0.023832	-0.056611	-0.440488
6597	0.884912	0.895703	9.713093	-0.002666	-0.036917	0.067614	0.110405	0.381166	-0.772228	0.896176	0.023390	-0.057362	-0.439354
6598	0.828652	1.073892	9.803862	-0.073345	-0.024292	0.035846	0.109758	0.381189	-0.770581	0.896443	0.021878	-0.057335	-0.438890
6599	0.905475	1.131210	9.639790	-0.075751	-0.035312	0.006320	0.109743	0.384366	-0.769821	0.896456	0.020224	-0.057399	-0.438934
6600	0.777998	1.078297	9.714655	-0.034331	-0.024390	-0.019331	0.108210	0.386480	-0.771451	0.896217	0.019474	-0.057693	-0.439416
6601	0.893385	1.143557	9.740645	-0.063127	-0.033569	-0.028691	0.107563	0.387815	-0.770687	0.895916	0.018122	-0.057831	-0.440071
6602	0.913494	0.962701	9.594304	-0.057754	-0.033571	-0.036035	0.104360	0.389178	-0.770030	0.895524	0.016891	-0.058077	-0.440883
6603	0.710968	0.976708	9.587811	-0.019101	-0.013502	-0.056183	0.104356	0.390891	-0.770408	0.894984	0.016550	-0.058239	-0.441970
6604	0.884370	1.006005	9.613839	-0.027707	-0.019004	-0.069133	0.103068	0.393154	-0.770018	0.894302	0.016023	-0.058477	-0.443336
6605	0.863104	0.919680	9.703626	-0.008227	-0.019031	-0.083799	0.102436	0.391574	-0.770266	0.893503	0.015871	-0.058832	-0.444904
6606	0.962149	0.874375	9.761512	-0.006381	-0.033647	-0.085607	0.099236	0.393456	-0.770493	0.892644	0.015614	-0.059516	-0.446543
6607	1.030137	0.771326	9.832698	-0.018447	-0.024546	-0.096750	0.096937	0.393217	-0.770475	0.891719	0.015244	-0.059882	-0.448351
6608	0.986775	0.766411	9.827424	-0.046669	-0.017220	-0.076602	0.096419	0.394678	-0.770218	0.890966	0.014404	-0.059914	-0.449869
6609	1.064388	0.655231	9.624999	-0.025709	-0.004371	-0.073736	0.095011	0.396011	-0.770585	0.890268	0.014047	-0.059870	-0.451265
6610	1.100607	0.640822	9.610736	-0.029128	-0.006215	-0.081132	0.093857	0.397605	-0.770954	0.889473	0.013624	-0.059861	-0.452844
6611	1.052432	0.636029	9.643818	-0.058190	0.004755	-0.063763	0.093333	0.400258	-0.770317	0.888881	0.012745	-0.059372	-0.454096
6612	1.074306	0.602833	9.770750	-0.066144	0.004777	-0.049036	0.092307	0.401063	-0.770183	0.888394	0.011725	-0.058841	-0.455144
6613	1.021417	0.581693	9.949952	-0.008477	-0.000617	-0.030281	0.091909	0.403981	-0.769420	0.888085	0.011627	-0.058913	-0.455740
6614	0.859775	0.617677	10.016145	-0.008400	-0.015287	-0.037650	0.090760	0.402680	-0.768654	0.887661	0.011436	-0.059267	-0.456525
6615	0.861787	0.694014	9.830043	-0.081887	-0.019046	-0.052784	0.089733	0.404275	-0.768771	0.887139	0.009892	-0.058984	-0.457610
6616	0.934280	0.650526	9.731714	-0.109792	-0.004469	-0.065862	0.087160	0.407615	-0.767739	0.886487	0.008034	-0.058213	-0.459007
6617	1.006283	0.710454	9.630032	-0.060849	-0.009875	-0.063759	0.086772	0.410383	-0.768746	0.885864	0.006961	-0.057962	-0.460256
6618	1.064295	0.679670	9.738136	0.005635	-0.000639	-0.054205	0.087269	0.411846	-0.767106	0.885299	0.007170	-0.058185	-0.461311
6619	1.007030	0.559490	9.795914	0.012685	0.004844	-0.051406	0.085355	0.411601	-0.767344	0.884794	0.007517	-0.058358	-0.462252
6620	1.050161	0.615082	9.849893	-0.065991	-0.000748	-0.061950	0.085472	0.413456	-0.766586	0.884163	0.006466	-0.057920	-0.463529
6621	1.144029	0.636395	9.697475	-0.085309	0.002912	-0.062049	0.084835	0.413984	-0.767339	0.883566	0.005067	-0.057228	-0.464769
6622	1.079381	0.542158	9.609155	-0.013668	0.017641	-0.048785	0.084695	0.415321	-0.765821	0.883067	0.005097	-0.056953	-0.465751
6623	0.934505	0.602378	9.719042	0.017821	0.012169	-0.046781	0.084311	0.416375	-0.766576	0.882609	0.005586	-0.057062	-0.466599
6624	0.949360	0.525994	9.881302	0.014382	0.003029	-0.041245	0.084429	0.417573	-0.765439	0.882153	0.005966	-0.057306	-0.467426
6625	1.021874	0.482909	9.900574	0.035469	-0.000604	-0.044819	0.083675	0.415853	-0.766571	0.881694	0.006638	-0.057806	-0.468220
6626	1.060034	0.564457	9.810877	-0.011775	-0.004322	-0.054283	0.082665	0.412692	-0.766817	0.881116	0.006503	-0.057933	-0.469294
6627	0.967663	0.727657	9.759506	-0.052361	-0.002494	-0.034199	0.081764	0.415339	-0.767314	0.880764	0.005597	-0.057648	-0.470000
6628	0.924072	0.770800	9.740505	-0.026098	-0.006135	-0.037755	0.081619	0.417995	-0.765922	0.880330	0.005172	-0.057675	-0.470814
6629	1.006387	0.688838	9.639329	0.014025	-0.009686	-0.020926	0.080599	0.417478	-0.765915	0.880086	0.005361	-0.058146	-0.471211
6630	1.054263	0.756105	9.587921	0.001537	0.006805	-0.004403	0.080859	0.416942	-0.766422	0.879975	0.005506	-0.058209	-0.471408
6631	1.194452	0.674802	9.645686	0.015561	0.021470	0.000268	0.081370	0.417198	-0.766679	0.879966	0.005991	-0.058162	-0.471425
6632	1.248073	0.544691	9.548368	0.031381	0.039767	-0.004285	0.082145	0.415338	-0.766938	0.879881	0.006970	-0.057926	-0.471599
6633	1.170984	0.537385	9.566745	-0.002721	0.056153	-0.010023	0.082274	0.414024	-0.766182	0.879817	0.007457	-0.057110	-0.471810
6634	1.137315	0.530839	9.782329	-0.001827	0.061631	-0.004493	0.083038	0.415855	-0.767071	0.879746	0.008058	-0.056176	-0.472044
6635	0.934407	0.631965	9.930646	-0.008594	0.048727	-0.029440	0.085082	0.414262	-0.765698	0.879490	0.008385	-0.055435	-0.472603
6636	0.857096	0.675483	10.040929	0.017616	0.043270	-0.022845	0.087652	0.413156	-0.767867	0.879237	0.009178	-0.055005	-0.473109
6637	0.700536	0.656154	10.106394	0.022881	0.017667	-0.019093	0.087005	0.413439	-0.766598	0.879037	0.009762	-0.055100	-0.473458
6638	0.755071	0.838417	9.917468	-0.045525	0.006644	-0.021273	0.087768	0.415144	-0.766982	0.878764	0.009095	-0.054717	-0.474023
6639	0.812788	0.862325	9.841545	-0.010726	-0.009702	-0.000766	0.087256	0.415545	-0.767105	0.878713	0.008826	-0.054975	-0.474092
6640	0.917183	0.701260	9.806663	0.095323	-0.005929	-0.005760	0.085353	0.412392	-0.767470	0.878540	0.010498	-0.056151	-0.474241
6641	0.827580	0.795234	9.907939	0.048794	-0.016933	0.006933	0.084212	0.410026	-0.767589	0.878540	0.011204	-0.057102	-0.474111
6642	1.001395	0.737987	9.947157	0.019092	-0.024251	0.008649	0.082940	0.409766	-0.768589	0.878496	0.011346	-0.057880	-0.474094
6643	1.064758	0.578374	9.657524	0.017413	-0.031555	0.001282	0.082814	0.409764	-0.768968	0.878432	0.011359	-0.058795	-0.474100
6644	1.184894	0.650155	9.477260	-0.155943	0.003906	-0.008877	0.082170	0.410830	-0.768709	0.878294	0.008714	-0.057414	-0.474581
6645	0.884792	0.935354	10.054431	-0.161488	-0.006150	0.024303	0.082518	0.417977	-0.766814	0.878506	0.005801	-0.056196	-0.474379
6646	0.664527	0.616872	9.894318	0.095100	-0.033312	0.025653	0.081619	0.418257	-0.766175	0.878593	0.007172	-0.057856	-0.474000
6647	1.064843	0.564254	9.748522	0.148814	-0.040571	-0.003576	0.079478	0.412188	-0.767930	0.878451	0.009419	-0.060175	-0.473935
6648	1.272366	0.498562	9.408753	0.021055	-0.018756	-0.017162	0.078599	0.410201	-0.769566	0.878164	0.009677	-0.060870	-0.474372
6649	1.174521	0.798759	9.330454	-0.005562	0.014141	-0.006291	0.078215	0.410075	-0.769310	0.878087	0.009719	-0.060779	-0.474525
6650	1.000596	0.885363	9.435640	0.113267	0.028905	0.010888	0.077721	0.407163	-0.770571	0.878071	0.012011	-0.061518	-0.474408
6651	1.091959	0.938942	9.576437	0.227178	0.036320	0.001301	0.078260	0.400940	-0.771589	0.878028	0.016350	-0.063256	-0.474130
6652	0.948099	0.798268	10.021901	0.271070	0.021720	0.013539	0.079576	0.392196	-0.772867	0.877939	0.021338	-0.065620	-0.473773
6653	0.865764	0.887701	10.197578	0.148624	0.007834	0.005548	0.078842	0.385978	-0.774759	0.877897	0.024020	-0.067103	-0.473515
6654	0.845999	0.978113	9.920275	0.040122	-0.013329	-0.011583	0.078860	0.382139	-0.775645	0.877639	0.024658	-0.067882	-0.473849
6655	0.652978	1.015783	9.794209	0.041677	-0.029764	0.001363	0.079505	0.381202	-0.776156	0.877553	0.025118	-0.068994	-0.473825
6656	0.783001	1.039821	9.714162	0.129185	-0.035126	0.001819	0.077351	0.377518	-0.777151	0.877344	0.027093	-0.071006	-0.473805
6657	1.076930	1.059198	9.582783	0.104758	-0.018682	-0.011238	0.076489	0.372876	-0.780179	0.877114	0.028784	-0.072509	-0.473904
6658	1.197958	0.953933	9.678432	0.053218	-0.027864	-0.009631	0.074577	0.370527	-0.779407	0.876840	0.029511	-0.073668	-0.474188
6659	1.260473	0.987916	9.732288	0.012216	-0.015146	-0.024624	0.074077	0.368938	-0.780414	0.876539	0.029610	-0.074233	-0.474649
6660	1.274446	1.088757	9.671436	-0.058806	-0.000586	-0.022241	0.071900	0.369758	-0.780018	0.876250	0.028650	-0.073842	-0.475302
6661	1.223362	1.184599	9.593107	-0.061472	-0.002429	-0.026872	0.071763	0.373449	-0.780900	0.875989	0.027571	-0.073495	-0.475902
6662	1.158033	1.237328	9.576438	-0.054629	0.003083	-0.015776	0.072130	0.375574	-0.779259	0.875751	0.026708	-0.073084	-0.476452
6663	1.095107	1.295160	9.643858	0.000500	0.003130	-0.015503	0.072512	0.375703	-0.779136	0.875570	0.026756	-0.073244	-0.476757
6664	1.113829	1.410394	9.568852	-0.000694	0.012334	0.006622	0.073922	0.376334	-0.780536	0.875516	0.026891	-0.073197	-0.476856
6665	1.251239	1.405976	9.603671	-0.023486	0.021480	0.012035	0.073526	0.376889	-0.778259	0.875635	0.026667	-0.072837	-0.476704
6666	1.128243	1.425249	9.684389	0.020174	0.028842	0.022390	0.073536	0.374771	-0.778765	0.875690	0.027294	-0.072712	-0.476587
6667	1.012984	1.333579	9.672429	0.053347	0.017929	0.036418	0.074058	0.372515	-0.779276	0.875993	0.028361	-0.073165	-0.475898
6668	1.013091	1.314648	9.763360	0.079617	0.015219	0.040247	0.075850	0.372358	-0.779795	0.876127	0.029867	-0.073858	-0.475452
6669	1.004053	1.189746	9.819122	0.070846	0.007007	0.052218	0.075229	0.368526	-0.780676	0.876549	0.031118	-0.074676	-0.474464
6670	1.134441	1.136861	9.752400	0.077959	-0.000295	0.043968	0.076011	0.365997	-0.781820	0.876707	0.032443	-0.075626	-0.473933
6671	1.225858	1.170508	9.691328	0.044856	-0.005843	0.025353	0.076025	0.361774	-0.781443	0.876869	0.033145	-0.076412	-0.473460
6672	1.165669	1.155905	9.676163	0.001172	0.005042	0.014962	0.075266	0.360719	-0.782196	0.876833	0.033222	-0.076521	-0.473502
6673	1.115115	1.141214	9.629887	0.001153	0.015089	0.014023	0.074871	0.363368	-0.781813	0.876949	0.033361	-0.076519	-0.473279
6674	1.107843	1.150895	9.651554	0.018739	0.010517	0.006735	0.075640	0.361912	-0.781314	0.876825	0.033809	-0.076693	-0.473448
6675	1.158547	1.136976	9.771826	-0.002152	0.007737	0.001097	0.077437	0.360302	-0.781834	0.876810	0.033829	-0.076781	-0.473460
6676	1.153732	1.137064	9.800581	0.000569	-0.002335	-0.006257	0.074881	0.360333	-0.781561	0.876592	0.033862	-0.076997	-0.473826
6677	1.167933	1.189831	9.748655	0.013676	-0.014198	-0.007097	0.075907	0.360576	-0.782580	0.876456	0.033953	-0.077614	-0.473971
6678	1.037635	1.220854	9.752675	-0.054577	-0.004255	-0.013925	0.075647	0.360849	-0.781946	0.876224	0.033018	-0.077335	-0.474511
6679	1.068468	1.324152	9.696814	-0.075713	-0.004254	-0.008498	0.074610	0.363775	-0.781052	0.876148	0.031640	-0.076926	-0.474812
6680	1.205621	1.367266	9.564304	-0.061845	-0.006015	-0.000114	0.074735	0.365089	-0.781558	0.876034	0.030537	-0.076617	-0.475145
6681	1.171911	1.362584	9.621521	-0.021677	0.006841	0.010220	0.072805	0.367759	-0.780784	0.876116	0.030187	-0.076547	-0.475026
6682	1.200580	1.415495	9.603332	-0.020007	0.008689	0.014839	0.074731	0.366672	-0.781810	0.876123	0.029932	-0.076387	-0.475055
6683	1.138349	1.326632	9.678301	-0.000902	0.012406	0.037080	0.074468	0.366557	-0.780292	0.876456	0.029965	-0.076440	-0.474431
6684	1.226035	1.137161	9.786858	0.024809	-0.002227	0.021555	0.074987	0.366011	-0.781560	0.876482	0.030381	-0.076902	-0.474282
6685	1.018760	1.131554	9.674450	-0.021617	0.005002	0.017611	0.073959	0.366559	-0.780667	0.876631	0.030004	-0.076874	-0.474034
6686	1.153474	1.174130	9.385918	-0.109413	0.025086	0.030062	0.075485	0.367343	-0.779794	0.876870	0.028315	-0.075588	-0.473903
6687	1.269038	1.203434	9.447404	-0.109307	0.028732	0.020831	0.075474	0.370775	-0.780045	0.877133	0.026617	-0.074322	-0.473715
6688	1.245387	1.122801	9.796436	-0.026987	0.044357	0.032297	0.075968	0.373163	-0.778406	0.877351	0.026550	-0.073479	-0.473445
6689	1.153917	1.098644	9.819243	0.011610	0.029747	0.026975	0.076480	0.372500	-0.778031	0.877607	0.026968	-0.073347	-0.472968
6690	1.009371	1.083870	9.803288	-0.034726	0.032399	0.019348	0.077758	0.371960	-0.777789	0.877721	0.026677	-0.072632	-0.472884
6691	0.917594	1.124659	9.827003	-0.042585	0.012265	0.017488	0.078520	0.374847	-0.778930	0.877889	0.025996	-0.072279	-0.472663
6692	0.985293	1.079044	9.812595	-0.012704	-0.004162	0.010287	0.079540	0.375101	-0.778812	0.877854	0.025759	-0.072409	-0.472722
6693	1.012193	0.997331	9.816500	0.006592	-0.009617	0.012244	0.078387	0.375120	-0.778171	0.877916	0.025742	-0.072895	-0.472534
6694	1.018921	1.097903	9.681180	-0.040624	-0.017920	-0.002752	0.078644	0.374328	-0.777794	0.877760	0.024905	-0.072995	-0.472851
6695	1.126865	1.201061	9.539640	-0.093460	-0.000534	0.017258	0.078119	0.377246	-0.777157	0.877930	0.023215	-0.072378	-0.472716
6696	1.279273	1.078423	9.460146	-0.056639	0.019632	0.014657	0.076709	0.378842	-0.777525	0.877978	0.022423	-0.071676	-0.472773
6697	1.175792	1.049743	9.573973	-0.009577	0.037997	0.037936	0.079135	0.378820	-0.777038	0.878358	0.022537	-0.071193	-0.472134
6698	1.163591	1.088812	9.751999	-0.000638	0.025165	0.025076	0.080026	0.379866	-0.777171	0.878499	0.022768	-0.070928	-0.471901
6699	1.105827	1.074493	9.818456	-0.002227	0.017806	0.012156	0.081433	0.378142	-0.776299	0.878603	0.022857	-0.070860	-0.471713
6700	0.936968	1.102852	9.769280	-0.009243	0.028731	0.006559	0.082190	0.379596	-0.775293	0.878584	0.022998	-0.070442	-0.471804
6701	0.965859	1.107557	9.721618	-0.044163	0.014054	-0.002822	0.081692	0.378658	-0.777311	0.878560	0.022347	-0.070029	-0.471941
6702	0.987865	1.040185	9.701679	-0.037280	0.034204	0.010106	0.083090	0.378919	-0.776058	0.878592	0.022042	-0.069252	-0.472011
6703	0.942449	0.958129	9.647307	-0.003050	0.019601	0.004768	0.083467	0.381157	-0.776313	0.878628	0.022158	-0.069127	-0.471957
6704	1.019315	1.016252	9.718436	-0.007533	0.026940	0.014885	0.084746	0.380484	-0.776197	0.878668	0.022299	-0.068761	-0.471929
6705	1.058155	0.958675	9.739591	-0.019769	0.026937	0.017595	0.083976	0.380630	-0.775686	0.878843	0.022172	-0.068353	-0.471669
6706	0.913203	1.030577	9.748846	-0.009371	0.025114	0.023179	0.084748	0.380480	-0.776576	0.878957	0.022252	-0.068006	-0.471502
6707	0.870047	0.982382	9.747767	0.001262	0.025090	0.012159	0.085767	0.380607	-0.775952	0.879068	0.022491	-0.067817	-0.471310
6708	1.029340	0.934448	9.705383	0.001421	0.023255	-0.000749	0.087042	0.379941	-0.775078	0.878958	0.022777	-0.067593	-0.471535
6709	1.053327	0.958518	9.696345	-0.019640	0.025988	0.002832	0.087815	0.380446	-0.776600	0.878992	0.022666	-0.067187	-0.471535
6710	1.005075	0.967992	9.681629	-0.024839	0.028699	-0.004584	0.088317	0.380458	-0.774835	0.878867	0.022547	-0.066618	-0.471854
6711	1.010029	0.944334	9.794138	-0.014323	0.034196	-0.000848	0.088060	0.380726	-0.774707	0.878875	0.022609	-0.066115	-0.471908
6712	1.135620	0.886621	9.724904	-0.021436	0.037899	0.012039	0.088561	0.382576	-0.774078	0.878913	0.022615	-0.065424	-0.471932
6713	0.966735	0.924979	9.786263	-0.026754	0.033309	0.017548	0.090610	0.382676	-0.775105	0.879099	0.022418	-0.064829	-0.471677
6714	0.888956	1.064466	9.825891	0.009883	0.017820	0.025130	0.090856	0.383610	-0.773843	0.879234	0.022770	-0.064791	-0.471413
6715	0.864959	1.037589	9.717296	0.008184	0.026024	0.015882	0.091889	0.381871	-0.774863	0.879378	0.023130	-0.064649	-0.471148
6716	0.999835	1.054395	9.629993	-0.042623	0.023257	0.017480	0.093160	0.381871	-0.773483	0.879476	0.022620	-0.064017	-0.471075
6717	1.057761	1.040326	9.702333	-0.033851	0.026930	0.019366	0.092135	0.382150	-0.773096	0.879672	0.022246	-0.063470	-0.470801
6718	0.851284	0.874233	9.784474	0.059046	0.026989	0.017990	0.094823	0.381980	-0.774001	0.879723	0.023559	-0.063731	-0.470607
6719	0.739897	0.987373	9.876217	0.041428	0.025139	0.025276	0.093935	0.380668	-0.774121	0.879937	0.024489	-0.063916	-0.470135
6720	0.840883	1.040643	9.921103	0.018594	-0.000436	0.036275	0.095216	0.380121	-0.774510	0.880139	0.024808	-0.064288	-0.469688
6721	0.980848	1.002276	9.873875	-0.002285	-0.000463	0.025103	0.095228	0.377869	-0.775269	0.880339	0.024730	-0.064510	-0.469287
6722	0.908612	0.982493	9.757729	-0.039056	0.003140	0.021219	0.094327	0.378417	-0.774251	0.880445	0.024088	-0.064269	-0.469155
6723	1.053170	0.987005	9.586349	-0.024225	0.003190	0.021301	0.095088	0.380517	-0.774762	0.880624	0.023660	-0.064221	-0.468846
6724	1.125543	0.972686	9.577224	-0.002049	0.003153	-0.007192	0.094448	0.380658	-0.774504	0.880443	0.023706	-0.064314	-0.469171
6725	1.062763	0.996596	9.572173	-0.033624	0.014998	-0.004605	0.093811	0.380922	-0.775257	0.880399	0.023251	-0.063968	-0.469324
6726	0.992419	1.092809	9.613664	-0.042409	0.017713	-0.006508	0.094058	0.382247	-0.774500	0.880264	0.022723	-0.063425	-0.469676
6727	0.893944	1.025719	9.746198	0.001718	0.019490	-0.035822	0.094057	0.381988	-0.773995	0.879915	0.022977	-0.063319	-0.470332
6728	0.864773	1.083857	9.883534	-0.010571	0.015821	-0.030347	0.095846	0.382230	-0.774262	0.879545	0.023023	-0.063098	-0.471050
6729	0.848054	1.050017	9.844506	-0.016697	0.003024	-0.028511	0.096098	0.382759	-0.773884	0.879251	0.022799	-0.063107	-0.471609
6730	0.777864	1.107194	9.724658	-0.021099	-0.000651	-0.034069	0.095068	0.384883	-0.774002	0.878815	0.022508	-0.063075	-0.472440
6731	0.826068	1.107300	9.727509	0.017382	-0.006074	-0.029249	0.095715	0.383549	-0.774639	0.878485	0.022812	-0.063560	-0.472974
6732	0.884191	1.049778	9.753644	0.027936	-0.007885	-0.029188	0.094696	0.381980	-0.774126	0.878063	0.023308	-0.064121	-0.473656
6733	0.985935	0.939188	9.709845	0.007719	-0.002372	-0.015446	0.092395	0.382400	-0.774235	0.877872	0.023460	-0.064456	-0.473958
6734	1.040993	1.016042	9.644239	-0.001798	0.004896	-0.033964	0.092660	0.381199	-0.775248	0.877426	0.023560	-0.064509	-0.474770
6735	1.024200	1.001772	9.701480	0.001748	0.012198	-0.036726	0.092914	0.382117	-0.775629	0.877054	0.023769	-0.064528	-0.475445
6736	0.990179	1.059335	9.673171	0.012260	0.004884	-0.041280	0.090107	0.381091	-0.775607	0.876530	0.024125	-0.064711	-0.476366
6737	1.004551	1.078640	9.683175	-0.009726	0.024987	-0.034040	0.091131	0.380027	-0.775236	0.876204	0.024253	-0.064402	-0.477001
6738	0.965961	1.085909	9.721315	0.003416	0.019509	-0.033967	0.091760	0.381090	-0.773851	0.875787	0.024585	-0.064248	-0.477770
6739	1.033539	1.064216	9.668844	-0.020366	0.023190	-0.019323	0.091508	0.382134	-0.775491	0.875604	0.024491	-0.063881	-0.478161
6740	1.053037	1.015935	9.605952	-0.022794	0.028626	-0.039643	0.091513	0.381075	-0.775744	0.875156	0.024458	-0.063313	-0.479057
6741	0.995477	0.958319	9.671804	-0.002681	0.039615	-0.034021	0.092784	0.380551	-0.773859	0.874843	0.024843	-0.062827	-0.479672
6742	0.975709	1.064379	9.749903	-0.012252	0.025870	-0.041438	0.092268	0.382400	-0.774360	0.874372	0.024972	-0.062407	-0.480579
6743	0.854978	1.112366	9.785448	-0.020242	0.035914	-0.034119	0.093155	0.383587	-0.773608	0.874060	0.025018	-0.061819	-0.481219
6744	0.835354	1.184463	9.779076	0.010226	0.018619	-0.019176	0.091879	0.382417	-0.773093	0.873779	0.025442	-0.061753	-0.481715
6745	0.970315	1.189776	9.847607	0.020678	0.032373	-0.011757	0.093931	0.380937	-0.773616	0.873656	0.026152	-0.061636	-0.481916
6746	0.840618	1.095901	9.902678	0.045241	0.019585	-0.009768	0.093936	0.381188	-0.774879	0.873455	0.027186	-0.061896	-0.482188
6747	0.671614	1.155596	9.873138	0.020543	0.004951	0.004887	0.092674	0.379074	-0.776386	0.873457	0.027617	-0.062258	-0.482114
6748	0.753291	1.208310	9.766645	0.017983	-0.022473	-0.004311	0.093058	0.378281	-0.776010	0.873269	0.027762	-0.062993	-0.482350
6749	0.830458	1.201357	9.798466	0.055564	-0.022402	0.004189	0.092163	0.376457	-0.774488	0.873209	0.028552	-0.064167	-0.482259
6750	1.028262	1.151063	9.737331	0.029094	-0.037038	0.012435	0.090133	0.375488	-0.776384	0.873150	0.028729	-0.065274	-0.482206
6751	1.081373	1.131845	9.713559	-0.006038	-0.021502	0.023311	0.088354	0.374045	-0.777382	0.873309	0.028420	-0.065859	-0.481857
6752	0.907718	1.155417	9.673871	-0.013092	-0.018790	0.023264	0.088092	0.374454	-0.776368	0.873411	0.028022	-0.066246	-0.481642
6753	0.806715	1.101827	9.535383	-0.069051	-0.007005	0.011888	0.087832	0.374861	-0.775608	0.873513	0.026771	-0.065960	-0.481568
6754	0.837946	1.123563	9.543180	-0.048068	0.007646	0.011971	0.087446	0.376705	-0.776615	0.873553	0.026031	-0.065542	-0.481592
6755	0.936982	1.078085	9.550665	0.028979	0.007748	0.014213	0.087704	0.376173	-0.776617	0.873644	0.026634	-0.065942	-0.481341
6756	1.002505	0.992337	9.758864	0.057086	0.006868	0.018053	0.088485	0.373513	-0.777636	0.873686	0.027716	-0.066553	-0.481119
6757	0.980820	0.992425	9.797062	0.018668	0.012280	0.008619	0.087720	0.372469	-0.777125	0.873734	0.028179	-0.066772	-0.480975
6758	0.985342	1.054925	9.783581	-0.044210	0.011252	-0.010158	0.088483	0.373124	-0.776878	0.873571	0.027571	-0.066316	-0.481369
6759	0.826180	1.073896	9.796762	-0.026724	0.007592	-0.010071	0.088862	0.374178	-0.776754	0.873458	0.027218	-0.066166	-0.481614
6760	0.946535	1.102643	9.692693	-0.032005	-0.000614	-0.010081	0.088218	0.374458	-0.775864	0.873273	0.026710	-0.066034	-0.481996
6761	0.876429	1.145700	9.663843	-0.037263	-0.015254	-0.011935	0.087061	0.376845	-0.776233	0.873117	0.025957	-0.066179	-0.482300
6762	0.931879	1.140861	9.623494	-0.013607	-0.009743	-0.015512	0.086930	0.378031	-0.776610	0.872851	0.025688	-0.066381	-0.482767
6763	0.907627	1.174660	9.674140	0.015220	0.004914	-0.011701	0.087320	0.376704	-0.776867	0.872696	0.026053	-0.066681	-0.482988
6764	0.927361	1.078435	9.658575	0.003027	0.010382	-0.013611	0.086808	0.375661	-0.775979	0.872471	0.026267	-0.066694	-0.483380
6765	1.052773	1.064502	9.731547	-0.016198	0.010378	-0.011858	0.086812	0.375654	-0.776737	0.872338	0.026132	-0.066596	-0.483642
6766	1.079255	1.069235	9.693462	-0.026808	0.012225	-0.002684	0.086682	0.376446	-0.776862	0.872239	0.025829	-0.066293	-0.483878
6767	0.994574	1.136317	9.664814	-0.042669	0.007642	0.002774	0.087824	0.377499	-0.775986	0.872257	0.025183	-0.066001	-0.483919
6768	0.970507	1.131671	9.726921	0.013280	0.023251	0.010415	0.088079	0.377890	-0.776240	0.872282	0.025669	-0.065900	-0.483861
6769	0.883792	1.122022	9.769176	0.025561	0.010454	0.010493	0.087701	0.376572	-0.776364	0.872343	0.026234	-0.066222	-0.483677
6770	0.825996	1.112332	9.782899	-0.025980	0.004881	0.001010	0.087058	0.376062	-0.775222	0.872272	0.025870	-0.066057	-0.483849
6771	0.816536	1.073811	9.777472	-0.014544	0.003054	-0.002619	0.088082	0.376835	-0.776115	0.872216	0.025686	-0.066105	-0.483951
6772	0.806850	1.083413	9.777515	-0.025045	-0.004270	-0.002662	0.088204	0.377633	-0.775357	0.872097	0.025255	-0.066107	-0.484189
6773	0.917576	1.112386	9.745357	-0.037283	-0.000618	-0.006418	0.088713	0.378025	-0.775234	0.872011	0.024648	-0.065992	-0.484391
6774	0.946699	1.069058	9.718621	-0.037244	-0.002445	-0.008257	0.086666	0.380543	-0.776734	0.871837	0.024028	-0.065841	-0.484756
6775	0.966213	1.021079	9.744530	-0.035359	-0.007036	-0.017467	0.087429	0.379362	-0.775097	0.871633	0.023405	-0.065851	-0.485151
6776	0.917751	1.073753	9.701618	-0.027554	-0.004284	-0.015590	0.086395	0.381495	-0.774204	0.871389	0.022947	-0.065822	-0.485615
6777	0.961392	1.015816	9.614817	-0.023170	0.008523	-0.017427	0.088054	0.381744	-0.773964	0.871200	0.022689	-0.065679	-0.485985
6778	0.973394	1.030633	9.720732	-0.023916	0.003010	-0.026653	0.087666	0.383723	-0.774592	0.870856	0.022380	-0.065553	-0.486633
6779	0.990341	1.016383	9.763888	-0.016911	0.007591	-0.024778	0.087669	0.383717	-0.775224	0.870591	0.022229	-0.065484	-0.487123
6780	1.014115	1.083602	9.712255	-0.023032	0.003009	-0.030341	0.085751	0.384003	-0.775209	0.870207	0.021940	-0.065365	-0.487837
6781	0.927575	1.035319	9.710771	0.015420	-0.000597	-0.021836	0.086135	0.382555	-0.774201	0.869945	0.022270	-0.065757	-0.488237
6782	0.941996	1.045068	9.739841	0.001519	0.008499	-0.032995	0.085625	0.382952	-0.774703	0.869536	0.022466	-0.065780	-0.488953
6783	1.009266	1.085669	9.616243	-0.031080	0.007608	-0.017468	0.086383	0.384010	-0.773697	0.869347	0.022063	-0.065579	-0.489334
6784	0.985110	1.097696	9.630586	-0.045095	0.026777	-0.019416	0.086124	0.384806	-0.773695	0.869115	0.021609	-0.064835	-0.489866
6785	0.927440	1.064200	9.715974	0.008270	0.012221	-0.009896	0.084850	0.385730	-0.775201	0.868989	0.021929	-0.064944	-0.490062
6786	0.922582	1.076594	9.826497	0.021563	0.023156	-0.024614	0.086903	0.383200	-0.774965	0.868673	0.022606	-0.064913	-0.490594
6787	0.831165	1.040321	9.822736	-0.019640	0.023116	-0.017441	0.086518	0.382683	-0.774204	0.868498	0.022562	-0.064551	-0.490953
6788	0.860409	0.970467	9.776431	-0.028389	0.011241	-0.013770	0.086894	0.384661	-0.774080	0.868290	0.022239	-0.064242	-0.491377
6789	0.816902	0.996871	9.785995	-0.033488	0.006617	-0.030404	0.087532	0.385048	-0.774337	0.867972	0.021810	-0.064018	-0.491987
6790	0.908867	0.915110	9.737709	-0.023886	0.014883	-0.024823	0.088415	0.385848	-0.772575	0.867663	0.021616	-0.063684	-0.492583
6791	0.952394	0.883829	9.708878	-0.040476	0.006643	-0.026736	0.087399	0.387684	-0.775093	0.867384	0.021055	-0.063390	-0.493137
6792	0.894203	0.958402	9.745379	-0.048298	0.006600	-0.036011	0.087128	0.389290	-0.773321	0.866953	0.020369	-0.062956	-0.493977
6793	0.869984	0.979731	9.666256	-0.050928	0.017553	-0.041580	0.087888	0.390477	-0.772695	0.866543	0.019753	-0.062360	-0.494797
6794	0.951880	0.992038	9.700791	-0.021238	0.013963	-0.032193	0.087369	0.391545	-0.772059	0.866151	0.019605	-0.062067	-0.495526
6795	0.884546	0.958079	9.656488	-0.022988	0.023089	-0.034062	0.086337	0.392363	-0.770660	0.865809	0.019520	-0.061656	-0.496177
6796	0.874829	0.972344	9.613400	-0.028230	0.024903	-0.037783	0.086845	0.393676	-0.770916	0.865370	0.019365	-0.061102	-0.497017
6797	0.870071	0.963041	9.709221	0.001549	0.026761	-0.035790	0.088123	0.394186	-0.771305	0.865005	0.019746	-0.060870	-0.497666
6798	0.822094	0.912201	9.640863	-0.040466	0.039502	-0.037867	0.088505	0.393922	-0.770929	0.864592	0.019526	-0.059940	-0.498504
6799	0.763841	0.996091	9.588698	-0.093945	0.043098	-0.037227	0.089015	0.394969	-0.771312	0.864266	0.018424	-0.058470	-0.499286
6800	0.965370	1.193823	9.617350	-0.082865	0.055076	-0.015965	0.089759	0.398414	-0.769421	0.864094	0.017601	-0.056857	-0.499799
