# Supplementary material for: Identification of Haptic Based Guiding Using Hard Reins
Source: PLoS One. 2015 Jul 22;10(7):e0132020. doi: 10.1371/journal.pone.0132020 (PMC4511788; doi:10.1371/journal.pone.0132020)
Supplement: S2 File — (ZIP) [file pone.0132020.s002.zip › MotionData2/Subject11/T1/sync1.txt]

// Start Time: 0
// Sample rate: 25.0Hz
// Scenario: 4.0
// Firmware Version: 2.6.1
Counter	Acc_X	Acc_Y	Acc_Z	Gyr_X	Gyr_Y	Gyr_Z	Mag_X	Mag_Y	Mag_Z	Quat_w	Quat_x	Quat_y	Quat_z
5599	3.020664	-8.732591	3.199581	-0.007883	0.001079	0.003737	-0.942650	0.750062	-0.669549	0.254015	0.009618	-0.576099	0.776849
5600	3.040147	-8.732234	3.233866	0.003300	0.003303	-0.010364	-0.942523	0.750890	-0.670050	0.254168	0.009721	-0.576061	0.776826
5601	3.020013	-8.696197	3.223351	0.005028	-0.002061	-0.008622	-0.944468	0.751514	-0.671584	0.254143	0.009915	-0.576101	0.776801
5602	3.027942	-8.730030	3.219036	-0.000857	0.015144	0.012687	-0.943947	0.750564	-0.672407	0.254081	0.009543	-0.576072	0.776848
5603	2.995536	-8.672363	3.294613	-0.012857	0.013835	-0.010342	-0.940965	0.750092	-0.672587	0.254271	0.009420	-0.576307	0.776613
5604	3.026254	-8.759178	3.267333	0.006371	0.011694	0.010920	-0.942782	0.751259	-0.674106	0.254196	0.009158	-0.576182	0.776733
5605	2.986211	-8.696806	3.256008	0.012480	0.028335	-0.012818	-0.943038	0.750190	-0.674924	0.254588	0.008968	-0.575947	0.776781
5606	2.978231	-8.779464	3.275639	-0.009289	0.026220	-0.006706	-0.941743	0.750405	-0.673619	0.254945	0.008613	-0.575988	0.776638
5607	2.995696	-8.691784	3.222571	0.006696	0.020846	0.000376	-0.941228	0.751480	-0.673328	0.255047	0.008357	-0.575882	0.776686
5608	3.005363	-8.686752	3.246894	-0.000384	0.016475	-0.004982	-0.942392	0.750809	-0.672680	0.255259	0.008182	-0.575835	0.776653
5609	3.002064	-8.759616	3.276220	0.024409	0.004797	0.008285	-0.942393	0.750960	-0.673332	0.255052	0.008176	-0.575534	0.776944
5610	2.977701	-8.755206	3.261001	-0.000228	0.008648	-0.012095	-0.941484	0.750408	-0.674015	0.255297	0.008196	-0.575524	0.776871
5611	2.987328	-8.755033	3.242043	-0.014808	-0.011120	-0.008733	-0.941089	0.748506	-0.674867	0.255177	0.008432	-0.575911	0.776621
5612	2.966974	-8.711721	3.207402	0.003130	0.011989	-0.002337	-0.941348	0.748221	-0.674085	0.255311	0.008303	-0.575832	0.776637
5613	2.967483	-8.731124	3.246067	0.024829	0.019350	-0.004874	-0.942133	0.751007	-0.675696	0.255474	0.008222	-0.575448	0.776868
5614	2.978731	-8.803723	3.280650	-0.020316	0.017063	0.000274	-0.941093	0.750185	-0.676653	0.255628	0.007866	-0.575709	0.776629
5615	2.997147	-8.762136	3.237585	-0.014950	-0.011252	-0.003432	-0.940058	0.750400	-0.675082	0.255422	0.008040	-0.576099	0.776405
5616	2.999822	-8.662591	3.179162	-0.007965	-0.016702	0.003625	-0.941868	0.749063	-0.674578	0.255132	0.008233	-0.576340	0.776320
5617	2.982199	-8.745421	3.212936	-0.009709	-0.041457	-0.002721	-0.941350	0.749058	-0.674847	0.254566	0.008895	-0.576803	0.776154
5618	2.987353	-8.750175	3.280510	-0.000404	0.001404	-0.006841	-0.940838	0.751030	-0.671903	0.254644	0.008968	-0.576833	0.776106
5619	2.991173	-8.706427	3.232169	-0.027343	0.034872	-0.003176	-0.941873	0.750228	-0.671653	0.254969	0.008360	-0.577178	0.775749
5620	3.027279	-8.696064	3.223573	-0.029543	0.008813	0.007251	-0.941615	0.750768	-0.671639	0.254918	0.008007	-0.577624	0.775437
5621	2.995517	-8.682078	3.227306	-0.002465	-0.014790	0.000119	-0.941356	0.750917	-0.672426	0.254617	0.008261	-0.577834	0.775377
5622	2.963531	-8.772450	3.267915	0.010462	0.015717	-0.006709	-0.942133	0.750826	-0.673733	0.254863	0.008159	-0.577623	0.775455
5623	3.016029	-8.742382	3.204325	-0.029139	0.034857	-0.003185	-0.940967	0.751408	-0.676485	0.255192	0.007546	-0.577990	0.775079
5624	3.040151	-8.729805	3.250693	-0.000750	0.013478	0.008253	-0.941224	0.750624	-0.677819	0.255191	0.007242	-0.577967	0.775100
5625	2.996083	-8.711192	3.222730	-0.002677	-0.030925	0.005320	-0.941742	0.750493	-0.677555	0.254625	0.007687	-0.578258	0.775064
5626	3.006950	-8.769240	3.228314	0.011558	-0.036271	0.010635	-0.940836	0.750391	-0.673892	0.253998	0.008199	-0.578297	0.775236
5627	3.001255	-8.730515	3.203783	0.001250	-0.000492	-0.001545	-0.942523	0.751061	-0.671620	0.253890	0.008273	-0.578370	0.775216
5628	3.007104	-8.783803	3.185112	-0.018700	0.022213	0.008264	-0.941876	0.751625	-0.673054	0.253977	0.007755	-0.578580	0.775036
5629	2.986747	-8.725921	3.241806	-0.027677	-0.007934	0.001855	-0.941101	0.752119	-0.671472	0.253736	0.007758	-0.579138	0.774698
5630	2.992351	-8.764650	3.237457	-0.007522	-0.023373	-0.014094	-0.942136	0.751578	-0.670689	0.253650	0.008255	-0.579403	0.774523
5631	2.956180	-8.663384	3.163391	-0.033193	-0.024029	0.003509	-0.942400	0.753240	-0.671422	0.253198	0.008460	-0.580125	0.774128
5632	2.996568	-8.735453	3.222928	-0.004970	0.017236	-0.001451	-0.942140	0.753109	-0.671954	0.253395	0.008187	-0.580146	0.774050
5633	2.986401	-8.716225	3.193594	-0.007725	0.004766	-0.001537	-0.941876	0.750986	-0.668873	0.253353	0.008135	-0.580324	0.773932
5634	3.015720	-8.725398	3.213814	0.001084	-0.000645	0.004638	-0.941882	0.753025	-0.668415	0.253227	0.008114	-0.580343	0.773959
5635	3.009871	-8.793456	3.233399	0.012088	0.023536	0.001295	-0.940841	0.751497	-0.668343	0.253357	0.007840	-0.580115	0.774090
5636	2.995865	-8.706347	3.184184	-0.007779	0.013568	0.002053	-0.940064	0.752096	-0.671484	0.253460	0.007568	-0.580199	0.773996
5637	3.001277	-8.730515	3.211003	-0.031212	-0.014988	-0.001740	-0.940841	0.752125	-0.672000	0.253199	0.007708	-0.580834	0.773604
5638	3.006270	-8.740133	3.196790	0.005120	0.006871	-0.010327	-0.940713	0.752174	-0.668192	0.253399	0.007759	-0.580750	0.773601
5639	2.972466	-8.745600	3.198200	0.003186	-0.002125	-0.006847	-0.941494	0.753295	-0.668674	0.253362	0.007934	-0.580783	0.773586
5640	3.006587	-8.764401	3.144041	-0.000515	0.005714	-0.001509	-0.941490	0.751912	-0.667929	0.253419	0.007868	-0.580794	0.773560
5641	3.002058	-8.774187	3.182479	0.006774	0.026223	-0.001355	-0.940971	0.751953	-0.670297	0.253626	0.007559	-0.580628	0.773620
5642	2.961991	-8.716674	3.132687	0.017248	-0.014717	0.003728	-0.940710	0.751431	-0.671629	0.253377	0.007827	-0.580468	0.773818
5643	3.036274	-8.783271	3.219693	0.034910	-0.036117	0.012472	-0.940846	0.753638	-0.672478	0.252644	0.008466	-0.580183	0.774265
5644	2.992038	-8.769524	3.107537	-0.004244	-0.023655	-0.001705	-0.941748	0.751985	-0.670943	0.252372	0.008831	-0.580400	0.774187
5645	2.963146	-8.774899	3.130755	-0.011205	0.019000	-0.003216	-0.940326	0.752915	-0.671193	0.252527	0.008564	-0.580549	0.774028
5646	2.996516	-8.742741	3.160414	-0.018710	-0.000814	0.004581	-0.941357	0.751146	-0.670449	0.252424	0.008432	-0.580876	0.773818
5647	2.972163	-8.733473	3.178848	-0.008213	-0.020482	0.012450	-0.941100	0.751689	-0.670566	0.251877	0.008609	-0.581179	0.773767
5648	2.951203	-8.775110	3.183332	-0.029826	-0.034845	0.010528	-0.941881	0.752580	-0.666853	0.251288	0.008878	-0.581849	0.773451
5649	2.924067	-8.756190	3.148667	-0.000598	-0.002336	0.000225	-0.941754	0.753266	-0.667096	0.251139	0.008953	-0.581939	0.773431
5650	2.914206	-8.751518	3.124265	-0.020374	0.012566	0.002029	-0.940590	0.754187	-0.666686	0.251233	0.008633	-0.582223	0.773190
5651	2.958036	-8.755572	3.168956	-0.014856	0.008302	-0.003296	-0.941630	0.755476	-0.668341	0.251264	0.008510	-0.582478	0.772990
5652	2.962916	-8.760340	3.149890	-0.002342	0.015409	0.001208	-0.940592	0.754878	-0.667059	0.251399	0.008248	-0.582468	0.772956
5653	2.982599	-8.774544	3.155414	-0.000353	0.015602	-0.005861	-0.939812	0.754202	-0.668139	0.251552	0.008115	-0.582459	0.772915
5654	2.960405	-8.755531	3.152183	-0.004309	-0.000696	0.004636	-0.940334	0.755273	-0.666655	0.251446	0.008052	-0.582562	0.772873
5655	2.968036	-8.774809	3.145343	-0.000384	0.013801	-0.004985	-0.941108	0.754384	-0.668906	0.251565	0.007937	-0.582560	0.772836
5656	2.943221	-8.741280	3.170800	-0.013318	0.002762	0.005517	-0.941105	0.753127	-0.667633	0.251495	0.007759	-0.582785	0.772691
5657	2.981066	-8.813398	3.191756	0.008543	0.008500	-0.003225	-0.940850	0.754498	-0.668118	0.251524	0.007749	-0.582669	0.772769
5658	2.987401	-8.764744	3.203616	-0.007675	0.004809	-0.003303	-0.940330	0.754266	-0.670494	0.251625	0.007662	-0.582795	0.772642
5659	2.967648	-8.755401	3.145185	-0.026602	-0.002464	-0.003404	-0.940332	0.754806	-0.670215	0.251537	0.007647	-0.583274	0.772309
5660	2.981899	-8.735723	3.179164	0.017998	0.026709	-0.017227	-0.940849	0.754521	-0.669168	0.252086	0.007527	-0.582891	0.772421
5661	2.987279	-8.764750	3.165109	0.017755	0.014086	-0.010236	-0.939941	0.753926	-0.667884	0.252291	0.007562	-0.582597	0.772575
5662	2.970483	-8.769906	3.183884	-0.009411	-0.012855	-0.008722	-0.940978	0.753955	-0.668134	0.252258	0.007810	-0.582838	0.772402
5663	2.961025	-8.784641	3.164454	0.014120	0.047660	-0.002953	-0.940198	0.753269	-0.668820	0.252742	0.007222	-0.582429	0.772558
5664	2.987437	-8.769599	3.184402	-0.020265	0.006481	-0.003331	-0.940202	0.754942	-0.670343	0.252861	0.007048	-0.582741	0.772285
5665	3.025802	-8.749487	3.185427	-0.007687	0.012769	-0.001493	-0.939815	0.755175	-0.668896	0.252922	0.006874	-0.582843	0.772190
5666	2.986943	-8.750196	3.150550	-0.001132	0.016595	-0.010279	-0.941239	0.754663	-0.669028	0.253252	0.006730	-0.582807	0.772110
5667	2.958241	-8.774990	3.111354	-0.009547	-0.002367	-0.001578	-0.939680	0.753397	-0.668953	0.253138	0.006781	-0.583013	0.771992
5668	2.964687	-8.736044	3.096819	0.012215	-0.017967	-0.010453	-0.940718	0.753963	-0.668793	0.253085	0.007226	-0.582946	0.772056
5669	2.992971	-8.813189	3.127146	0.006415	-0.013073	0.005470	-0.939943	0.754742	-0.667727	0.252734	0.007441	-0.582961	0.772157
5670	2.977658	-8.769779	3.155226	-0.025814	-0.016724	-0.001726	-0.939942	0.754208	-0.668269	0.252573	0.007568	-0.583476	0.771820
5671	2.982029	-8.743002	3.174410	0.008456	-0.020793	-0.005183	-0.941107	0.753954	-0.668001	0.252298	0.008036	-0.583494	0.771892
5672	2.972707	-8.769873	3.121385	-0.008002	-0.027375	0.003568	-0.941755	0.753957	-0.667468	0.251926	0.008357	-0.583788	0.771787
5673	2.986916	-8.740483	3.203418	-0.000857	-0.016731	0.007189	-0.941110	0.754425	-0.664572	0.251508	0.008571	-0.583928	0.771815
5674	2.973557	-8.813542	3.114521	0.004973	0.019113	-0.002281	-0.942016	0.754198	-0.665751	0.251754	0.008318	-0.583787	0.771844
5675	2.949679	-8.707190	3.129832	-0.022078	0.013531	-0.001517	-0.940979	0.754172	-0.665632	0.251828	0.008059	-0.584099	0.771587
5676	2.977140	-8.743093	3.159822	0.028751	0.026755	-0.015423	-0.940461	0.754178	-0.666426	0.252368	0.007956	-0.583550	0.771826
5677	3.009689	-8.793465	3.175639	-0.018709	-0.006125	0.003662	-0.940327	0.752941	-0.666203	0.252133	0.007958	-0.583908	0.771633
5678	2.989901	-8.779267	3.136422	0.013802	0.008412	0.002094	-0.940850	0.754486	-0.667593	0.252205	0.007848	-0.583685	0.771779
5679	2.997779	-8.808246	3.146508	-0.002366	-0.016483	-0.003422	-0.939811	0.753940	-0.668672	0.251956	0.008174	-0.583840	0.771740
5680	2.962592	-8.755500	3.077650	0.011887	-0.007652	0.003759	-0.940721	0.754899	-0.667844	0.251819	0.008280	-0.583728	0.771868
5681	3.017404	-8.812738	3.195272	0.027851	0.004671	0.014485	-0.941112	0.755442	-0.667298	0.251536	0.008223	-0.583312	0.772275
5682	2.944128	-8.782517	3.197609	-0.012615	-0.009809	0.010744	-0.940200	0.753632	-0.666708	0.251262	0.008163	-0.583590	0.772155
5683	2.951097	-8.775116	3.149639	-0.000668	0.002911	0.003789	-0.939816	0.755099	-0.665485	0.251128	0.008113	-0.583619	0.772178
5684	2.952862	-8.745963	3.125409	-0.002539	-0.007794	0.004598	-0.939556	0.754815	-0.665234	0.250971	0.008145	-0.583730	0.772144
5685	2.943088	-8.731572	3.189974	-0.007849	-0.002438	0.001963	-0.940207	0.755892	-0.663880	0.250804	0.008162	-0.583894	0.772075
5686	2.978233	-8.794035	3.184304	0.020527	0.030111	-0.010122	-0.940846	0.753240	-0.666844	0.251319	0.007891	-0.583456	0.772241
5687	2.978545	-8.813447	3.160396	-0.033864	-0.016748	-0.003518	-0.939554	0.754298	-0.666563	0.251074	0.008062	-0.584090	0.771839
5688	2.950141	-8.731451	3.122809	0.005077	-0.014427	-0.012218	-0.940203	0.754568	-0.665760	0.251120	0.008414	-0.584115	0.771802
5689	3.021778	-8.800532	3.123122	0.006762	0.012042	-0.003216	-0.941756	0.753911	-0.665369	0.251201	0.008342	-0.583977	0.771881
5690	3.006352	-8.752272	3.146349	-0.015267	-0.009784	0.008954	-0.940719	0.753885	-0.665250	0.250969	0.008279	-0.584295	0.771716
5691	2.979474	-8.745481	3.116596	0.019265	0.012057	0.000367	-0.940724	0.755546	-0.666249	0.250993	0.008229	-0.583963	0.771960
5692	2.939671	-8.814157	3.120705	0.009542	-0.007345	-0.009501	-0.941504	0.756324	-0.663590	0.251048	0.008486	-0.583883	0.772000
5693	2.979907	-8.764887	3.131194	0.001304	-0.011076	-0.005141	-0.941499	0.754430	-0.664437	0.250890	0.008765	-0.583943	0.772003
5694	2.977321	-8.755225	3.140667	0.012301	0.012218	-0.008494	-0.940590	0.754013	-0.664985	0.251193	0.008695	-0.583723	0.772072
5695	2.977597	-8.769782	3.135973	0.002860	-0.002435	0.005528	-0.939944	0.754663	-0.664184	0.250970	0.008725	-0.583716	0.772149
5696	3.019719	-8.812700	3.161653	0.017596	-0.021473	-0.010469	-0.941757	0.754154	-0.664048	0.250895	0.009236	-0.583583	0.772268
5697	2.977200	-8.755232	3.102161	0.004890	-0.014603	-0.005152	-0.942793	0.753605	-0.662872	0.250695	0.009589	-0.583603	0.772313
5698	2.958823	-8.804103	3.111591	-0.002438	0.029477	0.007490	-0.941626	0.754065	-0.666285	0.250958	0.008990	-0.583527	0.772292
5699	2.972067	-8.735907	3.133141	-0.011367	-0.005936	-0.001611	-0.941887	0.754320	-0.665223	0.250807	0.009084	-0.583756	0.772167
5700	2.970703	-8.789324	3.131096	-0.004971	-0.027044	-0.008796	-0.941889	0.754843	-0.664157	0.250652	0.009543	-0.584000	0.772028
5701	2.996555	-8.750024	3.126780	-0.007632	-0.002238	-0.006001	-0.941367	0.753443	-0.663156	0.250611	0.009651	-0.584151	0.771925
5702	3.015052	-8.706004	3.124609	0.008477	-0.005722	-0.003326	-0.942664	0.754023	-0.663386	0.250615	0.009786	-0.584081	0.771975
5703	3.020538	-8.735025	3.144247	0.017420	0.023514	0.003961	-0.942274	0.753303	-0.662100	0.250719	0.009507	-0.583717	0.772220
5704	3.036237	-8.790558	3.161993	0.013832	0.004904	0.000293	-0.942272	0.752917	-0.663162	0.250778	0.009471	-0.583511	0.772357
5705	3.064881	-8.768196	3.167516	0.024298	-0.047543	0.003519	-0.941496	0.753277	-0.661715	0.250061	0.010333	-0.583395	0.772666
5706	2.943413	-8.755840	3.139632	0.037460	0.003536	-0.008463	-0.942659	0.752539	-0.664220	0.250261	0.010519	-0.582829	0.773026
5707	2.925845	-8.833812	3.221500	0.002704	0.036370	0.018165	-0.941495	0.753504	-0.665778	0.250298	0.009801	-0.582628	0.773175
5708	2.978043	-8.794044	3.124137	-0.005187	0.029412	0.009245	-0.941107	0.753995	-0.669838	0.250552	0.009154	-0.582595	0.773125
5709	3.011208	-8.761897	3.088816	-0.016824	0.011668	0.003782	-0.940720	0.754518	-0.669169	0.250526	0.008888	-0.582819	0.772968
5710	2.981206	-8.701759	3.174073	-0.011272	0.005668	-0.003309	-0.940848	0.753992	-0.669972	0.250683	0.008735	-0.582997	0.772785
5711	3.016777	-8.783628	3.180595	0.012377	-0.001871	-0.013897	-0.941108	0.754204	-0.666943	0.250769	0.009033	-0.582831	0.772878
5712	3.035591	-8.763878	3.125675	0.008258	-0.023635	0.001861	-0.941371	0.755424	-0.666245	0.250473	0.009392	-0.582855	0.772952
5713	2.967536	-8.750549	3.140332	0.023809	-0.014422	-0.005974	-0.939943	0.753617	-0.660147	0.250289	0.009849	-0.582578	0.773215
5714	2.903653	-8.822085	3.172602	0.003043	-0.014666	-0.003372	-0.941759	0.754174	-0.658796	0.250151	0.010127	-0.582635	0.773213
5715	2.899286	-8.732374	3.123663	0.010101	0.006510	0.005624	-0.942015	0.753123	-0.660401	0.250030	0.010051	-0.582468	0.773379
5716	2.945106	-8.838324	3.154744	0.010047	0.004690	0.007374	-0.941756	0.754065	-0.666152	0.250038	0.009872	-0.582323	0.773487
5717	2.962850	-8.755486	3.159477	-0.027516	-0.026387	-0.007095	-0.942276	0.754462	-0.665083	0.249737	0.010264	-0.582900	0.773145
5718	2.987503	-8.774452	3.174815	-0.000458	-0.002199	-0.005092	-0.941628	0.754271	-0.663258	0.249818	0.010315	-0.582950	0.773081
5719	3.011524	-8.759452	3.204316	-0.000662	0.005584	0.003791	-0.942662	0.753504	-0.664584	0.249716	0.010221	-0.582951	0.773114
5720	2.981523	-8.726028	3.121325	-0.000339	-0.007402	-0.010429	-0.942145	0.753884	-0.663790	0.249829	0.010408	-0.583024	0.773020
5721	3.017988	-8.730219	3.134507	0.006583	-0.005826	0.000204	-0.941875	0.750347	-0.664691	0.249649	0.010569	-0.582970	0.773117
5722	3.006313	-8.744987	3.179983	0.032089	0.026545	-0.005696	-0.942007	0.751020	-0.664143	0.250063	0.010350	-0.582372	0.773436
5723	3.032462	-8.827019	3.270442	-0.004728	-0.034715	0.014126	-0.940845	0.752534	-0.665816	0.249336	0.010740	-0.582638	0.773466
5724	2.967261	-8.735992	3.145027	0.001071	-0.041391	-0.001798	-0.942788	0.752284	-0.664883	0.248952	0.011336	-0.582860	0.773414
5725	2.977658	-8.769779	3.155226	-0.002463	-0.016572	0.000116	-0.942403	0.753338	-0.663541	0.248651	0.011619	-0.582996	0.773403
5726	2.948297	-8.750894	3.183060	-0.000683	0.005557	0.004689	-0.943437	0.752533	-0.663161	0.248674	0.011434	-0.583013	0.773386
5727	2.939553	-8.804448	3.144693	-0.008758	-0.006004	0.001942	-0.944218	0.753622	-0.662199	0.248468	0.011498	-0.583194	0.773315
5728	2.970843	-8.791744	3.159996	-0.002288	-0.009328	-0.005139	-0.943311	0.753640	-0.663916	0.248493	0.011632	-0.583308	0.773219
5729	3.007966	-8.710984	3.150900	-0.011370	-0.005932	-0.001621	-0.943311	0.753617	-0.662866	0.248344	0.011724	-0.583527	0.773101
5730	2.992391	-8.779220	3.158156	-0.016892	-0.002556	0.003694	-0.944475	0.753114	-0.663656	0.248309	0.011582	-0.583834	0.772881
5731	2.977173	-8.745519	3.155028	-0.007935	-0.021995	0.001832	-0.943446	0.755342	-0.660447	0.247918	0.011899	-0.584080	0.772817
5732	2.951985	-8.824055	3.116503	0.004812	-0.002251	0.001205	-0.943904	0.752691	-0.662997	0.247923	0.011887	-0.584050	0.772838
5733	3.025947	-8.754751	3.192849	-0.025608	-0.007635	-0.006902	-0.944683	0.753246	-0.662577	0.247839	0.011996	-0.584493	0.772528
5734	3.025050	-8.715940	3.154025	-0.009715	-0.002475	0.005557	-0.944946	0.754303	-0.660703	0.247762	0.011875	-0.584690	0.772406
5735	3.021764	-8.793661	3.156917	-0.002608	-0.023752	0.005447	-0.945202	0.753208	-0.660340	0.247295	0.012204	-0.584859	0.772422
5736	3.016441	-8.774346	3.127731	-0.008116	-0.016818	0.010780	-0.943646	0.753051	-0.661019	0.247010	0.012221	-0.585104	0.772328
5737	3.015599	-8.730676	3.137002	0.006505	-0.008519	0.003804	-0.943388	0.753159	-0.659968	0.246746	0.012381	-0.585054	0.772448
5738	3.036740	-8.817246	3.152584	-0.009257	-0.000318	-0.012189	-0.943960	0.753904	-0.662850	0.247005	0.012410	-0.585229	0.772232
5739	3.001460	-8.749933	3.146181	0.011425	0.028170	-0.006632	-0.943834	0.755249	-0.662021	0.247332	0.012150	-0.584918	0.772367
5740	3.098449	-8.762741	3.091498	-0.000213	0.083020	0.000735	-0.943314	0.754578	-0.663099	0.248306	0.010828	-0.584542	0.772358
5741	3.001170	-8.723234	3.222977	-0.054285	0.140931	0.013330	-0.942667	0.755264	-0.663872	0.249659	0.008272	-0.584685	0.771845
5742	2.763703	-8.967809	3.198285	-0.058494	0.064160	0.023497	-0.940983	0.755508	-0.664277	0.250076	0.006680	-0.585303	0.771257
5743	2.979607	-8.772603	2.982201	-0.013805	-0.031315	0.019521	-0.940545	0.756719	-0.663172	0.249305	0.006905	-0.585681	0.771218
5744	3.081418	-8.632407	3.119028	0.016637	0.053814	0.039580	-0.939514	0.758459	-0.662604	0.249345	0.005658	-0.585193	0.771586
5745	2.993473	-8.818434	3.247681	0.023242	0.088724	0.068138	-0.938992	0.757542	-0.664871	0.249230	0.003654	-0.584399	0.772236
5746	2.832006	-8.767990	3.069083	0.002269	0.035981	0.035946	-0.936531	0.758339	-0.666319	0.249122	0.002651	-0.584218	0.772412
5747	2.787378	-8.960526	3.064353	-0.011801	-0.029359	0.012516	-0.937177	0.757830	-0.667378	0.248483	0.002941	-0.584552	0.772364
5748	2.871628	-8.675039	3.161042	0.003305	0.028112	-0.004784	-0.935629	0.760088	-0.666012	0.248927	0.002528	-0.584392	0.772344
5749	2.883587	-8.917519	3.115109	-0.046952	0.107478	0.004416	-0.935371	0.760358	-0.666137	0.250015	0.000625	-0.584585	0.771851
5750	2.939100	-8.785458	3.115816	-0.084338	0.000492	0.003597	-0.934856	0.761703	-0.665707	0.250003	0.000106	-0.585914	0.770846
5751	2.922880	-8.708096	3.071419	0.008585	0.020958	-0.001284	-0.935371	0.760480	-0.665477	0.250170	-0.000111	-0.585680	0.770969
5752	2.853734	-8.893802	3.017757	-0.007504	0.031526	-0.003011	-0.934470	0.762502	-0.665161	0.250601	-0.000631	-0.585668	0.770838
5753	2.763862	-8.749809	3.086107	0.043073	0.063994	-0.004401	-0.934076	0.761047	-0.667706	0.251319	-0.001305	-0.584688	0.771347
5754	2.839897	-8.903743	3.176233	-0.011828	0.041403	-0.008266	-0.934204	0.760847	-0.670863	0.251964	-0.001951	-0.584693	0.771132
5755	2.874957	-8.849722	3.111927	-0.028609	0.007031	-0.026229	-0.932652	0.761733	-0.669277	0.252350	-0.001852	-0.585105	0.770694
5756	2.881970	-8.835032	3.124063	0.014499	-0.001541	-0.024383	-0.934205	0.760800	-0.668763	0.252735	-0.001509	-0.584920	0.770708
5757	2.860924	-8.772327	2.992997	0.010582	-0.000106	-0.012003	-0.934465	0.761233	-0.669535	0.252819	-0.001267	-0.584765	0.770799
5758	2.915349	-8.810159	3.110461	-0.043975	-0.029398	0.003538	-0.934207	0.761134	-0.665338	0.252449	-0.001119	-0.585622	0.770270
5759	2.900402	-8.781301	3.162727	0.010022	-0.059039	-0.001786	-0.934856	0.761250	-0.663752	0.251688	-0.000089	-0.585771	0.770406
5760	2.800590	-8.885047	3.121944	0.033256	-0.019177	0.011831	-0.935245	0.761543	-0.664263	0.251323	0.000184	-0.585385	0.770818
5761	2.796008	-8.914264	3.020953	-0.023554	-0.020655	0.016068	-0.934466	0.761009	-0.665602	0.250732	0.000240	-0.585860	0.770650
5762	2.865242	-8.738268	3.041002	-0.012949	-0.018124	-0.010428	-0.934985	0.761285	-0.665194	0.250751	0.000503	-0.586181	0.770400
5763	2.933849	-8.775853	3.048203	0.042619	-0.005471	0.000423	-0.935503	0.761296	-0.665187	0.250581	0.000843	-0.585560	0.770927
5764	2.824290	-8.855492	3.141700	0.020893	-0.023483	0.002032	-0.935243	0.760738	-0.664945	0.250303	0.001245	-0.585386	0.771149
5765	2.834820	-8.898986	3.132725	0.013841	0.008462	0.002214	-0.934467	0.761564	-0.665979	0.250266	0.001201	-0.585138	0.771349
5766	2.827181	-8.777792	3.013661	-0.007874	-0.002456	0.004728	-0.936801	0.761580	-0.664376	0.250185	0.001109	-0.585302	0.771251
5767	2.827363	-8.777782	3.071421	0.024635	-0.033945	-0.005098	-0.936020	0.760750	-0.664673	0.249762	0.001858	-0.585101	0.771539
5768	2.880884	-8.784088	3.101988	0.028990	-0.011956	-0.029710	-0.936536	0.760108	-0.666001	0.250128	0.002479	-0.584743	0.771690
5769	2.978694	-8.828425	3.107729	0.004678	-0.005916	0.005596	-0.937054	0.759832	-0.665347	0.249871	0.002573	-0.584711	0.771797
5770	2.886163	-8.810692	3.071067	0.006331	-0.007819	0.010914	-0.936796	0.760096	-0.665210	0.249640	0.002557	-0.584684	0.771893
5771	2.835856	-8.826158	3.153866	0.030287	0.012376	-0.006553	-0.937700	0.759035	-0.665758	0.249782	0.002638	-0.584164	0.772240
5772	2.881448	-8.810773	3.111832	-0.002426	-0.005895	0.002058	-0.937827	0.758201	-0.664995	0.249703	0.002658	-0.584261	0.772192
5773	2.899986	-8.776465	3.061607	-0.026199	0.036884	-0.010124	-0.936923	0.759300	-0.666153	0.250190	0.002120	-0.584492	0.771861
5774	2.924416	-8.773586	3.144154	0.017309	0.012813	0.007532	-0.935888	0.759971	-0.666669	0.250253	0.001879	-0.584192	0.772068
5775	2.856863	-8.791803	3.118154	0.024684	0.029847	0.004145	-0.936664	0.759620	-0.668510	0.250436	0.001539	-0.583672	0.772403
5776	2.859095	-8.893686	3.181559	-0.014869	0.091526	0.013258	-0.936535	0.759908	-0.669290	0.251299	-0.000122	-0.583473	0.772274
5777	2.921961	-8.873121	3.272370	-0.069777	0.048577	0.005722	-0.934590	0.759882	-0.670101	0.251677	-0.001244	-0.584314	0.771514
5778	2.898512	-8.698829	3.085041	-0.031215	-0.045074	-0.005363	-0.934333	0.760373	-0.667856	0.251287	-0.000704	-0.585053	0.771082
5779	2.836689	-8.772768	2.987444	0.055179	-0.036401	-0.003250	-0.935889	0.760407	-0.667837	0.250814	0.000221	-0.584394	0.771736
5780	2.834795	-8.903845	3.094258	0.004844	-0.002239	0.000351	-0.935888	0.759951	-0.665750	0.250790	0.000251	-0.584361	0.771769
5781	2.838223	-8.823688	3.151513	0.003249	0.008572	-0.005779	-0.935111	0.760213	-0.666013	0.250879	0.000249	-0.584278	0.771802
5782	2.903653	-8.839499	3.057382	0.015798	-0.009079	-0.006748	-0.935367	0.759283	-0.666959	0.250915	0.000500	-0.584111	0.771917
5783	2.870952	-8.776992	3.070346	0.013815	0.013754	0.004005	-0.936145	0.759443	-0.667208	0.250914	0.000357	-0.583841	0.772121
5784	2.867178	-8.820738	3.133127	-0.023593	-0.025149	-0.017578	-0.936405	0.759440	-0.666811	0.250925	0.000789	-0.584362	0.771723
5785	2.901613	-8.854095	3.086307	-0.014991	-0.020136	-0.001611	-0.936144	0.758876	-0.666306	0.250615	0.001091	-0.584709	0.771561
5786	2.856832	-8.791805	3.108528	-0.016400	-0.005619	-0.013893	-0.936922	0.759024	-0.666030	0.250809	0.001204	-0.585020	0.771262
5787	2.908635	-8.713202	3.131182	0.006675	-0.023419	-0.005109	-0.938478	0.759044	-0.665355	0.250516	0.001708	-0.585047	0.771336
5788	2.923251	-8.834279	3.159014	0.026322	0.004931	0.005745	-0.936534	0.759158	-0.666293	0.250517	0.001653	-0.584647	0.771639
5789	2.891556	-8.825147	3.153160	0.006921	0.040544	-0.002922	-0.937825	0.757400	-0.665808	0.250939	0.001146	-0.584348	0.771729
5790	2.822675	-8.787576	3.059319	0.037684	0.055106	-0.006253	-0.936141	0.757949	-0.667648	0.251675	0.000541	-0.583519	0.772117
5791	2.934563	-8.795244	3.151848	-0.000909	-0.030922	0.008078	-0.936005	0.755774	-0.668243	0.251093	0.000971	-0.583701	0.772169
5792	2.920023	-8.795508	3.148997	0.010120	-0.027077	0.000184	-0.936783	0.755921	-0.667967	0.250826	0.001380	-0.583711	0.772247
5793	2.884995	-8.868957	3.100348	-0.016687	-0.002350	-0.002382	-0.936528	0.757784	-0.672114	0.250740	0.001412	-0.583993	0.772062
5794	2.885627	-8.781577	3.085269	-0.000200	-0.005482	-0.013847	-0.936789	0.758313	-0.671044	0.250954	0.001590	-0.584054	0.771946
5795	2.880268	-8.757406	3.075297	-0.008569	-0.012883	-0.005079	-0.937693	0.757377	-0.671063	0.250787	0.001857	-0.584264	0.771841
5796	2.922188	-8.783335	3.144159	0.038224	-0.001863	-0.003104	-0.937570	0.759079	-0.667860	0.250815	0.002092	-0.583714	0.772247
5797	2.906335	-8.834585	3.170530	0.012049	0.006697	0.001294	-0.937825	0.757705	-0.667243	0.250778	0.002088	-0.583507	0.772415
5798	2.881959	-8.825318	3.181744	-0.009203	0.015692	-0.010203	-0.939121	0.757731	-0.667096	0.251135	0.001888	-0.583601	0.772229
5799	2.881199	-8.786501	3.186241	0.021229	0.042355	0.000670	-0.936528	0.757403	-0.667267	0.251524	0.001386	-0.583071	0.772504
5800	2.960053	-8.833595	3.309337	0.005664	-0.035910	-0.003434	-0.937303	0.756607	-0.667546	0.251194	0.001964	-0.583194	0.772517
5801	2.884024	-8.660233	3.344201	0.092813	-0.044160	0.000331	-0.937563	0.756924	-0.669240	0.250580	0.003165	-0.581983	0.773625
5802	2.868920	-8.893503	3.225174	0.141662	0.112266	0.019183	-0.938597	0.756476	-0.672657	0.251552	0.001918	-0.579257	0.775358
5803	2.903827	-8.863693	3.726560	0.049181	-0.009597	-0.045561	-0.581473	0.618465	-0.422549	0.252057	0.002898	-0.578532	0.775731
5804	2.946576	-8.688255	3.028681	0.115457	-0.078440	-0.044026	-0.580682	0.613465	-0.419693	0.251426	0.005486	-0.577160	0.776943
5805	2.874458	-8.640974	3.504993	0.227689	0.017964	0.015295	-0.579639	0.611883	-0.423300	0.251282	0.006233	-0.573519	0.779676
5806	2.987377	-8.774874	3.126843	0.096419	0.099273	0.026002	-0.474817	0.569824	-0.357638	0.251832	0.004982	-0.571549	0.780953
5807	3.062093	-8.637613	3.104036	0.089236	0.093929	0.024156	-0.472741	0.569462	-0.361875	0.252434	0.003753	-0.569687	0.782126
5808	3.109907	-8.627052	2.968256	-0.096442	-0.141618	-0.006232	-0.550837	0.600511	-0.413999	0.250935	0.005530	-0.571938	0.780953
5809	3.015741	-8.614180	3.150566	-0.167062	-0.181545	0.002148	-0.553954	0.602111	-0.409055	0.248759	0.007576	-0.575471	0.779035
5810	2.844307	-8.578498	2.791291	-0.196574	0.052878	0.003600	-0.554223	0.604699	-0.402274	0.249265	0.005772	-0.578297	0.776792
5811	2.794715	-8.758903	3.592475	-0.012111	0.196939	-0.005510	-0.914330	0.743796	-0.655204	0.251542	0.002785	-0.577520	0.776653
5812	3.010534	-8.900610	3.527971	-0.170520	-0.093004	-0.055642	-0.913036	0.744278	-0.653627	0.251626	0.003783	-0.580661	0.774275
5813	2.991845	-8.930068	3.561310	0.068737	0.015224	0.035981	-1.000991	0.779899	-0.717054	0.251160	0.003547	-0.579533	0.775273
5814	2.900564	-8.764293	3.321428	0.119175	0.012124	0.034371	-0.999435	0.779748	-0.717995	0.250811	0.003503	-0.577656	0.776785
5815	2.902794	-8.883176	3.276671	0.001922	-0.028064	0.037288	-0.999044	0.779071	-0.718677	0.249826	0.003589	-0.577779	0.777011
5816	2.871115	-8.728412	3.428544	-0.085036	-0.060332	0.018240	-0.871927	0.732913	-0.626211	0.248735	0.003960	-0.579432	0.776127
5817	2.830489	-8.641785	3.385735	0.063814	0.047481	0.023823	-0.871668	0.732898	-0.625821	0.248831	0.003335	-0.578208	0.777012
5818	2.912859	-8.912123	3.212224	-0.007765	-0.002336	0.000291	-0.966234	0.769470	-0.694658	0.248934	0.003213	-0.578372	0.776857
5819	2.931921	-8.756442	3.327144	-0.067279	-0.103844	-0.013820	-0.968048	0.768885	-0.691111	0.247872	0.004723	-0.579934	0.776024
5820	3.142327	-8.937041	3.604482	-0.036678	-0.125683	-0.018329	-0.968052	0.769945	-0.689633	0.246853	0.006574	-0.581155	0.775422
5821	3.024933	-8.674662	3.377509	-0.086840	-0.064818	-0.016309	-0.907078	0.744279	-0.641219	0.246295	0.007421	-0.582809	0.774349
5822	3.131476	-8.650872	3.510546	-0.008359	-0.041779	0.014116	-0.907597	0.744386	-0.639371	0.245551	0.007874	-0.583177	0.774304
5823	3.038235	-8.623462	3.310151	-0.010923	-0.131061	0.027706	-0.955606	0.766639	-0.670178	0.243537	0.009619	-0.583971	0.774322
5824	2.780640	-8.620880	3.076024	-0.057152	-0.104409	0.011880	-0.957421	0.766490	-0.667799	0.242307	0.010678	-0.585399	0.773616
5825	2.712203	-8.750691	3.599507	0.000837	-0.036243	0.008086	-0.956642	0.765601	-0.665471	0.241695	0.011231	-0.585532	0.773699
5826	2.788617	-8.681342	3.685554	-0.029583	-0.041627	-0.000022	-0.924734	0.754683	-0.642797	0.241200	0.011725	-0.586222	0.773323
5827	2.704676	-8.653777	3.362714	-0.052398	0.061378	-0.002946	-0.925514	0.755519	-0.642762	0.241914	0.010632	-0.586685	0.772765
5828	2.723921	-8.619432	3.536309	-0.056766	0.136679	-0.029010	-0.949642	0.764664	-0.661115	0.243966	0.008575	-0.586923	0.771964
5829	2.907007	-8.538430	3.719392	0.005072	0.106845	-0.059114	-0.948089	0.765763	-0.662936	0.246073	0.007718	-0.586237	0.771826
5830	3.081947	-8.617808	3.378830	0.043385	0.068722	-0.050424	-0.949892	0.762021	-0.664871	0.247593	0.007485	-0.585251	0.772090
5831	3.091878	-8.535131	3.210060	-0.045327	0.075510	0.004153	-0.932767	0.755448	-0.656865	0.248372	0.006131	-0.585493	0.771668
5832	3.165144	-8.664841	3.343234	0.049352	0.109188	-0.030712	-0.933027	0.755780	-0.659215	0.250052	0.005081	-0.584215	0.772102
5833	3.357549	-8.821516	3.441762	0.152106	-0.040335	-0.096807	-0.946511	0.758777	-0.669869	0.251027	0.007698	-0.581962	0.773464
5834	3.646081	-8.777496	3.026748	0.065976	-0.145233	-0.090730	-0.949748	0.757600	-0.668950	0.250691	0.011342	-0.581684	0.773737
5835	4.033230	-9.294724	2.676747	0.071926	-0.149910	-0.043057	-0.952459	0.753700	-0.669042	0.249585	0.014662	-0.581240	0.774372
5836	3.307145	-9.271534	2.283706	-0.110489	-0.440508	0.066074	-0.948050	0.751684	-0.656547	0.243529	0.020096	-0.585180	0.773211
5837	2.671834	-8.639930	2.257046	-0.090559	-0.135704	0.114173	-0.949095	0.753461	-0.649389	0.240177	0.020540	-0.587259	0.772671
5838	2.664871	-8.766249	2.322759	0.038060	0.103287	0.057761	-0.954291	0.758367	-0.655874	0.240501	0.018414	-0.586230	0.773405
5839	3.176104	-8.548275	2.180380	-0.148395	0.120151	0.032412	-0.950541	0.761613	-0.658179	0.241412	0.015575	-0.587966	0.771863
5840	3.746447	-8.057362	2.533483	0.066999	0.163080	0.026136	-0.949506	0.762148	-0.658700	0.242877	0.013075	-0.586180	0.772808
5841	3.983870	-8.232600	2.960808	0.073384	0.072964	0.006074	-0.943280	0.761000	-0.662483	0.243610	0.012401	-0.584706	0.773705
5842	3.839349	-8.531315	2.874402	0.106966	0.056702	0.027340	-0.941204	0.760620	-0.665932	0.243783	0.011737	-0.582811	0.775090
5843	3.683733	-8.471016	3.076127	0.144108	0.029858	0.046761	-0.941073	0.760368	-0.666992	0.243393	0.011643	-0.580455	0.776979
5844	3.578968	-8.191390	3.121340	0.112375	0.055007	0.025615	-0.940294	0.760441	-0.671070	0.243534	0.011075	-0.578476	0.778418
5845	3.641091	-8.044661	3.006630	0.114456	0.242967	0.048025	-0.936018	0.761466	-0.678440	0.245620	0.007547	-0.575525	0.779990
5846	3.845075	-8.931563	3.693379	0.264069	0.329337	-0.012863	-0.926796	0.756374	-0.692229	0.249472	0.003907	-0.569796	0.782995
5847	3.024751	-9.220603	4.474145	0.334746	0.046961	-0.148655	-0.927041	0.752854	-0.705731	0.252369	0.006808	-0.564280	0.786035
5848	1.898749	-9.401228	4.272513	-0.040424	0.195006	-0.226424	-0.927550	0.750582	-0.713675	0.258069	0.006126	-0.563922	0.784446
5849	1.381719	-8.415679	3.277018	-0.323052	0.626195	-0.215614	-0.925344	0.750368	-0.718565	0.268533	-0.002748	-0.565654	0.779691
5850	1.946047	-8.400582	3.323093	-0.260155	0.807284	-0.180788	-0.918605	0.751804	-0.728446	0.280291	-0.014599	-0.565334	0.775643
5851	2.631574	-9.606290	4.883712	0.296136	0.594421	-0.224748	-0.914183	0.747701	-0.738867	0.290536	-0.019477	-0.557383	0.777517
5852	2.988828	-10.128946	4.239249	0.378241	0.415072	0.008602	-0.908193	0.740212	-0.758341	0.294952	-0.023692	-0.549089	0.781629
5853	2.224210	-8.885788	3.186087	-0.663132	0.419609	0.149612	-0.900304	0.746423	-0.762963	0.296818	-0.035698	-0.556826	0.774964
5854	1.689621	-7.856782	3.041604	-0.660671	0.458310	0.130496	-0.891402	0.760036	-0.757386	0.299356	-0.048160	-0.564208	0.767943
5855	2.198921	-7.951781	4.145656	0.163909	0.297381	0.091250	-0.882994	0.765921	-0.760186	0.301394	-0.052696	-0.559782	0.770084
5856	2.623968	-8.592043	4.279033	0.592220	0.057370	-0.015103	-0.880899	0.760124	-0.771947	0.302698	-0.049726	-0.550330	0.776555
5857	2.219633	-9.109125	3.394585	0.231355	-0.037919	-0.062685	-0.881397	0.754082	-0.782373	0.303409	-0.046974	-0.546995	0.778802
5858	2.013013	-8.792494	3.640941	-0.392960	0.058017	-0.056929	-0.882041	0.752720	-0.781883	0.304549	-0.049645	-0.552827	0.774059
5859	2.277853	-8.496397	4.219565	-0.183074	0.096407	-0.026051	-0.881278	0.757263	-0.778073	0.305749	-0.051914	-0.555065	0.771832
5860	2.504416	-8.684016	4.199053	0.262857	-0.111889	-0.079072	-0.882827	0.755738	-0.781649	0.305912	-0.047652	-0.551797	0.774382
5861	2.385482	-9.076934	3.948098	0.097858	-0.065811	-0.058028	-0.886968	0.753011	-0.777747	0.306089	-0.045350	-0.550699	0.775231
5862	2.279797	-8.535153	4.590508	-0.226086	-0.055187	-0.094354	-0.890603	0.754648	-0.773978	0.306662	-0.044798	-0.554654	0.772211
5863	2.387691	-8.154624	4.335866	-0.059745	-0.069855	-0.091307	-0.892927	0.751556	-0.773917	0.307160	-0.043032	-0.556013	0.771135
5864	2.509927	-8.288367	3.840085	-0.078406	-0.079520	-0.066683	-0.895645	0.749931	-0.771836	0.307182	-0.041519	-0.557799	0.769919
5865	2.162693	-8.445104	4.133826	-0.059781	-0.106241	-0.095010	-0.899147	0.750331	-0.767845	0.307323	-0.039162	-0.559362	0.768852
5866	2.344902	-8.640756	4.593302	0.006189	-0.011601	-0.123415	-0.904071	0.749675	-0.764133	0.309008	-0.037516	-0.559467	0.768181
5867	2.796715	-8.486964	4.408675	-0.186577	-0.046991	-0.123463	-0.907438	0.748309	-0.760723	0.310157	-0.036539	-0.562591	0.765480
5868	3.043100	-8.094276	3.590269	-0.327494	-0.073478	-0.107328	-0.911457	0.748319	-0.757132	0.310666	-0.036208	-0.568158	0.761165
5869	2.833681	-7.957258	4.117041	-0.197241	-0.184944	-0.085503	-0.915355	0.750723	-0.750709	0.309657	-0.033602	-0.572225	0.758645
5870	2.546995	-8.345873	4.474549	0.131097	-0.164684	-0.109912	-0.921569	0.747705	-0.743905	0.309444	-0.028990	-0.571357	0.759576
5871	4.035761	-8.634435	3.812497	0.196920	0.276855	-0.070048	-0.922858	0.745494	-0.747636	0.313742	-0.031108	-0.566512	0.761356
5872	4.420116	-8.484366	2.956838	-0.162521	-0.199893	0.030026	-0.923895	0.745636	-0.746832	0.310827	-0.029374	-0.570250	0.759829
5873	2.794045	-8.351270	2.886699	0.010708	-0.564576	0.018864	-0.929727	0.744986	-0.742453	0.304068	-0.020842	-0.573413	0.760464
5874	2.856853	-9.495592	3.272661	0.545836	-0.150701	0.004649	-0.935155	0.739636	-0.742165	0.302404	-0.015246	-0.566023	0.766770
5875	4.321200	-10.633859	4.086603	0.097438	-0.347421	0.044126	-0.935140	0.734810	-0.746387	0.297787	-0.009732	-0.566488	0.768323
5876	3.470286	-9.469951	2.824437	-0.228968	-0.825372	-0.014600	-0.949936	0.739252	-0.722312	0.288574	0.001735	-0.574874	0.765664
5877	2.191309	-8.828230	2.337577	-0.153069	-0.514619	0.097519	-0.957721	0.740096	-0.703288	0.281083	0.007668	-0.580097	0.764474
5878	1.927112	-8.498137	2.081525	-0.173998	-0.063648	0.118071	-0.959159	0.743736	-0.699612	0.278557	0.006280	-0.583162	0.763079
5879	2.773531	-7.851809	1.847534	-0.198786	-0.098070	-0.006206	-0.960983	0.746370	-0.693337	0.277416	0.006755	-0.586724	0.760756
5880	3.552223	-8.094901	2.166841	0.030906	-0.337496	-0.023099	-0.963965	0.746028	-0.687274	0.273820	0.012293	-0.588144	0.760893
5881	3.773338	-8.391759	2.799131	0.083474	-0.290510	0.037432	-0.964750	0.747826	-0.681299	0.269709	0.016773	-0.588470	0.762023
5882	3.787783	-8.566192	3.202765	0.216356	-0.271841	0.119298	-0.966302	0.746451	-0.679355	0.264624	0.020648	-0.586698	0.765071
5883	3.647638	-8.544851	3.448733	0.242044	-0.455157	0.136877	-0.970655	0.743733	-0.675037	0.256996	0.027352	-0.585418	0.768433
5884	3.298804	-8.323063	3.325663	0.252451	-0.443953	0.153849	-0.971955	0.744188	-0.669623	0.249306	0.033632	-0.583908	0.771859
5885	3.290786	-8.303805	3.209762	0.293080	-0.174429	0.162777	-0.973899	0.744220	-0.669075	0.244481	0.035956	-0.580326	0.775989
5886	3.838134	-8.361793	3.554267	0.292119	-0.117758	0.173620	-0.968715	0.745003	-0.672655	0.240161	0.037211	-0.576511	0.780111
5887	4.207712	-8.151203	3.770971	0.171989	-0.334228	0.150545	-0.969492	0.744753	-0.672917	0.233791	0.041634	-0.575481	0.782579
5888	4.008403	-7.902024	3.611213	0.124047	-0.395056	0.181788	-0.969413	0.745340	-0.669243	0.226279	0.046294	-0.575549	0.784473
5889	3.502930	-7.818968	3.643209	0.143797	-0.272696	0.272916	-0.969681	0.748119	-0.664951	0.218720	0.048240	-0.574691	0.787125
5890	3.326573	-7.691092	3.841381	0.089627	-0.151131	0.300075	-0.966196	0.752824	-0.664975	0.212116	0.047585	-0.574247	0.789292
5891	3.486542	-7.911449	4.006776	0.200874	-0.087753	0.256595	-0.961935	0.757816	-0.660270	0.206889	0.047060	-0.571573	0.792646
5892	3.127256	-9.070739	4.124819	0.634808	-0.235544	0.159886	-0.959336	0.756278	-0.667439	0.200963	0.051636	-0.562608	0.800262
5893	2.336492	-9.927178	4.544991	0.532667	-0.110676	-0.036586	-0.958799	0.750671	-0.673924	0.199743	0.056106	-0.554332	0.806022
5894	1.508035	-9.549117	3.895864	0.033691	0.192410	-0.169526	-0.961245	0.745648	-0.679043	0.204491	0.055067	-0.552851	0.805920
5895	1.802771	-9.461307	3.420549	-0.415761	0.318357	-0.166650	-0.961377	0.746467	-0.678885	0.211068	0.050122	-0.557941	0.801024
5896	2.290717	-9.758249	3.392035	0.202804	0.418522	-0.193338	-0.962917	0.742168	-0.686749	0.218532	0.046484	-0.552732	0.802851
5897	2.138608	-9.285407	2.707593	0.192876	0.288600	0.022429	-0.958887	0.739497	-0.699748	0.221045	0.042422	-0.548344	0.805393
5898	1.566322	-9.426791	3.179610	-0.280355	0.429204	0.142200	-0.951902	0.744429	-0.701248	0.223613	0.032754	-0.551082	0.803264
5899	2.330114	-8.942010	4.145116	-0.105184	0.784573	0.144812	-0.942720	0.752373	-0.711347	0.229789	0.017993	-0.549277	0.803224
5900	2.904099	-8.220522	4.039368	-0.158235	0.344217	0.030281	-0.933648	0.753457	-0.720083	0.233029	0.011471	-0.550260	0.801735
5901	2.267463	-8.057452	2.935710	-0.224160	0.011375	0.017495	-0.930163	0.758545	-0.718913	0.232739	0.009970	-0.553799	0.799399
5902	1.753594	-8.629804	3.073461	0.228701	0.218065	0.082256	-0.929262	0.760739	-0.720167	0.233702	0.006691	-0.549161	0.802347
5903	1.829150	-9.067575	4.287114	0.300480	0.376034	0.048101	-0.923290	0.758533	-0.731466	0.236795	0.001406	-0.542574	0.805940
5904	2.263853	-9.031002	4.076534	-0.031269	-0.030183	-0.102306	-0.923226	0.756741	-0.736243	0.238035	0.002907	-0.543246	0.805118
5905	2.491288	-8.391093	3.421726	-0.381399	-0.150134	-0.189104	-0.928156	0.756913	-0.726725	0.239240	0.005433	-0.550096	0.800081
5906	2.319106	-8.282594	3.285677	-0.119294	-0.106090	-0.155253	-0.932560	0.755165	-0.723577	0.240539	0.008282	-0.552520	0.797994
5907	2.106407	-8.985371	3.606916	0.460427	-0.088506	-0.021526	-0.936690	0.749443	-0.726337	0.239582	0.011996	-0.545614	0.802971
5908	1.487857	-9.253806	3.970183	0.263986	-0.273625	-0.010811	-0.941480	0.746945	-0.725966	0.236615	0.017826	-0.542697	0.805715
5909	1.394399	-8.867145	4.436063	-0.366050	-0.136551	-0.087947	-0.945115	0.747920	-0.716963	0.236389	0.019026	-0.549236	0.801310
5910	2.727738	-7.954714	4.335324	-0.331792	-0.026162	-0.006127	-0.946813	0.751312	-0.708038	0.236261	0.017979	-0.554692	0.797605
5911	2.576718	-7.598220	4.794853	-0.076350	-0.363162	-0.061403	-0.948501	0.751654	-0.703280	0.232971	0.023890	-0.557582	0.796402
5912	1.968181	-8.189298	4.756578	0.185134	-0.429758	-0.157215	-0.959900	0.747783	-0.695917	0.230521	0.033385	-0.556564	0.797485
5913	3.141093	-8.752949	4.370870	0.050420	0.003031	-0.192225	-0.965080	0.745000	-0.688458	0.233330	0.035498	-0.555569	0.797270
5914	3.990125	-8.334686	4.290285	-0.187344	-0.135423	-0.245335	-0.970517	0.741708	-0.682458	0.235783	0.039558	-0.559032	0.793930
5915	4.653409	-8.026709	2.999204	0.034816	-0.370602	-0.042932	-0.977773	0.739509	-0.674564	0.232090	0.045962	-0.560131	0.793898
5916	4.572955	-8.999036	2.067962	-0.028614	-0.301432	0.192557	-0.978933	0.736899	-0.672793	0.225641	0.048472	-0.562181	0.794159
5917	4.025342	-10.169010	2.322289	-0.034063	-0.437174	0.105194	-0.981151	0.740971	-0.663184	0.218891	0.054001	-0.564807	0.793828
5918	3.355406	-10.057359	2.623358	0.068789	-0.567225	0.004919	-0.986996	0.743470	-0.652926	0.212364	0.063204	-0.566206	0.793925
5919	2.612638	-9.151124	1.758701	-0.364706	-0.315629	0.106985	-0.991286	0.746266	-0.639130	0.207314	0.065348	-0.573549	0.789805
5920	2.510465	-7.742985	1.314193	-0.159264	0.351884	0.078280	-0.989231	0.752145	-0.635161	0.210280	0.058243	-0.574723	0.788722
5921	3.060120	-7.672303	1.667425	0.206190	0.244288	-0.046050	-0.984293	0.749079	-0.643587	0.213330	0.055684	-0.570542	0.791120
5922	3.383007	-8.336208	2.288761	0.252352	-0.001143	-0.099694	-0.983759	0.744700	-0.650035	0.214541	0.057953	-0.566465	0.793556
5923	2.946194	-7.902328	3.263544	0.271592	0.058888	-0.003715	-0.983754	0.743143	-0.653761	0.214718	0.058138	-0.562066	0.796616
5924	4.032504	-7.935839	4.885375	0.212531	0.673440	0.153586	-0.975711	0.742836	-0.666471	0.219453	0.046664	-0.555937	0.800373
5925	5.040593	-10.247305	5.708609	0.896413	0.548625	-0.099829	-0.967001	0.737523	-0.694449	0.226101	0.042898	-0.539077	0.810206
5926	1.475156	-9.528237	4.352082	-0.693523	-0.811204	0.331079	-0.970633	0.738071	-0.690845	0.212660	0.049232	-0.554171	0.803273
5927	-0.973360	-8.589996	2.099278	-0.431953	0.274428	0.304035	-0.969510	0.750407	-0.669063	0.210943	0.039430	-0.560349	0.799973
5928	0.463074	-8.122175	2.683673	-0.039150	1.522610	0.233337	-0.951384	0.760369	-0.686688	0.224051	0.012378	-0.554501	0.801359
5929	2.896478	-9.262116	5.014540	0.007723	0.643042	-0.200581	-0.936472	0.761343	-0.708630	0.234065	0.004099	-0.551542	0.800624
5930	3.680221	-9.403193	5.275478	0.671845	0.075428	-0.029024	-0.937352	0.753592	-0.721734	0.235182	0.006421	-0.540408	0.807841
5931	2.595935	-9.029907	3.371999	-0.310076	0.021040	0.103966	-0.932933	0.750830	-0.731064	0.233483	0.003303	-0.545457	0.804954
5932	1.323080	-8.448746	2.907440	-0.811866	0.120797	0.209387	-0.930899	0.763069	-0.718096	0.231402	-0.004689	-0.557925	0.796963
5933	0.745475	-7.779513	4.513837	-0.289591	-0.045309	0.130455	-0.929890	0.771408	-0.706945	0.228459	-0.007016	-0.562848	0.794329
5934	1.057117	-8.106270	5.238169	0.445612	-0.053596	-0.072471	-0.931178	0.768580	-0.707544	0.228964	-0.003255	-0.556028	0.798998
5935	1.414934	-9.123995	4.712965	0.826529	0.020406	-0.166307	-0.934513	0.758198	-0.722804	0.231537	0.001750	-0.542717	0.807370
5936	1.470206	-9.217721	3.978995	0.097389	-0.169100	-0.123825	-0.937347	0.752651	-0.728593	0.231605	0.006333	-0.541945	0.807846
5937	1.305490	-8.334861	4.193490	-0.597741	-0.186620	-0.048323	-0.942544	0.755231	-0.716501	0.230053	0.006754	-0.552472	0.801127
5938	0.852204	-7.852775	4.859378	-0.287197	-0.268944	-0.100857	-0.949678	0.755091	-0.703028	0.228650	0.010904	-0.558308	0.797429
5939	0.547395	-7.887435	4.782909	0.375584	-0.346352	-0.196453	-0.957182	0.749251	-0.697084	0.227421	0.019916	-0.553815	0.800732
5940	0.918365	-8.283586	4.676955	0.600460	-0.224277	-0.237465	-0.964144	0.736632	-0.700289	0.228385	0.028925	-0.545102	0.806144
5941	2.304096	-8.738957	4.855254	0.152805	-0.018410	-0.154738	-0.970879	0.734413	-0.698180	0.230180	0.031139	-0.542580	0.807251
5942	3.192143	-8.710648	5.459830	-0.037355	0.033830	-0.172008	-0.973850	0.730347	-0.696698	0.233252	0.032346	-0.542946	0.806075
5943	3.485307	-9.511032	5.780478	0.250265	0.091015	-0.012529	-0.975124	0.723027	-0.698094	0.233907	0.031747	-0.538373	0.808971
5944	4.676031	-11.059752	4.813168	0.404872	0.573656	0.083698	-0.973037	0.720300	-0.712782	0.238347	0.023522	-0.529169	0.814013
5945	3.914102	-9.831023	4.520631	-0.317167	-0.059569	-0.086049	-0.969018	0.720453	-0.717551	0.238923	0.023517	-0.534498	0.810355
5946	3.319211	-7.852010	2.023256	-0.990506	-0.104611	-0.151994	-0.972553	0.729993	-0.694359	0.240607	0.022149	-0.550898	0.798830
5947	3.475703	-6.980518	0.312909	-0.858882	0.301860	-0.221504	-0.976729	0.737472	-0.676215	0.247475	0.015332	-0.563018	0.788373
5948	3.629743	-7.982358	1.335897	-0.203957	0.301769	-0.280470	-0.983078	0.735875	-0.671728	0.255248	0.012781	-0.564661	0.784757
5949	3.981314	-9.890621	3.180346	0.504395	0.190093	-0.338239	-0.986031	0.726800	-0.678545	0.262242	0.015942	-0.555758	0.788738
5950	4.100113	-9.187100	3.048737	-0.397278	0.354592	-0.179163	-0.988866	0.721836	-0.686024	0.269020	0.010315	-0.560105	0.783456
5951	3.632476	-8.006501	2.048470	-1.042772	0.383475	-0.131416	-0.986035	0.728148	-0.677715	0.275228	-0.000020	-0.574379	0.770934
5952	3.371839	-7.287980	2.304577	-0.349630	0.253281	-0.094691	-0.986574	0.733985	-0.669252	0.279494	-0.004711	-0.578386	0.766375
5953	2.525155	-7.803262	2.515914	0.180862	0.113896	-0.031832	-0.987998	0.733348	-0.669912	0.281034	-0.005242	-0.575157	0.768236
5954	1.656234	-9.153812	2.684740	0.000416	0.359695	0.031304	-0.986437	0.732189	-0.674694	0.284576	-0.011065	-0.573144	0.768375
5955	1.613863	-8.489608	2.668805	-0.541764	0.954700	-0.053247	-0.978276	0.735177	-0.682049	0.295815	-0.028435	-0.576120	0.761427
5956	3.138156	-8.209599	2.270669	-0.119897	1.065230	-0.060395	-0.965702	0.737521	-0.701820	0.308754	-0.044593	-0.571582	0.758931
5957	3.465264	-9.045794	2.373642	0.029597	0.409900	-0.042941	-0.957395	0.735433	-0.714588	0.313796	-0.050336	-0.568874	0.758539
5958	2.495902	-8.784281	2.399687	0.058090	0.383232	-0.035748	-0.952082	0.736649	-0.719338	0.318642	-0.055318	-0.565642	0.758589
5959	2.039692	-9.401664	2.866824	0.310740	0.676411	0.058979	-0.943516	0.734892	-0.734989	0.325380	-0.064482	-0.556777	0.761557
5960	2.021706	-10.375138	3.297148	0.129846	0.418968	-0.019232	-0.934679	0.728933	-0.746308	0.330383	-0.069737	-0.552113	0.762335
5961	2.292252	-10.273111	3.689710	-0.256840	0.376894	-0.174617	-0.934417	0.727812	-0.745295	0.336478	-0.075510	-0.554070	0.757685
5962	3.650670	-10.777491	4.115405	0.239036	0.542098	-0.281918	-0.931285	0.721310	-0.751050	0.346979	-0.078921	-0.547217	0.757582
5963	5.885859	-10.421480	3.762568	-0.291453	0.060137	0.119513	-0.925584	0.722942	-0.756448	0.345066	-0.083321	-0.551359	0.754977
5964	5.216832	-7.404930	2.754309	-0.372777	-0.049284	0.380292	-0.920304	0.733511	-0.745407	0.338044	-0.089285	-0.556698	0.753553
5965	3.719549	-5.728249	4.117940	-0.285570	-0.377913	0.286745	-0.915151	0.743921	-0.739361	0.328802	-0.088708	-0.563317	0.752791
5966	5.428491	-6.653224	6.246884	-0.059406	-0.693120	0.316877	-0.918927	0.748068	-0.725398	0.316005	-0.082187	-0.568172	0.755359
5967	4.788213	-8.140532	5.073740	1.646058	-1.506263	0.484343	-0.926423	0.740333	-0.726474	0.293943	-0.054271	-0.551642	0.778681
5968	3.628058	-8.756334	3.584489	0.778314	-1.833840	0.844967	-0.934189	0.735396	-0.717872	0.261160	-0.030446	-0.548896	0.793462
5969	2.752760	-7.944519	4.651259	-0.171743	-1.713677	1.053301	-0.938259	0.749646	-0.690849	0.225344	-0.015454	-0.559652	0.797353
5970	1.440819	-7.764379	5.386935	0.182734	-1.860091	0.693034	-0.941946	0.765016	-0.653156	0.193556	0.007131	-0.564485	0.802398
5971	1.608808	-7.826872	5.252986	1.066259	-1.854867	0.568499	-0.954907	0.762823	-0.639812	0.163170	0.034785	-0.554177	0.815508
5972	1.837979	-8.558189	4.158567	1.129110	-1.752014	0.528693	-0.962163	0.760263	-0.627989	0.134512	0.060934	-0.541395	0.827699
5973	1.567756	-8.917462	3.777582	0.653122	-1.542607	0.597582	-0.964647	0.765374	-0.609544	0.107009	0.081869	-0.535208	0.833906
5974	1.941017	-8.726110	5.038941	0.305727	-1.541833	0.593725	-0.964938	0.773622	-0.586822	0.080342	0.101645	-0.534143	0.835407
5975	2.605286	-8.612118	5.135466	0.588680	-1.664752	0.557426	-0.964834	0.779830	-0.564957	0.051957	0.124501	-0.527795	0.838589
5976	2.235486	-8.152929	4.475730	0.444307	-1.944468	0.456244	-0.967310	0.781417	-0.541631	0.023047	0.152390	-0.523164	0.838180
5977	1.844343	-7.897946	4.206725	0.297848	-1.804713	0.506270	-0.969152	0.787155	-0.508988	-0.005301	0.177452	-0.520190	0.835395
5978	3.707440	-7.844612	5.327127	0.278798	-1.586341	0.376325	-0.966073	0.794784	-0.480282	-0.028885	0.199796	-0.516493	0.832155
5979	5.316442	-8.203797	4.700578	0.273848	-1.967781	0.090640	-0.967119	0.794096	-0.448243	-0.051782	0.231439	-0.510704	0.826400
5980	4.352149	-9.405951	1.691258	0.490869	-1.786351	0.264326	-0.969597	0.795635	-0.416643	-0.076296	0.257389	-0.501748	0.822301
5981	2.763509	-9.604603	2.173439	0.321679	-1.243591	0.258774	-0.959374	0.799609	-0.396670	-0.094660	0.274868	-0.495763	0.818356
5982	3.002323	-8.692430	3.771765	0.604747	-0.785824	0.112168	-0.958605	0.801573	-0.387423	-0.107190	0.285191	-0.485073	0.819683
5983	3.449872	-8.568005	2.051916	-0.082451	-0.320615	0.048390	-0.956799	0.803691	-0.380021	-0.110638	0.290352	-0.486075	0.816815
5984	3.616302	-8.501948	1.469351	-0.346119	-0.486785	-0.081717	-0.958230	0.803329	-0.362285	-0.111627	0.299618	-0.490324	0.810772
5985	4.470839	-7.758300	2.118039	0.039365	-0.583794	0.021190	-0.957320	0.800510	-0.347015	-0.117913	0.309034	-0.488595	0.807384
5986	4.354925	-8.410753	2.718609	0.499585	-0.408585	0.140491	-0.954987	0.801240	-0.351484	-0.127066	0.312956	-0.480501	0.809340
5987	3.861979	-8.696350	2.854840	0.020644	-0.016204	0.215879	-0.949295	0.805714	-0.355612	-0.130825	0.311376	-0.481605	0.808694
5988	3.966937	-7.961568	2.373636	-0.216037	-0.102438	0.098729	-0.946455	0.808681	-0.344387	-0.131922	0.312572	-0.485532	0.805701
5989	4.043272	-7.979651	1.882793	-0.019237	-0.144525	0.069898	-0.945684	0.810465	-0.339349	-0.134288	0.314602	-0.486051	0.804206
5990	4.614617	-8.389106	2.235498	0.297285	-0.054353	0.128815	-0.942838	0.812915	-0.341800	-0.138732	0.313417	-0.481970	0.806367
5991	4.786685	-8.606897	1.645621	0.206680	-0.095409	0.247605	-0.937139	0.815402	-0.348748	-0.144852	0.312401	-0.480100	0.806801
5992	4.232938	-7.990756	2.033082	0.083307	-0.306147	0.313146	-0.931323	0.820974	-0.347063	-0.153359	0.314094	-0.479842	0.804722
5993	3.750440	-7.722836	2.069201	0.249065	-0.260359	0.314937	-0.924600	0.826933	-0.345246	-0.162373	0.314943	-0.477204	0.804191
5994	3.902300	-8.622872	2.277976	0.398736	0.034941	0.289888	-0.918135	0.833496	-0.351944	-0.169246	0.310342	-0.472725	0.807202
5995	4.646477	-9.648034	2.837955	0.062129	0.101093	0.234309	-0.911145	0.837858	-0.358454	-0.172321	0.306790	-0.473752	0.807307
5996	3.932136	-8.961974	3.446168	-0.126419	-0.004723	0.061643	-0.908052	0.844083	-0.358820	-0.172625	0.306755	-0.476169	0.805831
5997	2.567587	-8.777991	3.658003	-0.064574	0.158985	-0.068556	-0.908828	0.843205	-0.355423	-0.169488	0.305549	-0.477567	0.806129
5998	2.378611	-8.669708	4.339632	-0.093620	0.576099	-0.190613	-0.912191	0.841359	-0.361222	-0.160377	0.298420	-0.479842	0.809306
5999	2.689917	-8.118000	4.369086	-0.255146	0.601796	-0.205192	-0.917112	0.840254	-0.368031	-0.149663	0.291844	-0.484822	0.810787
6000	2.908076	-8.470788	4.479510	-0.095830	0.460687	-0.196791	-0.922677	0.837425	-0.370421	-0.141473	0.286588	-0.486601	0.813064
6001	3.284979	-8.857080	4.780352	0.249529	0.324910	0.091559	-0.925386	0.834019	-0.380480	-0.141170	0.280045	-0.484111	0.816873
6002	2.641986	-8.781439	4.180103	-0.036352	0.217705	0.299656	-0.920216	0.840260	-0.389800	-0.143734	0.273687	-0.487021	0.816852
6003	1.462216	-8.662079	4.191140	-0.113134	0.040475	0.246375	-0.913491	0.845370	-0.386695	-0.146737	0.271208	-0.490461	0.815084
6004	1.748994	-8.579210	4.233003	0.197962	0.113466	0.134588	-0.908705	0.849434	-0.389906	-0.148857	0.267447	-0.488330	0.817219
6005	2.355570	-8.500251	4.251015	0.176511	0.037243	0.047256	-0.906248	0.852269	-0.396938	-0.150244	0.266040	-0.485923	0.818858
6006	2.641403	-8.293657	4.007956	0.020263	-0.077053	0.014142	-0.905212	0.852775	-0.396146	-0.151268	0.267080	-0.485483	0.818592
6007	2.426051	-8.212641	3.837100	0.082909	-0.177803	0.010206	-0.905344	0.853300	-0.395077	-0.153652	0.269803	-0.483743	0.818285
6008	2.103923	-8.805786	3.954420	0.411989	-0.265778	-0.059959	-0.907282	0.851382	-0.399056	-0.157404	0.273438	-0.475883	0.820970
6009	2.261804	-9.210658	3.827556	0.167175	-0.289235	-0.129850	-0.909346	0.848645	-0.402927	-0.159017	0.279007	-0.471625	0.821242
6010	2.841394	-8.583673	4.131787	-0.070930	-0.273217	-0.245585	-0.914008	0.846025	-0.397177	-0.157094	0.286008	-0.470590	0.819796
6011	3.182401	-8.126037	4.533454	0.023548	-0.344158	-0.327181	-0.920993	0.839815	-0.387441	-0.155187	0.294741	-0.467326	0.818933
6012	3.894621	-8.409229	4.263853	0.318204	-0.305801	-0.266033	-0.929272	0.833527	-0.385180	-0.155497	0.301220	-0.459626	0.820872
6013	5.008498	-8.500742	3.509400	-0.078123	-0.069977	0.059352	-0.930827	0.833585	-0.386211	-0.156698	0.302215	-0.461122	0.819438
6014	3.535002	-8.377102	2.596944	-0.229793	-0.228650	0.019302	-0.930314	0.834183	-0.376741	-0.157576	0.306429	-0.464369	0.815863
6015	2.766497	-9.186981	3.455422	0.245637	-0.238835	-0.126732	-0.932651	0.835292	-0.375104	-0.159293	0.310872	-0.458936	0.816922
6016	3.390643	-9.389313	2.657904	-0.157350	-0.174067	-0.222287	-0.933285	0.830346	-0.373281	-0.156245	0.316252	-0.459607	0.815067
6017	3.070987	-8.448629	2.506243	-0.504307	0.097970	-0.124351	-0.938986	0.827766	-0.362133	-0.150194	0.317520	-0.467497	0.811215
6018	3.325867	-7.778970	3.057681	-0.280788	0.287009	-0.140219	-0.944165	0.824823	-0.353629	-0.143439	0.315019	-0.472046	0.810778
6019	3.875910	-7.963185	2.690913	-0.056090	0.399238	-0.142437	-0.947662	0.824349	-0.359515	-0.137068	0.310221	-0.473368	0.812956
6020	4.004564	-8.562714	2.819703	-0.204333	0.207875	-0.184801	-0.952187	0.820390	-0.361295	-0.130843	0.309171	-0.476131	0.812769
6021	4.245238	-8.014729	2.707444	-0.256563	0.323528	-0.096773	-0.953998	0.818780	-0.360799	-0.124642	0.305717	-0.480724	0.812346
6022	4.303896	-8.050076	2.646943	-0.097398	0.531902	-0.055167	-0.956585	0.817577	-0.365536	-0.118063	0.297866	-0.483290	0.814719
6023	4.232714	-8.126602	2.638117	-0.078144	0.441249	-0.050364	-0.959170	0.815746	-0.372788	-0.112519	0.291611	-0.485481	0.816462
6024	3.933873	-7.988853	2.471492	-0.163022	0.374730	-0.050991	-0.961111	0.814926	-0.376995	-0.107137	0.286384	-0.488693	0.817120
6025	3.934685	-8.287359	2.377510	-0.010620	0.619669	-0.052468	-0.962271	0.813939	-0.386733	-0.100144	0.277093	-0.490072	0.820378
6026	4.465658	-8.627173	2.661071	-0.144246	0.819938	-0.069397	-0.962395	0.813768	-0.403549	-0.090217	0.264622	-0.493643	0.823500
6027	4.324310	-8.561685	3.577909	-0.175930	0.689387	-0.121602	-0.963558	0.813772	-0.414832	-0.080423	0.255135	-0.497299	0.825307
6028	4.874671	-9.100041	4.910365	-0.038918	0.764041	-0.322395	-0.967293	0.806876	-0.426695	-0.067362	0.245814	-0.497470	0.829193
6029	4.841700	-8.270698	4.311113	-0.355458	0.447323	-0.387312	-0.974536	0.802176	-0.435429	-0.054648	0.243124	-0.502155	0.828097
6030	3.679988	-7.799242	3.059071	-0.832141	0.326647	-0.348646	-0.981523	0.796806	-0.426586	-0.041592	0.242124	-0.514525	0.821529
6031	2.390863	-7.873570	3.275168	-0.331464	0.368110	-0.419024	-0.992388	0.787929	-0.422012	-0.029233	0.241037	-0.518337	0.819984
6032	2.079985	-8.946902	4.688715	-0.236485	0.673932	-0.384864	-0.998591	0.781906	-0.427647	-0.014863	0.234134	-0.520704	0.820870
6033	2.443555	-9.318824	5.460704	-0.044892	1.137544	-0.369002	-1.002587	0.775761	-0.442242	0.003259	0.219514	-0.519988	0.825479
6034	2.427729	-8.994057	4.035560	-0.404420	1.166964	-0.209015	-1.005678	0.771566	-0.465587	0.020542	0.202386	-0.525526	0.826100
6035	1.517959	-8.374825	2.944145	-0.660310	1.143196	-0.165565	-1.005155	0.771128	-0.477165	0.037899	0.185069	-0.535213	0.823323
6036	2.207555	-8.187397	4.619520	-0.441902	1.353200	-0.022283	-1.001270	0.775077	-0.498889	0.054307	0.162666	-0.541187	0.823230
6037	3.333074	-8.737218	5.423444	0.108002	0.994088	-0.122117	-0.996851	0.774162	-0.523661	0.066643	0.147818	-0.537863	0.827292
6038	2.239394	-9.075251	2.957121	0.133997	0.610482	-0.210817	-0.995279	0.770372	-0.539165	0.076204	0.140213	-0.534182	0.830171
6039	1.202834	-8.711003	3.062306	-0.685557	0.851626	-0.246915	-0.995360	0.768767	-0.545998	0.091177	0.127672	-0.543530	0.824598
6040	1.461714	-8.152766	4.943068	-0.860564	1.236713	-0.271648	-0.992510	0.770192	-0.551504	0.111201	0.108639	-0.554542	0.817505
6041	2.443348	-7.931096	4.949852	-0.188165	1.225499	-0.448420	-0.992491	0.766274	-0.571989	0.132339	0.093098	-0.553755	0.816807
6042	3.129696	-8.680771	4.281098	0.321901	1.075292	-0.599063	-0.994261	0.753514	-0.598774	0.153098	0.083181	-0.544364	0.820555
6043	3.299381	-9.095072	4.763499	-0.332850	0.988819	-0.597281	-0.995784	0.744860	-0.619916	0.174033	0.072397	-0.545653	0.816538
6044	3.099862	-7.841135	4.745353	-1.006791	0.817127	-0.467085	-0.996078	0.742541	-0.620410	0.191937	0.060637	-0.558394	0.804785
6045	2.960238	-7.008872	4.147621	-0.694287	0.785678	-0.311582	-0.997507	0.743389	-0.620236	0.206405	0.048790	-0.565996	0.796659
6046	2.845047	-7.268189	4.391500	0.060356	0.727727	-0.406805	-0.999684	0.735838	-0.634895	0.220862	0.042156	-0.561580	0.796286
6047	3.281045	-8.594999	5.189757	0.293690	0.705001	-0.521209	-0.999897	0.722662	-0.656714	0.236701	0.038076	-0.553144	0.797844
6048	4.648219	-8.045996	5.068733	-0.651875	0.601961	-0.485370	-1.000661	0.718384	-0.660254	0.251423	0.030830	-0.560243	0.788647
6049	5.263522	-7.583939	4.126519	-0.744046	0.443449	-0.395664	-1.002568	0.718579	-0.654423	0.263031	0.024631	-0.569248	0.778566
6050	4.511110	-9.456776	2.601498	0.165807	0.363710	-0.028801	-1.003079	0.716530	-0.660131	0.267407	0.020242	-0.564753	0.780473
6051	4.224380	-9.393845	4.262303	0.350888	-0.019559	0.181527	-0.999440	0.715094	-0.672960	0.264201	0.020518	-0.559312	0.785459
6052	3.839003	-9.536764	4.073482	0.231598	-0.428416	0.061934	-1.000209	0.712149	-0.675014	0.258305	0.027784	-0.557971	0.788146
6053	2.307003	-9.064814	2.179584	-0.648243	-1.053622	0.013101	-1.007497	0.719054	-0.652382	0.246597	0.041002	-0.573391	0.780212
6054	1.680116	-8.032713	1.214053	-0.405930	-0.472540	0.074278	-1.015305	0.725420	-0.623456	0.240589	0.045310	-0.582123	0.775369
6055	2.307485	-9.125504	1.949037	0.241717	-0.162960	0.039280	-1.015310	0.726692	-0.619212	0.237760	0.048580	-0.579194	0.778232
6056	2.272259	-9.929384	2.594135	-0.209820	-0.431948	0.083909	-1.020500	0.725733	-0.601579	0.231796	0.053198	-0.584616	0.775671
6057	2.527288	-8.177399	2.357726	-0.329472	-0.039795	0.114210	-1.021299	0.731326	-0.587995	0.229752	0.050926	-0.590067	0.772296
6058	3.033481	-7.818748	2.274292	0.218725	0.033098	0.087981	-1.016248	0.733944	-0.594014	0.228552	0.050367	-0.586656	0.775282
6059	3.414731	-8.729219	2.174938	0.271703	-0.148134	0.028595	-1.015983	0.732666	-0.598261	0.225936	0.053548	-0.583213	0.778427
6060	3.352839	-9.196260	2.641007	0.061523	-0.201637	0.070935	-1.015722	0.731829	-0.597764	0.222442	0.056097	-0.583275	0.779206
6061	2.934893	-9.087319	2.935389	0.089330	-0.088122	0.127526	-1.018320	0.733153	-0.593227	0.219151	0.056340	-0.582508	0.780694
6062	3.277309	-8.988872	3.048628	-0.021338	0.214618	0.144947	-1.014956	0.735868	-0.595807	0.219350	0.051234	-0.582089	0.781302
6063	3.633881	-8.467939	2.641729	0.042406	0.139842	0.171101	-1.008873	0.740067	-0.600212	0.218091	0.047214	-0.581085	0.782654
6064	3.849084	-8.100008	2.532453	-0.006936	-0.043598	0.166176	-1.005516	0.745064	-0.600882	0.214961	0.045939	-0.581570	0.783235
6065	3.689220	-8.539722	2.834078	0.285029	-0.058619	0.082170	-1.003571	0.745478	-0.602993	0.212584	0.047144	-0.577534	0.786791
6066	3.322584	-9.070564	3.060259	0.044077	-0.143472	0.194131	-1.000591	0.746290	-0.605628	0.207807	0.047347	-0.577659	0.787962
6067	3.122941	-8.734387	3.337967	-0.122140	0.239467	0.148343	-0.997234	0.751400	-0.605244	0.208210	0.041374	-0.578829	0.787333
6068	3.063488	-8.905346	3.378342	0.171725	0.342192	0.013793	-0.993218	0.753535	-0.613105	0.211697	0.036606	-0.574723	0.789644
6069	3.306744	-8.667918	3.655942	-0.004900	0.319201	-0.050632	-0.991661	0.753961	-0.621517	0.216040	0.032162	-0.573495	0.789554
6070	3.300466	-7.874434	3.611262	-0.071100	0.542039	-0.095416	-0.989324	0.753785	-0.628249	0.223668	0.024468	-0.572207	0.788640
6071	3.509558	-7.698349	3.423833	0.075015	0.446302	-0.056720	-0.983873	0.753744	-0.644209	0.229537	0.018496	-0.569044	0.789404
6072	3.440395	-8.301440	3.796853	0.133029	0.032183	-0.009648	-0.982315	0.753562	-0.649881	0.229927	0.018753	-0.566820	0.790883
6073	2.296489	-9.127846	4.588593	0.503439	-0.014756	-0.036811	-0.984250	0.750833	-0.654280	0.230062	0.021802	-0.558915	0.796373
6074	2.182787	-9.547371	4.292275	0.319512	0.338270	0.005588	-0.981379	0.746191	-0.669697	0.233431	0.017934	-0.552276	0.800112
6075	1.965027	-9.396050	3.803164	-0.418991	0.198824	0.069624	-0.976595	0.750901	-0.671180	0.234537	0.012051	-0.558088	0.795855
6076	1.472715	-8.618726	3.182992	-0.165245	0.158370	0.064947	-0.974664	0.755112	-0.665815	0.235279	0.008042	-0.560015	0.794331
6077	1.944855	-8.386818	3.790120	0.127567	0.452556	0.135694	-0.971046	0.760552	-0.674357	0.238011	-0.000098	-0.555892	0.796451
6078	2.282879	-8.749534	4.202696	0.236518	0.330462	0.077720	-0.961840	0.762020	-0.688209	0.240212	-0.004951	-0.550563	0.799471
6079	1.883878	-9.004384	3.595579	0.062183	-0.037379	0.005974	-0.961317	0.761004	-0.692188	0.239547	-0.004177	-0.549783	0.800211
6080	1.600686	-8.626049	3.766928	-0.219638	-0.083396	-0.099483	-0.963657	0.762578	-0.686858	0.240175	-0.002789	-0.553728	0.797304
6081	1.899969	-8.394879	4.101643	0.118333	0.243926	-0.095528	-0.963134	0.761596	-0.692412	0.244218	-0.005146	-0.550692	0.798166
6082	2.451309	-8.717373	4.039169	0.205257	0.208872	-0.121225	-0.963380	0.757969	-0.701193	0.248318	-0.006045	-0.546427	0.799824
6083	2.415998	-8.650062	4.023140	-0.055193	0.009814	-0.142759	-0.964669	0.755173	-0.697062	0.250519	-0.005009	-0.547299	0.798548
6084	2.119231	-8.558347	4.222705	-0.054093	0.015319	-0.149737	-0.966869	0.753559	-0.696036	0.252978	-0.003828	-0.548129	0.797209
6085	2.210380	-8.505723	4.266014	0.015137	0.223842	-0.144672	-0.968545	0.750350	-0.697563	0.257547	-0.005846	-0.546766	0.796669
6086	2.847172	-8.569379	4.512236	0.036579	0.218534	-0.208436	-0.969315	0.748354	-0.705368	0.263122	-0.006773	-0.545104	0.795979
6087	3.280946	-8.568869	3.784352	-0.004501	0.018593	-0.118862	-0.970860	0.744895	-0.708086	0.265047	-0.005878	-0.545096	0.795353
6088	3.233221	-7.858634	3.897854	-0.211359	-0.205852	-0.029908	-0.973332	0.747443	-0.703380	0.263213	-0.003380	-0.549575	0.792890
6089	2.469926	-8.042248	4.992416	0.133162	-0.243912	-0.099648	-0.976317	0.747645	-0.697166	0.261971	0.002229	-0.548714	0.793902
6090	2.444782	-10.443026	4.114552	0.284329	-0.333922	-0.005912	-0.981487	0.742008	-0.696626	0.258314	0.009123	-0.545959	0.796944
6091	2.950912	-9.091835	3.376295	-0.601285	-0.273863	0.140071	-0.984624	0.748847	-0.681401	0.253004	0.008767	-0.556937	0.791033
6092	2.906787	-7.748215	2.493673	-0.284168	-0.184138	0.143383	-0.984651	0.756141	-0.665145	0.248734	0.008630	-0.562407	0.788515
6093	3.946101	-7.726837	3.389311	-0.038945	-0.213263	0.186151	-0.985063	0.763717	-0.661225	0.243256	0.009675	-0.564126	0.788984
6094	3.569840	-8.978642	3.685609	0.302961	-0.759417	0.095448	-0.986110	0.766021	-0.653128	0.233169	0.021987	-0.563016	0.792567
6095	1.600826	-11.650145	2.355495	0.087885	-0.737718	0.143228	-0.993639	0.767534	-0.639858	0.222339	0.032399	-0.565134	0.793813
6096	2.127163	-10.364048	2.234401	-0.256315	0.063573	0.127659	-0.992617	0.772309	-0.634334	0.221202	0.028789	-0.569027	0.791485
6097	2.433905	-9.290682	1.812181	-0.421259	-0.085056	0.042102	-0.991597	0.777358	-0.628802	0.219558	0.027665	-0.576231	0.786758
6098	1.934097	-8.460073	1.456087	-0.665394	-0.114860	0.012055	-0.994989	0.782496	-0.610604	0.218359	0.026418	-0.587189	0.778994
6099	2.169467	-8.048034	1.874109	-0.372225	0.360016	-0.033574	-0.995396	0.787808	-0.603208	0.223014	0.019424	-0.591574	0.774550
6100	2.282106	-8.778882	2.239231	0.027917	0.505223	-0.231196	-0.994353	0.786580	-0.610484	0.232435	0.014522	-0.588791	0.774008
6101	3.336625	-9.123755	2.567769	-0.269541	0.684758	-0.183465	-0.994076	0.781585	-0.619708	0.243110	0.004684	-0.589891	0.770002
6102	3.672316	-8.176071	2.080004	-0.394134	0.678285	-0.035473	-0.988890	0.782415	-0.625390	0.251555	-0.007195	-0.592618	0.765162
6103	3.408049	-7.795063	1.356714	-0.189930	0.767549	0.018843	-0.983186	0.784167	-0.636172	0.260064	-0.020195	-0.591855	0.762671
6104	3.771369	-8.256854	1.482040	-0.072063	0.771240	0.054536	-0.973985	0.787409	-0.649838	0.268180	-0.032906	-0.588882	0.761718
6105	4.424370	-8.630852	1.832170	0.003544	0.749713	-0.017996	-0.964906	0.788259	-0.666467	0.277073	-0.044075	-0.585069	0.760909
6106	5.267230	-8.884882	2.454336	0.063344	0.604422	-0.195743	-0.956985	0.785763	-0.678983	0.287043	-0.050562	-0.580914	0.759992
6107	5.944037	-9.202522	3.793822	-0.004615	0.402578	-0.251344	-0.954375	0.781620	-0.692017	0.295462	-0.053591	-0.579215	0.757852
6108	4.090252	-9.170535	4.627098	-0.398538	0.054268	-0.255306	-0.953977	0.778499	-0.693433	0.299430	-0.053762	-0.585215	0.751648
6109	1.470909	-9.691258	5.041585	-0.631511	0.216589	-0.397632	-0.958646	0.777811	-0.682366	0.307192	-0.055934	-0.593990	0.741404
6110	0.603922	-9.631866	3.989393	-0.453763	0.880790	-0.125620	-0.955273	0.777844	-0.687264	0.318830	-0.070209	-0.595366	0.734137
6111	0.807838	-9.776375	2.439766	-0.415130	0.999139	0.205903	-0.942854	0.788748	-0.698362	0.326932	-0.089878	-0.594851	0.728828
6112	0.926060	-9.434410	2.910071	-0.302173	0.610342	0.219631	-0.927322	0.799265	-0.707536	0.330267	-0.103262	-0.594851	0.725543
6113	1.336376	-8.849179	4.583508	0.058615	0.423906	0.083267	-0.915787	0.802601	-0.721619	0.334078	-0.109991	-0.591135	0.725847
6114	0.501068	-8.866837	3.869771	0.181986	-0.218003	-0.130663	-0.914738	0.799315	-0.728565	0.333699	-0.104020	-0.590259	0.727612
6115	-0.251269	-8.616154	1.972583	0.291563	0.051507	-0.137235	-0.921981	0.793529	-0.731554	0.336703	-0.101286	-0.586041	0.730019
6116	0.607645	-8.852842	3.184691	0.202322	0.802136	-0.172704	-0.917295	0.788469	-0.742275	0.348804	-0.109477	-0.578002	0.729565
6117	1.810834	-9.384250	4.149686	0.146712	0.499133	-0.303274	-0.913383	0.782603	-0.759055	0.359074	-0.112354	-0.573060	0.728041
6118	2.266924	-9.327542	3.171793	0.043665	0.094007	-0.422967	-0.914533	0.778044	-0.767987	0.366280	-0.108492	-0.572719	0.725301
6119	2.585459	-9.006335	2.500524	-0.230129	0.038383	-0.424248	-0.921908	0.772435	-0.766502	0.372131	-0.106004	-0.576747	0.719475
6120	2.396374	-8.762140	3.238880	-0.221776	-0.072632	-0.354192	-0.928637	0.767282	-0.761595	0.375816	-0.102476	-0.581247	0.714432
6121	2.308319	-8.569564	3.422430	0.275915	-0.133766	-0.264608	-0.940028	0.759745	-0.755396	0.378373	-0.095549	-0.578890	0.715954
6122	2.491066	-8.546782	3.897122	0.283385	-0.148440	-0.278876	-0.947653	0.751806	-0.759499	0.381057	-0.087981	-0.576510	0.717419
6123	3.024071	-8.240985	4.298605	-0.249996	0.010078	-0.433504	-0.951782	0.744745	-0.757440	0.386740	-0.085146	-0.580759	0.711267
6124	3.687980	-8.770006	5.588755	-0.094581	0.070217	-0.652038	-0.960318	0.736776	-0.753126	0.396544	-0.079252	-0.582662	0.704966
6125	5.376637	-8.664476	2.434372	0.503899	0.343834	-0.293310	-0.966766	0.725798	-0.763117	0.405319	-0.076719	-0.573216	0.707993
6126	5.559449	-9.581054	1.599822	-0.173829	0.053948	-0.237155	-0.968036	0.717997	-0.773725	0.408853	-0.076064	-0.575645	0.704050
6127	3.529272	-9.285275	2.712065	-0.293323	-0.848764	-0.235826	-0.980615	0.716853	-0.758774	0.401749	-0.063804	-0.587020	0.699953
6128	1.583870	-9.068267	1.786833	-0.365760	-0.239075	-0.040751	-0.990357	0.720982	-0.744084	0.399031	-0.062951	-0.594124	0.695577
6129	2.201895	-7.799947	1.435259	-0.618536	0.570647	-0.006484	-0.983375	0.727741	-0.741587	0.404845	-0.075856	-0.598195	0.687393
6130	3.233133	-7.266727	1.472499	-0.361961	0.589565	-0.177319	-0.978203	0.732922	-0.746213	0.413610	-0.084684	-0.598654	0.680712
6131	4.242179	-8.126934	1.791496	-0.073907	0.590238	-0.247331	-0.975862	0.730673	-0.745784	0.423668	-0.090459	-0.595281	0.676729
6132	5.431415	-8.425597	2.877037	0.018154	0.655400	-0.114289	-0.969887	0.728493	-0.758269	0.432855	-0.097710	-0.589691	0.674799
6133	5.455754	-7.468954	2.817627	-0.163277	0.445549	-0.031372	-0.959768	0.728207	-0.774025	0.438056	-0.104750	-0.588204	0.671677
6134	4.661991	-7.133949	2.143415	-0.171469	0.559536	0.027857	-0.950440	0.731695	-0.780459	0.443743	-0.114014	-0.585560	0.668740
6135	4.140464	-7.373906	2.723619	-0.033560	0.436896	-0.036038	-0.942142	0.732806	-0.789583	0.449156	-0.119649	-0.582327	0.666962
6136	4.798374	-7.946707	4.139050	0.314669	0.572560	-0.114684	-0.935133	0.731527	-0.800606	0.457924	-0.123028	-0.573266	0.668234
6137	6.339760	-9.496205	4.501234	0.450071	0.611440	-0.055060	-0.924995	0.725463	-0.820878	0.466721	-0.126237	-0.561812	0.671270
6138	5.478121	-9.895368	3.779941	-0.307420	0.074096	-0.088941	-0.913822	0.719685	-0.836556	0.467852	-0.129042	-0.565511	0.666829
6139	2.760526	-9.056482	3.151201	-1.170189	-0.121753	-0.165701	-0.917627	0.732882	-0.817708	0.465534	-0.136261	-0.582615	0.652128
6140	0.614913	-9.037034	4.322147	-0.923613	0.349108	-0.286128	-0.917284	0.746872	-0.801773	0.470611	-0.145997	-0.592116	0.637659
6141	0.381178	-10.138288	3.904560	0.288184	0.888878	-0.271695	-0.914175	0.748062	-0.803085	0.485282	-0.151330	-0.580754	0.635866
6142	2.285360	-9.963031	3.461112	0.712848	1.693091	0.075622	-0.887942	0.738701	-0.844925	0.505009	-0.166064	-0.554885	0.639915
6143	2.549152	-9.317521	3.613536	-0.570356	0.938146	0.036621	-0.865768	0.740639	-0.868367	0.512827	-0.184214	-0.552426	0.630793
6144	2.779450	-8.536770	3.220055	-0.628532	0.629341	0.172306	-0.849863	0.755582	-0.867949	0.514828	-0.200175	-0.553318	0.623475
6145	2.581495	-7.637570	2.985807	-0.160121	0.180590	0.177988	-0.837836	0.766421	-0.869585	0.513846	-0.206069	-0.552692	0.622920
6146	1.514536	-7.754033	2.708496	0.116192	0.048033	0.020886	-0.828899	0.769981	-0.872728	0.514427	-0.205596	-0.550737	0.624327
6147	1.414913	-8.658621	3.039540	0.499773	0.504459	-0.040362	-0.822913	0.764140	-0.886509	0.522348	-0.206371	-0.539353	0.627425
6148	2.498641	-9.886298	3.972431	0.481396	0.537385	-0.224307	-0.816653	0.753703	-0.902934	0.532691	-0.205513	-0.528649	0.628121
6149	2.784022	-9.949135	3.418550	-0.373342	0.105440	-0.307596	-0.816373	0.747252	-0.908130	0.535949	-0.207668	-0.533390	0.620587
6150	3.156665	-8.636722	3.126497	-0.520170	0.197282	-0.187364	-0.817695	0.754897	-0.900257	0.538044	-0.213595	-0.538542	0.612257
6151	3.362031	-7.984996	3.228953	-0.196164	0.283628	0.028078	-0.808632	0.759798	-0.902308	0.539752	-0.219574	-0.537707	0.609365
6152	3.001023	-8.129814	3.839834	0.106598	-0.136521	0.006960	-0.805520	0.760028	-0.903519	0.538523	-0.216749	-0.537917	0.611275
6153	2.459191	-8.316742	4.462331	0.379147	-0.363807	-0.129676	-0.812000	0.758145	-0.898381	0.537687	-0.206882	-0.537625	0.615672
6154	2.736310	-8.945207	3.857115	0.148044	-0.026638	-0.108814	-0.817555	0.751666	-0.902593	0.539224	-0.203720	-0.536598	0.616277
6155	3.760866	-8.004336	4.353114	-0.450395	0.143737	-0.152313	-0.817431	0.753247	-0.900049	0.540690	-0.208748	-0.541058	0.609372
6156	3.400895	-7.408963	4.597477	-0.190771	-0.127256	-0.251317	-0.821838	0.752641	-0.899098	0.541450	-0.206472	-0.545858	0.605178
6157	4.131086	-7.798735	3.207825	0.491437	0.309717	-0.070561	-0.822342	0.748415	-0.905268	0.547634	-0.204100	-0.536647	0.608646
6158	4.879763	-9.018114	2.431422	0.576958	-0.082687	-0.136552	-0.819472	0.743354	-0.914129	0.550574	-0.195202	-0.531122	0.613738
6159	3.760461	-9.555307	2.867987	-0.037970	-0.732455	-0.105249	-0.831519	0.739200	-0.911890	0.543822	-0.185467	-0.539917	0.615101
6160	3.653149	-10.047439	3.368948	0.194812	-0.464979	0.088185	-0.841761	0.738016	-0.903666	0.538328	-0.178538	-0.542272	0.619893
6161	3.487499	-9.795642	3.138168	0.244504	-0.497936	0.142975	-0.845621	0.729041	-0.914150	0.531905	-0.171283	-0.543998	0.625944
6162	2.276288	-8.815450	1.700284	-0.409175	-0.676582	0.092302	-0.853938	0.733874	-0.901819	0.521884	-0.168157	-0.555968	0.624708
6163	1.883131	-8.368797	1.237255	-0.457136	-0.275575	0.038215	-0.861896	0.748239	-0.882100	0.516601	-0.170008	-0.564401	0.621026
6164	2.516832	-8.075697	1.990858	0.266386	0.060661	-0.005275	-0.861903	0.750656	-0.880185	0.518120	-0.167874	-0.560536	0.623834
6165	3.689575	-8.925599	2.810528	0.207114	0.039161	-0.015565	-0.859810	0.745351	-0.889570	0.519248	-0.166174	-0.557620	0.625961
6166	3.952873	-8.884418	2.825514	-0.318593	-0.066168	0.037750	-0.857608	0.745761	-0.885641	0.516859	-0.169017	-0.562214	0.623061
6167	3.861049	-7.959022	2.608763	-0.132742	0.117383	0.085466	-0.854647	0.752464	-0.882706	0.516468	-0.172926	-0.562410	0.622135
6168	3.722042	-7.781944	2.670544	0.168644	-0.035875	0.129656	-0.852059	0.754636	-0.884638	0.514903	-0.172123	-0.560289	0.625559
6169	3.695943	-8.090581	3.196677	0.297675	-0.060071	0.145825	-0.847770	0.751615	-0.888328	0.513245	-0.170023	-0.556716	0.630665
6170	3.801118	-8.236697	3.357424	0.248927	0.139363	0.118637	-0.842835	0.749763	-0.896061	0.514007	-0.170469	-0.551793	0.634241
6171	3.748512	-8.558036	3.081492	0.127681	0.196014	0.086824	-0.834921	0.748798	-0.903669	0.515342	-0.172661	-0.547906	0.635932
6172	3.947758	-8.326278	3.196554	-0.011283	0.148511	0.091333	-0.828697	0.749617	-0.909888	0.515631	-0.175587	-0.546263	0.636310
6173	4.013826	-7.718326	3.408169	-0.084884	0.223332	0.061477	-0.821315	0.752773	-0.911712	0.516857	-0.179990	-0.544875	0.635274
6174	3.824032	-7.911063	3.463962	0.090157	0.282685	0.021787	-0.812631	0.754450	-0.915962	0.519824	-0.182789	-0.540788	0.635546
6175	3.365499	-8.904584	4.655800	0.483186	0.321796	-0.131331	-0.802232	0.746982	-0.928661	0.526607	-0.180406	-0.531774	0.638244
6176	2.028975	-9.307428	4.665966	0.344439	0.263475	-0.268862	-0.800782	0.740139	-0.942029	0.533900	-0.177176	-0.525616	0.638190
6177	1.373419	-9.363092	3.861773	0.011673	0.615688	-0.246268	-0.792597	0.735803	-0.951978	0.543376	-0.182370	-0.519703	0.633555
6178	1.601240	-9.179404	3.516035	-0.293824	0.768549	-0.203862	-0.780272	0.734343	-0.960177	0.552635	-0.193050	-0.515821	0.625504
6179	1.972883	-9.463806	4.328522	-0.041721	0.662861	-0.228591	-0.768220	0.737204	-0.965741	0.561936	-0.199575	-0.509813	0.620071
6180	2.603104	-9.199947	4.562446	0.291680	0.661043	-0.111014	-0.755498	0.733378	-0.978616	0.571016	-0.203256	-0.499229	0.619191
6181	2.908016	-8.820754	3.779624	-0.091995	0.767512	0.054607	-0.736310	0.734916	-0.987192	0.577368	-0.214505	-0.491284	0.615852
6182	2.453119	-8.173774	3.443139	-0.483784	0.461243	0.079791	-0.720782	0.745945	-0.988600	0.578657	-0.226456	-0.491603	0.610082
6183	2.215129	-8.044541	4.079792	-0.272883	0.157874	-0.020474	-0.713407	0.751437	-0.991007	0.579006	-0.231523	-0.493151	0.606590
6184	2.391104	-8.276701	4.635612	0.273960	0.091288	-0.088186	-0.711328	0.750212	-0.993303	0.582127	-0.228526	-0.489233	0.607910
6185	2.243443	-8.750273	3.984912	0.247804	0.026234	-0.128400	-0.712339	0.741926	-1.000775	0.584867	-0.224899	-0.486432	0.608881
6186	2.042030	-8.363188	4.023942	-0.235627	0.118587	-0.073601	-0.712353	0.746172	-0.994994	0.585742	-0.228321	-0.488302	0.605258
6187	1.808059	-8.083423	4.582577	-0.068939	0.114799	-0.150875	-0.710547	0.749390	-0.993994	0.588160	-0.229267	-0.488384	0.602483
6188	2.077324	-8.568764	4.695569	0.254833	0.112849	-0.176436	-0.707931	0.741922	-0.998855	0.592446	-0.225850	-0.484845	0.602432
6189	2.263357	-8.958586	4.372126	-0.124263	0.073078	-0.207955	-0.710252	0.737622	-0.999882	0.594875	-0.226434	-0.486289	0.598644
6190	2.241817	-8.590072	4.481789	-0.310613	0.105961	-0.234865	-0.712858	0.741856	-0.997093	0.597196	-0.229056	-0.489857	0.592394
6191	2.059872	-8.559383	4.598704	-0.041012	0.110470	-0.253404	-0.716623	0.743139	-0.995697	0.600860	-0.228646	-0.490024	0.588697
6192	2.460872	-8.624918	4.582623	-0.062897	0.098595	-0.211198	-0.719597	0.740784	-0.997445	0.603924	-0.228443	-0.490602	0.585149
6193	3.018360	-7.731448	4.174265	-0.209070	-0.004620	-0.148813	-0.722327	0.742524	-0.993024	0.604442	-0.229724	-0.493610	0.581572
6194	3.119703	-7.382502	4.713787	0.026187	-0.264990	-0.109123	-0.728289	0.741668	-0.991539	0.603116	-0.225202	-0.497061	0.581777
6195	3.309876	-8.136228	4.937073	0.242552	-0.672293	0.076358	-0.741497	0.735662	-0.990921	0.596400	-0.215420	-0.501746	0.588347
6196	3.386287	-8.311999	5.008123	-0.081274	-1.053340	0.273580	-0.761209	0.735780	-0.982549	0.582040	-0.206656	-0.514020	0.595236
6197	3.661851	-8.285161	4.980278	0.274547	-1.007574	0.235144	-0.781189	0.738845	-0.971193	0.569750	-0.194020	-0.521140	0.605107
6198	3.393734	-9.069325	2.583549	0.804396	-0.898684	0.575369	-0.795813	0.729564	-0.975522	0.556257	-0.179874	-0.519280	0.623355
6199	3.453600	-8.209126	2.424886	0.090227	-0.644109	0.535814	-0.805144	0.728096	-0.973886	0.542972	-0.176566	-0.523131	0.632724
6200	4.415364	-8.604527	3.742575	0.584986	-0.810225	0.309833	-0.813878	0.726783	-0.973213	0.532437	-0.163127	-0.523369	0.644969
6201	4.494449	-10.345682	3.211868	0.250206	-1.311651	0.192480	-0.833557	0.714402	-0.968384	0.516697	-0.145653	-0.533158	0.653874
6202	2.919990	-9.990952	1.709800	-0.593706	-1.048602	0.335105	-0.856679	0.724759	-0.943622	0.499185	-0.141584	-0.550654	0.653872
6203	2.119037	-8.500815	1.452596	-0.006849	-0.331263	0.254132	-0.868650	0.736437	-0.928011	0.491943	-0.140331	-0.553268	0.657414
6204	2.425338	-7.888405	2.581188	0.178539	-0.073905	0.159875	-0.867871	0.736769	-0.931426	0.489418	-0.139321	-0.551242	0.661204
6205	3.443534	-8.481569	2.113949	0.051956	0.039371	0.068071	-0.868904	0.735475	-0.933689	0.488842	-0.140314	-0.549972	0.662477
6206	3.943088	-8.195792	2.536216	-0.134866	-0.013209	-0.024927	-0.866454	0.740354	-0.934221	0.488552	-0.141137	-0.552006	0.660823
6207	3.628576	-7.900508	3.005631	0.174596	-0.185868	0.015652	-0.870214	0.739573	-0.932232	0.486537	-0.137342	-0.551493	0.663532
6208	3.045842	-8.318802	3.024599	0.243503	0.117981	0.118742	-0.872788	0.733116	-0.934376	0.486820	-0.137793	-0.546829	0.667081
6209	2.539325	-7.337721	3.795791	0.021220	0.400541	0.265778	-0.864485	0.732823	-0.941837	0.487451	-0.146033	-0.541901	0.668887
6210	3.649669	-7.637781	5.206203	-0.053834	0.864192	0.119719	-0.846343	0.738922	-0.951575	0.494864	-0.159325	-0.533821	0.666904
6211	4.621008	-9.784875	6.169053	1.046237	0.616271	0.132928	-0.827886	0.727602	-0.977497	0.502680	-0.158699	-0.513135	0.677362
6212	1.086171	-10.072561	3.545631	-0.219887	-0.449722	0.188410	-0.829170	0.723925	-0.982985	0.494688	-0.156689	-0.520058	0.678433
6213	0.640517	-8.978898	2.821027	-0.395041	0.868872	0.305993	-0.820640	0.734151	-0.984207	0.497980	-0.175788	-0.515709	0.674654
6214	2.675694	-9.284048	3.997544	0.268679	0.644028	0.211577	-0.797956	0.739673	-0.997168	0.502541	-0.183897	-0.504929	0.677260
6215	3.034772	-8.857615	4.554016	0.036221	-0.662757	0.124578	-0.799759	0.735501	-0.998329	0.494004	-0.176034	-0.510549	0.681405
6216	2.029427	-8.249786	3.813499	-0.254430	-0.350960	0.213399	-0.814847	0.748422	-0.980147	0.486505	-0.175888	-0.516755	0.682159
6217	1.484663	-8.055746	4.380092	-0.008464	-0.136984	0.273102	-0.815123	0.753823	-0.976822	0.481073	-0.177171	-0.517154	0.685370
6218	1.220632	-8.361434	4.764143	0.228422	-0.709418	0.131443	-0.823414	0.750364	-0.972763	0.472598	-0.166542	-0.520368	0.691471
6219	1.679981	-8.641963	4.222053	0.238171	-0.624621	0.085968	-0.838569	0.743490	-0.968076	0.465406	-0.156808	-0.522504	0.696992
6220	1.926184	-8.290403	4.619206	-0.121575	-0.690253	0.029529	-0.853357	0.743601	-0.958182	0.457269	-0.148568	-0.530523	0.698125
6221	1.492742	-7.890511	4.913326	-0.089397	-0.784014	0.020261	-0.871534	0.748544	-0.940872	0.448101	-0.138919	-0.538603	0.699866
6222	1.053090	-7.675185	5.143673	0.128238	-0.946994	-0.003004	-0.890600	0.747555	-0.926365	0.438134	-0.124418	-0.545246	0.703751
6223	0.802827	-8.135995	5.072090	0.274560	-0.759529	-0.056082	-0.910426	0.740772	-0.914922	0.431027	-0.111027	-0.547773	0.708402
6224	1.795349	-8.147064	5.521345	0.127554	-0.368798	-0.011836	-0.922345	0.735372	-0.906020	0.427334	-0.104524	-0.549198	0.710523
6225	3.110842	-7.914574	4.679185	0.355971	-0.052711	0.050742	-0.929597	0.731844	-0.906049	0.426555	-0.101615	-0.544058	0.715350
6226	5.940974	-8.950525	4.408039	0.554613	0.404811	0.140360	-0.925675	0.722303	-0.917429	0.429935	-0.104138	-0.532378	0.721724
6227	6.710783	-10.902562	2.627097	1.072827	-0.047954	0.108983	-0.919796	0.709544	-0.933662	0.429834	-0.095544	-0.516678	0.734274
6228	6.024177	-10.361427	4.965091	0.697371	-0.732692	0.022162	-0.927267	0.693125	-0.943945	0.423095	-0.078952	-0.512631	0.742944
6229	5.415108	-8.999016	3.290116	-0.174644	-1.378343	-0.057081	-0.952686	0.690767	-0.922971	0.409274	-0.059404	-0.526618	0.742725
6230	3.663377	-7.759319	1.109348	-0.391390	-1.229091	-0.132451	-0.984356	0.695579	-0.886196	0.397650	-0.042922	-0.542507	0.738727
6231	2.409163	-7.379084	2.211070	0.035860	-1.141649	-0.144463	-1.013400	0.690118	-0.857262	0.387191	-0.024256	-0.550995	0.738850
6232	2.125270	-8.439775	3.810652	0.517668	-0.642309	-0.037136	-1.033089	0.680387	-0.842496	0.380782	-0.010306	-0.548304	0.744487
6233	4.026211	-8.218543	2.630383	-0.045843	0.296503	0.065722	-1.034129	0.681224	-0.842195	0.382877	-0.015881	-0.546693	0.744499
6234	5.454933	-7.391695	3.038570	-0.142142	-0.314726	0.089442	-1.032843	0.684520	-0.838033	0.377958	-0.013212	-0.551220	0.743727
6235	5.384972	-6.679531	2.260988	0.091027	-0.921482	0.183544	-1.044785	0.686148	-0.819320	0.364905	-0.000828	-0.556744	0.746243
6236	4.231935	-7.229391	3.442615	0.517287	-0.880719	0.404641	-1.051920	0.685523	-0.808616	0.348947	0.011592	-0.555352	0.754775
6237	3.872556	-8.274549	4.252854	0.811819	-0.550482	0.453752	-1.055026	0.683054	-0.805110	0.335605	0.020548	-0.546962	0.766668
6238	4.052735	-8.632940	3.808671	0.184244	-0.515470	0.405138	-1.059452	0.687287	-0.794284	0.323574	0.025293	-0.547753	0.771121
6239	4.026568	-8.097095	3.510240	0.004078	-0.502145	0.379895	-1.062851	0.695143	-0.781386	0.312072	0.028933	-0.551152	0.773308
6240	4.006076	-7.582977	3.337282	0.104630	-0.219268	0.336920	-1.061576	0.702067	-0.774351	0.304310	0.029293	-0.551116	0.776407
6241	4.042161	-7.611392	3.843959	0.187976	-0.150728	0.326992	-1.057702	0.708397	-0.780110	0.297350	0.029229	-0.549353	0.780346
6242	4.284883	-7.645827	3.769845	0.138806	-0.057039	0.297328	-1.050971	0.712907	-0.780702	0.291933	0.027710	-0.547725	0.783584
6243	4.234747	-7.467162	3.598508	0.049832	-0.013580	0.199202	-1.052289	0.719674	-0.776271	0.288557	0.026131	-0.547196	0.785257
6244	3.757463	-7.689377	3.725116	0.006412	0.001741	0.210768	-1.049711	0.724782	-0.774958	0.285169	0.023886	-0.547225	0.786545
6245	3.639644	-7.540996	4.177609	-0.072687	0.213676	0.242828	-1.042470	0.732340	-0.777826	0.283657	0.017571	-0.547305	0.787202
6246	4.256905	-8.058825	4.575857	-0.082681	0.580797	0.208774	-1.031591	0.739388	-0.792183	0.286627	0.005737	-0.545378	0.787639
6247	4.427560	-9.011890	5.031068	0.505019	0.441194	0.015218	-1.021215	0.741072	-0.810775	0.291089	0.001676	-0.534866	0.793210
6248	3.647637	-9.453306	3.836121	0.015554	0.169621	-0.032041	-1.019384	0.736536	-0.817639	0.293278	-0.000499	-0.533662	0.793216
6249	2.099906	-8.792088	4.293822	-0.615656	0.315172	-0.096441	-1.019027	0.746934	-0.812193	0.298091	-0.007945	-0.541571	0.785990
6250	2.622832	-8.355508	3.863784	0.071371	0.650422	-0.185976	-1.015008	0.748258	-0.820476	0.307872	-0.015619	-0.536588	0.785522
6251	2.921086	-9.723751	3.743679	0.352099	0.457065	-0.181035	-1.008225	0.737527	-0.842700	0.315640	-0.018577	-0.528328	0.787970
6252	2.424037	-9.601727	3.621626	-0.128655	0.481142	-0.169904	-1.006521	0.732374	-0.852472	0.323166	-0.025066	-0.527391	0.785362
6253	3.073389	-8.507452	4.417798	-0.229219	0.679279	0.020034	-0.996291	0.738797	-0.862637	0.329781	-0.037336	-0.526633	0.782629
6254	3.191457	-8.660677	4.013478	-0.002791	0.238223	-0.008610	-0.987219	0.741762	-0.869873	0.332227	-0.040869	-0.525148	0.782416
6255	2.316500	-7.739885	2.810155	-0.142918	-0.209024	-0.094832	-0.992277	0.741851	-0.868762	0.331296	-0.037463	-0.528980	0.780397
6256	1.693820	-7.350723	2.951757	-0.339142	0.001852	0.010341	-0.996446	0.746848	-0.855682	0.330817	-0.039804	-0.534277	0.776868
6257	1.798129	-8.079166	4.529459	0.217291	0.348493	-0.008713	-0.990226	0.748996	-0.860153	0.334717	-0.043644	-0.528711	0.778797
6258	2.409879	-9.087278	5.455843	0.626281	0.113043	-0.268971	-0.990456	0.739904	-0.869107	0.340436	-0.038251	-0.518425	0.783502
6259	3.204704	-9.529251	4.256268	-0.254871	0.109962	-0.229446	-0.994573	0.729194	-0.875176	0.344838	-0.039303	-0.521954	0.779170
6260	3.502130	-8.208490	3.981095	-0.728079	0.191370	-0.122664	-0.995645	0.739908	-0.864055	0.348053	-0.045972	-0.532052	0.770497
6261	3.023942	-7.406553	4.152894	-0.167403	0.144867	-0.064555	-0.994096	0.742362	-0.865310	0.350315	-0.048631	-0.533802	0.768095
6262	2.992024	-7.572042	5.274570	0.265504	-0.131073	-0.082657	-0.995256	0.740388	-0.867592	0.350329	-0.043809	-0.530751	0.770489
6263	2.937114	-8.699210	4.549825	0.291039	-0.197864	-0.035188	-0.999269	0.737270	-0.864753	0.348914	-0.038292	-0.527751	0.773481
6264	3.122041	-8.385216	4.485749	-0.403812	-0.118765	-0.019232	-1.002910	0.740225	-0.858707	0.347555	-0.039022	-0.534860	0.769160
6265	2.817851	-7.271871	4.951718	-0.276322	-0.165695	-0.019123	-1.005916	0.746871	-0.847165	0.345763	-0.038130	-0.540309	0.766199
6266	3.307870	-7.566360	4.826991	0.196513	-0.008277	-0.037943	-1.010054	0.742614	-0.848302	0.346294	-0.036170	-0.537418	0.768085
6267	4.125594	-7.498126	4.894878	-0.085169	-0.119499	-0.092767	-1.012125	0.741311	-0.849108	0.346318	-0.033826	-0.539614	0.766639
6268	4.438177	-7.424532	4.610325	-0.054641	-0.308540	0.012144	-1.016289	0.744995	-0.838434	0.342698	-0.029574	-0.542607	0.766330
6269	4.095295	-7.280311	4.348447	0.163976	-0.280771	0.257089	-1.018382	0.750671	-0.833371	0.335791	-0.026767	-0.541821	0.770038
6270	3.620851	-7.852010	3.933920	0.646150	-0.250464	0.273078	-1.018377	0.749389	-0.837222	0.329067	-0.021459	-0.533384	0.778946
6271	3.781464	-9.145104	3.664638	0.369464	-0.464884	0.219586	-1.019394	0.742948	-0.841616	0.320816	-0.013933	-0.530556	0.784470
6272	3.636691	-10.052912	4.254218	0.250396	-0.871715	0.091126	-1.031068	0.742112	-0.829159	0.310219	0.000333	-0.532143	0.787774
6273	3.999254	-10.058501	3.952543	0.321226	-0.796167	0.081150	-1.040279	0.742242	-0.819590	0.300394	0.014192	-0.532006	0.791537
6274	3.526050	-8.955655	3.000818	-0.056533	-0.777953	0.076627	-1.051958	0.742685	-0.803151	0.291707	0.024783	-0.537594	0.790750
6275	2.993607	-8.169307	2.771598	0.023622	-0.810161	-0.032864	-1.064934	0.742481	-0.780935	0.283410	0.038254	-0.541995	0.790226
6276	2.468267	-8.237034	3.232471	0.343848	-0.959999	-0.121119	-1.080740	0.734393	-0.757883	0.275662	0.055938	-0.541912	0.791968
6277	2.932439	-8.422762	3.281801	0.240571	-0.721710	-0.155377	-1.094467	0.725870	-0.741963	0.269897	0.070490	-0.542006	0.792727
6278	3.986598	-8.326066	2.449494	-0.133332	-0.653353	-0.025484	-1.103413	0.722828	-0.725269	0.263800	0.080100	-0.547648	0.789984
6279	4.032423	-8.029120	2.725403	0.041630	-0.482137	0.158252	-1.109392	0.725438	-0.707512	0.255816	0.086320	-0.549983	0.790333
6280	3.415500	-8.059636	3.573031	0.346382	-0.509130	0.130860	-1.111471	0.726010	-0.700375	0.247609	0.094629	-0.547350	0.793815
6281	3.219610	-8.228241	3.385402	0.248187	-0.378345	0.057181	-1.117046	0.724586	-0.692210	0.241929	0.101312	-0.545595	0.795947
6282	3.385915	-7.866069	3.098998	0.026491	-0.047829	-0.008634	-1.117947	0.721969	-0.690442	0.241473	0.102301	-0.545430	0.796072
6283	4.011931	-7.679980	3.044606	0.048750	0.092906	-0.009576	-1.116519	0.721990	-0.692823	0.242375	0.101229	-0.544428	0.796621
6284	4.753113	-7.821794	3.631523	0.197753	0.134631	0.010437	-1.114439	0.720671	-0.697092	0.243198	0.099971	-0.540677	0.799080
6285	4.964877	-8.215955	3.756502	0.191495	0.034747	0.092849	-1.112878	0.719981	-0.704490	0.241562	0.099443	-0.537869	0.801533
6286	4.744166	-7.851074	3.682005	-0.066413	0.124270	0.195201	-1.110299	0.725488	-0.708815	0.239864	0.095048	-0.538756	0.801981
6287	4.618128	-7.319490	3.185619	-0.061548	0.212319	0.231161	-1.100718	0.731078	-0.711639	0.238438	0.088995	-0.539399	0.802668
6288	4.331172	-7.611061	3.304151	0.023058	0.213007	0.231503	-1.093989	0.736769	-0.716136	0.236905	0.083228	-0.538450	0.804376
6289	3.895474	-7.546099	3.836560	0.086317	0.221764	0.222112	-1.087001	0.742778	-0.722860	0.235469	0.077837	-0.536611	0.806563
6290	4.169285	-8.060430	4.438420	0.116242	0.516028	0.163034	-1.077799	0.746139	-0.735736	0.238076	0.068373	-0.532558	0.809337
6291	4.373409	-9.139023	5.492405	0.178348	0.573780	-0.064519	-1.066254	0.747746	-0.758155	0.244891	0.060793	-0.527014	0.811535
6292	2.543777	-9.778986	5.128264	-0.035551	0.168116	-0.277760	-1.064674	0.741131	-0.769680	0.251159	0.060848	-0.526454	0.809977
6293	1.678385	-8.654189	3.639734	-0.457648	0.455716	-0.190424	-1.064800	0.739797	-0.771034	0.259441	0.053247	-0.531508	0.804584
6294	2.504367	-8.512997	3.714544	-0.338714	0.754494	-0.076934	-1.056509	0.744018	-0.778617	0.268897	0.040241	-0.532921	0.801293
6295	2.272923	-8.747709	4.125531	0.101614	0.363858	0.013942	-1.048209	0.745327	-0.790496	0.272290	0.034822	-0.529553	0.802633
6296	2.476732	-8.552224	4.688606	-0.011310	0.500859	0.153199	-1.041981	0.745382	-0.799237	0.275001	0.025177	-0.527118	0.803671
6297	2.511989	-8.250643	4.716290	-0.127556	0.580273	0.138292	-1.029280	0.749948	-0.814480	0.278754	0.013659	-0.526202	0.803257
6298	2.416899	-7.757372	3.804826	-0.163225	0.167673	0.055111	-1.020479	0.756902	-0.822509	0.279595	0.009525	-0.527932	0.801887
6299	2.701758	-7.655093	4.128039	-0.006960	0.133228	-0.007463	-1.015682	0.757517	-0.824252	0.280931	0.007385	-0.527485	0.801738
6300	2.764787	-8.520288	4.812712	0.179213	0.091268	-0.044274	-1.016322	0.755322	-0.829438	0.282478	0.007457	-0.524121	0.803398
6301	2.830256	-8.638016	4.854111	-0.038370	0.134730	-0.078284	-1.016318	0.753630	-0.827126	0.284961	0.005839	-0.524129	0.802529
6302	2.896937	-7.850482	4.859843	-0.140273	-0.029157	-0.100917	-1.016841	0.755127	-0.826285	0.286206	0.006618	-0.526566	0.800482
6303	2.747738	-7.576545	4.607742	-0.009158	-0.007086	-0.086192	-1.018260	0.752447	-0.827272	0.287331	0.007531	-0.526872	0.799869
6304	2.717245	-8.072165	4.863222	0.023028	-0.034464	-0.082709	-1.018894	0.747534	-0.827025	0.288215	0.009131	-0.526723	0.799632
6305	2.742416	-8.314368	5.166628	-0.094284	-0.078221	-0.078939	-1.020970	0.747367	-0.823590	0.288491	0.010600	-0.528757	0.798171
6306	2.922890	-7.888809	5.164142	-0.217948	-0.024727	-0.090535	-1.026420	0.747914	-0.818124	0.289650	0.010735	-0.532389	0.795330
6307	3.788775	-7.344039	5.080712	-0.177927	-0.013380	-0.173651	-1.029275	0.748143	-0.813223	0.292155	0.011721	-0.535291	0.792447
6308	4.503293	-7.195157	5.197767	-0.033243	-0.359305	-0.227737	-1.034063	0.743941	-0.810015	0.291900	0.019663	-0.537881	0.790627
6309	4.640243	-8.415969	4.029607	0.101738	-0.431673	-0.133132	-1.046371	0.738485	-0.798220	0.289211	0.028547	-0.538731	0.790766
6310	4.629500	-9.357827	3.884774	0.318733	-0.047116	0.101683	-1.047917	0.735287	-0.800405	0.286863	0.030063	-0.534046	0.794733
6311	4.263972	-8.636292	4.700752	0.305903	-0.444840	0.037243	-1.052058	0.732414	-0.802288	0.281234	0.038557	-0.531757	0.797906
6312	2.915173	-8.714268	3.644439	-0.086582	-1.179594	-0.016105	-1.065538	0.727656	-0.783757	0.269701	0.056525	-0.539705	0.795478
6313	2.604139	-8.676396	2.055977	-0.337153	-0.769793	0.007054	-1.079175	0.731030	-0.755772	0.261485	0.066883	-0.549251	0.790870
6314	3.346226	-8.762471	1.747301	-0.415160	-0.333653	0.106697	-1.084385	0.736783	-0.738714	0.256784	0.068723	-0.557725	0.786309
6315	3.542619	-8.035598	2.551600	-0.101474	-0.430241	0.202451	-1.087783	0.744146	-0.722152	0.248753	0.072706	-0.561951	0.785523
6316	3.307415	-8.624748	2.601769	0.322775	-0.316664	0.176292	-1.092208	0.747766	-0.708323	0.241893	0.077325	-0.558723	0.789517
6317	3.272639	-8.814672	2.664703	-0.073785	-0.271124	0.104628	-1.094026	0.747963	-0.703040	0.237111	0.080045	-0.561563	0.788681
6318	3.483895	-8.179804	2.991267	-0.132333	-0.079576	0.070226	-1.090272	0.750301	-0.701301	0.235291	0.079891	-0.564176	0.787376
6319	3.865270	-8.119500	2.925505	0.087999	0.110673	0.075586	-1.087421	0.751075	-0.702098	0.234996	0.077679	-0.562609	0.788806
6320	3.888179	-8.196678	3.554875	0.158786	0.082763	0.114512	-1.083530	0.751681	-0.708693	0.233800	0.075869	-0.559922	0.791245
6321	3.874108	-8.036798	3.177830	0.011462	0.209227	0.127242	-1.080687	0.755176	-0.708878	0.233910	0.071170	-0.559163	0.792185
6322	4.023855	-7.961237	3.509132	-0.242177	0.388658	0.084231	-1.073304	0.758964	-0.714494	0.237176	0.062980	-0.561311	0.790387
6323	4.257765	-7.762825	3.649573	-0.250449	0.308800	0.075674	-1.065921	0.762609	-0.719851	0.239588	0.056086	-0.564075	0.788207
6324	4.173650	-7.444004	3.577207	-0.305184	0.281158	0.131914	-1.059844	0.769192	-0.720765	0.240956	0.048729	-0.567700	0.785673
6325	4.096434	-7.586170	3.544627	-0.014401	0.462446	0.126936	-1.052854	0.774683	-0.728819	0.244094	0.040032	-0.565958	0.786452
6326	4.354990	-7.756191	3.792080	0.203363	0.412004	0.084805	-1.043779	0.777219	-0.741325	0.247142	0.033647	-0.560823	0.789472
6327	4.166884	-7.589742	3.582912	0.024375	0.419422	0.082562	-1.037034	0.777876	-0.753076	0.250448	0.026370	-0.558534	0.790329
6328	3.761006	-8.067884	3.990383	-0.018461	0.397909	-0.069672	-1.029643	0.779908	-0.765842	0.255910	0.020814	-0.556811	0.789961
6329	3.531527	-8.802451	4.934620	0.225777	0.565484	-0.290564	-1.024823	0.773958	-0.779748	0.266637	0.016447	-0.550270	0.791098
6330	2.519194	-9.425037	5.716828	0.392869	0.498903	-0.527170	-1.024647	0.760750	-0.800792	0.280120	0.016564	-0.541179	0.792707
6331	2.617089	-9.636941	4.691467	0.265499	0.611600	-0.418978	-1.028099	0.745617	-0.817651	0.293192	0.013004	-0.533392	0.793324
6332	2.925821	-9.124306	2.892231	-0.143229	0.466593	-0.232925	-1.024443	0.739068	-0.834191	0.301698	0.007366	-0.532872	0.790551
6333	2.376492	-8.840647	2.579652	-0.335139	0.285271	-0.086929	-1.020945	0.741049	-0.840738	0.306031	0.001822	-0.536552	0.786418
6334	1.766867	-8.662254	3.989039	0.034860	0.518025	0.047541	-1.013945	0.742645	-0.845761	0.310700	-0.006544	-0.532843	0.787084
6335	2.586155	-8.637570	5.043949	0.222854	0.869427	0.143001	-0.997860	0.744009	-0.867975	0.317546	-0.020368	-0.523949	0.790080
6336	2.681406	-8.854387	3.917473	-0.173605	0.185541	-0.023506	-0.986725	0.750568	-0.872889	0.319644	-0.024064	-0.525555	0.788061
6337	2.244175	-8.226571	2.917491	-0.400251	0.006511	-0.126053	-0.989982	0.754836	-0.864835	0.321320	-0.025433	-0.532029	0.782976
6338	2.700762	-7.844409	4.151094	-0.171269	0.290498	-0.095373	-0.986867	0.754585	-0.868951	0.325722	-0.030015	-0.532917	0.780387
6339	3.313789	-8.046744	5.201389	0.194897	0.246635	-0.135324	-0.982708	0.752200	-0.876563	0.330417	-0.031167	-0.528469	0.781392
6340	2.823316	-8.638213	4.189719	0.233147	-0.299905	-0.243750	-0.988641	0.741510	-0.881691	0.331111	-0.022317	-0.526975	0.782410
6341	2.430392	-8.412383	3.940129	-0.210786	-0.063950	-0.158678	-0.998501	0.741131	-0.867006	0.332649	-0.021079	-0.530903	0.779129
6342	2.753376	-7.916169	5.014760	-0.158699	0.166718	-0.118257	-0.999542	0.742223	-0.865909	0.336082	-0.023410	-0.532348	0.776599
6343	2.814214	-8.021831	5.200315	0.106187	0.055921	-0.149091	-0.996672	0.737094	-0.871752	0.338881	-0.022022	-0.530481	0.776702
6344	3.078859	-8.179722	4.384210	-0.118868	0.066300	-0.142690	-1.001068	0.732552	-0.872107	0.341663	-0.022295	-0.531975	0.774449
6345	3.767066	-7.820184	4.405017	-0.330416	-0.070735	-0.064830	-1.000555	0.733927	-0.866814	0.341615	-0.022788	-0.537672	0.770512
6346	3.967874	-7.649058	4.631281	-0.074976	-0.313014	-0.102767	-1.005757	0.738119	-0.859529	0.339770	-0.017368	-0.541038	0.769112
6347	3.772886	-8.077309	4.623716	0.114582	-0.503932	-0.156378	-1.016246	0.731892	-0.851721	0.336632	-0.007121	-0.542770	0.769434
6348	3.625618	-8.676982	4.835489	0.052321	-0.418818	-0.168353	-1.027779	0.727719	-0.843049	0.334717	0.001458	-0.544825	0.768849
6349	4.139743	-8.609592	3.122918	0.214315	-0.064904	0.100452	-1.032571	0.725386	-0.843987	0.332346	0.002831	-0.542019	0.771850
6350	4.029677	-7.305878	3.355168	-0.066857	-0.189914	-0.045370	-1.034259	0.726214	-0.842628	0.330967	0.005814	-0.544346	0.770788
6351	4.424004	-7.740740	4.256279	0.318760	-0.578109	0.004623	-1.043035	0.721777	-0.836768	0.324455	0.016869	-0.543268	0.774148
6352	4.060832	-9.820012	3.471502	0.456885	-0.801590	-0.010334	-1.055725	0.713120	-0.828221	0.315844	0.032239	-0.541348	0.778554
6353	3.152512	-9.841434	2.630415	-0.062782	-0.603591	0.143354	-1.065840	0.710743	-0.815696	0.306954	0.039717	-0.546323	0.778288
6354	2.645992	-8.739088	2.633033	-0.335881	-0.196413	0.194677	-1.069373	0.719844	-0.803280	0.302042	0.038565	-0.552934	0.775595
6355	2.816894	-7.978802	2.480935	-0.210326	-0.017208	0.038785	-1.069527	0.727526	-0.798044	0.301215	0.037099	-0.556515	0.773424
6356	3.544587	-7.889945	2.560187	-0.022461	0.151255	-0.094174	-1.067473	0.725377	-0.796158	0.304292	0.035713	-0.555916	0.772714
6357	4.215668	-8.181087	3.020945	-0.067495	0.139420	-0.096306	-1.067856	0.723846	-0.800669	0.307178	0.034198	-0.556260	0.771393
6358	4.402400	-7.769938	3.374915	-0.222438	0.248820	-0.005982	-1.064102	0.726204	-0.799849	0.310104	0.029101	-0.558185	0.769037
6359	4.137109	-7.306328	3.615957	0.019321	0.324000	-0.015319	-1.058138	0.727561	-0.805393	0.313770	0.024433	-0.556068	0.769247
6360	4.257828	-7.549272	3.484325	0.266636	0.286011	-0.048395	-1.052933	0.722785	-0.817164	0.317456	0.022300	-0.550169	0.772036
6361	4.722440	-8.002368	3.511780	0.278200	0.246249	-0.015020	-1.050288	0.716971	-0.828556	0.320126	0.020505	-0.544497	0.774998
6362	4.665456	-8.047077	3.597002	-0.005284	0.133476	0.133675	-1.045097	0.717174	-0.836757	0.319423	0.016995	-0.543815	0.775852
6363	4.279689	-7.787038	4.295518	0.090258	0.231842	0.143502	-1.039397	0.720622	-0.843811	0.319574	0.012538	-0.541174	0.777719
6364	4.312506	-8.626108	4.784145	0.309726	0.242212	0.015197	-1.031736	0.718910	-0.854465	0.321770	0.010645	-0.534834	0.781219
6365	3.441461	-8.006090	4.454346	-0.100988	0.140063	-0.023702	-1.030172	0.717239	-0.860844	0.323566	0.008197	-0.535677	0.779928
6366	2.172255	-7.594735	4.075403	-0.162690	0.439011	0.015419	-1.026039	0.723497	-0.863586	0.327944	0.000189	-0.535392	0.778337
6367	2.387575	-8.466893	4.608382	0.218503	0.822330	-0.037538	-1.010723	0.722451	-0.881140	0.337166	-0.010704	-0.526676	0.780267
6368	3.293972	-9.207568	5.397402	0.134601	0.544397	-0.114029	-0.998900	0.717964	-0.900340	0.344533	-0.016992	-0.520936	0.780790
6369	2.860780	-8.516562	4.541453	-0.094191	0.473371	0.017498	-0.991244	0.718287	-0.910273	0.349019	-0.025170	-0.519257	0.779695
6370	2.435956	-8.009775	4.404276	-0.080057	0.729956	0.072304	-0.977111	0.721857	-0.925172	0.355242	-0.037763	-0.515361	0.778961
6371	2.598569	-7.994670	4.592041	-0.245009	0.177098	0.153080	-0.963636	0.728518	-0.936945	0.354355	-0.043822	-0.517924	0.777346
6372	2.655013	-7.942703	4.381612	-0.071558	0.074584	0.043333	-0.964296	0.732463	-0.935369	0.354314	-0.045892	-0.518507	0.776856
6373	2.143633	-8.218889	4.878177	0.068471	0.062908	-0.012772	-0.960924	0.733176	-0.940116	0.355086	-0.046258	-0.517122	0.777405
6374	1.452870	-8.843029	4.678802	0.082961	0.138810	-0.203020	-0.961692	0.730304	-0.945454	0.359652	-0.045665	-0.515067	0.776705
6375	1.670563	-9.154639	4.134345	-0.107753	0.253980	-0.251527	-0.964270	0.725274	-0.950313	0.365876	-0.047890	-0.515256	0.773532
6376	1.943255	-8.712829	4.283766	-0.237325	0.452837	-0.354180	-0.964650	0.722512	-0.954864	0.375654	-0.052908	-0.515956	0.768033
6377	2.359174	-8.088776	4.907873	-0.126451	0.439903	-0.366424	-0.960621	0.720816	-0.962585	0.385452	-0.056968	-0.515069	0.763469
6378	2.176533	-8.480448	4.438370	0.099942	0.289139	-0.341857	-0.959951	0.714307	-0.971865	0.393638	-0.057021	-0.511726	0.761534
6379	2.282643	-8.716374	4.327895	-0.239363	0.558035	-0.293471	-0.956043	0.709613	-0.979941	0.403275	-0.064581	-0.511404	0.756085
6380	2.405414	-8.114726	4.043161	-0.272897	0.474446	-0.232271	-0.948263	0.711387	-0.987596	0.411150	-0.071510	-0.512014	0.750789
6381	2.211083	-7.606171	4.023738	-0.063142	0.400253	-0.180789	-0.944102	0.708530	-0.992464	0.417607	-0.076397	-0.510059	0.748069
6382	2.716927	-7.664923	4.261094	0.055699	0.448332	-0.141324	-0.936307	0.705716	-1.002891	0.424249	-0.081126	-0.505722	0.746778
6383	3.313287	-9.270363	4.979744	0.134544	0.216961	-0.033013	-0.931505	0.705486	-1.009656	0.426903	-0.083100	-0.502074	0.747509
6384	3.000995	-8.596435	5.475250	-0.114105	0.255307	-0.086563	-0.928262	0.706415	-1.017812	0.430460	-0.086957	-0.501783	0.745223
6385	2.644666	-7.404099	4.507182	-0.105761	-0.327795	-0.163594	-0.934108	0.708884	-1.012280	0.429176	-0.081536	-0.506585	0.743325
6386	1.767457	-8.157823	4.288626	0.086892	-0.308450	-0.091911	-0.948493	0.703605	-1.006368	0.427466	-0.075224	-0.508124	0.743925
6387	2.587272	-7.904907	6.184093	-0.025662	-0.614660	-0.183751	-0.960948	0.703438	-0.998610	0.423642	-0.064653	-0.514082	0.743012
6388	2.900456	-7.933282	5.445507	0.129727	-0.895411	-0.354853	-0.985191	0.696558	-0.978443	0.419738	-0.046561	-0.520145	0.742362
6389	2.946087	-8.403364	4.651507	-0.143052	0.129039	-0.168773	-0.995819	0.692851	-0.973182	0.423211	-0.048162	-0.521395	0.739405
6390	3.924236	-7.579835	5.053118	-0.291172	0.051348	-0.166457	-0.995828	0.695985	-0.972690	0.425821	-0.049593	-0.525461	0.734920
6391	4.044732	-7.133569	4.601034	0.091829	-0.236269	-0.269684	-1.006966	0.689398	-0.966592	0.427181	-0.042691	-0.526406	0.733888
6392	4.034679	-8.558434	3.925631	0.232841	-0.084058	-0.193928	-1.017314	0.679059	-0.964696	0.429238	-0.037373	-0.523909	0.734764
6393	5.312429	-8.964732	4.740367	-0.125307	0.081225	-0.236712	-1.016137	0.676740	-0.972273	0.433273	-0.037319	-0.525282	0.731410
6394	5.548961	-7.516454	4.399796	-0.044555	-0.116548	-0.264351	-1.023392	0.672946	-0.966527	0.435796	-0.033182	-0.527179	0.728741
6395	4.841938	-7.345033	2.543092	-0.494950	0.031537	-0.082503	-1.026511	0.674596	-0.963811	0.436809	-0.037162	-0.534250	0.722768
6396	4.255813	-7.887197	2.240425	-0.663128	0.018661	-0.052895	-1.026031	0.686952	-0.954231	0.437167	-0.042620	-0.543712	0.715155
6397	4.070604	-8.174410	3.151364	-0.140567	0.064262	-0.135806	-1.027604	0.691463	-0.946449	0.439488	-0.043369	-0.545441	0.712365
6398	3.871600	-8.139176	3.265316	-0.089284	0.143624	-0.020167	-1.029041	0.694725	-0.944097	0.441158	-0.045923	-0.545514	0.711116
6399	3.322924	-7.984198	2.347299	-0.365558	0.659132	0.106172	-1.017130	0.703039	-0.948703	0.446227	-0.059778	-0.544952	0.707344
6400	2.527734	-6.489065	2.412700	-0.405747	0.644217	0.190934	-1.001080	0.715974	-0.956234	0.449891	-0.074520	-0.544698	0.703810
6401	2.978784	-5.825475	3.670485	-0.152233	0.678482	0.404854	-0.982156	0.722258	-0.968869	0.451083	-0.089940	-0.540264	0.704663
6402	5.262269	-9.404614	7.557703	0.703528	0.958898	0.080892	-0.959072	0.726468	-0.990815	0.461297	-0.097870	-0.521460	0.711130
6403	5.580216	-11.000778	6.097116	0.019773	0.188472	0.079154	-0.942948	0.715037	-1.009491	0.462028	-0.101209	-0.519409	0.711689
6404	1.793586	-8.696346	2.257624	-1.558982	-0.200391	0.366058	-0.945904	0.747487	-0.983867	0.451272	-0.116469	-0.542472	0.698937
6405	0.573731	-7.742904	1.750971	-0.194631	0.987212	0.372871	-0.928596	0.771964	-0.976726	0.455982	-0.136179	-0.535478	0.697709
6406	3.059710	-8.692492	5.049427	0.773235	1.151742	0.208398	-0.894822	0.759923	-1.016518	0.467172	-0.147277	-0.513477	0.704558
6407	4.305279	-9.325092	5.751778	-0.106530	-0.413140	-0.015933	-0.888306	0.751058	-1.030274	0.462646	-0.142357	-0.519006	0.704504
6408	2.824979	-8.345013	3.494658	-0.415757	-0.549880	0.188552	-0.893803	0.766131	-1.013838	0.452999	-0.140380	-0.529399	0.703436
6409	1.583121	-7.811791	3.339436	-0.050956	-0.311021	0.286959	-0.898504	0.775240	-1.000620	0.445315	-0.139596	-0.532251	0.706340
6410	1.081951	-7.983345	4.660940	0.195762	-0.286946	0.081098	-0.899810	0.778235	-0.998672	0.441553	-0.134607	-0.531847	0.709965
6411	1.027411	-8.637170	4.741204	0.489947	-0.406366	-0.238743	-0.925972	0.762659	-0.985195	0.441694	-0.122115	-0.529138	0.714148
6412	1.644141	-9.092051	3.834661	0.185972	-0.159242	-0.268269	-0.935271	0.748962	-0.987095	0.444178	-0.115298	-0.528577	0.714156
6413	1.738434	-8.600019	4.579846	-0.374275	-0.507662	-0.247560	-0.939676	0.746951	-0.984480	0.441212	-0.108958	-0.539000	0.709182
6414	0.982006	-7.841894	5.359493	-0.178760	-0.425039	-0.142865	-0.954737	0.749780	-0.967398	0.438174	-0.102930	-0.545614	0.706904
6415	1.238286	-8.133299	5.653515	0.474535	-0.031831	-0.071161	-0.961718	0.741724	-0.967046	0.439562	-0.097818	-0.539231	0.711651
6416	2.599130	-9.365798	5.314711	0.735987	-0.186878	-0.181199	-0.973477	0.726945	-0.973157	0.441407	-0.086667	-0.530736	0.718309
6417	2.946446	-9.956647	4.160283	0.001207	-0.404141	-0.132757	-0.986017	0.712651	-0.975697	0.438775	-0.079754	-0.534408	0.718000
6418	3.126840	-8.929133	4.865567	-0.414620	-0.256716	0.093108	-0.987185	0.712799	-0.975022	0.433934	-0.080661	-0.542484	0.714777
6419	3.471363	-8.629169	5.384043	-0.080322	0.059237	0.232225	-0.986177	0.722554	-0.971969	0.430898	-0.085032	-0.542603	0.716016
6420	4.853121	-8.516793	4.819157	0.396366	0.229891	-0.030707	-0.980449	0.717093	-0.984295	0.434386	-0.084517	-0.535022	0.719664
6421	5.114683	-7.951706	2.223943	-0.376200	-0.250732	-0.060977	-0.984999	0.720136	-0.981257	0.431740	-0.083731	-0.542611	0.715656
6422	4.194064	-7.764748	0.338910	-0.833337	-0.105064	0.036010	-0.991399	0.733146	-0.963430	0.428549	-0.089764	-0.555351	0.707018
6423	3.685377	-7.897507	2.593597	-0.395726	0.133480	-0.003464	-0.987793	0.742437	-0.966729	0.429143	-0.095179	-0.559818	0.702411
6424	3.585455	-8.549541	4.424359	0.363406	-0.228907	-0.189054	-0.991408	0.736511	-0.967136	0.429823	-0.086685	-0.557056	0.705285
6425	4.009335	-9.107543	2.405706	-0.299525	0.488977	-0.036268	-0.993073	0.730461	-0.976244	0.435029	-0.095904	-0.557149	0.700811
6426	4.180325	-7.791520	1.955832	-1.078218	0.421349	0.059793	-0.979537	0.758088	-0.965545	0.436595	-0.111772	-0.568376	0.688360
6427	3.505461	-6.578126	2.286946	-0.311447	-0.189976	0.017709	-0.979580	0.771834	-0.956441	0.433288	-0.112179	-0.574361	0.685410
6428	2.597249	-7.647864	2.529456	0.514922	-0.188167	0.080667	-0.982412	0.765074	-0.963191	0.431062	-0.106020	-0.568760	0.692429
6429	2.201375	-8.703488	2.457892	0.004067	0.322858	0.093076	-0.977593	0.759450	-0.973410	0.433225	-0.111653	-0.565814	0.692607
6430	2.526846	-8.561633	2.849434	-0.354272	0.631183	0.016039	-0.968538	0.768824	-0.979791	0.439200	-0.123578	-0.565205	0.687296
6431	3.212918	-8.694796	2.917208	0.086294	0.496458	0.007571	-0.960745	0.766539	-0.989413	0.444671	-0.129875	-0.559726	0.687100
6432	3.048423	-9.086182	2.058414	0.027504	0.324875	0.093002	-0.951146	0.767627	-0.998819	0.446983	-0.135078	-0.556253	0.687418
6433	2.229274	-9.246612	2.491722	0.057024	0.476246	0.092471	-0.937141	0.770465	-1.011374	0.450884	-0.142324	-0.551098	0.687560
6434	1.548104	-9.700580	3.335761	0.180295	0.322275	0.031903	-0.926490	0.766945	-1.023695	0.454395	-0.145426	-0.545654	0.688939
6435	2.099048	-10.763234	3.841969	-0.003014	0.416424	-0.097234	-0.920253	0.763967	-1.031350	0.459958	-0.150385	-0.542331	0.686804
6436	4.943545	-10.512362	6.271231	-0.008743	0.676520	-0.251879	-0.915315	0.761524	-1.037134	0.470570	-0.156951	-0.536980	0.682336
6437	6.683670	-9.328248	3.976605	-0.166022	0.220285	0.168690	-0.906220	0.757684	-1.045768	0.469897	-0.163435	-0.536790	0.681427
6438	5.473964	-6.930673	2.763905	-1.121890	0.155733	0.363509	-0.894228	0.780801	-1.033615	0.462716	-0.179902	-0.549321	0.672143
6439	4.201552	-5.123712	4.046827	-0.366565	-0.024513	0.215489	-0.886516	0.803111	-1.017759	0.458106	-0.185265	-0.553840	0.670132
6440	5.091907	-7.966064	7.960351	1.263049	-1.018703	0.280372	-0.890904	0.795408	-1.017425	0.447416	-0.163021	-0.544951	0.690124
6441	3.238177	-11.392903	4.613227	1.478059	-1.802421	0.467622	-0.927256	0.761772	-1.017803	0.425630	-0.129698	-0.538609	0.715485
6442	1.829645	-8.287782	3.981081	-0.127055	-0.862539	0.883432	-0.944007	0.765833	-0.999087	0.403260	-0.127950	-0.545331	0.723618
6443	1.816741	-6.448500	3.074017	-0.476713	-0.522047	0.621891	-0.943519	0.775450	-0.989329	0.387248	-0.130849	-0.554792	0.724654
6444	2.267052	-6.610171	3.488523	0.376981	-1.205928	0.346025	-0.954059	0.784575	-0.970919	0.369777	-0.114326	-0.557584	0.734367
6445	2.158251	-7.781806	4.596179	1.454766	-2.093089	0.204090	-0.985015	0.767119	-0.954161	0.346304	-0.074829	-0.550499	0.755927
6446	1.453978	-9.867254	3.930933	1.235831	-1.612097	0.270392	-1.015083	0.755489	-0.929739	0.326131	-0.044914	-0.542145	0.773110
6447	1.542578	-9.084091	4.712250	0.121970	-1.312986	0.307642	-1.038426	0.750561	-0.905973	0.307085	-0.027044	-0.548319	0.777376
6448	1.634214	-7.747630	4.579845	0.120443	-1.481652	0.333008	-1.065377	0.737478	-0.880843	0.285726	-0.007026	-0.555140	0.781109
6449	1.472145	-7.568503	5.023530	0.435013	-1.903863	0.543489	-1.087066	0.741978	-0.839978	0.255891	0.019198	-0.558588	0.788753
6450	2.147616	-8.526946	5.727696	0.821204	-1.810876	0.656564	-1.108099	0.744329	-0.801553	0.224820	0.044560	-0.554704	0.799859
6451	3.880381	-8.730962	5.375700	0.919346	-1.216249	0.522396	-1.112697	0.760758	-0.773256	0.202015	0.062369	-0.545458	0.811034
6452	3.812950	-9.198377	3.319634	0.645468	-1.909034	0.755889	-1.122451	0.766341	-0.743926	0.167986	0.087596	-0.543180	0.817963
6453	4.924431	-8.227039	1.613755	0.633048	-1.395192	1.043568	-1.133617	0.766614	-0.714220	0.134545	0.101274	-0.538864	0.825389
6454	5.861619	-9.078399	6.081625	1.102491	-1.647486	0.662994	-1.129244	0.777028	-0.695018	0.103671	0.124089	-0.526039	0.834947
6455	4.696990	-9.985537	4.406720	0.823214	-2.881630	0.599742	-1.147933	0.775189	-0.648865	0.061236	0.167523	-0.518658	0.836170
6456	3.234769	-8.811134	0.663903	-0.493946	-2.034036	0.742850	-1.149471	0.803867	-0.565677	0.030032	0.192593	-0.531574	0.824278
6457	1.201112	-7.197643	1.328130	-0.009784	-1.376981	0.653456	-1.144746	0.823388	-0.513601	0.004660	0.208459	-0.534849	0.818816
6458	1.547938	-7.501780	3.362489	0.831054	-1.374874	0.571122	-1.144244	0.825897	-0.485534	-0.022493	0.224584	-0.523580	0.821535
6459	3.335542	-8.644031	2.942245	0.780447	-0.603903	0.445602	-1.134673	0.834896	-0.481680	-0.039662	0.229609	-0.512398	0.826531
6460	4.540120	-8.879411	3.147020	-0.064151	-0.849382	0.450848	-1.128222	0.845125	-0.468554	-0.055159	0.238819	-0.514900	0.821463
6461	4.621192	-7.414539	2.782303	-0.133683	-1.081959	0.484435	-1.112973	0.861982	-0.442570	-0.073580	0.251924	-0.518102	0.814058
6462	4.079941	-7.154909	3.341290	0.236923	-0.776009	0.678611	-1.100313	0.877012	-0.417929	-0.093585	0.256959	-0.516525	0.811429
6463	3.775545	-7.631137	4.442515	0.623466	-0.668655	0.712397	-1.088806	0.888176	-0.402728	-0.115172	0.259477	-0.508653	0.812822
6464	3.802767	-7.174380	4.439906	0.272432	-0.685999	0.575012	-1.072770	0.903965	-0.397158	-0.132806	0.264060	-0.505599	0.810558
6465	4.416257	-6.410942	4.065528	-0.165338	-0.656440	0.525930	-1.060361	0.916964	-0.379281	-0.146963	0.270086	-0.509119	0.803899
6466	3.151151	-6.361066	4.235704	0.201314	-1.032842	0.480740	-1.041477	0.934635	-0.368953	-0.166246	0.281130	-0.505342	0.798723
6467	2.729482	-10.470056	5.861272	1.413426	-0.636629	0.188481	-1.030741	0.944782	-0.368757	-0.183444	0.284823	-0.481275	0.808455
6468	1.112979	-17.241478	5.107123	2.615092	-0.162763	-0.090508	-1.030460	0.943150	-0.418623	-0.198305	0.278437	-0.437261	0.831836
6469	0.880030	-11.566967	2.475049	-1.978905	-0.073848	0.279225	-1.029695	0.945079	-0.395440	-0.192440	0.285018	-0.471077	0.812292
6470	1.662739	-7.014690	-0.167938	-2.493124	0.804963	0.342172	-1.019872	0.949550	-0.329697	-0.174298	0.276850	-0.516519	0.791317
6471	2.693297	-6.083135	2.934512	-0.340267	0.086628	0.470411	-1.003806	0.956178	-0.330328	-0.178954	0.271987	-0.524829	0.786482
6472	1.890839	-8.708810	5.355409	2.381769	-1.118962	0.103683	-0.995263	0.964984	-0.353675	-0.204884	0.279520	-0.483323	0.803921
6473	1.080135	-12.548629	2.868812	2.780658	-0.458458	0.058280	-0.988000	0.970410	-0.395908	-0.225503	0.274632	-0.436450	0.826582
6474	1.511329	-10.240159	2.092157	-1.554449	-0.040806	0.025084	-0.986971	0.972256	-0.387713	-0.217256	0.281770	-0.462030	0.812363
6475	1.415900	-7.358750	1.581393	-1.459563	0.012756	0.049509	-0.982314	0.970758	-0.337344	-0.209709	0.287475	-0.486075	0.798192
6476	2.380708	-7.404111	3.777146	0.227381	-0.259996	0.047486	-0.981526	0.969504	-0.355529	-0.214083	0.290085	-0.481721	0.798727
6477	2.819487	-8.716212	5.547592	1.631948	-0.375015	-0.032033	-0.980483	0.971560	-0.387545	-0.226610	0.289354	-0.453740	0.811814
6478	1.735894	-10.944675	2.775761	0.480446	-0.452887	-0.016296	-0.976078	0.972415	-0.381259	-0.233220	0.294674	-0.443776	0.813534
6479	1.996837	-8.483807	3.518429	-1.140867	-0.072826	0.026847	-0.972714	0.972236	-0.351994	-0.227632	0.300975	-0.462252	0.802447
6480	2.113347	-7.394341	4.331982	-0.504813	-0.204799	-0.026022	-0.972588	0.969977	-0.324335	-0.225908	0.306710	-0.469321	0.796638
6481	2.407776	-7.510298	4.772645	0.577330	-0.308596	-0.059610	-0.972960	0.968160	-0.359085	-0.231501	0.309615	-0.458475	0.800216
6482	2.500720	-9.018250	3.966267	0.502364	-0.231730	-0.031002	-0.972174	0.967886	-0.378291	-0.236106	0.311213	-0.449216	0.803496
6483	2.749571	-8.373024	3.988286	-0.542364	-0.296885	0.018268	-0.968038	0.968946	-0.344001	-0.235803	0.318410	-0.456755	0.796484
6484	2.701545	-7.335109	4.542097	-0.316946	-0.499974	-0.104373	-0.967519	0.966254	-0.321880	-0.236583	0.328763	-0.458814	0.790843
6485	2.718181	-7.582285	5.179777	0.401259	-0.601967	-0.192074	-0.969456	0.962444	-0.314617	-0.241817	0.338118	-0.448373	0.791304
6486	3.870353	-8.709463	3.871193	0.296534	-0.134927	-0.093225	-0.971260	0.961102	-0.338558	-0.243482	0.339627	-0.442446	0.793480
6487	4.091897	-8.266244	3.176774	0.038419	-0.219694	0.190047	-0.964779	0.962741	-0.338843	-0.248800	0.341292	-0.442097	0.791308
6488	3.872477	-8.537253	2.563252	0.557621	-0.379215	0.201337	-0.958695	0.966269	-0.331442	-0.258999	0.342658	-0.432798	0.792585
6489	3.978385	-10.695305	2.522616	0.736429	-0.538283	0.222165	-0.951572	0.972213	-0.347633	-0.272251	0.345515	-0.419886	0.793848
6490	3.622677	-10.949216	3.355879	0.243362	-0.845999	0.128543	-0.943020	0.975350	-0.349735	-0.282799	0.356387	-0.412371	0.789280
6491	3.186600	-9.500974	3.300295	0.221341	-0.798000	0.049251	-0.935116	0.978141	-0.347897	-0.291773	0.367422	-0.404825	0.784848
6492	2.890774	-9.156967	2.323635	0.019937	-0.636725	0.072711	-0.931612	0.976469	-0.337737	-0.298084	0.376650	-0.401377	0.779857
6493	2.598577	-9.206037	1.547381	-0.396144	-0.463491	0.150399	-0.929933	0.976537	-0.317908	-0.301229	0.385182	-0.406160	0.771965
6494	2.089777	-8.458052	1.658486	-0.330041	-0.605080	0.109111	-0.922938	0.977081	-0.294050	-0.305239	0.395601	-0.408450	0.763870
6495	2.499757	-8.329245	1.877047	0.125015	-0.240507	0.049116	-0.919178	0.976532	-0.285435	-0.309047	0.398288	-0.405802	0.762353
6496	3.301113	-8.552469	2.591562	0.107402	0.027075	0.011689	-0.914642	0.978752	-0.291463	-0.309891	0.397155	-0.404437	0.763326
6497	3.652789	-8.640704	2.923075	-0.087729	-0.107984	0.014552	-0.913214	0.978453	-0.291751	-0.310389	0.399429	-0.405580	0.761328
6498	3.521500	-8.436839	2.530070	-0.171950	-0.184410	0.055381	-0.913861	0.976460	-0.281423	-0.311375	0.402886	-0.407507	0.758067
6499	3.518807	-8.184489	2.504019	-0.054662	-0.200739	0.108679	-0.909193	0.976513	-0.276217	-0.314301	0.405603	-0.408323	0.754966
6500	3.610982	-7.998322	2.948231	0.118092	-0.170932	0.113794	-0.904141	0.978803	-0.273574	-0.318404	0.406548	-0.406396	0.753777
6501	3.642401	-8.327794	3.144197	0.229545	-0.039104	0.142395	-0.899868	0.981511	-0.276692	-0.322804	0.404739	-0.404184	0.754068
6502	3.845025	-8.736674	3.350827	0.145731	0.005298	0.188356	-0.893910	0.985317	-0.281634	-0.326811	0.402232	-0.403552	0.754022
6503	3.777469	-8.378709	3.398996	-0.000891	-0.113537	0.197744	-0.887430	0.988037	-0.287537	-0.330757	0.402582	-0.404729	0.751480
6504	3.739536	-7.877066	2.994577	-0.018764	0.038687	0.219877	-0.882252	0.991452	-0.286437	-0.333618	0.400376	-0.407048	0.750140
6505	3.866922	-8.017909	3.317200	0.123750	0.095101	0.217118	-0.875519	0.995752	-0.289796	-0.337117	0.396603	-0.407839	0.750150
6506	3.774565	-7.752617	3.365308	0.116332	0.008092	0.209474	-0.867099	1.000264	-0.292116	-0.341141	0.394020	-0.407817	0.749704
6507	3.497474	-7.595046	3.307490	0.023278	0.021955	0.191645	-0.861138	1.002383	-0.295008	-0.344019	0.392233	-0.409357	0.748485
6508	3.342266	-8.842740	4.582749	0.434511	0.141209	0.112418	-0.856734	1.005490	-0.303898	-0.347965	0.386228	-0.404700	0.752307
6509	2.527264	-9.944747	4.984782	0.654385	0.118218	-0.035350	-0.853103	1.008669	-0.327497	-0.351531	0.380362	-0.395570	0.758469
6510	1.123427	-10.390166	4.126878	0.009452	0.173695	-0.202877	-0.858540	1.006639	-0.341430	-0.347169	0.379298	-0.395110	0.761246
6511	1.695183	-9.096058	3.095068	-0.496765	0.510678	-0.195390	-0.865666	1.003086	-0.334364	-0.336440	0.376636	-0.404972	0.762201
6512	2.998968	-8.562870	1.978350	-0.689353	0.741156	-0.086944	-0.869415	0.997475	-0.324245	-0.323871	0.370637	-0.419741	0.762596
6513	2.300255	-9.718458	3.575552	0.185001	0.202814	-0.167051	-0.873174	0.996282	-0.322137	-0.321070	0.367921	-0.417308	0.766421
6514	2.195248	-9.038292	4.539410	0.460976	0.418480	-0.019844	-0.875242	0.995792	-0.341055	-0.320683	0.358730	-0.412755	0.773374
6515	2.725100	-9.091841	3.973705	0.028115	0.574307	0.075175	-0.875241	0.997509	-0.356773	-0.317387	0.349171	-0.416835	0.776914
6516	2.698841	-8.869205	2.435900	-0.299521	0.398796	0.083667	-0.873040	0.999193	-0.360951	-0.313283	0.344198	-0.424592	0.776597
6517	2.396456	-8.384436	2.572168	-0.489628	0.112892	0.074212	-0.869540	0.998740	-0.350227	-0.310174	0.345049	-0.433755	0.772392
6518	2.169378	-8.199106	3.949924	-0.153442	-0.113872	0.011939	-0.868246	0.998576	-0.338024	-0.310327	0.347696	-0.435503	0.770157
6519	1.894609	-8.713718	4.217306	0.471405	-0.095276	-0.095533	-0.869279	0.997509	-0.344354	-0.313058	0.347193	-0.427309	0.773860
6520	2.254775	-9.440227	3.206276	0.347502	0.018046	-0.082844	-0.873163	0.996876	-0.361153	-0.314077	0.345485	-0.421458	0.777411
6521	2.840634	-8.871362	3.592960	-0.491423	-0.090734	-0.031520	-0.874713	0.993577	-0.352696	-0.311050	0.350379	-0.428654	0.772488
6522	2.796840	-8.173145	4.108552	-0.303058	-0.153383	-0.021636	-0.874974	0.992375	-0.335251	-0.309941	0.354854	-0.432225	0.768893
6523	2.403441	-8.522500	3.911415	0.149782	-0.168041	0.005434	-0.873937	0.992023	-0.332776	-0.312653	0.356585	-0.429245	0.768664
6524	2.127378	-8.748343	4.058662	-0.137300	-0.175892	-0.063524	-0.875231	0.991084	-0.332265	-0.312247	0.360733	-0.429803	0.766579
6525	2.074446	-8.256619	4.212156	-0.299540	-0.086420	-0.141272	-0.877558	0.986921	-0.321066	-0.308800	0.365213	-0.433136	0.763973
6526	2.643966	-8.166214	4.074933	-0.122924	0.048000	-0.193913	-0.883516	0.983183	-0.312967	-0.304563	0.366958	-0.433896	0.764407
6527	3.298833	-7.916878	4.343574	-0.066752	-0.062593	-0.228118	-0.887856	0.980561	-0.310934	-0.301268	0.370358	-0.433104	0.764522
6528	3.487628	-8.190150	4.096341	0.069919	-0.240408	-0.253606	-0.893941	0.975985	-0.308117	-0.300022	0.375841	-0.428706	0.764815
6529	3.912900	-8.696998	3.607853	-0.019380	-0.144730	-0.126027	-0.899635	0.970574	-0.305066	-0.299309	0.379325	-0.427378	0.764117
6530	3.685027	-8.293468	3.044332	0.158699	-0.095261	0.090610	-0.898862	0.972618	-0.305537	-0.302732	0.379086	-0.425084	0.764167
6531	3.599812	-8.197968	2.747409	0.296162	-0.107574	0.131652	-0.894710	0.973219	-0.312138	-0.307990	0.377920	-0.421075	0.764862
6532	3.232175	-9.209394	2.690817	0.180503	-0.372889	0.104961	-0.890567	0.976804	-0.317594	-0.314116	0.381650	-0.416810	0.762852
6533	3.181929	-9.821876	2.857534	0.110815	-0.378449	0.018100	-0.888885	0.978057	-0.314156	-0.318474	0.386696	-0.413089	0.760525
6534	4.051868	-9.718731	2.801624	0.052076	-0.243480	0.151197	-0.884605	0.978474	-0.312614	-0.323216	0.388852	-0.411919	0.758055
6535	3.940644	-8.970804	2.992308	-0.081358	-0.411310	0.061286	-0.879036	0.981081	-0.306285	-0.326952	0.395271	-0.411183	0.753520
6536	3.537664	-8.699026	2.917734	0.065736	-0.603552	0.046451	-0.877998	0.979891	-0.296869	-0.333148	0.403567	-0.406591	0.748886
6537	3.009779	-8.533907	2.510447	-0.073596	-0.630269	0.070716	-0.872161	0.978970	-0.285922	-0.338769	0.413076	-0.404270	0.742408
6538	2.480293	-8.757114	2.211924	0.085801	-0.362505	0.081903	-0.869574	0.980802	-0.278663	-0.343658	0.417248	-0.401210	0.739482
6539	2.288396	-9.294492	2.494053	0.170260	-0.139899	0.025300	-0.866984	0.983019	-0.282567	-0.346660	0.418108	-0.398241	0.739200
6540	2.971325	-8.588023	2.266623	-0.239328	0.132744	0.007905	-0.867501	0.981867	-0.279442	-0.343759	0.417784	-0.402762	0.738288
6541	3.460079	-8.050071	2.395476	-0.169520	0.142744	-0.011395	-0.865683	0.980605	-0.273718	-0.341097	0.417119	-0.406461	0.737872
6542	3.754392	-7.935484	2.721294	-0.055192	0.033193	0.000563	-0.867495	0.978952	-0.271383	-0.340422	0.417049	-0.407508	0.737645
6543	3.776085	-8.272420	2.859262	0.124362	0.051165	0.054291	-0.866716	0.978950	-0.272049	-0.341892	0.415217	-0.406752	0.738416
6544	3.799242	-8.626279	3.353560	0.182609	0.114358	0.107921	-0.863091	0.982470	-0.280262	-0.344115	0.411444	-0.405731	0.740054
6545	3.681433	-8.538612	3.426292	0.123491	0.072513	0.089807	-0.861536	0.983664	-0.286289	-0.345905	0.409009	-0.405380	0.740762
6546	3.618577	-8.372341	2.985133	0.008387	0.127365	0.096887	-0.858430	0.986945	-0.289377	-0.346419	0.406322	-0.406930	0.741150
6547	3.698422	-8.307835	2.592436	0.005164	0.216189	0.099202	-0.857912	0.987539	-0.291993	-0.346175	0.402519	-0.409373	0.741994
6548	4.006472	-8.384719	2.989907	0.056071	0.190589	0.074370	-0.854541	0.988785	-0.296067	-0.346212	0.398736	-0.410458	0.743418
6549	3.648510	-8.347483	3.414215	0.107119	0.058837	0.026014	-0.852728	0.990208	-0.300381	-0.346947	0.397182	-0.409657	0.744349
6550	3.603382	-8.032803	3.386392	-0.021787	0.286752	0.005847	-0.853503	0.989452	-0.302500	-0.344552	0.393056	-0.412013	0.746349
6551	4.397345	-7.615515	3.503860	-0.111279	0.513151	-0.009092	-0.856096	0.989376	-0.308783	-0.339233	0.386528	-0.417222	0.749295
6552	4.807168	-9.127201	4.817699	0.417856	0.122687	-0.144371	-0.859208	0.989763	-0.316886	-0.339307	0.383089	-0.410662	0.754633
6553	2.252841	-9.389577	4.442915	0.526337	-0.669335	-0.229852	-0.862441	0.987596	-0.326907	-0.345261	0.391737	-0.396408	0.755114
6554	0.994400	-9.424684	3.119522	-0.237610	-0.010880	-0.012894	-0.866590	0.985809	-0.322316	-0.343328	0.393686	-0.399820	0.753181
6555	1.847867	-10.379941	3.436872	-0.238847	0.473041	0.051044	-0.867110	0.985573	-0.317322	-0.338430	0.387990	-0.407210	0.754393
6556	2.054134	-10.036431	3.411731	0.076802	-0.235315	-0.031240	-0.867880	0.983555	-0.324212	-0.340505	0.391314	-0.404216	0.753351
6557	1.574750	-9.069657	1.945855	-0.359968	-0.103555	0.241514	-0.863738	0.985707	-0.314464	-0.342211	0.393541	-0.411069	0.747689
6558	1.253361	-8.764852	1.832625	-0.372948	0.405993	0.412769	-0.854669	0.989429	-0.306431	-0.342120	0.386636	-0.422638	0.744879
6559	1.571425	-8.928807	3.316375	0.072346	0.201414	0.211188	-0.845856	0.992808	-0.307345	-0.344217	0.381485	-0.424899	0.745282
6560	1.968315	-9.358433	3.533934	0.247464	-0.262364	0.042488	-0.843010	0.996159	-0.313319	-0.349013	0.383370	-0.419714	0.745022
6561	1.787983	-9.446743	2.643489	-0.009024	-0.145164	0.031890	-0.840674	0.995668	-0.312046	-0.350769	0.385430	-0.419455	0.743278
6562	1.725522	-9.241593	2.572645	-0.290743	0.000335	0.092061	-0.837566	0.996625	-0.302850	-0.349942	0.386735	-0.424477	0.740132
6563	1.816724	-8.679295	2.782971	-0.188631	-0.011586	0.106402	-0.837046	0.995650	-0.296445	-0.350308	0.387400	-0.428428	0.737330
6564	2.385945	-8.705311	3.349303	0.164059	-0.160096	0.014476	-0.835622	0.996576	-0.296432	-0.353218	0.388533	-0.424990	0.737335
6565	2.919258	-8.685905	3.572474	0.266013	-0.219183	-0.040518	-0.834200	0.999121	-0.301627	-0.356698	0.390291	-0.419584	0.737827
6566	2.132531	-9.064204	3.690767	0.231208	-0.335418	-0.172029	-0.837311	0.998061	-0.300047	-0.358825	0.395072	-0.412414	0.738294
6567	3.500643	-8.738496	3.220110	0.405827	0.467512	0.068518	-0.838348	0.999205	-0.313540	-0.359310	0.384732	-0.410658	0.744471
6568	4.406217	-8.382319	3.004559	0.032961	0.013748	0.099600	-0.837569	1.000396	-0.324816	-0.360985	0.383521	-0.411028	0.744081
6569	3.576621	-8.443476	3.058983	-0.152360	-0.922460	0.068458	-0.833164	1.000987	-0.312754	-0.368451	0.397852	-0.407403	0.734834
6570	2.376612	-8.977304	3.278874	0.293997	-0.971912	0.096344	-0.829279	1.002286	-0.301320	-0.380102	0.409151	-0.396598	0.728580
6571	1.765722	-8.944693	3.368179	0.439617	-0.453940	0.160363	-0.821503	1.005817	-0.308002	-0.389734	0.411210	-0.388360	0.726767
6572	2.345009	-8.943882	3.455731	0.188770	-0.210596	0.159236	-0.814503	1.008862	-0.316662	-0.395282	0.411607	-0.385268	0.725190
6573	2.412730	-8.937799	3.457763	-0.173510	-0.186810	0.080438	-0.812306	1.011168	-0.311882	-0.396601	0.415132	-0.387315	0.721360
6574	2.526018	-8.693069	3.286127	-0.216702	-0.035935	0.005206	-0.811395	1.009297	-0.302486	-0.395204	0.417377	-0.390188	0.719280
6575	2.782121	-8.436036	3.152470	0.086857	-0.025190	-0.037157	-0.811527	1.010097	-0.301408	-0.395736	0.417410	-0.388772	0.719735
6576	2.898153	-8.637774	3.330817	0.194492	0.029345	-0.047985	-0.812044	1.009641	-0.304966	-0.396493	0.415870	-0.385792	0.721810
6577	3.065948	-9.013319	3.459120	0.212367	0.078960	-0.034374	-0.814377	1.009888	-0.313739	-0.397288	0.413381	-0.383390	0.724079
6578	3.144213	-8.827465	3.332577	-0.027016	-0.033647	-0.020838	-0.813725	1.009255	-0.316658	-0.397073	0.414296	-0.383334	0.723704
6579	3.065377	-8.503675	3.428787	-0.184782	-0.103317	0.010050	-0.813986	1.008853	-0.310621	-0.396601	0.417265	-0.385574	0.721062
6580	3.006328	-8.548410	3.627050	0.009018	0.021715	0.053903	-0.813471	1.009722	-0.307182	-0.397337	0.416516	-0.386059	0.720830
6581	2.979147	-8.772187	3.579774	0.176717	0.088898	0.054876	-0.811531	1.012369	-0.311328	-0.399029	0.413489	-0.384953	0.722228
6582	2.865968	-8.708729	3.431436	-0.042461	-0.008194	0.022650	-0.811136	1.010767	-0.313485	-0.399119	0.413823	-0.385682	0.721599
6583	2.966532	-8.515168	3.510068	-0.166660	0.019116	0.026824	-0.809195	1.012300	-0.310567	-0.398089	0.414757	-0.388721	0.719998
6584	3.148270	-8.492439	3.664673	-0.010455	0.069678	0.049694	-0.808416	1.011692	-0.308623	-0.398225	0.413500	-0.389832	0.720045
6585	2.974799	-8.539269	3.674143	0.055358	-0.019978	0.029917	-0.807118	1.011841	-0.310474	-0.399370	0.413205	-0.389348	0.719842
6586	2.919682	-8.710168	3.553418	0.007388	0.040425	0.051393	-0.806080	1.011367	-0.308660	-0.399905	0.412213	-0.389984	0.719770
6587	2.903045	-8.734745	3.500151	-0.070116	0.019305	0.051905	-0.804266	1.012421	-0.308647	-0.400017	0.412185	-0.391780	0.718748
6588	2.765886	-8.555224	3.395924	-0.085395	-0.038413	0.007309	-0.804141	1.013930	-0.308996	-0.399766	0.413410	-0.392755	0.717651
6589	2.663467	-8.530392	3.342059	0.013328	0.007249	-0.007980	-0.803878	1.012546	-0.308516	-0.399796	0.413356	-0.392747	0.717669
6590	2.678196	-8.758240	3.498243	0.106101	0.015184	-0.009404	-0.804401	1.014262	-0.311349	-0.400466	0.412412	-0.391262	0.718650
6591	2.812237	-8.920841	3.489142	0.085123	0.015584	-0.032476	-0.806732	1.012632	-0.309533	-0.400670	0.411850	-0.390076	0.719502
6592	2.873795	-8.866343	3.379923	-0.027225	-0.033864	-0.012824	-0.805567	1.013409	-0.308733	-0.400573	0.412704	-0.390086	0.719061
6593	2.841199	-8.682483	3.425665	-0.060114	-0.020417	0.007492	-0.805040	1.011109	-0.310389	-0.400429	0.413517	-0.391018	0.718168
6594	2.730203	-8.703911	3.432048	0.023202	-0.063404	0.048171	-0.803745	1.011580	-0.308285	-0.401853	0.413912	-0.390572	0.717387
6595	2.623181	-8.817500	3.347801	0.080864	-0.051376	0.048459	-0.802458	1.015129	-0.309240	-0.403705	0.413713	-0.389565	0.717010
6596	2.636423	-8.875507	3.339019	0.036901	-0.043656	0.044833	-0.799604	1.015653	-0.311097	-0.405040	0.413739	-0.389049	0.716522
6597	2.679131	-8.816477	3.426517	-0.052497	-0.078311	0.049622	-0.797787	1.015304	-0.309551	-0.406012	0.414990	-0.389741	0.714870
6598	2.764235	-8.717861	3.380255	-0.035066	-0.024732	0.046461	-0.796751	1.015517	-0.307847	-0.406622	0.415313	-0.390423	0.713963
6599	2.711360	-8.738235	3.386006	0.037435	-0.028035	0.060825	-0.794807	1.016265	-0.306531	-0.408104	0.415024	-0.390320	0.713342
6600	2.765708	-8.780927	3.448156	0.012385	-0.015706	0.057278	-0.793248	1.015410	-0.306575	-0.409191	0.414746	-0.390487	0.712789
6601	2.709185	-8.747980	3.402858	-0.030408	-0.021010	0.041208	-0.791954	1.016303	-0.304984	-0.409770	0.415064	-0.391232	0.711862
6602	2.639057	-8.754106	3.405566	-0.045088	0.000679	0.021867	-0.789619	1.016478	-0.302902	-0.409746	0.415299	-0.392058	0.711284
6603	2.653499	-8.753847	3.377129	-0.015120	0.008261	0.013166	-0.789232	1.017319	-0.304194	-0.409822	0.415293	-0.392583	0.710954
6604	2.571230	-8.760194	3.369840	-0.030392	0.035540	-0.016748	-0.790140	1.017173	-0.302874	-0.409096	0.415214	-0.393165	0.711098
6605	2.754697	-8.722886	3.396845	0.014472	0.060603	-0.007648	-0.790142	1.017583	-0.302861	-0.408707	0.414384	-0.393514	0.711611
6606	2.765765	-8.790638	3.404915	-0.029209	0.036716	-0.027388	-0.793514	1.017242	-0.302571	-0.407828	0.414360	-0.394001	0.711860
6607	2.754828	-8.737451	3.346423	-0.007021	0.030414	-0.016748	-0.794550	1.016439	-0.302322	-0.407362	0.414212	-0.394320	0.712036
6608	2.687435	-8.750802	3.402212	0.021356	0.021409	-0.002557	-0.792864	1.017129	-0.304291	-0.407376	0.413798	-0.394168	0.712354
6609	2.718766	-8.854586	3.461711	0.017779	0.005467	-0.006211	-0.792343	1.016262	-0.302746	-0.407460	0.413721	-0.394007	0.712440
6610	2.668715	-8.792405	3.349009	-0.022270	-0.013004	0.007702	-0.792605	1.017094	-0.302980	-0.407528	0.414071	-0.394280	0.712046
6611	2.600717	-8.674726	3.273841	-0.000720	-0.039432	0.004960	-0.792346	1.017094	-0.303246	-0.407970	0.414696	-0.394104	0.711526
6612	2.731227	-8.747572	3.480538	0.092768	0.019710	0.018862	-0.793124	1.017140	-0.304550	-0.408892	0.413552	-0.393100	0.712218
6613	2.661425	-8.899313	3.433818	0.067193	-0.025137	0.025590	-0.792087	1.017711	-0.306648	-0.410074	0.413255	-0.392232	0.712189
6614	2.437334	-8.845137	3.395251	-0.020118	-0.009970	0.028998	-0.791314	1.019776	-0.308038	-0.410438	0.413378	-0.392676	0.711663
6615	2.537924	-8.775350	3.467597	-0.016432	0.044110	0.001038	-0.791312	1.018932	-0.307013	-0.410039	0.412966	-0.393365	0.711752
6616	2.668272	-8.758428	3.423339	0.001732	0.049735	-0.004202	-0.791309	1.018278	-0.308348	-0.409640	0.412319	-0.393713	0.712164
6617	2.648531	-8.739370	3.429810	-0.026182	0.056568	-0.002474	-0.790662	1.018531	-0.308084	-0.409009	0.411838	-0.394604	0.712312
6618	2.608866	-8.701263	3.384989	0.003746	0.044632	-0.013057	-0.792089	1.018403	-0.307020	-0.408539	0.411316	-0.394809	0.712770
6619	2.770113	-8.756577	3.462547	0.091885	0.034715	-0.012879	-0.792219	1.018868	-0.309371	-0.408898	0.410266	-0.393740	0.713760
6620	2.777394	-8.756444	3.467582	0.049759	-0.000890	-0.025618	-0.792602	1.017040	-0.312841	-0.408983	0.410115	-0.392813	0.714309
6621	2.756852	-8.829631	3.404936	0.017211	-0.037557	0.007650	-0.791310	1.019215	-0.313577	-0.409584	0.410551	-0.392375	0.713954
6622	2.758854	-8.795609	3.486560	-0.001243	-0.116027	0.010622	-0.791304	1.016993	-0.312069	-0.410670	0.412175	-0.391530	0.712858
6623	2.709929	-8.665452	3.392632	0.008627	-0.113268	0.046041	-0.789754	1.019117	-0.310705	-0.412333	0.413462	-0.390899	0.711498
6624	2.726246	-8.747667	3.437069	0.015927	-0.049373	0.053545	-0.788458	1.019355	-0.310449	-0.413645	0.413654	-0.390710	0.710728
6625	2.678852	-8.792206	3.491300	0.024976	-0.116535	0.039893	-0.787161	1.019565	-0.308880	-0.415375	0.414897	-0.389754	0.709518
6626	2.726521	-8.762224	3.432374	0.004968	-0.085025	0.053283	-0.785346	1.020072	-0.308885	-0.416866	0.415685	-0.389422	0.708364
6627	2.748668	-8.868586	3.635999	-0.016600	-0.076310	0.053266	-0.783141	1.019953	-0.305758	-0.418120	0.416596	-0.389486	0.707053
6628	2.684387	-8.830939	3.465291	-0.061471	-0.030555	0.056971	-0.780679	1.021027	-0.307330	-0.418679	0.417135	-0.390580	0.705800
6629	2.510963	-8.669074	3.273452	-0.120099	-0.009113	0.032206	-0.780162	1.021326	-0.302857	-0.418244	0.418123	-0.392486	0.704414
6630	2.356944	-8.594203	3.306666	-0.027360	0.035026	0.004518	-0.779774	1.021110	-0.299713	-0.417831	0.417859	-0.393208	0.704413
6631	2.590369	-8.725855	3.509743	0.158641	0.102696	-0.006893	-0.781199	1.020642	-0.301815	-0.418297	0.415238	-0.391785	0.706477
6632	2.656928	-8.904241	3.513130	0.075939	0.068442	-0.016220	-0.780160	1.021015	-0.307336	-0.418188	0.413798	-0.391155	0.707734
6633	2.486674	-8.897639	3.344218	-0.086348	0.070316	-0.004299	-0.781457	1.021099	-0.309817	-0.416908	0.413657	-0.392942	0.707582
6634	2.463491	-8.699045	3.394951	-0.071710	0.074216	-0.013073	-0.781196	1.020343	-0.306820	-0.415569	0.413341	-0.394475	0.707701
6635	2.616949	-8.628314	3.336557	0.114980	0.013364	-0.004955	-0.781457	1.020916	-0.307719	-0.416389	0.412333	-0.392925	0.708668
6636	2.708510	-8.837790	3.389076	0.116468	0.000695	0.004681	-0.781976	1.021402	-0.310590	-0.417434	0.411351	-0.391325	0.709510
6637	2.652187	-8.914037	3.484181	0.027583	-0.001575	0.030039	-0.781461	1.022798	-0.312393	-0.418141	0.411013	-0.391169	0.709375
6638	2.568242	-8.833043	3.497840	-0.015529	-0.039926	0.019948	-0.781198	1.022036	-0.315311	-0.418629	0.411586	-0.391229	0.708722
6639	2.581509	-8.784273	3.404027	0.000593	-0.068196	0.018047	-0.780161	1.022092	-0.312692	-0.419462	0.412513	-0.390797	0.707928
6640	2.711814	-8.743069	3.499160	0.003947	-0.036502	0.032373	-0.779906	1.023299	-0.311869	-0.420259	0.412777	-0.390711	0.707349
6641	2.780556	-8.778218	3.564102	-0.032388	-0.068979	0.039109	-0.779645	1.022728	-0.311101	-0.421116	0.413831	-0.390896	0.706120
6642	2.463715	-8.791238	3.650739	-0.026775	-0.079379	0.029403	-0.776789	1.021775	-0.308008	-0.421945	0.414977	-0.390860	0.704971
6643	2.213236	-8.766674	3.508107	-0.062050	0.009487	0.018425	-0.776534	1.023380	-0.306646	-0.421658	0.415322	-0.391954	0.704333
6644	2.449701	-8.735700	3.399617	-0.075734	0.126019	0.012005	-0.775236	1.022889	-0.304310	-0.420221	0.414118	-0.394195	0.704649
6645	2.449973	-8.747828	3.409343	-0.007445	0.036141	-0.033444	-0.775493	1.021944	-0.304599	-0.419447	0.414030	-0.394311	0.705097
6646	2.289060	-8.920620	3.530846	0.015509	0.079235	-0.042782	-0.777833	1.023630	-0.304257	-0.418361	0.413148	-0.394416	0.706200
6647	2.347055	-9.036061	3.521464	-0.023181	0.226703	-0.050808	-0.779644	1.021803	-0.306397	-0.415713	0.410620	-0.396207	0.708233
6648	2.502152	-8.926469	3.460421	-0.117131	0.169775	-0.081563	-0.782884	1.020627	-0.305609	-0.412254	0.409857	-0.398621	0.709341
6649	2.361411	-8.710625	3.218642	-0.229777	0.184601	-0.072952	-0.785865	1.018776	-0.299323	-0.407912	0.409789	-0.402792	0.709535
6650	2.520068	-8.644643	3.242263	-0.019481	0.249857	-0.050696	-0.787288	1.017316	-0.299878	-0.405024	0.406830	-0.404704	0.711801
6651	2.922805	-8.661598	3.314907	0.098398	0.134957	-0.037005	-0.790396	1.015821	-0.303308	-0.404249	0.404502	-0.404072	0.713923
6652	2.844711	-8.876586	3.311727	0.097143	-0.062767	-0.024103	-0.789613	1.014821	-0.308343	-0.405205	0.404831	-0.401999	0.714365
6653	2.576858	-8.900841	3.496210	0.026287	-0.072833	-0.001348	-0.790396	1.016624	-0.308672	-0.406022	0.405772	-0.400992	0.713934
6654	2.463169	-8.912613	3.478372	-0.037267	-0.015466	0.029788	-0.789357	1.016013	-0.306863	-0.406272	0.406079	-0.401660	0.713241
6655	2.450048	-9.046375	3.081912	-0.261340	0.087915	0.014736	-0.788842	1.017014	-0.303157	-0.403687	0.406925	-0.406196	0.711655
6656	2.796108	-8.411515	3.133463	-0.088104	-0.336744	-0.010528	-0.787804	1.015704	-0.294533	-0.405552	0.412528	-0.404655	0.708239
6657	2.830578	-8.905972	3.253760	-0.109530	-0.406717	-0.028714	-0.787800	1.013627	-0.287237	-0.407545	0.419510	-0.402620	0.704142
6658	2.552183	-8.794529	3.258817	0.007707	-0.059326	0.057036	-0.786767	1.014552	-0.280647	-0.408896	0.419845	-0.402527	0.703212
6659	2.668174	-8.777862	3.269469	0.198225	0.073003	0.056685	-0.786508	1.015532	-0.288112	-0.410793	0.416849	-0.400766	0.704892
6660	2.675720	-9.190327	3.053823	0.005260	-0.010455	0.057335	-0.784307	1.017497	-0.292545	-0.411727	0.416512	-0.401108	0.704352
6661	2.331752	-8.429632	3.273368	-0.019362	-0.008322	0.034324	-0.782620	1.017110	-0.289158	-0.412143	0.416624	-0.401558	0.703785
6662	2.350275	-9.035975	3.774240	0.355837	0.294824	0.056899	-0.781455	1.019255	-0.300672	-0.413521	0.409084	-0.399461	0.708577
6663	2.301845	-9.313548	3.563079	0.126673	0.143491	-0.014603	-0.430587	0.885508	-0.064039	-0.413243	0.406211	-0.398693	0.710821
6664	2.493526	-8.734897	3.473150	0.207289	0.126050	-0.071991	-0.430192	0.883958	-0.068561	-0.413294	0.403518	-0.395993	0.713829
6665	2.516478	-8.746584	3.762718	0.160204	0.118334	-0.063358	-0.429021	0.883028	-0.070970	-0.412784	0.401095	-0.394123	0.716519
6666	2.889145	-8.851465	3.731625	0.076235	0.003251	-0.039681	-0.329025	0.843184	-0.009718	-0.412982	0.400853	-0.392658	0.717344
6667	2.870884	-8.424658	3.713407	0.151715	0.014424	-0.034081	-0.327989	0.844039	-0.012332	-0.413623	0.399765	-0.390255	0.718892
6668	2.937539	-8.671039	3.317837	-0.051585	-0.041196	-0.012083	-0.404212	0.872286	-0.061857	-0.413328	0.400885	-0.390595	0.718252
6669	2.784809	-8.537896	3.360277	-0.195254	-0.117301	-0.004153	-0.405120	0.871663	-0.057529	-0.412626	0.404342	-0.392316	0.715776
6670	2.803656	-8.819123	2.949064	-0.268069	-0.184234	0.016426	-0.401747	0.870538	-0.047217	-0.412185	0.409106	-0.394747	0.711976
6671	2.092830	-8.094183	3.383831	-0.181618	-0.121252	0.158668	-0.760670	1.008950	-0.288741	-0.413920	0.411203	-0.397560	0.708187
6672	2.290642	-8.585640	3.846021	0.026834	0.129548	0.012367	-0.759372	1.008456	-0.286273	-0.412913	0.408858	-0.398588	0.709553
6673	2.513738	-8.722359	3.815393	0.156928	0.093984	0.021346	-0.845083	1.044085	-0.350709	-0.413768	0.406170	-0.397229	0.711359
6674	2.951705	-9.253160	4.126421	0.196071	-0.183166	-0.010445	-0.845474	1.045612	-0.357493	-0.416515	0.407171	-0.392938	0.711566
6675	2.599675	-8.978106	3.329040	-0.116383	-0.184266	-0.002506	-0.844828	1.046069	-0.354068	-0.416990	0.410898	-0.392944	0.709138
6676	2.641308	-8.603581	3.534448	-0.176008	0.075341	0.050215	-0.715754	0.997125	-0.263457	-0.415803	0.411000	-0.396417	0.707842
6677	2.637698	-8.632748	3.741513	0.063084	-0.046847	0.039571	-0.714977	0.997349	-0.262013	-0.417266	0.410942	-0.395354	0.707610
6678	2.368815	-8.831832	3.263099	0.140935	-0.081263	0.018456	-0.808989	1.032801	-0.328596	-0.419140	0.410685	-0.392960	0.707984
6679	2.341985	-8.929386	3.356864	-0.007556	0.022786	0.002750	-0.809381	1.033965	-0.331316	-0.418956	0.410517	-0.393190	0.708062
6680	2.548484	-8.799414	3.590833	-0.075505	0.033301	-0.013366	-0.809382	1.034095	-0.331049	-0.417829	0.410773	-0.394482	0.707862
6681	2.561466	-8.721517	3.590643	0.012617	-0.022679	-0.020526	-0.745624	1.010077	-0.286903	-0.417840	0.411261	-0.393849	0.707924
6682	2.584686	-8.818191	3.428445	0.042746	0.026696	0.006409	-0.745624	1.010269	-0.289395	-0.418126	0.410526	-0.393510	0.708371
6683	2.530472	-8.892395	3.432313	-0.003087	0.000778	0.034487	-0.792938	1.028199	-0.319100	-0.418602	0.410381	-0.393749	0.708040
6684	2.282414	-8.848358	3.412339	-0.044063	-0.011591	0.016650	-0.791902	1.028842	-0.318303	-0.418434	0.410729	-0.394511	0.707514
6685	2.311632	-8.855108	3.415693	0.011098	0.069625	-0.012722	-0.791638	1.027315	-0.317565	-0.417823	0.409854	-0.394751	0.708248
6686	2.591228	-8.789368	3.375645	0.002443	0.074323	-0.025159	-0.760986	1.016141	-0.301167	-0.416896	0.408998	-0.395154	0.709064
6687	2.687666	-8.758490	3.421687	-0.042827	0.035638	-0.022036	-0.762024	1.015867	-0.300112	-0.415974	0.409133	-0.395793	0.709171
6688	2.756005	-8.768961	3.519963	-0.044961	0.068932	-0.005130	-0.785749	1.025408	-0.314760	-0.414889	0.408536	-0.397039	0.709455
6689	2.717698	-8.786640	3.552611	-0.016726	-0.029620	-0.001244	-0.785746	1.024006	-0.313227	-0.414985	0.409220	-0.396922	0.709069
6690	2.633451	-8.700805	3.501250	-0.012912	-0.098396	0.012490	-0.785750	1.025341	-0.311739	-0.415770	0.410606	-0.396451	0.708071
6691	2.499569	-8.785747	3.531474	0.030818	-0.107235	0.024980	-0.769642	1.017385	-0.302310	-0.417241	0.411784	-0.395223	0.707208
6692	2.344544	-8.803131	3.430591	0.046849	-0.125871	0.028484	-0.767570	1.018700	-0.302029	-0.418983	0.412946	-0.393787	0.706300
6693	2.195503	-8.859225	3.445693	0.043243	-0.123267	0.029408	-0.778222	1.024203	-0.311202	-0.420750	0.414195	-0.392294	0.705349
6694	2.178140	-8.961887	3.431654	0.058970	-0.071420	-0.009904	-0.777230	1.025180	-0.309905	-0.421569	0.414755	-0.390853	0.705331
6695	2.323810	-8.886457	3.238224	0.030782	-0.010893	-0.022013	-0.778917	1.025538	-0.311979	-0.421634	0.414914	-0.390073	0.705630
6696	2.456275	-8.835507	3.311691	-0.007398	0.021210	-0.002511	-0.771382	1.021956	-0.306128	-0.421315	0.414687	-0.390390	0.705779
6697	2.520242	-8.858599	3.475061	-0.007022	0.033974	-0.014822	-0.771121	1.021121	-0.305762	-0.420820	0.414474	-0.390588	0.706090
6698	2.661421	-8.894871	3.455601	0.005103	0.023023	0.001030	-0.776969	1.024607	-0.309006	-0.420615	0.414074	-0.390787	0.706336
6699	2.606218	-8.803651	3.429155	-0.056470	-0.050437	0.002144	-0.776448	1.023450	-0.306681	-0.420606	0.415339	-0.391111	0.705419
6700	2.594852	-8.721343	3.418559	-0.044260	-0.041838	0.018150	-0.775410	1.023677	-0.305634	-0.420745	0.416139	-0.391600	0.704593
6701	2.516096	-8.776160	3.450247	0.017018	-0.023551	0.018478	-0.770866	1.022229	-0.300471	-0.421367	0.416276	-0.391248	0.704336
6702	2.557971	-8.814235	3.427754	0.017406	-0.037354	0.001587	-0.770996	1.022380	-0.300991	-0.421755	0.416625	-0.390764	0.704165
6703	2.518782	-8.793103	3.426393	0.003307	-0.038968	-0.009953	-0.774243	1.023642	-0.305254	-0.421983	0.417316	-0.390238	0.703912
6704	2.528197	-8.792941	3.340047	-0.007121	0.000233	-0.016808	-0.774506	1.024706	-0.303640	-0.421600	0.417478	-0.390272	0.704027
6705	2.546367	-8.736795	3.311304	0.034811	-0.000689	-0.037021	-0.775022	1.023921	-0.304710	-0.421410	0.417576	-0.389402	0.704564
6706	2.610029	-8.764760	3.347158	0.070812	-0.014541	-0.039663	-0.774238	1.022121	-0.304512	-0.421486	0.417476	-0.388012	0.705344
6707	2.681639	-8.816843	3.446007	0.045743	-0.005766	-0.043238	-0.775276	1.022214	-0.307653	-0.421336	0.417602	-0.386890	0.705975
6708	2.673507	-8.899509	3.417503	0.019818	-0.006664	-0.015913	-0.778129	1.021419	-0.305937	-0.421246	0.417630	-0.386491	0.706230
6709	2.635409	-8.832260	3.285878	-0.009097	0.028385	-0.005161	-0.777352	1.022233	-0.306446	-0.420910	0.417444	-0.386754	0.706397
6710	2.649440	-8.793165	3.372646	-0.007610	-0.044473	-0.006514	-0.778389	1.021704	-0.306188	-0.421021	0.418167	-0.386499	0.706042
6711	2.667916	-8.751575	3.348835	0.031544	-0.058718	0.007658	-0.777872	1.022518	-0.306431	-0.421877	0.418773	-0.385563	0.705684
6712	2.615766	-8.813197	3.323635	0.039114	-0.029993	-0.000961	-0.777871	1.022280	-0.308016	-0.422351	0.418858	-0.384813	0.705760
6713	2.636113	-8.837081	3.478453	0.001077	-0.039371	0.005926	-0.777998	1.021332	-0.308308	-0.422777	0.419460	-0.384459	0.705340
6714	2.702623	-8.770347	3.479990	-0.031696	-0.038212	0.019958	-0.777224	1.022769	-0.306036	-0.423010	0.420095	-0.384817	0.704627
6715	2.677145	-8.710137	3.464316	0.000456	-0.034629	0.029810	-0.775926	1.022443	-0.305009	-0.423730	0.420451	-0.384708	0.704041
6716	2.517631	-8.751877	3.322568	0.013230	-0.014914	0.027364	-0.774365	1.021324	-0.305456	-0.424263	0.420319	-0.384693	0.703807
6717	2.552108	-8.775518	3.350276	0.075141	-0.011959	0.001048	-0.773068	1.021595	-0.306646	-0.425034	0.419940	-0.383490	0.704224
6718	2.634747	-8.774009	3.444245	0.063606	-0.026052	-0.007940	-0.774368	1.022621	-0.308440	-0.425585	0.419812	-0.382368	0.704578
6719	2.601834	-8.832858	3.390737	0.026346	-0.024941	0.006107	-0.773852	1.023870	-0.309721	-0.426116	0.419992	-0.381787	0.704465
6720	2.596866	-8.818381	3.443418	-0.031085	0.022541	0.007998	-0.772553	1.023291	-0.309623	-0.425722	0.419862	-0.382548	0.704367
6721	2.583552	-8.872010	3.491543	-0.014949	0.029700	0.011634	-0.773593	1.023881	-0.310513	-0.425569	0.419579	-0.383065	0.704348
6722	2.583179	-8.750683	3.372699	-0.028784	0.054890	-0.005047	-0.774112	1.023864	-0.309193	-0.424754	0.419068	-0.383964	0.704654
6723	2.709745	-8.617304	3.633069	-0.042556	0.069563	-0.027138	-0.773721	1.023011	-0.308172	-0.423515	0.418753	-0.384878	0.705088
6724	2.747218	-8.791361	3.659595	0.006991	0.120534	0.014009	-0.773982	1.023567	-0.308283	-0.422754	0.416860	-0.385990	0.706058
6725	2.645842	-8.832046	3.522030	-0.009313	0.052109	0.006475	-0.773724	1.024120	-0.308795	-0.422400	0.416249	-0.386560	0.706319
6726	2.587963	-8.636537	3.307011	-0.068575	0.011885	-0.005452	-0.773981	1.023619	-0.310648	-0.421564	0.416673	-0.387661	0.705965
6727	2.709625	-8.631882	3.503226	-0.000044	0.062191	-0.002294	-0.773979	1.022767	-0.309229	-0.421081	0.415912	-0.388106	0.706457
6728	2.659961	-8.797803	3.606431	0.064483	0.023526	0.001212	-0.773722	1.023712	-0.308939	-0.421360	0.414999	-0.387477	0.707172
6729	2.606925	-8.823043	3.530394	0.013942	-0.021309	-0.000987	-0.773463	1.024044	-0.311824	-0.421659	0.415289	-0.387029	0.707070
6730	2.573261	-8.716870	3.514122	-0.036708	0.006363	0.013180	-0.773201	1.023195	-0.310802	-0.421387	0.415372	-0.387792	0.706764
6731	2.599050	-8.663002	3.581888	0.023911	0.028429	0.004661	-0.773200	1.022971	-0.313044	-0.421464	0.414828	-0.387665	0.707108
6732	2.582220	-8.799222	3.529457	0.098385	-0.017201	0.005498	-0.773720	1.023562	-0.314466	-0.422382	0.414162	-0.386258	0.707720
6733	2.606767	-8.818194	3.511101	0.021263	-0.046810	-0.009967	-0.773205	1.025089	-0.316002	-0.422812	0.414817	-0.385411	0.707542
6734	2.628999	-8.715858	3.525450	-0.007678	-0.014420	0.000749	-0.773462	1.024251	-0.314973	-0.422761	0.415045	-0.385488	0.707397
6735	2.624561	-8.725638	3.592769	0.063965	-0.028304	0.011493	-0.773464	1.024821	-0.316007	-0.423705	0.414910	-0.384368	0.707520
6736	2.590984	-8.762666	3.466882	0.033420	-0.050660	0.005962	-0.772943	1.024269	-0.316293	-0.424344	0.415260	-0.383601	0.707348
6737	2.576137	-8.741089	3.504767	0.013754	-0.025911	0.005176	-0.772685	1.025124	-0.318110	-0.424763	0.415566	-0.383162	0.707155
6738	2.590660	-8.726254	3.594140	0.031678	-0.024934	0.007885	-0.771905	1.024386	-0.316433	-0.425216	0.415552	-0.382653	0.707167
6739	2.562298	-8.775316	3.509413	0.053232	-0.010644	0.012474	-0.770871	1.025750	-0.317322	-0.425950	0.415247	-0.381847	0.707339
6740	2.579161	-8.775013	3.481051	-0.003250	-0.021544	0.002500	-0.771909	1.025761	-0.316784	-0.426008	0.415523	-0.381818	0.707159
6741	2.609618	-8.725924	3.462363	0.006970	-0.033551	-0.011699	-0.771650	1.026186	-0.317694	-0.426190	0.416122	-0.381274	0.706990
6742	2.639329	-8.744792	3.545237	0.039325	0.010954	-0.002479	-0.772169	1.026105	-0.319663	-0.426288	0.415615	-0.380876	0.707444
6743	2.674156	-8.787843	3.561069	0.043019	-0.004861	-0.008764	-0.771910	1.026658	-0.320175	-0.426591	0.415480	-0.380090	0.707763
6744	2.686152	-8.889547	3.648837	0.018511	-0.034525	-0.039974	-0.771779	1.026411	-0.321499	-0.426333	0.416082	-0.379284	0.707997
6745	2.447069	-8.813801	3.602427	-0.074687	0.019926	-0.045172	-0.773075	1.025765	-0.321899	-0.424957	0.416871	-0.380077	0.707935
6746	2.179844	-8.760390	3.709337	-0.081625	0.105086	-0.040174	-0.776446	1.024108	-0.317837	-0.422766	0.416329	-0.381893	0.708588
6747	2.283746	-8.634738	3.649009	-0.085190	0.213104	-0.022723	-0.776962	1.023160	-0.317729	-0.420156	0.414270	-0.384666	0.709846
6748	2.465165	-8.529536	3.456451	-0.095502	0.225866	-0.038627	-0.778260	1.023331	-0.317972	-0.416922	0.412099	-0.387704	0.711363
6749	2.483459	-8.696649	3.590628	-0.022992	0.184461	-0.065187	-0.780593	1.022260	-0.316664	-0.414430	0.410235	-0.388989	0.713192
6750	2.658031	-8.802679	3.731545	0.021050	0.183970	-0.029726	-0.781370	1.022068	-0.319554	-0.412593	0.407605	-0.390074	0.715169
6751	2.824852	-8.794805	3.671629	-0.042564	0.129758	-0.016163	-0.785001	1.021392	-0.322427	-0.411056	0.406295	-0.391570	0.715982
6752	2.686541	-8.680834	3.555829	-0.096770	0.081287	-0.016615	-0.783441	1.020171	-0.318275	-0.409217	0.405981	-0.393609	0.716096
6753	2.675068	-8.598531	3.511540	-0.052409	0.035037	-0.000858	-0.783442	1.020429	-0.317610	-0.408554	0.405989	-0.394581	0.715934
6754	2.609795	-8.721058	3.548965	0.026439	-0.026602	0.001666	-0.784611	1.020580	-0.317066	-0.408840	0.406074	-0.394112	0.715981
6755	2.543436	-8.799927	3.518646	0.047771	0.001646	0.016961	-0.784223	1.021151	-0.318499	-0.409508	0.405601	-0.393521	0.716193
6756	2.681369	-8.889632	3.667943	-0.031202	0.025998	0.012419	-0.783049	1.019208	-0.318441	-0.409057	0.405315	-0.394399	0.716129
6757	2.655919	-8.826992	3.676315	-0.066148	-0.040496	0.028684	-0.781754	1.019679	-0.316337	-0.409299	0.406286	-0.395183	0.715008
6758	2.440328	-8.738701	3.476518	-0.066188	-0.031714	0.032325	-0.780590	1.020988	-0.314863	-0.409286	0.406944	-0.396259	0.714045
6759	2.416180	-8.748852	3.437350	-0.049644	0.013003	0.027365	-0.779554	1.021614	-0.313278	-0.409222	0.407020	-0.397239	0.713494
6760	2.554662	-8.853100	3.668593	-0.027704	0.018841	0.015063	-0.779036	1.021550	-0.310919	-0.408869	0.406772	-0.398042	0.713390
6761	2.474910	-8.767194	3.506671	-0.070446	0.075544	0.008237	-0.779038	1.022068	-0.309588	-0.407865	0.406273	-0.399671	0.713339
6762	2.240347	-8.693805	3.342502	-0.027419	0.056240	0.011837	-0.779038	1.021736	-0.306968	-0.407157	0.405506	-0.400754	0.713572
6763	2.235000	-8.761837	3.520929	0.032871	0.131948	-0.008708	-0.780593	1.021418	-0.309590	-0.406304	0.403481	-0.401237	0.714933
6764	2.341678	-8.881245	3.558793	0.063475	0.091493	-0.015963	-0.780596	1.022571	-0.312184	-0.405644	0.401689	-0.401081	0.716403
6765	2.385138	-8.899889	3.394221	-0.001251	0.009556	-0.032608	-0.782151	1.022221	-0.313361	-0.405157	0.401877	-0.400871	0.716690
6766	2.563056	-8.717072	3.350171	-0.073499	0.028216	-0.020384	-0.781888	1.020831	-0.312618	-0.403840	0.402136	-0.402127	0.716585
6767	2.570487	-8.702361	3.494676	0.002015	0.055348	-0.012907	-0.782148	1.020807	-0.311301	-0.403288	0.401490	-0.402393	0.717108
6768	2.525281	-8.856072	3.552203	0.098578	-0.001092	0.001195	-0.782277	1.020700	-0.312487	-0.403909	0.400612	-0.401110	0.717968
6769	2.458528	-8.922819	3.473652	0.042777	-0.046730	-0.006325	-0.781364	1.019365	-0.314905	-0.404598	0.401048	-0.400021	0.717945
6770	2.501320	-8.883212	3.465040	-0.037580	-0.000722	0.011388	-0.782276	1.020755	-0.314983	-0.404247	0.401170	-0.400789	0.717645
6771	2.417595	-8.821635	3.425910	-0.040093	-0.001463	0.004319	-0.781757	1.020444	-0.313815	-0.404062	0.401542	-0.401346	0.717231
6772	2.417366	-8.826505	3.322462	0.003060	-0.012661	0.004386	-0.782015	1.019918	-0.314486	-0.404027	0.401560	-0.401381	0.717220
6773	2.462160	-8.874223	3.396390	-0.003607	-0.008675	-0.015069	-0.781628	1.020377	-0.310926	-0.403915	0.401896	-0.401207	0.717192
6774	2.486742	-8.883478	3.450156	-0.024933	0.005570	-0.023008	-0.781629	1.020612	-0.309210	-0.403128	0.402105	-0.401565	0.717318
6775	2.508636	-8.766588	3.449946	-0.039691	0.026369	-0.006133	-0.781886	1.019789	-0.308838	-0.402571	0.402160	-0.402264	0.717208
6776	2.567003	-8.760664	3.557577	-0.007539	0.026427	0.002793	-0.782406	1.020115	-0.310663	-0.402092	0.401702	-0.402767	0.717451
6777	2.518570	-8.780972	3.435921	-0.002611	0.013622	0.018655	-0.780592	1.021198	-0.311964	-0.402290	0.401442	-0.403026	0.717340
6778	2.436301	-8.787318	3.428632	-0.027197	0.044073	0.001109	-0.782539	1.021372	-0.311674	-0.401485	0.400902	-0.403939	0.717580
6779	2.468340	-8.803719	3.497119	-0.007229	0.062111	-0.002257	-0.781370	1.021066	-0.311433	-0.400954	0.400150	-0.404485	0.717989
6780	2.417298	-8.794936	3.500300	0.017842	0.033871	-0.002348	-0.781369	1.020971	-0.313277	-0.400540	0.399421	-0.404641	0.718537
6781	2.408536	-8.846064	3.471539	0.005087	-0.001798	-0.002612	-0.782278	1.020982	-0.312872	-0.400621	0.399489	-0.404497	0.718536
6782	2.442139	-8.830894	3.467643	-0.003629	-0.001606	-0.013255	-0.781625	1.019764	-0.314101	-0.400149	0.399519	-0.404600	0.718724
6783	2.506245	-8.766630	3.459499	-0.004074	0.015694	0.006288	-0.780329	1.020410	-0.313701	-0.400142	0.399338	-0.404798	0.718717
6784	2.509670	-8.805391	3.532090	0.004859	0.012171	0.008061	-0.782401	1.018667	-0.313206	-0.399915	0.398920	-0.405068	0.718923
6785	2.456432	-8.820928	3.453568	0.021163	0.002654	0.002761	-0.781110	1.021099	-0.313145	-0.400164	0.398753	-0.404769	0.719046
6786	2.466447	-8.840163	3.434768	0.013795	-0.009074	0.007082	-0.783186	1.021031	-0.314175	-0.400162	0.398575	-0.404735	0.719165
6787	2.495291	-8.820219	3.488445	-0.003852	0.022982	-0.000734	-0.780585	1.019202	-0.314525	-0.399995	0.398345	-0.404930	0.719275
6788	2.547802	-8.780436	3.489756	0.009936	0.013687	0.020455	-0.779681	1.020357	-0.312001	-0.399975	0.397765	-0.405237	0.719435
6789	2.449119	-8.825919	3.407658	-0.018789	0.006412	0.016807	-0.780202	1.021189	-0.311969	-0.400074	0.397754	-0.405652	0.719151
6790	2.359179	-8.817847	3.363928	-0.014566	0.002586	-0.007053	-0.779424	1.021131	-0.310139	-0.399541	0.397745	-0.406011	0.719251
6791	2.484820	-8.781578	3.485426	0.034431	-0.004576	-0.023775	-0.780982	1.021794	-0.313782	-0.399568	0.397796	-0.405252	0.719635
6792	2.591853	-8.803906	3.481658	0.046964	-0.029312	-0.025685	-0.780976	1.019892	-0.314367	-0.399521	0.397910	-0.404318	0.720124
6793	2.553974	-8.862850	3.389495	-0.007462	-0.012476	-0.006285	-0.781627	1.020435	-0.313554	-0.399525	0.398274	-0.404236	0.719966
6794	2.583732	-8.774940	3.394558	-0.000127	-0.033528	-0.015248	-0.781498	1.020569	-0.313551	-0.399298	0.398746	-0.404023	0.719950
6795	2.665381	-8.625421	3.342993	0.057571	-0.061267	-0.024108	-0.782533	1.019792	-0.314484	-0.399951	0.399445	-0.402467	0.720072
6796	2.726246	-8.752938	3.398764	0.131003	-0.078690	-0.013390	-0.782535	1.020805	-0.316951	-0.401212	0.399534	-0.399988	0.720702
6797	2.806103	-8.843696	3.563132	0.141403	-0.133842	-0.008423	-0.782793	1.020485	-0.320771	-0.403325	0.400487	-0.396751	0.720783
6798	2.954511	-8.773063	3.439609	0.047923	-0.153884	0.051240	-0.781889	1.022417	-0.322430	-0.405453	0.401816	-0.395366	0.719609
6799	2.812278	-8.693130	3.400952	0.011600	-0.216471	0.052523	-0.778517	1.022837	-0.320088	-0.408033	0.404530	-0.393798	0.717488
6800	2.842950	-8.658602	3.358316	0.074586	-0.266360	0.078032	-0.776574	1.023739	-0.319556	-0.411685	0.407056	-0.391292	0.715340
