# Supplementary material for: Identification of Haptic Based Guiding Using Hard Reins
Source: PLoS One. 2015 Jul 22;10(7):e0132020. doi: 10.1371/journal.pone.0132020 (PMC4511788; doi:10.1371/journal.pone.0132020)
Supplement: S2 File — (ZIP) [file pone.0132020.s002.zip › MotionData2/Subject11/T20/fc20.txt]

// Start Time: 0
// Sample rate: 25.0Hz
// Scenario: 4.0
// Firmware Version: 2.6.1
Counter	Acc_X	Acc_Y	Acc_Z	Gyr_X	Gyr_Y	Gyr_Z	Mag_X	Mag_Y	Mag_Z	Quat_w	Quat_x	Quat_y	Quat_z
26430	9.691525	0.181638	1.623492	-0.563376	-0.000735	-0.007051	-0.785104	0.361335	-0.233881	0.569482	0.412800	-0.487394	0.517430
26431	9.701367	0.176576	1.596953	-0.550729	-0.006086	-0.019252	-0.785958	0.362046	-0.234150	0.574370	0.408921	-0.491350	0.511330
26432	9.674294	0.172321	1.662283	-0.547032	0.002852	-0.013965	-0.785952	0.360343	-0.233319	0.578955	0.404413	-0.495335	0.505870
26433	9.659511	0.196901	1.712775	-0.530707	0.006472	-0.024415	-0.786802	0.360061	-0.233174	0.583764	0.400604	-0.498799	0.499936
26434	9.644891	0.155892	1.710836	-0.541751	-0.018715	-0.023513	-0.787230	0.360195	-0.230483	0.588092	0.396395	-0.502815	0.494161
26435	9.662131	0.172474	1.674380	-0.545402	-0.025966	-0.016426	-0.787942	0.360764	-0.230754	0.592521	0.392574	-0.506766	0.487844
26436	9.673921	0.128987	1.689349	-0.576332	-0.036671	-0.012303	-0.788230	0.361181	-0.227920	0.596728	0.387945	-0.511326	0.481623
26437	9.685035	0.185923	1.529209	-0.545466	-0.044049	-0.008341	-0.788223	0.359334	-0.226526	0.600794	0.384130	-0.515453	0.475184
26438	9.675490	0.224683	1.533622	-0.545458	-0.035843	-0.019004	-0.787654	0.358763	-0.225405	0.604729	0.379859	-0.519556	0.469118
26439	9.682826	0.214863	1.516806	-0.541755	-0.024131	-0.020801	-0.789077	0.359617	-0.225668	0.608992	0.375950	-0.523212	0.462644
26440	9.709056	0.214955	1.557851	-0.564491	-0.031293	-0.013942	-0.788507	0.359046	-0.224830	0.612966	0.371280	-0.527377	0.456395
26441	9.718954	0.209847	1.524063	-0.548958	-0.024270	-0.001416	-0.789634	0.357352	-0.225687	0.617000	0.367002	-0.531142	0.450009
26442	9.709319	0.205044	1.519297	-0.577839	0.001015	0.006935	-0.790782	0.360474	-0.226776	0.621116	0.361583	-0.535080	0.444029
26443	9.714238	0.229181	1.519021	-0.548767	0.006348	0.000169	-0.788940	0.360748	-0.225091	0.625353	0.356937	-0.538372	0.437819
26444	9.694613	0.185923	1.538862	-0.561534	-0.002606	0.000064	-0.789781	0.358772	-0.226802	0.629261	0.351756	-0.542058	0.431824
26445	9.684959	0.181135	1.536512	-0.537855	0.006274	0.002054	-0.788942	0.361318	-0.226216	0.633299	0.347153	-0.545165	0.425690
26446	9.665894	0.210151	1.519298	-0.530518	0.017034	0.003843	-0.789505	0.360471	-0.226504	0.637067	0.342092	-0.548266	0.420146
26447	9.680142	0.183582	1.536491	-0.525173	0.004475	-0.004865	-0.789507	0.360753	-0.226359	0.640957	0.337671	-0.551146	0.413994
26448	9.699347	0.181120	1.548575	-0.545148	0.008208	-0.008657	-0.789506	0.360754	-0.226642	0.644731	0.332576	-0.554301	0.408002
26449	9.710372	0.203710	1.693299	-0.544927	0.047832	-0.007130	-0.789084	0.361891	-0.228047	0.649149	0.327502	-0.556665	0.401837
26450	9.660958	0.142390	1.500729	-0.545086	0.009909	0.001939	-0.789650	0.361037	-0.226355	0.652745	0.322212	-0.559770	0.395930
26451	9.669843	0.147803	1.602150	-0.536087	-0.000949	0.002108	-0.787804	0.360462	-0.225245	0.656379	0.317471	-0.562657	0.389610
26452	9.693849	0.123514	1.607222	-0.541517	-0.002803	0.010904	-0.787527	0.362164	-0.225936	0.659633	0.312170	-0.565859	0.383715
26453	9.670348	0.161938	1.543995	-0.561486	0.006432	-0.003537	-0.788237	0.362448	-0.225786	0.663441	0.307034	-0.568707	0.377026
26454	9.669991	0.167076	1.592268	-0.552478	-0.004425	-0.003367	-0.788239	0.362874	-0.226064	0.666741	0.301704	-0.571822	0.370745
26455	9.711472	0.171300	1.536586	-0.530613	0.010891	-0.013809	-0.789087	0.362169	-0.226348	0.670374	0.296998	-0.574211	0.364242
26456	9.676857	0.167335	1.640586	-0.559553	0.024376	0.003450	-0.787516	0.360189	-0.228360	0.673884	0.291227	-0.576927	0.358082
26457	9.688685	0.089877	1.634186	-0.559601	0.015381	0.001728	-0.788654	0.360757	-0.228063	0.677509	0.285853	-0.579451	0.351434
26458	9.679177	0.152850	1.645578	-0.541382	0.024280	0.004546	-0.787097	0.361748	-0.228913	0.680789	0.280263	-0.581939	0.345436
26459	9.689206	0.171880	1.606688	-0.546845	0.026184	-0.003485	-0.786521	0.359761	-0.228231	0.684386	0.274984	-0.584090	0.338878
26460	9.650159	0.153078	1.652864	-0.541493	0.015420	-0.012216	-0.784821	0.360613	-0.229932	0.687563	0.269598	-0.586504	0.332545
26461	9.643029	0.186974	1.654912	-0.546985	0.002720	0.000186	-0.785247	0.360898	-0.230209	0.690746	0.264372	-0.588889	0.325862
26462	9.650270	0.177231	1.650178	-0.557868	0.010061	-0.008832	-0.785393	0.362035	-0.231185	0.693807	0.258708	-0.591397	0.319298
26463	9.669898	0.162304	1.601988	-0.535104	0.011661	0.002044	-0.786804	0.360484	-0.232463	0.696904	0.253508	-0.593486	0.312784
26464	9.683976	0.164965	1.655102	-0.560628	0.010174	-0.019476	-0.787512	0.360059	-0.231896	0.699924	0.247883	-0.595847	0.305985
26465	9.674087	0.182187	1.693588	-0.564961	0.038912	-0.007320	-0.786664	0.361196	-0.233729	0.703431	0.242154	-0.597578	0.299077
26466	9.689829	0.156349	1.829180	-0.545073	0.024365	-0.003466	-0.785810	0.360629	-0.234024	0.706321	0.236421	-0.599615	0.292707
26467	9.659177	0.129292	1.723196	-0.570472	0.026288	-0.003779	-0.786809	0.361761	-0.233015	0.709555	0.230589	-0.601454	0.285681
26468	9.690477	0.138853	1.737547	-0.537909	0.002677	0.000292	-0.786663	0.360769	-0.233027	0.712007	0.224993	-0.603667	0.279302
26469	9.674672	0.210888	1.630454	-0.554311	-0.000713	-0.012263	-0.785554	0.361427	-0.233336	0.714761	0.219595	-0.605649	0.272185
26470	9.620919	0.187512	1.703282	-0.554268	0.010137	-0.017654	-0.786835	0.362279	-0.233034	0.717353	0.213900	-0.607656	0.265339
26471	9.662354	0.174804	1.645372	-0.561469	0.017354	-0.014234	-0.789098	0.360585	-0.233317	0.720237	0.208276	-0.609296	0.258145
26472	9.669004	0.158267	1.713210	-0.552441	0.000028	0.003666	-0.789100	0.361154	-0.233877	0.722460	0.202359	-0.611416	0.251541
26473	9.668723	0.143950	1.742368	-0.542398	0.011740	-0.001599	-0.788963	0.362143	-0.233161	0.725003	0.196839	-0.612980	0.244703
26474	9.659517	0.182435	1.703287	-0.559716	0.002830	-0.003511	-0.788395	0.362144	-0.233731	0.727200	0.190851	-0.614956	0.237877
26475	9.616171	0.184969	1.693634	-0.549710	0.013709	-0.018498	-0.789363	0.361913	-0.234266	0.729748	0.185382	-0.616353	0.230676
26476	9.625534	0.182720	1.729894	-0.545158	0.009979	-0.006922	-0.788806	0.364461	-0.234243	0.731867	0.179577	-0.618030	0.223968
26477	9.673898	0.192037	1.722476	-0.556155	-0.004362	-0.008720	-0.789379	0.365594	-0.233661	0.734040	0.173932	-0.619645	0.216732
26478	9.688230	0.182370	1.737064	-0.574258	0.010205	-0.016098	-0.790232	0.365736	-0.233370	0.736174	0.167781	-0.621297	0.209491
26479	9.630692	0.146057	1.669884	-0.563393	-0.000697	-0.012378	-0.790804	0.366297	-0.231098	0.738294	0.162017	-0.622760	0.202095
26480	9.630613	0.148630	1.679538	-0.545373	-0.024176	-0.013803	-0.791823	0.366678	-0.231393	0.739761	0.156370	-0.624691	0.195098
26481	9.659640	0.160516	1.676950	-0.539870	-0.018856	-0.006686	-0.792106	0.366395	-0.231394	0.741424	0.150919	-0.626237	0.187993
26482	9.721217	0.216835	1.855061	-0.563353	0.017428	-0.021327	-0.791537	0.366109	-0.230836	0.743365	0.144913	-0.627484	0.180754
26483	9.689401	0.157261	1.573036	-0.559785	-0.000573	-0.024714	-0.792814	0.366112	-0.230826	0.745247	0.139287	-0.628665	0.173163
26484	9.635853	0.148264	1.626371	-0.560037	-0.042960	-0.020932	-0.792819	0.366671	-0.228557	0.746283	0.133508	-0.630681	0.165770
26485	9.670794	0.173782	1.490715	-0.549067	-0.045898	0.000462	-0.792959	0.366101	-0.227431	0.747339	0.127848	-0.632459	0.158539
26486	9.641420	0.164603	1.539187	-0.556328	-0.036738	-0.012958	-0.794515	0.364397	-0.225174	0.748281	0.121980	-0.634275	0.151300
26487	9.634028	0.174468	1.563252	-0.556343	-0.033047	-0.022713	-0.795376	0.366377	-0.223449	0.749451	0.116434	-0.635715	0.143640
26488	9.723443	0.164116	1.543916	-0.549068	-0.035838	-0.015516	-0.794243	0.366509	-0.221618	0.750263	0.110679	-0.637371	0.136433
26489	9.732468	0.186385	1.635483	-0.547197	-0.029638	-0.004916	-0.795945	0.365943	-0.220621	0.751268	0.105008	-0.638664	0.129145
26490	9.622235	0.137957	1.510512	-0.552620	-0.029606	-0.006772	-0.795521	0.366221	-0.219066	0.752012	0.099049	-0.640140	0.122016
26491	9.713988	0.127650	1.500838	-0.547065	-0.014337	-0.003244	-0.796230	0.365937	-0.218497	0.753072	0.093296	-0.641098	0.114772
26492	9.704184	0.127833	1.520181	-0.554272	-0.008062	0.003707	-0.795096	0.366073	-0.217656	0.753939	0.087107	-0.642158	0.107801
26493	9.694698	0.122908	1.496084	-0.571580	-0.016990	0.003558	-0.795389	0.367768	-0.215656	0.754852	0.080878	-0.643111	0.100330
26494	9.709329	0.142090	1.486184	-0.564312	-0.011535	-0.005231	-0.796242	0.368051	-0.214940	0.755572	0.074643	-0.644109	0.093071
26495	9.704557	0.151772	1.483666	-0.546960	0.000948	0.000204	-0.795389	0.367625	-0.215516	0.756541	0.068775	-0.644623	0.085883
26496	9.714149	0.105701	1.469668	-0.548774	0.002806	-0.005140	-0.793549	0.368609	-0.214389	0.757290	0.062733	-0.645261	0.078833
26497	9.699497	0.120476	1.498521	-0.559739	-0.011640	0.003664	-0.795252	0.368902	-0.216070	0.757970	0.056628	-0.645880	0.071510
26498	9.694811	0.132514	1.486310	-0.559695	-0.004432	0.003622	-0.794404	0.369606	-0.215362	0.758491	0.050308	-0.646537	0.064430
26499	9.690367	0.163749	1.452137	-0.549753	-0.011669	0.002018	-0.794118	0.369183	-0.216217	0.759020	0.044361	-0.647031	0.057206
26500	9.626209	0.083339	1.283964	-0.548758	-0.000802	-0.005130	-0.793699	0.370307	-0.213663	0.759455	0.038306	-0.647494	0.050128
26501	9.709061	0.072003	1.486967	-0.556140	-0.020700	0.007297	-0.794270	0.371305	-0.215062	0.759726	0.032188	-0.648028	0.042895
26502	9.736311	0.117328	1.418762	-0.532417	-0.000935	0.002160	-0.793136	0.371872	-0.215914	0.760012	0.026281	-0.648372	0.036130
26503	9.709365	0.171152	1.495526	-0.547843	0.011861	-0.010487	-0.792141	0.371300	-0.215079	0.760578	0.020485	-0.648287	0.028753
26504	9.699956	0.146771	1.452313	-0.539659	0.017324	-0.021043	-0.793988	0.371587	-0.214637	0.760992	0.014752	-0.648235	0.021546
26505	9.709871	0.165892	1.427921	-0.545041	0.026331	-0.017617	-0.792566	0.371017	-0.214796	0.761611	0.009079	-0.647818	0.014102
26506	9.680176	0.190913	1.534009	-0.554033	0.048047	-0.024056	-0.794272	0.372159	-0.216185	0.762295	0.003152	-0.647188	0.006668
26507	9.679372	0.143081	1.614288	-0.554056	0.027939	0.007019	-0.793699	0.371027	-0.216908	0.762794	-0.002984	-0.646634	-0.000511
26508	9.691437	0.186644	1.635535	-0.543034	0.055007	-0.002742	-0.793847	0.372735	-0.219293	0.763431	-0.009018	-0.645783	-0.007479
26509	9.679520	0.176900	1.611494	-0.555808	0.044247	-0.001943	-0.792851	0.372454	-0.220577	0.764004	-0.015066	-0.644866	-0.014812
26510	9.631312	0.223215	1.625541	-0.545032	0.024353	0.000070	-0.792710	0.372880	-0.220997	0.764113	-0.021173	-0.644368	-0.021752
26511	9.650131	0.242885	1.697792	-0.574033	0.027935	0.017404	-0.791279	0.370476	-0.223438	0.764336	-0.027749	-0.643567	-0.029014
26512	9.655336	0.366187	1.708491	-0.544906	0.034905	0.029219	-0.790997	0.371331	-0.225270	0.764463	-0.034220	-0.642779	-0.035506
26513	9.650079	0.347173	1.754624	-0.548691	0.013336	0.024878	-0.790293	0.372893	-0.226673	0.764381	-0.040503	-0.642098	-0.042315
26514	9.596512	0.343040	1.812738	-0.548788	-0.010243	0.040931	-0.789159	0.373174	-0.226679	0.763807	-0.047214	-0.641876	-0.048636
26515	9.476434	0.367557	1.747380	-0.548543	0.023919	0.047783	-0.787743	0.374310	-0.228375	0.763753	-0.053759	-0.640902	-0.055105
26516	9.462329	0.352797	1.691983	-0.535017	-0.008823	0.074679	-0.787457	0.374606	-0.232617	0.763122	-0.060688	-0.640527	-0.060720
26517	9.645492	0.252461	1.678359	-0.553641	0.054209	0.090023	-0.785052	0.376878	-0.235723	0.763368	-0.067792	-0.638930	-0.066644
26518	9.801366	0.174233	2.080165	-0.553777	0.038845	0.095426	-0.782637	0.377457	-0.241109	0.763222	-0.075206	-0.637667	-0.072226
26519	9.676285	0.320138	2.095619	-0.562667	0.085014	0.074684	-0.781773	0.375918	-0.247779	0.763699	-0.082181	-0.635485	-0.078542
26520	9.550735	0.313694	2.098276	-0.551999	0.052616	0.063481	-0.779770	0.374105	-0.257713	0.763551	-0.089131	-0.633949	-0.084589
26521	9.550894	0.315989	2.078918	-0.550310	0.027316	0.070735	-0.777776	0.374126	-0.265648	0.763184	-0.095928	-0.632550	-0.090707
26522	9.286268	0.297567	1.958652	-0.559536	0.027816	0.017495	-0.776608	0.367913	-0.272652	0.762492	-0.102438	-0.631355	-0.097489
26523	9.126280	0.303984	2.050622	-0.548682	-0.001476	0.060228	-0.775595	0.364816	-0.279622	0.761627	-0.109097	-0.630295	-0.103685
26524	8.931774	-0.066983	2.055022	-0.557913	-0.019201	0.028294	-0.775573	0.361298	-0.287013	0.760230	-0.115796	-0.629688	-0.110162
26525	9.568734	-0.402954	1.922594	-0.554153	-0.050510	0.108242	-0.773847	0.357496	-0.295269	0.758721	-0.123235	-0.629128	-0.115558
26526	10.509249	-0.523164	2.584802	-0.519948	-0.099559	0.143589	-0.773262	0.354681	-0.301243	0.756534	-0.130971	-0.629445	-0.119590
26527	9.920237	-0.716210	2.814897	-0.545151	-0.078118	0.166892	-0.772402	0.353990	-0.307196	0.754733	-0.139067	-0.629039	-0.123886
26528	9.040469	-0.915250	2.566978	-0.547177	-0.150629	0.204275	-0.769848	0.354560	-0.310039	0.751848	-0.148084	-0.629780	-0.127174
26529	10.039056	-0.906501	2.652539	-0.565005	-0.078220	0.189669	-0.768142	0.354567	-0.313446	0.749928	-0.156753	-0.629115	-0.131345
26530	9.397698	-0.808908	2.925374	-0.541241	-0.033108	0.161229	-0.766153	0.355146	-0.318405	0.748290	-0.164809	-0.628117	-0.135532
26531	8.738359	-1.102582	2.840123	-0.547002	-0.092536	0.150743	-0.765303	0.356148	-0.322220	0.746050	-0.172744	-0.627675	-0.139972
26532	8.816363	-1.295214	2.648847	-0.539704	-0.118136	0.189025	-0.764033	0.357847	-0.322636	0.743298	-0.181331	-0.627742	-0.143414
26533	8.699647	-1.489191	2.047040	-0.539427	-0.056233	0.118742	-0.762058	0.361109	-0.325021	0.741341	-0.188647	-0.626760	-0.148313
26534	9.853827	-1.501725	1.977972	-0.536154	-0.075370	0.057211	-0.761794	0.365643	-0.325258	0.738630	-0.195378	-0.626579	-0.153792
26535	11.272094	-1.210801	1.615183	-0.547995	0.105579	0.001458	-0.762354	0.364808	-0.329222	0.738189	-0.200846	-0.623522	-0.161115
26536	10.421382	0.634055	2.025873	-0.558597	0.222958	-0.025883	-0.758670	0.366795	-0.333049	0.738723	-0.205899	-0.619072	-0.169248
26537	11.180620	1.043660	1.425823	-0.534272	0.070267	-0.075734	-0.758653	0.364269	-0.340288	0.737497	-0.210221	-0.616790	-0.177412
26538	10.326078	0.647213	0.943255	-0.545545	-0.007055	-0.098594	-0.760074	0.364263	-0.337448	0.734848	-0.214936	-0.615957	-0.185466
26539	9.352587	0.494021	0.975266	-0.554574	-0.039184	-0.042106	-0.763215	0.367367	-0.331310	0.732153	-0.220280	-0.614989	-0.192920
26540	9.894976	0.400955	1.325973	-0.542559	-0.026194	0.014654	-0.762684	0.374715	-0.325580	0.729578	-0.226379	-0.613843	-0.199161
26541	9.470726	0.353757	1.853868	-0.541822	0.028997	-0.118490	-0.763696	0.377240	-0.317202	0.727334	-0.230247	-0.612178	-0.207872
26542	9.103696	0.839122	1.798196	-0.558756	-0.057440	-0.118167	-0.766968	0.378227	-0.313489	0.723638	-0.235050	-0.611896	-0.216061
26543	9.021567	1.148058	1.645034	-0.558102	-0.219213	-0.161368	-0.768957	0.377499	-0.306127	0.717944	-0.239570	-0.613831	-0.224443
26544	9.097782	0.925364	1.669166	-0.547565	-0.296976	-0.136011	-0.772791	0.376061	-0.297203	0.711119	-0.244988	-0.616982	-0.231568
26545	9.297903	0.746814	1.919792	-0.540451	-0.333284	-0.109159	-0.777912	0.376312	-0.283867	0.704169	-0.250299	-0.620201	-0.238428
26546	9.301761	0.650600	1.998189	-0.576067	-0.245296	-0.057938	-0.783441	0.372746	-0.272689	0.698026	-0.256772	-0.621934	-0.245003
26547	9.077385	0.606364	1.655838	-0.550775	-0.170383	0.011749	-0.787426	0.374297	-0.267409	0.693493	-0.262845	-0.622034	-0.251106
26548	8.978292	0.503333	1.313975	-0.546364	-0.084378	0.062564	-0.787287	0.374718	-0.266416	0.689963	-0.269554	-0.620919	-0.256419
26549	9.710054	0.792167	1.085037	-0.559021	0.055944	0.105983	-0.785304	0.376138	-0.268679	0.688561	-0.275682	-0.617232	-0.262505
26550	9.974350	0.995103	1.336152	-0.574849	0.186308	0.048449	-0.783302	0.374750	-0.278891	0.688024	-0.281159	-0.612199	-0.269786
26551	10.846214	0.498957	1.335689	-0.544494	0.229301	0.069886	-0.779035	0.375357	-0.293909	0.688520	-0.285621	-0.606273	-0.277119
26552	10.143445	-0.141606	1.392109	-0.544687	0.322848	0.074388	-0.774742	0.370297	-0.309552	0.689807	-0.290186	-0.599237	-0.284383
26553	11.246811	-0.393242	0.914970	-0.554266	0.189008	0.149624	-0.770617	0.370469	-0.321320	0.690068	-0.295928	-0.593215	-0.290395
26554	11.096185	-0.741551	1.494189	-0.535644	0.027602	0.049882	-0.768323	0.366949	-0.329860	0.687602	-0.301725	-0.590333	-0.296094
26555	9.644465	-1.601288	0.920931	-0.553458	0.003522	0.110481	-0.765583	0.359478	-0.343395	0.685327	-0.308072	-0.586990	-0.301431
26556	9.514828	-1.271326	0.989917	-0.523805	-0.055455	0.140396	-0.762568	0.353843	-0.355216	0.682391	-0.315221	-0.584670	-0.305186
26557	10.075544	-0.737294	1.147530	-0.558785	0.112685	0.006434	-0.761677	0.346499	-0.363220	0.680596	-0.319750	-0.580370	-0.312603
26558	9.324968	-0.803373	1.419921	-0.567414	0.066223	-0.043096	-0.759522	0.341698	-0.369651	0.677561	-0.324561	-0.577169	-0.320073
26559	8.808114	-0.814373	1.459400	-0.537481	0.033195	-0.000190	-0.759499	0.337177	-0.373658	0.674830	-0.329192	-0.574002	-0.326739
26560	8.895814	-0.898006	1.315225	-0.541034	-0.042025	0.150633	-0.757082	0.337045	-0.378204	0.671867	-0.336521	-0.571056	-0.330519
26561	9.478905	-1.199075	1.298473	-0.554102	-0.077511	0.103010	-0.756953	0.339445	-0.375634	0.668319	-0.343273	-0.568494	-0.335154
26562	9.302485	-1.272930	1.292283	-0.545352	-0.104092	0.046613	-0.757260	0.344252	-0.372470	0.663813	-0.349832	-0.566958	-0.339896
26563	9.147549	-1.452917	0.956188	-0.567592	-0.173086	0.014891	-0.758970	0.344809	-0.368067	0.658371	-0.356401	-0.566074	-0.345088
26564	9.829043	-1.360949	0.889003	-0.553065	-0.119089	-0.075349	-0.761255	0.347062	-0.362368	0.652677	-0.361712	-0.565441	-0.351359
26565	9.962833	-0.902498	1.284849	-0.541492	0.028880	-0.102595	-0.762836	0.350159	-0.355252	0.648762	-0.365168	-0.562822	-0.359155
26566	9.724598	-0.885073	1.512126	-0.549923	0.005684	-0.127378	-0.764561	0.353824	-0.348129	0.644006	-0.368911	-0.560843	-0.366899
26567	9.905684	-0.770385	1.868248	-0.543629	0.007444	-0.124627	-0.766162	0.360589	-0.336025	0.639568	-0.372239	-0.558513	-0.374771
26568	9.466342	-1.029375	1.753317	-0.564361	0.018257	-0.120630	-0.766064	0.368917	-0.326604	0.634768	-0.376079	-0.556097	-0.382609
26569	9.394300	-1.169823	1.638988	-0.554616	-0.017646	-0.141554	-0.767256	0.378930	-0.311641	0.629733	-0.379502	-0.553984	-0.390534
26570	9.259694	-1.305180	1.502937	-0.545445	-0.025140	-0.116669	-0.769863	0.387375	-0.292864	0.624498	-0.383406	-0.552115	-0.397708
26571	8.818157	-0.976220	0.712074	-0.548778	0.016442	-0.131128	-0.769362	0.398642	-0.272668	0.619841	-0.386573	-0.549419	-0.405582
26572	11.588089	0.031490	1.924709	-0.544329	-0.140305	-0.000318	-0.771425	0.411320	-0.248760	0.614177	-0.392611	-0.547971	-0.410330
26573	9.369770	0.157182	0.466701	-0.537743	-0.237687	-0.116784	-0.772630	0.422434	-0.224026	0.606790	-0.397799	-0.548309	-0.415834
26574	9.016622	0.751524	-0.699386	-0.536703	-0.421213	-0.044814	-0.775658	0.428306	-0.197920	0.597605	-0.405491	-0.550555	-0.418729
26575	11.308957	1.187938	-0.108029	-0.527587	-0.105213	0.006042	-0.776142	0.437015	-0.174773	0.592572	-0.410708	-0.548382	-0.423621
26576	11.341594	0.627694	0.391149	-0.542226	0.061207	-0.061588	-0.775892	0.441205	-0.156771	0.588375	-0.414147	-0.544858	-0.430612
26577	9.971762	0.891495	0.999000	-0.555324	0.140038	-0.024461	-0.776485	0.444854	-0.145697	0.585417	-0.417177	-0.539720	-0.438124
26578	9.222290	0.929720	0.559771	-0.559353	0.097358	-0.092491	-0.776930	0.447375	-0.136475	0.581088	-0.420102	-0.535772	-0.445870
26579	8.868093	0.684675	0.055511	-0.555129	0.107056	0.024191	-0.776942	0.447903	-0.124732	0.578070	-0.423852	-0.530538	-0.452453
26580	9.263338	0.790272	-0.439165	-0.546830	0.044320	-0.107904	-0.778926	0.445613	-0.116397	0.573019	-0.426882	-0.527350	-0.459698
26581	9.999754	0.383956	0.260340	-0.549297	-0.041090	-0.121497	-0.782621	0.444593	-0.105348	0.567005	-0.430320	-0.525053	-0.466529
26582	11.446660	-0.269046	0.106201	-0.538522	-0.078929	-0.110303	-0.785179	0.442712	-0.091772	0.560597	-0.434286	-0.523264	-0.472569
26583	9.576601	-0.124748	0.426073	-0.545421	-0.054474	-0.047220	-0.785051	0.443236	-0.078898	0.555047	-0.438541	-0.520429	-0.478287
26584	8.831267	0.304317	0.262793	-0.545361	-0.074892	0.011203	-0.786195	0.441905	-0.061367	0.549676	-0.443739	-0.517370	-0.482991
26585	9.300191	0.638731	-0.285283	-0.545972	-0.168359	-0.003989	-0.786081	0.444100	-0.039850	0.543221	-0.449497	-0.515346	-0.487116
26586	10.051389	-0.255203	0.141745	-0.542203	-0.146604	-0.016445	-0.786520	0.442753	-0.017799	0.536764	-0.454986	-0.513256	-0.491367
26587	9.995960	-0.825107	0.167512	-0.557758	-0.069701	0.051817	-0.787102	0.442843	-0.001672	0.531657	-0.460437	-0.509451	-0.495781
26588	9.541111	-0.993952	0.537315	-0.549532	-0.122475	-0.101822	-0.788812	0.439939	0.020655	0.524432	-0.464824	-0.507720	-0.501129
26589	10.001614	-1.064346	0.566482	-0.559525	-0.038776	0.017942	-0.788532	0.437618	0.036749	0.519217	-0.469580	-0.503756	-0.506101
26590	10.377233	-1.182359	0.625293	-0.540827	0.109024	-0.091499	-0.791354	0.429905	0.057337	0.514406	-0.471570	-0.499517	-0.513313
26591	9.984159	-0.896986	1.028609	-0.534051	0.090785	-0.175411	-0.794169	0.421215	0.073531	0.508699	-0.472752	-0.496150	-0.521120
26592	9.395765	-0.976114	0.923953	-0.553838	0.050113	-0.059631	-0.796134	0.412515	0.092121	0.503419	-0.475702	-0.491970	-0.527486
26593	9.159897	-0.999400	0.827868	-0.540829	0.074956	-0.026946	-0.796690	0.405786	0.113550	0.498976	-0.478528	-0.487160	-0.533581
26594	9.286455	-1.393784	0.503454	-0.544424	0.097172	-0.089059	-0.800354	0.395520	0.135532	0.493834	-0.480517	-0.482798	-0.540498
26595	9.555148	-1.859633	0.488961	-0.554920	0.143951	-0.074434	-0.800318	0.382983	0.156188	0.489355	-0.482246	-0.477474	-0.547712
26596	10.219356	-1.728928	0.800760	-0.545509	0.216098	-0.079052	-0.802544	0.368894	0.176279	0.485346	-0.482951	-0.471738	-0.555573
26597	12.027645	-1.736400	1.040074	-0.533517	0.071345	0.003721	-0.806188	0.354816	0.193978	0.481206	-0.485991	-0.466449	-0.560962
26598	9.861164	-0.419181	1.555074	-0.556383	0.120561	-0.071457	-0.805448	0.344416	0.210691	0.476170	-0.487844	-0.461365	-0.567814
26599	8.701983	-0.257637	1.098101	-0.545478	0.096825	-0.055455	-0.807962	0.332762	0.223174	0.471421	-0.490082	-0.456159	-0.574022
26600	8.672130	0.284843	0.852852	-0.570029	0.073093	-0.005981	-0.809064	0.322952	0.234110	0.466473	-0.493111	-0.450639	-0.579801
26601	9.704287	0.573307	0.480942	-0.543294	0.026807	-0.065274	-0.807743	0.310869	0.244861	0.460884	-0.495982	-0.446154	-0.585265
26602	10.957682	0.437289	1.249234	-0.554884	-0.061337	-0.062896	-0.808701	0.300346	0.257061	0.454132	-0.499834	-0.442532	-0.589996
26603	11.042610	0.249238	1.410708	-0.548428	0.071462	-0.007034	-0.807969	0.293227	0.266879	0.449483	-0.502649	-0.436930	-0.595316
26604	9.683127	-0.137297	1.617412	-0.544335	0.132527	-0.007699	-0.810787	0.288128	0.268403	0.445113	-0.504511	-0.431047	-0.601284
26605	8.944523	-0.151028	0.997510	-0.551428	0.165366	-0.055877	-0.812455	0.280197	0.268616	0.440588	-0.505726	-0.424963	-0.607889
26606	9.580294	0.179179	0.717491	-0.555084	0.181942	-0.082375	-0.814698	0.274258	0.266591	0.435542	-0.506345	-0.419181	-0.614983
26607	9.926089	-0.139169	0.790660	-0.566296	0.159125	-0.140726	-0.817499	0.266052	0.264829	0.429666	-0.506981	-0.413747	-0.622230
26608	9.784717	-0.161402	0.957837	-0.548400	0.099244	-0.106572	-0.820450	0.259401	0.264358	0.423610	-0.508253	-0.408916	-0.628507
26609	9.640860	-0.079317	1.184266	-0.537913	0.050711	-0.127413	-0.821839	0.252031	0.265988	0.417202	-0.510042	-0.404543	-0.634149
26610	9.537081	-0.146546	1.151324	-0.556188	0.019990	-0.109773	-0.824642	0.243528	0.268466	0.410297	-0.512251	-0.400233	-0.639584
26611	9.632820	-0.061653	1.295239	-0.540105	-0.017936	-0.107559	-0.825461	0.235585	0.271500	0.403491	-0.515024	-0.396117	-0.644234
26612	9.687076	0.191622	1.268175	-0.534644	-0.003424	-0.119040	-0.827143	0.230199	0.273436	0.396420	-0.517187	-0.392300	-0.649207
26613	9.519674	0.538105	1.235534	-0.539203	-0.003479	-0.111119	-0.827839	0.227082	0.273833	0.389611	-0.519659	-0.388050	-0.653892
26614	9.532177	0.789801	1.300371	-0.540252	-0.017881	-0.111011	-0.828961	0.224541	0.271835	0.382401	-0.522022	-0.384121	-0.658569
26615	9.765994	1.060087	1.468614	-0.548871	0.059485	-0.090282	-0.829242	0.224266	0.269572	0.376156	-0.523805	-0.378997	-0.663699
26616	9.913383	0.936855	2.008675	-0.532293	0.082390	-0.042469	-0.833646	0.227427	0.259457	0.370635	-0.525211	-0.373626	-0.668720
26617	9.382948	1.044484	1.679537	-0.551969	0.105574	-0.011074	-0.834799	0.233415	0.249065	0.365681	-0.526895	-0.367223	-0.673651
26618	9.411606	1.112428	1.751236	-0.548900	-0.004721	0.029459	-0.835384	0.238393	0.243748	0.360249	-0.530040	-0.361446	-0.677226
26619	9.659549	1.257805	1.285311	-0.543515	-0.031885	0.047473	-0.835274	0.247200	0.236769	0.355080	-0.533853	-0.355506	-0.680099
26620	9.580235	1.187732	1.208871	-0.568905	-0.018990	0.028498	-0.835154	0.253889	0.227788	0.349255	-0.537235	-0.349515	-0.683549
26621	9.464692	1.219728	1.184503	-0.538414	0.063729	0.030098	-0.833336	0.262280	0.217115	0.344483	-0.539500	-0.343137	-0.687407
26622	9.896427	1.142565	0.875473	-0.546070	0.168800	-0.020969	-0.837046	0.270134	0.201388	0.339460	-0.539711	-0.336632	-0.692934
26623	10.832302	0.487932	1.877130	-0.549601	0.086526	-0.081485	-0.838760	0.275572	0.186468	0.333111	-0.540908	-0.331096	-0.697732
26624	10.169187	-0.007303	1.250417	-0.548391	0.091691	-0.063979	-0.841038	0.280162	0.171120	0.326886	-0.541808	-0.325488	-0.702600
26625	10.047847	0.090968	1.382391	-0.544795	0.058692	-0.005366	-0.842753	0.286026	0.155640	0.321419	-0.543796	-0.319312	-0.706411
26626	9.528844	-0.388598	1.473016	-0.570436	0.024717	-0.030399	-0.843903	0.292888	0.138185	0.314934	-0.545904	-0.313409	-0.710339
26627	9.352655	-1.137071	1.423608	-0.551800	-0.000149	0.113153	-0.841791	0.300310	0.120428	0.310672	-0.549450	-0.306119	-0.712657
26628	10.492842	-0.982635	1.372029	-0.545595	0.037115	0.288411	-0.839137	0.312677	0.106396	0.309005	-0.553096	-0.296945	-0.714440
26629	9.864171	-0.512758	2.053916	-0.534612	0.086697	0.270441	-0.835486	0.325052	0.089387	0.307655	-0.556184	-0.287536	-0.716471
26630	8.907741	-0.852384	1.665095	-0.558579	0.004725	0.268674	-0.833390	0.335437	0.075338	0.305317	-0.560148	-0.278533	-0.717938
26631	9.158251	-1.156599	1.583576	-0.542146	0.032984	0.226246	-0.829468	0.349926	0.061601	0.302891	-0.563718	-0.269745	-0.719525
26632	9.355700	-1.445962	1.504380	-0.548379	0.040156	0.234983	-0.826373	0.359037	0.046400	0.300317	-0.566814	-0.260999	-0.721395
26633	9.676639	-1.455686	1.818206	-0.556632	0.071410	0.173704	-0.821570	0.366576	0.034138	0.297132	-0.569567	-0.252269	-0.723648
26634	9.699004	-1.347732	2.097287	-0.566099	0.011865	0.187233	-0.818750	0.373416	0.020471	0.293468	-0.572823	-0.243925	-0.725432
26635	9.628809	-1.147856	1.909078	-0.551714	0.001216	0.162717	-0.816494	0.378826	0.011035	0.289782	-0.576420	-0.235726	-0.726773
26636	9.254864	-1.099083	1.602137	-0.551844	0.016358	0.079411	-0.813671	0.384811	-0.001369	0.284676	-0.578911	-0.228764	-0.729032
26637	9.582491	-1.006105	1.726320	-0.534660	0.035621	0.037104	-0.811395	0.385547	-0.011278	0.279468	-0.581246	-0.222014	-0.731273
26638	9.814732	-0.949822	1.684300	-0.541751	0.081894	0.008486	-0.810958	0.385014	-0.021752	0.273684	-0.582308	-0.215618	-0.734523
26639	9.917812	-0.389417	1.733488	-0.551849	0.091146	-0.009292	-0.810241	0.385188	-0.031796	0.267777	-0.583640	-0.208818	-0.737601
26640	9.775305	-0.036431	1.606497	-0.552422	0.021178	-0.042463	-0.811791	0.384223	-0.039007	0.260813	-0.585340	-0.203149	-0.740327
26641	9.808651	-0.248665	0.941863	-0.552559	-0.047663	0.000432	-0.813766	0.382257	-0.042971	0.254387	-0.588684	-0.196962	-0.741583
26642	10.166632	-0.172025	1.189430	-0.553976	-0.025996	0.099434	-0.813345	0.383682	-0.045505	0.249264	-0.591552	-0.189819	-0.742902
26643	9.209390	0.063565	1.180832	-0.552012	0.023881	0.051214	-0.809382	0.386224	-0.045934	0.243788	-0.593957	-0.182699	-0.744583
26644	9.387618	0.749774	0.938534	-0.558183	-0.082375	0.054585	-0.810527	0.388493	-0.045618	0.237701	-0.597413	-0.176264	-0.745336
26645	10.806931	0.888585	0.988248	-0.543240	-0.123295	0.008431	-0.807981	0.390183	-0.044206	0.231051	-0.601731	-0.170561	-0.745281
26646	10.626651	0.487686	1.630923	-0.550484	-0.068505	-0.075265	-0.809670	0.387503	-0.046767	0.223118	-0.604386	-0.165715	-0.746642
26647	9.444153	0.560487	1.646193	-0.552696	-0.033300	0.002108	-0.809940	0.385110	-0.051315	0.216478	-0.607257	-0.159567	-0.747606
26648	8.896208	0.872841	1.184302	-0.554438	-0.059053	0.057043	-0.809797	0.386410	-0.058798	0.210466	-0.610111	-0.152991	-0.748373
26649	9.192765	0.849401	1.213165	-0.560070	-0.091510	0.066079	-0.810070	0.385301	-0.066161	0.204416	-0.613973	-0.146256	-0.748238
26650	9.724006	0.865235	1.188112	-0.547395	-0.113435	0.100090	-0.808935	0.386739	-0.073367	0.198931	-0.617628	-0.139462	-0.748006
26651	9.788736	0.722623	0.865805	-0.571541	-0.068336	0.108387	-0.805807	0.387908	-0.086107	0.193339	-0.621198	-0.131999	-0.747870
26652	9.716799	0.727547	0.807850	-0.553392	0.063833	0.128123	-0.804088	0.387532	-0.102387	0.188633	-0.622187	-0.124057	-0.749607
26653	9.045346	1.047331	1.022666	-0.552974	0.031039	0.060106	-0.803356	0.386177	-0.121357	0.182721	-0.623971	-0.117148	-0.750700
26654	10.322131	0.728477	1.179172	-0.541188	0.058587	0.011632	-0.802466	0.381714	-0.143614	0.176368	-0.624603	-0.110847	-0.752648
26655	10.770884	-0.019432	1.462401	-0.548509	0.175548	0.034696	-0.802401	0.372167	-0.170019	0.170380	-0.624021	-0.103851	-0.755502
26656	8.895715	-1.034642	1.882215	-0.557290	0.260417	0.186580	-0.798359	0.363058	-0.203379	0.166861	-0.621908	-0.094401	-0.759260
26657	8.159205	-2.137116	1.090805	-0.535963	0.259948	0.215772	-0.793747	0.353095	-0.235905	0.163919	-0.620236	-0.084979	-0.762375
26658	12.211939	-1.671336	1.580401	-0.554697	0.233053	0.462512	-0.787199	0.353444	-0.260277	0.164538	-0.618846	-0.072210	-0.764684
26659	11.245210	-1.477990	2.149834	-0.542557	0.267193	0.254355	-0.779227	0.352227	-0.283545	0.162041	-0.617035	-0.062132	-0.767561
26660	8.831495	-1.509172	2.462727	-0.542101	0.029825	0.266806	-0.774221	0.347179	-0.302870	0.159529	-0.618281	-0.052619	-0.767796
26661	8.359998	-0.643450	2.057388	-0.525964	-0.018381	0.308018	-0.767831	0.348618	-0.314218	0.157668	-0.620700	-0.043038	-0.766825
26662	8.801277	-1.303372	2.102826	-0.524465	0.012044	0.134463	-0.764687	0.345529	-0.324741	0.153286	-0.621940	-0.035491	-0.767095
26663	9.382371	-1.949492	2.176922	-0.553622	-0.020317	0.145853	-0.761980	0.344842	-0.333113	0.148566	-0.624201	-0.027476	-0.766516
26664	9.330687	-1.956110	2.612037	-0.559268	-0.030956	0.127243	-0.761009	0.349938	-0.332501	0.143580	-0.626096	-0.019615	-0.766162
26665	9.395065	-1.875403	2.441894	-0.544562	0.016189	0.089118	-0.758759	0.354466	-0.332188	0.138094	-0.627598	-0.012318	-0.766093
26666	9.247318	-1.822662	2.224017	-0.542298	0.090157	0.077177	-0.756521	0.361536	-0.329303	0.132565	-0.627464	-0.005005	-0.767262
26667	11.040080	-1.682779	2.048484	-0.567304	0.116630	0.176194	-0.753708	0.368060	-0.333357	0.128116	-0.627365	0.004009	-0.768104
26668	9.676706	-0.264937	2.070734	-0.554809	0.138572	0.123029	-0.748487	0.375424	-0.335724	0.123103	-0.626414	0.012213	-0.769611
26669	8.280025	0.351243	1.026625	-0.548919	-0.038830	0.000181	-0.746933	0.377411	-0.337837	0.116138	-0.628574	0.018264	-0.768813
26670	11.050299	0.941186	0.755350	-0.533758	-0.272094	0.122757	-0.745406	0.384192	-0.333111	0.111486	-0.633755	0.025160	-0.765044
26671	11.213728	1.002788	1.493897	-0.560911	-0.133361	-0.060642	-0.746301	0.392380	-0.323259	0.103337	-0.637343	0.030208	-0.763022
26672	10.484550	0.427257	1.873439	-0.524425	-0.115591	-0.065873	-0.749003	0.392365	-0.316875	0.095815	-0.640078	0.034908	-0.761512
26673	10.014860	0.775168	2.537143	-0.560400	-0.082051	0.021881	-0.751438	0.395597	-0.307064	0.088804	-0.642666	0.040965	-0.759879
26674	9.080565	1.170107	2.137678	-0.542208	-0.030877	-0.075652	-0.750310	0.396718	-0.304091	0.080823	-0.644047	0.045951	-0.759315
26675	8.392157	1.615122	1.490840	-0.554132	-0.152479	-0.175947	-0.752870	0.396705	-0.298273	0.070858	-0.647701	0.049095	-0.757002
26676	8.927915	1.471174	1.428900	-0.541777	-0.233906	-0.138053	-0.758827	0.394426	-0.290614	0.062105	-0.652065	0.052948	-0.753757
26677	9.529138	0.911540	1.439174	-0.545179	-0.225137	-0.104480	-0.762795	0.391576	-0.282693	0.053310	-0.656549	0.056634	-0.750263
26678	10.058084	0.711052	1.605026	-0.558428	-0.220601	0.003338	-0.766202	0.390282	-0.274619	0.046426	-0.660414	0.062594	-0.746846
26679	9.348630	0.620875	1.544153	-0.539530	0.031392	0.014242	-0.767335	0.389142	-0.271935	0.039095	-0.660751	0.067881	-0.746506
26680	9.008115	0.885490	1.386999	-0.556616	0.062116	0.010287	-0.765625	0.388443	-0.275916	0.031970	-0.660255	0.074151	-0.746688
26681	9.207366	1.157575	1.035718	-0.546604	0.082227	-0.021474	-0.765327	0.386051	-0.281176	0.023873	-0.659750	0.078983	-0.746942
26682	9.825349	0.884967	0.581212	-0.563962	0.206856	-0.036484	-0.763741	0.382106	-0.289291	0.015717	-0.657032	0.084802	-0.748913
26683	9.985314	0.183308	1.398360	-0.536185	0.291281	-0.026158	-0.765257	0.374073	-0.301101	0.007300	-0.653248	0.089396	-0.751813
26684	11.601353	-1.062435	0.936463	-0.528940	0.227917	0.020510	-0.762376	0.367892	-0.319290	0.000427	-0.649954	0.095431	-0.753958
26685	11.175986	-0.710185	1.179586	-0.556989	0.125541	-0.006666	-0.759079	0.362251	-0.329558	-0.007662	-0.648487	0.100558	-0.754516
26686	9.900359	-1.159303	1.125892	-0.539399	0.026462	-0.037130	-0.759876	0.352665	-0.343936	-0.015148	-0.648218	0.105996	-0.753889
26687	9.776599	-0.992653	0.981624	-0.540716	0.058081	0.052896	-0.757989	0.345188	-0.354919	-0.021989	-0.647506	0.111658	-0.753515
26688	10.102646	-0.672933	1.417425	-0.542627	0.085493	0.015637	-0.756820	0.338833	-0.362066	-0.028849	-0.646123	0.117789	-0.753537
26689	9.467913	-0.623370	1.746367	-0.548114	0.074445	0.034964	-0.755803	0.334601	-0.368482	-0.036092	-0.645053	0.123293	-0.753262
26690	8.753023	-0.725143	1.758126	-0.552462	-0.073790	0.079896	-0.753654	0.330638	-0.371369	-0.041714	-0.645787	0.130492	-0.751126
26691	8.823405	-0.762744	2.000103	-0.561527	-0.077562	0.102811	-0.754370	0.332346	-0.373043	-0.047726	-0.646663	0.137159	-0.748824
26692	8.996175	-0.898783	2.064219	-0.552545	-0.077302	0.071083	-0.753093	0.332340	-0.372204	-0.053465	-0.647356	0.144224	-0.746506
26693	9.226445	-0.840899	2.275918	-0.556673	-0.134684	0.044892	-0.754664	0.334036	-0.369911	-0.060105	-0.649076	0.150100	-0.743343
26694	9.096590	-0.951981	2.161339	-0.539745	-0.018986	-0.006965	-0.755665	0.335305	-0.367345	-0.067015	-0.649029	0.155859	-0.741605
26695	8.881897	-1.146607	1.743325	-0.552621	-0.023704	-0.077906	-0.755820	0.337560	-0.363360	-0.075735	-0.649305	0.159928	-0.739656
26696	9.820662	-0.744685	1.640922	-0.547580	-0.041039	-0.141186	-0.759786	0.335435	-0.360806	-0.084651	-0.649868	0.164063	-0.737285
26697	9.779002	-0.826819	1.992289	-0.536701	0.008298	-0.224554	-0.763176	0.330465	-0.355175	-0.095419	-0.649984	0.165894	-0.735455
26698	9.112651	-1.011539	1.929997	-0.547981	0.215225	-0.196036	-0.764588	0.329197	-0.356308	-0.105978	-0.646791	0.168805	-0.736162
26699	9.975873	-0.472319	1.676339	-0.559959	0.343261	-0.186089	-0.764281	0.324965	-0.362012	-0.117553	-0.641571	0.170764	-0.738517
26700	10.311891	0.109863	1.577565	-0.554849	0.345813	-0.263745	-0.763413	0.322435	-0.368834	-0.129601	-0.636458	0.172574	-0.740502
26701	11.758402	-0.203416	1.637121	-0.558239	0.277478	-0.061415	-0.763396	0.319616	-0.373389	-0.139037	-0.631542	0.176177	-0.742149
26702	11.060641	0.322405	1.919752	-0.559601	0.292376	0.076392	-0.759147	0.322747	-0.380460	-0.145881	-0.625839	0.182461	-0.744145
26703	9.361415	1.459499	1.544443	-0.544036	0.171402	0.079787	-0.755637	0.331380	-0.379972	-0.152650	-0.621884	0.187843	-0.744764
26704	9.756479	1.458575	1.021957	-0.552497	-0.072382	0.149408	-0.755114	0.340426	-0.373800	-0.156925	-0.621227	0.195987	-0.742322
26705	10.207866	0.134480	1.930240	-0.556064	-0.057789	0.127925	-0.753462	0.350597	-0.365504	-0.162279	-0.620358	0.202772	-0.740071
26706	9.241684	-0.089119	1.919530	-0.541782	0.052200	0.098883	-0.750658	0.357664	-0.362340	-0.167646	-0.617978	0.209695	-0.738936
26707	8.833271	0.653766	2.032612	-0.537463	0.035938	0.099039	-0.749269	0.363883	-0.358608	-0.173565	-0.615768	0.215481	-0.737748
26708	8.778187	0.836069	1.755168	-0.537981	-0.019380	0.041012	-0.749419	0.365580	-0.357741	-0.179405	-0.614599	0.221849	-0.735435
26709	8.902000	0.550585	1.835517	-0.550349	-0.090998	-0.002940	-0.750851	0.367261	-0.350924	-0.186436	-0.614534	0.226942	-0.732180
26710	9.281769	0.629459	2.075780	-0.572657	-0.181258	0.031046	-0.752846	0.368098	-0.345384	-0.192092	-0.615532	0.234252	-0.727563
26711	8.955738	0.835796	1.890258	-0.561339	-0.090842	-0.012755	-0.754564	0.370349	-0.339407	-0.199419	-0.615329	0.239285	-0.724116
26712	9.093924	0.553690	1.366422	-0.554852	-0.105513	0.014852	-0.755411	0.368642	-0.336732	-0.205411	-0.615237	0.245806	-0.720326
26713	10.129071	0.585685	1.727156	-0.541796	-0.029733	0.009430	-0.757541	0.368208	-0.332477	-0.212478	-0.613997	0.250515	-0.717707
26714	9.862183	0.610315	1.918143	-0.553120	0.097147	-0.071160	-0.757523	0.364534	-0.335486	-0.220654	-0.611309	0.255062	-0.715931
26715	9.811591	0.357955	2.095016	-0.544889	0.123536	-0.106662	-0.758911	0.358605	-0.341194	-0.230175	-0.608285	0.257654	-0.714579
26716	10.592175	-0.659189	1.788759	-0.561152	0.057067	-0.014398	-0.758305	0.351261	-0.348913	-0.237383	-0.605702	0.263145	-0.712410
26717	11.098186	-0.530796	1.958222	-0.567904	0.103198	0.074700	-0.755722	0.346466	-0.357469	-0.244423	-0.601765	0.268336	-0.711429
26718	9.916303	-0.252431	1.992945	-0.546640	0.060450	-0.005499	-0.754558	0.341099	-0.363332	-0.251295	-0.599046	0.273676	-0.709293
26719	8.578595	-0.577104	1.292736	-0.538713	-0.037386	0.032953	-0.755373	0.334182	-0.370753	-0.257747	-0.597334	0.278634	-0.706486
26720	9.507653	-1.116179	1.055858	-0.571327	-0.199539	0.058469	-0.756467	0.325270	-0.374232	-0.262523	-0.597696	0.286371	-0.701308
26721	10.531380	-1.407065	1.178560	-0.553036	-0.172419	0.050721	-0.759844	0.318617	-0.373852	-0.268046	-0.597593	0.292481	-0.696770
26722	10.442663	-0.929870	1.642156	-0.545238	-0.051570	0.032398	-0.760397	0.315649	-0.375717	-0.273686	-0.596057	0.298699	-0.693247
26723	9.321664	-0.437044	2.019966	-0.545163	-0.024683	0.033819	-0.760533	0.314374	-0.375729	-0.280152	-0.593901	0.303682	-0.690344
26724	8.604357	-0.686202	1.651564	-0.555975	-0.052080	0.070854	-0.761104	0.314942	-0.375577	-0.285334	-0.591968	0.310462	-0.686856
26725	9.209122	-0.975248	1.646730	-0.547756	-0.185215	0.050624	-0.761689	0.317899	-0.369602	-0.290523	-0.591769	0.316582	-0.682042
26726	9.175790	-1.311905	1.116482	-0.540317	-0.170671	0.032904	-0.761425	0.320993	-0.362783	-0.295251	-0.591677	0.323320	-0.676911
26727	8.965927	-1.574445	0.665389	-0.539760	-0.096754	0.026209	-0.762866	0.324802	-0.356792	-0.301138	-0.590357	0.328556	-0.672937
26728	10.032160	-1.745573	0.656205	-0.562966	-0.033558	0.037246	-0.764723	0.326343	-0.350256	-0.306916	-0.588138	0.334780	-0.669193
26729	10.343625	-1.156584	1.234012	-0.566036	0.154949	-0.078839	-0.764176	0.331159	-0.350069	-0.316080	-0.583862	0.337612	-0.667246
26730	10.148776	-0.632709	1.711729	-0.540571	0.231248	-0.162161	-0.762746	0.329181	-0.352646	-0.325967	-0.579447	0.339489	-0.665382
26731	9.941218	0.307272	1.851340	-0.522879	0.235676	-0.260989	-0.763016	0.326645	-0.356913	-0.337517	-0.575420	0.339027	-0.663351
26732	9.651635	-0.289257	1.249424	-0.555674	0.170667	-0.232772	-0.762416	0.320141	-0.361512	-0.348013	-0.572013	0.340603	-0.660058
26733	9.828098	-0.446224	1.449093	-0.554052	0.075885	-0.113623	-0.765528	0.318168	-0.362498	-0.356773	-0.568713	0.343294	-0.656831
26734	9.125327	0.136014	1.472534	-0.552547	0.017847	-0.079703	-0.764825	0.318864	-0.359244	-0.364093	-0.566165	0.347581	-0.652749
26735	9.027458	0.274418	1.089312	-0.550267	-0.098079	-0.013485	-0.767250	0.321124	-0.355383	-0.370222	-0.564358	0.352580	-0.648169
26736	10.043271	0.341453	0.850386	-0.545729	-0.123647	0.036493	-0.767696	0.324074	-0.347429	-0.374898	-0.562782	0.359067	-0.643272
26737	10.823896	0.097146	1.219377	-0.552590	-0.047845	0.034288	-0.769405	0.325205	-0.345423	-0.380726	-0.559884	0.364237	-0.639460
26738	9.906192	0.093208	1.597626	-0.535571	0.071897	0.021161	-0.767845	0.325197	-0.344163	-0.386834	-0.555888	0.368883	-0.636611
26739	9.089356	0.449266	1.283015	-0.539533	0.020600	0.008938	-0.767551	0.323795	-0.348706	-0.393266	-0.552294	0.373043	-0.633366
26740	9.008961	0.526007	1.105861	-0.549125	-0.053027	-0.013721	-0.767251	0.320114	-0.349878	-0.398971	-0.549937	0.378391	-0.628658
26741	10.340569	0.443952	0.534697	-0.541964	-0.056120	-0.054022	-0.768639	0.313898	-0.354458	-0.405581	-0.547687	0.382469	-0.623907
26742	9.964776	0.454994	2.306381	-0.553448	0.031962	-0.037165	-0.770747	0.309661	-0.357032	-0.412207	-0.544305	0.386858	-0.619805
26743	9.761992	-0.023700	2.082426	-0.546316	-0.010461	-0.036028	-0.770725	0.305277	-0.359765	-0.418922	-0.541176	0.390742	-0.615592
26744	8.925420	0.384216	1.537694	-0.567124	-0.038894	0.023081	-0.770720	0.303856	-0.358366	-0.424326	-0.537980	0.396472	-0.611012
26745	9.763659	0.562580	1.529749	-0.540251	-0.083862	0.012366	-0.772427	0.304278	-0.356368	-0.429732	-0.535320	0.401370	-0.606354
26746	10.133369	0.161833	1.591723	-0.567680	-0.070279	-0.077366	-0.773279	0.304276	-0.355230	-0.436032	-0.533202	0.406224	-0.600461
26747	9.693275	0.075579	1.656104	-0.520732	-0.157668	-0.009151	-0.773848	0.303408	-0.349437	-0.440813	-0.531650	0.411248	-0.594901
26748	8.822642	-0.004789	1.841821	-0.553607	-0.188242	-0.011314	-0.775711	0.306082	-0.342606	-0.445125	-0.530422	0.417593	-0.588330
26749	8.597764	-0.751661	1.226996	-0.552873	-0.153011	0.073290	-0.777152	0.310033	-0.336613	-0.449214	-0.527722	0.423780	-0.583204
26750	10.178248	-1.011495	1.464599	-0.557689	-0.272509	-0.040756	-0.779738	0.315102	-0.325226	-0.453090	-0.527582	0.430543	-0.575325
26751	10.389096	-1.358732	1.806504	-0.536864	-0.143936	-0.022742	-0.780909	0.320731	-0.312713	-0.458083	-0.525607	0.435392	-0.569501
26752	10.524606	-1.544594	1.982386	-0.567035	-0.000088	-0.072638	-0.782926	0.325806	-0.303593	-0.464685	-0.522429	0.439359	-0.564003
26753	9.316651	-1.019649	2.384119	-0.544729	0.096944	-0.069634	-0.783677	0.332707	-0.290362	-0.472273	-0.517900	0.441516	-0.560180
26754	8.706879	-0.947655	1.688175	-0.563401	0.003447	-0.087053	-0.784712	0.339751	-0.277270	-0.478929	-0.514727	0.445192	-0.554516
26755	8.720661	-1.409741	1.246259	-0.563363	-0.003585	-0.106507	-0.785613	0.347919	-0.261762	-0.486085	-0.511334	0.448082	-0.549073
26756	8.884220	-1.735174	1.162677	-0.542391	0.018254	-0.140016	-0.788944	0.359194	-0.241253	-0.493142	-0.508567	0.450755	-0.543130
26757	9.620333	-2.193621	1.256219	-0.546339	0.076341	-0.078407	-0.789579	0.370460	-0.219916	-0.500356	-0.504076	0.452939	-0.538885
26758	11.942092	-2.420587	0.540357	-0.538725	0.029085	0.094072	-0.790071	0.380722	-0.194915	-0.504849	-0.499008	0.457760	-0.535326
26759	10.554146	0.280245	2.783596	-0.533604	0.066248	0.150476	-0.786911	0.398608	-0.164487	-0.509243	-0.492567	0.462168	-0.533338
26760	8.597748	-0.160121	1.512793	-0.560406	-0.048189	-0.153847	-0.788526	0.406326	-0.140635	-0.515776	-0.490306	0.465497	-0.526201
26761	8.157725	0.417310	0.646659	-0.549524	-0.024843	0.047860	-0.788564	0.409926	-0.115425	-0.520494	-0.485525	0.469928	-0.522034
26762	11.693780	0.454970	0.953236	-0.559700	-0.253982	-0.066910	-0.789747	0.415216	-0.086228	-0.524050	-0.484517	0.476168	-0.513692
26763	11.604230	-0.120256	1.638816	-0.547286	-0.177016	-0.023131	-0.792753	0.415124	-0.056224	-0.527949	-0.481929	0.481403	-0.507213
26764	10.312946	-0.039833	1.990041	-0.556224	-0.033490	0.032230	-0.792774	0.415330	-0.032747	-0.532465	-0.477660	0.486150	-0.501976
26765	9.204524	0.346313	1.941302	-0.538140	0.034302	-0.113231	-0.792364	0.415556	-0.015778	-0.539131	-0.473804	0.488111	-0.496583
26766	8.638685	0.422004	1.494159	-0.553541	-0.023529	-0.290068	-0.799011	0.407161	-0.000541	-0.546817	-0.472492	0.489573	-0.487914
26767	9.192514	0.325958	0.994272	-0.557270	-0.030293	-0.327985	-0.803517	0.396356	0.013805	-0.555020	-0.471037	0.490291	-0.479261
26768	10.295727	0.233493	1.233062	-0.556825	0.027044	-0.279474	-0.809022	0.387840	0.022102	-0.562980	-0.468960	0.491189	-0.471023
26769	10.407303	0.168355	1.750773	-0.564835	0.035569	-0.223014	-0.811250	0.377057	0.027945	-0.570742	-0.465612	0.492132	-0.463967
26770	9.536233	0.084451	1.371066	-0.532609	0.032604	-0.121941	-0.814356	0.372230	0.033151	-0.576925	-0.462093	0.494106	-0.457698
26771	9.771284	0.287799	1.658464	-0.547303	-0.023902	-0.040318	-0.815200	0.369092	0.039913	-0.582118	-0.457576	0.497197	-0.452281
26772	9.701858	0.229597	1.557713	-0.549544	0.073796	-0.083424	-0.818312	0.365389	0.047818	-0.588403	-0.453030	0.499115	-0.446576
26773	9.438917	0.483272	1.661560	-0.544584	0.174161	-0.128241	-0.820004	0.362269	0.049919	-0.596207	-0.447535	0.498990	-0.441881
26774	9.362959	0.807578	1.653210	-0.535529	0.204297	-0.176949	-0.822108	0.356894	0.048606	-0.604366	-0.442821	0.498299	-0.436290
26775	9.640211	1.002921	1.476670	-0.533764	0.217263	-0.211418	-0.824627	0.349401	0.045577	-0.613083	-0.437791	0.496729	-0.430963
26776	10.868196	0.590254	1.656037	-0.550260	0.184851	-0.191760	-0.828844	0.341356	0.039020	-0.621154	-0.433092	0.496155	-0.424771
26777	10.039954	0.004269	1.424450	-0.551491	0.223906	-0.139170	-0.831927	0.332870	0.036410	-0.629282	-0.426952	0.495200	-0.420112
26778	8.166059	0.320394	1.389599	-0.537924	0.165246	-0.059375	-0.833197	0.330738	0.039367	-0.635786	-0.421151	0.495802	-0.415437
26779	7.941628	-0.154364	0.228022	-0.537458	0.036205	-0.037397	-0.833187	0.327465	0.043858	-0.640895	-0.415670	0.497940	-0.410521
26780	11.203479	-1.075241	1.193289	-0.532083	-0.234468	-0.061707	-0.831907	0.324301	0.056825	-0.643269	-0.413182	0.503499	-0.402460
26781	11.293476	-1.267889	1.011663	-0.549328	-0.070007	-0.105379	-0.833035	0.320008	0.070647	-0.647765	-0.409040	0.506511	-0.395644
26782	10.624365	-0.996546	1.212518	-0.560531	-0.105981	-0.115132	-0.833858	0.310611	0.084838	-0.651957	-0.405601	0.510110	-0.387592
26783	9.497933	-0.216176	1.185984	-0.532767	-0.025382	-0.087123	-0.834413	0.304897	0.099065	-0.656442	-0.401066	0.512524	-0.381508
26784	8.863454	-0.641980	1.254415	-0.531233	-0.026313	-0.194328	-0.836650	0.294660	0.111561	-0.661680	-0.398126	0.514133	-0.373286
26785	8.953763	-1.253805	0.521669	-0.565442	-0.144827	-0.220565	-0.839164	0.281854	0.129405	-0.666002	-0.395332	0.517266	-0.364129
26786	9.356855	-1.407156	0.754826	-0.540941	-0.188899	-0.138569	-0.837976	0.265773	0.149873	-0.669080	-0.392800	0.521431	-0.355176
26787	9.909662	-1.499947	0.387812	-0.524315	-0.147377	-0.147357	-0.839918	0.251254	0.171231	-0.672280	-0.389734	0.524849	-0.347392
26788	10.357738	-0.886323	0.791171	-0.564166	-0.070989	-0.197681	-0.840859	0.235466	0.190163	-0.677035	-0.386602	0.527021	-0.338247
26789	10.004914	-0.636461	0.967677	-0.562255	-0.031135	-0.226261	-0.843763	0.215019	0.205385	-0.682076	-0.382966	0.528477	-0.329880
26790	10.166342	-0.857385	0.588117	-0.554377	0.018729	-0.162758	-0.846107	0.197139	0.215396	-0.687316	-0.378910	0.529515	-0.321929
26791	9.924493	-0.423937	0.859086	-0.568473	0.075924	-0.106664	-0.847457	0.180117	0.221874	-0.692541	-0.373145	0.530417	-0.315924
26792	9.692837	-0.538878	0.797850	-0.554015	0.048650	-0.090463	-0.847386	0.162526	0.228335	-0.697487	-0.368056	0.531492	-0.309134
26793	9.558340	-0.305832	0.824427	-0.559773	0.021930	-0.122212	-0.847773	0.152306	0.234311	-0.701972	-0.362844	0.532942	-0.302575
26794	9.505643	-0.092485	0.875280	-0.549186	-0.032341	-0.104048	-0.848723	0.141238	0.239858	-0.705966	-0.358391	0.534926	-0.294995
26795	9.617290	0.139040	0.906378	-0.562029	-0.054028	-0.088091	-0.851238	0.131310	0.244581	-0.709269	-0.353185	0.537661	-0.288302
26796	9.765143	0.098898	0.805149	-0.567221	-0.027129	-0.067065	-0.850529	0.121984	0.249366	-0.713091	-0.347988	0.539842	-0.281027
26797	9.829685	0.023841	0.849398	-0.552539	-0.012941	-0.049286	-0.850204	0.112629	0.249547	-0.716363	-0.342218	0.542175	-0.275241
26798	9.770738	0.032311	0.984707	-0.549739	-0.011397	-0.023626	-0.850331	0.108220	0.254311	-0.719857	-0.336653	0.544243	-0.268831
26799	9.813993	0.032189	1.008816	-0.548259	0.067639	0.003337	-0.850168	0.103260	0.254257	-0.723522	-0.329890	0.545713	-0.264360
26800	9.820431	-0.025387	1.084362	-0.545516	0.058403	0.026417	-0.851436	0.101281	0.253539	-0.727352	-0.323409	0.547004	-0.259139
26801	9.886385	-0.152587	0.923771	-0.562453	0.103509	0.027726	-0.851680	0.101685	0.248515	-0.731200	-0.315938	0.548151	-0.255068
26802	9.867687	-0.231495	1.427312	-0.566163	0.077872	0.072034	-0.853390	0.103823	0.245723	-0.735006	-0.308496	0.549467	-0.250364
26803	9.753038	-0.074162	1.348381	-0.544398	0.072342	0.074092	-0.852839	0.108223	0.243078	-0.737998	-0.300879	0.551226	-0.246942
26804	9.620523	0.212076	1.765838	-0.552494	-0.008118	0.007249	-0.852004	0.112767	0.239584	-0.740958	-0.294726	0.553266	-0.240863
26805	9.317093	0.208596	1.676871	-0.553630	-0.045923	0.000332	-0.851466	0.119278	0.241062	-0.742918	-0.288318	0.556316	-0.235495
26806	9.648958	0.251111	1.852358	-0.545421	-0.018673	-0.024444	-0.852624	0.125389	0.236610	-0.745738	-0.282630	0.558207	-0.228911
26807	9.889417	0.169923	2.237185	-0.541780	0.001321	-0.042206	-0.851982	0.132955	0.232519	-0.748221	-0.276601	0.560186	-0.223268
26808	9.569189	0.246471	2.173930	-0.554201	0.024388	-0.000083	-0.851152	0.138634	0.228895	-0.751331	-0.270270	0.561518	-0.217147
26809	9.420944	0.726770	1.915034	-0.565025	0.055310	-0.025126	-0.851460	0.145312	0.223876	-0.754335	-0.263421	0.562814	-0.211730
26810	9.469423	0.811625	1.619207	-0.531397	0.057036	-0.031786	-0.850207	0.152420	0.216585	-0.757690	-0.257606	0.563299	-0.205522
26811	9.366818	1.003321	1.249894	-0.530009	0.130937	-0.033971	-0.851232	0.161524	0.207071	-0.761252	-0.251065	0.563196	-0.200680
26812	9.767162	0.916192	1.247915	-0.521753	0.283967	-0.018821	-0.854933	0.165818	0.196678	-0.766922	-0.244288	0.560164	-0.195884
26813	10.191308	0.422890	2.023721	-0.559355	0.357596	0.028045	-0.856359	0.170120	0.182449	-0.772747	-0.235660	0.556944	-0.192718
26814	9.743457	0.004970	1.995153	-0.553432	0.371111	0.116351	-0.858084	0.178399	0.165859	-0.778819	-0.226484	0.553209	-0.190013
26815	9.092303	-0.024313	1.295562	-0.539087	0.307775	0.132727	-0.860520	0.186531	0.151253	-0.783368	-0.217123	0.551088	-0.188401
26816	11.098652	-0.132548	1.468073	-0.567669	0.130142	0.089641	-0.859976	0.194795	0.137757	-0.786752	-0.208870	0.550941	-0.184005
26817	10.617566	-0.199660	1.846443	-0.555461	0.111161	-0.017266	-0.861693	0.199360	0.129897	-0.789556	-0.201614	0.551293	-0.178967
26818	9.175101	-0.356091	1.661631	-0.559315	0.000163	0.084798	-0.860295	0.205469	0.124151	-0.791351	-0.193979	0.553039	-0.174025
26819	9.385380	-0.238390	1.370054	-0.549001	-0.071476	0.035890	-0.858617	0.212139	0.120248	-0.791740	-0.186872	0.556436	-0.169134
26820	10.346667	-0.522339	1.765829	-0.552314	-0.018358	0.051590	-0.857204	0.214274	0.116582	-0.793280	-0.179758	0.558230	-0.163627
26821	9.846334	-0.666957	2.099175	-0.554543	-0.056718	0.002123	-0.858071	0.218252	0.114085	-0.793789	-0.172860	0.561248	-0.158172
26822	8.864500	-0.496299	2.117917	-0.546363	-0.091668	0.064179	-0.857653	0.220238	0.113253	-0.794310	-0.165910	0.564134	-0.152639
26823	8.847134	-0.342601	1.942235	-0.540028	-0.124590	0.115788	-0.856116	0.225617	0.114005	-0.793495	-0.158151	0.568499	-0.148874
26824	9.202768	-0.450246	2.092785	-0.563770	-0.129657	0.094362	-0.852734	0.230844	0.116580	-0.793396	-0.150680	0.572046	-0.143463
26825	9.497585	-0.692882	2.240089	-0.538402	-0.135069	0.084099	-0.851048	0.234230	0.120280	-0.792387	-0.143308	0.576392	-0.139133
26826	9.377065	-0.818313	2.159489	-0.560019	-0.084075	0.033956	-0.850776	0.236203	0.123411	-0.792816	-0.136448	0.578932	-0.132903
26827	9.598379	-0.900587	1.594646	-0.556578	-0.108906	-0.006483	-0.848523	0.239442	0.127812	-0.792240	-0.129729	0.582586	-0.126968
26828	9.854126	-0.679093	1.712657	-0.559996	-0.032672	-0.061764	-0.848232	0.237449	0.130335	-0.793362	-0.123840	0.583955	-0.119320
26829	9.520872	-1.040487	1.562479	-0.546292	0.122348	-0.080356	-0.850491	0.234334	0.131168	-0.795474	-0.117559	0.583660	-0.112879
26830	9.628767	-0.686644	1.824203	-0.572966	0.230564	-0.075969	-0.852322	0.232375	0.124938	-0.799569	-0.110997	0.580730	-0.105462
26831	10.031816	-0.237299	1.422340	-0.541949	0.305183	-0.164370	-0.854414	0.225604	0.116679	-0.803784	-0.105347	0.577244	-0.098094
26832	10.406866	0.286119	1.242007	-0.538132	0.300876	-0.080990	-0.856941	0.220246	0.110278	-0.808435	-0.099235	0.572958	-0.091130
26833	10.919407	0.180367	1.080595	-0.537978	0.280425	-0.004685	-0.859488	0.220282	0.101245	-0.811827	-0.091892	0.570130	-0.086279
26834	10.252335	0.198914	1.827985	-0.544155	0.301570	0.039175	-0.859052	0.219168	0.095006	-0.816092	-0.084289	0.565952	-0.081158
26835	9.173100	0.417418	1.669917	-0.537326	0.187287	0.107004	-0.861324	0.220034	0.091921	-0.818054	-0.075866	0.564767	-0.077911
26836	9.587936	0.599285	1.795408	-0.557656	0.013880	0.070779	-0.860763	0.221303	0.093345	-0.818870	-0.068126	0.565269	-0.072670
26837	10.273800	0.307601	2.223052	-0.539439	-0.070977	-0.013329	-0.859775	0.221711	0.097868	-0.817932	-0.061478	0.568084	-0.066986
26838	9.510024	0.124206	2.274451	-0.533056	-0.060037	-0.041812	-0.859918	0.221131	0.102106	-0.817897	-0.055522	0.569522	-0.060056
26839	8.860030	0.396060	2.190126	-0.549488	-0.083625	-0.022492	-0.858927	0.220830	0.106622	-0.816692	-0.048877	0.572456	-0.054033
26840	8.679624	0.365669	1.787148	-0.557010	-0.115662	-0.063098	-0.860913	0.219400	0.111997	-0.815915	-0.042839	0.574713	-0.046407
26841	9.268681	0.475773	1.821378	-0.550346	-0.191056	-0.089848	-0.860054	0.216542	0.118467	-0.813369	-0.037129	0.579243	-0.039122
26842	9.591600	0.600200	1.945217	-0.553671	-0.132445	-0.089286	-0.861621	0.216526	0.124420	-0.812248	-0.031476	0.581633	-0.031068
26843	9.520785	0.710403	2.103572	-0.535024	-0.068927	-0.050542	-0.861048	0.214958	0.126662	-0.810915	-0.025555	0.584086	-0.024626
26844	9.247373	0.890607	1.657287	-0.541802	-0.007795	-0.033315	-0.860765	0.214666	0.129061	-0.811058	-0.019380	0.584377	-0.017677
26845	9.463769	0.851117	1.744433	-0.556216	0.019405	-0.042462	-0.861619	0.215378	0.128510	-0.810615	-0.013076	0.585329	-0.011106
26846	9.500376	0.571289	1.868333	-0.562466	0.168781	-0.020487	-0.864742	0.216104	0.125430	-0.812679	-0.006379	0.582662	-0.004160
26847	10.610021	0.302940	1.816679	-0.540073	0.245976	0.013112	-0.865594	0.218126	0.114708	-0.814715	0.000290	0.579860	0.001314
26848	10.416363	-0.360589	2.191654	-0.551244	0.175399	0.045120	-0.865461	0.221550	0.107671	-0.816693	0.007571	0.576979	0.007060
26849	10.671734	-0.215411	1.701555	-0.543906	0.157945	0.084331	-0.865897	0.225547	0.099512	-0.817559	0.015118	0.575533	0.011445
26850	10.077089	-0.007285	1.917515	-0.544580	0.100053	0.003187	-0.865760	0.227832	0.093877	-0.818509	0.021817	0.573804	0.017789
26851	8.763869	-0.378937	1.459449	-0.543205	-0.022972	0.039934	-0.866055	0.231248	0.089814	-0.817144	0.028869	0.575257	0.022852
26852	9.154770	-0.815753	1.572544	-0.542890	-0.116501	0.023723	-0.862665	0.235499	0.087710	-0.815471	0.035849	0.576971	0.028741
26853	10.301206	-1.133772	1.731632	-0.556373	-0.112184	0.064418	-0.862957	0.236764	0.090979	-0.812925	0.043453	0.579776	0.033531
26854	10.240390	-0.954084	2.188847	-0.554022	-0.012266	0.070898	-0.861275	0.241291	0.092145	-0.812331	0.051074	0.579653	0.038874
26855	8.772468	-0.629277	2.404673	-0.539811	-0.070327	0.088845	-0.860999	0.242846	0.093291	-0.810167	0.058672	0.581657	0.043145
26856	8.551461	-0.454173	2.354684	-0.560229	-0.142375	0.094336	-0.860312	0.247221	0.098141	-0.807927	0.066754	0.583515	0.048041
26857	8.988663	-0.660853	2.211415	-0.556609	-0.114719	0.028815	-0.859478	0.250323	0.102411	-0.805029	0.073937	0.586176	0.053476
26858	9.225518	-0.922488	2.354176	-0.557722	-0.122360	-0.020683	-0.856785	0.249869	0.109174	-0.802753	0.080592	0.587763	0.060226
26859	8.542306	-0.963620	2.046235	-0.568429	-0.090611	-0.046788	-0.856781	0.247578	0.116223	-0.799890	0.087038	0.589999	0.067093
26860	9.476064	-1.436689	1.547629	-0.549380	-0.101187	-0.070231	-0.855356	0.245001	0.122974	-0.797656	0.092925	0.591228	0.074567
26861	10.001584	-1.221306	1.733010	-0.548243	0.111725	-0.095285	-0.855048	0.238323	0.128134	-0.796992	0.098186	0.590237	0.082366
26862	9.979748	-1.082413	1.504337	-0.548038	0.299280	-0.111449	-0.857852	0.230970	0.125108	-0.799259	0.102906	0.585039	0.091237
26863	8.623204	1.456699	1.497148	-0.541609	0.320011	-0.022989	-0.860095	0.224599	0.124635	-0.801024	0.108459	0.580473	0.098228
26864	12.038308	1.393014	0.550846	-0.568034	-0.024108	0.034398	-0.861069	0.219777	0.126430	-0.799587	0.115807	0.579979	0.104280
26865	11.828802	0.892636	1.489486	-0.552985	0.020613	-0.144549	-0.861901	0.214089	0.133025	-0.797403	0.120538	0.580446	0.112704
26866	11.022031	-0.359453	2.210163	-0.556356	-0.062386	0.048413	-0.860733	0.204990	0.140699	-0.795457	0.127922	0.580423	0.118295
26867	9.490225	0.015633	2.285356	-0.560885	0.111988	0.275257	-0.859045	0.207665	0.144816	-0.795145	0.137360	0.578257	0.120397
26868	8.050131	0.223345	1.970818	-0.554274	0.202936	0.161289	-0.858056	0.208076	0.148490	-0.796380	0.145364	0.573637	0.124854
26869	8.245036	0.077135	1.977021	-0.572080	0.031171	0.038307	-0.857482	0.206513	0.149460	-0.794402	0.152370	0.573274	0.130636
26870	9.020997	-0.251645	1.974819	-0.546416	-0.167850	-0.075057	-0.856047	0.201383	0.156749	-0.790653	0.158450	0.575166	0.137643
26871	9.693051	-0.376029	2.086468	-0.544687	-0.219836	0.001478	-0.854626	0.199800	0.162945	-0.785644	0.165184	0.578830	0.142947
26872	9.955811	-0.205784	2.519189	-0.542430	-0.137963	0.015211	-0.853492	0.199360	0.166609	-0.782346	0.172107	0.579863	0.148572
26873	9.467688	-0.110109	2.639601	-0.556606	-0.091335	0.040320	-0.848955	0.199470	0.173082	-0.778778	0.179002	0.581197	0.153860
26874	9.153279	-0.257911	2.651337	-0.554419	-0.048334	0.061229	-0.848255	0.201449	0.174087	-0.776478	0.186336	0.580529	0.159204
26875	9.107018	-0.298028	2.373947	-0.559728	-0.024726	0.044212	-0.846001	0.205702	0.172134	-0.773587	0.193024	0.580661	0.164732
26876	9.210375	-0.285737	2.124770	-0.526928	0.017100	-0.012244	-0.846006	0.208277	0.164806	-0.771783	0.198827	0.579253	0.171127
26877	9.356863	-0.064976	2.015784	-0.561321	0.062698	-0.051787	-0.845159	0.210849	0.157754	-0.769479	0.204033	0.578280	0.178510
26878	11.058778	-0.279165	1.559174	-0.559462	0.072054	-0.067403	-0.844162	0.210719	0.153643	-0.767854	0.209464	0.576027	0.186328
26879	9.432482	-0.684771	1.925939	-0.541078	0.089668	-0.057083	-0.847004	0.213594	0.143370	-0.765803	0.214126	0.574621	0.193667
26880	10.296464	-0.873933	1.535417	-0.559268	0.002145	0.077878	-0.844603	0.218153	0.134488	-0.763801	0.221448	0.572710	0.198928
26881	11.027678	-0.588034	1.995220	-0.554264	0.003006	-0.010368	-0.843058	0.223708	0.124916	-0.760746	0.227143	0.572286	0.205327
26882	9.276766	-1.133701	1.870744	-0.543004	-0.101547	-0.036556	-0.841648	0.227272	0.117587	-0.757040	0.233284	0.572427	0.211650
26883	8.834146	-1.072958	1.090123	-0.545694	-0.189225	0.093063	-0.839824	0.232517	0.115931	-0.752131	0.240824	0.574335	0.215503
26884	9.831267	-1.172111	1.312215	-0.558853	-0.202668	0.004708	-0.836304	0.239028	0.115972	-0.747210	0.248049	0.575644	0.220871
26885	9.817034	-0.976809	1.993929	-0.549914	-0.182571	-0.032476	-0.836177	0.242139	0.117984	-0.741664	0.254142	0.577892	0.226687
26886	9.114161	-0.770254	1.849990	-0.546203	-0.184653	-0.011298	-0.832627	0.241848	0.117670	-0.736792	0.260855	0.578943	0.232203
26887	8.936167	-0.580527	1.862610	-0.559051	-0.242945	0.063206	-0.831786	0.243678	0.120794	-0.730817	0.268385	0.581373	0.236392
26888	9.365183	-0.837304	1.816571	-0.560619	-0.212341	0.071903	-0.829246	0.246496	0.123775	-0.725778	0.276337	0.582205	0.240671
26889	9.296291	-1.003087	1.905508	-0.538330	-0.134980	0.071649	-0.826141	0.249878	0.127464	-0.721097	0.283074	0.582945	0.245079
26890	9.180595	-1.070362	1.853250	-0.530762	-0.091815	0.074981	-0.824019	0.250998	0.130288	-0.717512	0.289988	0.582049	0.249604
26891	9.058300	-1.096422	1.428398	-0.563668	-0.083548	-0.024542	-0.821332	0.252537	0.134385	-0.712715	0.295661	0.582324	0.255970
26892	9.921417	-0.882926	1.652013	-0.534340	0.003352	-0.073194	-0.821885	0.248705	0.136470	-0.709347	0.300359	0.580814	0.263183
26893	9.634669	-0.908638	1.889502	-0.573568	0.182803	-0.174793	-0.822712	0.243327	0.134723	-0.706710	0.302938	0.577981	0.273364
26894	9.514409	-0.976096	1.803421	-0.543848	0.267052	-0.143145	-0.824657	0.234273	0.131248	-0.705821	0.305472	0.572970	0.283211
26895	10.407023	-0.288055	2.186024	-0.546838	0.256341	-0.139323	-0.826750	0.226636	0.127930	-0.704276	0.307550	0.568837	0.292971
26896	10.300076	-0.139404	1.113991	-0.553579	0.206577	-0.208050	-0.830241	0.214185	0.124290	-0.702085	0.309748	0.564873	0.303400
26897	11.401423	0.158492	1.159939	-0.555793	0.064628	-0.037092	-0.831917	0.207952	0.124803	-0.698795	0.314143	0.562613	0.310589
26898	10.364596	-0.132496	1.510136	-0.541251	0.049818	-0.017635	-0.831747	0.201289	0.125156	-0.695933	0.319202	0.559629	0.317179
26899	9.349361	0.234904	1.263326	-0.553968	-0.012450	0.088606	-0.830879	0.196739	0.129062	-0.692488	0.325376	0.557546	0.322076
26900	10.289461	0.244476	1.421452	-0.552738	-0.091542	0.078677	-0.828755	0.196714	0.135269	-0.688468	0.332518	0.555739	0.326493
26901	9.690264	-0.285533	1.867975	-0.569364	-0.085216	-0.026155	-0.826629	0.196407	0.140907	-0.683267	0.337994	0.555207	0.332642
26902	9.004576	-0.047804	1.701916	-0.554359	-0.026137	0.000979	-0.826059	0.195550	0.142308	-0.679336	0.343794	0.552903	0.338538
26903	8.884327	0.430673	1.566245	-0.541880	-0.036669	-0.035037	-0.825202	0.194273	0.142287	-0.674720	0.348354	0.551831	0.344796
26904	9.092485	0.387669	1.469786	-0.562022	-0.058057	-0.047485	-0.825060	0.194417	0.141439	-0.669936	0.353871	0.550137	0.351156
26905	9.402392	0.414021	1.357917	-0.556936	-0.115672	-0.050538	-0.824333	0.190588	0.141676	-0.664147	0.358892	0.550015	0.357197
26906	9.706326	0.504369	1.424165	-0.545852	-0.090645	-0.030145	-0.822920	0.192001	0.141963	-0.659120	0.364537	0.548640	0.362861
26907	9.987176	0.583836	1.659721	-0.561688	-0.004174	-0.016650	-0.822642	0.193708	0.139998	-0.654680	0.369051	0.546651	0.369281
26908	9.783625	0.439840	2.004746	-0.544858	0.071275	-0.004608	-0.820939	0.193993	0.138149	-0.651510	0.373708	0.542868	0.375727
26909	9.449678	0.350529	2.073852	-0.537319	0.085151	0.045736	-0.819525	0.196559	0.132507	-0.648654	0.377777	0.539303	0.381689
26910	9.014250	0.519882	1.661737	-0.549158	0.072596	0.042088	-0.820377	0.197140	0.128984	-0.645714	0.382921	0.535025	0.387521
26911	9.046197	0.493031	1.265684	-0.553979	0.042437	-0.005532	-0.819527	0.198861	0.122347	-0.641809	0.386877	0.532172	0.393955
26912	9.678268	0.258962	1.190122	-0.560706	0.121745	0.002852	-0.821228	0.199305	0.117839	-0.638891	0.391285	0.527376	0.400736
26913	11.584527	-0.284579	1.609278	-0.564482	0.069049	0.074203	-0.818398	0.202147	0.113462	-0.635737	0.395943	0.523355	0.406408
26914	10.965676	-0.468979	1.645995	-0.536893	0.121174	0.065207	-0.817127	0.205000	0.106834	-0.633389	0.400631	0.518178	0.412074
26915	9.692259	-0.403521	1.555141	-0.540704	0.059394	0.107757	-0.815148	0.207702	0.102886	-0.630531	0.405366	0.514078	0.416932
26916	8.549806	-0.338441	0.763326	-0.559432	-0.048563	0.088551	-0.815172	0.214094	0.098427	-0.626342	0.411920	0.510582	0.421097
26917	9.344105	-0.753829	0.844227	-0.560540	-0.182805	-0.001650	-0.813480	0.216065	0.100981	-0.619803	0.417803	0.510140	0.425490
26918	10.480736	-1.057118	1.029746	-0.544005	-0.133882	-0.027226	-0.812214	0.217889	0.105658	-0.613777	0.423616	0.508702	0.430173
26919	10.234229	-0.795902	1.196317	-0.532904	-0.065049	-0.075315	-0.813332	0.213349	0.107882	-0.607925	0.427373	0.507524	0.436117
26920	9.227878	-0.508416	1.320115	-0.550027	-0.041702	-0.070525	-0.811902	0.209640	0.114338	-0.602305	0.431941	0.505173	0.442104
26921	9.133578	-0.483441	1.353794	-0.543669	-0.041760	-0.068699	-0.810748	0.204809	0.117249	-0.596575	0.435625	0.503426	0.448210
26922	9.788610	-0.651251	1.461116	-0.552703	-0.014346	-0.098943	-0.811006	0.197992	0.121705	-0.590845	0.439609	0.500873	0.454722
26923	9.613240	-0.988262	1.503776	-0.545431	-0.023443	-0.097114	-0.811557	0.193734	0.124211	-0.584957	0.442800	0.498986	0.461265
26924	9.475387	-0.987166	1.540197	-0.538106	-0.023656	-0.079364	-0.810406	0.188893	0.130091	-0.579338	0.446808	0.496404	0.467240
26925	9.544267	-0.880034	1.734647	-0.539908	-0.007336	-0.089198	-0.811369	0.181231	0.133696	-0.573675	0.449797	0.494157	0.473696
26926	9.510466	-1.005875	1.675683	-0.548955	0.003681	-0.107969	-0.810923	0.175829	0.138162	-0.567858	0.453305	0.491317	0.480270
26927	9.505616	-0.947643	1.706455	-0.549881	0.012857	-0.125724	-0.811171	0.167179	0.139911	-0.561902	0.455785	0.488912	0.487331
26928	9.423420	-0.869438	1.761272	-0.575960	0.061675	-0.131646	-0.811013	0.162916	0.143260	-0.556067	0.458705	0.485265	0.494870
26929	9.455118	-0.918383	1.696530	-0.554098	0.072444	-0.137646	-0.812678	0.153849	0.143601	-0.550475	0.460453	0.482092	0.502541
26930	9.489313	-0.916980	1.955036	-0.549769	0.184906	-0.123252	-0.814058	0.145355	0.141825	-0.546040	0.461824	0.477158	0.510763
26931	9.903821	-0.860909	2.062598	-0.545596	0.255710	-0.079320	-0.815715	0.135166	0.138619	-0.542825	0.462088	0.471343	0.519280
26932	10.587771	-0.407291	1.853633	-0.554869	0.215887	-0.042705	-0.816818	0.128374	0.136293	-0.539353	0.463862	0.465156	0.526840
26933	9.260652	0.061427	2.033834	-0.540818	0.169217	-0.085822	-0.816938	0.123994	0.132145	-0.535221	0.464826	0.460246	0.534461
26934	9.140115	-0.074676	1.020577	-0.549432	0.042750	-0.042677	-0.818610	0.117200	0.130955	-0.530106	0.468285	0.455873	0.540256
26935	10.294880	0.079113	1.266216	-0.537785	0.017311	-0.010293	-0.817322	0.114500	0.132048	-0.525308	0.471505	0.451813	0.545527
26936	9.805051	0.156779	1.597068	-0.549545	0.029865	-0.005306	-0.817154	0.108405	0.132407	-0.520391	0.475362	0.447144	0.550716
26937	9.476807	0.660679	1.838369	-0.545643	-0.080489	0.037866	-0.817994	0.104706	0.137325	-0.515094	0.480103	0.443468	0.554540
26938	10.653343	0.782776	2.062584	-0.548119	-0.141119	-0.015508	-0.816702	0.100291	0.142785	-0.508462	0.485661	0.440608	0.558090
26939	10.382065	0.304294	2.575756	-0.550187	-0.123989	-0.122820	-0.815113	0.093187	0.147224	-0.500880	0.489397	0.438788	0.563094
26940	8.988087	0.321933	2.446933	-0.562826	-0.129590	-0.112594	-0.813383	0.085506	0.154343	-0.493023	0.494018	0.436490	0.567760
26941	8.308912	0.859352	1.898127	-0.561040	-0.140465	-0.110781	-0.811514	0.078818	0.161330	-0.485258	0.498022	0.434477	0.572477
26942	8.802668	0.787236	1.685618	-0.559023	-0.259327	-0.111695	-0.810644	0.072690	0.171019	-0.476213	0.503985	0.433370	0.575683
26943	9.920471	0.437616	1.787101	-0.530100	-0.282793	-0.109264	-0.807785	0.066565	0.178428	-0.467439	0.509217	0.432951	0.578578
26944	10.009876	0.472855	2.100735	-0.558546	-0.176419	-0.101396	-0.804361	0.060715	0.187958	-0.459122	0.514179	0.430864	0.582395
26945	9.445662	0.296567	1.943967	-0.546215	-0.130128	-0.053896	-0.803501	0.057863	0.192448	-0.452090	0.518147	0.428145	0.586370
26946	9.290830	0.342431	1.392697	-0.552580	-0.016889	-0.019280	-0.802637	0.054593	0.195094	-0.446076	0.521792	0.423741	0.590925
26947	9.421957	0.420486	1.638135	-0.556267	0.003282	-0.054808	-0.801495	0.052886	0.196057	-0.440008	0.524197	0.419607	0.596272
26948	10.149409	0.319098	0.845675	-0.539106	0.133329	-0.085310	-0.801349	0.052468	0.193788	-0.434537	0.525282	0.414647	0.602764
26949	9.567225	0.069627	1.721601	-0.537474	0.133499	-0.117332	-0.802346	0.054331	0.188299	-0.428937	0.525378	0.410132	0.609740
26950	9.921115	-0.624749	1.194826	-0.558823	0.111834	0.001102	-0.801929	0.057324	0.183094	-0.424061	0.527496	0.404122	0.615309
26951	10.959560	-0.350579	1.248373	-0.563720	0.064148	0.011313	-0.802503	0.059463	0.179585	-0.419132	0.529681	0.398394	0.620523
26952	9.849072	-0.736105	1.094672	-0.546753	0.044932	-0.079757	-0.803081	0.061876	0.178766	-0.412767	0.531784	0.393877	0.625851
26953	9.319403	-0.842915	0.874253	-0.549732	-0.043989	-0.015663	-0.803376	0.064572	0.177807	-0.406749	0.534958	0.389374	0.629891
26954	10.153155	-1.147710	0.900704	-0.552462	-0.032854	-0.040403	-0.801833	0.068675	0.178970	-0.400130	0.538299	0.384939	0.633997
26955	10.258507	-1.085139	1.349337	-0.542954	0.035318	-0.012394	-0.801693	0.069101	0.178690	-0.394801	0.540418	0.379717	0.638667
26956	9.548358	-0.816435	1.859590	-0.545144	-0.026306	0.017901	-0.801982	0.070952	0.176025	-0.388994	0.543978	0.374616	0.642210
26957	8.975276	-0.649051	1.766662	-0.552743	-0.091344	0.034044	-0.799861	0.072071	0.179132	-0.383186	0.548082	0.369641	0.645089
26958	8.914522	-0.824829	1.425559	-0.543622	-0.116906	0.066136	-0.798173	0.075032	0.182544	-0.377276	0.553062	0.364668	0.647150
26959	9.095661	-1.115039	1.580796	-0.561827	-0.107508	0.033126	-0.797619	0.077283	0.187090	-0.371213	0.557381	0.359597	0.649782
26960	9.054156	-1.342279	1.532641	-0.557116	-0.071237	0.003730	-0.795772	0.075846	0.191587	-0.364608	0.561321	0.354733	0.652797
26961	8.617456	-1.455057	0.838527	-0.554482	-0.085278	-0.042225	-0.795618	0.072146	0.196356	-0.357788	0.564716	0.350310	0.656024
26962	9.903701	-1.409214	0.575310	-0.540613	0.114995	-0.059819	-0.794465	0.067884	0.198565	-0.351774	0.565544	0.344977	0.661367
26963	10.311085	-1.764332	1.400344	-0.557644	0.342574	-0.110073	-0.797130	0.062106	0.190745	-0.346960	0.562806	0.338101	0.669743
26964	10.922020	-1.331582	1.259371	-0.535070	0.450175	-0.054550	-0.799352	0.052793	0.179914	-0.343286	0.559025	0.330339	0.678618
26965	11.144787	0.044389	1.207470	-0.549918	0.451495	-0.083701	-0.803136	0.044630	0.165572	-0.339528	0.554841	0.322355	0.687720
26966	10.129098	0.360769	1.304376	-0.554625	0.323271	-0.160988	-0.808042	0.032632	0.154592	-0.333242	0.552068	0.316258	0.695810
26967	9.985591	0.052257	1.298344	-0.556909	0.223917	-0.135704	-0.808571	0.025146	0.147303	-0.327102	0.550635	0.310181	0.702562
26968	9.031721	0.080988	1.067315	-0.538202	0.146142	-0.124572	-0.811510	0.016238	0.143130	-0.320310	0.550326	0.305002	0.708179
26969	8.858050	-0.107097	0.963319	-0.545465	-0.041770	-0.066940	-0.809623	0.006596	0.143580	-0.313536	0.552947	0.299968	0.711312
26970	10.062342	0.074460	1.061175	-0.553242	-0.089919	-0.101856	-0.808878	-0.001916	0.145464	-0.305399	0.556120	0.295772	0.714130
26971	10.478792	-0.068851	1.753341	-0.569597	-0.026891	-0.186441	-0.810531	-0.013825	0.148181	-0.296653	0.557914	0.291570	0.718134
26972	9.347671	-0.268932	1.858582	-0.560351	-0.008119	-0.191134	-0.810502	-0.020628	0.148109	-0.287573	0.559314	0.287701	0.722286
26973	9.082668	0.281193	1.439573	-0.549977	-0.102027	-0.172706	-0.808481	-0.028861	0.150835	-0.278743	0.562073	0.283980	0.725074
26974	9.347019	0.422011	1.034089	-0.548598	-0.159324	-0.207633	-0.807181	-0.034687	0.154582	-0.268625	0.565374	0.281263	0.727381
26975	9.802011	0.172805	1.065259	-0.548862	-0.222640	-0.175340	-0.805456	-0.041092	0.161574	-0.258996	0.569787	0.278180	0.728615
26976	9.758618	0.260312	1.100588	-0.550470	-0.201269	-0.147181	-0.801331	-0.044381	0.167730	-0.249433	0.573908	0.274911	0.729957
26977	9.795831	0.331993	1.005494	-0.550743	-0.233484	-0.169966	-0.801324	-0.046807	0.172797	-0.239723	0.578434	0.271724	0.730830
26978	9.245893	0.112142	0.854027	-0.550303	-0.199718	-0.126070	-0.798622	-0.049820	0.182079	-0.230418	0.582505	0.268145	0.731911
26979	9.852249	0.114666	1.094839	-0.561460	-0.248545	-0.093940	-0.797218	-0.047866	0.189868	-0.221559	0.587621	0.263910	0.732096
26980	9.696816	0.170715	0.625617	-0.564770	-0.225391	-0.062276	-0.796100	-0.045630	0.198653	-0.212828	0.592334	0.259437	0.732487
26981	9.767566	0.492568	0.373029	-0.561309	-0.240517	-0.081537	-0.792720	-0.041130	0.206878	-0.204129	0.597316	0.254963	0.732488
26982	9.791721	0.473006	0.361133	-0.557798	-0.248432	-0.104445	-0.791046	-0.036490	0.216815	-0.194701	0.601976	0.251138	0.732561
26983	9.784810	0.727813	0.131145	-0.541128	-0.198078	-0.100094	-0.786817	-0.030995	0.223347	-0.186114	0.606074	0.246968	0.732832
26984	9.683718	0.968232	0.210759	-0.555449	-0.164830	-0.083652	-0.787274	-0.024917	0.228506	-0.177403	0.609464	0.242564	0.733651
26985	9.792597	1.013390	0.198027	-0.538580	-0.090305	-0.062652	-0.785456	-0.019554	0.233924	-0.169852	0.612078	0.237559	0.734899
26986	9.851108	1.259827	0.241112	-0.538625	0.036381	-0.022696	-0.784057	-0.015024	0.234526	-0.163166	0.612634	0.231917	0.737747
26987	9.862026	1.333413	0.423932	-0.535572	0.082074	0.003601	-0.784366	-0.009066	0.233036	-0.157371	0.612944	0.225551	0.740716
26988	10.001341	1.270045	0.480032	-0.529997	0.096363	0.015981	-0.786097	-0.002251	0.230434	-0.151623	0.612661	0.219345	0.744006
26989	9.822894	1.169224	0.411317	-0.544074	0.142889	0.056178	-0.785552	0.003855	0.226533	-0.146712	0.612254	0.212004	0.747446
26990	9.591372	1.330543	0.465407	-0.538835	0.123196	0.036869	-0.787560	0.009399	0.222930	-0.141263	0.611588	0.205298	0.750905
26991	10.145383	1.289152	0.588370	-0.552050	0.073281	-0.008878	-0.790421	0.015374	0.217923	-0.134925	0.611901	0.198822	0.753553
26992	9.744191	0.728727	1.008386	-0.562570	0.103462	0.036641	-0.790162	0.021330	0.216570	-0.129114	0.611470	0.191822	0.756729
26993	9.398254	0.409600	0.647516	-0.556650	0.076798	0.187168	-0.789051	0.027285	0.215068	-0.125671	0.612415	0.182829	0.758768
26994	9.796191	0.149399	1.181521	-0.549030	-0.013483	0.205527	-0.788516	0.035083	0.213448	-0.122095	0.614262	0.174209	0.759886
26995	9.903147	-0.116614	1.266508	-0.543956	0.054727	0.231690	-0.789693	0.044868	0.212429	-0.119383	0.615567	0.164867	0.761343
26996	9.751881	-0.216169	1.427312	-0.547481	0.061739	0.251901	-0.788905	0.060041	0.209330	-0.116817	0.616298	0.155530	0.763112
26997	9.424599	-0.277912	1.273782	-0.562400	0.022653	0.194398	-0.787827	0.073650	0.207343	-0.113205	0.617916	0.146384	0.764157
26998	9.431092	-0.325836	1.346803	-0.563299	0.032693	0.180163	-0.786174	0.085989	0.203217	-0.109255	0.618787	0.137752	0.765630
26999	9.505949	-0.326338	1.341876	-0.544564	-0.004023	0.147007	-0.785942	0.098324	0.201365	-0.105057	0.620537	0.129476	0.766246
27000	9.486371	-0.515092	1.286012	-0.573851	-0.056309	0.164653	-0.783736	0.114065	0.196705	-0.100486	0.622638	0.121051	0.766532
27001	9.893596	-0.711067	1.277988	-0.555559	-0.051159	0.187894	-0.782677	0.132501	0.192364	-0.096653	0.625134	0.112149	0.766347
27002	10.308466	-0.771657	1.282942	-0.551862	-0.007352	0.129359	-0.780732	0.143284	0.187229	-0.091895	0.626255	0.104384	0.767114
27003	10.154315	-0.822328	1.527782	-0.538219	0.014419	0.102796	-0.780646	0.157045	0.182989	-0.087120	0.627430	0.096641	0.767726
27004	9.941464	-0.680007	1.654554	-0.551343	0.084446	0.134028	-0.779555	0.168977	0.173771	-0.082585	0.627045	0.088635	0.769505
27005	9.478157	-0.667464	1.647785	-0.562094	0.103324	0.138117	-0.778887	0.180343	0.164833	-0.078213	0.626853	0.079892	0.771074
27006	9.520934	-0.712780	1.401748	-0.554923	0.082620	0.133920	-0.779061	0.189729	0.155032	-0.073590	0.626395	0.071803	0.772695
27007	9.764945	-0.685422	1.384201	-0.542383	0.083041	0.084578	-0.778241	0.198253	0.148043	-0.068590	0.626307	0.064037	0.773908
27008	10.105018	-0.603004	1.764636	-0.568073	0.061665	0.073855	-0.778396	0.202380	0.142995	-0.062811	0.626002	0.056502	0.775231
27009	9.701883	-0.744905	1.085301	-0.541016	0.038629	0.014090	-0.778412	0.206786	0.139364	-0.056664	0.626426	0.049679	0.775829
27010	9.606205	-0.209706	1.541011	-0.548651	0.007171	0.008913	-0.778708	0.210200	0.135725	-0.050043	0.626765	0.043312	0.776392
27011	9.553249	-0.718589	1.278527	-0.537735	-0.008166	0.003764	-0.779848	0.211915	0.132074	-0.043710	0.627810	0.036718	0.776271
27012	9.752546	-0.376714	1.264779	-0.539369	0.027855	0.010686	-0.778723	0.214899	0.129127	-0.037225	0.627719	0.030447	0.776953
27013	9.704880	-0.435083	1.159168	-0.552138	0.026303	-0.010698	-0.779294	0.216327	0.126176	-0.030487	0.628144	0.023783	0.777136
27014	9.605213	-0.467822	1.234579	-0.539219	0.056811	-0.005454	-0.779872	0.219027	0.124229	-0.023752	0.627491	0.017697	0.778060
27015	9.747627	-0.400851	1.265055	-0.576334	0.084085	-0.011328	-0.779015	0.218471	0.120397	-0.016701	0.626934	0.010636	0.778821
27016	9.757826	-0.415901	1.187881	-0.546392	0.084074	-0.025128	-0.779574	0.217498	0.115157	-0.009563	0.625746	0.004668	0.779954
27017	9.671141	-0.342788	1.196847	-0.544574	0.087694	-0.028676	-0.782689	0.216380	0.112624	-0.002616	0.625024	-0.001673	0.780599
27018	9.724514	-0.231829	1.214870	-0.546433	0.091430	-0.041081	-0.781270	0.217528	0.107109	0.004780	0.623614	-0.007440	0.781682
27019	9.671376	-0.202371	1.233944	-0.535462	0.103985	-0.041038	-0.781971	0.216556	0.101729	0.011834	0.622547	-0.013464	0.782377
27020	9.702623	-0.246101	1.229557	-0.551786	0.100349	-0.028821	-0.784243	0.217279	0.098925	0.019112	0.620882	-0.019464	0.783429
27021	9.782550	-0.212890	1.209748	-0.560975	0.087855	-0.035907	-0.784376	0.216161	0.094388	0.026420	0.619967	-0.025938	0.783754
27022	9.742978	-0.245811	1.316495	-0.559123	0.089541	-0.025298	-0.783800	0.215181	0.090413	0.033736	0.618352	-0.032095	0.784521
27023	9.698954	-0.249913	1.389095	-0.557106	0.108187	0.002907	-0.785503	0.216340	0.083790	0.040419	0.616997	-0.038955	0.784961
27024	9.588808	-0.177197	1.311102	-0.562667	0.091120	-0.000601	-0.786073	0.217629	0.080131	0.047390	0.615226	-0.045463	0.785611
27025	9.580035	-0.173004	1.199907	-0.555320	0.096414	0.008302	-0.784374	0.219626	0.075046	0.053978	0.613957	-0.052345	0.785750
27026	9.520534	-0.161661	1.407681	-0.553810	0.044005	0.022776	-0.785221	0.219071	0.072077	0.060423	0.612802	-0.059042	0.785708
27027	9.699352	-0.007808	1.454055	-0.563148	0.009853	0.021161	-0.784094	0.221628	0.069407	0.066831	0.612774	-0.066268	0.784634
27028	9.690713	0.277495	1.460549	-0.565173	0.000236	-0.008847	-0.784663	0.222060	0.067860	0.073854	0.612225	-0.072794	0.783854
27029	9.706191	0.548115	1.462341	-0.535466	-0.046006	0.009515	-0.783815	0.223051	0.067581	0.080061	0.613028	-0.079458	0.781968
27030	10.079032	0.847870	1.458497	-0.554565	-0.039551	0.009367	-0.782968	0.224184	0.067021	0.086605	0.612985	-0.086080	0.780602
27031	10.249955	0.691512	1.749995	-0.546584	-0.040053	-0.038306	-0.783248	0.223624	0.065320	0.093748	0.613660	-0.092232	0.778541
27032	9.577914	0.483279	1.787050	-0.549962	-0.026016	-0.004981	-0.784244	0.224624	0.063641	0.100476	0.613327	-0.098560	0.777188
27033	9.348204	0.788584	1.677623	-0.557526	-0.058217	-0.027875	-0.782830	0.226185	0.061949	0.107585	0.614129	-0.104961	0.774760
27034	9.249403	0.821077	1.363245	-0.552935	-0.071061	-0.004743	-0.784110	0.227045	0.059846	0.114243	0.614375	-0.111406	0.772710
27035	9.448999	0.866945	1.169145	-0.542656	-0.043420	0.025341	-0.782275	0.229882	0.057740	0.120416	0.614763	-0.118103	0.770467
27036	9.502247	0.876186	1.154471	-0.553576	0.068718	0.084693	-0.782573	0.235017	0.048178	0.126016	0.612536	-0.125299	0.770208
27037	10.719286	0.750695	1.637547	-0.557284	0.074263	0.084825	-0.782014	0.238728	0.039726	0.131765	0.610833	-0.132576	0.769379
27038	10.513473	0.648761	1.363477	-0.556354	0.214796	0.083931	-0.779754	0.243435	0.029149	0.137782	0.606239	-0.139394	0.770753
27039	10.178903	-0.020885	2.164016	-0.543189	0.233542	0.184626	-0.779058	0.249145	0.016191	0.142260	0.601720	-0.147164	0.772035
27040	9.241907	0.031999	1.947193	-0.546784	0.211546	0.216391	-0.777519	0.256840	0.002398	0.146085	0.596698	-0.155416	0.773600
27041	8.499803	0.094796	1.193532	-0.555128	0.075622	0.102018	-0.774980	0.262248	-0.006335	0.151503	0.594720	-0.162781	0.772566
27042	8.916777	-0.392712	1.343405	-0.551878	-0.042312	0.192144	-0.772725	0.267081	-0.012242	0.154939	0.593556	-0.171540	0.770882
27043	10.525780	-0.729944	1.601166	-0.544891	-0.085531	0.204265	-0.771192	0.274316	-0.015573	0.158115	0.593652	-0.180425	0.768130
27044	10.163725	-0.568596	2.300640	-0.541289	-0.041896	0.152644	-0.768660	0.280416	-0.019348	0.162020	0.592551	-0.188513	0.766222
27045	9.035229	-0.584140	2.157333	-0.567180	-0.099083	0.099388	-0.766969	0.283968	-0.023142	0.167009	0.593029	-0.196483	0.762771
27046	9.528422	-0.675194	2.007865	-0.535009	-0.059854	0.135005	-0.765851	0.288219	-0.023814	0.171029	0.592180	-0.204285	0.760487
27047	9.933409	-0.767531	2.337000	-0.541230	-0.012683	0.106390	-0.763887	0.293748	-0.025610	0.175942	0.591271	-0.211589	0.758072
27048	9.307143	-0.859620	2.440359	-0.544705	0.003374	0.116721	-0.762328	0.295030	-0.028720	0.180594	0.589401	-0.219064	0.756309
27049	9.176937	-0.757080	2.473221	-0.530320	-0.034823	0.147187	-0.760784	0.299426	-0.030808	0.184656	0.588546	-0.226695	0.753741
27050	9.319957	-0.901994	2.634137	-0.553997	-0.023571	0.111458	-0.757960	0.302822	-0.031218	0.189353	0.586976	-0.234305	0.751469
27051	9.362777	-1.129644	2.605205	-0.559552	-0.012157	0.047610	-0.760238	0.303955	-0.029208	0.195348	0.585980	-0.241046	0.748574
27052	9.235868	-1.219357	2.432387	-0.532307	0.002503	0.005347	-0.757969	0.304515	-0.028937	0.201479	0.584504	-0.246941	0.746178
27053	9.359530	-1.213325	2.362075	-0.539768	-0.033540	0.011703	-0.757552	0.306209	-0.027225	0.207649	0.583931	-0.252987	0.742903
27054	9.319473	-1.175068	2.255375	-0.531705	-0.024077	-0.042222	-0.757126	0.305490	-0.024266	0.214319	0.582998	-0.258378	0.739879
27055	9.042072	-1.132233	2.255268	-0.570045	0.104210	-0.064741	-0.758674	0.302230	-0.023156	0.222657	0.580498	-0.263320	0.737637
27056	10.512215	-1.063683	1.943221	-0.558658	0.174413	-0.041714	-0.758520	0.300114	-0.026009	0.230628	0.576396	-0.268196	0.736647
27057	10.447567	-0.426582	2.491997	-0.553747	0.149689	-0.099849	-0.759082	0.298984	-0.026865	0.239504	0.573344	-0.272193	0.734728
27058	9.766776	-0.307252	1.950276	-0.545469	-0.029327	-0.041249	-0.761771	0.296716	-0.024888	0.246166	0.572173	-0.277789	0.731337
27059	10.265073	-0.120756	0.968838	-0.554337	-0.050540	0.028836	-0.761056	0.295151	-0.023495	0.252054	0.571247	-0.284142	0.727605
27060	10.240266	-0.040057	1.093630	-0.560750	0.085393	0.043849	-0.761486	0.295569	-0.021083	0.258263	0.567751	-0.290301	0.725731
27061	9.503154	-0.095226	1.191893	-0.553162	0.111015	0.085196	-0.760072	0.296697	-0.020375	0.264226	0.564067	-0.296378	0.723998
27062	9.214052	0.355147	1.030180	-0.552093	-0.010724	0.095694	-0.759231	0.298381	-0.015837	0.268969	0.561600	-0.303454	0.721233
27063	9.888288	0.476269	0.979595	-0.561779	-0.071345	0.039492	-0.758823	0.301336	-0.009868	0.274597	0.560708	-0.310009	0.717006
27064	10.259865	0.296562	1.217922	-0.561149	-0.068794	-0.040092	-0.759109	0.300179	-0.002523	0.280997	0.559757	-0.315946	0.712664
27065	10.018487	0.251563	1.508730	-0.531372	-0.061191	-0.103554	-0.758530	0.296762	0.001821	0.288388	0.559686	-0.320292	0.707811
27066	9.231312	0.314999	1.583987	-0.557757	-0.059179	-0.123493	-0.761922	0.292212	0.008589	0.295948	0.559029	-0.325126	0.702990
27067	9.022388	0.677164	1.311992	-0.547949	-0.071567	-0.153363	-0.763468	0.287666	0.013080	0.304146	0.559209	-0.329076	0.697488
27068	9.501014	0.789913	1.271429	-0.562909	-0.123481	-0.176106	-0.764872	0.283405	0.017006	0.312017	0.559632	-0.333705	0.691447
27069	9.735118	0.686146	1.533257	-0.548445	-0.128943	-0.175881	-0.766273	0.278290	0.021914	0.320134	0.560620	-0.337614	0.685008
27070	9.500205	0.705241	1.644518	-0.524732	-0.136714	-0.129606	-0.767672	0.272755	0.025403	0.326785	0.561020	-0.342244	0.679218
27071	9.800352	0.634770	1.499912	-0.539054	-0.137122	-0.073094	-0.766818	0.270597	0.034285	0.333319	0.561341	-0.347091	0.673292
27072	9.585077	0.641354	1.562956	-0.546453	-0.180732	-0.032266	-0.768525	0.269867	0.041929	0.338531	0.561402	-0.353331	0.667370
27073	9.277247	0.594875	0.778519	-0.532901	-0.091075	0.008004	-0.766537	0.269144	0.045017	0.344215	0.560465	-0.358583	0.662430
27074	9.937057	0.840161	0.470417	-0.555952	0.011977	-0.006872	-0.766970	0.270702	0.045461	0.350508	0.557612	-0.363850	0.658655
27075	10.989812	0.074867	1.287082	-0.544426	0.147546	-0.052608	-0.768658	0.268174	0.039932	0.358810	0.553779	-0.366831	0.655758
27076	8.672416	-1.228032	1.638203	-0.552432	0.243918	0.015935	-0.767242	0.270609	0.031176	0.366392	0.547614	-0.370581	0.654634
27077	10.064568	-1.510892	0.324911	-0.541050	0.022260	0.233592	-0.766121	0.276169	0.020476	0.369860	0.543179	-0.377570	0.652381
27078	10.690338	-0.446736	1.061318	-0.553988	-0.004685	0.042754	-0.764433	0.280139	0.018524	0.375187	0.539975	-0.383400	0.648588
27079	10.043693	-0.719177	0.905734	-0.552246	0.019512	-0.052190	-0.764426	0.279448	0.013142	0.382410	0.537548	-0.387409	0.643986
27080	9.967061	-0.413718	0.974923	-0.561570	-0.031245	-0.013928	-0.766134	0.280876	0.011332	0.388283	0.534954	-0.392856	0.639316
27081	9.531282	-0.269280	1.215546	-0.561885	-0.061707	-0.038597	-0.764714	0.280298	0.013719	0.394730	0.533269	-0.397693	0.633761
27082	9.197223	-0.821539	1.077165	-0.559731	-0.077010	0.051623	-0.766138	0.281148	0.014588	0.399324	0.530641	-0.404095	0.629021
27083	9.223280	-0.791737	0.844812	-0.553437	-0.100582	0.066016	-0.765157	0.283402	0.017999	0.403959	0.528550	-0.410204	0.623847
27084	9.508687	-0.934636	0.698617	-0.552544	-0.091253	0.034169	-0.764450	0.282523	0.026329	0.408511	0.526203	-0.416369	0.618762
27085	10.604125	-1.077053	0.672159	-0.547384	-0.128883	0.022283	-0.763187	0.283619	0.036798	0.413298	0.524748	-0.422142	0.612878
27086	9.676896	-0.813886	0.851702	-0.557951	-0.062151	0.009200	-0.762345	0.283866	0.046978	0.418393	0.522112	-0.427788	0.607736
27087	9.594049	-0.827275	0.946206	-0.543855	-0.149010	0.040838	-0.761777	0.281847	0.057278	0.422655	0.520637	-0.433830	0.601740
27088	9.866137	-0.641324	0.808442	-0.561748	-0.061732	-0.031478	-0.762484	0.279986	0.063488	0.428215	0.518227	-0.439005	0.596110
27089	10.069237	-0.744717	0.712663	-0.560772	-0.038014	-0.061657	-0.762906	0.277408	0.071951	0.434760	0.516042	-0.443178	0.590151
27090	9.893193	-0.775718	0.988728	-0.554383	-0.058406	-0.005778	-0.763043	0.274688	0.080127	0.439892	0.513320	-0.448418	0.584739
27091	9.610629	-0.799981	0.689729	-0.559506	-0.062788	0.079953	-0.760921	0.274802	0.086902	0.444449	0.510045	-0.454178	0.579691
27092	9.411529	-0.557283	0.648622	-0.559951	-0.074472	-0.023491	-0.761485	0.273377	0.089861	0.449612	0.507534	-0.459365	0.573796
27093	9.718368	-0.554626	0.609518	-0.525684	-0.077598	-0.089354	-0.761344	0.272506	0.095792	0.455557	0.506160	-0.463076	0.567302
27094	9.867760	-0.482639	0.676177	-0.550003	-0.038713	-0.090725	-0.760767	0.270091	0.097318	0.461639	0.503849	-0.467050	0.561151
27095	9.877334	-0.395360	0.728354	-0.559625	0.001487	-0.047727	-0.761463	0.266831	0.097996	0.468104	0.500761	-0.470755	0.555433
27096	9.819125	-0.360824	0.781209	-0.548551	0.021071	-0.028266	-0.763014	0.264715	0.096006	0.473948	0.497113	-0.474698	0.550376
27097	9.779943	-0.321333	0.872649	-0.546774	0.024773	-0.040660	-0.764434	0.264713	0.097714	0.480336	0.493704	-0.478025	0.545000
27098	9.772051	-0.403184	0.917070	-0.544976	0.013834	-0.028201	-0.763296	0.264433	0.095722	0.485993	0.490074	-0.481912	0.539814
27099	9.779665	-0.384139	0.878183	-0.530289	0.033508	-0.019298	-0.763290	0.263305	0.094013	0.491983	0.486412	-0.485100	0.534822
27100	9.788829	-0.340164	0.962258	-0.552002	0.058969	-0.033859	-0.763288	0.263742	0.090340	0.498120	0.482194	-0.488480	0.529861
27101	9.725700	-0.320068	1.020115	-0.541127	0.050702	-0.023078	-0.764134	0.262903	0.087791	0.504332	0.478163	-0.491488	0.524833
27102	9.749403	-0.295626	1.087473	-0.532179	0.025336	-0.012197	-0.766687	0.262917	0.085265	0.509634	0.474198	-0.495118	0.519873
27103	9.768806	-0.295823	1.075366	-0.559261	0.049747	-0.007352	-0.765982	0.264051	0.084565	0.515753	0.469725	-0.498380	0.514756
27104	9.763007	-0.367733	1.165588	-0.559344	0.044463	-0.021489	-0.764845	0.264053	0.083141	0.521506	0.465288	-0.501920	0.509524
27105	9.717584	-0.406585	1.091170	-0.544726	0.060704	-0.032044	-0.765405	0.263219	0.078611	0.527749	0.460985	-0.504593	0.504340
27106	9.757207	-0.410549	1.269984	-0.557526	0.031593	0.005139	-0.765679	0.260954	0.078306	0.532991	0.456336	-0.508404	0.499202
27107	9.788135	-0.329902	1.056389	-0.555786	0.024536	-0.010694	-0.767106	0.262943	0.077772	0.538649	0.451952	-0.511678	0.493743
27108	9.724744	-0.314442	1.145712	-0.552288	0.019345	-0.037176	-0.766816	0.261527	0.077048	0.544042	0.447827	-0.515091	0.488006
27109	9.710620	-0.338884	1.088008	-0.539502	0.025542	-0.031760	-0.767955	0.262526	0.075936	0.549665	0.443717	-0.517915	0.482439
