# Supplementary material for: Identification of Haptic Based Guiding Using Hard Reins
Source: PLoS One. 2015 Jul 22;10(7):e0132020. doi: 10.1371/journal.pone.0132020 (PMC4511788; doi:10.1371/journal.pone.0132020)
Supplement: S2 File — (ZIP) [file pone.0132020.s002.zip › MotionData2/Subject11/T20/fh20.txt]

// Start Time: 0
// Sample rate: 25.0Hz
// Scenario: 4.9
// Firmware Version: 2.6.1
Counter	Acc_X	Acc_Y	Acc_Z	Gyr_X	Gyr_Y	Gyr_Z	Mag_X	Mag_Y	Mag_Z	Quat_w	Quat_x	Quat_y	Quat_z
26430	0.214939	-0.212506	10.048607	0.098121	0.021309	-0.022997	-0.224661	-0.434524	-0.760958	-0.525630	0.004312	0.012766	-0.850607
26431	0.326217	-0.182200	10.019159	0.021102	0.040458	-0.000606	-0.225434	-0.435063	-0.761850	-0.525684	0.004701	0.012026	-0.850582
26432	0.180709	-0.267950	9.918502	-0.032495	0.060659	-0.011469	-0.221672	-0.435356	-0.760625	-0.525959	0.005997	0.011982	-0.850404
26433	-0.068110	-0.280867	9.778723	-0.029006	0.037099	0.005289	-0.221527	-0.435898	-0.764227	-0.525907	0.006856	0.012130	-0.850428
26434	-0.106949	-0.309453	9.769116	-0.009407	0.030079	0.022154	-0.220626	-0.434544	-0.764356	-0.525598	0.007397	0.012011	-0.850616
26435	-0.239516	-0.274959	9.700970	-0.018458	0.035317	0.048591	-0.220104	-0.434819	-0.764623	-0.524809	0.008136	0.011985	-0.851097
26436	-0.299130	-0.168819	9.654643	0.006457	0.016038	0.075178	-0.218941	-0.433602	-0.765142	-0.523756	0.008287	0.011733	-0.851748
26437	-0.270612	0.096315	9.921777	0.113624	-0.034807	0.098725	-0.220885	-0.435087	-0.763459	-0.522114	0.006469	0.010157	-0.852791
26438	-0.082403	0.080310	9.886327	0.192507	-0.052247	0.062169	-0.222697	-0.437524	-0.761144	-0.521161	0.003505	0.007451	-0.853419
26439	0.016231	-0.305452	9.818563	0.113928	-0.036455	0.031587	-0.224216	-0.445670	-0.758762	-0.520655	0.001642	0.005890	-0.853745
26440	-0.107371	-0.367287	9.730007	0.004825	-0.017169	0.027363	-0.227077	-0.445520	-0.757562	-0.520347	0.001227	0.006025	-0.853933
26441	0.122437	-0.306606	9.711902	0.011961	-0.006753	0.036208	-0.228893	-0.446326	-0.756516	-0.519760	0.000939	0.005909	-0.854291
26442	0.123213	-0.202757	9.857269	0.083524	0.007224	0.040323	-0.227851	-0.447011	-0.756538	-0.519237	0.000124	0.004445	-0.854619
26443	0.056637	-0.060209	9.902737	0.106788	0.003741	0.038766	-0.227962	-0.450816	-0.755675	-0.518607	-0.000973	0.002605	-0.855008
26444	0.187485	0.001591	9.998439	0.048730	0.007221	0.015416	-0.228731	-0.452578	-0.755681	-0.518480	-0.001429	0.001737	-0.855087
26445	0.163021	-0.041639	9.954899	0.012091	0.013370	0.008121	-0.228989	-0.453120	-0.755297	-0.518374	-0.001390	0.001423	-0.855152
26446	0.013156	-0.060148	9.811798	0.003184	0.017825	0.004592	-0.228465	-0.453666	-0.755695	-0.518387	-0.001194	0.001223	-0.855144
26447	-0.027257	0.026895	9.861207	-0.000366	0.012595	-0.004235	-0.230282	-0.454337	-0.754647	-0.518493	-0.001037	0.001129	-0.855081
26448	0.033100	0.026394	9.851068	0.006765	0.003823	-0.000708	-0.228862	-0.451761	-0.756698	-0.518528	-0.001117	0.001013	-0.855059
26449	0.017768	-0.089161	9.772976	-0.003945	0.012597	-0.002534	-0.228223	-0.450406	-0.755924	-0.518605	-0.000923	0.000981	-0.855013
26450	0.085906	-0.017309	9.850111	-0.001335	0.010778	0.011569	-0.228726	-0.452441	-0.757220	-0.518490	-0.000800	0.000932	-0.855083
26451	0.078925	0.021064	9.797746	0.022800	0.012530	0.018812	-0.228072	-0.453940	-0.756217	-0.518201	-0.000888	0.000447	-0.855258
26452	-0.020046	0.022058	9.870702	0.006626	-0.003231	0.027477	-0.227041	-0.453675	-0.754689	-0.517895	-0.001087	0.000407	-0.855444
26453	-0.033909	0.108791	9.886236	0.009354	-0.005832	0.016935	-0.228082	-0.452853	-0.755179	-0.517638	-0.001350	0.000337	-0.855599
26454	0.028646	0.079294	9.837297	0.058590	-0.004941	0.012868	-0.229115	-0.453935	-0.754918	-0.517446	-0.002116	-0.000575	-0.855713
26455	-0.073755	-0.054996	9.702068	0.069340	-0.001380	0.013846	-0.230015	-0.456377	-0.753388	-0.517239	-0.002920	-0.001720	-0.855834
26456	-0.117130	-0.044860	9.760231	0.023660	0.008205	0.025898	-0.228829	-0.458421	-0.755223	-0.516949	-0.003101	-0.002168	-0.856008
26457	0.086064	0.006563	9.792711	0.031810	0.011689	0.004771	-0.229870	-0.458551	-0.754438	-0.516898	-0.003289	-0.002803	-0.856036
26458	0.042578	0.002181	9.821873	0.056883	0.012589	-0.000319	-0.228697	-0.460461	-0.752677	-0.516971	-0.003738	-0.003868	-0.855986
26459	-0.005709	-0.001825	9.961617	0.006915	0.001273	-0.037722	-0.227782	-0.460873	-0.753721	-0.517650	-0.003842	-0.003966	-0.855575
26460	-0.033141	-0.122021	9.907606	-0.082459	-0.019665	-0.064899	-0.227667	-0.458836	-0.752805	-0.518834	-0.003395	-0.002317	-0.854865
26461	0.080675	-0.070472	9.753425	-0.068145	-0.011805	-0.057738	-0.227666	-0.458428	-0.753699	-0.519859	-0.002941	-0.000987	-0.854246
26462	0.047307	-0.010042	9.768825	-0.057418	-0.000434	-0.052309	-0.227928	-0.457475	-0.754713	-0.520802	-0.002426	0.000035	-0.853674
26463	-0.028973	0.127625	9.766259	-0.044941	0.008306	-0.038037	-0.226522	-0.453542	-0.754696	-0.521486	-0.001870	0.000757	-0.853257
26464	0.159530	0.150317	9.803343	-0.000213	0.017870	-0.034204	-0.225743	-0.453274	-0.755218	-0.522099	-0.001638	0.000613	-0.852883
26465	0.060185	0.102848	9.755593	0.087420	0.031895	-0.017633	-0.224699	-0.454638	-0.754734	-0.522429	-0.002069	-0.001171	-0.852679
26466	0.011469	0.040934	9.832198	0.076625	0.026621	-0.008919	-0.225459	-0.457623	-0.755265	-0.522573	-0.002490	-0.002717	-0.852586
26467	0.095674	-0.002868	9.879029	0.042607	0.032693	-0.004774	-0.224158	-0.458990	-0.753757	-0.522684	-0.002441	-0.003741	-0.852515
26468	0.020772	-0.009555	9.860373	0.044482	0.031888	-0.023246	-0.222452	-0.461852	-0.754581	-0.523174	-0.002436	-0.004794	-0.852209
26469	-0.044282	0.010149	9.846744	0.005097	0.040633	-0.016428	-0.221540	-0.462809	-0.753962	-0.523483	-0.001857	-0.005258	-0.852018
26470	0.057525	0.064756	9.875329	-0.011019	0.045833	-0.013022	-0.218675	-0.463910	-0.755042	-0.523803	-0.001034	-0.005510	-0.851821
26471	-0.246793	0.057047	9.724072	-0.012791	0.038959	-0.014729	-0.217117	-0.463511	-0.755832	-0.524083	-0.000292	-0.005653	-0.851648
26472	-0.280416	0.081433	9.748673	-0.011876	0.007497	-0.028921	-0.216983	-0.465007	-0.754565	-0.524652	-0.000112	-0.005489	-0.851299
26473	-0.329204	0.009856	9.810750	-0.018104	-0.009967	-0.044010	-0.216325	-0.464873	-0.757526	-0.525436	-0.000129	-0.005038	-0.850818
26474	-0.320061	-0.057952	9.680129	-0.007437	-0.022222	-0.029011	-0.217892	-0.463778	-0.756465	-0.525957	-0.000501	-0.004638	-0.850498
26475	0.172824	-0.017989	9.849353	0.065817	-0.073146	-0.023518	-0.218662	-0.465132	-0.756980	-0.526396	-0.002475	-0.004943	-0.850222
26476	0.403077	0.087616	10.367632	0.097830	-0.138965	-0.013008	-0.222912	-0.471632	-0.755953	-0.526710	-0.005941	-0.005104	-0.850009
26477	0.155921	0.310097	10.139230	0.063974	-0.159786	-0.043165	-0.226804	-0.473787	-0.752835	-0.527482	-0.009385	-0.004460	-0.849502
26478	0.207611	0.121081	9.802591	0.055242	-0.151767	-0.080256	-0.230554	-0.478389	-0.749229	-0.528903	-0.012614	-0.003773	-0.848580
26479	0.234285	-0.192519	9.556052	-0.061770	-0.088703	-0.100332	-0.233154	-0.477560	-0.749439	-0.530659	-0.013517	-0.001743	-0.847476
26480	0.261932	-0.038970	9.507115	-0.093116	-0.029275	-0.073887	-0.234589	-0.475513	-0.750681	-0.531942	-0.013097	0.000166	-0.846680
26481	0.354180	0.360258	9.746405	0.103571	-0.029376	-0.044207	-0.234971	-0.476870	-0.750689	-0.532694	-0.014761	-0.001215	-0.846178
26482	0.369411	0.457029	9.973269	0.163496	-0.031161	-0.045529	-0.236771	-0.481346	-0.748395	-0.533407	-0.017104	-0.003624	-0.845678
26483	0.300511	0.274914	10.012621	0.067863	-0.032862	-0.070923	-0.235327	-0.485703	-0.745763	-0.534617	-0.018453	-0.004380	-0.844881
26484	0.328400	0.129778	9.808859	-0.039417	-0.015331	-0.080486	-0.235058	-0.486791	-0.746804	-0.536059	-0.018358	-0.003539	-0.843973
26485	0.168200	0.015276	9.705595	-0.033288	-0.027575	-0.052261	-0.235316	-0.487062	-0.746803	-0.536987	-0.018532	-0.002627	-0.843383
26486	0.063687	0.252187	9.841386	-0.005612	-0.010108	-0.036059	-0.234796	-0.486792	-0.747450	-0.537642	-0.018714	-0.002396	-0.842962
26487	0.108145	0.395728	9.708083	-0.039551	-0.010083	-0.045099	-0.235055	-0.487879	-0.745788	-0.538450	-0.018517	-0.001580	-0.842453
26488	0.141884	0.383740	9.806178	-0.000178	-0.020587	-0.051914	-0.235445	-0.486925	-0.747185	-0.539347	-0.018934	-0.001334	-0.841869
26489	0.226387	0.380872	9.870297	0.019456	-0.039878	-0.048343	-0.234788	-0.488423	-0.747209	-0.540187	-0.019872	-0.001206	-0.841309
26490	0.406096	0.191561	9.763241	0.006998	-0.031133	-0.059067	-0.235300	-0.489779	-0.746958	-0.541240	-0.020544	-0.000970	-0.840616
26491	0.308651	0.071956	9.724258	0.014019	-0.020671	-0.025488	-0.236602	-0.490181	-0.745145	-0.541696	-0.021101	-0.000941	-0.840309
26492	0.324063	0.201661	9.711199	-0.000389	-0.010237	-0.000860	-0.238021	-0.492076	-0.744629	-0.541726	-0.021343	-0.000784	-0.840284
26493	0.426061	0.280551	9.816958	-0.007556	-0.008542	-0.000923	-0.237767	-0.491262	-0.744368	-0.541777	-0.021466	-0.000513	-0.840248
26494	0.533000	0.373936	9.956484	0.016613	0.005405	-0.002475	-0.236994	-0.490723	-0.743476	-0.541865	-0.021629	-0.000810	-0.840187
26495	0.599863	0.272212	9.892260	0.035442	0.014168	-0.007632	-0.237639	-0.491807	-0.742835	-0.542010	-0.021851	-0.001505	-0.840087
26496	0.555457	0.142469	9.819060	0.033653	0.028185	-0.002319	-0.236458	-0.493036	-0.744662	-0.542064	-0.021816	-0.002337	-0.840051
26497	0.484121	0.292475	9.931939	-0.005731	0.022920	-0.002576	-0.236973	-0.493712	-0.744918	-0.542141	-0.021454	-0.002422	-0.840010
26498	0.433695	0.333556	9.867965	-0.055823	0.015941	-0.005584	-0.234910	-0.491685	-0.744158	-0.542304	-0.020655	-0.001618	-0.839927
26499	0.237390	0.236053	9.726760	-0.052276	0.031745	0.009521	-0.233353	-0.490334	-0.746222	-0.542197	-0.019640	-0.001015	-0.840021
26500	0.179334	0.221982	9.695860	-0.023641	0.031777	0.009745	-0.234005	-0.489787	-0.746207	-0.542080	-0.018925	-0.000918	-0.840113
26501	0.289866	0.142222	9.847782	-0.018337	0.017703	0.014967	-0.233360	-0.488431	-0.747231	-0.541867	-0.018508	-0.000733	-0.840260
26502	0.395210	0.014220	9.939119	-0.059628	0.011462	0.039256	-0.233882	-0.487340	-0.748111	-0.541280	-0.017744	0.000201	-0.840655
26503	0.521576	0.124199	10.049832	-0.075806	0.019233	0.055009	-0.233763	-0.485439	-0.748223	-0.540413	-0.016686	0.001363	-0.841233
26504	0.777258	0.088514	10.042411	-0.090105	0.031406	0.054865	-0.232741	-0.482455	-0.748466	-0.539578	-0.015256	0.002599	-0.841793
26505	0.864201	0.092541	10.008064	-0.081244	0.041836	0.077853	-0.232488	-0.479737	-0.751011	-0.538325	-0.013785	0.003642	-0.842617
26506	0.666445	0.123147	10.075004	-0.050836	0.050628	0.081696	-0.233017	-0.476199	-0.753793	-0.537001	-0.012453	0.004017	-0.843480
26507	0.603220	0.063259	9.990755	-0.124028	0.054230	0.045937	-0.232896	-0.474297	-0.754547	-0.536291	-0.010337	0.005655	-0.843951
26508	0.123530	-0.157196	9.814536	-0.177504	0.094717	0.015837	-0.230061	-0.468876	-0.757360	-0.536107	-0.006907	0.007679	-0.844087
26509	0.357730	-0.154556	9.702007	-0.193574	0.083312	0.007681	-0.228657	-0.461543	-0.762445	-0.536044	-0.003554	0.010177	-0.844121
26510	0.597073	-0.119597	9.947855	-0.162269	0.089328	0.005217	-0.224910	-0.457349	-0.764515	-0.536018	-0.000380	0.012000	-0.844121
26511	0.551893	-0.025184	10.035839	-0.112185	0.087580	0.007369	-0.223901	-0.451239	-0.766011	-0.535946	0.002150	0.013087	-0.844148
26512	0.399485	-0.062803	9.928585	-0.200687	0.103396	-0.001990	-0.220025	-0.446095	-0.769100	-0.536024	0.005971	0.015408	-0.844041
26513	0.683792	-0.146848	9.908345	-0.334017	0.122511	0.006698	-0.217073	-0.437955	-0.772916	-0.535930	0.011442	0.019873	-0.843951
26514	0.645009	-0.161577	9.711464	-0.370538	0.129621	-0.021726	-0.212058	-0.426701	-0.777632	-0.536282	0.017517	0.024783	-0.843493
26515	0.468315	-0.568229	9.975048	-0.264965	0.157652	-0.021772	-0.207695	-0.415444	-0.781695	-0.536662	0.022796	0.027723	-0.843034
26516	0.466131	-0.862650	9.635260	-0.103894	0.161263	-0.017113	-0.202006	-0.408406	-0.786847	-0.537016	0.026545	0.027793	-0.842696
26517	0.313061	-1.000531	9.769565	0.021202	0.144627	0.010188	-0.197332	-0.408431	-0.787302	-0.536972	0.028532	0.026061	-0.842714
26518	0.224594	-0.875146	9.651618	0.124037	0.100069	0.014356	-0.193804	-0.412254	-0.787906	-0.536883	0.028818	0.022930	-0.842852
26519	0.069550	-0.941795	9.481575	0.142832	0.059929	0.005573	-0.190664	-0.416619	-0.787995	-0.536936	0.028061	0.020080	-0.842917
26520	-0.002079	-0.843646	9.937491	0.083722	0.023110	-0.004653	-0.190897	-0.421510	-0.787526	-0.537104	0.027475	0.018466	-0.842867
26521	0.133733	-0.762674	10.023759	0.101763	0.052864	-0.029994	-0.190876	-0.426402	-0.785776	-0.537723	0.027019	0.016420	-0.842529
26522	-0.016355	-0.805855	9.676121	0.150180	0.032041	-0.049058	-0.189285	-0.432390	-0.785473	-0.538670	0.025853	0.013614	-0.842010
26523	-0.298027	-1.025176	9.589520	0.184083	0.037348	-0.024958	-0.187178	-0.438653	-0.784025	-0.539231	0.024261	0.010363	-0.841745
26524	-0.178628	-0.548679	10.000077	0.241344	0.075725	-0.021706	-0.185064	-0.446138	-0.782589	-0.539755	0.022853	0.005536	-0.841493
26525	-0.275031	-0.510708	9.588027	0.300601	0.096045	-0.049352	-0.182421	-0.455801	-0.780668	-0.540762	0.020995	-0.000299	-0.840914
26526	-0.296366	-0.785416	9.354363	0.318427	0.099561	-0.028106	-0.179494	-0.470358	-0.777388	-0.541389	0.019151	-0.006676	-0.840527
26527	-0.474403	-0.714928	9.931030	0.452518	0.060154	-0.028979	-0.176957	-0.484913	-0.774101	-0.542058	0.015066	-0.014664	-0.840078
26528	-0.306466	-0.183074	9.692991	0.531227	0.026904	-0.023175	-0.175211	-0.499057	-0.767974	-0.542603	0.009692	-0.023830	-0.839595
26529	-0.459021	0.453239	8.980718	0.363170	-0.023647	-0.048183	-0.175142	-0.514823	-0.762351	-0.543516	0.005184	-0.029413	-0.838867
26530	-0.205715	0.424641	8.925337	0.193113	-0.084994	-0.052368	-0.176399	-0.524874	-0.757680	-0.544499	0.001617	-0.031681	-0.838161
26531	0.163005	0.636078	9.801687	0.260834	-0.172801	-0.039943	-0.180511	-0.534774	-0.753350	-0.545311	-0.004302	-0.033920	-0.837536
26532	0.184962	1.006180	9.774513	0.332562	-0.249664	-0.092499	-0.185396	-0.546301	-0.748254	-0.547019	-0.012121	-0.036733	-0.836226
26533	0.139527	0.747555	9.233657	0.191289	-0.294145	-0.113103	-0.192373	-0.554555	-0.743994	-0.549097	-0.019279	-0.036496	-0.834739
26534	0.204490	0.379009	9.204829	-0.025204	-0.288069	-0.120040	-0.199110	-0.558325	-0.741234	-0.551347	-0.023796	-0.032915	-0.833287
26535	0.136968	0.376123	9.661952	-0.127339	-0.247119	-0.090667	-0.205355	-0.556526	-0.740096	-0.553101	-0.026673	-0.027848	-0.832221
26536	0.034082	0.134939	10.746230	-0.040929	-0.170468	-0.015784	-0.214423	-0.559058	-0.740884	-0.553511	-0.029121	-0.025248	-0.831950
26537	0.540543	1.029088	11.881557	0.081495	-0.030083	0.033206	-0.218827	-0.561889	-0.738792	-0.552953	-0.030754	-0.025982	-0.832239
26538	0.679212	1.526847	11.429509	0.117587	0.116989	0.025259	-0.216241	-0.561361	-0.736899	-0.552430	-0.030193	-0.029176	-0.832501
26539	0.743705	1.104278	11.034807	-0.007361	0.257072	0.005373	-0.209989	-0.563431	-0.739837	-0.552216	-0.026077	-0.031631	-0.832693
26540	0.563371	0.570761	9.910424	-0.146783	0.329923	0.020452	-0.201937	-0.562113	-0.743540	-0.551764	-0.019047	-0.032777	-0.833138
26541	-0.207864	0.104291	9.544054	-0.157817	0.315196	0.089194	-0.191540	-0.562847	-0.746270	-0.550150	-0.012344	-0.033313	-0.834310
26542	-0.025820	0.578733	9.442204	-0.107824	0.291491	0.112427	-0.183498	-0.559626	-0.749825	-0.548135	-0.006441	-0.034651	-0.835647
26543	-0.276207	0.690293	9.109225	-0.069298	0.255797	0.100348	-0.179873	-0.554615	-0.755351	-0.546317	-0.001701	-0.036016	-0.836802
26544	-0.206729	0.621719	8.881954	-0.118463	0.259320	0.097329	-0.171827	-0.552210	-0.759042	-0.544533	0.003790	-0.036821	-0.837922
26545	-0.221275	0.266782	9.168764	-0.089970	0.246988	0.114160	-0.166510	-0.548975	-0.763070	-0.542462	0.008602	-0.037743	-0.839188
26546	-0.464023	0.077090	9.433009	-0.007815	0.228603	0.135868	-0.161700	-0.550088	-0.763538	-0.540039	0.012348	-0.040072	-0.840595
26547	-0.357232	0.170867	8.914115	-0.036497	0.217245	0.158527	-0.157792	-0.550650	-0.766683	-0.537225	0.016054	-0.041560	-0.842261
26548	-0.116964	0.009861	8.780429	-0.045685	0.140127	0.191563	-0.153771	-0.548904	-0.768780	-0.533902	0.018673	-0.042315	-0.844281
26549	-0.503082	0.023868	9.230882	0.073784	0.021071	0.237932	-0.153498	-0.549992	-0.770849	-0.529932	0.017826	-0.043561	-0.846733
26550	-1.210592	0.334218	9.824485	0.165781	-0.048828	0.238613	-0.159192	-0.555126	-0.767476	-0.526025	0.014960	-0.045894	-0.849098
26551	-1.183620	0.721909	10.056995	0.080981	-0.047928	0.190481	-0.164884	-0.558901	-0.766658	-0.522897	0.012943	-0.046542	-0.851026
26552	-1.387597	0.562165	9.989635	-0.058383	-0.013680	0.154373	-0.166182	-0.558350	-0.767660	-0.520306	0.013103	-0.045404	-0.852671
26553	-1.079183	0.481881	9.688077	-0.095858	0.018673	0.148827	-0.168265	-0.556708	-0.768640	-0.517766	0.014148	-0.043755	-0.854285
26554	-1.890756	0.079224	10.425772	0.009730	0.036334	0.129539	-0.168914	-0.555752	-0.770033	-0.515565	0.014480	-0.044294	-0.855582
26555	-2.193469	1.272570	11.393696	0.135082	0.087912	0.105399	-0.167726	-0.559836	-0.769321	-0.513762	0.014440	-0.047368	-0.856503
26556	-1.807933	1.222931	9.513044	-0.154105	0.076124	-0.002576	-0.165125	-0.558761	-0.772430	-0.513733	0.017256	-0.045470	-0.856570
26557	-2.224647	1.046171	8.844166	-0.495439	0.027527	-0.099421	-0.163099	-0.546811	-0.777479	-0.515254	0.022914	-0.037155	-0.855925
26558	-1.788787	0.866408	9.367002	-0.285763	-0.031914	-0.200503	-0.161441	-0.537848	-0.783451	-0.518615	0.025386	-0.031802	-0.854039
26559	-1.323846	0.027390	9.862786	0.174349	-0.049348	-0.272434	-0.157670	-0.539499	-0.782881	-0.523413	0.022954	-0.034100	-0.851087
26560	-1.136746	0.552850	9.155920	0.115038	-0.045504	-0.389100	-0.154375	-0.550389	-0.779570	-0.530144	0.021166	-0.035361	-0.846906
26561	-1.176773	0.360514	9.072351	-0.211199	-0.071618	-0.470903	-0.149324	-0.546338	-0.783073	-0.538087	0.022591	-0.030820	-0.842022
26562	-0.888477	0.147662	9.408646	-0.173162	-0.081116	-0.585350	-0.143235	-0.542836	-0.785440	-0.547905	0.023374	-0.026722	-0.835787
26563	-0.766997	0.248192	9.562547	-0.119969	-0.085327	-0.679282	-0.135950	-0.545185	-0.786342	-0.559229	0.023695	-0.023458	-0.828343
26564	-0.707546	-0.227419	9.897795	-0.231287	-0.101752	-0.811569	-0.128161	-0.544138	-0.788631	-0.572550	0.024901	-0.018056	-0.819293
26565	-0.390797	-0.517072	10.357918	-0.272045	-0.083346	-0.908892	-0.116233	-0.539036	-0.793124	-0.587263	0.027045	-0.012148	-0.808853
26566	-0.295093	-0.651369	10.725613	-0.389625	-0.044712	-1.024226	-0.103414	-0.529725	-0.799387	-0.603499	0.031068	-0.004717	-0.796744
26567	-0.636583	-1.123554	10.372290	-0.480450	-0.075822	-1.122796	-0.089307	-0.518791	-0.805525	-0.620941	0.035829	0.004641	-0.783024
26568	-1.317969	-1.839947	9.509653	-0.780625	-0.070073	-1.201547	-0.076133	-0.503095	-0.812373	-0.638944	0.044226	0.018641	-0.767755
26569	-1.202589	-1.217447	8.895836	-1.054202	-0.101478	-1.237033	-0.063042	-0.469188	-0.825205	-0.656634	0.055790	0.037299	-0.751217
26570	-1.235705	-1.803331	9.110464	-0.857501	-0.180195	-1.238643	-0.053579	-0.437844	-0.835312	-0.673855	0.063321	0.053961	-0.734165
26571	-0.969971	-1.785979	9.170850	-0.632125	-0.210000	-1.227493	-0.045290	-0.406223	-0.844114	-0.690579	0.067598	0.067687	-0.716903
26572	-0.538903	-1.610933	9.315727	-0.725187	-0.245158	-1.238969	-0.040996	-0.380968	-0.850865	-0.706741	0.072323	0.083169	-0.698835
26573	-1.028110	-3.590236	11.981362	-0.342520	-0.131718	-1.229037	-0.037574	-0.364135	-0.854475	-0.722948	0.073497	0.091632	-0.680843
26574	-0.355732	-1.034974	10.957221	0.040679	-0.052915	-1.218566	-0.030831	-0.362812	-0.854819	-0.739286	0.069867	0.093669	-0.663174
26575	-0.341571	-1.690605	8.931029	0.060910	-0.108272	-1.303305	-0.023941	-0.365975	-0.853027	-0.756180	0.065300	0.096259	-0.643942
26576	-1.001771	-3.575552	10.558719	-0.417123	-0.091029	-1.299900	-0.019704	-0.357437	-0.853392	-0.771911	0.067844	0.104732	-0.623363
26577	-0.777548	-3.283874	10.567347	-0.740942	0.043500	-1.275346	-0.010998	-0.333022	-0.858676	-0.786517	0.077473	0.114949	-0.601810
26578	-0.046192	-2.268557	9.431277	-0.656428	0.101366	-1.311517	-0.001001	-0.308615	-0.861668	-0.801175	0.085906	0.123303	-0.579255
26579	0.778306	-2.395208	7.865554	-0.297171	0.052734	-1.386857	0.006949	-0.290449	-0.863150	-0.816486	0.088182	0.128206	-0.556001
26580	1.119184	-3.030774	8.516137	0.063394	0.071885	-1.400267	0.014719	-0.286958	-0.863617	-0.832025	0.084264	0.128818	-0.532954
26581	1.134587	-3.251103	8.857102	0.260154	0.060481	-1.396288	0.025251	-0.289731	-0.864443	-0.847115	0.077322	0.127362	-0.510095
26582	1.253527	-2.841671	9.355804	0.102357	0.102121	-1.324114	0.036302	-0.293731	-0.863363	-0.860737	0.073177	0.126664	-0.487580
26583	1.180769	-2.897771	9.699418	0.016149	0.234813	-1.225568	0.047215	-0.296780	-0.861373	-0.872990	0.072444	0.124264	-0.466046
26584	1.471871	-2.016560	9.200001	-0.136512	0.217833	-1.089176	0.060680	-0.290602	-0.861514	-0.883262	0.074081	0.123357	-0.446254
26585	2.335380	-1.782350	8.560847	-0.033364	0.136047	-0.953218	0.069979	-0.283179	-0.860296	-0.891851	0.073840	0.122730	-0.429054
26586	2.295844	-2.943870	9.263935	0.110898	0.146169	-0.825482	0.081614	-0.275497	-0.859367	-0.899329	0.071033	0.120450	-0.414310
26587	2.105313	-2.583374	9.485994	0.037814	0.102539	-0.510588	0.088345	-0.273360	-0.857393	-0.903771	0.070274	0.119156	-0.405044
26588	2.338426	-2.047786	9.062404	0.133658	0.126619	-0.315016	0.092523	-0.278546	-0.855965	-0.906789	0.068087	0.116303	-0.399464
26589	1.710660	-2.384384	9.063950	0.350223	0.099324	-0.136301	0.098539	-0.288364	-0.853069	-0.908523	0.062484	0.112063	-0.397647
26590	1.899599	-2.299297	9.058492	0.239405	0.080479	0.027562	0.099745	-0.297341	-0.849451	-0.908774	0.058792	0.108740	-0.398559
26591	2.402672	-2.204652	9.833817	0.215474	0.060627	0.147887	0.101828	-0.299799	-0.847195	-0.907935	0.055933	0.105958	-0.401620
26592	2.764242	-0.964181	10.604310	0.132964	0.075986	0.180954	0.101454	-0.304963	-0.843260	-0.906784	0.054469	0.103385	-0.405076
26593	1.506777	-1.237663	10.765807	0.274451	0.116659	0.161302	0.105126	-0.313137	-0.840570	-0.905976	0.050928	0.099092	-0.408405
26594	1.116690	-0.403511	10.442339	0.221047	0.087196	0.104707	0.107119	-0.322524	-0.838637	-0.905510	0.047798	0.095676	-0.410626
26595	0.792021	-1.228915	10.231395	-0.079672	0.080688	-0.073809	0.110365	-0.323630	-0.837155	-0.906179	0.049868	0.095117	-0.409030
26596	1.243510	-1.573581	10.346092	-0.218337	0.091014	-0.080278	0.112658	-0.315761	-0.837370	-0.906780	0.054372	0.095410	-0.407050
26597	1.162187	-0.111200	10.202602	-0.008804	0.028201	-0.122710	0.115485	-0.311428	-0.836342	-0.907816	0.054570	0.095255	-0.404746
26598	0.059060	-2.465743	11.278424	-0.162207	0.047424	-0.071062	0.118706	-0.307777	-0.835456	-0.908299	0.057720	0.095863	-0.403078
26599	1.139270	1.124954	8.580557	-0.318301	0.115804	-0.062671	0.121771	-0.297873	-0.836946	-0.908641	0.064307	0.096490	-0.401157
26600	1.916033	-0.638871	7.866318	-0.452387	0.113142	-0.081860	0.126346	-0.278465	-0.840420	-0.908885	0.073229	0.098245	-0.398640
26601	1.079454	-2.156513	8.045927	-0.186452	0.031802	0.034273	0.130460	-0.271693	-0.839901	-0.908400	0.076894	0.099221	-0.398814
26602	1.505509	-2.705504	8.913041	-0.158056	0.055935	0.066030	0.130836	-0.268433	-0.841416	-0.907723	0.080296	0.099446	-0.399627
26603	1.019935	-3.094626	9.402971	-0.248849	0.143211	0.169718	0.134785	-0.256090	-0.839942	-0.906231	0.086295	0.098696	-0.401942
26604	0.891503	-2.163713	9.931429	0.044164	0.179708	0.272656	0.141256	-0.252591	-0.840389	-0.904450	0.087432	0.094691	-0.406643
26605	1.312150	-1.385848	8.997164	0.361802	0.162301	0.296109	0.145082	-0.264571	-0.838509	-0.902943	0.082726	0.088421	-0.412348
26606	0.566262	-1.690757	8.836688	0.266978	0.115319	0.281315	0.148121	-0.276003	-0.835585	-0.901230	0.079305	0.083750	-0.417709
26607	0.773257	-2.813643	9.432360	0.485120	0.109928	0.294916	0.151311	-0.291376	-0.832187	-0.899666	0.071950	0.077364	-0.423604
26608	0.792532	-2.162726	10.001982	0.315129	0.150873	0.293059	0.154122	-0.307562	-0.830333	-0.897825	0.067963	0.071635	-0.429139
26609	0.079148	-2.324760	10.246574	0.323256	0.185192	0.279320	0.157948	-0.321581	-0.825391	-0.896099	0.064157	0.065257	-0.434319
26610	0.554970	-2.291031	9.906436	0.198775	0.175392	0.310852	0.163077	-0.333703	-0.824816	-0.893846	0.062476	0.060065	-0.439918
26611	1.070212	-2.827102	9.720408	0.033836	0.167212	0.378091	0.163883	-0.341047	-0.820791	-0.890735	0.063848	0.056433	-0.446463
26612	0.429873	-2.546686	9.347076	-0.240402	0.167140	0.489140	0.165682	-0.338339	-0.820021	-0.886194	0.070126	0.055052	-0.454656
26613	1.237832	-2.327650	9.109531	-0.001097	0.149259	0.598129	0.166439	-0.335355	-0.818591	-0.880852	0.072236	0.051740	-0.464978
26614	0.481415	-2.094715	9.428723	0.139843	0.102026	0.671509	0.166750	-0.345685	-0.816514	-0.874843	0.071364	0.047743	-0.476737
26615	0.563103	-1.483795	9.660925	-0.075002	0.066860	0.682247	0.163645	-0.348114	-0.815335	-0.868216	0.074026	0.046490	-0.488425
26616	0.143868	-1.347025	9.276826	0.055567	0.002334	0.688415	0.157953	-0.351345	-0.815539	-0.861506	0.073670	0.044958	-0.500360
26617	0.755570	-1.572644	9.408330	0.066030	-0.036468	0.732176	0.152272	-0.356614	-0.815762	-0.854159	0.072852	0.044033	-0.512996
26618	0.431589	-1.632742	9.376792	0.169506	-0.067104	0.792825	0.144135	-0.365404	-0.813031	-0.846116	0.069908	0.042352	-0.526694
26619	0.863734	-1.317253	9.838070	0.208514	-0.089343	0.854635	0.133301	-0.378391	-0.811712	-0.837213	0.066147	0.040683	-0.541335
26620	0.774579	-1.296845	9.992867	0.156532	-0.045680	0.882639	0.123476	-0.385813	-0.810996	-0.827710	0.063688	0.038651	-0.556190
26621	0.839948	-1.273204	10.026217	0.288886	0.006759	0.911975	0.112635	-0.398937	-0.807496	-0.817810	0.059616	0.034410	-0.571357
26622	0.875288	-1.057148	9.989946	0.195844	0.022466	0.916675	0.103343	-0.410575	-0.803876	-0.807460	0.057237	0.030776	-0.586332
26623	0.137308	-0.940436	10.098581	0.063568	0.057676	0.893172	0.094291	-0.417322	-0.802651	-0.796993	0.057324	0.028344	-0.600593
26624	0.070543	-0.161793	10.535845	0.226445	0.066413	0.880461	0.089904	-0.423550	-0.800079	-0.786607	0.054947	0.023619	-0.614551
26625	0.811888	0.197129	10.259632	0.257298	0.095312	0.803104	0.083468	-0.435884	-0.795224	-0.776987	0.052248	0.018339	-0.627077
26626	-0.380430	0.261596	10.212986	0.128788	0.086184	0.729370	0.076766	-0.444680	-0.794696	-0.767943	0.051532	0.014686	-0.638273
26627	-0.034449	0.709875	9.837881	0.135403	0.075815	0.661527	0.071213	-0.450630	-0.793131	-0.759629	0.050346	0.011334	-0.648306
26628	-0.460841	-0.142774	9.108451	0.193845	0.076236	0.614341	0.067335	-0.455639	-0.789656	-0.751839	0.048466	0.007107	-0.657524
26629	-1.654630	-0.276233	8.821644	0.340396	0.017118	0.645493	0.062468	-0.468659	-0.787142	-0.743640	0.043417	0.001911	-0.667166
26630	-0.904823	0.530821	10.408040	0.451101	0.020042	0.660313	0.054998	-0.481802	-0.782409	-0.735162	0.036935	-0.004918	-0.676867
26631	-1.862155	0.395867	9.448735	0.519466	0.076635	0.622526	0.049372	-0.500527	-0.776345	-0.727045	0.030038	-0.013458	-0.685800
26632	-1.868530	0.219025	8.226026	0.252865	0.010313	0.629148	0.042675	-0.513675	-0.770210	-0.718550	0.026269	-0.017394	-0.694761
26633	-1.427312	-0.216459	8.500769	0.195425	-0.030171	0.645978	0.034282	-0.523144	-0.767353	-0.709650	0.022646	-0.020007	-0.703906
26634	-2.163531	-0.541068	9.000813	0.408296	-0.052735	0.640542	0.023028	-0.532870	-0.762530	-0.700844	0.015786	-0.025238	-0.712694
26635	-1.629914	0.128766	9.203360	0.486245	-0.090464	0.603937	0.011545	-0.548574	-0.756606	-0.692376	0.007294	-0.031147	-0.720827
26636	-0.945063	0.338099	9.411324	0.397834	-0.119493	0.553674	-0.000334	-0.562645	-0.751687	-0.684524	-0.000347	-0.035250	-0.728137
26637	-0.681358	0.056327	9.953697	0.201041	-0.158142	0.514942	-0.012505	-0.570191	-0.747984	-0.677119	-0.005822	-0.036071	-0.734966
26638	-0.261668	0.318930	10.390444	0.143917	-0.168773	0.470347	-0.025321	-0.578005	-0.744788	-0.670345	-0.010657	-0.035790	-0.741109
26639	-0.277588	0.112798	10.575646	0.031281	-0.097943	0.462692	-0.035310	-0.579719	-0.743629	-0.663551	-0.012909	-0.034875	-0.747206
26640	-0.405070	0.178907	10.635179	-0.070889	-0.025459	0.520417	-0.044919	-0.577900	-0.745265	-0.655877	-0.012780	-0.033288	-0.754025
26641	0.273268	0.500356	10.527289	0.025735	0.058311	0.551249	-0.056372	-0.571043	-0.747467	-0.647510	-0.012657	-0.034302	-0.761179
26642	0.101266	0.767716	10.224261	0.218816	0.096829	0.612828	-0.062598	-0.572913	-0.745723	-0.638092	-0.014506	-0.038677	-0.768851
26643	0.064148	1.635561	10.808878	0.229546	0.136947	0.614989	-0.067366	-0.581587	-0.741500	-0.628438	-0.015894	-0.043775	-0.776465
26644	0.415786	1.538915	9.985306	0.038390	0.175554	0.578382	-0.072279	-0.585501	-0.740694	-0.619555	-0.014240	-0.046336	-0.783455
26645	0.298218	1.317429	9.608903	0.033166	0.156488	0.550076	-0.076964	-0.583846	-0.739838	-0.610772	-0.012856	-0.048625	-0.790208
26646	-0.036375	1.770021	10.482078	-0.027609	0.170451	0.518135	-0.081640	-0.583006	-0.740273	-0.602547	-0.010404	-0.050086	-0.796443
26647	0.248966	2.162656	10.630713	0.000290	0.179168	0.483114	-0.085272	-0.581762	-0.742775	-0.594668	-0.008244	-0.052153	-0.802236
26648	0.597683	1.324868	9.659271	0.098240	0.154999	0.404181	-0.085396	-0.582848	-0.742784	-0.588053	-0.007418	-0.055457	-0.806885
26649	-0.285662	0.710393	9.366660	0.026947	0.104733	0.331370	-0.086954	-0.583656	-0.741228	-0.582599	-0.006653	-0.057048	-0.810728
26650	-0.598850	0.802357	9.543436	-0.210933	0.101295	0.299773	-0.090602	-0.579830	-0.743704	-0.577706	-0.002967	-0.054721	-0.814404
26651	-0.613568	1.462200	9.012873	-0.319549	0.073628	0.190649	-0.090883	-0.571672	-0.750681	-0.574552	0.001480	-0.050343	-0.816917
26652	-0.458375	0.859331	9.658224	-0.168963	0.061445	0.106044	-0.089878	-0.564066	-0.753575	-0.572818	0.004247	-0.048247	-0.818250
26653	-0.809676	0.354625	9.655453	-0.132977	0.063424	0.060496	-0.089768	-0.557950	-0.757882	-0.571783	0.006528	-0.046784	-0.819044
26654	-0.865017	0.716079	9.748997	-0.150832	0.033701	0.042723	-0.088742	-0.554149	-0.760428	-0.571097	0.008692	-0.044660	-0.819620
26655	-1.020035	0.627790	10.366895	-0.122099	0.038965	0.004195	-0.087848	-0.550348	-0.762459	-0.571002	0.010524	-0.043100	-0.819749
26656	-1.325211	1.147051	11.096400	0.030166	0.102010	-0.029532	-0.084211	-0.550095	-0.763666	-0.571462	0.011805	-0.044708	-0.819324
26657	-0.772394	1.190125	9.289865	0.019766	0.081299	-0.059760	-0.080678	-0.556366	-0.761854	-0.572401	0.012780	-0.045988	-0.818583
26658	-0.888352	0.175537	9.086962	-0.193161	0.000904	-0.088206	-0.077969	-0.552439	-0.763269	-0.573867	0.015014	-0.042769	-0.817693
26659	-1.129109	-1.069132	8.824817	-0.261342	-0.060267	-0.066190	-0.077475	-0.545645	-0.767318	-0.574946	0.016950	-0.037787	-0.817143
26660	-0.841340	-0.746606	11.219445	0.027925	-0.022487	0.018811	-0.077232	-0.541569	-0.769080	-0.574796	0.016171	-0.037948	-0.817256
26661	-0.030550	1.249093	10.017063	0.125027	0.051109	-0.018796	-0.076169	-0.546603	-0.768117	-0.575136	0.015439	-0.040549	-0.816906
26662	-0.180402	0.587968	8.922191	0.036054	0.021840	-0.111258	-0.072781	-0.550019	-0.766147	-0.577037	0.015398	-0.041310	-0.815528
26663	-0.355440	0.385872	10.021958	0.146051	-0.006244	-0.138768	-0.071486	-0.551114	-0.763738	-0.579378	0.013559	-0.043532	-0.813782
26664	-0.375199	0.330124	9.829247	0.198881	-0.027157	-0.149034	-0.067817	-0.558745	-0.761042	-0.581945	0.010870	-0.046368	-0.811833
26665	-0.451932	0.409590	9.667417	0.179187	-0.040240	-0.145657	-0.065972	-0.565959	-0.757288	-0.584413	0.008094	-0.048707	-0.809953
26666	-0.264310	0.300823	9.967328	0.163815	-0.057037	-0.123886	-0.062806	-0.575896	-0.755892	-0.586582	0.005303	-0.050628	-0.808289
26667	-0.542452	-0.112169	10.258147	0.080340	-0.078129	-0.082282	-0.064083	-0.580510	-0.754506	-0.588032	0.003015	-0.050886	-0.807229
26668	-1.312187	0.293156	10.293477	-0.014899	-0.099138	0.000972	-0.064355	-0.579286	-0.752949	-0.588187	0.001517	-0.049434	-0.807212
26669	-1.018760	2.170377	9.923237	0.002135	-0.125436	0.006592	-0.067723	-0.581443	-0.751251	-0.588236	-0.000682	-0.047931	-0.807267
26670	-0.294429	1.526559	8.852261	-0.046788	-0.134079	-0.033774	-0.072400	-0.580875	-0.750790	-0.588982	-0.002336	-0.045552	-0.806858
26671	-1.140133	0.054981	9.916788	-0.088254	-0.118375	0.001157	-0.075276	-0.576511	-0.751989	-0.589106	-0.003335	-0.042687	-0.806920
26672	-1.122310	0.516990	10.049305	0.084979	-0.036354	0.100613	-0.078646	-0.577852	-0.751181	-0.587600	-0.005082	-0.043577	-0.807961
26673	-0.710383	0.698686	10.747117	0.079386	0.031501	0.151823	-0.079799	-0.582195	-0.748510	-0.585141	-0.005732	-0.045183	-0.809651
26674	-0.570603	2.023982	10.379067	0.140577	0.110365	0.115783	-0.079653	-0.585730	-0.747391	-0.583219	-0.005767	-0.048692	-0.810834
26675	-0.763752	1.391505	9.104671	0.085561	0.110850	0.046609	-0.077944	-0.590496	-0.745922	-0.582375	-0.005116	-0.051391	-0.811278
26676	-0.690255	0.890656	8.300478	-0.097689	0.053292	0.011474	-0.075349	-0.591190	-0.744427	-0.582245	-0.003200	-0.050380	-0.811445
26677	-0.763867	0.720977	8.462567	-0.204228	0.001644	0.005207	-0.074457	-0.586573	-0.747348	-0.582200	-0.000887	-0.047124	-0.811679
26678	-0.734302	0.115921	8.859064	-0.104326	-0.034386	0.047960	-0.076282	-0.583436	-0.750115	-0.581819	-0.000364	-0.044983	-0.812073
26679	-0.365689	0.337040	8.968965	-0.061655	-0.048638	0.102784	-0.079922	-0.582330	-0.750307	-0.580226	-0.000600	-0.043431	-0.813297
26680	-0.009735	0.808833	9.230843	-0.058027	-0.062759	0.083357	-0.082526	-0.580005	-0.751786	-0.579269	-0.001106	-0.041712	-0.814068
26681	0.123000	0.448411	9.672516	-0.079558	-0.033158	0.090233	-0.086951	-0.576447	-0.753996	-0.577861	-0.000900	-0.040016	-0.815153
26682	0.026771	0.488496	9.952556	-0.136902	-0.003501	0.109339	-0.090086	-0.572217	-0.755321	-0.576237	0.000462	-0.037697	-0.816413
26683	0.042078	-0.082940	10.296696	-0.172802	0.040113	0.133780	-0.090880	-0.568407	-0.757198	-0.574049	0.002891	-0.035275	-0.818055
26684	-0.513967	-0.203953	10.987364	-0.130168	0.077626	0.194273	-0.090382	-0.563245	-0.759466	-0.571024	0.005440	-0.034004	-0.820210
26685	-1.025270	-0.466423	11.147356	-0.073181	0.137964	0.267259	-0.092215	-0.558613	-0.762474	-0.566565	0.008281	-0.034312	-0.823261
26686	-0.847272	0.453122	11.098719	0.026911	0.167586	0.308765	-0.093787	-0.555887	-0.762681	-0.561440	0.010449	-0.036661	-0.826639
26687	-0.584493	0.754576	10.470327	0.077307	0.136279	0.254383	-0.093913	-0.557654	-0.760899	-0.557178	0.011577	-0.039440	-0.829375
26688	-0.801239	0.172837	9.999325	-0.151494	0.091030	0.195232	-0.092117	-0.552363	-0.763570	-0.553913	0.014546	-0.037943	-0.831582
26689	-1.201899	0.181898	10.368143	-0.133589	0.070117	0.176896	-0.093712	-0.545288	-0.763991	-0.550911	0.017014	-0.036470	-0.833593
26690	-1.108670	0.751133	9.580888	-0.197695	0.079078	0.135152	-0.095813	-0.539296	-0.766854	-0.548586	0.020339	-0.034048	-0.835153
26691	-0.838478	0.405218	8.824840	-0.290524	0.038990	0.092781	-0.094173	-0.529248	-0.769734	-0.546918	0.024082	-0.029612	-0.836316
26692	-0.733187	-0.062381	8.751272	-0.188479	-0.013428	0.066774	-0.095117	-0.521089	-0.772593	-0.545817	0.025805	-0.026303	-0.837094
26693	-0.829719	-0.065495	9.059654	-0.120712	-0.059014	0.096203	-0.097626	-0.513602	-0.772483	-0.544208	0.026063	-0.023633	-0.838212
26694	-0.855500	0.364353	9.574258	-0.086626	-0.064289	0.063913	-0.101280	-0.509777	-0.772904	-0.543236	0.025822	-0.021474	-0.838908
26695	-0.576169	0.593371	9.680213	-0.029185	-0.043300	0.029122	-0.102852	-0.507323	-0.772857	-0.542785	0.025372	-0.020499	-0.839238
26696	-0.377542	0.011816	9.542051	-0.036105	-0.013470	-0.014174	-0.104936	-0.506225	-0.772558	-0.543169	0.025467	-0.019700	-0.839006
26697	-0.634009	-0.082806	10.189588	-0.011107	0.011848	-0.012975	-0.105726	-0.504455	-0.772273	-0.543411	0.025755	-0.019593	-0.838843
26698	-0.537649	0.563186	10.131301	0.078616	0.046062	-0.052627	-0.103509	-0.506369	-0.772067	-0.544455	0.025618	-0.021346	-0.838127
26699	-0.246547	0.440713	9.358417	0.062767	0.035730	-0.091647	-0.101297	-0.509236	-0.769047	-0.546041	0.025510	-0.022708	-0.837062
26700	-0.511715	0.150568	9.746657	0.061012	0.025284	-0.114596	-0.099474	-0.510877	-0.767806	-0.548285	0.025238	-0.023913	-0.835569
26701	-0.658173	-0.087258	10.245014	0.200496	0.033119	-0.106517	-0.096468	-0.514834	-0.767376	-0.550179	0.023578	-0.027530	-0.834260
26702	-0.687534	-0.148838	10.480055	0.317418	0.025983	-0.051949	-0.095529	-0.523947	-0.761445	-0.551293	0.020470	-0.033046	-0.833406
26703	-0.844793	0.799429	11.105082	0.320995	0.032028	-0.061366	-0.092896	-0.532659	-0.757717	-0.552449	0.017439	-0.038684	-0.832466
26704	-0.785211	1.038442	10.773295	0.184408	0.074144	-0.106229	-0.090918	-0.540417	-0.753971	-0.554283	0.016644	-0.042493	-0.831076
26705	-1.382799	0.211821	10.254704	0.121790	0.100642	-0.091588	-0.086232	-0.544384	-0.751512	-0.555793	0.016994	-0.045584	-0.829896
26706	-1.586793	0.397411	9.869308	0.092962	0.065668	-0.046877	-0.082971	-0.549839	-0.747248	-0.556602	0.017020	-0.047798	-0.829228
26707	-1.311713	0.410899	8.689612	0.101699	-0.030527	0.003892	-0.078942	-0.552308	-0.744765	-0.556636	0.015370	-0.049153	-0.829158
26708	-1.294083	0.177285	8.624296	0.035096	-0.137410	0.059363	-0.083493	-0.552421	-0.742130	-0.555885	0.012567	-0.048181	-0.829767
26709	-1.079896	0.398559	9.177686	0.020387	-0.169245	0.122553	-0.089216	-0.551033	-0.740747	-0.554051	0.009437	-0.046682	-0.831119
26710	-0.933823	0.565840	9.202379	0.084700	-0.141355	0.154835	-0.095962	-0.552628	-0.739121	-0.551706	0.005930	-0.046510	-0.832720
26711	-0.654036	0.529511	9.045754	0.184657	-0.132773	0.217188	-0.105033	-0.556657	-0.736843	-0.548262	0.001510	-0.048163	-0.834917
26712	-0.583727	0.565447	9.180130	0.138921	-0.122388	0.239786	-0.112559	-0.560425	-0.731247	-0.544457	-0.002362	-0.049105	-0.837347
26713	-0.668851	0.483910	9.038150	0.019794	-0.127684	0.269752	-0.118407	-0.560123	-0.729744	-0.540094	-0.004942	-0.048045	-0.840217
26714	-0.912025	0.894482	9.773081	-0.044780	-0.101599	0.293308	-0.124145	-0.556016	-0.728335	-0.535354	-0.006523	-0.046123	-0.843342
26715	-0.762872	0.807735	10.097607	-0.084974	-0.029964	0.289680	-0.132734	-0.551214	-0.729700	-0.530538	-0.006330	-0.044362	-0.846476
26716	-0.674782	0.985980	9.627905	-0.160918	-0.003659	0.287480	-0.140287	-0.545601	-0.731844	-0.525744	-0.005013	-0.041521	-0.849614
26717	-0.922420	0.786794	9.920919	-0.291479	0.035724	0.274362	-0.142934	-0.534442	-0.735291	-0.521104	-0.001498	-0.036973	-0.852691
26718	-0.981265	0.633590	10.789557	-0.343312	0.111707	0.258365	-0.143379	-0.522072	-0.739272	-0.516669	0.003719	-0.032234	-0.855570
26719	-0.385140	0.927814	11.006472	-0.209829	0.202550	0.243682	-0.141354	-0.509987	-0.744063	-0.512375	0.009270	-0.030829	-0.858158
26720	0.085455	0.602419	9.607326	-0.230065	0.220287	0.209937	-0.138532	-0.502799	-0.746346	-0.508636	0.015203	-0.029137	-0.860354
26721	-0.532460	-0.046700	9.672479	-0.244588	0.178397	0.237929	-0.135733	-0.488951	-0.752415	-0.504384	0.020673	-0.026866	-0.862814
26722	-1.507588	-0.018134	10.236315	-0.037338	0.154002	0.288102	-0.132654	-0.481629	-0.753930	-0.499361	0.023477	-0.027855	-0.865628
26723	-1.430056	0.680053	10.683424	0.020112	0.147009	0.236616	-0.131096	-0.481229	-0.754720	-0.495217	0.025775	-0.029871	-0.867873
26724	-1.190565	0.762915	10.079154	-0.188736	0.143740	0.138111	-0.128779	-0.476892	-0.756381	-0.492683	0.029981	-0.028051	-0.869240
26725	-1.093456	0.530690	9.097619	-0.490506	0.119635	0.013287	-0.124677	-0.464954	-0.761076	-0.492094	0.036977	-0.020835	-0.869507
26726	-1.450407	-0.080570	8.838952	-0.377494	0.097235	-0.050307	-0.120835	-0.452062	-0.767171	-0.492685	0.042326	-0.015152	-0.869046
26727	-1.480325	-0.214795	8.909758	-0.157264	0.067633	-0.089363	-0.116459	-0.443659	-0.770235	-0.494104	0.045202	-0.013151	-0.868127
26728	-1.608010	-0.529625	9.440710	-0.010602	0.041372	-0.097239	-0.113638	-0.436472	-0.772005	-0.495811	0.045975	-0.013249	-0.867111
26729	-1.937059	-0.618925	9.283923	0.013329	0.004659	-0.053936	-0.111557	-0.437434	-0.771532	-0.496779	0.046110	-0.013628	-0.866544
26730	-1.942830	-0.097351	9.960409	0.044509	-0.033989	-0.051112	-0.112338	-0.438654	-0.768964	-0.497757	0.045017	-0.013976	-0.866035
26731	-1.585688	-0.133132	10.180398	0.005287	-0.035809	-0.090295	-0.114665	-0.441089	-0.767669	-0.499355	0.044575	-0.013813	-0.865140
26732	-1.163466	0.152855	10.405927	-0.143008	-0.014910	-0.139838	-0.113899	-0.437287	-0.770211	-0.501686	0.045708	-0.011026	-0.863771
26733	-0.897298	-0.082238	9.704053	-0.119408	0.018530	-0.186359	-0.111320	-0.432543	-0.772900	-0.504806	0.047460	-0.009167	-0.861878
26734	-1.169198	-0.623823	9.640098	0.031064	0.036245	-0.216948	-0.108848	-0.432555	-0.774734	-0.508600	0.047735	-0.009823	-0.859622
26735	-1.367174	0.060047	9.421380	0.104779	0.060995	-0.276037	-0.104669	-0.437878	-0.773308	-0.513443	0.047976	-0.012173	-0.856695
26736	-1.417947	0.063975	9.003739	0.219587	0.037640	-0.333417	-0.099193	-0.445112	-0.768581	-0.519377	0.046371	-0.015961	-0.853137
26737	-2.153627	-0.186017	9.526263	0.491838	-0.055569	-0.432065	-0.095625	-0.459265	-0.763894	-0.527198	0.040691	-0.023598	-0.848440
26738	-2.388978	-0.393665	11.015776	0.314915	-0.130837	-0.548183	-0.093358	-0.474092	-0.757139	-0.536809	0.035332	-0.027072	-0.842529
26739	-1.480017	-0.224217	10.548503	-0.270460	-0.095873	-0.673271	-0.090235	-0.474924	-0.757964	-0.547977	0.037276	-0.021235	-0.835393
26740	-1.196419	-0.378352	9.626333	-0.562623	-0.106173	-0.743384	-0.085231	-0.460815	-0.764320	-0.559958	0.041903	-0.010071	-0.827399
26741	-1.092702	-0.708366	8.927174	-0.428241	-0.165422	-0.781474	-0.080462	-0.452142	-0.768929	-0.572483	0.044426	-0.000674	-0.818712
26742	-1.076663	-1.867578	9.740347	-0.316411	-0.144502	-0.801991	-0.079204	-0.442362	-0.773218	-0.585277	0.045614	0.006919	-0.809520
26743	-0.790828	-1.103631	10.989021	-0.136589	-0.024090	-0.792271	-0.071981	-0.431800	-0.777331	-0.597907	0.047042	0.010001	-0.800121
26744	-0.642647	-0.609925	10.022600	-0.034299	-0.015085	-0.824019	-0.064709	-0.432382	-0.777445	-0.611003	0.046969	0.011553	-0.790149
26745	-0.102324	-1.326638	9.024465	-0.086043	-0.042990	-0.842407	-0.056259	-0.434602	-0.777849	-0.624144	0.047454	0.014144	-0.779738
26746	-0.511762	-1.896902	10.242172	-0.309797	-0.066737	-0.870579	-0.049140	-0.430563	-0.778686	-0.637326	0.049956	0.020682	-0.768695
26747	-0.375494	-1.412144	10.251375	-0.369980	-0.043323	-0.809193	-0.042180	-0.419184	-0.783045	-0.649280	0.053978	0.027707	-0.758126
26748	-0.402284	-0.761003	9.989954	-0.362621	-0.024829	-0.837123	-0.034968	-0.406311	-0.787777	-0.661482	0.057768	0.034479	-0.746938
26749	-0.856005	-0.713537	9.412884	-0.272112	-0.032385	-0.853955	-0.027742	-0.395748	-0.792660	-0.673792	0.060583	0.039924	-0.735351
26750	-0.749431	-0.648735	8.855210	-0.263090	-0.126728	-0.882435	-0.023119	-0.386260	-0.793921	-0.686253	0.061482	0.046618	-0.723259
26751	-0.834778	-1.791567	9.260934	-0.207729	-0.119776	-0.873412	-0.019516	-0.380028	-0.794941	-0.698397	0.062085	0.052291	-0.711092
26752	-0.728574	-0.800026	9.766437	-0.154208	-0.092002	-0.837515	-0.015659	-0.373391	-0.795190	-0.709936	0.061980	0.056859	-0.699225
26753	-0.694928	-1.165283	9.946980	-0.068461	-0.008140	-0.787329	-0.011127	-0.370697	-0.796259	-0.720752	0.062241	0.058822	-0.687883
26754	-0.634077	-0.081436	9.850779	-0.023644	0.072320	-0.772408	-0.003871	-0.368153	-0.796856	-0.731364	0.062596	0.059120	-0.676530
26755	0.599983	-0.369120	9.361029	0.020649	0.132618	-0.842779	0.004954	-0.368201	-0.796603	-0.742836	0.063322	0.057840	-0.663957
26756	0.988530	-0.719728	8.945134	0.290269	0.150294	-0.895562	0.017703	-0.373977	-0.795437	-0.755149	0.059896	0.052939	-0.650662
26757	0.950772	-0.959950	9.723679	0.455061	0.154697	-0.952557	0.031009	-0.388590	-0.790899	-0.768084	0.054164	0.045756	-0.636412
26758	0.687991	-0.911486	9.959595	0.400685	0.128597	-1.011121	0.046498	-0.398459	-0.787374	-0.781331	0.048649	0.039831	-0.620941
26759	0.104343	-2.197994	10.870195	0.492804	0.142667	-1.030773	0.062258	-0.411183	-0.782341	-0.794525	0.042019	0.032462	-0.604906
26760	-0.405502	-0.598658	11.952708	0.732657	0.272113	-1.027219	0.080760	-0.427999	-0.775335	-0.807489	0.032935	0.020197	-0.588616
26761	0.535024	-0.671847	9.290825	0.858899	0.318241	-1.156784	0.103456	-0.453672	-0.765652	-0.821460	0.022439	0.005701	-0.569795
26762	-0.014651	-1.199570	8.333100	0.803353	0.175109	-1.159391	0.127167	-0.476906	-0.753137	-0.834729	0.011048	-0.005740	-0.550521
26763	-0.735466	-1.110506	10.454996	0.709477	0.050391	-1.072222	0.143968	-0.493036	-0.743402	-0.846427	0.000043	-0.014131	-0.532317
26764	-0.476610	-1.084264	11.832395	0.742943	0.062086	-0.989208	0.160390	-0.509978	-0.735338	-0.856694	-0.011638	-0.023014	-0.515179
26765	-0.198576	0.022887	10.473005	0.687480	0.069156	-0.945356	0.175378	-0.528273	-0.723158	-0.866035	-0.022061	-0.031445	-0.498506
26766	-1.117792	0.491215	9.496276	0.352691	-0.046036	-0.914335	0.188503	-0.536230	-0.714444	-0.874872	-0.028092	-0.034491	-0.482308
26767	-0.934369	0.497725	8.946881	0.046431	-0.212358	-0.890776	0.197830	-0.533971	-0.713021	-0.883467	-0.030094	-0.031693	-0.466450
26768	0.332478	0.395895	8.761765	-0.046850	-0.288038	-0.858642	0.204682	-0.527892	-0.714989	-0.891557	-0.031445	-0.026607	-0.451031
26769	0.163730	-0.268772	9.606247	0.081744	-0.246215	-0.818886	0.209580	-0.520307	-0.717556	-0.898921	-0.034435	-0.023390	-0.436128
26770	0.016572	0.413926	9.920547	0.092202	-0.150199	-0.733693	0.214623	-0.517617	-0.716193	-0.905239	-0.037095	-0.021924	-0.422713
26771	0.085849	1.007641	9.213079	-0.158419	-0.095165	-0.673523	0.215752	-0.507293	-0.721887	-0.911031	-0.034498	-0.019263	-0.410440
26772	-0.322795	0.930900	9.028287	-0.284179	-0.090934	-0.557998	0.221653	-0.492375	-0.726194	-0.915782	-0.029887	-0.015583	-0.400258
26773	-0.764052	1.343951	9.281950	-0.187980	-0.106792	-0.471670	0.226149	-0.483022	-0.727711	-0.919678	-0.026940	-0.012334	-0.391555
26774	-0.512329	1.096297	9.154378	0.064008	-0.140165	-0.407515	0.227428	-0.478136	-0.730250	-0.922846	-0.029150	-0.010401	-0.383923
26775	-0.502266	1.149451	9.260634	0.290929	-0.178774	-0.346076	0.225627	-0.481388	-0.729741	-0.925350	-0.035637	-0.009498	-0.377315
26776	-0.321121	1.140067	9.799643	0.337314	-0.175469	-0.329052	0.222539	-0.487079	-0.728210	-0.927590	-0.043175	-0.008955	-0.370989
26777	-0.065695	1.057379	10.149732	0.337354	-0.119612	-0.331594	0.219712	-0.493724	-0.725665	-0.929761	-0.050096	-0.009502	-0.364616
26778	-0.122393	1.904595	10.229648	0.377051	-0.059995	-0.383771	0.223908	-0.504212	-0.720694	-0.932147	-0.057503	-0.011446	-0.357300
26779	0.650445	1.293802	9.072124	0.541845	-0.100124	-0.403313	0.224215	-0.516174	-0.714909	-0.934367	-0.068107	-0.013887	-0.349467
26780	1.379246	1.257624	8.536757	0.390592	-0.243718	-0.421893	0.223752	-0.529084	-0.710021	-0.936785	-0.077019	-0.012563	-0.341092
26781	0.863817	0.682346	10.990472	-0.057258	-0.294996	-0.401567	0.221149	-0.527711	-0.710354	-0.939663	-0.077744	-0.007180	-0.333072
26782	1.241935	1.537742	11.708336	-0.331960	-0.164165	-0.373971	0.219286	-0.516828	-0.714842	-0.942649	-0.072573	-0.002390	-0.325793
26783	0.901625	1.931267	10.552736	-0.328115	-0.058844	-0.367186	0.221045	-0.503110	-0.720384	-0.945491	-0.066676	0.000444	-0.318747
26784	-0.329158	2.057325	9.315235	-0.056222	-0.049543	-0.305709	0.224119	-0.494836	-0.722147	-0.947503	-0.065961	0.001407	-0.312866
26785	0.561562	1.720148	8.279990	0.034609	-0.145146	-0.212303	0.223325	-0.491435	-0.723129	-0.948783	-0.067506	0.003757	-0.308609
26786	1.363162	1.701056	8.799116	0.035686	-0.199161	-0.085859	0.220857	-0.488973	-0.726663	-0.949246	-0.069448	0.007276	-0.306685
26787	0.518203	2.023335	9.797750	-0.260096	-0.124223	0.025344	0.216177	-0.485141	-0.730792	-0.949427	-0.065307	0.011379	-0.306909
26788	0.538385	1.804543	9.867150	-0.340973	-0.084214	0.111202	0.211210	-0.478048	-0.732447	-0.949144	-0.059354	0.015291	-0.308818
26789	0.536865	2.251007	10.372123	-0.244646	-0.066945	0.171966	0.207664	-0.468243	-0.736407	-0.948341	-0.055169	0.018374	-0.311878
26790	0.288174	2.257205	10.191710	-0.067466	-0.038806	0.180489	0.204936	-0.466053	-0.739426	-0.947267	-0.054097	0.019805	-0.315225
26791	0.664124	1.838833	9.604531	-0.439439	0.017165	0.158409	0.204102	-0.453001	-0.744678	-0.946715	-0.045768	0.022494	-0.318010
26792	1.170257	1.701156	9.913378	-0.530797	0.041385	0.177030	0.200904	-0.435044	-0.750105	-0.946022	-0.035406	0.025322	-0.321167
26793	1.494104	1.746436	9.817387	-0.310567	0.074653	0.161927	0.201789	-0.429068	-0.753141	-0.945221	-0.029229	0.026116	-0.324069
26794	1.201594	0.692219	9.574698	-0.051092	0.088869	0.166391	0.203062	-0.423911	-0.754137	-0.944193	-0.027634	0.024940	-0.327282
26795	0.771848	0.702311	9.419923	0.127877	0.143288	0.182126	0.204889	-0.427455	-0.751374	-0.942994	-0.029304	0.021611	-0.330813
26796	0.575998	0.667430	9.310673	0.290681	0.181860	0.204654	0.209840	-0.431287	-0.750458	-0.941505	-0.033527	0.016452	-0.334924
26797	0.791376	1.067857	9.469614	0.507185	0.196673	0.211586	0.211986	-0.446520	-0.745503	-0.939750	-0.041993	0.009609	-0.339138
26798	1.687877	0.812487	10.035668	0.557555	0.227089	0.144760	0.217782	-0.468162	-0.734888	-0.938250	-0.050933	0.001752	-0.342183
26799	1.946866	0.879865	10.709456	0.328525	0.270580	0.134358	0.223546	-0.482058	-0.727277	-0.936965	-0.055574	-0.005244	-0.344937
26800	2.665259	1.402771	10.521834	-0.004229	0.270337	0.123016	0.230320	-0.488346	-0.724101	-0.936076	-0.053674	-0.010070	-0.347534
26801	3.028222	0.806490	11.492279	-0.174175	0.189645	0.056907	0.234976	-0.486742	-0.721973	-0.935811	-0.049504	-0.012012	-0.348801
26802	1.463246	0.425837	11.213042	-0.309561	0.216667	-0.064303	0.241952	-0.479440	-0.724445	-0.936496	-0.042215	-0.013895	-0.347849
26803	0.606415	0.523656	9.558671	-0.752595	0.257649	-0.171929	0.250036	-0.460186	-0.728743	-0.938139	-0.026651	-0.013244	-0.344979
26804	-0.136382	-0.336791	8.618012	-0.797721	0.236421	-0.268314	0.259365	-0.430610	-0.735013	-0.940219	-0.010012	-0.012240	-0.340203
26805	-0.342166	-0.421063	8.847105	-0.281358	0.221777	-0.301573	0.270817	-0.410831	-0.738329	-0.942248	-0.003439	-0.014185	-0.334598
26806	-0.211624	-1.076016	8.912944	0.078172	0.218270	-0.274467	0.281675	-0.403552	-0.737264	-0.944005	-0.003405	-0.018762	-0.329379
26807	-1.194691	-0.798128	9.198562	-0.132422	0.207786	-0.210488	0.290213	-0.399794	-0.734915	-0.945322	0.000347	-0.021482	-0.325429
26808	-0.925029	-0.241206	9.553478	-0.268601	0.200513	-0.179759	0.295760	-0.393437	-0.735578	-0.946385	0.006777	-0.023444	-0.322117
26809	-0.524813	-0.658283	9.451513	0.013214	0.155894	-0.186882	0.304548	-0.388050	-0.733217	-0.947528	0.007480	-0.026133	-0.318515
26810	-0.944369	-0.908289	9.202345	0.089911	0.076384	-0.149521	0.309090	-0.389027	-0.731369	-0.948458	0.006311	-0.028051	-0.315597
26811	-0.705537	-0.608659	9.489688	-0.065990	0.007906	-0.128012	0.310623	-0.383735	-0.732880	-0.949270	0.007618	-0.027466	-0.313168
26812	-0.289102	-0.452849	9.598426	0.001879	-0.015019	-0.108310	0.312162	-0.379938	-0.733765	-0.949965	0.007519	-0.027096	-0.311087
26813	-0.401027	-0.920007	9.901607	0.083278	0.007728	-0.107703	0.312809	-0.379942	-0.733133	-0.950661	0.006023	-0.027430	-0.308958
26814	-0.228580	-0.788097	10.223639	0.004491	0.068785	-0.086940	0.315148	-0.382130	-0.730364	-0.951169	0.006382	-0.028675	-0.307269
26815	0.263584	-0.149260	9.621178	-0.037552	0.080945	-0.065178	0.316953	-0.379694	-0.730881	-0.951539	0.007632	-0.029630	-0.306003
26816	-0.182980	-0.463806	9.431576	-0.069741	0.039145	-0.078707	0.319024	-0.378482	-0.731029	-0.951995	0.009217	-0.029856	-0.304513
26817	-0.474518	-0.419085	10.729831	0.049614	-0.008425	-0.009210	0.319280	-0.377532	-0.731665	-0.952088	0.008251	-0.029637	-0.304272
26818	-1.103700	0.358977	11.902455	0.172968	0.018639	-0.002604	0.319948	-0.382428	-0.729027	-0.952128	0.005044	-0.030964	-0.304086
26819	-0.803852	0.507206	9.234226	-0.109288	0.028731	-0.031060	0.321380	-0.383659	-0.728418	-0.952307	0.007324	-0.030518	-0.303522
26820	-0.957384	-0.010387	8.667295	-0.144344	-0.041168	-0.003419	0.319024	-0.378754	-0.730518	-0.952338	0.009797	-0.028777	-0.303525
26821	-0.904011	-0.009874	9.757810	0.335591	-0.097453	0.068566	0.317748	-0.383368	-0.729517	-0.952040	0.002791	-0.028677	-0.304613
26822	-0.612554	0.893220	10.123726	0.321243	-0.083650	0.074769	0.313398	-0.396391	-0.726497	-0.951640	-0.003907	-0.028965	-0.305823
26823	-0.449894	1.371367	9.611171	-0.027364	-0.062571	0.023019	0.311094	-0.400997	-0.728434	-0.951555	-0.003836	-0.027333	-0.306237
26824	-0.771556	0.973331	9.176827	-0.395731	-0.041379	-0.019216	0.309106	-0.392153	-0.730757	-0.951703	0.003424	-0.024043	-0.306057
26825	-0.863694	0.918789	9.193816	-0.438567	-0.046553	-0.045966	0.308653	-0.377880	-0.735747	-0.951957	0.011410	-0.020237	-0.305348
26826	-1.021872	0.403459	9.355065	-0.325924	-0.071015	-0.040008	0.307549	-0.364556	-0.738682	-0.952142	0.017169	-0.016804	-0.304710
26827	-0.784786	0.473284	9.200029	0.031906	-0.114719	-0.034087	0.304155	-0.359645	-0.741023	-0.952413	0.015750	-0.014616	-0.304054
26828	-0.461266	0.120755	9.563251	0.152582	-0.116631	-0.021937	0.301955	-0.362216	-0.738576	-0.952627	0.012112	-0.013234	-0.303612
26829	0.015182	0.549351	10.162418	0.035257	-0.069746	0.002863	0.298731	-0.364643	-0.740862	-0.952651	0.010858	-0.011938	-0.303638
26830	0.380848	0.372368	9.842434	0.055120	-0.015491	-0.012796	0.297953	-0.365455	-0.739575	-0.952747	0.009688	-0.011894	-0.303379
26831	0.293721	-0.003579	10.151256	0.080964	0.010686	0.006816	0.294105	-0.373859	-0.739342	-0.952733	0.008018	-0.012379	-0.303452
26832	0.157682	-0.122456	10.251989	-0.032578	0.071936	0.001818	0.295667	-0.375771	-0.737330	-0.952700	0.009046	-0.013472	-0.303480
26833	0.192192	-0.017487	10.063061	-0.057555	0.108707	0.001785	0.300032	-0.367506	-0.737058	-0.952663	0.010605	-0.014960	-0.303474
26834	0.012636	-0.163076	10.755004	-0.018255	0.120004	0.000359	0.303787	-0.367528	-0.734289	-0.952627	0.011653	-0.017055	-0.303439
26835	-0.012068	-0.246543	10.922469	-0.118241	0.150681	-0.045212	0.309219	-0.365112	-0.732678	-0.952834	0.014643	-0.018944	-0.302546
26836	-1.036733	-0.327191	9.462139	-0.136001	0.139022	-0.038011	0.312686	-0.359016	-0.731643	-0.952972	0.018061	-0.020678	-0.301812
26837	-1.465616	-0.203410	9.524934	-0.001092	0.051631	-0.021330	0.316171	-0.356182	-0.730512	-0.953096	0.018249	-0.021451	-0.301354
26838	-1.133271	-0.352335	10.431098	0.098071	0.021624	-0.022629	0.317601	-0.357686	-0.728622	-0.953264	0.016491	-0.022365	-0.300857
26839	-0.697059	-0.116416	10.047967	0.012314	0.016348	-0.042733	0.318389	-0.360000	-0.727629	-0.953535	0.016240	-0.022569	-0.299997
26840	-0.680045	-0.412413	9.241811	-0.196832	-0.018446	-0.081440	0.317843	-0.354426	-0.728850	-0.953962	0.019892	-0.020929	-0.298533
26841	-0.866939	-0.873885	8.853636	-0.266482	-0.051493	-0.113819	0.316896	-0.347082	-0.729792	-0.954557	0.024629	-0.018158	-0.296453
26842	-0.474719	-0.731934	9.087379	-0.152142	-0.082315	-0.087637	0.316461	-0.337975	-0.731365	-0.955027	0.027049	-0.015560	-0.294871
26843	-0.336144	-0.943982	9.304824	-0.016258	-0.102515	-0.075355	0.314097	-0.331575	-0.733964	-0.955507	0.026729	-0.013308	-0.293455
26844	-0.002279	-0.863648	9.687349	-0.071989	-0.088830	-0.024696	0.310978	-0.331286	-0.733401	-0.955638	0.027562	-0.011092	-0.293042
26845	-0.006604	-0.791611	9.640155	-0.021932	-0.068724	-0.006618	0.309789	-0.327747	-0.733092	-0.955693	0.027551	-0.009463	-0.292920
26846	-0.160441	-0.705263	9.959672	-0.047064	-0.022434	0.016334	0.306547	-0.328954	-0.731772	-0.955580	0.028288	-0.008685	-0.293244
26847	0.058505	-0.465115	9.619316	0.035253	0.001175	0.033752	0.306279	-0.328001	-0.730988	-0.955415	0.027587	-0.008735	-0.293844
26848	-0.219351	-0.846080	10.160415	0.156841	0.005544	0.039054	0.306418	-0.330721	-0.729091	-0.955273	0.024587	-0.009702	-0.294541
26849	-0.481926	-0.429808	10.350095	0.056741	0.035338	0.020969	0.305915	-0.334932	-0.726942	-0.955184	0.023693	-0.010527	-0.294876
26850	-0.825103	-0.475135	10.381371	0.010340	0.042483	-0.005686	0.305910	-0.336021	-0.723742	-0.955217	0.023719	-0.011315	-0.294736
26851	-1.006283	-0.146976	10.276167	0.010588	0.074147	-0.045979	0.306187	-0.339692	-0.722627	-0.955489	0.023958	-0.012619	-0.293783
26852	-0.621333	-0.304735	9.213706	0.041278	0.048112	-0.084746	0.308528	-0.341608	-0.720883	-0.955993	0.023446	-0.013658	-0.292132
26853	-0.371286	-0.787926	9.129098	0.046727	0.007888	-0.114983	0.310575	-0.337679	-0.718821	-0.956695	0.022641	-0.013884	-0.289879
26854	-0.395564	-1.163454	9.735356	0.078704	-0.006285	-0.086687	0.310829	-0.337545	-0.717283	-0.957237	0.021095	-0.014099	-0.288189
26855	-0.092608	-0.022880	10.719075	0.138501	-0.004866	-0.073789	0.312259	-0.340273	-0.713479	-0.957731	0.018460	-0.014617	-0.286701
26856	-0.367252	0.756628	10.122442	0.236268	0.032152	-0.094717	0.312418	-0.347478	-0.709957	-0.958342	0.014119	-0.016470	-0.284797
26857	-0.345814	0.411762	9.075384	0.188027	-0.044609	-0.106856	0.314511	-0.351566	-0.708102	-0.959023	0.010258	-0.016515	-0.282660
26858	0.124863	0.025882	9.917556	0.164545	-0.111431	-0.103983	0.312190	-0.355904	-0.705542	-0.959674	0.006480	-0.015205	-0.280629
26859	-0.395854	0.131744	10.177984	0.012328	-0.116665	-0.087315	0.309216	-0.356702	-0.707303	-0.960210	0.005560	-0.012873	-0.278927
26860	-0.287766	0.408173	9.622730	-0.257906	-0.145564	-0.073492	0.304904	-0.351515	-0.707573	-0.960610	0.009693	-0.008550	-0.277599
26861	-0.329313	0.001944	9.582374	-0.170258	-0.184875	-0.078352	0.300848	-0.343202	-0.711797	-0.961043	0.011878	-0.003899	-0.276118
26862	-0.474357	-0.032063	9.888416	0.012193	-0.167378	-0.065474	0.295001	-0.340860	-0.713741	-0.961414	0.010697	-0.000652	-0.274898
26863	-0.303635	-0.462091	9.684954	0.064028	-0.128929	-0.037776	0.292145	-0.341389	-0.712805	-0.961643	0.008698	0.001600	-0.274160
26864	-0.182395	-0.049674	9.592527	0.144600	-0.093068	-0.032603	0.288782	-0.344089	-0.711754	-0.961835	0.005379	0.002684	-0.273563
26865	-1.249111	-0.700758	11.016830	0.275057	-0.029172	-0.018047	0.286742	-0.351416	-0.710511	-0.961958	-0.000096	0.001813	-0.273193
26866	-0.686565	-0.049237	11.596190	0.428736	0.138369	0.066461	0.286817	-0.368133	-0.704769	-0.961550	-0.007613	-0.003111	-0.274508
26867	-0.209838	0.485949	10.089137	0.306517	0.248760	0.064206	0.292840	-0.381894	-0.697418	-0.961116	-0.012168	-0.009530	-0.275714
26868	-0.077468	0.816558	8.438520	0.271957	0.193158	0.021521	0.297927	-0.389397	-0.692432	-0.960862	-0.016360	-0.014658	-0.276156
26869	-0.469333	0.705271	8.796268	0.357806	0.105785	-0.004517	0.301863	-0.399476	-0.687967	-0.960723	-0.022703	-0.018645	-0.275951
26870	0.189201	0.609516	9.046609	0.050024	0.053016	-0.029204	0.303974	-0.408186	-0.683718	-0.960801	-0.023384	-0.019877	-0.275536
26871	0.161463	0.415337	9.964972	-0.429567	0.052758	-0.053018	0.308608	-0.401009	-0.684231	-0.961248	-0.014878	-0.018495	-0.274663
26872	0.256932	0.240855	10.560493	-0.515804	0.038457	0.000857	0.307765	-0.386326	-0.689724	-0.961309	-0.004775	-0.016320	-0.274946
26873	0.310228	-0.069976	10.501190	-0.544573	0.019145	0.025172	0.308064	-0.368390	-0.692891	-0.961172	0.005734	-0.013594	-0.275556
26874	0.701891	-0.328645	10.273761	-0.458844	0.036497	0.071514	0.305792	-0.354244	-0.697085	-0.960673	0.014709	-0.011692	-0.277047
26875	0.052424	-0.633990	9.429992	-0.274525	0.024632	0.088827	0.304707	-0.344997	-0.698519	-0.960091	0.020054	-0.010523	-0.278769
26876	-0.594385	-0.573282	8.758619	-0.372783	-0.004754	0.063553	0.304814	-0.340105	-0.700014	-0.959559	0.027144	-0.008296	-0.280073
26877	-0.613962	-0.607063	8.671891	-0.455123	-0.047613	0.058393	0.301385	-0.328671	-0.702932	-0.958964	0.035582	-0.004737	-0.281246
26878	-0.922357	-0.535327	9.324190	-0.297655	-0.048456	0.042007	0.297323	-0.320903	-0.704465	-0.958494	0.040986	-0.002079	-0.282143
26879	-0.870398	-0.707894	9.648569	0.024463	-0.029184	0.034674	0.294198	-0.318984	-0.704913	-0.958330	0.040343	-0.001604	-0.282796
26880	-0.629110	-0.735752	9.804766	0.203473	-0.009959	0.021868	0.291775	-0.326852	-0.704440	-0.958345	0.036359	-0.002496	-0.283278
26881	-0.836023	-0.976464	9.991219	0.108643	0.012796	0.019505	0.287753	-0.328734	-0.701831	-0.958320	0.034361	-0.003320	-0.283603
26882	-1.193293	-0.662568	11.064848	0.214096	0.064284	0.034707	0.286484	-0.334163	-0.701351	-0.958232	0.030592	-0.005705	-0.284295
26883	-0.235859	0.562951	10.037380	0.289758	0.133475	-0.020901	0.287186	-0.346263	-0.696858	-0.958504	0.025778	-0.009884	-0.283740
26884	-0.321150	-0.185362	8.907306	0.157679	0.084865	-0.083823	0.288511	-0.352658	-0.694115	-0.958968	0.023229	-0.012274	-0.282295
26885	-0.535010	-0.400464	9.586731	0.136219	0.035870	-0.121161	0.290599	-0.355795	-0.692380	-0.959711	0.020824	-0.013667	-0.279884
26886	-0.626614	-0.408995	10.495763	0.182714	0.039257	-0.138427	0.289569	-0.359869	-0.688039	-0.960473	0.017551	-0.015299	-0.277398
26887	-0.090675	0.279468	9.718074	0.122182	0.055076	-0.176705	0.289064	-0.363400	-0.686525	-0.961481	0.015521	-0.016962	-0.273909
26888	-0.194637	-0.069215	9.462646	0.002416	0.020214	-0.210341	0.288529	-0.362176	-0.683809	-0.962537	0.015636	-0.017212	-0.270152
26889	-0.284799	-0.538316	9.972277	0.027356	-0.049822	-0.222830	0.289812	-0.359737	-0.683419	-0.963767	0.014880	-0.016305	-0.265830
26890	0.460904	-0.259810	10.149271	-0.035315	-0.057107	-0.219959	0.288229	-0.355924	-0.682331	-0.964895	0.015306	-0.014866	-0.261767
26891	0.678854	-0.174487	10.294956	-0.101297	-0.046603	-0.270680	0.286109	-0.348576	-0.681843	-0.966290	0.017039	-0.013258	-0.256547
26892	0.536994	-0.423937	10.149131	-0.064488	-0.002739	-0.282594	0.286319	-0.339881	-0.681633	-0.967693	0.018322	-0.012695	-0.251146
26893	0.234079	-0.249909	10.449316	0.086626	0.020025	-0.261905	0.285119	-0.335799	-0.679007	-0.969032	0.016744	-0.013276	-0.246008
26894	-0.272167	-0.120196	9.895271	0.212086	0.020387	-0.288996	0.287309	-0.334862	-0.675692	-0.970492	0.012787	-0.014534	-0.240353
26895	-0.375197	-0.349961	9.994446	0.086833	-0.000604	-0.301458	0.287819	-0.334730	-0.673003	-0.971957	0.011122	-0.014719	-0.234435
26896	-0.939529	-0.276384	10.596107	0.002494	-0.009418	-0.268449	0.286880	-0.330378	-0.671534	-0.973200	0.011086	-0.014405	-0.229240
26897	-1.178399	0.108007	9.857652	0.006140	0.009146	-0.254971	0.288142	-0.324406	-0.670724	-0.974366	0.011029	-0.014465	-0.224234
26898	-1.390701	-0.544300	9.914463	0.013094	0.039720	-0.206416	0.288256	-0.321689	-0.670442	-0.975267	0.010991	-0.015169	-0.220234
26899	-0.921473	0.241154	10.013163	0.134464	0.074390	-0.125202	0.290059	-0.321293	-0.667127	-0.975827	0.008700	-0.017151	-0.217697
26900	-0.647698	0.063127	9.117235	0.188198	0.084107	-0.109894	0.293173	-0.322806	-0.664364	-0.976289	0.005411	-0.019510	-0.215523
26901	-1.398414	-0.261501	9.574150	0.107309	0.064823	-0.049604	0.295774	-0.324452	-0.662878	-0.976494	0.003599	-0.021243	-0.214467
26902	-1.213401	0.626672	9.508270	0.098343	0.097091	-0.029158	0.298235	-0.325554	-0.659587	-0.976559	0.002090	-0.023476	-0.213957
26903	-0.802771	0.678432	8.606595	0.116466	0.057004	-0.066273	0.299656	-0.326514	-0.656151	-0.976823	0.000038	-0.025141	-0.212567
26904	-0.875813	0.255768	8.616784	0.143294	-0.004170	-0.083987	0.299141	-0.327871	-0.655001	-0.977125	-0.002750	-0.025587	-0.211104
26905	-0.828552	0.098006	9.051912	0.174523	-0.019144	-0.082108	0.299531	-0.329641	-0.652457	-0.977470	-0.006245	-0.026033	-0.209367
26906	-0.686997	-0.041313	9.467214	0.191292	-0.048211	-0.052211	0.300192	-0.332635	-0.650955	-0.977641	-0.010174	-0.025818	-0.208441
26907	-0.506707	0.174667	9.775727	0.182291	-0.051844	-0.048782	0.297870	-0.336428	-0.648903	-0.977833	-0.013956	-0.025653	-0.207339
26908	-0.134229	0.241326	10.503798	0.206383	-0.009245	-0.041517	0.295944	-0.341311	-0.646996	-0.977891	-0.018021	-0.026262	-0.206673
26909	0.250880	0.076723	10.349596	0.274565	0.070351	-0.054977	0.297912	-0.346758	-0.644126	-0.977974	-0.023085	-0.028823	-0.205433
26910	0.019308	0.131550	9.600080	0.062635	0.128242	-0.043878	0.299350	-0.350437	-0.641102	-0.977972	-0.023765	-0.031537	-0.204969
26911	-0.267365	0.577108	9.081414	-0.110871	0.096902	-0.052117	0.302319	-0.348007	-0.640352	-0.978181	-0.021171	-0.033002	-0.204022
26912	-0.395149	0.245709	9.698686	-0.112722	0.084585	-0.061029	0.304221	-0.340952	-0.638771	-0.978355	-0.018588	-0.034147	-0.203248
26913	-0.519408	-0.261856	10.126465	-0.014544	0.019771	-0.041239	0.306275	-0.337703	-0.637486	-0.978524	-0.018162	-0.034470	-0.202416
26914	-1.518300	-0.180172	10.698327	0.085470	-0.037808	-0.029840	0.305499	-0.338242	-0.637351	-0.978613	-0.019981	-0.034009	-0.201895
26915	-1.188903	0.619819	11.262181	0.007012	-0.044884	-0.104403	0.305497	-0.338787	-0.635816	-0.979069	-0.020159	-0.033221	-0.199783
26916	-1.161186	0.811542	10.326970	-0.257177	-0.009519	-0.211008	0.302887	-0.334967	-0.637922	-0.979981	-0.015035	-0.032012	-0.195923
26917	-1.427929	0.680923	9.400206	-0.482041	-0.030032	-0.326318	0.305917	-0.317860	-0.641395	-0.981364	-0.005438	-0.029701	-0.189771
26918	-1.094333	-0.278640	9.463194	-0.481737	-0.022957	-0.398844	0.307908	-0.300884	-0.644212	-0.982858	0.004151	-0.027380	-0.182273
26919	-0.925202	-0.945369	9.708790	-0.413752	-0.011645	-0.402906	0.308984	-0.283360	-0.646112	-0.984236	0.012582	-0.025692	-0.174528
26920	-0.924646	-0.888104	10.348645	-0.412015	0.004845	-0.403717	0.310449	-0.265294	-0.648782	-0.985474	0.020899	-0.024161	-0.166797
26921	-0.870317	-0.698128	9.696740	-0.569176	0.045260	-0.441689	0.312397	-0.240572	-0.651908	-0.986583	0.032644	-0.023058	-0.158294
26922	-1.096582	-0.919380	9.119426	-0.556387	0.024572	-0.490980	0.314863	-0.217350	-0.652103	-0.987657	0.043906	-0.021372	-0.148829
26923	-1.032789	-1.127880	9.520185	-0.378249	-0.012130	-0.533063	0.317118	-0.202142	-0.653401	-0.988824	0.051762	-0.019648	-0.138429
26924	-0.706636	-1.440448	9.588272	-0.198313	0.006233	-0.552115	0.318065	-0.186658	-0.652237	-0.990079	0.055900	-0.018562	-0.127570
26925	-0.369665	-1.574306	9.141671	0.062220	0.035215	-0.568735	0.318270	-0.177147	-0.652018	-0.991510	0.055200	-0.018875	-0.116207
26926	-0.550402	-0.534318	9.816014	0.280713	0.024795	-0.623323	0.320588	-0.173898	-0.651893	-0.993170	0.049909	-0.019241	-0.103694
26927	-0.352036	-0.489441	10.055120	0.201327	0.033549	-0.681202	0.322917	-0.173368	-0.650639	-0.994663	0.046425	-0.019723	-0.090011
26928	-0.035697	-0.821393	10.050979	0.058375	0.028288	-0.730009	0.323272	-0.167935	-0.649435	-0.995914	0.045588	-0.019622	-0.075441
26929	0.307666	-0.762837	10.413948	0.071779	-0.017340	-0.749561	0.325821	-0.159796	-0.649137	-0.996998	0.044591	-0.018721	-0.060458
26930	0.593121	-0.688015	10.443585	0.092327	-0.050667	-0.753128	0.324227	-0.152177	-0.651093	-0.997896	0.042959	-0.017060	-0.045454
26931	0.788752	-1.021097	10.548607	0.142257	-0.050806	-0.719409	0.321567	-0.141429	-0.650050	-0.998578	0.040469	-0.015486	-0.031050
26932	0.469417	-1.116381	10.819405	0.091702	-0.014272	-0.617359	0.322320	-0.136541	-0.650655	-0.998964	0.038812	-0.014669	-0.018698
26933	-0.325897	-1.247302	10.805536	0.217971	0.045054	-0.427441	0.322700	-0.136001	-0.648730	-0.999229	0.034771	-0.015213	-0.010019
26934	-0.529989	-0.043844	9.826283	0.428815	0.053860	-0.321566	0.324165	-0.141987	-0.649837	-0.999519	0.026305	-0.016064	-0.003415
26935	-0.368880	-0.103549	8.800522	0.387422	-0.033604	-0.267590	0.324209	-0.150684	-0.648382	-0.999706	0.018768	-0.015183	0.002079
26936	-1.000471	-0.665874	9.688622	0.198954	-0.075851	-0.180944	0.323596	-0.156523	-0.649072	-0.999782	0.014845	-0.013503	0.005721
26937	-0.717803	-0.318068	10.113112	0.132339	-0.056123	-0.095908	0.322057	-0.159232	-0.650231	-0.999819	0.012362	-0.012285	0.007697
26938	-0.689055	-0.340790	9.833854	0.073079	-0.037851	-0.037243	0.319999	-0.162210	-0.650871	-0.999839	0.010914	-0.011422	0.008449
26939	-1.245760	-0.537896	10.019019	-0.119369	-0.009823	-0.017273	0.320763	-0.159905	-0.650090	-0.999808	0.013446	-0.011242	0.008803
26940	-0.517189	0.050549	10.055544	-0.401166	0.045848	-0.008650	0.321771	-0.154611	-0.649925	-0.999656	0.021459	-0.012140	0.008894
26941	-0.074695	0.169333	9.132737	-0.704889	0.068754	-0.083125	0.323358	-0.137227	-0.649394	-0.999217	0.035653	-0.013603	0.010449
26942	-0.217516	-0.531755	8.356945	-0.860136	0.008783	-0.179723	0.325035	-0.111825	-0.650198	-0.998411	0.052879	-0.013739	0.013795
26943	-0.397406	-1.737783	9.089568	-0.872590	-0.007814	-0.227666	0.323189	-0.084776	-0.648366	-0.997256	0.070476	-0.013581	0.018120
26944	-0.300974	-1.416694	8.953053	-0.602425	-0.005159	-0.211549	0.322270	-0.061401	-0.645685	-0.996252	0.082543	-0.013306	0.022162
26945	0.177497	-1.686148	8.566151	-0.500477	-0.085676	-0.214812	0.321262	-0.044547	-0.644478	-0.995280	0.092735	-0.011449	0.026193
26946	0.279741	-1.930053	9.283369	-0.515134	-0.099099	-0.164837	0.317381	-0.024689	-0.642942	-0.994202	0.103072	-0.009347	0.029164
26947	0.511637	-1.252542	9.654415	-0.450731	-0.100983	-0.167839	0.313398	-0.009449	-0.641964	-0.993134	0.112220	-0.007193	0.032235
26948	0.246579	-1.849562	9.568136	-0.243298	-0.096522	-0.135511	0.309583	-0.000461	-0.641819	-0.992499	0.117132	-0.005033	0.034648
26949	-0.062496	-2.532068	9.726362	-0.107701	-0.100977	-0.056165	0.308386	0.004709	-0.641879	-0.992201	0.119435	-0.002897	0.035543
26950	0.316708	-1.842154	9.810322	-0.029161	-0.080217	-0.005265	0.303448	0.006095	-0.642691	-0.992132	0.120071	-0.001217	0.035422
26951	0.220188	-1.517145	10.463704	-0.011260	-0.059302	-0.016433	0.299801	0.008288	-0.642358	-0.992090	0.120361	0.000085	0.035634
26952	-0.620790	-2.972444	10.571978	0.090467	-0.052145	0.034514	0.298007	0.004766	-0.643393	-0.992332	0.118602	0.001200	0.034771
26953	-0.273083	-1.942470	10.105021	0.128097	0.004661	0.058901	0.298296	-0.001079	-0.642427	-0.992670	0.116074	0.001110	0.033634
26954	0.071792	-1.967362	9.135748	0.060317	-0.015311	0.030931	0.298182	-0.003252	-0.643602	-0.992832	0.114886	0.001483	0.032917
26955	-0.176422	-2.934893	9.828447	0.116362	-0.017212	0.077015	0.298724	-0.006651	-0.644542	-0.993141	0.112620	0.001767	0.031368
26956	-0.372873	-2.730345	10.156900	0.338928	0.007219	0.125521	0.298005	-0.017110	-0.644891	-0.993959	0.105884	0.001649	0.028841
26957	-0.586436	-1.511369	9.509523	0.342597	-0.006604	0.126707	0.298740	-0.030701	-0.647602	-0.994728	0.099101	0.001711	0.026317
26958	-1.234688	-0.974732	8.754723	0.309739	-0.047296	0.084345	0.298787	-0.039262	-0.647173	-0.995365	0.092963	0.002744	0.024486
26959	-1.329220	-1.354790	8.486837	0.477096	-0.084749	0.069525	0.296776	-0.049305	-0.649808	-0.996235	0.083484	0.004439	0.022932
26960	-0.841161	-1.321343	8.872300	0.791928	-0.121648	0.073299	0.293012	-0.071024	-0.652275	-0.997451	0.067757	0.007194	0.021179
26961	-0.027338	-0.975581	9.196064	0.629113	-0.099240	0.066726	0.289789	-0.095735	-0.655806	-0.998239	0.055212	0.009218	0.019642
26962	0.633095	-1.143494	9.447962	0.131811	-0.069783	0.029486	0.287762	-0.104149	-0.656629	-0.998378	0.052610	0.010722	0.018914
26963	0.397457	-1.042019	10.573369	-0.242121	-0.008743	0.002376	0.286207	-0.104140	-0.657247	-0.998114	0.057409	0.010705	0.018933
26964	0.482400	-1.312609	10.384494	-0.261893	0.075158	0.050042	0.287836	-0.095182	-0.655002	-0.997833	0.062616	0.009139	0.018041
26965	0.740548	-2.021198	10.537526	-0.022441	0.090712	0.120349	0.288337	-0.092467	-0.654212	-0.997860	0.063049	0.007111	0.015781
26966	0.022453	-1.508239	11.299358	0.106060	0.109889	0.183340	0.290273	-0.091527	-0.652435	-0.998056	0.060920	0.004810	0.012239
26967	0.104667	-0.457566	10.633077	0.003993	0.148341	0.234048	0.294448	-0.096307	-0.650874	-0.998119	0.060790	0.001506	0.007772
26968	-0.052779	-0.506476	9.965835	0.030666	0.134417	0.285352	0.298244	-0.102850	-0.649454	-0.998185	0.060161	-0.001428	0.002214
26969	-0.794398	-0.195215	9.197233	-0.051883	0.082131	0.344784	0.300601	-0.107620	-0.647482	-0.998116	0.061081	-0.003568	-0.004550
26970	-1.870353	-0.718175	8.455569	-0.121603	0.047613	0.337334	0.302940	-0.107768	-0.648031	-0.997908	0.063483	-0.004829	-0.011243
26971	-2.001915	-0.898441	8.940041	-0.091099	-0.045048	0.277294	0.302924	-0.105866	-0.646472	-0.997724	0.065142	-0.004475	-0.016831
26972	-2.055925	-1.058193	10.039251	-0.209098	-0.047789	0.221751	0.301478	-0.102733	-0.646420	-0.997363	0.069273	-0.003652	-0.021320
26973	-0.744443	-0.638059	9.213339	-0.285856	-0.005142	0.217531	0.299780	-0.100822	-0.646376	-0.996859	0.074803	-0.004025	-0.025686
26974	-0.295872	-1.365103	8.535477	-0.160227	-0.071381	0.131584	0.298718	-0.097012	-0.645681	-0.996549	0.077943	-0.002628	-0.028412
26975	-0.390586	-2.149997	9.574986	-0.167807	-0.065581	0.193076	0.297014	-0.093741	-0.646266	-0.996177	0.081121	-0.001820	-0.032372
26976	-0.473262	-1.903174	9.862092	-0.297028	-0.036984	0.278662	0.293736	-0.087065	-0.647564	-0.995484	0.086996	-0.001254	-0.037974
26977	-1.111251	-1.980070	9.828263	-0.055880	-0.037821	0.373997	0.293719	-0.084211	-0.647407	-0.995082	0.087973	-0.001435	-0.045494
26978	0.915520	-2.165451	9.424166	0.402464	-0.059959	0.323749	0.291572	-0.094254	-0.648244	-0.995446	0.079888	-0.001089	-0.052005
26979	1.857327	-2.179133	10.497241	0.399219	0.058694	0.255114	0.292955	-0.109889	-0.647261	-0.995776	0.071929	-0.003267	-0.056969
26980	1.105179	-2.320546	9.521673	-0.054952	0.162299	0.233893	0.295593	-0.117512	-0.647247	-0.995405	0.073184	-0.006684	-0.061395
26981	-0.477342	-1.753513	8.460486	0.027149	0.192541	0.323333	0.301836	-0.120944	-0.645062	-0.994993	0.072827	-0.011156	-0.067529
26982	-0.912523	-1.189210	9.431933	0.377295	0.159071	0.420273	0.304875	-0.131560	-0.643285	-0.994874	0.065427	-0.015354	-0.075558
26983	-1.840100	-0.573298	9.509494	0.880810	0.108620	0.455885	0.309395	-0.153056	-0.639325	-0.995106	0.047876	-0.019642	-0.084183
26984	-0.556487	-0.027537	9.586397	1.248437	0.075034	0.470503	0.310242	-0.190294	-0.635721	-0.995129	0.022953	-0.023593	-0.092929
26985	0.039777	-0.057393	9.994229	0.979247	0.039355	0.618016	0.311622	-0.230525	-0.631513	-0.994143	0.003150	-0.026649	-0.104688
26986	-0.804380	-0.273733	10.234520	0.468681	0.047886	0.737894	0.308447	-0.267877	-0.628363	-0.992453	-0.006472	-0.028540	-0.119085
26987	0.484172	0.284316	10.410045	0.323625	0.015892	0.750543	0.305433	-0.287565	-0.625429	-0.990482	-0.013380	-0.029654	-0.133743
26988	0.483818	0.892046	10.962519	0.702430	-0.117301	0.823427	0.302161	-0.305892	-0.625302	-0.987932	-0.028103	-0.028900	-0.149549
26989	0.202222	0.691215	10.631023	1.090719	-0.118821	0.836876	0.293266	-0.342807	-0.620394	-0.984509	-0.050603	-0.029381	-0.165280
26990	0.473342	1.117933	10.878697	1.108377	-0.106826	0.888156	0.282830	-0.384607	-0.611916	-0.980119	-0.073288	-0.029952	-0.181929
26991	0.174648	1.575177	10.218492	0.890240	-0.018310	0.895897	0.272927	-0.427632	-0.605768	-0.975252	-0.091447	-0.031494	-0.198819
26992	0.093242	2.341073	10.381791	0.760932	0.073662	0.828496	0.265018	-0.457625	-0.596827	-0.970272	-0.106509	-0.034359	-0.214586
26993	-0.032130	2.388096	9.710569	0.833824	0.170214	0.783618	0.257723	-0.483546	-0.584133	-0.964752	-0.122619	-0.039523	-0.229471
26994	0.109859	2.691813	8.727599	0.902222	0.210753	0.736721	0.254487	-0.515060	-0.572708	-0.958727	-0.139624	-0.045839	-0.243405
26995	-0.837762	2.850290	9.376798	0.845253	0.242544	0.664468	0.249798	-0.544530	-0.557262	-0.952669	-0.155382	-0.052711	-0.255931
26996	-1.382765	3.291367	9.093402	0.625409	0.259419	0.622653	0.246530	-0.572921	-0.541699	-0.947107	-0.166620	-0.058843	-0.267886
26997	-1.190137	3.917515	8.296331	0.305204	0.265552	0.625717	0.242834	-0.590979	-0.531805	-0.942307	-0.171866	-0.063478	-0.280160
26998	-1.309760	3.414146	7.748495	0.140419	0.235831	0.663125	0.236510	-0.600459	-0.526796	-0.937722	-0.174038	-0.066355	-0.293231
26999	-0.813067	3.653268	7.780602	0.224170	0.228518	0.739388	0.229418	-0.611838	-0.521666	-0.932165	-0.178045	-0.069498	-0.307470
27000	-0.418573	3.758367	8.552177	0.375036	0.236893	0.796798	0.221428	-0.627019	-0.513221	-0.925461	-0.184684	-0.073302	-0.322554
27001	-0.656280	3.610735	8.427574	0.227296	0.317332	0.847165	0.212144	-0.642192	-0.506169	-0.918515	-0.188240	-0.077641	-0.338922
27002	-0.428668	3.696034	8.589996	-0.264784	0.397561	0.861438	0.203089	-0.647443	-0.506471	-0.912893	-0.182012	-0.079824	-0.356548
27003	-0.556645	4.011653	9.238736	-0.690723	0.444571	0.869167	0.195428	-0.645498	-0.508905	-0.908229	-0.167753	-0.079980	-0.374942
27004	-0.317355	3.711400	9.180354	-0.803564	0.498645	0.908061	0.189826	-0.635407	-0.519379	-0.903024	-0.150850	-0.079871	-0.394223
27005	0.264373	3.696421	8.910832	-0.656311	0.521094	1.005091	0.183700	-0.624497	-0.529966	-0.895931	-0.136661	-0.081176	-0.414779
27006	0.254093	3.259953	9.285580	-0.244309	0.445727	1.073814	0.175640	-0.617384	-0.537994	-0.886740	-0.130328	-0.084108	-0.435467
27007	-0.318252	2.906218	9.329705	-0.398115	0.407430	1.040050	0.164756	-0.618818	-0.541184	-0.877780	-0.121664	-0.085223	-0.455452
27008	0.569044	2.711325	9.987848	-0.587863	0.375518	1.025013	0.156703	-0.616600	-0.543096	-0.868988	-0.109675	-0.083874	-0.475181
27009	-0.428962	3.256901	10.478527	-0.421231	0.281442	0.940814	0.146582	-0.612193	-0.551376	-0.860298	-0.101480	-0.082720	-0.492693
27010	-0.329487	2.680736	9.490615	-0.531557	0.182188	0.798537	0.137863	-0.604941	-0.556824	-0.853068	-0.091884	-0.078915	-0.507548
27011	0.043560	2.170805	9.625716	-0.581356	0.108771	0.702523	0.127057	-0.589928	-0.571924	-0.846693	-0.082206	-0.073577	-0.520519
27012	-0.022401	1.728551	9.539498	-0.318071	0.098516	0.647941	0.118208	-0.581452	-0.579156	-0.840260	-0.076784	-0.070795	-0.532030
27013	-0.122442	1.239258	9.712560	-0.275077	0.115184	0.635024	0.110551	-0.580866	-0.580576	-0.833689	-0.072044	-0.068781	-0.543177
27014	-0.164073	1.490159	9.864790	-0.125479	0.163389	0.607270	0.104577	-0.578251	-0.583672	-0.827002	-0.069053	-0.069197	-0.553634
27015	-0.733483	1.554151	9.678197	-0.075887	0.170786	0.531185	0.099386	-0.578631	-0.583469	-0.820951	-0.066818	-0.070387	-0.562690
27016	-0.763730	1.387385	9.330506	-0.173865	0.137827	0.432525	0.095483	-0.574803	-0.587097	-0.816104	-0.063066	-0.070049	-0.570167
27017	-0.819408	1.359681	9.566164	-0.146734	0.102117	0.351531	0.091578	-0.571520	-0.589318	-0.812132	-0.060127	-0.069546	-0.576185
27018	-0.421758	1.253383	9.636005	-0.103545	0.089014	0.291736	0.088195	-0.568783	-0.591423	-0.808771	-0.057872	-0.069384	-0.581142
27019	-0.345887	1.390410	9.812346	0.020056	0.087312	0.259148	0.086507	-0.568094	-0.592162	-0.805626	-0.057644	-0.070656	-0.585364
27020	-0.394867	1.635692	9.681019	0.298573	0.094540	0.210164	0.084455	-0.574607	-0.588600	-0.802679	-0.061692	-0.075369	-0.588404
27021	-0.585913	1.593889	9.679784	0.203128	0.059747	0.135373	0.083829	-0.580992	-0.584930	-0.800761	-0.064541	-0.078472	-0.590303
27022	-0.732730	1.657722	9.732247	0.035121	0.024864	0.079446	0.083583	-0.584525	-0.583035	-0.799745	-0.064982	-0.079122	-0.591544
27023	-0.258051	1.860617	9.658394	0.230416	0.000426	0.021643	0.082691	-0.588870	-0.580753	-0.799208	-0.068771	-0.081741	-0.591486
27024	-0.123339	1.787693	9.747708	0.135812	0.021458	-0.027492	0.083488	-0.594039	-0.577477	-0.799307	-0.070689	-0.083670	-0.590856
27025	-0.093664	1.892619	9.532388	0.280816	0.021546	-0.033467	0.083499	-0.598390	-0.573539	-0.799285	-0.074944	-0.087262	-0.589841
27026	0.082857	2.262048	9.679292	0.617334	-0.015995	-0.068141	0.084321	-0.610628	-0.566096	-0.799127	-0.084921	-0.094327	-0.587611
27027	-0.691039	2.780921	9.086373	0.871862	-0.082737	-0.161342	0.085674	-0.628851	-0.551914	-0.799596	-0.099608	-0.103395	-0.583125
27028	0.080823	2.629798	10.394830	-0.010501	-0.167410	-0.189519	0.086487	-0.639323	-0.544839	-0.802157	-0.101042	-0.100917	-0.579784
27029	-1.142847	3.033879	10.438868	-0.927524	-0.121811	-0.192063	0.085921	-0.624366	-0.555726	-0.806385	-0.087255	-0.088463	-0.578191
27030	-0.742356	1.671345	9.444125	-1.092582	-0.069079	-0.260420	0.086875	-0.596912	-0.576400	-0.811194	-0.069996	-0.075094	-0.575696
27031	-0.791775	1.508662	9.596475	-0.500364	-0.061102	-0.241998	0.088356	-0.575171	-0.589819	-0.814752	-0.062247	-0.068560	-0.572367
27032	-0.719463	1.484693	9.807040	0.078325	-0.033122	-0.194534	0.091718	-0.571655	-0.591889	-0.816893	-0.063678	-0.069101	-0.569084
27033	-0.473969	1.385559	9.472167	0.109524	-0.020078	-0.156456	0.093532	-0.572481	-0.589742	-0.818589	-0.065483	-0.070103	-0.566313
27034	-0.251436	1.115725	9.094678	-0.061493	-0.002701	-0.115457	0.095608	-0.572220	-0.589770	-0.819861	-0.064376	-0.069466	-0.564675
27035	0.194800	1.373597	9.624859	-0.236064	0.016221	-0.101774	0.098717	-0.568974	-0.593380	-0.821316	-0.060172	-0.067041	-0.563317
27036	0.240673	1.375437	9.557200	-0.422042	0.061701	-0.114431	0.100781	-0.565315	-0.595686	-0.822552	-0.052384	-0.063414	-0.562710
27037	0.034654	0.920805	9.784441	-0.594036	0.072082	-0.075149	0.103714	-0.551738	-0.603044	-0.823903	-0.041695	-0.057785	-0.562233
27038	-0.265672	0.762370	10.686340	-0.567272	0.101737	-0.074809	0.107139	-0.530416	-0.614827	-0.824894	-0.031147	-0.053085	-0.561927
27039	-0.086792	0.789955	10.725966	-0.408051	0.159409	-0.049697	0.111893	-0.518209	-0.620685	-0.825540	-0.022552	-0.050918	-0.561589
27040	0.004118	0.700019	9.859062	-0.343610	0.177028	-0.025399	0.116530	-0.508991	-0.625543	-0.825748	-0.014908	-0.049926	-0.561628
27041	-0.008265	0.997968	9.742444	-0.284573	0.180545	-0.016077	0.120632	-0.499229	-0.626793	-0.825849	-0.008178	-0.049446	-0.561660
27042	-0.157578	1.056430	9.605029	-0.069748	0.171967	-0.033868	0.127623	-0.495189	-0.628141	-0.826062	-0.005107	-0.051442	-0.561203
27043	-0.446910	0.438249	9.614837	0.118248	0.194032	-0.053606	0.133203	-0.495355	-0.627456	-0.826478	-0.004869	-0.055699	-0.560185
27044	-0.785682	0.321869	10.015322	0.229039	0.179161	-0.035160	0.138163	-0.502314	-0.624003	-0.826634	-0.006655	-0.061162	-0.559367
27045	-1.032156	0.955273	10.471690	0.234371	0.137158	-0.048297	0.143626	-0.507101	-0.619509	-0.827000	-0.008972	-0.065783	-0.558268
27046	-0.732819	0.978720	9.464917	-0.171566	0.128506	-0.083072	0.148853	-0.514196	-0.618115	-0.827778	-0.004635	-0.065940	-0.557147
27047	-0.713933	0.255927	9.081574	-0.543730	0.107517	-0.093055	0.153729	-0.501175	-0.623197	-0.828710	0.005650	-0.061384	-0.556272
27048	-0.886872	0.369174	9.497687	-0.511852	0.047882	-0.048033	0.156135	-0.486509	-0.629766	-0.829088	0.014678	-0.056407	-0.556072
27049	-0.881332	0.459026	9.796646	-0.166683	-0.012508	-0.029865	0.157127	-0.476049	-0.633530	-0.829418	0.017293	-0.054054	-0.555738
27050	-1.098855	0.440371	9.433050	-0.069124	-0.079674	-0.046951	0.156608	-0.475366	-0.634543	-0.830007	0.017558	-0.051878	-0.555057
27051	-1.356131	0.256861	9.322621	-0.331169	-0.093580	-0.073541	0.154236	-0.465567	-0.640318	-0.830819	0.022053	-0.046367	-0.554169
27052	-1.114143	0.350921	9.199127	-0.442123	-0.099701	-0.074378	0.153689	-0.454246	-0.645444	-0.831499	0.028316	-0.039706	-0.553381
27053	-1.110110	0.244607	9.046480	-0.375798	-0.102223	-0.096834	0.151841	-0.446351	-0.649578	-0.832444	0.033464	-0.033567	-0.552078
27054	-1.062993	0.080691	9.041786	-0.225580	-0.121477	-0.081757	0.149714	-0.434921	-0.653929	-0.833251	0.035886	-0.028927	-0.550971
27055	-0.712976	0.396331	9.342772	-0.000224	-0.163603	-0.075028	0.146068	-0.432319	-0.655005	-0.834195	0.034058	-0.025948	-0.549805
27056	-0.611909	0.343144	9.509501	0.119727	-0.191574	-0.100735	0.141653	-0.431071	-0.656725	-0.835466	0.029958	-0.023929	-0.548203
27057	-0.646970	-0.201880	10.498388	0.300346	-0.202197	-0.108391	0.136871	-0.436211	-0.654520	-0.836934	0.022677	-0.023592	-0.546325
27058	-0.578105	0.275628	11.152029	0.355922	-0.124528	-0.119143	0.133532	-0.447241	-0.651129	-0.838412	0.015367	-0.025271	-0.544234
27059	-0.543894	0.372557	9.905683	0.259692	-0.085704	-0.161081	0.132392	-0.454303	-0.647842	-0.840297	0.010039	-0.026439	-0.541389
27060	-0.746395	-0.251738	9.710415	0.318031	-0.086361	-0.199492	0.131381	-0.461365	-0.644173	-0.842520	0.003818	-0.028321	-0.537907
27061	-1.006395	-0.848206	10.604529	0.155938	-0.056790	-0.186531	0.131426	-0.470063	-0.642975	-0.844585	0.000626	-0.028859	-0.534643
27062	-0.544697	-0.407339	9.673244	-0.049646	-0.030519	-0.195893	0.133369	-0.469258	-0.642996	-0.846634	0.001208	-0.027740	-0.531450
27063	-0.358775	-0.738770	9.506828	-0.031677	-0.046234	-0.214444	0.133601	-0.464775	-0.642570	-0.848956	0.001363	-0.026425	-0.527800
27064	-0.979476	-0.450186	10.282063	0.120246	-0.033988	-0.190153	0.135167	-0.465870	-0.643118	-0.850939	-0.000982	-0.027043	-0.524567
27065	-0.851928	-0.180928	10.577225	0.472844	-0.019954	-0.208671	0.136758	-0.474850	-0.637965	-0.853111	-0.009081	-0.031492	-0.520699
27066	-0.894102	0.006286	10.349051	0.485495	-0.004981	-0.224329	0.137572	-0.485457	-0.630763	-0.855285	-0.017317	-0.036434	-0.516585
27067	-0.424502	0.203981	9.347618	0.195836	-0.005809	-0.247670	0.138772	-0.491987	-0.629304	-0.857793	-0.020469	-0.038274	-0.512159
27068	-0.451933	-0.246376	9.068734	0.290364	-0.088948	-0.198014	0.142186	-0.502335	-0.623935	-0.859727	-0.026252	-0.039735	-0.508529
27069	-1.058847	-0.052026	9.734631	0.239861	-0.114451	-0.134823	0.140793	-0.509667	-0.621931	-0.861082	-0.031292	-0.040108	-0.505915
27070	-0.570926	0.646673	9.822558	-0.001985	-0.079856	-0.064210	0.139485	-0.509253	-0.619597	-0.861790	-0.032057	-0.038685	-0.504771
27071	-0.214519	0.522908	9.580163	0.121310	-0.078231	-0.018493	0.137952	-0.512097	-0.622041	-0.861990	-0.034772	-0.038405	-0.504271
27072	-0.691293	0.695810	9.855401	0.214057	-0.073024	0.044056	0.135640	-0.518609	-0.618603	-0.861446	-0.039275	-0.039206	-0.504808
27073	-0.724295	1.502259	9.247381	0.228292	-0.088726	0.078656	0.132301	-0.526202	-0.616573	-0.860566	-0.044013	-0.039786	-0.505871
27074	-0.559501	1.607277	8.619980	0.183568	-0.123666	0.083477	0.128046	-0.533519	-0.612730	-0.859642	-0.048532	-0.039375	-0.507060
27075	-0.882727	0.946517	9.561960	0.140361	-0.107222	0.115766	0.123267	-0.538386	-0.611550	-0.858445	-0.051968	-0.038750	-0.508792
27076	-0.749754	1.953586	10.495148	0.174178	-0.045434	0.154272	0.117976	-0.545153	-0.609355	-0.856707	-0.055583	-0.039517	-0.511274
27077	-0.622919	2.203184	8.290956	0.031389	-0.086973	0.123182	0.116302	-0.548678	-0.607438	-0.855513	-0.056987	-0.038178	-0.513218
27078	-1.014700	1.428191	8.665102	-0.051155	-0.169221	0.134571	0.108390	-0.549450	-0.607713	-0.854296	-0.057994	-0.034540	-0.515386
27079	-0.777818	2.065861	10.962866	-0.072824	-0.133032	0.128384	0.102934	-0.547654	-0.609412	-0.853177	-0.058083	-0.031397	-0.517426
27080	-0.080770	1.622853	11.002223	-0.056392	-0.029877	0.082756	0.099431	-0.547499	-0.610128	-0.852387	-0.057526	-0.030144	-0.518863
27081	0.114594	1.286518	10.042675	-0.056105	-0.003403	0.051906	0.096169	-0.543404	-0.611709	-0.851948	-0.056522	-0.029474	-0.519732
27082	-0.667842	0.947101	9.514456	-0.136508	-0.022281	0.032044	0.095383	-0.542041	-0.611812	-0.851766	-0.054491	-0.027575	-0.520351
27083	-0.756536	0.732974	8.472255	-0.301073	-0.058829	0.034243	0.093678	-0.536730	-0.615458	-0.851789	-0.049834	-0.023467	-0.520981
27084	-0.130558	0.804116	8.953081	-0.351271	-0.080131	0.035378	0.091824	-0.528022	-0.619197	-0.851789	-0.044746	-0.018340	-0.521649
27085	0.300651	1.300065	10.228661	-0.088375	-0.068229	0.040805	0.088948	-0.522433	-0.622438	-0.851497	-0.043822	-0.016281	-0.522271
27086	0.076608	1.010583	10.938558	0.134471	-0.043687	0.014313	0.086227	-0.522554	-0.623554	-0.851243	-0.046620	-0.016863	-0.522425
27087	0.232882	1.600196	10.684463	-0.002169	-0.010392	-0.021730	0.085062	-0.523907	-0.622138	-0.851507	-0.046564	-0.016749	-0.522003
27088	0.064629	1.077677	9.254919	-0.270326	-0.022294	-0.046662	0.086232	-0.523641	-0.623180	-0.852233	-0.042223	-0.013524	-0.521280
27089	0.049698	1.002119	9.674706	-0.223839	-0.039845	-0.055219	0.085291	-0.514937	-0.627960	-0.853029	-0.038700	-0.010629	-0.520318
27090	0.238184	1.015824	9.918346	-0.000310	-0.022468	-0.022745	0.086834	-0.512227	-0.628341	-0.853271	-0.038970	-0.010193	-0.519909
27091	0.354742	1.110877	9.841537	0.101668	0.000257	-0.008716	0.086188	-0.512495	-0.628719	-0.853309	-0.040622	-0.011327	-0.519697
27092	0.417359	1.099694	9.490027	0.026576	-0.003193	-0.014576	0.086849	-0.514673	-0.628622	-0.853433	-0.041152	-0.011494	-0.519448
27093	0.431226	1.008622	9.628236	-0.012805	-0.017222	-0.020227	0.085416	-0.514938	-0.626678	-0.853685	-0.041061	-0.011136	-0.519050
27094	0.430738	0.930231	9.944537	0.035541	-0.015489	-0.035752	0.086325	-0.514671	-0.627074	-0.854015	-0.041867	-0.011205	-0.518439
27095	0.391794	0.880604	10.131738	0.030121	-0.003291	-0.026057	0.085929	-0.514126	-0.626035	-0.854287	-0.042381	-0.011521	-0.517944
27096	0.414946	0.745405	10.019445	0.010480	0.017725	-0.027038	0.084625	-0.511944	-0.627920	-0.854533	-0.042416	-0.011890	-0.517526
27097	0.346795	0.682174	9.615600	-0.011010	0.010798	-0.014866	0.085924	-0.512767	-0.626921	-0.854719	-0.042087	-0.011994	-0.517243
27098	0.322574	0.663858	9.855900	-0.021811	0.033468	-0.000766	0.086060	-0.514399	-0.626168	-0.854708	-0.041413	-0.012276	-0.517309
27099	0.346867	0.687439	9.764647	0.004988	0.028212	0.009984	0.086188	-0.513584	-0.626933	-0.854618	-0.041185	-0.012807	-0.517462
27100	0.370810	0.658465	9.788137	-0.014554	0.047507	-0.016538	0.087868	-0.512778	-0.626179	-0.854758	-0.040485	-0.013418	-0.517272
27101	0.404889	0.696715	9.800298	-0.064657	0.054477	-0.015118	0.090324	-0.510345	-0.626963	-0.854975	-0.038793	-0.013679	-0.517035
27102	0.294448	0.784166	9.804659	-0.043102	0.060674	-0.030748	0.090965	-0.508309	-0.628236	-0.855265	-0.037465	-0.014230	-0.516638
27103	0.116221	0.843560	9.898193	-0.003708	0.052865	-0.041000	0.093169	-0.508049	-0.627881	-0.855700	-0.036831	-0.015108	-0.515938
27104	0.083391	0.644026	9.838511	-0.039448	0.038915	-0.055439	0.095245	-0.508061	-0.627527	-0.856242	-0.035782	-0.015343	-0.515106
27105	0.147364	0.477242	9.725503	-0.105643	0.035411	-0.057747	0.095247	-0.507788	-0.628680	-0.856923	-0.033569	-0.014875	-0.514135
27106	0.234140	0.457279	9.710107	-0.107482	0.051101	-0.041873	0.098462	-0.501962	-0.629442	-0.857360	-0.031234	-0.014609	-0.513561
27107	0.229757	0.515430	9.840576	-0.073578	0.063283	-0.020423	0.100010	-0.499116	-0.631491	-0.857619	-0.029294	-0.014907	-0.513234
27108	-0.031954	0.719615	9.883629	-0.002052	0.061590	-0.009215	0.101299	-0.497356	-0.631622	-0.857648	-0.028669	-0.015883	-0.513191
27109	-0.292331	0.778909	9.735167	0.049064	0.056513	-0.031677	0.102333	-0.497770	-0.629715	-0.857950	-0.028899	-0.017342	-0.512626
