# Supplementary material for: Identification of Haptic Based Guiding Using Hard Reins
Source: PLoS One. 2015 Jul 22;10(7):e0132020. doi: 10.1371/journal.pone.0132020 (PMC4511788; doi:10.1371/journal.pone.0132020)
Supplement: S2 File — (ZIP) [file pone.0132020.s002.zip › MotionData2/Subject11/T20/gc20.txt]

// Start Time: 0
// Sample rate: 25.0Hz
// Scenario: 4.0
// Firmware Version: 2.6.1
Counter	Acc_X	Acc_Y	Acc_Z	Gyr_X	Gyr_Y	Gyr_Z	Mag_X	Mag_Y	Mag_Z	Quat_w	Quat_x	Quat_y	Quat_z
26430	8.177332	0.627034	-5.895501	-0.146622	-0.077968	-0.165853	-0.833469	-0.147414	0.085654	0.459339	0.155996	-0.873686	0.036679
26431	7.690696	0.610893	-5.882241	-0.253611	-0.071816	-0.095528	-0.832595	-0.149772	0.087713	0.458803	0.155343	-0.874303	0.031023
26432	7.991683	0.877999	-5.708220	-0.329001	-0.061984	-0.039602	-0.833013	-0.150266	0.086443	0.458707	0.152936	-0.874980	0.024677
26433	7.886660	1.108985	-5.697855	-0.495851	-0.039339	0.051841	-0.832321	-0.155666	0.087118	0.459356	0.147449	-0.875778	0.016229
26434	8.163934	1.285368	-5.436601	-0.502276	-0.059707	0.054713	-0.832353	-0.154440	0.084981	0.459701	0.141786	-0.876648	0.007730
26435	8.040682	1.751600	-5.061884	-0.442526	-0.128688	-0.027580	-0.832751	-0.155961	0.084615	0.458582	0.138180	-0.877843	-0.000792
26436	7.671771	1.787495	-5.733697	-0.244917	-0.166443	0.009473	-0.831782	-0.154561	0.087318	0.456281	0.135645	-0.879419	-0.005500
26437	7.299936	1.219519	-6.216142	-0.197302	-0.091155	0.102846	-0.832335	-0.152986	0.089770	0.455098	0.131996	-0.880563	-0.008438
26438	7.560215	1.139512	-6.173266	-0.099944	0.044401	0.172601	-0.832353	-0.151059	0.090579	0.456122	0.127951	-0.880630	-0.008537
26439	7.591744	0.718797	-6.278615	-0.074728	0.031510	0.156088	-0.833256	-0.145928	0.089242	0.456746	0.124485	-0.880804	-0.008479
26440	8.001653	0.925733	-6.014875	-0.067218	0.034220	0.095672	-0.833480	-0.139967	0.087950	0.457483	0.122077	-0.880756	-0.008737
26441	8.005844	0.898209	-5.773718	-0.166380	0.002350	0.016621	-0.836701	-0.137827	0.085346	0.457785	0.120207	-0.880822	-0.011611
26442	7.916278	1.334339	-5.702324	-0.160384	-0.033970	0.007571	-0.835891	-0.136693	0.084855	0.457523	0.118478	-0.881150	-0.014483
26443	7.771812	1.327883	-5.687305	-0.138406	0.002924	0.004769	-0.835435	-0.140066	0.084782	0.457761	0.117073	-0.881170	-0.016972
26444	7.715679	1.503358	-5.543996	-0.067383	-0.013510	0.029730	-0.835710	-0.139808	0.085354	0.457642	0.115822	-0.881378	-0.017946
26445	7.974000	1.499935	-5.785510	-0.083036	-0.040900	0.027957	-0.837634	-0.139046	0.087630	0.456986	0.114502	-0.881861	-0.019356
26446	7.871945	1.501875	-5.878380	-0.113698	-0.062285	0.079258	-0.835245	-0.136806	0.087424	0.456128	0.111928	-0.882602	-0.020810
26447	7.905443	1.536184	-5.922878	-0.148706	-0.086129	0.141635	-0.836379	-0.133497	0.089019	0.454857	0.107986	-0.883708	-0.022449
26448	7.789960	1.429416	-5.856468	-0.155117	-0.098854	0.107651	-0.836677	-0.130113	0.091717	0.453440	0.104516	-0.884800	-0.024454
26449	7.573436	1.527948	-5.857389	-0.176238	-0.072554	0.068081	-0.838454	-0.129799	0.094517	0.452411	0.101630	-0.885581	-0.027226
26450	7.511971	1.423230	-5.971690	-0.184122	-0.021413	0.075290	-0.836298	-0.125760	0.094467	0.452395	0.098506	-0.885857	-0.029879
26451	7.752449	1.703441	-5.838789	-0.198877	0.004543	0.104686	-0.838260	-0.123992	0.093350	0.452777	0.094813	-0.885970	-0.032576
26452	7.624010	1.275768	-6.063778	-0.188787	0.009965	0.136705	-0.838308	-0.120334	0.093159	0.453347	0.090577	-0.886041	-0.034691
26453	7.779439	1.377380	-5.948181	-0.210274	-0.000531	0.190872	-0.840712	-0.116841	0.091322	0.453687	0.085241	-0.886311	-0.036806
26454	7.715881	1.311144	-6.038003	-0.256646	-0.045461	0.205507	-0.839551	-0.110014	0.092005	0.453411	0.079125	-0.886899	-0.039595
26455	7.788791	1.236369	-5.925300	-0.241918	-0.030880	0.207355	-0.839766	-0.104628	0.090954	0.453238	0.073176	-0.887380	-0.042160
26456	7.667363	0.982848	-5.941732	-0.279599	-0.076836	0.238482	-0.841514	-0.096525	0.092294	0.452422	0.066231	-0.888197	-0.045099
26457	7.483079	0.895973	-6.056154	-0.279354	-0.051870	0.313625	-0.844088	-0.086864	0.096503	0.451963	0.058017	-0.888887	-0.047365
26458	7.586741	0.684727	-6.269091	-0.346531	0.028785	0.323440	-0.844035	-0.080648	0.095638	0.453113	0.049053	-0.888664	-0.050590
26459	7.618591	0.825702	-5.950593	-0.408391	0.121085	0.259899	-0.844585	-0.072306	0.091592	0.455716	0.040769	-0.887463	-0.055405
26460	7.663452	0.939836	-5.806631	-0.313723	0.139497	0.379373	-0.847645	-0.063781	0.084539	0.458793	0.031220	-0.886136	-0.057422
26461	7.718253	0.956507	-5.272458	-0.218205	0.178571	0.460276	-0.849284	-0.046388	0.079398	0.462411	0.021168	-0.884581	-0.056963
26462	7.943795	1.771725	-5.427717	-0.302103	0.093684	0.344814	-0.850806	-0.036571	0.077109	0.464517	0.012266	-0.883505	-0.059100
26463	8.570111	1.933300	-5.510455	-0.198019	0.090262	0.337845	-0.851536	-0.024994	0.072986	0.466373	0.004490	-0.882573	-0.059496
26464	8.015270	1.565622	-5.463025	-0.293430	0.283207	0.377573	-0.852775	-0.013815	0.065704	0.471767	-0.004686	-0.879588	-0.061146
26465	8.684643	1.822545	-5.626443	-0.292035	0.148240	0.513778	-0.853845	0.000607	0.058024	0.474776	-0.016349	-0.877800	-0.061546
26466	8.346904	1.596461	-5.586310	-0.308065	0.051402	0.469747	-0.855426	0.015712	0.056750	0.476072	-0.027564	-0.876748	-0.062523
26467	8.093171	1.464768	-5.937506	-0.476342	0.009663	0.405166	-0.856721	0.030106	0.055568	0.476269	-0.039218	-0.875853	-0.067157
26468	7.898906	0.936085	-5.288902	-0.482125	0.052906	0.388458	-0.853554	0.042083	0.056547	0.477249	-0.050652	-0.874352	-0.071955
26469	7.587193	0.927007	-5.711994	-0.601075	0.018143	0.390033	-0.853706	0.054155	0.056595	0.477274	-0.063203	-0.872920	-0.078897
26470	7.871952	0.897365	-5.640727	-0.697550	0.060531	0.611891	-0.853769	0.070405	0.057313	0.478278	-0.080542	-0.870337	-0.085308
26471	8.650788	1.074333	-5.325774	-0.714054	0.023660	0.615799	-0.853026	0.089375	0.059571	0.478307	-0.098053	-0.867836	-0.092023
26472	8.145143	1.056784	-4.657366	-0.851070	0.001501	0.558584	-0.850998	0.105475	0.062748	0.477538	-0.115971	-0.864996	-0.101443
26473	8.036654	1.524134	-4.553667	-0.819378	-0.067216	0.659746	-0.849136	0.125117	0.068217	0.475536	-0.135312	-0.862324	-0.109336
26474	9.384650	1.581200	-5.357153	-0.707435	-0.131193	0.745684	-0.846559	0.144609	0.076573	0.472832	-0.155260	-0.859833	-0.114071
26475	9.832495	0.302837	-6.094635	-0.729266	-0.186272	0.746509	-0.841546	0.170065	0.088589	0.468811	-0.175367	-0.857475	-0.119164
26476	8.246819	0.003880	-5.390095	-0.797552	-0.282927	0.665405	-0.836180	0.191685	0.104376	0.462581	-0.194998	-0.855700	-0.125589
26477	7.783864	0.174983	-4.888684	-0.690365	-0.216975	0.632418	-0.831615	0.210824	0.119466	0.457540	-0.212718	-0.853394	-0.130872
26478	7.807978	0.121127	-4.863372	-0.453999	-0.122088	0.635478	-0.824885	0.229663	0.128435	0.455072	-0.228121	-0.850514	-0.132275
26479	8.105558	-0.020376	-4.955114	-0.399295	-0.054165	0.482281	-0.818786	0.243218	0.136533	0.453452	-0.240095	-0.847714	-0.134596
26480	7.942928	-0.290931	-5.305791	-0.431282	-0.036703	0.375659	-0.815304	0.255492	0.142919	0.451680	-0.250571	-0.845025	-0.138320
26481	8.506037	-0.371787	-5.358767	-0.356631	-0.109795	0.333823	-0.811225	0.263845	0.148921	0.448837	-0.259754	-0.843336	-0.140917
26482	8.203068	-0.058547	-5.413015	-0.278683	-0.108323	0.273396	-0.806307	0.271612	0.155156	0.446257	-0.267274	-0.842072	-0.142598
26483	8.299927	-0.321302	-5.220428	-0.180155	-0.039290	0.253243	-0.803808	0.278699	0.160346	0.445261	-0.273292	-0.840549	-0.143285
26484	8.308511	-0.253685	-5.384523	-0.196837	-0.035109	0.106399	-0.801763	0.283622	0.165327	0.443833	-0.277048	-0.839701	-0.145458
26485	8.291042	-0.276217	-5.142524	-0.159601	-0.026535	0.130315	-0.801063	0.284852	0.168712	0.442815	-0.280774	-0.838742	-0.146945
26486	8.193831	-0.254558	-5.259494	-0.092620	-0.077392	0.177302	-0.796531	0.287771	0.170784	0.441453	-0.284901	-0.838147	-0.146492
26487	8.337534	-0.324805	-5.340188	-0.050723	-0.124961	0.139857	-0.795329	0.293446	0.174989	0.439432	-0.288110	-0.838286	-0.145493
26488	8.211891	-0.240376	-5.421877	-0.078158	-0.167115	0.075624	-0.793114	0.296494	0.180960	0.436334	-0.290664	-0.839077	-0.145178
26489	7.814816	-0.187551	-5.713280	0.009850	-0.041770	0.037001	-0.793178	0.299161	0.185334	0.435756	-0.291379	-0.839240	-0.144533
26490	8.412818	-0.597458	-5.477499	0.054429	-0.042769	-0.008718	-0.791112	0.299930	0.186191	0.435267	-0.291003	-0.839810	-0.143453
26491	8.123768	-0.151694	-5.656980	0.032956	-0.049518	0.012360	-0.791109	0.301084	0.188474	0.434635	-0.291132	-0.840242	-0.142576
26492	8.115854	-0.413819	-5.634243	0.031621	-0.044573	-0.039997	-0.790965	0.300396	0.188154	0.433893	-0.290428	-0.840943	-0.142137
26493	8.075636	-0.285574	-5.593265	0.059127	-0.050407	-0.036250	-0.790525	0.299723	0.190321	0.433267	-0.289521	-0.841732	-0.141224
26494	8.061511	-0.249470	-5.565937	0.066110	-0.045988	-0.049085	-0.790918	0.298303	0.190791	0.432673	-0.288370	-0.842591	-0.140275
26495	7.986745	-0.385373	-5.518144	0.054239	-0.003177	-0.087753	-0.791035	0.297145	0.191550	0.432678	-0.286508	-0.843244	-0.140152
26496	8.073862	-0.333683	-5.801196	0.023667	0.029121	-0.071329	-0.791275	0.293296	0.189935	0.433041	-0.285138	-0.843457	-0.140544
26497	8.136683	-0.402041	-5.439336	-0.000004	0.078882	-0.071441	-0.792525	0.292061	0.186830	0.434172	-0.283796	-0.843143	-0.141648
26498	8.031684	-0.430564	-5.607056	-0.003876	0.084958	-0.080667	-0.792648	0.289376	0.184316	0.435289	-0.282353	-0.842839	-0.142905
26499	8.086028	-0.182101	-5.539850	0.002789	0.064102	-0.101669	-0.794558	0.287191	0.183648	0.436105	-0.280523	-0.842821	-0.144127
26500	8.271119	-0.260706	-5.561773	-0.023690	0.034714	-0.131927	-0.798394	0.283834	0.181681	0.436111	-0.278531	-0.843176	-0.145882
26501	8.136815	-0.075494	-5.560374	-0.084132	0.007368	-0.165033	-0.799719	0.279375	0.181421	0.435302	-0.276556	-0.843735	-0.148796
26502	7.992028	-0.015542	-5.614943	-0.144359	0.029172	-0.126671	-0.801868	0.274902	0.181721	0.434552	-0.275715	-0.843734	-0.152507
26503	8.070157	0.091848	-5.527812	-0.234732	-0.000897	-0.080882	-0.803164	0.269357	0.183606	0.433011	-0.276490	-0.843416	-0.157175
26504	8.163929	0.357329	-5.664824	-0.273224	0.052625	-0.018587	-0.803678	0.267325	0.185146	0.432261	-0.278497	-0.842180	-0.162242
26505	8.515012	0.453569	-5.793240	-0.205542	0.029900	0.052324	-0.802716	0.267591	0.185153	0.431807	-0.281152	-0.840908	-0.165437
26506	8.136262	0.491921	-5.561484	-0.274298	0.036032	0.012654	-0.802842	0.267527	0.186533	0.430843	-0.283736	-0.839593	-0.170150
26507	7.988179	0.270948	-5.282189	-0.325945	0.040898	-0.005899	-0.803428	0.265431	0.188142	0.429678	-0.286397	-0.838096	-0.175925
26508	7.927161	0.302692	-5.086507	-0.309697	0.057016	-0.015070	-0.803413	0.264958	0.189219	0.428735	-0.288731	-0.836570	-0.181580
26509	8.192167	0.252073	-5.067766	-0.290935	0.044873	0.003388	-0.804753	0.262926	0.191042	0.427858	-0.291214	-0.835032	-0.186693
26510	8.207637	0.459242	-5.335051	-0.269736	0.069251	0.041958	-0.805168	0.263066	0.191193	0.427531	-0.294088	-0.833159	-0.191248
26511	8.045343	0.471662	-5.452063	-0.231665	0.090298	0.026363	-0.804490	0.262735	0.189093	0.427820	-0.296264	-0.831269	-0.195421
26512	8.173557	0.444781	-5.684034	-0.199477	0.140139	-0.007588	-0.805613	0.263124	0.187192	0.428870	-0.297430	-0.829306	-0.199643
26513	8.018949	0.740878	-5.260854	-0.123738	0.245792	-0.055262	-0.805719	0.263543	0.182721	0.432029	-0.296700	-0.826956	-0.203627
26514	8.104465	1.275384	-5.023905	-0.227502	0.293687	-0.174711	-0.809301	0.258748	0.175550	0.434743	-0.294725	-0.824475	-0.210657
26515	8.475608	1.939676	-4.671212	-0.192720	0.326662	-0.172657	-0.812615	0.253088	0.165834	0.438301	-0.292250	-0.821741	-0.217310
26516	9.040696	2.482770	-4.423159	-0.224994	0.204768	-0.131928	-0.817559	0.245346	0.156144	0.439713	-0.291270	-0.819711	-0.223356
26517	9.054691	2.674367	-4.253388	-0.234001	0.081711	-0.043621	-0.819447	0.240828	0.154365	0.439562	-0.292266	-0.818097	-0.228218
26518	9.176238	2.289834	-4.571965	-0.227443	-0.048705	0.075837	-0.817668	0.243622	0.157008	0.437722	-0.295839	-0.817022	-0.230984
26519	8.534378	2.261952	-4.685799	-0.171187	-0.216892	0.143966	-0.814360	0.247888	0.163597	0.433901	-0.300671	-0.817158	-0.231471
26520	8.485800	2.365402	-4.779905	-0.109340	-0.309727	0.278205	-0.810742	0.251824	0.174034	0.429400	-0.307698	-0.817625	-0.228970
26521	7.935012	2.127988	-4.867116	-0.096440	-0.275231	0.345912	-0.803336	0.264336	0.188831	0.425940	-0.315385	-0.817285	-0.226168
26522	7.940128	2.217663	-4.866723	-0.110918	-0.245944	0.349523	-0.797599	0.275645	0.199975	0.422728	-0.323257	-0.816626	-0.223444
26523	7.780121	2.120540	-4.953140	-0.117998	-0.167230	0.419065	-0.790201	0.285090	0.208501	0.421141	-0.331755	-0.814677	-0.221089
26524	7.526484	2.129042	-4.731088	-0.153675	-0.136477	0.382195	-0.784360	0.297249	0.216517	0.419514	-0.339978	-0.812565	-0.219458
26525	8.296301	1.851131	-5.384734	-0.131274	0.031214	0.413272	-0.778533	0.308968	0.222017	0.420965	-0.347537	-0.808803	-0.218733
26526	8.834122	1.025628	-5.586514	-0.031263	0.074656	0.345472	-0.773712	0.320940	0.222566	0.423398	-0.353164	-0.805599	-0.216840
26527	8.243295	0.357693	-5.373167	-0.082307	0.189664	0.268795	-0.771595	0.327160	0.220991	0.427069	-0.357256	-0.801639	-0.217613
26528	7.990153	-0.227266	-4.836231	-0.065085	0.185053	0.157673	-0.770691	0.330365	0.218275	0.430194	-0.359640	-0.798621	-0.218624
26529	8.620699	-0.556220	-5.407724	0.159825	0.158764	0.220615	-0.769159	0.337565	0.214000	0.434893	-0.361013	-0.796266	-0.215634
26530	9.947183	-0.752922	-6.081655	0.194023	0.128992	0.198947	-0.767677	0.347011	0.206822	0.439139	-0.362041	-0.794513	-0.211735
26531	9.138161	-0.857137	-5.660867	-0.020230	0.022762	0.134285	-0.765399	0.351662	0.205702	0.439992	-0.364221	-0.793163	-0.211286
26532	8.271370	-1.115353	-5.478001	-0.182174	-0.036372	0.173290	-0.762501	0.354740	0.210840	0.438756	-0.368832	-0.791424	-0.212377
26533	8.038041	-0.879564	-5.219002	-0.237161	-0.169041	0.254138	-0.759241	0.361759	0.215663	0.435468	-0.375656	-0.789914	-0.212805
26534	7.628359	-0.502697	-5.080481	-0.189873	-0.186382	0.247811	-0.752154	0.365144	0.227693	0.432081	-0.382119	-0.788827	-0.212234
26535	8.155481	-0.874445	-5.300637	-0.239334	-0.191366	0.243182	-0.746256	0.373591	0.237001	0.428321	-0.388868	-0.787496	-0.212539
26536	7.999619	-0.738071	-5.262527	-0.181256	-0.217915	0.159828	-0.739593	0.377042	0.247795	0.424088	-0.393974	-0.787308	-0.212322
26537	8.021350	-0.660270	-5.289396	-0.136903	-0.216774	0.107628	-0.735137	0.379866	0.257741	0.420120	-0.397813	-0.787616	-0.211907
26538	7.903579	-0.601406	-5.277364	-0.126794	-0.257489	0.079252	-0.730375	0.381340	0.269400	0.415320	-0.401331	-0.788571	-0.211184
26539	8.123564	-0.707351	-5.448081	-0.133225	-0.201508	0.036967	-0.726197	0.382880	0.276920	0.411306	-0.403956	-0.789283	-0.211375
26540	7.901670	-0.695613	-5.483176	-0.156724	-0.202132	0.047885	-0.723062	0.380958	0.286727	0.406982	-0.406969	-0.789858	-0.211818
26541	7.781155	-0.597125	-5.531157	-0.172622	-0.108961	0.060539	-0.720522	0.382157	0.296039	0.404197	-0.409896	-0.789418	-0.213143
26542	7.719449	-0.422738	-5.484244	-0.220561	0.004900	0.036424	-0.718812	0.380387	0.300200	0.402551	-0.412355	-0.788099	-0.216371
26543	7.306242	-0.290207	-5.385823	-0.277683	0.183823	-0.030105	-0.719196	0.379961	0.303358	0.403106	-0.413433	-0.785552	-0.222456
26544	7.971972	-0.253706	-5.924856	-0.343533	0.347442	-0.081743	-0.722910	0.376562	0.299314	0.405271	-0.413491	-0.781820	-0.231383
26545	7.544985	0.298551	-5.296730	-0.358290	0.501044	-0.096681	-0.728543	0.370384	0.292353	0.409737	-0.412665	-0.776749	-0.241834
26546	8.019151	0.599083	-5.174849	-0.411604	0.609169	-0.115151	-0.738616	0.363111	0.280390	0.415134	-0.411390	-0.770595	-0.254176
26547	9.274732	0.957178	-5.596189	-0.400701	0.545684	-0.111034	-0.746030	0.353632	0.269650	0.419709	-0.410318	-0.764779	-0.265700
26548	10.125124	1.216457	-6.029588	-0.359305	0.435704	-0.194976	-0.752221	0.347503	0.261868	0.422297	-0.408136	-0.760723	-0.276388
26549	9.230635	1.925827	-5.479555	-0.295710	0.236348	-0.255156	-0.758758	0.337594	0.256899	0.422089	-0.405534	-0.759068	-0.284955
26550	8.204168	1.776112	-4.807025	-0.297872	0.148273	-0.326821	-0.764404	0.326014	0.257212	0.419984	-0.402350	-0.758703	-0.293423
26551	7.978070	1.903867	-4.812228	-0.085160	0.130982	-0.341088	-0.771148	0.311937	0.254341	0.419273	-0.397197	-0.759771	-0.298652
26552	7.857720	1.692355	-4.707680	0.111375	0.059477	-0.340649	-0.775171	0.301952	0.253077	0.418958	-0.390849	-0.762590	-0.300279
26553	8.185678	1.896811	-4.757248	0.143119	0.011450	-0.276175	-0.779075	0.293245	0.251475	0.418552	-0.385439	-0.765460	-0.300534
26554	8.370657	1.827477	-5.107536	0.080849	-0.109103	-0.164141	-0.781480	0.287490	0.252252	0.416459	-0.383025	-0.768088	-0.299824
26555	8.060092	1.951196	-5.128927	0.017694	-0.161664	-0.021087	-0.780848	0.284416	0.257588	0.413910	-0.383596	-0.769684	-0.298529
26556	7.756215	2.208176	-4.966165	-0.005497	-0.102225	0.031972	-0.779137	0.283680	0.263610	0.412426	-0.384871	-0.770217	-0.297565
26557	7.847002	2.516819	-4.885440	-0.027325	-0.157692	-0.024797	-0.777426	0.282297	0.268486	0.409520	-0.385705	-0.771551	-0.297044
26558	8.187410	2.596112	-4.830033	0.038341	-0.129605	-0.034717	-0.774745	0.280613	0.273473	0.407551	-0.385748	-0.773073	-0.295735
26559	7.985839	2.440052	-4.659298	0.081340	-0.027690	-0.079822	-0.775856	0.280543	0.272374	0.407132	-0.384039	-0.774413	-0.295029
26560	7.961635	2.811772	-4.520734	0.184578	-0.004896	-0.050234	-0.776646	0.278382	0.273770	0.408120	-0.381903	-0.775893	-0.292537
26561	8.191823	2.637163	-4.279326	0.328241	0.075232	-0.057392	-0.777508	0.277033	0.267059	0.411289	-0.377871	-0.777643	-0.288662
26562	8.435568	2.842699	-4.004554	0.387357	0.076192	-0.137928	-0.779756	0.277037	0.261827	0.414537	-0.372202	-0.780243	-0.284333
26563	8.509896	2.710434	-4.305231	0.457903	0.052449	-0.236866	-0.781716	0.275538	0.255671	0.417235	-0.364333	-0.784153	-0.279788
26564	8.412282	2.774255	-4.491945	0.477923	0.091029	-0.313982	-0.784458	0.269231	0.247570	0.420307	-0.355002	-0.788281	-0.275553
26565	8.456146	2.320570	-4.856366	0.506940	0.142708	-0.332437	-0.790630	0.261555	0.239831	0.424112	-0.344599	-0.792202	-0.271656
26566	10.402435	1.562123	-6.455486	0.804807	0.369315	-0.309024	-0.797991	0.255172	0.223058	0.433703	-0.330925	-0.795414	-0.264021
26567	7.698154	0.227455	-4.778881	0.686239	0.079154	-0.545377	-0.803183	0.244021	0.211366	0.436365	-0.315778	-0.801882	-0.258565
26568	8.979336	-0.154412	-5.003147	1.038123	0.089835	-0.458242	-0.807577	0.234464	0.198381	0.441826	-0.298940	-0.809137	-0.246416
26569	9.238571	0.479895	-6.327256	1.144386	0.005049	-0.582569	-0.814031	0.224492	0.185942	0.445539	-0.279291	-0.818006	-0.233148
26570	8.462114	0.200137	-5.672167	1.033991	0.056507	-0.610591	-0.818229	0.212647	0.176686	0.449209	-0.259867	-0.825487	-0.221926
26571	7.891827	-0.539109	-5.575970	0.970800	-0.057690	-0.640141	-0.820522	0.194925	0.172306	0.450134	-0.240839	-0.833496	-0.211331
26572	7.407540	-0.639435	-6.155004	1.027338	0.008454	-0.517323	-0.825629	0.180416	0.166214	0.452864	-0.222990	-0.840027	-0.198856
26573	7.488603	-0.301309	-6.097873	1.057874	-0.075152	-0.459247	-0.829985	0.170380	0.157347	0.454131	-0.206085	-0.846852	-0.184760
26574	7.089854	-0.420065	-5.892959	0.910730	0.058480	-0.363503	-0.832541	0.162618	0.153163	0.457390	-0.191524	-0.851020	-0.172854
26575	7.729443	-0.707672	-5.938066	0.845922	0.097695	-0.398468	-0.835111	0.153643	0.145035	0.460574	-0.176849	-0.854563	-0.162230
26576	7.691282	-0.703879	-6.199842	0.679270	0.126140	-0.373163	-0.837569	0.144944	0.134020	0.463810	-0.163905	-0.856823	-0.154497
26577	7.869606	-0.485045	-5.978080	0.545920	0.170184	-0.333037	-0.838890	0.135003	0.125130	0.467171	-0.152870	-0.858105	-0.148451
26578	7.898058	-0.182051	-6.165533	0.445694	0.131676	-0.485438	-0.842283	0.125874	0.117553	0.469255	-0.140093	-0.859612	-0.145740
26579	7.778016	-0.025865	-6.176931	0.404916	0.110890	-0.536870	-0.844533	0.113261	0.109061	0.470392	-0.127043	-0.861358	-0.143712
26580	7.586374	-0.121539	-5.994100	0.324821	0.251819	-0.535469	-0.847006	0.096046	0.100014	0.473921	-0.114145	-0.861216	-0.143793
26581	7.557260	0.551008	-5.684347	0.353741	0.248452	-0.682104	-0.850047	0.071630	0.094956	0.476677	-0.098663	-0.861531	-0.144252
26582	7.729778	0.212473	-5.664024	0.420268	0.145053	-0.648794	-0.850705	0.052315	0.085210	0.478024	-0.083162	-0.862550	-0.143475
26583	9.093703	0.426452	-6.964559	0.592212	0.325309	-0.740207	-0.851367	0.032507	0.074052	0.482087	-0.064172	-0.862431	-0.140310
26584	8.815075	1.500225	-6.068109	0.324993	0.140421	-0.716431	-0.849736	0.009181	0.068187	0.482806	-0.048394	-0.862817	-0.141788
26585	8.872745	2.333302	-4.579653	0.135686	0.208077	-0.608436	-0.847898	-0.010624	0.059079	0.484473	-0.036367	-0.861941	-0.144990
26586	9.606207	2.967677	-4.716444	0.121790	0.285232	-0.446829	-0.844450	-0.029534	0.045449	0.488108	-0.026766	-0.859824	-0.147432
26587	8.611626	3.166162	-3.808589	0.071383	0.307075	-0.414088	-0.843828	-0.042564	0.033034	0.491948	-0.018380	-0.857415	-0.149964
26588	8.404766	2.705045	-2.948975	0.162262	0.332143	-0.439738	-0.838534	-0.053329	0.021681	0.496307	-0.008362	-0.854761	-0.151637
26589	8.331212	3.084018	-2.963074	0.148044	0.334593	-0.387422	-0.833238	-0.066709	0.006298	0.500696	0.000435	-0.852059	-0.152636
26590	8.262583	3.326209	-2.905801	0.117866	0.358198	-0.318673	-0.828796	-0.076543	-0.006649	0.505759	0.008023	-0.848812	-0.153825
26591	8.637087	3.077163	-2.974556	0.065377	0.358670	-0.229732	-0.826866	-0.084621	-0.020294	0.511025	0.013406	-0.845426	-0.154689
26592	8.977817	3.306412	-3.251443	0.063405	0.236408	-0.153277	-0.822466	-0.090568	-0.032311	0.514480	0.017259	-0.843176	-0.155134
26593	8.919479	3.361370	-3.340671	-0.008349	0.130154	-0.019288	-0.818092	-0.090648	-0.037887	0.516575	0.017645	-0.841874	-0.155199
26594	8.405862	3.182864	-3.320216	-0.026692	0.049682	-0.013832	-0.816483	-0.089354	-0.041970	0.517334	0.017626	-0.841298	-0.155798
26595	8.383399	3.391666	-3.508794	-0.063103	0.040512	-0.074425	-0.813732	-0.089862	-0.043962	0.517784	0.018123	-0.840704	-0.157440
26596	8.502422	3.398894	-3.387621	-0.110196	0.059936	-0.058000	-0.809910	-0.088500	-0.047233	0.518598	0.017990	-0.839738	-0.159911
26597	8.800974	3.362992	-3.399018	-0.034117	0.039886	0.122085	-0.809409	-0.085482	-0.048850	0.519673	0.015509	-0.839282	-0.159077
26598	9.063110	3.488780	-3.514256	0.047713	0.014911	0.105844	-0.805304	-0.083517	-0.050151	0.520197	0.014132	-0.839335	-0.157203
26599	8.834677	3.186539	-3.638091	-0.003056	0.018643	-0.017321	-0.804373	-0.081505	-0.051419	0.520480	0.014266	-0.839131	-0.157344
26600	8.824192	2.785712	-3.577524	-0.037966	-0.036165	-0.054072	-0.802870	-0.081828	-0.053942	0.519656	0.014469	-0.839398	-0.158618
26601	8.597489	2.653588	-3.550589	-0.008491	0.031598	-0.019326	-0.801756	-0.082291	-0.053427	0.520170	0.014623	-0.839028	-0.158876
26602	8.460107	2.727810	-3.588437	0.053446	-0.001773	0.043224	-0.801770	-0.081171	-0.053359	0.520205	0.014251	-0.839255	-0.157594
26603	8.545292	2.664064	-3.761083	-0.016545	-0.000444	0.024736	-0.798739	-0.081443	-0.054510	0.520331	0.013482	-0.839198	-0.157545
26604	8.739295	2.632995	-3.896530	-0.108561	0.017354	0.071358	-0.798624	-0.078711	-0.052961	0.520819	0.011020	-0.838718	-0.158679
26605	8.647232	2.478460	-3.896510	-0.182728	0.010124	0.103294	-0.799222	-0.075964	-0.054447	0.521407	0.007231	-0.838030	-0.160588
26606	8.843933	2.589668	-3.434644	-0.173407	0.003619	0.181393	-0.801241	-0.069583	-0.055144	0.522014	0.002211	-0.837475	-0.161656
26607	8.678533	2.747204	-3.702735	-0.216409	-0.016219	0.114339	-0.800208	-0.063200	-0.053934	0.522184	-0.002201	-0.836910	-0.164014
26608	8.746772	2.862421	-3.651407	-0.160689	-0.014370	0.111728	-0.800234	-0.060840	-0.053375	0.522241	-0.005989	-0.836544	-0.165596
26609	8.833715	2.876073	-3.630419	-0.133563	-0.024828	0.100809	-0.800269	-0.058294	-0.053772	0.522218	-0.009329	-0.836305	-0.166720
26610	8.774467	2.708270	-3.742799	-0.118963	-0.042311	0.099903	-0.800992	-0.055230	-0.053025	0.521766	-0.012550	-0.836349	-0.167701
26611	8.767740	2.742264	-3.382502	-0.133167	-0.066291	0.085248	-0.803917	-0.052174	-0.051428	0.520993	-0.015759	-0.836519	-0.168978
26612	8.708464	2.902647	-3.017001	-0.131863	-0.046957	0.099926	-0.803949	-0.048087	-0.048828	0.520445	-0.019143	-0.836546	-0.170179
26613	8.876158	3.112855	-3.229584	-0.148073	-0.128961	0.118442	-0.804526	-0.044165	-0.045541	0.518742	-0.023258	-0.837258	-0.171365
26614	8.583843	3.360841	-3.125271	-0.168166	-0.134709	0.122063	-0.807294	-0.040824	-0.041164	0.516769	-0.027661	-0.838031	-0.172884
26615	8.925401	3.388671	-3.210309	-0.243692	-0.182332	0.107388	-0.811984	-0.038434	-0.036826	0.514073	-0.032731	-0.838898	-0.175804
26616	8.748751	3.322982	-3.281410	-0.300337	-0.194380	0.110914	-0.812517	-0.035677	-0.029740	0.510944	-0.038496	-0.839763	-0.179592
26617	8.725402	3.238256	-3.459794	-0.345172	-0.227716	0.147558	-0.818016	-0.032988	-0.022612	0.507515	-0.045415	-0.840587	-0.183794
26618	8.701391	3.126104	-3.401669	-0.347953	-0.274547	0.254044	-0.821335	-0.026404	-0.012502	0.503445	-0.054349	-0.841836	-0.186822
26619	8.507319	2.993227	-3.516025	-0.304981	-0.222939	0.281504	-0.826050	-0.018793	-0.002868	0.500557	-0.063070	-0.842463	-0.188999
26620	8.285854	2.874966	-3.440897	-0.318603	-0.209479	0.318093	-0.830078	-0.011039	0.006491	0.497757	-0.072530	-0.842927	-0.190923
26621	8.520575	3.000101	-3.673446	-0.252387	-0.133519	0.323672	-0.835679	0.000430	0.014987	0.496537	-0.081069	-0.842644	-0.191912
26622	8.516001	2.862465	-3.893930	-0.271986	-0.130849	0.341950	-0.837838	0.010727	0.020475	0.495135	-0.090159	-0.842321	-0.192895
26623	8.489040	2.678115	-3.874805	-0.293880	-0.097541	0.339983	-0.841496	0.019507	0.025884	0.494435	-0.099217	-0.841351	-0.194471
26624	8.805211	2.350976	-4.596333	-0.331027	-0.053439	0.345338	-0.844347	0.029701	0.030820	0.494151	-0.108626	-0.839877	-0.196522
26625	9.067649	2.334117	-4.922611	-0.276778	-0.078565	0.426275	-0.846413	0.042863	0.035100	0.494042	-0.118878	-0.838456	-0.196933
26626	9.259980	1.967677	-4.821104	-0.257890	-0.191153	0.492542	-0.846836	0.058153	0.041292	0.492081	-0.130550	-0.838107	-0.195932
26627	9.195304	1.532722	-4.898798	-0.159245	-0.192575	0.449522	-0.848792	0.075506	0.048868	0.490322	-0.140473	-0.838035	-0.193777
26628	8.933702	1.317527	-4.987017	-0.176088	-0.210165	0.435657	-0.851803	0.089856	0.057930	0.487916	-0.150435	-0.838149	-0.191868
26629	8.641699	0.641802	-5.072270	-0.169618	-0.245561	0.472249	-0.851486	0.102118	0.065589	0.485199	-0.161050	-0.838317	-0.189394
26630	8.437226	0.453156	-4.640828	-0.143481	-0.180655	0.554715	-0.851368	0.118900	0.072696	0.483723	-0.172528	-0.837684	-0.185826
26631	8.108272	0.707831	-4.293608	-0.109023	-0.198830	0.547452	-0.849903	0.139229	0.081529	0.482139	-0.183622	-0.837157	-0.181640
26632	8.027507	0.546526	-4.697348	-0.210728	-0.121686	0.462655	-0.848121	0.156200	0.090015	0.480925	-0.193968	-0.835817	-0.180267
26633	8.330910	0.635584	-4.447299	-0.324491	-0.100068	0.414774	-0.844790	0.168156	0.094309	0.479573	-0.204532	-0.833862	-0.181248
26634	8.453917	0.595465	-4.413521	-0.272756	-0.099045	0.364429	-0.840442	0.177458	0.100920	0.478050	-0.213696	-0.832296	-0.181895
26635	8.374780	0.399608	-4.592958	-0.242330	-0.104920	0.337832	-0.837481	0.187867	0.108302	0.476589	-0.222185	-0.830852	-0.182159
26636	8.486363	0.460907	-4.521868	-0.232349	-0.110120	0.301194	-0.834245	0.196325	0.112383	0.474753	-0.229922	-0.829687	-0.182662
26637	8.434516	0.239098	-4.588993	-0.238792	-0.061568	0.258845	-0.831536	0.203471	0.117633	0.473676	-0.236891	-0.828096	-0.183769
26638	8.466525	0.304195	-4.217866	-0.272801	-0.031371	0.216551	-0.827998	0.209692	0.121437	0.472592	-0.243295	-0.826339	-0.186089
26639	8.499009	0.436065	-4.124040	-0.251623	0.055672	0.144915	-0.828145	0.212088	0.124211	0.472945	-0.248050	-0.824053	-0.189028
26640	8.576819	0.380622	-4.008979	-0.234915	0.029369	0.122061	-0.825821	0.214653	0.125590	0.472662	-0.252288	-0.822264	-0.191892
26641	8.573337	0.148408	-4.049001	-0.263635	0.132426	0.062157	-0.826075	0.213231	0.126059	0.473890	-0.255490	-0.819552	-0.196180
26642	9.226827	0.463338	-4.730657	-0.363099	0.212210	0.028979	-0.823893	0.213738	0.123581	0.475554	-0.258685	-0.815933	-0.202937
26643	8.668534	0.600252	-4.701646	-0.401472	0.237532	0.098499	-0.824601	0.213727	0.121099	0.477877	-0.263345	-0.811379	-0.209635
26644	8.902872	1.093214	-4.518830	-0.524476	0.248355	0.015800	-0.824339	0.213803	0.119442	0.479123	-0.267676	-0.806661	-0.219290
26645	9.163328	1.381133	-4.608799	-0.618352	0.211411	-0.069556	-0.824728	0.211062	0.118172	0.479008	-0.271729	-0.802114	-0.230928
26646	9.764399	1.830220	-4.961606	-0.592493	0.115406	-0.187523	-0.825453	0.201635	0.115944	0.476682	-0.273962	-0.799218	-0.242837
26647	9.606974	2.394333	-4.995512	-0.608890	0.037797	-0.104791	-0.827000	0.194261	0.117996	0.473504	-0.278064	-0.796318	-0.253677
26648	8.808821	2.050665	-4.624989	-0.532128	0.066814	-0.042515	-0.828288	0.190103	0.123145	0.471314	-0.282192	-0.793164	-0.262911
26649	8.524023	2.006135	-4.049538	-0.415796	-0.019957	-0.061470	-0.828515	0.187348	0.125053	0.468384	-0.285390	-0.791402	-0.269911
26650	7.933746	2.351718	-4.194260	-0.297191	-0.012792	-0.003520	-0.827293	0.182487	0.132348	0.466404	-0.288311	-0.789907	-0.274574
26651	8.182279	2.349308	-4.145610	-0.212742	-0.017333	0.007719	-0.828677	0.183308	0.133240	0.464979	-0.290642	-0.788786	-0.277739
26652	8.408136	2.070778	-4.107572	-0.169564	-0.004980	0.046326	-0.826162	0.182178	0.135498	0.464113	-0.293112	-0.787596	-0.279960
26653	8.557258	2.045782	-4.130215	-0.219803	-0.061162	0.158291	-0.824643	0.184237	0.138927	0.462758	-0.298102	-0.785939	-0.281585
26654	8.553230	2.141979	-4.069064	-0.114678	-0.065455	0.225503	-0.824256	0.189064	0.143504	0.462253	-0.303208	-0.784522	-0.280913
26655	8.883492	2.193647	-3.757475	-0.152705	-0.030857	0.203443	-0.820622	0.197349	0.145221	0.461990	-0.308077	-0.782653	-0.281263
26656	8.917295	2.027451	-3.677714	-0.217141	-0.114932	0.196093	-0.821222	0.204137	0.150204	0.459884	-0.313946	-0.781239	-0.282152
26657	8.773375	2.105395	-3.628356	-0.174583	0.001913	0.272131	-0.817396	0.209634	0.154375	0.460361	-0.319856	-0.778450	-0.282447
26658	8.731653	2.190613	-3.452366	-0.171903	-0.103388	0.246623	-0.813301	0.216080	0.159154	0.458975	-0.325999	-0.776809	-0.282195
26659	8.683664	2.088186	-3.383622	-0.162991	-0.036623	0.299728	-0.811575	0.223474	0.162493	0.459053	-0.332386	-0.774179	-0.281846
26660	8.555591	2.022152	-3.094302	-0.185614	-0.048311	0.310683	-0.808213	0.232256	0.165625	0.458754	-0.339293	-0.771466	-0.281541
26661	8.645320	1.853990	-3.258138	-0.216164	0.004566	0.290339	-0.805538	0.240515	0.168179	0.459029	-0.345721	-0.768126	-0.282404
26662	9.072245	2.029918	-3.582065	-0.074103	0.036392	0.400788	-0.801235	0.250476	0.169853	0.461268	-0.352467	-0.764552	-0.280103
26663	9.247691	1.559172	-4.369300	-0.065142	0.058981	0.455759	-0.797798	0.261834	0.168995	0.464290	-0.359668	-0.760310	-0.277495
26664	9.346178	0.704101	-4.665933	-0.071623	0.103074	0.442700	-0.793548	0.274441	0.168205	0.467725	-0.366598	-0.755716	-0.275197
26665	9.393499	-0.256235	-4.681206	-0.037240	0.034920	0.395012	-0.789038	0.287916	0.166774	0.470175	-0.372722	-0.752187	-0.272451
26666	9.590607	-0.578739	-4.603741	0.190207	-0.011330	0.419379	-0.783185	0.303411	0.163796	0.473631	-0.377412	-0.750146	-0.265546
26667	9.652086	-0.472286	-4.798540	0.176620	-0.060940	0.325864	-0.776165	0.315663	0.163650	0.475802	-0.380996	-0.749108	-0.259408
26668	9.288617	-0.595349	-5.012755	-0.010271	-0.126050	0.252090	-0.775700	0.323441	0.165227	0.475079	-0.385638	-0.748298	-0.256191
26669	8.769798	-0.754724	-4.429302	-0.074630	-0.164250	0.244561	-0.768991	0.331976	0.172460	0.473308	-0.390939	-0.747513	-0.253712
26670	8.624352	-0.619783	-4.290164	-0.134725	-0.337499	0.342896	-0.763623	0.339912	0.183816	0.468867	-0.399157	-0.747279	-0.249824
26671	8.167383	-0.693540	-4.155227	-0.000740	-0.224111	0.347456	-0.755995	0.352478	0.191563	0.467248	-0.405586	-0.746514	-0.244737
26672	8.559519	-0.927653	-4.441887	-0.028835	-0.358959	0.265073	-0.749121	0.361111	0.202533	0.462871	-0.411684	-0.747515	-0.239767
26673	8.515787	-0.916953	-4.493310	-0.053521	-0.347384	0.195261	-0.742645	0.368618	0.213715	0.458176	-0.416897	-0.748776	-0.235809
26674	8.485229	-0.996782	-4.671393	-0.034053	-0.267678	0.092377	-0.738043	0.370486	0.223048	0.454249	-0.419975	-0.750254	-0.233233
26675	8.361032	-0.973412	-4.541020	-0.020937	-0.231015	0.031765	-0.735108	0.371791	0.230013	0.450772	-0.421879	-0.751910	-0.231201
26676	8.177965	-0.942922	-4.548467	-0.013879	-0.176573	-0.017893	-0.733520	0.371358	0.238543	0.447851	-0.422674	-0.753552	-0.230075
26677	8.423527	-1.012615	-4.543612	-0.064015	-0.092779	-0.123603	-0.733721	0.367803	0.242475	0.445376	-0.421988	-0.755051	-0.231224
26678	8.260816	-0.886609	-4.452185	-0.086691	-0.050446	-0.154007	-0.736002	0.364206	0.245041	0.443106	-0.420784	-0.756366	-0.233471
26679	8.201165	-0.832871	-4.089780	-0.088903	0.020682	-0.174305	-0.737156	0.358512	0.247054	0.441916	-0.419022	-0.757135	-0.236385
26680	8.297244	-0.789144	-4.146216	-0.073178	0.127901	-0.212957	-0.740095	0.351358	0.247889	0.442165	-0.415955	-0.757404	-0.240439
26681	8.336681	-0.542228	-4.136421	-0.030952	0.158869	-0.209203	-0.747196	0.342183	0.242418	0.443395	-0.412482	-0.757469	-0.243927
26682	8.786096	-0.378297	-4.661706	0.000439	0.295792	-0.281739	-0.752664	0.334677	0.236757	0.446433	-0.406868	-0.757122	-0.248842
26683	8.832533	0.141417	-5.106817	-0.044616	0.366478	-0.399307	-0.758266	0.325200	0.228350	0.449696	-0.399570	-0.756725	-0.255901
26684	8.770698	0.827068	-4.672593	-0.192357	0.385808	-0.516962	-0.767778	0.307569	0.218513	0.451253	-0.391587	-0.756307	-0.266514
26685	9.333337	1.178676	-4.969055	-0.188596	0.427830	-0.447112	-0.777339	0.292830	0.206919	0.453896	-0.384396	-0.754787	-0.276614
26686	9.606316	1.191869	-5.191689	-0.213512	0.289381	-0.407428	-0.784638	0.275267	0.197895	0.454289	-0.378675	-0.754044	-0.285734
26687	9.421287	1.633324	-4.384967	-0.088360	0.131400	-0.359159	-0.790038	0.262295	0.192038	0.453581	-0.373467	-0.754966	-0.291227
26688	9.106485	1.841411	-4.367011	0.033663	0.099850	-0.237785	-0.793646	0.253211	0.192345	0.453895	-0.369106	-0.755998	-0.293611
26689	8.584021	1.544537	-4.194856	0.106738	0.030585	-0.270724	-0.796321	0.244692	0.189361	0.453571	-0.364006	-0.758271	-0.294615
26690	8.286506	1.189519	-4.504817	0.205269	-0.037195	-0.173295	-0.797880	0.238171	0.191189	0.453419	-0.359855	-0.761042	-0.292797
26691	8.552128	1.413391	-4.522948	0.207671	-0.061230	-0.217200	-0.799691	0.229041	0.191892	0.452694	-0.355169	-0.764323	-0.291092
26692	8.662640	1.715553	-4.691741	0.089498	-0.229450	0.002208	-0.797997	0.227884	0.194985	0.449779	-0.355840	-0.766875	-0.288063
26693	8.380433	1.672449	-4.403753	-0.055454	-0.196539	-0.050490	-0.797369	0.225744	0.201346	0.446036	-0.356833	-0.768655	-0.287909
26694	7.740842	1.982007	-4.368162	-0.123913	-0.098996	-0.017835	-0.795898	0.222072	0.207191	0.443462	-0.358377	-0.768913	-0.289275
26695	8.278452	1.949036	-4.002089	-0.173275	-0.165153	-0.078261	-0.794698	0.217985	0.213013	0.439158	-0.359776	-0.769919	-0.291422
26696	8.192495	1.989744	-3.918917	-0.063013	-0.051779	-0.070896	-0.794344	0.216096	0.220083	0.437397	-0.359771	-0.770438	-0.292702
26697	8.431160	1.878067	-3.853706	-0.091247	-0.043071	0.001560	-0.794295	0.212950	0.221273	0.436021	-0.360933	-0.770256	-0.293800
26698	8.042827	1.667649	-3.509713	-0.088372	0.065369	0.064595	-0.793467	0.212157	0.219972	0.436693	-0.362492	-0.768646	-0.295098
26699	8.383506	2.195859	-3.299249	-0.045435	0.177577	0.158262	-0.794872	0.212584	0.217385	0.439975	-0.364326	-0.765644	-0.295766
26700	8.811927	1.873444	-3.529883	-0.018738	0.111926	0.272233	-0.792247	0.220094	0.212151	0.443091	-0.368139	-0.762513	-0.294479
26701	9.302233	1.529284	-4.159020	-0.038308	0.178575	0.455634	-0.790496	0.232303	0.208734	0.448164	-0.374393	-0.757276	-0.292424
26702	9.181950	0.782231	-4.439524	0.084863	0.223707	0.433621	-0.789050	0.245203	0.202734	0.454635	-0.379025	-0.752442	-0.288927
26703	9.217549	0.030054	-3.880665	0.069632	0.241448	0.475671	-0.784837	0.256467	0.194812	0.461504	-0.384187	-0.746955	-0.285435
26704	9.799613	-0.110266	-4.569863	0.061590	0.102694	0.459445	-0.782847	0.270319	0.189281	0.466058	-0.390000	-0.742767	-0.281044
26705	9.613376	-0.074230	-4.987692	-0.118064	0.033238	0.521552	-0.776690	0.285776	0.189892	0.468517	-0.398726	-0.737643	-0.278194
26706	9.959610	-0.779140	-5.401280	-0.168068	-0.122487	0.543671	-0.768053	0.301998	0.191355	0.468305	-0.409100	-0.733440	-0.274578
26707	9.784361	-0.827093	-4.989333	-0.195812	-0.106409	0.427942	-0.762364	0.313332	0.196142	0.467438	-0.417911	-0.729793	-0.272498
26708	9.135023	-0.526350	-4.653983	-0.156769	-0.156983	0.251842	-0.757158	0.321803	0.205183	0.465139	-0.424024	-0.728252	-0.271107
26709	8.474418	-0.237319	-4.523558	-0.199858	-0.196114	0.150793	-0.753654	0.323781	0.215501	0.461346	-0.429289	-0.727674	-0.270853
26710	8.411777	-0.422214	-4.445143	-0.155787	-0.265390	0.059190	-0.748481	0.324095	0.224873	0.456399	-0.433141	-0.728723	-0.270283
26711	8.292322	-0.965870	-4.705032	-0.053496	-0.282755	-0.087520	-0.743925	0.320226	0.236759	0.451273	-0.434054	-0.731739	-0.269272
26712	7.849322	-0.914506	-4.685719	0.143746	-0.233254	-0.001968	-0.744097	0.317540	0.245997	0.449030	-0.434104	-0.734589	-0.265151
26713	7.801391	-0.948753	-4.638267	0.262197	-0.198764	-0.092647	-0.740064	0.318735	0.251977	0.447816	-0.431646	-0.738534	-0.260211
26714	7.957211	-0.899035	-4.450574	0.218253	-0.134775	-0.237764	-0.737803	0.316444	0.255134	0.446398	-0.427003	-0.742874	-0.257946
26715	8.108611	-0.816521	-4.535390	0.329088	-0.053252	-0.344072	-0.742543	0.309616	0.255590	0.446564	-0.419444	-0.747929	-0.255439
26716	7.700698	-0.631205	-4.398184	0.352449	0.020108	-0.435038	-0.745098	0.301721	0.251261	0.447512	-0.409783	-0.753123	-0.254199
26717	7.596556	-0.639277	-4.464375	0.419193	0.129699	-0.516774	-0.751916	0.292503	0.246614	0.450182	-0.397809	-0.758238	-0.253299
26718	8.275818	-0.406171	-5.205487	0.474207	0.281610	-0.562622	-0.757914	0.280971	0.237256	0.455259	-0.383659	-0.762459	-0.253380
26719	8.484261	0.163273	-5.286847	0.374530	0.443031	-0.608815	-0.767092	0.268226	0.224950	0.461672	-0.368949	-0.764884	-0.256298
26720	10.144245	0.564386	-5.153104	0.278396	0.619930	-0.523513	-0.777136	0.253892	0.205090	0.470401	-0.355265	-0.764315	-0.261406
26721	9.783232	1.991807	-5.086833	0.048642	0.630506	-0.521065	-0.787056	0.238601	0.181714	0.477516	-0.343764	-0.762253	-0.269768
26722	9.409505	2.159017	-4.883405	-0.032159	0.526278	-0.623873	-0.796482	0.221013	0.165105	0.481835	-0.331798	-0.761223	-0.279793
26723	9.261249	1.083747	-4.904190	0.121335	0.056601	-0.659739	-0.800398	0.208998	0.156389	0.479652	-0.320491	-0.765716	-0.284428
26724	7.735972	2.398061	-3.930581	0.311408	0.129177	-0.595341	-0.804564	0.187058	0.152737	0.480143	-0.307749	-0.769974	-0.286169
26725	8.470431	2.403957	-3.673042	0.357029	0.272030	-0.613660	-0.809824	0.171990	0.143708	0.482822	-0.293495	-0.773164	-0.288030
26726	8.672053	2.350205	-3.748549	0.411167	0.193591	-0.565682	-0.817761	0.151671	0.136734	0.484865	-0.279770	-0.776884	-0.288247
26727	9.126850	2.003436	-3.985157	0.476063	0.039451	-0.451494	-0.819716	0.138288	0.129575	0.485348	-0.268085	-0.781785	-0.285270
26728	8.971661	1.890292	-4.685251	0.476825	-0.065230	-0.207325	-0.822160	0.133538	0.126957	0.485628	-0.260696	-0.786196	-0.279462
26729	8.430465	2.139540	-4.363941	0.366101	-0.089422	-0.169033	-0.820992	0.128595	0.127197	0.484987	-0.255172	-0.790070	-0.274706
26730	8.016302	2.485905	-4.479019	0.253243	-0.006821	-0.222642	-0.822297	0.124017	0.129418	0.484886	-0.249363	-0.792633	-0.272830
26731	8.135314	2.430426	-4.022579	0.273880	0.100959	-0.178699	-0.820312	0.120042	0.129710	0.486650	-0.243497	-0.794148	-0.270572
26732	8.212954	2.565497	-4.010112	0.304778	0.090620	-0.253823	-0.823033	0.114136	0.124950	0.488130	-0.236140	-0.796113	-0.268645
26733	8.520647	2.325548	-3.999031	0.310796	0.126385	-0.204291	-0.822950	0.104549	0.119940	0.490266	-0.229329	-0.797627	-0.266155
26734	8.701681	2.612123	-3.767269	0.354118	0.097847	-0.221499	-0.824354	0.102888	0.114045	0.492204	-0.221925	-0.799532	-0.263124
26735	9.153355	3.002692	-3.477330	0.358181	0.121830	-0.205757	-0.825808	0.094216	0.107999	0.494412	-0.214591	-0.801233	-0.259871
26736	9.755372	3.056141	-4.161181	0.333751	0.037098	-0.154164	-0.826065	0.091247	0.105608	0.495575	-0.208751	-0.803235	-0.256206
26737	9.007618	2.839948	-3.559879	0.425647	-0.147278	-0.188741	-0.826114	0.085924	0.108324	0.493767	-0.202348	-0.807752	-0.250572
26738	8.242572	2.750752	-3.377300	0.591082	-0.151520	-0.159227	-0.826050	0.082425	0.111013	0.492824	-0.194813	-0.812787	-0.241971
26739	8.410706	2.643164	-3.398777	0.760679	-0.141821	-0.113014	-0.824354	0.081781	0.115105	0.492652	-0.186218	-0.818322	-0.230142
26740	9.312241	2.144866	-4.681837	0.842795	-0.089013	-0.133049	-0.824877	0.080970	0.117549	0.493596	-0.176261	-0.823450	-0.217313
26741	8.314419	1.504567	-4.146397	0.775387	-0.189639	-0.114061	-0.822051	0.081065	0.126376	0.492417	-0.167617	-0.829108	-0.204965
26742	8.943865	1.615414	-4.425191	0.914106	-0.197938	-0.195292	-0.820073	0.079211	0.129285	0.491255	-0.156299	-0.835308	-0.191050
26743	8.329370	1.312026	-4.621537	0.906742	-0.290411	-0.189846	-0.820145	0.077528	0.135128	0.488189	-0.145402	-0.842183	-0.176799
26744	7.937535	0.990680	-4.681429	0.947558	-0.254302	-0.243186	-0.818686	0.076263	0.143470	0.485649	-0.133063	-0.848556	-0.162459
26745	7.941673	0.908244	-5.044360	0.932254	-0.126269	-0.351719	-0.818864	0.070755	0.147144	0.484504	-0.118548	-0.853706	-0.149627
26746	8.388138	0.814639	-5.530159	0.829704	-0.023233	-0.436433	-0.816936	0.061370	0.149041	0.484630	-0.103240	-0.857309	-0.139629
26747	8.319903	0.801839	-5.624289	0.748566	-0.012724	-0.392584	-0.817218	0.052025	0.150822	0.484532	-0.089424	-0.860357	-0.130449
26748	8.159110	0.435402	-5.697943	0.682940	0.016227	-0.319452	-0.817838	0.046035	0.150047	0.485093	-0.077380	-0.862471	-0.121825
26749	8.205687	0.642724	-5.992955	0.625744	0.043412	-0.339758	-0.818007	0.038654	0.151810	0.485651	-0.065514	-0.864178	-0.114223
26750	7.841562	0.485585	-5.656764	0.567709	0.057119	-0.321638	-0.819303	0.031942	0.151688	0.486554	-0.054424	-0.865287	-0.107617
26751	7.597371	0.039404	-5.887205	0.476303	0.102226	-0.395430	-0.818388	0.025704	0.152681	0.487645	-0.042934	-0.865869	-0.103103
26752	7.669296	0.196945	-5.379317	0.543099	0.047072	-0.214391	-0.819401	0.018428	0.152522	0.488401	-0.033939	-0.866676	-0.095839
26753	7.589242	-0.065591	-5.648508	0.532651	0.042339	-0.196122	-0.818210	0.012699	0.154511	0.488766	-0.025504	-0.867564	-0.088257
26754	7.823362	-0.097918	-5.891720	0.484544	0.045873	-0.252155	-0.821198	0.007784	0.152579	0.489285	-0.016420	-0.868073	-0.082347
26755	7.509656	-0.182625	-5.919182	0.415115	0.059491	-0.215694	-0.821227	0.000908	0.155477	0.489727	-0.008805	-0.868433	-0.076905
26756	7.772955	0.013611	-6.224783	0.371943	0.066352	-0.188180	-0.822969	-0.004826	0.152655	0.490588	-0.001899	-0.868384	-0.072312
26757	7.687840	-0.170429	-6.558475	0.411608	0.097691	0.026500	-0.824197	-0.006061	0.152452	0.491925	0.001495	-0.868245	-0.064477
26758	7.828777	0.031335	-6.489982	0.352440	0.125770	-0.102054	-0.828760	-0.007768	0.148520	0.493902	0.006790	-0.867462	-0.059370
26759	7.481138	-0.184466	-6.488050	0.364115	0.202367	-0.153651	-0.832167	-0.014337	0.143173	0.496717	0.012935	-0.866131	-0.054056
26760	7.478441	-0.178390	-6.217438	0.350450	0.309840	-0.196049	-0.838740	-0.023774	0.134225	0.501706	0.020042	-0.863367	-0.049865
26761	8.402791	-0.168864	-6.329215	0.465061	0.324621	-0.291992	-0.843989	-0.031733	0.120378	0.506315	0.029679	-0.860709	-0.044090
26762	9.384189	0.067325	-6.016620	0.295913	0.213539	-0.379048	-0.849120	-0.048957	0.106516	0.509404	0.039283	-0.858568	-0.042720
26763	9.590237	-0.081963	-5.481937	0.292856	0.213498	-0.424895	-0.849843	-0.064639	0.094228	0.511984	0.049317	-0.856585	-0.041258
26764	9.358735	1.032341	-4.739125	0.141317	0.069988	-0.389936	-0.849643	-0.085959	0.085043	0.512655	0.057397	-0.855605	-0.042774
26765	10.673770	1.987761	-4.893153	0.262587	0.052847	-0.225898	-0.847693	-0.102105	0.078646	0.512643	0.063588	-0.855310	-0.039971
26766	8.848804	3.961147	-4.628521	-0.158645	-0.020659	-0.152345	-0.848249	-0.117695	0.070233	0.512317	0.064450	-0.855229	-0.044287
26767	8.488763	3.668570	-2.158569	0.082915	0.259675	-0.208344	-0.849727	-0.128048	0.058278	0.516113	0.068777	-0.852606	-0.044273
26768	8.630181	3.315238	-2.103371	-0.012751	0.324444	-0.271055	-0.846684	-0.137882	0.042856	0.521358	0.073449	-0.848879	-0.046856
26769	8.536109	2.716587	-2.794426	0.166336	0.209101	-0.134863	-0.846139	-0.145393	0.029535	0.524281	0.077407	-0.846833	-0.044848
26770	8.605650	2.655023	-3.121027	0.216831	0.121410	-0.085998	-0.845892	-0.148866	0.019920	0.525871	0.081142	-0.845647	-0.041903
26771	8.658831	2.184759	-3.519715	0.158991	-0.006338	0.053486	-0.848123	-0.149741	0.015463	0.525351	0.081678	-0.846083	-0.038446
26772	8.418607	2.460796	-3.545157	0.119332	-0.134282	0.193994	-0.848482	-0.142751	0.016170	0.522979	0.079442	-0.847929	-0.034622
26773	8.029080	1.904819	-3.828838	-0.085030	-0.026797	0.407949	-0.849585	-0.131798	0.016435	0.522748	0.071419	-0.848899	-0.031683
26774	8.185785	2.012598	-4.172085	-0.285832	-0.060939	0.497575	-0.852852	-0.114548	0.014893	0.522354	0.059839	-0.850046	-0.031433
26775	8.293817	1.453377	-4.295686	-0.406936	-0.058996	0.688119	-0.854397	-0.091960	0.012694	0.522025	0.043678	-0.851242	-0.031117
26776	8.778825	1.374821	-4.478547	-0.775297	-0.312001	0.689727	-0.858754	-0.063571	0.013364	0.517648	0.023536	-0.854452	-0.037394
26777	8.456707	0.881863	-4.795732	-1.092881	-0.091280	0.831733	-0.860057	-0.035979	0.015063	0.516840	-0.002214	-0.854766	-0.047396
26778	8.525373	0.703692	-4.565213	-1.602714	-0.043454	1.058213	-0.859510	-0.003904	0.013424	0.516595	-0.036986	-0.853047	-0.063816
26779	9.063888	0.487320	-4.625397	-2.023976	-0.102095	1.184191	-0.859036	0.037698	0.018036	0.514107	-0.078297	-0.849819	-0.085858
26780	8.570698	0.731664	-4.325232	-2.388076	-0.227909	1.302907	-0.855924	0.081769	0.028857	0.507919	-0.125308	-0.844780	-0.112531
26781	8.646379	1.225803	-3.786312	-2.668815	-0.229500	1.311654	-0.848983	0.130150	0.042256	0.499234	-0.174912	-0.836422	-0.143422
26782	8.327504	1.920354	-3.878534	-2.913898	-0.244100	1.320416	-0.840780	0.171872	0.065329	0.487684	-0.226442	-0.824189	-0.177766
26783	9.459927	2.680433	-4.196052	-3.013731	-0.186260	1.348024	-0.829794	0.204684	0.094742	0.474556	-0.278165	-0.807484	-0.213050
26784	9.752353	-0.486419	-3.981305	-2.947841	-0.183391	1.296307	-0.816865	0.243149	0.116880	0.459708	-0.327284	-0.787806	-0.246811
26785	9.009817	-0.221973	-1.981236	-2.819559	0.222617	1.097655	-0.804746	0.262108	0.145022	0.449291	-0.368791	-0.763239	-0.282131
26786	10.753439	-0.522182	-2.570011	-2.498976	0.070014	1.054798	-0.793507	0.282678	0.169123	0.437177	-0.406478	-0.739610	-0.310853
26787	9.404998	-0.567232	-3.379602	-2.149490	-0.058330	1.273738	-0.778679	0.305923	0.197778	0.426278	-0.444012	-0.715414	-0.330641
26788	9.526481	-0.064385	-3.151448	-2.146434	-0.050690	1.253662	-0.761781	0.327316	0.223397	0.414221	-0.480093	-0.689636	-0.349762
26789	9.296825	-0.005326	-3.275297	-2.181070	-0.304389	0.938309	-0.746615	0.338208	0.257791	0.395307	-0.512747	-0.666983	-0.368722
26790	8.998635	-0.526750	-3.291696	-2.044295	-0.278575	1.053996	-0.728778	0.345662	0.292779	0.377961	-0.544515	-0.642592	-0.384350
26791	8.504224	-0.390008	-3.103274	-1.906780	-0.310230	1.346024	-0.705327	0.359139	0.332093	0.363330	-0.578091	-0.614750	-0.394823
26792	9.135044	-0.765777	-3.619540	-1.985847	-0.242128	1.182492	-0.682006	0.369972	0.368066	0.346292	-0.608437	-0.586445	-0.407392
26793	9.239965	-0.392590	-3.297430	-2.080296	-0.277309	0.973253	-0.665962	0.366109	0.402518	0.325543	-0.635971	-0.558742	-0.421153
26794	8.231804	0.112816	-3.027023	-2.103075	-0.126040	0.965496	-0.647619	0.356221	0.438930	0.305145	-0.660895	-0.528941	-0.436263
26795	9.188662	0.325571	-2.761961	-1.923444	0.018532	0.757581	-0.634260	0.342471	0.466720	0.286564	-0.680021	-0.501336	-0.451790
26796	8.992662	0.592484	-2.673201	-1.702848	0.035629	0.520336	-0.622774	0.322677	0.492360	0.268236	-0.694339	-0.478274	-0.466044
26797	8.507553	0.281032	-2.338322	-1.491968	0.018480	0.331606	-0.617086	0.299734	0.512333	0.250999	-0.705105	-0.459144	-0.478552
26798	8.806908	0.099568	-3.425341	-1.115205	0.243092	0.161315	-0.615359	0.280919	0.526512	0.238931	-0.709768	-0.444762	-0.491252
26799	10.680674	0.856742	-4.456436	-0.971686	0.406487	-0.030849	-0.622854	0.263022	0.527424	0.228748	-0.710086	-0.433289	-0.505681
26800	11.544604	2.339968	-5.215624	-0.757356	0.337593	-0.007884	-0.630336	0.244019	0.527991	0.220766	-0.710060	-0.424053	-0.516969
26801	10.276182	1.558622	-3.787122	-1.009203	0.031553	-0.367943	-0.631464	0.214979	0.530927	0.203154	-0.711010	-0.418306	-0.527459
26802	8.947182	1.614489	-3.997879	-0.788379	0.078392	-0.117379	-0.633711	0.189295	0.537397	0.191297	-0.712400	-0.411198	-0.535544
26803	8.156710	2.460720	-3.762369	-0.554734	-0.350538	-0.504399	-0.630823	0.164931	0.549843	0.175333	-0.714152	-0.413464	-0.536928
26804	7.889119	3.035293	-4.335446	-0.426311	-0.151607	-0.232845	-0.625818	0.146140	0.559569	0.165422	-0.715414	-0.412604	-0.539051
26805	8.516935	2.670613	-3.692362	-0.209511	-0.069248	-0.311366	-0.623375	0.131738	0.566408	0.158661	-0.714391	-0.414809	-0.540745
26806	8.213420	2.952428	-4.113864	-0.106054	-0.120869	-0.579048	-0.619224	0.111544	0.570526	0.149744	-0.711333	-0.422082	-0.541690
26807	7.859541	3.209808	-4.495003	-0.031068	-0.279996	-0.321773	-0.612368	0.096316	0.575614	0.143538	-0.711856	-0.426996	-0.538824
26808	7.406294	3.540992	-4.362396	0.096023	-0.107908	-0.235589	-0.609641	0.090726	0.580086	0.141315	-0.710878	-0.431477	-0.537131
26809	8.036652	3.444719	-4.746417	0.123546	-0.200205	-0.121497	-0.603920	0.087937	0.583732	0.140038	-0.711769	-0.435004	-0.533428
26810	8.257917	3.273127	-4.724414	0.027533	-0.194586	-0.086804	-0.600285	0.086311	0.587193	0.137752	-0.713107	-0.436957	-0.530633
26811	7.774316	3.279581	-4.950198	0.022887	-0.178434	0.012146	-0.591403	0.085116	0.591738	0.136582	-0.715199	-0.437475	-0.527684
26812	7.039570	3.476192	-4.399820	-0.001694	-0.083966	0.217372	-0.587800	0.086797	0.596507	0.138061	-0.718081	-0.434459	-0.525874
26813	6.957829	3.316194	-3.999344	-0.081451	0.029626	0.338123	-0.585921	0.090461	0.595608	0.140557	-0.721074	-0.428664	-0.525873
26814	7.618948	3.104978	-3.786362	-0.120075	0.148544	0.525161	-0.587191	0.100542	0.590706	0.145573	-0.724390	-0.419291	-0.527506
26815	8.909727	2.844367	-4.377266	-0.094098	0.215649	0.701502	-0.590161	0.113513	0.584614	0.153221	-0.728345	-0.407494	-0.529137
26816	9.771455	1.835347	-4.985986	0.004701	0.246900	0.794324	-0.592680	0.133948	0.577868	0.163650	-0.732169	-0.395073	-0.530155
26817	9.340963	0.396880	-4.897158	-0.101747	0.304278	0.699181	-0.594334	0.150258	0.569065	0.171809	-0.734901	-0.382725	-0.532845
26818	9.041759	-0.398739	-3.997633	-0.048778	0.291758	0.625728	-0.596186	0.161045	0.561309	0.179942	-0.736758	-0.371881	-0.535269
26819	9.407975	-0.126847	-3.492759	-0.110003	0.281167	0.528505	-0.596965	0.174857	0.554557	0.185993	-0.738228	-0.361827	-0.538058
26820	9.817354	-0.720902	-3.888667	-0.210972	0.088712	0.737802	-0.597326	0.190076	0.550514	0.191409	-0.743383	-0.348211	-0.538046
26821	10.160053	-0.924303	-3.728931	-0.172706	0.024663	0.668290	-0.594334	0.203701	0.549383	0.196211	-0.748585	-0.336173	-0.536758
26822	9.140405	-0.698477	-3.578248	-0.275397	-0.151399	0.471826	-0.588878	0.210499	0.552236	0.196096	-0.754488	-0.326645	-0.534413
26823	9.253982	-0.618718	-3.258374	-0.233084	-0.147358	0.308622	-0.582405	0.213991	0.556398	0.194989	-0.759193	-0.319905	-0.532227
26824	9.026340	-0.571178	-3.428258	-0.195118	-0.221759	0.194988	-0.575200	0.215413	0.562500	0.192650	-0.763616	-0.315640	-0.529290
26825	9.002058	-0.551167	-3.461028	-0.092636	-0.280733	0.098016	-0.569079	0.215038	0.568365	0.190621	-0.767771	-0.314051	-0.524941
26826	8.942414	-0.528065	-3.704971	0.002091	-0.307170	-0.019224	-0.561525	0.211217	0.575388	0.188486	-0.770926	-0.315444	-0.520231
26827	8.715461	-0.735348	-3.678516	0.060446	-0.299481	-0.028382	-0.555161	0.213118	0.580559	0.187395	-0.773843	-0.317421	-0.515067
26828	8.482436	-0.857492	-3.849305	0.090307	-0.265247	-0.079840	-0.548115	0.214661	0.584182	0.186254	-0.775788	-0.320491	-0.510635
26829	8.674649	-0.706051	-3.671970	0.076046	-0.213823	-0.138601	-0.544080	0.214670	0.588569	0.184860	-0.777011	-0.323968	-0.507075
26830	8.628088	-0.675091	-3.785944	0.074865	-0.155583	-0.189172	-0.539196	0.211686	0.590691	0.183063	-0.777148	-0.328152	-0.504822
26831	8.521919	-0.574078	-3.848934	-0.000985	-0.068331	-0.228924	-0.538832	0.205190	0.591396	0.180545	-0.776551	-0.331678	-0.504343
26832	8.227979	-0.563993	-3.543256	-0.085070	-0.010578	-0.299887	-0.542329	0.197690	0.590832	0.176094	-0.775032	-0.335426	-0.505773
26833	8.908385	-0.153108	-4.522330	-0.181588	0.197011	-0.407576	-0.546482	0.186361	0.588382	0.170763	-0.771136	-0.338909	-0.511205
26834	9.260946	0.667265	-4.766828	-0.173623	0.237791	-0.348693	-0.553545	0.174880	0.584152	0.166094	-0.766974	-0.341600	-0.517177
26835	9.538818	0.932832	-4.466375	-0.316884	0.083334	-0.282546	-0.559157	0.159067	0.581993	0.159151	-0.765443	-0.342091	-0.521288
26836	9.358975	1.740212	-5.628044	-0.450514	0.133275	-0.495706	-0.563586	0.136798	0.579429	0.147954	-0.762097	-0.344441	-0.527899
26837	9.917393	2.089729	-5.226447	-0.354794	0.026043	-0.460285	-0.569405	0.114996	0.576354	0.138068	-0.759910	-0.347385	-0.531787
26838	9.068781	2.405975	-4.497157	-0.428302	-0.116537	-0.385072	-0.570015	0.098784	0.577995	0.126617	-0.759675	-0.348895	-0.533980
26839	8.501161	2.132043	-4.564657	-0.279567	-0.153375	-0.362874	-0.567028	0.082599	0.580849	0.117576	-0.759716	-0.351612	-0.534206
26840	8.133230	2.019501	-4.116947	-0.078994	-0.197424	-0.314784	-0.564761	0.069718	0.585294	0.111591	-0.759847	-0.355916	-0.532450
26841	8.287213	2.238261	-4.237195	0.013853	-0.257764	-0.325451	-0.562262	0.058912	0.587375	0.106629	-0.760479	-0.361412	-0.528852
26842	7.902343	2.175822	-4.440555	0.023142	-0.273362	-0.250268	-0.556610	0.051299	0.592110	0.102325	-0.761562	-0.365947	-0.525011
26843	8.053157	2.498352	-4.702489	-0.102766	-0.285311	-0.165999	-0.549326	0.046929	0.598964	0.097025	-0.763796	-0.367838	-0.521437
26844	8.015733	2.360092	-4.499137	-0.384581	-0.144504	-0.043844	-0.544797	0.039578	0.601513	0.089596	-0.765770	-0.364677	-0.522092
26845	7.417731	2.859149	-4.152339	-0.390227	-0.098854	0.053297	-0.539650	0.028194	0.606023	0.083511	-0.768119	-0.359844	-0.523001
26846	8.263067	3.009818	-4.260242	-0.380835	-0.084868	0.130578	-0.535390	0.020415	0.608825	0.078380	-0.770626	-0.353891	-0.524169
26847	8.178149	3.016329	-4.339132	-0.295395	-0.098890	0.145429	-0.533657	0.014611	0.609284	0.074668	-0.773376	-0.348616	-0.524196
26848	8.724944	3.152347	-4.102707	-0.183884	-0.124682	0.110971	-0.532259	0.013964	0.610614	0.072087	-0.775788	-0.345062	-0.523343
26849	8.233752	3.096761	-4.038821	-0.111777	-0.094993	0.101772	-0.528789	0.012107	0.610191	0.070747	-0.777855	-0.342381	-0.522218
26850	8.079384	2.959151	-4.002552	-0.040603	-0.041998	0.088925	-0.525469	0.012018	0.610984	0.070724	-0.779026	-0.340538	-0.521681
26851	8.034029	3.061839	-3.681416	-0.019496	-0.030927	0.195404	-0.527179	0.016382	0.611267	0.072199	-0.780891	-0.337279	-0.520807
26852	7.845612	2.966482	-3.703972	-0.021285	0.029674	0.259476	-0.525033	0.020615	0.610123	0.074737	-0.782418	-0.332864	-0.520997
26853	8.272283	2.869725	-3.945144	0.027937	0.135274	0.309941	-0.529141	0.027140	0.607104	0.079220	-0.783180	-0.328058	-0.522236
26854	8.787889	2.737881	-4.508641	0.050297	0.215244	0.453073	-0.531365	0.035348	0.600576	0.086116	-0.783852	-0.321034	-0.524497
26855	8.878404	1.518367	-4.746977	0.047288	0.264983	0.499593	-0.536699	0.049753	0.594594	0.093710	-0.784319	-0.313183	-0.527237
26856	8.762205	0.846403	-4.843609	0.074813	0.233243	0.536260	-0.540810	0.064513	0.586687	0.101964	-0.785088	-0.305011	-0.529347
26857	9.496066	0.446492	-5.421844	0.255534	0.329704	0.472305	-0.545798	0.082038	0.577022	0.112943	-0.784095	-0.299534	-0.531713
26858	9.300332	0.927545	-5.389656	0.122843	0.147031	0.422827	-0.550551	0.094182	0.571173	0.120215	-0.784818	-0.293776	-0.532264
26859	9.490265	0.235003	-4.838593	0.075170	0.251243	0.405995	-0.554921	0.107933	0.563898	0.127177	-0.784536	-0.287497	-0.534486
26860	9.325300	0.101577	-4.927476	-0.038982	0.119855	0.391239	-0.554078	0.116571	0.562067	0.131406	-0.785642	-0.280539	-0.535534
26861	8.907090	0.169301	-4.515350	-0.029555	0.038412	0.411506	-0.553255	0.125968	0.559040	0.135577	-0.787834	-0.273534	-0.534897
26862	8.845911	0.121530	-3.996579	-0.028474	-0.144316	0.402619	-0.550168	0.133974	0.560883	0.138616	-0.791693	-0.267180	-0.531623
26863	8.263085	-0.016183	-3.908067	0.015350	-0.156891	0.331005	-0.542518	0.141860	0.563781	0.141575	-0.795311	-0.262399	-0.527811
26864	8.459943	0.218443	-3.788322	0.145882	-0.183396	0.151544	-0.538471	0.150665	0.566217	0.144505	-0.797680	-0.261956	-0.523645
26865	8.556802	-0.091040	-3.905048	0.259892	-0.198826	0.034307	-0.533293	0.156954	0.568074	0.148020	-0.799411	-0.264556	-0.518692
26866	8.657893	-0.359834	-3.804322	0.295910	-0.162937	-0.199681	-0.528918	0.161816	0.570680	0.149787	-0.799209	-0.271206	-0.515050
26867	8.631299	-0.594276	-4.027030	0.319132	-0.131547	-0.295166	-0.526180	0.163721	0.571048	0.151228	-0.798205	-0.279422	-0.511782
26868	8.295465	-0.973808	-4.297079	0.227931	-0.107307	-0.358841	-0.525596	0.161187	0.571026	0.150561	-0.796644	-0.287711	-0.509816
26869	7.952809	-0.957579	-4.061988	0.098705	-0.040087	-0.339080	-0.524735	0.157601	0.569416	0.148607	-0.795026	-0.294024	-0.509313
26870	8.320124	-0.746816	-3.700034	0.057789	0.061464	-0.372227	-0.526592	0.151470	0.569059	0.146063	-0.792083	-0.300254	-0.510997
26871	9.639895	-0.001966	-5.326303	-0.053897	0.325419	-0.401864	-0.533125	0.141415	0.564219	0.143259	-0.786710	-0.304866	-0.517322
26872	8.953572	1.839579	-4.511031	-0.347095	0.225295	-0.534227	-0.542056	0.123610	0.557823	0.133604	-0.782112	-0.308920	-0.524423
26873	9.811915	2.490167	-5.017039	-0.632935	0.172593	-0.404123	-0.548867	0.103662	0.554456	0.120654	-0.779654	-0.307925	-0.531757
26874	9.330741	1.412452	-5.402121	-0.586231	0.176975	-0.202470	-0.554736	0.085273	0.550483	0.110414	-0.777941	-0.304308	-0.538529
26875	8.453773	2.221217	-4.499516	-0.358920	-0.013116	-0.194412	-0.554134	0.071168	0.551689	0.102746	-0.777931	-0.303340	-0.540603
26876	9.032664	3.061108	-4.151031	-0.043145	0.091683	-0.158816	-0.554951	0.058744	0.550523	0.100886	-0.776126	-0.305062	-0.542574
26877	8.854316	2.842995	-4.066092	-0.101872	0.052786	-0.369985	-0.556780	0.049720	0.549020	0.095632	-0.773729	-0.309489	-0.544440
26878	8.020281	2.593561	-4.012384	0.033105	-0.056898	-0.237639	-0.555639	0.046497	0.548536	0.093178	-0.772871	-0.313543	-0.543764
26879	8.431479	2.454790	-4.366754	0.280047	-0.173492	-0.299309	-0.556142	0.042966	0.549155	0.093137	-0.772575	-0.321466	-0.539548
26880	8.246193	2.247734	-4.559200	0.298712	-0.238121	-0.142346	-0.553009	0.047712	0.551627	0.094657	-0.773714	-0.327233	-0.534158
26881	8.036400	2.559927	-4.404425	0.190102	-0.177245	-0.171089	-0.547973	0.045947	0.557555	0.094549	-0.774362	-0.332207	-0.530153
26882	8.176582	2.678338	-4.087709	0.028456	-0.105057	-0.200822	-0.546458	0.046198	0.557695	0.092133	-0.774147	-0.335726	-0.528675
26883	8.213440	2.857285	-4.071016	0.031394	-0.085819	-0.090699	-0.544776	0.044987	0.558987	0.090983	-0.774617	-0.337612	-0.526980
26884	8.091000	2.808622	-3.994308	-0.083667	-0.084563	-0.013882	-0.541198	0.046815	0.560725	0.088941	-0.775631	-0.337010	-0.526222
26885	8.048140	3.055025	-3.723042	-0.065482	-0.081665	0.121990	-0.537581	0.045296	0.561980	0.088513	-0.777636	-0.334590	-0.524878
26886	8.235415	3.106045	-3.828723	-0.088604	-0.076058	0.215575	-0.538116	0.045071	0.563907	0.088858	-0.780091	-0.330347	-0.523864
26887	8.102070	3.162769	-3.649493	-0.141428	-0.056585	0.292503	-0.535416	0.050196	0.564472	0.089144	-0.783033	-0.324440	-0.523117
26888	8.314763	3.067421	-3.522831	-0.205196	0.020399	0.363862	-0.533846	0.057825	0.565891	0.089839	-0.785583	-0.316459	-0.524063
26889	9.082867	3.256531	-4.284456	-0.168619	0.022063	0.431091	-0.533198	0.061441	0.566382	0.091596	-0.788502	-0.307939	-0.524450
26890	8.513669	2.251323	-4.245576	-0.158989	0.044791	0.510610	-0.532642	0.071049	0.564891	0.094687	-0.791487	-0.298030	-0.525130
26891	8.967605	1.342733	-4.355409	-0.023597	0.080530	0.570405	-0.531972	0.082362	0.562949	0.100532	-0.794183	-0.288649	-0.525212
26892	9.960843	0.629602	-5.218269	-0.090091	0.193006	0.528879	-0.532438	0.094657	0.558452	0.105738	-0.795401	-0.278807	-0.527658
26893	9.453953	-0.221147	-4.977859	-0.089393	0.076700	0.562770	-0.532173	0.105269	0.556610	0.110497	-0.798038	-0.268753	-0.527919
26894	9.673577	-0.553257	-5.099322	-0.136953	0.012176	0.567357	-0.531627	0.115724	0.555032	0.114334	-0.801268	-0.258119	-0.527515
26895	8.886362	-0.489574	-4.733799	-0.269900	0.070560	0.517303	-0.527728	0.125104	0.557227	0.115719	-0.803949	-0.246772	-0.528563
26896	8.428506	-0.397032	-4.163057	-0.400520	0.126400	0.417793	-0.526362	0.126210	0.557144	0.114288	-0.805605	-0.235422	-0.531521
26897	8.706836	-0.620674	-3.906865	-0.375700	-0.087495	0.546676	-0.521991	0.131352	0.559767	0.113581	-0.810093	-0.222724	-0.530324
26898	8.606329	-0.207263	-4.303705	-0.416946	-0.112552	0.443901	-0.518114	0.132389	0.563251	0.111002	-0.814206	-0.211261	-0.529260
26899	8.868319	-0.498907	-4.571384	-0.417246	-0.246432	0.374380	-0.512557	0.133262	0.569611	0.107111	-0.819464	-0.201178	-0.525865
26900	8.373236	-0.304900	-4.493650	-0.261372	-0.309990	0.257261	-0.503910	0.130792	0.577398	0.104259	-0.824337	-0.194778	-0.521211
26901	8.701768	-0.582544	-4.575362	-0.132082	-0.263910	0.158365	-0.495634	0.134337	0.582790	0.102723	-0.828168	-0.191211	-0.516744
26902	8.365539	-0.707085	-4.694008	-0.079514	-0.288460	0.072156	-0.486739	0.133849	0.590143	0.101024	-0.831627	-0.189693	-0.512062
26903	8.333780	-0.590804	-4.489209	-0.119430	-0.196172	0.007719	-0.480338	0.132796	0.595410	0.098435	-0.834107	-0.188584	-0.508932
26904	8.540838	-0.479163	-4.245070	-0.192333	-0.167023	0.016778	-0.477352	0.128082	0.599103	0.094743	-0.836292	-0.186581	-0.506781
26905	8.294665	-0.662699	-4.531684	-0.244561	-0.124226	0.042206	-0.472873	0.123751	0.600179	0.090722	-0.838363	-0.183450	-0.505236
26906	8.229334	-0.468417	-4.339611	-0.330236	-0.021109	0.045568	-0.470528	0.115640	0.604638	0.085542	-0.839376	-0.179291	-0.505950
26907	7.980603	-0.489367	-4.093784	-0.413096	0.065396	0.017690	-0.470011	0.108535	0.606273	0.079164	-0.839654	-0.174493	-0.508199
26908	8.570978	-0.482195	-4.395943	-0.520627	0.261710	-0.056117	-0.473336	0.098360	0.605820	0.070737	-0.837616	-0.169626	-0.514415
26909	8.445711	0.220993	-4.690957	-0.568330	0.400365	-0.140769	-0.479512	0.081848	0.600859	0.061290	-0.833943	-0.165335	-0.522922
26910	8.968827	0.942414	-4.338744	-0.555291	0.421325	-0.198337	-0.490529	0.064687	0.593416	0.051320	-0.829525	-0.162207	-0.531924
26911	9.564650	1.397164	-4.749276	-0.560951	0.352285	-0.334762	-0.501224	0.043221	0.584877	0.039731	-0.825379	-0.161218	-0.539611
26912	9.905094	2.251884	-5.017246	-0.597236	0.287083	-0.519870	-0.510235	0.020659	0.578191	0.025165	-0.821013	-0.163007	-0.546565
26913	9.755950	2.691492	-5.173020	-0.631530	0.110535	-0.413180	-0.511930	0.000582	0.575873	0.010702	-0.818890	-0.162677	-0.550310
26914	9.169228	1.986434	-4.725821	-0.344547	0.039305	-0.315476	-0.513639	-0.017987	0.574339	0.001697	-0.817518	-0.163937	-0.552074
26915	8.618721	2.535133	-4.489147	-0.288740	-0.042078	-0.407018	-0.512365	-0.031082	0.574771	-0.007631	-0.816834	-0.167294	-0.552030
26916	7.924796	2.795100	-3.983351	-0.158914	-0.028034	-0.373848	-0.511867	-0.048244	0.575377	-0.014466	-0.815890	-0.171537	-0.551987
26917	7.563032	2.632473	-3.961226	-0.118681	-0.005914	-0.377582	-0.510073	-0.059214	0.575242	-0.020621	-0.814815	-0.176322	-0.551871
26918	8.030993	2.803777	-3.963116	-0.112579	-0.111828	-0.204764	-0.507246	-0.064327	0.575595	-0.025128	-0.815318	-0.178268	-0.550313
26919	7.884446	2.769260	-4.204185	-0.111933	-0.141667	-0.074465	-0.503154	-0.069585	0.578553	-0.028347	-0.816763	-0.178150	-0.548048
26920	7.968820	3.018000	-3.993204	-0.213988	-0.079647	-0.028818	-0.501420	-0.074488	0.580725	-0.032461	-0.817451	-0.176127	-0.547448
26921	8.437562	3.339134	-3.957924	-0.326197	-0.039086	-0.053718	-0.499117	-0.082094	0.580515	-0.038640	-0.817662	-0.173413	-0.547599
26922	8.355494	3.694262	-3.817304	-0.275240	-0.055454	-0.059970	-0.497503	-0.089435	0.580881	-0.044007	-0.817881	-0.171232	-0.547552
26923	8.219563	3.680593	-3.631191	-0.248198	-0.038026	-0.076488	-0.495912	-0.095210	0.580790	-0.049223	-0.817985	-0.169784	-0.547404
26924	7.931798	3.904629	-3.551354	-0.209609	0.003929	-0.072833	-0.493627	-0.101415	0.580665	-0.053453	-0.817526	-0.168581	-0.548065
26925	7.804548	3.905437	-3.184351	-0.137251	-0.019454	0.037438	-0.493029	-0.105330	0.580144	-0.055617	-0.817867	-0.166548	-0.547962
26926	8.018117	4.140213	-3.084549	-0.032946	0.011225	0.105583	-0.495614	-0.108111	0.580413	-0.054980	-0.818102	-0.164368	-0.548333
26927	8.726819	4.173579	-3.052872	-0.044230	-0.029081	0.167266	-0.496093	-0.101485	0.582896	-0.054306	-0.819033	-0.161265	-0.547932
26928	8.453898	4.122347	-3.426975	-0.038908	-0.027241	0.228671	-0.495443	-0.098142	0.583233	-0.052542	-0.820062	-0.156960	-0.547815
26929	9.102130	3.661909	-4.147298	0.087969	0.014631	0.450949	-0.496520	-0.089936	0.582224	-0.046512	-0.821475	-0.150725	-0.547993
26930	8.621564	2.202021	-4.602511	0.071439	0.034828	0.575311	-0.498749	-0.075979	0.584618	-0.038943	-0.822883	-0.141976	-0.548808
26931	9.507348	1.074079	-4.855496	0.114716	0.165991	0.599960	-0.501737	-0.059401	0.582342	-0.030339	-0.822917	-0.133628	-0.551390
26932	9.436996	0.073531	-5.424481	-0.037830	0.123973	0.571084	-0.506608	-0.046714	0.579845	-0.024346	-0.823040	-0.123777	-0.553797
26933	9.354811	-0.031363	-4.794210	-0.157811	0.100193	0.603905	-0.512412	-0.036812	0.577187	-0.020224	-0.823452	-0.112189	-0.555815
26934	9.250711	-0.097358	-4.520277	-0.342948	0.045432	0.666001	-0.515555	-0.029129	0.576027	-0.018378	-0.824252	-0.097316	-0.557494
26935	9.054627	0.042894	-4.388869	-0.521926	0.070000	0.538971	-0.518371	-0.025382	0.574899	-0.020958	-0.824424	-0.082620	-0.559517
26936	9.072214	-0.095733	-4.547401	-0.649457	-0.034918	0.637964	-0.519474	-0.026019	0.573903	-0.024592	-0.825499	-0.064708	-0.560142
26937	8.562201	-0.112955	-4.441506	-0.640680	-0.129837	0.668300	-0.519181	-0.026516	0.575391	-0.027899	-0.827566	-0.046362	-0.558754
26938	8.490422	-0.159656	-4.357019	-0.510010	-0.156323	0.596088	-0.515866	-0.025278	0.577786	-0.029829	-0.829512	-0.030604	-0.556852
26939	8.596729	0.073184	-4.417435	-0.347439	-0.133567	0.515683	-0.515872	-0.023164	0.580542	-0.029933	-0.831262	-0.017995	-0.554783
26940	8.572145	-0.211107	-4.360411	-0.303208	-0.144605	0.389110	-0.513948	-0.021065	0.583002	-0.030715	-0.832815	-0.007973	-0.552641
26941	8.618066	-0.111020	-4.074099	-0.209532	-0.050056	0.187311	-0.511175	-0.020399	0.585782	-0.032103	-0.833484	-0.002370	-0.551605
26942	8.485364	0.020178	-3.843693	-0.159694	-0.011997	0.132293	-0.511165	-0.021886	0.584585	-0.033313	-0.833546	0.001706	-0.551441
26943	8.918819	-0.124628	-4.121656	-0.088627	0.013170	0.048037	-0.511420	-0.022915	0.585630	-0.034190	-0.833566	0.003635	-0.551348
26944	8.830133	-0.185765	-4.036631	-0.053551	-0.011310	-0.006937	-0.511687	-0.024264	0.584583	-0.035166	-0.833687	0.004219	-0.551100
26945	8.889709	-0.094133	-3.849897	-0.085218	-0.024405	-0.095031	-0.514123	-0.027367	0.585660	-0.037524	-0.834126	0.003775	-0.550282
26946	8.939304	-0.097618	-3.977350	-0.016254	0.040109	-0.192256	-0.511579	-0.031783	0.586196	-0.039921	-0.833714	0.000819	-0.550751
26947	9.163840	0.017029	-3.965679	-0.027869	0.065878	-0.252811	-0.514552	-0.037831	0.584471	-0.043026	-0.833181	-0.002935	-0.551316
26948	8.941772	0.464512	-3.587390	-0.021284	-0.008500	-0.304026	-0.513370	-0.043373	0.585504	-0.046741	-0.833256	-0.007657	-0.550854
26949	8.566167	0.383825	-3.520744	0.004172	-0.049459	-0.237022	-0.511749	-0.050754	0.586697	-0.049130	-0.833971	-0.011392	-0.549499
26950	9.048545	0.348889	-4.060632	0.038480	0.023747	-0.228730	-0.512788	-0.055017	0.588105	-0.051005	-0.833720	-0.015550	-0.549607
26951	9.183714	0.584452	-5.059101	0.015129	0.115219	-0.153643	-0.514828	-0.058026	0.587110	-0.052219	-0.832639	-0.018163	-0.551049
26952	8.475755	2.114601	-3.795873	-0.051954	0.081350	-0.080175	-0.517781	-0.065488	0.585576	-0.053948	-0.831691	-0.018906	-0.552289
26953	9.355291	1.409320	-4.101413	-0.121815	0.063862	-0.026997	-0.519741	-0.065167	0.582434	-0.056114	-0.831060	-0.017884	-0.553055
26954	8.940451	1.383758	-4.146442	-0.177849	0.047586	0.000349	-0.521618	-0.069491	0.582464	-0.059057	-0.830362	-0.015862	-0.553858
26955	9.253458	1.450178	-4.201181	0.039077	-0.096891	0.191938	-0.522563	-0.070116	0.584094	-0.056202	-0.831755	-0.012815	-0.552142
26956	9.084771	1.768459	-4.340110	0.078955	-0.151829	0.184775	-0.520271	-0.064244	0.586781	-0.052895	-0.833590	-0.010337	-0.549748
26957	9.021416	1.779905	-4.436679	-0.050346	-0.148269	0.068887	-0.518632	-0.061048	0.589864	-0.052949	-0.835398	-0.008337	-0.547026
26958	8.541055	1.735435	-4.844036	-0.216394	-0.091179	0.044488	-0.516240	-0.062649	0.593200	-0.056100	-0.836196	-0.005027	-0.545530
26959	8.111567	1.560472	-4.230216	-0.238732	-0.095213	0.204004	-0.514126	-0.065279	0.594679	-0.057865	-0.837202	0.001203	-0.543822
26960	7.984605	1.249707	-4.314431	-0.330858	-0.098382	0.385427	-0.513958	-0.066493	0.596538	-0.059216	-0.837866	0.011473	-0.542534
26961	8.067063	1.095224	-3.869345	-0.363221	-0.031516	0.469680	-0.514224	-0.067329	0.596490	-0.060213	-0.837844	0.023411	-0.542073
26962	8.656094	1.547503	-3.912570	-0.423987	0.022815	0.521064	-0.518104	-0.066919	0.595030	-0.061681	-0.836795	0.036813	-0.542784
26963	8.664398	1.598539	-4.105742	-0.500609	-0.000723	0.704471	-0.517592	-0.064228	0.594361	-0.062485	-0.835767	0.054081	-0.542830
26964	9.820797	0.840852	-5.346892	-0.395575	0.166530	0.880674	-0.525318	-0.055524	0.590956	-0.059710	-0.832378	0.072978	-0.546129
26965	8.528229	-1.037625	-3.460973	-0.536205	-0.075075	0.839873	-0.528861	-0.049215	0.589301	-0.059402	-0.831390	0.092963	-0.544629
26966	9.388738	-1.591880	-5.969646	-0.174235	0.090423	0.801795	-0.527873	-0.039712	0.589873	-0.053729	-0.828617	0.108175	-0.546631
26967	8.691139	-0.499864	-5.668388	0.056387	0.316478	0.236695	-0.533265	-0.030190	0.586219	-0.050883	-0.824942	0.111271	-0.551815
26968	8.655296	-1.665124	-4.827003	0.047167	-0.149534	0.518024	-0.535771	-0.015836	0.589194	-0.044052	-0.825462	0.119544	-0.549892
26969	8.888484	-1.622660	-5.221834	-0.304867	-0.500421	0.213308	-0.530712	-0.009911	0.592827	-0.045457	-0.830398	0.127043	-0.540586
26970	7.965363	-1.595319	-4.967382	0.004707	0.347290	0.212366	-0.537152	-0.006166	0.587033	-0.043963	-0.826102	0.130301	-0.546483
26971	8.412821	-1.409938	-4.202882	-0.041830	0.394521	0.318793	-0.550987	-0.000542	0.573682	-0.042061	-0.821169	0.135912	-0.552666
26972	9.287308	-2.118299	-3.916596	-0.356303	-0.101262	0.097002	-0.552629	-0.001637	0.573630	-0.046562	-0.821722	0.141627	-0.550042
26973	4.829218	-0.465966	-4.719601	-0.850144	-0.288690	-0.767838	-0.540229	-0.027382	0.582585	-0.067963	-0.826360	0.138850	-0.541507
26974	9.360998	-2.683528	-4.116230	-0.202170	0.331949	0.204801	-0.546603	-0.029997	0.574743	-0.070004	-0.821910	0.144070	-0.546633
26975	9.287065	-1.455640	-3.607986	-0.002604	0.499769	-0.213288	-0.557932	-0.036006	0.563146	-0.073548	-0.817301	0.140209	-0.554031
26976	9.485592	-1.688236	-4.626365	-0.052006	0.359798	-0.549021	-0.559373	-0.053873	0.561514	-0.081481	-0.814728	0.131375	-0.558856
26977	9.155463	-0.904481	-3.413524	-0.265867	0.196371	-0.828025	-0.562456	-0.075450	0.555800	-0.095244	-0.814445	0.120873	-0.559462
26978	8.984826	-0.637519	-3.161496	0.003348	0.118480	-0.739273	-0.566646	-0.088381	0.545787	-0.103734	-0.814843	0.108660	-0.559877
26979	9.389999	-0.015447	-2.752393	0.139163	0.056872	-0.885515	-0.566302	-0.106488	0.542741	-0.111135	-0.816569	0.092902	-0.558778
26980	9.527266	2.742770	-2.377307	0.066486	0.288913	-0.665307	-0.568197	-0.122297	0.539304	-0.118009	-0.814661	0.080750	-0.562033
26981	10.349078	3.164258	-0.975649	-0.217441	0.274921	-0.601313	-0.569420	-0.148179	0.534969	-0.128554	-0.812170	0.072979	-0.564382
26982	10.451962	1.996788	-2.745174	-0.488907	0.261978	-0.429545	-0.570881	-0.168147	0.527402	-0.141714	-0.808526	0.070949	-0.566717
26983	10.296270	2.833435	-2.671111	-0.475522	-0.026183	-0.166525	-0.572486	-0.178044	0.517688	-0.151135	-0.807858	0.073894	-0.564856
26984	9.721446	2.782109	-2.519547	-0.520743	-0.284666	0.155738	-0.569607	-0.186837	0.518645	-0.157357	-0.809229	0.083256	-0.559871
26985	8.875344	3.463283	-2.241979	-0.741135	-0.453459	0.215155	-0.562810	-0.197432	0.523740	-0.166163	-0.811633	0.096541	-0.551653
26986	8.712868	3.505286	-2.395016	-0.900417	-0.378124	0.411052	-0.554442	-0.212903	0.527554	-0.175475	-0.811853	0.114488	-0.544974
26987	9.654714	1.954734	-4.246704	-0.716616	-0.302674	0.904837	-0.555141	-0.212453	0.527174	-0.176583	-0.810463	0.138054	-0.541211
26988	8.385963	-0.223264	-4.440466	-0.518929	-0.303536	0.688027	-0.555786	-0.204099	0.528796	-0.176677	-0.809892	0.155978	-0.537150
26989	9.309809	-0.036593	-4.382024	-0.335677	-0.519568	0.444892	-0.549996	-0.199857	0.535084	-0.175673	-0.812952	0.168722	-0.528943
26990	8.867663	-0.015987	-4.239782	-0.113751	-0.522324	0.742534	-0.545913	-0.190223	0.543653	-0.167875	-0.815444	0.183912	-0.522538
26991	9.161145	0.469099	-5.124212	-0.180718	-0.368308	0.340377	-0.538210	-0.181349	0.555183	-0.165826	-0.817544	0.192734	-0.516698
26992	8.128514	0.387618	-4.653862	-0.240844	-0.486721	0.224607	-0.531536	-0.180431	0.563195	-0.165552	-0.820860	0.200601	-0.508469
26993	8.144282	0.262608	-4.742203	-0.213240	-0.189910	0.061756	-0.525132	-0.182017	0.567877	-0.167555	-0.821992	0.204585	-0.504381
26994	8.955423	0.257575	-5.154123	-0.069174	-0.257905	0.118283	-0.520656	-0.183734	0.572984	-0.166438	-0.823869	0.208195	-0.500194
26995	8.041646	-0.287320	-5.625814	0.144395	-0.375404	0.037833	-0.514277	-0.183093	0.578078	-0.161947	-0.828105	0.208832	-0.494372
26996	8.192308	-0.485718	-5.376758	0.128002	-0.414114	-0.301632	-0.502329	-0.184640	0.586028	-0.161070	-0.833833	0.204008	-0.486991
26997	7.621637	-0.001446	-6.467961	0.175308	-0.528068	-0.369338	-0.484825	-0.186080	0.598772	-0.159326	-0.841184	0.198085	-0.477270
26998	7.486975	0.033875	-6.139096	0.246782	-0.274076	-0.527441	-0.475767	-0.188543	0.606278	-0.159111	-0.846612	0.187821	-0.471864
26999	6.730411	-0.131403	-6.073247	0.333936	-0.344175	-0.408067	-0.464203	-0.190903	0.616671	-0.155670	-0.852630	0.179143	-0.465506
27000	6.770546	-0.261942	-6.123897	0.495842	-0.111802	-0.329225	-0.455387	-0.186386	0.622118	-0.149873	-0.856339	0.169356	-0.464264
27001	6.721459	-0.367325	-6.195196	0.771299	-0.092594	-0.293881	-0.448005	-0.178542	0.625984	-0.138626	-0.860656	0.157779	-0.463854
27002	7.016536	-0.714171	-6.522430	0.968514	0.059857	-0.326775	-0.445407	-0.161256	0.633514	-0.125155	-0.863645	0.143081	-0.466884
27003	7.219651	-1.253390	-6.200280	1.119485	0.139365	-0.370686	-0.444936	-0.140748	0.638911	-0.109082	-0.866248	0.126290	-0.470922
27004	7.649966	-1.838976	-6.695927	1.251267	0.196211	-0.448531	-0.447019	-0.117190	0.640094	-0.092099	-0.867964	0.106374	-0.476277
27005	8.236353	-1.950957	-7.150854	1.375735	0.356656	-0.533782	-0.449502	-0.094493	0.641781	-0.073288	-0.868133	0.083878	-0.483673
27006	9.420729	-1.605870	-4.947004	1.139623	0.244993	-0.656631	-0.461104	-0.067161	0.631671	-0.060252	-0.868246	0.061176	-0.488647
27007	8.963398	-0.791725	-4.303961	1.353506	0.492245	-0.647378	-0.471319	-0.048231	0.626564	-0.042844	-0.865674	0.036726	-0.497418
27008	12.644335	1.411322	-5.615375	1.404698	0.805775	-0.844835	-0.485870	-0.028379	0.615333	-0.027514	-0.858939	0.007532	-0.511283
27009	9.485449	3.713789	-3.518921	1.348714	0.327640	-0.818737	-0.495239	-0.013596	0.605679	-0.012129	-0.856197	-0.019964	-0.516121
27010	9.456050	4.364484	-2.306116	1.519899	0.427025	-0.921190	-0.503089	0.002459	0.598301	0.004542	-0.851259	-0.051394	-0.522204
27011	9.668107	2.675090	-2.827361	1.525874	0.409393	-1.119598	-0.519209	0.015583	0.587365	0.019636	-0.845173	-0.085905	-0.527179
27012	8.727606	2.673509	-2.937103	1.634864	0.317225	-1.002000	-0.527435	0.026870	0.577072	0.037207	-0.838877	-0.119765	-0.529677
27013	8.029592	2.528498	-2.786373	1.654059	0.225671	-0.890046	-0.531275	0.042433	0.569903	0.056285	-0.832595	-0.151657	-0.529734
27014	7.877992	1.614070	-2.685238	1.570120	0.290196	-0.547322	-0.539080	0.064885	0.560842	0.077448	-0.825675	-0.176881	-0.530071
27015	8.280055	1.534374	-2.379605	1.331430	0.306262	-0.511025	-0.546995	0.083525	0.549336	0.095246	-0.818235	-0.198634	-0.531003
27016	9.266132	1.252419	-2.485930	1.114592	0.287193	-0.408482	-0.555472	0.103280	0.538181	0.110236	-0.811255	-0.216454	-0.531847
27017	10.150956	1.577435	-2.236763	0.916379	0.084006	-0.478022	-0.562287	0.113068	0.529442	0.120506	-0.806065	-0.233504	-0.530295
27018	9.677839	1.782309	-2.437496	0.724497	-0.099879	-0.380917	-0.562381	0.118166	0.525607	0.127640	-0.803551	-0.247448	-0.526101
27019	9.663348	1.327524	-2.869776	0.602284	-0.251993	-0.355313	-0.559807	0.123608	0.528404	0.132425	-0.802741	-0.259923	-0.520107
27020	9.335745	0.968134	-3.019255	0.635559	-0.309399	-0.166273	-0.555045	0.131090	0.531859	0.139250	-0.803390	-0.269906	-0.512176
27021	9.470926	1.284428	-2.809734	0.645509	-0.286648	-0.239606	-0.548892	0.139005	0.537538	0.145694	-0.803033	-0.280960	-0.504948
27022	8.978181	1.241314	-2.950977	0.586126	-0.410102	-0.190097	-0.541233	0.147618	0.542832	0.150838	-0.804376	-0.291008	-0.495521
27023	8.300169	1.248529	-2.771024	0.644046	-0.243286	-0.229849	-0.535122	0.156819	0.545134	0.157550	-0.803277	-0.301636	-0.488815
27024	8.408524	1.505692	-3.198426	0.516790	-0.118783	-0.210974	-0.532203	0.166040	0.545117	0.163032	-0.801552	-0.310347	-0.484376
27025	8.791560	1.376648	-4.080548	0.509806	0.039266	-0.079074	-0.534395	0.173802	0.542018	0.170685	-0.798809	-0.316289	-0.482423
27026	9.942612	-0.384405	-5.895547	0.497913	0.053502	0.215326	-0.532390	0.186393	0.536409	0.181011	-0.797977	-0.317365	-0.479320
27027	9.111769	-0.279582	-4.960616	0.810722	0.098173	0.280877	-0.532549	0.206068	0.530148	0.197267	-0.795619	-0.320131	-0.474966
27028	9.753010	-0.094542	-4.993045	0.833092	0.144999	0.361764	-0.535289	0.231284	0.520379	0.214818	-0.793207	-0.321578	-0.470386
27029	9.276690	-0.483975	-5.354503	0.643255	0.061563	0.038358	-0.535618	0.251145	0.510260	0.225781	-0.789911	-0.326627	-0.467310
27030	8.200400	-0.646195	-4.267240	0.181542	0.000301	-0.184730	-0.534309	0.256217	0.509452	0.226892	-0.787940	-0.331164	-0.466906
27031	8.135368	-0.046539	-4.828408	0.323430	-0.349784	-0.248056	-0.530444	0.259021	0.514149	0.227339	-0.787935	-0.339575	-0.460613
27032	7.890606	-1.130647	-4.862546	0.497935	-0.250085	-0.169199	-0.527475	0.264569	0.514599	0.231879	-0.786844	-0.347865	-0.453981
27033	7.889708	-0.404796	-5.285224	0.530793	-0.166156	-0.281106	-0.525819	0.265585	0.516304	0.236485	-0.783793	-0.357774	-0.449156
27034	7.949132	-0.454340	-5.058351	0.470665	-0.068630	-0.246499	-0.524089	0.270091	0.515457	0.241102	-0.780453	-0.366084	-0.445808
27035	8.099758	-0.618533	-4.828390	0.352827	-0.099086	-0.409996	-0.524911	0.268770	0.514002	0.242174	-0.776527	-0.376019	-0.443810
27036	8.065946	-0.657169	-4.822547	0.380779	-0.018814	-0.399072	-0.526350	0.270956	0.509863	0.244352	-0.771877	-0.385589	-0.442514
27037	8.199979	-0.529761	-4.990943	0.300502	-0.039441	-0.388140	-0.531321	0.269742	0.507485	0.245194	-0.767686	-0.394350	-0.441617
27038	8.457906	-0.253129	-4.781441	0.214452	-0.011372	-0.390995	-0.535263	0.264375	0.506503	0.244895	-0.763698	-0.402212	-0.441607
27039	8.611267	-0.389325	-4.831531	0.146929	-0.036486	-0.382819	-0.536854	0.259473	0.506771	0.243410	-0.760163	-0.409455	-0.441872
27040	8.443561	-0.277606	-4.756915	0.095534	0.003759	-0.392176	-0.540908	0.251615	0.505085	0.241379	-0.756507	-0.416154	-0.443000
27041	8.181103	-0.294852	-4.418783	0.144082	0.082346	-0.293159	-0.545849	0.247241	0.501269	0.241608	-0.752598	-0.421383	-0.444588
27042	8.224956	-0.100915	-4.438478	0.152964	0.120841	-0.306007	-0.551900	0.243563	0.497921	0.242162	-0.748266	-0.426679	-0.446543
27043	8.814096	0.447357	-5.128283	0.146315	0.263441	-0.362938	-0.556827	0.238323	0.494606	0.243307	-0.742053	-0.432049	-0.451102
27044	8.326960	0.809002	-4.718908	0.028295	0.337755	-0.401860	-0.564786	0.230501	0.487566	0.242963	-0.735440	-0.436520	-0.457763
27045	8.643677	1.239607	-4.450226	0.039163	0.399882	-0.409128	-0.575933	0.222031	0.477476	0.243192	-0.727945	-0.440873	-0.465386
27046	9.179045	1.487886	-4.801885	-0.052821	0.357666	-0.388905	-0.587344	0.212712	0.467612	0.241907	-0.721485	-0.444209	-0.472884
27047	9.157619	1.911914	-4.948046	-0.143550	0.255892	-0.313617	-0.593341	0.202607	0.460691	0.239000	-0.716920	-0.446109	-0.479470
27048	9.721209	1.947271	-4.988207	-0.078618	0.203812	-0.274739	-0.598747	0.192269	0.458451	0.237009	-0.712961	-0.448227	-0.484361
27049	9.738811	1.658101	-4.770992	-0.008904	0.105073	-0.258884	-0.603265	0.186923	0.454295	0.235137	-0.709628	-0.451342	-0.487267
27050	8.702669	2.100438	-4.664165	0.096403	-0.017888	-0.274233	-0.605006	0.182216	0.453471	0.233635	-0.706943	-0.456181	-0.487387
27051	8.232807	2.241088	-4.418676	0.103441	-0.028177	-0.351352	-0.605763	0.177136	0.454274	0.231168	-0.703488	-0.462335	-0.487763
27052	8.124246	2.135483	-4.082046	0.168566	-0.003322	-0.277889	-0.609266	0.170323	0.454028	0.230740	-0.700258	-0.467796	-0.487405
27053	8.428927	1.734974	-4.390669	0.105640	-0.076892	-0.197157	-0.609239	0.168210	0.454175	0.229299	-0.698649	-0.472019	-0.486322
27054	8.631235	1.870235	-4.457725	0.078896	-0.181594	-0.090538	-0.607266	0.165736	0.455388	0.227779	-0.699268	-0.474822	-0.483411
27055	8.485587	2.048748	-4.673289	-0.049516	-0.240622	0.041427	-0.603069	0.165736	0.462814	0.224891	-0.702192	-0.474955	-0.480383
27056	7.943013	2.463798	-4.599584	-0.155552	-0.159294	0.039207	-0.599163	0.165694	0.468305	0.221520	-0.704883	-0.473532	-0.479413
27057	8.506769	2.189156	-4.487216	-0.275389	-0.216483	-0.059952	-0.596588	0.162006	0.474138	0.214655	-0.707577	-0.472810	-0.479279
27058	8.179366	2.398300	-4.541230	-0.250544	-0.251909	0.053894	-0.591108	0.159409	0.482638	0.209206	-0.711636	-0.470649	-0.477804
27059	8.065480	2.410669	-4.319548	-0.276086	-0.163398	0.083049	-0.586030	0.154018	0.488067	0.204140	-0.715094	-0.467646	-0.477781
27060	8.307314	2.582968	-4.276753	-0.249517	-0.108433	0.149162	-0.585576	0.154299	0.493748	0.200940	-0.718613	-0.463485	-0.477913
27061	8.148376	2.508362	-4.235073	-0.227201	-0.119016	0.232676	-0.580160	0.153634	0.497113	0.198376	-0.722761	-0.458593	-0.477447
27062	8.338286	2.579158	-4.009879	-0.224100	-0.153416	0.285099	-0.576269	0.155372	0.503542	0.196406	-0.727790	-0.452848	-0.476105
27063	8.574074	2.490263	-4.014444	-0.177596	-0.166299	0.314610	-0.570914	0.160006	0.507646	0.194875	-0.732831	-0.447378	-0.474168
27064	8.501357	2.515928	-4.081591	-0.123621	-0.133334	0.345847	-0.564300	0.164256	0.513512	0.195106	-0.737729	-0.441564	-0.471922
27065	8.682441	2.237047	-4.534526	-0.140348	-0.075038	0.327349	-0.560351	0.170364	0.516613	0.195012	-0.741773	-0.435859	-0.470924
27066	8.636876	1.994215	-5.024636	-0.162505	-0.047475	0.314349	-0.555837	0.177031	0.522508	0.195105	-0.745654	-0.429761	-0.470361
27067	8.952744	1.289614	-5.625452	-0.181018	0.048478	0.359972	-0.554214	0.180713	0.524239	0.195750	-0.748901	-0.422664	-0.471364
27068	7.951176	0.551688	-5.220914	-0.205981	-0.062286	0.392801	-0.552203	0.186489	0.526094	0.195798	-0.753661	-0.414989	-0.470577
27069	8.222058	0.655259	-5.131356	-0.053015	-0.020332	0.361915	-0.547854	0.192797	0.527821	0.197801	-0.756999	-0.409270	-0.469389
27070	8.444017	0.720086	-5.740549	-0.016131	0.064710	0.293991	-0.545578	0.199022	0.529010	0.200804	-0.758925	-0.404322	-0.469291
27071	8.637184	0.525329	-5.604146	-0.129518	0.165849	0.146811	-0.547129	0.201577	0.528904	0.201131	-0.759050	-0.400376	-0.472322
27072	8.698959	0.304485	-5.622384	-0.190205	-0.045336	0.016710	-0.546017	0.201254	0.529427	0.198003	-0.760446	-0.398429	-0.473045
27073	8.281539	0.348199	-5.408468	-0.042294	-0.193853	0.090564	-0.543487	0.200299	0.533907	0.196262	-0.763174	-0.397572	-0.470088
27074	7.932869	0.143956	-5.544073	-0.040608	0.014346	-0.006226	-0.543218	0.202288	0.536238	0.195662	-0.763224	-0.397150	-0.470614
27075	8.333242	0.052584	-5.450967	0.014535	-0.102544	-0.054487	-0.541505	0.199332	0.538806	0.194171	-0.763742	-0.398661	-0.469112
27076	8.194192	0.110216	-5.696545	0.047054	-0.199849	-0.060720	-0.534290	0.200041	0.545141	0.192685	-0.765021	-0.400717	-0.465877
27077	7.760167	0.404776	-5.555235	0.167078	-0.234380	-0.013677	-0.530961	0.201453	0.549759	0.192858	-0.766515	-0.403513	-0.460910
27078	7.640327	0.104579	-5.347443	0.229193	-0.254700	-0.016346	-0.527410	0.205133	0.550918	0.194123	-0.767903	-0.406771	-0.455168
27079	7.070983	0.105712	-5.132953	0.286820	-0.215714	-0.088903	-0.521906	0.208785	0.554961	0.195603	-0.768113	-0.411692	-0.449725
27080	8.719401	0.001671	-5.654101	0.229118	-0.137996	-0.101655	-0.519159	0.211552	0.557869	0.197026	-0.767687	-0.415762	-0.446071
27081	9.598341	0.825391	-6.063154	0.240182	-0.148373	-0.093957	-0.514543	0.216868	0.556768	0.198308	-0.767381	-0.420025	-0.442017
27082	7.489529	1.103373	-4.712242	0.177034	-0.150264	-0.192636	-0.511192	0.216074	0.560559	0.198014	-0.766453	-0.425054	-0.438941
27083	6.872770	1.183293	-4.741789	-0.049963	0.011624	-0.212731	-0.513090	0.213823	0.561269	0.195132	-0.764839	-0.427934	-0.440247
27084	7.944613	1.130296	-5.690224	0.154256	0.092212	-0.008561	-0.516258	0.212796	0.560268	0.198162	-0.763425	-0.428980	-0.440330
27085	9.110150	0.949892	-5.689095	0.207369	0.023948	-0.035647	-0.518016	0.218092	0.555770	0.200871	-0.762188	-0.431361	-0.438916
27086	8.475885	0.934187	-5.450554	0.293812	-0.052094	-0.079536	-0.517772	0.220354	0.555353	0.204157	-0.760841	-0.435277	-0.435860
27087	8.009096	1.136386	-5.455932	0.261979	-0.068628	-0.173234	-0.516440	0.223480	0.554149	0.205681	-0.758956	-0.440578	-0.433096
27088	7.820507	0.938907	-5.457413	0.230651	-0.036738	-0.151399	-0.517190	0.227996	0.553879	0.207502	-0.757057	-0.444943	-0.431084
27089	8.050970	0.894826	-5.546010	0.255489	-0.015229	-0.079773	-0.517220	0.229216	0.551880	0.210188	-0.755522	-0.448522	-0.428760
27090	8.342613	0.785258	-5.485180	0.221320	-0.044168	-0.054971	-0.515629	0.233730	0.550897	0.212619	-0.754549	-0.451355	-0.426296
27091	8.017111	0.729463	-5.492693	0.174429	-0.038716	-0.099197	-0.516989	0.231944	0.550524	0.213706	-0.753352	-0.454607	-0.424410
27092	7.986948	0.678206	-5.631965	0.156100	-0.013754	-0.069012	-0.517056	0.236363	0.549136	0.215302	-0.752248	-0.456953	-0.423039
27093	8.177288	0.740256	-5.657997	0.142464	-0.015733	-0.065313	-0.516530	0.238588	0.549405	0.216403	-0.751287	-0.459311	-0.421629
27094	8.131108	0.790058	-5.730808	0.117284	-0.051843	-0.045122	-0.514631	0.239792	0.547111	0.217265	-0.750879	-0.461126	-0.419929
27095	8.014305	0.722858	-5.540930	0.135717	-0.035586	-0.041473	-0.514655	0.242272	0.548092	0.218282	-0.750325	-0.463143	-0.418167
27096	7.975789	0.524863	-5.762954	0.095835	-0.039901	-0.028747	-0.513999	0.245582	0.549118	0.219066	-0.750051	-0.464476	-0.416768
27097	8.031453	0.377035	-5.978512	0.026076	0.007239	-0.043658	-0.512758	0.244790	0.547675	0.218824	-0.749602	-0.465413	-0.416657
27098	7.905342	0.370972	-5.461872	-0.039190	0.029987	-0.021813	-0.513851	0.243573	0.547058	0.218290	-0.749399	-0.465209	-0.417529
27099	7.909643	0.654727	-5.648547	-0.155614	0.047697	-0.066070	-0.515456	0.240698	0.548971	0.215525	-0.749194	-0.464780	-0.419806
27100	8.107594	0.652649	-5.598004	-0.121989	0.079412	-0.043070	-0.518581	0.235905	0.547463	0.214029	-0.748727	-0.463984	-0.422276
27101	8.064932	0.759024	-5.552247	-0.168544	0.083177	-0.073438	-0.522253	0.230961	0.546366	0.211342	-0.748190	-0.463388	-0.425227
27102	8.292685	0.823468	-5.415446	-0.174738	0.036204	-0.025595	-0.523016	0.226047	0.546625	0.208801	-0.748457	-0.462056	-0.427456
27103	8.326016	0.706871	-5.417453	-0.166512	0.004546	0.011162	-0.522702	0.223350	0.547149	0.206149	-0.749338	-0.460520	-0.428854
27104	8.249281	0.662887	-5.352082	-0.118051	-0.009658	0.046125	-0.519337	0.220522	0.549433	0.204643	-0.750409	-0.458779	-0.429569
27105	8.177691	0.649999	-5.257722	-0.086041	-0.045669	0.015033	-0.522343	0.219087	0.551032	0.202789	-0.751412	-0.458062	-0.429459
27106	8.100595	0.599329	-5.235850	-0.008217	-0.040273	-0.017882	-0.520939	0.218408	0.553051	0.202101	-0.751704	-0.458350	-0.428965
27107	7.634205	0.623890	-5.735047	-0.051976	0.003546	0.051584	-0.518995	0.217532	0.553118	0.201538	-0.752484	-0.457166	-0.429126
27108	7.410434	0.331641	-5.883141	-0.176789	0.102189	0.163024	-0.519979	0.218560	0.552499	0.201166	-0.753877	-0.452702	-0.431581
27109	7.792085	0.634503	-5.885777	-0.310591	0.290156	0.136905	-0.521322	0.214207	0.550033	0.200031	-0.753977	-0.446826	-0.438011
