# Supplementary material for: Identification of Haptic Based Guiding Using Hard Reins
Source: PLoS One. 2015 Jul 22;10(7):e0132020. doi: 10.1371/journal.pone.0132020 (PMC4511788; doi:10.1371/journal.pone.0132020)
Supplement: S2 File — (ZIP) [file pone.0132020.s002.zip › MotionData2/Subject11/T20/gh20.txt]

// Start Time: 0
// Sample rate: 25.0Hz
// Scenario: 4.0
// Firmware Version: 2.6.1
Counter	Acc_X	Acc_Y	Acc_Z	Gyr_X	Gyr_Y	Gyr_Z	Mag_X	Mag_Y	Mag_Z	Quat_w	Quat_x	Quat_y	Quat_z
26430	0.288628	-0.213141	10.194246	0.095957	0.017084	-0.019783	-0.259914	-0.141036	-0.776666	-0.562095	0.008894	0.027009	-0.826584
26431	0.390439	-0.354176	9.693976	0.023907	0.039028	-0.004475	-0.260031	-0.143318	-0.777435	-0.562229	0.009104	0.026117	-0.826519
26432	0.227052	-0.459833	9.844584	-0.033924	0.055414	0.009047	-0.257701	-0.143473	-0.776941	-0.561828	0.010253	0.026031	-0.826781
26433	0.014803	-0.431130	9.919811	-0.011148	0.051740	0.006389	-0.257441	-0.141486	-0.778735	-0.561782	0.011073	0.025570	-0.826816
26434	-0.033906	-0.330582	9.805557	-0.011311	0.034399	0.014715	-0.256665	-0.140959	-0.778741	-0.561274	0.011623	0.025346	-0.827160
26435	-0.179240	-0.184298	9.755848	-0.024019	0.049988	0.046916	-0.256276	-0.140698	-0.779000	-0.560553	0.012585	0.025086	-0.827643
26436	-0.209289	0.064351	10.027877	0.005470	0.024478	0.073852	-0.253544	-0.141285	-0.781072	-0.559153	0.012816	0.024680	-0.828598
26437	-0.222014	-0.290697	10.322804	0.110646	-0.031124	0.098479	-0.256134	-0.142453	-0.780283	-0.557567	0.010960	0.023049	-0.829740
26438	-0.044203	-0.695790	9.941952	0.188194	-0.045717	0.058318	-0.257943	-0.147226	-0.777709	-0.556479	0.007982	0.020397	-0.830573
26439	0.064052	-0.657761	9.744278	0.120121	-0.039439	0.028436	-0.261829	-0.150372	-0.775374	-0.556043	0.005858	0.018728	-0.830922
26440	-0.057421	-0.466245	9.541813	0.007870	-0.024939	0.027833	-0.262082	-0.153304	-0.774348	-0.555402	0.005219	0.018845	-0.831352
26441	0.183753	-0.494898	9.464456	0.011259	-0.010244	0.038914	-0.264286	-0.154339	-0.773178	-0.554787	0.004801	0.018668	-0.831769
26442	0.176759	-0.537608	9.641406	0.084855	0.017236	0.037398	-0.265182	-0.156211	-0.773941	-0.553864	0.004009	0.017035	-0.832423
26443	0.135277	-0.416157	10.007553	0.104320	0.017189	0.022719	-0.265182	-0.157938	-0.772661	-0.553533	0.003011	0.015019	-0.832686
26444	0.243882	-0.444905	9.979361	0.044907	0.004327	0.015061	-0.265430	-0.160481	-0.772916	-0.552999	0.002442	0.014195	-0.833057
26445	0.216960	-0.363525	9.874641	0.004750	0.007892	-0.005456	-0.264390	-0.161165	-0.773181	-0.553128	0.002378	0.013956	-0.832976
26446	0.062022	-0.224388	9.851145	0.001154	0.015176	-0.007343	-0.265166	-0.163817	-0.771510	-0.552998	0.002468	0.013742	-0.833066
26447	0.052321	-0.209809	9.899263	-0.002452	0.018851	0.003706	-0.264520	-0.161827	-0.772668	-0.552976	0.002671	0.013500	-0.833083
26448	0.101003	-0.310866	9.864697	-0.007679	0.009724	0.007392	-0.264657	-0.160348	-0.772153	-0.552596	0.002772	0.013493	-0.833335
26449	0.091063	-0.253625	9.726195	-0.009449	0.015196	-0.000010	-0.263096	-0.161574	-0.772551	-0.552635	0.002991	0.013411	-0.833310
26450	0.148741	-0.214869	9.770481	-0.006042	0.012490	0.010163	-0.264134	-0.160631	-0.773054	-0.552199	0.003121	0.013346	-0.833599
26451	0.143828	-0.193030	9.828346	0.011449	0.009770	0.013023	-0.264129	-0.162501	-0.772671	-0.552021	0.003018	0.012978	-0.833724
26452	0.056707	-0.113193	10.011068	-0.000885	-0.003036	0.024045	-0.264913	-0.162346	-0.771384	-0.551375	0.002836	0.012998	-0.834151
26453	0.061882	-0.192966	9.894788	0.002578	0.000641	0.027754	-0.264388	-0.162498	-0.772669	-0.550948	0.002682	0.012873	-0.834436
26454	0.115033	-0.222056	9.798868	0.042973	-0.013956	0.015065	-0.264913	-0.163275	-0.770616	-0.550487	0.001833	0.012281	-0.834751
26455	-0.014952	-0.268651	9.614586	0.051808	0.004284	-0.001531	-0.264911	-0.163679	-0.770872	-0.550551	0.001194	0.011296	-0.834724
26456	-0.053634	-0.239434	9.739446	0.018408	0.019807	0.013038	-0.265164	-0.165548	-0.770615	-0.550057	0.001178	0.010742	-0.835057
26457	0.173215	-0.291721	9.793633	0.027286	0.009783	0.009418	-0.265159	-0.167152	-0.770359	-0.549937	0.000906	0.010110	-0.835144
26458	0.125678	-0.436317	9.745559	0.058946	0.007961	0.000358	-0.265159	-0.168216	-0.769719	-0.549599	0.000244	0.009009	-0.835380
26459	0.054941	-0.749961	10.222940	-0.011275	0.015056	-0.035072	-0.263611	-0.167955	-0.768578	-0.550222	0.000486	0.008988	-0.834970
26460	0.039000	-0.445089	10.044652	-0.094380	0.003942	-0.063176	-0.263615	-0.166617	-0.768706	-0.551044	0.001433	0.010493	-0.834409
26461	0.182684	-0.263506	9.597301	-0.078985	0.005872	-0.052024	-0.264520	-0.164750	-0.770363	-0.551945	0.002265	0.011715	-0.833795
26462	0.138208	-0.032555	9.626527	-0.066804	-0.005096	-0.055650	-0.263745	-0.163958	-0.770625	-0.552572	0.002757	0.012860	-0.833361
26463	0.065894	-0.032660	9.637852	-0.044239	0.000447	-0.037090	-0.262846	-0.160231	-0.771783	-0.553222	0.003112	0.013554	-0.832918
26464	0.234136	0.073647	9.674516	-0.005847	0.018811	-0.029540	-0.262454	-0.160906	-0.771915	-0.553296	0.003332	0.013418	-0.832870
26465	0.123841	-0.049104	9.719769	0.074581	0.039022	-0.014396	-0.260514	-0.162251	-0.770394	-0.553585	0.003009	0.011695	-0.832705
26466	0.095258	-0.116063	9.852974	0.081629	0.026233	-0.008803	-0.260763	-0.165724	-0.769881	-0.553283	0.002392	0.010019	-0.832930
26467	0.154023	-0.310973	9.802786	0.036208	0.028021	-0.009023	-0.259190	-0.168967	-0.771176	-0.553475	0.002310	0.009061	-0.832813
26468	0.089153	-0.354226	9.854378	0.031098	0.029801	-0.020128	-0.257641	-0.169372	-0.769779	-0.553389	0.002312	0.008187	-0.832880
26469	0.023472	-0.234614	9.697029	0.011743	0.031602	-0.023926	-0.255689	-0.170872	-0.770436	-0.553828	0.002561	0.007604	-0.832593
26470	0.124270	-0.132729	9.886614	-0.002316	0.051709	-0.018495	-0.256073	-0.171009	-0.771201	-0.553616	0.003298	0.007045	-0.832736
26471	-0.193984	-0.116245	9.967882	-0.009245	0.037922	-0.025906	-0.252957	-0.170394	-0.773147	-0.554087	0.003889	0.006738	-0.832422
26472	-0.231581	-0.318115	10.048708	-0.016098	0.015056	-0.024052	-0.253085	-0.170927	-0.773019	-0.554120	0.004168	0.006815	-0.832399
26473	-0.269940	-0.369263	9.886819	-0.017785	-0.006893	-0.031407	-0.251137	-0.172153	-0.773035	-0.554675	0.004126	0.007146	-0.832026
26474	-0.246544	-0.214896	9.992411	-0.020287	-0.025214	-0.046165	-0.251264	-0.171627	-0.774058	-0.555183	0.003779	0.007740	-0.831683
26475	0.222986	-0.077059	10.632379	0.063113	-0.078097	-0.041965	-0.253207	-0.173996	-0.772250	-0.555907	0.001652	0.007514	-0.831209
26476	0.466722	-0.118589	11.008502	0.081599	-0.138346	-0.025159	-0.256311	-0.178490	-0.769922	-0.556227	-0.001703	0.007668	-0.830993
26477	0.193446	-0.472956	10.247319	0.074800	-0.162181	-0.054674	-0.261870	-0.182171	-0.769367	-0.557138	-0.005371	0.008203	-0.830362
26478	0.256251	-0.538481	9.339710	0.038974	-0.141224	-0.093633	-0.265882	-0.186387	-0.767031	-0.558609	-0.008310	0.009090	-0.829340
26479	0.288654	-0.275526	8.834857	-0.068113	-0.078263	-0.105353	-0.266796	-0.185962	-0.765743	-0.560384	-0.008996	0.011074	-0.828110
26480	0.320389	0.160847	9.095695	-0.101116	-0.032502	-0.063161	-0.269261	-0.183669	-0.766747	-0.561270	-0.008561	0.013072	-0.827485
26481	0.421702	0.175502	9.804905	0.088948	-0.035948	-0.047432	-0.269262	-0.184198	-0.766107	-0.562062	-0.010310	0.011983	-0.826944
26482	0.441909	-0.011440	9.996888	0.150486	-0.035004	-0.056343	-0.270289	-0.191116	-0.762899	-0.562735	-0.012740	0.009845	-0.826480
26483	0.384701	-0.151383	9.907985	0.057798	-0.028729	-0.063277	-0.269379	-0.193524	-0.761755	-0.563793	-0.014025	0.009191	-0.825746
26484	0.398745	-0.070167	9.731640	-0.056002	-0.012418	-0.075877	-0.269377	-0.194591	-0.761371	-0.564886	-0.013758	0.010204	-0.824991
26485	0.248800	0.035530	9.774926	-0.035188	-0.021520	-0.061003	-0.268856	-0.193804	-0.762400	-0.565930	-0.013875	0.011005	-0.824263
26486	0.154760	0.042647	9.800550	-0.009044	-0.006861	-0.051669	-0.268865	-0.194584	-0.760094	-0.566577	-0.014044	0.011186	-0.823813
26487	0.185942	0.073862	9.765276	-0.030089	-0.019664	-0.048987	-0.269894	-0.195118	-0.761111	-0.567420	-0.014176	0.011871	-0.823221
26488	0.209620	0.170664	9.920467	-0.009052	-0.016912	-0.051659	-0.268597	-0.194870	-0.761634	-0.568048	-0.014511	0.012166	-0.822778
26489	0.292003	0.079273	9.879151	0.015487	-0.019609	-0.049676	-0.267692	-0.195807	-0.760616	-0.568888	-0.015157	0.012085	-0.822186
26490	0.480024	0.074423	9.758428	-0.003771	-0.034217	-0.049742	-0.268736	-0.195250	-0.759583	-0.569481	-0.015836	0.012490	-0.821757
26491	0.393102	0.102985	9.719614	0.004715	-0.026849	-0.027566	-0.269760	-0.197653	-0.760088	-0.569958	-0.016480	0.012673	-0.821411
26492	0.402708	0.107569	9.647761	0.004572	-0.021331	-0.016499	-0.269500	-0.198455	-0.759706	-0.569974	-0.017034	0.012804	-0.821387
26493	0.489500	0.107991	9.720584	-0.006798	-0.014020	-0.014720	-0.269763	-0.197913	-0.759320	-0.570247	-0.017338	0.013029	-0.821187
26494	0.586136	0.065080	9.778488	0.004488	0.004313	-0.001765	-0.271317	-0.197498	-0.759692	-0.569947	-0.017468	0.012872	-0.821395
26495	0.663497	0.017048	9.756935	0.022068	0.024432	-0.009085	-0.270668	-0.198837	-0.759057	-0.570127	-0.017480	0.012195	-0.821280
26496	0.629857	-0.001946	9.849962	0.021271	0.017101	-0.011848	-0.268724	-0.199125	-0.758944	-0.570046	-0.017592	0.011614	-0.821342
26497	0.557214	0.067715	9.862263	-0.009446	0.026203	-0.009255	-0.268720	-0.199665	-0.759329	-0.570240	-0.017226	0.011443	-0.821218
26498	0.509207	0.021671	9.791563	-0.063664	0.038917	-0.016931	-0.267550	-0.200351	-0.759723	-0.570305	-0.016012	0.012007	-0.821189
26499	0.315740	0.150992	9.733966	-0.063112	0.045345	0.003352	-0.265742	-0.198234	-0.760249	-0.570313	-0.014718	0.012499	-0.821201
26500	0.243581	0.122355	9.843301	-0.037779	0.037156	0.014565	-0.265621	-0.195561	-0.760504	-0.569825	-0.013822	0.012669	-0.821552
26501	0.364604	0.021904	9.943830	-0.013226	0.007972	0.024895	-0.265996	-0.197577	-0.761783	-0.569455	-0.013702	0.012764	-0.821809
26502	0.470908	-0.028352	9.958518	-0.046577	0.022603	0.036707	-0.266519	-0.194905	-0.762803	-0.568652	-0.012938	0.013253	-0.822370
26503	0.601084	-0.030561	9.940500	-0.062483	0.020820	0.053247	-0.266401	-0.192357	-0.762290	-0.567830	-0.012050	0.014027	-0.822938
26504	0.832273	0.018136	9.976944	-0.101064	0.020830	0.061364	-0.267301	-0.188640	-0.766381	-0.566697	-0.010689	0.015440	-0.823712
26505	0.929173	-0.087931	9.856350	-0.090665	0.045565	0.071540	-0.266535	-0.185571	-0.766513	-0.565584	-0.009097	0.016425	-0.824477
26506	0.737312	-0.289924	9.990939	-0.064261	0.040983	0.071682	-0.267831	-0.182499	-0.768679	-0.564331	-0.007817	0.017006	-0.825336
26507	0.637104	-0.516923	9.794805	-0.114787	0.055491	0.049264	-0.267187	-0.180372	-0.769452	-0.563587	-0.005810	0.018303	-0.825834
26508	0.178595	-0.412177	9.739190	-0.174183	0.080879	0.019369	-0.265114	-0.176278	-0.772669	-0.563238	-0.002649	0.020243	-0.826043
26509	0.409976	-0.407013	9.707819	-0.191599	0.077222	0.011912	-0.264603	-0.170421	-0.775489	-0.563112	0.000575	0.022566	-0.826072
26510	0.660561	-0.377129	9.859389	-0.161791	0.093731	0.012044	-0.261244	-0.165391	-0.777435	-0.562874	0.003804	0.024157	-0.826181
26511	0.631509	-0.348122	9.917130	-0.093478	0.091961	0.008698	-0.257629	-0.159029	-0.779766	-0.562802	0.006144	0.024708	-0.826200
26512	0.462424	-0.281670	9.750870	-0.200442	0.110120	0.011812	-0.255172	-0.153733	-0.782858	-0.562582	0.010079	0.026754	-0.826247
26513	0.747837	-0.493347	9.589751	-0.343935	0.125554	0.012930	-0.253110	-0.147092	-0.785818	-0.562391	0.015771	0.031077	-0.826137
26514	0.666727	-0.674040	9.557658	-0.371675	0.146475	-0.009386	-0.249367	-0.133818	-0.792887	-0.562471	0.022218	0.035548	-0.825753
26515	0.522977	-0.854235	9.707402	-0.261192	0.172128	-0.018094	-0.245498	-0.123995	-0.796884	-0.562808	0.027701	0.038013	-0.825248
26516	0.532963	-0.926338	9.720886	-0.107176	0.165923	-0.008071	-0.237727	-0.117167	-0.801554	-0.562990	0.031493	0.037895	-0.824994
26517	0.369822	-1.074526	10.096518	0.011927	0.146850	0.009170	-0.235388	-0.117474	-0.802854	-0.563000	0.033483	0.036141	-0.824987
26518	0.273914	-1.180342	10.161345	0.115294	0.095777	0.015310	-0.231226	-0.121539	-0.803145	-0.562890	0.033631	0.033127	-0.825182
26519	0.141997	-1.325347	10.042870	0.140904	0.062848	-0.001118	-0.230690	-0.128225	-0.801871	-0.563089	0.032769	0.030223	-0.825193
26520	0.052308	-1.224898	9.923431	0.082318	0.015229	-0.012422	-0.229634	-0.133058	-0.802138	-0.563363	0.031941	0.028677	-0.825093
26521	0.206223	-1.152727	9.834672	0.112071	0.048170	-0.021548	-0.231169	-0.139191	-0.801360	-0.563863	0.031147	0.026453	-0.824857
26522	0.023085	-1.172901	9.669467	0.143691	0.034438	-0.037983	-0.229334	-0.145366	-0.801121	-0.564604	0.029930	0.023694	-0.824479
26523	-0.233444	-0.967191	9.475541	0.169700	0.031714	-0.034173	-0.228539	-0.151256	-0.800233	-0.565326	0.028217	0.020724	-0.824124
26524	-0.146464	-1.010392	9.454145	0.227379	0.066539	-0.026546	-0.226434	-0.160911	-0.799614	-0.565923	0.026587	0.016215	-0.823870
26525	-0.229266	-0.832568	9.446265	0.292183	0.095801	-0.044733	-0.223301	-0.171890	-0.796313	-0.566880	0.024555	0.010515	-0.823367
26526	-0.205454	-0.764683	9.586651	0.316563	0.081241	-0.027979	-0.221451	-0.184871	-0.793900	-0.567512	0.022154	0.004370	-0.823056
26527	-0.417085	-0.847489	10.116360	0.442749	0.061228	-0.017167	-0.218303	-0.199998	-0.790473	-0.568016	0.017864	-0.003420	-0.822816
26528	-0.249691	-0.555425	10.306833	0.523360	0.030228	-0.028719	-0.216198	-0.216695	-0.784476	-0.568657	0.012275	-0.012390	-0.822390
26529	-0.394081	-0.124958	9.646667	0.365551	-0.019311	-0.047918	-0.216811	-0.234828	-0.777947	-0.569566	0.007555	-0.017982	-0.821714
26530	-0.126253	0.343363	9.967759	0.192302	-0.081649	-0.057944	-0.217701	-0.243354	-0.774869	-0.570589	0.003901	-0.020228	-0.820977
26531	0.228296	0.332157	10.705372	0.257506	-0.169317	-0.057472	-0.222343	-0.255968	-0.769714	-0.571649	-0.002067	-0.022328	-0.820192
26532	0.200209	0.146169	10.500885	0.319168	-0.244253	-0.084721	-0.227495	-0.270720	-0.764684	-0.573138	-0.009827	-0.024799	-0.819025
26533	0.156468	0.184006	9.632134	0.193296	-0.288322	-0.132351	-0.233710	-0.279161	-0.759002	-0.575429	-0.016980	-0.024474	-0.817309
26534	0.232418	0.408082	8.987931	-0.036403	-0.281199	-0.132603	-0.239407	-0.283089	-0.756524	-0.577758	-0.021234	-0.020712	-0.815669
26535	0.206684	0.759875	9.170238	-0.129634	-0.244686	-0.105465	-0.245116	-0.281679	-0.755710	-0.579655	-0.023968	-0.015610	-0.814360
26536	0.148547	0.838235	9.607632	-0.051567	-0.182300	-0.029500	-0.250035	-0.285487	-0.753751	-0.580233	-0.026473	-0.012696	-0.813921
26537	0.625404	0.946446	10.021633	0.080852	-0.043041	0.031875	-0.255210	-0.287966	-0.753071	-0.579709	-0.028414	-0.013314	-0.814219
26538	0.746005	0.916672	9.686314	0.105139	0.106895	0.025316	-0.252615	-0.289864	-0.752580	-0.579221	-0.028042	-0.016277	-0.814526
26539	0.785075	0.810923	9.692395	-0.017343	0.254774	0.006015	-0.246890	-0.294228	-0.754292	-0.579071	-0.024014	-0.018763	-0.814707
26540	0.601998	0.786660	9.738351	-0.147202	0.331430	0.028305	-0.237030	-0.294633	-0.757061	-0.578563	-0.017061	-0.020213	-0.815209
26541	-0.139505	0.587982	9.755048	-0.159931	0.315902	0.081773	-0.225740	-0.293469	-0.762018	-0.577176	-0.010415	-0.021065	-0.816281
26542	0.010654	0.444401	9.888846	-0.109205	0.285867	0.105160	-0.218598	-0.291720	-0.766685	-0.575375	-0.004673	-0.022584	-0.817564
26543	-0.258777	0.299587	9.202644	-0.060424	0.260355	0.111911	-0.212115	-0.288084	-0.770706	-0.573462	-0.000081	-0.024422	-0.818868
26544	-0.158253	0.446080	9.071225	-0.111174	0.260291	0.097809	-0.205363	-0.288056	-0.773834	-0.571747	0.005267	-0.025610	-0.820013
26545	-0.167248	0.322014	9.376628	-0.102485	0.225620	0.127442	-0.197576	-0.286444	-0.777994	-0.569564	0.009765	-0.026367	-0.821466
26546	-0.421348	0.023272	9.394069	-0.018493	0.245816	0.143530	-0.194056	-0.288653	-0.780841	-0.567090	0.013797	-0.028916	-0.823033
26547	-0.321301	0.278695	9.460990	-0.030915	0.209287	0.154589	-0.186915	-0.290891	-0.782564	-0.564453	0.017202	-0.030664	-0.824716
26548	-0.056262	0.324160	9.939341	-0.048641	0.141768	0.204442	-0.183017	-0.289495	-0.785925	-0.561002	0.019823	-0.031557	-0.826975
26549	-0.452724	0.074870	10.431387	0.077479	0.026743	0.240319	-0.181967	-0.291394	-0.787215	-0.557081	0.018932	-0.033058	-0.829584
26550	-1.176963	-0.215971	10.218933	0.154711	-0.051893	0.229746	-0.184419	-0.297499	-0.784637	-0.553385	0.016054	-0.035159	-0.832028
26551	-1.163249	-0.072864	9.851437	0.072649	-0.048409	0.185024	-0.188935	-0.305457	-0.782299	-0.550405	0.014054	-0.035726	-0.834014
26552	-1.342539	0.108739	9.597889	-0.053463	-0.013873	0.164938	-0.190485	-0.305846	-0.782799	-0.547676	0.014153	-0.034755	-0.835848
26553	-1.024057	0.041546	9.460707	-0.104091	0.030865	0.147095	-0.190229	-0.303186	-0.784209	-0.545209	0.015496	-0.033251	-0.837497
26554	-1.813873	-0.109378	10.104075	-0.000550	0.038116	0.143886	-0.189068	-0.300532	-0.785242	-0.542798	0.015904	-0.033731	-0.839035
26555	-2.181193	0.113572	10.795032	0.113594	0.097457	0.109269	-0.186086	-0.302429	-0.784241	-0.540976	0.016112	-0.036641	-0.840085
26556	-1.779455	-0.246025	10.222490	-0.151442	0.080552	0.006474	-0.182328	-0.300216	-0.786320	-0.540780	0.018959	-0.035000	-0.840222
26557	-2.226187	-0.619792	9.517021	-0.488273	0.039668	-0.105906	-0.177816	-0.287333	-0.791474	-0.542365	0.024953	-0.027121	-0.839334
26558	-1.783852	-0.353315	9.803309	-0.285841	-0.018820	-0.210000	-0.174207	-0.275111	-0.796877	-0.545768	0.027710	-0.022041	-0.837188
26559	-1.322663	-1.025923	9.817383	0.159987	-0.035827	-0.281497	-0.170328	-0.274609	-0.795883	-0.550617	0.025521	-0.024113	-0.834019
26560	-1.173463	-0.988459	9.430468	0.099655	-0.049828	-0.390674	-0.165403	-0.280116	-0.792209	-0.557217	0.023639	-0.025053	-0.829652
26561	-1.260316	-0.974299	9.401053	-0.209342	-0.063198	-0.480819	-0.157138	-0.270324	-0.794448	-0.565140	0.025243	-0.020556	-0.824353
26562	-1.075925	-1.218737	9.567361	-0.181941	-0.063396	-0.574798	-0.150425	-0.260918	-0.796803	-0.574540	0.026347	-0.016573	-0.817885
26563	-1.012017	-1.475701	9.657961	-0.135024	-0.081934	-0.696340	-0.143050	-0.259256	-0.796348	-0.585867	0.026909	-0.012914	-0.809857
26564	-1.023263	-1.636079	9.898027	-0.247525	-0.073231	-0.811357	-0.134129	-0.252677	-0.797825	-0.598842	0.028686	-0.007630	-0.800317
26565	-0.768325	-2.014996	10.091909	-0.300649	-0.044252	-0.900243	-0.122879	-0.241334	-0.802265	-0.613012	0.031874	-0.001559	-0.789429
26566	-0.782618	-2.017062	10.903016	-0.418245	-0.019157	-1.020864	-0.110224	-0.224122	-0.807225	-0.628745	0.036578	0.005913	-0.776728
26567	-1.218566	-2.599868	10.967582	-0.494059	-0.041482	-1.111646	-0.096019	-0.204392	-0.812965	-0.645483	0.042215	0.015198	-0.762456
26568	-1.942821	-2.412403	9.931365	-0.791442	-0.036559	-1.194399	-0.084034	-0.182345	-0.817021	-0.662780	0.051346	0.028725	-0.746499
26569	-1.845725	-1.526141	10.165518	-1.062935	-0.057009	-1.217934	-0.072462	-0.145629	-0.827088	-0.679485	0.064148	0.046832	-0.729378
26570	-1.925401	-2.007317	10.196429	-0.868216	-0.133596	-1.220501	-0.064537	-0.106972	-0.834564	-0.695768	0.072676	0.062849	-0.711811
26571	-1.670472	-1.902575	9.725038	-0.638872	-0.179009	-1.235871	-0.059988	-0.071719	-0.838043	-0.711901	0.077792	0.076397	-0.693764
26572	-1.246080	-1.927902	9.810249	-0.740130	-0.206520	-1.251091	-0.056961	-0.042623	-0.843306	-0.727510	0.083370	0.091520	-0.674836
26573	-1.702306	-3.305881	10.204304	-0.350203	-0.133006	-1.214116	-0.057297	-0.022270	-0.843038	-0.742776	0.084843	0.100313	-0.656523
26574	-0.966537	-1.889486	10.329440	0.019246	-0.027375	-1.211527	-0.053962	-0.017192	-0.840115	-0.758464	0.081596	0.102506	-0.638410
26575	-1.121628	-2.747136	10.054344	0.045046	-0.071458	-1.300810	-0.050610	-0.016933	-0.837196	-0.774678	0.077765	0.105177	-0.618680
26576	-1.721255	-3.393930	9.792458	-0.425799	-0.054662	-1.292134	-0.047020	-0.005471	-0.838244	-0.789620	0.080791	0.113280	-0.597613
26577	-1.537390	-3.527746	9.948310	-0.781496	0.096748	-1.264626	-0.041672	0.021228	-0.839555	-0.803245	0.091973	0.123086	-0.575490
26578	-0.834225	-3.398172	9.443046	-0.667369	0.146217	-1.323162	-0.034899	0.045652	-0.839213	-0.817266	0.100929	0.130823	-0.552065
26579	-0.218863	-3.052260	8.939996	-0.339655	0.124611	-1.386059	-0.028243	0.065135	-0.837848	-0.831758	0.104831	0.135265	-0.528102
26580	0.149611	-3.515485	8.332088	0.044825	0.077577	-1.393224	-0.022692	0.069365	-0.836994	-0.846467	0.100952	0.136405	-0.504675
26581	0.305835	-2.903752	8.447733	0.250225	0.088794	-1.392226	-0.017132	0.069058	-0.834732	-0.860813	0.094446	0.135137	-0.481475
26582	0.463527	-2.121134	7.884130	0.100032	0.172958	-1.325771	-0.008840	0.065108	-0.832238	-0.873938	0.090631	0.133696	-0.458414
26583	0.540141	-1.984091	8.520420	-0.014868	0.290075	-1.211183	-0.001448	0.060493	-0.830377	-0.885420	0.090926	0.130926	-0.436603
26584	0.978211	-0.239911	10.406723	-0.140613	0.277419	-1.084531	0.012515	0.064378	-0.827924	-0.895148	0.092835	0.129231	-0.416403
26585	1.908082	-1.180160	9.264520	-0.034865	0.192182	-0.945335	0.020126	0.071000	-0.826444	-0.903212	0.093083	0.127826	-0.399004
26586	2.084587	-0.257044	9.677546	0.128311	0.126859	-0.830011	0.029299	0.077591	-0.826514	-0.910282	0.089505	0.126093	-0.384027
26587	2.145151	0.687613	9.422535	0.019519	0.109324	-0.507563	0.033431	0.078103	-0.824241	-0.914403	0.088956	0.124887	-0.374643
26588	2.363551	-0.671457	8.623049	0.122199	0.133770	-0.309497	0.037327	0.073788	-0.822992	-0.917263	0.086812	0.122132	-0.369021
26589	1.831988	-0.360672	9.769743	0.352660	0.075830	-0.129248	0.040718	0.065732	-0.821614	-0.918972	0.080672	0.118409	-0.367373
26590	2.028223	-0.572342	9.662997	0.244476	0.059688	0.025294	0.040754	0.054501	-0.820338	-0.919322	0.076540	0.115534	-0.368294
26591	2.497113	-1.330408	10.007172	0.214155	0.038061	0.147047	0.041285	0.050216	-0.819832	-0.918641	0.073182	0.113101	-0.371417
26592	2.762687	-1.421568	9.926764	0.136927	0.060012	0.169710	0.040529	0.043140	-0.818804	-0.917720	0.071359	0.110792	-0.374731
26593	1.516313	-1.879025	10.537572	0.268585	0.101029	0.161974	0.043397	0.035099	-0.816525	-0.917099	0.067437	0.106783	-0.378125
26594	1.126147	-1.936303	10.897958	0.199198	0.092512	0.109937	0.044729	0.024649	-0.816028	-0.916735	0.064580	0.103489	-0.380417
26595	0.800242	-2.377531	10.091863	-0.098573	0.088101	-0.061359	0.046279	0.023977	-0.814503	-0.917260	0.066843	0.102761	-0.378955
26596	1.303516	-1.737500	10.542371	-0.221043	0.086138	-0.082296	0.049748	0.032631	-0.815295	-0.917767	0.071245	0.103023	-0.376849
26597	1.194469	-1.089150	10.968081	-0.015947	0.038690	-0.125524	0.050372	0.037188	-0.814017	-0.918781	0.071435	0.102647	-0.374437
26598	0.173691	-1.391921	10.253450	-0.167143	0.049497	-0.083870	0.051787	0.041179	-0.814923	-0.919279	0.074569	0.103168	-0.372453
26599	0.929490	-2.736964	9.022339	-0.305436	0.106267	-0.053170	0.054328	0.053473	-0.814169	-0.919434	0.080758	0.103560	-0.370668
26600	2.019242	-0.233266	8.930806	-0.467466	0.150065	-0.092899	0.059712	0.069205	-0.814589	-0.919649	0.090135	0.104471	-0.367705
26601	1.161772	-1.375974	9.418023	-0.172010	0.040863	0.036143	0.063569	0.079585	-0.816408	-0.919181	0.093459	0.104922	-0.367917
26602	1.536917	-2.278548	7.656720	-0.161906	0.044774	0.065799	0.065886	0.083042	-0.816169	-0.918504	0.096769	0.105226	-0.368664
26603	1.094372	-1.936769	8.670268	-0.236545	0.121626	0.182464	0.066638	0.090524	-0.816684	-0.916968	0.102169	0.104400	-0.371256
26604	0.943370	-2.085910	9.463634	0.029856	0.171412	0.271403	0.071545	0.094487	-0.816465	-0.915376	0.103326	0.100537	-0.375903
26605	1.390058	-1.723441	9.679303	0.331561	0.159060	0.295097	0.076762	0.083066	-0.814974	-0.914158	0.098771	0.094535	-0.381606
26606	0.624713	-1.985324	9.517276	0.260015	0.118617	0.276324	0.078361	0.069008	-0.813456	-0.912772	0.095305	0.089893	-0.386889
26607	0.800986	-2.573125	9.172250	0.485857	0.122614	0.297805	0.080746	0.051868	-0.811433	-0.911586	0.087649	0.083327	-0.392918
26608	0.792609	-2.316984	9.511791	0.327322	0.149850	0.302481	0.084938	0.039637	-0.811728	-0.910010	0.083223	0.077547	-0.398674
26609	0.055326	-2.885045	9.842574	0.344512	0.171601	0.278534	0.087960	0.025968	-0.809965	-0.908616	0.078531	0.071201	-0.403955
26610	0.605032	-1.877566	10.087451	0.191522	0.180721	0.305401	0.091750	0.015230	-0.808591	-0.906685	0.076805	0.065945	-0.409480
26611	1.107282	-2.069929	9.820618	0.043664	0.158949	0.397008	0.093456	0.005865	-0.806174	-0.903707	0.077609	0.062099	-0.416455
26612	0.414525	-1.385046	9.310114	-0.246773	0.156992	0.491466	0.095659	0.007966	-0.807856	-0.899362	0.083842	0.060609	-0.424787
26613	1.148874	-1.715931	9.201918	-0.004115	0.142986	0.586898	0.098626	0.011280	-0.807750	-0.894512	0.085577	0.057108	-0.435044
26614	0.368277	-1.767380	10.086787	0.137302	0.094706	0.659637	0.099176	0.001112	-0.806606	-0.889051	0.084552	0.053137	-0.446784
26615	0.439451	-1.526745	10.066824	-0.065982	0.060716	0.671571	0.096081	-0.003134	-0.806327	-0.882961	0.086687	0.051535	-0.458486
26616	-0.011976	-1.393347	9.944471	0.052863	-0.006811	0.683330	0.091454	-0.007406	-0.810392	-0.876700	0.086246	0.050033	-0.470591
26617	0.606653	-1.214713	9.765533	0.064625	-0.048616	0.729616	0.083566	-0.013458	-0.808539	-0.869846	0.085045	0.049041	-0.483456
26618	0.244858	-1.172362	9.697946	0.172537	-0.084951	0.789269	0.076607	-0.022355	-0.809128	-0.862319	0.081844	0.047549	-0.497440
26619	0.639685	-1.065679	9.712728	0.189541	-0.108500	0.842929	0.064999	-0.035748	-0.809426	-0.854060	0.077898	0.046187	-0.512231
26620	0.490878	-1.211022	9.505283	0.168116	-0.060919	0.877821	0.054409	-0.043533	-0.809986	-0.845142	0.075058	0.044173	-0.527400
26621	0.549144	-1.286952	9.778385	0.302735	-0.031463	0.907992	0.042794	-0.056512	-0.809003	-0.835889	0.069971	0.040205	-0.542934
26622	0.582666	-1.233498	9.913859	0.209068	-0.004153	0.907473	0.031698	-0.067905	-0.809433	-0.826188	0.067005	0.036764	-0.558186
26623	-0.178679	-1.322185	9.747097	0.073233	0.037641	0.907620	0.022125	-0.071677	-0.809102	-0.816099	0.066429	0.034180	-0.573062
26624	-0.242849	-0.983705	10.279289	0.213622	0.046800	0.872299	0.012819	-0.075071	-0.810824	-0.806298	0.063921	0.029835	-0.587288
26625	0.547942	-1.010911	10.305489	0.263470	0.083328	0.795003	0.004806	-0.083389	-0.808202	-0.797288	0.060645	0.024465	-0.600046
26626	-0.567389	-0.656853	10.376852	0.126399	0.068228	0.729668	-0.007220	-0.086088	-0.810413	-0.788644	0.059654	0.020998	-0.611589
26627	-0.212255	-0.335622	9.842225	0.151223	0.068182	0.663350	-0.011506	-0.084691	-0.809354	-0.780721	0.057887	0.017346	-0.621951
26628	-0.606844	-0.505954	9.504927	0.206720	0.071751	0.619324	-0.015401	-0.083700	-0.808298	-0.773237	0.055617	0.012956	-0.631541
26629	-1.770379	-0.151862	9.614244	0.339360	0.009626	0.639409	-0.019276	-0.088462	-0.806860	-0.765508	0.050185	0.007810	-0.641418
26630	-1.024159	0.076293	9.773220	0.446048	-0.004743	0.653831	-0.020552	-0.097522	-0.804036	-0.757498	0.043248	0.001520	-0.651402
26631	-1.968738	-0.005563	9.600043	0.526873	0.070939	0.600565	-0.019617	-0.113002	-0.798158	-0.750073	0.035769	-0.007017	-0.660350
26632	-1.970407	0.337666	9.374421	0.256004	0.002174	0.621435	-0.015963	-0.127181	-0.793069	-0.742011	0.031724	-0.010863	-0.669549
26633	-1.556177	-0.625860	8.759925	0.194188	-0.047132	0.630497	-0.017746	-0.139978	-0.789602	-0.733669	0.027706	-0.013315	-0.678812
26634	-2.283985	-0.639844	9.314584	0.404484	-0.074482	0.625110	-0.020559	-0.154103	-0.786384	-0.725373	0.020447	-0.018050	-0.687815
26635	-1.749012	-0.589433	9.675513	0.487171	-0.099983	0.604356	-0.025691	-0.176735	-0.779564	-0.717232	0.011528	-0.023759	-0.696334
26636	-1.049670	-0.634952	10.027030	0.379432	-0.127579	0.550350	-0.034967	-0.196530	-0.774888	-0.709671	0.003903	-0.027334	-0.703992
26637	-0.746727	-0.465693	10.104237	0.185623	-0.179053	0.501460	-0.043225	-0.210986	-0.770601	-0.702704	-0.001727	-0.027641	-0.710943
26638	-0.323471	-0.260892	9.952644	0.142000	-0.171784	0.473549	-0.052655	-0.221963	-0.767713	-0.696039	-0.006570	-0.027229	-0.717457
26639	-0.310502	0.048982	9.813099	0.038551	-0.104287	0.458142	-0.060801	-0.229210	-0.765218	-0.689514	-0.009033	-0.026437	-0.723733
26640	-0.428238	0.476850	9.784397	-0.077831	-0.045801	0.509119	-0.070254	-0.230042	-0.765272	-0.682147	-0.009034	-0.024590	-0.730746
26641	0.221425	0.717980	9.573023	0.039672	0.039546	0.552051	-0.077244	-0.229578	-0.766753	-0.674039	-0.009462	-0.025769	-0.738186
26642	0.043988	1.051518	10.132891	0.215063	0.082759	0.602679	-0.083702	-0.236851	-0.765040	-0.664998	-0.011591	-0.029950	-0.746154
26643	-0.052530	1.075692	10.223537	0.234208	0.106545	0.611962	-0.086792	-0.248150	-0.760537	-0.655717	-0.013707	-0.034882	-0.754076
26644	0.339828	1.176032	9.791769	0.052195	0.163024	0.581436	-0.091955	-0.255039	-0.759090	-0.646785	-0.012480	-0.037655	-0.761640
26645	0.206389	0.848648	9.805134	0.029842	0.150123	0.559204	-0.096481	-0.257927	-0.758415	-0.638132	-0.011266	-0.040051	-0.768802
26646	-0.103487	1.147868	10.255277	-0.013685	0.148103	0.531268	-0.101534	-0.260660	-0.756198	-0.629822	-0.009380	-0.041622	-0.775567
26647	0.186096	1.096841	10.641295	0.004473	0.180911	0.481482	-0.103073	-0.263198	-0.757468	-0.622198	-0.007328	-0.044006	-0.781588
26648	0.560918	0.321794	10.295496	0.086047	0.157133	0.413694	-0.105281	-0.263960	-0.755786	-0.615576	-0.006448	-0.047260	-0.786633
26649	-0.299686	-0.190897	10.006653	0.029246	0.111046	0.328566	-0.108763	-0.269002	-0.755120	-0.610315	-0.005673	-0.049100	-0.790616
26650	-0.596961	-0.038516	9.717991	-0.223577	0.081417	0.294092	-0.111485	-0.267374	-0.755994	-0.605612	-0.002086	-0.046542	-0.794395
26651	-0.625287	-0.179230	9.386926	-0.320722	0.071950	0.199489	-0.112787	-0.260568	-0.759568	-0.602408	0.002496	-0.042326	-0.797061
26652	-0.401676	-0.047990	9.647675	-0.171780	0.049951	0.104296	-0.113584	-0.254010	-0.760583	-0.600700	0.005133	-0.040213	-0.798446
26653	-0.760452	-0.119918	9.926542	-0.145054	0.060775	0.065639	-0.113969	-0.250293	-0.764165	-0.599624	0.007560	-0.038620	-0.799314
26654	-0.792580	0.048500	9.952606	-0.144824	0.038762	0.036132	-0.115785	-0.246016	-0.766839	-0.598990	0.009749	-0.036794	-0.799851
26655	-0.944902	0.149594	10.058211	-0.122615	0.038665	-0.000683	-0.113982	-0.242559	-0.767236	-0.598987	0.011636	-0.035278	-0.799896
26656	-1.248092	0.559073	10.387551	0.030523	0.099043	-0.018494	-0.112683	-0.242315	-0.768143	-0.599223	0.012727	-0.036968	-0.799627
26657	-0.733508	0.303907	10.038345	0.017924	0.088044	-0.063726	-0.109833	-0.246334	-0.765221	-0.600220	0.013791	-0.038296	-0.798799
26658	-0.732601	-0.451048	8.750860	-0.183932	0.007404	-0.094105	-0.108283	-0.242755	-0.767025	-0.601669	0.016048	-0.035438	-0.797798
26659	-1.050424	-0.507663	9.263144	-0.262748	-0.065800	-0.062105	-0.109978	-0.235007	-0.770595	-0.602655	0.018069	-0.030409	-0.797218
26660	-0.747144	-0.389695	9.817274	0.020149	-0.019576	0.022316	-0.110897	-0.230986	-0.771099	-0.602298	0.017361	-0.030520	-0.797499
26661	0.021461	-0.326644	9.518105	0.123692	0.053682	-0.018773	-0.109338	-0.235530	-0.768551	-0.602649	0.016606	-0.033066	-0.797148
26662	-0.142256	-0.370393	9.482361	0.045857	0.018611	-0.111406	-0.108552	-0.239011	-0.767790	-0.604423	0.016283	-0.034002	-0.795771
26663	-0.295208	-0.118732	10.002906	0.135420	0.000316	-0.134021	-0.106480	-0.241424	-0.765758	-0.606641	0.014600	-0.036004	-0.794026
26664	-0.325039	0.076384	10.096572	0.193346	-0.019789	-0.154934	-0.107765	-0.247544	-0.763445	-0.609171	0.011910	-0.038806	-0.792000
26665	-0.388545	0.246603	9.963955	0.170417	-0.039906	-0.150414	-0.106984	-0.254204	-0.759227	-0.611664	0.009166	-0.040847	-0.790009
26666	-0.191951	0.478386	10.096251	0.144792	-0.050827	-0.130228	-0.104382	-0.260764	-0.756432	-0.613808	0.006557	-0.042506	-0.788283
26667	-0.423250	0.469519	10.451597	0.075338	-0.080092	-0.084403	-0.107225	-0.263671	-0.755770	-0.615260	0.004272	-0.042547	-0.787164
26668	-1.215665	0.843426	10.511851	-0.030910	-0.100181	0.012867	-0.108919	-0.263764	-0.753579	-0.615160	0.002923	-0.040845	-0.787338
26669	-0.953109	1.376601	10.104143	-0.001584	-0.114686	0.016719	-0.113592	-0.261834	-0.753157	-0.615031	0.000970	-0.039316	-0.787521
26670	-0.315566	1.095918	9.256485	-0.051727	-0.129391	-0.053604	-0.117611	-0.261251	-0.752869	-0.615988	-0.000531	-0.036926	-0.786889
26671	-1.047705	0.954906	9.247676	-0.090828	-0.116602	0.003376	-0.121141	-0.255036	-0.751045	-0.616059	-0.001402	-0.034006	-0.786964
26672	-1.028848	1.046460	9.277938	0.070863	-0.032090	0.102810	-0.123728	-0.256212	-0.751025	-0.614455	-0.002991	-0.034740	-0.788181
26673	-0.607930	0.745190	9.570465	0.065423	0.030199	0.147012	-0.126064	-0.258302	-0.748445	-0.612148	-0.003556	-0.036125	-0.789910
26674	-0.546081	0.934161	9.924122	0.127805	0.105119	0.116746	-0.124128	-0.260834	-0.745131	-0.610191	-0.003684	-0.039441	-0.791263
26675	-0.713602	0.663263	9.592333	0.078618	0.112189	0.044511	-0.122575	-0.262577	-0.743607	-0.609428	-0.003030	-0.042065	-0.791719
26676	-0.631004	0.507805	9.106083	-0.101527	0.058981	0.025239	-0.119983	-0.262607	-0.743755	-0.608949	-0.001018	-0.041193	-0.792139
26677	-0.693868	0.543403	9.000386	-0.206404	-0.003320	0.010035	-0.120778	-0.257780	-0.743875	-0.608830	0.001323	-0.037904	-0.792393
26678	-0.621139	0.459628	9.081497	-0.101613	-0.043316	0.049395	-0.121833	-0.251487	-0.744889	-0.607913	0.001703	-0.035786	-0.793195
26679	-0.307565	0.416991	9.093426	-0.052884	-0.057745	0.087517	-0.123386	-0.249745	-0.746413	-0.606601	0.001259	-0.034268	-0.794266
26680	0.053667	0.495025	9.191499	-0.063388	-0.065009	0.092099	-0.125983	-0.247578	-0.746775	-0.604892	0.000803	-0.032493	-0.795644
26681	0.194093	0.370670	9.325477	-0.094827	-0.043091	0.095607	-0.130784	-0.244188	-0.747761	-0.603433	0.001063	-0.030455	-0.796831
26682	0.097750	0.366707	9.629348	-0.152671	-0.002945	0.108166	-0.131703	-0.240299	-0.748136	-0.601559	0.002656	-0.028007	-0.798333
26683	0.112792	0.257108	9.930377	-0.165118	0.030005	0.141278	-0.131976	-0.235086	-0.749156	-0.599312	0.004879	-0.025702	-0.800088
26684	-0.415001	0.247666	10.290150	-0.137577	0.073927	0.191162	-0.133543	-0.228800	-0.751447	-0.596114	0.007474	-0.024423	-0.802494
26685	-0.954280	0.112635	10.511243	-0.064858	0.126220	0.276338	-0.133681	-0.225060	-0.752469	-0.591635	0.009996	-0.024900	-0.805759
26686	-0.826455	0.119388	11.004572	0.034707	0.152001	0.315563	-0.133830	-0.220504	-0.752081	-0.586369	0.011740	-0.027340	-0.809497
26687	-0.588346	-0.277060	11.006035	0.072347	0.134549	0.253975	-0.133058	-0.220635	-0.750935	-0.582232	0.012810	-0.030114	-0.812364
26688	-0.780646	-0.411341	10.541519	-0.149533	0.089395	0.201244	-0.131636	-0.219447	-0.751073	-0.578861	0.015742	-0.028798	-0.814765
26689	-1.142585	-0.345516	10.303844	-0.137289	0.071974	0.187475	-0.131146	-0.211691	-0.751330	-0.575758	0.018314	-0.027407	-0.816955
26690	-1.088198	-0.147799	9.702274	-0.207161	0.066346	0.139139	-0.131159	-0.206218	-0.752865	-0.573375	0.021566	-0.024859	-0.818632
26691	-0.779980	-0.093117	9.333885	-0.294363	0.047932	0.094440	-0.129766	-0.193813	-0.755688	-0.571710	0.025622	-0.020589	-0.819797
26692	-0.675489	-0.270988	9.315565	-0.189002	-0.012295	0.080314	-0.130428	-0.186203	-0.758498	-0.570306	0.027407	-0.017414	-0.820790
26693	-0.776563	-0.304724	9.357352	-0.124151	-0.057025	0.080709	-0.130708	-0.180312	-0.758621	-0.568972	0.027812	-0.014724	-0.821754
26694	-0.801307	-0.170070	9.354209	-0.090764	-0.061611	0.060574	-0.134861	-0.175999	-0.760380	-0.567950	0.027672	-0.012588	-0.822501
26695	-0.497599	-0.164562	9.381123	-0.042339	-0.037823	0.033107	-0.135524	-0.174100	-0.758580	-0.567432	0.027477	-0.011438	-0.822882
26696	-0.298685	-0.428791	9.379273	-0.023402	-0.028741	-0.007398	-0.136821	-0.173552	-0.758698	-0.567555	0.027130	-0.010746	-0.822818
26697	-0.554391	-0.377884	9.641623	-0.025108	0.009572	-0.013019	-0.137208	-0.172754	-0.759719	-0.567795	0.027525	-0.010375	-0.822644
26698	-0.501979	-0.240110	9.802458	0.067928	0.041580	-0.043982	-0.134882	-0.172901	-0.758457	-0.568555	0.027305	-0.011965	-0.822105
26699	-0.212467	-0.302944	9.549857	0.061345	0.048827	-0.090154	-0.131384	-0.175731	-0.756436	-0.570100	0.027368	-0.013406	-0.821010
26700	-0.458998	-0.153384	9.813676	0.052885	0.020363	-0.117860	-0.129306	-0.176694	-0.756709	-0.572071	0.026989	-0.014465	-0.819633
26701	-0.561117	0.049969	10.247611	0.201627	0.022334	-0.107900	-0.126571	-0.182866	-0.755068	-0.573979	0.025006	-0.017894	-0.818293
26702	-0.596951	-0.006888	10.524902	0.313450	0.022520	-0.072266	-0.124223	-0.192491	-0.751120	-0.575314	0.021660	-0.023269	-0.817315
26703	-0.773719	0.166329	10.631291	0.314951	0.029844	-0.055674	-0.123826	-0.200220	-0.747156	-0.576378	0.018474	-0.028669	-0.816471
26704	-0.726933	0.454011	10.314135	0.178515	0.085361	-0.102604	-0.120584	-0.206109	-0.743469	-0.578079	0.017728	-0.032553	-0.815139
26705	-1.348639	0.414764	10.454195	0.117150	0.102576	-0.095582	-0.115252	-0.211922	-0.743258	-0.579652	0.018047	-0.035577	-0.813887
26706	-1.485276	0.765980	10.532251	0.085069	0.066076	-0.051412	-0.111622	-0.216087	-0.740726	-0.580496	0.018032	-0.037732	-0.813189
26707	-1.234877	0.813320	10.160820	0.103866	-0.019636	-0.006874	-0.110844	-0.218091	-0.739452	-0.580701	0.016473	-0.039206	-0.813005
26708	-1.190833	0.652808	9.626136	0.030669	-0.124626	0.051999	-0.112787	-0.219133	-0.738669	-0.579986	0.013909	-0.038296	-0.813607
26709	-1.015568	0.781397	9.139934	0.020292	-0.172862	0.111093	-0.117977	-0.218395	-0.737603	-0.578353	0.010750	-0.036705	-0.814890
26710	-0.864225	0.881955	8.912336	0.075819	-0.152565	0.146416	-0.124192	-0.219526	-0.737170	-0.576102	0.007139	-0.036230	-0.816543
26711	-0.613027	0.781906	9.054890	0.185709	-0.130354	0.198633	-0.132480	-0.223427	-0.734800	-0.573009	0.002698	-0.037872	-0.818669
26712	-0.521148	0.724477	9.090944	0.138155	-0.115689	0.231600	-0.138177	-0.228684	-0.731426	-0.569294	-0.001094	-0.038845	-0.821215
26713	-0.617361	0.681029	9.103839	0.015171	-0.130338	0.279911	-0.142974	-0.227427	-0.731516	-0.564827	-0.003653	-0.037701	-0.824339
26714	-0.887598	0.743738	9.308614	-0.048014	-0.101180	0.293373	-0.149985	-0.224926	-0.730178	-0.560051	-0.005139	-0.035771	-0.827670
26715	-0.737783	0.672279	9.429020	-0.100618	-0.038137	0.304092	-0.156346	-0.221109	-0.730382	-0.555083	-0.004870	-0.033773	-0.831095
26716	-0.664767	0.517934	9.273924	-0.164556	-0.004363	0.307420	-0.160621	-0.215215	-0.734701	-0.549968	-0.003462	-0.030986	-0.834603
26717	-0.890526	0.341851	9.266948	-0.286643	0.033740	0.262444	-0.162712	-0.205854	-0.738011	-0.545609	0.000105	-0.026697	-0.837614
26718	-0.967563	0.340940	9.748656	-0.334803	0.117743	0.270367	-0.162217	-0.194121	-0.742109	-0.541003	0.005446	-0.022403	-0.840705
26719	-0.357317	0.276044	10.113471	-0.224043	0.192784	0.237610	-0.160810	-0.184001	-0.745958	-0.536919	0.011032	-0.020900	-0.843303
26720	0.115591	0.172732	9.876415	-0.237870	0.236669	0.216272	-0.157200	-0.175237	-0.749057	-0.533103	0.017347	-0.019507	-0.845647
26721	-0.504317	0.268678	10.155200	-0.236297	0.187265	0.238474	-0.153202	-0.163288	-0.754464	-0.528936	0.022941	-0.017726	-0.848166
26722	-1.485832	-0.138824	10.447552	-0.033415	0.150877	0.285681	-0.149706	-0.159205	-0.757308	-0.524019	0.025612	-0.018916	-0.851111
26723	-1.460423	-0.391941	10.981885	0.008412	0.134348	0.252701	-0.147514	-0.157481	-0.756428	-0.519698	0.027760	-0.020753	-0.853647
26724	-1.183076	-0.956490	10.342903	-0.192457	0.119274	0.129931	-0.146353	-0.153765	-0.758357	-0.517341	0.031603	-0.018811	-0.854989
26725	-1.116084	-0.887221	9.456425	-0.494606	0.138842	0.017633	-0.143911	-0.141928	-0.763367	-0.516683	0.039166	-0.011920	-0.855198
26726	-1.376890	-0.804877	9.066313	-0.377616	0.109520	-0.059262	-0.139923	-0.127168	-0.768772	-0.517386	0.044814	-0.006578	-0.854552
26727	-1.473014	-0.859746	9.256663	-0.163642	0.084063	-0.086752	-0.136312	-0.118937	-0.771615	-0.518739	0.048073	-0.004687	-0.853567
26728	-1.541628	-0.600632	9.797301	-0.004903	0.040270	-0.107129	-0.132441	-0.113502	-0.772668	-0.520589	0.048680	-0.004949	-0.852404
26729	-1.841788	-0.334054	9.841442	0.006783	0.000144	-0.060888	-0.130486	-0.116072	-0.773197	-0.521663	0.048771	-0.005150	-0.851741
26730	-1.876654	-0.592746	10.187919	0.036812	-0.029094	-0.056992	-0.130490	-0.115133	-0.772941	-0.522707	0.047757	-0.005449	-0.851157
26731	-1.530935	-0.808760	10.130511	0.007457	-0.038280	-0.082943	-0.133459	-0.121500	-0.770358	-0.524157	0.047226	-0.005255	-0.850295
26732	-1.135990	-0.736529	9.919191	-0.131352	0.003556	-0.133532	-0.132554	-0.119646	-0.771389	-0.526336	0.048536	-0.002964	-0.848885
26733	-0.908618	-0.917830	9.529938	-0.098563	0.029124	-0.179528	-0.130489	-0.113409	-0.774605	-0.529309	0.050271	-0.001557	-0.846937
26734	-1.153318	-1.176558	9.284006	0.026092	0.032806	-0.213967	-0.127767	-0.112911	-0.775267	-0.532989	0.050415	-0.002161	-0.844616
26735	-1.354499	-0.946310	9.198950	0.112311	0.054646	-0.280030	-0.124395	-0.116145	-0.773630	-0.537848	0.050366	-0.004471	-0.841524
26736	-1.424510	-0.911770	9.491606	0.195314	0.045403	-0.344206	-0.118156	-0.122102	-0.773426	-0.543853	0.048917	-0.007928	-0.837716
26737	-2.211255	-1.672932	11.067325	0.475519	-0.058930	-0.425698	-0.115790	-0.136680	-0.769480	-0.551447	0.043087	-0.014935	-0.832962
26738	-2.526769	-2.241520	10.998802	0.291598	-0.125323	-0.559407	-0.112124	-0.151811	-0.765929	-0.561048	0.037805	-0.017953	-0.826725
26739	-1.661862	-1.654760	10.434252	-0.269751	-0.076692	-0.673061	-0.108619	-0.151864	-0.767366	-0.571972	0.040154	-0.012169	-0.819199
26740	-1.380136	-1.097488	10.027061	-0.566165	-0.088093	-0.748387	-0.104243	-0.138172	-0.772006	-0.583736	0.045219	-0.001307	-0.810682
26741	-1.354441	-1.450020	9.628724	-0.465043	-0.126433	-0.784709	-0.100502	-0.123963	-0.779331	-0.595962	0.048993	0.008407	-0.801473
26742	-1.340775	-1.815212	9.052483	-0.330138	-0.106178	-0.798798	-0.096120	-0.112806	-0.783204	-0.608369	0.050941	0.015727	-0.791861
26743	-1.036152	-1.468442	9.684240	-0.139580	-0.015429	-0.775837	-0.091854	-0.103534	-0.788358	-0.620444	0.052555	0.018938	-0.782259
26744	-0.920744	-1.389978	10.051249	-0.063732	0.029292	-0.829053	-0.084457	-0.102314	-0.792002	-0.633306	0.053338	0.020426	-0.771791
26745	-0.440329	-2.061011	9.811102	-0.109443	0.005477	-0.860572	-0.076550	-0.100817	-0.794114	-0.646388	0.054857	0.023038	-0.760686
26746	-0.801660	-1.578476	10.433748	-0.323035	-0.027755	-0.863493	-0.071365	-0.095432	-0.798764	-0.659080	0.058058	0.029245	-0.749258
26747	-0.618064	-1.162784	10.186870	-0.386052	-0.020316	-0.806614	-0.067241	-0.081219	-0.805196	-0.670600	0.062753	0.036326	-0.738267
26748	-0.698426	-1.515398	9.825945	-0.385818	0.001574	-0.827855	-0.062739	-0.064861	-0.810989	-0.682260	0.067193	0.043029	-0.726743
26749	-1.163327	-1.062959	10.149578	-0.292812	-0.016788	-0.867084	-0.059138	-0.051563	-0.815751	-0.694328	0.070571	0.048753	-0.714528
26750	-1.099522	-1.329727	9.483977	-0.277814	-0.080725	-0.879807	-0.058896	-0.040369	-0.820616	-0.706341	0.072259	0.055078	-0.702017
26751	-1.161856	-1.417773	9.098128	-0.210637	-0.100703	-0.864663	-0.058391	-0.031179	-0.824715	-0.717930	0.073253	0.060744	-0.689580
26752	-1.024950	-0.801481	9.151252	-0.148300	-0.060311	-0.831211	-0.058406	-0.024906	-0.826505	-0.729028	0.073383	0.064870	-0.677440
26753	-0.931309	-0.734883	8.874637	-0.071781	-0.005277	-0.799526	-0.057365	-0.021870	-0.829714	-0.739629	0.073693	0.067069	-0.665598
26754	-0.873628	-0.690840	9.058208	-0.030143	0.095375	-0.769017	-0.051930	-0.020590	-0.829501	-0.749887	0.074221	0.067197	-0.653946
26755	0.264096	-1.199394	8.816873	0.011798	0.155773	-0.825123	-0.044018	-0.023886	-0.829053	-0.760776	0.075302	0.065886	-0.641255
26756	0.594632	-1.766101	8.922420	0.304278	0.185203	-0.890097	-0.030910	-0.032052	-0.827879	-0.772779	0.071715	0.060511	-0.627700
26757	0.529552	-1.734721	9.695117	0.469758	0.146775	-0.951969	-0.021016	-0.047673	-0.826171	-0.785391	0.065415	0.053716	-0.613186
26758	0.252973	-1.859622	9.911603	0.395299	0.130008	-1.021545	-0.007508	-0.062377	-0.822442	-0.798407	0.059543	0.048172	-0.597227
26759	-0.339428	-1.993865	9.690575	0.475710	0.153789	-1.020265	0.004317	-0.076797	-0.818955	-0.811095	0.053070	0.041285	-0.581037
26760	-0.879174	-2.035517	9.783361	0.708412	0.291033	-1.024856	0.023131	-0.096068	-0.810915	-0.823752	0.043956	0.029436	-0.564477
26761	-0.091315	-1.457715	9.457988	0.866764	0.354098	-1.149659	0.045208	-0.127914	-0.798294	-0.837340	0.033299	0.014878	-0.545465
26762	-0.576688	-0.742107	10.073145	0.807357	0.200350	-1.164549	0.067909	-0.152410	-0.786316	-0.850317	0.021468	0.003521	-0.525822
26763	-1.176330	-0.329812	10.694983	0.684059	0.086063	-1.080141	0.085141	-0.167623	-0.775699	-0.861711	0.010989	-0.004629	-0.507260
26764	-0.828318	-0.511345	10.870899	0.732351	0.079083	-0.983885	0.101724	-0.184553	-0.763540	-0.871605	-0.000878	-0.013164	-0.490032
26765	-0.537261	0.129169	10.882598	0.665230	0.086443	-0.956569	0.116479	-0.200637	-0.749061	-0.880734	-0.011034	-0.021156	-0.473010
26766	-1.412132	0.619271	11.202933	0.335578	-0.023624	-0.914754	0.127095	-0.212436	-0.739031	-0.889174	-0.016915	-0.024070	-0.456622
26767	-1.258512	0.738275	10.740396	0.020309	-0.181071	-0.901335	0.136767	-0.208472	-0.733341	-0.897364	-0.018141	-0.021328	-0.440401
26768	0.020580	0.344957	8.941865	-0.059103	-0.248367	-0.858167	0.142940	-0.202338	-0.728776	-0.904924	-0.019034	-0.016612	-0.424823
26769	-0.071501	0.435269	8.673450	0.069937	-0.220720	-0.826183	0.148350	-0.194366	-0.728687	-0.911883	-0.021572	-0.013484	-0.409661
26770	-0.129411	0.970309	8.997239	0.091527	-0.130929	-0.737647	0.154535	-0.191048	-0.724635	-0.917835	-0.024246	-0.012111	-0.396037
26771	-0.010913	1.911388	9.069146	-0.169701	-0.070687	-0.667119	0.157870	-0.177996	-0.727602	-0.923153	-0.021286	-0.009747	-0.383720
26772	-0.348740	1.995727	9.307197	-0.307239	-0.085264	-0.564449	0.163000	-0.163602	-0.728149	-0.927570	-0.016289	-0.005999	-0.373246
26773	-0.777301	1.899715	9.618678	-0.212650	-0.103277	-0.466131	0.168925	-0.155229	-0.727551	-0.931098	-0.012918	-0.002640	-0.364531
26774	-0.482315	1.707705	9.575534	0.042500	-0.117426	-0.405731	0.170201	-0.150023	-0.727559	-0.934032	-0.014675	-0.000809	-0.356886
26775	-0.489966	1.278820	9.379832	0.289805	-0.168164	-0.339774	0.170979	-0.152690	-0.725645	-0.936349	-0.021218	0.000137	-0.350429
26776	-0.323895	0.824570	9.403815	0.320758	-0.168124	-0.343281	0.167865	-0.155702	-0.722419	-0.938585	-0.028533	0.000952	-0.343866
26777	-0.053207	0.678655	9.488302	0.322660	-0.116930	-0.350717	0.168390	-0.163429	-0.718071	-0.940782	-0.035353	0.000687	-0.337163
26778	-0.131746	0.976979	9.542156	0.364788	-0.043873	-0.387551	0.170603	-0.173174	-0.712969	-0.943093	-0.042645	-0.001160	-0.329781
26779	0.629551	1.096201	10.196587	0.515067	-0.068399	-0.418114	0.173726	-0.183335	-0.708131	-0.945346	-0.052778	-0.003659	-0.321749
26780	1.325976	0.664732	10.945898	0.397962	-0.244936	-0.442390	0.174399	-0.195884	-0.704043	-0.947720	-0.061969	-0.001993	-0.313022
26781	0.847357	0.929422	10.541910	-0.050817	-0.283767	-0.411405	0.169878	-0.197986	-0.705032	-0.950337	-0.062748	0.003212	-0.304814
26782	1.215143	1.635760	10.060805	-0.356415	-0.157800	-0.381784	0.167530	-0.186764	-0.710005	-0.953051	-0.057084	0.007969	-0.297273
26783	0.929167	1.941655	9.635190	-0.337737	-0.044440	-0.374502	0.170621	-0.173475	-0.716300	-0.955617	-0.051027	0.010447	-0.289971
26784	-0.255569	2.710245	9.970941	-0.070993	-0.029545	-0.308659	0.171393	-0.167892	-0.719378	-0.957461	-0.050032	0.011176	-0.283972
26785	0.631423	2.721004	9.787353	0.040263	-0.145100	-0.210054	0.171530	-0.166980	-0.721685	-0.958573	-0.051856	0.013537	-0.279761
26786	1.487338	3.147071	8.666019	0.043922	-0.207653	-0.095475	0.170242	-0.165518	-0.724236	-0.959003	-0.054011	0.017243	-0.277667
26787	0.645534	2.772038	9.226553	-0.272203	-0.138388	0.030156	0.165586	-0.160963	-0.729065	-0.959061	-0.049894	0.021476	-0.277941
26788	0.642079	2.499066	9.599524	-0.349827	-0.094421	0.114609	0.158847	-0.156630	-0.731699	-0.958707	-0.043785	0.025414	-0.279853
26789	0.656588	2.499957	9.851693	-0.250652	-0.053946	0.181495	0.154948	-0.148323	-0.735251	-0.957862	-0.039650	0.028030	-0.283094
26790	0.407216	2.251884	10.613953	-0.097961	-0.031947	0.179459	0.152363	-0.145915	-0.738304	-0.956909	-0.037979	0.029408	-0.286386
26791	0.754492	1.651251	9.231054	-0.432451	0.011679	0.171296	0.149743	-0.132939	-0.742121	-0.956224	-0.030072	0.031791	-0.289345
26792	1.235124	1.460289	9.386475	-0.537368	0.049105	0.176270	0.148679	-0.118390	-0.747486	-0.955507	-0.019525	0.034134	-0.292335
26793	1.555000	1.104952	9.403678	-0.317346	0.070379	0.166307	0.147877	-0.109429	-0.749141	-0.954690	-0.013545	0.034740	-0.295256
26794	1.271926	0.810487	9.281697	-0.053871	0.085269	0.173160	0.149172	-0.107050	-0.750815	-0.953745	-0.012020	0.033545	-0.298498
26795	0.795153	0.677660	8.704138	0.120856	0.149420	0.179478	0.149698	-0.109728	-0.750308	-0.952739	-0.013959	0.030063	-0.301975
26796	0.614344	1.207927	9.110721	0.284911	0.169739	0.211618	0.155411	-0.114601	-0.749331	-0.951467	-0.018364	0.025234	-0.306165
26797	0.826386	0.212899	9.249958	0.495525	0.195580	0.218237	0.157255	-0.131159	-0.743204	-0.949983	-0.027149	0.018609	-0.310561
26798	1.705447	-0.103088	9.896984	0.563117	0.210205	0.160456	0.161054	-0.151084	-0.736838	-0.948694	-0.036608	0.011269	-0.313866
26799	1.995504	0.764876	10.295895	0.305545	0.265664	0.145187	0.166904	-0.166471	-0.729590	-0.947573	-0.041368	0.004546	-0.316818
26800	2.733803	0.666485	11.343093	-0.017622	0.251592	0.128827	0.172222	-0.171194	-0.727457	-0.946787	-0.039556	0.000060	-0.319420
26801	3.028286	-0.413612	11.882741	-0.184165	0.189094	0.067227	0.177260	-0.169227	-0.725958	-0.946482	-0.035522	-0.002012	-0.320791
26802	1.460666	-1.315309	10.804179	-0.317959	0.234183	-0.049810	0.182546	-0.160601	-0.727534	-0.946999	-0.028127	-0.004377	-0.319973
26803	0.558120	-1.152771	9.617137	-0.748127	0.255306	-0.168334	0.191832	-0.144012	-0.731571	-0.948360	-0.012835	-0.004182	-0.316909
26804	-0.188995	-1.219621	8.793159	-0.788843	0.255010	-0.247925	0.201595	-0.114460	-0.737271	-0.949985	0.003635	-0.004017	-0.312248
26805	-0.219565	-0.873355	8.768927	-0.294078	0.237172	-0.286940	0.210863	-0.095579	-0.739642	-0.951714	0.010306	-0.006339	-0.306747
26806	-0.181568	-0.742564	9.006335	0.080549	0.201033	-0.278534	0.221328	-0.087135	-0.740234	-0.953408	0.009914	-0.010535	-0.301337
26807	-1.119457	-0.188324	9.125365	-0.148266	0.211833	-0.193022	0.229721	-0.084782	-0.736584	-0.954499	0.013691	-0.013350	-0.297599
26808	-0.900697	-0.544120	9.770472	-0.270536	0.206245	-0.173311	0.236933	-0.076675	-0.734332	-0.955391	0.020002	-0.015560	-0.294256
26809	-0.465813	-0.739428	10.088618	0.020514	0.153567	-0.182807	0.244164	-0.071793	-0.733362	-0.956440	0.020255	-0.018273	-0.290651
26810	-0.880294	-0.766663	10.103570	0.072841	0.082341	-0.156606	0.249061	-0.070865	-0.728789	-0.957361	0.019272	-0.020138	-0.287545
26811	-0.621232	-0.499333	10.042531	-0.074636	0.023828	-0.120349	0.249696	-0.066463	-0.729561	-0.958034	0.020616	-0.019870	-0.285219
26812	-0.224642	-0.778631	9.739889	-0.002913	-0.007044	-0.101448	0.250581	-0.060716	-0.729437	-0.958631	0.020546	-0.019606	-0.283231
26813	-0.342233	-0.905239	9.364985	0.071530	0.007631	-0.115854	0.252395	-0.065122	-0.726251	-0.959332	0.019038	-0.019851	-0.280936
26814	-0.162856	-0.601336	9.493331	-0.005087	0.067963	-0.086812	0.252641	-0.063373	-0.725099	-0.959806	0.019426	-0.021022	-0.279202
26815	0.337934	-0.459642	9.836020	-0.043657	0.097249	-0.074123	0.256382	-0.062320	-0.722695	-0.960182	0.020624	-0.022328	-0.277717
26816	-0.096103	-0.413447	10.231050	-0.075012	0.029493	-0.074201	0.257393	-0.057762	-0.720907	-0.960565	0.022137	-0.022375	-0.276267
26817	-0.394362	-0.004500	11.105275	0.057694	-0.012386	-0.027361	0.258158	-0.055621	-0.720144	-0.960771	0.020747	-0.022145	-0.275679
26818	-1.037651	-0.073111	11.112711	0.175527	0.022443	-0.000999	0.259063	-0.059880	-0.716566	-0.960850	0.017374	-0.023472	-0.275524
26819	-0.735506	0.206885	9.806547	-0.100724	0.024092	-0.009770	0.259579	-0.061742	-0.714777	-0.960879	0.019213	-0.023110	-0.275333
26820	-0.856510	0.297205	9.557063	-0.128819	-0.046305	-0.007964	0.259035	-0.055307	-0.714386	-0.960908	0.021312	-0.021436	-0.275212
26821	-0.801610	0.423333	9.828167	0.318965	-0.099622	0.042370	0.256200	-0.062214	-0.712189	-0.960853	0.014351	-0.021062	-0.275886
26822	-0.538872	0.431557	9.969946	0.325702	-0.077570	0.074679	0.253122	-0.073935	-0.709736	-0.960560	0.007508	-0.021317	-0.277152
26823	-0.360381	0.389494	9.524584	-0.027652	-0.060641	0.031347	0.250404	-0.077231	-0.707666	-0.960425	0.007396	-0.019785	-0.277735
26824	-0.707789	0.430436	9.037075	-0.409047	-0.036530	-0.022313	0.248964	-0.069745	-0.710342	-0.960486	0.014934	-0.016736	-0.277422
26825	-0.780381	0.503693	9.397455	-0.442112	-0.039372	-0.033562	0.248788	-0.054503	-0.712383	-0.960537	0.022902	-0.013333	-0.276885
26826	-0.948015	0.283078	9.700024	-0.331432	-0.065842	-0.047726	0.247333	-0.043133	-0.714800	-0.960664	0.028791	-0.010138	-0.276032
26827	-0.697203	0.249116	9.471468	0.022206	-0.116579	-0.044920	0.244734	-0.039235	-0.716059	-0.960967	0.027386	-0.007855	-0.275192
26828	-0.383679	0.208154	9.269802	0.149829	-0.116339	-0.028568	0.242534	-0.040542	-0.715401	-0.961236	0.023745	-0.006355	-0.274627
26829	0.093065	0.335193	9.561657	0.032340	-0.070660	-0.005229	0.239429	-0.041846	-0.715377	-0.961309	0.022350	-0.005037	-0.274517
26830	0.464817	0.220206	9.486707	0.039384	-0.012112	-0.008955	0.236585	-0.044350	-0.714587	-0.961393	0.021402	-0.004944	-0.274302
26831	0.370078	-0.128218	9.656152	0.072710	0.002558	0.007814	0.236845	-0.047942	-0.712029	-0.961400	0.019598	-0.005231	-0.274404
26832	0.231424	-0.379195	9.504926	-0.041174	0.073725	0.014519	0.237756	-0.050619	-0.711013	-0.961311	0.020667	-0.006356	-0.274616
26833	0.240666	-0.276674	9.933686	-0.060402	0.117549	0.016190	0.240054	-0.044067	-0.709106	-0.961201	0.022056	-0.008103	-0.274847
26834	0.066724	-0.673800	10.680157	-0.013408	0.124791	0.002577	0.243538	-0.044477	-0.706060	-0.961175	0.022874	-0.010357	-0.274796
26835	0.022391	-0.997333	10.360780	-0.129497	0.162978	-0.030353	0.246115	-0.041821	-0.705310	-0.961264	0.025889	-0.012554	-0.274124
26836	-0.959559	-0.309109	10.291662	-0.135169	0.151853	-0.039664	0.251001	-0.037817	-0.700992	-0.961382	0.029205	-0.014639	-0.273271
26837	-1.397862	-0.393933	10.363189	0.004058	0.055082	-0.029594	0.252286	-0.037546	-0.699209	-0.961553	0.029085	-0.015549	-0.272631
26838	-1.073726	-0.623588	10.550209	0.096266	0.016824	-0.030892	0.254084	-0.036072	-0.697044	-0.961789	0.027210	-0.016307	-0.271948
26839	-0.653672	-0.762978	10.345757	0.008842	0.016788	-0.036847	0.255122	-0.039011	-0.695261	-0.962010	0.026830	-0.016529	-0.271189
26840	-0.666151	-1.207703	9.741754	-0.193657	-0.007295	-0.090412	0.254597	-0.034340	-0.697304	-0.962408	0.030422	-0.015217	-0.269471
26841	-0.802288	-0.983325	9.309193	-0.274211	-0.058602	-0.111978	0.252889	-0.027896	-0.697288	-0.962866	0.035171	-0.012427	-0.267392
26842	-0.403082	-0.785379	9.277291	-0.170291	-0.085791	-0.091100	0.250154	-0.019998	-0.700337	-0.963264	0.037889	-0.009726	-0.265690
26843	-0.248609	-0.823247	9.369409	-0.027703	-0.096541	-0.072819	0.247943	-0.016368	-0.701214	-0.963667	0.037698	-0.007544	-0.264327
26844	0.093263	-0.730941	9.431499	-0.083095	-0.083697	-0.048194	0.247157	-0.015013	-0.700439	-0.963887	0.038739	-0.005381	-0.263424
26845	0.030735	-0.765010	9.353631	-0.029998	-0.078089	-0.020246	0.242491	-0.014425	-0.700402	-0.963998	0.038685	-0.003559	-0.263058
26846	-0.071512	-0.553578	9.336440	-0.063775	-0.021393	0.010859	0.242242	-0.015771	-0.701425	-0.963909	0.039677	-0.002745	-0.263245
26847	0.136419	-0.677616	9.523857	0.042897	-0.002916	0.037224	0.239647	-0.016000	-0.700380	-0.963767	0.038602	-0.002787	-0.263923
26848	-0.150986	-1.051915	9.976765	0.149869	0.005383	0.052521	0.238738	-0.018244	-0.698196	-0.963618	0.035614	-0.003648	-0.264875
26849	-0.430642	-1.037438	10.151973	0.062550	0.029853	0.029877	0.239783	-0.023056	-0.696413	-0.963520	0.034366	-0.004420	-0.265385
26850	-0.763227	-1.052569	10.141457	0.003333	0.048839	-0.007380	0.239005	-0.024774	-0.694998	-0.963573	0.034437	-0.005300	-0.265166
26851	-0.961435	-0.942708	10.023538	0.008900	0.069725	-0.055386	0.237716	-0.029158	-0.693069	-0.963881	0.034488	-0.006533	-0.264010
26852	-0.582944	-0.964794	9.676331	0.050359	0.060613	-0.093903	0.239525	-0.030498	-0.691162	-0.964417	0.033725	-0.007829	-0.262110
26853	-0.305751	-0.967165	9.525271	0.025236	0.009401	-0.116088	0.241847	-0.029175	-0.690155	-0.965054	0.033185	-0.007951	-0.259820
26854	-0.296376	-0.898816	9.809541	0.058255	-0.016996	-0.080817	0.240040	-0.030895	-0.690141	-0.965531	0.031861	-0.007797	-0.258212
26855	-0.016379	-0.451876	10.202454	0.148231	0.011473	-0.073037	0.238489	-0.034738	-0.687953	-0.966011	0.028951	-0.008613	-0.256730
26856	-0.311150	0.214935	10.506679	0.239155	0.035224	-0.094810	0.236442	-0.043004	-0.686916	-0.966632	0.024404	-0.010392	-0.254791
26857	-0.291366	0.093391	10.125927	0.179031	-0.048956	-0.118969	0.236326	-0.049673	-0.684612	-0.967342	0.020551	-0.010184	-0.252435
26858	0.200213	0.138377	10.332762	0.151945	-0.114694	-0.104223	0.234263	-0.052461	-0.684597	-0.967960	0.016930	-0.008614	-0.250386
26859	-0.324645	0.007825	10.448443	0.005552	-0.127662	-0.075428	0.230383	-0.053361	-0.685207	-0.968372	0.015996	-0.006023	-0.248926
26860	-0.214433	0.136866	10.132054	-0.255437	-0.146186	-0.076719	0.225064	-0.049165	-0.686572	-0.968685	0.020101	-0.001820	-0.247472
26861	-0.283328	-0.095759	9.679312	-0.183636	-0.182652	-0.079054	0.218049	-0.040812	-0.688947	-0.969010	0.022538	0.002769	-0.245977
26862	-0.401652	-0.060626	9.469883	-0.001901	-0.155903	-0.059721	0.212487	-0.038108	-0.692488	-0.969303	0.021681	0.005903	-0.244840
26863	-0.212667	-0.275274	9.199814	0.060921	-0.130146	-0.038195	0.207818	-0.036983	-0.692323	-0.969511	0.019630	0.008229	-0.244123
26864	-0.125647	-0.333435	9.024595	0.144863	-0.094381	-0.035971	0.203424	-0.040409	-0.691777	-0.969735	0.016231	0.009442	-0.243436
26865	-1.133221	-0.335012	9.149582	0.273231	-0.028556	-0.020697	0.199543	-0.045159	-0.689186	-0.969916	0.010581	0.008708	-0.243053
26866	-0.609838	0.134573	9.691496	0.419166	0.151008	0.070199	0.200609	-0.059049	-0.684846	-0.969664	0.003073	0.003802	-0.244395
26867	-0.153601	-0.004251	9.631401	0.295823	0.249623	0.060218	0.203856	-0.070264	-0.678215	-0.969387	-0.001649	-0.002486	-0.245521
26868	-0.068051	0.250502	9.510962	0.262797	0.196515	0.025055	0.207736	-0.075212	-0.673380	-0.969238	-0.005904	-0.007510	-0.245942
26869	-0.450519	0.086731	9.677911	0.347341	0.117859	-0.005782	0.210595	-0.084296	-0.668283	-0.969189	-0.012263	-0.011512	-0.245741
26870	0.267479	0.155181	9.579962	0.039542	0.064568	-0.030305	0.211624	-0.088811	-0.663426	-0.969325	-0.012828	-0.012891	-0.245109
26871	0.265322	0.638557	10.239574	-0.429629	0.048477	-0.031765	0.212900	-0.081213	-0.665226	-0.969552	-0.004472	-0.011709	-0.244564
26872	0.370178	0.404665	10.722115	-0.527719	0.047530	0.006511	0.211810	-0.064219	-0.667131	-0.969516	0.005869	-0.009973	-0.244754
26873	0.397952	0.124506	10.382417	-0.542006	0.025693	0.041561	0.212150	-0.047252	-0.670072	-0.969201	0.016252	-0.007757	-0.245610
26874	0.789986	-0.207465	10.155801	-0.461710	0.038739	0.078898	0.212105	-0.031484	-0.672883	-0.968633	0.025255	-0.006189	-0.247133
26875	0.128073	-0.941410	9.769701	-0.284717	0.020582	0.082605	0.211554	-0.021845	-0.673387	-0.968079	0.030625	-0.005105	-0.248715
26876	-0.528287	-0.819641	9.179634	-0.365350	-0.017997	0.061006	0.210736	-0.009400	-0.674656	-0.967545	0.037479	-0.002900	-0.249886
26877	-0.576205	-0.892838	8.906938	-0.445987	-0.039989	0.068019	0.208625	0.004386	-0.677195	-0.966853	0.045702	0.000149	-0.251210
26878	-0.855748	-0.902410	9.084209	-0.307352	-0.041796	0.038256	0.207689	0.012693	-0.677440	-0.966381	0.051311	0.002542	-0.251929
26879	-0.816439	-1.056067	9.149628	0.011460	-0.021371	0.027850	0.204561	0.017947	-0.677541	-0.966269	0.050807	0.002923	-0.252456
26880	-0.562579	-1.198536	9.548432	0.196544	-0.017544	0.014027	0.204832	0.012870	-0.676264	-0.966415	0.046797	0.002329	-0.252678
26881	-0.763298	-1.059146	9.625320	0.105478	0.024341	0.004257	0.203796	0.009162	-0.673439	-0.966507	0.044735	0.001347	-0.252708
26882	-1.106520	-0.846739	10.033131	0.204082	0.071958	0.028649	0.204447	0.006225	-0.671908	-0.966566	0.041031	-0.001027	-0.253111
26883	-0.218153	-0.609215	10.035151	0.298948	0.128747	-0.015234	0.207044	-0.000992	-0.667833	-0.966880	0.035759	-0.005021	-0.252665
26884	-0.286212	-1.012112	9.736041	0.148333	0.100995	-0.084228	0.209117	-0.006065	-0.664137	-0.967422	0.033285	-0.007590	-0.250857
26885	-0.493889	-0.927846	9.876896	0.130434	0.034112	-0.126682	0.211708	-0.008620	-0.662365	-0.968146	0.030839	-0.008822	-0.248325
26886	-0.571868	-0.744733	10.005947	0.172472	0.036858	-0.135716	0.212740	-0.010349	-0.660068	-0.968952	0.027581	-0.010236	-0.245491
26887	-0.054785	-0.493426	10.033498	0.132386	0.056014	-0.163627	0.213907	-0.012491	-0.658798	-0.969820	0.025218	-0.011876	-0.242222
26888	-0.159828	-0.704998	10.130360	-0.001023	0.021942	-0.197470	0.216749	-0.012241	-0.657411	-0.970794	0.025268	-0.012122	-0.238274
26889	-0.248898	-0.723882	10.287677	0.012488	-0.032970	-0.223162	0.217259	-0.010636	-0.656902	-0.971874	0.024834	-0.011404	-0.233913
26890	0.484093	-0.765934	10.226722	-0.029346	-0.049374	-0.230700	0.216078	-0.005810	-0.657531	-0.972964	0.025103	-0.010115	-0.229365
26891	0.708880	-0.905997	9.938831	-0.106931	-0.029390	-0.266175	0.215929	-0.000720	-0.657399	-0.974134	0.027024	-0.008819	-0.224177
26892	0.565108	-0.584412	9.797987	-0.065915	-0.000148	-0.282644	0.217989	0.004065	-0.658438	-0.975367	0.028236	-0.008290	-0.218615
26893	0.270863	-0.540883	10.035872	0.087139	0.019186	-0.268995	0.218878	0.008343	-0.658059	-0.976587	0.026575	-0.008741	-0.213297
26894	-0.244780	-0.585162	10.049641	0.205376	0.023781	-0.279496	0.220167	0.005551	-0.654612	-0.977878	0.022593	-0.009853	-0.207720
26895	-0.324657	-0.502445	10.366881	0.079534	0.007128	-0.292116	0.222246	0.004186	-0.655013	-0.979120	0.021041	-0.010040	-0.201942
26896	-0.875485	-0.243738	10.365369	0.000368	-0.000298	-0.273158	0.224821	0.008707	-0.655160	-0.980224	0.020968	-0.009839	-0.196530
26897	-1.120890	0.138376	9.693981	0.012041	0.007067	-0.264825	0.226360	0.011378	-0.654018	-0.981266	0.020714	-0.009820	-0.191289
26898	-1.276023	0.305290	9.351645	0.018071	0.036505	-0.193787	0.227389	0.014569	-0.655049	-0.982017	0.020418	-0.010442	-0.187392
26899	-0.840003	0.379411	9.668779	0.134785	0.077056	-0.126801	0.228677	0.012975	-0.652370	-0.982534	0.017948	-0.012380	-0.184801
26900	-0.571999	0.275504	9.376999	0.188763	0.091863	-0.100690	0.233079	0.010141	-0.649716	-0.982960	0.014484	-0.014763	-0.182653
26901	-1.313593	0.093452	9.331522	0.095495	0.074419	-0.049473	0.236199	0.006232	-0.648974	-0.983152	0.012734	-0.016579	-0.181590
26902	-1.112033	0.301779	9.636350	0.084890	0.084499	-0.038473	0.238786	0.003420	-0.646178	-0.983301	0.011266	-0.018455	-0.180699
26903	-0.735329	0.147333	9.275269	0.130684	0.048011	-0.062154	0.239697	0.001143	-0.645289	-0.983540	0.008714	-0.019915	-0.179376
26904	-0.825730	-0.113227	9.107557	0.133662	0.005909	-0.085135	0.240213	-0.000322	-0.643885	-0.983883	0.006022	-0.020413	-0.177540
26905	-0.758703	-0.001385	9.414577	0.162741	-0.036131	-0.093235	0.240486	-0.004868	-0.643121	-0.984248	0.002560	-0.020347	-0.175600
26906	-0.623969	0.056970	9.517461	0.186936	-0.057932	-0.056162	0.239979	-0.009005	-0.642350	-0.984490	-0.001418	-0.019776	-0.174318
26907	-0.416260	-0.018847	9.736754	0.173072	-0.052451	-0.056232	0.238432	-0.012856	-0.641058	-0.984700	-0.005147	-0.019429	-0.173095
26908	-0.069583	0.062688	9.460310	0.188533	-0.004804	-0.043294	0.237539	-0.017524	-0.640285	-0.984845	-0.008977	-0.019906	-0.172059
26909	0.293150	-0.171602	9.676427	0.267544	0.066584	-0.050364	0.238327	-0.023401	-0.638116	-0.984933	-0.014142	-0.022184	-0.170924
26910	0.095349	-0.132689	9.915147	0.049436	0.112946	-0.036787	0.240531	-0.028477	-0.634549	-0.985012	-0.014831	-0.024503	-0.170090
26911	-0.217963	-0.158463	9.595036	-0.121226	0.099903	-0.052404	0.242989	-0.026372	-0.635464	-0.985179	-0.012186	-0.026074	-0.169098
26912	-0.334696	0.073466	9.952429	-0.121098	0.076988	-0.063463	0.245043	-0.021841	-0.635222	-0.985420	-0.009627	-0.027110	-0.167690
26913	-0.444628	-0.092235	10.803551	-0.024615	0.029554	-0.037066	0.246054	-0.018214	-0.632795	-0.985540	-0.009108	-0.027600	-0.166931
26914	-1.444303	-0.732751	11.202875	0.078202	-0.028996	-0.030930	0.246327	-0.021700	-0.633054	-0.985681	-0.010849	-0.027209	-0.166059
26915	-1.135372	-0.819210	11.065334	-0.011223	-0.036530	-0.101493	0.244248	-0.021929	-0.631501	-0.986046	-0.010684	-0.026493	-0.164005
26916	-1.145654	-0.721244	10.173737	-0.267915	-0.006864	-0.211735	0.243583	-0.016308	-0.632390	-0.986790	-0.005426	-0.025438	-0.159902
26917	-1.473255	-0.796163	9.559978	-0.489426	0.002670	-0.319929	0.246005	-0.002438	-0.634837	-0.987804	0.004499	-0.024019	-0.153776
26918	-1.116324	-0.834098	9.514772	-0.510446	0.000663	-0.403077	0.248033	0.015034	-0.638944	-0.988926	0.014663	-0.022337	-0.145982
26919	-0.950855	-1.155590	9.670221	-0.415733	0.002621	-0.395197	0.248745	0.032561	-0.638942	-0.989893	0.023232	-0.021137	-0.138295
26920	-0.945248	-1.313684	9.864874	-0.451331	0.029942	-0.412026	0.251800	0.048314	-0.639856	-0.990749	0.032308	-0.020199	-0.130246
26921	-0.930430	-1.390818	9.811126	-0.577135	0.075434	-0.440415	0.254580	0.070479	-0.642302	-0.991381	0.044339	-0.019991	-0.121648
26922	-1.188989	-1.771824	9.692961	-0.567787	0.043314	-0.482761	0.257349	0.092931	-0.642826	-0.991938	0.055777	-0.018947	-0.112199
26923	-1.131071	-1.791429	9.554014	-0.392276	0.016904	-0.527971	0.259237	0.107237	-0.642450	-0.992576	0.064078	-0.017922	-0.101809
26924	-0.783676	-1.869295	9.092926	-0.197805	0.025361	-0.552818	0.259838	0.121274	-0.643601	-0.993384	0.068140	-0.017218	-0.090822
26925	-0.479521	-1.965411	8.948004	0.061452	0.047591	-0.568133	0.260447	0.129714	-0.642193	-0.994397	0.067528	-0.017596	-0.079407
26926	-0.703421	-1.492484	9.494992	0.274591	0.043055	-0.620613	0.263023	0.132372	-0.641188	-0.995658	0.062239	-0.017951	-0.066856
26927	-0.516037	-1.336431	9.998171	0.197290	0.050148	-0.670858	0.263791	0.132913	-0.639785	-0.996665	0.058941	-0.018461	-0.053320
26928	-0.225628	-1.557902	10.487416	0.040715	0.038850	-0.735297	0.266356	0.137321	-0.637881	-0.997384	0.058331	-0.018310	-0.038555
26929	0.119392	-1.104106	10.737020	0.056459	0.003247	-0.741634	0.267492	0.144011	-0.636863	-0.997893	0.057790	-0.017580	-0.023694
26930	0.407595	-0.885062	10.608370	0.072229	-0.015906	-0.754443	0.266820	0.151641	-0.637622	-0.998232	0.056498	-0.016320	-0.008583
26931	0.656343	-0.488926	10.232213	0.131152	-0.033975	-0.724589	0.266276	0.157810	-0.637103	-0.998394	0.054362	-0.014786	0.005929
26932	0.486092	0.335470	10.117374	0.080432	0.013781	-0.610526	0.264708	0.161708	-0.637217	-0.998335	0.052832	-0.014281	0.018205
26933	-0.264717	0.574559	10.123322	0.216700	0.041702	-0.429033	0.267418	0.163558	-0.636597	-0.998344	0.048729	-0.014482	0.026918
26934	-0.496146	0.578968	10.140426	0.413369	0.044002	-0.313611	0.268087	0.155668	-0.635069	-0.998515	0.040442	-0.014724	0.033396
26935	-0.311383	0.236742	9.849327	0.388565	-0.025315	-0.263766	0.267726	0.147911	-0.634813	-0.998616	0.032780	-0.013651	0.038797
26936	-0.899614	0.250086	9.872827	0.202270	-0.071116	-0.190831	0.266447	0.143376	-0.634549	-0.998605	0.028751	-0.011840	0.042676
26937	-0.595799	0.228802	9.803357	0.120869	-0.063615	-0.100797	0.265171	0.138834	-0.635053	-0.998599	0.026344	-0.010349	0.044720
26938	-0.594243	-0.111314	9.532180	0.081731	-0.021431	-0.033670	0.264799	0.135084	-0.635692	-0.998615	0.024642	-0.009722	0.045458
26939	-1.164708	-0.288110	9.517177	-0.128578	-0.005234	-0.009855	0.262985	0.136169	-0.636318	-0.998541	0.027120	-0.009720	0.045665
26940	-0.437895	-0.543538	9.671590	-0.401574	0.058561	-0.000223	0.264643	0.144174	-0.637096	-0.998281	0.034989	-0.011147	0.045681
26941	-0.044267	-1.212267	9.452268	-0.712099	0.072708	-0.079290	0.266378	0.161052	-0.634028	-0.997593	0.049077	-0.013183	0.047186
26942	-0.186417	-1.747465	9.198616	-0.869281	0.022915	-0.181504	0.268490	0.185125	-0.633778	-0.996410	0.066342	-0.014172	0.050654
26943	-0.363146	-2.099273	9.129628	-0.878300	0.002659	-0.225806	0.267090	0.210326	-0.631706	-0.994850	0.083884	-0.014804	0.054929
26944	-0.259543	-1.574236	9.248366	-0.610814	-0.004311	-0.211543	0.266730	0.232853	-0.628234	-0.993518	0.096002	-0.014925	0.059018
26945	0.209066	-1.780379	9.192244	-0.497696	-0.062604	-0.209005	0.264328	0.249361	-0.626542	-0.992276	0.106010	-0.013839	0.062924
26946	0.343725	-1.697261	9.501892	-0.528494	-0.110084	-0.177712	0.260630	0.267880	-0.625992	-0.990904	0.116585	-0.011834	0.066153
26947	0.550153	-1.509000	9.564063	-0.462166	-0.102638	-0.164469	0.259526	0.283837	-0.624439	-0.989590	0.125856	-0.009950	0.069087
26948	0.308894	-1.474074	9.365485	-0.232284	-0.102354	-0.143010	0.255867	0.291116	-0.623382	-0.988814	0.130528	-0.007785	0.071760
26949	0.047279	-1.715291	9.326058	-0.113047	-0.096582	-0.064890	0.251442	0.296255	-0.623088	-0.988450	0.132789	-0.005770	0.072800
26950	0.367522	-2.137069	9.611156	-0.046700	-0.067110	-0.011965	0.250135	0.297886	-0.622052	-0.988291	0.133717	-0.004428	0.073353
26951	0.300558	-1.714115	10.226113	-0.021979	-0.069017	-0.034940	0.247145	0.301661	-0.622667	-0.988209	0.134076	-0.002882	0.073886
26952	-0.530460	-2.361015	10.067676	0.078320	-0.052436	0.020917	0.246629	0.302194	-0.623560	-0.988441	0.132512	-0.001706	0.073630
26953	-0.193088	-2.351770	9.761328	0.129626	-0.006559	0.041426	0.246647	0.296445	-0.622794	-0.988868	0.129752	-0.001411	0.072822
26954	0.135352	-1.981542	9.500761	0.050714	-0.008434	0.028106	0.248204	0.295891	-0.622935	-0.989042	0.128668	-0.001142	0.072384
26955	-0.093160	-2.598151	9.408376	0.115441	-0.021105	0.063546	0.246791	0.293226	-0.623309	-0.989454	0.126197	-0.000645	0.071099
26956	-0.288020	-2.659272	9.938544	0.333909	-0.006169	0.119992	0.249035	0.284082	-0.624996	-0.990444	0.119501	-0.000249	0.068851
26957	-0.555643	-2.135083	10.025005	0.343165	0.001134	0.127374	0.250119	0.272815	-0.626034	-0.991437	0.112477	-0.000069	0.066351
26958	-1.198964	-1.720478	9.237550	0.294031	-0.035620	0.082847	0.250281	0.265840	-0.627320	-0.992194	0.106599	0.000950	0.064710
26959	-1.267132	-1.597045	8.792207	0.473599	-0.073868	0.050588	0.249030	0.255401	-0.628596	-0.993245	0.097042	0.002856	0.063549
26960	-0.792567	-1.523290	8.980084	0.771264	-0.130124	0.061424	0.247046	0.236116	-0.631791	-0.994693	0.081787	0.006411	0.062093
26961	0.010058	-1.507447	8.925391	0.620036	-0.106449	0.044041	0.244563	0.214669	-0.637546	-0.995687	0.069331	0.009126	0.060977
26962	0.680746	-1.608143	9.338272	0.124186	-0.070422	0.021196	0.241876	0.205331	-0.637272	-0.995870	0.066853	0.010762	0.060476
26963	0.447617	-1.234887	9.586152	-0.250528	-0.006940	0.005327	0.241995	0.207079	-0.636376	-0.995544	0.071619	0.010523	0.060436
26964	0.600237	-0.883211	9.630911	-0.249569	0.090094	0.056852	0.243382	0.216307	-0.635614	-0.995262	0.076395	0.008456	0.059545
26965	0.801459	-1.591289	10.678947	-0.021815	0.064867	0.125446	0.246735	0.218692	-0.634359	-0.995403	0.076529	0.006924	0.057173
26966	0.066164	-1.073859	10.468124	0.108480	0.081513	0.179556	0.249824	0.219759	-0.631308	-0.995777	0.074206	0.005258	0.053794
26967	0.220430	-0.058852	10.330185	-0.013546	0.156510	0.234154	0.253454	0.217321	-0.630057	-0.996032	0.074014	0.001762	0.049387
26968	-0.019524	-0.284934	10.483189	0.007966	0.142002	0.289659	0.259173	0.211374	-0.629465	-0.996319	0.073629	-0.001377	0.043877
26969	-0.731276	-0.178040	9.796389	-0.055083	0.112775	0.344734	0.263314	0.208678	-0.626680	-0.996540	0.074208	-0.004218	0.037191
26970	-1.863101	-0.946993	9.295003	-0.103751	0.039429	0.329834	0.267070	0.208638	-0.626454	-0.996611	0.076120	-0.005462	0.030713
26971	-2.026621	-2.017596	10.063330	-0.102305	-0.064971	0.283895	0.268750	0.210488	-0.626979	-0.996648	0.077767	-0.004835	0.024951
26972	-2.000056	-1.043680	9.239565	-0.214598	-0.057859	0.222367	0.267973	0.211692	-0.627997	-0.996418	0.081953	-0.004026	0.020450
26973	-0.760279	-1.707054	9.390644	-0.289345	0.004357	0.218280	0.268738	0.214631	-0.627746	-0.996041	0.087298	-0.004848	0.016079
26974	-0.276953	-1.976505	9.103352	-0.151796	-0.079693	0.137927	0.267559	0.218124	-0.627735	-0.995827	0.090235	-0.003442	0.013217
26975	-0.313993	-1.276174	9.211235	-0.178917	-0.064975	0.187566	0.267296	0.219731	-0.627988	-0.995580	0.093414	-0.002790	0.009345
26976	-0.396598	-1.126094	9.531796	-0.293622	-0.021036	0.277347	0.268304	0.226817	-0.627737	-0.995062	0.099146	-0.002837	0.003806
26977	-1.125135	-2.021949	9.673247	-0.047165	-0.027987	0.365371	0.267794	0.226673	-0.629270	-0.995009	0.099663	-0.003297	-0.003538
26978	0.831328	-2.800541	10.887888	0.444658	-0.073085	0.318195	0.267838	0.215690	-0.629916	-0.995827	0.090682	-0.002402	-0.009946
26979	1.856318	-3.497873	8.972313	0.402990	0.038469	0.247768	0.268422	0.199079	-0.630568	-0.996486	0.082353	-0.003855	-0.014784
26980	1.175907	-1.332338	8.804316	-0.025589	0.156740	0.238824	0.270764	0.194115	-0.629052	-0.996355	0.082788	-0.007260	-0.019247
26981	-0.379385	-0.672517	9.907948	0.018888	0.171341	0.328442	0.277003	0.187228	-0.628080	-0.996234	0.082097	-0.011327	-0.025494
26982	-0.919988	-0.549521	9.609403	0.392326	0.131742	0.431890	0.281953	0.175691	-0.625050	-0.996567	0.074141	-0.014757	-0.033747
26983	-1.893423	-1.137534	9.870497	0.891468	0.091942	0.448310	0.285388	0.155723	-0.623549	-0.997378	0.055916	-0.018028	-0.042264
26984	-0.535292	0.691154	9.906414	1.263397	0.077983	0.462176	0.286807	0.118790	-0.620758	-0.998017	0.030498	-0.021060	-0.050874
26985	0.126857	3.490681	12.155236	0.963721	0.026837	0.612878	0.287713	0.079193	-0.617197	-0.997714	0.010423	-0.023091	-0.062648
26986	-1.004158	-0.051638	10.338059	0.457717	0.022863	0.738754	0.283690	0.043918	-0.615259	-0.996728	0.000871	-0.024174	-0.077119
26987	0.323980	0.554268	12.288713	0.328533	-0.004579	0.760291	0.279878	0.023617	-0.614982	-0.995423	-0.006667	-0.024708	-0.092076
26988	0.264334	0.902889	11.563383	0.699732	-0.142908	0.814056	0.276577	0.003324	-0.613299	-0.993673	-0.021367	-0.022944	-0.107844
26989	-0.067192	0.637860	10.932521	1.085638	-0.149806	0.814183	0.268930	-0.033911	-0.610694	-0.991129	-0.044253	-0.021995	-0.123377
26990	0.231657	1.654866	10.591941	1.122801	-0.138538	0.883536	0.257145	-0.076430	-0.605495	-0.987610	-0.067324	-0.021141	-0.140167
26991	-0.150862	0.943416	9.587111	0.891496	-0.040060	0.890550	0.245882	-0.122550	-0.598509	-0.983571	-0.086015	-0.021642	-0.157227
26992	-0.171648	1.266170	9.716254	0.743061	0.051003	0.826883	0.238323	-0.154123	-0.591674	-0.979427	-0.100919	-0.023472	-0.173166
26993	-0.251878	1.883715	8.855292	0.835673	0.153361	0.762568	0.229697	-0.182037	-0.581499	-0.974715	-0.117661	-0.027814	-0.187916
26994	-0.140926	1.874743	8.981012	0.895581	0.197204	0.724045	0.225613	-0.214536	-0.569696	-0.969510	-0.134862	-0.033234	-0.201885
26995	-0.956341	2.028376	9.359590	0.840073	0.218783	0.664622	0.220865	-0.244868	-0.556093	-0.964119	-0.151181	-0.039073	-0.214688
26996	-1.457642	3.012417	8.989479	0.619036	0.267772	0.628294	0.214037	-0.271972	-0.543241	-0.959175	-0.162549	-0.044916	-0.227033
26997	-1.326979	3.921556	8.859435	0.289290	0.258342	0.637676	0.208884	-0.290841	-0.535010	-0.954929	-0.167980	-0.049209	-0.239735
26998	-1.419227	4.029702	8.178433	0.153070	0.208953	0.666594	0.202159	-0.302083	-0.528813	-0.950914	-0.170659	-0.051622	-0.252930
26999	-0.996505	4.347571	8.028422	0.224792	0.197425	0.744501	0.192984	-0.313719	-0.524646	-0.945971	-0.175231	-0.054154	-0.267395
27000	-0.656111	4.242596	8.085331	0.369626	0.222447	0.801510	0.183288	-0.329595	-0.516635	-0.939992	-0.181993	-0.057458	-0.282828
27001	-0.926699	3.846285	7.719619	0.222058	0.310123	0.847708	0.172163	-0.342657	-0.509891	-0.933776	-0.185939	-0.061684	-0.299472
27002	-0.732826	3.646016	8.133854	-0.254079	0.369049	0.864598	0.162978	-0.348426	-0.508027	-0.928913	-0.180139	-0.063769	-0.317182
27003	-0.924157	3.848770	8.444538	-0.690322	0.419770	0.889053	0.151984	-0.347674	-0.512039	-0.924876	-0.166315	-0.064241	-0.335881
27004	-0.687329	4.239519	8.610641	-0.795904	0.471868	0.924419	0.145771	-0.335921	-0.521720	-0.920399	-0.149685	-0.064472	-0.355391
27005	-0.163988	4.187790	8.655602	-0.654923	0.507967	1.014620	0.137747	-0.326014	-0.530619	-0.914104	-0.135922	-0.066402	-0.376205
27006	-0.258551	3.335271	9.845266	-0.239726	0.435373	1.086999	0.129461	-0.318092	-0.537467	-0.905751	-0.129799	-0.069533	-0.397407
27007	-0.835670	2.020869	9.907856	-0.373488	0.377468	1.058765	0.119746	-0.315726	-0.539311	-0.897469	-0.122065	-0.070904	-0.417879
27008	0.104153	2.106550	10.498676	-0.588154	0.338858	1.024539	0.112376	-0.313413	-0.543735	-0.889607	-0.110227	-0.069504	-0.437742
27009	-0.868557	1.385475	11.242752	-0.411703	0.270107	0.949850	0.102027	-0.306417	-0.551848	-0.881588	-0.102327	-0.068803	-0.455630
27010	-0.608521	0.914846	10.643329	-0.532618	0.163665	0.804548	0.092579	-0.298621	-0.559199	-0.874971	-0.092668	-0.065136	-0.470740
27011	-0.152207	1.237734	9.831246	-0.574069	0.096799	0.712164	0.080272	-0.283069	-0.570624	-0.869046	-0.083009	-0.060243	-0.483983
27012	-0.155328	0.861021	9.413099	-0.326571	0.078664	0.653480	0.070827	-0.274217	-0.579512	-0.863093	-0.077486	-0.057321	-0.495762
27013	-0.223544	1.004489	9.198457	-0.258203	0.093297	0.625187	0.062920	-0.270797	-0.580985	-0.857109	-0.073128	-0.055496	-0.506890
27014	-0.312884	0.533359	9.359031	-0.123058	0.148221	0.614729	0.057739	-0.266490	-0.584400	-0.850841	-0.070329	-0.055852	-0.517691
27015	-0.846232	0.172948	9.795437	-0.071124	0.155247	0.525453	0.052302	-0.267765	-0.584102	-0.845290	-0.068295	-0.057076	-0.526843
27016	-0.831602	0.142064	9.900749	-0.183860	0.127451	0.427099	0.049701	-0.262533	-0.585872	-0.840875	-0.064466	-0.056678	-0.534379
27017	-0.803216	0.255084	9.871396	-0.167538	0.096248	0.366315	0.044397	-0.260496	-0.588904	-0.837066	-0.061109	-0.056066	-0.540780
27018	-0.408254	0.322389	9.626405	-0.107324	0.083399	0.289131	0.042448	-0.257540	-0.589912	-0.833976	-0.058870	-0.055920	-0.545794
27019	-0.309588	0.871433	9.733433	0.024113	0.083456	0.249165	0.040117	-0.257117	-0.590405	-0.831157	-0.058653	-0.057280	-0.549961
27020	-0.361113	0.559100	9.879786	0.294364	0.079961	0.206252	0.038307	-0.261356	-0.587959	-0.828443	-0.063039	-0.061577	-0.553097
27021	-0.558545	0.526376	10.273518	0.194741	0.059462	0.117171	0.037024	-0.268542	-0.585134	-0.826863	-0.065691	-0.064530	-0.554814
27022	-0.662348	1.054344	9.963125	0.041550	0.024486	0.079507	0.034437	-0.271444	-0.583706	-0.825888	-0.066344	-0.065269	-0.556100
27023	-0.227596	0.867017	9.801342	0.213766	0.008157	0.025059	0.035731	-0.274112	-0.581283	-0.825357	-0.069710	-0.067682	-0.556188
27024	-0.041805	1.328439	9.559925	0.147439	0.026274	-0.030691	0.034963	-0.280235	-0.578718	-0.825443	-0.071943	-0.069777	-0.555518
27025	-0.032686	1.444360	9.686446	0.285859	0.015420	-0.042900	0.036522	-0.284514	-0.576426	-0.825525	-0.076319	-0.073166	-0.554374
27026	0.131088	1.489176	10.034232	0.615516	-0.019047	-0.079939	0.036526	-0.294355	-0.569898	-0.825436	-0.086703	-0.079770	-0.552064
27027	-0.650476	1.634363	10.737035	0.830210	-0.079542	-0.176631	0.037830	-0.312989	-0.557747	-0.826016	-0.100852	-0.087780	-0.547559
27028	0.178315	3.265500	10.995661	-0.015737	-0.173611	-0.199277	0.039647	-0.321919	-0.551745	-0.828533	-0.102276	-0.085118	-0.543901
27029	-1.127433	1.498063	9.144139	-0.933209	-0.114323	-0.179963	0.036804	-0.309011	-0.562733	-0.832501	-0.087583	-0.073289	-0.542126
27030	-0.683370	1.401458	9.478156	-1.082963	-0.055210	-0.246321	0.038863	-0.280837	-0.581055	-0.836949	-0.069907	-0.061020	-0.539357
27031	-0.722792	1.571332	9.230549	-0.493272	-0.053616	-0.236883	0.042349	-0.259857	-0.594267	-0.840261	-0.061754	-0.055004	-0.535838
27032	-0.646771	1.812469	9.354650	0.078770	-0.029144	-0.204502	0.044798	-0.253747	-0.596334	-0.842408	-0.063303	-0.055581	-0.532215
27033	-0.400686	1.764556	9.269868	0.116812	-0.009747	-0.156336	0.047396	-0.256449	-0.595843	-0.843979	-0.065042	-0.056762	-0.529384
27034	-0.171625	1.229936	8.969283	-0.060253	0.003932	-0.111070	0.048950	-0.257793	-0.594703	-0.845230	-0.063992	-0.056306	-0.527562
27035	0.291817	1.116818	9.387257	-0.235147	0.031212	-0.104597	0.049213	-0.254615	-0.597906	-0.846637	-0.059416	-0.054358	-0.526043
27036	0.320147	1.231398	9.110704	-0.430548	0.054790	-0.103778	0.052055	-0.249582	-0.600104	-0.848132	-0.051568	-0.050851	-0.524812
27037	0.114441	0.915264	9.641996	-0.602106	0.072891	-0.071450	0.055413	-0.235913	-0.608323	-0.849409	-0.040378	-0.045669	-0.524202
27038	-0.197944	0.718299	9.909943	-0.580207	0.116741	-0.061260	0.058106	-0.216222	-0.617431	-0.850367	-0.029377	-0.041585	-0.523721
27039	-0.000406	0.758257	10.224373	-0.408733	0.168151	-0.046626	0.061963	-0.202522	-0.621939	-0.850962	-0.020497	-0.039998	-0.523300
27040	0.048135	0.675509	9.916439	-0.333811	0.197573	-0.020442	0.066879	-0.194458	-0.626585	-0.851145	-0.012869	-0.039841	-0.523258
27041	0.043556	0.611933	9.617880	-0.279774	0.184902	-0.002607	0.071531	-0.187976	-0.629181	-0.851117	-0.006077	-0.039843	-0.523426
27042	-0.119574	0.437766	9.431500	-0.064009	0.192323	-0.046743	0.075147	-0.183609	-0.630233	-0.851470	-0.003075	-0.042419	-0.522676
27043	-0.393943	0.351000	9.542933	0.112977	0.197918	-0.058784	0.080192	-0.181658	-0.630272	-0.851941	-0.002812	-0.046740	-0.521540
27044	-0.733705	0.363080	10.459208	0.231190	0.176068	-0.030489	0.085242	-0.187821	-0.625191	-0.852089	-0.005024	-0.052118	-0.520772
27045	-0.996064	0.286018	10.587691	0.211268	0.150377	-0.042556	0.089910	-0.194793	-0.621004	-0.852387	-0.006939	-0.056655	-0.519787
27046	-0.683485	0.423752	9.882079	-0.153622	0.135351	-0.084051	0.093547	-0.197244	-0.621162	-0.853139	-0.002955	-0.057342	-0.518514
27047	-0.645105	0.456960	9.722090	-0.545055	0.117607	-0.073084	0.096635	-0.187934	-0.623744	-0.853785	0.007714	-0.053456	-0.517817
27048	-0.789530	0.429121	10.106784	-0.515279	0.045446	-0.050681	0.100106	-0.172640	-0.629914	-0.854160	0.016899	-0.048849	-0.517435
27049	-0.836748	0.232864	10.427619	-0.160652	-0.012647	-0.032179	0.102169	-0.164672	-0.634025	-0.854488	0.019587	-0.046716	-0.516995
27050	-1.042840	-0.040755	10.025826	-0.075521	-0.072922	-0.049179	0.098289	-0.163046	-0.636428	-0.855058	0.020032	-0.044633	-0.516219
27051	-1.293660	-0.041015	9.392228	-0.334730	-0.091507	-0.062463	0.097108	-0.154234	-0.640001	-0.855668	0.024918	-0.039362	-0.515424
27052	-1.076931	0.002471	9.320454	-0.443243	-0.100737	-0.066683	0.095147	-0.142482	-0.644976	-0.856203	0.031378	-0.032998	-0.514630
27053	-1.076594	-0.075020	9.170558	-0.386972	-0.109870	-0.092219	0.093975	-0.135015	-0.649319	-0.856986	0.036979	-0.026878	-0.513309
27054	-1.014047	-0.040582	9.356441	-0.241652	-0.124323	-0.085925	0.091366	-0.126447	-0.652113	-0.857765	0.039752	-0.022164	-0.512023
27055	-0.671682	-0.038568	9.746096	-0.010273	-0.160623	-0.092072	0.088900	-0.122956	-0.653757	-0.858795	0.038338	-0.019057	-0.510527
27056	-0.560336	-0.134441	9.784194	0.128354	-0.200723	-0.111603	0.083077	-0.121841	-0.655888	-0.860121	0.033987	-0.016796	-0.508679
27057	-0.582663	-0.499238	10.047692	0.275735	-0.198771	-0.114537	0.078954	-0.128084	-0.655602	-0.861547	0.027253	-0.015935	-0.506696
27058	-0.530660	-0.277461	10.152096	0.340594	-0.116513	-0.142033	0.076244	-0.139104	-0.649565	-0.863201	0.020109	-0.017262	-0.504165
27059	-0.502040	-0.228147	9.783423	0.258225	-0.070908	-0.155438	0.075486	-0.145512	-0.648665	-0.864908	0.014975	-0.018416	-0.501370
27060	-0.748525	-1.116148	9.831076	0.313477	-0.094785	-0.203079	0.074728	-0.153778	-0.646229	-0.867065	0.008538	-0.019820	-0.497727
27061	-0.940341	-0.820359	9.912641	0.149407	-0.053821	-0.185538	0.074478	-0.162696	-0.641363	-0.868977	0.005539	-0.020182	-0.494409
27062	-0.508267	-0.952466	9.720404	-0.052732	-0.025646	-0.190271	0.076537	-0.160567	-0.640354	-0.870875	0.006141	-0.019154	-0.491093
27063	-0.325586	-0.849209	9.560343	-0.053522	-0.025653	-0.208729	0.076671	-0.159249	-0.642276	-0.872949	0.007007	-0.017974	-0.487430
27064	-0.914997	-0.567270	10.043637	0.129207	-0.041973	-0.189363	0.077580	-0.158998	-0.642923	-0.874839	0.004273	-0.018433	-0.484043
27065	-0.794023	-0.658148	10.129899	0.469070	-0.034321	-0.204258	0.079148	-0.169938	-0.637432	-0.876854	-0.004036	-0.022189	-0.480228
27066	-0.843250	-0.441600	10.170879	0.462061	0.011319	-0.220989	0.080726	-0.181961	-0.633223	-0.878908	-0.012069	-0.026800	-0.476086
27067	-0.368336	0.054448	10.038255	0.199218	0.000150	-0.222307	0.083451	-0.189573	-0.628380	-0.880995	-0.015264	-0.028591	-0.472014
27068	-0.397629	0.123465	9.837333	0.284882	-0.058217	-0.214401	0.085667	-0.197200	-0.625583	-0.882962	-0.020847	-0.030277	-0.468003
27069	-0.966749	0.677679	9.734184	0.212052	-0.107533	-0.142756	0.082840	-0.205718	-0.623771	-0.884298	-0.025319	-0.030281	-0.465253
27070	-0.484530	1.154184	9.510147	-0.009626	-0.080063	-0.064554	0.082064	-0.207838	-0.622485	-0.884967	-0.025990	-0.028765	-0.464037
27071	-0.107268	0.900210	9.589313	0.116149	-0.070618	-0.015915	0.081027	-0.206629	-0.623244	-0.885126	-0.028538	-0.028475	-0.463602
27072	-0.585677	1.150515	9.902784	0.195074	-0.074107	0.050904	0.079236	-0.213163	-0.622721	-0.884595	-0.032843	-0.028900	-0.464304
27073	-0.652145	1.433485	9.680513	0.221805	-0.094127	0.069514	0.076655	-0.221260	-0.618733	-0.883880	-0.037559	-0.029164	-0.465289
27074	-0.509877	1.397983	9.064491	0.170874	-0.116052	0.069305	0.072521	-0.228147	-0.615885	-0.883180	-0.041835	-0.028609	-0.466287
27075	-0.798756	1.320777	9.166322	0.130269	-0.123355	0.109709	0.067605	-0.231559	-0.614567	-0.882144	-0.045249	-0.027517	-0.467993
27076	-0.682576	1.761408	9.920048	0.178898	-0.066576	0.146757	0.062703	-0.238987	-0.613122	-0.880646	-0.049245	-0.027843	-0.470385
27077	-0.592734	1.611433	9.625958	0.042621	-0.075903	0.118409	0.059338	-0.241347	-0.611943	-0.879561	-0.050702	-0.026809	-0.472317
27078	-0.982952	1.542693	9.448539	-0.064160	-0.165621	0.121689	0.054416	-0.241693	-0.611905	-0.878567	-0.051339	-0.023126	-0.474288
27079	-0.731339	1.366613	9.868452	-0.091733	-0.143761	0.103071	0.049127	-0.242740	-0.615450	-0.877776	-0.051062	-0.019704	-0.475935
27080	0.012814	0.992831	9.863077	-0.065139	-0.019469	0.064340	0.045745	-0.240343	-0.615916	-0.877245	-0.050266	-0.018638	-0.477039
27081	0.191860	0.864268	10.150970	-0.078778	0.006058	0.043937	0.043279	-0.237916	-0.617048	-0.876933	-0.048767	-0.018022	-0.477792
27082	-0.601956	0.511377	10.124212	-0.133721	-0.006941	0.034437	0.043405	-0.234720	-0.618585	-0.876746	-0.046638	-0.016549	-0.478401
27083	-0.689098	0.543658	9.062961	-0.299469	-0.045457	0.028127	0.043145	-0.231127	-0.621144	-0.876789	-0.041705	-0.012966	-0.478888
27084	-0.053905	0.792470	8.995570	-0.337278	-0.080093	0.040923	0.039633	-0.221759	-0.625469	-0.876691	-0.036705	-0.008257	-0.479580
27085	0.374868	0.895083	9.910689	-0.083067	-0.072519	0.036662	0.037168	-0.216409	-0.628778	-0.876441	-0.035846	-0.006263	-0.480133
27086	0.174101	0.557595	10.525737	0.144088	-0.050438	0.028551	0.034066	-0.217983	-0.629010	-0.876079	-0.038998	-0.006702	-0.480540
27087	0.255795	0.618297	10.642560	-0.004146	-0.010539	-0.033174	0.034064	-0.220638	-0.626705	-0.876434	-0.038918	-0.006595	-0.479902
27088	0.144386	0.689407	9.694436	-0.272222	-0.014477	-0.051134	0.034588	-0.218927	-0.629143	-0.877137	-0.034416	-0.003729	-0.478991
27089	0.148316	0.871759	9.553018	-0.224179	-0.029043	-0.054567	0.034058	-0.210658	-0.632979	-0.877835	-0.030669	-0.001202	-0.477979
27090	0.320982	1.067523	9.718187	-0.013457	-0.017781	-0.035064	0.034831	-0.207201	-0.634521	-0.878194	-0.030740	-0.000743	-0.477316
27091	0.446654	1.003150	9.814466	0.105477	-0.008454	-0.016011	0.034576	-0.207207	-0.635416	-0.878306	-0.032633	-0.001701	-0.476980
27092	0.495589	0.858527	9.711964	0.023406	0.001561	-0.015550	0.034595	-0.209845	-0.635175	-0.878452	-0.033167	-0.001921	-0.476675
27093	0.508114	0.757396	9.677059	-0.014115	-0.004891	-0.022184	0.034588	-0.211293	-0.632742	-0.878698	-0.032959	-0.001790	-0.476236
27094	0.496413	0.690652	9.863230	0.032315	-0.024940	-0.012689	0.034844	-0.211422	-0.631976	-0.878809	-0.033902	-0.001627	-0.475966
27095	0.477278	0.664594	9.992297	0.023635	-0.006693	-0.016453	0.036013	-0.213435	-0.631217	-0.878973	-0.034395	-0.001803	-0.475626
27096	0.496989	0.565260	9.775070	-0.011413	0.004253	-0.016640	0.034583	-0.211682	-0.631461	-0.879149	-0.034291	-0.001741	-0.475308
27097	0.424894	0.511630	9.610431	-0.020258	0.024358	-0.013945	0.036661	-0.211051	-0.633015	-0.879318	-0.033729	-0.002026	-0.475036
27098	0.395940	0.521523	9.706307	-0.025601	0.024371	-0.001977	0.036263	-0.211160	-0.630962	-0.879362	-0.033185	-0.002173	-0.474991
27099	0.401603	0.343510	9.703864	-0.009745	0.037177	-0.003754	0.034704	-0.209275	-0.631589	-0.879425	-0.032687	-0.002760	-0.474906
27100	0.420941	0.328835	9.622232	-0.011400	0.046290	-0.016694	0.035737	-0.208217	-0.631725	-0.879597	-0.032184	-0.003437	-0.474618
27101	0.468942	0.377392	9.724170	-0.074261	0.060802	-0.033649	0.039492	-0.207192	-0.632139	-0.879980	-0.030325	-0.003826	-0.474026
27102	0.343241	0.459557	9.906564	-0.051552	0.055330	-0.027076	0.040913	-0.205340	-0.632789	-0.880274	-0.029029	-0.004287	-0.473557
27103	0.172286	0.423536	10.024473	0.008133	0.051675	-0.038772	0.040656	-0.205341	-0.633172	-0.880654	-0.028708	-0.005291	-0.472860
27104	0.162894	0.367955	9.956401	-0.037146	0.040604	-0.061131	0.043624	-0.205085	-0.631018	-0.881258	-0.027801	-0.005649	-0.471784
27105	0.232873	0.328750	9.697405	-0.102309	0.040562	-0.046646	0.044918	-0.203555	-0.633574	-0.881770	-0.025633	-0.005410	-0.470952
27106	0.314462	0.400578	9.550361	-0.109565	0.059808	-0.031945	0.047111	-0.198243	-0.635511	-0.882130	-0.023271	-0.005408	-0.470400
27107	0.313741	0.565152	9.840687	-0.058882	0.067180	-0.022482	0.048666	-0.196666	-0.636676	-0.882382	-0.021637	-0.006022	-0.469998
27108	0.034825	0.420671	9.960868	-0.002901	0.062655	-0.008353	0.051114	-0.195869	-0.634645	-0.882465	-0.021133	-0.007063	-0.469850
27109	-0.222140	0.212930	9.859549	0.046442	0.063517	-0.036713	0.052149	-0.194681	-0.635165	-0.882802	-0.021379	-0.008615	-0.469179
