# Supplementary material for: Identification of Haptic Based Guiding Using Hard Reins
Source: PLoS One. 2015 Jul 22;10(7):e0132020. doi: 10.1371/journal.pone.0132020 (PMC4511788; doi:10.1371/journal.pone.0132020)
Supplement: S2 File — (ZIP) [file pone.0132020.s002.zip › MotionData2/Subject11/T20/sync20.txt]

// Start Time: 0
// Sample rate: 25.0Hz
// Scenario: 4.0
// Firmware Version: 2.6.1
Counter	Acc_X	Acc_Y	Acc_Z	Gyr_X	Gyr_Y	Gyr_Z	Mag_X	Mag_Y	Mag_Z	Quat_w	Quat_x	Quat_y	Quat_z
26430	0.762261	-8.866546	2.676694	-0.165131	-0.240853	0.006776	-0.954141	0.819626	-0.879176	-0.416867	0.432544	-0.407646	0.687715
26431	0.991533	-8.784690	2.902131	0.195746	0.069042	-0.175825	-0.956922	0.823926	-0.870068	-0.415876	0.431488	-0.403947	0.691153
26432	1.635559	-9.190453	3.245058	0.367981	0.253964	-0.258222	-0.958731	0.813698	-0.882514	-0.413360	0.426964	-0.398788	0.698429
26433	2.589598	-9.357583	3.516272	0.202344	0.332306	-0.244304	-0.958026	0.799758	-0.899108	-0.409329	0.422656	-0.396561	0.704663
26434	3.385266	-9.178107	3.399736	-0.117552	0.366702	-0.088785	-0.953007	0.795809	-0.907563	-0.404011	0.419076	-0.400578	0.707593
26435	3.470461	-8.999404	3.116998	-0.229785	0.121975	0.061340	-0.949070	0.800425	-0.906928	-0.402265	0.418821	-0.405256	0.706073
26436	2.905745	-8.769367	2.992036	-0.145990	-0.132079	0.114908	-0.946984	0.806778	-0.901413	-0.403394	0.420744	-0.407449	0.703018
26437	2.629673	-8.502504	3.193352	-0.027401	-0.183386	0.180418	-0.947524	0.810988	-0.896737	-0.407475	0.422185	-0.407785	0.699596
26438	2.265562	-8.698425	3.284745	0.167515	-0.191922	0.159842	-0.947661	0.812342	-0.895092	-0.412417	0.422050	-0.405414	0.698158
26439	1.776416	-8.952448	3.314976	0.258664	-0.144324	-0.009193	-0.948699	0.807564	-0.897633	-0.415940	0.422088	-0.400447	0.698912
26440	1.845826	-9.079865	3.005180	0.000193	-0.089206	-0.025567	-0.951065	0.805799	-0.896995	-0.416178	0.423484	-0.399589	0.698417
26441	2.085958	-9.012428	2.742476	-0.183774	0.085851	-0.048059	-0.952384	0.806332	-0.894694	-0.413576	0.424279	-0.402409	0.697861
26442	2.131091	-8.790694	3.088770	-0.061802	0.054666	-0.039063	-0.952390	0.808275	-0.894633	-0.411988	0.424309	-0.403472	0.698168
26443	2.069598	-9.066057	3.360930	0.111315	-0.010856	-0.062791	-0.953570	0.806953	-0.896396	-0.412473	0.424113	-0.401252	0.699279
26444	2.019729	-9.232010	3.401568	0.140714	0.065963	-0.139105	-0.955265	0.801400	-0.900822	-0.411186	0.423158	-0.398679	0.702082
26445	2.216455	-9.228505	2.801060	-0.239942	0.288442	-0.133600	-0.954208	0.800435	-0.902199	-0.405309	0.422189	-0.403259	0.703465
26446	2.387902	-9.118625	2.540742	-0.392972	0.401320	-0.112176	-0.950007	0.804753	-0.900909	-0.397140	0.420613	-0.411108	0.704524
26447	2.571671	-8.789996	2.960280	-0.182451	0.295983	-0.129935	-0.944488	0.809101	-0.902302	-0.391671	0.419019	-0.414925	0.706296
26448	2.832875	-8.586185	3.325373	0.056557	0.171999	-0.138894	-0.941589	0.808632	-0.902884	-0.388778	0.417321	-0.414328	0.709244
26449	2.917807	-8.657504	2.914544	0.161562	0.122171	-0.101758	-0.942367	0.805305	-0.908451	-0.387996	0.415251	-0.412111	0.712172
26450	2.824214	-9.059690	2.962843	0.119607	0.098257	-0.084325	-0.942350	0.799861	-0.913293	-0.386967	0.413627	-0.410508	0.714599
26451	2.667194	-9.162027	3.235581	-0.039699	0.083685	-0.053059	-0.942336	0.795789	-0.917425	-0.385516	0.413264	-0.411261	0.715160
26452	2.401829	-8.977517	3.238081	-0.128058	0.141208	-0.037004	-0.939969	0.796858	-0.917952	-0.382727	0.412528	-0.413930	0.715544
26453	2.286807	-8.816992	3.125034	-0.105562	0.204185	-0.059495	-0.937350	0.801606	-0.915697	-0.379645	0.410982	-0.416494	0.716587
26454	2.262872	-8.824702	3.170088	0.046462	0.234562	-0.085342	-0.935765	0.800563	-0.920284	-0.376858	0.407996	-0.416931	0.719504
26455	2.150670	-8.938411	2.984585	0.107646	0.217324	-0.086995	-0.932591	0.796728	-0.925779	-0.375014	0.404845	-0.416306	0.722602
26456	1.901957	-9.044827	3.353220	0.039998	0.291817	-0.102594	-0.929420	0.794021	-0.932039	-0.371480	0.401228	-0.417077	0.725993
26457	1.976020	-8.941505	3.672412	-0.040978	0.387588	-0.155308	-0.924941	0.794041	-0.937426	-0.366023	0.397224	-0.419309	0.729671
26458	2.227695	-8.898086	3.843470	-0.071735	0.493405	-0.165397	-0.918480	0.792071	-0.942766	-0.358979	0.391990	-0.422611	0.734083
26459	2.304040	-8.709799	3.887715	-0.190503	0.480891	-0.203007	-0.911765	0.793452	-0.949204	-0.350811	0.388003	-0.427253	0.737455
26460	2.282401	-8.542758	3.462192	-0.245861	0.563078	-0.238010	-0.905580	0.795352	-0.953484	-0.340666	0.383510	-0.432919	0.741248
26461	2.421449	-8.714998	3.436468	-0.051546	0.623795	-0.325442	-0.898989	0.794166	-0.962937	-0.330413	0.377402	-0.435408	0.747539
26462	2.718429	-8.792142	3.381178	-0.162286	0.568890	-0.299679	-0.891865	0.791014	-0.971924	-0.319856	0.372642	-0.439263	0.752249
26463	2.989623	-9.068810	3.107582	-0.285717	0.657068	-0.311921	-0.886601	0.793139	-0.979122	-0.307616	0.367311	-0.445406	0.756352
26464	2.992679	-9.573693	2.420728	-0.199328	0.777153	-0.321454	-0.877777	0.793960	-0.987469	-0.294431	0.359674	-0.450758	0.762077
26465	2.626202	-10.133739	2.531642	-0.373834	0.775762	-0.290082	-0.866715	0.794984	-0.994768	-0.280667	0.352678	-0.458944	0.765647
26466	2.116729	-9.608987	2.579443	-0.568985	0.788354	-0.327656	-0.855009	0.799975	-0.993943	-0.264467	0.346821	-0.469657	0.767590
26467	2.248403	-8.625959	2.913022	-0.841676	0.959570	-0.368161	-0.843195	0.812725	-0.992607	-0.244281	0.339952	-0.485058	0.767775
26468	2.987284	-7.826170	2.544569	-0.844632	1.246113	-0.377132	-0.826912	0.828071	-0.987770	-0.220694	0.328532	-0.501299	0.769455
26469	3.678113	-8.005418	2.259045	-0.222058	1.215670	-0.441818	-0.807969	0.836120	-0.994403	-0.200548	0.315251	-0.507120	0.776677
26470	3.733090	-8.509240	2.673691	0.452599	0.758169	-0.442631	-0.795554	0.825967	-1.012212	-0.188973	0.306195	-0.500224	0.787597
26471	3.027922	-9.058415	3.024440	0.405844	0.481758	-0.356853	-0.789328	0.815682	-1.030221	-0.181340	0.300775	-0.493516	0.795671
26472	2.452683	-9.476614	3.144727	-0.061826	0.778157	-0.315615	-0.781003	0.807415	-1.041386	-0.168379	0.291789	-0.495348	0.800711
26473	2.055235	-9.566415	2.557981	-0.518574	1.072182	-0.210739	-0.765467	0.809256	-1.046309	-0.151676	0.278526	-0.506044	0.802083
26474	2.143953	-8.841524	2.237535	-0.775676	1.382139	-0.032788	-0.738127	0.826929	-1.044994	-0.132931	0.259015	-0.522227	0.801573
26475	3.424712	-8.920072	3.709479	-0.199110	1.446208	-0.048565	-0.703136	0.840956	-1.049753	-0.116322	0.236936	-0.528957	0.806557
26476	3.924236	-9.155977	5.404135	0.618344	1.416250	-0.136510	-0.667832	0.839445	-1.067550	-0.102221	0.214126	-0.521359	0.819687
26477	3.304654	-8.305609	4.868466	-0.251483	0.509220	-0.143159	-0.645952	0.834496	-1.079432	-0.093790	0.207974	-0.525920	0.819364
26478	1.840100	-7.672237	2.411937	-0.779402	0.406471	-0.201699	-0.642026	0.842710	-1.078282	-0.082921	0.204844	-0.538566	0.813087
26479	1.916607	-7.738727	3.199408	0.038383	0.456385	-0.285488	-0.636524	0.852029	-1.072313	-0.073834	0.200618	-0.537556	0.815680
26480	2.806309	-8.829222	4.886007	0.596028	0.705169	-0.300020	-0.629891	0.837335	-1.086064	-0.063876	0.191518	-0.527569	0.825174
26481	3.286272	-9.208875	4.850647	-0.066726	0.527834	-0.114128	-0.620420	0.840356	-1.081807	-0.056459	0.184295	-0.528856	0.826534
26482	2.525182	-8.783486	3.625493	-0.466240	0.372114	-0.140953	-0.612282	0.848792	-1.076295	-0.048340	0.180071	-0.536480	0.823059
26483	2.262221	-8.242135	3.574832	-0.480427	0.287209	-0.164490	-0.605045	0.850831	-1.075513	-0.041111	0.177770	-0.544012	0.818999
26484	2.676468	-8.559840	3.837840	-0.211767	0.182047	-0.133462	-0.602170	0.857871	-1.070520	-0.035986	0.176271	-0.547221	0.817425
26485	2.494088	-8.919971	3.659263	-0.096294	0.188639	-0.073765	-0.601396	0.863204	-1.067691	-0.032665	0.174270	-0.548616	0.817058
26486	2.420465	-8.863047	3.723966	-0.178080	0.212011	-0.040265	-0.599850	0.873284	-1.054580	-0.028868	0.171225	-0.551588	0.815843
26487	2.402848	-8.851245	3.590961	-0.122559	0.217521	-0.028556	-0.595914	0.877882	-1.053146	-0.025874	0.168261	-0.553541	0.815237
26488	2.531720	-8.637742	3.547576	-0.015306	0.234578	0.001912	-0.587596	0.871601	-1.059978	-0.022919	0.164184	-0.554012	0.815837
26489	2.310094	-8.940309	3.581567	-0.086809	0.187478	-0.024191	-0.582989	0.872622	-1.060665	-0.020451	0.161630	-0.555344	0.815506
26490	2.347133	-8.993048	3.467574	-0.486728	0.114742	-0.024146	-0.579192	0.879199	-1.054496	-0.016756	0.159890	-0.563344	0.810431
26491	2.591071	-8.697346	3.549846	-0.416961	-0.122170	0.016925	-0.581489	0.896911	-1.037364	-0.017360	0.162011	-0.569991	0.805333
26492	2.372566	-8.779052	2.898732	0.058213	0.040978	-0.019373	-0.583999	0.899063	-1.031796	-0.016436	0.161291	-0.569105	0.806123
26493	2.290934	-9.212519	3.467505	-0.193437	0.036593	0.000166	-0.580181	0.899557	-1.032892	-0.015687	0.160952	-0.572119	0.804070
26494	2.473131	-8.922834	3.143584	-0.133312	-0.365701	0.037519	-0.585070	0.904226	-1.025750	-0.019563	0.166065	-0.574387	0.801324
26495	2.323310	-8.360106	2.224966	0.225768	-0.265369	0.057001	-0.593492	0.901900	-1.024927	-0.024561	0.169767	-0.570730	0.803021
26496	1.924998	-9.063799	3.623633	0.375135	0.805900	0.041420	-0.163250	0.734442	-0.730560	-0.018665	0.157072	-0.564921	0.809842
26497	2.265523	-9.907021	4.843849	-0.082193	0.301828	-0.043759	-0.144010	0.731003	-0.739028	-0.014586	0.152874	-0.566055	0.809937
26498	2.334714	-8.852573	2.724834	-0.384902	0.031502	-0.075621	-0.092101	0.718194	-0.691196	-0.011947	0.153389	-0.572058	0.805654
26499	2.648330	-8.210973	2.503377	-0.075246	0.035986	-0.078248	-0.094746	0.721655	-0.688121	-0.010332	0.153907	-0.572894	0.804983
26500	2.613375	-8.959161	2.820834	-0.285446	-0.125621	-0.086982	-0.098451	0.727226	-0.685233	-0.009491	0.156951	-0.577218	0.801309
26501	2.507346	-9.465942	2.874353	-0.459149	-0.504150	-0.084602	-0.217370	0.779157	-0.750537	-0.012796	0.166272	-0.584024	0.794422
26502	2.129210	-8.914582	2.478315	-0.126501	-0.335270	-0.041741	-0.642868	0.945680	-1.045121	-0.013642	0.170601	-0.586265	0.791835
26503	2.121825	-8.390412	2.683528	0.524020	-0.174805	0.092145	-0.565995	0.907515	-0.993843	-0.019230	0.172312	-0.578061	0.797361
26504	2.171202	-8.467126	3.256037	0.960490	-0.359711	0.025119	-0.571601	0.890294	-1.012470	-0.027296	0.177463	-0.562569	0.807018
26505	2.247730	-9.596723	4.239259	1.181399	-0.248600	-0.005298	-0.578880	0.860761	-1.037473	-0.034486	0.180998	-0.543005	0.819265
26506	2.410266	-10.011285	3.982623	0.305666	0.362482	-0.063380	-0.627315	0.858242	-1.098505	-0.030473	0.175438	-0.538057	0.823886
26507	2.473679	-9.044168	3.317806	-0.829761	0.289603	-0.021472	-0.619183	0.868747	-1.092395	-0.024390	0.171533	-0.551581	0.815929
26508	2.539765	-8.101199	3.346416	-0.829134	0.265573	0.016337	-0.573648	0.874382	-1.049642	-0.018762	0.167303	-0.565270	0.807544
26509	2.622702	-7.830234	3.698312	-0.023171	0.240997	-0.007853	-0.566043	0.884595	-1.042334	-0.016130	0.163664	-0.565508	0.808180
26510	2.723064	-8.515338	3.528455	0.656307	0.051799	-0.106824	-0.563374	0.874254	-1.054300	-0.016088	0.163877	-0.554527	0.815711
26511	2.674933	-9.244370	3.631157	0.551684	-0.052129	-0.182925	-0.593135	0.876634	-1.080569	-0.015772	0.166738	-0.544658	0.821765
26512	2.788517	-9.091809	3.732171	-0.297257	0.036841	-0.259314	-0.597339	0.873604	-1.083552	-0.010140	0.169060	-0.548703	0.818682
26513	3.568946	-8.616476	3.728462	-0.617857	0.290565	-0.343759	-0.579288	0.868531	-1.067642	0.000505	0.168376	-0.557431	0.812970
26514	4.199627	-8.158419	3.768426	-0.284366	0.027560	-0.342786	-0.582999	0.875635	-1.058835	0.007261	0.171784	-0.560904	0.809830
26515	4.025161	-8.336466	2.642840	0.195522	-0.253139	-0.227190	-0.593269	0.874735	-1.057812	0.007221	0.178716	-0.556739	0.811203
26516	3.359735	-8.984552	1.910081	0.439080	-0.259372	-0.110462	-0.614098	0.882868	-1.065054	0.004423	0.184287	-0.549248	0.815074
26517	2.376585	-9.764473	2.550080	0.198558	-0.377549	-0.054274	-0.621971	0.874016	-1.070848	0.000209	0.191315	-0.545659	0.815877
26518	2.190747	-9.627028	2.885109	-0.370506	-0.063823	0.044109	-0.620355	0.861618	-1.070593	0.000371	0.191753	-0.551949	0.811531
26519	2.460470	-8.884303	2.447335	-0.744704	0.571466	0.114111	-0.610402	0.879293	-1.058005	0.007424	0.181409	-0.564261	0.805385
26520	3.013741	-7.990778	2.209669	-0.549181	0.741502	0.066151	-0.589383	0.895351	-1.046396	0.016906	0.168448	-0.573229	0.801715
26521	3.801013	-7.566258	2.517033	0.029441	0.460443	-0.017134	-0.578117	0.914923	-1.039233	0.022127	0.161531	-0.572417	0.803590
26522	4.621356	-7.845048	2.715189	0.560233	0.314418	0.031163	-0.569658	0.905827	-1.050692	0.023265	0.156438	-0.563345	0.810943
26523	4.759693	-8.672629	2.927849	0.663249	0.239626	0.070789	-0.556418	0.883666	-1.066223	0.022580	0.152422	-0.552520	0.819133
26524	4.164430	-8.673694	3.179156	0.177629	0.094414	0.166595	-0.550069	0.875544	-1.075626	0.020186	0.149222	-0.550076	0.821427
26525	3.734904	-7.790692	3.183385	-0.645529	0.154348	0.265240	-0.539830	0.885504	-1.065954	0.019344	0.143940	-0.561223	0.814822
26526	4.001449	-8.076988	4.445266	-0.163745	0.194623	-0.046033	-0.536851	0.901466	-1.056543	0.022545	0.141349	-0.563676	0.813500
26527	3.715491	-8.458327	5.094023	1.007828	-0.311018	-0.195824	-0.545096	0.885456	-1.070832	0.019307	0.149529	-0.546512	0.823767
26528	1.527578	-9.702029	4.184262	0.626172	-0.518263	-0.222548	-0.552944	0.868343	-1.079691	0.015183	0.160889	-0.535644	0.828837
26529	-0.214023	-9.369710	2.636094	-0.059721	0.245772	-0.078835	-0.560693	0.861804	-1.083545	0.019162	0.158017	-0.536128	0.828993
26530	0.504865	-10.060482	3.399847	-0.622529	0.905300	-0.188806	-0.543219	0.874841	-1.075994	0.033825	0.144855	-0.545386	0.824880
26531	2.175995	-9.942563	5.426226	-0.003354	0.760248	-0.288998	-0.535308	0.871952	-1.078978	0.046661	0.135712	-0.543863	0.826812
26532	2.488573	-9.208801	4.691390	-0.145858	0.413261	0.067190	-0.523064	0.873360	-1.079874	0.050332	0.128084	-0.546071	0.826358
26533	1.795060	-8.833284	2.298973	-0.162401	0.788892	0.220029	-0.497554	0.885381	-1.072313	0.055462	0.112698	-0.548321	0.826781
26534	1.545745	-8.264915	2.903181	-0.209645	0.669417	0.145755	-0.473334	0.889065	-1.069271	0.060793	0.099838	-0.551337	0.826054
26535	1.683641	-8.165181	4.230408	-0.289158	-0.032544	0.030438	-0.464670	0.897436	-1.061367	0.060225	0.099885	-0.556078	0.822905
26536	1.853814	-8.608740	3.906834	0.273904	0.024868	-0.013413	-0.469660	0.892867	-1.063055	0.060084	0.100016	-0.551519	0.825962
26537	1.722070	-9.101466	3.579182	0.465489	0.424525	-0.038488	-0.462510	0.881331	-1.075778	0.064164	0.094149	-0.543075	0.831919
26538	1.851049	-9.191320	3.954466	-0.170550	0.452136	-0.077471	-0.450662	0.883025	-1.076661	0.070585	0.087322	-0.545172	0.830771
26539	1.943388	-8.888618	4.414718	-0.878772	0.359485	-0.131605	-0.441890	0.898592	-1.061724	0.077896	0.081679	-0.558811	0.821579
26540	1.977292	-8.150119	4.470358	-0.918162	0.366268	-0.274945	-0.438675	0.921847	-1.037408	0.087920	0.077327	-0.572774	0.811308
26541	2.460616	-7.587933	4.543524	-0.503704	0.485258	-0.341090	-0.435557	0.934456	-1.021033	0.099473	0.072612	-0.579318	0.805744
26542	3.277616	-7.757597	4.372512	0.065382	0.458719	-0.222061	-0.430044	0.939718	-1.013725	0.108038	0.068061	-0.577007	0.806696
26543	3.436485	-7.652819	3.933742	0.129405	0.102743	-0.187035	-0.426757	0.941195	-1.008645	0.111816	0.069054	-0.574198	0.808100
26544	2.711050	-7.549435	4.290981	-0.202935	-0.112159	-0.384687	-0.435064	0.944421	-1.007914	0.116779	0.074982	-0.577183	0.804736
26545	2.980464	-8.394059	4.469282	0.045150	0.286134	-0.369896	-0.443374	0.948377	-1.002624	0.125748	0.074985	-0.574915	0.805008
26546	4.135301	-9.703410	2.796125	0.686297	0.578568	-0.326391	-0.436609	0.934612	-1.026887	0.136332	0.071311	-0.561832	0.812818
26547	4.584332	-9.942895	2.291837	0.266005	-0.072704	-0.236472	-0.437233	0.924312	-1.037346	0.138808	0.076199	-0.557130	0.815188
26548	3.689975	-10.206639	2.851242	0.261025	-0.827173	-0.148292	-0.453826	0.923966	-1.036100	0.131367	0.092200	-0.554877	0.816305
26549	3.904785	-10.940571	3.318257	0.775873	-0.788802	0.058646	-0.476440	0.912827	-1.048736	0.120030	0.106796	-0.544105	0.823491
26550	3.153399	-10.041538	3.553171	0.369990	-1.028414	0.116080	-0.495743	0.895069	-1.060552	0.105936	0.123455	-0.540621	0.825388
26551	1.251104	-8.721756	2.628023	-0.825573	-1.185662	0.307976	-0.525526	0.900624	-1.049094	0.089819	0.138188	-0.557190	0.813865
26552	0.013247	-7.965126	2.143888	-0.894978	-0.522300	-0.009550	-0.542459	0.923110	-1.019635	0.086695	0.145081	-0.572620	0.802211
26553	0.965109	-7.627493	1.845627	0.045456	0.263345	-0.175070	-0.547366	0.933712	-1.010837	0.092067	0.143100	-0.570888	0.803202
26554	3.417714	-8.779562	2.382049	0.698482	0.245695	-0.166566	-0.543906	0.922793	-1.022564	0.095401	0.142405	-0.558711	0.811457
26555	4.655742	-9.329894	2.688936	0.520737	-0.025858	-0.029433	-0.543850	0.905948	-1.038976	0.093807	0.144351	-0.550200	0.817094
26556	4.375631	-8.665071	2.591088	-0.164352	-0.319937	0.230029	-0.544624	0.900441	-1.040209	0.087199	0.146597	-0.554225	0.814702
26557	3.450201	-7.953697	2.540480	-0.392932	-0.442964	0.342746	-0.547025	0.909403	-1.028957	0.077581	0.149576	-0.562383	0.809527
26558	3.316625	-7.791051	2.703632	-0.040275	-0.316376	0.234171	-0.552181	0.914999	-1.019514	0.070430	0.151927	-0.564281	0.808421
26559	3.571159	-7.871354	2.998458	0.505216	-0.223217	0.178068	-0.553087	0.910414	-1.024586	0.063242	0.154511	-0.556951	0.813592
26560	4.190052	-8.090744	2.698996	0.620552	-0.264491	0.233743	-0.554488	0.895883	-1.037439	0.054441	0.157063	-0.547884	0.819872
26561	4.630022	-8.524518	2.701326	0.428421	-0.219420	0.359774	-0.553667	0.886214	-1.046561	0.044592	0.157546	-0.542218	0.824130
26562	4.455026	-8.474278	2.849614	0.138813	-0.457013	0.412191	-0.554177	0.881026	-1.049921	0.032254	0.160824	-0.541611	0.824471
26563	3.940645	-8.206913	2.786085	0.090450	-0.532433	0.424038	-0.558649	0.879012	-1.048466	0.019054	0.165501	-0.541818	0.823820
26564	4.081908	-8.257759	2.694530	0.294160	-0.372173	0.305440	-0.563251	0.876646	-1.049690	0.008814	0.168562	-0.538092	0.825812
26565	4.540545	-8.545485	3.391901	0.476358	-0.340183	0.226544	-0.565335	0.869319	-1.055102	-0.000292	0.172346	-0.531049	0.829629
26566	4.451927	-9.498438	4.604592	0.464819	-0.672119	0.127165	-0.577814	0.859159	-1.059817	-0.011375	0.182284	-0.523688	0.832102
26567	2.497981	-11.722981	7.131899	1.058100	-1.659784	-0.290583	-0.613837	0.839008	-1.065647	-0.027878	0.213035	-0.504232	0.836414
26568	0.394730	-8.640101	3.585519	-0.644899	-1.221402	0.375665	-0.646855	0.826221	-1.062472	-0.043829	0.230042	-0.515747	0.824115
26569	-0.058502	-9.024729	1.887337	-1.799827	-0.411449	0.769913	-0.650171	0.873571	-1.016637	-0.052677	0.230592	-0.548228	0.802183
26570	0.799618	-8.157094	2.874661	0.678850	-0.470371	0.444647	-0.648631	0.885422	-1.002002	-0.068033	0.232460	-0.538867	0.806819
26571	1.963572	-8.511913	5.512410	1.320892	-1.113833	0.479371	-0.665809	0.862282	-1.017349	-0.094168	0.243497	-0.517952	0.814597
26572	0.596773	-9.175201	4.334647	0.820011	-0.923027	0.604916	-0.683256	0.840327	-1.029587	-0.116928	0.250268	-0.505837	0.817204
26573	0.164952	-9.700080	3.925825	0.072553	-0.374130	0.586761	-0.677305	0.833019	-1.037759	-0.131070	0.250280	-0.506683	0.814526
26574	0.488218	-9.337544	2.695906	-0.423443	-0.544180	0.462058	-0.678917	0.842332	-1.024370	-0.141719	0.255387	-0.514513	0.806207
26575	0.952252	-8.678550	3.410370	-0.413294	-0.203042	0.407545	-0.679228	0.856887	-1.010829	-0.148749	0.255554	-0.522692	0.799599
26576	1.395144	-8.736024	3.645819	0.043826	-0.220656	0.270849	-0.678874	0.869042	-0.996172	-0.155711	0.256179	-0.522707	0.798063
26577	1.987218	-8.718124	2.491731	0.529003	-0.444218	0.129384	-0.682139	0.860360	-1.001880	-0.165622	0.260147	-0.513535	0.800734
26578	2.557881	-8.911665	2.428869	0.461881	-0.792265	0.087931	-0.693294	0.848032	-1.010282	-0.177694	0.270457	-0.503866	0.800873
26579	2.004390	-8.858516	3.205734	0.414000	-1.075161	0.077231	-0.715395	0.839873	-1.007886	-0.192445	0.285273	-0.493746	0.798623
26580	0.990809	-8.857430	3.747449	0.450437	-1.044495	-0.001816	-0.739599	0.830055	-1.003650	-0.205426	0.300287	-0.482363	0.796840
26581	0.564883	-9.129727	3.731622	0.481219	-0.975177	-0.063056	-0.769589	0.816667	-0.995326	-0.217218	0.314206	-0.470247	0.795587
26582	0.982102	-9.260583	3.047433	0.336623	-0.755665	-0.000290	-0.789446	0.806458	-0.990486	-0.226622	0.324880	-0.461491	0.793802
26583	2.345417	-9.323135	3.908052	-0.018433	-0.536736	0.018246	-0.797867	0.803336	-0.985151	-0.232315	0.333073	-0.459515	0.789897
26584	2.762997	-9.315444	4.979805	0.205694	-0.728662	-0.087602	-0.812224	0.802866	-0.974461	-0.239197	0.344554	-0.452188	0.787143
26585	4.030602	-9.224492	4.892857	0.967131	-0.519038	0.148359	-0.822846	0.788234	-0.979740	-0.253402	0.346418	-0.435402	0.791332
26586	5.222686	-9.032994	4.545305	0.183467	-0.216445	0.159070	-0.821765	0.779799	-0.988426	-0.259280	0.347680	-0.432439	0.790499
26587	4.625566	-8.427265	4.972489	-0.314410	-1.066907	0.150394	-0.832196	0.786988	-0.970467	-0.269142	0.364602	-0.432737	0.779337
26588	4.101910	-7.436908	3.471167	-0.159912	-1.005968	0.073580	-0.846828	0.789515	-0.950873	-0.277954	0.380565	-0.430216	0.769952
26589	3.560024	-7.184644	3.043480	0.257641	-0.884921	0.029810	-0.861318	0.788819	-0.936186	-0.288405	0.392299	-0.421368	0.765096
26590	2.484651	-7.558522	3.133646	0.429745	-0.824233	-0.067145	-0.877622	0.779273	-0.927363	-0.297844	0.403076	-0.409386	0.762379
26591	2.735325	-8.505395	3.637063	0.237062	-0.066781	-0.200847	-0.892635	0.777708	-0.916700	-0.297708	0.404157	-0.403635	0.764922
26592	3.899863	-9.168734	3.745188	0.183357	0.473965	-0.150930	-0.885236	0.770982	-0.927538	-0.293235	0.397164	-0.402357	0.770962
26593	4.708635	-8.600779	2.559904	-0.478683	0.232490	-0.103447	-0.874041	0.771128	-0.932999	-0.286392	0.397096	-0.410163	0.769455
26594	4.422752	-7.358347	2.748747	-0.871258	0.092853	-0.056057	-0.870012	0.787794	-0.918907	-0.277957	0.401181	-0.423567	0.763141
26595	4.112927	-6.674571	3.335787	-0.408376	0.005024	-0.085200	-0.867420	0.799859	-0.902544	-0.273736	0.404034	-0.429009	0.760116
26596	4.350208	-7.320797	3.032649	0.651060	0.145906	-0.098676	-0.862025	0.801415	-0.903090	-0.276418	0.399207	-0.419032	0.767228
26597	4.723866	-8.508181	3.363549	1.089282	0.100891	-0.069340	-0.858668	0.782129	-0.925354	-0.283498	0.392118	-0.402071	0.777310
26598	4.540618	-9.215358	3.786861	0.449189	-0.069996	0.077912	-0.858745	0.766062	-0.945342	-0.288939	0.390155	-0.395251	0.779788
26599	4.274806	-8.778432	3.708018	-0.384909	-0.097168	0.099919	-0.856916	0.770644	-0.941082	-0.288585	0.393130	-0.401303	0.775322
26600	4.035165	-7.950246	3.646282	-0.598556	-0.066568	0.083551	-0.855776	0.784479	-0.927848	-0.285769	0.397012	-0.410832	0.769373
26601	3.559530	-7.626314	3.932504	-0.017755	-0.063982	0.104923	-0.853297	0.791655	-0.922312	-0.288098	0.397271	-0.411395	0.768068
26602	3.363711	-7.843513	3.470840	0.462868	0.103590	-0.000292	-0.851437	0.786601	-0.927830	-0.291059	0.393127	-0.404832	0.772559
26603	3.601355	-8.310065	3.650127	0.363754	0.204252	-0.113158	-0.847988	0.779229	-0.936776	-0.290833	0.388791	-0.399314	0.777693
26604	3.828258	-8.495263	3.740318	-0.204698	0.150319	-0.067590	-0.845885	0.780894	-0.938882	-0.287127	0.388309	-0.402813	0.777506
26605	3.875200	-8.402164	3.846956	-0.299319	0.329086	-0.065876	-0.841162	0.786856	-0.937146	-0.281437	0.385477	-0.408651	0.777949
26606	3.527440	-8.389008	4.298295	-0.039574	0.183176	-0.045596	-0.835094	0.784584	-0.947161	-0.279054	0.383342	-0.409923	0.779193
26607	3.351630	-8.193243	3.574193	-0.093466	0.216390	-0.041968	-0.831937	0.786093	-0.949551	-0.276236	0.380869	-0.412081	0.780270
26608	3.713996	-8.055624	3.329151	-0.255667	0.453664	-0.127678	-0.824717	0.793181	-0.944872	-0.268686	0.376361	-0.417556	0.782181
26609	4.252497	-8.113753	3.911713	-0.173436	0.340616	-0.128273	-0.818401	0.795446	-0.947008	-0.262835	0.373089	-0.420934	0.783924
26610	4.567066	-8.331349	3.935040	0.049640	0.159256	-0.088127	-0.816557	0.795920	-0.951417	-0.260625	0.371197	-0.420310	0.785892
26611	4.309631	-8.345758	3.657687	-0.055034	0.089902	-0.088835	-0.815226	0.791517	-0.954507	-0.258348	0.370920	-0.420776	0.786525
26612	3.794865	-8.296847	3.627083	-0.332290	0.078609	-0.087897	-0.817871	0.794815	-0.950369	-0.253947	0.372242	-0.425739	0.784661
26613	3.831319	-8.184536	3.603286	-0.410540	0.302032	-0.016883	-0.816703	0.800100	-0.945812	-0.248320	0.369830	-0.433361	0.783429
26614	3.984563	-7.929378	3.100632	-0.326230	0.366198	0.005862	-0.810140	0.806973	-0.943268	-0.242918	0.365743	-0.440316	0.783164
26615	3.836593	-7.859286	2.724914	-0.269342	0.383576	-0.030941	-0.803566	0.810707	-0.943091	-0.237333	0.361456	-0.445953	0.783677
26616	3.815897	-8.002845	2.937161	-0.084578	0.423404	-0.068117	-0.798175	0.814050	-0.949051	-0.231978	0.355912	-0.448781	0.786199
26617	4.136686	-8.436287	3.566418	0.016133	0.514426	-0.117679	-0.792240	0.812174	-0.957984	-0.225854	0.348971	-0.449844	0.790475
26618	4.365953	-8.597155	3.791279	-0.066198	0.512531	-0.068490	-0.788537	0.808290	-0.968023	-0.219785	0.341857	-0.452709	0.793652
26619	4.194091	-8.406123	3.519816	-0.404730	0.534308	-0.058767	-0.780380	0.811355	-0.970554	-0.211444	0.335877	-0.460811	0.793808
26620	4.094436	-8.019569	3.561979	-0.510635	0.434554	-0.088023	-0.777636	0.818157	-0.967168	-0.202679	0.331997	-0.470136	0.792257
26621	3.739642	-7.739603	3.471963	-0.449631	0.380084	-0.022689	-0.772248	0.821239	-0.961528	-0.195944	0.328229	-0.478366	0.790593
26622	3.610955	-8.203106	3.529274	-0.117685	0.381773	-0.049882	-0.771461	0.822316	-0.960836	-0.190867	0.323225	-0.481374	0.792070
26623	3.268185	-8.534590	3.384069	0.000374	0.359004	-0.024811	-0.772112	0.820325	-0.964227	-0.187214	0.318007	-0.482302	0.794485
26624	2.666787	-8.598878	3.594749	-0.374004	0.297608	0.099291	-0.770798	0.820784	-0.961292	-0.183679	0.313811	-0.489960	0.792290
26625	2.731298	-8.750592	3.881877	-0.242464	0.435418	0.252632	-0.766338	0.826583	-0.958224	-0.182112	0.305507	-0.496690	0.791707
26626	2.291332	-9.253789	3.333047	0.168382	0.340028	0.221614	-0.761318	0.821910	-0.965368	-0.183420	0.297402	-0.496585	0.794552
26627	1.233201	-9.498778	2.792185	0.305145	0.409936	0.170585	-0.757347	0.816179	-0.973734	-0.184147	0.288201	-0.494004	0.799368
26628	0.990216	-9.770060	3.932420	0.213232	0.765733	0.133711	-0.744434	0.814815	-0.981663	-0.180080	0.273928	-0.494103	0.805231
26629	1.675295	-9.660822	5.177846	-0.005902	0.913883	-0.029686	-0.726943	0.813169	-0.992769	-0.170863	0.259532	-0.497030	0.810192
26630	2.670424	-8.982618	4.618406	-0.382596	1.061597	-0.053142	-0.707194	0.816707	-0.997154	-0.157599	0.244229	-0.506423	0.811819
26631	3.091034	-8.096501	2.992803	-0.579944	0.712770	-0.001270	-0.685880	0.824806	-0.996073	-0.147843	0.234535	-0.517771	0.809351
26632	2.804597	-7.769210	2.596455	-0.155270	0.218776	-0.015417	-0.678270	0.834173	-0.988123	-0.144773	0.231726	-0.520825	0.808756
26633	1.975245	-7.912773	3.782722	0.386665	-0.006665	-0.062741	-0.678532	0.832967	-0.983621	-0.145940	0.231460	-0.514016	0.812967
26634	1.260943	-8.653812	4.632850	0.464072	0.110718	-0.110204	-0.682194	0.825158	-0.990766	-0.145378	0.229582	-0.506216	0.818476
26635	1.187937	-9.196461	4.175001	0.190037	0.431718	-0.169962	-0.678616	0.818873	-0.998880	-0.139452	0.223711	-0.503319	0.822907
26636	2.077134	-8.876956	3.867732	-0.421673	0.655078	-0.276741	-0.672681	0.816954	-1.005948	-0.126608	0.217012	-0.510741	0.822204
26637	2.764597	-8.311042	4.154120	-0.746359	0.644741	-0.255021	-0.660882	0.834956	-0.997239	-0.112923	0.210914	-0.523201	0.817939
26638	2.701846	-7.846157	4.100552	-0.461177	0.424906	-0.256421	-0.647631	0.851309	-0.984594	-0.102554	0.207821	-0.530540	0.815365
26639	2.346100	-7.983265	4.148275	-0.036949	0.358834	-0.247556	-0.642230	0.856238	-0.982454	-0.094900	0.204726	-0.530562	0.817059
26640	2.396082	-8.501756	4.423283	0.097634	0.406397	-0.291029	-0.635649	0.858207	-0.990206	-0.086477	0.201144	-0.528483	0.820225
26641	2.730276	-8.485980	4.462299	-0.216264	0.501188	-0.383426	-0.631840	0.862102	-0.994395	-0.074351	0.197393	-0.531002	0.820697
26642	2.970486	-8.641831	4.348097	-0.682484	0.594506	-0.432959	-0.624631	0.873026	-0.987460	-0.058471	0.193375	-0.541243	0.816237
26643	3.818912	-9.068307	3.299093	-0.183460	0.980675	-0.345080	-0.610703	0.883528	-0.987020	-0.041814	0.181376	-0.543620	0.818433
26644	4.556993	-8.851161	2.066150	0.129852	0.607409	-0.244074	-0.593968	0.881433	-0.997151	-0.031940	0.174133	-0.541046	0.822147
26645	3.831338	-8.345255	2.588980	-0.032068	-0.354819	-0.146210	-0.594634	0.882495	-0.998625	-0.033503	0.181779	-0.540554	0.820753
26646	2.941682	-9.574956	3.138968	0.537124	-0.482543	-0.182140	-0.605027	0.878337	-1.000773	-0.037912	0.191444	-0.530674	0.824801
26647	2.600821	-11.595691	3.668439	0.978129	-0.187093	-0.330783	-0.617863	0.855869	-1.019755	-0.038430	0.197465	-0.512803	0.834604
26648	2.325136	-10.624925	3.835576	-0.045111	-0.215620	-0.102529	-0.624932	0.842596	-1.033573	-0.038932	0.202286	-0.512974	0.833320
26649	2.355593	-8.702132	2.608970	-1.250950	-0.131707	-0.025379	-0.627883	0.858305	-1.013023	-0.035067	0.205839	-0.533311	0.819744
26650	2.099681	-7.376708	2.071247	-1.327901	0.156562	-0.060009	-0.627462	0.890327	-0.980385	-0.027000	0.204809	-0.554779	0.805943
26651	2.005989	-7.523949	2.931125	-0.045302	0.047879	-0.187520	-0.624080	0.902938	-0.964277	-0.023568	0.206297	-0.554653	0.805758
26652	2.385137	-8.672434	2.944200	0.989920	-0.138853	-0.227940	-0.632061	0.886558	-0.980986	-0.025744	0.210696	-0.537575	0.816062
26653	2.938869	-9.293517	2.491731	0.605284	0.268273	-0.175350	-0.633189	0.869205	-0.998471	-0.022863	0.208021	-0.526968	0.823717
26654	3.521490	-8.816886	2.775576	-0.589567	0.441083	-0.091506	-0.626083	0.871588	-1.000479	-0.014373	0.202054	-0.536463	0.819252
26655	3.705514	-8.250378	3.243872	-0.687180	0.197511	-0.053662	-0.619023	0.887725	-0.984301	-0.008894	0.199759	-0.547446	0.812601
26656	3.514348	-7.918901	3.117572	0.135382	0.025696	-0.015903	-0.617434	0.885586	-0.989591	-0.009000	0.199556	-0.545213	0.814149
26657	3.318949	-8.099646	3.019074	0.583121	0.055573	0.006962	-0.616212	0.874431	-1.001036	-0.011111	0.198669	-0.535646	0.820665
26658	3.480968	-8.409794	3.257440	0.334661	0.225180	0.039067	-0.612256	0.873082	-1.000590	-0.010846	0.194596	-0.530349	0.825073
26659	3.752180	-8.370872	3.448386	-0.152936	0.348668	-0.014782	-0.604744	0.871887	-1.004450	-0.006560	0.189279	-0.532797	0.824777
26660	3.875652	-8.009405	3.396497	-0.176963	0.285944	-0.002923	-0.596332	0.877725	-1.000892	-0.002912	0.184698	-0.535751	0.823923
26661	3.643089	-7.727182	3.661611	-0.034997	0.168426	0.051616	-0.589192	0.869867	-1.010564	-0.002046	0.181667	-0.536423	0.824162
26662	3.506223	-7.899564	3.735730	0.249171	0.370564	0.028198	-0.582066	0.866069	-1.015571	0.000396	0.175355	-0.532421	0.828117
26663	3.716222	-8.667587	3.998276	0.288957	0.510837	-0.021193	-0.571009	0.868626	-1.016951	0.004981	0.167443	-0.527392	0.832944
26664	3.130278	-9.551950	4.689760	0.282706	0.240618	-0.171318	-0.562552	0.860587	-1.026110	0.009216	0.165418	-0.522064	0.836661
26665	1.017707	-9.600008	4.500149	-0.203863	-0.003359	-0.257038	-0.567288	0.858784	-1.027581	0.013924	0.168385	-0.524486	0.834486
26666	0.450137	-9.124886	4.252910	-0.291759	0.633644	-0.088688	-0.563072	0.859054	-1.031491	0.022897	0.158751	-0.528843	0.833426
26667	2.097624	-9.488296	3.425304	0.051175	0.996875	-0.059093	-0.542264	0.860578	-1.033816	0.033951	0.142924	-0.527159	0.836973
26668	2.384062	-10.026818	3.255236	0.193018	0.503840	-0.063608	-0.527121	0.862488	-1.035264	0.039577	0.135433	-0.523375	0.840339
26669	1.769023	-9.227217	3.836853	-0.287084	0.559041	0.128057	-0.515005	0.863326	-1.035376	0.043713	0.124596	-0.528037	0.838893
26670	1.971794	-8.347229	4.548855	-0.613453	0.685254	0.235601	-0.494232	0.875426	-1.026422	0.048402	0.110150	-0.538233	0.834164
26671	2.014747	-7.727601	3.650162	-0.385841	0.332780	0.076680	-0.475020	0.881208	-1.018986	0.051204	0.103513	-0.544446	0.830808
26672	2.045511	-7.848429	3.420962	0.254678	0.202244	-0.070668	-0.469225	0.881362	-1.019314	0.053868	0.101313	-0.539850	0.833904
26673	2.194685	-8.644200	4.196911	0.475382	0.131741	-0.091664	-0.469084	0.878324	-1.020213	0.055509	0.100734	-0.531517	0.839202
26674	2.249812	-9.121298	4.827974	0.211470	0.177156	-0.076295	-0.465891	0.868446	-1.028703	0.058036	0.098962	-0.527606	0.841707
26675	2.359548	-8.818347	4.660578	-0.421278	0.213440	-0.033875	-0.462477	0.871929	-1.026496	0.061351	0.095357	-0.534292	0.837661
26676	2.607438	-8.202237	4.182173	-0.769575	0.259153	-0.059498	-0.460923	0.880204	-1.019446	0.066449	0.090795	-0.546688	0.829743
26677	2.585397	-7.685623	4.302754	-0.539705	-0.022644	-0.090658	-0.458470	0.894890	-1.002060	0.068363	0.091588	-0.555380	0.823706
26678	2.391790	-7.642981	4.647888	0.048882	-0.256693	-0.132713	-0.462983	0.905455	-0.991931	0.067399	0.097498	-0.554674	0.823583
26679	2.256655	-8.004643	4.841423	0.292038	-0.123488	-0.115145	-0.470741	0.901458	-0.997708	0.067052	0.101354	-0.549624	0.826526
26680	2.672946	-8.482549	4.739866	-0.101686	0.061304	-0.099353	-0.474020	0.896986	-0.999280	0.069347	0.101453	-0.551019	0.825395
26681	3.011852	-8.063826	4.212792	-0.508491	-0.053570	-0.051050	-0.478245	0.899949	-0.997136	0.070351	0.102369	-0.559146	0.819711
26682	3.210365	-7.560207	4.268034	-0.503254	-0.317438	-0.092572	-0.485137	0.912815	-0.981969	0.069124	0.108038	-0.567615	0.813242
26683	3.572010	-8.286732	3.706973	0.263001	-0.233735	-0.123264	-0.492142	0.919567	-0.972600	0.067674	0.113833	-0.563130	0.815688
26684	3.486390	-9.502014	2.678581	0.943293	-0.359075	-0.001604	-0.499211	0.906941	-0.990535	0.061229	0.121136	-0.548108	0.825321
26685	2.879457	-9.702361	2.579638	0.581685	-0.501796	0.035392	-0.509030	0.888560	-1.009021	0.053510	0.130002	-0.538956	0.830519
26686	2.888749	-9.736046	3.773960	0.171890	-0.620559	-0.010886	-0.524657	0.873428	-1.017997	0.046360	0.140738	-0.536698	0.830662
26687	3.231123	-10.297752	4.289320	0.581170	-0.955598	-0.163872	-0.547812	0.864820	-1.025478	0.036959	0.159145	-0.527169	0.833906
26688	2.708541	-10.763678	3.135968	0.218057	-0.927872	0.097900	-0.566766	0.860573	-1.027397	0.024686	0.173839	-0.524447	0.833142
26689	0.989716	-9.693025	1.955983	-0.720090	-0.454616	0.265438	-0.579575	0.869904	-1.015744	0.017708	0.178454	-0.537463	0.823999
26690	0.768281	-7.565835	2.821260	-1.047983	-0.066491	0.135990	-0.580044	0.892113	-0.990346	0.018513	0.177659	-0.555174	0.812328
26691	2.085791	-6.784619	2.947251	-0.435403	-0.055611	-0.090437	-0.584836	0.906808	-0.972210	0.020574	0.179535	-0.561888	0.807234
26692	3.833349	-7.913221	2.118860	0.958126	-0.107480	-0.245851	-0.591917	0.896895	-0.981118	0.019688	0.184517	-0.545482	0.817322
26693	4.604519	-9.438040	2.659455	1.600205	-0.281019	-0.054106	-0.595792	0.873605	-1.003431	0.011305	0.190446	-0.518947	0.833244
26694	3.341512	-9.577329	3.897368	0.598885	-0.916829	0.359762	-0.606108	0.845884	-1.025944	-0.006553	0.202141	-0.510444	0.835789
26695	2.571919	-8.474807	3.489975	-0.867079	-0.362759	0.318175	-0.614965	0.855123	-1.014207	-0.012367	0.205234	-0.526077	0.825209
26696	2.917493	-7.281581	3.828532	-1.105917	0.171933	0.117376	-0.615669	0.869005	-1.001080	-0.007752	0.201255	-0.544818	0.814008
26697	3.750368	-6.793180	3.633789	-0.110626	0.162406	-0.017679	-0.612948	0.882955	-0.988258	-0.005531	0.199034	-0.546522	0.813430
26698	4.018366	-7.400014	3.331295	1.020332	-0.093981	-0.049395	-0.610456	0.886326	-0.986312	-0.010058	0.201108	-0.529598	0.824002
26699	3.713703	-8.398277	3.367987	1.264194	-0.091828	0.089408	-0.614313	0.857491	-1.015207	-0.017826	0.201626	-0.508869	0.836709
26700	3.272377	-8.486289	4.243227	-0.041675	0.059266	0.148245	-0.611377	0.846198	-1.028409	-0.019682	0.199260	-0.510193	0.836428
26701	3.086955	-8.086669	4.831414	-0.774471	0.301296	-0.073514	-0.612686	0.843476	-1.029548	-0.012527	0.195515	-0.522800	0.829637
26702	3.436296	-9.119050	6.113501	0.152303	0.162507	-0.362423	-0.615734	0.848986	-1.024535	-0.005571	0.196685	-0.518887	0.831890
26703	2.502947	-9.485689	4.419703	0.528406	0.253966	-0.269338	-0.614694	0.852833	-1.017619	-0.000794	0.195392	-0.508879	0.838369
26704	1.195996	-9.359105	2.631297	-0.579120	0.681496	0.035257	-0.607721	0.856046	-1.019331	0.007621	0.183737	-0.518660	0.834970
26705	0.818296	-8.861074	2.803683	-0.921376	0.856995	-0.060116	-0.590802	0.878560	-1.000395	0.020542	0.169963	-0.533486	0.828301
26706	2.202134	-9.690166	4.551611	-0.033758	0.939188	-0.126960	-0.575902	0.874560	-1.010434	0.032599	0.155846	-0.533143	0.830908
26707	3.466592	-10.361388	4.790423	0.733538	0.514311	-0.154051	-0.566113	0.862203	-1.026419	0.037978	0.149465	-0.520009	0.840124
26708	3.076805	-9.786099	3.159148	-0.186365	0.434338	0.245794	-0.550592	0.868771	-1.019315	0.038719	0.139617	-0.523519	0.839605
26709	1.823568	-8.770049	2.513733	-0.930869	0.519093	0.371558	-0.533267	0.888012	-1.003423	0.040113	0.126328	-0.539681	0.831370
26710	0.934790	-7.776330	3.576478	-0.550457	0.312258	0.307902	-0.516070	0.905803	-0.984640	0.039608	0.117463	-0.549315	0.826370
26711	1.493487	-7.644694	4.846581	0.224485	0.163723	0.038695	-0.513402	0.895361	-0.992208	0.039812	0.114515	-0.545547	0.829265
26712	2.442107	-8.117819	4.537487	0.721878	0.157769	-0.051909	-0.509016	0.883489	-1.005846	0.040503	0.113190	-0.533264	0.837363
26713	2.840302	-8.571884	3.460433	0.257828	-0.006989	-0.056229	-0.504278	0.884873	-1.004255	0.040390	0.114158	-0.528788	0.840071
26714	2.681197	-8.302876	3.884343	-0.298801	-0.276639	-0.020787	-0.508498	0.886138	-1.000697	0.038298	0.118929	-0.533963	0.836225
26715	2.482726	-7.893725	5.003965	-0.363138	-0.513684	0.051757	-0.518284	0.897627	-0.989278	0.032431	0.126748	-0.540447	0.831144
26716	2.358213	-7.512501	4.814351	-0.005502	-0.565245	0.029579	-0.532754	0.891340	-0.991446	0.025652	0.135947	-0.540943	0.829603
26717	2.294730	-7.389962	3.901701	0.097614	-0.564087	-0.054931	-0.543948	0.890313	-0.990016	0.019830	0.146014	-0.539311	0.829114
26718	2.398753	-7.375853	4.703851	-0.185529	-0.670846	-0.291710	-0.557157	0.901263	-0.975906	0.017737	0.160355	-0.541731	0.824924
26719	2.705153	-8.525577	5.458411	0.096736	-0.592203	-0.569729	-0.580613	0.903552	-0.967558	0.020054	0.176364	-0.538257	0.823877
26720	5.084022	-10.972960	3.619591	0.900435	0.299030	-0.305500	-0.590833	0.886757	-0.982119	0.024858	0.175237	-0.522112	0.834310
26721	5.524013	-11.300192	1.233553	0.241177	-0.122611	0.050413	-0.588934	0.870649	-1.002402	0.021598	0.177057	-0.518231	0.836433
26722	3.462778	-9.322849	2.471925	-0.065959	-1.103020	0.253929	-0.598818	0.871733	-0.997450	0.006083	0.192867	-0.520610	0.831703
26723	2.578570	-8.003751	3.967990	0.505006	-1.686323	0.199046	-0.618046	0.869939	-0.990881	-0.017022	0.218951	-0.512802	0.829942
26724	2.949999	-8.115999	3.479614	0.660798	-1.618971	-0.061787	-0.654096	0.855595	-0.989589	-0.035573	0.246171	-0.500735	0.829095
26725	1.588294	-8.958841	2.014541	0.522635	-1.082731	-0.010680	-0.684084	0.840638	-0.991855	-0.049135	0.263921	-0.491099	0.828706
26726	0.455156	-10.071559	2.931640	-0.047791	-0.619316	-0.035753	-0.711866	0.835941	-0.983412	-0.054454	0.274648	-0.491095	0.824881
26727	1.947036	-9.476468	3.386899	-0.531012	0.559515	0.097219	-0.709778	0.841683	-0.975380	-0.048092	0.265004	-0.501027	0.822455
26728	4.091588	-8.277429	2.560351	-0.770944	0.514902	0.242437	-0.687302	0.857599	-0.971129	-0.042964	0.254908	-0.515418	0.817019
26729	5.187316	-7.454216	1.779069	-0.251303	-0.070962	0.024347	-0.679965	0.869554	-0.960692	-0.043213	0.256122	-0.519689	0.813915
26730	4.668630	-7.587347	2.426034	0.777088	-0.737864	0.018104	-0.688901	0.862896	-0.964270	-0.055284	0.267313	-0.506402	0.817952
26731	3.783962	-8.314503	3.126422	0.899827	-0.882536	0.047829	-0.701230	0.846160	-0.973201	-0.070157	0.280324	-0.490904	0.821894
26732	3.470903	-8.832285	3.539509	0.542081	-0.500840	0.165929	-0.713829	0.831365	-0.981666	-0.080926	0.286223	-0.482201	0.824020
26733	3.918298	-8.731977	3.128879	0.102340	-0.300547	0.222320	-0.721048	0.822957	-0.983318	-0.088438	0.288998	-0.481397	0.822749
26734	3.899003	-8.334317	2.600601	-0.057231	-0.304882	0.198806	-0.722240	0.824562	-0.979384	-0.094326	0.292239	-0.482995	0.820009
26735	3.403435	-8.139414	2.665757	0.041706	-0.390781	0.253479	-0.724759	0.829481	-0.973327	-0.102858	0.296268	-0.483172	0.817429
26736	3.470397	-8.575015	3.470162	0.366911	-0.431129	0.199412	-0.722403	0.834049	-0.968939	-0.112572	0.300718	-0.477453	0.817885
26737	3.837288	-8.682395	3.876947	0.836881	-0.632005	0.358648	-0.727104	0.821015	-0.977305	-0.129841	0.305813	-0.464509	0.820885
26738	3.379566	-8.494205	2.840992	0.481178	-0.545643	0.553585	-0.736152	0.808203	-0.984948	-0.147003	0.308421	-0.458525	0.820379
26739	2.799230	-8.436773	2.817939	-0.092534	-0.148065	0.673806	-0.727734	0.812155	-0.983985	-0.159201	0.305053	-0.463876	0.816344
26740	3.570309	-8.679970	3.753210	-0.154501	-0.092604	0.641958	-0.714340	0.825597	-0.977840	-0.169678	0.301168	-0.469990	0.812168
26741	4.161688	-9.385255	3.947559	0.670443	-0.525250	0.443637	-0.708013	0.825065	-0.985269	-0.186180	0.303348	-0.460041	0.813437
26742	3.018130	-9.046867	3.060312	0.023995	-0.646917	0.536571	-0.709581	0.820625	-0.983790	-0.201067	0.308893	-0.460436	0.807562
26743	2.182206	-8.676097	3.113699	-0.516230	-0.307572	0.470025	-0.710411	0.832290	-0.970733	-0.208641	0.311713	-0.470548	0.798679
26744	2.950114	-7.958198	3.745584	-0.327905	-0.417255	0.370683	-0.706242	0.846626	-0.958049	-0.216526	0.316314	-0.476315	0.791319
26745	3.079686	-8.208328	3.296558	0.012937	-0.755600	0.254650	-0.712194	0.853101	-0.943630	-0.228166	0.325884	-0.474515	0.785223
26746	2.579814	-8.853301	3.598972	0.213864	-0.620123	0.236826	-0.719717	0.857276	-0.936472	-0.239288	0.332472	-0.469803	0.781978
26747	1.798050	-9.496133	3.656853	0.248730	-0.569528	0.357691	-0.723406	0.857117	-0.931897	-0.252250	0.336874	-0.465637	0.778504
26748	1.627074	-9.773582	3.008672	0.143601	-0.365584	0.558533	-0.721550	0.853547	-0.935501	-0.265453	0.336722	-0.465243	0.774404
26749	1.343832	-9.676703	3.702043	-0.297602	-0.457981	0.548643	-0.714998	0.864005	-0.925636	-0.276610	0.340262	-0.471199	0.765297
26750	1.038015	-8.575443	3.592893	-0.288427	-0.613522	0.513221	-0.712143	0.876797	-0.910851	-0.288438	0.346487	-0.475590	0.755357
26751	1.101640	-8.045265	2.536659	0.001847	-0.373544	0.471453	-0.704277	0.887851	-0.897912	-0.299585	0.347552	-0.476773	0.749763
26752	1.266685	-8.537421	2.583945	0.422119	-0.210945	0.332341	-0.696374	0.888267	-0.899724	-0.309725	0.345135	-0.471383	0.750167
26753	1.016782	-9.507924	3.255100	0.655475	-0.471791	0.209480	-0.696349	0.880659	-0.907172	-0.322298	0.346025	-0.460150	0.751434
26754	0.043768	-9.598420	3.021349	0.088032	-0.456799	0.197411	-0.695424	0.879504	-0.906152	-0.330300	0.350639	-0.457136	0.747650
26755	-0.174628	-9.136380	2.770481	-0.526869	0.043867	0.090863	-0.690195	0.890916	-0.887968	-0.328108	0.352437	-0.466110	0.742209
26756	0.398033	-9.087093	3.338841	-0.246256	0.109700	-0.028212	-0.679436	0.902704	-0.867433	-0.325178	0.352836	-0.470188	0.740736
26757	0.849668	-8.969727	2.843974	0.330539	-0.017484	-0.080354	-0.670753	0.904669	-0.852523	-0.327082	0.351462	-0.464818	0.743933
26758	1.289903	-9.129188	3.128248	0.348140	-0.193873	-0.131033	-0.666693	0.909767	-0.830255	-0.329635	0.353437	-0.457334	0.746504
26759	1.667163	-9.030066	3.519353	0.244614	-0.583174	-0.098582	-0.669220	0.914353	-0.797119	-0.335812	0.361153	-0.449315	0.744926
26760	1.241487	-9.144639	3.045048	0.442510	-0.804566	0.003285	-0.676104	0.920376	-0.749474	-0.346491	0.370242	-0.437164	0.742800
26761	0.385789	-9.218397	3.235963	0.533224	-0.783619	0.048094	-0.697211	0.923899	-0.687467	-0.358582	0.377398	-0.424329	0.740901
26762	0.110539	-9.713501	5.021926	0.828237	-0.758489	-0.147047	-0.741513	0.929903	-0.613638	-0.369251	0.384014	-0.405294	0.742916
26763	1.395875	-10.554481	3.127810	1.378198	-0.291059	-0.163752	-0.818833	0.922819	-0.554126	-0.380280	0.378951	-0.381534	0.752473
26764	2.983208	-10.870308	3.501409	0.687486	0.378618	0.136841	-0.927811	0.893851	-0.557399	-0.384834	0.367101	-0.374953	0.759309
26765	4.385026	-9.689158	6.760649	-0.402274	-0.379419	0.223619	-1.014358	0.856234	-0.599905	-0.388718	0.373924	-0.380002	0.751450
26766	4.961420	-8.586531	5.958919	-0.473234	-0.984546	0.077919	-1.073770	0.819326	-0.651907	-0.393938	0.391867	-0.379853	0.739571
26767	5.592496	-7.874079	1.594902	0.650450	0.080960	0.086428	-1.074723	0.792783	-0.717594	-0.400187	0.384660	-0.371676	0.744140
26768	4.354124	-7.340601	2.607069	-0.135950	0.078998	0.110698	-1.052268	0.779080	-0.779006	-0.400405	0.383905	-0.375077	0.742704
26769	2.302792	-7.552442	3.893547	-0.273853	-0.989033	0.031366	-1.049613	0.773974	-0.795346	-0.406578	0.400350	-0.371514	0.732388
26770	1.987737	-7.995033	4.149562	-0.036369	-0.459078	-0.141233	-1.046556	0.766285	-0.808436	-0.407824	0.408558	-0.367059	0.729402
26771	3.348923	-8.429152	3.523098	-0.406345	0.542857	-0.332514	-1.026115	0.762181	-0.844031	-0.396095	0.406242	-0.374780	0.733223
26772	4.476294	-8.581113	2.764584	-0.639006	1.080719	-0.084251	-0.991087	0.769700	-0.880225	-0.381656	0.396119	-0.391810	0.737505
26773	3.703310	-8.172769	3.036233	-0.816030	0.225536	-0.008796	-0.969132	0.785229	-0.889059	-0.373655	0.399032	-0.405554	0.732585
26774	2.097277	-8.095123	2.909352	-0.206903	-0.082184	-0.088954	-0.956123	0.795736	-0.887807	-0.371579	0.402648	-0.407167	0.730765
26775	1.479981	-8.412185	2.628053	-0.229806	0.944269	-0.330729	-0.939130	0.796765	-0.901314	-0.357561	0.393161	-0.414948	0.738507
26776	1.439618	-8.893479	2.919264	-0.618114	1.730683	-0.480723	-0.897788	0.805808	-0.925255	-0.331226	0.375894	-0.432279	0.749752
26777	1.894127	-8.860973	2.798182	-0.965480	1.910073	-0.517894	-0.855672	0.819358	-0.940521	-0.299848	0.357787	-0.455297	0.758145
26778	2.656312	-8.798512	3.615347	-0.598596	2.374825	-0.630658	-0.812222	0.827952	-0.959029	-0.264283	0.330849	-0.473427	0.772373
26779	3.283674	-9.131783	3.743010	-0.187080	2.140461	-0.646907	-0.765064	0.829716	-0.980064	-0.232981	0.304640	-0.483081	0.787113
26780	2.784780	-8.723476	2.569349	-0.330902	2.151569	-0.716125	-0.723560	0.827453	-0.995424	-0.198953	0.279111	-0.493373	0.799436
26781	3.026697	-8.219160	1.795565	-0.532541	2.749499	-0.946384	-0.664825	0.833044	-1.006996	-0.153825	0.246331	-0.506929	0.811592
26782	3.748319	-8.540930	2.686588	-0.331907	2.665122	-1.130349	-0.615956	0.834055	-1.014863	-0.106916	0.215376	-0.514028	0.823382
26783	4.180126	-7.639738	3.932551	-0.557706	2.572599	-0.986822	-0.575378	0.832528	-1.024985	-0.062004	0.184351	-0.523882	0.829288
26784	4.039865	-9.603165	6.961210	0.044685	1.816535	-1.844636	-0.541694	0.844428	-1.020189	-0.012810	0.173461	-0.517868	0.837592
26785	2.580265	-8.619774	8.283303	0.793565	0.946527	-1.464800	-0.548719	0.817059	-1.043129	0.018494	0.172731	-0.499443	0.848751
26786	-0.225229	-8.768016	5.952779	-1.785220	1.705938	-0.599183	-0.533763	0.836142	-1.030151	0.051606	0.149069	-0.526374	0.835492
26787	-0.499268	-7.681073	2.773611	-1.459334	3.364804	-0.912797	-0.484103	0.876153	-0.995021	0.105949	0.100766	-0.543135	0.826816
26788	1.493668	-6.736942	4.500377	-0.825432	2.949546	-0.938739	-0.438723	0.895654	-0.975839	0.154562	0.060527	-0.547536	0.820153
26789	1.482981	-8.006322	6.906817	0.233053	1.944075	-1.191166	-0.413064	0.903458	-0.966010	0.194517	0.042409	-0.535728	0.820585
26790	1.103206	-8.472007	6.472670	0.148812	2.669630	-1.007207	-0.388676	0.897236	-0.967154	0.238814	0.010184	-0.521232	0.819257
26791	1.305194	-8.448961	6.127298	-1.090888	2.585137	-1.106268	-0.349088	0.913840	-0.936787	0.283190	-0.025833	-0.525551	0.801831
26792	2.370963	-7.924911	4.711953	-1.457443	2.441818	-1.187240	-0.333126	0.944558	-0.886619	0.326241	-0.060438	-0.534751	0.777145
26793	3.734810	-7.317476	6.135545	-1.332471	2.853037	-1.049312	-0.319384	0.968228	-0.829577	0.370273	-0.102015	-0.536887	0.751162
26794	4.226499	-6.871604	6.587716	-1.010220	2.071207	-0.853639	-0.308136	0.989486	-0.780055	0.402454	-0.131042	-0.537908	0.729050
26795	4.012041	-6.827127	4.946570	-0.561120	1.392758	-0.664641	-0.307799	1.005255	-0.746997	0.425171	-0.148493	-0.536213	0.713901
26796	2.863891	-7.214556	4.158523	-0.253741	1.269057	-0.666834	-0.305349	1.020645	-0.723850	0.447048	-0.161328	-0.530900	0.701617
26797	2.772618	-7.053450	5.430122	-0.186864	1.247087	-0.617274	-0.310508	1.026613	-0.712392	0.467961	-0.173682	-0.523990	0.690132
26798	4.368758	-6.883536	7.056687	-0.868456	1.260114	-0.508330	-0.313295	1.031752	-0.697384	0.484643	-0.193579	-0.525782	0.671716
26799	5.253038	-8.227002	4.663064	-0.429637	0.974427	-0.671534	-0.322161	1.041599	-0.663341	0.502007	-0.203369	-0.524326	0.657048
26800	5.955205	-12.476838	1.436170	1.638500	0.725862	-0.631177	-0.336114	1.040867	-0.684556	0.523900	-0.189490	-0.497836	0.664667
26801	3.214746	-12.705916	3.840060	1.197616	-0.608965	-0.129549	-0.342241	1.024347	-0.727714	0.523766	-0.167177	-0.488575	0.677507
26802	1.432478	-9.665413	3.454368	-0.827090	-0.815609	0.160106	-0.350935	1.024772	-0.731605	0.510713	-0.166301	-0.507705	0.673611
26803	1.939675	-6.792155	2.668447	-1.869920	-0.111018	-0.066960	-0.355712	1.033356	-0.701118	0.503719	-0.182864	-0.533894	0.654053
26804	3.312207	-7.111936	2.520426	-1.356009	-0.034411	-0.325063	-0.365390	1.047671	-0.642769	0.502331	-0.192475	-0.553020	0.636228
26805	4.038375	-9.125412	3.371399	1.200772	-0.624364	-0.257263	-0.379350	1.047296	-0.649027	0.502941	-0.169306	-0.544836	0.649260
26806	1.703550	-9.408063	3.446303	1.415374	-1.135009	0.180937	-0.386439	1.042333	-0.674192	0.492500	-0.142097	-0.536993	0.669993
26807	1.121935	-8.576544	1.771107	-0.262337	-0.184591	0.289749	-0.384300	1.033669	-0.692373	0.485604	-0.145165	-0.541543	0.670706
26808	2.210950	-8.335873	2.089117	-1.448556	0.545181	0.147221	-0.379820	1.032767	-0.687649	0.484919	-0.167956	-0.555071	0.654630
26809	3.836650	-8.500509	2.522923	-0.776340	0.123312	0.039295	-0.373274	1.041423	-0.647148	0.482813	-0.177389	-0.563947	0.646056
26810	3.229453	-8.055199	2.582766	0.454282	-0.819922	0.130061	-0.374323	1.040089	-0.648512	0.473182	-0.163713	-0.565520	0.655350
26811	2.560405	-8.120790	2.081368	0.927077	-0.444886	0.152670	-0.368145	1.043661	-0.640730	0.468779	-0.150682	-0.557081	0.668732
26812	2.628099	-8.468996	2.901984	0.588675	0.344163	-0.013990	-0.364817	1.034729	-0.666674	0.474271	-0.149430	-0.546072	0.674198
26813	2.930105	-8.492607	3.241163	-0.196096	0.383439	-0.143580	-0.367537	1.023058	-0.700509	0.479481	-0.154770	-0.545620	0.669659
26814	3.184587	-8.422487	2.935555	-0.404967	0.411706	-0.135265	-0.367686	1.027176	-0.685964	0.484262	-0.162528	-0.547574	0.662750
26815	3.571202	-8.378989	3.635440	-0.129242	0.610033	-0.149148	-0.366373	1.027630	-0.676623	0.492165	-0.170086	-0.543966	0.657986
26816	3.361115	-8.601131	4.761875	0.278924	0.705842	-0.287796	-0.361131	1.033905	-0.652329	0.504242	-0.173293	-0.534368	0.655866
26817	1.914927	-10.234141	5.312271	0.420781	0.513236	-0.508347	-0.367702	1.029844	-0.662658	0.517502	-0.170207	-0.525440	0.653555
26818	0.478311	-9.536985	4.432581	0.002765	1.022722	-0.332811	-0.372950	1.025817	-0.688082	0.532239	-0.179837	-0.515949	0.646666
26819	0.775311	-8.148235	2.902887	-0.983782	1.476550	-0.110298	-0.365332	1.030222	-0.663341	0.544677	-0.208149	-0.513080	0.629881
26820	2.533531	-8.558073	3.085079	-0.336855	1.802156	-0.251549	-0.355350	1.036219	-0.631504	0.564266	-0.231578	-0.498541	0.615980
26821	3.687328	-9.274667	6.358245	0.704581	0.772444	-0.244565	-0.351006	1.036526	-0.624871	0.577802	-0.230641	-0.482201	0.616791
26822	2.915828	-9.631015	5.338431	0.275521	0.329455	0.044978	-0.350988	1.031814	-0.637565	0.581407	-0.231748	-0.474913	0.618641
26823	2.180649	-8.593596	3.141911	-0.177607	0.598842	0.282385	-0.339383	1.027945	-0.643960	0.582408	-0.243882	-0.468846	0.617661
26824	1.788891	-7.923518	3.018937	-0.779969	0.289801	0.204318	-0.329383	1.029302	-0.621878	0.578465	-0.258235	-0.474177	0.611431
26825	1.625367	-7.938424	4.852842	-0.289945	0.175755	0.095491	-0.322152	1.031620	-0.602671	0.577130	-0.264649	-0.475220	0.609137
26826	2.077234	-8.170392	6.059832	0.442609	0.171416	0.092338	-0.316484	1.030117	-0.603317	0.579708	-0.262313	-0.467469	0.613680
26827	2.226881	-8.463937	4.788617	0.272695	0.038176	0.099803	-0.311195	1.025015	-0.616351	0.579977	-0.260513	-0.463122	0.617477
26828	2.207446	-8.165869	3.587176	-0.410229	0.042052	-0.003962	-0.311588	1.024203	-0.616906	0.578034	-0.265570	-0.467831	0.613583
26829	2.156514	-7.841406	4.853966	-0.752650	-0.070978	-0.079171	-0.312268	1.029024	-0.596061	0.574007	-0.272569	-0.478229	0.606234
26830	2.151345	-7.695778	5.671028	-0.480026	-0.342265	-0.160527	-0.318471	1.031300	-0.579903	0.569811	-0.272220	-0.488931	0.601797
26831	2.562280	-7.804937	4.668782	0.042515	0.013050	-0.184083	-0.325596	1.034307	-0.570652	0.572159	-0.269972	-0.489186	0.600372
26832	2.990206	-7.617629	4.013810	0.046770	-0.035896	-0.216296	-0.332175	1.032627	-0.575701	0.574424	-0.266724	-0.490319	0.598734
26833	2.468354	-8.233860	4.442894	-0.209388	-0.445017	-0.300038	-0.341528	1.033060	-0.579316	0.572311	-0.260675	-0.499417	0.595896
26834	3.015895	-9.728841	4.182152	0.240191	-0.018457	-0.173064	-0.352851	1.031695	-0.581232	0.575215	-0.255825	-0.497775	0.596574
26835	3.814004	-9.889281	2.691554	0.199095	0.329313	-0.119825	-0.353628	1.028336	-0.591605	0.580730	-0.256092	-0.492175	0.595762
26836	3.383042	-9.508802	2.136333	-0.021289	-0.469775	-0.026519	-0.358237	1.027843	-0.589700	0.576071	-0.250320	-0.498117	0.597797
26837	2.633084	-10.303819	3.630803	0.461697	-0.992648	-0.075045	-0.366266	1.026864	-0.599781	0.569025	-0.232185	-0.504319	0.606599
26838	2.721217	-11.093428	4.298932	0.827028	-0.552275	0.004063	-0.373485	1.020396	-0.619654	0.567035	-0.216020	-0.500527	0.617478
26839	1.829482	-9.883939	3.487452	-0.171113	-0.422723	0.030217	-0.378872	1.017352	-0.633167	0.561392	-0.212957	-0.507318	0.618156
26840	1.074203	-8.674459	2.150659	-1.297341	-0.294554	0.068321	-0.381925	1.022540	-0.607746	0.551655	-0.224379	-0.526290	0.606918
26841	1.320549	-7.478256	1.778544	-1.252436	0.204670	-0.112327	-0.385120	1.029889	-0.573313	0.549022	-0.239444	-0.539623	0.591649
26842	2.705223	-7.263791	1.944566	-0.053107	0.266682	-0.192474	-0.388558	1.031982	-0.551855	0.553664	-0.240946	-0.538353	0.587858
26843	3.883275	-7.781188	2.648896	0.973640	-0.031680	-0.141025	-0.392767	1.030909	-0.561583	0.559230	-0.228225	-0.527925	0.597052
26844	3.446342	-8.728300	4.091539	0.857900	-0.284325	-0.031510	-0.395102	1.022378	-0.593454	0.560193	-0.214718	-0.521038	0.607124
26845	3.198179	-9.016855	3.484397	0.094299	-0.356648	0.041745	-0.399039	1.019203	-0.608723	0.556040	-0.209730	-0.523780	0.610317
26846	2.934196	-8.536279	2.726558	-0.545247	0.138343	0.083630	-0.400346	1.016755	-0.615859	0.553919	-0.218198	-0.528630	0.605073
26847	3.076256	-8.140415	3.406654	-0.396335	0.102068	0.092642	-0.395091	1.019603	-0.599681	0.551802	-0.224769	-0.531971	0.601664
26848	3.526265	-7.996334	3.332729	0.220328	0.033000	0.005623	-0.393519	1.020748	-0.584316	0.552823	-0.222633	-0.529047	0.604095
26849	3.636814	-8.207934	3.241444	0.511614	0.029015	0.050702	-0.390998	1.016018	-0.598774	0.554466	-0.217784	-0.522399	0.610112
26850	3.516622	-8.428518	3.687089	0.232446	0.061930	0.062439	-0.389529	1.010537	-0.609641	0.555116	-0.216453	-0.518719	0.613127
26851	3.430311	-8.221335	3.752676	-0.148938	0.136718	-0.000155	-0.390173	1.006956	-0.622558	0.555609	-0.219676	-0.519137	0.611177
26852	3.318499	-7.747645	3.565160	-0.263955	0.155393	-0.003923	-0.391228	1.006497	-0.613486	0.555862	-0.224304	-0.520766	0.607872
26853	3.082742	-7.601442	3.494247	-0.024725	0.334187	-0.033809	-0.388339	1.008424	-0.603316	0.559375	-0.228149	-0.517604	0.605915
26854	3.179005	-7.677276	4.340159	0.169282	0.486823	-0.062321	-0.386615	1.004536	-0.605060	0.565660	-0.231326	-0.510493	0.604909
26855	3.245341	-9.093520	4.889598	0.520789	0.459035	-0.220500	-0.386599	0.999999	-0.613211	0.575142	-0.228542	-0.500043	0.605753
26856	2.560255	-10.469980	5.605821	0.310100	0.094023	-0.347077	-0.395537	0.995548	-0.628463	0.581445	-0.222470	-0.496897	0.604584
26857	1.665464	-9.544583	4.334280	-0.519357	0.275190	-0.122005	-0.403704	0.994784	-0.623323	0.583061	-0.230497	-0.500511	0.596993
26858	2.132907	-9.655202	2.801872	-0.750727	0.647589	-0.016088	-0.399905	0.998817	-0.596682	0.585894	-0.246583	-0.502046	0.586409
26859	1.991059	-8.888360	2.628072	0.020653	0.617847	-0.059828	-0.399384	0.999651	-0.584918	0.592561	-0.252939	-0.494876	0.583088
26860	1.499693	-9.093756	3.796293	0.368367	0.476156	0.035925	-0.394898	0.997435	-0.589710	0.598418	-0.254281	-0.484865	0.584929
26861	1.581136	-9.509748	3.939119	0.386803	0.623667	0.045763	-0.386730	0.997306	-0.592210	0.605510	-0.257404	-0.472614	0.586291
26862	2.382823	-8.876250	3.992633	-0.139185	0.661472	0.065370	-0.380399	0.994353	-0.590775	0.609981	-0.267259	-0.466003	0.582526
26863	2.789586	-8.004853	3.259647	-0.408921	0.397521	0.076873	-0.379082	0.994269	-0.588390	0.610240	-0.277614	-0.465527	0.577774
26864	2.583818	-7.401773	3.294514	-0.111182	0.142452	0.138079	-0.373293	0.995283	-0.577615	0.609114	-0.281726	-0.464444	0.577843
26865	2.277546	-7.688787	4.245196	0.263098	-0.261682	0.069533	-0.371439	0.992406	-0.581197	0.607037	-0.276140	-0.464239	0.582868
26866	2.424303	-8.419105	4.669181	0.580649	-0.380465	0.020248	-0.373014	0.990890	-0.586299	0.606196	-0.264653	-0.462065	0.590745
26867	2.513534	-9.048596	4.395069	0.209064	-0.186190	0.018571	-0.374839	0.986105	-0.600041	0.605058	-0.260074	-0.461792	0.594150
26868	2.450515	-8.690514	4.349519	-0.720855	-0.065924	0.014657	-0.375496	0.985531	-0.598584	0.600242	-0.267952	-0.471165	0.588145
26869	2.188840	-7.782581	4.719732	-1.071431	-0.233301	-0.167855	-0.379474	0.990900	-0.567942	0.593841	-0.276393	-0.487378	0.577427
26870	3.028219	-7.378933	5.281569	-0.609517	-0.248632	-0.249822	-0.388585	0.995244	-0.542077	0.590654	-0.278144	-0.498828	0.570030
26871	4.017105	-7.720198	5.511844	-0.252213	-0.240423	-0.385006	-0.398223	1.000227	-0.519389	0.590996	-0.274401	-0.506642	0.564572
26872	4.029355	-10.079610	2.160469	0.542665	0.034612	-0.094137	-0.409019	0.999209	-0.524902	0.595114	-0.267250	-0.500725	0.568939
26873	3.438778	-10.813788	0.800068	0.356503	0.253590	0.080152	-0.408607	0.996134	-0.549026	0.598365	-0.266587	-0.493311	0.572307
26874	2.832542	-9.227428	3.000623	-0.267444	-0.689066	-0.016229	-0.409265	0.995856	-0.548360	0.590042	-0.261564	-0.504775	0.573268
26875	3.850252	-8.980636	4.563131	0.184045	-1.170103	0.107377	-0.413480	0.996002	-0.550575	0.577542	-0.246870	-0.515878	0.582554
26876	3.353233	-9.499571	2.729834	0.500889	-0.895073	0.092624	-0.412411	0.992690	-0.564839	0.569416	-0.231473	-0.519908	0.593196
26877	1.002119	-9.498644	1.740691	0.319819	-0.607627	0.120957	-0.412135	0.990240	-0.579599	0.562773	-0.221810	-0.522557	0.600850
26878	0.620334	-9.044298	2.644955	-0.106498	-0.577353	0.045595	-0.416609	0.988744	-0.582664	0.555456	-0.216390	-0.530212	0.602926
26879	1.981957	-8.301127	2.688347	-0.317204	-0.141945	-0.011844	-0.420305	0.990619	-0.575890	0.552333	-0.218114	-0.535756	0.600266
26880	3.797353	-8.185733	2.042792	-0.156200	0.384139	-0.085276	-0.419785	0.991754	-0.565184	0.556526	-0.223373	-0.533865	0.596131
26881	4.867421	-8.350767	2.238126	0.208459	0.144177	-0.033740	-0.415561	0.988924	-0.567057	0.559037	-0.222396	-0.530106	0.597499
26882	4.236216	-8.415539	2.982210	0.399140	-0.656837	0.098888	-0.416214	0.988675	-0.580002	0.552363	-0.210958	-0.532294	0.605851
26883	3.089447	-8.375659	3.028556	0.315628	-0.825401	0.232177	-0.418969	0.986070	-0.590996	0.541655	-0.199865	-0.536724	0.615297
26884	2.645417	-8.376454	2.832020	0.140124	-0.213711	0.171989	-0.415928	0.983118	-0.598598	0.537555	-0.197408	-0.536732	0.619664
26885	2.723855	-8.166281	2.909859	-0.027721	0.122345	0.044510	-0.412627	0.980896	-0.601909	0.537845	-0.199673	-0.535785	0.619506
26886	3.688385	-8.012912	2.389541	-0.124709	0.384697	0.082810	-0.407754	0.980727	-0.599301	0.540175	-0.206500	-0.532963	0.617672
26887	4.290432	-7.885438	2.782516	-0.020175	0.300036	0.128421	-0.401036	0.980504	-0.596182	0.541357	-0.211711	-0.529685	0.617693
26888	4.226799	-8.148687	3.220590	0.382940	0.043994	0.085626	-0.396290	0.979377	-0.600276	0.542120	-0.208845	-0.524217	0.622644
26889	3.835910	-8.451887	3.362514	0.265931	0.110185	0.064559	-0.392453	0.974821	-0.611407	0.543269	-0.207872	-0.519720	0.625731
26890	3.757616	-8.977479	4.406229	0.038496	0.265722	-0.189760	-0.391392	0.972794	-0.614953	0.548313	-0.208638	-0.517248	0.623119
26891	3.296595	-8.815931	4.458256	0.012528	0.183108	-0.310511	-0.395865	0.971470	-0.619481	0.553836	-0.207399	-0.516636	0.619143
26892	2.177293	-9.734358	4.079445	-0.296368	0.489816	-0.346356	-0.402198	0.974539	-0.613707	0.561669	-0.212987	-0.516395	0.610328
26893	0.773379	-10.085102	3.865725	0.083397	0.776682	-0.495063	-0.408659	0.976062	-0.607045	0.575668	-0.216322	-0.508888	0.602366
26894	0.861174	-9.481456	4.788085	-0.354782	0.860300	-0.285557	-0.409453	0.976195	-0.599826	0.585974	-0.227653	-0.504534	0.591822
26895	1.960633	-8.995499	4.591911	-0.303970	1.113472	-0.291992	-0.408945	0.981173	-0.587129	0.598767	-0.241411	-0.496403	0.580329
26896	2.526922	-8.402804	3.507306	-0.182428	1.127235	-0.087423	-0.405781	0.979546	-0.579744	0.609691	-0.255574	-0.485463	0.572088
26897	2.473211	-8.690237	3.098667	-0.106867	0.904172	0.112990	-0.398409	0.979728	-0.570615	0.616173	-0.268333	-0.475148	0.567946
26898	2.027606	-8.579304	3.876001	0.114115	0.461601	0.251495	-0.387866	0.978106	-0.570920	0.618048	-0.274376	-0.466932	0.569832
26899	1.535395	-8.423169	3.992097	-0.104433	0.164914	0.092528	-0.379567	0.977769	-0.570492	0.617592	-0.278495	-0.465682	0.569350
26900	1.374378	-8.365408	4.010789	-0.014708	0.269553	-0.081537	-0.378379	0.976705	-0.567604	0.620721	-0.280821	-0.463107	0.566901
26901	1.920249	-8.743848	4.136292	0.112017	0.672203	-0.139672	-0.377057	0.975197	-0.569802	0.628730	-0.285849	-0.454316	0.562660
26902	2.463118	-8.738846	4.198640	-0.138972	0.532136	-0.168882	-0.376529	0.974510	-0.564492	0.634414	-0.291868	-0.450269	0.556408
26903	2.591650	-8.537423	4.737785	-0.395869	0.259715	-0.169712	-0.378511	0.975487	-0.556564	0.635945	-0.298333	-0.452434	0.549431
26904	2.260122	-8.179342	4.835626	-0.481634	0.381748	-0.172681	-0.381815	0.977396	-0.539384	0.638159	-0.306908	-0.454011	0.540772
26905	1.920246	-7.928237	4.683708	-0.504592	0.461397	-0.310092	-0.386569	0.979367	-0.523520	0.642201	-0.315563	-0.455487	0.529651
26906	2.404248	-7.919471	4.544456	-0.418094	0.633886	-0.351256	-0.397120	0.981979	-0.505568	0.648756	-0.324249	-0.454077	0.517486
26907	3.184469	-7.686871	4.475181	-0.487327	0.598967	-0.327122	-0.402667	0.985096	-0.490459	0.654040	-0.333775	-0.453461	0.505172
26908	3.576249	-7.398198	4.523533	-0.571178	0.434346	-0.385118	-0.409662	0.987594	-0.471083	0.657764	-0.341949	-0.456214	0.492226
26909	4.065324	-8.132076	4.368377	-0.189578	0.276539	-0.344337	-0.421788	0.988413	-0.458240	0.662130	-0.343927	-0.456857	0.484334
26910	4.862286	-9.433329	2.980215	0.336842	0.273178	-0.100558	-0.427450	0.988332	-0.461247	0.667678	-0.341032	-0.450810	0.484432
26911	4.583817	-9.705473	2.088014	0.233911	-0.307716	-0.017864	-0.427317	0.989125	-0.471900	0.666444	-0.334618	-0.452958	0.488581
26912	2.623736	-10.306571	2.188851	0.257875	-1.019472	0.075359	-0.428101	0.987960	-0.481002	0.657853	-0.321695	-0.463564	0.498850
26913	2.219357	-10.986127	3.353691	0.476993	-0.604875	-0.004316	-0.431519	0.987185	-0.492464	0.655007	-0.309250	-0.466939	0.507246
26914	2.791175	-10.606721	4.205947	0.177645	-0.626507	-0.092194	-0.435728	0.986462	-0.505384	0.650930	-0.299543	-0.474017	0.511735
26915	2.447728	-9.486921	2.273541	-0.809449	-0.732072	-0.046381	-0.441007	0.988855	-0.495372	0.639146	-0.302072	-0.492193	0.507929
26916	1.277459	-8.061623	1.329140	-0.957184	-0.106152	-0.099200	-0.442078	0.991293	-0.466991	0.632992	-0.312058	-0.503923	0.497998
26917	1.267797	-7.411186	2.378124	-0.416294	0.049662	-0.245082	-0.449199	0.991689	-0.446612	0.632933	-0.315421	-0.509115	0.490619
26918	2.513890	-7.883703	2.660604	0.203195	0.274607	-0.353355	-0.455265	0.993527	-0.441947	0.640230	-0.311802	-0.505993	0.486678
26919	4.131620	-8.395674	2.213482	0.342357	0.449888	-0.343280	-0.465127	0.988832	-0.451592	0.649843	-0.308367	-0.499189	0.483139
26920	4.858682	-8.676199	2.018885	-0.065438	0.295267	-0.197166	-0.470007	0.991077	-0.453867	0.654061	-0.309965	-0.497338	0.478310
26921	4.657557	-8.500196	2.360376	-0.298363	-0.103526	0.029441	-0.472373	0.989459	-0.453624	0.650545	-0.313178	-0.501624	0.476534
26922	3.868536	-8.067905	2.308838	-0.105276	-0.182727	0.132250	-0.467767	0.989717	-0.445128	0.646567	-0.314001	-0.504319	0.478557
26923	3.701087	-7.927732	2.345966	0.177883	-0.111707	0.089418	-0.463024	0.989101	-0.441065	0.645360	-0.311518	-0.503788	0.482353
26924	3.827138	-7.976366	2.821937	0.296254	-0.062520	0.011384	-0.460125	0.989479	-0.448426	0.646238	-0.307074	-0.501803	0.486082
26925	3.945863	-8.008215	2.618833	0.221491	0.134145	0.015040	-0.460244	0.986037	-0.455740	0.648479	-0.305610	-0.498132	0.487794
26926	4.311395	-8.161815	2.303879	-0.076224	0.274484	0.135173	-0.454842	0.986356	-0.462998	0.649199	-0.310485	-0.494630	0.487320
26927	3.855775	-8.218667	1.919679	0.014145	0.167717	0.239206	-0.447730	0.986371	-0.458541	0.648303	-0.314214	-0.491189	0.489598
26928	3.216294	-8.392840	2.421245	0.296281	0.183603	0.123630	-0.441270	0.984591	-0.460006	0.650526	-0.313244	-0.485265	0.493165
26929	3.541584	-8.753346	3.401486	0.147604	0.359851	-0.077359	-0.438366	0.982982	-0.465429	0.655395	-0.314017	-0.479974	0.491402
26930	4.012707	-9.312621	4.801675	0.197076	0.443226	-0.301340	-0.440732	0.981744	-0.469711	0.663598	-0.312744	-0.474240	0.486749
26931	3.031537	-9.675083	4.870577	-0.148583	0.152433	-0.348260	-0.448492	0.978714	-0.475323	0.667225	-0.312764	-0.476163	0.479853
26932	1.579004	-9.886005	3.956332	-0.295378	0.458123	-0.252702	-0.455215	0.978884	-0.463764	0.671911	-0.318541	-0.474588	0.470992
26933	0.959753	-9.528352	3.482153	-0.007851	0.766132	-0.315119	-0.460747	0.977702	-0.455064	0.681705	-0.322827	-0.466558	0.461937
26934	1.724042	-9.359075	4.106031	-0.192447	0.930328	-0.183994	-0.463386	0.978763	-0.450196	0.690514	-0.332138	-0.456919	0.451775
26935	1.952070	-9.228789	3.476644	-0.151226	1.026303	-0.024156	-0.465231	0.978410	-0.444982	0.698633	-0.343281	-0.444366	0.443406
26936	1.494298	-8.882724	3.421479	-0.263530	1.001768	0.065598	-0.459171	0.977264	-0.437214	0.704802	-0.356225	-0.432333	0.435255
26937	1.825146	-8.633949	3.872608	-0.046990	0.655488	0.049823	-0.455357	0.978741	-0.432673	0.709302	-0.363126	-0.423251	0.431149
26938	1.656288	-8.433127	3.846658	0.087779	0.444666	-0.080150	-0.453771	0.976690	-0.429554	0.714184	-0.364896	-0.416918	0.427752
26939	2.031217	-8.766139	3.839012	0.174957	0.757540	-0.189337	-0.457327	0.976845	-0.432844	0.722966	-0.367416	-0.406039	0.421258
26940	2.837749	-8.702930	4.125625	-0.055673	0.742149	-0.218636	-0.460357	0.977070	-0.433603	0.730166	-0.372529	-0.397509	0.412390
26941	2.739921	-8.352797	3.749332	-0.265564	0.406586	-0.168380	-0.465884	0.974709	-0.428010	0.732448	-0.378549	-0.395122	0.405092
26942	2.445561	-8.416391	3.745594	-0.135908	0.252778	-0.197181	-0.468255	0.973894	-0.420268	0.734829	-0.380899	-0.394178	0.399457
26943	2.327013	-8.639318	4.696739	-0.002933	0.270579	-0.187797	-0.472875	0.976200	-0.413203	0.738114	-0.381754	-0.391762	0.394936
26944	2.332691	-8.498476	4.315573	-0.093050	0.122726	-0.208473	-0.478539	0.975977	-0.409942	0.739838	-0.382340	-0.392447	0.390438
26945	2.828541	-8.300216	3.754061	-0.000163	0.129937	-0.179949	-0.484997	0.976587	-0.405846	0.741955	-0.382069	-0.392011	0.387110
26946	3.212698	-8.443705	4.029274	-0.036070	-0.038219	-0.078669	-0.488940	0.973934	-0.407353	0.741822	-0.381573	-0.393635	0.386204
26947	2.971767	-8.574252	4.407958	-0.027121	-0.340845	-0.062847	-0.490783	0.973064	-0.403889	0.739118	-0.378931	-0.399491	0.387972
26948	2.455609	-8.510758	4.795988	0.036779	-0.450918	-0.049104	-0.491443	0.973133	-0.400143	0.735976	-0.374365	-0.406401	0.391188
26949	2.546496	-8.310144	4.152235	-0.082019	-0.423418	0.092139	-0.492235	0.973402	-0.398924	0.730900	-0.373070	-0.412656	0.395371
26950	2.813276	-7.975212	4.042367	-0.404530	-0.277669	0.129122	-0.487226	0.971100	-0.388112	0.724356	-0.377715	-0.419103	0.396222
26951	2.949704	-8.336713	5.060144	-0.212906	-0.387793	-0.024851	-0.488018	0.970276	-0.375451	0.719423	-0.377536	-0.426639	0.397337
26952	3.265313	-9.272958	3.175502	0.577531	-0.202895	0.173323	-0.484989	0.971219	-0.383329	0.720437	-0.368947	-0.423794	0.406506
26953	2.733323	-8.972012	2.353031	0.185284	0.009729	0.139982	-0.481427	0.970206	-0.391276	0.720473	-0.367599	-0.421189	0.410353
26954	2.293176	-8.858529	3.339908	-0.115062	-0.334231	0.067950	-0.475628	0.968752	-0.388052	0.716055	-0.366956	-0.426608	0.413055
26955	2.940520	-9.642860	3.875932	0.054870	-0.298524	-0.021587	-0.475097	0.967482	-0.387698	0.713792	-0.363597	-0.430643	0.415747
26956	3.349062	-9.810438	1.747661	0.032389	-0.005789	0.068591	-0.471405	0.966868	-0.394966	0.713224	-0.363557	-0.430124	0.417289
26957	2.618176	-8.675640	1.524130	-0.063808	0.480735	-0.188398	-0.469557	0.965053	-0.390241	0.718094	-0.366988	-0.425265	0.410866
26958	1.437731	-7.626359	4.187669	0.890183	1.255489	-0.162615	-0.473368	0.962967	-0.398537	0.736117	-0.362847	-0.401092	0.406939
26959	1.801090	-8.158566	4.628839	0.802412	0.784322	-0.194264	-0.475456	0.959258	-0.422785	0.749308	-0.355937	-0.384393	0.405079
26960	2.844720	-8.049938	3.552904	0.284144	0.601237	-0.229096	-0.481377	0.958609	-0.437284	0.757572	-0.354632	-0.374856	0.399754
26961	3.288903	-7.714196	3.612136	0.066117	0.731104	-0.232598	-0.485971	0.954489	-0.446971	0.764990	-0.357850	-0.364979	0.391822
26962	2.645419	-8.160284	4.197463	0.282307	0.887842	-0.313875	-0.491362	0.951985	-0.453661	0.775649	-0.358008	-0.351550	0.382899
26963	1.259049	-7.139112	5.928270	0.382069	0.914279	-0.343230	-0.496617	0.947262	-0.454418	0.786991	-0.356751	-0.336927	0.373970
26964	1.961190	-8.111686	7.280900	-0.716876	-1.181647	0.336421	-0.493187	0.944821	-0.448129	0.770934	-0.361192	-0.358535	0.382954
26965	2.792253	-9.769359	3.699046	-0.061246	-0.896363	-0.766593	-0.510444	0.943429	-0.430627	0.769435	-0.349835	-0.378334	0.377425
26966	0.439993	-8.008457	5.023987	0.150699	2.231632	-0.340594	-0.525043	0.937754	-0.447454	0.788992	-0.361304	-0.345080	0.357591
26967	1.150743	-8.840201	5.389023	-0.037942	1.126543	0.060058	-0.526088	0.935044	-0.449397	0.795559	-0.370536	-0.327061	0.350457
26968	2.270858	-9.523890	4.345479	0.308732	0.413346	-0.102745	-0.525954	0.935023	-0.454737	0.801091	-0.367714	-0.319263	0.348011
26969	2.972476	-9.059745	3.867700	-0.700845	1.118073	-0.324352	-0.532273	0.933964	-0.456833	0.804703	-0.384829	-0.308550	0.330390
26970	2.533687	-7.649992	5.800348	-1.476066	1.861556	-0.019679	-0.534143	0.939479	-0.428612	0.803934	-0.420182	-0.288376	0.306556
26971	2.735428	-7.401237	5.267941	-0.525490	0.581294	0.086462	-0.529423	0.944170	-0.407432	0.801947	-0.432875	-0.281565	0.300368
26972	2.694504	-8.045379	3.586770	0.866764	-0.638242	0.114928	-0.527453	0.947748	-0.420286	0.804862	-0.415582	-0.285724	0.312811
26973	2.285776	-7.800251	4.612126	0.703361	-0.880084	-0.012616	-0.529161	0.948633	-0.439322	0.805274	-0.398781	-0.295626	0.324210
26974	1.398173	-8.568686	5.656910	0.178445	-0.444813	0.038233	-0.529957	0.951630	-0.448292	0.803659	-0.393119	-0.301510	0.329670
26975	1.733821	-8.747145	4.929661	-0.119531	-0.733343	0.026563	-0.531546	0.954290	-0.447656	0.797748	-0.390528	-0.313919	0.335471
26976	2.042547	-8.353297	3.896416	-0.158820	-0.891226	-0.146141	-0.538933	0.958480	-0.453577	0.791625	-0.385986	-0.330484	0.339301
26977	0.566534	-7.646831	5.944547	-0.172075	-0.950800	-0.475196	-0.547906	0.963441	-0.449047	0.786761	-0.379252	-0.350319	0.338308
26978	2.559928	-7.843758	5.212944	0.242229	-0.005196	-0.455881	-0.563326	0.964705	-0.434151	0.791463	-0.372086	-0.352392	0.333102
26979	5.922221	-8.496342	5.393233	0.158503	-0.060133	-0.771059	-0.583611	0.965329	-0.441372	0.797008	-0.363838	-0.358064	0.322785
26980	7.274756	-8.219496	4.217200	-0.751533	-1.076590	-0.030114	-0.599033	0.967320	-0.427920	0.783604	-0.368420	-0.380362	0.324892
26981	3.781716	-7.986886	2.950591	-0.779033	-1.422019	-0.031622	-0.610242	0.967989	-0.397077	0.766588	-0.371027	-0.407917	0.329069
26982	2.989134	-9.049654	4.602215	0.890906	-0.466785	0.453772	-0.601560	0.972761	-0.401963	0.766052	-0.357813	-0.405930	0.346922
26983	1.858230	-8.968398	3.028946	-0.049955	-0.953381	-0.185894	-0.600121	0.975881	-0.400146	0.758802	-0.350536	-0.422263	0.350768
26984	1.474583	-8.543545	0.857459	-1.048735	0.779875	-0.221138	-0.608169	0.977788	-0.378107	0.759156	-0.369828	-0.419378	0.333215
26985	2.342849	-7.381979	2.309803	-1.026058	1.310744	-0.175507	-0.615683	0.976673	-0.351900	0.762925	-0.392734	-0.407524	0.312457
26986	2.292351	-6.392475	3.311654	-0.403820	0.651423	0.129831	-0.616078	0.976549	-0.352166	0.764004	-0.403887	-0.399227	0.306252
26987	3.986828	-8.235382	4.946792	0.321941	1.248349	0.082546	-0.613579	0.978272	-0.357212	0.775479	-0.407373	-0.377509	0.300277
26988	4.790815	-9.710982	6.214882	1.128467	1.061429	-0.565181	-0.622269	0.979332	-0.376962	0.795511	-0.391680	-0.358867	0.291485
26989	2.136723	-9.647551	5.591436	-0.615991	0.354833	-0.065347	-0.631094	0.979772	-0.381385	0.793256	-0.403230	-0.357385	0.283595
26990	1.785585	-9.134880	1.993040	-1.261673	0.487943	0.151105	-0.631107	0.980455	-0.350136	0.785286	-0.426848	-0.355648	0.273205
26991	2.721750	-8.782998	1.417404	-1.431902	1.289792	-0.007175	-0.630976	0.979288	-0.335495	0.781325	-0.456317	-0.343139	0.252115
26992	3.819432	-8.869526	4.712977	-0.087615	0.804830	0.043130	-0.636379	0.978240	-0.320520	0.785607	-0.461903	-0.330755	0.245090
26993	3.958611	-8.211576	5.369347	0.163905	0.060193	0.399785	-0.627834	0.982488	-0.308205	0.785244	-0.462445	-0.325424	0.252260
26994	2.434536	-8.623092	2.018718	-0.462035	-0.214996	0.447770	-0.615067	0.984923	-0.299733	0.777120	-0.471404	-0.327147	0.258529
26995	1.721824	-9.223503	1.192688	-0.036723	-0.060662	0.425538	-0.604539	0.987257	-0.290705	0.773795	-0.474705	-0.324381	0.265844
26996	1.609913	-9.278656	3.769781	0.030572	-0.295486	0.418907	-0.589392	0.990230	-0.314672	0.769778	-0.475265	-0.324977	0.275598
26997	1.275292	-9.039587	3.671066	-0.204314	-0.613474	0.396752	-0.575702	0.992873	-0.310208	0.761223	-0.477820	-0.331807	0.286587
26998	1.253466	-8.722047	3.369555	-0.240360	-0.466982	0.356908	-0.565039	0.991917	-0.284738	0.753592	-0.481039	-0.337030	0.295145
26999	1.038556	-8.444420	3.057608	-0.134007	-0.619233	0.257293	-0.552136	0.992991	-0.277645	0.746186	-0.481354	-0.344660	0.304491
27000	0.582080	-8.394446	3.076921	0.181727	-0.737206	0.209002	-0.546080	0.994218	-0.276608	0.741353	-0.475437	-0.352665	0.316200
27001	0.712192	-8.358023	3.841193	0.431971	-0.830471	0.255998	-0.533961	0.996039	-0.295639	0.737501	-0.465747	-0.359679	0.331365
27002	0.435494	-8.705287	3.801627	0.313874	-0.976054	0.205264	-0.525004	0.997629	-0.307435	0.731737	-0.455921	-0.370166	0.345939
27003	-0.365050	-8.962577	3.417983	0.311421	-1.035442	0.086605	-0.519214	0.999287	-0.306781	0.725791	-0.445004	-0.382114	0.359427
27004	-0.049118	-8.927663	3.932845	0.496246	-1.004129	0.179246	-0.512498	1.001561	-0.321999	0.720902	-0.431732	-0.391585	0.374925
27005	0.734609	-9.109889	5.421612	0.770595	-1.275145	0.233869	-0.504463	1.004076	-0.343097	0.715169	-0.412952	-0.401694	0.395785
27006	2.018822	-10.581613	6.858444	1.514240	-1.458354	-0.080843	-0.506435	1.007516	-0.382733	0.715793	-0.378647	-0.411026	0.418717
27007	3.225236	-10.977653	2.734649	1.389323	-0.669872	0.061576	-0.510101	1.006974	-0.441160	0.719672	-0.353693	-0.407994	0.436479
27008	5.387599	-11.146914	5.040614	-0.596006	0.423344	0.413686	-0.500885	1.009801	-0.452652	0.715023	-0.369164	-0.404290	0.434753
27009	7.048386	-9.218576	6.020498	-0.559757	-1.430781	0.408541	-0.490097	1.011930	-0.434826	0.695220	-0.367853	-0.426193	0.446892
27010	5.544576	-7.251202	1.097742	-0.570741	-2.564467	0.362720	-0.483516	1.012013	-0.420486	0.664792	-0.355327	-0.463780	0.465513
27011	3.836599	-7.452141	0.690644	0.558112	-2.015409	0.113783	-0.473516	1.015130	-0.414897	0.648237	-0.329830	-0.484109	0.486455
27012	2.833732	-7.955456	3.739586	1.416050	-1.967564	0.342388	-0.474816	1.013647	-0.452429	0.634222	-0.295159	-0.493127	0.517175
27013	3.315471	-8.021937	3.942600	0.552462	-1.689361	0.375831	-0.467031	1.013278	-0.486960	0.616350	-0.274066	-0.506230	0.537337
27014	4.200964	-7.027891	2.121054	-0.279934	-1.212452	0.222251	-0.467161	1.012756	-0.488309	0.599733	-0.266511	-0.522931	0.543907
27015	4.773992	-6.284584	1.052367	-0.236926	-0.892736	0.252591	-0.463480	1.014163	-0.480567	0.586120	-0.262011	-0.534824	0.549341
27016	4.608824	-7.059321	2.169907	0.682102	-1.370619	0.296660	-0.455961	1.012419	-0.496989	0.571258	-0.241873	-0.541701	0.567205
27017	3.448907	-8.056026	3.013105	1.683548	-1.794123	0.467994	-0.453296	1.007263	-0.541889	0.553810	-0.206812	-0.540245	0.598881
27018	2.852922	-9.028022	3.040660	1.634833	-1.406678	0.745439	-0.446538	0.998987	-0.588002	0.535638	-0.179572	-0.532722	0.630122
27019	3.351539	-9.319921	3.327725	0.762888	-0.588251	0.647052	-0.430689	0.989198	-0.625460	0.523630	-0.170564	-0.527039	0.647263
27020	3.912982	-8.642220	3.546825	0.030917	-0.652171	0.610597	-0.419347	0.985522	-0.633980	0.508626	-0.168040	-0.531412	0.656250
27021	4.153418	-7.824738	3.514341	-0.330823	-0.736336	0.727305	-0.404844	0.982110	-0.645064	0.489856	-0.169116	-0.540800	0.662553
27022	4.401400	-7.460897	4.539697	0.345131	-0.780843	0.746727	-0.392719	0.979941	-0.647273	0.472306	-0.163255	-0.541310	0.676209
27023	4.667657	-7.172140	3.972865	0.780583	-0.833352	0.574420	-0.379533	0.976381	-0.656612	0.457799	-0.150364	-0.536698	0.692652
27024	4.254485	-7.083023	3.367596	0.309711	-0.564870	0.631425	-0.370636	0.968470	-0.675361	0.443588	-0.146279	-0.535683	0.703474
27025	2.491024	-6.889134	4.765749	-0.107795	-0.663935	0.608610	-0.357186	0.964924	-0.679498	0.427444	-0.143919	-0.541328	0.709607
27026	0.445511	-9.464926	6.773032	0.949347	-0.692792	-0.024289	-0.358597	0.955506	-0.709947	0.422642	-0.125494	-0.533780	0.721599
27027	1.638266	-11.817220	5.912778	2.589074	0.349959	-0.712810	-0.372603	0.931795	-0.771271	0.442380	-0.100528	-0.494476	0.741409
27028	3.543032	-12.948002	3.442957	0.482264	0.610995	-0.086826	-0.368724	0.915060	-0.796673	0.450363	-0.104244	-0.482131	0.744215
27029	3.360599	-10.487829	1.883248	-1.920470	-0.221260	0.637612	-0.360083	0.930355	-0.769325	0.434188	-0.123951	-0.511133	0.731341
27030	1.470947	-7.786087	2.955195	-1.979982	-0.263876	0.897269	-0.341774	0.953430	-0.711286	0.412837	-0.146148	-0.539723	0.718961
27031	0.784869	-6.310555	3.726892	-0.468857	-0.002913	0.497071	-0.323742	0.956302	-0.696722	0.404029	-0.155057	-0.545116	0.718030
27032	2.135210	-7.205986	3.657144	1.520242	-0.339046	-0.040156	-0.319756	0.947277	-0.719206	0.405161	-0.137216	-0.525965	0.735104
27033	2.914062	-9.225978	2.735956	1.913872	-0.749037	-0.153005	-0.328396	0.933782	-0.758503	0.404218	-0.108694	-0.504047	0.755467
27034	2.199694	-10.272814	3.934972	0.799969	-0.259667	-0.009974	-0.337282	0.914169	-0.797190	0.403179	-0.097991	-0.494087	0.764017
27035	1.844020	-9.832503	5.345575	-0.597200	-0.081242	0.099975	-0.334653	0.915895	-0.796364	0.399397	-0.102285	-0.503825	0.759065
27036	1.894434	-8.302479	4.887912	-1.232936	-0.154256	0.031145	-0.343358	0.919695	-0.796011	0.394508	-0.109898	-0.523621	0.747066
27037	1.992218	-7.519233	3.970413	-0.955017	-0.351452	-0.097469	-0.348158	0.936083	-0.766744	0.389839	-0.110908	-0.540919	0.736974
27038	2.394701	-7.526573	3.236703	0.056367	0.007216	-0.161032	-0.349266	0.950609	-0.732508	0.392150	-0.108647	-0.540460	0.736422
27039	2.938572	-8.230176	4.510244	0.627302	0.035598	-0.104368	-0.350298	0.944846	-0.746825	0.395147	-0.102875	-0.531265	0.742316
27040	2.496454	-8.772514	5.328878	0.231886	-0.498114	-0.084087	-0.356425	0.939653	-0.760395	0.391299	-0.092563	-0.531973	0.745199
27041	2.238184	-8.655890	4.848336	-0.379760	-0.421569	-0.081916	-0.371152	0.932212	-0.778883	0.387051	-0.088151	-0.541129	0.741351
27042	3.262704	-7.787853	4.052496	-0.890402	0.142115	-0.037716	-0.373559	0.941667	-0.758534	0.387265	-0.096551	-0.553282	0.731152
27043	3.766949	-7.006798	4.459202	-0.912731	-0.126911	-0.094473	-0.372695	0.956987	-0.718281	0.385195	-0.100437	-0.567748	0.720555
27044	3.062577	-7.475945	4.034375	0.220347	-0.670898	-0.255119	-0.383247	0.960096	-0.710053	0.381384	-0.085991	-0.570261	0.722464
27045	3.690893	-8.993805	3.119221	1.347031	0.099893	-0.010658	-0.388606	0.948917	-0.738510	0.384646	-0.076724	-0.549893	0.737413
27046	3.985613	-9.466728	2.149846	0.805773	0.244454	-0.001728	-0.383934	0.932396	-0.774192	0.388267	-0.073913	-0.536133	0.745887
27047	3.692597	-9.624898	2.741348	0.020123	-0.578965	0.020655	-0.386818	0.928490	-0.782826	0.381535	-0.065021	-0.540417	0.747096
27048	3.369061	-9.883007	4.545707	0.084789	-0.844002	-0.025003	-0.395907	0.928034	-0.784204	0.372621	-0.051331	-0.545615	0.748881
27049	3.953652	-10.195249	4.306062	0.809807	-0.759377	0.037820	-0.407209	0.920515	-0.802733	0.364271	-0.034025	-0.539138	0.758604
27050	3.169463	-9.673249	2.516268	0.136670	-0.760625	0.141984	-0.416668	0.913119	-0.816207	0.353793	-0.022897	-0.542511	0.761569
27051	1.704454	-8.738717	1.819240	-0.991075	-0.617232	0.137897	-0.426981	0.923331	-0.796811	0.344143	-0.021755	-0.562013	0.751820
27052	1.223244	-8.060457	2.579171	-0.881385	-0.274937	-0.003615	-0.433227	0.938110	-0.768508	0.340474	-0.023525	-0.577129	0.741921
27053	2.479945	-8.059448	3.072611	0.089844	0.095359	-0.116070	-0.432051	0.941077	-0.765757	0.342984	-0.022823	-0.575442	0.742096
27054	3.744280	-8.386106	2.379786	0.511823	0.257357	-0.048536	-0.430716	0.936280	-0.776069	0.346607	-0.022399	-0.566136	0.747564
27055	4.282244	-8.927365	2.041758	0.282885	0.202083	0.023683	-0.427533	0.930162	-0.785109	0.348308	-0.023535	-0.560796	0.750757
27056	3.913742	-9.014050	2.967360	-0.170789	-0.293772	0.073079	-0.428327	0.931387	-0.783193	0.343576	-0.020967	-0.565429	0.749537
27057	3.174660	-8.406087	2.959352	-0.328235	-0.283520	0.106383	-0.429921	0.934868	-0.775856	0.338260	-0.019986	-0.572565	0.746559
27058	3.295028	-8.141773	2.845524	-0.152320	0.098098	0.123487	-0.426640	0.938249	-0.768979	0.337217	-0.023730	-0.574189	0.745673
27059	3.357479	-8.062934	3.169360	0.071881	0.219480	0.038302	-0.421496	0.936184	-0.768837	0.338835	-0.026771	-0.571942	0.746563
27060	3.366860	-8.179278	3.103135	0.224828	0.156971	0.029546	-0.417804	0.935929	-0.773559	0.340034	-0.027753	-0.567565	0.749318
27061	3.628393	-8.317344	2.953193	0.181916	0.348056	0.051722	-0.412692	0.934036	-0.777146	0.342948	-0.032120	-0.562761	0.751435
27062	3.904003	-8.513794	3.049776	0.013122	0.371815	0.040681	-0.405838	0.932669	-0.778870	0.346248	-0.037892	-0.560041	0.751685
27063	3.825289	-8.403534	3.373857	-0.102322	0.276911	0.099835	-0.398988	0.933010	-0.782407	0.347434	-0.043653	-0.559925	0.750912
27064	3.959596	-8.124414	3.164072	-0.122954	0.332634	0.140758	-0.391876	0.932766	-0.778760	0.348661	-0.050898	-0.559390	0.750285
27065	4.194628	-8.260941	3.066413	0.100172	0.459951	0.030835	-0.383841	0.932821	-0.776982	0.353132	-0.057166	-0.554993	0.751008
27066	3.822527	-8.947668	3.659633	0.423147	0.286254	-0.095510	-0.377475	0.931491	-0.777498	0.357932	-0.057225	-0.546765	0.754757
27067	2.847813	-9.305101	4.270232	0.153889	0.256073	-0.263424	-0.377726	0.928346	-0.785604	0.364581	-0.056821	-0.543256	0.754138
27068	1.729890	-9.655344	5.615277	-0.231890	0.115632	-0.470411	-0.382471	0.928984	-0.784462	0.372400	-0.054967	-0.546486	0.748098
27069	1.659087	-8.100967	3.757752	-0.586635	0.722800	-0.085721	-0.383686	0.937182	-0.771107	0.380552	-0.068993	-0.550173	0.740088
27070	2.360593	-8.185592	1.312919	-0.582629	0.861087	-0.104365	-0.374758	0.944937	-0.748405	0.390410	-0.084818	-0.552347	0.731641
27071	2.079614	-8.984277	2.436716	0.438310	0.453036	-0.224826	-0.372399	0.948608	-0.741108	0.399053	-0.085370	-0.543095	0.733837
27072	1.669460	-9.734078	5.931718	0.850733	0.103392	0.035071	-0.372366	0.939914	-0.762073	0.400779	-0.080274	-0.529728	0.743183
27073	1.517895	-9.916531	5.124564	0.195382	0.430694	0.236741	-0.362060	0.931531	-0.776339	0.401732	-0.087533	-0.523239	0.746438
27074	1.849767	-9.466517	3.335861	-0.820284	0.838328	0.195448	-0.347582	0.934476	-0.761462	0.405774	-0.108459	-0.528342	0.737861
27075	2.018076	-8.276604	2.766446	-1.138316	0.438709	0.103413	-0.336036	0.946938	-0.728363	0.405876	-0.125191	-0.541507	0.725508
27076	1.472276	-7.558279	3.276189	-0.557024	-0.060941	0.084435	-0.333700	0.956232	-0.705671	0.402305	-0.129549	-0.549915	0.720389
27077	1.454297	-7.966281	4.212563	0.776541	-0.100559	-0.085802	-0.335272	0.953914	-0.712133	0.403968	-0.120894	-0.539946	0.728459
27078	2.251718	-9.082916	4.134738	1.351315	0.194256	-0.088429	-0.335107	0.945891	-0.738284	0.410195	-0.111618	-0.518787	0.741715
27079	2.749013	-9.748687	3.943218	0.485602	0.149933	-0.029619	-0.334002	0.931414	-0.762515	0.412832	-0.109550	-0.510663	0.746185
27080	2.752321	-8.767902	5.047874	-0.873109	-0.325834	-0.093572	-0.336133	0.937930	-0.753742	0.408662	-0.110728	-0.526576	0.737193
27081	2.625754	-9.105077	5.807091	-0.518864	-0.487173	-0.279127	-0.350897	0.940374	-0.748690	0.406036	-0.104824	-0.538974	0.730516
27082	3.267148	-8.984569	2.504443	0.221818	0.143212	0.008300	-0.356702	0.943033	-0.749874	0.407654	-0.105018	-0.534626	0.732778
27083	2.982086	-7.458158	2.445674	-0.603024	0.485743	0.184722	-0.350274	0.949716	-0.726377	0.408408	-0.118984	-0.539331	0.726752
27084	2.081316	-7.542253	4.411521	-1.012540	0.029530	0.371634	-0.339109	0.957869	-0.698883	0.400556	-0.131475	-0.552874	0.718749
27085	2.518414	-9.133850	4.629484	-0.086827	-0.515993	-0.046275	-0.338075	0.963255	-0.686311	0.394860	-0.124203	-0.558553	0.718803
27086	2.566939	-9.142930	2.291608	0.579872	-0.367559	-0.142205	-0.340944	0.956102	-0.711065	0.393935	-0.112564	-0.553490	0.725116
27087	2.616309	-9.086139	2.937723	0.688995	-0.242724	0.240829	-0.340646	0.946996	-0.732446	0.388842	-0.106247	-0.545050	0.735142
27088	2.330689	-9.642177	4.124532	-0.286217	-0.188688	0.167448	-0.343548	0.948011	-0.731447	0.383437	-0.107335	-0.550427	0.733816
27089	2.329430	-8.552414	3.704707	-1.072254	-0.345491	-0.016407	-0.347270	0.956621	-0.709240	0.377048	-0.110263	-0.568926	0.722495
27090	2.513235	-8.122016	2.477212	-0.455611	-0.229509	0.033980	-0.350731	0.965896	-0.685948	0.372652	-0.110589	-0.577204	0.718147
27091	2.730469	-8.671392	3.342444	0.542069	0.035329	0.093570	-0.343602	0.962416	-0.698954	0.372467	-0.108112	-0.569128	0.725033
27092	2.540374	-9.407911	2.947448	0.036618	-0.324547	0.054401	-0.344904	0.958493	-0.708407	0.367782	-0.103574	-0.570952	0.726651
27093	2.178373	-9.210572	3.122585	-0.216557	-0.010951	0.085740	-0.347151	0.960571	-0.705913	0.365522	-0.105978	-0.574211	0.724875
27094	2.021234	-8.800749	3.523832	0.082563	-0.256844	0.028531	0.054505	0.806767	-0.400119	0.362061	-0.101807	-0.574888	0.726671
27095	2.175128	-8.637854	2.644021	0.742775	0.139291	-0.088886	0.058744	0.800399	-0.411448	0.365984	-0.097430	-0.563398	0.734266
27096	2.853394	-9.021125	3.228513	0.187203	-0.045114	-0.010620	0.062993	0.791081	-0.427409	0.365721	-0.095096	-0.561063	0.736487
27097	3.103845	-9.159770	3.396093	-0.636218	-0.427947	0.088616	0.058368	0.794591	-0.418302	0.357930	-0.094415	-0.573533	0.730775
27098	2.686535	-8.779073	2.562097	-0.523051	-0.255661	0.061879	0.050955	0.804346	-0.400021	0.352806	-0.094949	-0.582915	0.725756
27099	2.118433	-7.832937	3.586905	0.106966	0.365831	0.097951	-0.351106	0.960141	-0.695203	0.355412	-0.100631	-0.578762	0.727042
27100	2.287662	-8.502267	3.072459	0.483269	0.037935	0.038686	-0.347533	0.956284	-0.706312	0.355958	-0.098007	-0.571426	0.732913
27101	2.846678	-8.771217	3.447849	0.649213	-0.137333	-0.006239	-0.350681	0.953231	-0.721722	0.355308	-0.091267	-0.563016	0.740566
27102	2.686124	-9.473097	4.184706	0.596975	-0.415775	-0.054110	-0.355789	0.945522	-0.744199	0.352206	-0.080066	-0.557232	0.747685
27103	2.192621	-9.540322	4.016035	-0.028470	-0.110391	-0.034552	-0.357080	0.939073	-0.764811	0.351034	-0.078212	-0.558630	0.747389
27104	2.326823	-9.033057	3.679370	-0.422190	0.065565	-0.021443	-0.357358	0.943068	-0.756940	0.351146	-0.081733	-0.564558	0.742489
27105	2.718766	-8.322079	3.377959	-0.338811	-0.034068	-0.061710	-0.357636	0.946424	-0.745351	0.350703	-0.082889	-0.570049	0.738364
27106	2.762202	-8.054283	3.478359	0.028089	0.007737	-0.044402	-0.361880	0.954225	-0.729838	0.351216	-0.082118	-0.569718	0.738462
27107	2.763785	-8.335787	3.735654	0.361869	-0.062973	-0.019048	-0.363708	0.949577	-0.737439	0.350972	-0.078389	-0.564938	0.742643
27108	2.810196	-8.674728	4.014013	0.231832	-0.170806	-0.089107	-0.364218	0.945283	-0.749716	0.350450	-0.073036	-0.562887	0.744989
27109	2.788167	-8.713998	3.695932	-0.046096	-0.131581	-0.188731	-0.372387	0.945678	-0.752814	0.351331	-0.069221	-0.564851	0.743451
