# Supplementary material for: Identification of Haptic Based Guiding Using Hard Reins
Source: PLoS One. 2015 Jul 22;10(7):e0132020. doi: 10.1371/journal.pone.0132020 (PMC4511788; doi:10.1371/journal.pone.0132020)
Supplement: S2 File — (ZIP) [file pone.0132020.s002.zip › MotionData2/Subject11/T2/fc2.txt]

// Start Time: 0
// Sample rate: 25.0Hz
// Scenario: 4.0
// Firmware Version: 2.6.1
Counter	Acc_X	Acc_Y	Acc_Z	Gyr_X	Gyr_Y	Gyr_Z	Mag_X	Mag_Y	Mag_Z	Quat_w	Quat_x	Quat_y	Quat_z
17974	9.282509	0.317106	2.508806	-0.560708	0.027226	0.016012	-0.690780	-0.285127	-0.412239	-0.333412	0.600413	0.226575	0.690655
17975	9.343401	0.332765	2.755021	-0.564320	0.038054	0.015906	-0.692472	-0.284984	-0.411663	-0.327768	0.601093	0.221494	0.694403
17976	9.377020	0.347235	2.783811	-0.574520	0.009338	0.008893	-0.692326	-0.286252	-0.411116	-0.321125	0.603584	0.215615	0.697191
17977	9.384750	0.298308	2.697357	-0.549987	-0.001734	0.025171	-0.691197	-0.286818	-0.411131	-0.315560	0.604677	0.210825	0.700243
17978	9.420221	0.284128	2.784457	-0.541887	-0.004354	0.012014	-0.692470	-0.285689	-0.411249	-0.309254	0.607067	0.205407	0.702595
17979	9.432475	0.303294	2.769729	-0.559957	0.009210	0.016148	-0.691908	-0.285270	-0.410688	-0.303442	0.607947	0.200467	0.705788
17980	9.440503	0.312305	2.672962	-0.558149	0.009270	0.009099	-0.691910	-0.284563	-0.411803	-0.296913	0.610136	0.194729	0.708278
17981	9.317211	0.303552	2.694972	-0.565404	0.014759	0.001876	-0.692474	-0.284563	-0.411378	-0.290804	0.610829	0.189797	0.711546
17982	9.391470	0.221113	2.727206	-0.541905	-0.001502	-0.004823	-0.692481	-0.283157	-0.411223	-0.284196	0.612923	0.184481	0.713810
17983	9.396522	0.230597	2.702929	-0.570815	0.024783	-0.007089	-0.692048	-0.285263	-0.412652	-0.277881	0.613383	0.179470	0.717171
17984	9.410438	0.269751	2.794297	-0.554540	0.025767	-0.024594	-0.692614	-0.284414	-0.413621	-0.270897	0.614985	0.174019	0.719810
17985	9.373527	0.202679	2.853087	-0.532722	0.016450	-0.003069	-0.691491	-0.283290	-0.414180	-0.265038	0.615278	0.169497	0.722813
17986	9.400695	0.187463	2.766231	-0.553682	0.005792	-0.008549	-0.690081	-0.283290	-0.415173	-0.258193	0.617119	0.163930	0.725002
17987	9.400674	0.221418	2.785183	-0.578240	0.002314	-0.009696	-0.691487	-0.284132	-0.414890	-0.251586	0.617747	0.158850	0.727914
17988	9.421775	0.236330	2.871979	-0.552828	0.004035	-0.013830	-0.690787	-0.283151	-0.414184	-0.244635	0.619488	0.153332	0.729985
17989	9.431748	0.221464	2.823803	-0.556567	-0.017617	-0.008431	-0.691490	-0.283430	-0.414462	-0.238211	0.620211	0.148598	0.732470
17990	9.357332	0.257972	2.789666	-0.541957	-0.012399	0.004084	-0.691349	-0.283714	-0.413624	-0.231575	0.622092	0.143064	0.734103
17991	9.361721	0.212239	2.824000	-0.540188	-0.019602	0.002373	-0.692191	-0.284844	-0.411664	-0.225466	0.622718	0.138398	0.736365
17992	9.439569	0.245188	2.760702	-0.567453	-0.021245	0.000318	-0.693739	-0.285118	-0.412778	-0.218403	0.624734	0.132543	0.737862
17993	9.416051	0.288474	2.702257	-0.540095	-0.005173	0.002312	-0.692475	-0.284423	-0.411236	-0.212287	0.625068	0.127771	0.740202
17994	9.386285	0.260221	2.792019	-0.536347	0.010038	0.011095	-0.691910	-0.284419	-0.412644	-0.205829	0.626414	0.122076	0.741848
17995	9.410683	0.235613	2.746349	-0.516422	0.003720	0.002525	-0.692480	-0.283012	-0.412344	-0.199994	0.626445	0.117573	0.744141
17996	9.410855	0.182142	2.698618	-0.547375	-0.014217	0.009345	-0.693329	-0.282165	-0.412609	-0.193293	0.628095	0.111805	0.745408
17997	9.415419	0.192022	2.737164	-0.552763	0.002107	0.000336	-0.693327	-0.282728	-0.412615	-0.186924	0.628214	0.106755	0.747670
17998	9.413134	0.245264	2.746238	-0.561802	0.012996	-0.003369	-0.692913	-0.280618	-0.412877	-0.179888	0.629381	0.100799	0.749239
17999	9.352877	0.177705	2.703578	-0.562758	0.006765	-0.012207	-0.692065	-0.280896	-0.414291	-0.173175	0.629353	0.095697	0.751510
18000	9.412399	0.122230	2.781442	-0.561874	-0.005095	0.003801	-0.692913	-0.280331	-0.414559	-0.166190	0.630696	0.089685	0.752702
18001	9.381089	0.144192	2.783655	-0.569187	-0.015022	0.009080	-0.695596	-0.278345	-0.417605	-0.159639	0.630967	0.084250	0.754518
18002	9.395961	0.201963	2.761243	-0.545640	-0.026867	0.012094	-0.693205	-0.277509	-0.416773	-0.152928	0.632495	0.078426	0.755257
18003	9.458843	0.177218	2.732438	-0.554781	-0.033967	0.005849	-0.695465	-0.276525	-0.415061	-0.146440	0.632917	0.073273	0.756705
18004	9.430185	0.118975	2.665468	-0.560116	-0.025957	0.018997	-0.697024	-0.274839	-0.413346	-0.139634	0.634379	0.067118	0.757338
18005	9.425471	0.109217	2.646252	-0.552813	-0.025163	0.027038	-0.697447	-0.274839	-0.412922	-0.133468	0.634611	0.061666	0.758717
18006	9.424885	0.201811	2.766039	-0.561891	-0.019731	0.028674	-0.696594	-0.276813	-0.412247	-0.126779	0.635891	0.055324	0.759282
18007	9.415421	0.167780	2.725353	-0.540000	-0.010891	0.035948	-0.699705	-0.274703	-0.409955	-0.120891	0.635801	0.049890	0.760693
18008	9.386760	0.148325	2.677280	-0.547294	-0.016248	0.034121	-0.698864	-0.273719	-0.410091	-0.114464	0.636896	0.043674	0.761153
18009	9.357353	0.071297	2.697510	-0.563617	-0.012557	0.032121	-0.700277	-0.272730	-0.410632	-0.108183	0.636800	0.037908	0.762460
18010	9.497550	0.053270	2.661278	-0.556286	-0.003581	0.033949	-0.699153	-0.272031	-0.410071	-0.101639	0.637618	0.031513	0.762968
18011	9.400925	0.104856	2.697078	-0.556275	0.001846	0.030362	-0.699438	-0.271187	-0.409780	-0.095403	0.637200	0.025827	0.764335
18012	9.400663	0.080827	2.719094	-0.552687	-0.018204	0.053524	-0.700704	-0.272030	-0.409217	-0.089190	0.638138	0.019252	0.764496
18013	9.497719	0.210701	2.715098	-0.565322	-0.011087	0.071946	-0.702253	-0.272166	-0.409628	-0.083432	0.637866	0.012907	0.765506
18014	9.467943	0.022463	2.729320	-0.557009	0.005972	0.072792	-0.703107	-0.270340	-0.407917	-0.077460	0.638345	0.005967	0.765820
18015	9.314497	0.160788	2.665156	-0.557786	0.015668	0.095714	-0.703970	-0.265969	-0.410251	-0.072137	0.637566	-0.000620	0.767010
18016	9.299070	-0.185003	2.620708	-0.548854	-0.005788	0.071135	-0.704546	-0.263441	-0.408536	-0.066243	0.638113	-0.007405	0.767052
18017	9.404870	-0.061723	2.730344	-0.547253	-0.034622	0.072248	-0.705685	-0.260912	-0.406956	-0.060679	0.638008	-0.013474	0.767517
18018	9.395515	-0.200081	2.625580	-0.556462	-0.039625	0.032347	-0.706950	-0.261325	-0.408635	-0.054096	0.638991	-0.019844	0.767053
18019	9.410143	-0.151809	2.629854	-0.549436	-0.070169	0.019356	-0.707239	-0.259635	-0.408896	-0.047682	0.639366	-0.025242	0.767007
18020	9.518143	-0.379870	2.598425	-0.576624	-0.077427	0.039424	-0.707242	-0.259931	-0.404688	-0.040963	0.640835	-0.031976	0.765918
18021	9.469297	-0.046514	2.522279	-0.560320	-0.092136	0.064511	-0.707952	-0.259667	-0.398924	-0.035093	0.641442	-0.038108	0.765420
18022	9.580379	-0.158775	2.460557	-0.563022	-0.075620	0.034312	-0.709505	-0.259961	-0.394002	-0.028469	0.642767	-0.044570	0.764234
18023	9.327975	-0.285997	1.959707	-0.553634	-0.056052	0.055489	-0.710489	-0.261093	-0.391198	-0.022489	0.642743	-0.050514	0.764084
18024	9.990998	-0.394348	2.305572	-0.545888	-0.164969	0.146587	-0.712740	-0.263363	-0.383765	-0.017896	0.645204	-0.058120	0.761586
18025	9.636693	-0.011428	2.118128	-0.570423	-0.040951	0.191525	-0.717252	-0.263934	-0.378120	-0.013714	0.644735	-0.066060	0.761422
18026	9.510180	-0.329799	2.095269	-0.563031	0.002782	0.131121	-0.719222	-0.265492	-0.373629	-0.008469	0.644561	-0.073779	0.760938
18027	9.779839	-0.146742	2.266845	-0.522605	0.059803	0.184393	-0.720627	-0.266905	-0.370825	-0.004629	0.642467	-0.080907	0.762016
18028	9.457909	-0.516314	1.589980	-0.554981	0.095279	0.160715	-0.722596	-0.269028	-0.365358	0.000194	0.640734	-0.088892	0.762600
18029	9.778254	0.009690	2.545402	-0.560797	0.087389	0.142205	-0.723716	-0.271001	-0.363545	0.005238	0.638209	-0.096047	0.763830
18030	9.470449	-0.173504	2.313469	-0.551496	0.147395	0.073753	-0.724843	-0.271142	-0.362695	0.011434	0.635729	-0.102851	0.764945
18031	9.654800	0.080586	2.936231	-0.553418	0.138130	0.103906	-0.726257	-0.269153	-0.367717	0.017101	0.632388	-0.109358	0.766703
18032	9.455426	-0.096356	3.039960	-0.544876	0.071798	0.058343	-0.726555	-0.264352	-0.372718	0.023273	0.630991	-0.115880	0.766733
18033	9.386811	0.016424	3.227271	-0.545815	0.075412	0.056532	-0.728133	-0.257449	-0.374599	0.029464	0.628601	-0.121641	0.767591
18034	9.019832	-0.548400	2.973096	-0.539619	0.030373	0.046130	-0.728173	-0.247302	-0.379967	0.035643	0.627769	-0.127941	0.766986
18035	9.084472	-1.236839	2.710057	-0.535160	-0.001998	0.035703	-0.729037	-0.241938	-0.384817	0.041808	0.626525	-0.133308	0.766778
18036	9.335954	-0.569276	2.658776	-0.556140	0.020090	0.001845	-0.728783	-0.234748	-0.389376	0.048835	0.625852	-0.139298	0.765846
18037	9.296836	-0.798917	2.613063	-0.564413	0.043414	-0.083355	-0.726402	-0.230664	-0.392440	0.057315	0.624110	-0.143558	0.765893
18038	9.384821	-0.373712	2.675859	-0.534561	0.031495	-0.073132	-0.724860	-0.228409	-0.394675	0.065237	0.623378	-0.148255	0.764961
18039	9.418082	-0.339559	2.760007	-0.554541	0.031529	-0.066282	-0.725005	-0.226996	-0.396624	0.073314	0.621664	-0.152555	0.764778
18040	9.372826	-0.434776	2.947192	-0.556261	0.043129	-0.054903	-0.722754	-0.225585	-0.399434	0.081244	0.620554	-0.157777	0.763819
18041	9.406088	-0.730305	2.873121	-0.567295	0.011642	-0.054866	-0.722748	-0.226703	-0.401692	0.089235	0.618967	-0.162413	0.763243
18042	9.269917	-0.641357	3.046290	-0.531149	-0.011960	-0.056093	-0.721613	-0.228679	-0.400599	0.096675	0.618632	-0.167312	0.761548
18043	9.363935	-0.806227	2.671048	-0.553045	-0.031498	-0.073906	-0.719779	-0.229392	-0.398796	0.104618	0.617676	-0.171549	0.760330
18044	9.549237	-0.399233	2.625180	-0.567541	-0.024342	-0.056334	-0.718639	-0.232636	-0.397294	0.112448	0.617342	-0.177001	0.758231
18045	9.545570	-0.346814	2.501364	-0.540100	-0.019463	-0.011799	-0.717497	-0.236870	-0.393838	0.119331	0.615913	-0.181749	0.757218
18046	9.483510	-0.168550	3.118052	-0.538358	-0.039791	0.040520	-0.720031	-0.237573	-0.392282	0.125252	0.615425	-0.187970	0.755136
18047	9.471966	-0.345382	2.656096	-0.534806	-0.081430	0.061161	-0.719753	-0.237158	-0.390314	0.130737	0.614582	-0.193640	0.753459
18048	9.568626	-0.401367	2.303799	-0.554356	-0.038355	0.092544	-0.719769	-0.234215	-0.386774	0.136053	0.613735	-0.200711	0.751355
18049	9.460582	-0.367200	2.247985	-0.538478	0.051997	0.055005	-0.721178	-0.234353	-0.386483	0.142196	0.610827	-0.205969	0.751164
18050	9.382183	-0.440912	2.362483	-0.563924	0.061289	0.035158	-0.719769	-0.233932	-0.387332	0.148860	0.608581	-0.212183	0.749965
18051	9.247342	-0.428671	2.637995	-0.563013	0.067550	0.036860	-0.717515	-0.233937	-0.387490	0.155621	0.605343	-0.217500	0.749690
18052	9.117480	-0.622635	2.794981	-0.548653	0.045056	0.022953	-0.716661	-0.235338	-0.389617	0.162178	0.603332	-0.223360	0.748198
18053	9.468628	-0.677200	2.925605	-0.552355	0.030564	0.037212	-0.715807	-0.237308	-0.390206	0.168611	0.600568	-0.228590	0.747419
18054	9.483303	-0.803504	2.840005	-0.554713	-0.058544	0.028876	-0.716096	-0.235904	-0.389206	0.174644	0.599956	-0.234931	0.744554
18055	9.610496	-0.558409	2.740444	-0.538250	-0.063566	0.080470	-0.716663	-0.235201	-0.388633	0.179805	0.598347	-0.240742	0.742761
18056	9.534285	-0.507844	2.633661	-0.561571	-0.005600	0.058606	-0.718358	-0.235071	-0.384267	0.185696	0.596687	-0.247320	0.740482
18057	9.379737	-0.312870	2.738013	-0.541976	0.042222	0.138147	-0.719493	-0.233240	-0.384098	0.190549	0.593118	-0.253432	0.740050
18058	9.244528	-0.307123	2.747796	-0.562981	0.040794	0.106036	-0.721061	-0.228870	-0.385585	0.195941	0.590431	-0.260392	0.738373
18059	9.412523	-0.649222	2.705477	-0.542066	0.060942	0.060148	-0.718682	-0.224647	-0.387945	0.202023	0.586892	-0.265446	0.737755
18060	9.286451	-0.812807	2.700222	-0.530116	0.097209	0.026403	-0.718972	-0.222105	-0.390724	0.208459	0.583821	-0.270722	0.736483
18061	9.327151	-0.747825	3.083647	-0.534157	0.046830	0.019586	-0.716726	-0.219282	-0.395064	0.214929	0.580635	-0.275193	0.735484
18062	9.296390	-1.390998	3.006293	-0.560923	-0.079836	0.088968	-0.718276	-0.219279	-0.394911	0.219792	0.579594	-0.282368	0.732141
18063	9.574244	-0.679348	2.688682	-0.538035	-0.040260	0.092694	-0.718992	-0.217604	-0.390536	0.224708	0.577181	-0.288069	0.730332
18064	9.298284	-0.528590	2.556884	-0.539987	-0.010564	-0.003967	-0.718291	-0.216904	-0.389833	0.231037	0.575660	-0.293519	0.727382
18065	9.559958	-0.695906	2.345760	-0.544853	0.083308	-0.016944	-0.717162	-0.217045	-0.390545	0.238327	0.571966	-0.297438	0.726351
18066	9.147096	-0.570018	2.736362	-0.544539	0.149995	-0.025398	-0.715483	-0.213659	-0.394593	0.245919	0.568111	-0.301915	0.724997
18067	9.187666	-0.873399	2.959584	-0.566711	0.096170	-0.041292	-0.713223	-0.213646	-0.400226	0.253836	0.564150	-0.305756	0.723751
18068	9.204441	-1.186600	3.134619	-0.556004	0.042637	-0.007266	-0.709696	-0.213924	-0.403625	0.260591	0.561570	-0.311093	0.721078
18069	9.446777	-0.820459	3.183370	-0.556817	-0.057908	-0.041950	-0.710253	-0.215754	-0.403079	0.267395	0.559775	-0.315518	0.718053
18070	9.341253	-0.842149	3.087098	-0.547765	-0.053231	-0.066662	-0.709676	-0.219282	-0.400172	0.274265	0.558889	-0.320524	0.713923
18071	9.380770	-1.020087	2.886054	-0.558803	-0.087444	-0.063048	-0.710782	-0.224919	-0.396432	0.281152	0.557529	-0.324847	0.710344
18072	9.487797	-0.718419	2.923623	-0.546195	-0.111164	-0.034387	-0.712174	-0.230570	-0.388339	0.287118	0.557163	-0.330466	0.705638
18073	9.314872	-0.541047	2.900128	-0.555342	-0.107344	-0.054876	-0.712872	-0.232544	-0.386389	0.293684	0.555951	-0.334877	0.701802
18074	9.382663	-0.672550	2.809682	-0.547321	-0.145339	-0.041278	-0.713007	-0.234955	-0.380517	0.299475	0.555997	-0.340586	0.696551
18075	9.531535	-0.803778	2.844776	-0.564389	-0.126502	-0.022119	-0.714547	-0.238344	-0.375487	0.305508	0.554676	-0.345535	0.692535
18076	9.625512	-0.748019	2.580642	-0.532244	-0.082628	-0.006050	-0.718050	-0.243696	-0.371304	0.311016	0.553601	-0.350997	0.688183
18077	9.341333	-0.882469	2.437540	-0.537072	-0.160487	0.034111	-0.720574	-0.247935	-0.364030	0.315673	0.552433	-0.356360	0.684234
18078	9.592542	-0.612719	2.540515	-0.568116	-0.192118	0.064986	-0.721004	-0.247530	-0.358266	0.319771	0.552036	-0.363731	0.678750
18079	9.613349	-0.432249	2.434568	-0.557088	-0.162312	0.052579	-0.725507	-0.250073	-0.352081	0.324342	0.550552	-0.369516	0.674650
18080	9.731237	-0.352697	2.520513	-0.550899	-0.185769	0.054595	-0.728898	-0.249240	-0.346291	0.328370	0.550149	-0.376442	0.669180
18081	9.429756	-0.244296	2.546287	-0.554568	-0.193040	0.059856	-0.732860	-0.246864	-0.338514	0.332558	0.548948	-0.382392	0.664709
18082	8.968863	-0.127038	2.282209	-0.559405	-0.228776	0.024567	-0.737391	-0.243217	-0.332264	0.336681	0.549185	-0.389324	0.658384
18083	9.600961	-0.130842	2.310402	-0.555797	-0.224150	0.017631	-0.738946	-0.242947	-0.327476	0.341179	0.548617	-0.394950	0.653170
18084	9.912050	-0.217928	2.610589	-0.548634	-0.232255	0.016033	-0.741635	-0.241412	-0.321965	0.345198	0.548925	-0.401603	0.646711
18085	9.528734	-0.108712	2.298170	-0.554706	-0.224661	0.072483	-0.744186	-0.239319	-0.314764	0.348949	0.547826	-0.407724	0.641781
18086	9.248099	-0.278512	2.302857	-0.548339	-0.207243	0.031678	-0.745887	-0.237924	-0.309963	0.352889	0.547585	-0.414303	0.635589
18087	9.190443	-0.226978	1.983396	-0.534022	-0.235903	0.006377	-0.750125	-0.236952	-0.303041	0.357130	0.547216	-0.419434	0.630149
18088	9.472694	-0.235932	1.995201	-0.553882	-0.228817	0.033581	-0.752807	-0.237535	-0.295025	0.360862	0.547083	-0.426184	0.623576
18089	9.672381	-0.100454	1.831524	-0.540999	-0.212818	0.054930	-0.755340	-0.240091	-0.286188	0.364735	0.545868	-0.431690	0.618579
18090	9.527336	-0.091597	1.556151	-0.553332	-0.149551	0.038459	-0.757891	-0.237996	-0.279548	0.369009	0.544612	-0.437839	0.612803
18091	9.400072	-0.275551	1.384395	-0.545148	-0.023691	0.062510	-0.756481	-0.239142	-0.274377	0.374443	0.540890	-0.442030	0.609786
18092	9.693099	-0.164749	1.619572	-0.560860	0.084414	0.074994	-0.758733	-0.240413	-0.271285	0.380339	0.536299	-0.446865	0.606661
18093	10.515693	-0.718428	2.025769	-0.551926	0.081149	0.039811	-0.755485	-0.242539	-0.268946	0.386994	0.531350	-0.450038	0.604457
18094	10.085726	-0.487070	1.873947	-0.537360	0.232388	0.041656	-0.756040	-0.244366	-0.268961	0.394298	0.525344	-0.453014	0.602761
18095	9.418835	-0.804647	1.820390	-0.533044	0.176335	0.050722	-0.754194	-0.247175	-0.271812	0.401388	0.519172	-0.455268	0.601730
18096	9.589439	-0.843425	1.588622	-0.553085	0.164810	0.043522	-0.751501	-0.250839	-0.271731	0.408135	0.513730	-0.458911	0.599089
18097	9.143760	-1.142338	1.650547	-0.556893	0.140659	0.018724	-0.751623	-0.254773	-0.273316	0.415415	0.507980	-0.461358	0.597106
18098	10.045319	-1.118069	1.801302	-0.546511	0.052172	0.046108	-0.750353	-0.255911	-0.270530	0.420943	0.503811	-0.465804	0.593302
18099	9.336302	-1.007370	1.784101	-0.557499	0.041430	0.035300	-0.750908	-0.258451	-0.267745	0.427010	0.498994	-0.469206	0.590350
18100	9.209579	-1.090429	1.901184	-0.557161	-0.054140	0.040272	-0.752030	-0.260718	-0.262004	0.431639	0.495954	-0.474557	0.585246
18101	9.401608	-1.316240	1.927611	-0.563711	-0.124962	0.105218	-0.753991	-0.264815	-0.255434	0.435276	0.492291	-0.480103	0.581107
18102	9.794386	-1.510206	2.224048	-0.545293	-0.102899	0.149572	-0.755977	-0.263290	-0.247261	0.437971	0.488798	-0.486744	0.576488
18103	9.825426	-1.548917	2.248602	-0.537540	-0.052044	0.200659	-0.758381	-0.262460	-0.241337	0.440845	0.483512	-0.492217	0.574103
18104	10.302267	-1.682482	2.626411	-0.569129	-0.141699	0.172594	-0.762643	-0.255716	-0.235478	0.443030	0.479946	-0.499628	0.568989
18105	9.252223	-1.617047	2.370949	-0.545314	-0.114782	0.160128	-0.763372	-0.250658	-0.232893	0.445725	0.475624	-0.505264	0.565526
18106	9.083665	-1.436908	2.407826	-0.566767	-0.067166	0.184342	-0.767763	-0.245872	-0.230562	0.448416	0.471026	-0.512015	0.561158
18107	9.161709	-1.549566	2.249498	-0.562904	-0.009976	0.136274	-0.770039	-0.241374	-0.227971	0.452510	0.465525	-0.516605	0.558247
18108	9.367641	-1.690155	2.390941	-0.552169	-0.015083	0.099294	-0.769637	-0.236735	-0.227083	0.456463	0.461265	-0.521850	0.553669
18109	8.856110	-1.803384	2.320398	-0.557775	-0.027378	0.060264	-0.772325	-0.233908	-0.229278	0.461072	0.456703	-0.525758	0.549922
18110	8.830350	-1.708838	1.954504	-0.558107	-0.037322	-0.033426	-0.770652	-0.229404	-0.230929	0.466225	0.453944	-0.529982	0.543772
18111	8.950715	-1.893583	1.905660	-0.553899	0.094020	-0.112029	-0.769812	-0.226853	-0.237366	0.473858	0.449825	-0.531080	0.539509
18112	9.271628	-2.320246	2.021146	-0.574039	0.250665	-0.185761	-0.766418	-0.227530	-0.247787	0.483753	0.445303	-0.531288	0.534248
18113	9.715673	-2.301205	2.034837	-0.559857	0.342504	-0.180759	-0.762465	-0.226508	-0.261845	0.494635	0.439025	-0.529350	0.531396
18114	10.913166	-1.776265	2.544482	-0.551840	0.192858	-0.159111	-0.758095	-0.224509	-0.273931	0.503290	0.434897	-0.530007	0.525982
18115	9.193492	-1.047822	2.127870	-0.572147	0.179080	-0.236467	-0.754974	-0.227152	-0.285213	0.512985	0.430661	-0.529223	0.520865
18116	9.072713	0.239727	1.519233	-0.565175	0.124660	-0.193419	-0.748904	-0.226984	-0.297893	0.521262	0.427345	-0.530291	0.514250
18117	11.052179	-0.032488	1.335976	-0.557674	-0.110854	-0.230430	-0.747905	-0.229509	-0.300734	0.527593	0.426084	-0.532365	0.506642
18118	10.742712	-1.012826	1.555139	-0.545865	-0.025166	-0.157592	-0.746779	-0.228945	-0.301860	0.533639	0.424033	-0.534983	0.499218
18119	9.594174	-0.175789	1.300865	-0.562448	-0.141931	-0.000604	-0.747491	-0.227257	-0.301416	0.537255	0.420493	-0.539355	0.493599
18120	10.007626	-0.632792	1.295746	-0.571441	-0.134617	-0.004266	-0.750752	-0.223034	-0.299802	0.540708	0.417539	-0.544604	0.486521
18121	9.413199	-0.550894	1.426112	-0.537826	0.020187	-0.012018	-0.749347	-0.222197	-0.298541	0.545884	0.412758	-0.546851	0.482282
18122	8.757771	0.221335	1.353129	-0.549398	-0.088131	0.011480	-0.751322	-0.221628	-0.299081	0.549404	0.409331	-0.551440	0.475938
18123	9.237896	0.104497	1.317545	-0.561435	-0.237884	-0.054003	-0.752728	-0.223757	-0.292495	0.552257	0.407175	-0.556358	0.468707
18124	9.916724	0.073029	1.220332	-0.543160	-0.217134	-0.057316	-0.754558	-0.225608	-0.284358	0.554846	0.405724	-0.561643	0.460533
18125	9.952497	0.024666	1.252237	-0.542395	-0.122121	-0.003928	-0.755394	-0.229430	-0.276671	0.558295	0.402090	-0.565450	0.454860
18126	9.725567	0.023726	1.259800	-0.554637	-0.051908	0.006066	-0.758210	-0.230845	-0.272312	0.562151	0.398209	-0.569424	0.448522
18127	9.646579	-0.071324	1.439779	-0.539866	-0.011453	0.005953	-0.758913	-0.231408	-0.271470	0.566667	0.393433	-0.571999	0.443752
18128	9.502067	0.026315	1.448548	-0.560011	-0.017372	-0.027880	-0.757793	-0.229867	-0.270340	0.571160	0.389497	-0.575280	0.437174
18129	9.444008	0.061206	1.172769	-0.545603	-0.026140	-0.061268	-0.758907	-0.232818	-0.270783	0.576065	0.385494	-0.577492	0.431332
18130	9.638704	0.138190	1.311800	-0.567474	-0.029603	-0.063229	-0.758338	-0.234801	-0.267018	0.580675	0.381909	-0.580607	0.424095
18131	10.064134	0.195577	1.255013	-0.544976	0.078320	-0.047608	-0.757753	-0.239869	-0.266514	0.586587	0.376799	-0.581644	0.419080
18132	10.149644	-0.418115	1.757106	-0.557440	0.119833	-0.052517	-0.755493	-0.240996	-0.267386	0.592650	0.371865	-0.582916	0.413147
18133	9.926655	-0.498362	1.840457	-0.542545	0.140750	0.013817	-0.752942	-0.243664	-0.270943	0.598656	0.365457	-0.583569	0.409268
18134	9.599731	-0.705830	1.572574	-0.554220	-0.010768	0.033108	-0.753234	-0.240987	-0.271755	0.602349	0.360554	-0.586917	0.403367
18135	9.412255	-0.753753	1.450125	-0.541579	-0.019706	0.016464	-0.753227	-0.242674	-0.272334	0.606330	0.355373	-0.589439	0.398291
18136	9.215519	-1.298883	1.038437	-0.552653	-0.084715	0.034336	-0.753792	-0.242967	-0.268402	0.609028	0.351000	-0.593589	0.391837
18137	10.355667	-1.455706	1.456695	-0.527877	-0.226081	0.124151	-0.756752	-0.244537	-0.259411	0.609472	0.346284	-0.599211	0.386753
18138	9.983705	-1.293133	1.571365	-0.545741	-0.160988	0.104020	-0.761562	-0.242167	-0.249242	0.610560	0.341714	-0.604626	0.380625
18139	9.194495	-0.989502	1.407135	-0.549223	-0.102804	0.039813	-0.763522	-0.246975	-0.240574	0.613150	0.336751	-0.608252	0.375066
18140	9.093235	-1.602732	1.409281	-0.556785	-0.162174	0.029374	-0.765345	-0.250369	-0.233857	0.614748	0.332891	-0.613163	0.367831
18141	9.926262	-1.744524	1.603060	-0.545447	-0.116738	0.089526	-0.765910	-0.251520	-0.225863	0.616644	0.327411	-0.617178	0.362827
18142	9.855289	-1.464510	1.863416	-0.545312	-0.092612	0.110620	-0.768035	-0.250128	-0.219796	0.618314	0.322127	-0.621590	0.357137
18143	9.261120	-1.438575	1.933996	-0.574216	-0.058154	0.093140	-0.769028	-0.249435	-0.215710	0.620980	0.315754	-0.625019	0.352186
18144	9.281324	-1.548512	1.766049	-0.552486	-0.074432	0.089069	-0.769037	-0.248324	-0.211346	0.622964	0.310462	-0.629024	0.346205
18145	9.488237	-1.452332	1.895184	-0.564253	-0.040693	0.053387	-0.773274	-0.246922	-0.206806	0.625946	0.304519	-0.631821	0.340974
18146	9.206671	-1.499212	1.458718	-0.531369	-0.018224	0.040321	-0.773290	-0.243266	-0.206487	0.628737	0.299665	-0.634587	0.334947
18147	9.205019	-1.746599	0.932293	-0.552081	0.020217	-0.014127	-0.774698	-0.243256	-0.208582	0.632736	0.294265	-0.636056	0.329371
18148	9.406771	-1.921538	0.972653	-0.542305	0.126457	-0.007580	-0.774295	-0.242573	-0.212669	0.637645	0.288871	-0.636687	0.323408
18149	9.443617	-1.823379	1.246976	-0.568250	0.340873	0.006730	-0.771488	-0.237472	-0.225415	0.645509	0.280838	-0.634206	0.319736
18150	11.047613	-1.844368	1.051753	-0.538917	0.406075	-0.023071	-0.768247	-0.233764	-0.242812	0.653882	0.273797	-0.631002	0.315133
18151	10.677331	-0.811429	1.987945	-0.558314	0.310639	-0.123548	-0.765290	-0.229490	-0.260762	0.661919	0.267607	-0.627991	0.309639
18152	8.503827	-0.528032	1.059799	-0.546317	0.200191	-0.193864	-0.762750	-0.226908	-0.277323	0.668622	0.263818	-0.626455	0.301494
18153	9.591249	-0.579148	0.551473	-0.538176	-0.011365	-0.101112	-0.760368	-0.222101	-0.286137	0.672201	0.259523	-0.627631	0.294742
18154	10.037704	-0.854394	1.044473	-0.561187	0.096896	-0.102898	-0.758694	-0.216449	-0.294235	0.677001	0.254974	-0.627918	0.287014
18155	9.708025	-1.246281	1.042039	-0.555452	0.107241	-0.060549	-0.757018	-0.210792	-0.304298	0.681758	0.249201	-0.627737	0.281158
18156	9.848327	-0.975922	1.130657	-0.555515	0.110925	-0.066706	-0.756194	-0.204296	-0.311678	0.686358	0.244139	-0.627875	0.274008
18157	9.723556	-0.912695	1.067292	-0.564632	0.112898	-0.081878	-0.753956	-0.198645	-0.320201	0.691180	0.238437	-0.627490	0.267721
18158	9.630267	-0.881745	1.284546	-0.522936	0.104571	-0.081365	-0.752138	-0.193552	-0.329850	0.695488	0.233991	-0.627361	0.260697
18159	9.591000	-0.963392	1.329005	-0.561101	0.089234	-0.060506	-0.750170	-0.191571	-0.334338	0.699724	0.228150	-0.627309	0.254595
18160	9.580817	-0.904723	1.425019	-0.573801	0.091014	-0.051819	-0.749045	-0.189868	-0.339524	0.703808	0.222647	-0.627661	0.247234
18161	9.763209	-0.929283	1.545869	-0.566839	0.057869	-0.074506	-0.748197	-0.190146	-0.341359	0.707582	0.217012	-0.627938	0.240681
18162	9.704522	-1.020415	1.600125	-0.559530	0.053147	-0.055840	-0.746217	-0.190986	-0.343910	0.711009	0.211902	-0.628624	0.233230
18163	9.590274	-1.164484	1.635715	-0.534195	0.031350	-0.051915	-0.745227	-0.191691	-0.344346	0.714052	0.206528	-0.629146	0.227271
18164	9.544348	-1.084141	1.683207	-0.553615	-0.028132	-0.040278	-0.745080	-0.193096	-0.344924	0.716230	0.201638	-0.630928	0.219741
18165	9.622223	-1.043942	1.619828	-0.550826	-0.024641	-0.027857	-0.745076	-0.194224	-0.344374	0.718389	0.195941	-0.632354	0.213666
18166	9.414662	-1.094015	1.905799	-0.559951	-0.041094	-0.001386	-0.745931	-0.192258	-0.342381	0.720132	0.190488	-0.634405	0.206529
18167	8.572547	-1.583374	1.646584	-0.574890	-0.140363	0.012096	-0.748181	-0.193947	-0.340696	0.720603	0.184376	-0.637671	0.200281
18168	9.058152	-2.349964	0.905409	-0.539294	-0.315570	0.046356	-0.750033	-0.190729	-0.333909	0.718436	0.179690	-0.643660	0.193035
18169	10.201403	-2.128718	1.106803	-0.560890	-0.261238	0.042484	-0.753298	-0.186807	-0.325979	0.716985	0.173866	-0.648635	0.187017
18170	10.462567	-1.912606	1.145120	-0.554769	-0.142281	0.040135	-0.755732	-0.178366	-0.323906	0.716984	0.168351	-0.652052	0.180056
18171	9.207841	-2.001877	1.065638	-0.561239	-0.012446	0.015997	-0.757883	-0.169630	-0.325904	0.718694	0.161929	-0.653293	0.174545
18172	9.103085	-1.957783	0.282377	-0.534054	0.088082	0.045796	-0.757650	-0.156801	-0.333213	0.721489	0.155790	-0.653249	0.168670
18173	10.957338	-1.187505	2.421884	-0.557578	-0.294368	0.126095	-0.756875	-0.139191	-0.340055	0.718973	0.148889	-0.658814	0.163935
18174	9.460259	-2.113221	0.520439	-0.555059	-0.258370	0.113184	-0.762894	-0.116244	-0.339206	0.716925	0.142715	-0.663927	0.157644
18175	9.312148	-1.188484	-0.161437	-0.553200	-0.187083	0.005847	-0.766635	-0.099076	-0.336610	0.715987	0.137149	-0.667515	0.151580
18176	9.884906	-1.851091	0.352632	-0.543195	-0.022901	-0.019807	-0.767274	-0.081623	-0.337686	0.717320	0.132169	-0.668730	0.144168
18177	9.983710	-1.317807	0.317552	-0.555469	0.054533	-0.004412	-0.767051	-0.066974	-0.342309	0.719485	0.125985	-0.668773	0.138602
18178	10.402450	-0.827379	0.707806	-0.563542	0.032575	-0.155515	-0.767780	-0.061057	-0.343785	0.721853	0.122341	-0.668803	0.129088
18179	9.791238	-1.012118	0.696187	-0.559426	0.144908	-0.234153	-0.765801	-0.061609	-0.348581	0.725697	0.118925	-0.666887	0.120342
18180	9.485113	-0.673543	0.808805	-0.533579	0.191095	-0.177542	-0.763671	-0.064416	-0.352277	0.730003	0.115579	-0.664347	0.111270
18181	9.172385	-0.755293	0.947870	-0.553212	0.141379	-0.253626	-0.760834	-0.067500	-0.357948	0.733647	0.112471	-0.662309	0.102268
18182	9.124812	-0.675079	0.586997	-0.565737	0.011625	-0.244112	-0.759825	-0.072278	-0.360533	0.735611	0.109881	-0.662160	0.091363
18183	9.502892	-0.455718	0.489804	-0.532846	0.015483	-0.183485	-0.757689	-0.077065	-0.361021	0.737228	0.106395	-0.661987	0.083357
18184	10.520844	-0.685689	1.068524	-0.545938	-0.042238	-0.160132	-0.757945	-0.083260	-0.359961	0.738127	0.103051	-0.662647	0.073817
18185	12.614570	-1.406254	2.733822	-0.554880	-0.182595	-0.060038	-0.755400	-0.085809	-0.356637	0.736854	0.097856	-0.665576	0.066932
18186	6.628925	-1.575362	0.199263	-0.558293	0.121180	0.053703	-0.761030	-0.088342	-0.352689	0.739512	0.091276	-0.664161	0.060675
18187	8.672609	-0.952235	0.257233	-0.538963	-0.291081	0.131266	-0.762475	-0.080606	-0.350631	0.736352	0.083868	-0.668981	0.056712
18188	11.188984	-1.464324	1.675583	-0.548998	-0.299884	-0.059498	-0.764902	-0.075285	-0.341149	0.733353	0.079449	-0.673471	0.048138
18189	11.065427	-1.477232	1.419756	-0.535313	-0.115588	-0.122409	-0.768293	-0.073878	-0.338721	0.732676	0.075287	-0.675169	0.040804
18190	9.558122	-0.813623	1.283883	-0.536866	-0.083532	-0.096302	-0.768860	-0.073891	-0.334223	0.732464	0.071327	-0.676293	0.032186
18191	8.762409	-0.569203	1.306384	-0.543985	-0.038212	-0.132181	-0.769992	-0.073187	-0.333505	0.732733	0.067084	-0.676751	0.024688
18192	8.888276	-0.912095	1.094983	-0.540535	-0.088788	-0.119454	-0.770124	-0.075588	-0.330861	0.732334	0.063368	-0.677809	0.015673
18193	10.007125	-1.252879	1.061043	-0.545715	-0.079263	-0.061000	-0.769276	-0.076150	-0.331716	0.731901	0.058122	-0.678866	0.009162
18194	10.126382	-1.594293	1.079192	-0.559518	0.005964	-0.013935	-0.768856	-0.075306	-0.331851	0.732649	0.052671	-0.678564	0.001543
18195	9.697885	-1.427635	1.017496	-0.536962	0.107266	0.025452	-0.768712	-0.075865	-0.332981	0.734607	0.046306	-0.676902	-0.003324
18196	9.410040	-1.056355	0.967826	-0.544069	0.160787	-0.013008	-0.766595	-0.076430	-0.333846	0.737302	0.041057	-0.674232	-0.010567
18197	9.470385	-0.867659	1.057463	-0.544275	0.190548	-0.114010	-0.765729	-0.080217	-0.338386	0.740233	0.036430	-0.671135	-0.017497
18198	9.245672	-1.219955	0.921544	-0.558441	0.274100	-0.183775	-0.762177	-0.084980	-0.347169	0.744245	0.033286	-0.666515	-0.027370
18199	9.407825	-1.131171	0.596541	-0.553393	0.344268	-0.170817	-0.755956	-0.087637	-0.356793	0.749022	0.029303	-0.660965	-0.035108
18200	10.599345	-0.924774	0.790786	-0.555003	0.247085	-0.167324	-0.751434	-0.088602	-0.366105	0.752474	0.025940	-0.656591	-0.044697
18201	10.734541	-0.855361	0.818828	-0.535940	0.082740	-0.134210	-0.748327	-0.088729	-0.372449	0.753633	0.021490	-0.654904	-0.051734
18202	9.788636	-0.458291	0.366214	-0.559262	0.093094	-0.080704	-0.747208	-0.086331	-0.374819	0.754987	0.016785	-0.652760	-0.060148
18203	9.410497	-0.090007	0.133054	-0.539115	0.099839	-0.042490	-0.747786	-0.081952	-0.379683	0.756304	0.011132	-0.650810	-0.065781
18204	10.721243	-0.317116	0.305397	-0.560314	0.036671	-0.004964	-0.747522	-0.077298	-0.383006	0.756878	0.005342	-0.649437	-0.073068
18205	10.960809	-0.594500	1.021007	-0.545079	0.009447	0.007746	-0.746700	-0.071671	-0.383094	0.756933	-0.001165	-0.648824	-0.077969
18206	9.698484	-0.392060	0.817460	-0.548501	0.023552	0.028628	-0.747700	-0.068428	-0.384457	0.757256	-0.007230	-0.647577	-0.084587
18207	9.008594	-0.072860	0.923559	-0.552202	0.001584	0.060461	-0.745598	-0.065476	-0.384863	0.757150	-0.014527	-0.647021	-0.088754
18208	9.403635	-0.157155	0.981964	-0.567512	-0.113469	0.043363	-0.747158	-0.063649	-0.383288	0.755584	-0.021308	-0.647725	-0.095347
18209	9.436810	-0.139422	0.759414	-0.582705	-0.206766	0.008393	-0.751385	-0.064638	-0.379053	0.752505	-0.028738	-0.650223	-0.100597
18210	9.847588	0.014682	1.080941	-0.548449	-0.224755	-0.007816	-0.752943	-0.064376	-0.372017	0.749249	-0.034767	-0.652556	-0.107644
18211	9.592584	0.078655	1.005660	-0.562529	-0.159961	0.004851	-0.756463	-0.066643	-0.364713	0.746615	-0.041693	-0.654311	-0.112714
18212	9.415688	0.214152	0.852152	-0.555152	-0.143788	0.004826	-0.757292	-0.071443	-0.359280	0.744290	-0.047796	-0.655302	-0.119697
18213	9.532622	0.183447	0.697690	-0.547813	-0.136604	0.005780	-0.759255	-0.074689	-0.355227	0.741823	-0.054404	-0.656673	-0.124579
18214	9.597299	0.288148	0.500707	-0.543818	-0.062441	-0.025555	-0.760782	-0.080748	-0.351628	0.740365	-0.059721	-0.656420	-0.131933
18215	9.681457	0.605909	0.383479	-0.546463	-0.011414	-0.084222	-0.761889	-0.085959	-0.349428	0.739166	-0.064737	-0.655991	-0.138268
18216	10.370273	0.651681	0.280558	-0.563537	0.076143	-0.183003	-0.759036	-0.093988	-0.348972	0.738934	-0.067887	-0.653726	-0.148362
18217	10.275141	0.017013	0.725134	-0.560003	0.109418	-0.283252	-0.757577	-0.105246	-0.349663	0.738567	-0.070100	-0.651657	-0.157948
18218	9.403250	-0.622276	0.808343	-0.552291	0.102879	-0.177229	-0.755143	-0.113833	-0.350334	0.738557	-0.073057	-0.648872	-0.167813
18219	8.327084	-1.291535	0.145496	-0.563067	0.033553	-0.092279	-0.753706	-0.120165	-0.351254	0.737670	-0.078065	-0.647553	-0.174424
18220	10.376417	-2.148306	-0.301967	-0.538404	-0.183747	0.037948	-0.754539	-0.123979	-0.346233	0.734563	-0.084580	-0.648611	-0.180463
18221	12.105295	-1.892245	0.644919	-0.557346	-0.124107	0.048317	-0.757343	-0.128780	-0.339241	0.731988	-0.091911	-0.649386	-0.184511
18222	10.596686	-1.640157	0.789108	-0.553642	0.045242	0.030229	-0.759287	-0.136103	-0.336213	0.731664	-0.097685	-0.646955	-0.191245
18223	9.878715	-1.302097	0.791129	-0.551300	0.098617	0.096173	-0.759561	-0.138647	-0.332447	0.732045	-0.104766	-0.644336	-0.194845
18224	9.744428	-1.259271	1.320019	-0.558805	0.048645	0.142346	-0.758426	-0.140193	-0.334016	0.732058	-0.112041	-0.641519	-0.199979
18225	8.702540	-1.442369	1.137395	-0.541209	-0.056907	0.135010	-0.760962	-0.140900	-0.330915	0.730483	-0.120143	-0.641054	-0.202508
18226	8.889297	-1.368662	0.744868	-0.559466	-0.093053	0.160740	-0.763075	-0.141604	-0.329502	0.728615	-0.128208	-0.640173	-0.207030
18227	8.956507	-2.048505	1.085826	-0.534006	-0.089474	0.146772	-0.764351	-0.140774	-0.324147	0.726546	-0.136526	-0.640112	-0.209158
18228	8.838943	-2.287836	0.571547	-0.571846	-0.073305	0.170969	-0.766903	-0.138537	-0.318067	0.724801	-0.144792	-0.638769	-0.213714
18229	9.459634	-1.948349	0.989796	-0.552284	-0.076248	0.096173	-0.769018	-0.139108	-0.314125	0.722486	-0.152719	-0.638515	-0.216771
18230	9.999822	-2.058074	0.992714	-0.558027	-0.075373	0.009502	-0.772669	-0.143482	-0.307964	0.719921	-0.158700	-0.637651	-0.223448
18231	10.212085	-1.913867	1.077811	-0.561322	0.009735	-0.031695	-0.770962	-0.147002	-0.308435	0.717983	-0.164774	-0.636437	-0.228687
18232	9.976853	-1.467380	1.126303	-0.554657	-0.029165	-0.118066	-0.770940	-0.152495	-0.306808	0.715306	-0.168847	-0.635244	-0.237262
18233	9.520981	-1.313949	0.854566	-0.574197	0.098036	-0.229716	-0.769787	-0.158409	-0.306318	0.713383	-0.172157	-0.633279	-0.245772
18234	9.326904	-0.990977	0.517760	-0.569789	0.134404	-0.069751	-0.768367	-0.160662	-0.307054	0.712827	-0.176230	-0.629381	-0.254362
18235	10.028009	-1.817638	1.207468	-0.553079	0.060708	-0.095637	-0.767639	-0.165438	-0.310059	0.711024	-0.181137	-0.627508	-0.260515
18236	10.099310	-1.336263	0.960362	-0.533281	0.087874	0.081443	-0.767923	-0.164014	-0.314956	0.710668	-0.186785	-0.623818	-0.266295
18237	9.522855	-1.296079	0.622391	-0.539751	0.156408	0.171083	-0.766821	-0.156959	-0.321490	0.711375	-0.194347	-0.619612	-0.268805
18238	10.253468	-1.069379	0.507729	-0.534825	0.037777	0.246363	-0.768416	-0.145683	-0.326273	0.711145	-0.202315	-0.615911	-0.272020
18239	9.827137	-0.157370	0.215405	-0.548524	0.030487	0.262214	-0.768473	-0.131599	-0.330057	0.710572	-0.211760	-0.613045	-0.272803
18240	9.531220	-0.414687	-0.648811	-0.551710	-0.046499	0.207750	-0.770505	-0.117511	-0.333544	0.708882	-0.219921	-0.610521	-0.276379
18241	10.016052	-0.458256	-0.943772	-0.572313	-0.171878	0.242003	-0.773814	-0.101743	-0.333634	0.705416	-0.230453	-0.610485	-0.276745
18242	10.900081	-1.039875	-0.691993	-0.553601	-0.223076	0.223169	-0.776839	-0.087250	-0.331212	0.701483	-0.239754	-0.610278	-0.279286
18243	9.940618	-0.925619	-0.778974	-0.555465	0.050579	0.238097	-0.779572	-0.074582	-0.330496	0.700571	-0.248653	-0.607220	-0.280457
18244	8.679835	-0.524185	-0.465220	-0.553175	0.011125	0.200105	-0.779915	-0.060080	-0.332869	0.699221	-0.256318	-0.603750	-0.284390
18245	7.781727	-0.876094	-1.216420	-0.546175	-0.049971	0.167637	-0.780811	-0.047970	-0.334701	0.696566	-0.264703	-0.602506	-0.285858
18246	9.660236	-1.198907	-1.476302	-0.557516	-0.053938	0.039612	-0.780578	-0.036857	-0.333884	0.693358	-0.270816	-0.600682	-0.291709
18247	10.897472	-3.118108	0.505566	-0.567949	0.030769	0.042421	-0.780868	-0.035312	-0.332883	0.690689	-0.277491	-0.598837	-0.295536
18248	9.876258	-3.440134	-0.228888	-0.566125	-0.093369	0.206648	-0.780329	-0.029257	-0.334649	0.687824	-0.285911	-0.596494	-0.298911
18249	11.566680	-3.329406	0.627848	-0.558218	-0.036061	0.359750	-0.780426	-0.007456	-0.331331	0.686113	-0.296675	-0.593746	-0.297824
18250	10.673324	-1.995043	1.314905	-0.577464	0.174061	-0.255749	-0.778721	-0.009697	-0.335861	0.683418	-0.298107	-0.590316	-0.309190
18251	9.088634	-1.711410	1.016645	-0.557769	0.356690	-0.156065	-0.776174	-0.009951	-0.345993	0.683132	-0.300289	-0.585076	-0.317558
18252	8.494570	-1.527036	0.529689	-0.570971	0.022420	-0.251552	-0.776181	-0.007974	-0.348219	0.678536	-0.302604	-0.583586	-0.327791
18253	8.752898	-1.775999	0.399220	-0.547225	0.062427	-0.301032	-0.775047	-0.009383	-0.348242	0.673785	-0.304723	-0.583187	-0.336230
18254	8.974616	-2.182448	0.555691	-0.551879	0.177620	-0.284116	-0.773487	-0.010779	-0.352762	0.670724	-0.305267	-0.579789	-0.347544
18255	9.135341	-2.587982	0.796808	-0.560352	0.214516	-0.176546	-0.769689	-0.007957	-0.357817	0.668374	-0.307940	-0.576337	-0.355364
18256	8.994974	-3.042523	0.628088	-0.551144	0.155766	-0.064692	-0.770830	-0.003714	-0.363661	0.666447	-0.311095	-0.571770	-0.363520
18257	9.401221	-2.706340	0.689035	-0.543230	0.221585	0.031545	-0.767766	0.005725	-0.369062	0.665641	-0.315906	-0.566929	-0.368397
18258	9.893013	-2.578093	0.822264	-0.542864	0.272685	0.065847	-0.763429	0.015030	-0.377703	0.665910	-0.319526	-0.559954	-0.375391
18259	9.960752	-1.908632	0.502988	-0.568472	0.224618	0.119036	-0.761629	0.023772	-0.384225	0.665483	-0.325649	-0.554214	-0.379384
18260	10.877840	-1.420828	1.361384	-0.551805	0.053058	0.063877	-0.759261	0.031240	-0.389079	0.663091	-0.330977	-0.550021	-0.385020
18261	9.077927	-1.299859	0.729349	-0.557409	0.052835	-0.028512	-0.759837	0.034199	-0.389886	0.659566	-0.336568	-0.547531	-0.389749
18262	9.133620	-0.965349	0.556395	-0.522890	0.032457	0.018080	-0.760403	0.035053	-0.392400	0.656680	-0.341110	-0.544064	-0.395486
18263	9.730707	-0.833661	0.186835	-0.545279	0.112440	-0.037364	-0.759128	0.034500	-0.396348	0.653688	-0.345880	-0.540914	-0.400588
18264	10.252318	-0.766896	0.180559	-0.555410	0.081702	-0.013293	-0.758554	0.032537	-0.398760	0.650755	-0.350059	-0.536681	-0.407368
18265	10.485161	-0.779945	0.646756	-0.531248	0.160490	0.029877	-0.757996	0.034803	-0.403514	0.648796	-0.354879	-0.532522	-0.411759
18266	10.122451	-0.806190	0.722442	-0.546168	0.115786	-0.005489	-0.754602	0.033408	-0.409593	0.646238	-0.358691	-0.527793	-0.418512
18267	9.702058	-0.778934	0.792776	-0.574193	0.141161	-0.013136	-0.754303	0.030041	-0.413000	0.643285	-0.363670	-0.523774	-0.423780
18268	9.461910	-0.729903	0.662065	-0.544712	0.065459	-0.028286	-0.753161	0.027373	-0.415564	0.639897	-0.367587	-0.519793	-0.430379
18269	9.527769	-0.435134	0.714265	-0.552330	0.060815	-0.106146	-0.752997	0.022172	-0.417305	0.635342	-0.371882	-0.517622	-0.436018
18270	9.848425	-0.514460	0.719554	-0.561760	0.014203	-0.123608	-0.753118	0.017957	-0.419033	0.630352	-0.375396	-0.514770	-0.443560
18271	9.797598	-0.710856	0.953787	-0.540437	-0.059747	-0.129143	-0.753807	0.014583	-0.419765	0.624318	-0.380237	-0.514333	-0.448451
18272	9.647503	-0.525303	1.101733	-0.555295	-0.134057	-0.075796	-0.756339	0.012893	-0.417376	0.618154	-0.385396	-0.512953	-0.454131
18273	9.147439	-0.232813	0.992817	-0.564641	-0.182830	-0.062396	-0.759020	0.012602	-0.412584	0.611139	-0.392182	-0.513226	-0.457495
18274	10.084807	-0.113434	0.929821	-0.541616	-0.249126	-0.102203	-0.762972	0.012589	-0.405814	0.603521	-0.397858	-0.513503	-0.462370
18275	10.449047	-0.162113	1.241590	-0.539298	-0.118720	-0.173694	-0.764377	0.010749	-0.401610	0.596199	-0.402414	-0.514019	-0.467326
18276	9.618009	-0.241064	1.306410	-0.544474	-0.079139	-0.175951	-0.767170	0.003989	-0.398008	0.589489	-0.405690	-0.512718	-0.474383
18277	9.088824	0.149181	0.954803	-0.561088	-0.107644	-0.206974	-0.769957	-0.003893	-0.395402	0.581671	-0.409889	-0.513038	-0.480044
18278	9.147388	0.223922	0.598682	-0.543051	-0.121890	-0.232291	-0.770905	-0.013328	-0.392404	0.573858	-0.412871	-0.512610	-0.487293
18279	9.722967	0.239215	0.145876	-0.528388	-0.123017	-0.205432	-0.771691	-0.027974	-0.388339	0.566042	-0.416674	-0.513320	-0.492425
18280	10.137373	-0.021220	1.042291	-0.573695	-0.041890	-0.285185	-0.772748	-0.045156	-0.383035	0.558131	-0.418554	-0.512019	-0.501137
18281	10.522014	-0.645430	0.937589	-0.548974	0.061543	-0.176717	-0.773217	-0.067536	-0.380879	0.552214	-0.420908	-0.510049	-0.507687
18282	8.843958	-1.638350	0.859092	-0.553997	0.009525	-0.028304	-0.773415	-0.087382	-0.379119	0.547468	-0.424583	-0.506110	-0.513674
18283	9.671780	-1.674611	0.532176	-0.554641	-0.124114	0.016922	-0.772648	-0.102881	-0.373531	0.541485	-0.430847	-0.504302	-0.516569
18284	11.141672	-1.575351	0.879478	-0.555468	-0.226482	-0.001624	-0.773992	-0.120937	-0.358826	0.534506	-0.437153	-0.502615	-0.520172
18285	10.061795	-1.870224	0.562834	-0.545143	-0.092249	0.078815	-0.778432	-0.139542	-0.346350	0.529446	-0.443569	-0.499841	-0.522583
18286	9.835458	-1.578325	0.634788	-0.544502	-0.057516	0.220139	-0.781491	-0.151107	-0.336338	0.526468	-0.450138	-0.494430	-0.525116
18287	9.538643	-0.769727	1.326914	-0.564160	0.032633	0.221135	-0.783155	-0.159007	-0.329106	0.523854	-0.456813	-0.488688	-0.527336
18288	8.944920	-1.282792	1.391427	-0.560293	-0.034989	0.115248	-0.783271	-0.165635	-0.324682	0.519752	-0.462208	-0.483749	-0.531233
18289	9.507813	-1.543750	1.195442	-0.548697	-0.080981	0.121065	-0.783251	-0.171712	-0.316602	0.515020	-0.468885	-0.480062	-0.533331
18290	9.570114	-1.572871	1.239179	-0.559054	0.019261	0.100873	-0.786485	-0.174393	-0.311971	0.511194	-0.473467	-0.474645	-0.537794
18291	9.235595	-1.564734	1.430430	-0.536978	0.073266	0.090108	-0.786476	-0.176362	-0.312413	0.507630	-0.478021	-0.469586	-0.541569
18292	8.962969	-1.563090	1.418695	-0.559020	0.057548	0.043006	-0.786895	-0.177489	-0.311579	0.503450	-0.481566	-0.464258	-0.546897
18293	9.356940	-1.522407	1.364553	-0.559176	0.070816	-0.023337	-0.786886	-0.179458	-0.312021	0.498331	-0.485244	-0.459875	-0.552014
18294	9.766831	-1.495582	1.428948	-0.560502	0.205022	-0.112556	-0.784624	-0.180293	-0.316540	0.493680	-0.485645	-0.454487	-0.560242
18295	9.448563	-1.290196	1.487491	-0.572792	0.306403	-0.162020	-0.780656	-0.182795	-0.328673	0.488938	-0.485464	-0.448753	-0.569109
18296	10.447762	-0.840782	1.701030	-0.564533	0.209401	-0.184961	-0.778383	-0.184735	-0.339382	0.483345	-0.485084	-0.443860	-0.577980
18297	9.965448	-0.977689	0.966205	-0.562894	0.179142	-0.230838	-0.775280	-0.183586	-0.348661	0.476643	-0.485515	-0.439972	-0.586098
18298	10.380224	-0.760903	0.494452	-0.542964	0.106045	-0.120326	-0.772174	-0.183573	-0.354722	0.470987	-0.486575	-0.435593	-0.593022
18299	10.699384	-0.691618	1.073184	-0.560706	0.144055	-0.028718	-0.771193	-0.180736	-0.362423	0.466270	-0.489068	-0.429988	-0.598761
18300	9.522114	-0.485815	1.106293	-0.551603	0.102627	0.049275	-0.770356	-0.176911	-0.370814	0.462428	-0.491630	-0.423808	-0.604025
18301	9.137514	0.132044	0.582806	-0.552908	-0.145722	0.114505	-0.771091	-0.169872	-0.371296	0.456957	-0.498665	-0.419493	-0.605433
18302	10.251871	-0.175044	0.521915	-0.562422	-0.192890	0.068874	-0.776758	-0.163390	-0.370061	0.450648	-0.504972	-0.415652	-0.607579
18303	10.171503	-0.414421	0.809828	-0.545404	-0.070256	0.045258	-0.776768	-0.161284	-0.368634	0.444940	-0.510337	-0.411366	-0.610215
18304	9.437407	-0.181596	0.972526	-0.544668	0.031985	0.086973	-0.779172	-0.159303	-0.370280	0.440808	-0.513803	-0.405475	-0.614235
18305	9.416394	-0.114159	0.913809	-0.543752	-0.068157	0.002681	-0.780721	-0.160154	-0.367047	0.434544	-0.518684	-0.401547	-0.617170
18306	9.891293	-0.310639	0.891202	-0.563825	-0.109860	0.047007	-0.782981	-0.159882	-0.362674	0.428497	-0.523644	-0.397011	-0.620137
18307	9.560163	-0.217988	0.687634	-0.567332	-0.111963	0.078780	-0.784672	-0.160734	-0.359160	0.422494	-0.529764	-0.392298	-0.622054
18308	9.605207	-0.030481	0.571911	-0.567945	-0.200080	0.061660	-0.787914	-0.161588	-0.353948	0.415788	-0.535897	-0.388254	-0.623854
18309	9.562812	0.046515	0.474453	-0.555068	-0.163923	0.042132	-0.791289	-0.164698	-0.347215	0.408959	-0.542139	-0.384466	-0.625319
18310	9.581104	-0.076413	0.545876	-0.558559	-0.131299	0.022414	-0.794670	-0.166400	-0.340748	0.402308	-0.546924	-0.380327	-0.627992
18311	9.586579	0.068478	0.532170	-0.543391	-0.025062	0.023728	-0.794934	-0.171623	-0.335465	0.396360	-0.551059	-0.375704	-0.630935
18312	9.620018	0.109760	0.596907	-0.555844	0.034692	-0.001545	-0.795484	-0.175003	-0.334092	0.390617	-0.553458	-0.370477	-0.635491
18313	9.734439	0.090794	0.770945	-0.552428	0.048020	-0.081192	-0.794337	-0.179652	-0.333447	0.383721	-0.555832	-0.366269	-0.640043
18314	11.055155	-0.265113	0.840808	-0.556286	0.034115	-0.119855	-0.793741	-0.187256	-0.332128	0.376386	-0.557263	-0.362291	-0.645397
18315	9.796829	-0.610363	0.790768	-0.526940	0.048021	-0.096895	-0.791869	-0.196832	-0.331119	0.369507	-0.559213	-0.358493	-0.649791
18316	9.241579	-0.820060	0.709278	-0.549960	-0.033343	-0.062301	-0.792552	-0.201754	-0.331446	0.362432	-0.561781	-0.354391	-0.653798
18317	9.537702	-1.131626	0.654365	-0.551448	-0.139694	-0.054564	-0.791405	-0.207262	-0.326318	0.354429	-0.566570	-0.351047	-0.655854
18318	10.267528	-1.563652	0.324748	-0.556810	-0.176214	0.010285	-0.793089	-0.210094	-0.319595	0.347144	-0.571457	-0.347003	-0.657660
18319	10.146070	-1.305296	0.549168	-0.549543	-0.156311	-0.003908	-0.796184	-0.213210	-0.311460	0.339638	-0.576727	-0.343079	-0.659036
18320	9.721514	-1.385210	0.482969	-0.549370	-0.133821	-0.005908	-0.797858	-0.218576	-0.304482	0.332447	-0.580781	-0.338970	-0.661265
18321	9.932435	-1.710194	0.515310	-0.522968	-0.034794	0.089334	-0.800658	-0.224219	-0.298061	0.327250	-0.584826	-0.333346	-0.663149
18322	10.344084	-1.496672	1.063313	-0.541441	0.032922	0.186097	-0.802647	-0.220843	-0.296325	0.323755	-0.587815	-0.325953	-0.665891
18323	9.639160	-1.351470	1.156875	-0.545129	0.041225	0.157565	-0.802096	-0.217460	-0.298400	0.319659	-0.591363	-0.318579	-0.668293
18324	9.071853	-1.420500	1.141490	-0.559041	-0.031179	0.193108	-0.806764	-0.213936	-0.296923	0.315581	-0.595261	-0.311225	-0.670233
18325	9.224805	-1.604482	1.247243	-0.552683	-0.013778	0.159462	-0.805660	-0.208595	-0.296033	0.311016	-0.599499	-0.303926	-0.671937
18326	9.224455	-1.701162	1.245906	-0.548249	-0.011631	0.118795	-0.808787	-0.202108	-0.297906	0.306128	-0.602507	-0.297433	-0.674392
18327	9.223156	-1.675388	1.115135	-0.559513	-0.058166	0.090650	-0.810922	-0.197033	-0.299241	0.300246	-0.606864	-0.290989	-0.675939
18328	9.420677	-1.617668	0.882253	-0.559883	-0.079047	0.012985	-0.810514	-0.193658	-0.298928	0.293331	-0.610128	-0.285985	-0.678169
18329	9.945181	-1.558579	0.810817	-0.544876	0.025867	-0.031598	-0.812076	-0.191122	-0.298748	0.286407	-0.612446	-0.280614	-0.681276
18330	9.813016	-1.561112	1.045411	-0.560386	0.181098	-0.055772	-0.811089	-0.189406	-0.308005	0.279962	-0.611670	-0.274893	-0.686960
18331	9.243597	-1.644916	0.984283	-0.540744	0.261961	-0.049086	-0.808975	-0.187408	-0.317970	0.274114	-0.610519	-0.268324	-0.692914
18332	10.231305	-1.443157	1.004873	-0.569088	0.227709	-0.018903	-0.805034	-0.183718	-0.330318	0.268263	-0.609216	-0.261711	-0.698855
18333	9.500148	-1.158911	0.504904	-0.562447	0.139733	-0.063491	-0.803916	-0.179610	-0.339410	0.261236	-0.609694	-0.255579	-0.703355
18334	10.736355	-1.008599	-0.107358	-0.568328	0.007433	0.042826	-0.802807	-0.174104	-0.345539	0.255067	-0.611664	-0.249341	-0.706142
18335	10.383803	-0.910216	0.583103	-0.565608	0.184130	0.022219	-0.803681	-0.165915	-0.353449	0.249352	-0.611871	-0.241858	-0.710593
18336	9.299248	-0.531269	0.570660	-0.542406	0.106211	0.045796	-0.799202	-0.157175	-0.361256	0.243990	-0.612220	-0.235399	-0.714313
18337	10.375642	-0.450782	0.611816	-0.567197	-0.068223	0.034421	-0.801491	-0.148715	-0.364800	0.237180	-0.615977	-0.228959	-0.715468
18338	10.277861	-1.063426	1.097229	-0.554309	-0.004618	-0.037596	-0.802060	-0.147160	-0.366745	0.229901	-0.617475	-0.223871	-0.718159
18339	9.405128	-0.757607	0.812267	-0.548378	0.028861	0.033798	-0.801782	-0.145889	-0.368278	0.223722	-0.619627	-0.217197	-0.720303
18340	9.302263	-0.355289	0.887655	-0.557953	-0.028580	0.014604	-0.802635	-0.143913	-0.369374	0.216999	-0.621619	-0.211483	-0.722341
18341	9.317777	-0.370765	0.747657	-0.547678	-0.109295	-0.030774	-0.805729	-0.146453	-0.365164	0.209271	-0.625363	-0.206216	-0.722912
18342	9.654635	-0.493269	0.821065	-0.547999	-0.174358	-0.005558	-0.808823	-0.148995	-0.360112	0.201727	-0.629218	-0.201486	-0.723045
18343	9.784569	-0.398752	0.607194	-0.549426	-0.111222	-0.009452	-0.809956	-0.148728	-0.354905	0.194240	-0.632956	-0.195927	-0.723360
18344	9.687769	-0.417324	0.631695	-0.552827	-0.068791	-0.018623	-0.810775	-0.155490	-0.352021	0.186827	-0.635137	-0.190843	-0.724759
18345	9.613351	-0.346877	0.614093	-0.543020	0.047338	-0.013919	-0.811887	-0.159434	-0.349948	0.179937	-0.636414	-0.184821	-0.726940
18346	9.746299	-0.328968	0.906099	-0.575723	0.108735	-0.110204	-0.811003	-0.168303	-0.349486	0.171529	-0.635647	-0.179888	-0.730870
18347	10.170167	-0.231047	0.759455	-0.566561	0.147904	-0.155347	-0.807860	-0.177732	-0.351294	0.162613	-0.634881	-0.174956	-0.734761
18348	10.247343	-0.374992	1.007430	-0.546371	0.203977	-0.189971	-0.804712	-0.187715	-0.355916	0.153699	-0.632189	-0.171117	-0.739887
18349	9.771522	-0.640293	0.617156	-0.534088	0.228564	-0.131705	-0.802131	-0.196849	-0.361367	0.145793	-0.630061	-0.166072	-0.744438
18350	9.485919	-1.132359	0.485295	-0.560948	0.118609	-0.119074	-0.800113	-0.206981	-0.362613	0.137423	-0.628780	-0.161333	-0.748146
18351	10.293739	-1.711897	0.606668	-0.543180	0.002532	-0.037566	-0.798383	-0.216276	-0.361460	0.130048	-0.630258	-0.155516	-0.749451
18352	9.920620	-1.655047	0.819175	-0.554360	-0.037085	-0.040186	-0.801164	-0.225996	-0.356345	0.122412	-0.631429	-0.150283	-0.750818
18353	9.958920	-1.708365	0.834217	-0.548346	0.002581	0.053412	-0.800435	-0.232485	-0.352066	0.116327	-0.633101	-0.143135	-0.751774
18354	10.164579	-1.339663	1.255112	-0.552727	0.037539	0.077985	-0.801977	-0.235167	-0.348431	0.110677	-0.633392	-0.136237	-0.753660
18355	9.183578	-1.099842	1.514718	-0.552983	0.054503	-0.016960	-0.802232	-0.241358	-0.348213	0.103612	-0.633986	-0.129713	-0.755315
18356	8.727144	-1.207679	1.187919	-0.554272	-0.057815	0.046423	-0.803932	-0.246468	-0.344090	0.097198	-0.635521	-0.123370	-0.755940
18357	9.232145	-1.294237	1.381521	-0.541842	-0.069056	-0.006358	-0.805899	-0.248444	-0.341006	0.090115	-0.637873	-0.117065	-0.755839
18358	9.573497	-1.460135	1.477154	-0.563685	-0.069726	-0.017181	-0.805041	-0.251546	-0.339922	0.082568	-0.639340	-0.111398	-0.756318
18359	9.761567	-1.453904	1.503413	-0.560084	-0.080662	-0.002879	-0.808283	-0.251967	-0.337794	0.075287	-0.641777	-0.104708	-0.755970
18360	9.455843	-1.236861	1.506233	-0.561963	-0.071413	-0.031301	-0.808703	-0.253527	-0.334015	0.067524	-0.643124	-0.099240	-0.756296
18361	9.329643	-1.024122	1.388041	-0.547254	-0.029855	-0.051724	-0.810815	-0.254085	-0.334005	0.059781	-0.644540	-0.093245	-0.756505
18362	9.594038	-1.073397	1.504224	-0.547118	-0.004610	-0.050951	-0.809540	-0.255494	-0.334310	0.052024	-0.644705	-0.088158	-0.757546
18363	9.587252	-1.241464	1.675256	-0.554044	0.038448	-0.028327	-0.809539	-0.255775	-0.334454	0.044682	-0.645003	-0.081625	-0.758493
18364	9.492662	-1.007776	1.846755	-0.545918	0.160471	0.022330	-0.808971	-0.255618	-0.339793	0.038311	-0.642676	-0.075449	-0.761450
18365	9.427357	-0.975735	1.880314	-0.545062	0.167908	-0.004256	-0.807573	-0.251802	-0.345663	0.031664	-0.640899	-0.068579	-0.763900
18366	9.321098	-0.953194	1.899536	-0.558402	0.229469	-0.031349	-0.805320	-0.249386	-0.354362	0.024394	-0.637327	-0.062848	-0.767639
18367	10.688728	-0.955931	1.694743	-0.541164	0.227688	-0.025530	-0.803182	-0.246652	-0.363706	0.017553	-0.634459	-0.056227	-0.770709
18368	9.947048	-0.683517	1.610539	-0.547982	0.172106	-0.060767	-0.799951	-0.242549	-0.372674	0.009882	-0.631603	-0.051042	-0.773547
18369	9.172575	-0.679820	0.649812	-0.550339	0.036639	-0.029997	-0.798406	-0.240571	-0.376316	0.002658	-0.631571	-0.044365	-0.774043
18370	11.466491	-0.458591	1.233872	-0.548051	0.102772	0.056788	-0.799270	-0.235205	-0.381308	-0.003281	-0.629786	-0.037715	-0.775846
18371	10.053887	-0.672591	1.532950	-0.547206	0.230475	0.060991	-0.796620	-0.227019	-0.390791	-0.008900	-0.626724	-0.029927	-0.778616
18372	8.817337	-0.287402	1.206510	-0.558042	-0.092649	0.117508	-0.797497	-0.218557	-0.396031	-0.014127	-0.627909	-0.022309	-0.777839
18373	10.253111	-0.099435	1.018846	-0.544390	-0.224945	0.115269	-0.801634	-0.207579	-0.393778	-0.019112	-0.631857	-0.013810	-0.774726
18374	10.609632	-0.746920	1.414632	-0.544398	-0.176298	0.016746	-0.805891	-0.201954	-0.389473	-0.025774	-0.634202	-0.007661	-0.772700
18375	9.510987	-0.644551	1.219233	-0.552918	-0.109959	0.044345	-0.807596	-0.199432	-0.385221	-0.031920	-0.636220	0.000027	-0.770847
18376	8.861373	-0.291061	1.438465	-0.557489	-0.109195	0.053920	-0.814384	-0.195782	-0.377829	-0.038163	-0.637414	0.006810	-0.769546
18377	8.838921	-0.400883	0.859788	-0.555243	-0.170781	-0.009360	-0.817493	-0.194664	-0.373300	-0.045138	-0.640252	0.013865	-0.766712
18378	9.307118	-0.200198	0.958410	-0.562698	-0.192342	-0.005660	-0.819468	-0.195095	-0.368936	-0.052345	-0.642606	0.020025	-0.764144
18379	9.475315	0.023404	0.540085	-0.549999	-0.190378	-0.023142	-0.823587	-0.196399	-0.361950	-0.059435	-0.645634	0.026789	-0.760859
18380	9.593042	-0.066124	0.255793	-0.546846	-0.010655	0.028895	-0.825829	-0.200492	-0.356920	-0.066002	-0.645099	0.032927	-0.760531
18381	10.449533	-0.227396	0.836380	-0.530941	0.225325	0.036605	-0.824976	-0.202039	-0.357785	-0.072175	-0.641696	0.039606	-0.762528
18382	10.599888	-0.526104	1.530600	-0.560497	0.228422	-0.092957	-0.822414	-0.206960	-0.361227	-0.080929	-0.637479	0.044061	-0.764938
18383	9.823170	-1.013641	1.242280	-0.542612	0.166227	-0.110267	-0.818863	-0.212303	-0.365243	-0.089422	-0.634946	0.049126	-0.765790
18384	10.075650	-1.544016	0.179802	-0.546210	0.092643	-0.038158	-0.818802	-0.219737	-0.364426	-0.097018	-0.632648	0.054272	-0.766419
18385	11.051942	-1.244755	1.093384	-0.564319	0.032206	-0.109459	-0.816243	-0.225094	-0.363098	-0.105595	-0.632045	0.059980	-0.765357
18386	9.254193	-1.417875	0.972069	-0.549245	-0.008884	-0.180186	-0.815640	-0.234675	-0.359833	-0.115276	-0.631342	0.063560	-0.764251
18387	8.814012	-1.578231	0.394515	-0.556695	-0.148169	-0.022035	-0.815891	-0.243280	-0.353182	-0.122138	-0.633281	0.070705	-0.760945
18388	10.347425	-1.538174	0.614323	-0.560303	-0.119934	-0.034327	-0.818150	-0.244005	-0.345168	-0.129571	-0.633946	0.076526	-0.758596
18389	9.542562	-1.445354	1.119390	-0.539827	0.001091	-0.089855	-0.819271	-0.245697	-0.343352	-0.137413	-0.633657	0.082218	-0.756860
18390	9.184030	-1.337692	1.340991	-0.548739	0.002376	-0.031661	-0.820138	-0.247839	-0.343697	-0.144829	-0.632377	0.087556	-0.755948
18391	9.228735	-1.140213	1.273485	-0.545598	-0.075126	-0.029341	-0.821832	-0.248274	-0.338492	-0.151643	-0.633007	0.094339	-0.753264
18392	9.454484	-1.453450	1.267013	-0.558514	-0.100037	-0.055872	-0.821699	-0.246588	-0.337774	-0.159342	-0.633183	0.099792	-0.750820
18393	9.542282	-1.534738	1.110737	-0.536768	-0.112709	-0.059063	-0.821697	-0.247584	-0.334554	-0.166353	-0.634342	0.106213	-0.747433
18394	9.682846	-1.450771	0.766485	-0.562148	-0.108935	-0.061097	-0.822267	-0.247031	-0.331173	-0.174131	-0.634537	0.111653	-0.744698
18395	9.779253	-1.451273	0.783276	-0.552608	-0.018629	-0.088060	-0.822975	-0.246900	-0.327515	-0.181910	-0.634197	0.117643	-0.742201
18396	9.619634	-1.360785	1.178768	-0.547450	0.220629	-0.050585	-0.820290	-0.247451	-0.333159	-0.190081	-0.629403	0.121780	-0.743566
18397	9.730537	-1.312908	1.216747	-0.557915	0.278084	-0.020956	-0.816914	-0.243624	-0.343538	-0.197575	-0.624345	0.127622	-0.744896
18398	10.573381	-1.176118	1.523391	-0.552938	0.191207	0.029351	-0.813534	-0.240928	-0.352805	-0.204514	-0.619641	0.132933	-0.746021
18399	9.899459	-0.807312	1.462184	-0.544089	0.164201	0.015379	-0.812428	-0.234144	-0.362011	-0.210957	-0.616121	0.139469	-0.745949
18400	9.502682	-0.829737	0.955523	-0.557668	0.018467	-0.005176	-0.811318	-0.229492	-0.365061	-0.217962	-0.613961	0.145118	-0.744638
18401	9.813528	-0.692648	0.774764	-0.553992	0.001879	0.039290	-0.810775	-0.223852	-0.368657	-0.223664	-0.612664	0.152761	-0.742484
18402	9.647827	-0.840621	0.907122	-0.544411	0.066425	0.066370	-0.810526	-0.214966	-0.374746	-0.229562	-0.609542	0.158842	-0.741977
18403	9.715709	-0.761298	0.906146	-0.554079	-0.018075	0.051762	-0.810835	-0.207912	-0.379585	-0.234953	-0.608418	0.166715	-0.739480
18404	9.451770	-0.646942	0.762656	-0.552281	-0.019842	0.044684	-0.811017	-0.198197	-0.380465	-0.240961	-0.606515	0.173011	-0.737661
18405	9.535465	-0.420921	0.660950	-0.545553	-0.099059	0.036454	-0.811619	-0.188897	-0.383312	-0.246138	-0.606601	0.180912	-0.733976
18406	9.971159	-0.356817	0.529166	-0.544206	-0.152705	-0.002906	-0.813066	-0.180453	-0.382229	-0.252242	-0.606766	0.187118	-0.730202
18407	10.827457	-0.330796	0.914353	-0.557122	-0.181605	0.021166	-0.815352	-0.173697	-0.380736	-0.257415	-0.607971	0.195342	-0.725224
18408	10.602494	-0.551985	0.873627	-0.543654	-0.065442	0.016999	-0.816070	-0.171313	-0.377616	-0.263522	-0.606697	0.201285	-0.722468
18409	9.487856	-0.484181	0.545733	-0.534878	-0.076429	-0.080345	-0.817906	-0.170751	-0.375910	-0.270233	-0.606813	0.207344	-0.718164
18410	8.929171	-0.127731	0.557001	-0.539689	-0.127123	-0.057158	-0.818191	-0.170473	-0.374641	-0.277067	-0.606645	0.212615	-0.714150
18411	9.166018	-0.237619	-0.157341	-0.539258	-0.238107	-0.033403	-0.819885	-0.171482	-0.366353	-0.282402	-0.608775	0.220103	-0.707953
18412	9.663510	-0.097989	-0.130569	-0.547766	-0.163670	0.015699	-0.821013	-0.173198	-0.357093	-0.288101	-0.608661	0.226514	-0.703719
18413	10.049748	0.040107	-0.074633	-0.552955	-0.111306	0.011872	-0.824390	-0.175884	-0.351337	-0.293449	-0.608648	0.233931	-0.699079
18414	10.126326	-0.022877	-0.020872	-0.555104	-0.136037	-0.041075	-0.824394	-0.175615	-0.347402	-0.300104	-0.608262	0.239545	-0.694675
18415	10.601861	-0.295501	0.148265	-0.533658	0.065097	0.026997	-0.826218	-0.178579	-0.343486	-0.305792	-0.605764	0.245727	-0.692214
18416	10.715436	-0.818957	0.808796	-0.527269	0.063956	0.046465	-0.826643	-0.177302	-0.346559	-0.311811	-0.602253	0.250770	-0.690782
18417	9.520101	-0.810876	0.897296	-0.539772	-0.039486	0.018398	-0.827202	-0.178423	-0.347409	-0.317112	-0.601109	0.257522	-0.686870
18418	9.168534	-0.874277	0.453858	-0.540404	-0.149280	0.002198	-0.825933	-0.179286	-0.342653	-0.322771	-0.600588	0.263505	-0.682406
18419	9.370060	-1.021970	0.228096	-0.547542	-0.132937	-0.005030	-0.829036	-0.180573	-0.334497	-0.327928	-0.600700	0.270608	-0.677048
18420	9.738247	-0.979793	0.386614	-0.547298	-0.062243	-0.046966	-0.829312	-0.182409	-0.332267	-0.334750	-0.599120	0.275465	-0.673139
18421	9.778407	-0.991945	0.802315	-0.559939	-0.022277	-0.077450	-0.829860	-0.187068	-0.327537	-0.341558	-0.597938	0.281057	-0.668443
18422	9.701060	-0.933184	0.845258	-0.563624	-0.044149	-0.049061	-0.830126	-0.191299	-0.324630	-0.348646	-0.595910	0.285927	-0.664517
18423	9.807796	-0.919750	0.782139	-0.545612	-0.076768	-0.036238	-0.829700	-0.192577	-0.321416	-0.354350	-0.595201	0.292108	-0.659428
18424	9.739082	-1.049304	0.865834	-0.547268	-0.040543	-0.057746	-0.830814	-0.197102	-0.314433	-0.361323	-0.593198	0.296565	-0.655447
18425	9.565851	-0.946832	0.845591	-0.558192	-0.053282	-0.040124	-0.829648	-0.206827	-0.310893	-0.367291	-0.591987	0.302611	-0.650443
18426	9.343912	-1.023084	0.795995	-0.553195	-0.110643	-0.078690	-0.831307	-0.216001	-0.301988	-0.374121	-0.590883	0.307347	-0.645312
18427	9.078800	-1.225338	0.651207	-0.553422	-0.168501	-0.060718	-0.831838	-0.226033	-0.289871	-0.379511	-0.591190	0.313850	-0.638720
18428	9.763970	-1.481088	0.252023	-0.540681	-0.210469	-0.000029	-0.833925	-0.235223	-0.275626	-0.384494	-0.590865	0.320034	-0.632946
18429	10.792639	-1.309098	0.577356	-0.546207	-0.212289	0.017827	-0.835592	-0.244424	-0.258576	-0.388410	-0.591153	0.327635	-0.626363
18430	10.130976	-1.285229	0.635969	-0.563398	-0.059181	0.023627	-0.837820	-0.254330	-0.240405	-0.394281	-0.588499	0.333135	-0.622281
18431	9.276318	-1.362024	0.635553	-0.553583	0.037735	0.049501	-0.838066	-0.265067	-0.228157	-0.399456	-0.585259	0.339167	-0.618766
18432	9.669820	-1.411129	0.908627	-0.558619	0.076827	0.116496	-0.839455	-0.271998	-0.216563	-0.404969	-0.580234	0.344554	-0.616937
18433	9.730927	-1.240501	1.201441	-0.532774	0.157813	0.114552	-0.838882	-0.275256	-0.210703	-0.409867	-0.575096	0.350037	-0.615425
18434	9.814460	-1.283427	0.991582	-0.560315	0.131380	0.064874	-0.838872	-0.278365	-0.206803	-0.416343	-0.569648	0.354346	-0.613676
18435	9.920689	-1.112013	1.069268	-0.558856	0.125831	-0.017306	-0.837311	-0.281618	-0.203198	-0.422877	-0.565485	0.358811	-0.610455
18436	10.328394	-1.000034	0.835499	-0.558663	0.168431	-0.038688	-0.837723	-0.284007	-0.203782	-0.430797	-0.560237	0.361533	-0.608147
18437	9.911793	0.079631	1.853391	-0.560072	0.051352	-0.146791	-0.836287	-0.290208	-0.202453	-0.438325	-0.557772	0.365064	-0.602901
18438	8.319217	-0.437601	0.633767	-0.554564	0.026304	-0.187600	-0.833587	-0.295426	-0.201265	-0.446888	-0.555258	0.367214	-0.597607
18439	9.173273	-0.589654	-0.018105	-0.560015	-0.091461	-0.001865	-0.832582	-0.300794	-0.195712	-0.451539	-0.553335	0.373507	-0.591968
18440	10.434175	-0.180054	0.661892	-0.563183	-0.014423	0.064251	-0.833858	-0.299675	-0.192741	-0.456823	-0.549284	0.378833	-0.588290
18441	10.123378	-0.511114	0.743327	-0.548868	0.067994	0.102726	-0.834428	-0.298409	-0.192302	-0.461246	-0.544697	0.384593	-0.585359
18442	9.897357	-0.195232	0.786016	-0.552406	-0.078320	0.142500	-0.835003	-0.296876	-0.187226	-0.464922	-0.540806	0.391175	-0.581685
18443	10.099306	-0.297688	0.837633	-0.531349	-0.052290	0.144381	-0.837417	-0.294649	-0.178055	-0.467689	-0.537371	0.398180	-0.577886
18444	9.616745	-0.280206	0.828418	-0.534786	-0.026249	0.149393	-0.840386	-0.294388	-0.169462	-0.471435	-0.532906	0.404077	-0.574875
18445	9.270219	-0.092178	0.788122	-0.552813	-0.126721	0.107292	-0.840533	-0.295416	-0.156552	-0.474201	-0.530324	0.411515	-0.569689
18446	9.387723	-0.062742	0.589492	-0.527568	-0.159223	0.104285	-0.844350	-0.296737	-0.137296	-0.477233	-0.527736	0.418031	-0.564795
18447	9.729993	-0.219690	0.571454	-0.543884	-0.164661	0.120102	-0.846477	-0.297923	-0.117630	-0.479380	-0.525466	0.425732	-0.559315
18448	10.020077	-0.226745	0.508318	-0.549577	-0.202407	0.116790	-0.849318	-0.296428	-0.099476	-0.482053	-0.522959	0.432959	-0.553792
18449	9.909595	-0.272541	0.417154	-0.560057	-0.157640	0.151754	-0.851596	-0.295650	-0.077682	-0.484009	-0.520078	0.440966	-0.548455
18450	9.852076	-0.274927	0.364097	-0.550835	-0.130555	0.140186	-0.853462	-0.292341	-0.055303	-0.486973	-0.516474	0.447671	-0.543785
18451	9.908061	-0.181601	0.657781	-0.556596	-0.139015	0.082678	-0.855038	-0.291005	-0.032526	-0.489746	-0.513932	0.454606	-0.537918
18452	10.526338	-0.515530	0.443204	-0.553394	-0.195324	0.038924	-0.854506	-0.288125	-0.009889	-0.493158	-0.511827	0.460840	-0.531465
18453	9.898081	-0.799908	0.713022	-0.549941	-0.232425	0.044322	-0.855944	-0.286374	0.014858	-0.495347	-0.510572	0.468087	-0.524253
18454	9.533453	-0.976838	0.652658	-0.531534	-0.201927	0.044255	-0.856962	-0.284059	0.039326	-0.498327	-0.508615	0.474111	-0.517879
18455	9.422060	-0.995227	0.691675	-0.562461	-0.221826	0.066990	-0.856871	-0.276670	0.060468	-0.500434	-0.506760	0.481474	-0.510826
18456	9.337931	-1.062848	0.615217	-0.557637	-0.308017	0.030398	-0.856219	-0.269718	0.086096	-0.502696	-0.505667	0.488583	-0.502876
18457	9.543228	-1.442432	0.413785	-0.556024	-0.378672	0.073317	-0.855573	-0.261077	0.111320	-0.503053	-0.505224	0.497357	-0.494289
18458	9.867857	-1.876964	0.048492	-0.556085	-0.401967	0.062872	-0.851820	-0.253568	0.136367	-0.503913	-0.504640	0.505583	-0.485588
18459	9.971580	-1.772857	-0.204113	-0.536024	-0.247113	0.067509	-0.852867	-0.243780	0.156701	-0.505317	-0.502994	0.512629	-0.478397
18460	10.259353	-1.724704	0.055935	-0.539798	-0.109175	0.062248	-0.851364	-0.235670	0.171661	-0.508891	-0.499656	0.517622	-0.472696
18461	9.558580	-1.593529	0.229389	-0.551288	0.073354	0.098897	-0.852257	-0.226118	0.177947	-0.513382	-0.494337	0.521764	-0.468863
18462	9.629573	-1.524963	0.443587	-0.556858	0.058919	0.104241	-0.852714	-0.218235	0.177752	-0.518387	-0.488722	0.525541	-0.465009
18463	9.720412	-1.694522	0.474355	-0.567447	0.124134	0.071865	-0.854430	-0.212745	0.178666	-0.523764	-0.482896	0.528928	-0.461214
18464	9.710390	-1.805672	0.468359	-0.535834	0.255781	0.043102	-0.856414	-0.209488	0.174081	-0.531115	-0.476242	0.529762	-0.458762
18465	9.856947	-1.675157	0.616523	-0.553982	0.242869	0.087240	-0.859235	-0.207483	0.165557	-0.537395	-0.469130	0.531805	-0.456407
18466	9.615284	-1.430485	0.464300	-0.554419	0.207397	0.023748	-0.861201	-0.207452	0.157428	-0.544475	-0.462832	0.533044	-0.452987
18467	10.222958	-1.216206	0.944373	-0.570106	0.041750	0.024711	-0.861899	-0.207851	0.150969	-0.549253	-0.457889	0.536704	-0.447893
18468	9.328909	-1.066203	0.842408	-0.558944	0.114252	-0.038572	-0.862731	-0.210227	0.146597	-0.555843	-0.452981	0.538322	-0.442782
18469	9.001232	-1.391842	0.614506	-0.551543	0.093933	0.007543	-0.863439	-0.208949	0.143666	-0.561093	-0.447828	0.540964	-0.438159
18470	9.474229	-1.179043	0.722653	-0.569646	0.110201	0.017966	-0.863863	-0.207811	0.140311	-0.567133	-0.442151	0.543132	-0.433440
18471	9.922002	-1.113080	0.900130	-0.555841	0.044226	-0.060109	-0.864836	-0.210185	0.135378	-0.572386	-0.437992	0.545663	-0.427539
18472	9.826880	-0.939083	0.801660	-0.541000	0.085431	-0.041603	-0.863975	-0.213277	0.133373	-0.578322	-0.433433	0.547235	-0.422154
18473	9.642494	-0.835331	0.974729	-0.561418	0.011470	-0.024612	-0.865385	-0.212705	0.131564	-0.582881	-0.428981	0.550387	-0.416293
18474	9.643720	-0.938140	0.768065	-0.543712	-0.055004	-0.054962	-0.864254	-0.213836	0.132386	-0.587307	-0.425648	0.553406	-0.409433
18475	9.687171	-1.093566	0.692417	-0.552517	-0.022644	-0.042002	-0.863393	-0.217643	0.133885	-0.591470	-0.421673	0.556619	-0.403151
18476	9.784028	-0.936865	0.726785	-0.551988	0.074766	-0.052287	-0.864231	-0.219187	0.133032	-0.597281	-0.417095	0.558101	-0.397254
18477	9.586049	-0.443455	0.972848	-0.548209	0.128996	-0.074681	-0.864645	-0.220155	0.128110	-0.603268	-0.412217	0.559089	-0.391873
18478	9.456264	-0.122609	0.747133	-0.544994	0.062313	-0.074208	-0.863787	-0.222255	0.124149	-0.608943	-0.407985	0.560389	-0.385617
18479	10.366715	0.062691	0.763178	-0.561232	-0.061930	-0.062810	-0.863206	-0.226197	0.124244	-0.612713	-0.404218	0.563772	-0.378618
18480	10.324835	-0.120593	0.784611	-0.550437	0.057726	-0.051067	-0.863755	-0.229284	0.121688	-0.618099	-0.399645	0.565249	-0.372466
18481	10.140146	-0.240093	1.199394	-0.539144	0.117820	-0.031915	-0.865007	-0.231794	0.115352	-0.623400	-0.394357	0.566387	-0.367505
18482	9.207303	-0.196842	1.378973	-0.555649	0.085235	-0.019716	-0.865703	-0.233187	0.111691	-0.628793	-0.389088	0.567717	-0.361838
18483	9.139923	0.068133	1.170713	-0.550861	-0.040322	0.014757	-0.864439	-0.232206	0.112113	-0.631976	-0.384181	0.571171	-0.356056
18484	9.466376	0.089803	1.099959	-0.543694	-0.055631	0.015008	-0.863465	-0.229399	0.113679	-0.635317	-0.379624	0.574366	-0.349803
18485	9.662823	-0.016923	1.236205	-0.552502	-0.012392	0.021736	-0.864026	-0.230816	0.117039	-0.638703	-0.374345	0.577416	-0.344261
18486	9.787161	-0.041011	1.374042	-0.574335	-0.015915	0.025057	-0.865450	-0.228007	0.119889	-0.642550	-0.368946	0.580299	-0.338026
18487	9.945181	-0.181586	1.469638	-0.545255	-0.019745	0.036046	-0.866303	-0.226889	0.122716	-0.645621	-0.363553	0.583385	-0.332663
18488	9.845201	-0.123893	1.319312	-0.556041	0.007526	0.014515	-0.864629	-0.223239	0.124426	-0.649565	-0.358298	0.585672	-0.326613
18489	10.136336	-0.141499	1.116142	-0.535193	0.016815	-0.022386	-0.866612	-0.221555	0.127409	-0.653288	-0.353397	0.587695	-0.320844
18490	9.867570	-0.299094	1.152090	-0.557027	0.017057	-0.042182	-0.866758	-0.221289	0.132047	-0.657605	-0.348675	0.589363	-0.314057
18491	9.715390	-0.598622	1.025151	-0.558951	0.099338	0.022690	-0.867063	-0.216794	0.135186	-0.662082	-0.342325	0.590665	-0.309154
18492	9.567529	-0.763960	0.717896	-0.535948	-0.012476	0.020071	-0.866240	-0.212164	0.138880	-0.665397	-0.337265	0.592940	-0.303184
18493	10.382664	-0.870419	0.746990	-0.545629	-0.113364	0.033114	-0.868241	-0.207542	0.147229	-0.667075	-0.332196	0.596971	-0.297123
18494	10.041177	-1.051542	0.812294	-0.540430	-0.107164	-0.062501	-0.868259	-0.205180	0.156523	-0.669675	-0.328584	0.599892	-0.289305
18495	9.277842	-1.550399	0.659401	-0.549531	-0.163602	-0.005856	-0.866590	-0.201696	0.165816	-0.670876	-0.324126	0.604268	-0.282361
18496	9.482642	-1.769586	0.598746	-0.556355	-0.126184	0.046044	-0.864363	-0.197517	0.177358	-0.672609	-0.319054	0.608139	-0.275623
18497	10.472496	-2.043232	0.735793	-0.559839	0.028560	0.083253	-0.865528	-0.189934	0.183345	-0.675565	-0.312207	0.610483	-0.271014
18498	10.205619	-1.531833	1.469859	-0.536897	0.095038	0.088397	-0.867800	-0.185696	0.180177	-0.679520	-0.305617	0.611443	-0.266434
18499	9.211655	-1.268913	1.545580	-0.551324	0.100162	0.114563	-0.866408	-0.181188	0.177966	-0.683027	-0.297992	0.612869	-0.262805
18500	9.181957	-1.510546	1.524152	-0.558750	0.059519	0.127959	-0.869102	-0.176949	0.174802	-0.686349	-0.290756	0.614573	-0.258234
18501	9.203653	-1.566418	1.500583	-0.551883	0.023053	0.072530	-0.871363	-0.174962	0.171329	-0.689019	-0.283926	0.616719	-0.253569
18502	8.970030	-1.941075	1.258605	-0.542337	0.080638	0.072204	-0.872765	-0.176217	0.168799	-0.692678	-0.277452	0.617628	-0.248503
18503	8.804133	-2.049147	0.815417	-0.536748	0.106138	0.038469	-0.871496	-0.175646	0.165425	-0.696328	-0.270730	0.618286	-0.244041
18504	9.757192	-2.103909	1.133716	-0.563882	0.113156	0.084283	-0.873454	-0.178014	0.159517	-0.700327	-0.263599	0.618814	-0.239012
18505	10.239674	-1.905579	1.256509	-0.542017	0.182360	-0.000693	-0.874293	-0.178271	0.152499	-0.704992	-0.256818	0.618151	-0.234350
18506	9.753085	-1.432977	1.363041	-0.560557	0.183226	-0.091193	-0.876807	-0.181609	0.142091	-0.710528	-0.251515	0.616656	-0.227213
18507	9.674999	-0.708446	1.200411	-0.542609	0.200011	-0.160003	-0.875925	-0.187766	0.130784	-0.715997	-0.246536	0.614830	-0.220348
18508	10.198641	-1.193610	0.668685	-0.557964	-0.031732	-0.024224	-0.875612	-0.193660	0.125243	-0.718433	-0.241340	0.616602	-0.213097
18509	9.812531	-0.943947	0.782403	-0.535287	-0.077718	0.062966	-0.873343	-0.196618	0.124352	-0.719315	-0.234902	0.619742	-0.208151
18510	9.907366	-0.491326	0.598412	-0.559757	-0.069601	0.078639	-0.874614	-0.195765	0.122685	-0.720729	-0.228538	0.622465	-0.202134
18511	10.624034	-0.653788	0.848154	-0.547333	-0.091811	0.045419	-0.873343	-0.196329	0.122108	-0.721406	-0.222196	0.625707	-0.196705
18512	10.320061	-1.035941	1.268445	-0.541367	-0.031008	0.085677	-0.872638	-0.196474	0.122943	-0.723072	-0.215827	0.627732	-0.191153
18513	9.386055	-0.629592	1.151590	-0.553747	0.015653	0.102805	-0.873078	-0.192532	0.122988	-0.724770	-0.208217	0.629614	-0.186923
18514	8.955153	-0.188520	0.910438	-0.570592	-0.030613	0.044486	-0.873378	-0.188450	0.123033	-0.726588	-0.201906	0.631480	-0.180378
18515	9.336414	-0.370258	0.832215	-0.571185	-0.111322	0.007878	-0.873096	-0.189024	0.126255	-0.726961	-0.195702	0.634787	-0.173993
18516	9.535151	-0.512783	0.657143	-0.542227	-0.129343	-0.004026	-0.872254	-0.188757	0.129762	-0.727455	-0.190743	0.637688	-0.166671
18517	9.472880	-0.682467	0.514136	-0.539765	-0.052199	0.030886	-0.870582	-0.185401	0.135402	-0.728235	-0.184507	0.640029	-0.161225
18518	9.908129	-0.705270	0.397821	-0.559689	0.113880	0.013801	-0.870316	-0.182171	0.137400	-0.731714	-0.178248	0.639417	-0.154815
18519	10.297899	-0.765888	1.144641	-0.551828	0.140019	-0.088849	-0.871432	-0.184127	0.133737	-0.735227	-0.172729	0.638480	-0.148150
18520	10.611188	-1.136918	1.646139	-0.561679	0.033977	-0.113090	-0.871850	-0.185397	0.135131	-0.737935	-0.168264	0.638487	-0.139549
18521	9.159680	-1.407187	1.025252	-0.538676	0.120751	0.024348	-0.872705	-0.183281	0.134317	-0.740713	-0.161495	0.638073	-0.134636
18522	8.688960	-1.623782	0.313047	-0.560834	0.034323	0.024529	-0.872730	-0.177799	0.136341	-0.742901	-0.155246	0.638434	-0.128059
18523	10.870433	-1.854006	0.863634	-0.542538	-0.173845	-0.053205	-0.871060	-0.174594	0.144928	-0.741971	-0.150126	0.642097	-0.121046
18524	10.187909	-2.059047	1.011819	-0.558004	-0.181025	-0.058822	-0.871081	-0.171672	0.155071	-0.741465	-0.145515	0.645277	-0.112573
18525	9.716730	-1.914551	0.841690	-0.544332	-0.212347	0.005154	-0.870271	-0.165946	0.168045	-0.739751	-0.139635	0.649590	-0.106321
18526	10.152975	-1.560955	1.397763	-0.554980	-0.155681	0.026021	-0.868894	-0.160066	0.176522	-0.739226	-0.133905	0.652516	-0.099187
18527	9.480810	-1.463612	1.600553	-0.532750	-0.188516	-0.049731	-0.868635	-0.156720	0.186105	-0.737765	-0.128785	0.656193	-0.092342
18528	9.126110	-1.395509	1.312717	-0.533197	-0.175011	0.047441	-0.863997	-0.154781	0.192408	-0.736760	-0.123117	0.659300	-0.085734
18529	9.363112	-1.329517	1.282667	-0.542236	-0.169602	0.055322	-0.863738	-0.151152	0.201432	-0.735254	-0.116384	0.662872	-0.080356
18530	9.417482	-1.741045	1.231610	-0.540337	-0.171478	0.061509	-0.860933	-0.149067	0.207331	-0.734152	-0.110406	0.665866	-0.073854
18531	9.185493	-1.658867	0.999030	-0.543721	-0.133586	0.055903	-0.859819	-0.146693	0.212122	-0.732999	-0.103518	0.668803	-0.068550
18532	9.258453	-1.935650	0.484913	-0.528666	-0.066935	0.052135	-0.858697	-0.146145	0.215911	-0.733151	-0.097679	0.670127	-0.062274
18533	9.908175	-2.034693	0.373995	-0.547616	0.073338	0.100717	-0.859270	-0.144175	0.216357	-0.734583	-0.089800	0.670043	-0.058014
18534	9.845269	-1.927508	0.445374	-0.527989	0.325680	0.081701	-0.861236	-0.143996	0.206122	-0.739820	-0.083093	0.665556	-0.052890
18535	10.533511	-1.533628	1.512936	-0.554372	0.203142	0.102633	-0.864614	-0.143394	0.196886	-0.742855	-0.074836	0.663463	-0.048812
18536	9.306693	-1.164576	0.548735	-0.544384	0.391478	-0.016222	-0.868826	-0.144750	0.184265	-0.748901	-0.069111	0.657724	-0.042069
18537	7.776889	-0.259730	0.318377	-0.564880	0.309352	-0.005528	-0.871052	-0.148924	0.171038	-0.753266	-0.062007	0.653774	-0.036387
18538	11.327843	-0.962926	0.819249	-0.553626	0.022960	0.117286	-0.873863	-0.149742	0.164872	-0.754216	-0.054657	0.653611	-0.031042
18539	10.911728	-1.401646	1.356308	-0.547339	-0.006278	0.149219	-0.872869	-0.151006	0.163446	-0.754163	-0.045992	0.654496	-0.027530
18540	10.729499	-1.280252	1.260957	-0.556044	0.011963	0.226837	-0.874578	-0.146631	0.160978	-0.754769	-0.037176	0.654505	-0.023780
18541	10.147831	-0.944935	1.734023	-0.570457	-0.027404	0.096769	-0.877551	-0.143809	0.161030	-0.754330	-0.028834	0.655583	-0.019137
18542	8.548847	-0.857720	1.317154	-0.564501	-0.073811	0.026057	-0.877395	-0.147187	0.160994	-0.753762	-0.022555	0.656647	-0.012180
18543	8.368541	-0.735464	0.975320	-0.564859	-0.275436	0.005170	-0.876838	-0.146356	0.164509	-0.749940	-0.015587	0.661294	-0.006091
18544	9.276686	-0.925978	0.797418	-0.548107	-0.336260	-0.040091	-0.873163	-0.150622	0.175390	-0.745746	-0.010492	0.666146	0.001754
18545	9.882830	-1.209349	0.925421	-0.544187	-0.302194	-0.017173	-0.870905	-0.153479	0.186578	-0.741372	-0.004162	0.671035	0.007907
18546	10.082283	-1.100346	0.778954	-0.568079	-0.226829	0.033456	-0.867383	-0.154927	0.196366	-0.738468	0.002188	0.674120	0.014912
18547	9.827675	-0.908216	0.714325	-0.554401	-0.084829	0.062797	-0.864291	-0.154114	0.203653	-0.736871	0.009669	0.675668	0.020014
18548	9.499256	-0.886600	0.748352	-0.555947	-0.001309	-0.010341	-0.866272	-0.152563	0.204246	-0.736846	0.015164	0.675330	0.027524
18549	9.625596	-0.667477	0.745738	-0.532303	0.049717	-0.082864	-0.865417	-0.154819	0.204778	-0.736876	0.020269	0.674841	0.034521
18550	10.005994	-0.833969	0.785749	-0.556256	0.039812	-0.166184	-0.863849	-0.158621	0.204445	-0.737167	0.023635	0.673839	0.044341
18551	10.582877	-0.917179	0.428280	-0.537747	0.097627	-0.183892	-0.864244	-0.164521	0.201296	-0.737623	0.027395	0.672577	0.052922
18552	9.590229	-1.257472	0.665379	-0.540919	0.158690	-0.175715	-0.862241	-0.170995	0.199668	-0.739351	0.030280	0.669708	0.062731
18553	9.827845	-1.090164	0.605201	-0.566181	0.147312	-0.096251	-0.862222	-0.174928	0.197239	-0.740412	0.035597	0.667507	0.070409
18554	9.931427	-1.256490	-0.378969	-0.545208	0.044668	-0.208562	-0.859653	-0.181393	0.192658	-0.740389	0.038259	0.666222	0.080677
18555	10.506184	-1.435894	0.110375	-0.545188	0.072851	-0.231664	-0.858490	-0.189276	0.192285	-0.740091	0.041559	0.665165	0.089964
18556	9.742023	-2.091650	-0.011770	-0.557928	0.047644	-0.239854	-0.856775	-0.194483	0.190813	-0.739868	0.043976	0.663695	0.100849
18557	9.760072	-2.224077	0.086339	-0.559920	-0.030644	-0.150951	-0.854498	-0.199985	0.193265	-0.738164	0.048830	0.663971	0.108959
18558	10.125257	-2.069896	0.374097	-0.543340	-0.040716	-0.038265	-0.851814	-0.202262	0.199119	-0.737046	0.053869	0.663529	0.116575
18559	10.085614	-1.501568	0.778594	-0.549477	0.015082	-0.028019	-0.851808	-0.203667	0.198402	-0.736089	0.060150	0.662944	0.122723
18560	9.235501	-1.263026	0.965549	-0.543139	0.046062	-0.080481	-0.850816	-0.204795	0.198101	-0.735884	0.064405	0.661178	0.131040
18561	8.705432	-1.410699	0.779427	-0.543659	-0.080619	-0.026749	-0.850523	-0.207331	0.198634	-0.733552	0.070900	0.661908	0.136937
18562	9.061076	-1.581384	0.896843	-0.534855	-0.140346	0.001190	-0.848258	-0.210303	0.202237	-0.730975	0.076589	0.662697	0.143676
18563	9.614007	-1.796450	1.072483	-0.559490	-0.015985	0.016139	-0.846133	-0.212701	0.202336	-0.729467	0.083738	0.662269	0.149218
18564	9.030557	-1.885377	0.951020	-0.545336	0.063208	0.011270	-0.845145	-0.212697	0.200362	-0.729466	0.089101	0.659943	0.156253
18565	9.454248	-1.866831	0.479050	-0.537163	0.039578	0.037276	-0.843024	-0.213536	0.197107	-0.728671	0.096100	0.658641	0.161233
18566	10.212262	-2.000720	0.701838	-0.547768	0.115727	-0.000343	-0.843010	-0.215488	0.191609	-0.729186	0.101155	0.655473	0.168555
18567	9.565232	-2.015853	0.722204	-0.550373	0.297969	-0.035244	-0.842985	-0.219396	0.181456	-0.731372	0.106602	0.650405	0.175227
18568	9.218918	-1.218581	0.327148	-0.550218	0.312069	0.000107	-0.844086	-0.223295	0.169768	-0.734286	0.111011	0.644229	0.182945
18569	11.053785	-0.233868	0.410359	-0.547040	0.294552	-0.028444	-0.842641	-0.228313	0.153834	-0.736264	0.116488	0.639115	0.189416
18570	10.288443	-1.093246	0.962245	-0.558786	0.150423	-0.041259	-0.844580	-0.233901	0.142556	-0.736759	0.121078	0.635249	0.197447
18571	9.321993	-0.939409	0.241737	-0.556623	0.081035	0.148362	-0.842589	-0.235410	0.129183	-0.736521	0.129749	0.632733	0.200877
18572	10.718940	-0.424245	0.548249	-0.544455	0.051901	0.095942	-0.842579	-0.235946	0.120891	-0.736195	0.136241	0.629952	0.206436
18573	10.451275	-1.134449	1.107470	-0.548163	0.090613	-0.007130	-0.842286	-0.237476	0.115255	-0.735311	0.142746	0.627682	0.212030
18574	9.526414	-1.103967	1.185692	-0.529597	0.109527	0.070630	-0.843694	-0.236463	0.107974	-0.735525	0.148431	0.624088	0.217912
18575	8.986292	-0.538558	1.392748	-0.560828	0.090143	0.033181	-0.843132	-0.234898	0.102228	-0.734634	0.155596	0.621572	0.223052
18576	9.030156	-0.427187	1.082148	-0.541414	0.064232	-0.097321	-0.843833	-0.234596	0.096760	-0.733367	0.159537	0.619018	0.231383
18577	9.445776	-0.573239	0.947904	-0.545584	-0.036757	-0.080753	-0.844527	-0.237413	0.097859	-0.730303	0.165565	0.618713	0.237570
18578	9.581366	-0.489600	0.932291	-0.552414	0.035344	-0.077698	-0.844245	-0.236844	0.095616	-0.728592	0.169996	0.616378	0.245629
18579	9.373967	-0.323579	0.991125	-0.552398	0.042531	-0.077766	-0.844523	-0.237829	0.095748	-0.726362	0.175696	0.614806	0.252079
18580	9.954163	-0.444854	1.119771	-0.556800	0.073310	-0.084987	-0.846225	-0.235289	0.094945	-0.724922	0.179873	0.611825	0.260392
18581	10.309930	-0.899741	1.395007	-0.546545	0.103739	-0.066475	-0.849606	-0.235700	0.093984	-0.723387	0.185255	0.609275	0.266787
18582	9.665698	-1.118351	0.958526	-0.571235	0.033149	-0.026660	-0.851723	-0.234705	0.092467	-0.721572	0.190532	0.606486	0.274239
18583	9.326331	-1.043759	0.564276	-0.560830	0.046785	0.051185	-0.853014	-0.229920	0.093510	-0.719782	0.197822	0.604176	0.278839
18584	10.874915	-0.887993	0.751360	-0.563396	-0.009928	-0.031325	-0.855571	-0.225983	0.096380	-0.717303	0.203136	0.601986	0.286049
18585	9.978850	-1.020454	1.082666	-0.554402	0.019477	-0.113003	-0.856420	-0.225706	0.098355	-0.714136	0.208457	0.600704	0.292762
18586	9.026319	-1.577481	0.713200	-0.554170	-0.030232	-0.010326	-0.858962	-0.225146	0.101190	-0.711447	0.213965	0.598668	0.299432
18587	9.616697	-1.604704	0.819035	-0.559262	0.012751	0.028387	-0.860389	-0.221777	0.104888	-0.708868	0.221077	0.596789	0.304097
18588	10.417809	-1.751187	1.389866	-0.551536	0.091861	0.051110	-0.860824	-0.218671	0.102396	-0.707887	0.226502	0.592683	0.310353
18589	9.797141	-1.575307	1.835766	-0.560438	0.138753	0.041746	-0.863221	-0.217239	0.096531	-0.706751	0.233023	0.588843	0.315383
18590	8.881849	-1.275260	1.744236	-0.540991	0.055763	0.032608	-0.864915	-0.215954	0.092064	-0.705149	0.238271	0.585312	0.321560
18591	8.954159	-1.261094	1.763313	-0.556749	0.018214	0.009669	-0.869447	-0.210729	0.089907	-0.702288	0.245092	0.583234	0.326436
18592	9.145319	-1.546804	1.872566	-0.564289	-0.002924	-0.038947	-0.867185	-0.211570	0.087493	-0.699292	0.250165	0.580642	0.333562
18593	9.135975	-1.702139	1.758326	-0.541376	0.007518	-0.010451	-0.868868	-0.213105	0.084681	-0.696131	0.256578	0.578790	0.338484
18594	8.769199	-1.818188	1.383154	-0.563362	-0.024622	-0.035353	-0.869571	-0.213238	0.082859	-0.692777	0.261778	0.576405	0.345383
18595	9.902525	-1.967074	1.131994	-0.559605	-0.022958	-0.006786	-0.868437	-0.214222	0.081576	-0.689063	0.268680	0.574732	0.350267
18596	9.705240	-1.951784	1.059596	-0.554779	0.191815	-0.049662	-0.869408	-0.216591	0.075099	-0.687999	0.272026	0.569414	0.358368
18597	9.772694	-1.825577	0.826124	-0.557025	0.398797	-0.019956	-0.871646	-0.217518	0.059097	-0.688869	0.275741	0.561915	0.365621
18598	10.241503	-0.997535	1.147302	-0.540642	0.277868	0.002396	-0.874460	-0.215913	0.043828	-0.689072	0.278815	0.555105	0.373229
18599	10.813174	-1.029973	1.173479	-0.553519	0.132450	-0.042751	-0.873598	-0.217571	0.033552	-0.686643	0.284139	0.551346	0.379216
18600	10.050390	-1.063365	0.863158	-0.567916	0.112151	0.008369	-0.875004	-0.216982	0.026687	-0.684758	0.288831	0.546483	0.386055
18601	9.254436	-0.752819	0.638450	-0.550075	0.032318	0.051418	-0.875005	-0.214410	0.015198	-0.681825	0.295842	0.543544	0.390068
18602	9.916642	-0.767432	0.514490	-0.552915	-0.124199	0.034793	-0.875578	-0.211866	0.012280	-0.677525	0.302400	0.541794	0.394935
18603	10.602218	-1.374022	0.824807	-0.540419	-0.127223	-0.030457	-0.876988	-0.212293	0.014815	-0.672117	0.309565	0.541562	0.398923
18604	9.507723	-1.280831	0.711662	-0.549955	-0.043216	-0.063138	-0.877968	-0.213696	0.014105	-0.667803	0.314309	0.539263	0.405517
18605	9.019683	-0.471562	0.546219	-0.531236	-0.054491	-0.122994	-0.877547	-0.213991	0.017750	-0.662356	0.319673	0.538661	0.411021
18606	10.144085	-0.391166	0.621141	-0.562129	-0.294006	-0.206573	-0.874712	-0.219519	0.027782	-0.653939	0.325014	0.540399	0.417970
18607	10.266719	-0.992761	0.390884	-0.547591	-0.348699	-0.144183	-0.872446	-0.224777	0.041472	-0.644852	0.332642	0.543599	0.421919
18608	9.472751	-1.189007	0.287816	-0.558848	-0.349112	-0.004722	-0.871740	-0.227639	0.055340	-0.637358	0.340473	0.544610	0.425737
18609	9.965150	-1.524179	0.119347	-0.553362	-0.546212	0.076227	-0.869406	-0.225755	0.070831	-0.627704	0.352120	0.548651	0.425419
18610	8.555219	-1.562436	-0.460690	-0.566107	-0.414518	0.049349	-0.869992	-0.223837	0.087290	-0.619677	0.361045	0.549920	0.428059
18611	9.332066	-1.809518	-0.541130	-0.567013	-0.419875	0.053925	-0.868879	-0.223182	0.101195	-0.610854	0.371410	0.552241	0.428885
18612	10.220332	-2.368871	-0.202614	-0.556735	-0.232575	0.067143	-0.866345	-0.223632	0.107913	-0.604863	0.378733	0.551093	0.432433
18613	10.001947	-2.507148	-0.118622	-0.542058	-0.055954	0.052009	-0.866918	-0.221806	0.109481	-0.600049	0.385596	0.549059	0.435651
18614	9.980184	-2.214133	0.337253	-0.576129	0.057164	0.013773	-0.868179	-0.222630	0.104145	-0.596511	0.389974	0.544573	0.442194
18615	9.405716	-1.846919	0.522388	-0.552300	0.294643	-0.065326	-0.869245	-0.225520	0.093963	-0.594300	0.392542	0.539019	0.449641
18616	9.473490	-1.854778	0.493388	-0.532369	0.302038	-0.095201	-0.869773	-0.229961	0.075102	-0.592658	0.392956	0.532747	0.458828
18617	10.326159	-1.919391	0.681447	-0.560282	0.204987	-0.098313	-0.870021	-0.234549	0.058203	-0.589003	0.396017	0.528274	0.466018
18618	9.682636	-1.826820	0.922914	-0.561731	0.198332	0.030737	-0.868583	-0.238451	0.045371	-0.587059	0.398968	0.521863	0.473123
18619	9.446521	-1.871237	0.539519	-0.550714	0.170679	0.092040	-0.871958	-0.237694	0.031502	-0.584785	0.404184	0.516215	0.477685
18620	9.587329	-1.599261	0.872189	-0.555660	0.271688	0.086977	-0.872844	-0.234713	0.014717	-0.584044	0.406865	0.508466	0.484578
18621	9.323830	-1.473141	0.677823	-0.569214	0.202630	-0.041943	-0.872971	-0.234945	-0.000315	-0.580535	0.410556	0.503209	0.491125
18622	9.222507	-1.115709	0.533819	-0.544227	0.110214	0.003181	-0.872964	-0.233773	-0.014209	-0.577319	0.413735	0.498043	0.497474
18623	9.058491	-0.944587	0.292906	-0.551918	-0.018628	0.106500	-0.873660	-0.233734	-0.025300	-0.573094	0.420797	0.494202	0.500258
18624	9.593028	-0.996899	-0.190505	-0.569281	-0.188659	0.096851	-0.874520	-0.229205	-0.032129	-0.567520	0.428101	0.491372	0.503194
18625	10.336729	-1.307317	-0.383764	-0.572025	-0.156304	0.017124	-0.874807	-0.227506	-0.034919	-0.560717	0.435791	0.489606	0.505934
18626	10.569950	-1.154875	-0.506597	-0.559172	0.016665	0.016285	-0.875376	-0.224663	-0.043031	-0.556308	0.440020	0.485180	0.511376
18627	10.540302	-1.189029	0.184913	-0.543703	0.174944	0.036682	-0.875237	-0.221377	-0.057607	-0.553058	0.444120	0.479762	0.516443
18628	9.950822	-1.085442	0.310198	-0.551488	0.159802	-0.085509	-0.875368	-0.221053	-0.070385	-0.548939	0.445740	0.474651	0.524107
18629	9.805766	-0.749317	0.193071	-0.538716	0.183329	-0.103178	-0.873379	-0.222717	-0.079408	-0.544256	0.448238	0.470361	0.530687
18630	9.857696	-0.738529	0.038231	-0.550981	0.226198	-0.054026	-0.871666	-0.225501	-0.090407	-0.540982	0.449347	0.464163	0.538497
18631	9.699022	-0.498034	0.074422	-0.551493	0.190841	-0.129897	-0.868391	-0.230540	-0.101302	-0.535847	0.451539	0.459837	0.545464
18632	13.443212	-1.575382	1.615845	-0.549105	0.132832	-0.054648	-0.869659	-0.229672	-0.107604	-0.531610	0.453525	0.454586	0.552321
18633	7.253956	-2.423180	0.106427	-0.562727	0.293854	-0.000483	-0.867238	-0.232734	-0.120016	-0.528609	0.455805	0.447716	0.558895
18634	7.944883	-1.688719	0.372775	-0.555904	0.127881	0.227306	-0.866975	-0.226795	-0.128103	-0.527307	0.460372	0.439782	0.562669
18635	10.423252	-1.673106	0.726911	-0.544624	0.039986	0.010850	-0.868127	-0.220874	-0.129998	-0.522202	0.465366	0.435580	0.566577
18636	10.794339	-1.927085	0.680921	-0.553340	0.215041	-0.208788	-0.867548	-0.222394	-0.139009	-0.516634	0.464995	0.430735	0.575619
18637	9.892560	-1.995769	1.156507	-0.556029	0.190930	-0.146078	-0.864143	-0.225182	-0.149740	-0.510847	0.466937	0.426134	0.582594
18638	8.935590	-1.229020	1.062241	-0.558349	0.176736	0.020201	-0.863581	-0.222900	-0.158992	-0.507434	0.468902	0.419408	0.588845
18639	8.738390	-1.713174	0.739278	-0.543706	0.206031	-0.041819	-0.862594	-0.220612	-0.170775	-0.502985	0.471336	0.413702	0.594726
18640	9.534591	-2.482562	1.022268	-0.542477	0.116203	-0.065972	-0.860203	-0.216920	-0.182133	-0.498097	0.473046	0.408512	0.601037
18641	9.713382	-2.619599	0.931735	-0.558386	0.146321	0.000913	-0.858803	-0.212095	-0.194735	-0.493415	0.476638	0.402656	0.605992
18642	9.515263	-2.606055	0.965678	-0.549992	0.265012	0.118783	-0.858552	-0.202052	-0.209522	-0.491780	0.478021	0.394082	0.611840
18643	9.238707	-2.513471	1.192156	-0.551283	0.254008	0.037393	-0.856319	-0.194273	-0.222100	-0.488337	0.480493	0.386719	0.617334
18644	9.170951	-2.668046	1.140811	-0.543470	0.205577	0.007673	-0.856055	-0.187189	-0.236074	-0.484824	0.481569	0.379800	0.623530
18645	9.350842	-2.665375	0.976226	-0.547399	0.200990	-0.077225	-0.852126	-0.180684	-0.247836	-0.479455	0.483733	0.373936	0.629522
18646	9.563535	-2.664541	0.937270	-0.559208	0.337832	-0.056927	-0.851309	-0.170781	-0.263190	-0.475853	0.482689	0.366103	0.637608
18647	9.926911	-2.745978	1.034348	-0.528074	0.399277	-0.088728	-0.847802	-0.162557	-0.283640	-0.471832	0.482016	0.358533	0.645360
18648	10.633053	-2.293883	1.381152	-0.539857	0.263990	-0.056886	-0.843316	-0.153077	-0.301415	-0.467761	0.481609	0.351555	0.652428
18649	9.603169	-1.649896	1.293186	-0.562617	0.111680	-0.050148	-0.841954	-0.139527	-0.313505	-0.461719	0.485184	0.345748	0.657169
18650	8.508010	-1.860652	0.499593	-0.544510	0.060000	-0.035678	-0.840304	-0.128384	-0.321267	-0.456348	0.487535	0.340354	0.661978
18651	9.012107	-1.482507	0.412541	-0.544941	0.059243	-0.141680	-0.837533	-0.115554	-0.329161	-0.448774	0.490948	0.336092	0.666793
18652	10.031757	-1.310493	0.346431	-0.546882	0.046736	-0.137853	-0.836857	-0.107082	-0.337506	-0.441839	0.492701	0.331733	0.672293
18653	10.394638	-1.294083	0.244273	-0.564960	0.030137	-0.081265	-0.836039	-0.100177	-0.340249	-0.434548	0.497014	0.326839	0.676255
18654	10.118078	-1.300887	0.423533	-0.562884	0.042154	-0.021225	-0.834818	-0.088628	-0.342525	-0.428897	0.499634	0.321103	0.680665
18655	9.976713	-1.357058	0.574165	-0.549557	0.006211	-0.041238	-0.834295	-0.077626	-0.349578	-0.422019	0.504333	0.316181	0.683797
18656	9.900167	-1.068175	0.314906	-0.541835	-0.018230	-0.130312	-0.834059	-0.066926	-0.350170	-0.414612	0.506808	0.312302	0.688266
18657	10.139358	-1.011713	0.309123	-0.561249	-0.035547	-0.194071	-0.833499	-0.065511	-0.352829	-0.405129	0.511124	0.309090	0.692161
18658	8.969787	-1.043418	-0.140824	-0.537866	0.046998	-0.182141	-0.833928	-0.064103	-0.352530	-0.397353	0.512221	0.305218	0.697554
18659	9.968325	-0.758784	0.388687	-0.556153	0.030559	-0.136037	-0.831122	-0.060440	-0.355323	-0.389014	0.515832	0.300920	0.701450
18660	9.892803	-0.903188	0.409730	-0.543389	0.044158	-0.153699	-0.829996	-0.059592	-0.357289	-0.381465	0.517076	0.296662	0.706476
18661	9.869154	-0.854947	0.370561	-0.560240	-0.010271	-0.203098	-0.829129	-0.064238	-0.357625	-0.371777	0.520788	0.293278	0.710317
18662	9.619939	-0.740880	0.195642	-0.561693	0.025419	-0.166208	-0.830092	-0.069582	-0.358798	-0.363655	0.522231	0.288992	0.715202
18663	9.614980	-0.726198	0.219648	-0.561652	0.027124	-0.155603	-0.827957	-0.074232	-0.358723	-0.354727	0.525585	0.284786	0.718906
18664	9.658996	-0.743906	0.137630	-0.560658	0.032428	-0.144113	-0.828630	-0.081264	-0.360336	-0.346882	0.526925	0.280191	0.723544
18665	10.416793	-0.794242	-0.191453	-0.552461	0.016022	-0.116328	-0.825932	-0.085777	-0.359843	-0.338437	0.530506	0.275751	0.726626
18666	9.222190	-0.953512	0.962128	-0.554515	0.010684	-0.144063	-0.825773	-0.089716	-0.360728	-0.330452	0.532004	0.271358	0.730848
18667	8.992570	-1.195193	-0.040088	-0.551932	0.043053	-0.038990	-0.825477	-0.092809	-0.362167	-0.323192	0.535497	0.265854	0.733561
18668	8.868526	-0.739845	-0.008758	-0.576469	-0.105670	-0.018869	-0.825928	-0.086333	-0.361955	-0.316110	0.539414	0.260516	0.735689
18669	10.046802	-0.781622	-0.092026	-0.560550	-0.139313	-0.076623	-0.827630	-0.084649	-0.358975	-0.307129	0.545348	0.256421	0.736557
18670	10.662472	-0.798295	0.180389	-0.563172	0.044695	-0.091827	-0.828191	-0.085208	-0.359959	-0.299808	0.546464	0.251113	0.740564
18671	10.586149	-0.828592	0.668941	-0.551600	0.154340	-0.071177	-0.825368	-0.085207	-0.362369	-0.292402	0.547929	0.245251	0.744397
18672	9.652948	-0.789900	0.892066	-0.546346	0.118077	-0.062243	-0.823651	-0.090265	-0.366369	-0.286003	0.547894	0.239393	0.748803
18673	9.421128	-0.526527	1.034421	-0.544698	0.089038	-0.042604	-0.822504	-0.094201	-0.368948	-0.278710	0.550303	0.233653	0.751594
18674	9.743084	-0.512366	0.917845	-0.564517	-0.040697	-0.027811	-0.820240	-0.095895	-0.369264	-0.271815	0.552810	0.228006	0.754010
18675	9.574593	-0.411799	0.597984	-0.565326	-0.033521	-0.024333	-0.823047	-0.099557	-0.366611	-0.263921	0.557133	0.222405	0.755304
18676	10.522643	-0.740313	0.808191	-0.543167	-0.122783	-0.018075	-0.821917	-0.100983	-0.361859	-0.256982	0.560701	0.217378	0.756520
18677	10.743123	-1.633011	0.890350	-0.558859	0.075789	0.047681	-0.823863	-0.107741	-0.360089	-0.250634	0.563540	0.210428	0.758502
18678	8.143376	-1.831047	0.229114	-0.547970	0.120385	0.158473	-0.822720	-0.111120	-0.360835	-0.247304	0.564098	0.202072	0.761447
18679	9.104965	-2.157928	-0.058492	-0.557596	-0.081444	0.078382	-0.822136	-0.115910	-0.360047	-0.240708	0.569387	0.195432	0.761357
18680	10.592410	-1.834340	0.622162	-0.564695	-0.112814	-0.016736	-0.823814	-0.120436	-0.352496	-0.233521	0.572770	0.189930	0.762449
18681	10.325353	-2.127131	0.683781	-0.573422	0.118377	-0.077624	-0.823502	-0.127620	-0.351450	-0.225035	0.574378	0.183774	0.765295
18682	9.243070	-1.741290	1.002304	-0.544506	0.090852	-0.051649	-0.823749	-0.135213	-0.353776	-0.218263	0.574311	0.178007	0.768662
18683	9.341991	-1.448091	0.837001	-0.530525	0.011639	-0.063319	-0.821619	-0.138879	-0.353409	-0.210044	0.577295	0.172730	0.769920
18684	9.251689	-1.907299	0.745591	-0.553021	-0.070400	-0.148076	-0.820189	-0.144388	-0.348702	-0.201071	0.579295	0.168619	0.771723
18685	9.352110	-2.010931	0.507390	-0.548305	-0.083566	-0.087766	-0.820879	-0.147765	-0.348732	-0.191878	0.583610	0.163631	0.771886
18686	9.590727	-2.128062	0.182164	-0.564745	-0.004904	-0.007006	-0.819760	-0.145368	-0.350682	-0.185107	0.584988	0.157432	0.773782
18687	10.099793	-1.891141	0.318990	-0.555268	0.046947	0.039801	-0.820483	-0.140568	-0.354278	-0.178149	0.587628	0.150233	0.774846
18688	9.943480	-1.880912	0.251426	-0.570620	0.200972	0.050148	-0.819504	-0.137739	-0.359173	-0.172768	0.585899	0.142519	0.778821
18689	10.275919	-1.404953	0.559801	-0.562900	0.118476	0.107476	-0.817002	-0.127867	-0.366393	-0.166917	0.587546	0.134057	0.780357
18690	9.796175	-0.970383	0.388862	-0.558891	0.055692	0.070719	-0.815910	-0.118561	-0.371642	-0.161538	0.587986	0.126768	0.782373
18691	9.523197	-0.941310	0.125516	-0.548074	0.046818	0.047860	-0.813676	-0.112355	-0.376932	-0.154670	0.590433	0.119453	0.783069
18692	9.408326	-0.941372	0.000018	-0.537938	0.057428	0.063820	-0.814550	-0.105304	-0.380223	-0.149389	0.590654	0.112561	0.784947
18693	9.493773	-0.957243	-0.132821	-0.551449	0.060918	0.084893	-0.811760	-0.098126	-0.381715	-0.143027	0.592874	0.104694	0.785546
18694	9.931092	-0.877969	-0.156039	-0.547840	0.053619	0.099235	-0.810939	-0.091354	-0.386707	-0.138134	0.593155	0.097233	0.787167
18695	10.208611	-0.809873	0.190791	-0.525902	0.113405	0.054942	-0.809701	-0.083604	-0.389726	-0.131637	0.594322	0.089977	0.788262
18696	9.972775	-0.719721	0.455904	-0.542113	0.167903	0.011021	-0.808176	-0.075978	-0.398226	-0.125597	0.592513	0.083343	0.791333
18697	9.630289	-0.407453	0.576114	-0.551876	0.103664	-0.056852	-0.805926	-0.073575	-0.402854	-0.116969	0.593584	0.077059	0.792489
18698	10.066632	-0.222670	0.418818	-0.570439	0.070030	-0.106282	-0.803677	-0.071461	-0.405097	-0.108536	0.593081	0.071612	0.794573
18699	10.404332	-0.387546	0.673928	-0.557721	0.113884	-0.177138	-0.800711	-0.072020	-0.408497	-0.097899	0.593682	0.066713	0.795932
18700	9.698477	-0.382188	0.819796	-0.555897	0.133930	-0.212775	-0.799704	-0.075810	-0.412478	-0.087998	0.591838	0.062635	0.798787
18701	9.506699	-0.120218	0.778467	-0.543696	0.060076	-0.222798	-0.799117	-0.080304	-0.416182	-0.076712	0.593041	0.058662	0.799360
18702	9.702525	-0.002463	0.482091	-0.556439	0.063973	-0.244134	-0.795276	-0.088197	-0.416014	-0.066184	0.592123	0.055081	0.801234
18703	9.973948	-0.168927	1.189173	-0.560581	-0.016423	-0.218918	-0.794408	-0.092836	-0.418597	-0.054663	0.594401	0.050961	0.800689
18704	9.775968	-0.659239	0.653637	-0.542620	0.139857	-0.078203	-0.793108	-0.099304	-0.421906	-0.047003	0.592277	0.045576	0.803070
18705	9.898837	-0.905156	0.873692	-0.535965	0.222634	0.128355	-0.789438	-0.099869	-0.423907	-0.041550	0.590884	0.037465	0.804814
18706	10.142100	-0.884951	1.257348	-0.552433	0.233838	0.095396	-0.788024	-0.099572	-0.429534	-0.036614	0.587298	0.029784	0.807993
18707	9.984283	-0.385768	1.307566	-0.551546	0.154617	-0.011119	-0.784907	-0.102095	-0.434922	-0.028658	0.586780	0.023112	0.808909
18708	9.360083	-0.316616	0.916173	-0.550046	0.017954	-0.148366	-0.782213	-0.105192	-0.436942	-0.019676	0.586433	0.018482	0.809548
18709	9.492445	-0.593498	0.832096	-0.556295	-0.004147	-0.091691	-0.782190	-0.110257	-0.437698	-0.010274	0.588299	0.012786	0.808477
18710	9.510282	-0.781508	0.930826	-0.570423	0.031485	-0.040791	-0.783027	-0.112223	-0.438555	-0.002778	0.587647	0.006579	0.809086
18711	9.646308	-1.047779	1.001274	-0.557154	0.095943	-0.002118	-0.782018	-0.117294	-0.438335	0.005187	0.587771	-0.000222	0.809011
18712	9.767635	-0.704843	1.081859	-0.563733	0.081744	-0.019735	-0.780883	-0.118129	-0.442145	0.012272	0.586193	-0.006557	0.810052
18713	9.748907	-0.666406	1.025878	-0.552386	0.024333	-0.052862	-0.779901	-0.116574	-0.444805	0.021010	0.587345	-0.012707	0.808964
18714	9.827975	-0.758558	1.055797	-0.560946	0.085260	-0.010871	-0.778760	-0.119534	-0.444564	0.027938	0.585587	-0.019069	0.809903
18715	9.623647	-0.702650	1.287421	-0.562883	0.059810	0.011333	-0.777907	-0.120654	-0.446971	0.035777	0.585999	-0.026139	0.809100
18716	9.873957	-0.776396	1.341069	-0.537669	0.008993	0.041172	-0.778733	-0.125728	-0.444489	0.041565	0.585357	-0.032765	0.809047
18717	9.632455	-0.825654	1.337109	-0.535063	-0.014492	0.043061	-0.779425	-0.128825	-0.444095	0.048527	0.586835	-0.039831	0.807269
18718	8.570662	-1.257834	1.111379	-0.564933	-0.032681	0.062023	-0.780829	-0.130659	-0.441996	0.054277	0.586719	-0.047160	0.806592
18719	9.196497	-1.567827	0.867529	-0.565042	-0.083435	0.103127	-0.781101	-0.133767	-0.438374	0.060573	0.589074	-0.055562	0.803888
18720	10.353803	-1.838903	1.197635	-0.544450	0.030186	0.094010	-0.781954	-0.132647	-0.435827	0.065650	0.587831	-0.062836	0.803864
18721	10.036031	-1.903478	1.372761	-0.543524	0.201647	0.057500	-0.782514	-0.132489	-0.440738	0.072787	0.585535	-0.070090	0.804325
18722	10.712824	-1.472225	1.449200	-0.560131	0.162829	0.085158	-0.778139	-0.132340	-0.446249	0.078356	0.582029	-0.077312	0.805683
18723	9.439595	-0.965693	1.551573	-0.556064	0.124455	0.027740	-0.777021	-0.129233	-0.450158	0.086015	0.580857	-0.084554	0.805020
18724	9.217813	-1.153583	1.428314	-0.555826	-0.021988	0.078118	-0.776181	-0.127684	-0.450710	0.091342	0.580225	-0.091902	0.804083
18725	9.113439	-0.805314	1.361741	-0.559546	-0.016343	0.054181	-0.776487	-0.122621	-0.449250	0.098374	0.581119	-0.099743	0.801670
18726	9.187292	-0.908763	1.125990	-0.528171	-0.057339	-0.009765	-0.776216	-0.119801	-0.450768	0.104716	0.581172	-0.105668	0.800068
18727	9.704429	-0.907705	1.043128	-0.532871	-0.079745	-0.013111	-0.778770	-0.116711	-0.446923	0.112384	0.583130	-0.112427	0.796674
18728	9.922567	-0.725592	1.011807	-0.558129	-0.026109	-0.049052	-0.778495	-0.114877	-0.448310	0.119767	0.582600	-0.118266	0.795140
18729	9.979634	-0.684052	1.141753	-0.554290	0.017204	-0.058109	-0.778638	-0.114170	-0.449145	0.128613	0.582929	-0.124590	0.792547
18730	9.828011	-0.399813	1.223358	-0.545237	0.033579	-0.081103	-0.777793	-0.113457	-0.452375	0.136485	0.581447	-0.129664	0.791504
18731	9.679729	-0.558017	1.283315	-0.571890	0.000697	-0.120190	-0.776242	-0.113319	-0.452526	0.146448	0.581999	-0.135528	0.788329
18732	9.728064	-0.703822	1.205136	-0.542880	-0.023010	-0.103787	-0.777655	-0.112613	-0.452367	0.154484	0.581357	-0.140416	0.786411
18733	9.728604	-0.650931	1.161050	-0.574666	-0.025622	-0.097057	-0.776948	-0.113466	-0.450415	0.164011	0.582090	-0.146630	0.782797
18734	9.724585	-0.498835	1.130362	-0.574658	-0.021110	-0.097064	-0.775666	-0.116565	-0.450598	0.172294	0.581175	-0.152041	0.780662
18735	9.678253	-0.544218	1.169592	-0.540071	-0.014140	-0.089642	-0.775518	-0.118257	-0.449774	0.181302	0.581667	-0.157714	0.777123
18736	9.820160	-0.554417	1.227510	-0.561851	-0.024190	-0.061502	-0.776071	-0.120646	-0.450637	0.188848	0.580610	-0.163303	0.774959
18737	9.742702	-0.505262	1.280226	-0.568972	-0.009942	-0.040454	-0.777468	-0.123597	-0.451219	0.197404	0.580618	-0.169934	0.771387
18738	9.722488	-0.421983	1.436389	-0.556410	-0.028011	-0.041966	-0.776901	-0.124591	-0.449267	0.204543	0.579460	-0.175635	0.769117
18739	9.709100	-0.495504	1.260831	-0.554779	-0.064958	-0.041724	-0.777598	-0.126704	-0.448160	0.212717	0.580217	-0.182200	0.764790
18740	9.718416	-0.652860	1.228745	-0.556788	-0.109230	-0.027338	-0.779283	-0.129105	-0.444661	0.219316	0.580133	-0.188368	0.761488
18741	9.718918	-0.738113	1.123374	-0.530909	-0.059187	0.004499	-0.780123	-0.131083	-0.441725	0.226489	0.580576	-0.195054	0.757356
18742	9.799511	-0.608482	1.063826	-0.560098	-0.082553	0.014953	-0.782662	-0.131655	-0.437216	0.232552	0.579796	-0.201600	0.754396
18743	9.792437	-0.545543	1.072799	-0.543492	-0.032062	0.002458	-0.783491	-0.135595	-0.437251	0.239970	0.579634	-0.208294	0.750368
18744	9.720061	-0.557231	1.063360	-0.552547	-0.029341	0.004089	-0.783771	-0.136731	-0.434170	0.246294	0.578021	-0.214302	0.747867
18745	9.730230	-0.540741	1.005169	-0.564484	-0.043567	-0.010111	-0.784049	-0.137717	-0.433617	0.254045	0.577832	-0.221182	0.743404
18746	9.662548	-0.666285	0.958333	-0.561726	-0.048177	-0.001232	-0.785172	-0.139843	-0.428573	0.260438	0.576364	-0.227304	0.740479
18747	9.800303	-0.667305	0.933996	-0.552554	-0.039290	0.009466	-0.786580	-0.140261	-0.428848	0.267729	0.575929	-0.234178	0.736063
18748	9.728467	-0.868992	1.074077	-0.570978	-0.084290	0.011249	-0.786160	-0.140130	-0.426321	0.273835	0.574772	-0.240718	0.732603
18749	9.653275	-0.448361	1.013907	-0.552884	-0.084318	0.006194	-0.787847	-0.141826	-0.423095	0.280904	0.574853	-0.247754	0.727499
18750	9.159525	-0.206071	0.999782	-0.544117	-0.130311	0.001202	-0.790384	-0.142959	-0.419154	0.286577	0.574450	-0.253986	0.723445
18751	9.599509	0.157087	0.770416	-0.557536	-0.220883	-0.030098	-0.793624	-0.144231	-0.415209	0.293466	0.576507	-0.261356	0.716387
18752	10.645164	0.067089	0.958499	-0.542858	-0.171929	-0.058342	-0.797712	-0.146077	-0.407611	0.299723	0.576899	-0.267055	0.711361
18753	10.283673	-0.098802	1.120317	-0.553117	-0.082036	-0.037001	-0.797976	-0.151588	-0.400924	0.307313	0.576869	-0.273350	0.705734
18754	9.636515	0.109669	0.954541	-0.548772	-0.012557	0.041258	-0.799498	-0.158918	-0.397056	0.313040	0.574311	-0.279253	0.702987
18755	9.547010	0.377534	0.799439	-0.568980	-0.059515	0.064334	-0.800181	-0.165127	-0.391918	0.319433	0.573163	-0.286684	0.698040
18756	9.703249	0.462385	0.612221	-0.552628	-0.039389	0.025529	-0.802973	-0.172314	-0.387758	0.325230	0.570945	-0.292565	0.694732
18757	9.714694	0.458444	0.380275	-0.561642	-0.028427	0.014754	-0.803508	-0.180356	-0.381798	0.332352	0.569566	-0.299013	0.689730
18758	9.902387	0.518313	0.480845	-0.549226	-0.053388	-0.018523	-0.804043	-0.188114	-0.376678	0.338584	0.567719	-0.304374	0.685866
18759	9.862744	0.441819	0.575991	-0.529298	-0.049682	-0.041335	-0.805973	-0.199393	-0.370179	0.345919	0.567064	-0.309765	0.680312
18760	9.682356	0.413366	0.482310	-0.556526	-0.036731	-0.066539	-0.805501	-0.212373	-0.361609	0.352938	0.565126	-0.314495	0.676136
18761	10.940906	0.191189	0.231800	-0.545865	-0.078964	-0.067684	-0.804168	-0.229016	-0.352944	0.360561	0.564784	-0.319933	0.669819
18762	10.265017	-0.470103	0.858682	-0.564386	-0.126501	-0.096169	-0.806367	-0.244824	-0.338906	0.367431	0.564069	-0.324997	0.664227
18763	8.824110	-0.834278	0.690693	-0.538853	-0.044882	0.010336	-0.807313	-0.256686	-0.326942	0.374057	0.562650	-0.330889	0.658801
18764	8.838210	-0.675534	0.195959	-0.571648	-0.241512	0.054554	-0.810528	-0.266301	-0.311847	0.378175	0.562285	-0.338538	0.652848
18765	9.831491	-0.792451	0.278091	-0.567887	-0.192396	0.013787	-0.812203	-0.273677	-0.293651	0.384001	0.562396	-0.345911	0.645446
18766	10.697310	-1.176060	0.484191	-0.571104	-0.118339	0.004566	-0.815682	-0.287661	-0.276914	0.389533	0.560647	-0.351965	0.640359
18767	10.406814	-1.559914	1.032552	-0.567887	0.073747	0.074061	-0.815651	-0.297558	-0.263814	0.396326	0.556725	-0.357890	0.636316
18768	9.946095	-1.477693	1.348799	-0.538220	0.115745	0.189054	-0.817189	-0.302229	-0.254860	0.400725	0.550823	-0.363673	0.635417
18769	9.861167	-0.926030	1.362087	-0.543387	0.173397	0.194000	-0.821970	-0.306033	-0.250649	0.406323	0.544799	-0.369705	0.633572
18770	9.402695	-1.088049	1.272686	-0.552679	0.153964	0.149668	-0.823084	-0.310268	-0.246190	0.411590	0.538479	-0.374854	0.632549
18771	9.436445	-1.413067	1.121619	-0.534363	0.161001	0.158658	-0.824212	-0.310841	-0.242535	0.417335	0.532788	-0.380374	0.630305
18772	9.938227	-1.638120	0.422704	-0.524601	0.258468	0.144126	-0.823919	-0.313373	-0.243406	0.423096	0.525322	-0.384152	0.630440
18773	8.589868	-1.012556	0.932220	-0.547516	0.138365	0.070067	-0.825058	-0.311123	-0.241688	0.429803	0.520337	-0.389034	0.627034
18774	8.612342	-0.211392	1.529764	-0.553538	0.144841	-0.043198	-0.822515	-0.311971	-0.242700	0.437275	0.515407	-0.392091	0.624028
18775	8.008903	1.729810	0.610010	-0.530224	0.139718	-0.081649	-0.821804	-0.312088	-0.250152	0.445629	0.511642	-0.394979	0.619377
18776	11.906073	-0.431379	2.131910	-0.554220	-0.267159	0.026289	-0.822792	-0.311661	-0.251123	0.448911	0.511152	-0.402329	0.612645
18777	12.171224	0.084993	1.492697	-0.546049	-0.066849	0.196040	-0.825499	-0.305182	-0.250191	0.452295	0.507472	-0.409925	0.608164
18778	10.285715	-0.064544	2.734083	-0.558521	0.141123	0.187960	-0.827208	-0.302092	-0.246634	0.456875	0.500554	-0.415211	0.606886
18779	8.633600	-0.107393	1.949028	-0.542231	0.068307	0.242255	-0.827350	-0.302671	-0.241863	0.460659	0.494744	-0.421785	0.604251
18780	8.269308	0.178895	1.757842	-0.552153	-0.099772	0.299760	-0.832450	-0.298742	-0.234337	0.461719	0.489761	-0.430229	0.601542
18781	8.659323	-0.093334	1.132095	-0.555540	-0.298416	0.157703	-0.837682	-0.297931	-0.220522	0.463423	0.488845	-0.439355	0.594337
18782	9.859087	-0.204880	0.735445	-0.542442	-0.240647	0.155982	-0.841078	-0.299685	-0.198460	0.464817	0.486773	-0.447471	0.588870
18783	9.788269	0.254875	0.752157	-0.542006	-0.089963	0.033026	-0.842892	-0.307768	-0.179286	0.469621	0.484505	-0.453168	0.582536
18784	9.967172	0.457128	0.810070	-0.575110	-0.052162	-0.140923	-0.844272	-0.318811	-0.159164	0.476411	0.482490	-0.456931	0.575716
18785	10.157177	-0.101571	0.936871	-0.535076	-0.258109	-0.302002	-0.841961	-0.336213	-0.134642	0.483372	0.485138	-0.460759	0.564530
18786	10.876876	-1.590524	2.020570	-0.560482	-0.279964	-0.265105	-0.839378	-0.352791	-0.103651	0.489229	0.486856	-0.465178	0.554288
18787	7.826817	-2.200103	0.412470	-0.549566	-0.075153	-0.240322	-0.834259	-0.367809	-0.078003	0.497107	0.486546	-0.467803	0.545269
18788	10.295579	-1.924606	0.575239	-0.559377	-0.306897	0.018064	-0.833694	-0.373531	-0.050816	0.499463	0.485749	-0.475128	0.537437
18789	11.639716	-1.581930	1.072226	-0.558954	-0.275710	-0.125138	-0.834124	-0.378427	-0.017292	0.504084	0.486289	-0.480848	0.527454
18790	10.227486	-1.538799	1.136461	-0.560508	-0.112233	-0.088408	-0.832587	-0.380773	0.010203	0.509349	0.484303	-0.485067	0.520311
18791	9.322062	-1.074145	1.096242	-0.539704	-0.034137	0.021812	-0.831476	-0.380559	0.029863	0.514418	0.480920	-0.489420	0.514352
18792	9.594090	-1.223653	1.423760	-0.550363	0.012796	0.019651	-0.831783	-0.378365	0.047727	0.519590	0.476607	-0.493211	0.509525
18793	9.691622	-1.515966	1.156255	-0.544995	-0.012407	0.015440	-0.830405	-0.374915	0.067980	0.524850	0.472875	-0.497199	0.503701
18794	9.572319	-1.526015	0.975297	-0.558642	0.087927	0.084534	-0.832411	-0.371025	0.084893	0.530110	0.466993	-0.500805	0.500096
18795	9.535025	-1.342610	0.893559	-0.554200	0.173604	0.172543	-0.835003	-0.360924	0.097380	0.535593	0.459598	-0.504282	0.497603
18796	9.360767	-0.701144	1.263592	-0.536120	0.224616	0.100814	-0.838445	-0.348544	0.102032	0.541752	0.452344	-0.506268	0.495563
18797	11.651598	-0.919107	0.794177	-0.544088	0.120635	0.077938	-0.840174	-0.340670	0.106061	0.547412	0.446420	-0.509232	0.491662
18798	8.641004	0.647773	1.360656	-0.530866	0.048112	-0.112986	-0.840612	-0.339150	0.115070	0.553742	0.443060	-0.511080	0.485660
18799	7.278447	-0.347120	0.126722	-0.552478	-0.020930	-0.056546	-0.840907	-0.337767	0.122953	0.559259	0.439700	-0.514359	0.478883
18800	11.481165	0.355845	1.596919	-0.546158	-0.018816	0.354867	-0.841381	-0.327660	0.132053	0.560447	0.431926	-0.521112	0.477265
18801	12.306253	-0.275489	1.955654	-0.548861	-0.021786	0.094841	-0.845229	-0.319508	0.138630	0.564359	0.426985	-0.525577	0.472177
18802	10.083383	-0.232323	1.982311	-0.564352	0.073002	0.152013	-0.846681	-0.311653	0.148275	0.568510	0.420167	-0.529609	0.468797
18803	8.511718	-0.046513	1.513561	-0.563812	-0.039449	0.214360	-0.848166	-0.296767	0.160102	0.571135	0.413854	-0.535280	0.464763
18804	8.581417	0.232538	1.375035	-0.561336	-0.084631	0.230646	-0.850495	-0.282160	0.171791	0.572745	0.407629	-0.541634	0.460905
18805	9.269133	0.449373	1.185632	-0.544169	-0.193734	0.143231	-0.852254	-0.269819	0.187386	0.574111	0.403646	-0.548175	0.454940
18806	10.216081	0.282706	0.995330	-0.553378	-0.188598	0.091079	-0.850359	-0.255815	0.208307	0.575704	0.399908	-0.554407	0.448633
18807	10.241966	0.275326	1.386834	-0.572020	-0.005481	0.173763	-0.851000	-0.240510	0.220834	0.579025	0.393479	-0.559140	0.444147
18808	9.580311	0.468878	1.525710	-0.560161	0.145594	0.190549	-0.852483	-0.225190	0.229013	0.583394	0.385497	-0.562260	0.441484
18809	9.194867	0.538612	1.467454	-0.558690	0.103473	0.160680	-0.855372	-0.210277	0.233827	0.587863	0.378314	-0.565362	0.437791
18810	9.311463	0.537272	1.370657	-0.508360	0.044282	0.106813	-0.858526	-0.199166	0.239306	0.591331	0.372706	-0.568475	0.433883
18811	9.853985	0.638976	1.175485	-0.572382	0.027528	0.008991	-0.860552	-0.187339	0.239867	0.596294	0.367674	-0.571329	0.427590
18812	10.849922	0.121386	1.344243	-0.558262	-0.002423	-0.063071	-0.860855	-0.183123	0.242442	0.600965	0.363745	-0.574071	0.420681
18813	9.704050	-0.529230	1.273296	-0.551650	0.148562	-0.043004	-0.858333	-0.180187	0.246808	0.607506	0.358449	-0.574776	0.414829
18814	8.840429	-1.222259	0.888313	-0.559112	0.015843	0.077787	-0.862583	-0.175817	0.248010	0.611106	0.352650	-0.578223	0.409690
18815	10.986792	-0.880564	1.263418	-0.544821	-0.303201	0.110457	-0.861192	-0.172460	0.253653	0.610971	0.349288	-0.585368	0.402562
18816	9.958786	-1.293563	1.047094	-0.531951	-0.220967	-0.037001	-0.858113	-0.168833	0.261393	0.612450	0.347044	-0.590570	0.394579
18817	9.970145	-2.063463	0.458821	-0.549068	-0.148040	0.075516	-0.855867	-0.167732	0.267427	0.614300	0.342684	-0.595495	0.388058
18818	10.877027	-1.906775	0.919806	-0.546285	-0.013562	0.158063	-0.857157	-0.164090	0.273937	0.616705	0.336268	-0.599504	0.383658
18819	9.925050	-1.430100	1.594768	-0.562227	0.116791	0.085254	-0.857729	-0.161114	0.268354	0.621587	0.329496	-0.601228	0.378928
18820	8.710924	-1.363662	1.334681	-0.552801	-0.119150	0.053854	-0.856738	-0.161817	0.267215	0.623449	0.324978	-0.605809	0.372419
18821	8.710466	-1.566918	1.295871	-0.558211	-0.119131	0.053767	-0.859417	-0.161667	0.266395	0.625574	0.320330	-0.610102	0.365816
18822	9.269594	-2.098267	1.143987	-0.559779	-0.080121	0.030562	-0.858571	-0.161955	0.267790	0.628018	0.315664	-0.613991	0.359117
18823	9.432923	-2.122904	1.233450	-0.549555	-0.057935	0.064187	-0.856739	-0.162536	0.271843	0.630617	0.310458	-0.617405	0.353199
18824	8.911828	-1.987929	0.650289	-0.569915	0.034375	0.025281	-0.856870	-0.164216	0.269017	0.634460	0.304863	-0.619788	0.346962
18825	9.613635	-2.277992	0.577679	-0.543883	0.142703	-0.003278	-0.859672	-0.167288	0.263669	0.639817	0.299078	-0.620115	0.341532
18826	9.359154	-2.285223	0.711002	-0.560111	0.326782	-0.030313	-0.860770	-0.171462	0.249306	0.647475	0.292222	-0.618237	0.336401
18827	10.027753	-2.221619	0.733561	-0.556788	0.372734	0.075744	-0.865257	-0.174218	0.234422	0.655010	0.283625	-0.616020	0.333224
18828	9.541167	-0.952944	0.601651	-0.557464	0.330163	0.001758	-0.868912	-0.174164	0.220685	0.662292	0.276294	-0.614118	0.328465
18829	11.891326	-0.684172	1.115032	-0.541091	0.196580	0.050146	-0.870735	-0.174122	0.209182	0.667560	0.269302	-0.613842	0.324094
18830	9.962637	-0.896708	0.743027	-0.551172	0.129337	0.093385	-0.872690	-0.176621	0.199900	0.671603	0.262183	-0.614941	0.319464
18831	9.723171	0.095239	0.667035	-0.544190	0.050931	0.193109	-0.874813	-0.173495	0.192645	0.674042	0.254286	-0.617314	0.316117
18832	10.797752	-0.305681	1.020449	-0.528416	-0.106320	0.051100	-0.875234	-0.173486	0.190401	0.675206	0.249451	-0.621139	0.309930
18833	9.809952	-0.799222	1.491226	-0.545787	-0.082145	-0.039773	-0.872699	-0.173361	0.193192	0.677358	0.245216	-0.624050	0.302682
18834	9.187673	-0.513937	1.266567	-0.548133	0.059077	0.079563	-0.873831	-0.171943	0.190968	0.680411	0.238707	-0.625789	0.297403
18835	8.798993	-0.244261	1.099763	-0.548938	-0.045014	0.030616	-0.873555	-0.170250	0.189719	0.682496	0.233274	-0.628478	0.291201
18836	9.228587	-0.217879	1.113392	-0.553373	-0.158242	0.006581	-0.873413	-0.171393	0.194622	0.683162	0.228845	-0.632759	0.283789
18837	9.665963	-0.315613	0.997910	-0.538806	-0.156474	0.008592	-0.870176	-0.171423	0.201339	0.683810	0.224438	-0.636712	0.276822
18838	9.717134	-0.473899	0.859457	-0.549407	-0.113138	0.004660	-0.869330	-0.171709	0.202313	0.684919	0.219798	-0.640233	0.269587
18839	9.745126	-0.579956	0.933095	-0.552499	-0.044056	0.037804	-0.867359	-0.171582	0.205108	0.686784	0.214178	-0.642754	0.263292
18840	9.667581	-0.661635	0.934110	-0.544154	0.120631	0.052787	-0.869047	-0.171993	0.202870	0.690497	0.207716	-0.643142	0.257751
18841	9.574431	-0.441714	1.224165	-0.563324	0.140909	0.010856	-0.870468	-0.168597	0.198421	0.694798	0.201278	-0.642959	0.251687
18842	9.302964	-0.282966	0.828884	-0.560878	0.134459	-0.074902	-0.870169	-0.171109	0.191650	0.699273	0.196114	-0.642603	0.244170
18843	9.059399	-0.373704	0.760147	-0.524598	0.127168	-0.087761	-0.870864	-0.172643	0.187566	0.703594	0.191515	-0.641916	0.237111
18844	10.794370	-0.732518	0.010330	-0.523945	0.208345	-0.073753	-0.873518	-0.177407	0.182901	0.708731	0.186464	-0.640220	0.230323
18845	10.986567	-1.179935	0.527356	-0.565601	0.292445	-0.185388	-0.875797	-0.179925	0.173404	0.715570	0.181727	-0.636926	0.221946
18846	10.259303	-1.192142	0.934421	-0.552392	0.354964	-0.143325	-0.875605	-0.189176	0.160380	0.722815	0.176450	-0.632837	0.214291
18847	8.856196	-1.521006	0.268210	-0.569901	0.125975	-0.135343	-0.878115	-0.193925	0.150655	0.727095	0.171657	-0.632008	0.205992
18848	9.894948	-2.231813	0.115269	-0.567045	-0.052932	-0.068619	-0.876690	-0.197020	0.148925	0.728749	0.166899	-0.634002	0.197763
18849	11.199202	-2.142397	0.653799	-0.567556	0.159410	-0.021906	-0.876544	-0.197574	0.146108	0.732775	0.160559	-0.632977	0.191314
18850	10.318066	-1.329898	1.380497	-0.550754	0.300318	-0.081072	-0.878071	-0.200914	0.135267	0.738735	0.154782	-0.629582	0.184225
18851	9.047861	-1.219574	1.525934	-0.556953	0.187731	-0.100159	-0.876866	-0.207199	0.126568	0.743199	0.149405	-0.627732	0.176877
18852	8.967176	-1.283200	1.318942	-0.564622	0.107461	-0.087385	-0.878827	-0.209004	0.120384	0.746632	0.144165	-0.627083	0.168892
18853	9.115687	-1.479586	1.369262	-0.538738	0.044516	-0.113232	-0.877815	-0.213347	0.113448	0.749117	0.139672	-0.627164	0.161184
18854	9.094662	-1.862551	0.786380	-0.554259	-0.000560	-0.101662	-0.875674	-0.218404	0.108462	0.751070	0.135097	-0.627935	0.152777
18855	9.289893	-1.826733	0.527165	-0.546605	0.049757	-0.086786	-0.876075	-0.222611	0.103785	0.753374	0.130111	-0.627968	0.145448
18856	9.329685	-1.530241	0.828269	-0.573160	0.212616	-0.148220	-0.874351	-0.228788	0.097386	0.758031	0.125182	-0.625340	0.136632
18857	9.289531	-1.478714	1.668669	-0.551412	0.215923	-0.128575	-0.875621	-0.235816	0.085426	0.762364	0.120118	-0.622664	0.129085
18858	10.117905	-1.737009	0.235102	-0.532971	0.192984	-0.076705	-0.875304	-0.240979	0.071179	0.766312	0.114927	-0.620263	0.121780
18859	9.936416	-0.289695	1.920339	-0.554097	-0.067460	-0.061130	-0.873738	-0.243361	0.066365	0.766772	0.109650	-0.622016	0.114599
18860	9.769104	-1.063259	1.339594	-0.565015	-0.238337	-0.092161	-0.873163	-0.246182	0.067455	0.765315	0.105168	-0.626153	0.105662
18861	9.773324	-0.569737	1.034447	-0.543017	-0.129759	0.047281	-0.871893	-0.247326	0.071929	0.764580	0.098849	-0.628981	0.100147
18862	10.104400	-0.261882	1.127225	-0.543167	-0.113026	-0.004030	-0.871054	-0.246210	0.074463	0.764311	0.093323	-0.631235	0.093075
18863	9.916958	-0.710297	1.117981	-0.553047	-0.113099	0.004606	-0.870629	-0.246779	0.076000	0.763736	0.087353	-0.633672	0.086810
18864	10.344984	-0.503254	1.419564	-0.553393	-0.021421	0.034216	-0.871349	-0.243683	0.077162	0.764446	0.081016	-0.634511	0.080336
18865	9.575581	-0.428019	1.081458	-0.549467	-0.118566	0.006419	-0.870217	-0.245105	0.080369	0.763644	0.075071	-0.636958	0.074140
18866	9.431710	-0.408474	0.970278	-0.563089	-0.257058	-0.015912	-0.868393	-0.244430	0.088090	0.761305	0.069575	-0.641221	0.066397
18867	10.030874	-1.006673	0.604027	-0.584498	-0.285083	0.111461	-0.867848	-0.242070	0.097945	0.758099	0.061991	-0.646303	0.061114
18868	9.660248	-1.419710	0.270836	-0.550098	-0.329492	0.117331	-0.866462	-0.238302	0.106966	0.754450	0.055064	-0.651688	0.055458
18869	9.201339	-1.971663	0.050468	-0.556285	-0.478277	0.126865	-0.866608	-0.239037	0.116654	0.748427	0.047920	-0.659544	0.050623
18870	9.104897	-2.702748	-0.622669	-0.547167	-0.514440	0.134189	-0.861967	-0.237953	0.126183	0.742093	0.041013	-0.667523	0.045043
18871	9.453705	-2.499440	-0.997530	-0.568002	-0.331824	0.083399	-0.859565	-0.240091	0.132183	0.737760	0.034140	-0.673033	0.039647
18872	9.570834	-2.531259	-0.557547	-0.539953	-0.141964	-0.004134	-0.858284	-0.242339	0.130042	0.736333	0.028879	-0.675226	0.032386
18873	8.997771	-2.583015	-0.135749	-0.544605	-0.010561	0.003707	-0.858813	-0.249215	0.123371	0.736204	0.023159	-0.675846	0.026442
18874	8.503235	-2.431726	-0.402579	-0.540493	0.074288	-0.020721	-0.859910	-0.253674	0.109845	0.737584	0.017984	-0.674747	0.019038
18875	9.483445	-2.516235	-0.175806	-0.564899	-0.040763	-0.026313	-0.860156	-0.259975	0.099384	0.736926	0.012330	-0.675745	0.012475
18876	8.958471	-2.427070	0.026879	-0.541386	-0.055390	-0.022515	-0.859259	-0.269087	0.086636	0.736432	0.007216	-0.676455	0.004981
18877	11.092364	-2.532002	-0.690060	-0.549145	-0.266137	0.202074	-0.857276	-0.269914	0.079868	0.732531	-0.001299	-0.680730	0.002063
18878	10.198934	-0.400506	0.698526	-0.561853	-0.128392	0.112640	-0.860109	-0.266809	0.079361	0.730887	-0.008509	-0.682435	-0.003750
18879	9.739258	-1.469169	-0.601038	-0.546044	0.061482	0.024795	-0.859553	-0.264263	0.075730	0.731298	-0.014542	-0.681840	-0.009263
18880	10.999909	-0.947372	-0.144599	-0.563003	-0.061785	0.131814	-0.861109	-0.262846	0.073931	0.730449	-0.022034	-0.682451	-0.014812
18881	11.059751	-1.083581	0.163723	-0.565601	-0.122939	0.020675	-0.862389	-0.260737	0.075789	0.728186	-0.028323	-0.684485	-0.020587
18882	10.040577	-0.824006	0.065535	-0.554232	0.256367	0.002384	-0.862112	-0.258610	0.071032	0.731516	-0.033771	-0.680408	-0.028095
18883	9.402251	-0.028764	0.596371	-0.562021	0.273741	-0.127910	-0.861805	-0.262523	0.061997	0.734452	-0.037803	-0.676636	-0.036260
18884	9.312219	-0.131842	0.641137	-0.560777	0.094588	-0.244486	-0.860509	-0.267719	0.056874	0.735249	-0.040107	-0.674950	-0.047347
18885	10.028782	-0.625850	0.435465	-0.567363	0.029586	-0.218416	-0.858229	-0.273360	0.057781	0.734658	-0.043163	-0.674681	-0.056753
18886	9.518560	-0.944731	0.717592	-0.535514	0.118389	-0.101975	-0.855667	-0.278142	0.054620	0.735787	-0.046963	-0.672408	-0.065420
18887	9.705348	-0.582575	0.459578	-0.546654	0.032966	-0.010366	-0.856792	-0.278987	0.055463	0.735389	-0.052528	-0.671814	-0.071479
18888	9.686683	-0.335712	0.495511	-0.564148	0.039073	-0.077815	-0.854953	-0.280973	0.058659	0.735314	-0.057167	-0.670545	-0.080093
18889	9.641098	-0.061237	0.282282	-0.539830	0.006535	-0.077294	-0.854385	-0.282390	0.060888	0.734349	-0.061747	-0.670332	-0.087028
18890	9.877439	0.102259	0.384047	-0.567281	-0.003890	-0.102257	-0.852687	-0.284379	0.064928	0.733514	-0.066158	-0.669603	-0.095982
18891	9.867780	0.199291	0.431305	-0.552538	0.032048	-0.098758	-0.855791	-0.284377	0.066498	0.732709	-0.070542	-0.668923	-0.103456
18892	10.025251	-0.020835	0.559203	-0.543145	0.056834	-0.054571	-0.853948	-0.286919	0.067581	0.732681	-0.075099	-0.667170	-0.111457
18893	9.980315	0.026711	0.773792	-0.530079	0.107908	-0.031744	-0.853381	-0.288055	0.070234	0.732952	-0.079860	-0.665232	-0.117775
18894	9.545873	0.148728	0.524123	-0.557511	0.089371	-0.063860	-0.853111	-0.285812	0.072925	0.733182	-0.084420	-0.662878	-0.126135
18895	9.869417	0.105842	0.176207	-0.541284	0.082488	-0.102475	-0.852260	-0.287372	0.075852	0.732798	-0.088431	-0.661316	-0.133597
18896	9.864620	0.074334	0.157234	-0.544807	0.120700	-0.141679	-0.852384	-0.291457	0.076373	0.733122	-0.091670	-0.658552	-0.142964
18897	11.811513	-0.194758	0.440350	-0.552354	0.119658	-0.198027	-0.850821	-0.294564	0.078014	0.732799	-0.094453	-0.656491	-0.152001
18898	9.231920	-0.661698	0.470761	-0.532604	0.100205	-0.284960	-0.847567	-0.297967	0.083011	0.732283	-0.095667	-0.654188	-0.163241
18899	8.690968	-1.135572	0.285877	-0.544932	0.088483	-0.187000	-0.846422	-0.302772	0.087447	0.731467	-0.098585	-0.652454	-0.171876
18900	9.273195	-1.216808	-0.136865	-0.552568	-0.018328	-0.119072	-0.845005	-0.305470	0.093590	0.729758	-0.102638	-0.651362	-0.180682
18901	10.710528	-1.315164	0.268264	-0.545605	-0.059818	-0.100781	-0.842463	-0.307754	0.101133	0.727171	-0.107232	-0.651547	-0.187644
18902	10.425279	-1.558311	0.520248	-0.539713	-0.010698	-0.062191	-0.843029	-0.308478	0.107593	0.725666	-0.111778	-0.650165	-0.195446
18903	9.374983	-1.553758	0.577180	-0.555610	0.005511	0.031963	-0.843470	-0.305968	0.115210	0.724310	-0.118046	-0.648987	-0.200640
18904	9.868931	-1.641063	0.640320	-0.569759	0.018278	0.127347	-0.842374	-0.299367	0.119766	0.723737	-0.125353	-0.646532	-0.206124
18905	9.805140	-1.479828	0.851249	-0.544213	0.058901	0.104393	-0.845079	-0.294161	0.122652	0.723275	-0.132236	-0.644376	-0.210159
18906	9.487640	-1.619295	0.645420	-0.556320	0.119741	0.153344	-0.849200	-0.286828	0.122199	0.724026	-0.139237	-0.640338	-0.215327
18907	9.420309	-1.653007	0.597558	-0.550671	0.146688	0.158537	-0.851902	-0.281181	0.119610	0.724778	-0.146596	-0.636657	-0.218803
18908	10.933655	-1.402261	1.636619	-0.562688	-0.004698	0.184388	-0.852777	-0.274562	0.119826	0.723924	-0.154608	-0.634202	-0.223202
18909	9.697042	-1.394232	0.516975	-0.556335	0.003148	0.099291	-0.854624	-0.271177	0.119314	0.722434	-0.161960	-0.632671	-0.227121
18910	9.767750	-0.408150	0.588034	-0.548329	0.048945	0.017854	-0.854776	-0.268928	0.120744	0.721426	-0.167384	-0.629939	-0.233889
18911	9.137547	-0.865010	0.714796	-0.543432	-0.002582	-0.075738	-0.854344	-0.270899	0.120299	0.718978	-0.172348	-0.629060	-0.240104
18912	9.804785	-1.671047	0.805055	-0.545478	0.005018	0.085225	-0.855753	-0.271318	0.120305	0.717638	-0.178746	-0.626643	-0.245691
18913	9.661789	-1.373436	0.714935	-0.543928	0.063638	0.176898	-0.856196	-0.266386	0.119236	0.717123	-0.186588	-0.623855	-0.248443
18914	9.519882	-1.038401	0.812875	-0.565090	-0.087121	0.120969	-0.858058	-0.259907	0.119881	0.714607	-0.194150	-0.622450	-0.253375
18915	9.743450	-0.905292	0.680605	-0.541429	-0.047039	0.064452	-0.859487	-0.256251	0.122459	0.712023	-0.201083	-0.621619	-0.257252
18916	9.827665	-1.012279	0.662355	-0.550368	-0.010692	0.035820	-0.859783	-0.252584	0.120814	0.709956	-0.206949	-0.619444	-0.263483
18917	9.538683	-1.238837	0.471958	-0.546546	0.009107	0.032126	-0.859784	-0.252588	0.121938	0.707760	-0.213242	-0.617858	-0.268057
18918	9.591498	-1.263186	0.496323	-0.572129	-0.017844	0.037306	-0.860489	-0.253013	0.123203	0.705398	-0.219435	-0.615573	-0.274466
18919	9.856752	-1.235586	0.539155	-0.564595	0.038157	0.021183	-0.860068	-0.252020	0.120822	0.703293	-0.225668	-0.613466	-0.279486
18920	9.884532	-1.239656	0.688980	-0.548066	0.077825	0.009630	-0.861333	-0.252716	0.119139	0.701934	-0.230611	-0.609997	-0.286374
18921	9.703618	-1.262834	0.665317	-0.562610	0.077945	0.001459	-0.862461	-0.251999	0.116204	0.700092	-0.236334	-0.607358	-0.291777
18922	9.759293	-1.200290	0.674210	-0.557496	0.031174	-0.008791	-0.863315	-0.250163	0.114966	0.697890	-0.241416	-0.604484	-0.298776
18923	9.744388	-1.158643	0.748673	-0.542258	0.007785	-0.020855	-0.860207	-0.251296	0.114930	0.695043	-0.246969	-0.602982	-0.303864
18924	9.705708	-1.170468	0.751274	-0.550179	0.050189	-0.023872	-0.862171	-0.253541	0.113798	0.692892	-0.251603	-0.599876	-0.311038
18925	9.653336	-1.216781	0.635873	-0.552019	0.040258	-0.021190	-0.861608	-0.252404	0.110152	0.690273	-0.257062	-0.597794	-0.316363
18926	9.653235	-1.267607	0.624359	-0.555761	0.013116	-0.006918	-0.861889	-0.252970	0.111272	0.687634	-0.262162	-0.594992	-0.323134
18927	9.792671	-1.253502	0.701339	-0.535729	0.016510	0.007476	-0.862452	-0.252963	0.109591	0.684883	-0.267861	-0.593125	-0.327701
18928	9.807075	-1.200198	0.736971	-0.541291	0.007641	-0.004911	-0.862447	-0.253663	0.108178	0.682152	-0.272776	-0.590402	-0.334197
18929	9.734539	-1.194786	0.756339	-0.553997	0.009495	-0.005087	-0.863014	-0.253383	0.109169	0.679026	-0.278588	-0.588506	-0.339077
18930	9.696551	-1.187781	0.678987	-0.537670	0.002184	-0.002200	-0.862171	-0.252539	0.108891	0.676153	-0.283475	-0.585787	-0.345416
18931	9.716395	-1.215004	0.597107	-0.561287	-0.003145	0.001984	-0.862451	-0.252963	0.109450	0.672770	-0.289518	-0.583901	-0.350171
18932	9.780798	-1.202676	0.700788	-0.555866	0.000517	-0.006811	-0.861463	-0.252962	0.108600	0.669623	-0.294556	-0.581024	-0.356726
18933	9.722576	-1.216613	0.732435	-0.549487	0.005916	-0.010324	-0.863725	-0.251546	0.107789	0.666211	-0.300190	-0.579093	-0.361524
18934	9.768394	-1.197477	0.746658	-0.544905	0.003020	0.009221	-0.862311	-0.252394	0.107769	0.663158	-0.305196	-0.576083	-0.367702
18935	9.763892	-1.161350	0.722097	-0.554057	0.002334	-0.009455	-0.863441	-0.252111	0.108062	0.659570	-0.310885	-0.574084	-0.372485
18936	9.696524	-1.185334	0.683793	-0.548517	0.007585	0.003833	-0.862456	-0.251262	0.106237	0.656395	-0.315786	-0.570940	-0.378752
18937	9.711191	-1.180729	0.661974	-0.550300	0.016671	-0.003317	-0.864291	-0.250978	0.106676	0.652927	-0.321343	-0.568663	-0.383467
18938	9.750085	-1.132716	0.649304	-0.546674	0.025823	-0.020124	-0.861893	-0.251267	0.107075	0.649674	-0.325752	-0.565368	-0.390088
18939	9.730870	-1.108428	0.649059	-0.532242	0.013195	-0.026071	-0.862731	-0.252951	0.106081	0.646003	-0.330794	-0.563345	-0.394839
18940	9.720840	-1.083819	0.709208	-0.552199	0.016844	-0.021020	-0.861599	-0.253943	0.107185	0.642493	-0.335275	-0.560050	-0.401418
18941	9.745180	-1.084139	0.682598	-0.543142	0.018719	-0.033305	-0.863005	-0.254639	0.105784	0.638649	-0.340279	-0.557838	-0.406393
18942	9.713711	-1.069319	0.701806	-0.554041	0.018751	-0.031669	-0.861307	-0.255765	0.104354	0.634949	-0.344587	-0.554494	-0.413081
18943	9.711831	-1.047920	0.643576	-0.554121	0.013493	-0.047556	-0.862432	-0.256466	0.104215	0.630745	-0.349558	-0.552272	-0.418289
18944	9.694113	-1.071386	0.738101	-0.543192	0.010578	-0.030613	-0.862711	-0.257026	0.103649	0.626926	-0.353743	-0.549033	-0.424725
18945	9.715788	-1.088454	0.735847	-0.561399	0.006203	-0.035220	-0.862565	-0.258011	0.103357	0.622587	-0.358943	-0.546662	-0.429775
18946	9.759640	-1.040578	0.706257	-0.537808	-0.001174	-0.027805	-0.860441	-0.259986	0.103039	0.618592	-0.363128	-0.543518	-0.435969
18947	9.754755	-1.016260	0.725323	-0.568621	0.014338	-0.033567	-0.860722	-0.260411	0.103879	0.614194	-0.368301	-0.540878	-0.441103
18948	9.744782	-1.015939	0.766412	-0.559480	0.029689	-0.042405	-0.859593	-0.260553	0.103448	0.610134	-0.372257	-0.537191	-0.447869
18949	9.771190	-1.008720	0.788043	-0.530379	0.031274	-0.033223	-0.859302	-0.262239	0.102023	0.606102	-0.376751	-0.534581	-0.452683
18950	9.739654	-0.991423	0.816889	-0.557653	0.033283	-0.042406	-0.859306	-0.261537	0.102873	0.601984	-0.380584	-0.530788	-0.459385
18951	9.666163	-1.019173	0.942950	-0.574743	0.049343	-0.017959	-0.860710	-0.262512	0.100485	0.597848	-0.385546	-0.527332	-0.464601
18952	9.731456	-0.971205	0.949577	-0.539415	0.040254	-0.026317	-0.858732	-0.263074	0.098918	0.593979	-0.389198	-0.523424	-0.470894
18953	9.729089	-0.973652	0.942358	-0.560339	0.038616	-0.033630	-0.858584	-0.264339	0.097921	0.589592	-0.393856	-0.520238	-0.476036
18954	9.731587	-0.971312	0.932663	-0.532277	0.017679	-0.024325	-0.858583	-0.264907	0.099320	0.585461	-0.397591	-0.516575	-0.481983
18955	9.714629	-1.007516	0.923424	-0.572318	0.004352	-0.024719	-0.857168	-0.265750	0.097895	0.580607	-0.402743	-0.513496	-0.486842
18956	9.671668	-1.058541	0.837061	-0.556683	0.020299	-0.003414	-0.858026	-0.263217	0.099052	0.576404	-0.406879	-0.509324	-0.492744
18957	9.680965	-1.053463	0.885319	-0.544775	0.041930	-0.010485	-0.860553	-0.265456	0.096519	0.572194	-0.411428	-0.505856	-0.497424
18958	9.757500	-1.009749	0.995884	-0.533996	0.038474	-0.031553	-0.859423	-0.265880	0.096365	0.567982	-0.414769	-0.501858	-0.503490
18959	9.774260	-0.966112	1.034037	-0.548444	0.056597	-0.035364	-0.858711	-0.267002	0.094522	0.563549	-0.418896	-0.498278	-0.508585
18960	9.699291	-0.946125	1.062911	-0.562978	0.060310	-0.040879	-0.859135	-0.266720	0.094528	0.559115	-0.422176	-0.493742	-0.515147
18961	9.701777	-0.907413	1.072141	-0.559440	0.044044	-0.037194	-0.858709	-0.267137	0.092553	0.554349	-0.426464	-0.490087	-0.520231
18962	9.703763	-0.970108	1.097002	-0.563137	0.027760	-0.028300	-0.859119	-0.269807	0.091264	0.549617	-0.430126	-0.485728	-0.526290
18963	9.731004	-0.946597	1.019378	-0.544893	0.043062	-0.035245	-0.858276	-0.268820	0.090284	0.544888	-0.434212	-0.482105	-0.531162
18964	9.675004	-0.897365	1.105894	-0.554063	0.035954	-0.042395	-0.858271	-0.269944	0.089429	0.540063	-0.437473	-0.477798	-0.537270
18965	9.713714	-0.902533	1.091402	-0.537714	0.039549	-0.049295	-0.859115	-0.270219	0.088169	0.535120	-0.441311	-0.474299	-0.542155
18966	9.747521	-0.912459	1.084218	-0.548700	0.024272	-0.047555	-0.858256	-0.273037	0.088273	0.530077	-0.444513	-0.470148	-0.548076
18967	9.675508	-0.863837	1.057191	-0.547070	-0.010043	-0.040255	-0.857411	-0.272471	0.086586	0.524591	-0.449006	-0.466883	-0.552466
18968	9.733731	-0.864446	1.018458	-0.537983	-0.010079	-0.040135	-0.856703	-0.273320	0.087415	0.519307	-0.452462	-0.463080	-0.557813
18969	9.758182	-0.811524	1.003336	-0.563329	0.006282	-0.042289	-0.857829	-0.273880	0.087277	0.513710	-0.456847	-0.459373	-0.562467
18970	9.714871	-0.825902	0.979391	-0.541596	0.000880	-0.054396	-0.856969	-0.277265	0.088359	0.508240	-0.460007	-0.455478	-0.568001
18971	9.748569	-0.859979	0.974893	-0.556082	-0.002829	-0.035078	-0.856690	-0.276418	0.087663	0.502615	-0.464409	-0.451769	-0.572370
18972	9.724655	-0.796978	0.976638	-0.557741	0.020540	-0.028160	-0.856537	-0.278949	0.086512	0.497377	-0.467662	-0.447183	-0.577872
18973	9.705721	-0.763222	0.944874	-0.537848	-0.003125	-0.011857	-0.855275	-0.277548	0.087500	0.492099	-0.472021	-0.443362	-0.581777
18974	9.763177	-0.797146	0.988671	-0.556157	-0.024642	-0.013703	-0.854565	-0.278391	0.086642	0.486549	-0.475828	-0.439040	-0.586602
18975	9.722036	-0.816190	0.993771	-0.537940	-0.023029	-0.002895	-0.855408	-0.279234	0.086640	0.481113	-0.480425	-0.435224	-0.590171
18976	9.644936	-0.791567	0.988767	-0.554306	-0.026579	-0.001308	-0.855823	-0.280921	0.086064	0.475621	-0.484262	-0.430760	-0.594745
18977	9.712562	-0.828395	0.964923	-0.541568	-0.017510	-0.013589	-0.854692	-0.281771	0.086749	0.469986	-0.488661	-0.426847	-0.598436
18978	9.671485	-0.815977	0.976921	-0.557143	-0.043650	-0.004772	-0.854135	-0.280224	0.087182	0.464192	-0.492614	-0.422478	-0.602801
18979	9.748454	-0.830796	1.003564	-0.534579	-0.062607	-0.011456	-0.853858	-0.278960	0.087755	0.458185	-0.497430	-0.418943	-0.605901
18980	9.773600	-0.792983	0.891954	-0.540005	-0.065356	-0.002641	-0.852729	-0.279388	0.088585	0.452320	-0.501418	-0.414900	-0.609791
18981	9.732533	-0.787845	0.899201	-0.541843	-0.057967	-0.022178	-0.851739	-0.280379	0.089691	0.446066	-0.506076	-0.411242	-0.613019
18982	9.711359	-0.836636	0.805534	-0.560084	-0.075016	-0.020523	-0.853006	-0.281084	0.090958	0.439618	-0.510125	-0.407156	-0.617035
18983	9.789056	-0.793867	0.766291	-0.532673	-0.046270	-0.023895	-0.852014	-0.282502	0.093323	0.433449	-0.514462	-0.403428	-0.620239
18984	9.774534	-0.735563	0.799489	-0.570826	-0.036958	-0.037665	-0.851734	-0.282079	0.092904	0.426903	-0.517901	-0.398989	-0.624773
18985	9.779026	-0.774107	0.824077	-0.563552	-0.042505	-0.026050	-0.850881	-0.283486	0.092040	0.420339	-0.522350	-0.394763	-0.628194
18986	9.774667	-0.750215	0.775488	-0.567154	-0.037063	-0.027891	-0.851160	-0.284621	0.094559	0.413865	-0.525738	-0.390206	-0.632499
18987	9.775432	-0.687809	0.707132	-0.561660	-0.028042	-0.031409	-0.849462	-0.286320	0.096495	0.407284	-0.529854	-0.385840	-0.636005
18988	9.799614	-0.704969	0.692792	-0.552339	-0.000322	-0.012890	-0.849889	-0.285473	0.096086	0.401361	-0.532672	-0.380951	-0.640348
18989	9.789783	-0.721734	0.707491	-0.555870	0.016820	-0.013926	-0.848482	-0.284491	0.096085	0.395332	-0.536215	-0.376016	-0.644048
18990	9.789277	-0.726171	0.770368	-0.566690	0.029451	-0.010595	-0.849893	-0.284631	0.096938	0.389433	-0.538687	-0.370622	-0.648689
18991	9.755901	-0.721444	0.719615	-0.563178	0.009634	-0.013090	-0.849324	-0.285042	0.092995	0.383208	-0.542298	-0.365542	-0.652260
18992	9.779718	-0.750429	0.746487	-0.555960	0.002400	-0.013846	-0.850875	-0.285183	0.094129	0.377106	-0.544917	-0.360476	-0.656440
18993	9.760671	-0.702035	0.736307	-0.552205	0.014860	0.001163	-0.849317	-0.286877	0.094381	0.371153	-0.548388	-0.355252	-0.659782
18994	9.726892	-0.699405	0.736323	-0.546831	0.009545	-0.012017	-0.850443	-0.287153	0.093543	0.365154	-0.550766	-0.350181	-0.663847
18995	9.751279	-0.702187	0.702492	-0.554042	0.016775	-0.010371	-0.850160	-0.287151	0.092698	0.358973	-0.554055	-0.344959	-0.667207
