# Supplementary material for: Identification of Haptic Based Guiding Using Hard Reins
Source: PLoS One. 2015 Jul 22;10(7):e0132020. doi: 10.1371/journal.pone.0132020 (PMC4511788; doi:10.1371/journal.pone.0132020)
Supplement: S2 File — (ZIP) [file pone.0132020.s002.zip › MotionData2/Subject11/T2/fh2.txt]

// Start Time: 0
// Sample rate: 25.0Hz
// Scenario: 4.9
// Firmware Version: 2.6.1
Counter	Acc_X	Acc_Y	Acc_Z	Gyr_X	Gyr_Y	Gyr_Z	Mag_X	Mag_Y	Mag_Z	Quat_w	Quat_x	Quat_y	Quat_z
17974	0.388119	0.078819	9.856876	0.024156	0.010915	0.001095	-0.155843	0.166055	-0.649534	-0.373928	0.012001	0.008968	0.927337
17975	0.251723	-0.081743	9.692808	0.057283	0.012753	0.000473	-0.156617	0.165246	-0.648763	-0.373902	0.011414	0.009975	0.927344
17976	0.180648	0.108735	9.673985	0.010715	-0.013495	0.003624	-0.156861	0.164437	-0.651580	-0.374005	0.011669	0.010320	0.927296
17977	0.335542	0.153841	9.877416	0.014279	-0.000463	0.005418	-0.157646	0.165524	-0.650791	-0.374058	0.011649	0.010629	0.927271
17978	0.310581	0.040888	9.837886	0.035756	-0.004811	0.003782	-0.156731	0.163760	-0.650949	-0.374196	0.011555	0.011373	0.927208
17979	0.282491	0.161618	9.926021	0.014257	0.005654	0.010744	-0.158278	0.164581	-0.653219	-0.374350	0.011423	0.011633	0.927144
17980	0.322760	0.055281	9.857169	0.013359	0.010900	0.014248	-0.156730	0.163895	-0.651459	-0.374657	0.011209	0.011842	0.927020
17981	0.256852	-0.040812	9.722070	0.028515	-0.004820	0.024879	-0.156730	0.163895	-0.651204	-0.375073	0.011170	0.012434	0.926844
17982	0.225719	-0.006752	9.770788	-0.009065	0.003039	0.026411	-0.156967	0.160649	-0.652254	-0.375549	0.011273	0.012282	0.926653
17983	0.282773	0.200168	9.950491	-0.005536	-0.003156	0.031723	-0.155812	0.162132	-0.652257	-0.376085	0.011460	0.012225	0.926434
17984	0.362363	0.189764	9.896820	-0.003623	0.003888	0.007946	-0.157621	0.162141	-0.652358	-0.376252	0.011501	0.012172	0.926366
17985	0.309942	-0.043720	9.692742	0.014266	0.024928	0.019580	-0.156847	0.161866	-0.651605	-0.376574	0.011019	0.012271	0.926240
17986	0.282340	0.146602	9.733616	0.010650	0.005668	0.022174	-0.156333	0.162540	-0.651862	-0.377028	0.010924	0.012467	0.926053
17987	0.314619	0.266992	9.864479	0.014231	0.002140	0.017793	-0.155295	0.162671	-0.653282	-0.377311	0.010863	0.012742	0.925935
17988	0.297069	0.180185	9.743486	0.053674	0.019702	0.009323	-0.154902	0.161315	-0.652406	-0.377556	0.010179	0.013632	0.925830
17989	0.256093	0.190110	9.739148	0.026822	0.010958	0.009110	-0.156179	0.159563	-0.654067	-0.377683	0.009857	0.014078	0.925775
17990	0.253907	0.219251	9.826007	0.003594	0.002213	-0.003423	-0.156441	0.160106	-0.653929	-0.377638	0.009872	0.014174	0.925792
17991	0.220214	0.233988	9.840885	-0.005418	0.002184	0.010623	-0.154615	0.156848	-0.653605	-0.377784	0.009952	0.014092	0.925733
17992	0.219936	0.195482	9.830832	0.003578	0.021452	0.005464	-0.154360	0.156846	-0.652458	-0.377899	0.009614	0.014040	0.925690
17993	0.234664	0.229051	9.835897	0.023201	0.005680	0.014364	-0.153853	0.159144	-0.653210	-0.378121	0.009411	0.014461	0.925595
17994	0.233948	0.132522	9.724259	0.035808	0.003996	-0.001429	-0.154106	0.157657	-0.652582	-0.378167	0.009149	0.015140	0.925568
17995	0.190744	0.166690	9.777889	0.028638	-0.007375	-0.003266	-0.154609	0.157255	-0.655902	-0.378059	0.009139	0.015758	0.925602
17996	0.282993	0.233585	9.869174	0.028587	-0.008319	0.005526	-0.154477	0.156036	-0.654893	-0.378197	0.009162	0.016395	0.925535
17997	0.359945	0.189739	9.882423	-0.007181	-0.011838	-0.000948	-0.155129	0.155903	-0.652839	-0.378124	0.009509	0.016385	0.925561
17998	0.343563	0.262044	9.893007	0.008924	0.009153	0.005433	-0.154614	0.156984	-0.653987	-0.378270	0.009357	0.016525	0.925501
17999	0.265802	0.195057	9.808805	-0.001832	0.005679	0.010641	-0.155140	0.158339	-0.653582	-0.378418	0.009344	0.016480	0.925441
18000	0.220623	0.293858	9.759870	-0.016143	0.002198	0.010559	-0.155909	0.157261	-0.653837	-0.378616	0.009513	0.016208	0.925363
18001	0.162553	0.275205	9.803409	-0.014354	-0.011781	0.005247	-0.155393	0.158206	-0.654986	-0.378656	0.009910	0.016066	0.925345
18002	0.225525	0.301299	9.846418	0.012513	-0.018781	-0.003409	-0.155910	0.157667	-0.654217	-0.378621	0.010245	0.016486	0.925348
18003	0.355768	0.281129	9.873899	0.032203	-0.029307	-0.008634	-0.156943	0.156996	-0.653441	-0.378408	0.010607	0.017346	0.925416
18004	0.456913	0.246493	9.814958	0.026804	-0.024098	0.001002	-0.156810	0.156996	-0.654466	-0.378463	0.010934	0.018070	0.925375
18005	0.452537	0.309114	9.834938	0.005295	-0.035492	0.005223	-0.158358	0.155650	-0.653177	-0.378497	0.011627	0.018483	0.925345
18006	0.486457	0.325683	9.834836	0.012444	-0.036380	0.007028	-0.160286	0.153224	-0.652405	-0.378584	0.012294	0.019032	0.925289
18007	0.510138	0.260594	9.843495	0.046429	-0.050374	0.005442	-0.161306	0.152419	-0.654955	-0.378626	0.012960	0.020326	0.925236
18008	0.449857	0.270773	9.872968	0.044678	-0.043347	-0.001575	-0.162601	0.152154	-0.654043	-0.378644	0.013505	0.021528	0.925193
18009	0.384323	0.223144	9.858568	0.021515	-0.046776	-0.024657	-0.162855	0.150937	-0.653156	-0.378122	0.014282	0.022340	0.925376
18010	0.427773	0.227114	9.694839	0.001762	-0.042434	-0.003646	-0.164401	0.150540	-0.654160	-0.378070	0.015135	0.022741	0.925374
18011	0.389564	0.285204	9.719866	-0.003495	-0.024011	-0.022980	-0.166989	0.151366	-0.654625	-0.377581	0.015680	0.022913	0.925560
18012	0.436057	0.369248	9.797325	0.030439	-0.018817	-0.008614	-0.167243	0.150149	-0.653866	-0.377458	0.015877	0.023668	0.925588
18013	0.635032	0.172672	9.721261	0.093033	-0.018860	0.000556	-0.168016	0.149205	-0.652969	-0.377437	0.015615	0.025581	0.925550
18014	0.411158	0.265840	9.733875	0.060863	-0.013541	-0.006623	-0.167994	0.145958	-0.654151	-0.377406	0.015483	0.026859	0.925529
18015	0.334144	0.304539	9.610032	-0.025122	-0.032807	0.011219	-0.168894	0.145693	-0.655035	-0.377537	0.016371	0.026678	0.925465
18016	0.509173	0.467042	9.720924	-0.057307	-0.022383	0.006595	-0.169551	0.146914	-0.653991	-0.377715	0.017303	0.025832	0.925400
18017	0.303971	0.468824	9.780386	0.007109	-0.018819	0.007138	-0.169683	0.147320	-0.653729	-0.377789	0.017678	0.026149	0.925354
18018	0.439941	0.569333	9.965393	-0.001786	-0.036352	-0.014163	-0.171371	0.147734	-0.652166	-0.377601	0.018437	0.026444	0.925407
18019	0.478881	0.616722	9.833441	-0.017700	-0.032754	-0.051274	-0.172928	0.148825	-0.652388	-0.376575	0.019217	0.026443	0.925809
18020	0.444019	0.472347	9.716742	-0.042849	-0.053764	-0.033927	-0.175262	0.149649	-0.651450	-0.375939	0.020599	0.026114	0.926047
18021	0.622214	0.403836	9.786505	-0.010683	-0.081818	-0.034744	-0.178110	0.149935	-0.650510	-0.375196	0.022242	0.026612	0.926296
18022	0.854971	0.528151	10.139156	0.002722	-0.087193	-0.041768	-0.181979	0.148873	-0.651486	-0.374373	0.023898	0.027382	0.926566
18023	0.922340	0.498449	10.034908	-0.049900	-0.070511	-0.071193	-0.183662	0.148069	-0.649295	-0.372937	0.025617	0.027106	0.927107
18024	0.704131	0.374777	9.929640	-0.126825	-0.032839	-0.062763	-0.183813	0.150775	-0.647477	-0.371680	0.027221	0.025078	0.927623
18025	0.650554	0.325672	9.463369	-0.176880	-0.015253	-0.055999	-0.186298	0.155254	-0.646246	-0.370482	0.028869	0.022030	0.928130
18026	0.532086	-0.036338	9.527513	-0.178771	-0.018767	-0.038441	-0.187467	0.155394	-0.644821	-0.369599	0.030610	0.018918	0.928494
18027	0.834329	0.349680	9.918616	-0.101929	-0.024205	-0.025585	-0.188540	0.160812	-0.642196	-0.368999	0.031881	0.017306	0.928722
18028	0.784258	0.097834	10.007464	-0.032139	-0.003192	-0.023277	-0.189593	0.164201	-0.642147	-0.368588	0.032253	0.016796	0.928881
18029	0.505876	0.005412	9.744482	-0.046412	0.017935	-0.019709	-0.188569	0.165548	-0.641382	-0.368146	0.032330	0.015895	0.929070
18030	0.562208	0.106962	10.067156	-0.078671	0.033573	-0.012841	-0.187937	0.167710	-0.640859	-0.367870	0.032366	0.014242	0.929205
18031	0.701419	-0.009475	10.093451	-0.026845	0.071983	0.012282	-0.188723	0.169337	-0.640320	-0.368050	0.031299	0.013281	0.929184
18032	0.561623	-0.311548	10.043126	-0.010853	0.072861	0.037056	-0.186385	0.168243	-0.641900	-0.368715	0.030120	0.012566	0.928969
18033	0.368161	-0.012280	9.899254	-0.025237	0.082508	0.060900	-0.183548	0.169040	-0.641423	-0.369801	0.028850	0.011507	0.928592
18034	0.145325	-0.107115	9.775133	-0.001090	0.068606	0.061957	-0.179428	0.172131	-0.641837	-0.370960	0.027683	0.010990	0.928171
18035	0.136051	-0.379857	9.426057	0.056885	0.024871	0.097423	-0.177349	0.171579	-0.644047	-0.372755	0.026859	0.011831	0.927465
18036	0.155883	0.026713	9.526676	0.035411	-0.013641	0.085746	-0.177078	0.169684	-0.644581	-0.374334	0.026954	0.012589	0.926817
18037	0.452948	-0.304497	9.712541	-0.025550	-0.054044	0.092925	-0.176696	0.170223	-0.643814	-0.375980	0.028197	0.012475	0.926115
18038	0.845153	-0.160409	9.859796	-0.018379	-0.075162	0.080473	-0.178006	0.172394	-0.642239	-0.377422	0.029833	0.012701	0.925474
18039	0.879973	-0.018740	9.877944	-0.044250	-0.061156	0.068017	-0.179179	0.173347	-0.640934	-0.378590	0.031363	0.012311	0.924951
18040	0.967687	0.093495	9.842434	-0.083512	-0.029658	0.055506	-0.178931	0.174834	-0.640412	-0.379534	0.032643	0.011003	0.924536
18041	0.831433	-0.045601	9.620940	-0.087021	-0.001567	0.053837	-0.179736	0.179709	-0.639586	-0.380423	0.033407	0.009393	0.924161
18042	0.822923	0.117721	9.531580	-0.064523	0.019503	0.034730	-0.177689	0.182404	-0.637800	-0.381061	0.033629	0.008078	0.923903
18043	0.803219	0.058252	9.694466	-0.039446	0.024752	0.026110	-0.177174	0.183620	-0.639458	-0.381472	0.033547	0.007185	0.923744
18044	0.929930	0.214168	9.887399	-0.035818	0.031703	0.012933	-0.175506	0.185641	-0.638952	-0.381759	0.033321	0.006323	0.923640
18045	0.957947	0.079391	9.924055	-0.025870	0.036997	-0.010803	-0.175121	0.185774	-0.638445	-0.381496	0.032917	0.005641	0.923767
18046	0.807451	-0.025880	9.717491	-0.044545	0.051119	-0.026721	-0.173824	0.185091	-0.638726	-0.380992	0.032395	0.004494	0.924000
18047	0.444681	-0.109678	9.700434	-0.023077	0.052981	-0.024703	-0.173958	0.185903	-0.638461	-0.380475	0.031671	0.003755	0.924241
18048	0.392198	-0.026927	9.889266	0.032316	0.033703	-0.017291	-0.173310	0.185223	-0.637966	-0.380200	0.030886	0.004156	0.924379
18049	0.517451	-0.066576	9.825253	0.057386	0.030196	-0.020690	-0.172278	0.185894	-0.638486	-0.379806	0.029960	0.005076	0.924567
18050	0.511812	-0.181777	9.886455	0.059174	0.012704	-0.027813	-0.172781	0.183867	-0.639265	-0.379356	0.029358	0.006139	0.924764
18051	0.618199	-0.163135	9.962645	0.045748	0.012655	-0.028822	-0.172257	0.182782	-0.639539	-0.378802	0.028844	0.006977	0.925002
18052	0.645309	-0.414333	9.673574	0.043046	0.003944	-0.020996	-0.171341	0.182237	-0.641859	-0.378483	0.028527	0.007804	0.925136
18053	0.520221	-0.346333	9.572110	0.055465	-0.015295	0.000227	-0.172889	0.181027	-0.640697	-0.378467	0.028469	0.008995	0.925133
18054	0.745021	0.009497	10.117323	0.035631	-0.012038	0.021235	-0.173142	0.179133	-0.639178	-0.378900	0.028510	0.009781	0.924947
18055	0.895659	0.147231	9.930178	0.030411	-0.004988	-0.003463	-0.173900	0.177243	-0.641358	-0.378802	0.028462	0.010448	0.924981
18056	0.910150	0.153774	9.747505	0.000112	-0.015403	-0.028394	-0.174936	0.178061	-0.642230	-0.378292	0.028824	0.010631	0.925176
18057	1.015228	0.328584	9.772638	0.018195	0.009142	-0.062535	-0.175959	0.175901	-0.641724	-0.377095	0.028613	0.011028	0.925667
18058	0.895520	0.127978	9.925152	0.098821	0.023224	-0.085696	-0.175168	0.173461	-0.642399	-0.375565	0.027503	0.012779	0.926300
18059	0.892434	0.023229	10.265190	0.100566	0.041517	-0.080358	-0.175409	0.170757	-0.642933	-0.374089	0.026081	0.014480	0.926913
18060	0.791267	-0.279146	10.214529	0.021771	0.075613	-0.057929	-0.173844	0.169125	-0.644379	-0.373021	0.024585	0.014394	0.927386
18061	0.824158	-0.391455	9.746786	-0.007817	0.082631	-0.029944	-0.173315	0.167499	-0.645169	-0.372433	0.023246	0.013728	0.927666
18062	0.793482	-0.290370	9.695348	-0.025744	0.051145	-0.030158	-0.171510	0.167759	-0.644426	-0.371840	0.022566	0.012929	0.927932
18063	0.972916	0.146626	9.929504	-0.058874	0.038781	-0.032176	-0.170107	0.171135	-0.644542	-0.371174	0.022444	0.011642	0.928219
18064	0.941807	0.180972	10.071940	-0.062449	0.045765	-0.034807	-0.169985	0.173030	-0.645421	-0.370481	0.022135	0.010204	0.928520
18065	0.785053	0.197517	10.364237	-0.053383	0.111409	-0.049439	-0.168187	0.175050	-0.645428	-0.369508	0.020636	0.008510	0.928959
18066	0.443680	-0.266749	10.236893	-0.071156	0.170184	-0.058157	-0.164051	0.174486	-0.644472	-0.368382	0.018076	0.006000	0.929479
18067	0.197058	-0.308755	10.027080	-0.126687	0.206093	-0.029283	-0.160191	0.178120	-0.645261	-0.367761	0.015353	0.002211	0.929791
18068	0.225807	-0.331447	9.757443	-0.151888	0.185931	0.004818	-0.154010	0.182282	-0.645312	-0.367769	0.013099	-0.001938	0.929823
18069	0.102017	-0.096180	10.095222	-0.068725	0.149184	-0.003442	-0.150155	0.185509	-0.644060	-0.367628	0.011000	-0.004251	0.929898
18070	-0.217799	-0.243518	9.855994	-0.016810	0.121361	-0.010143	-0.145241	0.185618	-0.644899	-0.367390	0.008954	-0.005410	0.930008
18071	-0.035173	-0.358617	9.644041	-0.075064	0.114282	0.014006	-0.142675	0.190749	-0.647700	-0.367573	0.007529	-0.007608	0.929933
18072	0.350644	-0.426656	9.611096	-0.089482	0.086140	0.028650	-0.140616	0.191820	-0.646953	-0.368043	0.006668	-0.009865	0.929733
18073	0.626182	-0.389951	9.734094	-0.080685	0.089462	0.059489	-0.137011	0.193965	-0.646090	-0.369069	0.005766	-0.011992	0.929307
18074	0.636171	-0.359642	10.234164	0.003214	0.103291	0.095389	-0.132491	0.195024	-0.646914	-0.370780	0.003886	-0.012661	0.928626
18075	0.443615	-0.276324	10.251201	0.083727	0.126091	0.104945	-0.128210	0.193379	-0.648784	-0.372650	0.001108	-0.011994	0.927894
18076	0.078352	-0.006746	9.397202	0.003306	0.135092	0.109862	-0.124707	0.191466	-0.649366	-0.374611	-0.001364	-0.012898	0.927091
18077	0.080368	-0.068687	9.593513	-0.093490	0.124460	0.137298	-0.118017	0.196572	-0.648776	-0.377073	-0.002795	-0.015488	0.926050
18078	-0.043284	-0.139941	9.569732	-0.079236	0.101740	0.144392	-0.114536	0.198584	-0.649448	-0.379681	-0.004039	-0.017670	0.924940
18079	-0.135699	-0.235216	9.634313	-0.154260	0.100061	0.112124	-0.109399	0.202750	-0.646671	-0.381678	-0.004549	-0.021195	0.924041
18080	-0.146717	-0.770655	9.880560	-0.143598	0.122742	0.125390	-0.104770	0.207056	-0.646698	-0.383916	-0.005688	-0.024730	0.923019
18081	-0.184896	-0.368860	9.844658	-0.086203	0.161302	0.111062	-0.099631	0.212306	-0.646084	-0.385842	-0.007845	-0.027480	0.922122
18082	-0.119228	-0.643182	9.956279	-0.050390	0.184031	0.107802	-0.093449	0.216198	-0.646010	-0.387701	-0.010821	-0.029768	0.921241
18083	-0.311095	-0.461466	9.909561	-0.028991	0.180558	0.125665	-0.084657	0.215474	-0.645508	-0.389860	-0.013777	-0.031610	0.920228
18084	-0.914983	-0.502245	9.976778	-0.009273	0.189493	0.118963	-0.080915	0.217349	-0.646696	-0.391892	-0.017180	-0.033180	0.919252
18085	-0.731232	-0.124204	9.816139	0.014107	0.177276	0.096205	-0.073149	0.216226	-0.648229	-0.393486	-0.020422	-0.034214	0.918467
18086	-0.696933	-0.376120	9.310736	-0.025032	0.128491	0.043703	-0.066166	0.215377	-0.647702	-0.394178	-0.022528	-0.035622	0.918067
18087	-0.771045	-0.606787	9.186174	-0.135866	0.097964	0.011922	-0.063601	0.219694	-0.648976	-0.394338	-0.023084	-0.038829	0.917855
18088	-0.873941	-0.815188	9.191875	-0.254154	0.076013	0.044453	-0.062229	0.226045	-0.644716	-0.395176	-0.022421	-0.044029	0.917276
18089	-1.139202	-0.763197	9.002527	-0.168279	0.086623	0.057548	-0.058127	0.231842	-0.644337	-0.396179	-0.022570	-0.047750	0.916653
18090	-1.247705	-1.082019	9.059872	-0.072543	0.063948	0.047556	-0.055430	0.234127	-0.643076	-0.397015	-0.023124	-0.049521	0.916184
18091	-1.200101	-1.180699	9.154444	-0.087895	-0.002607	0.055978	-0.053266	0.238174	-0.639745	-0.398033	-0.022297	-0.051110	0.915675
18092	-1.188560	-0.592784	9.555182	-0.152455	-0.046496	0.066031	-0.052785	0.243313	-0.637657	-0.399367	-0.020209	-0.053458	0.915008
18093	-0.996809	-1.141195	10.008586	-0.050387	-0.078017	0.025947	-0.052924	0.244531	-0.636748	-0.399896	-0.018290	-0.053784	0.914798
18094	-0.907529	-1.483642	9.922180	0.030058	-0.081537	0.043168	-0.055119	0.244137	-0.636975	-0.400753	-0.016995	-0.052521	0.914522
18095	-0.873993	-0.839966	9.739458	0.030813	-0.099100	0.077601	-0.057575	0.244556	-0.637446	-0.402216	-0.015398	-0.051199	0.913983
18096	-0.732585	0.020454	9.933155	0.023777	-0.095637	0.051256	-0.060806	0.243354	-0.635620	-0.403229	-0.013804	-0.049933	0.913631
18097	-0.649434	-0.850160	10.124275	0.146330	-0.071160	0.053793	-0.061688	0.239976	-0.636918	-0.404194	-0.013636	-0.046699	0.913379
18098	-0.677113	-0.654180	9.655793	0.099768	-0.057131	0.079998	-0.062440	0.236869	-0.638727	-0.405679	-0.013384	-0.044347	0.912841
18099	-0.422978	-0.573821	9.844357	0.103314	-0.046758	0.085285	-0.061898	0.233213	-0.639793	-0.407202	-0.013343	-0.042075	0.912271
18100	0.077474	-0.485901	9.987628	0.285965	-0.032825	0.058333	-0.062124	0.228614	-0.641880	-0.408222	-0.015033	-0.036528	0.912028
18101	-0.076583	-0.408855	9.624598	0.273535	-0.014320	0.053092	-0.062837	0.220772	-0.647315	-0.409065	-0.016909	-0.031387	0.911809
18102	-0.172196	-0.280073	9.814331	0.135839	-0.022182	0.025676	-0.061507	0.214811	-0.648671	-0.409484	-0.017545	-0.028674	0.911698
18103	0.029515	-0.439832	9.988571	0.248669	0.004048	0.007111	-0.061084	0.209938	-0.650898	-0.409471	-0.019499	-0.024130	0.911795
18104	-0.301668	-0.506058	10.293436	0.409638	0.005851	0.017181	-0.059201	0.199646	-0.655629	-0.409592	-0.022881	-0.016654	0.911830
18105	-0.158961	0.554573	9.903108	0.389326	0.049685	-0.011704	-0.059908	0.188960	-0.658023	-0.409124	-0.026800	-0.009899	0.912031
18106	0.049824	0.707501	10.114523	0.277573	0.037363	-0.039916	-0.059576	0.179488	-0.664129	-0.408197	-0.029659	-0.005117	0.912398
18107	-0.348772	0.349051	9.842310	0.264116	0.009528	-0.034775	-0.057851	0.173256	-0.667028	-0.407353	-0.031800	-0.000284	0.912717
18108	-0.565376	0.446884	9.826079	0.286534	-0.028850	-0.055813	-0.057531	0.163376	-0.668790	-0.406114	-0.033523	0.005191	0.913192
18109	-0.536721	0.412065	9.522663	0.214969	-0.048061	-0.056413	-0.059294	0.157298	-0.672531	-0.404884	-0.034220	0.009586	0.913677
18110	-0.397240	0.338437	9.393258	0.243672	-0.079513	-0.078401	-0.061567	0.148785	-0.674242	-0.403229	-0.034671	0.014674	0.914324
18111	-0.516641	0.517834	9.559750	0.147058	-0.102260	-0.092336	-0.064898	0.143796	-0.674752	-0.401358	-0.033839	0.018235	0.915115
18112	-0.549612	0.633565	9.573379	-0.085466	-0.112756	-0.118708	-0.069297	0.144089	-0.673789	-0.399162	-0.031049	0.017540	0.916187
18113	-0.254444	0.385514	9.423805	-0.140038	-0.121568	-0.120155	-0.071517	0.147619	-0.672955	-0.396952	-0.027572	0.015975	0.917286
18114	-1.098136	0.220664	9.986668	-0.114266	-0.109241	-0.094161	-0.075166	0.151156	-0.670053	-0.395226	-0.024607	0.014738	0.918136
18115	-0.548983	1.378385	10.139415	-0.126563	-0.058631	-0.127484	-0.079192	0.154154	-0.669197	-0.392878	-0.022436	0.012921	0.919226
18116	-0.088687	0.924667	10.000470	-0.215816	-0.049898	-0.172389	-0.081969	0.162828	-0.665237	-0.389766	-0.019783	0.009312	0.920654
18117	-0.742904	-0.070955	9.898552	-0.230187	-0.009471	-0.151204	-0.085625	0.168530	-0.663593	-0.387016	-0.017721	0.005191	0.921888
18118	-0.716587	-0.459134	10.424910	-0.028427	0.023504	-0.058953	-0.084740	0.172315	-0.664208	-0.385931	-0.017855	0.004507	0.922344
18119	-0.435950	0.311409	9.893090	0.057616	0.003466	-0.078580	-0.083950	0.170281	-0.665007	-0.384412	-0.018264	0.005584	0.922964
18120	-0.850042	0.486943	9.617537	-0.201579	-0.009420	-0.134982	-0.085775	0.172049	-0.663301	-0.381976	-0.016469	0.001930	0.924023
18121	-0.807118	0.414254	9.549050	-0.158567	-0.049597	-0.159513	-0.090096	0.179649	-0.659455	-0.379026	-0.014281	-0.000609	0.925276
18122	-0.370026	0.447204	8.856018	-0.042130	-0.105489	-0.183649	-0.091795	0.182364	-0.658381	-0.375786	-0.011921	-0.000600	0.926629
18123	-0.154407	-0.133274	9.107001	-0.240841	-0.105667	-0.176475	-0.098159	0.185914	-0.655311	-0.372518	-0.008088	-0.004243	0.927980
18124	-0.020176	-0.643156	10.217344	-0.230622	-0.109616	-0.097279	-0.100809	0.194451	-0.650331	-0.370929	-0.004239	-0.007679	0.928620
18125	-0.086144	-0.757532	10.394415	0.227082	-0.067732	-0.002157	-0.103652	0.194196	-0.650035	-0.370827	-0.004580	-0.002933	0.928686
18126	-0.050988	-0.565678	10.309812	0.527766	-0.031777	0.000195	-0.105632	0.180946	-0.654226	-0.370846	-0.007818	0.007147	0.928634
18127	-0.227689	-0.290179	10.300085	0.361471	0.007634	-0.013982	-0.106313	0.168233	-0.660859	-0.370470	-0.010551	0.013791	0.928682
18128	-0.169373	-0.215853	9.589170	0.075283	-0.011528	-0.027579	-0.106532	0.161603	-0.661688	-0.369908	-0.010817	0.015312	0.928879
18129	0.078216	-0.367100	9.518014	0.053583	-0.053678	0.010778	-0.107302	0.161202	-0.662703	-0.370028	-0.010106	0.016656	0.928816
18130	0.342840	-0.180103	10.003272	0.150172	-0.029346	0.015042	-0.107792	0.157145	-0.663758	-0.370243	-0.010582	0.019709	0.928665
18131	0.087131	-0.151428	10.077895	0.169651	0.003842	0.068256	-0.107769	0.153898	-0.665324	-0.371423	-0.011748	0.022768	0.928110
18132	-0.308727	-0.136277	10.091096	0.106755	0.002928	0.126073	-0.106199	0.150642	-0.665379	-0.373701	-0.012453	0.024801	0.927134
18133	-0.029852	0.382307	9.734212	0.167525	0.008983	0.156527	-0.104500	0.148469	-0.667343	-0.376511	-0.013663	0.027776	0.925895
18134	-0.242556	0.354649	9.584345	0.110466	-0.021446	0.106718	-0.103695	0.144270	-0.669057	-0.378405	-0.013954	0.030055	0.925047
18135	-0.143923	0.640217	9.637238	-0.129281	0.003823	0.105089	-0.104348	0.144679	-0.667893	-0.380334	-0.012863	0.027555	0.924349
18136	0.068934	0.696079	9.573567	-0.004037	-0.032057	0.100534	-0.103460	0.148329	-0.668894	-0.382137	-0.012100	0.027794	0.923609
18137	-0.149426	0.548623	9.554533	-0.029096	-0.039866	0.099478	-0.104234	0.148333	-0.669521	-0.383907	-0.010970	0.027487	0.922898
18138	-0.577783	0.731349	10.021690	-0.098853	-0.024953	0.085081	-0.104774	0.151177	-0.667440	-0.385445	-0.009620	0.025917	0.922317
18139	-0.085287	1.061780	10.021240	-0.147719	-0.004831	0.016867	-0.104546	0.156318	-0.666882	-0.385729	-0.008298	0.023153	0.922284
18140	-0.043375	0.514889	9.803135	-0.218441	0.009157	0.032144	-0.103668	0.160508	-0.665832	-0.386327	-0.006683	0.019103	0.922140
18141	-0.014723	0.484424	9.350787	-0.116511	-0.017024	0.052172	-0.104766	0.169308	-0.661639	-0.387246	-0.005368	0.017024	0.921803
18142	0.033338	0.096259	9.937031	-0.054157	-0.059209	0.082327	-0.104776	0.171203	-0.661876	-0.388729	-0.003744	0.016538	0.921196
18143	-0.722209	0.799214	9.826676	0.028389	-0.046611	0.042814	-0.106846	0.172432	-0.663112	-0.389449	-0.003039	0.017357	0.920879
18144	-0.181911	1.083859	9.130841	-0.380900	-0.013302	-0.036799	-0.107017	0.178386	-0.660750	-0.388755	0.000245	0.010488	0.921282
18145	-0.383815	0.191492	9.345798	-0.058959	-0.051716	-0.023263	-0.108875	0.185296	-0.657843	-0.388265	0.001676	0.009756	0.921494
18146	-3.426869	2.106933	9.055253	0.299876	0.011358	0.005565	-0.109625	0.180428	-0.657240	-0.388354	-0.000776	0.015240	0.921384
18147	-0.514987	0.731151	10.117264	0.354412	-0.072680	-0.048391	-0.112395	0.169890	-0.661648	-0.387374	-0.002334	0.022301	0.921650
18148	1.548086	0.210478	10.256881	0.432224	-0.094267	-0.055681	-0.114398	0.159617	-0.663763	-0.386237	-0.003886	0.031040	0.921869
18149	0.335537	0.794348	10.932455	0.048472	-0.025886	-0.070098	-0.117192	0.151377	-0.664825	-0.384870	-0.003895	0.032123	0.922403
18150	0.018241	1.015761	10.178411	-0.223340	-0.015174	-0.085981	-0.118644	0.155850	-0.663226	-0.383243	-0.001867	0.028157	0.923216
18151	-0.753673	1.093541	10.839561	-0.026586	0.020810	-0.073610	-0.121091	0.154239	-0.663205	-0.381843	-0.002194	0.027513	0.923815
18152	-0.296113	1.619832	10.313020	0.071916	0.018182	-0.074682	-0.122241	0.152893	-0.664991	-0.380424	-0.003036	0.028745	0.924360
18153	-0.105012	1.351974	9.712366	0.263759	0.006225	-0.144801	-0.121964	0.149237	-0.664263	-0.377673	-0.005379	0.033627	0.925313
18154	-0.614836	0.285891	9.742956	0.168188	-0.007528	-0.192315	-0.124234	0.141402	-0.668141	-0.374041	-0.006556	0.036820	0.926658
18155	-0.560410	1.130797	10.146278	0.165706	0.034445	-0.230805	-0.125624	0.135997	-0.668557	-0.369703	-0.008778	0.039637	0.928263
18156	-0.526498	0.489133	9.585937	0.093509	0.034660	-0.279923	-0.128285	0.128434	-0.671787	-0.364460	-0.010250	0.041111	0.930255
18157	-0.657994	0.677114	9.382580	0.179668	0.011275	-0.338336	-0.131865	0.122229	-0.673072	-0.358066	-0.012249	0.044295	0.932564
18158	0.024594	0.580314	9.351550	0.252235	-0.043935	-0.375240	-0.135064	0.117239	-0.674352	-0.350904	-0.013484	0.049262	0.935018
18159	0.464613	0.659006	9.468805	0.157864	-0.061353	-0.487137	-0.139147	0.108465	-0.675399	-0.341609	-0.014094	0.052486	0.938269
18160	0.720560	0.655172	9.653982	-0.136921	-0.022816	-0.586156	-0.146128	0.108096	-0.674276	-0.330548	-0.013260	0.049944	0.942373
18161	0.401966	0.667592	9.757795	0.015614	-0.010234	-0.680069	-0.153824	0.097988	-0.675027	-0.317625	-0.013965	0.050083	0.946790
18162	-2.475511	0.436979	8.794766	-0.077359	0.037988	-0.656823	-0.159741	0.093012	-0.675243	-0.305162	-0.014764	0.048227	0.950964
18163	0.318883	1.904322	8.970151	1.575470	-0.252252	-0.204026	-0.166462	0.071803	-0.678546	-0.300346	-0.019946	0.079575	0.950296
18164	-0.244633	2.748948	10.066038	2.829868	-0.529174	0.088168	-0.179699	-0.003362	-0.690841	-0.299510	-0.026621	0.136382	0.943920
18165	0.859680	3.867795	10.718164	1.062073	-0.502022	0.040018	-0.193589	-0.061886	-0.690692	-0.298148	-0.023567	0.159437	0.940814
18166	0.286465	3.417686	9.910551	0.193610	-0.479467	-0.202284	-0.209503	-0.083049	-0.689383	-0.292626	-0.016262	0.165870	0.941590
18167	0.066159	3.709283	8.762398	0.120540	-0.576164	-0.262935	-0.223691	-0.091366	-0.684267	-0.285593	-0.007186	0.171449	0.942863
18168	0.577582	3.660774	8.358542	0.613051	-0.631870	-0.358393	-0.242545	-0.098578	-0.677282	-0.276468	0.000077	0.186568	0.942740
18169	1.628363	2.010733	9.358964	0.364792	-0.633843	-0.501872	-0.260022	-0.119463	-0.672623	-0.264490	0.007973	0.196931	0.944034
18170	2.038508	2.629228	9.766228	-0.654332	-0.485222	-0.658565	-0.276074	-0.119517	-0.665481	-0.249909	0.018077	0.187241	0.949821
18171	2.722002	3.344262	9.410515	-1.070136	-0.292551	-0.839827	-0.287923	-0.106329	-0.661342	-0.232297	0.025759	0.168592	0.957576
18172	2.379658	2.410685	9.160041	-1.227880	-0.141713	-0.931273	-0.293618	-0.083971	-0.657972	-0.213170	0.031105	0.146176	0.965517
18173	1.407530	1.530213	8.942041	-0.971077	-0.031120	-0.900687	-0.297908	-0.058779	-0.654211	-0.194946	0.033200	0.128005	0.971858
18174	1.205370	1.583508	10.126638	-0.716029	0.080777	-0.910714	-0.300307	-0.046858	-0.652526	-0.176872	0.032166	0.114375	0.977036
18175	0.980001	1.826199	9.487388	-1.126098	0.194805	-0.993344	-0.298838	-0.033470	-0.650628	-0.157049	0.030073	0.092167	0.982821
18176	0.534314	0.973823	8.789392	-1.593070	0.257060	-0.978042	-0.294595	-0.007646	-0.648522	-0.137170	0.028290	0.060616	0.988286
18177	0.663613	0.132560	9.259192	-1.108471	0.261303	-0.918322	-0.293726	0.019955	-0.645582	-0.118604	0.025069	0.038323	0.991885
18178	0.858608	-0.317954	10.278380	-0.670498	0.262746	-0.850091	-0.291353	0.033203	-0.642931	-0.101533	0.020882	0.024840	0.994303
18179	0.546075	-0.145688	10.766046	-0.808443	0.332593	-0.807548	-0.289217	0.043477	-0.642096	-0.085227	0.015560	0.008194	0.996206
18180	0.871028	0.058064	10.592573	-0.839023	0.327180	-0.768190	-0.286321	0.056994	-0.641624	-0.069640	0.010437	-0.008821	0.997479
18181	0.383225	-0.940961	9.801943	-0.648679	0.304667	-0.707005	-0.283122	0.062932	-0.641998	-0.055285	0.005478	-0.022283	0.998207
18182	0.458364	-1.222011	9.310270	-0.490579	0.218942	-0.661293	-0.281349	0.069147	-0.641325	-0.041874	0.002040	-0.032227	0.998601
18183	0.581033	-1.298833	9.666365	-0.485801	0.131114	-0.567351	-0.279353	0.080367	-0.638688	-0.030383	0.000329	-0.042304	0.998643
18184	-0.159135	-1.511944	10.439238	-0.444986	0.118815	-0.517591	-0.279640	0.085240	-0.638509	-0.019893	-0.001238	-0.051244	0.998487
18185	-0.559872	-2.190631	10.819361	-0.522359	0.134396	-0.433533	-0.282145	0.091883	-0.634955	-0.011059	-0.003150	-0.062079	0.998005
18186	0.215153	-0.466450	9.621419	-0.343699	0.125449	-0.329902	-0.282949	0.097436	-0.635656	-0.004293	-0.005069	-0.068974	0.997596
18187	0.516778	-0.114282	8.378149	-0.257591	0.010249	-0.374622	-0.283479	0.099333	-0.634863	0.003221	-0.004582	-0.074405	0.997212
18188	-0.650193	-2.608992	9.041970	-0.292481	-0.108816	-0.245949	-0.287146	0.105847	-0.631677	0.007982	-0.001965	-0.080257	0.996740
18189	-0.741982	-1.323303	10.874154	0.141539	-0.074430	-0.097900	-0.290512	0.105864	-0.629965	0.009865	-0.000191	-0.077723	0.996926
18190	0.028501	-0.258118	10.428002	0.563731	-0.025606	-0.038256	-0.291704	0.090174	-0.633807	0.010633	0.000590	-0.066477	0.997731
18191	-0.094407	0.156928	9.004091	0.379676	-0.030535	-0.055323	-0.295997	0.073688	-0.636460	0.011738	0.001460	-0.059054	0.998185
18192	0.226064	0.067704	8.954645	0.143689	-0.094397	-0.122594	-0.297236	0.065576	-0.638822	0.014124	0.003621	-0.056196	0.998313
18193	0.257887	-0.569990	9.687142	0.283273	-0.126806	-0.157097	-0.300809	0.058153	-0.639992	0.017146	0.006529	-0.050639	0.998548
18194	0.133555	-0.400585	9.718997	0.261754	-0.137301	-0.150171	-0.305665	0.047623	-0.639127	0.020020	0.009611	-0.045431	0.998721
18195	0.850604	-0.082620	10.146591	0.172270	-0.146357	-0.160709	-0.309492	0.039118	-0.640048	0.023114	0.012889	-0.042033	0.998766
18196	1.169074	-0.114110	10.097826	-0.011953	-0.093982	-0.164606	-0.316448	0.033334	-0.637444	0.026390	0.014996	-0.042265	0.998645
18197	1.030530	-0.579640	10.074447	-0.118224	-0.015153	-0.188059	-0.319295	0.033078	-0.635998	0.030223	0.015588	-0.044554	0.998428
18198	1.272258	-0.538389	10.024776	-0.040219	0.032104	-0.208530	-0.319795	0.031864	-0.638815	0.034479	0.015206	-0.045266	0.998264
18199	1.240222	-0.953048	9.606983	-0.005879	0.032373	-0.274433	-0.318363	0.029285	-0.637582	0.040046	0.015056	-0.045246	0.998059
18200	1.112103	-1.994995	9.853225	-0.025526	0.039415	-0.293235	-0.319359	0.022794	-0.638270	0.045995	0.014612	-0.045629	0.997792
18201	0.895790	-1.854103	9.762996	-0.164246	0.051672	-0.278244	-0.321678	0.022808	-0.640409	0.051701	0.013972	-0.048831	0.997370
18202	1.287118	-1.156951	9.892586	-0.281333	0.098765	-0.291242	-0.319889	0.026046	-0.639637	0.057732	0.012093	-0.054253	0.996783
18203	1.105657	-0.878393	10.084782	-0.397418	0.132096	-0.335918	-0.319916	0.030241	-0.638701	0.064730	0.009707	-0.061991	0.995928
18204	0.515430	-1.382428	10.473353	-0.399192	0.147973	-0.348144	-0.317626	0.037131	-0.639435	0.071968	0.006773	-0.069676	0.994947
18205	0.046948	-2.077713	10.757754	-0.203409	0.177786	-0.314895	-0.315835	0.039963	-0.638411	0.078572	0.003712	-0.073497	0.994189
18206	0.141379	-0.988034	9.519943	-0.240196	0.202327	-0.244359	-0.310546	0.044132	-0.642285	0.083788	-0.000230	-0.077933	0.993431
18207	0.293195	-1.025626	9.410069	-0.272501	0.102563	-0.250294	-0.309913	0.046971	-0.643289	0.088984	-0.002006	-0.083210	0.992549
18208	-0.292927	-1.938924	8.878386	-0.233295	-0.010027	-0.238078	-0.310831	0.048464	-0.641855	0.093728	-0.001726	-0.087867	0.991711
18209	-0.581386	-1.758894	8.820467	-0.271122	-0.105385	-0.208614	-0.314731	0.051596	-0.640232	0.097731	0.000500	-0.093500	0.990811
18210	-0.312014	-1.927215	9.513058	-0.186419	-0.125802	-0.169430	-0.318763	0.054594	-0.637842	0.100899	0.003046	-0.097437	0.990109
18211	0.147423	-1.825471	9.354074	0.005794	-0.104085	-0.124006	-0.323817	0.054889	-0.634440	0.103209	0.005609	-0.097577	0.989846
18212	0.230029	-1.749534	9.231685	0.080706	-0.095456	-0.063516	-0.326387	0.052061	-0.634174	0.104312	0.007890	-0.096170	0.989853
18213	0.231218	-1.585774	9.310451	0.031979	-0.076462	0.031395	-0.327668	0.050580	-0.635064	0.103596	0.009647	-0.095740	0.989954
18214	0.322487	-1.662520	9.611550	-0.084510	-0.053918	0.067587	-0.329878	0.052486	-0.634501	0.102217	0.010510	-0.097538	0.989913
18215	0.147430	-1.851722	10.206812	-0.272637	0.007087	0.119308	-0.330177	0.059253	-0.633664	0.099981	0.009799	-0.102968	0.989599
18216	0.236096	-2.599850	9.572685	-0.047387	0.052591	0.194967	-0.326194	0.064104	-0.634699	0.096284	0.008362	-0.103838	0.989887
18217	-0.838789	-2.659235	9.432294	-0.133916	0.071813	0.344519	-0.322850	0.067064	-0.634720	0.089681	0.006128	-0.106473	0.990244
18218	0.568629	-0.992376	9.189409	0.062512	0.053738	0.446261	-0.319132	0.073135	-0.635867	0.080995	0.004325	-0.105188	0.991139
18219	1.241244	-0.800118	9.289143	0.511411	0.008916	0.487977	-0.314975	0.069865	-0.636599	0.071344	0.004160	-0.095055	0.992903
18220	0.478832	-0.726486	9.404697	0.361058	-0.077504	0.468305	-0.310912	0.062538	-0.641205	0.061914	0.005424	-0.088026	0.994177
18221	0.124175	-1.733155	10.386191	0.262659	-0.093268	0.425995	-0.312569	0.059300	-0.642746	0.053304	0.007067	-0.082902	0.995106
18222	-0.079602	-0.521578	10.502800	0.227059	-0.030220	0.406885	-0.310224	0.056717	-0.643829	0.045182	0.007334	-0.078466	0.995865
18223	0.587565	0.273027	10.174575	0.154498	0.073183	0.272762	-0.306722	0.055616	-0.645426	0.039897	0.005806	-0.075184	0.996354
18224	0.619930	-0.604816	10.231486	0.289394	0.115553	0.127434	-0.303592	0.051676	-0.647428	0.037544	0.003641	-0.069333	0.996880
18225	0.070371	-0.143002	10.431367	0.116370	0.138643	0.009316	-0.299408	0.045431	-0.651003	0.037599	0.001180	-0.066653	0.997067
18226	0.141238	0.685217	9.351749	-0.002644	0.139178	-0.149988	-0.294997	0.045410	-0.655927	0.040826	-0.001298	-0.066592	0.996944
18227	-0.272738	-0.462880	8.758212	-0.195502	0.101106	-0.240627	-0.292935	0.045669	-0.654421	0.045808	-0.002938	-0.070066	0.996486
18228	-0.636664	-0.058488	9.527728	-0.114891	0.087162	-0.282211	-0.292558	0.047562	-0.654536	0.051594	-0.004286	-0.072287	0.996039
18229	-0.400727	-0.156244	9.618283	0.157194	0.090699	-0.303218	-0.293034	0.041475	-0.656378	0.057828	-0.005321	-0.068658	0.995949
18230	-0.297849	-1.306034	9.789205	0.071398	0.092455	-0.335829	-0.292480	0.035518	-0.657467	0.064696	-0.006519	-0.067159	0.995621
18231	-0.199962	-1.447520	9.383041	0.098245	0.073264	-0.332227	-0.292705	0.031191	-0.660446	0.071469	-0.007259	-0.064750	0.995313
18232	-0.280830	-1.617328	9.482710	0.006874	0.062706	-0.315321	-0.292925	0.024561	-0.660635	0.077874	-0.007990	-0.064566	0.994838
18233	-0.352069	-1.463960	9.910406	0.046247	0.067917	-0.325546	-0.293539	0.019016	-0.661191	0.084491	-0.008730	-0.063233	0.994378
18234	0.106810	-1.417294	9.039527	-0.177402	0.053878	-0.313237	-0.293537	0.019016	-0.661702	0.090804	-0.009606	-0.066722	0.993585
18235	-0.404116	-1.963788	9.114546	-0.284914	0.017206	-0.297371	-0.295753	0.022818	-0.662400	0.096723	-0.009964	-0.072109	0.992646
18236	-0.174429	-0.914033	9.321671	-0.049837	-0.021456	-0.256004	-0.296940	0.024716	-0.658528	0.101806	-0.009166	-0.073191	0.992066
18237	0.209058	-1.319972	9.669331	-0.038337	-0.037411	-0.243847	-0.300945	0.022977	-0.656184	0.106627	-0.008037	-0.073768	0.991526
18238	0.064474	-1.302325	10.353212	0.057045	-0.045497	-0.186755	-0.303007	0.022854	-0.657817	0.110314	-0.006638	-0.072765	0.991207
18239	-0.276921	-2.457922	10.638433	0.429508	-0.070116	-0.067074	-0.304882	0.011632	-0.658026	0.111639	-0.004108	-0.064150	0.991668
18240	-0.538967	-1.265214	9.940735	0.117767	-0.078120	0.039347	-0.307302	0.005555	-0.658688	0.110818	-0.002247	-0.061987	0.991903
18241	-0.428242	-1.952420	8.838548	-0.029227	-0.137599	0.104880	-0.310537	0.005978	-0.658125	0.108608	0.000338	-0.062647	0.992109
18242	-0.666204	-1.841120	10.026524	0.040920	-0.141464	0.190037	-0.315076	0.007354	-0.655998	0.104709	0.003094	-0.062145	0.992554
18243	-0.592469	-2.015463	10.610198	0.087061	-0.070928	0.278675	-0.316766	0.008174	-0.654559	0.099120	0.004326	-0.060415	0.993230
18244	-0.158586	-0.739563	9.794515	0.143284	-0.026440	0.353413	-0.314961	0.010331	-0.656610	0.092101	0.004807	-0.057651	0.994068
18245	-0.042088	-0.636436	9.213186	0.311633	-0.047260	0.333415	-0.314697	0.008434	-0.655227	0.085424	0.005913	-0.051376	0.995002
18246	-0.332055	-0.672338	9.316198	0.147160	-0.054147	0.293497	-0.316241	0.006818	-0.654708	0.079557	0.007039	-0.048573	0.995621
18247	-0.387920	-1.749902	9.895413	0.282714	-0.040386	0.373624	-0.316231	0.006143	-0.656377	0.072074	0.007871	-0.042887	0.996446
18248	0.427143	-1.202196	9.418899	0.273600	-0.040660	0.426304	-0.314531	0.003021	-0.656944	0.063547	0.008807	-0.037556	0.997233
18249	0.662602	-2.049527	9.748343	-0.207934	-0.016485	0.456116	-0.314301	0.007621	-0.656135	0.054513	0.008500	-0.041707	0.997605
18250	-0.395699	-1.518420	10.864119	-0.383660	-0.002599	0.511682	-0.310272	0.025191	-0.653851	0.044435	0.007803	-0.049444	0.997757
18251	0.030920	-1.281501	10.786268	-0.088596	0.039228	0.571182	-0.307239	0.037354	-0.653522	0.033125	0.006324	-0.051198	0.998119
18252	0.338493	-0.090783	9.317099	0.061869	0.027195	0.582111	-0.302883	0.044639	-0.654155	0.021563	0.005324	-0.050009	0.998502
18253	0.405652	-0.808289	9.164162	0.100209	-0.004229	0.598019	-0.298212	0.050978	-0.654146	0.009644	0.004830	-0.047967	0.998791
18254	0.605723	-0.529649	9.569331	0.295904	-0.054272	0.629212	-0.295368	0.052047	-0.655968	-0.002963	0.005465	-0.042115	0.999093
18255	0.248662	0.189282	9.407665	0.410494	-0.089952	0.613433	-0.293543	0.049601	-0.656275	-0.015296	0.006731	-0.033813	0.999288
18256	0.834300	0.038133	9.444128	0.519764	-0.107524	0.581355	-0.293240	0.043374	-0.659153	-0.027007	0.008425	-0.023457	0.999325
18257	0.855586	-0.039868	9.942858	0.475726	-0.153182	0.596696	-0.293450	0.035661	-0.660759	-0.039030	0.011020	-0.013767	0.999082
18258	0.325810	0.816941	10.389805	0.512495	-0.202031	0.556578	-0.295888	0.031477	-0.659101	-0.050264	0.014598	-0.003478	0.998623
18259	0.026280	0.785237	10.310256	0.419212	-0.243670	0.404227	-0.298614	0.023643	-0.658769	-0.058417	0.019081	0.005290	0.998096
18260	0.177536	-0.346258	10.295945	-0.003643	-0.201639	0.332290	-0.304300	0.022725	-0.657415	-0.064967	0.023239	0.005341	0.997603
18261	0.393948	0.878617	10.327382	-0.174729	-0.117487	0.208169	-0.306790	0.028286	-0.656430	-0.068968	0.025889	0.002181	0.997280
18262	0.766416	0.317874	9.568009	0.063965	-0.040098	0.095427	-0.308235	0.031541	-0.654970	-0.070851	0.026700	0.003480	0.997123
18263	0.677353	0.020185	9.507686	0.102865	-0.018838	0.007638	-0.308261	0.036007	-0.654926	-0.071000	0.027006	0.005824	0.997094
18264	0.558270	-0.769470	9.706287	0.212783	-0.029341	0.024132	-0.308999	0.030193	-0.656250	-0.071545	0.027386	0.010114	0.997010
18265	1.032686	-0.954677	10.118176	0.083596	-0.021004	0.090000	-0.309248	0.028570	-0.656262	-0.073324	0.027804	0.011941	0.996849
18266	1.456317	-0.469205	10.312336	0.121067	0.016382	0.122098	-0.308963	0.025322	-0.658855	-0.075773	0.027423	0.014280	0.996646
18267	1.288256	-0.344475	10.565124	0.206998	0.064522	0.122088	-0.308175	0.023695	-0.659905	-0.078281	0.026023	0.018367	0.996422
18268	0.866993	0.190700	9.916508	0.212391	0.050749	0.133783	-0.305825	0.021383	-0.662775	-0.081028	0.024822	0.022468	0.996149
18269	0.876965	0.229585	10.075461	0.140948	0.075255	0.106917	-0.302701	0.018932	-0.665275	-0.083205	0.023330	0.025210	0.995940
18270	0.576049	0.019968	9.965113	0.080033	0.108537	0.134841	-0.301131	0.016353	-0.666601	-0.085926	0.021196	0.026578	0.995721
18271	0.700368	0.515114	10.200414	-0.000409	0.128583	0.118525	-0.296210	0.017006	-0.670504	-0.088298	0.018895	0.026386	0.995565
18272	0.810767	0.422805	10.179176	-0.154008	0.148779	0.059270	-0.292861	0.019695	-0.671550	-0.089440	0.016329	0.023053	0.995592
18273	0.774289	0.056793	9.930185	-0.347216	0.150562	0.052523	-0.289567	0.032399	-0.673010	-0.090383	0.014199	0.015921	0.995679
18274	0.872557	-0.377287	9.784978	-0.322268	0.145275	0.075481	-0.285229	0.042661	-0.673230	-0.091788	0.012006	0.009237	0.995663
18275	0.594969	-0.700191	9.649096	-0.209718	0.099852	0.105236	-0.280891	0.053194	-0.673959	-0.093794	0.010680	0.004861	0.995522
18276	0.510098	0.260102	9.682494	-0.052090	0.154177	0.091822	-0.278198	0.057782	-0.675233	-0.095580	0.007812	0.003534	0.995385
18277	0.323077	0.466140	8.951180	-0.241547	0.150901	0.062347	-0.274473	0.062093	-0.675630	-0.096735	0.005539	-0.001539	0.995294
18278	0.511103	0.417225	9.162856	-0.040241	0.121137	0.049536	-0.271783	0.067899	-0.677787	-0.097663	0.003299	-0.002561	0.995211
18279	0.439318	0.156943	9.583399	0.245139	0.058205	0.026675	-0.270708	0.062482	-0.681052	-0.098150	0.001946	0.002265	0.995167
18280	0.055161	-0.576261	10.265522	0.026629	0.002120	0.030117	-0.270299	0.059774	-0.682874	-0.098698	0.001947	0.002808	0.995112
18281	-0.082427	0.457344	9.759558	-0.164813	-0.007451	0.040406	-0.271606	0.063029	-0.683846	-0.099437	0.002694	-0.000408	0.995040
18282	0.104926	0.657965	9.784277	-0.057147	0.004034	-0.021347	-0.272665	0.067637	-0.684296	-0.098960	0.002822	-0.001533	0.995086
18283	-0.153337	0.013660	9.187978	0.028788	0.011257	-0.015448	-0.273687	0.065477	-0.684174	-0.098597	0.002795	-0.000904	0.995123
18284	-0.571742	-0.434090	9.546880	0.026677	0.021666	0.046282	-0.274981	0.067109	-0.686440	-0.099469	0.002405	-0.000400	0.995038
18285	-0.090162	0.031239	10.379487	0.062102	0.058807	0.117100	-0.276002	0.064949	-0.686702	-0.101747	0.001326	0.000769	0.994809
18286	0.124420	0.340819	9.929444	0.062248	0.096475	0.110197	-0.271597	0.064386	-0.688818	-0.103889	-0.000624	0.001827	0.994587
18287	-0.510963	-0.018034	8.921571	-0.122831	0.072356	0.100089	-0.270050	0.066679	-0.691376	-0.105829	-0.001612	-0.000702	0.994383
18288	-0.243185	0.256985	9.888399	-0.150833	0.048374	0.126188	-0.269171	0.071818	-0.692490	-0.108287	-0.002162	-0.003781	0.994110
18289	-0.227071	0.496219	9.520959	-0.000396	0.031906	0.106128	-0.268025	0.075060	-0.692731	-0.110341	-0.002635	-0.003761	0.993883
18290	-0.515437	0.019250	9.306506	0.003047	-0.010003	0.127144	-0.268553	0.076957	-0.692449	-0.112823	-0.002358	-0.003653	0.993606
18291	0.093040	0.014578	10.075014	-0.034750	-0.033063	0.142490	-0.269683	0.080625	-0.690853	-0.115605	-0.001481	-0.004169	0.993285
18292	0.190724	0.170045	10.047124	-0.095513	-0.011209	0.133318	-0.271773	0.084291	-0.690659	-0.118208	-0.000954	-0.006016	0.992970
18293	-0.068047	0.116228	9.875726	-0.145583	0.022999	0.140196	-0.270128	0.090238	-0.689986	-0.120938	-0.000929	-0.008850	0.992620
18294	-0.121130	-0.210941	9.704218	-0.136640	0.034417	0.147305	-0.269386	0.095918	-0.689430	-0.123811	-0.001213	-0.011622	0.992237
18295	-0.035759	-0.427993	9.720210	-0.038274	0.049259	0.162104	-0.268112	0.100786	-0.691959	-0.126964	-0.001982	-0.012405	0.991828
18296	-0.372224	-0.891328	9.910021	0.035133	0.031896	0.140549	-0.266713	0.104704	-0.691814	-0.129706	-0.002644	-0.011763	0.991479
18297	-0.626966	-0.052246	9.979534	0.035214	0.031976	0.125817	-0.265151	0.103613	-0.693127	-0.132140	-0.003282	-0.011073	0.991164
18298	0.378693	0.127030	9.828744	0.239829	0.044314	-0.001560	-0.263700	0.099275	-0.694469	-0.132039	-0.004700	-0.006415	0.991213
18299	0.026882	-0.456431	10.017306	0.472107	0.017181	0.059936	-0.263871	0.086284	-0.698557	-0.133123	-0.006155	0.002973	0.991076
18300	-0.050366	0.209019	10.381256	0.341400	0.038915	0.076837	-0.263533	0.073289	-0.700734	-0.134545	-0.007737	0.009667	0.990830
18301	0.751420	0.914237	10.262300	0.080378	0.002006	0.020074	-0.264004	0.067473	-0.704748	-0.134877	-0.007820	0.011360	0.990766
18302	-1.200450	0.451936	9.817266	-0.126900	-0.009486	-0.039133	-0.267106	0.067896	-0.705465	-0.134058	-0.007205	0.008887	0.990907
18303	-1.142228	0.140067	10.214468	-0.376331	0.058685	-0.076041	-0.267153	0.075341	-0.704113	-0.132560	-0.007291	0.001354	0.991147
18304	-0.284178	-0.042291	9.390376	-0.312622	0.076161	-0.089889	-0.266950	0.085356	-0.704147	-0.130770	-0.007880	-0.005037	0.991369
18305	-0.468543	-0.826014	9.003294	-0.209208	0.051648	-0.008253	-0.265836	0.092658	-0.701535	-0.130582	-0.008287	-0.009268	0.991359
18306	-0.547639	-1.084877	9.082701	-0.003774	-0.006169	0.049399	-0.267029	0.098350	-0.702229	-0.131554	-0.008069	-0.009298	0.991233
18307	-0.334266	-0.978834	9.702035	0.090688	-0.083442	0.093810	-0.266765	0.096994	-0.701735	-0.133363	-0.006612	-0.007286	0.991018
18308	0.018534	-0.282359	10.298120	0.013714	-0.129157	0.073721	-0.268689	0.094704	-0.702496	-0.134793	-0.004005	-0.006639	0.990843
18309	-0.212220	-0.114450	9.569145	0.264155	-0.132461	0.112663	-0.273575	0.090128	-0.702723	-0.136968	-0.002044	-0.001061	0.990573
18310	0.386078	-0.542605	10.277539	0.387561	-0.092507	0.116949	-0.275580	0.079852	-0.704328	-0.139249	-0.001182	0.006897	0.990233
18311	0.598685	-0.181566	10.135680	0.330348	-0.015604	0.134447	-0.277331	0.069846	-0.705166	-0.141844	-0.001665	0.013437	0.989796
18312	0.629666	-0.228457	9.822493	0.280204	-0.008604	0.153480	-0.276751	0.060911	-0.709098	-0.144792	-0.002155	0.019036	0.989277
18313	0.695748	-0.112685	10.101994	0.096062	0.045583	0.124135	-0.275547	0.054951	-0.711220	-0.147205	-0.003124	0.020734	0.988884
18314	0.096417	-0.185336	9.981376	-0.175747	0.100015	0.101371	-0.271423	0.057907	-0.712275	-0.149187	-0.004449	0.016993	0.988653
18315	-0.024615	-0.225567	9.885839	-0.080844	0.128103	0.098670	-0.268084	0.063169	-0.714447	-0.151131	-0.006537	0.014905	0.988380
18316	0.237542	0.319514	9.500569	0.096493	0.136951	0.075362	-0.264709	0.062205	-0.716681	-0.152600	-0.009421	0.016431	0.988107
18317	0.076815	0.473834	9.224989	0.160995	0.103866	0.056413	-0.260925	0.057313	-0.719086	-0.153661	-0.011761	0.019208	0.987867
18318	-0.446543	0.191748	10.014423	0.216377	0.074151	0.044455	-0.258026	0.049720	-0.722528	-0.154456	-0.013781	0.023288	0.987629
18319	-0.589462	0.453582	10.340659	-0.005662	0.080996	0.071148	-0.255669	0.046190	-0.725538	-0.155843	-0.015175	0.022838	0.987401
18320	-0.145663	1.074420	10.026780	-0.274075	0.026613	0.065471	-0.255053	0.051872	-0.726131	-0.157152	-0.014723	0.017386	0.987312
18321	-0.321786	0.758098	9.942964	-0.272154	-0.069426	0.008732	-0.254974	0.059992	-0.724519	-0.157322	-0.012348	0.012169	0.987395
18322	-0.711295	0.309204	10.001237	-0.297060	-0.114706	-0.040935	-0.259415	0.067324	-0.723231	-0.156496	-0.009065	0.006677	0.987614
18323	-0.488152	0.460469	9.705490	-0.250540	-0.088491	-0.022907	-0.262958	0.075599	-0.721564	-0.156021	-0.006427	0.001951	0.987731
18324	-0.504483	0.887704	9.393354	-0.185930	-0.072600	-0.048714	-0.265578	0.081297	-0.720702	-0.155029	-0.004321	-0.001478	0.987899
18325	-0.347269	0.579525	9.676808	-0.112471	-0.065616	-0.076468	-0.267928	0.085235	-0.720629	-0.153477	-0.002599	-0.003497	0.988143
18326	-0.107299	0.371045	9.744430	-0.161634	-0.044694	-0.083916	-0.272613	0.089726	-0.718725	-0.151780	-0.001120	-0.006535	0.988392
18327	-0.109031	0.134825	9.561509	-0.210789	-0.016663	-0.084216	-0.274974	0.095288	-0.718125	-0.150070	-0.000072	-0.010620	0.988618
18328	-0.095260	0.027223	9.798044	-0.068582	-0.013192	-0.077912	-0.276406	0.097055	-0.718086	-0.148477	0.000505	-0.011913	0.988844
18329	-0.169873	0.054761	9.962403	-0.044490	0.025250	-0.056424	-0.276410	0.097867	-0.718078	-0.147305	0.000209	-0.012816	0.989008
18330	-0.355652	0.068694	10.113148	-0.137427	0.076030	-0.070961	-0.275641	0.100436	-0.720494	-0.145816	-0.000777	-0.015735	0.989186
18331	0.028564	0.470254	9.504105	-0.153411	0.077802	-0.078141	-0.275147	0.105172	-0.721607	-0.144199	-0.001800	-0.018906	0.989366
18332	0.061117	-0.372362	9.285083	-0.085496	0.032358	-0.071819	-0.273997	0.108280	-0.722616	-0.142727	-0.002071	-0.020671	0.989544
18333	0.018337	-0.289136	9.654058	-0.028570	0.002426	-0.015977	-0.274665	0.110989	-0.720918	-0.142363	-0.001974	-0.021153	0.989586
18334	0.182515	-0.303543	10.080197	-0.053742	0.012740	0.001438	-0.274291	0.113424	-0.720644	-0.142351	-0.001979	-0.022230	0.989565
18335	-0.399619	-1.026446	10.480601	-0.177463	0.049436	0.051796	-0.273143	0.116396	-0.721144	-0.143312	-0.002413	-0.025812	0.989338
18336	-0.233540	-0.428493	10.625413	-0.227603	0.121015	0.079956	-0.270854	0.124912	-0.723908	-0.144779	-0.004102	-0.030635	0.988981
18337	0.060846	-0.432750	9.983644	-0.197145	0.131543	0.092477	-0.266766	0.133147	-0.722994	-0.146495	-0.006122	-0.034829	0.988579
18338	-0.703656	-1.317083	9.819077	-0.161490	0.098532	0.112056	-0.262292	0.143276	-0.724880	-0.148637	-0.007578	-0.038274	0.988122
18339	-0.407419	-0.401389	9.608381	-0.165088	0.058216	0.115511	-0.260128	0.149220	-0.724854	-0.150854	-0.008279	-0.041634	0.987644
18340	-0.046627	-0.580961	9.213929	-0.195336	-0.002951	0.069112	-0.259007	0.156523	-0.724416	-0.152214	-0.007593	-0.045448	0.987273
18341	-0.273650	-1.262418	9.131161	-0.168402	-0.072747	0.026690	-0.258794	0.163424	-0.722306	-0.152787	-0.005608	-0.048502	0.987052
18342	-0.155786	-1.341108	9.650676	-0.095141	-0.088630	0.030628	-0.263085	0.167372	-0.721565	-0.153483	-0.003500	-0.050082	0.986875
18343	-0.172233	-1.278386	9.673164	-0.052276	-0.076420	0.052150	-0.262597	0.172242	-0.720885	-0.154547	-0.001811	-0.050860	0.986674
18344	-0.330907	-1.189950	9.877397	-0.041559	-0.049308	0.059437	-0.264932	0.174014	-0.721601	-0.155808	-0.000670	-0.051502	0.986444
18345	-0.123665	-1.242398	9.769277	0.004914	-0.010019	0.085401	-0.264173	0.176717	-0.721202	-0.157457	-0.000503	-0.051373	0.986189
18346	-0.053284	-1.524750	9.626054	-0.004043	0.031953	0.102155	-0.264690	0.177804	-0.722846	-0.159464	-0.001126	-0.051528	0.985857
18347	-0.097266	-1.605439	9.865799	0.081655	0.024860	0.136229	-0.262876	0.178066	-0.724661	-0.162073	-0.001929	-0.050037	0.985507
18348	-0.215656	-1.964296	10.175076	0.129650	0.030828	0.198238	-0.259890	0.177916	-0.728159	-0.165945	-0.003057	-0.047549	0.984983
18349	-0.256289	-0.887264	9.961932	0.113609	0.068465	0.207306	-0.255347	0.175863	-0.730165	-0.169905	-0.004888	-0.045600	0.984393
18350	-0.484390	-0.364360	9.724812	-0.015652	0.077505	0.114936	-0.251854	0.176929	-0.732508	-0.172060	-0.006370	-0.046136	0.983985
18351	-0.433689	-1.381584	9.861663	-0.057618	0.060047	0.080856	-0.248102	0.178806	-0.736510	-0.173554	-0.007352	-0.047538	0.983649
18352	-0.463882	-0.874203	9.771638	0.017609	0.047869	0.067376	-0.245914	0.180960	-0.737161	-0.174815	-0.008322	-0.047323	0.983428
18353	-0.002672	-0.524750	9.620292	0.091332	0.069808	0.001842	-0.243978	0.182846	-0.739345	-0.174720	-0.009935	-0.045821	0.983501
18354	-0.157368	-1.234361	9.952283	0.091371	0.072470	-0.019402	-0.241111	0.179583	-0.740698	-0.174267	-0.011564	-0.044256	0.983635
18355	-0.399672	-0.023431	10.544996	0.062913	0.147694	-0.044584	-0.237734	0.179026	-0.744334	-0.173195	-0.014564	-0.043570	0.983816
18356	-0.127942	0.179400	9.934639	0.161777	0.182054	-0.114259	-0.234194	0.173054	-0.749048	-0.170715	-0.018510	-0.041025	0.984292
18357	-0.235883	-0.713862	9.310151	0.140399	0.151646	-0.132285	-0.228709	0.165718	-0.753165	-0.167883	-0.021765	-0.038811	0.984802
18358	-0.467227	-0.660719	9.584290	0.134862	0.114859	-0.112999	-0.225845	0.163809	-0.756039	-0.165501	-0.024296	-0.036566	0.985232
18359	-0.609155	-0.594051	9.790529	0.131226	0.086857	-0.113956	-0.224254	0.157846	-0.757783	-0.163078	-0.026256	-0.034304	0.985667
18360	-0.709272	-0.098187	10.474720	0.111371	0.063943	-0.099087	-0.221630	0.152690	-0.760557	-0.160985	-0.027716	-0.032346	0.986037
18361	-0.747646	-0.050876	10.119961	0.118701	0.044860	-0.132558	-0.223659	0.147423	-0.763647	-0.158227	-0.028807	-0.030165	0.986521
18362	-0.877278	-0.265619	9.556324	0.000743	0.018800	-0.158178	-0.224024	0.143771	-0.764189	-0.155042	-0.028990	-0.030278	0.987018
18363	-0.846425	-0.325048	9.074788	-0.122697	-0.021374	-0.164520	-0.224302	0.147021	-0.763769	-0.151830	-0.028019	-0.032663	0.987469
18364	-0.745200	-0.343350	8.852635	-0.069131	-0.087869	-0.152064	-0.227807	0.148528	-0.762168	-0.148916	-0.025877	-0.033825	0.987932
18365	-0.576080	-0.347617	9.461473	0.061348	-0.105539	-0.140668	-0.232185	0.144760	-0.761117	-0.146130	-0.023817	-0.032294	0.988451
18366	-0.365843	0.009586	9.631969	0.024609	-0.096932	-0.128562	-0.236044	0.141261	-0.760838	-0.143595	-0.021794	-0.031564	0.988893
18367	-0.464810	-0.337134	10.027725	-0.068521	-0.053297	-0.111509	-0.241482	0.141154	-0.758329	-0.141408	-0.020404	-0.032709	0.989201
18368	-0.901788	-0.668117	9.989243	-0.046235	0.002771	-0.077595	-0.240576	0.140607	-0.757708	-0.139840	-0.020182	-0.033642	0.989397
18369	-0.545951	-0.188863	9.549542	0.036144	0.026380	-0.069859	-0.241597	0.138176	-0.757716	-0.138381	-0.020708	-0.032918	0.989615
18370	-0.392333	-0.988661	9.486159	0.045043	0.035965	-0.059394	-0.242873	0.135205	-0.757598	-0.137113	-0.021409	-0.032130	0.989803
18371	-0.636878	-1.441788	10.103017	0.098468	0.044584	-0.019353	-0.241318	0.135739	-0.759534	-0.136613	-0.022492	-0.030257	0.989907
18372	-0.341691	0.000718	9.939235	0.134350	0.044535	-0.026813	-0.241794	0.129246	-0.761125	-0.135976	-0.023628	-0.027710	0.990043
18373	-0.748890	-0.210899	9.690410	-0.040905	-0.002508	-0.059898	-0.240620	0.126802	-0.760015	-0.134765	-0.023380	-0.028458	0.990193
18374	-1.593885	-0.890803	10.112800	-0.101929	-0.004162	-0.035570	-0.243218	0.128711	-0.759447	-0.134046	-0.022907	-0.030461	0.990242
18375	-0.982959	-0.198845	9.889608	-0.104755	0.023577	0.013818	-0.242460	0.131143	-0.758411	-0.134310	-0.023103	-0.032523	0.990136
18376	-0.253307	-0.451413	9.370989	-0.243348	0.023457	0.006380	-0.241724	0.136280	-0.755048	-0.134475	-0.022822	-0.037381	0.989949
18377	-0.122253	-1.021051	9.019691	-0.361643	-0.003748	0.046686	-0.241790	0.146295	-0.752264	-0.135520	-0.021778	-0.044450	0.989537
18378	-0.248010	-1.053390	9.133342	-0.345904	-0.008283	0.122594	-0.241203	0.156037	-0.750771	-0.138029	-0.020691	-0.051197	0.988888
18379	-0.392649	-1.036419	9.596148	-0.274485	-0.011870	0.144286	-0.242060	0.168493	-0.747569	-0.140962	-0.019793	-0.056489	0.988204
18380	-0.315494	-1.055836	9.734630	-0.217332	0.010780	0.171189	-0.238238	0.176592	-0.744350	-0.144431	-0.019486	-0.060726	0.987457
18381	-0.532038	-1.635163	10.047025	-0.230007	0.041338	0.201107	-0.237021	0.187682	-0.740168	-0.148396	-0.019813	-0.065284	0.986572
18382	-1.243230	-1.826480	10.156690	-0.189114	0.061521	0.261570	-0.233195	0.195511	-0.737592	-0.153664	-0.020699	-0.069074	0.985489
18383	-1.416828	-1.782774	9.851114	-0.094383	0.052840	0.292257	-0.229221	0.200633	-0.736322	-0.159346	-0.021833	-0.070998	0.984424
18384	-0.991859	-1.090037	9.408466	-0.217937	0.066674	0.330201	-0.224490	0.208863	-0.734522	-0.165804	-0.022822	-0.075332	0.983012
18385	-1.293822	-1.452885	9.517435	-0.251961	0.064987	0.329961	-0.217969	0.220468	-0.732205	-0.172266	-0.023775	-0.080370	0.981478
18386	-1.700722	-1.663074	10.522954	0.198997	0.063344	0.298052	-0.212032	0.223415	-0.734310	-0.177931	-0.026081	-0.076516	0.980717
18387	-0.950625	-0.735910	9.714951	0.328342	0.039028	0.207247	-0.205241	0.214042	-0.738850	-0.181727	-0.028385	-0.070107	0.980436
18388	-1.118550	-1.239113	9.093061	-0.023753	-0.032388	0.105693	-0.204706	0.211739	-0.740415	-0.183807	-0.027715	-0.070370	0.980048
18389	-1.509703	-1.599581	9.753098	-0.095378	-0.084866	0.080338	-0.205514	0.215531	-0.737297	-0.185522	-0.025899	-0.071906	0.979663
18390	-0.883177	-0.762451	9.858239	0.128636	-0.070869	0.013270	-0.208094	0.214462	-0.737013	-0.185785	-0.024909	-0.069091	0.979842
18391	-0.653350	-1.025054	9.502410	0.119993	-0.056731	-0.041489	-0.210901	0.208522	-0.738308	-0.184959	-0.024268	-0.066542	0.980191
18392	-0.517587	-0.951225	9.612622	-0.028288	-0.035718	-0.091867	-0.212961	0.207993	-0.739689	-0.183171	-0.023245	-0.066983	0.980521
18393	-0.422823	-1.204491	9.606491	-0.070976	-0.017252	-0.145062	-0.215298	0.208003	-0.736969	-0.180349	-0.022509	-0.068360	0.980966
18394	-0.668965	-1.190166	9.731328	-0.002956	0.010809	-0.144390	-0.217625	0.208016	-0.736806	-0.177463	-0.022416	-0.068497	0.981485
18395	-0.905257	-1.147213	9.805948	0.075872	0.018804	-0.163975	-0.219153	0.204505	-0.737969	-0.174151	-0.022887	-0.067125	0.982162
18396	-1.041196	-0.910592	9.768991	0.247612	-0.007368	-0.158323	-0.221955	0.197482	-0.738762	-0.170897	-0.023295	-0.062282	0.983042
18397	-1.288948	-0.774485	9.606891	0.385520	-0.077128	-0.199761	-0.227033	0.183435	-0.742915	-0.166848	-0.022939	-0.054492	0.984208
18398	-0.633735	-0.986420	9.603608	0.213753	-0.136805	-0.223498	-0.232265	0.172093	-0.744482	-0.162446	-0.020620	-0.049905	0.985239
18399	-0.695048	-0.460183	10.095578	0.117872	-0.117740	-0.196696	-0.237530	0.165353	-0.743830	-0.158603	-0.018576	-0.047228	0.986037
18400	-0.459993	-0.341702	10.118942	0.260911	-0.095105	-0.163897	-0.244715	0.156052	-0.744581	-0.155312	-0.017278	-0.041818	0.986829
18401	-0.533843	-0.525265	9.670524	0.317913	-0.088135	-0.092968	-0.250696	0.142010	-0.749488	-0.153401	-0.016533	-0.035222	0.987398
18402	-1.512064	-0.247526	9.922448	0.173476	-0.144093	-0.029553	-0.254781	0.132827	-0.749517	-0.152802	-0.014104	-0.031340	0.987659
18403	-1.827046	0.278667	9.753397	0.051826	-0.184230	-0.040953	-0.259549	0.129739	-0.748964	-0.152061	-0.010778	-0.029657	0.987867
18404	-1.708260	0.017147	9.468223	0.178894	-0.157940	-0.030321	-0.265730	0.124899	-0.748152	-0.151465	-0.008089	-0.025625	0.988097
18405	-0.944558	0.112877	9.691014	0.255840	-0.158179	-0.036145	-0.271894	0.116539	-0.746608	-0.150756	-0.005973	-0.019961	0.988351
18406	0.146033	-0.660817	9.542954	0.239727	-0.105998	-0.019813	-0.280254	0.109275	-0.747321	-0.150325	-0.004498	-0.014882	0.988514
18407	0.161703	-0.860337	10.395969	0.171345	-0.006659	0.068982	-0.281882	0.100892	-0.748913	-0.151635	-0.005109	-0.011370	0.988358
18408	0.284798	-0.868309	10.462098	0.285377	0.043786	0.190675	-0.279632	0.093573	-0.752214	-0.155307	-0.006789	-0.005819	0.987826
18409	0.441756	-0.530252	10.527106	0.295721	0.102977	0.294964	-0.274672	0.086509	-0.754403	-0.161032	-0.009921	-0.000196	0.986899
18410	-0.183383	-0.488198	10.102858	0.188057	-0.007132	0.339807	-0.271015	0.081347	-0.756809	-0.167641	-0.010294	0.003630	0.985788
18411	-0.944108	0.188604	9.290591	-0.160171	-0.131158	0.368927	-0.269249	0.087834	-0.754726	-0.174886	-0.007303	0.001029	0.984561
18412	-0.716776	-0.433666	9.274268	-0.168521	-0.194314	0.412501	-0.269589	0.099474	-0.750004	-0.182969	-0.002785	-0.001524	0.983114
18413	0.287233	-0.502785	9.678117	0.201132	-0.211574	0.564606	-0.273492	0.103148	-0.748760	-0.194004	0.000474	0.003243	0.980995
18414	0.627048	-0.268233	10.177691	0.459933	-0.144704	0.719993	-0.271533	0.099348	-0.748314	-0.208046	0.001667	0.012847	0.978033
18415	0.534118	-0.103266	10.411071	0.570613	-0.088864	0.789789	-0.268366	0.090670	-0.752793	-0.223396	0.001142	0.024347	0.974423
18416	0.381842	-0.139334	10.810857	0.533075	-0.020665	0.789792	-0.264412	0.079417	-0.756542	-0.238692	-0.000362	0.034834	0.970470
18417	0.454220	0.543960	10.313471	0.529650	0.096612	0.807944	-0.256336	0.070577	-0.759817	-0.254332	-0.004261	0.044632	0.966077
18418	0.380402	1.395170	9.305049	0.569295	0.158115	0.798100	-0.245799	0.061726	-0.764535	-0.269740	-0.009409	0.054918	0.961320
18419	0.008562	1.074071	8.732668	0.629053	0.132006	0.846083	-0.235106	0.049084	-0.770699	-0.285907	-0.014462	0.066463	0.955840
18420	0.287823	0.934825	9.521626	0.595578	0.131612	0.904746	-0.226223	0.035774	-0.775819	-0.303079	-0.019090	0.077375	0.949627
18421	0.375487	2.045706	9.694636	0.266359	0.099108	0.887446	-0.214540	0.028810	-0.778362	-0.319866	-0.021243	0.082194	0.943652
18422	0.512658	2.646855	10.024758	0.053801	0.105264	0.797876	-0.206412	0.033235	-0.780742	-0.334976	-0.022176	0.082903	0.938310
18423	0.470532	1.828776	9.775425	0.284855	0.107260	0.753598	-0.199172	0.033874	-0.781994	-0.349060	-0.024858	0.087944	0.932633
18424	0.243564	2.171419	9.574670	0.476440	0.085595	0.730385	-0.191876	0.026257	-0.786012	-0.362497	-0.028411	0.096622	0.926528
18425	0.174725	2.687679	9.143864	0.499916	0.063920	0.691842	-0.184551	0.013226	-0.789700	-0.375035	-0.031898	0.105939	0.920385
18426	0.171027	2.844175	9.193753	0.348098	0.085001	0.634449	-0.178567	0.007239	-0.790742	-0.386579	-0.034647	0.112145	0.914757
18427	0.379754	2.992000	9.308993	0.319782	0.116551	0.571759	-0.173611	0.001529	-0.793940	-0.396974	-0.037996	0.117675	0.909462
18428	0.141242	2.746698	8.697886	0.400600	0.137876	0.529283	-0.166426	-0.010419	-0.796337	-0.406529	-0.042358	0.124302	0.904151
18429	-0.036378	2.212363	8.880705	0.337724	0.172750	0.585286	-0.160673	-0.019787	-0.799966	-0.417143	-0.046807	0.129685	0.898322
18430	0.082897	3.336718	9.608674	0.133494	0.203876	0.631671	-0.149795	-0.022823	-0.800157	-0.428800	-0.049865	0.131008	0.892458
18431	0.350376	3.616878	9.109777	-0.020365	0.240563	0.650057	-0.138030	-0.021666	-0.802367	-0.440937	-0.052332	0.129465	0.886609
18432	0.196867	3.097352	8.691825	-0.070685	0.219576	0.699790	-0.129536	-0.014538	-0.802679	-0.453884	-0.053710	0.127042	0.880321
18433	0.238344	2.796292	9.435319	0.021666	0.199890	0.826308	-0.119732	-0.009445	-0.804821	-0.468777	-0.055372	0.126746	0.872421
18434	0.112536	3.086903	9.778558	0.151846	0.215408	0.922569	-0.108224	-0.008964	-0.806266	-0.485111	-0.058132	0.128424	0.863015
18435	0.246189	2.869414	9.774905	0.081784	0.192483	0.974761	-0.096719	-0.008484	-0.806816	-0.502163	-0.059781	0.129347	0.852952
18436	0.288090	2.987104	9.833567	-0.111677	0.204545	1.020988	-0.086403	-0.003395	-0.807432	-0.520077	-0.059424	0.126633	0.842587
18437	1.011812	2.862523	11.046581	-0.201378	0.244238	1.048406	-0.073793	0.007096	-0.807261	-0.538408	-0.058786	0.122191	0.831703
18438	0.560679	3.622768	9.999518	-0.175695	0.248331	0.944063	-0.060924	0.017449	-0.807096	-0.554767	-0.058638	0.117737	0.821543
18439	0.338180	3.289693	8.250677	-0.105247	0.198309	0.830761	-0.049058	0.022123	-0.806459	-0.568858	-0.058791	0.115098	0.812217
18440	-0.022039	1.517206	8.865381	0.041248	0.142333	0.840171	-0.037706	0.026258	-0.806076	-0.582654	-0.059563	0.115178	0.802310
18441	-0.176799	2.796588	10.046845	0.114438	0.126354	0.849740	-0.028662	0.028106	-0.807472	-0.596288	-0.060989	0.116819	0.791880
18442	0.009778	3.249860	9.329566	0.070137	0.100373	0.768308	-0.018565	0.025887	-0.807899	-0.608486	-0.061548	0.117716	0.782368
18443	-0.265531	2.568795	9.252025	0.095251	0.074293	0.745431	-0.012455	0.020440	-0.808810	-0.620066	-0.062181	0.119478	0.772901
18444	0.029383	2.606098	9.619961	0.225929	0.056723	0.719796	-0.006605	0.015537	-0.810223	-0.630929	-0.064071	0.123211	0.763310
18445	0.024256	2.580547	9.115095	0.283434	0.072679	0.685033	-0.000866	0.006302	-0.809759	-0.641057	-0.067155	0.127726	0.753805
18446	0.334635	2.098848	8.881005	0.227983	0.093619	0.689805	0.006947	-0.002943	-0.811115	-0.651275	-0.069660	0.130939	0.744207
18447	0.325155	2.112064	9.246485	0.102682	0.120620	0.696037	0.013184	-0.009204	-0.810246	-0.661668	-0.071036	0.132043	0.734652
18448	0.154646	1.895255	9.476145	-0.128982	0.152970	0.682131	0.019004	-0.008963	-0.811353	-0.672167	-0.069711	0.129146	0.725709
18449	0.468691	1.908227	9.800384	-0.286467	0.182509	0.684516	0.029057	-0.003196	-0.811702	-0.682829	-0.066775	0.123592	0.716946
18450	0.401478	1.959579	9.907283	-0.272231	0.185972	0.700522	0.038690	0.006632	-0.809448	-0.693580	-0.063931	0.118137	0.707745
18451	0.359449	1.483822	9.931011	-0.171253	0.164973	0.718720	0.048065	0.016597	-0.807444	-0.704226	-0.062196	0.114380	0.697936
18452	0.494928	1.521262	9.937482	-0.175770	0.143922	0.722102	0.057868	0.020606	-0.807551	-0.714755	-0.060020	0.110853	0.687921
18453	0.059980	1.463055	10.240932	-0.339371	0.144906	0.684017	0.066495	0.026244	-0.806473	-0.724758	-0.055625	0.104896	0.678696
18454	0.602395	1.702336	9.657494	-0.493139	0.128237	0.668636	0.073642	0.041229	-0.803876	-0.734553	-0.048761	0.097143	0.669789
18455	0.808797	1.532083	9.557638	-0.462559	0.116045	0.631711	0.082866	0.054443	-0.801072	-0.743556	-0.042253	0.089805	0.661268
18456	0.528803	2.208578	9.870600	-0.417598	0.091705	0.570484	0.089756	0.067669	-0.796186	-0.751562	-0.036182	0.083463	0.653361
18457	0.597923	2.087379	9.734046	-0.387078	0.072532	0.545922	0.097689	0.080212	-0.792602	-0.758984	-0.030400	0.077678	0.645744
18458	0.631543	1.734998	9.402906	-0.288432	0.060484	0.499820	0.103310	0.090468	-0.789517	-0.765656	-0.025978	0.073409	0.638519
18459	0.440465	1.351603	9.366507	-0.218473	0.064161	0.462433	0.109726	0.097877	-0.787750	-0.771686	-0.022797	0.069853	0.631745
18460	0.654172	1.514406	9.674109	-0.217577	0.043064	0.448227	0.114604	0.103265	-0.786491	-0.777465	-0.019308	0.066718	0.625080
18461	0.927490	1.238694	9.860818	-0.205779	0.071034	0.413025	0.119610	0.108787	-0.784977	-0.782727	-0.016480	0.063195	0.618929
18462	0.904798	1.445343	9.748048	-0.212587	0.128065	0.356838	0.126687	0.113621	-0.782990	-0.787336	-0.014238	0.058753	0.613554
18463	0.864232	1.180590	9.572343	-0.224600	0.162473	0.257265	0.134144	0.118993	-0.779723	-0.790684	-0.012437	0.053537	0.609752
18464	0.842779	0.882488	9.549878	-0.177779	0.148667	0.187009	0.140565	0.124642	-0.776439	-0.793142	-0.011190	0.049144	0.606948
18465	0.772600	0.854700	9.720773	-0.043352	0.135695	0.130677	0.147015	0.127180	-0.776510	-0.794826	-0.012057	0.046538	0.604930
18466	0.778056	0.595792	10.001295	0.026717	0.139322	0.060647	0.151920	0.128100	-0.775807	-0.795667	-0.014063	0.044741	0.603916
18467	0.706277	0.683306	10.125470	0.035786	0.138512	0.030787	0.157878	0.125632	-0.775152	-0.796111	-0.016294	0.043029	0.603399
18468	0.309875	0.949557	10.463554	0.053788	0.131635	-0.002425	0.163567	0.124924	-0.773965	-0.796164	-0.018693	0.041661	0.603356
18469	0.900184	1.480924	9.575485	0.045512	0.158153	-0.115228	0.166420	0.123149	-0.773769	-0.794843	-0.021451	0.039725	0.605133
18470	0.851894	0.143048	9.195277	-0.061662	0.111120	-0.169300	0.168223	0.124222	-0.773529	-0.792885	-0.021902	0.037219	0.607839
18471	0.802789	-0.328428	9.815043	-0.149799	-0.002870	-0.122868	0.169737	0.129763	-0.771452	-0.791413	-0.019533	0.035463	0.609940
18472	0.979745	0.429178	10.293200	-0.082025	-0.045084	-0.094238	0.167764	0.135051	-0.770348	-0.790261	-0.017703	0.035218	0.611501
18473	0.511912	0.507516	10.338986	0.114876	-0.077225	-0.117436	0.166989	0.135598	-0.771610	-0.788690	-0.018571	0.037889	0.613341
18474	0.188352	0.520507	9.830103	0.122313	-0.086527	-0.167532	0.161588	0.131838	-0.773868	-0.786514	-0.019517	0.040770	0.615916
18475	0.556260	0.326148	9.336900	-0.006530	-0.051616	-0.144692	0.158230	0.131856	-0.774841	-0.784653	-0.018794	0.041519	0.618257
18476	1.047307	-0.229951	9.612220	0.034264	-0.016985	-0.065231	0.155410	0.128082	-0.775603	-0.783828	-0.019128	0.042263	0.619243
18477	1.002620	0.603222	9.857671	0.035996	0.086113	-0.024133	0.156189	0.127807	-0.776129	-0.783554	-0.020616	0.041438	0.619597
18478	1.204079	0.746411	10.011366	-0.073174	0.173429	0.000906	0.161074	0.132518	-0.775644	-0.783729	-0.021568	0.037892	0.619570
18479	1.211969	0.492126	10.236653	-0.216472	0.202145	0.032510	0.166726	0.137089	-0.772615	-0.784335	-0.020442	0.032184	0.619165
18480	0.614927	0.050443	10.551511	-0.474268	0.239757	0.057285	0.174390	0.150581	-0.767611	-0.785332	-0.015883	0.022651	0.618456
18481	0.902753	0.470349	10.191012	-0.543884	0.266015	0.039256	0.184593	0.171096	-0.760402	-0.786023	-0.010359	0.011902	0.617996
18482	0.552390	0.102092	9.980746	-0.314590	0.212135	-0.026202	0.193413	0.185394	-0.754512	-0.785774	-0.007989	0.004753	0.618444
18483	0.199653	0.101840	8.998584	-0.192568	0.160128	-0.088817	0.197361	0.194169	-0.751288	-0.784680	-0.006684	0.000000	0.619865
18484	0.312600	-0.644805	8.912133	-0.199838	0.123347	-0.076852	0.200674	0.200917	-0.748331	-0.783726	-0.005023	-0.004343	0.621072
18485	0.230597	-0.315184	9.541391	-0.248252	0.101345	-0.077206	0.204376	0.208070	-0.746143	-0.782739	-0.002081	-0.008865	0.622283
18486	-0.373030	-0.319846	9.623439	-0.300135	0.104124	-0.080920	0.205734	0.217807	-0.743511	-0.781692	0.001391	-0.014153	0.623503
18487	-0.231307	-0.763079	9.742074	-0.182218	0.066416	-0.056542	0.208126	0.227403	-0.740384	-0.780923	0.003732	-0.017329	0.624376
18488	-0.286256	-0.361757	10.295030	-0.094757	0.019904	-0.033957	0.208602	0.232949	-0.737524	-0.780466	0.005030	-0.018740	0.624897
18489	-0.099387	-0.558664	10.079697	0.013690	-0.039446	-0.087225	0.208466	0.235387	-0.739288	-0.779357	0.005643	-0.017816	0.626302
18490	-0.440356	-0.967518	9.986627	-0.139369	-0.091855	-0.089390	0.204953	0.238924	-0.738690	-0.778232	0.009053	-0.018039	0.627653
18491	-0.547617	-0.433065	9.902384	-0.201877	-0.109268	-0.116200	0.199496	0.244097	-0.739071	-0.776729	0.013898	-0.018756	0.629402
18492	-0.534853	-0.656107	9.347035	-0.040811	-0.100388	-0.102695	0.194814	0.249402	-0.739717	-0.775443	0.015890	-0.017601	0.630973
18493	-0.496011	-0.627479	9.371058	0.261456	-0.074170	-0.061632	0.192094	0.250770	-0.740558	-0.774726	0.013057	-0.013068	0.632027
18494	-0.453284	-0.746472	9.888356	0.432727	-0.023763	0.052539	0.190373	0.238465	-0.746279	-0.775465	0.006694	-0.007162	0.631315
18495	-0.090741	0.650812	10.050272	0.464033	0.025033	0.072503	0.190733	0.223306	-0.751290	-0.776371	-0.000602	-0.001643	0.630273
18496	0.159944	0.600033	9.812038	0.193009	0.033709	0.063429	0.192902	0.209898	-0.758614	-0.777153	-0.003971	0.000347	0.629299
18497	-0.117454	0.294814	9.955099	-0.072015	0.047602	0.102100	0.195624	0.208937	-0.759303	-0.778409	-0.003251	-0.001215	0.627748
18498	-0.479764	0.260536	10.404776	0.004732	0.061550	0.138048	0.199104	0.210407	-0.758445	-0.780132	-0.004046	-0.002025	0.625599
18499	-0.559575	0.928575	10.035883	0.104982	0.052911	0.140679	0.202624	0.205651	-0.759311	-0.781844	-0.006212	-0.001456	0.623442
18500	-0.492696	1.185763	9.377456	0.119568	0.026893	0.093155	0.204723	0.201174	-0.760920	-0.782995	-0.008366	-0.000294	0.621971
18501	-0.470421	0.254436	9.219979	0.073023	0.002434	0.089009	0.206941	0.197372	-0.760478	-0.784056	-0.009457	0.000659	0.620618
18502	-0.273493	0.762185	9.829656	0.006666	0.013544	0.110626	0.208116	0.196013	-0.761788	-0.785463	-0.009675	0.000629	0.618833
18503	0.115455	0.801638	9.567238	0.223444	-0.000334	0.058301	0.209169	0.193707	-0.763488	-0.786101	-0.013128	0.003503	0.617949
18504	0.013600	-0.274817	9.606204	0.194684	0.011016	0.082615	0.209754	0.183689	-0.767047	-0.787092	-0.016267	0.005836	0.616594
18505	0.007982	0.283742	9.800102	-0.143531	0.030114	0.087380	0.211046	0.184224	-0.767444	-0.788182	-0.014298	0.003708	0.615264
18506	-0.006566	0.278708	9.689634	-0.265080	0.045910	0.065409	0.212279	0.193420	-0.765072	-0.789083	-0.010626	-0.000179	0.614195
18507	-0.342511	-0.123420	10.235779	-0.164988	0.054650	0.076751	0.215865	0.196918	-0.760999	-0.790023	-0.008620	-0.002971	0.613010
18508	-0.471972	0.018219	9.825219	-0.000416	0.051261	0.100925	0.217669	0.197585	-0.760252	-0.791297	-0.009194	-0.003689	0.611351
18509	-0.964268	0.066500	9.416717	0.016544	0.047950	0.120590	0.220263	0.195676	-0.759542	-0.792730	-0.010005	-0.004177	0.609476
18510	-0.747222	0.028927	9.479292	0.044142	0.023332	0.141775	0.222602	0.194310	-0.760741	-0.794599	-0.010947	-0.003903	0.607023
18511	-0.449895	0.398553	10.002412	0.006651	0.024940	0.110642	0.224047	0.190242	-0.760930	-0.795904	-0.011345	-0.004167	0.605302
18512	-0.232289	-0.250818	10.536133	-0.031047	0.049229	0.125225	0.226633	0.189686	-0.760206	-0.797574	-0.011403	-0.005220	0.603091
18513	-0.080879	0.653233	10.867211	0.013720	0.080613	0.124034	0.231539	0.189524	-0.757979	-0.799022	-0.012587	-0.006275	0.601137
18514	0.173332	0.446057	9.824571	0.085775	0.058231	0.039790	0.232857	0.186134	-0.759694	-0.799506	-0.014610	-0.006085	0.600450
18515	-0.366203	-0.032117	9.362365	-0.046358	0.049840	-0.015761	0.233618	0.188024	-0.758536	-0.799291	-0.014439	-0.007392	0.600725
18516	-0.382194	-0.245714	9.463374	-0.103646	0.049808	-0.014457	0.234377	0.191269	-0.759027	-0.799201	-0.013325	-0.009359	0.600843
18517	-0.361925	-0.100326	9.087610	-0.058775	0.065674	-0.028139	0.237333	0.193282	-0.757133	-0.798833	-0.013131	-0.011083	0.601307
18518	-0.391657	-0.881642	9.095706	-0.030392	0.039353	0.014117	0.237585	0.193686	-0.755855	-0.799245	-0.013065	-0.011999	0.600744
18519	-0.458083	-0.743875	9.938889	0.023767	0.020680	0.078799	0.239129	0.195438	-0.756628	-0.800147	-0.013635	-0.012013	0.599529
18520	-0.668920	-0.527093	10.301236	0.045966	0.035464	0.111718	0.240697	0.192045	-0.755917	-0.801580	-0.014768	-0.011921	0.597586
18521	-0.282596	0.174544	9.525016	-0.012016	0.012785	0.091872	0.241487	0.190282	-0.757224	-0.802645	-0.014669	-0.012243	0.596151
18522	0.068116	-0.064991	9.156394	-0.086137	-0.038791	0.053989	0.241226	0.190825	-0.757471	-0.803439	-0.012782	-0.012553	0.595117
18523	-0.472603	-0.405233	9.757881	-0.122065	-0.074641	0.055440	0.241066	0.195834	-0.756653	-0.804113	-0.009844	-0.012788	0.594258
18524	-0.928937	0.223171	11.196383	0.012917	-0.022304	0.062134	0.239513	0.196655	-0.757389	-0.804921	-0.009749	-0.012183	0.593177
18525	-0.184481	0.696149	10.481727	0.169816	0.044230	0.033447	0.239915	0.194216	-0.757674	-0.805237	-0.012950	-0.010865	0.592713
18526	-0.375400	0.008681	10.098210	0.134267	0.069835	-0.005565	0.241249	0.187984	-0.759545	-0.805165	-0.015886	-0.010320	0.592748
18527	-0.634357	0.265188	9.959217	0.112909	0.053364	-0.030320	0.242827	0.184186	-0.761012	-0.804724	-0.018276	-0.009847	0.593287
18528	-0.310842	0.612557	9.561533	0.190113	0.048225	-0.075614	0.243514	0.177551	-0.761982	-0.803802	-0.021841	-0.008317	0.594438
18529	-0.341054	0.116042	9.118752	0.163426	0.008165	-0.112164	0.241996	0.172280	-0.763033	-0.802356	-0.024497	-0.006540	0.596307
18530	-0.247343	0.385145	9.279631	0.079371	-0.021620	-0.134891	0.241239	0.169442	-0.763945	-0.800896	-0.025442	-0.005241	0.598239
18531	0.200330	0.836259	10.095549	0.199284	-0.011350	-0.156069	0.237769	0.167703	-0.767107	-0.798886	-0.028428	-0.002709	0.600804
18532	0.237452	0.615648	10.397865	0.354095	-0.009597	-0.169977	0.236154	0.157968	-0.770502	-0.796721	-0.033909	0.001675	0.603393
18533	-0.259307	0.712327	10.076463	0.185235	0.006412	-0.209745	0.233107	0.150271	-0.774240	-0.794019	-0.036877	0.003739	0.606761
18534	-0.370975	0.633324	9.908313	-0.196648	0.030938	-0.235329	0.232310	0.153117	-0.772538	-0.791358	-0.034095	0.000762	0.610401
18535	-0.787424	-0.218233	10.339450	-0.306852	0.067639	-0.207860	0.231976	0.164216	-0.768717	-0.788976	-0.029991	-0.004144	0.613678
18536	-0.454478	0.786629	9.497491	-0.204972	0.037871	-0.161281	0.228314	0.169647	-0.765157	-0.787140	-0.027154	-0.007278	0.616133
18537	0.199329	0.709925	9.673592	-0.107535	-0.039308	-0.169878	0.226202	0.176968	-0.764543	-0.785073	-0.024878	-0.007995	0.618852
18538	-0.362267	-0.187912	10.328922	0.059539	-0.053282	-0.144067	0.224372	0.180090	-0.763719	-0.783302	-0.025076	-0.006416	0.621102
18539	-1.642933	-0.327182	10.278296	0.057595	-0.004012	-0.094200	0.222580	0.177664	-0.764994	-0.782068	-0.025848	-0.005653	0.622631
18540	-1.163637	0.542359	9.596917	-0.035345	0.046669	-0.080547	0.223354	0.177389	-0.764113	-0.781104	-0.025812	-0.006788	0.623830
18541	-1.036334	0.100032	9.975204	-0.073120	0.086699	-0.038518	0.224133	0.176572	-0.763749	-0.780612	-0.025715	-0.009080	0.624420
18542	-0.805736	0.623496	9.517869	-0.051627	0.097192	-0.024177	0.225926	0.178321	-0.761457	-0.780340	-0.026063	-0.011177	0.624712
18543	-0.277038	0.304127	8.661402	-0.051496	0.006306	-0.058195	0.225772	0.181705	-0.759760	-0.779602	-0.025307	-0.011950	0.625649
18544	-0.433567	0.037149	8.248782	-0.153556	-0.046101	-0.050315	0.226790	0.184135	-0.758984	-0.779260	-0.022264	-0.013108	0.626168
18545	-0.814836	0.042467	9.016264	-0.110905	-0.063732	-0.011198	0.225210	0.189287	-0.759038	-0.779148	-0.019718	-0.013520	0.626384
18546	-0.616041	0.136541	9.616364	0.162594	-0.072701	0.033887	0.222398	0.184159	-0.760197	-0.779694	-0.021292	-0.010264	0.625714
18547	-0.333258	0.162237	10.090001	0.280606	-0.074619	0.040818	0.220912	0.175778	-0.765627	-0.780053	-0.024724	-0.005582	0.625200
18548	-0.295261	0.416348	9.924389	0.101721	-0.046650	0.041422	0.220697	0.168741	-0.766715	-0.780757	-0.025677	-0.003493	0.624297
18549	-0.104239	0.457922	9.851130	-0.159478	-0.006513	0.041379	0.221975	0.171171	-0.766455	-0.781317	-0.023084	-0.005353	0.623684
18550	0.093286	0.052702	9.960110	-0.112936	0.037166	0.045256	0.221943	0.176043	-0.765128	-0.782324	-0.021729	-0.007257	0.622451
18551	0.376174	-0.246098	10.485283	0.087213	0.085894	0.103128	0.226628	0.170875	-0.765760	-0.783520	-0.024101	-0.007433	0.620854
18552	-0.340980	0.414173	10.669667	0.015713	0.129796	0.097826	0.229759	0.166256	-0.766363	-0.784877	-0.025917	-0.009154	0.619041
18553	-0.115449	-0.112790	10.358894	-0.229425	0.191817	0.117243	0.236954	0.171901	-0.762578	-0.786364	-0.024617	-0.014896	0.617093
18554	0.020823	0.044075	10.100005	-0.251819	0.238133	0.144561	0.247240	0.179288	-0.758056	-0.788237	-0.023581	-0.021601	0.614540
18555	-1.206892	-0.119563	10.079880	-0.136554	0.208722	0.170303	0.255983	0.184246	-0.752255	-0.790259	-0.023966	-0.026444	0.611733
18556	-1.145417	-0.293903	9.846664	-0.068680	0.159732	0.189076	0.264756	0.185687	-0.749047	-0.792547	-0.024877	-0.029640	0.608581
18557	-0.713694	-0.014161	9.629891	-0.145572	0.107174	0.168872	0.271987	0.185376	-0.746089	-0.794570	-0.023878	-0.032997	0.605805
18558	-1.089745	-0.261860	9.457277	-0.308318	0.109946	0.151901	0.277620	0.192517	-0.741499	-0.796509	-0.020352	-0.038328	0.603067
18559	-1.560715	-0.291095	9.706103	-0.308481	0.107340	0.180218	0.281692	0.200342	-0.735474	-0.798672	-0.016796	-0.043687	0.599944
18560	-1.508812	0.222344	9.447235	-0.100922	0.093403	0.190586	0.288501	0.206124	-0.732194	-0.800937	-0.016412	-0.046246	0.596735
18561	-1.107363	0.319608	9.247849	0.097841	0.053213	0.155665	0.292627	0.206778	-0.730203	-0.802676	-0.018734	-0.045889	0.594352
18562	-1.089313	0.130638	9.625185	0.138259	0.011279	0.097598	0.293581	0.200007	-0.733352	-0.803839	-0.021117	-0.044312	0.592818
18563	-1.370237	0.012546	9.611833	-0.040519	-0.018324	0.051309	0.295941	0.193768	-0.732680	-0.804448	-0.020296	-0.044491	0.592006
18564	-1.069793	0.161529	9.553284	0.058982	-0.032275	0.008748	0.296073	0.193225	-0.732816	-0.804642	-0.020810	-0.043193	0.591822
18565	-0.963292	0.205714	9.331802	0.166583	-0.060106	-0.044338	0.292869	0.188912	-0.733961	-0.804063	-0.022764	-0.040280	0.592741
18566	-1.150572	0.336153	9.829922	0.096876	-0.072346	-0.079184	0.290565	0.185812	-0.735491	-0.803207	-0.023341	-0.037927	0.594034
18567	-0.905824	0.105078	10.385037	0.200820	-0.028665	-0.117173	0.286982	0.180553	-0.737663	-0.801702	-0.026177	-0.035137	0.596116
18568	-0.944315	0.142182	9.837928	0.190244	-0.011006	-0.132134	0.284960	0.174069	-0.740637	-0.800077	-0.028946	-0.032685	0.598307
18569	-1.075605	0.009100	10.022556	0.115154	-0.002233	-0.150265	0.284461	0.171229	-0.741296	-0.798175	-0.030706	-0.031364	0.600824
18570	-1.402175	-0.438252	10.745916	0.229632	0.017012	-0.156420	0.282419	0.167586	-0.742964	-0.796155	-0.034422	-0.028895	0.603422
18571	-0.840606	0.454871	10.121770	0.163800	0.062558	-0.204290	0.281174	0.160014	-0.744553	-0.793494	-0.037706	-0.028072	0.606760
18572	-0.850257	-0.209694	9.825863	-0.013069	0.073218	-0.260299	0.281152	0.162991	-0.743245	-0.790304	-0.038185	-0.029512	0.610811
18573	-1.603821	-0.594685	10.193183	0.237394	0.068185	-0.260115	0.281290	0.161095	-0.742499	-0.786847	-0.042635	-0.027936	0.615039
18574	-1.268425	0.404002	9.697154	0.466493	0.067342	-0.251285	0.280719	0.149459	-0.745672	-0.783273	-0.050606	-0.023394	0.619173
18575	-0.460252	0.324253	9.271155	0.261814	0.047116	-0.293633	0.278319	0.139997	-0.746496	-0.779286	-0.055159	-0.021227	0.623875
18576	-0.168177	-0.019854	9.158952	0.121288	-0.017711	-0.300335	0.275755	0.137441	-0.748784	-0.775406	-0.056644	-0.019695	0.628609
18577	-0.558941	0.018253	9.614511	0.142628	-0.057950	-0.294923	0.270863	0.134760	-0.750272	-0.771505	-0.057954	-0.017353	0.633340
18578	-0.750226	0.283880	9.484651	0.140864	-0.080605	-0.301952	0.267256	0.133427	-0.752022	-0.767544	-0.058944	-0.014603	0.638113
18579	-0.474077	-0.275224	9.802641	0.108435	-0.108817	-0.274298	0.262090	0.133997	-0.754241	-0.763896	-0.059034	-0.011884	0.642523
18580	-0.473478	0.484595	9.768117	0.011765	-0.073906	-0.250047	0.257442	0.134023	-0.756218	-0.760680	-0.058147	-0.010826	0.646427
18581	-0.861934	0.171462	10.185979	-0.117446	-0.051337	-0.175083	0.253394	0.138916	-0.752530	-0.758521	-0.055522	-0.011771	0.649172
18582	-0.921427	0.628981	10.230198	-0.058762	-0.030529	-0.086353	0.251686	0.144881	-0.754237	-0.757464	-0.054156	-0.012093	0.650514
18583	-0.858868	0.967037	9.267566	0.006440	-0.067181	-0.043643	0.250642	0.145021	-0.751662	-0.756869	-0.053243	-0.011037	0.651300
18584	-0.878644	0.545791	9.873239	0.146511	-0.100648	0.016202	0.249505	0.142593	-0.755377	-0.756946	-0.054095	-0.007515	0.651191
18585	-1.757756	0.467742	11.206344	0.339432	-0.077975	0.061086	0.247758	0.133129	-0.758384	-0.757330	-0.058117	-0.001873	0.650438
18586	-1.193697	2.068197	9.903069	0.300407	-0.046353	0.039954	0.245661	0.116899	-0.761068	-0.757479	-0.062008	0.002856	0.649901
18587	-0.915127	1.216311	8.852806	0.102118	-0.081105	-0.021771	0.246085	0.111619	-0.763172	-0.757024	-0.062445	0.005368	0.650374
18588	-1.226526	0.532636	9.402711	-0.028814	-0.095255	0.021224	0.243108	0.112582	-0.763630	-0.757327	-0.060712	0.006534	0.650175
18589	-1.204886	1.502118	10.353215	0.017345	-0.071126	0.088787	0.241561	0.112049	-0.763868	-0.758408	-0.060009	0.007904	0.648964
18590	-1.076261	1.946973	9.881438	0.012281	-0.033354	0.048416	0.241315	0.110969	-0.765921	-0.759011	-0.059699	0.008700	0.648277
18591	-1.006752	1.581569	8.528593	-0.112415	-0.025035	-0.038883	0.238960	0.114770	-0.764059	-0.758592	-0.057702	0.007540	0.648963
18592	-1.386934	1.084679	8.643905	-0.337827	-0.030201	-0.059920	0.239677	0.124241	-0.762443	-0.758181	-0.052137	0.003617	0.649946
18593	-0.825066	0.643220	8.840635	-0.504501	-0.056788	-0.020079	0.238181	0.135617	-0.759369	-0.758361	-0.043802	-0.002161	0.650358
18594	-0.114739	1.037820	9.146619	-0.245112	-0.079760	-0.014887	0.234732	0.148221	-0.754336	-0.758374	-0.038989	-0.004078	0.650640
18595	-0.749671	0.365275	9.365436	-0.033004	-0.098736	-0.042440	0.231495	0.149863	-0.755551	-0.757814	-0.037248	-0.003084	0.651399
18596	-1.726454	0.829563	10.071243	-0.112662	-0.117841	-0.058578	0.226940	0.155030	-0.755177	-0.757130	-0.033945	-0.002734	0.652376
18597	-1.239815	1.356935	9.972184	-0.078094	-0.117682	-0.178201	0.221619	0.158578	-0.755063	-0.754816	-0.031335	-0.002165	0.655184
18598	-1.369739	0.731619	10.408257	-0.172501	-0.106998	-0.286451	0.217856	0.161441	-0.755619	-0.751140	-0.027259	-0.002914	0.659574
18599	-2.435963	0.198176	10.190252	-0.149723	-0.106420	-0.373302	0.210564	0.168787	-0.752243	-0.746236	-0.023772	-0.003645	0.665247
18600	-2.019310	0.396284	9.977477	-0.377307	-0.080050	-0.485092	0.202989	0.181551	-0.750983	-0.739882	-0.016980	-0.007624	0.672479
18601	-1.262053	0.270407	10.065615	-0.563031	-0.036415	-0.559679	0.191972	0.206241	-0.745337	-0.732422	-0.008315	-0.015060	0.680633
18602	-0.905880	-0.223571	9.864630	-0.441132	-0.001355	-0.594114	0.183803	0.229562	-0.738595	-0.724298	-0.001595	-0.021066	0.689163
18603	-0.613556	-1.561739	10.257627	-0.164001	0.008114	-0.558065	0.176756	0.238937	-0.734691	-0.716526	0.000689	-0.023713	0.697157
18604	-0.134103	-1.361593	10.085184	-0.021323	0.006910	-0.446983	0.167933	0.244398	-0.734251	-0.710231	0.001173	-0.024027	0.703558
18605	0.269775	-0.245131	9.743706	-0.023204	-0.010728	-0.416105	0.163003	0.246860	-0.733003	-0.704321	0.001701	-0.024424	0.709459
18606	0.411732	-0.643818	9.487993	-0.031408	-0.017795	-0.380181	0.155740	0.252315	-0.735400	-0.698884	0.002645	-0.024531	0.714809
18607	-0.044509	-1.665086	10.155413	0.082600	-0.037202	-0.295796	0.150042	0.254240	-0.735552	-0.694628	0.002086	-0.023033	0.718997
18608	-0.076667	-0.762775	10.235747	0.198692	-0.025074	-0.240081	0.145289	0.249529	-0.736678	-0.691152	-0.000138	-0.019744	0.722440
18609	-0.063415	-0.236125	9.479958	0.221326	-0.014347	-0.271479	0.142344	0.245756	-0.738973	-0.687179	-0.002935	-0.016548	0.726294
18610	-0.479507	-0.352756	9.599950	0.185754	-0.024630	-0.326309	0.135534	0.241464	-0.744028	-0.682385	-0.004956	-0.013458	0.730852
18611	-0.436758	0.219568	9.699875	0.121628	-0.022791	-0.390112	0.130780	0.237159	-0.745790	-0.676615	-0.006232	-0.011604	0.736219
18612	-0.846148	-0.295324	9.358674	0.140907	-0.055574	-0.501092	0.123694	0.235304	-0.749794	-0.669163	-0.007138	-0.008768	0.743030
18613	-0.939833	-0.583867	9.918451	0.049322	-0.079831	-0.651690	0.112441	0.236582	-0.750254	-0.659387	-0.006562	-0.007297	0.751740
18614	-0.551824	-0.355222	10.182055	-0.173744	-0.135692	-0.810441	0.098704	0.242747	-0.750758	-0.647118	-0.002045	-0.008156	0.762343
18615	-0.722947	0.039128	9.731507	-0.468122	-0.147453	-0.994008	0.080770	0.257324	-0.747281	-0.631812	0.006354	-0.013680	0.774975
18616	-0.121947	-0.326268	9.736540	-0.628530	-0.149077	-1.139069	0.058894	0.280311	-0.739060	-0.613870	0.016983	-0.021318	0.788937
18617	0.540424	-0.882632	9.575449	-0.603045	-0.128014	-1.227233	0.034181	0.302502	-0.731316	-0.594097	0.026898	-0.029077	0.803418
18618	0.395381	-1.594555	9.962598	-0.646149	-0.103617	-1.200253	0.010506	0.322385	-0.721309	-0.574270	0.036998	-0.037503	0.816969
18619	0.650569	-0.341858	9.753726	-0.626606	-0.102893	-1.155865	-0.013424	0.342269	-0.712065	-0.554772	0.046752	-0.045902	0.829419
18620	1.265896	-0.726855	9.676711	-0.316998	-0.126559	-1.169818	-0.037189	0.355114	-0.701869	-0.534992	0.053504	-0.048585	0.841761
18621	0.901435	-1.387505	9.756363	0.054834	-0.177252	-1.107399	-0.064724	0.355261	-0.702481	-0.516414	0.057044	-0.044719	0.853266
18622	1.133701	-0.985111	9.819058	0.181562	-0.191465	-1.039547	-0.090401	0.347006	-0.703459	-0.498899	0.059432	-0.038388	0.863767
18623	1.210990	-0.989733	10.077855	0.128521	-0.149699	-0.979012	-0.112855	0.340494	-0.704851	-0.482119	0.061592	-0.033598	0.873292
18624	0.730312	-0.673979	9.874173	0.286472	-0.151460	-0.879844	-0.131918	0.329498	-0.707488	-0.467086	0.062137	-0.025989	0.881643
18625	-0.075088	-1.210706	10.033545	0.323748	-0.121649	-0.811485	-0.150681	0.313088	-0.713251	-0.453135	0.061763	-0.018233	0.889113
18626	0.107732	-1.303685	9.978034	-0.020058	0.005757	-0.722842	-0.167663	0.299644	-0.715431	-0.440161	0.062182	-0.017693	0.895588
18627	0.128508	-1.090661	9.701564	-0.097824	0.091493	-0.705432	-0.176453	0.298337	-0.713779	-0.427294	0.061708	-0.019523	0.901793
18628	-0.159801	-0.897829	9.898501	-0.014798	0.126445	-0.658757	-0.186023	0.298658	-0.713250	-0.415266	0.059890	-0.020004	0.907506
18629	0.342613	-0.850563	9.334828	-0.185125	0.122667	-0.572025	-0.190650	0.294352	-0.714118	-0.404551	0.059452	-0.023876	0.912269
18630	0.173132	-0.912154	9.208226	-0.877844	0.129444	-0.524137	-0.195675	0.309263	-0.705715	-0.393753	0.064514	-0.040259	0.916065
18631	0.237944	-1.975770	9.152188	-0.792043	0.136436	-0.506099	-0.199997	0.334049	-0.692111	-0.383256	0.068657	-0.055405	0.919419
18632	1.253761	-2.424459	9.714972	-0.545681	0.052769	-0.420423	-0.206186	0.349373	-0.683942	-0.374643	0.072416	-0.065212	0.922034
18633	1.789318	-2.512787	10.507110	-0.456219	0.086617	-0.430419	-0.214806	0.359430	-0.675021	-0.365877	0.074856	-0.073879	0.924701
18634	1.953449	0.236490	8.744710	-0.641391	-0.024744	-0.604330	-0.223697	0.371112	-0.664673	-0.353683	0.080977	-0.084595	0.928006
18635	1.535894	-2.094062	8.380305	-0.896613	-0.074933	-0.770612	-0.240392	0.388519	-0.650062	-0.337926	0.090105	-0.099558	0.931545
18636	0.602034	-3.773474	10.445189	-0.574847	-0.022537	-0.747037	-0.257825	0.399297	-0.635632	-0.322923	0.095972	-0.108704	0.935250
18637	2.135312	-2.775088	11.332525	0.285153	0.160787	-0.747431	-0.270714	0.392733	-0.636272	-0.309066	0.092871	-0.103099	0.940863
18638	1.638113	-1.345544	9.627941	0.286488	0.208585	-0.774967	-0.281999	0.380209	-0.642492	-0.294509	0.088853	-0.097500	0.946500
18639	1.210172	-1.712697	8.007835	0.195363	0.133810	-0.784624	-0.294063	0.366740	-0.646280	-0.279663	0.086844	-0.093252	0.951604
18640	1.569420	-2.128404	8.245057	0.735445	0.061081	-0.740616	-0.306307	0.342446	-0.655285	-0.266638	0.083024	-0.078253	0.957020
18641	0.808176	-1.250694	9.431941	0.573717	0.003874	-0.635879	-0.317396	0.303263	-0.675449	-0.255332	0.081037	-0.066270	0.961170
18642	0.691806	-0.652423	9.747397	0.188679	-0.010407	-0.578667	-0.328397	0.285999	-0.681336	-0.244455	0.081126	-0.061612	0.964295
18643	0.960753	0.142612	10.117060	0.007930	-0.022862	-0.585243	-0.339104	0.279693	-0.677913	-0.233144	0.082376	-0.060344	0.967066
18644	0.490015	0.146927	10.327822	-0.157556	-0.031523	-0.602204	-0.350061	0.273389	-0.676789	-0.221219	0.084534	-0.062212	0.969560
18645	0.199041	-0.680103	9.662422	-0.227297	0.010662	-0.586765	-0.359754	0.271002	-0.673599	-0.209378	0.086127	-0.065550	0.971826
18646	0.366428	-0.916214	9.946615	-0.156526	0.001024	-0.618111	-0.367480	0.264004	-0.671251	-0.197040	0.087661	-0.067493	0.974133
18647	0.789143	-1.218576	9.663157	-0.208174	0.026422	-0.659112	-0.377162	0.260399	-0.669352	-0.183736	0.088872	-0.070355	0.976418
18648	1.049201	-0.975654	9.550768	-0.148906	0.054462	-0.693851	-0.387091	0.253412	-0.665436	-0.169800	0.089419	-0.072190	0.978755
18649	1.092717	-1.338383	10.579483	-0.261857	0.090892	-0.666455	-0.393780	0.247763	-0.665775	-0.156094	0.089481	-0.076263	0.980720
18650	1.737104	-0.690329	10.240158	-0.181384	0.098597	-0.639460	-0.401776	0.242796	-0.663403	-0.143025	0.089177	-0.078949	0.982527
18651	2.233540	-0.447597	9.094870	0.012906	0.115348	-0.631008	-0.407403	0.231862	-0.663298	-0.130401	0.087880	-0.077644	0.984502
18652	2.290501	-1.271815	9.450150	0.077975	0.116069	-0.591072	-0.410945	0.219294	-0.665541	-0.118693	0.086401	-0.075339	0.986291
18653	1.485615	-2.079758	9.784216	0.242340	0.138046	-0.539498	-0.414862	0.204426	-0.667674	-0.108197	0.083944	-0.069707	0.988123
18654	1.424708	-1.487112	9.974176	0.184640	0.102801	-0.455319	-0.417359	0.190500	-0.670713	-0.099343	0.082242	-0.065487	0.989484
18655	1.729232	-0.768180	9.926950	0.223791	0.111339	-0.399433	-0.419077	0.175892	-0.673643	-0.091597	0.080147	-0.060361	0.990728
18656	1.922991	-1.347898	9.584606	0.448227	0.118333	-0.360051	-0.417654	0.156532	-0.680245	-0.084991	0.077508	-0.051094	0.992048
18657	1.677799	-1.883544	9.953019	0.430842	0.149641	-0.279040	-0.417785	0.137586	-0.686310	-0.079905	0.074138	-0.042147	0.993148
18658	2.038809	-1.358424	9.583487	0.156694	0.177295	-0.178716	-0.414618	0.128367	-0.690155	-0.076373	0.070611	-0.039033	0.993810
18659	2.292637	-0.962625	9.117275	0.271782	0.100191	-0.112935	-0.412099	0.119151	-0.693351	-0.074372	0.068388	-0.033433	0.994321
18660	2.484710	-1.826300	10.283127	0.452702	0.005238	-0.021459	-0.410588	0.106829	-0.699119	-0.074531	0.067718	-0.024387	0.994618
18661	2.216088	-0.909490	10.569917	0.292930	-0.009050	0.084208	-0.410908	0.096139	-0.701392	-0.076545	0.067568	-0.018523	0.994602
18662	1.971029	-0.052596	10.197412	0.114077	-0.008950	0.078756	-0.410497	0.093431	-0.703854	-0.078215	0.067637	-0.016327	0.994505
18663	1.869273	-0.769143	9.968984	-0.084530	-0.061368	0.060266	-0.410893	0.094516	-0.703198	-0.079255	0.069148	-0.017855	0.994293
18664	1.809695	-0.988362	9.693043	-0.322639	-0.129626	0.070599	-0.415492	0.105367	-0.699316	-0.080208	0.072305	-0.024142	0.993859
18665	2.465039	-1.200895	10.280874	-0.419546	-0.159795	0.104777	-0.417793	0.120265	-0.693639	-0.081694	0.076319	-0.032281	0.993207
18666	1.864906	-1.390882	10.322314	-0.224908	-0.128303	0.203378	-0.421768	0.134360	-0.688328	-0.085430	0.079197	-0.036827	0.992509
18667	1.938755	-0.500893	9.788844	-0.352058	-0.073273	0.260980	-0.421727	0.147623	-0.684236	-0.090039	0.081294	-0.044017	0.991638
18668	2.427831	-0.950590	8.678913	-0.445192	-0.046200	0.314817	-0.423270	0.165359	-0.677902	-0.095549	0.082826	-0.053250	0.990543
18669	1.797549	-1.664859	9.421049	-0.247222	-0.076119	0.427206	-0.422610	0.182407	-0.672120	-0.103612	0.084619	-0.058643	0.989275
18670	0.412024	-0.930902	9.191533	-0.379910	-0.033907	0.509793	-0.419107	0.201608	-0.669428	-0.113046	0.085569	-0.066923	0.987634
18671	0.245566	-0.943393	10.187639	-0.868361	0.020113	0.481782	-0.414400	0.233251	-0.661007	-0.120963	0.086670	-0.084844	0.985220
18672	0.430310	-0.751714	9.640380	-1.177645	0.034192	0.437278	-0.407038	0.272187	-0.647183	-0.127405	0.088174	-0.108830	0.981911
18673	1.370250	-1.656721	9.420022	-0.564680	-0.068996	0.391564	-0.401441	0.302739	-0.632392	-0.134176	0.090268	-0.120281	0.979480
18674	1.099946	-2.309340	9.220215	0.279503	-0.108629	0.282973	-0.400976	0.310586	-0.630149	-0.140494	0.091067	-0.114990	0.979155
18675	1.059919	-1.819400	8.906602	0.598423	-0.125784	0.202524	-0.400771	0.300572	-0.635875	-0.145769	0.091517	-0.103120	0.979664
18676	1.552594	-1.821359	9.522286	0.648629	-0.140818	0.158615	-0.400690	0.289205	-0.641102	-0.150337	0.092150	-0.090252	0.980185
18677	1.365792	-0.952333	10.120202	0.700470	-0.115534	0.166354	-0.403285	0.274064	-0.651440	-0.155017	0.092130	-0.076259	0.980646
18678	1.137416	-0.448142	9.267718	0.767714	-0.165982	0.147466	-0.404054	0.254717	-0.659417	-0.159529	0.092865	-0.060921	0.980926
18679	1.622584	-0.785610	8.673339	0.741523	-0.283325	0.181014	-0.410379	0.234722	-0.667446	-0.164709	0.095944	-0.045530	0.980608
18680	-2.539851	-0.420511	8.141544	0.678118	-0.309102	0.165054	-0.416481	0.217837	-0.669821	-0.169472	0.099706	-0.031495	0.979972
18681	2.396034	-0.732765	10.625664	0.663043	-0.278483	0.071812	-0.423605	0.199062	-0.672966	-0.172291	0.102868	-0.017434	0.979505
18682	1.990895	0.032988	9.924290	0.722244	-0.209991	0.083359	-0.428659	0.179870	-0.675891	-0.175424	0.104545	-0.002701	0.978923
18683	2.185769	-0.377290	9.158566	0.563044	-0.194194	0.092704	-0.434366	0.163119	-0.680700	-0.178336	0.106375	0.009092	0.978161
18684	2.304050	0.603248	10.038679	0.309930	-0.215393	0.046870	-0.436895	0.152167	-0.679235	-0.179820	0.109580	0.015855	0.977449
18685	2.429914	0.654466	9.807500	0.243088	-0.203912	-0.001181	-0.442801	0.145296	-0.679853	-0.180173	0.112710	0.021675	0.976916
18686	2.756868	0.459324	9.739961	0.370181	-0.299244	-0.037746	-0.452327	0.136006	-0.676733	-0.180088	0.117292	0.030103	0.976168
18687	3.041140	0.379334	9.472266	0.427794	-0.311330	-0.111484	-0.461307	0.122652	-0.675195	-0.178619	0.121810	0.040186	0.975522
18688	2.820524	0.924889	9.583767	0.048700	-0.313009	-0.172234	-0.471477	0.112823	-0.671559	-0.175069	0.127691	0.042705	0.975306
18689	2.783680	0.834091	9.681561	-0.072823	-0.353181	-0.222621	-0.482609	0.110984	-0.664251	-0.170125	0.134701	0.043464	0.975205
18690	2.749237	0.751888	9.450232	0.025648	-0.314609	-0.216478	-0.492433	0.106972	-0.658006	-0.165645	0.140647	0.045649	0.975037
18691	2.400151	0.563829	9.189161	0.020659	-0.242569	-0.272576	-0.502747	0.097412	-0.650785	-0.160050	0.145100	0.047993	0.975206
18692	2.805264	0.486629	9.355388	-0.251228	-0.237479	-0.301115	-0.509987	0.094335	-0.645592	-0.153157	0.150330	0.044757	0.975674
18693	3.599322	0.105499	9.425857	-0.310337	-0.213272	-0.285915	-0.518310	0.098706	-0.638265	-0.146338	0.155235	0.040556	0.976137
18694	3.126393	-0.521435	9.244912	-0.487461	-0.130927	-0.267504	-0.525984	0.102804	-0.631334	-0.139436	0.159080	0.032283	0.976836
18695	2.686848	-0.537265	9.238911	-0.586841	-0.067027	-0.234384	-0.529316	0.116353	-0.624120	-0.132841	0.161909	0.022011	0.977576
18696	2.700888	-0.604272	9.382195	-0.276474	-0.052157	-0.210941	-0.532749	0.124760	-0.616826	-0.127764	0.163658	0.017460	0.978053
18697	3.460644	-0.396782	9.966744	0.117915	-0.085689	-0.194288	-0.536741	0.120990	-0.615269	-0.124234	0.165000	0.020832	0.978216
18698	3.817394	-0.467962	9.619229	0.064129	-0.092802	-0.164860	-0.539405	0.111393	-0.614300	-0.121138	0.166677	0.022892	0.978274
18699	3.569351	-1.046210	9.417682	-0.388845	-0.068445	-0.102906	-0.544344	0.113989	-0.611005	-0.117719	0.168972	0.015935	0.978436
18700	3.658947	-1.010734	9.450958	-0.522258	-0.033588	-0.072050	-0.544685	0.125494	-0.605773	-0.114479	0.170918	0.006067	0.978593
18701	3.510886	-0.774628	9.214656	-0.358725	-0.010844	-0.012521	-0.545776	0.132535	-0.600573	-0.112942	0.172035	-0.000803	0.978595
18702	3.280051	-0.973004	9.026938	-0.104012	0.006666	0.059925	-0.545817	0.138490	-0.598213	-0.113727	0.172230	-0.003028	0.978465
18703	2.871363	-1.063584	9.034228	-0.122926	0.053059	0.100593	-0.546642	0.146750	-0.597481	-0.115219	0.171548	-0.005868	0.978397
18704	2.956475	-0.619080	8.336947	-0.021613	0.120586	0.096369	-0.544351	0.153235	-0.597580	-0.117056	0.169319	-0.006856	0.978561
18705	3.006064	-0.443335	8.525969	0.241202	0.034797	0.119139	-0.540183	0.149967	-0.601254	-0.120149	0.168140	-0.002593	0.978410
18706	3.049892	-0.404038	8.905705	0.262533	-0.007311	0.127940	-0.537054	0.147787	-0.605414	-0.123728	0.167734	0.002203	0.978035
18707	3.781842	-0.035047	9.542813	0.305350	-0.026922	0.135072	-0.537282	0.144000	-0.608260	-0.127337	0.167604	0.007833	0.977565
18708	4.195776	-0.243258	10.142387	0.271048	-0.008054	0.189343	-0.537903	0.139943	-0.609058	-0.131936	0.167189	0.012555	0.976977
18709	4.172618	-0.094956	9.822299	0.054223	0.035501	0.277844	-0.535839	0.142640	-0.612003	-0.137495	0.166560	0.012649	0.976316
18710	4.408231	-0.225200	9.511194	0.052293	0.095741	0.334352	-0.532767	0.148445	-0.612760	-0.144178	0.164718	0.012325	0.975668
18711	3.403953	-0.187894	8.926763	0.130068	0.093483	0.365193	-0.526571	0.152068	-0.615886	-0.151690	0.162789	0.013454	0.974838
18712	2.896965	-0.179331	8.861549	-0.072943	0.049915	0.333751	-0.521694	0.160165	-0.618693	-0.157931	0.162214	0.010828	0.973975
18713	2.345119	0.297225	9.157737	-0.188900	0.071157	0.255697	-0.515709	0.175157	-0.616718	-0.162248	0.161627	0.006175	0.973403
18714	2.995395	-0.186875	6.645110	0.132018	-0.099166	-0.058278	-0.518830	0.176932	-0.614352	-0.161538	0.163211	0.009298	0.973232
18715	2.688150	-1.045642	9.716044	0.286408	-0.071686	-0.051918	-0.519816	0.169629	-0.616455	-0.161388	0.163824	0.015331	0.973078
18716	3.508837	-0.409265	9.939754	-0.034192	-0.029369	0.020677	-0.523668	0.165318	-0.616951	-0.161633	0.164603	0.014728	0.972915
18717	3.132618	0.349040	9.235641	-0.168067	-0.014176	-0.024900	-0.521888	0.169639	-0.615401	-0.160528	0.165566	0.011658	0.972976
18718	3.099728	0.474544	9.299844	-0.036438	-0.017589	-0.049473	-0.523048	0.168291	-0.614246	-0.159422	0.166105	0.011207	0.973072
18719	3.136293	0.201047	8.820604	0.118536	-0.049735	-0.088168	-0.525354	0.164920	-0.614756	-0.158018	0.166816	0.014084	0.973141
18720	3.367397	-0.240068	9.073056	0.308216	-0.088250	-0.108239	-0.528797	0.156004	-0.614024	-0.156893	0.167616	0.020761	0.973067
18721	3.409756	-0.075087	9.656097	0.203417	-0.064832	-0.091286	-0.531988	0.149254	-0.615065	-0.155700	0.168345	0.025346	0.973024
18722	3.183609	0.046164	9.409537	0.131072	-0.043702	-0.105737	-0.535186	0.143045	-0.614822	-0.154031	0.168822	0.028425	0.973122
18723	3.359769	0.358557	9.781660	0.243781	-0.038556	-0.106657	-0.536538	0.131954	-0.616956	-0.152682	0.168889	0.033774	0.973152
18724	3.333329	0.732066	9.175837	0.329929	-0.024326	-0.139365	-0.539440	0.120465	-0.619071	-0.151023	0.168346	0.040773	0.973237
18725	3.525831	-0.023209	8.829083	0.455287	-0.052205	-0.163429	-0.541164	0.106398	-0.621228	-0.149250	0.167983	0.050475	0.973118
18726	3.365335	0.151480	8.923788	0.430002	-0.071540	-0.119543	-0.542882	0.091926	-0.624284	-0.148258	0.168052	0.059492	0.972748
18727	3.158542	-0.407014	8.996045	0.117562	-0.066403	-0.083965	-0.546700	0.082066	-0.625730	-0.146876	0.169034	0.062334	0.972610
18728	3.290245	0.105159	9.313178	-0.078740	-0.068489	-0.012208	-0.549546	0.080320	-0.622507	-0.146221	0.170671	0.061075	0.972502
18729	3.493021	0.429031	9.574668	-0.021565	-0.054637	0.005882	-0.551890	0.082497	-0.621045	-0.146139	0.171937	0.060833	0.972307
18730	3.493510	0.833201	9.627369	0.033968	-0.029255	0.001173	-0.552139	0.081145	-0.621566	-0.146232	0.172494	0.061615	0.972145
18731	3.450277	0.871401	9.426334	0.071652	-0.010787	-0.010797	-0.552927	0.081419	-0.618482	-0.146197	0.172601	0.063125	0.972034
18732	3.528903	1.067475	9.259705	0.222091	-0.005441	-0.030809	-0.552503	0.076409	-0.620839	-0.146354	0.172101	0.067605	0.971798
18733	3.588457	0.258578	9.913102	0.694341	-0.029972	-0.023248	-0.553205	0.064503	-0.622990	-0.148180	0.170718	0.081297	0.970716
18734	3.459702	0.177446	9.004972	0.143241	-0.024672	-0.009580	-0.555811	0.046380	-0.624918	-0.148377	0.170844	0.084214	0.970415
18735	3.317971	-0.706653	8.145393	-0.672988	0.015405	0.071734	-0.555353	0.056394	-0.624060	-0.147445	0.172780	0.070795	0.971285
18736	3.709805	0.025184	9.395145	-1.068976	-0.001903	0.149857	-0.555293	0.087792	-0.617362	-0.146557	0.176229	0.049535	0.972116
18737	3.927440	0.410556	9.359250	-0.641534	-0.039580	0.195146	-0.555863	0.115810	-0.610049	-0.148008	0.179210	0.036401	0.971932
18738	3.399758	-0.114281	9.396216	-0.641493	-0.031525	0.184652	-0.553936	0.136776	-0.603096	-0.149256	0.181928	0.023402	0.971636
18739	3.279289	0.274701	8.892305	-0.723694	-0.044506	0.171796	-0.553058	0.159642	-0.594703	-0.149894	0.185152	0.008766	0.971171
18740	3.592986	-0.766334	8.990570	-0.501804	-0.063758	0.158054	-0.554230	0.180083	-0.588094	-0.151087	0.188003	-0.001332	0.970477
18741	3.692396	-0.376905	9.193633	-0.483983	-0.074355	0.167884	-0.554594	0.194700	-0.581041	-0.152492	0.191037	-0.011210	0.969601
18742	3.785981	-0.800403	9.351357	-0.430263	-0.083104	0.150502	-0.553930	0.210529	-0.574375	-0.153767	0.194012	-0.019834	0.968670
18743	3.855959	-1.140339	9.250728	-0.244392	-0.100656	0.197526	-0.554424	0.225282	-0.567320	-0.156654	0.196781	-0.025101	0.967526
18744	3.751647	-0.861507	8.942451	0.029319	-0.097058	0.226064	-0.554725	0.231915	-0.565716	-0.161193	0.198545	-0.025075	0.966420
18745	3.968594	-0.920055	9.223454	0.138226	-0.111251	0.269019	-0.552942	0.235288	-0.563408	-0.166962	0.200265	-0.023163	0.965133
18746	3.514863	-0.888220	9.040305	0.073701	-0.106792	0.298671	-0.553489	0.239892	-0.562332	-0.173052	0.202030	-0.022539	0.963706
18747	3.467869	-1.376566	8.866891	0.093942	-0.139258	0.365588	-0.551976	0.245568	-0.560254	-0.180505	0.204354	-0.021774	0.961864
18748	3.621476	-1.498601	8.671928	0.396448	-0.185074	0.534982	-0.551365	0.251114	-0.559186	-0.192475	0.206323	-0.015619	0.959239
18749	3.033938	-1.290684	9.107109	0.799996	-0.216792	0.707202	-0.546704	0.252174	-0.562953	-0.209341	0.207236	-0.002430	0.955627
18750	2.987333	0.970191	9.095053	1.513869	-0.272678	0.732064	-0.542970	0.239438	-0.575408	-0.229610	0.206040	0.024673	0.950904
18751	3.402418	0.949433	8.870164	1.383904	-0.221743	0.606052	-0.540675	0.209115	-0.592105	-0.246564	0.204134	0.049537	0.946087
18752	3.746031	-0.340261	10.303746	-0.523477	0.001410	0.581987	-0.537374	0.219655	-0.591668	-0.254980	0.207341	0.037204	0.943722
18753	4.924862	-0.192296	8.219144	0.348513	0.077069	0.547804	-0.528263	0.232331	-0.592703	-0.266748	0.204542	0.041163	0.940911
18754	5.982191	-0.233002	8.613248	0.914115	0.118893	0.520020	-0.518337	0.221591	-0.604719	-0.280454	0.197885	0.055677	0.937596
18755	5.882656	0.351178	9.082185	0.125965	0.216609	0.514769	-0.507705	0.222082	-0.614590	-0.290757	0.193848	0.054892	0.935345
18756	5.145544	0.596776	8.875103	0.301217	0.232574	0.552508	-0.493051	0.239332	-0.618476	-0.302468	0.188417	0.057080	0.932606
18757	3.385551	0.632977	8.362056	0.377169	0.159684	0.568326	-0.481142	0.241980	-0.627323	-0.314558	0.183981	0.061171	0.929227
18758	3.799089	0.367265	9.030659	0.226769	0.133157	0.559010	-0.469963	0.236511	-0.636237	-0.325878	0.180832	0.062536	0.925847
18759	3.745783	0.325834	9.501616	0.210672	0.120863	0.540340	-0.459757	0.241062	-0.641715	-0.336686	0.178065	0.063879	0.922418
18760	3.497463	-0.284338	9.083441	0.273223	0.130609	0.568988	-0.447614	0.247228	-0.649253	-0.348267	0.174608	0.066062	0.918617
18761	3.997449	-0.281125	9.836088	0.339233	0.160870	0.601135	-0.435219	0.251901	-0.652204	-0.360593	0.170250	0.069229	0.914437
18762	3.658726	-0.720584	9.963717	0.065347	0.209804	0.631047	-0.420611	0.256294	-0.659284	-0.372580	0.166880	0.066811	0.910424
18763	3.950696	-0.038161	8.955005	-0.111526	0.230931	0.606117	-0.405521	0.265150	-0.663514	-0.383447	0.164502	0.061162	0.906734
18764	4.011308	-0.354726	9.395386	0.026342	0.162734	0.554793	-0.391615	0.276989	-0.666418	-0.393733	0.162096	0.058619	0.902919
18765	3.744751	-1.185202	10.024916	0.233797	0.119893	0.547235	-0.378712	0.283148	-0.669363	-0.404419	0.158952	0.060214	0.898640
18766	3.328037	-0.703965	9.837002	0.319699	0.051853	0.533743	-0.366574	0.287958	-0.673077	-0.415027	0.156143	0.063897	0.894029
18767	3.381448	-0.320109	9.672749	0.024271	0.042067	0.573917	-0.357278	0.292784	-0.677516	-0.425332	0.156138	0.062251	0.889291
18768	3.437825	-0.196067	9.486259	-0.253278	0.053272	0.623055	-0.347640	0.303832	-0.678447	-0.435607	0.158185	0.055400	0.884395
18769	3.210303	-0.258395	8.970875	-0.298121	0.062968	0.663364	-0.338347	0.326791	-0.674014	-0.446359	0.160608	0.047547	0.879038
18770	3.040360	-0.400244	9.335957	-0.174746	0.104921	0.686459	-0.324626	0.345396	-0.671736	-0.457886	0.161037	0.041390	0.873324
18771	3.039189	-0.544028	8.711954	-0.299775	0.176803	0.672575	-0.306179	0.372907	-0.667139	-0.468699	0.161439	0.032446	0.867875
18772	2.802899	-1.170158	8.610678	-0.399995	0.211850	0.684253	-0.287701	0.393921	-0.661327	-0.479336	0.162010	0.021370	0.862283
18773	2.505584	-0.901263	9.279543	-0.248139	0.218737	0.724286	-0.269407	0.405193	-0.661106	-0.490997	0.161091	0.012713	0.856043
18774	2.955012	-0.863006	9.566860	-0.178464	0.202783	0.736938	-0.248301	0.420781	-0.658710	-0.503008	0.159617	0.005359	0.849398
18775	3.336295	-1.202705	8.764296	-0.110481	0.122368	0.736976	-0.227811	0.431499	-0.656864	-0.515067	0.158904	0.000005	0.842292
18776	2.818654	-1.679045	8.957923	-0.082022	-0.010482	0.727945	-0.209565	0.448725	-0.652620	-0.527003	0.159985	-0.003511	0.834662
18777	1.769928	-1.162163	10.164765	-0.218049	0.021058	0.713364	-0.195016	0.458392	-0.650824	-0.538094	0.162017	-0.009549	0.827112
18778	1.852676	0.310793	9.193378	-0.272567	0.068826	0.552183	-0.177635	0.468042	-0.645746	-0.546287	0.163770	-0.016512	0.821266
18779	2.203970	-0.502948	8.219821	-0.214509	0.001991	0.379404	-0.167755	0.477867	-0.640043	-0.551735	0.166019	-0.021102	0.817056
18780	2.066498	-1.829566	8.148088	-0.202070	-0.102010	0.362148	-0.162259	0.486498	-0.635693	-0.557029	0.169834	-0.024398	0.812576
18781	2.024447	-1.965261	8.452127	-0.173817	-0.130119	0.423957	-0.153846	0.496289	-0.630202	-0.563311	0.173731	-0.027023	0.807321
18782	1.779018	-1.832473	7.996810	-0.463047	-0.152041	0.481800	-0.147467	0.506675	-0.621882	-0.569549	0.181203	-0.034370	0.800998
18783	1.036916	-2.664902	9.135037	-0.687305	-0.081499	0.593239	-0.138166	0.523677	-0.609065	-0.576485	0.189908	-0.046448	0.793374
18784	1.107184	-1.975704	9.776729	-0.581055	0.030199	0.661492	-0.122551	0.543893	-0.595160	-0.584728	0.195566	-0.058421	0.785133
18785	1.674035	-3.053713	9.439857	-0.466477	0.091380	0.670977	-0.104834	0.559225	-0.583123	-0.593242	0.198700	-0.069298	0.777033
18786	1.500626	-4.359093	9.930964	-0.234104	0.149037	0.723762	-0.083740	0.572916	-0.572560	-0.603396	0.198223	-0.077460	0.768519
18787	2.114264	-3.293035	9.409212	-0.312662	0.252062	0.739423	-0.058188	0.582683	-0.566230	-0.613048	0.196856	-0.088124	0.760036
18788	2.183569	-3.363692	8.499494	-0.535948	0.220846	0.667174	-0.035239	0.589324	-0.558706	-0.620717	0.198957	-0.101474	0.751552
18789	1.052090	-4.253973	8.599944	-0.405295	0.170522	0.639903	-0.013625	0.601385	-0.547529	-0.628310	0.200020	-0.112123	0.743402
18790	0.644389	-4.566103	9.296723	0.269378	0.134029	0.598910	0.006537	0.601411	-0.545910	-0.638069	0.193378	-0.112069	0.736827
18791	2.215037	-3.039371	9.257471	1.049653	0.128527	0.592081	0.026583	0.588457	-0.565003	-0.650384	0.176610	-0.100386	0.731938
18792	2.718331	-2.906752	9.869805	1.430545	0.126504	0.633483	0.044474	0.553187	-0.597708	-0.664183	0.154881	-0.083192	0.726603
18793	2.834545	-2.188472	9.915506	1.292860	0.168428	0.625693	0.062261	0.513722	-0.630835	-0.676697	0.134105	-0.068294	0.720717
18794	2.332187	-2.897570	10.315381	0.954783	0.154524	0.577355	0.079079	0.480349	-0.655321	-0.687193	0.118207	-0.058075	0.714437
18795	1.891257	-1.750112	10.092081	0.876470	0.163592	0.499647	0.095840	0.452114	-0.671701	-0.696032	0.103213	-0.048639	0.708887
18796	1.379269	-1.765544	10.031442	0.909349	0.207824	0.367142	0.108784	0.414969	-0.691179	-0.702758	0.087299	-0.039309	0.704957
18797	0.839458	-2.317346	10.656920	0.797604	0.214921	0.327617	0.121545	0.385673	-0.707765	-0.708448	0.072806	-0.031313	0.701299
18798	0.139605	-1.590850	10.522326	0.600210	0.281699	0.280080	0.133594	0.364499	-0.718508	-0.712982	0.060232	-0.027212	0.698060
18799	1.810233	0.131625	8.689472	0.277002	0.223111	0.171663	0.143007	0.348615	-0.723150	-0.715527	0.053091	-0.026355	0.696066
18800	1.006103	-1.244026	8.971351	-0.051884	0.196347	0.065146	0.151570	0.343290	-0.723584	-0.716249	0.051128	-0.029877	0.695328
18801	-0.576394	-3.080562	9.117679	-0.170407	0.209712	0.147257	0.159175	0.344059	-0.718064	-0.717942	0.050635	-0.035098	0.693371
18802	-0.120869	-1.532813	9.962955	-0.270262	0.248448	0.263145	0.169224	0.346980	-0.712558	-0.721100	0.050947	-0.042599	0.689640
18803	0.872063	0.256465	9.374225	-0.213743	0.243911	0.254809	0.181301	0.356115	-0.705488	-0.724128	0.050505	-0.048992	0.686066
18804	0.423806	-1.632178	8.741230	0.040396	0.137606	0.222554	0.188928	0.354991	-0.703438	-0.727063	0.047877	-0.050576	0.683029
18805	-0.044578	-1.637385	8.990310	0.168983	0.044051	0.244435	0.195052	0.347514	-0.705264	-0.730469	0.044662	-0.048829	0.679732
18806	-0.041244	-1.179697	9.250253	0.113521	0.036993	0.235280	0.202603	0.338541	-0.706103	-0.733713	0.042333	-0.047956	0.676442
18807	-0.272535	-1.469245	9.916935	0.047154	0.076220	0.261369	0.206766	0.333781	-0.705827	-0.737168	0.040453	-0.048364	0.672761
18808	-0.020899	-1.042173	9.448699	0.006018	0.099810	0.278800	0.211445	0.329425	-0.706067	-0.740801	0.038813	-0.049900	0.668743
18809	0.103453	-1.206945	9.359226	0.058762	0.085793	0.286114	0.218442	0.326139	-0.705308	-0.744538	0.036612	-0.050310	0.664674
18810	-0.203419	-1.581720	9.487324	0.247342	0.029858	0.310209	0.225480	0.317711	-0.708179	-0.748779	0.032281	-0.047612	0.660319
18811	-0.603136	-1.431783	9.528540	0.459170	-0.052286	0.335397	0.230748	0.303066	-0.712492	-0.753470	0.025889	-0.040720	0.655709
18812	-1.095769	-1.464446	10.173997	0.424140	-0.078547	0.339580	0.232957	0.283839	-0.721918	-0.758157	0.020310	-0.034068	0.650865
18813	-0.649155	-0.797040	10.153787	0.052083	-0.026254	0.325605	0.235755	0.271103	-0.725408	-0.762384	0.019733	-0.032921	0.645986
18814	0.041570	-0.416764	9.657195	-0.153434	0.008666	0.291511	0.238079	0.270412	-0.723404	-0.766066	0.021828	-0.035069	0.641433
18815	-0.614940	-1.058751	9.590600	-0.055000	0.005423	0.286116	0.242205	0.271472	-0.721920	-0.769663	0.022491	-0.035789	0.637050
18816	-1.205574	-0.610177	10.074229	0.105856	0.003704	0.318382	0.247020	0.265762	-0.721792	-0.773756	0.020644	-0.034558	0.632203
18817	-0.403665	0.083372	10.858640	0.123667	0.005043	0.319281	0.250815	0.258027	-0.722690	-0.777794	0.018480	-0.033026	0.627379
18818	-0.375041	-0.295160	10.613749	-0.012266	0.015573	0.312080	0.254727	0.253269	-0.724713	-0.781685	0.018326	-0.033455	0.622506
18819	-0.184331	-0.317444	11.635567	-0.074819	0.064443	0.276515	0.260716	0.251385	-0.721876	-0.785017	0.018521	-0.035302	0.618190
18820	-0.152207	0.164154	10.350449	-0.086697	0.078930	0.176144	0.263685	0.250690	-0.719369	-0.787091	0.018838	-0.037596	0.615401
18821	-0.172311	0.099817	8.920135	-0.107290	0.077849	0.020929	0.268576	0.253235	-0.716859	-0.787224	0.019533	-0.039924	0.615063
18822	-0.224316	-0.425838	9.116388	0.085619	0.051952	-0.114436	0.269609	0.253500	-0.716744	-0.785796	0.017693	-0.039562	0.616966
18823	-0.410205	-0.771952	9.488871	0.131498	0.064343	-0.177524	0.267807	0.251479	-0.715970	-0.783569	0.014954	-0.038662	0.619920
18824	-0.596815	-0.534574	9.570104	0.018918	0.059183	-0.214388	0.266770	0.252297	-0.716458	-0.780852	0.014145	-0.039209	0.623324
18825	-0.482411	-0.757687	10.037527	0.060140	0.048639	-0.245939	0.263918	0.253666	-0.716658	-0.777731	0.012768	-0.038939	0.627260
18826	-0.309528	-0.882543	9.755860	0.101368	0.024199	-0.261659	0.259009	0.252880	-0.716593	-0.774431	0.011148	-0.037896	0.631424
18827	-0.102102	-0.913003	9.760929	0.051305	-0.007331	-0.280711	0.254099	0.252365	-0.717036	-0.770864	0.010662	-0.036865	0.635842
18828	0.050951	-1.120826	9.822100	-0.049037	0.011762	-0.248860	0.251482	0.256846	-0.715291	-0.767661	0.011510	-0.037536	0.639653
18829	-0.463235	-1.485717	11.081480	0.029365	0.004592	-0.213897	0.249139	0.258888	-0.714213	-0.764891	0.011211	-0.036991	0.642999
18830	-0.820750	-0.835966	11.101645	0.057741	0.022036	-0.149062	0.245392	0.259315	-0.715560	-0.762954	0.010213	-0.036472	0.645342
18831	-0.274603	-0.077080	10.579413	-0.051226	0.051729	-0.163844	0.242654	0.263120	-0.715355	-0.760758	0.010480	-0.037703	0.647855
18832	-0.675184	-1.374664	9.895131	-0.060167	0.010017	-0.165953	0.242239	0.266370	-0.712759	-0.758568	0.011450	-0.038520	0.650354
18833	-1.311532	-1.199066	9.073626	-0.124735	-0.021252	-0.118708	0.238858	0.268147	-0.710134	-0.756978	0.013746	-0.039669	0.652090
18834	-0.207986	-0.824542	8.534959	-0.182953	-0.077514	-0.105481	0.236486	0.274928	-0.708242	-0.755603	0.017670	-0.040773	0.653521
18835	-0.192032	-1.302468	8.784039	-0.028464	-0.135363	-0.065901	0.231160	0.279017	-0.707611	-0.754807	0.019987	-0.038960	0.654483
18836	-0.359113	-0.714898	9.402580	-0.015895	-0.121408	-0.084988	0.223799	0.278923	-0.710189	-0.753787	0.021943	-0.037221	0.655697
18837	-0.483155	-0.830407	9.061106	-0.155508	-0.084649	-0.057653	0.220927	0.282186	-0.707684	-0.752990	0.025497	-0.037854	0.656447
18838	-0.237743	-0.952426	9.105645	-0.114526	-0.046331	-0.009733	0.218434	0.287885	-0.706313	-0.752867	0.027900	-0.038573	0.656449
18839	-0.346661	-1.344351	9.635531	0.141080	-0.042947	0.037904	0.216886	0.287216	-0.706552	-0.753442	0.026376	-0.036006	0.655998
18840	-0.430591	-0.920957	9.468111	0.248263	-0.065711	0.079252	0.215255	0.280186	-0.709410	-0.754704	0.023503	-0.031718	0.654877
18841	-0.332879	-0.762944	9.485905	0.042352	-0.092098	0.098807	0.213747	0.274510	-0.713024	-0.756042	0.024064	-0.029746	0.653404
18842	-0.304182	-0.806039	9.622129	-0.023922	-0.085180	0.110665	0.213099	0.274243	-0.712250	-0.757624	0.025536	-0.028739	0.651558
18843	-0.218979	-1.055877	9.926098	0.016131	-0.064355	0.153245	0.210923	0.271819	-0.714671	-0.759631	0.026099	-0.027572	0.649245
18844	-0.186474	-0.565247	10.022769	0.068776	-0.039972	0.192576	0.213013	0.268965	-0.716265	-0.762307	0.025531	-0.026086	0.646186
18845	-1.002350	-1.217227	10.214547	-0.113819	-0.011846	0.207316	0.213160	0.265986	-0.716551	-0.764897	0.027345	-0.027455	0.642986
18846	-1.339775	-1.146067	10.605149	-0.038971	0.027400	0.276842	0.216879	0.268942	-0.712229	-0.768652	0.027505	-0.028435	0.638442
18847	-0.844283	0.309233	9.629996	0.154536	0.017914	0.255478	0.222989	0.264037	-0.713775	-0.771952	0.024717	-0.026892	0.634630
18848	-1.451438	-0.522961	9.616056	-0.025969	-0.036022	0.184367	0.224574	0.259426	-0.715890	-0.774423	0.025539	-0.026669	0.631590
18849	-1.040987	-1.199449	9.638380	-0.019105	-0.121963	0.219091	0.224441	0.259156	-0.714483	-0.777217	0.027169	-0.025213	0.628140
18850	-1.300387	-1.042735	10.680489	0.161392	-0.169336	0.230015	0.223567	0.255642	-0.717830	-0.780294	0.026728	-0.020594	0.624502
18851	-0.934571	0.157758	10.196127	-0.038513	-0.137719	0.145989	0.220116	0.249840	-0.720137	-0.782133	0.028834	-0.019127	0.622150
18852	-0.988893	0.016155	9.363552	-0.193642	-0.130337	0.047962	0.215954	0.254059	-0.719778	-0.782654	0.033521	-0.019442	0.621250
18853	-0.704557	-0.727771	9.030554	-0.130748	-0.140688	-0.008242	0.212425	0.259357	-0.717628	-0.782505	0.037110	-0.019013	0.621246
18854	-0.627574	-0.443269	9.465689	0.164525	-0.119713	-0.014801	0.208945	0.257751	-0.718360	-0.782469	0.036083	-0.015001	0.621462
18855	-0.521350	-0.798487	9.965306	0.424841	-0.098778	-0.012943	0.205798	0.246399	-0.724690	-0.782607	0.030424	-0.008347	0.621716
18856	-0.580192	-0.923127	9.949964	0.260938	-0.121619	0.016613	0.199137	0.238857	-0.730676	-0.782959	0.027902	-0.003126	0.621439
18857	-0.276182	-0.954203	9.999848	-0.012755	-0.132231	-0.009310	0.196317	0.235624	-0.732712	-0.782835	0.029503	-0.001428	0.621529
18858	-0.735552	-0.346492	9.381227	-0.053559	-0.178195	-0.079992	0.191418	0.233620	-0.733810	-0.781786	0.032612	0.000825	0.622693
18859	-1.484716	-1.121777	9.527760	-0.125969	-0.230423	-0.117654	0.184153	0.237720	-0.733662	-0.780223	0.037157	0.002640	0.624391
18860	-0.879100	-0.188912	10.215693	0.026906	-0.234251	-0.105105	0.174577	0.239532	-0.734525	-0.778880	0.039709	0.006791	0.625877
18861	-1.045895	0.159795	9.005255	-0.053238	-0.205004	-0.145088	0.164211	0.243513	-0.734588	-0.776994	0.042712	0.009086	0.627991
18862	-0.434046	-0.041902	9.093776	0.063130	-0.289072	-0.185305	0.154120	0.245734	-0.736719	-0.774619	0.045380	0.014611	0.630628
18863	0.703245	-0.412072	10.478219	0.338547	-0.265123	-0.183659	0.143467	0.235506	-0.743311	-0.772510	0.043032	0.022801	0.633132
18864	0.740236	0.050203	9.964179	0.175942	-0.189797	-0.196813	0.132406	0.227986	-0.748336	-0.770035	0.042679	0.028212	0.635947
18865	1.842600	0.206162	11.085843	0.318998	-0.178062	-0.201339	0.125207	0.222882	-0.752371	-0.767623	0.039546	0.034881	0.638729
18866	2.535003	0.150692	10.440051	0.092072	-0.151824	-0.250686	0.113360	0.215772	-0.755078	-0.764340	0.039950	0.038667	0.642412
18867	2.761228	-0.282221	10.216859	-0.298045	-0.120478	-0.235063	0.107246	0.222438	-0.755306	-0.760959	0.045607	0.036672	0.646155
18868	2.372737	-0.580392	10.022145	-0.185290	-0.046839	-0.213648	0.101766	0.229642	-0.752852	-0.757951	0.048928	0.035265	0.649517
18869	1.912089	-0.505016	9.904435	0.023901	0.023226	-0.150031	0.099160	0.231820	-0.750618	-0.756026	0.047981	0.035236	0.651828
18870	1.826218	-0.353318	9.748326	0.004165	0.117671	-0.105714	0.100457	0.230866	-0.750135	-0.754702	0.046363	0.033693	0.653559
18871	1.146325	-0.530573	9.031272	-0.078069	0.124121	-0.102582	0.106103	0.237197	-0.747983	-0.753351	0.045717	0.030788	0.655304
18872	0.898865	-0.036592	9.510061	-0.018212	0.117957	-0.094954	0.108410	0.239621	-0.745948	-0.752134	0.044441	0.028939	0.656873
18873	1.048679	0.643859	9.853002	0.036385	0.079393	-0.115757	0.110241	0.236904	-0.747408	-0.750670	0.042636	0.028244	0.658695
18874	1.150994	0.783715	9.450033	-0.102877	0.020961	-0.190995	0.109060	0.238669	-0.745327	-0.748045	0.043851	0.026817	0.661654
18875	1.392936	-0.165131	9.629274	-0.242211	-0.016617	-0.266435	0.105649	0.246539	-0.743921	-0.744258	0.047410	0.024056	0.665773
18876	1.585351	-0.604480	9.574505	-0.288748	0.007813	-0.258021	0.101186	0.256444	-0.740433	-0.740505	0.051535	0.020419	0.669761
18877	1.748433	-0.431573	9.911497	-0.149171	0.014742	-0.264049	0.097501	0.265397	-0.736454	-0.736782	0.053352	0.018477	0.673768
18878	1.016443	-0.514795	10.714630	-0.120509	0.067326	-0.277563	0.096309	0.269599	-0.734989	-0.732902	0.054175	0.016237	0.677979
18879	1.714624	-0.125408	10.857260	-0.044232	0.160784	-0.301475	0.096019	0.273932	-0.732896	-0.728774	0.052473	0.013639	0.682604
18880	1.208795	-1.258726	9.358774	-0.254231	0.149900	-0.327764	0.096239	0.279344	-0.730544	-0.724024	0.054099	0.008406	0.687599
18881	0.465977	-1.813615	9.243463	-0.340442	0.120236	-0.266705	0.096920	0.293012	-0.725050	-0.719952	0.057303	0.002273	0.691650
18882	1.158203	-0.931241	10.155945	-0.035624	0.149535	-0.215080	0.095580	0.298702	-0.720626	-0.716914	0.055797	-0.000048	0.694925
18883	0.472933	-2.184646	9.037291	0.244227	0.140293	-0.149656	0.097143	0.297205	-0.721559	-0.715064	0.050357	0.001482	0.697241
18884	0.360385	-1.704029	8.635287	-0.040833	0.086680	-0.033710	0.098716	0.294897	-0.724163	-0.714539	0.049792	-0.000215	0.697821
18885	0.642746	-2.066330	8.840145	-0.257662	0.023408	0.006614	0.099705	0.300304	-0.719521	-0.714337	0.053201	-0.004217	0.697764
18886	0.473532	-2.798166	9.731891	-0.007925	-0.024208	0.137675	0.102038	0.299209	-0.719310	-0.716233	0.053702	-0.004050	0.695780
18887	0.831869	-1.314240	9.904451	0.084871	-0.025365	0.197577	0.104392	0.295542	-0.721171	-0.719041	0.052920	-0.002820	0.692945
18888	0.592365	-1.716519	9.861043	-0.013568	-0.043674	0.195022	0.104887	0.298381	-0.719232	-0.721704	0.053769	-0.002508	0.690105
18889	0.364953	-1.095217	9.560168	0.032799	-0.064637	0.236020	0.106445	0.297425	-0.719521	-0.724964	0.054280	-0.001501	0.686643
18890	0.640017	-1.130141	9.850553	0.154474	-0.085716	0.223516	0.106740	0.292416	-0.721876	-0.728169	0.053270	0.001700	0.683322
18891	0.910752	-1.086507	9.867942	0.072246	-0.071786	0.207915	0.108103	0.283476	-0.727739	-0.731050	0.053320	0.003388	0.680229
18892	0.613856	-0.744450	10.083490	-0.122608	-0.015732	0.176892	0.109642	0.284821	-0.726341	-0.733295	0.055397	0.001841	0.677648
18893	0.656206	-0.894379	9.920404	-0.016320	-0.008788	0.223473	0.112595	0.288054	-0.725331	-0.736271	0.055868	0.001379	0.674376
18894	0.771058	-0.339759	9.132820	0.258424	-0.017360	0.232590	0.114186	0.282903	-0.728602	-0.739655	0.052360	0.004940	0.670929
18895	0.985530	-0.079839	9.744304	0.134826	-0.019368	0.243993	0.117861	0.275033	-0.731547	-0.743029	0.050738	0.006691	0.667300
18896	0.915075	-0.474078	9.615427	0.102644	-0.021059	0.238409	0.120224	0.269470	-0.732659	-0.746283	0.049582	0.008213	0.663729
18897	0.644538	-0.499946	9.903413	0.260054	-0.043745	0.237781	0.122346	0.262286	-0.736598	-0.749643	0.046400	0.012007	0.660104
18898	0.409760	-0.265135	10.595378	0.152533	-0.010668	0.263656	0.123812	0.255103	-0.737457	-0.753229	0.044373	0.014017	0.656111
18899	1.005896	0.755594	9.321203	0.126978	-0.017485	0.215919	0.127213	0.250348	-0.741135	-0.756133	0.042792	0.015706	0.652829
18900	0.743906	-0.408258	8.682918	0.103096	-0.074851	0.149305	0.127511	0.244933	-0.743750	-0.758127	0.042312	0.018137	0.650480
18901	0.338336	-0.098649	9.807342	-0.015259	-0.126657	0.159870	0.125083	0.240885	-0.745799	-0.760115	0.044274	0.019674	0.647980
18902	0.858752	0.395222	10.635139	-0.007879	-0.101473	0.098260	0.121461	0.241176	-0.745743	-0.761321	0.045801	0.021109	0.646411
18903	1.245160	0.422170	10.209199	0.105259	-0.034833	0.041067	0.122893	0.240492	-0.747561	-0.761903	0.044664	0.022951	0.645741
18904	1.082839	0.694080	9.848478	-0.064287	-0.004824	-0.038371	0.121728	0.240091	-0.746525	-0.761335	0.045742	0.022310	0.646358
18905	1.022146	-0.372468	10.086647	-0.110692	-0.001261	-0.076792	0.121057	0.243208	-0.744438	-0.760209	0.047395	0.020984	0.647608
18906	0.950797	-0.211662	9.800758	0.046870	-0.002864	-0.087925	0.119763	0.244570	-0.746452	-0.759099	0.046737	0.021800	0.648930
18907	0.848594	-0.301857	9.142199	0.175727	-0.018430	-0.078204	0.117987	0.238893	-0.746992	-0.758205	0.044258	0.024457	0.650053
18908	0.597120	-1.039550	9.481912	0.005422	-0.050065	-0.033822	0.115150	0.238910	-0.749252	-0.757731	0.044864	0.025399	0.650527
18909	1.002118	-0.477599	10.258623	0.085491	0.001933	0.063855	0.114385	0.237425	-0.750150	-0.758609	0.043571	0.026431	0.649550
18910	0.979462	0.075028	10.041698	0.183985	0.019507	0.062117	0.114686	0.231061	-0.752007	-0.759565	0.040613	0.028552	0.648534
18911	0.784542	-0.164609	9.821958	0.017629	0.026587	0.054777	0.117176	0.225904	-0.753246	-0.760275	0.040016	0.028345	0.647748
18912	1.107388	0.086803	9.500069	-0.022431	-0.001354	0.012049	0.117956	0.226036	-0.754919	-0.760401	0.040435	0.028147	0.647582
18913	0.795820	-0.926887	9.082604	0.060660	-0.043179	0.031784	0.116661	0.225636	-0.753624	-0.760806	0.040090	0.029579	0.647064
18914	1.036167	-0.422146	9.605368	0.081902	-0.062692	0.065372	0.116682	0.222930	-0.755186	-0.761669	0.039746	0.031622	0.645972
18915	1.198331	-0.040025	9.937564	0.047930	-0.036564	0.059955	0.115401	0.221448	-0.756460	-0.762426	0.039538	0.032777	0.645034
18916	1.158328	-0.243051	10.288807	0.042608	0.001897	0.050325	0.112054	0.219029	-0.756690	-0.763097	0.038950	0.033340	0.644248
18917	1.124045	-0.296954	9.875177	-0.003876	0.015969	0.056214	0.114649	0.217662	-0.757253	-0.763795	0.038865	0.033036	0.643440
18918	0.966002	-0.436600	9.418378	-0.064689	0.023081	0.063756	0.116559	0.221847	-0.755450	-0.764576	0.039650	0.031883	0.642522
18919	0.916229	-0.310757	9.550013	0.035339	-0.020714	0.088156	0.117593	0.221706	-0.754955	-0.765690	0.039465	0.032614	0.641169
18920	0.897594	-0.223299	9.791472	0.108705	-0.032970	0.078971	0.118399	0.217777	-0.757308	-0.766762	0.038327	0.034533	0.639855
18921	0.848637	-0.316709	9.790821	0.010241	-0.033001	0.087942	0.117647	0.214533	-0.758991	-0.767839	0.038684	0.035126	0.638509
18922	1.007350	-0.070111	9.835539	-0.001346	-0.024298	0.080841	0.118818	0.213715	-0.759656	-0.768848	0.039123	0.035502	0.637246
18923	1.150141	-0.031882	10.118294	0.078353	-0.017331	0.060258	0.117145	0.211421	-0.758502	-0.769631	0.038212	0.036751	0.636284
18924	1.062901	-0.070281	9.921564	0.018465	0.014217	0.061721	0.118331	0.209250	-0.761354	-0.770433	0.037844	0.036803	0.635331
18925	1.047953	-0.124086	9.589469	-0.025263	0.002077	0.041973	0.118592	0.208843	-0.761362	-0.770916	0.038269	0.036453	0.634740
18926	1.034117	-0.369390	9.550724	0.024784	-0.003168	0.052848	0.119607	0.211544	-0.760200	-0.771600	0.038017	0.036859	0.633901
18927	1.075798	0.049431	9.781055	0.005093	-0.018975	0.045666	0.118844	0.209789	-0.760845	-0.772135	0.038249	0.037221	0.633214
18928	1.088304	0.102925	10.005035	-0.044960	-0.021623	0.027670	0.119364	0.209651	-0.761494	-0.772435	0.039288	0.037048	0.632794
18929	1.084241	0.211076	9.972672	-0.055598	-0.006708	0.011810	0.118310	0.211957	-0.759537	-0.772501	0.040267	0.036488	0.632684
18930	1.150637	0.048794	9.763582	-0.044748	0.002114	-0.005751	0.117397	0.212638	-0.758494	-0.772390	0.040978	0.035977	0.632803
18931	1.139758	-0.119671	9.694457	-0.054599	0.003874	-0.002321	0.116874	0.213995	-0.758857	-0.772285	0.041799	0.035288	0.632917
18932	1.149369	-0.124710	9.643854	-0.039415	0.016110	0.008405	0.117891	0.216562	-0.758207	-0.772372	0.042260	0.034617	0.632816
18933	1.164215	-0.080913	9.848479	0.030313	0.020434	0.017740	0.117375	0.216429	-0.758201	-0.772602	0.041577	0.034740	0.632575
18934	1.062858	-0.070809	9.748547	0.091249	0.010925	-0.002963	0.118812	0.214798	-0.759901	-0.772653	0.040076	0.035812	0.632550
18935	1.202663	-0.105381	9.809420	0.014336	0.019616	-0.009711	0.118050	0.212636	-0.760422	-0.772520	0.039633	0.035776	0.632742
18936	1.082413	-0.037293	9.748763	0.009908	0.019681	-0.017622	0.118041	0.213990	-0.760025	-0.772326	0.039268	0.035695	0.633005
18937	1.113163	-0.128708	9.817132	0.035824	0.010911	-0.015732	0.118829	0.212090	-0.760439	-0.772127	0.038600	0.036076	0.633268
18938	0.922335	-0.139379	9.773000	0.003618	0.003973	-0.017698	0.119484	0.210733	-0.760718	-0.771924	0.038531	0.036158	0.633515
18939	0.927618	-0.079004	9.869766	0.002700	0.009189	-0.013272	0.119466	0.213034	-0.759160	-0.771729	0.038391	0.036139	0.633762
18940	0.995369	-0.060133	9.922263	0.017883	-0.006588	-0.013236	0.119088	0.211682	-0.759807	-0.771578	0.038239	0.036561	0.633931
18941	1.047435	-0.205041	9.852866	0.000053	-0.001314	-0.024846	0.117021	0.211558	-0.760161	-0.771226	0.038266	0.036678	0.634351
18942	1.026789	-0.387933	9.759630	-0.007187	0.003914	-0.003760	0.117279	0.212505	-0.761435	-0.771182	0.038375	0.036613	0.634402
18943	1.099194	-0.388801	9.660475	0.035713	0.010889	0.011538	0.117015	0.213319	-0.761167	-0.771328	0.037737	0.036962	0.634242
18944	1.036522	-0.373918	9.649172	0.026783	0.013539	0.008861	0.118840	0.210737	-0.761220	-0.771485	0.037208	0.037170	0.634070
18945	1.124446	-0.239386	9.827778	0.019580	-0.006654	0.008732	0.118581	0.210467	-0.760707	-0.771570	0.037052	0.037585	0.633952
18946	1.120199	-0.162021	9.951253	0.003538	-0.003147	-0.007219	0.118071	0.209252	-0.760967	-0.771494	0.037081	0.037768	0.634031
18947	1.101220	-0.109485	9.781412	-0.061810	0.002094	0.006443	0.118192	0.210605	-0.760700	-0.771495	0.038073	0.037021	0.634015
18948	1.062982	-0.051732	9.695900	-0.044784	0.012626	0.006630	0.118968	0.210736	-0.760966	-0.771576	0.038658	0.036338	0.633921
18949	1.048279	-0.080609	9.652442	0.041151	0.005687	-0.003343	0.117417	0.211286	-0.761961	-0.771533	0.038008	0.036852	0.633982
18950	1.133202	-0.025637	9.758071	0.019682	0.005642	-0.007041	0.117682	0.209389	-0.760704	-0.771485	0.037677	0.037104	0.634046
18951	1.136114	0.044069	9.754041	0.005401	0.017895	-0.010612	0.118201	0.208031	-0.759190	-0.771331	0.037418	0.036991	0.634255
18952	1.130931	-0.001922	9.643023	0.020648	0.005695	-0.019362	0.117168	0.208308	-0.759939	-0.771138	0.037061	0.037265	0.634496
18953	1.135412	-0.052299	9.695269	0.012602	0.010936	-0.021177	0.118589	0.208571	-0.760086	-0.770849	0.036775	0.037367	0.634857
18954	1.171565	-0.062113	9.723680	0.005448	0.016168	-0.021223	0.118969	0.209245	-0.758678	-0.770648	0.036517	0.037288	0.635120
18955	1.207500	-0.105309	9.845423	0.041186	0.017872	-0.013049	0.119752	0.208972	-0.760483	-0.770487	0.035716	0.037649	0.635339
18956	1.101155	-0.119053	9.798123	0.026849	0.030137	-0.003386	0.119376	0.207620	-0.761770	-0.770546	0.034964	0.037614	0.635313
18957	1.009778	-0.065577	9.751468	-0.014305	0.026662	-0.003659	0.119754	0.209243	-0.761376	-0.770471	0.034916	0.037128	0.635434
18958	0.939738	-0.065330	9.653554	0.007215	0.010988	-0.015872	0.119754	0.208159	-0.759851	-0.770347	0.034700	0.037148	0.635595
18959	0.918215	-0.036317	9.649267	0.021524	0.010995	-0.013993	0.119764	0.206941	-0.760631	-0.770155	0.034287	0.037362	0.635838
18960	1.024402	-0.046444	9.753964	0.005470	-0.001271	-0.031814	0.119509	0.206536	-0.761143	-0.769828	0.034241	0.037559	0.636224
18961	1.050157	-0.157405	9.709214	0.001809	-0.004809	-0.014259	0.120277	0.207208	-0.759868	-0.769607	0.034336	0.037766	0.636475
18962	1.090980	-0.191143	9.790174	0.017013	-0.006580	-0.015938	0.119891	0.206804	-0.759611	-0.769503	0.034191	0.038183	0.636583
18963	1.043012	-0.147369	9.827135	-0.073318	0.021402	-0.016473	0.119497	0.207483	-0.758959	-0.769221	0.035114	0.037030	0.636942
18964	1.058570	-0.002725	9.982451	-0.211010	0.049363	-0.033214	0.119979	0.212624	-0.757253	-0.768763	0.037753	0.033694	0.637529
18965	0.931152	-0.257246	9.785987	-0.268954	0.044286	-0.077723	0.120830	0.220605	-0.754503	-0.767549	0.041350	0.029739	0.638964
18966	0.507077	-0.131688	9.656524	-0.187724	-0.028225	-0.052565	0.119078	0.231308	-0.751303	-0.766767	0.044609	0.027905	0.639766
18967	0.903647	-0.056951	9.942314	0.241583	-0.107923	-0.047191	0.116249	0.229429	-0.752686	-0.766271	0.042314	0.032779	0.640284
18968	1.087804	0.033171	9.999433	0.197025	-0.106159	-0.087200	0.111641	0.223499	-0.756768	-0.765293	0.040645	0.037088	0.641326
18969	1.025977	0.170310	9.862171	-0.012272	-0.067673	-0.086774	0.108050	0.219729	-0.759309	-0.764081	0.041679	0.038130	0.642642
18970	1.189579	0.094014	9.708498	-0.110570	-0.053669	-0.106006	0.103743	0.224623	-0.755616	-0.762620	0.044026	0.037703	0.644245
18971	1.248325	-0.125859	9.520438	-0.035437	-0.032659	-0.090461	0.100519	0.223558	-0.756346	-0.761358	0.044964	0.037927	0.645657
18972	1.230979	-0.188222	9.529483	0.028938	-0.015172	-0.075838	0.098456	0.222757	-0.756835	-0.760452	0.044710	0.038687	0.646697
18973	1.265860	-0.043619	9.720675	0.030688	0.004002	-0.066048	0.098039	0.226820	-0.754871	-0.759589	0.044189	0.039193	0.647716
18974	1.239027	-0.081895	9.718064	0.093209	0.016213	-0.038231	0.097793	0.225061	-0.755652	-0.759262	0.042580	0.040276	0.648141
18975	1.241158	-0.124877	9.823281	0.150482	0.005726	-0.046675	0.096523	0.221413	-0.756692	-0.758746	0.040235	0.042294	0.648766
18976	1.209732	-0.129500	9.804276	0.170058	0.003939	-0.022739	0.096600	0.210720	-0.761529	-0.758678	0.037629	0.044546	0.648851
18977	1.248289	-0.137266	9.722154	0.218269	-0.011840	-0.002189	0.096123	0.204903	-0.763753	-0.758756	0.034530	0.047675	0.648710
18978	1.203449	0.009565	9.652141	0.236167	-0.015312	-0.001145	0.094606	0.198954	-0.764300	-0.758987	0.031185	0.051058	0.648351
18979	1.150130	-0.021047	9.729142	0.196839	-0.029287	-0.016454	0.096208	0.190959	-0.765936	-0.758820	0.028628	0.054176	0.648411
18980	1.194551	0.111082	9.797560	0.157504	-0.034553	-0.026440	0.093667	0.185017	-0.769281	-0.758681	0.026693	0.056845	0.648429
18981	1.186193	0.293819	9.766091	0.089535	-0.028434	-0.029516	0.091110	0.179751	-0.769039	-0.758271	0.025740	0.058560	0.648793
18982	1.321950	0.371965	9.715357	0.075298	-0.024060	-0.043727	0.089588	0.175428	-0.770849	-0.757855	0.024895	0.060011	0.649180
18983	1.250746	0.206575	9.711667	0.096874	-0.021351	-0.066482	0.089334	0.175565	-0.772378	-0.756972	0.023701	0.061732	0.650093
18984	1.320457	0.162800	9.729786	0.062794	-0.017052	-0.048241	0.087154	0.172192	-0.772123	-0.756531	0.022945	0.062917	0.650519
18985	1.374343	0.268371	9.788205	0.021573	-0.004882	-0.031751	0.085475	0.171795	-0.772102	-0.756081	0.022734	0.063392	0.651004
18986	1.279379	0.162709	9.595575	-0.007066	-0.015327	-0.028462	0.083560	0.168964	-0.774659	-0.755882	0.023034	0.063632	0.651201
18987	1.356357	0.119171	9.709752	-0.030386	0.003836	-0.013617	0.084712	0.170717	-0.774147	-0.755656	0.023534	0.063285	0.651480
18988	1.422930	0.311162	9.749831	-0.001877	0.008995	0.014825	0.084572	0.171665	-0.772601	-0.756073	0.023492	0.063206	0.651004
18989	1.367608	0.340469	9.755451	0.001755	0.016033	0.005207	0.082770	0.170321	-0.772588	-0.756122	0.023382	0.063088	0.650963
18990	1.259297	0.389282	9.713694	-0.004541	0.028292	0.017585	0.085998	0.171387	-0.773265	-0.756586	0.023134	0.062681	0.650471
18991	1.255710	0.562495	9.725327	0.021371	0.030024	0.026628	0.086648	0.171248	-0.773915	-0.756940	0.022569	0.062597	0.650088
18992	1.193578	0.649808	9.808567	0.013303	0.024771	0.026585	0.086647	0.171384	-0.773914	-0.757529	0.022109	0.062470	0.649430
18993	1.169192	0.616300	9.798780	-0.000063	0.010815	0.010577	0.088587	0.170967	-0.773307	-0.757640	0.022086	0.062406	0.649307
18994	1.284666	0.557679	9.797111	0.000030	0.012580	-0.009730	0.087816	0.170159	-0.773432	-0.757759	0.021937	0.062308	0.649182
18995	1.286803	0.519161	9.789440	-0.004418	0.010845	-0.015945	0.088587	0.170967	-0.773307	-0.757523	0.021945	0.062202	0.649467
