# Supplementary material for: Identification of Haptic Based Guiding Using Hard Reins
Source: PLoS One. 2015 Jul 22;10(7):e0132020. doi: 10.1371/journal.pone.0132020 (PMC4511788; doi:10.1371/journal.pone.0132020)
Supplement: S2 File — (ZIP) [file pone.0132020.s002.zip › MotionData2/Subject11/T2/gc2.txt]

// Start Time: 0
// Sample rate: 25.0Hz
// Scenario: 4.0
// Firmware Version: 2.6.1
Counter	Acc_X	Acc_Y	Acc_Z	Gyr_X	Gyr_Y	Gyr_Z	Mag_X	Mag_Y	Mag_Z	Quat_w	Quat_x	Quat_y	Quat_z
17974	7.336637	1.413938	-6.365354	0.012897	-0.004272	0.008215	-0.435156	-0.429406	0.514501	-0.281723	-0.778199	0.466735	-0.311765
17975	7.399224	1.403830	-6.367760	-0.007230	0.004140	0.007257	-0.435954	-0.430946	0.514963	-0.281816	-0.778029	0.466969	-0.311755
17976	7.370407	1.384364	-6.347491	0.008983	-0.010156	-0.000955	-0.435969	-0.430339	0.513904	-0.281600	-0.778093	0.467093	-0.311604
17977	7.375392	1.457193	-6.356862	-0.005665	-0.010110	-0.000971	-0.435682	-0.431070	0.514542	-0.281587	-0.778097	0.467269	-0.311342
17978	7.365164	1.380264	-6.400445	-0.029293	-0.010366	0.004472	-0.435140	-0.430013	0.515560	-0.281922	-0.777908	0.467697	-0.310868
17979	7.349177	1.495896	-6.336312	-0.007652	-0.011626	-0.006477	-0.435141	-0.430781	0.514143	-0.281960	-0.777961	0.467808	-0.310533
17980	7.329641	1.437968	-6.345618	0.000043	-0.001367	0.006354	-0.434887	-0.429900	0.513098	-0.281920	-0.777850	0.468055	-0.310475
17981	7.360975	1.445036	-6.346743	-0.007313	-0.015148	0.006369	-0.435680	-0.430825	0.515242	-0.281840	-0.777807	0.468383	-0.310162
17982	7.379712	1.409262	-6.400801	-0.001875	-0.001128	0.002684	-0.434035	-0.432158	0.513501	-0.281853	-0.777722	0.468575	-0.310072
17983	7.336695	1.408959	-6.355730	-0.005519	-0.003026	0.003589	-0.434879	-0.430461	0.513201	-0.281874	-0.777639	0.468782	-0.309949
17984	7.331970	1.447846	-6.360129	-0.002145	0.010561	-0.008349	-0.435399	-0.431642	0.514779	-0.282067	-0.777587	0.468732	-0.309978
17985	7.384609	1.433474	-6.400826	0.004637	0.004160	0.006363	-0.434593	-0.430927	0.514129	-0.281980	-0.777491	0.468878	-0.310078
17986	7.336832	1.433105	-6.348333	0.005535	-0.000461	0.006364	-0.435689	-0.431031	0.513722	-0.281862	-0.777408	0.469081	-0.310088
17987	7.322534	1.462194	-6.340365	0.013404	0.010511	-0.008318	-0.436658	-0.430171	0.513509	-0.281791	-0.777458	0.468908	-0.310287
17988	7.390189	1.471123	-6.318689	0.040054	0.019433	-0.004593	-0.435429	-0.430308	0.513078	-0.281391	-0.777549	0.468613	-0.310868
17989	7.395068	1.422213	-6.290214	0.005289	0.017692	-0.004664	-0.435133	-0.431475	0.514101	-0.281495	-0.777473	0.468506	-0.311126
17990	7.316805	1.424806	-6.441812	-0.005888	0.012636	-0.012040	-0.437605	-0.430348	0.514604	-0.281789	-0.777420	0.468413	-0.311130
17991	7.351748	1.471213	-6.305178	0.036608	0.018023	0.003653	-0.436533	-0.429717	0.512713	-0.281357	-0.777441	0.468238	-0.311732
17992	7.409019	1.452254	-6.367810	0.025538	0.026631	-0.000963	-0.437086	-0.429035	0.513171	-0.281227	-0.777370	0.468050	-0.312308
17993	7.394801	1.398295	-6.314507	0.043924	0.021747	0.002741	-0.437064	-0.430065	0.514342	-0.280723	-0.777416	0.467793	-0.313032
17994	7.403882	1.423585	-6.396781	0.038131	-0.002538	-0.006404	-0.436258	-0.429476	0.513411	-0.280160	-0.777647	0.467607	-0.313241
17995	7.416718	1.436747	-6.300587	0.029095	-0.012052	-0.000893	-0.438209	-0.426659	0.513325	-0.279595	-0.777854	0.467574	-0.313280
17996	7.360625	1.418825	-6.380707	0.007048	0.006750	-0.006489	-0.437240	-0.427255	0.513828	-0.279601	-0.777854	0.467527	-0.313344
17997	7.327275	1.428156	-6.335935	0.025249	0.018005	-0.011064	-0.436813	-0.428258	0.514312	-0.279441	-0.777947	0.467191	-0.313756
17998	7.418634	1.379069	-6.339670	0.035375	0.010465	-0.008267	-0.437501	-0.427838	0.514481	-0.279054	-0.778097	0.466921	-0.314131
17999	7.406425	1.396510	-6.368076	0.026754	0.011362	-0.022968	-0.436826	-0.427796	0.513381	-0.278884	-0.778350	0.466427	-0.314388
18000	7.408703	1.413790	-6.392196	-0.007974	0.026198	-0.023057	-0.438490	-0.426094	0.513225	-0.279410	-0.778298	0.466110	-0.314521
18001	7.423493	1.442364	-6.361172	-0.002250	0.044158	-0.015724	-0.438203	-0.426692	0.514008	-0.279954	-0.778115	0.465727	-0.315057
18002	7.385252	1.525013	-6.356789	-0.012662	0.042874	0.006285	-0.438758	-0.426380	0.513484	-0.280517	-0.777668	0.465784	-0.315576
18003	7.433324	1.495604	-6.358778	-0.042294	0.016006	-0.004736	-0.439829	-0.428949	0.512242	-0.281356	-0.777336	0.465980	-0.315358
18004	7.445894	1.518986	-6.301142	-0.086930	0.015470	0.037395	-0.440937	-0.428339	0.511467	-0.282625	-0.776344	0.467154	-0.314928
18005	7.540523	1.682966	-6.284293	-0.089894	0.012021	0.064971	-0.440392	-0.430140	0.508201	-0.283735	-0.775113	0.468748	-0.314594
18006	7.576133	1.845254	-6.110708	-0.116330	0.006240	0.070474	-0.444504	-0.430160	0.507005	-0.285165	-0.773691	0.470673	-0.313928
18007	7.420785	1.692312	-6.195241	-0.182283	-0.000965	0.101492	-0.446400	-0.433855	0.503373	-0.287368	-0.771655	0.473468	-0.312724
18008	7.355038	1.816603	-6.027773	-0.172429	0.011208	0.128113	-0.447100	-0.434270	0.500614	-0.289340	-0.769317	0.476586	-0.311928
18009	7.216584	1.741522	-6.141407	-0.187289	0.040483	0.116062	-0.449712	-0.435186	0.497293	-0.291927	-0.766827	0.479373	-0.311380
18010	7.325233	1.686692	-6.087873	-0.223483	0.080460	0.126955	-0.452588	-0.437189	0.493499	-0.295334	-0.763743	0.482353	-0.311143
18011	7.359779	1.855720	-6.054257	-0.219851	0.136019	0.121405	-0.458377	-0.438789	0.485096	-0.299302	-0.760374	0.484830	-0.311751
18012	7.558272	1.974599	-5.983632	-0.239202	0.149554	0.081038	-0.464127	-0.442159	0.478779	-0.303896	-0.757139	0.486802	-0.312108
18013	7.543848	1.960018	-5.973529	-0.266450	0.169558	0.086453	-0.467035	-0.443457	0.471876	-0.309112	-0.753563	0.488789	-0.312534
18014	7.479211	2.032914	-5.951320	-0.276543	0.166120	0.051570	-0.473487	-0.448135	0.461100	-0.314585	-0.750232	0.490393	-0.312575
18015	7.639010	1.815131	-6.067376	-0.319029	0.176124	0.102850	-0.477199	-0.451966	0.452133	-0.320530	-0.746055	0.492859	-0.312653
18016	7.625127	1.428946	-5.830317	-0.399998	0.108512	0.159630	-0.484456	-0.456850	0.442997	-0.326564	-0.741148	0.497158	-0.311271
18017	7.678662	1.042353	-5.598197	-0.380963	0.108299	0.255050	-0.489987	-0.458746	0.431970	-0.331749	-0.735371	0.502641	-0.310684
18018	8.015607	0.974716	-5.613649	-0.277323	0.161011	0.293769	-0.497322	-0.457113	0.423367	-0.335622	-0.729474	0.507744	-0.312125
18019	8.308773	1.273890	-5.837569	-0.271328	0.165857	0.244332	-0.505728	-0.456890	0.415511	-0.339771	-0.724054	0.511944	-0.313391
18020	8.353542	1.417437	-5.717572	-0.276725	0.106755	0.185728	-0.511949	-0.457322	0.406087	-0.343711	-0.719508	0.515776	-0.313282
18021	8.201551	1.599335	-5.821781	-0.226628	-0.016417	0.086918	-0.517471	-0.456949	0.399994	-0.346287	-0.717085	0.518630	-0.311284
18022	7.968622	1.526505	-5.692811	-0.076025	-0.036292	0.041306	-0.517442	-0.460089	0.398707	-0.346754	-0.716275	0.520093	-0.310185
18023	8.049347	1.245133	-5.726640	-0.014261	-0.066833	0.025846	-0.517602	-0.458144	0.398827	-0.346118	-0.716257	0.521100	-0.309246
18024	7.967882	1.066240	-5.903449	-0.006174	-0.122216	0.058930	-0.517032	-0.459056	0.400274	-0.344572	-0.716283	0.522960	-0.307768
18025	7.929127	1.250445	-5.697964	0.038995	-0.149880	0.041657	-0.515941	-0.457379	0.402695	-0.342177	-0.716969	0.524446	-0.306312
18026	7.749779	1.263334	-5.840886	0.004644	-0.210491	-0.006070	-0.512618	-0.456239	0.409859	-0.339936	-0.718288	0.525884	-0.303235
18027	7.605721	1.409808	-5.839375	0.006879	-0.176303	0.006719	-0.510282	-0.456206	0.411346	-0.337910	-0.719266	0.527241	-0.300816
18028	7.635994	1.211457	-5.890094	0.033743	-0.157813	0.050757	-0.507775	-0.456893	0.416215	-0.335455	-0.719838	0.528958	-0.299175
18029	7.716965	1.290555	-6.044733	0.032872	-0.175261	0.019612	-0.505862	-0.455360	0.418482	-0.332959	-0.720833	0.530332	-0.297130
18030	7.641006	1.481081	-6.289366	-0.000521	-0.159332	0.001177	-0.503914	-0.454803	0.423705	-0.331268	-0.721699	0.531530	-0.294769
18031	7.444180	1.434877	-6.176061	-0.006255	-0.158820	-0.008058	-0.500889	-0.453906	0.427295	-0.329650	-0.722620	0.532621	-0.292345
18032	7.446106	1.413760	-6.229394	-0.020211	-0.123256	0.013875	-0.498115	-0.454941	0.430632	-0.328543	-0.723003	0.533861	-0.290377
18033	7.555488	1.550292	-6.162567	0.005924	-0.139355	0.036022	-0.495780	-0.454644	0.432410	-0.326683	-0.723412	0.535386	-0.288645
18034	7.498079	1.471950	-6.076417	-0.005177	-0.076085	0.024866	-0.494116	-0.455314	0.434272	-0.325798	-0.723490	0.536387	-0.287587
18035	7.588634	1.429146	-6.186328	0.018479	-0.038756	0.015686	-0.494959	-0.452340	0.436379	-0.324945	-0.723613	0.536886	-0.287313
18036	7.531071	1.433983	-6.155169	-0.001883	-0.034483	0.006453	-0.495214	-0.453472	0.436861	-0.324563	-0.723671	0.537328	-0.286772
18037	7.505158	1.403200	-6.376554	-0.025597	-0.060447	0.011018	-0.493708	-0.453759	0.436555	-0.324134	-0.723681	0.538155	-0.285679
18038	7.578603	1.366502	-6.210509	-0.117885	-0.101404	0.054045	-0.492181	-0.454169	0.438846	-0.324433	-0.722857	0.540371	-0.283231
18039	7.353463	1.541367	-6.114023	-0.071315	-0.053742	0.116437	-0.492306	-0.455013	0.439070	-0.324134	-0.721385	0.542934	-0.282425
18040	7.409360	1.652296	-6.098486	-0.045907	-0.012416	0.070573	-0.493859	-0.451356	0.438758	-0.324258	-0.720335	0.544398	-0.282143
18041	7.498777	1.748719	-6.103616	0.012848	0.020703	0.006440	-0.492609	-0.452259	0.439788	-0.324184	-0.720179	0.544408	-0.282607
18042	7.599625	1.543757	-6.060428	-0.026079	0.003509	-0.011970	-0.491640	-0.454145	0.438157	-0.324662	-0.720064	0.544468	-0.282234
18043	7.609492	1.653018	-6.076987	-0.026902	-0.011541	-0.006423	-0.493284	-0.453717	0.438472	-0.324893	-0.719968	0.544722	-0.281722
18044	7.499171	1.743153	-6.050543	-0.021466	-0.022400	-0.041271	-0.491756	-0.454650	0.440046	-0.325187	-0.720348	0.544503	-0.280836
18045	7.522481	1.690703	-6.129027	-0.019488	-0.007881	-0.037626	-0.489833	-0.456014	0.438849	-0.325538	-0.720618	0.544236	-0.280253
18046	7.484650	1.789702	-6.078673	-0.004941	0.001488	-0.041273	-0.490107	-0.455878	0.438997	-0.325856	-0.720965	0.543774	-0.279887
18047	7.454783	1.618446	-6.129382	-0.006496	0.021309	-0.034004	-0.490917	-0.456315	0.439663	-0.326326	-0.721116	0.543292	-0.279889
18048	7.545798	1.696763	-6.231277	-0.021139	-0.016584	-0.030272	-0.487094	-0.456074	0.439231	-0.326616	-0.721344	0.543189	-0.279161
18049	7.435701	1.803575	-6.183000	-0.009744	-0.016703	-0.013738	-0.487612	-0.458042	0.439802	-0.326612	-0.721466	0.543262	-0.278707
18050	7.455053	1.783792	-6.164535	-0.025805	-0.010160	0.000903	-0.485959	-0.459679	0.438591	-0.326869	-0.721281	0.543603	-0.278220
18051	7.493413	1.798477	-6.194849	-0.003094	-0.019325	0.030334	-0.486208	-0.460976	0.439611	-0.326503	-0.720982	0.544288	-0.278085
18052	7.459945	1.783630	-6.155060	-0.013967	-0.006578	0.033037	-0.486218	-0.460276	0.439517	-0.326447	-0.720506	0.545000	-0.277989
18053	7.441095	1.841550	-6.125001	0.005873	0.027318	0.019264	-0.486909	-0.458678	0.441264	-0.326531	-0.720127	0.545166	-0.278548
18054	7.518497	1.996530	-6.151032	0.013142	0.071833	0.013744	-0.489402	-0.457818	0.438599	-0.327048	-0.719598	0.544939	-0.279749
18055	7.442763	2.189778	-6.057597	-0.049095	0.075677	0.013635	-0.490492	-0.458470	0.438021	-0.328501	-0.718651	0.545003	-0.280355
18056	7.357330	2.183247	-5.887830	-0.092340	0.076087	0.039227	-0.491617	-0.458536	0.433917	-0.330436	-0.717124	0.545701	-0.280633
18057	7.319294	2.153364	-5.809332	-0.096909	0.094378	0.072211	-0.494652	-0.458858	0.429951	-0.332473	-0.715112	0.546731	-0.281357
18058	7.510504	1.881550	-5.890694	-0.142567	0.083862	0.143704	-0.496308	-0.459907	0.426203	-0.334620	-0.712042	0.549154	-0.281880
18059	7.745063	1.911835	-6.102101	-0.170890	0.053184	0.182286	-0.502780	-0.459182	0.421785	-0.336640	-0.708536	0.552420	-0.281926
18060	7.575323	1.827163	-6.207384	-0.278799	0.055266	0.182935	-0.506680	-0.458073	0.414352	-0.340171	-0.704223	0.556344	-0.280776
18061	7.160451	1.809696	-5.952931	-0.320219	0.103744	0.203794	-0.512201	-0.458864	0.406407	-0.344711	-0.699127	0.560359	-0.279988
18062	7.697365	1.716244	-5.956710	-0.341233	0.177769	0.231265	-0.521009	-0.458814	0.399366	-0.350168	-0.693081	0.564385	-0.280161
18063	8.083364	1.907667	-5.969894	-0.306384	0.168669	0.167234	-0.526526	-0.460789	0.389979	-0.355406	-0.688034	0.567288	-0.280142
18064	8.096901	1.748905	-5.710646	-0.353856	0.187090	0.168932	-0.532358	-0.460461	0.379090	-0.361439	-0.682452	0.570370	-0.279822
18065	7.730923	1.532334	-5.280631	-0.358198	0.149629	0.146858	-0.539243	-0.463448	0.368010	-0.367242	-0.677269	0.573341	-0.278784
18066	7.928257	1.365498	-5.238387	-0.280866	0.157659	0.163530	-0.545901	-0.463075	0.356447	-0.371945	-0.672328	0.576107	-0.278806
18067	8.216909	1.266693	-5.254652	-0.202398	0.106147	0.160142	-0.552516	-0.463467	0.349222	-0.375032	-0.668301	0.578657	-0.279072
18068	8.498366	1.230606	-5.603468	-0.104520	0.066021	0.197145	-0.555312	-0.461269	0.344859	-0.376089	-0.664777	0.581502	-0.280150
18069	8.195687	1.080035	-5.426519	-0.117186	-0.036907	0.177929	-0.558373	-0.458735	0.342300	-0.376244	-0.661940	0.584872	-0.279644
18070	8.106382	1.202881	-5.499650	-0.149831	-0.093786	0.160521	-0.560307	-0.457564	0.341704	-0.376223	-0.659379	0.588650	-0.277790
18071	8.036999	1.212286	-5.441456	-0.187392	-0.129708	0.162328	-0.563857	-0.457293	0.342986	-0.376272	-0.656673	0.592882	-0.275119
18072	7.872790	1.206805	-5.488477	-0.254126	-0.203734	0.171453	-0.563613	-0.455189	0.342563	-0.376230	-0.653763	0.598157	-0.270653
18073	8.155335	1.283424	-5.744841	-0.219054	-0.149075	0.211875	-0.564973	-0.456246	0.341827	-0.376154	-0.650273	0.603311	-0.267711
18074	8.025733	1.161558	-5.629713	-0.249048	-0.169822	0.220980	-0.566918	-0.453978	0.341571	-0.376138	-0.646558	0.608882	-0.264094
18075	7.945537	1.410304	-5.514017	-0.327851	-0.124988	0.213441	-0.569643	-0.455552	0.340405	-0.377706	-0.642025	0.614388	-0.260134
18076	7.969439	1.456796	-5.558073	-0.361336	-0.101423	0.190410	-0.572971	-0.454985	0.335400	-0.380082	-0.637395	0.619557	-0.255763
18077	7.963384	1.537706	-5.441413	-0.394263	-0.081029	0.189412	-0.574354	-0.457196	0.329660	-0.383113	-0.632328	0.624673	-0.251335
18078	7.812889	1.560923	-5.285923	-0.339485	-0.006930	0.178365	-0.576158	-0.457536	0.325682	-0.386395	-0.627453	0.628763	-0.248312
18079	7.928058	1.575559	-5.352916	-0.207667	0.001808	0.180469	-0.580029	-0.457629	0.320094	-0.388123	-0.623441	0.632125	-0.247184
18080	7.902435	1.485744	-5.511914	-0.179851	0.066202	0.118000	-0.583326	-0.458403	0.316926	-0.390600	-0.620152	0.634062	-0.246594
18081	8.070927	1.645755	-5.599271	-0.140507	0.132970	0.077658	-0.587576	-0.460478	0.312181	-0.393644	-0.617286	0.634763	-0.247140
18082	8.455531	1.903017	-5.819638	-0.086178	0.184148	0.052111	-0.589811	-0.460953	0.305321	-0.396768	-0.614964	0.634472	-0.248674
18083	8.007081	2.317823	-5.418644	-0.194789	0.180478	-0.038035	-0.593515	-0.463931	0.298871	-0.401652	-0.612877	0.633614	-0.248177
18084	7.790460	2.006870	-5.260446	-0.155265	0.161224	0.004187	-0.595711	-0.467723	0.291536	-0.405557	-0.610702	0.633232	-0.248162
18085	8.181755	1.859547	-5.688950	-0.062743	0.166482	0.006242	-0.598469	-0.469617	0.285417	-0.408412	-0.609171	0.632346	-0.249497
18086	8.257566	2.066081	-5.941568	0.023759	0.109329	0.066188	-0.601921	-0.470027	0.280491	-0.409160	-0.607906	0.632242	-0.251611
18087	8.154765	1.836884	-5.432130	0.055646	0.071702	0.030480	-0.604792	-0.470514	0.279940	-0.409240	-0.607512	0.631828	-0.253466
18088	7.923747	2.047777	-5.487316	0.046130	-0.004912	-0.043757	-0.604821	-0.469180	0.278240	-0.408826	-0.608390	0.631209	-0.253572
18089	7.791343	2.434505	-5.327718	0.051948	-0.038280	-0.025301	-0.605195	-0.470679	0.280619	-0.407844	-0.609242	0.631028	-0.253555
18090	7.836404	2.503028	-5.758774	0.087149	-0.018896	-0.011492	-0.607082	-0.470814	0.284054	-0.406589	-0.610116	0.630706	-0.254271
18091	8.012375	2.354615	-5.993303	0.031663	-0.060056	0.003154	-0.606521	-0.471032	0.285543	-0.405426	-0.610579	0.631149	-0.253918
18092	7.586302	1.771779	-5.701066	-0.015533	-0.118376	0.055274	-0.608170	-0.469547	0.287019	-0.403832	-0.610264	0.632979	-0.252656
18093	7.597520	1.631706	-5.748278	-0.029374	-0.116794	0.153403	-0.609292	-0.466146	0.289017	-0.401907	-0.608625	0.636024	-0.252030
18094	7.449997	1.804430	-5.893764	-0.024433	-0.072022	0.267112	-0.613173	-0.460887	0.290879	-0.399927	-0.605296	0.640084	-0.252919
18095	7.710215	2.061702	-5.689321	-0.122351	-0.047883	0.300022	-0.618720	-0.454436	0.291595	-0.399227	-0.600679	0.644793	-0.253070
18096	7.628165	1.923528	-5.648519	-0.178777	-0.015030	0.307160	-0.622131	-0.445130	0.290135	-0.399604	-0.595267	0.649601	-0.252966
18097	7.811427	1.836594	-5.590740	-0.222205	-0.075210	0.331057	-0.630162	-0.439550	0.286574	-0.399541	-0.589536	0.655333	-0.251700
18098	7.700820	1.919912	-5.598135	-0.245125	-0.035477	0.360300	-0.635738	-0.432539	0.284310	-0.400133	-0.582901	0.661203	-0.250860
18099	7.721509	2.019717	-5.458205	-0.343749	-0.068070	0.371196	-0.641768	-0.424110	0.278710	-0.401319	-0.575552	0.667844	-0.248328
18100	7.773932	2.081316	-5.558766	-0.436498	-0.091288	0.394928	-0.646837	-0.415456	0.273937	-0.403126	-0.567080	0.675365	-0.244524
18101	7.817622	2.131650	-5.538340	-0.436757	-0.112940	0.387640	-0.653524	-0.407689	0.270769	-0.404606	-0.558849	0.682827	-0.240268
18102	7.842288	2.159737	-5.476296	-0.447612	-0.124741	0.462891	-0.659139	-0.399034	0.266138	-0.405629	-0.549368	0.691205	-0.236423
18103	7.875179	2.175595	-5.590914	-0.541746	-0.210485	0.578465	-0.665466	-0.387757	0.262221	-0.405877	-0.537928	0.701788	-0.231064
18104	7.692030	1.981900	-5.515303	-0.573990	-0.207819	0.534284	-0.673701	-0.376102	0.259715	-0.406591	-0.526574	0.711877	-0.225020
18105	7.926818	1.816702	-5.614501	-0.547180	-0.123200	0.535140	-0.679629	-0.364376	0.254999	-0.408155	-0.515038	0.720931	-0.220012
18106	8.036211	1.344666	-5.909018	-0.544964	-0.028732	0.433078	-0.686655	-0.352998	0.249176	-0.411383	-0.504340	0.728041	-0.215317
18107	8.482564	0.387980	-6.040602	-0.590834	0.043018	0.484194	-0.692301	-0.344035	0.241001	-0.415839	-0.492218	0.735072	-0.210875
18108	7.896289	-0.322638	-5.537959	-0.390670	-0.015295	0.445907	-0.697652	-0.335457	0.234993	-0.417522	-0.482360	0.741270	-0.208622
18109	8.397332	-0.682098	-5.394834	-0.334900	0.122086	0.394468	-0.705094	-0.324815	0.227211	-0.420876	-0.473172	0.745469	-0.207959
18110	8.651666	-0.623565	-5.553672	-0.344107	0.172329	0.387090	-0.710761	-0.314438	0.218573	-0.425045	-0.463646	0.749170	-0.207636
18111	8.619486	-0.387061	-5.454340	-0.290902	0.109195	0.331358	-0.717908	-0.305472	0.210824	-0.427952	-0.455691	0.752562	-0.207011
18112	8.497321	-0.377667	-5.367611	-0.289967	0.188946	0.289919	-0.722862	-0.297080	0.202745	-0.432205	-0.447907	0.754870	-0.206761
18113	8.283542	-0.474802	-5.244346	-0.229023	0.055448	0.255323	-0.726278	-0.290322	0.196335	-0.433978	-0.441756	0.757687	-0.205972
18114	8.009821	-0.518369	-5.106417	-0.161283	0.054151	0.257229	-0.731154	-0.284966	0.193553	-0.435136	-0.436098	0.760246	-0.206160
18115	8.438582	-0.736551	-5.333948	-0.087597	0.052828	0.308811	-0.734563	-0.276699	0.190522	-0.435351	-0.430306	0.762918	-0.207997
18116	7.867629	-0.784831	-4.689922	-0.127221	0.007644	0.200418	-0.739330	-0.268992	0.188019	-0.435698	-0.425991	0.765191	-0.207800
18117	7.941911	-0.721932	-5.078643	-0.035529	0.010497	0.241898	-0.742985	-0.261142	0.187980	-0.435063	-0.421793	0.767403	-0.209530
18118	8.645197	-0.635275	-5.761172	-0.101041	-0.057919	0.191561	-0.743996	-0.257461	0.186979	-0.434187	-0.418121	0.770021	-0.209104
18119	7.819411	-0.332222	-5.506171	-0.119442	0.017531	0.251840	-0.747901	-0.252581	0.185118	-0.434279	-0.412976	0.772580	-0.209697
18120	8.377633	0.043023	-5.756407	-0.152895	0.029554	0.301483	-0.751284	-0.244986	0.184514	-0.434688	-0.406773	0.775514	-0.210145
18121	8.490182	0.097741	-5.557422	-0.121655	0.045361	0.374965	-0.756054	-0.237003	0.182027	-0.434659	-0.399547	0.778780	-0.211978
18122	8.416771	0.413729	-5.216974	-0.051828	-0.031232	0.327557	-0.759756	-0.225782	0.181371	-0.433152	-0.394032	0.781948	-0.213716
18123	8.332836	1.587256	-5.353485	-0.290001	-0.003851	0.250145	-0.763271	-0.218601	0.180742	-0.434177	-0.387490	0.785282	-0.211363
18124	8.314967	2.256208	-5.145621	-0.197599	-0.025987	0.153212	-0.764700	-0.214868	0.178789	-0.434613	-0.383373	0.787603	-0.209331
18125	8.464774	1.622127	-5.131207	-0.277347	-0.061998	0.112668	-0.765553	-0.212087	0.179102	-0.435201	-0.379364	0.790242	-0.205430
18126	8.477359	1.720399	-5.413558	-0.145880	-0.045480	0.169798	-0.766402	-0.209848	0.179109	-0.434858	-0.375469	0.792609	-0.204187
18127	8.004899	1.512052	-5.358617	-0.148791	0.047245	0.187858	-0.768267	-0.203901	0.177568	-0.435891	-0.370965	0.794284	-0.203710
18128	7.851731	1.652796	-5.286777	-0.095157	-0.127048	0.158871	-0.767080	-0.199920	0.178346	-0.433901	-0.367990	0.797045	-0.202566
18129	8.370146	1.433083	-5.447643	0.088511	-0.110483	0.043661	-0.768766	-0.194475	0.181433	-0.431265	-0.368512	0.798030	-0.203366
18130	7.965182	0.680399	-5.157302	-0.010402	-0.078462	-0.105436	-0.766517	-0.195891	0.187081	-0.430485	-0.370307	0.798056	-0.201649
18131	7.975996	-0.996590	-5.226590	-0.145072	0.012530	-0.096948	-0.764267	-0.200926	0.186892	-0.432103	-0.370550	0.797876	-0.198426
18132	7.911725	-2.027899	-5.310594	0.155244	0.138820	-0.037110	-0.763753	-0.198932	0.185775	-0.433282	-0.371807	0.795868	-0.201544
18133	8.932302	-0.916700	-5.899305	0.073900	-0.086422	-0.110840	-0.763181	-0.202054	0.183936	-0.431730	-0.374517	0.795573	-0.201023
18134	8.433312	-0.380381	-5.853007	-0.010273	0.083082	0.013496	-0.764543	-0.204264	0.181074	-0.433051	-0.373732	0.795098	-0.201519
18135	8.087312	-0.532080	-6.290196	-0.155750	0.063460	-0.021740	-0.763164	-0.206023	0.179585	-0.435208	-0.372424	0.795108	-0.199242
18136	8.143403	-0.523230	-5.896223	-0.206791	-0.029515	-0.004231	-0.763182	-0.206177	0.176972	-0.436260	-0.370695	0.796235	-0.195636
18137	7.273578	-0.344814	-5.365111	-0.256784	0.148951	0.027355	-0.763186	-0.207957	0.173438	-0.440292	-0.367377	0.796242	-0.192813
18138	8.153778	-0.183197	-5.945104	-0.213745	0.218771	0.124794	-0.766138	-0.206810	0.164902	-0.444819	-0.362561	0.796115	-0.192062
18139	8.476333	-0.373851	-5.279872	-0.190288	0.078653	0.126960	-0.767615	-0.201897	0.158636	-0.446815	-0.358479	0.797179	-0.190671
18140	8.052331	-0.610523	-5.487716	0.048849	0.082523	0.173159	-0.770017	-0.196901	0.156768	-0.447081	-0.355734	0.797569	-0.193534
18141	8.145900	-0.449565	-5.606071	0.003020	-0.031557	0.112736	-0.770508	-0.191781	0.154616	-0.445952	-0.354011	0.798775	-0.194326
18142	8.304657	-0.645339	-5.555329	-0.006402	0.070616	0.160272	-0.774108	-0.188121	0.154871	-0.446461	-0.351022	0.799374	-0.196104
18143	8.410382	-0.674865	-5.578792	-0.051415	0.000111	0.125447	-0.772696	-0.181409	0.153758	-0.446145	-0.348469	0.800598	-0.196385
18144	8.271879	-0.158381	-5.328777	-0.001981	0.036172	0.057648	-0.772998	-0.180078	0.152197	-0.446472	-0.347295	0.800757	-0.197074
18145	8.000078	-0.522991	-5.118156	-0.007112	-0.051453	0.043900	-0.776016	-0.178440	0.153831	-0.445332	-0.346639	0.801697	-0.196986
18146	8.050659	-0.704459	-5.353042	-0.008485	-0.098016	-0.039554	-0.772828	-0.180275	0.156294	-0.443934	-0.347495	0.802399	-0.195773
18147	8.756173	-0.318644	-5.565251	0.027060	-0.028487	-0.015525	-0.774316	-0.180867	0.157505	-0.443149	-0.347995	0.802590	-0.195877
18148	7.363876	-0.502180	-4.529193	-0.121362	0.076133	0.036932	-0.773063	-0.181141	0.159944	-0.445028	-0.345945	0.802713	-0.194744
18149	8.243808	0.500115	-4.879129	-0.272137	0.154136	0.005666	-0.773342	-0.184459	0.153716	-0.449168	-0.342726	0.802570	-0.191492
18150	9.156751	0.801133	-5.024790	-0.337030	0.115649	-0.021679	-0.774474	-0.184737	0.148228	-0.453365	-0.339504	0.802724	-0.186631
18151	9.364955	1.036184	-5.303904	-0.393882	0.120703	-0.164864	-0.776406	-0.188482	0.139797	-0.458423	-0.338036	0.802075	-0.179597
18152	8.927406	1.513869	-5.076767	-0.345282	0.195719	-0.130031	-0.776113	-0.194922	0.131730	-0.464311	-0.336140	0.800689	-0.174134
18153	8.535144	1.511696	-4.709569	-0.235576	0.002351	-0.043331	-0.773625	-0.199488	0.127457	-0.465958	-0.334585	0.801294	-0.169894
18154	8.070387	1.156834	-4.221224	-0.289975	0.056847	-0.030825	-0.773907	-0.200987	0.123942	-0.468869	-0.332074	0.801604	-0.165288
18155	8.128660	1.184895	-4.174925	-0.349730	0.044915	-0.074947	-0.773885	-0.204081	0.121699	-0.472062	-0.329802	0.801906	-0.159171
18156	8.672107	1.760761	-4.551281	-0.336006	-0.000183	0.035466	-0.773362	-0.204078	0.118543	-0.474117	-0.325932	0.803274	-0.154053
18157	8.595420	1.870330	-4.545285	-0.486896	-0.107996	0.152794	-0.773677	-0.202543	0.115624	-0.475009	-0.319165	0.806811	-0.146820
18158	8.085196	1.848651	-4.468398	-0.461741	-0.039555	0.128763	-0.773439	-0.200658	0.113955	-0.476881	-0.312686	0.809403	-0.140279
18159	8.499623	2.114544	-4.264835	-0.429930	-0.142223	0.167670	-0.775279	-0.196919	0.112006	-0.476759	-0.306271	0.813012	-0.133826
18160	8.285917	2.646419	-4.398262	-0.392916	-0.102721	0.182398	-0.775329	-0.192761	0.112395	-0.476950	-0.299714	0.816198	-0.128495
18161	8.430902	2.434921	-4.252934	-0.481082	-0.110891	0.169394	-0.777347	-0.185683	0.110513	-0.477590	-0.292681	0.819468	-0.121320
18162	8.302912	2.046196	-4.127532	-0.493806	-0.040598	0.163662	-0.776320	-0.181179	0.109132	-0.479351	-0.285265	0.822031	-0.114503
18163	8.782783	1.880398	-4.310753	-0.452914	-0.054914	0.187694	-0.775155	-0.177452	0.106469	-0.480653	-0.278015	0.824599	-0.108242
18164	9.507627	1.279459	-4.718463	-0.497534	-0.026294	0.222477	-0.777466	-0.168194	0.105681	-0.482433	-0.269508	0.827178	-0.101985
18165	8.705563	0.367247	-4.617152	-0.745338	0.003082	0.046363	-0.776974	-0.166593	0.101115	-0.486456	-0.261557	0.828780	-0.089847
18166	8.276668	0.233837	-4.568181	-0.567979	0.117897	0.133580	-0.777199	-0.163238	0.095016	-0.491065	-0.253487	0.829353	-0.082304
18167	9.551975	-0.370206	-5.754710	-0.190182	0.397124	0.132180	-0.779968	-0.157048	0.082810	-0.498473	-0.248760	0.826362	-0.082275
18168	9.903920	-0.436458	-5.700687	-0.316020	0.400141	0.181547	-0.781764	-0.152380	0.070091	-0.506289	-0.241831	0.823808	-0.080808
18169	9.449912	0.901712	-4.544909	-0.533060	-0.030175	0.226931	-0.782489	-0.144885	0.059041	-0.508064	-0.232686	0.825981	-0.074056
18170	8.552498	0.399157	-5.106237	-0.409849	0.034341	0.170797	-0.784243	-0.137759	0.056063	-0.510224	-0.225522	0.827062	-0.069133
18171	8.247735	0.208339	-5.180602	-0.353911	0.004684	0.108456	-0.786284	-0.130801	0.050885	-0.511795	-0.220038	0.827955	-0.064331
18172	8.819434	0.134068	-5.366660	-0.222930	-0.256360	0.035831	-0.787695	-0.126405	0.052535	-0.508433	-0.217344	0.831071	-0.059818
18173	8.730234	0.344517	-5.463371	-0.242930	-0.160343	0.031981	-0.786572	-0.125036	0.058500	-0.506805	-0.214436	0.833126	-0.055381
18174	8.241829	0.030505	-4.935240	-0.125127	-0.313067	0.177288	-0.787535	-0.120609	0.065218	-0.501873	-0.210419	0.837236	-0.053696
18175	7.933547	0.281936	-4.719240	-0.050225	-0.271846	0.067240	-0.787254	-0.115366	0.074851	-0.497462	-0.208954	0.840311	-0.052409
18176	7.892659	0.532595	-5.126578	-0.041011	-0.252217	-0.139208	-0.788001	-0.115916	0.083732	-0.493494	-0.210953	0.842344	-0.049193
18177	8.595135	0.156273	-5.097341	-0.174673	-0.295368	-0.209960	-0.786772	-0.122649	0.090302	-0.489441	-0.212903	0.844554	-0.042995
18178	8.416410	0.617435	-5.039359	-0.073124	-0.208609	-0.250235	-0.784867	-0.128963	0.096616	-0.486393	-0.216414	0.845645	-0.038346
18179	8.387547	0.811961	-5.425780	-0.069243	-0.278045	-0.165685	-0.783642	-0.134769	0.104201	-0.482098	-0.218586	0.847711	-0.034455
18180	7.898456	0.860049	-5.139149	-0.042445	-0.197220	-0.197051	-0.781462	-0.140061	0.112356	-0.479028	-0.221498	0.848832	-0.030910
18181	7.977371	0.474549	-5.361936	-0.148976	-0.138375	-0.221264	-0.779127	-0.149204	0.116577	-0.477450	-0.223722	0.849309	-0.025782
18182	7.462324	1.082731	-5.242127	0.031103	-0.131715	-0.188816	-0.779030	-0.154416	0.120782	-0.475125	-0.227151	0.849758	-0.023860
18183	8.243002	1.110475	-5.551239	0.000356	0.238231	-0.213157	-0.779673	-0.158127	0.120015	-0.479241	-0.230461	0.846572	-0.023079
18184	7.649343	2.118936	-4.865672	-0.280471	0.301097	-0.176126	-0.780182	-0.166982	0.110302	-0.485654	-0.230470	0.843031	-0.017973
18185	7.885043	2.201550	-4.642133	-0.192939	0.280468	-0.080422	-0.778311	-0.169978	0.099552	-0.491276	-0.229660	0.840040	-0.015358
18186	8.504902	2.672528	-5.372162	-0.153923	0.247491	-0.019540	-0.781358	-0.173066	0.089389	-0.496100	-0.228242	0.837618	-0.013652
18187	8.489664	2.216916	-4.659808	-0.080775	0.336236	-0.030607	-0.784590	-0.174457	0.075768	-0.502093	-0.227683	0.834192	-0.013629
18188	8.368942	3.106142	-5.088873	0.061978	0.192231	-0.216226	-0.784255	-0.176207	0.070903	-0.505031	-0.231661	0.831325	-0.013277
18189	8.680035	3.586907	-4.942828	0.258883	0.021300	-0.291574	-0.782436	-0.181630	0.067268	-0.504244	-0.238982	0.829704	-0.014761
18190	8.512143	2.961168	-5.201419	0.283102	-0.003593	-0.276955	-0.781623	-0.189874	0.070599	-0.502861	-0.246230	0.828388	-0.016558
18191	8.404535	2.945897	-5.091248	0.374592	-0.025292	-0.412566	-0.778174	-0.201210	0.073717	-0.500693	-0.256725	0.826473	-0.018469
18192	8.073400	2.516066	-5.047863	0.400387	-0.115043	-0.329934	-0.775267	-0.211016	0.079949	-0.496794	-0.266051	0.825813	-0.021119
18193	7.675606	2.387691	-5.028999	0.400103	-0.241245	-0.190370	-0.772823	-0.214322	0.090143	-0.490715	-0.273171	0.827028	-0.024510
18194	7.355227	2.463044	-5.055165	0.239730	-0.243164	-0.027411	-0.770265	-0.216719	0.098746	-0.485351	-0.275909	0.829211	-0.026794
18195	7.530436	2.697442	-4.910579	0.167948	-0.155551	0.051271	-0.772487	-0.214592	0.108168	-0.481782	-0.276702	0.830947	-0.029145
18196	7.799453	2.662809	-5.000548	0.025123	-0.073518	0.072934	-0.771964	-0.210334	0.112121	-0.480345	-0.275559	0.832136	-0.029755
18197	7.728045	2.798362	-4.946286	0.000220	-0.032530	0.096685	-0.773377	-0.204635	0.115631	-0.479720	-0.273922	0.833013	-0.030401
18198	7.819688	2.812178	-4.939963	-0.116828	-0.054017	0.169920	-0.773686	-0.202100	0.115103	-0.479318	-0.269814	0.834609	-0.029702
18199	7.679616	2.833272	-4.992542	-0.127937	0.020870	0.226639	-0.775966	-0.194573	0.115580	-0.480202	-0.264762	0.835719	-0.029703
18200	7.632518	2.631756	-4.767527	-0.255563	0.079481	0.237271	-0.778432	-0.185461	0.112044	-0.482694	-0.258121	0.836417	-0.028056
18201	7.668773	2.734390	-4.485692	-0.396657	0.126565	0.225943	-0.782147	-0.176491	0.106044	-0.486713	-0.250421	0.836552	-0.024072
18202	8.237646	2.465105	-4.953022	-0.344287	0.190431	0.328778	-0.783695	-0.167423	0.097290	-0.491402	-0.241318	0.836533	-0.022402
18203	8.350242	1.933139	-5.120069	-0.400039	0.223413	0.427646	-0.787886	-0.154575	0.088926	-0.496851	-0.230106	0.836515	-0.020809
18204	8.475713	1.538630	-5.238408	-0.343087	0.229396	0.433211	-0.791678	-0.141285	0.079900	-0.502012	-0.219193	0.836375	-0.020368
18205	9.602610	0.932890	-5.680498	-0.242324	0.173100	0.404269	-0.795756	-0.126881	0.070944	-0.505784	-0.209879	0.836476	-0.021007
18206	10.021818	0.407377	-5.767208	-0.025661	0.169409	0.395525	-0.798870	-0.111762	0.064215	-0.508502	-0.202753	0.836470	-0.025215
18207	9.614193	0.553496	-5.598787	-0.060436	0.062667	0.270809	-0.801713	-0.099334	0.061058	-0.509643	-0.197482	0.836974	-0.027177
18208	8.407023	0.202806	-4.850845	0.132519	-0.060512	0.315124	-0.803747	-0.089331	0.062094	-0.507883	-0.193426	0.838807	-0.032302
18209	7.757929	-0.176094	-4.821803	0.148985	-0.193516	0.257356	-0.805464	-0.079447	0.068466	-0.503855	-0.190606	0.841696	-0.036710
18210	7.552771	-0.124531	-4.581985	0.086147	-0.134625	0.228665	-0.806088	-0.070479	0.073264	-0.501045	-0.187526	0.843919	-0.039865
18211	8.520178	0.113673	-5.133348	0.110377	-0.057205	0.168265	-0.808358	-0.059912	0.080093	-0.499484	-0.185663	0.845085	-0.043307
18212	8.680737	0.050625	-5.217033	0.166548	-0.120447	0.084081	-0.809215	-0.055304	0.082985	-0.496712	-0.185833	0.846515	-0.046439
18213	8.136242	0.031492	-4.590708	0.119522	-0.040907	-0.108933	-0.808654	-0.055390	0.084619	-0.495627	-0.188695	0.846464	-0.047391
18214	8.070267	0.135993	-4.754175	0.188961	0.022268	-0.152945	-0.809304	-0.057389	0.085874	-0.495389	-0.192983	0.845539	-0.049096
18215	7.981880	0.101168	-4.642436	0.197593	-0.059760	-0.198697	-0.810719	-0.063182	0.088141	-0.493758	-0.198125	0.845225	-0.050443
18216	8.306456	0.084714	-5.031373	0.211399	0.005649	-0.306992	-0.810302	-0.073179	0.090409	-0.493269	-0.205264	0.843774	-0.050958
18217	8.077156	0.038314	-5.066567	0.182170	-0.080813	-0.400563	-0.808534	-0.082583	0.091468	-0.491496	-0.213636	0.842788	-0.050001
18218	8.468977	0.297985	-5.289604	0.096490	0.194533	-0.380861	-0.807853	-0.093822	0.090506	-0.494683	-0.220683	0.839177	-0.048669
18219	9.189411	1.001653	-5.886654	0.040202	0.182771	-0.222871	-0.807374	-0.102226	0.085606	-0.497723	-0.224364	0.836425	-0.048222
18220	8.368154	2.307687	-4.852576	-0.215802	0.207376	-0.071024	-0.808602	-0.108164	0.076212	-0.502178	-0.223091	0.834291	-0.044796
18221	7.830456	1.989720	-5.085676	-0.281682	0.114522	-0.133579	-0.808853	-0.114484	0.068704	-0.505387	-0.222145	0.832873	-0.039479
18222	8.196004	1.646864	-5.024306	-0.261121	0.105830	-0.049082	-0.809978	-0.116608	0.061047	-0.508300	-0.220116	0.831836	-0.035059
18223	8.635281	2.364147	-5.224402	-0.108085	0.002224	0.078218	-0.810152	-0.114459	0.059808	-0.508674	-0.217501	0.832329	-0.034240
18224	8.957600	2.707264	-5.125554	-0.190673	-0.085508	0.010428	-0.811815	-0.113537	0.058509	-0.508028	-0.215315	0.833428	-0.030751
18225	8.297876	2.547197	-5.316842	-0.274569	-0.084653	-0.188112	-0.811884	-0.117539	0.060734	-0.507808	-0.215540	0.833725	-0.024004
18226	7.786835	2.005105	-5.124995	-0.167319	-0.217142	-0.134669	-0.812033	-0.123943	0.066653	-0.504923	-0.216048	0.835476	-0.018856
18227	7.670885	2.099131	-5.204562	-0.149956	-0.255287	0.041588	-0.810323	-0.126297	0.071702	-0.501158	-0.213790	0.838383	-0.015738
18228	7.932291	2.339014	-5.149989	-0.304296	-0.107950	0.142084	-0.810742	-0.122890	0.076299	-0.500551	-0.208253	0.840206	-0.011547
18229	8.054322	2.359793	-4.956409	-0.348435	-0.113822	0.134704	-0.811473	-0.118477	0.077395	-0.499909	-0.202406	0.842068	-0.006595
18230	7.720118	2.366548	-4.562346	-0.381421	-0.064707	0.128995	-0.811797	-0.114309	0.077651	-0.500289	-0.196261	0.843322	-0.001132
18231	7.859922	2.433710	-4.581624	-0.250849	-0.020688	0.219143	-0.814495	-0.106471	0.077603	-0.500780	-0.189960	0.844472	0.000999
18232	8.127371	2.681172	-4.372685	-0.288461	-0.026186	0.252219	-0.815682	-0.099726	0.076652	-0.501382	-0.182603	0.845730	0.003533
18233	8.431473	2.618183	-4.896384	-0.256857	0.158530	0.319926	-0.817857	-0.091369	0.074300	-0.504890	-0.174556	0.845340	0.004150
18234	8.486788	2.344166	-5.103074	-0.214536	0.165934	0.395198	-0.819706	-0.078650	0.067961	-0.508411	-0.165508	0.845053	0.003299
18235	8.084141	1.319190	-4.399263	-0.243893	0.231303	0.347085	-0.822408	-0.064838	0.059366	-0.513014	-0.157109	0.843874	0.003189
18236	8.333517	0.953696	-4.396481	-0.162548	0.175642	0.382195	-0.825640	-0.051108	0.052689	-0.516448	-0.148726	0.843302	0.001588
18237	9.516129	0.544553	-4.882839	-0.042428	0.184671	0.353230	-0.826258	-0.038282	0.046619	-0.519581	-0.142231	0.842498	-0.001890
18238	9.868660	0.631983	-5.438759	0.053801	0.118953	0.434345	-0.828908	-0.026060	0.042176	-0.521351	-0.135287	0.842516	-0.007578
18239	9.409296	0.298027	-4.885281	0.049630	-0.073136	0.364768	-0.829525	-0.008853	0.043498	-0.519806	-0.129524	0.844322	-0.012078
18240	8.855634	0.641882	-5.282500	-0.021420	-0.122420	0.313246	-0.829491	0.001552	0.047144	-0.517661	-0.123891	0.846442	-0.014603
18241	8.244430	0.257222	-5.025515	0.105296	-0.174426	0.265671	-0.831487	0.011856	0.053544	-0.514223	-0.120372	0.848960	-0.018792
18242	7.852582	0.026182	-5.128277	0.065656	-0.160443	0.216812	-0.829657	0.021482	0.058359	-0.511205	-0.117292	0.851141	-0.021708
18243	8.061246	-0.216841	-4.835823	0.066655	-0.097901	0.109372	-0.829687	0.026046	0.061925	-0.509170	-0.115965	0.852484	-0.023867
18244	8.037807	-0.202103	-5.378161	0.156558	-0.097748	-0.020768	-0.829937	0.026171	0.065225	-0.507099	-0.117840	0.853396	-0.026062
18245	8.034183	-0.294382	-5.185450	0.163131	-0.067395	-0.052012	-0.830183	0.024980	0.066937	-0.505397	-0.120199	0.854004	-0.028343
18246	8.168456	-0.564894	-5.153598	0.226128	-0.042387	-0.026251	-0.831568	0.025356	0.065328	-0.504091	-0.122844	0.854278	-0.031806
18247	7.898721	-0.750910	-5.062625	0.340692	0.057437	-0.132713	-0.831519	0.021714	0.065792	-0.504098	-0.128244	0.853284	-0.036683
18248	8.322882	-0.963882	-4.954306	0.343955	0.117727	-0.154763	-0.831098	0.017394	0.059906	-0.505275	-0.134158	0.851467	-0.041265
18249	8.195791	-0.748750	-4.658387	0.480562	0.162296	-0.215111	-0.831876	0.011216	0.055427	-0.506692	-0.142219	0.848958	-0.048041
18250	8.290015	-1.101709	-4.784946	0.534604	0.094980	-0.277335	-0.833856	0.002179	0.049964	-0.506965	-0.152142	0.846678	-0.054546
18251	8.343677	-1.203217	-4.657219	0.547286	-0.006199	-0.341380	-0.832756	-0.011434	0.046113	-0.505329	-0.163090	0.845194	-0.060755
18252	8.330434	-1.363739	-4.433202	0.737211	0.078758	-0.432925	-0.831656	-0.023890	0.044252	-0.504661	-0.177641	0.842017	-0.069061
18253	9.201731	-0.812492	-4.773682	0.810555	0.149525	-0.570258	-0.831858	-0.040840	0.043638	-0.504820	-0.194744	0.837347	-0.077986
18254	8.538387	-0.420397	-4.734252	0.713159	0.114779	-0.649384	-0.829958	-0.062494	0.041759	-0.504837	-0.212508	0.832443	-0.083777
18255	8.723680	1.210311	-4.211388	0.808714	0.270808	-0.707842	-0.827778	-0.087288	0.035577	-0.506845	-0.231512	0.825285	-0.091733
18256	11.181764	3.781343	-5.208951	0.648567	0.405126	-0.780835	-0.825299	-0.116749	0.024996	-0.511796	-0.250081	0.816236	-0.096347
18257	10.292579	3.582475	-5.459525	0.587880	0.323950	-0.405772	-0.822481	-0.138573	0.017617	-0.514784	-0.261742	0.809771	-0.103729
18258	9.463532	2.102034	-4.559223	0.773030	0.148592	-0.380758	-0.821007	-0.149787	0.012949	-0.513814	-0.275426	0.804583	-0.113059
18259	7.878849	1.780656	-4.349946	0.694717	0.207091	-0.546566	-0.819159	-0.167138	0.011332	-0.514406	-0.290570	0.797844	-0.119998
18260	8.012911	2.294639	-4.057013	0.739121	-0.069181	-0.531232	-0.815681	-0.181482	0.013309	-0.510159	-0.306670	0.793630	-0.125868
18261	7.984251	2.504796	-3.803441	0.628749	-0.080052	-0.343290	-0.813541	-0.194944	0.020560	-0.505800	-0.318492	0.790762	-0.132003
18262	8.740630	2.518445	-4.133470	0.420654	0.009440	-0.473058	-0.810708	-0.209507	0.027326	-0.504442	-0.330082	0.786550	-0.133881
18263	8.649208	2.493129	-4.726651	0.377519	-0.043911	-0.440068	-0.806512	-0.225474	0.030980	-0.502376	-0.340754	0.783095	-0.135158
18264	7.808091	2.058264	-4.582133	0.298980	-0.087104	-0.363330	-0.802197	-0.238115	0.037849	-0.499899	-0.349567	0.780725	-0.135546
18265	7.884830	1.983423	-4.286065	0.139893	-0.187756	-0.211148	-0.799848	-0.246948	0.044283	-0.496520	-0.354650	0.780800	-0.134323
18266	8.375870	2.024590	-4.359693	0.171828	-0.142086	-0.080750	-0.796188	-0.252503	0.048709	-0.493262	-0.357883	0.781249	-0.135143
18267	8.592793	2.437432	-4.522069	0.163223	-0.145606	0.011109	-0.798050	-0.252788	0.055288	-0.489767	-0.359623	0.782371	-0.136732
18268	8.613634	2.321703	-4.581555	0.144696	-0.070681	-0.040448	-0.798530	-0.254462	0.061359	-0.487700	-0.361730	0.782464	-0.138024
18269	8.230542	1.782444	-4.667336	0.075810	-0.099813	0.018011	-0.796437	-0.255117	0.065686	-0.485531	-0.362398	0.783401	-0.138599
18270	8.062165	1.715574	-4.294441	0.098038	-0.066549	0.060174	-0.798342	-0.254247	0.068497	-0.483586	-0.362433	0.784311	-0.140156
18271	8.475163	1.875998	-4.540648	0.067126	0.002238	0.129850	-0.800862	-0.249491	0.068809	-0.482777	-0.360986	0.785073	-0.142395
18272	8.230111	1.554656	-4.316257	-0.048057	-0.010601	0.133215	-0.802557	-0.245799	0.067815	-0.482561	-0.358253	0.786394	-0.142738
18273	8.689280	1.860372	-4.572902	-0.120935	0.073754	0.206488	-0.802588	-0.242910	0.068539	-0.484021	-0.353579	0.787517	-0.143255
18274	8.825458	1.152873	-5.041400	-0.149715	0.111570	0.285181	-0.807659	-0.234897	0.062629	-0.485986	-0.347141	0.788969	-0.144355
18275	8.202106	1.205651	-4.672447	-0.278271	0.073659	0.306895	-0.811080	-0.226562	0.058232	-0.488201	-0.339327	0.791181	-0.143353
18276	8.349813	0.836163	-5.040170	-0.311886	0.163802	0.372710	-0.814578	-0.214429	0.050090	-0.491800	-0.329681	0.793083	-0.143045
18277	8.735211	0.319028	-4.830966	-0.211038	0.231335	0.440705	-0.820289	-0.201089	0.040672	-0.495578	-0.319879	0.794303	-0.145473
18278	9.540512	0.518809	-5.144707	-0.193592	0.238958	0.407896	-0.824765	-0.188567	0.030508	-0.499377	-0.310588	0.795168	-0.147868
18279	9.593783	0.469192	-5.089069	-0.196504	0.173317	0.304314	-0.829617	-0.178040	0.021459	-0.502434	-0.303195	0.795922	-0.148801
18280	8.927585	0.297026	-4.558194	-0.170915	0.027184	0.249384	-0.831674	-0.168932	0.017918	-0.503121	-0.297271	0.797743	-0.148675
18281	8.528433	0.044904	-4.351737	-0.218722	-0.003695	0.242793	-0.833167	-0.160698	0.015004	-0.503618	-0.291115	0.799901	-0.147578
18282	8.354729	0.170923	-4.436182	-0.181379	-0.009256	0.272217	-0.836300	-0.151936	0.013234	-0.503679	-0.284811	0.802181	-0.147294
18283	8.699908	0.121660	-4.019588	-0.144554	-0.039103	0.215528	-0.837752	-0.144849	0.013952	-0.503218	-0.279907	0.804263	-0.146919
18284	8.697183	0.097167	-4.360121	-0.158783	-0.122387	0.100003	-0.837645	-0.140810	0.016799	-0.501805	-0.276921	0.806593	-0.144622
18285	8.586204	-0.077346	-4.306400	-0.073852	-0.142016	-0.008125	-0.838853	-0.140671	0.020109	-0.499926	-0.276602	0.808230	-0.142584
18286	8.629045	-0.247434	-4.301866	-0.054838	-0.150607	-0.050302	-0.841157	-0.139861	0.024291	-0.497900	-0.277157	0.809689	-0.140298
18287	8.735132	-0.106896	-4.350796	-0.021530	-0.057100	-0.044835	-0.841344	-0.144362	0.028269	-0.497205	-0.277686	0.810117	-0.139245
18288	8.697515	0.067325	-4.304789	-0.004773	-0.040784	-0.103531	-0.839758	-0.147825	0.033253	-0.496818	-0.279320	0.810028	-0.137866
18289	8.852546	-0.166904	-4.097202	-0.083551	-0.012488	-0.111069	-0.837117	-0.152234	0.031453	-0.497385	-0.280154	0.809802	-0.135433
18290	8.951937	-0.196181	-4.316019	-0.024264	-0.030480	-0.151288	-0.837031	-0.157117	0.034583	-0.497395	-0.282336	0.809389	-0.133320
18291	8.679376	-0.010118	-4.125927	0.050657	0.013801	-0.157659	-0.836545	-0.162853	0.035053	-0.497763	-0.285156	0.808261	-0.132786
18292	8.638676	0.031858	-3.800560	0.044370	0.045148	-0.189828	-0.836754	-0.168905	0.033592	-0.498700	-0.288441	0.806673	-0.131829
18293	8.593126	0.216438	-4.159861	0.064840	0.097041	-0.320157	-0.833209	-0.177554	0.035776	-0.500757	-0.293767	0.803702	-0.130410
18294	8.682094	0.318526	-4.225305	0.221137	0.047119	-0.354606	-0.830349	-0.187470	0.035560	-0.501083	-0.301450	0.800609	-0.130646
18295	8.602412	0.646163	-4.386806	0.272563	0.179296	-0.428091	-0.826906	-0.199799	0.036152	-0.503443	-0.310315	0.795507	-0.131977
18296	8.588523	1.101278	-4.506471	0.311789	0.248557	-0.402364	-0.823440	-0.217169	0.031503	-0.506454	-0.319087	0.789702	-0.134384
18297	8.607738	1.557249	-4.707053	0.336691	0.255559	-0.427944	-0.819219	-0.229773	0.025903	-0.509493	-0.328333	0.783459	-0.137137
18298	9.222959	2.106659	-5.136974	0.350567	0.349698	-0.429689	-0.816227	-0.241736	0.021861	-0.513769	-0.337552	0.776119	-0.140495
18299	9.974280	2.584758	-5.384101	0.261340	0.295780	-0.475418	-0.811834	-0.258421	0.014230	-0.517915	-0.346600	0.769121	-0.141725
18300	9.246456	2.250320	-4.653974	0.352563	0.368892	-0.319562	-0.807490	-0.270432	0.007842	-0.521980	-0.353998	0.762106	-0.146343
18301	8.348101	2.291037	-4.325527	0.274641	0.178043	-0.547150	-0.800181	-0.287923	0.004521	-0.524320	-0.364539	0.755553	-0.146078
18302	8.378579	2.302719	-4.128584	0.465907	0.071521	-0.498877	-0.795887	-0.302247	0.005806	-0.523384	-0.376604	0.749822	-0.148341
18303	8.390175	2.586970	-3.996770	0.419152	0.032646	-0.462149	-0.788825	-0.316410	0.011599	-0.522055	-0.387718	0.744741	-0.149982
18304	8.609936	2.271686	-4.106044	0.339600	-0.013546	-0.423700	-0.783536	-0.331222	0.016957	-0.520434	-0.397475	0.740627	-0.150444
18305	8.574450	2.175020	-4.291281	0.220766	-0.028592	-0.350532	-0.777606	-0.342698	0.022237	-0.519292	-0.404981	0.737494	-0.149764
18306	8.418493	2.412226	-3.998968	0.130856	-0.134361	-0.209217	-0.773746	-0.351976	0.028766	-0.516845	-0.409701	0.736887	-0.148369
18307	8.187666	2.281390	-3.884943	-0.031190	-0.140281	-0.040759	-0.772432	-0.355057	0.034598	-0.515155	-0.410351	0.738132	-0.146247
18308	8.204458	2.623469	-3.728800	-0.136734	-0.154393	-0.015185	-0.769801	-0.355662	0.037690	-0.514017	-0.409476	0.740097	-0.142731
18309	8.181030	2.626677	-3.954886	-0.185340	-0.102710	0.078219	-0.771557	-0.355640	0.040723	-0.513801	-0.406675	0.742342	-0.139830
18310	8.203697	2.507751	-3.777820	-0.152104	-0.039510	0.221315	-0.772719	-0.350846	0.039790	-0.513805	-0.401787	0.745068	-0.139446
18311	8.405219	2.542621	-3.591950	-0.112031	0.095548	0.270783	-0.777241	-0.340782	0.037427	-0.515401	-0.396306	0.746571	-0.141193
18312	8.365567	2.457721	-3.388185	-0.074365	0.103596	0.241465	-0.782019	-0.332367	0.034692	-0.516827	-0.391490	0.747721	-0.143313
18313	8.655612	2.663734	-3.354221	-0.039245	0.157321	0.250723	-0.783378	-0.325412	0.029369	-0.518832	-0.386862	0.748143	-0.146404
18314	8.707164	2.393460	-3.116438	-0.013252	0.130929	0.197570	-0.786785	-0.318452	0.024614	-0.520282	-0.383266	0.748431	-0.149212
18315	8.824196	2.629181	-3.037177	0.083608	0.175286	0.190415	-0.788944	-0.311351	0.022323	-0.521807	-0.380745	0.747761	-0.153634
18316	9.236448	2.541499	-3.584398	0.146364	0.235462	0.168479	-0.792489	-0.303609	0.018713	-0.523655	-0.378922	0.746203	-0.159327
18317	9.453728	1.791623	-3.829221	0.246230	0.290335	0.232732	-0.793687	-0.297825	0.014552	-0.525495	-0.377081	0.744054	-0.167476
18318	9.376210	1.372127	-4.326488	0.201680	0.289368	0.205017	-0.797931	-0.290630	0.008037	-0.527543	-0.375076	0.741938	-0.174768
18319	10.486261	1.104752	-5.219711	0.391160	0.336161	0.234847	-0.799027	-0.282846	0.002762	-0.528840	-0.374516	0.738706	-0.185414
18320	10.358172	0.071748	-5.144384	0.474731	0.324161	0.277040	-0.804944	-0.272996	-0.003439	-0.528973	-0.374113	0.735617	-0.197725
18321	9.293859	0.250400	-4.528727	0.439769	0.106553	0.156013	-0.804622	-0.265519	-0.002715	-0.526648	-0.376014	0.733897	-0.206522
18322	9.091545	0.037143	-4.430794	0.386446	0.029086	0.222021	-0.808679	-0.257197	-0.000802	-0.523202	-0.376582	0.733726	-0.214691
18323	8.819768	0.019439	-4.053712	0.225516	-0.268128	0.117527	-0.810043	-0.252041	0.008295	-0.517043	-0.378328	0.736475	-0.217115
18324	8.536229	-0.174931	-3.875349	0.293244	-0.231817	0.183577	-0.812352	-0.246950	0.019042	-0.510569	-0.379531	0.739060	-0.221510
18325	8.768683	-0.120778	-4.057546	0.262579	-0.220680	0.060599	-0.812203	-0.242120	0.028653	-0.504996	-0.382237	0.740662	-0.224265
18326	8.789247	-0.370141	-4.096160	0.192721	-0.224771	-0.022151	-0.813233	-0.241449	0.038298	-0.500262	-0.385378	0.741991	-0.225101
18327	8.665434	-0.352306	-3.915141	0.148171	-0.195079	-0.117732	-0.810935	-0.244953	0.046836	-0.496689	-0.389408	0.742444	-0.224584
18328	8.475382	-0.014240	-3.712655	0.165360	-0.299831	-0.215691	-0.807248	-0.250023	0.055678	-0.491882	-0.395449	0.743085	-0.222479
18329	8.716456	-0.047923	-3.678423	0.104043	-0.073379	-0.273931	-0.805474	-0.255978	0.063250	-0.491123	-0.400769	0.741252	-0.220745
18330	8.948792	-0.027022	-3.551749	0.077483	-0.189692	-0.297596	-0.802307	-0.266226	0.066986	-0.488969	-0.406641	0.740473	-0.217375
18331	8.989867	-0.091601	-3.819324	0.041722	-0.116861	-0.343671	-0.796923	-0.276794	0.073834	-0.488339	-0.412508	0.738705	-0.213722
18332	8.836335	0.069288	-3.802876	0.008173	-0.158281	-0.327160	-0.793623	-0.287024	0.077158	-0.487292	-0.417981	0.737591	-0.209281
18333	8.803607	0.062899	-3.671300	0.100737	-0.043625	-0.262936	-0.789125	-0.294364	0.080784	-0.486873	-0.422854	0.735469	-0.207930
18334	8.518677	0.226989	-3.823779	-0.002319	-0.057813	-0.283342	-0.786950	-0.302854	0.082990	-0.487183	-0.427137	0.733721	-0.204595
18335	8.512538	0.757412	-3.597938	0.027788	0.060804	-0.329258	-0.781902	-0.313702	0.081190	-0.489165	-0.431795	0.730268	-0.202434
18336	9.000564	1.491515	-4.352716	0.000589	0.162677	-0.397168	-0.779461	-0.325631	0.076606	-0.493097	-0.436835	0.725306	-0.199907
18337	9.072844	1.808004	-4.486165	-0.029439	0.217696	-0.360546	-0.773923	-0.334731	0.070110	-0.497932	-0.440716	0.720181	-0.197922
18338	9.554725	2.458034	-4.755904	0.006650	0.292782	-0.384246	-0.770696	-0.346986	0.060428	-0.503563	-0.445041	0.713910	-0.196712
18339	9.027660	2.737049	-4.492909	-0.073283	0.228894	-0.422900	-0.764995	-0.359210	0.052233	-0.509121	-0.449284	0.708170	-0.193483
18340	9.311617	2.786815	-4.556324	-0.094848	0.005887	-0.385814	-0.759683	-0.371810	0.046212	-0.511512	-0.453639	0.705088	-0.188200
18341	8.999308	2.850890	-4.469375	0.046204	-0.117671	-0.297310	-0.754648	-0.381812	0.044188	-0.510535	-0.458639	0.703475	-0.184736
18342	8.570607	2.995130	-4.512775	0.092594	-0.230314	-0.295276	-0.751193	-0.391891	0.050124	-0.507503	-0.464457	0.702864	-0.180840
18343	8.094969	2.766876	-4.238106	0.026498	-0.257706	-0.267051	-0.746405	-0.396877	0.059783	-0.504570	-0.469337	0.702950	-0.176050
18344	7.896062	2.765769	-4.411780	-0.010578	-0.340281	-0.208316	-0.742268	-0.404762	0.069136	-0.500587	-0.473215	0.704557	-0.170527
18345	7.631928	2.870971	-4.343266	-0.115408	-0.371212	-0.086473	-0.738053	-0.408307	0.077928	-0.496699	-0.474497	0.707890	-0.164420
18346	7.859256	3.104389	-4.330926	-0.150712	-0.335577	0.029106	-0.737005	-0.410265	0.086572	-0.493258	-0.473529	0.712103	-0.159298
18347	8.074061	2.989338	-4.542543	-0.157260	-0.201955	0.043582	-0.738226	-0.408373	0.091084	-0.491701	-0.471984	0.715052	-0.155440
18348	8.040711	2.998670	-4.497771	-0.169624	-0.178864	0.058198	-0.738642	-0.407044	0.092539	-0.490550	-0.469861	0.718018	-0.151793
18349	8.016233	3.287941	-4.359746	-0.110479	-0.117540	0.076614	-0.739879	-0.405703	0.094002	-0.489652	-0.468038	0.720260	-0.149687
18350	7.998941	3.259546	-4.402750	-0.179354	-0.135891	0.171927	-0.742391	-0.400735	0.095697	-0.488836	-0.464065	0.723841	-0.147433
18351	7.952442	3.310589	-4.207501	-0.102106	-0.049122	0.179284	-0.745736	-0.396721	0.094326	-0.488549	-0.460636	0.726299	-0.147052
18352	7.853791	3.047708	-4.079961	-0.031944	-0.004420	0.197640	-0.750746	-0.389444	0.095088	-0.488174	-0.457342	0.728353	-0.148411
18353	8.104884	3.109071	-3.726742	-0.021037	0.053999	0.190304	-0.754256	-0.382942	0.094144	-0.488630	-0.454231	0.729618	-0.150240
18354	8.450963	3.054439	-3.812478	0.055386	0.051148	0.174006	-0.758194	-0.375034	0.093015	-0.488323	-0.451973	0.730619	-0.153158
18355	8.219544	2.914885	-3.770930	0.057278	-0.105015	0.260438	-0.760746	-0.367641	0.093487	-0.485555	-0.449071	0.733781	-0.155363
18356	8.495228	2.726878	-4.178475	0.070162	0.041317	0.246483	-0.766598	-0.359075	0.093786	-0.484733	-0.445905	0.735451	-0.159107
18357	8.548232	2.434955	-4.674961	-0.022142	0.161350	0.338734	-0.771658	-0.350478	0.090242	-0.486318	-0.440217	0.736917	-0.163270
18358	8.602477	1.660474	-4.807601	-0.072677	0.213934	0.354946	-0.777051	-0.337403	0.086287	-0.488906	-0.433477	0.738253	-0.167485
18359	9.450015	1.332085	-5.353347	-0.120253	0.181605	0.285284	-0.784619	-0.327728	0.078446	-0.491751	-0.427493	0.739308	-0.169867
18360	9.281579	0.888428	-5.448945	-0.030086	0.194712	0.369742	-0.790308	-0.316066	0.069200	-0.493587	-0.420954	0.740717	-0.174667
18361	9.447610	0.624923	-5.053612	0.033318	0.081579	0.287470	-0.796563	-0.302228	0.061187	-0.493558	-0.416731	0.742202	-0.178527
18362	8.875983	0.786174	-5.205050	-0.088285	0.153064	0.110840	-0.799931	-0.296780	0.058944	-0.496140	-0.413552	0.742017	-0.179526
18363	8.745677	0.655785	-5.176881	-0.229041	0.012424	0.129091	-0.800696	-0.292430	0.055515	-0.497763	-0.409302	0.743802	-0.177377
18364	8.607895	0.475351	-4.849334	-0.241787	-0.064094	0.208050	-0.804338	-0.287243	0.052984	-0.498015	-0.403899	0.747081	-0.175261
18365	8.252089	0.400967	-4.720611	-0.266509	-0.055017	0.240933	-0.807455	-0.279479	0.051702	-0.498467	-0.397795	0.750543	-0.173132
18366	8.277948	0.573276	-4.565913	-0.184161	-0.112784	0.248566	-0.809895	-0.270780	0.051018	-0.497351	-0.392449	0.754382	-0.171856
18367	8.311222	0.900595	-4.763030	-0.248310	-0.202942	0.220196	-0.812290	-0.263764	0.053522	-0.495419	-0.387300	0.759030	-0.168621
18368	8.140685	0.678322	-4.912644	-0.065793	-0.028068	0.149540	-0.815500	-0.257284	0.055863	-0.494991	-0.384248	0.760827	-0.168758
18369	8.281390	0.678069	-4.787512	-0.042991	-0.064596	0.081777	-0.816243	-0.253322	0.054739	-0.493983	-0.382747	0.762328	-0.168347
18370	8.503758	0.596520	-4.970216	-0.024196	0.006794	0.057872	-0.818601	-0.250134	0.055777	-0.494094	-0.381281	0.762977	-0.168410
18371	8.521295	0.473300	-4.831622	-0.039250	-0.007031	0.043172	-0.819144	-0.250794	0.055193	-0.494038	-0.380197	0.763615	-0.168134
18372	8.547493	0.454812	-4.552615	-0.075606	0.016556	0.050415	-0.820560	-0.247655	0.054026	-0.494702	-0.378345	0.764257	-0.167440
18373	8.469261	0.345855	-4.342735	-0.100943	0.086345	0.053896	-0.820212	-0.244331	0.051346	-0.496494	-0.376149	0.764261	-0.167067
18374	8.584341	0.453992	-4.150741	-0.060685	0.113730	0.087013	-0.823557	-0.241602	0.047705	-0.498395	-0.373591	0.764136	-0.167718
18375	8.623150	0.260616	-4.035131	-0.061763	0.154890	0.075914	-0.823908	-0.239341	0.041266	-0.500862	-0.371180	0.763478	-0.168711
18376	9.106960	0.440835	-4.167950	-0.082269	0.026165	-0.063259	-0.825588	-0.238579	0.037490	-0.502074	-0.371033	0.763151	-0.166903
18377	9.041719	0.602574	-4.261045	-0.010926	0.069898	-0.136586	-0.824044	-0.243217	0.035002	-0.503581	-0.372635	0.761586	-0.165941
18378	8.672447	1.272752	-4.320143	0.100406	0.180040	-0.292505	-0.823994	-0.248924	0.032051	-0.506514	-0.377334	0.757352	-0.165775
18379	8.593437	1.568192	-4.071377	0.019100	0.221220	-0.393623	-0.819663	-0.259440	0.026439	-0.510917	-0.382612	0.752161	-0.163785
18380	9.063589	1.904944	-4.477943	-0.001138	0.172047	-0.461337	-0.815840	-0.273922	0.019496	-0.514987	-0.388778	0.746965	-0.160261
18381	8.923265	2.117361	-4.333674	-0.081858	0.107801	-0.461383	-0.811002	-0.292622	0.013109	-0.518604	-0.394357	0.742607	-0.155136
18382	9.329905	2.403116	-4.520874	-0.053103	0.016411	-0.332589	-0.805975	-0.303605	0.008285	-0.520275	-0.398498	0.740093	-0.150916
18383	8.838582	2.552648	-4.564313	-0.084892	-0.046424	-0.282169	-0.804219	-0.312552	0.008549	-0.521018	-0.401843	0.738680	-0.146335
18384	8.610411	2.695157	-4.224038	-0.021182	-0.109020	-0.286548	-0.799437	-0.321893	0.010268	-0.520397	-0.405971	0.737698	-0.142044
18385	8.368434	2.430480	-4.248107	-0.093353	-0.148535	-0.176615	-0.797838	-0.327883	0.012769	-0.519368	-0.407963	0.738171	-0.137575
18386	8.147603	2.835422	-4.314483	-0.145239	-0.084526	-0.136429	-0.796779	-0.333645	0.016522	-0.519668	-0.408486	0.738473	-0.133198
18387	8.362223	2.720697	-4.550238	-0.188008	-0.072232	-0.061270	-0.794281	-0.336213	0.017028	-0.520196	-0.407594	0.739320	-0.129111
18388	8.343672	2.665922	-4.433995	-0.302057	-0.126746	0.024837	-0.795636	-0.337555	0.016411	-0.520698	-0.404196	0.741745	-0.123747
18389	7.978301	2.567096	-4.285755	-0.308034	-0.133549	0.076128	-0.794702	-0.335625	0.016520	-0.520899	-0.400165	0.744596	-0.118783
18390	7.910765	2.697633	-4.040908	-0.312046	-0.036976	0.123694	-0.796669	-0.332975	0.014094	-0.522530	-0.394928	0.746840	-0.114995
18391	8.074546	2.948394	-3.842561	-0.347116	0.054051	0.174031	-0.800647	-0.324838	0.008182	-0.525564	-0.388564	0.748514	-0.111924
18392	8.287936	3.088346	-3.724062	-0.416682	0.059866	0.173043	-0.804048	-0.319718	0.001123	-0.529284	-0.381180	0.750292	-0.107807
18393	8.301521	3.168477	-3.559847	-0.463394	0.064187	0.102313	-0.803337	-0.314704	-0.005022	-0.533460	-0.374600	0.751423	-0.102266
18394	8.311661	3.373044	-3.271542	-0.465748	0.049788	0.189547	-0.806471	-0.309291	-0.012477	-0.537264	-0.366474	0.753344	-0.097553
18395	8.981701	3.522500	-3.918614	-0.435980	0.027635	0.347616	-0.810204	-0.300214	-0.020665	-0.540118	-0.356510	0.756439	-0.094729
18396	9.357155	2.441313	-4.130460	-0.272998	-0.046162	0.560826	-0.817292	-0.283195	-0.025050	-0.540236	-0.344989	0.761488	-0.096247
18397	8.658051	2.243559	-3.482616	-0.265044	0.107623	0.431968	-0.822738	-0.266200	-0.029452	-0.542809	-0.335345	0.763811	-0.097442
18398	8.791044	1.820303	-4.171296	-0.329664	0.022914	0.483299	-0.825982	-0.250208	-0.033935	-0.544365	-0.324161	0.767487	-0.097723
18399	8.896143	1.187120	-4.019980	-0.326751	0.002555	0.453897	-0.832514	-0.233891	-0.038369	-0.545557	-0.313614	0.771041	-0.097517
18400	9.798040	1.421717	-4.629287	-0.159536	0.005376	0.480130	-0.838065	-0.217466	-0.039515	-0.545653	-0.304250	0.774371	-0.100223
18401	9.916285	0.919964	-4.702175	-0.091168	-0.055468	0.370192	-0.841001	-0.201297	-0.039056	-0.544525	-0.297600	0.777457	-0.102408
18402	9.006736	1.423675	-5.080218	-0.012985	0.230792	0.255979	-0.842782	-0.191173	-0.040619	-0.547627	-0.292830	0.776569	-0.106281
18403	8.565551	0.305614	-4.646021	0.014719	-0.173898	0.370189	-0.845386	-0.178702	-0.038605	-0.543921	-0.287567	0.780688	-0.109460
18404	7.999615	0.373998	-4.025568	0.048079	-0.118426	0.175545	-0.848214	-0.169353	-0.035271	-0.541381	-0.285416	0.782973	-0.111342
18405	8.039673	0.493007	-3.881407	0.139699	0.179047	0.013788	-0.847131	-0.168913	-0.036077	-0.543215	-0.286254	0.780917	-0.114649
18406	7.486497	0.538512	-4.089828	0.194678	-0.036666	0.107711	-0.848515	-0.166611	-0.034280	-0.541249	-0.286593	0.781573	-0.118562
18407	8.754146	0.509967	-3.714831	0.154027	0.335318	-0.151431	-0.849512	-0.167918	-0.041614	-0.545797	-0.289749	0.776825	-0.121223
18408	9.523264	0.201110	-3.508957	0.132772	-0.051640	-0.018598	-0.847367	-0.164592	-0.041981	-0.544246	-0.291412	0.777062	-0.122679
18409	9.339297	0.925730	-3.927175	0.067005	-0.070797	0.059365	-0.848534	-0.168049	-0.039164	-0.542462	-0.291288	0.778151	-0.123966
18410	9.121806	0.915158	-3.387876	-0.300764	-0.165803	0.000958	-0.848954	-0.165662	-0.036548	-0.541589	-0.288255	0.780773	-0.118251
18411	9.133625	0.924544	-3.731146	-0.530759	-0.393668	-0.025743	-0.848879	-0.163650	-0.023269	-0.538380	-0.283696	0.786207	-0.107435
18412	9.261138	1.807368	-3.817089	-0.608567	0.028646	0.246123	-0.849095	-0.156865	-0.022445	-0.541676	-0.273035	0.788618	-0.100598
18413	9.048645	2.210994	-3.429819	-0.554855	-0.138939	0.429126	-0.852253	-0.143573	-0.019965	-0.541480	-0.260409	0.793614	-0.095727
18414	9.151136	2.661558	-3.452446	-0.564702	-0.052970	0.362083	-0.854232	-0.128833	-0.021932	-0.542812	-0.248394	0.797186	-0.090279
18415	9.097675	2.432836	-3.724801	-0.376977	-0.179812	0.241474	-0.856009	-0.116665	-0.019670	-0.541263	-0.240708	0.801068	-0.085933
18416	8.922717	1.809307	-3.963795	-0.273082	-0.259636	0.092089	-0.858048	-0.105729	-0.017755	-0.538229	-0.236352	0.804904	-0.081096
18417	8.810915	1.511869	-3.963969	-0.098285	-0.208348	0.087686	-0.858281	-0.104285	-0.009990	-0.535099	-0.234176	0.807792	-0.079390
18418	8.553683	1.253570	-4.093674	0.069789	-0.217666	0.111782	-0.858656	-0.100875	0.000363	-0.531045	-0.233214	0.810624	-0.080567
18419	8.615696	1.119423	-4.427682	0.115370	-0.228827	0.174265	-0.857824	-0.096564	0.008977	-0.526406	-0.231938	0.813750	-0.083134
18420	8.818219	0.415831	-5.041103	0.013472	-0.160851	0.183041	-0.860042	-0.090427	0.015263	-0.523386	-0.229144	0.816353	-0.084424
18421	8.522132	0.171216	-4.906063	-0.053110	-0.131713	0.221301	-0.859288	-0.082437	0.019715	-0.520969	-0.225132	0.818929	-0.085213
18422	8.804638	-0.387468	-5.519115	0.033543	-0.184483	0.177461	-0.859057	-0.076000	0.024763	-0.517452	-0.222712	0.821660	-0.086701
18423	8.367131	-0.234180	-5.149211	-0.040056	-0.215147	0.028659	-0.859156	-0.074413	0.032399	-0.513871	-0.222100	0.824208	-0.085375
18424	8.128638	-0.218564	-5.463765	0.013972	-0.292052	0.003135	-0.860445	-0.073049	0.045103	-0.508941	-0.222551	0.827252	-0.084285
18425	7.974576	-0.317670	-5.405527	-0.048059	-0.228899	-0.065954	-0.858440	-0.073863	0.055726	-0.505258	-0.223413	0.829521	-0.081833
18426	7.732882	0.036541	-5.654972	0.063271	-0.221284	-0.075844	-0.856726	-0.075337	0.062748	-0.501381	-0.225555	0.831365	-0.081084
18427	7.683898	-0.578662	-5.497779	0.055204	-0.147191	-0.114625	-0.855820	-0.078941	0.068004	-0.498605	-0.228104	0.832418	-0.080261
18428	7.732346	-0.911106	-5.323068	0.241990	-0.066518	-0.118099	-0.856135	-0.083493	0.073077	-0.496533	-0.232483	0.832199	-0.082771
18429	7.810820	-1.215362	-5.637068	0.206819	-0.024555	-0.140299	-0.855791	-0.087521	0.075708	-0.495091	-0.236706	0.831657	-0.084863
18430	8.003137	-1.335485	-5.640212	0.220414	0.014882	-0.184357	-0.853259	-0.092216	0.077044	-0.494557	-0.241828	0.830306	-0.086740
18431	8.040383	-1.440779	-5.763026	0.250368	-0.051485	-0.153008	-0.853719	-0.098395	0.078319	-0.492414	-0.246660	0.829877	-0.089393
18432	8.007080	-1.597348	-5.642066	0.186818	-0.029744	-0.206416	-0.852124	-0.105132	0.078992	-0.491318	-0.251882	0.828862	-0.090280
18433	7.930174	-1.536169	-5.643621	0.193928	0.024380	-0.219342	-0.851769	-0.109483	0.082563	-0.490767	-0.257037	0.827434	-0.091827
18434	8.113635	-1.518594	-5.604486	0.211895	-0.026760	-0.226521	-0.851262	-0.116635	0.083496	-0.489599	-0.262818	0.826185	-0.092939
18435	8.916942	-0.925561	-5.410915	0.178147	0.078196	-0.160406	-0.849301	-0.122475	0.079834	-0.489871	-0.266663	0.824535	-0.095184
18436	9.283513	0.538096	-5.361956	0.270548	0.281250	-0.172152	-0.850944	-0.128374	0.069760	-0.493334	-0.271517	0.820375	-0.099423
18437	11.049644	1.836469	-6.197061	0.218206	0.460892	-0.365569	-0.850926	-0.137128	0.057716	-0.500051	-0.278334	0.813638	-0.102335
18438	8.463212	3.799508	-4.411758	0.110391	0.391194	-0.267676	-0.848414	-0.147509	0.046921	-0.506286	-0.282890	0.808032	-0.103596
18439	8.872869	2.435740	-3.822625	0.348578	0.300330	-0.252503	-0.846922	-0.155070	0.032743	-0.509368	-0.289539	0.803055	-0.108696
18440	8.290912	3.525593	-4.146313	0.266869	0.091735	-0.271555	-0.845083	-0.163832	0.026164	-0.509831	-0.296319	0.800006	-0.110711
18441	7.793515	2.793252	-4.598530	0.378558	0.199479	-0.077230	-0.842947	-0.172994	0.022026	-0.510654	-0.300724	0.796883	-0.117367
18442	8.138720	1.690229	-4.973588	0.260442	-0.030084	-0.203838	-0.841243	-0.178280	0.021415	-0.509037	-0.306607	0.795399	-0.119221
18443	7.945506	1.833867	-5.095823	0.312365	-0.172826	-0.128290	-0.840061	-0.182934	0.025234	-0.504365	-0.312038	0.795846	-0.121974
18444	7.335788	2.580518	-5.126114	0.308193	-0.101072	0.056926	-0.839470	-0.186035	0.025863	-0.500645	-0.314390	0.796517	-0.126786
18445	7.260911	2.122943	-4.957267	0.158517	-0.100511	-0.070080	-0.839160	-0.186254	0.030370	-0.497895	-0.317224	0.796917	-0.128032
18446	7.376066	2.029631	-5.290582	0.159598	-0.004730	-0.178506	-0.836740	-0.191740	0.033716	-0.497219	-0.321577	0.795481	-0.128732
18447	7.562547	1.694293	-5.333545	0.123735	0.050375	-0.158493	-0.834889	-0.197603	0.033480	-0.497271	-0.325127	0.793890	-0.129434
18448	7.305530	2.095377	-5.094339	0.297103	-0.114535	0.051334	-0.833865	-0.200840	0.036838	-0.493339	-0.327468	0.794643	-0.133880
18449	7.469899	0.844741	-4.495298	0.337989	0.134324	0.182994	-0.836122	-0.194223	0.038905	-0.492382	-0.327480	0.793843	-0.141880
18450	8.443059	1.142640	-5.881979	0.425405	0.075087	0.655115	-0.838594	-0.181470	0.040797	-0.488829	-0.320930	0.796155	-0.155524
18451	8.807878	1.559439	-6.235791	0.579384	-0.091225	0.753083	-0.843461	-0.160535	0.047045	-0.480817	-0.314812	0.800210	-0.171383
18452	10.057890	0.162997	-6.001860	0.788367	-0.356606	0.890685	-0.847564	-0.131803	0.058830	-0.466906	-0.309182	0.806362	-0.190227
18453	10.333061	-1.456330	-4.008830	0.926790	-0.151044	0.876717	-0.851467	-0.098515	0.068422	-0.454872	-0.304098	0.809658	-0.212293
18454	10.290455	-0.252042	-4.110465	0.699822	-0.077647	0.457930	-0.850429	-0.078565	0.075926	-0.447305	-0.303254	0.810131	-0.227250
18455	10.113281	-0.994704	-3.963799	0.783425	-0.170643	0.096558	-0.849932	-0.067963	0.086981	-0.438995	-0.309336	0.808784	-0.239712
18456	9.497845	-0.507363	-4.000396	0.775190	0.076672	-0.581998	-0.849865	-0.071709	0.089632	-0.438102	-0.325043	0.800714	-0.247528
18457	9.376440	0.328039	-3.855189	0.924886	0.185865	-0.738669	-0.846594	-0.093912	0.087159	-0.438383	-0.343873	0.789644	-0.256969
18458	8.880181	-0.412251	-3.537206	0.944530	-0.024351	-1.015626	-0.841132	-0.122896	0.091931	-0.436512	-0.368095	0.777796	-0.262670
18459	8.885617	-1.007284	-3.826224	1.272965	-0.133681	-1.112180	-0.834650	-0.154318	0.100795	-0.430506	-0.396886	0.763785	-0.271622
18460	8.012611	-1.112408	-4.204772	1.137390	0.099403	-1.281874	-0.824536	-0.189583	0.113230	-0.429670	-0.425392	0.746218	-0.278539
18461	7.750753	-1.058198	-4.131846	1.311264	-0.072343	-1.158352	-0.812060	-0.228446	0.124465	-0.423488	-0.453959	0.729372	-0.287394
18462	8.225602	-0.455192	-3.426084	1.285053	0.275364	-1.244982	-0.800223	-0.263028	0.130758	-0.422684	-0.481035	0.707974	-0.297854
18463	8.772961	-1.049620	-4.044442	1.416326	0.194590	-1.190458	-0.788049	-0.290601	0.138842	-0.418517	-0.508212	0.686093	-0.309581
18464	8.882859	-1.089566	-3.836316	1.537634	0.154096	-1.165357	-0.773750	-0.320957	0.152084	-0.411882	-0.535651	0.663036	-0.322203
18465	8.903756	-1.463877	-3.779169	1.617817	0.195452	-1.183674	-0.758527	-0.346479	0.168762	-0.404367	-0.562774	0.637934	-0.335876
18466	9.043981	-1.231629	-3.814289	1.517641	-0.013765	-1.282565	-0.736888	-0.379005	0.190165	-0.395388	-0.590981	0.613028	-0.344394
18467	8.569499	-1.146257	-4.143712	1.687171	-0.117025	-1.227116	-0.713386	-0.402345	0.219783	-0.382062	-0.619418	0.587461	-0.353892
18468	8.022814	-0.647031	-4.018602	1.569138	-0.181149	-1.321788	-0.691815	-0.423508	0.251059	-0.369516	-0.647623	0.560988	-0.359632
18469	9.049643	0.399312	-5.016057	1.717384	0.031043	-1.269166	-0.669212	-0.440060	0.281645	-0.356362	-0.673506	0.531638	-0.369807
18470	9.067786	2.295482	-5.033354	1.404976	0.036681	-1.379574	-0.642500	-0.459795	0.307613	-0.347745	-0.697336	0.502115	-0.375068
18471	10.000659	3.843061	-5.932271	1.288573	0.191111	-1.085988	-0.616115	-0.476633	0.331294	-0.339665	-0.715196	0.475810	-0.383050
18472	8.833347	4.029798	-5.863265	1.141142	0.434502	-0.872176	-0.598227	-0.486280	0.346991	-0.333997	-0.727558	0.451542	-0.393973
18473	8.203593	1.837063	-4.748073	1.217444	0.477130	-0.699143	-0.589354	-0.488635	0.358553	-0.326024	-0.737805	0.428478	-0.407134
18474	7.676875	2.136062	-5.069322	1.169974	0.195649	-1.011757	-0.573853	-0.490922	0.378282	-0.318516	-0.752114	0.402665	-0.413198
18475	8.941730	2.861986	-3.822421	0.985195	-0.176901	-1.035856	-0.559457	-0.496489	0.391243	-0.310819	-0.767785	0.379962	-0.411735
18476	7.753961	3.103220	-4.549151	0.998551	-0.205620	-0.943355	-0.535937	-0.502471	0.415882	-0.301583	-0.782520	0.358524	-0.410086
18477	7.846159	2.842273	-4.665376	0.771064	-0.135862	-0.975135	-0.511905	-0.507876	0.436987	-0.296617	-0.794964	0.337674	-0.407464
18478	7.819331	2.817971	-5.007421	0.731491	-0.002761	-0.687326	-0.490344	-0.513966	0.455744	-0.290518	-0.803782	0.320859	-0.408147
18479	7.778176	2.325348	-5.134658	0.567215	-0.202867	-0.379117	-0.477386	-0.511751	0.472343	-0.283345	-0.811042	0.311295	-0.406229
18480	7.217152	2.622077	-4.908913	0.488058	0.217897	-0.022156	-0.470799	-0.507577	0.481992	-0.276962	-0.812105	0.305847	-0.412596
18481	7.367594	2.675227	-4.793456	0.332155	-0.168902	-0.135577	-0.467792	-0.503730	0.487954	-0.271846	-0.816118	0.301828	-0.411036
18482	7.740942	2.934311	-4.602889	0.359864	-0.131154	-0.058375	-0.463411	-0.496845	0.499844	-0.265669	-0.819456	0.298757	-0.410678
18483	7.616023	2.848546	-4.830590	0.361508	-0.013788	-0.112745	-0.458475	-0.491431	0.510269	-0.260831	-0.822121	0.293977	-0.411900
18484	7.795625	2.695540	-4.905914	0.363703	0.027877	-0.069669	-0.458476	-0.486005	0.519095	-0.255593	-0.824157	0.289805	-0.414066
18485	7.290321	2.395658	-4.698215	0.247397	0.086121	0.022531	-0.459078	-0.479225	0.523075	-0.252104	-0.824555	0.287639	-0.416912
18486	8.157551	2.571172	-5.403199	0.308959	0.193369	0.124529	-0.463828	-0.470331	0.524892	-0.247086	-0.823743	0.286253	-0.422439
18487	8.353283	1.340147	-5.737282	0.271890	0.286409	0.296640	-0.474628	-0.458850	0.526922	-0.241994	-0.820935	0.287371	-0.430027
18488	9.315503	0.871858	-6.037097	0.363433	0.498024	0.204848	-0.487202	-0.449692	0.525674	-0.237119	-0.817148	0.285298	-0.441190
18489	9.702083	0.588512	-6.084787	0.356956	0.248579	0.190590	-0.500202	-0.438120	0.526496	-0.231202	-0.815544	0.284063	-0.448042
18490	8.928487	0.530348	-6.401549	0.407024	0.085721	0.231130	-0.506637	-0.423270	0.532390	-0.222985	-0.815290	0.283911	-0.452741
18491	8.324631	0.661990	-5.417059	0.248794	-0.019270	0.142821	-0.514735	-0.408921	0.534705	-0.217644	-0.815797	0.284092	-0.454310
18492	7.967091	0.719882	-5.567515	0.115273	-0.066782	0.080167	-0.514496	-0.403177	0.539711	-0.214672	-0.816428	0.284779	-0.454161
18493	7.787078	0.662136	-5.145831	0.133019	0.028738	0.050651	-0.512578	-0.400763	0.543952	-0.212286	-0.816513	0.284315	-0.455419
18494	7.875083	0.500786	-4.913530	0.142859	-0.057609	0.015940	-0.514261	-0.395859	0.546732	-0.209512	-0.817523	0.283681	-0.455287
18495	8.190981	0.343727	-5.119542	0.259672	-0.101574	0.008017	-0.510852	-0.391840	0.551878	-0.204662	-0.819550	0.281928	-0.454937
18496	8.189425	0.326942	-5.312770	0.283860	-0.093238	0.021805	-0.508859	-0.383398	0.558128	-0.199341	-0.821380	0.280291	-0.455010
18497	8.334348	0.091167	-5.165183	0.238472	-0.116058	0.036432	-0.508352	-0.375945	0.565154	-0.194447	-0.823248	0.279260	-0.454386
18498	8.190569	0.026761	-5.348575	0.204723	-0.175206	0.010720	-0.503986	-0.369618	0.574131	-0.190074	-0.825513	0.278497	-0.452593
18499	8.087969	0.001370	-5.209681	0.188499	-0.190576	0.021701	-0.499105	-0.362203	0.580566	-0.185669	-0.827901	0.277973	-0.450376
18500	8.222857	-0.140976	-5.152869	0.123419	-0.173586	0.049082	-0.498172	-0.357428	0.585233	-0.182383	-0.829534	0.278725	-0.448243
18501	8.298132	-0.025488	-5.125954	0.082056	-0.151039	0.074694	-0.494241	-0.351851	0.589646	-0.179446	-0.830837	0.279898	-0.446280
18502	8.162812	-0.135994	-5.131274	0.042366	-0.138801	0.025000	-0.492600	-0.348388	0.595324	-0.177940	-0.831954	0.280906	-0.444163
18503	8.095860	-0.136400	-5.065991	0.015505	-0.061358	0.039492	-0.489880	-0.344333	0.599930	-0.176899	-0.832394	0.281779	-0.443201
18504	8.147117	-0.079394	-5.004753	-0.000091	0.013984	-0.003762	-0.490169	-0.343596	0.599155	-0.177195	-0.832171	0.282111	-0.443291
18505	8.176719	0.006976	-4.952173	-0.047146	0.067053	-0.058053	-0.491840	-0.341980	0.597898	-0.178773	-0.831786	0.281469	-0.443789
18506	8.356854	0.095128	-4.750668	-0.105270	0.116651	-0.115075	-0.491273	-0.345328	0.594948	-0.182304	-0.830946	0.280363	-0.444624
18507	8.419664	0.455285	-4.881063	-0.166512	0.163578	-0.219803	-0.492639	-0.348808	0.589542	-0.187846	-0.830135	0.277732	-0.445482
18508	8.569370	0.951096	-5.047629	-0.280420	0.229487	-0.207174	-0.493564	-0.354529	0.584269	-0.195650	-0.828134	0.276083	-0.446871
18509	8.146442	1.083878	-4.963340	-0.261865	0.331191	-0.310138	-0.498977	-0.364608	0.575485	-0.204511	-0.825848	0.272107	-0.449565
18510	8.444287	1.380824	-5.204352	-0.236246	0.247796	-0.300671	-0.500992	-0.373826	0.565077	-0.212598	-0.824167	0.268602	-0.451004
18511	8.425401	1.585119	-5.240951	-0.120488	0.263396	-0.351826	-0.501198	-0.384794	0.555779	-0.219121	-0.823172	0.262876	-0.453067
18512	9.364324	1.856243	-6.061483	-0.017622	0.299987	-0.410181	-0.502514	-0.392301	0.550128	-0.224897	-0.822373	0.255425	-0.455941
18513	9.022539	2.332541	-5.601293	0.012515	0.105835	-0.492376	-0.500556	-0.396964	0.548045	-0.229689	-0.823992	0.246825	-0.455365
18514	8.725471	1.838476	-5.487160	0.002239	0.013379	-0.424492	-0.495279	-0.403942	0.546751	-0.233617	-0.825921	0.239916	-0.453561
18515	7.751337	1.915777	-5.315012	0.046178	-0.044298	-0.451121	-0.485323	-0.411409	0.548399	-0.236699	-0.828742	0.232340	-0.450753
18516	7.552772	2.432396	-5.043433	0.115206	-0.103343	-0.391198	-0.475904	-0.417888	0.552853	-0.237874	-0.831983	0.225483	-0.447637
18517	7.738622	2.562161	-5.054365	0.061493	-0.088960	-0.382088	-0.468996	-0.421093	0.556570	-0.239861	-0.834856	0.219070	-0.444400
18518	7.869820	2.597647	-5.237727	0.010490	-0.137631	-0.334367	-0.459603	-0.426389	0.559588	-0.242073	-0.837559	0.214192	-0.440474
18519	7.878706	2.418442	-5.258545	-0.001575	-0.148892	-0.237138	-0.452144	-0.429747	0.563428	-0.243555	-0.839964	0.211018	-0.436593
18520	7.649444	2.543350	-5.051153	0.023060	-0.114404	-0.138070	-0.444422	-0.431886	0.567887	-0.243909	-0.841642	0.209186	-0.434037
18521	7.688166	2.930497	-5.192546	-0.024903	-0.190036	-0.039793	-0.440288	-0.433538	0.569119	-0.243905	-0.843434	0.209711	-0.430292
18522	7.865890	2.796086	-5.207311	-0.066599	-0.180226	0.076658	-0.435607	-0.433776	0.572625	-0.243631	-0.844320	0.212585	-0.427288
18523	8.041248	2.806168	-4.967500	-0.027978	-0.154877	0.082247	-0.433396	-0.433806	0.575480	-0.242796	-0.845252	0.215006	-0.424701
18524	7.725440	2.852658	-5.013343	-0.044182	-0.190688	0.095972	-0.429708	-0.431114	0.579173	-0.241920	-0.846228	0.218048	-0.421697
18525	7.627508	2.827496	-4.893939	0.023364	-0.033156	0.074726	-0.429033	-0.429649	0.580352	-0.240841	-0.846388	0.219297	-0.421345
18526	7.950290	2.835045	-4.903543	-0.007780	-0.037032	0.142644	-0.428767	-0.428317	0.581527	-0.239622	-0.846024	0.222075	-0.421316
18527	7.862910	2.773395	-4.961046	0.009757	-0.041334	0.183027	-0.430982	-0.424264	0.584808	-0.237858	-0.845686	0.225291	-0.421286
18528	7.666841	2.684412	-4.732142	0.030090	0.067344	0.180090	-0.432547	-0.419509	0.584837	-0.236144	-0.844437	0.227874	-0.423363
18529	7.789163	2.733268	-4.823327	-0.035038	0.101083	0.204716	-0.437645	-0.417036	0.584212	-0.235629	-0.842552	0.231133	-0.425632
18530	7.744962	2.447970	-4.499962	-0.063310	0.143354	0.237579	-0.443033	-0.414719	0.581113	-0.235343	-0.839914	0.235109	-0.428815
18531	8.270278	2.420743	-5.094481	0.048109	0.296620	0.351424	-0.454368	-0.407299	0.577967	-0.233100	-0.835981	0.239164	-0.435432
18532	8.445236	1.530352	-5.145460	0.076233	0.367159	0.433836	-0.469003	-0.399613	0.573223	-0.229798	-0.831001	0.244140	-0.443876
18533	8.348787	1.014212	-4.937553	0.093558	0.315684	0.399901	-0.480101	-0.389534	0.569688	-0.226383	-0.826706	0.248482	-0.451181
18534	8.727263	0.698310	-5.084156	0.100490	0.270884	0.318348	-0.491735	-0.380801	0.565390	-0.223194	-0.823097	0.251717	-0.457531
18535	9.164460	0.814481	-5.297751	0.072054	0.206641	0.287307	-0.501156	-0.373793	0.561517	-0.220524	-0.820137	0.254879	-0.462366
18536	9.315175	0.551225	-5.633502	-0.062532	0.163016	0.285258	-0.510449	-0.365954	0.557692	-0.219745	-0.816873	0.259527	-0.465915
18537	9.395545	0.390641	-5.454035	-0.156214	0.089846	0.312716	-0.517783	-0.363049	0.551631	-0.219893	-0.813789	0.265745	-0.467733
18538	8.392025	0.122307	-4.266448	-0.179374	0.015831	0.345592	-0.521936	-0.359737	0.550637	-0.219667	-0.810979	0.273091	-0.468487
18539	7.735725	0.319590	-4.168184	-0.205365	0.057259	0.328850	-0.527333	-0.356210	0.548433	-0.220235	-0.807794	0.280169	-0.469543
18540	8.222404	0.677000	-4.316859	-0.259485	0.156569	0.211298	-0.532848	-0.357173	0.541162	-0.223323	-0.803962	0.285446	-0.471479
18541	9.147574	0.845258	-4.693240	-0.078045	0.052749	0.094590	-0.539038	-0.357019	0.536980	-0.223991	-0.802644	0.287551	-0.472128
18542	9.228193	0.700629	-4.798615	0.047746	-0.024278	0.083938	-0.540696	-0.355481	0.537362	-0.222313	-0.802582	0.288701	-0.472325
18543	8.696033	0.455202	-4.659584	0.245349	-0.076351	0.019104	-0.539933	-0.349225	0.540201	-0.217737	-0.804342	0.287123	-0.472425
18544	8.429598	0.230354	-4.747676	0.273562	-0.172161	-0.012902	-0.535570	-0.343262	0.548061	-0.212482	-0.807199	0.285213	-0.471100
18545	8.678411	0.271322	-4.679441	0.315329	-0.154450	-0.095366	-0.532305	-0.338428	0.553669	-0.207359	-0.810585	0.281467	-0.469819
18546	8.558020	0.110435	-4.912631	0.268383	-0.105002	-0.181850	-0.525891	-0.331330	0.563360	-0.204129	-0.813679	0.276548	-0.468805
18547	8.447490	-0.216052	-4.736767	0.220034	-0.167182	-0.171825	-0.519423	-0.329833	0.570792	-0.201144	-0.817145	0.272507	-0.466429
18548	8.306971	-0.160039	-4.861543	0.235894	-0.098697	-0.132473	-0.514206	-0.328855	0.574915	-0.198007	-0.819705	0.268681	-0.465497
18549	7.782840	-0.226468	-4.695083	0.102628	-0.273018	-0.138082	-0.507313	-0.328739	0.581985	-0.196004	-0.823443	0.266708	-0.460860
18550	8.427516	-0.292723	-4.794473	0.086655	-0.129722	-0.238230	-0.501377	-0.329390	0.587921	-0.196092	-0.826224	0.262618	-0.458185
18551	8.413917	0.182474	-5.505622	-0.126002	-0.025363	-0.263532	-0.495153	-0.335291	0.587095	-0.200274	-0.827397	0.259708	-0.455913
18552	7.755280	1.136946	-5.098083	-0.359223	0.158171	-0.307381	-0.493131	-0.347294	0.581277	-0.209838	-0.826066	0.257361	-0.455356
18553	8.696273	1.493594	-5.068155	-0.437839	0.180574	-0.305466	-0.493856	-0.359582	0.573549	-0.220611	-0.824177	0.255710	-0.454616
18554	8.607729	1.853405	-5.453684	-0.484888	0.218596	-0.323025	-0.492879	-0.378434	0.562803	-0.232649	-0.821630	0.253926	-0.454225
18555	8.901393	2.071237	-5.579149	-0.481130	0.018152	-0.263875	-0.489755	-0.392815	0.553953	-0.242892	-0.820606	0.254026	-0.450643
18556	8.929235	2.927741	-5.458702	-0.395015	-0.047069	-0.316669	-0.487260	-0.412157	0.544260	-0.251994	-0.820663	0.252738	-0.446245
18557	7.980938	2.597023	-4.889338	-0.449498	-0.050436	-0.370237	-0.477797	-0.428314	0.538533	-0.262309	-0.820764	0.251041	-0.441042
18558	7.838925	2.539280	-4.848184	-0.348394	-0.177254	-0.270778	-0.468777	-0.440278	0.535531	-0.269522	-0.821812	0.250704	-0.434892
18559	7.645790	2.638889	-4.941732	-0.230378	-0.183842	-0.165963	-0.461291	-0.448954	0.534114	-0.273750	-0.823092	0.251078	-0.429581
18560	8.005239	2.715296	-5.222705	-0.277596	-0.223193	-0.010838	-0.456558	-0.456202	0.532808	-0.277295	-0.823510	0.254619	-0.424391
18561	7.934678	2.796798	-5.656600	-0.352046	-0.203317	0.077056	-0.451531	-0.464345	0.532679	-0.281325	-0.822987	0.260097	-0.419401
18562	7.553943	2.952189	-5.112530	-0.517126	-0.198914	0.132658	-0.449155	-0.472415	0.526000	-0.287678	-0.820989	0.267833	-0.414107
18563	7.610022	3.145710	-5.108536	-0.418719	-0.189517	0.187017	-0.448031	-0.476472	0.523140	-0.291931	-0.819241	0.275528	-0.409518
18564	7.794033	3.465379	-4.816322	-0.541691	-0.157374	0.240966	-0.449252	-0.482190	0.514992	-0.297948	-0.815962	0.284919	-0.405282
18565	7.839385	3.395756	-4.531121	-0.450165	-0.102207	0.237394	-0.451141	-0.488248	0.508337	-0.302785	-0.812838	0.293080	-0.402144
18566	7.940965	3.382155	-4.474639	-0.439660	-0.115973	0.220942	-0.454188	-0.491860	0.497456	-0.307465	-0.809753	0.301007	-0.398949
18567	8.000605	3.617537	-4.340111	-0.402629	-0.152777	0.311969	-0.457992	-0.495964	0.494227	-0.310635	-0.806683	0.310203	-0.395654
18568	7.802520	3.463803	-4.343366	-0.376631	-0.125928	0.322919	-0.459801	-0.496794	0.488848	-0.313362	-0.803274	0.319267	-0.393223
18569	7.863191	3.374137	-4.558713	-0.430268	-0.111836	0.367744	-0.464176	-0.500747	0.482619	-0.316778	-0.799155	0.329215	-0.390666
18570	7.901328	3.341122	-4.287492	-0.416923	-0.083926	0.454907	-0.471344	-0.499946	0.476840	-0.319312	-0.794090	0.340356	-0.389383
18571	7.802502	3.497973	-4.360045	-0.494947	-0.123197	0.484182	-0.480179	-0.499103	0.467790	-0.322722	-0.788603	0.352595	-0.386824
18572	7.900650	3.576406	-4.474280	-0.404854	-0.169797	0.505568	-0.488428	-0.498748	0.462953	-0.323970	-0.783642	0.364871	-0.384471
18573	7.847814	3.464319	-4.405424	-0.416873	-0.206725	0.538608	-0.494123	-0.495206	0.457601	-0.325074	-0.778603	0.377726	-0.381349
18574	7.894141	3.448396	-4.327574	-0.365542	-0.162226	0.468911	-0.500221	-0.492081	0.452365	-0.325937	-0.773835	0.388946	-0.379032
18575	7.979411	3.225992	-4.421556	-0.363475	-0.105237	0.470638	-0.508195	-0.491743	0.447799	-0.327468	-0.768621	0.399513	-0.377328
18576	8.536360	2.404796	-4.949991	-0.266147	-0.027923	0.608311	-0.519002	-0.484094	0.442606	-0.326712	-0.762132	0.411123	-0.378673
18577	8.847421	2.084422	-5.089273	-0.337610	0.046311	0.525482	-0.530610	-0.478225	0.437039	-0.328553	-0.755264	0.421225	-0.379736
18578	8.789279	1.450020	-5.482418	-0.384754	0.034661	0.538123	-0.542354	-0.474035	0.428767	-0.330533	-0.747843	0.432112	-0.380471
18579	8.550287	0.203354	-5.327066	-0.266128	0.143240	0.578299	-0.554798	-0.469485	0.419015	-0.331578	-0.739998	0.441714	-0.383860
18580	9.478421	-0.136587	-5.417105	-0.123653	0.143427	0.463108	-0.568503	-0.460228	0.413124	-0.331095	-0.733916	0.448647	-0.387891
18581	9.094432	0.746302	-5.599831	-0.236001	0.055393	0.275900	-0.574601	-0.457103	0.407888	-0.333087	-0.729484	0.454109	-0.388191
18582	8.956548	0.748935	-5.362846	-0.375542	-0.096504	0.204277	-0.580279	-0.455332	0.401743	-0.336080	-0.725814	0.460733	-0.384667
18583	8.598940	0.137030	-4.928475	-0.418499	-0.042541	0.163566	-0.582489	-0.457631	0.395182	-0.340616	-0.721837	0.466590	-0.381085
18584	8.467417	-0.029568	-4.731467	-0.405464	-0.043116	0.171800	-0.584931	-0.462874	0.389130	-0.344734	-0.717736	0.472540	-0.377783
18585	8.327470	0.130302	-4.826611	-0.199182	-0.071122	0.261245	-0.587715	-0.461654	0.384844	-0.345004	-0.714442	0.478311	-0.376515
18586	8.559735	0.180589	-4.721475	-0.166566	-0.133459	0.255966	-0.591861	-0.459030	0.383671	-0.344164	-0.711791	0.484243	-0.374718
18587	8.423059	0.265099	-4.983848	-0.140492	-0.236213	0.248816	-0.591876	-0.455590	0.387443	-0.342018	-0.710177	0.490520	-0.371567
18588	8.266545	0.262946	-5.282264	0.037645	-0.267378	0.206961	-0.593828	-0.448901	0.393760	-0.337307	-0.710330	0.495108	-0.369490
18589	8.064392	-0.034179	-5.438429	0.016848	-0.183799	0.102084	-0.592496	-0.443677	0.397628	-0.334443	-0.710796	0.497778	-0.367606
18590	8.070400	-0.314964	-5.476704	0.023211	-0.166742	0.062566	-0.591100	-0.442444	0.403447	-0.331985	-0.711502	0.499723	-0.365825
18591	7.368845	-0.415765	-5.185514	-0.066677	-0.165232	0.053967	-0.589140	-0.442858	0.408612	-0.330763	-0.711730	0.502227	-0.363050
18592	7.129164	-0.357697	-5.050610	-0.167427	-0.210160	0.054721	-0.588579	-0.443335	0.409674	-0.330632	-0.711532	0.505729	-0.358669
18593	8.084464	-0.065653	-5.632561	-0.121151	-0.018612	0.055665	-0.587347	-0.443353	0.409662	-0.331583	-0.710300	0.507702	-0.357443
18594	8.622032	1.062130	-5.758800	-0.275849	0.227939	0.068118	-0.591200	-0.446005	0.402272	-0.337312	-0.706086	0.509225	-0.358266
18595	8.931301	2.069286	-5.449885	-0.530222	0.196878	-0.062379	-0.593270	-0.452581	0.389009	-0.347063	-0.701700	0.510961	-0.355082
18596	8.374439	2.113523	-5.201795	-0.652431	0.145158	-0.180093	-0.593938	-0.463244	0.373429	-0.358940	-0.697864	0.512123	-0.349111
18597	8.452420	1.880845	-5.609484	-0.519510	0.044642	-0.058587	-0.593055	-0.475228	0.361730	-0.366889	-0.694415	0.514748	-0.343824
18598	8.123292	2.240700	-5.331630	-0.366342	-0.046263	0.037281	-0.593444	-0.482056	0.353233	-0.371228	-0.691587	0.518225	-0.339616
18599	7.896410	2.319991	-4.798638	-0.177432	0.004455	-0.052374	-0.593313	-0.484732	0.347998	-0.373953	-0.690825	0.518816	-0.337267
18600	8.256050	2.071739	-4.917535	-0.161090	0.011711	-0.267032	-0.590513	-0.491464	0.345234	-0.378086	-0.692248	0.516226	-0.333699
18601	8.245844	2.282516	-5.079980	-0.116389	-0.032825	-0.231978	-0.583871	-0.498449	0.343653	-0.380788	-0.694028	0.514165	-0.330090
18602	8.035510	2.676131	-5.030915	-0.036161	-0.047857	-0.169381	-0.578179	-0.505459	0.342901	-0.381904	-0.695757	0.512520	-0.327710
18603	8.430429	2.878493	-5.140950	-0.021988	-0.039813	-0.117865	-0.574855	-0.509481	0.341530	-0.382485	-0.697126	0.511440	-0.325807
18604	8.047418	2.509788	-5.288404	-0.122612	-0.082496	-0.046573	-0.572481	-0.511860	0.343968	-0.383642	-0.697152	0.512321	-0.322995
18605	7.913634	2.623379	-5.190903	-0.170787	-0.185653	0.080116	-0.570828	-0.513755	0.342330	-0.383516	-0.696294	0.516061	-0.319015
18606	7.854023	2.725140	-5.154205	-0.250262	-0.160451	0.186364	-0.572783	-0.509628	0.343969	-0.384136	-0.693410	0.521572	-0.315570
18607	7.814182	2.774689	-5.031657	-0.320975	-0.182553	0.282610	-0.576057	-0.511703	0.341818	-0.384822	-0.689213	0.528982	-0.311569
18608	7.626935	2.947986	-5.018698	-0.306725	-0.111868	0.331145	-0.579414	-0.507744	0.338662	-0.385774	-0.683969	0.536395	-0.309267
18609	7.730476	3.033371	-4.751565	-0.321161	-0.097536	0.338480	-0.584943	-0.505789	0.334446	-0.386988	-0.678538	0.543797	-0.306776
18610	7.691242	2.869028	-4.770486	-0.363326	-0.042039	0.397915	-0.591879	-0.501264	0.329302	-0.388983	-0.671568	0.551816	-0.305267
18611	7.822033	2.852259	-4.674067	-0.419469	-0.067035	0.387781	-0.600731	-0.498259	0.321617	-0.391505	-0.664503	0.560099	-0.302405
18612	7.937619	3.036862	-4.759286	-0.452861	-0.042053	0.403328	-0.609864	-0.493523	0.315683	-0.394568	-0.656593	0.568582	-0.299860
18613	8.473826	3.009810	-5.192425	-0.405846	-0.007780	0.446592	-0.615301	-0.490535	0.307280	-0.397168	-0.648434	0.576899	-0.298292
18614	8.465202	1.806995	-5.173380	-0.454312	0.085515	0.396597	-0.623908	-0.486333	0.297746	-0.401633	-0.639640	0.584123	-0.297240
18615	8.630142	1.096033	-5.039298	-0.341554	0.206928	0.424073	-0.635827	-0.481144	0.286109	-0.405930	-0.630780	0.589883	-0.298958
18616	8.676873	0.464896	-4.649145	-0.100908	0.252772	0.384013	-0.648061	-0.472356	0.274968	-0.407853	-0.623836	0.593347	-0.304012
18617	9.428728	0.302489	-4.866660	-0.132540	0.286667	0.220701	-0.655334	-0.465912	0.264735	-0.411589	-0.618450	0.594581	-0.307551
18618	9.099801	0.736908	-4.904655	-0.178885	0.168414	0.073986	-0.659786	-0.464260	0.257749	-0.415324	-0.614999	0.595297	-0.308065
18619	8.882385	0.452020	-4.878963	-0.076087	0.063994	0.028412	-0.662151	-0.467123	0.252467	-0.416851	-0.613686	0.595635	-0.307966
18620	8.796417	0.543964	-4.819611	0.059903	0.085274	-0.088808	-0.660645	-0.469210	0.249037	-0.417658	-0.614658	0.593561	-0.308936
18621	8.303265	0.184607	-4.883202	0.252704	0.070655	-0.132623	-0.659359	-0.472903	0.250172	-0.416163	-0.617933	0.589854	-0.311511
18622	8.346817	0.340037	-4.924867	0.341096	0.095445	-0.182005	-0.657109	-0.474836	0.254969	-0.414177	-0.622247	0.584767	-0.315141
18623	8.472961	-0.013515	-4.663854	0.609162	-0.121057	-0.160972	-0.655272	-0.474037	0.263911	-0.406072	-0.629904	0.580002	-0.319255
18624	7.990537	0.061647	-4.770893	0.780538	-0.097911	-0.358968	-0.648164	-0.474115	0.280840	-0.397323	-0.640873	0.571317	-0.324057
18625	7.749875	0.421082	-4.870733	0.982897	-0.106921	-0.558619	-0.637432	-0.474374	0.302297	-0.386885	-0.655598	0.558651	-0.329272
18626	8.241290	0.973682	-5.112487	1.127780	-0.090381	-0.717828	-0.622287	-0.478522	0.326165	-0.375669	-0.672644	0.542425	-0.334960
18627	7.733809	1.555478	-5.558177	0.776189	-0.166847	-0.995529	-0.602954	-0.489408	0.349860	-0.369802	-0.690192	0.525088	-0.333413
18628	7.488414	3.805216	-5.225256	0.603590	0.237482	-0.975994	-0.582831	-0.504510	0.362465	-0.370357	-0.703089	0.505793	-0.335671
18629	8.788851	2.187203	-5.849463	1.053785	0.414861	-0.413844	-0.578660	-0.504445	0.371476	-0.362270	-0.712144	0.489837	-0.348814
18630	8.774710	1.942904	-5.705644	0.830142	0.234142	-0.274559	-0.576992	-0.500490	0.381432	-0.354590	-0.719054	0.478469	-0.358181
18631	7.995653	2.157142	-4.998899	0.891971	0.162268	-0.311109	-0.568868	-0.498510	0.393782	-0.345341	-0.727129	0.466524	-0.366578
18632	7.421350	2.020017	-5.678590	1.222459	-0.318175	-0.360335	-0.558638	-0.488808	0.423613	-0.327117	-0.740973	0.454470	-0.370688
18633	7.325183	1.756990	-5.541484	0.872663	0.353420	-0.337377	-0.553736	-0.476220	0.441330	-0.319676	-0.747076	0.440763	-0.381331
18634	7.467046	1.975259	-5.980015	1.006110	-0.295066	-0.242433	-0.549324	-0.468862	0.457912	-0.303814	-0.757689	0.431360	-0.384100
18635	7.420952	2.440141	-5.907650	0.784525	0.676748	-0.413183	-0.549335	-0.465057	0.462804	-0.300702	-0.760766	0.415017	-0.398214
18636	7.645625	1.916305	-5.296466	0.858141	-0.387465	-0.292073	-0.542076	-0.456677	0.477502	-0.286694	-0.771260	0.406097	-0.397555
18637	7.922999	1.201056	-5.263204	0.645473	-0.106154	-0.305840	-0.532833	-0.451312	0.496386	-0.278117	-0.778347	0.396972	-0.399048
18638	8.638174	2.064037	-5.984585	0.508313	0.137570	-0.152065	-0.529391	-0.445807	0.508340	-0.272488	-0.781215	0.389861	-0.404303
18639	8.022104	0.922468	-4.793025	0.597773	-0.086844	-0.071074	-0.527526	-0.436633	0.516830	-0.262881	-0.785810	0.384514	-0.406873
18640	9.846994	0.393423	-5.354887	0.492506	0.070536	-0.197859	-0.527826	-0.429893	0.524507	-0.257276	-0.789280	0.377111	-0.410650
18641	9.056444	0.828394	-4.651204	0.172497	-0.073076	-0.310279	-0.526275	-0.433796	0.524119	-0.256406	-0.793194	0.371316	-0.408930
18642	8.863161	0.258068	-5.410746	0.243096	0.074233	-0.220615	-0.519807	-0.433067	0.530135	-0.254898	-0.795433	0.365546	-0.410717
18643	8.864509	0.633683	-5.396275	0.238488	0.045779	-0.113159	-0.519531	-0.431925	0.532396	-0.252212	-0.797180	0.361715	-0.412378
18644	8.678050	0.295947	-5.065518	0.167786	0.242661	-0.109111	-0.521466	-0.431012	0.531372	-0.252186	-0.796779	0.357468	-0.416847
18645	8.084998	-0.040558	-4.973098	0.332595	0.251090	-0.106234	-0.522298	-0.428870	0.533429	-0.249379	-0.797168	0.351910	-0.422483
18646	7.760380	0.365455	-5.064563	0.320943	0.049153	-0.178430	-0.521239	-0.425063	0.535021	-0.246109	-0.799570	0.346208	-0.424569
18647	7.689503	0.067780	-5.068683	0.278670	-0.158073	-0.097500	-0.517084	-0.424894	0.541847	-0.241170	-0.803012	0.343259	-0.423298
18648	8.017178	0.092235	-5.075944	0.098293	0.205235	-0.035961	-0.517631	-0.424376	0.542843	-0.241303	-0.801971	0.340964	-0.427035
18649	8.569315	-0.034361	-4.967017	0.033597	0.126979	0.015526	-0.519560	-0.424012	0.541649	-0.241259	-0.800999	0.340540	-0.429217
18650	8.340276	0.030955	-5.015982	0.062289	0.130004	-0.006486	-0.522466	-0.422748	0.539422	-0.241201	-0.800209	0.339380	-0.431636
18651	8.291722	0.252768	-4.537021	0.085990	-0.060632	-0.022610	-0.521218	-0.424671	0.538472	-0.239354	-0.801343	0.338808	-0.431008
18652	8.795130	-0.060977	-4.729331	0.063229	-0.183369	-0.216014	-0.516514	-0.425039	0.544712	-0.238957	-0.804660	0.335783	-0.427400
18653	9.404130	0.765118	-6.077226	0.082722	0.044592	-0.330807	-0.509330	-0.428890	0.547291	-0.240480	-0.806912	0.329780	-0.426974
18654	8.600870	2.695349	-4.230819	-0.224139	-0.118118	-0.278642	-0.501244	-0.442258	0.544760	-0.245692	-0.808642	0.327866	-0.422182
18655	9.151594	1.889117	-3.706107	0.004572	0.272851	-0.113653	-0.500964	-0.445398	0.540455	-0.248195	-0.807101	0.324840	-0.425989
18656	8.651792	2.261037	-3.694657	-0.141444	0.141573	-0.222968	-0.498967	-0.452608	0.539177	-0.253295	-0.806611	0.321847	-0.426187
18657	8.447646	2.076729	-3.224599	0.026490	0.256789	-0.110941	-0.500334	-0.456982	0.532070	-0.255383	-0.805235	0.318679	-0.429907
18658	9.115411	2.268104	-3.562231	0.217857	0.262735	-0.139770	-0.502955	-0.456827	0.529636	-0.254760	-0.804932	0.313341	-0.434740
18659	9.419149	2.242329	-4.148458	0.168264	0.146429	-0.068066	-0.505154	-0.455836	0.529990	-0.253555	-0.804883	0.310146	-0.437815
18660	9.168745	2.001347	-3.406592	0.012940	0.027726	-0.048065	-0.507343	-0.456320	0.529159	-0.253972	-0.804967	0.309287	-0.438026
18661	8.907756	2.214978	-3.289195	0.027458	0.035205	-0.051737	-0.508476	-0.454533	0.527084	-0.254271	-0.805032	0.308111	-0.438563
18662	8.692835	2.163733	-3.332202	0.019568	0.024534	0.065657	-0.506114	-0.456325	0.528873	-0.253650	-0.804415	0.309196	-0.439291
18663	9.067367	2.123649	-3.793189	0.066443	-0.011703	0.179647	-0.508085	-0.452489	0.527890	-0.251062	-0.803627	0.311600	-0.440518
18664	9.497125	1.889094	-3.885641	0.113882	0.105338	0.161255	-0.512814	-0.447206	0.526609	-0.248558	-0.802179	0.312934	-0.443621
18665	9.038456	1.205611	-4.025075	0.229214	0.012416	0.168749	-0.517527	-0.438790	0.532646	-0.243622	-0.802008	0.313564	-0.446216
18666	8.856153	0.639101	-3.992975	0.250300	0.083114	-0.047087	-0.520329	-0.431660	0.535846	-0.240578	-0.802735	0.310333	-0.448812
18667	8.906269	0.863243	-4.459429	0.248150	-0.005504	-0.119404	-0.518705	-0.427449	0.540473	-0.237787	-0.804566	0.306239	-0.449833
18668	8.642363	0.794912	-4.288221	0.150014	-0.065941	-0.260871	-0.516749	-0.428612	0.543812	-0.237344	-0.807422	0.301167	-0.448371
18669	8.825300	0.779263	-4.302407	0.085240	-0.069946	-0.081108	-0.509327	-0.428910	0.547701	-0.236427	-0.808790	0.299460	-0.447532
18670	9.217519	1.216930	-4.239362	0.043100	0.219584	-0.178754	-0.512347	-0.431130	0.542659	-0.238663	-0.808061	0.295287	-0.450425
18671	8.670838	0.597268	-4.570682	0.108325	0.060459	0.015919	-0.510672	-0.431350	0.546743	-0.237273	-0.807778	0.294320	-0.452296
18672	8.406060	0.763201	-5.230993	0.271590	-0.031878	0.075058	-0.507160	-0.423649	0.553483	-0.232031	-0.808880	0.293359	-0.453668
18673	8.170447	0.762263	-4.857568	0.324267	0.070342	0.085968	-0.512021	-0.415159	0.558019	-0.226528	-0.809083	0.291530	-0.457252
18674	8.099816	0.622662	-4.896887	0.485162	0.076164	0.010991	-0.513346	-0.404791	0.562909	-0.219048	-0.810450	0.287085	-0.461270
18675	8.375517	0.149996	-4.871640	0.544602	-0.039364	-0.153889	-0.514152	-0.390395	0.570781	-0.211482	-0.813905	0.279793	-0.463194
18676	8.038954	0.214523	-4.805513	0.621128	-0.069611	-0.300565	-0.509492	-0.383924	0.582509	-0.203792	-0.818750	0.269600	-0.464148
18677	8.524026	0.028516	-4.931108	0.603444	0.041231	-0.428247	-0.502128	-0.376138	0.592097	-0.198133	-0.822932	0.256883	-0.466409
18678	8.673464	0.230816	-5.628401	0.520705	0.137984	-0.315657	-0.499136	-0.370525	0.598990	-0.193235	-0.825247	0.246426	-0.470002
18679	8.223990	0.889101	-4.221257	0.408747	0.098677	-0.179039	-0.499020	-0.366014	0.603649	-0.188681	-0.826644	0.239339	-0.473049
18680	8.405513	1.047305	-4.181133	0.251580	0.256118	-0.186870	-0.501957	-0.359670	0.605843	-0.187542	-0.826024	0.233052	-0.477702
18681	9.310880	1.122609	-5.206940	0.189431	0.343146	-0.264944	-0.505302	-0.357205	0.601911	-0.188580	-0.824554	0.225662	-0.483348
18682	8.968760	1.464292	-4.112543	0.179690	-0.101806	-0.168808	-0.511616	-0.357002	0.599651	-0.186841	-0.826944	0.221717	-0.481764
18683	8.872073	1.569033	-4.818173	0.172878	-0.342230	-0.195991	-0.499923	-0.357398	0.607196	-0.184422	-0.831629	0.218156	-0.476225
18684	8.704026	1.542361	-4.729964	0.063442	0.179467	-0.373252	-0.496045	-0.358496	0.611480	-0.187718	-0.831748	0.210807	-0.478035
18685	8.118915	1.001482	-4.769567	0.217675	-0.023864	-0.059035	-0.492749	-0.358358	0.613377	-0.184645	-0.832947	0.207901	-0.478416
18686	8.467708	1.552815	-5.382694	0.240396	-0.087089	-0.264277	-0.485187	-0.357380	0.619673	-0.182869	-0.835721	0.201732	-0.476900
18687	8.241314	1.272787	-4.634736	0.053914	0.051243	-0.168590	-0.487256	-0.357000	0.618207	-0.183874	-0.836034	0.198275	-0.477415
18688	8.435520	1.360151	-5.102639	0.043680	-0.128075	-0.123320	-0.486259	-0.358659	0.620565	-0.183889	-0.837875	0.196498	-0.474910
18689	8.206670	1.493416	-5.155997	0.022029	-0.208424	-0.103077	-0.480331	-0.360290	0.623701	-0.183770	-0.840279	0.195387	-0.471152
18690	8.432727	1.716865	-5.303046	0.107682	-0.078659	-0.058991	-0.477014	-0.361170	0.626496	-0.182316	-0.841604	0.193956	-0.469941
18691	8.195959	1.541695	-5.314653	0.011333	-0.138628	-0.099538	-0.470571	-0.359654	0.630641	-0.182622	-0.843295	0.192733	-0.467288
18692	7.977459	1.676081	-5.276632	-0.011366	-0.040681	-0.136467	-0.467210	-0.364276	0.633071	-0.183990	-0.844138	0.190885	-0.465985
18693	8.162570	1.856589	-5.094028	-0.079265	-0.140107	-0.132694	-0.465400	-0.366934	0.632756	-0.186141	-0.845630	0.189941	-0.462800
18694	8.271524	1.688374	-5.263399	-0.063076	-0.199519	-0.000445	-0.461241	-0.370146	0.634579	-0.186515	-0.847216	0.191467	-0.459106
18695	8.433129	1.632573	-5.525764	-0.061394	-0.183039	0.094978	-0.455731	-0.370693	0.638471	-0.186096	-0.848285	0.194362	-0.456074
18696	8.014761	1.407310	-5.323243	-0.029891	-0.182036	0.074727	-0.450238	-0.371010	0.640457	-0.185257	-0.849523	0.196753	-0.453077
18697	8.077845	1.354879	-5.243843	0.050523	-0.210755	0.074020	-0.446948	-0.369933	0.643096	-0.183004	-0.851318	0.198375	-0.449905
18698	8.057972	1.224382	-5.265683	0.056715	-0.163235	0.095034	-0.444363	-0.365107	0.649123	-0.180577	-0.852596	0.200251	-0.447629
18699	8.257785	1.244495	-5.603838	0.152968	-0.154856	-0.002935	-0.442187	-0.361705	0.653010	-0.177470	-0.854542	0.199439	-0.445518
18700	8.137052	1.140971	-5.595170	0.051478	-0.142439	-0.037147	-0.437259	-0.359461	0.656939	-0.176391	-0.856126	0.199015	-0.443089
18701	8.117783	1.106961	-5.580183	0.061770	-0.183517	-0.059093	-0.432282	-0.360985	0.661050	-0.175208	-0.858208	0.198159	-0.439903
18702	7.881743	1.167052	-5.597528	0.124851	-0.116279	-0.032510	-0.426525	-0.359188	0.665356	-0.172935	-0.859777	0.197085	-0.438217
18703	7.935794	1.216051	-5.483324	0.202411	-0.161456	-0.035016	-0.423941	-0.355779	0.668966	-0.169198	-0.862033	0.195327	-0.436027
18704	7.924409	1.261312	-5.417406	0.196619	-0.201748	-0.007428	-0.419186	-0.349836	0.674217	-0.165131	-0.864457	0.194346	-0.433216
18705	7.942381	1.502428	-5.686954	0.256470	-0.131783	-0.102815	-0.413994	-0.344962	0.681319	-0.161156	-0.866845	0.190835	-0.431498
18706	7.800121	0.629293	-5.952946	0.285256	-0.011910	-0.138922	-0.408736	-0.334775	0.687920	-0.157385	-0.868377	0.186132	-0.431864
18707	7.905363	0.870208	-5.532734	0.222919	-0.026420	-0.139861	-0.407625	-0.334756	0.690104	-0.154681	-0.869834	0.181929	-0.431699
18708	7.981662	1.242386	-5.482452	0.356116	-0.043176	-0.080769	-0.406181	-0.327318	0.694243	-0.149086	-0.871562	0.177788	-0.431909
18709	7.851376	0.862554	-5.656331	0.360557	-0.067039	-0.051457	-0.404030	-0.320807	0.700101	-0.143062	-0.873392	0.174044	-0.431773
18710	7.956604	0.858282	-5.754467	0.367660	0.052010	-0.071801	-0.403547	-0.312309	0.705684	-0.137499	-0.874206	0.169665	-0.433672
18711	7.956224	0.946734	-5.840806	0.419470	0.039860	-0.117547	-0.406406	-0.300074	0.709880	-0.131370	-0.875398	0.163931	-0.435369
18712	7.508887	0.836389	-5.694407	0.470456	0.044292	-0.196479	-0.405388	-0.291513	0.713953	-0.125040	-0.876838	0.156463	-0.437080
18713	7.748073	0.764557	-5.887335	0.435487	0.154757	-0.147140	-0.405762	-0.280729	0.718586	-0.119217	-0.877020	0.149760	-0.440676
18714	7.609405	0.184397	-6.124990	0.169261	0.493976	-0.219907	-0.410233	-0.273551	0.718377	-0.119676	-0.873681	0.143336	-0.449237
18715	8.079844	0.392764	-5.820062	0.157461	-0.198978	0.165790	-0.410803	-0.270573	0.720345	-0.114877	-0.875389	0.145387	-0.446498
18716	8.017501	1.060845	-6.064507	0.160304	-0.091902	-0.149015	-0.407493	-0.271155	0.722747	-0.113201	-0.876994	0.141768	-0.444937
18717	8.075352	1.075013	-6.066578	0.042823	0.022071	-0.140235	-0.406429	-0.268539	0.723033	-0.113790	-0.877330	0.138963	-0.445009
18718	7.892629	1.208014	-5.764284	-0.081661	0.105548	-0.114928	-0.406957	-0.270191	0.722800	-0.116561	-0.876526	0.137554	-0.446311
18719	7.628110	0.813312	-5.843897	-0.222706	-0.038487	-0.039859	-0.404839	-0.276278	0.721315	-0.120753	-0.876498	0.139011	-0.444798
18720	7.842691	1.262634	-6.013192	-0.307447	-0.039276	0.009643	-0.403380	-0.285861	0.717431	-0.125978	-0.876065	0.142147	-0.443209
18721	7.666424	1.342606	-6.097840	-0.137334	-0.144267	0.156927	-0.403094	-0.288518	0.714662	-0.126636	-0.876595	0.146545	-0.440532
18722	7.653605	1.449580	-5.932463	-0.213624	-0.105562	0.175088	-0.402488	-0.293128	0.714788	-0.128558	-0.876458	0.151901	-0.438430
18723	7.947893	1.118734	-6.365783	-0.178461	-0.015450	0.316316	-0.403857	-0.293492	0.714094	-0.128930	-0.875213	0.159107	-0.438250
18724	7.580586	0.948378	-6.126177	-0.216354	0.150063	0.319545	-0.410993	-0.292754	0.712559	-0.130409	-0.872298	0.166321	-0.440939
18725	7.652504	1.062700	-5.290213	-0.251122	0.198944	0.179071	-0.418943	-0.296954	0.703879	-0.133944	-0.869335	0.171192	-0.443856
18726	7.843678	0.588553	-5.290792	-0.173412	0.143685	0.145324	-0.426748	-0.299137	0.699569	-0.136181	-0.867087	0.174997	-0.446084
18727	7.824150	0.702388	-5.992003	-0.086109	0.154005	0.123449	-0.430138	-0.302625	0.697881	-0.137171	-0.865107	0.177548	-0.448610
18728	8.243732	0.459768	-5.840240	-0.157649	0.141371	0.185782	-0.436053	-0.302614	0.693687	-0.138753	-0.862734	0.181910	-0.450940
18729	7.793108	0.468027	-5.857146	-0.248141	0.234171	0.144985	-0.443438	-0.305894	0.688895	-0.142610	-0.859457	0.186071	-0.454284
18730	8.131401	0.542585	-5.449146	-0.333355	0.321928	0.097982	-0.451520	-0.311151	0.679055	-0.148655	-0.855181	0.189971	-0.458779
18731	8.158234	1.186266	-5.368683	-0.187967	0.131397	0.152823	-0.461223	-0.316766	0.671402	-0.151001	-0.852899	0.193991	-0.460576
18732	8.179489	0.518025	-5.451104	-0.148122	0.151469	0.200473	-0.468103	-0.315928	0.667678	-0.152286	-0.850263	0.198440	-0.463123
18733	8.114494	0.699523	-5.210849	-0.111662	0.116343	0.200624	-0.472334	-0.318645	0.664674	-0.152810	-0.848116	0.202611	-0.465077
18734	8.511297	0.971746	-5.108003	-0.074509	0.048274	0.230304	-0.477553	-0.319748	0.660268	-0.152147	-0.846492	0.207194	-0.466232
18735	8.287868	0.822812	-5.274480	-0.054241	0.059473	0.164181	-0.480345	-0.316291	0.658722	-0.151815	-0.845164	0.210372	-0.467326
18736	8.650050	0.490319	-4.720314	-0.003281	0.134999	0.145850	-0.490841	-0.310938	0.654894	-0.151087	-0.843272	0.212575	-0.469975
18737	8.605074	0.894044	-4.788443	0.009150	0.129630	0.065192	-0.495243	-0.310485	0.652632	-0.150918	-0.841866	0.213266	-0.472232
18738	8.832077	0.940264	-4.738675	0.082998	-0.015878	0.001397	-0.494175	-0.308538	0.652328	-0.149458	-0.842257	0.212680	-0.472263
18739	8.704346	0.638191	-4.926631	0.098333	-0.232936	0.012701	-0.491426	-0.307101	0.656366	-0.146755	-0.844741	0.212718	-0.468643
18740	8.274422	0.235904	-4.896277	0.070860	-0.057746	-0.007981	-0.486503	-0.304698	0.659893	-0.145406	-0.845521	0.212216	-0.467885
18741	8.279973	0.680837	-4.990173	0.010903	-0.095689	0.014057	-0.482140	-0.301699	0.662776	-0.144749	-0.846437	0.212690	-0.466213
18742	8.298871	0.637463	-5.020139	0.060243	-0.092386	0.080210	-0.479962	-0.300117	0.663948	-0.142605	-0.847127	0.213878	-0.465076
18743	8.664452	0.635944	-5.099014	0.195255	0.033216	0.052823	-0.480139	-0.295618	0.666005	-0.139024	-0.847188	0.212915	-0.466490
18744	8.746823	0.698640	-4.756381	0.132129	0.067788	0.015981	-0.484017	-0.291680	0.666417	-0.136945	-0.846848	0.211895	-0.468182
18745	8.362934	0.791271	-4.591712	0.152988	-0.043860	-0.013226	-0.483525	-0.286464	0.667825	-0.134398	-0.847763	0.210396	-0.467942
18746	8.608033	0.915689	-4.416546	0.083950	-0.052705	-0.061898	-0.480531	-0.284604	0.668733	-0.133351	-0.848739	0.208829	-0.467173
18747	9.057740	0.983951	-4.860319	-0.061846	-0.052475	-0.040982	-0.480787	-0.285220	0.670069	-0.134717	-0.849249	0.208863	-0.465837
18748	8.358601	0.804409	-4.845010	-0.222906	-0.099659	0.030166	-0.476508	-0.288589	0.669276	-0.137818	-0.849441	0.211836	-0.463229
18749	8.573956	0.837147	-5.048440	-0.286906	0.048427	0.362014	-0.478945	-0.292065	0.667032	-0.139717	-0.846637	0.220499	-0.463751
18750	8.300375	0.610447	-4.815121	-0.196567	-0.062275	0.329243	-0.483043	-0.294625	0.663624	-0.139734	-0.845183	0.228197	-0.462673
18751	8.702353	0.579635	-4.538169	-0.323606	-0.052396	0.402478	-0.487430	-0.296064	0.660151	-0.141433	-0.842871	0.238114	-0.461375
18752	8.712512	1.198037	-4.732525	-0.264725	-0.098626	0.388085	-0.487436	-0.296806	0.658186	-0.141853	-0.841140	0.247490	-0.459466
18753	8.166793	0.599318	-4.638754	-0.353374	-0.025661	0.277468	-0.489781	-0.297310	0.654887	-0.145359	-0.838943	0.255427	-0.458041
18754	8.817858	1.363176	-4.266932	-0.169245	-0.011910	0.256067	-0.491834	-0.298828	0.652347	-0.145798	-0.837232	0.261417	-0.457652
18755	8.538297	0.716400	-5.245901	0.003697	0.131228	0.271574	-0.495744	-0.293669	0.650502	-0.144234	-0.834573	0.265469	-0.460663
18756	7.901629	-0.019278	-5.016812	-0.055493	0.230037	0.095788	-0.500193	-0.290619	0.646342	-0.145502	-0.831772	0.267019	-0.464419
18757	8.225687	-0.078719	-5.454306	-0.123145	0.325713	0.086375	-0.508155	-0.293067	0.638864	-0.148762	-0.827878	0.268578	-0.469419
18758	8.373208	-1.120233	-5.251699	-0.029193	0.290986	0.108501	-0.514813	-0.288967	0.633828	-0.149791	-0.824457	0.269887	-0.474335
18759	9.236715	-0.640425	-5.324320	0.131686	0.245585	0.248628	-0.525735	-0.283775	0.627664	-0.146796	-0.821127	0.271961	-0.479831
18760	8.973656	-0.804939	-5.933726	0.140764	0.215808	0.315571	-0.533412	-0.273889	0.624221	-0.142636	-0.817719	0.275272	-0.484990
18761	8.473114	-0.810099	-4.927426	-0.132248	0.152705	0.240736	-0.541063	-0.268150	0.617237	-0.143462	-0.814500	0.280048	-0.487424
18762	8.669659	-0.556128	-5.164932	-0.031770	0.105057	0.171351	-0.545476	-0.266983	0.614607	-0.142905	-0.812412	0.282964	-0.489383
18763	8.478801	-0.723865	-4.852220	-0.027433	0.022804	0.066826	-0.549262	-0.260596	0.613247	-0.142957	-0.811718	0.284266	-0.489765
18764	8.593619	-0.517052	-4.425345	0.072868	-0.014933	-0.077821	-0.549265	-0.260835	0.612410	-0.142458	-0.812508	0.282449	-0.489652
18765	8.540417	-0.345629	-4.523657	0.089998	-0.095313	-0.182249	-0.544614	-0.259857	0.613797	-0.142372	-0.814702	0.278889	-0.488070
18766	8.419753	-0.237123	-4.595709	0.132799	-0.144831	-0.218801	-0.537132	-0.264631	0.618099	-0.141544	-0.817694	0.274558	-0.485757
18767	8.404776	-0.631147	-4.496299	0.195183	-0.191608	-0.209494	-0.530279	-0.263247	0.621958	-0.139456	-0.821219	0.269793	-0.483076
18768	8.174265	-0.430897	-4.481547	0.167428	-0.135810	-0.156435	-0.526144	-0.262828	0.626469	-0.137497	-0.823824	0.266109	-0.481243
18769	8.436568	-0.683405	-4.413313	0.274669	-0.038507	-0.125166	-0.522769	-0.265470	0.634092	-0.134080	-0.825574	0.261534	-0.481715
18770	8.029420	-0.609810	-4.443491	0.279305	-0.099675	-0.150830	-0.521444	-0.260854	0.636142	-0.130424	-0.828042	0.256763	-0.481050
18771	8.058749	-0.571731	-4.405704	0.333838	-0.060649	-0.237024	-0.517630	-0.256159	0.641600	-0.126954	-0.830655	0.249817	-0.481131
18772	9.270900	-0.933004	-5.762155	0.483400	0.178136	-0.492034	-0.514641	-0.252849	0.644241	-0.124554	-0.832537	0.236647	-0.485145
18773	8.353101	-0.051644	-5.190859	0.122189	0.103895	-0.437605	-0.514627	-0.255125	0.642321	-0.127324	-0.833849	0.227963	-0.486331
18774	9.280357	0.496495	-5.149512	0.012275	0.402297	-0.400377	-0.516774	-0.261794	0.636864	-0.132852	-0.831740	0.220249	-0.491985
18775	9.764884	-0.026433	-5.823009	-0.117093	0.266274	-0.302233	-0.522086	-0.268445	0.629107	-0.139022	-0.830098	0.215709	-0.495054
18776	8.792162	0.780630	-5.467469	-0.188037	0.144162	-0.199477	-0.523820	-0.277582	0.619796	-0.144756	-0.828993	0.213982	-0.496013
18777	8.681813	0.479569	-4.658789	-0.183209	-0.030439	-0.206579	-0.521535	-0.286687	0.617303	-0.149802	-0.829635	0.212503	-0.494073
18778	8.111505	0.445869	-4.558001	-0.267560	0.146026	-0.231011	-0.518014	-0.296220	0.614636	-0.157151	-0.828350	0.210988	-0.494595
18779	8.798963	1.256436	-4.793330	-0.165735	-0.045495	-0.232062	-0.515715	-0.307858	0.609797	-0.162104	-0.829250	0.208956	-0.492345
18780	8.292907	1.282192	-4.820122	-0.327801	-0.083437	-0.129657	-0.511802	-0.314970	0.608781	-0.168477	-0.829529	0.210420	-0.489101
18781	8.440187	0.890426	-4.613272	-0.482102	-0.101808	-0.014341	-0.508651	-0.329510	0.603209	-0.176299	-0.828933	0.215256	-0.485235
18782	8.392963	1.350649	-4.374279	-0.385892	0.015252	0.086667	-0.511061	-0.338173	0.595852	-0.181932	-0.827022	0.220504	-0.484059
18783	8.257668	1.239421	-4.686274	-0.415950	-0.099917	0.136283	-0.505958	-0.342864	0.593327	-0.187183	-0.825855	0.227152	-0.480966
18784	8.564461	1.754131	-4.177639	-0.789836	-0.151781	0.190861	-0.506538	-0.354428	0.587833	-0.197680	-0.823377	0.238545	-0.475467
18785	8.528302	1.202639	-4.257153	-0.845681	-0.037570	0.347372	-0.507848	-0.366237	0.576025	-0.208260	-0.818595	0.252406	-0.472040
18786	8.331480	1.542393	-3.996449	-0.844177	-0.020813	0.405177	-0.513817	-0.376774	0.565297	-0.218117	-0.813081	0.267161	-0.468988
18787	8.522842	1.273432	-3.749396	-0.668952	0.014978	0.522917	-0.520428	-0.380560	0.553339	-0.224336	-0.807089	0.281807	-0.467831
18788	8.340917	1.755506	-3.802235	-0.906231	0.050707	0.474721	-0.526859	-0.388474	0.540307	-0.234760	-0.799696	0.297769	-0.465520
18789	8.569939	0.962861	-3.758011	-0.936592	0.052694	0.567254	-0.537573	-0.395569	0.523114	-0.244935	-0.791195	0.315194	-0.463325
18790	8.736092	1.230740	-3.571714	-0.730680	0.003052	0.680685	-0.547785	-0.398023	0.507706	-0.250160	-0.783124	0.332769	-0.461954
18791	9.117126	1.042846	-5.304049	-0.525290	0.225676	0.739453	-0.563007	-0.392177	0.495040	-0.253231	-0.773306	0.347967	-0.465607
18792	9.396912	0.128297	-4.876162	-0.643801	0.433608	0.592000	-0.580446	-0.385879	0.479407	-0.260636	-0.761728	0.360958	-0.470689
18793	10.215775	-0.278332	-5.358564	-0.583482	0.319605	0.528168	-0.594418	-0.384154	0.462231	-0.266970	-0.751712	0.372770	-0.474024
18794	9.146448	-0.157833	-4.743097	-0.475989	0.108329	0.603759	-0.609932	-0.378201	0.447381	-0.269175	-0.743529	0.385852	-0.475214
18795	8.940080	-0.093041	-4.044350	-0.560723	-0.262604	0.310549	-0.612458	-0.375734	0.443167	-0.272607	-0.740497	0.397198	-0.468597
18796	9.586717	0.025843	-5.830495	-0.693098	0.088180	0.212574	-0.616156	-0.382114	0.432122	-0.281542	-0.734101	0.406429	-0.465452
18797	8.545298	-0.189028	-4.271688	-0.648703	-0.053507	0.109901	-0.620411	-0.389717	0.417717	-0.289625	-0.729966	0.414408	-0.459926
18798	7.983964	0.377158	-3.889633	-0.446053	-0.058202	-0.040196	-0.619112	-0.397871	0.413098	-0.296012	-0.728187	0.418368	-0.455069
18799	7.958872	0.491251	-4.066640	-0.557342	0.087709	-0.042473	-0.619111	-0.404456	0.402280	-0.305258	-0.724384	0.422347	-0.451341
18800	8.228249	0.016377	-4.234349	-0.545479	-0.062232	0.002726	-0.618116	-0.411781	0.394972	-0.312586	-0.721516	0.427783	-0.445765
18801	8.361514	-0.463844	-3.933377	-0.486405	-0.046881	-0.119262	-0.616926	-0.423967	0.387368	-0.320228	-0.719860	0.430776	-0.440101
18802	8.871457	-0.032000	-4.220076	-0.238844	0.163694	-0.186840	-0.615132	-0.430790	0.378027	-0.326734	-0.718422	0.429289	-0.439118
18803	8.701045	0.158977	-3.908205	-0.200467	0.152820	-0.254645	-0.611811	-0.438148	0.370695	-0.333094	-0.717915	0.426516	-0.437871
18804	9.027258	0.442036	-4.213152	-0.314738	0.115762	-0.212490	-0.612570	-0.448562	0.361572	-0.340505	-0.716501	0.425653	-0.435318
18805	8.561093	0.581134	-3.494549	-0.182139	0.044578	-0.169966	-0.610884	-0.455936	0.355077	-0.344886	-0.716282	0.424646	-0.433208
18806	8.417256	0.521707	-3.687565	-0.043342	0.184128	-0.263559	-0.609483	-0.462598	0.348354	-0.349570	-0.716355	0.420463	-0.433413
18807	8.805354	0.845335	-3.796555	0.157399	0.322647	-0.433921	-0.608070	-0.470107	0.341854	-0.353662	-0.718232	0.410772	-0.436272
18808	9.490912	2.015932	-4.118810	0.024789	0.314378	-0.564126	-0.601817	-0.480812	0.336623	-0.361093	-0.719915	0.400836	-0.436652
18809	10.076133	3.522278	-4.473762	0.027470	0.412907	-0.499679	-0.595436	-0.493274	0.327309	-0.368269	-0.720449	0.390533	-0.439108
18810	9.811969	4.146937	-4.628845	-0.059577	0.316377	-0.250073	-0.592632	-0.505057	0.316561	-0.373805	-0.719107	0.385271	-0.441274
18811	9.051470	2.726831	-3.923888	-0.040651	0.182590	-0.219007	-0.589348	-0.511042	0.306708	-0.377682	-0.718904	0.381223	-0.441817
18812	8.624419	3.157286	-3.255557	0.222504	-0.030498	-0.412681	-0.585398	-0.519659	0.308068	-0.377893	-0.723924	0.373683	-0.439877
18813	8.569360	3.479628	-3.036488	0.360539	0.047173	-0.456531	-0.576282	-0.522597	0.314249	-0.377024	-0.729648	0.363594	-0.439621
18814	8.621867	3.358192	-3.048901	0.249512	0.007548	-0.465869	-0.568089	-0.529734	0.318264	-0.377513	-0.734779	0.354646	-0.437960
18815	8.923213	3.125811	-3.235542	0.409852	0.022474	-0.460052	-0.557830	-0.537364	0.323190	-0.375696	-0.740940	0.344143	-0.437523
18816	8.767700	2.792026	-3.574793	0.451421	0.077038	-0.280314	-0.547541	-0.542455	0.336221	-0.371968	-0.745517	0.335561	-0.439594
18817	8.812658	3.399242	-3.316556	0.238463	-0.128001	-0.351854	-0.541164	-0.544314	0.344001	-0.370691	-0.750812	0.329188	-0.436467
18818	8.507686	2.847887	-3.265283	0.137870	-0.052194	-0.291769	-0.535630	-0.546554	0.348338	-0.370816	-0.754171	0.324100	-0.434375
18819	8.567693	2.833897	-2.977851	0.058794	-0.061227	-0.167099	-0.528842	-0.551258	0.351417	-0.371052	-0.756272	0.321544	-0.432414
18820	8.369155	2.965182	-2.539753	0.149774	-0.111906	-0.109958	-0.524133	-0.552685	0.356496	-0.369016	-0.759027	0.319532	-0.430819
18821	8.517866	2.960398	-2.622615	-0.009459	-0.026504	-0.051651	-0.521890	-0.556770	0.356776	-0.369542	-0.759545	0.319029	-0.429827
18822	8.627105	3.129561	-2.277877	0.167364	-0.064042	-0.001634	-0.523260	-0.555452	0.358788	-0.366607	-0.761311	0.318159	-0.429860
18823	8.608527	2.999238	-2.133149	0.246676	-0.135658	-0.039924	-0.520806	-0.551432	0.364218	-0.362485	-0.764519	0.316396	-0.428961
18824	8.695425	3.259252	-2.221633	0.171462	-0.160968	-0.043641	-0.517328	-0.550524	0.373289	-0.359217	-0.767387	0.315539	-0.427218
18825	8.953844	3.255633	-2.448642	0.354977	-0.098213	0.039248	-0.516366	-0.546434	0.380657	-0.353024	-0.770463	0.313750	-0.428161
18826	8.610196	2.943751	-2.515098	0.270926	-0.114355	0.112386	-0.515818	-0.539995	0.391461	-0.347164	-0.772612	0.314079	-0.428838
18827	8.779893	3.004114	-2.405143	0.388687	-0.105506	0.206246	-0.518187	-0.531453	0.399952	-0.338982	-0.774813	0.314572	-0.431046
18828	9.782524	2.147129	-4.471747	0.500605	0.082650	0.464934	-0.525957	-0.517947	0.408246	-0.327708	-0.774474	0.316988	-0.438540
18829	9.405183	1.786654	-4.513113	0.375962	-0.145679	0.408021	-0.536492	-0.502431	0.416139	-0.317582	-0.775515	0.320898	-0.441298
18830	9.796115	2.120358	-5.192016	0.489614	-0.060713	0.338492	-0.543712	-0.487788	0.426690	-0.306591	-0.776911	0.322307	-0.445567
18831	9.203061	1.958072	-5.793900	0.297531	-0.172720	0.279393	-0.546577	-0.472032	0.435897	-0.298522	-0.778418	0.325026	-0.446438
18832	8.614508	1.717194	-5.783124	0.186904	-0.226115	0.251565	-0.549368	-0.461228	0.446722	-0.291886	-0.779876	0.328726	-0.445572
18833	8.157751	1.255388	-5.459974	0.008241	-0.226670	0.205171	-0.549254	-0.456837	0.450963	-0.288540	-0.780600	0.333189	-0.443163
18834	8.365477	1.433434	-5.466579	-0.032457	-0.182960	0.184910	-0.550472	-0.455739	0.454605	-0.286187	-0.780770	0.337532	-0.441098
18835	7.767676	1.088445	-4.741381	0.007026	-0.252847	0.162910	-0.549969	-0.449682	0.458806	-0.282993	-0.781969	0.341501	-0.437968
18836	7.745478	1.575445	-4.703570	0.012943	-0.184126	0.106000	-0.546664	-0.449331	0.462087	-0.280604	-0.782902	0.344202	-0.435719
18837	7.919715	1.592366	-4.610971	0.123168	-0.208874	0.021882	-0.545840	-0.446007	0.468039	-0.277103	-0.785309	0.344687	-0.433237
18838	8.174891	1.206697	-5.093894	0.085384	-0.163389	0.003361	-0.542529	-0.444788	0.473565	-0.274607	-0.787147	0.345019	-0.431221
18839	8.295956	1.013899	-5.244561	0.145469	-0.090750	0.018033	-0.540876	-0.443329	0.477477	-0.271563	-0.788667	0.344612	-0.430698
18840	8.275163	0.851553	-5.061323	0.183506	-0.091626	-0.031466	-0.540050	-0.441176	0.481713	-0.268311	-0.790640	0.343149	-0.430287
18841	7.918278	1.001641	-4.856239	0.185024	-0.034116	0.021617	-0.538965	-0.437520	0.486448	-0.264965	-0.791844	0.342164	-0.430931
18842	8.067747	0.996208	-4.531046	0.152523	-0.027638	0.038102	-0.539275	-0.433309	0.488763	-0.262035	-0.792603	0.341716	-0.431680
18843	8.276781	0.819460	-4.839438	0.165038	-0.028684	0.025289	-0.540506	-0.430968	0.492618	-0.258992	-0.793606	0.340934	-0.432293
18844	8.022757	0.775016	-4.646712	0.203223	0.094315	-0.064813	-0.540787	-0.428860	0.495216	-0.256973	-0.794254	0.337778	-0.434777
18845	8.247517	0.567356	-4.468121	0.184309	0.061069	-0.154699	-0.541605	-0.428609	0.496061	-0.255772	-0.795765	0.333507	-0.436018
18846	8.439270	0.781618	-4.995472	0.082339	0.158732	-0.180684	-0.540914	-0.429175	0.496020	-0.257100	-0.795975	0.329221	-0.438105
18847	8.257050	1.357552	-4.815876	-0.016608	0.171395	-0.079903	-0.543515	-0.431711	0.491641	-0.259155	-0.794970	0.327323	-0.440137
18848	9.590845	1.631163	-5.668059	0.064946	0.259979	-0.050209	-0.545559	-0.434182	0.488631	-0.260272	-0.793314	0.324726	-0.444370
18849	9.031885	2.612345	-6.396574	-0.139976	0.117107	-0.239385	-0.545106	-0.441148	0.482721	-0.265350	-0.793174	0.321655	-0.443849
18850	8.776140	2.888198	-5.320324	-0.095726	0.067644	-0.217174	-0.544104	-0.448127	0.476942	-0.269233	-0.793435	0.318815	-0.443094
18851	7.816202	1.608669	-5.227577	-0.092414	-0.096745	-0.289816	-0.540717	-0.456645	0.476394	-0.272637	-0.795738	0.315630	-0.439144
18852	7.879891	1.914321	-4.911638	0.164072	-0.225684	-0.192689	-0.533229	-0.463132	0.478673	-0.270294	-0.799794	0.312466	-0.435473
18853	7.877574	1.928129	-5.215716	0.382696	-0.257886	-0.156433	-0.525115	-0.459223	0.490488	-0.263901	-0.805174	0.308087	-0.432589
18854	8.043246	2.046742	-5.648542	0.158058	-0.181916	-0.183560	-0.518094	-0.457243	0.499317	-0.261821	-0.808683	0.304830	-0.429604
18855	8.030792	2.069489	-5.710711	0.120351	-0.232790	-0.255124	-0.511845	-0.461608	0.504204	-0.260626	-0.812994	0.300955	-0.424901
18856	7.547510	2.041972	-5.574501	0.060582	-0.319328	-0.223095	-0.499302	-0.462180	0.515157	-0.259611	-0.817326	0.298578	-0.418845
18857	7.604130	2.170466	-5.783446	-0.009055	-0.321346	-0.123184	-0.489379	-0.463893	0.521678	-0.258849	-0.820850	0.298371	-0.412525
18858	7.406324	2.299790	-5.560298	0.005107	-0.182185	-0.049988	-0.483137	-0.468345	0.525463	-0.258093	-0.822657	0.298559	-0.409250
18859	7.538754	2.220950	-5.536787	0.084367	-0.150343	-0.031516	-0.478443	-0.468005	0.531473	-0.256057	-0.824679	0.298184	-0.406726
18860	7.551229	2.386613	-5.241577	0.085132	-0.206409	-0.064418	-0.472702	-0.465595	0.534581	-0.253948	-0.827154	0.297591	-0.403442
18861	7.721633	2.541919	-5.700903	0.064298	-0.146307	-0.097538	-0.469646	-0.466165	0.539728	-0.252818	-0.829410	0.296242	-0.400503
18862	8.057787	2.163539	-5.686960	0.131247	-0.115828	0.007160	-0.465268	-0.464415	0.542535	-0.249901	-0.830939	0.296001	-0.399340
18863	8.069323	2.225309	-5.778748	0.188738	-0.124288	-0.100979	-0.462374	-0.462768	0.547955	-0.246863	-0.833633	0.293470	-0.397479
18864	7.944383	1.920111	-5.916120	0.185866	-0.171828	-0.137694	-0.455235	-0.460679	0.554458	-0.243852	-0.836697	0.290648	-0.394965
18865	7.400014	1.579952	-5.757931	0.336607	-0.151261	-0.183484	-0.449718	-0.458691	0.563576	-0.238799	-0.840742	0.285692	-0.393076
18866	7.620956	1.545471	-5.834028	0.289598	-0.048385	-0.207556	-0.444142	-0.451601	0.570808	-0.235286	-0.843657	0.280256	-0.392862
18867	7.787976	1.410558	-5.986035	0.264399	-0.040507	-0.090159	-0.439895	-0.448592	0.576435	-0.231298	-0.845878	0.276903	-0.392831
18868	7.620540	1.238267	-6.067828	0.145988	-0.192668	0.012554	-0.435638	-0.446290	0.582293	-0.227669	-0.847975	0.276964	-0.390379
18869	7.699935	1.145228	-6.042426	0.139400	-0.087972	0.063761	-0.433617	-0.441484	0.585993	-0.224283	-0.849101	0.277435	-0.389557
18870	7.498424	1.262207	-5.981006	0.078876	0.050198	0.079915	-0.433665	-0.436306	0.588363	-0.222607	-0.848606	0.278058	-0.391149
18871	7.710665	1.397532	-5.698293	-0.009890	0.058991	0.044938	-0.437257	-0.434245	0.587151	-0.222706	-0.848006	0.278723	-0.391921
18872	7.951873	1.277589	-5.920588	0.001482	0.065627	0.057822	-0.440288	-0.432792	0.586856	-0.222602	-0.847162	0.279506	-0.393244
18873	7.932099	1.532888	-5.782960	0.067235	0.000755	0.061767	-0.440022	-0.431851	0.587459	-0.220932	-0.847255	0.280114	-0.393554
18874	7.848483	1.478604	-5.669111	0.051773	-0.001286	0.065386	-0.441002	-0.429383	0.588577	-0.219541	-0.847115	0.280927	-0.394054
18875	8.016791	1.392646	-5.675963	0.085503	0.021179	0.058098	-0.444046	-0.426568	0.588913	-0.217710	-0.847128	0.281239	-0.394819
18876	8.010531	1.490983	-5.592988	0.107141	-0.034209	0.121560	-0.444636	-0.422182	0.590555	-0.214750	-0.847164	0.282708	-0.395312
18877	7.874931	1.419985	-5.651164	0.111959	0.001563	0.092106	-0.445894	-0.418394	0.593264	-0.212102	-0.847228	0.283468	-0.396060
18878	7.944987	1.314300	-5.582030	0.100621	-0.001263	0.078324	-0.447840	-0.414708	0.595425	-0.209778	-0.847206	0.284110	-0.396883
18879	7.852639	1.201738	-5.637265	0.066582	-0.021795	0.037877	-0.448694	-0.412184	0.595311	-0.208201	-0.847549	0.284407	-0.396769
18880	7.863508	1.311006	-5.834966	0.082243	0.017539	0.072727	-0.449395	-0.409753	0.597110	-0.206338	-0.847325	0.285022	-0.397778
18881	7.938018	1.242503	-5.828539	0.077584	-0.037781	0.074646	-0.451225	-0.404529	0.599089	-0.204197	-0.847617	0.285916	-0.397620
18882	7.870373	1.157962	-5.816902	0.024908	-0.020682	0.052466	-0.452353	-0.401220	0.600123	-0.203247	-0.847571	0.286799	-0.397568
18883	7.861389	1.217852	-5.758223	-0.050363	-0.021992	0.078023	-0.450835	-0.401962	0.600612	-0.203344	-0.847182	0.288700	-0.396971
18884	7.719071	1.063102	-5.715275	0.009280	-0.011023	0.013835	-0.452211	-0.401122	0.600950	-0.203022	-0.847215	0.289014	-0.396836
18885	7.904823	1.219861	-5.750175	-0.070293	-0.036051	0.052324	-0.452225	-0.400011	0.601017	-0.203586	-0.846993	0.290691	-0.395795
18886	7.845424	0.988936	-5.855707	-0.062708	-0.052327	0.062403	-0.451782	-0.403172	0.599999	-0.203859	-0.846775	0.292567	-0.394739
18887	7.859365	1.094589	-5.966616	-0.047569	-0.034059	0.079855	-0.452209	-0.403716	0.596954	-0.203831	-0.846454	0.294522	-0.393986
18888	7.778438	1.203179	-5.885612	-0.104124	0.001772	0.083360	-0.452908	-0.401424	0.598745	-0.204955	-0.845509	0.296854	-0.393682
18889	7.788136	1.132287	-5.847801	-0.088088	0.010123	0.065936	-0.456045	-0.403508	0.596728	-0.205987	-0.844742	0.298707	-0.393389
18890	7.754899	1.377957	-5.888422	-0.066884	0.004274	0.039409	-0.454663	-0.405155	0.595793	-0.206842	-0.844182	0.299992	-0.393164
18891	7.691295	1.224023	-5.947415	-0.022519	-0.000528	0.055978	-0.456336	-0.402884	0.595398	-0.206792	-0.843821	0.301197	-0.393045
18892	7.692266	1.385706	-5.890860	-0.057833	-0.014068	0.037608	-0.457149	-0.404724	0.593374	-0.207396	-0.843451	0.302454	-0.392555
18893	7.744371	1.211326	-5.932580	-0.007557	-0.000868	-0.000872	-0.457967	-0.404990	0.593366	-0.207549	-0.843492	0.302579	-0.392289
18894	7.782140	1.161205	-6.011590	-0.031600	-0.029807	-0.008215	-0.456593	-0.405175	0.593890	-0.207974	-0.843630	0.302921	-0.391501
18895	7.748375	1.012757	-5.953341	-0.049465	-0.019592	0.006384	-0.456314	-0.405979	0.593154	-0.208662	-0.843596	0.303575	-0.390702
18896	7.762739	0.964044	-5.944537	-0.103123	-0.042573	0.054943	-0.457377	-0.408601	0.593004	-0.209722	-0.843147	0.305596	-0.389526
18897	7.685731	1.061981	-5.974825	-0.063896	-0.037133	0.085289	-0.455451	-0.409595	0.592789	-0.209924	-0.842697	0.307768	-0.388680
18898	7.878639	1.006664	-5.929275	0.002125	-0.020021	0.089096	-0.457143	-0.406312	0.591633	-0.209081	-0.842296	0.309448	-0.388669
18899	7.815966	1.002291	-5.931789	-0.014885	-0.060431	0.072596	-0.457816	-0.405851	0.593861	-0.208407	-0.842298	0.311123	-0.387689
18900	7.765880	0.944998	-6.152444	-0.069037	-0.020710	0.026521	-0.458211	-0.406969	0.594071	-0.209244	-0.841989	0.312302	-0.386961
18901	7.678378	1.057375	-5.989069	-0.012140	-0.054707	0.037702	-0.457274	-0.406601	0.591891	-0.208824	-0.842167	0.313347	-0.385954
18902	7.656271	1.063149	-6.046158	-0.014373	-0.061193	0.023021	-0.456456	-0.404786	0.594461	-0.208513	-0.842418	0.314213	-0.384869
18903	7.724014	1.154833	-6.048093	-0.000133	-0.060349	0.008396	-0.455896	-0.405515	0.594960	-0.208082	-0.842868	0.314693	-0.383723
18904	7.631521	0.942545	-6.079825	-0.005788	-0.061754	0.000990	-0.452042	-0.406218	0.596801	-0.207793	-0.843294	0.315124	-0.382589
18905	7.644508	1.135894	-6.040415	0.036086	-0.046657	-0.007174	-0.452450	-0.406225	0.597079	-0.206955	-0.843881	0.315008	-0.381843
18906	7.617066	0.986539	-6.098316	-0.001592	-0.036850	-0.015554	-0.450663	-0.405522	0.599298	-0.206879	-0.844236	0.315023	-0.381086
18907	7.573433	1.026331	-6.149549	0.061831	-0.034012	-0.004429	-0.449696	-0.405462	0.600663	-0.205661	-0.844812	0.314708	-0.380731
18908	7.563448	1.022133	-6.192668	0.024810	-0.031079	-0.021027	-0.449414	-0.405644	0.601472	-0.205217	-0.845264	0.314406	-0.380214
18909	7.551198	0.971365	-6.197370	-0.002199	-0.033823	-0.004570	-0.448891	-0.403444	0.601875	-0.205078	-0.845573	0.314577	-0.379461
18910	7.577852	0.985542	-6.183786	0.013771	-0.003327	0.008267	-0.447795	-0.403208	0.602428	-0.204772	-0.845586	0.314738	-0.379464
18911	7.544420	1.026716	-6.162950	0.005983	-0.006189	0.025691	-0.448358	-0.402076	0.602227	-0.204436	-0.845525	0.315247	-0.379358
18912	7.580126	0.956499	-6.188890	0.002079	0.035157	0.011849	-0.448907	-0.401287	0.603377	-0.204543	-0.845175	0.315400	-0.379953
18913	7.592337	0.973195	-6.174749	-0.032636	0.027732	0.014552	-0.448918	-0.401222	0.602010	-0.205155	-0.844766	0.315878	-0.380135
18914	7.628919	1.030686	-6.141936	-0.001292	0.039122	0.022872	-0.451515	-0.401978	0.601166	-0.205261	-0.844300	0.316229	-0.380820
18915	7.665233	1.064260	-6.133416	0.009971	0.059954	-0.002818	-0.451789	-0.402742	0.599751	-0.205491	-0.843927	0.315956	-0.381750
18916	7.743247	1.076735	-6.020345	0.019654	0.047804	-0.015603	-0.452729	-0.404513	0.599241	-0.205592	-0.843722	0.315463	-0.382555
18917	7.648304	0.964515	-6.099627	0.019530	0.029597	-0.019287	-0.454119	-0.403853	0.597512	-0.205597	-0.843718	0.314963	-0.382974
18918	7.708338	1.001007	-6.140269	0.005759	0.033675	-0.056005	-0.452474	-0.403506	0.598477	-0.206151	-0.843818	0.313950	-0.383287
18919	7.690117	1.011494	-6.009125	-0.012549	-0.003331	-0.052309	-0.451899	-0.405610	0.598619	-0.206743	-0.844137	0.313274	-0.382818
18920	7.708658	0.883398	-6.049288	0.003068	-0.040294	-0.081601	-0.450234	-0.406929	0.599483	-0.207076	-0.844949	0.312158	-0.381757
18921	7.670465	1.165922	-6.123290	0.038874	-0.030369	-0.110873	-0.447911	-0.407196	0.598486	-0.207073	-0.846045	0.310211	-0.380916
18922	7.636830	1.258660	-6.150404	0.025696	-0.018414	-0.125592	-0.445547	-0.409516	0.599694	-0.207494	-0.847049	0.308085	-0.380180
18923	7.512074	1.370807	-6.130521	0.075338	0.005835	-0.118201	-0.444444	-0.410227	0.599641	-0.207160	-0.848057	0.305578	-0.380140
18924	7.594159	1.440642	-6.137964	0.103045	0.016274	-0.108958	-0.441801	-0.411929	0.602392	-0.206353	-0.849003	0.302998	-0.380531
18925	7.581907	1.321601	-6.114135	0.103109	0.016159	-0.107145	-0.440292	-0.411070	0.604349	-0.205534	-0.849965	0.300415	-0.380875
18926	7.603517	1.267927	-6.100804	0.066701	0.010309	-0.099870	-0.439203	-0.410538	0.604508	-0.205236	-0.850741	0.298284	-0.380978
18927	7.629553	1.175888	-6.121696	0.048240	0.016330	-0.107266	-0.438082	-0.411478	0.606360	-0.205352	-0.851464	0.296111	-0.380995
18928	7.598164	1.185986	-6.134944	0.048702	0.007869	-0.088906	-0.435486	-0.411106	0.606496	-0.205260	-0.852112	0.294311	-0.380991
18929	7.588479	1.249540	-6.167974	0.032619	0.008888	-0.074250	-0.435750	-0.411419	0.607302	-0.205343	-0.852625	0.292849	-0.380925
18930	7.665762	1.234031	-6.137158	0.048639	-0.014212	-0.088848	-0.433011	-0.411082	0.608119	-0.205122	-0.853435	0.291141	-0.380540
18931	7.643144	1.392567	-6.014544	0.023391	-0.009501	-0.074198	-0.431072	-0.413570	0.607128	-0.205258	-0.854041	0.289822	-0.380112
18932	7.640886	1.426459	-6.009409	0.040575	-0.012107	-0.046628	-0.431603	-0.414302	0.608048	-0.204867	-0.854551	0.288892	-0.379886
18933	7.623502	1.505519	-6.109662	0.055661	-0.043724	-0.026355	-0.428189	-0.412890	0.609473	-0.203902	-0.855266	0.288279	-0.379261
18934	7.643404	1.301887	-5.942703	0.063187	-0.046037	-0.019020	-0.427893	-0.413282	0.611777	-0.202717	-0.855964	0.287785	-0.378697
18935	7.540255	1.267022	-6.180546	0.044944	-0.085667	-0.048391	-0.425428	-0.411908	0.614305	-0.201863	-0.857071	0.287044	-0.377209
18936	7.570676	1.227596	-5.969445	0.024089	-0.085135	-0.041085	-0.423250	-0.410578	0.614914	-0.201288	-0.858027	0.286623	-0.375659
18937	7.467387	1.229554	-6.240849	0.048389	-0.025201	-0.028319	-0.420510	-0.409863	0.616577	-0.200568	-0.858569	0.285957	-0.375313
18938	7.368781	1.395776	-6.289202	0.092642	0.020142	-0.019125	-0.420634	-0.409549	0.618791	-0.199254	-0.858879	0.284977	-0.376049
18939	7.675478	1.292349	-6.151630	0.072892	0.012009	-0.004414	-0.420801	-0.407048	0.618944	-0.198150	-0.859098	0.284385	-0.376580
18940	7.550259	1.400430	-6.189709	0.027693	-0.027612	-0.048493	-0.419415	-0.407172	0.621117	-0.197901	-0.859673	0.283577	-0.376008
18941	7.675441	1.438725	-6.218287	0.106608	0.010752	-0.077730	-0.417622	-0.407018	0.623166	-0.196771	-0.860443	0.281471	-0.376421
18942	7.598750	1.389796	-6.145711	0.166013	0.023661	-0.081328	-0.417099	-0.404176	0.624704	-0.194678	-0.861353	0.278854	-0.377376
18943	7.621359	1.065458	-6.199380	0.235228	0.000639	-0.161953	-0.416292	-0.401912	0.626616	-0.191908	-0.863141	0.274357	-0.378004
18944	7.711340	1.190158	-6.143978	0.218349	-0.009528	-0.175691	-0.412199	-0.399061	0.629767	-0.189435	-0.864983	0.269839	-0.378293
18945	7.374930	1.073287	-6.291534	0.226342	-0.011076	-0.150997	-0.410290	-0.394920	0.635758	-0.186656	-0.866712	0.265631	-0.378694
18946	7.355785	1.200003	-6.328628	0.242364	0.022761	-0.101455	-0.407593	-0.390079	0.638494	-0.183363	-0.867956	0.262076	-0.379929
18947	7.375078	1.297373	-6.367350	0.209084	-0.011572	-0.110622	-0.406518	-0.386112	0.642563	-0.180568	-0.869370	0.258685	-0.380359
18948	7.471041	1.116947	-6.343137	0.163615	0.030829	-0.140149	-0.404736	-0.384861	0.644953	-0.178971	-0.870428	0.255020	-0.381168
18949	7.453011	1.027121	-6.145041	0.155877	0.053785	-0.123697	-0.402832	-0.383400	0.645846	-0.177527	-0.871187	0.251565	-0.382403
18950	7.355166	1.171824	-6.396400	0.142747	0.059887	-0.101716	-0.402840	-0.381938	0.647306	-0.176143	-0.871727	0.248622	-0.383736
18951	7.506490	1.157592	-6.138947	0.077817	0.019249	-0.096233	-0.403962	-0.378920	0.648596	-0.175675	-0.872317	0.246359	-0.384070
18952	7.581123	1.249815	-6.184600	0.095917	0.002970	-0.101647	-0.401498	-0.378962	0.648708	-0.174821	-0.873114	0.243972	-0.384171
18953	7.337475	1.222840	-6.214303	0.021089	-0.036174	-0.090779	-0.399850	-0.378119	0.650937	-0.175034	-0.873893	0.242429	-0.383279
18954	7.539569	1.095087	-6.196129	0.114590	0.026190	-0.090672	-0.396833	-0.377937	0.652017	-0.173879	-0.874515	0.240009	-0.383909
18955	7.626436	1.177143	-6.213330	0.047150	0.036911	-0.081612	-0.398321	-0.379052	0.652511	-0.173918	-0.874767	0.238170	-0.384462
18956	7.493721	1.193080	-6.246900	0.053150	-0.008736	-0.057699	-0.398192	-0.378750	0.651980	-0.173421	-0.875276	0.236929	-0.384294
18957	7.454992	1.393631	-6.355222	0.068856	-0.000128	-0.017287	-0.397090	-0.377647	0.654779	-0.172413	-0.875578	0.236175	-0.384524
18958	7.486094	1.252356	-6.323500	0.066964	-0.012900	-0.019121	-0.396988	-0.374475	0.655381	-0.171354	-0.875983	0.235507	-0.384483
18959	7.326546	1.278816	-6.404292	0.065746	0.017183	0.000982	-0.395204	-0.374276	0.656474	-0.170342	-0.876054	0.235036	-0.385059
18960	7.418619	1.218726	-6.311537	0.094659	0.025343	-0.013643	-0.396476	-0.370667	0.657115	-0.168936	-0.876230	0.234121	-0.385836
18961	7.461780	1.116357	-6.294500	0.078964	0.018129	0.015694	-0.396755	-0.370114	0.657288	-0.167583	-0.876265	0.233802	-0.386538
18962	7.519844	1.171608	-6.286652	0.050539	0.018561	-0.021043	-0.397717	-0.368267	0.659740	-0.166976	-0.876375	0.233122	-0.386963
18963	7.636336	1.166860	-6.175132	0.074624	0.041894	-0.011829	-0.397610	-0.365902	0.659745	-0.166026	-0.876333	0.232272	-0.387975
18964	7.697067	1.243589	-6.143096	0.087749	0.018898	0.002942	-0.397507	-0.363127	0.659912	-0.164583	-0.876449	0.231721	-0.388658
18965	7.805804	0.978893	-5.989515	0.038104	-0.047940	-0.000734	-0.397388	-0.361218	0.660713	-0.163777	-0.876921	0.231643	-0.387979
18966	7.521923	1.019220	-5.954492	0.027406	-0.072203	0.081811	-0.398884	-0.360997	0.662385	-0.162362	-0.877172	0.233257	-0.387039
18967	7.247802	0.867700	-6.442663	0.008893	-0.022895	0.135731	-0.398500	-0.358265	0.663369	-0.161121	-0.876712	0.235719	-0.387109
18968	7.245553	0.564382	-6.603928	-0.095956	-0.135103	0.123721	-0.399067	-0.356981	0.662904	-0.161241	-0.876840	0.239217	-0.384615
18969	6.879927	0.636698	-6.560810	-0.076800	-0.003861	0.143668	-0.398244	-0.356748	0.663596	-0.161503	-0.875909	0.242428	-0.384616
18970	7.053133	0.721262	-6.629517	-0.156996	0.090791	0.042477	-0.401499	-0.361516	0.659499	-0.164403	-0.874470	0.244246	-0.385510
18971	7.120365	1.052818	-6.798900	-0.019259	0.155656	0.091339	-0.406204	-0.359851	0.655257	-0.164818	-0.872745	0.245574	-0.388387
18972	8.035042	1.509990	-6.477568	-0.070748	0.158641	0.015364	-0.412093	-0.360771	0.653062	-0.166744	-0.871181	0.246016	-0.390790
18973	7.307012	1.142851	-6.380301	0.106860	0.097575	0.024764	-0.412668	-0.359700	0.651213	-0.165210	-0.870640	0.245372	-0.393044
18974	7.157636	1.173184	-6.393836	0.068261	0.119844	0.085185	-0.417215	-0.357650	0.650557	-0.163973	-0.869483	0.246073	-0.395678
18975	7.868194	1.212984	-6.120717	0.136189	0.066637	0.065388	-0.420437	-0.351747	0.650396	-0.161470	-0.869069	0.245992	-0.397661
18976	7.653465	1.396178	-5.927976	0.095803	0.079226	0.164377	-0.424975	-0.349750	0.650833	-0.158917	-0.867916	0.247976	-0.399970
18977	7.975019	0.996204	-5.923287	0.200820	0.058466	0.122411	-0.428350	-0.341687	0.652176	-0.154824	-0.867456	0.248371	-0.402320
18978	7.957470	0.924366	-5.981052	0.185770	0.025211	0.109571	-0.430348	-0.334346	0.653599	-0.150870	-0.867262	0.248836	-0.403950
18979	7.876669	0.371217	-5.914024	0.257168	-0.039340	0.045475	-0.432336	-0.326666	0.656688	-0.145933	-0.868097	0.247726	-0.404651
18980	7.490423	0.263136	-5.967901	0.215992	-0.050567	0.080176	-0.430748	-0.320698	0.659502	-0.141316	-0.868713	0.247668	-0.405005
18981	7.788792	0.261667	-6.015286	0.275144	-0.021958	0.030761	-0.428935	-0.309675	0.664267	-0.136252	-0.869479	0.246101	-0.406048
18982	7.656586	0.129723	-6.230943	0.291732	-0.044436	0.036276	-0.428436	-0.303075	0.668775	-0.130696	-0.870426	0.244629	-0.406735
18983	7.728317	0.130163	-6.301234	0.201338	0.006607	0.002999	-0.429462	-0.296343	0.670974	-0.127260	-0.870855	0.243099	-0.407823
18984	7.646339	-0.076416	-6.222244	0.153322	-0.004264	-0.013644	-0.428407	-0.292775	0.671729	-0.124718	-0.871324	0.241783	-0.408388
18985	7.468689	0.074934	-6.204957	0.082810	0.032832	0.015508	-0.428829	-0.289864	0.675063	-0.123354	-0.871165	0.241376	-0.409381
18986	7.660916	0.023248	-6.248702	0.053382	-0.030563	0.015585	-0.429715	-0.286118	0.672693	-0.122189	-0.871453	0.241451	-0.409074
18987	7.616189	0.055201	-6.437584	0.021025	0.008498	-0.035936	-0.428336	-0.285939	0.674336	-0.122194	-0.871588	0.240718	-0.409216
18988	7.621871	0.056094	-6.326714	-0.000580	0.016075	-0.023139	-0.428454	-0.286431	0.675953	-0.122511	-0.871549	0.240444	-0.409366
18989	7.642529	0.180338	-6.201111	0.004681	0.041509	-0.033233	-0.429147	-0.286634	0.674576	-0.122934	-0.871361	0.239812	-0.410009
18990	7.644697	0.231952	-6.253979	-0.015418	0.016499	-0.029555	-0.430502	-0.287725	0.674523	-0.123569	-0.871309	0.239558	-0.410078
18991	7.770274	0.152507	-6.181921	-0.000929	0.021458	-0.035941	-0.429678	-0.289298	0.672226	-0.124016	-0.871283	0.238974	-0.410339
18992	7.647890	0.208616	-6.143174	-0.003201	0.024259	-0.052483	-0.430739	-0.291027	0.673776	-0.124667	-0.871303	0.238207	-0.410543
18993	7.614976	0.180892	-6.045434	-0.073690	0.024223	-0.017729	-0.429783	-0.290745	0.672305	-0.126246	-0.870983	0.238530	-0.410554
18994	7.817842	0.222487	-5.999623	-0.101703	0.014492	-0.037902	-0.430851	-0.294625	0.669337	-0.128444	-0.870764	0.238846	-0.410152
18995	7.855720	0.306294	-6.121230	-0.071471	0.053427	-0.074589	-0.430674	-0.296928	0.670841	-0.130594	-0.870469	0.238082	-0.410543
