# Supplementary material for: Identification of Haptic Based Guiding Using Hard Reins
Source: PLoS One. 2015 Jul 22;10(7):e0132020. doi: 10.1371/journal.pone.0132020 (PMC4511788; doi:10.1371/journal.pone.0132020)
Supplement: S2 File — (ZIP) [file pone.0132020.s002.zip › MotionData2/Subject11/T2/gh2.txt]

// Start Time: 0
// Sample rate: 25.0Hz
// Scenario: 4.0
// Firmware Version: 2.6.1
Counter	Acc_X	Acc_Y	Acc_Z	Gyr_X	Gyr_Y	Gyr_Z	Mag_X	Mag_Y	Mag_Z	Quat_w	Quat_x	Quat_y	Quat_z
17974	0.463048	-0.089597	9.863314	0.030204	0.003388	-0.013723	-0.168571	0.450049	-0.638094	-0.548529	0.016441	0.005756	0.835950
17975	0.333027	-0.123882	9.760817	0.051098	0.008901	-0.006244	-0.169336	0.448718	-0.638853	-0.548413	0.015801	0.006684	0.836032
17976	0.246048	-0.080766	9.758209	-0.005009	-0.020395	0.002740	-0.170615	0.447394	-0.639608	-0.548455	0.016234	0.006991	0.835993
17977	0.409647	-0.012873	9.820690	0.007107	-0.007533	0.015705	-0.169327	0.445793	-0.638472	-0.548690	0.016352	0.007358	0.835834
17978	0.381060	-0.085164	9.800209	0.035188	0.001619	0.010298	-0.169328	0.446191	-0.638599	-0.548892	0.015977	0.008093	0.835702
17979	0.366492	-0.060990	9.843614	0.001920	0.014370	0.009185	-0.169708	0.445919	-0.639616	-0.549019	0.015785	0.008134	0.835621
17980	0.376182	-0.070544	9.857970	0.009017	0.013443	0.000917	-0.168159	0.444046	-0.638737	-0.549050	0.015499	0.008305	0.835605
17981	0.330739	-0.147779	9.808461	0.010648	0.008909	0.015701	-0.168929	0.444312	-0.639623	-0.549288	0.015304	0.008546	0.835449
17982	0.282264	-0.090028	9.842421	-0.012225	0.008898	0.024809	-0.168281	0.444297	-0.640392	-0.549704	0.015331	0.008405	0.835176
17983	0.352258	-0.109114	9.847606	-0.006946	0.003430	0.024848	-0.169182	0.444174	-0.640385	-0.550089	0.015421	0.008404	0.834921
17984	0.429206	-0.070519	9.834464	-0.008612	0.008897	0.013757	-0.168286	0.445101	-0.639882	-0.550321	0.015406	0.008326	0.834769
17985	0.381177	-0.111790	9.751835	0.008860	0.003438	0.016624	-0.166743	0.444957	-0.639257	-0.550573	0.015325	0.008591	0.834602
17986	0.347169	-0.056546	9.747492	0.008880	0.008901	0.010151	-0.166994	0.444155	-0.639893	-0.550756	0.015117	0.008807	0.834483
17987	0.387889	0.001582	9.839890	0.001792	-0.003873	0.021208	-0.167379	0.445213	-0.641036	-0.551080	0.015236	0.009035	0.834264
17988	0.342193	-0.022796	9.771919	0.031643	0.010747	0.008416	-0.167513	0.445223	-0.640143	-0.551239	0.014746	0.009610	0.834162
17989	0.301195	-0.018035	9.781204	0.024512	0.023556	0.019433	-0.165704	0.444401	-0.640540	-0.551546	0.014154	0.009913	0.833966
17990	0.317904	0.018214	9.820270	0.000057	0.007069	0.015641	-0.166730	0.444403	-0.641424	-0.551815	0.014075	0.010000	0.833788
17991	0.291476	0.001437	9.853389	-0.019161	0.006123	0.013699	-0.166727	0.442547	-0.640660	-0.552010	0.014251	0.009768	0.833658
17992	0.288908	0.035159	9.868238	0.021091	0.018043	0.012037	-0.165954	0.442010	-0.640157	-0.552224	0.013756	0.010085	0.833521
17993	0.308410	-0.010467	9.879781	0.036979	-0.003892	0.004771	-0.165691	0.441731	-0.641178	-0.552284	0.013474	0.010900	0.833476
17994	0.289361	-0.061113	9.852492	0.029990	-0.002073	0.004735	-0.166971	0.440274	-0.641806	-0.552374	0.013214	0.011589	0.833411
17995	0.260232	-0.017863	9.855227	0.014131	0.001580	0.012029	-0.166453	0.440792	-0.642701	-0.552549	0.013091	0.011954	0.833292
17996	0.366239	-0.008117	9.829952	0.000263	-0.007590	-0.000944	-0.166965	0.439470	-0.642316	-0.552538	0.013251	0.012211	0.833293
17997	0.443225	0.020709	9.773473	-0.001510	0.002473	-0.002812	-0.166973	0.439882	-0.641041	-0.552462	0.013286	0.012310	0.833341
17998	0.409427	0.035370	9.859765	-0.003256	0.007032	-0.001908	-0.166064	0.439595	-0.642195	-0.552442	0.013241	0.012347	0.833355
17999	0.332241	0.044705	9.820775	-0.001602	0.010697	0.004552	-0.167102	0.439884	-0.641040	-0.552491	0.013142	0.012353	0.833324
18000	0.288569	0.107351	9.876448	-0.020890	0.006102	0.006302	-0.166845	0.440412	-0.641170	-0.552593	0.013309	0.012103	0.833257
18001	0.245296	0.083216	9.878105	-0.027807	-0.011291	0.000756	-0.166844	0.440939	-0.641806	-0.552566	0.013859	0.011915	0.833269
18002	0.283713	0.117169	9.936542	0.017790	-0.013086	-0.006395	-0.168389	0.441219	-0.642176	-0.552467	0.013915	0.012526	0.833324
18003	0.423437	0.131688	9.880447	0.025508	-0.025806	0.010282	-0.168512	0.439225	-0.641921	-0.552610	0.014117	0.013388	0.833213
18004	0.503219	0.083934	9.938125	0.019493	-0.025820	0.004719	-0.170059	0.440300	-0.642673	-0.552692	0.014369	0.014165	0.833141
18005	0.515246	0.088737	9.928703	0.001033	-0.031300	0.012940	-0.170319	0.438986	-0.641143	-0.552869	0.014940	0.014687	0.833005
18006	0.568324	0.076676	9.888228	0.011717	-0.033152	-0.005458	-0.171603	0.438067	-0.641261	-0.552772	0.015397	0.015418	0.833048
18007	0.571019	0.016534	9.885010	0.042343	-0.049553	0.001186	-0.174945	0.437163	-0.642254	-0.552759	0.015820	0.016839	0.833021
18008	0.520693	-0.046163	9.869261	0.047726	-0.049583	-0.009860	-0.173922	0.437827	-0.641242	-0.552598	0.016151	0.018354	0.833089
18009	0.453017	-0.007876	9.849965	0.021508	-0.038676	-0.019243	-0.176995	0.434387	-0.642494	-0.552240	0.016620	0.019308	0.833296
18010	0.483910	0.078181	9.673855	-0.004874	-0.027719	-0.019395	-0.177773	0.436521	-0.642996	-0.551898	0.017164	0.019708	0.833502
18011	0.457430	0.065681	9.551028	-0.026057	-0.022221	-0.006589	-0.176865	0.433855	-0.642240	-0.551740	0.017888	0.019680	0.833592
18012	0.492951	0.208364	9.752567	0.021310	-0.016721	-0.017440	-0.178798	0.433083	-0.641716	-0.551448	0.017961	0.020394	0.833766
18013	0.717302	0.172980	9.826167	0.103453	-0.023859	0.005146	-0.179432	0.431748	-0.642731	-0.551530	0.017292	0.022547	0.833671
18014	0.486528	0.040173	9.812551	0.064905	-0.020261	0.012326	-0.180320	0.428954	-0.643489	-0.551747	0.016955	0.024017	0.833493
18015	0.412779	0.337817	9.669632	-0.043841	-0.020381	0.009914	-0.180835	0.428167	-0.642848	-0.551858	0.017848	0.023670	0.833411
18016	0.581748	0.285063	9.620067	-0.061474	-0.023987	0.026452	-0.181869	0.430564	-0.643986	-0.552265	0.018974	0.023069	0.833134
18017	0.366332	-0.022090	9.964161	0.000259	-0.016720	0.006452	-0.183685	0.431401	-0.642188	-0.552335	0.019314	0.023411	0.833070
18018	0.467309	0.036111	10.042722	-0.004641	-0.030509	-0.026775	-0.183040	0.431922	-0.642702	-0.551881	0.019896	0.023850	0.833344
18019	0.557394	0.353660	9.997614	-0.040542	-0.042448	-0.042639	-0.185618	0.431686	-0.642427	-0.551104	0.021085	0.023813	0.833830
18020	0.518816	0.355996	9.999686	-0.052008	-0.069854	-0.030659	-0.186397	0.433029	-0.642165	-0.550544	0.022844	0.023897	0.834152
18021	0.693469	0.123022	10.002850	-0.013242	-0.078952	-0.039659	-0.189357	0.431866	-0.641888	-0.549808	0.024338	0.024721	0.834570
18022	0.900883	0.102119	10.100495	0.002806	-0.095414	-0.059848	-0.191810	0.432828	-0.641613	-0.548766	0.025906	0.026015	0.835170
18023	0.953609	0.146290	9.621591	-0.060288	-0.064409	-0.076822	-0.194659	0.432622	-0.638660	-0.547386	0.027668	0.025923	0.836021
18024	0.788649	0.364538	9.527109	-0.130620	-0.024266	-0.068950	-0.196203	0.433692	-0.639922	-0.546146	0.029504	0.024212	0.836820
18025	0.730929	0.335423	9.487761	-0.186861	-0.002350	-0.049889	-0.197906	0.439452	-0.638377	-0.545166	0.031620	0.021323	0.837460
18026	0.626257	0.049536	9.655581	-0.188638	-0.016941	-0.024026	-0.198839	0.442827	-0.634801	-0.544648	0.033987	0.018533	0.837771
18027	0.891839	-0.035988	9.815265	-0.116534	-0.011404	-0.043961	-0.199114	0.446565	-0.634032	-0.543797	0.035491	0.016919	0.838295
18028	0.867988	-0.096750	9.646185	-0.034358	0.001503	-0.038023	-0.200671	0.448455	-0.633255	-0.543164	0.035864	0.016524	0.838698
18029	0.558866	0.027716	9.645045	-0.050374	0.016100	-0.024302	-0.198237	0.450043	-0.631490	-0.542697	0.036188	0.015707	0.839002
18030	0.645065	0.155913	9.801252	-0.085589	0.038044	-0.006984	-0.198241	0.451372	-0.631744	-0.542583	0.036513	0.014034	0.839091
18031	0.802392	0.019161	9.815204	-0.048932	0.071048	0.009776	-0.198498	0.450845	-0.631487	-0.542702	0.035901	0.012630	0.839062
18032	0.632433	-0.228828	9.848541	-0.001789	0.085752	0.033992	-0.196184	0.452150	-0.631505	-0.543313	0.034528	0.011815	0.838737
18033	0.433998	-0.060575	9.925852	-0.023048	0.085739	0.050480	-0.194638	0.453059	-0.632154	-0.544135	0.033387	0.010648	0.838265
18034	0.231696	-0.094432	9.990691	-0.005644	0.067482	0.065355	-0.190781	0.455413	-0.632183	-0.545293	0.032369	0.009946	0.837561
18035	0.204201	-0.397659	9.966982	0.053799	0.031056	0.094336	-0.189230	0.454328	-0.632451	-0.546887	0.031291	0.010607	0.836554
18036	0.189889	-0.426301	10.040850	0.031245	-0.003737	0.082278	-0.188703	0.452317	-0.633220	-0.548291	0.031067	0.011289	0.835634
18037	0.515221	-0.411267	10.027295	-0.043839	-0.056804	0.071840	-0.188449	0.453246	-0.633222	-0.549425	0.032513	0.011267	0.834834
18038	0.908475	-0.492772	9.881018	-0.033516	-0.076769	0.096863	-0.188846	0.455386	-0.632708	-0.551015	0.034222	0.011657	0.833712
18039	0.907916	-0.382797	9.683348	-0.049099	-0.062232	0.063534	-0.189768	0.457023	-0.629770	-0.551999	0.035837	0.011614	0.832993
18040	1.032364	-0.205491	9.406186	-0.105263	-0.023891	0.053961	-0.190551	0.459695	-0.629762	-0.552820	0.037446	0.010255	0.832396
18041	0.873639	-0.288078	9.264342	-0.096597	0.010839	0.055796	-0.190814	0.461823	-0.630269	-0.553652	0.038383	0.008631	0.831818
18042	0.868470	-0.205576	9.476658	-0.068473	0.030933	0.044826	-0.189665	0.463682	-0.629513	-0.554365	0.038671	0.007285	0.831343
18043	0.854147	-0.229185	9.615397	-0.040225	0.028165	0.027438	-0.188646	0.465808	-0.628883	-0.554769	0.038698	0.006442	0.831079
18044	0.984730	-0.310047	9.809889	-0.034691	0.030877	0.011779	-0.186335	0.466857	-0.627881	-0.554999	0.038607	0.005686	0.830935
18045	1.035331	-0.310273	9.714355	-0.035343	0.045443	-0.015931	-0.186337	0.467918	-0.628390	-0.554685	0.038306	0.004783	0.831164
18046	0.861676	-0.289047	9.691431	-0.062446	0.059989	-0.025327	-0.185827	0.468716	-0.627884	-0.554248	0.038035	0.003269	0.831476
18047	0.526569	-0.272557	9.784538	-0.018761	0.054517	-0.017729	-0.184548	0.470571	-0.627384	-0.553916	0.037398	0.002547	0.831729
18048	0.449150	-0.202130	10.024812	0.021623	0.049031	-0.024908	-0.183262	0.470033	-0.626502	-0.553584	0.036378	0.002554	0.831995
18049	0.584581	-0.298195	9.991127	0.056652	0.023519	-0.017298	-0.182992	0.467626	-0.627143	-0.553312	0.035409	0.003429	0.832214
18050	0.553781	-0.411304	9.994054	0.041027	0.010686	-0.022890	-0.184272	0.466567	-0.628025	-0.552992	0.034812	0.004180	0.832449
18051	0.695772	-0.365426	9.962420	0.034028	0.006128	-0.024761	-0.183744	0.464949	-0.629431	-0.552577	0.034384	0.004871	0.832738
18052	0.734425	-0.392548	9.746394	0.040899	0.005262	-0.017336	-0.183730	0.462939	-0.630706	-0.552353	0.033879	0.005677	0.832902
18053	0.584731	-0.339911	9.750536	0.047693	-0.008414	0.001169	-0.183989	0.462284	-0.629940	-0.552377	0.033548	0.006736	0.832892
18054	0.796679	-0.290221	10.089221	0.035418	-0.009297	0.015876	-0.184118	0.461888	-0.629685	-0.552690	0.033350	0.007589	0.832685
18055	0.946357	-0.345789	9.931434	0.018230	-0.011196	-0.017422	-0.184362	0.460675	-0.631467	-0.552383	0.033402	0.008208	0.832881
18056	0.956012	-0.358611	9.693736	-0.012388	-0.009409	-0.027728	-0.185783	0.460168	-0.630437	-0.551920	0.033728	0.008294	0.833174
18057	1.051652	-0.200116	9.560046	0.021972	0.007010	-0.065420	-0.185909	0.459900	-0.630818	-0.550817	0.033449	0.008822	0.833909
18058	0.955150	-0.175729	9.713093	0.090353	0.018004	-0.074326	-0.185898	0.457367	-0.631074	-0.549658	0.032176	0.010351	0.834705
18059	0.956929	-0.035675	9.868678	0.079810	0.047224	-0.076279	-0.186523	0.453634	-0.632217	-0.548415	0.030599	0.011428	0.835568
18060	0.863498	-0.150799	10.022198	0.023636	0.070959	-0.052605	-0.185226	0.452547	-0.632993	-0.547567	0.029179	0.011245	0.836177
18061	0.888991	-0.444207	10.025521	-0.025535	0.082865	-0.021479	-0.185728	0.451204	-0.634773	-0.547180	0.028188	0.010139	0.836479
18062	0.841025	-0.502629	9.851449	-0.036026	0.043559	-0.021468	-0.182133	0.453304	-0.633781	-0.546805	0.027886	0.009240	0.836744
18063	1.022339	-0.105322	9.863512	-0.057304	0.045414	-0.014208	-0.181498	0.454769	-0.633021	-0.546513	0.027890	0.008015	0.836948
18064	0.988749	-0.141745	9.783485	-0.069329	0.054475	-0.040123	-0.180731	0.456095	-0.632772	-0.545800	0.027768	0.006450	0.837430
18065	0.810690	-0.214864	9.607993	-0.039648	0.109319	-0.043750	-0.178551	0.458206	-0.632278	-0.545027	0.026520	0.004855	0.837985
18066	0.506763	-0.172407	9.538549	-0.061656	0.169567	-0.047659	-0.176359	0.459237	-0.633314	-0.544197	0.024384	0.002166	0.838600
18067	0.251713	-0.253473	9.897445	-0.132736	0.200572	-0.018545	-0.170701	0.462103	-0.633358	-0.543794	0.022610	-0.002004	0.838912
18068	0.290392	-0.261753	10.267302	-0.138191	0.176881	0.020223	-0.166988	0.467527	-0.632747	-0.544050	0.021183	-0.006088	0.838763
18069	0.156699	-0.536418	10.216601	-0.067845	0.158613	0.002159	-0.161978	0.470410	-0.631894	-0.544006	0.019397	-0.008737	0.838812
18070	-0.171670	-0.424387	10.107104	-0.029369	0.140317	-0.005941	-0.157978	0.471281	-0.633581	-0.543864	0.017403	-0.010586	0.838926
18071	0.039903	-0.316283	9.942590	-0.076750	0.105597	0.000338	-0.154894	0.473377	-0.633605	-0.543790	0.016582	-0.012823	0.838960
18072	0.391820	-0.326072	9.688928	-0.099896	0.089284	0.037179	-0.152854	0.477098	-0.632090	-0.544349	0.016201	-0.015315	0.838563
18073	0.675980	-0.267641	9.728399	-0.068480	0.090300	0.048419	-0.149261	0.479599	-0.630971	-0.545080	0.015551	-0.017239	0.838062
18074	0.680673	-0.233362	9.901730	0.004720	0.096861	0.085691	-0.146690	0.481301	-0.630990	-0.546473	0.013886	-0.018075	0.837167
18075	0.492253	-0.147132	9.903581	0.084084	0.126214	0.104494	-0.142037	0.479634	-0.632811	-0.548167	0.010971	-0.017816	0.836107
18076	0.125820	-0.148866	9.609728	0.004139	0.138922	0.116979	-0.138170	0.480645	-0.633988	-0.550056	0.008599	-0.019128	0.834865
18077	0.115335	0.039570	9.852280	-0.100996	0.118712	0.127541	-0.133031	0.483790	-0.633390	-0.552089	0.007829	-0.021861	0.833462
18078	-0.017148	-0.492598	9.766779	-0.083210	0.094948	0.127689	-0.128529	0.485738	-0.633297	-0.554146	0.007147	-0.024149	0.832039
18079	-0.113371	-0.544188	9.508349	-0.157546	0.096661	0.112546	-0.124041	0.490490	-0.632439	-0.555916	0.007378	-0.027585	0.830748
18080	-0.126629	-0.807090	9.310133	-0.167353	0.129614	0.133686	-0.118918	0.496840	-0.630947	-0.558023	0.007050	-0.031659	0.829191
18081	-0.169974	-0.803771	9.602585	-0.084862	0.155229	0.119293	-0.113413	0.502663	-0.628313	-0.559858	0.005498	-0.034560	0.827849
18082	-0.074388	-0.620095	9.798059	-0.044627	0.169896	0.118543	-0.107105	0.504985	-0.628871	-0.561685	0.003140	-0.037046	0.826516
18083	-0.267211	-0.620321	9.844257	-0.025566	0.177244	0.137078	-0.101572	0.505731	-0.628023	-0.563785	0.000550	-0.039210	0.824990
18084	-0.892974	-0.813459	10.003716	-0.000924	0.188118	0.131632	-0.094872	0.506979	-0.628967	-0.565791	-0.002610	-0.041180	0.823516
18085	-0.726315	-0.880052	10.129141	0.003016	0.166123	0.100316	-0.088047	0.506777	-0.628256	-0.567275	-0.005330	-0.042779	0.822399
18086	-0.684935	-0.977161	9.844956	-0.033301	0.142226	0.053111	-0.083287	0.508722	-0.628293	-0.568021	-0.007301	-0.044767	0.821763
18087	-0.709229	-0.949361	9.547509	-0.145084	0.104564	0.018457	-0.079179	0.512673	-0.628069	-0.568221	-0.007259	-0.048137	0.821435
18088	-0.807397	-0.594819	9.174752	-0.255936	0.090813	0.041896	-0.077149	0.518132	-0.625789	-0.568842	-0.005846	-0.053200	0.820703
18089	-1.114291	-0.947108	9.034945	-0.180831	0.096409	0.069961	-0.075649	0.525607	-0.622230	-0.569878	-0.005339	-0.057080	0.819727
18090	-1.209068	-1.272721	9.538311	-0.071557	0.052520	0.037365	-0.074509	0.528805	-0.620709	-0.570433	-0.005390	-0.058681	0.819227
18091	-1.142180	-1.131994	9.852919	-0.092715	0.001374	0.064093	-0.071564	0.533305	-0.620220	-0.571464	-0.004344	-0.060073	0.818414
18092	-1.151656	-1.160339	10.010838	-0.157358	-0.035270	0.062898	-0.071591	0.537192	-0.617670	-0.572554	-0.002007	-0.062072	0.817511
18093	-0.952308	-1.513116	10.137356	-0.053281	-0.078218	0.015525	-0.072252	0.538686	-0.615371	-0.572880	-0.000062	-0.061942	0.817295
18094	-0.843218	-1.140503	10.004394	0.032060	-0.082611	0.036255	-0.072503	0.538147	-0.616388	-0.573579	0.000913	-0.060304	0.816927
18095	-0.829986	-0.885943	9.873683	0.015823	-0.093500	0.067558	-0.075080	0.538704	-0.616750	-0.574769	0.002243	-0.058874	0.816192
18096	-0.700788	-0.686378	9.772083	0.021165	-0.099005	0.045440	-0.078952	0.538760	-0.615445	-0.575619	0.003598	-0.057224	0.815705
18097	-0.575421	-0.693489	9.729952	0.134036	-0.064130	0.045964	-0.080227	0.536500	-0.616456	-0.576425	0.003103	-0.054187	0.815345
18098	-0.633630	-0.621783	9.629611	0.098585	-0.054941	0.080835	-0.080843	0.533412	-0.619765	-0.577808	0.002810	-0.051782	0.814523
18099	-0.406503	-0.736728	9.649319	0.097732	-0.044842	0.087290	-0.079291	0.532722	-0.620542	-0.579256	0.002371	-0.049548	0.813635
18100	0.103193	-0.966438	9.708456	0.288949	-0.026343	0.066110	-0.080808	0.526998	-0.622061	-0.580368	-0.000578	-0.044375	0.813144
18101	-0.042438	-0.749917	9.801336	0.259172	-0.030077	0.057642	-0.080491	0.517623	-0.627164	-0.581294	-0.003066	-0.039655	0.812721
18102	-0.121898	-0.772089	9.694680	0.131528	-0.011997	0.035740	-0.080849	0.512814	-0.629202	-0.581866	-0.004395	-0.037207	0.812421
18103	0.060585	-0.620003	9.746517	0.236689	-0.003678	0.017801	-0.081342	0.508809	-0.630729	-0.582103	-0.006993	-0.033144	0.812409
18104	-0.252691	-0.634930	9.784186	0.392397	0.009256	0.025018	-0.080764	0.498898	-0.635962	-0.582423	-0.011695	-0.026704	0.812363
18105	-0.129512	-0.177609	9.794148	0.385502	0.051210	-0.015707	-0.080441	0.487265	-0.640556	-0.582004	-0.016884	-0.020855	0.812743
18106	0.123304	0.416781	10.419262	0.281446	0.056533	-0.034726	-0.081681	0.478724	-0.643863	-0.581291	-0.021032	-0.016782	0.813250
18107	-0.347094	-0.019944	10.303145	0.265010	0.003445	-0.032877	-0.080334	0.470662	-0.649738	-0.580607	-0.024021	-0.012305	0.813737
18108	-0.490148	0.155203	10.253864	0.278246	-0.027680	-0.053079	-0.081586	0.462938	-0.651260	-0.579592	-0.026756	-0.007313	0.814435
18109	-0.487799	0.148796	9.785782	0.205428	-0.042344	-0.051573	-0.085543	0.457093	-0.654289	-0.578613	-0.028306	-0.003284	0.815105
18110	-0.347537	0.052937	9.809747	0.242585	-0.084395	-0.078074	-0.088860	0.449397	-0.655286	-0.577177	-0.029700	0.001770	0.816077
18111	-0.482165	-0.024503	9.752203	0.144665	-0.090028	-0.088714	-0.093066	0.441422	-0.658569	-0.575604	-0.029764	0.005323	0.817169
18112	-0.500412	0.263960	9.705676	-0.112484	-0.108673	-0.125072	-0.097456	0.441755	-0.656750	-0.573587	-0.026674	0.004828	0.818696
18113	-0.171044	0.437123	9.504771	-0.142390	-0.104983	-0.124299	-0.102371	0.444885	-0.655436	-0.571581	-0.023195	0.003838	0.820209
18114	-1.061972	0.243039	9.541738	-0.114660	-0.099530	-0.094660	-0.105604	0.447324	-0.654772	-0.570052	-0.020226	0.003218	0.821353
18115	-0.522532	0.371157	10.114986	-0.131657	-0.075834	-0.128922	-0.109097	0.449241	-0.653342	-0.567947	-0.017382	0.002045	0.822879
18116	-0.032239	0.654392	9.650718	-0.226027	-0.046704	-0.177425	-0.114418	0.454796	-0.649603	-0.565078	-0.014018	-0.001039	0.824917
18117	-0.672982	0.551036	9.343280	-0.243960	0.000789	-0.153610	-0.116646	0.460312	-0.646271	-0.562572	-0.011184	-0.004923	0.826658
18118	-0.617490	0.073574	10.373936	-0.044541	0.019414	-0.073247	-0.117038	0.461254	-0.645757	-0.561364	-0.010961	-0.005727	0.827476
18119	-0.421486	-0.599844	10.294319	0.066237	0.008564	-0.083703	-0.119081	0.456746	-0.646126	-0.559932	-0.011761	-0.004583	0.828442
18120	-0.819178	-0.116391	9.807772	-0.213891	-0.013806	-0.129419	-0.119221	0.458090	-0.644977	-0.557822	-0.009089	-0.007836	0.829874
18121	-0.761469	-0.069156	10.221786	-0.159189	-0.035771	-0.156799	-0.122213	0.462409	-0.642404	-0.555219	-0.006648	-0.009978	0.831618
18122	-0.354785	0.042118	9.463917	-0.055826	-0.116037	-0.183819	-0.126345	0.462209	-0.640333	-0.552192	-0.004024	-0.009476	0.833654
18123	-0.117715	0.348577	8.904007	-0.250642	-0.125268	-0.168179	-0.131001	0.465070	-0.639021	-0.549391	0.000902	-0.012141	0.835477
18124	0.077521	0.385539	9.751175	-0.224918	-0.096730	-0.085036	-0.135679	0.469561	-0.634395	-0.547999	0.005049	-0.014667	0.836335
18125	-0.012945	-0.360133	9.811877	0.222916	-0.059529	-0.011731	-0.137086	0.467708	-0.634894	-0.547809	0.003645	-0.010120	0.836534
18126	-0.022119	-0.955674	10.115451	0.511927	-0.032677	0.014634	-0.138691	0.454898	-0.639474	-0.548087	-0.001381	-0.001031	0.836420
18127	-0.184121	-0.850253	10.086617	0.373842	0.001791	-0.021199	-0.140936	0.440367	-0.643667	-0.547676	-0.005455	0.005322	0.836656
18128	-0.105277	-0.196058	10.012523	0.058440	-0.002205	-0.031125	-0.140377	0.432874	-0.646733	-0.547128	-0.006023	0.006488	0.837002
18129	0.131184	-0.259135	9.718636	0.054578	-0.045927	0.006778	-0.140629	0.432601	-0.647750	-0.547197	-0.005786	0.008009	0.836945
18130	0.405044	-0.071667	9.512612	0.161156	-0.020154	0.010050	-0.141897	0.426627	-0.647361	-0.547328	-0.007173	0.011095	0.836814
18131	0.171836	0.333923	10.077742	0.167561	-0.005455	0.064475	-0.139946	0.423528	-0.648779	-0.548347	-0.008820	0.014084	0.836086
18132	-0.240995	0.467491	9.984560	0.108126	0.009211	0.126887	-0.138243	0.419754	-0.651597	-0.550436	-0.010086	0.015980	0.834663
18133	0.029160	-0.080309	10.017800	0.158189	-0.008019	0.147508	-0.136285	0.414262	-0.652634	-0.552826	-0.011570	0.018844	0.833003
18134	-0.177668	-0.195071	9.639849	0.104094	-0.023685	0.121419	-0.134206	0.411297	-0.653926	-0.554795	-0.012245	0.021034	0.831631
18135	-0.084261	0.442701	9.678465	-0.128897	-0.005691	0.100803	-0.130353	0.413130	-0.652809	-0.556465	-0.010606	0.019061	0.830585
18136	0.114093	0.309603	10.033661	-0.014728	-0.032099	0.089434	-0.129854	0.416196	-0.651920	-0.557927	-0.009839	0.019359	0.829606
18137	-0.107787	0.312078	9.479607	-0.021980	-0.047627	0.093111	-0.129080	0.416581	-0.652435	-0.559425	-0.008697	0.019624	0.828603
18138	-0.420251	0.134285	9.723806	-0.104013	-0.005780	0.077858	-0.129226	0.420318	-0.651795	-0.560712	-0.007372	0.018146	0.827780
18139	-0.050308	0.404772	9.822254	-0.149002	0.001376	0.015785	-0.126924	0.424028	-0.651047	-0.560961	-0.005666	0.015728	0.827673
18140	0.045308	0.573275	9.801509	-0.222828	0.017813	0.034762	-0.125668	0.430026	-0.649016	-0.561553	-0.003415	0.012010	0.827347
18141	0.064255	0.645580	9.831500	-0.128293	-0.020462	0.037143	-0.124673	0.435110	-0.645454	-0.562139	-0.001583	0.010203	0.826979
18142	0.122801	0.509482	10.094147	-0.048028	-0.056817	0.087448	-0.124548	0.437098	-0.646219	-0.563571	-0.000051	0.010218	0.826004
18143	-0.723606	-0.979209	9.268548	0.007066	-0.045070	0.045305	-0.123776	0.438280	-0.646989	-0.564280	0.000652	0.010890	0.825511
18144	-0.147227	0.478929	9.054365	-0.369414	-0.013570	-0.034220	-0.125613	0.443522	-0.644169	-0.563683	0.005072	0.005112	0.825960
18145	-0.292883	0.721181	9.637221	-0.063070	-0.042511	-0.021573	-0.124490	0.449794	-0.641499	-0.563287	0.006482	0.004613	0.826223
18146	-3.744555	-6.420403	9.622476	0.215060	0.033996	-0.001612	-0.125106	0.445251	-0.643790	-0.563268	0.003532	0.007952	0.826229
18147	-0.516132	0.013171	9.534007	0.329690	-0.078738	-0.045342	-0.127878	0.434320	-0.648105	-0.562489	0.001058	0.014075	0.826684
18148	1.728843	1.344548	9.266415	0.402769	-0.081978	-0.057862	-0.130150	0.424603	-0.650385	-0.561473	-0.002099	0.021825	0.827205
18149	0.420294	0.811276	10.245159	0.043614	-0.020539	-0.076424	-0.131140	0.416734	-0.652801	-0.560167	-0.002297	0.022664	0.828066
18150	0.008959	0.642923	10.493368	-0.211837	0.010164	-0.081468	-0.131423	0.421280	-0.651140	-0.558801	-0.000094	0.019205	0.829079
18151	-0.625568	0.798160	11.238449	-0.007755	0.012064	-0.083247	-0.134635	0.420505	-0.652390	-0.557395	-0.000287	0.018836	0.830033
18152	-0.187964	0.990762	10.328403	0.056501	0.023263	-0.071846	-0.132947	0.418082	-0.653168	-0.556186	-0.001295	0.019682	0.830824
18153	-0.093019	0.265457	9.906305	0.251884	-0.007761	-0.149210	-0.133450	0.415287	-0.653548	-0.553657	-0.004094	0.023856	0.832393
18154	-0.587908	-0.102623	9.478912	0.157773	-0.006197	-0.193984	-0.134314	0.408085	-0.655710	-0.550383	-0.005794	0.026701	0.834465
18155	-0.547560	0.042812	9.778937	0.138877	0.050329	-0.234784	-0.136087	0.403681	-0.658756	-0.546434	-0.008378	0.028293	0.836982
18156	-0.510685	-0.111252	9.724319	0.079850	0.051989	-0.278452	-0.138633	0.395320	-0.658740	-0.541751	-0.010242	0.029181	0.839970
18157	-0.669781	-0.106516	9.794904	0.171424	0.033649	-0.330572	-0.140915	0.388135	-0.660763	-0.536131	-0.012961	0.031425	0.843450
18158	0.003711	-0.309172	9.932751	0.247519	-0.028458	-0.380815	-0.142561	0.383998	-0.663555	-0.529576	-0.015335	0.035971	0.847361
18159	0.363353	-0.942784	9.440006	0.124554	-0.050730	-0.492100	-0.147944	0.377260	-0.664280	-0.521097	-0.016202	0.038213	0.852488
18160	0.573557	-0.543449	9.325164	-0.132168	-0.018298	-0.584827	-0.153867	0.377318	-0.664998	-0.511087	-0.014917	0.036123	0.858640
18161	0.209343	-0.483289	9.543416	-0.001940	0.001701	-0.656204	-0.158474	0.370963	-0.666493	-0.499741	-0.015392	0.035584	0.865306
18162	-2.716407	3.463555	8.971439	0.051281	0.006928	-0.652549	-0.164130	0.367034	-0.666196	-0.488365	-0.016441	0.036362	0.871726
18163	0.656985	6.888375	11.760629	1.615720	-0.299795	-0.236301	-0.170729	0.345891	-0.670740	-0.483182	-0.027274	0.067274	0.872505
18164	-0.195917	3.739412	11.499708	2.826223	-0.556539	0.054601	-0.184698	0.272027	-0.682639	-0.481024	-0.044681	0.121958	0.867033
18165	0.751191	1.182670	10.330257	1.052502	-0.505384	0.011566	-0.201220	0.214922	-0.685847	-0.478851	-0.046122	0.144998	0.864610
18166	0.162894	0.689409	9.929038	0.168857	-0.452144	-0.213557	-0.216596	0.194831	-0.688028	-0.473604	-0.040491	0.152203	0.866541
18167	-0.073374	3.259032	10.231674	0.093823	-0.542877	-0.274845	-0.233589	0.188381	-0.685986	-0.467011	-0.032929	0.158609	0.869287
18168	0.369902	1.725435	8.889463	0.588876	-0.600920	-0.364430	-0.249057	0.182218	-0.680133	-0.458258	-0.029089	0.174349	0.871066
18169	1.358103	0.206697	8.762184	0.327895	-0.609706	-0.524362	-0.268184	0.160084	-0.677699	-0.446687	-0.023372	0.185087	0.875024
18170	1.763839	0.517569	7.987904	-0.699030	-0.435577	-0.662719	-0.283800	0.162421	-0.674262	-0.433652	-0.011907	0.176554	0.883534
18171	2.335830	1.379536	7.890124	-1.125025	-0.240838	-0.853467	-0.294693	0.176956	-0.670857	-0.417791	-0.000872	0.158217	0.894661
18172	2.047801	2.159945	8.359195	-1.262094	-0.095040	-0.939347	-0.300727	0.203407	-0.668887	-0.400461	0.008453	0.136502	0.906050
18173	1.041976	1.786859	8.171772	-0.999043	0.016685	-0.908674	-0.304575	0.227991	-0.664768	-0.383711	0.013757	0.118119	0.915764
18174	0.827450	0.803068	9.015203	-0.763843	0.099117	-0.896506	-0.304631	0.239866	-0.662342	-0.367177	0.015744	0.103742	0.924214
18175	0.622495	0.822268	9.121563	-1.164018	0.255601	-0.991074	-0.303656	0.254769	-0.662343	-0.348835	0.017615	0.080312	0.933571
18176	0.114786	1.156680	9.431125	-1.593235	0.293460	-0.978580	-0.300681	0.282859	-0.659551	-0.330202	0.021734	0.048981	0.942388
18177	0.297469	0.771093	9.821035	-1.099837	0.275889	-0.907739	-0.299781	0.310600	-0.653939	-0.312732	0.023006	0.026500	0.949193
18178	0.540213	-0.086214	10.104089	-0.659515	0.261902	-0.846374	-0.298297	0.323528	-0.651142	-0.296403	0.021784	0.012880	0.954728
18179	0.274015	0.142289	10.253614	-0.796642	0.324869	-0.806582	-0.297569	0.332597	-0.648851	-0.280636	0.020214	-0.004213	0.959592
18180	0.640599	0.136387	11.128181	-0.836263	0.329540	-0.745874	-0.295058	0.347505	-0.646571	-0.265859	0.018726	-0.021656	0.963587
18181	0.157820	-0.777288	10.122031	-0.654464	0.327989	-0.709844	-0.293536	0.352558	-0.645561	-0.251711	0.016335	-0.036018	0.966994
18182	0.300921	-0.428416	10.764279	-0.490273	0.242378	-0.654448	-0.293168	0.356820	-0.645052	-0.238662	0.014675	-0.046353	0.969885
18183	0.508354	-0.469911	10.468023	-0.504337	0.139400	-0.551905	-0.292444	0.368012	-0.643524	-0.227622	0.015060	-0.056847	0.971972
18184	-0.210294	-1.427240	10.198285	-0.450920	0.138529	-0.518387	-0.293115	0.373624	-0.642242	-0.217213	0.015102	-0.065936	0.973778
18185	-0.565188	-0.776655	10.727314	-0.543028	0.153191	-0.432176	-0.295088	0.380070	-0.638911	-0.208379	0.015202	-0.077226	0.974876
18186	0.200683	-0.650837	10.496217	-0.339315	0.131888	-0.322184	-0.296133	0.383810	-0.638901	-0.201764	0.014640	-0.084148	0.975703
18187	0.507519	-0.304878	10.191920	-0.267190	-0.014302	-0.365893	-0.299235	0.385186	-0.637857	-0.194532	0.016787	-0.089261	0.976682
18188	-0.551092	-0.752077	9.465348	-0.294509	-0.104652	-0.260692	-0.304553	0.390734	-0.634882	-0.189510	0.020542	-0.094376	0.977117
18189	-0.658926	-0.361348	9.832233	0.136199	-0.090098	-0.097977	-0.308686	0.390800	-0.632811	-0.187797	0.022106	-0.091306	0.977705
18190	0.120563	-0.036577	10.091269	0.562820	-0.030920	-0.049752	-0.311443	0.376533	-0.637892	-0.187120	0.020788	-0.080017	0.978852
18191	-0.059978	-0.621051	9.510170	0.380924	-0.047578	-0.056157	-0.314704	0.355774	-0.640169	-0.186225	0.020506	-0.072219	0.979635
18192	0.254326	-0.817314	9.615954	0.141949	-0.090006	-0.120038	-0.318527	0.347406	-0.642436	-0.184049	0.022015	-0.068913	0.980251
18193	0.293628	-0.960569	9.907122	0.280823	-0.122862	-0.154348	-0.319787	0.341150	-0.643575	-0.181286	0.023727	-0.062704	0.981143
18194	0.189558	-0.367023	9.789669	0.247215	-0.140265	-0.156369	-0.325408	0.329088	-0.644301	-0.178527	0.025882	-0.057128	0.981934
18195	0.888736	-0.396604	9.877381	0.151016	-0.130213	-0.153153	-0.330273	0.320490	-0.644012	-0.175715	0.028208	-0.053368	0.982589
18196	1.203092	-0.628573	9.389846	-0.023957	-0.081017	-0.170698	-0.336188	0.315772	-0.642948	-0.172446	0.030170	-0.053317	0.983112
18197	1.078750	-0.840550	9.376113	-0.121828	-0.017208	-0.186053	-0.337734	0.315789	-0.642936	-0.168698	0.031299	-0.055255	0.983620
18198	1.290776	-1.315142	9.748249	-0.047730	0.038563	-0.207886	-0.339532	0.313946	-0.642795	-0.164550	0.031036	-0.056054	0.984286
18199	1.213232	-1.743971	9.602307	-0.019945	0.048513	-0.257578	-0.339002	0.309682	-0.642546	-0.159375	0.030654	-0.056182	0.985141
18200	1.128293	-2.128760	9.677722	-0.028992	0.044734	-0.292673	-0.340009	0.305814	-0.644324	-0.153537	0.030298	-0.056577	0.986057
18201	0.848607	-2.115105	9.612902	-0.176317	0.068345	-0.275009	-0.342329	0.305443	-0.644051	-0.147890	0.030055	-0.059904	0.986730
18202	1.285632	-1.768374	9.458636	-0.289387	0.106663	-0.284868	-0.340783	0.306617	-0.644827	-0.141951	0.029252	-0.065620	0.987263
18203	1.086872	-1.517164	9.877918	-0.418492	0.146550	-0.336367	-0.340145	0.308473	-0.644958	-0.134823	0.028282	-0.073923	0.987704
18204	0.518400	-1.589726	10.092403	-0.428059	0.168364	-0.340162	-0.339655	0.314597	-0.644450	-0.127591	0.026720	-0.082500	0.988029
18205	0.074481	-1.488225	10.488097	-0.200787	0.188710	-0.306768	-0.336570	0.316957	-0.644728	-0.121066	0.024295	-0.086598	0.988561
18206	0.067341	-0.997464	10.504512	-0.229659	0.172393	-0.244156	-0.334760	0.318115	-0.646780	-0.115818	0.021975	-0.091301	0.988821
18207	0.319380	-1.285775	10.459620	-0.271341	0.104733	-0.251622	-0.333343	0.320082	-0.648319	-0.110488	0.021264	-0.096555	0.988948
18208	-0.261988	-1.711345	10.153018	-0.245211	-0.006723	-0.218091	-0.333351	0.321420	-0.647682	-0.106073	0.022472	-0.101163	0.988944
18209	-0.548917	-1.716267	9.583853	-0.261260	-0.107226	-0.199563	-0.336199	0.323857	-0.646766	-0.102187	0.025779	-0.105760	0.988791
18210	-0.263254	-1.478447	9.323444	-0.186386	-0.123471	-0.176084	-0.340607	0.327132	-0.643672	-0.098869	0.029088	-0.108970	0.988688
18211	0.199854	-1.560714	8.913799	-0.011959	-0.086488	-0.120780	-0.345240	0.325322	-0.643382	-0.096629	0.031288	-0.108685	0.988874
18212	0.324538	-0.900391	9.197831	0.057320	-0.073485	-0.071567	-0.347287	0.320426	-0.642603	-0.095414	0.032902	-0.107233	0.989098
18213	0.302936	-0.924901	9.077282	0.021365	-0.062319	0.019602	-0.350498	0.318061	-0.642961	-0.095917	0.034242	-0.106346	0.989100
18214	0.378086	-1.521026	9.160827	-0.102996	-0.042246	0.061425	-0.351008	0.316999	-0.643213	-0.097150	0.035259	-0.108213	0.988741
18215	0.199096	-1.386363	9.252248	-0.268363	0.020776	0.128770	-0.350781	0.323401	-0.641810	-0.099429	0.035266	-0.113259	0.987949
18216	0.286869	-1.597927	9.235700	-0.050070	0.078754	0.188865	-0.347587	0.330294	-0.641450	-0.102960	0.033498	-0.114405	0.987516
18217	-0.806181	-0.833891	9.605825	-0.138516	0.064220	0.330481	-0.344505	0.335171	-0.643001	-0.109220	0.031886	-0.117044	0.986588
18218	0.536651	-0.387373	9.264606	0.062417	0.037531	0.441399	-0.341693	0.341662	-0.643275	-0.117882	0.030089	-0.116039	0.985765
18219	1.180890	-1.001486	10.087633	0.502420	-0.005785	0.461274	-0.337414	0.337199	-0.645477	-0.127252	0.028102	-0.105824	0.985809
18220	0.377189	-1.268080	10.676414	0.373220	-0.090164	0.464417	-0.335702	0.329836	-0.647532	-0.136793	0.028055	-0.098356	0.985305
18221	0.091064	-1.953884	10.068909	0.270541	-0.099547	0.415950	-0.336729	0.327858	-0.646760	-0.145300	0.028609	-0.092395	0.984648
18222	-0.143358	-1.338007	9.523339	0.222598	-0.031949	0.417416	-0.336965	0.325966	-0.649817	-0.153690	0.027926	-0.088017	0.983795
18223	0.533053	-1.669926	9.140985	0.164490	0.050002	0.274916	-0.335280	0.324342	-0.650596	-0.159070	0.026098	-0.084504	0.983298
18224	0.594194	-2.341384	9.712958	0.267831	0.119193	0.142464	-0.331900	0.319488	-0.652918	-0.161798	0.022766	-0.079551	0.983349
18225	0.028727	-2.013231	10.336304	0.120224	0.162448	0.012399	-0.329281	0.314616	-0.657909	-0.161808	0.019314	-0.077192	0.983609
18226	0.088615	-1.457703	9.557426	-0.029390	0.149171	-0.142477	-0.326039	0.312426	-0.660357	-0.158751	0.016799	-0.078060	0.984085
18227	-0.433009	-1.254494	9.493007	-0.208945	0.132213	-0.238447	-0.323071	0.312913	-0.661654	-0.153752	0.015360	-0.081998	0.984581
18228	-0.638296	-0.655553	9.605093	-0.123138	0.102953	-0.269384	-0.322173	0.314761	-0.662297	-0.148231	0.014259	-0.084518	0.985231
18229	-0.420394	-0.862225	9.537026	0.145324	0.088533	-0.317819	-0.323181	0.308118	-0.661910	-0.141837	0.012699	-0.081275	0.986466
18230	-0.317243	-1.255615	9.801281	0.081056	0.107592	-0.338458	-0.322879	0.300625	-0.665228	-0.134993	0.011004	-0.079758	0.987570
18231	-0.209720	-1.576246	9.533780	0.088121	0.088452	-0.332832	-0.324272	0.295700	-0.666621	-0.128276	0.009605	-0.077647	0.988647
18232	-0.290724	-1.775960	9.563825	-0.002977	0.073763	-0.312961	-0.323081	0.289943	-0.668544	-0.121962	0.008750	-0.077700	0.989450
18233	-0.381634	-1.917811	9.637790	0.039268	0.073754	-0.326588	-0.323566	0.282354	-0.668926	-0.115372	0.007736	-0.076563	0.990337
18234	0.103915	-1.641007	9.406194	-0.179843	0.078201	-0.317544	-0.324066	0.279684	-0.670197	-0.108919	0.007200	-0.080122	0.990790
18235	-0.408265	-1.381235	9.697867	-0.299185	0.040572	-0.292285	-0.325244	0.283963	-0.669676	-0.103001	0.007542	-0.085636	0.990959
18236	-0.149447	-1.058001	9.810418	-0.056056	-0.034019	-0.271565	-0.328223	0.287464	-0.669142	-0.097666	0.008910	-0.086504	0.991413
18237	0.248284	-1.062140	9.775670	-0.040561	-0.050310	-0.239144	-0.329509	0.284565	-0.667477	-0.092988	0.010428	-0.086678	0.991832
18238	0.128088	-0.598676	10.316265	0.052517	-0.057435	-0.186090	-0.332462	0.281538	-0.667200	-0.089397	0.011907	-0.085360	0.992260
18239	-0.210571	-1.348619	10.679401	0.413428	-0.069633	-0.070709	-0.334346	0.270492	-0.668719	-0.088192	0.012688	-0.076477	0.993082
18240	-0.474246	-0.652529	10.393891	0.121224	-0.086126	0.040389	-0.338965	0.264953	-0.668430	-0.089141	0.014237	-0.073797	0.993179
18241	-0.380221	-1.209141	9.359731	-0.019525	-0.137197	0.111784	-0.342571	0.264461	-0.668402	-0.091543	0.016813	-0.073419	0.992949
18242	-0.630835	-1.216232	9.542099	0.034028	-0.138819	0.189570	-0.345302	0.267184	-0.665321	-0.095506	0.019343	-0.072421	0.992602
18243	-0.555488	-0.833171	9.670577	0.092300	-0.078165	0.293118	-0.348275	0.269217	-0.665042	-0.101460	0.020224	-0.069994	0.992168
18244	-0.178502	-1.039545	9.596799	0.145192	-0.035859	0.352411	-0.348543	0.273338	-0.666057	-0.108544	0.020260	-0.067049	0.991621
18245	-0.099042	-1.535258	9.496986	0.292800	-0.052212	0.323679	-0.347247	0.271725	-0.666196	-0.115135	0.020139	-0.060717	0.991288
18246	-0.335586	-0.443232	9.615695	0.151509	-0.070723	0.302625	-0.349036	0.268146	-0.666566	-0.121260	0.020935	-0.057538	0.990731
18247	-0.381530	-0.919421	9.670991	0.289481	-0.079570	0.366115	-0.350844	0.268834	-0.666296	-0.128708	0.021266	-0.051204	0.990131
18248	0.401253	-1.313326	9.389563	0.271628	-0.055562	0.419568	-0.350582	0.266840	-0.665662	-0.137164	0.021345	-0.045724	0.989262
18249	0.598506	-1.736149	9.433475	-0.202892	-0.050483	0.455946	-0.350604	0.274287	-0.666678	-0.146121	0.022395	-0.049295	0.987784
18250	-0.409681	-1.062090	10.172744	-0.364733	-0.017814	0.508524	-0.349129	0.291064	-0.665026	-0.155989	0.023415	-0.056535	0.985862
18251	-0.052933	-1.058569	10.291327	-0.088705	0.022901	0.570782	-0.345848	0.306630	-0.662751	-0.167154	0.022481	-0.058136	0.983958
18252	0.232272	-0.230294	9.652781	0.064671	0.017692	0.573391	-0.342146	0.316308	-0.662903	-0.178421	0.021352	-0.057038	0.982068
18253	0.329451	-0.386010	9.783508	0.110158	-0.029720	0.597699	-0.338821	0.323457	-0.663309	-0.190216	0.020757	-0.054479	0.980010
18254	0.489522	-0.589826	9.880548	0.304371	-0.073277	0.631990	-0.337284	0.327425	-0.664338	-0.202772	0.020444	-0.048351	0.977818
18255	0.108407	-0.532845	9.882590	0.406015	-0.106159	0.617771	-0.336249	0.326612	-0.664602	-0.215081	0.020186	-0.039662	0.975582
18256	0.743297	-0.223629	9.897651	0.514902	-0.140776	0.577778	-0.336205	0.319122	-0.667918	-0.226624	0.020353	-0.029095	0.973335
18257	0.767809	-0.284007	10.516253	0.481755	-0.185583	0.598903	-0.337463	0.314053	-0.670204	-0.238529	0.021386	-0.018518	0.970723
18258	0.172356	-0.749664	11.156988	0.521256	-0.221458	0.546546	-0.338095	0.311524	-0.670837	-0.249391	0.023085	-0.007428	0.968099
18259	-0.043611	-0.983369	10.470074	0.422937	-0.253033	0.385524	-0.343227	0.306383	-0.671308	-0.257033	0.025764	0.002382	0.966056
18260	0.189591	-1.404773	9.501509	-0.017789	-0.205131	0.324194	-0.348643	0.306319	-0.670374	-0.263244	0.029921	0.003073	0.964260
18261	0.370922	-1.020249	9.292586	-0.192075	-0.115096	0.205032	-0.353074	0.315985	-0.667404	-0.267037	0.033122	0.000280	0.963117
18262	0.805370	-1.155218	8.963536	0.075090	-0.032768	0.086309	-0.355656	0.318403	-0.668147	-0.268729	0.033439	0.001994	0.962633
18263	0.792818	-0.523662	9.356288	0.098481	-0.025672	-0.000371	-0.354380	0.319866	-0.666882	-0.268752	0.033395	0.004394	0.962620
18264	0.638385	-0.474729	9.686744	0.216476	-0.031006	0.026063	-0.356929	0.315214	-0.668903	-0.269379	0.032917	0.008860	0.962431
18265	1.120405	-0.453920	9.864339	0.092625	-0.014497	0.078954	-0.356138	0.312394	-0.670439	-0.270922	0.032730	0.010997	0.961982
18266	1.534845	-0.424437	9.803818	0.106128	0.017693	0.126978	-0.356631	0.306407	-0.670438	-0.273415	0.031927	0.013009	0.961278
18267	1.518069	-0.440990	9.897032	0.199841	0.062550	0.119999	-0.355966	0.304111	-0.672993	-0.275826	0.029756	0.016733	0.960601
18268	0.944819	-0.026307	9.801495	0.207313	0.062506	0.127379	-0.353768	0.303808	-0.674284	-0.278401	0.027538	0.020445	0.959852
18269	0.944662	0.007404	9.811566	0.144314	0.089836	0.119633	-0.352967	0.299779	-0.676840	-0.280774	0.025176	0.022933	0.959169
18270	0.636625	-0.099180	9.773596	0.091665	0.100734	0.132264	-0.351147	0.298273	-0.679021	-0.283381	0.022873	0.024209	0.958429
18271	0.737949	-0.107810	10.004828	-0.009591	0.133466	0.109552	-0.347008	0.297534	-0.681730	-0.285503	0.020553	0.023466	0.957870
18272	0.864023	-0.261415	10.032652	-0.173649	0.156954	0.066244	-0.341211	0.300380	-0.683685	-0.286752	0.018651	0.019366	0.957627
18273	0.848762	-0.093095	10.022869	-0.352179	0.154898	0.052414	-0.338804	0.311009	-0.683445	-0.287640	0.017888	0.011928	0.957497
18274	0.946194	-0.309558	9.975142	-0.326052	0.149523	0.078410	-0.334192	0.320528	-0.685133	-0.289038	0.017001	0.004946	0.957154
18275	0.514331	-0.733685	10.003566	-0.220241	0.125890	0.112211	-0.331004	0.329810	-0.685536	-0.291084	0.016073	0.000139	0.956562
18276	0.531259	-0.259279	9.443957	-0.051543	0.138856	0.087188	-0.326757	0.332682	-0.686588	-0.292725	0.013799	-0.001532	0.956096
18277	0.376880	0.264001	9.207446	-0.228503	0.158700	0.058546	-0.322637	0.337666	-0.689676	-0.293736	0.012303	-0.006661	0.955784
18278	0.588312	-0.080304	9.694207	-0.032062	0.118712	0.067005	-0.319177	0.342025	-0.689319	-0.294981	0.010296	-0.007837	0.955415
18279	0.512570	-0.347692	10.330572	0.243673	0.053038	0.024206	-0.317851	0.336121	-0.692390	-0.295446	0.008065	-0.003307	0.955320
18280	0.178010	-0.438780	10.618982	0.028408	0.001582	0.036104	-0.318085	0.331318	-0.693664	-0.296122	0.007947	-0.002629	0.955114
18281	-0.028298	-0.167355	9.920040	-0.188234	-0.011419	0.037783	-0.317840	0.335571	-0.694174	-0.296775	0.009494	-0.005989	0.954881
18282	0.177820	0.062423	9.464371	-0.068083	0.008749	-0.016088	-0.318626	0.340760	-0.695439	-0.296443	0.009815	-0.007188	0.954973
18283	-0.064071	0.226656	9.094805	0.029675	0.008855	-0.013760	-0.319252	0.337294	-0.696583	-0.296149	0.009668	-0.006477	0.955071
18284	-0.460022	0.373501	9.357178	0.015005	0.016237	0.049808	-0.319763	0.336498	-0.696834	-0.297085	0.009345	-0.006145	0.954786
18285	0.013314	0.202748	9.796014	0.041750	0.049374	0.117285	-0.318081	0.335540	-0.697612	-0.299291	0.008294	-0.005447	0.954110
18286	0.195376	-0.071402	9.712266	0.048896	0.091437	0.111740	-0.315364	0.336943	-0.700818	-0.301407	0.006326	-0.004928	0.953462
18287	-0.443386	-0.078045	9.547808	-0.125416	0.074718	0.112706	-0.312525	0.337695	-0.702369	-0.303497	0.005778	-0.007573	0.952785
18288	-0.174490	0.164347	9.930528	-0.150758	0.043641	0.116312	-0.310615	0.344460	-0.702891	-0.305673	0.005926	-0.010573	0.952060
18289	-0.163034	0.284149	9.785910	-0.000268	0.040151	0.111538	-0.308820	0.347367	-0.703158	-0.307755	0.005242	-0.010601	0.951392
18290	-0.439063	0.038327	9.811089	0.014716	-0.015608	0.120007	-0.307013	0.348397	-0.704701	-0.310034	0.005504	-0.010086	0.950656
18291	0.169019	-0.089452	10.076579	-0.041313	-0.038377	0.148395	-0.309089	0.351093	-0.703664	-0.312825	0.006545	-0.010408	0.949731
18292	0.270533	-0.162613	9.726089	-0.109592	-0.009195	0.136941	-0.308064	0.353868	-0.704690	-0.315395	0.007457	-0.012298	0.948851
18293	0.019665	-0.129951	9.575401	-0.155146	0.025431	0.125573	-0.307572	0.359461	-0.704054	-0.317716	0.008010	-0.015174	0.948031
18294	-0.054692	-0.212302	9.453548	-0.144730	0.045559	0.131134	-0.305796	0.366635	-0.703810	-0.320150	0.008106	-0.018076	0.947160
18295	0.011995	-0.538212	9.776011	-0.025525	0.043881	0.146521	-0.304005	0.370077	-0.703823	-0.322874	0.007468	-0.018625	0.946229
18296	-0.318524	-0.986322	9.766644	0.053432	0.036611	0.150633	-0.300662	0.374547	-0.705886	-0.325716	0.006453	-0.017719	0.945280
18297	-0.531673	-0.744255	10.334468	0.055500	0.025512	0.124793	-0.299491	0.373720	-0.707424	-0.328042	0.005627	-0.016665	0.944499
18298	0.434121	-0.583977	10.216124	0.249328	0.054780	-0.008982	-0.297531	0.370074	-0.710372	-0.327883	0.003038	-0.012160	0.944635
18299	0.124377	0.175008	10.060670	0.470628	0.020415	0.048441	-0.296697	0.358314	-0.713696	-0.328776	-0.000365	-0.003204	0.944402
18300	0.038462	0.007641	10.407933	0.333973	0.016653	0.080980	-0.296629	0.345621	-0.718034	-0.330282	-0.002804	0.003148	0.943873
18301	0.801895	-0.345647	10.760514	0.079258	0.009027	0.034523	-0.296592	0.338013	-0.719822	-0.330895	-0.003379	0.004784	0.943649
18302	-1.155027	-0.469322	9.497279	-0.147338	-0.006226	-0.039565	-0.296587	0.339458	-0.721860	-0.330137	-0.002214	0.002195	0.943928
18303	-1.067482	-0.117517	9.623034	-0.382721	0.063820	-0.071336	-0.296371	0.347997	-0.719819	-0.328767	-0.000849	-0.005317	0.944396
18304	-0.192830	-0.058951	9.358407	-0.312723	0.083231	-0.073746	-0.295115	0.358489	-0.721226	-0.327377	-0.000279	-0.011619	0.944822
18305	-0.361667	-0.035154	9.381166	-0.210067	0.067029	-0.009529	-0.293737	0.365557	-0.718558	-0.327150	-0.000137	-0.015887	0.944839
18306	-0.469652	-0.630598	9.770222	-0.026238	0.005166	0.045045	-0.292350	0.372740	-0.717801	-0.328052	0.000002	-0.016264	0.944520
18307	-0.246897	-0.805208	10.633880	0.077157	-0.075067	0.089999	-0.294406	0.372753	-0.718804	-0.329746	0.000909	-0.014211	0.943962
18308	0.053147	-2.067492	10.633380	-0.012995	-0.128169	0.082314	-0.296200	0.370637	-0.719301	-0.331375	0.003470	-0.013459	0.943397
18309	-0.125786	0.048033	9.653342	0.259072	-0.125876	0.117737	-0.298763	0.366937	-0.719282	-0.333611	0.004141	-0.007691	0.942670
18310	0.445900	-0.552426	9.587855	0.377649	-0.103749	0.111896	-0.301029	0.356282	-0.722072	-0.335828	0.003636	0.000266	0.941916
18311	0.674852	-0.037378	9.534812	0.319240	-0.034239	0.139164	-0.303311	0.349361	-0.724350	-0.338431	0.002224	0.006558	0.940966
18312	0.690599	-0.311823	9.461508	0.263069	0.015111	0.160967	-0.303519	0.340937	-0.728175	-0.341486	0.000254	0.011553	0.939816
18313	0.741655	-0.907808	9.600032	0.087928	0.060483	0.112972	-0.301031	0.334620	-0.731382	-0.343587	-0.001310	0.012818	0.939032
18314	0.184247	-0.274102	9.531714	-0.177626	0.100298	0.095824	-0.298338	0.338579	-0.731911	-0.345406	-0.001875	0.008950	0.938409
18315	0.030838	-0.446917	9.731866	-0.088313	0.129623	0.104537	-0.295269	0.346259	-0.732824	-0.347355	-0.003519	0.006394	0.937705
18316	0.308269	0.005215	9.541589	0.097159	0.122528	0.086098	-0.290484	0.345906	-0.736302	-0.349003	-0.006408	0.007525	0.937070
18317	0.149077	0.034335	9.708517	0.177944	0.096940	0.066233	-0.287621	0.342382	-0.739384	-0.350195	-0.009281	0.010191	0.936575
18318	-0.366309	-0.037019	10.245125	0.211526	0.076724	0.054414	-0.284480	0.335775	-0.744253	-0.351195	-0.012115	0.013780	0.936123
18319	-0.504407	0.632329	10.507630	-0.014692	0.063683	0.065245	-0.282133	0.331993	-0.747076	-0.352398	-0.013039	0.013071	0.935668
18320	-0.079342	0.486487	11.224774	-0.268233	0.030547	0.078794	-0.279335	0.341154	-0.746584	-0.353941	-0.011627	0.008011	0.935161
18321	-0.254136	-0.284874	10.857116	-0.281174	-0.072009	0.011551	-0.282458	0.348784	-0.746047	-0.354166	-0.008139	0.003255	0.935141
18322	-0.641054	-0.060407	9.896622	-0.303855	-0.097755	-0.046681	-0.285208	0.358155	-0.743982	-0.353322	-0.004089	-0.001588	0.935491
18323	-0.399620	0.350109	9.515819	-0.264960	-0.077503	-0.033601	-0.287834	0.367797	-0.741409	-0.352677	-0.000651	-0.006006	0.935726
18324	-0.440859	0.397481	9.324092	-0.208021	-0.079297	-0.048078	-0.292382	0.376118	-0.739841	-0.351806	0.002380	-0.009185	0.936025
18325	-0.290017	0.114959	9.623947	-0.118189	-0.075617	-0.075299	-0.294064	0.378530	-0.740209	-0.350370	0.004720	-0.010840	0.936537
18326	-0.046506	0.095648	9.462744	-0.180331	-0.051890	-0.081176	-0.296028	0.383373	-0.737388	-0.348893	0.007049	-0.013691	0.937036
18327	-0.034029	0.004113	9.418375	-0.219697	-0.026345	-0.083255	-0.296570	0.389247	-0.736489	-0.347275	0.009167	-0.017562	0.937554
18328	-0.047733	-0.154537	9.459224	-0.076010	0.001205	-0.089946	-0.298522	0.393405	-0.735580	-0.345701	0.009782	-0.018823	0.938105
18329	-0.091875	0.006680	9.499474	-0.060645	0.031445	-0.062238	-0.298258	0.393654	-0.737111	-0.344480	0.009689	-0.020091	0.938529
18330	-0.279690	-0.024052	9.766099	-0.142943	0.078845	-0.057200	-0.297112	0.396709	-0.736609	-0.343526	0.009297	-0.023149	0.938812
18331	0.101150	-0.020730	9.812901	-0.153287	0.086170	-0.068325	-0.295451	0.400815	-0.736875	-0.342145	0.008802	-0.026498	0.939232
18332	0.135809	-0.215661	9.767289	-0.084853	0.048774	-0.069755	-0.294175	0.403336	-0.736374	-0.340987	0.008586	-0.028257	0.939604
18333	0.087218	-0.126030	9.979300	-0.050234	0.005959	-0.021531	-0.294440	0.405336	-0.736371	-0.340543	0.008870	-0.029095	0.939737
18334	0.270360	-0.123960	9.774632	-0.067904	0.006009	-0.010537	-0.292510	0.406511	-0.736641	-0.340431	0.009306	-0.030255	0.939737
18335	-0.301336	-0.543706	9.758611	-0.155988	0.056258	0.055386	-0.292015	0.409849	-0.735114	-0.341381	0.009316	-0.033416	0.939285
18336	-0.189918	-0.638096	10.228742	-0.240256	0.120224	0.095471	-0.289734	0.419022	-0.734109	-0.343094	0.008713	-0.038612	0.938467
18337	0.127807	-0.551575	10.021713	-0.206124	0.125785	0.086417	-0.286029	0.425387	-0.732607	-0.344554	0.007740	-0.043182	0.937741
18338	-0.648661	-0.985347	10.243592	-0.171994	0.100166	0.114305	-0.280132	0.432915	-0.732267	-0.346634	0.007028	-0.046960	0.936798
18339	-0.380829	-1.039823	10.336531	-0.166553	0.041707	0.112589	-0.275779	0.438604	-0.731025	-0.348656	0.007316	-0.050226	0.935875
18340	-0.007971	-1.408711	9.871622	-0.209688	-0.008650	0.062650	-0.276074	0.445556	-0.728599	-0.349844	0.008956	-0.053944	0.935211
18341	-0.205139	-1.520497	9.654608	-0.170878	-0.060786	0.035241	-0.277132	0.450380	-0.726677	-0.350513	0.011291	-0.056591	0.934778
18342	-0.099337	-1.467443	9.632339	-0.095662	-0.084432	0.042120	-0.277933	0.455466	-0.724885	-0.351440	0.013574	-0.057641	0.934336
18343	-0.128849	-1.350202	9.465702	-0.053867	-0.078871	0.050624	-0.280282	0.459252	-0.721680	-0.352439	0.015420	-0.057995	0.933909
18344	-0.278851	-1.237869	9.341073	-0.040111	-0.053254	0.059874	-0.281195	0.460870	-0.720653	-0.353708	0.016711	-0.058230	0.933392
18345	-0.069290	-1.208710	9.305037	0.001629	0.001713	0.080311	-0.281204	0.462606	-0.720142	-0.355183	0.016624	-0.058133	0.932839
18346	-0.008732	-1.265846	9.444005	-0.005571	0.014568	0.107945	-0.281070	0.460876	-0.719889	-0.357305	0.016350	-0.058218	0.932028
18347	-0.042182	-1.317983	9.692570	0.090458	0.021141	0.145335	-0.278743	0.459778	-0.720672	-0.359994	0.015200	-0.056629	0.931110
18348	-0.147061	-1.563221	9.788956	0.140923	0.043218	0.189862	-0.276676	0.460537	-0.722345	-0.363718	0.013252	-0.054214	0.929836
18349	-0.243122	-1.635337	9.859050	0.108482	0.072426	0.197035	-0.273700	0.458497	-0.723388	-0.367303	0.010967	-0.052707	0.928542
18350	-0.475268	-1.476971	9.878305	-0.026508	0.078436	0.115110	-0.269447	0.458580	-0.723677	-0.369444	0.009663	-0.053643	0.927653
18351	-0.382687	-1.683534	9.914674	-0.054968	0.067375	0.087310	-0.267376	0.459067	-0.725986	-0.370954	0.008786	-0.055148	0.926971
18352	-0.450506	-1.621716	9.742103	0.012493	0.061927	0.071044	-0.264547	0.460766	-0.726008	-0.372261	0.007544	-0.055231	0.926452
18353	0.030334	-1.371630	9.438086	0.093530	0.061929	-0.000521	-0.263133	0.461286	-0.725764	-0.372168	0.005775	-0.053954	0.926578
18354	-0.090093	-1.391085	9.446289	0.099026	0.082867	-0.028217	-0.261039	0.455381	-0.728076	-0.371621	0.003609	-0.052575	0.926888
18355	-0.366732	-0.981181	9.891070	0.070959	0.137577	-0.039554	-0.258960	0.452416	-0.729368	-0.370716	0.000656	-0.052276	0.927274
18356	-0.127106	-0.685087	9.815856	0.160739	0.184144	-0.113007	-0.255952	0.447272	-0.734490	-0.368471	-0.003757	-0.050503	0.928259
18357	-0.189913	-0.658966	9.753234	0.141671	0.156649	-0.133368	-0.252175	0.439748	-0.737072	-0.365790	-0.007480	-0.049000	0.929377
18358	-0.406349	-0.754790	9.994678	0.118868	0.114589	-0.111275	-0.249190	0.435311	-0.738116	-0.363657	-0.010293	-0.047490	0.930265
18359	-0.570520	-0.697207	10.046756	0.129322	0.085342	-0.105649	-0.249406	0.428490	-0.741430	-0.361548	-0.012626	-0.045674	0.931148
18360	-0.644003	-0.425991	10.616291	0.113652	0.072477	-0.107577	-0.248350	0.423801	-0.743097	-0.359485	-0.014623	-0.043955	0.932000
18361	-0.705655	-0.645337	10.521438	0.100745	0.045925	-0.118667	-0.249092	0.416743	-0.743986	-0.357169	-0.016015	-0.042369	0.932941
18362	-0.826313	-0.640334	9.944363	-0.010234	0.019225	-0.157947	-0.249328	0.413003	-0.745515	-0.354218	-0.016091	-0.042593	0.934054
18363	-0.788838	-0.422399	9.640558	-0.133007	-0.021077	-0.152975	-0.251788	0.414771	-0.744475	-0.351387	-0.014557	-0.044898	0.935040
18364	-0.673741	-0.305130	9.398469	-0.080566	-0.072163	-0.152629	-0.254247	0.415349	-0.742672	-0.348662	-0.012425	-0.045788	0.936047
18365	-0.509802	-0.318709	9.543935	0.050511	-0.106731	-0.135253	-0.259209	0.413498	-0.742770	-0.346184	-0.010598	-0.044020	0.937073
18366	-0.307908	-0.198226	9.487506	0.018815	-0.096649	-0.124352	-0.264101	0.410501	-0.741586	-0.344017	-0.008727	-0.042871	0.937944
18367	-0.404078	-0.254053	9.397023	-0.082774	-0.050163	-0.126784	-0.268233	0.410033	-0.739642	-0.341667	-0.007052	-0.043949	0.938767
18368	-0.834862	-0.396731	9.427004	-0.057115	-0.002528	-0.067673	-0.269781	0.410847	-0.739884	-0.340539	-0.006471	-0.044861	0.939137
18369	-0.499196	-0.531071	9.339449	0.026021	0.017742	-0.059880	-0.270152	0.408308	-0.741157	-0.339369	-0.006893	-0.044338	0.939583
18370	-0.324063	-0.867674	9.285962	0.034073	0.043361	-0.061700	-0.270530	0.406577	-0.741537	-0.338498	-0.007791	-0.043850	0.939913
18371	-0.573261	-1.149363	10.062114	0.104104	0.050755	-0.020755	-0.269622	0.405234	-0.741672	-0.338020	-0.009392	-0.042096	0.940150
18372	-0.276403	-0.710229	10.279848	0.121540	0.017902	-0.022474	-0.269590	0.399088	-0.743587	-0.337868	-0.010440	-0.039786	0.940294
18373	-0.696319	-0.615805	9.998844	-0.056857	0.013003	-0.060303	-0.268290	0.396144	-0.743598	-0.336707	-0.010212	-0.040808	0.940669
18374	-1.500144	-0.372074	9.989962	-0.113267	0.008301	-0.044013	-0.269205	0.399088	-0.743208	-0.336012	-0.009486	-0.042852	0.940834
18375	-0.943336	-0.378707	9.836658	-0.114678	0.013102	0.011370	-0.269085	0.401350	-0.743207	-0.336213	-0.008987	-0.044946	0.940670
18376	-0.200866	-0.404785	9.516809	-0.219822	0.021364	0.019165	-0.269374	0.407498	-0.741418	-0.336655	-0.007846	-0.049069	0.940316
18377	-0.084561	-0.545093	9.218317	-0.354078	0.008545	0.052667	-0.268902	0.417759	-0.740271	-0.337663	-0.005670	-0.055594	0.939607
18378	-0.177965	-0.670193	9.268494	-0.363328	-0.009608	0.113561	-0.268322	0.429514	-0.736064	-0.339945	-0.003076	-0.062190	0.938382
18379	-0.352883	-0.886706	9.364629	-0.286489	-0.012217	0.147181	-0.267603	0.440585	-0.733517	-0.342714	-0.001066	-0.067270	0.937027
18380	-0.270084	-1.061869	9.444548	-0.225292	0.010749	0.165924	-0.267010	0.450596	-0.730586	-0.345928	0.000142	-0.071408	0.935540
18381	-0.495250	-1.352746	9.630375	-0.243012	0.027232	0.206419	-0.263840	0.461239	-0.728185	-0.349726	0.001042	-0.075936	0.933769
18382	-1.198252	-1.516582	9.962329	-0.213529	0.056477	0.244339	-0.257958	0.470125	-0.725424	-0.354323	0.001199	-0.080167	0.931680
18383	-1.398355	-1.512487	9.869316	-0.100118	0.056661	0.277207	-0.255524	0.475943	-0.726969	-0.359377	0.000384	-0.082262	0.929560
18384	-0.988145	-1.121711	9.245002	-0.219920	0.056735	0.313520	-0.249113	0.481886	-0.724851	-0.365110	0.000472	-0.086603	0.926927
18385	-1.285059	-1.538325	9.281991	-0.258385	0.071301	0.328077	-0.244015	0.492783	-0.721573	-0.371047	0.000407	-0.091742	0.924071
18386	-1.718631	-2.569286	10.528333	0.201445	0.062449	0.311981	-0.238093	0.498019	-0.724166	-0.376733	-0.002735	-0.088327	0.922097
18387	-0.973124	-2.207152	10.477964	0.343287	0.031387	0.209395	-0.234684	0.489670	-0.729676	-0.380499	-0.006352	-0.082109	0.921107
18388	-1.108136	-2.218459	10.063732	-0.036569	-0.047867	0.109767	-0.231445	0.485237	-0.729831	-0.382603	-0.005299	-0.082248	0.920229
18389	-1.479532	-2.188807	9.806273	-0.092477	-0.086404	0.087381	-0.233137	0.488990	-0.729306	-0.384350	-0.003240	-0.083234	0.919422
18390	-0.878410	-1.887958	9.504090	0.116282	-0.069783	0.020131	-0.236229	0.488228	-0.729028	-0.384832	-0.002812	-0.080401	0.919474
18391	-0.633202	-1.758291	9.294589	0.111587	-0.040674	-0.052841	-0.239808	0.482922	-0.730913	-0.383904	-0.002921	-0.078019	0.920066
18392	-0.512931	-1.699862	9.428535	-0.040337	-0.035441	-0.089611	-0.241080	0.479731	-0.731797	-0.382305	-0.001748	-0.078338	0.920708
18393	-0.384829	-1.776829	9.356649	-0.077618	-0.006307	-0.126751	-0.242889	0.480950	-0.731782	-0.379966	-0.000895	-0.079718	0.921559
18394	-0.629057	-1.611204	9.395094	-0.011789	0.008273	-0.157836	-0.245215	0.481516	-0.730999	-0.377055	-0.000632	-0.079844	0.922743
18395	-0.868974	-1.321538	9.828932	0.079323	0.021073	-0.170344	-0.246741	0.476997	-0.731753	-0.373858	-0.001402	-0.078535	0.924154
18396	-1.011502	-1.236054	10.289617	0.261516	-0.013505	-0.167537	-0.249789	0.469671	-0.735301	-0.370779	-0.002770	-0.073448	0.925808
18397	-1.285583	-1.385772	10.280160	0.393341	-0.081135	-0.207375	-0.253592	0.455970	-0.737826	-0.367005	-0.003963	-0.065568	0.927897
18398	-0.601974	-1.197829	9.974763	0.213187	-0.126966	-0.232191	-0.259072	0.444408	-0.741483	-0.362835	-0.002793	-0.060541	0.929881
18399	-0.653865	-0.434198	9.620174	0.119593	-0.115096	-0.208723	-0.265998	0.437016	-0.742579	-0.359063	-0.001354	-0.057463	0.931542
18400	-0.372506	0.221188	9.775994	0.246645	-0.075510	-0.165710	-0.270085	0.429320	-0.744206	-0.356047	-0.001453	-0.052173	0.933009
18401	-0.443915	0.049424	10.236135	0.305876	-0.100931	-0.106306	-0.276727	0.415526	-0.745944	-0.354135	-0.001737	-0.045631	0.934079
18402	-1.444847	-0.317011	10.584070	0.156721	-0.135843	-0.044276	-0.282361	0.408113	-0.747687	-0.353403	-0.000195	-0.041588	0.934546
18403	-1.754816	-0.040795	9.939428	0.056485	-0.174313	-0.037358	-0.285566	0.403620	-0.747664	-0.352834	0.002508	-0.039173	0.934862
18404	-1.673070	-0.023585	9.297211	0.186784	-0.174141	-0.048687	-0.291483	0.399697	-0.746982	-0.352046	0.004558	-0.034294	0.935343
18405	-0.874327	-0.219855	9.119505	0.250798	-0.152012	-0.049277	-0.298409	0.390454	-0.746677	-0.351234	0.005413	-0.028396	0.935841
18406	0.231618	-0.141872	8.770906	0.232886	-0.093277	-0.019883	-0.302499	0.382762	-0.747922	-0.350912	0.005608	-0.023224	0.936104
18407	0.366228	-0.043833	9.224752	0.175119	-0.016348	0.071990	-0.305043	0.377569	-0.750708	-0.352268	0.004428	-0.019667	0.935682
18408	0.369341	0.343188	9.849430	0.290447	0.046152	0.176739	-0.302045	0.369801	-0.751755	-0.355549	0.001523	-0.014417	0.934545
18409	0.523420	0.413336	10.576676	0.296520	0.082980	0.292068	-0.299166	0.361883	-0.754584	-0.360959	-0.002410	-0.009231	0.932533
18410	-0.157555	-0.280379	12.106248	0.177974	-0.010465	0.342361	-0.294760	0.358746	-0.757169	-0.367297	-0.003491	-0.005664	0.930080
18411	-0.959589	0.025048	10.442189	-0.173183	-0.133226	0.373047	-0.293623	0.362743	-0.755647	-0.374226	0.000012	-0.007652	0.927306
18412	-0.726470	0.637800	9.413721	-0.175112	-0.192402	0.417419	-0.296652	0.373481	-0.750649	-0.381949	0.004896	-0.009303	0.924124
18413	0.249863	1.115385	9.225521	0.183182	-0.227157	0.549432	-0.298219	0.377903	-0.749615	-0.392112	0.007364	-0.003937	0.919880
18414	0.520491	0.981694	9.365376	0.461771	-0.178884	0.714136	-0.300789	0.374082	-0.748322	-0.405241	0.007043	0.006013	0.914163
18415	0.332014	0.088759	10.032721	0.575612	-0.108327	0.773697	-0.296869	0.364678	-0.752180	-0.419345	0.004244	0.017653	0.907645
18416	0.165036	-0.292567	9.761806	0.538653	-0.023336	0.791852	-0.294635	0.357692	-0.755769	-0.433641	0.000491	0.027714	0.900659
18417	0.219988	0.305333	9.417891	0.539668	0.069971	0.808301	-0.288005	0.348384	-0.760413	-0.448122	-0.005187	0.037137	0.893186
18418	0.161492	1.459775	9.395131	0.570550	0.132135	0.797229	-0.281115	0.338936	-0.765314	-0.462270	-0.012011	0.046380	0.885444
18419	-0.224835	1.601081	9.439110	0.634800	0.115810	0.841856	-0.271767	0.326532	-0.770236	-0.476977	-0.019354	0.057104	0.876845
18420	0.019003	1.030747	9.932605	0.599810	0.102190	0.895259	-0.264743	0.314825	-0.774502	-0.492401	-0.025790	0.067141	0.867392
18421	0.079649	1.461686	10.001616	0.274157	0.073478	0.880714	-0.255930	0.308152	-0.779544	-0.507494	-0.028781	0.071967	0.858162
18422	0.291638	1.491179	10.061609	0.058678	0.102326	0.805753	-0.247952	0.314168	-0.781771	-0.521320	-0.029925	0.072554	0.849744
18423	0.277995	1.310090	9.871737	0.266612	0.095135	0.760683	-0.241388	0.314773	-0.780548	-0.534100	-0.033397	0.076881	0.841256
18424	0.089961	1.835019	10.136551	0.490003	0.066000	0.723985	-0.235930	0.308542	-0.785054	-0.545923	-0.038584	0.085056	0.832613
18425	0.030179	1.697180	9.255630	0.511980	0.067814	0.688115	-0.230454	0.297781	-0.789690	-0.556956	-0.044313	0.093691	0.824050
18426	0.061023	2.308036	9.197281	0.356449	0.056535	0.624560	-0.224492	0.290509	-0.791142	-0.566929	-0.048007	0.099645	0.816307
18427	0.288579	2.091138	8.946754	0.316806	0.109383	0.559698	-0.217758	0.285347	-0.793873	-0.575863	-0.052457	0.104443	0.809149
18428	0.107333	2.686328	8.650999	0.391952	0.132225	0.523095	-0.213978	0.276229	-0.795819	-0.584088	-0.057984	0.109968	0.802114
18429	-0.087217	3.057038	8.841588	0.349098	0.155158	0.589263	-0.206713	0.268122	-0.799448	-0.593341	-0.063473	0.114787	0.794193
18430	-0.011880	3.458261	9.356735	0.132303	0.200730	0.640677	-0.197930	0.264813	-0.801048	-0.603700	-0.066730	0.115475	0.785977
18431	0.232882	3.679087	9.074105	-0.017698	0.222585	0.650037	-0.188145	0.270011	-0.803162	-0.614314	-0.068771	0.113768	0.777782
18432	0.081330	4.123768	9.064526	-0.069301	0.213524	0.708828	-0.177082	0.276539	-0.804011	-0.625801	-0.069601	0.111196	0.768872
18433	0.067000	4.113140	9.481857	0.035593	0.191985	0.832132	-0.168337	0.282033	-0.804332	-0.638792	-0.071456	0.110953	0.757976
18434	-0.151919	3.532133	9.937284	0.148101	0.194087	0.921311	-0.156739	0.285077	-0.806716	-0.652808	-0.074218	0.112182	0.745485
18435	-0.100342	3.335470	10.079013	0.098833	0.168554	0.967255	-0.145661	0.286552	-0.806803	-0.667236	-0.076189	0.113346	0.732218
18436	-0.100765	3.400856	9.503905	-0.101639	0.179510	1.031752	-0.134986	0.293087	-0.807394	-0.682706	-0.075098	0.111177	0.718271
18437	0.562510	2.348064	10.762576	-0.212767	0.225115	1.047793	-0.120989	0.305459	-0.806607	-0.698321	-0.073421	0.107064	0.703913
18438	0.154861	1.868427	10.020021	-0.160152	0.234030	0.941929	-0.106072	0.316199	-0.808249	-0.712132	-0.072448	0.103072	0.690648
18439	0.082662	2.307054	8.897459	-0.109715	0.197304	0.823177	-0.095283	0.324614	-0.807183	-0.723880	-0.072225	0.100355	0.678756
18440	-0.251371	2.121106	9.582958	0.054154	0.127980	0.846252	-0.084852	0.327950	-0.808283	-0.735391	-0.073043	0.100613	0.666140
18441	-0.462325	1.896301	10.089055	0.139277	0.096043	0.857804	-0.072343	0.327796	-0.809911	-0.746612	-0.074962	0.102653	0.653004
18442	-0.194489	2.328308	9.646397	0.069769	0.094901	0.767005	-0.063704	0.327692	-0.810744	-0.756581	-0.075670	0.103452	0.641216
18443	-0.423734	2.380653	9.611390	0.096233	0.063765	0.743181	-0.057256	0.325496	-0.810031	-0.765925	-0.076752	0.105138	0.629615
18444	-0.125711	2.056647	9.652830	0.224415	0.052937	0.729107	-0.048451	0.319103	-0.813672	-0.774734	-0.079330	0.108426	0.617849
18445	-0.126280	2.150719	9.025322	0.280524	0.063912	0.689693	-0.041720	0.311037	-0.813729	-0.782774	-0.083321	0.112231	0.606405
18446	0.211705	2.035604	8.930858	0.231546	0.094984	0.688493	-0.035101	0.302279	-0.816588	-0.790817	-0.086564	0.114853	0.594915
18447	0.171349	1.903132	8.904623	0.091431	0.110389	0.698840	-0.027732	0.296467	-0.816904	-0.799058	-0.088051	0.115595	0.583430
18448	0.088351	1.614308	8.904599	-0.134184	0.120159	0.690310	-0.019604	0.294376	-0.817224	-0.807496	-0.085730	0.113478	0.572471
18449	0.285026	1.853033	9.663407	-0.300458	0.172980	0.696756	-0.009581	0.302254	-0.817427	-0.816206	-0.081579	0.108567	0.561574
18450	0.234370	1.873177	9.956027	-0.280379	0.200419	0.707884	0.000417	0.312299	-0.814060	-0.824899	-0.077736	0.103454	0.550269
18451	0.194861	1.568012	10.076184	-0.157694	0.153043	0.721511	0.012241	0.319108	-0.812621	-0.833241	-0.075604	0.100388	0.538439
18452	0.303479	1.032224	10.199289	-0.177502	0.129274	0.727936	0.021749	0.324083	-0.810655	-0.841463	-0.072603	0.097577	0.526448
18453	-0.098434	0.896452	10.121633	-0.338201	0.127123	0.691125	0.031782	0.328901	-0.810477	-0.849324	-0.067129	0.092874	0.515284
18454	0.447080	1.228083	9.708959	-0.495789	0.110558	0.668213	0.041771	0.343326	-0.808638	-0.856915	-0.058636	0.086935	0.504679
18455	0.669782	1.021027	9.525726	-0.468293	0.097765	0.640706	0.049686	0.358062	-0.804489	-0.863951	-0.050675	0.081250	0.494387
18456	0.399278	1.157033	10.062728	-0.416009	0.091208	0.585584	0.058900	0.372102	-0.802006	-0.870174	-0.043474	0.076310	0.484855
18457	0.526996	1.664053	9.831021	-0.375708	0.068354	0.548890	0.065794	0.383788	-0.797723	-0.875816	-0.036964	0.071905	0.475825
18458	0.559143	0.962429	9.336666	-0.299734	0.069254	0.499479	0.071295	0.391212	-0.794959	-0.880788	-0.031698	0.068368	0.467476
18459	0.399930	0.999029	9.580503	-0.224881	0.051833	0.461112	0.077443	0.397564	-0.792201	-0.885237	-0.027796	0.065582	0.459653
18460	0.621909	0.953869	9.610742	-0.210630	0.035385	0.444608	0.082828	0.401261	-0.789438	-0.889406	-0.023856	0.063426	0.452068
18461	0.917536	0.611787	9.291892	-0.212901	0.068270	0.415045	0.087186	0.405756	-0.787942	-0.893283	-0.020353	0.060427	0.444949
18462	0.895063	0.259965	9.123544	-0.194768	0.119328	0.357857	0.092570	0.410777	-0.785943	-0.896618	-0.017553	0.056868	0.438787
18463	0.867676	-0.056941	9.320451	-0.236587	0.153763	0.269006	0.100524	0.415784	-0.782435	-0.899190	-0.014498	0.052074	0.434207
18464	0.848189	0.007289	9.825188	-0.182215	0.148087	0.185297	0.106938	0.421060	-0.780444	-0.900949	-0.012366	0.048043	0.431079
18465	0.790855	-0.103632	9.779896	-0.055577	0.115185	0.133388	0.113373	0.422591	-0.779985	-0.902200	-0.012322	0.045467	0.428737
18466	0.810735	-0.228577	9.809530	0.029194	0.137033	0.063650	0.117742	0.424155	-0.778617	-0.902812	-0.014019	0.043422	0.427608
18467	0.808930	0.167088	10.151073	0.039924	0.140597	0.030452	0.122777	0.423288	-0.779804	-0.903162	-0.015960	0.041184	0.427021
18468	0.340193	-0.108205	10.111638	0.043903	0.129466	-0.008277	0.127553	0.421104	-0.779842	-0.903131	-0.017918	0.039380	0.427180
18469	0.905984	0.006388	9.528104	0.023717	0.162193	-0.118231	0.130513	0.420551	-0.778592	-0.902216	-0.019823	0.036562	0.429274
18470	0.917317	0.197217	10.457317	-0.059627	0.118069	-0.158289	0.132958	0.421853	-0.778865	-0.900902	-0.019928	0.034019	0.432227
18471	0.886718	0.053820	10.747831	-0.162185	0.002897	-0.109714	0.131637	0.428542	-0.777323	-0.899998	-0.017049	0.032498	0.434347
18472	1.059609	0.188489	10.636128	-0.081000	-0.037146	-0.091705	0.131101	0.433347	-0.776807	-0.899138	-0.015379	0.032594	0.436179
18473	0.555199	-0.187804	10.626145	0.110335	-0.075485	-0.123902	0.128011	0.433509	-0.777419	-0.897954	-0.016681	0.034871	0.438389
18474	0.245491	0.019963	9.661336	0.127762	-0.079203	-0.167195	0.122873	0.430623	-0.778654	-0.896324	-0.018447	0.037520	0.441424
18475	0.644622	0.716368	9.082005	-0.018310	-0.049959	-0.149533	0.118500	0.429597	-0.779640	-0.894954	-0.017678	0.038198	0.444168
18476	1.149078	0.557328	8.707668	0.024670	-0.002099	-0.074604	0.116192	0.429336	-0.781661	-0.894211	-0.018206	0.038592	0.445607
18477	1.105308	0.644351	8.857285	0.032928	0.089386	-0.035949	0.117748	0.427449	-0.782184	-0.893931	-0.019489	0.037322	0.446222
18478	1.310731	1.060131	9.333049	-0.084966	0.199042	0.007565	0.120955	0.429160	-0.780679	-0.894066	-0.019787	0.033174	0.446266
18479	1.312831	0.649071	10.116932	-0.222943	0.199792	0.027179	0.126201	0.435920	-0.778041	-0.894498	-0.017422	0.027732	0.445870
18480	0.664926	0.031763	10.054228	-0.477013	0.249787	0.068274	0.133356	0.447597	-0.774397	-0.895262	-0.011125	0.019196	0.444987
18481	0.917313	-0.318125	10.291685	-0.555315	0.264291	0.049421	0.144076	0.465799	-0.766827	-0.895843	-0.003323	0.009662	0.444253
18482	0.537259	-0.981707	10.610045	-0.326489	0.227699	-0.026873	0.149533	0.480581	-0.760747	-0.895582	0.000448	0.002841	0.444887
18483	0.228821	-0.533426	9.634219	-0.198770	0.167425	-0.076914	0.154107	0.491500	-0.755808	-0.894876	0.002759	-0.001794	0.446303
18484	0.378349	-0.562992	9.342390	-0.181181	0.108060	-0.085028	0.157678	0.498806	-0.753794	-0.894051	0.004989	-0.005178	0.447907
18485	0.282241	-0.620264	9.532697	-0.256456	0.108886	-0.076185	0.157886	0.506968	-0.749714	-0.893299	0.008884	-0.009270	0.449279
18486	-0.321406	-0.394930	9.655028	-0.298771	0.112439	-0.061674	0.160421	0.513764	-0.746417	-0.892617	0.013172	-0.013789	0.450412
18487	-0.146419	-0.666156	10.430485	-0.186264	0.061361	-0.055477	0.162050	0.522433	-0.743368	-0.892025	0.016228	-0.016414	0.451397
18488	-0.235249	-0.740860	10.443008	-0.107548	0.023085	-0.040253	0.161999	0.530862	-0.739541	-0.891582	0.017901	-0.017621	0.452163
18489	-0.014434	-1.027149	11.007474	-0.005063	-0.044568	-0.087604	0.160843	0.531264	-0.740551	-0.890782	0.018704	-0.016710	0.453739
18490	-0.394188	-1.287714	10.299453	-0.140827	-0.090424	-0.089137	0.155804	0.535180	-0.740764	-0.889919	0.022014	-0.016181	0.455300
18491	-0.506912	-0.919251	9.785150	-0.189170	-0.089590	-0.110626	0.149204	0.540066	-0.738926	-0.888825	0.026516	-0.016160	0.457193
18492	-0.471169	-0.348828	9.155060	-0.033984	-0.092083	-0.102472	0.144408	0.544934	-0.736847	-0.887870	0.027946	-0.014616	0.459012
18493	-0.385816	-0.061034	8.852681	0.262901	-0.064192	-0.058566	0.141588	0.542820	-0.738355	-0.887465	0.024111	-0.010943	0.460113
18494	-0.343190	0.121197	9.359652	0.442318	-0.043667	0.040125	0.138831	0.531326	-0.745475	-0.887983	0.016605	-0.005954	0.459538
18495	-0.016651	0.404363	9.673880	0.468294	0.005799	0.062324	0.137891	0.514762	-0.751592	-0.888655	0.008387	-0.001682	0.458498
18496	0.242392	0.679429	9.768957	0.193205	0.045773	0.071939	0.139522	0.500036	-0.757473	-0.889292	0.004483	-0.000573	0.457317
18497	-0.026678	0.496626	9.929489	-0.074924	0.054669	0.112095	0.143392	0.498663	-0.757249	-0.890290	0.005421	-0.002129	0.455356
18498	-0.392077	0.304802	10.321803	0.010005	0.063861	0.130036	0.146985	0.500108	-0.755238	-0.891408	0.004606	-0.003026	0.453169
18499	-0.494431	0.540312	10.314550	0.103364	0.054856	0.147119	0.149325	0.494886	-0.755514	-0.892725	0.002302	-0.002982	0.450586
18500	-0.426752	0.475851	9.714257	0.108987	0.028277	0.094597	0.151406	0.490198	-0.755787	-0.893505	0.000045	-0.002346	0.449048
18501	-0.397239	0.340277	9.443822	0.063537	-0.003750	0.089813	0.151948	0.484850	-0.757323	-0.894293	-0.001066	-0.001622	0.447477
18502	-0.195262	0.457090	9.720954	-0.004818	0.009014	0.102366	0.153507	0.482694	-0.758101	-0.895126	-0.001115	-0.001661	0.445809
18503	0.177365	0.154572	9.672188	0.211052	0.001904	0.068430	0.153272	0.477892	-0.759121	-0.895706	-0.004939	0.000287	0.444620
18504	0.092064	-0.163666	9.513324	0.183031	-0.003584	0.081231	0.153717	0.467195	-0.762952	-0.896305	-0.008236	0.002150	0.443357
18505	0.081600	0.014698	9.623732	-0.139198	0.030789	0.081382	0.156298	0.465573	-0.762463	-0.897029	-0.006021	0.000482	0.441930
18506	0.052736	0.000066	9.582456	-0.261685	0.050736	0.071502	0.159352	0.470905	-0.758534	-0.897595	-0.001826	-0.002570	0.440810
18507	-0.181078	0.015209	9.926098	-0.175956	0.061772	0.084825	0.159069	0.474395	-0.756109	-0.898323	0.000774	-0.005122	0.439305
18508	-0.402949	0.033587	9.801881	-0.016879	0.054652	0.101323	0.161762	0.475052	-0.753964	-0.899099	0.000533	-0.006092	0.437703
18509	-0.883026	0.114022	9.685725	0.028386	0.045532	0.113543	0.164608	0.472090	-0.753988	-0.900069	-0.000434	-0.006586	0.435697
18510	-0.689068	-0.126377	9.616961	0.049280	0.023721	0.141389	0.166167	0.467818	-0.753237	-0.901212	-0.001600	-0.006420	0.433329
18511	-0.395318	-0.053196	9.743134	-0.002953	0.030944	0.115279	0.168261	0.462443	-0.755805	-0.902188	-0.001889	-0.006944	0.431282
18512	-0.129453	-0.185789	10.206971	-0.048242	0.056492	0.116867	0.171871	0.460285	-0.754433	-0.903124	-0.001576	-0.008213	0.429299
18513	0.082579	-0.155491	10.502184	0.013076	0.069378	0.122699	0.175997	0.458252	-0.753447	-0.904146	-0.002474	-0.009285	0.427115
18514	0.166609	-0.613996	10.026123	0.077116	0.049148	0.030796	0.176783	0.454780	-0.753454	-0.904329	-0.004349	-0.009351	0.426711
18515	-0.305851	-0.636297	9.406981	-0.058299	0.047011	-0.023424	0.177820	0.453170	-0.753463	-0.904109	-0.003693	-0.010635	0.427154
18516	-0.302718	-0.285581	9.263123	-0.103246	0.050648	-0.018135	0.181156	0.453691	-0.750941	-0.903899	-0.002309	-0.012273	0.427563
18517	-0.283379	-0.300222	9.191094	-0.062021	0.068947	-0.030873	0.181663	0.454497	-0.749670	-0.903604	-0.001761	-0.013990	0.428137
18518	-0.319335	-0.330582	9.478344	-0.043793	0.041602	0.000636	0.184352	0.458070	-0.748925	-0.903543	-0.001381	-0.014955	0.428233
18519	-0.336171	-0.319434	9.934359	0.009878	0.025376	0.080296	0.186419	0.456979	-0.749197	-0.904206	-0.001782	-0.015269	0.426819
18520	-0.586138	-0.455811	10.294927	0.042980	0.036399	0.113663	0.189259	0.454294	-0.748201	-0.905113	-0.002959	-0.015395	0.424881
18521	-0.228984	-0.546831	10.200979	-0.007543	0.003462	0.098711	0.189923	0.450547	-0.749227	-0.905934	-0.002845	-0.015468	0.423127
18522	0.123206	-0.627474	9.627115	-0.090234	-0.046025	0.044866	0.191070	0.453203	-0.748725	-0.906292	-0.000890	-0.015234	0.422376
18523	-0.408531	-0.323102	9.607221	-0.133287	-0.062608	0.039101	0.189891	0.455369	-0.746549	-0.906624	0.002106	-0.015170	0.421661
18524	-0.853136	-0.066847	10.237887	0.010068	-0.023212	0.058186	0.190918	0.457217	-0.747066	-0.907084	0.002046	-0.014506	0.420694
18525	-0.105849	-0.087735	10.026159	0.152137	0.042785	0.024689	0.192351	0.453205	-0.747079	-0.907266	-0.001040	-0.013956	0.420325
18526	-0.314464	-0.321771	9.941729	0.131535	0.074625	-0.013299	0.193015	0.449192	-0.748105	-0.907088	-0.004106	-0.014043	0.420687
18527	-0.572901	-0.201159	10.190617	0.107066	0.068138	-0.017123	0.194823	0.446520	-0.746974	-0.906897	-0.006574	-0.014341	0.421058
18528	-0.254183	-0.326485	9.935024	0.179488	0.037966	-0.077599	0.197689	0.440875	-0.748910	-0.906169	-0.010182	-0.013367	0.422582
18529	-0.288078	-0.311028	9.550912	0.155224	0.015932	-0.115524	0.196680	0.436876	-0.750434	-0.905133	-0.013035	-0.012327	0.424749
18530	-0.200478	0.018225	9.412341	0.072864	-0.017058	-0.126053	0.194373	0.435027	-0.751436	-0.904011	-0.014233	-0.011271	0.427124
18531	0.258514	0.333449	9.879460	0.192239	-0.005999	-0.155924	0.192836	0.432381	-0.751425	-0.902598	-0.017551	-0.009496	0.430022
18532	0.288468	0.132826	10.282540	0.348591	-0.009583	-0.183730	0.192113	0.423300	-0.754736	-0.900833	-0.023779	-0.006227	0.433469
18533	-0.231902	0.058408	9.926229	0.166520	0.021192	-0.203170	0.190473	0.416240	-0.756638	-0.898961	-0.026844	-0.005172	0.437174
18534	-0.329436	0.288656	9.784543	-0.215024	0.046283	-0.236533	0.188125	0.419759	-0.753560	-0.896953	-0.023410	-0.007849	0.441435
18535	-0.696264	0.400018	10.205096	-0.318611	0.067191	-0.203890	0.188325	0.432696	-0.751516	-0.895249	-0.018171	-0.011879	0.445038
18536	-0.405347	0.564786	10.385327	-0.217500	0.037296	-0.155340	0.186725	0.441677	-0.747422	-0.893887	-0.014623	-0.014376	0.447822
18537	0.267245	0.546867	10.381752	-0.094639	-0.045671	-0.167483	0.185659	0.448632	-0.745626	-0.892405	-0.012405	-0.014341	0.450837
18538	-0.289839	0.067125	9.695403	0.057521	-0.061051	-0.155604	0.182553	0.451205	-0.744836	-0.890962	-0.012887	-0.012608	0.453719
18539	-1.557805	0.081123	9.602164	0.028692	0.012906	-0.101463	0.182805	0.451213	-0.743691	-0.890012	-0.013449	-0.012521	0.455567
18540	-1.120898	0.454431	9.481872	-0.036589	0.063242	-0.076953	0.183187	0.451350	-0.742929	-0.889266	-0.013403	-0.013837	0.456985
18541	-0.918341	0.451179	9.819728	-0.069205	0.077928	-0.040221	0.183576	0.449887	-0.742296	-0.888875	-0.012886	-0.015813	0.457696
18542	-0.567473	0.168355	9.915039	-0.040184	0.041480	-0.025225	0.185893	0.451453	-0.742951	-0.888603	-0.012592	-0.016762	0.458198
18543	-0.192841	-0.073682	9.262319	-0.061694	0.004897	-0.064928	0.187151	0.454673	-0.739136	-0.888002	-0.011530	-0.017372	0.459366
18544	-0.362419	0.082890	8.720513	-0.159247	-0.039024	-0.050596	0.185063	0.458714	-0.736824	-0.887541	-0.008375	-0.017990	0.460301
18545	-0.725429	0.405903	9.129669	-0.114062	-0.070049	-0.019898	0.184393	0.463795	-0.735542	-0.887382	-0.005733	-0.017742	0.460659
18546	-0.536820	0.297039	9.542717	0.144764	-0.078777	0.033116	0.181326	0.459284	-0.737304	-0.887641	-0.007636	-0.014842	0.460233
18547	-0.246078	0.000891	9.997293	0.278088	-0.080430	0.043043	0.179313	0.449161	-0.739586	-0.887986	-0.011894	-0.010784	0.459591
18548	-0.222885	0.182893	9.745652	0.106344	-0.042223	0.036572	0.178954	0.443557	-0.741115	-0.888250	-0.013451	-0.008884	0.459077
18549	-0.011235	0.263618	9.311944	-0.153096	-0.005854	0.048132	0.179722	0.443823	-0.740229	-0.888712	-0.010734	-0.010092	0.458229
18550	0.172447	0.157978	9.264175	-0.130345	0.049035	0.048175	0.180087	0.448887	-0.739593	-0.889101	-0.008926	-0.011984	0.457468
18551	0.462605	-0.002456	10.013459	0.088440	0.095056	0.087984	0.183314	0.446197	-0.738600	-0.889846	-0.011413	-0.012729	0.455940
18552	-0.259407	0.278099	10.173862	0.014545	0.136938	0.101344	0.188228	0.439762	-0.737367	-0.890641	-0.012997	-0.014845	0.454279
18553	-0.058196	0.014555	9.663226	-0.237867	0.187966	0.124932	0.194511	0.442796	-0.733210	-0.891748	-0.010526	-0.020187	0.451960
18554	0.081701	0.000880	9.803545	-0.259057	0.228220	0.145993	0.202968	0.450070	-0.728941	-0.892898	-0.008081	-0.026403	0.449411
18555	-1.137623	-0.042356	10.530786	-0.133840	0.213533	0.158594	0.210665	0.453095	-0.724158	-0.894203	-0.007719	-0.031258	0.446503
18556	-1.116881	-0.344937	10.668342	-0.075261	0.155188	0.195911	0.219410	0.453432	-0.720658	-0.895766	-0.007937	-0.034511	0.443114
18557	-0.677141	-0.596784	9.922487	-0.143412	0.107666	0.180911	0.224548	0.453143	-0.717131	-0.897292	-0.006463	-0.037565	0.439789
18558	-1.030100	-0.397035	9.451579	-0.322016	0.105555	0.151382	0.230567	0.458308	-0.713353	-0.898506	-0.001781	-0.042109	0.436932
18559	-1.504322	-0.017629	9.534077	-0.310299	0.107404	0.181856	0.235663	0.467358	-0.708292	-0.899978	0.002658	-0.046657	0.433424
18560	-1.460332	-0.139799	9.657578	-0.117768	0.098514	0.199463	0.240782	0.471075	-0.703743	-0.901537	0.003681	-0.049300	0.429868
18561	-1.050932	-0.559000	9.933930	0.098440	0.045664	0.156374	0.245812	0.467440	-0.702000	-0.902825	0.001287	-0.049222	0.427180
18562	-1.028560	-0.698119	10.037791	0.111529	0.008941	0.088209	0.245460	0.460898	-0.704039	-0.903525	-0.000946	-0.048271	0.425806
18563	-1.304019	-0.564651	9.835485	-0.037038	-0.018762	0.048724	0.249080	0.456870	-0.703305	-0.903944	-0.000232	-0.048198	0.424925
18564	-1.018802	-0.732582	9.802192	0.042288	-0.033364	0.006714	0.248562	0.456482	-0.702664	-0.904004	-0.000775	-0.047074	0.424923
18565	-0.918700	-0.502263	9.566347	0.152958	-0.053459	-0.049918	0.246395	0.450907	-0.703286	-0.903608	-0.003096	-0.044767	0.426004
18566	-1.102906	-0.285966	9.615663	0.095380	-0.060026	-0.081596	0.243953	0.451186	-0.704669	-0.902924	-0.004290	-0.042713	0.427651
18567	-0.851909	-0.339787	9.910060	0.181655	-0.033507	-0.118107	0.241414	0.445586	-0.708219	-0.901902	-0.007245	-0.040527	0.429974
18568	-0.886568	-0.150076	9.835594	0.174567	-0.002461	-0.127430	0.240798	0.439852	-0.709619	-0.900745	-0.010323	-0.038838	0.432484
18569	-0.986348	-0.458196	9.830342	0.118186	-0.004462	-0.163694	0.240291	0.437460	-0.709616	-0.899284	-0.012344	-0.037737	0.435560
18570	-1.334492	-0.731858	10.197669	0.213742	0.022996	-0.156797	0.239410	0.433462	-0.710885	-0.897808	-0.016322	-0.036165	0.438596
18571	-0.816353	-0.722173	9.914630	0.151120	0.061279	-0.207909	0.238021	0.428661	-0.713170	-0.895858	-0.019445	-0.036000	0.442453
18572	-0.826892	-0.542611	9.672241	-0.018306	0.095682	-0.271583	0.235951	0.430287	-0.712643	-0.893353	-0.019819	-0.037819	0.447321
18573	-1.547491	-0.549823	10.092630	0.238006	0.079440	-0.245375	0.237871	0.432274	-0.711511	-0.890959	-0.024595	-0.037224	0.451886
18574	-1.233525	-0.174325	9.980822	0.468065	0.052326	-0.247864	0.236645	0.420794	-0.715584	-0.888376	-0.033270	-0.033883	0.456655
18575	-0.423601	-0.193115	9.642504	0.263716	0.037499	-0.296830	0.235404	0.411459	-0.718255	-0.885412	-0.038067	-0.032351	0.462116
18576	-0.139071	-0.206317	9.836981	0.109856	-0.010172	-0.299372	0.232571	0.412014	-0.719124	-0.882527	-0.039771	-0.031220	0.467537
18577	-0.520595	-0.060100	9.907474	0.139603	-0.050420	-0.302873	0.229744	0.411501	-0.720376	-0.879572	-0.041487	-0.029245	0.473050
18578	-0.724010	0.139212	9.925170	0.147358	-0.083331	-0.299109	0.225121	0.410727	-0.723016	-0.876624	-0.043159	-0.026469	0.478506
18579	-0.425156	0.139135	9.728751	0.095374	-0.099697	-0.266109	0.218686	0.410913	-0.724877	-0.874010	-0.043618	-0.023998	0.483350
18580	-0.422728	0.628537	9.342023	0.015867	-0.064948	-0.238898	0.215078	0.412935	-0.726504	-0.871681	-0.043196	-0.022753	0.487636
18581	-0.752864	1.150034	10.092681	-0.130210	-0.033952	-0.169593	0.211462	0.416163	-0.727366	-0.870126	-0.040419	-0.023508	0.490607
18582	-0.815403	1.131426	10.315043	-0.071476	-0.039169	-0.079771	0.208345	0.419947	-0.725301	-0.869387	-0.038795	-0.023428	0.492049
18583	-0.758486	1.307848	9.818831	0.014610	-0.064533	-0.046072	0.206793	0.421561	-0.725415	-0.868931	-0.038345	-0.022103	0.492950
18584	-0.775926	0.931200	10.125398	0.139511	-0.108129	0.020168	0.204487	0.419975	-0.726800	-0.869030	-0.039754	-0.018668	0.492806
18585	-1.651842	0.634887	10.506683	0.331879	-0.092442	0.059855	0.202735	0.410900	-0.730613	-0.869347	-0.044627	-0.013665	0.491993
18586	-1.137879	1.014780	10.156794	0.298759	-0.055023	0.011645	0.200473	0.399441	-0.733659	-0.869160	-0.049324	-0.009594	0.491971
18587	-0.815333	1.075104	9.320621	0.092305	-0.086313	-0.028095	0.199473	0.395160	-0.736711	-0.868781	-0.050108	-0.007142	0.492603
18588	-1.110544	1.320224	9.422106	-0.038016	-0.106436	0.039546	0.196387	0.393594	-0.736942	-0.869188	-0.048446	-0.005463	0.492073
18589	-1.124156	1.160679	9.904559	-0.003148	-0.082576	0.078449	0.195488	0.393069	-0.737190	-0.869942	-0.047674	-0.003929	0.490828
18590	-1.022182	0.988758	9.514286	0.007694	-0.015013	0.031348	0.193168	0.392302	-0.736535	-0.870206	-0.047705	-0.003398	0.490361
18591	-0.940200	0.952782	8.794521	-0.125020	-0.013414	-0.027455	0.193031	0.396814	-0.738316	-0.870026	-0.045517	-0.004381	0.490881
18592	-1.292251	0.981020	8.815634	-0.350691	-0.031126	-0.047044	0.192082	0.405380	-0.735119	-0.869830	-0.039146	-0.007160	0.491744
18593	-0.728088	0.974114	9.281617	-0.490769	-0.043038	-0.018185	0.191509	0.416075	-0.731669	-0.869973	-0.030343	-0.011233	0.492037
18594	-0.051135	0.542325	9.238678	-0.240142	-0.077383	-0.011278	0.189522	0.428367	-0.729864	-0.869980	-0.025442	-0.012092	0.492281
18595	-0.638813	0.455504	9.515186	-0.057677	-0.081941	-0.042670	0.186416	0.431865	-0.729838	-0.869584	-0.023781	-0.011219	0.493084
18596	-1.703946	-0.083123	10.193718	-0.109427	-0.116105	-0.073358	0.181482	0.438339	-0.727120	-0.868900	-0.020758	-0.010149	0.494448
18597	-1.228164	-0.289898	9.945650	-0.083799	-0.108953	-0.180263	0.177609	0.442361	-0.728744	-0.867142	-0.018357	-0.009192	0.497638
18598	-1.361979	-0.522297	10.296355	-0.173594	-0.092912	-0.284105	0.172436	0.446024	-0.727810	-0.864351	-0.014410	-0.009247	0.502598
18599	-2.496511	-1.200926	10.170649	-0.162040	-0.094201	-0.370806	0.166086	0.453831	-0.726609	-0.860635	-0.010758	-0.009501	0.509021
18600	-2.107286	-0.951418	9.750565	-0.402807	-0.062673	-0.484659	0.157527	0.466459	-0.725134	-0.855710	-0.003133	-0.012460	0.517295
18601	-1.318699	-0.526856	9.641472	-0.581810	-0.020872	-0.553913	0.149935	0.490308	-0.719202	-0.849892	0.007009	-0.018394	0.526589
18602	-1.019406	-0.612985	9.604656	-0.451004	0.028570	-0.592072	0.142340	0.512046	-0.711231	-0.843472	0.014555	-0.023378	0.536467
18603	-0.666759	-0.742635	10.174948	-0.193643	0.036247	-0.561235	0.136233	0.523054	-0.709266	-0.837301	0.017535	-0.026165	0.545834
18604	-0.113576	-0.483986	10.222138	-0.023174	0.018510	-0.453280	0.130796	0.528583	-0.708456	-0.832285	0.017926	-0.026400	0.553429
18605	0.275685	-0.239018	9.881193	-0.022949	0.004090	-0.407105	0.124861	0.531836	-0.709428	-0.827725	0.018339	-0.026792	0.560194
18606	0.430494	-0.359470	9.739345	-0.039775	-0.008629	-0.382239	0.118397	0.537235	-0.709374	-0.823391	0.019271	-0.026785	0.566514
18607	-0.004444	-0.633677	9.997849	0.103157	-0.030275	-0.295659	0.112223	0.535826	-0.710601	-0.820065	0.017965	-0.025171	0.571435
18608	-0.041796	-0.888590	10.039528	0.190337	-0.019098	-0.245388	0.108370	0.534256	-0.712100	-0.817304	0.015159	-0.022425	0.575570
18609	-0.051183	-0.962403	9.563190	0.229036	-0.009971	-0.279344	0.105054	0.529730	-0.715644	-0.814122	0.011585	-0.019693	0.580244
18610	-0.496748	-1.040381	9.529138	0.176989	-0.020269	-0.328519	0.099929	0.526290	-0.719046	-0.810317	0.009044	-0.017064	0.585673
18611	-0.491219	-1.184214	9.671177	0.113141	-0.008679	-0.410992	0.093264	0.521003	-0.722436	-0.805475	0.007416	-0.015701	0.592375
18612	-0.950784	-1.868318	9.662096	0.112686	-0.032763	-0.506922	0.086836	0.520911	-0.725572	-0.799434	0.006126	-0.013593	0.600569
18613	-1.164496	-2.515390	10.491057	0.030702	-0.075345	-0.644769	0.078592	0.522052	-0.727163	-0.791623	0.006747	-0.012214	0.610851
18614	-0.891843	-2.569856	10.584041	-0.184692	-0.096059	-0.804554	0.063361	0.528350	-0.726785	-0.781665	0.011022	-0.012669	0.623473
18615	-1.199828	-2.194260	10.159219	-0.492241	-0.114239	-0.990687	0.049246	0.543051	-0.723991	-0.769016	0.020496	-0.017171	0.638670
18616	-0.734057	-1.808931	10.020164	-0.639000	-0.115586	-1.131707	0.029152	0.565189	-0.716559	-0.754065	0.032167	-0.022913	0.655611
18617	-0.123106	-1.549073	9.683896	-0.617438	-0.088231	-1.211917	0.007117	0.589480	-0.708983	-0.737520	0.043335	-0.029287	0.673297
18618	-0.208073	-0.898647	10.009035	-0.658198	-0.088238	-1.187244	-0.013495	0.610704	-0.700273	-0.720733	0.054904	-0.035634	0.690115
18619	0.069840	-0.539626	10.023863	-0.639392	-0.060689	-1.161357	-0.035014	0.631286	-0.690154	-0.703778	0.065915	-0.042652	0.706068
18620	0.664132	-0.806728	10.354474	-0.318603	-0.089537	-1.165193	-0.057790	0.647326	-0.682831	-0.686769	0.072642	-0.044170	0.721887
18621	0.416354	-0.400583	10.386658	0.053591	-0.157569	-1.109705	-0.084354	0.649502	-0.681091	-0.670783	0.075282	-0.039881	0.736744
18622	0.698528	-0.459939	9.747637	0.175415	-0.169084	-1.051829	-0.109315	0.643088	-0.684210	-0.655520	0.076253	-0.033264	0.750582
18623	0.838197	0.058312	9.276191	0.126034	-0.128670	-0.976479	-0.130539	0.637030	-0.687614	-0.641004	0.077284	-0.028367	0.763110
18624	0.446689	-0.204526	10.020078	0.276952	-0.131132	-0.885279	-0.150074	0.627885	-0.691542	-0.627873	0.076242	-0.020915	0.774290
18625	-0.307182	-0.373193	8.969042	0.313587	-0.113608	-0.824218	-0.168284	0.612043	-0.697777	-0.615535	0.074447	-0.013522	0.784469
18626	-0.032868	-0.284584	8.694434	-0.037861	0.014289	-0.719130	-0.184223	0.604205	-0.700203	-0.604114	0.074899	-0.013049	0.793263
18627	-0.052948	-1.081242	9.983921	-0.102882	0.101892	-0.701114	-0.194278	0.605909	-0.700760	-0.592752	0.074694	-0.015027	0.801773
18628	-0.282365	-0.506429	9.385019	-0.028815	0.149667	-0.641778	-0.203175	0.605884	-0.699798	-0.582308	0.072851	-0.016133	0.809537
18629	0.288702	0.063877	9.815960	-0.209972	0.146070	-0.565177	-0.209727	0.602347	-0.701150	-0.572766	0.073034	-0.020564	0.816200
18630	-0.118680	-0.962654	9.528955	-0.894622	0.154552	-0.509555	-0.215514	0.619827	-0.690774	-0.562942	0.080984	-0.036016	0.821730
18631	0.243561	-1.595344	10.008280	-0.805714	0.165639	-0.503545	-0.219144	0.642904	-0.677609	-0.553157	0.087572	-0.050479	0.826922
18632	1.182799	-2.429793	10.240551	-0.559786	0.069351	-0.419016	-0.225965	0.660402	-0.666588	-0.545116	0.093070	-0.059596	0.831045
18633	1.780603	-3.463866	9.977221	-0.464639	0.095110	-0.428650	-0.233011	0.672286	-0.657862	-0.536984	0.097026	-0.067741	0.835251
18634	1.655309	-2.451063	10.076656	-0.649063	0.039645	-0.593828	-0.240319	0.684180	-0.648369	-0.525665	0.104164	-0.077677	0.840709
18635	1.198268	-3.719001	8.864171	-0.907897	-0.045158	-0.767531	-0.257731	0.703032	-0.633441	-0.510808	0.115666	-0.091035	0.847000
18636	0.374583	-2.842554	8.887976	-0.555184	-0.013730	-0.736335	-0.274876	0.715780	-0.615969	-0.496991	0.122937	-0.098412	0.853347
18637	1.871164	-3.273582	9.294311	0.283858	0.142705	-0.747020	-0.290324	0.711952	-0.616358	-0.484610	0.119204	-0.093327	0.861530
18638	1.378331	-2.010863	9.533026	0.271077	0.226637	-0.773139	-0.302491	0.700832	-0.623149	-0.471444	0.114150	-0.088830	0.869954
18639	0.925247	-1.542332	8.935347	0.194547	0.175335	-0.782709	-0.316091	0.690022	-0.627252	-0.457906	0.110709	-0.085421	0.877935
18640	1.341218	-1.311990	9.225668	0.736150	0.044470	-0.739155	-0.329872	0.667691	-0.638240	-0.446384	0.104483	-0.071086	0.885873
18641	0.708326	-0.504131	9.480700	0.575440	-0.026815	-0.631024	-0.344842	0.632222	-0.659419	-0.436384	0.100750	-0.059354	0.892130
18642	0.599586	-0.433480	9.804687	0.172432	-0.021700	-0.588786	-0.357898	0.615533	-0.664803	-0.426212	0.100383	-0.054734	0.897369
18643	0.907056	-0.193497	10.163733	0.011286	-0.034612	-0.574820	-0.369764	0.613171	-0.661015	-0.415930	0.101523	-0.053022	0.902155
18644	0.391250	-0.199392	10.146836	-0.176030	0.003465	-0.586921	-0.381866	0.607463	-0.659138	-0.404953	0.103603	-0.054868	0.906791
18645	0.073898	-0.909424	9.507498	-0.231922	0.027145	-0.590903	-0.392838	0.606694	-0.654847	-0.393704	0.105542	-0.057972	0.911316
18646	0.405111	-1.628080	9.486111	-0.159450	0.030849	-0.618180	-0.404169	0.601908	-0.653230	-0.382041	0.107011	-0.059649	0.915989
18647	0.591867	-1.875800	9.390776	-0.209726	0.041693	-0.657193	-0.414992	0.597792	-0.650598	-0.369487	0.108496	-0.062337	0.920773
18648	0.815717	-1.287469	9.667524	-0.158874	0.074588	-0.690234	-0.426459	0.592096	-0.646814	-0.356311	0.109218	-0.064149	0.925742
18649	1.012307	-1.050354	9.955893	-0.272875	0.098283	-0.672397	-0.436238	0.585960	-0.645211	-0.343125	0.110036	-0.068336	0.930316
18650	1.560924	-0.852396	9.843784	-0.198055	0.131442	-0.638832	-0.444217	0.580870	-0.643621	-0.330604	0.109889	-0.071351	0.934630
18651	2.107965	-0.338297	9.328079	-0.011147	0.124462	-0.637872	-0.451384	0.567762	-0.643825	-0.318464	0.108394	-0.070782	0.939054
18652	2.193138	-1.029387	9.069574	0.062279	0.117357	-0.595919	-0.458795	0.555556	-0.647468	-0.307250	0.106711	-0.068903	0.943113
18653	1.426430	-1.458281	10.009239	0.231967	0.124825	-0.533258	-0.462981	0.542513	-0.651264	-0.297496	0.103533	-0.063910	0.946939
18654	1.420172	-0.650470	9.886104	0.180094	0.092056	-0.467059	-0.469080	0.525751	-0.656193	-0.288936	0.101396	-0.059918	0.950076
18655	1.785123	-0.367537	9.406260	0.252601	0.121653	-0.396592	-0.471590	0.512425	-0.659747	-0.281744	0.097970	-0.054691	0.952907
18656	1.950211	-0.638388	8.890385	0.446536	0.120189	-0.358666	-0.471475	0.491439	-0.667404	-0.275706	0.093638	-0.045992	0.955564
18657	1.738616	-0.733809	9.247085	0.410906	0.163234	-0.285090	-0.473289	0.470997	-0.676064	-0.270840	0.088409	-0.038130	0.957797
18658	2.138747	-0.722442	9.524587	0.152531	0.182481	-0.168286	-0.471418	0.460269	-0.681436	-0.267795	0.084302	-0.035742	0.959115
18659	2.404944	-0.396417	10.448474	0.266104	0.104116	-0.115924	-0.468781	0.450469	-0.686304	-0.265907	0.080907	-0.030572	0.960111
18660	2.596432	-0.609111	10.744888	0.437065	0.002200	-0.015213	-0.468975	0.440166	-0.691404	-0.266425	0.078636	-0.022005	0.960390
18661	2.293117	-0.704437	10.479113	0.276849	0.002213	0.068877	-0.469694	0.429093	-0.694080	-0.268134	0.077089	-0.016344	0.960153
18662	2.061132	-0.582343	10.442658	0.092789	-0.016255	0.084571	-0.468258	0.427058	-0.696258	-0.269946	0.076963	-0.014450	0.959686
18663	1.935106	-0.940459	10.604467	-0.099263	-0.027535	0.057786	-0.470455	0.427359	-0.695221	-0.270863	0.078044	-0.015836	0.959318
18664	1.879845	-0.979142	10.579408	-0.343479	-0.093587	0.066803	-0.471802	0.437273	-0.690873	-0.271648	0.081764	-0.021869	0.958668
18665	2.532751	-0.416060	10.257384	-0.448401	-0.115396	0.110606	-0.473963	0.451110	-0.681165	-0.273025	0.086434	-0.029547	0.957660
18666	1.910931	-0.442325	9.972804	-0.237599	-0.125977	0.200268	-0.477157	0.470515	-0.675269	-0.276538	0.090111	-0.033601	0.956179
18667	2.122994	-0.505739	8.188232	-0.359673	-0.065475	0.261423	-0.476474	0.484302	-0.667495	-0.280868	0.093280	-0.040076	0.954362
18668	2.511029	0.043597	8.924381	-0.430220	-0.070884	0.316427	-0.478501	0.501169	-0.660972	-0.286150	0.096876	-0.048324	0.952049
18669	1.890943	-0.371789	8.101542	-0.244969	-0.077756	0.424437	-0.477057	0.518806	-0.653584	-0.293754	0.099489	-0.052775	0.949224
18670	0.323806	-0.776766	8.762863	-0.388228	-0.032290	0.506653	-0.469939	0.538224	-0.648280	-0.302619	0.101925	-0.060804	0.945693
18671	0.191991	-1.414264	9.530321	-0.871572	0.012757	0.491232	-0.461607	0.572057	-0.638518	-0.310006	0.106413	-0.077789	0.941553
18672	0.384818	-1.377290	10.382269	-1.172796	0.026898	0.443535	-0.452309	0.611295	-0.619713	-0.315739	0.112536	-0.100797	0.936741
18673	1.295862	-2.901909	9.987778	-0.556836	-0.063830	0.387844	-0.445788	0.639606	-0.604587	-0.321818	0.116485	-0.111146	0.933012
18674	1.029780	-3.746272	9.428636	0.274211	-0.125324	0.294359	-0.442487	0.647336	-0.600277	-0.328265	0.116486	-0.105744	0.931392
18675	1.025883	-2.928915	9.281655	0.601960	-0.136137	0.205553	-0.440228	0.638451	-0.607435	-0.333730	0.114639	-0.093637	0.930975
18676	1.552761	-2.206128	9.308707	0.666997	-0.163543	0.148691	-0.441057	0.628268	-0.614570	-0.338347	0.113025	-0.080297	0.930752
18677	1.394651	-1.367137	9.950218	0.706912	-0.141603	0.156188	-0.441995	0.613684	-0.622470	-0.343009	0.110619	-0.066031	0.930456
18678	1.165513	-0.808014	10.390336	0.782257	-0.178185	0.136281	-0.442509	0.594262	-0.634198	-0.347481	0.108451	-0.050387	0.930030
18679	1.674418	-0.380208	9.985868	0.744952	-0.294091	0.173191	-0.446910	0.574528	-0.641564	-0.352520	0.108527	-0.034296	0.928857
18680	-2.761849	-3.260874	8.670437	0.642488	-0.314046	0.152382	-0.452493	0.557493	-0.646497	-0.356924	0.109788	-0.020315	0.927437
18681	2.433233	-0.803063	9.694210	0.651772	-0.289794	0.056481	-0.457037	0.538847	-0.651694	-0.359448	0.110353	-0.005859	0.926598
18682	2.032850	-0.246297	9.544676	0.714062	-0.238518	0.082517	-0.462875	0.520224	-0.655990	-0.362542	0.109688	0.009066	0.925446
18683	2.215945	-0.747253	9.258550	0.568924	-0.212134	0.081776	-0.467167	0.503039	-0.661188	-0.365190	0.109385	0.021384	0.924237
18684	2.373576	-0.402326	10.145688	0.271956	-0.217188	0.032269	-0.471759	0.492421	-0.662686	-0.366276	0.111493	0.028087	0.923376
18685	2.522171	-0.224159	10.106372	0.244382	-0.208193	-0.023261	-0.476888	0.484228	-0.661885	-0.366213	0.113434	0.034602	0.922943
18686	2.778040	-0.269143	10.871355	0.357224	-0.297744	-0.058541	-0.484079	0.473548	-0.659029	-0.365720	0.116335	0.043669	0.922393
18687	2.924099	-0.608605	9.999127	0.385819	-0.316088	-0.127552	-0.492788	0.458598	-0.658712	-0.363911	0.119154	0.053792	0.922213
18688	2.818970	0.203391	9.750323	0.053215	-0.318411	-0.186493	-0.501280	0.450071	-0.655081	-0.360243	0.124502	0.057695	0.922711
18689	2.739601	0.175070	9.955593	-0.084585	-0.345192	-0.225915	-0.511620	0.446409	-0.646335	-0.355392	0.131152	0.059571	0.923551
18690	2.747858	0.405762	8.475654	0.016199	-0.314799	-0.221754	-0.522978	0.441810	-0.639239	-0.350953	0.136650	0.062849	0.924234
18691	2.387165	-0.277280	8.719519	-0.002245	-0.240083	-0.270860	-0.530701	0.432092	-0.633958	-0.345570	0.140698	0.065598	0.925463
18692	2.813765	0.269490	9.386390	-0.254968	-0.225783	-0.298943	-0.538714	0.429052	-0.627014	-0.339013	0.146309	0.063440	0.927167
18693	3.629390	0.062959	9.011891	-0.332880	-0.189159	-0.295657	-0.546229	0.430537	-0.619945	-0.332243	0.151647	0.059769	0.929002
18694	3.144711	-0.441096	8.208273	-0.485639	-0.114330	-0.266999	-0.552462	0.432947	-0.612122	-0.325667	0.156740	0.052475	0.930924
18695	2.748099	-0.146870	8.659913	-0.602476	-0.050492	-0.237269	-0.557700	0.443480	-0.603283	-0.319232	0.161310	0.042651	0.932872
18696	2.741181	-0.687678	9.492294	-0.280898	-0.050141	-0.208860	-0.559821	0.450760	-0.596763	-0.314423	0.163929	0.038569	0.934226
18697	3.520561	-0.333554	9.893346	0.111984	-0.075157	-0.186520	-0.565226	0.446309	-0.594939	-0.311204	0.164446	0.042036	0.935063
18698	3.878508	-0.600904	9.585727	0.060225	-0.078748	-0.166442	-0.566097	0.438456	-0.595445	-0.308257	0.165476	0.044364	0.935750
18699	3.650990	-0.409474	9.423082	-0.413154	-0.062704	-0.117199	-0.569348	0.439344	-0.590067	-0.304591	0.169079	0.037676	0.936599
18700	3.708103	-0.789156	8.799069	-0.539819	-0.009647	-0.062521	-0.572128	0.450625	-0.583668	-0.301601	0.172567	0.027996	0.937269
18701	3.601686	-0.191812	9.089663	-0.358444	0.001605	-0.017357	-0.571918	0.457591	-0.579334	-0.299996	0.174707	0.021597	0.937557
18702	3.347511	-0.492181	8.627064	-0.115018	0.005712	0.059557	-0.571181	0.463207	-0.576279	-0.300764	0.175392	0.019364	0.937232
18703	2.901726	-1.052873	8.120625	-0.126786	0.055117	0.100044	-0.571084	0.470013	-0.574747	-0.302183	0.175192	0.016559	0.936866
18704	3.006239	-0.709720	8.520025	-0.014835	0.099101	0.100525	-0.566332	0.475015	-0.575420	-0.304133	0.173534	0.015502	0.936562
18705	3.060209	-0.360035	9.451864	0.247809	0.035406	0.120386	-0.563739	0.473238	-0.577098	-0.307223	0.171419	0.019768	0.935863
18706	3.103110	-0.779566	9.141571	0.255080	-0.021246	0.113153	-0.563569	0.469321	-0.582453	-0.310271	0.170367	0.024455	0.934938
18707	3.841871	0.012632	9.646790	0.305497	-0.033850	0.133716	-0.563018	0.463164	-0.585009	-0.313751	0.169193	0.030196	0.933821
18708	4.288275	0.422553	9.675904	0.264525	-0.019067	0.187010	-0.560951	0.462468	-0.585663	-0.318157	0.168072	0.034787	0.932372
18709	4.373919	0.642449	9.214170	0.051512	0.041284	0.270742	-0.559663	0.465630	-0.587710	-0.323345	0.167231	0.034941	0.930731
18710	4.481239	0.357310	8.774359	0.047219	0.087211	0.346350	-0.554522	0.471285	-0.589277	-0.330008	0.165614	0.034257	0.928705
18711	3.381463	-0.498714	9.510519	0.145705	0.076171	0.365314	-0.547806	0.473562	-0.593917	-0.337251	0.163590	0.035651	0.926406
18712	2.872322	-0.920485	8.866232	-0.088633	0.050219	0.336489	-0.543194	0.481630	-0.594460	-0.343229	0.163565	0.032729	0.924321
18713	2.306664	-1.600206	8.793820	-0.203167	0.068092	0.260216	-0.536926	0.493420	-0.593867	-0.347363	0.163959	0.027973	0.922862
18714	3.142713	-0.085742	6.609982	0.132947	-0.056344	-0.059072	-0.537590	0.497036	-0.592585	-0.346717	0.164111	0.031180	0.922975
18715	2.765118	-0.669813	9.075153	0.272497	-0.096650	-0.059241	-0.539486	0.488919	-0.593976	-0.346401	0.164069	0.037399	0.922870
18716	3.579506	-0.590506	9.283072	-0.031067	-0.025397	0.015737	-0.541019	0.484546	-0.593456	-0.346589	0.164834	0.037115	0.922675
18717	3.219951	0.005464	9.319275	-0.176442	-0.007404	-0.016449	-0.540655	0.488156	-0.591546	-0.345643	0.166288	0.034295	0.922878
18718	3.153791	-0.278745	9.252270	-0.037735	-0.018299	-0.043404	-0.541689	0.488702	-0.591410	-0.344730	0.166926	0.034035	0.923113
18719	3.245702	-0.356441	8.988029	0.129004	-0.037394	-0.088664	-0.545161	0.485818	-0.590619	-0.343443	0.166767	0.037305	0.923495
18720	3.417362	-0.456309	9.228239	0.304548	-0.083873	-0.114459	-0.547430	0.475694	-0.593409	-0.342300	0.166204	0.044052	0.923724
18721	3.472085	-0.302034	9.290915	0.199373	-0.067516	-0.108563	-0.553081	0.470166	-0.593112	-0.340840	0.166096	0.048888	0.924040
18722	3.249827	-0.196637	9.290318	0.136380	-0.056681	-0.121833	-0.554602	0.462993	-0.592849	-0.339006	0.166162	0.052363	0.924512
18723	3.412818	0.001264	9.385818	0.235961	-0.027278	-0.110303	-0.556625	0.453551	-0.593729	-0.337663	0.165049	0.057601	0.924892
18724	3.412080	0.149795	9.207888	0.304424	-0.023621	-0.145037	-0.559527	0.442885	-0.598171	-0.335970	0.163327	0.064033	0.925391
18725	3.596542	-0.119310	9.191435	0.448277	-0.047229	-0.155327	-0.561392	0.428755	-0.601476	-0.334429	0.161088	0.073469	0.925641
18726	3.435127	0.368341	9.091163	0.421522	-0.085596	-0.133282	-0.563894	0.412505	-0.604522	-0.333198	0.159718	0.082435	0.925567
18727	3.243058	0.201556	8.967028	0.111105	-0.078497	-0.075798	-0.567724	0.404544	-0.605770	-0.331964	0.160407	0.085559	0.925607
18728	3.396599	0.361128	9.114703	-0.083754	-0.062115	-0.025132	-0.570300	0.402189	-0.604349	-0.331134	0.162137	0.084664	0.925686
18729	3.570050	0.391068	9.327949	-0.022609	-0.047366	-0.005461	-0.572241	0.403416	-0.603696	-0.330828	0.163256	0.084861	0.925580
18730	3.574412	0.487236	9.310138	0.015778	-0.030858	-0.000682	-0.574562	0.403577	-0.603422	-0.330841	0.163788	0.085525	0.925420
18731	3.516419	0.515846	9.269196	0.064757	-0.003400	-0.004171	-0.573939	0.406123	-0.601132	-0.330921	0.163512	0.087037	0.925300
18732	3.614564	0.660414	9.281739	0.194552	0.003985	-0.036753	-0.574431	0.401985	-0.602660	-0.330918	0.162151	0.090897	0.925169
18733	3.663849	-0.054527	9.807393	0.708177	-0.021102	-0.041466	-0.574499	0.390893	-0.606614	-0.332331	0.157860	0.104514	0.923966
18734	3.581870	0.917699	8.567417	0.146620	-0.037063	-0.005559	-0.576993	0.372245	-0.609662	-0.332629	0.157623	0.107650	0.923539
18735	3.416438	0.193483	7.912496	-0.673364	0.007037	0.071471	-0.577169	0.381331	-0.606853	-0.331768	0.162229	0.095166	0.924422
18736	3.867828	0.640580	9.665438	-1.085172	0.025028	0.156085	-0.575140	0.411772	-0.596915	-0.331128	0.169290	0.074578	0.925275
18737	4.002478	0.200545	9.636523	-0.644063	-0.032870	0.195351	-0.574638	0.437827	-0.587732	-0.332445	0.174567	0.062440	0.924721
18738	3.438240	-0.288252	9.120386	-0.649291	-0.025621	0.193475	-0.571919	0.458650	-0.579971	-0.333762	0.179650	0.050096	0.924023
18739	3.293435	-0.257887	8.939455	-0.719205	-0.020278	0.170959	-0.572687	0.479528	-0.570525	-0.334250	0.185093	0.036534	0.923408
18740	3.669032	-0.672978	9.030743	-0.489514	-0.062939	0.172222	-0.570091	0.500077	-0.563655	-0.335631	0.189713	0.027451	0.922284
18741	3.753577	-0.706075	9.151072	-0.471798	-0.078484	0.160341	-0.569922	0.511356	-0.554221	-0.336710	0.194528	0.018875	0.921102
18742	3.854798	-0.695690	9.315367	-0.440215	-0.090325	0.161444	-0.569249	0.528468	-0.546827	-0.337986	0.199280	0.010919	0.919747
18743	3.920750	-0.883506	9.222146	-0.219855	-0.088166	0.192102	-0.568562	0.541588	-0.539181	-0.340587	0.202549	0.006934	0.918110
18744	3.810994	-0.622420	8.960773	0.021169	-0.114311	0.227496	-0.567578	0.547487	-0.534089	-0.344887	0.204604	0.007352	0.916044
18745	4.051644	-0.524494	9.319605	0.157478	-0.135989	0.266059	-0.567584	0.549349	-0.534343	-0.350337	0.206162	0.010364	0.913594
18746	3.547843	-1.038645	9.091686	0.076722	-0.114120	0.300694	-0.563986	0.552768	-0.534752	-0.356148	0.207837	0.011493	0.910950
18747	3.531379	-0.604799	9.352025	0.090013	-0.137727	0.361684	-0.561960	0.559162	-0.532344	-0.363026	0.209868	0.012902	0.907745
18748	3.622868	0.418639	8.918414	0.402886	-0.186266	0.523886	-0.559018	0.564330	-0.531727	-0.374164	0.210507	0.019534	0.902943
18749	2.948762	0.270042	9.469259	0.812963	-0.244035	0.688456	-0.553827	0.563541	-0.538395	-0.389772	0.209068	0.033509	0.896239
18750	2.732245	-0.826367	9.739875	1.501565	-0.279876	0.703116	-0.547026	0.551238	-0.549414	-0.408240	0.202797	0.059797	0.888053
18751	3.243518	0.034700	7.303835	1.326170	-0.236204	0.596034	-0.544633	0.524371	-0.570089	-0.423674	0.196759	0.083195	0.880264
18752	3.670993	-0.618572	8.057090	-0.509770	0.039589	0.578042	-0.536287	0.532537	-0.570024	-0.431840	0.201375	0.071764	0.876249
18753	4.825664	-1.135062	8.291030	0.359294	0.095437	0.548278	-0.528716	0.543623	-0.571735	-0.442935	0.197383	0.075363	0.871303
18754	5.893213	-0.585855	7.891078	0.893225	0.112577	0.514982	-0.518811	0.532190	-0.585581	-0.455499	0.188295	0.088046	0.865629
18755	5.802503	0.267270	8.406212	0.141842	0.208581	0.507285	-0.507416	0.531297	-0.595866	-0.465071	0.184411	0.087103	0.861461
18756	5.110242	0.913644	9.306447	0.297100	0.203226	0.553233	-0.492630	0.545877	-0.599927	-0.476000	0.179141	0.088450	0.856451
18757	3.307605	0.306909	8.786701	0.362621	0.157397	0.565599	-0.480091	0.546322	-0.608182	-0.487128	0.174110	0.091593	0.850883
18758	3.711510	0.050546	9.554902	0.227530	0.138948	0.556656	-0.468818	0.542641	-0.617702	-0.497592	0.170579	0.092333	0.845447
18759	3.732412	0.205968	9.269266	0.202131	0.122455	0.540860	-0.459142	0.547141	-0.623256	-0.507529	0.167597	0.093138	0.840030
18760	3.451733	-0.091638	8.926462	0.279845	0.125311	0.560638	-0.447014	0.549756	-0.628066	-0.518059	0.163721	0.094849	0.834154
18761	3.899864	-0.026463	9.435575	0.331326	0.135542	0.596884	-0.434881	0.552889	-0.634404	-0.529224	0.159252	0.097453	0.827686
18762	3.526626	-0.619259	9.346977	0.064131	0.217543	0.634181	-0.421467	0.558537	-0.640879	-0.540280	0.156230	0.094352	0.821454
18763	3.773906	-0.911644	9.520391	-0.115819	0.228301	0.621277	-0.406391	0.563927	-0.644564	-0.550436	0.155015	0.088423	0.815581
18764	3.909441	-1.005764	10.055554	0.006943	0.166073	0.545398	-0.391211	0.574389	-0.647100	-0.559593	0.153216	0.085182	0.810015
18765	3.660739	-1.409119	10.424391	0.227059	0.113233	0.544755	-0.379097	0.578619	-0.650252	-0.569210	0.149907	0.086242	0.803797
18766	3.262177	-0.727217	10.288629	0.319514	0.051131	0.537889	-0.367503	0.582862	-0.652636	-0.578840	0.146392	0.089348	0.797202
18767	3.316768	-0.054916	9.895351	0.028171	0.034473	0.562254	-0.358993	0.586726	-0.656397	-0.587861	0.146637	0.088042	0.790674
18768	3.343798	0.318148	9.238412	-0.261811	0.049008	0.629048	-0.350515	0.593828	-0.656078	-0.597047	0.150059	0.081644	0.783806
18769	3.061850	-0.227813	8.724108	-0.311062	0.055419	0.660188	-0.341079	0.614811	-0.651556	-0.606437	0.154070	0.074428	0.776503
18770	2.861275	-0.637820	8.526880	-0.188603	0.102182	0.676440	-0.327747	0.629742	-0.648596	-0.616430	0.155784	0.068340	0.768814
18771	2.626133	-0.874758	8.312557	-0.307578	0.134910	0.667486	-0.309808	0.650504	-0.643376	-0.625805	0.158488	0.060153	0.761335
18772	2.616107	-0.792931	8.330411	-0.393668	0.206147	0.685393	-0.291474	0.668734	-0.637905	-0.635143	0.161097	0.049572	0.753780
18773	2.280053	-1.050156	9.276502	-0.236123	0.191699	0.735115	-0.275161	0.681088	-0.636371	-0.645539	0.161970	0.041476	0.745201
18774	2.756700	-0.898305	9.791896	-0.168615	0.182685	0.741936	-0.255122	0.693952	-0.632955	-0.656100	0.162034	0.034368	0.736272
18775	3.130744	-1.483253	10.156797	-0.093568	0.113314	0.736925	-0.236085	0.703198	-0.632847	-0.666621	0.162110	0.029394	0.726961
18776	2.611738	-1.851612	9.661972	-0.075792	-0.029318	0.724318	-0.220176	0.717839	-0.629397	-0.676802	0.163965	0.026504	0.717184
18777	1.591502	-2.249917	9.142849	-0.219216	-0.005895	0.698623	-0.205012	0.725028	-0.626200	-0.686009	0.167373	0.021378	0.707757
18778	1.673608	-2.288807	8.977465	-0.287844	0.046674	0.545924	-0.191796	0.734119	-0.621331	-0.692722	0.170888	0.015006	0.700506
18779	2.168376	-1.896802	9.366791	-0.223230	0.004351	0.387575	-0.180770	0.742570	-0.616316	-0.697358	0.173999	0.010685	0.695199
18780	2.060628	-1.562074	8.832861	-0.205727	-0.105338	0.361978	-0.174897	0.750018	-0.610752	-0.701619	0.178407	0.008207	0.689808
18781	1.947231	-1.548633	8.608784	-0.171346	-0.146277	0.421278	-0.169543	0.758007	-0.604929	-0.706767	0.182815	0.006590	0.683386
18782	1.749234	-0.987861	8.105982	-0.464698	-0.151026	0.469607	-0.162788	0.768259	-0.597587	-0.711389	0.191492	0.000827	0.676207
18783	0.955819	-1.433508	7.679515	-0.683166	-0.094352	0.603151	-0.154393	0.782929	-0.586177	-0.716831	0.202309	-0.009183	0.667188
18784	0.962957	-1.903342	8.155410	-0.588923	0.021930	0.662531	-0.140362	0.801832	-0.571242	-0.723163	0.210302	-0.019863	0.657582
18785	1.501241	-3.054606	8.828313	-0.458500	0.079662	0.663172	-0.122686	0.816924	-0.560670	-0.729881	0.215371	-0.029673	0.648081
18786	1.304009	-3.661874	8.625951	-0.231488	0.129433	0.739946	-0.103202	0.831457	-0.550623	-0.738302	0.216600	-0.037576	0.637639
18787	1.832428	-4.270681	8.958356	-0.304703	0.212591	0.750567	-0.080699	0.838709	-0.546209	-0.746355	0.217566	-0.047735	0.627169
18788	1.946754	-3.997639	8.545637	-0.515162	0.212209	0.670129	-0.060659	0.844828	-0.537954	-0.752201	0.221910	-0.060103	0.617525
18789	0.843638	-5.182064	8.917149	-0.402954	0.170914	0.637548	-0.040006	0.856290	-0.527407	-0.758065	0.224857	-0.070406	0.608129
18790	0.461338	-4.848728	9.542277	0.267971	0.102003	0.604098	-0.022088	0.854233	-0.526785	-0.766399	0.218668	-0.071239	0.599785
18791	2.089915	-3.658127	9.264559	1.071350	0.093914	0.564811	-0.004170	0.840286	-0.543499	-0.777568	0.200018	-0.062218	0.592883
18792	2.622468	-2.077373	9.759710	1.437838	0.096340	0.617361	0.010689	0.805561	-0.577274	-0.790109	0.175641	-0.048950	0.585219
18793	2.694935	-2.605278	10.098596	1.285119	0.129946	0.609177	0.025037	0.767658	-0.609773	-0.801340	0.152906	-0.037896	0.577094
18794	2.157694	-3.663049	10.599568	0.942172	0.139402	0.572380	0.038921	0.735335	-0.630669	-0.810498	0.135705	-0.030832	0.568970
18795	1.743988	-3.373035	9.829348	0.863692	0.157383	0.488873	0.053542	0.710477	-0.650038	-0.818157	0.119415	-0.024659	0.561917
18796	1.315717	-3.032568	9.753323	0.906798	0.197226	0.345026	0.066659	0.675768	-0.670546	-0.823913	0.102143	-0.018349	0.557133
18797	0.827938	-2.809069	10.678337	0.805695	0.211527	0.314919	0.076888	0.647279	-0.684912	-0.828860	0.086260	-0.013297	0.552607
18798	0.265104	-2.071479	10.040206	0.600161	0.242342	0.310089	0.087441	0.628163	-0.693797	-0.833105	0.073511	-0.011053	0.548096
18799	1.758470	-1.858312	9.605914	0.266979	0.199869	0.183006	0.096673	0.613357	-0.699229	-0.835428	0.066756	-0.011520	0.545409
18800	1.048848	-1.699752	8.552680	-0.051100	0.197386	0.070629	0.103004	0.609288	-0.699536	-0.836041	0.065407	-0.015304	0.544539
18801	-0.507504	-1.850854	8.884050	-0.177120	0.231938	0.154787	0.109292	0.610329	-0.694997	-0.837398	0.065752	-0.021139	0.542212
18802	-0.266706	-0.743214	9.773059	-0.274015	0.244929	0.277889	0.119939	0.615861	-0.689217	-0.839841	0.067530	-0.028416	0.537866
18803	0.851766	-0.737489	10.093186	-0.189515	0.225004	0.258083	0.130195	0.622067	-0.683178	-0.842205	0.068065	-0.034390	0.533737
18804	0.452016	-1.845533	9.881912	0.039081	0.122731	0.218832	0.138438	0.621986	-0.682096	-0.844441	0.065909	-0.036175	0.530346
18805	-0.021076	-1.717317	9.665689	0.161350	0.046087	0.236160	0.142978	0.614475	-0.682390	-0.847106	0.062466	-0.035365	0.526553
18806	-0.018396	-1.291305	9.030865	0.117094	0.032392	0.239636	0.148943	0.607461	-0.684607	-0.849689	0.059933	-0.034817	0.522708
18807	-0.220793	-1.290269	9.451406	0.048700	0.060644	0.261382	0.152444	0.603677	-0.686293	-0.852421	0.058223	-0.035473	0.518392
18808	0.019216	-1.070800	9.478323	0.013361	0.095423	0.281451	0.156709	0.599772	-0.685818	-0.855208	0.056766	-0.037127	0.513828
18809	0.140762	-1.273923	9.800620	0.053849	0.069883	0.287244	0.163935	0.594914	-0.684093	-0.858149	0.054843	-0.037908	0.509053
18810	-0.147593	-1.446314	10.203526	0.226368	0.011558	0.308504	0.168216	0.588994	-0.685404	-0.861446	0.050564	-0.035976	0.504043
18811	-0.580995	-1.543110	10.286928	0.460028	-0.055845	0.326391	0.173072	0.573960	-0.691821	-0.865180	0.042893	-0.030539	0.498689
18812	-1.069917	-1.636323	10.043450	0.415484	-0.077925	0.309576	0.175888	0.555600	-0.700262	-0.868537	0.036246	-0.025150	0.493657
18813	-0.606523	-1.260835	9.841832	0.065867	-0.034329	0.316969	0.176326	0.545315	-0.702819	-0.871706	0.035204	-0.024022	0.488173
18814	0.066768	-0.928486	9.564766	-0.156552	0.003893	0.299184	0.179920	0.546624	-0.701062	-0.874351	0.037701	-0.025672	0.483147
18815	-0.560143	-0.891723	9.425027	-0.044416	-0.003437	0.275744	0.182489	0.546746	-0.699298	-0.876963	0.038289	-0.026147	0.478315
18816	-1.183293	-0.591969	10.217842	0.104057	-0.003319	0.315209	0.186628	0.542308	-0.699078	-0.879892	0.036279	-0.025179	0.473117
18817	-0.355707	-0.229933	10.794661	0.118231	0.005901	0.307891	0.190533	0.534256	-0.700897	-0.882866	0.033844	-0.024309	0.467773
18818	-0.334318	-0.695846	10.298711	-0.037344	0.002983	0.292371	0.194938	0.530325	-0.702845	-0.885451	0.034282	-0.024751	0.462805
18819	-0.213822	-1.195591	10.403231	-0.084937	0.060435	0.262536	0.198284	0.529902	-0.701470	-0.887776	0.034955	-0.026714	0.458168
18820	-0.133069	-1.466079	10.042580	-0.090148	0.093123	0.167422	0.203681	0.529079	-0.697817	-0.889097	0.035560	-0.029153	0.455403
18821	-0.208034	-1.954601	9.322205	-0.115023	0.076325	0.027994	0.208163	0.533316	-0.695302	-0.889217	0.036809	-0.031517	0.454912
18822	-0.198732	-1.887636	9.203227	0.077204	0.046924	-0.119574	0.208545	0.533321	-0.694413	-0.888081	0.035032	-0.031401	0.457274
18823	-0.364635	-1.464461	9.243613	0.101976	0.055937	-0.172095	0.206876	0.531873	-0.694528	-0.886527	0.032783	-0.031295	0.460453
18824	-0.563698	-1.148210	9.690207	0.000792	0.066633	-0.213260	0.206096	0.533086	-0.694011	-0.884459	0.032238	-0.032168	0.464390
18825	-0.461587	-1.317554	10.053596	0.046990	0.046455	-0.255440	0.202482	0.534855	-0.694237	-0.882064	0.031119	-0.032357	0.468985
18826	-0.288744	-1.162819	10.182184	0.094365	0.039183	-0.267189	0.197858	0.533025	-0.695858	-0.879530	0.029211	-0.031834	0.473878
18827	-0.053166	-1.043442	9.782842	0.054012	0.012684	-0.273804	0.193860	0.534926	-0.696717	-0.876933	0.028317	-0.031346	0.478753
18828	0.100177	-0.850914	9.719770	-0.060119	0.022698	-0.252251	0.190752	0.538295	-0.696182	-0.874415	0.029266	-0.032013	0.483235
18829	-0.390709	-0.977646	10.930255	0.029197	0.015435	-0.207516	0.189194	0.540318	-0.695404	-0.872397	0.028753	-0.031826	0.486913
18830	-0.734714	-0.612665	10.939363	0.045919	0.030167	-0.153957	0.186621	0.541264	-0.696912	-0.870861	0.027712	-0.031652	0.489726
18831	-0.209053	-0.665585	10.633915	-0.073193	0.055730	-0.152728	0.183256	0.542519	-0.694974	-0.869272	0.028529	-0.033201	0.492393
18832	-0.703694	-1.081391	10.318659	-0.071249	0.033713	-0.163754	0.180917	0.546416	-0.694061	-0.867556	0.029501	-0.034230	0.495282
18833	-1.210077	-1.059959	9.846217	-0.127897	-0.021107	-0.117826	0.180512	0.550160	-0.693037	-0.866313	0.031986	-0.035043	0.497244
18834	-0.141541	-0.722698	9.368900	-0.187798	-0.079411	-0.095859	0.175831	0.557828	-0.690448	-0.865258	0.036055	-0.035309	0.498781
18835	-0.115056	-1.238454	9.066706	-0.033704	-0.143143	-0.072801	0.171175	0.561217	-0.689645	-0.864593	0.038106	-0.033085	0.499932
18836	-0.294819	-0.950670	8.915458	-0.006084	-0.122984	-0.059791	0.165503	0.563663	-0.691129	-0.864030	0.039439	-0.030809	0.500947
18837	-0.390625	-0.581311	8.653334	-0.157082	-0.089300	-0.051398	0.161753	0.567830	-0.691479	-0.863431	0.043052	-0.030771	0.501683
18838	-0.151649	-0.647676	8.803438	-0.120585	-0.041628	-0.018052	0.159150	0.571345	-0.689036	-0.863119	0.045521	-0.031083	0.501983
18839	-0.208046	-0.919090	9.658337	0.127121	-0.047707	0.031204	0.157994	0.570556	-0.689282	-0.863568	0.043742	-0.028977	0.501495
18840	-0.350396	-0.880035	9.907165	0.237987	-0.071287	0.070553	0.157394	0.564130	-0.693358	-0.864450	0.040263	-0.025258	0.500466
18841	-0.283906	-0.678683	9.660999	0.034408	-0.093325	0.104621	0.154846	0.559869	-0.696144	-0.865563	0.040481	-0.023354	0.498615
18842	-0.228427	-0.693546	9.502903	-0.031349	-0.084224	0.109816	0.154849	0.559864	-0.696653	-0.866609	0.041770	-0.022135	0.496744
18843	-0.139231	-0.693153	9.566143	0.011128	-0.074917	0.154319	0.153441	0.558671	-0.697662	-0.868175	0.042164	-0.020826	0.494025
18844	-0.132100	-0.663582	9.768231	0.055473	-0.038245	0.185861	0.154495	0.553854	-0.698820	-0.870000	0.041458	-0.019608	0.490914
18845	-0.903219	-0.713597	9.659531	-0.106802	-0.003748	0.205264	0.154999	0.555193	-0.697421	-0.871917	0.043145	-0.020754	0.487307
18846	-1.245586	-0.668820	10.290586	-0.042619	0.036623	0.277489	0.159104	0.557432	-0.695414	-0.874506	0.043372	-0.021884	0.482576
18847	-0.830006	-0.874616	10.363581	0.141580	0.009417	0.261877	0.163381	0.553106	-0.697106	-0.877139	0.040502	-0.020951	0.478067
18848	-1.375301	-0.765454	10.244820	-0.031125	-0.042205	0.189072	0.166627	0.547471	-0.697644	-0.878907	0.041328	-0.020497	0.474757
18849	-0.973695	-1.066895	10.493948	-0.023828	-0.124384	0.201261	0.167526	0.548524	-0.697905	-0.880846	0.042608	-0.018801	0.471106
18850	-1.255869	-1.533267	10.743985	0.175821	-0.166197	0.231878	0.166394	0.543854	-0.700065	-0.883203	0.040942	-0.014250	0.466984
18851	-0.919189	-1.400499	9.980962	-0.040655	-0.144638	0.134783	0.163070	0.539741	-0.702207	-0.884471	0.042724	-0.012348	0.464471
18852	-0.935412	-1.056423	9.313612	-0.222153	-0.115809	0.027677	0.159700	0.543254	-0.700904	-0.884540	0.047675	-0.012222	0.463860
18853	-0.631879	-1.038207	8.836683	-0.115124	-0.126678	-0.010509	0.156325	0.548891	-0.700238	-0.884373	0.050623	-0.011245	0.463891
18854	-0.555814	-0.801426	9.097522	0.154488	-0.108126	-0.016567	0.152474	0.546523	-0.701611	-0.884378	0.048850	-0.007718	0.464144
18855	-0.459273	-0.793628	9.914560	0.413956	-0.107905	-0.022643	0.147632	0.538668	-0.706801	-0.884571	0.042236	-0.002176	0.464484
18856	-0.516196	-0.972785	10.314731	0.244034	-0.111694	0.013420	0.145120	0.528387	-0.712265	-0.884877	0.038908	0.002220	0.464191
18857	-0.224222	-1.549630	10.282966	-0.018013	-0.124788	-0.006305	0.141279	0.525207	-0.714912	-0.884810	0.040103	0.004001	0.464206
18858	-0.683174	-1.359332	9.923739	-0.084987	-0.161630	-0.074904	0.136771	0.525251	-0.715514	-0.884011	0.043053	0.006297	0.465436
18859	-1.447841	-1.232748	10.103185	-0.150354	-0.213999	-0.106571	0.130577	0.528774	-0.716356	-0.882871	0.047393	0.008427	0.467142
18860	-0.840265	-0.768371	9.784155	0.006108	-0.227435	-0.113136	0.121548	0.531402	-0.716666	-0.881755	0.049344	0.012772	0.468946
18861	-1.037076	-0.444628	9.606852	-0.034901	-0.213890	-0.155839	0.111991	0.535381	-0.715569	-0.880224	0.051571	0.015962	0.471478
18862	-0.441880	-0.407407	9.593727	0.061848	-0.275931	-0.190302	0.102456	0.537334	-0.717277	-0.878369	0.052976	0.021763	0.474539
18863	0.725225	-0.519319	9.250236	0.322771	-0.258095	-0.192645	0.092606	0.526192	-0.723703	-0.876769	0.049297	0.029150	0.477489
18864	0.782220	-0.320475	9.683171	0.175776	-0.185186	-0.202743	0.085309	0.519435	-0.728364	-0.874863	0.047818	0.034440	0.480772
18865	1.876932	-0.352837	10.837771	0.294562	-0.179511	-0.207657	0.075946	0.512972	-0.732498	-0.873026	0.043896	0.040244	0.484024
18866	2.566964	-0.511986	10.323561	0.080501	-0.157788	-0.253033	0.066575	0.507847	-0.735995	-0.870484	0.043769	0.044165	0.488253
18867	2.792692	-0.365107	9.530899	-0.303493	-0.089525	-0.236615	0.058949	0.511943	-0.734404	-0.867823	0.049462	0.042710	0.492557
18868	2.432421	-0.145915	9.122597	-0.204348	-0.020830	-0.212244	0.055555	0.520924	-0.732334	-0.865478	0.052989	0.041433	0.496410
18869	1.972053	-0.154358	9.031780	0.017273	0.039813	-0.155858	0.053476	0.523096	-0.730532	-0.863992	0.051960	0.040913	0.499143
18870	1.864126	-0.272746	8.942710	0.008053	0.123971	-0.117271	0.052195	0.520979	-0.730523	-0.862905	0.050446	0.039139	0.501316
18871	1.235797	-0.441475	9.198611	-0.067588	0.132952	-0.088113	0.055245	0.527481	-0.727874	-0.862062	0.050032	0.036132	0.503032
18872	0.955578	-0.285890	9.839002	-0.018448	0.100029	-0.084148	0.058973	0.529840	-0.727647	-0.861245	0.049242	0.034472	0.504622
18873	1.076279	-0.308446	10.207025	0.027471	0.074426	-0.105101	0.060277	0.526490	-0.728169	-0.860267	0.047761	0.033460	0.506498
18874	1.139742	-0.476777	10.186056	-0.127189	0.039274	-0.208260	0.057954	0.528637	-0.729170	-0.858032	0.049372	0.031861	0.510224
18875	1.405440	-0.612530	9.725815	-0.251927	0.008017	-0.254966	0.056099	0.536294	-0.724818	-0.855171	0.053290	0.029317	0.514766
18876	1.606706	-0.877676	9.450365	-0.296568	0.006204	-0.247782	0.051403	0.545977	-0.720698	-0.852263	0.058113	0.026588	0.519196
18877	1.792156	-0.846078	9.438138	-0.154544	0.041047	-0.274798	0.048398	0.552304	-0.717357	-0.849236	0.060071	0.024564	0.524009
18878	1.043909	-0.607448	10.015323	-0.117885	0.066546	-0.268239	0.045788	0.558480	-0.715422	-0.846281	0.061207	0.022687	0.528722
18879	1.720554	-0.976939	9.901252	-0.055396	0.158967	-0.290169	0.045641	0.561029	-0.713762	-0.843197	0.060253	0.019757	0.533852
18880	1.263940	-1.277060	9.628773	-0.253663	0.183259	-0.336432	0.046380	0.566246	-0.710707	-0.839318	0.062404	0.014530	0.539851
18881	0.544521	-1.037575	9.735822	-0.352632	0.124765	-0.251978	0.046309	0.578817	-0.705857	-0.836159	0.066848	0.008934	0.544326
18882	1.213735	-0.858914	9.538164	-0.039815	0.132648	-0.206087	0.044722	0.585790	-0.702910	-0.833855	0.066000	0.006725	0.547982
18883	0.537196	-1.044585	9.097232	0.244865	0.147645	-0.152999	0.045513	0.582176	-0.703810	-0.832501	0.060231	0.007153	0.550694
18884	0.457574	-1.012176	9.476157	-0.043169	0.092745	-0.039943	0.046944	0.580811	-0.705479	-0.832000	0.059892	0.005349	0.551508
18885	0.753045	-1.307420	9.489175	-0.257005	0.026888	0.015398	0.049353	0.586815	-0.701799	-0.831850	0.063839	0.002047	0.551313
18886	0.585488	-1.537219	9.916405	-0.031986	-0.018328	0.131969	0.050393	0.585200	-0.702317	-0.833242	0.064547	0.001999	0.549124
18887	0.884374	-1.531459	10.020079	0.081342	-0.041784	0.189809	0.051315	0.582639	-0.704365	-0.835418	0.063648	0.003337	0.545907
18888	0.662842	-1.580052	10.007730	-0.027252	-0.056539	0.196659	0.052975	0.585163	-0.703230	-0.837499	0.064702	0.003902	0.542581
18889	0.420326	-1.272985	9.904168	0.022973	-0.072874	0.230139	0.054524	0.584083	-0.702860	-0.840007	0.065123	0.005053	0.538630
18890	0.695775	-1.417143	9.794313	0.137039	-0.092856	0.212309	0.055196	0.579525	-0.705035	-0.842431	0.063808	0.007980	0.534953
18891	0.985382	-1.498890	9.637464	0.060071	-0.078279	0.206377	0.054730	0.571764	-0.709113	-0.844689	0.063687	0.009657	0.531367
18892	0.698526	-0.984537	9.680401	-0.132711	-0.032869	0.190527	0.056662	0.572803	-0.709638	-0.846511	0.066280	0.008727	0.528157
18893	0.735103	-0.566084	9.629007	0.002416	-0.014356	0.218851	0.059603	0.575594	-0.706983	-0.848811	0.066429	0.008692	0.524434
18894	0.840652	-0.465418	9.460998	0.248070	-0.029537	0.242269	0.061189	0.568888	-0.709803	-0.851635	0.062532	0.011640	0.520262
18895	1.052444	-0.387247	9.687279	0.142301	-0.032398	0.234357	0.064971	0.561884	-0.713405	-0.854226	0.060471	0.013394	0.516199
18896	0.975957	-0.521952	9.732677	0.101142	-0.037001	0.245233	0.067950	0.558385	-0.713685	-0.856837	0.059152	0.014940	0.511965
18897	0.706507	-0.622818	9.937556	0.244864	-0.066155	0.242307	0.068781	0.549797	-0.719049	-0.859562	0.055656	0.018322	0.507662
18898	0.486280	-0.430247	10.103807	0.144743	-0.014160	0.262003	0.070999	0.544432	-0.720343	-0.862338	0.053367	0.019909	0.503118
18899	1.043268	-0.483293	9.743448	0.129444	-0.018766	0.212125	0.073607	0.539583	-0.722788	-0.864587	0.051335	0.021343	0.499397
18900	0.789125	-0.777825	9.580941	0.102096	-0.082019	0.160408	0.074931	0.533814	-0.725477	-0.866229	0.050416	0.023781	0.496527
18901	0.397666	-0.561150	9.861136	-0.030734	-0.129820	0.137631	0.071859	0.530367	-0.727239	-0.867492	0.052219	0.025610	0.494039
18902	0.927277	-0.415661	9.892119	-0.004034	-0.084148	0.086027	0.071857	0.531164	-0.727494	-0.868270	0.053122	0.027105	0.492494
18903	1.313512	-0.540383	9.773971	0.110192	-0.031064	0.042247	0.070452	0.528905	-0.728503	-0.868779	0.051452	0.028729	0.491682
18904	1.134398	-0.381843	9.812923	-0.079971	-0.005911	-0.038139	0.070191	0.529444	-0.728119	-0.868293	0.052836	0.028249	0.492420
18905	1.085406	-0.720707	9.932519	-0.114353	0.004889	-0.080770	0.068369	0.533598	-0.727720	-0.867370	0.054646	0.027181	0.493908
18906	1.028549	-0.425276	9.835327	0.029060	0.005032	-0.087442	0.066953	0.533478	-0.727964	-0.866515	0.054002	0.027641	0.495451
18907	0.916545	-0.203061	9.462985	0.170495	-0.033149	-0.072834	0.065679	0.530156	-0.728593	-0.865946	0.051237	0.030053	0.496597
18908	0.733637	-0.263596	9.453229	0.014175	-0.038693	-0.019171	0.064139	0.529895	-0.729728	-0.865721	0.051323	0.031049	0.496919
18909	1.109337	-0.185094	9.681044	0.088688	0.001848	0.062367	0.062346	0.528040	-0.730734	-0.866424	0.049689	0.031911	0.495804
18910	1.042368	-0.285427	9.923820	0.178143	0.014698	0.057262	0.063925	0.521877	-0.732534	-0.867144	0.046451	0.033531	0.494751
18911	0.859936	-0.444402	9.967891	0.010247	0.025425	0.047166	0.066271	0.517834	-0.734721	-0.867629	0.045925	0.033227	0.493970
18912	1.178321	-0.497421	9.754110	-0.027870	0.003412	0.008263	0.064338	0.517853	-0.734961	-0.867661	0.046339	0.033050	0.493887
18913	0.889829	-0.667136	9.533031	0.040244	-0.030311	0.027118	0.066008	0.518771	-0.734463	-0.867937	0.045844	0.034032	0.493382
18914	1.130226	-0.529448	9.561206	0.071524	-0.056686	0.050391	0.063962	0.514794	-0.734831	-0.868432	0.045153	0.035840	0.492446
18915	1.254876	-0.382405	9.578831	0.029344	-0.023796	0.056585	0.062299	0.514259	-0.736985	-0.868987	0.044818	0.036589	0.491441
18916	1.221035	-0.352826	9.806938	0.025906	0.005416	0.052825	0.064637	0.511025	-0.738025	-0.869504	0.044310	0.036866	0.490551
18917	1.197217	-0.410354	9.880312	-0.016048	0.023632	0.049817	0.063603	0.510513	-0.737125	-0.869984	0.044301	0.036364	0.489738
18918	1.038342	-0.461702	9.729304	-0.061756	0.018125	0.065281	0.065790	0.510762	-0.736377	-0.870550	0.045202	0.035550	0.488708
18919	1.004186	-0.375193	9.722999	0.032637	-0.015557	0.078726	0.066313	0.510344	-0.737656	-0.871325	0.044750	0.036180	0.487320
18920	0.975248	-0.367633	9.840439	0.102712	-0.027374	0.079097	0.067102	0.508983	-0.739702	-0.872134	0.043241	0.037751	0.485888
18921	0.917890	-0.473760	9.790414	0.006305	-0.031100	0.095230	0.066588	0.506076	-0.737915	-0.873028	0.043411	0.038380	0.484216
18922	1.095766	-0.367439	9.827166	-0.005750	-0.022010	0.071161	0.066079	0.506333	-0.739441	-0.873663	0.043736	0.038811	0.483005
18923	1.221698	-0.489673	9.884229	0.064346	-0.025567	0.075223	0.067248	0.503658	-0.739196	-0.874412	0.042831	0.039927	0.481638
18924	1.139352	-0.413377	9.733325	0.015476	0.001722	0.045396	0.066488	0.501260	-0.740083	-0.874832	0.042536	0.040171	0.480880
18925	1.105150	-0.319882	9.659914	-0.017855	0.005339	0.043370	0.067130	0.502315	-0.740470	-0.875225	0.042750	0.039987	0.480160
18926	1.110548	-0.439988	9.706282	0.022360	-0.003723	0.058360	0.068291	0.501638	-0.740225	-0.875769	0.042396	0.040381	0.479167
18927	1.124558	-0.338447	9.847041	-0.003719	-0.019338	0.041634	0.067389	0.501780	-0.740345	-0.876136	0.042604	0.040770	0.478444
18928	1.143754	-0.313860	9.991570	-0.054420	-0.009357	0.037668	0.068417	0.502172	-0.739971	-0.876409	0.043633	0.040544	0.477870
18929	1.162706	-0.246694	9.925487	-0.064764	-0.011244	0.015467	0.067897	0.502716	-0.739457	-0.876477	0.044809	0.040235	0.477662
18930	1.215568	-0.220914	9.695933	-0.050576	-0.007620	-0.013073	0.068403	0.504844	-0.739205	-0.876269	0.045713	0.040061	0.477974
18931	1.220405	-0.228466	9.595069	-0.050641	-0.003950	-0.010308	0.067106	0.506990	-0.739193	-0.876107	0.046547	0.039794	0.478212
18932	1.235266	-0.315235	9.536388	-0.036850	0.001615	0.013754	0.067101	0.507794	-0.738683	-0.876169	0.047144	0.039564	0.478058
18933	1.240320	-0.358000	9.689442	0.036741	0.019961	0.013175	0.066973	0.507264	-0.738555	-0.876331	0.046239	0.039703	0.477838
18934	1.134305	-0.362640	9.801191	0.092866	0.010843	0.007008	0.068263	0.507117	-0.738565	-0.876452	0.044469	0.040557	0.477712
18935	1.269027	-0.309633	9.747990	0.019501	0.016219	-0.013672	0.068275	0.503920	-0.738567	-0.876337	0.043882	0.040628	0.477972
18936	1.139184	-0.377261	9.743430	0.005521	0.012528	-0.013739	0.069305	0.504440	-0.738702	-0.876184	0.043610	0.040636	0.478277
18937	1.187021	-0.295069	9.833832	0.033589	0.018026	-0.020991	0.067772	0.502577	-0.740220	-0.876011	0.042754	0.040821	0.478655
18938	0.994169	-0.290590	9.848896	0.005443	0.010687	-0.008210	0.068286	0.502179	-0.739460	-0.875906	0.042506	0.040856	0.478867
18939	0.994300	-0.316929	9.884529	-0.006753	0.001527	-0.010102	0.069961	0.502160	-0.739473	-0.875789	0.042517	0.040928	0.479073
18940	1.080967	-0.289964	9.981719	0.015239	-0.003946	-0.017365	0.069057	0.503497	-0.739975	-0.875594	0.042230	0.041321	0.479421
18941	1.120175	-0.432374	9.816882	-0.003099	0.001526	-0.020225	0.067395	0.500711	-0.740728	-0.875383	0.042171	0.041436	0.479801
18942	1.110467	-0.425784	9.639277	-0.011913	0.001526	-0.021191	0.067133	0.501913	-0.740726	-0.875132	0.042303	0.041476	0.480244
18943	1.168828	-0.536554	9.571067	0.028243	0.006189	-0.006220	0.067000	0.501394	-0.739450	-0.875085	0.041676	0.041798	0.480356
18944	1.123079	-0.540981	9.709783	0.022894	0.007118	0.008515	0.068292	0.501372	-0.740225	-0.875151	0.041170	0.042049	0.480257
18945	1.183320	-0.530737	9.856894	0.012526	0.001602	0.001088	0.067277	0.500824	-0.742894	-0.875157	0.040884	0.042293	0.480250
18946	1.206899	-0.414817	9.976343	0.003827	0.001570	-0.006345	0.066751	0.500056	-0.740341	-0.875058	0.040753	0.042471	0.480426
18947	1.177481	-0.319375	9.766200	-0.064580	0.001508	-0.006695	0.067652	0.500974	-0.740730	-0.874925	0.041817	0.041985	0.480620
18948	1.138817	-0.305577	9.602826	-0.048943	0.008852	-0.002936	0.068161	0.502964	-0.740988	-0.874822	0.042543	0.041525	0.480783
18949	1.124438	-0.319745	9.688897	0.052670	0.005290	-0.006108	0.068157	0.502709	-0.739841	-0.874795	0.041520	0.042102	0.480871
18950	1.196411	-0.247398	9.700183	0.012405	0.013473	-0.010017	0.066876	0.500855	-0.740214	-0.874674	0.041122	0.042156	0.481121
18951	1.210901	-0.252081	9.729053	0.000235	0.001564	-0.015597	0.068425	0.501364	-0.740863	-0.874508	0.041045	0.042309	0.481416
18952	1.208477	-0.249730	9.714664	0.021334	0.016181	-0.027511	0.067910	0.499780	-0.739968	-0.874228	0.040450	0.042417	0.481965
18953	1.211041	-0.286129	9.620574	0.000272	0.012520	-0.022994	0.067008	0.500187	-0.740215	-0.873999	0.040263	0.042391	0.482397
18954	1.263808	-0.230693	9.621843	0.005468	0.023506	-0.021140	0.068298	0.500039	-0.740353	-0.873767	0.039881	0.042212	0.482865
18955	1.283322	-0.270852	9.825470	0.036960	0.030868	-0.009917	0.067011	0.499652	-0.740471	-0.873708	0.038892	0.042220	0.483052
18956	1.170123	-0.290342	9.819340	0.010858	0.017990	-0.024799	0.068053	0.499355	-0.742391	-0.873432	0.038466	0.042192	0.483588
18957	1.083430	-0.309942	9.765454	-0.029479	0.032569	-0.021336	0.068040	0.500704	-0.740733	-0.873211	0.038615	0.041537	0.484031
18958	1.027877	-0.285982	9.770072	-0.003207	0.021618	-0.023035	0.070100	0.499362	-0.739348	-0.872948	0.038401	0.041308	0.484542
18959	0.984463	-0.278713	9.810571	0.010754	0.017982	-0.017424	0.070235	0.500407	-0.741388	-0.872784	0.037988	0.041289	0.484872
18960	1.100276	-0.305163	9.746478	0.009138	0.001523	-0.028475	0.068430	0.499105	-0.740355	-0.872455	0.037749	0.041534	0.485460
18961	1.129229	-0.309817	9.775484	-0.006574	0.008810	-0.032256	0.068687	0.498310	-0.739592	-0.872126	0.037721	0.041519	0.486056
18962	1.196828	-0.336479	9.677337	-0.002317	-0.007587	-0.019284	0.066883	0.498329	-0.739705	-0.871869	0.037778	0.041805	0.486487
18963	1.119713	-0.344147	9.590107	-0.075034	0.023399	-0.020624	0.067908	0.499388	-0.739203	-0.871611	0.038819	0.040864	0.486947
18964	1.125886	-0.622578	9.763866	-0.212131	0.056097	-0.036124	0.068652	0.504859	-0.737422	-0.871073	0.041900	0.038010	0.487885
18965	0.998493	-0.684191	10.109827	-0.275615	0.039468	-0.061344	0.070415	0.512196	-0.734374	-0.870242	0.046265	0.034856	0.489208
18966	0.579626	-0.266962	10.668589	-0.191768	-0.033598	-0.040545	0.067144	0.522113	-0.732049	-0.869584	0.049862	0.033763	0.490099
18967	0.961325	-0.462309	10.299798	0.232158	-0.115348	-0.054856	0.065481	0.518668	-0.732038	-0.869172	0.046886	0.038254	0.490794
18968	1.158277	-0.336261	9.763384	0.198992	-0.098958	-0.091957	0.061131	0.513891	-0.735064	-0.868323	0.044287	0.042176	0.492214
18969	1.068823	-0.283871	9.660080	-0.023433	-0.066310	-0.094984	0.057541	0.511777	-0.737331	-0.867292	0.045230	0.043337	0.493842
18970	1.246342	-0.113535	9.424116	-0.131951	-0.037194	-0.117727	0.054426	0.515159	-0.735521	-0.865928	0.047743	0.042949	0.496030
18971	1.350192	-0.161897	9.290002	-0.035886	-0.024220	-0.097872	0.051855	0.513720	-0.735756	-0.864882	0.048479	0.043277	0.497751
18972	1.306780	-0.157223	9.275262	0.027021	-0.008598	-0.089273	0.048895	0.513743	-0.736752	-0.863951	0.047981	0.043943	0.499355
18973	1.340720	-0.190160	9.471924	0.021525	0.008832	-0.057026	0.049007	0.516949	-0.735732	-0.863391	0.047424	0.044245	0.500350
18974	1.297405	-0.194139	9.740273	0.068935	0.021637	-0.063271	0.049021	0.513748	-0.736116	-0.862767	0.045925	0.044782	0.501516
18975	1.331269	-0.212790	9.893934	0.148506	0.012621	-0.046241	0.048647	0.511347	-0.736879	-0.862427	0.043143	0.046289	0.502211
18976	1.284983	-0.112045	9.837313	0.161420	-0.003777	-0.030467	0.045483	0.502539	-0.742084	-0.862170	0.040333	0.048163	0.502709
18977	1.330882	-0.136238	9.770199	0.217191	-0.005469	-0.005260	0.046547	0.495585	-0.743625	-0.862257	0.036584	0.050644	0.502602
18978	1.273559	-0.246963	9.782512	0.233009	-0.015513	-0.004239	0.044383	0.490796	-0.745395	-0.862267	0.032683	0.053417	0.502567
18979	1.206330	-0.299792	9.848347	0.198167	-0.020167	-0.016406	0.045711	0.483299	-0.747703	-0.862181	0.029410	0.055961	0.502641
18980	1.249292	-0.210780	9.825994	0.143937	-0.034859	-0.024044	0.043679	0.476384	-0.748709	-0.861906	0.027216	0.058186	0.502983
18981	1.248702	-0.088276	9.774905	0.095045	-0.030394	-0.046453	0.041645	0.472119	-0.751245	-0.861430	0.025802	0.059877	0.503674
18982	1.373518	0.017364	9.643147	0.079357	-0.042300	-0.061279	0.040494	0.471056	-0.752256	-0.860719	0.024753	0.061599	0.504734
18983	1.325393	0.000493	9.661661	0.086344	-0.022195	-0.061276	0.038575	0.467742	-0.752752	-0.860090	0.023400	0.063069	0.505688
18984	1.426498	0.027028	9.624576	0.040701	-0.020371	-0.050432	0.038333	0.464805	-0.753644	-0.859489	0.022809	0.064018	0.506616
18985	1.445173	0.162321	9.785052	0.023179	-0.003951	-0.052400	0.036923	0.464011	-0.754780	-0.858939	0.022382	0.064535	0.507502
18986	1.372749	0.178407	9.606996	-0.024414	-0.011247	-0.026790	0.034865	0.461910	-0.754000	-0.858545	0.022849	0.064654	0.508133
18987	1.437596	0.223916	9.512236	-0.040404	0.003418	-0.010281	0.036276	0.464817	-0.754774	-0.858401	0.023500	0.064384	0.508380
18988	1.502626	0.238793	9.604254	0.000602	0.006250	0.006536	0.034726	0.465369	-0.754635	-0.858355	0.023406	0.064441	0.508456
18989	1.449566	0.248587	9.685499	-0.012560	0.031817	0.008272	0.036012	0.465626	-0.754135	-0.858449	0.023319	0.063965	0.508361
18990	1.324273	0.241388	9.763433	0.001306	0.027280	0.024956	0.037559	0.465608	-0.754147	-0.858609	0.023024	0.063659	0.508141
18991	1.328920	0.277416	9.744780	-0.000412	0.023611	0.019414	0.037043	0.464425	-0.753124	-0.858812	0.022823	0.063442	0.507835
18992	1.261560	0.253561	9.842220	0.008459	0.019929	0.012079	0.038207	0.464403	-0.754025	-0.858828	0.022464	0.063341	0.507836
18993	1.246708	0.337875	9.886466	-0.006229	0.014369	-0.010142	0.038594	0.464928	-0.754410	-0.858716	0.022412	0.063232	0.508042
18994	1.338753	0.239111	9.792336	-0.019438	0.016230	0.000873	0.037811	0.464955	-0.752620	-0.858604	0.022554	0.062917	0.508263
18995	1.382338	0.195774	9.756134	-0.006991	0.005242	-0.015655	0.038599	0.463860	-0.754666	-0.858424	0.022604	0.062961	0.508560
