# Supplementary material for: Identification of Haptic Based Guiding Using Hard Reins
Source: PLoS One. 2015 Jul 22;10(7):e0132020. doi: 10.1371/journal.pone.0132020 (PMC4511788; doi:10.1371/journal.pone.0132020)
Supplement: S2 File — (ZIP) [file pone.0132020.s002.zip › MotionData2/Subject11/T2/sync2.txt]

// Start Time: 0
// Sample rate: 25.0Hz
// Scenario: 4.0
// Firmware Version: 2.6.1
Counter	Acc_X	Acc_Y	Acc_Z	Gyr_X	Gyr_Y	Gyr_Z	Mag_X	Mag_Y	Mag_Z	Quat_w	Quat_x	Quat_y	Quat_z
17974	1.471888	-0.589936	9.693184	-0.000348	0.003393	-0.016906	-0.815816	0.516865	-1.028529	0.158075	-0.080847	0.014001	-0.984012
17975	1.483435	-0.575173	9.606786	-0.017153	0.009714	-0.026644	-0.815288	0.515462	-1.028049	0.157557	-0.080746	0.014397	-0.984098
17976	1.440180	-0.585661	9.653671	-0.007007	-0.004084	-0.004590	-0.816465	0.514921	-1.027389	0.157698	-0.080907	0.014513	-0.984060
17977	1.468965	-0.558432	9.733769	-0.001086	0.008853	-0.022179	-0.817120	0.514948	-1.027911	0.157294	-0.080769	0.014599	-0.984135
17978	1.470598	-0.526855	9.683042	-0.029819	0.001588	-0.025853	-0.817387	0.516576	-1.026397	0.156998	-0.080897	0.015146	-0.984164
17979	1.517549	-0.584262	9.610308	0.017435	0.001568	-0.008913	-0.816337	0.515866	-1.026564	0.156887	-0.080841	0.014865	-0.984190
17980	1.479018	-0.589811	9.650081	0.012871	0.013865	-0.004421	-0.816336	0.515302	-1.026051	0.157069	-0.080586	0.014646	-0.984185
17981	1.472893	-0.521960	9.673448	0.015171	0.016123	-0.022967	-0.816598	0.515344	-1.027639	0.156673	-0.080254	0.014431	-0.984279
17982	1.459347	-0.561033	9.740714	-0.022574	0.012316	-0.025759	-0.817644	0.514665	-1.027118	0.156375	-0.080147	0.014871	-0.984328
17983	1.428026	-0.595598	9.578766	0.024087	0.010791	-0.020305	-0.816987	0.514261	-1.028200	0.156047	-0.079889	0.014470	-0.984407
17984	1.422652	-0.406352	9.839503	-0.013582	0.003548	-0.027555	-0.816462	0.513853	-1.029015	0.155734	-0.079927	0.014703	-0.984450
17985	1.490167	-0.667280	9.622127	-0.043955	0.005241	-0.034711	-0.817249	0.514249	-1.027401	0.155016	-0.079993	0.015599	-0.984544
17986	1.411593	-0.620166	9.590481	-0.027068	0.016636	-0.058440	-0.816203	0.514477	-1.026344	0.154060	-0.079825	0.016089	-0.984700
17987	1.434124	-0.512949	9.729951	-0.029381	0.033762	-0.104322	-0.818300	0.515088	-1.026832	0.151984	-0.079303	0.016675	-0.985055
17988	1.539885	-0.460054	9.795371	-0.066224	-0.002615	-0.011869	-0.817645	0.515232	-1.027763	0.151893	-0.079617	0.017952	-0.985021
17989	1.558184	-0.700042	9.470433	-0.058601	-0.007408	0.040299	-0.817393	0.518214	-1.025549	0.152633	-0.079953	0.019215	-0.984856
17990	1.484020	-0.594573	9.669524	0.036284	0.017618	-0.004325	-0.817914	0.517716	-1.027417	0.152846	-0.079555	0.018546	-0.984868
17991	1.415506	-0.552122	9.724862	-0.031767	-0.024914	0.110132	-0.817393	0.518211	-1.025416	0.155011	-0.080126	0.019333	-0.984468
17992	1.188179	-0.852380	9.498737	0.113579	0.000623	0.132921	-0.438286	0.381773	-0.754161	0.157935	-0.079765	0.017320	-0.984070
17993	1.305815	-0.073486	10.237731	0.027894	-0.038159	0.163271	-0.425971	0.379431	-0.742167	0.161241	-0.080375	0.016962	-0.983490
17994	1.512445	-0.278503	9.925528	-0.217878	-0.116919	0.423655	-0.421798	0.385007	-0.736465	0.169389	-0.083285	0.021558	-0.981787
17995	1.733771	-1.507531	9.332696	-0.291521	-0.093710	0.358167	-0.418958	0.398790	-0.732081	0.176007	-0.085973	0.027627	-0.980238
17996	1.792403	-1.312314	9.183807	-0.190626	-0.008259	0.065498	-0.415432	0.402437	-0.732006	0.177109	-0.086826	0.031453	-0.979849
17997	1.730444	-0.915332	9.718011	-0.229784	0.001413	-0.086640	-0.415313	0.406255	-0.730029	0.175048	-0.087706	0.035890	-0.979989
17998	1.740076	-1.070518	9.486028	-0.271673	-0.009162	-0.069148	-0.422152	0.414478	-0.720403	0.173371	-0.088943	0.041065	-0.979972
17999	1.604365	-1.427336	9.525469	-0.236062	0.001939	-0.254578	-0.437233	0.421299	-0.726120	0.167997	-0.089984	0.045337	-0.980625
18000	1.594033	-1.602335	8.984967	0.203375	0.083341	-0.484285	-0.820911	0.553807	-1.002225	0.158931	-0.088158	0.040760	-0.982501
18001	2.002004	0.278797	8.882215	0.532934	0.157821	-0.109859	-0.822435	0.539022	-1.012494	0.157612	-0.083522	0.030648	-0.983485
18002	1.566182	-1.025080	9.949655	0.436053	0.066255	-0.036362	-0.818599	0.526821	-1.020221	0.157777	-0.080920	0.022221	-0.983903
18003	1.695209	-0.755799	9.542444	0.424915	0.051886	0.109355	-0.816997	0.517545	-1.026902	0.160626	-0.078591	0.014259	-0.983778
18004	1.477498	-0.512170	9.659076	0.400859	0.087113	-0.029261	-0.814612	0.508952	-1.033968	0.160849	-0.075650	0.006609	-0.984053
18005	1.589568	-0.286832	9.742641	0.487819	0.090274	0.016968	-0.811431	0.496822	-1.038102	0.161939	-0.072387	-0.002623	-0.984139
18006	1.565858	-0.029960	9.995086	0.299998	0.112619	-0.159421	-0.810616	0.487014	-1.038686	0.159537	-0.069241	-0.008397	-0.984725
18007	1.622571	0.068172	10.159740	-0.147088	0.123744	-0.402126	-0.809160	0.482230	-1.042304	0.151465	-0.067300	-0.005626	-0.986153
18008	1.837157	-0.102758	9.512994	-0.229369	0.037251	-0.097070	-0.809554	0.483344	-1.048502	0.149619	-0.067304	-0.001127	-0.986450
18009	1.687590	-0.430741	9.183569	0.073276	0.067467	-0.065815	-0.808379	0.484722	-1.049533	0.148460	-0.065885	-0.002419	-0.986718
18010	1.634877	-0.164678	9.516882	0.189377	0.091403	-0.130727	-0.807706	0.478666	-1.051059	0.146499	-0.063565	-0.006063	-0.987148
18011	1.612363	0.165037	9.841014	0.035743	0.008953	-0.156507	-0.807177	0.476471	-1.046092	0.143495	-0.063420	-0.006916	-0.987593
18012	1.768091	-0.113686	9.823827	-0.068614	0.014251	-0.190418	-0.807174	0.475355	-1.045596	0.140015	-0.063362	-0.005767	-0.988103
18013	1.684256	-0.188038	9.660567	-0.027570	0.016011	-0.176107	-0.809519	0.471322	-1.048085	0.136543	-0.063290	-0.005373	-0.988596
18014	1.358716	-0.446405	9.289119	-0.055413	0.028975	-0.207847	-0.810034	0.468334	-1.049766	0.132630	-0.062899	-0.004460	-0.989158
18015	0.945163	-0.453887	9.485868	-0.029011	0.019454	-0.389859	-0.810945	0.466255	-1.048494	0.124921	-0.062736	-0.004269	-0.990172
18016	0.305575	0.138856	9.416048	0.136252	-0.037085	-0.421412	-0.816304	0.462349	-1.047495	0.117071	-0.063144	-0.007591	-0.991085
18017	0.084956	0.515916	9.454569	0.321012	-0.070068	-0.606668	-0.823071	0.447335	-1.048422	0.105468	-0.063778	-0.014848	-0.992264
18018	0.760924	0.756410	10.195500	0.294608	-0.114126	-0.808779	-0.825898	0.428916	-1.049236	0.090221	-0.065217	-0.021975	-0.993541
18019	2.260727	0.698714	10.598141	-0.112345	-0.128834	-0.672570	-0.835029	0.415530	-1.046502	0.076682	-0.067777	-0.020854	-0.994531
18020	2.390105	-0.056270	9.970032	-0.419879	-0.057110	-0.227482	-0.839229	0.418326	-1.043844	0.072124	-0.069507	-0.012915	-0.994887
18021	0.752177	-0.680726	9.089369	-0.207971	0.067493	0.121830	-0.839517	0.426804	-1.039858	0.074314	-0.068611	-0.008465	-0.994836
18022	-0.166546	0.263797	9.549835	0.525794	0.200285	-0.036654	-0.836617	0.421063	-1.045380	0.074766	-0.063881	-0.018684	-0.994977
18023	-0.364714	0.631654	10.501249	0.335211	-0.022244	-0.019220	-0.833315	0.412105	-1.049416	0.074832	-0.063804	-0.025380	-0.994829
18024	0.700891	-0.128158	10.149790	-0.275703	-0.063993	-0.335445	-0.835795	0.409068	-1.046962	0.068107	-0.065365	-0.020418	-0.995325
18025	1.625316	-0.157561	9.603175	-0.364470	0.019642	-0.366320	-0.838828	0.415594	-1.045528	0.060374	-0.065303	-0.013540	-0.995945
18026	1.442076	0.254134	9.421166	-0.009889	0.069072	-0.087264	-0.840513	0.409695	-1.045562	0.058938	-0.063965	-0.013370	-0.996120
18027	0.976121	0.607371	9.880731	0.286448	0.122545	0.080291	-0.836172	0.403581	-1.048193	0.060966	-0.061189	-0.018778	-0.996086
18028	0.725744	0.323736	10.132704	-0.051861	0.018833	0.059178	-0.834750	0.410043	-1.048403	0.062416	-0.060949	-0.017647	-0.996031
18029	1.078691	0.077689	9.858993	-0.336544	-0.010614	-0.069271	-0.835681	0.414857	-1.046648	0.060651	-0.061515	-0.010981	-0.996201
18030	1.341206	0.092116	9.448174	-0.166508	0.013041	0.039222	-0.837534	0.421216	-1.045100	0.061473	-0.061518	-0.007592	-0.996182
18031	1.143196	0.200185	9.576058	0.090525	0.063670	0.128796	-0.833465	0.418437	-1.048419	0.064191	-0.060127	-0.009106	-0.996083
18032	1.046771	0.227597	9.905016	0.023491	0.022057	0.170768	-0.832416	0.418167	-1.049766	0.067861	-0.059740	-0.009332	-0.995861
18033	0.943082	0.080087	9.898134	-0.161081	0.022076	0.106564	-0.830210	0.424972	-1.047586	0.069825	-0.059496	-0.005919	-0.995766
18034	0.836668	0.039302	9.702642	-0.134318	0.041423	0.051989	-0.829834	0.430717	-1.045551	0.070933	-0.058918	-0.003116	-0.995735
18035	0.827269	0.012424	9.625543	0.010354	0.061847	0.030476	-0.828007	0.432899	-1.046167	0.071586	-0.057611	-0.003153	-0.995764
18036	0.977902	-0.113469	9.727381	0.014942	0.052192	-0.008501	-0.827216	0.431384	-1.047153	0.071651	-0.056603	-0.003376	-0.995817
18037	1.079395	0.029150	9.775146	-0.058327	0.029954	-0.032772	-0.825383	0.431457	-1.046109	0.070965	-0.056025	-0.002162	-0.995902
18038	1.204583	0.060541	9.718583	-0.036302	0.007630	0.014867	-0.825522	0.434549	-1.048399	0.071437	-0.055979	-0.001402	-0.995872
18039	1.299408	-0.076084	9.727336	0.012685	0.010173	0.000876	-0.825520	0.433704	-1.047629	0.071500	-0.055714	-0.001597	-0.995882
18040	1.160992	0.037891	9.582642	0.003006	-0.011803	0.022836	-0.825783	0.434258	-1.047476	0.072194	-0.055999	-0.001640	-0.995816
18041	1.022767	-0.083549	9.545624	0.040089	0.012506	-0.013103	-0.825517	0.432768	-1.048986	0.072010	-0.055654	-0.002397	-0.995847
18042	1.157655	-0.003407	9.799453	0.058613	0.010479	-0.067910	-0.825120	0.431652	-1.048893	0.070976	-0.055410	-0.003618	-0.995931
18043	1.382819	0.029820	9.955325	0.014325	-0.020025	0.000660	-0.826293	0.429447	-1.047888	0.071035	-0.055769	-0.003897	-0.995906
18044	1.408167	-0.180902	9.745904	-0.139959	0.001250	-0.013825	-0.824990	0.431796	-1.049288	0.070872	-0.055995	-0.001117	-0.995912
18045	1.194141	-0.187244	9.450583	-0.111946	0.001491	-0.050813	-0.826834	0.434942	-1.046116	0.069768	-0.056124	0.001103	-0.995983
18046	1.255320	0.056600	9.647969	0.099339	0.016448	-0.007647	-0.828404	0.434446	-1.047042	0.070045	-0.055711	-0.000858	-0.995987
18047	1.226824	0.060960	9.858850	0.040904	-0.028073	0.082946	-0.827610	0.431986	-1.048987	0.071776	-0.056229	-0.001589	-0.995833
18048	1.236619	-0.084503	9.739914	-0.083763	-0.008542	-0.030475	-0.826437	0.433574	-1.047092	0.071401	-0.056573	0.000036	-0.995842
18049	1.170953	-0.080846	9.684924	-0.063624	-0.001872	-0.041847	-0.827096	0.435239	-1.046767	0.070530	-0.056726	0.001284	-0.995895
18050	1.225396	-0.021611	9.652454	0.012340	-0.020259	0.008653	-0.828538	0.435241	-1.045423	0.071089	-0.057166	0.001019	-0.995830
18051	1.337928	-0.068107	9.699577	0.034631	0.003597	-0.013251	-0.828799	0.434983	-1.045959	0.070899	-0.057085	0.000345	-0.995849
18052	1.371671	0.080573	9.815013	-0.045973	0.009502	-0.027627	-0.827221	0.432704	-1.044457	0.070720	-0.057016	0.001239	-0.995865
18053	1.418390	0.040155	9.775837	-0.039648	0.023794	0.007840	-0.828144	0.434944	-1.044906	0.070865	-0.056659	0.002082	-0.995873
18054	1.486615	-0.211021	9.844806	-0.015583	0.055595	-0.011338	-0.826179	0.435056	-1.045722	0.071207	-0.055630	0.002447	-0.995906
18055	1.517868	-0.336676	9.740818	-0.192655	0.079861	-0.082463	-0.825665	0.438224	-1.045893	0.069383	-0.054409	0.006327	-0.996085
18056	1.292453	-0.534990	9.229993	-0.175281	0.100437	-0.154701	-0.823976	0.443192	-1.047481	0.066663	-0.052730	0.009781	-0.996333
18057	1.020993	-0.518063	9.308178	0.034453	0.137476	-0.250998	-0.823448	0.441816	-1.048194	0.061708	-0.050097	0.009056	-0.996795
18058	1.165847	-0.161015	9.863467	0.121252	0.087212	-0.344820	-0.821595	0.435478	-1.050671	0.055482	-0.048327	0.006396	-0.997269
18059	1.562685	-0.107681	10.034081	-0.083452	-0.043255	-0.387058	-0.823936	0.429838	-1.049229	0.047725	-0.049463	0.007672	-0.997606
18060	1.881622	-0.405353	9.405932	-0.244300	-0.075468	-0.433783	-0.829172	0.428533	-1.047353	0.039326	-0.051324	0.012041	-0.997835
18061	1.704707	-0.127076	8.849681	-0.024368	-0.080224	-0.311081	-0.833352	0.424616	-1.047031	0.033153	-0.053214	0.012177	-0.997958
18062	1.309678	0.193469	9.311667	0.351629	-0.087724	-0.239161	-0.837519	0.415823	-1.044739	0.029100	-0.054842	0.004852	-0.998059
18063	1.036812	0.326987	10.447873	0.486301	-0.070864	-0.227110	-0.839053	0.403487	-1.047234	0.025148	-0.056187	-0.005151	-0.998090
18064	0.950959	0.022043	10.490859	0.084890	-0.024925	-0.352700	-0.843078	0.391318	-1.048501	0.018692	-0.056654	-0.007259	-0.998192
18065	0.641621	-0.177848	9.481694	-0.250378	0.056451	-0.452147	-0.843992	0.390492	-1.047720	0.009430	-0.055713	-0.002742	-0.998398
18066	0.232182	0.120498	9.076998	0.091230	0.163275	-0.485668	-0.842657	0.381899	-1.047608	0.000359	-0.052457	-0.005076	-0.998610
18067	0.204628	0.804552	10.043295	0.504880	0.106483	-0.419358	-0.841819	0.364441	-1.051884	-0.007439	-0.050371	-0.015619	-0.998581
18068	0.666223	0.764481	10.948235	0.155856	-0.083541	-0.259119	-0.844153	0.356317	-1.050521	-0.011544	-0.052017	-0.019004	-0.998399
18069	0.883825	0.205270	10.338202	-0.420617	-0.069550	-0.303283	-0.845990	0.357276	-1.048347	-0.018029	-0.053255	-0.010931	-0.998358
18070	0.693650	-0.672087	9.024934	-0.610143	0.065955	-0.456731	-0.848114	0.366670	-1.046434	-0.027026	-0.051666	0.000728	-0.998298
18071	0.168681	-0.613667	8.883239	-0.007435	0.150289	-0.498389	-0.848621	0.361063	-1.048330	-0.036950	-0.048687	0.000317	-0.998130
18072	0.335242	0.661271	9.834188	0.374442	0.030120	-0.468014	-0.848842	0.347004	-1.049169	-0.045406	-0.048410	-0.007634	-0.997766
18073	0.627974	1.069582	10.737784	-0.032874	-0.173737	-0.487496	-0.850137	0.341736	-1.046932	-0.055159	-0.051755	-0.007315	-0.997109
18074	1.251563	0.658492	9.958590	-0.291490	-0.136791	-0.703003	-0.856545	0.338059	-1.042728	-0.068979	-0.054103	-0.002079	-0.996148
18075	1.654708	0.549262	9.565052	-0.363697	-0.077295	-0.616283	-0.860735	0.337133	-1.040321	-0.081613	-0.055130	0.004555	-0.995128
18076	1.422851	0.219787	9.254774	-0.079440	-0.038533	-0.433836	-0.865688	0.328618	-1.037348	-0.089891	-0.055857	0.005725	-0.994368
18077	1.227695	0.798775	9.424921	0.199843	-0.008381	-0.407114	-0.867890	0.320095	-1.036796	-0.097726	-0.056473	0.001226	-0.993609
18078	1.424179	1.224709	9.885008	0.059595	-0.103072	-0.364027	-0.867612	0.314722	-1.037632	-0.104490	-0.058694	-0.000161	-0.992792
18079	1.416683	0.850782	9.752824	-0.116361	-0.176565	-0.257171	-0.872060	0.312243	-1.033413	-0.109699	-0.062027	0.002067	-0.992025
18080	1.473503	0.859054	9.383875	-0.037472	-0.143513	-0.272630	-0.877038	0.312001	-1.029914	-0.114882	-0.064853	0.002801	-0.991256
18081	1.638411	0.772271	9.649510	0.135301	-0.171311	-0.311204	-0.883029	0.299874	-1.024920	-0.120832	-0.068677	-0.000086	-0.990294
18082	2.374563	0.494416	10.061669	0.085417	-0.105551	-0.252751	-0.885367	0.292965	-1.022324	-0.125504	-0.071021	-0.001853	-0.989546
18083	2.245205	-0.114746	9.751832	-0.154029	-0.004682	-0.028239	-0.888651	0.295876	-1.019541	-0.126247	-0.070894	0.000995	-0.989462
18084	1.561170	-0.403906	9.217996	0.023750	0.113053	-0.056812	-0.885254	0.298859	-1.020547	-0.127117	-0.068766	0.000176	-0.989501
18085	1.261673	0.377117	9.847908	0.335391	0.038190	-0.014744	-0.883662	0.292272	-1.023958	-0.126908	-0.069028	-0.006726	-0.989487
18086	1.565824	0.309902	10.596600	0.131898	-0.178998	0.286386	-0.885217	0.286833	-1.026102	-0.120861	-0.072989	-0.008469	-0.989946
18087	1.729832	-0.662853	10.351453	-0.150733	-0.202942	0.150976	-0.888380	0.293155	-1.021620	-0.118087	-0.076838	-0.004867	-0.990014
18088	1.900137	-0.266606	10.007126	-0.198998	-0.046338	0.165927	-0.892723	0.299506	-1.017257	-0.114845	-0.077350	-0.000550	-0.990367
18089	1.257514	-0.705508	9.364982	-0.373660	-0.022235	0.243507	-0.893552	0.314180	-1.018111	-0.110557	-0.077097	0.007251	-0.990848
18090	0.740473	-1.574136	8.946533	-0.285749	-0.002741	0.058410	-0.893321	0.324949	-1.018305	-0.109483	-0.076563	0.013015	-0.990950
18091	0.998129	-1.312145	9.327906	0.043200	0.017295	0.009101	-0.893992	0.330830	-1.021297	-0.109200	-0.076415	0.012218	-0.991003
18092	1.454190	-0.274707	9.916492	0.253188	0.011473	-0.040828	-0.892801	0.326664	-1.021442	-0.109112	-0.076803	0.007104	-0.991032
18093	1.811545	-0.185683	10.085626	-0.082653	-0.022692	-0.211045	-0.892781	0.319789	-1.022721	-0.113376	-0.077206	0.008565	-0.990511
18094	1.782863	-0.681413	9.380919	-0.334024	-0.068597	-0.239490	-0.896194	0.322513	-1.023790	-0.118246	-0.077900	0.014970	-0.989811
18095	1.850881	-0.874391	8.984950	-0.032936	-0.055022	-0.254369	-0.898819	0.324015	-1.020395	-0.123270	-0.079110	0.015510	-0.989093
18096	2.043538	-0.244640	9.520396	0.284856	-0.023658	-0.154237	-0.899182	0.313493	-1.018733	-0.125551	-0.080378	0.009697	-0.988778
18097	1.892933	-0.300738	9.812221	0.074803	-0.050589	-0.179793	-0.899294	0.306816	-1.016420	-0.128928	-0.081748	0.008224	-0.988244
18098	1.756180	-0.662468	9.490664	-0.208130	-0.020030	-0.362553	-0.901514	0.304703	-1.018452	-0.136194	-0.081715	0.011811	-0.987236
18099	1.836033	-0.801808	9.344951	-0.186190	0.062785	-0.360194	-0.900988	0.304157	-1.019272	-0.143570	-0.080205	0.014949	-0.986271
18100	1.684445	-1.001173	9.187776	-0.086294	0.136231	-0.312509	-0.899667	0.300552	-1.019931	-0.149734	-0.077412	0.015778	-0.985565
18101	1.382142	-1.164429	9.102717	0.021385	0.239067	-0.551908	-0.896504	0.294182	-1.022292	-0.160593	-0.073077	0.014076	-0.984211
18102	1.684960	-0.974429	9.519712	-0.047178	0.241743	-0.682150	-0.890186	0.284220	-1.027720	-0.173991	-0.068401	0.013254	-0.982279
18103	2.268917	-0.842470	9.594394	-0.030016	0.239409	-0.652188	-0.884132	0.274744	-1.029946	-0.186838	-0.063940	0.012469	-0.980228
18104	2.547718	-0.730619	9.585257	-0.052217	0.256296	-0.694651	-0.879251	0.263423	-1.034871	-0.200453	-0.058935	0.011674	-0.977859
18105	2.513186	-0.168122	9.875978	-0.050159	0.247085	-0.572723	-0.873725	0.255506	-1.038368	-0.211700	-0.054305	0.011374	-0.975758
18106	1.896613	0.699367	10.389616	0.287181	0.154595	-0.349382	-0.867134	0.241651	-1.042862	-0.218134	-0.052627	0.004766	-0.974487
18107	1.036480	1.353681	10.690414	0.077847	-0.009009	-0.494151	-0.866312	0.229676	-1.045372	-0.227616	-0.053493	0.003061	-0.972276
18108	0.083479	1.617843	9.809622	-0.150646	-0.125865	-0.380466	-0.867082	0.223809	-1.041567	-0.235048	-0.055322	0.006187	-0.970388
18109	-0.896568	1.320866	9.095887	-0.544047	-0.108526	-0.572305	-0.870891	0.227485	-1.041540	-0.246668	-0.055143	0.016768	-0.967385
18110	-0.008662	0.582170	9.383810	0.185238	0.110727	-0.917114	-0.870078	0.218073	-1.041316	-0.263976	-0.054259	0.011649	-0.962931
18111	0.903003	1.516324	10.882441	0.510863	0.139446	-0.237211	-0.868182	0.196899	-1.041076	-0.267962	-0.054490	0.000862	-0.961887
18112	0.408767	1.172347	10.258573	-0.204151	0.210026	-0.138079	-0.864238	0.192341	-1.044981	-0.270531	-0.049403	0.003536	-0.961436
18113	-0.343957	0.843051	9.203087	-0.293087	0.313225	-0.425703	-0.853106	0.193619	-1.051570	-0.278971	-0.041925	0.007020	-0.959358
18114	-0.489839	0.888961	9.333039	0.097958	0.130679	-0.137408	-0.848383	0.191524	-1.055273	-0.281106	-0.040029	0.004315	-0.958832
18115	-0.269402	0.562895	9.558864	0.273921	-0.040529	0.051201	-0.847452	0.186674	-1.055436	-0.279864	-0.042368	-0.000774	-0.959104
18116	0.650555	0.657292	9.913686	0.300710	-0.017892	-0.276778	-0.847436	0.181125	-1.054284	-0.284468	-0.044430	-0.006659	-0.957632
18117	0.900013	0.574464	10.124126	-0.199704	-0.028964	-0.143210	-0.848474	0.177669	-1.053054	-0.287356	-0.043859	-0.002916	-0.956815
18118	0.041191	1.063607	9.030332	-0.331744	-0.037690	0.017417	-0.848611	0.179912	-1.054442	-0.287034	-0.042719	0.003690	-0.956960
18119	-0.494895	1.160720	9.448762	0.426280	-0.009621	0.147385	-0.850706	0.179557	-1.054960	-0.283809	-0.045313	-0.004490	-0.957799
18120	0.496174	0.547811	10.973532	0.359427	-0.066266	-0.025811	-0.851723	0.168884	-1.052100	-0.283715	-0.048661	-0.010997	-0.957610
18121	1.748303	0.172454	10.735603	-0.024891	-0.164861	0.093218	-0.857768	0.175031	-1.049183	-0.281961	-0.051690	-0.009672	-0.957984
18122	2.711634	0.087901	9.884949	-0.592209	-0.046220	-0.007007	-0.858582	0.184905	-1.051517	-0.282402	-0.049277	0.001951	-0.958028
18123	1.917358	-0.890232	8.452825	-0.715372	-0.051559	0.162565	-0.862550	0.197960	-1.050927	-0.279925	-0.046300	0.016032	-0.958771
18124	0.347817	-2.668701	8.126875	0.292981	0.140827	-0.014736	-0.862051	0.206653	-1.051189	-0.279600	-0.045291	0.009632	-0.958999
18125	1.013407	-0.598113	11.002857	0.970895	0.242498	-0.220903	-0.853066	0.179967	-1.052399	-0.282910	-0.046135	-0.010492	-0.957979
18126	1.904244	-0.130862	11.392655	-0.373177	0.096313	-0.300459	-0.850377	0.181565	-1.057083	-0.288365	-0.042155	-0.004154	-0.956583
18127	1.658178	-1.356391	9.363101	-0.891124	0.129923	-0.437863	-0.844922	0.198710	-1.063506	-0.297386	-0.034567	0.011935	-0.954057
18128	2.264336	-1.071250	8.229148	-0.299278	0.223868	-0.474423	-0.841249	0.197158	-1.065721	-0.306444	-0.028673	0.016016	-0.951322
18129	3.367628	-0.157978	8.896290	0.256673	0.041402	-0.164716	-0.835464	0.190572	-1.067322	-0.309394	-0.029741	0.011034	-0.950405
18130	3.330528	0.171554	9.970864	0.374753	-0.016665	0.355090	-0.835698	0.180411	-1.063525	-0.302290	-0.032340	0.004259	-0.952658
18131	-0.029906	1.149492	10.839912	-0.095428	-0.173926	0.577843	-0.839670	0.194597	-1.063961	-0.291256	-0.035328	0.007724	-0.955961
18132	-2.671696	2.228027	9.737336	0.015186	0.095831	0.124212	-0.841070	0.200117	-1.064109	-0.288737	-0.033609	0.006996	-0.956793
18133	-1.422854	0.527542	10.828167	-0.581877	0.116568	-0.770678	-0.836736	0.196358	-1.067064	-0.303797	-0.028234	0.016980	-0.952167
18134	0.957460	-1.662362	9.582002	-0.717873	0.040415	-0.538597	-0.834927	0.204931	-1.069468	-0.314115	-0.023333	0.030127	-0.948620
18135	1.159140	-0.751062	8.616234	-0.304329	0.321981	-0.134186	-0.831290	0.216148	-1.074596	-0.316946	-0.015514	0.033941	-0.947709
18136	-0.177496	0.758695	9.208830	0.495859	0.329382	0.197465	-0.816750	0.216695	-1.082840	-0.312937	-0.012327	0.022547	-0.949426
18137	-0.829272	0.839238	10.483024	0.835611	0.240987	0.364281	-0.810014	0.197954	-1.085100	-0.305830	-0.012892	0.005266	-0.951984
18138	-1.249268	-0.415898	10.732307	-0.265464	-0.033716	0.164712	-0.808819	0.192720	-1.086871	-0.302306	-0.011941	0.010601	-0.953077
18139	-0.976217	-0.716909	9.363923	-0.446754	0.038507	-0.445424	-0.809117	0.205222	-1.089924	-0.310853	-0.008562	0.018785	-0.950234
18140	0.021408	0.170105	9.397467	0.172532	0.019495	-0.252900	-0.808845	0.201736	-1.088710	-0.314979	-0.009412	0.015372	-0.948928
18141	-0.072041	-0.011120	10.117973	0.240210	-0.142806	0.149425	-0.810661	0.195209	-1.085179	-0.312014	-0.013542	0.011719	-0.949909
18142	0.014203	-0.490155	9.849870	0.090290	-0.117529	-0.061287	-0.817203	0.192524	-1.082005	-0.312540	-0.016402	0.010747	-0.949702
18143	0.834472	0.053842	9.866119	-0.004504	-0.120371	-0.120155	-0.816402	0.187221	-1.080323	-0.314763	-0.018647	0.011537	-0.948917
18144	0.427441	-0.346761	9.644865	-0.065648	-0.305868	0.454998	-0.823755	0.192636	-1.074229	-0.305562	-0.023983	0.014903	-0.951754
18145	-0.374639	-0.715679	9.589346	0.336147	-0.139529	0.335512	-0.831095	0.193856	-1.071984	-0.298927	-0.028516	0.009530	-0.953802
18146	-0.092925	0.702097	10.311708	0.231796	-0.085618	0.135590	-0.833704	0.189961	-1.068096	-0.295662	-0.031556	0.005718	-0.954754
18147	0.249320	1.591349	9.981143	-0.388176	-0.275934	-0.070933	-0.839407	0.194495	-1.065826	-0.297188	-0.034452	0.014632	-0.954085
18148	1.963160	0.515546	8.814425	-0.028354	-0.145036	-0.240783	-0.844515	0.193850	-1.062735	-0.301379	-0.037170	0.015892	-0.952647
18149	4.079370	-0.683771	9.985850	-0.252594	-0.113248	-0.266480	-0.846080	0.191054	-1.059620	-0.306563	-0.037976	0.021170	-0.950857
18150	2.655591	-1.908580	10.211329	-0.252356	-0.289092	0.440017	-0.851612	0.200784	-1.056861	-0.297945	-0.041788	0.028100	-0.953254
18151	0.563018	-0.621253	10.941254	0.280956	-0.201128	0.872304	-0.861613	0.215759	-1.055611	-0.280877	-0.046905	0.024746	-0.958277
18152	0.352259	0.272992	11.231286	0.072388	-0.077135	0.174023	-0.865019	0.215394	-1.054389	-0.276941	-0.048759	0.023968	-0.959350
18153	0.606283	-1.013777	9.886597	-0.699477	-0.268092	-0.135481	-0.869101	0.222217	-1.052800	-0.280024	-0.050143	0.038811	-0.957897
18154	0.798854	-2.112412	7.917676	-0.950675	-0.298462	-0.433464	-0.877674	0.241699	-1.050760	-0.288666	-0.050921	0.058269	-0.954298
18155	1.531822	-1.334575	7.852469	-0.215982	-0.090459	-0.681099	-0.880564	0.244200	-1.048525	-0.301705	-0.052232	0.062381	-0.949924
18156	2.275093	-0.692294	9.425153	0.505066	0.007683	-0.372546	-0.879737	0.230049	-1.046458	-0.307917	-0.055651	0.052367	-0.948340
18157	2.328228	-0.827182	10.053540	-0.067134	0.027772	-0.444959	-0.879169	0.214799	-1.044424	-0.316402	-0.055287	0.053158	-0.945520
18158	2.177824	-1.364002	8.907390	-0.656666	0.042491	-0.740145	-0.876681	0.215505	-1.047616	-0.330932	-0.051155	0.064507	-0.940056
18159	2.641665	-1.530418	8.191240	-0.325676	0.032769	-0.664985	-0.874065	0.216824	-1.047471	-0.343724	-0.049416	0.069991	-0.935154
18160	3.010653	-1.314985	8.239444	0.159481	0.135769	-0.312800	-0.869843	0.207111	-1.049684	-0.349483	-0.048453	0.065799	-0.933372
18161	2.578689	-1.914977	8.837203	0.328528	0.145517	-0.541963	-0.862089	0.198682	-1.051100	-0.359389	-0.049011	0.058474	-0.930063
18162	2.474688	-1.635203	9.895660	0.196869	0.075115	-0.615335	-0.857185	0.179492	-1.050169	-0.370612	-0.049785	0.053702	-0.925897
18163	2.839247	-0.191700	10.160693	0.001378	0.007088	-0.590007	-0.852815	0.162826	-1.044240	-0.381460	-0.050644	0.053421	-0.921450
18164	3.677308	0.335731	11.101785	-0.046988	-0.101126	-0.757286	-0.848723	0.152220	-1.043427	-0.395241	-0.052991	0.054325	-0.915437
18165	2.748096	0.301818	10.500738	-0.325222	-0.224546	-0.466983	-0.847521	0.143806	-1.038927	-0.403804	-0.055518	0.061900	-0.911059
18166	0.285285	-0.772074	9.509108	-0.639009	-0.283217	-0.582663	-0.852522	0.152023	-1.043124	-0.414654	-0.056268	0.075212	-0.905118
18167	-1.442592	0.949134	11.074851	-0.051379	-0.425088	-1.118093	-0.857347	0.144331	-1.040126	-0.434141	-0.065537	0.078565	-0.895016
18168	0.394703	3.108721	11.894700	-0.020451	-0.103220	-1.352499	-0.854928	0.122090	-1.029971	-0.457954	-0.069347	0.078066	-0.882822
18169	1.243839	-1.405121	9.817655	-0.946170	0.263444	-1.253989	-0.845217	0.117462	-1.036599	-0.481545	-0.058240	0.090567	-0.869782
18170	1.241242	-4.075263	7.474342	-1.133006	0.610760	-1.667703	-0.825067	0.128140	-1.052685	-0.512411	-0.039730	0.102403	-0.851686
18171	0.665490	0.368154	8.210152	0.295392	0.457644	-0.595426	-0.799340	0.112341	-1.063830	-0.523157	-0.036382	0.092227	-0.846450
18172	-0.706153	0.690558	10.165599	1.218725	-0.004688	0.401110	-0.795206	0.087322	-1.060817	-0.515166	-0.048494	0.071953	-0.852687
18173	-0.216130	-1.358644	11.216527	0.618212	0.047264	-0.357261	-0.793323	0.069857	-1.053691	-0.520647	-0.054648	0.060468	-0.849873
18174	1.714863	-0.051818	11.001178	-0.770923	0.127620	-0.768252	-0.784925	0.065895	-1.057893	-0.534377	-0.045414	0.071425	-0.840998
18175	1.980634	-0.355474	8.845598	-0.804312	0.093224	-0.325648	-0.779346	0.085490	-1.069019	-0.540610	-0.035816	0.083543	-0.836348
18176	1.108801	-1.101937	8.102472	-0.023541	0.048523	0.091388	-0.778819	0.084321	-1.066673	-0.539018	-0.034638	0.083519	-0.837427
18177	-0.002822	-1.219087	9.058402	0.613239	-0.013570	0.229362	-0.780765	0.077699	-1.065001	-0.534657	-0.041134	0.073434	-0.840867
18178	0.028105	0.359253	10.407228	0.631177	-0.020759	-0.046565	-0.775887	0.067228	-1.064856	-0.534663	-0.048338	0.063037	-0.841323
18179	1.171927	0.666457	10.873208	-0.019557	0.004276	-0.414729	-0.774545	0.055939	-1.061644	-0.541628	-0.048602	0.062693	-0.836867
18180	1.326426	-0.204623	9.794287	-0.442627	-0.063031	-0.283847	-0.772590	0.059855	-1.065790	-0.546574	-0.045252	0.070547	-0.833206
18181	1.090331	-0.204171	8.691995	0.043690	0.029049	-0.175565	-0.775579	0.051291	-1.062708	-0.549480	-0.045514	0.069102	-0.831400
18182	1.358614	1.693887	8.962679	0.622466	0.026985	-0.251706	-0.771735	0.035645	-1.058600	-0.552980	-0.052283	0.058265	-0.829509
18183	1.842594	1.979451	9.805682	0.432239	-0.444604	-0.156441	-0.772892	0.027574	-1.054726	-0.554550	-0.064733	0.055483	-0.827771
18184	2.032765	-0.385976	9.814919	0.054907	-0.251972	-0.345529	-0.782171	0.018761	-1.046537	-0.559832	-0.069926	0.056966	-0.823683
18185	3.288885	-1.295210	9.768861	0.119091	0.162184	-0.924639	-0.772967	0.007492	-1.045935	-0.574964	-0.069764	0.051631	-0.813563
18186	3.471220	0.759119	10.663877	0.374029	-0.023903	0.073833	-0.770011	-0.018577	-1.038031	-0.573121	-0.074406	0.045968	-0.814790
18187	3.046761	1.399470	10.732665	0.127554	-0.443995	0.940371	-0.783632	-0.020768	-1.031308	-0.557056	-0.082479	0.050137	-0.824847
18188	2.681584	-1.408215	9.327503	-0.355600	-0.298824	0.869288	-0.796541	0.003484	-1.034378	-0.542836	-0.082590	0.060802	-0.833553
18189	1.836219	-2.603198	8.761854	-0.654635	-0.056404	0.452865	-0.802891	0.025027	-1.040263	-0.536204	-0.076067	0.073000	-0.837478
18190	1.110712	-1.999825	9.173062	0.079196	-0.015202	0.546615	-0.807643	0.037649	-1.044058	-0.526768	-0.076404	0.072706	-0.843441
18191	1.065797	-0.170458	10.341979	0.649748	0.044271	0.855466	-0.820611	0.036415	-1.037578	-0.511263	-0.081353	0.062513	-0.853278
18192	1.195014	-0.631734	9.983605	0.012784	0.033833	0.340635	-0.823364	0.036681	-1.034352	-0.505292	-0.080519	0.062537	-0.856905
18193	1.918398	-1.111433	8.914371	-0.567887	-0.013595	-0.096570	-0.816436	0.042586	-1.039820	-0.507783	-0.075194	0.072218	-0.855153
18194	2.782612	-1.069135	8.168018	-0.540872	-0.050419	-0.035009	-0.817656	0.056961	-1.045326	-0.508957	-0.070650	0.081962	-0.853964
18195	2.886860	-0.424027	8.426274	0.325455	0.022830	0.427842	-0.818060	0.061047	-1.048510	-0.501163	-0.072991	0.076810	-0.858841
18196	2.499677	-0.295028	9.395353	0.764478	0.158240	0.387706	-0.818041	0.054312	-1.043812	-0.493410	-0.077367	0.062687	-0.864079
18197	2.266474	-0.151127	10.113935	0.243243	0.180626	0.023770	-0.814863	0.042607	-1.042359	-0.492802	-0.076767	0.056779	-0.864887
18198	2.397415	-0.372111	9.517945	-0.385734	0.144117	-0.153489	-0.805815	0.039996	-1.045863	-0.496081	-0.070681	0.061833	-0.863183
18199	2.734799	-0.538409	8.655921	-0.197036	0.111624	-0.213269	-0.800854	0.046628	-1.051019	-0.500129	-0.067254	0.063913	-0.860967
18200	2.923619	-0.675773	8.501502	0.338921	0.082308	-0.066819	-0.794545	0.039890	-1.052498	-0.500820	-0.069346	0.057205	-0.860871
18201	2.353795	-0.389987	8.635892	0.409287	0.124590	-0.099813	-0.787843	0.032699	-1.052669	-0.502045	-0.071656	0.048915	-0.860479
18202	1.834388	0.275423	9.486160	0.517980	0.077161	-0.373774	-0.780855	0.017118	-1.048462	-0.507684	-0.075923	0.038730	-0.857317
18203	1.985129	1.438473	10.858641	0.695099	-0.109916	-0.439951	-0.773965	-0.010332	-1.038389	-0.513965	-0.085463	0.027346	-0.853105
18204	0.508372	1.183565	11.176260	0.007267	-0.207701	-0.176299	-0.771040	-0.025862	-1.032408	-0.516769	-0.089210	0.029099	-0.850967
18205	-1.044869	-0.087431	10.011860	-0.480113	0.046623	-0.781373	-0.768039	-0.021126	-1.037204	-0.530830	-0.084018	0.035374	-0.842561
18206	-0.275424	0.382948	11.114931	0.373124	0.334114	-1.109486	-0.746638	-0.036575	-1.041121	-0.548833	-0.083143	0.023706	-0.831449
18207	0.348325	1.467086	11.390627	0.127011	0.013863	-0.106413	-0.736377	-0.051240	-1.037984	-0.550378	-0.084367	0.021140	-0.830373
18208	0.445289	-0.041028	9.551823	-0.190654	0.275176	-0.357615	-0.727465	-0.051884	-1.042884	-0.556593	-0.077879	0.020713	-0.826868
18209	1.124525	0.539171	8.870345	-0.223606	0.584974	-0.957951	-0.704133	-0.054824	-1.052269	-0.572860	-0.066052	0.016273	-0.816826
18210	1.366032	1.072672	8.921865	-0.214217	0.248465	-0.290019	-0.685271	-0.052718	-1.060514	-0.577805	-0.059662	0.016584	-0.813822
18211	0.477993	0.556592	9.105487	0.098900	-0.066484	0.469468	-0.686597	-0.047135	-1.061783	-0.569981	-0.061691	0.016151	-0.819180
18212	0.338147	1.022583	9.964091	0.756886	-0.065655	0.158564	-0.693513	-0.057372	-1.054063	-0.566244	-0.071365	0.004736	-0.821129
18213	0.746392	2.911101	10.761395	0.212649	-0.054893	0.043577	-0.690585	-0.074377	-1.043881	-0.565205	-0.074640	0.001675	-0.821565
18214	0.685219	0.604115	9.809427	-0.578158	-0.081953	0.002156	-0.694410	-0.064914	-1.049379	-0.565916	-0.069477	0.012150	-0.821440
18215	0.964736	-0.206437	8.803679	-0.249650	0.111506	-0.230745	-0.691296	-0.053933	-1.055705	-0.570057	-0.064808	0.014442	-0.818918
18216	1.072591	1.232410	9.080126	0.128796	-0.032850	0.128365	-0.690498	-0.057814	-1.055837	-0.567690	-0.066808	0.012919	-0.820425
18217	0.154807	2.329832	9.269918	0.339335	-0.515514	0.516851	-0.702538	-0.063227	-1.048703	-0.558549	-0.078930	0.013583	-0.825596
18218	0.381855	2.001517	10.039876	0.499928	-0.662256	0.035422	-0.718240	-0.070824	-1.038941	-0.556864	-0.095458	0.012827	-0.825000
18219	2.328430	2.066118	11.514247	-0.112484	-0.517955	-0.537156	-0.728036	-0.082169	-1.028171	-0.565758	-0.102847	0.019049	-0.817911
18220	3.274786	-0.941096	9.842772	-0.885535	-0.130021	-0.561896	-0.731207	-0.072256	-1.035919	-0.576538	-0.095177	0.033891	-0.810800
18221	3.449777	-0.991499	8.161428	-0.303394	0.200335	-0.527894	-0.729256	-0.066643	-1.041869	-0.585755	-0.088786	0.035311	-0.804836
18222	2.355837	1.236246	8.813817	0.404444	-0.026749	0.625845	-0.725964	-0.072369	-1.042353	-0.574802	-0.093532	0.030268	-0.812366
18223	1.284968	-0.161584	10.748147	0.695776	-0.393519	1.245282	-0.738934	-0.073068	-1.035060	-0.552780	-0.107138	0.025635	-0.826014
18224	0.721607	-1.424114	11.587542	-0.218127	-0.153607	0.291070	-0.754655	-0.073987	-1.027477	-0.548258	-0.107143	0.031603	-0.828815
18225	0.392626	-1.304102	9.449026	-0.741910	0.165756	-0.221177	-0.754174	-0.057977	-1.039852	-0.553547	-0.096241	0.041490	-0.826198
18226	1.175376	-0.124980	8.501471	-0.086605	0.272610	-0.612936	-0.753908	-0.059030	-1.042410	-0.563881	-0.091312	0.038758	-0.819877
18227	2.689139	0.839414	9.038825	-0.007210	-0.064507	-0.144015	-0.746030	-0.064906	-1.040827	-0.566196	-0.092269	0.039245	-0.818150
18228	3.019896	-0.724969	8.755122	-0.125364	-0.260895	0.206221	-0.741603	-0.055070	-1.046673	-0.562740	-0.094986	0.044673	-0.819943
18229	2.713076	-0.310578	9.353884	0.313591	0.092574	-0.130476	-0.743424	-0.059631	-1.044672	-0.564334	-0.097022	0.038247	-0.818933
18230	2.418750	2.164684	10.048191	0.354765	0.181645	0.022230	-0.735006	-0.071788	-1.040639	-0.563229	-0.098066	0.030463	-0.819895
18231	1.830752	1.207389	9.618608	-0.052045	0.075355	0.008077	-0.745336	-0.079153	-1.034382	-0.563228	-0.096198	0.030435	-0.820118
18232	1.767523	-0.002556	8.807518	-0.478193	0.096273	-0.337833	-0.740244	-0.072194	-1.041919	-0.569562	-0.089467	0.036580	-0.816246
18233	2.038260	0.419758	8.206152	-0.226604	0.166958	-0.377323	-0.723625	-0.064410	-1.054738	-0.576203	-0.084402	0.037684	-0.812063
18234	2.497015	1.219401	8.912137	0.747172	0.131266	-0.252645	-0.715203	-0.077521	-1.051266	-0.578957	-0.091091	0.023649	-0.809909
18235	0.485299	1.998595	10.553291	1.082107	0.127906	0.210244	-0.710407	-0.106570	-1.035512	-0.573485	-0.101416	0.004937	-0.812899
18236	-1.341318	0.975161	10.317246	0.306744	0.292406	-0.312293	-0.710495	-0.122275	-1.024857	-0.577835	-0.100235	-0.003995	-0.809965
18237	-0.897159	0.745395	10.640663	-0.254862	0.470255	-1.294340	-0.685443	-0.131871	-1.028631	-0.599052	-0.089343	-0.008084	-0.795669
18238	0.782614	0.848778	11.504883	-0.214582	0.073935	-0.853336	-0.662904	-0.132370	-1.041380	-0.612839	-0.085473	-0.007031	-0.785540
18239	1.774727	1.233161	10.454224	0.076667	0.261073	-0.266173	-0.651489	-0.138037	-1.040362	-0.616844	-0.082067	-0.012056	-0.782702
18240	1.131262	0.583075	9.746257	-0.378631	0.338391	-0.387156	-0.641277	-0.135080	-1.047022	-0.623311	-0.072027	-0.010891	-0.778574
18241	0.483686	0.119791	8.916421	-0.335771	0.243497	-0.421042	-0.624671	-0.122781	-1.057972	-0.630257	-0.063723	-0.009429	-0.773709
18242	0.155250	1.152640	8.879300	0.003287	0.002682	0.084204	-0.621276	-0.118609	-1.062658	-0.628878	-0.063766	-0.009358	-0.774828
18243	0.043717	1.640978	9.637524	0.546332	0.021225	0.239841	-0.626748	-0.129859	-1.054323	-0.624425	-0.070110	-0.017963	-0.777724
18244	0.598982	1.675444	10.751752	0.304695	0.156614	0.006403	-0.626058	-0.143079	-1.044394	-0.623757	-0.071506	-0.024601	-0.777951
18245	0.592843	1.626712	10.034737	-0.477136	0.066244	0.084729	-0.625808	-0.138291	-1.048759	-0.623067	-0.064336	-0.018082	-0.779308
18246	0.267951	1.441077	8.793941	-0.402064	0.003752	0.333984	-0.631478	-0.124660	-1.059680	-0.618282	-0.059412	-0.011382	-0.783625
18247	-0.307370	1.503458	8.845614	0.228608	-0.061571	0.600890	-0.641839	-0.120535	-1.060759	-0.608565	-0.063106	-0.013746	-0.790871
18248	-0.523544	1.669530	9.725799	0.472012	-0.078437	0.647537	-0.651654	-0.124671	-1.057326	-0.597615	-0.070288	-0.019389	-0.798461
18249	-0.590374	1.656208	9.962111	0.074989	-0.121780	0.610661	-0.666321	-0.127229	-1.051665	-0.587782	-0.073093	-0.018622	-0.805495
18250	-0.617840	1.997891	9.561587	-0.213997	-0.162334	0.641324	-0.679970	-0.119184	-1.051787	-0.577721	-0.073454	-0.012278	-0.812829
18251	-0.655752	1.849077	8.892486	-0.070393	-0.221548	0.782878	-0.704090	-0.114888	-1.046598	-0.565112	-0.076122	-0.007886	-0.821457
18252	-0.385239	2.123388	8.819296	0.188120	-0.235795	0.872821	-0.724017	-0.110342	-1.044502	-0.550386	-0.082276	-0.006933	-0.830817
18253	0.495149	2.561761	9.557788	0.325373	-0.042822	0.885749	-0.738979	-0.101490	-1.042327	-0.535093	-0.086389	-0.010984	-0.840292
18254	1.322990	3.105906	9.670537	0.193531	0.152200	0.866927	-0.752092	-0.097822	-1.038744	-0.520029	-0.086112	-0.014317	-0.849676
18255	2.413252	2.247058	9.594943	-0.032740	0.358536	0.681679	-0.757488	-0.088903	-1.043046	-0.508377	-0.079689	-0.016925	-0.857273
18256	3.644681	0.599672	10.877377	0.145368	0.120173	0.641580	-0.767843	-0.087004	-1.043399	-0.497015	-0.079350	-0.019569	-0.863884
18257	3.576310	-0.896395	13.533926	1.085734	0.002880	1.465101	-0.784333	-0.094020	-1.034142	-0.469679	-0.090556	-0.036400	-0.877426
18258	3.234628	1.412722	11.994622	0.194585	-0.114382	1.586228	-0.802958	-0.087723	-1.025236	-0.441299	-0.095533	-0.035805	-0.891542
18259	2.476887	1.071020	9.273643	-0.578138	-0.221207	1.394174	-0.830809	-0.060692	-1.032428	-0.417508	-0.095383	-0.021158	-0.903406
18260	0.928582	-1.440247	7.209019	-0.918850	-0.439494	1.252518	-0.856998	-0.019308	-1.040912	-0.396562	-0.096170	0.001545	-0.912955
18261	0.055152	-1.980347	7.263309	-0.217877	-0.299038	0.843847	-0.884467	0.010556	-1.039392	-0.381492	-0.099843	0.009374	-0.918916
18262	1.451944	-0.780080	9.078063	1.097120	0.146828	0.671839	-0.897692	0.007402	-1.033235	-0.366762	-0.105393	-0.010529	-0.924266
18263	2.056955	0.842681	10.658363	0.378572	0.141037	0.305070	-0.893879	0.002442	-1.031444	-0.360267	-0.105594	-0.018007	-0.926679
18264	2.481695	0.537187	9.725461	-0.146318	0.079701	0.304742	-0.895854	0.006416	-1.034216	-0.354800	-0.103211	-0.015189	-0.929104
18265	2.392743	0.593721	8.769256	-0.334461	-0.048139	0.590700	-0.902193	0.023759	-1.037579	-0.344476	-0.101915	-0.007441	-0.933217
18266	2.476640	0.216572	8.401636	-0.068061	0.181207	0.395859	-0.901668	0.023459	-1.037063	-0.337094	-0.098160	-0.006577	-0.936317
18267	2.319355	0.133739	9.478041	0.470598	0.266983	0.491821	-0.899312	0.024720	-1.040236	-0.326857	-0.096438	-0.016185	-0.940001
18268	1.613241	0.776324	10.139844	0.253335	0.196631	0.457208	-0.902357	0.036574	-1.048455	-0.317530	-0.094579	-0.021322	-0.943279
18269	1.360549	1.130924	9.855054	-0.033418	0.104716	0.192312	-0.901451	0.040786	-1.052447	-0.313887	-0.092510	-0.020961	-0.944710
18270	1.882908	0.747159	9.416703	-0.175348	0.064477	-0.025962	-0.901985	0.044500	-1.057368	-0.314529	-0.090221	-0.018071	-0.944778
18271	2.520499	0.244175	9.420805	-0.185428	0.056124	-0.121647	-0.899080	0.036461	-1.052876	-0.317099	-0.088021	-0.015058	-0.944179
18272	2.361115	0.537363	9.139340	-0.036356	0.119134	-0.030571	-0.897122	0.039132	-1.056929	-0.317543	-0.085572	-0.015153	-0.944253
18273	1.384624	0.650705	9.074833	-0.009895	0.081485	-0.083562	-0.897278	0.048842	-1.064850	-0.319068	-0.084037	-0.015521	-0.943871
18274	1.638407	1.194233	10.007503	0.473951	0.125366	-0.539818	-0.891338	0.033517	-1.064870	-0.328179	-0.084557	-0.026149	-0.940460
18275	2.152637	1.723016	10.457310	-0.077193	-0.081012	-0.362660	-0.887493	0.017484	-1.061969	-0.335120	-0.085500	-0.024698	-0.937963
18276	0.184218	0.716312	9.157844	-0.463766	-0.167245	-0.250757	-0.890643	0.019612	-1.061335	-0.340545	-0.085441	-0.015273	-0.936213
18277	-0.539957	0.407029	8.829902	0.425610	0.087345	-0.751853	-0.890621	0.011866	-1.060783	-0.353785	-0.086486	-0.025069	-0.930982
18278	0.316498	1.653430	11.696301	0.832502	0.177726	-0.953645	-0.876916	-0.016037	-1.055846	-0.369662	-0.088594	-0.043441	-0.923912
18279	0.513057	1.159439	11.739752	0.009522	-0.115566	-0.448896	-0.872661	-0.037791	-1.050741	-0.378007	-0.090360	-0.043540	-0.920353
18280	1.294762	0.600573	9.457525	-0.565279	0.122331	-0.917833	-0.866373	-0.037287	-1.054911	-0.395552	-0.083052	-0.035680	-0.913985
18281	1.661058	1.085295	8.820113	-0.338480	0.233456	-0.695476	-0.846281	-0.052417	-1.065572	-0.408584	-0.075567	-0.032428	-0.909009
18282	1.140614	0.794290	8.671566	0.150093	0.058688	-0.078729	-0.841948	-0.055358	-1.068104	-0.409571	-0.075709	-0.035724	-0.908429
18283	0.494422	1.073872	9.135783	0.303185	-0.061215	-0.104535	-0.845366	-0.051433	-1.067277	-0.411024	-0.079185	-0.040821	-0.907261
18284	0.512188	1.960231	10.385937	0.199834	-0.100942	-0.257245	-0.842720	-0.061037	-1.060443	-0.415266	-0.082480	-0.043994	-0.904884
18285	0.751391	1.733982	10.279461	-0.115961	-0.154702	-0.168444	-0.846903	-0.064465	-1.057318	-0.418622	-0.084103	-0.040863	-0.903334
18286	1.089249	1.679350	9.505657	-0.300558	-0.115834	-0.257236	-0.850685	-0.070608	-1.056672	-0.423717	-0.083502	-0.034861	-0.901264
18287	1.472986	1.550336	8.979303	-0.209785	-0.092190	-0.247141	-0.851220	-0.066697	-1.058135	-0.428559	-0.083164	-0.030695	-0.899154
18288	1.534338	1.667975	9.201715	0.041544	-0.157616	-0.031964	-0.852943	-0.059069	-1.063981	-0.429013	-0.086370	-0.030111	-0.898655
18289	1.030154	1.998679	9.689157	0.230842	-0.185394	0.220500	-0.860803	-0.060176	-1.055962	-0.424735	-0.091784	-0.032307	-0.900074
18290	0.766009	2.425957	10.072528	0.099096	-0.097694	0.044747	-0.868661	-0.061455	-1.052595	-0.423685	-0.094449	-0.033144	-0.900262
18291	1.261763	2.553852	9.812410	-0.239983	-0.100540	-0.098779	-0.872321	-0.064748	-1.049869	-0.425969	-0.094128	-0.028258	-0.899384
18292	1.913009	2.080150	8.955114	-0.287716	-0.138667	0.168601	-0.876802	-0.055169	-1.053764	-0.423457	-0.094302	-0.021545	-0.900737
18293	1.990338	1.778114	8.516933	-0.235508	-0.107958	0.310419	-0.883141	-0.037564	-1.056454	-0.418329	-0.094407	-0.015922	-0.903235
18294	1.914118	2.257343	8.891237	0.234985	-0.044432	0.563368	-0.891678	-0.030329	-1.056394	-0.407607	-0.097386	-0.018692	-0.907757
18295	1.591116	2.557397	9.781574	0.246483	-0.046838	0.736705	-0.899557	-0.024417	-1.053463	-0.393712	-0.100577	-0.021537	-0.913461
18296	1.312276	1.474693	9.783592	-0.009580	-0.014533	0.492209	-0.911908	-0.011649	-1.056106	-0.384653	-0.101013	-0.020218	-0.917295
18297	2.149574	0.378221	9.432481	0.046529	0.093672	0.164070	-0.912979	-0.003565	-1.058360	-0.381495	-0.099792	-0.021621	-0.918714
18298	2.906345	-0.141931	10.239391	0.251088	0.023530	0.376277	-0.911544	-0.001686	-1.057388	-0.373965	-0.101473	-0.025625	-0.921519
18299	2.696275	-0.145638	11.212498	0.319689	-0.065238	0.789697	-0.918370	0.002691	-1.054783	-0.358710	-0.105565	-0.029438	-0.926993
18300	2.409830	0.888001	11.434175	0.505482	-0.113336	1.000397	-0.931233	0.010324	-1.049618	-0.338950	-0.111891	-0.035845	-0.933439
18301	1.886330	1.507050	10.696251	-0.247420	-0.181995	1.144461	-0.946479	0.026301	-1.044692	-0.318143	-0.114511	-0.027407	-0.940702
18302	1.112875	-0.558090	8.991379	-0.858213	-0.200098	0.835951	-0.957597	0.065591	-1.048901	-0.304302	-0.113282	-0.008037	-0.945782
18303	0.559446	-1.378889	8.094927	-0.339956	-0.137147	0.586193	-0.968953	0.096163	-1.052055	-0.293934	-0.113922	0.000678	-0.949012
18304	0.553443	-0.517316	8.567176	0.337949	-0.043651	0.489854	-0.973046	0.107201	-1.053651	-0.283503	-0.116764	-0.004361	-0.951826
18305	1.725021	0.234648	9.889843	0.415313	-0.005170	0.187668	-0.972638	0.101709	-1.049316	-0.278908	-0.119198	-0.011651	-0.952820
18306	2.354984	0.236370	9.899531	-0.332957	-0.088123	0.052040	-0.974099	0.108056	-1.047639	-0.278281	-0.119072	-0.004702	-0.953079
18307	2.327250	0.109533	8.756457	-0.496497	-0.052306	-0.015395	-0.973482	0.121362	-1.050412	-0.279698	-0.117276	0.005209	-0.952884
18308	2.137375	0.207982	8.331125	-0.010604	0.096835	0.015421	-0.975854	0.126446	-1.053012	-0.278991	-0.115415	0.004895	-0.953320
18309	2.372174	0.668600	8.866734	0.289606	0.162638	-0.096462	-0.970333	0.120430	-1.055123	-0.280120	-0.113931	-0.001562	-0.953179
18310	2.508204	0.981800	9.419678	0.193107	0.121724	-0.199635	-0.964413	0.112159	-1.055584	-0.283071	-0.112726	-0.006384	-0.952430
18311	2.787915	1.171337	9.422016	0.035298	0.065147	-0.265984	-0.957193	0.107653	-1.058994	-0.287995	-0.111685	-0.007850	-0.951064
18312	2.980138	1.089847	9.163793	-0.000270	0.060861	-0.248474	-0.953245	0.101646	-1.059892	-0.292341	-0.110526	-0.008750	-0.949865
18313	2.945973	0.805216	8.823140	0.055725	0.052716	-0.188205	-0.951135	0.096924	-1.060861	-0.295725	-0.109916	-0.010350	-0.948872
18314	2.946487	0.863451	8.586861	0.143488	0.051158	-0.239213	-0.947839	0.090250	-1.062171	-0.299686	-0.109784	-0.013886	-0.947599
18315	3.171109	1.217084	9.060390	0.278339	0.084221	-0.162624	-0.942964	0.080740	-1.061731	-0.302061	-0.109981	-0.019831	-0.946715
18316	2.949867	1.538415	10.083651	0.338863	0.118890	-0.033126	-0.937688	0.068768	-1.062832	-0.301710	-0.109801	-0.027014	-0.946671
18317	1.673630	1.738633	10.789060	0.250286	0.026733	0.065279	-0.933209	0.060085	-1.061962	-0.299842	-0.111024	-0.031612	-0.946979
18318	-0.133997	1.021391	10.828058	-0.211334	-0.084571	-0.054921	-0.933861	0.059128	-1.061720	-0.301164	-0.111361	-0.027208	-0.946657
18319	-1.325961	0.528902	10.826489	-0.216187	0.019476	-0.527855	-0.930195	0.059895	-1.062666	-0.311573	-0.109400	-0.024296	-0.943591
18320	0.385571	0.768717	11.101014	0.394846	0.159737	-0.808339	-0.920967	0.040336	-1.061928	-0.325075	-0.108453	-0.034549	-0.938813
18321	1.925751	0.723788	10.558967	-0.329747	0.040209	-0.318384	-0.916095	0.032306	-1.065954	-0.331697	-0.105273	-0.029180	-0.937040
18322	1.467564	-1.129338	8.749053	-0.529961	0.280273	-0.319023	-0.906299	0.043330	-1.074743	-0.338067	-0.096343	-0.021787	-0.935924
18323	0.770853	0.214747	8.380603	0.345112	0.463189	-0.299089	-0.893955	0.034177	-1.079287	-0.342736	-0.089772	-0.031736	-0.934594
18324	0.658456	2.220119	10.008206	0.767553	0.290142	0.121853	-0.880797	0.014503	-1.077403	-0.338484	-0.089702	-0.047838	-0.935465
18325	0.556304	1.130984	10.677535	0.011213	-0.014702	0.217483	-0.879731	0.008080	-1.075361	-0.334387	-0.090121	-0.047397	-0.936919
18326	0.571760	0.402992	9.439240	-0.368716	-0.060065	0.050735	-0.881865	0.021330	-1.079034	-0.333971	-0.088864	-0.039966	-0.937534
18327	0.908274	1.294937	8.848383	-0.071873	0.034183	-0.062758	-0.880564	0.024811	-1.081594	-0.335230	-0.087521	-0.038788	-0.937260
18328	1.208582	1.831956	9.127910	0.250448	0.003676	0.059966	-0.880946	0.020617	-1.078934	-0.333488	-0.089214	-0.043374	-0.937521
18329	1.178515	1.651895	9.977908	0.238357	-0.053274	0.130283	-0.881449	0.012943	-1.074923	-0.330648	-0.091749	-0.047126	-0.938101
18330	1.138294	1.745837	10.110740	-0.137660	-0.078557	0.017550	-0.884597	0.014196	-1.072193	-0.330488	-0.092367	-0.043963	-0.938250
18331	1.354587	1.994845	9.588432	-0.377053	-0.077046	0.018532	-0.884877	0.020313	-1.073722	-0.330883	-0.091172	-0.036251	-0.938557
18332	1.235668	2.288743	9.081975	-0.208612	-0.123179	0.107199	-0.889358	0.029548	-1.074575	-0.329190	-0.092220	-0.031295	-0.939228
18333	1.287526	2.357641	9.058979	0.015746	-0.165249	0.123533	-0.894219	0.034025	-1.072254	-0.326935	-0.095361	-0.030273	-0.939736
18334	2.008038	2.700819	9.208458	-0.014499	-0.128835	0.081060	-0.898938	0.034335	-1.069005	-0.325369	-0.097776	-0.028975	-0.940072
18335	2.442743	2.533956	9.237494	-0.122690	-0.204877	0.243699	-0.904711	0.037176	-1.066726	-0.321133	-0.100900	-0.024940	-0.941314
18336	2.734301	1.510134	9.162706	-0.140076	-0.236157	0.352166	-0.914165	0.044066	-1.062685	-0.314760	-0.104659	-0.020045	-0.943171
18337	2.812704	0.572310	9.651117	0.198160	-0.149461	0.306051	-0.920860	0.048452	-1.060612	-0.308605	-0.108847	-0.022245	-0.944680
18338	3.288632	0.942708	10.782038	0.563929	-0.073726	0.570992	-0.925309	0.045486	-1.053221	-0.296321	-0.113996	-0.031185	-0.947748
18339	2.905560	0.299901	11.246845	0.114184	-0.170414	1.018175	-0.937903	0.050754	-1.047603	-0.276776	-0.118563	-0.029975	-0.953121
18340	1.348638	-0.082767	10.691746	-0.290917	-0.098008	1.038957	-0.948057	0.073367	-1.048101	-0.257246	-0.119453	-0.021426	-0.958695
18341	0.481883	-0.821844	10.069055	-0.377761	-0.158293	0.711425	-0.957685	0.095725	-1.050073	-0.244507	-0.120779	-0.011546	-0.962027
18342	0.292912	-1.194283	9.257417	-0.319098	-0.206719	0.531023	-0.966655	0.116632	-1.049577	-0.234877	-0.123353	-0.003097	-0.964161
18343	0.702118	-1.235522	8.143950	-0.311976	-0.098710	0.048968	-0.974439	0.134896	-1.049443	-0.234659	-0.123623	0.003723	-0.964178
18344	1.944763	-0.115907	8.207324	-0.110186	-0.020211	-0.319763	-0.973918	0.135983	-1.049149	-0.240944	-0.123563	0.005175	-0.962627
18345	3.115870	0.565598	8.936055	0.118929	-0.072048	-0.082746	-0.973116	0.130373	-1.046150	-0.242186	-0.125396	0.003266	-0.962087
18346	3.408376	0.337970	9.586926	0.156626	0.002931	0.135265	-0.973222	0.121184	-1.042722	-0.239044	-0.126133	0.000600	-0.962781
18347	2.806783	0.145031	9.680633	-0.013059	0.130138	0.109162	-0.970734	0.121980	-1.043787	-0.236919	-0.123473	0.000771	-0.963651
18348	2.371661	0.265726	9.228354	-0.081152	0.183509	-0.060351	-0.968387	0.126361	-1.050578	-0.238111	-0.119597	0.001336	-0.963845
18349	2.367910	0.391826	8.837403	-0.130410	0.126629	-0.078546	-0.963413	0.128103	-1.053234	-0.239881	-0.116461	0.003332	-0.963786
18350	2.517692	0.654245	8.820766	0.128991	0.118411	-0.088438	-0.960529	0.127666	-1.055139	-0.241118	-0.114848	0.000092	-0.963676
18351	2.867325	0.939762	9.320305	0.356728	0.122342	-0.024145	-0.954732	0.117102	-1.057927	-0.240701	-0.114179	-0.007179	-0.963833
18352	3.093607	0.793401	9.463126	0.093530	0.157682	-0.104359	-0.949337	0.108972	-1.057980	-0.242263	-0.111618	-0.009962	-0.963717
18353	2.820555	0.336963	9.116441	-0.108664	0.182465	-0.278027	-0.945919	0.105223	-1.060526	-0.247760	-0.107549	-0.009105	-0.962790
18354	2.771486	0.603052	9.069608	-0.039111	0.153460	-0.124164	-0.939887	0.104089	-1.065277	-0.249996	-0.104421	-0.009361	-0.962554
18355	2.662416	0.853499	9.105287	0.121900	0.129127	-0.091975	-0.934638	0.101256	-1.067417	-0.251420	-0.102616	-0.012276	-0.962345
18356	2.522909	0.685926	9.138371	0.094751	0.127695	-0.187513	-0.929113	0.094046	-1.071689	-0.254603	-0.100630	-0.015106	-0.961677
18357	2.558882	0.730367	10.068123	0.139177	0.047479	-0.486738	-0.924893	0.084873	-1.073354	-0.263587	-0.100406	-0.018727	-0.959213
18358	2.288206	1.526479	10.713247	0.265436	-0.086152	-0.252905	-0.922102	0.070771	-1.069317	-0.267682	-0.103401	-0.023858	-0.957646
18359	1.062463	1.499377	10.627711	-0.377332	-0.196212	-0.196119	-0.924983	0.070125	-1.068376	-0.272239	-0.105155	-0.015767	-0.956337
18360	0.218191	1.081165	10.710857	0.178850	-0.172680	-0.528205	-0.928115	0.065695	-1.064763	-0.281471	-0.109293	-0.019375	-0.953128
18361	1.129869	0.835596	10.899523	0.037899	-0.089096	-0.358564	-0.928587	0.047358	-1.059496	-0.288203	-0.111080	-0.020202	-0.950890
18362	0.655340	-1.105160	9.498906	-0.758487	-0.021593	-0.308250	-0.928610	0.055596	-1.063484	-0.295451	-0.107023	-0.006324	-0.949323
18363	-0.003130	-1.044396	8.530009	-0.108281	0.373581	-0.859604	-0.919440	0.056974	-1.072570	-0.311856	-0.099060	-0.008040	-0.944917
18364	0.421492	2.218263	10.150166	0.831072	0.574668	-0.827348	-0.895765	0.025763	-1.077939	-0.325430	-0.093257	-0.028937	-0.940511
18365	1.206670	2.652536	11.403207	0.244765	0.103560	0.012759	-0.884695	0.003253	-1.076785	-0.324650	-0.092769	-0.034055	-0.940657
18366	1.042448	-0.637013	9.208822	-0.886336	-0.017724	0.031647	-0.883958	0.020477	-1.081957	-0.325553	-0.087398	-0.017171	-0.941319
18367	0.507924	-0.554639	7.728532	-0.739241	0.093671	-0.398461	-0.879826	0.042763	-1.094575	-0.334237	-0.080481	-0.004331	-0.939037
18368	0.518522	1.227153	8.528880	0.673429	0.181938	-0.175194	-0.877311	0.033710	-1.093694	-0.336272	-0.081583	-0.018442	-0.938043
18369	0.658400	2.064840	10.543662	1.044638	-0.038519	0.168353	-0.874870	0.004292	-1.083766	-0.331340	-0.089158	-0.037370	-0.938546
18370	0.313145	0.747981	11.053221	-0.047908	-0.228678	-0.066916	-0.880079	-0.007728	-1.072140	-0.332757	-0.093123	-0.035039	-0.937749
18371	0.663498	0.962936	9.801242	-0.541690	-0.142349	-0.634663	-0.878242	-0.007937	-1.076946	-0.345715	-0.091450	-0.024976	-0.933538
18372	1.241231	1.764583	9.066845	-0.098858	-0.088653	-0.424431	-0.874834	-0.008236	-1.079383	-0.353768	-0.092247	-0.023257	-0.930483
18373	1.382180	1.291445	9.279307	0.414161	-0.075904	-0.153113	-0.878229	-0.013001	-1.072858	-0.355874	-0.096251	-0.030614	-0.929060
18374	1.222939	1.339581	9.796311	0.253489	-0.074280	-0.237573	-0.878185	-0.028739	-1.066984	-0.359742	-0.099328	-0.035216	-0.927081
18375	1.630622	2.014423	9.654514	-0.116402	-0.105661	-0.244352	-0.878304	-0.032936	-1.064460	-0.364575	-0.100025	-0.032718	-0.925208
18376	1.913626	1.907904	9.596613	-0.091675	-0.135550	0.038383	-0.879203	-0.039486	-1.060940	-0.364052	-0.101930	-0.029920	-0.925301
18377	1.934061	1.850020	9.563982	0.046044	-0.163428	0.134116	-0.883663	-0.037904	-1.059247	-0.361570	-0.105165	-0.029276	-0.925932
18378	2.375393	2.047324	9.388312	0.024778	-0.172118	0.119747	-0.891932	-0.032643	-1.057659	-0.359287	-0.108641	-0.028204	-0.926453
18379	2.520795	1.336399	9.508843	0.170923	-0.078407	0.191526	-0.898084	-0.034764	-1.055399	-0.355398	-0.111293	-0.030366	-0.927569
18380	2.677253	0.810143	9.693302	0.054353	-0.023896	0.320568	-0.903191	-0.035784	-1.054046	-0.349197	-0.112353	-0.030461	-0.929791
18381	2.087282	0.532473	9.862611	0.003655	-0.110259	0.486200	-0.910538	-0.032344	-1.052261	-0.340179	-0.114613	-0.028576	-0.932912
18382	1.406999	-0.023492	10.365779	0.126749	-0.137572	0.624488	-0.921301	-0.025815	-1.049278	-0.328171	-0.118429	-0.028540	-0.936730
18383	1.632534	0.417542	10.913284	0.041935	-0.103296	0.433400	-0.927614	-0.017708	-1.047225	-0.319979	-0.120715	-0.027468	-0.939301
18384	1.530408	0.498089	9.773584	-0.478918	-0.159971	0.316520	-0.937216	-0.004792	-1.046973	-0.315170	-0.120863	-0.016647	-0.941160
18385	1.576768	-0.069145	8.595192	-0.487704	-0.114592	-0.084548	-0.943814	0.012026	-1.051279	-0.317935	-0.119709	-0.006750	-0.940501
18386	1.783280	-0.288659	8.920867	0.002461	-0.090311	-0.035159	-0.946169	0.010663	-1.049702	-0.318522	-0.121461	-0.006272	-0.940081
18387	2.055751	0.235754	9.512505	0.001357	-0.162884	0.024395	-0.949837	0.010242	-1.045692	-0.318046	-0.124315	-0.004952	-0.939877
18388	2.333516	0.502910	9.389050	-0.068898	-0.193085	-0.215674	-0.954692	0.012531	-1.044369	-0.322211	-0.127525	-0.002929	-0.938035
18389	2.591314	1.046399	9.291779	-0.027793	-0.187972	-0.407434	-0.956632	0.003986	-1.043157	-0.329886	-0.130651	-0.001983	-0.934934
18390	2.937674	1.013823	9.047542	-0.043569	-0.203536	-0.358143	-0.957794	-0.002468	-1.037507	-0.336615	-0.134193	-0.000726	-0.932031
18391	3.312742	0.622543	8.722656	-0.013479	-0.193151	-0.335939	-0.960916	-0.010830	-1.030966	-0.342858	-0.137570	0.000195	-0.929259
18392	3.431719	0.488783	8.724909	0.089148	-0.119557	-0.256484	-0.960637	-0.017274	-1.027190	-0.347289	-0.140443	-0.001313	-0.927181
18393	2.812257	0.671701	8.603443	0.072307	-0.037023	-0.149788	-0.961933	-0.022937	-1.019656	-0.349804	-0.141558	-0.002512	-0.926063
18394	1.483508	0.256841	8.743900	0.126613	0.058985	-0.277773	-0.959032	-0.029350	-1.019891	-0.354498	-0.141376	-0.006021	-0.924288
18395	1.323277	0.834070	9.220782	0.333982	0.216209	-0.739375	-0.948241	-0.045624	-1.019465	-0.367100	-0.139506	-0.015520	-0.919530
18396	2.546988	2.332080	10.281906	0.533388	0.207099	-0.801049	-0.935055	-0.074329	-1.021318	-0.380116	-0.139377	-0.029044	-0.913916
18397	3.548453	2.442500	10.461014	0.021223	0.226054	-0.661310	-0.921625	-0.097303	-1.020337	-0.391937	-0.134937	-0.032746	-0.909453
18398	1.764688	1.536234	9.190522	-0.717702	0.193217	-0.455619	-0.907348	-0.094963	-1.034363	-0.401890	-0.125518	-0.022395	-0.906768
18399	0.308163	0.097138	8.434682	0.195553	0.351535	-0.582188	-0.894887	-0.099244	-1.040745	-0.411731	-0.120306	-0.029979	-0.902832
18400	0.227418	1.086174	10.595582	0.536150	0.381701	-0.532378	-0.875437	-0.119824	-1.041749	-0.419681	-0.117529	-0.044039	-0.898952
18401	0.859227	2.442426	12.072819	0.188409	0.230210	-0.417969	-0.863474	-0.133618	-1.042188	-0.426526	-0.114367	-0.050144	-0.895813
18402	0.915473	2.122948	10.986722	-0.952812	0.086190	-0.235018	-0.855375	-0.124273	-1.054462	-0.432684	-0.104477	-0.034297	-0.894814
18403	1.301656	0.396751	8.819094	-1.116019	0.169646	-0.503717	-0.845330	-0.107361	-1.073555	-0.443769	-0.091148	-0.016634	-0.891338
18404	1.353548	0.817493	7.960729	-0.164707	0.263888	-0.250829	-0.835009	-0.096227	-1.087789	-0.448376	-0.084933	-0.016454	-0.889648
18405	1.271092	1.672858	8.736329	0.721260	0.203204	-0.009774	-0.827374	-0.108751	-1.085086	-0.447200	-0.087541	-0.030943	-0.889602
18406	0.650772	2.079179	9.753924	0.646019	-0.062087	0.265105	-0.828155	-0.111390	-1.077461	-0.441273	-0.094615	-0.041372	-0.891411
18407	0.234844	1.809513	9.844278	0.110181	-0.250384	0.144738	-0.836916	-0.118303	-1.068288	-0.438689	-0.099911	-0.040747	-0.892138
18408	0.325800	1.898562	10.053373	0.006514	-0.208694	-0.281476	-0.841063	-0.134595	-1.058136	-0.443799	-0.103498	-0.039551	-0.889251
18409	1.680528	2.522663	10.253885	-0.015479	-0.179286	-0.467341	-0.839345	-0.140258	-1.053689	-0.452273	-0.105913	-0.038597	-0.884727
18410	2.117373	1.911610	9.689477	-0.149948	-0.291102	-0.234254	-0.840645	-0.143835	-1.052991	-0.456882	-0.109560	-0.033764	-0.882109
18411	2.486513	0.857625	9.439202	-0.276047	-0.159948	-0.475196	-0.843564	-0.130511	-1.059174	-0.465945	-0.109328	-0.028371	-0.877575
18412	2.565447	1.004667	9.276860	-0.371150	-0.017379	-0.663794	-0.834923	-0.128250	-1.063979	-0.478287	-0.105821	-0.023102	-0.871499
18413	2.006262	1.302740	9.021600	-0.280699	-0.033427	-0.345228	-0.828620	-0.133407	-1.062090	-0.484879	-0.103407	-0.018472	-0.868250
18414	1.896527	1.213370	9.002060	0.043553	-0.098885	0.039088	-0.829805	-0.131266	-1.064000	-0.484076	-0.105595	-0.018145	-0.868441
18415	1.965039	0.933146	9.745131	0.315622	0.020471	-0.019433	-0.829268	-0.136413	-1.056735	-0.483710	-0.108163	-0.023695	-0.868196
18416	2.321903	1.439647	10.094009	-0.193368	0.043823	-0.201340	-0.826132	-0.132931	-1.061174	-0.487518	-0.105469	-0.021155	-0.866461
18417	2.005519	1.778494	9.489700	-0.544507	0.048898	-0.024639	-0.820921	-0.121919	-1.070974	-0.489016	-0.099220	-0.012072	-0.866529
18418	1.233403	0.880924	8.678573	-0.220466	0.080122	0.186330	-0.823959	-0.112756	-1.076225	-0.486121	-0.095753	-0.008622	-0.868587
18419	0.850379	0.985687	9.277331	0.235161	0.209600	-0.004076	-0.818985	-0.111325	-1.077298	-0.485672	-0.094296	-0.014596	-0.868918
18420	0.437035	1.235584	10.398724	0.054077	0.127584	0.086829	-0.815697	-0.115551	-1.076938	-0.483941	-0.092663	-0.016569	-0.870023
18421	-0.200249	0.612373	10.282791	-0.188836	0.179083	-0.175122	-0.812191	-0.104296	-1.083525	-0.487259	-0.087468	-0.015230	-0.868732
18422	-0.015288	0.513750	9.918579	-0.220353	0.328583	-0.586273	-0.800663	-0.103007	-1.091049	-0.497609	-0.079460	-0.015584	-0.863613
18423	0.619073	1.054395	10.121685	-0.412325	0.240274	-0.458531	-0.783366	-0.103667	-1.097505	-0.506061	-0.070805	-0.011490	-0.859510
18424	0.773239	1.040162	9.746265	-0.449782	0.034673	-0.067457	-0.778285	-0.092961	-1.105853	-0.507771	-0.065673	-0.004159	-0.858975
18425	0.518292	0.601011	9.103982	-0.176640	0.107482	0.100161	-0.777918	-0.083436	-1.112193	-0.506261	-0.061779	-0.002015	-0.860162
18426	0.186314	0.614413	9.177930	-0.000622	0.127399	0.252973	-0.771920	-0.073100	-1.117245	-0.501836	-0.059624	-0.002937	-0.862900
18427	-0.629400	1.092344	9.387561	0.283887	0.088378	0.308583	-0.774010	-0.075285	-1.116228	-0.496151	-0.060653	-0.008358	-0.866075
18428	-1.242828	1.297271	9.781146	0.184416	-0.030805	0.203304	-0.778974	-0.081134	-1.109056	-0.492346	-0.063084	-0.010955	-0.868041
18429	-0.979231	0.904050	10.206151	-0.047227	-0.134282	-0.005011	-0.781467	-0.080202	-1.105016	-0.492540	-0.064536	-0.008930	-0.867848
18430	-0.414511	1.069585	9.772177	-0.158953	-0.211350	0.054142	-0.788294	-0.075352	-1.105051	-0.491788	-0.066682	-0.003974	-0.868149
18431	-0.418283	1.200542	9.405255	0.001432	-0.206096	0.183759	-0.796819	-0.071945	-1.106704	-0.488632	-0.069821	-0.001918	-0.869689
18432	-0.893256	1.327846	9.418603	0.157320	-0.258482	0.268883	-0.805727	-0.072562	-1.101048	-0.483685	-0.075897	-0.001707	-0.871944
18433	-1.376129	1.610343	9.444978	0.195811	-0.232540	0.382425	-0.819615	-0.073432	-1.091360	-0.476757	-0.081298	-0.002624	-0.875264
18434	-1.116630	2.236418	9.640753	0.223221	-0.154264	0.176050	-0.828259	-0.075026	-1.085472	-0.473268	-0.086169	-0.004729	-0.876681
18435	0.418827	3.113848	10.359931	0.348267	-0.222373	-0.041868	-0.832680	-0.087262	-1.077312	-0.473487	-0.092772	-0.009305	-0.875852
18436	1.871685	1.397651	11.505276	0.296723	-0.088127	0.124761	-0.845092	-0.099890	-1.068278	-0.470715	-0.097182	-0.013391	-0.876814
18437	2.515616	2.635030	11.467565	-0.317897	0.143096	0.058699	-0.842995	-0.099895	-1.070160	-0.470326	-0.091186	-0.009554	-0.877717
18438	2.361187	1.343392	11.183766	0.603538	0.237259	0.016313	-0.838401	-0.102737	-1.071231	-0.468810	-0.092729	-0.022304	-0.878135
18439	2.939973	0.237394	11.007704	-0.235588	-0.023461	-0.081776	-0.834823	-0.117300	-1.065891	-0.470744	-0.090467	-0.018500	-0.877424
18440	2.587107	-2.376006	8.590642	-1.126229	-0.283056	0.074916	-0.842364	-0.090583	-1.079563	-0.471405	-0.084872	0.004109	-0.877814
18441	1.810979	-2.465415	7.778110	-0.481637	-0.141216	-0.445336	-0.840054	-0.073002	-1.089919	-0.480007	-0.082410	0.013014	-0.873288
18442	2.099789	0.372414	8.976132	0.414901	-0.172456	-0.094607	-0.843701	-0.080744	-1.085874	-0.480863	-0.089461	0.007312	-0.872189
18443	2.512662	1.025586	9.573513	0.393834	0.013174	0.016008	-0.847863	-0.092479	-1.075711	-0.479884	-0.092662	0.000257	-0.872425
18444	3.312706	-0.052164	9.052648	-0.595174	0.129100	-0.334797	-0.844328	-0.090756	-1.082201	-0.486732	-0.084725	0.008827	-0.869388
18445	3.464423	-0.571381	7.780859	-0.740543	0.007028	0.307594	-0.842684	-0.069236	-1.095080	-0.482563	-0.077096	0.022223	-0.872178
18446	2.311142	-0.900607	7.249773	0.079905	0.168246	0.824244	-0.846906	-0.059020	-1.096833	-0.468019	-0.074589	0.020518	-0.880326
18447	0.242188	-0.428365	8.008230	0.803403	0.395287	0.731134	-0.848993	-0.062513	-1.092937	-0.453973	-0.074590	0.003886	-0.887879
18448	-1.345215	-0.588186	8.415598	0.594933	0.285077	0.295153	-0.850818	-0.065976	-1.090637	-0.447764	-0.074935	-0.008782	-0.890963
18449	-0.577893	0.154105	10.563464	0.811505	0.302833	-0.271883	-0.839476	-0.092352	-1.083634	-0.451278	-0.076365	-0.026270	-0.888722
18450	-0.744885	0.340442	11.033461	0.001705	0.277061	-0.081841	-0.831837	-0.106419	-1.079917	-0.452533	-0.071448	-0.028881	-0.888412
18451	-1.644557	-1.554471	11.099572	-0.185574	0.548377	-0.837190	-0.812922	-0.122424	-1.087274	-0.467290	-0.058980	-0.031614	-0.881568
18452	-0.462496	2.056748	11.553838	0.051250	0.239541	-1.277346	-0.785632	-0.135287	-1.095424	-0.489393	-0.054446	-0.036206	-0.869609
18453	3.800265	4.185163	12.972996	1.140507	-0.115609	-0.552316	-0.764854	-0.163047	-1.085519	-0.497711	-0.066778	-0.055424	-0.862991
18454	7.787701	4.242793	11.569055	-1.694447	-0.106889	-0.211900	-0.768154	-0.154310	-1.089985	-0.503414	-0.051527	-0.025337	-0.862135
18455	5.042696	3.095485	7.455059	-1.412663	0.044856	0.063884	-0.760430	-0.103416	-1.125632	-0.503509	-0.036571	-0.001180	-0.863215
18456	4.705348	3.560195	7.145181	0.400692	0.271897	1.424611	-0.763604	-0.093379	-1.126607	-0.478304	-0.035962	-0.009746	-0.877404
18457	3.158510	2.299496	10.373115	1.870321	0.248450	2.801476	-0.787539	-0.108993	-1.108244	-0.426710	-0.050216	-0.042643	-0.901986
18458	0.276781	2.225373	10.405595	0.453019	0.268892	2.633358	-0.819164	-0.091801	-1.104023	-0.377545	-0.051421	-0.050372	-0.923189
18459	0.096765	3.481627	8.908073	-0.225345	0.249948	2.015815	-0.841274	-0.056937	-1.109176	-0.339960	-0.047381	-0.045912	-0.938123
18460	0.785016	3.940692	8.781325	0.037123	0.099455	1.865214	-0.856704	-0.021379	-1.115046	-0.304138	-0.047468	-0.045468	-0.950358
18461	0.486281	1.860041	8.455729	0.564110	0.007237	2.679789	-0.887026	-0.003724	-1.095826	-0.252221	-0.053437	-0.053646	-0.964703
18462	0.318282	1.592474	8.808784	0.369712	0.155351	2.232822	-0.905976	0.025116	-1.094170	-0.208244	-0.054686	-0.059085	-0.974758
18463	-0.125196	2.594214	9.740673	0.400537	0.010743	2.194896	-0.916701	0.064178	-1.100912	-0.164785	-0.058965	-0.064565	-0.982446
18464	-0.957887	3.375268	10.325348	0.609727	-0.172159	2.686066	-0.937494	0.095462	-1.095574	-0.111276	-0.067770	-0.072670	-0.988809
18465	-0.801523	2.285861	9.991798	-0.037664	-0.149565	2.197956	-0.955303	0.137228	-1.092593	-0.067985	-0.073951	-0.068743	-0.992564
18466	-0.031826	2.435654	9.150280	-0.505524	-0.025095	1.608333	-0.965247	0.176877	-1.089371	-0.036796	-0.075983	-0.056235	-0.994842
18467	0.201289	2.993170	8.231463	-0.086993	-0.085284	2.171483	-0.971556	0.228834	-1.090580	0.006178	-0.080115	-0.051402	-0.995440
18468	1.063967	3.528264	8.576392	0.646028	0.040173	2.241554	-0.972193	0.267879	-1.094385	0.051857	-0.081505	-0.060578	-0.993478
18469	1.183037	2.690823	10.299927	0.277179	0.028572	2.298640	-0.968229	0.301276	-1.097359	0.097891	-0.083487	-0.062692	-0.989705
18470	1.270288	0.583284	10.804652	-0.196918	0.044351	1.857923	-0.961940	0.345938	-1.100003	0.134321	-0.085322	-0.055546	-0.985694
18471	2.469145	-1.222683	9.979019	-0.001303	0.285892	1.183592	-0.949061	0.377510	-1.104463	0.157920	-0.081147	-0.053036	-0.982682
18472	4.074771	-2.057544	10.592931	0.621248	0.346417	0.930984	-0.933120	0.393133	-1.115169	0.177586	-0.073400	-0.062609	-0.979365
18473	5.926759	2.529526	12.218010	1.347983	-0.133118	1.523660	-0.927992	0.387554	-1.124031	0.209096	-0.073431	-0.087451	-0.971205
18474	3.161642	2.819088	11.577451	-0.310913	-0.549761	3.557743	-0.925218	0.424153	-1.120784	0.276060	-0.091455	-0.078266	-0.953573
18475	-0.119589	-3.468952	6.975560	-1.491207	-0.160279	1.914121	-0.919975	0.510995	-1.106557	0.309246	-0.105996	-0.047265	-0.943874
18476	-0.864079	-2.691286	6.313892	-0.933414	0.109494	0.686221	-0.907135	0.553811	-1.095132	0.320213	-0.110380	-0.027491	-0.940492
18477	0.773362	-0.525569	7.567988	1.136973	0.154154	1.140748	-0.893412	0.565792	-1.101282	0.344135	-0.101057	-0.045281	-0.932367
18478	2.059702	1.498017	10.297314	1.695615	0.191990	1.211268	-0.875829	0.558496	-1.120029	0.370039	-0.086885	-0.073062	-0.922054
18479	2.377998	-0.165936	11.575924	0.481865	0.125023	0.917024	-0.858367	0.547388	-1.134914	0.387938	-0.082594	-0.079348	-0.914541
18480	2.017046	-0.830438	9.702268	-0.926337	0.178539	0.281869	-0.850174	0.567908	-1.134493	0.391723	-0.087010	-0.060532	-0.913957
18481	2.180007	-0.080137	7.735340	-0.919377	0.235123	0.439600	-0.839600	0.580956	-1.135794	0.398411	-0.090709	-0.040987	-0.911790
18482	2.404689	0.571991	7.811922	0.434824	0.209331	0.544388	-0.827979	0.594406	-1.137626	0.409240	-0.083925	-0.046250	-0.907381
18483	2.170747	0.223224	9.020349	1.156932	0.165752	0.792184	-0.814511	0.603753	-1.143059	0.425596	-0.072451	-0.064454	-0.899702
18484	1.917053	0.364369	10.137833	0.408910	0.309783	0.178117	-0.801619	0.587499	-1.157921	0.429793	-0.063682	-0.068913	-0.898039
18485	2.106112	1.003649	9.594898	-0.464844	0.269413	-0.069827	-0.795218	0.594352	-1.162026	0.428343	-0.063039	-0.058271	-0.899529
18486	2.367564	1.081086	8.478410	-0.285431	0.201258	-0.057357	-0.785353	0.581602	-1.169973	0.427180	-0.061855	-0.051482	-0.900578
18487	1.784161	0.786758	10.621535	0.916522	-0.002789	0.120243	-0.784014	0.572913	-1.177961	0.430451	-0.054499	-0.067846	-0.898409
18488	-0.872357	1.224252	13.078199	0.696246	-0.183335	0.582162	-0.780218	0.574253	-1.179953	0.441393	-0.052638	-0.081288	-0.892073
18489	-1.147697	0.381849	12.638087	-0.129187	0.120094	-0.537624	-0.780466	0.569614	-1.182220	0.431884	-0.050874	-0.078336	-0.897080
18490	1.251011	0.065938	10.639495	-1.269484	-0.016604	-0.860809	-0.786016	0.584716	-1.172655	0.415000	-0.060817	-0.056557	-0.906023
18491	1.923901	-1.873617	7.377599	-1.270311	-0.120820	0.042061	-0.793143	0.601164	-1.159976	0.414008	-0.073734	-0.034235	-0.906636
18492	1.040540	-2.117842	6.923948	0.614016	0.418690	0.079928	-0.786754	0.611518	-1.160120	0.416566	-0.061167	-0.041774	-0.906083
18493	0.316452	1.485759	9.856444	1.649233	0.516488	0.005940	-0.774390	0.596489	-1.173611	0.418939	-0.038175	-0.067027	-0.904732
18494	-0.321351	2.168544	11.687286	0.526573	0.083470	0.378103	-0.760935	0.566995	-1.189826	0.426316	-0.032814	-0.075563	-0.900815
18495	-0.183198	-0.241667	10.287349	-0.912411	-0.077378	-0.083520	-0.761243	0.581943	-1.184838	0.424086	-0.041880	-0.059492	-0.902695
18496	0.754087	-0.331613	8.827041	-0.718532	0.045249	-0.444767	-0.758860	0.574125	-1.189625	0.415420	-0.046683	-0.046501	-0.907240
18497	1.152207	0.612489	8.892302	0.249247	0.120869	-0.006410	-0.759124	0.574659	-1.188543	0.415707	-0.042442	-0.049673	-0.907149
18498	0.749144	0.571305	9.895871	0.624050	0.124677	0.111555	-0.756547	0.589027	-1.185199	0.418407	-0.035156	-0.059861	-0.905603
18499	0.358178	0.967189	10.586051	0.073931	0.083212	-0.125548	-0.751794	0.576856	-1.189221	0.416341	-0.032870	-0.060242	-0.906615
18500	0.528691	1.411941	9.846666	-0.472248	-0.044424	-0.184697	-0.753650	0.584026	-1.186850	0.412623	-0.037443	-0.052168	-0.908635
18501	0.950824	1.026326	9.116451	-0.256462	-0.058789	-0.177098	-0.750458	0.568297	-1.190701	0.409198	-0.040409	-0.047815	-0.910296
18502	1.059685	0.950658	9.351404	0.099734	-0.031047	-0.098031	-0.752550	0.566979	-1.191382	0.407482	-0.040123	-0.049964	-0.910962
18503	0.956169	1.312871	9.550065	0.107999	-0.061725	-0.076981	-0.758626	0.582327	-1.179944	0.406152	-0.040245	-0.052241	-0.911423
18504	1.199840	1.516336	9.736508	-0.120757	-0.132183	-0.253263	-0.761243	0.580943	-1.177171	0.401351	-0.043427	-0.051319	-0.913454
18505	1.485277	1.470498	9.297967	-0.072071	-0.199718	-0.166069	-0.768319	0.581341	-1.175485	0.398085	-0.047439	-0.051575	-0.914668
18506	1.647568	1.558368	9.071240	0.113652	-0.257944	-0.120805	-0.770484	0.561090	-1.181674	0.395754	-0.051186	-0.055822	-0.915228
18507	1.804232	1.350127	9.794812	0.191823	-0.242338	-0.148794	-0.776878	0.552065	-1.179231	0.392982	-0.053908	-0.061314	-0.915915
18508	2.028423	1.288664	9.811781	0.004648	-0.128898	-0.197326	-0.784236	0.557922	-1.168211	0.389274	-0.056047	-0.062626	-0.917280
18509	2.346646	0.813819	9.372667	-0.012290	-0.039360	-0.084568	-0.785409	0.555992	-1.167197	0.387690	-0.056774	-0.062768	-0.917896
18510	2.673265	0.416802	9.015052	0.033755	-0.064998	0.177053	-0.784758	0.557364	-1.167426	0.390929	-0.057986	-0.063689	-0.916382
18511	2.090672	0.008199	9.159101	0.283769	-0.047806	0.356672	-0.781054	0.546144	-1.175786	0.397753	-0.057181	-0.068818	-0.913119
18512	1.853324	-0.355071	11.498679	0.709168	-0.020358	0.400629	-0.775909	0.534532	-1.180459	0.405822	-0.052516	-0.081461	-0.908799
18513	2.306153	0.364444	12.890993	0.307093	0.025624	0.563939	-0.769087	0.531358	-1.181300	0.416447	-0.050586	-0.086134	-0.903656
18514	1.533583	0.765255	10.931693	-0.286384	-0.207004	0.847231	-0.763618	0.542517	-1.179418	0.430831	-0.058244	-0.081796	-0.896829
18515	0.969926	0.089815	9.249249	-0.591316	-0.262738	0.871748	-0.762122	0.567418	-1.170553	0.445293	-0.069554	-0.072264	-0.889750
18516	0.653886	-0.964531	8.393129	-0.479730	-0.203092	0.617115	-0.755367	0.586201	-1.165126	0.455106	-0.078394	-0.064655	-0.884620
18517	0.638618	-0.877397	8.712093	0.093753	-0.105356	0.456860	-0.752776	0.595744	-1.162200	0.463243	-0.080048	-0.066274	-0.880117
18518	1.046338	-0.282538	9.610593	0.100936	-0.073390	0.391529	-0.750049	0.604110	-1.162365	0.470186	-0.080982	-0.068102	-0.876202
18519	1.424051	-0.275690	9.569182	-0.175442	-0.090252	0.188902	-0.746657	0.608964	-1.160525	0.473153	-0.084495	-0.065232	-0.874489
18520	2.028733	-0.012320	9.364331	-0.327454	-0.033081	0.127651	-0.747735	0.618709	-1.156754	0.474782	-0.088397	-0.059602	-0.873622
18521	2.243212	-0.144395	8.929076	-0.254255	0.018191	0.092814	-0.745640	0.618446	-1.153336	0.476040	-0.090648	-0.054489	-0.873040
18522	2.118845	-0.462173	8.970979	0.039187	0.112858	0.175715	-0.739366	0.623544	-1.152981	0.479301	-0.088556	-0.053780	-0.871514
18523	1.819390	-0.105936	9.233467	0.209073	0.143383	0.221576	-0.734537	0.629314	-1.150332	0.483747	-0.084344	-0.055320	-0.869376
18524	1.683660	0.309101	9.539042	0.281487	0.158264	0.004420	-0.728101	0.624315	-1.155607	0.484478	-0.078932	-0.058677	-0.869257
18525	2.064735	0.425255	9.718327	0.016969	0.104710	-0.076412	-0.725337	0.620167	-1.158158	0.483362	-0.076906	-0.057769	-0.870120
18526	2.530976	0.341461	9.516661	-0.035131	0.136143	-0.141890	-0.719541	0.610550	-1.166226	0.481005	-0.074772	-0.056062	-0.871723
18527	2.844981	0.371416	9.396107	-0.006498	0.152185	-0.132925	-0.716400	0.611614	-1.167556	0.478903	-0.072134	-0.054435	-0.873204
18528	2.754390	0.243526	9.057355	0.029109	0.161034	-0.047851	-0.714316	0.615675	-1.165991	0.478294	-0.069050	-0.053473	-0.873846
18529	2.339887	0.464134	8.860065	0.022545	0.173919	-0.068921	-0.709077	0.616287	-1.167757	0.477356	-0.065877	-0.052110	-0.874686
18530	2.127816	1.013672	8.859040	0.206371	0.141948	-0.151629	-0.705129	0.610627	-1.171830	0.475135	-0.061324	-0.054567	-0.876076
18531	1.945892	0.860026	10.125352	0.432133	-0.023444	-0.144890	-0.704034	0.595544	-1.177760	0.473128	-0.057633	-0.062418	-0.876888
18532	1.403917	1.728935	11.252569	0.537913	-0.143120	-0.086919	-0.708698	0.578430	-1.185813	0.472062	-0.054999	-0.073307	-0.876789
18533	0.256456	1.314840	10.493667	-0.238170	-0.201696	-0.216747	-0.713013	0.575065	-1.179233	0.467730	-0.060546	-0.071170	-0.878919
18534	-0.085793	-0.473045	8.980435	-0.495945	-0.033820	-0.840456	-0.722350	0.586156	-1.171742	0.452285	-0.064628	-0.063780	-0.887240
18535	0.727636	-0.919438	9.013572	-0.021700	0.031108	-0.928891	-0.733871	0.583030	-1.168524	0.435789	-0.063119	-0.064075	-0.895544
18536	1.127542	0.405910	10.517621	0.542655	0.049216	-0.530232	-0.739584	0.566128	-1.172708	0.427062	-0.056877	-0.074031	-0.899390
18537	0.579789	1.801398	11.606996	0.625315	0.201360	-0.469730	-0.741599	0.539424	-1.180695	0.419611	-0.047191	-0.083844	-0.902591
18538	0.944604	2.050616	10.547737	-0.114222	0.260283	-0.804151	-0.738286	0.526884	-1.185243	0.405420	-0.042155	-0.080348	-0.909616
18539	1.809994	0.760400	9.428806	-0.746587	0.257852	-0.777969	-0.739879	0.533778	-1.183150	0.390995	-0.042232	-0.065098	-0.917116
18540	1.560677	-0.482052	8.564119	-0.692199	0.257573	-0.247225	-0.738099	0.551682	-1.176632	0.386184	-0.042654	-0.050589	-0.920045
18541	0.400025	0.050223	8.072037	0.031657	0.203928	-0.062934	-0.730001	0.559893	-1.175271	0.385299	-0.038587	-0.049385	-0.920661
18542	-0.051877	1.741214	9.922638	0.970441	0.136870	-0.120551	-0.727187	0.539279	-1.182590	0.383948	-0.028521	-0.066280	-0.920531
18543	0.482747	2.025343	11.448301	0.265230	-0.161901	0.145688	-0.726221	0.523248	-1.189212	0.386589	-0.029579	-0.072107	-0.918953
18544	0.928604	-0.114710	10.217014	-0.707950	-0.180592	-0.007756	-0.731757	0.534119	-1.181904	0.385747	-0.038417	-0.060490	-0.919817
18545	1.125350	-0.436495	9.106365	-0.376111	0.095716	-0.317915	-0.735217	0.551747	-1.176265	0.379747	-0.039121	-0.052785	-0.922754
18546	0.804595	1.348933	9.350201	0.243757	0.121009	0.129757	-0.732562	0.539849	-1.177997	0.382485	-0.035232	-0.056261	-0.921574
18547	0.356396	1.789874	9.848156	0.323810	-0.059540	0.266838	-0.727821	0.531967	-1.182282	0.387583	-0.034058	-0.062266	-0.919099
18548	0.739143	1.066253	9.855730	-0.204138	-0.215334	0.059024	-0.728626	0.537814	-1.177443	0.388290	-0.039730	-0.060142	-0.918714
18549	1.421990	0.729057	9.125929	-0.296969	-0.196172	-0.099513	-0.734943	0.546930	-1.171110	0.386013	-0.045432	-0.056075	-0.919666
18550	1.703866	1.622475	8.889576	0.090899	-0.236087	-0.005817	-0.741759	0.547709	-1.168221	0.385763	-0.049124	-0.059574	-0.919361
18551	1.883510	2.441323	9.567598	0.316040	-0.412540	0.089151	-0.754044	0.537631	-1.168266	0.387227	-0.054301	-0.068391	-0.917840
18552	3.088647	0.681748	10.255618	0.194010	-0.363801	-0.050813	-0.763978	0.529456	-1.163234	0.386054	-0.059462	-0.074823	-0.917512
18553	3.160469	-0.812115	9.751651	-0.259834	-0.289928	0.077371	-0.771324	0.532009	-1.158822	0.386756	-0.066949	-0.072106	-0.916918
18554	2.149848	-0.485833	9.431787	0.033644	-0.183579	0.296671	-0.775672	0.539880	-1.154410	0.392000	-0.070540	-0.073742	-0.914288
18555	2.051932	0.345097	11.294922	0.570558	-0.219268	0.702977	-0.773822	0.534642	-1.156720	0.405310	-0.071174	-0.084743	-0.907456
18556	1.980972	-0.182848	11.575904	-0.093446	-0.299073	0.682734	-0.777365	0.536612	-1.154759	0.417016	-0.078570	-0.084487	-0.901547
18557	0.962185	-0.415115	9.746192	-0.672068	-0.285840	0.520379	-0.780448	0.559248	-1.144984	0.424847	-0.090244	-0.073674	-0.897738
18558	0.501447	-0.292504	8.867128	-0.345518	-0.113167	0.119484	-0.780359	0.572807	-1.140045	0.426206	-0.095445	-0.068212	-0.896987
18559	0.778000	-0.503468	9.175634	-0.178570	-0.188588	-0.080336	-0.785358	0.579307	-1.135402	0.424224	-0.100221	-0.066423	-0.897540
18560	1.496344	-1.026817	9.302702	-0.443764	-0.271222	-0.207375	-0.793765	0.586081	-1.127262	0.419260	-0.108631	-0.061170	-0.899266
18561	2.618179	-0.780739	9.325638	-0.393770	-0.170562	-0.446417	-0.804809	0.598263	-1.117460	0.410212	-0.114448	-0.056070	-0.903042
18562	3.219203	0.084530	9.462700	-0.176619	-0.061098	-0.338233	-0.811370	0.601165	-1.110923	0.403657	-0.116676	-0.054153	-0.905823
18563	3.172805	-0.035252	9.358691	-0.210092	-0.098478	-0.168816	-0.817260	0.598834	-1.105753	0.400070	-0.120025	-0.051166	-0.907149
18564	2.676593	-0.486034	8.969017	-0.298977	-0.099085	-0.140671	-0.822256	0.604379	-1.101672	0.396720	-0.124127	-0.046869	-0.908300
18565	2.501279	-0.479531	8.737360	-0.194281	-0.041519	-0.276079	-0.827512	0.609073	-1.096287	0.391250	-0.126239	-0.043984	-0.910523
18566	2.710733	-0.257267	8.949085	-0.043208	0.026867	-0.328273	-0.829598	0.605525	-1.096110	0.385216	-0.125854	-0.043812	-0.913154
18567	2.742458	-0.382897	8.994327	-0.033460	0.102677	-0.478054	-0.833779	0.601767	-1.096712	0.376546	-0.123915	-0.043261	-0.917053
18568	2.795804	-0.415930	8.798863	-0.134299	0.111405	-0.541973	-0.840054	0.597218	-1.096916	0.366387	-0.122464	-0.041296	-0.921443
18569	3.061251	-0.153862	8.578802	-0.082864	0.146349	-0.642437	-0.845148	0.592093	-1.097285	0.354504	-0.119981	-0.039945	-0.926464
18570	3.305865	-0.008638	8.695919	0.074567	0.191090	-0.599284	-0.847871	0.582553	-1.100210	0.343750	-0.115481	-0.041402	-0.931013
18571	3.417846	-0.521158	8.693594	0.055076	0.262118	-0.529936	-0.847315	0.572236	-1.102533	0.334269	-0.109998	-0.041566	-0.935113
18572	3.390697	-0.589591	8.871372	0.084993	0.320284	-0.426912	-0.845849	0.564159	-1.107184	0.326761	-0.103137	-0.041945	-0.938526
18573	3.310104	-0.377426	9.242743	0.198952	0.314935	-0.315195	-0.842544	0.555036	-1.116270	0.321570	-0.095959	-0.044004	-0.940983
18574	3.177458	-0.287602	9.237996	0.170159	0.295215	-0.318922	-0.837671	0.547101	-1.124540	0.316182	-0.089082	-0.045911	-0.943390
18575	3.101242	0.390622	9.336437	-0.002861	0.263388	-0.385104	-0.833588	0.540631	-1.129569	0.309205	-0.084145	-0.044649	-0.946213
18576	2.816525	0.560365	10.784878	0.167868	0.103685	-0.339598	-0.832124	0.532936	-1.132749	0.303188	-0.080897	-0.047748	-0.948289
18577	2.436769	0.815719	11.835058	-0.003261	-0.066109	-0.434885	-0.836946	0.524349	-1.132964	0.294924	-0.082138	-0.048611	-0.950742
18578	0.586419	-0.188864	10.341850	-0.598952	-0.216804	-0.591948	-0.844031	0.527293	-1.127747	0.282478	-0.089262	-0.039460	-0.954296
18579	-0.717122	0.680601	9.698439	-0.563287	-0.180605	-1.112061	-0.861348	0.534059	-1.116452	0.260081	-0.095241	-0.031482	-0.960362
18580	1.026148	1.246208	9.805418	0.150529	0.070794	-1.177581	-0.874406	0.519276	-1.115310	0.237808	-0.092386	-0.036232	-0.966229
18581	1.828360	-0.093571	9.849762	-0.070792	-0.080655	-0.664832	-0.886153	0.504289	-1.112596	0.224806	-0.094006	-0.036279	-0.969180
18582	0.987411	-0.790919	9.222734	-0.215008	0.140736	-0.681321	-0.891126	0.502007	-1.110487	0.211338	-0.091797	-0.032747	-0.972542
18583	0.881198	1.947442	9.766801	0.402905	0.509285	-0.845987	-0.890024	0.484095	-1.113454	0.195961	-0.079767	-0.039798	-0.976551
18584	0.330825	2.898739	11.056794	0.472008	0.401725	-0.355744	-0.879203	0.459161	-1.127106	0.190167	-0.069834	-0.047996	-0.978088
18585	0.388507	0.516277	10.436354	-0.334260	0.141753	-0.331544	-0.877351	0.453713	-1.132343	0.183379	-0.068061	-0.041268	-0.979815
18586	0.717500	-0.419639	8.961357	-0.870595	0.112222	-0.400603	-0.874521	0.471299	-1.131157	0.174469	-0.068768	-0.024325	-0.981957
18587	0.791798	0.593740	8.200292	-0.219330	0.066491	-0.126597	-0.875607	0.483684	-1.128099	0.171749	-0.068186	-0.019824	-0.982578
18588	0.306919	0.737940	9.019450	0.724585	0.049036	0.110613	-0.874926	0.475796	-1.134196	0.175014	-0.064824	-0.033730	-0.981850
18589	-0.509211	0.461159	10.466988	0.770592	-0.043757	-0.148716	-0.874457	0.450320	-1.137925	0.173071	-0.062807	-0.049072	-0.981679
18590	-0.332362	1.178018	11.150508	0.097929	-0.120174	-0.522712	-0.878989	0.432217	-1.138976	0.162902	-0.064365	-0.052054	-0.983163
18591	0.477451	1.537212	9.757508	-0.562608	-0.271026	-0.616084	-0.888667	0.425828	-1.133758	0.149782	-0.070719	-0.042551	-0.985268
18592	1.736088	1.118146	8.234934	-0.317061	-0.140943	-0.685431	-0.897323	0.428207	-1.126416	0.135780	-0.073908	-0.037678	-0.987260
18593	1.625665	2.188954	8.420818	0.251722	-0.555173	-0.422867	-0.911719	0.421983	-1.117688	0.127391	-0.083729	-0.044761	-0.987298
18594	3.360064	0.924532	10.269334	0.641384	-0.701951	-0.316867	-0.932361	0.401161	-1.104439	0.121727	-0.095701	-0.059728	-0.986132
18595	4.720315	-0.705928	11.786635	-0.423592	-0.242480	-0.632267	-0.945416	0.384399	-1.095129	0.108174	-0.100748	-0.053107	-0.987587
18596	3.202835	-1.068757	8.503406	-0.851143	0.057635	-0.194525	-0.949639	0.394379	-1.092510	0.102730	-0.101284	-0.036541	-0.988864
18597	2.128695	1.397218	9.258093	0.477410	0.335348	0.246501	-0.943100	0.398894	-1.097220	0.108846	-0.093898	-0.044705	-0.988604
18598	1.962170	1.117666	10.768902	0.552081	-0.290380	0.911107	-0.939964	0.401767	-1.099156	0.127735	-0.099279	-0.054519	-0.985320
18599	1.887807	-1.075526	9.428195	-0.241090	-0.405300	0.538479	-0.948125	0.413921	-1.090981	0.137453	-0.108506	-0.049588	-0.983298
18600	2.399472	-0.651231	9.173550	-0.511909	-0.146168	0.107733	-0.953947	0.432628	-1.081830	0.138366	-0.112944	-0.039671	-0.983120
18601	2.474157	0.345332	9.962533	-0.029595	0.064505	0.312087	-0.953947	0.432988	-1.085535	0.144531	-0.112066	-0.038018	-0.982398
18602	1.494902	0.109116	9.883730	-0.077284	-0.029676	0.398201	-0.950303	0.441186	-1.085318	0.152204	-0.113227	-0.035676	-0.981194
18603	1.001520	-0.759103	9.287909	-0.439511	-0.073547	0.140560	-0.950101	0.461559	-1.082554	0.153958	-0.116105	-0.026709	-0.980869
18604	1.472817	-1.114656	8.970519	-0.341385	0.017895	-0.214912	-0.952486	0.470097	-1.079072	0.149013	-0.116742	-0.020441	-0.981707
18605	2.354049	-0.215184	9.053346	-0.137969	0.072673	-0.344116	-0.953535	0.470360	-1.077459	0.142015	-0.115579	-0.018021	-0.982929
18606	2.685955	-0.427585	9.233600	-0.116423	0.010868	-0.353353	-0.954302	0.463741	-1.077128	0.134863	-0.115620	-0.016503	-0.983957
18607	2.715201	-0.786260	9.323843	-0.078945	0.055034	-0.400687	-0.956910	0.459636	-1.076166	0.126868	-0.114653	-0.015401	-0.985151
18608	2.887030	-0.297721	9.277296	-0.096345	0.067877	-0.421934	-0.959521	0.456052	-1.073860	0.118414	-0.113480	-0.014282	-0.986355
18609	2.954433	-0.325658	8.961891	-0.169678	0.095780	-0.568749	-0.961865	0.451263	-1.073453	0.106888	-0.111920	-0.011673	-0.987883
18610	3.150064	-0.875477	9.126069	-0.067557	0.124315	-0.680548	-0.964327	0.442275	-1.076629	0.093378	-0.109493	-0.011578	-0.989524
18611	3.160236	-0.656851	9.124732	0.045717	0.106845	-0.510573	-0.965987	0.427696	-1.077601	0.083457	-0.107347	-0.013043	-0.990627
18612	2.970170	-0.873905	8.947256	-0.169420	0.190606	-0.628239	-0.965437	0.419319	-1.080261	0.070748	-0.103734	-0.010697	-0.992028
18613	2.815430	-0.342702	9.338013	0.071102	0.220962	-0.802336	-0.965539	0.409433	-1.082695	0.055082	-0.099309	-0.013076	-0.993445
18614	2.665851	1.188602	10.007781	0.375047	0.065397	-0.554883	-0.964952	0.388659	-1.086808	0.044883	-0.097496	-0.021536	-0.993990
18615	2.153210	2.106463	9.992350	0.141788	-0.033933	-0.465998	-0.970143	0.372118	-1.089129	0.035940	-0.098101	-0.025046	-0.994212
18616	1.498972	1.881017	10.089499	0.112206	-0.061740	-0.575744	-0.975338	0.356592	-1.087436	0.024754	-0.099006	-0.028430	-0.994373
18617	1.595467	1.441046	10.244993	-0.083485	0.073514	-0.503005	-0.976087	0.343607	-1.086510	0.014677	-0.097515	-0.027587	-0.994743
18618	1.220883	0.735203	9.930768	-0.209923	0.211350	-0.189436	-0.976086	0.343472	-1.086647	0.010696	-0.093317	-0.023698	-0.995297
18619	0.461242	0.803865	9.199376	0.101050	0.377440	-0.006864	-0.967179	0.344658	-1.093082	0.010970	-0.085922	-0.025528	-0.995914
18620	0.157188	1.774096	9.582240	0.369131	0.469856	-0.056692	-0.955883	0.335914	-1.102512	0.010834	-0.076499	-0.032855	-0.996469
18621	0.400998	1.589294	10.428644	0.196589	0.288448	0.102443	-0.943156	0.330612	-1.112912	0.013400	-0.070822	-0.036532	-0.996730
18622	0.762601	0.411378	10.077991	-0.209126	0.104114	0.370497	-0.937020	0.338295	-1.116854	0.020683	-0.069122	-0.031792	-0.996887
18623	0.723650	0.400867	9.186399	-0.206218	0.103412	0.398823	-0.932731	0.350268	-1.119313	0.028447	-0.067403	-0.027046	-0.996953
18624	1.046908	1.576616	9.259650	0.208780	0.127637	0.497406	-0.928305	0.360150	-1.121043	0.038833	-0.065056	-0.030447	-0.996661
18625	1.285038	1.670827	10.070081	0.150945	-0.109690	0.799754	-0.923614	0.368899	-1.121749	0.054926	-0.067602	-0.032548	-0.995667
18626	1.828346	1.506003	10.742614	-0.514610	-0.296742	1.019130	-0.925539	0.399246	-1.118248	0.074382	-0.074773	-0.021224	-0.994196
18627	1.836486	0.690358	8.169041	-0.818654	-0.615217	1.709350	-0.933938	0.447328	-1.104690	0.106828	-0.088915	-0.003408	-0.990288
18628	2.599696	-2.414704	7.729724	0.433306	0.337985	0.697351	-0.930610	0.473703	-1.101772	0.121469	-0.081384	-0.010009	-0.989203
18629	1.208465	-0.410508	11.036481	1.357599	0.498877	0.476866	-0.914288	0.450063	-1.123277	0.133187	-0.068347	-0.034859	-0.988117
18630	0.058330	1.840654	13.222439	0.339930	0.107286	1.438459	-0.900110	0.441312	-1.135263	0.162135	-0.066351	-0.039292	-0.983751
18631	0.020304	-0.293835	9.949829	-1.199667	-0.176158	1.223350	-0.896330	0.492405	-1.132765	0.184393	-0.074579	-0.014620	-0.979910
18632	0.909526	-2.566792	7.101410	-0.776968	-0.087604	0.517946	-0.893059	0.537283	-1.123555	0.193330	-0.079355	0.001073	-0.977919
18633	1.987422	-2.134589	7.429650	0.745467	0.079324	0.691500	-0.890462	0.544921	-1.121884	0.208034	-0.074894	-0.011929	-0.975177
18634	2.018337	-0.386234	9.848171	1.169312	0.026444	1.180366	-0.878362	0.530614	-1.136543	0.232741	-0.069812	-0.032827	-0.969474
18635	1.204989	-0.177610	10.639919	0.534047	0.008610	1.036074	-0.868644	0.523849	-1.146423	0.253552	-0.067831	-0.041494	-0.964048
18636	0.634718	-0.610270	10.697887	-0.087197	0.089291	0.723588	-0.859745	0.528077	-1.153028	0.267447	-0.067204	-0.038363	-0.960460
18637	1.029011	-0.867788	9.633729	-0.314218	0.078022	0.598098	-0.851673	0.545177	-1.153908	0.278590	-0.067816	-0.030823	-0.957517
18638	1.658596	-0.397662	9.413643	-0.143222	0.107324	0.264487	-0.844395	0.565160	-1.153228	0.283556	-0.066778	-0.027115	-0.956243
18639	1.659283	0.959236	10.529761	-0.344623	-0.214284	-0.243978	-0.847027	0.568595	-1.149771	0.278344	-0.072687	-0.021813	-0.957479
18640	2.127620	0.683678	9.780881	-0.680779	-0.328324	-0.852314	-0.862001	0.580703	-1.138865	0.260885	-0.082428	-0.011834	-0.961772
18641	2.501341	0.137134	10.350008	-0.301290	-0.082147	-0.393437	-0.878649	0.582753	-1.127329	0.252832	-0.085523	-0.006929	-0.963698
18642	2.858989	1.167797	9.655266	0.621312	0.282031	1.590251	-0.867263	0.587287	-1.131563	0.284428	-0.077177	-0.014737	-0.955472
18643	1.181122	2.418947	10.277852	1.445499	0.086909	3.789711	-0.827992	0.600398	-1.152303	0.357959	-0.068214	-0.035885	-0.930550
18644	-1.937755	0.750752	10.310267	0.443840	0.167094	1.850818	-0.788987	0.614207	-1.166912	0.392748	-0.063272	-0.040382	-0.916578
18645	-1.435475	-0.769327	9.379279	-0.202159	0.406992	-0.304199	-0.775114	0.619816	-1.172336	0.387245	-0.056971	-0.033746	-0.919596
18646	0.496511	-0.006166	9.112707	-0.308500	0.196098	0.066750	-0.751824	0.630796	-1.180484	0.388283	-0.055855	-0.026475	-0.919465
18647	0.834218	0.516914	8.871233	0.344659	0.006796	0.682816	-0.743720	0.637143	-1.182234	0.401204	-0.053202	-0.031883	-0.913886
18648	0.075577	0.355224	10.069370	0.719344	-0.023806	0.393962	-0.746832	0.626331	-1.183469	0.409128	-0.048168	-0.044796	-0.910103
18649	-0.069227	0.153620	10.511686	0.283896	-0.071186	0.075822	-0.745621	0.616364	-1.189770	0.410724	-0.046929	-0.050326	-0.909159
18650	0.668141	0.281021	10.032757	-0.387810	-0.112740	-0.054013	-0.749044	0.621604	-1.185982	0.409281	-0.052168	-0.044249	-0.909840
18651	0.849855	0.344957	9.667218	-0.136418	-0.105561	0.173111	-0.744095	0.632059	-1.189160	0.412209	-0.055065	-0.042285	-0.908440
18652	1.664175	1.039311	9.516090	0.244695	0.054110	0.284750	-0.739120	0.633388	-1.191829	0.417718	-0.052362	-0.045970	-0.905901
18653	2.165724	2.951341	10.085035	-0.459811	-0.241873	0.186732	-0.747018	0.645419	-1.184590	0.420384	-0.060471	-0.039445	-0.904469
18654	2.753490	0.602773	9.507076	-0.290782	-0.302506	0.323004	-0.753901	0.667946	-1.172254	0.425638	-0.068698	-0.036336	-0.901550
18655	3.162818	0.702410	9.321534	0.218405	0.138208	-0.065200	-0.754422	0.666865	-1.172813	0.424871	-0.064122	-0.039263	-0.902126
18656	2.732960	1.539209	8.921777	0.183876	0.144883	0.083329	-0.745228	0.660241	-1.182285	0.426750	-0.060069	-0.041243	-0.901429
18657	1.617117	1.686493	9.444784	0.247608	-0.110143	0.348231	-0.743118	0.655564	-1.185244	0.433224	-0.060077	-0.046431	-0.898082
18658	2.021749	-0.051215	9.975711	0.189962	-0.318168	0.112409	-0.747307	0.654692	-1.185224	0.435201	-0.064306	-0.052464	-0.896500
18659	3.336430	-0.236090	10.031880	-0.147683	-0.166599	-0.160259	-0.759227	0.653792	-1.182329	0.431966	-0.068361	-0.051671	-0.897810
18660	2.895177	0.731516	9.151855	-0.111667	-0.123423	0.117809	-0.761471	0.659002	-1.178422	0.433824	-0.071723	-0.050571	-0.896714
18661	2.787779	1.030460	8.489278	0.006227	0.064043	-0.016743	-0.761082	0.660044	-1.176005	0.433606	-0.070531	-0.050428	-0.896922
18662	2.129167	0.848586	8.244214	0.016006	0.054449	0.156664	-0.757413	0.659992	-1.177376	0.436507	-0.069632	-0.050021	-0.895606
18663	2.373611	0.736598	8.984193	0.380904	-0.042212	0.020975	-0.757935	0.659005	-1.175941	0.437366	-0.067148	-0.057509	-0.894927
18664	3.546975	1.583295	10.703304	0.556752	0.093536	-0.009766	-0.755793	0.644364	-1.184125	0.438077	-0.060646	-0.066668	-0.894408
18665	2.824361	1.919736	11.111802	0.302644	0.069392	0.267018	-0.749600	0.633532	-1.193829	0.443303	-0.057228	-0.071582	-0.891675
18666	1.185962	0.739393	9.640862	-0.103780	-0.039822	-0.028025	-0.749191	0.628362	-1.197713	0.442645	-0.058879	-0.070117	-0.892010
18667	0.287259	0.858931	8.928886	-0.411040	-0.100912	-0.326221	-0.753008	0.633824	-1.191126	0.436177	-0.063914	-0.064445	-0.895272
18668	1.009446	1.039550	9.349193	-0.229080	-0.106195	-0.335585	-0.760628	0.640517	-1.186315	0.429779	-0.067436	-0.061699	-0.898296
18669	1.499108	0.910172	10.137740	-0.246059	-0.048414	-0.231068	-0.767187	0.643064	-1.182444	0.425225	-0.070144	-0.058381	-0.900475
18670	1.405080	0.850190	9.906672	-0.080677	0.057318	-0.136132	-0.770083	0.647347	-1.179621	0.422762	-0.069697	-0.056632	-0.901780
18671	1.889132	1.727885	9.910089	0.338789	0.296610	-0.031759	-0.769527	0.636756	-1.182085	0.422978	-0.061424	-0.060685	-0.902017
18672	1.939649	0.568576	9.376471	-0.037987	0.190086	-0.024732	-0.761653	0.632524	-1.186025	0.422734	-0.058345	-0.058422	-0.902485
18673	1.675332	0.160841	9.034499	-0.130845	0.129814	0.006501	-0.755363	0.631820	-1.185588	0.422851	-0.057126	-0.055341	-0.902702
18674	0.631981	1.015713	9.361858	-0.071245	-0.045712	0.507024	-0.752236	0.637507	-1.183719	0.431862	-0.059172	-0.053859	-0.898384
18675	0.387791	0.974949	10.038175	0.088652	-0.142549	0.702327	-0.746221	0.641516	-1.183793	0.444385	-0.061659	-0.056214	-0.891942
18676	0.405585	0.768937	9.768318	0.007619	-0.297799	0.947748	-0.743363	0.650068	-1.186211	0.460880	-0.068016	-0.057817	-0.882961
18677	1.544250	0.619673	9.554083	0.352348	-0.094096	0.812862	-0.738136	0.654625	-1.185330	0.475522	-0.067269	-0.064139	-0.874780
18678	1.295451	1.872464	10.037592	0.694154	-0.091075	0.951860	-0.729582	0.642475	-1.194040	0.492861	-0.063525	-0.075850	-0.864465
18679	2.018827	0.511779	9.538170	0.676640	-0.030853	0.812416	-0.721028	0.630312	-1.202220	0.507590	-0.058511	-0.087173	-0.855178
18680	3.214774	-0.199538	9.334744	0.260612	0.095210	0.033699	-0.718109	0.618551	-1.210323	0.508639	-0.054356	-0.090628	-0.854470
18681	2.483326	0.607542	9.152187	0.143786	0.031037	0.285901	-0.713369	0.610729	-1.211154	0.513720	-0.052887	-0.092812	-0.851282
18682	1.918721	1.039162	10.325330	0.076562	-0.075830	0.557381	-0.710610	0.608225	-1.213123	0.523115	-0.054486	-0.094303	-0.845275
18683	1.785126	0.264869	9.932373	-0.045416	0.062989	0.366112	-0.706432	0.612900	-1.210236	0.529356	-0.054610	-0.092782	-0.841541
18684	1.263120	0.745638	9.561355	0.103199	0.231564	0.358035	-0.697526	0.613858	-1.212696	0.535888	-0.050347	-0.091677	-0.837785
18685	1.090639	0.936711	9.857864	-0.097105	0.078932	0.349381	-0.687832	0.614385	-1.215179	0.541775	-0.050697	-0.089104	-0.834248
18686	1.852818	0.586444	9.614341	-0.354289	-0.098303	0.311046	-0.685508	0.625578	-1.211667	0.546396	-0.056791	-0.083944	-0.831372
18687	1.854367	-0.049485	9.157100	-0.378270	-0.049761	0.208765	-0.685019	0.636729	-1.204419	0.549339	-0.062125	-0.078169	-0.829612
18688	1.861293	-0.194933	9.663815	-0.165204	0.121463	0.009835	-0.685442	0.646285	-1.199069	0.549458	-0.062003	-0.074086	-0.829917
18689	1.659615	0.655821	10.252884	-0.068315	0.123075	0.086175	-0.681387	0.648679	-1.199039	0.550995	-0.060870	-0.071664	-0.829195
18690	1.567838	0.071588	9.725002	-0.128596	-0.028733	0.162871	-0.677859	0.651294	-1.196077	0.553466	-0.063060	-0.069654	-0.827555
18691	1.276274	-0.640012	9.577023	-0.275086	-0.036216	0.054603	-0.677877	0.657145	-1.192176	0.553982	-0.066819	-0.065533	-0.827251
18692	1.032419	-0.632349	9.131465	-0.387147	0.100238	-0.037640	-0.677386	0.667965	-1.188654	0.552905	-0.069462	-0.058067	-0.828311
18693	1.132651	-0.489712	9.547416	-0.180796	0.151121	0.061428	-0.675578	0.676116	-1.184436	0.553865	-0.069059	-0.053333	-0.828022
18694	1.488166	-0.543917	9.763301	0.065871	0.059582	0.109275	-0.672176	0.677684	-1.183894	0.555756	-0.067523	-0.053613	-0.826862
18695	1.801763	0.037019	9.924975	0.025267	0.049323	0.008200	-0.670077	0.676868	-1.186599	0.556006	-0.066476	-0.053462	-0.826789
18696	1.953958	0.534908	9.858502	-0.074161	0.105562	-0.034240	-0.666941	0.679502	-1.184029	0.555390	-0.065582	-0.051109	-0.827423
18697	1.428124	0.496214	9.597178	-0.072630	0.120409	0.047318	-0.664066	0.681901	-1.183057	0.556224	-0.064474	-0.048524	-0.827106
18698	0.676600	0.026276	9.568039	0.028391	0.089499	0.035245	-0.661055	0.682694	-1.184527	0.556868	-0.062775	-0.047955	-0.826836
18699	0.891339	-0.258633	9.783751	-0.024962	0.084463	0.077441	-0.657912	0.683164	-1.184017	0.558224	-0.061722	-0.046473	-0.826085
18700	1.593775	0.271112	9.991436	-0.177353	0.048548	0.113684	-0.655306	0.687756	-1.182043	0.559866	-0.063067	-0.042862	-0.825067
18701	1.615880	0.334589	9.719679	-0.178092	0.074397	0.146557	-0.649821	0.693347	-1.178213	0.562144	-0.063949	-0.038896	-0.823646
18702	1.272049	-0.205647	9.448469	-0.058718	0.105840	0.065017	-0.646428	0.697675	-1.177584	0.563164	-0.062977	-0.036658	-0.823126
18703	1.174588	-0.163717	9.541430	-0.084562	0.075708	0.016136	-0.643681	0.698967	-1.176380	0.563404	-0.062680	-0.034370	-0.823083
18704	1.138258	-0.040590	9.556233	0.018487	0.044457	0.128540	-0.641858	0.702652	-1.176284	0.565526	-0.061889	-0.034016	-0.821701
18705	1.162900	0.212299	9.750025	0.119899	0.086532	0.044235	-0.639757	0.701231	-1.176619	0.566484	-0.059109	-0.034934	-0.821207
18706	1.211307	0.259323	10.030332	-0.037848	0.069689	-0.119057	-0.637913	0.697937	-1.179398	0.564500	-0.058369	-0.033669	-0.822678
18707	1.492911	0.167303	9.620900	-0.179226	0.061428	-0.048875	-0.637922	0.700641	-1.176791	0.563550	-0.059312	-0.030085	-0.823401
18708	1.600065	0.096403	9.345547	0.034667	0.063975	0.064960	-0.637147	0.704476	-1.176148	0.564661	-0.057966	-0.029863	-0.822743
18709	1.472611	0.200906	9.543010	0.151058	0.060867	0.086542	-0.635306	0.702430	-1.179153	0.566317	-0.055286	-0.031595	-0.821724
18710	1.527313	0.299015	9.837564	0.000669	0.073771	0.125029	-0.634509	0.698813	-1.178746	0.568370	-0.054204	-0.030637	-0.820414
18711	1.464781	0.360961	9.608950	0.109415	0.057810	0.196011	-0.630842	0.698956	-1.176526	0.571757	-0.052114	-0.031633	-0.818155
18712	1.586108	0.445666	9.433938	0.185861	0.044347	0.263329	-0.626374	0.694455	-1.177383	0.576234	-0.049488	-0.033898	-0.815081
18713	1.971817	-0.042456	9.564975	-0.019730	0.015600	0.205851	-0.623748	0.692185	-1.177352	0.579597	-0.049618	-0.033306	-0.812709
18714	1.852679	-0.338268	9.866795	-0.082912	-0.094558	0.395941	-0.620350	0.694960	-1.175179	0.585810	-0.052438	-0.032666	-0.808090
18715	0.988945	-0.744692	9.999795	0.072424	-0.043988	0.487131	-0.613675	0.697354	-1.177834	0.593725	-0.052666	-0.033931	-0.802225
18716	0.176026	-0.273984	10.281767	0.251014	-0.014958	0.307677	-0.608025	0.692068	-1.181782	0.598821	-0.050194	-0.037816	-0.798413
18717	0.217893	-0.467421	10.041434	0.228093	-0.013288	0.088368	-0.604464	0.684652	-1.187233	0.600469	-0.047739	-0.041545	-0.797140
18718	0.338173	-0.967694	9.675861	-0.130293	-0.091118	-0.051167	-0.604721	0.682843	-1.186358	0.599406	-0.050774	-0.040618	-0.797800
18719	0.671571	-0.949530	9.483790	-0.390877	-0.086053	-0.200546	-0.611830	0.693908	-1.179955	0.595745	-0.056662	-0.035540	-0.800384
18720	1.222751	-0.808495	9.210835	-0.143802	0.007529	-0.303614	-0.615778	0.699376	-1.173499	0.590678	-0.058097	-0.033499	-0.804116
18721	1.531394	-0.288289	9.721786	0.101701	0.037857	-0.293911	-0.622065	0.698994	-1.174767	0.586115	-0.056109	-0.034938	-0.807527
18722	1.501033	-0.439303	9.895275	-0.011465	0.008227	-0.105254	-0.626249	0.696202	-1.175338	0.584348	-0.056097	-0.034780	-0.808814
18723	1.816810	-0.050126	9.536210	0.002043	0.024142	-0.204204	-0.625597	0.697315	-1.176373	0.581091	-0.055590	-0.034685	-0.811197
18724	3.014734	0.646361	9.644724	0.283138	-0.130526	-0.178084	-0.633174	0.690368	-1.179160	0.578362	-0.054353	-0.040998	-0.812934
18725	2.806163	0.632935	10.264167	0.148837	-0.235932	0.586465	-0.633945	0.685506	-1.183287	0.587844	-0.057066	-0.045548	-0.805673
18726	0.396143	-0.498224	9.515257	0.002098	0.009380	0.604082	-0.625840	0.691338	-1.180540	0.597281	-0.057509	-0.044769	-0.798714
18727	-1.770138	0.003730	9.565343	0.243718	0.104216	-0.204800	-0.618226	0.686883	-1.186608	0.594400	-0.052754	-0.047573	-0.801026
18728	-0.115813	-0.063241	10.502266	0.339849	0.010837	-0.489269	-0.621743	0.680115	-1.189170	0.586896	-0.048130	-0.053412	-0.806464
18729	1.605491	0.742247	10.539374	-0.268065	-0.226101	-0.315404	-0.630905	0.677109	-1.187568	0.581313	-0.054548	-0.051936	-0.810187
18730	1.715789	0.326625	9.082624	-0.285767	-0.086359	-0.364930	-0.644421	0.683769	-1.181497	0.574958	-0.058948	-0.048714	-0.814602
18731	1.297509	-0.161590	8.582508	0.062329	0.032091	-0.435451	-0.653717	0.681736	-1.179995	0.567976	-0.057264	-0.049773	-0.819540
18732	1.149478	0.374656	9.594359	0.398838	-0.029235	-0.176651	-0.657359	0.673345	-1.183934	0.565481	-0.053095	-0.056850	-0.821085
18733	1.114682	0.796437	10.446894	0.228023	-0.135541	-0.070039	-0.657728	0.664051	-1.175596	0.564438	-0.052615	-0.062107	-0.821453
18734	1.760311	0.143042	9.744809	-0.342401	-0.105366	-0.405915	-0.666649	0.667749	-1.171395	0.557247	-0.057764	-0.058103	-0.826295
18735	1.640971	0.446633	9.166064	-0.173149	0.020218	-0.249839	-0.674263	0.672486	-1.165585	0.552960	-0.059042	-0.055218	-0.829277
18736	1.600064	0.033255	8.946511	0.261188	0.058241	-0.093489	-0.675812	0.666039	-1.178247	0.551756	-0.055145	-0.059021	-0.830085
18737	1.760366	0.643043	9.851747	0.272068	0.098381	-0.093280	-0.676044	0.656365	-1.183859	0.550641	-0.050386	-0.062484	-0.830874
18738	1.586148	0.406890	9.968517	-0.097467	0.055280	0.156410	-0.672248	0.657672	-1.184392	0.553171	-0.050799	-0.060103	-0.829343
18739	1.213154	0.460760	9.586037	-0.045694	0.122006	-0.152340	-0.671735	0.661237	-1.183754	0.550767	-0.049084	-0.058078	-0.831188
18740	1.622811	1.218201	9.823935	0.118065	0.150121	-0.081047	-0.669366	0.658069	-1.186536	0.549680	-0.045256	-0.058472	-0.832097
18741	1.934704	0.626774	9.712817	-0.076386	0.049474	0.039660	-0.667911	0.653207	-1.186706	0.550353	-0.045318	-0.056598	-0.831778
18742	1.811430	0.398835	9.900883	-0.065362	-0.015744	0.019860	-0.667263	0.655359	-1.184787	0.550556	-0.046385	-0.055671	-0.831647
18743	1.851061	0.950504	9.823330	-0.010413	-0.032750	0.115374	-0.667797	0.658700	-1.185472	0.552453	-0.047195	-0.055765	-0.830337
18744	1.825755	0.751013	9.756671	0.063437	-0.041945	0.044836	-0.666351	0.657312	-1.186594	0.553160	-0.047304	-0.057244	-0.829759
18745	2.061145	0.386372	9.870131	-0.096888	-0.064653	0.045917	-0.667401	0.657878	-1.186166	0.553780	-0.049553	-0.056357	-0.829275
18746	1.834010	-0.234310	9.215631	-0.356152	-0.001404	0.130472	-0.667553	0.664528	-1.180778	0.555463	-0.053732	-0.050335	-0.828276
18747	1.442924	-0.336084	9.026304	-0.116312	0.165313	-0.058576	-0.664568	0.673657	-1.178268	0.554557	-0.052312	-0.046664	-0.829188
18748	1.333229	0.431412	9.828205	0.263808	0.182265	-0.037853	-0.659060	0.672066	-1.180637	0.554275	-0.046391	-0.049059	-0.829590
18749	1.512534	0.439525	9.881779	-0.060030	0.157408	-0.149578	-0.655507	0.667234	-1.184281	0.551915	-0.044381	-0.046500	-0.831420
18750	1.749644	0.147672	9.465270	-0.321028	0.101733	-0.360310	-0.656976	0.676472	-1.182115	0.545624	-0.045958	-0.040359	-0.835795
18751	2.245029	0.438195	9.348316	-0.145784	0.068768	-0.188578	-0.654621	0.677526	-1.182241	0.542416	-0.046374	-0.037431	-0.837994
18752	2.473223	0.553994	9.450711	0.007018	0.114283	-0.106530	-0.654629	0.680601	-1.183869	0.540650	-0.044365	-0.036411	-0.839287
18753	2.123151	0.877747	9.591558	0.125213	0.135865	-0.148396	-0.651877	0.680605	-1.186821	0.538393	-0.040798	-0.037346	-0.840877
18754	2.360628	1.185327	8.475004	0.371536	0.113156	0.062603	-0.649235	0.673771	-1.192641	0.539794	-0.035000	-0.042330	-0.840003
18755	1.694368	1.260751	9.734355	1.037271	0.005282	0.049969	-0.645893	0.652742	-1.206616	0.541280	-0.023958	-0.059918	-0.838363
18756	1.232066	1.657733	10.092621	0.714274	-0.104613	-0.075442	-0.646057	0.621062	-1.222479	0.540195	-0.017946	-0.073065	-0.838170
18757	0.384502	0.880220	9.932894	0.075360	-0.274943	-0.240100	-0.652581	0.612430	-1.225067	0.535809	-0.021562	-0.077643	-0.840485
18758	0.247621	1.411695	9.842858	0.026706	-0.236972	-0.569761	-0.663970	0.609537	-1.226223	0.525879	-0.024431	-0.080881	-0.846353
18759	0.295160	1.524251	10.262232	0.316127	-0.075476	-0.528945	-0.672586	0.599283	-1.228306	0.516941	-0.021623	-0.087497	-0.851263
18760	0.185819	0.852407	10.523868	0.498071	0.023868	-0.313747	-0.676457	0.579877	-1.233520	0.511856	-0.015575	-0.095867	-0.853563
18761	0.952226	0.832262	9.868846	0.222787	0.106748	-0.234664	-0.677209	0.568319	-1.234672	0.508136	-0.011086	-0.098790	-0.855521
18762	1.298327	1.416169	9.600698	0.183544	0.149175	-0.308872	-0.674825	0.559746	-1.236563	0.503175	-0.006121	-0.100488	-0.858300
18763	0.992273	1.964018	9.750831	0.221924	0.026542	-0.083171	-0.669802	0.544927	-1.239742	0.501846	-0.003326	-0.104178	-0.858654
18764	1.012346	1.491042	9.283302	-0.169844	-0.022076	0.022289	-0.670191	0.543418	-1.239785	0.502159	-0.005521	-0.101488	-0.858781
18765	0.888090	1.022767	9.177127	-0.151646	0.044926	0.230583	-0.666797	0.547407	-1.236380	0.506211	-0.006805	-0.098513	-0.856738
18766	0.711291	1.915202	9.468215	0.208965	0.090638	0.483080	-0.663263	0.548747	-1.238103	0.514606	-0.004158	-0.101111	-0.851434
18767	0.749330	2.212013	9.577851	0.127818	0.107341	0.355601	-0.654603	0.544191	-1.240735	0.520894	-0.001769	-0.102263	-0.847472
18768	0.892333	2.059252	9.395669	-0.012276	0.167864	0.017810	-0.648573	0.543091	-1.240838	0.521504	0.000845	-0.100314	-0.847331
18769	0.905240	2.098291	9.126221	-0.008569	0.070698	0.064942	-0.645560	0.543488	-1.243117	0.522765	0.001804	-0.099560	-0.846641
18770	1.136026	2.160710	8.945108	-0.039425	0.041454	-0.200614	-0.646471	0.541144	-1.242384	0.519444	0.002430	-0.098460	-0.848809
18771	1.075201	2.256748	9.471991	-0.121453	-0.079087	-0.387303	-0.649087	0.539955	-1.242126	0.512721	0.000573	-0.097360	-0.853017
18772	1.641903	2.677244	9.741315	-0.361570	-0.346429	-0.442959	-0.661539	0.541044	-1.235048	0.504480	-0.008241	-0.094739	-0.858170
18773	2.240597	1.727067	10.715087	-0.655601	-0.323171	-0.618896	-0.675062	0.550641	-1.230609	0.493067	-0.019276	-0.087054	-0.865410
18774	2.840201	0.560776	10.612319	-0.561275	-0.099472	-0.571277	-0.687417	0.563290	-1.221840	0.482761	-0.025594	-0.078537	-0.871848
18775	3.217988	0.611182	9.335949	-0.185651	0.067041	0.157625	-0.685869	0.571203	-1.219086	0.485544	-0.026629	-0.074822	-0.870597
18776	1.556708	0.158773	9.820271	0.142293	-0.113180	0.721915	-0.685236	0.578153	-1.215555	0.497944	-0.028359	-0.078009	-0.863228
18777	0.291089	0.116502	10.821451	0.351098	-0.212355	0.702741	-0.681033	0.574783	-1.217302	0.509907	-0.029784	-0.085938	-0.855408
18778	0.497533	1.382324	10.534247	0.179611	-0.035677	0.547645	-0.670918	0.566279	-1.223924	0.519247	-0.029568	-0.089047	-0.849458
18779	-0.004470	0.140118	9.450017	-0.291217	-0.073016	0.383446	-0.667797	0.573898	-1.221994	0.525462	-0.034616	-0.084702	-0.845882
18780	0.646431	-1.207386	8.334565	-0.154303	-0.107721	0.107760	-0.669136	0.583232	-1.218101	0.526888	-0.038314	-0.083151	-0.844989
18781	1.398649	0.536872	8.960601	0.043357	-0.137578	0.379349	-0.667173	0.583834	-1.216113	0.533118	-0.040923	-0.085029	-0.840762
18782	1.558323	0.770414	9.591885	0.053744	-0.109774	0.194727	-0.667697	0.584022	-1.217827	0.536133	-0.042600	-0.086944	-0.838563
18783	1.812405	0.459522	9.825848	-0.106057	-0.000708	-0.206497	-0.666124	0.583369	-1.214945	0.532606	-0.043511	-0.085323	-0.840927
18784	1.939989	0.524876	9.208342	-0.366824	0.082036	-0.334108	-0.667459	0.591644	-1.213076	0.526743	-0.045532	-0.078571	-0.845160
18785	1.813438	0.990984	8.907327	-0.013187	0.066363	-0.334852	-0.666153	0.592965	-1.211722	0.521197	-0.044164	-0.077942	-0.848722
18786	1.736814	1.496908	9.322331	0.206909	0.040255	-0.461650	-0.667959	0.583380	-1.213596	0.513623	-0.040660	-0.081447	-0.853173
18787	1.538714	1.032194	9.639849	-0.185834	-0.053022	-0.599572	-0.673707	0.577671	-1.211853	0.503148	-0.042633	-0.079322	-0.859495
18788	1.423834	0.641717	9.157931	-0.124659	-0.030016	-0.862636	-0.680519	0.577391	-1.210988	0.488196	-0.043081	-0.078215	-0.868154
18789	1.564238	1.556822	8.760639	0.041562	0.037291	-1.010268	-0.692677	0.568237	-1.209280	0.470685	-0.040574	-0.079466	-0.877778
18790	1.827469	2.224216	8.864762	0.020934	-0.049606	-1.097617	-0.703781	0.557379	-1.206576	0.451358	-0.039546	-0.081180	-0.887762
18791	2.115223	1.489385	10.944076	0.168501	-0.302131	-1.044039	-0.727061	0.542786	-1.197479	0.432391	-0.041825	-0.087811	-0.896425
18792	0.194044	2.478881	11.893294	0.003982	-0.298043	-0.478360	-0.744576	0.528748	-1.194272	0.423385	-0.046343	-0.090861	-0.900190
18793	-0.580032	0.819066	10.250326	-0.410879	-0.083863	-0.872312	-0.752955	0.526347	-1.189606	0.407094	-0.049760	-0.085004	-0.908060
18794	0.865737	-0.445996	9.700146	-0.362142	-0.066258	-1.277207	-0.769460	0.524814	-1.184688	0.383524	-0.051764	-0.080221	-0.918583
18795	1.846815	-0.629698	9.238259	-0.390481	0.065834	-0.730286	-0.777056	0.523329	-1.178543	0.369789	-0.052411	-0.073209	-0.924743
18796	0.949454	0.477928	10.588628	0.148464	0.126185	-0.685655	-0.781776	0.524026	-1.174087	0.357785	-0.048002	-0.075749	-0.929488
18797	1.255673	2.745573	10.629053	0.362000	0.137635	-1.001575	-0.784588	0.500421	-1.177852	0.339671	-0.041337	-0.082376	-0.936018
18798	1.330837	1.256577	9.679913	-0.602025	-0.162922	-0.468933	-0.792029	0.491449	-1.176723	0.330349	-0.047740	-0.072600	-0.939851
18799	0.755577	-1.540407	7.801326	-0.936468	-0.091557	-0.525819	-0.801925	0.513758	-1.163961	0.319397	-0.054892	-0.055945	-0.944374
18800	0.951947	1.050507	8.091052	0.321806	0.217364	-0.684493	-0.803625	0.512674	-1.163179	0.307249	-0.048005	-0.061383	-0.948433
18801	0.713756	3.881321	10.392071	0.894408	-0.134826	-0.158159	-0.807208	0.484139	-1.168020	0.304917	-0.044846	-0.079285	-0.948013
18802	0.659822	1.853776	11.195105	0.074637	-0.416635	0.026737	-0.816332	0.468281	-1.166028	0.304958	-0.052381	-0.083214	-0.947276
18803	1.108562	0.572918	9.399074	-0.994061	-0.375017	-0.584598	-0.826577	0.475880	-1.155849	0.292156	-0.064512	-0.067205	-0.951823
18804	1.852641	1.843552	8.293206	-0.605176	-0.256315	-0.432515	-0.841303	0.492363	-1.143215	0.282867	-0.072392	-0.057731	-0.954680
18805	2.209718	2.437417	8.494624	0.460791	-0.100845	0.118076	-0.847192	0.489765	-1.138452	0.285681	-0.071820	-0.066992	-0.953279
18806	1.662507	2.325651	9.441356	0.605590	-0.161952	0.480714	-0.848627	0.487607	-1.139300	0.295558	-0.072137	-0.078760	-0.949336
18807	1.169918	2.535191	9.766413	0.093681	-0.335242	0.409133	-0.855164	0.483001	-1.136716	0.302927	-0.078538	-0.082085	-0.946218
18808	2.239196	1.183277	9.905684	0.002951	-0.208258	-0.080301	-0.858681	0.475880	-1.135839	0.301116	-0.082386	-0.083523	-0.946343
18809	4.088729	-1.416526	10.622218	0.206718	-0.067189	-0.102061	-0.862853	0.468719	-1.132566	0.299430	-0.082266	-0.088099	-0.946474
18810	4.019780	-0.966310	10.814055	0.414923	0.026980	0.475606	-0.859688	0.461817	-1.135873	0.309267	-0.080152	-0.095003	-0.942817
18811	2.879520	2.262928	10.798036	0.517651	-0.228333	1.197589	-0.862063	0.467348	-1.133813	0.332156	-0.083599	-0.104287	-0.933707
18812	2.242302	1.258567	9.830604	-0.084650	-0.400655	1.484780	-0.861325	0.483221	-1.128011	0.358493	-0.094785	-0.102802	-0.923001
18813	1.393904	-1.266555	9.108832	-0.460969	-0.164615	0.795836	-0.857055	0.500039	-1.118636	0.371939	-0.102835	-0.093909	-0.917751
18814	1.004673	-0.824681	8.337856	-0.292773	0.023937	0.597854	-0.851350	0.519691	-1.113967	0.381540	-0.105823	-0.087021	-0.914142
18815	1.509654	0.643227	8.722534	0.203339	0.132798	0.502677	-0.843778	0.529059	-1.114421	0.391405	-0.102752	-0.088526	-0.910169
18816	2.546150	0.822326	9.686781	0.297350	0.061519	0.436835	-0.837521	0.540729	-1.123814	0.400108	-0.100129	-0.092555	-0.906268
18817	3.607688	-0.299175	9.597847	-0.120854	-0.024267	0.277424	-0.835171	0.543428	-1.123357	0.404884	-0.102125	-0.089862	-0.904193
18818	3.610969	0.302756	9.068748	-0.295376	0.033066	0.487642	-0.830453	0.542950	-1.125284	0.412813	-0.104880	-0.083208	-0.900923
18819	2.801679	1.064694	8.503886	0.116517	0.160336	0.656998	-0.821315	0.554236	-1.126625	0.425163	-0.102235	-0.082498	-0.895533
18820	2.435305	1.514388	8.881545	0.451378	0.215943	0.392349	-0.809253	0.552057	-1.133999	0.433263	-0.095248	-0.087915	-0.891898
18821	2.628635	0.983962	9.206754	0.110529	0.031881	0.384770	-0.803770	0.558829	-1.133582	0.440415	-0.094514	-0.088827	-0.888376
18822	2.887170	0.600274	8.856576	-0.073327	0.099889	0.340392	-0.799853	0.563475	-1.135338	0.446355	-0.094063	-0.085981	-0.885735
18823	2.750373	1.328320	8.500323	-0.082073	0.223829	0.250990	-0.789496	0.561548	-1.139897	0.451053	-0.091405	-0.082055	-0.884004
18824	2.619579	1.571088	8.513733	0.114459	0.285061	0.214885	-0.781114	0.562854	-1.144996	0.455445	-0.085751	-0.081103	-0.882405
18825	2.497043	1.233975	9.013108	0.188444	0.300037	0.209937	-0.769843	0.562190	-1.151383	0.459973	-0.079229	-0.081402	-0.880637
18826	2.425773	1.516649	8.946216	-0.011096	0.374518	0.078066	-0.759901	0.567533	-1.153319	0.461905	-0.072924	-0.077633	-0.880511
18827	2.278293	1.215408	8.679227	-0.167008	0.430225	-0.071425	-0.748777	0.571784	-1.157028	0.461078	-0.066936	-0.070950	-0.881982
18828	1.403114	0.971609	10.817832	0.297859	0.266382	-0.190215	-0.738795	0.564168	-1.166143	0.458495	-0.059279	-0.074001	-0.883624
18829	0.618985	1.258573	12.916720	0.672517	0.126728	-0.095227	-0.734539	0.543698	-1.175199	0.457779	-0.050809	-0.084921	-0.883541
18830	-0.020513	0.212969	12.500662	-0.784782	0.176130	-0.580226	-0.734931	0.543143	-1.174681	0.446917	-0.053950	-0.070017	-0.890198
18831	0.486274	-1.103353	9.681428	-1.364755	0.159324	-0.964064	-0.742898	0.577488	-1.158641	0.428292	-0.061946	-0.045238	-0.900379
18832	1.073389	-1.257908	8.179577	-0.486364	0.064371	-0.707389	-0.749765	0.595088	-1.148318	0.415094	-0.064357	-0.036808	-0.906752
18833	1.446057	-0.746219	8.962106	0.726579	0.262943	-0.194975	-0.751178	0.585768	-1.150056	0.412670	-0.053449	-0.047899	-0.908049
18834	1.198945	0.336893	11.208647	1.004433	0.290618	-0.425600	-0.743476	0.552263	-1.166332	0.406368	-0.039512	-0.064187	-0.910595
18835	1.086886	1.524115	10.844876	-0.260828	-0.058977	-0.491937	-0.746840	0.538316	-1.169123	0.397134	-0.042097	-0.060164	-0.914818
18836	0.865573	0.102405	8.509504	-0.906782	-0.160921	-0.441407	-0.755771	0.545290	-1.163226	0.387996	-0.051763	-0.045210	-0.919095
18837	0.306451	-1.271875	7.684440	-0.380470	-0.104681	-0.453343	-0.764207	0.561542	-1.152795	0.379183	-0.056248	-0.039275	-0.922775
18838	0.273368	-0.053943	8.737997	0.836898	-0.026207	-0.332393	-0.772189	0.557773	-1.149107	0.374034	-0.050169	-0.055287	-0.924405
18839	0.724698	1.755437	11.168957	1.150935	0.020924	-0.400297	-0.773779	0.520504	-1.160617	0.367733	-0.040690	-0.076573	-0.925880
18840	1.638435	2.150678	11.453933	-0.113431	-0.133023	-0.500951	-0.779612	0.499694	-1.162800	0.358252	-0.043271	-0.075856	-0.929532
18841	1.990473	0.904421	9.178148	-1.034954	-0.256082	-0.516093	-0.790627	0.502575	-1.157009	0.347307	-0.054649	-0.058713	-0.934315
18842	2.306579	0.395462	7.853564	-0.439146	-0.098582	-0.282489	-0.797756	0.519608	-1.145772	0.341459	-0.059265	-0.051495	-0.936612
18843	2.042432	1.249958	8.633224	0.605929	0.034363	0.236177	-0.801441	0.525337	-1.145018	0.346643	-0.054777	-0.062217	-0.934327
18844	1.151721	1.743615	9.745352	1.001210	-0.043820	0.583624	-0.799021	0.505007	-1.152324	0.358605	-0.049420	-0.080569	-0.928692
18845	1.427665	2.112767	10.456194	0.233969	-0.139869	0.108412	-0.797399	0.488812	-1.158428	0.360647	-0.050542	-0.085765	-0.927375
18846	1.471629	1.759140	9.868164	-0.602914	-0.365675	0.000041	-0.804994	0.487266	-1.155736	0.359368	-0.061730	-0.077207	-0.927945
18847	2.732646	-0.077218	9.352724	-0.323914	-0.099199	-0.287546	-0.813679	0.499431	-1.147554	0.353497	-0.065516	-0.072218	-0.930340
18848	3.981405	-0.360294	10.163314	0.241360	-0.075010	0.081877	-0.819861	0.507397	-1.145507	0.355517	-0.065360	-0.077146	-0.929185
18849	3.339937	-0.366978	11.082294	0.009708	-0.093479	1.035957	-0.818298	0.510821	-1.145815	0.374601	-0.068801	-0.076540	-0.921457
18850	1.042432	-1.219425	10.127758	0.018157	-0.104886	1.061228	-0.813101	0.525519	-1.147534	0.393765	-0.072282	-0.076164	-0.913194
18851	-0.436716	0.200243	9.525350	0.170479	0.049287	0.843721	-0.801307	0.525054	-1.151002	0.409482	-0.071422	-0.077432	-0.906216
18852	-0.123837	0.327291	9.661546	0.047542	0.022161	0.317941	-0.794769	0.529671	-1.154116	0.415317	-0.071185	-0.077652	-0.903556
18853	1.068062	-0.585496	9.972141	-0.403024	-0.193885	0.166389	-0.797434	0.543949	-1.147663	0.417480	-0.078328	-0.071411	-0.902483
18854	1.919547	-1.888087	8.975619	-0.771356	-0.177779	0.216504	-0.801955	0.565778	-1.137366	0.419879	-0.088335	-0.058623	-0.901366
18855	2.155800	-0.631414	8.862680	-0.057777	0.112240	0.167452	-0.800688	0.580030	-1.133745	0.422983	-0.087074	-0.055928	-0.900208
18856	1.738755	0.516443	9.880919	0.569990	0.186749	0.461663	-0.792533	0.569518	-1.141204	0.432462	-0.079457	-0.063797	-0.895875
18857	1.187657	-0.245943	10.091177	-0.024586	-0.034997	0.378960	-0.785186	0.566731	-1.147482	0.439214	-0.080823	-0.062626	-0.892545
18858	1.399442	-1.033433	9.266086	-0.505677	-0.070360	-0.009996	-0.782998	0.579544	-1.142191	0.438126	-0.086563	-0.054230	-0.893091
18859	1.891686	-0.509995	8.858475	-0.187751	0.032556	-0.034983	-0.784868	0.591077	-1.137293	0.437271	-0.087647	-0.050169	-0.893641
18860	1.847766	-0.200084	9.184507	0.269090	0.167364	0.135276	-0.780930	0.589128	-1.140585	0.440342	-0.082495	-0.053276	-0.892443
18861	1.816190	-0.457863	9.832883	0.091995	0.190568	-0.072003	-0.776987	0.584977	-1.144212	0.439468	-0.078272	-0.052866	-0.893278
18862	2.444372	-0.058080	10.258279	-0.162156	0.116455	-0.107918	-0.775416	0.585674	-1.146066	0.437428	-0.077561	-0.049114	-0.894555
18863	2.456347	0.252769	9.876043	-0.295662	0.058017	0.231654	-0.769666	0.590169	-1.142937	0.441216	-0.079439	-0.042504	-0.892867
18864	1.395377	0.175226	9.475853	-0.026023	0.086437	0.285972	-0.764983	0.601345	-1.141045	0.446364	-0.078425	-0.040821	-0.890473
18865	0.624431	0.471933	9.673785	0.290403	0.064671	0.194149	-0.759725	0.595779	-1.144466	0.450374	-0.074887	-0.044671	-0.888572
18866	0.923592	-0.393951	9.934978	-0.172261	0.035594	-0.009978	-0.758432	0.601888	-1.147208	0.449990	-0.075855	-0.041305	-0.888847
18867	1.780447	-0.502210	9.743073	-0.387049	0.041821	-0.189375	-0.757669	0.609245	-1.143534	0.446110	-0.078479	-0.033870	-0.890887
18868	1.942423	0.432710	9.396834	-0.056428	0.033919	0.099755	-0.757022	0.612009	-1.144250	0.447843	-0.078503	-0.032405	-0.890070
18869	1.398552	0.498089	9.451856	0.205121	0.013899	0.278262	-0.752564	0.611123	-1.146187	0.453168	-0.076629	-0.035094	-0.887432
18870	0.906538	-0.052054	9.763407	0.168355	0.016161	0.173079	-0.747837	0.607771	-1.149267	0.456526	-0.074995	-0.037671	-0.885743
18871	1.238839	0.318061	9.912805	-0.035413	-0.003860	-0.020509	-0.750199	0.608886	-1.147347	0.456156	-0.075364	-0.036719	-0.885942
18872	1.662197	0.413078	9.537600	-0.097326	-0.008628	-0.027894	-0.752300	0.610265	-1.145156	0.455528	-0.076443	-0.035116	-0.886238
18873	1.551902	0.100396	9.464374	0.089711	0.047706	0.022600	-0.748101	0.608431	-1.147650	0.456146	-0.074786	-0.035887	-0.886031
18874	1.282633	0.284859	9.760370	0.180768	0.060091	-0.015890	-0.746386	0.604573	-1.149783	0.456198	-0.072118	-0.038567	-0.886112
18875	1.362923	0.410113	9.889444	0.034937	0.042922	-0.018251	-0.744279	0.600992	-1.152309	0.456001	-0.070992	-0.038500	-0.886307
18876	1.582357	0.071851	9.720633	-0.039656	0.023730	-0.058422	-0.746384	0.604072	-1.152055	0.454949	-0.070946	-0.037665	-0.886888
18877	1.756979	0.147808	9.487154	-0.052981	0.035233	-0.096441	-0.746649	0.604873	-1.150567	0.453231	-0.070709	-0.036247	-0.887845
18878	1.778531	0.133618	9.317047	-0.002865	0.018772	0.046831	-0.745728	0.604141	-1.155777	0.454092	-0.070494	-0.035961	-0.887433
18879	1.556815	0.119918	9.608778	0.174513	0.011549	0.075674	-0.744935	0.601930	-1.156519	0.455727	-0.068746	-0.038583	-0.886622
18880	1.592764	0.309920	9.916505	0.063402	0.019959	0.057675	-0.742831	0.599129	-1.156897	0.456872	-0.067917	-0.039447	-0.886058
18881	1.475855	0.060206	9.681353	-0.077935	0.000978	0.057152	-0.742312	0.600758	-1.156188	0.457818	-0.068645	-0.037738	-0.885588
18882	1.519719	0.051296	9.704426	0.025846	0.026801	-0.016630	-0.741798	0.604140	-1.153565	0.457598	-0.067980	-0.037974	-0.885743
18883	1.469148	0.404742	9.733902	0.051942	-0.003787	0.078733	-0.740220	0.601909	-1.154184	0.459098	-0.067617	-0.038604	-0.884967
18884	1.374373	0.029228	9.574985	-0.010608	0.017141	-0.034452	-0.740609	0.600843	-1.155541	0.458505	-0.067443	-0.038307	-0.885301
18885	1.451210	0.108320	9.853516	-0.007694	0.052653	-0.138564	-0.740214	0.600157	-1.156098	0.456117	-0.066458	-0.037664	-0.886635
18886	1.352888	0.164778	9.765839	-0.047910	0.017257	-0.087618	-0.739822	0.600574	-1.156620	0.454534	-0.066581	-0.036775	-0.887476
18887	1.440472	0.127520	9.643659	-0.053138	0.013719	-0.161935	-0.741652	0.599232	-1.156509	0.451633	-0.066682	-0.035726	-0.888991
18888	1.508587	0.114193	9.645849	-0.049027	0.012461	-0.181394	-0.742703	0.599736	-1.153296	0.448372	-0.066832	-0.034984	-0.890658
18889	1.538292	0.090466	9.695073	-0.011746	-0.001863	-0.164578	-0.744794	0.598117	-1.152925	0.445457	-0.066842	-0.034832	-0.892125
18890	1.614623	0.140386	9.629651	-0.026198	0.012135	-0.160131	-0.747152	0.598173	-1.153029	0.442595	-0.066806	-0.034471	-0.893565
18891	1.590402	0.125374	9.537567	-0.025289	0.021931	-0.124694	-0.748194	0.596000	-1.153616	0.440382	-0.066550	-0.033833	-0.894701
18892	1.447029	0.035403	9.603641	0.010190	0.011114	-0.106936	-0.748973	0.593833	-1.154738	0.438510	-0.066248	-0.034060	-0.895634
18893	1.313797	-0.064083	9.751925	0.011791	0.019792	-0.098005	-0.749760	0.593989	-1.154724	0.436819	-0.065722	-0.034072	-0.896498
18894	1.294052	-0.049881	9.727145	-0.011615	0.007192	-0.099923	-0.750285	0.594424	-1.155102	0.435040	-0.065685	-0.033933	-0.897371
18895	1.470446	0.094091	9.717031	-0.008644	0.022540	-0.107817	-0.751067	0.593088	-1.156330	0.433144	-0.065281	-0.033573	-0.898331
18896	1.526943	0.182497	9.751791	0.037102	0.046807	-0.030620	-0.751067	0.592905	-1.154345	0.432694	-0.064157	-0.033874	-0.898617
18897	1.213588	0.104000	9.771650	-0.014397	0.050637	0.011750	-0.749234	0.593467	-1.156605	0.432955	-0.063376	-0.033023	-0.898578
18898	1.007911	-0.025939	9.804827	-0.040631	0.052765	-0.083749	-0.749884	0.591951	-1.156114	0.431450	-0.062782	-0.031942	-0.899383
18899	1.089065	0.043499	9.854927	-0.064194	0.028529	-0.082232	-0.746999	0.590789	-1.156449	0.429941	-0.062750	-0.030497	-0.900157
18900	1.210145	-0.109665	9.633568	-0.124353	0.021102	-0.054192	-0.748584	0.595208	-1.154831	0.428842	-0.063464	-0.028145	-0.900708
18901	1.253197	0.027027	9.552030	-0.063307	0.010803	-0.084139	-0.749111	0.596021	-1.153605	0.427285	-0.063743	-0.026873	-0.901466
18902	1.347687	0.184101	9.775160	0.071501	0.028677	-0.041198	-0.749891	0.594112	-1.153922	0.426670	-0.062650	-0.027969	-0.901801
18903	1.341276	0.033513	9.862741	-0.080867	0.000636	-0.002066	-0.748716	0.595460	-1.153627	0.426565	-0.063306	-0.026380	-0.901853
18904	1.294342	-0.076583	9.650342	-0.126339	0.012071	-0.048972	-0.748463	0.598505	-1.154198	0.425546	-0.064198	-0.024059	-0.902336
18905	1.327907	0.188586	9.678251	-0.006724	0.051146	-0.005930	-0.748336	0.599855	-1.152962	0.425488	-0.063307	-0.023397	-0.902444
18906	1.205216	0.031030	9.728623	0.007433	0.014835	0.064640	-0.747817	0.601365	-1.153053	0.426686	-0.063064	-0.023322	-0.901897
18907	1.134651	-0.072188	9.748897	-0.057103	0.009990	-0.013373	-0.747425	0.601758	-1.152514	0.426411	-0.063336	-0.022119	-0.902038
18908	1.291925	0.052016	9.697432	-0.070213	0.030565	-0.058409	-0.746381	0.602965	-1.151957	0.425299	-0.063415	-0.020664	-0.902592
18909	1.273944	-0.030841	9.618084	-0.000386	0.007885	0.019473	-0.746647	0.604354	-1.152043	0.425686	-0.063255	-0.020476	-0.902425
18910	1.187088	-0.037263	9.694888	0.021894	-0.001922	-0.007908	-0.746649	0.604888	-1.151230	0.425588	-0.063158	-0.020897	-0.902468
18911	1.243553	0.065714	9.811365	0.010535	0.015086	-0.052059	-0.747431	0.603834	-1.152714	0.424700	-0.062742	-0.020948	-0.902914
18912	1.274970	-0.069648	9.697828	-0.058217	0.005311	-0.039958	-0.746773	0.602839	-1.152089	0.423924	-0.063182	-0.019901	-0.903272
18913	1.264268	-0.035873	9.591352	0.018127	-0.003882	-0.001759	-0.747823	0.603258	-1.151268	0.423946	-0.063067	-0.020199	-0.903263
18914	1.235553	-0.038811	9.686760	0.050463	0.005191	0.001941	-0.748213	0.602184	-1.152226	0.424063	-0.062604	-0.021063	-0.903221
18915	1.184323	-0.124678	9.801357	0.041808	-0.001645	-0.012263	-0.747947	0.600792	-1.152008	0.423924	-0.062242	-0.021788	-0.903294
18916	1.226343	-0.046248	9.792428	-0.025123	-0.013132	-0.001950	-0.748599	0.599846	-1.152296	0.423867	-0.062749	-0.021447	-0.903294
18917	1.304564	-0.103096	9.650855	-0.007421	-0.013267	0.009587	-0.748342	0.601317	-1.150394	0.424057	-0.063025	-0.021360	-0.903187
18918	1.372525	-0.101858	9.696251	0.036807	-0.004744	0.039823	-0.749256	0.600746	-1.154782	0.424835	-0.062874	-0.022014	-0.902816
18919	1.337927	-0.049076	9.815126	0.030711	-0.000116	0.066358	-0.747942	0.599594	-1.154037	0.426102	-0.062621	-0.022443	-0.902226
18920	1.375411	0.012281	9.796560	-0.018473	0.007680	0.022039	-0.747943	0.600200	-1.156407	0.426490	-0.062707	-0.022016	-0.902048
18921	1.449049	-0.047070	9.722253	-0.054164	-0.022333	0.073000	-0.749262	0.602439	-1.150215	0.427759	-0.063589	-0.021109	-0.901406
18922	1.483697	-0.097820	9.627602	-0.018232	-0.019354	0.111225	-0.748915	0.605480	-1.151397	0.429734	-0.064199	-0.020802	-0.900430
18923	1.486642	-0.007966	9.593321	0.028018	-0.019469	0.131700	-0.746952	0.606234	-1.150068	0.432162	-0.064361	-0.021294	-0.899244
18924	1.356964	-0.063714	9.609016	0.039075	-0.016442	0.156538	-0.746168	0.607063	-1.150847	0.435017	-0.064444	-0.021935	-0.897846
18925	1.255092	-0.041279	9.716430	0.030621	-0.008924	0.137129	-0.744856	0.606488	-1.151146	0.437543	-0.064395	-0.022383	-0.896609
18926	1.212205	-0.080894	9.696159	0.035408	-0.029874	0.122876	-0.743026	0.608106	-1.151248	0.439775	-0.064734	-0.023120	-0.895473
18927	1.199828	-0.187512	9.710853	0.011017	-0.024896	0.126294	-0.741944	0.609109	-1.153274	0.442069	-0.065135	-0.023367	-0.894308
18928	1.191014	-0.100288	9.772498	0.056992	-0.004120	0.092973	-0.741554	0.609554	-1.148884	0.443801	-0.064806	-0.024300	-0.893449
18929	1.207837	-0.090272	9.792192	0.012418	-0.014722	0.075079	-0.740507	0.609797	-1.148490	0.445181	-0.064981	-0.024549	-0.892742
18930	1.269860	-0.171676	9.736949	-0.028950	-0.008071	0.007793	-0.741295	0.610499	-1.148194	0.445279	-0.065445	-0.024092	-0.892672
18931	1.391894	-0.106364	9.663186	-0.002338	0.000656	0.023818	-0.741030	0.609904	-1.152728	0.445731	-0.065454	-0.024007	-0.892448
18932	1.406812	-0.135226	9.601287	0.011357	0.000113	0.050379	-0.741298	0.611963	-1.151864	0.446646	-0.065433	-0.024141	-0.891988
18933	1.397060	-0.120832	9.673080	0.034607	0.000178	0.055757	-0.739985	0.611291	-1.154024	0.447715	-0.065142	-0.024682	-0.891459
18934	1.332476	-0.024908	9.776270	0.034203	0.023660	0.040884	-0.739595	0.612245	-1.153865	0.448499	-0.064492	-0.025025	-0.891102
18935	1.381114	-0.038591	9.746578	-0.033070	0.014449	0.030880	-0.738283	0.611685	-1.154827	0.449043	-0.064542	-0.024272	-0.890845
18936	1.406501	-0.115812	9.625198	-0.033873	0.036491	-0.069766	-0.737761	0.612031	-1.152300	0.447771	-0.064221	-0.023429	-0.891531
18937	1.313251	-0.039824	9.732472	0.049938	0.032935	-0.041221	-0.738020	0.611205	-1.152191	0.447144	-0.063165	-0.024088	-0.891904
18938	1.274386	-0.025960	9.788936	0.000732	0.002748	-0.023880	-0.736574	0.609861	-1.155302	0.446723	-0.063156	-0.024106	-0.892115
18939	1.338782	-0.117037	9.656823	-0.089648	-0.012598	-0.045487	-0.739072	0.612345	-1.152674	0.445820	-0.064160	-0.022690	-0.892532
18940	1.421075	-0.130119	9.546332	0.004080	0.005182	-0.013267	-0.740776	0.612932	-1.152503	0.445585	-0.064083	-0.022732	-0.892654
18941	1.536715	0.056463	9.748228	0.070082	-0.007060	0.073463	-0.738153	0.611766	-1.152437	0.447011	-0.063628	-0.023980	-0.891940
18942	1.438746	-0.003560	9.803436	-0.010743	-0.014564	0.133302	-0.737893	0.612618	-1.153740	0.449350	-0.064106	-0.023747	-0.890736
18943	1.491932	-0.138927	9.673892	-0.076848	0.013581	0.053786	-0.737675	0.615243	-1.148429	0.450244	-0.064599	-0.022223	-0.890289
18944	1.444401	-0.066977	9.655044	-0.019258	0.021245	0.122981	-0.735588	0.618529	-1.149278	0.452386	-0.064507	-0.021527	-0.889226
18945	1.286357	-0.157219	9.677349	0.051780	0.005942	0.190334	-0.734016	0.618788	-1.150084	0.455866	-0.064037	-0.022191	-0.887465
18946	1.145838	-0.145197	9.757182	0.027967	0.010560	0.139041	-0.731918	0.618210	-1.151056	0.458332	-0.063715	-0.022410	-0.886211
18947	1.267986	-0.060449	9.842118	-0.022529	0.004597	0.039795	-0.730873	0.619615	-1.153148	0.459039	-0.063873	-0.021959	-0.885845
18948	1.418853	-0.242193	9.665209	-0.060887	0.001087	0.060849	-0.730355	0.621638	-1.151497	0.460012	-0.064498	-0.020791	-0.885323
18949	1.365445	-0.272311	9.442381	0.024776	0.002873	0.089438	-0.729311	0.622791	-1.148551	0.461657	-0.064281	-0.021128	-0.884474
18950	1.378000	-0.140997	9.643938	0.143913	-0.009893	0.107398	-0.728784	0.621855	-1.150446	0.463709	-0.063231	-0.023625	-0.883413
18951	1.378290	-0.116694	9.889247	0.126427	-0.028964	0.117823	-0.727197	0.617360	-1.154854	0.465962	-0.062655	-0.026024	-0.882200
18952	1.431019	-0.096326	9.835357	-0.013321	-0.013605	0.096255	-0.725887	0.617583	-1.153800	0.467601	-0.063128	-0.025793	-0.881305
18953	1.482499	-0.022191	9.730311	-0.074619	0.012199	0.036017	-0.724678	0.618357	-1.151984	0.468176	-0.063666	-0.024372	-0.881002
18954	1.161208	-0.207638	9.630399	-0.060605	0.003165	0.117419	-0.724558	0.621924	-1.151077	0.470119	-0.064294	-0.023122	-0.879955
18955	1.134588	-0.305189	9.791566	0.040070	0.023276	0.057752	-0.722205	0.623548	-1.151981	0.471226	-0.063563	-0.023572	-0.879404
18956	1.149350	-0.057343	9.893638	-0.076760	-0.012833	0.111952	-0.721687	0.625748	-1.152051	0.473054	-0.064624	-0.022199	-0.878380
18957	1.242008	-0.395505	9.477859	-0.205812	-0.027738	0.023047	-0.720917	0.630939	-1.150303	0.473206	-0.067092	-0.018846	-0.878191
18958	1.318071	-0.190239	9.541219	-0.002237	0.032491	-0.041378	-0.720526	0.631908	-1.150808	0.472462	-0.066585	-0.018553	-0.878636
18959	1.294152	-0.045018	9.789686	0.073863	0.000198	0.068274	-0.720258	0.629835	-1.151009	0.473788	-0.065929	-0.019797	-0.877944
18960	1.334610	-0.146235	9.685796	-0.057416	-0.018624	-0.006523	-0.719998	0.630375	-1.150729	0.473559	-0.066856	-0.018973	-0.878016
18961	1.451007	-0.173264	9.545170	-0.041342	0.016696	-0.062849	-0.720403	0.634333	-1.148211	0.472434	-0.066954	-0.018221	-0.878630
18962	1.471031	-0.192309	9.627755	0.092951	0.019062	0.031294	-0.721318	0.633399	-1.148761	0.473088	-0.065811	-0.019631	-0.878334
18963	1.334759	-0.155942	9.671433	0.116355	-0.012506	0.093078	-0.719211	0.630109	-1.151941	0.474897	-0.064994	-0.021728	-0.877369
18964	1.374053	-0.160069	9.812259	0.099030	0.005588	0.002952	-0.717896	0.628546	-1.151342	0.475052	-0.064016	-0.023407	-0.877314
18965	1.491608	-0.094826	9.853880	0.013466	0.000450	0.037984	-0.719202	0.627369	-1.152957	0.475764	-0.063932	-0.023655	-0.876928
18966	1.223863	-0.182224	9.682670	-0.027672	0.000300	0.029080	-0.717886	0.625132	-1.153043	0.476185	-0.064263	-0.023126	-0.876689
18967	0.968071	-0.225693	9.737723	-0.002437	0.010158	-0.037911	-0.717104	0.626485	-1.152611	0.475550	-0.064112	-0.023087	-0.877046
18968	0.958059	-0.196741	9.819026	0.029356	0.028251	-0.147323	-0.718545	0.626476	-1.150736	0.473000	-0.063328	-0.023522	-0.878469
18969	1.068946	-0.158715	9.875259	-0.059470	0.010937	-0.193630	-0.719227	0.624978	-1.151518	0.469553	-0.063610	-0.022654	-0.880319
18970	0.949820	-0.046821	9.687852	-0.145217	-0.026387	-0.224170	-0.723167	0.627614	-1.148071	0.465400	-0.065394	-0.020630	-0.882440
18971	0.988106	-0.274283	9.632981	-0.050355	0.003787	-0.333303	-0.728932	0.627638	-1.149465	0.459472	-0.065641	-0.020163	-0.885534
18972	1.328501	-0.340926	9.586166	-0.026913	-0.027823	-0.340576	-0.733905	0.625540	-1.149474	0.453403	-0.066300	-0.020390	-0.888602
18973	1.688176	-0.426653	9.386059	0.010305	-0.045639	-0.254004	-0.738748	0.623527	-1.147226	0.448908	-0.066917	-0.021342	-0.890813
18974	1.616469	-0.228926	9.411248	0.158980	-0.016503	-0.087137	-0.740960	0.618053	-1.147241	0.447566	-0.065804	-0.024438	-0.891491
18975	1.214698	-0.197345	9.750061	0.190556	0.016534	-0.118575	-0.741072	0.611750	-1.149430	0.445736	-0.063757	-0.027862	-0.892456
18976	1.450161	-0.057126	10.006524	0.119416	0.034487	-0.148806	-0.744979	0.603880	-1.151757	0.443243	-0.062052	-0.029874	-0.893752
18977	1.802075	-0.002224	9.771424	-0.114559	-0.013275	-0.022611	-0.745501	0.603213	-1.152304	0.442716	-0.063321	-0.027999	-0.893985
18978	1.631054	-0.233518	9.397290	0.007832	0.028515	0.054127	-0.743803	0.605114	-1.152529	0.443664	-0.062832	-0.027814	-0.893555
18979	1.541326	0.167781	9.605706	0.173673	0.083292	0.053227	-0.741177	0.603617	-1.156190	0.444905	-0.059877	-0.030150	-0.893065
18980	1.411277	0.442163	10.054513	0.423167	0.030226	0.271160	-0.735379	0.593251	-1.161761	0.450198	-0.055794	-0.037109	-0.890411
18981	0.998819	0.090099	10.723203	-0.834626	-0.060120	-0.029440	-0.734496	0.603963	-1.153733	0.448664	-0.064380	-0.022858	-0.891086
18982	1.594844	-0.098324	8.759791	-0.471365	0.009561	-0.134904	-0.737437	0.622869	-1.143810	0.445517	-0.068434	-0.014535	-0.892536
18983	1.245882	-0.417726	9.025857	0.169851	0.177804	-0.391653	-0.737963	0.623621	-1.146037	0.438821	-0.063674	-0.016563	-0.896163
18984	1.234709	0.113759	10.378883	0.229735	0.290355	-0.462407	-0.735691	0.609064	-1.152098	0.430933	-0.056354	-0.018721	-0.900428
18985	0.519239	0.183324	10.597077	-0.098858	0.227681	-0.199350	-0.336356	0.464150	-0.870741	0.427338	-0.053041	-0.015251	-0.902406
18986	1.078633	0.249166	9.381514	-0.206876	-0.032677	0.332533	-0.330083	0.469604	-0.867719	0.433751	-0.055548	-0.011484	-0.899246
18987	1.074653	0.256410	9.701428	0.684491	0.206067	0.223686	-0.321412	0.462507	-0.874149	0.438562	-0.045957	-0.021834	-0.897260
18988	1.089388	-0.495743	9.616098	0.418914	0.192244	0.259926	-0.314708	0.455336	-0.875248	0.443764	-0.038999	-0.027429	-0.894874
18989	1.007740	0.046517	10.203959	0.112358	0.059758	0.120182	-0.306428	0.447655	-0.879833	0.446062	-0.037018	-0.028876	-0.893770
18990	1.072556	0.416600	10.049127	-0.308748	-0.087008	0.158565	-0.305664	0.454726	-0.875636	0.448688	-0.041475	-0.024020	-0.892403
18991	1.126042	-0.165000	9.501614	-0.214712	-0.094020	0.042142	-0.306193	0.456747	-0.879018	0.449241	-0.045132	-0.021062	-0.892021
18992	1.565712	-0.317197	9.660653	-0.077798	-0.167909	0.057917	-0.310395	0.459542	-0.876227	0.450225	-0.048907	-0.021136	-0.891324
18993	1.763161	-0.075799	9.260565	-0.374244	-0.247598	0.158987	-0.331807	0.477787	-0.879788	0.452597	-0.056834	-0.016618	-0.889747
18994	0.778792	-1.326689	8.825847	-0.430748	0.071009	-0.091720	-0.713872	0.630890	-1.149534	0.449510	-0.059502	-0.008348	-0.891252
18995	1.426014	-0.217861	9.017843	0.226874	0.011046	-0.028348	-0.713476	0.629780	-1.149706	0.449303	-0.057352	-0.012373	-0.891451
