# Supplementary material for: Identification of Haptic Based Guiding Using Hard Reins
Source: PLoS One. 2015 Jul 22;10(7):e0132020. doi: 10.1371/journal.pone.0132020 (PMC4511788; doi:10.1371/journal.pone.0132020)
Supplement: S2 File — (ZIP) [file pone.0132020.s002.zip › MotionData2/Subject11/T3/fc3.txt]

// Start Time: 0
// Sample rate: 25.0Hz
// Scenario: 4.0
// Firmware Version: 2.6.1
Counter	Acc_X	Acc_Y	Acc_Z	Gyr_X	Gyr_Y	Gyr_Z	Mag_X	Mag_Y	Mag_Z	Quat_w	Quat_x	Quat_y	Quat_z
19740	9.681684	-0.409926	1.716676	-0.548756	0.025842	-0.017494	-0.763692	0.391767	-0.296061	-0.016092	-0.638763	0.023639	-0.768872
19741	9.648007	-0.409804	1.702222	-0.546982	0.024125	-0.028085	-0.763124	0.391064	-0.296916	-0.023422	-0.638197	0.029267	-0.768960
19742	9.647997	-0.397675	1.709335	-0.560570	0.025911	-0.019407	-0.763968	0.390502	-0.296915	-0.030768	-0.637446	0.035024	-0.769083
19743	9.631092	-0.370894	1.723558	-0.554228	0.024078	-0.019322	-0.763271	0.392329	-0.295917	-0.038047	-0.636763	0.040877	-0.769035
19744	9.667201	-0.385592	1.728506	-0.564254	0.020557	-0.022951	-0.761997	0.391339	-0.295938	-0.045484	-0.635983	0.046641	-0.768948
19745	9.640952	-0.371123	1.696967	-0.552416	0.014015	-0.003313	-0.764252	0.391068	-0.297329	-0.052473	-0.635333	0.052676	-0.768651
19746	9.648154	-0.356592	1.708877	-0.528917	0.004138	-0.018898	-0.763405	0.391067	-0.297617	-0.059379	-0.634733	0.057960	-0.768263
19747	9.667461	-0.342168	1.715939	-0.556142	0.004190	-0.010365	-0.764533	0.390787	-0.297611	-0.066502	-0.634131	0.063969	-0.767700
19748	9.647741	-0.351408	1.764397	-0.552552	0.002439	-0.018281	-0.763264	0.391069	-0.298321	-0.073690	-0.633426	0.069617	-0.767134
19749	9.617059	-0.322683	1.689209	-0.566983	0.013248	-0.010554	-0.762845	0.391910	-0.297472	-0.080951	-0.632559	0.075768	-0.766534
19750	9.647668	-0.385287	1.757526	-0.561636	-0.001163	-0.013946	-0.763405	0.391067	-0.297757	-0.088170	-0.631780	0.081606	-0.765781
19751	9.701035	-0.359176	1.735415	-0.548904	-0.003098	-0.004924	-0.763965	0.389656	-0.296643	-0.095073	-0.631076	0.087569	-0.764876
19752	9.638697	-0.349418	1.687062	-0.566990	0.009613	-0.006992	-0.761142	0.390078	-0.298488	-0.102263	-0.630001	0.093546	-0.764127
19753	9.648377	-0.327684	1.694055	-0.543480	-0.000296	-0.019037	-0.762125	0.388812	-0.298353	-0.109298	-0.629188	0.099233	-0.763105
19754	9.648293	-0.330039	1.703747	-0.547119	-0.004848	-0.011975	-0.762693	0.389657	-0.297918	-0.116269	-0.628278	0.104856	-0.762072
19755	9.648282	-0.293668	1.722673	-0.537949	0.013169	-0.016398	-0.762545	0.387964	-0.297375	-0.123204	-0.627168	0.110446	-0.761106
19756	9.648154	-0.356592	1.708877	-0.561550	0.014189	-0.017572	-0.764379	0.387686	-0.297082	-0.130466	-0.625840	0.116159	-0.760139
19757	9.650371	-0.349174	1.737788	-0.545202	0.016845	-0.020936	-0.764664	0.388537	-0.298758	-0.137545	-0.624564	0.121778	-0.759059
19758	9.667216	-0.327424	1.754438	-0.556208	0.000682	-0.020960	-0.762546	0.388250	-0.298496	-0.144737	-0.623355	0.127384	-0.757795
19759	9.640248	-0.358430	1.793482	-0.568007	0.006203	-0.028220	-0.763394	0.388388	-0.297082	-0.152158	-0.622087	0.133269	-0.756370
19760	9.662296	-0.337015	1.761800	-0.546998	0.014948	-0.009442	-0.762828	0.388107	-0.297652	-0.159077	-0.620551	0.138814	-0.755209
19761	9.686523	-0.313000	1.761500	-0.546933	0.031250	-0.018380	-0.763964	0.389800	-0.297626	-0.166127	-0.618839	0.144404	-0.754047
19762	9.638460	-0.308015	1.737345	-0.559646	0.029480	-0.015872	-0.761983	0.388526	-0.297373	-0.173314	-0.616956	0.149991	-0.752882
19763	9.647665	-0.327104	1.785874	-0.546103	0.014049	-0.010313	-0.763818	0.388389	-0.297079	-0.180151	-0.615379	0.155706	-0.751405
19764	9.647478	-0.336649	1.805312	-0.541515	0.025803	-0.017411	-0.762406	0.388387	-0.297653	-0.187103	-0.613517	0.160989	-0.750114
19765	9.651986	-0.341269	1.844020	-0.546886	0.036591	-0.012234	-0.762696	0.389935	-0.296791	-0.194017	-0.611503	0.166585	-0.748779
19766	9.649142	-0.365146	1.887785	-0.559462	0.058240	-0.008981	-0.762696	0.390364	-0.298614	-0.201138	-0.608957	0.172087	-0.747730
19767	9.636831	-0.369720	1.916850	-0.545020	0.042835	-0.006953	-0.762130	0.390225	-0.299744	-0.207932	-0.606734	0.177672	-0.746372
19768	9.632551	-0.404072	1.830248	-0.546063	0.018531	-0.008586	-0.761565	0.390083	-0.299750	-0.214719	-0.604731	0.183117	-0.744758
19769	9.675794	-0.367821	1.873281	-0.549744	0.013147	-0.008585	-0.762692	0.389663	-0.299746	-0.221450	-0.602837	0.188852	-0.742888
19770	9.618414	-0.343655	1.815094	-0.563416	0.010611	-0.020235	-0.762410	0.389949	-0.301151	-0.228557	-0.600817	0.194420	-0.740933
19771	9.628253	-0.305080	1.809818	-0.530730	0.005896	-0.013624	-0.760424	0.387835	-0.302313	-0.235067	-0.599039	0.199815	-0.738897
19772	9.657222	-0.273755	1.823928	-0.565222	0.013305	-0.017603	-0.762116	0.387413	-0.301461	-0.242135	-0.596856	0.205397	-0.736848
19773	9.629661	-0.272764	1.954440	-0.554266	0.027693	-0.021113	-0.762120	0.388402	-0.302435	-0.249086	-0.594577	0.210909	-0.734814
19774	9.589047	-0.331024	1.872986	-0.559632	0.027554	-0.003494	-0.759574	0.387271	-0.302888	-0.255897	-0.592046	0.216471	-0.732897
19775	9.637148	-0.316645	1.901759	-0.543356	0.027658	-0.022756	-0.760701	0.386995	-0.303726	-0.262699	-0.589732	0.221768	-0.730769
19776	9.627513	-0.321448	1.896992	-0.527900	0.024800	-0.013714	-0.761826	0.385870	-0.303588	-0.269233	-0.587353	0.226723	-0.728785
19777	9.603621	-0.311797	1.870336	-0.568763	0.020392	-0.003551	-0.762393	0.387004	-0.305400	-0.275975	-0.584826	0.232618	-0.726433
19778	9.617822	-0.326205	1.899475	-0.541528	0.020294	-0.006771	-0.760278	0.387280	-0.305273	-0.282507	-0.582312	0.237842	-0.724247
19779	9.627541	-0.323895	1.892187	-0.574143	0.023886	0.011405	-0.761682	0.386021	-0.306962	-0.289062	-0.579530	0.243927	-0.721864
19780	9.593892	-0.306827	1.882376	-0.564283	0.007707	0.001885	-0.761686	0.386867	-0.307094	-0.295629	-0.576927	0.249618	-0.719340
19781	9.612918	-0.301871	1.920957	-0.556112	0.011321	-0.003347	-0.760831	0.385176	-0.307680	-0.302077	-0.574405	0.255299	-0.716681
19782	9.617877	-0.306857	1.901675	-0.564231	0.013050	0.008934	-0.760550	0.385743	-0.308801	-0.308522	-0.571586	0.260995	-0.714132
19783	9.645920	-0.311141	2.017673	-0.550709	0.002221	0.003850	-0.759706	0.386306	-0.309364	-0.314707	-0.569094	0.266689	-0.711315
19784	9.613125	-0.306887	1.892016	-0.576936	0.018581	0.001674	-0.759415	0.384619	-0.310509	-0.321381	-0.566054	0.272403	-0.708586
19785	9.574416	-0.311416	1.901784	-0.563390	-0.003257	0.017881	-0.759557	0.384758	-0.309944	-0.327425	-0.563385	0.278423	-0.705600
19786	9.591537	-0.340797	1.858594	-0.554352	-0.010474	0.014494	-0.759430	0.388141	-0.310472	-0.333447	-0.560734	0.284099	-0.702622
19787	9.617617	-0.345432	1.916604	-0.549005	-0.026733	0.016428	-0.758862	0.387153	-0.310346	-0.339162	-0.558407	0.290004	-0.699320
19788	9.590654	-0.335232	1.974520	-0.558028	-0.012231	0.010918	-0.759706	0.386591	-0.310205	-0.345219	-0.555681	0.295659	-0.696153
19789	9.588674	-0.340416	1.916587	-0.547201	-0.023044	0.005805	-0.758721	0.387151	-0.309926	-0.351029	-0.553283	0.301341	-0.692712
19790	9.623625	-0.346423	1.764374	-0.538188	-0.037478	0.004244	-0.759708	0.387155	-0.310480	-0.356754	-0.550994	0.306774	-0.689219
19791	9.632380	-0.360298	1.873255	-0.549045	-0.022933	-0.004824	-0.758581	0.387718	-0.311046	-0.362677	-0.548560	0.312307	-0.685574
19792	9.632434	-0.326403	1.882542	-0.558059	-0.021264	0.014526	-0.758580	0.386865	-0.308524	-0.368522	-0.545748	0.317959	-0.682094
19793	9.591198	-0.321128	1.911536	-0.564509	-0.022832	-0.008550	-0.758582	0.387429	-0.308659	-0.374607	-0.543132	0.323599	-0.678204
19794	9.593592	-0.306583	1.921036	-0.538157	-0.014752	-0.018905	-0.758582	0.387001	-0.307117	-0.380673	-0.540500	0.328513	-0.674556
19795	9.619802	-0.301627	1.966857	-0.549163	-0.037335	-0.006506	-0.758446	0.388411	-0.307665	-0.386412	-0.538086	0.334009	-0.670513
19796	9.520979	-0.262321	1.968967	-0.543710	-0.036470	-0.006463	-0.760693	0.385737	-0.306832	-0.392172	-0.535531	0.339248	-0.666572
19797	9.627882	-0.224782	1.895913	-0.538312	-0.050992	0.004335	-0.761123	0.387001	-0.305410	-0.397502	-0.533219	0.344751	-0.662432
19798	9.603918	-0.249010	1.862386	-0.546354	-0.032968	0.007663	-0.759433	0.387701	-0.305275	-0.403067	-0.530414	0.350091	-0.658509
19799	9.543748	-0.214827	1.857252	-0.530730	-0.010652	0.021855	-0.759575	0.387986	-0.306114	-0.408311	-0.527423	0.355286	-0.654888
19800	9.545077	-0.291535	1.959595	-0.536188	-0.001462	0.004027	-0.758862	0.386292	-0.305716	-0.413979	-0.524227	0.360148	-0.651230
19801	9.536095	-0.214446	1.910419	-0.552542	-0.007791	0.015386	-0.758292	0.385455	-0.308400	-0.419503	-0.520974	0.365462	-0.647334
19802	9.589158	-0.134756	1.952954	-0.541550	0.006508	0.023407	-0.758573	0.385743	-0.310363	-0.424980	-0.517399	0.370479	-0.643767
19803	9.506399	-0.170031	2.025951	-0.559722	0.000177	0.033824	-0.757996	0.383215	-0.312925	-0.430342	-0.513754	0.375926	-0.639954
19804	9.289542	-0.154406	1.987404	-0.534469	-0.034253	0.039598	-0.757709	0.382943	-0.316304	-0.435178	-0.510551	0.381319	-0.636045
19805	9.200273	-0.265855	2.240074	-0.532990	-0.092046	0.050542	-0.757713	0.383788	-0.316014	-0.439302	-0.508090	0.387306	-0.631547
19806	9.627143	-0.842821	2.004300	-0.563874	-0.124523	0.075175	-0.757138	0.381680	-0.318290	-0.443237	-0.505407	0.394169	-0.626687
19807	9.964101	-0.818010	2.445776	-0.549596	-0.184580	0.135917	-0.758822	0.379716	-0.319422	-0.445656	-0.503178	0.401968	-0.621791
19808	9.703180	-0.762819	2.505919	-0.552716	-0.120061	0.172590	-0.757411	0.380568	-0.322658	-0.448252	-0.499654	0.409580	-0.617787
19809	9.646173	-0.690473	2.423030	-0.568556	-0.040754	0.178111	-0.753164	0.378749	-0.329318	-0.451440	-0.495005	0.416645	-0.614475
19810	9.614385	-0.474667	2.889448	-0.572316	-0.026044	0.146129	-0.753173	0.381296	-0.332665	-0.455275	-0.490250	0.423339	-0.610871
19811	8.856956	-0.601120	2.775885	-0.542821	-0.070577	0.064311	-0.751759	0.381443	-0.335627	-0.459304	-0.487025	0.429110	-0.606393
19812	8.679176	-0.770349	2.589531	-0.557891	-0.167818	0.062913	-0.752604	0.380452	-0.333382	-0.462752	-0.484716	0.436061	-0.600635
19813	9.174731	-0.980645	2.697537	-0.535509	-0.183486	-0.003892	-0.752326	0.380721	-0.329726	-0.466499	-0.483386	0.442002	-0.594434
19814	9.270647	-1.223164	2.661453	-0.562770	-0.185042	-0.016596	-0.756848	0.381281	-0.325467	-0.470734	-0.481812	0.448337	-0.587588
19815	9.605543	-1.217060	2.428961	-0.557121	-0.154354	-0.020177	-0.757695	0.380707	-0.321670	-0.475065	-0.479938	0.453990	-0.581263
19816	9.545478	-1.095214	2.142545	-0.556484	-0.055238	-0.020761	-0.761081	0.379858	-0.318419	-0.480397	-0.476826	0.458920	-0.575541
19817	9.327354	-0.956873	2.015640	-0.526961	0.055138	-0.088347	-0.761504	0.380148	-0.320381	-0.487059	-0.473324	0.461475	-0.570770
19818	10.208089	-0.849811	1.471990	-0.546064	0.194129	-0.090974	-0.761497	0.378887	-0.322644	-0.495311	-0.467996	0.463122	-0.566714
19819	11.537717	-0.545800	1.954933	-0.563302	0.062543	-0.060002	-0.762470	0.376368	-0.327021	-0.501958	-0.463679	0.466213	-0.561860
19820	11.364308	-0.952257	1.713227	-0.526112	0.146412	0.007959	-0.761770	0.378350	-0.330520	-0.508483	-0.457996	0.469016	-0.558309
19821	10.227836	-0.503635	1.581672	-0.543548	0.211249	0.107152	-0.756407	0.379627	-0.337157	-0.514362	-0.450556	0.471841	-0.556594
19822	8.847502	-0.132912	1.115432	-0.522834	0.019057	0.113670	-0.753603	0.384563	-0.340360	-0.518440	-0.445190	0.476851	-0.552846
19823	8.693801	-0.087965	0.419210	-0.540385	-0.215440	0.151183	-0.752372	0.392720	-0.336770	-0.519649	-0.442051	0.484378	-0.547663
19824	10.603585	-0.236741	0.565729	-0.570400	-0.311609	0.067737	-0.754542	0.398701	-0.324222	-0.521328	-0.440221	0.492807	-0.539966
19825	10.354215	-0.588944	0.806802	-0.570912	-0.106279	0.071670	-0.755405	0.401507	-0.319686	-0.524635	-0.436305	0.498746	-0.534460
19826	9.170774	-0.333540	1.035095	-0.542581	-0.086955	0.096433	-0.755567	0.405726	-0.317109	-0.527850	-0.431975	0.504669	-0.529226
19827	9.097657	-0.012514	1.280501	-0.549868	-0.192729	0.040395	-0.753735	0.406283	-0.316415	-0.530342	-0.429448	0.510932	-0.522744
19828	9.407220	-0.024678	1.193232	-0.556097	-0.285793	-0.021850	-0.756704	0.406842	-0.312870	-0.532907	-0.428049	0.518082	-0.514174
19829	9.488702	-0.116845	1.223148	-0.565456	-0.321615	-0.040313	-0.761209	0.402889	-0.307533	-0.534941	-0.427432	0.525048	-0.505435
19830	9.482274	-0.110751	1.433301	-0.568762	-0.269496	-0.026519	-0.764143	0.399396	-0.302163	-0.537761	-0.425583	0.532043	-0.496611
19831	8.806889	0.133667	1.189836	-0.569994	-0.161141	-0.059141	-0.766099	0.393747	-0.296865	-0.541612	-0.423409	0.537019	-0.488868
19832	8.933586	0.151775	0.735179	-0.529000	-0.163283	-0.039137	-0.770036	0.390089	-0.295466	-0.545212	-0.420967	0.542254	-0.481135
19833	10.325074	0.161322	0.571311	-0.558836	-0.134121	-0.041140	-0.771431	0.386857	-0.297036	-0.548989	-0.418392	0.546863	-0.473815
19834	10.340732	0.190832	1.054243	-0.540825	0.132169	-0.008965	-0.770991	0.384199	-0.303253	-0.555575	-0.412524	0.549170	-0.468585
19835	10.094105	0.037692	1.036966	-0.546681	0.372119	-0.040664	-0.769271	0.376452	-0.318575	-0.564692	-0.405218	0.547938	-0.465494
19836	9.237876	-0.446048	1.662112	-0.540993	0.407972	-0.039315	-0.766116	0.368901	-0.338647	-0.574532	-0.396870	0.546844	-0.461918
19837	10.056336	-1.251899	1.549189	-0.555285	0.217870	0.074989	-0.759572	0.361061	-0.359030	-0.580807	-0.389475	0.548207	-0.458739
19838	11.333027	-1.012176	1.361158	-0.554413	-0.077544	0.082422	-0.757287	0.356859	-0.368513	-0.584744	-0.383303	0.554159	-0.451731
19839	9.817235	-1.160084	1.304427	-0.558725	-0.155289	-0.005941	-0.758951	0.350816	-0.372079	-0.587542	-0.380069	0.559168	-0.444605
19840	9.287840	-1.409647	0.672403	-0.567604	-0.200289	0.087009	-0.762165	0.344072	-0.376062	-0.590607	-0.373905	0.567068	-0.435674
19841	10.540819	-1.530327	1.186769	-0.542719	-0.017187	0.164239	-0.761871	0.340964	-0.373847	-0.593198	-0.367625	0.571487	-0.431706
19842	10.315777	-1.187104	1.736599	-0.555387	0.072111	0.056473	-0.760745	0.342670	-0.379182	-0.600161	-0.358366	0.576359	-0.423309
19843	9.073994	-1.301892	1.841031	-0.554274	-0.057898	0.068512	-0.757630	0.341125	-0.383019	-0.603066	-0.353251	0.580526	-0.417750
19844	8.777305	-1.171197	1.571748	-0.549273	-0.091432	-0.013526	-0.757643	0.344225	-0.382986	-0.608631	-0.345868	0.586765	-0.407002
19845	8.845943	-1.194303	1.424513	-0.549558	-0.122632	-0.048706	-0.759901	0.343374	-0.379603	-0.611571	-0.342587	0.590723	-0.399576
19846	9.242134	-1.418187	1.578715	-0.532875	-0.073221	-0.038153	-0.762042	0.347298	-0.371670	-0.615727	-0.337619	0.594994	-0.390994
19847	8.555651	-1.507070	1.360732	-0.566909	0.006379	-0.063952	-0.762473	0.348415	-0.367999	-0.620303	-0.333175	0.597283	-0.384021
19848	9.158452	-1.863386	0.643810	-0.566545	0.029694	-0.042747	-0.762628	0.350942	-0.365159	-0.625180	-0.327912	0.599851	-0.376566
19849	9.947157	-1.281785	1.298362	-0.547652	0.215784	-0.096543	-0.761236	0.355163	-0.364000	-0.632229	-0.322419	0.599064	-0.370749
19850	9.362229	-1.367092	1.367756	-0.567946	0.486589	-0.151656	-0.757011	0.358553	-0.369341	-0.643067	-0.315190	0.594880	-0.365018
19851	10.077634	-0.790622	1.515016	-0.541115	0.430508	-0.129553	-0.752801	0.365328	-0.375772	-0.652667	-0.308442	0.590918	-0.360144
19852	12.300931	-0.901523	1.092822	-0.532715	0.291521	-0.076831	-0.748326	0.374899	-0.375425	-0.660190	-0.302110	0.589258	-0.354478
19853	11.205131	-0.572132	1.259762	-0.553476	0.146952	-0.033914	-0.746114	0.384315	-0.369016	-0.665635	-0.296015	0.589566	-0.348881
19854	9.871422	0.136581	1.166647	-0.537596	0.054470	0.008241	-0.743351	0.396539	-0.360331	-0.669659	-0.290216	0.591471	-0.342774
19855	9.801632	0.633781	-0.170253	-0.555780	-0.277103	0.026986	-0.743981	0.407751	-0.341084	-0.669526	-0.286283	0.597748	-0.335373
19856	10.406807	-0.403676	0.340713	-0.542573	-0.230697	0.070169	-0.746048	0.424310	-0.318395	-0.669703	-0.281470	0.603789	-0.328193
19857	9.821643	-0.934838	0.226603	-0.548551	-0.329728	0.055486	-0.746963	0.436084	-0.298577	-0.668501	-0.277592	0.610801	-0.320891
19858	9.248793	-0.311415	0.015017	-0.559040	-0.267745	0.077071	-0.747139	0.441539	-0.286144	-0.668104	-0.272683	0.617324	-0.313356
19859	8.830964	-0.290615	-0.557346	-0.546813	-0.354142	0.057343	-0.748290	0.444749	-0.275836	-0.666363	-0.268922	0.624564	-0.305876
19860	8.617287	-0.265452	-0.999545	-0.543151	-0.351287	0.037887	-0.751970	0.445008	-0.266243	-0.664886	-0.265209	0.631712	-0.297541
19861	9.912807	-0.372119	-1.292474	-0.540389	-0.214445	0.065652	-0.750556	0.444154	-0.264856	-0.664604	-0.260578	0.637012	-0.290890
19862	10.216303	-0.563589	-0.686640	-0.572208	-0.301726	-0.028831	-0.752525	0.442037	-0.262332	-0.664080	-0.257042	0.643143	-0.281592
19863	10.648984	-1.443416	-0.264194	-0.557483	-0.216707	0.125586	-0.754083	0.443593	-0.263147	-0.663352	-0.251380	0.648769	-0.275447
19864	10.104420	-1.406754	-0.360531	-0.548877	-0.157438	0.135836	-0.752535	0.444005	-0.260764	-0.663458	-0.245257	0.653525	-0.269401
19865	9.233369	-0.768248	-0.393071	-0.553724	-0.112851	-0.017632	-0.753115	0.446668	-0.255951	-0.664674	-0.240907	0.656953	-0.261887
19866	10.124801	-0.845341	-0.229088	-0.546012	-0.155638	-0.061346	-0.754664	0.444967	-0.251879	-0.665698	-0.237379	0.660572	-0.253264
19867	9.756999	-1.201029	-0.277787	-0.560095	-0.100754	-0.052235	-0.757344	0.443403	-0.245827	-0.667141	-0.233299	0.663594	-0.245231
19868	9.620687	-1.286506	-0.170329	-0.552366	-0.033368	-0.038448	-0.756506	0.444367	-0.239777	-0.669555	-0.228770	0.665585	-0.237395
19869	9.785300	-0.980076	-0.086978	-0.572291	-0.015272	-0.033416	-0.758486	0.444501	-0.236104	-0.671958	-0.223807	0.667501	-0.229836
19870	9.836425	-1.112138	0.102908	-0.545237	-0.033227	-0.055121	-0.759046	0.442946	-0.234147	-0.674287	-0.219570	0.669262	-0.221844
19871	9.573935	-1.147789	0.321134	-0.554262	-0.027939	-0.042058	-0.761305	0.442945	-0.232442	-0.676357	-0.214966	0.671107	-0.214350
19872	9.346538	-1.708336	0.119882	-0.545159	-0.054282	-0.027744	-0.760177	0.443227	-0.233292	-0.678158	-0.210427	0.673152	-0.206611
19873	9.783723	-1.818513	0.333171	-0.550022	-0.101989	-0.025673	-0.762432	0.441523	-0.227808	-0.679017	-0.205896	0.675941	-0.199116
19874	9.950196	-1.872371	0.004917	-0.552192	-0.011704	-0.042134	-0.764700	0.443213	-0.225804	-0.681351	-0.201284	0.677252	-0.191246
19875	9.998235	-1.440985	0.241680	-0.544812	0.073773	-0.130983	-0.764417	0.442211	-0.221317	-0.684839	-0.197494	0.677091	-0.183136
19876	9.746160	-1.203386	0.493090	-0.560646	0.171160	-0.135338	-0.767249	0.443474	-0.217625	-0.689893	-0.193320	0.675422	-0.174584
19877	9.415504	-1.041299	0.571465	-0.559137	0.155398	-0.190121	-0.768105	0.444299	-0.210860	-0.694606	-0.189758	0.673815	-0.165795
19878	9.652908	-1.339734	0.625222	-0.544630	0.148166	-0.193438	-0.769391	0.445531	-0.199025	-0.699318	-0.186634	0.672026	-0.156534
19879	9.555566	-1.721492	0.545038	-0.547401	0.233961	-0.117984	-0.771674	0.448448	-0.184352	-0.704654	-0.181929	0.669397	-0.149239
19880	10.151154	-1.993415	0.175148	-0.557440	0.277749	0.033892	-0.769187	0.457547	-0.167683	-0.710291	-0.175152	0.666505	-0.143459
19881	10.815481	-1.134114	1.438120	-0.565186	0.190197	0.161913	-0.765309	0.470146	-0.145081	-0.714124	-0.166481	0.665412	-0.139780
19882	8.907735	-1.194431	0.308048	-0.540057	0.101690	0.151791	-0.761435	0.483734	-0.123173	-0.716866	-0.158849	0.665259	-0.135277
19883	8.941090	-0.845212	0.531249	-0.541745	0.030295	0.078826	-0.755560	0.492253	-0.103864	-0.718575	-0.152011	0.666023	-0.130214
19884	9.553653	-0.583991	0.406694	-0.541030	0.036275	0.024999	-0.755745	0.497528	-0.079621	-0.720667	-0.146211	0.666312	-0.123649
19885	10.375352	-0.760245	0.489719	-0.553253	0.110142	0.042237	-0.753667	0.502242	-0.057651	-0.723437	-0.139469	0.665754	-0.118147
19886	10.681333	-0.459203	1.012728	-0.548102	0.078498	0.054953	-0.752006	0.505122	-0.034572	-0.725914	-0.133040	0.665432	-0.112030
19887	10.115893	-0.261151	1.194922	-0.571162	0.096804	-0.071147	-0.753295	0.505624	-0.015151	-0.728683	-0.127551	0.664690	-0.104591
19888	10.068197	-0.654984	1.552178	-0.530303	0.118624	-0.117766	-0.753446	0.504582	0.001995	-0.731888	-0.123568	0.663176	-0.096278
19889	9.560818	-0.320698	1.162500	-0.533775	0.164970	-0.163251	-0.754989	0.499751	0.014894	-0.735522	-0.119671	0.660995	-0.088158
19890	9.203299	-0.216366	1.253638	-0.550013	0.182061	-0.156532	-0.759070	0.495223	0.023597	-0.739529	-0.115767	0.658354	-0.079150
19891	9.586608	0.072944	1.138741	-0.545704	0.169793	-0.189902	-0.764679	0.485206	0.031129	-0.743139	-0.112004	0.655922	-0.070470
19892	9.919541	0.126702	1.181191	-0.555526	0.216973	-0.216773	-0.767769	0.480830	0.035607	-0.747520	-0.108735	0.652475	-0.060553
19893	9.886028	0.080632	1.123756	-0.544393	0.236481	-0.188464	-0.771838	0.473627	0.043157	-0.751815	-0.104856	0.648900	-0.052045
19894	9.918009	-0.007327	1.003874	-0.551211	0.284851	-0.153454	-0.776467	0.466441	0.046211	-0.756794	-0.100724	0.644395	-0.043261
19895	9.930666	-0.210045	1.450740	-0.544003	0.277512	-0.145408	-0.778558	0.459384	0.051075	-0.761377	-0.096207	0.640148	-0.035498
19896	9.531390	-0.373468	1.196958	-0.536000	0.327862	-0.043981	-0.783897	0.453904	0.049934	-0.766595	-0.090850	0.635025	-0.028646
19897	9.254420	-0.338251	1.138942	-0.560002	0.274081	-0.065212	-0.785717	0.449524	0.054824	-0.770904	-0.085005	0.630872	-0.021923
19898	8.274163	-0.443270	1.136593	-0.559016	0.296803	-0.100939	-0.787965	0.446988	0.056081	-0.775597	-0.080013	0.625984	-0.013832
19899	9.001857	-1.403978	0.518072	-0.543957	0.173879	-0.057490	-0.791329	0.441355	0.057314	-0.778421	-0.074293	0.623288	-0.007334
19900	11.008984	-1.444023	1.545225	-0.561365	0.020652	-0.019241	-0.791890	0.439081	0.063622	-0.779482	-0.068286	0.622691	-0.000058
19901	10.703660	-1.210335	1.504363	-0.561833	0.231254	0.002430	-0.794560	0.435119	0.070351	-0.782869	-0.061491	0.619115	0.005577
19902	9.774449	-1.122036	1.548117	-0.566014	0.157590	-0.030964	-0.795255	0.432010	0.073699	-0.785478	-0.055535	0.616258	0.012899
19903	9.287908	-0.972362	1.803238	-0.556292	0.004842	-0.088391	-0.796241	0.429010	0.086753	-0.785875	-0.049843	0.616046	0.020088
19904	9.357183	-1.306279	1.425078	-0.551213	-0.048815	-0.134013	-0.799602	0.419092	0.105378	-0.785734	-0.045323	0.616217	0.029067
19905	9.599346	-1.301191	1.323208	-0.549391	-0.032299	-0.164116	-0.801129	0.409738	0.122588	-0.785460	-0.040610	0.616451	0.037311
19906	9.539448	-1.422375	1.208652	-0.568939	0.025338	-0.152336	-0.804606	0.394185	0.140733	-0.786072	-0.036089	0.615309	0.046724
19907	9.541645	-1.577362	1.162051	-0.561691	0.007118	-0.134464	-0.807955	0.381303	0.160732	-0.786137	-0.030786	0.614873	0.054516
19908	9.562148	-1.743776	1.238789	-0.547215	0.007235	-0.155547	-0.809754	0.369694	0.178202	-0.786340	-0.026628	0.613922	0.063717
19909	9.264142	-1.721099	1.086701	-0.550728	0.040882	-0.191232	-0.813088	0.353575	0.196903	-0.786568	-0.022168	0.612876	0.072133
19910	9.653484	-1.796903	0.951707	-0.555851	0.084999	-0.179986	-0.816414	0.336626	0.210953	-0.787527	-0.018281	0.610557	0.081772
19911	9.969006	-1.906983	0.672209	-0.571890	0.117386	-0.161731	-0.820569	0.315453	0.224685	-0.788548	-0.013167	0.608237	0.089815
19912	10.572025	-1.568696	0.880271	-0.561138	0.079031	-0.101942	-0.823331	0.298784	0.238875	-0.789398	-0.008232	0.605908	0.098271
19913	10.328633	-0.452820	1.677643	-0.541456	0.084417	-0.111421	-0.823843	0.283802	0.252644	-0.789918	-0.002878	0.604138	0.105070
19914	9.275343	-0.631063	1.101102	-0.552363	0.062848	-0.124012	-0.827028	0.267999	0.260940	-0.790368	0.001685	0.601976	0.113754
19915	9.014421	-0.891014	1.010112	-0.567052	0.017685	-0.108065	-0.828675	0.255573	0.269822	-0.789916	0.007660	0.601163	0.120736
19916	9.171177	-0.809005	0.755264	-0.559776	0.006725	-0.091935	-0.829478	0.243996	0.276738	-0.789606	0.012849	0.599767	0.128982
19917	9.697809	-0.618791	0.783850	-0.556312	-0.038723	-0.041944	-0.828322	0.236790	0.281857	-0.788462	0.019610	0.599833	0.134694
19918	9.953440	-0.455400	0.888006	-0.563400	-0.031963	0.014616	-0.827607	0.233527	0.287863	-0.787819	0.026225	0.598911	0.141275
19919	10.157187	-0.734816	1.243648	-0.556110	-0.041282	0.044825	-0.827606	0.232815	0.290106	-0.786706	0.034048	0.598959	0.145542
19920	9.934529	-0.412923	1.477163	-0.549617	-0.022687	0.074850	-0.826492	0.236049	0.291678	-0.786213	0.041129	0.597809	0.151000
19921	9.704003	-0.165145	1.445709	-0.545497	-0.061032	0.027349	-0.825237	0.239715	0.290019	-0.784651	0.048640	0.598180	0.155360
19922	10.054038	-0.174213	1.121542	-0.569776	-0.124899	-0.064459	-0.823409	0.241116	0.291285	-0.782343	0.054672	0.598613	0.163134
19923	10.033716	0.070107	0.749132	-0.574868	-0.090961	-0.026643	-0.822014	0.244774	0.292016	-0.780038	0.062053	0.599381	0.168618
19924	9.877961	0.043041	0.901876	-0.538142	-0.013490	-0.047079	-0.821746	0.248728	0.289243	-0.779004	0.067408	0.598069	0.175849
19925	9.583334	0.411574	0.791836	-0.562188	-0.027872	-0.139282	-0.824571	0.250162	0.283796	-0.776897	0.072982	0.598017	0.182979
19926	9.332033	0.403704	0.826090	-0.573083	-0.039757	-0.118159	-0.823168	0.252132	0.283805	-0.775096	0.078102	0.596983	0.191670
19927	9.613320	0.206929	0.562104	-0.539599	-0.210944	-0.130825	-0.822040	0.252124	0.285343	-0.770671	0.084062	0.599806	0.198070
19928	9.787054	0.305732	0.304629	-0.546614	-0.204183	-0.074271	-0.820479	0.249286	0.290082	-0.766952	0.089892	0.601235	0.205474
19929	9.738390	0.320902	0.362518	-0.556894	-0.119752	-0.041305	-0.820342	0.249128	0.295142	-0.763749	0.096748	0.602402	0.210805
19930	9.875227	0.405953	0.187404	-0.516980	-0.112420	-0.072683	-0.819627	0.246581	0.297922	-0.761045	0.101738	0.602456	0.217961
19931	9.932987	0.313602	0.164193	-0.554906	-0.070660	-0.087536	-0.818348	0.243747	0.301820	-0.758060	0.107727	0.602956	0.224017
19932	11.297125	-0.368353	0.701589	-0.547407	-0.043825	-0.057369	-0.818059	0.241766	0.303906	-0.756052	0.113033	0.601710	0.231420
19933	9.672642	-0.770523	0.843570	-0.544730	0.043668	0.005428	-0.817074	0.243042	0.300959	-0.754736	0.119469	0.600283	0.236138
19934	8.912544	-0.745977	0.525347	-0.539790	-0.070248	0.037895	-0.817643	0.244029	0.301114	-0.752744	0.125914	0.599167	0.241909
19935	9.582655	-0.799958	0.297910	-0.534668	-0.131535	0.047319	-0.816239	0.244713	0.306454	-0.749396	0.133547	0.600296	0.245390
19936	10.022958	-0.922844	0.414680	-0.557926	-0.055456	0.020109	-0.813992	0.246957	0.308007	-0.747311	0.139942	0.598839	0.251663
19937	9.813786	-0.920224	0.622742	-0.549426	-0.007020	0.035782	-0.812164	0.248500	0.309134	-0.745202	0.147055	0.598021	0.255772
19938	9.552652	-1.073339	0.610302	-0.544981	-0.037856	0.051875	-0.812599	0.250750	0.310707	-0.743397	0.153520	0.596193	0.261432
19939	9.674175	-1.166908	0.456533	-0.549397	-0.043563	0.089033	-0.809222	0.252995	0.311267	-0.740973	0.161482	0.595714	0.264589
19940	9.838537	-1.192384	0.413102	-0.556619	-0.027129	0.071187	-0.809100	0.257219	0.312295	-0.739226	0.168261	0.593528	0.270106
19941	9.822819	-1.200984	0.567869	-0.550228	-0.018158	0.071195	-0.807431	0.263424	0.309816	-0.736847	0.175910	0.592682	0.273570
19942	9.683043	-1.185723	0.548555	-0.545620	-0.000955	0.057848	-0.807168	0.268217	0.309020	-0.735245	0.182192	0.590137	0.279213
19943	9.731386	-1.166694	0.548278	-0.546611	-0.005312	0.042837	-0.806044	0.269485	0.308462	-0.732722	0.189396	0.589174	0.283059
19944	9.842942	-1.036925	0.541847	-0.538443	0.009276	0.021651	-0.804510	0.273995	0.306951	-0.730937	0.195051	0.586578	0.289156
19945	9.726830	-0.987495	0.599445	-0.557436	0.040245	-0.007090	-0.805365	0.276543	0.304172	-0.728473	0.201559	0.585032	0.294006
19946	9.733822	-0.914614	0.666282	-0.553921	0.028580	-0.014046	-0.806782	0.277961	0.302510	-0.726517	0.206871	0.582125	0.300845
19947	9.774574	-0.839499	0.737882	-0.553902	0.049533	-0.038930	-0.807063	0.278250	0.300547	-0.723837	0.212875	0.580539	0.306135
19948	9.688198	-0.715732	0.731783	-0.555658	0.063985	-0.042579	-0.805925	0.275992	0.300795	-0.721980	0.217620	0.577143	0.313517
19949	9.654898	-0.715915	0.669003	-0.544934	0.033298	-0.042269	-0.807335	0.276000	0.299400	-0.718986	0.223522	0.575806	0.318661
19950	9.741745	-0.716433	0.673725	-0.560489	0.011694	-0.035224	-0.807041	0.273178	0.300071	-0.716417	0.228703	0.573017	0.325719
19951	9.840695	-0.687965	0.687774	-0.543191	0.018816	-0.033273	-0.807877	0.270643	0.300333	-0.713178	0.234733	0.571806	0.330629
19952	9.770741	-0.668160	0.692479	-0.557693	0.024283	-0.033488	-0.808433	0.268386	0.301438	-0.710645	0.239760	0.568765	0.337645
19953	9.718469	-0.644253	0.598042	-0.543350	-0.008207	-0.034893	-0.809980	0.266693	0.303120	-0.706945	0.245909	0.567891	0.342429
19954	9.892988	-0.621716	0.512983	-0.556020	-0.000914	-0.035044	-0.809694	0.265561	0.304372	-0.703992	0.251011	0.565147	0.349282
19955	9.964684	-0.708867	0.562187	-0.544839	0.040418	-0.028088	-0.810960	0.264863	0.303249	-0.700738	0.256871	0.563492	0.354204
19956	9.968030	-0.722239	0.745980	-0.557319	0.083719	-0.028510	-0.811373	0.263042	0.300140	-0.698649	0.261415	0.559437	0.361362
19957	9.698199	-0.723348	0.683526	-0.548275	0.074652	-0.030170	-0.812499	0.262912	0.297756	-0.695612	0.267012	0.557224	0.366511
19958	9.694144	-0.600312	0.643496	-0.559362	0.053199	-0.042536	-0.814062	0.265887	0.294144	-0.692937	0.271596	0.553572	0.373674
19959	9.660749	-0.605267	0.590435	-0.553845	0.060347	-0.038982	-0.814487	0.267313	0.289240	-0.689507	0.277218	0.551504	0.378911
19960	9.708174	-0.590340	0.706193	-0.561244	0.038695	-0.031852	-0.815619	0.268737	0.285467	-0.686612	0.281997	0.547897	0.385812
19961	9.766912	-0.402282	0.691934	-0.537610	0.034801	-0.010284	-0.817316	0.270451	0.279874	-0.683077	0.287838	0.546083	0.390319
19962	9.849483	-0.194737	0.725753	-0.557600	0.049474	-0.026490	-0.818318	0.274698	0.274582	-0.680234	0.292482	0.542251	0.397115
19963	9.908881	-0.027088	0.926782	-0.550126	0.109167	-0.055053	-0.818042	0.277109	0.269824	-0.676953	0.297327	0.539528	0.402791
19964	9.714628	0.130710	0.843123	-0.564988	0.062477	-0.066456	-0.820292	0.276428	0.264069	-0.673761	0.301476	0.535609	0.410222
19965	10.210333	0.097256	1.016814	-0.553200	-0.060612	-0.104397	-0.821425	0.277562	0.262825	-0.668104	0.307101	0.535384	0.415560
19966	9.758412	0.377423	0.917636	-0.560131	-0.009348	-0.095114	-0.821418	0.276158	0.261263	-0.663801	0.311385	0.532563	0.422829
19967	9.810087	0.310367	1.068133	-0.556499	-0.014903	-0.080888	-0.823395	0.277018	0.258475	-0.658681	0.316784	0.531483	0.428151
19968	9.771894	0.293297	1.005548	-0.538305	-0.049842	-0.013236	-0.821853	0.279410	0.258347	-0.654659	0.321927	0.528786	0.433786
19969	9.752987	0.358547	0.985514	-0.563943	-0.082154	-0.013332	-0.821864	0.281945	0.258796	-0.649234	0.328591	0.528020	0.437856
19970	9.836690	0.448811	0.817662	-0.539797	-0.032373	0.050376	-0.821881	0.287040	0.252381	-0.645827	0.334201	0.524595	0.442738
19971	9.734201	0.397030	0.936781	-0.552060	0.023208	0.085243	-0.822751	0.293971	0.245148	-0.642337	0.340699	0.521849	0.446095
19972	9.564232	0.426074	0.772368	-0.552845	-0.102829	0.073600	-0.821942	0.303424	0.240882	-0.638201	0.347292	0.518984	0.450269
19973	9.624454	0.445179	0.796238	-0.548831	-0.048942	0.091022	-0.819009	0.312178	0.233779	-0.633910	0.354326	0.517086	0.453027
19974	9.832623	0.608219	0.796557	-0.545230	-0.048019	0.090238	-0.817779	0.323340	0.224043	-0.630434	0.360433	0.513402	0.457230
19975	9.619931	0.711622	0.885095	-0.561483	-0.016229	0.067702	-0.816820	0.331535	0.216669	-0.626063	0.366949	0.511078	0.460644
19976	9.607349	0.795016	0.681202	-0.552642	-0.043027	0.038795	-0.816288	0.341153	0.205797	-0.622003	0.372510	0.507565	0.465540
19977	9.955047	0.824211	0.675578	-0.538706	0.023840	0.014737	-0.816027	0.348806	0.192235	-0.617611	0.377679	0.505295	0.469672
19978	10.719072	0.613704	1.020036	-0.559609	0.053211	-0.026269	-0.816615	0.357458	0.175737	-0.613758	0.381695	0.500939	0.476099
19979	10.615984	-0.072721	0.911846	-0.556965	-0.014959	0.034233	-0.817192	0.363145	0.160895	-0.608935	0.387533	0.498744	0.479867
19980	9.426032	-0.528624	1.015183	-0.544741	-0.027938	0.149152	-0.816938	0.372921	0.144825	-0.605955	0.393817	0.494101	0.483313
19981	9.035696	-0.681831	0.857932	-0.561021	-0.027915	0.149754	-0.811746	0.383536	0.127177	-0.601976	0.400903	0.491002	0.485612
19982	9.239258	-0.875771	0.968562	-0.537676	-0.034587	0.080193	-0.810783	0.392038	0.112494	-0.598212	0.406417	0.486991	0.489702
19983	9.196654	-1.528758	0.857502	-0.552617	-0.082553	0.009454	-0.811082	0.399137	0.096540	-0.592298	0.412507	0.485616	0.493152
19984	10.267297	-1.849894	0.825823	-0.545285	-0.124756	0.101981	-0.809113	0.404264	0.078719	-0.587712	0.419126	0.482347	0.496256
19985	11.122437	-1.793835	1.374995	-0.540958	-0.002367	0.124437	-0.807018	0.412485	0.062758	-0.583697	0.425360	0.479028	0.498898
19986	10.188326	-1.509566	1.832192	-0.544531	0.159554	0.140917	-0.806037	0.419330	0.037511	-0.582132	0.429437	0.472039	0.503871
19987	8.932385	-1.114972	1.829469	-0.536940	0.060178	0.152025	-0.803927	0.425889	0.012814	-0.578973	0.435187	0.467607	0.506701
19988	8.682295	-1.283821	1.631126	-0.557195	0.012630	0.136978	-0.800121	0.430019	-0.003063	-0.575771	0.440779	0.462164	0.510496
19989	9.414840	-1.505687	1.673700	-0.566552	-0.009405	0.096430	-0.797291	0.431760	-0.020082	-0.571064	0.446975	0.458548	0.513646
19990	9.779071	-1.393884	1.754123	-0.551640	0.066357	0.084724	-0.797849	0.433506	-0.036512	-0.567766	0.451385	0.452943	0.518398
19991	9.908700	-1.163842	1.954362	-0.531901	0.061244	0.044339	-0.797288	0.436931	-0.049699	-0.563415	0.455886	0.449183	0.522462
19992	9.799088	-0.863689	1.917329	-0.559368	0.056372	-0.000166	-0.796989	0.434990	-0.059565	-0.558974	0.459638	0.444314	0.528077
19993	9.433249	-1.119159	1.664529	-0.539735	0.014401	-0.056391	-0.796127	0.433756	-0.070553	-0.553015	0.463702	0.441777	0.532905
19994	9.212795	-1.264496	1.390975	-0.539466	0.033090	-0.033553	-0.796401	0.432640	-0.073937	-0.548101	0.467090	0.437620	0.538424
19995	9.183575	-1.331980	1.391767	-0.551460	0.139299	-0.016667	-0.796956	0.430961	-0.077325	-0.543482	0.470192	0.433071	0.544055
19996	9.724588	-1.374497	1.321442	-0.548745	0.140284	-0.020072	-0.799208	0.430129	-0.079848	-0.539463	0.472556	0.427442	0.550421
19997	10.010235	-0.840770	1.158036	-0.551730	0.126217	-0.049963	-0.798917	0.428158	-0.080574	-0.534280	0.475422	0.423220	0.556241
19998	10.188087	-0.394287	0.848348	-0.545090	0.017938	-0.029650	-0.798359	0.429853	-0.081967	-0.529056	0.478928	0.418962	0.561426
19999	10.365129	-0.476093	0.699206	-0.546799	-0.000565	0.027093	-0.798638	0.428432	-0.078183	-0.523614	0.483702	0.415342	0.565112
20000	9.753296	0.035881	0.790968	-0.534563	0.055666	0.072828	-0.796672	0.430393	-0.076068	-0.519867	0.487441	0.409763	0.569415
20001	9.821876	0.386145	0.830463	-0.546726	0.035464	0.024212	-0.796686	0.432917	-0.072385	-0.514604	0.491670	0.405755	0.573416
20002	10.492743	0.201633	1.372901	-0.545301	0.015276	-0.029523	-0.796123	0.433769	-0.074771	-0.509167	0.495061	0.401415	0.578385
20003	9.805169	0.047705	1.573685	-0.545146	0.044125	-0.042253	-0.796255	0.432662	-0.080547	-0.503153	0.498488	0.397928	0.583096
20004	9.478794	0.368255	1.488386	-0.581720	-0.000933	-0.024733	-0.796807	0.431277	-0.087589	-0.497193	0.502377	0.393213	0.588048
20005	9.253092	0.664488	1.480550	-0.534361	0.013033	-0.001272	-0.796227	0.429617	-0.097454	-0.491452	0.506219	0.389701	0.591905
20006	9.325868	0.731607	1.465205	-0.557458	-0.048105	-0.002027	-0.797749	0.424010	-0.105376	-0.485548	0.510509	0.385443	0.595867
20007	9.519107	0.861163	1.506996	-0.556459	-0.033772	0.009451	-0.797874	0.422352	-0.115236	-0.479280	0.515035	0.381978	0.599269
20008	9.583415	0.844957	1.299279	-0.567257	-0.026562	0.016379	-0.798008	0.422525	-0.124936	-0.473574	0.519207	0.377145	0.603252
20009	9.396025	0.884231	1.207268	-0.559254	0.083176	0.029923	-0.797132	0.418623	-0.138905	-0.468334	0.522345	0.372290	0.607634
20010	9.571121	1.136595	1.158305	-0.546333	0.146603	-0.012707	-0.796815	0.413885	-0.155269	-0.463707	0.523910	0.366321	0.613435
20011	9.631134	1.109334	1.496827	-0.546457	0.192596	-0.117386	-0.799578	0.403807	-0.173915	-0.457539	0.524335	0.362117	0.620163
20012	9.924504	0.741822	1.768758	-0.551875	0.239275	-0.193815	-0.800361	0.392738	-0.192868	-0.451198	0.523361	0.357050	0.628513
20013	10.803473	-0.327315	2.127476	-0.529919	0.221600	-0.138576	-0.801563	0.380971	-0.213232	-0.445091	0.522936	0.352906	0.635523
20014	8.926104	-0.715239	1.588208	-0.548895	0.285300	-0.024594	-0.799803	0.369761	-0.233894	-0.441144	0.522410	0.345616	0.642674
20015	9.215100	-0.587602	1.419665	-0.568083	0.086678	0.035755	-0.800739	0.361224	-0.251132	-0.435869	0.525170	0.340210	0.646894
20016	11.503269	-0.685567	1.971054	-0.525808	-0.087839	0.012097	-0.799837	0.350546	-0.261516	-0.429992	0.529407	0.336051	0.649542
20017	10.418107	-0.679451	1.856450	-0.566611	0.074622	-0.012595	-0.799358	0.340299	-0.274002	-0.423947	0.531881	0.331178	0.653982
20018	9.295689	-0.379403	2.328222	-0.543238	0.012524	0.051540	-0.799455	0.332593	-0.287300	-0.419012	0.535135	0.325451	0.657374
20019	9.224104	-0.607485	2.113385	-0.548565	-0.049886	0.179216	-0.798996	0.326421	-0.296509	-0.414818	0.540228	0.319693	0.658692
20020	9.124857	-0.689043	2.112012	-0.552228	-0.064412	0.191616	-0.796441	0.324466	-0.303580	-0.411055	0.545386	0.312939	0.660043
20021	9.160533	-1.166405	1.950559	-0.552356	-0.105930	0.198901	-0.794169	0.322508	-0.309806	-0.406675	0.551273	0.307243	0.660542
20022	9.365791	-1.167790	1.935801	-0.541239	-0.077255	0.213051	-0.791490	0.323636	-0.311784	-0.403155	0.556543	0.300451	0.661404
20023	9.699601	-1.127343	2.169295	-0.559479	-0.051441	0.161433	-0.788961	0.326596	-0.313741	-0.398479	0.561439	0.294504	0.662773
20024	9.535316	-1.116474	2.195974	-0.544867	-0.027928	0.141964	-0.786144	0.328571	-0.316414	-0.394201	0.565563	0.288013	0.664675
20025	9.340816	-1.082110	2.084696	-0.539420	-0.011416	0.104741	-0.785021	0.330264	-0.317952	-0.389194	0.569329	0.282537	0.666757
20026	9.570064	-1.161102	2.051441	-0.559594	-0.025405	0.071013	-0.784199	0.335613	-0.316637	-0.383754	0.573036	0.276589	0.669224
20027	9.700760	-1.060409	2.052559	-0.552203	0.005326	0.058566	-0.783365	0.338426	-0.315489	-0.378037	0.576307	0.271239	0.671854
20028	9.567216	-1.007533	1.870916	-0.553421	0.088040	0.077493	-0.780563	0.343353	-0.316022	-0.373310	0.578378	0.264392	0.675438
20029	9.582351	-0.964521	1.807589	-0.552957	0.139916	0.119654	-0.777054	0.348284	-0.318107	-0.369085	0.580057	0.257224	0.679077
20030	9.956105	-0.929768	1.557810	-0.544116	0.058195	0.191124	-0.775541	0.357440	-0.318022	-0.365793	0.582954	0.249359	0.681308
20031	10.335220	-0.720939	1.322997	-0.573700	0.099443	0.234872	-0.769374	0.367575	-0.318808	-0.362608	0.585821	0.240808	0.683624
20032	10.941305	-0.563064	1.670804	-0.529104	0.129904	0.237988	-0.763068	0.378270	-0.318886	-0.360414	0.587751	0.232034	0.686157
20033	9.526421	-0.403368	1.820733	-0.545321	0.148712	0.240060	-0.759168	0.390384	-0.319914	-0.357796	0.589640	0.223417	0.688761
20034	8.572982	0.333847	1.258007	-0.562752	-0.060814	0.297686	-0.753843	0.399104	-0.318739	-0.355107	0.594589	0.214797	0.688640
20035	10.005320	0.408736	1.148932	-0.555994	-0.081409	0.200890	-0.751348	0.408521	-0.313035	-0.350702	0.599439	0.208170	0.688728
20036	10.396896	0.116355	1.552796	-0.542921	0.044816	0.087057	-0.749684	0.415137	-0.311854	-0.345719	0.601792	0.201562	0.691157
20037	9.687436	0.057240	1.820210	-0.584477	0.106581	0.042679	-0.748559	0.416552	-0.314379	-0.339492	0.603460	0.195147	0.694621
20038	9.044597	0.227306	1.700768	-0.554351	-0.000525	0.008200	-0.747578	0.417667	-0.311422	-0.333049	0.606103	0.189599	0.696972
20039	9.147879	0.062212	1.685558	-0.555019	-0.111299	0.004450	-0.749286	0.420480	-0.308707	-0.325742	0.610311	0.185535	0.697846
20040	9.494940	-0.089889	1.674708	-0.558977	-0.172617	0.016332	-0.748740	0.422988	-0.300388	-0.318647	0.615300	0.180927	0.697951
20041	9.392558	-0.039941	1.828939	-0.560315	-0.091569	0.019335	-0.752004	0.426078	-0.294846	-0.311482	0.619173	0.176490	0.698895
20042	9.239513	-0.214659	1.562871	-0.553185	-0.120346	0.008054	-0.753430	0.427889	-0.287363	-0.304476	0.623252	0.171696	0.699551
20043	9.265223	-0.206394	1.364599	-0.547330	-0.071918	0.030842	-0.752613	0.432786	-0.277475	-0.297636	0.626674	0.167173	0.700533
20044	9.748169	-0.350244	1.264068	-0.549539	0.009238	0.030402	-0.753058	0.436572	-0.271244	-0.291373	0.628883	0.161344	0.702549
20045	9.789688	-0.489556	1.444382	-0.555067	0.131552	0.056108	-0.750529	0.439388	-0.272359	-0.285403	0.629454	0.155187	0.705868
20046	9.396862	-0.723162	1.568335	-0.561844	0.308266	0.137983	-0.748279	0.442789	-0.279654	-0.281390	0.627731	0.146080	0.710939
20047	11.383636	-1.370223	2.128673	-0.554695	0.269162	0.195220	-0.741221	0.445067	-0.291778	-0.277784	0.626619	0.137347	0.715067
20048	11.432281	-1.370833	2.080286	-0.545225	0.199111	0.166580	-0.735426	0.445083	-0.300823	-0.274016	0.626302	0.128696	0.718400
20049	9.358759	-1.044281	1.968262	-0.554269	0.206287	0.149245	-0.732034	0.446240	-0.312087	-0.269544	0.625816	0.120856	0.721869
20050	7.930943	-1.161152	1.166811	-0.566284	0.008279	0.117321	-0.729470	0.443457	-0.324652	-0.264293	0.628121	0.113523	0.722998
20051	10.052636	-1.439446	1.314478	-0.560040	-0.133642	0.093002	-0.724372	0.440358	-0.328802	-0.258081	0.632338	0.108072	0.722401
20052	10.608235	-1.670235	2.070231	-0.537461	0.057145	0.008987	-0.726056	0.438966	-0.332741	-0.251670	0.633440	0.102268	0.724540
20053	9.398817	-1.660446	2.417288	-0.542889	0.054184	0.022833	-0.724363	0.439392	-0.334999	-0.245050	0.634567	0.096935	0.726552
20054	8.590203	-1.162205	2.047932	-0.568718	-0.012429	0.022856	-0.724078	0.439400	-0.337392	-0.238268	0.636753	0.090826	0.727685
20055	8.900335	-1.114226	1.916495	-0.557673	-0.085468	-0.070262	-0.726897	0.437846	-0.334433	-0.229818	0.639674	0.087109	0.728295
20056	9.159286	-1.492655	1.954201	-0.569569	-0.107938	-0.068491	-0.729144	0.434601	-0.331497	-0.221477	0.642959	0.082585	0.728513
20057	9.168421	-1.589260	1.974598	-0.547667	-0.090887	-0.072774	-0.732400	0.435430	-0.324432	-0.213085	0.645760	0.079024	0.728934
20058	8.821649	-1.573148	1.883059	-0.572707	-0.044169	-0.049534	-0.735381	0.437806	-0.316368	-0.205039	0.648027	0.073917	0.729764
20059	9.583780	-1.572681	1.952110	-0.541949	-0.027512	-0.103971	-0.736947	0.438904	-0.306220	-0.196352	0.649691	0.070528	0.731009
20060	9.915672	-1.825946	1.981072	-0.559624	0.050103	-0.106390	-0.740350	0.440573	-0.297176	-0.187741	0.650312	0.065960	0.733142
20061	9.450424	-2.068777	2.102809	-0.546006	0.155708	-0.043317	-0.742356	0.445906	-0.289089	-0.180144	0.649234	0.060958	0.736429
20062	9.042027	-1.881068	1.949027	-0.543477	0.254514	-0.015638	-0.739273	0.450109	-0.283866	-0.173301	0.646774	0.054682	0.740716
20063	9.459544	-2.014116	1.577825	-0.545385	0.249512	-0.052699	-0.738447	0.454325	-0.280734	-0.165689	0.644151	0.049401	0.745102
20064	10.503861	-1.862074	1.434579	-0.566243	0.092619	-0.012815	-0.737068	0.459928	-0.271405	-0.158404	0.644033	0.043277	0.747165
20065	10.432402	-1.548199	2.083603	-0.544364	0.139491	-0.028776	-0.737949	0.466388	-0.264018	-0.151032	0.642943	0.038028	0.749911
20066	9.910864	-1.606800	1.463937	-0.558444	0.315712	0.014124	-0.735855	0.471455	-0.263700	-0.144399	0.639340	0.030984	0.754608
20067	9.538256	-1.036442	1.856779	-0.544718	0.355254	0.014020	-0.734025	0.473436	-0.267631	-0.137796	0.634891	0.024503	0.759819
20068	9.076654	-0.763464	1.757694	-0.555111	0.197588	-0.084267	-0.733045	0.474835	-0.265093	-0.129627	0.632863	0.019070	0.763097
20069	9.378820	-0.716796	1.408805	-0.529288	-0.009184	-0.140997	-0.736307	0.477075	-0.258435	-0.120660	0.633720	0.015756	0.763932
20070	10.217763	-0.762535	1.509682	-0.558164	-0.129864	-0.120970	-0.738718	0.477752	-0.248144	-0.111750	0.636547	0.011563	0.763011
20071	10.567329	-0.985504	1.763010	-0.533650	-0.138228	-0.102908	-0.743094	0.476471	-0.241373	-0.103224	0.639284	0.007996	0.761969
20072	9.736387	-0.742125	1.969217	-0.549393	-0.047489	-0.077259	-0.745619	0.472524	-0.239145	-0.095082	0.640715	0.003206	0.761862
20073	9.047552	-0.120762	2.084026	-0.569232	-0.129897	-0.126592	-0.747021	0.470416	-0.240000	-0.085718	0.643256	-0.000617	0.760837
20074	8.779209	-0.062476	1.859008	-0.540038	-0.241412	-0.166295	-0.753347	0.464224	-0.238047	-0.076317	0.647482	-0.003777	0.758241
20075	9.122662	-0.033723	1.778486	-0.555261	-0.337444	-0.194114	-0.758822	0.456330	-0.233306	-0.066068	0.652970	-0.006155	0.754471
20076	9.227338	0.023074	1.690721	-0.562121	-0.288120	-0.163502	-0.765152	0.450699	-0.230784	-0.056399	0.657747	-0.009609	0.751063
20077	8.769483	-0.034733	1.261857	-0.545040	-0.231342	-0.079691	-0.769503	0.443780	-0.223510	-0.047945	0.661419	-0.013451	0.748362
20078	10.313149	0.141497	0.851867	-0.554587	-0.325165	-0.038175	-0.773168	0.441373	-0.217460	-0.040253	0.666547	-0.018418	0.744148
20079	10.994189	0.192125	1.130695	-0.549736	-0.134458	-0.000233	-0.774010	0.439389	-0.213537	-0.032821	0.668621	-0.023434	0.742509
20080	10.592402	-1.000964	1.635079	-0.562140	0.175151	0.028423	-0.773989	0.436461	-0.222849	-0.025795	0.666151	-0.029757	0.744777
20081	7.732959	-2.051934	0.749311	-0.554044	0.163600	0.165915	-0.768870	0.432009	-0.244029	-0.020688	0.663566	-0.037304	0.746900
20082	11.473967	-1.324610	1.398286	-0.563576	-0.193517	0.258173	-0.764344	0.431464	-0.252788	-0.017340	0.666314	-0.046544	0.744015
20083	10.935543	-1.308439	1.123354	-0.556381	0.061709	0.022165	-0.765179	0.430076	-0.258562	-0.010119	0.665283	-0.052179	0.744697
20084	10.049152	-1.729460	1.312887	-0.558994	0.059654	0.036942	-0.762183	0.425467	-0.273258	-0.003304	0.664338	-0.058483	0.745133
20085	9.565329	-0.816915	2.204673	-0.562956	0.049691	0.038702	-0.760044	0.422249	-0.281886	0.003704	0.663329	-0.064449	0.745538
20086	8.671793	-1.215194	1.772943	-0.547502	-0.058415	-0.080978	-0.762700	0.417056	-0.286279	0.011972	0.664179	-0.069015	0.744285
20087	8.611139	-1.258192	1.792835	-0.552863	-0.119088	0.053778	-0.762262	0.413958	-0.287440	0.018354	0.665507	-0.075068	0.742380
20088	8.980373	-1.582912	1.641314	-0.562446	-0.212742	0.057821	-0.762816	0.411709	-0.288725	0.024527	0.668330	-0.081738	0.738954
20089	9.676567	-1.671100	1.767020	-0.568574	-0.185882	0.087787	-0.763389	0.413109	-0.285612	0.030456	0.670438	-0.088523	0.736036
20090	9.612890	-1.539046	1.949279	-0.553771	-0.113544	0.050357	-0.764092	0.412262	-0.284491	0.036787	0.671692	-0.094893	0.733807
20091	9.617048	-1.497322	2.055130	-0.563698	-0.069768	-0.003106	-0.765224	0.411968	-0.279985	0.044134	0.672108	-0.100312	0.732298
20092	9.178384	-1.429577	2.011466	-0.546136	-0.032218	0.014483	-0.766633	0.411406	-0.279558	0.051039	0.672126	-0.106008	0.731029
20093	9.050784	-1.232190	1.755710	-0.543842	-0.091467	-0.009885	-0.767761	0.410697	-0.277448	0.058110	0.672750	-0.111068	0.729173
20094	9.353724	-1.540558	1.447028	-0.545073	-0.012171	-0.006810	-0.768479	0.412369	-0.271237	0.065352	0.672412	-0.116416	0.728038
20095	9.209756	-2.021270	1.728057	-0.562445	0.125043	-0.032731	-0.769193	0.413774	-0.269529	0.073422	0.669773	-0.121187	0.728922
20096	9.309055	-2.019752	1.684412	-0.558161	0.240525	-0.051060	-0.767932	0.415738	-0.267690	0.082067	0.665708	-0.125763	0.730946
20097	10.009879	-1.508562	1.813088	-0.540225	0.248132	-0.093157	-0.766817	0.418547	-0.265420	0.090933	0.661287	-0.129232	0.733301
20098	10.940388	-0.921095	1.616807	-0.548529	0.128117	-0.151513	-0.767391	0.420376	-0.264271	0.100606	0.658988	-0.132516	0.733521
20099	11.013628	-1.106468	1.420631	-0.540188	-0.036452	-0.089364	-0.769091	0.420070	-0.255543	0.108632	0.658585	-0.136577	0.731991
20100	10.295977	-1.205019	1.171385	-0.534461	0.094184	-0.001783	-0.770514	0.422031	-0.251152	0.115826	0.656292	-0.141653	0.731983
20101	9.658725	-0.527005	1.507802	-0.552615	0.112117	0.010220	-0.770115	0.426667	-0.247028	0.122928	0.653301	-0.146882	0.732470
20102	8.927761	-0.184259	0.700289	-0.590881	-0.071531	0.009064	-0.770563	0.430154	-0.235879	0.130188	0.653151	-0.153315	0.730027
20103	9.797975	-0.084181	0.574771	-0.567127	-0.318037	-0.029641	-0.772007	0.435044	-0.221895	0.136768	0.656429	-0.159315	0.724578
20104	10.877157	-0.283264	0.744697	-0.555905	-0.408094	-0.027000	-0.774859	0.437663	-0.202299	0.143019	0.661222	-0.165618	0.717567
20105	11.416130	-0.413731	0.892848	-0.558189	-0.301172	-0.085107	-0.778138	0.437164	-0.186544	0.150326	0.664317	-0.170663	0.712011
20106	9.789470	-0.065576	0.434437	-0.556179	-0.241177	-0.162682	-0.782380	0.436719	-0.176811	0.159039	0.667002	-0.174643	0.706622
20107	8.740114	0.079289	0.127339	-0.548968	-0.243724	-0.195495	-0.787164	0.431345	-0.168109	0.167979	0.669538	-0.177886	0.701326
20108	8.759836	0.106453	-0.532672	-0.550238	-0.413078	-0.293511	-0.794054	0.424016	-0.163209	0.177791	0.674919	-0.180559	0.693018
20109	9.711868	-0.014391	-0.733160	-0.549578	-0.625047	-0.253973	-0.799961	0.415806	-0.148622	0.186148	0.682742	-0.184323	0.682083
20110	9.655494	-0.194673	-1.018627	-0.553346	-0.580215	-0.129579	-0.804739	0.407588	-0.132074	0.193071	0.689505	-0.189771	0.671784
20111	9.649360	-0.085961	-1.418541	-0.570045	-0.559530	-0.015752	-0.808262	0.403034	-0.116341	0.198628	0.695195	-0.196797	0.662210
20112	10.089419	-0.099083	-1.527722	-0.516076	-0.405677	0.084877	-0.809273	0.405529	-0.102945	0.202776	0.698696	-0.203957	0.655063
20113	9.938291	-0.103720	-1.648289	-0.531660	-0.283048	0.080377	-0.809432	0.408182	-0.095321	0.207555	0.700358	-0.210690	0.649637
20114	9.259739	0.041454	-1.533013	-0.554822	-0.190856	0.051106	-0.809313	0.411822	-0.087689	0.213527	0.700887	-0.216957	0.645053
20115	9.948445	-0.179338	-1.748948	-0.557517	-0.048469	0.057400	-0.807774	0.414059	-0.083458	0.219912	0.699406	-0.222713	0.642548
20116	9.827023	-1.977150	-0.655834	-0.545911	0.008370	0.127650	-0.805247	0.417437	-0.083723	0.225608	0.696947	-0.229041	0.641020
20117	10.664326	-1.919261	-0.604439	-0.550365	0.091737	0.286497	-0.801187	0.424173	-0.077496	0.229415	0.692542	-0.237285	0.641443
20118	10.026571	-1.657797	-0.403524	-0.542038	0.022103	0.203760	-0.797981	0.432319	-0.070965	0.234090	0.689464	-0.244532	0.640348
20119	9.741275	-1.335599	-0.184427	-0.546979	0.161575	0.123200	-0.794059	0.437206	-0.059833	0.240162	0.684842	-0.250124	0.640899
20120	9.583845	-1.584327	0.077116	-0.561317	0.228875	0.057079	-0.794090	0.441530	-0.045863	0.247951	0.679621	-0.254579	0.641736
20121	9.235508	-2.080869	-0.059446	-0.547341	0.253763	0.080847	-0.791588	0.446960	-0.027541	0.254882	0.673882	-0.259122	0.643252
20122	8.897031	-2.558244	-0.213149	-0.564556	0.224679	0.111663	-0.788795	0.449558	-0.005031	0.261930	0.668273	-0.264329	0.644153
20123	9.199857	-2.774879	-0.153143	-0.539019	0.200512	0.182913	-0.785429	0.450751	0.015349	0.266946	0.662602	-0.270409	0.645429
20124	9.328595	-3.028948	-0.070738	-0.556357	0.332143	0.181891	-0.782638	0.454059	0.036038	0.273502	0.655132	-0.275818	0.648015
20125	10.456508	-3.059016	0.121402	-0.545860	0.290981	0.159484	-0.781383	0.454282	0.053190	0.279160	0.648244	-0.281196	0.650214
20126	10.520717	-2.142314	0.683777	-0.546632	0.224663	0.123716	-0.779840	0.452233	0.074817	0.285679	0.642399	-0.286258	0.650974
20127	9.372394	-2.064690	0.346149	-0.561869	0.268274	0.077945	-0.779565	0.452631	0.082133	0.292328	0.636043	-0.290882	0.652212
20128	8.989095	-1.836705	0.087977	-0.554676	0.254730	0.074536	-0.780279	0.453178	0.087911	0.299699	0.629906	-0.295193	0.652886
20129	9.363668	-1.595095	0.452075	-0.546572	0.272020	0.056038	-0.780269	0.450493	0.089852	0.306331	0.623602	-0.299286	0.653995
20130	9.594930	-1.256820	0.670301	-0.560060	0.178678	0.027341	-0.779558	0.448789	0.093204	0.313863	0.618577	-0.303489	0.653259
20131	9.744261	-1.179942	0.746569	-0.540471	0.087988	0.084781	-0.780558	0.450754	0.096608	0.318852	0.614435	-0.308951	0.652190
20132	10.107475	-1.066834	0.648164	-0.565876	0.121014	0.038373	-0.780417	0.449032	0.105590	0.325906	0.609961	-0.313678	0.650645
20133	10.372966	-0.889126	0.732816	-0.551233	0.170004	-0.002377	-0.780553	0.446328	0.113580	0.332606	0.605136	-0.317636	0.649839
20134	10.262437	-0.937308	0.646511	-0.560261	0.047853	-0.040681	-0.781110	0.442349	0.123951	0.340088	0.602039	-0.321768	0.646803
20135	9.748189	-0.994049	0.331282	-0.552728	-0.040034	-0.094998	-0.782506	0.436250	0.136416	0.346588	0.600445	-0.325992	0.642707
20136	9.710415	-0.630863	0.397355	-0.547650	-0.042883	-0.179811	-0.786151	0.428472	0.146771	0.355061	0.599403	-0.328846	0.637579
20137	9.698022	-0.399748	0.240142	-0.562458	-0.031086	-0.279101	-0.789784	0.417449	0.158217	0.364021	0.598741	-0.330853	0.632088
20138	9.636166	-0.303112	0.171487	-0.558277	-0.042949	-0.363902	-0.793128	0.405158	0.169085	0.374862	0.598687	-0.331552	0.625401
20139	9.698353	-0.293353	0.248620	-0.560775	-0.021614	-0.330436	-0.798442	0.391178	0.180654	0.384411	0.598121	-0.332752	0.619480
20140	9.911918	-0.252016	0.117386	-0.534062	0.019431	-0.296704	-0.804882	0.376786	0.189977	0.394430	0.596865	-0.333382	0.614030
20141	10.325953	-0.360418	0.205033	-0.549808	0.076488	-0.217554	-0.808783	0.364528	0.191426	0.402994	0.594307	-0.334951	0.610084
20142	9.840102	-0.425110	0.578533	-0.557516	0.111735	-0.134831	-0.811567	0.354655	0.195282	0.411838	0.590518	-0.336988	0.606726
20143	9.600996	-0.418137	0.293638	-0.547939	0.130625	-0.039328	-0.813674	0.351261	0.200045	0.418469	0.586025	-0.340151	0.604777
20144	9.798029	-0.263529	0.480130	-0.540802	0.117968	-0.035577	-0.814789	0.347022	0.204088	0.425875	0.581526	-0.343047	0.602309
20145	9.875373	-0.264107	0.465534	-0.552270	0.192220	-0.069767	-0.817018	0.339977	0.205017	0.433249	0.576385	-0.345337	0.600681
20146	9.926915	-0.321360	0.637670	-0.542117	0.206327	-0.041432	-0.820515	0.332800	0.203843	0.441266	0.570742	-0.347362	0.599064
20147	9.978088	-0.050571	0.704656	-0.566698	0.219282	-0.064757	-0.824308	0.328728	0.201861	0.448826	0.565020	-0.349597	0.597570
20148	9.687405	-0.091513	0.821490	-0.534777	0.262707	-0.105414	-0.824428	0.324653	0.198303	0.457824	0.559099	-0.350234	0.595938
20149	10.784713	-0.461394	0.751656	-0.543690	0.255145	-0.048675	-0.827942	0.322572	0.190713	0.465056	0.552941	-0.351997	0.595044
20150	9.436344	-0.628527	0.880980	-0.546694	0.334051	-0.024728	-0.830322	0.319646	0.181981	0.473625	0.545370	-0.352937	0.594716
20151	8.333288	-0.582227	0.604051	-0.540247	0.179719	-0.011526	-0.834694	0.320819	0.171338	0.479700	0.539784	-0.355750	0.593265
20152	9.071288	-0.678099	0.316580	-0.561011	0.111596	-0.127971	-0.835387	0.318291	0.169066	0.487975	0.535345	-0.357794	0.589296
20153	10.634068	-0.527507	0.849252	-0.541372	0.093814	-0.145011	-0.835652	0.314062	0.169446	0.494879	0.531670	-0.359975	0.585525
20154	10.245880	-0.727051	1.013899	-0.555496	0.151389	-0.135027	-0.840989	0.307873	0.169142	0.503365	0.526766	-0.361409	0.581828
20155	9.440491	-1.123013	1.041143	-0.553552	0.122774	-0.073121	-0.842656	0.301679	0.168246	0.509611	0.522040	-0.364170	0.578922
20156	9.897449	-1.061097	0.967348	-0.548551	0.168230	-0.014850	-0.842338	0.292641	0.173071	0.516657	0.516046	-0.366543	0.576549
20157	9.847122	-0.998516	1.261520	-0.540530	0.175771	-0.057282	-0.845701	0.286300	0.174859	0.522815	0.510663	-0.368755	0.574376
20158	9.687557	-1.203820	1.508083	-0.529881	0.125067	-0.039224	-0.846097	0.279239	0.179430	0.529539	0.505450	-0.371051	0.571341
20159	9.389623	-1.390159	1.556473	-0.547079	0.003847	-0.080345	-0.847045	0.267645	0.190990	0.534614	0.502061	-0.374890	0.567081
20160	9.377013	-1.314015	1.352661	-0.560043	-0.021913	-0.113053	-0.847702	0.253791	0.203930	0.541298	0.498676	-0.378280	0.561447
20161	9.199376	-1.367001	1.203672	-0.557670	0.070089	-0.127781	-0.850321	0.236273	0.217973	0.547366	0.494725	-0.381006	0.557200
20162	9.277224	-1.481925	1.069531	-0.550135	-0.014198	-0.174938	-0.852092	0.219900	0.226113	0.554591	0.491736	-0.383528	0.550936
20163	9.537461	-1.649540	0.423453	-0.550270	0.061021	-0.118722	-0.853593	0.205916	0.236386	0.560236	0.487862	-0.386320	0.546703
20164	9.605315	-1.687032	0.679921	-0.537368	0.212679	-0.059351	-0.856642	0.192100	0.239359	0.567711	0.481553	-0.387229	0.543934
20165	10.240814	-1.998050	1.054670	-0.546644	0.272093	0.055251	-0.859144	0.183373	0.237600	0.572854	0.474012	-0.389285	0.543699
20166	10.586740	-1.329857	1.583195	-0.557502	0.320976	0.040801	-0.862481	0.172685	0.232591	0.580151	0.465420	-0.390074	0.542817
20167	9.861316	-0.581416	1.498488	-0.536385	0.245524	-0.001000	-0.864424	0.165369	0.229857	0.585443	0.458640	-0.391785	0.541674
20168	9.613834	-0.456637	1.105967	-0.542865	0.081780	-0.023971	-0.866521	0.161583	0.225473	0.591321	0.453228	-0.394540	0.537831
20169	9.626626	-0.760801	1.177004	-0.548756	0.117264	0.038512	-0.866078	0.156496	0.228792	0.595166	0.447357	-0.398222	0.535788
20170	9.903092	-0.581804	1.092478	-0.544926	-0.009093	0.065955	-0.864231	0.153100	0.231696	0.599276	0.442118	-0.402840	0.532090
20171	9.722264	-0.221555	0.931633	-0.545802	-0.127684	0.029536	-0.863088	0.149135	0.236427	0.601094	0.438979	-0.409315	0.527679
20172	9.840294	-0.015580	0.750362	-0.535632	-0.235663	0.012684	-0.860821	0.145580	0.244249	0.603748	0.436625	-0.416017	0.521322
20173	10.450662	-0.077415	0.752651	-0.541023	-0.199126	-0.031718	-0.858429	0.145830	0.252390	0.605435	0.434832	-0.422702	0.515453
20174	9.978973	-0.046919	0.902760	-0.562025	-0.058384	-0.048852	-0.857865	0.145681	0.254213	0.610342	0.430777	-0.426914	0.509567
20175	9.504698	0.166024	0.852690	-0.549702	-0.114230	-0.061701	-0.857022	0.146522	0.255059	0.613010	0.428258	-0.432339	0.503882
20176	9.115720	0.100929	0.873268	-0.551318	-0.234113	-0.060188	-0.853929	0.148330	0.260399	0.616315	0.426143	-0.438413	0.496338
20177	9.633077	-0.087275	0.671697	-0.551094	-0.357571	-0.050490	-0.850284	0.152378	0.269696	0.616628	0.425929	-0.446837	0.488561
20178	10.050871	-0.147823	0.299685	-0.558119	-0.359825	0.009693	-0.845652	0.157137	0.276461	0.618049	0.424267	-0.455002	0.480610
20179	10.490821	-0.046920	0.259308	-0.550364	-0.260445	-0.018146	-0.843712	0.164442	0.282711	0.618731	0.422837	-0.462376	0.473908
20180	10.066240	-0.107426	0.204974	-0.533138	-0.127294	-0.011777	-0.839376	0.173304	0.285020	0.622154	0.419390	-0.467141	0.467778
20181	9.311077	-0.391824	0.344477	-0.570944	0.030738	0.054730	-0.836606	0.186561	0.280496	0.624917	0.414271	-0.471632	0.464136
20182	10.318187	-0.450117	0.539510	-0.557899	0.000134	-0.042051	-0.837357	0.198427	0.273313	0.629913	0.409556	-0.474726	0.458376
20183	10.334994	-0.356088	0.905734	-0.539803	0.046747	-0.125283	-0.836396	0.206490	0.263826	0.634142	0.406351	-0.477179	0.452816
20184	9.193411	-0.379918	0.583727	-0.536512	-0.030959	-0.116142	-0.839388	0.214989	0.252967	0.639240	0.402827	-0.479786	0.445992
20185	8.673935	-0.635084	0.224808	-0.560068	-0.054556	-0.091625	-0.839144	0.225303	0.245338	0.642267	0.399918	-0.483903	0.439770
20186	9.088515	-0.916045	0.159728	-0.552399	-0.022567	-0.042140	-0.839184	0.236327	0.236311	0.646813	0.395350	-0.487048	0.433722
20187	10.239547	-1.059377	0.428010	-0.546989	-0.018884	-0.040126	-0.839356	0.245666	0.225440	0.649513	0.391760	-0.490948	0.428517
20188	10.401337	-0.947965	1.400367	-0.552339	0.007837	-0.004966	-0.839253	0.255694	0.219074	0.653937	0.386516	-0.493910	0.423113
20189	9.841709	-1.192421	1.553661	-0.541500	0.004308	-0.027971	-0.838714	0.264051	0.206499	0.656659	0.382580	-0.497497	0.418244
20190	10.094181	-0.948411	1.792242	-0.530739	0.089883	0.070780	-0.838740	0.271830	0.198283	0.661005	0.376132	-0.499701	0.414604
20191	9.459562	-0.637120	2.234239	-0.544271	0.138820	0.037479	-0.838754	0.276937	0.188350	0.664513	0.370261	-0.501978	0.411518
20192	8.718642	-0.961671	1.765234	-0.542813	0.059531	0.028081	-0.839479	0.282885	0.180401	0.668895	0.364277	-0.504295	0.406900
20193	9.226950	-1.041216	1.538298	-0.546502	0.052518	0.015800	-0.837787	0.284592	0.174358	0.671686	0.359191	-0.507518	0.402798
20194	9.037378	-1.133021	1.353512	-0.545113	0.158505	-0.050339	-0.838357	0.287151	0.168060	0.677615	0.353127	-0.507880	0.397739
20195	9.686445	-1.173349	1.355510	-0.552938	0.204327	-0.024046	-0.840603	0.285056	0.163836	0.682234	0.347038	-0.508760	0.394061
20196	10.435720	-0.861391	1.365525	-0.569028	0.414535	-0.035948	-0.843404	0.281856	0.153275	0.690670	0.338413	-0.505818	0.390642
20197	9.237686	0.000237	1.898790	-0.540079	0.327724	-0.129008	-0.846777	0.279485	0.147932	0.697152	0.332477	-0.504111	0.386406
20198	10.070720	-0.471756	0.694733	-0.548311	0.238006	-0.053192	-0.850557	0.273744	0.139181	0.703627	0.325602	-0.503203	0.381678
20199	11.418365	-0.300621	1.589928	-0.549354	0.183834	0.073887	-0.850693	0.273045	0.137487	0.707019	0.318560	-0.504854	0.379165
20200	10.077365	-0.462577	1.395383	-0.548205	0.033735	0.115230	-0.849424	0.273039	0.138461	0.710024	0.311491	-0.507837	0.375422
20201	9.516765	0.165947	0.852675	-0.552211	-0.069657	0.190120	-0.847463	0.275121	0.146766	0.709874	0.305131	-0.513778	0.372836
20202	10.737769	-0.264341	1.295631	-0.552175	-0.056965	0.193754	-0.844805	0.279466	0.152417	0.711275	0.297848	-0.518486	0.369524
20203	9.725948	-0.793719	1.423713	-0.551814	0.011815	0.143515	-0.842573	0.285518	0.153588	0.712191	0.291346	-0.522929	0.366668
20204	9.100319	-0.270087	1.433206	-0.548207	-0.002093	0.178967	-0.841040	0.290594	0.151661	0.714134	0.283824	-0.526656	0.363441
20205	8.900199	-0.176389	1.142458	-0.543147	-0.040338	0.120860	-0.839511	0.295944	0.152549	0.714522	0.278048	-0.531586	0.359949
20206	9.318482	-0.327985	1.283742	-0.571533	-0.207493	0.093306	-0.836583	0.303824	0.154578	0.714917	0.272542	-0.537847	0.354028
20207	9.817020	-0.220716	1.161057	-0.537007	-0.172854	0.038771	-0.833637	0.307041	0.160074	0.714335	0.268687	-0.544082	0.348579
20208	9.665586	-0.237703	1.383759	-0.553227	-0.140255	0.025952	-0.832101	0.310122	0.164736	0.715703	0.263662	-0.548785	0.342178
20209	9.482712	-0.338809	1.264311	-0.574542	-0.081834	0.050069	-0.830556	0.311236	0.167829	0.716142	0.258508	-0.553931	0.336859
20210	9.467432	-0.468974	1.304447	-0.551121	-0.091455	0.005264	-0.830009	0.314891	0.170395	0.718051	0.253378	-0.557724	0.330373
20211	9.557262	-0.467066	0.927344	-0.559899	-0.040764	-0.013691	-0.828739	0.314311	0.174458	0.719203	0.248859	-0.561758	0.324415
20212	9.502482	0.139212	0.814330	-0.554478	-0.017084	-0.042009	-0.829447	0.315022	0.173205	0.722151	0.243693	-0.564173	0.317521
20213	9.658312	-0.301649	0.427581	-0.555406	0.096285	-0.023261	-0.830022	0.318136	0.169585	0.724783	0.238496	-0.566062	0.312062
20214	9.699198	-0.431707	1.313387	-0.547540	0.209660	-0.015069	-0.832283	0.319855	0.162870	0.729967	0.231667	-0.565185	0.306666
20215	10.306076	-1.321718	1.056701	-0.557555	0.297553	0.039144	-0.834262	0.323004	0.149697	0.734395	0.224434	-0.564363	0.302965
20216	11.093085	-1.181404	1.097577	-0.560512	0.128388	0.027940	-0.835401	0.327267	0.139905	0.738312	0.217373	-0.564857	0.297624
20217	10.596546	-1.273808	1.280504	-0.560966	0.140573	-0.130612	-0.837081	0.325318	0.133709	0.741871	0.212914	-0.565546	0.290607
20218	8.972971	-1.555031	1.053839	-0.526838	0.033583	-0.095412	-0.837364	0.326179	0.129220	0.745177	0.208267	-0.566605	0.283365
20219	8.623500	-1.676371	0.623122	-0.563765	-0.115515	-0.031301	-0.837933	0.327453	0.127972	0.745163	0.204044	-0.571453	0.276658
20220	9.905340	-1.862126	0.809544	-0.541599	-0.062582	-0.002829	-0.836245	0.328714	0.129238	0.746800	0.198656	-0.574314	0.270164
20221	10.419474	-1.461060	1.304579	-0.550621	-0.029208	0.004071	-0.837376	0.328855	0.129951	0.747412	0.193694	-0.577875	0.264421
20222	9.598518	-1.479825	1.342133	-0.548627	0.014253	-0.031731	-0.837939	0.328719	0.128688	0.749998	0.188106	-0.579422	0.257662
20223	9.194654	-1.221605	1.260050	-0.565632	-0.111277	0.005951	-0.835831	0.329968	0.133326	0.749614	0.183253	-0.584207	0.251397
20224	9.312886	-0.962463	1.078185	-0.549368	-0.101976	-0.031005	-0.835550	0.328956	0.140768	0.750719	0.178231	-0.587406	0.244148
20225	9.363296	-1.532719	1.149725	-0.553851	0.014690	0.019469	-0.835405	0.327107	0.145811	0.751606	0.172729	-0.590189	0.238600
20226	9.208929	-1.341781	0.608939	-0.553556	0.023226	0.072517	-0.834694	0.324832	0.151126	0.753579	0.165798	-0.591797	0.233253
20227	9.598900	-1.362818	0.729473	-0.556238	0.203810	0.035177	-0.835825	0.324830	0.152682	0.756522	0.159149	-0.591731	0.228477
20228	10.171236	-1.515534	1.233026	-0.543777	0.471382	0.034638	-0.837229	0.323718	0.148743	0.763781	0.150723	-0.586273	0.224065
20229	9.553386	-1.453936	1.571464	-0.541454	0.591636	-0.022825	-0.840742	0.322499	0.136240	0.771320	0.143118	-0.579925	0.219703
20230	9.411119	-1.174840	1.998662	-0.546521	0.388221	-0.044649	-0.844519	0.316049	0.128888	0.777715	0.135879	-0.575336	0.213739
20231	9.245101	-0.841616	1.782521	-0.550627	0.042692	-0.090326	-0.848309	0.310700	0.129424	0.779063	0.131220	-0.577194	0.206612
20232	10.138008	-1.065837	1.996473	-0.555398	-0.155723	-0.055403	-0.848859	0.305452	0.139500	0.779106	0.126247	-0.580954	0.198867
20233	8.869958	-0.985797	1.538158	-0.553211	-0.152902	0.015149	-0.846452	0.300743	0.155326	0.777657	0.121108	-0.586025	0.192765
20234	10.504441	-0.848202	1.225133	-0.544583	-0.226712	0.026685	-0.843634	0.298280	0.173844	0.776370	0.115613	-0.590941	0.186205
20235	10.614301	-1.282843	1.785613	-0.558207	-0.049673	-0.018853	-0.841787	0.294165	0.180819	0.776144	0.110411	-0.594246	0.179672
20236	9.447816	-1.196810	1.614648	-0.554011	-0.023708	0.081666	-0.841079	0.292737	0.185721	0.776955	0.103353	-0.596059	0.174277
20237	9.059226	-0.735697	1.527864	-0.556430	-0.083573	0.025372	-0.840094	0.292436	0.190914	0.776053	0.097748	-0.599882	0.168311
20238	8.927429	-0.403037	1.256106	-0.568912	-0.025528	-0.009603	-0.839946	0.290314	0.193282	0.777060	0.091556	-0.601488	0.161268
20239	9.735041	-0.803019	1.491465	-0.542995	-0.091314	-0.013216	-0.837972	0.290298	0.196501	0.776057	0.086650	-0.605201	0.154787
20240	9.648132	-0.734576	1.527063	-0.570741	-0.000744	-0.052147	-0.839939	0.287761	0.198037	0.777368	0.080873	-0.606245	0.147057
20241	9.362154	-0.505888	1.478982	-0.566760	0.018368	0.021180	-0.837674	0.286487	0.198006	0.777532	0.074850	-0.608258	0.140944
20242	9.384851	-0.497121	1.358033	-0.552533	-0.024779	0.003930	-0.836257	0.285358	0.197421	0.778221	0.068739	-0.609612	0.134238
20243	9.558839	-0.391731	1.380788	-0.541019	0.103518	-0.039138	-0.837813	0.286354	0.195755	0.779451	0.063648	-0.610030	0.127550
20244	9.576941	-0.146031	1.653494	-0.556630	0.126730	-0.106673	-0.837373	0.283263	0.192344	0.782146	0.058417	-0.608782	0.119245
20245	10.439218	-0.431263	1.742514	-0.552508	0.094040	-0.169982	-0.839321	0.277071	0.190888	0.783485	0.054791	-0.609082	0.110310
20246	9.775620	-0.979877	1.464387	-0.545491	0.018087	-0.153703	-0.841825	0.269198	0.186605	0.784802	0.050555	-0.609325	0.101256
20247	9.875220	-1.046003	1.039702	-0.545475	-0.053179	-0.041769	-0.843517	0.268349	0.188578	0.783947	0.045770	-0.611927	0.094219
20248	10.421750	-1.249583	1.113735	-0.545945	-0.070162	-0.149514	-0.841525	0.264964	0.188105	0.784023	0.041660	-0.613456	0.085110
20249	10.057151	-1.439139	1.353147	-0.542191	-0.070553	-0.115077	-0.841235	0.262986	0.189208	0.782964	0.037811	-0.616135	0.076906
20250	9.447991	-1.409323	0.870346	-0.542845	-0.193131	-0.115314	-0.841083	0.260450	0.188617	0.781313	0.033524	-0.619490	0.068255
20251	9.323341	-1.520735	0.707440	-0.560347	-0.174589	0.032955	-0.838686	0.261005	0.189589	0.778631	0.027660	-0.623796	0.062016
20252	10.642489	-1.955361	0.942501	-0.538861	-0.128611	0.132206	-0.833350	0.267475	0.190037	0.777309	0.020281	-0.626176	0.057292
20253	9.679579	-1.421351	1.498439	-0.544787	-0.025821	0.113658	-0.832951	0.273541	0.188269	0.776259	0.013391	-0.628080	0.052524
20254	9.047461	-1.184816	1.583637	-0.555789	-0.056776	0.147232	-0.829585	0.279178	0.186192	0.775701	0.005480	-0.629261	0.047832
20255	8.984927	-1.363985	1.469732	-0.548578	-0.058366	0.118988	-0.824390	0.285935	0.185097	0.774142	-0.001560	-0.631545	0.043041
20256	9.161970	-1.417180	1.644070	-0.539420	-0.025696	0.089722	-0.821440	0.289310	0.185391	0.773904	-0.008512	-0.632126	0.037644
20257	9.002419	-1.750499	1.517517	-0.546584	-0.027579	0.099312	-0.819752	0.290717	0.184830	0.772664	-0.015371	-0.633795	0.032528
20258	9.152957	-1.790963	1.382448	-0.566818	-0.047782	0.054999	-0.817076	0.291974	0.186651	0.772035	-0.022281	-0.634647	0.026239
20259	9.571013	-2.218730	1.420492	-0.557612	-0.004950	0.000025	-0.816518	0.293379	0.187364	0.771035	-0.028149	-0.635875	0.019402
20260	9.742373	-2.072417	1.800424	-0.541543	0.150585	-0.069708	-0.816789	0.291418	0.183970	0.772861	-0.033155	-0.633606	0.011390
20261	9.377423	-1.924251	1.936994	-0.544457	0.161980	-0.137107	-0.820436	0.286932	0.179170	0.773929	-0.037220	-0.632173	0.002481
20262	8.864653	-1.775658	1.220763	-0.537344	0.140664	-0.177638	-0.823235	0.281876	0.175481	0.775489	-0.040777	-0.630002	-0.007145
20263	10.073784	-1.033719	1.271275	-0.554527	0.029112	-0.167967	-0.825594	0.273012	0.172594	0.774730	-0.044651	-0.630496	-0.016564
20264	11.752890	-1.407389	1.181374	-0.529193	-0.038325	-0.075839	-0.826993	0.269626	0.174538	0.773918	-0.049382	-0.630887	-0.024361
20265	10.617612	-1.292806	1.355597	-0.553543	0.066791	0.053046	-0.825425	0.265668	0.176735	0.773594	-0.056030	-0.630466	-0.030404
20266	9.067545	-0.228531	0.703027	-0.552379	-0.012168	0.003855	-0.826405	0.263694	0.177706	0.772994	-0.062106	-0.630265	-0.037278
20267	10.281046	-0.320166	0.412456	-0.542274	-0.154601	0.024561	-0.824141	0.260985	0.185396	0.769739	-0.068328	-0.633208	-0.043373
20268	10.750077	-1.275971	1.089426	-0.556407	-0.062125	-0.032848	-0.822021	0.260132	0.186355	0.768335	-0.074005	-0.633721	-0.050814
20269	9.663645	-0.936234	0.988015	-0.550172	0.030876	0.028404	-0.821740	0.260698	0.185234	0.767301	-0.080238	-0.633669	-0.057226
20270	9.026049	-0.533817	0.926384	-0.549024	-0.028814	-0.052678	-0.820884	0.258724	0.184925	0.766169	-0.085503	-0.633609	-0.064918
20271	9.156018	-0.672526	0.906010	-0.563224	0.099843	0.074648	-0.820314	0.258170	0.181539	0.765938	-0.092401	-0.632274	-0.070926
20272	9.075797	-0.644411	0.683493	-0.557938	-0.026323	-0.023597	-0.819471	0.259583	0.179860	0.764717	-0.098162	-0.632017	-0.078269
20273	9.770496	-0.551517	0.778184	-0.547322	-0.043998	-0.057716	-0.819898	0.260432	0.179169	0.762373	-0.103324	-0.633043	-0.085841
20274	10.216801	-0.329209	1.219726	-0.541498	0.057253	-0.093556	-0.820723	0.255935	0.175893	0.761992	-0.107776	-0.631567	-0.094211
20275	9.892100	-0.430836	1.646585	-0.566712	0.085922	-0.069357	-0.821566	0.256096	0.170275	0.761117	-0.112802	-0.630455	-0.102480
20276	9.506616	-0.460938	1.855248	-0.538091	0.003546	-0.047378	-0.820985	0.252859	0.168268	0.760020	-0.117870	-0.629590	-0.109968
20277	9.078345	-0.549003	1.641743	-0.553187	-0.098225	-0.048787	-0.820699	0.251727	0.169379	0.756795	-0.123302	-0.631104	-0.117328
20278	9.292706	-0.471949	1.425535	-0.555233	-0.136906	-0.050279	-0.818299	0.251436	0.170623	0.753742	-0.128877	-0.632225	-0.124726
20279	9.515869	-0.445172	1.294451	-0.538266	-0.029606	-0.064838	-0.818583	0.251429	0.172875	0.751265	-0.133666	-0.632635	-0.132316
20280	9.484585	-0.401413	1.303670	-0.552233	0.065079	-0.067354	-0.817864	0.249186	0.168627	0.750594	-0.138428	-0.630651	-0.140446
20281	9.721493	-0.291708	1.306962	-0.555477	0.140023	-0.080175	-0.818842	0.247507	0.165663	0.750058	-0.142778	-0.628369	-0.148933
20282	11.000199	-0.670796	1.493129	-0.561308	0.086200	-0.088555	-0.820536	0.248946	0.157955	0.749422	-0.147323	-0.625978	-0.157525
20283	10.926605	-0.863307	1.553370	-0.523909	0.183923	0.042166	-0.819819	0.248270	0.148660	0.749791	-0.152577	-0.622632	-0.163898
20284	10.021561	-0.568652	1.382143	-0.560134	0.192921	0.052164	-0.819822	0.250553	0.140385	0.750797	-0.158492	-0.618110	-0.170655
20285	8.755597	-0.772468	1.139637	-0.560482	0.139099	0.009754	-0.821807	0.254108	0.132280	0.750265	-0.164041	-0.615287	-0.177806
20286	9.153956	-1.024780	1.001768	-0.548735	-0.010207	-0.019213	-0.820400	0.256236	0.126947	0.748419	-0.169582	-0.613969	-0.184807
20287	10.381670	-1.878435	0.999985	-0.536973	0.070182	0.063728	-0.818990	0.257656	0.122731	0.747187	-0.175734	-0.611960	-0.190614
20288	10.639637	-1.785775	1.390066	-0.550188	0.268871	0.119016	-0.817730	0.261628	0.114324	0.749137	-0.181899	-0.605880	-0.196508
20289	9.431768	-1.140168	2.152899	-0.551427	0.138794	0.041752	-0.817161	0.262358	0.106029	0.748490	-0.187792	-0.602728	-0.203015
20290	8.499304	-1.009481	2.014952	-0.562943	-0.001453	0.102467	-0.818020	0.265467	0.104240	0.746926	-0.194982	-0.600585	-0.208281
20291	9.063862	-1.216514	1.941598	-0.542618	-0.070416	0.053681	-0.816900	0.267721	0.103973	0.743738	-0.201736	-0.600414	-0.213681
20292	9.076833	-1.690516	1.908208	-0.546831	-0.010624	0.017822	-0.814498	0.266721	0.106335	0.741645	-0.207662	-0.598714	-0.219958
20293	8.426429	-1.624382	1.780270	-0.566695	0.002000	0.019163	-0.812376	0.265298	0.108695	0.738973	-0.214071	-0.597351	-0.226416
20294	9.008233	-1.625274	1.450868	-0.517503	-0.001211	0.058817	-0.812375	0.264302	0.111778	0.737182	-0.219972	-0.595373	-0.231745
20295	9.699800	-1.854674	1.793218	-0.555159	0.126721	-0.013969	-0.812096	0.265433	0.110382	0.735771	-0.225268	-0.592238	-0.239058
20296	9.037167	-2.004561	1.892434	-0.545127	0.290817	-0.042443	-0.811220	0.260096	0.104130	0.736712	-0.228946	-0.586172	-0.247471
20297	9.957256	-1.417879	1.174229	-0.555889	0.312595	-0.036213	-0.814445	0.256176	0.098207	0.737224	-0.233107	-0.580240	-0.255897
20298	10.879395	-0.245220	1.403966	-0.538753	-0.044885	-0.149376	-0.814569	0.251803	0.099428	0.733577	-0.237111	-0.579521	-0.264193
20299	10.504482	-1.130396	1.704316	-0.560356	-0.101909	-0.020326	-0.813422	0.246707	0.105273	0.729196	-0.243596	-0.579471	-0.270457
20300	10.038237	-0.684942	1.354422	-0.545701	0.005120	0.088862	-0.812571	0.244571	0.111151	0.727233	-0.250136	-0.576745	-0.275553
20301	10.209501	-0.395046	1.505608	-0.553579	-0.066647	0.061851	-0.811870	0.244408	0.117333	0.723605	-0.257241	-0.575720	-0.280660
20302	10.449505	-1.055808	1.981446	-0.544215	-0.130896	-0.012897	-0.812008	0.242413	0.124064	0.719387	-0.263296	-0.575400	-0.286483
20303	9.082376	-0.890195	1.580302	-0.539437	0.045626	-0.023896	-0.810873	0.240997	0.125306	0.716525	-0.268510	-0.573165	-0.293218
20304	8.698969	-0.424553	1.449965	-0.533413	-0.112366	-0.092754	-0.810302	0.238873	0.127811	0.711991	-0.273357	-0.572962	-0.300098
20305	9.211185	-0.365205	1.407538	-0.554343	-0.133230	-0.059140	-0.808879	0.235617	0.131141	0.706669	-0.279346	-0.573273	-0.306500
20306	9.914585	-0.545051	1.183877	-0.541441	-0.247474	-0.075848	-0.807461	0.232770	0.138696	0.700500	-0.285266	-0.574732	-0.312419
20307	9.836993	-0.509854	0.937113	-0.562305	-0.110581	-0.059240	-0.807170	0.229936	0.142883	0.695235	-0.291142	-0.574568	-0.318992
20308	9.447333	-0.515736	0.763718	-0.548977	-0.049939	-0.002027	-0.806183	0.229784	0.145546	0.691623	-0.296712	-0.572682	-0.325046
20309	10.078696	-0.664388	0.817693	-0.552416	-0.010108	-0.013705	-0.806606	0.229645	0.145267	0.687719	-0.302280	-0.570827	-0.331401
20310	9.895010	-1.206989	1.210621	-0.555720	0.053162	-0.040797	-0.805905	0.231632	0.140500	0.684867	-0.306764	-0.567611	-0.338631
20311	9.343974	-1.548599	0.524075	-0.555032	0.084721	0.049126	-0.806467	0.233076	0.130533	0.682326	-0.312440	-0.563933	-0.344663
20312	10.723600	-1.523127	0.961733	-0.553982	-0.282198	-0.008498	-0.804651	0.237010	0.132952	0.675784	-0.319521	-0.565008	-0.349269
20313	10.038338	-1.436517	0.981015	-0.554626	-0.100400	0.004402	-0.804516	0.237704	0.136193	0.670703	-0.325927	-0.564025	-0.354690
20314	9.072190	-1.509334	0.731813	-0.560785	-0.244863	0.029792	-0.800851	0.237670	0.143900	0.664671	-0.333216	-0.564172	-0.359011
20315	10.091693	-1.488448	1.232830	-0.553264	-0.136822	-0.053753	-0.798581	0.233124	0.153258	0.658634	-0.339160	-0.563947	-0.364878
20316	9.934389	-1.659706	1.515257	-0.560341	-0.068670	-0.118015	-0.800815	0.225197	0.164866	0.653384	-0.343428	-0.562642	-0.372264
20317	9.260129	-1.850608	1.228319	-0.549927	-0.133137	-0.176032	-0.800498	0.215015	0.175024	0.646401	-0.347879	-0.563056	-0.379623
20318	9.208657	-1.720688	1.081953	-0.540786	-0.138816	-0.150223	-0.799191	0.204687	0.185736	0.640115	-0.351971	-0.562913	-0.386650
20319	9.017544	-1.953788	0.717515	-0.544221	-0.114338	-0.167273	-0.800825	0.188014	0.199358	0.633321	-0.356260	-0.562907	-0.393851
20320	9.189865	-1.986688	0.268197	-0.540259	-0.081129	-0.151455	-0.798505	0.171620	0.210982	0.627540	-0.359801	-0.561927	-0.401217
20321	9.541933	-1.993514	0.304049	-0.543434	-0.010924	-0.137700	-0.798707	0.150435	0.223983	0.622013	-0.363586	-0.560273	-0.408656
20322	11.693753	-1.623258	0.613588	-0.535654	0.044145	-0.026010	-0.799770	0.133784	0.230568	0.618572	-0.367388	-0.556751	-0.415239
20323	9.361461	-0.506314	0.638074	-0.546290	0.130943	-0.080081	-0.800685	0.115582	0.236994	0.614962	-0.370637	-0.552787	-0.422938
20324	8.841854	-0.064680	0.010405	-0.554081	0.044592	-0.093816	-0.803157	0.098658	0.242040	0.610711	-0.373848	-0.549501	-0.430487
20325	10.435490	0.203452	0.046359	-0.546810	0.024274	-0.020707	-0.801680	0.083142	0.244538	0.606292	-0.378580	-0.546329	-0.436591
20326	10.919260	-0.660535	0.734367	-0.538645	0.179365	-0.039301	-0.804153	0.067646	0.243551	0.603981	-0.380950	-0.541044	-0.444249
20327	10.364542	-0.658301	1.305359	-0.531288	0.178801	0.009303	-0.806648	0.057797	0.240092	0.601543	-0.384387	-0.535789	-0.450912
20328	9.189488	-0.037347	1.251674	-0.569650	0.183916	-0.050606	-0.808305	0.049776	0.237208	0.598811	-0.386894	-0.530159	-0.458988
20329	9.204925	-0.018821	1.137875	-0.551965	0.130228	-0.099598	-0.809961	0.041472	0.234883	0.594611	-0.389738	-0.526029	-0.466728
20330	9.624600	-0.239426	1.067283	-0.544916	0.112596	-0.140924	-0.809352	0.031325	0.233928	0.590350	-0.391565	-0.522076	-0.474974
20331	9.797783	-0.133381	1.193938	-0.548423	0.146058	-0.150859	-0.812567	0.025008	0.228401	0.585752	-0.393566	-0.518081	-0.483313
20332	9.607024	-0.117556	1.213348	-0.549408	0.124271	-0.134851	-0.812532	0.017690	0.224808	0.581509	-0.395311	-0.513790	-0.491525
20333	11.470627	-0.565981	0.950052	-0.577709	0.079311	-0.106261	-0.814914	0.013754	0.223238	0.576308	-0.398679	-0.509823	-0.499004
20334	9.247415	-0.945311	1.435711	-0.552146	0.053086	-0.042634	-0.813194	0.008404	0.220355	0.572106	-0.402017	-0.505500	-0.505516
20335	8.544919	-0.619794	0.993231	-0.554199	-0.044201	0.049861	-0.813763	0.009250	0.220650	0.567328	-0.407870	-0.501809	-0.509871
20336	8.462876	-0.446694	0.764265	-0.556656	-0.131259	0.014998	-0.812638	0.009514	0.225145	0.561706	-0.413641	-0.498997	-0.514188
20337	9.243547	-0.770564	0.776500	-0.551369	-0.101392	-0.092932	-0.810244	0.010345	0.227948	0.554809	-0.418552	-0.497061	-0.519549
20338	11.124030	-1.301505	0.475440	-0.549549	-0.110199	-0.092526	-0.807706	0.010185	0.232005	0.548239	-0.422870	-0.494881	-0.525078
20339	10.981462	-0.816589	1.349796	-0.564829	-0.083705	-0.029182	-0.806866	0.011159	0.235385	0.541973	-0.428326	-0.491953	-0.529891
20340	9.538467	-0.798005	1.322522	-0.536415	-0.029579	-0.070167	-0.805456	0.011720	0.235098	0.536435	-0.431792	-0.488765	-0.535633
20341	9.853658	-1.024177	1.029822	-0.560614	-0.063099	0.066040	-0.804335	0.013119	0.237636	0.531364	-0.437841	-0.484705	-0.539452
20342	10.159383	-1.052531	1.426037	-0.546927	-0.034166	0.051899	-0.802957	0.014113	0.240526	0.526897	-0.442586	-0.480323	-0.543863
20343	9.493445	-1.286049	1.289382	-0.555414	0.067001	0.018287	-0.803529	0.015662	0.241391	0.522554	-0.446636	-0.475238	-0.549184
20344	8.892191	-1.182147	1.066716	-0.566296	0.037752	0.063357	-0.802538	0.015239	0.240535	0.518640	-0.450833	-0.469700	-0.554207
20345	8.206964	-1.172183	0.424754	-0.536979	0.075703	0.029742	-0.803380	0.013831	0.240808	0.514593	-0.454650	-0.464522	-0.559202
20346	8.791474	-1.892831	-0.597382	-0.542927	0.283620	-0.035223	-0.803770	0.007512	0.233429	0.511976	-0.454853	-0.457520	-0.567155
20347	10.386297	-1.278575	0.693649	-0.555681	0.175443	-0.005162	-0.807656	-0.000229	0.227114	0.508198	-0.457415	-0.451311	-0.573432
20348	10.484865	0.231340	-0.082088	-0.549806	-0.186800	0.009767	-0.805942	-0.005171	0.228455	0.501661	-0.463382	-0.448525	-0.576575
20349	11.095713	-0.229405	0.287115	-0.545366	0.058331	-0.194220	-0.804788	-0.011383	0.230912	0.494583	-0.465410	-0.445366	-0.583464
20350	11.264627	-0.599877	0.733228	-0.537301	0.081691	0.005625	-0.805466	-0.016722	0.226080	0.490442	-0.468008	-0.439983	-0.588940
20351	10.268096	-0.968062	1.144629	-0.544299	0.080934	0.076048	-0.805910	-0.012211	0.226130	0.486656	-0.472095	-0.434005	-0.593238
20352	9.559182	-0.260148	0.780048	-0.553750	0.067212	-0.000094	-0.805914	-0.010797	0.224739	0.482070	-0.474903	-0.428559	-0.598676
20353	9.103563	0.128221	0.587843	-0.546817	-0.014424	0.053533	-0.805651	-0.006427	0.224361	0.477087	-0.479870	-0.423627	-0.602207
20354	9.384726	0.144875	0.442296	-0.553211	-0.127173	-0.023631	-0.804969	-0.001363	0.226940	0.470477	-0.484726	-0.420214	-0.605898
20355	9.682434	-0.078766	0.536217	-0.539488	-0.116468	-0.016432	-0.802881	0.004680	0.230925	0.463754	-0.490172	-0.416969	-0.608934
20356	9.748977	-0.034717	0.690287	-0.546702	-0.113003	0.002937	-0.801221	0.011852	0.234926	0.457560	-0.494926	-0.413174	-0.612352
20357	9.748688	0.096424	0.790313	-0.563807	-0.076799	-0.006320	-0.799994	0.021428	0.236705	0.450960	-0.500092	-0.409111	-0.615769
20358	9.599154	0.281522	0.865773	-0.543622	-0.024426	-0.031186	-0.800177	0.030724	0.238632	0.445021	-0.503358	-0.404827	-0.620244
20359	9.555650	0.590280	0.710166	-0.535341	0.017365	-0.070241	-0.799255	0.040338	0.236833	0.438596	-0.506470	-0.400871	-0.624839
20360	9.685481	0.849727	0.588693	-0.563544	0.040481	-0.117533	-0.799434	0.049366	0.235523	0.431821	-0.508311	-0.396572	-0.630778
20361	9.709989	0.878362	0.554510	-0.546585	0.018323	-0.165844	-0.800458	0.058120	0.231965	0.423987	-0.510626	-0.393409	-0.636180
20362	10.182267	0.769335	0.601007	-0.533244	-0.001095	-0.211489	-0.800196	0.063485	0.229487	0.415911	-0.511877	-0.390735	-0.642126
20363	10.510516	0.061339	0.569806	-0.542007	0.036849	-0.217155	-0.801475	0.065609	0.227690	0.407519	-0.513387	-0.387951	-0.647963
20364	10.294339	-1.518664	1.228079	-0.548340	0.096941	-0.097565	-0.802345	0.071544	0.224102	0.401433	-0.514265	-0.383031	-0.653965
20365	9.324313	-2.373286	0.791876	-0.534451	0.043567	0.003487	-0.804911	0.078335	0.218566	0.396034	-0.517267	-0.377868	-0.657881
20366	10.151080	-2.018390	0.789226	-0.553783	-0.320909	0.080024	-0.803118	0.087628	0.220900	0.388979	-0.524930	-0.374297	-0.658062
20367	10.235093	-1.763533	0.660615	-0.543750	-0.308286	0.076581	-0.798230	0.098300	0.230259	0.381747	-0.533112	-0.370888	-0.657650
20368	9.740302	-1.610092	0.736891	-0.545380	-0.102503	0.030981	-0.797164	0.112817	0.230684	0.375664	-0.537352	-0.366203	-0.660322
20369	9.802345	-1.496455	1.192243	-0.563424	-0.066374	0.029669	-0.795083	0.121412	0.230477	0.369372	-0.542059	-0.361058	-0.662853
20370	9.144563	-1.510721	1.355167	-0.541714	-0.137798	0.133729	-0.793263	0.131095	0.229363	0.364371	-0.547388	-0.355509	-0.664239
20371	9.183579	-1.957338	1.089460	-0.548454	-0.109580	0.204212	-0.791338	0.142929	0.229754	0.360234	-0.553709	-0.348843	-0.664790
20372	9.747471	-1.870026	0.933081	-0.541360	-0.010814	0.246285	-0.789701	0.156175	0.229458	0.357548	-0.558042	-0.341083	-0.666641
20373	9.368071	-1.915727	0.972761	-0.545717	0.063821	0.159880	-0.786912	0.164634	0.226853	0.354028	-0.561652	-0.333570	-0.669285
20374	9.351465	-2.056458	0.868031	-0.555275	0.006641	0.111448	-0.787081	0.171979	0.222290	0.349444	-0.564845	-0.326952	-0.672266
20375	10.866385	-1.786153	0.785662	-0.556220	0.045163	0.058470	-0.786955	0.175647	0.221202	0.344294	-0.568033	-0.320462	-0.675355
20376	9.358716	-0.472486	1.005011	-0.533676	0.193297	-0.205958	-0.788514	0.172049	0.218155	0.336796	-0.566411	-0.316391	-0.682381
20377	7.143086	0.496145	0.233578	-0.564945	0.199969	-0.350853	-0.791856	0.162634	0.211329	0.326897	-0.564796	-0.313318	-0.689910
20378	12.175320	0.086137	0.028439	-0.547319	-0.009043	-0.097139	-0.793811	0.157849	0.210169	0.319404	-0.566575	-0.309087	-0.693858
20379	12.856265	-0.267483	1.365339	-0.543568	0.015765	-0.051216	-0.791963	0.154310	0.213212	0.312647	-0.569130	-0.304094	-0.697044
20380	10.576751	-0.735996	2.219366	-0.563170	0.297263	0.077185	-0.794208	0.152651	0.205053	0.309194	-0.567695	-0.295686	-0.703343
20381	8.183592	-0.014851	1.501676	-0.553489	0.084393	0.073819	-0.798737	0.156632	0.197815	0.304476	-0.569992	-0.288607	-0.706477
20382	8.232146	0.155263	0.927021	-0.549701	-0.047105	0.071192	-0.798048	0.160294	0.198410	0.299016	-0.573181	-0.282532	-0.708681
20383	8.971772	0.064864	0.743392	-0.548390	-0.206176	-0.062132	-0.796212	0.159574	0.201906	0.290706	-0.578677	-0.278813	-0.709145
20384	10.011863	-0.222325	0.312665	-0.544054	-0.147327	0.017371	-0.793964	0.161243	0.207111	0.283917	-0.582831	-0.273990	-0.710372
20385	10.078401	-0.086152	0.511620	-0.554531	-0.067967	0.015013	-0.790597	0.165736	0.210227	0.277330	-0.586733	-0.268473	-0.711867
20386	10.172113	-0.091259	0.562296	-0.537818	-0.034250	0.064558	-0.789478	0.168275	0.209119	0.271850	-0.589400	-0.262511	-0.713998
20387	10.198256	-0.192911	0.565812	-0.553496	0.057469	0.092111	-0.789796	0.177024	0.206681	0.266980	-0.591826	-0.255392	-0.716407
20388	10.442600	-0.338427	0.731425	-0.559285	0.034586	0.037360	-0.788835	0.184799	0.199580	0.261175	-0.593392	-0.249038	-0.719482
20389	9.992282	-0.576867	0.797516	-0.555608	0.025348	0.053258	-0.789987	0.191024	0.193746	0.255516	-0.595995	-0.242479	-0.721599
20390	9.347331	-0.637330	0.528414	-0.566989	-0.055579	0.034033	-0.789731	0.197658	0.191281	0.249080	-0.598784	-0.236482	-0.723528
20391	9.219517	-0.743269	0.464524	-0.556554	-0.134902	0.031067	-0.787492	0.202306	0.190891	0.242281	-0.603504	-0.230941	-0.723705
20392	9.463043	-0.909459	0.415308	-0.549596	-0.198126	0.047491	-0.784695	0.208500	0.191637	0.235530	-0.608220	-0.225699	-0.723639
20393	9.637175	-0.988422	0.331382	-0.542445	-0.227085	0.060167	-0.783309	0.213845	0.194496	0.228865	-0.614232	-0.220398	-0.722333
20394	9.762337	-0.974393	0.381802	-0.547209	-0.253049	0.046141	-0.780364	0.217483	0.200561	0.221824	-0.619602	-0.215427	-0.721442
20395	9.688104	-1.018031	0.285732	-0.568915	-0.248559	0.058228	-0.777282	0.221684	0.207052	0.214672	-0.625903	-0.209807	-0.719821
20396	9.749215	-1.120857	0.136979	-0.555201	-0.256082	0.086750	-0.772496	0.223905	0.214353	0.208051	-0.631389	-0.204186	-0.718590
20397	9.794808	-1.268807	0.099907	-0.548224	-0.286394	0.048086	-0.769695	0.227822	0.221407	0.200828	-0.637971	-0.199089	-0.716258
20398	9.717412	-1.059228	-0.088393	-0.562829	-0.297114	0.046231	-0.766035	0.228632	0.229827	0.193308	-0.643763	-0.194003	-0.714538
20399	9.109394	-0.203696	-0.321854	-0.568464	-0.303230	0.024968	-0.761526	0.228868	0.240627	0.185382	-0.650419	-0.188947	-0.711961
20400	9.068920	0.742976	-0.868810	-0.574690	-0.384559	-0.038160	-0.758553	0.224447	0.253922	0.176117	-0.657009	-0.185069	-0.709275
20401	10.484017	1.012189	-0.839878	-0.574247	-0.302522	-0.024182	-0.753329	0.221996	0.266658	0.167316	-0.663303	-0.180620	-0.706691
20402	11.269849	0.169756	0.120542	-0.568691	-0.037679	0.078651	-0.752222	0.226781	0.268388	0.160993	-0.665221	-0.174069	-0.707999
20403	9.753682	-0.422432	0.518223	-0.543553	0.152288	0.155221	-0.750433	0.239352	0.259783	0.156721	-0.665455	-0.166154	-0.710634
20404	9.671047	-0.437458	-0.034859	-0.545348	0.147014	0.142855	-0.752038	0.253779	0.246723	0.152230	-0.664789	-0.158465	-0.713982
20405	10.501188	-0.541495	1.168569	-0.568506	-0.081730	-0.048763	-0.748418	0.268191	0.234466	0.143950	-0.667641	-0.153585	-0.714105
20406	8.806111	-0.815757	-0.720577	-0.527047	-0.062359	-0.036304	-0.749882	0.283477	0.217193	0.136454	-0.669223	-0.149167	-0.715032
20407	8.872771	-1.608623	-0.673155	-0.568223	-0.254600	-0.079927	-0.748793	0.294353	0.209984	0.127217	-0.674331	-0.145131	-0.712763
20408	9.715486	-1.575480	-0.708483	-0.554675	-0.156160	-0.002346	-0.746281	0.301832	0.206244	0.119511	-0.677290	-0.140105	-0.712296
20409	10.374893	-1.422971	-0.392099	-0.534567	-0.079857	-0.073212	-0.745472	0.312863	0.195099	0.111341	-0.679721	-0.135964	-0.712108
20410	10.584389	-1.412265	-0.015537	-0.555266	-0.195244	-0.054141	-0.744652	0.321357	0.183927	0.102764	-0.682961	-0.131690	-0.711099
20411	9.957395	-1.457206	-0.103604	-0.552883	-0.090482	-0.091157	-0.742989	0.331120	0.171918	0.094078	-0.685394	-0.127507	-0.710722
20412	9.431808	-1.274948	-0.088020	-0.543363	-0.002027	-0.119982	-0.746393	0.337235	0.158222	0.085205	-0.685561	-0.123907	-0.712316
20413	9.571741	-1.397000	-0.140006	-0.575510	0.053487	-0.064067	-0.747383	0.339812	0.147143	0.076989	-0.685907	-0.118705	-0.713802
20414	9.898950	-1.361874	0.008982	-0.540574	0.130873	-0.067608	-0.749359	0.341827	0.135784	0.069197	-0.684180	-0.114196	-0.716986
20415	9.559880	-1.501809	0.093156	-0.522713	0.176787	0.020692	-0.751054	0.344407	0.124148	0.063243	-0.682746	-0.108330	-0.719807
20416	9.932075	-1.722750	-0.078859	-0.526301	0.125553	0.113023	-0.750512	0.351200	0.115915	0.058215	-0.681366	-0.101544	-0.722523
20417	10.170425	-0.748274	1.393630	-0.550482	-0.063787	0.142315	-0.748280	0.357828	0.113856	0.053170	-0.683561	-0.093829	-0.721882
20418	9.201594	-0.906214	-0.101492	-0.532932	0.151661	0.013662	-0.746446	0.358821	0.110758	0.046621	-0.681521	-0.088286	-0.724956
20419	9.478818	-0.786490	-0.001710	-0.555745	0.055509	-0.097412	-0.749265	0.358845	0.105434	0.038288	-0.681442	-0.083590	-0.726074
20420	10.084086	-0.983827	-0.029315	-0.551261	0.176013	-0.067922	-0.749530	0.355759	0.100902	0.030324	-0.678791	-0.078883	-0.729452
20421	10.124402	-1.073678	0.329265	-0.540011	0.229830	-0.048679	-0.753746	0.352408	0.093866	0.023230	-0.676113	-0.073578	-0.732747
20422	9.591556	-0.862268	0.361448	-0.528906	0.230944	0.015054	-0.753606	0.353837	0.087971	0.016856	-0.672639	-0.068030	-0.736644
20423	9.515588	-0.491908	0.376748	-0.573445	0.123637	-0.050239	-0.755854	0.352453	0.081784	0.009160	-0.671406	-0.062249	-0.738414
20424	9.793089	-0.466953	0.395430	-0.555445	0.112997	-0.074674	-0.756131	0.351612	0.080370	0.000936	-0.669434	-0.057549	-0.740639
20425	9.854699	-0.548844	0.502584	-0.538868	0.145258	-0.064066	-0.758098	0.349651	0.078114	-0.006455	-0.667730	-0.052444	-0.742526
20426	9.583817	-0.682428	0.511686	-0.555409	0.112927	-0.071211	-0.759775	0.346140	0.075277	-0.014631	-0.665640	-0.047688	-0.744604
20427	9.695117	-0.668811	0.482388	-0.544349	0.132599	-0.058792	-0.761748	0.345727	0.073600	-0.021999	-0.664009	-0.042399	-0.746198
20428	9.875526	-0.645221	0.571291	-0.547880	0.165264	-0.080229	-0.761169	0.343343	0.069209	-0.030167	-0.661011	-0.037892	-0.748811
20429	9.760908	-0.599908	0.744921	-0.560676	0.139789	-0.048401	-0.765110	0.341398	0.063451	-0.037550	-0.659147	-0.032190	-0.750386
20430	9.605607	-0.700069	0.804241	-0.544635	0.092932	-0.058589	-0.766233	0.340566	0.060075	-0.045402	-0.657134	-0.027393	-0.751907
20431	9.913078	-0.855982	0.916725	-0.557156	0.110789	-0.031384	-0.763964	0.339164	0.056104	-0.052458	-0.655594	-0.021459	-0.752983
20432	9.859275	-0.952040	0.961365	-0.558380	0.168737	0.035453	-0.767077	0.342015	0.048561	-0.059040	-0.652355	-0.015300	-0.755456
20433	9.708220	-1.066304	1.088496	-0.537748	0.253876	0.071390	-0.765805	0.344164	0.037319	-0.064190	-0.648596	-0.008418	-0.758375
20434	9.571171	-1.068761	1.330349	-0.544545	0.318466	0.102721	-0.764117	0.348725	0.021035	-0.069534	-0.642991	-0.001774	-0.762709
20435	9.502440	-1.232242	1.399925	-0.558138	0.296488	0.146891	-0.764122	0.352864	0.005885	-0.073740	-0.638415	0.006408	-0.766125
20436	9.434020	-1.255372	1.496932	-0.554434	0.288912	0.184114	-0.760739	0.357564	-0.010974	-0.077963	-0.633095	0.014286	-0.770006
20437	9.259883	-1.079438	1.628104	-0.550125	0.247250	0.203863	-0.758354	0.363948	-0.024994	-0.081138	-0.629122	0.023206	-0.772712
20438	8.147742	-0.381438	1.590390	-0.523189	0.229385	0.161689	-0.754548	0.367641	-0.035958	-0.085290	-0.624650	0.030413	-0.775637
20439	10.198404	0.404783	1.453218	-0.545680	-0.113833	0.100367	-0.751445	0.369341	-0.040467	-0.089794	-0.626217	0.038559	-0.773500
20440	11.283194	0.327714	2.201717	-0.557009	-0.115677	0.022574	-0.751737	0.371165	-0.037913	-0.096304	-0.627029	0.045126	-0.771702
20441	11.173548	-0.289400	2.348903	-0.545016	0.056427	0.009163	-0.752578	0.370474	-0.041431	-0.102355	-0.625924	0.051755	-0.771404
20442	9.517217	0.216128	2.676528	-0.536024	0.041603	0.028532	-0.749896	0.371901	-0.048471	-0.108641	-0.624245	0.057759	-0.771479
20443	8.351494	0.245785	2.380537	-0.540304	-0.084739	0.039653	-0.749333	0.373180	-0.052119	-0.114016	-0.625161	0.064945	-0.769387
20444	8.462812	0.493065	1.841183	-0.565296	-0.282234	-0.021271	-0.747928	0.374010	-0.048042	-0.121016	-0.628363	0.071484	-0.765118
20445	9.466812	0.497393	1.226020	-0.540860	-0.281807	-0.064984	-0.747641	0.372022	-0.043985	-0.127743	-0.632313	0.077736	-0.760144
20446	9.916733	0.484042	1.090247	-0.558900	-0.119579	-0.055479	-0.747911	0.369204	-0.044294	-0.135415	-0.632967	0.083303	-0.757678
20447	10.741227	0.178027	1.682165	-0.563392	0.048060	-0.052922	-0.749589	0.366260	-0.048251	-0.142762	-0.631715	0.089116	-0.756712
20448	10.555900	-0.647349	2.460047	-0.544514	0.155909	-0.042928	-0.747597	0.364450	-0.056586	-0.150513	-0.628103	0.093841	-0.757645
20449	8.539786	-1.251153	1.657565	-0.534379	0.073638	0.056323	-0.748716	0.363637	-0.065589	-0.155836	-0.626212	0.100538	-0.757276
20450	9.370517	-1.626732	0.795565	-0.560150	-0.153112	0.050500	-0.748151	0.364782	-0.071209	-0.161737	-0.626954	0.107607	-0.754448
20451	10.734013	-1.337538	1.261716	-0.553912	-0.262426	-0.001540	-0.745602	0.363656	-0.073491	-0.167402	-0.630107	0.114973	-0.749482
20452	10.425078	-1.815570	1.033071	-0.556527	0.032183	-0.005263	-0.745306	0.361989	-0.081389	-0.174509	-0.628093	0.120622	-0.748663
20453	9.786519	-1.267398	1.474846	-0.541680	0.070206	0.058290	-0.745579	0.361168	-0.088571	-0.179816	-0.626050	0.127471	-0.747983
20454	9.470014	-1.006219	1.953223	-0.546618	0.013261	0.076221	-0.744021	0.361612	-0.096175	-0.185503	-0.624058	0.134043	-0.747110
20455	9.085052	-1.380503	1.619616	-0.560180	-0.131542	0.050302	-0.743739	0.362757	-0.101511	-0.190581	-0.624864	0.141816	-0.743715
20456	9.318530	-1.584620	1.292948	-0.562245	-0.200234	0.079045	-0.742331	0.364028	-0.103056	-0.195810	-0.625881	0.149423	-0.740003
20457	9.444344	-1.479002	1.303683	-0.557777	-0.178114	0.024152	-0.741769	0.364301	-0.100807	-0.201038	-0.627347	0.157015	-0.735776
20458	9.550051	-1.508367	1.352198	-0.538557	-0.149300	0.017139	-0.741070	0.364272	-0.092512	-0.207006	-0.627781	0.163259	-0.732384
20459	9.434685	-1.396515	1.343855	-0.547547	-0.118407	-0.007935	-0.739798	0.363698	-0.090418	-0.212701	-0.628394	0.170049	-0.728672
20460	9.371692	-1.420164	1.363534	-0.556392	-0.075045	-0.017168	-0.739375	0.363122	-0.087192	-0.219609	-0.627679	0.175773	-0.725875
20461	9.303947	-1.453541	1.368830	-0.541492	-0.017478	-0.015596	-0.740790	0.363115	-0.084086	-0.225630	-0.626760	0.181933	-0.723300
20462	9.246056	-1.356235	1.411317	-0.556062	-0.006376	-0.040606	-0.741638	0.362828	-0.081831	-0.233082	-0.625036	0.187019	-0.721129
20463	9.529500	-1.434510	1.547131	-0.543308	0.017248	-0.066215	-0.741779	0.361682	-0.076215	-0.239934	-0.623678	0.192397	-0.718639
20464	9.447349	-1.438765	1.556954	-0.542483	0.144154	-0.053733	-0.741071	0.360255	-0.071452	-0.247944	-0.619799	0.196363	-0.718202
20465	9.566943	-1.431376	1.699281	-0.572743	0.247875	-0.049398	-0.741206	0.358559	-0.070062	-0.255761	-0.614782	0.201236	-0.718424
20466	10.745751	-1.272372	1.645184	-0.564093	0.197686	-0.066417	-0.742330	0.357149	-0.069224	-0.264379	-0.609954	0.205053	-0.718340
20467	10.130654	-0.873149	1.482068	-0.566170	0.155266	-0.062709	-0.743742	0.356294	-0.065564	-0.271876	-0.606226	0.210119	-0.717233
20468	9.543388	-0.491626	0.835828	-0.561289	0.040609	-0.042526	-0.743322	0.355846	-0.058116	-0.279413	-0.603454	0.214988	-0.715229
20469	10.665518	-0.396775	0.900928	-0.559299	0.074875	-0.031859	-0.743890	0.355548	-0.052910	-0.286000	-0.600711	0.220711	-0.713188
20470	9.862945	-0.198679	0.851463	-0.529600	0.160886	-0.003868	-0.743472	0.355097	-0.044617	-0.293085	-0.596135	0.224865	-0.712854
20471	9.534724	-0.085107	0.903796	-0.561707	-0.062879	0.044846	-0.743048	0.352660	-0.032688	-0.297939	-0.594925	0.232295	-0.709462
20472	10.489017	-0.252379	1.010708	-0.547840	-0.160039	0.033389	-0.743489	0.353881	-0.018041	-0.303205	-0.594549	0.238999	-0.705307
20473	10.220391	-0.403299	1.341385	-0.562087	-0.060082	-0.058599	-0.744774	0.354691	-0.006065	-0.309501	-0.593710	0.245104	-0.701171
20474	8.930643	-0.214533	1.241931	-0.549668	0.059076	-0.106307	-0.746169	0.349599	-0.000199	-0.317763	-0.590817	0.248778	-0.698621
20475	8.632166	0.119300	0.989714	-0.555174	-0.073857	-0.149793	-0.747710	0.345349	0.007366	-0.325139	-0.590560	0.253715	-0.693651
20476	9.371361	0.191672	0.939588	-0.557381	-0.138739	-0.136872	-0.749246	0.339687	0.015196	-0.332866	-0.590413	0.258341	-0.688384
20477	10.149259	0.045553	0.773445	-0.551034	-0.120271	-0.179226	-0.751775	0.335155	0.023188	-0.340301	-0.590889	0.263068	-0.682525
20478	10.207741	0.007893	0.993681	-0.560142	0.000022	-0.126996	-0.752750	0.331053	0.028076	-0.348588	-0.588652	0.266840	-0.678802
20479	9.892341	0.015581	1.518381	-0.550324	-0.031874	-0.098466	-0.754569	0.326246	0.033667	-0.355326	-0.587390	0.271817	-0.674412
20480	9.545375	0.123969	1.495888	-0.543872	-0.016624	-0.098540	-0.755120	0.322719	0.034760	-0.362884	-0.585241	0.275760	-0.670645
20481	9.388603	0.222319	1.219528	-0.550495	-0.057914	-0.112524	-0.757226	0.319185	0.039241	-0.369632	-0.584295	0.280665	-0.665732
20482	9.409747	0.259492	1.001607	-0.564916	-0.045235	-0.110982	-0.758767	0.315512	0.042450	-0.377379	-0.582342	0.284887	-0.661288
20483	9.660842	0.262681	0.991570	-0.537932	0.042659	-0.077538	-0.759745	0.313115	0.043417	-0.384038	-0.579866	0.289184	-0.657756
20484	9.519691	0.361481	1.188803	-0.533776	0.136347	-0.080744	-0.760300	0.311148	0.041713	-0.392000	-0.575484	0.291906	-0.655702
20485	9.416913	0.574650	1.162397	-0.544512	0.168856	-0.083716	-0.760846	0.307783	0.036477	-0.399508	-0.571237	0.295146	-0.653430
20486	9.677279	0.536878	1.181802	-0.570049	0.160109	-0.096298	-0.762810	0.306405	0.028177	-0.408153	-0.566238	0.297916	-0.651177
20487	10.563127	0.186022	1.621904	-0.541052	0.161927	-0.104701	-0.765054	0.304176	0.021559	-0.415800	-0.562128	0.300837	-0.648552
20488	11.641601	-0.132736	1.205977	-0.560949	0.119983	-0.024859	-0.767151	0.300677	0.015490	-0.423094	-0.557184	0.304559	-0.646361
20489	10.151118	0.210832	0.923833	-0.560840	0.130667	-0.027825	-0.767996	0.300691	0.011839	-0.429691	-0.552772	0.308808	-0.643775
20490	8.965001	-0.049886	0.937995	-0.559229	0.078177	-0.019799	-0.768271	0.299573	0.009015	-0.436568	-0.548252	0.312862	-0.641051
20491	8.810734	-0.662388	0.618820	-0.556596	-0.098253	-0.041780	-0.767983	0.298447	0.008157	-0.441775	-0.546822	0.318851	-0.635731
20492	9.491287	-1.037062	0.136389	-0.548603	-0.296461	-0.036816	-0.767140	0.298859	0.010828	-0.446305	-0.547183	0.325805	-0.628692
20493	10.517570	-1.657775	0.079116	-0.535709	-0.320541	0.039695	-0.767289	0.299112	0.019695	-0.448660	-0.548142	0.334380	-0.621638
20494	10.992843	-1.432752	0.211288	-0.533267	-0.263785	0.144766	-0.764915	0.303304	0.029427	-0.450876	-0.546918	0.342753	-0.616532
20495	9.737892	-0.966716	0.425245	-0.557162	-0.133775	0.111634	-0.763656	0.304404	0.037026	-0.453691	-0.544798	0.350674	-0.611872
20496	9.253276	-1.146349	0.584966	-0.536411	-0.115177	0.029361	-0.762410	0.309034	0.042973	-0.458301	-0.542428	0.356418	-0.607206
20497	9.278971	-1.038681	0.436328	-0.540819	-0.235765	0.017692	-0.761145	0.308864	0.050840	-0.461252	-0.542252	0.364006	-0.600590
20498	9.637859	-1.306545	0.090872	-0.538971	-0.248407	0.024924	-0.761156	0.309398	0.059990	-0.464908	-0.541409	0.370877	-0.594295
20499	9.660021	-1.505345	-0.370892	-0.557070	-0.268356	0.049605	-0.759470	0.308929	0.072774	-0.467263	-0.541137	0.379263	-0.587363
20500	10.059763	-1.436842	-0.222373	-0.554570	-0.149407	0.050757	-0.756943	0.310443	0.081914	-0.471441	-0.538693	0.385586	-0.582131
20501	9.647708	-1.265553	0.085569	-0.533598	0.023456	0.047209	-0.757219	0.307027	0.092010	-0.475683	-0.535157	0.390886	-0.578395
20502	9.560485	-1.255034	0.133896	-0.544729	0.138890	0.039274	-0.757780	0.304892	0.098744	-0.482050	-0.529467	0.394174	-0.576124
20503	10.095038	-0.990268	0.110895	-0.526495	0.177001	0.008435	-0.756787	0.303475	0.099988	-0.487779	-0.524448	0.397471	-0.573623
20504	10.586772	-0.563793	0.395448	-0.534413	0.070415	0.049832	-0.757486	0.299922	0.109382	-0.493295	-0.519475	0.401351	-0.570721
20505	9.235779	-0.300705	0.138180	-0.555921	-0.059704	0.087305	-0.757065	0.298763	0.118370	-0.496464	-0.516176	0.408059	-0.566193
20506	9.527020	-0.497785	-0.164480	-0.535941	-0.070557	0.085884	-0.755361	0.294494	0.129285	-0.500378	-0.512433	0.413654	-0.562072
20507	10.042265	-0.475793	0.006151	-0.555885	-0.034013	0.046603	-0.753106	0.293899	0.137139	-0.504129	-0.509124	0.419612	-0.557291
20508	10.079631	-0.748952	0.035730	-0.548152	0.041723	0.035583	-0.752826	0.293173	0.143179	-0.509595	-0.504349	0.423628	-0.553611
20509	9.976377	-0.710417	0.296412	-0.544547	0.045306	0.033806	-0.752393	0.290198	0.147365	-0.513958	-0.500306	0.428457	-0.549514
20510	9.629687	-0.495589	0.289645	-0.534973	-0.003153	0.004095	-0.752817	0.289908	0.150179	-0.519178	-0.496358	0.432403	-0.545079
20511	9.737337	-0.400476	0.148288	-0.552409	-0.029121	-0.002101	-0.752811	0.288071	0.151425	-0.523301	-0.493291	0.437638	-0.539715
20512	9.857680	-0.522177	0.132570	-0.550756	-0.038700	-0.038284	-0.753936	0.286654	0.154233	-0.528747	-0.489864	0.441630	-0.534250
20513	9.861104	-0.579247	0.285437	-0.545191	-0.011607	-0.049014	-0.751956	0.284945	0.158139	-0.533377	-0.487026	0.446047	-0.528543
20514	9.756891	-0.553999	0.352954	-0.572367	0.011178	-0.065417	-0.754205	0.282409	0.159255	-0.539674	-0.483003	0.449387	-0.522983
20515	9.749281	-0.640923	0.358767	-0.557759	0.026509	-0.075084	-0.755187	0.281289	0.157703	-0.544958	-0.479778	0.453174	-0.517173
20516	9.855865	-0.583730	0.336238	-0.530569	0.010041	-0.059596	-0.755039	0.280312	0.154456	-0.550690	-0.476089	0.456062	-0.511944
20517	9.804496	-0.570732	0.430403	-0.537716	0.026187	-0.049177	-0.756165	0.279611	0.154036	-0.555434	-0.472768	0.459797	-0.506527
20518	9.831673	-0.573835	0.348242	-0.541296	0.027932	-0.040374	-0.756587	0.279619	0.151929	-0.561150	-0.468534	0.462700	-0.501493
20519	9.835752	-0.612044	0.425989	-0.543119	0.027937	-0.040403	-0.756870	0.280191	0.149686	-0.565792	-0.464973	0.466464	-0.496076
20520	9.821064	-0.606936	0.454949	-0.544941	0.028860	-0.042203	-0.757153	0.281050	0.145899	-0.571479	-0.460637	0.469293	-0.490906
20521	9.739305	-0.572723	0.432928	-0.544962	0.024331	-0.040417	-0.759123	0.280220	0.142670	-0.576024	-0.457004	0.473026	-0.485376
20522	9.715151	-0.577404	0.433013	-0.542247	0.011525	-0.020850	-0.758847	0.282200	0.140438	-0.581224	-0.452600	0.476140	-0.480231
20523	9.749352	-0.553709	0.391624	-0.541338	0.013361	-0.024377	-0.757719	0.282909	0.138326	-0.585394	-0.448881	0.480024	-0.474760
20524	9.763206	-0.589655	0.454833	-0.552240	0.006074	-0.010311	-0.760117	0.282640	0.136091	-0.590440	-0.444246	0.483308	-0.469509
20525	9.785140	-0.548754	0.447098	-0.555941	-0.002898	-0.012058	-0.757583	0.285039	0.133564	-0.594381	-0.440306	0.487543	-0.463836
20526	9.816011	-0.597026	0.488675	-0.564050	0.007953	-0.012222	-0.758709	0.284627	0.131177	-0.599472	-0.435466	0.490810	-0.458376
20527	9.830362	-0.621253	0.493759	-0.559409	0.016829	0.000163	-0.758719	0.287455	0.128534	-0.603433	-0.431093	0.494855	-0.452930
20528	9.767258	-0.644811	0.527936	-0.549406	0.018574	0.000251	-0.758293	0.287463	0.125858	-0.608289	-0.426145	0.497882	-0.447771
20529	9.767014	-0.639764	0.561710	-0.568520	0.013258	0.000060	-0.757870	0.287888	0.124874	-0.612203	-0.421602	0.501961	-0.442147
20530	9.781476	-0.649538	0.559383	-0.557659	0.011486	-0.008647	-0.759428	0.289450	0.122511	-0.617037	-0.416643	0.504984	-0.436653
20531	9.742981	-0.637272	0.549632	-0.561286	0.013318	-0.010476	-0.758721	0.289454	0.120958	-0.620889	-0.412204	0.508816	-0.430918
20532	9.747685	-0.625081	0.571238	-0.539587	-0.001186	-0.011901	-0.758859	0.288606	0.121794	-0.625372	-0.407551	0.511724	-0.425383
20533	9.762147	-0.610612	0.580722	-0.534150	0.006143	-0.027801	-0.759706	0.288752	0.120818	-0.628987	-0.403606	0.515182	-0.419602
20534	9.800198	-0.581306	0.667336	-0.554183	0.008156	-0.040425	-0.759418	0.287482	0.120802	-0.633826	-0.398925	0.517777	-0.413559
20535	9.766918	-0.625142	0.580878	-0.545061	0.010813	-0.040343	-0.760687	0.286921	0.120947	-0.637589	-0.394848	0.521074	-0.407501
20536	9.752232	-0.624883	0.607476	-0.548736	0.002686	-0.036802	-0.759695	0.286073	0.120790	-0.642192	-0.390185	0.523631	-0.401441
20537	9.776329	-0.639551	0.605191	-0.539734	-0.009952	-0.038385	-0.760820	0.284660	0.122472	-0.645584	-0.386240	0.527077	-0.395259
20538	9.745543	-0.598620	0.549197	-0.545262	-0.026192	-0.033041	-0.760116	0.284794	0.124156	-0.649722	-0.381756	0.529917	-0.388988
20539	9.766954	-0.596081	0.590220	-0.530731	-0.026277	-0.031098	-0.760248	0.282821	0.124136	-0.652717	-0.377901	0.533472	-0.382830
20540	9.791530	-0.599016	0.532225	-0.527012	-0.011841	-0.034675	-0.759544	0.282956	0.125539	-0.656781	-0.373512	0.535883	-0.376771
20541	9.772453	-0.548175	0.526851	-0.537941	-0.015393	-0.034778	-0.761794	0.280705	0.125673	-0.659875	-0.369443	0.539239	-0.370536
20542	9.794209	-0.490159	0.550338	-0.560629	-0.011709	-0.031516	-0.762075	0.280279	0.126656	-0.664061	-0.364524	0.541832	-0.364091
20543	9.810939	-0.562857	0.536629	-0.543268	-0.001044	-0.024307	-0.761505	0.278865	0.127621	-0.667168	-0.360093	0.545025	-0.358004
20544	9.811274	-0.509797	0.519121	-0.561450	0.000904	-0.030716	-0.762351	0.278583	0.128188	-0.671378	-0.355009	0.547366	-0.351582
