# Supplementary material for: Identification of Haptic Based Guiding Using Hard Reins
Source: PLoS One. 2015 Jul 22;10(7):e0132020. doi: 10.1371/journal.pone.0132020 (PMC4511788; doi:10.1371/journal.pone.0132020)
Supplement: S2 File — (ZIP) [file pone.0132020.s002.zip › MotionData2/Subject11/T3/fh3.txt]

// Start Time: 0
// Sample rate: 25.0Hz
// Scenario: 4.9
// Firmware Version: 2.6.1
Counter	Acc_X	Acc_Y	Acc_Z	Gyr_X	Gyr_Y	Gyr_Z	Mag_X	Mag_Y	Mag_Z	Quat_w	Quat_x	Quat_y	Quat_z
19740	0.825890	0.570766	9.719585	-0.087766	-0.006505	0.007372	-0.241489	-0.525052	-0.721705	0.631351	0.045261	-0.003314	0.774168
19741	0.778159	0.648156	9.740110	-0.007292	0.002242	0.021237	-0.242135	-0.523964	-0.723476	0.631066	0.045210	-0.003467	0.774403
19742	0.734958	0.682346	9.800950	0.035593	0.009219	0.035692	-0.242277	-0.522339	-0.722434	0.630300	0.045594	-0.002870	0.775006
19743	0.652662	0.654101	9.791723	0.032020	0.007499	0.033917	-0.240977	-0.524242	-0.721449	0.629783	0.045958	-0.002351	0.775407
19744	0.667310	0.677911	9.751020	-0.004554	0.025034	0.016092	-0.242529	-0.523963	-0.721807	0.629397	0.045591	-0.002161	0.775742
19745	0.628171	0.606158	9.779368	0.082288	0.016350	0.000829	-0.240714	-0.524514	-0.722095	0.629347	0.046451	-0.000711	0.775734
19746	0.671510	0.586800	9.850861	0.078704	-0.001163	-0.005448	-0.239659	-0.528447	-0.721637	0.629269	0.047539	0.000458	0.775732
19747	0.642011	0.514758	9.809437	0.005328	-0.020406	-0.008700	-0.241212	-0.528846	-0.720594	0.629437	0.047996	0.000261	0.775567
19748	0.666052	0.500147	9.811464	0.000049	-0.025615	-0.029916	-0.241461	-0.530876	-0.720227	0.629783	0.048472	-0.000073	0.775257
19749	0.669502	0.312095	9.665096	0.042951	-0.020354	-0.015522	-0.243272	-0.531002	-0.719945	0.630020	0.049394	0.000315	0.775006
19750	0.777792	0.263032	9.625152	-0.044842	-0.029202	0.006675	-0.243793	-0.531406	-0.718150	0.629801	0.049360	-0.000792	0.775186
19751	0.815583	0.475119	9.872363	-0.059142	-0.025755	-0.001321	-0.244194	-0.528424	-0.719139	0.629917	0.049077	-0.002082	0.775108
19752	0.768353	0.620078	9.970554	-0.026027	-0.004761	0.000801	-0.243817	-0.527344	-0.717855	0.629787	0.048902	-0.002585	0.775223
19753	0.743900	0.581365	9.830950	-0.066186	-0.011684	-0.020663	-0.244083	-0.525853	-0.718092	0.630208	0.048313	-0.003785	0.774913
19754	0.854399	0.503440	9.795460	-0.112740	-0.002992	-0.011326	-0.244351	-0.522735	-0.720616	0.630348	0.047019	-0.005599	0.774867
19755	0.796721	0.542252	9.757957	-0.069830	-0.009973	-0.003963	-0.244364	-0.520569	-0.720339	0.630510	0.046360	-0.006852	0.774765
19756	0.720120	0.634268	9.769287	-0.024159	0.002319	-0.008831	-0.244099	-0.520569	-0.722134	0.630538	0.046101	-0.007230	0.774755
19757	0.656966	0.581824	9.759617	-0.021512	-0.004673	-0.002661	-0.244359	-0.519484	-0.723655	0.630635	0.045967	-0.007658	0.774679
19758	0.666608	0.581558	9.697055	-0.005352	-0.008132	-0.014012	-0.246053	-0.517579	-0.722844	0.630711	0.046108	-0.007870	0.774607
19759	0.730866	0.451204	9.699807	0.052731	-0.011667	0.000451	-0.245020	-0.517450	-0.722602	0.630691	0.047016	-0.007232	0.774575
19760	0.723455	0.427256	9.714014	-0.003593	-0.008161	-0.008761	-0.245656	-0.519613	-0.722102	0.630723	0.047178	-0.007424	0.774537
19761	0.748204	0.509080	9.796441	0.005338	0.004052	-0.003358	-0.246813	-0.521639	-0.721081	0.630808	0.047242	-0.007316	0.774465
19762	0.806377	0.537764	9.887581	0.059010	0.004029	-0.002980	-0.244617	-0.521380	-0.720599	0.630702	0.048005	-0.006390	0.774513
19763	0.820395	0.474876	9.805037	0.044716	0.019785	-0.001280	-0.244478	-0.522328	-0.721762	0.630719	0.048322	-0.005476	0.774486
19764	0.931365	0.461954	9.794319	0.010621	0.012701	0.017796	-0.245643	-0.522593	-0.720980	0.630310	0.048337	-0.005208	0.774820
19765	0.883300	0.493564	9.785485	0.035688	0.010981	0.014469	-0.244353	-0.522058	-0.720994	0.630090	0.048682	-0.004568	0.774981
19766	0.808899	0.556623	9.770032	0.048153	0.016221	0.030475	-0.244078	-0.525581	-0.720008	0.629472	0.049113	-0.003689	0.775460
19767	0.739777	0.682198	9.764862	0.041066	0.012776	0.014596	-0.244334	-0.526663	-0.718992	0.629244	0.049499	-0.002939	0.775624
19768	0.710946	0.703892	9.707690	0.048262	0.005819	0.005826	-0.244208	-0.526393	-0.718607	0.628989	0.050095	-0.002163	0.775796
19769	0.747152	0.701307	9.740989	0.076825	0.005775	0.020121	-0.244453	-0.529372	-0.717609	0.628637	0.051039	-0.000945	0.776021
19770	0.788635	0.759024	9.847024	0.089426	0.011034	0.002605	-0.245473	-0.532888	-0.715965	0.628399	0.052070	0.000539	0.776147
19771	0.841821	0.768264	9.858686	0.093061	0.012796	-0.009712	-0.244695	-0.534247	-0.714455	0.628490	0.053114	0.002131	0.775999
19772	0.825942	0.575788	9.789329	0.098485	0.009349	-0.022055	-0.244936	-0.537496	-0.714355	0.628625	0.054283	0.003761	0.775802
19773	0.806510	0.559142	9.801319	0.071550	0.006675	-0.002873	-0.243514	-0.538723	-0.711957	0.628629	0.055151	0.004926	0.775731
19774	0.738943	0.566665	9.729900	0.057216	0.009315	0.004105	-0.242979	-0.542112	-0.711486	0.628413	0.055803	0.005885	0.775854
19775	0.729741	0.629368	9.764341	0.046456	0.018039	0.011122	-0.242076	-0.543201	-0.709208	0.628225	0.056173	0.006783	0.775972
19776	0.750127	0.778366	9.782700	0.023072	0.009213	0.035617	-0.244129	-0.545085	-0.710731	0.627526	0.056402	0.007178	0.776517
19777	0.725926	0.773459	9.689137	0.017810	0.020655	0.018005	-0.243361	-0.544820	-0.708949	0.627262	0.056371	0.007657	0.776728
19778	0.745511	0.811726	9.670184	0.033892	0.012774	0.021620	-0.243995	-0.546440	-0.709978	0.626768	0.056677	0.008281	0.777098
19779	0.755594	0.869520	9.721224	0.050054	0.005800	0.005859	-0.244643	-0.547250	-0.708314	0.626658	0.057280	0.009089	0.777133
19780	0.799949	0.989875	9.871206	0.041074	-0.001253	0.007539	-0.245023	-0.548467	-0.708703	0.626363	0.057892	0.009666	0.777319
19781	0.850431	0.960466	9.819971	0.057172	-0.010877	0.007601	-0.245286	-0.549957	-0.704876	0.626220	0.058849	0.010374	0.777353
19782	0.773157	0.960880	9.758166	0.041086	-0.008216	0.005756	-0.246053	-0.550900	-0.705897	0.625969	0.059569	0.010866	0.777494
19783	0.741436	0.915339	9.726678	0.064455	-0.020381	-0.020552	-0.245784	-0.553340	-0.704902	0.626254	0.060760	0.011605	0.777161
19784	0.755549	0.864585	9.680317	0.035826	-0.004645	-0.015430	-0.246042	-0.554152	-0.703882	0.626337	0.061353	0.012085	0.777040
19785	0.802209	0.974803	9.666764	0.030540	0.005874	-0.029521	-0.245645	-0.555508	-0.704157	0.626796	0.061709	0.012635	0.776633
19786	0.761371	1.003967	9.662645	0.071762	0.039156	-0.033487	-0.245245	-0.558490	-0.702785	0.627067	0.062066	0.014248	0.776358
19787	0.732840	1.066630	9.634777	0.046762	0.083780	-0.030842	-0.242121	-0.562840	-0.701467	0.627502	0.061416	0.016033	0.776023
19788	0.920537	0.974200	9.771465	0.093240	0.093314	-0.021736	-0.240184	-0.562309	-0.701362	0.627530	0.061203	0.018644	0.775959
19789	0.992468	0.897312	9.976614	0.052001	0.048619	-0.023121	-0.237068	-0.565170	-0.700157	0.627845	0.061176	0.020042	0.775671
19790	0.947287	0.989508	10.127047	-0.205730	0.016161	-0.025969	-0.237083	-0.561377	-0.702039	0.628344	0.058404	0.017050	0.775553
19791	1.043330	0.916447	10.072513	-0.375768	-0.015401	-0.025603	-0.236071	-0.552712	-0.709901	0.629204	0.054007	0.010989	0.775283
19792	0.976721	0.724015	9.888252	-0.356053	-0.004834	-0.025436	-0.237168	-0.539162	-0.713847	0.629845	0.049672	0.005395	0.775112
19793	0.840704	0.616358	9.724788	-0.202205	-0.025734	-0.017319	-0.236286	-0.533072	-0.716999	0.630347	0.047627	0.001870	0.774849
19794	0.966096	0.595961	9.665801	-0.143153	-0.011756	-0.011591	-0.236822	-0.528735	-0.718740	0.630546	0.046082	-0.000527	0.774783
19795	1.227429	0.669116	9.875847	0.001610	-0.001429	0.026442	-0.237085	-0.526294	-0.721399	0.630168	0.046252	-0.000645	0.775080
19796	1.436074	0.470412	9.915015	0.270055	-0.017143	0.014139	-0.237202	-0.530900	-0.717476	0.629619	0.049999	0.003268	0.775286
19797	1.343576	0.699905	10.016973	0.327266	-0.007531	0.026999	-0.237164	-0.540788	-0.712200	0.628891	0.054398	0.008085	0.775546
19798	1.105605	0.527047	9.505212	0.148329	0.017058	0.045217	-0.237906	-0.548504	-0.709577	0.628005	0.056084	0.010505	0.776115
19799	0.830805	0.567387	10.200092	-0.461896	-0.011993	0.021355	-0.238705	-0.541998	-0.713468	0.628198	0.050633	0.003005	0.776399
19800	1.205612	0.987399	10.095958	-0.773247	0.029795	0.035074	-0.238538	-0.520192	-0.722725	0.628356	0.040532	-0.008710	0.776821
19801	0.934248	0.192359	9.719107	-0.601544	0.054439	0.067183	-0.239144	-0.498111	-0.732991	0.627794	0.032291	-0.017591	0.777511
19802	0.879071	-0.089174	9.524112	-0.254522	0.053642	0.100513	-0.239714	-0.485376	-0.738488	0.626393	0.028306	-0.020989	0.778711
19803	1.242154	0.033541	9.685790	-0.009535	0.077095	0.141067	-0.238208	-0.476582	-0.739704	0.624261	0.027118	-0.020436	0.780478
19804	1.312638	-0.245365	9.883823	0.061905	0.094489	0.169766	-0.237169	-0.476858	-0.740489	0.621622	0.026427	-0.018432	0.782655
19805	1.421784	0.162502	9.849123	0.043964	0.120652	0.190929	-0.236637	-0.478484	-0.741920	0.618677	0.025237	-0.016564	0.785065
19806	1.409811	-0.159790	9.804671	0.035082	0.123327	0.176714	-0.236884	-0.482005	-0.739776	0.615941	0.023757	-0.014626	0.787298
19807	1.079819	-0.387994	9.833730	0.110151	0.153129	0.202975	-0.232995	-0.482567	-0.741247	0.612757	0.022887	-0.011363	0.789858
19808	1.304761	0.009083	9.711401	0.168944	0.159946	0.267769	-0.231836	-0.482031	-0.740875	0.608501	0.022450	-0.006906	0.793206
19809	0.962691	0.471963	9.215055	0.156467	0.098046	0.255326	-0.233372	-0.485816	-0.739098	0.604411	0.023037	-0.003628	0.796331
19810	0.796721	-0.126862	9.572448	0.168850	0.047276	0.258677	-0.234136	-0.487978	-0.739107	0.600237	0.024387	-0.000535	0.799450
19811	0.932345	0.607802	9.519650	0.181484	0.062145	0.244835	-0.235652	-0.496096	-0.736477	0.596252	0.025857	0.002697	0.802376
19812	0.986894	0.148918	9.016495	0.131546	0.057918	0.217921	-0.236414	-0.499072	-0.735600	0.592711	0.026589	0.005338	0.804959
19813	0.731432	0.222329	8.779248	-0.112717	-0.003247	0.207205	-0.239275	-0.495942	-0.736038	0.589458	0.025628	0.003056	0.807387
19814	0.630006	0.187685	9.774543	-0.292574	-0.033149	0.174065	-0.242164	-0.485904	-0.739736	0.586821	0.022805	-0.002195	0.809393
19815	0.206547	0.729952	9.866129	-0.304930	-0.015483	0.142553	-0.245830	-0.475862	-0.743421	0.584670	0.019765	-0.007676	0.810994
19816	-0.178767	0.544221	9.487653	-0.243885	-0.025680	0.104276	-0.247676	-0.466641	-0.748165	0.583094	0.017396	-0.012020	0.812129
19817	0.015677	0.720974	9.588931	-0.202500	-0.022131	0.053458	-0.248753	-0.457426	-0.750874	0.582320	0.015649	-0.015817	0.812655
19818	0.075554	0.648783	9.726955	-0.200499	-0.016811	0.004111	-0.250718	-0.451185	-0.753983	0.582333	0.013669	-0.019320	0.812606
19819	-0.145253	-0.190113	10.079658	-0.148654	0.002452	0.006208	-0.251777	-0.445490	-0.756214	0.582306	0.012135	-0.021889	0.812584
19820	-0.033233	-0.069508	10.483772	0.030151	-0.001166	0.025984	-0.252038	-0.444812	-0.756587	0.581898	0.012577	-0.021466	0.812881
19821	0.165634	0.049579	10.613184	0.120576	0.039028	0.022345	-0.253162	-0.451982	-0.756513	0.581555	0.013549	-0.019198	0.813168
19822	0.650358	0.312132	10.414980	0.069719	0.065199	0.005239	-0.252754	-0.455505	-0.756553	0.581496	0.013380	-0.017354	0.813254
19823	0.994049	-0.232864	10.014071	-0.017767	0.061756	-0.031745	-0.249386	-0.455929	-0.757502	0.582074	0.012412	-0.017063	0.812862
19824	0.507293	-0.759448	9.584494	-0.064357	0.035701	-0.016269	-0.248356	-0.454444	-0.758399	0.582393	0.011171	-0.017736	0.812637
19825	0.364671	-0.465448	10.206659	0.028428	0.058262	0.033923	-0.247181	-0.455127	-0.760598	0.581892	0.010759	-0.016768	0.813022
19826	0.709525	-0.191064	10.375044	0.164408	0.066899	0.037538	-0.247299	-0.458106	-0.758962	0.581289	0.011655	-0.013371	0.813504
19827	0.694736	-0.216599	9.851037	0.125375	0.079385	-0.018204	-0.245971	-0.465155	-0.757643	0.581610	0.012052	-0.010584	0.813309
19828	0.609000	-0.380250	9.592781	0.012885	0.066434	-0.070181	-0.244139	-0.467601	-0.759741	0.582789	0.011218	-0.009632	0.812489
19829	0.712884	-0.380233	9.863417	0.089919	0.081294	-0.092513	-0.242571	-0.471131	-0.758775	0.584321	0.011195	-0.007410	0.811412
19830	0.540435	-0.163062	9.622368	0.175966	0.107794	-0.114554	-0.236643	-0.479121	-0.757794	0.586179	0.011601	-0.003316	0.810092
19831	0.650025	-0.357431	9.253941	0.177832	0.128848	-0.116291	-0.230883	-0.492020	-0.756470	0.588058	0.011844	0.000871	0.808732
19832	0.799812	-0.339834	9.099062	0.120558	0.137549	-0.107022	-0.224885	-0.500584	-0.756387	0.589787	0.011116	0.004416	0.807471
19833	0.368399	-0.585044	9.599777	0.172265	0.130531	-0.082811	-0.220204	-0.505215	-0.755861	0.591103	0.011273	0.008482	0.806472
19834	-0.443133	-0.307322	10.270781	0.279195	0.095488	-0.013141	-0.216275	-0.514989	-0.753712	0.591259	0.013112	0.014069	0.806252
19835	-0.324093	0.470835	10.242655	0.191402	0.086609	0.013627	-0.214421	-0.524210	-0.751270	0.590996	0.014182	0.017927	0.806350
19836	-0.609828	0.366181	9.893086	0.064381	0.063995	0.009167	-0.211792	-0.530724	-0.752908	0.590842	0.013995	0.019671	0.806426
19837	-0.192605	0.654622	9.337723	0.028621	0.018485	0.006044	-0.209967	-0.533985	-0.751559	0.590767	0.014208	0.020136	0.806466
19838	-0.436705	-0.391939	9.354230	0.002343	-0.032306	0.057516	-0.211247	-0.537501	-0.749783	0.589888	0.014860	0.019728	0.807107
19839	-0.898998	0.427807	10.434549	-0.002593	-0.063199	0.125501	-0.213320	-0.536812	-0.750001	0.587924	0.016016	0.018712	0.808541
19840	-0.183207	1.943517	10.114191	0.009358	0.010208	0.094234	-0.215770	-0.538018	-0.750233	0.586426	0.016077	0.018906	0.809623
19841	-0.654542	0.886433	9.255463	-0.109305	0.074477	0.056537	-0.215266	-0.533956	-0.753015	0.585555	0.013719	0.017875	0.810320
19842	-1.034755	0.351867	10.420429	-0.052356	0.116256	0.102903	-0.213457	-0.532068	-0.755583	0.583879	0.011339	0.018313	0.811555
19843	-0.914001	1.361627	10.637649	0.078258	0.161651	0.120046	-0.209555	-0.535881	-0.755550	0.581889	0.009735	0.021401	0.812928
19844	-1.065779	1.463371	8.919619	-0.000094	0.092173	0.062933	-0.207347	-0.537789	-0.754962	0.580849	0.008343	0.022413	0.813660
19845	-0.815409	0.708891	8.195111	-0.234357	-0.017924	0.011268	-0.207478	-0.535213	-0.758645	0.580748	0.005947	0.018424	0.813853
19846	-0.310851	0.350211	8.578316	-0.216648	-0.093404	0.017059	-0.206602	-0.527496	-0.762678	0.580541	0.005037	0.013763	0.814099
19847	-0.204933	0.288500	9.114952	-0.028996	-0.102331	0.052703	-0.211656	-0.525030	-0.764114	0.579753	0.006406	0.012138	0.814676
19848	-0.412605	0.945574	9.552021	0.146254	-0.067393	0.080729	-0.214604	-0.529212	-0.765263	0.578369	0.009299	0.013683	0.815607
19849	-1.098390	0.920953	9.975766	0.053169	-0.023577	0.089213	-0.217049	-0.532450	-0.763850	0.576952	0.010323	0.014367	0.816587
19850	-0.849782	1.239585	10.212773	-0.030825	-0.021911	0.060394	-0.218202	-0.533798	-0.764742	0.575994	0.010424	0.013551	0.817275
19851	-0.880573	1.002526	9.681665	-0.037564	-0.060075	-0.029700	-0.221284	-0.538251	-0.764100	0.576546	0.010938	0.012432	0.816897
19852	-1.394084	0.770992	9.726687	0.016230	-0.142045	-0.080606	-0.224630	-0.541349	-0.764208	0.577917	0.013507	0.011030	0.815909
19853	-0.785246	-0.560174	10.859547	0.225243	-0.163460	-0.047918	-0.227088	-0.542556	-0.762008	0.578711	0.018675	0.013046	0.815214
19854	-0.175246	0.655678	11.300792	0.210881	-0.107809	-0.026618	-0.231446	-0.553100	-0.756416	0.579115	0.022947	0.015200	0.814781
19855	-0.574803	1.197027	10.366103	-0.189221	-0.032101	-0.138274	-0.233631	-0.556068	-0.755901	0.581506	0.021130	0.012059	0.813178
19856	-0.523618	0.260321	10.097779	-0.432046	0.038117	-0.235156	-0.231709	-0.549032	-0.762002	0.585502	0.015509	0.005528	0.810504
19857	-0.483572	-0.557361	10.188958	-0.378563	0.093989	-0.181875	-0.227603	-0.539434	-0.768112	0.588579	0.009382	0.000793	0.808385
19858	-0.230075	0.131646	9.661238	-0.103005	0.118517	-0.151504	-0.222333	-0.530792	-0.772457	0.591066	0.006333	0.000504	0.806598
19859	-0.305047	-0.210473	9.263868	-0.018107	0.052126	-0.139709	-0.217914	-0.532981	-0.774847	0.593360	0.005113	0.001085	0.804920
19860	-0.248358	-0.051905	9.358917	-0.081790	-0.023204	-0.128978	-0.214028	-0.533001	-0.776184	0.595476	0.004594	-0.000542	0.803360
19861	-0.663964	-0.087955	9.092958	-0.262582	-0.070336	-0.123293	-0.215058	-0.533944	-0.776178	0.597509	0.002413	-0.005344	0.801840
19862	-0.942914	-0.272880	9.249430	-0.309261	-0.126324	-0.111457	-0.216649	-0.524045	-0.781176	0.599316	0.000837	-0.011857	0.800424
19863	-0.688862	-0.582983	10.723888	0.003417	-0.135512	-0.051227	-0.218616	-0.517939	-0.783519	0.600140	0.002827	-0.013164	0.799782
19864	-0.355306	-0.182754	10.336334	0.134962	-0.090052	-0.028965	-0.223001	-0.521438	-0.781568	0.600599	0.005976	-0.012133	0.799436
19865	-0.077730	-0.185778	10.055163	-0.029623	-0.079620	-0.028443	-0.224290	-0.523870	-0.779014	0.601077	0.006658	-0.013294	0.799053
19866	0.480074	-0.516948	10.133051	-0.059000	-0.049986	-0.056984	-0.226649	-0.518440	-0.778798	0.602013	0.006844	-0.014880	0.798318
19867	0.207358	-0.828360	9.836262	-0.010471	-0.042735	-0.095351	-0.227032	-0.519793	-0.778294	0.603562	0.007195	-0.015330	0.797137
19868	0.109392	-0.348887	9.883469	-0.037006	-0.042576	-0.161505	-0.226513	-0.518982	-0.779957	0.606156	0.007557	-0.016460	0.795139
19869	-0.053009	-0.755843	9.293873	0.026341	-0.031550	-0.302011	-0.223664	-0.520217	-0.778732	0.610971	0.008232	-0.016182	0.791445
19870	-0.149085	-0.700750	9.763909	0.162679	-0.052367	-0.395348	-0.219758	-0.525114	-0.778198	0.617191	0.011257	-0.014231	0.786604
19871	0.280783	-0.020369	10.010719	0.200916	-0.020722	-0.534176	-0.213231	-0.538153	-0.773943	0.625543	0.013960	-0.011027	0.779987
19872	0.179881	0.069927	9.397473	0.222996	0.009443	-0.641346	-0.204648	-0.548901	-0.769569	0.635456	0.016822	-0.007301	0.771919
19873	-0.245279	0.035200	9.540112	-0.064740	-0.070783	-0.750237	-0.195690	-0.556265	-0.766831	0.647018	0.016933	-0.008773	0.762236
19874	0.604149	-0.042330	9.945201	-0.826567	-0.068420	-0.868850	-0.186028	-0.544800	-0.773772	0.660366	0.007508	-0.022012	0.750584
19875	0.993581	-0.967747	10.298854	-1.284347	-0.076384	-0.958003	-0.173483	-0.511946	-0.789250	0.674584	-0.008127	-0.042030	0.736955
19876	1.147741	-1.703871	10.613461	-1.590137	-0.044950	-1.007904	-0.161399	-0.463783	-0.808538	0.688675	-0.027973	-0.066249	0.721495
19877	1.313249	-1.845651	10.283602	-1.609592	0.021621	-1.030787	-0.149610	-0.409388	-0.827121	0.702166	-0.049265	-0.089676	0.704624
19878	1.002166	-2.444235	9.563327	-1.387416	0.092867	-1.055358	-0.138970	-0.360001	-0.842154	0.715413	-0.068045	-0.108961	0.686791
19879	0.578333	-2.945300	8.989323	-0.912045	0.146695	-1.085145	-0.127369	-0.324166	-0.851190	0.729083	-0.080919	-0.120860	0.668792
19880	0.393253	-2.487325	8.861618	-0.436726	0.194209	-1.112198	-0.112836	-0.306228	-0.855710	0.743513	-0.087094	-0.125701	0.651001
19881	0.527835	-3.261636	9.221610	-0.010623	0.252073	-1.155792	-0.097608	-0.299537	-0.855999	0.758941	-0.087816	-0.124125	0.633158
19882	0.772283	-3.210121	10.176466	0.191592	0.314872	-1.164749	-0.079198	-0.306949	-0.855833	0.774585	-0.085905	-0.119001	0.615205
19883	1.331738	-1.937085	9.527866	0.069972	0.316514	-1.153186	-0.060273	-0.314636	-0.854526	0.789405	-0.086119	-0.115263	0.596773
19884	0.817949	-3.197610	8.878626	-0.232280	0.308060	-1.181944	-0.041527	-0.312027	-0.855291	0.803578	-0.090640	-0.115247	0.576858
19885	0.422193	-3.187780	9.511724	-0.452908	0.280646	-1.091902	-0.023226	-0.297901	-0.858624	0.815737	-0.098806	-0.118005	0.557571
19886	0.131704	-3.300268	9.734008	-0.397577	0.282392	-1.066761	-0.004156	-0.285137	-0.857376	0.827292	-0.105828	-0.119985	0.538509
19887	-0.498452	-3.614759	9.091840	-0.632268	0.246628	-1.001492	0.010987	-0.262192	-0.859553	0.837048	-0.116768	-0.124865	0.519735
19888	-0.190269	-3.072567	9.451050	-0.768933	0.186630	-0.879332	0.020413	-0.233526	-0.863765	0.844629	-0.129285	-0.131832	0.502502
19889	0.422385	-3.145932	9.041226	-0.654744	0.139154	-0.808368	0.026984	-0.205932	-0.863594	0.851189	-0.139853	-0.138161	0.486651
19890	0.339889	-3.876453	9.011914	-0.476000	0.146143	-0.764868	0.033066	-0.183211	-0.863464	0.857568	-0.147180	-0.142506	0.471812
19891	0.772473	-3.467717	8.513068	0.096361	0.062154	-0.714334	0.038051	-0.171317	-0.865470	0.864624	-0.144342	-0.142653	0.459609
19892	1.177807	-4.187205	8.616642	0.540102	0.046399	-0.715834	0.040964	-0.184607	-0.863211	0.872760	-0.133307	-0.139016	0.448546
19893	0.866866	-3.797963	9.284609	0.640240	0.025384	-0.722072	0.042494	-0.205475	-0.860494	0.880802	-0.120624	-0.134776	0.437576
19894	0.991226	-2.606853	9.047321	0.402049	0.013816	-0.669887	0.044783	-0.223231	-0.857502	0.887565	-0.111786	-0.132701	0.426758
19895	0.962383	-3.278561	9.513229	0.321522	0.022497	-0.683799	0.046136	-0.234752	-0.855842	0.894038	-0.104727	-0.131108	0.415378
19896	1.138004	-2.356323	9.560763	-0.013244	0.050231	-0.641945	0.047206	-0.241937	-0.854393	0.899400	-0.103634	-0.131741	0.403712
19897	0.939309	-2.101432	9.046371	-0.190160	0.102022	-0.664072	0.051952	-0.234648	-0.854520	0.904515	-0.106365	-0.132825	0.391019
19898	0.892199	-2.261031	8.638844	-0.197179	0.125778	-0.677264	0.057451	-0.223165	-0.854874	0.909633	-0.109053	-0.133607	0.377922
19899	1.988470	-1.904439	8.508533	-0.137752	0.144038	-0.749274	0.064909	-0.214943	-0.855289	0.915243	-0.110827	-0.133674	0.363563
19900	2.225229	-3.574978	8.597824	-0.236963	0.082827	-0.802622	0.068997	-0.205484	-0.855514	0.920643	-0.113555	-0.135731	0.347993
19901	1.511814	-4.096278	9.318870	-0.473139	0.042216	-0.647550	0.071247	-0.190732	-0.856939	0.924030	-0.121022	-0.139762	0.334646
19902	2.323000	-2.791056	10.400992	-0.299446	-0.025030	-0.517878	0.071925	-0.173942	-0.855634	0.926633	-0.124884	-0.143564	0.324261
19903	1.407403	-3.180271	9.760427	-0.202149	-0.061471	-0.462459	0.070437	-0.161337	-0.857281	0.928867	-0.127091	-0.147225	0.315246
19904	1.980244	-2.752313	9.613825	-0.470801	-0.102044	-0.417062	0.066207	-0.145604	-0.856809	0.929919	-0.133908	-0.153230	0.306334
19905	2.955578	-2.751778	9.129634	-0.632890	-0.077892	-0.365568	0.061170	-0.123635	-0.857288	0.930094	-0.144188	-0.159606	0.297761
19906	2.300338	-3.204860	8.714369	-0.395891	-0.049636	-0.324854	0.057691	-0.102759	-0.857801	0.930671	-0.150164	-0.163911	0.290576
19907	2.095983	-2.755025	9.021671	0.121209	-0.023294	-0.310269	0.055588	-0.097466	-0.856951	0.932719	-0.146821	-0.164661	0.285247
19908	2.269344	-2.154458	9.252955	0.430425	-0.009510	-0.229476	0.055890	-0.106272	-0.854866	0.935207	-0.137929	-0.163145	0.282394
19909	2.692451	-1.745642	9.542358	0.623548	0.027015	-0.193621	0.055232	-0.126855	-0.855696	0.938031	-0.125718	-0.159732	0.280676
19910	2.563384	-1.553090	9.266944	0.605625	0.035812	-0.176012	0.055225	-0.148932	-0.855271	0.940547	-0.113926	-0.156195	0.279275
19911	3.010196	-1.873794	9.338700	0.664512	0.021621	-0.147638	0.057333	-0.179147	-0.854700	0.942882	-0.100905	-0.152507	0.278447
19912	3.217902	-1.211983	10.024549	0.730722	0.017959	-0.163853	0.056436	-0.205148	-0.852253	0.945141	-0.086635	-0.148528	0.277743
19913	3.299118	-2.697560	10.434497	0.673226	0.101725	-0.107911	0.060025	-0.223994	-0.849674	0.947138	-0.073899	-0.143177	0.277433
19914	3.523816	-0.659228	10.686672	0.635889	0.156760	-0.140244	0.067644	-0.246249	-0.846933	0.949196	-0.062265	-0.136970	0.276385
19915	2.768513	-0.560891	9.461607	0.691905	0.102368	-0.241093	0.072302	-0.271603	-0.843282	0.951588	-0.048660	-0.131648	0.273461
19916	2.538514	-0.965090	8.814955	0.475328	0.037754	-0.233212	0.076973	-0.299937	-0.838893	0.953350	-0.039153	-0.128643	0.270264
19917	2.292674	-0.905352	8.849001	0.362634	-0.009406	-0.257029	0.080415	-0.315126	-0.836789	0.954977	-0.031129	-0.127226	0.266202
19918	-3.149828	-0.289108	9.325952	-0.134765	-0.201240	-0.337140	0.082242	-0.318658	-0.835571	0.956120	-0.031723	-0.132085	0.259579
19919	1.575551	-1.626787	10.173320	-0.062939	-0.086265	-0.390783	0.080676	-0.314856	-0.838069	0.957879	-0.031133	-0.134300	0.251915
19920	2.003263	-1.550893	9.343889	0.380456	-0.065368	-0.274781	0.080440	-0.319460	-0.837087	0.959265	-0.022730	-0.133892	0.247726
19921	2.231518	-1.367704	9.276744	0.471696	-0.060171	-0.265315	0.080010	-0.336525	-0.834432	0.960598	-0.012404	-0.132807	0.243843
19922	2.598904	-1.319487	9.466364	0.458938	-0.079667	-0.225050	0.079065	-0.354128	-0.832030	0.961521	-0.002550	-0.132237	0.240800
19923	2.564870	-1.352801	9.495111	0.630491	-0.098972	-0.179808	0.078896	-0.373499	-0.826458	0.962087	0.010740	-0.131098	0.238926
19924	2.348966	-0.502680	10.126705	0.587472	-0.099077	-0.176373	0.078746	-0.396255	-0.820791	0.962444	0.023028	-0.130235	0.237088
19925	2.605746	-1.040362	9.536797	0.344108	-0.069384	-0.155302	0.077266	-0.411418	-0.817078	0.962824	0.030551	-0.129855	0.234891
19926	2.656559	-0.685079	9.458742	0.177353	-0.044259	-0.070013	0.074996	-0.422784	-0.815363	0.962888	0.034409	-0.129913	0.234062
19927	2.457174	-0.215992	9.783043	0.035594	-0.025267	0.015526	0.074237	-0.425489	-0.815890	0.962736	0.035295	-0.130236	0.234375
19928	2.383639	-0.382558	10.175845	-0.053997	0.008718	0.039648	0.075767	-0.422111	-0.814984	0.962587	0.034159	-0.130433	0.235044
19929	2.686308	-0.574854	9.404485	-0.086241	0.027959	0.072854	0.076271	-0.419134	-0.815986	0.962386	0.032252	-0.130340	0.236187
19930	2.531018	-0.338506	9.228320	0.099717	0.021003	0.109530	0.076791	-0.419949	-0.815362	0.961835	0.033832	-0.129620	0.238595
19931	2.585867	-0.452609	9.803242	0.283895	-0.021086	0.110667	0.074503	-0.428336	-0.813490	0.961054	0.039148	-0.128736	0.241392
19932	2.633586	0.143368	9.785652	-0.000618	0.022533	0.124720	0.073745	-0.433751	-0.809949	0.960486	0.038753	-0.128487	0.243838
19933	2.716165	-0.130963	9.937978	-0.316457	0.115095	0.145580	0.074376	-0.429148	-0.812729	0.960302	0.031771	-0.127924	0.245856
19934	2.475675	0.361836	9.260878	-0.373462	0.131981	0.115454	0.077940	-0.416027	-0.817260	0.960257	0.023700	-0.127380	0.247225
19935	2.250658	-0.020772	8.609625	-0.236410	0.091177	0.084587	0.082421	-0.406433	-0.819409	0.960181	0.018545	-0.126831	0.248240
19936	2.291778	-0.365700	9.162788	-0.116577	0.052622	0.069364	0.084052	-0.395876	-0.822146	0.959990	0.015915	-0.126511	0.249320
19937	2.414469	0.572381	9.537762	0.150008	0.042058	0.071415	0.082759	-0.396276	-0.821490	0.959700	0.018484	-0.124968	0.251033
19938	2.342893	0.679934	9.924087	0.371952	0.022868	0.044801	0.084503	-0.409425	-0.818190	0.959345	0.025443	-0.122760	0.252863
19939	2.538352	0.340436	9.500385	0.289620	0.038592	0.062644	0.085077	-0.422162	-0.813716	0.958972	0.030780	-0.120569	0.254732
19940	2.339348	0.202110	9.370753	0.109165	0.052760	0.007663	0.087445	-0.430031	-0.812292	0.958963	0.032637	-0.119089	0.255232
19941	2.158221	0.541829	9.116702	0.253262	0.065143	0.010650	0.089807	-0.437901	-0.809077	0.958899	0.037286	-0.116530	0.256016
19942	2.676562	0.766757	9.283023	0.332925	0.063249	-0.000345	0.092184	-0.449022	-0.805126	0.958754	0.043394	-0.113692	0.256869
19943	2.540786	0.677401	9.600355	0.132461	0.108636	0.013353	0.095447	-0.454457	-0.804587	0.958823	0.045536	-0.110931	0.257449
19944	2.269854	0.602842	9.693148	0.340043	0.072038	-0.001063	0.098590	-0.462601	-0.802538	0.958635	0.051733	-0.107877	0.258274
19945	2.232073	0.718839	9.781313	0.234521	0.061541	-0.018579	0.099943	-0.475613	-0.798462	0.958620	0.056152	-0.105449	0.258410
19946	2.226863	0.661543	9.905652	-0.140243	0.050998	-0.053965	0.103303	-0.476445	-0.796217	0.959135	0.053361	-0.105216	0.257182
19947	2.308597	0.643440	8.912323	0.055658	0.030166	-0.022659	0.107693	-0.473759	-0.798047	0.959264	0.054526	-0.104314	0.256822
19948	2.254334	0.465236	9.480241	0.316283	-0.031362	0.082963	0.106418	-0.479578	-0.793863	0.958393	0.060624	-0.103462	0.259042
19949	2.260377	0.631452	9.587829	0.120957	-0.036825	0.139706	0.102186	-0.487819	-0.791193	0.957448	0.063040	-0.103702	0.261849
19950	2.480974	1.078352	10.018787	-0.252465	-0.042478	0.198662	0.098678	-0.484007	-0.792895	0.956595	0.058062	-0.106165	0.265111
19951	1.738823	0.964950	9.576938	-0.446520	-0.022082	0.194006	0.092956	-0.475576	-0.798102	0.956005	0.049436	-0.109152	0.267760
19952	2.045971	0.372331	9.238273	-0.342658	-0.029907	0.181312	0.090303	-0.461067	-0.802784	0.955262	0.042693	-0.111818	0.270460
19953	2.029360	0.074360	9.271035	-0.098446	-0.026360	0.190978	0.087802	-0.451436	-0.805852	0.954261	0.040725	-0.112986	0.273793
19954	2.805587	-0.095417	9.207119	-0.094233	-0.044193	0.243548	0.083394	-0.448567	-0.807678	0.952876	0.038663	-0.114626	0.278197
19955	2.490111	0.336973	9.817950	-0.141090	-0.019905	0.309552	0.078856	-0.445562	-0.809756	0.951209	0.035572	-0.116020	0.283681
19956	2.558078	0.389188	9.765100	-0.110798	0.016747	0.350430	0.074575	-0.443914	-0.808781	0.949293	0.032604	-0.116660	0.290121
19957	2.651316	-0.069265	9.501910	0.048388	0.046505	0.380661	0.071218	-0.443624	-0.811287	0.947147	0.032575	-0.115751	0.297412
19958	2.618922	-0.195442	9.051389	0.171513	0.048187	0.469675	0.066960	-0.446853	-0.809080	0.944289	0.034496	-0.114201	0.306735
19959	2.012499	-0.248607	8.993532	0.122849	0.020201	0.539885	0.061807	-0.451702	-0.807515	0.940893	0.035653	-0.113455	0.317138
19960	2.015063	-0.904946	9.060456	-0.103900	-0.012400	0.608472	0.053794	-0.452472	-0.808171	0.936977	0.032448	-0.114853	0.328374
19961	2.398954	-1.246715	9.161348	0.232923	-0.027544	0.707613	0.046329	-0.461373	-0.804820	0.932023	0.035486	-0.114328	0.342056
19962	2.668402	-1.396577	9.599443	0.260919	-0.015762	0.838151	0.034478	-0.471333	-0.802949	0.925843	0.038607	-0.113488	0.358391
19963	2.062104	-1.098300	9.651356	0.031485	-0.021107	0.921294	0.021543	-0.472620	-0.801234	0.919020	0.037285	-0.114409	0.375396
19964	1.907627	-0.751082	9.558159	0.283629	-0.044687	0.956650	0.007331	-0.477421	-0.798511	0.911245	0.040715	-0.113862	0.393714
19965	1.912807	-0.691961	9.244008	0.342473	-0.063098	1.006375	-0.007370	-0.488451	-0.794049	0.902704	0.045144	-0.113156	0.412653
19966	2.361374	-0.113633	9.982087	0.290543	-0.007427	1.013215	-0.026462	-0.501084	-0.788770	0.893771	0.048225	-0.111850	0.431668
19967	2.558745	0.476348	9.958331	0.315636	0.034498	1.020661	-0.040923	-0.508865	-0.783896	0.884545	0.051295	-0.109504	0.450509
19968	2.923270	0.805392	9.963775	0.409910	0.090535	0.966876	-0.051005	-0.513690	-0.778291	0.875370	0.055669	-0.105248	0.468563
19969	3.580446	0.876372	9.684986	0.337834	0.174508	0.911845	-0.061582	-0.522033	-0.773609	0.866661	0.058134	-0.100088	0.485284
19970	2.628601	0.806214	9.480931	0.379541	0.210088	0.806814	-0.069568	-0.531746	-0.767827	0.858604	0.061120	-0.093751	0.500274
19971	3.124562	0.609792	9.426336	0.181391	0.208404	0.700316	-0.074711	-0.539847	-0.763607	0.851684	0.061013	-0.089294	0.512775
19972	3.074126	0.307400	9.500190	0.190489	0.150788	0.646375	-0.079375	-0.539823	-0.761490	0.844983	0.061618	-0.085620	0.524286
19973	2.421080	0.490004	9.354134	0.131646	0.078514	0.584239	-0.085444	-0.543314	-0.759003	0.838780	0.062239	-0.083753	0.534378
19974	2.299536	0.034340	9.455674	-0.038379	0.046137	0.574893	-0.091783	-0.543280	-0.758908	0.832686	0.060202	-0.084166	0.543990
19975	2.569518	-0.038759	9.832170	-0.294475	0.047580	0.609056	-0.101543	-0.531308	-0.761717	0.826431	0.053977	-0.087456	0.553579
19976	2.744641	-0.522277	9.445436	-0.081662	0.100052	0.661762	-0.108831	-0.522057	-0.764078	0.819281	0.050425	-0.087481	0.564432
19977	2.487296	-0.726441	9.656768	0.055885	0.168216	0.728248	-0.115826	-0.519988	-0.764594	0.811217	0.048379	-0.085025	0.576504
19978	2.225554	-0.866035	9.739121	-0.014078	0.232880	0.782653	-0.119483	-0.513603	-0.764861	0.802493	0.044197	-0.082223	0.589314
19979	2.342048	0.542320	10.532860	-0.132192	0.258880	0.778597	-0.121593	-0.505193	-0.767051	0.793763	0.037964	-0.080523	0.601676
19980	2.815820	-0.062135	10.680419	-0.244648	0.258853	0.708777	-0.124231	-0.494071	-0.770487	0.785748	0.029889	-0.079953	0.612629
19981	2.411348	-0.540844	9.601886	-0.418077	0.238191	0.696912	-0.125219	-0.476862	-0.774655	0.777747	0.019549	-0.081999	0.622899
19982	2.548856	-0.224057	9.738906	-0.428747	0.168202	0.659592	-0.128292	-0.455849	-0.780547	0.769890	0.009771	-0.085037	0.632410
19983	1.899729	-0.501281	9.438548	-0.285438	0.093364	0.611165	-0.132113	-0.440522	-0.785331	0.762329	0.003470	-0.087606	0.641223
19984	1.604628	-0.554012	8.743633	-0.302971	0.065757	0.542300	-0.136466	-0.424651	-0.786904	0.755469	-0.002871	-0.090585	0.648885
19985	0.798643	-0.503345	9.101998	0.073752	0.071306	0.525924	-0.138830	-0.417730	-0.787953	0.748766	-0.003311	-0.088770	0.656855
19986	0.321038	0.223032	9.494134	0.160822	0.082027	0.460793	-0.143609	-0.420415	-0.785733	0.742848	-0.002725	-0.085460	0.663977
19987	0.263586	0.310701	8.918930	0.130748	0.055191	0.392675	-0.145166	-0.420679	-0.783921	0.737748	-0.001856	-0.083018	0.669950
19988	0.186444	0.314914	9.313727	0.030663	-0.015632	0.333547	-0.148796	-0.419712	-0.783090	0.733254	-0.001674	-0.082887	0.674881
19989	0.850744	0.038851	8.809816	0.184749	-0.041834	0.295559	-0.152677	-0.420640	-0.781505	0.729228	0.001457	-0.081048	0.679453
19990	0.847056	-0.489015	9.193057	0.376262	-0.033057	0.275723	-0.157684	-0.429147	-0.778699	0.725403	0.007021	-0.076484	0.684026
19991	0.780712	-0.319512	9.404634	0.383482	-0.005060	0.265353	-0.161641	-0.440776	-0.775170	0.721722	0.012589	-0.071358	0.688380
19992	0.806383	-0.121090	9.870462	0.414025	0.031653	0.237533	-0.165224	-0.449698	-0.771749	0.718379	0.017864	-0.065319	0.692349
19993	1.313880	-0.070800	10.308805	0.566276	0.059535	0.201583	-0.165160	-0.465413	-0.764609	0.715451	0.025261	-0.056669	0.695902
19994	1.183825	-0.349960	9.912635	0.348216	0.057965	0.154158	-0.165744	-0.479905	-0.759368	0.713196	0.029336	-0.051129	0.698481
19995	1.309578	-0.645638	9.485232	0.158699	0.047542	0.124453	-0.166112	-0.484103	-0.758379	0.711445	0.031143	-0.048304	0.700387
19996	1.533269	-0.430650	9.581892	0.312558	0.005509	0.118347	-0.166573	-0.495885	-0.755416	0.709605	0.035473	-0.043979	0.702330
19997	1.473110	-0.418973	10.101582	0.183675	0.020258	0.117470	-0.169137	-0.501155	-0.753382	0.707870	0.038023	-0.041229	0.704112
19998	1.667062	0.022679	10.321250	0.104968	0.043757	0.114366	-0.170160	-0.504130	-0.752116	0.706234	0.038873	-0.039276	0.705818
19999	1.642627	-0.015807	10.256139	0.006687	0.108525	0.104192	-0.168229	-0.502515	-0.752129	0.704874	0.037700	-0.037793	0.707321
20000	1.312394	-0.271088	10.080638	0.098874	0.169902	0.119236	-0.164605	-0.502534	-0.752439	0.703258	0.036675	-0.034146	0.709166
20001	1.497256	-0.073593	9.862646	0.330548	0.197885	0.148331	-0.161985	-0.509321	-0.751009	0.701054	0.038759	-0.026875	0.711547
20002	1.137269	-0.450140	10.063271	0.335807	0.192670	0.163357	-0.158963	-0.520446	-0.746300	0.698573	0.040710	-0.019579	0.714111
20003	0.610131	0.107788	10.292899	-0.108030	0.197874	0.172745	-0.154822	-0.520603	-0.746619	0.696292	0.036616	-0.018605	0.716583
20004	1.475836	0.319771	9.470866	0.088749	0.195134	0.209217	-0.151233	-0.513307	-0.748904	0.693316	0.035051	-0.014826	0.719628
20005	1.148908	-0.156062	9.530693	0.342701	0.148883	0.224999	-0.150423	-0.521711	-0.744903	0.689885	0.037914	-0.008135	0.722880
20006	0.947120	-0.012600	9.531680	0.106223	0.119007	0.276128	-0.150162	-0.522525	-0.744147	0.685847	0.037688	-0.005223	0.726750
20007	0.700561	0.624077	9.490664	0.073747	0.082195	0.328833	-0.150436	-0.519815	-0.744117	0.681034	0.037785	-0.003432	0.731268
20008	0.607093	1.062169	9.385971	0.334710	0.055034	0.392438	-0.152755	-0.523462	-0.740791	0.675043	0.041585	0.001860	0.736603
20009	0.680862	1.235974	9.788624	0.472464	0.036605	0.384568	-0.154653	-0.534290	-0.735622	0.668961	0.047766	0.008862	0.741708
20010	0.124354	1.080639	9.476853	0.234530	0.047280	0.381253	-0.159930	-0.541306	-0.731645	0.663081	0.050344	0.012555	0.746747
20011	0.166714	0.926436	9.489133	0.137838	0.057706	0.396402	-0.162648	-0.541292	-0.731349	0.657013	0.051709	0.014883	0.751957
20012	0.326892	1.018745	10.200084	0.233410	0.061865	0.414692	-0.166015	-0.542630	-0.728113	0.650523	0.054043	0.018724	0.757329
20013	0.476726	1.723595	9.870481	0.143148	0.101225	0.416046	-0.168335	-0.545192	-0.726312	0.644032	0.054821	0.021692	0.762723
20014	0.613610	1.595053	10.651183	-0.049116	0.081839	0.365144	-0.168844	-0.546137	-0.727337	0.638503	0.053173	0.021545	0.767478
20015	0.989495	1.180386	9.698816	-0.860591	0.050211	0.368632	-0.170473	-0.527298	-0.735831	0.633661	0.041874	0.008519	0.772430
20016	0.402756	1.518814	9.561189	-1.142964	-0.019447	0.274048	-0.174260	-0.489617	-0.749739	0.630252	0.027806	-0.009662	0.775832
20017	0.355469	0.276550	10.568568	-0.924524	-0.005430	0.215509	-0.176097	-0.453437	-0.763691	0.627350	0.016498	-0.024224	0.778186
20018	0.724863	0.636794	9.778954	-0.431212	0.077054	0.194710	-0.175430	-0.430006	-0.770382	0.624504	0.009873	-0.030083	0.780380
20019	1.054806	0.215044	8.752411	-0.258092	0.068651	0.121760	-0.174297	-0.422289	-0.773907	0.622729	0.005845	-0.033299	0.781707
20020	0.792881	0.027115	9.543079	-0.193689	0.068625	0.102867	-0.173296	-0.414844	-0.776280	0.621216	0.002372	-0.035536	0.782829
20021	0.456171	0.196990	9.973258	0.006780	0.093216	0.088682	-0.170163	-0.419737	-0.776502	0.619937	0.001288	-0.034278	0.783901
20022	0.305338	0.050316	9.595611	-0.030797	0.090688	0.097235	-0.169111	-0.422451	-0.776928	0.618508	-0.000501	-0.033690	0.785056
20023	0.069323	-0.207182	9.722042	-0.181191	0.089791	0.109368	-0.169638	-0.418654	-0.780594	0.616890	-0.003885	-0.035396	0.786244
20024	0.572131	-0.465553	9.873329	-0.197618	0.098202	0.176922	-0.168753	-0.413104	-0.783624	0.614186	-0.007911	-0.037328	0.788239
20025	0.419773	-0.834971	9.788697	0.004572	0.105310	0.183680	-0.167073	-0.412299	-0.784409	0.611411	-0.009317	-0.035921	0.790443
20026	0.565867	-0.313080	9.387339	-0.059667	0.108885	0.158624	-0.168104	-0.413242	-0.783891	0.608999	-0.011800	-0.035553	0.792286
20027	0.234506	-0.405598	9.744769	-0.208873	0.097636	0.097649	-0.167846	-0.411210	-0.787202	0.607513	-0.015621	-0.037634	0.793264
20028	0.233199	-0.588355	9.745083	-0.103917	0.079448	0.031342	-0.166045	-0.407968	-0.789501	0.607074	-0.018085	-0.038358	0.793513
20029	0.291786	-1.162275	9.382344	-0.082216	-0.000817	-0.035886	-0.166171	-0.407967	-0.790650	0.607661	-0.018716	-0.039682	0.792984
20030	0.180736	-1.152521	9.143120	-0.307466	-0.041791	-0.090505	-0.168001	-0.403080	-0.793007	0.608968	-0.021636	-0.045150	0.791613
20031	0.227231	-1.411795	9.408868	-0.312706	-0.035650	-0.125841	-0.169079	-0.394134	-0.795207	0.610827	-0.024464	-0.050610	0.789766
20032	0.122915	-1.154969	9.768356	-0.164931	0.023891	-0.148264	-0.169104	-0.387902	-0.798089	0.613136	-0.026624	-0.053047	0.787744
20033	-0.073074	-1.561275	10.092176	-0.013687	0.092173	-0.146946	-0.167433	-0.385608	-0.798859	0.615585	-0.027818	-0.052233	0.785846
20034	0.226807	-0.822490	10.232647	0.167065	0.092099	-0.149977	-0.163788	-0.389148	-0.799715	0.618152	-0.026970	-0.048608	0.784091
20035	-0.207072	-1.409453	10.640547	0.177826	0.064219	-0.178195	-0.160121	-0.398650	-0.797303	0.621140	-0.025355	-0.045131	0.781988
20036	-0.901982	-2.037355	11.151151	0.052251	0.090402	-0.119027	-0.157760	-0.404351	-0.797394	0.623136	-0.025931	-0.043304	0.780483
20037	-0.631923	-1.374547	9.962176	-0.030113	0.083436	-0.073751	-0.152064	-0.405465	-0.796721	0.624381	-0.027379	-0.042766	0.779468
20038	0.101891	-1.025471	8.808847	-0.126517	0.034507	-0.104714	-0.152857	-0.402074	-0.797444	0.625999	-0.029326	-0.044418	0.778005
20039	0.230719	-1.914179	8.706208	0.084536	-0.019697	-0.100066	-0.151303	-0.401811	-0.798361	0.627623	-0.027725	-0.043435	0.776810
20040	0.216703	-1.523309	9.090488	0.286437	-0.053092	-0.050175	-0.151266	-0.410211	-0.795372	0.628533	-0.023179	-0.039732	0.776422
20041	0.542264	-1.246325	9.273487	0.341862	-0.052359	-0.042765	-0.153928	-0.422524	-0.790846	0.629335	-0.017891	-0.035167	0.776132
20042	0.766072	-1.025515	9.701819	0.440082	-0.016722	0.001226	-0.155554	-0.434300	-0.787865	0.629464	-0.012012	-0.028598	0.776411
20043	0.758135	-0.793741	9.978488	0.584903	0.021679	0.034186	-0.155739	-0.451368	-0.781375	0.629080	-0.004839	-0.019341	0.777085
20044	0.504713	-0.445243	10.051963	0.690527	0.016537	0.022747	-0.156682	-0.473039	-0.772743	0.628769	0.003663	-0.008450	0.777538
20045	-0.048170	-0.110795	10.272036	0.603743	0.002646	0.013482	-0.156587	-0.494714	-0.764638	0.628506	0.011373	0.000861	0.777721
20046	0.299599	0.585439	9.988686	0.490378	-0.002575	-0.034902	-0.155470	-0.514906	-0.755638	0.628941	0.017655	0.008413	0.777207
20047	0.147342	0.254583	9.145164	0.274880	-0.077582	-0.064945	-0.157497	-0.526411	-0.749194	0.629893	0.022473	0.011631	0.776270
20048	-0.407880	-0.437854	10.141620	0.100131	-0.131947	-0.051432	-0.160063	-0.531410	-0.747158	0.630706	0.025849	0.011496	0.775506
20049	-0.335878	0.833122	10.722704	-0.080755	-0.088500	-0.014478	-0.162397	-0.530992	-0.746095	0.631028	0.026316	0.009055	0.775261
20050	0.294268	1.541322	9.567189	-0.169919	-0.046430	-0.034380	-0.164623	-0.525426	-0.747415	0.631685	0.024964	0.005802	0.774802
20051	0.358833	0.811441	8.549006	-0.210961	-0.084700	-0.047300	-0.166591	-0.518235	-0.751283	0.632563	0.023747	0.001442	0.774143
20052	0.058303	-0.753628	10.302175	-0.261703	-0.053687	0.044697	-0.169225	-0.509417	-0.752182	0.632017	0.021346	-0.003362	0.774653
20053	0.109415	0.287578	11.188375	-0.136864	0.052624	0.151029	-0.168473	-0.504138	-0.753677	0.629771	0.018896	-0.004934	0.776536
20054	0.420495	1.282144	10.067739	-0.109614	0.142947	0.124372	-0.168493	-0.499125	-0.755931	0.627919	0.015362	-0.004934	0.778112
20055	0.234166	0.246196	8.983322	-0.229255	0.100447	0.080038	-0.165425	-0.491420	-0.757949	0.626782	0.011035	-0.007289	0.779082
20056	0.205721	-0.354807	8.979062	-0.225915	0.058382	0.116805	-0.163672	-0.479238	-0.760927	0.625045	0.007356	-0.010154	0.780488
20057	0.405087	-0.181346	9.589684	-0.072335	0.030127	0.161842	-0.164593	-0.474356	-0.764449	0.622569	0.006067	-0.010972	0.782464
20058	0.161008	0.123747	9.648161	-0.024193	0.002124	0.192186	-0.164874	-0.471104	-0.763390	0.619595	0.005770	-0.011398	0.784818
20059	0.238780	0.195257	9.638700	-0.217525	0.002886	0.208394	-0.167760	-0.464046	-0.763278	0.616376	0.003105	-0.014829	0.787306
20060	0.305746	0.099183	9.848478	-0.144308	0.002781	0.235318	-0.170379	-0.456174	-0.766873	0.612705	0.001293	-0.017132	0.790125
20061	0.219061	0.129014	9.945686	0.100836	-0.010265	0.231800	-0.175294	-0.456961	-0.765656	0.609066	0.002744	-0.015685	0.792960
20062	0.472421	0.455442	9.598826	0.002586	-0.001493	0.208204	-0.177630	-0.456679	-0.764083	0.605792	0.002815	-0.015724	0.795463
20063	0.440113	0.664873	9.584692	-0.006007	-0.053770	0.116363	-0.179847	-0.453688	-0.763637	0.603960	0.003727	-0.016470	0.796835
20064	0.294199	0.153959	10.430720	0.101489	-0.081721	0.053522	-0.182559	-0.453944	-0.764623	0.603105	0.006319	-0.015893	0.797479
20065	-0.149807	-0.167757	11.046006	-0.029027	-0.036180	0.022830	-0.183716	-0.456512	-0.762584	0.602771	0.006693	-0.016769	0.797710
20066	0.206477	0.371802	10.667067	-0.186074	0.054868	-0.030843	-0.185547	-0.453387	-0.761886	0.603334	0.003666	-0.019121	0.797251
20067	0.148375	0.037974	9.877967	-0.187423	0.086716	-0.098621	-0.181431	-0.447991	-0.763942	0.604986	0.000214	-0.021006	0.795959
20068	-0.164794	-0.541218	9.989352	-0.182852	0.109594	-0.119680	-0.177318	-0.441917	-0.765992	0.606962	-0.003612	-0.022639	0.794400
20069	-0.147941	-1.215437	9.750773	-0.106906	0.114857	-0.091929	-0.172811	-0.436793	-0.768568	0.608500	-0.006579	-0.022910	0.793196
20070	-0.124258	-1.265131	9.288632	-0.068609	0.072869	-0.053037	-0.167642	-0.434788	-0.770161	0.609396	-0.008464	-0.023168	0.792482
20071	-0.325482	-1.055528	9.686861	-0.078694	0.030764	-0.021446	-0.164553	-0.431011	-0.771705	0.609772	-0.009829	-0.024023	0.792152
20072	-0.328831	-0.516326	9.846876	-0.012543	0.016722	-0.013858	-0.164049	-0.428440	-0.772072	0.610026	-0.010159	-0.024071	0.791951
20073	-0.029889	-0.570043	9.557730	0.081492	0.016750	-0.025604	-0.164179	-0.430066	-0.769271	0.610490	-0.009366	-0.022549	0.791647
20074	0.227486	-0.717633	9.921464	0.114654	0.007045	-0.051948	-0.163379	-0.435218	-0.767669	0.611360	-0.007972	-0.020708	0.791042
20075	0.288049	-1.017230	9.619533	0.086093	0.013231	-0.059255	-0.161560	-0.437531	-0.766183	0.612350	-0.007054	-0.019194	0.790322
20076	0.447590	-0.980969	9.301384	0.046675	-0.007791	-0.045554	-0.160500	-0.441600	-0.766750	0.613101	-0.006261	-0.018608	0.789761
20077	0.743981	-0.728122	9.381031	0.093162	-0.039382	-0.047131	-0.160372	-0.442278	-0.765479	0.613877	-0.004413	-0.017677	0.789192
20078	0.687868	-1.146178	9.364695	0.059999	-0.065621	-0.044011	-0.160735	-0.446475	-0.765899	0.614580	-0.002545	-0.017590	0.788655
20079	0.244199	-1.100702	10.522458	0.048068	-0.038716	-0.001587	-0.161777	-0.447284	-0.762436	0.614629	-0.001280	-0.017412	0.788623
20080	0.353686	-0.657949	10.887045	0.121324	0.070444	0.047856	-0.161373	-0.450130	-0.762470	0.613919	-0.000836	-0.014682	0.789232
20081	0.784178	0.148569	9.917006	0.200294	0.130036	0.045179	-0.159672	-0.454203	-0.761255	0.613277	-0.000357	-0.010043	0.789804
20082	0.582502	-0.334007	8.877530	0.254135	0.042921	0.010875	-0.156279	-0.461673	-0.757540	0.613136	0.002160	-0.005553	0.789955
20083	-0.353572	-0.952369	10.320264	0.126606	-0.018486	0.054786	-0.154577	-0.465745	-0.756965	0.612298	0.004069	-0.003923	0.790607
20084	-0.167141	0.084820	11.810793	0.140574	0.021253	0.108025	-0.155732	-0.468720	-0.754673	0.610613	0.005526	-0.001499	0.791909
20085	-0.139749	0.578607	10.566701	0.056878	0.053079	0.064473	-0.155589	-0.472243	-0.752918	0.609623	0.005441	-0.000064	0.792673
20086	-0.644165	0.311624	9.265587	-0.145170	0.007114	0.049743	-0.156122	-0.469261	-0.753265	0.608880	0.003639	-0.002334	0.793251
20087	-0.475099	0.346201	8.421092	-0.284644	-0.061872	0.029947	-0.155645	-0.460593	-0.755747	0.608449	0.001187	-0.007662	0.793555
20088	-0.391147	0.277383	8.150447	-0.193533	-0.125737	0.051494	-0.160476	-0.451085	-0.758398	0.607640	0.000901	-0.012314	0.794117
20089	-0.661224	-0.026925	8.610644	0.020957	-0.160761	0.081137	-0.164115	-0.447815	-0.758824	0.606343	0.003696	-0.013947	0.795072
20090	-0.654020	0.278553	9.435901	0.090386	-0.178550	0.134491	-0.171624	-0.448590	-0.755649	0.604167	0.007675	-0.014734	0.796685
20091	-0.244575	0.791909	10.060633	0.048289	-0.148208	0.138668	-0.177964	-0.448556	-0.755170	0.601937	0.010568	-0.015719	0.798319
20092	0.093544	0.812615	9.829674	-0.100905	-0.102730	0.108574	-0.183667	-0.446629	-0.755067	0.600215	0.011041	-0.018638	0.799545
20093	0.322769	0.463644	9.540137	-0.138313	-0.100916	0.077333	-0.185248	-0.442016	-0.754359	0.599005	0.010971	-0.021981	0.800368
20094	0.602379	0.394486	9.657078	-0.154394	-0.109749	0.065628	-0.190452	-0.436164	-0.755248	0.597968	0.010931	-0.025830	0.801029
20095	0.634873	-0.457629	9.478796	-0.265278	-0.067732	0.063911	-0.193336	-0.428970	-0.756031	0.596995	0.008836	-0.030814	0.801604
20096	0.350162	-0.103312	9.802514	-0.272479	-0.025762	0.079141	-0.196755	-0.415269	-0.762245	0.595774	0.006030	-0.035551	0.802342
20097	-0.487208	-0.712718	9.706614	-0.261755	-0.020242	0.082893	-0.197068	-0.404837	-0.763674	0.594488	0.003175	-0.039888	0.803109
20098	-0.813935	-0.479670	9.587158	-0.309180	-0.046382	0.080839	-0.198657	-0.396701	-0.766258	0.593193	0.000263	-0.045458	0.803776
20099	-0.612202	-0.643564	9.982424	-0.054026	-0.042848	0.035907	-0.199725	-0.389787	-0.767967	0.592609	0.000214	-0.046661	0.804138
20100	-0.964067	-0.549762	9.876001	0.180699	-0.087979	-0.040843	-0.201389	-0.393707	-0.766701	0.593207	0.003892	-0.044845	0.803790
20101	-0.730321	-0.294875	10.463234	-0.037263	-0.174582	-0.159090	-0.206818	-0.395575	-0.764847	0.595638	0.006268	-0.047251	0.801838
20102	-0.195241	-0.410996	10.029559	-0.265636	-0.177005	-0.298401	-0.209548	-0.392851	-0.765419	0.600294	0.006307	-0.053629	0.797954
20103	-0.075332	-1.869750	9.872385	-0.258253	-0.246804	-0.372949	-0.214228	-0.388763	-0.765182	0.606013	0.007364	-0.060407	0.793124
20104	0.334338	-2.000823	10.520946	-0.301011	-0.276658	-0.442264	-0.219317	-0.381423	-0.764523	0.612716	0.008722	-0.068514	0.787279
20105	1.123271	-2.433854	10.908051	0.001351	-0.307484	-0.451961	-0.223713	-0.382890	-0.762681	0.619401	0.013981	-0.071986	0.781643
20106	1.412446	-1.176954	11.371758	0.455833	-0.236751	-0.427085	-0.234002	-0.395704	-0.759198	0.625568	0.024026	-0.067717	0.776854
20107	0.985035	-0.100627	9.153079	1.056973	-0.360394	-0.369003	-0.238125	-0.428194	-0.748320	0.630169	0.043139	-0.055426	0.773275
20108	-0.491839	-1.304739	7.981743	1.101739	-0.497876	-0.390099	-0.248325	-0.465395	-0.730745	0.634521	0.065217	-0.044361	0.768871
20109	0.259541	-0.241261	8.499313	0.841837	-0.528226	-0.312818	-0.260606	-0.500690	-0.712992	0.637686	0.084000	-0.037493	0.764784
20110	1.765524	0.282009	10.443529	1.131360	-0.527334	-0.282014	-0.268247	-0.533978	-0.693497	0.639522	0.106751	-0.026480	0.760864
20111	1.725562	0.772752	10.391845	0.951182	-0.483371	-0.387914	-0.279991	-0.577813	-0.667263	0.643053	0.126160	-0.017162	0.755164
20112	1.852276	0.305693	8.972450	0.112503	-0.434145	-0.465325	-0.283292	-0.597036	-0.653709	0.649619	0.134390	-0.019917	0.748022
20113	1.953826	0.973622	9.815477	-0.123508	-0.401055	-0.518827	-0.286904	-0.600810	-0.650494	0.657576	0.138675	-0.025424	0.740078
20114	1.830558	1.289897	9.906682	-0.264327	-0.392053	-0.637797	-0.288320	-0.603242	-0.648705	0.667488	0.141385	-0.032766	0.730340
20115	3.392500	1.621726	9.156916	-0.830940	-0.430700	-0.770221	-0.286284	-0.594582	-0.652873	0.680677	0.136768	-0.048341	0.718079
20116	3.267167	0.942996	10.226714	-1.231342	-0.365978	-0.881413	-0.282743	-0.568721	-0.671740	0.696025	0.126129	-0.068611	0.703514
20117	3.259626	0.567548	10.111928	-1.467124	-0.269608	-0.946299	-0.278204	-0.536907	-0.689667	0.712271	0.110476	-0.090505	0.687222
20118	3.790630	-0.094334	8.927102	-1.725943	-0.073440	-1.004138	-0.268495	-0.504714	-0.706772	0.729170	0.088724	-0.113017	0.669078
20119	5.072945	-1.066912	8.717430	-1.650987	-0.024872	-0.945838	-0.258066	-0.459791	-0.728498	0.744167	0.066906	-0.133784	0.651030
20120	4.004587	-0.547104	8.470700	-1.080432	0.096132	-0.836832	-0.246948	-0.425982	-0.744329	0.756469	0.051874	-0.145305	0.635570
20121	2.017853	-0.499967	8.596513	-0.773678	0.171900	-0.786135	-0.229353	-0.394917	-0.758108	0.767568	0.040143	-0.151800	0.621437
20122	2.241066	-0.710967	9.370716	-0.948305	0.197831	-0.767174	-0.215715	-0.374124	-0.770776	0.778217	0.025527	-0.159948	0.606748
20123	1.632636	-1.353624	8.421817	-1.043314	0.194560	-0.708767	-0.205208	-0.352236	-0.777372	0.787708	0.009061	-0.169243	0.592276
20124	1.965782	-2.067425	9.415170	-0.979192	0.150482	-0.687579	-0.194216	-0.323576	-0.785446	0.796292	-0.005740	-0.178363	0.577991
20125	2.387746	-1.817415	9.673922	-0.728826	0.164288	-0.654064	-0.183985	-0.297622	-0.793663	0.804181	-0.017059	-0.184265	0.564843
20126	1.721292	-2.522063	10.325171	-0.705640	0.236074	-0.637732	-0.173494	-0.272753	-0.800486	0.811852	-0.028645	-0.188693	0.551789
20127	1.479264	-1.222142	9.347383	-0.415419	0.306446	-0.654388	-0.160372	-0.256567	-0.805642	0.819865	-0.036471	-0.188634	0.539359
20128	1.345880	-0.950884	8.847033	0.003590	0.243850	-0.717542	-0.150387	-0.259192	-0.808631	0.828427	-0.036260	-0.185174	0.527356
20129	1.605808	-1.757130	9.306500	-0.023146	0.173828	-0.779044	-0.139498	-0.262907	-0.809085	0.837163	-0.035751	-0.182998	0.514191
20130	1.745728	-1.763960	9.002443	0.038971	0.181041	-0.852621	-0.129505	-0.268785	-0.808779	0.846488	-0.033767	-0.180224	0.499838
20131	3.550512	-2.636540	9.796248	0.199451	0.249709	-0.931246	-0.116774	-0.276978	-0.810967	0.856668	-0.029676	-0.174526	0.484541
20132	3.945858	-2.726005	9.859093	0.380126	0.348409	-0.890939	-0.102595	-0.291953	-0.809404	0.866552	-0.023358	-0.165445	0.470288
20133	2.991518	-2.108242	8.906039	0.872215	0.368171	-0.851600	-0.086169	-0.316692	-0.805922	0.875906	-0.009013	-0.151199	0.458090
20134	3.194313	-1.803912	9.854548	1.156687	0.303308	-0.883266	-0.068898	-0.356609	-0.797226	0.884725	0.011199	-0.135466	0.445854
20135	3.125281	-1.008127	10.392940	1.372894	0.241911	-0.841207	-0.051074	-0.404114	-0.786693	0.892111	0.035488	-0.118717	0.434493
20136	3.023709	0.014010	9.372299	1.643355	0.153076	-0.888641	-0.031512	-0.466260	-0.768779	0.898386	0.065601	-0.101079	0.422353
20137	3.420464	0.104160	9.980261	1.450008	0.061837	-0.913405	-0.016798	-0.519986	-0.746361	0.903808	0.092861	-0.086544	0.408679
20138	3.450950	0.993439	9.889297	1.228012	0.116787	-0.867067	-0.002152	-0.558810	-0.728403	0.908379	0.115609	-0.072819	0.395196
20139	3.333691	1.488700	9.545171	0.975466	0.068578	-0.817830	0.015701	-0.593318	-0.709938	0.912402	0.133918	-0.062085	0.381752
20140	2.821177	1.398829	9.519724	0.677731	-0.008644	-0.689730	0.030541	-0.617919	-0.696451	0.915648	0.147231	-0.055273	0.369941
20141	2.350048	1.711024	8.962685	0.464311	0.028863	-0.556994	0.043311	-0.640883	-0.685732	0.918348	0.156091	-0.049828	0.360264
20142	2.190256	1.656337	8.759184	0.293915	0.020821	-0.466582	0.054731	-0.651512	-0.678840	0.920737	0.161842	-0.045930	0.352051
20143	1.578435	1.875951	8.238338	-0.055275	0.052327	-0.387705	0.062870	-0.650744	-0.676906	0.923680	0.160750	-0.044271	0.344985
20144	0.885081	1.823274	8.118760	-0.440097	0.003435	-0.379912	0.070476	-0.642655	-0.682570	0.927640	0.152967	-0.046084	0.337580
20145	1.364059	1.575478	9.308447	-0.625542	-0.061748	-0.381721	0.076092	-0.623718	-0.691683	0.931995	0.141998	-0.050425	0.329664
20146	1.563635	1.773443	10.068332	-0.585183	-0.004155	-0.405927	0.082989	-0.599774	-0.705115	0.936230	0.131557	-0.053276	0.321446
20147	1.909899	1.928005	9.591338	-0.330967	-0.028547	-0.423610	0.089399	-0.585584	-0.711470	0.939760	0.125845	-0.054964	0.313037
20148	2.015493	2.172761	9.684553	-0.287836	0.018723	-0.451306	0.096991	-0.575057	-0.716983	0.943272	0.120849	-0.055350	0.304251
20149	1.653218	2.156488	9.730744	-0.285904	0.022394	-0.482896	0.104061	-0.564663	-0.721081	0.946884	0.115724	-0.055644	0.294827
20150	1.674242	1.718780	9.775993	-0.423775	0.039803	-0.463668	0.113449	-0.551166	-0.726975	0.950561	0.108013	-0.056387	0.285637
20151	2.130755	2.098389	9.250174	-0.654643	0.086876	-0.427338	0.121373	-0.529805	-0.733795	0.954407	0.095443	-0.057704	0.276891
20152	1.613918	1.422433	8.655737	-0.850568	0.106330	-0.413685	0.131213	-0.501951	-0.744419	0.958261	0.079122	-0.059663	0.268170
20153	1.530991	0.275272	9.215167	-0.774993	0.055368	-0.345691	0.137827	-0.475299	-0.755134	0.961275	0.064261	-0.062373	0.260635
20154	1.776162	0.410225	10.718847	-0.451663	0.133560	-0.239152	0.144446	-0.452305	-0.761406	0.963212	0.055213	-0.061932	0.255613
20155	1.389734	1.765176	10.067334	-0.118719	0.186333	-0.220266	0.152178	-0.445302	-0.764396	0.964686	0.052154	-0.058874	0.251387
20156	0.907968	1.275657	9.188787	-0.315690	0.087694	-0.199085	0.159112	-0.435587	-0.765300	0.966084	0.045892	-0.058644	0.247259
20157	1.665543	0.174094	9.501197	-0.655330	0.009272	-0.119474	0.160844	-0.417715	-0.771678	0.967203	0.033243	-0.061758	0.244130
20158	1.752678	0.530400	9.850565	-0.431824	0.037133	-0.079815	0.164897	-0.399178	-0.776676	0.967881	0.024843	-0.063178	0.242069
20159	2.166745	1.028034	10.064173	-0.180867	0.027176	0.016236	0.165897	-0.391598	-0.778920	0.967918	0.021170	-0.063730	0.242124
20160	1.702000	0.861243	10.171994	-0.005601	0.039537	0.038809	0.165749	-0.388889	-0.777868	0.967773	0.020858	-0.063095	0.242898
20161	1.025366	0.786483	9.951095	-0.483492	0.008984	0.058319	0.162971	-0.375056	-0.782810	0.967656	0.011418	-0.065477	0.243361
20162	1.637925	0.698791	9.574749	-0.929130	0.024450	0.085775	0.162584	-0.348233	-0.789197	0.967289	-0.006751	-0.069623	0.243841
20163	1.120052	0.556394	8.873516	-0.606790	0.023170	0.052133	0.164434	-0.329143	-0.794158	0.966915	-0.018570	-0.072308	0.243930
20164	0.688223	-0.393720	8.493863	0.003243	-0.046495	0.075656	0.162840	-0.321550	-0.794572	0.966445	-0.018344	-0.073255	0.245521
20165	1.269125	0.118786	9.278104	0.120288	-0.134288	0.067293	0.160537	-0.326143	-0.794326	0.965958	-0.015326	-0.075403	0.246991
20166	1.339399	0.125779	10.171474	-0.004128	-0.137122	0.052238	0.152768	-0.322306	-0.798780	0.965421	-0.014750	-0.078150	0.248268
20167	1.474343	0.075483	10.583037	0.002382	-0.073261	0.004873	0.147728	-0.322550	-0.799731	0.965287	-0.014165	-0.079707	0.248329
20168	2.141165	0.826322	10.095716	-0.164645	-0.010349	-0.022587	0.148115	-0.323501	-0.797827	0.965219	-0.017183	-0.080828	0.248039
20169	2.238497	0.266691	9.785672	-0.232448	0.033488	-0.047732	0.147295	-0.315505	-0.798249	0.965428	-0.021475	-0.081531	0.246660
20170	2.008902	-0.770974	9.602713	0.025920	0.040570	-0.000142	0.148838	-0.313211	-0.799273	0.965476	-0.021128	-0.080712	0.246771
20171	2.189320	-0.531436	9.752892	-0.122168	0.027971	0.093891	0.150097	-0.307258	-0.798978	0.965009	-0.023479	-0.080947	0.248304
20172	2.076986	-0.704154	9.607699	-0.023842	0.026259	0.117513	0.148790	-0.304949	-0.798808	0.964440	-0.024219	-0.080595	0.250548
20173	1.564342	-0.815360	9.682931	0.166671	0.033414	0.131394	0.148822	-0.310502	-0.798862	0.963913	-0.021084	-0.079280	0.253263
20174	1.758562	-0.678666	10.052880	0.428766	0.003609	0.126989	0.148362	-0.322420	-0.796156	0.963406	-0.012997	-0.077073	0.256396
20175	1.857148	-0.400260	10.122513	0.629768	0.059876	0.015013	0.149233	-0.342472	-0.790990	0.963509	-0.000885	-0.072922	0.257552
20176	1.484650	-0.473838	9.490503	0.580176	0.128533	-0.060770	0.153200	-0.360374	-0.786617	0.963941	0.009760	-0.067541	0.257216
20177	1.794606	-0.678828	9.305252	0.473114	0.144344	-0.119781	0.158328	-0.379096	-0.780222	0.964605	0.018578	-0.062553	0.255498
20178	1.886623	-0.995420	9.817452	0.375649	0.170488	-0.141648	0.164740	-0.394844	-0.775864	0.965355	0.025169	-0.057376	0.253308
20179	1.944896	-0.963319	10.240237	0.253133	0.229865	-0.149396	0.171507	-0.403685	-0.772851	0.966213	0.029262	-0.051872	0.250769
20180	1.803050	-0.550113	10.524952	0.151227	0.250857	-0.169328	0.182259	-0.409298	-0.768204	0.967207	0.031137	-0.046252	0.247792
20181	1.350636	-0.322214	9.973991	-0.079172	0.305441	-0.234059	0.194006	-0.405840	-0.766553	0.968664	0.028450	-0.040906	0.243325
20182	1.369587	-0.370696	9.896376	-0.272413	0.310654	-0.235462	0.204825	-0.397094	-0.766885	0.970174	0.021887	-0.036164	0.238695
20183	0.815161	-0.932704	10.293588	-0.224246	0.308088	-0.217454	0.216164	-0.389164	-0.766976	0.971495	0.016292	-0.031490	0.234394
20184	0.890040	-0.591716	10.320890	-0.560857	0.320978	-0.170468	0.227215	-0.375679	-0.767521	0.972593	0.004030	-0.027914	0.230799
20185	1.271585	-0.562956	9.688358	-1.484597	0.341500	-0.064431	0.239319	-0.338222	-0.774886	0.972751	-0.026346	-0.028460	0.228586
20186	0.976991	-1.225949	9.181063	-1.646185	0.241683	0.034448	0.250642	-0.276653	-0.782389	0.971330	-0.059433	-0.031341	0.228042
20187	0.452698	-2.280702	8.949986	-0.898476	0.075823	0.049817	0.254696	-0.234956	-0.788057	0.969923	-0.077279	-0.034277	0.228260
20188	-0.136849	-2.369422	9.891201	-0.347725	-0.011639	0.087137	0.254981	-0.215860	-0.789155	0.968962	-0.083997	-0.036048	0.229691
20189	0.266289	-1.039390	10.181754	-0.176673	0.035504	0.065788	0.254556	-0.209357	-0.789086	0.968379	-0.087658	-0.036412	0.230719
20190	0.179088	-0.722997	9.616646	-0.215487	0.042873	-0.036580	0.255554	-0.202861	-0.789038	0.968196	-0.091970	-0.036735	0.229759
20191	-0.337263	-2.027029	9.675796	-0.374653	0.076289	-0.057118	0.257337	-0.197724	-0.789398	0.967798	-0.099527	-0.037398	0.228173
20192	-0.058447	-0.842260	9.331373	-0.353905	0.143642	-0.058319	0.260107	-0.184873	-0.788163	0.967439	-0.106953	-0.036445	0.226484
20193	0.185209	-1.196403	8.959952	-0.204321	0.097419	-0.099830	0.265460	-0.171087	-0.787212	0.967524	-0.111199	-0.035985	0.224135
20194	-0.244806	-1.909298	9.090033	-0.060400	0.052052	-0.091915	0.266977	-0.165136	-0.786793	0.967839	-0.112503	-0.035551	0.222188
20195	-0.026791	-1.812152	9.170968	0.086209	0.013474	-0.076935	0.268272	-0.165414	-0.786687	0.968395	-0.110751	-0.035336	0.220675
20196	0.127201	-1.555441	9.364826	0.129083	-0.021609	-0.074985	0.268824	-0.172460	-0.785228	0.968989	-0.108070	-0.035451	0.219373
20197	-0.023195	-2.013793	10.086545	0.182553	-0.002517	-0.044631	0.267565	-0.178684	-0.785014	0.969586	-0.104371	-0.035031	0.218590
20198	0.685843	-0.756379	9.429266	0.236573	0.009763	-0.089956	0.268613	-0.181399	-0.784545	0.970466	-0.099730	-0.034094	0.216998
20199	0.286992	-2.180857	9.721507	0.132824	0.008125	-0.115568	0.269927	-0.185469	-0.783836	0.971251	-0.096945	-0.033829	0.214774
20200	-0.143220	-2.590126	10.052119	0.031589	0.072823	-0.079024	0.272132	-0.187649	-0.781843	0.971695	-0.096559	-0.032532	0.213136
20201	0.617648	-1.869935	10.005775	-0.062386	0.137250	-0.048715	0.274585	-0.188612	-0.778818	0.971885	-0.098181	-0.030459	0.211830
20202	0.371397	-2.182685	9.338689	-0.160976	0.116331	-0.001020	0.277919	-0.183348	-0.779072	0.971634	-0.101770	-0.028982	0.211497
20203	-0.500898	-2.626821	9.723177	-0.073544	0.044737	0.020669	0.282281	-0.177955	-0.777037	0.971436	-0.103297	-0.028600	0.211714
20204	0.158288	-1.279655	9.978077	0.116281	-0.002627	-0.023869	0.281769	-0.179307	-0.776403	0.971772	-0.100982	-0.028307	0.211329
20205	0.150042	-1.388391	9.001302	0.163477	-0.020480	-0.150476	0.281273	-0.183096	-0.776688	0.972737	-0.097480	-0.028527	0.208486
20206	-0.433682	-2.312849	8.760222	0.115353	-0.021034	-0.191371	0.281285	-0.186348	-0.774801	0.973732	-0.095007	-0.028929	0.204898
20207	-0.015809	-2.291782	8.850574	0.219152	-0.008896	-0.192456	0.281950	-0.189602	-0.774842	0.974929	-0.090489	-0.028754	0.201244
20208	-0.164551	-2.178118	9.465915	0.396058	-0.017772	-0.155898	0.282627	-0.195837	-0.773249	0.976221	-0.082572	-0.027887	0.198485
20209	-0.082225	-1.812757	9.618387	0.408517	-0.000374	-0.138074	0.282173	-0.207889	-0.772080	0.977417	-0.074443	-0.026662	0.195966
20210	0.021026	-1.886293	9.426819	0.283169	-0.009195	-0.117032	0.280159	-0.219392	-0.769603	0.978258	-0.068777	-0.026008	0.193920
20211	0.304451	-1.758401	9.505141	0.204389	0.018643	-0.100824	0.282787	-0.228076	-0.767040	0.978937	-0.064758	-0.025147	0.191982
20212	0.818008	-2.204207	9.731075	0.327623	0.004393	-0.061456	0.282050	-0.235928	-0.765698	0.979567	-0.058299	-0.023981	0.190984
20213	1.166540	-2.104133	10.315537	0.459730	0.032056	0.000310	0.282226	-0.245953	-0.762727	0.980079	-0.049426	-0.021809	0.191119
20214	0.522593	-1.329546	10.320385	0.413269	0.089949	0.007582	0.284618	-0.259783	-0.758802	0.980461	-0.041643	-0.018554	0.191359
20215	-0.042716	-0.695501	10.178761	0.275604	0.121621	-0.002697	0.287771	-0.271857	-0.753081	0.980733	-0.036715	-0.015324	0.191258
20216	0.168211	-0.898024	9.761307	0.062859	0.154900	-0.027133	0.290390	-0.279865	-0.749103	0.980918	-0.036039	-0.012161	0.190663
20217	-0.483929	-0.937970	9.977933	-0.032045	0.175113	-0.013469	0.295293	-0.278537	-0.747371	0.980989	-0.037359	-0.009043	0.190218
20218	0.060718	0.261001	10.236923	0.100560	0.203863	-0.045808	0.301742	-0.277626	-0.743364	0.981261	-0.036127	-0.004790	0.189204
20219	0.435093	-0.371820	9.505535	0.244058	0.172619	-0.113832	0.307711	-0.283484	-0.739159	0.981874	-0.031947	-0.000753	0.186819
20220	-0.014965	-0.837915	9.290198	0.140265	0.122052	-0.124419	0.311868	-0.289062	-0.734925	0.982416	-0.029621	0.001994	0.184330
20221	-0.786254	-1.344737	9.879747	-0.044268	0.087943	-0.105506	0.318072	-0.289638	-0.732463	0.982780	-0.030833	0.003322	0.182160
20222	-1.073085	-0.610541	10.169403	-0.128597	0.086949	-0.060073	0.318428	-0.284765	-0.731142	0.982899	-0.033657	0.004429	0.180988
20223	-0.530647	-0.047426	10.103914	-0.065831	0.051894	-0.095036	0.321099	-0.278144	-0.728558	0.983200	-0.035145	0.005021	0.179045
20224	-0.292525	-0.497929	9.664151	0.029179	-0.020558	-0.144105	0.322389	-0.277609	-0.728316	0.983721	-0.034488	0.004523	0.176302
20225	-0.397613	-0.679456	9.802341	-0.028037	-0.042392	-0.165758	0.322384	-0.277068	-0.727799	0.984293	-0.034900	0.003361	0.173027
20226	-0.096803	-0.471145	9.484953	-0.106805	-0.084448	-0.161238	0.319505	-0.270686	-0.728718	0.984753	-0.036697	0.001117	0.170042
20227	-0.057200	-0.686576	9.914664	-0.089058	-0.102075	-0.147139	0.317410	-0.265935	-0.729152	0.985190	-0.038092	-0.001424	0.167175
20228	-0.008288	-0.613481	10.350017	0.018062	-0.071651	-0.095150	0.315976	-0.263895	-0.729239	0.985501	-0.037469	-0.002947	0.165456
20229	-0.402436	-0.346979	9.988829	0.078673	-0.024378	-0.018576	0.314947	-0.264973	-0.729234	0.985627	-0.035801	-0.003288	0.165068
20230	-0.391260	-0.135388	10.005583	-0.051234	-0.032383	0.017497	0.313655	-0.265780	-0.728199	0.985504	-0.036681	-0.004183	0.165586
20231	-0.193873	-0.223113	10.132630	-0.257929	0.004206	0.026617	0.312726	-0.261711	-0.728274	0.985224	-0.041706	-0.005018	0.166040
20232	-0.423575	-0.588571	9.572927	-0.429705	-0.006166	0.034146	0.312544	-0.251687	-0.729069	0.984678	-0.050128	-0.006645	0.166892
20233	-0.354723	-1.084922	9.436869	-0.404760	-0.017566	0.055316	0.312875	-0.240040	-0.731648	0.984062	-0.057976	-0.008346	0.167899
20234	0.101563	-0.747594	9.239769	-0.141698	-0.046459	0.051777	0.310766	-0.233528	-0.730786	0.983663	-0.060590	-0.009790	0.169235
20235	-0.596799	-1.860964	9.843343	-0.073891	-0.051637	0.069845	0.309199	-0.231082	-0.730483	0.983334	-0.061829	-0.011018	0.170618
20236	-0.051036	-0.835877	9.864837	-0.088178	-0.011599	0.080505	0.306203	-0.226460	-0.732185	0.982858	-0.063511	-0.011576	0.172689
20237	0.500131	-0.721867	9.231821	-0.036257	-0.046618	0.082391	0.306341	-0.228493	-0.731183	0.982527	-0.063992	-0.012573	0.174320
20238	0.087666	-1.334789	9.069738	-0.143643	-0.090211	0.074403	0.302452	-0.226575	-0.732130	0.981976	-0.066486	-0.014878	0.176299
20239	0.148465	-1.288175	9.526310	-0.125871	-0.098226	0.086821	0.298947	-0.223305	-0.733837	0.981478	-0.068554	-0.017203	0.178057
20240	0.587112	-1.740793	9.692738	0.013584	-0.085275	0.110567	0.295717	-0.223830	-0.734178	0.981015	-0.067990	-0.018795	0.180651
20241	0.669696	-1.678300	9.892188	-0.029405	-0.057383	0.122675	0.291452	-0.224213	-0.734758	0.980516	-0.068341	-0.019970	0.183082
20242	0.914492	-1.886849	9.950156	-0.138605	-0.022534	0.139511	0.289904	-0.224475	-0.735634	0.979768	-0.071002	-0.020837	0.185953
20243	0.634033	-1.933415	9.735775	-0.111613	0.017888	0.124072	0.288340	-0.223384	-0.733936	0.979158	-0.073271	-0.020886	0.188266
20244	0.354646	-1.833009	9.614386	0.013638	0.017138	0.130377	0.287321	-0.225545	-0.734966	0.978675	-0.073094	-0.020411	0.190881
20245	0.451335	-1.825757	9.873154	0.088743	0.027557	0.137978	0.287072	-0.228796	-0.732435	0.978290	-0.071504	-0.019512	0.193531
20246	0.104708	-1.691900	10.295794	0.131515	0.038879	0.169293	0.287879	-0.235031	-0.731356	0.977819	-0.069118	-0.018101	0.196887
20247	0.209575	-1.211440	10.396531	0.185332	0.041525	0.140681	0.286366	-0.243150	-0.729493	0.977533	-0.065687	-0.016544	0.199600
20248	-0.267422	-1.372339	9.999974	0.061944	0.040952	0.127608	0.286330	-0.252012	-0.728682	0.977101	-0.064653	-0.015429	0.202129
20249	-0.946259	-1.420348	9.870713	0.017138	0.018389	0.139733	0.284409	-0.255795	-0.728306	0.976567	-0.064430	-0.014949	0.204798
20250	-0.610794	-0.746602	9.279633	-0.087402	0.037640	0.133803	0.282865	-0.257277	-0.728298	0.975881	-0.066300	-0.014505	0.207485
20251	-0.255771	-0.723806	8.988479	0.019390	0.053510	0.076386	0.283759	-0.256470	-0.726255	0.975613	-0.066129	-0.013366	0.208871
20252	-0.636772	-1.329422	8.936745	0.210992	0.066008	0.049622	0.283799	-0.263650	-0.726070	0.975609	-0.062268	-0.011252	0.210198
20253	-1.061174	-1.267098	9.361638	0.300398	0.067805	0.053936	0.283974	-0.273271	-0.723606	0.975761	-0.056688	-0.008628	0.211193
20254	-0.460244	-0.318534	9.706107	0.409760	0.013386	-0.007185	0.282549	-0.283361	-0.719975	0.975727	-0.048700	-0.006853	0.213396
20255	-0.044732	-0.292404	9.873432	0.263491	-0.056509	-0.135515	0.281190	-0.296086	-0.717519	0.976548	-0.043229	-0.006971	0.210801
20256	-0.004802	-0.787920	9.937078	-0.013387	-0.040599	-0.243331	0.277318	-0.299453	-0.714679	0.976896	-0.043231	-0.008259	0.209134
20257	0.159305	-1.135558	9.917248	-0.109815	-0.016946	-0.282839	0.277292	-0.294170	-0.715907	0.977974	-0.045197	-0.009315	0.203562
20258	0.526147	-1.140059	9.380578	-0.093564	-0.026512	-0.303122	0.276342	-0.286174	-0.715815	0.978741	-0.046815	-0.010667	0.199403
20259	0.600704	-1.188043	9.607663	-0.109843	-0.017916	-0.268881	0.276039	-0.278995	-0.714717	0.979699	-0.048788	-0.011776	0.194089
20260	0.625896	-1.054727	10.015076	-0.067923	0.027423	-0.236678	0.274978	-0.274249	-0.714911	0.980443	-0.050136	-0.011855	0.189940
20261	0.269491	-0.928847	10.163774	-0.022524	0.009906	-0.193985	0.275871	-0.271002	-0.716684	0.981162	-0.050514	-0.012041	0.186077
20262	0.376171	-0.189226	10.084849	-0.084983	-0.004054	-0.229617	0.274030	-0.267201	-0.714061	0.981861	-0.052080	-0.012780	0.181858
20263	0.323625	-0.802693	10.662167	-0.163622	-0.019815	-0.275309	0.273985	-0.259888	-0.712838	0.982679	-0.055046	-0.014163	0.176384
20264	-0.106557	-1.526404	10.400443	-0.216346	-0.016111	-0.285385	0.272624	-0.248505	-0.711683	0.983390	-0.059130	-0.015663	0.170889
20265	-0.366338	-1.372116	9.861392	-0.179723	-0.043088	-0.263947	0.270245	-0.239282	-0.712070	0.984055	-0.062360	-0.017526	0.165648
20266	0.285008	-0.771506	9.752142	-0.007929	-0.038860	-0.257463	0.269944	-0.230611	-0.714028	0.984846	-0.062268	-0.018745	0.160778
20267	-0.005300	-0.827694	9.470519	0.085112	-0.016766	-0.245123	0.268156	-0.228489	-0.711929	0.985732	-0.060340	-0.019190	0.155960
20268	-0.599073	-1.827086	9.865446	0.068651	0.027786	-0.170217	0.266856	-0.228483	-0.710246	0.986313	-0.058979	-0.018744	0.152828
20269	-0.104394	-1.204490	10.255211	0.028905	0.116545	-0.067999	0.270470	-0.227962	-0.708503	0.986604	-0.058667	-0.016484	0.151321
20270	0.356991	-0.461299	9.101552	-0.035400	0.136711	-0.051614	0.272527	-0.226212	-0.707237	0.986722	-0.059735	-0.014066	0.150378
20271	0.264079	-0.974010	9.495349	-0.021081	0.165556	-0.057659	0.276130	-0.225150	-0.703313	0.986922	-0.060529	-0.010991	0.148997
20272	0.159814	-1.390052	10.015309	0.172006	0.161112	-0.036947	0.278446	-0.224486	-0.700653	0.987235	-0.057581	-0.007451	0.148308
20273	-0.294724	-0.788908	9.620042	0.143296	0.118392	-0.017657	0.281683	-0.227351	-0.696377	0.987475	-0.054994	-0.004764	0.147805
20274	-0.578799	-1.361686	9.584603	-0.155649	0.079803	-0.004190	0.283938	-0.224061	-0.693444	0.987280	-0.058280	-0.003764	0.147875
20275	-0.261284	-1.532148	9.700052	-0.283877	0.060283	0.047542	0.284664	-0.215126	-0.693624	0.986806	-0.063997	-0.003393	0.148683
20276	0.183411	-1.459771	9.336606	-0.182881	0.053180	0.079863	0.285411	-0.210254	-0.693076	0.986266	-0.067746	-0.002912	0.150601
20277	0.251341	-1.416779	9.413408	0.108610	-0.006331	0.102907	0.285399	-0.209172	-0.691274	0.986108	-0.065535	-0.002637	0.152607
20278	0.440194	-1.354655	9.763324	0.245984	-0.073069	0.165296	0.283730	-0.212279	-0.689872	0.985867	-0.060445	-0.003222	0.156214
20279	0.271958	-1.256187	10.078290	0.226170	-0.074891	0.185476	0.279901	-0.221197	-0.690413	0.985547	-0.055706	-0.003873	0.159932
20280	0.026090	-1.182210	10.009240	0.154524	-0.080898	0.196523	0.277003	-0.228008	-0.688763	0.985033	-0.052391	-0.004863	0.164137
20281	-0.148492	-0.936658	9.648320	0.006162	-0.078134	0.172652	0.270962	-0.236104	-0.687217	0.984468	-0.051974	-0.006308	0.167577
20282	-0.452166	-1.194316	9.549458	-0.040176	-0.074441	0.133597	0.269404	-0.235283	-0.687185	0.983908	-0.052505	-0.007882	0.170607
20283	-0.637314	-1.428221	9.656498	-0.022197	-0.016638	0.127774	0.267179	-0.229852	-0.688635	0.983450	-0.052880	-0.008222	0.173095
20284	-0.330814	-1.121670	10.022627	0.176537	0.025286	0.109070	0.266029	-0.233369	-0.687117	0.983172	-0.049484	-0.007118	0.175706
20285	-0.501384	-0.672283	10.269559	0.345932	0.051713	0.048856	0.268400	-0.242052	-0.685189	0.983334	-0.042837	-0.004878	0.176622
20286	-0.607255	0.076682	9.558196	0.168332	0.053760	-0.026249	0.267935	-0.252075	-0.683999	0.983471	-0.039687	-0.003365	0.176628
20287	-0.652973	-0.923981	9.402844	-0.014099	0.038000	-0.049015	0.269183	-0.253244	-0.681097	0.983644	-0.040044	-0.002703	0.175596
20288	-0.749790	-1.648000	9.890364	0.015919	0.023789	0.017991	0.270210	-0.251760	-0.681098	0.983497	-0.039789	-0.002282	0.176481
20289	-0.674339	-0.556302	10.048842	0.164338	0.037685	0.047518	0.270869	-0.255015	-0.679348	0.983463	-0.036674	-0.000881	0.177356
20290	-0.075047	0.209105	9.434914	0.177206	0.036008	-0.007037	0.271407	-0.260166	-0.676847	0.983563	-0.033291	0.000347	0.177472
20291	0.000433	-0.712766	9.361189	0.160372	-0.009361	-0.060404	0.270907	-0.262600	-0.678143	0.983886	-0.030054	0.000726	0.176250
20292	-0.218556	-0.955688	9.578954	0.080701	-0.076691	-0.078840	0.270528	-0.264495	-0.677644	0.984145	-0.028172	-0.000651	0.175111
20293	0.089079	-0.467045	9.685310	0.005636	-0.065330	-0.100444	0.268893	-0.265767	-0.676852	0.984505	-0.027795	-0.001951	0.173131
20294	0.142799	-0.372282	9.354329	0.017367	-0.077487	-0.116253	0.266035	-0.263313	-0.677425	0.984824	-0.027154	-0.003589	0.171381
20295	-0.482731	-0.733174	9.278683	0.060344	-0.087747	-0.125554	0.264744	-0.263034	-0.678683	0.985283	-0.025626	-0.005152	0.168920
20296	0.032180	-0.330939	10.009361	0.173967	-0.093238	-0.143339	0.261110	-0.261661	-0.677592	0.985785	-0.021841	-0.006575	0.166454
20297	0.579656	-0.410275	9.840326	0.383454	-0.108991	-0.170244	0.258820	-0.269777	-0.675845	0.986476	-0.013855	-0.007521	0.163147
20298	-0.169340	-0.826979	10.072680	0.399598	-0.103523	-0.185833	0.256675	-0.280469	-0.674126	0.987046	-0.005576	-0.008406	0.160120
20299	-0.362100	-0.112148	10.560747	0.290572	-0.052808	-0.209161	0.257617	-0.287519	-0.673184	0.987721	0.000379	-0.008518	0.155997
20300	-0.542574	0.336512	9.757668	0.294521	-0.020981	-0.256436	0.257256	-0.293207	-0.671699	0.988442	0.006331	-0.008101	0.151249
20301	-1.215365	0.113615	9.861833	0.466626	-0.066051	-0.343308	0.256261	-0.302009	-0.668954	0.989351	0.015823	-0.007852	0.144472
20302	-1.705264	0.130971	10.356460	0.294138	-0.093907	-0.407970	0.256302	-0.310002	-0.668008	0.990363	0.022001	-0.008820	0.136456
20303	-0.733113	0.703450	9.729888	-0.105510	-0.111558	-0.458691	0.256536	-0.305940	-0.667460	0.991603	0.020291	-0.010917	0.127246
20304	0.005957	0.412703	9.333295	-0.148050	-0.223428	-0.572469	0.255063	-0.296720	-0.667989	0.992990	0.018069	-0.015582	0.115767
20305	-0.011843	-0.394548	9.542837	-0.489622	-0.310847	-0.656506	0.250846	-0.279490	-0.673901	0.994447	0.009228	-0.022448	0.102403
20306	0.291861	-0.468882	9.601840	-0.807029	-0.281184	-0.699353	0.244496	-0.249106	-0.683238	0.995656	-0.005912	-0.029650	0.088058
20307	-0.062203	-1.378313	10.142313	-0.607609	-0.251404	-0.687310	0.240991	-0.221178	-0.687778	0.996473	-0.017279	-0.035597	0.073995
20308	0.014718	-0.746835	10.011940	-0.394583	-0.253077	-0.697991	0.234675	-0.201230	-0.689665	0.997046	-0.024250	-0.041555	0.059864
20309	0.497157	-0.115218	9.387869	-0.648218	-0.211001	-0.768420	0.229128	-0.178981	-0.693462	0.997273	-0.036403	-0.046684	0.044073
20310	0.279163	-1.570097	9.637350	-0.412846	-0.198595	-0.792451	0.224335	-0.153486	-0.695702	0.997314	-0.043699	-0.051673	0.028001
20311	0.780204	-0.713725	9.421801	-0.358877	-0.184584	-0.840442	0.218298	-0.137468	-0.697121	0.997112	-0.050036	-0.056059	0.011013
20312	1.902319	-1.470711	9.314509	-0.871281	-0.211099	-0.911731	0.212445	-0.107633	-0.699303	0.995873	-0.066308	-0.061451	-0.007946
20313	1.881495	-3.075227	10.677941	-0.680142	-0.208742	-0.884246	0.206197	-0.077797	-0.699688	0.994308	-0.079027	-0.066514	-0.026111
20314	2.284300	-2.121139	10.709463	-0.748039	-0.120547	-0.876418	0.199063	-0.050935	-0.700600	0.992235	-0.092765	-0.069987	-0.044350
20315	3.032569	-2.120283	9.751451	-1.189903	-0.001759	-0.845046	0.194954	-0.013256	-0.696077	0.988824	-0.115421	-0.070473	-0.062754
20316	1.934949	-2.979310	9.150307	-1.057278	0.019342	-0.674651	0.188969	0.035541	-0.690650	0.985246	-0.135306	-0.070400	-0.077629
20317	0.952727	-3.241942	8.840975	-0.274283	0.019485	-0.492462	0.186616	0.059935	-0.685771	0.983660	-0.140308	-0.070897	-0.087753
20318	1.156806	-1.700979	8.395561	0.109166	0.071808	-0.369376	0.183630	0.062254	-0.686600	0.983380	-0.137503	-0.070811	-0.095088
20319	1.366172	-2.153033	8.948446	0.064048	0.097701	-0.295760	0.185695	0.063598	-0.687385	0.983077	-0.135915	-0.069798	-0.101071
20320	1.698903	-2.231308	9.365192	0.546793	0.080850	-0.221935	0.186777	0.054380	-0.685955	0.984149	-0.124680	-0.070014	-0.104899
20321	1.595307	-1.873509	9.716224	0.483888	0.058799	-0.175674	0.186666	0.031219	-0.691298	0.984990	-0.115019	-0.070292	-0.107820
20322	1.520962	-2.155300	10.174992	0.394304	0.115515	-0.148851	0.189060	0.020505	-0.692718	0.985694	-0.106786	-0.069309	-0.110459
20323	1.644823	-1.386064	10.387016	0.412284	0.149574	-0.159055	0.192328	0.014391	-0.692442	0.986368	-0.098299	-0.067593	-0.113346
20324	1.612278	-0.866916	10.205835	0.490394	0.179483	-0.201435	0.195765	0.001910	-0.693254	0.987048	-0.087938	-0.065657	-0.117012
20325	1.510845	-2.187165	9.165474	0.410834	0.179722	-0.196062	0.200233	-0.010170	-0.693438	0.987485	-0.079322	-0.063409	-0.120669
20326	1.090299	-1.599331	10.009683	0.428532	0.171735	-0.174586	0.204447	-0.023333	-0.693373	0.987906	-0.070217	-0.061425	-0.123844
20327	1.503398	-0.565109	10.320779	0.863490	0.177836	-0.201274	0.209342	-0.042324	-0.693758	0.988667	-0.052604	-0.060315	-0.127013
20328	2.107385	-1.181305	10.106638	1.151654	0.191809	-0.208238	0.215442	-0.068366	-0.694358	0.989295	-0.029085	-0.059748	-0.129923
20329	2.132730	-0.324322	9.664515	0.545174	0.141039	-0.239099	0.218564	-0.094122	-0.694655	0.989075	-0.017797	-0.058567	-0.134107
20330	1.843015	-0.326402	9.818377	-0.136663	0.095424	-0.245912	0.222056	-0.094412	-0.693686	0.988457	-0.019955	-0.056496	-0.139152
20331	1.607409	-1.536479	9.861768	-0.010835	0.070031	-0.188870	0.223371	-0.097534	-0.694760	0.987984	-0.019969	-0.055251	-0.142956
20332	1.713812	-0.822190	9.362038	0.189997	0.041001	-0.072835	0.226494	-0.101209	-0.694074	0.987881	-0.016018	-0.055109	-0.144213
20333	1.828608	-0.972495	9.260798	-0.051892	0.035515	-0.004187	0.226718	-0.095114	-0.693890	0.987874	-0.017197	-0.054399	-0.144395
20334	1.154408	-1.414505	10.059313	-0.204449	0.058067	0.077708	0.229411	-0.091065	-0.693379	0.988072	-0.021155	-0.052730	-0.143126
20335	1.835112	-0.045930	8.718716	-0.183079	0.050981	0.143149	0.230163	-0.087005	-0.692839	0.988427	-0.025071	-0.051303	-0.140540
20336	1.506444	-0.419132	8.520219	-0.050819	-0.018879	0.161510	0.233689	-0.092849	-0.692948	0.988823	-0.026296	-0.051548	-0.137407
20337	0.736877	-0.333337	8.662409	0.303128	-0.083476	0.220496	0.231266	-0.099745	-0.691955	0.989454	-0.021041	-0.054087	-0.132715
20338	0.229483	-0.410910	9.526150	0.453023	-0.115107	0.279749	0.229260	-0.110571	-0.692926	0.990195	-0.012684	-0.057542	-0.126659
20339	-0.094250	-0.472454	10.595145	0.218163	-0.103218	0.350397	0.226491	-0.124645	-0.692510	0.990972	-0.009304	-0.060126	-0.119466
20340	0.437952	1.032479	10.213770	0.162730	-0.066634	0.371430	0.225122	-0.134121	-0.692710	0.991769	-0.006683	-0.061859	-0.111909
20341	0.944412	0.315416	9.009295	0.373944	-0.148687	0.363588	0.219926	-0.152787	-0.693966	0.992384	-0.000247	-0.065637	-0.104240
20342	0.489811	-0.492694	10.183775	0.318092	-0.164652	0.405365	0.215352	-0.168206	-0.693280	0.992948	0.005194	-0.069657	-0.095783
20343	1.113471	0.964130	10.031741	0.065791	-0.117701	0.428483	0.212660	-0.172797	-0.693029	0.993556	0.005503	-0.072162	-0.087224
20344	2.012699	0.450669	9.563925	-0.005697	-0.133591	0.413441	0.208545	-0.176568	-0.694156	0.994040	0.004565	-0.074943	-0.079044
20345	2.011328	0.267126	9.307114	-0.210663	-0.165116	0.425900	0.202472	-0.177619	-0.694972	0.994428	-0.000678	-0.077979	-0.070938
20346	2.153913	-0.049271	9.225352	-0.231428	-0.205460	0.455457	0.195892	-0.179885	-0.696816	0.994682	-0.006273	-0.081821	-0.062235
20347	2.293937	-0.083385	10.223379	-0.149385	-0.156800	0.501981	0.190580	-0.177824	-0.697997	0.994960	-0.010417	-0.084786	-0.052502
20348	1.852705	0.668796	10.495351	-0.324722	-0.065830	0.518936	0.187703	-0.171577	-0.699429	0.995242	-0.017817	-0.085736	-0.042716
20349	2.068522	1.486017	10.118411	-0.406523	-0.032393	0.430454	0.185077	-0.164247	-0.700343	0.995327	-0.026716	-0.085990	-0.034871
20350	1.930432	-0.263904	10.032204	-0.180726	0.008164	0.363201	0.184529	-0.158554	-0.700791	0.995458	-0.030917	-0.085602	-0.027931
20351	1.819414	-0.244979	9.646504	-0.305846	0.036272	0.350982	0.184014	-0.158958	-0.700787	0.995471	-0.037605	-0.084616	-0.021530
20352	2.038307	-0.020796	9.591926	-0.174987	0.024121	0.299884	0.184363	-0.152864	-0.699453	0.995479	-0.041566	-0.083933	-0.015808
20353	1.775147	-0.674658	9.005165	0.057783	-0.004415	0.273238	0.184747	-0.152325	-0.699070	0.995577	-0.040864	-0.083960	-0.010312
20354	1.605027	-1.172967	9.193141	0.154250	-0.054276	0.286923	0.184271	-0.159637	-0.699262	0.995642	-0.038264	-0.084937	-0.004218
20355	1.460825	-0.420080	9.666808	0.165705	-0.087641	0.307339	0.181593	-0.167210	-0.698272	0.995609	-0.035485	-0.086598	0.002207
20356	1.325022	0.190081	9.100689	0.385059	-0.129373	0.282530	0.178308	-0.181010	-0.698613	0.995587	-0.028271	-0.089053	0.008741
20357	1.228523	-0.136236	9.097770	0.472831	-0.181728	0.245933	0.172832	-0.196695	-0.698685	0.995416	-0.019203	-0.092556	0.014534
20358	1.558427	-0.280983	9.790115	0.402965	-0.215207	0.232822	0.165016	-0.210606	-0.698192	0.995039	-0.011508	-0.096726	0.020233
20359	1.809249	-0.308162	9.405571	0.299269	-0.222198	0.220514	0.158354	-0.221950	-0.698843	0.994543	-0.005829	-0.101071	0.025202
20360	2.078839	-0.432152	9.654130	0.333146	-0.243349	0.233790	0.151428	-0.233292	-0.698210	0.993910	0.000491	-0.105805	0.030782
20361	2.338970	-0.544861	10.421937	0.367119	-0.208564	0.227877	0.140899	-0.248680	-0.696412	0.993269	0.007463	-0.109828	0.036038
20362	2.533259	0.294723	10.225661	0.211695	-0.184043	0.188179	0.135010	-0.259757	-0.696688	0.992655	0.011435	-0.113447	0.040439
20363	2.327933	0.614193	10.365670	-0.131372	-0.110395	0.095309	0.131254	-0.259195	-0.696371	0.992339	0.008757	-0.115876	0.041956
20364	2.644797	1.030262	10.396555	-0.123812	-0.040345	0.028638	0.128653	-0.256472	-0.697073	0.992220	0.006311	-0.116877	0.042418
20365	2.458422	-0.032586	9.953414	-0.270202	0.021154	-0.023465	0.129009	-0.250242	-0.697786	0.992297	0.001076	-0.116799	0.041268
20366	2.749389	-0.513133	9.260539	-0.207502	0.033479	-0.018728	0.130915	-0.243342	-0.699027	0.992370	-0.002987	-0.116398	0.040551
20367	2.734921	-0.525988	9.738704	-0.273872	0.038560	0.004589	0.131398	-0.236164	-0.700756	0.992409	-0.008409	-0.116006	0.039951
20368	2.743305	-0.039286	10.061415	-0.450884	0.092733	-0.017563	0.132778	-0.228043	-0.701338	0.992505	-0.017355	-0.114621	0.038661
20369	2.659314	-0.281349	9.331264	-0.429128	0.103517	-0.057907	0.135287	-0.213832	-0.701877	0.992582	-0.025750	-0.113096	0.036437
20370	2.494921	-0.986968	9.372629	-0.308307	0.096635	-0.072127	0.139366	-0.202474	-0.702339	0.992660	-0.031747	-0.111536	0.034338
20371	2.034893	-0.461899	8.464706	-0.324346	0.040957	-0.074824	0.142152	-0.190567	-0.704184	0.992556	-0.037990	-0.111187	0.032050
20372	1.638338	-0.877564	8.362425	-0.388083	-0.049961	-0.054433	0.143120	-0.178651	-0.704210	0.992137	-0.045494	-0.112573	0.030361
20373	1.384752	-1.576434	8.810737	-0.256257	-0.144636	0.032463	0.138681	-0.171041	-0.705094	0.991525	-0.050545	-0.115727	0.030514
20374	1.756553	-0.921266	9.314875	-0.176117	-0.193982	0.092799	0.133742	-0.166815	-0.705620	0.990805	-0.054073	-0.119701	0.032467
20375	1.424908	-1.397896	9.888965	-0.248054	-0.203778	0.150386	0.126980	-0.160004	-0.706733	0.989915	-0.059202	-0.123839	0.035032
20376	1.208111	-1.339711	10.275975	-0.194723	-0.155850	0.232084	0.118920	-0.152917	-0.707440	0.989096	-0.063480	-0.126891	0.039481
20377	1.807199	-0.251015	9.214009	-0.173153	-0.173334	0.241056	0.114508	-0.150183	-0.707988	0.988223	-0.067327	-0.130179	0.043992
20378	2.407897	-0.963462	8.186593	-0.127254	-0.258875	0.180857	0.107754	-0.145948	-0.707590	0.987175	-0.070036	-0.135273	0.047763
20379	1.566217	-2.600908	10.844708	0.051879	-0.238303	0.260521	0.101690	-0.148082	-0.708928	0.986333	-0.069463	-0.139553	0.053350
20380	2.100065	-0.891549	11.258642	0.193099	-0.053243	0.346111	0.097448	-0.154292	-0.706878	0.986037	-0.066529	-0.140014	0.060837
20381	3.389191	0.514141	8.663689	0.197432	-0.017914	0.269566	0.095048	-0.163761	-0.708470	0.985912	-0.063232	-0.139757	0.066683
20382	2.465387	-1.011148	7.680929	0.119003	-0.126612	0.188402	0.091187	-0.167534	-0.708450	0.985424	-0.061201	-0.141959	0.071001
20383	1.681061	-0.626938	7.855513	0.211840	-0.235804	0.201330	0.086033	-0.171164	-0.708664	0.984715	-0.057105	-0.146043	0.075807
20384	1.508003	-0.556896	9.085718	0.374614	-0.246420	0.179607	0.078468	-0.183044	-0.709307	0.984089	-0.049844	-0.150214	0.080746
20385	1.660859	-1.488916	9.823406	0.367070	-0.221390	0.246359	0.071669	-0.194795	-0.707273	0.983370	-0.042838	-0.153629	0.086865
20386	2.226096	-0.772444	9.634530	0.248191	-0.200534	0.234974	0.062262	-0.202060	-0.706436	0.982514	-0.038299	-0.157031	0.092421
20387	2.472215	-1.471552	9.706071	0.232848	-0.171813	0.266470	0.055320	-0.210422	-0.705902	0.981661	-0.034091	-0.159632	0.098470
20388	2.578064	-1.523133	9.622865	0.200462	-0.161437	0.310290	0.050834	-0.218391	-0.705273	0.980625	-0.030797	-0.162284	0.105306
20389	2.602548	-1.477462	9.678446	0.162522	-0.152906	0.391112	0.044662	-0.225538	-0.704867	0.979400	-0.028452	-0.164533	0.113554
20390	2.501010	-0.807020	9.252095	0.226624	-0.131122	0.483477	0.039008	-0.232417	-0.704850	0.977927	-0.025274	-0.166395	0.123827
20391	2.929245	-1.017606	9.111415	0.311156	-0.153298	0.582535	0.032050	-0.239155	-0.702380	0.976079	-0.020643	-0.168140	0.136281
20392	3.025656	-1.042292	9.148746	0.275866	-0.129062	0.675735	0.024482	-0.251036	-0.702127	0.973797	-0.017144	-0.169703	0.150422
20393	3.375194	-1.119638	9.125619	0.311165	-0.136397	0.781585	0.016122	-0.260745	-0.700945	0.970983	-0.013235	-0.170981	0.166683
20394	4.404477	-0.698003	9.647832	0.439674	-0.122935	0.846661	0.009196	-0.273986	-0.697004	0.967663	-0.007144	-0.171737	0.184617
20395	4.160115	-0.435865	9.813951	0.298281	-0.055620	0.868908	0.000332	-0.285725	-0.696346	0.964168	-0.004021	-0.171484	0.202380
20396	4.471625	-0.087615	9.673493	0.339753	-0.045910	0.808426	-0.008559	-0.293943	-0.693351	0.960599	-0.000013	-0.170992	0.219112
20397	4.306513	-0.220699	9.771909	0.487078	-0.044654	0.675586	-0.012631	-0.308282	-0.689846	0.957368	0.007424	-0.169690	0.233658
20398	3.050483	-0.961713	9.610825	0.129610	0.007472	0.597619	-0.017259	-0.314219	-0.688939	0.954490	0.007890	-0.169105	0.245539
20399	2.631377	-0.797146	8.881029	-0.078260	0.032434	0.493273	-0.020373	-0.313119	-0.688114	0.952161	0.004734	-0.168922	0.254623
20400	3.154742	-0.528180	8.519164	0.261390	0.011715	0.378384	-0.022167	-0.316361	-0.687863	0.950191	0.008421	-0.167483	0.262710
20401	2.893184	-0.986912	8.833337	0.562254	0.022453	0.318911	-0.025459	-0.331518	-0.684122	0.948431	0.018076	-0.164137	0.270575
20402	3.036124	-1.288033	9.816255	0.531720	0.053687	0.323963	-0.026667	-0.348446	-0.681453	0.946566	0.026858	-0.160430	0.278485
20403	3.317878	-0.717715	9.868439	0.306288	0.043047	0.313501	-0.026488	-0.360236	-0.676451	0.944770	0.031520	-0.158072	0.285360
20404	3.587458	-0.131008	8.957334	-0.069076	-0.021502	0.229523	-0.030624	-0.361433	-0.676018	0.943395	0.029669	-0.159097	0.289506
20405	3.276390	-1.099082	9.304525	-0.129760	-0.075579	0.163566	-0.033493	-0.356811	-0.676954	0.942282	0.027232	-0.161407	0.292079
20406	2.989536	-2.062088	9.798146	-0.056667	0.001285	0.227700	-0.034398	-0.355993	-0.678468	0.940942	0.025482	-0.161918	0.296246
20407	3.923166	-0.451395	8.849831	0.195727	0.030940	0.254389	-0.035546	-0.359781	-0.676952	0.939415	0.028197	-0.160381	0.301633
20408	3.670945	-0.590524	8.321758	0.329992	-0.002066	0.246495	-0.038246	-0.364645	-0.674016	0.937635	0.033696	-0.158640	0.307471
20409	2.774153	-1.100250	9.215130	0.276848	-0.031846	0.288442	-0.041191	-0.372081	-0.670973	0.935539	0.038177	-0.157832	0.313686
20410	3.054145	-0.451733	9.669520	0.227280	0.016752	0.372887	-0.045687	-0.379103	-0.668799	0.932946	0.041237	-0.156442	0.321617
20411	3.490840	0.507575	9.921882	0.263030	-0.006186	0.373124	-0.048496	-0.387488	-0.666023	0.930268	0.045050	-0.155264	0.329339
20412	3.227973	0.887288	9.954947	-0.058724	-0.001661	0.298695	-0.053785	-0.390712	-0.665336	0.928254	0.043122	-0.156020	0.334877
20413	2.639782	0.367704	9.197119	-0.368118	-0.016214	0.271802	-0.056544	-0.382975	-0.665987	0.926668	0.035638	-0.159070	0.338694
20414	2.734680	0.131424	9.241643	-0.224942	-0.026685	0.262156	-0.058664	-0.371718	-0.669686	0.924909	0.030879	-0.161350	0.342864
20415	2.578559	-0.093257	9.293272	-0.087280	-0.037161	0.284269	-0.062172	-0.368854	-0.670246	0.922891	0.028714	-0.162822	0.347759
20416	3.036861	-0.141468	8.851427	-0.128469	-0.030261	0.305004	-0.065437	-0.361791	-0.672944	0.920700	0.025619	-0.164526	0.352968
20417	3.443956	-0.641956	9.798536	-0.053466	-0.034061	0.308816	-0.070114	-0.358786	-0.672333	0.918432	0.023989	-0.165703	0.358399
20418	3.225666	-0.451811	10.081347	0.100398	0.012323	0.322540	-0.072315	-0.359045	-0.671663	0.916070	0.024735	-0.164989	0.364668
20419	3.556695	0.301387	8.722275	0.073856	0.029165	0.303106	-0.076450	-0.359836	-0.671865	0.913919	0.025057	-0.164080	0.370409
20420	3.073515	-1.096163	8.955479	-0.125013	0.026515	0.340273	-0.077494	-0.357934	-0.672343	0.911501	0.021518	-0.164767	0.376236
20421	3.441924	-1.251521	9.421493	-0.057506	0.065454	0.446494	-0.078541	-0.354133	-0.675106	0.908358	0.018659	-0.164236	0.384140
20422	3.554789	-0.656552	9.239928	0.090622	0.126471	0.560676	-0.080871	-0.354528	-0.674308	0.904348	0.017553	-0.161521	0.394662
20423	3.879164	-0.527920	8.878166	0.106628	0.150861	0.600470	-0.081139	-0.353172	-0.673651	0.899997	0.016545	-0.158239	0.405822
20424	3.956242	-0.574639	9.525761	0.201604	0.187563	0.563358	-0.080863	-0.355611	-0.674702	0.895865	0.016927	-0.153480	0.416633
20425	3.927172	-0.936499	9.867877	0.250123	0.224374	0.517951	-0.078125	-0.360775	-0.672489	0.892091	0.018185	-0.147688	0.426651
20426	3.544933	-1.378510	9.837257	-0.036016	0.271735	0.491390	-0.076038	-0.363088	-0.673567	0.888642	0.013832	-0.143395	0.435387
20427	3.543711	-1.540469	9.561470	-0.096875	0.264760	0.499706	-0.072824	-0.358228	-0.675359	0.885020	0.008592	-0.139874	0.443961
20428	2.651854	-1.329322	9.489890	0.041157	0.228463	0.439211	-0.069339	-0.355536	-0.677304	0.881700	0.006123	-0.135612	0.451859
20429	2.168989	-0.971230	8.969523	0.202464	0.193871	0.389384	-0.066481	-0.357990	-0.676603	0.878644	0.007089	-0.130616	0.459209
20430	2.525352	-1.121787	9.402056	0.247344	0.141330	0.329454	-0.063863	-0.362745	-0.677712	0.875911	0.009337	-0.125980	0.465640
20431	1.756510	-1.597480	9.167730	-0.033416	0.111022	0.283378	-0.062947	-0.365731	-0.675963	0.873544	0.007171	-0.124606	0.470470
20432	1.600571	-1.115713	9.030437	-0.154874	0.141760	0.249269	-0.059733	-0.360463	-0.678391	0.871529	0.002577	-0.123697	0.474478
20433	1.756185	-0.958675	8.877110	-0.079446	0.173369	0.204101	-0.059100	-0.356808	-0.680413	0.870018	-0.000813	-0.121617	0.477783
20434	1.940976	-1.464077	9.222940	0.015595	0.187399	0.151807	-0.052761	-0.356842	-0.679995	0.868968	-0.002631	-0.118281	0.480518
20435	2.050572	-0.993662	9.196164	-0.071989	0.152409	0.122909	-0.049269	-0.356047	-0.681063	0.868143	-0.005503	-0.116496	0.482416
20436	2.027414	-0.854156	9.145103	-0.208769	0.106973	0.086537	-0.045153	-0.349565	-0.684389	0.867478	-0.010290	-0.116721	0.483479
20437	2.135599	-1.267594	9.485441	-0.116508	0.052771	0.035781	-0.045176	-0.344687	-0.685621	0.867238	-0.012757	-0.117107	0.483758
20438	2.262448	-1.085855	9.472019	-0.118200	0.024800	0.007469	-0.042736	-0.341178	-0.686135	0.867156	-0.014996	-0.117897	0.483649
20439	2.180238	-1.091109	9.117031	-0.164517	-0.011752	-0.039671	-0.041595	-0.336035	-0.687638	0.867468	-0.017467	-0.119899	0.482513
20440	1.635645	-2.315768	9.895819	-0.118169	-0.003005	-0.026188	-0.042139	-0.330884	-0.688475	0.867638	-0.019357	-0.121180	0.481815
20441	1.640681	-1.617817	10.086423	0.026617	0.052860	0.024552	-0.041623	-0.329802	-0.689752	0.867546	-0.019338	-0.120178	0.482231
20442	1.943960	-1.386922	9.295890	0.017754	0.049424	0.027973	-0.039809	-0.330083	-0.690038	0.867356	-0.019502	-0.119219	0.482804
20443	2.100407	-1.455507	9.286543	-0.053631	0.037221	-0.018473	-0.037346	-0.330366	-0.691101	0.867609	-0.020616	-0.119287	0.482286
20444	2.252310	-1.485466	9.313724	0.035109	-0.004689	-0.067376	-0.036450	-0.329559	-0.689315	0.868224	-0.019731	-0.119137	0.481252
20445	1.851269	-1.839846	8.794073	0.001999	-0.063953	-0.071297	-0.036953	-0.331452	-0.690606	0.868762	-0.018788	-0.120467	0.479987
20446	1.985538	-2.001553	9.733012	-0.010828	-0.090516	-0.039858	-0.038006	-0.327924	-0.691068	0.868882	-0.017941	-0.122238	0.479354
20447	2.051200	-1.604634	9.938856	0.049183	-0.053805	-0.046281	-0.040060	-0.330351	-0.691829	0.869211	-0.016355	-0.122933	0.478635
20448	2.047425	-1.807790	10.340249	0.175460	0.009194	-0.066329	-0.040046	-0.333332	-0.691218	0.869874	-0.013158	-0.121194	0.477974
20449	2.244921	-1.183366	9.783433	0.243788	0.076714	-0.099872	-0.037292	-0.340934	-0.689541	0.871067	-0.009305	-0.117767	0.476746
20450	1.738877	-0.666268	8.510567	0.077889	0.079882	-0.175683	-0.033121	-0.346511	-0.689145	0.872895	-0.008226	-0.115743	0.473910
20451	1.166159	-1.772820	9.305372	0.113632	0.081701	-0.193111	-0.029218	-0.350867	-0.688222	0.874926	-0.006487	-0.113456	0.470734
20452	1.251827	-1.306178	10.343266	0.458649	0.095410	-0.137630	-0.026316	-0.361992	-0.686070	0.876361	0.001034	-0.107559	0.469490
20453	2.362052	-0.685299	10.167813	0.335277	0.104730	-0.149272	-0.020065	-0.371239	-0.682925	0.877961	0.006331	-0.102732	0.467536
20454	2.360954	-1.175912	10.157377	0.074097	0.072367	-0.179590	-0.015386	-0.376413	-0.680485	0.879719	0.007394	-0.100821	0.464624
20455	2.001767	-1.091797	10.010057	0.000663	0.011231	-0.178456	-0.013046	-0.377237	-0.682320	0.881397	0.007735	-0.100774	0.461436
20456	1.277833	-0.324795	8.902942	-0.058285	-0.037345	-0.180425	-0.011989	-0.380629	-0.683136	0.882932	0.007486	-0.102018	0.458221
20457	1.460106	-0.499090	8.993080	-0.103157	-0.032242	-0.152629	-0.011228	-0.377517	-0.683757	0.884281	0.006352	-0.103657	0.455261
20458	1.283376	-0.569466	9.121152	0.100858	0.037806	-0.139397	-0.009942	-0.375491	-0.684781	0.885519	0.008158	-0.102128	0.453167
20459	1.468946	-0.623268	9.301558	0.175946	0.074435	-0.118521	-0.006302	-0.380118	-0.682320	0.886716	0.010916	-0.099309	0.451390
20460	1.688196	-0.355219	9.437312	0.240354	0.104082	-0.109147	-0.001616	-0.386376	-0.680147	0.887724	0.014537	-0.095342	0.450161
20461	1.803020	-0.509577	9.583530	0.292172	0.070780	-0.107197	0.001544	-0.397096	-0.678634	0.888731	0.019376	-0.091526	0.448781
20462	1.746454	-0.314526	9.523784	0.249051	0.012989	-0.082989	0.004171	-0.405646	-0.675813	0.889283	0.023915	-0.089098	0.447957
20463	1.710880	0.111537	9.565033	0.121819	-0.039610	-0.057575	0.003922	-0.409304	-0.672901	0.889678	0.026642	-0.088776	0.447081
20464	1.685038	0.217049	9.400664	-0.028543	-0.065877	-0.049921	0.003414	-0.410655	-0.673419	0.889959	0.026880	-0.090250	0.446211
20465	1.842688	0.316779	9.386034	0.067024	-0.062489	-0.010468	0.002127	-0.411461	-0.673919	0.889917	0.028787	-0.090836	0.446059
20466	2.013886	-0.063497	9.721404	0.291563	-0.041551	-0.007130	0.000077	-0.416870	-0.671126	0.889694	0.034421	-0.089044	0.446466
20467	1.968805	-0.980347	10.196650	0.453166	0.007252	0.064534	-0.000766	-0.430008	-0.667658	0.888793	0.042421	-0.084999	0.448356
20468	2.274644	0.275736	9.648563	0.124877	0.073609	0.088994	0.001330	-0.436930	-0.664045	0.887964	0.043893	-0.082718	0.450279
20469	2.474263	0.168203	9.595143	-0.176515	0.055188	0.054928	0.000678	-0.435029	-0.665552	0.887719	0.040319	-0.083491	0.450952
20470	1.869295	-0.708457	9.989174	-0.172188	0.040394	0.067236	0.002217	-0.430972	-0.668224	0.887274	0.036848	-0.084454	0.451946
20471	1.290771	-0.580838	10.139809	-0.131198	0.059698	0.106573	0.002718	-0.428537	-0.667439	0.886513	0.033894	-0.084769	0.453608
20472	1.200861	-0.320710	10.042650	-0.055020	0.142007	0.107508	0.005292	-0.425298	-0.668854	0.885732	0.031518	-0.082894	0.455646
20473	1.022819	-0.915037	10.268038	-0.063030	0.170919	0.096907	0.006702	-0.421918	-0.670378	0.885178	0.028719	-0.080576	0.457321
20474	1.485799	-0.650319	9.935479	-0.057612	0.141997	0.087953	0.010054	-0.419769	-0.670279	0.884466	0.026342	-0.078707	0.459163
20475	1.651762	-0.720705	9.361337	-0.182822	0.065084	0.069087	0.014189	-0.417351	-0.672876	0.884035	0.022407	-0.079353	0.460090
20476	1.337750	-1.411142	9.267200	-0.279579	-0.010077	0.073352	0.012611	-0.411245	-0.675353	0.883010	0.017575	-0.082196	0.461766
20477	1.174105	-0.996411	9.208499	-0.225986	-0.018810	0.094994	0.012191	-0.404062	-0.677837	0.882179	0.013546	-0.084736	0.463029
20478	1.302410	-0.962467	9.625896	-0.004146	-0.015380	0.096582	0.009584	-0.399712	-0.679547	0.880919	0.013570	-0.085139	0.465347
20479	1.281375	-0.542462	10.082660	0.090650	-0.003211	0.100043	0.008436	-0.401873	-0.680831	0.879964	0.014951	-0.084451	0.467234
20480	1.442210	0.017536	9.597508	0.144549	0.016158	0.075029	0.008196	-0.407021	-0.677806	0.878965	0.017324	-0.082905	0.469305
20481	1.348506	-0.579448	9.168534	0.133811	-0.014340	0.074756	0.006400	-0.411076	-0.675643	0.878201	0.019625	-0.081984	0.470805
20482	1.284325	-0.434973	9.065020	0.066671	-0.064186	0.071494	0.004095	-0.414857	-0.676285	0.877111	0.021390	-0.082575	0.472652
20483	1.252098	-0.550334	9.006300	0.102511	-0.092109	0.053136	0.001653	-0.418095	-0.675769	0.876421	0.023899	-0.083290	0.473685
20484	1.260594	-0.722616	9.311825	0.201775	-0.107889	0.050234	-0.001945	-0.423902	-0.673724	0.875566	0.028448	-0.083363	0.475001
20485	1.208014	-0.304289	9.139268	0.103396	-0.115736	0.046069	-0.007880	-0.428071	-0.671629	0.874886	0.031190	-0.084463	0.475886
20486	1.371830	-0.023678	9.309287	0.080185	-0.156893	0.019320	-0.009666	-0.433617	-0.669992	0.874332	0.034120	-0.086529	0.476332
20487	1.115788	0.276248	10.006993	0.040959	-0.141128	-0.024845	-0.016389	-0.435343	-0.668757	0.874311	0.036141	-0.088579	0.475845
20488	1.363040	0.081360	9.819996	0.062649	-0.105200	-0.058151	-0.018582	-0.436415	-0.668863	0.874593	0.038406	-0.089853	0.474910
20489	1.310013	0.078456	10.308219	0.078798	-0.125340	-0.087180	-0.020123	-0.440472	-0.665552	0.875152	0.041048	-0.091179	0.473403
20490	1.819916	0.482932	10.185919	-0.099710	-0.098199	-0.170399	-0.021937	-0.439921	-0.665648	0.876630	0.040607	-0.093773	0.470188
20491	2.041981	-0.170989	9.244143	-0.178028	-0.090041	-0.238089	-0.023772	-0.434627	-0.667617	0.878851	0.038719	-0.096778	0.465571
20492	2.028923	-0.651375	9.402133	-0.192400	-0.102320	-0.236574	-0.024823	-0.430420	-0.669864	0.880953	0.036812	-0.100256	0.460994
20493	2.160597	-0.482898	9.782600	-0.036836	-0.065715	-0.208886	-0.022514	-0.426911	-0.669608	0.882785	0.037114	-0.101565	0.457162
20494	1.881592	-0.683857	10.200810	0.111539	-0.042119	-0.181250	-0.022500	-0.430163	-0.668360	0.884239	0.039899	-0.101227	0.454183
20495	1.955938	-0.089449	10.524191	0.105987	-0.004705	-0.135243	-0.021065	-0.433422	-0.666621	0.885389	0.042000	-0.100195	0.451977
20496	1.771223	1.099183	10.260706	-0.021649	0.016463	-0.183375	-0.018721	-0.436009	-0.666681	0.887068	0.041897	-0.100018	0.448722
20497	1.590004	0.770870	9.388627	0.033124	-0.029573	-0.217502	-0.016263	-0.435886	-0.666717	0.888951	0.043152	-0.099971	0.444869
20498	1.419242	0.522459	9.507392	0.188556	-0.103943	-0.188443	-0.017660	-0.440892	-0.666361	0.890232	0.047863	-0.100053	0.441797
20499	1.601438	0.340634	9.494119	0.186500	-0.154840	-0.145556	-0.019447	-0.447387	-0.662686	0.891049	0.052821	-0.100891	0.439389
20500	2.053262	0.048463	9.472445	0.071647	-0.171774	-0.079681	-0.022017	-0.451438	-0.661151	0.891312	0.055825	-0.103313	0.437918
20501	2.054939	0.273049	9.782590	-0.003582	-0.132537	-0.059782	-0.026674	-0.451684	-0.661212	0.891597	0.057025	-0.105507	0.436660
20502	2.279301	0.592807	9.539228	0.135284	-0.102716	-0.082450	-0.027958	-0.453574	-0.660828	0.891934	0.060565	-0.106137	0.435339
20503	1.936432	0.253914	9.514261	0.188149	-0.076317	-0.092509	-0.030277	-0.457627	-0.656993	0.892378	0.064774	-0.105605	0.433952
20504	1.654407	-0.033430	9.986773	0.048336	-0.043228	-0.045809	-0.030268	-0.460067	-0.655737	0.892617	0.066165	-0.105972	0.433159
20505	2.392373	0.849138	10.290920	0.078554	-0.039240	-0.003327	-0.031043	-0.461011	-0.654455	0.892497	0.067899	-0.105821	0.433174
20506	2.670527	1.286487	9.317950	0.064544	-0.087128	-0.055564	-0.033348	-0.466283	-0.652936	0.892702	0.069979	-0.106817	0.432176
20507	2.093713	0.309638	9.263638	-0.021266	-0.123625	-0.088950	-0.035942	-0.465999	-0.651615	0.893273	0.070877	-0.108918	0.430322
20508	2.274459	0.260316	9.323989	0.103919	-0.100083	-0.066870	-0.038666	-0.465172	-0.650927	0.893478	0.073795	-0.109791	0.429182
20509	2.776609	-0.085113	9.315686	0.292715	-0.053821	-0.056736	-0.040193	-0.470855	-0.648912	0.893437	0.079618	-0.108010	0.428679
20510	3.252800	-0.024826	9.797668	0.284571	-0.054083	-0.049888	-0.040690	-0.477629	-0.643851	0.893277	0.085328	-0.106530	0.428284
20511	3.248605	0.396512	9.946724	0.010851	-0.045411	-0.064104	-0.041189	-0.482097	-0.642095	0.893742	0.086052	-0.107047	0.427038
20512	2.537467	0.230046	9.532832	-0.187570	-0.011856	-0.089912	-0.041720	-0.478707	-0.643590	0.894790	0.083049	-0.108778	0.424995
20513	2.487453	-0.003547	9.299895	-0.085604	0.019688	-0.067935	-0.039794	-0.475194	-0.645120	0.895581	0.081472	-0.108963	0.423585
20514	2.521785	0.070708	9.290840	0.096856	0.051170	-0.043576	-0.038367	-0.475744	-0.645147	0.895895	0.082924	-0.107228	0.423082
20515	2.530812	-0.022655	9.453090	0.064462	0.049294	-0.008597	-0.036547	-0.478464	-0.643409	0.895994	0.083624	-0.105725	0.423112
20516	2.709116	0.260070	9.565337	-0.035823	0.031663	0.001184	-0.036017	-0.479278	-0.645472	0.896101	0.082768	-0.105536	0.423101
20517	2.663729	0.330000	9.511265	-0.093184	0.010631	0.018342	-0.035253	-0.476843	-0.646100	0.896147	0.080904	-0.106124	0.423216
20518	2.615547	0.349212	9.379740	-0.057242	0.016873	-0.009549	-0.035388	-0.475623	-0.646470	0.896345	0.079813	-0.106364	0.422944
20519	2.432791	0.451767	9.420942	-0.016103	0.005552	-0.009215	-0.035130	-0.475218	-0.646854	0.896486	0.079430	-0.106355	0.422721
20520	2.457546	0.535856	9.457739	-0.026001	-0.004988	-0.000505	-0.034607	-0.475762	-0.647379	0.896509	0.079064	-0.106737	0.422643
20521	2.433618	0.567212	9.427068	-0.087700	-0.017215	-0.011559	-0.034623	-0.472239	-0.648624	0.896732	0.077602	-0.107738	0.422187
20522	2.569553	0.667281	9.467896	-0.100150	0.009003	-0.021269	-0.035679	-0.467898	-0.649590	0.897074	0.075832	-0.108463	0.421596
20523	2.679917	0.570139	9.439394	-0.042908	0.026470	-0.011148	-0.035677	-0.468169	-0.649721	0.897313	0.074824	-0.108311	0.421308
20524	2.543766	0.436704	9.496706	-0.005377	0.017747	-0.005606	-0.032310	-0.467916	-0.651048	0.897394	0.074647	-0.108102	0.421218
20525	2.631053	0.488849	9.470119	-0.014379	0.008950	0.004855	-0.032314	-0.467916	-0.649768	0.897416	0.074273	-0.108056	0.421251
20526	2.626755	0.561200	9.526257	0.014171	-0.003336	0.018251	-0.034390	-0.466550	-0.650492	0.897219	0.074574	-0.108097	0.421607
20527	2.486825	0.576687	9.515627	0.021322	-0.000672	0.021002	-0.035036	-0.467224	-0.649721	0.897029	0.074903	-0.107950	0.421989
20528	2.389530	0.478648	9.450459	0.024986	0.005535	0.005201	-0.035291	-0.468578	-0.648451	0.896944	0.075351	-0.107720	0.422149
20529	2.456897	0.446732	9.408662	0.033977	-0.006694	-0.007140	-0.034761	-0.469393	-0.650770	0.896960	0.076021	-0.107530	0.422044
20530	2.499686	0.350442	9.486483	0.042112	-0.004922	-0.027376	-0.034501	-0.471021	-0.648486	0.897102	0.076934	-0.107294	0.421637
20531	2.562549	0.362033	9.505298	0.028646	-0.001473	-0.016904	-0.032928	-0.475365	-0.647272	0.897217	0.077483	-0.107048	0.421353
20532	2.535812	0.335906	9.543674	0.010842	0.007316	-0.035505	-0.032664	-0.476315	-0.647285	0.897498	0.077750	-0.106843	0.420758
20533	2.436916	0.350962	9.496642	-0.004436	0.005564	-0.019728	-0.033834	-0.474818	-0.648149	0.897703	0.077644	-0.106749	0.420365
20534	2.470606	0.336181	9.467346	-0.035769	0.007290	-0.014675	-0.032037	-0.472932	-0.646878	0.897882	0.077029	-0.106968	0.420038
20535	2.475778	0.384232	9.465451	-0.010734	0.017778	-0.007397	-0.033969	-0.474276	-0.647374	0.898018	0.076676	-0.106731	0.419872
20536	2.539001	0.446302	9.477633	0.021405	0.015979	0.007804	-0.033075	-0.471706	-0.648130	0.897938	0.076967	-0.106349	0.420087
20537	2.547070	0.561669	9.476487	0.033905	0.008967	0.012296	-0.032552	-0.473200	-0.647384	0.897820	0.077455	-0.105930	0.420355
20538	2.437246	0.398882	9.439519	0.031245	-0.003219	0.003422	-0.032550	-0.473471	-0.647259	0.897720	0.078093	-0.105803	0.420483
20539	2.346320	0.514942	9.412803	-0.059071	-0.018929	-0.011340	-0.033069	-0.473604	-0.646741	0.897886	0.077194	-0.106628	0.420086
20540	2.361040	0.548408	9.384225	-0.182487	-0.015436	-0.021917	-0.032699	-0.469812	-0.647733	0.898295	0.074151	-0.108477	0.419286
20541	2.461591	0.423108	9.559735	-0.175300	-0.031209	-0.038724	-0.035700	-0.463292	-0.650953	0.898825	0.071328	-0.110453	0.418123
20542	2.681175	0.402371	9.629691	-0.229881	-0.021681	-0.037396	-0.035080	-0.457062	-0.653461	0.899391	0.067517	-0.112784	0.416914
20543	2.823040	0.323951	9.512224	-0.234374	-0.024337	-0.031327	-0.034326	-0.451917	-0.655342	0.899919	0.063568	-0.115150	0.415746
20544	2.909228	0.222210	9.491088	-0.193188	-0.005094	-0.031884	-0.035001	-0.445410	-0.657828	0.900389	0.060267	-0.116881	0.414737
