# Supplementary material for: Identification of Haptic Based Guiding Using Hard Reins
Source: PLoS One. 2015 Jul 22;10(7):e0132020. doi: 10.1371/journal.pone.0132020 (PMC4511788; doi:10.1371/journal.pone.0132020)
Supplement: S2 File — (ZIP) [file pone.0132020.s002.zip › MotionData2/Subject11/T3/gc3.txt]

// Start Time: 0
// Sample rate: 25.0Hz
// Scenario: 4.0
// Firmware Version: 2.6.1
Counter	Acc_X	Acc_Y	Acc_Z	Gyr_X	Gyr_Y	Gyr_Z	Mag_X	Mag_Y	Mag_Z	Quat_w	Quat_x	Quat_y	Quat_z
19740	7.693063	0.486435	-6.084796	-0.036046	0.014044	0.028371	-0.812541	0.215736	0.219517	-0.418966	0.160562	0.888390	0.097208
19741	7.746010	0.525171	-6.108255	-0.028402	-0.008932	0.043121	-0.814165	0.214874	0.220578	-0.418773	0.161707	0.888265	0.097288
19742	7.625489	0.535887	-6.120583	0.022662	-0.017064	0.037703	-0.811202	0.219250	0.221364	-0.418543	0.162445	0.888315	0.096585
19743	7.488703	0.340157	-6.278532	0.015080	-0.021005	0.026616	-0.811739	0.219192	0.222738	-0.418239	0.162953	0.888429	0.095998
19744	7.633274	0.307399	-6.262418	0.002463	-0.005617	0.032099	-0.810956	0.221733	0.221787	-0.418136	0.163739	0.888362	0.095739
19745	7.642902	0.300030	-6.260411	0.028039	-0.002820	0.030310	-0.809147	0.221021	0.224471	-0.418201	0.164168	0.888336	0.094949
19746	7.650353	0.294710	-6.229333	0.044520	0.021175	0.028471	-0.808921	0.224139	0.223286	-0.418704	0.164490	0.888134	0.094062
19747	7.638385	0.294659	-6.219227	0.026468	-0.005261	0.040404	-0.809611	0.224440	0.223036	-0.418739	0.165115	0.888092	0.093210
19748	7.755591	0.334995	-6.034997	0.035090	-0.005057	0.021190	-0.809365	0.226533	0.222886	-0.418732	0.165424	0.888116	0.092460
19749	7.782186	0.207840	-5.969207	0.029348	-0.014624	0.012005	-0.808959	0.226811	0.222762	-0.418569	0.165534	0.888244	0.091770
19750	7.643585	0.128138	-6.099770	-0.000585	-0.031548	-0.011932	-0.809364	0.227043	0.223878	-0.417913	0.165601	0.888533	0.091842
19751	7.703824	0.147204	-6.106727	0.039098	-0.026662	-0.033868	-0.809352	0.226713	0.224955	-0.417490	0.164838	0.888927	0.091320
19752	7.669030	0.100535	-6.224052	0.024137	-0.044373	-0.044899	-0.809052	0.225009	0.225535	-0.416628	0.164127	0.889477	0.091182
19753	7.570312	0.081625	-6.208411	0.047407	-0.056262	-0.063210	-0.807944	0.224663	0.226601	-0.415653	0.162830	0.890226	0.090650
19754	7.424037	0.114927	-6.444199	0.039209	-0.043126	-0.098149	-0.808296	0.220965	0.228300	-0.414762	0.161042	0.890962	0.090690
19755	7.429958	0.417780	-6.430373	0.047837	-0.042288	-0.081565	-0.808818	0.219531	0.229316	-0.413987	0.159389	0.891654	0.090347
19756	7.615181	0.443787	-6.478179	0.067142	-0.007320	-0.081540	-0.807948	0.216914	0.231344	-0.413850	0.157611	0.892082	0.089870
19757	7.396643	0.522152	-6.421203	0.104095	0.006491	-0.068677	-0.808757	0.214530	0.229012	-0.414132	0.155627	0.892428	0.088585
19758	7.397749	0.415359	-6.233591	0.114688	-0.015121	-0.046612	-0.807793	0.213967	0.228831	-0.414064	0.154090	0.892887	0.086945
19759	7.557098	0.323408	-6.150803	0.119261	-0.056758	-0.042843	-0.809009	0.212860	0.229050	-0.413306	0.152546	0.893692	0.084987
19760	7.535295	0.254815	-6.447447	0.100581	-0.028891	-0.061302	-0.810106	0.213657	0.230206	-0.412917	0.150912	0.894271	0.083688
19761	7.506940	0.205277	-6.354949	0.091010	-0.032555	-0.076925	-0.808437	0.211543	0.230199	-0.412440	0.148950	0.894923	0.082589
19762	7.492158	0.196196	-6.393092	0.045872	-0.053225	-0.052211	-0.809255	0.211926	0.231190	-0.411463	0.147971	0.895577	0.082122
19763	7.395777	0.172519	-6.384813	0.025968	-0.024053	-0.046816	-0.808927	0.209278	0.234045	-0.410989	0.147071	0.895958	0.081959
19764	7.453473	0.235728	-6.427609	0.064451	0.009968	-0.047691	-0.810839	0.207597	0.231903	-0.411207	0.145891	0.896111	0.081296
19765	7.447815	0.315264	-6.569348	0.050432	-0.003417	-0.022915	-0.810695	0.207040	0.231868	-0.411206	0.145183	0.896293	0.080560
19766	7.500812	0.183217	-6.514237	0.036573	0.046767	0.000826	-0.809757	0.208435	0.231532	-0.412078	0.145067	0.895951	0.080115
19767	7.486942	0.250575	-6.467399	0.052893	-0.004844	0.000950	-0.810573	0.208030	0.231515	-0.412091	0.144769	0.896081	0.079134
19768	7.463483	0.264268	-6.391576	0.087418	0.036314	-0.011895	-0.810180	0.208512	0.230032	-0.412904	0.144002	0.895943	0.077842
19769	7.477880	0.225253	-6.382710	0.062053	0.019165	-0.000909	-0.808816	0.208783	0.229761	-0.413368	0.143555	0.895893	0.076784
19770	7.538064	0.093224	-6.332696	0.058669	0.006559	0.010108	-0.810219	0.210291	0.227808	-0.413597	0.143474	0.895888	0.075744
19771	7.501868	0.083828	-6.336234	0.076864	0.003954	0.006468	-0.809819	0.210608	0.226863	-0.413843	0.143061	0.895961	0.074312
19772	7.567277	0.141261	-6.314157	0.063738	-0.002707	-0.004533	-0.810503	0.210612	0.227007	-0.413899	0.142675	0.896082	0.073269
19773	7.492952	0.063127	-6.234616	0.047582	0.003108	0.006410	-0.809704	0.212412	0.226971	-0.414049	0.142504	0.896114	0.072360
19774	7.482046	0.075171	-6.403162	0.058867	-0.004064	0.018366	-0.809999	0.213832	0.226512	-0.414098	0.142592	0.896168	0.071221
19775	7.496156	0.012270	-6.421002	0.038630	-0.003727	0.013730	-0.808657	0.215002	0.224924	-0.414108	0.142637	0.896223	0.070388
19776	7.529899	0.036391	-6.429351	0.034649	0.004420	0.000875	-0.809617	0.215022	0.224797	-0.414216	0.142581	0.896224	0.069843
19777	7.438732	0.036371	-6.380063	0.029024	0.010265	-0.004670	-0.809615	0.214757	0.224507	-0.414421	0.142357	0.896202	0.069374
19778	7.457816	0.031690	-6.402539	0.036201	0.029098	-0.012024	-0.808668	0.215325	0.223983	-0.414958	0.142030	0.896035	0.068982
19779	7.505821	0.060923	-6.437950	0.033735	0.006260	0.000868	-0.809209	0.215420	0.225092	-0.415107	0.141872	0.896038	0.068370
19780	7.434626	0.232680	-6.371386	0.022554	0.039787	0.025583	-0.809782	0.216479	0.223515	-0.415848	0.142315	0.895657	0.067940
19781	7.478076	0.351712	-6.410870	0.023375	0.089774	0.052142	-0.808183	0.217875	0.220018	-0.417528	0.143039	0.894804	0.067344
19782	7.626765	0.429879	-6.531826	-0.058470	0.059518	0.039227	-0.809440	0.219977	0.220157	-0.418405	0.144401	0.894102	0.068319
19783	7.483298	0.360726	-6.362711	-0.130884	0.100740	0.029806	-0.810536	0.219351	0.219032	-0.419794	0.145986	0.893005	0.070727
19784	7.387020	0.390515	-6.363747	-0.138196	0.083834	0.066505	-0.811126	0.221666	0.217395	-0.420905	0.148482	0.891890	0.072974
19785	7.591377	0.468519	-6.141479	-0.129374	0.132452	0.084862	-0.809524	0.222917	0.214026	-0.422926	0.150975	0.890345	0.075011
19786	7.547577	0.284257	-6.119310	-0.178486	0.126004	0.164566	-0.810125	0.226205	0.212448	-0.424795	0.155501	0.888480	0.077275
19787	7.741215	0.334960	-6.024800	-0.202965	0.138330	0.206761	-0.809095	0.229800	0.209776	-0.426859	0.160759	0.886346	0.079620
19788	7.735354	0.474055	-5.907767	-0.217656	0.156938	0.203975	-0.808890	0.234075	0.207701	-0.429180	0.166251	0.883961	0.082335
19789	7.790802	0.478476	-5.904982	-0.281301	0.159947	0.218541	-0.808175	0.240749	0.204807	-0.431354	0.172323	0.881381	0.086057
19790	7.862985	0.231835	-5.812699	-0.396065	0.138837	0.238515	-0.806722	0.244783	0.204490	-0.432745	0.179993	0.878607	0.091562
19791	8.007515	0.204023	-5.803795	-0.410336	0.178412	0.317363	-0.804198	0.249334	0.201724	-0.434907	0.188839	0.875118	0.096767
19792	7.890103	-0.176669	-5.560413	-0.446197	0.169066	0.413571	-0.802141	0.259509	0.200951	-0.436869	0.199861	0.871126	0.101692
19793	7.852480	-0.372417	-5.048358	-0.491413	0.122559	0.438307	-0.798681	0.268436	0.202557	-0.437871	0.211587	0.867210	0.106989
19794	8.500536	-0.684915	-5.229167	-0.426962	0.254162	0.438308	-0.794592	0.279870	0.201018	-0.441288	0.222641	0.862099	0.111718
19795	9.121181	-0.629173	-5.372744	-0.388193	0.201996	0.387225	-0.791595	0.289494	0.196910	-0.443911	0.232353	0.857621	0.115937
19796	8.898824	-0.450783	-5.539544	-0.377442	-0.071198	0.475745	-0.789510	0.301956	0.203682	-0.441936	0.244174	0.855088	0.117883
19797	8.346461	-0.484061	-5.299369	-0.342559	-0.031496	0.407729	-0.781969	0.315111	0.208800	-0.440726	0.254318	0.852455	0.120011
19798	8.265141	-0.572302	-5.185826	-0.336099	-0.132889	0.316117	-0.775863	0.322453	0.213578	-0.437420	0.263131	0.851157	0.122303
19799	8.118041	-0.477675	-4.933407	-0.243691	-0.108591	0.211646	-0.771907	0.328421	0.221585	-0.434897	0.269211	0.850295	0.124049
19800	7.982320	-0.680145	-4.951385	-0.231543	-0.168217	0.191514	-0.768077	0.334073	0.230397	-0.431186	0.275038	0.850117	0.125437
19801	8.549112	-0.900533	-5.087504	-0.250915	-0.177037	0.219102	-0.761789	0.338820	0.236937	-0.427480	0.281456	0.849679	0.126841
19802	8.352709	-0.687234	-5.339562	-0.224107	-0.266480	0.204600	-0.758473	0.342861	0.247577	-0.422129	0.287639	0.850199	0.127409
19803	8.056689	-0.495472	-5.380370	-0.223758	-0.152134	0.138318	-0.752327	0.349193	0.255997	-0.418780	0.292357	0.849980	0.129165
19804	7.899791	-0.405370	-5.146932	-0.171443	-0.103999	0.037397	-0.749288	0.350542	0.261812	-0.416035	0.294823	0.850169	0.131173
19805	7.687127	-0.473439	-5.202208	-0.149699	-0.034643	-0.047148	-0.748701	0.351080	0.267875	-0.414650	0.295450	0.850202	0.133908
19806	7.901597	-0.565954	-5.466791	-0.068388	-0.032419	-0.087343	-0.748413	0.350090	0.268087	-0.413393	0.294741	0.850789	0.135616
19807	8.807439	-0.298830	-6.513104	-0.044219	0.137634	-0.125894	-0.749207	0.347489	0.267388	-0.415359	0.292686	0.850122	0.138218
19808	7.937992	-0.016229	-5.976492	-0.157778	0.113012	-0.159237	-0.752905	0.345477	0.264008	-0.415846	0.291095	0.849657	0.142895
19809	7.532576	0.434065	-6.252998	-0.210062	0.289466	-0.214699	-0.756107	0.338062	0.262765	-0.419121	0.288450	0.847733	0.149943
19810	8.252490	0.690644	-6.418295	-0.289536	0.146649	-0.298846	-0.762332	0.329849	0.258758	-0.418960	0.285485	0.847314	0.158210
19811	7.998431	0.869924	-6.634614	-0.362711	0.120841	-0.295311	-0.767683	0.319761	0.258744	-0.418152	0.283211	0.846680	0.167553
19812	7.887711	0.733972	-6.563748	-0.219037	0.086569	-0.221614	-0.770005	0.309021	0.259761	-0.417562	0.281120	0.846446	0.173616
19813	7.866962	0.514784	-6.660990	-0.039955	0.102691	-0.129577	-0.772264	0.303749	0.260011	-0.418745	0.278999	0.846076	0.175976
19814	7.593204	0.561506	-6.565935	-0.001808	-0.025328	-0.022909	-0.772549	0.304335	0.259500	-0.418162	0.278847	0.846394	0.176073
19815	7.461009	0.606475	-6.234710	0.006600	0.019424	-0.157859	-0.770329	0.302584	0.260471	-0.418044	0.276158	0.847059	0.177390
19816	7.383776	0.816977	-6.341529	-0.144868	-0.043640	-0.204836	-0.772424	0.296372	0.262857	-0.415705	0.274198	0.848010	0.181338
19817	7.382274	1.113587	-6.040112	-0.202504	-0.021630	-0.170057	-0.775619	0.290467	0.264998	-0.413636	0.273182	0.848326	0.186065
19818	7.476788	1.136335	-5.978300	-0.229826	-0.045909	-0.162704	-0.774821	0.284632	0.270261	-0.410919	0.272651	0.848701	0.191088
19819	7.610080	1.360803	-5.972161	-0.315021	-0.116967	-0.124151	-0.775788	0.277573	0.275466	-0.406734	0.273677	0.849075	0.196822
19820	7.496263	1.599846	-5.838367	-0.400690	-0.155986	-0.037068	-0.774565	0.272289	0.283639	-0.401659	0.277078	0.848910	0.203101
19821	7.201710	1.725639	-5.662333	-0.426274	-0.108406	0.029751	-0.772807	0.269016	0.293301	-0.397542	0.281527	0.847821	0.209528
19822	7.497200	1.734764	-5.774739	-0.391103	0.002798	0.171929	-0.771361	0.266738	0.299734	-0.396011	0.287736	0.845116	0.214852
19823	7.865893	2.030181	-5.578931	-0.399535	-0.034470	0.273961	-0.766956	0.268735	0.306124	-0.394262	0.295738	0.842024	0.219300
19824	7.896196	2.056801	-5.410859	-0.378809	-0.060004	0.299750	-0.761495	0.274176	0.312988	-0.392223	0.304229	0.838973	0.223001
19825	7.833481	2.062256	-5.422967	-0.343634	-0.051784	0.314474	-0.757130	0.278601	0.318154	-0.390629	0.312467	0.835855	0.226098
19826	7.911032	1.958491	-5.320294	-0.328355	-0.032878	0.336498	-0.750904	0.286940	0.322443	-0.389452	0.320979	0.832441	0.228784
19827	7.868655	1.981454	-5.202653	-0.313983	-0.018476	0.325491	-0.747637	0.291910	0.328201	-0.388596	0.328940	0.828970	0.231518
19828	8.033729	2.065896	-5.077878	-0.281788	-0.006734	0.297144	-0.744383	0.297607	0.333318	-0.387921	0.336237	0.825696	0.233857
19829	7.777498	2.099146	-4.891807	-0.288772	-0.003458	0.241108	-0.740282	0.300944	0.338009	-0.387052	0.342461	0.822656	0.236957
19830	7.752829	2.149097	-4.987148	-0.252921	0.068708	0.171327	-0.738078	0.302774	0.342764	-0.387185	0.347052	0.819700	0.240279
19831	7.644080	1.921230	-4.933858	-0.284484	0.121517	0.182131	-0.736291	0.302318	0.342994	-0.388092	0.351615	0.816024	0.244655
19832	8.380935	1.192109	-5.912735	-0.251664	0.254834	0.295772	-0.735504	0.303799	0.340881	-0.391846	0.357265	0.810669	0.248260
19833	8.196012	0.279030	-6.071145	-0.242558	0.304570	0.387270	-0.735447	0.309301	0.339431	-0.396980	0.363900	0.804180	0.251550
19834	8.309336	0.214666	-6.032336	-0.143716	0.283650	0.425133	-0.733678	0.317366	0.333319	-0.402546	0.370571	0.798030	0.252551
19835	8.278409	-0.054718	-6.177820	-0.052100	0.186472	0.507075	-0.731281	0.329755	0.326915	-0.407700	0.378151	0.792388	0.250806
19836	8.669302	0.282855	-6.243358	-0.121227	0.164384	0.387831	-0.727810	0.345483	0.323173	-0.411246	0.384598	0.787433	0.250818
19837	9.099730	0.397601	-6.707843	-0.191645	0.216779	0.348254	-0.726279	0.351794	0.318878	-0.414919	0.390617	0.781922	0.252702
19838	8.632772	-0.579445	-5.928867	-0.339618	0.036041	0.233315	-0.721661	0.355432	0.320016	-0.413925	0.397033	0.778016	0.256364
19839	7.559530	0.225408	-5.175979	-0.156737	0.033166	0.237267	-0.719486	0.358981	0.323777	-0.414403	0.401943	0.774990	0.257103
19840	7.524280	0.345359	-5.422597	-0.231841	-0.004455	0.099549	-0.717300	0.360915	0.326343	-0.412898	0.405595	0.772969	0.259859
19841	7.796097	0.331974	-5.471483	-0.239317	-0.030856	0.095963	-0.716566	0.360227	0.331782	-0.410942	0.409326	0.771157	0.262479
19842	8.186607	-0.054707	-5.590022	-0.188622	-0.134190	0.083399	-0.714470	0.360340	0.337531	-0.407679	0.413043	0.770513	0.263633
19843	8.223143	0.014381	-5.878291	-0.079567	-0.194852	0.061697	-0.708792	0.359892	0.345133	-0.404297	0.415812	0.771140	0.262655
19844	7.787042	0.081615	-5.600757	-0.043414	-0.127477	0.039562	-0.706013	0.360133	0.350883	-0.402093	0.417623	0.771544	0.261976
19845	7.806695	-0.089882	-5.479458	-0.022066	-0.125212	0.015722	-0.704887	0.359550	0.353992	-0.400005	0.418867	0.772283	0.261008
19846	8.017851	-0.024052	-5.617319	-0.058557	-0.114165	0.018440	-0.702522	0.360201	0.360046	-0.397768	0.420382	0.772675	0.260832
19847	7.526762	0.021567	-4.966001	-0.069508	-0.034843	0.013623	-0.700428	0.359426	0.363957	-0.396668	0.421512	0.772454	0.261337
19848	7.094546	-0.146134	-4.709461	-0.063164	0.146671	-0.006957	-0.701645	0.358445	0.364458	-0.398284	0.421307	0.770954	0.263630
19849	8.387227	0.060455	-5.244220	0.061427	0.270586	-0.047899	-0.705654	0.357567	0.357857	-0.402687	0.418846	0.769485	0.265151
19850	8.505384	1.094050	-5.357808	-0.231948	0.198900	-0.127991	-0.710295	0.353802	0.353557	-0.403044	0.417834	0.767657	0.271429
19851	8.750176	2.185345	-5.321212	-0.423148	0.301638	-0.235648	-0.716757	0.342662	0.349649	-0.402790	0.416134	0.764826	0.282195
19852	8.664267	1.438733	-5.829960	-0.380515	0.124252	-0.133590	-0.719909	0.332112	0.349861	-0.400675	0.416612	0.762700	0.290142
19853	8.329348	1.263166	-5.760630	-0.242735	0.098070	-0.041622	-0.723650	0.326328	0.352563	-0.399823	0.417518	0.760841	0.294859
19854	8.249793	1.659540	-5.624676	-0.088796	0.005134	-0.158570	-0.725230	0.322113	0.353831	-0.398136	0.415971	0.761523	0.297554
19855	8.094240	1.986943	-5.008214	-0.043611	0.084176	-0.253079	-0.727311	0.313757	0.354441	-0.397434	0.412112	0.762704	0.300820
19856	7.695822	1.671889	-4.990542	-0.010638	-0.050777	-0.308912	-0.731573	0.304857	0.355450	-0.394600	0.408020	0.765478	0.303073
19857	8.230097	1.806727	-5.741302	0.190037	-0.115004	-0.256916	-0.732832	0.297131	0.357188	-0.392683	0.403425	0.769651	0.301141
19858	8.432992	2.087249	-5.792940	0.159200	-0.138411	-0.139399	-0.733731	0.293442	0.358893	-0.390901	0.401062	0.772735	0.298708
19859	8.012005	1.493468	-5.771411	0.125700	-0.109377	-0.132362	-0.734230	0.291355	0.361926	-0.389249	0.398833	0.775449	0.296809
19860	7.775011	1.228464	-5.773937	0.090576	-0.155158	-0.073729	-0.733386	0.290954	0.364226	-0.387043	0.398085	0.777712	0.294771
19861	7.549422	1.429177	-5.435791	0.120109	-0.212226	0.047534	-0.728436	0.292314	0.369201	-0.384773	0.399301	0.779743	0.290706
19862	7.893858	1.387178	-5.738710	0.148346	-0.110420	0.100706	-0.726556	0.296892	0.371930	-0.384741	0.400536	0.780586	0.286759
19863	8.408006	1.255006	-5.555956	0.153090	-0.078581	-0.000172	-0.724668	0.300007	0.373199	-0.384531	0.399968	0.782135	0.283595
19864	7.857680	1.450905	-5.770749	0.115449	-0.052167	-0.041674	-0.723572	0.300242	0.373752	-0.384326	0.398885	0.783468	0.281714
19865	7.864141	1.460191	-5.563262	0.178344	-0.020187	-0.087472	-0.722185	0.299608	0.374935	-0.384716	0.396418	0.785396	0.279283
19866	7.919988	1.238889	-5.723751	0.220747	-0.011223	-0.147075	-0.724958	0.299069	0.369578	-0.385392	0.392618	0.787823	0.276872
19867	7.915327	1.417340	-5.468866	0.290896	0.143476	-0.275610	-0.726881	0.296037	0.363651	-0.388174	0.385390	0.790544	0.275383
19868	8.027855	1.451909	-5.574267	0.396119	0.171384	-0.346992	-0.731540	0.292377	0.357162	-0.391928	0.376026	0.793971	0.273143
19869	8.001847	1.678696	-5.296536	0.404660	0.210257	-0.475458	-0.739072	0.286679	0.347558	-0.395458	0.364284	0.798122	0.271867
19870	8.030407	1.857117	-5.417178	0.421309	0.237056	-0.539666	-0.748611	0.275446	0.334894	-0.399264	0.351170	0.802343	0.271132
19871	8.181596	2.111361	-5.290778	0.300252	0.212783	-0.512256	-0.757866	0.264402	0.324021	-0.401757	0.339517	0.805891	0.271769
19872	7.714872	2.084256	-5.193819	0.270139	0.202888	-0.438998	-0.767353	0.251060	0.314658	-0.404384	0.329296	0.808627	0.272323
19873	7.745431	2.232356	-5.044283	0.290753	0.180855	-0.348046	-0.771150	0.243669	0.307249	-0.407080	0.320446	0.811092	0.271531
19874	7.832881	2.674297	-5.138846	0.351396	0.194379	-0.268030	-0.777044	0.239007	0.298790	-0.410941	0.312330	0.813061	0.269274
19875	8.254887	2.804054	-5.453205	0.503225	0.172352	-0.336412	-0.780029	0.231662	0.290142	-0.414795	0.301877	0.816491	0.264872
19876	8.272156	2.722076	-5.676541	0.594068	0.159656	-0.498642	-0.786053	0.224771	0.278806	-0.418231	0.288075	0.821194	0.260262
19877	7.744335	2.853662	-5.448283	0.687801	0.117897	-0.546194	-0.791756	0.215018	0.268939	-0.420942	0.272781	0.826922	0.254163
19878	7.620761	2.738716	-5.490292	0.859992	0.107496	-0.503681	-0.795954	0.206283	0.260629	-0.424707	0.256752	0.832951	0.244736
19879	7.427272	2.898146	-5.344379	0.989209	0.112043	-0.494271	-0.801682	0.197581	0.249180	-0.428813	0.239576	0.839308	0.232991
19880	7.672733	2.835925	-5.353961	1.017202	0.180180	-0.619072	-0.806599	0.188932	0.236356	-0.433645	0.219689	0.845214	0.222042
19881	7.915065	2.897586	-5.198417	1.084207	0.105613	-0.637105	-0.813662	0.177081	0.224179	-0.436892	0.199029	0.851787	0.209694
19882	7.874766	2.886293	-5.419140	1.135620	0.093991	-0.629663	-0.819594	0.162422	0.212097	-0.440170	0.178047	0.857943	0.196173
19883	7.849253	2.654852	-5.504210	1.136730	0.072841	-0.552598	-0.821573	0.151816	0.204339	-0.442805	0.158250	0.863609	0.181826
19884	8.296841	1.851392	-5.852170	1.154229	0.085095	-0.416828	-0.825116	0.145049	0.195456	-0.446224	0.140598	0.868113	0.165818
19885	7.270341	1.175115	-4.968214	1.038888	-0.064881	-0.371247	-0.827272	0.139454	0.190747	-0.446326	0.125111	0.873130	0.150943
19886	7.902944	0.506002	-5.126621	0.862083	0.092360	-0.435132	-0.826745	0.128703	0.188170	-0.448644	0.109640	0.875841	0.139999
19887	8.826481	0.006934	-6.362110	0.822392	0.047438	-0.415787	-0.827387	0.120200	0.179704	-0.449708	0.094922	0.878641	0.129390
19888	8.152857	0.138215	-5.674433	0.686827	0.001326	-0.380298	-0.830760	0.112983	0.174359	-0.449942	0.082170	0.881033	0.120751
19889	8.494866	-0.338477	-6.105660	0.466650	0.173233	-0.286509	-0.833313	0.105376	0.168160	-0.452731	0.072645	0.881175	0.115274
19890	8.324479	-0.212303	-6.383407	0.335296	0.049649	-0.121430	-0.834557	0.102625	0.161969	-0.453748	0.067471	0.881668	0.110556
19891	7.500850	-0.025206	-5.800835	0.227862	0.043844	0.039730	-0.835668	0.101699	0.158356	-0.454601	0.066199	0.881880	0.106038
19892	7.357905	-0.314739	-5.471389	0.259106	0.083740	0.109394	-0.834952	0.107208	0.153608	-0.456592	0.065707	0.881525	0.100603
19893	7.458054	-0.572125	-5.496129	0.276412	0.041589	0.074606	-0.833407	0.113050	0.150382	-0.457527	0.064655	0.881758	0.094819
19894	7.410629	-0.534096	-5.414421	0.295010	0.077564	-0.020845	-0.831275	0.114656	0.145246	-0.459174	0.061553	0.881637	0.089927
19895	8.042393	-0.262906	-6.078593	0.269971	0.154056	-0.110775	-0.832959	0.114398	0.139485	-0.461715	0.057124	0.880998	0.086017
19896	7.814105	0.384582	-5.966834	0.351348	-0.130957	-0.183506	-0.831605	0.112920	0.134993	-0.459423	0.050982	0.883010	0.081389
19897	7.551395	-0.060298	-6.102381	0.111478	-0.025174	-0.342103	-0.829909	0.107424	0.132861	-0.458214	0.044253	0.883931	0.082144
19898	7.525617	-0.764353	-6.021490	0.078363	-0.088287	-0.208221	-0.827220	0.099260	0.130832	-0.456321	0.040108	0.885064	0.082608
19899	7.511685	-0.106083	-5.922504	0.178566	-0.115206	-0.286784	-0.822471	0.092584	0.132029	-0.453625	0.033922	0.886809	0.081504
19900	8.970090	0.051452	-6.502414	0.341373	0.153385	-0.315927	-0.816628	0.083057	0.128379	-0.455987	0.025079	0.886168	0.078437
19901	10.394135	1.727778	-7.496134	0.206921	-0.032694	-0.393323	-0.809952	0.071512	0.122953	-0.454580	0.016607	0.887141	0.077862
19902	9.254675	1.895160	-6.003602	0.054341	0.041696	-0.249857	-0.803171	0.065062	0.121675	-0.454890	0.011722	0.886941	0.079204
19903	8.904146	1.750576	-5.165600	-0.022223	0.033415	-0.202355	-0.798666	0.060173	0.111735	-0.454905	0.008591	0.886805	0.081027
19904	7.809962	2.225083	-4.177438	0.119687	0.072643	-0.161899	-0.792654	0.058097	0.106614	-0.455896	0.004623	0.886381	0.080412
19905	7.814507	2.754965	-3.196187	0.150453	0.094699	-0.102111	-0.785738	0.058651	0.098628	-0.457253	0.001551	0.885875	0.078373
19906	8.333834	2.420133	-3.811810	0.133289	0.081464	-0.061711	-0.781963	0.059974	0.093048	-0.458549	-0.000774	0.885361	0.076604
19907	8.610460	2.598696	-4.253226	0.116990	0.053042	0.016374	-0.776205	0.057268	0.089539	-0.459421	-0.001418	0.885116	0.074169
19908	8.580334	2.293772	-4.280649	0.049868	0.021551	0.177728	-0.770928	0.061562	0.088378	-0.460009	0.001352	0.885015	0.071678
19909	8.397062	2.158815	-4.245700	-0.133697	0.137824	0.211990	-0.766382	0.068591	0.085607	-0.462714	0.006323	0.883559	0.071962
19910	8.308607	2.246714	-3.884439	-0.082290	0.175956	0.078070	-0.764824	0.072679	0.081177	-0.465868	0.008345	0.881819	0.072751
19911	8.494989	2.072493	-4.008450	-0.063071	0.011893	0.127927	-0.763280	0.078143	0.077104	-0.466289	0.011323	0.881574	0.072615
19912	9.060468	2.205554	-4.463376	-0.009400	0.063848	0.214334	-0.759504	0.082042	0.075934	-0.467664	0.015242	0.880931	0.070837
19913	9.137592	1.692862	-4.242616	-0.054377	0.054972	0.241726	-0.757010	0.088187	0.071894	-0.469054	0.020058	0.880198	0.069550
19914	8.516530	1.442089	-4.380404	0.041490	-0.031733	0.207000	-0.752994	0.095378	0.071744	-0.468739	0.023507	0.880485	0.066908
19915	8.570707	1.032822	-4.986366	0.117796	-0.137008	0.054924	-0.749850	0.097298	0.074300	-0.466586	0.023669	0.881820	0.064274
19916	8.174930	0.905115	-5.018281	0.195428	-0.103854	0.080605	-0.748390	0.101935	0.075940	-0.464888	0.023551	0.883015	0.060069
19917	8.220948	0.698847	-5.209695	0.037342	0.119205	-0.040293	-0.745907	0.100244	0.075540	-0.467103	0.022464	0.881888	0.059861
19918	8.424306	0.617657	-5.048796	-0.049745	-0.104006	-0.059339	-0.746875	0.098893	0.072037	-0.465118	0.022149	0.882847	0.061284
19919	8.426264	0.525086	-5.377876	-0.035466	-0.106828	-0.074013	-0.744661	0.098214	0.073896	-0.463277	0.021428	0.883743	0.062556
19920	8.258396	0.271316	-5.170417	0.003429	-0.126958	0.014110	-0.744511	0.098909	0.076818	-0.460995	0.021942	0.884938	0.062347
19921	7.917039	-0.021551	-5.570068	0.006687	-0.104565	0.132311	-0.747809	0.101863	0.080182	-0.459465	0.024501	0.885765	0.060922
19922	7.942362	0.366290	-5.575731	-0.151025	0.033634	0.107078	-0.749067	0.105131	0.082176	-0.460059	0.027874	0.885236	0.062662
19923	8.163858	0.379611	-5.600829	-0.042931	-0.007692	0.116581	-0.749639	0.107216	0.082445	-0.460190	0.030505	0.885108	0.062277
19924	8.082524	0.557194	-5.601460	-0.036459	0.010290	0.014725	-0.750194	0.109720	0.085620	-0.460313	0.031217	0.884981	0.062825
19925	8.285097	0.533460	-5.565723	-0.030935	0.037521	-0.055919	-0.754569	0.108321	0.084204	-0.461030	0.030635	0.884556	0.063830
19926	8.438907	0.674466	-5.674388	0.081461	0.036871	0.043454	-0.756504	0.107421	0.080326	-0.461731	0.030727	0.884314	0.062039
19927	7.973001	0.714889	-5.190662	0.093844	-0.040659	0.105916	-0.756829	0.111341	0.080018	-0.461343	0.031954	0.884661	0.059292
19928	8.291534	0.940268	-5.529506	0.211033	-0.005924	0.106187	-0.759859	0.114583	0.083123	-0.461439	0.032016	0.884911	0.054604
19929	8.060668	0.994827	-5.498786	0.058729	0.062529	0.013982	-0.761832	0.119328	0.083567	-0.462737	0.031809	0.884313	0.053414
19930	7.942317	0.745698	-5.121701	0.037521	0.064061	-0.027409	-0.763460	0.117327	0.082226	-0.463808	0.031038	0.883800	0.053077
19931	8.062581	1.079267	-5.288226	0.064094	0.053451	0.011275	-0.766385	0.119848	0.079937	-0.464945	0.030730	0.883286	0.051835
19932	8.219673	1.047350	-5.521292	-0.041381	0.049120	-0.033863	-0.766796	0.120371	0.080795	-0.465696	0.030599	0.882829	0.052946
19933	8.135062	1.034502	-5.242932	0.049657	0.010675	-0.011614	-0.767730	0.118824	0.081396	-0.466041	0.030048	0.882712	0.052176
19934	8.248641	0.695896	-5.365293	0.144110	-0.108047	-0.062660	-0.771961	0.118675	0.082935	-0.464096	0.027842	0.883924	0.050183
19935	7.393950	1.213726	-5.199568	0.121489	0.091713	-0.173230	-0.772456	0.114761	0.083388	-0.465738	0.023674	0.883208	0.049712
19936	8.150934	0.972038	-5.654438	0.052128	0.090049	-0.169579	-0.774040	0.110174	0.083674	-0.467124	0.020244	0.882519	0.050452
19937	8.323002	0.861076	-5.787160	0.134944	0.069889	-0.081283	-0.776203	0.107718	0.083270	-0.468445	0.017583	0.881963	0.048891
19938	8.231073	0.301524	-5.599021	0.068710	-0.012034	0.014039	-0.778021	0.109390	0.080920	-0.468214	0.017339	0.882162	0.047582
19939	7.952408	0.692268	-5.660913	0.039593	-0.012773	-0.081443	-0.778116	0.106952	0.082419	-0.468027	0.015655	0.882289	0.047662
19940	7.928697	0.618618	-5.580820	0.033825	-0.071821	-0.017145	-0.779614	0.106279	0.082392	-0.466697	0.015246	0.883023	0.047243
19941	8.199056	0.845002	-5.608770	-0.013445	0.005841	-0.081495	-0.779588	0.104964	0.083683	-0.466808	0.014035	0.882929	0.048266
19942	8.046341	0.686771	-5.662046	-0.026826	-0.024706	-0.031985	-0.781232	0.104478	0.082709	-0.466276	0.013895	0.883168	0.049076
19943	8.084105	1.076272	-5.617454	-0.031983	-0.051498	-0.014443	-0.780207	0.101231	0.086206	-0.465419	0.014091	0.883576	0.049795
19944	7.997918	0.883292	-5.465775	0.048055	-0.021457	0.033333	-0.781033	0.101527	0.086095	-0.465030	0.014398	0.883839	0.048670
19945	8.090024	1.237696	-5.544181	0.128858	0.021804	0.076624	-0.781617	0.103300	0.084150	-0.465594	0.014623	0.883695	0.045740
19946	8.176908	0.953942	-5.404395	0.075794	0.077178	0.138804	-0.781717	0.109822	0.081803	-0.467047	0.016460	0.883024	0.043180
19947	8.244301	0.895053	-5.387980	0.065418	0.084427	0.125931	-0.779873	0.114092	0.079301	-0.468735	0.018079	0.882204	0.040948
19948	8.062857	0.773969	-5.123609	-0.021416	0.081871	0.094516	-0.780070	0.117030	0.076189	-0.470191	0.020040	0.881406	0.040519
19949	8.135706	0.570053	-4.963459	0.010180	0.085055	0.008308	-0.780883	0.116215	0.076010	-0.471779	0.020097	0.880562	0.040375
19950	8.505413	0.638672	-4.851268	-0.045018	0.119066	0.028429	-0.781343	0.118058	0.072560	-0.473823	0.021079	0.879413	0.040993
19951	8.508447	0.893608	-4.878697	-0.114564	0.058536	-0.033963	-0.784480	0.115708	0.070251	-0.474878	0.021586	0.878713	0.043450
19952	8.502042	0.737914	-5.017112	-0.198618	0.071575	-0.032344	-0.785837	0.114881	0.070488	-0.475961	0.022985	0.877892	0.047318
19953	8.323155	0.681713	-5.071159	-0.244060	0.068955	0.013399	-0.787589	0.112419	0.070081	-0.477180	0.025544	0.876917	0.051607
19954	8.145247	0.716464	-5.037719	-0.180706	0.078884	0.090551	-0.789809	0.114297	0.069392	-0.478504	0.028910	0.875947	0.053987
19955	8.221950	0.616624	-5.046067	-0.227087	0.027300	0.140092	-0.792823	0.115639	0.071422	-0.479110	0.033576	0.875275	0.056736
19956	8.350492	0.670308	-4.958763	-0.238825	0.016789	0.147467	-0.793950	0.118421	0.071876	-0.479347	0.038558	0.874753	0.059546
19957	8.324248	0.840743	-4.997721	-0.286124	-0.033537	0.129125	-0.798233	0.123354	0.074958	-0.478805	0.043667	0.874541	0.063385
19958	8.352932	1.050649	-5.115747	-0.338100	0.007154	0.097798	-0.798922	0.126741	0.080108	-0.478689	0.048748	0.873957	0.068403
19959	8.386668	1.033327	-5.107463	-0.372956	-0.022372	0.131733	-0.801361	0.127402	0.084561	-0.478220	0.054709	0.873426	0.073752
19960	8.789118	0.739411	-5.278967	-0.381177	0.018177	0.194999	-0.804393	0.130398	0.086965	-0.478334	0.061861	0.872464	0.078591
19961	8.814989	0.764031	-5.680620	-0.457427	0.046358	0.282890	-0.806901	0.136238	0.090909	-0.479109	0.071162	0.870822	0.084021
19962	8.331791	0.702904	-5.208983	-0.505765	0.056853	0.323050	-0.808619	0.144058	0.094006	-0.479830	0.081666	0.868921	0.089837
19963	8.460079	0.441784	-5.331389	-0.598809	0.084226	0.363179	-0.809552	0.154405	0.096426	-0.481027	0.093641	0.866281	0.096964
19964	8.792415	0.171422	-5.234498	-0.577463	0.086896	0.442159	-0.809804	0.164762	0.098428	-0.482199	0.106811	0.863417	0.102894
19965	8.738506	0.169865	-4.730228	-0.531526	0.043590	0.455168	-0.810215	0.177443	0.101396	-0.482822	0.119798	0.860762	0.107797
19966	8.799397	0.348054	-5.030770	-0.549398	-0.014703	0.477282	-0.807349	0.191420	0.105372	-0.482172	0.133467	0.858494	0.112622
19967	8.647083	0.638491	-4.912105	-0.518533	-0.062139	0.405865	-0.808539	0.203090	0.112264	-0.480712	0.145675	0.856680	0.117449
19968	8.361179	0.421431	-5.028397	-0.517632	-0.106314	0.373719	-0.806293	0.214255	0.119916	-0.478161	0.157421	0.855332	0.122426
19969	8.195848	0.301541	-4.861210	-0.479739	-0.171944	0.360083	-0.804951	0.223173	0.131144	-0.474665	0.168698	0.854516	0.126632
19970	8.050001	0.325019	-4.727623	-0.332051	-0.171277	0.341077	-0.803389	0.234076	0.138650	-0.471398	0.178233	0.854110	0.128504
19971	8.279918	0.159950	-4.833884	-0.333365	-0.179499	0.325509	-0.799571	0.243283	0.151793	-0.468070	0.187519	0.853655	0.130459
19972	8.475221	0.409459	-4.919246	-0.208994	-0.095495	0.316524	-0.798523	0.252323	0.160562	-0.466407	0.195253	0.852791	0.130722
19973	8.504667	0.308336	-4.807513	-0.244467	-0.099628	0.186159	-0.796621	0.257161	0.166600	-0.464355	0.201093	0.852242	0.132739
19974	8.618202	0.228970	-4.735004	-0.281963	-0.056707	0.147493	-0.795364	0.259065	0.173014	-0.462575	0.206497	0.851409	0.135960
19975	8.578106	0.075889	-4.869728	-0.274154	-0.011457	0.160243	-0.796482	0.262828	0.176270	-0.461820	0.211921	0.849984	0.139067
19976	8.298361	0.277236	-4.370180	-0.234209	0.001409	0.219013	-0.796500	0.267065	0.180917	-0.461390	0.217920	0.848373	0.141042
19977	8.186272	0.141240	-4.475539	-0.132525	0.032976	0.116342	-0.795565	0.270029	0.182734	-0.461868	0.221152	0.847060	0.142333
19978	8.820798	0.903701	-5.612315	-0.236290	0.144663	-0.081087	-0.796361	0.268599	0.183752	-0.462975	0.221671	0.845394	0.147737
19979	8.572716	1.199328	-5.108507	-0.478550	0.097171	-0.170478	-0.800229	0.261468	0.185550	-0.462125	0.223030	0.843673	0.157845
19980	8.962494	0.896837	-5.356865	-0.444693	0.095666	-0.207085	-0.804600	0.250599	0.186990	-0.461019	0.223455	0.842264	0.167693
19981	8.952452	1.118163	-6.122933	-0.374622	0.031174	-0.146275	-0.807284	0.237127	0.189901	-0.459498	0.224440	0.841239	0.175512
19982	8.196864	0.795189	-5.869804	-0.174436	-0.018163	-0.010217	-0.807643	0.234250	0.191925	-0.458313	0.226053	0.840832	0.178468
19983	8.242767	1.312287	-5.761902	-0.033102	-0.083741	-0.121680	-0.809215	0.231406	0.196568	-0.456408	0.224718	0.841947	0.179775
19984	7.944315	1.109064	-5.638576	0.000085	-0.006228	-0.189736	-0.808415	0.223750	0.199114	-0.455558	0.221676	0.842844	0.181494
19985	8.075415	1.403888	-5.634312	0.139960	-0.100726	-0.216761	-0.811207	0.218401	0.201148	-0.453734	0.217218	0.845162	0.180676
19986	7.964786	1.677450	-5.724982	0.088116	-0.060391	-0.242601	-0.812878	0.209523	0.200899	-0.452153	0.212668	0.847064	0.181143
19987	7.886302	1.661598	-5.586926	0.016068	-0.112809	-0.194042	-0.813716	0.202123	0.204436	-0.449607	0.209735	0.848926	0.182181
19988	7.483298	0.797502	-5.307040	-0.117275	-0.082888	-0.089053	-0.814267	0.195409	0.211030	-0.447318	0.209725	0.849604	0.184650
19989	7.855923	1.367551	-5.341403	-0.110836	-0.164492	0.061749	-0.812165	0.194588	0.215899	-0.444265	0.212472	0.850379	0.185311
19990	7.950726	1.457393	-5.581007	-0.178203	-0.125094	0.208395	-0.809127	0.197235	0.223714	-0.442080	0.218214	0.849916	0.185985
19991	7.944244	1.817721	-5.327283	-0.199422	-0.094466	0.235899	-0.806417	0.203172	0.229810	-0.440434	0.224422	0.848950	0.186913
19992	8.011866	1.709661	-5.260488	-0.277498	-0.131257	0.192678	-0.803562	0.208287	0.235581	-0.437595	0.230816	0.848156	0.189383
19993	8.159380	1.789882	-5.533516	-0.257577	-0.164534	0.257038	-0.798747	0.211053	0.243249	-0.434524	0.238116	0.847397	0.190807
19994	7.928674	1.552215	-5.048322	-0.198244	-0.097117	0.279910	-0.796326	0.217603	0.248287	-0.432917	0.245139	0.846102	0.191315
19995	8.185822	1.619778	-5.158915	-0.241146	-0.035311	0.311907	-0.792538	0.224271	0.253321	-0.432273	0.252684	0.843913	0.192617
19996	7.979204	1.571474	-5.064574	-0.201963	-0.057354	0.308298	-0.788221	0.231301	0.256451	-0.431379	0.260062	0.842011	0.193124
19997	7.907105	1.303439	-4.928401	-0.288562	-0.013318	0.314425	-0.786611	0.236248	0.260302	-0.430816	0.267924	0.839323	0.195324
19998	7.918296	1.475546	-5.111217	-0.240965	0.075379	0.307061	-0.781925	0.245447	0.261640	-0.431891	0.275082	0.836013	0.197188
19999	7.828053	1.220981	-4.525136	-0.301126	0.090005	0.279349	-0.779646	0.249833	0.262433	-0.432802	0.282008	0.832449	0.200456
20000	8.819182	1.571166	-5.482337	-0.315544	0.163987	0.279450	-0.776413	0.253714	0.261816	-0.434776	0.288919	0.828116	0.204255
20001	8.597486	0.610684	-5.702465	-0.216470	0.263421	0.273763	-0.775836	0.260013	0.258077	-0.438966	0.294264	0.823294	0.207132
20002	7.872904	0.288715	-5.180038	-0.176405	0.239673	0.234226	-0.774826	0.264109	0.253652	-0.442751	0.298874	0.819013	0.209438
20003	8.296766	0.129238	-5.443227	-0.115383	0.277581	0.183877	-0.776408	0.267542	0.249348	-0.447338	0.301781	0.814924	0.211459
20004	8.722058	0.476913	-5.736971	-0.137278	0.161808	0.198843	-0.776237	0.272529	0.244025	-0.449896	0.305778	0.811632	0.212950
20005	8.587252	0.363068	-5.674719	-0.122566	0.161164	0.270397	-0.773323	0.279000	0.241784	-0.452854	0.310643	0.807973	0.213550
20006	9.159506	0.082995	-5.702769	-0.100936	0.090760	0.263290	-0.772485	0.285373	0.236401	-0.454732	0.315608	0.805029	0.213400
20007	8.598594	0.335630	-5.443508	-0.049442	0.078206	0.345919	-0.769857	0.294238	0.236640	-0.457080	0.321374	0.801898	0.211559
20008	7.965802	-0.552068	-5.271092	-0.091773	0.062321	0.333650	-0.766983	0.304560	0.235456	-0.458812	0.327479	0.798732	0.210418
20009	7.981748	-0.654759	-5.035714	-0.211353	0.032201	0.381173	-0.760947	0.314757	0.235881	-0.459450	0.335492	0.795024	0.210446
20010	8.134673	-0.433494	-4.982036	-0.109274	0.067488	0.433690	-0.757358	0.324893	0.238383	-0.461522	0.343267	0.790961	0.208676
20011	8.263726	-0.266092	-4.877106	0.048811	0.053212	0.325807	-0.751778	0.337556	0.236905	-0.463962	0.347896	0.788425	0.205166
20012	8.552069	-0.236868	-4.677614	0.135655	-0.027314	0.159182	-0.749831	0.344736	0.234716	-0.465050	0.349428	0.788080	0.201390
20013	8.662669	-0.774420	-4.789086	0.158468	-0.074539	0.054629	-0.746847	0.347186	0.234974	-0.465124	0.349280	0.789023	0.197751
20014	8.567118	-0.858077	-4.648419	0.217499	-0.108739	0.007054	-0.744425	0.350881	0.235587	-0.464881	0.347946	0.790805	0.193511
20015	8.317739	-1.068752	-4.717740	0.242137	-0.030639	-0.038994	-0.744994	0.352046	0.234703	-0.465866	0.345382	0.792276	0.189681
20016	8.482787	-1.242073	-4.176896	0.154639	-0.086730	-0.020699	-0.745263	0.352024	0.235252	-0.465413	0.344074	0.793787	0.186833
20017	8.329798	-1.176156	-4.670596	0.020022	-0.030193	-0.066969	-0.744981	0.352233	0.236634	-0.464793	0.343148	0.794571	0.186746
20018	8.552551	-0.960198	-4.619563	0.111546	0.114309	-0.147681	-0.744967	0.350340	0.235422	-0.466753	0.339468	0.794910	0.187139
20019	8.750737	-0.967581	-4.535261	0.032421	0.093349	-0.162438	-0.747435	0.347038	0.229483	-0.467846	0.336457	0.795210	0.188566
20020	8.543895	-0.878256	-4.217859	0.044878	0.029124	-0.167837	-0.752186	0.343377	0.228894	-0.467913	0.333377	0.796217	0.189620
20021	8.287506	-0.717927	-4.105810	0.048316	0.072286	-0.213805	-0.755131	0.336446	0.226169	-0.468605	0.329477	0.797075	0.191116
20022	8.200989	-0.717684	-4.078427	0.044910	0.118211	-0.243265	-0.759028	0.329100	0.223702	-0.469788	0.324840	0.797717	0.193457
20023	8.406486	-0.735698	-4.289064	0.127595	0.212172	-0.309284	-0.763103	0.323024	0.218021	-0.472852	0.318124	0.798122	0.195470
20024	8.883792	-0.243476	-5.081246	0.092675	0.319189	-0.463513	-0.770287	0.311600	0.208615	-0.476634	0.308703	0.798351	0.200395
20025	8.727717	1.031670	-4.622789	-0.061426	0.399626	-0.478431	-0.777693	0.295482	0.198379	-0.480732	0.300264	0.797119	0.208182
20026	10.408830	1.287516	-5.418052	-0.176770	0.323684	-0.613029	-0.789569	0.275276	0.187661	-0.482172	0.290933	0.796860	0.218818
20027	9.374067	1.736588	-5.453710	-0.270433	0.223932	-0.544390	-0.798383	0.254348	0.182358	-0.481762	0.284074	0.796577	0.229506
20028	9.163454	1.721017	-5.267247	-0.078541	0.245253	-0.277995	-0.801387	0.240631	0.178810	-0.483877	0.279392	0.795399	0.234827
20029	8.445912	1.975498	-4.702691	-0.075494	0.099340	-0.490733	-0.806139	0.225983	0.177829	-0.482677	0.272024	0.796774	0.241199
20030	8.128152	2.229158	-4.467002	0.005145	-0.015309	-0.472061	-0.809525	0.211976	0.177560	-0.480102	0.264656	0.799464	0.245595
20031	7.815085	2.097711	-4.084285	0.064426	0.044792	-0.450099	-0.814506	0.195389	0.179343	-0.478864	0.256765	0.801712	0.249037
20032	8.371767	2.122075	-4.385048	0.123240	0.020858	-0.403949	-0.815712	0.181416	0.177684	-0.477738	0.249154	0.804152	0.251054
20033	8.567260	2.246207	-4.703049	0.161339	0.023996	-0.209299	-0.818497	0.172664	0.175121	-0.477774	0.244260	0.805797	0.250522
20034	8.560580	2.356793	-4.989431	0.105882	-0.079307	-0.047741	-0.818353	0.172107	0.175086	-0.476707	0.243038	0.807295	0.248913
20035	8.609582	2.330635	-4.873112	-0.042733	-0.065001	-0.064561	-0.817745	0.168647	0.177340	-0.474987	0.242848	0.808072	0.249863
20036	8.212842	2.166952	-4.393302	-0.103875	-0.103002	0.049060	-0.819622	0.168698	0.182710	-0.472990	0.245323	0.808263	0.250615
20037	8.133094	2.044258	-4.062716	-0.097614	-0.140015	0.082137	-0.817144	0.169358	0.185608	-0.470500	0.248379	0.808754	0.250709
20038	8.378504	2.118684	-4.136604	-0.218634	-0.159823	0.143474	-0.815039	0.169809	0.193023	-0.467464	0.253749	0.808401	0.252145
20039	8.294954	2.337398	-4.129641	-0.301633	-0.179401	0.259894	-0.811622	0.174182	0.199567	-0.464162	0.261748	0.807270	0.253687
20040	7.906298	2.650119	-3.741203	-0.341658	-0.229169	0.276390	-0.808488	0.180943	0.208727	-0.459951	0.270807	0.806114	0.255518
20041	8.125305	2.833615	-4.158700	-0.370933	-0.130752	0.404702	-0.803453	0.188283	0.216808	-0.457701	0.281431	0.803236	0.257134
20042	8.071925	2.839529	-4.209789	-0.265582	0.002974	0.534978	-0.798364	0.201270	0.223310	-0.458860	0.292723	0.798694	0.256610
20043	8.358045	2.042861	-4.257071	-0.018172	0.227010	0.626789	-0.797242	0.217799	0.218129	-0.465374	0.301714	0.792840	0.252588
20044	9.429286	1.151963	-4.921099	0.138201	0.253127	0.649142	-0.795086	0.236738	0.208832	-0.473376	0.309603	0.787142	0.245902
20045	9.261337	-0.024789	-4.953881	0.213439	0.127246	0.594201	-0.789967	0.260184	0.200467	-0.479402	0.316322	0.783313	0.237770
20046	10.048193	-0.639021	-5.127357	0.257823	0.121343	0.539309	-0.785937	0.281541	0.189516	-0.485385	0.321892	0.779861	0.229357
20047	9.458734	-1.285555	-5.061238	0.256515	0.102983	0.350079	-0.780697	0.296792	0.183533	-0.490055	0.324483	0.777822	0.222597
20048	8.973856	-0.957097	-4.350355	0.168758	-0.000608	0.297741	-0.778360	0.305891	0.181869	-0.492386	0.327617	0.776597	0.217070
20049	8.649312	-1.180357	-4.165816	-0.015596	-0.041450	0.248712	-0.774373	0.314801	0.180726	-0.492555	0.331963	0.775356	0.214506
20050	8.419891	-0.911013	-4.058789	-0.132123	-0.083007	0.209124	-0.769414	0.320124	0.182987	-0.491217	0.336999	0.774185	0.213952
20051	8.804156	-1.035320	-3.851809	-0.131043	-0.010862	0.173297	-0.769738	0.325715	0.185661	-0.490765	0.341196	0.772597	0.214077
20052	8.822156	-0.774743	-4.126064	-0.147881	-0.120690	0.101907	-0.766585	0.328232	0.190313	-0.488259	0.344872	0.772423	0.214545
20053	8.604583	-0.898705	-4.169447	-0.049904	-0.070105	-0.073310	-0.765984	0.327142	0.195455	-0.486393	0.344731	0.773427	0.215388
20054	8.571381	-1.221275	-3.965055	-0.046155	-0.160389	-0.165888	-0.765767	0.322927	0.199039	-0.482811	0.343434	0.775903	0.216613
20055	8.689816	-0.983807	-4.016230	-0.061685	-0.189643	-0.230038	-0.767253	0.314539	0.205953	-0.478346	0.341507	0.779045	0.218283
20056	8.657470	-0.776952	-4.235829	-0.016290	-0.187156	-0.242779	-0.768979	0.304408	0.214410	-0.474190	0.338813	0.782390	0.219578
20057	8.412089	-0.351139	-4.040465	-0.004990	-0.076711	-0.275058	-0.770555	0.295254	0.218463	-0.471669	0.335134	0.784948	0.221518
20058	8.339920	-0.111837	-4.127967	0.104906	0.002070	-0.242833	-0.771543	0.288186	0.220925	-0.471263	0.330443	0.786992	0.222176
20059	9.011953	-0.054326	-4.790207	0.080486	0.170559	-0.285221	-0.775416	0.279669	0.219621	-0.473141	0.324684	0.787606	0.224489
20060	8.928657	0.557230	-4.606831	-0.043221	0.261651	-0.263497	-0.779597	0.270320	0.212508	-0.475726	0.319883	0.786609	0.229359
20061	9.041107	1.194931	-4.667247	-0.096388	0.317864	-0.338802	-0.784166	0.258263	0.203863	-0.478468	0.314237	0.785281	0.235919
20062	9.563546	1.130205	-4.996288	-0.139319	0.195608	-0.290882	-0.789833	0.247268	0.196664	-0.479222	0.310191	0.784544	0.242115
20063	8.928798	0.926571	-5.384286	-0.124758	0.097567	-0.145875	-0.791865	0.240267	0.196325	-0.479168	0.308860	0.783933	0.245873
20064	8.568827	1.323069	-4.750071	-0.083162	0.047454	-0.189751	-0.793752	0.236760	0.194483	-0.478405	0.306570	0.784219	0.249289
20065	8.707532	1.942185	-4.524236	0.016811	0.072293	-0.178443	-0.795819	0.226383	0.193598	-0.478617	0.303462	0.784751	0.251002
20066	8.493766	1.987136	-4.148910	-0.004921	-0.001545	-0.299516	-0.796511	0.217629	0.196230	-0.476994	0.298939	0.786529	0.253938
20067	8.612228	1.572788	-4.230896	0.013155	0.036127	-0.314267	-0.798589	0.208735	0.196395	-0.475890	0.293866	0.788176	0.256806
20068	8.740267	1.529134	-4.477442	-0.000173	0.025907	-0.264715	-0.800664	0.199305	0.196117	-0.474874	0.289690	0.789457	0.259486
20069	8.678317	1.623186	-4.409420	0.009935	-0.077101	-0.081043	-0.801745	0.194383	0.199329	-0.473130	0.288893	0.790780	0.259528
20070	8.530597	1.711583	-4.234289	-0.046740	-0.110906	-0.005871	-0.802247	0.192832	0.202806	-0.471019	0.289944	0.791604	0.259687
20071	8.243869	1.904559	-4.009815	-0.220765	-0.084200	-0.014535	-0.799442	0.190082	0.207003	-0.468153	0.292384	0.791402	0.262731
20072	8.591163	1.864875	-3.945786	-0.186408	-0.072615	0.037887	-0.798423	0.188683	0.212670	-0.466050	0.295244	0.790854	0.264911
20073	8.640026	1.909677	-3.877294	-0.193344	-0.073692	0.087445	-0.794675	0.188335	0.218787	-0.464034	0.298948	0.790062	0.266655
20074	8.805959	2.026756	-3.655749	-0.184763	-0.078259	0.102213	-0.793571	0.190333	0.223288	-0.462170	0.302840	0.789158	0.268173
20075	8.854065	1.782987	-3.581759	-0.166005	-0.081245	0.120611	-0.792380	0.191784	0.228513	-0.460380	0.306815	0.788330	0.269167
20076	8.729705	1.884686	-3.506419	-0.097293	-0.107464	0.093251	-0.791562	0.194892	0.233222	-0.458516	0.309929	0.788182	0.269213
20077	8.588876	1.797368	-3.610386	-0.085649	-0.110828	0.118005	-0.787981	0.195755	0.237357	-0.456748	0.313247	0.788032	0.268818
20078	8.387386	1.814328	-3.503738	-0.085871	-0.051139	0.104107	-0.785234	0.198769	0.243414	-0.455865	0.316190	0.787315	0.268972
20079	8.257740	1.775445	-3.429117	-0.094988	-0.001213	0.100307	-0.782899	0.199729	0.245921	-0.455681	0.318693	0.786193	0.269612
20080	8.969110	1.741075	-3.950959	-0.083241	0.165441	0.180028	-0.780587	0.202118	0.247691	-0.458542	0.321852	0.782918	0.270535
20081	9.284584	0.673150	-4.756919	-0.017986	0.268066	0.311071	-0.781263	0.209587	0.243211	-0.464199	0.325483	0.778344	0.269741
20082	9.856871	0.514948	-4.832470	0.084213	0.216708	0.305027	-0.777885	0.219906	0.236122	-0.469626	0.328601	0.774671	0.267128
20083	9.429762	0.272191	-5.127171	0.151510	0.073224	0.267623	-0.778040	0.231141	0.234335	-0.473080	0.331021	0.773036	0.262747
20084	9.610629	0.621749	-5.252391	0.129628	0.030903	0.207182	-0.773529	0.241738	0.232741	-0.475421	0.333022	0.771995	0.259027
20085	9.192307	-0.349392	-5.658417	0.018790	-0.029888	0.304976	-0.770892	0.249784	0.232655	-0.476526	0.337842	0.770371	0.255568
20086	8.537012	-0.100628	-4.521516	-0.066933	0.008546	0.246872	-0.766626	0.260215	0.234621	-0.477398	0.342375	0.768242	0.254311
20087	8.466206	-0.039963	-4.668187	-0.014807	0.003098	0.212105	-0.761505	0.268120	0.236699	-0.478275	0.345931	0.766727	0.252419
20088	8.713286	-0.091066	-4.784006	-0.091298	-0.093268	0.165356	-0.759221	0.273766	0.240313	-0.476983	0.349941	0.765982	0.251595
20089	8.538600	-0.124273	-4.927405	-0.079003	-0.186173	0.085650	-0.755519	0.277693	0.247377	-0.473836	0.353145	0.766816	0.250522
20090	8.519848	-0.295745	-4.787767	-0.000405	-0.217267	0.016089	-0.752083	0.280412	0.253548	-0.470519	0.354606	0.768730	0.248840
20091	8.064401	0.000976	-4.616677	0.055813	-0.147878	-0.180319	-0.749264	0.279133	0.261951	-0.467556	0.352271	0.771739	0.248426
20092	8.301458	-0.719579	-5.429515	0.155498	-0.206865	-0.181959	-0.746501	0.280248	0.266932	-0.464486	0.349155	0.775691	0.246267
20093	7.944790	-0.349726	-4.979116	0.120871	-0.318091	-0.231401	-0.747620	0.275082	0.273352	-0.459035	0.346271	0.780915	0.244039
20094	7.500026	-0.210969	-4.606617	0.148820	-0.161193	-0.226155	-0.745716	0.269429	0.280263	-0.456379	0.342270	0.784654	0.242668
20095	8.645879	-0.199328	-5.352070	0.218645	0.001366	-0.233387	-0.747207	0.267810	0.279630	-0.456545	0.336900	0.787374	0.241055
20096	7.744655	0.497086	-4.739130	0.006073	0.206288	-0.329621	-0.752634	0.260356	0.274015	-0.458174	0.330767	0.787701	0.245350
20097	8.422616	1.520999	-4.426983	0.155549	0.369842	-0.360458	-0.757510	0.250941	0.265531	-0.463022	0.322119	0.787514	0.248340
20098	9.323472	2.626908	-4.919500	-0.100970	0.260878	-0.462268	-0.765534	0.240526	0.255643	-0.464101	0.314578	0.787513	0.255878
20099	8.818922	1.880525	-5.045557	-0.207075	0.232041	-0.221346	-0.770930	0.231081	0.250867	-0.465071	0.312064	0.785790	0.262410
20100	8.538663	1.624326	-4.418575	-0.100080	-0.027817	-0.162082	-0.771972	0.225233	0.248190	-0.463102	0.310708	0.786515	0.265314
20101	8.884705	2.220854	-4.785006	0.166046	-0.008023	-0.165100	-0.773813	0.219002	0.247966	-0.462876	0.306834	0.788617	0.263974
20102	8.371424	2.899098	-4.466797	0.164705	-0.022794	-0.243981	-0.776771	0.213817	0.246581	-0.462178	0.301694	0.791167	0.263491
20103	8.509898	2.441186	-4.745409	0.242551	-0.090849	-0.341038	-0.776146	0.209358	0.249323	-0.460111	0.294699	0.795458	0.262100
20104	8.434431	2.074187	-5.000942	0.253575	-0.106984	-0.271341	-0.776040	0.201504	0.250355	-0.458414	0.288722	0.799333	0.259928
20105	7.814670	2.165648	-4.805729	0.301630	-0.101448	-0.183284	-0.777623	0.198334	0.253059	-0.457259	0.283705	0.803030	0.256063
20106	8.097289	2.181858	-4.717185	0.336255	-0.097493	-0.188660	-0.779187	0.191694	0.252533	-0.456568	0.278207	0.806677	0.251829
20107	8.351247	2.185646	-4.591430	0.311595	-0.129186	-0.149141	-0.779715	0.190041	0.252301	-0.455130	0.273736	0.810401	0.247337
20108	8.200459	2.372075	-4.852613	0.400814	-0.022920	-0.175757	-0.777795	0.190126	0.252837	-0.456013	0.267461	0.813513	0.242310
20109	8.578624	2.125000	-5.068785	0.487625	0.043737	-0.153637	-0.779178	0.189191	0.249500	-0.458225	0.260406	0.816430	0.235924
20110	8.814548	2.001711	-5.039773	0.555122	0.107055	-0.168255	-0.781541	0.189037	0.244711	-0.461985	0.252167	0.818880	0.228948
20111	8.220435	1.448941	-4.371599	0.603326	0.120609	-0.216099	-0.784322	0.187517	0.236549	-0.465640	0.242593	0.821721	0.221590
20112	8.638105	1.290142	-4.501742	0.721433	0.093094	-0.314861	-0.784882	0.183722	0.228640	-0.469163	0.230377	0.825471	0.213096
20113	8.776001	1.138740	-4.674501	0.701286	-0.083632	-0.437573	-0.787613	0.181001	0.225208	-0.468770	0.217020	0.831309	0.205138
20114	8.881416	1.651113	-4.967287	0.739689	-0.009256	-0.512759	-0.789158	0.171667	0.222735	-0.469593	0.201687	0.836520	0.197584
20115	8.369060	1.580869	-4.523595	0.680906	-0.012473	-0.520320	-0.791093	0.161188	0.221020	-0.469704	0.186724	0.841460	0.190937
20116	8.376669	1.311232	-4.670521	0.709721	0.002577	-0.402886	-0.794668	0.149158	0.217305	-0.470744	0.173361	0.845541	0.182773
20117	8.040157	0.813445	-4.979930	0.701929	-0.052155	-0.349761	-0.796374	0.142811	0.216524	-0.470667	0.161141	0.849860	0.173907
20118	8.396589	0.881182	-5.335708	0.842602	-0.081486	-0.217230	-0.796389	0.142770	0.214463	-0.471117	0.149895	0.854134	0.161355
20119	8.266368	0.279325	-5.407204	0.949175	-0.150229	-0.196857	-0.795857	0.142980	0.212825	-0.470378	0.138214	0.859194	0.146380
20120	8.396873	0.520185	-6.076982	0.864437	0.036638	-0.237646	-0.798777	0.144568	0.209655	-0.472572	0.125986	0.861908	0.133855
20121	7.901894	0.872550	-6.056180	0.913463	-0.054066	-0.171390	-0.797571	0.146257	0.208923	-0.473084	0.114713	0.865319	0.119396
20122	7.643868	0.168302	-5.478829	0.714199	-0.160852	-0.225902	-0.800037	0.145524	0.207530	-0.471290	0.104531	0.868976	0.108805
20123	7.413238	-0.037395	-5.927934	0.696035	0.045536	-0.243800	-0.800538	0.141251	0.206726	-0.472621	0.093845	0.870660	0.098863
20124	7.130212	-0.403364	-5.610651	0.701852	-0.100636	-0.217977	-0.802728	0.141018	0.206458	-0.471648	0.083716	0.873329	0.088519
20125	7.605229	-0.452011	-5.848468	0.630073	0.205878	-0.196496	-0.805877	0.138474	0.202354	-0.475557	0.074231	0.872943	0.079408
20126	7.735607	-0.457221	-6.430500	0.664688	-0.011251	-0.043754	-0.806849	0.137792	0.199440	-0.476181	0.067265	0.874113	0.068212
20127	7.344358	-0.699069	-6.451255	0.510939	0.075858	-0.125067	-0.810694	0.137775	0.198103	-0.477608	0.060409	0.874424	0.060206
20128	7.370028	-0.628844	-6.277895	0.520875	0.050840	-0.091952	-0.813460	0.136680	0.192711	-0.478934	0.053867	0.874650	0.052049
20129	7.198367	-0.895486	-6.553325	0.424764	0.113108	-0.206110	-0.816443	0.132156	0.189171	-0.480700	0.046415	0.874432	0.046285
20130	7.450184	-1.221355	-6.253363	0.258628	0.095253	-0.191714	-0.821589	0.123885	0.183092	-0.482363	0.040590	0.873938	0.043708
20131	8.113224	-0.817949	-6.669125	0.338491	0.100807	-0.146405	-0.827814	0.114756	0.177794	-0.483792	0.035060	0.873620	0.038788
20132	9.090067	-0.691622	-7.199844	0.531589	0.285414	-0.128668	-0.831125	0.111583	0.169400	-0.488959	0.027547	0.871322	0.030958
20133	8.909549	-0.296677	-6.724476	0.545490	0.358554	-0.091097	-0.837413	0.105536	0.160859	-0.494920	0.020814	0.868410	0.022009
20134	8.901270	0.843885	-5.171299	0.379036	0.264552	-0.207566	-0.841948	0.097686	0.145744	-0.499501	0.013441	0.866030	0.017605
20135	9.381217	1.653654	-4.517497	0.697256	0.444727	-0.155587	-0.847443	0.087141	0.126083	-0.506826	0.003995	0.862013	0.006756
20136	8.960702	1.829899	-3.520242	0.592323	0.189053	-0.219646	-0.855839	0.078338	0.105870	-0.510004	-0.005720	0.860152	-0.001199
20137	9.194395	2.164759	-3.662022	0.663975	0.159378	-0.342311	-0.859498	0.068863	0.095313	-0.512263	-0.018079	0.858586	-0.009463
20138	9.515972	1.183697	-3.719074	0.383413	0.134632	-0.438341	-0.860139	0.057385	0.081999	-0.514428	-0.029405	0.856951	-0.011587
20139	9.446888	1.025398	-4.171494	0.500784	0.085678	-0.425243	-0.862024	0.038995	0.073767	-0.515369	-0.041568	0.855809	-0.016090
20140	8.665420	0.391829	-3.706925	0.730863	-0.164566	-0.488889	-0.863638	0.024747	0.072094	-0.511967	-0.057412	0.856765	-0.023402
20141	8.070864	-0.278170	-4.597005	0.644276	0.073467	-0.541094	-0.865434	0.003642	0.071105	-0.512412	-0.072983	0.855133	-0.029228
20142	7.759818	1.884630	-4.614745	0.479235	-0.197248	-0.377363	-0.866034	-0.013782	0.071425	-0.508465	-0.084358	0.856295	-0.033247
20143	8.631351	1.900760	-5.009435	0.345315	0.146596	-0.080696	-0.866676	-0.018802	0.068794	-0.510180	-0.088968	0.854577	-0.038726
20144	8.587619	1.812162	-4.708950	-0.062808	0.138262	-0.014512	-0.868089	-0.020852	0.059628	-0.512611	-0.088369	0.853228	-0.037729
20145	8.855369	1.495119	-4.532677	-0.376250	0.156805	0.029820	-0.868866	-0.018757	0.050981	-0.515675	-0.083754	0.852082	-0.031940
20146	8.205780	0.932424	-4.178824	-0.564879	0.031314	0.102832	-0.869879	-0.018038	0.044997	-0.517003	-0.076049	0.852277	-0.023404
20147	8.141288	0.877585	-4.394097	-0.743643	-0.066502	0.270525	-0.869176	-0.009734	0.043024	-0.516580	-0.063670	0.853763	-0.013433
20148	7.729762	1.176546	-4.772780	-0.972224	-0.128833	0.524294	-0.869727	0.001157	0.042729	-0.515297	-0.044595	0.855848	-0.002065
20149	7.780326	1.837761	-4.746213	-1.210367	-0.236624	0.770034	-0.870121	0.025262	0.048723	-0.511832	-0.018890	0.858807	0.010989
20150	8.017062	2.099419	-5.395680	-1.344443	-0.041759	0.938371	-0.866643	0.054533	0.050329	-0.511499	0.011098	0.858863	0.024496
20151	8.395679	2.189430	-5.076014	-1.419986	0.095405	1.113370	-0.866060	0.096768	0.052749	-0.512772	0.044651	0.856535	0.037675
20152	8.511525	2.193129	-5.051344	-1.477717	-0.086125	1.197074	-0.859974	0.138262	0.057268	-0.510452	0.080430	0.854639	0.050615
20153	8.897998	2.026343	-5.472557	-1.589937	-0.198215	1.355819	-0.851767	0.177400	0.066701	-0.505174	0.119835	0.852267	0.063875
20154	9.726143	1.503903	-5.642148	-1.707002	-0.031294	1.405881	-0.839237	0.222894	0.078811	-0.501794	0.161034	0.846220	0.078624
20155	10.112053	-0.761078	-6.178434	-1.639859	0.455130	1.459981	-0.825386	0.270198	0.087589	-0.505763	0.201168	0.833670	0.093427
20156	8.400171	-2.429304	-3.473921	-1.687169	0.346491	1.064015	-0.808639	0.316058	0.096527	-0.506263	0.235251	0.822063	0.112106
20157	8.612512	-2.919093	-3.224260	-1.587560	0.324504	0.887125	-0.794147	0.343676	0.103008	-0.505623	0.264961	0.810564	0.130873
20158	9.429946	-4.112623	-3.248111	-1.634126	0.085723	0.665344	-0.782938	0.363554	0.115086	-0.499719	0.291983	0.801390	0.150999
20159	9.506190	-2.130232	-3.576105	-1.620355	0.316329	0.689196	-0.770401	0.380142	0.134361	-0.497035	0.318104	0.788806	0.171905
20160	8.737767	-2.002372	-3.305069	-1.519737	-0.201370	0.811199	-0.756686	0.395071	0.161758	-0.486620	0.346619	0.779936	0.186428
20161	8.623469	-1.530826	-3.331529	-1.683758	0.112105	0.841629	-0.742372	0.407758	0.192168	-0.479503	0.375522	0.766139	0.205164
20162	8.813052	-1.638849	-3.691873	-1.701128	-0.294739	0.811977	-0.726089	0.416757	0.223297	-0.465135	0.405324	0.755307	0.221073
20163	8.706774	-1.962624	-3.900092	-1.626055	-0.409778	0.823234	-0.708320	0.428442	0.256084	-0.449151	0.434503	0.744645	0.234465
20164	8.593379	-1.158579	-3.950981	-1.729114	-0.278339	0.722915	-0.690676	0.432155	0.295387	-0.432985	0.461918	0.732181	0.251132
20165	8.759305	-0.411666	-3.686695	-1.722289	-0.220526	0.772554	-0.672997	0.431274	0.331666	-0.417533	0.489003	0.717661	0.267404
20166	9.008254	-0.074111	-4.036695	-1.460042	-0.662556	0.702302	-0.652104	0.429200	0.374429	-0.397165	0.514687	0.707991	0.275875
20167	8.245275	0.028234	-3.674269	-1.593084	-0.333715	0.345357	-0.637136	0.415644	0.411473	-0.377896	0.533855	0.697760	0.292105
20168	7.741595	-0.721028	-4.307472	-1.387242	-0.343071	0.306062	-0.625714	0.397796	0.443214	-0.359693	0.550882	0.688324	0.305549
20169	8.474356	-1.159158	-4.386017	-1.323771	0.088043	0.238600	-0.616877	0.383902	0.465888	-0.347872	0.563042	0.676538	0.322901
20170	11.680151	1.195133	-6.424734	-1.392845	0.560322	0.008436	-0.623933	0.361233	0.473086	-0.339497	0.569291	0.663016	0.347935
20171	8.727608	2.466011	-5.262897	-1.176409	0.285364	0.136437	-0.623606	0.333996	0.488993	-0.330941	0.576998	0.650956	0.365796
20172	10.963860	2.533654	-6.778003	-0.906951	-0.142645	0.055523	-0.620685	0.314536	0.498761	-0.318887	0.584819	0.644418	0.375531
20173	8.840736	3.425496	-5.992539	-1.117001	0.101225	0.259964	-0.623480	0.303232	0.508804	-0.309120	0.594420	0.632024	0.389429
20174	7.463137	2.098137	-5.370149	-0.792289	-0.304012	0.396541	-0.610971	0.289831	0.528730	-0.298829	0.606709	0.622835	0.393297
20175	6.142868	1.499269	-4.498851	-0.611427	-0.423770	0.259084	-0.596804	0.283310	0.544119	-0.288194	0.616899	0.617221	0.394230
20176	6.714332	2.560695	-4.576081	-0.719264	-0.129933	0.170618	-0.587054	0.268001	0.558192	-0.278954	0.624237	0.610029	0.400472
20177	6.640612	2.184402	-5.222928	-0.446792	-0.071823	0.466417	-0.578147	0.262658	0.568076	-0.276198	0.632987	0.600898	0.402447
20178	7.472647	2.342144	-5.489652	-0.536265	-0.112013	0.546338	-0.570135	0.261368	0.575058	-0.272359	0.643458	0.590124	0.404396
20179	7.237161	2.500165	-4.856814	-0.633568	-0.023569	0.423963	-0.563884	0.257801	0.580683	-0.267244	0.652062	0.579560	0.409274
20180	7.314800	2.849816	-4.934710	-0.456869	-0.059938	0.330846	-0.558560	0.251733	0.586440	-0.263224	0.658890	0.571713	0.411973
20181	8.023799	2.919576	-5.805922	-0.261666	0.129219	0.426494	-0.553528	0.253418	0.584574	-0.264588	0.664062	0.563227	0.414477
20182	8.338498	1.323441	-5.557639	-0.161223	0.442042	0.517759	-0.555316	0.259709	0.575917	-0.271636	0.667115	0.552547	0.419360
20183	9.636389	0.413144	-5.259544	0.005354	0.567271	0.295976	-0.562158	0.263798	0.565389	-0.280290	0.665571	0.545512	0.425287
20184	9.647806	-0.399912	-5.926908	0.188564	0.450376	0.241311	-0.569036	0.269771	0.553330	-0.289693	0.663378	0.541270	0.427824
20185	9.773908	-0.792808	-4.724399	-0.011104	0.180553	0.018382	-0.576959	0.272115	0.541746	-0.291575	0.662150	0.539843	0.430245
20186	8.738576	-1.106682	-4.820548	-0.214169	-0.031238	0.211648	-0.580724	0.274363	0.536703	-0.290172	0.666029	0.535309	0.430870
20187	8.862491	-1.147319	-5.289076	-0.365600	0.153166	0.277129	-0.578352	0.270848	0.536605	-0.289295	0.669869	0.527479	0.435143
20188	8.361342	-1.582642	-5.108974	-0.380803	-0.246008	0.362894	-0.571268	0.267588	0.544300	-0.284674	0.678106	0.520600	0.433715
20189	8.134030	-0.870342	-4.588738	-0.452862	-0.263153	0.343597	-0.562675	0.265325	0.553962	-0.278782	0.686636	0.513363	0.432747
20190	7.961244	-0.480129	-4.666666	-0.340566	-0.422174	0.318402	-0.548203	0.265102	0.565751	-0.272434	0.695518	0.508251	0.428619
20191	8.163105	-0.242370	-5.143537	-0.382346	-0.392590	0.257783	-0.537825	0.263046	0.576369	-0.265360	0.703701	0.503373	0.425445
20192	7.894769	-0.443710	-5.175868	-0.393765	-0.367472	0.237439	-0.528653	0.258009	0.585582	-0.258059	0.711362	0.498503	0.422924
20193	8.107782	-0.090944	-5.196021	-0.388123	-0.284127	0.167687	-0.518211	0.250931	0.596307	-0.251163	0.717586	0.494152	0.421665
20194	8.171464	0.057979	-5.124989	-0.455596	-0.167812	0.165575	-0.512046	0.245131	0.604953	-0.244280	0.722997	0.488643	0.422884
20195	8.164227	0.439138	-4.977350	-0.480683	-0.013519	0.172687	-0.508189	0.235366	0.609814	-0.238703	0.727292	0.481996	0.426319
20196	8.219197	0.381670	-4.699669	-0.528328	-0.011907	0.101032	-0.506825	0.225025	0.609997	-0.231685	0.730950	0.475947	0.430707
20197	7.784101	0.160480	-4.791093	-0.483494	-0.026156	0.135874	-0.504182	0.214266	0.615631	-0.225600	0.734851	0.469760	0.434079
20198	8.386478	0.156075	-4.779836	-0.362585	0.166547	0.018485	-0.506530	0.205873	0.617065	-0.221912	0.735305	0.465450	0.439817
20199	7.742293	1.140792	-5.005297	-0.509266	0.113540	0.017381	-0.508861	0.195051	0.616841	-0.215692	0.736865	0.460053	0.445934
20200	9.090530	1.352296	-5.213697	-0.521165	0.170288	-0.126466	-0.514333	0.181897	0.613899	-0.208375	0.736482	0.456403	0.453730
20201	10.206906	1.545586	-6.108993	-0.554232	0.201155	-0.205240	-0.520002	0.162621	0.610861	-0.200220	0.735207	0.453402	0.462394
20202	9.928269	1.827627	-6.741473	-0.492271	0.024588	-0.335168	-0.525797	0.144307	0.611039	-0.190039	0.733950	0.453555	0.468499
20203	8.267598	2.429320	-5.538122	-0.233372	-0.132817	-0.277750	-0.524745	0.127847	0.614010	-0.182791	0.733719	0.455853	0.469512
20204	7.581732	1.290951	-5.268766	-0.110081	-0.030892	-0.266994	-0.524882	0.117754	0.615319	-0.178330	0.732056	0.458747	0.471003
20205	7.100542	1.843259	-4.798035	0.035776	-0.077065	-0.242778	-0.522867	0.110700	0.616519	-0.175823	0.730608	0.462841	0.470188
20206	7.661538	1.997714	-5.218849	0.205302	0.010051	-0.102978	-0.524247	0.111037	0.615729	-0.177891	0.728922	0.466140	0.468766
20207	7.460802	1.870561	-5.574383	0.095001	-0.104051	0.025372	-0.521826	0.114879	0.616214	-0.178470	0.729994	0.466985	0.466028
20208	7.074227	1.709404	-5.647912	0.122441	-0.034604	0.155496	-0.521319	0.118080	0.616129	-0.181333	0.731412	0.465888	0.463792
20209	7.525825	2.468945	-5.210703	0.297659	0.122616	0.198036	-0.521460	0.126905	0.612275	-0.188536	0.731231	0.465279	0.461813
20210	7.861970	2.483862	-5.054142	0.456006	0.240761	0.155112	-0.524691	0.140357	0.605850	-0.198816	0.728777	0.466199	0.460451
20211	8.475502	1.851110	-5.201941	0.576402	0.264979	0.100279	-0.529878	0.155875	0.597646	-0.210433	0.725128	0.468956	0.458244
20212	8.573968	1.954052	-4.975551	0.726572	0.244939	0.074041	-0.535679	0.174622	0.586214	-0.223871	0.720522	0.473372	0.454586
20213	8.613934	1.629409	-4.655585	0.862002	0.242444	0.109142	-0.541091	0.195168	0.574888	-0.239365	0.715575	0.478483	0.449123
20214	8.576554	1.554484	-4.473571	0.819758	0.272319	0.134689	-0.546131	0.216587	0.559770	-0.254826	0.710473	0.482464	0.444432
20215	8.382092	1.194447	-3.922916	0.938875	0.206666	0.147787	-0.549837	0.241546	0.545951	-0.271243	0.705328	0.487576	0.437276
20216	8.517592	1.319272	-3.900606	0.806000	0.282757	0.097908	-0.557941	0.265111	0.527698	-0.286138	0.699422	0.491567	0.432777
20217	8.567197	1.389600	-3.747459	0.822640	0.337832	0.099715	-0.564055	0.284349	0.511909	-0.301592	0.692816	0.495301	0.428632
20218	8.987450	0.858063	-3.387521	0.822892	0.355962	0.105208	-0.568399	0.302075	0.492169	-0.317320	0.685826	0.498596	0.424678
20219	9.617021	0.291796	-3.979798	0.831539	0.367307	0.149277	-0.574421	0.322738	0.472760	-0.333429	0.678930	0.501213	0.420314
20220	9.484011	-1.143359	-3.747535	0.898315	0.260725	0.048382	-0.578490	0.341096	0.454291	-0.348535	0.671213	0.506211	0.414423
20221	9.625399	-1.607049	-3.958681	0.783288	0.233174	0.022457	-0.582595	0.359796	0.431590	-0.361440	0.664090	0.510690	0.409319
20222	10.050790	-1.794265	-4.323528	0.676629	0.202239	-0.100606	-0.587067	0.368928	0.416818	-0.371582	0.656546	0.515988	0.405747
20223	9.625689	-2.784288	-4.043636	0.670898	0.137209	-0.108104	-0.590841	0.376547	0.401400	-0.380847	0.649421	0.521722	0.401265
20224	9.553085	-2.841049	-3.751523	0.414612	0.052893	-0.242452	-0.593472	0.382717	0.389724	-0.384772	0.643377	0.527712	0.399420
20225	9.083806	-2.097303	-3.999582	0.172124	-0.022720	-0.198748	-0.597441	0.379788	0.385193	-0.385165	0.640305	0.531712	0.398672
20226	9.263387	-2.335621	-4.041656	-0.181181	-0.131300	-0.057959	-0.599455	0.378033	0.387575	-0.380935	0.642219	0.531961	0.399325
20227	8.851719	-2.099136	-4.101995	-0.375764	-0.109935	0.055353	-0.597124	0.371892	0.395825	-0.375418	0.646735	0.528941	0.401269
20228	8.951834	-2.029698	-4.269487	-0.535381	-0.175975	0.183636	-0.591690	0.369595	0.404279	-0.368031	0.654158	0.523497	0.403214
20229	8.436511	-1.401529	-4.193003	-0.610364	-0.289156	0.200180	-0.584670	0.364362	0.418303	-0.358658	0.663241	0.517892	0.404060
20230	8.493223	-1.153028	-4.130720	-0.661898	-0.258774	0.187240	-0.577637	0.358017	0.432259	-0.348626	0.672038	0.511802	0.406060
20231	8.487050	-1.435932	-4.185458	-0.776147	-0.267630	0.155784	-0.568603	0.347544	0.450337	-0.336743	0.681359	0.505052	0.408995
20232	8.696433	-1.070578	-4.058094	-0.658774	-0.296894	0.240588	-0.559611	0.338863	0.465917	-0.326648	0.690665	0.498262	0.409899
20233	8.634067	-1.055980	-4.029105	-0.698000	-0.273194	0.277166	-0.552569	0.331691	0.479686	-0.316608	0.700367	0.490272	0.410949
20234	8.701923	-0.874267	-4.054605	-0.683178	-0.314437	0.289234	-0.543332	0.325242	0.495125	-0.306245	0.710108	0.482469	0.411320
20235	8.972671	-0.660754	-4.027114	-0.745370	-0.245573	0.249643	-0.534353	0.315997	0.507927	-0.295419	0.719216	0.474058	0.413189
20236	8.712369	-0.563617	-4.081948	-0.905723	-0.211697	0.306122	-0.523654	0.303309	0.525169	-0.282810	0.729164	0.463262	0.416805
20237	8.599242	-0.437955	-3.811278	-0.841839	-0.107949	0.291405	-0.515739	0.291433	0.537959	-0.272057	0.737595	0.452347	0.421094
20238	8.603222	-0.182914	-4.027091	-0.934711	-0.071240	0.236147	-0.513030	0.278096	0.547964	-0.259516	0.745360	0.441224	0.427096
20239	8.531533	-0.120026	-3.978121	-0.942368	-0.064949	0.223272	-0.508753	0.260762	0.559496	-0.246909	0.752800	0.429911	0.433018
20240	8.622035	-0.038371	-4.147589	-0.860253	0.022822	0.137068	-0.504898	0.242982	0.568809	-0.235255	0.757997	0.420139	0.439977
20241	8.743069	0.503565	-4.303125	-0.855969	0.148507	-0.056621	-0.508045	0.222302	0.571014	-0.223152	0.760273	0.412512	0.449468
20242	8.527243	1.122737	-4.435905	-0.683791	0.169807	-0.082877	-0.510643	0.202383	0.574632	-0.213340	0.761121	0.406739	0.457979
20243	8.959107	0.968491	-4.911857	-0.523583	0.186035	-0.082536	-0.515380	0.187899	0.575992	-0.206240	0.761067	0.402207	0.465266
20244	9.262178	1.236513	-5.708646	-0.465503	0.180762	-0.273183	-0.520370	0.170705	0.575819	-0.198003	0.759142	0.401168	0.472823
20245	9.763914	1.973866	-5.630839	-0.484288	0.038155	-0.411310	-0.525091	0.153798	0.575386	-0.187122	0.757475	0.402510	0.478751
20246	9.031135	2.282786	-5.500010	-0.337102	0.036238	-0.481779	-0.528127	0.133531	0.574733	-0.177638	0.754538	0.406332	0.483748
20247	8.545588	1.880172	-4.875967	-0.289151	-0.111844	-0.349473	-0.530951	0.118263	0.574382	-0.168991	0.753909	0.409082	0.485505
20248	7.745623	1.666569	-4.799156	-0.204177	-0.103993	-0.147663	-0.528181	0.107303	0.578357	-0.163581	0.754470	0.409582	0.486065
20249	7.852827	1.956343	-4.767469	-0.103620	-0.177267	-0.003217	-0.524142	0.103243	0.580405	-0.160511	0.756636	0.409115	0.484111
20250	8.313615	1.653796	-4.868770	-0.223808	-0.198780	0.087471	-0.521884	0.101011	0.585600	-0.156298	0.760058	0.406166	0.482610
20251	8.136109	1.814648	-4.836937	-0.215088	-0.181693	0.139751	-0.513350	0.099869	0.589293	-0.152858	0.763738	0.402452	0.481011
20252	7.968234	2.238804	-4.917242	-0.318509	-0.230243	0.248850	-0.507779	0.096405	0.595892	-0.148481	0.768974	0.396180	0.479243
20253	7.967047	2.612897	-4.608088	-0.309910	-0.244045	0.232444	-0.504046	0.095890	0.599667	-0.143912	0.774163	0.390295	0.477107
20254	7.800813	2.565303	-4.587694	-0.288694	-0.231351	0.203059	-0.495748	0.092981	0.605451	-0.139526	0.778832	0.384959	0.475142
20255	8.070758	2.350358	-4.792367	-0.289220	-0.154043	0.173589	-0.490744	0.089643	0.609592	-0.135344	0.782519	0.379902	0.474363
20256	7.917983	2.356293	-4.612755	-0.258991	-0.043387	0.199136	-0.487438	0.087675	0.608894	-0.132803	0.785201	0.374345	0.475067
20257	7.677183	2.402364	-4.306439	-0.223128	0.016856	0.235777	-0.486904	0.088262	0.608101	-0.131488	0.787463	0.368466	0.476283
20258	7.762156	2.464030	-4.248846	-0.224454	0.047192	0.252273	-0.485500	0.086105	0.609055	-0.130656	0.789518	0.362127	0.477970
20259	8.383291	2.493170	-4.938346	-0.270336	0.173463	0.301652	-0.485524	0.086766	0.606900	-0.130307	0.790781	0.354331	0.481804
20260	8.506318	1.014671	-5.223032	-0.260499	0.289725	0.514135	-0.489859	0.090960	0.602118	-0.133141	0.792316	0.342812	0.486814
20261	9.800150	0.157809	-5.470169	-0.120865	0.472437	0.442680	-0.499863	0.097360	0.593818	-0.138595	0.791076	0.333328	0.493845
20262	9.730021	-0.016811	-5.430049	-0.051738	0.166148	0.388206	-0.504945	0.105289	0.586937	-0.142676	0.792206	0.326113	0.495684
20263	9.357611	0.123734	-5.048169	-0.121950	0.188888	0.223740	-0.509151	0.109785	0.581623	-0.144080	0.792209	0.320777	0.498747
20264	8.823912	-0.540196	-4.619623	-0.218475	0.043255	0.321750	-0.509460	0.112323	0.581094	-0.144065	0.794514	0.313277	0.499850
20265	8.922652	-1.034096	-4.725538	-0.160240	0.076709	0.407080	-0.509253	0.117613	0.581139	-0.146035	0.796826	0.304885	0.500786
20266	8.784475	-0.512624	-4.125361	-0.059121	-0.071136	0.410342	-0.510671	0.120497	0.579543	-0.148723	0.800255	0.297853	0.498755
20267	8.670097	-0.250652	-4.073498	-0.033375	-0.104118	0.282004	-0.507613	0.128220	0.580258	-0.150407	0.803153	0.293188	0.496351
20268	8.489265	-0.117442	-4.147970	-0.102584	-0.179367	0.094784	-0.502821	0.130229	0.583354	-0.148612	0.805855	0.291096	0.493736
20269	8.361758	-0.377776	-4.014504	0.019239	-0.218292	-0.000412	-0.497188	0.130950	0.586912	-0.147711	0.808033	0.291794	0.490021
20270	8.582570	-0.575408	-4.038536	0.126171	-0.148866	-0.150781	-0.494291	0.131307	0.590200	-0.147357	0.808301	0.295800	0.487277
20271	8.989169	-0.451198	-4.473093	0.107653	-0.255364	-0.183583	-0.488753	0.129589	0.595258	-0.145913	0.809452	0.300388	0.482974
20272	8.579350	-0.531436	-4.781869	0.107544	-0.189858	-0.264548	-0.484026	0.126400	0.599274	-0.143907	0.809437	0.306148	0.479974
20273	8.313025	-0.438796	-4.679548	0.079115	-0.271866	-0.154404	-0.481562	0.126370	0.599112	-0.142201	0.810947	0.309984	0.475451
20274	7.943007	-0.418404	-4.559333	0.122454	-0.091589	-0.124402	-0.476878	0.126662	0.603203	-0.142394	0.810760	0.313329	0.473515
20275	7.709088	-0.512534	-3.928198	0.118251	0.194190	-0.241446	-0.479896	0.125308	0.600405	-0.143450	0.807143	0.317576	0.476537
20276	8.343109	-0.374534	-4.245601	0.054771	0.312750	-0.232431	-0.486328	0.121243	0.594181	-0.144057	0.802576	0.320844	0.481849
20277	9.348507	0.804580	-4.647374	-0.142226	0.507631	-0.430917	-0.497053	0.109480	0.587118	-0.141102	0.795338	0.324649	0.492068
20278	10.453757	1.972437	-5.526243	-0.316172	0.154122	-0.292644	-0.507131	0.099737	0.578388	-0.134152	0.792847	0.325658	0.497336
20279	9.023428	2.619514	-6.014282	-0.482124	0.109712	-0.160990	-0.509957	0.085258	0.579045	-0.125774	0.792046	0.322900	0.502573
20280	8.755966	2.236192	-5.857067	-0.439538	0.031115	-0.204943	-0.510551	0.067927	0.580332	-0.116903	0.791550	0.321533	0.506358
20281	8.160403	1.827397	-5.436618	-0.155842	-0.170049	-0.182232	-0.506824	0.055933	0.582314	-0.111591	0.792558	0.323068	0.505001
20282	8.316813	2.735790	-4.914961	0.022031	-0.050183	-0.380071	-0.505628	0.047970	0.582368	-0.107731	0.790609	0.329314	0.504860
20283	7.931129	1.962759	-4.924898	-0.029391	-0.133786	-0.521559	-0.503862	0.040775	0.586581	-0.101153	0.788653	0.337406	0.503937
20284	7.866093	2.163159	-5.008091	0.043003	-0.144223	-0.411275	-0.501506	0.029708	0.590003	-0.096667	0.787285	0.344505	0.502149
20285	7.620309	2.193564	-5.336768	0.058652	-0.134841	-0.167244	-0.499807	0.026132	0.591417	-0.094980	0.787488	0.347884	0.499819
20286	7.778632	2.184558	-5.110930	-0.066783	-0.083047	-0.072103	-0.497554	0.022773	0.593937	-0.092587	0.788011	0.348409	0.499076
20287	7.813364	2.336192	-5.046042	-0.206078	-0.038139	-0.015522	-0.495849	0.018905	0.595607	-0.088886	0.788786	0.346584	0.499796
20288	8.209734	2.528705	-4.965432	-0.346660	-0.175890	0.079974	-0.491654	0.013825	0.598553	-0.082955	0.791757	0.342064	0.499231
20289	8.008458	2.694042	-4.894046	-0.320202	-0.176134	0.113044	-0.487197	0.010229	0.602410	-0.077740	0.794918	0.337299	0.498288
20290	8.131927	2.567077	-5.073351	-0.400411	-0.191698	0.193660	-0.482423	0.003017	0.606044	-0.071967	0.798786	0.330414	0.497582
20291	7.920680	2.633766	-4.693149	-0.394442	-0.166533	0.279860	-0.477658	-0.003878	0.608874	-0.067249	0.802931	0.322198	0.496959
20292	7.962758	2.563234	-4.518905	-0.458334	-0.167830	0.320113	-0.474312	-0.006849	0.611681	-0.061944	0.807288	0.312606	0.496716
20293	8.122100	2.761480	-4.559792	-0.399363	-0.137483	0.334011	-0.470829	-0.009180	0.615624	-0.057826	0.811285	0.303368	0.496428
20294	8.257704	2.900754	-4.530148	-0.442348	-0.152225	0.336757	-0.467364	-0.011797	0.616805	-0.053028	0.815358	0.293571	0.496182
20295	8.153250	3.030473	-4.385342	-0.442172	-0.119388	0.341296	-0.464527	-0.018214	0.618996	-0.048334	0.819033	0.283716	0.496341
20296	8.291447	2.705407	-4.445751	-0.422306	-0.144132	0.400991	-0.461586	-0.021994	0.621347	-0.044535	0.823149	0.272969	0.495914
20297	8.159468	2.683478	-4.368518	-0.435856	-0.156988	0.478031	-0.459498	-0.023770	0.622866	-0.041047	0.827679	0.260895	0.495173
20298	8.013456	2.663350	-4.237624	-0.462935	-0.183937	0.529374	-0.455488	-0.024434	0.626767	-0.037627	0.832611	0.247572	0.494016
20299	7.860948	2.409654	-4.223917	-0.623012	-0.208692	0.565729	-0.449820	-0.026890	0.629722	-0.031583	0.837843	0.232134	0.493088
20300	8.245538	2.147944	-5.157602	-0.519477	-0.051221	0.655614	-0.448575	-0.027106	0.630932	-0.029068	0.841653	0.215927	0.494116
20301	8.584591	1.256998	-5.794258	-0.336901	-0.056313	0.703599	-0.447066	-0.026240	0.632754	-0.029889	0.845372	0.200775	0.494107
20302	8.054630	1.618029	-5.318120	-0.339120	0.175146	0.461860	-0.448331	-0.025000	0.630508	-0.029385	0.845689	0.189388	0.498074
20303	9.141336	1.008134	-5.971239	-0.128211	0.146249	0.478035	-0.453227	-0.018910	0.627082	-0.032331	0.846117	0.179937	0.500663
20304	9.232678	-0.074863	-5.539814	-0.004371	0.213636	0.375254	-0.459357	-0.012021	0.624812	-0.036750	0.845349	0.173296	0.503987
20305	8.629574	0.295514	-5.179204	0.007884	0.028631	0.030504	-0.459723	-0.006315	0.622143	-0.037161	0.845217	0.172806	0.504347
20306	9.081890	0.273868	-5.249380	-0.008319	0.068956	0.036008	-0.464953	-0.005313	0.620332	-0.037596	0.844699	0.171968	0.505467
20307	8.108519	0.606549	-4.776167	-0.025024	-0.219198	-0.044456	-0.462750	-0.005026	0.622387	-0.035881	0.846836	0.172572	0.501797
20308	8.001649	0.833158	-4.983192	0.167859	-0.041238	-0.136114	-0.459971	-0.006203	0.625720	-0.037181	0.846702	0.176483	0.500566
20309	8.053617	0.302989	-4.892001	0.205888	-0.065802	-0.220491	-0.458056	-0.005959	0.625854	-0.038166	0.846487	0.182250	0.498786
20310	8.235976	0.478563	-5.061876	0.343560	-0.053789	-0.273397	-0.454807	-0.001652	0.628006	-0.041021	0.845785	0.190231	0.496767
20311	8.158522	0.352935	-5.054970	0.323401	-0.029133	-0.346920	-0.452759	-0.000093	0.629728	-0.042910	0.844535	0.199231	0.495204
20312	8.187166	0.592851	-4.880616	0.414410	-0.020608	-0.432956	-0.452914	0.002080	0.630959	-0.045497	0.842653	0.210539	0.493497
20313	8.003004	0.621072	-4.719003	0.490792	0.024156	-0.385195	-0.453645	0.005332	0.630203	-0.050076	0.840369	0.221719	0.492050
20314	7.934848	0.212419	-4.946104	0.419600	0.246414	-0.404131	-0.455647	0.011275	0.628935	-0.054197	0.835724	0.232260	0.494654
20315	8.500729	0.859309	-5.566730	0.522106	0.334995	-0.409365	-0.463109	0.013703	0.624212	-0.060474	0.829953	0.243739	0.498108
20316	7.753030	1.579774	-4.119042	0.356351	0.349477	-0.339975	-0.473365	0.019074	0.617087	-0.064659	0.824385	0.252382	0.502505
20317	9.212967	2.285741	-4.734072	0.500554	0.493338	-0.468881	-0.484430	0.021929	0.607484	-0.070706	0.816387	0.264344	0.508562
20318	8.735447	3.231270	-5.197834	0.243346	0.376769	-0.354462	-0.489923	0.019769	0.601916	-0.073011	0.810353	0.271934	0.513857
20319	9.453571	2.504053	-4.867211	0.232123	0.057046	-0.300706	-0.498708	0.017684	0.595834	-0.073947	0.807853	0.279022	0.513860
20320	8.500532	2.869964	-4.891979	0.389407	-0.068307	-0.184734	-0.497498	0.021155	0.598640	-0.077918	0.806982	0.285996	0.510799
20321	8.404132	2.894411	-5.216620	0.403867	-0.202386	-0.144146	-0.492633	0.027535	0.600629	-0.081685	0.807643	0.292719	0.505327
20322	7.716883	2.232217	-5.016551	0.336282	-0.221091	0.031670	-0.486806	0.034657	0.604299	-0.086101	0.809552	0.295857	0.499680
20323	7.693095	1.703773	-5.374073	0.271223	-0.159926	0.121264	-0.483613	0.044331	0.607875	-0.090600	0.811481	0.296866	0.495137
20324	7.456028	2.113290	-5.051039	0.157756	-0.188015	0.195437	-0.479315	0.053540	0.612098	-0.093941	0.814264	0.295497	0.490745
20325	7.690715	1.992843	-4.872249	-0.058194	-0.128396	0.256435	-0.475004	0.060610	0.614408	-0.094546	0.817236	0.291006	0.488366
20326	8.233284	1.655129	-5.285922	-0.204585	-0.059497	0.314815	-0.471728	0.061661	0.614716	-0.093893	0.820073	0.283875	0.487933
20327	8.439614	1.046211	-4.829145	-0.155171	0.045607	0.371591	-0.472007	0.064022	0.617880	-0.095025	0.822102	0.276192	0.488709
20328	8.444144	0.681579	-4.401867	-0.251171	0.268229	0.315947	-0.474523	0.066161	0.614740	-0.095422	0.821726	0.267923	0.493840
20329	8.943582	0.154236	-4.395000	-0.189659	0.141266	0.437413	-0.478296	0.069494	0.610313	-0.097230	0.823085	0.258564	0.496207
20330	8.842361	0.135504	-4.391338	-0.360070	0.053825	0.367459	-0.481330	0.070047	0.608454	-0.095190	0.825165	0.248733	0.498169
20331	8.936988	0.610944	-4.816771	-0.232015	0.107985	0.535626	-0.483438	0.073875	0.607745	-0.097124	0.827220	0.237317	0.499954
20332	9.054050	-0.141672	-4.625629	-0.325696	0.203975	0.473718	-0.487605	0.076209	0.603946	-0.097398	0.828059	0.225711	0.503872
20333	8.906608	-0.226217	-4.031471	-0.411301	0.211441	0.350556	-0.488043	0.077663	0.602804	-0.095027	0.828330	0.215251	0.508435
20334	8.987413	-0.354104	-4.119842	-0.315439	0.083686	0.389479	-0.490500	0.076879	0.602504	-0.094083	0.829770	0.205321	0.510367
20335	8.862413	-0.348826	-4.086157	-0.247125	-0.020809	0.285150	-0.489396	0.076810	0.603588	-0.092828	0.831658	0.197976	0.510425
20336	9.179451	-0.232322	-4.261453	-0.171562	-0.004664	0.166071	-0.491591	0.075961	0.601636	-0.091614	0.832730	0.193363	0.510665
20337	9.079944	-0.338319	-4.620635	-0.116867	0.034619	0.153218	-0.489102	0.074622	0.602629	-0.091435	0.833236	0.189398	0.511357
20338	8.859929	-0.407880	-4.381048	-0.016182	-0.048799	0.094770	-0.489267	0.077503	0.603629	-0.091907	0.834181	0.187624	0.510384
20339	8.795094	-0.632818	-4.568439	0.001191	-0.085552	0.061772	-0.487213	0.078897	0.605889	-0.092356	0.835343	0.186576	0.508785
20340	8.555148	-0.359018	-4.248598	0.124581	-0.046769	0.021580	-0.485988	0.079441	0.605774	-0.094437	0.835726	0.187448	0.507451
20341	8.602721	-0.754013	-4.470277	0.024654	-0.057641	-0.022703	-0.485075	0.083047	0.605847	-0.094569	0.836239	0.187970	0.506388
20342	8.499032	-0.608562	-4.233637	0.050685	-0.032854	-0.008002	-0.484789	0.083494	0.608067	-0.095180	0.836500	0.188579	0.505614
20343	8.673425	-0.584597	-4.124094	0.077683	-0.049301	-0.057426	-0.482318	0.083942	0.609580	-0.095927	0.836688	0.190171	0.504566
20344	8.928705	-0.504009	-4.480835	0.070780	-0.116561	-0.070120	-0.480792	0.083802	0.612027	-0.095924	0.837514	0.192176	0.502431
20345	8.892834	-0.382292	-4.498019	-0.026052	-0.056955	-0.139210	-0.479368	0.080369	0.613452	-0.094121	0.837650	0.194083	0.501813
20346	8.958287	-0.193257	-4.525796	-0.060642	-0.076311	-0.198844	-0.477929	0.075294	0.614228	-0.090779	0.837805	0.196847	0.501091
20347	8.624694	0.011705	-4.446790	-0.149825	-0.005763	-0.221190	-0.477123	0.067345	0.617032	-0.086299	0.837303	0.198775	0.501961
20348	8.602768	0.148163	-4.845928	-0.069672	0.056688	-0.206447	-0.478962	0.061365	0.617372	-0.083250	0.836081	0.201331	0.503492
20349	8.396728	0.486576	-4.840848	-0.075648	0.151177	-0.232291	-0.480120	0.055004	0.616723	-0.080521	0.833794	0.203913	0.506678
20350	8.668383	1.241214	-4.305184	-0.075440	0.106362	-0.283400	-0.484419	0.047087	0.614636	-0.076789	0.831723	0.207596	0.509160
20351	8.626336	1.111051	-4.700478	-0.155964	0.045648	-0.279833	-0.488420	0.037220	0.612428	-0.071764	0.830375	0.210326	0.510970
20352	8.507530	1.708892	-4.740435	-0.059544	-0.044559	-0.253737	-0.487492	0.028328	0.611605	-0.067958	0.829894	0.213886	0.510793
20353	8.692112	1.806738	-4.901241	-0.030537	0.001679	-0.164697	-0.487848	0.025040	0.613467	-0.065945	0.829268	0.216081	0.511151
20354	8.720284	1.812703	-4.998845	-0.049939	-0.058210	-0.131602	-0.485605	0.021223	0.613901	-0.063481	0.829414	0.217720	0.510529
20355	8.717401	1.647730	-4.990154	-0.049937	-0.103542	-0.127887	-0.484979	0.016366	0.616207	-0.061017	0.830035	0.219271	0.509156
20356	8.591679	1.515275	-4.991146	-0.118082	-0.097614	-0.007877	-0.482715	0.012299	0.618958	-0.058506	0.831194	0.218201	0.508017
20357	8.235715	1.563088	-4.934061	-0.047190	-0.134768	0.117042	-0.479684	0.012151	0.621116	-0.058411	0.833190	0.215763	0.505795
20358	8.246715	1.365551	-4.674968	-0.148474	-0.104723	0.158065	-0.477193	0.011573	0.623665	-0.057040	0.835155	0.211629	0.504457
20359	8.339757	1.674425	-4.613650	-0.166122	-0.107156	0.184718	-0.474128	0.009679	0.627364	-0.055735	0.837258	0.206836	0.503102
20360	8.565523	1.664286	-4.699429	-0.248765	-0.153377	0.177335	-0.471098	0.009278	0.628958	-0.052676	0.839850	0.201412	0.501309
20361	8.365683	1.616718	-4.663290	-0.274885	-0.120216	0.223977	-0.467200	0.006273	0.632306	-0.049845	0.842278	0.194885	0.500102
20362	8.357255	1.607355	-4.503663	-0.227978	-0.071158	0.263447	-0.467173	0.005600	0.634735	-0.048305	0.844283	0.188092	0.499473
20363	8.334907	1.518447	-4.551702	-0.216376	-0.073993	0.217574	-0.463281	0.002501	0.637118	-0.046542	0.846077	0.182215	0.498783
20364	8.446920	1.491194	-4.387035	-0.285040	-0.081095	0.216560	-0.461602	0.000460	0.638488	-0.043499	0.847986	0.175587	0.498193
20365	8.747149	1.519254	-4.827901	-0.302640	-0.035934	0.202747	-0.460451	-0.003235	0.639625	-0.040229	0.849329	0.169066	0.498437
20366	8.867813	0.989961	-5.198073	-0.258229	0.045605	0.347607	-0.462639	-0.003997	0.638776	-0.039382	0.850289	0.160362	0.499742
20367	8.197725	0.299224	-4.327534	-0.303374	0.088903	0.329780	-0.463203	-0.003765	0.637011	-0.037795	0.850690	0.151536	0.501931
20368	8.525782	0.412562	-4.633658	-0.343148	0.105567	0.207720	-0.468625	-0.008019	0.637352	-0.034291	0.850549	0.144303	0.504547
20369	8.797075	0.792700	-4.916604	-0.199878	0.067797	0.233866	-0.471511	-0.008693	0.634869	-0.033457	0.850687	0.138138	0.506093
20370	8.640301	0.227020	-5.320106	-0.185715	0.032828	0.387961	-0.470566	-0.007595	0.634926	-0.034236	0.851578	0.129446	0.506840
20371	8.649930	0.261783	-5.025641	-0.189861	0.123179	0.292398	-0.474142	-0.006683	0.634466	-0.034325	0.851230	0.122315	0.509183
20372	8.819432	-0.005634	-5.422494	-0.182239	0.067057	0.168610	-0.476087	-0.005074	0.633484	-0.033067	0.851121	0.117424	0.510599
20373	8.527190	-0.119343	-5.467849	-0.300609	-0.030192	0.198729	-0.476883	-0.007537	0.632793	-0.029985	0.852129	0.110827	0.510582
20374	8.470595	0.189296	-5.130487	-0.208070	-0.047852	0.243031	-0.477930	-0.011551	0.632560	-0.028777	0.853309	0.104466	0.510021
20375	8.298590	-0.063193	-4.835933	-0.342112	0.027657	0.216886	-0.479252	-0.015939	0.631482	-0.025309	0.853716	0.097078	0.510983
20376	7.990722	0.026568	-4.497848	-0.319261	0.000810	0.185733	-0.482361	-0.020910	0.628603	-0.021726	0.854250	0.090528	0.511458
20377	8.376402	0.212319	-5.170281	-0.257910	-0.083782	0.230127	-0.478063	-0.023988	0.630434	-0.019639	0.855690	0.083803	0.510280
20378	8.442610	-0.156630	-5.175160	-0.236563	-0.084608	0.274167	-0.476931	-0.025638	0.632519	-0.018215	0.857124	0.076612	0.509055
20379	8.512956	-0.040913	-5.162548	-0.191493	-0.057315	0.246719	-0.477484	-0.025087	0.632832	-0.017501	0.858225	0.070246	0.508143
20380	8.507592	-0.103329	-5.206220	-0.088627	-0.120035	0.336929	-0.475035	-0.022700	0.634600	-0.019207	0.859965	0.063493	0.506023
20381	8.349840	-0.314111	-4.955392	-0.169257	-0.114579	0.123823	-0.471848	-0.024379	0.636664	-0.017573	0.861431	0.059471	0.504074
20382	8.514705	-0.145312	-5.513431	-0.212576	-0.112969	0.007251	-0.470024	-0.027628	0.636999	-0.013826	0.862682	0.057139	0.502319
20383	8.005249	0.002357	-5.408906	-0.152491	-0.160398	-0.066964	-0.465574	-0.031316	0.639890	-0.010520	0.864359	0.056577	0.499571
20384	7.844105	-0.207370	-5.595013	-0.102156	-0.048745	-0.182735	-0.463708	-0.037005	0.641723	-0.006850	0.864691	0.058623	0.498825
20385	7.583494	0.159227	-5.493535	0.021682	0.056144	-0.281753	-0.462811	-0.042880	0.641907	-0.004674	0.863917	0.063466	0.499598
20386	7.857576	0.363787	-5.343076	0.204920	-0.155536	-0.352528	-0.459443	-0.047790	0.644459	-0.004468	0.865010	0.071509	0.496613
20387	7.839519	0.019043	-5.660978	0.380958	-0.034278	-0.387318	-0.455050	-0.047396	0.646500	-0.007369	0.864862	0.081751	0.495254
20388	8.019300	-0.200797	-5.995122	0.544398	-0.009549	-0.438430	-0.452756	-0.042969	0.649354	-0.012399	0.864116	0.094613	0.494165
20389	8.007022	-0.111837	-5.752610	0.743057	-0.022853	-0.534347	-0.451490	-0.034890	0.649009	-0.020161	0.863174	0.110913	0.492161
20390	7.849408	-0.191181	-5.539567	0.912764	-0.051591	-0.617510	-0.450106	-0.023609	0.651602	-0.029692	0.861778	0.130445	0.489327
20391	7.505134	-0.375170	-5.740392	1.010312	-0.287929	-0.642748	-0.441073	-0.009474	0.656217	-0.040350	0.862246	0.151244	0.481695
20392	7.845978	-0.702150	-5.764925	1.086357	-0.347269	-0.669094	-0.429869	0.006813	0.661766	-0.051540	0.862437	0.173369	0.472747
20393	8.282926	-0.517937	-6.349938	1.133888	-0.234360	-0.647968	-0.423604	0.023866	0.667408	-0.064508	0.861131	0.195111	0.464998
20394	8.110437	0.059119	-5.538035	0.953388	-0.185919	-0.588672	-0.416043	0.044815	0.669843	-0.074675	0.859163	0.214206	0.458670
20395	10.056531	1.604211	-7.503538	1.166467	0.166348	-0.381738	-0.417953	0.064219	0.666784	-0.092251	0.854186	0.230832	0.456698
20396	9.048271	3.775933	-5.476430	0.543142	0.255039	-0.177356	-0.423122	0.080659	0.662616	-0.101043	0.850024	0.238240	0.458793
20397	8.437602	1.367419	-4.913907	0.479674	0.185698	-0.126504	-0.432407	0.093198	0.650977	-0.109132	0.846855	0.244164	0.459686
20398	8.276381	1.493267	-4.631779	0.275114	0.257390	-0.394956	-0.439875	0.095274	0.644861	-0.111376	0.841966	0.252717	0.463490
20399	8.038574	2.428365	-4.626453	0.363979	0.467419	-0.371158	-0.450518	0.097156	0.635058	-0.116541	0.834993	0.261089	0.470147
20400	8.202129	2.052142	-4.502209	0.443390	0.175886	-0.177869	-0.458309	0.103267	0.629189	-0.123147	0.831395	0.267710	0.471114
20401	8.500196	2.481745	-4.150756	0.275257	0.093847	-0.089830	-0.465668	0.108346	0.624352	-0.127406	0.829431	0.271435	0.471312
20402	8.123108	1.984263	-4.101265	0.065154	-0.122668	-0.093729	-0.463623	0.109401	0.624946	-0.126899	0.829970	0.273823	0.469114
20403	8.087026	1.363674	-4.451683	0.063029	-0.193154	0.070503	-0.457486	0.112952	0.627437	-0.127515	0.832067	0.273644	0.465320
20404	8.459205	1.999666	-4.881618	-0.185997	-0.074339	0.192039	-0.453769	0.113562	0.631007	-0.125749	0.834339	0.268792	0.464561
20405	8.674320	2.204203	-4.878668	-0.265219	-0.085284	0.381005	-0.451561	0.113955	0.633754	-0.124277	0.837851	0.260140	0.463561
20406	8.606002	1.600751	-5.044249	-0.168310	-0.215188	0.595076	-0.441914	0.113210	0.640480	-0.125709	0.843398	0.248853	0.459291
20407	8.534223	-0.710249	-5.882367	-0.077422	-0.284494	0.704160	-0.430507	0.125086	0.645645	-0.129313	0.849650	0.236920	0.453036
20408	7.812558	-1.233090	-5.209228	-0.197209	-0.265364	0.461430	-0.426156	0.129345	0.648470	-0.128830	0.854757	0.227854	0.448192
20409	8.484925	-0.817694	-5.980229	-0.063477	-0.104932	0.175344	-0.422478	0.133032	0.651816	-0.128770	0.856696	0.224488	0.446202
20410	9.086158	-0.742339	-7.390695	-0.129823	-0.167598	0.090999	-0.415911	0.135956	0.655638	-0.126566	0.858981	0.222106	0.443623
20411	7.816684	-0.248099	-6.335478	-0.254082	-0.079414	0.094121	-0.408950	0.127842	0.657002	-0.122613	0.860797	0.218363	0.443071
20412	7.517955	-0.469669	-5.929735	-0.244372	0.042703	-0.104342	-0.410774	0.121385	0.658549	-0.117621	0.860609	0.217778	0.445074
20413	7.210392	-0.824936	-5.674248	-0.125876	0.079941	-0.056575	-0.411510	0.115468	0.660118	-0.115254	0.860020	0.217358	0.447031
20414	6.961215	-0.932869	-5.450723	0.080432	0.183145	0.054623	-0.413300	0.115546	0.659041	-0.117871	0.858488	0.216596	0.449656
20415	7.699399	-0.866634	-5.354738	0.360716	0.135386	0.072858	-0.416194	0.124365	0.653291	-0.125307	0.856797	0.218150	0.450119
20416	8.221984	-0.865771	-5.693016	0.379178	0.124899	-0.059115	-0.420465	0.135311	0.650152	-0.131773	0.854495	0.222156	0.450690
20417	8.279408	-1.294669	-5.562733	0.429216	0.067298	-0.238825	-0.424978	0.143361	0.646428	-0.137304	0.851745	0.229774	0.450424
20418	7.848661	-1.111357	-5.265323	0.477600	0.103619	-0.451722	-0.426183	0.149437	0.642142	-0.141795	0.847409	0.241372	0.451145
20419	8.082111	-1.425686	-5.454894	0.582682	-0.038277	-0.515559	-0.428592	0.153443	0.639915	-0.146931	0.843607	0.255267	0.448973
20420	7.732991	-1.955864	-5.512909	0.600530	-0.016835	-0.537748	-0.428966	0.159195	0.636289	-0.152089	0.839202	0.269654	0.447098
20421	7.308505	-1.643428	-5.084497	0.821284	0.045708	-0.564972	-0.434714	0.166506	0.630886	-0.161236	0.833192	0.286056	0.444933
20422	7.948492	-1.855502	-4.795890	0.736897	-0.033126	-0.704367	-0.436642	0.174754	0.625093	-0.166983	0.826974	0.304306	0.442299
20423	8.224776	-2.502324	-4.622085	0.543184	0.054182	-0.707679	-0.440042	0.180105	0.619137	-0.170335	0.820351	0.320283	0.442074
20424	8.826897	-1.902881	-5.519655	0.700871	0.224461	-0.711109	-0.449670	0.179447	0.612601	-0.176907	0.811322	0.337228	0.443552
20425	8.463063	-0.354306	-5.268871	0.748872	0.210982	-0.751149	-0.459646	0.182666	0.601789	-0.184155	0.801656	0.354894	0.444392
20426	9.220400	1.582368	-5.980010	0.781754	0.442660	-0.836322	-0.471912	0.182501	0.591600	-0.192298	0.788742	0.373425	0.448844
20427	9.704206	3.785106	-5.418691	0.834640	0.505284	-0.558719	-0.489885	0.185525	0.574796	-0.204403	0.776707	0.387441	0.452587
20428	9.718897	2.389748	-4.798086	0.864520	0.394859	-0.531166	-0.502868	0.195392	0.559047	-0.215991	0.765379	0.401727	0.454046
20429	9.823414	1.726279	-5.639405	0.978752	0.530677	-0.589999	-0.518731	0.203896	0.540635	-0.229947	0.751404	0.417030	0.456731
20430	7.492740	2.770045	-5.584102	1.077858	0.199071	-0.676785	-0.528767	0.210731	0.529066	-0.241498	0.738824	0.435904	0.453659
20431	7.733239	1.702351	-4.566541	0.775624	0.098903	-0.821368	-0.540443	0.214464	0.512933	-0.246310	0.726887	0.454383	0.452221
20432	7.592183	1.765539	-4.143105	0.810873	0.088444	-0.523995	-0.549571	0.216259	0.504481	-0.254074	0.717279	0.468739	0.448599
20433	7.477778	1.216603	-4.371806	0.486903	0.230527	-0.684636	-0.555355	0.214068	0.496717	-0.256983	0.706260	0.481625	0.450770
20434	8.579410	1.230329	-3.987907	0.415014	0.126167	-0.486156	-0.564567	0.210908	0.487004	-0.259599	0.698349	0.491454	0.450989
20435	9.051867	2.448246	-4.470923	0.394093	0.036676	-0.432542	-0.571542	0.207195	0.482315	-0.261451	0.691699	0.500789	0.449895
20436	9.184064	1.959462	-4.614277	0.216928	0.034850	-0.423766	-0.576304	0.201392	0.476929	-0.260923	0.686076	0.508314	0.450374
20437	8.686225	1.297519	-4.532366	0.167116	-0.043059	-0.227595	-0.579014	0.198287	0.475668	-0.260604	0.683284	0.513138	0.449330
20438	8.553063	1.373440	-4.338542	0.120790	0.038932	-0.118635	-0.580669	0.197211	0.472462	-0.261530	0.681186	0.515552	0.449215
20439	8.569965	1.590963	-4.115600	0.008873	0.081148	0.074734	-0.581238	0.199152	0.472859	-0.263030	0.681186	0.514173	0.449918
20440	9.069957	1.645462	-4.283652	-0.126818	-0.017886	0.107775	-0.581786	0.199418	0.473292	-0.262028	0.683225	0.511563	0.450387
20441	8.674205	1.537215	-4.320271	-0.230455	-0.192783	0.080218	-0.577904	0.198060	0.477154	-0.257487	0.686970	0.509381	0.449782
20442	8.446895	1.556288	-3.816626	-0.206724	-0.164417	0.111385	-0.573719	0.196787	0.484997	-0.253915	0.690736	0.506745	0.449022
20443	9.232103	1.183917	-4.304796	-0.202302	-0.211316	0.175795	-0.568070	0.195999	0.488053	-0.250427	0.695404	0.503538	0.447381
20444	8.889819	1.621391	-4.202217	-0.279028	-0.320888	0.194173	-0.561132	0.194872	0.497801	-0.244993	0.701687	0.499850	0.444706
20445	9.013252	1.511560	-4.393483	-0.216724	-0.396893	0.169644	-0.552270	0.193412	0.508060	-0.239358	0.707902	0.497436	0.440613
20446	8.263148	1.695276	-3.958565	-0.202680	-0.403343	0.150291	-0.541489	0.192959	0.520009	-0.233739	0.713980	0.495350	0.436150
20447	8.504420	1.582540	-4.175988	-0.152417	-0.329348	0.174156	-0.532528	0.193409	0.528188	-0.229689	0.719205	0.493024	0.432335
20448	8.208930	1.590484	-4.070714	-0.126451	-0.321049	0.186978	-0.524951	0.195501	0.537439	-0.226264	0.724470	0.490624	0.428061
20449	7.540050	1.847304	-4.065765	-0.126103	-0.119346	0.043410	-0.519706	0.195713	0.543030	-0.223505	0.726398	0.489422	0.427618
20450	8.233835	1.742240	-5.270784	-0.068522	0.053853	0.089222	-0.517502	0.195357	0.543948	-0.223748	0.727202	0.487218	0.428641
20451	8.479053	0.382866	-6.003576	0.081207	0.218650	0.362494	-0.518974	0.201782	0.541195	-0.230018	0.728396	0.481625	0.429614
20452	9.580834	-0.288902	-5.310235	0.453341	0.390798	0.300704	-0.522810	0.217514	0.531069	-0.242897	0.725873	0.479218	0.429488
20453	9.839293	0.096221	-6.317092	0.454175	0.425560	0.120894	-0.528525	0.230202	0.521051	-0.254493	0.721056	0.479219	0.430884
20454	9.241615	0.222727	-6.395342	0.176435	0.033567	0.036448	-0.533313	0.237230	0.515483	-0.257624	0.720299	0.479966	0.429455
20455	8.218884	-0.107238	-5.482703	0.100327	-0.090475	0.077536	-0.532682	0.240634	0.514037	-0.258761	0.721278	0.480145	0.426921
20456	7.772110	-0.061832	-5.018976	0.142172	0.024115	0.127824	-0.531161	0.248172	0.510364	-0.262086	0.721643	0.479315	0.425205
20457	7.408252	-0.082839	-4.708496	0.239279	0.045605	0.131576	-0.530175	0.256674	0.510047	-0.266991	0.721250	0.479175	0.422972
20458	7.815520	0.207381	-4.506918	0.238074	0.009805	0.022584	-0.529000	0.260871	0.509330	-0.270649	0.720202	0.480717	0.420678
20459	8.297792	-0.346819	-4.837648	0.238453	-0.061137	-0.098418	-0.528506	0.263761	0.507030	-0.272574	0.718477	0.484429	0.418118
20460	8.813782	-0.221967	-4.836808	0.357079	-0.162661	-0.237361	-0.528792	0.265128	0.507665	-0.274078	0.715655	0.491611	0.413567
20461	8.442900	-0.693329	-4.929848	0.401319	-0.099035	-0.165051	-0.530297	0.273167	0.503226	-0.277411	0.712642	0.497763	0.409166
20462	8.322418	-0.954040	-5.132296	0.340263	-0.125642	-0.086293	-0.527631	0.277951	0.501433	-0.280244	0.710994	0.502387	0.404424
20463	8.296817	-0.684070	-4.820492	0.172099	-0.140737	-0.041587	-0.524618	0.279722	0.504258	-0.280912	0.710778	0.505079	0.400971
20464	8.414708	-0.845571	-4.772828	0.133257	-0.101142	0.006906	-0.522459	0.282463	0.504541	-0.281779	0.711006	0.506530	0.398119
20465	8.336400	-0.656894	-4.698643	0.042597	-0.133978	-0.164788	-0.520508	0.281338	0.507062	-0.279730	0.710198	0.509862	0.396750
20466	8.404166	-0.699366	-4.641084	-0.009998	-0.073532	-0.187917	-0.521034	0.280314	0.508240	-0.277290	0.709008	0.512783	0.396826
20467	8.359357	-0.408107	-4.639925	-0.052832	-0.061422	-0.250377	-0.522017	0.273211	0.511386	-0.273978	0.707253	0.516122	0.397929
20468	8.676588	-0.348705	-5.076394	0.001982	0.072531	-0.336670	-0.522623	0.266436	0.510432	-0.272012	0.703270	0.520410	0.400742
20469	8.622276	0.395278	-5.559708	-0.104737	0.173139	-0.366305	-0.531022	0.257611	0.508190	-0.269461	0.698663	0.523630	0.406292
20470	7.861502	1.060183	-4.841144	-0.120969	0.193386	-0.353557	-0.537471	0.246118	0.505769	-0.266859	0.694111	0.526450	0.412124
20471	8.374904	1.412150	-4.959463	-0.073054	0.304479	-0.488356	-0.546960	0.234043	0.498949	-0.265040	0.686842	0.530852	0.419760
20472	9.003732	1.504510	-5.305947	-0.167070	0.206520	-0.505674	-0.555856	0.219897	0.494468	-0.260623	0.680676	0.535192	0.426996
20473	9.431789	2.089165	-6.274379	-0.100901	0.177095	-0.490655	-0.564635	0.207669	0.490651	-0.256925	0.674437	0.539969	0.433080
20474	8.722672	2.172561	-5.793352	-0.015678	0.117666	-0.442807	-0.569999	0.197000	0.488132	-0.254086	0.668784	0.545104	0.437069
20475	8.002996	1.889415	-5.275683	-0.001539	0.110927	-0.426443	-0.574244	0.184368	0.485484	-0.251467	0.663190	0.550157	0.440761
20476	7.525997	1.855098	-4.637484	-0.042354	0.053077	-0.336599	-0.580432	0.174241	0.483554	-0.248463	0.659317	0.553890	0.443591
20477	8.180358	1.993537	-4.818004	0.080046	0.027874	-0.271927	-0.581709	0.167259	0.484240	-0.247314	0.655691	0.558003	0.444452
20478	8.442684	2.416465	-5.032723	-0.043067	-0.058086	-0.212266	-0.583305	0.162868	0.483303	-0.244157	0.654148	0.560605	0.445196
20479	8.327596	2.288834	-5.217603	-0.056730	-0.146227	-0.029606	-0.580375	0.161094	0.487422	-0.241381	0.655432	0.561182	0.444093
20480	8.001191	2.342623	-5.079482	-0.091095	-0.185838	-0.044350	-0.577842	0.157957	0.491051	-0.237651	0.657119	0.561769	0.442868
20481	8.031342	2.525577	-4.997315	-0.204748	-0.132030	0.047139	-0.575009	0.154015	0.496824	-0.233728	0.659820	0.559959	0.443232
20482	8.147597	2.640733	-4.967105	-0.164894	-0.133326	0.067452	-0.571121	0.152108	0.500514	-0.230600	0.662623	0.558143	0.442979
20483	8.036654	2.578328	-4.956120	-0.221166	-0.239541	0.060136	-0.567793	0.152209	0.506116	-0.225330	0.666448	0.556497	0.442023
20484	7.867930	2.635749	-4.990488	-0.192748	-0.186727	0.161012	-0.562767	0.148878	0.513004	-0.222050	0.670841	0.553401	0.440923
20485	7.853324	2.555643	-4.975976	-0.125755	-0.226479	0.207069	-0.557537	0.150466	0.518952	-0.219457	0.675691	0.550539	0.438392
20486	7.898071	2.669968	-4.846507	-0.164277	-0.204404	0.271222	-0.551793	0.155608	0.526210	-0.217307	0.681264	0.546238	0.436212
20487	7.899576	2.862419	-4.734231	-0.148358	-0.177374	0.249224	-0.546592	0.159692	0.532448	-0.215270	0.686162	0.542349	0.434395
20488	7.878129	2.715168	-4.951716	-0.181209	-0.158849	0.249094	-0.540523	0.159104	0.537022	-0.213168	0.691098	0.537951	0.433073
20489	8.128692	2.771907	-4.975202	-0.132076	-0.112038	0.234498	-0.536415	0.161382	0.540553	-0.211891	0.695123	0.534089	0.432037
20490	7.996596	2.347144	-5.052719	-0.047380	-0.012913	0.172925	-0.534530	0.165810	0.543549	-0.212538	0.697366	0.531252	0.431602
20491	8.309000	2.013310	-5.634039	0.099832	0.009178	0.198864	-0.533511	0.170763	0.541644	-0.215458	0.698946	0.529357	0.429924
20492	7.887763	1.145087	-5.218272	0.098667	0.178581	0.134136	-0.533757	0.179150	0.541194	-0.219829	0.698485	0.527479	0.430766
20493	8.450386	0.964374	-5.597867	0.266575	-0.028102	0.136712	-0.534539	0.185797	0.539409	-0.224172	0.698979	0.528031	0.427035
20494	8.152387	0.767674	-5.418975	0.315797	0.030956	0.192593	-0.534686	0.196856	0.538435	-0.230502	0.699402	0.527808	0.423230
20495	7.977786	0.175890	-5.314886	0.310979	0.053660	0.212600	-0.531825	0.207909	0.536609	-0.236989	0.699756	0.527238	0.419759
20496	8.610747	-0.037842	-5.620053	0.307564	0.074207	0.148425	-0.532260	0.217891	0.532004	-0.243263	0.699316	0.527300	0.416815
20497	8.987916	-0.083214	-6.049787	0.339795	-0.062998	0.134088	-0.530471	0.227141	0.530352	-0.248286	0.699629	0.528559	0.411702
20498	8.589267	-0.138702	-5.861382	0.352594	-0.131238	0.071735	-0.528407	0.237414	0.530545	-0.252362	0.699791	0.531017	0.405743
20499	8.120265	-0.166020	-5.747436	0.402354	-0.207830	0.024136	-0.525094	0.247060	0.531786	-0.255826	0.699747	0.534963	0.398399
20500	7.640689	-0.289174	-5.713406	0.370265	-0.318572	-0.002485	-0.519561	0.254954	0.533997	-0.257510	0.700428	0.539472	0.389948
20501	7.905909	-0.628612	-5.853515	0.407472	-0.260166	-0.056645	-0.511984	0.263407	0.535538	-0.259839	0.699814	0.544733	0.382111
20502	7.864691	-0.418150	-5.976169	0.416897	-0.310022	-0.178563	-0.505851	0.268925	0.540619	-0.260837	0.698157	0.551879	0.374125
20503	7.318987	-0.174253	-5.616113	0.478553	-0.379201	-0.259147	-0.501123	0.275057	0.542045	-0.261274	0.695695	0.560972	0.364768
20504	8.383505	0.205182	-6.443061	0.537566	-0.015437	-0.243742	-0.499289	0.280428	0.539883	-0.266694	0.690359	0.568194	0.359769
20505	8.051734	0.475912	-5.846939	0.448024	-0.090045	-0.194258	-0.501026	0.286679	0.537946	-0.270354	0.686495	0.574514	0.354353
20506	7.399567	0.494579	-5.450564	0.355948	-0.083565	-0.146862	-0.499200	0.291579	0.533972	-0.273153	0.683581	0.579380	0.349890
20507	7.084680	0.334616	-5.290120	0.274597	-0.043015	-0.114144	-0.500499	0.296627	0.533741	-0.275515	0.681161	0.583048	0.346649
20508	7.530759	0.019744	-5.729015	0.253187	-0.007678	0.038107	-0.499467	0.300084	0.531060	-0.279015	0.680454	0.584130	0.343403
20509	8.253594	-0.047831	-6.311872	0.277803	-0.017120	0.137399	-0.497659	0.307931	0.529598	-0.283455	0.680730	0.584207	0.339060
20510	8.254278	0.146055	-6.305804	0.231630	-0.089740	0.060381	-0.494633	0.315593	0.525780	-0.285876	0.680869	0.585330	0.334786
20511	7.624598	0.101520	-6.089373	0.149606	-0.089543	-0.065627	-0.491517	0.318333	0.525780	-0.286342	0.679956	0.587690	0.332098
20512	7.398998	-0.164189	-5.865343	0.100687	-0.051617	-0.052107	-0.492357	0.320000	0.526164	-0.286660	0.679267	0.589220	0.330517
20513	7.686899	-0.208027	-6.001959	0.025040	-0.044733	-0.008170	-0.490710	0.320347	0.527130	-0.286343	0.679440	0.589706	0.329569
20514	7.983727	-0.079314	-5.992900	-0.001355	-0.002127	-0.041235	-0.490169	0.321153	0.527586	-0.285921	0.679153	0.590108	0.329807
20515	7.712188	0.118911	-5.986285	-0.098358	-0.014662	-0.074464	-0.490662	0.317740	0.529167	-0.283851	0.679043	0.590503	0.331111
20516	7.498291	0.131032	-6.234172	-0.095601	-0.002149	-0.006631	-0.490854	0.312743	0.531748	-0.282373	0.679702	0.589805	0.332265
20517	7.904887	0.461444	-6.136142	-0.089357	-0.019652	0.025673	-0.491415	0.313213	0.530821	-0.281017	0.680748	0.588928	0.332830
20518	7.744873	0.393614	-6.236850	-0.097745	-0.003737	0.052191	-0.489893	0.313106	0.532584	-0.279903	0.682074	0.587467	0.333633
20519	7.683360	0.175058	-5.999330	-0.079983	-0.009993	0.032006	-0.489053	0.312731	0.534338	-0.278823	0.683069	0.586510	0.334187
20520	7.760485	0.196404	-6.004489	-0.061571	-0.039927	0.039451	-0.487122	0.312108	0.535105	-0.277682	0.684295	0.585644	0.334147
20521	7.818271	0.027797	-5.937721	-0.095861	-0.033438	0.055877	-0.484877	0.309185	0.537240	-0.276274	0.685803	0.584377	0.334440
20522	7.691784	0.025922	-6.092377	-0.116878	-0.005429	0.019055	-0.484859	0.308822	0.539002	-0.274636	0.686867	0.583216	0.335632
20523	7.654631	0.294434	-6.026455	-0.115081	-0.019364	0.020954	-0.483580	0.306469	0.541180	-0.272894	0.687969	0.582212	0.336537
20524	7.668626	0.292697	-6.084943	-0.102668	-0.045557	0.043043	-0.482708	0.303321	0.542628	-0.271141	0.689493	0.581031	0.336875
20525	7.782902	0.179657	-6.213104	-0.052647	-0.039385	0.030287	-0.480638	0.303590	0.545095	-0.270087	0.690490	0.580423	0.336727
20526	7.682790	0.307736	-6.128840	-0.058655	-0.004943	0.008201	-0.479922	0.301721	0.546073	-0.269172	0.691099	0.579789	0.337303
20527	7.633939	0.182440	-6.161637	-0.050708	-0.013756	0.032055	-0.479646	0.301704	0.546344	-0.268453	0.691929	0.579029	0.337481
20528	7.663418	0.220258	-6.104538	-0.045474	-0.015067	0.022906	-0.479496	0.301888	0.548275	-0.267710	0.692690	0.578349	0.337677
20529	7.643202	0.234235	-6.231673	-0.010572	-0.021012	0.028483	-0.478660	0.301016	0.548763	-0.267437	0.693309	0.577946	0.337310
20530	7.616091	0.223298	-6.305588	-0.013800	-0.007143	0.043125	-0.477446	0.302401	0.548562	-0.267360	0.694079	0.577156	0.337141
20531	7.681438	0.273523	-6.288386	-0.003439	0.038663	0.015568	-0.477291	0.301002	0.548613	-0.267784	0.694108	0.576663	0.337588
20532	7.623751	0.173719	-6.228926	-0.043625	0.023816	0.019156	-0.476208	0.301707	0.548096	-0.267486	0.694556	0.575831	0.338322
20533	7.626455	0.104907	-6.161862	-0.016299	0.031421	0.013683	-0.476220	0.302813	0.548301	-0.267636	0.694680	0.575315	0.338826
20534	7.570970	0.246864	-6.231305	-0.039170	0.016417	0.050375	-0.477432	0.301289	0.548494	-0.267529	0.695505	0.574126	0.339235
20535	7.768828	0.557065	-6.323611	-0.074778	0.036489	0.087069	-0.478017	0.304481	0.548968	-0.267411	0.696746	0.572168	0.340090
20536	7.589732	0.510985	-6.408977	-0.158523	0.024451	0.138259	-0.477473	0.304625	0.548697	-0.266344	0.699120	0.568927	0.341488
20537	7.402547	0.217730	-6.500479	-0.269880	0.052560	0.212227	-0.476050	0.302489	0.552122	-0.264506	0.702690	0.563789	0.344102
20538	7.533733	-0.346640	-6.431790	-0.393018	0.105147	0.355899	-0.473952	0.300011	0.553736	-0.262520	0.708143	0.555378	0.348098
20539	7.856903	-0.915259	-6.148150	-0.563477	0.109778	0.410600	-0.473191	0.296456	0.557905	-0.258511	0.714931	0.544960	0.353643
20540	8.384274	-1.098347	-5.792360	-0.740028	0.058485	0.415940	-0.468559	0.291092	0.563712	-0.251401	0.722880	0.533301	0.360322
20541	8.155969	-0.619085	-5.611669	-0.867591	-0.059959	0.415915	-0.465311	0.277929	0.572764	-0.241149	0.732077	0.521159	0.366474
20542	7.881905	0.221374	-5.581456	-0.857413	-0.140309	0.295024	-0.456849	0.265419	0.584003	-0.229188	0.740293	0.511047	0.371847
20543	7.746033	0.631241	-5.877963	-0.788270	-0.155048	0.214464	-0.451095	0.250693	0.595819	-0.217482	0.747241	0.502564	0.376513
20544	7.749246	0.827340	-5.857487	-0.656171	-0.078311	0.187106	-0.447731	0.238421	0.603689	-0.208198	0.752609	0.494994	0.381070
