# Supplementary material for: Identification of Haptic Based Guiding Using Hard Reins
Source: PLoS One. 2015 Jul 22;10(7):e0132020. doi: 10.1371/journal.pone.0132020 (PMC4511788; doi:10.1371/journal.pone.0132020)
Supplement: S2 File — (ZIP) [file pone.0132020.s002.zip › MotionData2/Subject11/T3/gh3.txt]

// Start Time: 0
// Sample rate: 25.0Hz
// Scenario: 4.0
// Firmware Version: 2.6.1
Counter	Acc_X	Acc_Y	Acc_Z	Gyr_X	Gyr_Y	Gyr_Z	Mag_X	Mag_Y	Mag_Z	Quat_w	Quat_x	Quat_y	Quat_z
19740	0.922337	0.608495	9.714550	-0.103883	0.001420	-0.002293	-0.276979	-0.240204	-0.730574	0.515572	0.042653	-0.006396	0.855760
19741	0.869665	0.531294	9.679375	-0.020142	0.010722	0.028574	-0.276972	-0.239160	-0.732741	0.515123	0.042436	-0.006632	0.856039
19742	0.828629	0.548428	9.789636	0.042836	0.008969	0.036275	-0.277353	-0.240756	-0.732867	0.514390	0.042884	-0.005791	0.856464
19743	0.730400	0.420633	9.758126	0.014933	0.019872	0.028737	-0.277880	-0.239669	-0.731332	0.513910	0.042874	-0.005323	0.856756
19744	0.745126	0.362764	9.709451	-0.005891	0.016156	0.012029	-0.277369	-0.239798	-0.730316	0.513606	0.042701	-0.005221	0.856947
19745	0.707133	0.247727	9.856289	0.052118	0.017083	-0.000597	-0.277874	-0.240871	-0.731588	0.513596	0.043120	-0.004119	0.856938
19746	0.745725	0.248289	9.998262	0.075079	0.001534	-0.013377	-0.277858	-0.246723	-0.730570	0.513684	0.044031	-0.002759	0.856844
19747	0.721586	0.252813	9.928497	0.008567	-0.016821	-0.015532	-0.278128	-0.246298	-0.728273	0.513965	0.044578	-0.002743	0.856648
19748	0.755047	0.310402	9.867215	-0.001899	-0.015017	-0.024817	-0.277603	-0.247514	-0.729425	0.514338	0.044982	-0.002863	0.856402
19749	0.784418	0.211437	9.750896	0.042614	-0.016748	-0.009816	-0.277863	-0.249093	-0.727639	0.514489	0.045873	-0.002276	0.856266
19750	0.866595	0.160790	9.664550	-0.047541	-0.026878	-0.008404	-0.278646	-0.247744	-0.726867	0.514627	0.046009	-0.003314	0.856173
19751	0.895117	0.247581	9.704434	-0.065144	-0.016827	-0.002975	-0.279679	-0.246141	-0.727624	0.514758	0.045793	-0.004594	0.856099
19752	0.827336	0.315343	9.863158	-0.047639	-0.005861	-0.002911	-0.279162	-0.244563	-0.729157	0.514808	0.045568	-0.005423	0.856076
19753	0.841888	0.296095	9.853424	-0.057998	-0.013214	-0.015871	-0.279052	-0.241221	-0.727881	0.515152	0.045363	-0.006535	0.855873
19754	0.935426	0.392262	9.783643	-0.108818	0.003191	-0.019846	-0.279562	-0.238844	-0.730681	0.515545	0.044356	-0.008303	0.855674
19755	0.865378	0.420824	9.735388	-0.082835	0.002361	0.004279	-0.279453	-0.235633	-0.729151	0.515566	0.043631	-0.009694	0.855684
19756	0.812450	0.401661	9.789827	-0.021436	0.006044	-0.006492	-0.279829	-0.234062	-0.732462	0.515640	0.043473	-0.009948	0.855644
19757	0.735437	0.377556	9.819972	-0.025015	-0.005827	0.004580	-0.279700	-0.234064	-0.732463	0.515604	0.043483	-0.010423	0.855660
19758	0.754758	0.367841	9.781614	-0.009160	-0.004004	-0.006415	-0.279577	-0.233391	-0.731698	0.515666	0.043625	-0.010572	0.855613
19759	0.808220	0.276535	9.780833	0.039925	-0.020392	-0.005212	-0.279053	-0.235265	-0.731958	0.515737	0.044553	-0.010070	0.855528
19760	0.793873	0.247245	9.665084	0.000526	0.001493	-0.010057	-0.280860	-0.236829	-0.730415	0.515847	0.044701	-0.009992	0.855455
19761	0.841509	0.367556	9.648015	-0.002276	0.001528	0.000999	-0.280609	-0.235761	-0.729906	0.515854	0.044817	-0.009988	0.855445
19762	0.867860	0.406444	9.749610	0.055502	0.023518	-0.000590	-0.279958	-0.237367	-0.729912	0.515737	0.045154	-0.008750	0.855512
19763	0.909209	0.329696	9.792121	0.032761	0.018025	0.004845	-0.279957	-0.238296	-0.729530	0.515649	0.045352	-0.007977	0.855562
19764	1.005580	0.339530	9.797958	0.006476	0.001574	0.010278	-0.279954	-0.238566	-0.729913	0.515378	0.045556	-0.007813	0.855716
19765	0.967135	0.315543	9.840465	0.041449	0.008929	0.015981	-0.279949	-0.239765	-0.729913	0.515089	0.046005	-0.007001	0.855872
19766	0.897002	0.363432	9.816481	0.043108	0.018071	0.019662	-0.279696	-0.241876	-0.727494	0.514632	0.046303	-0.006049	0.856139
19767	0.826897	0.406624	9.826033	0.034304	0.021712	0.021452	-0.279180	-0.241882	-0.727498	0.514257	0.046460	-0.005232	0.856361
19768	0.780859	0.454414	9.759071	0.043059	0.010741	0.016896	-0.279317	-0.242394	-0.725585	0.513833	0.046882	-0.004353	0.856597
19769	0.845985	0.444906	9.754745	0.067678	0.010752	0.006872	-0.278787	-0.245337	-0.726100	0.513674	0.047570	-0.003057	0.856660
19770	0.875016	0.425999	9.836354	0.071228	0.007099	0.006896	-0.280197	-0.247586	-0.726090	0.513389	0.048345	-0.001723	0.856792
19771	0.915993	0.426098	9.841538	0.097736	0.001589	-0.016954	-0.280193	-0.250902	-0.724562	0.513606	0.049501	0.000013	0.856597
19772	0.899047	0.440399	9.812779	0.092436	0.008899	-0.015148	-0.279805	-0.253422	-0.722909	0.513683	0.050463	0.001750	0.856493
19773	0.886742	0.490630	9.736566	0.059994	0.014349	-0.016246	-0.278894	-0.257152	-0.721898	0.513922	0.051014	0.002965	0.856314
19774	0.838502	0.497799	9.750617	0.062450	0.023523	-0.000560	-0.278378	-0.258083	-0.721137	0.513785	0.051417	0.004324	0.856366
19775	0.816543	0.555628	9.792025	0.021908	0.014404	0.026931	-0.278377	-0.259805	-0.720118	0.513322	0.051577	0.004840	0.856631
19776	0.830936	0.570067	9.785161	0.034196	0.008927	0.023310	-0.279022	-0.260326	-0.719603	0.512804	0.051941	0.005541	0.856915
19777	0.797244	0.555286	9.703036	0.010641	0.012530	0.012111	-0.280175	-0.261915	-0.719850	0.512606	0.052013	0.005860	0.857027
19778	0.821149	0.598750	9.737470	0.032440	0.014402	0.019600	-0.279019	-0.261523	-0.719349	0.512149	0.052265	0.006591	0.857280
19779	0.835411	0.644773	9.822251	0.055201	0.003461	0.021575	-0.280696	-0.263618	-0.717552	0.511743	0.052951	0.007570	0.857472
19780	0.893181	0.666967	9.947906	0.050166	0.007064	0.003086	-0.280437	-0.263888	-0.717554	0.511546	0.053507	0.008548	0.857545
19781	0.912480	0.662055	9.907216	0.036263	-0.009419	-0.006186	-0.280690	-0.265481	-0.717298	0.511637	0.054218	0.009097	0.857441
19782	0.864025	0.709725	9.806628	0.050207	-0.002096	-0.007976	-0.280699	-0.265994	-0.715258	0.511651	0.054929	0.009992	0.857377
19783	0.837775	0.651773	9.757569	0.057325	-0.013080	-0.017149	-0.281086	-0.267708	-0.713853	0.511906	0.055917	0.010876	0.857151
19784	0.828270	0.617648	9.632197	0.032810	-0.002142	-0.020979	-0.281602	-0.270083	-0.712065	0.512161	0.056447	0.011487	0.856955
19785	0.887902	0.727606	9.384808	0.021948	-0.003981	-0.017299	-0.282833	-0.270928	-0.712951	0.512456	0.056917	0.011853	0.856743
19786	0.858825	0.750873	9.171253	0.062198	0.045389	-0.031938	-0.280893	-0.273872	-0.711948	0.512813	0.056931	0.013470	0.856505
19787	0.804785	0.959667	9.060873	0.039128	0.091087	-0.022907	-0.278055	-0.275493	-0.710950	0.513157	0.055951	0.015118	0.856335
19788	1.010387	0.850433	10.059700	0.091921	0.103938	-0.006046	-0.276370	-0.276587	-0.711857	0.512906	0.055271	0.017822	0.856478
19789	1.095700	0.677220	10.708494	0.038957	0.053571	-0.008078	-0.273783	-0.280204	-0.710859	0.513003	0.054945	0.019048	0.856415
19790	1.047683	0.630948	10.570591	-0.220897	0.015793	-0.018563	-0.271972	-0.277719	-0.713677	0.513528	0.052563	0.015491	0.856321
19791	1.134217	0.672602	10.048638	-0.399366	0.008346	-0.030563	-0.273972	-0.268626	-0.717862	0.514473	0.048515	0.008743	0.856088
19792	1.057245	0.638801	10.057047	-0.369620	0.001065	-0.026711	-0.272444	-0.256171	-0.723223	0.515253	0.044852	0.002494	0.855860
19793	0.908648	0.450123	9.837007	-0.219085	-0.010650	-0.022233	-0.271937	-0.247826	-0.727685	0.515845	0.042993	-0.001382	0.855601
19794	1.062122	0.603186	9.487771	-0.147630	-0.013230	-0.008944	-0.272735	-0.240892	-0.727931	0.516100	0.041862	-0.003994	0.855495
19795	1.288829	0.585097	9.693641	0.004498	-0.002008	0.019503	-0.273250	-0.239035	-0.729456	0.515781	0.042188	-0.003995	0.855672
19796	1.502222	0.337117	10.210575	0.271112	-0.008165	0.004265	-0.274002	-0.246742	-0.728179	0.515458	0.045288	0.000599	0.855717
19797	1.415718	0.753632	9.654108	0.335100	-0.027243	0.023100	-0.274581	-0.257656	-0.722701	0.514763	0.049493	0.005970	0.855882
19798	1.202489	0.481612	9.720307	0.140722	0.012758	0.038670	-0.276512	-0.264520	-0.718226	0.513958	0.050892	0.008514	0.856262
19799	0.937259	0.513548	10.068694	-0.454269	-0.009920	0.025524	-0.276136	-0.258814	-0.720267	0.513980	0.046687	0.000530	0.856531
19800	1.326066	0.844224	9.467335	-0.784895	0.031922	0.046863	-0.276164	-0.236930	-0.730968	0.513858	0.038233	-0.012589	0.856931
19801	1.028482	0.574833	9.647987	-0.613353	0.059510	0.064301	-0.276713	-0.214766	-0.740900	0.513220	0.031210	-0.022605	0.857392
19802	0.944039	0.063168	9.200808	-0.267770	0.056317	0.093770	-0.275186	-0.200850	-0.747027	0.511793	0.027619	-0.026636	0.858251
19803	1.329082	0.204138	9.400784	-0.007565	0.086970	0.159648	-0.275197	-0.194478	-0.749574	0.509120	0.026305	-0.026032	0.859900
19804	1.392637	0.027054	9.634104	0.074810	0.069716	0.172098	-0.275707	-0.196072	-0.749571	0.506154	0.025944	-0.024084	0.861716
19805	1.490099	-0.194082	9.627112	0.044945	0.106301	0.191286	-0.275685	-0.199290	-0.751613	0.502900	0.024852	-0.022426	0.863696
19806	1.466329	-0.269066	9.520235	0.045055	0.119067	0.178350	-0.275434	-0.201793	-0.748301	0.499857	0.023334	-0.020496	0.865551
19807	1.156240	0.059935	9.538755	0.104035	0.163029	0.206239	-0.272842	-0.203303	-0.749852	0.496317	0.021873	-0.017279	0.867694
19808	1.329002	0.249786	10.087852	0.159697	0.152238	0.256365	-0.272061	-0.203061	-0.751516	0.491853	0.020892	-0.013065	0.870329
19809	0.992418	0.066476	10.139743	0.143994	0.090045	0.267452	-0.271803	-0.206504	-0.748969	0.487172	0.021104	-0.009911	0.872995
19810	0.843899	-0.152153	9.602469	0.173887	0.046179	0.250147	-0.274100	-0.212082	-0.749591	0.482749	0.022106	-0.006485	0.875456
19811	0.977806	0.068877	9.443612	0.177152	0.051717	0.256612	-0.277564	-0.221075	-0.746507	0.478193	0.023319	-0.003142	0.877939
19812	1.050405	0.016773	9.640367	0.132106	0.053397	0.219468	-0.279221	-0.227974	-0.745222	0.474296	0.023794	-0.000367	0.880044
19813	0.796578	-0.345141	9.469717	-0.119722	-0.020038	0.212779	-0.281686	-0.224611	-0.744819	0.470621	0.023458	-0.002943	0.882019
19814	0.707325	-0.325633	9.598763	-0.319822	-0.040462	0.182259	-0.284785	-0.216631	-0.749891	0.467563	0.021313	-0.009003	0.883657
19815	0.274145	0.042028	9.739082	-0.303043	-0.004057	0.141644	-0.288668	-0.206770	-0.754319	0.465199	0.018956	-0.014639	0.884882
19816	-0.077402	-0.043323	9.605000	-0.246654	-0.016936	0.101334	-0.290490	-0.197985	-0.757489	0.463507	0.017094	-0.019151	0.885722
19817	0.072030	-0.038045	9.654469	-0.218164	-0.020657	0.056267	-0.294106	-0.192115	-0.760901	0.462595	0.015807	-0.023369	0.886121
19818	0.158766	-0.033371	9.564141	-0.202785	-0.013448	0.001887	-0.294626	-0.187999	-0.763063	0.462633	0.014332	-0.027039	0.886021
19819	-0.038063	-0.196382	9.843230	-0.149244	0.004838	0.002127	-0.294753	-0.183635	-0.766630	0.462663	0.013222	-0.029741	0.885936
19820	0.062859	-0.113049	10.236556	0.022245	0.017851	0.019583	-0.293972	-0.184981	-0.767147	0.462337	0.013264	-0.029138	0.886126
19821	0.275362	-0.189164	10.364677	0.120366	0.038086	0.020059	-0.295494	-0.192422	-0.766628	0.461995	0.014023	-0.026720	0.886369
19822	0.724346	-0.328046	10.290116	0.055739	0.061827	0.012337	-0.293802	-0.196442	-0.766898	0.461809	0.013599	-0.025114	0.886519
19823	1.067586	-0.539811	10.067141	-0.020819	0.059877	-0.027706	-0.291479	-0.197530	-0.766535	0.462360	0.012705	-0.025001	0.886249
19824	0.609211	-0.464340	9.893515	-0.070170	0.054333	-0.009509	-0.291073	-0.199423	-0.768834	0.462592	0.011261	-0.025691	0.886128
19825	0.522001	-0.367913	10.004457	0.011622	0.041733	0.039829	-0.289768	-0.201849	-0.770121	0.461929	0.010950	-0.025189	0.886491
19826	0.798272	-0.682623	9.964221	0.174645	0.063871	0.035109	-0.288462	-0.209040	-0.768094	0.461317	0.011577	-0.021461	0.886900
19827	0.766085	-1.017496	9.834419	0.127122	0.081965	-0.016825	-0.287401	-0.217312	-0.767851	0.461643	0.011647	-0.018569	0.886795
19828	0.664930	-1.047578	9.537842	0.021558	0.082652	-0.063504	-0.285326	-0.221856	-0.766849	0.462815	0.010567	-0.017359	0.886222
19829	0.765331	-0.869269	9.567680	0.072548	0.089042	-0.094639	-0.279372	-0.226463	-0.767918	0.464529	0.010036	-0.015403	0.885367
19830	0.609470	-0.543306	9.311586	0.187986	0.114701	-0.117186	-0.276766	-0.236335	-0.766031	0.466619	0.009950	-0.010937	0.884335
19831	0.739774	-0.582288	9.091446	0.175741	0.122017	-0.123710	-0.268739	-0.246805	-0.764568	0.468816	0.009808	-0.006871	0.883215
19832	0.868436	-0.274945	8.852146	0.128060	0.142150	-0.109223	-0.261362	-0.253818	-0.764757	0.470762	0.008676	-0.003206	0.882212
19833	0.463223	-0.181165	9.780918	0.171782	0.140319	-0.079498	-0.255156	-0.262121	-0.761877	0.472162	0.008186	0.000933	0.881473
19834	-0.318757	0.068170	10.693955	0.258847	0.105668	-0.016299	-0.248668	-0.273386	-0.761678	0.472426	0.008930	0.006544	0.881301
19835	-0.237820	0.277113	10.548834	0.190206	0.083745	0.007377	-0.244011	-0.282196	-0.757894	0.472272	0.009581	0.010495	0.881339
19836	-0.517274	0.232295	10.267187	0.053538	0.063477	0.010402	-0.240887	-0.288507	-0.759196	0.472094	0.009132	0.012083	0.881418
19837	-0.084993	0.559447	10.016598	0.014909	0.021466	0.004738	-0.236758	-0.291334	-0.757445	0.472029	0.009197	0.012391	0.881448
19838	-0.308464	0.404477	9.849133	0.003885	-0.033252	0.064756	-0.235726	-0.292801	-0.756433	0.470924	0.009998	0.012182	0.882033
19839	-0.793359	0.505978	10.268448	-0.001939	-0.062435	0.131191	-0.236371	-0.292530	-0.756683	0.468651	0.011374	0.011423	0.883236
19840	-0.101562	0.970356	9.196571	0.005774	0.007089	0.080380	-0.237148	-0.293442	-0.755402	0.467256	0.011483	0.011622	0.883971
19841	-0.561601	0.876486	8.744544	-0.107107	0.076313	0.050161	-0.234564	-0.291494	-0.757717	0.466402	0.009388	0.010387	0.884462
19842	-0.905677	0.787792	9.738530	-0.060084	0.122082	0.107527	-0.229924	-0.287837	-0.760048	0.464511	0.006852	0.010491	0.885479
19843	-0.814430	0.896673	10.573742	0.066106	0.153268	0.115489	-0.226182	-0.288676	-0.759822	0.462451	0.004973	0.013108	0.886534
19844	-0.986114	0.488717	10.256807	-0.003251	0.098216	0.063558	-0.222050	-0.290849	-0.759346	0.461325	0.003380	0.014001	0.887114
19845	-0.732099	0.262929	9.502380	-0.237413	-0.013555	0.021968	-0.220630	-0.285577	-0.763690	0.460982	0.001586	0.009743	0.887355
19846	-0.219223	0.358549	9.028487	-0.216393	-0.084731	0.012976	-0.220775	-0.277871	-0.766236	0.460800	0.001259	0.005170	0.887488
19847	-0.107304	0.642097	8.875101	-0.018984	-0.108183	0.038000	-0.222082	-0.272795	-0.766479	0.460167	0.003158	0.003942	0.887818
19848	-0.298743	0.863593	9.042027	0.130981	-0.062244	0.083890	-0.223367	-0.274377	-0.766214	0.458681	0.005638	0.005739	0.888565
19849	-1.004916	0.871526	9.661975	0.048772	-0.025918	0.086151	-0.225676	-0.278874	-0.765305	0.457178	0.006681	0.006538	0.889326
19850	-0.763637	0.353376	10.645802	-0.041413	-0.020623	0.068174	-0.225670	-0.278092	-0.767090	0.455993	0.006840	0.005654	0.889939
19851	-0.809478	-0.157546	10.393399	-0.043785	-0.072030	-0.021253	-0.227474	-0.281250	-0.765037	0.456417	0.007797	0.004426	0.889721
19852	-1.331476	0.122528	10.296452	0.018876	-0.136179	-0.091009	-0.229792	-0.280965	-0.765784	0.458005	0.010546	0.003584	0.888880
19853	-0.670779	0.089142	10.700564	0.219263	-0.162309	-0.055785	-0.230824	-0.284261	-0.763354	0.458989	0.015448	0.006248	0.888286
19854	-0.077196	-0.055178	10.358466	0.199708	-0.100925	-0.031026	-0.234937	-0.292444	-0.759883	0.459490	0.019233	0.008929	0.887930
19855	-0.523947	-0.419174	9.691566	-0.200346	-0.019400	-0.138380	-0.234815	-0.293225	-0.757844	0.462056	0.017689	0.005466	0.886657
19856	-0.469416	-0.237057	9.454618	-0.455400	0.059648	-0.222859	-0.230947	-0.285065	-0.763864	0.466170	0.012560	-0.001930	0.884604
19857	-0.409647	-0.128306	9.567106	-0.396357	0.111913	-0.182037	-0.224381	-0.274002	-0.769904	0.469505	0.006831	-0.007638	0.882870
19858	-0.152475	0.046864	9.994379	-0.126978	0.121432	-0.151159	-0.217817	-0.261879	-0.776454	0.472215	0.003681	-0.008672	0.881433
19859	-0.228822	-0.103531	10.375574	-0.039156	0.061168	-0.150621	-0.212395	-0.262612	-0.777134	0.474909	0.002189	-0.008551	0.879991
19860	-0.173373	-0.118961	10.051862	-0.085829	-0.011896	-0.123051	-0.210077	-0.260648	-0.778044	0.477102	0.001768	-0.010122	0.878788
19861	-0.597040	-0.250632	9.779651	-0.258312	-0.061472	-0.120163	-0.209944	-0.258803	-0.780085	0.479229	0.000319	-0.015015	0.877562
19862	-0.843799	-0.063656	9.731968	-0.317170	-0.111800	-0.107481	-0.210106	-0.246963	-0.782374	0.481101	-0.000563	-0.021606	0.876399
19863	-0.546607	-0.191154	10.260975	-0.008425	-0.125024	-0.049589	-0.212952	-0.240697	-0.785281	0.481938	0.001445	-0.022690	0.875910
19864	-0.307447	-0.306452	10.170386	0.131432	-0.092789	-0.027688	-0.216048	-0.245025	-0.781688	0.482396	0.004514	-0.021236	0.875684
19865	-0.003017	-0.470486	9.858914	-0.036594	-0.079209	-0.032228	-0.218617	-0.247795	-0.781669	0.482954	0.005428	-0.022367	0.875343
19866	0.530227	-1.094977	9.823932	-0.055309	-0.049960	-0.050774	-0.220305	-0.245638	-0.781017	0.483850	0.005955	-0.023767	0.874808
19867	0.233816	-1.619977	9.821005	-0.028321	-0.051932	-0.098611	-0.221222	-0.244012	-0.779352	0.485575	0.006499	-0.024561	0.873826
19868	0.114028	-1.784573	9.591969	-0.043346	-0.033870	-0.176232	-0.221363	-0.240944	-0.779222	0.488662	0.006920	-0.025580	0.872071
19869	-0.085810	-2.343114	9.572672	0.011473	-0.025007	-0.294079	-0.218653	-0.240449	-0.780008	0.493787	0.007439	-0.025492	0.869177
19870	-0.239858	-2.381243	9.767509	0.160594	-0.067198	-0.402166	-0.215947	-0.244707	-0.776333	0.500723	0.010562	-0.023260	0.865231
19871	0.161727	-1.689270	9.296139	0.212934	-0.023496	-0.531186	-0.210259	-0.253132	-0.772939	0.509844	0.013122	-0.019702	0.859941
19872	0.024961	-1.293465	9.756432	0.233992	0.007286	-0.636367	-0.203027	-0.261038	-0.769174	0.520706	0.015797	-0.015394	0.853451
19873	-0.456718	-1.370663	9.971663	-0.081658	-0.050089	-0.746796	-0.195283	-0.265900	-0.766942	0.533422	0.015759	-0.017130	0.845529
19874	0.306217	-1.612935	10.431404	-0.838197	-0.023714	-0.863225	-0.185765	-0.249023	-0.774661	0.548142	0.007677	-0.031240	0.835766
19875	0.615954	-1.846385	10.920640	-1.322865	-0.011650	-0.945973	-0.174486	-0.211305	-0.788760	0.563849	-0.006316	-0.053462	0.824121
19876	0.734111	-2.381484	10.537424	-1.606711	0.022675	-0.998187	-0.162476	-0.159359	-0.805153	0.579732	-0.023557	-0.079729	0.810555
19877	0.851570	-2.259897	10.149010	-1.632996	0.101221	-1.026125	-0.150749	-0.101008	-0.821032	0.595281	-0.042722	-0.105672	0.795392
19878	0.462568	-3.122610	9.221245	-1.419087	0.163516	-1.058325	-0.140700	-0.049120	-0.832055	0.610884	-0.059774	-0.127104	0.779161
19879	-0.003774	-3.398130	9.114626	-0.935664	0.189512	-1.079916	-0.128319	-0.006935	-0.837872	0.626754	-0.071653	-0.140882	0.763018
19880	-0.208270	-2.991229	8.638404	-0.421998	0.211938	-1.110595	-0.117812	0.013190	-0.839348	0.643525	-0.076855	-0.146202	0.747391
19881	-0.136234	-3.963915	8.344625	-0.007139	0.236060	-1.152777	-0.105610	0.024530	-0.837909	0.661179	-0.077386	-0.145286	0.731947
19882	0.186995	-2.954560	9.283432	0.199091	0.278350	-1.140770	-0.095033	0.019777	-0.835062	0.678819	-0.075321	-0.140412	0.716810
19883	0.725034	-2.554254	9.260465	0.060703	0.331255	-1.156318	-0.081872	0.015648	-0.833510	0.696150	-0.076254	-0.137019	0.700561
19884	0.240221	-2.997901	9.240120	-0.245412	0.330828	-1.163402	-0.067586	0.020837	-0.831835	0.712783	-0.080922	-0.137587	0.682980
19885	-0.083557	-2.808947	9.815771	-0.458008	0.312455	-1.075881	-0.055405	0.038700	-0.831158	0.727316	-0.089014	-0.141331	0.665668
19886	-0.389952	-3.272299	9.556805	-0.421345	0.312520	-1.052609	-0.043857	0.054429	-0.831370	0.741275	-0.096132	-0.144241	0.648433
19887	-0.944536	-2.165241	10.736001	-0.642889	0.292215	-0.977189	-0.034131	0.075637	-0.832075	0.753259	-0.106908	-0.150225	0.631351
19888	-0.466835	-2.279155	10.208440	-0.776972	0.217507	-0.869744	-0.026115	0.105396	-0.832507	0.763036	-0.118544	-0.158595	0.615281
19889	0.157770	-2.881679	9.509790	-0.667222	0.181393	-0.794316	-0.021710	0.130431	-0.829470	0.771553	-0.128693	-0.165943	0.600506
19890	0.078740	-3.518417	9.063307	-0.470344	0.159756	-0.765565	-0.018182	0.152517	-0.829233	0.779954	-0.135138	-0.171095	0.586631
19891	0.598306	-3.286263	9.119412	0.093647	0.089325	-0.699835	-0.017193	0.161585	-0.827452	0.788565	-0.132584	-0.170499	0.575775
19892	0.970355	-4.509702	8.481703	0.547772	0.033200	-0.713979	-0.017150	0.149726	-0.827202	0.798238	-0.121705	-0.165565	0.566209
19893	0.673706	-3.951047	8.822783	0.626448	0.031368	-0.725618	-0.017200	0.126816	-0.826064	0.807862	-0.109922	-0.159740	0.556561
19894	0.823899	-2.579539	8.843416	0.397668	0.020316	-0.677907	-0.015733	0.108713	-0.822259	0.816258	-0.101378	-0.156491	0.546769
19895	0.810367	-3.271171	9.188806	0.309835	0.043920	-0.687588	-0.014143	0.096705	-0.821894	0.824388	-0.094906	-0.153771	0.536407
19896	0.973827	-2.159689	9.133914	-0.045800	0.077514	-0.640575	-0.013589	0.084716	-0.820756	0.831352	-0.094348	-0.154227	0.525515
19897	0.768878	-2.676565	8.639934	-0.210280	0.131237	-0.647928	-0.007167	0.092899	-0.821568	0.838036	-0.097459	-0.155441	0.513844
19898	0.673597	-2.933083	8.246632	-0.202120	0.154934	-0.681135	-0.002579	0.104993	-0.819814	0.845046	-0.100146	-0.156276	0.501444
19899	1.716640	-3.275415	8.827588	-0.151054	0.158582	-0.747280	0.003064	0.113857	-0.820109	0.852574	-0.102186	-0.156575	0.488016
19900	1.973064	-3.456682	9.132252	-0.248436	0.123664	-0.784620	0.008837	0.121656	-0.820024	0.860004	-0.104995	-0.158521	0.473540
19901	1.422833	-2.256239	10.183192	-0.495123	0.062369	-0.649278	0.010963	0.138697	-0.819395	0.865145	-0.112224	-0.163472	0.460659
19902	2.252329	-2.290590	10.910480	-0.313840	-0.003758	-0.520873	0.011155	0.154436	-0.817860	0.869175	-0.115746	-0.167639	0.450595
19903	1.362000	-2.635695	10.398113	-0.231259	-0.032880	-0.468739	0.011630	0.164565	-0.817221	0.872673	-0.117993	-0.171334	0.441774
19904	1.939378	-2.425099	9.744026	-0.486612	-0.076788	-0.428414	0.008609	0.178466	-0.816426	0.874984	-0.124169	-0.178026	0.432773
19905	2.894616	-2.624584	8.535693	-0.638013	-0.031799	-0.371048	0.004013	0.200112	-0.815870	0.876384	-0.133727	-0.184989	0.424084
19906	2.262103	-2.923847	8.616798	-0.389666	-0.034277	-0.332881	0.003418	0.220647	-0.815346	0.878005	-0.138870	-0.189834	0.416876
19907	2.057109	-2.379622	8.905728	0.140265	-0.044630	-0.300687	-0.001113	0.223511	-0.813779	0.880711	-0.134811	-0.190256	0.412281
19908	2.272666	-1.580783	8.842138	0.431460	-0.027632	-0.229128	-0.003409	0.216475	-0.813636	0.883634	-0.125952	-0.187853	0.409926
19909	2.707810	-1.849432	8.813631	0.622040	-0.007151	-0.187557	-0.005138	0.196499	-0.814142	0.886663	-0.113968	-0.183306	0.408948
19910	2.610436	-1.626620	9.310266	0.599228	0.009248	-0.179412	-0.005304	0.174889	-0.816445	0.889486	-0.102602	-0.178693	0.407868
19911	3.059258	-1.731864	9.224175	0.662104	-0.019790	-0.152261	-0.008032	0.144539	-0.815928	0.891977	-0.089766	-0.173916	0.407520
19912	3.232459	-1.649026	9.430962	0.725143	0.005881	-0.151981	-0.008195	0.120012	-0.816702	0.894456	-0.076187	-0.168215	0.407245
19913	3.373771	-1.971405	9.336555	0.675885	0.080871	-0.120946	-0.007366	0.101770	-0.814167	0.896701	-0.063903	-0.161445	0.407160
19914	3.556056	-1.741838	10.239113	0.641305	0.133735	-0.148905	-0.002906	0.080802	-0.813701	0.899098	-0.052851	-0.154061	0.406319
19915	2.796976	-1.287207	9.974394	0.685453	0.111558	-0.229910	0.001288	0.058133	-0.810429	0.901977	-0.040206	-0.146747	0.404086
19916	2.570640	-1.353815	9.620934	0.456085	0.035447	-0.229109	0.003696	0.031872	-0.808420	0.904255	-0.031433	-0.142661	0.401226
19917	2.305371	-1.343570	9.253787	0.367023	-0.015928	-0.262712	0.006438	0.019075	-0.805642	0.906545	-0.023389	-0.140197	0.397459
19918	-2.745361	-2.832796	5.796836	0.018496	-0.112980	-0.341932	0.002576	0.015135	-0.804083	0.908938	-0.021040	-0.142318	0.391325
19919	1.624417	-1.111100	8.693870	-0.058291	-0.068882	-0.397711	0.004376	0.017905	-0.804988	0.911833	-0.020067	-0.144102	0.383918
19920	2.054035	-1.193944	9.541552	0.351429	-0.040711	-0.276616	0.005673	0.012849	-0.802705	0.913959	-0.012396	-0.142317	0.379832
19921	2.272691	-1.554116	9.605743	0.477686	-0.077087	-0.267589	0.004442	-0.004849	-0.801428	0.915862	-0.001980	-0.140056	0.376267
19922	2.679463	-0.918120	9.644859	0.475228	-0.091534	-0.223296	0.002683	-0.021194	-0.798616	0.917258	0.008192	-0.138225	0.373451
19923	2.589993	-1.376034	9.443195	0.633482	-0.098585	-0.186470	0.003124	-0.039164	-0.795950	0.918212	0.021382	-0.135174	0.371697
19924	2.441635	-0.587322	9.443270	0.583149	-0.104136	-0.187683	0.000726	-0.060672	-0.790458	0.919012	0.033522	-0.132729	0.369698
19925	2.692386	-0.606504	9.315736	0.346489	-0.048535	-0.163114	-0.000139	-0.075024	-0.787269	0.919843	0.040981	-0.130867	0.367536
19926	2.756674	0.066839	9.220173	0.162328	-0.042102	-0.081025	-0.002301	-0.086175	-0.785217	0.920186	0.044643	-0.130449	0.366399
19927	2.580319	0.676484	9.630293	0.006163	-0.014644	0.019618	-0.002417	-0.089638	-0.785218	0.920012	0.045141	-0.130611	0.366717
19928	2.468952	-0.237680	9.674037	-0.053119	0.016392	0.043305	-0.000879	-0.087783	-0.784591	0.919784	0.044083	-0.130807	0.367346
19929	2.739016	-0.269368	9.395301	-0.084100	0.032024	0.070826	-0.001016	-0.084592	-0.785481	0.919433	0.042424	-0.130820	0.368413
19930	2.614036	-0.330911	9.760487	0.091706	-0.001559	0.104986	-0.000886	-0.084860	-0.785483	0.918579	0.043999	-0.130330	0.370527
19931	2.655545	-0.441321	9.807328	0.280956	-0.039749	0.100473	-0.002421	-0.092276	-0.782413	0.917479	0.049476	-0.128990	0.373024
19932	2.735559	0.433149	8.725892	-0.010854	0.024075	0.124710	-0.003944	-0.098261	-0.782914	0.916617	0.048929	-0.128819	0.375267
19933	2.785445	0.090215	9.004761	-0.322539	0.124312	0.148833	-0.002541	-0.093615	-0.783178	0.916122	0.042006	-0.129042	0.377232
19934	2.491593	-0.450347	9.373653	-0.398984	0.155167	0.126259	0.001296	-0.081027	-0.786263	0.915867	0.033353	-0.129377	0.378597
19935	2.255062	-0.890701	9.468476	-0.261731	0.103988	0.087360	0.005397	-0.070967	-0.788586	0.915648	0.027812	-0.129448	0.379551
19936	2.325915	-0.587933	9.331777	-0.126963	0.065741	0.074248	0.006658	-0.060076	-0.790887	0.915333	0.024947	-0.129316	0.380554
19937	2.434103	0.000833	9.801861	0.147792	0.051402	0.071940	0.006920	-0.062204	-0.790125	0.914853	0.027344	-0.127217	0.382245
19938	2.410334	-0.084594	9.454827	0.368518	0.022368	0.052807	0.008490	-0.072850	-0.786826	0.914286	0.033934	-0.124082	0.384101
19939	2.617188	-0.000800	9.217923	0.305282	0.047956	0.059837	0.006975	-0.085597	-0.783760	0.913732	0.039289	-0.120834	0.385939
19940	2.372288	-0.213712	9.001444	0.101737	0.069535	0.016323	0.008029	-0.093061	-0.782751	0.913688	0.040729	-0.118855	0.386508
19941	2.235254	0.234688	9.366467	0.239227	0.054977	-0.001447	0.012298	-0.100279	-0.780110	0.913636	0.044973	-0.115932	0.387049
19942	2.738728	0.308597	9.583410	0.316246	0.066111	0.008168	0.013238	-0.112534	-0.778465	0.913423	0.050375	-0.112346	0.387943
19943	2.604850	0.582403	9.537998	0.136383	0.100682	0.027489	0.015440	-0.118929	-0.775808	0.913301	0.052350	-0.109422	0.388803
19944	2.322330	0.193377	9.897122	0.346185	0.071528	0.002759	0.018555	-0.127999	-0.773031	0.913051	0.058266	-0.105488	0.389635
19945	2.267089	0.165556	10.234631	0.220513	0.056677	-0.020008	0.020004	-0.137864	-0.771772	0.913066	0.062204	-0.102650	0.389748
19946	2.260404	0.039596	9.983191	-0.157430	0.078151	-0.045942	0.022207	-0.141878	-0.770898	0.913770	0.058972	-0.102455	0.388651
19947	2.365305	1.305272	10.033119	0.039505	0.028203	-0.017239	0.024260	-0.139499	-0.770658	0.913923	0.059833	-0.101546	0.388399
19948	2.309125	0.954110	10.078074	0.329370	-0.045256	0.089567	0.023756	-0.145073	-0.768872	0.912723	0.066176	-0.099984	0.390591
19949	2.354941	1.448841	9.816627	0.137652	-0.063567	0.145825	0.021972	-0.155416	-0.765547	0.911273	0.069262	-0.100184	0.393380
19950	2.526411	0.866805	9.745263	-0.270566	-0.036417	0.206508	0.017711	-0.153505	-0.765767	0.909923	0.064360	-0.103322	0.396513
19951	1.735937	-0.194062	9.490201	-0.471413	-0.011187	0.195324	0.011246	-0.144273	-0.769283	0.908923	0.055809	-0.107426	0.399004
19952	2.057078	0.180354	9.056830	-0.331455	-0.009184	0.171111	0.010571	-0.131107	-0.772842	0.907879	0.049646	-0.110488	0.401351
19953	2.118545	0.456476	9.574897	-0.109189	-0.034519	0.186102	0.007068	-0.123353	-0.774341	0.906425	0.047874	-0.112081	0.404401
19954	2.812639	0.471606	9.375177	-0.104591	-0.054328	0.255401	0.004227	-0.121727	-0.774828	0.904322	0.046002	-0.114216	0.408706
19955	2.527285	0.678914	9.668233	-0.120833	-0.045154	0.299579	-0.001192	-0.120339	-0.775295	0.901879	0.043891	-0.116212	0.413742
19956	2.579877	0.754621	9.266569	-0.097922	0.007125	0.347608	-0.007893	-0.120802	-0.775752	0.899077	0.041417	-0.117255	0.419758
19957	2.650635	0.558678	8.904468	0.054865	0.015646	0.385301	-0.012539	-0.122861	-0.773548	0.895825	0.041815	-0.116758	0.426752
19958	2.610450	0.397978	9.065045	0.169764	0.020523	0.465248	-0.016656	-0.125348	-0.773517	0.891712	0.043754	-0.115382	0.435456
19959	1.966026	0.085628	9.546672	0.122155	-0.004171	0.531478	-0.024388	-0.133211	-0.768741	0.886934	0.045204	-0.114775	0.445121
19960	1.946857	0.045827	9.173920	-0.085188	-0.021564	0.599678	-0.033930	-0.132710	-0.769176	0.881553	0.042667	-0.116503	0.455490
19961	2.227541	-0.169144	9.456737	0.255365	-0.041909	0.713122	-0.047080	-0.139186	-0.764995	0.874661	0.046340	-0.115425	0.468506
19962	2.296261	-0.407859	9.953251	0.259890	-0.054452	0.822074	-0.059697	-0.147421	-0.762858	0.866457	0.049655	-0.114737	0.483345
19963	1.751576	-0.433854	9.702993	0.050415	-0.039863	0.922492	-0.073256	-0.145119	-0.760838	0.857274	0.049206	-0.115737	0.499265
19964	1.564408	-0.612199	9.713147	0.272416	-0.063300	0.967953	-0.086419	-0.145616	-0.758439	0.847017	0.052423	-0.115075	0.516305
19965	1.450520	-0.492698	9.552953	0.340339	-0.068656	0.990446	-0.102153	-0.150731	-0.754236	0.836116	0.056962	-0.113595	0.533630
19966	1.967431	-0.212773	9.511300	0.295180	-0.031971	1.027084	-0.117105	-0.157723	-0.750296	0.824551	0.060060	-0.112160	0.551298
19967	2.149672	-0.010251	9.539841	0.330281	0.019214	1.003184	-0.128713	-0.161031	-0.747400	0.812981	0.063376	-0.109221	0.568433
19968	2.534770	0.100332	9.295375	0.404882	0.075937	0.964725	-0.138518	-0.163957	-0.744391	0.801485	0.067142	-0.104613	0.584952
19969	3.192434	-0.326425	9.329129	0.354953	0.158063	0.901634	-0.146120	-0.169309	-0.741528	0.790660	0.069455	-0.098992	0.600194
19970	2.325604	-0.520445	9.371122	0.387325	0.186984	0.812208	-0.149725	-0.174838	-0.738697	0.780607	0.071884	-0.092521	0.613942
19971	2.914237	-0.604315	9.826657	0.189170	0.190181	0.695859	-0.151260	-0.179078	-0.737922	0.772074	0.071562	-0.088133	0.625311
19972	2.942662	-0.474822	10.395162	0.190884	0.126013	0.633198	-0.153848	-0.178901	-0.736371	0.764034	0.071981	-0.084716	0.635527
19973	2.329090	-0.210237	10.042731	0.125281	0.071875	0.599693	-0.156434	-0.178329	-0.735330	0.756308	0.072307	-0.082829	0.644910
19974	2.241143	0.024270	9.733187	-0.042810	0.026879	0.582288	-0.161345	-0.175343	-0.735290	0.748854	0.070513	-0.083824	0.653620
19975	2.491019	0.177248	9.303246	-0.284948	0.054180	0.612406	-0.166270	-0.164259	-0.738562	0.741289	0.064861	-0.087552	0.662283
19976	2.609396	0.098661	8.763227	-0.075633	0.094824	0.670637	-0.168370	-0.151464	-0.740835	0.732604	0.061474	-0.088019	0.672134
19977	2.319800	-0.329370	8.975331	0.048304	0.155361	0.728397	-0.171215	-0.147050	-0.742340	0.722961	0.059185	-0.085968	0.682959
19978	2.007395	-0.508633	9.493123	0.007776	0.193737	0.776114	-0.172132	-0.141324	-0.743861	0.712595	0.055481	-0.083973	0.694318
19979	2.076448	-0.296545	10.274373	-0.133998	0.230123	0.786397	-0.168789	-0.133006	-0.747964	0.702132	0.049417	-0.083407	0.705417
19980	2.630686	-0.756024	10.647517	-0.248553	0.259144	0.728592	-0.166881	-0.121335	-0.751544	0.692446	0.041221	-0.083984	0.715379
19981	2.213087	-1.162851	10.100294	-0.407618	0.236946	0.703836	-0.163444	-0.105144	-0.754625	0.683032	0.031370	-0.087139	0.724493
19982	2.380856	-0.947427	10.392892	-0.410601	0.156418	0.662408	-0.160650	-0.086568	-0.759739	0.673889	0.022509	-0.091352	0.732818
19983	1.763044	-1.323385	9.844234	-0.277057	0.102458	0.612409	-0.158366	-0.073555	-0.761919	0.665188	0.016528	-0.094364	0.740505
19984	1.492726	-1.288635	8.908560	-0.290848	0.063028	0.555180	-0.155564	-0.060817	-0.764486	0.657141	0.010848	-0.098001	0.747291
19985	0.722877	-1.098028	8.820045	0.072565	0.050430	0.518240	-0.154291	-0.056036	-0.764749	0.649467	0.010379	-0.096413	0.754181
19986	0.254448	-0.904620	9.375210	0.172087	0.070386	0.457768	-0.152459	-0.063781	-0.764257	0.642643	0.010841	-0.092982	0.760425
19987	0.253048	-0.590398	9.816421	0.126379	0.036324	0.391121	-0.153333	-0.070443	-0.765018	0.636738	0.011479	-0.090641	0.765648
19988	0.170602	-0.505522	9.360823	0.034925	-0.012352	0.327974	-0.154092	-0.073506	-0.765651	0.631685	0.011689	-0.090323	0.769857
19989	0.850406	-0.534329	8.982746	0.196331	-0.039560	0.291950	-0.156397	-0.079068	-0.764742	0.627083	0.014520	-0.087763	0.773857
19990	0.871008	-0.813356	8.974226	0.361291	-0.037617	0.266956	-0.160482	-0.091673	-0.763696	0.622765	0.019335	-0.082701	0.777785
19991	0.788731	-0.735771	9.200155	0.387598	-0.008384	0.261497	-0.164423	-0.108544	-0.762652	0.618532	0.024110	-0.076742	0.781631
19992	0.831784	-0.658146	9.364852	0.415840	0.011688	0.237609	-0.167347	-0.124469	-0.759066	0.614617	0.028876	-0.070190	0.785166
19993	1.353455	-0.836980	10.226447	0.554996	0.053780	0.193969	-0.169490	-0.140551	-0.757143	0.611307	0.034816	-0.060779	0.788287
19994	1.229388	-1.117120	9.976551	0.340164	0.062562	0.146734	-0.170217	-0.160082	-0.751918	0.608827	0.037979	-0.054731	0.790501
19995	1.384678	-0.828542	9.862042	0.152873	0.043152	0.127351	-0.171738	-0.166996	-0.752037	0.606761	0.039238	-0.051775	0.792225
19996	1.589473	-0.808883	9.864229	0.287852	-0.005136	0.117042	-0.175832	-0.179451	-0.749332	0.604673	0.042860	-0.047346	0.793909
19997	1.540479	-0.640392	9.923737	0.179229	0.002047	0.116470	-0.178382	-0.188080	-0.748806	0.602686	0.045106	-0.044506	0.795458
19998	1.724684	-0.341460	10.006451	0.124854	0.038556	0.110592	-0.179917	-0.194042	-0.746883	0.600854	0.046068	-0.042131	0.796917
19999	1.721866	-0.278410	9.452886	0.010795	0.105174	0.104378	-0.179268	-0.194454	-0.747399	0.599286	0.044675	-0.040759	0.798247
20000	1.393084	-0.079794	9.339798	0.097815	0.170183	0.128692	-0.179128	-0.197652	-0.747274	0.597283	0.043195	-0.037248	0.800000
20001	1.571259	-0.015016	9.889591	0.335886	0.189669	0.147400	-0.178073	-0.206177	-0.745628	0.594775	0.044321	-0.029718	0.802119
20002	1.196801	-0.326845	10.366545	0.325671	0.168555	0.151990	-0.176498	-0.217625	-0.742585	0.592138	0.045568	-0.022597	0.804230
20003	0.631130	-0.002449	9.890595	-0.098754	0.195548	0.182991	-0.174938	-0.221636	-0.742089	0.589383	0.041408	-0.022025	0.806491
20004	1.521006	0.417960	9.914394	0.100510	0.195949	0.202471	-0.174556	-0.217926	-0.743876	0.586118	0.039511	-0.018236	0.809057
20005	1.223759	0.076303	10.065237	0.331564	0.138645	0.235112	-0.175441	-0.227740	-0.740048	0.582101	0.041331	-0.011438	0.811985
20006	1.014990	0.386108	10.038832	0.103373	0.097363	0.281065	-0.179805	-0.231968	-0.741163	0.577471	0.041056	-0.008830	0.815331
20007	0.781924	1.233673	9.712528	0.079466	0.079204	0.337222	-0.183424	-0.231380	-0.739731	0.571928	0.040901	-0.006881	0.819254
20008	0.651822	1.218828	9.667904	0.338021	0.052195	0.393943	-0.187803	-0.236768	-0.736894	0.565185	0.044023	-0.001038	0.823788
20009	0.709163	0.830342	9.987004	0.473253	0.026717	0.388224	-0.193986	-0.246106	-0.731239	0.558352	0.049207	0.006771	0.828116
20010	0.149635	0.875739	9.519201	0.229750	0.046478	0.374944	-0.199392	-0.254268	-0.727119	0.551902	0.051218	0.010759	0.832265
20011	0.199408	1.056409	9.565401	0.122742	0.046405	0.389162	-0.206098	-0.257105	-0.725027	0.545293	0.052140	0.013009	0.836521
20012	0.361753	0.897153	10.030302	0.209449	0.053855	0.411747	-0.211517	-0.259157	-0.722945	0.538160	0.053793	0.016706	0.840958
20013	0.476287	1.147897	10.130891	0.134930	0.077549	0.411324	-0.214101	-0.259383	-0.721777	0.531075	0.054315	0.019485	0.845358
20014	0.668084	1.395998	10.820187	-0.064087	0.060760	0.370645	-0.218230	-0.259861	-0.720852	0.524856	0.052915	0.018682	0.849339
20015	1.018254	0.741908	10.677477	-0.850635	0.035282	0.371363	-0.220847	-0.239781	-0.728218	0.519373	0.043761	0.004327	0.853416
20016	0.394393	0.113117	10.058014	-1.157816	-0.011933	0.286833	-0.223755	-0.202434	-0.741695	0.515366	0.032118	-0.015766	0.856223
20017	0.385441	-0.057297	9.469916	-0.930550	0.008277	0.215059	-0.226917	-0.167472	-0.754152	0.512218	0.022530	-0.031634	0.857977
20018	0.745331	-0.223461	9.206934	-0.419251	0.071925	0.200040	-0.226965	-0.144094	-0.762047	0.509002	0.017040	-0.038139	0.859751
20019	1.093712	-0.505143	8.935024	-0.250432	0.067436	0.133561	-0.225820	-0.135608	-0.765112	0.506861	0.013461	-0.041707	0.860913
20020	0.811794	-0.514292	9.237078	-0.197507	0.069174	0.100588	-0.224029	-0.126472	-0.769203	0.505247	0.010350	-0.044392	0.861770
20021	0.558787	-0.003170	9.721904	0.007221	0.083941	0.095102	-0.220933	-0.128492	-0.767826	0.503707	0.009132	-0.043329	0.862739
20022	0.397657	-0.080393	9.743318	-0.020653	0.094821	0.082943	-0.217836	-0.128926	-0.767850	0.502377	0.007381	-0.042704	0.863562
20023	0.144156	0.000508	9.631682	-0.192756	0.098370	0.125430	-0.217843	-0.123093	-0.770908	0.500346	0.003872	-0.044908	0.864651
20024	0.676329	0.635247	9.933560	-0.179445	0.097670	0.178090	-0.215790	-0.116745	-0.773599	0.497377	0.000393	-0.047005	0.866260
20025	0.476470	-0.951594	9.578231	0.004981	0.108838	0.189232	-0.214510	-0.114226	-0.773481	0.494226	-0.001372	-0.045659	0.868132
20026	0.583197	-1.101217	9.375521	-0.059445	0.109625	0.155694	-0.211666	-0.115065	-0.774269	0.491636	-0.003840	-0.045559	0.869600
20027	0.266565	-1.402896	9.973160	-0.210848	0.107395	0.099552	-0.210378	-0.109917	-0.777847	0.490010	-0.007634	-0.048018	0.870360
20028	0.277555	-1.670908	10.377522	-0.109922	0.070710	0.018914	-0.207944	-0.105414	-0.777992	0.489746	-0.009794	-0.049192	0.870421
20029	0.321992	-1.902563	10.139478	-0.076936	0.004842	-0.028792	-0.206916	-0.103566	-0.778637	0.490265	-0.010389	-0.050397	0.870053
20030	0.206425	-1.957936	9.489596	-0.313787	-0.035738	-0.083450	-0.206414	-0.098384	-0.779658	0.491622	-0.012594	-0.056180	0.868903
20031	0.263403	-1.796078	8.954776	-0.313700	-0.033956	-0.121291	-0.207221	-0.086536	-0.781814	0.493628	-0.014761	-0.061956	0.867338
20032	0.156343	-1.581997	9.014381	-0.161287	0.026437	-0.151083	-0.206072	-0.081234	-0.783479	0.496228	-0.016457	-0.064494	0.865637
20033	-0.024478	-1.551672	9.545941	-0.010809	0.094206	-0.135674	-0.204014	-0.079527	-0.783749	0.498716	-0.017854	-0.063763	0.864233
20034	0.276917	-1.533592	10.437043	0.168200	0.098012	-0.144925	-0.197802	-0.084270	-0.784693	0.501392	-0.017517	-0.059888	0.862967
20035	-0.157108	-1.492769	10.668776	0.154444	0.061310	-0.164340	-0.195461	-0.092404	-0.782548	0.504373	-0.016683	-0.056635	0.861465
20036	-0.818178	-1.358979	10.784488	0.029565	0.095912	-0.120761	-0.191843	-0.097486	-0.780283	0.506560	-0.017732	-0.055159	0.860256
20037	-0.567176	-1.446782	10.286378	-0.039280	0.092374	-0.073094	-0.187715	-0.098064	-0.780188	0.507922	-0.019551	-0.054862	0.859432
20038	0.151956	-1.657672	9.397295	-0.131741	0.053951	-0.114061	-0.184232	-0.094928	-0.782637	0.509866	-0.021523	-0.056584	0.858121
20039	0.282167	-1.674839	9.225462	0.081778	-0.006079	-0.103650	-0.183214	-0.094120	-0.780605	0.511689	-0.020387	-0.055260	0.857149
20040	0.275639	-1.314026	9.225660	0.288642	-0.042294	-0.059188	-0.184094	-0.101827	-0.779326	0.512574	-0.016463	-0.050733	0.856985
20041	0.626450	-1.082714	9.133774	0.352252	-0.054910	-0.040385	-0.185752	-0.112032	-0.775492	0.513333	-0.011775	-0.045265	0.856914
20042	0.856902	-0.880036	9.179567	0.453201	-0.040928	0.010862	-0.187781	-0.124910	-0.772804	0.513012	-0.006255	-0.037876	0.857523
20043	0.837661	-0.868794	9.664366	0.581031	0.007632	0.018811	-0.188275	-0.142146	-0.764264	0.512756	-0.000310	-0.027856	0.858082
20044	0.581930	-0.800213	10.171762	0.687823	0.011360	0.030401	-0.187842	-0.163409	-0.757774	0.512145	0.006698	-0.015893	0.858726
20045	0.021627	-0.565069	10.323437	0.603889	0.011117	0.005946	-0.187023	-0.186527	-0.749629	0.511952	0.012813	-0.005451	0.858901
20046	0.366918	-0.174020	10.519350	0.471176	-0.018335	-0.035296	-0.188919	-0.205103	-0.743502	0.512401	0.018120	0.002505	0.858552
20047	0.217636	-0.221014	10.229286	0.257967	-0.068027	-0.076906	-0.189941	-0.216223	-0.737123	0.513649	0.022046	0.006209	0.857695
20048	-0.328522	0.073692	10.204322	0.085970	-0.123054	-0.050040	-0.190722	-0.220037	-0.732783	0.514487	0.025198	0.006482	0.857103
20049	-0.254329	0.689156	10.060038	-0.089906	-0.097523	-0.010388	-0.192910	-0.219492	-0.734040	0.514747	0.026027	0.003922	0.856938
20050	0.366546	0.880931	9.504498	-0.177648	-0.033539	-0.021985	-0.194219	-0.213882	-0.734283	0.515189	0.024935	0.000585	0.856713
20051	0.439128	0.802316	8.983252	-0.217704	-0.064688	-0.053505	-0.194495	-0.205642	-0.736827	0.516235	0.023900	-0.003773	0.856105
20052	0.203757	0.639687	9.396392	-0.251564	-0.049964	0.027509	-0.196568	-0.198721	-0.740123	0.515712	0.022323	-0.008564	0.856428
20053	0.177413	0.624518	9.899954	-0.145862	0.056423	0.144158	-0.195946	-0.190613	-0.741527	0.513338	0.019928	-0.010491	0.857891
20054	0.443493	0.419954	9.717160	-0.098345	0.133224	0.116615	-0.194141	-0.187457	-0.743835	0.511199	0.016776	-0.010812	0.859231
20055	0.288786	0.000883	9.657039	-0.232621	0.118349	0.084595	-0.192359	-0.179096	-0.745376	0.509866	0.012451	-0.013560	0.860057
20056	0.320395	-0.059391	9.598886	-0.231115	0.052645	0.119779	-0.190825	-0.169958	-0.749464	0.507665	0.009325	-0.016985	0.861337
20057	0.485725	0.152868	9.670608	-0.074009	0.020046	0.163074	-0.192384	-0.163964	-0.751490	0.504898	0.008290	-0.018012	0.862951
20058	0.234986	0.169644	9.798108	-0.035912	0.012843	0.207565	-0.193287	-0.162366	-0.752629	0.501209	0.007799	-0.018494	0.865094
20059	0.307014	0.227311	9.737186	-0.226713	0.008980	0.201068	-0.195240	-0.155429	-0.754141	0.497785	0.005423	-0.022256	0.866998
20060	0.368056	0.064016	9.783468	-0.152519	0.005493	0.234683	-0.195779	-0.146778	-0.755918	0.493686	0.003871	-0.024828	0.869277
20061	0.246362	-0.190635	9.951569	0.088417	-0.012560	0.234091	-0.199782	-0.145929	-0.755376	0.489622	0.004981	-0.023317	0.871608
20062	0.488709	-0.464238	9.993196	0.012825	-0.020017	0.197749	-0.202621	-0.146820	-0.754334	0.486120	0.005529	-0.023264	0.873565
20063	0.474727	-0.557396	10.193367	-0.023863	-0.056835	0.118253	-0.203528	-0.143890	-0.755601	0.484054	0.006377	-0.024148	0.874682
20064	0.354689	-0.655957	10.282068	0.087256	-0.077035	0.044091	-0.205977	-0.144924	-0.755072	0.483201	0.008714	-0.023327	0.875155
20065	-0.098459	-0.667152	10.085675	-0.063331	-0.015147	0.026606	-0.208426	-0.147281	-0.753523	0.482764	0.008478	-0.024499	0.875367
20066	0.257939	-0.599543	9.953143	-0.181142	0.055946	-0.023925	-0.206889	-0.141985	-0.755318	0.483193	0.005928	-0.027080	0.875075
20067	0.177114	-0.850917	9.648852	-0.204148	0.095969	-0.091462	-0.202518	-0.134598	-0.758155	0.484888	0.002435	-0.029642	0.874070
20068	-0.102851	-0.769125	9.812993	-0.172402	0.117814	-0.119961	-0.198265	-0.128423	-0.762394	0.486952	-0.001056	-0.031463	0.872861
20069	-0.068793	-0.831282	9.906043	-0.116710	0.118889	-0.079070	-0.194146	-0.125278	-0.763190	0.488424	-0.004134	-0.032274	0.872000
20070	-0.053125	-1.088882	9.835375	-0.069669	0.083402	-0.039079	-0.191299	-0.124272	-0.766017	0.489069	-0.006075	-0.032634	0.871613
20071	-0.277512	-1.035804	10.011632	-0.088984	0.030363	-0.025264	-0.188732	-0.120307	-0.766546	0.489538	-0.007400	-0.033832	0.871294
20072	-0.276103	-0.829345	9.889735	-0.019143	0.012186	-0.020277	-0.186148	-0.119021	-0.768351	0.489873	-0.007620	-0.034006	0.871097
20073	0.024073	-1.108463	9.691814	0.061646	0.012291	-0.034606	-0.186285	-0.118475	-0.767202	0.490514	-0.007169	-0.032763	0.870788
20074	0.289297	-1.116943	9.871778	0.098785	0.003150	-0.061159	-0.185504	-0.121937	-0.766062	0.491563	-0.006048	-0.030978	0.870270
20075	0.340012	-1.143844	9.713468	0.077632	0.003173	-0.050187	-0.184848	-0.125672	-0.765686	0.492468	-0.005268	-0.029585	0.869812
20076	0.515919	-1.136624	9.612006	0.040893	-0.016945	-0.052180	-0.185217	-0.128877	-0.766705	0.493363	-0.004374	-0.029003	0.869329
20077	0.787802	-1.032724	9.589599	0.079385	-0.027827	-0.051962	-0.185726	-0.130870	-0.766702	0.494278	-0.003015	-0.027939	0.868850
20078	0.761350	-1.049945	9.493107	0.058359	-0.049777	-0.050188	-0.185731	-0.131521	-0.765172	0.495118	-0.001380	-0.027376	0.868393
20079	0.340550	-0.749435	9.685402	0.038485	-0.020511	-0.006068	-0.187534	-0.133360	-0.764393	0.495235	-0.000563	-0.026984	0.868340
20080	0.426133	-0.494012	9.764185	0.112179	0.069272	0.043992	-0.186755	-0.134170	-0.764655	0.494497	-0.000513	-0.024306	0.868840
20081	0.823427	-0.393791	9.999707	0.200664	0.124229	0.036980	-0.183636	-0.141662	-0.764045	0.493935	-0.000603	-0.019673	0.869276
20082	0.651045	-0.636746	10.100296	0.259007	0.056539	0.003237	-0.180652	-0.149667	-0.761650	0.493903	0.001137	-0.014568	0.869394
20083	-0.246850	-0.352398	10.767932	0.115049	-0.025919	0.053338	-0.181675	-0.152848	-0.761005	0.492989	0.002809	-0.012914	0.869935
20084	-0.091182	-0.135307	10.851632	0.144211	0.010814	0.102337	-0.181411	-0.156569	-0.759607	0.491212	0.004181	-0.010261	0.870969
20085	-0.086435	-0.123573	10.763037	0.062289	0.063620	0.054773	-0.180885	-0.159239	-0.759484	0.490291	0.003762	-0.008621	0.871508
20086	-0.585786	-0.061280	10.276832	-0.168007	0.008467	0.042601	-0.183469	-0.155232	-0.761502	0.489574	0.002123	-0.011425	0.871885
20087	-0.406783	0.261896	9.010982	-0.298936	-0.055538	0.038351	-0.184267	-0.146445	-0.763277	0.488921	0.000215	-0.017200	0.872159
20088	-0.329837	0.289950	8.728881	-0.199264	-0.097423	0.044463	-0.185451	-0.137256	-0.765304	0.488120	0.000115	-0.021584	0.872510
20089	-0.561623	0.381765	8.982416	0.003579	-0.164797	0.078803	-0.190362	-0.133742	-0.765774	0.486693	0.003032	-0.023078	0.873263
20090	-0.591083	0.513103	9.420801	0.071477	-0.186565	0.129004	-0.195528	-0.135389	-0.762929	0.484340	0.007092	-0.023608	0.874532
20091	-0.175801	0.369753	9.465868	0.041766	-0.146318	0.133428	-0.201207	-0.134390	-0.762628	0.481950	0.010016	-0.024184	0.875808
20092	0.138321	0.209326	9.500151	-0.108496	-0.086181	0.109521	-0.206634	-0.132324	-0.761947	0.480001	0.010591	-0.026891	0.876792
20093	0.399686	-0.003746	9.646008	-0.139434	-0.091768	0.072476	-0.209733	-0.130166	-0.762814	0.478730	0.010854	-0.030074	0.877380
20094	0.641123	-0.097972	9.385328	-0.176146	-0.086291	0.064916	-0.212850	-0.123737	-0.763042	0.477571	0.010808	-0.033958	0.877870
20095	0.713893	-0.212342	8.959587	-0.265585	-0.049785	0.067188	-0.214287	-0.116806	-0.764557	0.476430	0.009156	-0.038952	0.878301
20096	0.400988	-0.283115	9.548498	-0.283152	-0.020585	0.091957	-0.216760	-0.104430	-0.769123	0.474828	0.006913	-0.044091	0.878946
20097	-0.439721	-0.889717	9.916163	-0.277502	-0.024399	0.090138	-0.216784	-0.097107	-0.769885	0.473272	0.004660	-0.049032	0.879538
20098	-0.767947	-0.814238	9.669349	-0.303810	-0.035452	0.078934	-0.218482	-0.088314	-0.772035	0.471879	0.002495	-0.054671	0.879963
20099	-0.579125	-1.481552	9.973766	-0.068327	-0.049919	0.041423	-0.220430	-0.082709	-0.773420	0.471112	0.002647	-0.056137	0.880281
20100	-0.973358	-2.186942	10.737828	0.170442	-0.103014	-0.045873	-0.221850	-0.086394	-0.770350	0.471804	0.006283	-0.054056	0.880022
20101	-0.647424	-1.799930	10.467885	-0.065910	-0.137298	-0.157767	-0.226103	-0.088998	-0.768915	0.474446	0.008117	-0.056289	0.878446
20102	-0.231671	-2.031352	10.785332	-0.272629	-0.167979	-0.287948	-0.228701	-0.083905	-0.768892	0.479361	0.008970	-0.062577	0.875338
20103	-0.160233	-2.873849	10.577377	-0.272952	-0.221223	-0.385648	-0.230379	-0.081369	-0.770408	0.485858	0.010506	-0.069258	0.871226
20104	0.215522	-2.810051	10.725783	-0.314288	-0.263410	-0.443002	-0.236087	-0.074229	-0.768957	0.493260	0.012820	-0.077151	0.866359
20105	1.037684	-2.336346	10.898504	-0.006105	-0.272140	-0.458956	-0.239575	-0.073649	-0.768164	0.500756	0.017950	-0.079750	0.861720
20106	1.365855	-1.382334	11.126153	0.464985	-0.255057	-0.429869	-0.245484	-0.082492	-0.766081	0.507558	0.027852	-0.074087	0.857975
20107	0.912992	-1.414366	11.870309	1.082022	-0.358580	-0.384155	-0.252123	-0.113507	-0.756351	0.512868	0.045316	-0.058867	0.855247
20108	-0.639508	-1.510180	8.671948	1.100400	-0.501193	-0.409701	-0.261208	-0.152044	-0.741760	0.518133	0.065802	-0.044759	0.851590
20109	0.177820	0.477604	8.441038	0.827176	-0.508431	-0.329921	-0.273668	-0.184812	-0.727139	0.522119	0.083008	-0.035389	0.848086
20110	1.651432	-0.649248	10.083055	1.104981	-0.524442	-0.306247	-0.283437	-0.217048	-0.709479	0.524952	0.103791	-0.021568	0.844504
20111	1.627501	-0.708912	9.532372	0.944610	-0.486432	-0.399399	-0.295246	-0.262270	-0.686708	0.529425	0.121744	-0.009846	0.839518
20112	1.679441	-0.483048	9.428020	0.103866	-0.437236	-0.468343	-0.302471	-0.277795	-0.674416	0.536916	0.130430	-0.011551	0.833412
20113	1.831842	-0.088218	9.434978	-0.097924	-0.370891	-0.539621	-0.305318	-0.279993	-0.670824	0.546061	0.135322	-0.015788	0.826593
20114	1.594550	-0.356912	9.784210	-0.304058	-0.378765	-0.647709	-0.308803	-0.278758	-0.671051	0.557408	0.138615	-0.023159	0.818258
20115	3.055584	0.083519	9.703216	-0.876136	-0.381342	-0.787154	-0.311270	-0.267452	-0.676127	0.572374	0.135047	-0.039669	0.807822
20116	2.891376	0.150906	9.808232	-1.254185	-0.312604	-0.897165	-0.309498	-0.237373	-0.691685	0.589724	0.126557	-0.061026	0.795289
20117	2.840332	-0.803893	9.189543	-1.499492	-0.185035	-0.951157	-0.306464	-0.202627	-0.705465	0.608004	0.112559	-0.084801	0.781326
20118	3.310636	0.112196	8.093132	-1.746917	-0.026242	-1.000660	-0.302399	-0.166036	-0.720273	0.627025	0.093517	-0.110054	0.765495
20119	4.724346	-0.129467	8.352546	-1.664824	0.074682	-0.954192	-0.293974	-0.119523	-0.737661	0.644371	0.073335	-0.133019	0.749476
20120	3.709609	0.374172	8.498944	-1.069488	0.104750	-0.825776	-0.288383	-0.083570	-0.747890	0.658356	0.060328	-0.146423	0.735859
20121	1.721800	-0.313714	8.273942	-0.767044	0.163392	-0.783768	-0.280973	-0.053351	-0.756352	0.671064	0.049981	-0.154843	0.723325
20122	2.021371	-0.426067	9.009592	-0.959651	0.210784	-0.748816	-0.275089	-0.032154	-0.762509	0.683301	0.036531	-0.165092	0.710289
20123	1.402689	-1.087402	9.421762	-1.043669	0.207020	-0.704010	-0.271016	-0.011324	-0.767378	0.694461	0.021520	-0.176699	0.697165
20124	1.794900	-1.954530	9.562069	-0.976707	0.154173	-0.682307	-0.266454	0.014449	-0.770463	0.704736	0.008386	-0.187830	0.684103
20125	2.238500	-1.983502	9.272990	-0.733830	0.189351	-0.643271	-0.264313	0.034637	-0.775061	0.714167	-0.002263	-0.195192	0.672206
20126	1.539498	-2.499816	9.230427	-0.709370	0.262423	-0.628495	-0.256739	0.054862	-0.783273	0.723468	-0.013295	-0.200978	0.660322
20127	1.232352	-1.773890	9.252140	-0.409489	0.321167	-0.643727	-0.245924	0.065360	-0.787689	0.732991	-0.021033	-0.201938	0.649233
20128	1.085094	-2.215040	9.765402	-0.013570	0.262871	-0.709916	-0.237377	0.059108	-0.790437	0.743179	-0.021604	-0.198549	0.638589
20129	1.322800	-2.542899	9.419808	-0.033836	0.200606	-0.768958	-0.227136	0.048703	-0.793456	0.753636	-0.021816	-0.196274	0.626924
20130	1.430554	-2.940405	8.479201	0.045582	0.174994	-0.842313	-0.215342	0.040652	-0.799291	0.764791	-0.019843	-0.193421	0.614239
20131	3.140663	-3.183029	8.285349	0.185721	0.262934	-0.924720	-0.199790	0.023394	-0.802099	0.777041	-0.016873	-0.187447	0.600655
20132	3.587898	-1.920873	8.513629	0.360533	0.358356	-0.879730	-0.183205	0.005329	-0.804533	0.788911	-0.012105	-0.177831	0.588089
20133	2.575820	-2.464011	9.250199	0.871860	0.366094	-0.847641	-0.165187	-0.021116	-0.803667	0.800096	0.000188	-0.161996	0.577584
20134	2.862171	-1.815902	10.087593	1.155869	0.268527	-0.877461	-0.146873	-0.061796	-0.800005	0.810744	0.018586	-0.144309	0.567030
20135	2.828984	-0.916405	10.059095	1.366815	0.224096	-0.833915	-0.128298	-0.110289	-0.790992	0.819891	0.040460	-0.124854	0.557272
20136	2.673782	-0.714261	10.173285	1.617676	0.152921	-0.886080	-0.109578	-0.170326	-0.776629	0.828270	0.067616	-0.103561	0.546509
20137	3.112718	0.224712	9.456119	1.442324	0.074173	-0.921936	-0.093353	-0.223895	-0.757909	0.836054	0.092461	-0.085353	0.534022
20138	3.181794	1.389149	8.762662	1.208903	0.125307	-0.871561	-0.077175	-0.262158	-0.741221	0.842959	0.112939	-0.068739	0.521479
20139	3.161421	2.203455	10.545163	0.946050	0.081165	-0.819357	-0.059212	-0.296035	-0.723781	0.849209	0.129132	-0.055750	0.508981
20140	2.738315	2.947826	9.697218	0.658041	0.022650	-0.710021	-0.044362	-0.317936	-0.711666	0.854597	0.141006	-0.046863	0.497580
20141	2.329486	2.715855	8.926919	0.452482	0.030092	-0.568020	-0.030425	-0.334514	-0.701327	0.858904	0.149046	-0.040352	0.488305
20142	2.209287	2.635209	8.627054	0.289437	0.026530	-0.462705	-0.020368	-0.341501	-0.695799	0.862525	0.154284	-0.035730	0.480594
20143	1.614112	2.077946	8.508082	-0.047145	0.066445	-0.401709	-0.013019	-0.343167	-0.694328	0.866543	0.153226	-0.033901	0.473790
20144	0.949345	1.997094	9.167973	-0.448150	0.014781	-0.363082	-0.004516	-0.331869	-0.701276	0.871304	0.145716	-0.036821	0.467161
20145	1.344216	1.098000	9.807076	-0.683459	-0.056805	-0.378878	0.004086	-0.309664	-0.710260	0.876691	0.134637	-0.043160	0.459809
20146	1.526758	1.230235	9.681028	-0.583562	0.003587	-0.407996	0.013449	-0.281354	-0.721032	0.881928	0.124871	-0.047409	0.452066
20147	1.924164	1.808519	9.731247	-0.340320	0.000220	-0.423384	0.023608	-0.264742	-0.727864	0.886558	0.119272	-0.049491	0.444229
20148	1.973539	1.542399	9.259957	-0.294681	0.014888	-0.439768	0.032345	-0.254059	-0.729330	0.891132	0.114503	-0.050845	0.436104
20149	1.615306	1.880375	9.820577	-0.292557	0.043936	-0.484138	0.041998	-0.243545	-0.733482	0.896016	0.109412	-0.051570	0.427230
20150	1.686844	2.023117	9.314425	-0.429633	0.065833	-0.459946	0.052547	-0.231969	-0.737004	0.900881	0.101775	-0.053106	0.418611
20151	2.169414	1.912744	9.115772	-0.671528	0.113252	-0.430762	0.063343	-0.214555	-0.742819	0.905857	0.089245	-0.055877	0.410288
20152	1.623480	1.657121	9.246299	-0.854602	0.122162	-0.405873	0.074895	-0.187851	-0.751825	0.910686	0.073357	-0.060001	0.402082
20153	1.608587	1.248989	9.490047	-0.775288	0.067575	-0.331539	0.084373	-0.160181	-0.759666	0.914439	0.059189	-0.064578	0.395129
20154	1.845820	1.027502	9.299547	-0.466362	0.148620	-0.237788	0.091165	-0.141384	-0.764939	0.917015	0.049945	-0.065323	0.390285
20155	1.401728	1.193922	10.389782	-0.119614	0.190918	-0.228752	0.101072	-0.136159	-0.764505	0.919150	0.046709	-0.062589	0.386088
20156	1.010515	2.393381	11.060577	-0.330352	0.093807	-0.196526	0.105425	-0.129133	-0.763388	0.921072	0.040312	-0.063295	0.382094
20157	1.737357	0.527866	9.569941	-0.656997	0.009771	-0.112085	0.107968	-0.112289	-0.768757	0.922393	0.028490	-0.068078	0.379138
20158	1.730214	1.039526	10.069069	-0.455290	0.063053	-0.078876	0.110756	-0.096876	-0.770302	0.923309	0.019874	-0.070386	0.377031
20159	2.267689	1.565432	10.196663	-0.167405	0.007004	0.009415	0.111253	-0.087583	-0.773362	0.923315	0.017039	-0.071572	0.376930
20160	1.795118	0.562983	9.957388	-0.013207	0.032757	0.034184	0.110477	-0.086644	-0.773611	0.923130	0.016652	-0.071146	0.377481
20161	1.124331	1.221064	10.046760	-0.503999	0.017561	0.055658	0.109416	-0.075065	-0.776402	0.922867	0.007523	-0.074676	0.377734
20162	1.714382	0.281847	9.391069	-0.938238	0.039245	0.095955	0.109350	-0.048476	-0.783021	0.922192	-0.010078	-0.081106	0.377999
20163	1.170637	0.053503	9.056380	-0.612301	0.046753	0.056981	0.110061	-0.028118	-0.785440	0.921667	-0.021386	-0.084887	0.377977
20164	0.749051	-0.479115	9.712205	0.013148	-0.053177	0.073225	0.109395	-0.021189	-0.786324	0.921059	-0.020715	-0.085802	0.379288
20165	1.331243	-0.231974	9.893909	0.111471	-0.154481	0.057276	0.105412	-0.026333	-0.785403	0.920424	-0.017142	-0.087781	0.380553
20166	1.335144	-0.547086	9.894328	0.000597	-0.100733	0.038189	0.098575	-0.019904	-0.789809	0.919975	-0.016279	-0.089684	0.381233
20167	1.540106	-0.568807	9.754330	-0.000033	-0.077920	0.008629	0.094206	-0.021342	-0.791815	0.919794	-0.015245	-0.091110	0.381372
20168	2.124796	0.158569	9.681182	-0.177803	0.002314	-0.031169	0.093433	-0.025303	-0.789006	0.919983	-0.018320	-0.092500	0.380447
20169	2.294151	0.013490	9.363915	-0.238049	0.056154	-0.055535	0.094699	-0.015878	-0.791307	0.920442	-0.022488	-0.093318	0.378909
20170	2.048362	0.030095	10.141886	0.026060	0.049167	-0.004370	0.096882	-0.012709	-0.791833	0.920589	-0.022218	-0.092284	0.378823
20171	2.287102	-0.009292	9.740345	-0.129947	0.038350	0.096391	0.099188	-0.008206	-0.792104	0.919903	-0.024465	-0.092560	0.380281
20172	2.096358	-0.970251	9.511481	-0.023664	0.025664	0.104374	0.098023	-0.005935	-0.792859	0.919151	-0.025133	-0.092284	0.382118
20173	1.631598	-0.539155	9.930807	0.163300	0.033141	0.125569	0.097909	-0.011653	-0.791713	0.918361	-0.021988	-0.090419	0.384649
20174	1.801272	-1.761115	9.843252	0.427606	0.009644	0.112244	0.098209	-0.025496	-0.789681	0.917673	-0.014254	-0.086966	0.387440
20175	1.898383	-1.933852	9.217710	0.634957	0.051721	0.015422	0.097493	-0.046374	-0.785859	0.917768	-0.002465	-0.081178	0.388725
20176	1.591699	-1.317130	8.959486	0.575681	0.111753	-0.066224	0.102189	-0.066904	-0.781315	0.918434	0.007497	-0.074714	0.388383
20177	1.837504	-1.312479	8.769837	0.463926	0.153622	-0.105605	0.105828	-0.082082	-0.775740	0.919372	0.015485	-0.068393	0.387088
20178	1.915825	-1.536216	9.420258	0.367583	0.191735	-0.155982	0.111278	-0.096761	-0.771581	0.920697	0.021129	-0.062036	0.384735
20179	2.009916	-1.024409	9.903532	0.248407	0.209874	-0.154795	0.119032	-0.105346	-0.768586	0.922017	0.024713	-0.056366	0.382226
20180	1.822951	-1.246087	9.903479	0.138360	0.271813	-0.177594	0.127533	-0.109920	-0.763299	0.923597	0.025542	-0.050273	0.379196
20181	1.368563	-1.000310	9.585872	-0.084710	0.311615	-0.228647	0.138079	-0.108260	-0.758791	0.925655	0.022199	-0.045250	0.374996
20182	1.399905	-0.477012	9.948717	-0.276603	0.322367	-0.225973	0.149122	-0.097309	-0.757598	0.927731	0.015020	-0.041322	0.370651
20183	0.873299	-0.742251	10.069689	-0.248675	0.318708	-0.203685	0.160177	-0.089688	-0.756152	0.929543	0.008521	-0.037412	0.366713
20184	0.964818	-0.207295	10.289253	-0.558317	0.336765	-0.161007	0.171722	-0.074614	-0.755216	0.930998	-0.004054	-0.035285	0.363291
20185	1.366613	0.467657	10.468074	-1.488456	0.363517	-0.047648	0.183463	-0.036666	-0.758862	0.931060	-0.034019	-0.039553	0.361117
20186	1.083938	-0.918134	10.568409	-1.642476	0.252007	0.042243	0.192809	0.024474	-0.764902	0.929342	-0.066268	-0.046739	0.360204
20187	0.525610	-2.121662	10.666327	-0.890652	0.066298	0.051911	0.197571	0.065177	-0.767344	0.927731	-0.083006	-0.052098	0.360153
20188	-0.080492	-2.433311	9.924272	-0.337786	-0.031767	0.082550	0.199827	0.082610	-0.767354	0.926542	-0.088976	-0.055053	0.361347
20189	0.317803	-2.063591	9.479554	-0.152437	0.009617	0.066815	0.197736	0.088774	-0.766315	0.925821	-0.091653	-0.056091	0.362365
20190	0.239670	-1.852022	9.491392	-0.223398	0.041265	-0.033279	0.200033	0.093295	-0.764800	0.925709	-0.095897	-0.057078	0.361398
20191	-0.227827	-1.903033	8.915092	-0.375843	0.094036	-0.050754	0.201041	0.097828	-0.763404	0.925464	-0.103194	-0.058352	0.359808
20192	-0.007854	-1.522270	8.989686	-0.349704	0.148905	-0.061792	0.202918	0.110620	-0.761500	0.925354	-0.110509	-0.058311	0.357921
20193	0.253209	-1.649315	9.671968	-0.214129	0.112385	-0.099802	0.207882	0.126173	-0.759874	0.925752	-0.114845	-0.058160	0.355544
20194	-0.165167	-1.882151	9.357587	-0.056610	0.054043	-0.091532	0.209664	0.130432	-0.758484	0.926359	-0.116018	-0.057844	0.353629
20195	0.065673	-1.750746	9.663996	0.072873	0.026823	-0.074223	0.211462	0.130560	-0.756968	0.927124	-0.114431	-0.057147	0.352252
20196	0.205536	-1.770332	9.482618	0.131436	-0.011441	-0.064630	0.210691	0.125270	-0.753649	0.927886	-0.111686	-0.056653	0.351203
20197	0.030737	-2.005550	9.736899	0.177949	-0.004107	-0.057021	0.209931	0.120622	-0.752880	0.928717	-0.107925	-0.055729	0.350331
20198	0.721768	-1.848150	9.639951	0.223714	0.001460	-0.087233	0.210972	0.116226	-0.751487	0.929824	-0.103529	-0.054396	0.348926
20199	0.375801	-2.107843	9.167462	0.136604	0.021317	-0.140305	0.209951	0.112247	-0.750716	0.931146	-0.100602	-0.053467	0.346394
20200	-0.073532	-2.401711	9.312755	0.011798	0.085228	-0.080130	0.211752	0.110912	-0.748945	0.931834	-0.100734	-0.052033	0.344717
20201	0.706054	-1.586182	9.581075	-0.057936	0.125542	-0.052871	0.212783	0.109580	-0.747679	0.932253	-0.102241	-0.050326	0.343393
20202	0.447603	-1.970586	9.870885	-0.177134	0.123636	-0.007322	0.218174	0.113804	-0.745807	0.932078	-0.106232	-0.049327	0.342801
20203	-0.445258	-2.744168	10.679740	-0.077845	0.045034	0.028366	0.221228	0.120730	-0.742767	0.931805	-0.107653	-0.049071	0.343135
20204	0.176878	-2.822066	10.048427	0.120440	-0.009582	-0.023115	0.220847	0.119399	-0.743020	0.932235	-0.105168	-0.048547	0.342813
20205	0.166304	-2.661493	9.176945	0.153736	-0.018960	-0.156749	0.218404	0.115443	-0.741472	0.933643	-0.101694	-0.048289	0.340055
20206	-0.381248	-2.607016	8.543774	0.105457	0.001005	-0.179191	0.219828	0.112109	-0.740082	0.935092	-0.099406	-0.047992	0.336776
20207	0.044225	-2.345257	8.870627	0.208901	-0.018974	-0.189711	0.219070	0.108249	-0.740461	0.936781	-0.094919	-0.047413	0.333442
20208	-0.065912	-1.973446	9.333232	0.385444	-0.018768	-0.166695	0.217157	0.099763	-0.738282	0.938599	-0.087261	-0.045584	0.330667
20209	-0.016004	-1.819057	9.431866	0.402573	-0.013178	-0.133400	0.216673	0.089518	-0.737135	0.940162	-0.079236	-0.043477	0.328522
20210	0.123811	-1.843591	9.202538	0.281492	0.003148	-0.130297	0.215699	0.079308	-0.735226	0.941473	-0.073699	-0.041850	0.326259
20211	0.388642	-1.765157	9.474921	0.193775	0.006798	-0.103056	0.216112	0.070519	-0.733958	0.942449	-0.069771	-0.040687	0.324448
20212	0.914061	-1.744128	9.691328	0.310857	0.001593	-0.067369	0.215231	0.062017	-0.732042	0.943325	-0.063716	-0.038810	0.323377
20213	1.256911	-1.868946	9.570372	0.446849	0.018405	-0.005774	0.215123	0.052185	-0.728857	0.943925	-0.055165	-0.035708	0.323553
20214	0.590504	-1.624352	9.733191	0.401028	0.095034	-0.000627	0.215945	0.037261	-0.727467	0.944428	-0.048057	-0.031395	0.323669
20215	0.043297	-1.095260	10.016315	0.280002	0.136830	-0.008738	0.220356	0.025385	-0.723808	0.944836	-0.043431	-0.027137	0.323515
20216	0.240438	-0.995668	9.489007	0.050745	0.158581	-0.024731	0.221887	0.015407	-0.719102	0.945137	-0.043334	-0.023911	0.322904
20217	-0.410428	-0.977032	9.689603	-0.049165	0.176664	-0.016064	0.225234	0.015119	-0.717598	0.945292	-0.045195	-0.021014	0.322396
20218	0.109619	-0.830158	10.130933	0.098166	0.195109	-0.031951	0.230888	0.015358	-0.713944	0.945683	-0.044433	-0.016798	0.321601
20219	0.481931	-1.070518	9.970230	0.233749	0.180528	-0.097662	0.234515	0.008143	-0.711809	0.946578	-0.040933	-0.012089	0.319639
20220	0.047994	-1.056846	9.999974	0.128995	0.121791	-0.123961	0.238119	0.003221	-0.706866	0.947517	-0.039089	-0.009138	0.317177
20221	-0.685135	-0.981307	10.006193	-0.048115	0.088644	-0.102689	0.240175	0.002287	-0.704587	0.948159	-0.040362	-0.007952	0.315124
20222	-0.975695	-0.692193	10.307548	-0.130827	0.094066	-0.068075	0.242491	0.004389	-0.705115	0.948513	-0.043275	-0.007126	0.313687
20223	-0.483511	-0.786146	10.675762	-0.077056	0.048369	-0.093513	0.244188	0.007317	-0.704362	0.949053	-0.044855	-0.006840	0.311833
20224	-0.202030	-1.195683	10.336632	0.038306	-0.010062	-0.142640	0.244701	0.008110	-0.704494	0.949996	-0.043896	-0.006998	0.309082
20225	-0.321412	-0.942176	9.974257	-0.049354	-0.034855	-0.155979	0.242900	0.006797	-0.704480	0.950922	-0.044440	-0.008167	0.306115
20226	-0.026234	-0.667469	9.942462	-0.108844	-0.068716	-0.168227	0.241598	0.012129	-0.705870	0.951856	-0.045913	-0.010369	0.302909
20227	0.039964	-0.398266	9.841249	-0.100424	-0.083264	-0.150636	0.237219	0.014018	-0.708513	0.952668	-0.047104	-0.012767	0.300069
20228	0.086571	-0.061549	9.798404	0.005544	-0.064699	-0.089231	0.235015	0.017373	-0.708750	0.953210	-0.046439	-0.014132	0.298385
20229	-0.285281	0.082711	9.993766	0.090513	-0.037980	-0.015034	0.232951	0.016469	-0.708096	0.953390	-0.044231	-0.014378	0.298134
20230	-0.260637	-0.038079	9.829095	-0.056787	-0.018875	0.008194	0.231414	0.013951	-0.708340	0.953303	-0.045055	-0.015151	0.298252
20231	-0.110211	-0.239380	9.964481	-0.265214	0.008388	0.032951	0.230632	0.017415	-0.709353	0.952879	-0.049873	-0.016568	0.298764
20232	-0.320558	-0.625649	9.681090	-0.448910	0.006336	0.029269	0.228402	0.030216	-0.711370	0.952238	-0.058325	-0.019181	0.299122
20233	-0.260932	-1.006028	9.556308	-0.398240	-0.002664	0.058172	0.227202	0.042084	-0.712248	0.951420	-0.065611	-0.021550	0.300051
20234	0.169657	-1.327332	9.608623	-0.147518	-0.040742	0.050303	0.225501	0.050487	-0.713634	0.950923	-0.068047	-0.023225	0.300958
20235	-0.495548	-1.348299	9.491716	-0.076010	-0.046194	0.067263	0.222521	0.052530	-0.712589	0.950417	-0.068955	-0.024465	0.302247
20236	0.014331	-1.096081	9.792824	-0.097256	-0.018682	0.091112	0.218774	0.056556	-0.714088	0.949740	-0.070586	-0.025364	0.303921
20237	0.568800	-1.109329	9.817013	-0.044488	-0.066098	0.080399	0.217729	0.059238	-0.713569	0.949182	-0.070753	-0.026785	0.305501
20238	0.165313	-1.436251	9.415047	-0.143307	-0.090022	0.072558	0.213853	0.060353	-0.713027	0.948501	-0.072813	-0.029347	0.306893
20239	0.222554	-1.308752	9.383767	-0.132045	-0.100950	0.078166	0.209840	0.064529	-0.713121	0.947793	-0.074427	-0.031976	0.308426
20240	0.655565	-1.635091	9.368831	0.014990	-0.096098	0.102931	0.204684	0.066033	-0.714993	0.947135	-0.073466	-0.033631	0.310495
20241	0.746104	-1.906607	9.413749	-0.028640	-0.062241	0.121091	0.202330	0.065259	-0.713059	0.946324	-0.073396	-0.034869	0.312839
20242	0.987805	-2.043042	9.471694	-0.147610	-0.018474	0.120436	0.200509	0.068220	-0.712151	0.945354	-0.076008	-0.036044	0.315008
20243	0.679881	-2.176285	9.375748	-0.115279	0.012599	0.122393	0.199594	0.071429	-0.712142	0.944438	-0.078077	-0.036455	0.317195
20244	0.413808	-1.976820	9.474466	0.011555	0.009035	0.121174	0.197007	0.071738	-0.710719	0.943711	-0.077854	-0.036100	0.319444
20245	0.523423	-1.696512	9.781832	0.081424	0.021933	0.132570	0.196493	0.069227	-0.709186	0.943028	-0.076286	-0.035088	0.321944
20246	0.162344	-1.779837	10.245314	0.132126	0.040236	0.154932	0.193918	0.066997	-0.708401	0.942272	-0.074011	-0.033320	0.324862
20247	0.262948	-1.642218	10.334585	0.179385	0.020192	0.155199	0.194444	0.059562	-0.704966	0.941556	-0.070601	-0.031672	0.327848
20248	-0.199692	-1.701821	10.048744	0.079403	0.035501	0.141777	0.194477	0.055858	-0.703948	0.940776	-0.069278	-0.030360	0.330484
20249	-0.851641	-1.473011	9.808259	0.014357	0.034437	0.139570	0.193966	0.052944	-0.702670	0.939912	-0.069087	-0.029508	0.333048
20250	-0.544024	-1.303658	9.208678	-0.085673	0.043546	0.134445	0.191884	0.054325	-0.700102	0.938940	-0.070915	-0.029150	0.335430
20251	-0.200555	-1.571368	8.804912	0.028722	0.060045	0.075042	0.193417	0.055925	-0.698328	0.938531	-0.070611	-0.027779	0.336751
20252	-0.552666	-1.544205	8.511595	0.210884	0.064715	0.048259	0.194199	0.050873	-0.696168	0.938561	-0.066964	-0.025149	0.337620
20253	-1.005630	-1.541435	9.585053	0.293468	0.078375	0.050472	0.194738	0.043148	-0.694900	0.938651	-0.061840	-0.021636	0.338588
20254	-0.406266	-1.830115	10.637843	0.412127	0.001573	-0.015232	0.196051	0.032765	-0.691982	0.939273	-0.053954	-0.018906	0.338376
20255	-0.017770	-1.936737	10.183953	0.273369	-0.037214	-0.148746	0.194006	0.023357	-0.688654	0.940555	-0.048390	-0.017923	0.335699
20256	0.032032	-1.784334	9.701735	-0.032356	-0.035907	-0.240739	0.190397	0.020613	-0.687096	0.942143	-0.048520	-0.019123	0.331131
20257	0.204810	-1.620386	9.710446	-0.112632	-0.015951	-0.276248	0.191144	0.027670	-0.686971	0.943850	-0.050357	-0.020470	0.325872
20258	0.560261	-1.361042	9.371784	-0.104886	-0.006751	-0.287293	0.192538	0.032865	-0.685832	0.945657	-0.052026	-0.021640	0.320247
20259	0.671527	-0.937837	9.258752	-0.116701	0.000621	-0.270767	0.193157	0.039789	-0.685834	0.947264	-0.054035	-0.022733	0.315048
20260	0.717039	-0.854066	9.812375	-0.083773	0.035472	-0.224518	0.194939	0.046169	-0.685717	0.948642	-0.055595	-0.022905	0.310584
20261	0.334295	-0.944718	10.256351	-0.031386	0.030035	-0.192882	0.195703	0.048561	-0.685595	0.949824	-0.056167	-0.022846	0.306851
20262	0.414592	-1.087572	10.641514	-0.099076	0.009752	-0.226412	0.195546	0.053381	-0.683550	0.951124	-0.057856	-0.023601	0.302421
20263	0.365455	-1.402973	10.588631	-0.189369	-0.025226	-0.282175	0.197856	0.058539	-0.685097	0.952591	-0.061036	-0.025672	0.296962
20264	-0.064949	-1.632738	10.475788	-0.226117	-0.008874	-0.282390	0.196392	0.068437	-0.683295	0.953986	-0.064997	-0.027609	0.291418
20265	-0.328710	-1.427257	10.221798	-0.199269	-0.028949	-0.274857	0.198427	0.077204	-0.684073	0.955302	-0.068359	-0.029779	0.286073
20266	0.333768	-0.860325	9.611902	-0.022190	-0.045013	-0.257318	0.197376	0.085194	-0.686102	0.956729	-0.068224	-0.031199	0.281143
20267	0.069950	-0.666412	8.788924	0.091065	-0.017432	-0.251260	0.197635	0.085188	-0.686359	0.958256	-0.066061	-0.031455	0.276391
20268	-0.498513	-0.736076	9.147459	0.060562	0.037462	-0.172153	0.197372	0.084406	-0.684826	0.959329	-0.064853	-0.030713	0.273018
20269	0.021844	-0.654104	9.602283	0.042253	0.101696	-0.080045	0.200204	0.084650	-0.683956	0.959897	-0.064349	-0.028687	0.271356
20270	0.427248	-0.775750	8.965933	-0.045708	0.147465	-0.054691	0.203802	0.085962	-0.682070	0.960239	-0.065850	-0.026258	0.270028
20271	0.356427	-1.075283	9.345088	-0.019033	0.154730	-0.067481	0.209208	0.086718	-0.680455	0.960674	-0.066786	-0.023542	0.268496
20272	0.265094	-1.099335	10.102331	0.173398	0.154980	-0.024065	0.213590	0.084294	-0.677940	0.961122	-0.064129	-0.019749	0.267846
20273	-0.207864	-0.984230	10.272340	0.131329	0.125618	-0.020567	0.216295	0.081227	-0.675029	0.961465	-0.062018	-0.016714	0.267319
20274	-0.453172	-1.110508	10.066671	-0.175164	0.066814	-0.003571	0.218223	0.082808	-0.674788	0.961304	-0.065597	-0.016456	0.267061
20275	-0.167891	-1.308736	9.615335	-0.299969	0.046775	0.048459	0.220382	0.091054	-0.674164	0.960671	-0.071383	-0.017132	0.267809
20276	0.265714	-1.255330	9.504924	-0.191694	0.045202	0.073943	0.221140	0.095841	-0.674550	0.960032	-0.075188	-0.017270	0.269048
20277	0.333283	-1.243256	10.182553	0.098955	-0.011111	0.103183	0.219845	0.097188	-0.674539	0.959643	-0.072996	-0.016856	0.271060
20278	0.544176	-0.982940	10.212173	0.238519	-0.080264	0.151060	0.219222	0.091595	-0.674665	0.959151	-0.067888	-0.016967	0.274103
20279	0.348112	-1.325395	10.071135	0.213821	-0.074754	0.181392	0.216539	0.082575	-0.673244	0.958430	-0.063139	-0.017073	0.277729
20280	0.097788	-1.405582	9.981271	0.147284	-0.091304	0.182922	0.213221	0.076058	-0.675517	0.957575	-0.059724	-0.017859	0.281361
20281	-0.094476	-1.539339	9.667988	0.007264	-0.084180	0.172053	0.210411	0.067435	-0.674478	0.956601	-0.058898	-0.019318	0.284732
20282	-0.406738	-1.791855	9.164712	-0.050136	-0.062446	0.122821	0.207328	0.066650	-0.676495	0.955832	-0.059401	-0.020737	0.287102
20283	-0.576689	-1.542735	8.955410	-0.027730	-0.007579	0.127448	0.205762	0.070804	-0.675971	0.955079	-0.059725	-0.020956	0.289513
20284	-0.257410	-1.746610	9.646760	0.154942	0.030934	0.102487	0.205132	0.066019	-0.675330	0.954703	-0.056840	-0.019426	0.291433
20285	-0.435829	-1.724285	9.947822	0.332389	0.052863	0.043352	0.206178	0.058304	-0.672536	0.954841	-0.050654	-0.016478	0.292302
20286	-0.516652	-0.947718	9.873953	0.173344	0.049764	-0.031320	0.207505	0.048953	-0.673061	0.955237	-0.047476	-0.014627	0.291642
20287	-0.546485	-0.765780	9.633816	-0.017487	0.024857	-0.047022	0.207513	0.045498	-0.672042	0.955515	-0.047782	-0.014310	0.290694
20288	-0.607768	-1.054144	9.756406	0.010138	0.014053	0.014056	0.208149	0.047362	-0.671536	0.955475	-0.047526	-0.014050	0.290880
20289	-0.593899	-0.929048	9.751089	0.148075	0.041692	0.040548	0.207254	0.043915	-0.670638	0.955400	-0.044808	-0.012327	0.291637
20290	-0.020350	-0.898939	9.780864	0.178343	0.039865	-0.004498	0.209713	0.039505	-0.669001	0.955619	-0.041484	-0.010610	0.291477
20291	0.074696	-1.104482	10.114883	0.149488	-0.013341	-0.064540	0.210115	0.034311	-0.668114	0.956123	-0.038399	-0.010033	0.290263
20292	-0.124421	-1.309708	10.009343	0.079728	-0.066488	-0.079574	0.206898	0.032478	-0.668344	0.956658	-0.036325	-0.010984	0.288732
20293	0.182139	-0.908744	9.609809	0.013124	-0.066546	-0.105755	0.207036	0.030474	-0.668601	0.957271	-0.035555	-0.012258	0.286737
20294	0.205931	-0.851700	9.394821	0.009588	-0.067463	-0.113154	0.205867	0.033017	-0.668846	0.957944	-0.034810	-0.013656	0.284509
20295	-0.410684	-0.943965	9.502978	0.057196	-0.079471	-0.144293	0.202778	0.032113	-0.669460	0.958787	-0.033127	-0.014952	0.281792
20296	0.099526	-0.753654	9.990429	0.171086	-0.096654	-0.138148	0.200720	0.031329	-0.670081	0.959683	-0.029114	-0.016013	0.279114
20297	0.631074	-1.022371	9.886016	0.388537	-0.115573	-0.155440	0.197262	0.023644	-0.669292	0.960712	-0.020873	-0.016176	0.276287
20298	-0.120560	-1.120804	9.676014	0.387063	-0.093845	-0.197956	0.195613	0.013552	-0.667243	0.961949	-0.012708	-0.016005	0.272465
20299	-0.305735	-0.702673	9.658547	0.278292	-0.072063	-0.204105	0.195255	0.006220	-0.667754	0.963092	-0.006854	-0.015935	0.268613
20300	-0.510740	-0.673883	9.755443	0.292747	-0.002766	-0.259524	0.196681	0.001031	-0.665216	0.964539	-0.000974	-0.014536	0.263538
20301	-1.197622	-1.178393	10.344384	0.451783	-0.057836	-0.360160	0.195031	-0.009589	-0.662657	0.966372	0.008111	-0.013227	0.256680
20302	-1.694669	-0.563532	10.355569	0.270898	-0.080207	-0.429385	0.194655	-0.015166	-0.660871	0.968471	0.014016	-0.013403	0.248370
20303	-0.756586	-0.148328	10.235739	-0.116702	-0.082390	-0.463629	0.196844	-0.012801	-0.661908	0.970749	0.012181	-0.015313	0.239299
20304	-0.148793	-1.202145	11.229877	-0.167920	-0.196034	-0.566090	0.195786	-0.004268	-0.662916	0.973371	0.010175	-0.019873	0.228147
20305	-0.187892	-1.138905	10.049547	-0.509710	-0.276968	-0.651670	0.191368	0.012121	-0.668486	0.976197	0.001562	-0.027320	0.215153
20306	0.118959	-0.813664	9.312940	-0.824738	-0.246275	-0.707759	0.187816	0.040216	-0.675588	0.978897	-0.012949	-0.035739	0.200788
20307	-0.271452	-1.302065	10.219287	-0.616066	-0.224195	-0.688281	0.184125	0.068732	-0.680647	0.981163	-0.023890	-0.042632	0.186898
20308	-0.184514	-1.351217	9.864194	-0.411355	-0.212965	-0.687251	0.180846	0.086605	-0.683164	0.983224	-0.030437	-0.048768	0.173105
20309	0.322662	-1.083570	9.051845	-0.654459	-0.186760	-0.754955	0.174195	0.108788	-0.685015	0.985046	-0.042232	-0.055002	0.157718
20310	0.007742	-1.735499	9.927802	-0.438057	-0.154777	-0.801890	0.172183	0.133574	-0.687922	0.986871	-0.049347	-0.060202	0.141516
20311	0.481433	-2.009687	9.664367	-0.381695	-0.152864	-0.825568	0.169168	0.148787	-0.689549	0.988464	-0.055820	-0.064941	0.124924
20312	1.531130	-1.742881	9.697104	-0.878089	-0.172643	-0.905547	0.165192	0.178285	-0.690015	0.989205	-0.071416	-0.071642	0.106017
20313	1.528831	-3.265591	10.395761	-0.701960	-0.158811	-0.902765	0.160580	0.206052	-0.690986	0.989592	-0.084087	-0.077446	0.087403
20314	1.937629	-2.066589	9.763560	-0.778287	-0.060047	-0.895956	0.154031	0.231462	-0.689903	0.989482	-0.097842	-0.081591	0.068528
20315	2.767047	-1.108607	9.453519	-1.199761	0.043091	-0.831812	0.151299	0.268843	-0.687058	0.987874	-0.120616	-0.083978	0.050050
20316	1.788141	-1.060723	9.253048	-1.059741	0.069104	-0.675212	0.150181	0.316916	-0.679503	0.985805	-0.140321	-0.085393	0.034735
20317	0.892949	-1.396118	8.769571	-0.300140	0.045638	-0.483994	0.148663	0.337240	-0.674763	0.985272	-0.145696	-0.086069	0.024596
20318	1.131881	-0.979518	8.057611	0.116625	0.045575	-0.363756	0.145948	0.339134	-0.674995	0.985847	-0.142670	-0.086290	0.017477
20319	1.370579	-1.477321	8.662485	0.074368	0.069466	-0.288303	0.145559	0.339011	-0.674355	0.986239	-0.140873	-0.085728	0.011758
20320	1.743230	-1.742764	9.607881	0.532883	0.049114	-0.213948	0.146116	0.330323	-0.676149	0.987815	-0.129880	-0.085351	0.008287
20321	1.637176	-1.753373	9.381132	0.488721	0.034528	-0.180926	0.145703	0.308159	-0.680364	0.989110	-0.119975	-0.085075	0.005479
20322	1.567054	-2.212661	9.470042	0.390560	0.085665	-0.146413	0.147562	0.295067	-0.681278	0.990176	-0.111887	-0.083808	0.003022
20323	1.681083	-1.845675	9.797866	0.416756	0.151472	-0.155629	0.149650	0.288909	-0.681552	0.991323	-0.103408	-0.081153	0.000315
20324	1.631928	-1.640910	9.913083	0.471364	0.178820	-0.201552	0.153050	0.277003	-0.682094	0.992532	-0.093615	-0.078138	-0.003328
20325	1.546978	-2.052099	9.304099	0.394305	0.171459	-0.198216	0.157361	0.263615	-0.683155	0.993477	-0.085479	-0.075161	-0.006960
20326	1.135822	-1.754123	9.453247	0.423745	0.169639	-0.181484	0.158821	0.251477	-0.682406	0.994382	-0.076643	-0.072279	-0.010253
20327	1.500904	-0.950891	9.883135	0.854324	0.184719	-0.199660	0.164706	0.232860	-0.684757	0.995757	-0.059309	-0.069104	-0.013270
20328	2.151196	-1.335824	10.193419	1.144608	0.182322	-0.213835	0.169699	0.206689	-0.683788	0.997028	-0.036046	-0.066135	-0.016217
20329	2.154155	-0.935967	10.350260	0.515324	0.147766	-0.234525	0.172880	0.182931	-0.683313	0.997444	-0.025412	-0.063605	-0.020328
20330	1.910823	-0.455621	10.270720	-0.141269	0.110425	-0.253513	0.175973	0.183433	-0.683083	0.997386	-0.027746	-0.061597	-0.025652
20331	1.741273	-0.295870	9.954565	-0.033560	0.077809	-0.187403	0.176756	0.178907	-0.681560	0.997350	-0.028131	-0.060258	-0.029491
20332	1.832646	-0.260586	9.667900	0.162412	0.038081	-0.094054	0.179608	0.174613	-0.681202	0.997419	-0.024642	-0.059772	-0.031235
20333	1.919203	-0.227849	9.342753	-0.047803	0.014364	-0.000941	0.179712	0.179954	-0.680180	0.997401	-0.025550	-0.059636	-0.031338
20334	1.266990	-0.435426	9.516164	-0.206089	0.059977	0.077538	0.182016	0.183403	-0.679304	0.997399	-0.029604	-0.058395	-0.030133
20335	1.892254	-0.133903	9.396621	-0.176344	0.067618	0.153365	0.183804	0.187521	-0.678678	0.997444	-0.033205	-0.057057	-0.027343
20336	1.571470	-0.098992	9.240511	-0.030227	-0.019979	0.159766	0.184724	0.181523	-0.677668	0.997478	-0.033888	-0.057457	-0.024237
20337	0.779700	0.139708	9.159666	0.308685	-0.096342	0.216933	0.183338	0.174857	-0.679318	0.997641	-0.027919	-0.059592	-0.019515
20338	0.317064	0.123559	9.630343	0.428218	-0.121762	0.272928	0.179753	0.166508	-0.678401	0.997779	-0.019642	-0.062154	-0.013698
20339	-0.029966	0.126807	10.078370	0.228917	-0.114566	0.345720	0.176966	0.152280	-0.678003	0.997778	-0.015380	-0.064495	-0.006496
20340	0.493324	0.600254	10.349103	0.146202	-0.077960	0.374771	0.175455	0.143623	-0.679015	0.997732	-0.012844	-0.066073	0.001072
20341	0.977645	0.114147	10.010792	0.357695	-0.136202	0.348292	0.169083	0.123959	-0.679739	0.997578	-0.005958	-0.068776	0.008499
20342	0.519642	0.118032	10.006572	0.329964	-0.167222	0.407247	0.164506	0.108794	-0.681750	0.997250	0.000211	-0.072124	0.017036
20343	1.105829	0.533001	10.022661	0.073968	-0.123493	0.426189	0.162191	0.106424	-0.681350	0.996884	0.001349	-0.074603	0.025609
20344	1.998453	0.365869	9.870240	-0.002707	-0.131715	0.405554	0.156151	0.101022	-0.681815	0.996437	0.000876	-0.077356	0.033607
20345	2.015075	0.413580	9.743858	-0.227095	-0.162036	0.433074	0.150751	0.100518	-0.684834	0.995842	-0.003945	-0.080824	0.041846
20346	2.143942	0.162367	9.364722	-0.237817	-0.205799	0.462642	0.144559	0.101249	-0.685295	0.995035	-0.009136	-0.085196	0.050627
20347	2.266965	0.138140	9.243126	-0.161235	-0.161723	0.500808	0.138764	0.104075	-0.689074	0.994157	-0.012743	-0.088612	0.060306
20348	1.787336	0.145866	9.670776	-0.338263	-0.076970	0.520983	0.134879	0.109440	-0.690061	0.993227	-0.020178	-0.090523	0.069989
20349	2.053014	0.033280	9.654877	-0.405507	-0.041618	0.420008	0.132777	0.118009	-0.688638	0.992332	-0.028608	-0.091885	0.077569
20350	1.987996	-0.499258	9.423593	-0.170226	-0.007686	0.365799	0.131214	0.122422	-0.688879	0.991620	-0.032522	-0.092200	0.084441
20351	1.809291	-0.934701	9.514223	-0.295926	0.024091	0.352206	0.131472	0.125199	-0.690920	0.990837	-0.038762	-0.092144	0.090822
20352	2.061727	-0.789402	9.650622	-0.156259	0.031454	0.301221	0.131836	0.130531	-0.690411	0.990206	-0.042345	-0.091678	0.096405
20353	1.836384	-1.059977	9.443116	0.046343	-0.011379	0.270942	0.132995	0.130523	-0.689910	0.989688	-0.041590	-0.091756	0.101826
20354	1.662723	-1.025738	9.708387	0.144390	-0.061554	0.282579	0.132495	0.125998	-0.689780	0.989104	-0.039001	-0.092549	0.107639
20355	1.497280	-0.698669	9.781034	0.172043	-0.088909	0.304888	0.129683	0.119628	-0.690143	0.988392	-0.035659	-0.093855	0.114017
20356	1.356643	-0.520764	9.832618	0.372812	-0.123538	0.267182	0.125605	0.106872	-0.690627	0.987774	-0.028380	-0.095359	0.120015
20357	1.260333	-0.550385	9.668097	0.473802	-0.192966	0.237345	0.122051	0.091977	-0.691116	0.987042	-0.018686	-0.098011	0.125671
20358	1.583571	-0.597581	9.747254	0.386559	-0.194898	0.217539	0.116159	0.080053	-0.690437	0.986210	-0.010862	-0.100906	0.130726
20359	1.838701	-0.520283	9.693116	0.300697	-0.198592	0.222655	0.109890	0.069303	-0.692688	0.985253	-0.004552	-0.104087	0.135724
20360	2.113670	-0.552996	9.815228	0.303527	-0.240613	0.217207	0.103482	0.058044	-0.692643	0.984148	0.001761	-0.108085	0.140595
20361	2.384734	-0.783306	9.838530	0.372771	-0.212161	0.221227	0.095537	0.044269	-0.692714	0.982998	0.009491	-0.111332	0.145704
20362	2.532472	-0.932222	9.818619	0.205935	-0.182239	0.190816	0.089515	0.034994	-0.693818	0.981970	0.013778	-0.114451	0.149820
20363	2.364274	-0.538285	9.750570	-0.130426	-0.115244	0.089312	0.084616	0.035176	-0.694417	0.981453	0.011578	-0.117264	0.151210
20364	2.683497	-0.256773	9.584689	-0.138820	-0.027622	0.022686	0.084862	0.038372	-0.694418	0.981345	0.009015	-0.118332	0.151256
20365	2.508155	-0.400061	9.288232	-0.273269	0.030593	-0.026072	0.084074	0.044496	-0.696067	0.981515	0.003827	-0.118710	0.150070
20366	2.804772	-0.428345	9.285803	-0.215551	0.052653	-0.018417	0.086878	0.054323	-0.696722	0.981705	-0.000391	-0.118422	0.149102
20367	2.779366	-0.653787	9.498413	-0.280338	0.052615	0.003411	0.087767	0.059633	-0.697875	0.981783	-0.005869	-0.118421	0.148473
20368	2.774784	-0.696457	9.684980	-0.465796	0.099902	-0.004984	0.089795	0.070928	-0.699161	0.981934	-0.015168	-0.117939	0.147192
20369	2.674898	-0.993454	9.415873	-0.435471	0.118076	-0.059296	0.093870	0.085543	-0.699442	0.982195	-0.023756	-0.117146	0.144930
20370	2.560532	-1.277697	9.367618	-0.309157	0.096232	-0.070610	0.097568	0.097759	-0.700103	0.982461	-0.029813	-0.116284	0.142688
20371	2.085945	-0.818639	9.528033	-0.333902	0.055928	-0.067024	0.100503	0.108640	-0.701780	0.982541	-0.036222	-0.116414	0.140531
20372	1.694304	-0.573909	9.571012	-0.384922	-0.053798	-0.044068	0.100981	0.120088	-0.702799	0.982235	-0.043403	-0.118682	0.138724
20373	1.478020	-0.708749	9.658307	-0.254037	-0.144016	0.018565	0.098503	0.128109	-0.703158	0.981594	-0.047855	-0.122383	0.138582
20374	1.810277	-0.626188	9.691366	-0.181182	-0.210408	0.096569	0.093849	0.133209	-0.704905	0.980628	-0.050939	-0.127021	0.140141
20375	1.449153	-0.723438	9.600229	-0.245465	-0.208605	0.133148	0.087905	0.140706	-0.708298	0.979450	-0.055285	-0.131787	0.142313
20376	1.280365	-0.698672	9.906215	-0.184207	-0.158998	0.225659	0.081315	0.146095	-0.709902	0.978168	-0.058906	-0.135274	0.146348
20377	1.773766	-1.059119	9.730556	-0.175291	-0.177173	0.231309	0.077560	0.150664	-0.710380	0.976796	-0.062186	-0.139024	0.150584
20378	2.396931	-1.353448	9.117818	-0.139646	-0.268527	0.179994	0.073428	0.154160	-0.712004	0.975311	-0.064474	-0.144563	0.153989
20379	1.630239	-1.311178	9.262463	0.036376	-0.223499	0.249077	0.067499	0.155144	-0.713487	0.973941	-0.063530	-0.148499	0.159219
20380	2.108585	-1.015609	9.597486	0.212033	-0.044796	0.345671	0.063652	0.150114	-0.714225	0.972945	-0.060149	-0.148351	0.166589
20381	3.374056	-1.018306	9.479650	0.188415	-0.021077	0.262505	0.060723	0.141339	-0.715226	0.972235	-0.056877	-0.147829	0.172253
20382	2.484355	-1.498241	8.931795	0.115729	-0.114673	0.184754	0.058565	0.136397	-0.718655	0.971377	-0.054640	-0.149546	0.176288
20383	1.673819	-0.865581	8.702694	0.201025	-0.224319	0.194525	0.055739	0.131511	-0.717232	0.970239	-0.050202	-0.152964	0.180883
20384	1.550043	-0.674752	9.006628	0.363991	-0.251630	0.181531	0.048426	0.122251	-0.718198	0.969130	-0.042645	-0.156437	0.185731
20385	1.692593	-1.227947	9.648229	0.363894	-0.209467	0.243324	0.042417	0.108451	-0.718667	0.967869	-0.035239	-0.158833	0.191730
20386	2.236449	-1.044678	9.463865	0.241285	-0.196725	0.237161	0.032905	0.100553	-0.719233	0.966467	-0.030427	-0.161639	0.197201
20387	2.497373	-1.171747	9.435717	0.223699	-0.176562	0.251823	0.026490	0.092219	-0.719952	0.965048	-0.025891	-0.163880	0.202869
20388	2.593616	-1.132898	9.485162	0.202256	-0.161841	0.295069	0.023295	0.084126	-0.719675	0.963386	-0.022156	-0.166119	0.209285
20389	2.612471	-0.533974	9.460135	0.169552	-0.152506	0.380690	0.017512	0.077664	-0.719122	0.961364	-0.019176	-0.168015	0.217216
20390	2.487035	-0.005022	9.456780	0.220831	-0.133946	0.473180	0.012124	0.069727	-0.719083	0.958877	-0.015794	-0.169531	0.227078
20391	2.837649	-0.245533	9.264671	0.295330	-0.167379	0.567772	0.006338	0.061550	-0.716745	0.955788	-0.010895	-0.171017	0.238963
20392	2.896694	-0.001074	8.966238	0.292277	-0.142405	0.672921	-0.001748	0.052166	-0.717706	0.952032	-0.006782	-0.172264	0.252813
20393	3.182059	-0.187242	9.227901	0.298522	-0.144862	0.774492	-0.007780	0.043441	-0.717152	0.947573	-0.002572	-0.173194	0.268521
20394	4.133349	-0.517042	9.306557	0.439932	-0.139826	0.847238	-0.017292	0.031042	-0.714532	0.942374	0.003729	-0.173489	0.286041
20395	3.850836	-0.932136	9.077291	0.301498	-0.070508	0.863054	-0.024992	0.020200	-0.714221	0.937049	0.007307	-0.173010	0.303236
20396	4.191361	-1.544382	9.921519	0.322119	-0.057890	0.793032	-0.031416	0.010825	-0.712389	0.931844	0.011101	-0.172310	0.319144
20397	4.148712	-1.727058	9.284932	0.457960	-0.079024	0.675637	-0.038338	-0.003209	-0.710555	0.927051	0.018254	-0.170955	0.333192
20398	2.887135	-2.047478	9.172663	0.115597	0.003361	0.585146	-0.041150	-0.011828	-0.709133	0.923044	0.018527	-0.170396	0.344399
20399	2.509961	-2.328377	8.848391	-0.065595	-0.009892	0.496577	-0.043872	-0.008728	-0.708728	0.919581	0.016008	-0.171185	0.353285
20400	3.074073	-1.844658	8.582026	0.274817	-0.000558	0.384772	-0.047602	-0.010958	-0.709210	0.916725	0.019902	-0.169438	0.361262
20401	2.860091	-1.453170	8.527916	0.586821	-0.009544	0.319891	-0.048846	-0.027972	-0.705764	0.914068	0.029893	-0.165490	0.369052
20402	3.057317	-1.321990	9.491637	0.529199	0.036989	0.329669	-0.051379	-0.044709	-0.702690	0.911361	0.038356	-0.161159	0.376799
20403	3.306012	-1.381669	10.184351	0.298713	0.050355	0.298953	-0.051871	-0.056924	-0.698355	0.909006	0.042644	-0.158226	0.383216
20404	3.566955	-1.526695	9.829536	-0.087428	0.002287	0.226030	-0.054584	-0.057283	-0.697314	0.907335	0.040479	-0.159109	0.387025
20405	3.313496	-1.471212	9.319128	-0.148324	-0.047276	0.168572	-0.057556	-0.053799	-0.698819	0.905980	0.037736	-0.161306	0.389560
20406	3.013942	-1.348038	8.934043	-0.051031	-0.022387	0.216081	-0.059876	-0.052189	-0.700331	0.904263	0.036438	-0.162335	0.393227
20407	3.994672	-0.784264	8.622286	0.167090	0.033859	0.249414	-0.060254	-0.054848	-0.700074	0.902254	0.038485	-0.160690	0.398290
20408	3.705449	-0.773855	9.020551	0.337176	-0.030024	0.241129	-0.062570	-0.061185	-0.696487	0.900012	0.044161	-0.158795	0.403501
20409	2.792733	-0.441219	9.045499	0.280411	-0.050196	0.290657	-0.066147	-0.071931	-0.695316	0.897208	0.048792	-0.157799	0.409556
20410	3.061171	-0.100087	9.460805	0.230697	-0.017166	0.356792	-0.070522	-0.076138	-0.694263	0.894002	0.052090	-0.156624	0.416553
20411	3.481868	-0.337058	10.263042	0.257449	-0.029018	0.356964	-0.072300	-0.088083	-0.691065	0.890616	0.055932	-0.155457	0.423684
20412	3.241346	0.040813	9.759675	-0.071447	-0.019488	0.288813	-0.076552	-0.090162	-0.690395	0.888158	0.054087	-0.156786	0.428565
20413	2.665345	0.004665	9.372177	-0.372551	0.003831	0.265087	-0.079025	-0.079770	-0.693687	0.886253	0.046739	-0.160247	0.432078
20414	2.757052	-0.019272	9.353496	-0.244543	-0.038093	0.251039	-0.081500	-0.070961	-0.695322	0.884173	0.042084	-0.163323	0.435653
20415	2.626749	-0.001209	9.083722	-0.092556	-0.032394	0.270255	-0.084611	-0.064942	-0.696697	0.881774	0.040009	-0.164933	0.440082
20416	3.037811	-0.274752	9.045321	-0.157396	-0.045131	0.297662	-0.087467	-0.057597	-0.698457	0.879114	0.036805	-0.167403	0.444725
20417	3.458944	-0.621387	9.433206	-0.051902	-0.045006	0.290842	-0.092117	-0.055414	-0.698674	0.876399	0.035505	-0.168868	0.449608
20418	3.215497	-0.619161	9.522169	0.106115	0.010050	0.326616	-0.094184	-0.056709	-0.697128	0.873396	0.036332	-0.168017	0.455665
20419	3.553778	-0.307815	8.924866	0.068463	0.026464	0.289490	-0.097016	-0.059335	-0.696214	0.870783	0.036535	-0.167139	0.460941
20420	3.119262	-0.184495	8.660930	-0.124694	0.022652	0.327259	-0.100892	-0.056633	-0.696948	0.867903	0.033224	-0.168179	0.466215
20421	3.451104	-0.010200	8.788876	-0.052423	0.061468	0.449390	-0.101157	-0.051587	-0.699239	0.863926	0.030511	-0.167888	0.473830
20422	3.489397	0.042357	8.660364	0.096981	0.109435	0.553437	-0.102970	-0.051552	-0.697694	0.858928	0.029453	-0.165453	0.483736
20423	3.762632	-0.650075	8.605202	0.103006	0.146149	0.599600	-0.103619	-0.051405	-0.697051	0.853492	0.028174	-0.162310	0.494381
20424	3.824489	-1.475713	9.112624	0.222038	0.164456	0.576216	-0.103355	-0.054067	-0.696289	0.848129	0.028630	-0.157663	0.504975
20425	3.815479	-1.594831	9.456485	0.244645	0.200860	0.517210	-0.102302	-0.059810	-0.696300	0.843336	0.029467	-0.152164	0.514550
20426	3.458858	-1.622079	9.433574	-0.029222	0.251636	0.495429	-0.101663	-0.059806	-0.695157	0.838962	0.025042	-0.148544	0.522924
20427	3.456461	-2.113513	9.930682	-0.081210	0.244207	0.488735	-0.098062	-0.055987	-0.695822	0.834560	0.019988	-0.145686	0.530929
20428	2.585949	-2.056363	9.563345	0.057299	0.213071	0.444231	-0.095092	-0.054438	-0.697630	0.830399	0.017553	-0.141729	0.538555
20429	2.104865	-1.766886	9.378107	0.208072	0.182903	0.397020	-0.092385	-0.056583	-0.695867	0.826521	0.018164	-0.136742	0.545743
20430	2.506932	-2.148766	10.022131	0.247732	0.148980	0.335466	-0.090045	-0.063261	-0.694485	0.823145	0.019883	-0.131727	0.551983
20431	1.760043	-2.248635	9.389735	-0.032047	0.111912	0.279639	-0.089511	-0.066213	-0.695894	0.820337	0.017551	-0.130515	0.556512
20432	1.640687	-1.521284	8.311574	-0.148224	0.127343	0.258696	-0.087585	-0.061717	-0.697438	0.817824	0.013195	-0.130197	0.560392
20433	1.717356	-1.924626	8.496242	-0.100280	0.186675	0.212722	-0.086824	-0.058392	-0.697315	0.815922	0.009021	-0.128485	0.563633
20434	1.952538	-2.176044	9.402149	0.011051	0.173830	0.159789	-0.082707	-0.055904	-0.697218	0.814556	0.007000	-0.125583	0.566284
20435	2.075182	-1.597822	9.593810	-0.071058	0.168166	0.118749	-0.079349	-0.056479	-0.697628	0.813618	0.003713	-0.123834	0.568046
20436	2.046176	-1.573216	9.771492	-0.203649	0.120390	0.083077	-0.076914	-0.048402	-0.700449	0.812983	-0.001006	-0.124225	0.568881
20437	2.199386	-1.851319	9.956229	-0.097943	0.052791	0.048664	-0.074733	-0.044038	-0.701485	0.812538	-0.003256	-0.124655	0.569414
20438	2.341276	-1.794266	9.675141	-0.129219	0.023471	0.016256	-0.073965	-0.042315	-0.701618	0.812410	-0.005496	-0.125775	0.569333
20439	2.264452	-1.872444	9.368515	-0.165562	-0.005924	-0.030946	-0.073723	-0.035935	-0.703147	0.812704	-0.007975	-0.127961	0.568396
20440	1.695047	-1.752862	9.496884	-0.114994	0.012343	-0.021519	-0.072959	-0.032085	-0.703917	0.812970	-0.009762	-0.129102	0.567729
20441	1.708436	-1.521550	9.601057	0.021791	0.043696	0.030796	-0.073218	-0.032478	-0.703533	0.812718	-0.009926	-0.128316	0.568266
20442	1.985379	-1.983429	9.433958	0.012428	0.057426	0.025225	-0.071925	-0.033821	-0.703033	0.812586	-0.010273	-0.127268	0.568685
20443	2.140639	-2.187101	9.576557	-0.062099	0.027058	-0.028619	-0.070506	-0.032912	-0.703937	0.812944	-0.011477	-0.127735	0.568044
20444	2.306198	-2.020302	9.719646	0.027641	-0.009497	-0.072410	-0.069729	-0.032131	-0.704963	0.813757	-0.010567	-0.127623	0.566921
20445	1.926976	-1.865573	9.463867	-0.004046	-0.055260	-0.071596	-0.070238	-0.033727	-0.705215	0.814401	-0.009785	-0.128791	0.565745
20446	2.057176	-1.867239	9.604264	-0.016455	-0.086271	-0.044844	-0.073851	-0.033157	-0.705441	0.814688	-0.008793	-0.130423	0.564974
20447	2.092132	-2.137797	9.250381	0.054374	-0.055079	-0.038977	-0.075402	-0.033661	-0.704281	0.814965	-0.007156	-0.130931	0.564480
20448	2.111952	-2.248170	9.321022	0.167646	0.003444	-0.073559	-0.076037	-0.037776	-0.703258	0.815829	-0.004101	-0.129024	0.563702
20449	2.260303	-2.016979	9.311248	0.243789	0.089407	-0.095461	-0.073690	-0.045262	-0.702769	0.817112	-0.000876	-0.125064	0.562748
20450	1.745769	-1.808458	8.685344	0.080459	0.076214	-0.171968	-0.071102	-0.049939	-0.701006	0.819237	0.000179	-0.122948	0.560120
20451	1.224299	-1.620576	9.062328	0.105156	0.077912	-0.194029	-0.067083	-0.053992	-0.702060	0.821563	0.001484	-0.120715	0.557189
20452	1.320830	-1.097744	9.953798	0.451375	0.087501	-0.148023	-0.064601	-0.066256	-0.699279	0.823377	0.008450	-0.114271	0.555806
20453	2.435586	-1.325512	10.229818	0.334407	0.103968	-0.146744	-0.060452	-0.075872	-0.696510	0.825141	0.013120	-0.109015	0.554153
20454	2.410588	-1.619239	10.873494	0.063854	0.068797	-0.183124	-0.056049	-0.082305	-0.695145	0.827303	0.013978	-0.107157	0.551264
20455	2.063413	-1.103469	10.661477	-0.017141	0.017533	-0.170571	-0.055017	-0.082582	-0.695026	0.829197	0.013850	-0.107216	0.548403
20456	1.323019	-0.568312	9.313215	-0.070371	-0.031907	-0.181877	-0.053207	-0.085522	-0.693766	0.831141	0.013590	-0.108501	0.545204
20457	1.548406	-0.351900	8.454315	-0.102494	-0.023569	-0.162664	-0.053461	-0.084468	-0.695294	0.832866	0.012500	-0.110133	0.542263
20458	1.351833	-0.578196	8.516511	0.091606	0.030600	-0.134075	-0.052039	-0.083695	-0.696453	0.834366	0.014155	-0.108633	0.540215
20459	1.534909	-0.543343	8.753918	0.184340	0.074602	-0.125365	-0.050226	-0.087435	-0.695193	0.835806	0.016714	-0.105494	0.538535
20460	1.756718	-0.528847	9.346617	0.232586	0.107569	-0.115942	-0.046849	-0.095458	-0.693948	0.837196	0.019854	-0.101188	0.537094
20461	1.886790	-0.480513	10.039738	0.286143	0.071073	-0.102699	-0.043216	-0.106391	-0.690155	0.838302	0.024128	-0.096998	0.535965
20462	1.823090	-0.253758	10.263132	0.240442	0.007081	-0.080698	-0.041907	-0.115045	-0.687619	0.839060	0.028406	-0.094299	0.535051
20463	1.788054	0.010068	10.055296	0.131426	-0.036813	-0.049816	-0.041514	-0.118369	-0.686348	0.839439	0.031166	-0.093570	0.534429
20464	1.772112	0.301798	9.555216	-0.026498	-0.047906	-0.046916	-0.042922	-0.118772	-0.688250	0.839877	0.031486	-0.094666	0.533530
20465	1.945403	0.344415	9.255018	0.067641	-0.056818	-0.016884	-0.044733	-0.119404	-0.686705	0.839904	0.033380	-0.094952	0.533322
20466	2.101411	-0.028568	9.126438	0.284728	-0.041893	-0.001016	-0.046265	-0.125770	-0.685166	0.839646	0.038775	-0.092655	0.533766
20467	2.092338	-0.130535	9.561743	0.441785	0.005938	0.066153	-0.047531	-0.139299	-0.679805	0.838573	0.046156	-0.087954	0.535658
20468	2.347392	-0.038950	9.464602	0.126219	0.067869	0.097690	-0.045977	-0.146342	-0.675866	0.837522	0.047540	-0.085589	0.537561
20469	2.539363	-0.349997	9.841249	-0.170717	0.065626	0.062984	-0.046358	-0.144497	-0.678413	0.837111	0.044038	-0.086481	0.538356
20470	1.968676	-0.471152	9.915828	-0.188278	0.045437	0.073983	-0.046498	-0.138782	-0.680323	0.836553	0.040435	-0.087848	0.539284
20471	1.357063	-0.628121	9.389497	-0.139804	0.067458	0.108332	-0.046378	-0.135195	-0.681343	0.835608	0.037320	-0.088404	0.540880
20472	1.290097	-0.738866	9.401720	-0.066214	0.125997	0.100311	-0.044712	-0.132809	-0.680844	0.834793	0.034839	-0.087125	0.542509
20473	1.089120	-1.030674	10.005379	-0.062364	0.178917	0.094710	-0.041754	-0.127929	-0.682779	0.834112	0.031775	-0.084943	0.544089
20474	1.539864	-0.998433	10.730068	-0.056761	0.141465	0.094804	-0.038020	-0.127164	-0.682170	0.833360	0.029293	-0.083296	0.545633
20475	1.712096	-1.244740	10.353806	-0.188600	0.052667	0.073993	-0.037255	-0.124243	-0.682430	0.832740	0.025490	-0.084586	0.546570
20476	1.413059	-1.242831	9.679012	-0.284183	-0.005020	0.069903	-0.037256	-0.119213	-0.685999	0.832104	0.020860	-0.087845	0.547221
20477	1.243519	-1.090757	9.228344	-0.226864	-0.020432	0.090512	-0.039087	-0.110146	-0.687766	0.831156	0.017144	-0.090770	0.548312
20478	1.373576	-1.061052	9.397981	-0.007227	-0.023806	0.104552	-0.041023	-0.107343	-0.689535	0.829975	0.017262	-0.091316	0.550005
20479	1.336489	-0.853340	9.664559	0.091573	0.001885	0.110535	-0.043338	-0.109712	-0.689135	0.828721	0.018536	-0.090368	0.552007
20480	1.525475	-0.547312	9.709016	0.130250	0.011016	0.079330	-0.043589	-0.113692	-0.687477	0.827818	0.020597	-0.088811	0.553540
20481	1.449209	-0.732847	9.662500	0.125242	-0.020106	0.066439	-0.045890	-0.119796	-0.687207	0.826987	0.022755	-0.087822	0.554853
20482	1.353050	-0.796302	9.451904	0.053406	-0.056728	0.071671	-0.046144	-0.123505	-0.685166	0.826071	0.024309	-0.088234	0.556086
20483	1.333873	-0.825775	9.285705	0.097405	-0.078671	0.046090	-0.049364	-0.123875	-0.685778	0.825365	0.026674	-0.088500	0.556982
20484	1.336636	-0.897741	9.342324	0.192919	-0.100510	0.044764	-0.053610	-0.130068	-0.683196	0.824581	0.031066	-0.088066	0.557983
20485	1.289839	-0.686091	9.359256	0.095676	-0.111593	0.042431	-0.055922	-0.135089	-0.681395	0.823844	0.033753	-0.088878	0.558786
20486	1.419357	-0.540777	9.571311	0.075009	-0.155549	0.014703	-0.062233	-0.137420	-0.681473	0.823351	0.036869	-0.090645	0.559033
20487	1.158585	-0.450161	9.490945	0.035056	-0.144769	-0.029829	-0.065964	-0.140837	-0.680808	0.823390	0.039040	-0.092599	0.558507
20488	1.415111	-0.653103	9.788106	0.053038	-0.107336	-0.057466	-0.068799	-0.142267	-0.680276	0.823791	0.041386	-0.093762	0.557551
20489	1.358154	-0.827647	10.130741	0.075616	-0.099249	-0.107198	-0.069957	-0.145965	-0.678100	0.824733	0.043825	-0.094427	0.555859
20490	1.849025	-0.654132	9.938546	-0.122521	-0.066659	-0.180225	-0.071500	-0.145693	-0.679236	0.826711	0.043052	-0.096763	0.552569
20491	2.037465	-0.760978	9.535589	-0.186792	-0.086922	-0.235875	-0.071759	-0.141718	-0.682038	0.829290	0.041256	-0.100033	0.548242
20492	2.056726	-0.771850	9.158800	-0.207894	-0.086924	-0.239668	-0.072286	-0.136398	-0.683817	0.831900	0.039407	-0.103588	0.543745
20493	2.204158	-0.327422	9.603227	-0.041918	-0.064750	-0.214888	-0.071385	-0.135214	-0.684334	0.834121	0.039746	-0.104941	0.540046
20494	1.948674	-0.322307	9.840925	0.113689	-0.052692	-0.190136	-0.072284	-0.137329	-0.683562	0.835966	0.042777	-0.104476	0.537043
20495	2.006632	-0.335876	10.059685	0.118578	-0.019685	-0.147709	-0.071883	-0.142388	-0.682547	0.837401	0.045177	-0.103381	0.534819
20496	1.811282	0.203189	10.240628	-0.034624	0.012031	-0.176256	-0.071349	-0.145606	-0.683829	0.839336	0.044999	-0.103427	0.531782
20497	1.631264	0.549071	10.195797	0.017286	-0.030999	-0.221172	-0.069544	-0.146153	-0.683205	0.841604	0.046000	-0.103494	0.528087
20498	1.514199	0.837535	10.205950	0.177906	-0.101117	-0.184276	-0.068254	-0.148153	-0.681813	0.843166	0.050609	-0.103184	0.525227
20499	1.697497	0.797978	9.787087	0.170532	-0.152164	-0.150996	-0.070300	-0.154781	-0.680397	0.844265	0.055360	-0.103677	0.522879
20500	2.142880	0.393863	9.531166	0.075559	-0.173957	-0.084955	-0.073904	-0.158594	-0.679095	0.844701	0.058796	-0.105768	0.521380
20501	2.125426	-0.006615	9.201373	-0.020861	-0.115514	-0.068899	-0.077259	-0.160010	-0.677794	0.845210	0.059781	-0.107722	0.520040
20502	2.332866	-0.034932	9.241314	0.119420	-0.086143	-0.090375	-0.078790	-0.164392	-0.677784	0.845814	0.063056	-0.107867	0.518640
20503	2.017801	0.330440	9.346702	0.186710	-0.060560	-0.103025	-0.080083	-0.167415	-0.674841	0.846524	0.067065	-0.106684	0.517221
20504	1.771111	0.513475	9.553375	0.050379	-0.053292	-0.042837	-0.082398	-0.171108	-0.673549	0.846781	0.068726	-0.107047	0.516508
20505	2.484775	0.513061	10.424066	0.081947	-0.034854	-0.009464	-0.083167	-0.171902	-0.673799	0.846710	0.070510	-0.106612	0.516473
20506	2.699668	0.426055	10.180040	0.056234	-0.078834	-0.061193	-0.082660	-0.175200	-0.669723	0.847089	0.072572	-0.107319	0.515418
20507	2.148664	0.181473	9.321833	-0.040053	-0.111915	-0.081932	-0.084986	-0.174239	-0.669449	0.847769	0.073250	-0.109342	0.513776
20508	2.339342	0.108048	8.842562	0.085793	-0.089766	-0.075775	-0.087691	-0.174879	-0.669810	0.848218	0.075957	-0.109910	0.512519
20509	2.854038	-0.155055	8.982882	0.287162	-0.054712	-0.058166	-0.089614	-0.181629	-0.667120	0.848261	0.081550	-0.107663	0.512066
20510	3.341506	-0.243038	9.701427	0.281366	-0.051036	-0.054495	-0.088957	-0.190656	-0.662665	0.848231	0.087127	-0.105596	0.511628
20511	3.282933	-0.083859	9.856719	0.002139	-0.031268	-0.061489	-0.089586	-0.195710	-0.662152	0.848801	0.087652	-0.105910	0.510526
20512	2.587974	0.047186	9.189643	-0.192395	-0.004171	-0.084691	-0.090375	-0.190907	-0.662654	0.849980	0.084773	-0.107835	0.508645
20513	2.563658	0.079822	8.899462	-0.086822	0.017944	-0.065732	-0.088579	-0.186145	-0.664324	0.850841	0.083288	-0.108232	0.507364
20514	2.597317	0.104448	9.046527	0.088965	0.040108	-0.048265	-0.086761	-0.188571	-0.664977	0.851264	0.084663	-0.106607	0.506772
20515	2.592255	0.178502	9.601942	0.069555	0.047438	-0.017007	-0.086759	-0.191751	-0.663065	0.851426	0.085431	-0.105005	0.506704
20516	2.787802	0.124332	9.826217	-0.045989	0.030914	-0.000947	-0.084959	-0.189377	-0.663589	0.851573	0.084501	-0.104984	0.506617
20517	2.742298	0.051184	9.565556	-0.103785	0.018062	-0.003061	-0.082901	-0.186875	-0.664369	0.851822	0.082580	-0.105681	0.506372
20518	2.679617	0.048250	9.447325	-0.045151	0.016289	-0.006453	-0.084316	-0.186073	-0.665760	0.851991	0.081824	-0.105890	0.506166
20519	2.500712	0.163596	9.516875	-0.009292	0.005327	-0.008114	-0.083416	-0.186606	-0.664747	0.852103	0.081648	-0.105848	0.506013
20520	2.548415	0.269442	9.490004	-0.035530	0.003460	-0.016553	-0.084191	-0.185537	-0.665379	0.852331	0.081207	-0.106163	0.505635
20521	2.509268	0.389431	9.428918	-0.086402	0.005235	-0.015897	-0.084196	-0.182748	-0.666398	0.852646	0.079741	-0.106890	0.505184
20522	2.624650	0.451783	9.306064	-0.102319	0.008923	-0.006752	-0.084975	-0.180216	-0.667283	0.852890	0.078085	-0.107802	0.504838
20523	2.754931	0.428089	9.335749	-0.068963	0.021752	-0.013980	-0.082659	-0.179038	-0.666918	0.853187	0.076770	-0.108082	0.504476
20524	2.624961	0.389541	9.393997	-0.011254	0.019988	-0.004460	-0.080585	-0.177892	-0.669995	0.853290	0.076550	-0.107890	0.504377
20525	2.697214	0.406888	9.500520	-0.013098	0.023677	0.008446	-0.079300	-0.178954	-0.668093	0.853278	0.076141	-0.107614	0.504518
20526	2.692746	0.337551	9.626711	0.010570	-0.000963	0.016912	-0.081495	-0.177205	-0.668967	0.853084	0.076459	-0.107591	0.504802
20527	2.545988	0.274380	9.528452	0.018462	0.009072	0.012321	-0.081997	-0.181065	-0.668965	0.852953	0.076740	-0.107254	0.505053
20528	2.457202	0.187401	9.468801	0.036147	-0.005579	-0.002332	-0.080969	-0.180670	-0.668335	0.852905	0.077582	-0.107022	0.505056
20529	2.515406	0.110341	9.410661	0.020311	0.009062	0.006801	-0.081094	-0.182530	-0.667825	0.852826	0.077903	-0.106660	0.505216
20530	2.568737	0.050636	9.506326	0.046034	0.007194	-0.019826	-0.081740	-0.181727	-0.668202	0.852964	0.078823	-0.106082	0.504961
20531	2.640973	0.067688	9.526440	0.010206	0.001669	-0.024612	-0.080968	-0.183055	-0.666806	0.853201	0.079108	-0.105908	0.504553
20532	2.594980	0.108457	9.516982	0.011067	0.008969	-0.027391	-0.080702	-0.184662	-0.667319	0.853474	0.079429	-0.105641	0.504097
20533	2.524836	0.153530	9.372953	-0.014398	-0.002023	-0.026583	-0.080062	-0.183600	-0.667068	0.853760	0.079332	-0.105781	0.503598
20534	2.533929	0.268969	9.360256	-0.019834	0.010796	-0.016484	-0.081099	-0.182256	-0.667060	0.853976	0.079084	-0.105812	0.503264
20535	2.545687	0.336827	9.500524	-0.010306	0.023620	-0.006308	-0.081101	-0.181723	-0.667059	0.854105	0.078763	-0.105507	0.503159
20536	2.605857	0.356193	9.501356	0.025429	0.012743	0.010503	-0.079553	-0.183328	-0.665924	0.853982	0.079211	-0.105092	0.503385
20537	2.606509	0.221759	9.581080	0.038731	-0.005541	0.005990	-0.079289	-0.184665	-0.666055	0.853847	0.080001	-0.104815	0.503546
20538	2.498160	0.197598	9.613333	0.013424	0.001706	-0.001536	-0.078771	-0.186263	-0.665294	0.853841	0.080381	-0.104689	0.503523
20539	2.401902	0.158487	9.487081	-0.074155	-0.009356	0.000806	-0.081097	-0.185966	-0.664765	0.853931	0.079284	-0.105604	0.503353
20540	2.409409	0.100816	9.500742	-0.203325	-0.016895	-0.033058	-0.080587	-0.180666	-0.667446	0.854538	0.076215	-0.107928	0.502303
20541	2.529770	0.139960	9.622419	-0.182200	-0.023279	-0.040323	-0.081623	-0.174824	-0.671006	0.855163	0.073491	-0.110100	0.501171
20542	2.765638	0.207137	9.433555	-0.225935	-0.009601	-0.053478	-0.081116	-0.170313	-0.672539	0.855997	0.070005	-0.112491	0.499714
20543	2.891337	0.130280	9.395247	-0.245433	-0.005874	-0.024964	-0.080488	-0.163537	-0.674071	0.856564	0.066007	-0.115031	0.498708
20544	2.949650	0.029082	9.312770	-0.189251	-0.002179	-0.038520	-0.080502	-0.157424	-0.675981	0.857183	0.063039	-0.116947	0.497580
