# Supplementary material for: Identification of Haptic Based Guiding Using Hard Reins
Source: PLoS One. 2015 Jul 22;10(7):e0132020. doi: 10.1371/journal.pone.0132020 (PMC4511788; doi:10.1371/journal.pone.0132020)
Supplement: S2 File — (ZIP) [file pone.0132020.s002.zip › MotionData2/Subject11/T3/sync3.txt]

// Start Time: 0
// Sample rate: 25.0Hz
// Scenario: 4.0
// Firmware Version: 2.6.1
Counter	Acc_X	Acc_Y	Acc_Z	Gyr_X	Gyr_Y	Gyr_Z	Mag_X	Mag_Y	Mag_Z	Quat_w	Quat_x	Quat_y	Quat_z
19740	1.493329	0.045569	9.747150	-0.034414	-0.022375	-0.059483	-0.558730	-0.124514	-1.165311	-0.805808	-0.043663	0.056181	-0.587887
19741	1.424852	-0.077053	9.538999	0.022063	-0.003493	-0.013188	-0.558344	-0.122073	-1.163646	-0.805914	-0.044067	0.056036	-0.587725
19742	1.281577	0.099983	9.788378	-0.028555	-0.005871	-0.006271	-0.559126	-0.123706	-1.163954	-0.805792	-0.043711	0.056502	-0.587874
19743	1.371901	0.184142	9.766447	-0.059086	-0.011366	-0.009961	-0.559259	-0.122848	-1.165120	-0.805923	-0.042898	0.057434	-0.587665
19744	1.547503	0.114505	9.690532	-0.063999	0.001441	-0.025842	-0.559269	-0.119224	-1.166599	-0.806036	-0.041912	0.058180	-0.587506
19745	1.483897	-0.112382	9.598838	-0.064923	0.013724	-0.055799	-0.558751	-0.117003	-1.167597	-0.806735	-0.040769	0.058744	-0.586571
19746	1.419264	-0.014031	9.702007	-0.016223	0.018664	-0.059144	-0.558098	-0.116477	-1.167057	-0.807222	-0.040390	0.058626	-0.585939
19747	1.413826	0.024711	9.759309	-0.036841	-0.005277	-0.032841	-0.556395	-0.116221	-1.167864	-0.807604	-0.039900	0.059184	-0.585390
19748	1.531708	-0.062960	9.705826	-0.054525	-0.012109	0.021852	-0.557843	-0.113851	-1.167375	-0.807119	-0.039169	0.060076	-0.586017
19749	1.478405	-0.066357	9.684963	-0.052209	0.002545	0.005168	-0.557059	-0.113329	-1.166836	-0.807076	-0.038300	0.060725	-0.586067
19750	1.375433	-0.121618	9.720728	-0.036923	0.015877	-0.025618	-0.557069	-0.109692	-1.168846	-0.807159	-0.037584	0.060922	-0.585979
19751	1.377999	0.019220	9.888213	-0.158530	-0.028550	0.003765	-0.558122	-0.107808	-1.171695	-0.807168	-0.035365	0.063313	-0.585850
19752	1.452904	-0.256143	9.618224	-0.127433	-0.019843	0.021601	-0.559182	-0.103464	-1.173404	-0.806673	-0.033554	0.065181	-0.586433
19753	1.529595	-0.201346	9.697179	-0.095211	-0.014406	0.028789	-0.559456	-0.099290	-1.174464	-0.806352	-0.032161	0.066624	-0.586791
19754	1.490766	-0.212168	9.604785	-0.128402	-0.021535	0.092385	-0.561432	-0.094805	-1.176376	-0.805017	-0.030262	0.068579	-0.588497
19755	1.442728	-0.237314	9.579433	0.013759	-0.004550	0.029298	-0.562615	-0.093500	-1.177914	-0.804630	-0.030515	0.068583	-0.589013
19756	1.382296	-0.483548	9.603504	0.003918	-0.037299	0.055603	-0.563531	-0.094158	-1.178456	-0.803647	-0.030980	0.069213	-0.590256
19757	1.461566	-0.445701	9.624905	-0.003201	-0.049666	0.050177	-0.566158	-0.092194	-1.177169	-0.802959	-0.031455	0.070158	-0.591054
19758	1.664597	-0.184745	9.581031	0.004919	-0.010598	0.055703	-0.566683	-0.093090	-1.167498	-0.802027	-0.031619	0.070348	-0.592287
19759	1.528767	-0.410100	9.650594	0.069455	0.041824	0.040284	-0.567596	-0.094744	-1.165732	-0.801535	-0.032198	0.068963	-0.593084
19760	1.390867	-0.512094	9.839668	0.006139	0.021628	0.116017	-0.566546	-0.095314	-1.166027	-0.799928	-0.031917	0.068661	-0.595300
19761	1.404684	-0.223007	9.902892	-0.056830	-0.010722	0.108523	-0.569699	-0.091560	-1.176228	-0.798627	-0.030995	0.069658	-0.596977
19762	1.521290	-0.279171	9.644564	-0.088221	-0.013506	0.138448	-0.572325	-0.089401	-1.177458	-0.796706	-0.029598	0.071054	-0.599445
19763	1.401711	-0.334722	9.790529	-0.065158	0.011837	0.020241	-0.571811	-0.085962	-1.177355	-0.796490	-0.028400	0.071735	-0.599710
19764	1.310660	-0.394631	9.735240	-0.100062	-0.011257	0.042994	-0.572341	-0.083982	-1.178879	-0.795693	-0.026927	0.073181	-0.600659
19765	1.401059	-0.456112	9.584448	-0.086252	-0.017115	-0.002986	-0.574317	-0.080322	-1.179936	-0.795721	-0.025770	0.074558	-0.600504
19766	1.357937	-0.597665	9.613073	-0.086608	-0.003292	0.013029	-0.574326	-0.076970	-1.181556	-0.795304	-0.024457	0.075701	-0.600968
19767	1.340081	-0.423230	9.664157	-0.075078	-0.007711	0.051932	-0.575910	-0.072746	-1.183529	-0.794676	-0.023276	0.076814	-0.601704
19768	1.420660	-0.572248	9.687007	-0.084421	-0.022271	0.062407	-0.575651	-0.071250	-1.188928	-0.793635	-0.022152	0.078258	-0.602933
19769	1.517873	-0.617020	9.493149	-0.016332	-0.014875	0.076879	-0.578674	-0.068392	-1.190882	-0.792663	-0.021951	0.078789	-0.604149
19770	1.472088	-0.455197	9.827462	-0.018843	-0.006770	0.036251	-0.578674	-0.068392	-1.190882	-0.791923	-0.021723	0.079185	-0.605074
19771	1.157528	-0.708464	9.896736	-0.065903	-0.004010	-0.020382	-0.195010	-0.204074	-0.912449	-0.792164	-0.020750	0.080089	-0.604674
19772	1.390951	-0.539206	9.690831	-0.074624	-0.051406	0.095932	-0.183872	-0.204550	-0.902499	-0.791459	-0.019974	0.081917	-0.605378
19773	1.410527	-0.805846	9.601988	-0.094451	-0.073700	0.127563	-0.139280	-0.218938	-0.866546	-0.789799	-0.019146	0.084325	-0.607239
19774	1.578951	-0.453248	9.919774	-0.165572	-0.083001	0.192643	-0.142177	-0.214450	-0.866637	-0.787391	-0.017218	0.087775	-0.609930
19775	1.783747	-0.532065	9.823163	-0.391005	-0.132894	0.335683	-0.149285	-0.203742	-0.868741	-0.783126	-0.012095	0.094794	-0.614477
19776	1.622291	-1.530192	9.168709	-0.283793	-0.091298	0.342566	-0.252676	-0.156271	-0.946667	-0.778541	-0.008167	0.099842	-0.619547
19777	1.646435	-1.520041	9.205473	0.003270	-0.020275	0.085763	-0.257139	-0.153656	-0.947861	-0.777405	-0.008283	0.100196	-0.620914
19778	1.728593	-1.178692	9.756554	-0.021268	0.052430	-0.164973	-0.187888	-0.176388	-0.897448	-0.779579	-0.007635	0.099671	-0.618275
19779	1.391424	-1.709114	9.355511	0.095497	0.143026	-0.374332	-0.575894	-0.034064	-1.184253	-0.784420	-0.008068	0.096272	-0.612660
19780	2.058693	-0.937417	8.395448	0.483355	0.133586	-0.002903	-0.571405	-0.046040	-1.178441	-0.784142	-0.014092	0.088293	-0.614107
19781	2.022379	-0.629702	9.580924	0.631928	0.144507	-0.176564	-0.611738	-0.054936	-1.203094	-0.786284	-0.022542	0.078311	-0.612468
19782	1.819004	-0.601815	9.805517	0.311669	0.168602	-0.110186	-0.605671	-0.068612	-1.196955	-0.787583	-0.025576	0.071839	-0.611472
19783	1.578581	-0.467840	9.710489	0.171258	0.220181	-0.302976	-0.560142	-0.088273	-1.173263	-0.791459	-0.026035	0.066233	-0.607066
19784	1.474715	-0.105644	9.798432	0.231583	0.093892	0.078333	-0.554618	-0.095077	-1.171150	-0.790421	-0.028473	0.062028	-0.608750
19785	1.085100	-0.073923	9.384319	0.444057	0.165356	-0.079583	-0.551707	-0.105027	-1.167779	-0.791276	-0.033605	0.054063	-0.608137
19786	1.319996	-0.093868	9.983726	0.411376	0.083344	-0.152770	-0.569776	-0.110441	-1.173056	-0.792729	-0.039291	0.047681	-0.606436
19787	1.531508	0.002207	10.049658	-0.023405	0.016718	-0.195279	-0.566354	-0.115427	-1.169800	-0.795096	-0.038939	0.047657	-0.603354
19788	1.528345	0.074906	9.507504	-0.131487	0.000527	-0.261133	-0.545109	-0.121305	-1.157081	-0.798205	-0.037111	0.049080	-0.599236
19789	1.539917	-0.038973	9.383570	0.017522	0.064934	-0.369875	-0.538298	-0.119957	-1.156320	-0.802635	-0.037029	0.047686	-0.593408
19790	1.321675	-0.025940	9.410470	0.106109	0.044937	-0.286574	-0.532526	-0.121880	-1.156446	-0.805873	-0.038489	0.045542	-0.589078
19791	1.011530	0.099501	9.433702	0.120161	0.025859	-0.445724	-0.537256	-0.116554	-1.167378	-0.810991	-0.040579	0.043491	-0.582027
19792	0.865430	0.524043	9.584860	0.188103	0.038111	-0.630195	-0.528979	-0.123417	-1.165432	-0.818034	-0.043747	0.040218	-0.572091
19793	0.642690	0.597726	10.104538	0.281402	0.081148	-0.612796	-0.507447	-0.137743	-1.152054	-0.824762	-0.047958	0.035223	-0.562340
19794	0.672842	1.057021	10.277688	0.020517	0.112526	-0.747823	-0.494453	-0.144459	-1.149094	-0.833025	-0.047567	0.032464	-0.550229
19795	0.800965	0.935949	10.190906	-0.175487	0.008316	-0.773961	-0.480984	-0.139937	-1.153408	-0.841586	-0.045102	0.033570	-0.537189
19796	1.406087	0.946914	10.064986	-0.141754	0.017277	-0.620098	-0.473932	-0.130923	-1.162099	-0.848149	-0.042961	0.034285	-0.526898
19797	1.211310	0.705490	9.776841	-0.078940	0.000403	-0.276927	-0.468437	-0.127530	-1.164975	-0.851098	-0.041893	0.034931	-0.522166
19798	0.589104	0.514563	9.494454	-0.039169	0.080053	-0.537829	-0.458353	-0.125903	-1.161454	-0.856588	-0.040780	0.033570	-0.513291
19799	0.383796	1.117641	9.671329	-0.025815	0.057882	-0.571508	-0.445512	-0.125626	-1.162123	-0.862437	-0.040208	0.032396	-0.503524
19800	0.758424	0.813376	9.752677	-0.178063	-0.070855	-0.519754	-0.436717	-0.121381	-1.164427	-0.867629	-0.038195	0.035043	-0.494503
19801	1.322715	0.692540	9.674633	-0.210860	-0.075058	-0.539451	-0.434778	-0.110993	-1.173682	-0.872993	-0.035759	0.038035	-0.484931
19802	1.554492	1.444291	9.558146	-0.117011	-0.064136	-0.480817	-0.428112	-0.104453	-1.176340	-0.877594	-0.034709	0.039998	-0.476471
19803	1.571587	1.811106	9.616071	-0.167044	-0.096785	-0.399868	-0.420519	-0.101199	-1.181237	-0.881386	-0.033222	0.043035	-0.469257
19804	1.459857	1.573640	9.563893	-0.116971	-0.070861	-0.281042	-0.418173	-0.096233	-1.183232	-0.883990	-0.032071	0.045250	-0.464205
19805	1.100596	1.304952	9.191485	-0.191523	-0.112213	-0.325646	-0.417005	-0.091734	-1.187884	-0.886986	-0.030300	0.048819	-0.458209
19806	1.761829	1.195591	9.193344	-0.191777	-0.097668	-0.516656	-0.413228	-0.083607	-1.190592	-0.891658	-0.028299	0.052049	-0.448815
19807	2.039781	1.778335	9.587362	-0.058721	-0.204158	-0.262399	-0.412193	-0.078577	-1.194163	-0.893791	-0.029740	0.056102	-0.443965
19808	2.377356	0.750488	9.480323	0.106692	0.000744	-0.150089	-0.409832	-0.079371	-1.191957	-0.895032	-0.031811	0.055108	-0.441439
19809	2.813605	-0.273080	9.956295	0.227798	0.255447	-0.124274	-0.400636	-0.087115	-1.188589	-0.896212	-0.034201	0.048548	-0.439634
19810	3.298916	-1.099170	10.336014	-0.038305	0.289338	0.141135	-0.389353	-0.091265	-1.187387	-0.895233	-0.030835	0.043851	-0.442362
19811	0.653118	-0.712779	9.732077	-0.345889	0.001012	0.829371	-0.394614	-0.084090	-1.194006	-0.887936	-0.024279	0.047565	-0.456857
19812	-1.380908	-1.186516	10.207533	0.887522	0.091004	0.627395	-0.405326	-0.096650	-1.189898	-0.881616	-0.038607	0.038191	-0.468832
19813	0.538181	1.450504	13.086432	0.789697	0.020297	0.083212	-0.400396	-0.126167	-1.172428	-0.880098	-0.052550	0.030564	-0.470883
19814	0.983152	-0.570758	10.790454	-1.098127	-0.442917	0.405014	-0.414314	-0.116254	-1.181518	-0.876854	-0.037139	0.049168	-0.476791
19815	0.862588	-2.752822	7.934423	-1.157429	-0.223376	-0.155856	-0.425835	-0.073639	-1.203412	-0.878708	-0.019258	0.064090	-0.472645
19816	1.146655	-0.927293	8.141159	0.198979	-0.022938	-0.029344	-0.424398	-0.072209	-1.200861	-0.878820	-0.023016	0.062655	-0.472462
19817	1.221683	0.006308	10.174897	0.865235	-0.103716	0.411512	-0.430750	-0.097493	-1.188307	-0.874214	-0.038795	0.056583	-0.480670
19818	0.964412	-0.876938	10.594839	-0.330964	-0.236491	0.157684	-0.438364	-0.092836	-1.191128	-0.872579	-0.035113	0.064073	-0.482978
19819	1.123171	-1.068398	9.019950	-0.898899	-0.133375	-0.324366	-0.440407	-0.065133	-1.204571	-0.875984	-0.021159	0.074939	-0.476013
19820	1.577131	-0.616072	8.315675	-0.306957	-0.077158	-0.237380	-0.439155	-0.043925	-1.215070	-0.878156	-0.016882	0.079165	-0.471476
19821	1.622109	-0.115209	8.842752	0.388299	-0.077224	0.147563	-0.444352	-0.060579	-1.206507	-0.876453	-0.024237	0.077017	-0.474669
19822	1.484244	-0.105477	9.748182	0.370866	-0.043345	-0.005212	-0.445884	-0.075349	-1.199387	-0.876162	-0.031166	0.074304	-0.475234
19823	1.628251	-0.258186	9.883715	-0.208734	0.029041	-0.397358	-0.441451	-0.066760	-1.204876	-0.880050	-0.027863	0.075634	-0.467990
19824	2.036976	-0.199870	9.246005	-0.314016	0.034292	-0.429559	-0.434670	-0.054223	-1.210135	-0.884196	-0.022671	0.077781	-0.460036
19825	2.407555	0.134492	9.014182	0.106285	0.060379	-0.189462	-0.429701	-0.049982	-1.213245	-0.885948	-0.024374	0.075789	-0.456901
19826	2.607475	0.113876	9.275581	0.336594	0.113628	-0.177840	-0.423637	-0.063376	-1.201254	-0.887517	-0.029572	0.070667	-0.454362
19827	2.634854	-0.016674	9.448282	0.079536	0.079913	-0.196548	-0.418383	-0.067839	-1.198534	-0.889327	-0.030679	0.068605	-0.451054
19828	2.759882	0.009851	9.309923	-0.022964	0.066745	-0.202283	-0.414851	-0.064929	-1.202466	-0.891219	-0.029949	0.067557	-0.447513
19829	2.799812	0.515391	9.035378	0.096475	0.125224	-0.081323	-0.411183	-0.064485	-1.201298	-0.892014	-0.030875	0.064672	-0.446290
19830	2.443976	0.215224	8.781240	0.106392	0.124419	-0.046721	-0.407513	-0.064894	-1.199096	-0.892495	-0.031725	0.061531	-0.445712
19831	1.924373	0.514044	8.789518	0.228403	0.124850	-0.167353	-0.403311	-0.068115	-1.195262	-0.893937	-0.035162	0.057454	-0.443103
19832	1.048677	0.228929	10.504848	0.453221	-0.047700	-0.160516	-0.401975	-0.077094	-1.190514	-0.894922	-0.043872	0.054232	-0.440737
19833	-0.029612	1.590587	12.177474	0.589073	-0.204140	-0.259968	-0.401807	-0.090704	-1.181385	-0.896352	-0.056742	0.052675	-0.436530
19834	-0.588021	1.808552	11.662917	-0.409302	-0.205424	-0.551190	-0.401290	-0.088224	-1.181578	-0.901299	-0.051775	0.059357	-0.425978
19835	0.096012	-0.237460	9.721026	-0.744415	-0.110384	-0.986619	-0.397955	-0.062058	-1.193538	-0.910039	-0.040631	0.066741	-0.407092
19836	1.638675	-1.801856	8.037703	-0.885373	-0.022015	-1.011484	-0.386368	-0.034118	-1.206598	-0.918611	-0.026036	0.073560	-0.387382
19837	0.692622	-2.498469	9.426666	0.326223	-0.051359	-0.418872	-0.381821	-0.020039	-1.210588	-0.921536	-0.033057	0.071860	-0.380151
19838	0.718076	1.769037	10.685251	1.727426	0.384659	-0.453453	-0.369948	-0.048295	-1.194751	-0.923786	-0.062574	0.051364	-0.374254
19839	1.117782	3.130811	12.355088	0.440016	0.308275	-0.390088	-0.350455	-0.083200	-1.173501	-0.926370	-0.068902	0.041918	-0.367878
19840	0.831087	-1.389159	9.641558	-1.572017	0.084012	-0.356850	-0.342677	-0.052727	-1.184844	-0.930701	-0.039439	0.051465	-0.359989
19841	-0.065985	-2.284356	6.874739	-1.322544	0.111080	-0.652645	-0.334402	-0.011803	-1.206752	-0.936134	-0.014604	0.058407	-0.346451
19842	0.030708	0.532970	7.720461	0.891420	0.108516	-0.256882	-0.327072	-0.008392	-1.206064	-0.937609	-0.030830	0.050172	-0.342669
19843	0.381798	1.675596	11.024611	1.620320	-0.187915	0.155285	-0.326226	-0.029905	-1.196395	-0.934848	-0.062274	0.042633	-0.346934
19844	0.706685	0.584515	11.870714	0.206168	-0.265264	-0.219236	-0.334269	-0.059724	-1.183169	-0.935857	-0.068147	0.045949	-0.342661
19845	1.194361	0.767933	10.170721	-1.014758	-0.121423	-0.844610	-0.331322	-0.035343	-1.195181	-0.942582	-0.050666	0.053959	-0.325670
19846	1.564867	1.002629	8.519692	-0.756765	-0.084843	-0.654426	-0.327910	-0.036500	-1.196318	-0.947286	-0.037650	0.059868	-0.312487
19847	1.350545	1.217126	7.991652	0.346166	-0.124634	-0.035852	-0.329505	-0.028950	-1.198718	-0.947067	-0.045012	0.060005	-0.312150
19848	0.923677	1.891521	9.046858	1.097086	-0.237970	0.130257	-0.331618	-0.022900	-1.201424	-0.944748	-0.067093	0.057828	-0.315603
19849	1.539594	2.956235	10.554693	0.446142	-0.491120	-0.350138	-0.340984	-0.048333	-1.191497	-0.945675	-0.079116	0.063756	-0.308827
19850	3.606098	0.802034	10.668037	-0.748072	-0.359015	-0.631006	-0.348355	-0.036632	-1.200604	-0.950078	-0.067967	0.074211	-0.295337
19851	4.121407	-2.480010	8.869882	-1.107044	0.075802	-0.649618	-0.348624	-0.033788	-1.203964	-0.955200	-0.047454	0.078480	-0.281391
19852	2.117480	-1.239761	8.221437	0.312211	0.138441	0.173411	-0.342907	-0.016136	-1.208253	-0.954097	-0.052358	0.074297	-0.285371
19853	2.456235	2.824829	10.733023	1.414945	0.068210	0.878960	-0.338826	-0.022986	-1.202672	-0.947151	-0.077675	0.065913	-0.304181
19854	2.149216	1.144654	11.848173	-0.006053	-0.390100	1.235923	-0.361422	-0.050895	-1.192142	-0.938797	-0.078271	0.075293	-0.326903
19855	0.862521	-2.085239	9.060536	-0.912464	-0.151104	0.386376	-0.380611	-0.031464	-1.201402	-0.937265	-0.061463	0.084788	-0.332518
19856	0.925835	-0.771096	8.255948	-0.513349	0.097724	0.312256	-0.389216	-0.046752	-1.200989	-0.935839	-0.050665	0.086797	-0.337794
19857	1.220299	0.190659	9.367219	0.445367	0.187145	0.549985	-0.389342	-0.049006	-1.198934	-0.931884	-0.056638	0.080902	-0.349056
19858	0.564594	-0.282271	10.505886	0.301434	0.051449	0.522279	-0.387291	-0.032285	-1.207327	-0.927900	-0.061040	0.078484	-0.359327
19859	0.175806	-0.769938	10.141443	-0.256572	0.090982	0.025812	-0.391357	-0.031240	-1.206716	-0.928155	-0.055325	0.078661	-0.359556
19860	1.252808	0.317498	9.721045	-0.183742	0.201004	-0.224606	-0.383782	-0.021646	-1.210882	-0.930237	-0.050819	0.076057	-0.355377
19861	1.985252	0.495812	9.537601	-0.096327	0.133900	-0.140053	-0.376900	-0.046174	-1.196065	-0.931522	-0.048035	0.074094	-0.352803
19862	1.772420	-0.522612	9.365471	-0.162631	-0.031765	-0.008616	-0.375996	-0.041138	-1.199768	-0.931653	-0.045241	0.075881	-0.352446
19863	1.807371	-0.031657	9.723845	0.114894	0.039060	-0.044461	-0.371733	-0.018590	-1.211454	-0.931914	-0.046897	0.074310	-0.351874
19864	2.439142	0.848720	9.717335	0.033288	0.103430	-0.012653	-0.369889	-0.021996	-1.209325	-0.932109	-0.046803	0.072194	-0.351811
19865	2.996030	0.606388	9.596660	-0.146424	0.119022	-0.020299	-0.364134	-0.017800	-1.211250	-0.932541	-0.043064	0.071051	-0.351375
19866	3.176668	0.808708	9.764332	0.082690	-0.034579	0.337437	-0.370120	-0.033343	-1.202112	-0.929990	-0.044368	0.071460	-0.357831
19867	3.128917	1.312723	10.103223	0.190358	-0.130555	0.803936	-0.380452	-0.041485	-1.198267	-0.923729	-0.047598	0.073368	-0.372929
19868	2.475425	0.582457	10.317319	0.024508	-0.224339	0.798564	-0.392922	-0.034829	-1.199110	-0.917255	-0.048546	0.078135	-0.387533
19869	1.789876	-0.362060	9.769121	-0.181856	-0.213376	0.713318	-0.409437	-0.034127	-1.201423	-0.911434	-0.045655	0.084299	-0.400121
19870	1.442033	-0.989779	9.209642	-0.311208	-0.248214	0.566048	-0.423744	-0.026833	-1.204216	-0.906636	-0.041014	0.091877	-0.409742
19871	1.084070	-0.826406	8.908624	-0.086555	-0.246901	0.444837	-0.442868	-0.030536	-1.204646	-0.902531	-0.040478	0.097560	-0.417471
19872	1.717799	-0.111084	8.479837	0.247263	-0.182233	0.390442	-0.454913	-0.034685	-1.204640	-0.898632	-0.045701	0.099152	-0.424901
19873	2.655920	0.032177	8.755430	0.275573	-0.158480	0.377203	-0.461466	-0.035327	-1.200204	-0.894786	-0.051101	0.100147	-0.432108
19874	3.592547	-0.708059	9.114655	0.093079	-0.148199	0.404804	-0.470629	-0.039570	-1.198905	-0.890831	-0.053235	0.102462	-0.439418
19875	3.532027	-0.505220	9.645555	0.235950	-0.060689	0.798335	-0.481102	-0.044101	-1.195742	-0.883273	-0.056195	0.102541	-0.454045
19876	2.769310	-0.431696	9.506079	0.440684	0.024283	1.169234	-0.496772	-0.064987	-1.185068	-0.871898	-0.061346	0.099449	-0.475542
19877	2.002446	-0.382511	9.434046	0.417297	0.089323	1.045974	-0.510890	-0.078380	-1.177363	-0.861352	-0.065517	0.095422	-0.494646
19878	1.892807	-0.241306	9.367043	0.240324	-0.006762	0.915748	-0.521242	-0.078995	-1.176468	-0.851772	-0.067970	0.094400	-0.510836
19879	2.396552	-0.494313	9.230377	0.285147	-0.113490	1.005285	-0.538528	-0.084521	-1.171399	-0.840669	-0.071883	0.095003	-0.528283
19880	2.617623	-0.752423	9.318528	0.344923	-0.019617	1.041396	-0.554501	-0.090931	-1.165178	-0.828893	-0.075900	0.093219	-0.546338
19881	2.321479	-0.847601	9.312567	0.369017	0.155489	0.979008	-0.570465	-0.101014	-1.155355	-0.817696	-0.078241	0.088335	-0.563425
19882	1.897747	-0.942638	9.569834	0.301799	0.192291	0.941108	-0.580151	-0.105881	-1.150353	-0.806755	-0.079341	0.083301	-0.579580
19883	1.495275	-0.896520	9.778555	0.271067	0.170597	0.908243	-0.588929	-0.107263	-1.147640	-0.795892	-0.079886	0.079076	-0.594913
19884	2.023583	-0.085921	10.327751	0.384289	0.063372	0.791051	-0.599665	-0.111878	-1.140493	-0.785806	-0.083996	0.074803	-0.608159
19885	2.524841	0.762952	10.226019	0.118275	0.010542	0.968320	-0.614859	-0.115815	-1.134469	-0.773659	-0.083946	0.075034	-0.623518
19886	1.709468	-0.548041	9.219329	-0.549446	0.128135	0.655156	-0.625382	-0.102213	-1.138965	-0.766448	-0.072867	0.081046	-0.632992
19887	1.408954	0.140639	8.944991	-0.127395	0.155068	0.356993	-0.628580	-0.083783	-1.144323	-0.762298	-0.068023	0.080996	-0.638525
19888	0.868587	1.147911	9.922003	0.361046	0.057945	0.784083	-0.638285	-0.081987	-1.140703	-0.751734	-0.071522	0.076612	-0.651085
19889	0.460584	0.613920	10.852127	0.189871	0.182738	0.676576	-0.647061	-0.085010	-1.132599	-0.742830	-0.070583	0.072413	-0.661799
19890	-0.139196	1.195280	11.041130	-0.089166	0.379215	0.509087	-0.646943	-0.080319	-1.132452	-0.736660	-0.063513	0.068726	-0.669758
19891	-1.271048	0.213416	9.338744	-0.154765	0.292616	0.531643	-0.646430	-0.076399	-1.135255	-0.730072	-0.056116	0.067033	-0.677755
19892	-0.499339	-0.738695	8.310654	-0.037061	0.404550	-0.214424	-0.635040	-0.071606	-1.138686	-0.733492	-0.050394	0.061439	-0.675037
19893	0.949133	0.117737	8.971970	0.347482	0.126020	-0.176471	-0.624684	-0.072263	-1.138294	-0.735654	-0.053491	0.054549	-0.673036
19894	1.525922	0.031226	9.998727	0.372173	-0.144038	0.399919	-0.624393	-0.082929	-1.131198	-0.729634	-0.060483	0.052137	-0.679160
19895	0.498125	-0.375725	10.350522	-0.046281	-0.125322	0.504166	-0.633564	-0.084420	-1.129414	-0.722676	-0.060455	0.055014	-0.686337
19896	0.469438	-0.257387	9.686906	-0.049342	0.108382	0.256359	-0.630678	-0.084989	-1.131589	-0.719289	-0.057989	0.054488	-0.690139
19897	0.358416	0.315822	9.609382	0.192183	0.027011	0.465241	-0.625708	-0.081198	-1.133120	-0.712646	-0.059313	0.051740	-0.697094
19898	-0.057489	0.075219	9.124316	0.208287	-0.215693	0.935066	-0.634773	-0.073430	-1.137685	-0.698970	-0.064328	0.053063	-0.710272
19899	-0.306692	0.230924	9.454841	0.211029	-0.135424	0.710188	-0.641603	-0.068272	-1.139037	-0.688412	-0.067835	0.052525	-0.720228
19900	0.682679	0.889783	10.801506	0.443470	0.099879	0.195843	-0.636883	-0.068627	-1.140298	-0.685026	-0.072313	0.045079	-0.723517
19901	1.393790	0.825260	13.069263	0.333325	-0.061901	0.376375	-0.628483	-0.073163	-1.137482	-0.679045	-0.076834	0.041242	-0.728898
19902	2.084445	0.590149	12.387063	0.155706	0.200827	0.334938	-0.616969	-0.066403	-1.136338	-0.674033	-0.075764	0.036812	-0.733884
19903	3.096709	2.122834	10.392149	-0.606992	0.013608	-0.119770	-0.597658	-0.035982	-1.144627	-0.676694	-0.066973	0.044971	-0.731831
19904	2.893816	0.657785	8.245382	-0.419259	-0.164262	0.445648	-0.587034	0.006614	-1.151106	-0.670499	-0.063319	0.053976	-0.737230
19905	2.422517	-0.962538	6.823189	-0.296850	-0.270613	0.434063	-0.587275	0.044729	-1.156274	-0.664143	-0.062467	0.062252	-0.742386
19906	3.053197	0.080510	7.498921	0.371309	-0.177449	0.026343	-0.576248	0.084134	-1.162593	-0.663009	-0.070021	0.059179	-0.742976
19907	3.177703	1.316049	10.227437	1.067438	0.037372	0.138499	-0.569975	0.090390	-1.164458	-0.659355	-0.083185	0.042795	-0.745989
19908	2.950733	0.945538	11.205203	0.287282	-0.020543	0.020793	-0.564887	0.099099	-1.169819	-0.658499	-0.087284	0.038866	-0.746492
19909	3.150351	0.628594	9.500145	-0.808751	-0.135158	0.000720	-0.565674	0.144962	-1.181110	-0.659703	-0.078477	0.052568	-0.745566
19910	3.020269	-0.019634	7.180982	-0.909635	-0.069394	-0.179417	-0.569926	0.210829	-1.193722	-0.663575	-0.067710	0.066806	-0.742038
19911	2.983508	-0.146530	7.014749	0.183971	0.124887	-0.183568	-0.560593	0.247271	-1.201708	-0.666187	-0.068476	0.062128	-0.740031
19912	3.279281	1.157587	9.167986	1.194015	0.243428	0.189732	-0.550075	0.237502	-1.214087	-0.661791	-0.080544	0.041510	-0.744192
19913	2.825056	1.710269	11.532517	0.947696	0.179233	0.330022	-0.538864	0.213841	-1.217618	-0.655343	-0.090177	0.025531	-0.749494
19914	1.722783	1.287332	11.217897	-0.312308	0.127389	0.122668	-0.524687	0.206572	-1.221992	-0.654053	-0.084134	0.028813	-0.751203
19915	1.495893	0.414067	9.046678	-0.888903	0.050337	-0.197764	-0.515212	0.239116	-1.228775	-0.658419	-0.071899	0.041137	-0.748079
19916	2.198508	0.242233	7.948007	-0.245404	0.051241	-0.229456	-0.501984	0.243108	-1.235306	-0.662183	-0.068112	0.043854	-0.744951
19917	2.612364	0.584821	9.195166	0.511344	0.100853	0.218676	-0.490137	0.225730	-1.236255	-0.658246	-0.073292	0.035214	-0.748399
19918	1.446020	0.947281	10.432199	0.523088	0.136599	0.321706	-0.478564	0.212211	-1.236548	-0.652636	-0.077926	0.026104	-0.753201
19919	0.502186	1.556399	10.798161	0.004545	0.217308	-0.064689	-0.465915	0.189174	-1.232373	-0.653688	-0.074835	0.023051	-0.752702
19920	0.532057	0.896668	9.952080	-0.505475	0.037803	-0.136354	-0.459633	0.191687	-1.227585	-0.656422	-0.067742	0.030011	-0.750746
19921	0.896895	0.284246	8.827116	-0.355835	-0.012169	-0.150378	-0.460128	0.181128	-1.224460	-0.659118	-0.063393	0.035229	-0.748534
19922	1.466780	0.641678	8.938172	0.146548	0.057944	-0.079538	-0.462998	0.176427	-1.221389	-0.660101	-0.064538	0.032221	-0.747705
19923	1.064462	1.042241	9.899929	0.388047	0.060553	0.041520	-0.468114	0.177103	-1.215600	-0.658981	-0.068792	0.025572	-0.748570
19924	0.622720	0.908064	10.344662	0.109505	0.019558	-0.050584	-0.475936	0.162210	-1.208943	-0.659532	-0.069992	0.023654	-0.748037
19925	1.039184	0.629183	10.027417	-0.290697	-0.000536	-0.165202	-0.485371	0.161274	-1.207006	-0.662383	-0.066280	0.027647	-0.745715
19926	1.562360	0.560954	9.538576	-0.059018	0.004689	-0.008945	-0.496069	0.143836	-1.201060	-0.662535	-0.065458	0.028503	-0.745620
19927	-5.242511	-1.003514	16.152567	-3.724218	0.798594	-5.329927	-0.497506	0.187123	-1.201537	-0.741004	-0.006945	0.065664	-0.668247
19928	4.417378	-1.305104	5.669185	-5.046767	-0.268937	-3.014098	-0.529066	0.356012	-1.197042	-0.776240	0.059865	0.135797	-0.612720
19929	2.990185	-1.791991	7.174174	-1.073827	0.059941	-1.151512	-0.551297	0.426456	-1.180092	-0.788798	0.074210	0.149282	-0.591612
19930	2.425281	0.867756	8.518228	0.948023	-0.178447	1.413579	-0.547857	0.415487	-1.181141	-0.772440	0.061315	0.138753	-0.616705
19931	3.482575	-0.273483	6.193485	4.120893	-0.164393	5.019924	-0.535383	0.364023	-1.190609	-0.709136	0.009347	0.083609	-0.700035
19932	-1.108387	-3.751964	9.710583	6.740545	-0.270242	5.583731	-0.535909	0.140225	-1.178545	-0.622195	-0.079505	-0.007811	-0.778776
19933	-1.957951	2.696790	16.201363	1.263203	0.427340	-1.546940	-0.530350	-0.015415	-1.150057	-0.643671	-0.088190	-0.035357	-0.759382
19934	1.020959	3.585421	12.955178	-3.202790	-0.075892	-1.416252	-0.512433	0.045056	-1.172387	-0.669204	-0.047021	0.011788	-0.741496
19935	1.598823	1.092946	7.566999	-2.593726	-0.423468	-0.605760	-0.524504	0.140821	-1.191934	-0.679522	-0.018689	0.055135	-0.731341
19936	2.133197	-2.460621	5.487485	-0.046966	-0.029870	0.021911	-0.542832	0.177157	-1.179690	-0.679123	-0.018487	0.056286	-0.731629
19937	0.811227	-0.802099	10.129894	1.422652	0.258831	-0.109439	-0.540471	0.130766	-1.171089	-0.680180	-0.034112	0.031859	-0.731557
19938	0.581355	0.790972	11.850872	0.209326	0.117255	-0.405952	-0.529129	0.107402	-1.175674	-0.685955	-0.035524	0.026973	-0.726275
19939	1.276862	0.446572	9.713589	-0.098795	-0.180991	0.438034	-0.533314	0.103843	-1.172950	-0.679512	-0.036561	0.031140	-0.732091
19940	1.150685	-0.791235	8.741933	0.300325	-0.093253	0.476196	-0.544561	0.095178	-1.169510	-0.672146	-0.041732	0.028406	-0.738696
19941	0.761493	-0.584620	9.565967	0.325759	0.064175	0.087461	-0.544213	0.064523	-1.158265	-0.670579	-0.045092	0.022782	-0.740116
19942	0.559741	0.436066	10.437744	0.184260	0.111240	-0.137256	-0.540381	0.053618	-1.156395	-0.672417	-0.046002	0.018488	-0.738510
19943	0.747616	0.721013	10.349904	-0.098510	-0.010474	0.050220	-0.537909	0.060618	-1.162975	-0.671739	-0.044786	0.020085	-0.739160
19944	0.947538	0.049812	9.571702	-0.240490	-0.005370	0.046274	-0.540021	0.066250	-1.165562	-0.671194	-0.041639	0.023803	-0.739728
19945	1.501266	0.137465	9.000794	0.080167	0.031325	0.111056	-0.539892	0.066944	-1.165807	-0.669473	-0.042189	0.022274	-0.741303
19946	1.814397	0.303387	9.461610	0.266586	0.090794	0.216256	-0.536570	0.050843	-1.159713	-0.665985	-0.044339	0.017337	-0.744444
19947	1.659184	0.353998	9.735643	0.142508	0.066857	0.206899	-0.535752	0.039433	-1.156896	-0.662764	-0.045213	0.014541	-0.747321
19948	1.573680	0.626709	9.702083	0.226989	0.026850	0.271454	-0.537958	0.031685	-1.154194	-0.658382	-0.047765	0.011084	-0.751085
19949	1.468287	0.690332	9.722437	0.171953	-0.008324	0.236597	-0.540794	0.015380	-1.151224	-0.654618	-0.050191	0.008897	-0.754239
19950	1.412039	0.514586	9.981960	0.133305	0.016707	0.002368	-0.544028	0.000446	-1.147409	-0.654306	-0.051709	0.006714	-0.754430
19951	1.266099	0.424563	10.002229	-0.004446	-0.006812	-0.100732	-0.546741	-0.013544	-1.143039	-0.655794	-0.051878	0.006855	-0.753124
19952	1.054288	0.343045	9.933771	-0.167165	-0.101164	-0.224682	-0.551310	-0.019940	-1.142790	-0.659156	-0.051265	0.010509	-0.750183
19953	1.048156	0.631750	9.815884	-0.265175	-0.141900	-0.336651	-0.553788	-0.023877	-1.143418	-0.664388	-0.050081	0.016109	-0.745534
19954	1.035190	0.527130	9.652619	-0.455869	-0.154272	-0.477002	-0.557727	-0.021097	-1.146339	-0.671682	-0.046501	0.024520	-0.738972
19955	1.031559	0.184812	9.409606	-0.389587	-0.134680	-0.527925	-0.563376	-0.016352	-1.148914	-0.679686	-0.043627	0.031690	-0.731518
19956	1.491368	0.249003	9.639832	-0.257069	-0.111002	-0.431986	-0.566651	-0.016960	-1.149294	-0.685935	-0.042058	0.036625	-0.725523
19957	1.680196	0.150499	9.733010	-0.328234	-0.122779	-0.195391	-0.573728	-0.016616	-1.151327	-0.688899	-0.039620	0.043023	-0.722494
19958	1.318071	-0.339111	9.359774	-0.315397	-0.051726	-0.189483	-0.579763	-0.014342	-1.154240	-0.691569	-0.036220	0.048183	-0.719791
19959	0.794459	-0.287907	9.603247	-0.164605	0.015281	-0.331695	-0.583168	-0.015035	-1.156879	-0.696424	-0.034166	0.050215	-0.715055
19960	0.749177	-0.152773	9.928150	-0.096314	0.012976	-0.430516	-0.582768	-0.016941	-1.158537	-0.702413	-0.033104	0.051160	-0.709157
19961	1.249379	-0.192231	10.018402	-0.089070	0.072229	-0.557532	-0.583933	-0.021897	-1.158149	-0.710374	-0.031508	0.051133	-0.701257
19962	1.074933	0.197735	9.415652	0.147708	0.136489	-0.379526	-0.579461	-0.027546	-1.157184	-0.715488	-0.032111	0.046925	-0.696307
19963	0.258063	-0.113171	9.648046	0.180683	0.131598	-0.603823	-0.574191	-0.037237	-1.155425	-0.723815	-0.033519	0.042194	-0.687886
19964	0.018859	0.088873	10.368414	-0.022206	0.089480	-0.767373	-0.568136	-0.046250	-1.153919	-0.734227	-0.032636	0.040732	-0.676895
19965	0.424688	0.137489	10.286637	-0.378340	0.272691	-1.285477	-0.549925	-0.043233	-1.158945	-0.751793	-0.024470	0.040998	-0.657668
19966	1.394384	0.514242	9.760005	-0.387333	0.247328	-1.087849	-0.529893	-0.035716	-1.163185	-0.766168	-0.016302	0.041881	-0.641067
19967	1.113567	-0.301568	9.288236	-0.022129	0.123590	-0.491520	-0.518890	-0.032964	-1.167606	-0.772517	-0.014863	0.040125	-0.633551
19968	0.141963	-0.741569	8.811691	0.101654	0.035671	-0.420725	-0.513124	-0.033345	-1.162637	-0.777710	-0.016338	0.038211	-0.627248
19969	0.104511	0.262654	9.433524	0.343657	0.048878	-0.655095	-0.505749	-0.045736	-1.159660	-0.785745	-0.021604	0.032905	-0.617297
19970	0.131300	0.734082	10.152801	0.333169	-0.064972	-0.655899	-0.500731	-0.058930	-1.155486	-0.793502	-0.028085	0.029579	-0.607200
19971	0.765199	0.920349	10.271926	0.052158	-0.020915	-0.877668	-0.498865	-0.070133	-1.150682	-0.803975	-0.029730	0.028724	-0.593224
19972	1.478113	0.690515	9.766057	-0.378261	-0.037305	-0.972085	-0.487084	-0.064767	-1.155427	-0.815470	-0.024657	0.033280	-0.577315
19973	1.659850	0.494737	9.301396	-0.263797	-0.001700	-0.970635	-0.477148	-0.055275	-1.163607	-0.826619	-0.021123	0.035846	-0.561222
19974	1.223646	0.998959	9.394918	0.257085	-0.045499	-0.532474	-0.471895	-0.058699	-1.164040	-0.832342	-0.026275	0.033540	-0.552622
19975	1.231148	1.419036	9.820374	0.306701	-0.058239	-0.574865	-0.470024	-0.071580	-1.158360	-0.838402	-0.032587	0.030792	-0.543205
19976	1.769655	1.598684	9.614123	-0.029376	-0.089203	-0.802562	-0.468695	-0.077660	-1.159629	-0.846926	-0.033564	0.032134	-0.529676
19977	2.472971	1.101677	8.984827	-0.132691	-0.212827	-0.727765	-0.469491	-0.074246	-1.163230	-0.854461	-0.034327	0.036674	-0.517081
19978	2.351164	0.580095	9.317149	-0.056506	-0.310380	-0.496481	-0.473415	-0.077144	-1.159426	-0.859312	-0.036940	0.042275	-0.508362
19979	1.829473	-0.657460	9.700363	0.174936	0.083748	-0.464787	-0.476551	-0.080666	-1.159369	-0.863904	-0.039800	0.038795	-0.500580
19980	2.065928	-0.106972	10.560252	0.623411	0.501352	-0.405991	-0.466015	-0.098767	-1.151429	-0.867669	-0.045867	0.023618	-0.494458
19981	2.060330	1.298344	11.526602	0.112129	0.198087	0.214546	-0.467309	-0.105244	-1.144714	-0.865483	-0.046102	0.019402	-0.498434
19982	0.876902	0.699185	11.254143	-0.333530	-0.142486	0.670982	-0.481999	-0.101308	-1.145219	-0.858877	-0.041493	0.025863	-0.509843
19983	0.263746	-0.748886	10.500175	-0.459264	-0.172270	0.391240	-0.494748	-0.089076	-1.148007	-0.855080	-0.035437	0.033954	-0.516167
19984	0.593716	-0.391037	9.833723	-0.275927	-0.097038	0.144683	-0.505015	-0.073414	-1.152176	-0.853602	-0.031633	0.038616	-0.518528
19985	1.116637	-0.398559	9.647660	-0.431404	-0.197675	0.422810	-0.516459	-0.059155	-1.154251	-0.849240	-0.026220	0.046860	-0.525270
19986	0.772688	-2.009238	8.715455	-0.555392	-0.205153	0.284622	-0.536346	-0.025362	-1.162519	-0.846100	-0.018696	0.056374	-0.529704
19987	0.256445	-1.389972	8.743080	-0.008114	-0.059083	0.137066	-0.543732	-0.009425	-1.163393	-0.844552	-0.019142	0.057642	-0.532017
19988	0.659275	0.398937	9.497650	0.362035	-0.014681	0.196680	-0.544246	-0.013896	-1.154498	-0.841945	-0.025224	0.054153	-0.536246
19989	1.459158	0.476617	10.084774	-0.162710	-0.051940	0.088513	-0.545301	-0.011999	-1.151771	-0.840988	-0.023080	0.056926	-0.537555
19990	1.455664	-1.460417	9.018667	-0.591313	-0.098780	-0.107521	-0.546142	0.007389	-1.159117	-0.841954	-0.014357	0.064939	-0.535434
19991	1.404453	-1.378861	8.662696	-0.148933	-0.011203	0.025286	-0.546447	0.022527	-1.162353	-0.841678	-0.012022	0.066876	-0.535688
19992	0.993653	-0.133853	9.203870	0.503737	0.132876	0.175038	-0.545398	0.022180	-1.160252	-0.839653	-0.018864	0.059332	-0.539542
19993	0.693646	0.487012	10.195985	0.626294	0.213304	-0.158229	-0.535942	0.013966	-1.148535	-0.841272	-0.027360	0.049038	-0.537688
19994	1.170684	-0.101406	10.224686	-0.126272	0.017705	-0.522626	-0.525184	0.010404	-1.148372	-0.846784	-0.025575	0.049859	-0.528977
19995	2.180719	-0.335591	9.405468	-0.451686	-0.022650	-0.474589	-0.516052	0.025193	-1.151727	-0.851912	-0.018748	0.054914	-0.520460
19996	2.420398	-0.064328	8.756152	-0.067356	0.100487	-0.217145	-0.506619	0.027362	-1.159335	-0.854225	-0.016804	0.053876	-0.516831
19997	2.049224	0.110994	8.950418	0.496161	0.161904	-0.279453	-0.493762	0.022921	-1.159091	-0.857029	-0.024087	0.046083	-0.512638
19998	1.852815	0.352649	9.662173	0.418609	0.074521	-0.223658	-0.482999	0.018264	-1.165601	-0.859115	-0.030709	0.040460	-0.509255
19999	1.911698	0.547880	9.592713	0.040069	-0.039986	-0.324614	-0.474730	0.014220	-1.166089	-0.862310	-0.032305	0.040770	-0.503703
20000	2.564746	0.076781	10.088017	-0.151496	-0.069840	-0.403341	-0.464250	0.016572	-1.170649	-0.866352	-0.030730	0.043295	-0.496605
20001	1.354298	1.188424	11.298793	0.460246	-0.152620	0.059728	-0.457643	-0.002848	-1.161510	-0.865260	-0.040460	0.041662	-0.497948
20002	-0.616175	0.812764	10.268863	0.178011	-0.269834	0.166424	-0.461522	-0.021528	-1.156346	-0.863177	-0.046094	0.044748	-0.500799
20003	-1.092128	-0.496917	9.335152	-0.595458	-0.078441	-0.792938	-0.458665	-0.011476	-1.163896	-0.871395	-0.037476	0.051462	-0.486434
20004	-0.046680	-0.701264	9.176231	-0.405840	-0.098601	-0.988955	-0.446635	-0.000902	-1.173127	-0.880981	-0.032379	0.056431	-0.468657
20005	0.583369	-0.267461	9.639936	0.323180	-0.015525	-0.573440	-0.439286	-0.003930	-1.174900	-0.886029	-0.038950	0.053386	-0.458897
20006	0.180893	0.793312	10.885513	0.627456	0.124640	-0.455760	-0.432139	-0.028711	-1.167530	-0.889714	-0.049409	0.045114	-0.451588
20007	-0.156010	0.981412	11.270864	0.118664	0.229438	-0.697097	-0.419252	-0.044061	-1.161390	-0.895985	-0.050122	0.039266	-0.439497
20008	0.316992	0.380639	9.944561	-0.434795	0.214678	-0.865181	-0.402228	-0.038746	-1.163009	-0.903964	-0.041120	0.038421	-0.423889
20009	1.179097	0.214116	8.744848	-0.351356	0.251658	-0.677412	-0.384961	-0.026551	-1.169726	-0.910058	-0.033172	0.036276	-0.411556
20010	1.375251	0.319600	8.610482	0.136103	0.272771	-0.357524	-0.370946	-0.023851	-1.168738	-0.913037	-0.033663	0.030008	-0.405377
20011	0.497629	0.590163	9.390167	0.451824	0.206092	0.108228	-0.359518	-0.032696	-1.167820	-0.911917	-0.040211	0.022650	-0.407772
20012	0.019072	0.780594	10.201954	0.288605	0.126399	0.002963	-0.354764	-0.045526	-1.161108	-0.911665	-0.044442	0.018049	-0.408125
20013	0.401244	1.098230	10.466394	0.074444	0.090018	-0.107671	-0.351580	-0.059426	-1.154413	-0.912492	-0.045136	0.015671	-0.406295
20014	1.000978	1.043501	9.753570	-0.217500	-0.026825	-0.012198	-0.351058	-0.058592	-1.155189	-0.912722	-0.041390	0.017971	-0.406082
20015	1.157586	0.626381	9.140592	-0.082170	-0.051791	0.108299	-0.353819	-0.055118	-1.159430	-0.911872	-0.040334	0.019666	-0.408014
20016	0.705427	1.200701	9.228282	0.211963	-0.028830	0.286258	-0.354990	-0.058180	-1.157256	-0.909294	-0.044322	0.018748	-0.413363
20017	0.059229	1.616213	9.782930	0.228855	-0.060890	0.185432	-0.362822	-0.069380	-1.155130	-0.907501	-0.049019	0.018097	-0.416786
20018	0.116831	1.733822	10.351792	0.037720	-0.120717	-0.084341	-0.364238	-0.078214	-1.154065	-0.908087	-0.050742	0.019947	-0.415218
20019	0.706278	1.766322	10.001407	-0.200356	-0.193084	-0.078601	-0.367387	-0.076703	-1.156637	-0.908834	-0.048880	0.024977	-0.413531
20020	1.138170	1.463382	9.047041	-0.159738	-0.196083	0.020465	-0.372909	-0.070386	-1.161686	-0.908685	-0.047589	0.029939	-0.413679
20021	1.220861	1.523102	8.755509	0.059314	-0.161008	0.115075	-0.378153	-0.069866	-1.161079	-0.907553	-0.050139	0.032436	-0.415670
20022	1.480677	2.139480	8.989876	0.255929	-0.192310	0.226797	-0.385995	-0.077944	-1.156464	-0.905235	-0.056235	0.034083	-0.419791
20023	1.754641	2.532818	9.226357	0.139285	-0.314851	0.325466	-0.398549	-0.087154	-1.158205	-0.902063	-0.061509	0.038950	-0.425419
20024	2.228240	1.689528	9.625101	0.118501	-0.406101	0.414030	-0.416097	-0.092317	-1.156707	-0.897993	-0.066776	0.045832	-0.432492
20025	2.891089	-0.322597	10.394659	0.194826	-0.150136	0.230170	-0.428925	-0.097859	-1.155408	-0.895547	-0.071722	0.047198	-0.436606
20026	2.810951	-1.100692	10.792768	0.063861	0.074111	0.321411	-0.434934	-0.105587	-1.149741	-0.892670	-0.071916	0.045830	-0.442569
20027	1.557726	-0.045825	10.375730	0.355905	0.034834	0.568091	-0.440813	-0.112478	-1.144580	-0.887043	-0.077708	0.042980	-0.453067
20028	1.503677	1.324608	11.124253	0.578567	-0.233784	1.009047	-0.451911	-0.128072	-1.134190	-0.876521	-0.089202	0.043498	-0.471023
20029	1.364632	0.072134	11.355664	0.037128	-0.377080	0.972914	-0.479667	-0.138954	-1.126117	-0.866733	-0.092753	0.051589	-0.487349
20030	0.792196	-0.669014	9.548291	-0.684371	-0.257418	0.450010	-0.500942	-0.123336	-1.135739	-0.863158	-0.082932	0.063599	-0.493999
20031	0.150337	-0.620105	8.394672	-0.276023	-0.203550	0.134418	-0.513950	-0.111225	-1.145167	-0.861981	-0.080067	0.070125	-0.495641
20032	1.298491	-0.172052	8.818811	0.205974	-0.107826	0.027519	-0.519580	-0.113353	-1.143179	-0.861103	-0.084665	0.070029	-0.496416
20033	2.717758	0.018852	9.838037	-0.067397	-0.166241	0.071916	-0.522337	-0.111737	-1.144690	-0.860239	-0.085072	0.073765	-0.497303
20034	2.983470	-0.714208	9.553288	-0.352312	-0.131991	0.099511	-0.529702	-0.102515	-1.148033	-0.859404	-0.080211	0.079733	-0.498632
20035	1.868294	-0.253905	9.197916	-0.224410	-0.084672	0.240134	-0.535370	-0.090801	-1.153308	-0.857185	-0.076784	0.083934	-0.502288
20036	0.882252	0.203909	9.053502	0.263123	-0.035052	0.123715	-0.540715	-0.101284	-1.148665	-0.855206	-0.081480	0.082101	-0.505216
20037	1.483164	0.404182	9.556582	0.266450	-0.038458	-0.274285	-0.540166	-0.110414	-1.142586	-0.857435	-0.086793	0.079690	-0.500922
20038	2.583343	0.380443	9.455740	-0.434782	-0.087177	-0.446777	-0.537171	-0.103500	-1.145854	-0.862291	-0.080945	0.084794	-0.492659
20039	2.904545	-0.108986	8.333323	-0.568286	0.043887	-0.543629	-0.531980	-0.084734	-1.156210	-0.868506	-0.071555	0.088867	-0.482369
20040	2.779376	0.267330	7.903064	-0.134825	0.134178	-0.379884	-0.524141	-0.075522	-1.162117	-0.872518	-0.068599	0.087345	-0.475791
20041	2.782667	0.893634	8.297954	0.460203	0.254697	-0.231410	-0.511796	-0.084150	-1.159475	-0.874443	-0.074595	0.078366	-0.472910
20042	2.444782	1.237125	9.353573	0.567962	0.258804	-0.360086	-0.500477	-0.101446	-1.151253	-0.877282	-0.082641	0.067980	-0.467895
20043	1.937991	1.815430	10.580334	0.546589	0.258106	-0.338882	-0.489951	-0.116074	-1.144133	-0.879784	-0.090313	0.057926	-0.463107
20044	1.300009	1.920404	11.007615	-0.066145	0.298063	-0.439439	-0.477343	-0.125287	-1.140319	-0.884215	-0.086899	0.052550	-0.455907
20045	0.491680	0.580385	9.746250	-0.221351	0.210904	-0.567527	-0.463213	-0.116389	-1.144714	-0.889900	-0.081660	0.049940	-0.445999
20046	0.060930	0.130874	10.145565	0.082893	-0.003353	-0.573145	-0.451811	-0.116356	-1.145374	-0.894776	-0.083735	0.048376	-0.435917
20047	1.027414	1.842632	10.896350	0.544991	-0.023396	-0.463384	-0.447451	-0.128931	-1.137322	-0.897779	-0.094081	0.043290	-0.428099
20048	1.709635	2.134127	10.869355	0.125788	0.069143	-0.320162	-0.440880	-0.135707	-1.131369	-0.900263	-0.096027	0.040419	-0.422695
20049	1.483177	0.379895	9.407550	-0.529384	0.246871	-0.686931	-0.428587	-0.125919	-1.136645	-0.907130	-0.084892	0.039155	-0.410337
20050	1.430099	0.733212	8.642738	-0.452006	0.309631	-0.538630	-0.411864	-0.106579	-1.147247	-0.912389	-0.074568	0.036379	-0.400828
20051	0.940078	1.758299	8.795662	0.032400	0.065362	0.083779	-0.403997	-0.107535	-1.149491	-0.911703	-0.074533	0.035081	-0.402508
20052	0.610757	1.626195	9.559106	0.540818	-0.080456	0.329390	-0.412346	-0.121448	-1.142930	-0.908071	-0.084806	0.032736	-0.408831
20053	0.477910	1.383595	10.459373	0.112231	-0.099827	-0.039837	-0.414564	-0.125141	-1.142357	-0.908130	-0.087639	0.033548	-0.408036
20054	0.752167	1.638507	9.914730	-0.474682	-0.146049	-0.312560	-0.417209	-0.116100	-1.148548	-0.911311	-0.080416	0.039578	-0.401845
20055	1.062356	2.015415	9.242714	-0.349202	-0.129441	-0.221951	-0.418298	-0.101524	-1.156707	-0.913513	-0.075244	0.044341	-0.397324
20056	1.406259	2.254652	9.169633	-0.092622	-0.159651	-0.062290	-0.424721	-0.101590	-1.153449	-0.913968	-0.074876	0.047956	-0.395925
20057	1.468314	2.311608	9.231275	0.043376	-0.286390	0.147719	-0.434551	-0.101178	-1.155714	-0.912428	-0.077864	0.053012	-0.398248
20058	1.637940	2.292829	9.118692	0.004152	-0.330634	0.126062	-0.443739	-0.096222	-1.157976	-0.911022	-0.080437	0.059265	-0.400069
20059	2.404236	2.648975	9.269479	-0.180520	-0.220192	-0.086177	-0.453052	-0.093484	-1.159775	-0.911708	-0.079195	0.064532	-0.397934
20060	2.584035	1.540614	9.331489	0.058482	-0.120887	0.150378	-0.461584	-0.088813	-1.162319	-0.910232	-0.081028	0.066567	-0.400600
20061	3.125266	-0.478592	9.907239	0.295637	0.147721	0.013107	-0.470198	-0.101694	-1.158378	-0.909799	-0.085396	0.061550	-0.401477
20062	2.833551	-0.352766	10.397935	0.066790	0.232770	0.306495	-0.468612	-0.106621	-1.155896	-0.907446	-0.084364	0.057356	-0.407596
20063	2.067225	0.147871	10.279192	0.163044	0.039988	0.510820	-0.470326	-0.103140	-1.155369	-0.902973	-0.086529	0.056238	-0.417120
20064	2.039042	1.642532	10.796529	0.470508	-0.176500	0.886065	-0.487071	-0.114824	-1.147314	-0.894340	-0.095485	0.057075	-0.433337
20065	1.980901	0.656050	10.705917	-0.316919	-0.317508	0.996796	-0.514593	-0.115349	-1.145423	-0.885703	-0.091519	0.067474	-0.450113
20066	1.313473	-1.142620	8.966181	-0.664099	-0.177898	0.549519	-0.538507	-0.094131	-1.149527	-0.881486	-0.080619	0.077642	-0.458755
20067	0.664182	-0.974841	8.511788	-0.134827	-0.057745	0.400032	-0.549692	-0.078398	-1.155941	-0.877891	-0.078105	0.080610	-0.465521
20068	1.022901	0.376399	9.412708	0.352920	0.022340	0.207420	-0.556905	-0.076545	-1.157393	-0.875236	-0.083784	0.077284	-0.470073
20069	2.069945	0.545922	9.818999	-0.113689	-0.148378	0.123283	-0.561880	-0.079008	-1.153431	-0.874014	-0.082922	0.081199	-0.471837
20070	2.720343	-0.505466	8.879390	-0.430221	-0.135283	-0.082810	-0.567420	-0.066319	-1.159208	-0.875036	-0.076849	0.087509	-0.469838
20071	2.949930	0.311748	8.483164	-0.179359	0.019856	-0.013915	-0.567964	-0.059412	-1.158586	-0.875447	-0.073473	0.088931	-0.469346
20072	2.678108	1.112660	8.796095	0.338452	0.084365	0.286959	-0.572420	-0.059616	-1.157346	-0.872261	-0.078111	0.084739	-0.475267
20073	2.514277	0.908293	9.334118	0.443538	0.098304	0.262655	-0.577525	-0.062370	-1.152595	-0.869162	-0.084448	0.079336	-0.480762
20074	2.598053	0.652575	9.694809	0.071118	0.086178	0.050983	-0.580017	-0.062383	-1.149513	-0.868585	-0.084790	0.077285	-0.482077
20075	2.590358	0.749490	9.405038	-0.171816	0.091247	0.050258	-0.580691	-0.055655	-1.153143	-0.868494	-0.080851	0.077586	-0.482868
20076	2.580341	0.933720	8.931627	-0.036555	0.115614	0.045540	-0.579124	-0.054120	-1.149262	-0.868208	-0.079041	0.076053	-0.483926
20077	2.585902	1.127983	8.850911	0.182432	0.145125	0.005740	-0.579398	-0.050001	-1.147801	-0.868038	-0.080853	0.071945	-0.484558
20078	2.670078	1.032421	8.815707	0.123835	0.142715	-0.024532	-0.579694	-0.038209	-1.149683	-0.868230	-0.081661	0.068282	-0.484610
20079	2.826926	1.132315	8.475608	-0.009196	0.167196	-0.160971	-0.574483	-0.027389	-1.150729	-0.869980	-0.080223	0.065414	-0.482099
20080	2.777668	1.252833	8.983408	0.140900	0.145308	-0.158878	-0.568217	-0.018651	-1.152383	-0.871436	-0.081485	0.061329	-0.479790
20081	1.858251	2.508210	11.188778	0.923143	0.043008	0.147141	-0.566221	-0.029908	-1.145325	-0.868371	-0.097159	0.052153	-0.483499
20082	0.163066	1.948484	12.536879	0.193397	-0.156790	0.207591	-0.563971	-0.038121	-1.138705	-0.865778	-0.101820	0.053465	-0.487034
20083	-0.595213	-0.128511	10.960110	-0.645772	-0.110013	-0.537078	-0.556164	-0.017830	-1.145723	-0.872059	-0.092318	0.060621	-0.476776
20084	0.076597	-0.563106	9.188599	-0.864493	0.025666	-0.777452	-0.536304	0.004378	-1.157996	-0.880836	-0.077921	0.067022	-0.462130
20085	0.602063	-0.177363	9.223472	0.202898	0.056933	-0.740442	-0.520468	0.012853	-1.163751	-0.887326	-0.081859	0.062988	-0.449426
20086	1.870632	1.862717	10.265039	0.910963	0.212397	-0.307953	-0.499553	-0.013437	-1.158446	-0.888713	-0.096483	0.050583	-0.445334
20087	2.019182	0.724734	10.985751	-0.191847	0.237492	-0.189250	-0.485623	-0.026821	-1.154778	-0.890979	-0.091065	0.047711	-0.442253
20088	0.738759	-0.407845	9.621696	-0.795966	0.336958	-0.324527	-0.465988	-0.018109	-1.156453	-0.895374	-0.074208	0.048194	-0.436435
20089	-0.210594	-0.095080	8.670850	-0.349344	0.247367	-0.075939	-0.451613	-0.003071	-1.163844	-0.896760	-0.065659	0.046664	-0.435124
20090	0.038037	1.086621	8.934302	0.356324	0.134990	-0.034772	-0.440320	-0.010523	-1.163278	-0.896668	-0.070907	0.041152	-0.435047
20091	0.447908	1.249518	10.086426	0.206125	-0.107660	-0.051065	-0.435725	-0.012766	-1.166455	-0.896729	-0.075368	0.041115	-0.434172
20092	0.915337	0.757997	9.986546	-0.185678	-0.181345	-0.152746	-0.436897	-0.015195	-1.167846	-0.898148	-0.073739	0.045807	-0.431039
20093	1.298695	0.864390	9.292341	-0.327753	-0.201931	-0.159584	-0.437796	-0.021714	-1.165784	-0.899799	-0.069513	0.051918	-0.427591
20094	1.775127	0.933647	8.680693	0.057765	-0.155578	0.039863	-0.441726	-0.021819	-1.169461	-0.899183	-0.071843	0.054336	-0.428200
20095	2.183581	2.921680	9.405054	0.516627	-0.135563	0.109314	-0.443515	-0.038063	-1.164111	-0.897307	-0.082058	0.052415	-0.430533
20096	1.295509	3.274524	9.697644	0.401425	-0.565644	0.776507	-0.460269	-0.045870	-1.162573	-0.889154	-0.093299	0.060430	-0.443901
20097	2.871125	-0.677335	10.271573	0.349699	-0.121210	-0.239467	-0.471749	-0.065145	-1.154021	-0.890449	-0.100800	0.058964	-0.439845
20098	4.308350	-1.947375	10.050884	-0.776758	0.102589	-0.682981	-0.462295	-0.070870	-1.154707	-0.897897	-0.086857	0.062632	-0.426983
20099	2.913274	-0.162129	9.226878	-0.224258	-0.034322	0.579709	-0.461828	-0.050041	-1.166006	-0.893210	-0.082243	0.066251	-0.437061
20100	1.508639	1.846396	9.854544	0.795718	-0.150445	1.523035	-0.479599	-0.069337	-1.156321	-0.877810	-0.095704	0.064501	-0.464898
20101	0.754057	-1.096822	10.113516	0.093853	-0.170815	0.845549	-0.494662	-0.072943	-1.152810	-0.869412	-0.097624	0.068278	-0.479510
20102	1.356259	-1.234000	9.661313	-0.543278	-0.001450	-0.071388	-0.495352	-0.060642	-1.158523	-0.871062	-0.088290	0.073425	-0.477561
20103	2.289965	0.098393	9.145622	-0.362552	0.058160	0.314771	-0.505058	-0.058207	-1.158733	-0.868732	-0.080656	0.076490	-0.482648
20104	2.147821	0.421050	9.138827	0.256905	0.198626	0.598768	-0.505717	-0.056806	-1.158947	-0.862718	-0.082285	0.071574	-0.493785
20105	1.779754	-0.165692	9.338937	0.333834	0.113697	0.534912	-0.508041	-0.069328	-1.152677	-0.856972	-0.085839	0.067260	-0.503694
20106	2.077868	-0.308350	9.233638	-0.212458	0.042435	0.354102	-0.501529	-0.054366	-1.161043	-0.853764	-0.081297	0.069335	-0.509579
20107	3.468333	-0.380268	8.679978	0.041819	0.392121	0.397515	-0.497613	-0.048584	-1.164092	-0.850117	-0.077146	0.063001	-0.517089
20108	2.590971	0.681516	9.169712	0.824619	0.527234	1.168352	-0.500176	-0.069795	-1.152117	-0.836995	-0.084210	0.047345	-0.538615
20109	0.647394	1.330806	10.087119	0.732078	0.371255	0.896914	-0.500367	-0.095780	-1.139125	-0.826200	-0.091299	0.034859	-0.554836
20110	0.723917	1.832325	11.399744	-0.117601	0.119116	-0.161255	-0.496682	-0.101312	-1.136420	-0.828235	-0.088156	0.033956	-0.552360
20111	2.588590	1.302996	10.806323	-0.718808	-0.163798	0.398718	-0.492797	-0.083909	-1.146273	-0.824858	-0.077515	0.045404	-0.558157
20112	3.174329	-0.715702	8.601287	-0.909544	-0.021681	0.768582	-0.506254	-0.052337	-1.160526	-0.817393	-0.062048	0.057146	-0.569872
20113	2.475401	-0.772147	7.891952	0.064985	0.418474	0.414807	-0.509438	-0.038443	-1.166957	-0.812974	-0.057616	0.050286	-0.577257
20114	1.804471	0.526482	9.262273	0.707666	0.210846	0.976945	-0.506776	-0.053180	-1.159352	-0.800807	-0.065697	0.039856	-0.593973
20115	1.258003	1.327319	10.072186	0.413968	-0.167901	1.594292	-0.525342	-0.069518	-1.151423	-0.780733	-0.072801	0.039884	-0.619326
20116	0.422685	1.030600	9.923647	0.100420	0.063869	1.244896	-0.544996	-0.071647	-1.147548	-0.764919	-0.072578	0.039495	-0.638804
20117	-0.894842	0.370770	9.770273	-0.185483	0.150686	0.509321	-0.549988	-0.067652	-1.148162	-0.758736	-0.067124	0.040362	-0.646673
20118	-1.186050	-0.073813	9.887434	-0.071974	0.169090	0.306536	-0.554722	-0.061973	-1.150186	-0.754938	-0.063613	0.039191	-0.651527
20119	-0.691979	0.029873	10.474606	0.045391	0.163335	0.221869	-0.553149	-0.062278	-1.150479	-0.752103	-0.061576	0.036356	-0.655155
20120	0.331187	-0.223388	10.623429	-0.235337	0.119245	0.041905	-0.548970	-0.056658	-1.152740	-0.751882	-0.056459	0.037752	-0.655790
20121	1.485948	-0.221970	9.551764	-0.547215	0.203760	0.043007	-0.533827	-0.035067	-1.163518	-0.752028	-0.045074	0.041856	-0.656255
20122	1.382590	-0.774905	8.623775	-0.310025	0.207770	0.535393	-0.529681	-0.017873	-1.170459	-0.745354	-0.037249	0.043333	-0.664216
20123	0.296915	-0.522763	8.622258	0.449390	0.187694	0.741212	-0.533223	-0.016369	-1.172363	-0.735206	-0.040343	0.035066	-0.675733
20124	-0.637772	0.890018	10.055828	0.716289	0.140972	0.708268	-0.531344	-0.032808	-1.162014	-0.724967	-0.048482	0.023933	-0.686658
20125	-1.131003	-0.536322	10.585742	-0.057747	0.047243	0.493216	-0.529507	-0.033908	-1.157954	-0.718239	-0.046217	0.024360	-0.693832
20126	-1.333302	-1.263319	10.219199	-0.705108	0.013654	-0.276326	-0.522758	-0.010923	-1.160890	-0.722616	-0.036049	0.033743	-0.689484
20127	-0.972469	-0.062637	10.071999	-1.180629	-0.119114	-0.964838	-0.508220	0.038320	-1.171984	-0.736332	-0.020597	0.050810	-0.674395
20128	0.061458	-1.155530	9.859260	-1.504339	-0.370658	-1.220486	-0.502896	0.100843	-1.180695	-0.752422	-0.004696	0.076050	-0.654259
20129	0.453282	-2.095007	9.842266	-1.905648	-0.513969	-1.314653	-0.508903	0.183098	-1.183076	-0.768096	0.015980	0.108303	-0.630907
20130	0.439517	-2.231243	9.226756	-1.766205	-0.571427	-0.814171	-0.531063	0.274743	-1.175151	-0.775898	0.034099	0.139565	-0.614281
20131	0.513876	-2.244409	9.671969	-1.019675	-0.577670	-0.090487	-0.565416	0.366651	-1.154331	-0.774386	0.043340	0.160880	-0.610381
20132	1.350683	-2.229269	9.281170	0.571614	-0.586253	1.017604	-0.612872	0.411552	-1.125019	-0.760276	0.030585	0.162095	-0.628307
20133	1.434029	-3.077138	10.368325	1.390664	-0.468392	1.709615	-0.667552	0.417751	-1.099900	-0.737307	0.009843	0.150278	-0.658557
20134	1.885354	-2.884499	10.257977	0.932100	0.053504	1.447072	-0.730709	0.409909	-1.080838	-0.718121	0.001138	0.136897	-0.682320
20135	2.939967	-2.219851	9.284132	2.032744	0.466676	1.081618	-0.786799	0.363316	-1.078216	-0.703871	-0.018008	0.102065	-0.702726
20136	3.187865	0.134255	10.583228	0.630217	0.043403	0.607535	-0.838459	0.281502	-1.080475	-0.695040	-0.025044	0.092853	-0.712510
20137	4.441421	-0.770505	7.451664	-0.363476	-0.299313	0.966304	-0.873108	0.253757	-1.083611	-0.680703	-0.021963	0.102498	-0.725021
20138	2.613025	-4.094710	8.999438	1.702380	-0.163743	1.147431	-0.899603	0.215777	-1.082118	-0.662372	-0.045143	0.080528	-0.743465
20139	2.176718	-2.398619	10.450974	2.142239	0.125950	1.233758	-0.924039	0.145428	-1.074764	-0.641495	-0.069068	0.048027	-0.762501
20140	2.518132	0.694761	9.205885	2.273427	0.257879	1.194173	-0.942172	0.070371	-1.060992	-0.619518	-0.093055	0.011732	-0.779359
20141	2.657146	1.274954	9.321296	0.403780	0.230503	-0.924872	-0.940913	-0.002875	-1.048977	-0.633106	-0.094263	0.000861	-0.768304
20142	3.467020	1.328539	9.851147	-1.641890	-0.241961	-0.637452	-0.922765	-0.021914	-1.062266	-0.645546	-0.077180	0.027986	-0.759296
20143	2.969244	-0.035055	7.805275	-0.334776	-0.407752	0.612352	-0.928279	-0.018014	-1.070446	-0.636423	-0.078417	0.039387	-0.766332
20144	2.708434	0.518613	9.275626	1.018820	-0.084553	0.662868	-0.937003	-0.038772	-1.060113	-0.624368	-0.092156	0.025930	-0.775242
20145	1.670078	-0.068042	10.518933	0.682085	0.194073	0.209401	-0.931397	-0.074527	-1.048558	-0.619872	-0.097295	0.013460	-0.778531
20146	0.700572	-0.605085	10.093726	-0.239230	0.212722	-0.503039	-0.913158	-0.080357	-1.059573	-0.628139	-0.091173	0.013619	-0.772621
20147	0.412781	-0.455097	8.911701	-0.665209	-0.123296	-0.581586	-0.886914	-0.089684	-1.070524	-0.638177	-0.084529	0.024547	-0.764841
20148	0.435562	-1.561599	7.601872	-0.448755	-0.146450	-0.867426	-0.860382	-0.108673	-1.076073	-0.651972	-0.081476	0.031860	-0.753179
20149	0.980230	-1.813789	8.152367	0.136877	0.211895	-1.708598	-0.815748	-0.131980	-1.085948	-0.677189	-0.080692	0.024488	-0.730962
20150	1.498481	-0.046938	10.022542	0.289243	0.253117	-2.024589	-0.752741	-0.164350	-1.092203	-0.705815	-0.081853	0.013606	-0.703520
20151	2.030171	0.894828	10.936671	-0.142419	0.075113	-1.802703	-0.692567	-0.168187	-1.104960	-0.730931	-0.078841	0.011900	-0.677778
20152	2.618443	-0.686721	10.759672	-0.255477	-0.037133	-1.832126	-0.640270	-0.167905	-1.114843	-0.755618	-0.076012	0.013063	-0.650455
20153	3.170660	-1.157355	10.019647	-0.672876	0.061851	-2.022079	-0.585599	-0.173308	-1.120018	-0.782213	-0.065172	0.018279	-0.619323
20154	3.425110	0.191824	9.348213	-0.567405	0.136581	-1.915276	-0.532971	-0.151187	-1.136784	-0.806058	-0.055274	0.020713	-0.588886
20155	2.406031	3.639436	10.722932	0.783680	0.093013	-1.704395	-0.488642	-0.162015	-1.129929	-0.824678	-0.067341	0.008648	-0.561513
20156	-0.419799	4.952428	12.669621	0.970551	-0.089480	-0.378338	-0.472328	-0.185540	-1.107752	-0.827403	-0.084411	-0.001227	-0.555227
20157	-2.664294	1.804702	10.169662	-1.304868	-0.038640	-1.424142	-0.456112	-0.172817	-1.112316	-0.844764	-0.063030	0.011822	-0.531283
20158	-2.218468	0.026116	7.376101	-1.230646	0.388075	-2.908158	-0.415822	-0.144463	-1.129674	-0.875516	-0.038732	0.014704	-0.481410
20159	-1.020128	1.960483	7.761688	-0.179310	0.229565	-2.678135	-0.364033	-0.105027	-1.141502	-0.900187	-0.033931	0.010528	-0.434053
20160	-0.774541	3.523345	9.468601	1.311078	-0.254750	-1.421327	-0.337793	-0.115593	-1.128059	-0.910882	-0.060002	0.002825	-0.408272
20161	-0.692898	2.080829	10.863434	0.601266	-0.222062	-1.798185	-0.317105	-0.109416	-1.122522	-0.924150	-0.072713	-0.000094	-0.375046
20162	-0.628388	1.545538	10.262961	-1.005342	-0.143627	-2.822927	-0.283918	-0.073303	-1.133712	-0.945083	-0.055103	0.006046	-0.322096
20163	-0.168036	2.252808	9.357203	-0.931234	-0.136201	-2.630026	-0.258962	-0.046738	-1.135947	-0.961529	-0.038551	0.011755	-0.271731
20164	-0.135043	1.738803	8.885566	-0.371577	-0.328351	-2.183900	-0.243096	-0.003336	-1.146709	-0.972629	-0.033661	0.018445	-0.229170
20165	0.117292	1.714250	8.840545	-0.256885	-0.354394	-2.169615	-0.233092	0.027683	-1.153811	-0.981648	-0.031043	0.025051	-0.186484
20166	0.683417	2.282790	9.094296	-0.356757	-0.235962	-2.388576	-0.212580	0.097319	-1.180795	-0.989500	-0.026069	0.029555	-0.139054
20167	1.494960	2.972309	9.566454	-0.360017	-0.239731	-2.270362	-0.204570	0.137800	-1.188904	-0.994791	-0.021083	0.034106	-0.093721
20168	2.501405	3.543963	9.631528	-0.268447	-0.288862	-1.867495	-0.207734	0.144206	-1.188002	-0.997481	-0.017523	0.039596	-0.056187
20169	2.845624	3.824506	9.919150	-0.147333	-0.819271	-1.373750	-0.219337	0.168691	-1.196126	-0.997899	-0.017003	0.055693	-0.028391
20170	5.494237	4.006269	11.934030	-0.236197	-1.037449	-1.057794	-0.245862	0.187076	-1.206796	-0.996972	-0.014024	0.076193	-0.006669
20171	3.647306	0.152445	11.940126	0.229516	-0.672031	0.316893	-0.271340	0.205733	-1.218266	-0.995689	-0.018740	0.089884	-0.013158
20172	2.397311	-2.472249	10.785609	-0.652706	0.073500	0.027561	-0.281575	0.209983	-1.218812	-0.995968	-0.005646	0.088648	-0.012588
20173	-0.004751	-2.588671	10.529881	-0.555483	-0.110199	-0.103614	-0.283579	0.222160	-1.211500	-0.995778	0.004923	0.091161	-0.009546
20174	-1.884435	-1.271099	8.281800	0.090228	-0.475256	0.598446	-0.296808	0.219442	-1.212498	-0.994683	0.004152	0.100590	-0.021704
20175	-0.355457	-0.993585	6.227972	-0.230987	0.066000	-0.758226	-0.306126	0.223678	-1.213320	-0.994995	0.007070	0.099483	-0.006172
20176	1.650580	0.402207	8.084018	-0.088899	0.196233	-1.653063	-0.284587	0.253509	-1.216077	-0.995018	0.005604	0.095821	0.026940
20177	4.327828	-1.600031	9.206515	-0.011339	-0.289097	-0.834263	-0.288953	0.267449	-1.217180	-0.993849	0.004262	0.101758	0.043497
20178	4.838802	-0.627196	9.128214	0.082026	0.070289	-0.089195	-0.296655	0.256930	-1.214769	-0.993913	0.002420	0.100491	0.045093
20179	3.569105	0.403102	8.710855	0.023830	0.332972	-0.020260	-0.291932	0.254653	-1.210380	-0.994522	0.001512	0.094129	0.045430
20180	2.647028	0.920318	8.481314	0.126669	0.420109	-0.418798	-0.278820	0.252008	-1.204239	-0.994860	-0.002148	0.085945	0.053505
20181	2.883928	0.825185	9.240191	0.253786	-0.068550	-0.244776	-0.274235	0.252848	-1.203202	-0.994419	-0.007691	0.087860	0.057907
20182	3.465023	0.891748	11.062545	0.850462	-0.466762	0.389142	-0.287146	0.230423	-1.200576	-0.993698	-0.023345	0.098217	0.048710
20183	1.039959	0.376960	11.747729	-0.005956	-0.258436	0.582825	-0.295200	0.205645	-1.196486	-0.993648	-0.021970	0.103904	0.037223
20184	-1.437498	-1.488495	10.328409	-0.881674	-0.141797	-0.702203	-0.303656	0.228958	-1.198708	-0.992958	-0.005772	0.105782	0.053023
20185	-1.807126	1.354165	9.448468	0.259413	0.541637	-1.054972	-0.292158	0.240800	-1.196208	-0.992656	-0.013843	0.095226	0.073313
20186	-0.609156	1.674525	10.262578	0.409597	0.218580	-0.807553	-0.284923	0.231491	-1.194991	-0.991595	-0.023792	0.091301	0.088526
20187	0.969564	-0.245845	10.075202	-0.090020	0.156501	-0.945928	-0.278768	0.232980	-1.193686	-0.990067	-0.024140	0.087545	0.107332
20188	1.755632	-0.059260	10.044965	-0.319904	0.340650	-1.170207	-0.265977	0.251056	-1.193261	-0.987982	-0.020540	0.079575	0.130913
20189	0.272473	1.775445	10.028942	-0.350212	0.242450	-0.592492	-0.256991	0.270409	-1.190495	-0.986861	-0.015339	0.073553	0.143037
20190	-1.443073	0.326792	9.289291	-0.206863	0.025396	-0.329521	-0.255051	0.279369	-1.191563	-0.985974	-0.011772	0.072407	0.149913
20191	-0.933527	-0.605724	8.999086	-0.189921	0.051467	-1.161286	-0.255107	0.298390	-1.189501	-0.982357	-0.009977	0.070321	0.173005
20192	1.108926	1.426496	9.527762	-0.296332	-0.100196	-1.457534	-0.258841	0.320023	-1.189307	-0.976775	-0.005812	0.070991	0.202082
20193	2.279642	2.064264	9.854895	-0.271378	-0.190585	-1.062258	-0.263215	0.336544	-1.188470	-0.972020	-0.001435	0.073296	0.223164
20194	2.397469	1.241163	9.741977	-0.093380	-0.030427	-0.754773	-0.269545	0.349954	-1.188639	-0.968480	-0.000546	0.073487	0.238003
20195	1.698481	1.058582	9.750789	-0.197171	0.050846	-0.627110	-0.269834	0.358769	-1.187162	-0.965504	0.001896	0.071418	0.250395
20196	1.140642	0.990145	9.142141	-0.225066	-0.088432	-0.615572	-0.277754	0.378346	-1.189641	-0.962191	0.005848	0.072060	0.262606
20197	1.209363	1.879698	8.901683	0.056223	-0.192012	-0.788678	-0.285506	0.385188	-1.191196	-0.957669	0.004355	0.076005	0.277624
20198	2.096178	2.298647	8.482898	-0.123433	-0.410927	-0.840353	-0.296132	0.388280	-1.188985	-0.952196	0.007764	0.083292	0.293810
20199	3.497436	1.127547	9.006436	-0.106958	-0.261810	-0.892664	-0.312807	0.398826	-1.192712	-0.946343	0.009528	0.087742	0.310879
20200	4.124973	-0.076974	9.833800	0.190144	0.033954	-0.237497	-0.317000	0.398518	-1.193205	-0.944944	0.005345	0.088367	0.315030
20201	3.375437	-0.138939	11.476709	0.499697	0.126201	0.452006	-0.319707	0.383092	-1.192598	-0.947979	-0.004300	0.089153	0.305565
20202	1.850883	0.493748	13.008774	0.456082	0.103331	1.000124	-0.313994	0.356727	-1.193230	-0.954002	-0.011748	0.090089	0.285704
20203	0.323279	0.281387	11.307696	-0.292462	-0.066894	0.934303	-0.304136	0.347136	-1.194442	-0.959107	-0.004288	0.089922	0.268346
20204	-0.290209	0.702062	9.211123	-0.484157	-0.098906	0.326302	-0.308617	0.355490	-1.192799	-0.960656	0.006157	0.089287	0.262924
20205	0.213871	-0.497576	8.571386	-0.568276	-0.252095	0.487683	-0.311801	0.368833	-1.193138	-0.962596	0.019076	0.091001	0.254486
20206	0.328522	-2.519839	7.550462	-0.368508	-0.218476	0.129671	-0.319057	0.384413	-1.190572	-0.962675	0.027560	0.093322	0.252564
20207	1.497068	0.217396	8.176970	0.210117	0.026830	-0.238643	-0.322727	0.384792	-1.191448	-0.961636	0.022825	0.093881	0.256751
20208	2.407800	2.367504	9.387233	0.352767	0.050662	0.145329	-0.320465	0.372947	-1.189192	-0.962602	0.016097	0.094692	0.253321
20209	2.999403	-0.029448	9.717081	0.054158	-0.084327	0.253116	-0.321226	0.364092	-1.187869	-0.963740	0.015801	0.096466	0.248293
20210	2.942190	-1.069316	9.583580	0.057978	0.013209	0.264420	-0.321482	0.361859	-1.186609	-0.965079	0.015170	0.096458	0.243081
20211	1.596686	0.653802	9.485981	0.251710	0.084108	0.840360	-0.316057	0.344486	-1.187485	-0.969261	0.011409	0.095774	0.226340
20212	1.449706	1.369588	9.663795	0.532865	0.201414	0.507808	-0.311418	0.326663	-1.185975	-0.971951	0.001181	0.094201	0.215491
20213	1.578659	0.507876	9.760893	0.285857	0.045710	0.463607	-0.305614	0.313796	-1.184854	-0.973989	-0.003861	0.094508	0.205908
20214	2.243901	-0.154873	9.071511	-0.115774	0.016119	0.301153	-0.307697	0.308963	-1.182858	-0.975247	-0.001064	0.093785	0.200242
20215	2.729577	0.713112	8.759774	0.240876	0.116917	0.375276	-0.305329	0.305543	-1.180603	-0.976923	-0.005655	0.092511	0.192435
20216	2.747508	1.422181	8.942698	0.461153	0.206436	0.498505	-0.298445	0.281677	-1.176787	-0.979072	-0.014498	0.090348	0.181784
20217	2.353011	0.711181	9.195882	0.351236	0.190755	0.231178	-0.292631	0.265145	-1.172462	-0.980106	-0.021798	0.088059	0.176532
20218	2.713430	0.907067	9.475013	0.314399	0.188076	0.328200	-0.290764	0.253864	-1.170316	-0.981411	-0.028009	0.085671	0.169434
20219	2.406648	1.110322	10.287160	0.485288	0.120852	0.588264	-0.286129	0.237356	-1.165844	-0.983208	-0.037068	0.085433	0.156935
20220	1.555045	1.789043	10.376247	0.523779	0.112937	0.560201	-0.285146	0.214279	-1.160475	-0.984653	-0.046724	0.085312	0.144902
20221	0.787376	1.076042	9.838225	-0.011513	0.073034	0.549637	-0.285499	0.199936	-1.155081	-0.986305	-0.045926	0.084495	0.133989
20222	0.100672	0.806336	10.117622	-0.006254	-0.025741	0.301635	-0.288244	0.197326	-1.153008	-0.987058	-0.045189	0.085313	0.128046
20223	0.080163	0.990514	10.924256	0.715758	-0.159023	0.402040	-0.291619	0.185386	-1.146972	-0.987022	-0.058361	0.090677	0.118992
20224	1.131426	2.495017	11.125665	-0.006546	-0.031816	0.372001	-0.297204	0.167755	-1.143747	-0.987828	-0.057445	0.091775	0.111682
20225	0.517938	-0.562368	9.308029	-0.639373	0.090869	-0.028498	-0.297375	0.181619	-1.145697	-0.988582	-0.045174	0.088494	0.113284
20226	-0.224072	-0.889007	8.594597	0.050521	0.268427	-0.215966	-0.290847	0.190704	-1.150797	-0.988494	-0.047127	0.083157	0.117229
20227	-0.129659	1.899219	10.068619	0.637051	0.255849	-0.150725	-0.284258	0.178006	-1.145695	-0.987876	-0.060642	0.079314	0.118884
20228	0.164182	2.346368	10.801085	0.127460	0.114271	-0.171011	-0.277162	0.171272	-1.142138	-0.987480	-0.063667	0.077206	0.121940
20229	0.432136	0.385119	9.606308	-0.610620	0.102689	-0.567648	-0.272487	0.185943	-1.141861	-0.986904	-0.052798	0.072757	0.133936
20230	0.439811	0.569612	8.599150	-0.603389	0.071871	-0.470559	-0.269410	0.209869	-1.146054	-0.986267	-0.041726	0.069269	0.144005
20231	-0.142790	1.117289	8.644532	0.273658	0.056043	-0.322817	-0.266658	0.209448	-1.142381	-0.985167	-0.047793	0.068423	0.149935
20232	-0.343842	1.725447	10.200540	0.657944	-0.015241	-0.543106	-0.265436	0.194430	-1.139283	-0.982745	-0.061410	0.070220	0.159722
20233	0.058464	1.812904	10.782612	-0.222781	-0.231591	-0.866510	-0.264800	0.201187	-1.139343	-0.979776	-0.057594	0.072645	0.177327
20234	0.842308	1.698369	9.681188	-0.771152	-0.209656	-1.220978	-0.268030	0.230665	-1.144484	-0.975615	-0.043459	0.072632	0.202510
20235	1.373916	1.970115	9.406644	-0.482977	-0.107977	-1.277895	-0.271270	0.263129	-1.147274	-0.970359	-0.035554	0.071316	0.228154
20236	1.350927	2.600729	9.179766	-0.022021	-0.098187	-1.012947	-0.273668	0.276814	-1.151329	-0.965414	-0.036078	0.072434	0.247847
20237	1.470281	2.476703	9.362458	-0.058736	-0.159443	-1.064756	-0.278413	0.286065	-1.152444	-0.959738	-0.035889	0.074152	0.268544
20238	2.288682	2.549833	9.646940	-0.313996	-0.141812	-1.143432	-0.280566	0.305024	-1.151688	-0.953344	-0.030747	0.074393	0.290957
20239	2.617993	2.429508	8.820418	-0.484889	-0.187829	-0.815432	-0.288370	0.329287	-1.153755	-0.948450	-0.021873	0.074469	0.307276
20240	2.368916	2.458923	8.393788	-0.191438	-0.196659	-0.682777	-0.296675	0.345778	-1.153804	-0.943947	-0.018006	0.076760	0.320542
20241	3.000624	2.135526	9.202600	0.187945	-0.172268	-0.530399	-0.305591	0.347571	-1.156965	-0.940150	-0.021568	0.080986	0.330294
20242	3.036767	1.548904	10.036040	0.165303	-0.156910	-0.151989	-0.314099	0.343469	-1.156466	-0.938812	-0.023842	0.085005	0.332923
20243	3.005203	0.669685	9.832320	0.074839	-0.154425	0.003389	-0.316457	0.343581	-1.159092	-0.938524	-0.024460	0.088482	0.332783
20244	3.172117	1.325637	10.053910	-0.098658	-0.287162	0.207033	-0.324057	0.342949	-1.160220	-0.939423	-0.020287	0.093357	0.329178
20245	2.891495	0.279433	11.256543	0.232553	-0.316694	1.010703	-0.331111	0.335126	-1.161582	-0.945157	-0.020846	0.101391	0.309781
20246	1.291333	-0.589352	11.587041	0.191934	-0.004859	1.038589	-0.333416	0.316600	-1.158688	-0.951292	-0.022290	0.103126	0.289674
20247	-0.141195	0.534958	10.073741	-0.469061	-0.045607	0.442459	-0.333027	0.317972	-1.158649	-0.953892	-0.012295	0.101513	0.282196
20248	-0.369861	0.678767	9.160721	-0.498512	-0.274851	0.496663	-0.336731	0.329205	-1.156791	-0.956153	-0.000184	0.104097	0.273742
20249	0.488006	-1.441666	8.086324	-0.408703	-0.266208	0.106161	-0.343706	0.339217	-1.158786	-0.956149	0.009245	0.106867	0.272529
20250	1.851513	-1.404789	8.123066	-0.336309	-0.102340	-0.523214	-0.348852	0.350917	-1.157827	-0.952941	0.015156	0.107123	0.283193
20251	2.839348	0.404493	9.345485	0.163952	-0.015226	-0.274751	-0.351243	0.361721	-1.156662	-0.951398	0.011545	0.108366	0.288038
20252	3.125798	1.502006	10.311083	0.359413	0.055402	0.030306	-0.348718	0.349809	-1.157864	-0.951746	0.004497	0.109416	0.286684
20253	2.595764	0.065184	9.862825	-0.370506	0.039250	-0.000190	-0.348449	0.347283	-1.156353	-0.951780	0.011337	0.106540	0.287463
20254	2.032438	-0.343240	8.438294	-0.766874	0.070446	-0.177874	-0.347196	0.366853	-1.155484	-0.950616	0.025190	0.100861	0.292442
20255	2.276467	-0.052484	7.755271	-0.153893	0.148673	-0.470784	-0.346191	0.381393	-1.151850	-0.948042	0.026351	0.097389	0.301724
20256	3.031885	0.606940	8.678395	0.502056	0.091573	-0.379131	-0.343820	0.377130	-1.148957	-0.946119	0.015583	0.098916	0.307946
20257	3.482477	0.518131	9.626690	0.513347	0.034084	-0.241665	-0.342724	0.360841	-1.150679	-0.944797	0.005245	0.101628	0.311452
20258	3.464587	0.682850	9.605645	-0.070797	0.070616	-0.300731	-0.341393	0.354350	-1.152094	-0.943044	0.005575	0.099925	0.317257
20259	3.076180	0.840766	8.836833	-0.434695	0.097057	-0.417420	-0.339465	0.366678	-1.149337	-0.940463	0.012403	0.095602	0.325938
20260	1.788328	1.414576	9.760487	0.350507	-0.100890	-0.200272	-0.340912	0.368673	-1.150585	-0.939023	0.006128	0.099873	0.328973
20261	0.325781	2.354217	11.383593	0.758924	0.008085	-0.010626	-0.344531	0.351179	-1.149237	-0.938947	-0.008250	0.104882	0.327583
20262	-0.227022	0.718036	11.672591	0.149808	0.025579	-0.281002	-0.343966	0.337480	-1.148879	-0.937119	-0.011776	0.105377	0.332513
20263	-0.512371	-0.811579	9.860720	-0.578484	0.045713	-0.700273	-0.341368	0.345595	-1.149848	-0.932551	-0.002754	0.100473	0.346765
20264	-0.261705	0.513197	8.604526	0.018685	0.168547	-0.932859	-0.344037	0.361522	-1.148916	-0.926256	-0.006100	0.097432	0.364031
20265	1.202253	2.937948	10.265304	0.999384	0.452981	-1.018602	-0.335079	0.345824	-1.147920	-0.919198	-0.030021	0.096065	0.380717
20266	2.225772	2.073147	11.265910	0.168766	0.150507	-0.501748	-0.327992	0.342460	-1.146779	-0.915516	-0.035185	0.094319	0.389482
20267	1.930897	-0.000353	9.140163	-0.866354	0.040803	-0.234966	-0.326994	0.359666	-1.144920	-0.914235	-0.020164	0.086589	0.395309
20268	0.923809	0.699653	7.698471	-0.696670	-0.024246	0.076573	-0.327955	0.373638	-1.138625	-0.914999	-0.007055	0.081588	0.395059
20269	0.589692	1.980028	8.193597	0.525997	0.045143	0.133904	-0.327037	0.373797	-1.140490	-0.916012	-0.016952	0.084871	0.391704
20270	0.550545	1.960204	11.015608	0.886816	0.035045	0.093361	-0.322892	0.345805	-1.140889	-0.916365	-0.033264	0.091235	0.388388
20271	0.571977	1.514014	11.147186	-0.589760	-0.156908	0.015903	-0.328160	0.354812	-1.142935	-0.916535	-0.021396	0.089421	0.389243
20272	0.979912	1.526060	9.200555	-0.867157	-0.085961	-0.431901	-0.331254	0.381658	-1.141787	-0.913227	-0.005558	0.084087	0.398641
20273	1.289460	2.361645	8.154428	-0.194227	-0.172295	-0.234155	-0.336778	0.387647	-1.138348	-0.911081	-0.001290	0.085566	0.403248
20274	1.774896	2.370486	8.477312	0.626632	-0.198128	0.229629	-0.341991	0.377865	-1.140457	-0.912499	-0.010671	0.094266	0.397926
20275	2.314523	2.924060	9.452374	0.642204	-0.241677	0.308801	-0.347167	0.355660	-1.143090	-0.914252	-0.020238	0.103852	0.391087
20276	2.488992	3.041382	10.198107	-0.034790	-0.400743	0.218960	-0.358451	0.360422	-1.146928	-0.915117	-0.015966	0.111032	0.387269
20277	3.589784	1.224121	11.237148	-0.523156	-0.208988	0.138896	-0.369224	0.369108	-1.147593	-0.915821	-0.004822	0.110947	0.385928
20278	3.607437	-1.600910	9.723521	-0.683504	0.233513	0.164360	-0.367406	0.375172	-1.148750	-0.917581	0.006304	0.101439	0.384337
20279	1.983587	-1.484845	8.775126	-0.151647	0.258581	0.477759	-0.359181	0.385694	-1.145723	-0.921700	0.007928	0.095570	0.375862
20280	1.915012	0.431472	9.906565	0.835041	0.020585	1.092790	-0.352840	0.368727	-1.147128	-0.929743	-0.005484	0.101297	0.353958
20281	1.188220	0.260739	11.926437	0.668676	-0.329469	1.528650	-0.352383	0.346808	-1.143576	-0.939279	-0.012593	0.112332	0.324004
20282	0.292860	-0.685208	10.914540	-0.559889	-0.159987	0.723398	-0.356826	0.342405	-1.146054	-0.943591	0.000629	0.111915	0.311626
20283	0.326583	-0.553696	9.381514	-0.552564	0.000221	0.142746	-0.359972	0.342596	-1.145215	-0.944429	0.011328	0.108377	0.310130
20284	0.909182	-0.693666	8.842089	-0.269374	-0.055384	0.044152	-0.360527	0.352821	-1.144754	-0.944513	0.016897	0.107783	0.309827
20285	1.770149	-0.758158	8.693301	-0.224322	-0.186025	-0.048670	-0.364218	0.360086	-1.144615	-0.943741	0.022206	0.109787	0.311136
20286	2.293749	-0.493786	8.904721	-0.036137	-0.152457	-0.081591	-0.367686	0.380896	-1.144981	-0.942883	0.023700	0.112518	0.312651
20287	2.419383	-0.161367	9.356122	-0.068032	-0.066314	-0.087381	-0.371101	0.383199	-1.145666	-0.942175	0.025276	0.113265	0.314387
20288	2.070915	-0.424965	9.364265	-0.133430	-0.030390	-0.125284	-0.373691	0.372930	-1.147156	-0.941250	0.027739	0.113103	0.316997
20289	2.029887	-0.571349	9.258216	-0.010035	0.012273	-0.154665	-0.375274	0.376267	-1.146501	-0.940312	0.027623	0.112759	0.319899
20290	2.199419	-0.167771	9.481790	-0.001166	0.069617	-0.276333	-0.374225	0.376081	-1.145457	-0.938691	0.026618	0.111634	0.325098
20291	2.067376	0.045870	9.683104	0.003928	0.039245	-0.304786	-0.373209	0.386947	-1.144329	-0.936807	0.025745	0.110946	0.330788
20292	2.165251	-0.025184	9.537427	-0.157098	0.065954	-0.504937	-0.374796	0.391653	-1.143100	-0.933485	0.027174	0.108966	0.340578
20293	2.468752	0.014268	9.219130	-0.354145	0.132238	-0.663442	-0.375719	0.393459	-1.142634	-0.928977	0.031594	0.104313	0.353726
20294	2.694155	-0.292357	8.838472	-0.307034	0.136430	-0.673020	-0.374711	0.407051	-1.139826	-0.924209	0.034969	0.100060	0.366883
20295	2.338928	-0.352208	8.760637	-0.022711	0.147891	-0.465098	-0.375249	0.411496	-1.140344	-0.921053	0.033577	0.097401	0.375563
20296	2.219634	-0.111597	9.332771	0.195623	0.245684	-0.605238	-0.372911	0.418560	-1.137359	-0.917038	0.026991	0.094781	0.386431
20297	2.141692	0.353054	9.837096	0.014997	0.257494	-0.784327	-0.370553	0.418790	-1.137644	-0.911368	0.023447	0.090530	0.400827
20298	2.317299	0.297908	9.087194	-0.363014	0.227461	-0.921871	-0.368597	0.421973	-1.133715	-0.904042	0.026612	0.083927	0.418278
20299	2.678617	0.032536	8.272376	-0.365827	0.245597	-1.080947	-0.367596	0.437768	-1.130573	-0.894987	0.029590	0.076995	0.438399
20300	2.950762	0.372511	9.130135	0.241929	0.170126	-0.803786	-0.368404	0.444791	-1.128748	-0.888224	0.022574	0.076572	0.452421
20301	2.640403	1.682612	11.197342	0.876601	0.060506	-0.466582	-0.369685	0.435086	-1.132094	-0.884330	0.005958	0.083740	0.459251
20302	1.277404	2.211256	11.057675	-0.003942	-0.069980	-0.204674	-0.372780	0.418075	-1.134322	-0.882331	0.006377	0.085002	0.462846
20303	-0.379266	0.125338	10.358331	-0.834542	-0.022269	-0.698054	-0.374265	0.433066	-1.135956	-0.875532	0.020250	0.077787	0.476427
20304	0.740583	-0.002472	9.690896	0.188298	0.138437	-1.091879	-0.379021	0.445688	-1.133379	-0.865209	0.013981	0.077615	0.495171
20305	2.477399	0.747553	10.450910	0.116222	-0.002339	-0.308374	-0.379796	0.441719	-1.134292	-0.862182	0.011653	0.078939	0.500275
20306	1.348249	-0.758376	10.129193	-0.312081	0.127235	0.053903	-0.378536	0.458589	-1.130056	-0.862826	0.015898	0.073642	0.499856
20307	0.467452	0.240080	9.131958	-0.072433	0.457851	-0.436371	-0.370958	0.466062	-1.125923	-0.859065	0.012089	0.065141	0.507560
20308	0.450883	2.361150	9.611232	0.135634	0.194991	-0.089168	-0.362018	0.456891	-1.126447	-0.858437	0.007714	0.063222	0.508949
20309	0.733043	0.929376	9.353917	-0.085450	-0.375782	0.444010	-0.363844	0.454053	-1.127446	-0.862426	0.013623	0.068727	0.501310
20310	1.034738	-0.531184	8.962644	-0.072916	-0.294143	0.059117	-0.371459	0.458536	-1.128678	-0.862586	0.017960	0.073085	0.500281
20311	1.570941	0.663081	9.831687	0.211704	-0.084603	-0.188149	-0.372785	0.464130	-1.130345	-0.860660	0.014957	0.076716	0.503146
20312	1.854005	2.241069	10.459025	0.366250	-0.024392	0.164442	-0.372238	0.456416	-1.131923	-0.862361	0.009201	0.080803	0.499720
20313	1.168975	1.859645	9.795889	-0.038005	-0.092456	0.330896	-0.373265	0.449470	-1.135317	-0.865504	0.011298	0.081990	0.494017
20314	0.571361	0.800166	8.745849	-0.239198	-0.318963	0.214086	-0.376692	0.456335	-1.136124	-0.867014	0.018990	0.085131	0.490590
20315	1.909872	1.984637	8.883876	0.131625	-0.479136	-0.224626	-0.391387	0.461828	-1.138306	-0.864002	0.020946	0.094861	0.494027
20316	3.842457	2.451850	10.003408	0.412398	-0.412318	0.052044	-0.404212	0.455389	-1.140089	-0.863856	0.018042	0.106065	0.492116
20317	5.020056	-0.398044	10.426852	0.313605	-0.166245	0.496082	-0.412034	0.441541	-1.143093	-0.868430	0.015322	0.112048	0.482742
20318	3.020132	-1.558172	9.693147	-0.494845	-0.104038	0.861343	-0.414662	0.443458	-1.139683	-0.876188	0.026898	0.108826	0.468751
20319	1.272511	-0.861782	9.278084	-0.176262	-0.081718	1.069724	-0.410622	0.451069	-1.138161	-0.885737	0.033215	0.108154	0.450188
20320	0.042120	-1.354958	9.381236	0.319935	-0.001653	1.377972	-0.404044	0.442777	-1.138498	-0.897983	0.030584	0.110138	0.424925
20321	-0.147624	-1.860775	9.783556	0.258776	0.212164	0.333336	-0.390650	0.434374	-1.140774	-0.901423	0.025052	0.108267	0.418435
20322	1.528185	-0.082809	9.994843	-0.134115	0.153142	-0.069209	-0.384616	0.432708	-1.140365	-0.901098	0.026088	0.104454	0.420038
20323	2.764411	-0.761937	8.938031	-0.438212	0.042739	-0.021579	-0.385024	0.437040	-1.135974	-0.900764	0.033817	0.099949	0.421298
20324	3.557061	-1.825256	8.467369	-0.217224	0.100205	-0.399023	-0.383486	0.448525	-1.132177	-0.897419	0.036135	0.096615	0.428951
20325	3.128387	-0.842747	8.596022	0.141518	0.035571	0.107432	-0.381384	0.446503	-1.130405	-0.898524	0.033883	0.097117	0.426703
20326	2.268078	0.753271	8.653857	0.477178	0.134838	0.089792	-0.374041	0.445205	-1.129202	-0.899833	0.024379	0.098737	0.424213
20327	2.531784	2.646568	10.512862	1.121204	0.054620	-0.325284	-0.372911	0.418216	-1.134316	-0.897503	0.003383	0.107465	0.427702
20328	2.032408	2.962951	12.432550	0.336727	-0.124217	0.167131	-0.372574	0.392793	-1.134591	-0.898654	-0.001188	0.112598	0.423959
20329	0.321570	-0.146004	9.602108	-1.103569	-0.088539	-0.338742	-0.377865	0.409017	-1.131894	-0.895386	0.018841	0.104808	0.432370
20330	0.225254	-0.531480	7.359014	-0.755416	0.284351	-1.206876	-0.379532	0.440319	-1.127568	-0.884890	0.027418	0.093636	0.455467
20331	0.855215	0.339252	8.252626	0.276293	0.159302	-1.043734	-0.379701	0.453126	-1.125568	-0.875648	0.019316	0.093826	0.473354
20332	1.861588	2.687784	10.311486	1.237486	0.008509	-0.508069	-0.384997	0.427211	-1.128981	-0.871018	-0.003337	0.105586	0.479759
20333	1.711071	3.022561	11.565455	0.442469	-0.009724	-0.401063	-0.381930	0.409548	-1.133026	-0.867076	-0.011739	0.109953	0.485749
20334	1.542846	1.118886	9.952536	-0.655697	0.080740	-0.842277	-0.385899	0.422033	-1.131259	-0.859019	-0.002950	0.101997	0.501672
20335	1.618143	1.270597	8.668522	-0.609610	0.198109	-0.791865	-0.386500	0.447939	-1.127646	-0.851355	0.003971	0.092396	0.516373
20336	1.497273	1.933487	9.107460	0.209369	0.252850	-0.244365	-0.380867	0.448308	-1.125175	-0.849276	-0.002602	0.090303	0.520162
20337	1.104423	1.763862	10.232651	0.559516	0.172289	0.040957	-0.376765	0.435563	-1.127749	-0.849940	-0.013838	0.093193	0.518388
20338	1.079839	1.348411	10.564748	-0.034364	0.094581	-0.111681	-0.370745	0.438775	-1.129177	-0.848952	-0.014387	0.091232	0.520337
20339	1.233408	1.268569	9.585720	-0.473341	0.044907	-0.159354	-0.368950	0.452088	-1.127051	-0.847483	-0.007138	0.085479	0.523846
20340	1.002056	1.468182	8.941748	-0.140273	-0.070434	0.123031	-0.368459	0.462909	-1.123396	-0.848659	-0.003758	0.085254	0.522011
20341	0.707613	1.341519	9.275421	0.328943	-0.097944	0.173013	-0.369999	0.452102	-1.126640	-0.850261	-0.008098	0.090338	0.518488
20342	0.734177	1.582366	10.001244	0.239414	-0.117037	-0.019268	-0.372329	0.442724	-1.131159	-0.849799	-0.010937	0.094841	0.518390
20343	1.125116	1.921988	10.111757	-0.249905	-0.121164	-0.233995	-0.376419	0.451591	-1.128177	-0.847185	-0.006007	0.094217	0.522843
20344	1.450867	1.782212	9.569264	-0.342591	-0.174036	-0.140964	-0.384320	0.464181	-1.127158	-0.845399	0.001404	0.093597	0.525869
20345	1.806155	1.429419	9.361409	0.001687	-0.081849	0.060449	-0.386695	0.470116	-1.130662	-0.845888	0.002199	0.094987	0.524829
20346	1.900645	1.586494	9.584540	0.046108	-0.068638	0.117221	-0.390875	0.465575	-1.133413	-0.846988	0.002415	0.096660	0.522744
20347	1.408200	1.616394	9.588460	-0.104622	-0.075662	0.132724	-0.392326	0.468972	-1.135547	-0.848225	0.005057	0.096856	0.520681
20348	1.503817	1.763731	9.339985	0.028638	-0.025123	0.004368	-0.393646	0.471883	-1.134643	-0.848228	0.004894	0.097613	0.520535
20349	2.468059	1.368670	9.882770	0.113144	-0.073853	0.065114	-0.394816	0.469039	-1.136048	-0.848771	0.003681	0.100092	0.519188
20350	2.786262	0.175396	9.502020	-0.289670	-0.113735	0.317315	-0.397841	0.472573	-1.136566	-0.851786	0.010467	0.099021	0.514341
20351	2.092470	0.104481	8.792952	-0.200365	-0.009293	0.364408	-0.395764	0.479307	-1.137041	-0.855450	0.014599	0.097122	0.508488
20352	1.935511	0.548299	9.463479	0.322909	0.056793	0.460184	-0.391295	0.474927	-1.137230	-0.860276	0.009444	0.099327	0.499971
20353	1.692405	0.298880	10.699760	0.263119	-0.032202	0.659264	-0.385241	0.466679	-1.139020	-0.866772	0.006481	0.102448	0.488026
20354	1.389897	-0.189598	10.797651	-0.299550	-0.006653	0.367769	-0.382620	0.467052	-1.139835	-0.870261	0.012545	0.099622	0.482249
20355	1.127766	-0.471172	9.643736	-0.541866	0.051558	0.086341	-0.377947	0.482081	-1.137023	-0.871021	0.021634	0.093471	0.481785
20356	1.160307	-0.519204	8.903831	-0.224846	0.058583	-0.054060	-0.373781	0.491364	-1.136247	-0.870491	0.024938	0.090340	0.483180
20357	1.552441	0.002475	9.008196	0.137508	-0.011139	-0.021653	-0.372736	0.492766	-1.138206	-0.870344	0.022630	0.091838	0.483275
20358	2.127859	0.420751	9.720639	0.064271	-0.033386	-0.151262	-0.372618	0.497505	-1.140183	-0.868828	0.021611	0.093142	0.485793
20359	2.470155	0.244911	9.585658	-0.231109	-0.006986	-0.240492	-0.373683	0.503231	-1.141849	-0.866376	0.025298	0.091115	0.490357
20360	2.722754	0.373221	9.055746	-0.264349	0.082236	-0.192333	-0.372141	0.514151	-1.143646	-0.864464	0.028777	0.087225	0.494232
20361	2.438782	0.246692	8.869892	0.036416	0.095716	-0.060388	-0.367940	0.512022	-1.145355	-0.864067	0.027192	0.086016	0.495227
20362	2.124604	0.512874	9.272198	0.316726	0.101197	-0.042628	-0.363459	0.503992	-1.149112	-0.863947	0.020698	0.087457	0.495499
20363	1.897210	0.814621	9.758726	0.168925	0.112094	-0.102229	-0.357813	0.500942	-1.154318	-0.863204	0.016583	0.087312	0.496971
20364	1.861153	0.651330	9.585568	-0.213811	0.178178	-0.316935	-0.355980	0.501885	-1.155106	-0.860239	0.018005	0.082246	0.502892
20365	2.076382	0.730433	9.187249	-0.245946	0.220419	-0.453838	-0.355483	0.510806	-1.152971	-0.855907	0.019370	0.076243	0.511111
20366	2.802172	1.146586	9.933203	0.313696	0.055293	-0.413551	-0.354806	0.503330	-1.152949	-0.851816	0.012859	0.078691	0.517737
20367	2.297614	1.787991	10.731163	0.436528	0.001098	0.165625	-0.356456	0.485167	-1.154566	-0.853617	0.005757	0.083329	0.514160
20368	0.024501	0.392271	9.468598	-0.460095	-0.004590	0.081145	-0.354114	0.490562	-1.151103	-0.854332	0.013849	0.078697	0.513548
20369	-0.306383	-0.409929	8.574018	-0.309032	0.171131	-0.790601	-0.356253	0.504471	-1.146922	-0.846284	0.016178	0.072876	0.527476
20370	0.625588	0.451766	9.905358	0.530430	0.050376	-0.506108	-0.360045	0.501872	-1.150413	-0.841073	0.005986	0.077807	0.535263
20371	1.155353	1.544016	11.160046	0.587902	0.026718	-0.173857	-0.364952	0.477838	-1.158020	-0.839275	-0.004453	0.083707	0.537206
20372	0.699597	0.312450	10.977256	-0.370338	0.144847	-0.462392	-0.367694	0.474687	-1.162603	-0.834484	-0.000509	0.077282	0.545585
20373	0.680405	-0.124908	9.810308	-0.681026	0.248551	-0.736717	-0.366439	0.493729	-1.162813	-0.826679	0.007031	0.065655	0.558786
20374	1.005853	0.953725	9.196041	-0.319637	0.189045	-0.327621	-0.366612	0.508136	-1.164349	-0.823144	0.009829	0.059031	0.564670
20375	1.300508	0.777049	9.314715	0.090378	0.073198	0.003509	-0.367653	0.505713	-1.166139	-0.823305	0.007533	0.058837	0.564491
20376	0.736426	-0.031670	9.724682	0.059823	0.100258	-0.059920	-0.366605	0.505924	-1.164286	-0.822712	0.005402	0.057901	0.565477
20377	-0.089051	0.060153	9.775678	-0.291049	0.036159	-0.142589	-0.368182	0.506662	-1.158667	-0.821113	0.009629	0.053965	0.568128
20378	-0.576900	0.468772	9.791322	-0.073389	0.080132	-0.265307	-0.371446	0.502008	-1.157316	-0.818143	0.009690	0.051896	0.572586
20379	0.116929	0.534831	10.481174	0.074475	0.088625	-0.411718	-0.375105	0.498494	-1.157120	-0.813526	0.006983	0.051245	0.579224
20380	0.524249	-0.263627	10.124249	-0.410760	0.001192	-0.385556	-0.379316	0.504414	-1.158080	-0.808948	0.013309	0.046548	0.585883
20381	0.609004	-0.703882	9.629575	-0.478657	0.046166	-0.394311	-0.385018	0.526889	-1.156509	-0.804205	0.020136	0.040123	0.592654
20382	0.754597	-0.215804	9.712189	-0.218656	0.150289	-0.272648	-0.388313	0.532740	-1.155358	-0.800978	0.021704	0.035250	0.597261
20383	1.039772	0.163217	10.339008	-0.257168	0.222218	-0.100891	-0.386730	0.529383	-1.155083	-0.799821	0.023104	0.028498	0.599116
20384	0.945045	0.515844	10.191446	-0.457033	0.153613	0.159741	-0.382426	0.536310	-1.154117	-0.801563	0.028716	0.020516	0.596868
20385	0.785331	0.105080	9.195677	-0.682763	0.154866	0.461472	-0.372497	0.547121	-1.153358	-0.806653	0.037990	0.009487	0.589726
20386	0.398611	-0.499060	8.750348	-0.654834	0.101173	0.555049	-0.360231	0.564318	-1.144058	-0.812595	0.047509	-0.000264	0.580890
20387	-0.900548	-0.731290	9.441472	-0.113152	-0.005331	0.945340	-0.346881	0.570623	-1.142949	-0.823346	0.049349	-0.002555	0.565384
20388	-1.295775	-0.660753	9.797040	0.001491	-0.021130	0.760017	-0.339137	0.567229	-1.147261	-0.831849	0.049567	-0.002912	0.552776
20389	-0.867291	-0.303489	9.631802	-0.381625	0.003438	0.787158	-0.328918	0.568996	-1.150110	-0.840075	0.055677	-0.008199	0.539544
20390	-1.361442	-0.676609	8.851717	-0.432426	-0.134348	1.017889	-0.320033	0.578530	-1.152964	-0.850399	0.064255	-0.011709	0.522069
20391	-1.606122	-1.268404	8.961789	0.029044	-0.336714	1.160453	-0.314652	0.576549	-1.156275	-0.862418	0.066743	-0.007486	0.501722
20392	-1.333197	-0.520682	9.573419	0.062731	-0.336989	1.041101	-0.313187	0.569153	-1.160642	-0.872802	0.068915	-0.002402	0.483179
20393	-1.147612	0.511882	10.413670	0.425733	0.105082	0.764711	-0.305569	0.563482	-1.161837	-0.880679	0.060025	-0.001539	0.469893
20394	-0.251451	-0.020436	10.014380	0.006200	0.029857	0.285346	-0.300191	0.562620	-1.165776	-0.883365	0.059670	-0.002316	0.464866
20395	2.985078	-0.114543	10.781046	0.518897	0.186297	-0.390860	-0.297696	0.561602	-1.172211	-0.880297	0.048381	-0.000587	0.471949
20396	6.324798	-1.604720	12.386907	0.615186	-0.186839	0.214591	-0.296870	0.549718	-1.185210	-0.882848	0.039352	0.008334	0.467932
20397	5.577496	-0.579544	11.631828	0.236056	-0.354387	1.140753	-0.287132	0.537713	-1.195659	-0.893406	0.038547	0.015965	0.447309
20398	1.809664	-1.104484	9.043691	-0.349170	-0.439538	1.889868	-0.271801	0.538376	-1.191431	-0.909200	0.049328	0.019258	0.412978
20399	-0.907729	-3.027647	8.007331	-0.171949	-0.250202	0.685568	-0.259493	0.541200	-1.181921	-0.914510	0.054751	0.021746	0.400252
20400	-1.587415	-2.491371	8.694817	0.501162	-0.338314	0.163851	-0.262093	0.534073	-1.181851	-0.916145	0.048404	0.031799	0.396640
20401	0.585081	-1.495595	9.329162	0.663876	-0.225680	-0.085646	-0.260454	0.512738	-1.193166	-0.915891	0.037986	0.041218	0.397495
20402	2.005682	-1.494067	9.574898	0.010800	0.032108	-0.661899	-0.260184	0.511005	-1.202386	-0.910576	0.037029	0.041251	0.409607
20403	2.872007	-1.347386	8.620843	-0.402528	0.077572	-0.339504	-0.261916	0.521394	-1.208014	-0.907522	0.043588	0.036803	0.416113
20404	2.453228	-1.998274	7.703170	-0.370520	0.306038	-0.077882	-0.258155	0.534144	-1.201281	-0.906716	0.047753	0.028265	0.418076
20405	1.227368	-0.717009	8.941075	0.516331	0.592751	-0.080152	-0.250003	0.524395	-1.193714	-0.906772	0.033622	0.021966	0.419705
20406	0.498361	0.736011	11.309639	0.885043	0.420613	-0.074750	-0.239966	0.497473	-1.186179	-0.906710	0.014051	0.021848	0.420953
20407	0.164296	0.628113	12.258071	0.052088	0.045498	-0.327249	-0.239397	0.482273	-1.186666	-0.903985	0.012730	0.021608	0.426828
20408	0.292287	-0.627112	9.566331	-1.017576	0.001222	-0.847100	-0.241394	0.492967	-1.187102	-0.896166	0.030785	0.013146	0.442454
20409	0.481256	-1.347131	8.080590	-1.317200	0.051021	-1.274708	-0.249136	0.540485	-1.185116	-0.883505	0.053763	0.001399	0.465324
20410	1.691164	-0.397834	9.742296	0.517638	0.240806	-0.802175	-0.255473	0.556389	-1.185604	-0.876391	0.042390	0.002852	0.479722
20411	1.586429	1.265569	12.402790	1.266046	-0.034973	1.044256	-0.253030	0.528566	-1.191821	-0.887020	0.020736	0.014849	0.461026
20412	-0.738981	-2.068083	9.959513	-0.645839	0.138343	0.562674	-0.240124	0.507230	-1.189853	-0.891746	0.031127	0.006233	0.451421
20413	-2.182814	-0.730464	7.748720	-0.766913	0.635357	-0.813375	-0.231367	0.513918	-1.176596	-0.883726	0.039091	-0.011516	0.466227
20414	-1.184703	1.350800	8.572297	0.835683	0.336881	-0.559506	-0.227574	0.516244	-1.173246	-0.878860	0.021347	-0.009206	0.476513
20415	0.848071	0.640379	10.960084	1.131000	-0.477372	0.906844	-0.234541	0.479584	-1.182557	-0.887678	0.005872	0.009588	0.460328
20416	1.597094	-1.481941	10.700641	-0.252264	-0.207611	0.384323	-0.242696	0.489755	-1.184267	-0.891057	0.012381	0.010940	0.453590
20417	0.817239	-0.020541	9.298684	-0.674126	0.083360	0.192277	-0.239617	0.511620	-1.176707	-0.892579	0.023787	0.003350	0.450250
20418	0.009766	1.188061	9.062632	0.325835	0.095617	0.899351	-0.236147	0.489727	-1.171197	-0.900628	0.017210	0.004182	0.434229
20419	-0.935707	0.729252	9.836110	0.517112	-0.340401	1.479978	-0.231352	0.463305	-1.168367	-0.913176	0.010966	0.014331	0.407165
20420	-1.746634	0.515478	9.495157	0.195467	-0.622790	1.209481	-0.238897	0.443875	-1.169160	-0.922536	0.012853	0.027059	0.384747
20421	-0.525600	0.814358	9.804729	-0.050691	-0.464249	0.542840	-0.244957	0.454462	-1.166898	-0.926368	0.017539	0.035059	0.374574
20422	-0.130341	0.588463	9.245765	0.001579	-0.404812	0.889879	-0.251766	0.452117	-1.166363	-0.932573	0.021206	0.042290	0.357869
20423	-1.207303	0.641735	9.212321	0.451078	-0.362409	1.051814	-0.263220	0.425867	-1.173302	-0.939729	0.016064	0.051722	0.337603
20424	-0.111297	2.952951	10.263397	0.494512	-0.185690	0.829047	-0.266036	0.403036	-1.175053	-0.945115	0.008921	0.058314	0.321368
20425	1.260208	2.696280	10.211143	0.139374	0.024212	0.851973	-0.263108	0.388063	-1.175691	-0.950509	0.006716	0.058521	0.305060
20426	2.341097	1.201339	10.053419	-0.211410	0.082771	0.451472	-0.255269	0.395282	-1.166656	-0.953289	0.010798	0.055637	0.296696
20427	4.475281	0.123736	11.544573	0.799271	-0.061653	0.387836	-0.257611	0.389188	-1.163635	-0.955540	-0.003997	0.061536	0.288342
20428	4.921366	-0.251409	13.859490	0.641488	-0.337819	1.796427	-0.260113	0.348792	-1.164881	-0.964710	-0.012047	0.071825	0.253043
20429	1.732323	-2.188212	10.698084	-0.818422	-0.371666	2.149657	-0.268090	0.342602	-1.164189	-0.974188	0.008565	0.075471	0.212576
20430	0.151437	-1.755977	8.473068	-0.203902	-0.409795	1.379037	-0.278187	0.344220	-1.164554	-0.978988	0.016391	0.082363	0.185825
20431	0.742401	-0.992993	7.079930	0.125424	-0.403432	0.911420	-0.287298	0.322895	-1.165521	-0.981548	0.016898	0.090535	0.167574
20432	2.656677	-1.477582	7.898021	0.555850	-0.283930	0.582469	-0.298263	0.308022	-1.168920	-0.983025	0.008030	0.097808	0.155020
20433	3.540978	-0.281800	9.287953	0.268778	-0.229477	1.090870	-0.306868	0.292725	-1.168109	-0.985728	0.005658	0.103147	0.132928
20434	2.357065	-0.507198	8.921205	0.021791	-0.076158	1.202748	-0.311430	0.283961	-1.167006	-0.988480	0.007946	0.104588	0.109117
20435	0.782495	-1.598756	9.810117	0.323840	0.098929	0.909903	-0.310993	0.269041	-1.167482	-0.990525	0.003387	0.103334	0.090393
20436	-0.028162	-0.793086	9.856183	0.241474	-0.008822	0.671282	-0.309878	0.246006	-1.164105	-0.991630	0.000042	0.103939	0.076592
20437	1.261660	-0.410511	9.459663	0.306246	0.121758	0.018696	-0.309580	0.233547	-1.163307	-0.991889	-0.005984	0.102063	0.075525
20438	2.217541	-0.266983	9.223170	-0.392475	0.009129	-0.157706	-0.308688	0.242531	-1.164361	-0.991671	0.001506	0.101317	0.079507
20439	2.092213	-1.128531	8.595267	-0.103131	-0.021459	0.026089	-0.308581	0.250698	-1.165167	-0.991659	0.003896	0.101665	0.079132
20440	1.948367	-0.665094	8.938737	0.207501	0.042365	-0.003467	-0.307525	0.248045	-1.164997	-0.991739	-0.000256	0.101202	0.078816
20441	1.864437	0.056696	9.171389	0.307160	0.123338	-0.151179	-0.302909	0.238206	-1.162173	-0.991721	-0.006570	0.099324	0.081122
20442	2.182040	-0.068521	9.976289	0.162736	0.207940	-0.527793	-0.295551	0.231652	-1.160738	-0.991180	-0.011146	0.095439	0.091262
20443	2.252859	0.554141	10.248130	-0.273907	0.104631	-0.238124	-0.289936	0.238903	-1.163229	-0.990977	-0.006086	0.092913	0.096413
20444	2.029758	-0.374789	8.924604	-0.084172	0.182228	-0.077779	-0.285501	0.245975	-1.162658	-0.991160	-0.004878	0.089179	0.098106
20445	2.194155	-0.180025	9.272338	0.236204	0.351705	-0.420534	-0.277627	0.242137	-1.159682	-0.990869	-0.010691	0.082751	0.105911
20446	2.858281	1.254402	9.967805	0.206002	0.294026	-0.180750	-0.264258	0.241752	-1.155995	-0.990890	-0.015658	0.077370	0.109116
20447	3.127196	1.361209	9.864541	-0.068433	0.190354	0.035149	-0.257700	0.239613	-1.153482	-0.991269	-0.014423	0.073671	0.108401
20448	3.444858	1.381475	9.306152	-0.245397	0.262678	0.070362	-0.252590	0.240019	-1.152067	-0.991851	-0.009991	0.068000	0.107277
20449	2.893692	1.206354	8.602246	-0.324275	0.274224	0.400980	-0.244478	0.244496	-1.150424	-0.993068	-0.003424	0.062263	0.099642
20450	0.924097	0.262817	8.098881	-0.247936	0.205230	0.298708	-0.240301	0.250294	-1.148297	-0.993897	0.001494	0.057761	0.093974
20451	-0.136435	1.272898	10.104422	1.245456	0.037760	-0.256275	-0.238703	0.241528	-1.147131	-0.993166	-0.023512	0.059611	0.097541
20452	0.550953	2.722700	14.424981	1.236725	-0.187504	0.084080	-0.242367	0.194244	-1.141942	-0.992209	-0.047562	0.065821	0.094485
20453	0.382734	-0.176035	13.433275	-0.912463	0.001116	0.060163	-0.240651	0.190379	-1.143810	-0.993020	-0.029288	0.064314	0.094427
20454	-0.575971	-2.511832	8.904099	-1.519711	0.213540	-0.332498	-0.237892	0.233412	-1.149521	-0.993072	0.000091	0.057031	0.102741
20455	-0.349989	-1.342963	6.519579	-0.322217	0.455393	-0.643737	-0.229085	0.269423	-1.150079	-0.992124	0.005068	0.047415	0.115825
20456	0.921486	1.398693	8.309243	1.416115	0.369809	-0.249390	-0.214244	0.258200	-1.145158	-0.991584	-0.024075	0.043417	0.119572
20457	1.663096	1.528910	10.723277	1.206615	-0.202604	0.682305	-0.216593	0.209527	-1.140957	-0.992075	-0.046757	0.050757	0.104998
20458	0.288371	-0.335862	10.165690	-0.333439	-0.239893	0.723601	-0.219405	0.184722	-1.134803	-0.993526	-0.038867	0.055537	0.091164
20459	-0.735360	-0.912781	9.197612	-0.558299	0.078979	-0.098753	-0.222076	0.202024	-1.139671	-0.993812	-0.027769	0.052914	0.093629
20460	-0.821101	1.488561	9.492146	0.388643	0.096801	-0.242515	-0.216317	0.204609	-1.137530	-0.993195	-0.035897	0.051635	0.098030
20461	-0.013137	1.571274	10.368285	0.637958	-0.183411	0.210689	-0.225438	0.186954	-1.141967	-0.992878	-0.047819	0.056634	0.093272
20462	1.051005	0.333323	10.366950	-0.193649	-0.277715	-0.141032	-0.231978	0.182436	-1.143363	-0.992453	-0.043580	0.061707	0.096598
20463	1.603585	0.161201	9.326253	-0.639175	-0.135862	-0.348485	-0.230579	0.197384	-1.145961	-0.992073	-0.030832	0.062836	0.104367
20464	1.403213	1.397791	8.930519	0.052852	0.021693	-0.083617	-0.231132	0.207546	-1.148821	-0.991885	-0.031996	0.062518	0.105982
20465	0.846681	2.232435	9.836136	0.574352	-0.016345	0.194558	-0.230172	0.192543	-1.146119	-0.991847	-0.042981	0.064165	0.101370
20466	0.722627	1.715676	10.254994	0.062882	-0.217558	0.102413	-0.239735	0.191417	-1.147904	-0.991697	-0.043616	0.068752	0.099534
20467	1.425684	1.650650	9.203665	-0.622123	-0.281611	-0.273353	-0.247900	0.205099	-1.152160	-0.991208	-0.031023	0.072836	0.106012
20468	2.115538	1.876719	8.878966	-0.382484	-0.284633	-0.283383	-0.252513	0.214577	-1.157385	-0.990363	-0.023213	0.077540	0.112383
20469	2.772796	2.252744	9.153812	0.274352	-0.182986	0.075444	-0.260901	0.214333	-1.156500	-0.990096	-0.028153	0.081880	0.110514
20470	2.744691	0.667342	9.420019	0.484798	-0.124341	0.363871	-0.266099	0.198920	-1.154006	-0.990338	-0.036839	0.085666	0.102638
20471	2.876760	-0.444289	9.692380	0.225592	-0.106311	0.301298	-0.274348	0.196005	-1.151216	-0.990571	-0.040535	0.088600	0.096315
20472	2.065366	-0.063365	9.890842	-0.033373	-0.138872	0.556819	-0.280495	0.191133	-1.149573	-0.991353	-0.038580	0.091786	0.085478
20473	1.578556	-0.013823	11.035564	0.518590	-0.076088	0.723468	-0.285142	0.166888	-1.148028	-0.991888	-0.047276	0.094859	0.070177
20474	1.858804	0.726830	12.386330	0.673799	-0.178240	0.954805	-0.291481	0.137876	-1.141701	-0.991970	-0.058528	0.100272	0.050147
20475	1.286695	0.512415	10.940812	-0.589980	-0.347074	0.803174	-0.306012	0.132138	-1.142247	-0.992550	-0.044682	0.107565	0.035741
20476	0.233063	-0.963232	8.638062	-0.963013	-0.305842	0.296922	-0.319605	0.164968	-1.150883	-0.992741	-0.024677	0.113241	0.032125
20477	0.242078	-1.264095	8.058186	-0.200368	-0.137730	-0.056755	-0.326210	0.182889	-1.154757	-0.992491	-0.020440	0.115789	0.033709
20478	1.714478	-0.050373	9.345691	0.379436	-0.070243	0.006976	-0.328937	0.174396	-1.155259	-0.992143	-0.027873	0.117492	0.032732
20479	2.237567	-0.222879	9.704793	-0.161320	-0.163863	0.085901	-0.333382	0.170807	-1.157048	-0.991908	-0.024027	0.120640	0.031429
20480	2.093720	-0.730379	9.285441	-0.449661	-0.071619	-0.220242	-0.337347	0.182441	-1.160487	-0.991757	-0.015561	0.121718	0.036892
20481	1.992372	-0.416710	9.097056	-0.155565	0.002538	-0.098597	-0.335408	0.191329	-1.158369	-0.991747	-0.012317	0.121467	0.039146
20482	1.877218	-0.210051	9.231553	0.183279	0.036138	0.024697	-0.334477	0.186782	-1.159851	-0.991797	-0.015889	0.120951	0.038185
20483	1.725239	-0.324429	9.487678	0.124372	0.065774	-0.259056	-0.333962	0.189407	-1.154197	-0.991723	-0.018604	0.119573	0.042922
20484	1.871530	-0.355745	9.579043	-0.203027	0.084141	-0.465988	-0.328728	0.192363	-1.155757	-0.991542	-0.015732	0.117602	0.052597
20485	2.426778	0.042625	9.150240	-0.245110	0.144112	-0.531287	-0.322734	0.204690	-1.157030	-0.991347	-0.011815	0.114233	0.063578
20486	2.976958	-0.012958	8.852262	-0.102865	0.174640	-0.493625	-0.315925	0.206789	-1.158900	-0.991082	-0.011092	0.110568	0.073534
20487	3.029962	-0.184285	9.208965	0.068060	0.310712	-0.400287	-0.308328	0.208360	-1.156547	-0.991128	-0.013306	0.104412	0.081162
20488	3.010058	0.368769	9.468920	-0.022173	0.323389	-0.188335	-0.298779	0.214282	-1.153016	-0.991472	-0.013751	0.097964	0.084834
20489	3.074079	0.287387	9.278962	-0.110621	0.302140	-0.114492	-0.290401	0.217363	-1.151023	-0.991883	-0.011826	0.091831	0.087155
20490	3.076125	1.345785	10.474393	-0.077828	0.205896	0.051129	-0.283858	0.220795	-1.150458	-0.992356	-0.010515	0.087673	0.086210
20491	1.892046	0.154381	10.090859	-0.118918	0.082993	0.292770	-0.281222	0.215742	-1.149585	-0.993009	-0.007363	0.086003	0.080513
20492	0.480066	0.055904	9.660802	-0.084538	0.142839	-0.106018	-0.277565	0.219784	-1.148702	-0.993087	-0.006066	0.083065	0.082715
20493	-0.492330	1.620967	11.623947	-0.334553	0.205505	-0.244216	-0.272862	0.225034	-1.147262	-0.993028	0.000177	0.078393	0.088032
20494	0.485969	0.529248	9.149599	-0.602222	-0.178494	-0.053125	-0.276739	0.251291	-1.149842	-0.992571	0.012399	0.080922	0.090000
20495	0.790142	-1.142405	8.976597	0.103144	-0.118787	0.002520	-0.280293	0.256670	-1.152022	-0.992411	0.010915	0.083402	0.089690
20496	1.139668	-0.461248	9.639213	0.188153	0.218937	-0.463735	-0.276085	0.251879	-1.152088	-0.991924	0.006046	0.079540	0.098606
20497	1.097208	0.508958	10.761743	0.244475	0.369103	-0.259317	-0.267688	0.248568	-1.148438	-0.991990	0.000380	0.072635	0.103347
20498	0.396593	0.549658	10.898783	-0.012092	0.362667	-0.088503	-0.257725	0.247796	-1.148708	-0.992304	-0.000226	0.065463	0.105105
20499	0.104949	0.316110	9.909661	-0.320096	0.119373	0.150426	-0.253291	0.254961	-1.146143	-0.992764	0.006346	0.062249	0.102489
20500	0.235258	-0.589414	8.625683	-0.010055	-0.094905	0.506351	-0.254343	0.256556	-1.148471	-0.993629	0.007402	0.064095	0.092404
20501	0.107171	-0.577073	9.574715	-0.002793	-0.256608	0.540707	-0.256424	0.250760	-1.146638	-0.994246	0.008915	0.068862	0.081570
20502	0.512367	-0.404622	10.074407	0.089184	-0.212515	0.336947	-0.265583	0.245760	-1.148550	-0.994484	0.007982	0.073221	0.074676
20503	0.584344	0.208385	10.652006	-0.083606	-0.033909	-0.040009	-0.269514	0.245136	-1.147596	-0.994382	0.009909	0.073478	0.075543
20504	0.492289	0.624135	10.215246	-0.330931	-0.245619	-0.049198	-0.272025	0.252407	-1.148931	-0.993845	0.016819	0.077920	0.076924
20505	1.999859	0.054370	9.839810	0.152924	-0.094617	0.125382	-0.278455	0.255339	-1.149960	-0.993957	0.014338	0.079691	0.074117
20506	1.995875	-0.203042	9.254395	-0.214186	0.104651	-0.076923	-0.274780	0.253918	-1.151906	-0.993934	0.018348	0.077364	0.075989
20507	1.241145	-0.046934	8.329954	-0.177017	0.035912	-0.163704	-0.271927	0.264203	-1.151349	-0.993683	0.021764	0.076172	0.079483
20508	1.162038	-0.091895	9.848903	-0.042107	-0.101815	0.419313	-0.274288	0.265035	-1.155279	-0.994137	0.023432	0.077992	0.071138
20509	1.425944	-1.009389	10.128657	0.087738	-0.195578	0.732057	-0.281739	0.258569	-1.155133	-0.994819	0.023308	0.081373	0.056300
20510	1.403762	-1.104527	9.409090	0.162377	-0.020857	0.091594	-0.285122	0.250079	-1.155096	-0.994954	0.020279	0.081977	0.054171
20511	1.445710	-0.140171	9.602859	0.006294	0.138813	-0.341127	-0.279623	0.251535	-1.151661	-0.994808	0.019661	0.079082	0.060956
20512	1.766365	0.280753	10.220825	-0.065020	-0.041887	0.003950	-0.279369	0.254585	-1.152364	-0.994717	0.021042	0.079884	0.060936
20513	2.124859	-0.696223	9.382577	-0.138332	-0.167089	0.441485	-0.282585	0.253979	-1.150699	-0.994899	0.024900	0.082615	0.052252
20514	1.875807	-1.132805	9.089424	-0.097643	0.000193	0.161626	-0.284160	0.254890	-1.152777	-0.995009	0.027139	0.082478	0.049164
20515	1.128033	-0.422982	10.028625	0.031824	0.098078	-0.157266	-0.282592	0.256489	-1.151682	-0.995043	0.026366	0.080411	0.052243
20516	1.363823	0.090958	9.680603	0.029619	0.007512	-0.090728	-0.283121	0.258499	-1.154534	-0.994970	0.025652	0.080390	0.053978
20517	1.770935	-0.639506	9.686569	-0.014331	-0.024333	0.068006	-0.282336	0.258740	-1.153739	-0.995011	0.026268	0.080604	0.052586
20518	1.381562	-0.961728	9.419366	-0.003215	0.013011	-0.004191	-0.281870	0.258299	-1.155272	-0.995023	0.026341	0.080394	0.052651
20519	1.336956	-0.142136	9.678959	0.089041	0.050366	-0.152218	-0.282123	0.255549	-1.155622	-0.995000	0.024466	0.079343	0.055515
20520	1.353805	-0.578686	9.954726	-0.040744	0.013794	-0.083893	-0.279248	0.257925	-1.153588	-0.994904	0.025158	0.079114	0.057227
20521	1.529761	-0.512457	9.314629	-0.021498	-0.009506	0.001748	-0.280823	0.258786	-1.153410	-0.994895	0.025798	0.079059	0.057173
20522	1.452812	-0.465258	9.798066	0.073571	0.097725	-0.238618	-0.280165	0.257805	-1.153448	-0.994797	0.023874	0.077371	0.061826
20523	1.325944	-0.186416	9.744107	0.034938	0.117030	-0.203154	-0.274736	0.259468	-1.150748	-0.994748	0.022904	0.074965	0.065823
20524	1.334201	0.211841	10.270832	-0.058779	0.013724	-0.083905	0.123309	0.118514	-0.862494	-0.994630	0.023956	0.074703	0.067508
20525	1.460859	-0.446138	9.394012	-0.005927	0.024880	0.201026	0.126716	0.118798	-0.860133	-0.994942	0.024496	0.073892	0.063485
20526	1.611631	-0.375376	10.014222	-0.084294	-0.025450	0.125261	0.132100	0.115843	-0.863209	-0.995015	0.026420	0.074280	0.061066
20527	1.717353	-0.684207	9.317037	-0.117733	-0.023334	0.099537	0.130387	0.118776	-0.862832	-0.995047	0.029097	0.074363	0.059201
20528	1.592459	-0.739870	9.313624	-0.104726	0.001146	0.156346	0.128548	0.120701	-0.866734	-0.995163	0.031442	0.074174	0.056208
20529	1.412468	-0.524653	9.686739	-0.053060	-0.001640	0.107003	0.127751	0.124024	-0.866222	-0.995255	0.032819	0.073910	0.054109
20530	1.326185	-0.438833	9.760459	0.025508	0.012395	-0.002273	0.128279	0.122941	-0.867723	-0.995285	0.032323	0.073741	0.054088
20531	1.421567	-0.621577	9.654056	-0.047937	0.002352	-0.016724	0.127485	0.125084	-0.863928	-0.995249	0.033400	0.073487	0.054445
20532	1.641948	-0.734079	9.676105	-0.055634	-0.022167	-0.069994	0.125386	0.125696	-0.864416	-0.995098	0.034458	0.073964	0.055868
20533	1.405689	-1.282047	9.660956	-0.135485	-0.036106	-0.181652	0.074998	0.146893	-0.902220	-0.994746	0.037104	0.074502	0.059608
20534	1.151860	-1.208997	9.539502	-0.117108	0.069470	0.228465	-0.265853	0.269543	-1.146812	-0.995016	0.039723	0.072857	0.055293
20535	1.231583	-0.629917	9.287283	0.262044	0.018870	0.175366	-0.266363	0.264829	-1.145627	-0.995434	0.034932	0.072467	0.051385
20536	0.979553	-0.809202	9.675603	0.235339	0.059430	0.035911	-0.278678	0.263452	-1.158015	-0.995706	0.030266	0.071548	0.050342
20537	1.148621	-0.272147	9.828362	0.189784	0.142217	-0.234294	-0.276300	0.257287	-1.156643	-0.995777	0.026185	0.068866	0.054774
20538	1.049274	-0.400166	9.785365	0.098602	0.211668	-0.413575	-0.259105	0.248538	-1.147419	-0.995620	0.023448	0.065022	0.062954
20539	0.957760	-0.423750	9.046283	0.384454	0.218109	-0.397570	-0.254251	0.247307	-1.146717	-0.995525	0.015173	0.061155	0.070425
20540	0.301427	-0.144283	10.135937	0.558252	0.151828	-0.247049	-0.248053	0.234080	-1.142423	-0.995452	0.003572	0.059039	0.074679
20541	0.261117	0.347729	10.453488	0.386561	-0.066673	0.009147	-0.255233	0.224340	-1.144508	-0.995402	-0.003869	0.060691	0.074002
20542	0.127684	-0.023628	10.355927	0.074404	0.121661	-0.738511	-0.253388	0.220679	-1.143317	-0.994338	-0.006396	0.058366	0.088568
20543	1.002000	0.574730	10.180888	-0.328660	0.059837	-0.890676	-0.242529	0.227665	-1.139236	-0.992712	-0.000866	0.056190	0.106608
20544	1.163703	0.126137	9.447968	-0.332127	-0.021065	-0.569400	-0.241795	0.245828	-1.142655	-0.991394	0.005164	0.055935	0.118247
