# Supplementary material for: Identification of Haptic Based Guiding Using Hard Reins
Source: PLoS One. 2015 Jul 22;10(7):e0132020. doi: 10.1371/journal.pone.0132020 (PMC4511788; doi:10.1371/journal.pone.0132020)
Supplement: S2 File — (ZIP) [file pone.0132020.s002.zip › MotionData2/Subject11/T4/fc4.txt]

// Start Time: 0
// Sample rate: 25.0Hz
// Scenario: 4.0
// Firmware Version: 2.6.1
Counter	Acc_X	Acc_Y	Acc_Z	Gyr_X	Gyr_Y	Gyr_Z	Mag_X	Mag_Y	Mag_Z	Quat_w	Quat_x	Quat_y	Quat_z
21330	9.711162	-0.474996	1.299418	-0.539230	0.067138	0.007095	-0.768593	0.357563	-0.306327	-0.720181	0.222451	0.600278	0.267434
21331	9.741751	-0.503645	1.386688	-0.563794	0.067335	-0.002042	-0.769440	0.357856	-0.308992	-0.718409	0.227914	0.597202	0.274396
21332	9.726951	-0.508143	1.425421	-0.546530	0.069051	-0.001856	-0.768882	0.359263	-0.308137	-0.716860	0.232954	0.593931	0.281229
21333	9.673555	-0.526959	1.454700	-0.555725	0.053818	-0.007192	-0.766197	0.359544	-0.309844	-0.714807	0.238294	0.591018	0.288036
21334	9.630113	-0.536382	1.450030	-0.549479	0.036696	-0.010562	-0.766354	0.363497	-0.310787	-0.712687	0.243415	0.588135	0.294829
21335	9.702388	-0.560975	1.455041	-0.544913	0.034783	0.000130	-0.765924	0.362374	-0.312491	-0.710379	0.248776	0.585427	0.301243
21336	9.702441	-0.522232	1.466691	-0.557601	0.047572	-0.012478	-0.766771	0.362093	-0.312487	-0.708211	0.253880	0.582253	0.308162
21337	9.644179	-0.507046	1.517344	-0.526729	0.052919	-0.022777	-0.765637	0.361529	-0.313347	-0.705946	0.258581	0.579425	0.314712
21338	9.691897	-0.533568	1.575571	-0.559340	0.063808	-0.014376	-0.764655	0.363076	-0.312634	-0.703823	0.263539	0.575919	0.321710
21339	9.706115	-0.523749	1.614105	-0.556603	0.071068	-0.021463	-0.764091	0.363647	-0.315026	-0.701497	0.268532	0.572545	0.328610
21340	9.707375	-0.525251	1.761523	-0.557469	0.081879	-0.021547	-0.761964	0.362237	-0.316747	-0.699417	0.273213	0.568735	0.335726
21341	9.589355	-0.619244	1.685404	-0.546755	0.047599	-0.023897	-0.763235	0.362384	-0.317580	-0.696738	0.278164	0.565668	0.342346
21342	9.647545	-0.534979	1.691635	-0.544914	0.054816	-0.024782	-0.763524	0.363938	-0.318124	-0.694274	0.282763	0.562242	0.349160
21343	9.632971	-0.539661	1.701372	-0.546882	0.035082	-0.033534	-0.762675	0.363799	-0.319118	-0.691267	0.287662	0.559310	0.355771
21344	9.628469	-0.493835	1.681535	-0.552342	0.028715	-0.023822	-0.762668	0.362104	-0.318573	-0.688355	0.292505	0.556094	0.362447
21345	9.635776	-0.506056	1.667163	-0.545126	0.024248	-0.031672	-0.763229	0.361403	-0.319420	-0.685129	0.297440	0.553225	0.368875
21346	9.667319	-0.496693	1.650102	-0.530599	0.009542	-0.006633	-0.762800	0.360278	-0.320843	-0.682145	0.302263	0.550239	0.374902
21347	9.647954	-0.477131	1.666824	-0.561576	-0.001059	-0.014010	-0.762931	0.358449	-0.322410	-0.678552	0.307768	0.547405	0.381043
21348	9.641012	-0.448238	1.642347	-0.541585	0.007068	-0.026207	-0.763500	0.359155	-0.322116	-0.675212	0.312491	0.544404	0.387380
21349	9.672209	-0.445867	1.666443	-0.533438	0.004345	-0.027859	-0.763773	0.357470	-0.324384	-0.671628	0.317379	0.541714	0.393360
21350	9.672311	-0.414435	1.668509	-0.537896	0.015115	-0.020896	-0.764049	0.356205	-0.325522	-0.668329	0.321991	0.538515	0.399574
21351	9.648513	-0.409708	1.627408	-0.563377	0.006226	-0.021142	-0.764750	0.354651	-0.324406	-0.664511	0.327292	0.535437	0.405724
21352	9.638643	-0.416745	1.651664	-0.557926	0.004355	-0.016648	-0.764039	0.353522	-0.324705	-0.660884	0.332245	0.532104	0.411960
21353	9.679664	-0.419420	1.651639	-0.550708	-0.001040	-0.020945	-0.765023	0.353111	-0.327658	-0.656952	0.337388	0.529140	0.417845
21354	9.679698	-0.370965	1.670430	-0.560688	0.002613	-0.021079	-0.762898	0.351696	-0.327689	-0.653136	0.342280	0.525748	0.424084
21355	9.648303	-0.356206	1.679973	-0.557014	0.009800	-0.021085	-0.764741	0.353394	-0.328220	-0.649154	0.347356	0.522506	0.430034
21356	9.629410	-0.375814	1.617390	-0.539779	-0.000259	-0.013748	-0.766142	0.350865	-0.330066	-0.645403	0.352016	0.519193	0.435866
21357	9.648456	-0.385419	1.646469	-0.552616	-0.015449	-0.020881	-0.765863	0.351421	-0.327951	-0.641075	0.357200	0.516234	0.441512
21358	9.668192	-0.342254	1.612131	-0.539915	-0.013638	-0.027809	-0.765295	0.350429	-0.326839	-0.636952	0.361772	0.513110	0.447361
21359	9.668227	-0.303496	1.626197	-0.547300	-0.024294	-0.041095	-0.765864	0.351275	-0.326263	-0.632278	0.366698	0.510378	0.453069
21360	9.615094	-0.322525	1.621647	-0.559996	-0.024280	-0.036834	-0.766993	0.350710	-0.325415	-0.627709	0.371459	0.507190	0.459084
21361	9.687843	-0.282050	1.596934	-0.541903	-0.029665	-0.047184	-0.769825	0.351841	-0.324255	-0.622850	0.376241	0.504541	0.464692
21362	9.712046	-0.304075	1.577816	-0.554554	-0.018773	-0.049165	-0.770383	0.350003	-0.322440	-0.618152	0.380687	0.501342	0.470767
21363	9.697336	-0.255314	1.630453	-0.576414	-0.024962	-0.051151	-0.769956	0.349155	-0.322171	-0.612926	0.385742	0.498257	0.476722
21364	9.639997	-0.308756	1.529636	-0.542799	-0.033317	-0.041874	-0.771932	0.348450	-0.321037	-0.608133	0.390180	0.495209	0.482391
21365	9.698216	-0.222090	1.533424	-0.549115	-0.018780	-0.050860	-0.772494	0.347318	-0.319636	-0.603067	0.394773	0.492229	0.488032
21366	9.688814	-0.205265	1.509084	-0.543651	-0.021589	-0.041932	-0.773902	0.346193	-0.319637	-0.598280	0.399036	0.488950	0.493719
21367	9.702931	-0.231727	1.543190	-0.549929	-0.013539	-0.032326	-0.775318	0.346758	-0.318776	-0.593333	0.403698	0.485676	0.499103
21368	9.698234	-0.197863	1.542819	-0.570755	-0.006303	-0.024648	-0.774889	0.345627	-0.318509	-0.588545	0.408224	0.481727	0.504883
21369	9.712435	-0.221968	1.567233	-0.559827	-0.004602	-0.019225	-0.776303	0.345627	-0.317372	-0.583627	0.412965	0.478061	0.510193
21370	9.710301	-0.207636	1.538079	-0.570761	-0.008112	-0.023751	-0.776576	0.343370	-0.317394	-0.578725	0.417439	0.474044	0.515853
21371	9.683996	-0.193121	1.513788	-0.554384	-0.002762	-0.026249	-0.775734	0.344639	-0.317528	-0.573691	0.421953	0.470392	0.521120
21372	9.674408	-0.195538	1.504162	-0.562611	-0.015402	-0.019192	-0.776860	0.343650	-0.316544	-0.568734	0.426371	0.466426	0.526495
21373	9.684324	-0.186115	1.475046	-0.541717	-0.015499	-0.018943	-0.777147	0.344351	-0.314986	-0.563663	0.430866	0.462917	0.531363
21374	9.694138	-0.193578	1.450952	-0.545325	-0.013702	-0.016340	-0.776876	0.346745	-0.313836	-0.558804	0.435020	0.459015	0.536471
21375	9.708881	-0.193883	1.417106	-0.559862	-0.013605	-0.019160	-0.777718	0.345192	-0.312720	-0.553491	0.439622	0.455223	0.541435
21376	9.713504	-0.227686	1.427143	-0.564440	-0.017141	-0.024503	-0.776860	0.342648	-0.311909	-0.548252	0.443868	0.451153	0.546682
21377	9.708356	-0.193456	1.484762	-0.530879	-0.024543	-0.020526	-0.777708	0.342363	-0.310497	-0.542985	0.448181	0.447735	0.551211
21378	9.734978	-0.164593	1.489237	-0.554426	-0.008143	-0.027970	-0.777991	0.342361	-0.309651	-0.537785	0.452106	0.443639	0.556393
21379	9.708619	-0.193669	1.450934	-0.530750	-0.002894	-0.023310	-0.778137	0.343204	-0.308514	-0.532594	0.456077	0.439944	0.561059
21380	9.641547	-0.188806	1.388142	-0.556282	-0.026292	-0.013744	-0.778707	0.344047	-0.307234	-0.527288	0.460268	0.435822	0.565844
21381	9.728003	-0.203549	1.436520	-0.542643	-0.019085	-0.019807	-0.779127	0.342631	-0.305134	-0.521795	0.464502	0.432067	0.570338
21382	9.754933	-0.167665	1.404669	-0.567200	-0.020707	-0.026266	-0.778982	0.341925	-0.305143	-0.516207	0.468549	0.427809	0.575301
21383	9.701770	-0.160003	1.416737	-0.565308	-0.008109	-0.026331	-0.780821	0.341922	-0.302876	-0.510429	0.472750	0.423670	0.580063
21384	9.694530	-0.169655	1.412022	-0.541654	-0.008319	-0.015440	-0.778843	0.341628	-0.300642	-0.505221	0.476401	0.419407	0.584716
21385	9.714175	-0.160354	1.373229	-0.539884	-0.013681	-0.020687	-0.780540	0.341913	-0.300344	-0.499615	0.480374	0.415498	0.589056
21386	9.743222	-0.167878	1.358775	-0.547888	0.006971	-0.008517	-0.780823	0.342059	-0.301748	-0.494481	0.483876	0.410885	0.593738
21387	9.706748	-0.169853	1.392676	-0.554248	0.009739	-0.013041	-0.781678	0.343467	-0.300319	-0.488937	0.487699	0.406433	0.598250
21388	9.728217	-0.196452	1.412276	-0.557850	0.013337	-0.010451	-0.780261	0.342618	-0.300480	-0.483651	0.491122	0.401592	0.602996
21389	9.723624	-0.179642	1.390346	-0.535128	0.016857	-0.012859	-0.779841	0.343606	-0.301036	-0.478272	0.494592	0.397232	0.607323
21390	9.713540	-0.198625	1.436484	-0.532281	0.031152	-0.001420	-0.780408	0.343886	-0.300043	-0.473411	0.497542	0.392379	0.611859
21391	9.679843	-0.174245	1.436257	-0.561417	0.024144	-0.008798	-0.779841	0.343892	-0.302159	-0.467802	0.501124	0.387522	0.616330
21392	9.709199	-0.169899	1.387840	-0.548677	0.024040	-0.003332	-0.780397	0.342064	-0.303582	-0.462626	0.504213	0.382500	0.620839
21393	9.728301	-0.174701	1.412033	-0.567856	0.011584	-0.010555	-0.779553	0.343051	-0.304000	-0.456751	0.507908	0.377631	0.625142
21394	9.689721	-0.155094	1.416698	-0.566945	0.013393	-0.012330	-0.778277	0.342062	-0.304443	-0.451115	0.511138	0.372509	0.629659
21395	9.684688	-0.150047	1.445646	-0.561523	0.009762	-0.012246	-0.779830	0.341785	-0.304856	-0.445189	0.514693	0.367686	0.633802
21396	9.701481	-0.176737	1.445921	-0.556107	0.002513	-0.010369	-0.779824	0.340801	-0.305992	-0.439528	0.517885	0.362717	0.638001
21397	9.675559	-0.150413	1.378002	-0.548837	-0.001174	-0.004952	-0.780397	0.342493	-0.305407	-0.433668	0.521431	0.358016	0.641768
21398	9.721078	-0.150428	1.421437	-0.539824	-0.010207	-0.006553	-0.780392	0.341081	-0.305000	-0.428059	0.524585	0.353269	0.645582
21399	9.718627	-0.160080	1.421548	-0.546182	-0.006509	-0.013729	-0.778414	0.341363	-0.306138	-0.422003	0.528027	0.348682	0.649247
21400	9.689738	-0.130866	1.426094	-0.556140	0.002595	-0.019212	-0.778696	0.341076	-0.304591	-0.416077	0.530975	0.343696	0.653313
21401	9.679975	-0.179200	1.416981	-0.548059	-0.019151	-0.010145	-0.781236	0.340237	-0.305002	-0.409891	0.534532	0.339091	0.656720
21402	9.665773	-0.135700	1.402015	-0.556242	-0.022764	-0.004908	-0.780389	0.340516	-0.304724	-0.403905	0.537818	0.334108	0.660291
21403	9.723099	-0.174366	1.460365	-0.559819	-0.017418	0.003868	-0.780396	0.341925	-0.304005	-0.397719	0.541448	0.329126	0.663573
21404	9.754754	-0.160247	1.431168	-0.530801	-0.024743	0.002493	-0.780116	0.342486	-0.303439	-0.392023	0.544518	0.324363	0.666789
21405	9.709027	-0.126124	1.430848	-0.545231	-0.012145	0.011088	-0.780961	0.341926	-0.304001	-0.386061	0.547916	0.319400	0.669872
21406	9.662667	-0.173910	1.472523	-0.554365	-0.011965	-0.004961	-0.780114	0.341493	-0.301760	-0.380021	0.550865	0.314253	0.673332
21407	9.723305	-0.169685	1.436148	-0.541592	-0.013996	0.014678	-0.780395	0.341210	-0.301197	-0.374075	0.554188	0.309258	0.676242
21408	9.738141	-0.155520	1.397307	-0.536091	-0.001325	0.005825	-0.779836	0.342621	-0.301609	-0.368385	0.556834	0.304113	0.679517
21409	9.677938	-0.189187	1.363933	-0.559764	-0.008354	-0.002386	-0.780114	0.341493	-0.301619	-0.361980	0.560019	0.298966	0.682618
21410	9.669893	-0.236972	1.444219	-0.548950	-0.019184	-0.006628	-0.780827	0.342903	-0.301036	-0.355806	0.562835	0.293868	0.685755
21411	9.730626	-0.160015	1.428797	-0.520637	-0.001415	0.009532	-0.780433	0.344542	-0.300498	-0.349987	0.565620	0.289023	0.688512
21412	9.641097	-0.244112	1.417773	-0.553352	-0.003010	0.002053	-0.780148	0.343977	-0.300506	-0.343916	0.568205	0.283606	0.691688
21413	9.698842	-0.232211	1.446560	-0.552508	-0.017512	0.011895	-0.781280	0.344117	-0.299651	-0.337623	0.571354	0.278353	0.694323
21414	9.679664	-0.198255	1.446207	-0.548904	-0.022961	0.014625	-0.781143	0.344815	-0.297251	-0.331601	0.574162	0.272944	0.697051
21415	9.631133	-0.226829	1.465922	-0.541728	-0.044731	0.026328	-0.780445	0.346359	-0.295410	-0.325430	0.577600	0.267806	0.699109
21416	9.670138	-0.266262	1.398634	-0.552366	-0.017895	0.051709	-0.780284	0.346832	-0.295086	-0.319854	0.580464	0.261851	0.701562
21417	9.872961	-0.194887	1.421730	-0.530363	0.023544	0.043800	-0.780578	0.349656	-0.295476	-0.314369	0.582874	0.256185	0.704130
21418	9.797037	-0.217759	1.552574	-0.552078	0.041685	0.039871	-0.778607	0.351201	-0.295053	-0.308886	0.584744	0.249952	0.707240
21419	9.635118	-0.362015	1.510905	-0.552134	0.016265	0.058554	-0.776637	0.353173	-0.295470	-0.303274	0.587369	0.243801	0.709636
21420	9.630672	-0.473807	1.408252	-0.544901	0.010003	0.049821	-0.775232	0.355147	-0.296164	-0.297805	0.589598	0.237712	0.712165
21421	9.726779	-0.464368	1.468429	-0.539269	0.045173	0.044381	-0.773834	0.358528	-0.295858	-0.292236	0.591572	0.231689	0.714815
21422	9.715911	-0.443843	1.632548	-0.556616	0.045443	0.024697	-0.775702	0.360883	-0.296139	-0.286385	0.593153	0.225481	0.717852
21423	9.589657	-0.393955	1.752982	-0.561416	0.016778	0.007099	-0.772464	0.363556	-0.295855	-0.279848	0.595384	0.219696	0.720373
21424	9.560340	-0.427423	1.782392	-0.554685	-0.073401	0.012143	-0.773596	0.363264	-0.292188	-0.273264	0.598505	0.214298	0.721939
21425	9.411636	-0.330270	1.709014	-0.557039	-0.156204	0.002879	-0.775166	0.365649	-0.286800	-0.265922	0.603069	0.209535	0.722280
21426	9.465884	-0.127907	1.658354	-0.533650	-0.185068	-0.003708	-0.776455	0.368023	-0.278599	-0.258837	0.607512	0.205204	0.722374
21427	9.756042	-0.057446	1.623349	-0.544693	-0.199288	-0.015180	-0.777038	0.370107	-0.268434	-0.251151	0.612426	0.201031	0.722111
21428	10.035680	-0.029941	1.680647	-0.560787	-0.158756	-0.004049	-0.778028	0.373798	-0.260613	-0.243786	0.616506	0.196148	0.722506
21429	9.919832	-0.019513	1.685518	-0.557564	-0.075860	-0.008082	-0.779452	0.374908	-0.253833	-0.236483	0.619593	0.191063	0.723654
21430	9.803385	-0.018295	1.762986	-0.543368	0.005837	0.014555	-0.778903	0.377854	-0.249301	-0.230197	0.621170	0.185381	0.725804
21431	9.508939	-0.006741	1.768084	-0.561192	0.085594	-0.032203	-0.776651	0.379250	-0.246489	-0.223068	0.621713	0.179761	0.728972
21432	9.322589	0.181987	1.613992	-0.542089	0.092751	-0.037338	-0.778354	0.380661	-0.245334	-0.216331	0.621721	0.174320	0.732309
21433	9.522812	0.278334	1.361356	-0.548549	0.079433	-0.049661	-0.778244	0.382158	-0.242250	-0.209038	0.622108	0.169114	0.735313
21434	10.285625	-0.094596	0.854628	-0.549524	0.172810	-0.003228	-0.776839	0.384416	-0.243222	-0.202943	0.620970	0.162779	0.739401
21435	10.179592	-0.835829	2.027765	-0.547531	0.160141	0.091357	-0.774022	0.386670	-0.244206	-0.197988	0.620517	0.155450	0.742694
21436	8.577055	-0.540196	0.924715	-0.555904	0.184292	0.198799	-0.770096	0.394572	-0.247252	-0.194798	0.619758	0.146435	0.745996
21437	9.986750	-0.313634	0.697988	-0.552981	0.098304	0.162535	-0.764775	0.404701	-0.241837	-0.190611	0.620382	0.138347	0.748100
21438	10.301947	-0.798212	1.210425	-0.554805	0.145919	0.079043	-0.761982	0.411593	-0.237280	-0.185482	0.619738	0.130958	0.751247
21439	9.378184	-1.270918	1.214520	-0.553229	0.075296	0.102246	-0.760604	0.418482	-0.230882	-0.180313	0.620448	0.123638	0.753157
21440	9.527541	-1.310422	1.231676	-0.544586	-0.020638	0.147193	-0.755714	0.428871	-0.218421	-0.175874	0.622339	0.116142	0.753839
21441	10.136030	-1.574360	1.378794	-0.547704	0.071448	0.134290	-0.755924	0.441658	-0.202374	-0.171218	0.623082	0.108461	0.755440
21442	9.840917	-1.807586	1.662098	-0.553144	0.100717	0.082634	-0.753998	0.451063	-0.188914	-0.165940	0.622927	0.101195	0.757750
21443	9.429302	-1.658473	1.902629	-0.544693	0.023445	0.049515	-0.749096	0.458485	-0.175216	-0.159943	0.624105	0.094694	0.758910
21444	9.415161	-1.707142	1.835531	-0.543581	-0.062527	-0.008336	-0.749707	0.465195	-0.155851	-0.153056	0.626115	0.089226	0.759337
21445	9.418608	-1.832109	1.952910	-0.547462	-0.072831	-0.063187	-0.748743	0.467387	-0.136827	-0.145132	0.628443	0.084324	0.759530
21446	9.397210	-1.914658	1.871701	-0.545654	-0.070912	-0.077343	-0.750885	0.468741	-0.118069	-0.137124	0.630356	0.079699	0.759932
21447	9.208459	-1.924708	1.620756	-0.553200	-0.112126	-0.100206	-0.753449	0.469530	-0.098892	-0.128509	0.633116	0.075202	0.759602
21448	9.128208	-2.042021	1.332200	-0.546746	-0.104904	-0.105501	-0.754455	0.469900	-0.081843	-0.119975	0.635384	0.070998	0.759508
21449	9.264952	-2.257493	1.025118	-0.549240	0.053462	-0.079949	-0.756436	0.468458	-0.071141	-0.111964	0.635539	0.065814	0.761067
21450	9.167197	-2.486196	1.071296	-0.555305	0.233492	-0.061715	-0.758128	0.466614	-0.066923	-0.104415	0.632617	0.060122	0.765035
21451	9.935605	-2.644506	0.878720	-0.557630	0.269217	-0.015814	-0.758131	0.466745	-0.063824	-0.097571	0.629474	0.053405	0.769019
21452	10.138422	-0.675459	2.122688	-0.545470	0.287605	-0.056244	-0.756719	0.466878	-0.062566	-0.090259	0.625570	0.047669	0.773462
21453	7.098423	0.521032	1.013925	-0.540390	0.272138	-0.171508	-0.759104	0.463365	-0.065119	-0.081186	0.622043	0.043185	0.777564
21454	11.851542	1.019752	2.067647	-0.544220	-0.280533	-0.165403	-0.760369	0.460669	-0.059646	-0.071689	0.626705	0.039755	0.774933
21455	12.387909	-0.323204	1.970760	-0.559769	-0.339382	-0.421826	-0.766143	0.452869	-0.043631	-0.057918	0.632329	0.039142	0.771539
21456	10.530704	-0.297901	1.827977	-0.552491	0.086722	-0.146952	-0.771195	0.444128	-0.041994	-0.048851	0.631137	0.034905	0.773344
21457	8.603025	0.829777	1.656071	-0.553914	0.132906	-0.092646	-0.772878	0.441599	-0.044119	-0.040569	0.629542	0.029714	0.775338
21458	7.973588	0.600634	1.483070	-0.558230	-0.122721	-0.125777	-0.774148	0.441320	-0.044112	-0.031630	0.631492	0.025283	0.774324
21459	9.582237	0.429473	1.241184	-0.571744	-0.403617	-0.119468	-0.775979	0.438766	-0.038493	-0.022381	0.638055	0.020580	0.769391
21460	10.147882	0.355844	0.472822	-0.533215	-0.338474	-0.159083	-0.778796	0.435796	-0.034559	-0.013126	0.643146	0.017104	0.765440
21461	9.846792	0.167697	0.615478	-0.525750	-0.074685	-0.048360	-0.779625	0.432859	-0.041765	-0.005644	0.644527	0.012108	0.764465
21462	8.630004	0.122351	0.641776	-0.559544	0.295047	0.014181	-0.780588	0.430668	-0.061211	0.001134	0.639846	0.005881	0.768480
21463	10.144073	0.206215	0.890124	-0.553118	0.211975	-0.048619	-0.780416	0.427918	-0.083066	0.008912	0.636742	0.000434	0.771026
21464	10.151286	-0.932191	1.277366	-0.535459	-0.096618	-0.211222	-0.783627	0.422053	-0.099436	0.018871	0.637947	-0.002603	0.769844
21465	10.680563	-1.626528	0.542560	-0.545295	-0.086934	0.023971	-0.783867	0.415909	-0.118648	0.025403	0.639327	-0.008984	0.768463
21466	11.453094	-0.926609	1.161989	-0.559690	-0.046594	0.064467	-0.781874	0.416820	-0.139493	0.031445	0.639617	-0.015891	0.767886
21467	9.234838	-1.208643	1.366253	-0.546509	0.025359	0.039794	-0.780707	0.412657	-0.161511	0.037747	0.639171	-0.022484	0.767809
21468	8.849673	-1.250173	0.908109	-0.559951	-0.129925	0.078568	-0.780389	0.406763	-0.171713	0.043534	0.640622	-0.029647	0.766048
21469	9.888484	-1.452431	1.302855	-0.539313	-0.042140	0.135054	-0.779102	0.406104	-0.186515	0.048224	0.641065	-0.037455	0.765054
21470	9.572001	-1.588837	1.587524	-0.548178	-0.028121	0.177232	-0.777258	0.406845	-0.198630	0.052410	0.640794	-0.045605	0.764563
21471	8.972393	-1.390264	1.818088	-0.566684	-0.085929	0.194955	-0.773571	0.406455	-0.211195	0.056447	0.641698	-0.054704	0.762919
21472	8.876682	-1.438813	1.688271	-0.541535	-0.103515	0.133413	-0.770737	0.406332	-0.218822	0.061140	0.642524	-0.062263	0.761280
21473	8.928814	-1.622602	1.724082	-0.549169	-0.142723	0.089318	-0.769752	0.407747	-0.220786	0.066448	0.644295	-0.069849	0.758676
21474	9.221066	-1.699773	1.659308	-0.555050	-0.198250	0.059565	-0.768058	0.408453	-0.222200	0.072300	0.646527	-0.076767	0.755568
21475	9.488579	-1.693876	1.712046	-0.567368	-0.113194	0.028874	-0.768896	0.406057	-0.222218	0.078756	0.647771	-0.083840	0.753101
21476	9.493590	-1.325579	1.864998	-0.561818	-0.045925	-0.038666	-0.768881	0.403101	-0.224502	0.086409	0.647737	-0.089343	0.751657
21477	9.248570	-1.203756	1.774558	-0.556500	-0.025442	-0.116608	-0.771987	0.402547	-0.225329	0.095021	0.647784	-0.094230	0.749979
21478	9.148201	-1.242714	1.627724	-0.554845	-0.028587	-0.168781	-0.772397	0.399446	-0.226203	0.104547	0.647615	-0.097886	0.748387
21479	9.106269	-1.418211	1.349432	-0.562032	-0.013905	-0.194628	-0.775480	0.393383	-0.225257	0.114368	0.647477	-0.101830	0.746542
21480	9.010666	-1.389272	1.242914	-0.552243	0.114242	-0.223620	-0.778858	0.390005	-0.225125	0.124947	0.645147	-0.104388	0.746510
21481	12.404724	-1.206643	0.627391	-0.539224	0.135584	-0.151196	-0.778534	0.381697	-0.230425	0.134069	0.642608	-0.108229	0.746570
21482	12.059337	-0.732016	1.197669	-0.544673	0.163538	-0.155891	-0.780788	0.379721	-0.228738	0.143621	0.639279	-0.111395	0.747185
21483	9.988169	-0.680841	0.339618	-0.559517	0.272549	0.026894	-0.780495	0.378756	-0.235932	0.150602	0.634128	-0.117435	0.749273
21484	10.531270	1.398510	-0.530067	-0.567345	0.075567	0.015161	-0.778257	0.383971	-0.235613	0.157644	0.631541	-0.123383	0.749053
21485	11.735313	0.408872	-0.655954	-0.561116	-0.234727	-0.034928	-0.778841	0.386627	-0.227695	0.164349	0.634093	-0.130182	0.744291
21486	10.768533	-1.508216	-0.159645	-0.550151	-0.158129	0.033265	-0.779979	0.386885	-0.219799	0.170313	0.634889	-0.136804	0.741076
21487	9.664778	-0.425743	-0.160582	-0.558961	-0.029845	0.187983	-0.778015	0.389980	-0.218373	0.174169	0.633727	-0.145742	0.739469
21488	8.296767	0.029538	-0.620539	-0.545479	-0.136934	0.054134	-0.777880	0.391106	-0.217518	0.179779	0.634077	-0.152476	0.736462
21489	7.898630	-0.386930	-1.142141	-0.548853	-0.377755	-0.018846	-0.778868	0.389963	-0.212453	0.185473	0.638621	-0.159864	0.729525
21490	8.659773	-0.181067	-1.466844	-0.568806	-0.363922	-0.031352	-0.782961	0.387125	-0.204848	0.191903	0.642331	-0.166623	0.723063
21491	9.152275	0.121155	-1.340388	-0.547697	-0.190474	0.013080	-0.782371	0.382053	-0.207440	0.197683	0.643963	-0.173657	0.718385
21492	10.904856	-0.026920	-0.838462	-0.567526	-0.189143	0.095426	-0.784055	0.379237	-0.208019	0.202819	0.644576	-0.181316	0.714500
21493	10.842352	-0.299191	-0.381050	-0.541928	-0.142191	0.067060	-0.784483	0.380368	-0.208567	0.207877	0.645275	-0.188733	0.710484
21494	10.268576	-0.762486	-0.065808	-0.553668	-0.040339	0.156338	-0.781650	0.380819	-0.218723	0.212493	0.643476	-0.196327	0.708689
21495	10.245054	-0.880150	0.418825	-0.568696	-0.127046	0.184960	-0.780231	0.380838	-0.225492	0.216213	0.643279	-0.205564	0.705115
21496	9.121906	-1.022185	0.151272	-0.538918	-0.288886	0.118835	-0.779090	0.379582	-0.230583	0.220128	0.645090	-0.213494	0.699874
21497	9.123381	-1.054897	-0.053762	-0.537243	-0.321372	0.124368	-0.778517	0.378322	-0.233980	0.223420	0.647862	-0.222312	0.693495
21498	10.035260	-1.058363	0.309938	-0.542658	-0.305122	0.134105	-0.778363	0.375786	-0.235135	0.227056	0.649669	-0.230506	0.687926
21499	10.047397	-1.395937	0.449009	-0.545826	-0.220197	0.107844	-0.778322	0.368914	-0.248020	0.231073	0.650914	-0.238713	0.682593
21500	9.656643	-1.500324	0.368538	-0.552984	-0.229542	0.143114	-0.777991	0.359921	-0.259522	0.235030	0.651449	-0.246773	0.677848
21501	9.192290	-1.590685	0.138190	-0.564913	-0.232672	0.091589	-0.778928	0.350943	-0.274535	0.239369	0.652696	-0.255035	0.672047
21502	9.522579	-2.079263	-0.359418	-0.550045	-0.173674	0.040120	-0.781122	0.337866	-0.286764	0.244919	0.652879	-0.261390	0.667412
21503	10.243917	-1.650121	0.195441	-0.544897	0.004677	-0.048318	-0.780493	0.325487	-0.298586	0.252009	0.651632	-0.266366	0.664015
21504	10.067321	-1.767939	0.501463	-0.551944	0.177416	-0.022104	-0.778723	0.312141	-0.317326	0.260226	0.647340	-0.270133	0.663522
21505	9.931649	-1.606671	0.644831	-0.539686	0.280427	-0.063301	-0.778640	0.297112	-0.338041	0.268852	0.642389	-0.273378	0.663566
21506	10.519692	-1.551514	0.781165	-0.541775	0.279264	-0.125122	-0.774877	0.281236	-0.361329	0.278801	0.637217	-0.275088	0.663741
21507	8.853102	-1.012964	0.581654	-0.547590	0.241684	-0.169453	-0.772505	0.259566	-0.381007	0.288649	0.633144	-0.277205	0.662547
21508	7.860726	-0.286405	-0.565684	-0.538968	0.124065	-0.124453	-0.771009	0.244099	-0.398359	0.297634	0.629895	-0.279701	0.660616
21509	10.886400	0.348771	0.471912	-0.538621	-0.057707	-0.110297	-0.771921	0.227762	-0.406831	0.304874	0.629395	-0.284104	0.655896
21510	11.552649	0.011876	0.605268	-0.539186	0.104762	-0.036905	-0.770726	0.214521	-0.414160	0.312563	0.625809	-0.287735	0.654123
21511	10.635348	-0.529078	1.296384	-0.563338	-0.024781	0.035859	-0.771494	0.197904	-0.423481	0.318340	0.623750	-0.294007	0.650504
21512	9.258741	-0.138102	0.979726	-0.551623	0.053536	0.121108	-0.770306	0.185787	-0.429672	0.323790	0.619738	-0.300035	0.648894
21513	8.828086	0.157324	0.636288	-0.526983	-0.045140	0.058275	-0.768266	0.172964	-0.436159	0.328671	0.617930	-0.306150	0.645299
21514	9.384464	0.300662	0.542119	-0.543733	-0.084283	0.020416	-0.769632	0.162964	-0.440618	0.334447	0.616268	-0.311672	0.641265
21515	9.876486	0.162071	0.518843	-0.545462	-0.082612	0.041701	-0.771274	0.150980	-0.442280	0.339520	0.614812	-0.317958	0.636895
21516	10.066421	0.047048	0.867840	-0.575234	-0.055660	0.065965	-0.770954	0.142231	-0.442374	0.345228	0.612184	-0.324188	0.633207
21517	9.785259	-0.018092	0.989765	-0.546760	-0.033794	0.119170	-0.772333	0.135194	-0.446661	0.349623	0.609470	-0.330992	0.629885
21518	9.765028	-0.121461	1.058605	-0.567620	-0.038353	0.134857	-0.772451	0.130406	-0.449527	0.354422	0.606121	-0.337789	0.626818
21519	9.823005	-0.216413	1.006426	-0.537558	-0.027680	0.135145	-0.770892	0.129700	-0.450250	0.358522	0.603155	-0.344517	0.623678
21520	9.780706	-0.221917	0.856725	-0.559268	0.009816	0.085119	-0.772141	0.124773	-0.452827	0.364112	0.599507	-0.350204	0.620782
21521	9.641099	-0.211642	0.813301	-0.553374	0.088289	0.070527	-0.769852	0.119134	-0.456002	0.369985	0.595307	-0.355408	0.618390
21522	9.657926	-0.022607	0.912659	-0.552214	0.169918	0.010791	-0.768409	0.113509	-0.462831	0.377479	0.590151	-0.358880	0.616795
21523	10.241556	0.127266	0.731389	-0.572887	0.248236	-0.061440	-0.765126	0.107459	-0.470382	0.386315	0.584636	-0.361446	0.615076
21524	10.155658	-0.295755	1.021365	-0.537071	0.198206	-0.130686	-0.761544	0.097884	-0.478678	0.395495	0.580139	-0.362782	0.612708
21525	8.734716	-1.075624	0.877317	-0.560460	0.166010	-0.067452	-0.757816	0.087179	-0.486986	0.403580	0.575614	-0.365658	0.609988
21526	9.516997	-1.589889	0.592037	-0.541953	0.153431	0.027606	-0.755805	0.080699	-0.491575	0.410479	0.570361	-0.369162	0.608206
21527	10.658740	-1.198661	1.690455	-0.534584	0.030326	0.099451	-0.755653	0.078732	-0.494132	0.415131	0.566333	-0.374688	0.605426
21528	9.478787	-1.377602	1.261489	-0.534324	0.183139	0.123041	-0.751681	0.076200	-0.499399	0.420953	0.559990	-0.378864	0.604708
21529	9.633501	-1.704578	1.692640	-0.530593	0.173618	0.176191	-0.747721	0.076632	-0.504776	0.425613	0.553535	-0.383949	0.604182
21530	9.553146	-1.876096	2.011215	-0.561106	0.225801	0.196691	-0.742362	0.080735	-0.511815	0.431090	0.545781	-0.388833	0.604229
21531	9.181181	-2.077151	1.951129	-0.549401	0.052727	0.195138	-0.740122	0.086386	-0.515716	0.434681	0.540306	-0.395322	0.602364
21532	9.071484	-2.027096	2.115035	-0.538902	-0.012285	0.203598	-0.737901	0.095410	-0.515357	0.437895	0.535464	-0.401998	0.599936
21533	9.102696	-2.133826	2.084771	-0.546478	-0.024171	0.127498	-0.737370	0.103022	-0.513450	0.441565	0.531327	-0.408321	0.596645
21534	9.165518	-2.228823	2.030169	-0.557749	-0.054182	0.065629	-0.738254	0.110920	-0.511953	0.446218	0.527851	-0.414051	0.592304
21535	9.206204	-2.299105	2.040564	-0.546247	-0.046047	-0.042213	-0.738719	0.119510	-0.506508	0.451628	0.525226	-0.418695	0.587252
21536	9.118177	-2.236546	1.907080	-0.549403	-0.075961	-0.119918	-0.741728	0.128255	-0.503295	0.458118	0.523535	-0.422494	0.580980
21537	9.201906	-2.252966	1.684839	-0.545993	-0.089909	-0.171076	-0.743467	0.137130	-0.497838	0.464548	0.522358	-0.426102	0.574260
21538	9.277903	-2.186518	1.565590	-0.560439	-0.073558	-0.176624	-0.744775	0.144166	-0.491136	0.471733	0.520913	-0.429320	0.567276
21539	9.035577	-2.365538	1.294855	-0.546569	0.079159	-0.137650	-0.745960	0.155722	-0.486218	0.479102	0.517376	-0.431617	0.562575
21540	9.831182	-2.446491	0.746162	-0.532882	0.201331	-0.092946	-0.743761	0.169824	-0.485524	0.487319	0.512264	-0.432690	0.559362
21541	10.803117	-1.494975	1.604160	-0.552928	0.228288	-0.061219	-0.743565	0.189286	-0.482646	0.495039	0.506198	-0.434354	0.556810
21542	9.766232	-1.101304	1.673648	-0.559299	0.084064	-0.062342	-0.740245	0.205355	-0.480109	0.502058	0.501763	-0.437113	0.552361
21543	8.900819	-0.160969	0.441595	-0.558075	-0.033203	-0.049220	-0.738465	0.217468	-0.474927	0.507318	0.498352	-0.441482	0.547145
21544	10.344659	-0.155035	-0.246672	-0.541746	-0.054869	-0.030875	-0.742468	0.227056	-0.470148	0.512508	0.495266	-0.445685	0.541675
21545	10.987510	-0.598052	0.670825	-0.546384	0.094743	-0.031817	-0.741246	0.237761	-0.465399	0.518479	0.490402	-0.448739	0.537884
21546	10.476105	-0.244002	1.117016	-0.544328	0.102876	0.056541	-0.738608	0.247617	-0.460951	0.524071	0.484718	-0.452134	0.534764
21547	10.041662	0.010865	1.240408	-0.558190	-0.046163	0.001500	-0.738961	0.262695	-0.455017	0.528441	0.480871	-0.457043	0.529741
21548	9.372192	-0.386578	1.168413	-0.556424	-0.011028	-0.108575	-0.738152	0.270720	-0.450152	0.534784	0.477705	-0.460088	0.523567
21549	9.228932	-0.403893	0.960984	-0.549097	-0.005627	-0.112967	-0.738760	0.279164	-0.443018	0.540552	0.474495	-0.463285	0.517712
21550	9.222996	0.022230	0.688012	-0.563957	-0.026687	-0.164254	-0.740488	0.285212	-0.436183	0.547290	0.471836	-0.465958	0.510615
21551	9.737370	-0.124762	0.889529	-0.558223	0.025607	-0.166201	-0.742482	0.287024	-0.427981	0.553873	0.468634	-0.468308	0.504276
21552	9.935217	-0.220505	0.851669	-0.553478	0.050737	-0.155654	-0.744760	0.290121	-0.424129	0.561030	0.465128	-0.470006	0.497991
21553	10.469017	-0.287716	1.076434	-0.566685	0.122868	-0.149085	-0.744348	0.292799	-0.423682	0.568308	0.460615	-0.471422	0.492567
21554	10.016176	-0.299172	0.335321	-0.564770	0.111956	-0.141977	-0.745202	0.293779	-0.420567	0.575885	0.456145	-0.472573	0.486788
21555	10.022257	-1.009999	1.073010	-0.572689	0.229665	-0.010222	-0.744232	0.298293	-0.420950	0.582717	0.449126	-0.474008	0.483781
21556	8.976157	-1.276962	1.389109	-0.545860	0.379569	0.119834	-0.738033	0.304232	-0.429384	0.589979	0.439699	-0.474134	0.483514
21557	9.119893	-0.459570	1.609357	-0.537991	0.261492	0.027004	-0.730993	0.311285	-0.433730	0.596293	0.432288	-0.475130	0.481470
21558	9.020958	-0.645145	1.208015	-0.544425	0.165546	-0.119357	-0.726480	0.314108	-0.437256	0.603683	0.427116	-0.475594	0.476393
21559	9.950903	-0.466420	0.578919	-0.546837	0.083143	-0.155791	-0.727605	0.312987	-0.438808	0.609980	0.422979	-0.477170	0.470449
21560	10.832043	-0.345103	1.540544	-0.552533	0.076920	-0.153900	-0.726199	0.314104	-0.436132	0.616798	0.418797	-0.478389	0.464019
21561	9.636082	-0.935781	1.729969	-0.534169	0.228769	-0.137254	-0.729026	0.314679	-0.437371	0.624069	0.413198	-0.478126	0.459566
21562	9.342102	-1.186419	1.549511	-0.544253	0.163296	-0.069821	-0.726800	0.322288	-0.435900	0.630735	0.407420	-0.478808	0.454890
21563	10.233660	-1.351361	1.965785	-0.562543	0.176419	-0.107129	-0.723171	0.332143	-0.432023	0.637306	0.401549	-0.479641	0.450049
21564	9.638194	-1.569702	2.394312	-0.543892	0.255498	-0.104913	-0.720107	0.341862	-0.429129	0.645036	0.395199	-0.478761	0.445572
21565	9.166739	-1.446799	2.248585	-0.547828	0.201396	-0.102931	-0.720730	0.354552	-0.425893	0.651541	0.389103	-0.479102	0.441084
21566	8.925570	-1.309668	2.290873	-0.551983	0.144137	-0.147778	-0.717401	0.366781	-0.414245	0.658500	0.383962	-0.479303	0.434994
21567	8.933310	-1.633017	2.381463	-0.556135	0.050389	-0.141987	-0.718445	0.377331	-0.403707	0.663821	0.379325	-0.481316	0.428706
21568	8.831637	-1.850307	2.316364	-0.547063	0.034005	-0.130326	-0.718367	0.389855	-0.393438	0.669400	0.374965	-0.482966	0.421958
21569	8.900242	-2.084290	2.072407	-0.563253	0.057677	-0.148358	-0.720111	0.398136	-0.379257	0.674743	0.370109	-0.484835	0.415543
21570	9.191009	-1.834933	2.045070	-0.549250	0.144433	-0.179597	-0.722699	0.406148	-0.368029	0.681676	0.365206	-0.484554	0.408839
21571	9.140919	-2.153144	2.126014	-0.562442	0.207528	-0.178424	-0.723862	0.412484	-0.363025	0.688532	0.359285	-0.484104	0.403090
21572	11.047279	-2.261894	2.115011	-0.558465	0.186477	-0.020406	-0.722616	0.417832	-0.359740	0.694496	0.352289	-0.484366	0.398696
21573	9.530354	-0.786147	2.361547	-0.545329	0.327452	-0.088484	-0.718825	0.423321	-0.358445	0.701472	0.344669	-0.482717	0.395126
21574	9.928630	-0.458051	1.893397	-0.537833	0.095502	-0.138135	-0.720249	0.426010	-0.359814	0.707191	0.339729	-0.483186	0.388583
21575	11.292266	-0.408480	1.917600	-0.556802	-0.023161	-0.139113	-0.721120	0.429510	-0.351040	0.711070	0.335152	-0.486166	0.381699
21576	9.611363	-0.581222	1.974939	-0.538933	0.013592	-0.051919	-0.721147	0.434568	-0.344369	0.715214	0.329945	-0.488292	0.375734
21577	9.581872	0.570373	1.355601	-0.548014	-0.176435	0.051046	-0.721766	0.443833	-0.329483	0.715933	0.324783	-0.494616	0.370554
21578	10.477660	-0.234580	1.851506	-0.555543	-0.184750	-0.015282	-0.723915	0.448313	-0.317591	0.717829	0.320428	-0.499866	0.363567
21579	9.468993	-0.267145	1.812139	-0.543570	-0.022819	-0.008384	-0.725630	0.451542	-0.311349	0.720333	0.314782	-0.503509	0.358486
21580	9.247125	0.535056	1.554591	-0.559507	-0.005752	0.106398	-0.720698	0.454631	-0.310228	0.723044	0.307798	-0.506901	0.354287
21581	9.389958	0.856699	1.342997	-0.550560	-0.016441	0.092494	-0.721728	0.462797	-0.304080	0.724790	0.301015	-0.511081	0.350521
21582	9.496799	0.141832	1.536897	-0.544048	-0.105823	0.008115	-0.721463	0.465885	-0.299403	0.726954	0.295917	-0.515141	0.344384
21583	9.350014	-0.059281	1.693990	-0.555277	-0.145172	-0.021915	-0.721473	0.466993	-0.293055	0.728060	0.291134	-0.520471	0.338052
21584	9.599018	-0.204691	1.881345	-0.555739	-0.209896	-0.035654	-0.723602	0.467538	-0.285711	0.729374	0.286983	-0.525774	0.330478
21585	9.311756	-0.083570	1.636318	-0.537256	-0.141158	-0.076585	-0.726307	0.470621	-0.277491	0.730633	0.283003	-0.530520	0.323472
21586	9.082132	-0.205002	1.311761	-0.535057	-0.083380	-0.092885	-0.732097	0.468214	-0.270712	0.733400	0.278886	-0.533415	0.315935
21587	9.145355	-0.159244	0.963199	-0.547353	-0.024774	-0.088930	-0.731529	0.467217	-0.268474	0.735880	0.274146	-0.536383	0.309222
21588	10.676361	-0.448846	1.027209	-0.546916	0.075812	-0.134386	-0.736178	0.463845	-0.269600	0.740538	0.269267	-0.536691	0.301763
21589	10.944857	-1.609754	1.943553	-0.547228	0.012566	-0.119984	-0.736851	0.458236	-0.279510	0.743444	0.264581	-0.538889	0.294763
21590	11.112211	-2.442496	1.128617	-0.546122	0.059736	0.044248	-0.736945	0.449239	-0.289460	0.746736	0.257855	-0.540280	0.289816
21591	10.283427	-1.342707	1.467836	-0.537950	0.095735	0.037000	-0.737056	0.444765	-0.301897	0.749403	0.251057	-0.541996	0.285667
21592	8.576947	-1.319232	1.184718	-0.539937	-0.025776	-0.095305	-0.736873	0.437897	-0.316050	0.752409	0.246385	-0.543849	0.278213
21593	8.714430	-1.671060	0.717255	-0.555145	-0.166400	-0.076921	-0.739226	0.427907	-0.322614	0.752806	0.241992	-0.548975	0.270830
21594	10.202456	-1.973364	1.025525	-0.567484	-0.103264	-0.061279	-0.741458	0.422001	-0.327164	0.754773	0.236941	-0.552208	0.263141
21595	9.895877	-1.596106	1.524344	-0.555574	0.058418	-0.017939	-0.742988	0.417508	-0.332832	0.757166	0.230632	-0.554174	0.257683
21596	9.237434	-1.360064	1.889890	-0.546563	0.030812	0.031754	-0.742391	0.410600	-0.335021	0.759896	0.224128	-0.555617	0.252218
21597	8.929593	-1.157790	1.846965	-0.537955	-0.019294	-0.013873	-0.741689	0.411873	-0.336562	0.761203	0.218373	-0.558628	0.246612
21598	9.179929	-1.461855	1.787196	-0.554874	-0.089874	-0.068470	-0.740846	0.412997	-0.335571	0.762995	0.213433	-0.561418	0.238945
21599	9.276565	-1.649204	1.685250	-0.567746	-0.100255	-0.108365	-0.743676	0.412991	-0.331747	0.763843	0.208610	-0.565319	0.231171
21600	9.247802	-1.527974	1.717766	-0.546701	-0.059617	-0.129592	-0.746221	0.412130	-0.325682	0.766080	0.204318	-0.567243	0.222736
21601	9.047040	-1.557388	1.450139	-0.561824	0.000188	-0.161130	-0.750754	0.412961	-0.317753	0.768124	0.199663	-0.569273	0.214591
21602	9.282323	-1.433761	1.359036	-0.550103	0.005864	-0.192807	-0.753296	0.411539	-0.312679	0.771232	0.195718	-0.569843	0.205364
21603	9.849646	-1.485945	1.315363	-0.551245	-0.031922	-0.190707	-0.754580	0.413219	-0.307723	0.772822	0.191637	-0.572121	0.196720
21604	9.322980	-1.372633	1.126321	-0.545809	0.094817	-0.166737	-0.757697	0.413481	-0.299248	0.776662	0.187090	-0.571280	0.188233
21605	9.896234	-0.995706	0.526904	-0.554774	0.405763	-0.163250	-0.756869	0.417707	-0.297802	0.782957	0.180927	-0.566809	0.181579
21606	11.525204	-0.274240	1.202941	-0.573196	0.258186	-0.151549	-0.754905	0.420230	-0.294130	0.788500	0.175100	-0.563451	0.173585
21607	11.182545	-0.061698	1.606989	-0.554277	0.070173	-0.098926	-0.756213	0.426402	-0.282227	0.790556	0.169405	-0.564391	0.166691
21608	9.423157	-0.176699	1.542967	-0.564055	-0.085380	-0.052456	-0.756251	0.432713	-0.270615	0.791686	0.163751	-0.566653	0.159133
21609	8.360768	0.021366	0.454782	-0.549959	-0.197410	-0.034050	-0.758133	0.439430	-0.252225	0.790316	0.158292	-0.571952	0.152367
21610	9.121230	0.014453	0.115540	-0.537004	-0.356702	0.050407	-0.759615	0.450212	-0.226333	0.787780	0.152713	-0.578632	0.145830
21611	10.738600	-0.233584	-0.043342	-0.564936	-0.551738	-0.065188	-0.765321	0.455471	-0.191314	0.782156	0.148492	-0.589359	0.137255
21612	10.176184	-0.688630	0.056730	-0.556079	-0.313232	-0.052573	-0.764508	0.459780	-0.171985	0.780257	0.143685	-0.594920	0.128931
21613	9.167181	-0.526030	-0.465684	-0.546254	-0.273904	0.065681	-0.766368	0.462423	-0.159411	0.777223	0.137459	-0.601499	0.123399
21614	8.985045	-0.061944	-1.028817	-0.561268	-0.318237	-0.003175	-0.767641	0.460702	-0.149844	0.774947	0.131983	-0.607159	0.115736
21615	10.155913	0.071492	-1.314596	-0.560041	-0.413643	0.003003	-0.769915	0.461804	-0.140240	0.770129	0.126700	-0.615665	0.108650
21616	10.404442	0.033133	-1.014862	-0.547082	-0.219104	0.005530	-0.768508	0.462636	-0.136863	0.768819	0.121119	-0.619634	0.101495
21617	11.939327	-0.196593	-1.420314	-0.572873	-0.112090	-0.037588	-0.770757	0.459819	-0.136875	0.767582	0.115571	-0.623346	0.094350
21618	9.912451	-0.470201	-0.063760	-0.555611	0.046007	-0.028255	-0.772306	0.457261	-0.129991	0.769512	0.109755	-0.623063	0.087165
21619	9.465569	-0.392400	0.332266	-0.551082	0.157822	0.050628	-0.772030	0.458382	-0.128010	0.771296	0.102951	-0.622690	0.082221
21620	7.938219	-0.477148	-0.070706	-0.548130	0.039881	0.021005	-0.770350	0.460328	-0.120117	0.772915	0.096625	-0.622504	0.075861
21621	10.127460	-1.288169	0.757004	-0.551076	0.162547	0.029368	-0.769514	0.461713	-0.112928	0.774677	0.090056	-0.621923	0.070549
21622	10.645212	-0.902636	1.090310	-0.556245	0.291575	-0.081040	-0.768126	0.465053	-0.099809	0.779437	0.084497	-0.617557	0.062948
21623	9.945806	-1.093525	1.552499	-0.547127	0.357245	-0.185914	-0.767579	0.466417	-0.086001	0.783753	0.080328	-0.613427	0.054647
21624	9.125928	-1.001655	1.504242	-0.539597	0.290508	0.005512	-0.768727	0.467211	-0.069368	0.788192	0.073957	-0.609034	0.048596
21625	9.234863	-1.606711	1.481851	-0.555664	0.233924	-0.105847	-0.769735	0.467428	-0.048801	0.790771	0.068699	-0.606847	0.041211
21626	9.324390	-1.923083	1.610917	-0.550931	0.216952	-0.026098	-0.773984	0.465108	-0.026827	0.794201	0.062605	-0.603442	0.034401
21627	9.394360	-2.185319	1.488095	-0.546121	0.240181	-0.006736	-0.773153	0.464608	-0.004310	0.796635	0.056156	-0.601163	0.028678
21628	9.485273	-2.435419	1.780737	-0.566929	0.261999	-0.018641	-0.771339	0.465949	0.015684	0.800449	0.049684	-0.596940	0.021827
21629	9.351550	-2.375125	1.625591	-0.555725	0.295058	0.005160	-0.771764	0.463362	0.030304	0.803401	0.042751	-0.593680	0.016204
21630	9.508894	-2.352252	1.576796	-0.535634	0.297429	0.033726	-0.772047	0.461209	0.041407	0.807404	0.036140	-0.588796	0.010580
21631	9.668184	-2.147678	1.985094	-0.551959	0.294413	0.077825	-0.772200	0.462456	0.048602	0.810168	0.028259	-0.585484	0.006135
21632	9.853269	-1.970793	1.857218	-0.550729	0.192483	0.094456	-0.768955	0.462139	0.056740	0.812764	0.020701	-0.582224	0.001235
21633	9.070604	-1.111025	1.737515	-0.541928	0.178261	0.062755	-0.767136	0.464789	0.064921	0.814013	0.013087	-0.580689	-0.003447
21634	8.271696	-0.336047	1.183821	-0.534815	0.174934	0.023897	-0.766715	0.464346	0.070404	0.816245	0.006612	-0.577592	-0.009333
21635	9.575190	0.665943	0.400051	-0.528311	0.054215	0.044608	-0.765312	0.465309	0.076880	0.815900	-0.000519	-0.578018	-0.014199
21636	13.243225	0.786731	1.763914	-0.559919	-0.229771	-0.073627	-0.764740	0.460740	0.092879	0.813277	-0.006370	-0.581426	-0.021991
21637	10.919450	-0.659752	1.942651	-0.575091	-0.011657	-0.212047	-0.767543	0.453090	0.104367	0.811887	-0.011191	-0.582851	-0.031618
21638	9.395888	-0.484298	1.797746	-0.560475	-0.027275	0.092253	-0.767401	0.450511	0.116025	0.811568	-0.018881	-0.582795	-0.036754
21639	8.481650	0.035493	1.674763	-0.553643	0.104992	-0.000597	-0.766976	0.449078	0.122484	0.811518	-0.025685	-0.582194	-0.042776
21640	8.615438	0.388217	1.400007	-0.544444	-0.095614	-0.133636	-0.768653	0.442843	0.131725	0.810082	-0.030543	-0.583265	-0.051346
21641	9.649391	0.131215	1.152598	-0.528934	-0.190269	-0.221147	-0.771310	0.434350	0.141935	0.806225	-0.034547	-0.587492	-0.060509
21642	10.361898	-0.036603	1.315418	-0.540576	-0.035588	-0.176115	-0.772973	0.424867	0.151845	0.805281	-0.038731	-0.587498	-0.069768
21643	9.749125	-0.020822	1.289482	-0.547000	0.070240	-0.127423	-0.776205	0.419064	0.159695	0.804412	-0.043724	-0.587327	-0.077824
21644	9.440608	-0.276172	1.113928	-0.566462	0.103904	-0.058943	-0.780280	0.413140	0.162058	0.805100	-0.049478	-0.584840	-0.085610
21645	9.666651	-0.057797	0.705227	-0.541013	0.105683	-0.063871	-0.782098	0.408629	0.162025	0.804591	-0.055025	-0.583976	-0.092613
21646	11.311126	-0.543036	1.290802	-0.563271	0.055663	-0.083039	-0.787728	0.404141	0.157798	0.804521	-0.060512	-0.582191	-0.100691
21647	8.333627	-1.603153	0.371457	-0.561529	0.218474	0.003744	-0.787988	0.400496	0.150862	0.805271	-0.066984	-0.579313	-0.106997
21648	10.033312	-1.368545	-0.208548	-0.543646	0.048050	0.234526	-0.789838	0.403895	0.148378	0.805658	-0.075853	-0.577173	-0.109698
21649	10.589544	-0.666532	0.913766	-0.559230	0.032770	0.046160	-0.787867	0.405583	0.148380	0.804149	-0.083232	-0.577217	-0.115055
21650	10.184254	-1.405922	0.535929	-0.549273	0.168228	-0.000716	-0.790264	0.405609	0.142204	0.805248	-0.089173	-0.573399	-0.121810
21651	10.345963	-0.968645	1.055200	-0.544770	0.027458	0.023266	-0.790688	0.406472	0.137429	0.803490	-0.096128	-0.573536	-0.127355
21652	9.639839	-0.906841	0.951549	-0.537434	0.060232	-0.026521	-0.790109	0.402506	0.141888	0.803164	-0.101814	-0.571449	-0.134194
21653	8.900799	-1.391934	1.093272	-0.559316	0.002054	0.029093	-0.792072	0.397264	0.149733	0.800955	-0.109167	-0.571854	-0.139774
21654	8.851565	-1.742355	1.048919	-0.559815	-0.091690	0.032264	-0.792352	0.394693	0.159283	0.798863	-0.116272	-0.571928	-0.145593
21655	9.513385	-1.727557	0.989874	-0.542263	-0.185341	0.026992	-0.790934	0.390976	0.173032	0.794364	-0.123932	-0.575277	-0.150606
21656	9.467289	-1.690232	0.728544	-0.543539	-0.065778	-0.041867	-0.789358	0.383881	0.184209	0.792237	-0.129801	-0.575076	-0.157482
21657	9.732356	-1.938835	0.663303	-0.548822	-0.006528	-0.112153	-0.791454	0.377092	0.190632	0.789160	-0.135484	-0.575820	-0.165233
21658	8.970548	-2.008403	1.138721	-0.551301	0.246627	-0.220966	-0.795097	0.369190	0.193252	0.789856	-0.138345	-0.571023	-0.175847
21659	9.053350	-1.683726	0.579206	-0.531658	0.155994	-0.167016	-0.801257	0.355513	0.194846	0.788327	-0.142649	-0.569279	-0.184698
21660	8.364342	2.063972	-0.263952	-0.546389	-0.034664	-0.285064	-0.805171	0.343637	0.204749	0.785387	-0.145674	-0.568992	-0.195436
21661	12.845449	0.039321	1.656798	-0.562648	-0.231489	-0.386982	-0.810788	0.335182	0.205409	0.778270	-0.149230	-0.573766	-0.206928
21662	11.816974	-0.237559	1.564607	-0.553238	-0.019219	-0.169027	-0.814846	0.326308	0.203798	0.775754	-0.153520	-0.572715	-0.215951
21663	9.546188	0.032998	1.960922	-0.576588	0.207569	0.038517	-0.815563	0.330861	0.192728	0.775220	-0.160218	-0.569167	-0.222292
21664	8.041465	0.452088	1.373481	-0.546754	0.003363	0.072626	-0.816002	0.337977	0.174502	0.773892	-0.167056	-0.566941	-0.227511
21665	8.494445	0.765944	1.002074	-0.555336	-0.198147	0.052683	-0.813490	0.347320	0.163598	0.768736	-0.175287	-0.569620	-0.232062
21666	9.531879	0.861992	0.786967	-0.554684	-0.246847	0.072686	-0.810569	0.361766	0.145140	0.764386	-0.183345	-0.571112	-0.236497
21667	9.723651	0.707166	0.570959	-0.560584	-0.159960	0.034958	-0.809185	0.372551	0.125249	0.759369	-0.191136	-0.573151	-0.241502
21668	9.261786	1.099144	0.562370	-0.549236	-0.078947	0.032780	-0.807093	0.382911	0.105629	0.756618	-0.197803	-0.572149	-0.247081
21669	9.285166	1.182028	0.699151	-0.560564	-0.083317	-0.075242	-0.807093	0.388365	0.077807	0.751785	-0.203793	-0.573375	-0.254026
21670	12.641995	-0.458199	1.510387	-0.557999	-0.507545	-0.155324	-0.808500	0.391837	0.052932	0.742958	-0.210546	-0.579393	-0.260744
21671	9.424165	-3.294045	0.847990	-0.548880	-0.331654	-0.136057	-0.810182	0.394192	0.024527	0.734747	-0.216939	-0.584438	-0.267426
21672	10.432444	-2.556713	0.345459	-0.571516	-0.337941	0.189588	-0.809331	0.398647	-0.000777	0.729423	-0.226944	-0.586183	-0.269866
21673	11.416142	-1.914845	0.784020	-0.565275	-0.392429	0.049601	-0.805520	0.402924	-0.016673	0.721136	-0.236160	-0.591010	-0.273677
21674	10.519277	-1.726675	1.370315	-0.565029	-0.033831	0.033945	-0.804781	0.401615	-0.048232	0.718395	-0.242496	-0.588963	-0.279692
21675	8.858518	-1.328025	1.592834	-0.570529	0.093684	0.063751	-0.803643	0.400414	-0.082039	0.715764	-0.249260	-0.586472	-0.285660
21676	8.886224	-0.597024	1.794869	-0.555462	0.052103	0.074003	-0.801350	0.399386	-0.114178	0.714180	-0.255395	-0.582949	-0.291361
21677	8.836384	-1.232531	1.381567	-0.561431	-0.055007	0.063904	-0.799331	0.395230	-0.139024	0.709772	-0.262819	-0.582461	-0.296461
21678	9.560717	-1.625200	1.157834	-0.544649	-0.049587	0.161485	-0.799143	0.388522	-0.159376	0.707451	-0.270351	-0.579898	-0.300237
21679	9.833977	-1.329179	1.231491	-0.550373	-0.100264	0.193667	-0.796292	0.386601	-0.178009	0.703231	-0.279389	-0.579250	-0.303113
21680	10.077367	-0.729211	1.567605	-0.531246	-0.173538	0.121911	-0.793440	0.383823	-0.193271	0.699175	-0.286965	-0.578640	-0.306564
21681	10.128688	-0.584203	1.246932	-0.554829	-0.112987	0.015160	-0.793526	0.378673	-0.201615	0.693586	-0.293961	-0.578995	-0.311912
21682	9.988482	-0.702402	1.528745	-0.541536	0.024529	-0.058126	-0.795188	0.372069	-0.208571	0.690524	-0.298304	-0.576511	-0.319104
21683	9.104638	-1.125982	1.698973	-0.561227	0.032154	-0.009107	-0.795165	0.368425	-0.216213	0.686358	-0.304083	-0.574779	-0.325692
21684	8.893458	-1.346704	1.747631	-0.545461	-0.124747	0.092816	-0.795169	0.369845	-0.218732	0.682410	-0.311124	-0.573311	-0.329898
21685	9.009975	-1.680572	1.811612	-0.556504	-0.030493	0.136318	-0.792630	0.371253	-0.219864	0.678434	-0.318832	-0.571388	-0.334050
21686	9.473691	-1.855794	1.684892	-0.549827	0.026485	0.116653	-0.788869	0.378113	-0.219562	0.676225	-0.325142	-0.567591	-0.338886
21687	9.898866	-1.817587	1.652483	-0.552797	0.145613	0.101826	-0.785485	0.380653	-0.221956	0.673977	-0.331166	-0.563339	-0.344578
21688	9.526936	-1.655040	1.762323	-0.556217	0.214546	0.048224	-0.783661	0.384901	-0.227559	0.673257	-0.335436	-0.557308	-0.351590
21689	9.840816	-1.670710	1.119304	-0.557920	0.196241	0.087333	-0.778870	0.389568	-0.234025	0.671363	-0.340944	-0.552253	-0.357835
21690	10.055037	-0.965673	1.222306	-0.544815	0.177114	0.009885	-0.778324	0.393797	-0.232859	0.669889	-0.344830	-0.546968	-0.364922
21691	9.590438	-0.492464	0.673948	-0.560315	0.182916	-0.027495	-0.775786	0.395777	-0.235956	0.666892	-0.349090	-0.542735	-0.372598
21692	11.104246	-0.415266	0.644465	-0.536086	0.243382	0.066519	-0.774525	0.403579	-0.237126	0.666490	-0.352896	-0.536130	-0.379236
21693	10.588269	-0.350350	1.229209	-0.553704	0.342424	0.073541	-0.768620	0.410477	-0.236536	0.665879	-0.356835	-0.529005	-0.386558
21694	9.109194	0.226877	0.833284	-0.536568	0.138072	0.130519	-0.764146	0.420895	-0.232519	0.664719	-0.362065	-0.523231	-0.391520
21695	10.715962	0.559531	0.764594	-0.546883	-0.045486	0.132785	-0.761793	0.430597	-0.223987	0.660409	-0.369406	-0.520822	-0.395149
21696	10.142344	-0.059042	0.984911	-0.530550	0.033406	-0.041989	-0.759553	0.434528	-0.219739	0.656717	-0.373504	-0.517682	-0.401525
21697	9.608290	0.044740	0.810484	-0.564026	-0.086111	-0.064735	-0.760409	0.435791	-0.216903	0.650188	-0.379217	-0.517039	-0.407579
21698	9.247745	0.525898	0.849108	-0.552694	-0.004165	-0.066898	-0.759728	0.437160	-0.214663	0.645617	-0.383558	-0.514319	-0.414171
21699	8.873940	0.326337	1.025819	-0.556800	-0.023930	-0.176630	-0.762831	0.434612	-0.209877	0.638751	-0.387342	-0.513691	-0.422001
21700	8.502823	0.371860	0.975062	-0.525617	-0.001996	-0.132236	-0.765089	0.432910	-0.205793	0.633745	-0.390552	-0.511573	-0.429103
21701	8.994703	0.212045	0.649968	-0.556567	-0.069231	-0.047164	-0.767202	0.430790	-0.203263	0.627414	-0.395893	-0.510408	-0.434861
21702	10.566394	-0.065894	1.073843	-0.551735	-0.199563	0.033576	-0.768494	0.433586	-0.194351	0.621498	-0.402753	-0.509156	-0.438509
21703	11.090367	-0.475193	1.466757	-0.553074	-0.025648	0.133377	-0.766672	0.436246	-0.189268	0.617117	-0.409373	-0.505928	-0.442287
21704	9.863939	-0.428850	1.844846	-0.562826	0.157016	0.146032	-0.764416	0.438515	-0.194331	0.615602	-0.414291	-0.499161	-0.447477
21705	8.945331	-0.188182	1.529252	-0.565600	0.141641	0.144183	-0.760600	0.440656	-0.204197	0.612858	-0.419540	-0.493535	-0.452565
21706	9.119351	-0.229736	0.857712	-0.551166	0.134859	0.094916	-0.756083	0.444066	-0.214337	0.610641	-0.423920	-0.487483	-0.458005
21707	10.235449	-0.432046	0.935802	-0.560101	0.185848	0.054003	-0.755074	0.441989	-0.227042	0.607457	-0.427703	-0.482023	-0.464456
21708	11.636572	-0.619372	0.991596	-0.565921	0.161294	0.000383	-0.751923	0.435538	-0.241781	0.604386	-0.431014	-0.476226	-0.471331
21709	10.964432	-0.488117	1.206094	-0.540502	0.190365	-0.048284	-0.752033	0.431070	-0.256333	0.600345	-0.433430	-0.471673	-0.478800
21710	9.521347	-0.382197	1.231007	-0.548168	0.247577	-0.013623	-0.750158	0.424895	-0.267961	0.597995	-0.435467	-0.465029	-0.486332
21711	8.054092	-0.649424	1.081301	-0.539218	0.076495	-0.049064	-0.749272	0.418298	-0.279445	0.592812	-0.438860	-0.461738	-0.492721
21712	8.784677	-1.243022	1.198104	-0.547167	-0.062493	-0.011966	-0.750397	0.417318	-0.280995	0.587507	-0.443840	-0.458697	-0.497433
21713	10.267896	-1.440593	1.244236	-0.535952	-0.045020	0.060874	-0.750550	0.418994	-0.275625	0.582243	-0.449339	-0.455774	-0.501356
21714	10.430477	-1.436009	1.753837	-0.559102	0.034186	0.081358	-0.750013	0.424768	-0.272470	0.578543	-0.454265	-0.450578	-0.505877
21715	9.265351	-1.298793	2.053486	-0.539091	0.022780	0.118591	-0.746212	0.431272	-0.268455	0.574415	-0.459549	-0.446169	-0.509701
21716	9.080802	-1.206549	1.931882	-0.554297	-0.070560	0.085350	-0.744405	0.436604	-0.260810	0.569765	-0.465442	-0.442118	-0.513092
21717	9.165688	-1.541957	1.718032	-0.547942	-0.207103	0.038478	-0.745983	0.440105	-0.251609	0.562653	-0.472363	-0.440842	-0.515706
21718	9.298265	-1.772959	1.628608	-0.549852	-0.223190	0.026171	-0.746436	0.444583	-0.240294	0.555976	-0.479153	-0.439040	-0.518215
21719	9.398170	-1.864052	1.462757	-0.555118	-0.191487	0.011777	-0.746465	0.449059	-0.228419	0.548590	-0.485659	-0.437599	-0.521240
21720	9.334811	-1.940655	1.502375	-0.564720	-0.118261	-0.010050	-0.746647	0.453092	-0.219104	0.542199	-0.491103	-0.434747	-0.525198
21721	9.547102	-1.903128	1.533086	-0.549914	-0.056813	-0.034978	-0.751042	0.453913	-0.208358	0.535505	-0.495636	-0.432184	-0.529903
21722	9.701306	-2.119645	1.462803	-0.541633	-0.044194	-0.038490	-0.751470	0.454472	-0.206377	0.529588	-0.499710	-0.428976	-0.534608
21723	9.827825	-2.145984	1.629662	-0.559262	0.047792	-0.038362	-0.751746	0.452923	-0.207236	0.523635	-0.503103	-0.425076	-0.540375
21724	9.698298	-1.934429	1.318170	-0.540732	0.127390	-0.081966	-0.751451	0.450959	-0.210780	0.518629	-0.504858	-0.420434	-0.547154
21725	10.137658	-1.500928	1.513309	-0.555416	0.131271	-0.097949	-0.752280	0.448021	-0.218128	0.512729	-0.506696	-0.416158	-0.554239
21726	10.603156	-0.981935	1.492395	-0.559406	0.082600	-0.085149	-0.753112	0.445072	-0.221955	0.507025	-0.509005	-0.411720	-0.560648
21727	9.941551	-0.937772	0.932174	-0.548504	0.031489	-0.024655	-0.754234	0.443390	-0.224498	0.501115	-0.512384	-0.407685	-0.565809
21728	9.840690	-1.228447	0.727738	-0.515104	0.077265	0.074486	-0.755498	0.442420	-0.229005	0.497530	-0.515516	-0.402105	-0.570104
21729	9.422559	-0.529105	0.829233	-0.527546	0.138535	0.077502	-0.752397	0.445247	-0.232662	0.493782	-0.518233	-0.396104	-0.575079
21730	9.270986	-0.062609	0.681660	-0.546917	-0.019427	0.021664	-0.750999	0.448341	-0.230387	0.488422	-0.522294	-0.391595	-0.579056
21731	9.780224	-0.135636	0.338659	-0.560836	-0.188100	-0.041045	-0.752570	0.450578	-0.222887	0.480275	-0.528089	-0.389590	-0.581961
21732	10.165270	-0.102751	0.187957	-0.532028	-0.231442	-0.039467	-0.755407	0.450835	-0.213285	0.472610	-0.533880	-0.387881	-0.584089
21733	10.645473	-0.356361	0.697598	-0.553726	-0.206106	-0.037181	-0.757684	0.452644	-0.203812	0.464312	-0.539741	-0.386012	-0.586591
21734	9.867352	-0.173701	0.909247	-0.552848	-0.056621	-0.040004	-0.759944	0.451219	-0.198176	0.457673	-0.543564	-0.382359	-0.590656
21735	9.328508	0.216135	0.866955	-0.551305	-0.090832	-0.048681	-0.761066	0.449392	-0.199595	0.450077	-0.547833	-0.379495	-0.594385
21736	9.513401	0.293784	0.716022	-0.546681	-0.203980	-0.088570	-0.763037	0.446702	-0.195665	0.441722	-0.552871	-0.377708	-0.597120
21737	9.561789	0.206113	0.658941	-0.561453	-0.272816	-0.040548	-0.768405	0.444433	-0.188464	0.432635	-0.559310	-0.376177	-0.598741
21738	9.505332	-0.010467	0.366627	-0.544719	-0.271886	0.046311	-0.768834	0.444413	-0.182123	0.425302	-0.566029	-0.373423	-0.599403
21739	9.432693	-0.069948	0.058084	-0.542256	-0.189214	0.068825	-0.769963	0.443560	-0.179448	0.418262	-0.571997	-0.370091	-0.600756
21740	10.525378	-0.122392	0.115201	-0.552113	-0.027119	0.096236	-0.767568	0.445535	-0.180995	0.413181	-0.576100	-0.364550	-0.603733
21741	10.982008	-0.266740	0.295018	-0.544297	0.094070	0.046110	-0.766144	0.444709	-0.188338	0.407853	-0.578410	-0.359028	-0.608438
21742	10.929265	-0.986170	1.144039	-0.551766	0.037742	0.093996	-0.765568	0.443888	-0.196519	0.403163	-0.581608	-0.352913	-0.612082
21743	9.326806	-1.364017	0.947419	-0.565693	0.063870	0.178231	-0.762588	0.443352	-0.207252	0.398980	-0.585268	-0.345736	-0.615420
21744	8.033792	-1.528002	0.477357	-0.536927	0.015371	0.130831	-0.759184	0.442958	-0.218549	0.394692	-0.588787	-0.339496	-0.618296
21745	9.373681	-2.307670	0.054138	-0.551900	-0.059777	0.095927	-0.756339	0.440726	-0.228453	0.388797	-0.593221	-0.334307	-0.620616
21746	10.868485	-1.641910	0.576325	-0.557893	-0.102749	0.089410	-0.755623	0.439469	-0.232979	0.382885	-0.597984	-0.329168	-0.622465
21747	10.874932	-1.329066	1.138272	-0.533309	0.119448	0.014037	-0.754485	0.439495	-0.241438	0.377359	-0.599390	-0.323718	-0.627327
21748	9.397180	-0.970103	1.397220	-0.545933	0.170277	-0.039769	-0.754731	0.433325	-0.253331	0.371701	-0.599702	-0.318131	-0.633236
21749	8.619971	-1.030126	1.065461	-0.544889	0.033318	-0.047913	-0.754712	0.430529	-0.261528	0.364711	-0.601746	-0.313824	-0.637497
21750	9.090081	-1.435088	0.938863	-0.560084	-0.083663	-0.050861	-0.755820	0.426025	-0.264384	0.357069	-0.605203	-0.310005	-0.640412
21751	9.692153	-1.651165	1.003296	-0.545351	-0.084220	0.009563	-0.756369	0.422362	-0.265826	0.350075	-0.608987	-0.305747	-0.642729
21752	9.783042	-1.670467	1.100047	-0.541045	0.016485	0.030238	-0.756510	0.422363	-0.266107	0.344254	-0.611418	-0.300435	-0.646061
21753	9.738747	-1.528896	1.277344	-0.542066	0.016652	0.011648	-0.756383	0.424888	-0.261575	0.337963	-0.613780	-0.295390	-0.649461
21754	9.633129	-1.446273	1.242733	-0.548929	-0.044245	-0.026107	-0.756105	0.425446	-0.259599	0.330900	-0.616617	-0.291029	-0.652373
21755	9.596591	-1.355597	1.019457	-0.529329	-0.087193	-0.068062	-0.757802	0.425160	-0.257336	0.323129	-0.619661	-0.287736	-0.654841
21756	9.641008	-1.337269	0.903204	-0.545716	-0.088794	-0.080612	-0.762041	0.424169	-0.253370	0.315077	-0.622630	-0.284335	-0.657429
21757	9.613192	-1.362260	0.744035	-0.543630	-0.038153	-0.102131	-0.763455	0.422593	-0.245207	0.306958	-0.624812	-0.280879	-0.660677
21758	9.607332	-1.341996	0.886387	-0.559773	0.012584	-0.125638	-0.766712	0.422289	-0.236312	0.298650	-0.626158	-0.277169	-0.664764
21759	9.514982	-1.355446	0.961570	-0.545072	0.046834	-0.136316	-0.768144	0.424517	-0.226278	0.290540	-0.626906	-0.273512	-0.669154
21760	9.669295	-1.504173	0.909861	-0.556643	0.079307	-0.133097	-0.770135	0.425338	-0.217100	0.282480	-0.627173	-0.269489	-0.673969
21761	9.781288	-1.624450	0.727404	-0.558920	0.144190	-0.131737	-0.771567	0.427852	-0.208189	0.274793	-0.626593	-0.264929	-0.679473
21762	9.987646	-1.585994	0.900683	-0.538551	0.180498	-0.070643	-0.772149	0.430083	-0.199430	0.268291	-0.625591	-0.259746	-0.684973
21763	9.706468	-1.685059	1.008488	-0.555401	0.218838	-0.022495	-0.773587	0.434155	-0.192193	0.262546	-0.624423	-0.253351	-0.690637
21764	10.237345	-1.741666	0.993911	-0.558406	0.129876	0.059505	-0.771489	0.438082	-0.186394	0.257281	-0.624771	-0.246480	-0.694777
21765	9.978916	-1.669107	0.742137	-0.545745	0.131888	0.027762	-0.769105	0.441590	-0.181869	0.251923	-0.624916	-0.239948	-0.698885
21766	9.901851	-1.300276	0.897609	-0.529795	0.089626	0.010539	-0.769832	0.445675	-0.179004	0.246098	-0.625334	-0.234250	-0.702510
21767	9.699026	-1.242689	0.626596	-0.529779	0.067700	0.042500	-0.768989	0.447088	-0.180122	0.240841	-0.626289	-0.228004	-0.705530
21768	9.273736	-0.807606	0.590896	-0.546228	0.052318	0.054757	-0.767014	0.447783	-0.178440	0.235222	-0.627420	-0.221668	-0.708433
21769	9.175784	-0.017028	0.531460	-0.537670	0.005785	0.018072	-0.766177	0.450465	-0.178982	0.229200	-0.629109	-0.215872	-0.710695
21770	10.025096	0.339014	0.734164	-0.542367	-0.110613	-0.047406	-0.766453	0.448052	-0.174780	0.221431	-0.631990	-0.211595	-0.711888
21771	10.863627	0.390583	0.935447	-0.546231	-0.111909	-0.090622	-0.767564	0.443969	-0.176786	0.213178	-0.634828	-0.207572	-0.713066
21772	10.299396	0.169734	1.380876	-0.558508	-0.030732	-0.104698	-0.771791	0.441165	-0.179599	0.204680	-0.636281	-0.203412	-0.715456
21773	9.200543	0.311048	1.228533	-0.550429	-0.071723	-0.072704	-0.773176	0.435250	-0.182186	0.196757	-0.638508	-0.198900	-0.716961
21774	9.010625	0.479391	0.903106	-0.533819	-0.175293	-0.086030	-0.775555	0.430185	-0.185178	0.188223	-0.641893	-0.195396	-0.717193
21775	9.392934	0.442253	0.760439	-0.555004	-0.223772	-0.088554	-0.777517	0.426090	-0.183093	0.179355	-0.646128	-0.191592	-0.716689
21776	9.472157	0.453225	-0.109709	-0.553846	-0.225875	-0.051313	-0.778904	0.420603	-0.187224	0.170824	-0.650310	-0.187503	-0.716071
21777	10.228037	0.699730	0.261077	-0.560570	-0.101178	-0.078529	-0.781130	0.413857	-0.194319	0.162415	-0.652738	-0.183056	-0.716969
21778	10.239159	0.172936	1.059534	-0.552646	0.021399	-0.093446	-0.784486	0.407117	-0.202250	0.154179	-0.653090	-0.178674	-0.719567
21779	10.403408	-0.544302	1.318628	-0.556913	0.024498	-0.037854	-0.785845	0.397577	-0.218395	0.146867	-0.653714	-0.173297	-0.721842
21780	9.295809	-0.672751	0.920415	-0.559736	0.082996	0.056186	-0.784669	0.390288	-0.234113	0.140881	-0.653608	-0.166646	-0.724692
21781	8.978038	-0.724733	0.790932	-0.545041	-0.002898	-0.021028	-0.784330	0.380747	-0.251257	0.133902	-0.654556	-0.161236	-0.726381
21782	9.212315	-1.247071	0.209252	-0.563490	-0.074829	-0.024332	-0.783287	0.370620	-0.262357	0.126157	-0.656369	-0.155991	-0.727276
21783	10.829640	-1.578451	0.636080	-0.539652	-0.071949	0.061123	-0.784240	0.364305	-0.272415	0.120276	-0.658479	-0.149693	-0.727689
21784	10.772975	-1.335220	1.210971	-0.556257	0.039563	0.090313	-0.783918	0.357426	-0.283756	0.114615	-0.658854	-0.142749	-0.729656
21785	9.517365	-0.951073	1.469340	-0.558852	0.075577	0.078342	-0.782329	0.352243	-0.296639	0.109223	-0.658797	-0.135531	-0.731908
21786	9.570826	-1.063216	1.369029	-0.570760	0.046687	0.091651	-0.781579	0.344662	-0.308977	0.103394	-0.658991	-0.128314	-0.733877
21787	9.853024	-1.319870	1.579329	-0.548240	0.035187	0.058383	-0.780136	0.339608	-0.318055	0.097793	-0.659332	-0.121541	-0.735490
21788	9.242727	-1.578090	1.413877	-0.542566	0.039308	0.089237	-0.776019	0.336941	-0.325298	0.092263	-0.659462	-0.114765	-0.737174
21789	9.301729	-1.419335	1.351615	-0.546782	-0.069042	0.119081	-0.775445	0.335822	-0.328976	0.087403	-0.661370	-0.107341	-0.737176
21790	9.353080	-1.279593	1.333072	-0.557665	-0.032439	0.063911	-0.774024	0.334416	-0.331537	0.081114	-0.662431	-0.100798	-0.737865
21791	9.264587	-1.394101	1.484288	-0.541538	-0.055754	0.041202	-0.775852	0.332161	-0.331124	0.075260	-0.663860	-0.094404	-0.738047
21792	9.370912	-1.370634	1.479051	-0.565407	-0.073276	0.000362	-0.775439	0.334268	-0.328288	0.067835	-0.665306	-0.088639	-0.738180
21793	9.419441	-1.322666	1.468785	-0.561598	-0.004167	-0.070772	-0.776288	0.333980	-0.326172	0.060205	-0.665680	-0.083321	-0.739123
21794	9.588303	-1.355178	1.464089	-0.548364	0.089645	-0.087971	-0.777423	0.334827	-0.325450	0.051969	-0.664427	-0.078761	-0.741372
21795	9.757967	-1.315617	1.390927	-0.542031	0.082375	-0.081617	-0.776862	0.335382	-0.322913	0.044637	-0.663362	-0.073717	-0.743320
21796	10.712708	-1.305328	0.906246	-0.553226	0.006522	-0.042138	-0.778007	0.337627	-0.318093	0.036882	-0.663302	-0.068538	-0.744294
21797	9.700190	-0.818922	0.370556	-0.537455	0.056903	-0.051229	-0.778600	0.342689	-0.312120	0.030056	-0.662579	-0.063145	-0.745720
21798	10.281320	-0.780476	0.147037	-0.556368	0.189745	0.022178	-0.777345	0.346493	-0.310963	0.023450	-0.659758	-0.056939	-0.748951
21799	10.149366	-0.698813	0.704500	-0.554164	0.280895	0.000370	-0.773841	0.353258	-0.310638	0.017457	-0.655681	-0.050451	-0.753148
21800	9.528153	-0.434265	0.641968	-0.560156	0.176975	0.030926	-0.772465	0.361718	-0.309433	0.010927	-0.652931	-0.044054	-0.756056
21801	9.952252	-0.021379	0.617461	-0.572036	0.016496	0.056683	-0.769682	0.370152	-0.301198	0.005292	-0.652813	-0.036614	-0.756615
21802	10.506770	-0.061244	0.984463	-0.537614	0.046661	-0.003164	-0.769010	0.376760	-0.294092	-0.001582	-0.651903	-0.031031	-0.757666
21803	10.423153	-0.469629	1.298437	-0.543022	0.062159	-0.024638	-0.768747	0.380414	-0.289549	-0.008038	-0.650952	-0.025079	-0.758662
21804	9.341600	-0.317108	1.409338	-0.545071	0.029703	-0.035286	-0.769876	0.380135	-0.289824	-0.015506	-0.650179	-0.019792	-0.759365
21805	8.789207	-0.136420	1.147086	-0.560334	-0.083605	-0.056077	-0.769590	0.378712	-0.286462	-0.022727	-0.651327	-0.013946	-0.758328
21806	9.135328	0.018650	0.784842	-0.555409	-0.177353	-0.046489	-0.773258	0.376738	-0.284482	-0.030570	-0.653576	-0.008568	-0.756194
21807	9.704302	-0.139594	0.788263	-0.568780	-0.283530	-0.047667	-0.776934	0.375311	-0.277145	-0.037817	-0.657646	-0.002392	-0.752373
21808	9.824422	-0.175790	0.532363	-0.564895	-0.263946	-0.021170	-0.779755	0.372898	-0.270951	-0.045411	-0.661058	0.003506	-0.748951
21809	9.914432	-0.138143	0.459330	-0.547360	-0.231787	0.001865	-0.782151	0.370637	-0.268421	-0.051616	-0.664256	0.009956	-0.745654
21810	9.679589	0.007435	0.313033	-0.551155	-0.101881	-0.016693	-0.782841	0.366973	-0.269300	-0.058980	-0.665135	0.015535	-0.744228
21811	9.586896	0.263352	0.561611	-0.544820	0.053011	-0.013145	-0.785645	0.362189	-0.271863	-0.065453	-0.664008	0.021410	-0.744547
21812	9.765087	0.332859	0.647588	-0.530189	0.111237	-0.080523	-0.784619	0.355727	-0.281515	-0.073555	-0.661663	0.025567	-0.745747
21813	10.294856	0.291698	0.782660	-0.547246	0.169352	-0.115483	-0.785011	0.349825	-0.289039	-0.081651	-0.658749	0.029941	-0.747320
21814	10.445374	-0.249091	1.030137	-0.528283	0.140352	-0.108057	-0.783559	0.342508	-0.296591	-0.090139	-0.655866	0.033659	-0.748720
21815	9.523936	-0.393998	0.892834	-0.568098	0.119179	-0.050207	-0.784932	0.335066	-0.306939	-0.097469	-0.653512	0.039296	-0.749585
21816	9.197220	-0.364071	0.711704	-0.545338	-0.013182	-0.073952	-0.784334	0.328733	-0.312644	-0.105543	-0.652766	0.044009	-0.748880
21817	9.910769	-0.588014	0.403944	-0.567723	-0.110168	-0.087640	-0.787125	0.321415	-0.317065	-0.113189	-0.653791	0.049620	-0.746514
21818	9.900599	-0.737834	0.398380	-0.533007	-0.097992	-0.058137	-0.787944	0.314929	-0.318112	-0.120776	-0.654215	0.054521	-0.744609
21819	9.407846	-0.947734	0.348220	-0.554692	-0.103593	-0.032827	-0.789177	0.306475	-0.321290	-0.127362	-0.655035	0.060657	-0.742313
21820	9.571133	-1.166271	0.350441	-0.552846	-0.120082	-0.002621	-0.790989	0.300984	-0.323869	-0.134340	-0.655567	0.066623	-0.740099
21821	10.088372	-1.318494	0.491601	-0.548818	-0.091871	0.068988	-0.792802	0.295343	-0.324054	-0.139257	-0.656019	0.074004	-0.738086
21822	10.391363	-1.290420	0.647950	-0.550032	-0.023977	0.136732	-0.790403	0.296467	-0.324202	-0.144258	-0.654839	0.081476	-0.737385
21823	9.922267	-1.015243	0.891984	-0.544728	-0.012842	0.092422	-0.790832	0.297742	-0.325312	-0.148812	-0.654025	0.088912	-0.736343
21824	9.459586	-0.949869	0.831463	-0.546969	-0.081293	0.085655	-0.790571	0.302250	-0.323014	-0.154401	-0.653685	0.095824	-0.734625
21825	9.477028	-1.061455	0.397726	-0.575049	-0.194060	0.018797	-0.790316	0.307165	-0.315922	-0.160024	-0.655494	0.103303	-0.730786
21826	9.939513	-1.191646	0.142417	-0.549689	-0.209375	0.012201	-0.792322	0.311511	-0.305721	-0.166449	-0.657054	0.109666	-0.727013
21827	9.838787	-1.603163	-0.447301	-0.549499	-0.238761	0.072493	-0.794058	0.317964	-0.292683	-0.170745	-0.659396	0.117634	-0.722638
21828	9.676882	-1.646094	-0.132467	-0.563289	-0.150172	0.142505	-0.795102	0.327942	-0.279331	-0.175573	-0.659638	0.125673	-0.719902
21829	9.278598	-1.500030	-0.365543	-0.537560	-0.092422	0.115861	-0.796287	0.337924	-0.266964	-0.179324	-0.659735	0.133551	-0.717465
21830	9.359696	-1.546305	0.045660	-0.557732	-0.070001	0.037630	-0.794084	0.348454	-0.251943	-0.185764	-0.659015	0.139815	-0.715292
21831	9.627602	-1.851026	-0.101117	-0.559184	-0.015829	0.028457	-0.793008	0.358570	-0.239170	-0.191164	-0.658100	0.146586	-0.713354
21832	9.711824	-2.188798	0.078940	-0.540314	0.071066	0.072341	-0.792494	0.367985	-0.227245	-0.197260	-0.655230	0.152496	-0.713097
21833	9.690132	-2.147951	0.404732	-0.547713	0.055715	0.078527	-0.792396	0.375564	-0.214491	-0.201890	-0.653113	0.159527	-0.712204
21834	9.558665	-2.252869	0.500320	-0.565533	0.111647	0.077045	-0.789059	0.386104	-0.203421	-0.208354	-0.649453	0.165666	-0.712288
21835	9.572765	-2.465981	0.447102	-0.552426	0.152768	0.105232	-0.786846	0.395094	-0.192359	-0.212872	-0.645754	0.172753	-0.712632
21836	9.342707	-2.710694	0.119088	-0.580267	0.270731	0.222661	-0.784637	0.405360	-0.182973	-0.217959	-0.639145	0.180278	-0.715183
21837	10.013577	-2.465167	0.248354	-0.543407	0.127347	0.128594	-0.780166	0.415478	-0.173043	-0.221802	-0.635688	0.187718	-0.715169
21838	10.327135	-1.485663	1.053761	-0.538486	0.089512	0.130805	-0.778093	0.423470	-0.158611	-0.226977	-0.632074	0.194231	-0.715009
21839	9.657219	-0.977082	0.543946	-0.545883	0.089024	0.084672	-0.778427	0.432599	-0.144851	-0.231307	-0.629241	0.201298	-0.714165
21840	9.160343	-0.593116	0.378424	-0.551222	0.082255	0.134147	-0.773667	0.440589	-0.131848	-0.236536	-0.625561	0.208032	-0.713755
21841	10.220970	-0.137194	0.147188	-0.539446	-0.026139	0.076851	-0.772162	0.448711	-0.113888	-0.240422	-0.624384	0.215394	-0.711299
21842	11.070404	-0.428513	0.023647	-0.560491	-0.199758	0.068967	-0.771788	0.455117	-0.088051	-0.245462	-0.624856	0.222751	-0.706885
21843	10.587149	-0.832282	-0.099272	-0.563219	-0.068252	0.066213	-0.771122	0.459838	-0.065192	-0.249602	-0.624166	0.230435	-0.703573
21844	9.712407	-0.542282	0.174137	-0.554855	0.135490	0.036596	-0.769463	0.465143	-0.048812	-0.256512	-0.619989	0.235598	-0.703071
21845	9.322841	-0.371754	0.382986	-0.560004	0.144332	-0.145821	-0.770593	0.462564	-0.036155	-0.264573	-0.617245	0.239462	-0.701191
21846	9.288173	-0.190479	-0.037035	-0.546993	0.105771	-0.269246	-0.775808	0.456320	-0.022097	-0.275487	-0.614855	0.240832	-0.698613
21847	10.078918	-0.248089	0.049541	-0.583708	0.057508	-0.283383	-0.781011	0.448402	-0.013830	-0.285316	-0.613761	0.243692	-0.694627
21848	9.942803	-0.193124	0.198930	-0.553883	0.177952	-0.269647	-0.784801	0.441481	-0.009648	-0.296603	-0.610187	0.244656	-0.692706
21849	9.876132	-0.252094	0.363995	-0.553751	0.172038	-0.215675	-0.789295	0.434717	-0.009402	-0.305637	-0.607230	0.247171	-0.690482
21850	9.716769	-0.289818	0.354963	-0.551976	0.133685	-0.162378	-0.793234	0.429922	-0.007732	-0.315130	-0.603613	0.249617	-0.688502
21851	9.403411	-0.050111	0.108647	-0.544547	0.136890	-0.124293	-0.796038	0.425140	-0.010577	-0.322575	-0.600664	0.253246	-0.686305
21852	9.902908	-0.024093	0.134269	-0.553927	0.101082	-0.138233	-0.798013	0.423865	-0.007758	-0.331534	-0.597250	0.256165	-0.683928
21853	9.757790	0.022653	0.506074	-0.541577	0.054190	-0.143149	-0.799552	0.419054	-0.002726	-0.338741	-0.595482	0.259988	-0.680487
21854	11.744167	-0.314775	0.338030	-0.546389	-0.218997	0.005693	-0.802098	0.417188	0.008682	-0.343930	-0.595624	0.266620	-0.675172
21855	8.094410	-1.094201	0.339530	-0.545580	-0.110989	-0.034731	-0.801549	0.417551	0.026567	-0.348783	-0.595453	0.272837	-0.670333
21856	7.924069	-1.252987	-0.487309	-0.536110	-0.153770	0.108053	-0.799856	0.414954	0.042582	-0.352766	-0.594125	0.280047	-0.666443
21857	12.031263	-0.918656	0.682686	-0.556788	-0.081643	0.163928	-0.797337	0.416569	0.064408	-0.355174	-0.592323	0.288528	-0.663141
21858	11.305725	-0.872146	1.205090	-0.557643	0.581072	-0.201252	-0.797617	0.414141	0.073398	-0.367653	-0.582747	0.287067	-0.665455
21859	9.986378	-1.295016	1.822934	-0.558028	0.382931	-0.230471	-0.802378	0.404138	0.071640	-0.377896	-0.576823	0.287544	-0.664671
21860	9.382343	-0.659425	1.591921	-0.562006	0.229839	-0.042065	-0.806596	0.398209	0.075132	-0.386171	-0.570776	0.290484	-0.663856
21861	8.830970	-0.538223	1.480150	-0.558188	0.262298	-0.052927	-0.810813	0.392282	0.077919	-0.393324	-0.565282	0.293835	-0.662883
21862	8.909188	-1.010286	1.436984	-0.553683	0.136819	-0.128225	-0.813619	0.385197	0.088711	-0.402020	-0.560923	0.296360	-0.660240
21863	9.624061	-1.184873	1.292989	-0.541477	0.168798	-0.075070	-0.812461	0.376688	0.100302	-0.408667	-0.556811	0.299914	-0.658031
21864	10.053401	-1.531606	1.160963	-0.545377	0.242386	-0.036594	-0.814279	0.370023	0.111513	-0.416616	-0.550482	0.302431	-0.657219
21865	10.474389	-1.599086	1.615444	-0.539215	0.319005	0.058605	-0.816528	0.365772	0.118246	-0.422288	-0.543494	0.306174	-0.657681
21866	9.812376	-1.297625	1.231168	-0.550223	0.323993	0.005288	-0.818903	0.359287	0.117915	-0.430147	-0.535684	0.308476	-0.657920
21867	9.544634	-0.968317	1.058701	-0.523487	0.234525	0.020300	-0.819868	0.353357	0.119409	-0.435539	-0.530077	0.312291	-0.657114
21868	10.079596	-0.606431	0.720477	-0.547898	0.129653	-0.016324	-0.822556	0.353211	0.122527	-0.442370	-0.524879	0.315958	-0.654967
21869	10.147259	-0.476020	0.772093	-0.552447	0.158019	-0.060755	-0.823095	0.346857	0.124154	-0.448566	-0.520500	0.319923	-0.652316
21870	9.667236	-0.463508	0.743599	-0.546375	0.103810	-0.053369	-0.824490	0.341620	0.129744	-0.455626	-0.515801	0.323354	-0.649458
21871	9.366705	-0.317092	0.665041	-0.551941	0.089474	-0.062232	-0.826726	0.333833	0.138693	-0.461312	-0.512297	0.327861	-0.645949
21872	9.357439	-0.215530	0.663920	-0.552061	0.069608	-0.056792	-0.827548	0.325899	0.148756	-0.468177	-0.507932	0.331581	-0.642549
21873	9.836521	-0.069226	0.579487	-0.557907	0.017572	-0.070574	-0.828090	0.319106	0.154886	-0.473472	-0.505332	0.336686	-0.638049
21874	9.928005	-0.025984	0.629627	-0.543662	-0.016563	-0.087869	-0.829339	0.311734	0.165944	-0.479999	-0.502282	0.340728	-0.633418
21875	10.161778	-0.061126	0.656287	-0.545305	0.015037	-0.091579	-0.831292	0.303805	0.175171	-0.485331	-0.499963	0.345407	-0.628637
21876	10.013601	-0.103058	0.758444	-0.543400	0.033991	-0.098790	-0.830413	0.295598	0.180993	-0.492261	-0.496277	0.348781	-0.624291
21877	9.713813	0.049548	0.897296	-0.556352	-0.007573	-0.082812	-0.831509	0.286981	0.184432	-0.497357	-0.494037	0.353829	-0.619168
21878	9.566099	0.223472	0.733651	-0.567597	-0.037715	-0.131413	-0.833330	0.281884	0.190730	-0.504342	-0.491157	0.357817	-0.613491
21879	9.179543	0.236405	0.480298	-0.556720	-0.085226	-0.068250	-0.833591	0.275797	0.196301	-0.508631	-0.489730	0.363690	-0.607610
21880	9.306732	0.195933	-0.065537	-0.548276	-0.202330	-0.070924	-0.832449	0.271676	0.204136	-0.513400	-0.488537	0.369626	-0.600940
21881	11.238147	-0.185225	-0.324844	-0.576548	-0.241898	-0.039691	-0.830462	0.267398	0.216187	-0.516250	-0.488587	0.377528	-0.593499
21882	10.351757	-1.138115	0.228259	-0.573805	0.007857	0.018633	-0.829606	0.264558	0.220939	-0.521690	-0.483881	0.382379	-0.589478
21883	8.209580	-1.179706	0.695547	-0.562870	-0.045650	0.120357	-0.828066	0.267940	0.221244	-0.523888	-0.480443	0.389594	-0.585604
21884	8.825946	-0.622913	-0.084752	-0.547922	-0.257928	0.088454	-0.826094	0.268338	0.227571	-0.526106	-0.478518	0.397526	-0.579833
21885	10.280431	-1.608830	-0.136108	-0.570650	-0.337296	-0.073924	-0.821294	0.267154	0.240900	-0.528205	-0.479876	0.405953	-0.570895
21886	10.764369	-1.966814	-0.466229	-0.541537	-0.107704	0.033001	-0.820443	0.265441	0.246086	-0.532136	-0.476644	0.411586	-0.565896
21887	10.383087	-1.642510	-0.007798	-0.548659	-0.072693	0.045029	-0.818459	0.262732	0.253084	-0.534671	-0.474182	0.418058	-0.560808
21888	9.237820	-1.258034	0.028107	-0.568433	-0.000978	-0.017754	-0.817303	0.255075	0.263134	-0.540233	-0.469823	0.422295	-0.555951
21889	9.219309	-1.452017	-0.477156	-0.541416	-0.045955	-0.038397	-0.818827	0.246447	0.270097	-0.543755	-0.467775	0.427562	-0.550189
21890	10.029867	-1.748208	-0.259872	-0.543535	-0.098232	-0.026483	-0.817229	0.234269	0.281646	-0.548271	-0.464769	0.432412	-0.544435
21891	9.742403	-1.699649	-0.513755	-0.553259	0.074592	-0.006468	-0.816614	0.220971	0.290938	-0.552488	-0.460950	0.436737	-0.539947
21892	9.642316	-1.662219	-0.040417	-0.556437	0.170222	-0.022169	-0.820101	0.209394	0.294787	-0.559318	-0.454785	0.438734	-0.536513
21893	10.998686	-1.791971	-0.098778	-0.562464	0.067484	0.001655	-0.820061	0.199358	0.299610	-0.563366	-0.450783	0.443279	-0.531900
21894	10.333136	-1.221930	0.719757	-0.553260	0.134269	-0.025288	-0.820596	0.191730	0.301928	-0.569797	-0.445009	0.445527	-0.528019
21895	9.127914	-1.465253	0.405115	-0.550334	0.283536	-0.010510	-0.825383	0.188656	0.296159	-0.575722	-0.438860	0.447304	-0.525228
21896	8.966135	-1.172790	0.245000	-0.567239	0.156840	0.059969	-0.827086	0.191936	0.286912	-0.581471	-0.431840	0.450115	-0.522305
21897	9.361010	-0.859377	0.516448	-0.534565	0.171157	0.059486	-0.831336	0.195783	0.278817	-0.585453	-0.426345	0.453561	-0.519382
21898	9.504881	-0.544382	0.788214	-0.544313	0.204174	0.101689	-0.829106	0.204410	0.271849	-0.590904	-0.418654	0.455852	-0.517455
21899	10.279618	-0.144909	1.290172	-0.551548	0.081616	0.118466	-0.829141	0.214319	0.262799	-0.593560	-0.413268	0.460939	-0.514228
21900	10.509877	-0.189795	2.073292	-0.537849	-0.009052	0.074956	-0.828048	0.224216	0.256275	-0.597193	-0.408044	0.465392	-0.510168
21901	9.527121	-0.270015	1.783113	-0.548778	-0.015166	0.047244	-0.829779	0.234128	0.247661	-0.599660	-0.404242	0.470888	-0.505233
21902	9.707760	-0.156916	1.885516	-0.551215	-0.105160	0.039853	-0.826991	0.244018	0.242110	-0.602769	-0.400105	0.476264	-0.499758
21903	9.418899	0.147797	1.623943	-0.527626	-0.091456	0.005537	-0.825323	0.251795	0.236404	-0.604753	-0.397637	0.481983	-0.493812
21904	9.180491	0.367531	1.351168	-0.544576	-0.166643	-0.041093	-0.822533	0.260831	0.233238	-0.607925	-0.394905	0.487303	-0.486840
21905	9.736976	0.593686	0.973351	-0.531951	-0.153534	-0.092174	-0.822417	0.267333	0.230207	-0.610258	-0.393894	0.492881	-0.479064
21906	9.753832	0.980014	0.543724	-0.533578	-0.088033	-0.157101	-0.820731	0.270733	0.225160	-0.615126	-0.391616	0.496115	-0.471303
21907	9.903151	0.955087	0.572800	-0.560091	0.062150	-0.210501	-0.823266	0.269625	0.220379	-0.620859	-0.389366	0.498211	-0.463372
21908	10.353102	0.395311	0.791091	-0.546569	0.160776	-0.162284	-0.826220	0.267682	0.212777	-0.628229	-0.384579	0.498333	-0.457265
21909	10.170576	-0.601566	0.816959	-0.546070	0.168957	-0.078454	-0.828195	0.268561	0.204211	-0.633612	-0.380123	0.499855	-0.451871
21910	9.393965	-1.038303	0.537732	-0.537232	0.174738	0.062954	-0.829898	0.271983	0.194824	-0.638891	-0.373015	0.501331	-0.448715
21911	10.486157	-0.745633	0.513673	-0.544522	0.048967	0.042673	-0.828785	0.277942	0.184597	-0.641877	-0.368358	0.505222	-0.443911
21912	10.229097	-0.563630	0.758463	-0.555702	0.089903	-0.097523	-0.830765	0.279519	0.178432	-0.647771	-0.363344	0.506671	-0.437788
21913	9.098721	-1.186099	0.568774	-0.537255	0.089382	-0.066644	-0.830629	0.282080	0.172121	-0.652002	-0.359438	0.509083	-0.431893
21914	9.411822	-1.260273	0.617511	-0.569799	0.052476	0.049142	-0.831070	0.287327	0.164715	-0.656237	-0.353018	0.512099	-0.427184
21915	10.274222	-1.308032	0.805372	-0.544134	0.075470	0.093694	-0.830529	0.294551	0.156337	-0.658913	-0.347409	0.515831	-0.423154
21916	10.245488	-1.250810	1.423381	-0.552253	0.119006	0.063226	-0.831237	0.295839	0.151286	-0.663484	-0.340461	0.517836	-0.419192
21917	9.586900	-1.421916	1.612238	-0.557815	-0.017448	0.001909	-0.831384	0.297827	0.147787	-0.666000	-0.336267	0.522201	-0.413128
21918	9.346687	-1.295260	1.526571	-0.553799	-0.091161	-0.020621	-0.830686	0.299798	0.148647	-0.668992	-0.331874	0.526348	-0.406531
21919	9.319186	-1.090207	1.437327	-0.563832	-0.083711	-0.041106	-0.828847	0.299224	0.150176	-0.671136	-0.328476	0.531244	-0.399325
21920	9.560204	-1.198124	1.428543	-0.556831	-0.108619	-0.077105	-0.829122	0.296385	0.155359	-0.674298	-0.324730	0.535173	-0.391742
21921	9.050067	-1.259165	1.202762	-0.558281	-0.069175	-0.060658	-0.831232	0.292987	0.160269	-0.676632	-0.321383	0.539578	-0.384367
21922	9.159977	-1.607091	0.558891	-0.552628	-0.074802	-0.036663	-0.831228	0.291280	0.164476	-0.679697	-0.316945	0.543174	-0.377518
21923	9.550432	-1.526703	0.666211	-0.548241	0.056785	-0.039104	-0.830373	0.289154	0.166560	-0.683062	-0.312444	0.545846	-0.371291
21924	9.712743	-1.548566	1.197855	-0.561166	0.352679	-0.074684	-0.833047	0.287627	0.160650	-0.690990	-0.305062	0.543323	-0.366430
21925	10.517854	-1.108732	1.228116	-0.552053	0.387179	-0.095801	-0.836701	0.284848	0.150227	-0.698261	-0.298547	0.541024	-0.361378
21926	10.386599	0.102007	0.687996	-0.553147	0.265360	-0.167452	-0.840618	0.276546	0.145382	-0.705676	-0.292831	0.538952	-0.354687
21927	11.134293	0.097686	0.749871	-0.550098	0.030302	-0.169362	-0.845252	0.269503	0.144781	-0.709442	-0.289658	0.541087	-0.346431
21928	10.013735	-0.137105	0.724994	-0.546163	0.148914	-0.053530	-0.846225	0.265122	0.147419	-0.714628	-0.283603	0.541135	-0.340661
21929	8.829414	0.144208	0.457631	-0.567151	0.233831	0.018049	-0.848459	0.258776	0.147369	-0.719270	-0.276731	0.541465	-0.335985
21930	9.784863	0.132616	1.111337	-0.537071	0.117402	0.035203	-0.850709	0.255811	0.149328	-0.723330	-0.270007	0.542308	-0.331349
21931	9.762306	-0.465825	1.241284	-0.542487	0.122094	0.013792	-0.851271	0.253961	0.154523	-0.726548	-0.264242	0.543967	-0.326196
21932	9.576535	-0.328953	1.298000	-0.540438	0.142435	0.052592	-0.851272	0.254388	0.153401	-0.730672	-0.257080	0.544466	-0.321848
21933	9.832073	0.273776	1.315096	-0.552034	0.061695	0.026542	-0.853536	0.255818	0.149350	-0.733095	-0.251391	0.547048	-0.316406
21934	9.716916	0.336974	1.256550	-0.543061	0.069285	-0.021183	-0.852689	0.255814	0.149906	-0.736792	-0.245434	0.548165	-0.310509
21935	9.628375	0.091599	1.351232	-0.533653	-0.040874	-0.001873	-0.852691	0.256234	0.151037	-0.738079	-0.240948	0.551899	-0.304286
21936	9.596704	0.014462	1.352135	-0.558270	-0.062460	0.005917	-0.852136	0.258061	0.153024	-0.740121	-0.235253	0.555088	-0.297917
21937	9.578466	-0.110398	1.464709	-0.556319	-0.055514	0.032411	-0.852144	0.259895	0.153184	-0.741047	-0.230112	0.559232	-0.291818
21938	9.389956	-0.167181	1.470428	-0.554061	-0.001747	0.060370	-0.849613	0.262706	0.154884	-0.743307	-0.223487	0.561653	-0.286522
21939	9.394097	0.098061	1.375638	-0.570159	0.034224	0.077692	-0.850618	0.266811	0.151837	-0.744938	-0.217082	0.564643	-0.281286
21940	9.390289	0.205874	1.606418	-0.534733	0.068706	0.031896	-0.848373	0.271474	0.148347	-0.747951	-0.210638	0.565690	-0.276037
21941	9.430039	0.226527	1.470814	-0.580972	0.083410	0.025089	-0.850785	0.274747	0.141922	-0.750378	-0.204374	0.567661	-0.270044
21942	9.696900	0.245551	1.303510	-0.544937	0.060309	-0.024707	-0.850508	0.276591	0.138841	-0.753525	-0.198438	0.568561	-0.263743
21943	10.140686	-0.196744	1.750060	-0.535405	0.015681	-0.073848	-0.850514	0.278861	0.135203	-0.755419	-0.194329	0.570797	-0.256455
21944	9.571411	-0.501278	1.563322	-0.559401	0.054869	-0.019668	-0.851640	0.278022	0.133795	-0.758419	-0.188124	0.571764	-0.249991
21945	10.017357	-0.607408	1.273936	-0.559308	0.038308	0.024758	-0.851647	0.279863	0.131702	-0.760050	-0.182366	0.574060	-0.243970
21946	10.589865	-0.793723	1.429902	-0.545112	-0.001140	0.002252	-0.851366	0.280571	0.130862	-0.762122	-0.176381	0.575793	-0.237745
21947	9.822192	-1.028731	1.339311	-0.536135	-0.039235	0.014793	-0.850950	0.282549	0.129753	-0.762716	-0.171407	0.579035	-0.231523
21948	9.021863	-1.228084	1.120294	-0.545807	-0.152825	0.016968	-0.849682	0.283532	0.130457	-0.762847	-0.165929	0.583037	-0.224943
21949	9.666420	-1.744257	1.163854	-0.536462	-0.168052	0.107467	-0.847589	0.289021	0.133456	-0.761407	-0.160374	0.588465	-0.219655
21950	10.575929	-1.987738	1.406999	-0.553615	-0.055328	0.213759	-0.843240	0.296916	0.132801	-0.761707	-0.152021	0.591551	-0.216240
21951	9.916903	-1.569407	1.934829	-0.544478	-0.015640	0.194938	-0.841009	0.304113	0.131451	-0.761589	-0.144536	0.594877	-0.212633
21952	8.746669	-1.402281	1.973193	-0.530310	-0.067021	0.175738	-0.837935	0.312147	0.132356	-0.761717	-0.137017	0.597829	-0.208841
21953	8.625288	-1.388346	1.760553	-0.561436	-0.092677	0.139248	-0.833719	0.317351	0.134772	-0.760870	-0.130174	0.602120	-0.203922
21954	9.082081	-1.598280	1.887940	-0.559946	-0.104590	0.065974	-0.832041	0.321006	0.137755	-0.760952	-0.123661	0.605370	-0.197956
21955	8.902262	-1.835202	1.310879	-0.538424	-0.145698	0.016899	-0.829787	0.321545	0.144080	-0.759789	-0.118768	0.609939	-0.191284
21956	9.141110	-2.053859	0.597732	-0.545637	-0.143542	-0.013222	-0.827104	0.320238	0.153341	-0.759542	-0.113575	0.613422	-0.184147
21957	10.912653	-2.280816	0.486738	-0.548792	-0.046658	-0.041823	-0.826536	0.318094	0.161059	-0.759689	-0.108794	0.616303	-0.176653
21958	11.274901	-1.633595	0.769003	-0.558159	0.228210	-0.039055	-0.828785	0.315275	0.161611	-0.764002	-0.102389	0.614006	-0.169746
21959	8.719093	0.463377	1.140486	-0.572079	0.386790	-0.059041	-0.832435	0.309788	0.159188	-0.769430	-0.095960	0.610195	-0.162575
21960	9.979319	0.538502	0.509686	-0.542729	0.156603	-0.104757	-0.835520	0.304867	0.155639	-0.772877	-0.090792	0.608680	-0.154682
21961	10.861836	-0.532060	1.032738	-0.547227	-0.049695	-0.000905	-0.836053	0.295811	0.163294	-0.772595	-0.085474	0.611501	-0.147845
21962	10.880250	-0.747688	1.354090	-0.525982	0.084097	0.134716	-0.834918	0.293527	0.170303	-0.774286	-0.077879	0.611370	-0.143679
21963	9.590384	-0.664027	1.838171	-0.545170	0.230145	0.115626	-0.834778	0.293665	0.171148	-0.776967	-0.070340	0.609943	-0.139084
21964	8.818105	-0.372653	1.661969	-0.550934	0.174197	0.120213	-0.835345	0.294233	0.170595	-0.779703	-0.062264	0.608355	-0.134503
21965	8.918573	-0.263474	1.829767	-0.555932	0.023924	0.004332	-0.834628	0.291978	0.169158	-0.780079	-0.056483	0.609895	-0.127731
21966	9.242818	-0.460129	1.628546	-0.546037	-0.119771	-0.046813	-0.834481	0.290276	0.171533	-0.779537	-0.051285	0.612567	-0.120222
21967	9.700375	-0.578565	1.701749	-0.560693	-0.148664	-0.027270	-0.832779	0.287713	0.177267	-0.777772	-0.046261	0.616634	-0.112665
21968	9.504044	-0.668770	1.765846	-0.547001	-0.132420	-0.040534	-0.830800	0.286559	0.183577	-0.776917	-0.041004	0.619396	-0.105199
21969	9.407249	-0.813407	1.728926	-0.527014	-0.022254	0.019142	-0.829387	0.286554	0.183988	-0.776479	-0.035653	0.621319	-0.098850
21970	9.036258	-0.561450	1.451137	-0.557944	-0.010039	-0.022903	-0.829102	0.286276	0.182434	-0.776981	-0.029754	0.622114	-0.091596
21971	9.844534	-0.461631	1.221796	-0.538401	-0.041833	-0.091292	-0.828259	0.288548	0.177522	-0.776405	-0.025647	0.624172	-0.083349
21972	10.531040	-1.107772	1.394822	-0.557058	-0.008808	-0.042124	-0.828260	0.289692	0.173027	-0.776830	-0.020005	0.624814	-0.075781
21973	9.706244	-1.709119	1.025672	-0.528153	0.041644	0.030217	-0.827846	0.292955	0.167566	-0.776981	-0.014363	0.625503	-0.069572
21974	11.132852	-1.367273	1.471822	-0.539607	-0.015760	0.026327	-0.825878	0.297212	0.159145	-0.777088	-0.008145	0.626151	-0.063271
21975	9.785944	-1.479845	1.438635	-0.540180	-0.053529	-0.098470	-0.827302	0.301192	0.151593	-0.776105	-0.004012	0.628199	-0.054876
21976	9.237992	-1.759472	1.005113	-0.539790	-0.235930	0.038761	-0.823777	0.304021	0.147088	-0.773317	0.002115	0.632141	-0.048725
21977	10.016399	-1.824057	1.123197	-0.563499	-0.098828	0.043095	-0.821683	0.310516	0.144746	-0.771479	0.008393	0.634799	-0.042203
21978	9.571753	-1.414011	1.701578	-0.554170	-0.011131	-0.001632	-0.819563	0.311224	0.142343	-0.771433	0.014430	0.635171	-0.035211
21979	8.886744	-1.417305	1.644537	-0.538305	-0.100549	0.006042	-0.819992	0.313074	0.138140	-0.769508	0.019905	0.637693	-0.028439
21980	8.942352	-1.495309	1.594588	-0.543107	-0.154726	0.022246	-0.817177	0.315889	0.138430	-0.767495	0.025971	0.640151	-0.021991
21981	9.663593	-1.528631	1.630242	-0.545818	-0.116274	-0.034497	-0.818315	0.317730	0.137331	-0.765275	0.031075	0.642789	-0.014499
21982	9.223337	-1.623962	1.402333	-0.553104	-0.095885	-0.098493	-0.816894	0.316033	0.137302	-0.763915	0.035755	0.644298	-0.006030
21983	8.881399	-1.806194	0.904621	-0.549549	-0.115528	-0.123171	-0.816452	0.311078	0.141613	-0.761591	0.039837	0.646827	0.002857
21984	9.771080	-1.611818	0.804603	-0.550296	-0.075684	-0.132059	-0.817288	0.307684	0.144400	-0.760343	0.044020	0.647920	0.011825
21985	9.826834	-1.440247	0.855775	-0.580705	0.152362	-0.126707	-0.818115	0.303178	0.142106	-0.761309	0.048518	0.646218	0.021390
21986	10.145591	-0.823750	0.819472	-0.540415	0.203269	-0.091017	-0.820351	0.298691	0.134753	-0.763536	0.052985	0.642895	0.029857
21987	11.025647	-0.421333	1.125524	-0.573555	0.171349	-0.118415	-0.822304	0.293914	0.129648	-0.764592	0.057463	0.640748	0.039217
21988	10.281526	-0.889220	1.308142	-0.568179	0.096500	-0.026996	-0.823418	0.290251	0.128492	-0.765312	0.063229	0.638825	0.046938
21989	9.066506	-0.422074	1.352883	-0.548353	0.016001	0.082350	-0.822423	0.288837	0.128751	-0.764458	0.070017	0.638689	0.052713
21990	9.097011	0.200466	0.833610	-0.564126	-0.028821	0.071051	-0.822986	0.287126	0.134370	-0.763539	0.077079	0.638451	0.058714
21991	10.638166	-0.157956	1.111021	-0.531525	-0.134302	-0.019666	-0.820429	0.282290	0.143876	-0.760550	0.082431	0.640674	0.065618
21992	10.301286	-0.761227	1.311520	-0.547411	-0.069393	-0.023944	-0.820138	0.278877	0.151725	-0.758897	0.088043	0.641112	0.072796
21993	9.385508	-0.560180	1.233176	-0.537633	-0.014591	0.076524	-0.817739	0.279286	0.154386	-0.757463	0.094551	0.641207	0.078515
21994	9.058848	-0.234548	1.186483	-0.559756	-0.050357	0.055231	-0.815480	0.279557	0.156062	-0.756020	0.101321	0.641092	0.084672
21995	9.222966	-0.235582	1.186275	-0.553180	-0.116287	-0.027410	-0.814207	0.278697	0.159141	-0.752968	0.106863	0.642777	0.091961
21996	9.586853	-0.239294	0.944200	-0.537000	-0.159720	-0.007416	-0.813248	0.278193	0.163132	-0.749932	0.112654	0.644362	0.098537
21997	9.666296	-0.202791	0.677877	-0.554620	-0.089562	0.016751	-0.810275	0.277052	0.164506	-0.747176	0.118692	0.645418	0.105243
21998	9.568915	-0.145264	0.503382	-0.557413	0.029140	0.042524	-0.809290	0.277748	0.166900	-0.746501	0.125019	0.643906	0.111762
21999	9.731139	-0.278570	0.992774	-0.580650	0.101319	0.042686	-0.811415	0.279172	0.164537	-0.746075	0.131331	0.641868	0.118870
22000	9.941473	-0.443086	1.177979	-0.551153	0.161355	0.064792	-0.809860	0.280459	0.158340	-0.747035	0.137517	0.638222	0.125300
22001	10.151322	-0.784654	1.650300	-0.558674	0.133598	0.048927	-0.809583	0.283452	0.149495	-0.746985	0.143485	0.635591	0.132095
22002	10.059547	-0.897485	1.294048	-0.558137	0.174485	0.109706	-0.810156	0.286581	0.142912	-0.748075	0.150274	0.631480	0.137965
22003	10.573788	-0.417966	1.193767	-0.554706	0.189539	0.047016	-0.809881	0.289563	0.137166	-0.748609	0.155994	0.627901	0.144879
22004	10.463461	-0.532246	1.359508	-0.544917	0.077068	-0.076073	-0.809591	0.289161	0.130398	-0.747846	0.160497	0.625738	0.153035
22005	8.978262	-0.832453	1.328599	-0.560200	-0.039774	-0.120107	-0.808732	0.287480	0.126147	-0.744871	0.164861	0.625956	0.161763
22006	8.675565	-1.408637	0.871477	-0.543923	-0.112488	-0.062967	-0.809864	0.287907	0.125879	-0.741647	0.170069	0.626459	0.169072
22007	10.223568	-1.800245	0.873776	-0.557786	-0.040801	0.005699	-0.808871	0.287633	0.122487	-0.738944	0.176016	0.626145	0.175848
22008	10.808063	-1.674326	1.499864	-0.562507	0.092459	0.022624	-0.807888	0.289471	0.121090	-0.738383	0.181825	0.623146	0.182809
22009	9.733265	-1.364362	2.058458	-0.556532	0.056432	0.003246	-0.807886	0.289766	0.117149	-0.736790	0.187408	0.621257	0.189893
22010	8.563911	-0.916266	1.808545	-0.552720	-0.077238	0.025173	-0.807603	0.289621	0.117991	-0.734038	0.193705	0.620675	0.196035
22011	8.537683	-0.969212	1.432206	-0.548838	-0.043839	0.017057	-0.807331	0.292164	0.117311	-0.731182	0.199704	0.620098	0.202408
22012	9.124663	-1.330154	1.505525	-0.542038	-0.091033	-0.041774	-0.806474	0.289752	0.120237	-0.727907	0.205038	0.619920	0.209308
22013	9.133855	-1.603775	1.433657	-0.540356	-0.115263	-0.054020	-0.803641	0.287042	0.126807	-0.723803	0.210339	0.620560	0.216270
22014	9.591997	-1.608747	1.486261	-0.554424	-0.050529	-0.026183	-0.804340	0.284632	0.130591	-0.720918	0.215826	0.619566	0.223238
22015	10.086893	-1.382151	1.889032	-0.556774	0.027874	-0.021273	-0.802212	0.282358	0.133508	-0.718559	0.221145	0.617776	0.230479
22016	9.663660	-1.448604	1.658362	-0.555509	0.092985	-0.053589	-0.802617	0.277841	0.134027	-0.717188	0.225617	0.614722	0.238444
22017	9.264000	-1.505055	1.504874	-0.559212	0.071303	-0.050043	-0.805843	0.272208	0.132303	-0.715115	0.230420	0.612272	0.246252
22018	10.052053	-1.472248	1.360883	-0.551746	0.096434	-0.032245	-0.803293	0.271072	0.132412	-0.713773	0.235032	0.608977	0.253842
22019	9.881535	-1.117437	1.113091	-0.542486	0.136190	-0.049166	-0.806097	0.265861	0.130971	-0.712446	0.239285	0.605553	0.261667
22020	10.371671	-0.917531	1.494419	-0.564990	0.028945	-0.028316	-0.807219	0.263603	0.131519	-0.710115	0.244443	0.603017	0.268990
22021	9.961089	-1.328771	1.023518	-0.551441	0.112192	0.018987	-0.804086	0.258230	0.132002	-0.708688	0.249754	0.599441	0.275782
22022	9.598874	-0.953006	1.227624	-0.551091	0.171444	0.038053	-0.804073	0.255695	0.130144	-0.708367	0.254691	0.594522	0.282652
22023	9.549307	-0.354336	1.061524	-0.548579	0.025011	-0.006945	-0.805340	0.254139	0.132109	-0.705644	0.260121	0.592222	0.289270
22024	9.559284	-0.327516	0.722909	-0.564984	-0.128774	-0.027402	-0.804475	0.248464	0.140354	-0.701185	0.266145	0.591697	0.295637
22025	10.086750	-0.516148	0.463332	-0.546648	-0.269546	-0.004995	-0.801917	0.243194	0.152675	-0.694836	0.273260	0.593445	0.300590
22026	10.758408	-0.533553	0.675274	-0.553879	-0.242218	-0.026354	-0.799645	0.238204	0.166128	-0.688945	0.279745	0.594451	0.306146
22027	10.097481	-0.542283	0.932399	-0.547992	-0.132718	-0.092569	-0.798495	0.232104	0.174647	-0.683519	0.284954	0.594668	0.313008
22028	9.023195	-0.125114	0.856688	-0.549825	-0.119060	-0.119376	-0.798903	0.227142	0.181219	-0.678398	0.289459	0.594406	0.320424
22029	8.868220	0.073114	0.707280	-0.525232	-0.236900	-0.152865	-0.797752	0.221189	0.187909	-0.671337	0.294225	0.596406	0.327167
22030	9.359644	0.030032	0.496873	-0.547798	-0.376568	-0.131819	-0.795192	0.214641	0.202752	-0.662917	0.300146	0.599555	0.333149
22031	9.793406	0.030258	0.583282	-0.547050	-0.268725	-0.097003	-0.793047	0.207121	0.212798	-0.655534	0.305969	0.601367	0.339140
22032	9.601123	0.062344	0.496189	-0.540142	-0.035449	-0.094847	-0.789786	0.203561	0.220060	-0.651343	0.309855	0.599712	0.346536
22033	9.866343	0.184997	0.279402	-0.560917	-0.176039	-0.074685	-0.787505	0.197601	0.228009	-0.645009	0.315438	0.599944	0.352887
22034	10.021193	0.113885	-0.113893	-0.559038	-0.200730	-0.032007	-0.785937	0.192908	0.237526	-0.639025	0.321404	0.599794	0.358599
22035	10.379956	-0.268772	0.121876	-0.548271	0.071315	-0.030885	-0.784382	0.192045	0.241168	-0.635903	0.325520	0.596571	0.365741
22036	10.076102	-0.687399	0.508753	-0.547337	0.306268	0.081667	-0.786640	0.193355	0.230634	-0.636762	0.328955	0.589183	0.373077
22037	8.774358	-1.864881	0.673455	-0.562525	0.282218	0.135175	-0.786941	0.199890	0.218450	-0.637169	0.333659	0.581930	0.379534
22038	10.187918	-1.970671	-0.518564	-0.554810	0.133828	0.224088	-0.787683	0.209371	0.211653	-0.636893	0.340080	0.575605	0.383915
22039	10.940169	-1.375034	0.795578	-0.547853	0.073957	0.074316	-0.785166	0.216579	0.207201	-0.634370	0.345513	0.571421	0.389454
22040	9.772170	-1.687771	0.626647	-0.556850	0.117940	-0.018332	-0.787303	0.222119	0.198261	-0.631902	0.349231	0.566841	0.396773
22041	9.286184	-1.395044	0.568453	-0.555420	0.047443	0.000636	-0.788595	0.228648	0.188197	-0.628355	0.354119	0.563320	0.403040
22042	9.898439	-1.512220	0.612437	-0.552077	0.026263	-0.042434	-0.787187	0.231204	0.182579	-0.624571	0.358169	0.560011	0.409895
22043	9.823406	-1.475688	0.967347	-0.543043	0.057315	-0.095625	-0.786340	0.231772	0.180888	-0.620342	0.361712	0.557036	0.417195
22044	9.367861	-1.378759	0.935461	-0.527905	-0.018908	-0.049058	-0.788311	0.230089	0.179195	-0.616067	0.365702	0.554433	0.423471
22045	9.077274	-1.249610	0.811170	-0.545490	-0.091210	-0.017894	-0.787177	0.228948	0.181710	-0.610735	0.371347	0.552592	0.428657
22046	8.861796	-1.591465	0.423809	-0.547597	-0.141383	-0.050412	-0.784633	0.228075	0.187879	-0.604832	0.376542	0.551244	0.434193
22047	9.165588	-1.672653	0.115004	-0.563711	-0.116114	-0.041843	-0.782081	0.225227	0.193745	-0.598771	0.382335	0.549616	0.439561
22048	11.019544	-1.965866	-0.072688	-0.554603	-0.122419	-0.022769	-0.782490	0.220263	0.201162	-0.593145	0.387685	0.547665	0.444907
22049	10.697269	-1.589475	0.271511	-0.576349	-0.156678	0.085963	-0.781067	0.216419	0.210126	-0.587557	0.395378	0.545306	0.448436
22050	9.681322	-1.401839	0.652575	-0.549347	-0.166475	0.045444	-0.777946	0.212004	0.219634	-0.581972	0.401736	0.543296	0.452489
22051	9.088462	-1.111782	0.060519	-0.541998	-0.141833	0.002860	-0.777369	0.207168	0.230284	-0.575967	0.407929	0.541621	0.456621
22052	9.284942	-1.298055	-0.155145	-0.556888	-0.194656	-0.023502	-0.774519	0.200356	0.239487	-0.569272	0.413811	0.540319	0.461243
22053	10.020851	-1.632221	-0.287722	-0.552727	-0.141864	0.023222	-0.772949	0.194814	0.249418	-0.563254	0.420302	0.538278	0.465132
22054	9.951782	-1.480283	-0.023516	-0.567304	-0.160188	0.062965	-0.770108	0.189692	0.259766	-0.557522	0.426842	0.535658	0.469090
22055	9.486307	-1.212896	-0.248190	-0.552630	-0.142323	0.068285	-0.765572	0.185706	0.266732	-0.551818	0.433763	0.533140	0.472343
22056	9.518553	-1.024714	-0.269665	-0.560098	-0.136306	0.006268	-0.763568	0.178619	0.273967	-0.545752	0.439314	0.530715	0.476970
22057	9.743235	-1.055404	-0.313119	-0.552947	-0.117666	-0.062721	-0.763547	0.172529	0.280242	-0.538961	0.444538	0.528973	0.481761
22058	9.860711	-1.004125	-0.497498	-0.555099	-0.177131	-0.058803	-0.760992	0.168402	0.288490	-0.531767	0.449658	0.527500	0.486596
22059	9.775376	-0.893324	-0.643607	-0.549581	-0.177319	-0.041041	-0.758994	0.162725	0.296584	-0.524475	0.455572	0.526148	0.490457
22060	9.755448	-0.763737	-0.811761	-0.570861	-0.076006	-0.073738	-0.758687	0.155786	0.302848	-0.517931	0.459621	0.523489	0.496443
22061	9.877401	-0.761167	-0.664550	-0.543079	0.017607	-0.077509	-0.757809	0.148866	0.303473	-0.512284	0.463083	0.520422	0.502275
22062	9.996190	-0.762820	-0.423046	-0.574119	0.007994	-0.093724	-0.760324	0.141810	0.304545	-0.506279	0.466033	0.516945	0.509178
22063	9.918569	-0.825045	-0.402916	-0.535818	0.021152	-0.075688	-0.759602	0.138280	0.304502	-0.500677	0.469318	0.513812	0.514841
22064	9.856730	-0.709029	-0.464539	-0.556741	0.017656	-0.076791	-0.759302	0.134039	0.306287	-0.494993	0.472090	0.510154	0.521398
22065	9.804847	-0.612712	-0.574285	-0.542060	0.049259	-0.091845	-0.762385	0.127695	0.305822	-0.489372	0.474898	0.506752	0.527437
22066	9.828367	-0.537215	-0.459169	-0.539220	0.077243	-0.099052	-0.762364	0.123326	0.303944	-0.484123	0.476558	0.502812	0.534507
22067	9.867428	-0.431154	-0.465238	-0.542782	0.091685	-0.099161	-0.764880	0.117130	0.301082	-0.478770	0.478762	0.498977	0.540914
22068	9.895330	-0.452294	-0.339384	-0.555527	0.086273	-0.092202	-0.765854	0.113747	0.300209	-0.473427	0.480460	0.494616	0.548069
22069	9.841644	-0.478147	-0.276197	-0.548015	0.124021	-0.087056	-0.768095	0.109386	0.297363	-0.468403	0.482388	0.490217	0.554606
22070	9.783616	-0.460728	-0.254565	-0.547935	0.134778	-0.081824	-0.770054	0.105595	0.292831	-0.463627	0.483484	0.485294	0.561945
22071	9.836028	-0.448384	-0.160532	-0.555276	0.125806	-0.081847	-0.773722	0.104628	0.288905	-0.458539	0.485421	0.480656	0.568400
22072	9.874500	-0.407300	-0.122379	-0.555244	0.127516	-0.071230	-0.775405	0.102100	0.286074	-0.453647	0.486664	0.475532	0.575528
22073	9.840052	-0.353218	-0.011780	-0.556239	0.118521	-0.072961	-0.776108	0.101544	0.283961	-0.448515	0.488686	0.470773	0.581716
22074	9.815187	-0.367018	0.075400	-0.540849	0.116719	-0.081627	-0.777510	0.099586	0.279444	-0.443455	0.489719	0.465941	0.588576
22075	9.771818	-0.366805	0.065790	-0.545454	0.105924	-0.081623	-0.778627	0.097057	0.276890	-0.438153	0.491621	0.461415	0.594497
22076	9.776323	-0.313241	0.132846	-0.546444	0.084112	-0.060265	-0.780592	0.094248	0.274059	-0.432912	0.493184	0.456526	0.600783
22077	9.911823	-0.273162	0.108053	-0.517520	0.067871	-0.070409	-0.783274	0.093697	0.271539	-0.427618	0.495322	0.452479	0.605857
22078	9.843816	-0.301477	0.149540	-0.552104	0.062716	-0.081417	-0.782849	0.093842	0.270269	-0.421805	0.496896	0.447854	0.612047
22079	9.840773	-0.283980	0.238757	-0.546552	0.071519	-0.061946	-0.784254	0.092157	0.268572	-0.416313	0.499230	0.443260	0.617231
22080	9.857677	-0.281670	0.238709	-0.537417	0.073167	-0.049461	-0.786083	0.091048	0.263785	-0.411065	0.500736	0.438351	0.623007
22081	9.816768	-0.249995	0.238410	-0.549214	0.064017	-0.028316	-0.786226	0.091330	0.263789	-0.405854	0.503403	0.433370	0.627740
22082	9.823068	-0.220186	0.373390	-0.571942	0.062272	-0.023264	-0.787081	0.093028	0.263250	-0.400417	0.505462	0.427791	0.633379
22083	9.738889	-0.261103	0.315964	-0.548300	0.060300	-0.017687	-0.788774	0.092901	0.260163	-0.395273	0.508180	0.422667	0.637859
22084	9.837661	-0.215520	0.361236	-0.548349	0.047569	-0.003432	-0.788216	0.095023	0.258209	-0.390139	0.510307	0.417246	0.642872
22085	9.803741	-0.215200	0.378193	-0.549208	0.053843	0.000050	-0.788646	0.096582	0.256679	-0.385116	0.513189	0.411908	0.647035
22086	9.750582	-0.270572	0.359550	-0.552000	0.034831	0.010733	-0.789360	0.098568	0.254311	-0.379957	0.515536	0.406335	0.651726
22087	9.921447	-0.341553	0.389111	-0.541990	0.032000	0.021508	-0.789938	0.101676	0.253785	-0.375069	0.518751	0.400968	0.655321
22088	9.923135	-0.442796	0.433735	-0.537388	0.036413	0.028597	-0.789244	0.104925	0.252686	-0.370244	0.521025	0.395336	0.659669
22089	9.840554	-0.504884	0.470785	-0.549236	0.023762	0.037356	-0.789826	0.108885	0.250901	-0.365395	0.524462	0.389694	0.662996
22090	9.715355	-0.547974	0.411022	-0.585547	0.014758	0.053766	-0.788985	0.111148	0.248946	-0.360164	0.527482	0.383267	0.667197
22091	9.734685	-0.591749	0.387320	-0.563841	0.003949	0.042586	-0.789858	0.116798	0.248449	-0.355040	0.531260	0.377446	0.670256
22092	9.773311	-0.599273	0.382520	-0.541148	-0.001610	0.048200	-0.790017	0.121320	0.246808	-0.350014	0.534045	0.371733	0.673870
22093	9.782109	-0.576821	0.503080	-0.546501	0.020070	0.044465	-0.789190	0.126261	0.246290	-0.345187	0.537430	0.365942	0.676832
22094	9.705526	-0.608377	0.404460	-0.544706	0.016515	0.037416	-0.787792	0.130217	0.244066	-0.340051	0.539831	0.360121	0.680632
22095	9.768110	-0.637727	0.411953	-0.548510	-0.008641	0.032226	-0.789507	0.134740	0.243564	-0.334798	0.543466	0.354565	0.683256
22096	9.782398	-0.703115	0.405414	-0.544859	-0.019672	0.054448	-0.788108	0.138127	0.242743	-0.329574	0.546395	0.348755	0.686443
22097	9.787572	-0.705851	0.359526	-0.555891	-0.028394	0.028721	-0.787979	0.141091	0.242773	-0.324021	0.550260	0.343205	0.688792
22098	9.746328	-0.732085	0.374372	-0.570457	-0.026400	0.014371	-0.787428	0.144477	0.242805	-0.317855	0.553079	0.337477	0.692229
22099	9.785113	-0.737314	0.350214	-0.555874	-0.017431	0.011841	-0.785173	0.146167	0.242382	-0.312111	0.556605	0.331982	0.694670
22100	9.821575	-0.669875	0.349413	-0.564930	0.000833	-0.009592	-0.786032	0.148711	0.241993	-0.305793	0.558754	0.326378	0.698399
22101	9.811863	-0.645525	0.368486	-0.559514	0.002713	-0.021040	-0.787445	0.148573	0.242144	-0.299650	0.561731	0.321016	0.701154
22102	9.791977	-0.698266	0.417430	-0.542165	0.015205	-0.017389	-0.786035	0.149847	0.240033	-0.293512	0.563395	0.315687	0.704825
22103	9.811545	-0.659812	0.402476	-0.554035	0.009925	-0.024563	-0.785610	0.149420	0.240729	-0.287398	0.566142	0.310342	0.707512
22104	9.787407	-0.611173	0.426130	-0.561325	0.013658	-0.035286	-0.785896	0.150555	0.239194	-0.280723	0.567733	0.304911	0.711269
22105	9.774890	-0.610731	0.484136	-0.557713	0.015504	-0.042338	-0.788152	0.148863	0.240180	-0.274318	0.570233	0.299631	0.714007
22106	9.792364	-0.587067	0.421021	-0.543084	0.024353	-0.031596	-0.787298	0.147735	0.239175	-0.267912	0.571494	0.294316	0.717632
22107	9.837883	-0.587082	0.464456	-0.546763	0.013482	-0.022718	-0.786731	0.147454	0.238605	-0.261873	0.574006	0.288929	0.720042
22108	9.787125	-0.586702	0.474186	-0.537669	0.017068	-0.026183	-0.787858	0.146895	0.237621	-0.255512	0.575284	0.283633	0.723405
22109	9.782831	-0.570135	0.413596	-0.539490	0.017111	-0.029739	-0.786308	0.148020	0.237621	-0.249450	0.577594	0.278367	0.725721
22110	9.792419	-0.562870	0.425584	-0.552293	0.002741	-0.028029	-0.788140	0.146614	0.237339	-0.242765	0.579050	0.272916	0.728891
22111	9.823775	-0.548506	0.435047	-0.563214	0.000094	-0.028133	-0.787989	0.144639	0.237035	-0.236329	0.581659	0.267327	0.730998
22112	9.792501	-0.521725	0.434790	-0.539517	0.010742	-0.022616	-0.790678	0.145212	0.236217	-0.229865	0.582870	0.261928	0.734043
22113	9.778046	-0.485292	0.448902	-0.563994	0.018951	-0.021183	-0.788555	0.144782	0.236759	-0.223592	0.585164	0.256116	0.736203
22114	9.776357	-0.522228	0.338160	-0.553921	0.024247	-0.014020	-0.788844	0.146481	0.235371	-0.217110	0.586191	0.250311	0.739316
22115	9.804543	-0.558143	0.420682	-0.528538	0.015075	-0.009246	-0.789697	0.147042	0.237074	-0.211383	0.588376	0.244860	0.741063
22116	9.859939	-0.529310	0.449283	-0.546672	0.016882	0.000275	-0.789687	0.145643	0.233397	-0.205116	0.589458	0.238996	0.743873
22117	9.821875	-0.502848	0.391044	-0.539434	0.016942	-0.010258	-0.788834	0.144512	0.233378	-0.199230	0.591591	0.233352	0.745570
