# Supplementary material for: Identification of Haptic Based Guiding Using Hard Reins
Source: PLoS One. 2015 Jul 22;10(7):e0132020. doi: 10.1371/journal.pone.0132020 (PMC4511788; doi:10.1371/journal.pone.0132020)
Supplement: S2 File — (ZIP) [file pone.0132020.s002.zip › MotionData2/Subject11/T4/fh4.txt]

// Start Time: 0
// Sample rate: 25.0Hz
// Scenario: 4.9
// Firmware Version: 2.6.1
Counter	Acc_X	Acc_Y	Acc_Z	Gyr_X	Gyr_Y	Gyr_Z	Mag_X	Mag_Y	Mag_Z	Quat_w	Quat_x	Quat_y	Quat_z
21330	0.626012	0.361574	9.839321	0.001701	0.020144	-0.004903	-0.241463	-0.487837	-0.714163	0.546963	0.036789	-0.003327	0.836342
21331	0.654954	0.356596	9.858238	-0.010902	0.018341	0.010849	-0.240548	-0.489197	-0.714446	0.546829	0.036419	-0.003302	0.836445
21332	0.688323	0.298382	9.780386	-0.016198	0.030622	0.000261	-0.240696	-0.486486	-0.713521	0.546876	0.035813	-0.003280	0.836441
21333	0.669106	0.312903	9.761496	0.006994	0.035846	0.018082	-0.239787	-0.486897	-0.713794	0.546609	0.035349	-0.002776	0.836637
21334	0.621070	0.349257	9.731090	0.041005	0.032381	0.015696	-0.238868	-0.489070	-0.713829	0.546363	0.035338	-0.001789	0.836801
21335	0.601846	0.357100	9.887537	0.024878	0.027101	0.014682	-0.239514	-0.489338	-0.713822	0.546139	0.035218	-0.001082	0.836953
21336	0.631191	0.409713	9.866262	-0.003803	0.027935	0.026815	-0.238723	-0.490968	-0.715386	0.545735	0.034791	-0.000900	0.837235
21337	0.679688	0.438230	9.878187	-0.034152	0.027947	0.010724	-0.238990	-0.490154	-0.714350	0.545618	0.034019	-0.001172	0.837343
21338	0.640584	0.375684	9.772075	-0.050262	0.018351	0.011454	-0.238083	-0.488937	-0.716528	0.545501	0.033247	-0.001863	0.837448
21339	0.587334	0.356890	9.781930	-0.028818	0.018356	0.017790	-0.237835	-0.486770	-0.716895	0.545261	0.032697	-0.002157	0.837626
21340	0.524519	0.352476	9.751183	-0.000174	0.020142	0.016262	-0.236671	-0.486777	-0.716784	0.545033	0.032441	-0.001993	0.837785
21341	0.486133	0.386468	9.759113	0.012348	0.038514	0.022606	-0.237444	-0.486772	-0.717797	0.544685	0.032001	-0.001378	0.838029
21342	0.466473	0.342907	9.619411	-0.028819	0.014918	0.021340	-0.237707	-0.486635	-0.716896	0.544383	0.031520	-0.001753	0.838243
21343	0.510998	0.485082	9.827315	0.021271	0.009629	0.018172	-0.237712	-0.485687	-0.716886	0.544103	0.031662	-0.001295	0.838420
21344	0.544500	0.443855	9.800120	0.066932	0.007029	0.011428	-0.235889	-0.488272	-0.715658	0.543915	0.032356	-0.000144	0.838516
21345	0.588214	0.481764	9.725687	0.017735	0.007894	0.011069	-0.236143	-0.488948	-0.716173	0.543756	0.032495	0.000243	0.838614
21346	0.636125	0.428510	9.734273	-0.007285	-0.002602	0.000249	-0.236002	-0.491389	-0.715431	0.543802	0.032543	0.000051	0.838582
21347	0.626837	0.476990	9.835835	0.014224	0.009650	-0.006589	-0.236903	-0.491654	-0.716444	0.543942	0.032623	0.000408	0.838489
21348	0.684799	0.481156	9.772906	-0.008075	0.025411	-0.015521	-0.235360	-0.490850	-0.714923	0.544245	0.032192	0.000518	0.838308
21349	0.646187	0.483863	9.773270	-0.045684	0.049879	-0.001596	-0.235755	-0.489357	-0.715415	0.544338	0.030956	0.000303	0.838294
21350	0.491287	0.434306	9.687531	0.044692	0.032479	-0.006249	-0.234197	-0.489229	-0.716973	0.544450	0.030982	0.001369	0.838220
21351	0.536560	0.345424	9.835101	0.097501	0.009737	-0.021842	-0.232884	-0.493167	-0.716007	0.544793	0.031979	0.003129	0.837955
21352	0.417839	0.286362	9.878699	0.012475	0.011480	-0.017146	-0.232618	-0.494524	-0.715768	0.545116	0.032005	0.003433	0.837743
21353	0.360121	0.320306	9.821917	-0.057251	0.002774	-0.031759	-0.231463	-0.493175	-0.715132	0.545722	0.031422	0.002528	0.837373
21354	0.476400	0.372452	9.869573	-0.058988	-0.002489	-0.045915	-0.231468	-0.491141	-0.716904	0.546567	0.030901	0.001500	0.836844
21355	0.486207	0.396153	9.780850	-0.042863	-0.007711	-0.049337	-0.230569	-0.489790	-0.717160	0.547456	0.030650	0.000731	0.836272
21356	0.514980	0.369363	9.744250	-0.067903	0.004528	-0.047726	-0.231352	-0.488024	-0.718156	0.548330	0.029913	-0.000367	0.835727
21357	0.563530	0.405117	9.763466	-0.069654	0.004530	-0.056558	-0.229675	-0.486270	-0.719444	0.549354	0.029167	-0.001447	0.835080
21358	0.526709	0.318988	9.815659	-0.028594	0.016737	-0.033312	-0.229666	-0.487218	-0.720478	0.549967	0.028658	-0.001763	0.834693
21359	0.466214	0.300237	9.820771	-0.008911	0.029000	-0.029585	-0.228367	-0.488038	-0.720505	0.550504	0.028171	-0.001576	0.834356
21360	0.451705	0.300071	9.729582	0.016128	0.041259	-0.020540	-0.226809	-0.488589	-0.720790	0.550879	0.027743	-0.000883	0.834123
21361	0.311091	0.217233	9.806737	0.069698	0.037750	0.001009	-0.227063	-0.489265	-0.721049	0.550861	0.027970	0.000696	0.834128
21362	0.268302	0.311331	9.798576	0.062506	0.015007	0.002669	-0.224721	-0.491039	-0.721869	0.550822	0.028491	0.001860	0.834134
21363	0.258768	0.326085	9.880528	0.001629	0.006219	0.005722	-0.224585	-0.492666	-0.720990	0.550764	0.028482	0.001960	0.834173
21364	0.306995	0.320590	9.779125	-0.027040	-0.013918	0.010714	-0.225502	-0.491035	-0.720449	0.550642	0.028500	0.001307	0.834254
21365	0.393435	0.257032	9.662307	0.002510	-0.013903	0.008249	-0.227049	-0.492654	-0.719545	0.550541	0.028830	0.001198	0.834309
21366	0.500477	0.364873	9.811606	-0.000171	-0.002592	0.007376	-0.228086	-0.492106	-0.720165	0.550454	0.028955	0.001121	0.834362
21367	0.563116	0.347386	9.758000	0.014174	0.002663	0.003954	-0.227559	-0.493057	-0.721206	0.550418	0.029143	0.001387	0.834379
21368	0.563360	0.381098	9.772803	0.019661	0.002722	-0.022434	-0.226006	-0.493743	-0.720084	0.550828	0.029397	0.001716	0.834099
21369	0.529822	0.415294	9.859992	0.035726	0.007948	-0.014353	-0.226785	-0.493197	-0.720195	0.551083	0.029740	0.002406	0.833917
21370	0.486127	0.382011	9.874404	0.009877	0.020245	-0.032995	-0.227030	-0.495635	-0.720343	0.551658	0.029593	0.002772	0.833541
21371	0.401203	0.324846	9.838435	-0.030327	0.018547	-0.045616	-0.224446	-0.494564	-0.720627	0.552473	0.029028	0.002495	0.833022
21372	0.350882	0.378156	9.841886	-0.023264	0.007146	-0.027957	-0.224714	-0.493072	-0.720608	0.552989	0.028733	0.002161	0.832690
21373	0.353114	0.353971	9.803141	-0.009030	-0.003379	-0.012035	-0.224068	-0.492940	-0.720233	0.553233	0.028766	0.001980	0.832527
21374	0.360263	0.341788	9.769298	-0.008150	-0.011252	-0.010298	-0.225364	-0.492391	-0.720720	0.553446	0.028945	0.001683	0.832380
21375	0.435766	0.430452	9.858575	-0.018026	-0.006064	-0.003309	-0.225105	-0.492392	-0.720852	0.553550	0.028922	0.001321	0.832313
21376	0.418331	0.358212	9.783403	0.020475	0.009717	-0.002979	-0.225105	-0.492121	-0.721362	0.553626	0.029069	0.001729	0.832256
21377	0.423294	0.377376	9.771565	0.028517	0.003593	-0.002058	-0.224850	-0.492123	-0.720213	0.553681	0.029399	0.002248	0.832207
21378	0.466912	0.396547	9.860319	0.035664	0.006186	-0.001127	-0.224330	-0.492804	-0.719715	0.553717	0.029774	0.002868	0.832167
21379	0.372471	0.358718	9.831863	0.042842	0.004483	-0.005465	-0.224580	-0.494293	-0.719726	0.553820	0.030247	0.003638	0.832079
21380	0.370049	0.358649	9.803048	0.017749	-0.007781	0.000477	-0.224584	-0.494701	-0.717937	0.553841	0.030655	0.003805	0.832049
21381	0.355702	0.378015	9.808201	0.028520	-0.018250	-0.010048	-0.224843	-0.495378	-0.716660	0.554030	0.031342	0.004088	0.831897
21382	0.413483	0.353631	9.845869	0.012428	-0.016521	-0.013707	-0.226133	-0.496319	-0.716650	0.554287	0.031836	0.004078	0.831706
21383	0.510544	0.420284	9.869827	0.023167	0.004434	-0.008282	-0.226125	-0.498082	-0.716027	0.554448	0.032085	0.004519	0.831587
21384	0.505102	0.338206	9.753589	-0.005478	0.002692	-0.003223	-0.225608	-0.497542	-0.716669	0.554545	0.032062	0.004418	0.831524
21385	0.538696	0.309084	9.752965	-0.032303	0.002685	-0.006959	-0.225609	-0.497678	-0.716159	0.554719	0.031727	0.003907	0.831423
21386	0.558924	0.434210	9.828720	-0.028691	0.002682	-0.015727	-0.227674	-0.498344	-0.716775	0.555031	0.031446	0.003427	0.831228
21387	0.499622	0.581457	9.857357	0.001758	0.018452	-0.017163	-0.225996	-0.497675	-0.716537	0.555352	0.031232	0.003665	0.831021
21388	0.418891	0.437476	9.753071	-0.012519	0.003647	-0.027897	-0.225614	-0.496458	-0.716531	0.555860	0.031113	0.003472	0.830686
21389	0.433878	0.502740	9.900272	-0.012541	-0.006010	-0.029689	-0.224582	-0.495514	-0.717305	0.556399	0.031145	0.003212	0.830325
21390	0.481983	0.478197	9.861128	-0.008927	-0.025235	-0.042087	-0.225609	-0.496728	-0.717686	0.557141	0.031545	0.002767	0.829814
21391	0.451993	0.338695	9.778083	0.007164	-0.016469	-0.034907	-0.225074	-0.500119	-0.717087	0.557755	0.031971	0.002720	0.829386
21392	0.452162	0.362714	9.768745	0.017891	-0.031335	-0.036640	-0.225859	-0.499303	-0.715915	0.558391	0.032770	0.002648	0.828926
21393	0.480843	0.319421	9.840089	0.016283	-0.031259	-0.078966	-0.226248	-0.499843	-0.715018	0.559728	0.033538	0.002613	0.827994
21394	0.558075	0.314109	9.873003	0.002942	-0.016385	-0.093133	-0.224435	-0.499853	-0.715045	0.561300	0.033920	0.002498	0.826913
21395	0.620888	0.322892	9.759624	-0.030039	-0.000593	-0.112717	-0.223392	-0.500807	-0.715710	0.563221	0.033660	0.002053	0.825618
21396	0.698383	0.355904	9.742514	0.014889	0.009990	-0.151139	-0.222612	-0.501760	-0.715347	0.565722	0.033739	0.002471	0.823901
21397	0.614072	0.380833	9.815616	0.156320	0.013571	-0.165927	-0.221034	-0.506376	-0.714903	0.568381	0.035356	0.005283	0.821988
21398	0.418790	0.420884	9.832179	0.138539	0.011930	-0.191550	-0.217652	-0.511139	-0.711927	0.571439	0.036796	0.007789	0.819782
21399	0.375751	0.479013	9.857247	0.000936	0.008498	-0.233956	-0.214128	-0.516037	-0.712283	0.575304	0.036703	0.008046	0.817076
21400	0.122086	0.461479	9.767922	0.008165	-0.036843	-0.260428	-0.210617	-0.518630	-0.712872	0.579578	0.037437	0.007903	0.814018
21401	0.350861	0.371316	9.964357	0.008186	-0.121740	-0.296073	-0.207240	-0.522309	-0.710142	0.584436	0.039520	0.006824	0.810448
21402	0.471497	0.358414	9.984796	-0.135634	-0.164541	-0.360760	-0.208785	-0.524063	-0.709624	0.590411	0.040631	0.002943	0.806074
21403	0.671871	0.352271	10.059891	-0.258050	-0.164560	-0.398724	-0.207638	-0.519867	-0.711264	0.597065	0.040259	-0.002870	0.801177
21404	0.836812	0.124556	9.938106	-0.356248	-0.162746	-0.445348	-0.205596	-0.512693	-0.714554	0.604437	0.038716	-0.010207	0.795646
21405	0.990012	-0.059529	9.898623	-0.322229	-0.154017	-0.446913	-0.204840	-0.506868	-0.717965	0.611759	0.037413	-0.016913	0.789978
21406	1.224731	-0.321422	9.787858	-0.322404	-0.127919	-0.399359	-0.203302	-0.501995	-0.721526	0.618208	0.035704	-0.023317	0.784857
21407	1.122766	0.277957	9.713927	-0.286475	-0.100710	-0.416467	-0.201012	-0.493332	-0.724292	0.624900	0.034006	-0.028852	0.779430
21408	1.163765	-0.075024	9.993065	-0.143469	-0.133144	-0.402415	-0.198694	-0.489549	-0.726851	0.631124	0.034602	-0.032523	0.774227
21409	1.259526	0.145717	10.071671	-0.286828	-0.143825	-0.362069	-0.197416	-0.486031	-0.727988	0.636834	0.033532	-0.038630	0.769302
21410	1.113302	-0.038805	9.912216	-0.492639	-0.135077	-0.351191	-0.199266	-0.475989	-0.733496	0.642376	0.029689	-0.047738	0.764325
21411	1.011826	-0.377857	9.664092	-0.525883	-0.161312	-0.323364	-0.197516	-0.461902	-0.738507	0.647451	0.025798	-0.057754	0.759478
21412	0.751502	-0.309195	9.434040	-0.650262	-0.147253	-0.310024	-0.199149	-0.444814	-0.743181	0.652220	0.020056	-0.069420	0.754578
21413	0.376137	-0.793049	9.107317	-0.771753	-0.080561	-0.326508	-0.199236	-0.425024	-0.750285	0.657277	0.011721	-0.082043	0.749079
21414	0.875204	-1.234433	9.170027	-0.621380	-0.099868	-0.349515	-0.198156	-0.404967	-0.758429	0.662348	0.005714	-0.092627	0.743426
21415	1.845354	-1.326044	9.996834	-0.332444	-0.093230	-0.357407	-0.197322	-0.391961	-0.758827	0.667516	0.003426	-0.098839	0.737999
21416	2.128657	-1.201842	9.654597	-0.093583	-0.068737	-0.332719	-0.197990	-0.386535	-0.761709	0.672141	0.003950	-0.101166	0.733468
21417	2.725082	-1.198881	9.784053	-0.134908	-0.032303	-0.289011	-0.196809	-0.387624	-0.764554	0.676334	0.003330	-0.103682	0.729254
21418	2.339403	-1.461476	10.221700	-0.231698	-0.000004	-0.257825	-0.193597	-0.383847	-0.763797	0.680029	0.000822	-0.107097	0.725320
21419	2.025230	-1.154589	9.901134	-0.176045	0.046576	-0.272948	-0.190511	-0.378712	-0.766097	0.684100	-0.001485	-0.109162	0.721172
21420	1.421336	-1.512363	9.327925	-0.036220	0.116964	-0.292701	-0.185319	-0.379280	-0.769509	0.688523	-0.002941	-0.108148	0.717100
21421	0.514146	-1.746928	8.950983	0.072174	0.120886	-0.311049	-0.178334	-0.378505	-0.769349	0.693255	-0.002861	-0.105594	0.712909
21422	0.561212	-1.579083	8.909254	0.164577	0.089547	-0.372150	-0.170526	-0.387221	-0.767117	0.698597	-0.000970	-0.102081	0.708195
21423	0.867644	-1.618886	9.256985	0.145035	0.078983	-0.416497	-0.163878	-0.396066	-0.766150	0.704652	0.000889	-0.099028	0.702608
21424	1.099928	-1.568414	9.839480	0.121828	0.054368	-0.452074	-0.159176	-0.403409	-0.766291	0.710573	0.002886	-0.096594	0.696956
21425	1.314741	-1.245082	9.954283	0.014690	0.049122	-0.505745	-0.152161	-0.408326	-0.765675	0.717699	0.003472	-0.095746	0.689731
21426	1.651323	-1.436293	9.624782	-0.180207	0.061346	-0.528402	-0.145554	-0.408632	-0.766545	0.724740	0.001177	-0.097367	0.682107
21427	1.723433	-1.475872	9.448289	-0.292913	0.059589	-0.531018	-0.138455	-0.404061	-0.768142	0.732071	-0.002755	-0.100592	0.673755
21428	1.802425	-1.918133	9.726072	-0.300256	0.039331	-0.506593	-0.132007	-0.397453	-0.772143	0.738532	-0.006525	-0.104148	0.666093
21429	1.503477	-1.849110	9.515582	-0.191127	0.026346	-0.497805	-0.126725	-0.392602	-0.772814	0.745166	-0.008575	-0.106503	0.658264
21430	1.422618	-1.666671	9.201186	-0.266423	0.040309	-0.453295	-0.121822	-0.387205	-0.776932	0.750841	-0.011986	-0.109550	0.651225
21431	1.220480	-1.555991	8.704387	-0.384561	0.036017	-0.432930	-0.115127	-0.378293	-0.781042	0.756428	-0.017203	-0.114254	0.643791
21432	1.684436	-1.523960	9.351954	-0.261194	0.055874	-0.421532	-0.111291	-0.368284	-0.783818	0.761357	-0.020743	-0.116993	0.637353
21433	2.065012	-1.651914	9.373632	0.070466	0.020730	-0.370037	-0.106765	-0.367902	-0.782986	0.766142	-0.018964	-0.116086	0.631815
21434	2.315548	-1.730869	9.358549	0.255457	-0.003884	-0.329217	-0.105430	-0.376584	-0.780657	0.770142	-0.014122	-0.113109	0.627605
21435	2.648294	-2.486876	9.918893	0.265832	-0.031331	-0.277519	-0.102780	-0.388389	-0.779147	0.773616	-0.008872	-0.110547	0.623874
21436	2.777994	-1.236893	10.071514	-0.153212	0.005896	-0.195632	-0.102247	-0.392052	-0.777654	0.775991	-0.010803	-0.112468	0.620542
21437	2.634806	-0.969534	9.056968	-0.326451	0.035936	-0.231913	-0.099184	-0.382987	-0.779660	0.778867	-0.015583	-0.116269	0.616121
21438	2.366545	-2.720357	9.918639	-0.215994	0.061950	-0.150242	-0.097024	-0.374460	-0.781914	0.780774	-0.019287	-0.118079	0.613252
21439	2.137123	-2.404501	10.388020	0.035818	0.136943	-0.028173	-0.092764	-0.371364	-0.783612	0.781462	-0.020144	-0.115814	0.612779
21440	2.095255	-1.478597	9.505124	0.160980	0.198245	0.041913	-0.085882	-0.376552	-0.781460	0.781467	-0.020083	-0.110792	0.613703
21441	1.859102	-2.076698	9.135036	0.042394	0.177122	0.148432	-0.080045	-0.378480	-0.781822	0.780057	-0.021714	-0.107766	0.615976
21442	1.839739	-2.110072	9.968646	0.211757	0.129506	0.251690	-0.077558	-0.382559	-0.783179	0.777319	-0.020477	-0.103093	0.620265
21443	1.486391	-1.549610	9.896437	0.288444	0.101509	0.306121	-0.075584	-0.391110	-0.778554	0.773831	-0.017678	-0.098137	0.625493
21444	0.977850	-2.435373	9.919477	0.211024	0.054200	0.390830	-0.077092	-0.400861	-0.775810	0.769106	-0.015786	-0.094584	0.631887
21445	1.115545	-2.076788	9.569176	0.047608	0.029377	0.521764	-0.081489	-0.402736	-0.773714	0.762549	-0.016266	-0.093686	0.639904
21446	0.482513	-1.439274	8.815421	-0.088635	-0.057947	0.574544	-0.088751	-0.399715	-0.774985	0.755023	-0.017880	-0.095576	0.648449
21447	1.014276	-1.713474	9.369974	-0.004981	-0.121341	0.638140	-0.098869	-0.396816	-0.773398	0.746458	-0.017493	-0.097534	0.658013
21448	1.033482	-1.747876	9.965347	0.447393	-0.076030	0.714712	-0.106755	-0.399756	-0.771389	0.736976	-0.011133	-0.092581	0.669456
21449	0.884541	0.066900	9.293038	0.654188	-0.079328	0.718400	-0.117539	-0.419217	-0.765400	0.727229	-0.001647	-0.085067	0.681101
21450	1.022406	-0.261327	10.049813	0.247224	-0.062019	0.669551	-0.127858	-0.428923	-0.760091	0.717956	0.001728	-0.082632	0.691165
21451	1.231074	-0.103254	9.583656	0.158065	-0.009415	0.629419	-0.139762	-0.432928	-0.754832	0.709192	0.003225	-0.080801	0.700362
21452	1.124119	-0.901104	10.281878	0.328079	-0.012907	0.601420	-0.148018	-0.438576	-0.753996	0.700671	0.007163	-0.076480	0.709337
21453	1.902190	0.553194	9.695950	0.324967	0.033490	0.536435	-0.152659	-0.443974	-0.750522	0.693033	0.010601	-0.071655	0.717258
21454	1.927033	0.325760	9.308647	-0.152962	-0.033521	0.359955	-0.158363	-0.442589	-0.750296	0.687853	0.008522	-0.074445	0.721972
21455	1.059870	-0.433880	10.340668	-0.343423	-0.036884	0.300480	-0.163345	-0.429550	-0.753168	0.683517	0.004106	-0.080124	0.725512
21456	1.378261	0.865270	10.537883	-0.187030	0.037684	0.168118	-0.165314	-0.423033	-0.756020	0.681160	0.000812	-0.082392	0.727484
21457	1.382768	-0.133569	8.707323	-0.151152	0.066482	0.004421	-0.165342	-0.417340	-0.757117	0.681238	-0.001943	-0.083804	0.727247
21458	1.016785	-1.648672	7.760715	-0.336272	0.015183	-0.013154	-0.165257	-0.407039	-0.761115	0.681437	-0.006644	-0.088543	0.726471
21459	0.677950	-1.429136	7.910339	-0.329206	-0.080974	-0.023881	-0.166220	-0.395106	-0.764057	0.681614	-0.009660	-0.094562	0.725511
21460	0.765791	-1.002776	9.149604	-0.053869	-0.141578	-0.020298	-0.170525	-0.389663	-0.763172	0.681640	-0.008223	-0.097334	0.725139
21461	1.306437	-1.048517	9.725930	0.107142	-0.149667	-0.029912	-0.173468	-0.394796	-0.764971	0.681828	-0.004283	-0.097930	0.724915
21462	1.736335	-1.032523	9.760853	0.012339	-0.149804	-0.039542	-0.178783	-0.395854	-0.760805	0.682119	-0.001786	-0.099853	0.724389
21463	2.189312	-1.843680	9.894201	0.081920	-0.164884	-0.006791	-0.183187	-0.395967	-0.759844	0.681919	0.002013	-0.101052	0.724411
21464	1.537871	-2.476132	10.601423	0.106505	-0.164139	0.073628	-0.188879	-0.398920	-0.755947	0.680525	0.005774	-0.101806	0.725595
21465	1.685688	-2.400433	10.567377	0.091833	-0.099663	0.172417	-0.194296	-0.403093	-0.754627	0.677829	0.008361	-0.102016	0.728060
21466	2.080427	-2.219817	10.083054	0.126483	-0.061357	0.252043	-0.201269	-0.406173	-0.754553	0.674015	0.010535	-0.101102	0.731690
21467	1.671623	-2.014533	10.898737	0.212958	-0.005542	0.316466	-0.206823	-0.409668	-0.752456	0.669331	0.013071	-0.098325	0.736314
21468	1.834269	-0.841084	9.699732	0.112897	0.034822	0.335486	-0.209273	-0.412502	-0.750270	0.664431	0.013489	-0.096336	0.740992
21469	1.838859	-0.857195	9.161244	-0.124880	-0.019260	0.285100	-0.212396	-0.408825	-0.751725	0.660214	0.011815	-0.098719	0.744468
21470	1.514175	-1.704787	9.553193	-0.015880	-0.061219	0.291826	-0.217091	-0.402566	-0.751722	0.655762	0.012021	-0.099885	0.748235
21471	1.286207	-1.182448	9.916801	0.102138	-0.015768	0.317691	-0.222019	-0.402541	-0.749088	0.650961	0.013192	-0.098832	0.752535
21472	1.866490	-1.038400	8.957074	0.066505	0.008754	0.317396	-0.226676	-0.403194	-0.748897	0.646189	0.013380	-0.097851	0.756760
21473	1.644108	-1.072793	8.939373	0.109535	0.010625	0.300153	-0.231090	-0.401138	-0.748299	0.641650	0.014295	-0.096338	0.760789
21474	1.150495	-1.227100	9.124483	0.112872	-0.025227	0.337170	-0.235884	-0.401113	-0.746947	0.636443	0.015559	-0.095090	0.765282
21475	0.928704	-0.512751	9.379709	0.134180	-0.048909	0.363881	-0.241722	-0.400677	-0.744039	0.630746	0.017552	-0.093935	0.770083
21476	0.450705	-0.499766	9.261431	0.132361	-0.052266	0.372817	-0.246875	-0.404851	-0.744259	0.624864	0.019407	-0.092734	0.774964
21477	0.360795	-0.235232	9.032161	0.288004	-0.106404	0.373841	-0.252836	-0.406176	-0.740214	0.618761	0.024149	-0.089818	0.780054
21478	-0.238447	0.036596	9.102931	0.375704	-0.218137	0.337301	-0.263055	-0.409919	-0.735874	0.612914	0.031677	-0.086863	0.784722
21479	-0.814691	0.158183	8.859392	0.043813	-0.282701	0.313703	-0.274835	-0.413112	-0.730608	0.607486	0.036208	-0.089764	0.788411
21480	0.225547	-0.230334	8.716193	-0.028703	-0.352964	0.303720	-0.288083	-0.407080	-0.727152	0.602084	0.040961	-0.094769	0.791730
21481	0.890497	-0.800157	9.667493	0.052537	-0.374338	0.307422	-0.303653	-0.404968	-0.719857	0.596476	0.046993	-0.098551	0.795170
21482	0.695194	-0.802075	10.901874	0.083454	-0.297714	0.383736	-0.317666	-0.400965	-0.716537	0.589699	0.052049	-0.101177	0.799568
21483	1.251997	0.076420	10.984063	0.314149	-0.187758	0.451033	-0.328046	-0.400913	-0.709596	0.581789	0.057855	-0.098599	0.805265
21484	1.949850	-0.202949	9.484998	0.337419	-0.124767	0.507591	-0.337744	-0.406150	-0.703870	0.572960	0.062869	-0.095240	0.811599
21485	1.778578	0.097393	11.320982	0.462272	-0.100692	0.556244	-0.348094	-0.409892	-0.699143	0.563155	0.068760	-0.089300	0.818629
21486	1.671508	-0.056896	12.497581	0.926013	0.035375	0.701078	-0.356725	-0.423676	-0.688650	0.550346	0.077423	-0.074726	0.827974
21487	2.200686	0.421594	9.888905	0.704933	0.154405	0.828545	-0.362235	-0.438830	-0.680009	0.535700	0.081400	-0.062288	0.838164
21488	1.960923	0.667724	9.550179	0.232371	0.143824	0.867488	-0.369640	-0.435539	-0.677562	0.520910	0.080470	-0.058293	0.847808
21489	2.432023	0.388089	8.958982	0.331518	0.106997	0.908426	-0.376671	-0.429675	-0.675352	0.505068	0.081116	-0.052671	0.857643
21490	2.665794	-0.012667	9.048476	0.436224	0.070244	0.887754	-0.382646	-0.427205	-0.673190	0.489150	0.083453	-0.045946	0.866982
21491	2.275061	0.034634	9.364776	0.477459	0.049376	0.856377	-0.389673	-0.422019	-0.670987	0.473520	0.086598	-0.038315	0.875678
21492	2.044097	0.479671	9.607373	0.551882	0.095839	0.830807	-0.397449	-0.422522	-0.667291	0.458035	0.089579	-0.029208	0.883927
21493	1.398494	0.981674	10.906699	0.696032	0.163237	0.796242	-0.400793	-0.429147	-0.662568	0.442769	0.092722	-0.016516	0.891676
21494	1.274381	1.873366	10.423011	0.827253	0.219617	0.701585	-0.404895	-0.439156	-0.657996	0.428733	0.095965	-0.001148	0.898319
21495	1.270000	1.612358	9.992321	0.571680	0.260008	0.653124	-0.404603	-0.448241	-0.652455	0.415908	0.096298	0.010482	0.904233
21496	1.345018	2.304955	10.182261	0.183713	0.282746	0.581763	-0.403566	-0.447568	-0.654256	0.404983	0.092915	0.015009	0.909467
21497	1.689838	1.256042	9.359835	0.110560	0.232176	0.535807	-0.401526	-0.440259	-0.657032	0.395002	0.089889	0.018320	0.914088
21498	1.348623	0.811296	9.326427	0.253650	0.183333	0.534923	-0.404125	-0.437670	-0.658249	0.384715	0.088819	0.023418	0.918454
21499	1.156424	0.592955	9.786943	0.285741	0.141304	0.535008	-0.405425	-0.436850	-0.658221	0.374349	0.088810	0.029180	0.922564
21500	1.498624	1.509386	9.931495	0.236810	0.136040	0.473031	-0.406481	-0.433863	-0.657024	0.365146	0.088432	0.033704	0.926127
21501	1.070192	1.030911	9.655753	0.064524	0.089163	0.376477	-0.409583	-0.433574	-0.658768	0.358052	0.087647	0.035248	0.928910
21502	0.977253	0.885372	9.010889	-0.112572	0.030690	0.362651	-0.411957	-0.424752	-0.660567	0.351528	0.086613	0.032719	0.931588
21503	1.038377	0.319511	8.931768	-0.091118	0.001843	0.357283	-0.415231	-0.416873	-0.662234	0.345081	0.086301	0.030733	0.934091
21504	1.480439	-0.015590	9.789167	-0.066133	-0.033406	0.335969	-0.420201	-0.408173	-0.661564	0.338980	0.086763	0.028667	0.936346
21505	1.724559	0.020950	9.777870	-0.009612	-0.008900	0.309969	-0.422833	-0.400028	-0.662469	0.333247	0.087176	0.028106	0.938380
21506	1.309309	0.719841	9.203164	0.075653	0.022922	0.281026	-0.425453	-0.393779	-0.663650	0.327869	0.087497	0.029170	0.940210
21507	1.138390	1.107901	9.841078	0.152738	0.036948	0.239460	-0.428032	-0.394577	-0.665156	0.323128	0.088069	0.032066	0.941703
21508	1.974956	1.626262	9.258304	0.147733	0.052698	0.182953	-0.427515	-0.395123	-0.664017	0.319435	0.088237	0.034849	0.942847
21509	1.641077	1.215520	8.566813	0.064071	0.019890	0.092377	-0.429963	-0.397007	-0.664255	0.317620	0.088491	0.036217	0.943385
21510	1.131670	0.152365	10.346787	0.081621	0.009144	0.109986	-0.430488	-0.396191	-0.663599	0.315443	0.089007	0.037603	0.944012
21511	1.824434	1.111480	11.188066	0.224587	0.068185	0.151744	-0.430216	-0.398632	-0.663370	0.312173	0.089393	0.042140	0.944871
21512	1.964777	1.871115	9.873960	0.309968	0.093017	0.115589	-0.430972	-0.403237	-0.661867	0.309398	0.089756	0.048354	0.945452
21513	1.833054	1.710825	9.025010	0.339690	0.037335	0.078621	-0.431330	-0.410555	-0.658476	0.307307	0.091400	0.055007	0.945612
21514	1.258078	1.649403	9.493034	0.396986	-0.018492	0.041977	-0.431672	-0.420312	-0.656006	0.305849	0.094322	0.062307	0.945345
21515	0.403016	1.614018	9.110724	0.350408	-0.070687	0.048756	-0.433951	-0.432500	-0.650969	0.304399	0.098005	0.068558	0.945006
21516	0.597154	1.749713	9.153863	0.224912	-0.121623	0.084635	-0.435607	-0.439812	-0.646662	0.302582	0.101877	0.071885	0.944933
21517	1.220429	1.430250	10.081968	0.260507	-0.101038	0.105844	-0.441287	-0.445476	-0.641767	0.300246	0.105627	0.076118	0.944934
21518	1.407841	1.655725	9.583128	0.246481	-0.036176	0.076017	-0.445286	-0.449929	-0.638422	0.298395	0.107994	0.080383	0.944900
21519	0.846712	1.529322	9.283743	-0.064640	0.020040	0.045905	-0.445537	-0.452097	-0.637159	0.297691	0.107393	0.079291	0.945283
21520	0.862660	1.738002	9.146632	-0.382726	0.079648	-0.028412	-0.444013	-0.444513	-0.641205	0.298986	0.103650	0.072573	0.945832
21521	0.873468	1.223317	9.159846	-0.556320	0.104960	-0.020882	-0.441067	-0.432597	-0.651632	0.300420	0.098357	0.062804	0.946641
21522	0.991000	0.762103	9.629316	-0.504658	0.080282	0.007462	-0.438667	-0.417427	-0.659458	0.301226	0.093899	0.053698	0.947398
21523	1.313202	0.583272	9.379379	-0.266035	0.079281	0.072514	-0.438469	-0.403738	-0.664194	0.300314	0.090906	0.049022	0.948232
21524	1.773648	0.450513	10.392735	-0.011571	0.099778	0.167659	-0.436683	-0.396969	-0.667611	0.297111	0.089198	0.049081	0.949400
21525	1.678777	1.708366	10.186941	0.119096	0.128706	0.181342	-0.435647	-0.396161	-0.668899	0.293373	0.087686	0.051765	0.950560
21526	1.953164	2.288182	9.393457	0.169565	0.086082	0.113759	-0.436915	-0.400761	-0.669309	0.290919	0.087254	0.055275	0.951156
21527	1.517106	1.398114	9.766655	0.031619	0.037098	0.118686	-0.436145	-0.399953	-0.668544	0.288612	0.086937	0.055880	0.951852
21528	1.026799	1.679199	10.783359	-0.084081	0.052646	0.158615	-0.434848	-0.399010	-0.670987	0.285800	0.085720	0.054287	0.952903
21529	1.246026	2.668775	9.367887	-0.001135	0.067098	0.068679	-0.435897	-0.394394	-0.674512	0.284471	0.084576	0.054574	0.953386
21530	1.246787	1.429818	9.221477	0.028529	0.027890	0.023563	-0.436668	-0.395203	-0.675020	0.284002	0.084323	0.055222	0.953511
21531	1.185015	1.550054	9.848161	0.066033	0.035653	0.025656	-0.436031	-0.394530	-0.672975	0.283413	0.084111	0.056682	0.953619
21532	1.326378	1.749582	9.397479	0.127056	0.034033	-0.001213	-0.435891	-0.395479	-0.674650	0.283240	0.084271	0.059286	0.953498
21533	0.952230	2.116489	8.890691	0.100511	0.036101	-0.049665	-0.435082	-0.401446	-0.674080	0.284028	0.084160	0.061563	0.953129
21534	0.682504	1.864762	9.245762	0.011273	0.020493	-0.117318	-0.432994	-0.404574	-0.674142	0.286289	0.083780	0.062077	0.952453
21535	0.873582	1.568047	9.432940	0.006020	0.022226	-0.149195	-0.431306	-0.405668	-0.673793	0.289148	0.083252	0.062657	0.951597
21536	0.664011	1.975902	9.367347	0.011572	-0.016092	-0.196728	-0.431264	-0.412443	-0.675012	0.292951	0.083468	0.063097	0.950385
21537	0.810155	2.155041	9.339310	-0.092099	-0.031842	-0.225745	-0.429566	-0.414620	-0.675827	0.297492	0.083275	0.061663	0.949085
21538	0.733281	2.208625	9.364618	-0.028305	-0.080634	-0.299441	-0.428646	-0.417200	-0.675610	0.303370	0.084356	0.061128	0.947161
21539	0.807450	1.773058	9.459896	-0.027227	-0.112039	-0.354293	-0.428867	-0.425060	-0.673762	0.310319	0.085887	0.060685	0.944798
21540	1.192003	1.863886	9.472040	-0.184691	-0.148918	-0.367127	-0.429752	-0.429122	-0.673149	0.317797	0.087195	0.056883	0.942426
21541	1.049558	2.186387	9.976792	-0.240050	-0.157660	-0.407117	-0.429625	-0.428580	-0.673529	0.326117	0.088180	0.052239	0.939757
21542	0.822183	2.095141	11.015782	-0.228798	-0.115505	-0.537268	-0.431545	-0.430465	-0.676592	0.336758	0.088379	0.048113	0.936199
21543	1.207159	2.281131	9.904433	-0.199173	-0.100949	-0.720336	-0.425433	-0.435377	-0.676987	0.350721	0.088214	0.045184	0.931221
21544	1.144036	1.586290	9.010299	-0.379143	-0.140651	-0.880505	-0.422027	-0.442442	-0.677106	0.367888	0.087450	0.038663	0.924941
21545	1.582162	-0.311900	9.881002	-0.459516	-0.149535	-0.952155	-0.415527	-0.445727	-0.680052	0.386393	0.086060	0.030862	0.917792
21546	1.989151	-1.498188	10.692876	-0.303854	-0.086751	-0.958226	-0.408211	-0.456065	-0.682694	0.404510	0.084784	0.026235	0.910217
21547	2.090378	-0.149699	9.955378	-0.160348	-0.012173	-0.984846	-0.397786	-0.466147	-0.686532	0.422679	0.083163	0.024844	0.902114
21548	1.703061	-0.286479	9.851417	-0.161895	0.055412	-1.016244	-0.385691	-0.475562	-0.687571	0.441150	0.080359	0.024055	0.893505
21549	1.252923	-0.410175	9.147408	-0.369678	0.109701	-0.936368	-0.371652	-0.483223	-0.692464	0.458369	0.074653	0.019767	0.885400
21550	1.214611	-0.357716	8.903239	-0.547327	0.077967	-0.830248	-0.358685	-0.482746	-0.699822	0.473772	0.067999	0.011999	0.877936
21551	0.889468	-0.598868	9.429520	-0.569357	0.037477	-0.735352	-0.344177	-0.479702	-0.707947	0.487397	0.061723	0.003119	0.870991
21552	0.707202	-0.433266	9.642054	-0.514335	0.016290	-0.646827	-0.335125	-0.473241	-0.716213	0.499260	0.056463	-0.004916	0.864596
21553	0.809288	-0.335712	9.560594	-0.514633	0.047593	-0.569182	-0.327002	-0.462573	-0.724296	0.509654	0.050487	-0.012975	0.858799
21554	0.443736	-0.828737	10.192460	-0.565271	0.038589	-0.474422	-0.319533	-0.452039	-0.730450	0.518352	0.044267	-0.021845	0.853741
21555	0.734627	0.021414	9.764789	-0.683569	0.062892	-0.408131	-0.313888	-0.438784	-0.737575	0.525907	0.036187	-0.032791	0.849139
21556	1.332156	-0.149650	9.611087	-0.540731	0.067866	-0.333265	-0.308260	-0.421191	-0.746706	0.531983	0.029649	-0.041054	0.845239
21557	1.245971	-0.034699	9.233484	-0.186632	-0.009892	-0.297424	-0.303629	-0.413352	-0.751308	0.537117	0.028018	-0.044428	0.841870
21558	1.510093	-0.269629	10.151241	0.050118	-0.072298	-0.264350	-0.302460	-0.413765	-0.751586	0.541489	0.030094	-0.044252	0.839003
21559	1.541381	-0.627579	10.353511	0.111641	-0.097777	-0.232359	-0.302427	-0.420813	-0.749862	0.545243	0.033132	-0.043604	0.836488
21560	1.622685	-1.418825	10.545563	-0.053390	-0.091934	-0.152663	-0.303191	-0.423791	-0.748599	0.547776	0.034306	-0.045439	0.834685
21561	1.553839	-0.935578	11.114004	-0.204117	-0.011823	-0.051149	-0.305270	-0.423239	-0.747027	0.548767	0.032305	-0.049299	0.833895
21562	1.965788	0.326984	9.808143	-0.187689	0.054834	-0.059437	-0.303476	-0.418911	-0.749060	0.549956	0.029474	-0.051830	0.833063
21563	1.484017	-0.499325	8.894482	-0.039128	0.032459	-0.053152	-0.301433	-0.411737	-0.752605	0.550911	0.028607	-0.052449	0.832423
21564	1.008759	-0.136839	9.830290	0.189735	0.051649	-0.029189	-0.299851	-0.417167	-0.751914	0.551362	0.029954	-0.048745	0.832302
21565	1.527502	-0.543239	10.373824	0.481299	0.116152	-0.001528	-0.297206	-0.428566	-0.749759	0.551202	0.033395	-0.039788	0.832753
21566	1.274917	-0.385166	9.517561	0.431134	0.142534	0.044150	-0.293220	-0.450546	-0.743631	0.550301	0.035822	-0.031106	0.833618
21567	1.253163	0.638130	9.077755	0.043050	0.088376	-0.004470	-0.290857	-0.457335	-0.742195	0.550419	0.034922	-0.029734	0.833628
21568	1.140483	-0.610525	9.403191	-0.100189	0.039354	-0.017375	-0.289048	-0.455039	-0.745017	0.550833	0.033257	-0.031000	0.833376
21569	0.988113	-0.302183	9.184575	-0.139795	0.021799	0.037900	-0.287377	-0.452066	-0.746421	0.550325	0.031428	-0.033452	0.833688
21570	1.282284	-0.361762	9.325530	-0.177357	0.030437	0.032267	-0.288694	-0.446365	-0.749163	0.549946	0.029031	-0.036136	0.833913
21571	1.156461	-0.408069	9.590408	-0.238291	0.063598	0.054876	-0.288217	-0.435794	-0.754701	0.549228	0.025424	-0.039789	0.834338
21572	1.134195	0.536544	9.370775	-0.150495	0.051449	0.038053	-0.286420	-0.431330	-0.757501	0.548736	0.022967	-0.041796	0.834634
21573	0.942041	-0.713455	10.626825	0.141003	0.042597	0.034633	-0.285899	-0.432010	-0.757515	0.548148	0.023907	-0.039312	0.835115
21574	0.834023	0.390900	10.522707	0.221669	0.028714	0.008996	-0.285346	-0.438654	-0.756692	0.547936	0.025935	-0.035340	0.835371
21575	0.587487	0.363139	10.252980	-0.044507	-0.009483	-0.095224	-0.285845	-0.443532	-0.754299	0.549567	0.025816	-0.036394	0.834257
21576	0.392870	-0.524331	10.518394	-0.216188	0.037788	-0.117580	-0.284814	-0.440147	-0.758379	0.551686	0.022979	-0.039566	0.832796
21577	0.808321	0.539828	9.613919	0.068640	0.046744	-0.150606	-0.284029	-0.440828	-0.759933	0.554223	0.023214	-0.038050	0.831174
21578	0.714482	-1.425557	9.174022	0.376535	0.052282	-0.171617	-0.279966	-0.450879	-0.758043	0.556935	0.026733	-0.031172	0.829540
21579	0.520845	-0.186191	10.535596	0.203623	0.058929	-0.149661	-0.276789	-0.464856	-0.755665	0.559365	0.028225	-0.027282	0.827992
21580	0.799858	0.369172	9.621643	-0.000905	0.076587	-0.196859	-0.273774	-0.471920	-0.755011	0.562688	0.027138	-0.026371	0.825803
21581	0.755135	-0.468677	9.194283	-0.072452	0.013731	-0.215379	-0.268943	-0.478992	-0.755664	0.566312	0.026322	-0.027509	0.823311
21582	0.640799	-0.948951	9.917845	0.052544	0.013568	-0.179302	-0.265943	-0.482667	-0.756256	0.569271	0.026876	-0.026439	0.821285
21583	0.506246	-0.854377	9.831182	0.208084	0.031947	-0.139269	-0.264241	-0.486607	-0.755424	0.571482	0.028872	-0.022822	0.819789
21584	0.548418	-1.028436	9.641387	0.170401	0.022286	-0.114950	-0.262646	-0.495290	-0.753483	0.573298	0.030589	-0.019750	0.818538
21585	0.520545	-0.869933	9.499272	0.102342	0.007397	-0.101357	-0.261316	-0.502209	-0.752290	0.574920	0.031721	-0.018201	0.817392
21586	0.655383	-0.569411	9.028181	0.220413	-0.017050	-0.086455	-0.259438	-0.515367	-0.749885	0.576214	0.034648	-0.014783	0.816431
21587	0.849739	-0.406918	9.184565	0.415420	-0.052955	-0.090479	-0.259131	-0.528654	-0.742337	0.577391	0.040353	-0.008844	0.815422
21588	0.829887	-0.164373	9.807487	0.291911	-0.053101	-0.098388	-0.258572	-0.537332	-0.739869	0.578771	0.044688	-0.004661	0.814251
21589	0.640612	-0.315045	10.384098	0.315120	-0.035660	-0.098142	-0.256451	-0.549272	-0.735023	0.580097	0.048932	-0.000171	0.813076
21590	0.491375	0.417813	10.586046	0.379512	0.027289	-0.074344	-0.254841	-0.564192	-0.726870	0.580951	0.052971	0.006346	0.812188
21591	0.332077	1.104117	10.479968	0.114939	0.058875	-0.117382	-0.252827	-0.578570	-0.724351	0.582755	0.053324	0.008745	0.810849
21592	0.211240	1.092618	10.343909	-0.049385	0.095768	-0.170398	-0.247506	-0.580766	-0.724964	0.585584	0.051246	0.009199	0.808938
21593	0.314455	0.708222	9.158748	-0.158217	0.038355	-0.228759	-0.240135	-0.577958	-0.727607	0.589463	0.048701	0.007089	0.806295
21594	0.343078	-0.000488	8.681777	-0.203074	-0.049073	-0.218971	-0.237944	-0.574038	-0.731186	0.593221	0.047146	0.003404	0.803651
21595	-0.050025	-0.311332	9.837418	-0.110496	-0.087812	-0.159369	-0.235891	-0.570525	-0.731567	0.595919	0.047159	0.000497	0.801659
21596	-0.012712	0.848111	10.030645	0.023551	-0.066950	-0.115799	-0.233962	-0.568096	-0.731956	0.597785	0.048592	0.000141	0.800183
21597	0.276430	1.459642	9.422427	0.077452	-0.073832	-0.145340	-0.233683	-0.571892	-0.731485	0.600066	0.050613	0.000471	0.798348
21598	0.017920	1.100797	9.379682	-0.028118	-0.118357	-0.161245	-0.232628	-0.576235	-0.730006	0.602698	0.052244	-0.001281	0.796256
21599	0.560746	0.702264	9.411268	-0.199983	-0.129960	-0.151329	-0.232128	-0.572714	-0.730748	0.605339	0.051811	-0.005996	0.794257
21600	1.108800	0.697999	9.413700	-0.185796	-0.111822	-0.117842	-0.233441	-0.567555	-0.733879	0.607414	0.051431	-0.010225	0.792653
21601	1.123124	1.010714	9.477245	-0.110828	-0.102304	-0.073144	-0.233843	-0.564842	-0.734103	0.608696	0.051663	-0.013261	0.791609
21602	0.992461	0.975280	9.353011	-0.137684	-0.079528	-0.060005	-0.235543	-0.561309	-0.735067	0.609793	0.051342	-0.016393	0.790726
21603	0.713930	1.187100	9.492414	0.001809	-0.061992	-0.038534	-0.236587	-0.558728	-0.736691	0.610413	0.052325	-0.017149	0.790167
21604	0.098326	1.188127	9.831748	0.129203	-0.052908	-0.120225	-0.236441	-0.562253	-0.735959	0.612179	0.054859	-0.015674	0.788658
21605	-0.029984	1.154132	9.397529	-0.096591	-0.091042	-0.246212	-0.235131	-0.565784	-0.734477	0.616169	0.055130	-0.018019	0.785475
21606	-0.244161	0.249873	9.586091	-0.413312	-0.216419	-0.498425	-0.235066	-0.562108	-0.740205	0.624337	0.053692	-0.026673	0.778851
21607	0.366204	-1.565026	11.395826	-0.586629	-0.233333	-0.621945	-0.233693	-0.549370	-0.746248	0.634467	0.050172	-0.038028	0.770382
21608	0.717346	-0.408455	11.449346	-0.555637	-0.199075	-0.732493	-0.229057	-0.540580	-0.753403	0.646060	0.046817	-0.048420	0.760309
21609	1.391475	0.034861	10.290399	-0.827542	-0.210919	-0.919649	-0.223681	-0.524880	-0.761270	0.660435	0.040040	-0.062829	0.747178
21610	2.307733	-0.809560	10.164655	-1.080608	-0.212423	-1.151048	-0.217032	-0.502136	-0.774466	0.677895	0.030453	-0.080872	0.730062
21611	2.981047	-1.846123	9.500533	-0.422299	-0.245187	-1.298329	-0.206743	-0.486464	-0.780102	0.696456	0.030277	-0.089632	0.711336
21612	1.340291	-1.761150	11.125580	-0.282356	-0.318722	-1.242513	-0.201619	-0.489095	-0.781346	0.713491	0.033173	-0.097358	0.693074
21613	2.223838	-0.391502	9.864940	-1.184567	-0.213857	-1.296250	-0.192497	-0.472877	-0.787982	0.731374	0.021625	-0.116006	0.671690
21614	2.808790	-0.951479	9.113346	-1.554591	-0.141223	-1.344778	-0.181814	-0.429558	-0.803724	0.749145	0.003977	-0.138318	0.647792
21615	1.902712	-2.722358	8.867719	-1.117942	-0.062919	-1.329060	-0.170855	-0.391664	-0.815169	0.765801	-0.008378	-0.153706	0.624382
21616	0.902432	-2.822432	8.980927	-0.754186	0.006327	-1.223665	-0.156484	-0.362733	-0.825856	0.780654	-0.016165	-0.163231	0.603054
21617	1.601652	-2.975400	9.499385	-0.478979	0.165945	-1.110307	-0.144134	-0.346669	-0.829981	0.794168	-0.022197	-0.166867	0.583918
21618	2.455950	-3.034948	9.505749	-0.313747	0.267017	-1.016483	-0.128754	-0.340109	-0.833731	0.806596	-0.026828	-0.166771	0.566455
21619	2.178661	-2.652136	9.728807	-0.464417	0.326287	-0.924687	-0.110552	-0.329362	-0.836970	0.817684	-0.035123	-0.167383	0.549675
21620	3.038730	-1.901600	9.633897	-0.563034	0.306663	-0.880641	-0.091623	-0.310625	-0.838861	0.827801	-0.044675	-0.169209	0.533027
21621	3.943800	-2.605643	8.986018	-0.622564	0.189086	-0.796428	-0.077734	-0.292808	-0.841711	0.836162	-0.054407	-0.173615	0.517427
21622	4.166258	-4.251888	9.121368	-0.852850	0.074683	-0.571585	-0.068811	-0.265885	-0.845679	0.841232	-0.067379	-0.181851	0.504697
21623	3.868943	-4.643298	9.340506	-0.864528	0.116231	-0.360035	-0.064583	-0.233381	-0.848242	0.843915	-0.081886	-0.189422	0.495198
21624	3.341899	-3.379960	9.039981	-0.652093	0.156405	-0.219575	-0.059193	-0.201832	-0.848656	0.845532	-0.093538	-0.193658	0.488694
21625	2.249575	-3.161579	8.463189	-0.142355	0.176042	-0.138741	-0.052546	-0.186961	-0.848482	0.847235	-0.097208	-0.192695	0.485399
21626	1.186902	-2.862708	8.331614	-0.008432	0.143024	-0.079345	-0.047654	-0.183464	-0.846472	0.848538	-0.098371	-0.190585	0.483719
21627	0.587271	-1.642432	8.706452	-0.538106	0.045037	-0.113098	-0.044875	-0.172096	-0.845122	0.848649	-0.107573	-0.195501	0.479585
21628	1.295912	-3.840831	8.824052	-0.776288	-0.005992	-0.104228	-0.043442	-0.149742	-0.846591	0.847849	-0.120207	-0.203328	0.474720
21629	1.909453	-3.133326	8.971069	-0.551323	-0.060628	-0.008544	-0.045670	-0.123711	-0.843487	0.846262	-0.129013	-0.209810	0.472414
21630	1.969510	-2.822667	8.479113	-0.200700	-0.123501	0.013225	-0.050925	-0.110674	-0.842130	0.845090	-0.131235	-0.213841	0.472094
21631	2.007344	-3.620310	8.827659	0.017322	-0.162104	0.052383	-0.057213	-0.097359	-0.842291	0.843911	-0.129668	-0.216451	0.473444
21632	1.894061	-3.241659	8.854680	0.129896	-0.123580	0.096675	-0.062911	-0.102236	-0.841380	0.842786	-0.126660	-0.217136	0.475943
21633	2.056684	-2.108001	8.799026	0.327828	-0.154977	0.052368	-0.066737	-0.113060	-0.840532	0.842413	-0.119847	-0.216605	0.478601
21634	2.850313	-2.542746	8.638199	0.416731	-0.120006	-0.007101	-0.071597	-0.124692	-0.838780	0.842914	-0.111574	-0.214730	0.480560
21635	2.743621	-2.589244	8.102724	0.854425	-0.133678	-0.033886	-0.076641	-0.149336	-0.837921	0.844455	-0.095601	-0.208932	0.483843
21636	2.121980	-3.810704	9.732866	1.008878	-0.158314	-0.018850	-0.084725	-0.185892	-0.836876	0.845700	-0.076862	-0.201919	0.487967
21637	1.114174	-3.636675	10.596612	0.907598	-0.014871	0.039408	-0.086743	-0.220855	-0.832832	0.846521	-0.061446	-0.193258	0.492218
21638	2.487228	-2.011708	9.142446	0.545727	0.049754	-0.001815	-0.084261	-0.248385	-0.831984	0.847293	-0.052602	-0.187118	0.494281
21639	1.933912	-2.375753	8.220296	0.166684	-0.042556	-0.077056	-0.084211	-0.258146	-0.830543	0.848081	-0.048986	-0.186284	0.493616
21640	2.095919	-3.353548	8.169211	0.071777	-0.140555	-0.095973	-0.087815	-0.262329	-0.830018	0.848498	-0.045933	-0.188136	0.492489
21641	2.391267	-3.253917	8.472985	-0.003700	-0.175850	-0.043856	-0.090676	-0.261095	-0.828171	0.848266	-0.044078	-0.191218	0.491872
21642	2.981917	-3.387575	8.737888	0.207137	-0.161302	0.022729	-0.095846	-0.263237	-0.827090	0.847576	-0.038993	-0.191972	0.493195
21643	0.982230	-1.783525	9.146036	0.054644	-0.161943	0.107128	-0.102904	-0.274857	-0.826458	0.845940	-0.036897	-0.194078	0.495335
21644	2.940316	-2.768830	8.072530	0.235333	-0.196403	0.130464	-0.111431	-0.279692	-0.823689	0.844004	-0.031398	-0.195047	0.498625
21645	2.599450	-2.531423	9.342158	0.213479	-0.196700	0.180653	-0.118777	-0.286703	-0.822111	0.841555	-0.026565	-0.196113	0.502612
21646	2.609357	-3.153668	8.782238	0.424485	-0.187004	0.228810	-0.127001	-0.299809	-0.818786	0.838683	-0.018366	-0.194937	0.508205
21647	3.034022	-3.199647	8.984701	0.469660	-0.154154	0.333095	-0.134836	-0.313324	-0.814703	0.834809	-0.010296	-0.192617	0.515641
21648	3.456588	-2.165646	8.459484	0.118694	-0.219150	0.385030	-0.144135	-0.319512	-0.811296	0.829973	-0.007468	-0.195038	0.522542
21649	2.819124	-2.892224	9.879185	-0.025739	-0.235125	0.420941	-0.155679	-0.316469	-0.810070	0.824611	-0.007166	-0.199151	0.529438
21650	3.335255	-2.986210	10.344633	0.167171	-0.124425	0.517729	-0.165418	-0.312758	-0.807840	0.818600	-0.005084	-0.199418	0.538610
21651	3.809121	-2.205232	9.782424	0.229697	-0.046723	0.583702	-0.174713	-0.318267	-0.806475	0.812081	-0.003229	-0.197652	0.549042
21652	3.493553	-2.117282	10.213884	0.141678	0.021308	0.666240	-0.179655	-0.316616	-0.802799	0.804777	-0.003724	-0.195760	0.560356
21653	3.064753	-1.603133	8.959535	0.346620	0.036547	0.698010	-0.182755	-0.319312	-0.800346	0.797029	-0.001332	-0.191219	0.572868
21654	3.351924	-1.956943	8.808813	0.224100	0.021629	0.682809	-0.187400	-0.323897	-0.797504	0.789211	-0.000547	-0.188337	0.584530
21655	2.657003	-1.889477	8.652182	0.302775	-0.008761	0.692310	-0.192833	-0.325496	-0.796158	0.781005	0.001707	-0.184919	0.596518
21656	2.847034	-1.676904	9.445964	0.340299	-0.015079	0.681956	-0.199549	-0.330477	-0.792777	0.772709	0.004753	-0.181164	0.608340
21657	3.283517	-0.746537	9.669160	0.288555	-0.037938	0.641016	-0.206522	-0.335728	-0.789651	0.764687	0.007393	-0.178274	0.619207
21658	3.549233	-1.407249	9.765003	0.133142	0.009305	0.588730	-0.210031	-0.335033	-0.786647	0.757340	0.007294	-0.176622	0.628640
21659	3.466863	-1.432006	9.323284	0.097392	0.021647	0.595593	-0.214323	-0.332300	-0.785404	0.749883	0.006506	-0.175153	0.637930
21660	3.247411	-1.713475	8.730812	0.186793	0.014799	0.624438	-0.220279	-0.331997	-0.785953	0.741846	0.007017	-0.172678	0.647918
21661	3.496998	-1.607744	9.340227	0.220590	-0.027433	0.640326	-0.224435	-0.331027	-0.783576	0.733382	0.008606	-0.170344	0.658073
21662	3.113290	-1.250539	9.568716	0.116786	0.021564	0.654029	-0.229237	-0.329647	-0.782467	0.724753	0.007887	-0.168650	0.668003
21663	3.890046	-0.993746	9.017092	0.458750	0.063563	0.644168	-0.232988	-0.332611	-0.778726	0.716233	0.011775	-0.161748	0.678756
21664	3.105398	-1.315459	8.765449	0.616289	0.093645	0.643838	-0.234604	-0.346702	-0.774997	0.707545	0.017324	-0.152227	0.689860
21665	2.742411	-1.423806	8.584709	0.396188	0.081482	0.644044	-0.237667	-0.356854	-0.771337	0.698724	0.020149	-0.145908	0.700064
21666	2.561935	-1.003698	8.667990	0.261868	0.042944	0.657162	-0.242303	-0.361573	-0.770930	0.689487	0.021366	-0.141949	0.709931
21667	2.315705	-1.023338	9.482090	0.224266	0.032382	0.636635	-0.246700	-0.363720	-0.768836	0.680420	0.022523	-0.138666	0.719231
21668	2.371367	-0.672246	9.617808	0.224464	0.067412	0.601568	-0.250850	-0.363020	-0.767871	0.671814	0.023017	-0.134835	0.727981
21669	2.226577	-0.683435	10.308579	0.353514	0.084983	0.541798	-0.251865	-0.367082	-0.767255	0.663980	0.025426	-0.128836	0.736129
21670	2.019647	-1.258945	10.322972	0.215831	0.144535	0.532143	-0.251581	-0.372506	-0.765647	0.656386	0.024871	-0.124055	0.743740
21671	2.052837	-0.694125	11.088515	0.337340	0.179312	0.563203	-0.252601	-0.375483	-0.765533	0.648273	0.025592	-0.116967	0.751935
21672	2.988088	-0.895454	10.549480	0.394802	0.242198	0.551202	-0.251137	-0.382539	-0.765367	0.640304	0.025857	-0.108213	0.760021
21673	2.423663	-1.137930	10.032522	0.330668	0.244327	0.501529	-0.248771	-0.389737	-0.764064	0.633032	0.025693	-0.100351	0.767163
21674	1.347545	-1.374625	10.101562	0.143202	0.278035	0.414203	-0.243318	-0.392477	-0.764044	0.627154	0.022488	-0.094892	0.772766
21675	1.912143	-0.749386	9.959701	-0.071040	0.330531	0.328201	-0.237636	-0.388168	-0.766776	0.622762	0.016257	-0.092024	0.776811
21676	1.906481	-0.838521	9.108076	0.013695	0.313522	0.207158	-0.230403	-0.383868	-0.768762	0.620123	0.011257	-0.088021	0.779470
21677	0.672068	-1.253046	8.815992	0.114045	0.289555	0.175492	-0.221573	-0.387439	-0.770593	0.617903	0.008231	-0.082728	0.781846
21678	0.232227	-0.607709	7.966944	0.252004	0.258436	0.156401	-0.216134	-0.387875	-0.770294	0.615850	0.007127	-0.075667	0.784189
21679	0.068148	-0.614047	8.621893	0.402123	0.176136	0.157230	-0.209994	-0.398752	-0.768570	0.613612	0.009413	-0.067194	0.786687
21680	0.105124	-0.871572	9.435620	0.316124	0.170689	0.154740	-0.206447	-0.409617	-0.765655	0.611359	0.010480	-0.060202	0.788990
21681	0.101706	-0.694104	10.052849	0.290768	0.116218	0.189628	-0.203802	-0.420747	-0.763498	0.608471	0.012250	-0.054171	0.791630
21682	0.527888	-0.521832	10.065570	0.217304	0.079294	0.200321	-0.202982	-0.428614	-0.763331	0.605356	0.013504	-0.049863	0.794277
21683	0.720142	-0.626416	9.385074	0.056453	0.040929	0.162818	-0.201306	-0.428760	-0.760796	0.602833	0.013634	-0.048446	0.796279
21684	1.069898	-0.313888	8.669566	-0.032685	-0.028879	0.089634	-0.203372	-0.428341	-0.763322	0.601418	0.013695	-0.049387	0.797289
21685	1.206435	-0.466409	8.685859	-0.114724	-0.086505	0.010331	-0.204547	-0.426030	-0.764051	0.601240	0.013964	-0.052213	0.797239
21686	1.029500	-1.254490	9.255037	-0.012823	-0.104898	0.006481	-0.206636	-0.422901	-0.764245	0.601061	0.015558	-0.053728	0.797243
21687	1.015945	-0.446600	9.173129	0.116090	-0.095217	0.000577	-0.209862	-0.425460	-0.763198	0.600951	0.018748	-0.053002	0.797306
21688	1.120110	-0.086668	9.964540	0.198554	-0.045437	-0.037388	-0.212044	-0.428972	-0.762815	0.601447	0.021980	-0.050414	0.797018
21689	0.827613	0.532022	10.214471	0.460957	-0.017230	-0.086273	-0.211598	-0.441990	-0.758210	0.602616	0.028175	-0.043179	0.796364
21690	0.524848	0.406179	9.970533	0.535496	0.015413	-0.131362	-0.208912	-0.461526	-0.754598	0.604413	0.034576	-0.034435	0.795175
21691	0.249211	0.335376	10.493541	0.554342	0.012830	-0.159374	-0.206726	-0.486076	-0.747442	0.606572	0.041439	-0.025240	0.793547
21692	1.179987	0.171310	10.332239	0.432922	0.013565	-0.214317	-0.202374	-0.503317	-0.742552	0.609626	0.046662	-0.018073	0.791109
21693	1.162976	-0.206173	11.101800	0.557958	0.043114	-0.179023	-0.197756	-0.522051	-0.736912	0.611946	0.053094	-0.008463	0.789070
21694	1.945351	0.471593	11.391198	0.542711	0.102256	-0.157875	-0.191451	-0.543235	-0.728504	0.613872	0.058225	0.001473	0.787254
21695	1.070488	1.075428	10.016773	0.074210	0.114986	-0.187261	-0.184671	-0.554389	-0.724103	0.616757	0.057592	0.004332	0.785032
21696	0.342791	0.255141	10.446155	-0.756203	0.123628	-0.179141	-0.177827	-0.546831	-0.731303	0.620390	0.046380	-0.005856	0.782899
21697	0.019860	0.026890	9.691787	-1.089216	0.148145	-0.114444	-0.169801	-0.513790	-0.747493	0.623096	0.030763	-0.020894	0.781261
21698	0.086200	-0.105338	8.300781	-0.491667	0.053995	-0.075199	-0.166657	-0.491028	-0.757819	0.624595	0.023902	-0.027905	0.780084
21699	0.338091	-1.361149	8.788795	-0.071557	-0.016163	-0.025152	-0.165127	-0.485071	-0.760857	0.625048	0.023437	-0.029159	0.779689
21700	0.902799	-1.408085	9.035695	0.001307	-0.014855	0.079177	-0.164609	-0.485345	-0.760356	0.623843	0.023718	-0.029411	0.780636
21701	1.631994	-0.730688	9.068430	0.026323	-0.039589	0.082713	-0.168250	-0.481665	-0.761802	0.622549	0.024784	-0.029559	0.781630
21702	0.905481	-1.715256	9.255616	0.018872	-0.079748	0.124823	-0.171490	-0.481241	-0.761494	0.620573	0.026271	-0.030368	0.783120
21703	0.507618	-1.325368	9.912331	0.054244	-0.088690	0.198370	-0.174968	-0.484204	-0.761855	0.617408	0.028337	-0.030809	0.785528
21704	0.749811	-0.552303	10.104156	0.080752	-0.071491	0.276249	-0.179897	-0.483637	-0.759983	0.613079	0.030363	-0.030631	0.788844
21705	1.083971	0.284229	9.265046	0.091604	-0.070554	0.279064	-0.186377	-0.483332	-0.758603	0.608597	0.032555	-0.030309	0.792232
21706	0.895787	-0.372998	9.343219	0.141641	-0.101115	0.279239	-0.192210	-0.483166	-0.756850	0.604079	0.035790	-0.029526	0.795572
21707	0.859652	-0.717279	9.911478	0.053530	-0.099673	0.356073	-0.200362	-0.484207	-0.756611	0.598330	0.037923	-0.030241	0.799780
21708	0.983913	-0.931479	10.960442	0.119319	-0.058962	0.430613	-0.205553	-0.483096	-0.754730	0.591426	0.040110	-0.029415	0.804824
21709	1.030569	-0.497733	11.363917	0.205038	0.039689	0.489818	-0.211261	-0.482525	-0.752335	0.583397	0.041692	-0.026169	0.810694
21710	1.435039	0.709316	10.759145	0.029874	0.103510	0.487149	-0.214379	-0.480610	-0.752270	0.575583	0.040186	-0.024929	0.816375
21711	1.537510	0.892780	9.674231	-0.113755	0.074960	0.416417	-0.217780	-0.472050	-0.756234	0.568923	0.037574	-0.026373	0.821109
21712	1.028094	0.584264	8.934966	-0.160930	0.010637	0.362195	-0.219257	-0.462418	-0.756630	0.563163	0.035457	-0.029211	0.825068
21713	0.797278	0.036210	9.216609	-0.013343	-0.024278	0.350759	-0.224721	-0.457102	-0.757650	0.557389	0.035642	-0.030051	0.828941
21714	0.881142	0.259168	9.989800	0.112664	-0.017472	0.365804	-0.228604	-0.456945	-0.758231	0.551305	0.037049	-0.028682	0.832987
21715	1.255235	1.903314	10.687914	0.123838	0.045449	0.278205	-0.232229	-0.458283	-0.756141	0.546630	0.037665	-0.026364	0.836111
21716	1.406138	1.423440	9.859282	-0.058720	0.098401	0.123618	-0.233001	-0.458413	-0.757283	0.544702	0.035396	-0.026404	0.837466
21717	0.949952	0.453367	9.184043	-0.277547	0.107546	0.055041	-0.230696	-0.451510	-0.761348	0.544061	0.030744	-0.029925	0.837948
21718	0.601444	0.003691	9.092971	-0.161275	0.077081	0.055793	-0.228523	-0.444878	-0.764134	0.543314	0.027748	-0.031864	0.838466
21719	0.686651	0.103819	9.023701	0.030107	0.041219	0.067628	-0.229300	-0.444196	-0.765012	0.542227	0.027537	-0.030938	0.839211
21720	0.696701	0.143645	9.490247	-0.021942	0.002579	0.077678	-0.230069	-0.445140	-0.765906	0.540981	0.027292	-0.031362	0.840007
21721	0.835243	0.263588	9.745145	-0.127564	-0.016790	0.075053	-0.232175	-0.438622	-0.766580	0.539816	0.026347	-0.033697	0.840696
21722	0.850896	0.094604	9.574860	-0.206063	-0.049015	0.017052	-0.234780	-0.434269	-0.768932	0.539640	0.025019	-0.037741	0.840677
21723	0.697361	-0.097266	9.352906	-0.274825	-0.091726	-0.019719	-0.238680	-0.430181	-0.771267	0.540071	0.023811	-0.043298	0.840168
21724	0.650453	-0.241226	9.342044	-0.312289	-0.118763	-0.053590	-0.242868	-0.421618	-0.772018	0.541044	0.022564	-0.049842	0.839213
21725	0.779099	-0.498181	9.789738	-0.157563	-0.121473	-0.054335	-0.248732	-0.413453	-0.774284	0.541942	0.023142	-0.053722	0.838378
21726	0.874668	-0.658253	10.378201	-0.097634	-0.098842	-0.060940	-0.251987	-0.409639	-0.775479	0.542931	0.023892	-0.056443	0.837538
21727	0.984187	-0.201948	10.454591	-0.153879	-0.044639	-0.071670	-0.255246	-0.405148	-0.776156	0.544192	0.023235	-0.059401	0.836533
21728	1.195990	-0.273089	9.750281	-0.214458	-0.021742	-0.103813	-0.255767	-0.403789	-0.777543	0.546029	0.021473	-0.063218	0.835101
21729	0.990309	-1.003312	9.505768	-0.121350	-0.028564	-0.115577	-0.256817	-0.400937	-0.778012	0.548013	0.020959	-0.065441	0.833642
21730	1.068727	-1.199229	10.125207	0.003742	-0.049712	-0.102483	-0.257338	-0.400527	-0.777744	0.549685	0.022048	-0.065922	0.832475
21731	1.286779	-1.090667	10.006828	0.071746	-0.046243	-0.098491	-0.262364	-0.404024	-0.778984	0.551270	0.023918	-0.065149	0.831436
21732	1.016839	-1.038980	10.492747	-0.008703	-0.017365	-0.120040	-0.262104	-0.405382	-0.777080	0.553273	0.024353	-0.065469	0.830066
21733	0.949944	-0.942038	10.566527	-0.026485	0.036031	-0.130512	-0.261060	-0.407693	-0.775582	0.555536	0.023795	-0.065403	0.828574
21734	0.891771	-0.966323	10.340872	0.029068	0.058872	-0.135294	-0.258596	-0.408248	-0.776008	0.557868	0.023404	-0.064245	0.827108
21735	1.104128	-0.960480	9.647054	0.099011	0.056387	-0.150702	-0.256889	-0.413545	-0.774292	0.560420	0.023918	-0.061868	0.825548
21736	1.000642	-1.239710	9.296307	0.138431	0.038153	-0.159310	-0.252599	-0.416957	-0.773621	0.563056	0.025121	-0.059121	0.823918
21737	1.022869	-1.181129	9.635606	0.218829	0.017066	-0.146466	-0.251137	-0.424963	-0.771671	0.565407	0.027609	-0.055239	0.822497
21738	1.321720	-0.916782	9.549561	0.354777	0.003877	-0.134983	-0.249785	-0.437579	-0.767460	0.567450	0.031790	-0.049326	0.821314
21739	1.095007	-0.874844	9.316507	0.322644	-0.058073	-0.163557	-0.249206	-0.451139	-0.763118	0.569892	0.036696	-0.044601	0.819687
21740	0.856295	-1.170868	9.420895	0.032594	-0.094893	-0.144647	-0.249054	-0.457513	-0.759213	0.572197	0.038835	-0.045086	0.817954
21741	0.749330	-1.290935	9.992342	-0.060727	-0.056633	-0.090562	-0.250995	-0.457367	-0.759695	0.573704	0.039238	-0.046710	0.816788
21742	0.658825	-1.469187	10.452442	0.014100	-0.009603	-0.017609	-0.252677	-0.457900	-0.759291	0.573995	0.039657	-0.046619	0.816569
21743	1.097708	-0.530233	10.344108	0.142894	0.055844	0.020638	-0.251124	-0.457638	-0.759567	0.573623	0.040420	-0.043728	0.816952
21744	1.264998	-0.054519	9.050533	0.192228	0.013204	0.019156	-0.251364	-0.462246	-0.757432	0.573196	0.042475	-0.040494	0.817315
21745	1.103575	-0.341997	9.000562	0.074906	-0.091747	0.012625	-0.253422	-0.466303	-0.754751	0.572879	0.044885	-0.040405	0.817412
21746	0.805399	-0.864629	9.559420	-0.245682	-0.128678	0.043610	-0.257836	-0.464111	-0.754792	0.572416	0.044215	-0.045983	0.817478
21747	0.956484	-0.721475	11.145718	-0.181780	-0.094237	0.125216	-0.263583	-0.452963	-0.758440	0.570463	0.043587	-0.050224	0.818627
21748	1.378115	0.836347	11.260912	0.111792	-0.012102	0.133129	-0.265693	-0.447260	-0.756560	0.568191	0.045011	-0.048690	0.820221
21749	0.934674	0.990016	10.050605	0.106079	0.053187	0.065665	-0.266719	-0.449830	-0.755033	0.567100	0.045325	-0.046408	0.821090
21750	0.837262	0.241203	8.721208	-0.107507	0.032524	0.035742	-0.266214	-0.446850	-0.756292	0.566672	0.043622	-0.047880	0.821394
21751	0.854037	-0.792675	8.834132	-0.290143	-0.063753	0.022389	-0.266104	-0.442241	-0.758042	0.566518	0.041390	-0.053382	0.821276
21752	0.995987	-0.533316	9.076185	-0.134726	-0.098910	0.065695	-0.270682	-0.433541	-0.758914	0.565501	0.041500	-0.056814	0.821741
21753	1.488136	0.072505	9.477796	0.253532	-0.057085	0.082742	-0.272897	-0.431768	-0.757711	0.563890	0.045251	-0.053350	0.822882
21754	1.417146	0.257439	10.004380	0.411072	-0.016850	0.066460	-0.274919	-0.443553	-0.752673	0.562416	0.050176	-0.046875	0.823998
21755	1.618062	0.671482	9.863229	0.261005	0.037399	0.033868	-0.275650	-0.453717	-0.749432	0.561659	0.052531	-0.042149	0.824623
21756	1.902771	0.636291	10.091052	0.002625	0.088029	-0.001414	-0.273813	-0.459421	-0.747209	0.561793	0.051193	-0.041157	0.824666
21757	1.773178	0.078695	9.869494	-0.318493	0.133546	-0.005422	-0.269699	-0.452664	-0.749766	0.562342	0.045523	-0.044872	0.824431
21758	1.777959	-0.263065	9.793435	-0.374065	0.159731	0.024158	-0.264441	-0.441032	-0.754085	0.562446	0.038743	-0.049306	0.824453
21759	1.548622	-0.254394	9.684978	-0.200672	0.161514	0.068678	-0.260076	-0.431836	-0.758671	0.561656	0.033888	-0.050844	0.825111
21760	1.324465	-0.534314	9.587574	-0.157829	0.173802	0.096364	-0.255713	-0.423996	-0.759940	0.560376	0.029233	-0.051604	0.826112
21761	1.373895	-0.039134	9.640900	-0.369149	0.185864	0.137249	-0.249819	-0.409385	-0.766033	0.558531	0.022035	-0.055699	0.827318
21762	1.008063	-0.214165	9.666073	-0.383518	0.150966	0.137091	-0.246259	-0.395033	-0.770556	0.556617	0.015184	-0.060460	0.828427
21763	0.763700	-0.280003	9.532858	-0.198322	0.133615	0.138441	-0.242806	-0.386104	-0.772698	0.554574	0.010754	-0.062277	0.829731
21764	0.767221	-0.792976	9.301053	0.029847	0.117993	0.134659	-0.240617	-0.383811	-0.773092	0.552511	0.009044	-0.060545	0.831255
21765	0.570103	-0.679998	9.568377	0.135288	0.105723	0.154845	-0.237638	-0.384912	-0.771738	0.550071	0.008746	-0.057122	0.833116
21766	0.626589	-0.224471	10.041704	0.124506	0.053134	0.138781	-0.237760	-0.386403	-0.771367	0.547831	0.009157	-0.054529	0.834760
21767	0.516245	-0.802782	10.172977	0.059380	0.030511	0.083504	-0.237622	-0.388437	-0.770620	0.546495	0.009352	-0.053163	0.835721
21768	0.864576	-0.711773	10.151795	-0.066621	0.027834	0.049006	-0.236833	-0.391696	-0.768615	0.545758	0.008191	-0.054023	0.836159
21769	0.750768	-1.075852	9.552657	-0.098601	0.030700	0.013510	-0.236207	-0.387497	-0.769480	0.545618	0.006732	-0.055297	0.836181
21770	0.558910	-1.563114	9.366086	-0.050316	0.018555	0.019067	-0.235440	-0.385739	-0.769474	0.545362	0.005937	-0.055980	0.836308
21771	0.651663	-1.105048	9.976098	0.052355	0.009592	0.051557	-0.235969	-0.384110	-0.768682	0.544539	0.006418	-0.054989	0.836907
21772	0.678688	-1.051263	10.332121	0.124750	0.039238	0.068048	-0.235833	-0.386551	-0.766659	0.543459	0.007130	-0.052524	0.837761
21773	1.119319	-0.545008	10.286080	0.126839	0.088220	0.020630	-0.233616	-0.390360	-0.765064	0.543221	0.007146	-0.049434	0.838103
21774	1.202134	-0.757186	9.530800	0.096796	0.070139	-0.048438	-0.230615	-0.394985	-0.764385	0.544124	0.007155	-0.047084	0.837652
21775	0.976941	-1.520397	9.459089	-0.001604	0.030876	-0.067007	-0.228540	-0.396081	-0.763402	0.545311	0.006836	-0.046805	0.836898
21776	0.899938	-1.146998	9.473658	-0.021304	0.003766	-0.069793	-0.225171	-0.397455	-0.761929	0.546531	0.006690	-0.047153	0.836083
21777	0.788848	-1.150895	9.488989	0.041329	-0.016297	-0.076426	-0.223351	-0.398278	-0.762732	0.547822	0.007640	-0.046706	0.835255
21778	0.541797	-1.622659	10.297898	0.033995	0.011558	-0.054390	-0.223602	-0.400310	-0.761852	0.548776	0.007955	-0.046046	0.834662
21779	0.680771	-1.449150	10.769674	-0.028827	0.076905	-0.005282	-0.220367	-0.400328	-0.761388	0.548972	0.006488	-0.045795	0.834560
21780	0.701684	-1.183970	9.460525	-0.202303	0.081462	0.011170	-0.219343	-0.396943	-0.763419	0.548926	0.002981	-0.048321	0.834468
21781	0.750639	-1.075224	8.971148	-0.395542	0.009778	-0.001053	-0.216169	-0.384353	-0.765649	0.548992	-0.001397	-0.054954	0.834018
21782	0.763806	-1.267018	9.199514	-0.355330	-0.014752	-0.004422	-0.216881	-0.370928	-0.768966	0.549074	-0.004963	-0.061084	0.833524
21783	0.643003	-1.971365	9.769171	-0.059366	-0.004306	0.021444	-0.216279	-0.361441	-0.771187	0.548735	-0.005451	-0.062296	0.833655
21784	0.384565	-2.331521	10.084452	0.314234	-0.009618	0.097282	-0.216127	-0.366730	-0.769064	0.547162	-0.001879	-0.057193	0.835068
21785	0.331839	-0.928861	10.153895	0.389126	-0.011521	0.161566	-0.218666	-0.378376	-0.764657	0.544473	0.002476	-0.050999	0.837223
21786	0.456007	0.259901	9.145230	0.139053	-0.032264	0.090284	-0.220703	-0.386771	-0.760995	0.542979	0.004522	-0.049069	0.838300
21787	-0.016166	-0.274350	9.393070	-0.095215	-0.074102	0.034701	-0.222911	-0.385946	-0.760314	0.542361	0.004780	-0.051596	0.838546
21788	0.166819	-0.356558	9.714947	-0.052248	-0.074178	0.020836	-0.225133	-0.383089	-0.758844	0.542023	0.005518	-0.053321	0.838652
21789	0.213914	-0.177393	9.442662	0.228679	-0.135298	0.015641	-0.228495	-0.385241	-0.756510	0.541613	0.010320	-0.051023	0.839014
21790	0.214572	-0.083767	9.390867	0.197213	-0.196586	0.032833	-0.235707	-0.393879	-0.753413	0.540935	0.015801	-0.049892	0.839434
21791	0.598948	-0.025827	9.657350	0.035165	-0.174102	0.054535	-0.241675	-0.393578	-0.750248	0.539863	0.019115	-0.051222	0.839976
21792	0.637892	0.021600	9.537411	0.142529	-0.168824	0.060624	-0.247105	-0.395854	-0.748909	0.538697	0.023510	-0.050715	0.840643
21793	0.811811	0.027888	9.677757	0.259639	-0.174162	0.077265	-0.252138	-0.402202	-0.743261	0.537122	0.029228	-0.048241	0.841617
21794	1.099229	0.372540	9.871477	0.149663	-0.146295	0.065089	-0.256777	-0.408414	-0.739411	0.535865	0.033318	-0.047373	0.842315
21795	1.208040	0.054521	9.960598	0.028116	-0.100825	0.044001	-0.261681	-0.411642	-0.738601	0.535045	0.035370	-0.047961	0.842719
21796	1.138965	-0.153875	10.054916	0.044402	-0.053498	0.014308	-0.265310	-0.412030	-0.736758	0.534761	0.036818	-0.047835	0.842845
21797	1.163957	-0.040553	10.214600	0.126836	0.018250	0.005488	-0.265038	-0.415421	-0.735258	0.534628	0.037963	-0.045444	0.843010
21798	1.577813	0.447902	9.784111	0.179002	0.038443	-0.033727	-0.262695	-0.418552	-0.733530	0.535133	0.039344	-0.042029	0.842804
21799	1.040492	-0.406756	9.682803	0.091422	0.043043	-0.057270	-0.261241	-0.424525	-0.732586	0.536099	0.039765	-0.039918	0.842272
21800	1.249358	-0.239691	9.798264	0.084155	0.070881	-0.027293	-0.259546	-0.427110	-0.731868	0.536588	0.039580	-0.037759	0.842069
21801	1.333098	-0.013854	9.939509	0.161047	0.083063	-0.014335	-0.256013	-0.434313	-0.730966	0.536800	0.040052	-0.034090	0.842069
21802	0.949849	-0.265303	10.096118	0.077746	0.104075	0.006343	-0.253534	-0.437037	-0.732054	0.536745	0.039214	-0.031708	0.842236
21803	0.695957	-0.329502	10.474835	0.112507	0.161745	0.042106	-0.248226	-0.437608	-0.730857	0.536084	0.037784	-0.028058	0.842852
21804	0.852822	-0.331537	10.209132	0.074970	0.209841	0.054302	-0.243546	-0.440615	-0.731725	0.535268	0.035104	-0.024625	0.843593
21805	0.956842	-0.272791	9.238113	0.075105	0.170674	0.040064	-0.238353	-0.442811	-0.732079	0.534657	0.033118	-0.021527	0.844145
21806	0.722622	-0.949213	9.213135	0.103632	0.060550	0.027470	-0.233028	-0.444465	-0.734352	0.534214	0.033276	-0.019189	0.844476
21807	0.350822	-0.950615	9.379727	0.028193	-0.047955	0.053070	-0.232635	-0.446366	-0.732455	0.533315	0.034444	-0.019274	0.844995
21808	0.430409	-0.633093	9.608569	-0.154325	-0.048941	0.046485	-0.235369	-0.443911	-0.732135	0.532745	0.033689	-0.022479	0.845306
21809	0.470047	-0.493784	9.653082	-0.152489	-0.006095	0.048432	-0.236431	-0.437398	-0.735129	0.532058	0.032194	-0.025184	0.845721
21810	0.285684	-0.610552	9.533182	-0.068340	-0.004225	0.042037	-0.237221	-0.434139	-0.736622	0.531581	0.031597	-0.026458	0.846004
21811	0.518394	-0.484645	9.619128	0.067613	0.006195	0.053593	-0.236976	-0.431972	-0.736092	0.530668	0.032201	-0.025318	0.846590
21812	0.556057	-0.624045	9.742155	0.149802	-0.013109	0.071703	-0.238253	-0.435761	-0.735086	0.529750	0.034051	-0.023021	0.847157
21813	0.336220	-0.641506	9.763075	0.138852	-0.072618	0.100548	-0.239793	-0.439143	-0.733687	0.527948	0.036696	-0.021556	0.848209
21814	0.403652	-0.677020	10.117723	0.092238	-0.072747	0.109866	-0.242764	-0.441704	-0.731235	0.526179	0.038938	-0.020887	0.849225
21815	0.152317	-0.378599	10.334783	0.083364	-0.044699	0.097698	-0.245093	-0.443319	-0.729039	0.524467	0.040481	-0.020068	0.850231
21816	-0.015249	0.542040	8.981928	-0.032412	-0.033740	0.024906	-0.248574	-0.445740	-0.729267	0.524129	0.040788	-0.021033	0.850402
21817	0.033038	-0.145008	9.348476	-0.109117	-0.033682	-0.042784	-0.248978	-0.442756	-0.729744	0.524965	0.040145	-0.023211	0.849860
21818	-0.161654	-0.373067	9.770455	-0.109259	-0.000527	-0.014465	-0.248872	-0.437876	-0.730850	0.525344	0.039098	-0.025101	0.849621
21819	-0.413926	0.493058	9.249130	-0.209334	0.069590	-0.004102	-0.248502	-0.432861	-0.733625	0.525642	0.035571	-0.027871	0.849505
21820	-0.091180	0.021404	9.973828	-0.257578	0.018713	-0.057718	-0.245430	-0.425421	-0.735647	0.526851	0.032662	-0.032048	0.848725
21821	0.467030	-0.254363	10.083588	-0.149715	-0.101837	-0.207393	-0.246995	-0.423108	-0.736113	0.530429	0.032769	-0.035445	0.846354
21822	0.493387	-0.300919	10.654731	-0.199660	-0.175307	-0.280309	-0.248551	-0.421743	-0.737614	0.535201	0.033902	-0.040539	0.843070
21823	1.176333	-0.351750	10.715538	-0.314781	-0.143912	-0.339409	-0.249877	-0.416450	-0.737286	0.541026	0.033056	-0.047077	0.839036
21824	1.391713	0.059716	10.555008	-0.166516	-0.052661	-0.445478	-0.248597	-0.412660	-0.739317	0.548564	0.032641	-0.050184	0.833962
21825	1.493554	-0.534593	9.927334	-0.005067	-0.038342	-0.514881	-0.245338	-0.416202	-0.739785	0.557117	0.033598	-0.050290	0.828229
21826	1.456510	-0.975556	9.547722	-0.148021	-0.024205	-0.547664	-0.242337	-0.419741	-0.740760	0.566251	0.032983	-0.052682	0.821886
21827	1.364750	-0.990394	9.966458	-0.586177	0.010753	-0.607110	-0.237844	-0.411631	-0.743053	0.576571	0.026675	-0.061780	0.814271
21828	0.900481	-1.083313	9.854053	-0.870364	0.057349	-0.665284	-0.229225	-0.396898	-0.751106	0.587821	0.016608	-0.074964	0.805339
21829	0.455540	-1.167439	9.520510	-0.895107	0.067302	-0.721700	-0.220779	-0.373351	-0.760735	0.599697	0.005929	-0.088326	0.795316
21830	0.115924	-1.381954	9.283080	-0.713996	0.046700	-0.804983	-0.213355	-0.353054	-0.769356	0.612541	-0.001870	-0.099052	0.784206
21831	-0.316564	-1.426406	9.372807	-0.512542	-0.012517	-0.855599	-0.205419	-0.333302	-0.775173	0.625794	-0.006470	-0.107209	0.772559
21832	0.179709	-1.238414	9.200076	-0.699496	-0.017916	-0.861494	-0.200045	-0.319503	-0.779217	0.638834	-0.013014	-0.118374	0.760072
21833	0.691625	-1.245862	9.642526	-0.806991	-0.032215	-0.850158	-0.195697	-0.307460	-0.783262	0.651286	-0.021048	-0.131148	0.747117
21834	1.184687	-1.192671	10.205982	-1.120294	-0.061459	-0.842123	-0.194025	-0.280357	-0.786737	0.662986	-0.032418	-0.149039	0.732929
21835	1.896905	-1.530729	9.998910	-1.347536	-0.018832	-0.830686	-0.191625	-0.242683	-0.793193	0.673884	-0.047691	-0.169383	0.717576
21836	2.027398	-2.175267	9.533812	-0.894404	0.103959	-0.872920	-0.189363	-0.203653	-0.799506	0.685696	-0.058178	-0.181652	0.702452
21837	1.674850	-2.181967	9.589642	-0.269632	0.193537	-0.902305	-0.184380	-0.191073	-0.800995	0.698625	-0.061432	-0.183683	0.688774
21838	1.587097	-2.629204	9.388214	0.045365	0.265416	-0.889236	-0.173978	-0.197633	-0.803134	0.711781	-0.061095	-0.180473	0.676065
21839	1.635016	-2.358777	9.864293	0.208358	0.379116	-0.900823	-0.160965	-0.208275	-0.804968	0.725441	-0.060091	-0.173184	0.663424
21840	1.358918	-1.781449	9.212497	0.215890	0.380344	-0.961349	-0.144700	-0.222187	-0.805858	0.739609	-0.058583	-0.165984	0.649612
21841	1.828031	-2.353114	9.062507	-0.042568	0.374118	-0.989064	-0.126118	-0.233401	-0.807268	0.753492	-0.060844	-0.161973	0.634281
21842	2.344176	-3.802727	9.762280	0.078212	0.389676	-1.010623	-0.109387	-0.237556	-0.809094	0.767490	-0.061244	-0.156368	0.618674
21843	2.480141	-4.388982	10.283019	0.450908	0.428815	-0.926870	-0.091848	-0.248494	-0.808821	0.780660	-0.056793	-0.145235	0.605187
21844	2.865441	-2.495534	9.960240	0.884399	0.432945	-0.805341	-0.074343	-0.277596	-0.806803	0.792413	-0.045798	-0.128714	0.594489
21845	3.319626	-2.442860	9.469127	1.254429	0.396058	-0.716538	-0.055363	-0.318095	-0.800564	0.802752	-0.028762	-0.108155	0.585717
21846	1.952642	-2.501579	9.588377	1.320050	0.284235	-0.622665	-0.035019	-0.374328	-0.788864	0.811061	-0.009479	-0.088517	0.578148
21847	1.189855	-1.785245	9.112988	0.877919	0.204749	-0.599354	-0.021365	-0.413987	-0.778952	0.818342	0.003439	-0.075203	0.569780
21848	0.561686	-1.173681	9.322479	0.246250	0.085803	-0.639325	-0.011458	-0.428818	-0.774378	0.825651	0.007519	-0.071012	0.559644
21849	1.375111	-2.245492	10.072089	-0.054507	0.039000	-0.652741	-0.002124	-0.431579	-0.773391	0.832961	0.007030	-0.070949	0.548720
21850	1.013707	-1.443719	9.462056	-0.054302	0.014794	-0.683382	0.006147	-0.428370	-0.774379	0.840411	0.006995	-0.071267	0.537198
21851	2.254028	-1.533740	9.137937	0.058314	-0.008283	-0.655713	0.014684	-0.425703	-0.776401	0.847369	0.008901	-0.070808	0.526186
21852	1.875024	-1.182476	9.008275	0.276345	-0.001257	-0.585178	0.024027	-0.430363	-0.774792	0.853411	0.014486	-0.067884	0.516596
21853	1.808946	-1.326737	9.636764	0.419087	0.003744	-0.510125	0.030691	-0.444227	-0.770032	0.858496	0.022188	-0.063515	0.508387
21854	1.608485	-0.665698	9.814299	0.366889	0.019324	-0.439764	0.035921	-0.456186	-0.765104	0.862777	0.028907	-0.059328	0.501258
21855	1.238737	-1.069751	10.432808	0.203748	0.033145	-0.388899	0.041915	-0.465574	-0.760930	0.866571	0.032422	-0.056681	0.494764
21856	2.130351	1.449647	8.478842	0.114480	-0.014040	-0.379738	0.046466	-0.469801	-0.759886	0.870216	0.035032	-0.055617	0.488267
21857	2.141269	-0.390945	8.222099	0.246782	-0.125895	-0.390126	0.048172	-0.476047	-0.756259	0.873677	0.040945	-0.055364	0.481609
21858	0.565516	-0.679222	10.596894	0.432965	-0.127895	-0.277387	0.050019	-0.484463	-0.752526	0.875810	0.050103	-0.053272	0.477083
21859	0.531626	0.618667	11.842423	0.485627	0.021358	-0.232157	0.052809	-0.500883	-0.746068	0.877522	0.058545	-0.048212	0.473501
21860	1.539486	1.866956	8.959717	0.133839	0.080319	-0.290886	0.057511	-0.510535	-0.742262	0.880180	0.060468	-0.045266	0.468591
21861	1.263745	1.136744	8.540392	-0.345456	0.050771	-0.354463	0.061658	-0.510149	-0.743985	0.883933	0.054197	-0.047353	0.462042
21862	1.303337	0.580029	9.038273	-0.582472	-0.020139	-0.412097	0.066766	-0.493093	-0.751579	0.888253	0.044528	-0.052712	0.454143
21863	1.423119	0.433786	9.492122	-0.499141	-0.017529	-0.451209	0.071980	-0.472649	-0.757604	0.892704	0.036278	-0.057326	0.445509
21864	1.484475	0.238226	9.398031	-0.543574	-0.029623	-0.520364	0.079400	-0.452624	-0.764435	0.897594	0.027484	-0.062390	0.435519
21865	1.621967	-0.127469	9.697818	-0.677537	-0.052339	-0.592039	0.082406	-0.429591	-0.772708	0.902915	0.016514	-0.069083	0.423909
21866	2.071336	-0.103142	10.148381	-0.741706	-0.069038	-0.664962	0.084350	-0.402895	-0.779392	0.908508	0.004679	-0.076462	0.410785
21867	2.415188	0.036082	10.154224	-0.623143	-0.057508	-0.761941	0.088621	-0.375126	-0.786613	0.914561	-0.004942	-0.082764	0.395859
21868	1.381563	-0.318080	9.666462	-0.365913	-0.049830	-0.845263	0.095906	-0.355914	-0.790504	0.920969	-0.009788	-0.086723	0.379737
21869	1.570087	-0.640628	10.050408	-0.437678	-0.086772	-0.827547	0.100486	-0.339128	-0.794507	0.926853	-0.015669	-0.092005	0.363639
21870	1.157129	-0.308536	9.855939	-0.557039	-0.088600	-0.740991	0.101666	-0.316360	-0.798529	0.931725	-0.023930	-0.097999	0.348872
21871	1.635340	-0.272848	9.376437	-0.251549	-0.143062	-0.631585	0.101453	-0.300091	-0.800801	0.935642	-0.026255	-0.102901	0.336594
21872	1.564311	-0.761888	9.703037	-0.048046	-0.134532	-0.531466	0.099476	-0.293031	-0.802112	0.938841	-0.025101	-0.106101	0.326633
21873	1.590623	-0.450288	9.432455	0.026650	-0.120737	-0.416258	0.097908	-0.289769	-0.803337	0.941285	-0.022778	-0.108568	0.318868
21874	1.118310	-1.003807	9.670463	-0.050494	-0.063031	-0.365480	0.097124	-0.288681	-0.803059	0.943394	-0.022476	-0.110328	0.311978
21875	0.558362	-0.962137	9.286492	-0.238638	-0.034137	-0.290781	0.096705	-0.282442	-0.804272	0.945005	-0.026005	-0.112697	0.305924
21876	0.643992	-1.143120	9.302896	-0.394602	-0.038718	-0.232078	0.097288	-0.270924	-0.804425	0.946021	-0.032631	-0.116053	0.300851
21877	1.272182	-1.761017	9.381687	-0.597317	-0.025219	-0.122796	0.096281	-0.250177	-0.809075	0.946248	-0.043427	-0.120254	0.297098
21878	1.231039	-1.429547	9.145556	-0.484146	-0.042878	-0.017971	0.096439	-0.230928	-0.811195	0.945744	-0.052229	-0.124047	0.295724
21879	1.620977	-2.265415	8.901899	-0.086337	-0.043002	0.060425	0.094317	-0.221699	-0.811714	0.945193	-0.053731	-0.125346	0.296667
21880	2.127028	-2.403985	8.917568	0.217488	-0.079988	0.132818	0.091756	-0.226837	-0.811341	0.944405	-0.049427	-0.125514	0.299836
21881	2.469191	-1.846715	9.574628	0.263897	-0.109979	0.134807	0.087662	-0.235761	-0.811239	0.943564	-0.044115	-0.125934	0.303118
21882	2.112539	-1.787482	10.734211	0.299235	-0.124261	0.198550	0.080990	-0.247655	-0.809207	0.942258	-0.038161	-0.126376	0.307771
21883	2.912240	-0.671322	9.726092	0.177942	-0.014914	0.178687	0.079484	-0.257272	-0.807357	0.941248	-0.035121	-0.125495	0.311560
21884	3.391962	-0.404291	8.619660	-0.168857	-0.026176	0.128470	0.078188	-0.255908	-0.809245	0.940202	-0.038394	-0.127042	0.313699
21885	2.970849	-1.249366	9.589182	-0.016867	-0.025313	0.122464	0.076877	-0.252648	-0.809706	0.939357	-0.038741	-0.127658	0.315928
21886	2.595443	-1.773248	10.328914	0.384739	0.070053	0.155685	0.076401	-0.260779	-0.808754	0.938784	-0.032295	-0.123876	0.319839
21887	2.952088	-1.198570	10.423756	0.453624	0.201087	0.197204	0.080108	-0.276795	-0.806276	0.938263	-0.025412	-0.117216	0.324466
21888	2.747164	-0.808343	10.110415	0.353652	0.281720	0.179292	0.088075	-0.290801	-0.803585	0.937869	-0.020970	-0.109626	0.328548
21889	3.101492	-0.206118	9.770658	0.416669	0.313342	0.116446	0.096933	-0.302779	-0.799735	0.937916	-0.015256	-0.101148	0.331435
21890	3.315152	-0.393840	10.268876	0.446477	0.372823	0.056845	0.107365	-0.317611	-0.796961	0.938358	-0.009420	-0.091256	0.333268
21891	2.585255	-0.498478	10.365282	0.714086	0.381010	0.037873	0.119631	-0.339912	-0.788268	0.938814	0.001644	-0.079573	0.335103
21892	2.489771	-0.326397	9.772149	0.721588	0.394416	-0.016579	0.132186	-0.366144	-0.781923	0.939401	0.012619	-0.067406	0.335891
21893	2.454024	-0.613257	10.244946	0.566022	0.390886	-0.058318	0.144306	-0.385054	-0.774091	0.940084	0.020988	-0.056535	0.335567
21894	1.702261	0.255742	10.963086	0.537587	0.396313	-0.114513	0.157594	-0.404107	-0.766791	0.940992	0.028605	-0.045506	0.334133
21895	1.191528	0.459809	9.547284	0.570594	0.413698	-0.244396	0.171646	-0.420723	-0.759606	0.942566	0.037094	-0.034061	0.330201
21896	0.858534	0.532706	8.157276	0.406603	0.380184	-0.356594	0.189577	-0.438446	-0.749416	0.944800	0.042528	-0.024024	0.323987
21897	0.356481	0.555756	8.123425	0.177792	0.280719	-0.437771	0.204868	-0.443410	-0.745081	0.947560	0.044564	-0.017473	0.315971
21898	0.522551	0.132354	8.499196	0.184867	0.194897	-0.457560	0.214964	-0.445500	-0.740898	0.950304	0.047031	-0.012285	0.307505
21899	0.443591	-0.122661	9.052030	0.122763	0.087966	-0.424956	0.223243	-0.445681	-0.738589	0.952785	0.049151	-0.009731	0.299485
21900	0.223237	-0.236414	9.826377	-0.164687	0.010773	-0.416730	0.229570	-0.441919	-0.739671	0.955406	0.046065	-0.010184	0.291501
21901	0.242023	0.001548	10.621928	-0.571057	0.010450	-0.402044	0.233360	-0.422417	-0.744276	0.958189	0.035308	-0.013203	0.283641
21902	0.745714	0.239915	9.639915	-0.922344	0.061236	-0.434461	0.238655	-0.391263	-0.753785	0.961120	0.017432	-0.017035	0.275052
21903	0.407630	-0.427500	9.149760	-0.750567	0.064966	-0.420884	0.244716	-0.360794	-0.758957	0.963583	0.002892	-0.020034	0.266643
21904	0.412190	-0.465927	9.178115	-0.048493	0.033523	-0.366545	0.248263	-0.345359	-0.761549	0.965531	0.001960	-0.019712	0.259533
21905	0.480204	-0.404356	9.038864	0.520184	0.022990	-0.283139	0.251660	-0.352970	-0.757959	0.966927	0.012068	-0.016825	0.254212
21906	0.649520	-0.384311	9.734493	1.043973	-0.000027	-0.193112	0.253835	-0.374673	-0.752568	0.967444	0.032348	-0.011556	0.250744
21907	0.264085	0.403644	10.049649	1.047137	-0.045666	-0.118966	0.254783	-0.410739	-0.743329	0.967142	0.052899	-0.007378	0.248563
21908	0.443368	1.160168	10.176947	0.395881	-0.065116	-0.148358	0.255018	-0.435416	-0.733455	0.967414	0.060932	-0.006595	0.245672
21909	0.703539	1.091833	9.726966	-0.133640	-0.042449	-0.165434	0.254238	-0.434598	-0.733948	0.968379	0.058628	-0.008140	0.242361
21910	0.442062	1.001579	9.430217	-0.171341	-0.086118	-0.143771	0.253819	-0.427275	-0.737200	0.969252	0.055782	-0.010554	0.239430
21911	0.595653	0.883720	9.028646	-0.086524	-0.119398	-0.102801	0.251830	-0.418046	-0.738618	0.969813	0.054748	-0.013436	0.237246
21912	0.012890	0.386781	10.186188	-0.227288	-0.060114	-0.055981	0.247540	-0.413006	-0.741834	0.970301	0.050670	-0.015703	0.236011
21913	0.539382	1.071374	10.482677	-0.239949	0.009545	-0.010026	0.249199	-0.407320	-0.743981	0.970588	0.045994	-0.016887	0.235708
21914	0.897633	1.237966	9.251184	-0.289889	-0.004302	-0.015773	0.250197	-0.398784	-0.746986	0.970912	0.040423	-0.018408	0.235282
21915	0.344897	0.236012	9.700998	-0.422396	-0.023492	-0.020381	0.248188	-0.385488	-0.749388	0.971309	0.032364	-0.021081	0.234662
21916	0.170401	0.121710	10.412467	-0.454854	0.021789	0.027142	0.249011	-0.368140	-0.753586	0.971446	0.023445	-0.022896	0.234986
21917	0.378205	0.822021	10.317800	-0.483577	0.098610	0.076639	0.250747	-0.352559	-0.756789	0.971314	0.013571	-0.023510	0.236246
21918	0.339419	0.824812	9.558830	-0.430682	0.102300	0.075305	0.253147	-0.340914	-0.758377	0.971083	0.004718	-0.023665	0.237519
21919	0.470694	0.288579	9.123806	-0.474521	0.060362	0.071169	0.255283	-0.328047	-0.760460	0.970779	-0.004763	-0.024962	0.238627
21920	0.344061	0.131431	9.315330	-0.422611	0.051654	0.059182	0.255725	-0.313273	-0.762500	0.970444	-0.013210	-0.026058	0.239552
21921	0.614824	0.168798	9.642629	-0.139887	0.062088	0.055912	0.257993	-0.301356	-0.763954	0.970173	-0.016164	-0.025712	0.240502
21922	1.146932	0.303593	9.466575	-0.009195	0.083006	0.054168	0.259423	-0.302448	-0.763730	0.969952	-0.016737	-0.024218	0.241510
21923	0.535549	-0.114189	9.697731	0.088199	0.030659	0.059187	0.259949	-0.304213	-0.763243	0.969716	-0.015069	-0.023398	0.242644
21924	0.392384	0.109545	10.146086	0.235705	-0.016613	0.061932	0.261277	-0.310999	-0.761792	0.969468	-0.010413	-0.022647	0.243947
21925	0.383207	0.179125	10.070070	0.200118	-0.060226	0.006901	0.258464	-0.318847	-0.759265	0.969448	-0.006077	-0.023046	0.244136
21926	-0.398240	-0.392944	10.531604	0.189433	-0.046034	-0.015928	0.255393	-0.326151	-0.757754	0.969517	-0.002139	-0.023104	0.243923
21927	0.226111	-0.204506	10.831158	0.125071	0.013204	-0.018982	0.256709	-0.331446	-0.755264	0.969625	0.000369	-0.022409	0.243566
21928	0.300442	0.050777	11.141030	0.185898	0.067349	-0.006864	0.258133	-0.332132	-0.754139	0.969678	0.003682	-0.020285	0.243514
21929	0.729122	1.276010	10.252708	0.290157	0.118302	-0.063936	0.260761	-0.341365	-0.750426	0.970004	0.008948	-0.016734	0.242349
21930	0.272165	0.199971	9.525795	0.385314	0.075046	-0.132197	0.264947	-0.351285	-0.746487	0.970566	0.016135	-0.013474	0.239915
21931	-0.298542	-0.594493	9.362990	0.212555	0.055939	-0.121176	0.270688	-0.360942	-0.743593	0.971088	0.020170	-0.011468	0.237590
21932	0.105421	-0.141756	9.023489	-0.015679	0.054007	-0.092908	0.273794	-0.362315	-0.740835	0.971538	0.019662	-0.010543	0.235831
21933	0.321730	-0.278338	8.950367	-0.121433	0.010995	-0.065728	0.274932	-0.358256	-0.739532	0.971902	0.017363	-0.011014	0.234486
21934	0.014445	-0.730553	9.707156	-0.053827	-0.014555	-0.009831	0.275043	-0.354732	-0.740011	0.971954	0.016418	-0.011633	0.234309
21935	-0.016400	-0.321110	9.829874	0.035572	-0.004098	0.008572	0.273484	-0.354181	-0.739471	0.971909	0.017155	-0.011675	0.234439
21936	0.273471	-0.295187	9.609001	0.044552	0.020350	0.014817	0.273752	-0.354995	-0.740763	0.971817	0.017954	-0.011162	0.234787
21937	0.291623	-0.454379	9.501285	0.010444	0.009809	0.037405	0.274009	-0.355811	-0.738726	0.971648	0.018080	-0.011069	0.235478
21938	0.456854	-0.311088	9.595222	-0.122056	0.009665	0.053159	0.274002	-0.355405	-0.737313	0.971430	0.015683	-0.011561	0.236526
21939	0.752964	-0.088023	9.371757	-0.223872	0.002677	0.017988	0.273327	-0.349708	-0.738656	0.971414	0.011269	-0.012731	0.236781
21940	0.612105	-0.213362	9.705543	-0.186361	0.004396	0.023564	0.273035	-0.342657	-0.740504	0.971335	0.007654	-0.013621	0.237202
21941	0.747641	-0.177430	10.005157	-0.050357	0.002602	0.013934	0.272477	-0.336148	-0.739408	0.971284	0.006601	-0.013995	0.237419
21942	0.541695	0.062066	9.942403	0.092941	0.023761	-0.007743	0.271434	-0.336144	-0.737344	0.971314	0.008327	-0.013179	0.237289
21943	0.253338	0.254357	9.961519	0.397174	0.067649	0.000927	0.274190	-0.344971	-0.733629	0.971238	0.015676	-0.010166	0.237375
21944	0.323254	0.235033	10.112081	0.847986	0.098263	0.035136	0.277778	-0.365869	-0.726458	0.970686	0.031700	-0.004328	0.238212
21945	0.482034	0.502183	9.798993	0.754909	0.036136	0.032484	0.278293	-0.394886	-0.715734	0.969956	0.046133	-0.000242	0.238865
21946	0.188217	0.596810	10.110195	0.073237	0.037797	-0.000575	0.278367	-0.411698	-0.709624	0.969882	0.047404	0.000759	0.238917
21947	0.011004	0.787061	10.532026	-0.234603	0.051661	0.004364	0.279880	-0.405336	-0.708304	0.970084	0.042545	0.000456	0.239010
21948	0.318782	0.956825	10.209326	-0.259547	0.044667	-0.011755	0.279963	-0.396525	-0.709116	0.970347	0.037326	0.000007	0.238818
21949	0.502953	1.073457	9.497801	-0.497303	0.014173	-0.054147	0.281967	-0.383522	-0.710556	0.970939	0.027573	-0.002242	0.237724
21950	0.296594	0.233985	9.701391	-0.559931	-0.000650	-0.069751	0.282275	-0.366713	-0.714879	0.971516	0.016736	-0.004964	0.236331
21951	0.314151	-0.024652	10.101965	-0.300822	-0.018312	-0.007193	0.282433	-0.345972	-0.719546	0.971640	0.010929	-0.006938	0.236110
21952	0.309757	1.048019	10.123945	-0.143370	-0.067281	-0.011290	0.282403	-0.340143	-0.720257	0.971715	0.008493	-0.009008	0.235832
21953	-0.076559	1.405071	9.509015	-0.096508	-0.094882	-0.074290	0.280845	-0.339593	-0.719845	0.972068	0.007113	-0.011469	0.234311
21954	-0.377538	1.190341	9.300085	0.075538	-0.114688	-0.132095	0.278249	-0.338494	-0.719795	0.972636	0.009181	-0.013413	0.231764
21955	-0.747129	0.832108	9.174201	0.365353	-0.099648	-0.108740	0.275816	-0.344989	-0.717005	0.973024	0.016867	-0.013740	0.229677
21956	-0.187349	0.788412	8.894932	0.429722	-0.105025	-0.091719	0.272901	-0.357446	-0.714778	0.973211	0.025768	-0.013863	0.228045
21957	-0.051922	0.120958	9.599771	0.223645	-0.136830	-0.060925	0.268543	-0.366641	-0.712497	0.973329	0.030847	-0.015542	0.226800
21958	-0.265588	-0.063274	10.149776	-0.168557	-0.121369	-0.004675	0.265568	-0.367168	-0.712330	0.973345	0.028153	-0.018745	0.226838
21959	0.574619	0.253967	10.653199	-0.501453	-0.074601	0.008731	0.262022	-0.355760	-0.716520	0.973519	0.018769	-0.022527	0.226720
21960	1.434110	1.274923	10.121660	-0.504641	-0.097338	-0.063669	0.260649	-0.339213	-0.720693	0.973853	0.009450	-0.026770	0.225396
21961	0.831088	-0.687934	10.784337	-0.273704	-0.060363	-0.103501	0.257196	-0.322385	-0.723167	0.974329	0.004509	-0.029250	0.223174
21962	0.521738	-0.742058	11.170857	-0.104024	0.039232	-0.014595	0.256394	-0.316822	-0.725022	0.974412	0.002349	-0.029037	0.222873
21963	0.831242	0.037936	9.867539	-0.026865	0.129501	0.005775	0.260132	-0.315217	-0.722629	0.974466	0.001285	-0.026732	0.222933
21964	0.946925	0.043315	8.775658	0.032259	0.135801	0.022080	0.262327	-0.315230	-0.720741	0.974423	0.001329	-0.024030	0.223430
21965	0.677879	-0.449074	9.075092	0.082219	0.092071	0.030190	0.266092	-0.318233	-0.718905	0.974334	0.002543	-0.021995	0.224017
21966	0.415441	-0.354773	9.359587	0.040952	0.109523	0.052074	0.270788	-0.326122	-0.716234	0.974124	0.002860	-0.019768	0.225130
21967	0.543162	-0.391619	9.432553	-0.065685	0.123352	0.090070	0.272326	-0.324504	-0.714192	0.973773	0.001002	-0.017799	0.226823
21968	0.294995	-0.656554	9.455678	-0.057845	0.094468	0.126171	0.274264	-0.324515	-0.713069	0.973217	-0.000566	-0.016313	0.229310
21969	0.411741	-0.537249	9.446430	-0.031242	0.053219	0.167620	0.274018	-0.326954	-0.712961	0.972466	-0.001499	-0.015560	0.232519
21970	0.751330	-0.318665	9.441208	-0.061913	-0.002984	0.207669	0.272211	-0.329114	-0.710906	0.971478	-0.002722	-0.015989	0.236574
21971	0.520014	-0.271744	10.039678	-0.115896	-0.029406	0.249542	0.269098	-0.328420	-0.710340	0.970274	-0.004944	-0.017260	0.241342
21972	-0.082393	-0.099030	9.933920	-0.296575	-0.010003	0.246752	0.265465	-0.325553	-0.712820	0.969012	-0.010703	-0.018950	0.246054
21973	-0.027093	0.221324	9.454130	-0.258667	0.006835	0.194279	0.262854	-0.321065	-0.714018	0.967990	-0.015834	-0.020180	0.249674
21974	0.089410	-0.034204	9.551112	-0.027643	-0.028898	0.139349	0.260274	-0.322000	-0.715013	0.967252	-0.016247	-0.020924	0.252432
21975	-0.390726	-0.704500	10.902820	0.156499	-0.020232	0.138937	0.257699	-0.325782	-0.713219	0.966593	-0.013190	-0.020575	0.255150
21976	0.373884	0.211814	10.512671	0.260421	0.010274	0.134484	0.256451	-0.335130	-0.711242	0.965935	-0.008227	-0.019102	0.257948
21977	0.072681	0.005327	9.066313	0.060304	-0.037407	0.092400	0.253908	-0.343927	-0.710522	0.965461	-0.006887	-0.019579	0.259721
21978	-0.197716	-0.681323	9.536538	-0.152822	-0.102230	0.095829	0.249251	-0.344716	-0.710204	0.964825	-0.009304	-0.022424	0.261769
21979	0.469267	0.058263	10.087162	-0.149163	-0.100738	0.067602	0.244057	-0.341434	-0.711375	0.964401	-0.011675	-0.025202	0.262983
21980	0.587407	0.398705	9.258632	-0.023484	-0.079427	0.006966	0.238624	-0.340726	-0.713849	0.964245	-0.011672	-0.026948	0.263381
21981	0.304890	0.061479	9.146656	0.078858	-0.100098	-0.073412	0.235246	-0.338946	-0.713269	0.964602	-0.009529	-0.028540	0.261989
21982	0.423980	-0.176602	9.450471	0.000319	-0.107085	-0.128733	0.231108	-0.340551	-0.712199	0.965135	-0.008844	-0.030719	0.259793
21983	0.239396	-0.350950	10.161336	-0.060456	-0.077383	-0.155500	0.228656	-0.341622	-0.712685	0.965888	-0.009459	-0.032602	0.256725
21984	0.388152	-0.123310	9.485034	0.007746	-0.070216	-0.177870	0.225530	-0.338488	-0.712224	0.966638	-0.008783	-0.034045	0.253724
21985	0.379556	-0.328526	9.987371	0.108069	-0.099925	-0.226643	0.222419	-0.338472	-0.711281	0.967734	-0.005975	-0.035501	0.249388
21986	0.573890	-0.159721	9.848264	0.194077	-0.077151	-0.240053	0.219043	-0.337370	-0.710195	0.968767	-0.001612	-0.036143	0.245320
21987	0.713722	-0.204951	10.355966	0.240617	-0.040522	-0.246693	0.218044	-0.344414	-0.709481	0.969942	0.003485	-0.035787	0.240667
21988	0.854578	-0.121361	11.312091	0.229945	0.022280	-0.268619	0.218321	-0.350382	-0.704933	0.971058	0.008086	-0.034311	0.236227
21989	0.939526	0.307971	10.369526	0.158664	0.053992	-0.296257	0.219373	-0.354998	-0.702048	0.972455	0.011186	-0.032505	0.230541
21990	1.083938	0.275051	9.409119	-0.009358	0.029662	-0.318746	0.221688	-0.353385	-0.700017	0.973845	0.011119	-0.031983	0.224676
21991	0.944278	-0.370894	10.155026	-0.007749	0.012032	-0.308331	0.223194	-0.345939	-0.698303	0.975228	0.011175	-0.031784	0.218620
21992	0.401493	-0.671697	11.066974	0.024082	0.045105	-0.241810	0.224732	-0.343236	-0.698299	0.976263	0.011638	-0.030831	0.214068
21993	0.446954	0.324418	9.773223	-0.009955	0.064460	-0.186256	0.225881	-0.341481	-0.696250	0.977102	0.011318	-0.029628	0.210395
21994	0.452352	0.434491	8.820465	-0.022561	-0.015892	-0.165449	0.227148	-0.336608	-0.696222	0.977746	0.011079	-0.030082	0.207331
21995	0.317261	-0.234412	9.147953	0.048780	-0.099050	-0.150353	0.224930	-0.334700	-0.694377	0.978299	0.012567	-0.031827	0.204353
21996	0.406425	0.068884	9.467862	0.007381	-0.112384	-0.108379	0.222472	-0.334686	-0.695109	0.978565	0.013286	-0.034051	0.202667
21997	0.528341	0.236211	9.447107	-0.028475	-0.105470	-0.090113	0.217674	-0.333034	-0.695534	0.978870	0.013250	-0.036239	0.200811
21998	0.812163	0.084862	9.435710	-0.012458	-0.079357	-0.063582	0.214280	-0.328950	-0.694163	0.978942	0.013424	-0.037906	0.200141
21999	0.859490	-0.058917	9.724407	0.061655	-0.051486	-0.031269	0.212074	-0.328668	-0.693103	0.979016	0.014887	-0.038701	0.199518
22000	0.796842	-0.043740	9.809226	0.110820	-0.004274	-0.009572	0.210646	-0.329203	-0.691038	0.978908	0.017132	-0.038419	0.199922
22001	0.776612	-0.182062	10.137016	0.115991	0.013074	0.029271	0.209373	-0.333670	-0.690038	0.978766	0.019333	-0.037756	0.200545
22002	0.772655	-0.052862	9.910254	0.017537	0.021805	0.046241	0.209117	-0.335161	-0.688512	0.978485	0.019603	-0.037354	0.201959
22003	0.564607	-0.111182	9.969049	-0.086332	0.020041	0.061388	0.208197	-0.333259	-0.687583	0.978291	0.017766	-0.037377	0.203060
22004	0.491405	-0.245142	10.801970	-0.075846	0.039053	0.098518	0.207536	-0.330816	-0.687421	0.977882	0.016090	-0.037040	0.205220
22005	0.643953	0.152916	10.814841	-0.081266	0.093178	0.127788	0.206751	-0.329727	-0.686887	0.977455	0.013983	-0.035618	0.207646
22006	0.882487	0.481902	8.906210	-0.048752	0.088299	0.113947	0.208533	-0.324586	-0.686351	0.977017	0.012618	-0.034212	0.210018
22007	0.654132	-0.373811	8.461003	-0.079222	0.051700	0.121426	0.210840	-0.322025	-0.683671	0.976566	0.010732	-0.033604	0.212308
22008	0.365595	-0.920886	9.701939	-0.044797	0.058380	0.189499	0.209940	-0.322697	-0.684561	0.975752	0.009520	-0.032781	0.216200
22009	0.111967	0.039360	10.858975	0.005966	0.131593	0.237083	0.211490	-0.323927	-0.681394	0.974807	0.008831	-0.030246	0.220812
22010	0.201593	1.780918	10.443285	-0.070675	0.198165	0.210668	0.213824	-0.325024	-0.680543	0.973947	0.006487	-0.026818	0.225090
22011	0.309294	1.024816	8.826082	-0.079087	0.149704	0.118639	0.215880	-0.322053	-0.681057	0.973506	0.004237	-0.024247	0.227333
22012	0.241112	-0.071007	8.912596	0.135583	0.030853	0.089608	0.219244	-0.323564	-0.677920	0.972997	0.006735	-0.023123	0.229559
22013	0.446949	-0.008009	9.591582	0.257035	-0.102301	0.082898	0.217198	-0.328704	-0.676787	0.972529	0.012191	-0.023917	0.231230
22014	0.638773	0.135507	9.827067	0.035180	-0.161894	0.051072	0.213205	-0.332750	-0.676255	0.972061	0.013648	-0.026995	0.232772
22015	0.348506	0.060864	9.843131	-0.213312	-0.161751	-0.003537	0.207218	-0.327025	-0.676366	0.972045	0.010277	-0.031106	0.232497
22016	0.452572	0.428389	9.971413	-0.184481	-0.119730	-0.036618	0.201505	-0.322112	-0.679819	0.972035	0.007322	-0.034367	0.232191
22017	0.677754	0.865675	9.628470	0.164690	-0.084573	-0.063877	0.199173	-0.321829	-0.679782	0.972253	0.011029	-0.035201	0.231004
22018	0.530381	0.515705	9.625718	0.358214	-0.087830	-0.124187	0.198802	-0.326437	-0.677260	0.972604	0.018527	-0.035309	0.229024
22019	0.496191	0.108615	10.106732	0.138170	-0.059926	-0.145159	0.198827	-0.331725	-0.675775	0.973178	0.021667	-0.035737	0.226226
22020	0.462139	0.411847	10.091288	-0.081837	-0.035450	-0.157175	0.199073	-0.329286	-0.676011	0.973836	0.020388	-0.036811	0.223323
22021	0.363483	0.469338	9.765997	-0.117655	-0.059882	-0.148665	0.198016	-0.327113	-0.673413	0.974508	0.018553	-0.038369	0.220267
22022	0.601055	0.265456	9.759201	-0.044385	-0.086206	-0.136003	0.196331	-0.323984	-0.677968	0.975019	0.018209	-0.040278	0.217680
22023	0.795421	0.428060	9.951631	-0.033605	-0.081025	-0.148271	0.194997	-0.317878	-0.676608	0.975618	0.018111	-0.041873	0.214683
22024	0.815232	0.495428	10.012308	0.014864	-0.052969	-0.175126	0.193813	-0.313940	-0.677576	0.976295	0.018810	-0.042865	0.211321
22025	0.730525	0.128294	10.061684	0.149252	-0.009093	-0.204879	0.194209	-0.315704	-0.676831	0.977096	0.022026	-0.042253	0.207394
22026	0.429471	-0.111508	10.304223	0.195676	0.032896	-0.177918	0.193726	-0.323837	-0.673573	0.977740	0.025899	-0.040804	0.204176
22027	0.516820	-0.058614	10.522748	0.147231	0.050245	-0.150031	0.196326	-0.326834	-0.671976	0.978322	0.028739	-0.039040	0.201337
22028	0.874649	0.032588	9.802223	0.136519	0.053751	-0.134308	0.200211	-0.327126	-0.671781	0.978807	0.031330	-0.037447	0.198878
22029	1.288838	-0.100113	9.143519	0.136487	0.011744	-0.122261	0.202931	-0.328090	-0.670422	0.979222	0.034058	-0.036531	0.196544
22030	1.294497	-0.328010	9.342699	0.125667	-0.027672	-0.122535	0.202816	-0.331343	-0.669171	0.979570	0.036750	-0.036578	0.194306
22031	1.477647	-0.053905	9.793624	0.070002	-0.027915	-0.091229	0.202324	-0.335813	-0.669592	0.979860	0.038262	-0.036778	0.192502
22032	1.441322	-0.068124	9.769745	0.091456	-0.032277	-0.087555	0.202713	-0.336358	-0.668706	0.980060	0.040279	-0.037070	0.191013
22033	0.982518	-0.415452	9.836993	0.093063	-0.060215	-0.059382	0.202847	-0.337579	-0.668208	0.980175	0.042284	-0.037881	0.189827
22034	0.621756	-0.224485	10.024925	0.026603	-0.049798	-0.005053	0.200780	-0.338924	-0.667294	0.980114	0.043031	-0.038835	0.189779
22035	0.704158	0.500511	9.818685	-0.004758	-0.039353	0.017795	0.198975	-0.339591	-0.668426	0.980033	0.042940	-0.039666	0.190049
22036	0.660313	0.452226	9.645494	-0.003743	-0.018266	0.002025	0.198990	-0.341488	-0.669725	0.979999	0.042966	-0.040124	0.190119
22037	0.427293	0.967511	9.261745	0.067766	-0.012928	0.032709	0.197699	-0.342431	-0.669075	0.979819	0.044191	-0.040151	0.190761
22038	0.032858	1.215184	8.246736	0.091141	-0.086054	0.016064	0.195240	-0.343639	-0.667513	0.979593	0.046324	-0.041588	0.191107
22039	-0.461906	0.186760	9.625691	0.003028	-0.132668	0.053051	0.192270	-0.344571	-0.668119	0.979292	0.046715	-0.044152	0.191980
22040	-0.153953	1.333780	11.164504	0.111823	-0.086837	0.110513	0.187756	-0.347393	-0.668591	0.978675	0.049171	-0.045612	0.194160
22041	0.359227	2.225969	10.108224	0.121205	-0.074390	0.052520	0.183906	-0.354287	-0.667192	0.978300	0.051721	-0.046495	0.195171
22042	0.326564	1.062121	9.273314	-0.150564	-0.121393	0.004339	0.180668	-0.353727	-0.667651	0.978313	0.049275	-0.049547	0.194988
22043	0.286932	0.553204	10.257826	-0.297578	-0.122568	0.034872	0.177655	-0.345983	-0.670348	0.978353	0.043826	-0.052939	0.195199
22044	0.661777	1.323571	9.905406	-0.168769	-0.086782	0.066834	0.175034	-0.340276	-0.670254	0.978138	0.040822	-0.055440	0.196231
22045	0.958089	0.910714	9.343019	0.078330	-0.095371	0.043770	0.169870	-0.341602	-0.672623	0.977818	0.042651	-0.056815	0.197043
22046	0.829211	0.790770	9.112068	-0.005777	-0.097068	0.049338	0.166761	-0.340365	-0.674101	0.977513	0.042895	-0.058864	0.197895
22047	1.186161	0.739555	9.002670	-0.193642	-0.100688	0.044316	0.163114	-0.335872	-0.675028	0.977401	0.039443	-0.061417	0.198392
22048	1.230477	0.500712	9.653149	-0.007831	-0.116630	0.085188	0.159096	-0.335444	-0.674452	0.976919	0.039679	-0.063882	0.199934
22049	0.837435	0.199391	10.777661	0.169087	-0.120244	0.104120	0.155894	-0.341391	-0.674718	0.976232	0.043301	-0.065408	0.202034
22050	1.134132	1.173362	10.747850	-0.059709	-0.029351	0.080863	0.153175	-0.342597	-0.672897	0.975914	0.042180	-0.066379	0.203486
22051	1.190888	1.722192	9.489712	-0.119953	-0.004424	-0.005718	0.150827	-0.337839	-0.675633	0.976057	0.039901	-0.066699	0.203155
22052	1.252975	0.960817	9.177650	0.007308	-0.046201	-0.059741	0.151072	-0.335129	-0.675866	0.976230	0.040342	-0.067610	0.201933
22053	1.436945	0.331235	9.808015	0.054601	-0.093598	-0.066816	0.149007	-0.335660	-0.676865	0.976352	0.041922	-0.068925	0.200569
22054	1.582480	0.412966	10.168143	-0.109134	-0.088493	-0.075075	0.148357	-0.334843	-0.677488	0.976616	0.040281	-0.071114	0.198852
22055	1.675287	0.578853	9.602150	-0.216355	-0.060415	-0.082785	0.145733	-0.328051	-0.678407	0.977047	0.036456	-0.072873	0.196822
22056	1.764673	0.596394	9.274777	-0.200075	-0.043685	-0.107295	0.143233	-0.319360	-0.681231	0.977539	0.032906	-0.074522	0.194375
22057	1.888947	0.071951	9.532003	-0.062356	-0.053361	-0.104714	0.142698	-0.315290	-0.682720	0.977926	0.032094	-0.075565	0.192148
22058	1.764056	0.146759	10.084219	0.071631	-0.046492	-0.068425	0.142439	-0.316238	-0.681317	0.978067	0.033808	-0.076243	0.190865
22059	1.795484	0.492554	9.999013	-0.051864	-0.032554	-0.055113	0.140367	-0.315413	-0.682302	0.978281	0.033043	-0.076891	0.189635
22060	1.867416	0.433229	9.656490	-0.058925	-0.002745	-0.058608	0.142938	-0.311903	-0.682819	0.978533	0.032022	-0.077217	0.188376
22061	1.719882	0.059344	9.696718	0.063667	-0.002656	-0.064796	0.141392	-0.314064	-0.681536	0.978748	0.033414	-0.076867	0.187155
22062	1.671538	0.043659	9.949265	0.044775	0.009504	-0.045498	0.141922	-0.315964	-0.682075	0.978897	0.034356	-0.076570	0.186326
22063	1.751487	0.424854	9.767930	-0.042838	0.030493	-0.047765	0.141650	-0.314201	-0.680901	0.979166	0.033502	-0.075998	0.185297
22064	1.615637	0.339001	9.657578	-0.035572	0.013122	-0.074185	0.143066	-0.312175	-0.681927	0.979479	0.032901	-0.075910	0.183785
22065	1.551880	0.197990	9.781462	-0.021150	0.011437	-0.102295	0.144089	-0.309469	-0.682684	0.979899	0.032617	-0.075606	0.181708
22066	1.624423	0.214169	9.752187	-0.046127	0.016698	-0.116575	0.144607	-0.310014	-0.681929	0.980369	0.031860	-0.075457	0.179353
22067	1.628573	0.120255	9.722236	-0.060438	0.009708	-0.119368	0.146143	-0.306769	-0.681920	0.980861	0.030823	-0.075333	0.176881
22068	1.657156	0.060407	9.884703	-0.068632	0.006979	-0.093908	0.147161	-0.303522	-0.682031	0.981238	0.029624	-0.075469	0.174927
22069	1.609208	0.127764	9.727362	-0.040947	0.009706	-0.081283	0.147307	-0.301691	-0.684951	0.981572	0.028895	-0.075315	0.173231
22070	1.526633	0.065396	9.568762	-0.003457	-0.004271	-0.061659	0.147939	-0.300069	-0.683151	0.981775	0.028965	-0.075463	0.172002
22071	1.412624	-0.010480	9.631350	0.010742	0.006192	-0.035066	0.148977	-0.299803	-0.684189	0.981911	0.029173	-0.075232	0.171290
22072	1.570272	0.084816	9.739219	-0.004523	0.014838	-0.022840	0.149747	-0.299265	-0.682914	0.982008	0.029098	-0.075031	0.170833
22073	1.643106	0.139655	9.770459	0.019542	0.028760	0.001166	0.150649	-0.298185	-0.683429	0.982047	0.029336	-0.074362	0.170860
22074	1.681954	0.170557	9.751256	0.048174	0.027884	0.001367	0.150527	-0.299812	-0.682931	0.982049	0.030215	-0.073738	0.170965
22075	1.730473	0.203744	9.717577	-0.004746	0.020797	0.029146	0.152221	-0.301719	-0.682975	0.981993	0.029957	-0.073346	0.171502
22076	1.566837	0.281836	9.671827	-0.023489	0.033983	0.024717	0.152982	-0.299283	-0.682194	0.981965	0.029373	-0.072862	0.171967
22077	1.484313	0.224483	9.580567	-0.002034	0.037517	0.031951	0.152978	-0.298469	-0.682442	0.981920	0.029107	-0.072142	0.172573
22078	1.513463	0.241781	9.806394	0.044494	0.054975	0.030581	0.155459	-0.301465	-0.683405	0.981860	0.029778	-0.071014	0.173266
22079	1.518855	0.325442	9.653519	0.035491	0.041847	0.043704	0.155717	-0.301738	-0.682899	0.981755	0.030218	-0.070094	0.174158
22080	1.435970	0.215389	9.628939	0.017603	0.034007	0.040024	0.156494	-0.301470	-0.683292	0.981646	0.030420	-0.069477	0.174983
22081	1.426461	0.234835	9.672498	0.009466	0.025214	0.054918	0.155463	-0.303364	-0.681502	0.981491	0.030387	-0.068987	0.176049
22082	1.513665	0.274978	9.652984	0.006769	0.031303	0.060190	0.156629	-0.303913	-0.680756	0.981310	0.030358	-0.068472	0.177259
22083	1.498940	0.239254	9.729594	0.056885	0.039186	0.057936	0.157023	-0.305000	-0.680516	0.981130	0.031201	-0.067552	0.178457
22084	1.461148	0.355120	9.774506	0.035373	0.026920	0.062174	0.157683	-0.307715	-0.679784	0.980914	0.031746	-0.067024	0.179742
22085	1.426735	0.273297	9.668132	-0.014644	0.044467	0.050414	0.158720	-0.307992	-0.679802	0.980809	0.031178	-0.066259	0.180699
22086	1.417132	0.285000	9.538589	0.028261	0.046227	0.063959	0.160296	-0.311525	-0.680372	0.980612	0.031512	-0.065376	0.182026
22087	1.375264	0.167720	9.614497	0.035361	0.030465	0.069228	0.161352	-0.314377	-0.681441	0.980383	0.031945	-0.064724	0.183409
22088	1.383181	0.244724	9.692142	0.006761	0.032119	0.065467	0.161698	-0.311598	-0.679509	0.980173	0.031906	-0.064198	0.184722
22089	1.418546	0.461084	9.756801	-0.009320	0.025106	0.057426	0.159505	-0.312806	-0.679744	0.980005	0.031502	-0.063814	0.185811
22090	1.454477	0.422221	9.722403	-0.011053	0.028627	0.046834	0.160287	-0.313895	-0.679510	0.979865	0.031151	-0.063410	0.186745
22091	1.436957	0.340164	9.582238	-0.014608	0.019923	0.042363	0.160154	-0.312945	-0.680011	0.979747	0.030689	-0.063148	0.187529
22092	1.398622	0.379178	9.659912	-0.027193	0.005898	0.049287	0.159512	-0.313619	-0.680521	0.979576	0.030104	-0.063251	0.188478
22093	1.389766	0.489992	9.699710	-0.020031	-0.001100	0.045814	0.158849	-0.311990	-0.678702	0.979419	0.029623	-0.063430	0.189309
22094	1.370902	0.554897	9.642948	-0.018244	0.005907	0.050278	0.158855	-0.311989	-0.680495	0.979236	0.029212	-0.063499	0.190291
22095	1.374726	0.427680	9.689579	0.044416	-0.013215	0.032178	0.159007	-0.312331	-0.680617	0.979075	0.030073	-0.063665	0.190928
22096	1.374950	0.456743	9.757194	0.017514	-0.004520	0.046116	0.158376	-0.315582	-0.680127	0.978870	0.030408	-0.063801	0.191880
22097	1.321927	0.471456	9.714567	0.026495	-0.016720	0.036465	0.156559	-0.314487	-0.680858	0.978697	0.030939	-0.064106	0.192575
22098	1.352808	0.399198	9.756723	0.033696	-0.011462	0.026818	0.157474	-0.316798	-0.679613	0.978546	0.031642	-0.064303	0.193163
22099	1.492231	0.313860	9.730510	-0.034196	-0.011460	0.003355	0.156693	-0.316523	-0.678830	0.978544	0.031010	-0.064726	0.193134
22100	1.446083	0.273543	9.797728	0.015859	-0.004472	0.014323	0.156698	-0.316522	-0.680368	0.978459	0.031353	-0.064846	0.193469
22101	1.540006	0.239205	9.818150	-0.016364	0.005976	0.019377	0.157218	-0.316525	-0.680888	0.978405	0.030978	-0.064880	0.193788
22102	1.501196	0.215356	9.784569	-0.030671	0.009491	0.019293	0.154885	-0.316512	-0.680340	0.978345	0.030351	-0.064910	0.194179
22103	1.465052	0.227480	9.724946	-0.032343	0.032304	0.001755	0.155914	-0.315026	-0.680597	0.978403	0.029579	-0.064491	0.194150
22104	1.430614	0.138751	9.719417	-0.033278	0.002568	0.001633	0.155659	-0.315567	-0.681111	0.978402	0.028951	-0.064656	0.194191
22105	1.479193	0.181455	9.652205	-0.037781	0.003420	0.010410	0.156300	-0.313943	-0.681617	0.978390	0.028164	-0.064839	0.194307
22106	1.469683	0.200886	9.690958	-0.046741	-0.002713	0.010329	0.156562	-0.314487	-0.681883	0.978354	0.027283	-0.065165	0.194505
22107	1.494072	0.234424	9.710358	-0.073542	-0.007956	-0.000461	0.155637	-0.310957	-0.682219	0.978386	0.025855	-0.065713	0.194355
22108	1.393532	0.355472	9.717422	-0.021659	0.013061	0.008860	0.156676	-0.311505	-0.682240	0.978360	0.025405	-0.065631	0.194572
22109	1.379073	0.362507	9.621509	0.042758	0.002603	0.009300	0.155906	-0.312585	-0.682367	0.978307	0.026212	-0.065525	0.194771
22110	1.348096	0.418224	9.675282	0.069633	0.007872	0.002485	0.155654	-0.313940	-0.682248	0.978247	0.027578	-0.065186	0.194994
22111	1.336103	0.428056	9.713946	0.085846	-0.009558	-0.027415	0.155657	-0.315568	-0.680343	0.978294	0.029336	-0.065125	0.194522
22112	1.462541	0.549895	9.771927	0.101952	-0.011351	-0.029081	0.155032	-0.319360	-0.680627	0.978304	0.031452	-0.065017	0.194178
22113	1.549154	0.508216	9.732253	0.059057	-0.014851	-0.040895	0.155686	-0.320448	-0.680775	0.978406	0.032742	-0.065161	0.193401
22114	1.625904	0.435555	9.759591	0.000082	-0.011354	-0.058093	0.155423	-0.320719	-0.679237	0.978582	0.032905	-0.065427	0.192390
22115	1.616156	0.425747	9.673056	-0.014155	-0.014799	-0.074068	0.155683	-0.319906	-0.680770	0.978855	0.032813	-0.065846	0.190868
22116	1.615970	0.397139	9.754430	0.035986	-0.013903	-0.084280	0.155675	-0.318822	-0.680247	0.979093	0.033725	-0.066006	0.189428
22117	1.639360	0.291182	9.767427	0.080689	-0.023532	-0.080494	0.155820	-0.320448	-0.682058	0.979307	0.035532	-0.066247	0.187899
