# Supplementary material for: Identification of Haptic Based Guiding Using Hard Reins
Source: PLoS One. 2015 Jul 22;10(7):e0132020. doi: 10.1371/journal.pone.0132020 (PMC4511788; doi:10.1371/journal.pone.0132020)
Supplement: S2 File — (ZIP) [file pone.0132020.s002.zip › MotionData2/Subject11/T4/gc4.txt]

// Start Time: 0
// Sample rate: 25.0Hz
// Scenario: 4.0
// Firmware Version: 2.6.1
Counter	Acc_X	Acc_Y	Acc_Z	Gyr_X	Gyr_Y	Gyr_Z	Mag_X	Mag_Y	Mag_Z	Quat_w	Quat_x	Quat_y	Quat_z
21330	7.688212	0.756303	-5.949742	0.099116	0.003044	-0.040939	-0.781571	0.200628	0.257921	-0.406336	0.243911	0.866169	0.158586
21331	7.687449	0.791778	-6.062975	0.049576	-0.013152	-0.044678	-0.782384	0.200588	0.259024	-0.406153	0.242890	0.866646	0.158017
21332	7.684212	0.734717	-6.145328	0.031485	-0.013528	-0.037385	-0.782642	0.198817	0.258233	-0.405886	0.242183	0.867019	0.157741
21333	7.684883	0.772562	-6.075078	0.074271	0.001615	-0.046493	-0.783469	0.198604	0.257129	-0.406071	0.240882	0.867460	0.156830
21334	7.672092	0.722740	-6.149782	0.056935	-0.013223	-0.043764	-0.784852	0.198828	0.255783	-0.405911	0.239858	0.867938	0.156166
21335	7.655893	0.741490	-6.091000	0.067087	0.004933	-0.040069	-0.785594	0.198983	0.256702	-0.406138	0.238715	0.868295	0.155342
21336	7.696752	0.670654	-6.073671	0.042719	-0.010537	-0.026331	-0.785024	0.197042	0.256304	-0.406009	0.238100	0.868621	0.154796
21337	7.716509	0.806228	-6.068696	0.030980	-0.027559	-0.018041	-0.784883	0.197530	0.257705	-0.405570	0.237733	0.869021	0.154267
21338	7.595933	0.713941	-6.354560	-0.012210	-0.010258	-0.028298	-0.786218	0.195532	0.259107	-0.405178	0.237531	0.869184	0.154693
21339	7.635265	0.761067	-6.273622	0.011488	-0.039788	-0.028185	-0.785387	0.196117	0.261194	-0.404393	0.237185	0.869674	0.154523
21340	7.587930	0.842833	-6.198877	-0.002868	-0.055255	-0.015337	-0.784262	0.194513	0.262322	-0.403302	0.237276	0.870165	0.154471
21341	7.588224	0.813056	-6.148372	0.003028	-0.048784	-0.000658	-0.785341	0.194431	0.264386	-0.402401	0.237503	0.870570	0.154187
21342	7.592904	0.788878	-6.155949	-0.011739	-0.043808	-0.006203	-0.783958	0.193822	0.265023	-0.401495	0.237782	0.870898	0.154266
21343	7.583302	0.798639	-6.155526	-0.003850	-0.029381	0.013975	-0.782867	0.194866	0.266174	-0.400945	0.238258	0.871054	0.154079
21344	7.573675	0.823076	-6.164666	0.006812	-0.037966	0.003001	-0.782586	0.195213	0.267566	-0.400255	0.238542	0.871344	0.153794
21345	7.529864	0.809532	-6.216241	0.007106	-0.020103	0.012135	-0.781494	0.195866	0.268144	-0.399912	0.238867	0.871468	0.153480
21346	7.539411	0.907162	-6.269086	0.024681	-0.016900	0.019521	-0.780682	0.196562	0.267904	-0.399725	0.239229	0.871565	0.152850
21347	7.528871	0.894179	-6.379856	0.022511	-0.005195	0.039677	-0.782067	0.198603	0.269414	-0.399793	0.239861	0.871488	0.152125
21348	7.743374	0.827352	-6.030927	0.022591	-0.007246	0.043398	-0.780713	0.198939	0.267774	-0.399839	0.240616	0.871388	0.151382
21349	7.378906	0.832875	-6.430188	0.058478	0.001668	0.014917	-0.780184	0.201886	0.270145	-0.400122	0.240504	0.871481	0.150269
21350	7.519346	0.679461	-6.274650	0.108156	0.017614	0.023257	-0.781050	0.204479	0.268663	-0.400944	0.240182	0.871524	0.148330
21351	7.547698	0.531481	-6.283918	0.069377	0.040810	0.006609	-0.781888	0.204066	0.265900	-0.401934	0.239723	0.871374	0.147276
21352	7.682898	0.403223	-6.193219	0.027621	0.030981	0.019401	-0.780836	0.205988	0.263261	-0.402594	0.239911	0.871094	0.146822
21353	7.683159	0.419835	-6.166558	0.022331	0.015720	0.028594	-0.780432	0.207446	0.264719	-0.402994	0.240292	0.870895	0.146279
21354	7.567876	0.517569	-6.161611	-0.034402	-0.000816	0.030336	-0.782368	0.208089	0.263540	-0.402832	0.241269	0.870634	0.146668
21355	7.516676	0.550690	-6.253656	-0.044263	0.011720	0.036711	-0.780450	0.208585	0.264239	-0.402864	0.242341	0.870232	0.147196
21356	7.582143	0.586075	-6.214822	-0.048676	0.039144	0.040350	-0.780450	0.208585	0.264239	-0.403356	0.243498	0.869554	0.147950
21357	7.608423	0.639923	-6.266164	-0.053126	0.026126	0.011931	-0.783756	0.210023	0.264357	-0.403520	0.244167	0.869128	0.148901
21358	7.673962	0.736146	-6.243839	-0.038643	0.009741	0.008346	-0.782541	0.210885	0.263437	-0.403452	0.244780	0.868867	0.149599
21359	7.606522	0.741470	-6.243698	0.007254	0.012948	0.013922	-0.781702	0.210000	0.264199	-0.403685	0.245031	0.868717	0.149428
21360	7.599645	0.716523	-6.188064	0.015825	0.015144	-0.008090	-0.782552	0.211594	0.263205	-0.403929	0.244897	0.868658	0.149335
21361	7.587405	0.590142	-6.159453	0.009944	0.007741	-0.022794	-0.781603	0.212030	0.262536	-0.403974	0.244503	0.868738	0.149392
21362	7.683253	0.492828	-6.185404	-0.000630	0.006921	-0.008128	-0.781587	0.210772	0.262597	-0.403995	0.244525	0.868695	0.149545
21363	7.662138	0.526129	-6.126443	-0.015285	0.004193	-0.008150	-0.783375	0.210578	0.261366	-0.403903	0.244602	0.868655	0.149900
21364	7.592122	0.604917	-6.178851	-0.013008	0.011483	0.008356	-0.782949	0.210746	0.263569	-0.403992	0.244998	0.868458	0.150157
21365	7.529048	0.654892	-6.255855	-0.011393	0.023066	-0.000844	-0.782689	0.211337	0.262779	-0.404266	0.245114	0.868242	0.150477
21366	7.607761	0.685654	-6.060587	-0.007833	0.028795	-0.004487	-0.783266	0.213066	0.261791	-0.404638	0.245213	0.867977	0.150843
21367	7.601117	0.744969	-6.320745	0.001334	0.032474	-0.004475	-0.784246	0.212681	0.258482	-0.405124	0.245132	0.867742	0.151022
21368	7.650389	0.681760	-6.153966	0.032356	0.056639	-0.009953	-0.783400	0.211630	0.259783	-0.406163	0.244707	0.867404	0.150863
21369	7.601819	0.646200	-6.188604	0.039426	0.051633	-0.019125	-0.784790	0.212020	0.257898	-0.407121	0.244004	0.867200	0.150596
21370	7.650257	0.574695	-6.125682	0.039100	0.026458	-0.029178	-0.787541	0.211861	0.256266	-0.407610	0.243283	0.867219	0.150329
21371	7.707836	0.574708	-6.156812	0.037365	0.033679	-0.026428	-0.786439	0.210519	0.254801	-0.408225	0.242525	0.867188	0.150066
21372	7.693902	0.583652	-6.093449	0.005272	0.014257	0.007491	-0.786857	0.210565	0.253984	-0.408448	0.242748	0.867027	0.150025
21373	7.686904	0.595495	-6.068963	0.014482	0.029823	0.008403	-0.786737	0.211436	0.253212	-0.408992	0.242792	0.866788	0.149856
21374	7.742618	0.645783	-6.051400	0.021445	0.017631	-0.003471	-0.786748	0.212019	0.252699	-0.409317	0.242698	0.866697	0.149649
21375	7.676734	0.569673	-6.126705	0.012530	-0.001361	0.006605	-0.787281	0.210908	0.252773	-0.409306	0.242820	0.866714	0.149377
21376	7.683829	0.569854	-6.143872	-0.012265	0.015385	0.035894	-0.785905	0.210338	0.252589	-0.409551	0.243661	0.866357	0.149407
21377	7.668839	0.678188	-6.258514	0.009816	0.047442	0.037732	-0.784815	0.209844	0.250901	-0.410461	0.244198	0.865817	0.149165
21378	7.728032	0.729025	-6.103437	0.019872	0.017039	0.006629	-0.785117	0.211689	0.250329	-0.410800	0.244281	0.865679	0.148894
21379	7.694058	0.680921	-6.114554	0.023452	0.020923	0.002943	-0.784326	0.213410	0.249054	-0.411211	0.244178	0.865567	0.148580
21380	7.698404	0.545156	-6.118016	0.005180	0.013558	0.003815	-0.783754	0.211840	0.249639	-0.411410	0.244346	0.865427	0.148571
21381	7.684299	0.525138	-6.064495	-0.016624	0.026231	0.008336	-0.786371	0.212732	0.249306	-0.411732	0.244652	0.865126	0.148931
21382	7.718085	0.573568	-6.077516	-0.003797	0.035408	0.008361	-0.786529	0.213886	0.248554	-0.412276	0.244915	0.864754	0.149150
21383	7.747232	0.641229	-6.075750	-0.000103	-0.003591	0.013954	-0.785971	0.213567	0.249216	-0.412180	0.245269	0.864719	0.149034
21384	7.727425	0.530127	-6.097466	0.017637	0.018024	-0.009927	-0.785559	0.213296	0.248921	-0.412476	0.245081	0.864647	0.148943
21385	7.664414	0.565360	-6.160079	-0.004752	0.011646	-0.025569	-0.786675	0.213682	0.247033	-0.412499	0.244746	0.864669	0.149307
21386	7.766272	0.651257	-6.110203	0.028135	0.026458	-0.028243	-0.785528	0.210787	0.248906	-0.412937	0.244129	0.864648	0.149227
21387	7.742362	0.580390	-6.056646	0.028065	-0.003013	-0.028211	-0.785386	0.209466	0.247314	-0.412858	0.243520	0.864901	0.148976
21388	7.787910	0.651180	-6.115842	0.011620	-0.010423	-0.026376	-0.786073	0.210132	0.248184	-0.412583	0.243179	0.865126	0.148985
21389	7.867916	0.752157	-6.094027	0.013333	-0.012037	-0.030005	-0.785802	0.210406	0.248199	-0.412270	0.242683	0.865417	0.148967
21390	7.752762	0.815526	-6.057917	-0.021165	-0.016297	-0.019069	-0.786072	0.209741	0.247612	-0.411758	0.242748	0.865559	0.149451
21391	7.878397	0.955450	-6.071362	0.003034	-0.019164	-0.002450	-0.785781	0.208473	0.247806	-0.411353	0.242826	0.865744	0.149369
21392	7.782376	1.028683	-6.057635	-0.046033	-0.002946	-0.025520	-0.786184	0.208950	0.249624	-0.410933	0.242934	0.865735	0.150396
21393	7.745072	0.987764	-5.880230	-0.063359	-0.025287	-0.020939	-0.786158	0.207633	0.250917	-0.410045	0.243244	0.865857	0.151613
21394	7.634288	1.012865	-5.885583	-0.113429	-0.005571	0.021119	-0.783918	0.204874	0.252513	-0.409394	0.244700	0.865440	0.153402
21395	7.687805	1.289584	-5.936491	-0.163597	0.006928	0.061431	-0.782278	0.205134	0.252376	-0.408820	0.247141	0.864577	0.155866
21396	7.688708	1.419686	-5.875308	-0.257891	-0.001259	0.095234	-0.785279	0.206128	0.255897	-0.407749	0.251035	0.863286	0.159560
21397	7.559812	1.555065	-5.777845	-0.326863	0.031427	0.183132	-0.784458	0.207414	0.257889	-0.407143	0.256793	0.861041	0.164013
21398	7.540036	1.638991	-5.877979	-0.411334	0.085428	0.270057	-0.782715	0.210977	0.258639	-0.407305	0.264624	0.857554	0.169344
21399	7.645080	1.449715	-5.921776	-0.552894	0.086817	0.346845	-0.781008	0.217586	0.259848	-0.406920	0.274775	0.853061	0.176637
21400	7.671771	1.068102	-6.045999	-0.599069	0.076552	0.398094	-0.778735	0.223313	0.261822	-0.406236	0.286265	0.848031	0.184033
21401	7.666781	0.600236	-5.870170	-0.597552	0.142975	0.550235	-0.775000	0.231865	0.262581	-0.407124	0.299904	0.841399	0.190672
21402	7.657701	-0.054201	-5.521541	-0.557423	0.203534	0.674907	-0.771200	0.246261	0.263557	-0.409650	0.315095	0.833415	0.195756
21403	8.116843	-0.419429	-4.567941	-0.693822	0.161933	0.606877	-0.767104	0.259362	0.265275	-0.410249	0.330244	0.825370	0.203468
21404	8.831872	0.009767	-5.125537	-0.707777	0.187797	0.423505	-0.762941	0.267167	0.266946	-0.410272	0.342367	0.818007	0.212902
21405	9.289055	0.996484	-4.996143	-0.711046	0.015280	0.323111	-0.761163	0.269228	0.269937	-0.407008	0.353414	0.812472	0.222107
21406	8.551795	0.646835	-5.473127	-0.736796	-0.269501	0.343466	-0.754822	0.273963	0.282659	-0.398828	0.366249	0.808825	0.229346
21407	8.456965	0.780027	-5.951665	-0.641193	-0.279593	0.292271	-0.747875	0.275765	0.298218	-0.390946	0.377371	0.805802	0.235449
21408	7.900417	1.061324	-6.382998	-0.596327	-0.317173	0.332702	-0.741439	0.276068	0.316162	-0.382794	0.388963	0.802843	0.240040
21409	7.600853	1.300339	-5.969391	-0.522314	-0.503860	0.246879	-0.731315	0.276778	0.333135	-0.371794	0.399342	0.802111	0.242719
21410	7.200268	1.036082	-5.941648	-0.541184	-0.213597	0.194862	-0.725145	0.275097	0.348902	-0.364900	0.407619	0.799422	0.248232
21411	6.845296	1.549279	-5.333417	-0.371611	-0.208529	0.176860	-0.721512	0.277482	0.362056	-0.359391	0.414216	0.797563	0.251311
21412	6.968645	1.711630	-5.030296	-0.241763	-0.042683	0.090660	-0.717757	0.276464	0.367588	-0.357091	0.417738	0.795852	0.254167
21413	7.491800	1.634823	-4.642262	-0.099041	0.141144	-0.065228	-0.716461	0.272594	0.369400	-0.358183	0.416701	0.794806	0.257582
21414	7.755825	0.777385	-5.027180	0.031383	0.128345	-0.257740	-0.720111	0.266668	0.366191	-0.359086	0.411837	0.796145	0.260002
21415	8.060978	0.466270	-5.311069	0.035012	0.102292	-0.189784	-0.724331	0.261655	0.361533	-0.360064	0.408048	0.797052	0.261838
21416	8.343654	1.287908	-7.417120	-0.151791	0.344326	-0.221600	-0.730855	0.251868	0.352487	-0.363080	0.403905	0.795524	0.268655
21417	8.808797	2.404973	-7.248537	-0.194966	0.190033	-0.378967	-0.737348	0.241646	0.346710	-0.362477	0.398277	0.796050	0.276205
21418	9.262018	2.019484	-7.668844	-0.075279	0.332196	-0.575299	-0.745557	0.227319	0.342759	-0.363893	0.387922	0.797701	0.284203
21419	8.744897	2.505164	-7.453164	0.057081	0.244459	-0.470323	-0.753498	0.211344	0.335273	-0.365489	0.378623	0.799805	0.288746
21420	7.499138	1.965266	-6.318638	0.349585	0.219280	-0.407646	-0.760292	0.200765	0.325358	-0.369210	0.368370	0.803226	0.287778
21421	6.656161	1.416180	-5.433463	0.416664	0.051707	-0.414838	-0.764888	0.191162	0.317679	-0.370607	0.358353	0.808223	0.284621
21422	6.802647	1.671340	-5.912983	0.545722	0.184399	-0.390882	-0.769109	0.184599	0.310455	-0.375181	0.347027	0.812658	0.279998
21423	6.984814	1.929081	-5.522094	0.513011	0.021287	-0.432798	-0.770857	0.179134	0.305746	-0.376504	0.336052	0.818308	0.275112
21424	7.211115	2.337439	-5.716244	0.513247	0.247100	-0.513793	-0.776575	0.170725	0.296777	-0.381063	0.322520	0.822596	0.272227
21425	7.147640	2.149138	-5.744075	0.434721	0.129936	-0.428471	-0.780502	0.161721	0.288029	-0.383483	0.311483	0.826699	0.269234
21426	7.782240	2.325146	-6.003300	0.636939	0.203293	-0.399587	-0.784403	0.150365	0.278864	-0.388559	0.298981	0.830938	0.263011
21427	7.931265	2.790456	-6.244899	0.521140	0.070988	-0.335268	-0.787967	0.144996	0.269784	-0.390870	0.289016	0.835114	0.257440
21428	7.556374	2.254986	-5.896307	0.464254	0.054222	-0.238250	-0.790975	0.142801	0.267071	-0.393156	0.281234	0.838393	0.251858
21429	7.127744	2.433234	-5.944319	0.302174	0.177128	-0.255346	-0.793172	0.139241	0.260559	-0.396302	0.273725	0.839993	0.249862
21430	7.231334	2.667291	-5.734168	0.318456	0.024462	-0.072404	-0.794393	0.136602	0.257802	-0.398032	0.269976	0.841753	0.245225
21431	7.056949	2.162915	-5.639175	0.262665	0.102055	-0.013114	-0.796239	0.138552	0.252583	-0.400845	0.267204	0.842368	0.241540
21432	8.090051	2.402667	-5.799389	0.196715	0.169300	-0.022263	-0.797128	0.140633	0.247226	-0.404580	0.264551	0.842054	0.239317
21433	8.047678	2.042092	-5.829132	0.224241	0.135392	0.051181	-0.798443	0.143323	0.240949	-0.408030	0.262988	0.841835	0.235930
21434	8.325193	1.659595	-5.298681	0.152828	0.075081	-0.014913	-0.795886	0.143559	0.235173	-0.409972	0.261250	0.842004	0.233881
21435	8.215136	1.398795	-4.779508	0.028330	0.185749	-0.029148	-0.798520	0.143515	0.231076	-0.412891	0.259704	0.840828	0.234697
21436	8.106145	0.964072	-4.669602	0.022866	0.102953	0.047039	-0.802527	0.143505	0.226719	-0.414906	0.259942	0.839826	0.234469
21437	8.183842	1.485001	-4.502494	-0.003779	0.058856	0.015969	-0.803934	0.145033	0.224354	-0.415784	0.260025	0.839279	0.234781
21438	8.714132	0.927631	-5.163448	0.019025	0.142332	0.069103	-0.802479	0.146220	0.219470	-0.418537	0.260483	0.837806	0.234639
21439	8.725045	0.939961	-5.004402	-0.131679	0.019932	0.091036	-0.802923	0.147967	0.218070	-0.418491	0.263099	0.836565	0.236225
21440	8.696357	0.666661	-4.860225	-0.113419	0.062184	0.153352	-0.802558	0.150555	0.216302	-0.419599	0.266447	0.834679	0.237178
21441	8.782778	0.637326	-4.887795	-0.077733	0.033683	0.259919	-0.803013	0.154435	0.216953	-0.420909	0.271386	0.832628	0.236465
21442	8.717308	0.597749	-4.615152	-0.058627	-0.002030	0.363687	-0.801357	0.163803	0.215859	-0.422209	0.278060	0.830356	0.234372
21443	8.997307	0.353423	-4.443692	-0.020652	-0.005156	0.415177	-0.797960	0.176735	0.215514	-0.423941	0.285280	0.827930	0.231132
21444	8.929073	0.160174	-4.461719	0.045411	-0.001605	0.351940	-0.795089	0.187873	0.214928	-0.425728	0.290860	0.826103	0.227398
21445	8.903031	0.115665	-4.383763	0.065559	-0.025374	0.285941	-0.792478	0.198539	0.215551	-0.427052	0.295296	0.824867	0.223654
21446	8.893334	-0.006768	-4.649821	0.089683	-0.136804	0.239339	-0.788500	0.210889	0.218461	-0.426326	0.299222	0.824988	0.219334
21447	8.640380	-0.161743	-4.892509	0.061655	-0.209016	0.153975	-0.786641	0.218703	0.223585	-0.424033	0.302331	0.826011	0.215633
21448	8.601621	-0.161099	-4.920033	0.054256	-0.240300	0.154002	-0.783463	0.220441	0.229977	-0.420991	0.305561	0.827324	0.211978
21449	8.070099	-0.120584	-5.129298	0.094110	-0.257694	0.071408	-0.779357	0.225325	0.237374	-0.417746	0.307240	0.829333	0.208082
21450	8.159195	0.090337	-5.534519	0.106108	-0.179488	-0.036008	-0.778932	0.227951	0.243571	-0.415207	0.306621	0.831472	0.205526
21451	8.060308	0.678917	-5.797438	-0.114532	-0.028189	-0.123782	-0.778316	0.225092	0.247785	-0.413669	0.305840	0.831884	0.208107
21452	7.692994	0.996276	-5.764734	-0.286977	-0.052076	-0.102086	-0.778263	0.221941	0.249515	-0.410554	0.306848	0.831712	0.213412
21453	7.591493	0.831722	-5.735449	-0.306187	0.143181	-0.087803	-0.779273	0.216284	0.251515	-0.410792	0.307496	0.829657	0.219921
21454	7.869254	1.164370	-6.096220	-0.301242	0.097291	0.035340	-0.781412	0.211993	0.251549	-0.410642	0.310243	0.827281	0.225231
21455	8.201939	1.596379	-5.941639	-0.131281	0.100852	0.030311	-0.782009	0.213965	0.248379	-0.411718	0.311575	0.825593	0.227608
21456	7.879743	1.920118	-5.686007	-0.077443	0.045838	-0.070438	-0.780448	0.210143	0.249094	-0.411610	0.310965	0.825280	0.229762
21457	8.105932	1.665388	-5.614023	-0.123591	0.029330	-0.223727	-0.783803	0.204221	0.248628	-0.410354	0.308340	0.825788	0.233688
21458	8.006399	2.068011	-5.571456	0.075726	-0.028980	-0.150710	-0.785094	0.198614	0.249673	-0.409576	0.305489	0.827284	0.233505
21459	7.866716	1.829934	-5.463951	0.122089	-0.018958	-0.198417	-0.786568	0.195855	0.249519	-0.409118	0.301459	0.829159	0.232895
21460	8.000038	1.509877	-5.533805	0.180612	-0.013359	-0.202008	-0.788023	0.190142	0.246989	-0.408978	0.296820	0.831295	0.231482
21461	7.931726	1.472834	-5.628083	0.117559	-0.057978	-0.160793	-0.789585	0.184254	0.248156	-0.407993	0.293614	0.833213	0.230409
21462	7.769321	1.469070	-5.443344	0.133699	-0.069331	-0.033231	-0.789559	0.183586	0.250450	-0.407409	0.292415	0.834567	0.228056
21463	8.050097	1.530641	-5.301310	0.025436	-0.113182	0.029100	-0.787492	0.183623	0.251943	-0.405827	0.293364	0.835385	0.226657
21464	8.004428	1.552728	-5.297044	-0.041234	-0.085484	0.030754	-0.787219	0.186469	0.256506	-0.404233	0.294735	0.835688	0.226611
21465	8.148451	1.633780	-5.089402	-0.050252	-0.085084	0.071161	-0.784217	0.189340	0.259673	-0.402874	0.296858	0.835670	0.226327
21466	8.225426	1.604182	-5.092472	-0.128832	-0.111399	0.146303	-0.785187	0.192389	0.263300	-0.400844	0.300972	0.835086	0.226651
21467	8.183752	1.635668	-4.887869	-0.086786	-0.031368	0.206820	-0.783178	0.197027	0.264798	-0.400793	0.305387	0.833618	0.226240
21468	8.375506	1.582372	-4.991976	-0.108641	-0.002025	0.241629	-0.780617	0.201115	0.265983	-0.401125	0.310411	0.831636	0.226108
21469	8.211390	1.335310	-4.924667	-0.112960	0.084487	0.241407	-0.779340	0.209524	0.267580	-0.403004	0.315057	0.828845	0.226591
21470	7.987901	1.306642	-4.839226	-0.257563	0.094232	0.238304	-0.778724	0.214956	0.267493	-0.403950	0.320777	0.825371	0.229539
21471	7.933481	1.295546	-4.706867	-0.279751	0.142507	0.294146	-0.776784	0.222963	0.265627	-0.405955	0.327326	0.820911	0.232730
21472	8.349752	1.111015	-5.626751	-0.305711	0.259580	0.404050	-0.774842	0.229412	0.261332	-0.410010	0.335332	0.814661	0.236159
21473	8.344860	0.422828	-5.655201	-0.341934	0.375335	0.471579	-0.777194	0.239287	0.256736	-0.416130	0.344126	0.806619	0.240373
21474	8.532983	0.025415	-5.771074	-0.271493	0.343641	0.506606	-0.774425	0.254123	0.248824	-0.422143	0.352996	0.798871	0.242885
21475	8.125024	0.207318	-5.020551	-0.250820	0.274829	0.468182	-0.772292	0.265830	0.242376	-0.427119	0.361371	0.791860	0.244824
21476	10.218756	0.535129	-6.695261	-0.260584	0.341146	0.400621	-0.771824	0.278714	0.235191	-0.432512	0.368364	0.784696	0.247978
21477	9.088686	-0.772733	-5.850177	-0.349514	0.241776	0.398330	-0.769815	0.289576	0.228967	-0.435775	0.376587	0.777780	0.251676
21478	8.103200	0.266922	-4.753723	-0.217749	0.122808	0.282235	-0.767566	0.295183	0.227639	-0.437397	0.382359	0.773443	0.253517
21479	8.118386	-0.023566	-5.157033	-0.352032	0.127286	0.182810	-0.766540	0.300874	0.227838	-0.437668	0.387796	0.769024	0.258191
21480	7.866572	0.381688	-4.869696	-0.340349	-0.176492	0.242981	-0.764321	0.302885	0.234666	-0.433495	0.395519	0.766872	0.259913
21481	8.301226	0.073813	-4.921759	-0.133741	-0.139077	0.162621	-0.761632	0.310131	0.239749	-0.431209	0.400089	0.765999	0.259292
21482	8.431117	-0.103004	-5.183732	-0.025193	-0.168443	0.048174	-0.757473	0.311082	0.247731	-0.428615	0.402033	0.766904	0.257909
21483	8.154042	0.050858	-4.940554	0.107062	-0.169819	-0.137862	-0.756631	0.312118	0.252042	-0.426214	0.400084	0.769930	0.255895
21484	8.260460	-0.698169	-5.190890	0.155151	-0.238899	-0.185481	-0.756293	0.309806	0.256567	-0.422760	0.397235	0.774200	0.253166
21485	8.061256	-0.523187	-5.476902	0.170279	-0.290085	-0.161536	-0.755359	0.305005	0.263406	-0.418851	0.394994	0.778699	0.249340
21486	7.560564	-0.574021	-5.400560	0.158544	-0.227552	-0.161776	-0.754033	0.300832	0.268632	-0.415687	0.392384	0.782634	0.246419
21487	7.610091	-0.807295	-5.749242	-0.055164	-0.062963	-0.132215	-0.754349	0.297564	0.275850	-0.413664	0.391361	0.783854	0.247573
21488	7.466146	-0.727943	-5.084115	-0.077360	0.020337	-0.078252	-0.753910	0.296109	0.276993	-0.412930	0.390786	0.783888	0.249589
21489	7.714697	-1.111498	-5.180424	0.056393	0.014261	0.065149	-0.752814	0.297644	0.279548	-0.413981	0.391586	0.783470	0.247900
21490	8.704916	-0.609598	-5.699539	0.148402	0.239673	0.098287	-0.752392	0.304055	0.273617	-0.419322	0.390814	0.781414	0.246630
21491	9.247293	0.452348	-5.799827	0.123201	0.202208	0.019680	-0.755405	0.309024	0.263925	-0.423604	0.389417	0.780087	0.245721
21492	9.235168	0.593331	-6.179986	0.045805	0.245312	-0.143859	-0.758073	0.308401	0.254439	-0.427017	0.385682	0.779319	0.248126
21493	7.736477	1.781253	-4.841221	0.046282	0.228196	-0.389833	-0.761749	0.304176	0.250647	-0.429017	0.378373	0.780518	0.252131
21494	8.410220	1.751109	-4.936635	0.132270	0.260061	-0.462981	-0.770484	0.295824	0.241434	-0.431660	0.368794	0.782387	0.255989
21495	8.355710	1.817524	-5.158736	0.154797	0.284236	-0.374896	-0.777804	0.284089	0.232552	-0.435323	0.360395	0.783412	0.258602
21496	8.655218	2.695739	-4.811656	0.346562	0.097536	-0.432725	-0.784964	0.270153	0.222986	-0.437029	0.350183	0.787406	0.257622
21497	8.626451	2.061671	-4.524942	0.477522	0.055013	-0.529767	-0.789145	0.260001	0.214995	-0.438463	0.337572	0.792984	0.254896
21498	8.922111	2.320994	-5.031745	0.557120	-0.027829	-0.624815	-0.794427	0.251051	0.208460	-0.438480	0.322999	0.800153	0.251320
21499	8.658668	1.977371	-5.304247	0.456380	-0.167356	-0.410200	-0.798392	0.239664	0.208767	-0.436626	0.313438	0.806483	0.246373
21500	7.979358	1.777197	-5.207712	0.602315	-0.135834	-0.361514	-0.799935	0.232631	0.210551	-0.436329	0.303110	0.812802	0.238945
21501	7.907284	1.494483	-5.061975	0.645006	-0.172903	-0.266920	-0.803543	0.224395	0.208986	-0.436055	0.294114	0.818925	0.229596
21502	8.022863	1.215779	-4.952204	0.590483	-0.236883	-0.178854	-0.804910	0.224912	0.210266	-0.434734	0.287217	0.824669	0.220077
21503	8.216950	1.338855	-4.830676	0.484192	-0.402911	-0.167718	-0.799421	0.226602	0.214024	-0.430045	0.282155	0.831192	0.211114
21504	8.104143	1.572335	-5.184736	0.575309	-0.280117	-0.193426	-0.800327	0.227078	0.221887	-0.427719	0.275289	0.837029	0.201633
21505	7.982504	1.231415	-5.192069	0.505368	-0.238578	-0.145999	-0.798779	0.226820	0.226800	-0.425838	0.269614	0.841851	0.193022
21506	8.313011	1.033212	-5.051173	0.616290	-0.072825	-0.120311	-0.798524	0.227961	0.226180	-0.427374	0.262742	0.845414	0.183284
21507	8.127235	0.597815	-5.211268	0.594686	-0.046060	-0.043438	-0.798452	0.232215	0.224653	-0.429500	0.257218	0.848140	0.173285
21508	8.113860	0.743019	-4.823462	0.516242	0.025725	-0.040002	-0.799242	0.236452	0.217915	-0.432367	0.252141	0.849855	0.165016
21509	8.120252	0.613429	-4.566166	0.502464	0.125246	0.051558	-0.799520	0.243223	0.210503	-0.437182	0.248377	0.850089	0.156617
21510	8.131546	0.287894	-4.525244	0.467767	0.171594	0.047695	-0.800779	0.249357	0.199218	-0.442489	0.244681	0.849765	0.149110
21511	7.902090	0.470985	-4.677261	0.305916	0.270187	0.006823	-0.802425	0.253677	0.188100	-0.448621	0.241399	0.848173	0.145150
21512	8.920197	-0.116923	-5.487049	0.307228	0.564766	0.228510	-0.803340	0.261874	0.171444	-0.460243	0.240988	0.842809	0.140619
21513	9.421360	-0.928395	-5.448291	0.238777	0.555571	0.403625	-0.804066	0.274699	0.151224	-0.471905	0.244146	0.836266	0.135491
21514	9.743673	-1.155878	-5.109270	0.266742	0.559435	0.353251	-0.803892	0.290443	0.128015	-0.483412	0.246114	0.829898	0.130422
21515	8.837312	-0.685260	-5.371746	0.104761	0.288955	0.138524	-0.803747	0.302200	0.112389	-0.489145	0.246802	0.826601	0.128672
21516	8.783626	-0.737336	-5.437692	-0.043141	0.092241	-0.107384	-0.802918	0.306178	0.101777	-0.490117	0.245333	0.826112	0.130900
21517	8.951218	-0.600131	-5.631414	-0.113228	0.116819	-0.268999	-0.805332	0.299187	0.097119	-0.490823	0.241866	0.825915	0.135861
21518	8.276596	-0.262953	-5.468768	-0.040718	-0.126644	-0.267639	-0.808620	0.290546	0.101018	-0.487739	0.238304	0.828327	0.138551
21519	8.004380	-0.329345	-5.437291	-0.090370	-0.301509	-0.329005	-0.810171	0.285501	0.104982	-0.481387	0.234751	0.832518	0.141676
21520	7.738506	-0.306451	-5.557598	-0.000581	-0.276603	-0.257357	-0.810942	0.276145	0.114307	-0.475977	0.231370	0.836363	0.142870
21521	7.638980	-0.418376	-5.296228	0.002409	-0.311772	-0.348167	-0.813619	0.265585	0.123164	-0.469728	0.226613	0.840902	0.144521
21522	7.724723	-0.448961	-5.410712	0.019722	-0.337748	-0.314132	-0.815520	0.257993	0.130958	-0.463151	0.222233	0.845518	0.145614
21523	7.648988	-0.216693	-5.333923	0.133151	-0.138559	-0.263737	-0.815786	0.249911	0.136785	-0.460575	0.217166	0.848347	0.144975
21524	7.855892	-0.226733	-5.056783	0.052431	-0.129875	-0.064742	-0.817516	0.247569	0.139680	-0.458350	0.216080	0.849972	0.144128
21525	8.587767	0.080448	-5.565095	0.132023	-0.037306	-0.073713	-0.817799	0.247108	0.137732	-0.458028	0.213961	0.851011	0.142167
21526	8.749136	0.914050	-5.613990	0.097023	-0.097803	-0.106544	-0.817913	0.244912	0.137051	-0.456415	0.211654	0.852633	0.141083
21527	8.106277	1.119229	-5.028395	-0.089701	-0.033009	-0.044707	-0.818470	0.244972	0.135961	-0.455300	0.212016	0.852871	0.142695
21528	7.554645	1.083990	-5.003171	-0.020700	0.094307	-0.008199	-0.819453	0.246157	0.134807	-0.456737	0.211919	0.851985	0.143537
21529	7.856296	0.953496	-5.193991	-0.100328	0.123486	-0.013868	-0.820298	0.245783	0.131222	-0.458319	0.212436	0.850630	0.145749
21530	8.366752	0.896746	-5.208616	0.049570	0.053409	0.091243	-0.818739	0.249232	0.125651	-0.459644	0.213503	0.849893	0.144310
21531	8.972965	1.337166	-5.822440	0.108090	0.052955	0.021811	-0.821303	0.251898	0.117325	-0.461007	0.212896	0.849631	0.142391
21532	8.434937	1.867976	-5.525998	0.130183	0.002631	-0.033142	-0.818618	0.255545	0.116011	-0.461448	0.211262	0.850111	0.140517
21533	8.069943	1.538577	-5.541061	0.023671	0.036180	-0.191362	-0.820263	0.253117	0.111897	-0.461537	0.207816	0.850666	0.141996
21534	8.082411	1.232937	-5.357583	-0.022400	0.078359	-0.140178	-0.820767	0.248476	0.109973	-0.462311	0.205577	0.850448	0.144032
21535	8.264057	1.405559	-5.307710	-0.025384	0.105524	-0.116300	-0.823222	0.244822	0.105518	-0.463567	0.203632	0.849900	0.145980
21536	8.362980	1.372905	-5.275400	-0.130957	-0.037997	-0.081391	-0.823463	0.241534	0.104359	-0.462081	0.203743	0.850186	0.148844
21537	8.185529	1.533660	-5.236326	-0.186998	-0.063549	-0.052108	-0.825609	0.239224	0.106710	-0.459972	0.204849	0.850452	0.152299
21538	8.107491	1.474893	-5.332796	-0.208239	-0.098837	0.046975	-0.822159	0.240070	0.111260	-0.457501	0.208077	0.850501	0.155065
21539	8.102993	1.598732	-5.343894	-0.280925	-0.103503	0.067046	-0.820786	0.242105	0.114940	-0.454648	0.212158	0.850316	0.158891
21540	8.248791	1.590652	-5.180365	-0.387430	-0.065718	0.118198	-0.818591	0.245678	0.121178	-0.452162	0.218151	0.849115	0.164206
21541	8.111994	1.697997	-5.157648	-0.368206	-0.119293	0.228419	-0.816360	0.247743	0.129795	-0.449137	0.225769	0.847984	0.168007
21542	8.195739	1.683779	-5.226070	-0.384203	-0.162363	0.319311	-0.812041	0.257893	0.137784	-0.445622	0.235370	0.846636	0.170966
21543	8.052620	1.809099	-5.094335	-0.350540	-0.123465	0.344082	-0.808508	0.265639	0.146734	-0.442910	0.244729	0.844901	0.173436
21544	8.085154	1.869477	-5.273850	-0.252213	-0.104120	0.324068	-0.804358	0.276750	0.152175	-0.440955	0.252966	0.843309	0.174350
21545	8.244995	1.947363	-5.199631	-0.209434	-0.086876	0.280131	-0.800566	0.284968	0.159915	-0.439268	0.259801	0.841930	0.175219
21546	8.140737	1.927988	-4.966458	-0.203473	-0.061681	0.226864	-0.796201	0.290191	0.165958	-0.437893	0.265766	0.840546	0.176351
21547	7.893199	2.011588	-4.922852	-0.130660	-0.081091	0.146251	-0.792124	0.296795	0.172362	-0.436226	0.269581	0.840029	0.177156
21548	8.094390	1.943944	-5.046723	-0.096221	-0.084062	0.133506	-0.789680	0.301025	0.176440	-0.434702	0.273094	0.839682	0.177169
21549	8.067531	2.115456	-5.165339	-0.124024	-0.021662	0.045284	-0.788433	0.303255	0.181918	-0.433697	0.274898	0.839196	0.179131
21550	8.289714	1.458059	-5.438724	-0.147013	0.071395	0.061538	-0.786773	0.303398	0.184245	-0.434244	0.277074	0.837694	0.181468
21551	8.181983	1.066785	-5.495200	-0.235356	0.142891	0.101533	-0.786510	0.306044	0.187149	-0.435574	0.280174	0.835035	0.185726
21552	8.181408	0.520878	-5.648451	-0.349867	0.133891	0.196656	-0.784738	0.307236	0.187892	-0.436504	0.286120	0.831425	0.190609
21553	8.067102	-0.164114	-5.496513	-0.262775	0.158683	0.301256	-0.783274	0.312506	0.190944	-0.438657	0.292711	0.827295	0.193605
21554	8.486773	-0.128887	-5.451604	-0.190090	0.121210	0.217141	-0.781842	0.318357	0.190599	-0.440321	0.297622	0.824193	0.195561
21555	9.096571	-0.505016	-5.568615	-0.286535	0.092805	0.237253	-0.780094	0.321628	0.191605	-0.440971	0.303625	0.820819	0.199030
21556	9.011380	-0.696223	-5.909572	-0.288333	0.035876	0.173048	-0.774885	0.325939	0.198958	-0.440424	0.308994	0.818265	0.202464
21557	8.521193	-0.244947	-5.313592	-0.377446	-0.034449	0.273906	-0.772554	0.328868	0.204056	-0.438544	0.316910	0.815304	0.206220
21558	8.258711	-0.059728	-5.065926	-0.406653	-0.101376	0.284947	-0.768707	0.332245	0.210953	-0.435405	0.325651	0.812648	0.209707
21559	7.811647	-0.131545	-4.899964	-0.335837	-0.056028	0.260133	-0.764337	0.338993	0.220109	-0.433325	0.333034	0.809986	0.212697
21560	8.119769	0.188607	-5.068771	-0.206198	-0.028004	0.248529	-0.760788	0.343155	0.225271	-0.432475	0.339117	0.807645	0.213717
21561	8.594975	-0.045696	-5.203973	-0.167036	-0.131007	0.215799	-0.755605	0.349816	0.233041	-0.430099	0.344626	0.806560	0.213797
21562	8.485272	0.201862	-5.164452	-0.109578	-0.143642	0.177411	-0.750936	0.353314	0.240074	-0.427707	0.349205	0.806054	0.213072
21563	8.283476	0.031589	-5.017961	-0.019571	-0.101700	0.116892	-0.747794	0.357071	0.245078	-0.426402	0.351723	0.805985	0.211800
21564	8.287230	-0.022671	-5.131948	-0.080402	-0.050029	0.024921	-0.744492	0.358502	0.249116	-0.425060	0.353195	0.805850	0.212562
21565	8.250495	-0.084094	-4.872597	-0.128660	-0.072897	0.070732	-0.743950	0.360336	0.251419	-0.423272	0.355784	0.805372	0.213623
21566	8.088708	-0.240128	-4.543988	-0.168830	-0.030439	0.069617	-0.742668	0.360295	0.257720	-0.421803	0.358624	0.804366	0.215560
21567	8.204420	-0.119144	-4.586161	-0.227551	0.021971	0.058452	-0.741955	0.360254	0.261281	-0.420809	0.361443	0.802702	0.218971
21568	8.133093	0.260122	-4.624488	-0.270953	-0.021783	0.084175	-0.738622	0.360209	0.267013	-0.418791	0.365321	0.801037	0.222474
21569	8.025022	0.081597	-4.814792	-0.339337	0.046717	0.049922	-0.738323	0.360830	0.271441	-0.417336	0.368808	0.798666	0.227911
21570	8.720036	0.211606	-5.651287	-0.394710	0.198312	0.014853	-0.739370	0.358365	0.273773	-0.417571	0.371578	0.795029	0.235568
21571	8.620340	1.034622	-5.497310	-0.537225	0.226357	-0.078943	-0.741223	0.352712	0.273035	-0.416838	0.373783	0.791052	0.246513
21572	9.582477	1.518207	-5.902002	-0.560452	0.294490	-0.166904	-0.744665	0.344045	0.274600	-0.416378	0.374483	0.786973	0.258969
21573	9.431667	1.653464	-6.144202	-0.654094	0.159776	-0.234790	-0.750255	0.332173	0.276815	-0.412777	0.375423	0.783852	0.272486
21574	8.497892	2.069377	-5.570504	-0.548801	0.007629	-0.177571	-0.753192	0.318822	0.282896	-0.407718	0.377238	0.782044	0.282602
21575	7.725128	1.986716	-5.148547	-0.435807	0.015678	-0.228919	-0.752981	0.306345	0.290100	-0.403365	0.377147	0.781078	0.291504
21576	7.929800	2.254378	-4.966103	-0.228125	-0.075787	-0.217261	-0.758237	0.292313	0.296573	-0.399121	0.376170	0.781941	0.296255
21577	8.006454	2.286303	-5.036374	-0.182637	-0.174408	-0.216994	-0.757664	0.282836	0.302171	-0.393700	0.375287	0.783813	0.299662
21578	8.071101	2.112729	-5.324863	-0.132141	-0.170820	-0.108651	-0.757404	0.277853	0.310103	-0.389310	0.375786	0.785131	0.301316
21579	7.948859	2.290515	-5.319135	-0.061121	-0.219352	0.022781	-0.754298	0.274953	0.317312	-0.385487	0.377962	0.786252	0.300587
21580	7.586544	2.488036	-5.212541	-0.090800	-0.243030	0.080525	-0.750102	0.273626	0.326254	-0.381395	0.381523	0.786918	0.299564
21581	7.697845	2.247436	-5.049237	-0.155182	-0.240580	0.135439	-0.744550	0.274691	0.337250	-0.377150	0.386286	0.786745	0.299287
21582	7.722450	2.638975	-5.149025	-0.196688	-0.185371	0.153689	-0.742589	0.275707	0.344570	-0.373562	0.391429	0.785720	0.299797
21583	7.837487	2.641653	-5.228166	-0.211017	-0.150288	0.230705	-0.736818	0.278898	0.351850	-0.370824	0.397516	0.783731	0.300394
21584	7.565489	2.868182	-4.982289	-0.220109	-0.145030	0.234334	-0.732384	0.279970	0.360111	-0.368137	0.403815	0.781560	0.300954
21585	7.606082	2.751478	-4.979738	-0.181573	-0.102962	0.268282	-0.729115	0.284818	0.365592	-0.366551	0.409920	0.779023	0.301214
21586	7.770460	2.739597	-4.903859	-0.215483	-0.078628	0.263626	-0.724173	0.287543	0.371203	-0.365079	0.416194	0.776081	0.301990
21587	7.751328	2.940127	-4.660361	-0.190314	-0.052318	0.315054	-0.719792	0.290090	0.374887	-0.364453	0.422709	0.772650	0.302495
21588	7.651710	2.635039	-4.639307	-0.175201	0.057763	0.320341	-0.717762	0.294478	0.378704	-0.365735	0.428692	0.768402	0.303347
21589	8.112374	2.483223	-5.130811	-0.148965	0.110064	0.370837	-0.715607	0.297505	0.378868	-0.368262	0.434701	0.763468	0.304197
21590	8.464623	1.715223	-5.361485	-0.165777	0.087994	0.527687	-0.710853	0.309852	0.375729	-0.371295	0.443528	0.757139	0.303583
21591	8.373331	0.970307	-5.633379	-0.164199	0.191137	0.433780	-0.707977	0.319407	0.373262	-0.375235	0.450045	0.750818	0.304846
21592	8.406302	0.273969	-5.436311	-0.055113	0.261104	0.397075	-0.706734	0.326336	0.367904	-0.381006	0.454923	0.744875	0.305026
21593	9.006079	0.001000	-5.646451	0.014431	0.316708	0.389862	-0.705124	0.336483	0.362190	-0.388130	0.458613	0.738939	0.304956
21594	9.558664	-0.352076	-6.005062	-0.003492	0.248142	0.338605	-0.705169	0.345685	0.353413	-0.393757	0.462233	0.733819	0.304640
21595	8.777474	-0.221518	-5.207113	-0.040589	0.075292	0.270782	-0.701996	0.352647	0.349687	-0.396072	0.466051	0.730428	0.303971
21596	8.630105	-0.202014	-4.957585	-0.160626	0.002520	0.167874	-0.700132	0.354616	0.345808	-0.395570	0.469869	0.727820	0.304999
21597	8.227089	-0.649786	-5.165179	-0.061353	-0.015388	0.184442	-0.696600	0.357981	0.347215	-0.395855	0.473158	0.725783	0.304398
21598	8.004417	-0.773227	-5.244590	-0.027303	-0.052547	0.125771	-0.692762	0.361411	0.353017	-0.395531	0.475655	0.724786	0.303304
21599	8.421943	-0.622075	-5.524838	0.060878	-0.119953	0.111478	-0.689366	0.363605	0.352706	-0.395016	0.477592	0.724991	0.300427
21600	8.118826	-0.503649	-5.517563	0.095232	-0.195170	0.104278	-0.685574	0.368980	0.355743	-0.393650	0.479657	0.726044	0.296359
21601	7.718777	-0.290209	-5.312864	0.269164	-0.178620	-0.029422	-0.682743	0.374381	0.358516	-0.393419	0.478274	0.729270	0.290929
21602	7.823031	-0.365251	-5.196513	0.306273	-0.082712	-0.157949	-0.681408	0.376897	0.357970	-0.394116	0.474244	0.733092	0.286952
21603	8.091441	-0.813369	-5.190151	0.263760	-0.031407	-0.181986	-0.682772	0.375068	0.355812	-0.395080	0.469813	0.736516	0.284132
21604	8.276009	-0.548995	-5.113226	0.290727	-0.025125	-0.164422	-0.684282	0.374070	0.353844	-0.396404	0.465433	0.739800	0.280948
21605	7.551890	-0.521991	-5.298477	0.158074	-0.063339	-0.229930	-0.687549	0.371661	0.352767	-0.395627	0.461300	0.743267	0.279708
21606	8.016778	0.246130	-5.325339	0.441420	0.179333	-0.328633	-0.692893	0.366179	0.343697	-0.400408	0.452094	0.747208	0.277425
21607	8.185822	0.273497	-5.285601	0.398704	0.410989	-0.444657	-0.704876	0.360888	0.326875	-0.407629	0.440112	0.750024	0.278575
21608	8.435817	1.192317	-4.506578	0.409164	0.373509	-0.418652	-0.713932	0.353843	0.313763	-0.414359	0.428607	0.752772	0.279171
21609	9.798916	1.460864	-4.997690	0.411295	0.400660	-0.513788	-0.726273	0.344499	0.297247	-0.420994	0.415329	0.756012	0.280556
21610	9.317021	1.592935	-5.370003	0.328223	0.113150	-0.443852	-0.734201	0.335452	0.284827	-0.422836	0.405369	0.760479	0.280281
21611	8.423817	1.691546	-5.022048	0.382015	-0.066355	-0.465652	-0.745079	0.323736	0.276666	-0.422252	0.395530	0.766867	0.277803
21612	8.669591	1.832937	-5.387699	0.719394	-0.172558	-0.428054	-0.746376	0.316352	0.274033	-0.422786	0.383951	0.775547	0.269000
21613	8.113245	2.151816	-5.188543	0.903803	-0.146350	-0.477349	-0.749349	0.310594	0.270005	-0.424726	0.369719	0.785136	0.257830
21614	7.953841	1.662810	-5.342730	1.005823	-0.143631	-0.497462	-0.754295	0.306987	0.262418	-0.427153	0.354213	0.794960	0.245180
21615	7.917057	1.205071	-5.542348	1.079390	-0.151281	-0.589155	-0.759177	0.298229	0.254655	-0.429263	0.336363	0.805488	0.231910
21616	7.901294	1.441561	-5.810670	1.136272	-0.257816	-0.502594	-0.761891	0.291008	0.246142	-0.430216	0.319766	0.816056	0.216141
21617	7.508912	1.492558	-5.790838	1.160894	-0.230250	-0.473305	-0.765730	0.288619	0.241914	-0.431539	0.303044	0.825859	0.199740
21618	7.676328	1.523453	-5.652011	1.177550	-0.159504	-0.610975	-0.769115	0.281965	0.236324	-0.433375	0.283503	0.835313	0.184568
21619	7.584969	1.323128	-5.852740	1.242419	-0.162473	-0.719178	-0.773872	0.273794	0.227909	-0.434675	0.261292	0.845100	0.169087
21620	7.879879	1.045522	-5.918700	1.163631	-0.204419	-0.721083	-0.777470	0.260588	0.219453	-0.434632	0.239738	0.854239	0.154587
21621	8.803225	0.582293	-6.574418	1.109359	0.016695	-0.655370	-0.783919	0.244682	0.210035	-0.437855	0.218858	0.860460	0.141396
21622	7.477607	-0.214230	-5.066707	0.970078	-0.084683	-0.654024	-0.789616	0.234340	0.200674	-0.438612	0.199432	0.866565	0.130046
21623	8.179571	-0.426263	-5.174019	0.555456	0.135124	-0.581662	-0.793613	0.220809	0.193299	-0.441419	0.184211	0.869097	0.126036
21624	8.452964	-0.027170	-4.884625	0.600341	0.039207	-0.394099	-0.797101	0.209574	0.184412	-0.443209	0.172108	0.871621	0.119251
21625	8.280744	0.055877	-5.379914	0.597123	0.008223	-0.306008	-0.799255	0.202916	0.178536	-0.444502	0.161568	0.873997	0.111545
21626	8.078424	0.911389	-5.424728	0.644630	0.152382	-0.317978	-0.804738	0.197575	0.169476	-0.448424	0.150118	0.875008	0.103642
21627	8.317931	0.106754	-5.576568	0.420103	-0.082169	-0.418143	-0.808103	0.188484	0.162366	-0.447229	0.139313	0.877853	0.099766
21628	8.252307	0.021114	-5.304220	0.406239	0.052991	-0.229386	-0.808589	0.181405	0.158920	-0.448747	0.131744	0.878787	0.094891
21629	8.423594	-0.351847	-5.426548	0.421659	-0.041947	-0.227397	-0.808956	0.176762	0.156994	-0.448578	0.124174	0.880553	0.089357
21630	8.442960	-0.047326	-5.543611	0.265230	0.024459	-0.128659	-0.811283	0.174716	0.153871	-0.449359	0.119738	0.881105	0.085989
21631	8.198043	0.116361	-5.506824	0.236407	-0.113151	-0.027588	-0.811228	0.171161	0.155302	-0.447808	0.117467	0.882603	0.081734
21632	8.112911	0.026389	-5.262753	0.114240	-0.003602	-0.022522	-0.810682	0.171299	0.155168	-0.447907	0.116274	0.882871	0.079984
21633	8.021077	0.090937	-5.326512	0.202159	-0.078178	-0.011232	-0.810846	0.173910	0.156015	-0.446928	0.114541	0.883923	0.076259
21634	8.264274	0.052189	-5.637701	0.094494	-0.015397	-0.007834	-0.812349	0.173780	0.156296	-0.446787	0.113864	0.884212	0.074728
21635	8.053364	0.122483	-5.525523	0.072343	-0.032086	0.056348	-0.810572	0.174940	0.157722	-0.446436	0.114417	0.884480	0.072793
21636	8.105841	0.098642	-5.583180	-0.018754	-0.053036	0.072726	-0.811411	0.177893	0.160381	-0.445490	0.116201	0.884753	0.072443
21637	8.072420	0.210516	-5.590860	-0.050557	-0.040723	0.114864	-0.809521	0.180620	0.161078	-0.444797	0.118897	0.884768	0.072143
21638	7.956135	0.188074	-5.663931	-0.073941	-0.019337	0.127598	-0.808606	0.185513	0.163426	-0.444391	0.122091	0.884520	0.072358
21639	8.081995	0.288588	-5.631760	-0.072209	0.014205	0.121170	-0.809996	0.187712	0.164533	-0.444627	0.125005	0.883980	0.072524
21640	8.138883	-0.036954	-5.614276	-0.102647	0.003853	0.110993	-0.808134	0.192153	0.164374	-0.444528	0.128104	0.883511	0.073438
21641	8.025311	0.140698	-5.422936	-0.058476	-0.034243	0.160700	-0.807875	0.195077	0.167295	-0.444009	0.131662	0.883294	0.072887
21642	7.969084	-0.082509	-5.743451	-0.124148	0.002686	0.162288	-0.807111	0.200058	0.167864	-0.443895	0.135830	0.882652	0.073709
21643	8.071608	0.141220	-5.666139	-0.043799	-0.010437	0.193726	-0.807153	0.204051	0.168931	-0.443882	0.139802	0.882125	0.072666
21644	7.992266	-0.066457	-5.867366	-0.072537	-0.034907	0.111068	-0.805849	0.210878	0.171530	-0.443155	0.142669	0.882010	0.072930
21645	8.013172	0.120758	-5.736530	-0.046640	-0.059570	0.091012	-0.804648	0.214410	0.173106	-0.442111	0.144920	0.882184	0.072713
21646	7.936064	-0.128085	-5.942938	-0.086191	-0.066271	0.081704	-0.802309	0.215875	0.176743	-0.440742	0.147419	0.882400	0.073380
21647	7.853949	0.053982	-5.735842	-0.096905	-0.026430	0.123847	-0.803039	0.220017	0.177825	-0.440178	0.150641	0.882097	0.073858
21648	7.783058	-0.090045	-5.806573	-0.056907	0.017814	0.074263	-0.801668	0.221547	0.180376	-0.440361	0.152628	0.881625	0.074324
21649	7.788789	-0.018519	-5.719390	-0.164919	0.002475	0.074093	-0.803595	0.222914	0.181575	-0.440018	0.155525	0.881102	0.076527
21650	8.013054	-0.015596	-5.693949	-0.223926	0.007926	0.125404	-0.802109	0.224825	0.181952	-0.439579	0.159881	0.880282	0.079448
21651	7.984161	0.052179	-6.030493	-0.274241	0.038472	0.156449	-0.801203	0.230420	0.184205	-0.439630	0.165122	0.878963	0.082968
21652	7.993934	0.281775	-5.799960	-0.354338	0.060376	0.240722	-0.799025	0.232674	0.185970	-0.439835	0.172556	0.877008	0.087332
21653	7.880354	0.344828	-5.561071	-0.451558	0.089812	0.229468	-0.798663	0.237349	0.187211	-0.440244	0.180515	0.874560	0.093507
21654	7.917359	0.296044	-5.739050	-0.581064	0.107869	0.242026	-0.797191	0.241281	0.189084	-0.440378	0.189847	0.871565	0.101978
21655	8.126337	0.449955	-5.574412	-0.546576	0.168620	0.365029	-0.796578	0.247376	0.189722	-0.441964	0.200780	0.867464	0.108908
21656	7.796526	0.137284	-5.409575	-0.581977	0.195651	0.406088	-0.793443	0.258821	0.188466	-0.443785	0.212717	0.862724	0.116244
21657	8.206598	0.115343	-4.715111	-0.529185	0.184493	0.467795	-0.790141	0.269060	0.189057	-0.445797	0.225148	0.857725	0.121988
21658	8.783432	-0.340596	-5.010101	-0.519850	0.129050	0.442252	-0.786802	0.277016	0.190744	-0.446639	0.237185	0.853220	0.127563
21659	8.962221	-0.015982	-5.082283	-0.324941	0.122777	0.446404	-0.783239	0.288615	0.191964	-0.448383	0.247490	0.849048	0.129686
21660	8.491002	-0.204566	-4.875129	-0.390364	0.033811	0.333428	-0.780728	0.298034	0.195396	-0.447800	0.256694	0.846025	0.133508
21661	8.616474	-0.220423	-4.843702	-0.449836	-0.012068	0.303131	-0.779414	0.304418	0.198517	-0.446184	0.265981	0.843231	0.138329
21662	8.540139	-0.313872	-4.706231	-0.435375	-0.028613	0.332520	-0.775199	0.311014	0.205057	-0.444215	0.275662	0.840453	0.142556
21663	8.640171	-0.449127	-4.797784	-0.447782	-0.021772	0.311377	-0.770554	0.316585	0.212491	-0.442396	0.285033	0.837485	0.147178
21664	8.472987	-0.194438	-4.717431	-0.326521	-0.043556	0.299728	-0.768409	0.324329	0.218982	-0.440607	0.293182	0.835156	0.149751
21665	8.505897	-0.234700	-4.805855	-0.376016	-0.036966	0.191345	-0.765099	0.326225	0.224970	-0.438531	0.299900	0.833065	0.154121
21666	8.275251	-0.287825	-4.700987	-0.383478	0.002212	0.182036	-0.762033	0.325495	0.230526	-0.436750	0.306394	0.830731	0.158927
21667	8.122578	-0.318647	-4.492641	-0.353435	0.121124	0.130488	-0.762024	0.326609	0.233477	-0.437221	0.311362	0.827566	0.164397
21668	8.527799	-0.192023	-5.105825	-0.286594	0.280288	0.115774	-0.761188	0.325737	0.233965	-0.440379	0.314970	0.823410	0.169873
21669	8.744838	0.384008	-5.322684	-0.352015	0.348546	0.024834	-0.763110	0.323074	0.229016	-0.444196	0.317381	0.818779	0.177652
21670	9.544772	0.559738	-6.008259	-0.425639	0.303659	-0.126453	-0.767300	0.315817	0.224633	-0.445931	0.318111	0.815311	0.187665
21671	9.483098	1.046202	-6.089714	-0.467945	0.166575	-0.187729	-0.768965	0.305083	0.222212	-0.445152	0.318669	0.813057	0.198062
21672	8.736571	1.036290	-6.042550	-0.336176	0.134461	-0.182998	-0.773065	0.293552	0.222648	-0.444398	0.318257	0.811655	0.206009
21673	7.814208	0.720986	-5.551317	-0.296293	0.116005	-0.126242	-0.776226	0.284583	0.224605	-0.444029	0.318446	0.810049	0.212721
21674	7.793654	1.144151	-5.274923	-0.114518	0.052717	-0.092679	-0.778902	0.279075	0.224021	-0.443700	0.317853	0.809665	0.215736
21675	8.201616	1.265981	-5.533272	-0.005302	-0.030978	-0.174811	-0.777177	0.273675	0.225599	-0.442530	0.315282	0.810909	0.217235
21676	7.928024	1.458721	-5.478322	-0.094783	-0.073425	-0.231835	-0.780881	0.265458	0.229528	-0.439669	0.312800	0.812581	0.220364
21677	7.934216	1.263640	-5.219031	-0.076356	-0.049906	-0.195156	-0.781878	0.258947	0.231888	-0.437599	0.310588	0.813803	0.223083
21678	7.928823	1.113489	-5.229467	-0.133314	0.009476	-0.107301	-0.781754	0.251633	0.236110	-0.436384	0.310093	0.813768	0.226259
21679	7.894289	1.470084	-4.863638	-0.154440	-0.057801	0.002937	-0.781281	0.248424	0.238932	-0.434557	0.311813	0.813469	0.228475
21680	7.940234	1.320032	-5.088491	-0.327595	-0.056836	0.026433	-0.779025	0.245958	0.243154	-0.431641	0.315470	0.812263	0.233224
21681	8.045495	2.004733	-4.853733	-0.308428	-0.070225	0.065175	-0.779227	0.244509	0.250208	-0.428892	0.319561	0.810927	0.237339
21682	7.899115	1.765100	-4.987463	-0.326548	-0.006093	0.132861	-0.777119	0.243396	0.255338	-0.427265	0.324670	0.808536	0.241461
21683	8.277597	1.904121	-4.706107	-0.213341	0.071020	0.256030	-0.774523	0.245346	0.257491	-0.428286	0.330308	0.805145	0.243329
21684	8.317001	1.770667	-4.539417	-0.116796	0.110187	0.304779	-0.773525	0.252619	0.256688	-0.430702	0.335800	0.801577	0.243329
21685	8.321676	1.683097	-4.520844	-0.125129	0.098634	0.267148	-0.770745	0.259356	0.254874	-0.432771	0.340675	0.798231	0.243881
21686	8.129465	1.644526	-4.436637	-0.084698	0.089518	0.309403	-0.767452	0.268865	0.253224	-0.435063	0.346029	0.794893	0.243165
21687	8.096610	1.667621	-4.333839	0.003438	0.177634	0.278237	-0.765089	0.274865	0.249448	-0.439290	0.349524	0.791343	0.242142
21688	8.787301	1.048842	-4.479603	-0.044925	0.342090	0.366012	-0.764297	0.284872	0.244007	-0.446081	0.354162	0.785498	0.242020
21689	9.287467	0.495160	-4.678188	-0.012009	0.310684	0.399171	-0.762012	0.294425	0.235916	-0.452841	0.358985	0.779714	0.241064
21690	9.308393	-0.358520	-5.034675	0.133828	0.258773	0.274599	-0.761971	0.306120	0.224544	-0.459088	0.360916	0.775997	0.238340
21691	8.976559	-0.196330	-5.021211	0.217080	0.178971	0.249151	-0.760524	0.315518	0.214118	-0.464663	0.361923	0.773485	0.234139
21692	9.357131	0.143593	-5.796287	0.254272	0.205892	0.199748	-0.758490	0.324163	0.207622	-0.470551	0.361800	0.771271	0.229834
21693	8.980055	-0.805046	-5.554141	0.143238	0.013881	0.305126	-0.755731	0.332568	0.205909	-0.473210	0.365121	0.769516	0.224953
21694	8.524223	-0.842817	-4.670447	0.199589	-0.008990	0.157463	-0.750912	0.340274	0.203587	-0.475170	0.365819	0.769316	0.220324
21695	8.429433	-0.698581	-4.528322	0.111262	-0.113278	0.150124	-0.748641	0.344980	0.203577	-0.474909	0.367633	0.769724	0.216408
21696	8.521531	-0.823475	-5.025190	-0.096919	-0.044449	0.087197	-0.746609	0.349482	0.207950	-0.473824	0.370221	0.769056	0.216749
21697	8.329768	-0.458031	-5.054275	-0.098435	-0.139340	0.041484	-0.745474	0.349495	0.213157	-0.471113	0.372489	0.769600	0.216843
21698	8.508991	-0.660903	-4.847384	-0.073612	-0.170909	0.014068	-0.742449	0.351075	0.217069	-0.467927	0.374276	0.770750	0.216578
21699	8.394539	-0.437818	-4.788527	0.004162	-0.171274	0.016069	-0.741428	0.350185	0.223733	-0.465357	0.375339	0.772214	0.215056
21700	8.402976	-0.465050	-4.931490	-0.072152	-0.154402	-0.000630	-0.740010	0.350016	0.229750	-0.462356	0.376811	0.773306	0.215030
21701	8.237835	-0.564006	-5.058773	-0.036689	-0.202645	-0.073947	-0.736963	0.350173	0.234262	-0.458580	0.377007	0.775548	0.214699
21702	8.221907	-0.453352	-4.985013	0.023726	-0.203171	-0.037108	-0.737138	0.346758	0.241608	-0.455373	0.377241	0.777746	0.213158
21703	8.214752	-0.409535	-4.994119	-0.010430	-0.072535	-0.096103	-0.737076	0.344457	0.245998	-0.453700	0.376295	0.779067	0.213572
21704	8.311764	-0.377204	-4.925093	-0.024713	-0.082559	-0.081404	-0.735903	0.340894	0.250164	-0.451801	0.375783	0.780270	0.214107
21705	8.490569	-0.564714	-4.778455	-0.065444	-0.014836	-0.072404	-0.737215	0.337989	0.253020	-0.450718	0.375463	0.780645	0.215578
21706	8.415675	-0.226620	-4.638226	-0.045447	-0.007567	-0.041134	-0.739268	0.337224	0.252169	-0.450009	0.375424	0.780783	0.216624
21707	8.482585	-0.289542	-4.682188	-0.026427	0.040801	-0.019150	-0.740493	0.336030	0.251284	-0.450330	0.375343	0.780416	0.217421
21708	8.598230	-0.441559	-4.617475	-0.037416	0.063566	-0.091694	-0.740733	0.333896	0.252255	-0.450568	0.374134	0.780324	0.219331
21709	8.568674	-0.362190	-4.734175	0.011707	0.078865	-0.103548	-0.743315	0.330709	0.249752	-0.451414	0.372230	0.780398	0.220567
21710	8.895856	-0.110081	-4.901723	-0.026182	0.112491	-0.154951	-0.744646	0.327398	0.249426	-0.452217	0.369704	0.780376	0.223230
21711	8.757239	0.123055	-4.856385	-0.056620	0.091932	-0.195341	-0.751170	0.320195	0.244656	-0.452346	0.366917	0.780687	0.226457
21712	8.611306	0.488759	-4.568434	-0.025827	0.143757	-0.140271	-0.753051	0.314706	0.240496	-0.453698	0.364441	0.780264	0.229191
21713	8.608817	0.391375	-4.537584	-0.120913	0.143925	-0.138638	-0.754513	0.309940	0.238573	-0.454417	0.362864	0.779362	0.233303
21714	8.465326	0.267934	-4.658591	-0.065121	0.069536	-0.098093	-0.757072	0.306098	0.238089	-0.454501	0.361751	0.779099	0.235731
21715	8.256421	0.346236	-4.601975	-0.042387	0.101389	-0.140339	-0.758256	0.301692	0.237283	-0.455099	0.359623	0.778948	0.238320
21716	8.713121	0.584484	-4.528152	0.001493	0.107326	-0.209856	-0.761490	0.295475	0.234190	-0.455707	0.355983	0.779441	0.240997
21717	8.909266	0.673338	-4.747404	-0.007785	0.046597	-0.208808	-0.767181	0.289494	0.232782	-0.455357	0.352717	0.780419	0.243286
21718	8.749643	0.587754	-4.790289	-0.009038	0.023922	-0.323522	-0.770792	0.281788	0.231798	-0.454014	0.347782	0.782386	0.246557
21719	8.974751	1.037219	-5.155574	-0.031272	0.034797	-0.333563	-0.775592	0.270743	0.231035	-0.452661	0.342811	0.784190	0.250250
21720	8.772883	1.301130	-5.201847	-0.090896	-0.023344	-0.297803	-0.776830	0.260428	0.231382	-0.450104	0.339230	0.785937	0.254227
21721	8.706476	1.475346	-5.140274	-0.118837	-0.014825	-0.316207	-0.779914	0.246362	0.234950	-0.447391	0.335532	0.787584	0.258787
21722	8.533372	1.478386	-5.095146	-0.167290	-0.051643	-0.345641	-0.782769	0.234874	0.237025	-0.443582	0.332010	0.789436	0.264188
21723	8.260070	1.634043	-4.987324	-0.165436	-0.072642	-0.272229	-0.784400	0.224977	0.240421	-0.439803	0.329684	0.791005	0.268686
21724	7.929742	1.669228	-4.726025	-0.176758	-0.060370	-0.216358	-0.785893	0.215198	0.244234	-0.436433	0.328330	0.791949	0.273026
21725	8.065128	1.760112	-4.703931	-0.193430	-0.018617	-0.158604	-0.787708	0.208805	0.247295	-0.433891	0.327723	0.792105	0.277319
21726	8.106937	1.872942	-4.641975	-0.189794	-0.013907	-0.020938	-0.787883	0.202806	0.250365	-0.432206	0.329367	0.791228	0.280489
21727	8.325507	1.938399	-4.755970	-0.240760	-0.011023	0.057926	-0.786766	0.201896	0.251535	-0.430646	0.332531	0.789607	0.283706
21728	8.393699	2.214631	-4.778452	-0.314843	0.027761	0.090812	-0.786064	0.201788	0.253581	-0.429386	0.336786	0.786871	0.288160
21729	8.340913	2.112208	-4.707118	-0.294071	0.060088	0.180697	-0.786066	0.201927	0.253590	-0.429246	0.341894	0.783456	0.291639
21730	8.299585	2.067494	-4.425753	-0.311989	0.080518	0.193468	-0.784713	0.203563	0.253951	-0.429396	0.347351	0.779528	0.295469
21731	8.368606	2.069160	-4.225482	-0.305509	0.111566	0.228321	-0.784497	0.208160	0.253954	-0.430211	0.352940	0.775184	0.299067
21732	8.487880	2.063744	-4.065774	-0.311117	0.100303	0.294424	-0.784581	0.214205	0.252948	-0.431220	0.359793	0.770277	0.302112
21733	8.490146	2.225602	-3.842646	-0.278327	0.096722	0.290858	-0.781644	0.220431	0.253024	-0.432320	0.366128	0.765664	0.304646
21734	8.798207	2.055710	-3.811805	-0.292214	0.132228	0.314671	-0.780364	0.226885	0.251757	-0.434025	0.372837	0.760346	0.307391
21735	9.028164	2.208262	-3.737307	-0.267589	0.074897	0.318560	-0.779376	0.234476	0.250149	-0.434999	0.379552	0.755656	0.309355
21736	9.061584	2.174426	-3.762924	-0.212836	0.043377	0.350833	-0.778112	0.242573	0.249530	-0.436135	0.386561	0.751235	0.309845
21737	9.222848	1.780263	-3.926067	-0.227918	0.016423	0.403114	-0.773825	0.251613	0.251550	-0.437000	0.394483	0.746527	0.310017
21738	9.056017	1.264832	-4.094636	-0.174025	0.006732	0.501287	-0.769858	0.263379	0.252090	-0.438753	0.403553	0.741357	0.308271
21739	8.857889	0.711245	-3.933878	-0.069247	0.013261	0.447213	-0.766447	0.276364	0.253533	-0.441048	0.410694	0.737163	0.305611
21740	8.856219	0.367894	-4.003666	-0.007933	0.036029	0.339880	-0.761679	0.288367	0.251746	-0.443519	0.415682	0.733946	0.303023
21741	8.646040	0.336929	-3.754535	-0.004678	0.014105	0.258213	-0.759087	0.300311	0.251898	-0.445184	0.419438	0.731614	0.301037
21742	9.029418	0.674384	-4.167518	0.022533	-0.008090	0.183189	-0.755345	0.306239	0.249202	-0.446291	0.422103	0.730236	0.299012
21743	9.254613	0.234705	-4.765589	-0.064237	-0.000828	0.252701	-0.754561	0.309809	0.250098	-0.447176	0.426395	0.727699	0.297784
21744	9.013767	-0.125303	-4.913475	-0.063927	0.057838	0.256160	-0.753030	0.318074	0.248801	-0.448929	0.430481	0.724562	0.296916
21745	9.142275	-0.287907	-4.429144	0.066164	0.069765	0.296785	-0.749031	0.325647	0.246615	-0.452195	0.433826	0.721745	0.293938
21746	9.017885	-0.264869	-4.634427	-0.008040	0.003759	0.264601	-0.745318	0.335104	0.245919	-0.453658	0.437845	0.719302	0.291704
21747	8.966125	-0.183755	-4.508811	0.004544	0.000453	0.257296	-0.742523	0.341100	0.245021	-0.455125	0.441582	0.717051	0.289317
21748	8.745773	-0.364904	-4.265107	0.033212	-0.039984	0.238076	-0.737824	0.348968	0.245180	-0.456144	0.445078	0.715438	0.286333
21749	8.639704	-0.651789	-4.151933	0.120863	-0.058825	0.162968	-0.736138	0.355960	0.244216	-0.457238	0.446747	0.715196	0.282570
21750	8.455214	-0.701707	-4.309564	0.094765	-0.112787	0.080368	-0.733442	0.360834	0.246409	-0.456836	0.447857	0.715960	0.279509
21751	8.431806	-0.897817	-4.138519	0.217853	-0.110122	0.029187	-0.732805	0.364465	0.246074	-0.457303	0.447027	0.717896	0.275074
21752	8.789731	-1.172326	-4.467608	0.319038	-0.068386	-0.025714	-0.730928	0.367005	0.244838	-0.458926	0.444327	0.720396	0.270167
21753	9.077207	-0.872663	-4.184217	0.313247	-0.080332	-0.102660	-0.730537	0.367117	0.242370	-0.459938	0.440552	0.723692	0.265783
21754	9.055679	-0.872782	-4.164095	0.344972	-0.149725	-0.175897	-0.732852	0.365257	0.241180	-0.459785	0.435777	0.728370	0.261099
21755	8.927461	-0.795353	-4.265046	0.256758	-0.105811	-0.229378	-0.734318	0.361551	0.240420	-0.459242	0.430783	0.732623	0.258429
21756	8.658483	-1.011965	-4.063221	0.147335	-0.164766	-0.348871	-0.738334	0.354328	0.241117	-0.456210	0.425300	0.737835	0.258055
21757	8.773476	-1.050665	-4.130557	0.220382	-0.112743	-0.359806	-0.741475	0.344341	0.243972	-0.454546	0.418730	0.742976	0.256982
21758	8.561837	-0.957149	-4.122035	0.165791	0.009822	-0.360139	-0.743571	0.337349	0.245078	-0.454147	0.411956	0.746687	0.257878
21759	8.509737	-0.848617	-4.051766	0.195459	-0.018070	-0.341677	-0.748667	0.325915	0.240861	-0.453738	0.405364	0.750579	0.257746
21760	9.138136	-0.587244	-4.525116	0.289572	0.143441	-0.396638	-0.753771	0.316085	0.238115	-0.456111	0.396148	0.753916	0.258148
21761	8.661107	0.084310	-4.809578	0.166615	0.211468	-0.483241	-0.759541	0.302011	0.230999	-0.458127	0.386445	0.756559	0.261530
21762	7.943807	1.046898	-3.892686	0.112964	0.279347	-0.573346	-0.768320	0.286657	0.222460	-0.460129	0.375375	0.758928	0.267215
21763	9.127066	1.549339	-4.373136	0.063110	0.340005	-0.595232	-0.775986	0.269638	0.213398	-0.462558	0.364099	0.760474	0.274138
21764	9.713065	1.594057	-4.940487	-0.142888	0.201673	-0.485185	-0.782944	0.251960	0.206212	-0.461836	0.357053	0.761282	0.282259
21765	9.445292	1.673519	-4.398712	0.013191	0.240069	-0.396883	-0.788018	0.237560	0.199893	-0.463323	0.349691	0.761897	0.287333
21766	9.079958	1.733126	-4.312222	0.198895	0.113700	-0.418409	-0.795271	0.221946	0.193384	-0.463964	0.340937	0.764851	0.288967
21767	8.715206	1.855116	-4.177052	0.193740	0.133178	-0.406577	-0.798557	0.208646	0.189724	-0.464930	0.332291	0.767445	0.290603
21768	8.774092	1.852845	-4.039213	0.280759	0.008861	-0.285989	-0.801084	0.201645	0.188224	-0.465188	0.325392	0.770833	0.289026
21769	8.792158	1.796294	-4.170654	0.184790	0.019178	-0.284368	-0.802361	0.192719	0.185772	-0.464993	0.319312	0.773539	0.288891
21770	8.608215	2.005262	-3.747077	0.110817	-0.042661	-0.201824	-0.803893	0.184852	0.187505	-0.463803	0.315567	0.775820	0.288803
21771	8.641469	1.812531	-4.036932	0.045358	-0.058495	-0.117543	-0.804243	0.180495	0.188342	-0.462453	0.313786	0.777352	0.288790
21772	8.709217	2.062715	-4.105447	0.018775	-0.088193	-0.080790	-0.805941	0.175902	0.191649	-0.460662	0.313038	0.778741	0.288721
21773	8.962133	2.046380	-4.105350	-0.060076	-0.124976	-0.014766	-0.804527	0.174718	0.195545	-0.458192	0.314194	0.779629	0.289000
21774	8.813926	2.230732	-4.033410	-0.067253	-0.131870	-0.007429	-0.803775	0.172513	0.200622	-0.455596	0.315634	0.780450	0.289320
21775	8.607530	2.091813	-3.872054	-0.098355	-0.176702	0.065925	-0.801796	0.171873	0.207566	-0.452528	0.318671	0.781061	0.289155
21776	8.518112	1.973438	-3.857409	-0.090492	-0.166324	0.153972	-0.797390	0.173501	0.212979	-0.450167	0.323026	0.781011	0.288141
21777	8.555140	2.035029	-3.769046	-0.120187	-0.178712	0.209009	-0.794650	0.179153	0.222220	-0.447733	0.328472	0.780551	0.287021
21778	8.808110	1.911303	-3.716527	-0.130823	-0.112907	0.249294	-0.791798	0.183914	0.226739	-0.446458	0.334361	0.779110	0.286121
21779	8.713014	1.933467	-3.872200	-0.155547	-0.105364	0.247376	-0.788127	0.189325	0.231976	-0.445131	0.340257	0.777470	0.285701
21780	8.366561	1.613209	-3.675399	-0.167327	-0.082168	0.351796	-0.785444	0.196862	0.236802	-0.444643	0.347836	0.774785	0.284625
21781	8.332312	1.594850	-3.734607	-0.080277	0.048566	0.378354	-0.782540	0.206770	0.238612	-0.446938	0.354166	0.771209	0.282930
21782	8.752901	1.602726	-4.180107	-0.140627	0.050307	0.447132	-0.779364	0.216171	0.239290	-0.449161	0.362174	0.766722	0.281465
21783	9.249258	0.871058	-4.483544	-0.123845	0.088021	0.588390	-0.775703	0.230065	0.239138	-0.452856	0.371826	0.760883	0.278790
21784	9.243902	0.720842	-4.489152	0.049925	0.187698	0.575697	-0.771247	0.245396	0.237831	-0.459192	0.379214	0.755082	0.274210
21785	9.239453	-0.095603	-4.716465	-0.016099	0.076854	0.368229	-0.766814	0.261124	0.234077	-0.462202	0.384549	0.751442	0.271708
21786	8.870682	-0.571341	-4.845834	-0.010655	0.056167	0.296537	-0.762851	0.273300	0.234779	-0.464488	0.388978	0.748511	0.269591
21787	8.995068	-0.502387	-4.990091	-0.069756	-0.055856	0.217723	-0.759343	0.278479	0.236159	-0.464232	0.393284	0.746928	0.268170
21788	9.258445	-1.717157	-5.307285	-0.227893	-0.096969	0.391665	-0.755386	0.283820	0.242762	-0.463005	0.401900	0.743452	0.267174
21789	8.894815	-1.478723	-4.456631	-0.383227	0.006396	0.392101	-0.752310	0.291847	0.245966	-0.462049	0.411387	0.738117	0.269176
21790	8.478148	-0.215661	-4.044045	-0.478005	-0.031384	0.348981	-0.746152	0.297495	0.254215	-0.459434	0.421235	0.732869	0.272736
21791	8.651311	0.198187	-4.257905	-0.503941	-0.015811	0.337078	-0.740406	0.303541	0.263041	-0.456719	0.431030	0.727339	0.276764
21792	8.929256	0.350060	-4.518442	-0.442055	-0.124957	0.266798	-0.735299	0.306617	0.272928	-0.452470	0.439770	0.723639	0.279678
21793	8.910425	0.051242	-4.645253	-0.229548	-0.140509	0.068983	-0.729774	0.309390	0.283204	-0.448739	0.443792	0.722984	0.281028
21794	8.747779	-0.330755	-4.641662	-0.069108	-0.259132	-0.081096	-0.727755	0.305930	0.290801	-0.443844	0.444843	0.725574	0.280464
21795	8.176003	-0.378289	-4.412925	-0.010338	-0.249862	-0.211419	-0.723920	0.301730	0.301631	-0.438870	0.443440	0.729575	0.280131
21796	8.311866	-0.454058	-4.259125	0.120106	-0.277147	-0.223027	-0.722418	0.296809	0.310792	-0.434555	0.440834	0.734579	0.277888
21797	8.717551	-0.444616	-4.452922	0.221262	-0.174552	-0.248600	-0.720270	0.292883	0.316437	-0.432506	0.436409	0.739462	0.275104
21798	8.623167	-0.531674	-4.780783	0.297319	-0.146970	-0.282492	-0.718963	0.289464	0.320473	-0.431286	0.430603	0.744755	0.271870
21799	8.349073	-0.442232	-4.436716	0.387557	-0.070512	-0.335692	-0.719491	0.286511	0.318240	-0.431701	0.422830	0.750278	0.268200
21800	8.513031	-0.385777	-4.753982	0.409970	-0.010178	-0.359566	-0.722726	0.282110	0.318003	-0.432996	0.414064	0.755520	0.265058
21801	8.044540	0.156627	-4.815032	0.462081	0.125112	-0.440443	-0.725724	0.277662	0.312818	-0.436323	0.402931	0.760426	0.262719
21802	8.048876	0.534332	-4.416713	0.386666	0.303806	-0.470161	-0.733968	0.270922	0.298893	-0.441483	0.390916	0.763487	0.263374
21803	9.185726	1.312002	-4.784969	0.338664	0.392060	-0.492048	-0.740966	0.263972	0.286043	-0.447461	0.378515	0.765540	0.265432
21804	9.003323	1.555935	-4.798293	0.175361	0.306405	-0.499571	-0.748318	0.253328	0.274756	-0.450726	0.367798	0.767412	0.269535
21805	9.436687	1.600789	-5.475845	0.166603	0.258653	-0.343442	-0.754548	0.243167	0.267607	-0.454005	0.359803	0.768456	0.271842
21806	8.936607	1.587897	-5.336495	0.231808	-0.010587	-0.341158	-0.760783	0.232389	0.258774	-0.453581	0.352632	0.772213	0.271297
21807	8.342368	1.632788	-4.937284	0.352058	0.125169	-0.372449	-0.762155	0.229831	0.254375	-0.455865	0.343165	0.775583	0.269995
21808	8.101667	2.150001	-4.507161	0.453322	0.162439	-0.417225	-0.767018	0.221478	0.249794	-0.459126	0.331852	0.779298	0.267904
21809	8.118129	2.004953	-4.187560	0.466742	0.176655	-0.533764	-0.770392	0.212824	0.242299	-0.461956	0.318413	0.783666	0.266604
21810	8.795844	2.154269	-4.467888	0.465634	0.134459	-0.502335	-0.776775	0.202240	0.232379	-0.464216	0.305721	0.787970	0.264843
21811	8.741505	1.883867	-4.525573	0.395985	0.060090	-0.362940	-0.780135	0.193249	0.226099	-0.465505	0.296115	0.791725	0.262282
21812	8.689969	1.651094	-4.858400	0.280187	-0.063176	-0.234569	-0.782135	0.188432	0.225413	-0.464847	0.290306	0.795111	0.259689
21813	8.296065	1.754204	-4.746411	0.212597	-0.109177	-0.155782	-0.781665	0.184977	0.227533	-0.463373	0.286537	0.798182	0.257076
21814	8.286722	1.897632	-4.769274	0.102164	-0.120317	-0.040344	-0.781347	0.183817	0.231304	-0.461756	0.285745	0.800014	0.255165
21815	8.127639	1.940346	-4.796854	0.037508	-0.145138	0.008172	-0.780503	0.184582	0.235461	-0.459502	0.286381	0.801572	0.253627
21816	8.241136	2.012238	-4.793385	0.014347	-0.115919	0.029221	-0.778824	0.185004	0.240688	-0.457805	0.287473	0.802509	0.252494
21817	8.188691	2.256171	-4.514552	0.034522	-0.113469	0.032965	-0.776363	0.187453	0.244109	-0.456140	0.288350	0.803617	0.250978
21818	8.049778	2.313572	-4.743216	0.062859	-0.112354	-0.002796	-0.774859	0.189134	0.246394	-0.454616	0.288453	0.804943	0.249369
21819	8.249492	2.356487	-4.793869	0.108730	-0.094713	-0.068750	-0.774261	0.187413	0.250128	-0.453140	0.286895	0.806839	0.247724
21820	8.327990	2.480289	-4.665600	0.210250	0.008931	-0.113636	-0.773149	0.187180	0.251751	-0.453860	0.283258	0.808418	0.245430
21821	8.518399	2.029426	-4.774662	0.269470	0.093086	-0.168746	-0.774252	0.185426	0.247948	-0.455807	0.277664	0.809940	0.243186
21822	8.840767	1.832868	-4.751774	0.453848	0.133959	-0.120699	-0.774559	0.184327	0.241843	-0.459830	0.271046	0.811540	0.237682
21823	8.699267	1.246820	-4.730986	0.567478	0.051865	-0.108545	-0.777077	0.185566	0.237136	-0.462957	0.263847	0.814402	0.229795
21824	8.361694	1.054622	-4.685811	0.630376	-0.003817	-0.043291	-0.778251	0.188876	0.232406	-0.465928	0.257437	0.817484	0.219903
21825	8.248980	0.995316	-4.904141	0.648276	0.080632	-0.102158	-0.777218	0.191301	0.228013	-0.469845	0.249411	0.820152	0.210691
21826	8.130536	1.095059	-4.686564	0.558047	0.022805	-0.116925	-0.779083	0.194912	0.223032	-0.472421	0.242278	0.822807	0.202754
21827	8.162218	0.826642	-4.216206	0.603060	0.031282	-0.076500	-0.779269	0.195978	0.218293	-0.475269	0.235247	0.825379	0.193720
21828	8.751847	0.265529	-4.990481	0.633233	0.028252	-0.116798	-0.778781	0.198775	0.215026	-0.478163	0.227313	0.828036	0.184514
21829	8.723579	0.498032	-5.316316	0.659780	-0.042029	-0.143221	-0.779089	0.198975	0.210923	-0.479648	0.218863	0.831566	0.174742
21830	8.680984	0.559715	-5.553382	0.717846	-0.085101	-0.226545	-0.779089	0.197557	0.208503	-0.480471	0.208616	0.835783	0.164601
21831	8.648204	0.235047	-5.914072	0.701406	-0.067834	-0.299166	-0.780214	0.198644	0.206520	-0.480952	0.197197	0.840029	0.155402
21832	8.176726	0.227368	-5.816808	0.681944	-0.168283	-0.298228	-0.780443	0.194510	0.205584	-0.479774	0.186259	0.844846	0.146150
21833	7.572289	0.153821	-5.439720	0.723884	-0.143498	-0.270793	-0.782595	0.191974	0.206823	-0.478896	0.175283	0.849396	0.135874
21834	7.573459	-0.161040	-5.465963	0.627863	-0.142985	-0.305902	-0.783344	0.186650	0.207605	-0.477732	0.164568	0.853462	0.127638
21835	7.656040	-0.304903	-5.629362	0.665660	-0.104954	-0.265527	-0.784520	0.182457	0.208186	-0.477084	0.154107	0.857114	0.118308
21836	7.640110	-0.365625	-5.793366	0.738266	-0.044950	-0.225126	-0.784089	0.179749	0.206370	-0.477943	0.143411	0.859891	0.107663
21837	7.728715	-0.656184	-6.049707	0.671795	-0.028404	-0.251929	-0.786824	0.177430	0.203234	-0.478445	0.132924	0.862424	0.098214
21838	7.478611	-0.535714	-6.041986	0.695741	-0.024302	-0.245501	-0.788292	0.173346	0.201627	-0.479285	0.122182	0.864595	0.088502
21839	7.434874	-0.510370	-6.100554	0.603631	0.054233	-0.277011	-0.791299	0.169719	0.196767	-0.480789	0.111754	0.865945	0.080575
21840	7.323817	-0.645736	-6.073137	0.492161	0.147276	-0.350830	-0.795631	0.162107	0.191128	-0.483781	0.100813	0.866056	0.075762
21841	7.591617	-0.844054	-6.251060	0.438096	0.167965	-0.323420	-0.800200	0.151180	0.184878	-0.486644	0.091003	0.865917	0.071303
21842	7.840941	-0.731500	-6.457658	0.495452	0.171569	-0.230572	-0.806312	0.142679	0.177966	-0.490101	0.082046	0.865336	0.065288
21843	7.735434	-0.877932	-6.331515	0.547513	0.158427	-0.198378	-0.810042	0.140710	0.170742	-0.493002	0.073366	0.865013	0.057615
21844	8.723041	-0.972703	-7.554701	0.557930	0.291726	-0.236944	-0.816156	0.130671	0.160991	-0.498495	0.063532	0.863072	0.050736
21845	8.173784	-0.199107	-6.015072	0.422875	0.158153	-0.202071	-0.818849	0.122676	0.154078	-0.501047	0.056027	0.862420	0.045205
21846	9.902500	-0.123825	-4.949107	0.461189	0.108226	-0.474925	-0.825706	0.113498	0.138207	-0.502902	0.043220	0.862233	0.042141
21847	9.736728	0.689258	-4.923121	0.306751	0.127213	-0.431114	-0.831799	0.099199	0.124216	-0.504538	0.032945	0.861792	0.040867
21848	9.368743	1.202195	-5.369654	0.455100	0.413978	-0.245024	-0.835244	0.084090	0.114682	-0.511675	0.023895	0.858101	0.035779
21849	8.995163	1.271907	-3.867743	0.403283	0.244571	-0.245796	-0.838488	0.071987	0.100522	-0.515472	0.015695	0.856197	0.031124
21850	8.489826	1.811206	-2.778013	0.573066	0.012779	-0.368954	-0.841155	0.059063	0.088779	-0.515541	0.003567	0.856489	0.025131
21851	9.036366	2.449573	-3.112926	0.462037	0.122802	-0.353499	-0.847770	0.042005	0.083455	-0.517162	-0.007060	0.855610	0.020618
21852	9.123953	2.008925	-3.746911	0.331930	0.092966	-0.293220	-0.848763	0.030561	0.078100	-0.518512	-0.015443	0.854742	0.017972
21853	9.377439	1.778759	-3.893114	0.098961	0.255731	-0.092055	-0.849042	0.022969	0.064871	-0.522562	-0.017935	0.852243	0.016998
21854	9.126921	1.151319	-3.622214	0.216125	0.074113	0.029433	-0.851697	0.022009	0.056598	-0.523701	-0.019612	0.851577	0.012996
21855	8.881804	1.654313	-3.754657	0.140253	-0.170834	-0.183176	-0.852567	0.017111	0.060154	-0.520474	-0.023992	0.853449	0.012495
21856	7.780157	1.101007	-4.221761	-0.007299	-0.344504	-0.076181	-0.854438	0.015565	0.063922	-0.514514	-0.025019	0.857009	0.013597
21857	8.483592	1.433026	-4.040747	0.161633	0.043291	0.115487	-0.855742	0.015628	0.062801	-0.515008	-0.024584	0.856780	0.009572
21858	8.117884	1.605460	-4.050098	0.054457	-0.018827	0.359400	-0.854782	0.025065	0.060482	-0.514661	-0.018877	0.857171	0.004964
21859	8.519326	1.115786	-4.268723	-0.077471	0.091720	0.614053	-0.856418	0.044079	0.056983	-0.516104	-0.007467	0.856494	-0.000045
21860	8.422394	1.679681	-3.959579	-0.251654	0.017668	0.473524	-0.856126	0.061587	0.052277	-0.516359	0.003354	0.856365	-0.000603
21861	9.113578	1.094580	-4.986528	-0.556739	0.208428	0.535042	-0.854959	0.083966	0.044564	-0.519651	0.018310	0.854175	0.003519
21862	8.310090	0.812217	-5.023527	-0.693954	-0.127307	0.394695	-0.853609	0.097783	0.046763	-0.517126	0.032391	0.855222	0.011248
21863	8.143319	0.561402	-4.676032	-0.702204	-0.277655	0.615987	-0.852798	0.113233	0.052910	-0.511782	0.050258	0.857479	0.016848
21864	9.008590	0.813799	-4.426624	-0.741571	-0.470602	0.877969	-0.849920	0.135460	0.053683	-0.503048	0.073140	0.860923	0.020109
21865	7.513606	0.677588	-5.772178	-1.047248	-0.401094	0.897052	-0.844207	0.162784	0.075334	-0.494574	0.099226	0.862975	0.028719
21866	8.275984	0.769223	-5.053924	-1.348382	0.174964	1.319671	-0.835864	0.201592	0.083378	-0.495260	0.135252	0.857253	0.039271
21867	9.128152	1.876365	-5.612229	-1.563574	-0.297641	0.983611	-0.825709	0.232939	0.101113	-0.486177	0.167638	0.855813	0.055802
21868	9.554563	1.322264	-5.380648	-1.336764	-0.144459	1.308640	-0.814896	0.274018	0.113391	-0.480282	0.203164	0.850748	0.065437
21869	10.479742	-1.212742	-5.233750	-1.468105	0.104629	1.215097	-0.800433	0.309629	0.128049	-0.477223	0.237517	0.842334	0.079477
21870	8.938811	-1.808256	-4.856443	-1.290588	0.168873	0.862564	-0.786753	0.340245	0.139528	-0.475011	0.264087	0.834166	0.093752
21871	7.948380	-2.991496	-4.696730	-1.624785	0.105394	0.610185	-0.771598	0.368032	0.160157	-0.468985	0.289268	0.826416	0.115821
21872	7.825143	-2.772273	-4.526490	-1.136165	-0.352673	1.076179	-0.754701	0.388897	0.182135	-0.458772	0.318493	0.820430	0.122413
21873	7.127449	-3.814085	-4.579638	-1.505634	0.229932	1.154944	-0.737545	0.410102	0.202759	-0.455432	0.350465	0.806666	0.138009
21874	7.510534	-3.030946	-4.598515	-1.425238	0.302944	1.147859	-0.718516	0.433747	0.221316	-0.453109	0.381034	0.791341	0.152596
21875	7.984719	-2.835076	-4.445829	-1.512329	0.396740	1.031181	-0.701035	0.455417	0.237097	-0.450724	0.409644	0.774664	0.170106
21876	8.240500	-2.501074	-4.535317	-1.610014	0.106234	0.689308	-0.685350	0.465447	0.261591	-0.441071	0.434783	0.761824	0.189852
21877	8.004491	-2.593587	-5.104225	-1.690011	0.190632	0.698107	-0.673620	0.464280	0.288189	-0.431704	0.459421	0.747053	0.210893
21878	8.154959	-1.595400	-4.765278	-1.689060	0.135669	0.538749	-0.668408	0.456261	0.311410	-0.420115	0.481407	0.733234	0.232636
21879	8.007201	-1.085069	-4.773331	-1.579485	-0.030701	0.792532	-0.655559	0.453138	0.337741	-0.407976	0.506268	0.717948	0.248595
21880	8.291631	-0.950775	-4.812067	-1.597643	-0.009341	0.899903	-0.636171	0.454813	0.366637	-0.395773	0.532116	0.700387	0.263960
21881	8.115904	-0.652280	-4.919459	-1.682016	-0.025990	0.687812	-0.619143	0.451243	0.401004	-0.380990	0.554976	0.683812	0.281512
21882	8.475108	-0.235120	-4.756308	-1.662985	0.032900	0.781502	-0.604811	0.441115	0.430467	-0.366992	0.578040	0.664874	0.298544
21883	8.622119	-0.421577	-4.671258	-1.641208	0.035590	0.704468	-0.592030	0.432550	0.456880	-0.352603	0.598985	0.646109	0.315325
21884	8.664002	0.289247	-4.542624	-1.701635	0.111475	0.561219	-0.582549	0.414122	0.483549	-0.336862	0.617346	0.627302	0.334514
21885	8.516316	0.197131	-4.286567	-1.570723	0.074922	0.533965	-0.573053	0.393540	0.508577	-0.321966	0.633877	0.609192	0.351316
21886	8.597334	0.537076	-4.545760	-1.391816	0.097513	0.517829	-0.565478	0.370800	0.529784	-0.308896	0.648366	0.591795	0.366037
21887	8.099484	0.276426	-4.014502	-1.319580	0.068441	0.381160	-0.559899	0.352536	0.548397	-0.295465	0.660360	0.576363	0.380041
21888	9.272827	0.441550	-5.008709	-1.156909	0.366217	0.170215	-0.559131	0.331583	0.560576	-0.285518	0.666329	0.562851	0.397094
21889	10.031358	0.918294	-5.879127	-0.857700	0.445240	-0.008034	-0.565539	0.309844	0.565220	-0.279186	0.667552	0.553299	0.412662
21890	9.542311	1.574173	-5.532990	-0.494907	0.250853	-0.102431	-0.572426	0.291095	0.565794	-0.274404	0.667211	0.549019	0.422031
21891	9.646313	1.437929	-5.733362	-0.328949	0.094214	-0.246840	-0.577443	0.274024	0.562744	-0.269124	0.665562	0.548813	0.428256
21892	9.551335	2.746760	-6.728236	-0.624036	0.061245	-0.327027	-0.579903	0.254849	0.567919	-0.258596	0.664856	0.547341	0.437621
21893	8.043819	2.666363	-5.368428	-0.627951	-0.240138	-0.095628	-0.576161	0.236932	0.579842	-0.246822	0.669177	0.544180	0.441757
21894	7.792268	0.768887	-5.313436	-0.442986	-0.103867	-0.044470	-0.572953	0.224135	0.583979	-0.239289	0.671890	0.541244	0.445377
21895	6.722465	2.025483	-4.618093	-0.390250	-0.249425	0.105425	-0.567507	0.211695	0.594571	-0.232304	0.677189	0.537411	0.445689
21896	6.986570	2.112982	-4.772283	-0.205230	-0.279442	0.324285	-0.556260	0.204622	0.601864	-0.229252	0.684300	0.532234	0.442611
21897	7.447470	2.509428	-5.465478	-0.377135	-0.254489	0.256155	-0.547018	0.204538	0.609463	-0.223596	0.691072	0.526457	0.441890
21898	7.286767	2.760493	-5.479567	-0.467848	-0.346411	0.226769	-0.537324	0.201243	0.617000	-0.215376	0.698701	0.520548	0.440975
21899	6.819372	2.471193	-5.357728	-0.371169	-0.179801	0.266917	-0.530639	0.196395	0.622960	-0.210531	0.704733	0.514271	0.441082
21900	7.045114	2.734219	-5.562464	-0.247181	0.006619	0.440370	-0.526504	0.196204	0.625657	-0.210909	0.710331	0.505702	0.441830
21901	7.192844	2.586197	-5.090829	-0.303414	0.082586	0.589727	-0.522402	0.196726	0.625101	-0.212414	0.716880	0.494270	0.443464
21902	7.830130	2.100183	-5.344811	-0.240027	0.278712	0.541875	-0.522490	0.201631	0.621692	-0.216451	0.720825	0.483042	0.447472
21903	8.849910	1.500955	-5.314400	-0.040287	0.385213	0.400915	-0.527200	0.211315	0.613123	-0.222930	0.721478	0.475241	0.451573
21904	9.444990	0.202259	-5.695253	-0.031650	0.478250	0.432801	-0.534206	0.216051	0.600842	-0.230851	0.721450	0.466441	0.456782
21905	9.444290	-1.362066	-5.123465	0.065564	0.227973	0.424890	-0.540869	0.227119	0.590179	-0.237642	0.723119	0.459827	0.457366
21906	9.335179	-0.813165	-5.135127	-0.092287	0.260467	0.164005	-0.548519	0.230847	0.581688	-0.240148	0.722758	0.455278	0.461162
21907	8.485154	-0.460250	-4.608435	-0.201977	0.083551	0.292422	-0.548258	0.229755	0.578186	-0.240591	0.725747	0.448731	0.462653
21908	8.869905	-1.264682	-4.671528	-0.135529	0.031776	0.418291	-0.547110	0.236313	0.577749	-0.242700	0.729940	0.441115	0.462279
21909	8.493073	-1.215704	-4.509820	-0.087384	-0.060127	0.380841	-0.540718	0.241424	0.579648	-0.244399	0.734424	0.434932	0.460136
21910	8.548761	-0.965408	-4.580299	-0.051690	-0.098574	0.282844	-0.537797	0.248399	0.578671	-0.245316	0.738133	0.430664	0.457721
21911	8.463531	-0.729802	-5.106824	-0.130756	-0.113253	0.131316	-0.531502	0.250175	0.580369	-0.243640	0.741122	0.427961	0.456318
21912	8.560011	-0.823343	-5.053087	-0.193403	-0.241269	0.058000	-0.526621	0.247811	0.587458	-0.239178	0.744840	0.426407	0.454075
21913	8.205485	-0.804873	-4.798236	-0.157207	-0.160987	0.035853	-0.520256	0.245569	0.591519	-0.235848	0.747556	0.425074	0.452601
21914	8.040173	-0.438847	-4.524046	-0.162397	-0.179042	-0.017314	-0.516602	0.241500	0.596731	-0.231687	0.749876	0.424609	0.451348
21915	8.319990	-0.231724	-4.566964	-0.188416	-0.193793	-0.030093	-0.512945	0.237026	0.601644	-0.227026	0.752436	0.424101	0.449931
21916	8.526402	-0.066005	-4.737805	-0.235106	-0.214423	-0.097984	-0.506489	0.229601	0.609097	-0.220730	0.754672	0.424332	0.449100
21917	8.133706	0.039866	-4.471298	-0.211778	-0.024021	-0.098303	-0.503889	0.220520	0.611543	-0.216549	0.755180	0.423856	0.450728
21918	8.304439	0.230103	-4.283260	-0.179106	0.113462	-0.120405	-0.505309	0.213436	0.611401	-0.213663	0.753993	0.423466	0.454445
21919	8.312037	0.204340	-4.534847	-0.124578	0.108216	-0.065246	-0.508818	0.209290	0.611731	-0.212229	0.753175	0.422684	0.457191
21920	8.093239	0.376500	-4.240603	-0.181194	0.080607	-0.125883	-0.511775	0.202789	0.608617	-0.208978	0.752220	0.422485	0.460434
21921	9.034374	0.385291	-4.666924	-0.198888	0.191166	-0.184623	-0.518511	0.191212	0.604956	-0.206037	0.749898	0.422444	0.465555
21922	9.212888	0.318862	-5.229425	-0.416754	0.220291	-0.229128	-0.524972	0.180023	0.601865	-0.199456	0.747672	0.420980	0.473266
21923	9.392434	1.061581	-5.381013	-0.483853	0.187270	-0.164817	-0.529335	0.166095	0.599961	-0.192364	0.746590	0.417916	0.480567
21924	8.272095	1.070299	-5.080690	-0.565193	0.099730	-0.117359	-0.532819	0.148473	0.599198	-0.183572	0.746857	0.413734	0.487166
21925	8.262637	1.041470	-4.735214	-0.511460	0.122056	-0.093429	-0.534560	0.134794	0.600032	-0.176141	0.746935	0.409511	0.493318
21926	9.046689	1.330213	-5.342188	-0.233343	0.097404	-0.090809	-0.539828	0.117338	0.599296	-0.172506	0.746127	0.408119	0.496966
21927	9.354293	1.517154	-5.521503	-0.240415	-0.039710	-0.136389	-0.539499	0.111067	0.596165	-0.167335	0.746446	0.407747	0.498557
21928	8.699572	2.192734	-5.111090	-0.204865	-0.093069	-0.234434	-0.538292	0.104073	0.599163	-0.161137	0.746211	0.409420	0.499580
21929	8.074182	2.024719	-4.910111	-0.331621	-0.147259	-0.248519	-0.536184	0.090927	0.602190	-0.152543	0.746910	0.410159	0.500625
21930	7.938838	1.919125	-4.920228	-0.181945	-0.106474	-0.059319	-0.532730	0.080100	0.605895	-0.148312	0.748119	0.409450	0.500672
21931	8.006637	1.757107	-4.807910	-0.055139	-0.115177	0.065725	-0.530053	0.075374	0.607643	-0.147225	0.750200	0.408156	0.498932
21932	8.467751	1.866108	-5.041768	-0.052410	-0.179843	0.071451	-0.524295	0.076708	0.610005	-0.145640	0.752806	0.406994	0.496416
21933	8.326301	2.073179	-5.039959	-0.113013	-0.189953	-0.003889	-0.521124	0.077333	0.613446	-0.142352	0.755212	0.406396	0.494199
21934	8.102577	2.030291	-4.978750	-0.152971	-0.094248	-0.002339	-0.519152	0.074797	0.616295	-0.139211	0.756631	0.405096	0.493991
21935	7.940215	2.033767	-4.791550	-0.154348	-0.100907	0.015991	-0.515763	0.067968	0.618046	-0.136189	0.758411	0.403539	0.493378
21936	7.603891	2.097871	-4.694041	-0.173997	-0.108109	-0.033646	-0.512666	0.063316	0.621030	-0.132301	0.759751	0.402529	0.493199
21937	7.781295	2.288350	-4.887784	-0.225359	-0.040963	-0.044799	-0.510413	0.059060	0.621849	-0.128047	0.760607	0.401043	0.494213
21938	7.937113	2.620928	-4.818999	-0.228999	0.014477	-0.047556	-0.509632	0.052030	0.622789	-0.124165	0.760737	0.399368	0.496355
21939	8.237432	2.635559	-4.622462	-0.233012	0.110259	-0.000845	-0.511222	0.045920	0.619823	-0.121398	0.760416	0.396761	0.499610
21940	8.160614	2.714334	-4.309987	-0.208050	0.142390	0.076235	-0.514748	0.041872	0.618100	-0.120081	0.760169	0.393077	0.503204
21941	8.256516	2.607849	-4.014836	-0.131857	0.142993	0.155307	-0.519406	0.038434	0.612716	-0.120648	0.760449	0.389023	0.505789
21942	8.283044	2.603418	-3.699523	-0.163504	0.095656	0.209473	-0.521502	0.040119	0.610229	-0.120980	0.761570	0.383850	0.507971
21943	8.798381	2.863537	-3.840247	-0.128021	0.090297	0.238148	-0.522915	0.041674	0.607315	-0.122010	0.762938	0.378684	0.509547
21944	8.731103	2.844193	-3.808881	-0.122468	0.130652	0.271110	-0.524086	0.045873	0.604423	-0.123848	0.764019	0.372873	0.511764
21945	8.236576	2.737315	-3.535124	-0.033774	0.171101	0.265595	-0.528851	0.051721	0.600291	-0.127167	0.764447	0.368036	0.513808
21946	8.802544	2.554954	-3.794119	0.024380	0.240608	0.241827	-0.532541	0.059095	0.595966	-0.131749	0.763752	0.363866	0.516649
21947	8.874912	1.999371	-4.167490	0.007221	0.191654	0.354645	-0.535835	0.065520	0.588010	-0.136748	0.764423	0.358010	0.518445
21948	8.873809	1.196579	-3.969841	0.123880	0.188397	0.403382	-0.539980	0.075873	0.582773	-0.144123	0.765066	0.352493	0.519280
21949	9.066497	0.794020	-4.426399	0.309958	0.215109	0.411004	-0.542550	0.092296	0.578438	-0.154510	0.764908	0.348763	0.519043
21950	9.991138	0.348033	-4.922680	0.327609	0.150533	0.354367	-0.546935	0.108940	0.570014	-0.164201	0.764844	0.346160	0.517905
21951	10.230580	0.201242	-5.671506	0.276222	0.071682	0.353480	-0.546643	0.125935	0.564452	-0.172486	0.765758	0.343321	0.515746
21952	9.366385	-0.010226	-5.179355	0.178662	-0.050208	0.205543	-0.546789	0.135960	0.561904	-0.176960	0.767133	0.342096	0.512994
21953	8.788803	0.056175	-5.125937	0.079024	-0.072279	0.176824	-0.543594	0.143832	0.562489	-0.179420	0.768976	0.340390	0.510508
21954	8.479748	-0.167240	-5.118253	-0.015464	0.020970	0.191066	-0.541732	0.148407	0.562475	-0.181238	0.770187	0.337126	0.510207
21955	7.996858	0.249721	-4.498621	-0.098661	-0.051333	0.169898	-0.539287	0.150053	0.562278	-0.181038	0.772412	0.333625	0.509214
21956	8.161607	-0.055436	-4.250804	-0.061650	-0.006004	0.179984	-0.539564	0.151621	0.564573	-0.181841	0.773965	0.330146	0.508837
21957	8.571227	-0.116958	-4.218225	0.071253	-0.006635	0.154634	-0.537178	0.157359	0.563388	-0.184429	0.775003	0.328423	0.507439
21958	8.804192	0.021658	-4.370916	0.278249	-0.048052	0.099202	-0.535357	0.164621	0.562576	-0.189394	0.775175	0.329792	0.504451
21959	8.763506	-0.386443	-4.473475	0.297532	-0.136808	0.073609	-0.533013	0.173060	0.560321	-0.193820	0.776117	0.332070	0.499806
21960	8.823955	-0.540880	-4.380151	0.313923	-0.169769	0.038816	-0.528441	0.181782	0.563142	-0.197913	0.776908	0.335169	0.494880
21961	8.645359	-0.467670	-4.141180	0.271189	-0.218096	-0.014429	-0.522194	0.187849	0.565512	-0.200530	0.778098	0.338816	0.489444
21962	8.802516	-0.660642	-4.298028	0.202327	-0.213283	-0.060453	-0.517457	0.192660	0.565486	-0.201601	0.779024	0.342502	0.484945
21963	8.644237	-0.421813	-4.305043	0.193054	-0.194141	-0.134820	-0.514308	0.194317	0.567754	-0.202015	0.779407	0.347114	0.480860
21964	8.103699	-0.943185	-4.196471	0.065474	-0.158339	-0.191302	-0.510950	0.191026	0.571368	-0.200056	0.779401	0.351275	0.478662
21965	7.949224	-0.736074	-4.010653	-0.012720	-0.041320	-0.252195	-0.510076	0.188127	0.573381	-0.197245	0.778284	0.355081	0.478839
21966	8.444032	-0.771805	-4.497849	-0.106064	0.120609	-0.305768	-0.513849	0.182375	0.572380	-0.193480	0.775431	0.358256	0.482623
21967	8.372639	0.105040	-4.755089	-0.267547	0.191061	-0.429946	-0.519433	0.166716	0.569147	-0.186656	0.771725	0.361405	0.488863
21968	8.908129	1.079337	-4.464499	-0.247487	0.243960	-0.327850	-0.525228	0.157046	0.566142	-0.181349	0.767933	0.363034	0.495579
21969	9.475111	2.021811	-5.068756	-0.468722	0.183734	-0.416010	-0.532153	0.138129	0.561487	-0.171417	0.764947	0.363938	0.503012
21970	9.459560	2.613960	-5.460336	-0.315137	0.057284	-0.370464	-0.535757	0.119371	0.561206	-0.163242	0.762793	0.366134	0.507390
21971	8.919264	2.293485	-4.785409	-0.242273	0.012161	-0.516296	-0.539939	0.102090	0.559372	-0.154380	0.759848	0.371402	0.510743
21972	8.459672	2.213521	-4.367898	-0.137830	-0.074999	-0.466505	-0.542747	0.086062	0.560073	-0.146921	0.757612	0.377209	0.512008
21973	8.905807	2.023601	-4.542775	0.018250	-0.117744	-0.511950	-0.540394	0.074627	0.562240	-0.141023	0.755068	0.385415	0.511311
21974	8.732531	2.273234	-4.624015	0.150515	-0.171698	-0.416176	-0.538111	0.068901	0.564618	-0.137674	0.753233	0.393617	0.508676
21975	8.510687	2.465356	-4.730378	0.173250	-0.155934	-0.249179	-0.538038	0.065115	0.567958	-0.136454	0.752565	0.399510	0.505389
21976	8.451627	2.224078	-4.787696	0.076070	-0.298568	-0.106054	-0.530160	0.062818	0.572688	-0.134101	0.754587	0.402593	0.500534
21977	7.961118	2.088626	-4.915126	0.017271	-0.302424	0.022163	-0.524086	0.062998	0.578685	-0.132060	0.757933	0.403204	0.495504
21978	7.861115	2.414717	-4.590514	-0.106088	-0.319911	0.135772	-0.517362	0.066095	0.584715	-0.129176	0.762532	0.400841	0.491106
21979	7.838804	2.406895	-4.357913	-0.142544	-0.266891	0.205353	-0.508834	0.067351	0.590754	-0.126761	0.767332	0.396971	0.487389
21980	8.018905	2.479123	-4.774685	-0.141630	-0.259573	0.238415	-0.502495	0.067579	0.595653	-0.124807	0.772164	0.392489	0.483879
21981	8.134845	2.482659	-4.737946	-0.064667	-0.184528	0.304538	-0.496887	0.071964	0.601360	-0.125157	0.776650	0.387606	0.480533
21982	8.055803	2.600143	-4.417892	-0.052868	-0.130775	0.297147	-0.490346	0.076233	0.603343	-0.126133	0.780398	0.382710	0.478124
21983	8.039031	2.502560	-4.364776	-0.079592	-0.146492	0.221860	-0.487349	0.078752	0.605116	-0.125711	0.783828	0.378858	0.475685
21984	8.052147	2.417013	-4.501050	-0.104892	-0.163737	0.234669	-0.483524	0.082135	0.608994	-0.125016	0.787483	0.374497	0.473279
21985	7.795154	2.368682	-4.378263	-0.082139	-0.098997	0.258406	-0.478619	0.086369	0.612226	-0.125217	0.790667	0.369912	0.471521
21986	8.000341	2.375598	-4.639440	-0.059087	-0.003264	0.289534	-0.478139	0.090638	0.610284	-0.126945	0.793044	0.364687	0.471137
21987	8.286287	1.802221	-5.424176	-0.043257	0.188494	0.379124	-0.478368	0.096864	0.608467	-0.130970	0.794223	0.357808	0.473319
21988	8.845276	0.606798	-5.532554	0.100057	0.149809	0.467474	-0.480457	0.107963	0.604491	-0.138008	0.795918	0.350827	0.473697
21989	8.526010	0.289351	-5.558908	0.206313	0.170036	0.399624	-0.482699	0.120838	0.601312	-0.146076	0.796629	0.345943	0.473675
21990	8.728284	0.271021	-5.564175	0.227353	0.185485	0.294160	-0.485098	0.133827	0.595806	-0.153724	0.796284	0.342766	0.474143
21991	8.808596	-0.055961	-5.632092	0.111756	0.162618	0.282004	-0.486532	0.145099	0.587990	-0.159139	0.796453	0.338813	0.474914
21992	8.813202	-0.265339	-5.570845	0.062714	0.092047	0.232440	-0.488549	0.152159	0.586789	-0.162930	0.797012	0.335322	0.475168
21993	8.713724	-0.121300	-5.411643	-0.068918	0.153622	0.162355	-0.487943	0.157135	0.584614	-0.164290	0.797012	0.331539	0.477350
21994	8.371881	-0.363193	-5.274871	-0.147320	-0.052812	0.261519	-0.487408	0.158239	0.584676	-0.164048	0.799788	0.326044	0.476575
21995	8.277520	-0.581295	-5.234128	-0.098135	-0.072799	0.254250	-0.484406	0.161117	0.587707	-0.164350	0.802618	0.321214	0.474990
21996	8.107890	-0.099062	-4.944531	-0.159851	-0.082839	0.208319	-0.482770	0.163472	0.590443	-0.163190	0.805324	0.316532	0.473952
21997	8.221558	-0.105501	-4.886039	-0.171285	-0.070652	0.189952	-0.478631	0.162612	0.592550	-0.161727	0.807916	0.312000	0.473046
21998	8.413465	-0.202958	-4.951804	-0.175782	-0.133057	0.094639	-0.473134	0.163613	0.596130	-0.158913	0.810390	0.309147	0.471638
21999	8.341534	-0.251820	-4.886649	-0.029994	-0.193290	0.078481	-0.468445	0.163639	0.599933	-0.157942	0.812957	0.308112	0.468211
22000	8.359473	-0.352042	-5.015955	0.027948	-0.150845	-0.018753	-0.464334	0.164235	0.600755	-0.157252	0.814228	0.309065	0.465600
22001	8.281734	-0.411331	-5.073804	0.021221	-0.201726	-0.060923	-0.458252	0.163203	0.605854	-0.155788	0.815826	0.310775	0.462145
22002	8.402160	-0.490158	-5.045014	-0.018799	-0.150021	-0.092267	-0.456016	0.161888	0.609323	-0.153656	0.816758	0.312483	0.460055
22003	8.247171	-0.382811	-5.193064	-0.075465	-0.122021	-0.127311	-0.452543	0.160151	0.612481	-0.150532	0.817480	0.314107	0.458697
22004	8.098391	-0.216283	-4.877327	-0.122909	-0.035290	-0.129373	-0.452722	0.153009	0.613148	-0.147074	0.817421	0.315110	0.459236
22005	7.980545	-0.220685	-4.848802	-0.101302	0.049248	-0.081777	-0.453055	0.146870	0.613328	-0.145055	0.816914	0.315217	0.460706
22006	7.727093	0.053316	-4.716803	-0.157694	0.072066	-0.138820	-0.454771	0.141472	0.613016	-0.141612	0.815890	0.315730	0.463233
22007	7.772071	0.281849	-4.605916	-0.161454	0.148572	-0.217809	-0.457558	0.132705	0.610587	-0.137991	0.813741	0.317198	0.467086
22008	8.456779	0.313797	-5.177042	-0.029501	0.249860	-0.221245	-0.461903	0.128133	0.608427	-0.136987	0.810133	0.319735	0.471899
22009	8.277809	0.805334	-4.853229	-0.074036	0.316357	-0.316814	-0.469530	0.120851	0.602701	-0.134918	0.805451	0.323122	0.478161
22010	9.198980	1.195882	-5.529864	-0.113325	0.363549	-0.423157	-0.477403	0.111210	0.596833	-0.131348	0.799561	0.327762	0.485820
22011	9.778748	1.841235	-6.223467	-0.287673	0.144515	-0.350445	-0.487674	0.095896	0.590780	-0.124355	0.796744	0.330031	0.490728
22012	8.901305	2.069135	-5.761764	-0.291417	0.129298	-0.314784	-0.492175	0.081592	0.588031	-0.117435	0.794157	0.331763	0.495436
22013	8.612042	1.930024	-5.722879	-0.237598	0.066071	-0.245846	-0.495068	0.071875	0.588017	-0.111681	0.792583	0.333040	0.498421
22014	7.946867	1.901685	-5.430156	-0.067058	-0.048893	-0.150044	-0.496218	0.065330	0.588180	-0.108761	0.792283	0.334766	0.498388
22015	7.962870	1.914184	-4.925988	0.038481	-0.064677	-0.169060	-0.493283	0.061859	0.589864	-0.107236	0.791886	0.337882	0.497245
22016	8.112121	2.227909	-5.074409	0.123020	-0.083467	-0.289905	-0.491433	0.057947	0.592356	-0.105698	0.790544	0.343776	0.495667
22017	7.800695	2.395288	-4.916789	0.164480	-0.056416	-0.314677	-0.490288	0.054288	0.592673	-0.104729	0.788749	0.350437	0.494066
22018	7.825151	1.793240	-5.235546	0.111385	-0.058604	-0.181834	-0.489325	0.054129	0.592791	-0.104241	0.787880	0.354434	0.492701
22019	7.964754	1.451081	-5.107769	0.068695	-0.102722	0.005317	-0.488770	0.054598	0.594463	-0.104584	0.788970	0.355189	0.490336
22020	8.062160	2.028957	-5.218723	0.015743	-0.114702	0.117291	-0.485216	0.056932	0.597043	-0.105129	0.790958	0.353640	0.488131
22021	8.269578	2.231933	-5.275865	-0.030277	-0.130829	0.143915	-0.481416	0.060717	0.598336	-0.105040	0.793494	0.351303	0.485717
22022	8.322780	2.211701	-5.241765	-0.123752	-0.157544	0.071296	-0.478071	0.059182	0.603155	-0.102623	0.795844	0.349207	0.483896
22023	8.041665	2.261813	-4.854225	-0.120614	-0.119512	0.049178	-0.474613	0.058047	0.605389	-0.100226	0.797759	0.347479	0.482488
22024	7.929612	2.035527	-4.916709	-0.090564	-0.097207	0.074828	-0.471280	0.055682	0.607137	-0.098789	0.799461	0.345512	0.481378
22025	7.873234	2.052920	-4.738211	-0.064391	-0.101382	0.096904	-0.468812	0.057448	0.610242	-0.097857	0.801390	0.343527	0.479778
22026	8.217934	2.156776	-5.069170	-0.063681	-0.057480	0.118940	-0.467704	0.057367	0.611600	-0.097544	0.802945	0.341029	0.479023
22027	8.132288	2.087211	-4.899802	-0.061241	-0.064461	0.142788	-0.464012	0.058916	0.613033	-0.097337	0.804800	0.338267	0.477910
22028	8.280129	2.236499	-4.539728	-0.028814	-0.074628	0.126420	-0.464448	0.061393	0.613874	-0.097538	0.806486	0.336009	0.476619
22029	8.376287	2.055055	-4.800470	-0.059006	-0.105161	0.162178	-0.460894	0.064243	0.617310	-0.097261	0.808813	0.333030	0.474819
22030	8.438358	1.972015	-5.148643	0.067180	-0.067710	0.223831	-0.459296	0.067855	0.617102	-0.099982	0.810871	0.330082	0.472797
22031	8.340364	1.617075	-5.207662	0.078453	0.042826	0.221759	-0.456073	0.073886	0.618262	-0.103465	0.811883	0.327134	0.472360
22032	8.529773	1.063104	-5.401875	0.192082	0.051182	0.293482	-0.456213	0.083487	0.615825	-0.109649	0.812967	0.323975	0.471278
22033	8.033671	0.866317	-5.292849	0.172233	0.040350	0.304332	-0.456880	0.092588	0.615286	-0.115432	0.814283	0.320535	0.469974
22034	7.991380	0.620210	-5.360486	0.091256	-0.005495	0.289513	-0.455224	0.102601	0.615329	-0.119563	0.816029	0.316593	0.468582
22035	7.979331	0.595915	-5.350534	0.023449	0.045882	0.280117	-0.455439	0.108490	0.614727	-0.122736	0.817435	0.312094	0.468331
22036	8.779578	0.505298	-5.883314	-0.081413	0.153884	0.314752	-0.458536	0.113400	0.612170	-0.125272	0.818200	0.305710	0.470529
22037	8.512596	0.286273	-6.043793	-0.087136	0.036370	0.246928	-0.459702	0.117958	0.610536	-0.126287	0.819718	0.300710	0.470838
22038	8.569357	-0.009784	-6.055089	-0.051394	0.030179	0.179070	-0.459308	0.119343	0.610616	-0.127274	0.820697	0.297122	0.471143
22039	7.940537	0.097798	-5.791817	-0.100993	-0.093858	0.081795	-0.457679	0.121220	0.611676	-0.125749	0.822482	0.295007	0.469768
22040	7.821213	0.023507	-5.613977	-0.148210	-0.070706	0.127511	-0.455725	0.120088	0.614335	-0.124054	0.824326	0.291603	0.469111
22041	7.838056	0.414273	-5.472004	-0.104984	-0.063671	0.068933	-0.453754	0.117041	0.616192	-0.122531	0.825754	0.289572	0.468256
22042	8.096482	0.547203	-5.756082	0.034516	-0.151612	0.025373	-0.450449	0.117424	0.618794	-0.122422	0.827294	0.289755	0.465445
22043	8.063729	0.564564	-5.947925	0.168711	-0.171476	-0.018388	-0.449511	0.120120	0.620459	-0.123974	0.828542	0.291984	0.461404
22044	8.178389	0.164863	-6.215611	0.148785	-0.298595	-0.139393	-0.442386	0.122746	0.624535	-0.123369	0.830155	0.296309	0.455878
22045	7.637590	0.073810	-6.012464	0.354909	-0.369930	-0.190390	-0.433058	0.125672	0.630393	-0.125266	0.831668	0.303530	0.447779
22046	7.177992	-0.030527	-5.585452	0.504687	-0.441055	-0.226792	-0.423542	0.135303	0.635970	-0.128899	0.832956	0.312806	0.437861
22047	9.241517	0.343657	-7.447085	0.337594	-0.309490	-0.300275	-0.413977	0.139740	0.639309	-0.129906	0.833069	0.321463	0.431024
22048	6.747035	0.357312	-5.711698	0.192969	-0.411980	-0.253174	-0.405442	0.140566	0.645597	-0.128241	0.834509	0.328309	0.423512
22049	6.682890	-0.004037	-5.132112	0.248068	-0.138964	-0.204010	-0.402197	0.145048	0.647075	-0.129708	0.833891	0.334076	0.419755
22050	7.279446	-0.081840	-6.149804	0.208031	-0.092540	-0.065521	-0.399523	0.150180	0.646812	-0.131964	0.833744	0.337065	0.416946
22051	8.409797	0.367845	-6.285724	0.092009	-0.117645	-0.020426	-0.399939	0.150862	0.647269	-0.132530	0.834540	0.338380	0.414098
22052	8.362030	0.713730	-6.378274	0.006412	-0.123317	-0.106792	-0.398420	0.150516	0.648195	-0.130873	0.834880	0.340455	0.412236
22053	7.544597	0.984805	-6.273503	-0.015736	-0.165082	-0.211504	-0.395888	0.146746	0.650415	-0.127724	0.835019	0.344190	0.409832
22054	7.204580	0.778733	-5.916823	0.088121	-0.150821	-0.194906	-0.393379	0.145301	0.653599	-0.126513	0.834740	0.348461	0.407159
22055	7.329081	0.730435	-5.996650	0.108971	-0.040609	-0.144558	-0.389829	0.146235	0.653348	-0.126851	0.833964	0.351771	0.405796
22056	7.560390	0.845123	-6.352276	0.129982	-0.012928	-0.114222	-0.390333	0.143144	0.653989	-0.127954	0.832994	0.354674	0.404914
22057	7.820232	0.932364	-6.124776	0.143313	0.001569	-0.094871	-0.392012	0.145692	0.653748	-0.129560	0.832110	0.357319	0.403895
22058	7.389222	1.091070	-6.160752	0.129027	0.007159	-0.081214	-0.392335	0.148569	0.652003	-0.131055	0.831197	0.359607	0.403260
22059	7.660886	0.997484	-6.195666	0.155028	0.032033	-0.035281	-0.392788	0.151787	0.651928	-0.133539	0.830438	0.361275	0.402518
22060	7.655642	0.886091	-6.203441	0.086027	0.023672	-0.015235	-0.394345	0.154682	0.650196	-0.134969	0.829971	0.362071	0.402289
22061	7.658193	0.732197	-6.120022	0.075910	0.052560	-0.020829	-0.393287	0.156956	0.648951	-0.136402	0.829345	0.362802	0.402436
22062	7.718244	0.773538	-6.160634	0.079415	0.013087	-0.022576	-0.394937	0.157272	0.648710	-0.137586	0.828923	0.363693	0.402099
22063	7.728118	0.777933	-6.131998	0.024511	0.000305	-0.021741	-0.395933	0.159563	0.647760	-0.137779	0.828841	0.364167	0.401774
22064	7.693153	0.663283	-6.242517	0.026457	-0.011018	-0.017161	-0.394556	0.158993	0.647576	-0.137953	0.828796	0.364609	0.401406
22065	7.746637	0.710836	-6.200740	0.007952	0.015421	-0.027312	-0.393749	0.159975	0.647216	-0.137941	0.828589	0.364998	0.401484
22066	7.684174	0.713411	-6.179070	0.031395	0.021449	-0.006184	-0.395925	0.158742	0.647436	-0.138521	0.828350	0.365207	0.401588
22067	7.617429	0.651677	-6.061069	0.005929	0.001502	0.035985	-0.394839	0.159825	0.647766	-0.138885	0.828714	0.364568	0.401292
22068	7.616495	0.731345	-6.215059	0.000881	0.003313	0.052497	-0.394443	0.160554	0.646983	-0.139297	0.829132	0.363609	0.401154
22069	7.683979	0.565000	-6.141394	0.009032	-0.002241	0.083709	-0.394329	0.163142	0.648237	-0.140070	0.829856	0.362211	0.400653
22070	7.708173	0.496372	-6.099280	-0.014146	-0.019986	0.073594	-0.391601	0.164214	0.648277	-0.140233	0.830653	0.360845	0.400177
22071	7.607064	0.477444	-6.081135	-0.003107	-0.040338	0.043343	-0.391613	0.164671	0.647481	-0.140215	0.831412	0.360119	0.399259
22072	7.630071	0.435278	-6.203008	-0.022080	-0.044264	0.017614	-0.389128	0.164530	0.649646	-0.139622	0.832019	0.359687	0.398592
22073	7.696067	0.373955	-6.365249	-0.009072	-0.050234	0.024989	-0.387610	0.164708	0.651291	-0.139297	0.832736	0.359240	0.397611
22074	7.628854	0.374005	-6.333759	-0.000038	-0.027801	0.018534	-0.387353	0.165968	0.651091	-0.139196	0.833154	0.358922	0.397056
22075	7.508851	0.444776	-6.304664	-0.051555	-0.047438	0.010193	-0.385413	0.164788	0.651825	-0.138072	0.833855	0.358372	0.396473
22076	7.540589	0.499908	-6.274099	-0.009428	0.000478	0.007463	-0.384439	0.164172	0.652740	-0.137930	0.833996	0.358084	0.396487
22077	7.540495	0.465934	-6.271902	-0.019958	-0.006050	0.024881	-0.384018	0.164107	0.653968	-0.137749	0.834382	0.357422	0.396335
22078	7.586319	0.450892	-6.259225	-0.007654	-0.014196	0.006574	-0.384837	0.164100	0.654387	-0.137525	0.834626	0.357204	0.396094
22079	7.571881	0.499736	-6.277685	0.021287	-0.009837	-0.006218	-0.383467	0.163953	0.654090	-0.137764	0.834701	0.357396	0.395680
22080	7.527867	0.481668	-6.353429	-0.004375	-0.011495	-0.008115	-0.384824	0.163504	0.655174	-0.137497	0.834811	0.357441	0.395501
22081	7.585306	0.428279	-6.380072	0.020168	-0.001911	-0.015420	-0.383186	0.163393	0.654054	-0.137706	0.834758	0.357754	0.395258
22082	7.566476	0.520304	-6.361865	-0.001150	0.000587	-0.025548	-0.382907	0.162972	0.654026	-0.137440	0.834638	0.358082	0.395306
22083	7.513677	0.481307	-6.319094	0.013504	0.015314	-0.026477	-0.382505	0.163926	0.654355	-0.137575	0.834384	0.358478	0.395436
22084	7.537889	0.468733	-6.298349	-0.008254	0.007525	-0.018245	-0.383466	0.162787	0.652234	-0.137299	0.834281	0.358610	0.395630
22085	7.538301	0.519221	-6.266643	-0.001573	0.018181	-0.043014	-0.382620	0.162379	0.654674	-0.137076	0.833923	0.359153	0.395969
22086	7.548273	0.552708	-6.237821	-0.023580	0.020195	-0.044887	-0.385196	0.159536	0.653701	-0.136423	0.833570	0.359571	0.396558
22087	7.577135	0.630621	-6.277028	-0.027634	0.002567	-0.057694	-0.385309	0.158108	0.654439	-0.135536	0.833296	0.360194	0.396873
22088	7.620946	0.644166	-6.225453	-0.016921	-0.004281	-0.066825	-0.385024	0.157263	0.654523	-0.134644	0.832959	0.361096	0.397065
22089	7.553232	0.640216	-6.256754	-0.010225	-0.004965	-0.055816	-0.385270	0.154777	0.654099	-0.134008	0.832703	0.361846	0.397134
22090	7.560747	0.693310	-6.242200	-0.009498	0.000993	-0.063154	-0.385553	0.156384	0.655573	-0.133307	0.832328	0.362731	0.397348
22091	7.518918	0.675618	-6.347001	0.011179	0.003418	-0.042946	-0.383887	0.154300	0.654881	-0.133188	0.832037	0.363414	0.397374
22092	7.537760	0.705498	-6.415124	-0.008305	-0.010929	-0.017262	-0.385498	0.152186	0.655867	-0.132783	0.832087	0.363573	0.397259
22093	7.540689	0.726519	-6.357142	0.013191	0.019662	-0.037450	-0.385902	0.151761	0.656119	-0.132856	0.831699	0.364139	0.397530
22094	7.510005	0.723191	-6.273915	0.009671	0.000810	-0.030091	-0.386453	0.152173	0.656424	-0.132734	0.831513	0.364624	0.397513
22095	7.519618	0.728042	-6.279072	-0.019699	-0.000953	0.001055	-0.386465	0.153147	0.656483	-0.132414	0.831653	0.364344	0.397585
22096	7.601756	0.712436	-6.243608	-0.030233	0.001792	0.017563	-0.386154	0.150083	0.656294	-0.132014	0.831912	0.363716	0.397750
22097	7.586515	0.689527	-6.334949	-0.071042	0.005759	0.030313	-0.385062	0.151128	0.657446	-0.131122	0.832342	0.362520	0.398237
22098	7.564202	0.759742	-6.135647	-0.065691	-0.000507	0.026676	-0.385870	0.149894	0.657242	-0.130189	0.832776	0.361466	0.398595
22099	7.573129	0.665812	-6.187303	-0.095471	0.004469	0.006408	-0.384475	0.148179	0.657674	-0.128692	0.833097	0.360473	0.399309
22100	7.554039	0.792431	-6.217155	-0.062430	0.032802	0.008279	-0.385126	0.146183	0.658794	-0.127905	0.833120	0.359659	0.400245
22101	7.522432	0.754140	-6.237957	-0.089867	0.033799	0.008210	-0.386897	0.144076	0.656760	-0.126726	0.833197	0.358603	0.401407
22102	7.548886	0.849137	-6.284207	-0.116630	0.020286	0.035726	-0.387953	0.141656	0.658134	-0.125166	0.833648	0.356929	0.402451
22103	7.577544	0.798166	-6.295269	-0.160616	0.027084	0.031957	-0.387766	0.137488	0.657742	-0.122945	0.834112	0.354922	0.403945
22104	7.611762	0.970208	-6.305087	-0.162479	0.041938	0.030130	-0.387883	0.135563	0.657214	-0.120726	0.834447	0.352911	0.405683
22105	7.587731	0.975149	-6.299326	-0.134590	0.026031	0.048557	-0.388491	0.130342	0.658688	-0.119056	0.834953	0.350836	0.406931
22106	7.569065	0.964469	-6.216596	-0.139089	0.034901	0.085234	-0.389552	0.128206	0.659941	-0.117621	0.835660	0.348098	0.408246
22107	7.582736	0.775532	-6.237657	-0.152544	0.049009	0.127365	-0.389807	0.126290	0.659278	-0.116451	0.836551	0.344497	0.409810
22108	7.688715	0.687037	-6.203559	-0.160719	0.045030	0.164068	-0.390597	0.123918	0.659553	-0.115366	0.837742	0.340230	0.411245
22109	7.635134	0.464079	-6.183692	-0.218636	0.043825	0.186848	-0.390457	0.123512	0.659253	-0.113554	0.839194	0.335077	0.413016
22110	7.471231	0.640949	-6.268172	-0.394553	0.042796	0.212189	-0.388042	0.117167	0.659944	-0.108920	0.841187	0.328053	0.415839
22111	7.419863	0.867689	-6.153695	-0.445507	0.069772	0.256120	-0.390388	0.108224	0.661070	-0.104026	0.843266	0.319750	0.419334
22112	7.570663	1.117738	-6.075601	-0.507464	0.034123	0.270815	-0.389459	0.100868	0.662949	-0.097904	0.845772	0.310740	0.422522
22113	7.769876	1.293892	-5.937015	-0.483689	0.051627	0.269993	-0.389607	0.090965	0.663036	-0.092323	0.847956	0.301852	0.425832
22114	7.808209	1.289116	-5.962627	-0.433184	0.031838	0.244438	-0.390623	0.085340	0.664352	-0.087201	0.849977	0.293846	0.428473
22115	7.865662	0.913814	-5.851312	-0.421191	0.011100	0.282987	-0.391204	0.077761	0.665545	-0.082532	0.852276	0.285277	0.430616
22116	7.764499	1.002278	-5.885590	-0.322622	-0.007642	0.345595	-0.387687	0.071500	0.667055	-0.079912	0.854869	0.276497	0.431696
22117	7.687099	0.915570	-5.888091	-0.314413	0.031083	0.374880	-0.389303	0.069545	0.667638	-0.077952	0.857172	0.267192	0.433345
