# Supplementary material for: Identification of Haptic Based Guiding Using Hard Reins
Source: PLoS One. 2015 Jul 22;10(7):e0132020. doi: 10.1371/journal.pone.0132020 (PMC4511788; doi:10.1371/journal.pone.0132020)
Supplement: S2 File — (ZIP) [file pone.0132020.s002.zip › MotionData2/Subject11/T4/gh4.txt]

// Start Time: 0
// Sample rate: 25.0Hz
// Scenario: 4.0
// Firmware Version: 2.6.1
Counter	Acc_X	Acc_Y	Acc_Z	Gyr_X	Gyr_Y	Gyr_Z	Mag_X	Mag_Y	Mag_Z	Quat_w	Quat_x	Quat_y	Quat_z
21330	0.673228	0.228359	9.803389	-0.014191	0.005878	-0.006290	-0.277695	-0.184625	-0.716151	0.481725	0.036336	-0.008793	0.875525
21331	0.736096	0.185037	9.760165	-0.013504	0.023302	0.012150	-0.276790	-0.184109	-0.716923	0.481549	0.035917	-0.008776	0.875639
21332	0.753137	0.146310	9.680578	-0.006535	0.030634	0.014023	-0.276150	-0.182782	-0.716928	0.481180	0.035480	-0.008552	0.875862
21333	0.755522	0.151069	9.663866	0.024911	0.032512	0.019717	-0.275374	-0.183325	-0.716934	0.480846	0.035273	-0.007784	0.876061
21334	0.702494	0.156232	9.797850	0.021416	0.030672	0.023389	-0.275248	-0.183318	-0.716169	0.480265	0.035102	-0.007076	0.876392
21335	0.668962	0.118282	9.974613	0.026796	0.023339	0.019735	-0.274720	-0.185732	-0.716940	0.479926	0.035075	-0.006366	0.876584
21336	0.704844	0.173438	9.903718	-0.017022	0.024216	0.019511	-0.274461	-0.186928	-0.716177	0.479490	0.034648	-0.006394	0.876840
21337	0.750592	0.183071	9.880279	-0.037924	0.019604	0.008339	-0.274464	-0.184936	-0.717069	0.479396	0.034071	-0.006851	0.876911
21338	0.707266	0.165799	9.778828	-0.041505	0.021440	0.012933	-0.274337	-0.183610	-0.717708	0.479069	0.033459	-0.007329	0.877109
21339	0.654047	0.204050	9.740466	-0.029325	0.025112	0.015754	-0.272538	-0.181497	-0.717721	0.478839	0.032870	-0.007589	0.877254
21340	0.605914	0.189651	9.778216	-0.004862	0.030627	0.021405	-0.272277	-0.180976	-0.718744	0.478339	0.032447	-0.007342	0.877545
21341	0.548046	0.194443	9.806545	0.007375	0.030634	0.023310	-0.272528	-0.181252	-0.719890	0.477953	0.032109	-0.006906	0.877771
21342	0.533729	0.160481	9.731532	-0.027561	0.034231	0.013901	-0.273053	-0.180170	-0.718992	0.477578	0.031407	-0.007018	0.878000
21343	0.569679	0.209069	9.850154	0.014448	0.012354	0.019682	-0.272795	-0.180569	-0.718612	0.477248	0.031456	-0.006625	0.878180
21344	0.610909	0.156261	9.859399	0.075876	0.003259	0.008937	-0.271752	-0.184838	-0.717601	0.476934	0.032285	-0.005215	0.878330
21345	0.653964	0.223451	9.786339	0.018054	-0.002276	0.008652	-0.272534	-0.183755	-0.716829	0.476794	0.032630	-0.004893	0.878395
21346	0.711797	0.223240	9.690871	-0.020392	0.008637	-0.002631	-0.272270	-0.183504	-0.718107	0.476700	0.032448	-0.005113	0.878452
21347	0.731282	0.179920	9.673645	0.004181	0.015964	-0.008052	-0.272528	-0.184560	-0.717340	0.476864	0.032350	-0.004855	0.878368
21348	0.764213	0.353258	9.695583	-0.017832	0.030576	-0.005425	-0.270591	-0.184454	-0.717865	0.476794	0.031807	-0.004818	0.878426
21349	0.711202	0.348258	9.671018	-0.059120	0.059796	0.004471	-0.270332	-0.183266	-0.718888	0.476783	0.030347	-0.005259	0.878482
21350	0.553501	0.070166	10.040064	0.049817	0.037901	-0.005092	-0.269307	-0.182734	-0.717875	0.476583	0.030320	-0.003962	0.878598
21351	0.587212	0.074824	9.975641	0.097101	0.013285	-0.005736	-0.270580	-0.186857	-0.718122	0.476649	0.031164	-0.002103	0.878539
21352	0.515288	-0.009708	9.918582	0.006238	0.008570	-0.020953	-0.270698	-0.188465	-0.719142	0.476857	0.031237	-0.001845	0.878424
21353	0.442809	0.026329	9.947212	-0.068964	0.008452	-0.030567	-0.267996	-0.188083	-0.717888	0.477461	0.030573	-0.002944	0.878116
21354	0.539003	0.069463	9.843110	-0.051492	0.008489	-0.032322	-0.268775	-0.185947	-0.718518	0.477963	0.030097	-0.003696	0.877856
21355	0.543702	0.093381	9.800287	-0.061948	0.005721	-0.039754	-0.267741	-0.186359	-0.718527	0.478722	0.029545	-0.004700	0.877457
21356	0.567589	0.136501	9.733912	-0.077675	0.004780	-0.047216	-0.267231	-0.183705	-0.719295	0.479509	0.028886	-0.005938	0.877042
21357	0.634636	0.227805	9.663814	-0.075944	0.008440	-0.052751	-0.265417	-0.181622	-0.722371	0.480501	0.028158	-0.007154	0.876513
21358	0.591232	0.232660	9.701879	-0.037573	0.024956	-0.039664	-0.264905	-0.181752	-0.721482	0.481111	0.027529	-0.007499	0.876195
21359	0.552207	0.328741	9.683661	-0.027358	0.030505	-0.017478	-0.265937	-0.180946	-0.722111	0.481460	0.026883	-0.007661	0.876022
21360	0.518550	0.309387	9.671075	0.028516	0.032427	-0.002432	-0.263350	-0.181782	-0.722770	0.481313	0.026754	-0.006795	0.876114
21361	0.396539	0.127387	9.981799	0.061917	0.045227	0.002333	-0.262311	-0.184189	-0.722269	0.481269	0.026704	-0.005252	0.876150
21362	0.350780	0.125398	10.130152	0.056719	0.021449	0.005108	-0.261523	-0.186078	-0.723680	0.481016	0.027037	-0.004002	0.876286
21363	0.312246	0.112848	10.000010	-0.008111	0.003112	0.008501	-0.262424	-0.187529	-0.723035	0.480896	0.027039	-0.004089	0.876351
21364	0.370161	0.093228	9.856268	-0.041443	-0.011515	0.013897	-0.262687	-0.187516	-0.722012	0.480586	0.027005	-0.004883	0.876518
21365	0.466710	0.059219	9.703085	-0.001179	-0.018762	0.012273	-0.263206	-0.186711	-0.722136	0.480394	0.027450	-0.005062	0.876608
21366	0.570355	0.059371	9.687254	0.005850	-0.005952	0.008602	-0.263709	-0.188584	-0.723281	0.480150	0.027773	-0.004971	0.876733
21367	0.618578	0.057103	9.699673	0.020110	0.001315	-0.017176	-0.262808	-0.188458	-0.723033	0.480464	0.028077	-0.004576	0.876553
21368	0.620728	0.112470	9.710070	0.007829	0.001302	-0.017241	-0.263337	-0.188294	-0.720476	0.480651	0.028295	-0.004366	0.876445
21369	0.601417	0.122399	9.810833	0.021967	0.019553	-0.030121	-0.263066	-0.189250	-0.722521	0.481192	0.028303	-0.003763	0.876150
21370	0.558135	0.103345	9.891766	0.008020	0.015865	-0.032033	-0.262542	-0.191918	-0.722016	0.481654	0.028268	-0.003401	0.875899
21371	0.480593	0.189808	9.897055	-0.041061	0.023112	-0.032300	-0.262288	-0.190192	-0.722527	0.482269	0.027607	-0.003868	0.875580
21372	0.415369	0.221048	9.925686	-0.051605	0.008478	-0.027721	-0.262293	-0.189256	-0.722272	0.482685	0.027126	-0.004625	0.875362
21373	0.427268	0.252255	9.899833	-0.017560	-0.004254	-0.019224	-0.261517	-0.189401	-0.722533	0.483055	0.027167	-0.004943	0.875155
21374	0.451474	0.228026	9.834916	-0.023875	-0.011515	0.000139	-0.261515	-0.189139	-0.723043	0.482990	0.027301	-0.005423	0.875183
21375	0.509440	0.198881	9.719843	-0.013373	-0.004183	-0.002583	-0.260732	-0.189165	-0.724836	0.483066	0.027380	-0.005671	0.875137
21376	0.490115	0.208530	9.738998	0.005993	0.008597	-0.015426	-0.261262	-0.189529	-0.721769	0.483241	0.027453	-0.005425	0.875040
21377	0.499570	0.249577	9.778065	0.040662	-0.004984	0.020761	-0.260749	-0.189528	-0.721008	0.482879	0.028066	-0.004741	0.875225
21378	0.547936	0.218582	9.830884	0.047916	0.008677	-0.002293	-0.260748	-0.189133	-0.721518	0.482778	0.028540	-0.003767	0.875269
21379	0.456915	0.098231	9.861948	0.030485	0.003157	-0.002371	-0.260753	-0.190579	-0.719477	0.482827	0.028914	-0.003170	0.875233
21380	0.442336	0.124828	9.910188	0.035708	-0.002316	0.001353	-0.260230	-0.192585	-0.719482	0.482701	0.029462	-0.002518	0.875286
21381	0.435016	0.141488	9.862350	0.014832	-0.013341	-0.013502	-0.261773	-0.192578	-0.720491	0.482952	0.029967	-0.002349	0.875131
21382	0.504896	0.143830	9.803033	0.021745	-0.011473	-0.006084	-0.261648	-0.192571	-0.719598	0.482959	0.030541	-0.002026	0.875108
21383	0.562787	0.136836	9.834676	0.020068	0.004964	-0.013498	-0.262292	-0.193625	-0.719083	0.483208	0.030775	-0.001594	0.874963
21384	0.586863	0.141590	9.803766	-0.006235	-0.011496	-0.008068	-0.261515	-0.195228	-0.718452	0.483290	0.031079	-0.001760	0.874906
21385	0.611136	0.102910	9.733847	-0.034273	-0.004203	-0.006372	-0.261916	-0.192284	-0.717810	0.483447	0.030950	-0.002382	0.874823
21386	0.630052	0.179863	9.715901	-0.023826	0.003125	-0.006333	-0.262422	-0.191770	-0.720358	0.483492	0.030829	-0.002714	0.874801
21387	0.566973	0.271618	9.853406	-0.009676	0.025011	-0.024761	-0.261521	-0.192570	-0.719344	0.483956	0.030431	-0.002614	0.874559
21388	0.499723	0.223640	9.931310	-0.028815	0.012164	-0.030377	-0.261783	-0.192030	-0.718959	0.484435	0.030104	-0.002932	0.874304
21389	0.518998	0.228753	10.008365	-0.024292	-0.009791	-0.039549	-0.261527	-0.190440	-0.719726	0.485164	0.030172	-0.003413	0.873896
21390	0.557811	0.173206	9.921544	-0.021624	-0.011615	-0.043219	-0.263076	-0.190687	-0.719459	0.485864	0.030332	-0.003828	0.873499
21391	0.524521	0.074311	9.862244	0.008263	-0.017091	-0.052284	-0.262556	-0.192817	-0.718571	0.486795	0.030843	-0.003808	0.872963
21392	0.520027	0.001862	9.781982	0.018863	-0.028061	-0.059593	-0.262555	-0.193614	-0.718188	0.487778	0.031685	-0.003667	0.872385
21393	0.539948	-0.132805	9.782680	0.020831	-0.024440	-0.074347	-0.262943	-0.194270	-0.717547	0.489083	0.032441	-0.003499	0.871627
21394	0.617148	-0.147116	9.773599	0.007016	-0.013525	-0.093811	-0.262817	-0.195192	-0.716273	0.490674	0.032915	-0.003400	0.870715
21395	0.674924	-0.137919	9.615860	-0.023432	0.001016	-0.120748	-0.261392	-0.197203	-0.715775	0.492813	0.032794	-0.003748	0.869509
21396	0.737202	-0.061362	9.456707	0.016051	0.015650	-0.141797	-0.259325	-0.197231	-0.716301	0.495242	0.032854	-0.003175	0.868128
21397	0.655922	-0.190290	9.787756	0.141601	0.023008	-0.162400	-0.256986	-0.201127	-0.716577	0.497987	0.033986	-0.000436	0.866518
21398	0.453391	-0.170781	9.982949	0.114871	0.019185	-0.199456	-0.254274	-0.206061	-0.713538	0.501345	0.034963	0.001927	0.864539
21399	0.409670	-0.093306	10.154036	-0.000378	0.009834	-0.226796	-0.252065	-0.210087	-0.713557	0.505283	0.034881	0.002105	0.862246
21400	0.135042	-0.106546	10.662511	0.010668	-0.025048	-0.260850	-0.248321	-0.212514	-0.712057	0.509771	0.035573	0.002261	0.859571
21401	0.367783	-0.384752	10.771187	-0.002488	-0.097379	-0.315234	-0.248166	-0.219186	-0.712316	0.515207	0.037273	0.001358	0.856254
21402	0.450198	-0.496427	10.424774	-0.154318	-0.149724	-0.362977	-0.248042	-0.218913	-0.711551	0.521537	0.038400	-0.002516	0.852361
21403	0.656557	-0.314577	10.021230	-0.299377	-0.146287	-0.411703	-0.247016	-0.214412	-0.713727	0.528766	0.037839	-0.008958	0.847877
21404	0.791295	-0.263918	9.984796	-0.372598	-0.134553	-0.447159	-0.245473	-0.209387	-0.716289	0.536583	0.036422	-0.016322	0.842903
21405	0.954609	-0.146434	9.776757	-0.323785	-0.142660	-0.437667	-0.244969	-0.202750	-0.718842	0.544129	0.035549	-0.023144	0.837929
21406	1.214664	-0.098617	9.539844	-0.311849	-0.115121	-0.417335	-0.242147	-0.195069	-0.721157	0.551273	0.034442	-0.029290	0.833099
21407	1.093355	0.074935	9.713953	-0.304919	-0.095035	-0.417346	-0.239581	-0.188451	-0.723216	0.558359	0.032990	-0.035289	0.828192
21408	1.146245	0.124821	10.202369	-0.173646	-0.124107	-0.394493	-0.239192	-0.187266	-0.724367	0.564909	0.033551	-0.039258	0.823536
21409	1.256428	0.269111	10.126217	-0.289508	-0.129633	-0.371078	-0.237648	-0.183700	-0.726164	0.571094	0.032821	-0.045381	0.818972
21410	1.123316	-0.136044	9.903283	-0.506740	-0.117016	-0.344494	-0.237411	-0.173469	-0.729607	0.576930	0.029428	-0.054758	0.814424
21411	1.012969	-0.241507	10.078383	-0.541702	-0.140824	-0.335406	-0.238726	-0.160696	-0.734056	0.582515	0.025964	-0.065123	0.809791
21412	0.767624	-0.399888	8.926619	-0.663275	-0.112482	-0.297292	-0.238117	-0.144879	-0.738648	0.587473	0.020612	-0.076986	0.805310
21413	0.357483	-1.341239	8.933593	-0.762458	-0.066102	-0.316295	-0.237905	-0.123345	-0.745403	0.592701	0.013302	-0.089993	0.800268
21414	0.850258	-1.537966	9.504259	-0.632224	-0.097990	-0.343251	-0.236396	-0.104221	-0.751658	0.598130	0.008162	-0.101148	0.794948
21415	1.838191	-1.453382	9.747475	-0.334374	-0.098472	-0.350939	-0.235393	-0.092790	-0.754341	0.603534	0.006541	-0.107679	0.790006
21416	2.116427	-1.185268	9.204205	-0.109080	-0.079812	-0.330442	-0.236561	-0.089587	-0.755351	0.608584	0.007368	-0.110299	0.785751
21417	2.760613	-0.793637	9.395717	-0.142790	-0.032156	-0.298381	-0.234636	-0.087603	-0.754855	0.613212	0.006983	-0.113011	0.781761
21418	2.359960	-1.693302	9.628974	-0.249348	-0.014009	-0.269391	-0.232952	-0.086839	-0.756654	0.617415	0.004923	-0.117022	0.777869
21419	2.036408	-1.594363	9.204922	-0.186641	0.064633	-0.272899	-0.229603	-0.082364	-0.758848	0.621819	0.002485	-0.119251	0.774025
21420	1.398371	-1.765344	8.817353	-0.041282	0.119495	-0.298101	-0.224564	-0.081638	-0.760674	0.626709	0.001005	-0.118371	0.770210
21421	0.493179	-2.507404	9.004910	0.083514	0.118528	-0.310389	-0.219008	-0.082772	-0.761229	0.631754	0.001151	-0.115735	0.766480
21422	0.493378	-2.542946	9.162822	0.166553	0.092849	-0.376377	-0.212910	-0.090583	-0.762173	0.637715	0.002875	-0.111981	0.762084
21423	0.847266	-1.922718	9.544438	0.130897	0.068073	-0.413456	-0.207731	-0.099148	-0.759411	0.644133	0.004561	-0.109217	0.757062
21424	1.042965	-2.518100	9.777926	0.113272	0.062493	-0.444881	-0.202292	-0.106261	-0.757926	0.650973	0.006217	-0.106639	0.751548
21425	1.257007	-1.904156	9.810134	-0.007250	0.080523	-0.506452	-0.197358	-0.114187	-0.758224	0.658716	0.006084	-0.105766	0.744895
21426	1.572262	-1.800511	9.687324	-0.192633	0.073003	-0.531366	-0.189616	-0.113345	-0.758795	0.666775	0.003753	-0.107594	0.737442
21427	1.636730	-1.675699	9.569670	-0.312683	0.082035	-0.530145	-0.181367	-0.107858	-0.761154	0.674734	-0.000387	-0.111214	0.729633
21428	1.724683	-1.915329	9.787940	-0.301261	0.068383	-0.509749	-0.175690	-0.103285	-0.764259	0.682283	-0.004145	-0.114678	0.722026
21429	1.444496	-1.798380	9.681360	-0.210491	0.043816	-0.493578	-0.169116	-0.098844	-0.766351	0.689445	-0.006415	-0.117314	0.714746
21430	1.394339	-1.402906	9.290420	-0.274214	0.054822	-0.461633	-0.163704	-0.093064	-0.769071	0.696106	-0.009725	-0.120529	0.707682
21431	1.201333	-1.390808	8.719961	-0.381576	0.034705	-0.425231	-0.159080	-0.083807	-0.771783	0.702081	-0.014390	-0.125660	0.700774
21432	1.664519	-1.445530	9.330745	-0.281677	0.060470	-0.408140	-0.154839	-0.073758	-0.775767	0.707845	-0.017995	-0.128872	0.694279
21433	2.082507	-1.136214	9.499790	0.057580	0.022600	-0.371294	-0.150454	-0.074200	-0.775037	0.713057	-0.016373	-0.128012	0.689126
21434	2.314095	-1.673706	9.758427	0.253657	-0.009962	-0.324074	-0.146945	-0.082759	-0.773537	0.717566	-0.011617	-0.124765	0.685126
21435	2.701107	-1.438887	9.966940	0.238264	-0.039039	-0.268732	-0.146529	-0.093677	-0.771376	0.721187	-0.006763	-0.122277	0.681829
21436	2.807829	-1.612198	9.168669	-0.164488	0.011962	-0.195151	-0.145350	-0.098224	-0.771387	0.723851	-0.008650	-0.124379	0.678598
21437	2.675378	-1.126338	9.229448	-0.342969	0.055515	-0.236759	-0.141628	-0.090284	-0.773455	0.727122	-0.013474	-0.128467	0.674246
21438	2.454797	-1.374441	9.259912	-0.232460	0.053972	-0.156825	-0.138938	-0.081537	-0.775896	0.729308	-0.017009	-0.130866	0.671337
21439	2.223645	-1.430451	9.194567	0.013793	0.129502	-0.019112	-0.135585	-0.079718	-0.776943	0.729917	-0.018139	-0.129013	0.671005
21440	2.163598	-0.955824	9.445474	0.168781	0.180980	0.039707	-0.131965	-0.084008	-0.775187	0.729908	-0.018034	-0.124100	0.671944
21441	1.925124	-0.982136	9.627688	0.061173	0.151805	0.132410	-0.127560	-0.085943	-0.777137	0.728539	-0.019098	-0.121211	0.673924
21442	1.909495	-1.225975	10.082544	0.209227	0.108346	0.245825	-0.126000	-0.090484	-0.776130	0.725559	-0.017934	-0.116724	0.677952
21443	1.556835	-1.062414	10.283156	0.287371	0.090244	0.307136	-0.124946	-0.099805	-0.773591	0.721705	-0.015263	-0.111575	0.682979
21444	1.051016	-1.129793	10.570306	0.216624	0.042771	0.395429	-0.127246	-0.107635	-0.772300	0.716442	-0.013431	-0.107880	0.689125
21445	1.107265	-1.329273	9.886401	0.059521	0.021029	0.516509	-0.129310	-0.109599	-0.771009	0.709372	-0.013555	-0.106737	0.696574
21446	0.449998	-0.984008	9.937912	-0.081169	-0.061345	0.566641	-0.137584	-0.106035	-0.770431	0.701284	-0.014889	-0.108581	0.704407
21447	0.939541	-1.052150	9.423100	-0.006559	-0.132270	0.634528	-0.147663	-0.101263	-0.771115	0.692027	-0.014091	-0.110390	0.713242
21448	0.877152	-1.115077	9.347233	0.453160	-0.106011	0.703265	-0.156310	-0.104606	-0.768241	0.681793	-0.007686	-0.105180	0.723904
21449	0.725576	-0.657697	9.532240	0.662866	-0.080186	0.717178	-0.166857	-0.121502	-0.762551	0.671241	0.001396	-0.096550	0.734923
21450	0.875883	-0.837685	9.569521	0.238136	-0.077119	0.660585	-0.176389	-0.132151	-0.757887	0.661306	0.004623	-0.094088	0.744177
21451	1.092686	-0.808362	9.576755	0.159487	-0.018732	0.640723	-0.186975	-0.135468	-0.754487	0.651693	0.006185	-0.091978	0.752860
21452	1.027477	-1.271149	10.047279	0.323213	-0.026041	0.591741	-0.194325	-0.138309	-0.753410	0.642628	0.009873	-0.087505	0.761101
21453	1.794172	-1.323878	9.657676	0.318406	0.003208	0.540027	-0.199355	-0.143685	-0.749799	0.634327	0.013346	-0.082691	0.768514
21454	1.886337	-1.428259	10.031489	-0.162798	-0.021544	0.362282	-0.204529	-0.141883	-0.748609	0.628747	0.011184	-0.085546	0.772809
21455	1.076394	-1.425380	9.937568	-0.347883	-0.031153	0.300418	-0.209721	-0.129720	-0.751625	0.624130	0.007144	-0.091376	0.775926
21456	1.369872	-1.318093	9.485789	-0.192905	0.041895	0.177434	-0.213881	-0.121935	-0.751206	0.621469	0.003934	-0.093854	0.777787
21457	1.409662	-1.601492	8.891759	-0.149452	0.074490	0.020734	-0.211178	-0.116392	-0.754032	0.621322	0.001244	-0.095269	0.777741
21458	1.072342	-1.638833	8.720080	-0.324239	0.023920	-0.009615	-0.210687	-0.104964	-0.757476	0.621516	-0.002968	-0.099997	0.776988
21459	0.733084	-1.751106	9.147361	-0.310670	-0.079455	-0.022319	-0.211881	-0.093237	-0.759631	0.621700	-0.005215	-0.105828	0.776056
21460	0.800944	-1.312617	9.307750	-0.056013	-0.134020	-0.026503	-0.217444	-0.087984	-0.760605	0.621817	-0.003603	-0.108350	0.775623
21461	1.374292	-1.228682	9.602290	0.093000	-0.142950	-0.033103	-0.218468	-0.092489	-0.758813	0.622050	0.000173	-0.108677	0.775398
21462	1.818153	-1.289486	9.852791	0.007396	-0.153961	-0.031657	-0.222987	-0.093758	-0.757374	0.622207	0.002892	-0.110461	0.775015
21463	2.264882	-1.456920	9.871412	0.054617	-0.148315	-0.012020	-0.229063	-0.093537	-0.755284	0.622087	0.006265	-0.111467	0.774947
21464	1.684577	-1.577611	10.087516	0.090766	-0.137235	0.057343	-0.231648	-0.095618	-0.752840	0.620879	0.009565	-0.111757	0.775840
21465	1.775349	-1.412186	9.872272	0.103475	-0.098523	0.168093	-0.238486	-0.097928	-0.751384	0.618051	0.012375	-0.111415	0.778104
21466	2.138189	-1.683487	9.814251	0.121918	-0.063477	0.264141	-0.243780	-0.098920	-0.749811	0.613756	0.014453	-0.110348	0.781613
21467	1.732254	-1.467012	10.043909	0.215822	-0.033155	0.316223	-0.246870	-0.103401	-0.747875	0.608684	0.017303	-0.107494	0.785907
21468	1.847315	-1.334740	9.967634	0.124488	0.021642	0.330441	-0.248813	-0.103894	-0.745946	0.603480	0.017938	-0.105365	0.790183
21469	1.886220	-1.420000	9.633185	-0.127187	-0.015275	0.284934	-0.251922	-0.099865	-0.746557	0.599004	0.016431	-0.107693	0.793301
21470	1.568690	-1.557779	9.623490	-0.018580	-0.070944	0.289256	-0.256070	-0.092899	-0.748053	0.594260	0.016882	-0.108908	0.796686
21471	1.336104	-1.321191	9.303022	0.092943	-0.026913	0.308194	-0.258142	-0.094714	-0.745102	0.589272	0.018116	-0.107874	0.800496
21472	1.885649	-1.331189	8.873590	0.059469	0.013394	0.315372	-0.262275	-0.094264	-0.744687	0.584219	0.018093	-0.106852	0.804328
21473	1.662920	-1.114105	9.174570	0.117480	-0.004938	0.289831	-0.265252	-0.092095	-0.744407	0.579518	0.019310	-0.105154	0.807916
21474	1.213010	-0.772544	9.429573	0.113377	-0.046931	0.341520	-0.268611	-0.093242	-0.742850	0.573844	0.020834	-0.103969	0.812071
21475	0.952188	-0.667124	9.457418	0.135940	-0.048742	0.353619	-0.272749	-0.091591	-0.742306	0.567954	0.022818	-0.102440	0.816342
21476	0.476945	-0.588928	9.386877	0.137614	-0.051557	0.348996	-0.277778	-0.093925	-0.741246	0.562070	0.024678	-0.100906	0.820540
21477	0.371597	-0.704128	10.229118	0.274508	-0.110867	0.359001	-0.282946	-0.096502	-0.737889	0.555824	0.029170	-0.097703	0.825023
21478	-0.234813	-0.406693	10.333236	0.358732	-0.215122	0.332786	-0.289914	-0.101720	-0.734008	0.549667	0.036226	-0.094332	0.829250
21479	-0.804098	-0.360789	9.315720	0.028661	-0.281373	0.300749	-0.302447	-0.103669	-0.729317	0.544141	0.040847	-0.096902	0.832377
21480	0.218629	-0.494809	9.625798	-0.015613	-0.325166	0.300635	-0.312151	-0.100597	-0.726176	0.538488	0.045676	-0.100907	0.835322
21481	0.881523	-0.503470	9.521457	0.046603	-0.374336	0.304745	-0.327271	-0.099327	-0.722611	0.532611	0.051972	-0.104090	0.838326
21482	0.712992	-0.037207	9.500022	0.091960	-0.300105	0.371280	-0.338785	-0.096230	-0.718946	0.525630	0.057377	-0.106088	0.842120
21483	1.255142	0.538310	10.062777	0.315226	-0.200030	0.436845	-0.348487	-0.096870	-0.713638	0.517500	0.063266	-0.102921	0.847112
21484	1.926603	0.224709	9.414214	0.337344	-0.141223	0.495980	-0.357008	-0.101531	-0.709107	0.508336	0.068292	-0.099247	0.852690
21485	1.724156	0.776784	10.588922	0.481316	-0.146510	0.553888	-0.366053	-0.105908	-0.703295	0.497946	0.074735	-0.092734	0.858991
21486	1.650471	1.580446	10.695508	0.942523	0.019722	0.677745	-0.375189	-0.122802	-0.695830	0.484798	0.082669	-0.077293	0.867273
21487	2.029802	1.351766	9.726195	0.722036	0.128707	0.813086	-0.378658	-0.136297	-0.688918	0.469658	0.086354	-0.064188	0.876267
21488	1.749867	0.913654	9.799044	0.229724	0.144723	0.873334	-0.385375	-0.136473	-0.687206	0.454072	0.085004	-0.060251	0.884852
21489	2.104509	0.336812	9.734262	0.316451	0.070017	0.910847	-0.391076	-0.130937	-0.686648	0.437491	0.085748	-0.054858	0.893443
21490	2.365114	-0.750823	9.483830	0.430220	0.037210	0.883853	-0.398317	-0.129505	-0.684804	0.420926	0.088022	-0.048295	0.901521
21491	1.959182	-0.534290	9.730290	0.488193	0.029818	0.856442	-0.407369	-0.125660	-0.683710	0.404641	0.090994	-0.040115	0.909053
21492	1.815993	0.150979	9.020929	0.544782	0.062720	0.816040	-0.413576	-0.128743	-0.678814	0.388795	0.093749	-0.031119	0.916014
21493	1.160435	0.193070	10.455470	0.700221	0.140328	0.798205	-0.418609	-0.135304	-0.673673	0.372924	0.096340	-0.018069	0.922670
21494	1.095073	0.742220	9.992139	0.816166	0.179543	0.702727	-0.422587	-0.146026	-0.670074	0.358373	0.098993	-0.002955	0.928311
21495	1.124956	1.037172	9.703740	0.576593	0.243128	0.639571	-0.425404	-0.156497	-0.666738	0.345379	0.098768	0.008875	0.933209
21496	1.247473	1.155353	10.426574	0.171189	0.271752	0.581168	-0.425663	-0.156493	-0.666609	0.334132	0.095127	0.012871	0.937625
21497	1.633639	1.034489	10.030064	0.099823	0.236925	0.540279	-0.425024	-0.150662	-0.669674	0.323786	0.091687	0.015945	0.941542
21498	1.274489	0.513341	9.784194	0.235770	0.171219	0.537391	-0.427097	-0.147844	-0.670166	0.313172	0.090306	0.020582	0.945169
21499	1.126341	0.254562	10.168001	0.289523	0.156583	0.530305	-0.429680	-0.145825	-0.671166	0.302593	0.089557	0.026670	0.948528
21500	1.445174	0.126090	10.399586	0.232503	0.139959	0.475608	-0.432769	-0.147129	-0.671652	0.293078	0.088706	0.031154	0.951455
21501	1.083004	0.250189	10.321142	0.055573	0.097460	0.388929	-0.436139	-0.144150	-0.670859	0.285559	0.087584	0.032604	0.953793
21502	1.001446	0.641758	9.509834	-0.111862	0.031478	0.368790	-0.438858	-0.136954	-0.674407	0.278709	0.086731	0.030085	0.955978
21503	1.033340	0.019189	9.626207	-0.093898	0.002231	0.366187	-0.443016	-0.129041	-0.674498	0.271910	0.086527	0.028119	0.958012
21504	1.448818	-0.669832	9.783630	-0.072150	-0.037971	0.346104	-0.447946	-0.120991	-0.675094	0.265430	0.087202	0.026015	0.959826
21505	1.731610	-0.358435	9.224330	0.016057	0.002290	0.307770	-0.453505	-0.113224	-0.676189	0.259528	0.087546	0.026123	0.961404
21506	1.347942	0.229582	9.056187	0.076134	0.024218	0.293232	-0.456359	-0.108794	-0.676548	0.253738	0.087773	0.027287	0.962896
21507	1.192879	0.421268	9.628656	0.144999	0.025015	0.241876	-0.459971	-0.108889	-0.676774	0.248845	0.088290	0.030057	0.964042
21508	1.988713	0.330657	9.399600	0.138666	0.056958	0.175384	-0.461907	-0.110324	-0.675611	0.245177	0.088130	0.032794	0.964907
21509	1.703571	0.468656	9.120461	0.051784	0.020075	0.091926	-0.462677	-0.112576	-0.674968	0.243331	0.088207	0.033944	0.965328
21510	1.234737	0.761944	10.041843	0.074407	0.009072	0.119701	-0.465258	-0.111621	-0.675713	0.240868	0.088618	0.035305	0.965859
21511	1.924407	0.725668	10.297259	0.226797	0.049633	0.144390	-0.466677	-0.114787	-0.675581	0.237669	0.089000	0.039849	0.966439
21512	2.047627	1.165386	10.081365	0.305564	0.082572	0.109654	-0.467174	-0.121836	-0.674177	0.234916	0.089084	0.046044	0.966829
21513	1.902926	1.174149	9.914530	0.335668	0.031323	0.072966	-0.466639	-0.128762	-0.672780	0.232902	0.090289	0.052708	0.966864
21514	1.325380	0.973577	9.983131	0.385226	-0.027310	0.032687	-0.469451	-0.139905	-0.669956	0.231579	0.092783	0.060063	0.966517
21515	0.511345	1.839924	9.858078	0.347866	-0.076790	0.036194	-0.472667	-0.150478	-0.663938	0.230353	0.096054	0.066522	0.966067
21516	0.715886	1.901948	9.587243	0.216138	-0.114259	0.073431	-0.477303	-0.159713	-0.659057	0.228662	0.099493	0.070123	0.965866
21517	1.314227	1.267330	9.367917	0.256509	-0.093047	0.094886	-0.484143	-0.165195	-0.654667	0.226481	0.102700	0.074622	0.965707
21518	1.475107	0.871735	8.955853	0.242777	-0.025455	0.067055	-0.486724	-0.170196	-0.650821	0.224676	0.104525	0.079155	0.965572
21519	0.934313	1.048380	8.871679	-0.077560	0.019749	0.037648	-0.489051	-0.170957	-0.649527	0.224114	0.103939	0.077769	0.965879
21520	0.901473	0.845304	8.594913	-0.392208	0.092390	-0.019420	-0.489567	-0.163803	-0.654878	0.225005	0.100491	0.070754	0.966575
21521	0.966658	1.354783	9.116289	-0.567325	0.129629	-0.027776	-0.485956	-0.152189	-0.663068	0.226517	0.095439	0.060490	0.967431
21522	1.097789	1.182014	9.868725	-0.511298	0.088638	0.016875	-0.485465	-0.135067	-0.670720	0.226765	0.091549	0.051083	0.968291
21523	1.410548	1.277329	9.412280	-0.281199	0.079956	0.081787	-0.484960	-0.122746	-0.676328	0.225640	0.088846	0.045906	0.969064
21524	1.884206	1.044380	9.953460	-0.012012	0.075001	0.164396	-0.483807	-0.118506	-0.677867	0.222006	0.087611	0.045848	0.970018
21525	1.753046	1.258521	10.044044	0.131207	0.104431	0.184440	-0.484313	-0.117989	-0.680160	0.218128	0.086392	0.048575	0.970874
21526	2.027730	1.283280	10.090156	0.159902	0.091541	0.120011	-0.483794	-0.119590	-0.679526	0.214712	0.085530	0.052028	0.971533
21527	1.649162	1.829393	10.327092	0.028460	0.031003	0.115704	-0.486757	-0.121423	-0.679376	0.212411	0.085248	0.052565	0.972035
21528	1.116670	1.269937	10.235075	-0.081913	0.040016	0.144671	-0.486760	-0.117708	-0.681417	0.209454	0.084400	0.051011	0.972833
21529	1.290406	1.200409	9.498885	-0.028861	0.063713	0.065553	-0.487021	-0.114523	-0.683327	0.208191	0.083171	0.050653	0.973228
21530	1.342910	1.313753	9.551367	0.026694	0.030773	0.024351	-0.490372	-0.114229	-0.684322	0.207322	0.082831	0.051382	0.973405
21531	1.249194	1.253538	9.583249	0.051216	0.025306	0.027251	-0.491653	-0.116220	-0.684823	0.206710	0.082641	0.052488	0.973492
21532	1.401751	1.099359	9.428904	0.124138	0.032668	0.003629	-0.491136	-0.118478	-0.683297	0.206061	0.082642	0.055158	0.973482
21533	0.997032	1.040084	9.213085	0.098436	0.032427	-0.062959	-0.492416	-0.122061	-0.682905	0.207118	0.082404	0.057347	0.973151
21534	0.774511	1.200829	9.218063	0.007855	0.030324	-0.120651	-0.490591	-0.127016	-0.682794	0.209031	0.081823	0.057953	0.972755
21535	0.958128	1.127971	9.612374	-0.002241	0.030258	-0.140999	-0.490577	-0.129162	-0.684072	0.211773	0.081094	0.058294	0.972202
21536	0.726334	1.219664	9.829907	-0.005332	0.000864	-0.178824	-0.491338	-0.133417	-0.683557	0.215032	0.080972	0.058597	0.971479
21537	0.872185	1.464867	9.697901	-0.110091	-0.021258	-0.221778	-0.490022	-0.137320	-0.685611	0.219575	0.080657	0.056756	0.970598
21538	0.746421	1.056687	9.993418	-0.032710	-0.067137	-0.308056	-0.489890	-0.139712	-0.684592	0.225579	0.081599	0.056424	0.969160
21539	0.822507	1.272889	9.862753	-0.026223	-0.112921	-0.355026	-0.490516	-0.146891	-0.682932	0.232659	0.083244	0.056003	0.967370
21540	1.180604	1.492100	9.744362	-0.182055	-0.129498	-0.363168	-0.492324	-0.150048	-0.680494	0.240074	0.084631	0.052577	0.965628
21541	1.016188	1.097964	9.948512	-0.240853	-0.138859	-0.407740	-0.493602	-0.152045	-0.681506	0.248522	0.085692	0.047958	0.963636
21542	0.717161	0.124609	10.380895	-0.244259	-0.099060	-0.533302	-0.494102	-0.156177	-0.681759	0.259269	0.086012	0.043761	0.960972
21543	0.945672	-0.286598	10.288456	-0.219534	-0.077524	-0.714067	-0.489950	-0.162355	-0.681411	0.273434	0.085654	0.040278	0.957222
21544	0.808950	0.060303	9.812021	-0.380189	-0.102779	-0.880979	-0.483340	-0.168442	-0.682615	0.290980	0.084963	0.034026	0.952341
21545	1.201595	-0.906153	9.749331	-0.463778	-0.118550	-0.956069	-0.476588	-0.173363	-0.687138	0.310004	0.083752	0.025924	0.946684
21546	1.616994	-1.586193	9.719669	-0.325154	-0.056196	-0.954491	-0.468672	-0.182008	-0.689246	0.328595	0.082438	0.021092	0.940630
21547	1.653206	-1.109121	9.222672	-0.173061	0.020703	-0.988003	-0.456608	-0.193251	-0.693175	0.347391	0.080389	0.019226	0.934070
21548	1.277508	-0.162221	9.184443	-0.173500	0.082754	-1.011234	-0.443519	-0.206873	-0.693795	0.366468	0.077386	0.018254	0.927027
21549	0.959761	0.770987	9.328970	-0.370037	0.133877	-0.932999	-0.428100	-0.215769	-0.699409	0.384214	0.071758	0.013417	0.920353
21550	0.984989	0.556401	9.873424	-0.553747	0.101030	-0.817589	-0.414123	-0.216129	-0.706667	0.399972	0.065567	0.005238	0.914164
21551	0.759483	0.335168	10.026625	-0.570118	0.051828	-0.732689	-0.398334	-0.216653	-0.714960	0.414039	0.059892	-0.004206	0.908277
21552	0.633805	0.394087	9.743064	-0.508159	0.041171	-0.638228	-0.387479	-0.209385	-0.723211	0.426208	0.055142	-0.012270	0.902860
21553	0.773865	0.344163	9.834875	-0.505351	0.050524	-0.560698	-0.380650	-0.198978	-0.728748	0.436850	0.049971	-0.020710	0.897906
21554	0.423154	0.099064	10.116179	-0.560317	0.045139	-0.468684	-0.371215	-0.191428	-0.736987	0.445814	0.044615	-0.029851	0.893515
21555	0.773613	0.381323	9.446575	-0.694437	0.078171	-0.401112	-0.363234	-0.175851	-0.744446	0.453584	0.037175	-0.041520	0.889469
21556	1.376390	0.364741	9.874388	-0.559961	0.089483	-0.345056	-0.355759	-0.161613	-0.752922	0.460187	0.030949	-0.050356	0.885852
21557	1.281037	0.154050	10.220961	-0.196846	0.007708	-0.295098	-0.350349	-0.153575	-0.756790	0.465528	0.029264	-0.053857	0.882908
21558	1.583202	-0.015155	10.509422	0.031659	-0.076027	-0.264262	-0.348271	-0.154681	-0.758466	0.470096	0.031349	-0.053801	0.880416
21559	1.616393	-0.407191	10.509034	0.112129	-0.097794	-0.232422	-0.346326	-0.160944	-0.755676	0.474002	0.034395	-0.052844	0.878263
21560	1.748622	-0.345297	10.242323	-0.061123	-0.086800	-0.163171	-0.347097	-0.165312	-0.753120	0.476826	0.035677	-0.054580	0.876576
21561	1.673700	-0.317746	9.901194	-0.205113	-0.008983	-0.055119	-0.348510	-0.167162	-0.752982	0.477922	0.034009	-0.058458	0.875795
21562	2.006202	-0.303970	9.515671	-0.203604	0.065133	-0.051518	-0.346459	-0.161333	-0.754654	0.479043	0.031147	-0.061318	0.875093
21563	1.567077	-0.234265	9.051727	-0.042805	0.059797	-0.050710	-0.343362	-0.156466	-0.758123	0.480030	0.029884	-0.061688	0.874570
21564	1.092121	-0.210905	9.124427	0.188011	0.047243	-0.025547	-0.342830	-0.159681	-0.758894	0.480419	0.031059	-0.057883	0.874575
21565	1.639465	-0.222230	9.715004	0.471684	0.113427	-0.011278	-0.339953	-0.173293	-0.756370	0.480436	0.033784	-0.048726	0.875023
21566	1.375638	-0.496547	9.843102	0.441574	0.123526	0.040238	-0.336029	-0.195417	-0.750285	0.479540	0.035988	-0.039790	0.875879
21567	1.321558	-0.280649	9.699218	0.037595	0.089132	-0.017139	-0.334200	-0.203292	-0.748771	0.479890	0.034987	-0.038455	0.875787
21568	1.201287	-0.328570	9.824630	-0.103997	0.052366	-0.027955	-0.332259	-0.203588	-0.749553	0.480500	0.033257	-0.039707	0.875464
21569	1.080090	-0.205297	9.364405	-0.141581	0.023254	0.033728	-0.330835	-0.202025	-0.751733	0.480029	0.031661	-0.042166	0.875666
21570	1.389655	-0.434177	9.080871	-0.185378	0.037910	0.040893	-0.331341	-0.199390	-0.755684	0.479467	0.029347	-0.045027	0.875912
21571	1.247356	-0.401976	9.435211	-0.238931	0.054316	0.064581	-0.328896	-0.191195	-0.760422	0.478529	0.026270	-0.048915	0.876315
21572	1.205598	-0.228123	9.650870	-0.148402	0.056121	0.024416	-0.328646	-0.186017	-0.762591	0.478236	0.024006	-0.050944	0.876424
21573	1.064841	-0.510082	10.286434	0.118054	0.034418	0.029492	-0.327846	-0.190180	-0.764514	0.477707	0.024743	-0.048724	0.876818
21574	0.871037	-0.784618	11.012812	0.204374	0.036217	0.015157	-0.325250	-0.198448	-0.761475	0.477379	0.026210	-0.044754	0.877166
21575	0.658948	-0.818545	10.359925	-0.067748	0.004556	-0.106147	-0.324714	-0.205113	-0.760461	0.479290	0.025797	-0.046000	0.876070
21576	0.497173	-0.782155	9.840501	-0.222071	0.050093	-0.108847	-0.323916	-0.204903	-0.765317	0.481364	0.023055	-0.049307	0.874829
21577	0.821021	-0.475557	9.269394	0.056444	0.070459	-0.162837	-0.318993	-0.207377	-0.767272	0.484265	0.022729	-0.047707	0.873324
21578	0.771197	-1.143613	9.497172	0.362517	0.048796	-0.173223	-0.314334	-0.215530	-0.763739	0.487162	0.025717	-0.040776	0.871980
21579	0.551928	-0.627262	10.083196	0.196801	0.048596	-0.154722	-0.309641	-0.231166	-0.761486	0.489803	0.027094	-0.036938	0.870629
21580	0.854680	-0.424724	10.045658	-0.007712	0.092173	-0.201967	-0.303425	-0.237100	-0.761154	0.493405	0.025727	-0.036014	0.868673
21581	0.830886	-0.500152	9.809167	-0.079324	0.026271	-0.215143	-0.298116	-0.243815	-0.759795	0.497209	0.024823	-0.037167	0.866479
21582	0.705927	-0.590111	9.602730	0.051635	0.008214	-0.182149	-0.293318	-0.247618	-0.761367	0.500361	0.025493	-0.036056	0.864690
21583	0.571704	-0.743711	9.784132	0.193098	0.030383	-0.136245	-0.288920	-0.252188	-0.760000	0.502646	0.027162	-0.032491	0.863454
21584	0.601817	-0.998985	9.682429	0.172893	0.016712	-0.116007	-0.285547	-0.261263	-0.756712	0.504577	0.028851	-0.029231	0.862389
21585	0.600962	-0.821224	9.610510	0.105267	0.026722	-0.107144	-0.281526	-0.267967	-0.755726	0.506388	0.029648	-0.027257	0.861364
21586	0.720989	-0.725502	9.394562	0.232908	-0.033394	-0.095328	-0.277121	-0.276522	-0.752701	0.507887	0.032799	-0.023484	0.860479
21587	0.889672	-0.710342	9.509153	0.406328	-0.064265	-0.096243	-0.276201	-0.289806	-0.746205	0.509238	0.038197	-0.017282	0.859604
21588	0.907361	-0.368311	9.629321	0.287266	-0.060774	-0.109789	-0.272839	-0.297404	-0.741896	0.510893	0.042369	-0.012837	0.858504
21589	0.738108	-0.247500	9.883848	0.298420	-0.020543	-0.091353	-0.270504	-0.306190	-0.737579	0.512203	0.045902	-0.008062	0.857599
21590	0.557759	0.176021	10.032111	0.368911	0.012447	-0.074464	-0.268302	-0.316558	-0.731475	0.513146	0.049643	-0.001498	0.856863
21591	0.403126	0.252665	10.024542	0.116219	0.065053	-0.116442	-0.262865	-0.328303	-0.726163	0.515037	0.049806	0.001079	0.855719
21592	0.268218	0.248591	10.318440	-0.062617	0.095748	-0.172777	-0.257316	-0.326772	-0.726972	0.518071	0.047682	0.001206	0.854007
21593	0.377016	0.171157	10.121560	-0.154957	0.048049	-0.213768	-0.249327	-0.320613	-0.729074	0.521876	0.045296	-0.000922	0.851817
21594	0.422637	0.191488	9.709451	-0.204940	-0.032386	-0.210200	-0.243775	-0.313396	-0.734858	0.525654	0.043876	-0.004522	0.849554
21595	0.041039	0.357396	9.909826	-0.113539	-0.083402	-0.158001	-0.241333	-0.309298	-0.735896	0.528441	0.044130	-0.007348	0.847790
21596	0.077734	0.741388	9.627540	0.006522	-0.070340	-0.116820	-0.239801	-0.305044	-0.735651	0.530422	0.045573	-0.007839	0.846471
21597	0.328572	0.721188	9.905610	0.061108	-0.064827	-0.135002	-0.240065	-0.305560	-0.734118	0.532656	0.047338	-0.007467	0.844974
21598	0.087176	0.797919	9.974037	-0.040067	-0.112591	-0.170525	-0.237617	-0.305976	-0.732989	0.535573	0.049004	-0.009145	0.843016
21599	0.655451	0.895400	9.308674	-0.187497	-0.125372	-0.154614	-0.237761	-0.300118	-0.734261	0.538352	0.049130	-0.013537	0.841178
21600	1.214262	0.983115	9.310318	-0.172103	-0.097765	-0.119492	-0.238680	-0.292928	-0.736548	0.540514	0.049119	-0.017331	0.839721
21601	1.208585	1.166081	9.356033	-0.111230	-0.101274	-0.086886	-0.240888	-0.288109	-0.737294	0.542062	0.049693	-0.020211	0.838624
21602	1.093505	1.025598	9.141779	-0.125551	-0.084769	-0.058370	-0.240639	-0.282930	-0.739336	0.543141	0.049942	-0.023142	0.837835
21603	0.781231	0.799083	9.207692	-0.008296	-0.060902	-0.045817	-0.242194	-0.281445	-0.739195	0.543908	0.050966	-0.023850	0.837256
21604	0.134479	-0.029511	9.967676	0.140040	-0.057408	-0.108745	-0.241166	-0.282507	-0.737545	0.545561	0.053669	-0.021983	0.836062
21605	-0.078915	-1.277486	10.236199	-0.116785	-0.092865	-0.257604	-0.240120	-0.285192	-0.738192	0.549964	0.054043	-0.024626	0.833074
21606	-0.350676	-2.401709	10.851530	-0.435732	-0.175237	-0.487010	-0.237807	-0.277916	-0.741654	0.558429	0.052571	-0.033250	0.827217
21607	0.190776	-2.707454	11.169110	-0.624961	-0.198554	-0.610645	-0.235505	-0.261878	-0.749322	0.568973	0.049098	-0.045210	0.819643
21608	0.492854	-2.349921	11.436155	-0.557510	-0.154853	-0.717435	-0.230892	-0.247167	-0.753691	0.581057	0.046101	-0.055368	0.810668
21609	1.134008	-2.390975	10.313507	-0.833470	-0.153627	-0.905219	-0.225379	-0.227028	-0.761128	0.596135	0.039637	-0.069960	0.798847
21610	1.644770	-3.388506	9.536248	-1.064400	-0.141608	-1.157357	-0.217305	-0.197611	-0.771644	0.614979	0.030981	-0.087670	0.783042
21611	2.124559	-2.775848	12.554263	-0.454557	-0.214572	-1.303711	-0.209088	-0.175240	-0.779612	0.635011	0.030740	-0.096874	0.765788
21612	0.602214	-2.074422	10.336986	-0.290948	-0.287420	-1.249309	-0.202929	-0.170338	-0.776085	0.653551	0.034026	-0.104162	0.748909
21613	1.443567	-1.126581	9.162868	-1.190508	-0.141151	-1.296544	-0.197168	-0.150582	-0.781482	0.673008	0.022961	-0.123174	0.728946
21614	1.957417	-1.198722	9.574672	-1.576885	-0.031047	-1.338337	-0.186180	-0.104669	-0.793162	0.692583	0.005651	-0.145837	0.706420
21615	1.068709	-1.890420	9.004653	-1.125394	-0.014145	-1.314844	-0.175972	-0.062712	-0.801010	0.710739	-0.006178	-0.161970	0.684527
21616	0.219748	-1.817470	8.320921	-0.773005	0.031153	-1.233789	-0.169088	-0.032959	-0.805900	0.727332	-0.013420	-0.172195	0.664196
21617	1.082673	-1.826416	8.016832	-0.475176	0.155361	-1.094001	-0.161403	-0.016511	-0.806464	0.741972	-0.018926	-0.176710	0.646447
21618	2.019658	-2.158620	8.808156	-0.304068	0.245427	-0.999096	-0.151235	-0.007960	-0.807051	0.755470	-0.022905	-0.177350	0.630307
21619	1.814129	-2.008703	9.153957	-0.470507	0.322203	-0.905019	-0.139527	0.003634	-0.808415	0.767550	-0.031129	-0.178988	0.614705
21620	2.693693	-1.919847	10.005852	-0.585324	0.342380	-0.854852	-0.126040	0.022415	-0.809406	0.778739	-0.041084	-0.181438	0.599131
21621	3.714006	-1.533482	10.548817	-0.655634	0.245676	-0.802440	-0.115766	0.038820	-0.811395	0.788461	-0.051458	-0.186290	0.583933
21622	4.104913	-1.634879	10.215026	-0.866027	0.130939	-0.579040	-0.108505	0.064219	-0.811058	0.794650	-0.064304	-0.194920	0.571316
21623	3.887594	-2.631081	8.842962	-0.864576	0.124221	-0.366701	-0.105260	0.095383	-0.812090	0.798015	-0.078006	-0.203520	0.561842
21624	3.345909	-2.256370	8.996770	-0.656256	0.150345	-0.212527	-0.101625	0.121906	-0.810065	0.799917	-0.089129	-0.208838	0.555495
21625	2.234201	-2.688906	8.370701	-0.130189	0.147336	-0.134196	-0.100908	0.134325	-0.807768	0.801745	-0.092184	-0.208418	0.552511
21626	1.236312	-2.656267	9.350695	-0.013132	0.088895	-0.079114	-0.098606	0.135134	-0.804212	0.802968	-0.092880	-0.207317	0.551031
21627	0.599533	-2.581689	9.019382	-0.547110	0.060782	-0.097488	-0.099947	0.144516	-0.801134	0.803207	-0.101824	-0.212670	0.547049
21628	1.381752	-2.818801	9.570584	-0.763580	-0.005212	-0.107676	-0.099889	0.161869	-0.799723	0.802716	-0.113396	-0.221337	0.542032
21629	1.989268	-2.844775	9.359878	-0.550838	-0.057647	-0.014201	-0.103602	0.183290	-0.795728	0.801315	-0.121398	-0.228300	0.539478
21630	2.021738	-2.580548	9.229480	-0.199275	-0.124822	0.007977	-0.107915	0.194168	-0.793008	0.800173	-0.123115	-0.232465	0.539005
21631	2.033285	-3.521008	8.549167	0.023041	-0.173804	0.044303	-0.116601	0.201490	-0.790639	0.798957	-0.120874	-0.234880	0.540267
21632	1.923942	-3.338564	8.502703	0.124141	-0.135252	0.070584	-0.123443	0.196803	-0.786758	0.797855	-0.117594	-0.235564	0.542318
21633	2.073178	-3.284600	8.720862	0.292664	-0.157090	0.033633	-0.129335	0.182611	-0.785314	0.797452	-0.111138	-0.234756	0.544618
21634	2.852787	-3.010209	8.314364	0.408503	-0.125885	-0.022103	-0.136020	0.170584	-0.781566	0.797974	-0.102975	-0.232392	0.546469
21635	2.732854	-3.135594	8.297087	0.855321	-0.160226	-0.053010	-0.143948	0.146428	-0.778451	0.799489	-0.087012	-0.225620	0.549856
21636	2.189436	-3.404868	8.655457	0.986567	-0.163776	-0.024665	-0.153141	0.114554	-0.774819	0.800558	-0.069137	-0.217425	0.554124
21637	1.158548	-3.552095	9.111796	0.898576	-0.026862	0.017093	-0.160019	0.083204	-0.769674	0.801399	-0.054260	-0.207729	0.558269
21638	2.496582	-3.079363	9.402124	0.562592	0.044181	-0.006843	-0.162399	0.058724	-0.766092	0.802069	-0.045484	-0.200778	0.560629
21639	1.980646	-3.061382	9.332759	0.164168	-0.020490	-0.082612	-0.165224	0.050254	-0.762500	0.803090	-0.042058	-0.199203	0.559997
21640	2.221164	-2.965984	8.952322	0.078509	-0.137538	-0.096699	-0.169357	0.046729	-0.759406	0.803624	-0.038682	-0.200649	0.558956
21641	2.446820	-2.783848	8.620966	-0.011458	-0.157550	-0.044515	-0.175449	0.049628	-0.756293	0.803506	-0.036719	-0.203201	0.558335
21642	3.029649	-2.697709	8.147589	0.204783	-0.166152	0.026757	-0.180492	0.047849	-0.753064	0.802647	-0.031506	-0.203596	0.559745
21643	0.968234	-3.043001	9.669187	0.169550	-0.186518	0.104052	-0.188352	0.040231	-0.749942	0.800844	-0.026960	-0.204450	0.562247
21644	2.981292	-2.616771	9.333930	0.200819	-0.193437	0.117203	-0.197647	0.037556	-0.747572	0.798754	-0.021854	-0.205257	0.565140
21645	2.649177	-2.733291	9.218792	0.248477	-0.196960	0.165435	-0.207971	0.032902	-0.744175	0.796191	-0.016183	-0.205340	0.568906
21646	2.652647	-2.465297	8.800161	0.413036	-0.205733	0.225339	-0.216594	0.023018	-0.741814	0.792812	-0.008002	-0.203862	0.574304
21647	3.062354	-2.442161	8.996319	0.459264	-0.187067	0.339995	-0.226512	0.012232	-0.737656	0.788186	0.000193	-0.201307	0.581582
21648	3.450913	-2.014042	9.454770	0.117574	-0.219311	0.373374	-0.236844	0.008916	-0.733875	0.782842	0.003290	-0.203415	0.588022
21649	2.791882	-2.339528	8.918430	-0.019486	-0.258701	0.420728	-0.248104	0.013868	-0.731231	0.776832	0.004475	-0.207535	0.594509
21650	3.320810	-2.049847	8.908227	0.164984	-0.135733	0.506384	-0.258326	0.018535	-0.729361	0.770110	0.006743	-0.207737	0.603101
21651	3.759935	-1.620000	9.139163	0.230551	-0.054987	0.583185	-0.266857	0.018917	-0.727252	0.762786	0.008740	-0.205697	0.613001
21652	3.405493	-1.583433	9.486785	0.162328	0.027319	0.662984	-0.272682	0.022988	-0.726693	0.754572	0.008353	-0.203405	0.623841
21653	2.905282	-1.842931	9.161663	0.339686	0.022055	0.694343	-0.275412	0.025704	-0.724884	0.745889	0.010618	-0.198739	0.635641
21654	3.201007	-2.198985	8.979422	0.219263	0.005476	0.675332	-0.278001	0.027072	-0.724352	0.737150	0.011319	-0.196008	0.646577
21655	2.486861	-2.050350	9.246055	0.309245	-0.018274	0.689630	-0.281629	0.029127	-0.722919	0.728044	0.013651	-0.192216	0.657889
21656	2.699105	-2.065907	9.497430	0.331544	-0.047548	0.663953	-0.285510	0.030114	-0.721867	0.718913	0.016731	-0.188716	0.668783
21657	3.153099	-1.727937	9.583209	0.277448	-0.035736	0.634128	-0.287308	0.027733	-0.721853	0.710175	0.019062	-0.185503	0.678879
21658	3.464550	-1.846169	9.296443	0.129044	0.005175	0.587190	-0.289123	0.030152	-0.722093	0.702094	0.018822	-0.183893	0.687673
21659	3.385069	-1.345595	9.408326	0.105920	0.014305	0.598105	-0.288110	0.035609	-0.722099	0.693874	0.018226	-0.182253	0.696413
21660	3.140820	-1.692928	9.276370	0.200318	0.010787	0.624438	-0.287077	0.037715	-0.723765	0.685068	0.018753	-0.179526	0.705763
21661	3.391285	-1.649416	9.192913	0.222876	-0.043917	0.649564	-0.285276	0.040090	-0.724416	0.675641	0.020456	-0.177033	0.715367
21662	2.994607	-1.372033	8.938688	0.130723	0.003443	0.637923	-0.282050	0.042173	-0.725973	0.666410	0.020085	-0.175359	0.724392
21663	3.756097	-1.345600	8.487742	0.464032	0.049657	0.642342	-0.279328	0.039208	-0.725995	0.657059	0.023730	-0.168064	0.734483
21664	2.994216	-1.290324	8.915830	0.618193	0.071593	0.632900	-0.273598	0.027391	-0.727578	0.647601	0.028842	-0.158309	0.744794
21665	2.623782	-1.454664	8.907668	0.418569	0.073171	0.642032	-0.268376	0.015301	-0.730432	0.638002	0.031605	-0.151342	0.754354
21666	2.434603	-1.191411	9.324815	0.260859	0.029127	0.661580	-0.262913	0.008008	-0.733542	0.627883	0.032659	-0.147425	0.763520
21667	2.175620	-1.478387	9.265572	0.219229	0.010699	0.635561	-0.260551	0.001816	-0.736626	0.618060	0.033842	-0.144196	0.772051
21668	2.254476	-1.334004	9.234731	0.224732	0.047180	0.596768	-0.258960	-0.004243	-0.740598	0.608782	0.034338	-0.140518	0.780038
21669	2.150957	-1.344870	9.634432	0.339111	0.078208	0.547454	-0.256459	-0.015226	-0.742409	0.600227	0.036174	-0.134480	0.787613
21670	1.971786	-1.163783	9.935314	0.226283	0.131004	0.530170	-0.254449	-0.029163	-0.746771	0.592027	0.035568	-0.129695	0.794618
21671	1.970690	-0.911956	10.418859	0.331845	0.178698	0.563837	-0.253498	-0.039330	-0.748825	0.583291	0.035652	-0.122497	0.802182
21672	2.926527	-1.189383	10.335083	0.405626	0.233733	0.554948	-0.250842	-0.055660	-0.751661	0.574613	0.035440	-0.113621	0.809725
21673	2.313648	-2.086252	10.103177	0.327705	0.242563	0.501035	-0.247704	-0.067161	-0.751180	0.566816	0.034616	-0.105717	0.816299
21674	1.259254	-2.392544	9.781828	0.151662	0.265771	0.411487	-0.245212	-0.077330	-0.751715	0.560531	0.031293	-0.100478	0.821419
21675	1.846404	-2.184817	9.689415	-0.082424	0.327588	0.343771	-0.238862	-0.078774	-0.755723	0.555608	0.024727	-0.098264	0.825247
21676	1.872702	-2.157407	9.248423	0.027174	0.307325	0.220695	-0.233159	-0.079944	-0.759725	0.552547	0.019691	-0.094475	0.827876
21677	0.681197	-1.506711	8.886412	0.107506	0.287061	0.178606	-0.226421	-0.085898	-0.760801	0.550112	0.016189	-0.089515	0.830122
21678	0.256914	-0.987932	8.894527	0.253504	0.246926	0.168291	-0.222007	-0.090764	-0.762370	0.547666	0.014745	-0.082609	0.832478
21679	0.104324	-0.823885	9.121015	0.398200	0.183018	0.146957	-0.218865	-0.103860	-0.761380	0.545413	0.016160	-0.073884	0.834748
21680	0.161679	-0.691615	9.781036	0.321265	0.151854	0.159524	-0.217534	-0.116667	-0.760120	0.542860	0.017061	-0.066880	0.836982
21681	0.200072	-0.624090	10.511978	0.272238	0.118927	0.188849	-0.217364	-0.130254	-0.758085	0.539782	0.018066	-0.060905	0.839404
21682	0.601586	-0.924747	10.288298	0.216400	0.080551	0.188658	-0.216957	-0.137712	-0.756560	0.536634	0.018987	-0.056435	0.841712
21683	0.753888	-1.530884	10.216416	0.059502	0.038286	0.160278	-0.217465	-0.140768	-0.755919	0.533981	0.019062	-0.054909	0.843496
21684	1.097896	-1.422566	9.333101	-0.045005	-0.024066	0.078649	-0.219651	-0.141158	-0.757306	0.532651	0.019068	-0.055919	0.844270
21685	1.259289	-1.403282	9.250874	-0.126479	-0.075503	0.000800	-0.223793	-0.136189	-0.758547	0.532626	0.019254	-0.058746	0.844090
21686	1.096835	-1.196274	9.384267	-0.003764	-0.115665	-0.019761	-0.227919	-0.137211	-0.758643	0.532819	0.021358	-0.059998	0.843829
21687	1.073681	-0.909433	8.864847	0.112953	-0.115441	0.002970	-0.232044	-0.140352	-0.757208	0.532604	0.024765	-0.059240	0.843926
21688	1.183886	-0.751637	9.220906	0.211480	-0.067945	-0.047371	-0.235263	-0.144305	-0.755908	0.533199	0.028389	-0.056333	0.843635
21689	0.907593	-0.411086	9.782331	0.451793	-0.018550	-0.103484	-0.235235	-0.157865	-0.751320	0.534667	0.033893	-0.048763	0.842974
21690	0.607284	-0.134428	9.260182	0.551485	0.008891	-0.136264	-0.236481	-0.176211	-0.746596	0.536550	0.039938	-0.039238	0.842009
21691	0.331289	-0.348095	10.248260	0.524255	0.021451	-0.171504	-0.234362	-0.199380	-0.740242	0.539025	0.045555	-0.029925	0.840524
21692	1.277768	-0.183518	9.990585	0.429987	0.025074	-0.207025	-0.233030	-0.216161	-0.736175	0.542099	0.050057	-0.022199	0.838528
21693	1.272134	0.002887	10.338764	0.538399	0.042568	-0.193596	-0.229521	-0.231075	-0.729829	0.544811	0.055485	-0.012420	0.836629
21694	2.035958	0.085524	10.846274	0.531274	0.107595	-0.166026	-0.225999	-0.251049	-0.722463	0.546980	0.059677	-0.002136	0.835013
21695	1.147606	0.347233	10.515239	0.049855	0.119661	-0.207288	-0.220167	-0.261488	-0.719451	0.550400	0.058471	0.000303	0.832851
21696	0.451216	0.797234	10.265439	-0.768449	0.157150	-0.180157	-0.213979	-0.249361	-0.727152	0.554242	0.047553	-0.010521	0.830929
21697	0.136951	0.479070	10.262845	-1.098216	0.171561	-0.102478	-0.207309	-0.217311	-0.742761	0.556911	0.032742	-0.026677	0.829498
21698	0.153733	-0.043126	9.492441	-0.511096	0.066330	-0.064236	-0.202961	-0.193975	-0.751974	0.558316	0.026149	-0.034341	0.828505
21699	0.430496	-0.482216	8.956041	-0.058798	-0.019815	-0.019321	-0.202457	-0.187735	-0.754272	0.558674	0.026005	-0.035423	0.828222
21700	1.005684	-0.793328	9.091453	0.001711	-0.031284	0.089941	-0.203503	-0.186770	-0.752349	0.557138	0.026647	-0.035758	0.829222
21701	1.706317	-1.117955	9.422255	0.021440	-0.056793	0.084582	-0.206600	-0.184618	-0.753983	0.555702	0.027955	-0.036045	0.830129
21702	1.011657	-1.017886	9.544381	0.021068	-0.078757	0.115959	-0.210740	-0.183759	-0.752673	0.553620	0.029584	-0.036599	0.831439
21703	0.618995	-0.551295	9.748870	0.049768	-0.095021	0.202841	-0.214482	-0.185704	-0.751241	0.550160	0.031740	-0.036931	0.833638
21704	0.834362	-0.213692	9.866019	0.094446	-0.071003	0.273161	-0.220424	-0.185630	-0.750428	0.545364	0.033933	-0.036272	0.836727
21705	1.122912	-0.079625	9.510574	0.078571	-0.083755	0.269417	-0.225342	-0.185019	-0.748092	0.540750	0.036174	-0.036035	0.839632
21706	0.982841	-0.022041	9.548476	0.120411	-0.101968	0.286261	-0.232959	-0.186519	-0.746501	0.535612	0.039154	-0.035279	0.842818
21707	0.934696	-0.026170	9.775980	0.074355	-0.111017	0.350640	-0.239807	-0.186429	-0.745043	0.529568	0.041752	-0.035458	0.846497
21708	1.012781	-0.212462	10.122114	0.114921	-0.068751	0.428311	-0.246526	-0.186738	-0.743330	0.522015	0.043999	-0.034551	0.851100
21709	1.025164	-0.269072	10.443051	0.198276	0.024721	0.500574	-0.252728	-0.188642	-0.740475	0.513324	0.045469	-0.031322	0.856417
21710	1.409899	-0.076328	10.307737	0.022280	0.084884	0.486676	-0.256084	-0.188471	-0.740448	0.504915	0.044105	-0.030464	0.861503
21711	1.537966	-0.148739	10.161510	-0.132873	0.073610	0.421315	-0.261287	-0.178007	-0.740147	0.497817	0.041423	-0.032362	0.865688
21712	1.059980	-0.016548	9.702881	-0.164050	0.016732	0.364006	-0.264662	-0.168662	-0.743179	0.491581	0.039430	-0.035289	0.869223
21713	0.833117	0.030088	9.403803	-0.016909	-0.027037	0.344508	-0.266877	-0.163168	-0.743032	0.485594	0.039675	-0.036085	0.872538
21714	0.910881	-0.094126	9.613997	0.116158	-0.035998	0.359969	-0.270889	-0.161117	-0.742488	0.479121	0.041337	-0.034642	0.876091
21715	1.281548	0.030050	9.835208	0.111708	0.032366	0.274940	-0.274243	-0.163201	-0.741187	0.474245	0.041840	-0.032556	0.878795
21716	1.451173	-0.175450	9.435490	-0.080308	0.096701	0.118843	-0.274903	-0.161047	-0.739904	0.472223	0.039467	-0.033098	0.879973
21717	1.016851	-0.085110	9.375101	-0.289170	0.107259	0.069758	-0.273613	-0.153910	-0.745016	0.471306	0.035006	-0.037191	0.880489
21718	0.683956	-0.030322	9.411164	-0.171778	0.081714	0.057456	-0.270529	-0.147164	-0.747335	0.470422	0.032071	-0.039435	0.880976
21719	0.763258	0.025530	9.518293	0.026772	0.050915	0.078811	-0.269510	-0.143574	-0.747341	0.469077	0.031562	-0.038468	0.881754
21720	0.785166	-0.007071	9.820455	-0.021101	0.001472	0.071261	-0.270795	-0.145161	-0.747332	0.467773	0.031450	-0.038820	0.882436
21721	0.931360	-0.328327	10.052526	-0.143204	-0.007839	0.055909	-0.270299	-0.139036	-0.747844	0.466891	0.030402	-0.041374	0.882823
21722	0.913461	-0.621917	10.029041	-0.221450	-0.048228	0.022365	-0.272374	-0.133300	-0.750122	0.466543	0.029333	-0.045696	0.882830
21723	0.778752	-0.687733	9.854053	-0.273560	-0.090437	-0.018441	-0.273812	-0.127951	-0.750363	0.466960	0.028582	-0.051284	0.882327
21724	0.711264	-0.700891	9.562824	-0.303260	-0.108775	-0.033327	-0.276163	-0.118336	-0.751872	0.467560	0.027869	-0.057580	0.881644
21725	0.856128	-0.753760	9.493832	-0.169923	-0.115982	-0.059396	-0.280578	-0.110820	-0.752089	0.468584	0.028570	-0.061550	0.880809
21726	0.969543	-0.766898	9.806721	-0.114699	-0.086678	-0.057314	-0.282267	-0.107072	-0.752585	0.469438	0.029265	-0.064297	0.880135
21727	1.029877	-0.775890	9.955965	-0.167992	-0.033756	-0.067817	-0.283181	-0.104658	-0.752321	0.470703	0.028541	-0.067447	0.879247
21728	1.266725	-0.915579	9.769007	-0.218382	-0.017409	-0.104995	-0.283968	-0.100388	-0.752951	0.472575	0.027103	-0.071340	0.877980
21729	1.077295	-1.125170	9.788301	-0.111360	-0.031063	-0.116427	-0.283853	-0.096125	-0.753333	0.474651	0.026934	-0.073451	0.876690
21730	1.152708	-1.266606	9.887827	0.002469	-0.050101	-0.104738	-0.283214	-0.096119	-0.752062	0.476329	0.028162	-0.073776	0.875714
21731	1.356149	-1.473343	9.810022	0.056881	-0.040881	-0.109072	-0.283978	-0.097456	-0.753205	0.478161	0.029751	-0.073058	0.874722
21732	1.104820	-1.328773	10.025715	-0.008700	-0.009965	-0.123315	-0.283977	-0.099840	-0.751547	0.480222	0.030195	-0.073181	0.873567
21733	1.019687	-1.162628	10.123255	-0.029870	0.030219	-0.118882	-0.282168	-0.101189	-0.751051	0.482374	0.029710	-0.073297	0.872387
21734	0.959963	-1.281011	10.008232	0.023588	0.055845	-0.126952	-0.279585	-0.102147	-0.750561	0.484596	0.029320	-0.072222	0.871258
21735	1.155627	-1.377539	9.804694	0.081523	0.068699	-0.145122	-0.275188	-0.106318	-0.749322	0.487186	0.029263	-0.070020	0.869994
21736	1.075922	-1.354514	9.549861	0.134011	0.035850	-0.149421	-0.273100	-0.110888	-0.750489	0.489707	0.030323	-0.067203	0.868764
21737	1.099771	-1.299021	9.584463	0.202369	0.013974	-0.156426	-0.270762	-0.117033	-0.748851	0.492327	0.032403	-0.063447	0.867490
21738	1.388728	-1.222795	9.900244	0.351246	-0.004106	-0.150103	-0.269705	-0.129010	-0.744908	0.494636	0.036291	-0.057248	0.866453
21739	1.171715	-1.203660	9.994492	0.319991	-0.049927	-0.170505	-0.268907	-0.141775	-0.740070	0.497299	0.040643	-0.052096	0.865060
21740	0.934104	-0.931604	9.496865	0.013021	-0.092219	-0.140632	-0.270313	-0.147349	-0.738786	0.499613	0.042680	-0.052628	0.863595
21741	0.851656	-0.825791	9.535981	-0.075099	-0.053818	-0.091310	-0.269926	-0.147882	-0.738278	0.501205	0.043059	-0.054416	0.862542
21742	0.774334	-0.782326	9.629474	0.008198	-0.018836	-0.020809	-0.269940	-0.146530	-0.736491	0.501518	0.043656	-0.054401	0.862331
21743	1.197299	-0.506760	9.774092	0.144105	0.052784	0.030529	-0.270448	-0.148396	-0.736871	0.500930	0.044245	-0.051436	0.862825
21744	1.337154	-0.500303	10.173907	0.190036	0.016215	0.009592	-0.269404	-0.154519	-0.734457	0.500583	0.046026	-0.047958	0.863133
21745	1.182819	-0.488784	10.115026	0.064148	-0.099111	0.003590	-0.271208	-0.158742	-0.731892	0.500375	0.048462	-0.047868	0.863125
21746	0.889859	-0.233466	9.679050	-0.256950	-0.137738	0.048149	-0.275743	-0.156142	-0.730323	0.499653	0.048387	-0.053684	0.863205
21747	1.072840	-0.168973	10.142485	-0.185864	-0.099075	0.129663	-0.280922	-0.146388	-0.734362	0.497491	0.048173	-0.057999	0.864186
21748	1.436261	-0.047710	10.219580	0.103629	-0.009112	0.142995	-0.281328	-0.143829	-0.732316	0.494884	0.049362	-0.056390	0.865721
21749	1.010787	0.190123	9.671718	0.097788	0.067434	0.064379	-0.281584	-0.146480	-0.730911	0.493759	0.049166	-0.054040	0.866524
21750	0.916877	-0.336591	9.754661	-0.129121	0.045138	0.030061	-0.280297	-0.143838	-0.732068	0.493396	0.047243	-0.055815	0.866725
21751	0.927984	-0.646946	9.736012	-0.300383	-0.040966	0.027497	-0.279401	-0.138140	-0.734881	0.493160	0.045013	-0.061380	0.866602
21752	1.071058	-0.351017	8.963858	-0.140040	-0.093627	0.063461	-0.282525	-0.129977	-0.735618	0.492061	0.045343	-0.064742	0.866965
21753	1.552423	-0.193365	9.061765	0.255431	-0.076638	0.080213	-0.286536	-0.129119	-0.734310	0.490344	0.049150	-0.061053	0.867998
21754	1.480116	-0.182920	9.344451	0.416793	-0.034522	0.053272	-0.288191	-0.142121	-0.729198	0.488880	0.053939	-0.054156	0.868996
21755	1.669633	0.002114	9.178406	0.260935	0.040245	0.033909	-0.289335	-0.151677	-0.725619	0.488061	0.055846	-0.049167	0.869632
21756	1.965650	0.119669	9.617237	-0.024893	0.091040	-0.000840	-0.289061	-0.157272	-0.724603	0.488092	0.054191	-0.048657	0.869748
21757	1.850268	0.046840	9.490334	-0.316405	0.134570	-0.006075	-0.283393	-0.151751	-0.726432	0.488678	0.048899	-0.052746	0.869494
21758	1.850644	-0.029910	9.556464	-0.390209	0.165636	0.024885	-0.279026	-0.137988	-0.732586	0.488651	0.042351	-0.057883	0.869526
21759	1.605195	-0.111648	9.713835	-0.213776	0.171380	0.070984	-0.276074	-0.126998	-0.737455	0.487808	0.037367	-0.059889	0.870092
21760	1.400462	-0.153705	9.492925	-0.169584	0.166940	0.109050	-0.270019	-0.120820	-0.739797	0.486096	0.032851	-0.061241	0.871138
21761	1.412325	-0.102218	9.769771	-0.366842	0.176858	0.146792	-0.266683	-0.108636	-0.744923	0.484001	0.026216	-0.065892	0.872189
21762	1.043077	-0.511456	9.897393	-0.380538	0.159394	0.141216	-0.262844	-0.093783	-0.749286	0.481868	0.019736	-0.071011	0.873139
21763	0.817090	-0.652671	9.533286	-0.219518	0.134882	0.140226	-0.258986	-0.085591	-0.752759	0.479712	0.015259	-0.073460	0.874212
21764	0.837009	-0.792618	9.397103	0.018714	0.109541	0.132252	-0.256932	-0.080825	-0.754049	0.477506	0.013498	-0.072075	0.875563
21765	0.634719	-0.810457	9.925391	0.121925	0.096861	0.160468	-0.255371	-0.083911	-0.754191	0.474822	0.012924	-0.068896	0.877286
21766	0.674865	-1.110762	10.718394	0.129637	0.047414	0.142132	-0.254084	-0.084182	-0.753180	0.472329	0.013294	-0.066160	0.878835
21767	0.570195	-1.420152	10.345860	0.056688	0.017961	0.089219	-0.252777	-0.087408	-0.754213	0.470792	0.013564	-0.064856	0.879753
21768	0.924572	-1.444830	9.957603	-0.076145	0.030608	0.056245	-0.253430	-0.086724	-0.753186	0.469849	0.012401	-0.065875	0.880198
21769	0.806094	-1.383845	9.570933	-0.111698	0.045063	0.000666	-0.252133	-0.085292	-0.755365	0.469945	0.010720	-0.067287	0.880062
21770	0.637567	-1.427520	9.559148	-0.060291	0.016833	0.028652	-0.250338	-0.081714	-0.755633	0.469449	0.009985	-0.068148	0.880269
21771	0.708724	-1.171442	9.837016	0.048104	0.003271	0.042130	-0.251636	-0.078508	-0.756643	0.468722	0.010474	-0.067161	0.880727
21772	0.743103	-1.306170	9.811446	0.111055	0.041753	0.051626	-0.251884	-0.081173	-0.756642	0.467777	0.010880	-0.064775	0.881403
21773	1.177737	-1.456109	10.029410	0.122085	0.067311	0.016594	-0.248911	-0.085453	-0.754497	0.467563	0.010969	-0.061907	0.881721
21774	1.250870	-1.631770	9.970027	0.093057	0.063469	-0.049060	-0.247219	-0.090266	-0.753747	0.468448	0.010947	-0.059613	0.881410
21775	1.029360	-1.692999	9.779892	-0.011888	0.035886	-0.061550	-0.243720	-0.091523	-0.755562	0.469597	0.010441	-0.059444	0.880816
21776	0.950840	-1.407494	9.605554	-0.022551	0.021243	-0.067134	-0.242301	-0.091141	-0.755828	0.470782	0.010101	-0.059580	0.880178
21777	0.835175	-1.414911	9.613971	0.037106	-0.006155	-0.077868	-0.242298	-0.093001	-0.755064	0.472155	0.010817	-0.058977	0.879474
21778	0.622470	-1.287547	9.700176	0.022801	0.015782	-0.056763	-0.241394	-0.092878	-0.755071	0.473118	0.010989	-0.058366	0.878995
21779	0.766955	-1.237516	10.177449	-0.023138	0.074344	-0.004484	-0.239323	-0.093709	-0.755853	0.473306	0.009624	-0.058091	0.878928
21780	0.757999	-1.387046	10.069664	-0.222817	0.081478	0.009268	-0.235975	-0.088434	-0.758175	0.473264	0.006237	-0.061190	0.878771
21781	0.796685	-1.434497	9.536533	-0.406570	0.019135	-0.006322	-0.235738	-0.077273	-0.762256	0.473451	0.002211	-0.068202	0.878173
21782	0.830031	-1.365988	9.151386	-0.348891	-0.006372	-0.011526	-0.234991	-0.065045	-0.765830	0.473635	-0.000798	-0.074341	0.877578
21783	0.729317	-1.461112	9.530731	-0.069811	0.003110	0.021248	-0.236057	-0.054905	-0.766710	0.473280	-0.001391	-0.075601	0.877661
21784	0.459858	-1.541133	10.203928	0.320893	-0.025576	0.110008	-0.236299	-0.060494	-0.765690	0.471268	0.002097	-0.070159	0.879193
21785	0.396058	-1.303152	10.192269	0.385247	-0.038230	0.139872	-0.239109	-0.070319	-0.764268	0.468737	0.006338	-0.063801	0.881008
21786	0.485665	-0.902920	9.704293	0.159549	-0.048607	0.087053	-0.240126	-0.079608	-0.760563	0.467111	0.008745	-0.061408	0.882020
21787	0.046024	-0.714567	9.467621	-0.105288	-0.067376	0.024807	-0.243481	-0.079306	-0.760791	0.466622	0.009033	-0.063915	0.882098
21788	0.243072	-0.565799	9.946769	-0.062196	-0.092022	0.019520	-0.245428	-0.075160	-0.761795	0.466152	0.010217	-0.065826	0.882193
21789	0.283341	-0.400903	10.309474	0.214606	-0.148423	0.011770	-0.249428	-0.077369	-0.760361	0.465713	0.014918	-0.063379	0.882537
21790	0.275165	-0.224839	9.745440	0.189781	-0.212359	0.020970	-0.255356	-0.085662	-0.755851	0.464993	0.020572	-0.061962	0.882904
21791	0.678164	0.168826	9.265096	0.026328	-0.176730	0.045930	-0.262720	-0.084905	-0.755026	0.463966	0.023976	-0.063044	0.883282
21792	0.712415	0.073614	9.540093	0.138428	-0.172030	0.055722	-0.267624	-0.086969	-0.753457	0.462660	0.028396	-0.062170	0.883897
21793	0.867718	-0.142375	9.598517	0.241676	-0.173678	0.076567	-0.273171	-0.093534	-0.749077	0.460964	0.033708	-0.059376	0.884788
21794	1.147745	-0.233536	9.508648	0.136745	-0.137216	0.065844	-0.278320	-0.100523	-0.746742	0.459524	0.037484	-0.058214	0.885463
21795	1.273910	-0.414279	9.339282	0.025078	-0.109984	0.029259	-0.282458	-0.100859	-0.744923	0.458879	0.039746	-0.058620	0.885671
21796	1.221232	-0.494215	9.208063	0.038969	-0.049642	0.032008	-0.285047	-0.099622	-0.744136	0.458187	0.041111	-0.058358	0.885985
21797	1.245048	-0.421012	9.497326	0.124967	0.023487	0.007406	-0.285290	-0.104018	-0.743881	0.458001	0.041959	-0.055750	0.886209
21798	1.616125	-0.383406	9.726927	0.183173	0.049086	-0.029245	-0.282830	-0.108299	-0.742370	0.458386	0.042964	-0.051976	0.886191
21799	1.128829	-0.310489	9.526593	0.111468	0.037926	-0.052683	-0.281523	-0.112451	-0.742638	0.459285	0.043511	-0.049424	0.885845
21800	1.335536	-0.182326	9.602323	0.084782	0.067265	-0.015024	-0.277771	-0.117143	-0.740883	0.459528	0.043277	-0.047239	0.885850
21801	1.445380	0.036793	9.601620	0.152926	0.081982	-0.014708	-0.275044	-0.121973	-0.740651	0.459755	0.043407	-0.043574	0.885913
21802	1.060375	-0.103430	9.620062	0.083527	0.125776	0.008860	-0.271922	-0.126027	-0.742464	0.459620	0.042102	-0.040893	0.886174
21803	0.776868	-0.290937	9.821198	0.105227	0.169679	0.036584	-0.267658	-0.127276	-0.742626	0.459044	0.040188	-0.037299	0.886720
21804	0.912789	-0.477367	10.093465	0.078866	0.210845	0.064085	-0.262615	-0.130263	-0.742285	0.457979	0.037288	-0.033964	0.887531
21805	1.006284	-0.871096	10.266425	0.068917	0.162339	0.043827	-0.257948	-0.133533	-0.743982	0.457281	0.035152	-0.031115	0.888082
21806	0.799316	-0.928182	10.575708	0.092067	0.063569	0.029322	-0.253684	-0.135974	-0.743251	0.456726	0.035009	-0.028867	0.888449
21807	0.432770	-0.916213	10.068431	0.021787	-0.035192	0.043876	-0.253417	-0.139171	-0.742617	0.455934	0.035921	-0.028697	0.888825
21808	0.485604	-0.904069	9.368260	-0.155281	-0.049946	0.044857	-0.254458	-0.136363	-0.742990	0.455216	0.035530	-0.031893	0.889100
21809	0.543080	-0.827170	9.312272	-0.148391	-0.006056	0.044824	-0.256023	-0.129958	-0.744506	0.454538	0.034340	-0.034515	0.889395
21810	0.349635	-0.697574	9.336286	-0.076690	0.012264	0.041453	-0.256679	-0.126090	-0.745265	0.453822	0.033560	-0.035743	0.889742
21811	0.594690	-0.510596	9.706012	0.059849	0.008789	0.049529	-0.255520	-0.124377	-0.746039	0.452925	0.033968	-0.034532	0.890232
21812	0.638407	-0.564557	10.080081	0.143855	-0.014844	0.073063	-0.258091	-0.128737	-0.744745	0.451491	0.035649	-0.032101	0.890985
21813	0.429322	-0.689482	10.249187	0.145680	-0.053251	0.081434	-0.257826	-0.132593	-0.743217	0.449917	0.037891	-0.029952	0.891763
21814	0.495166	-0.858401	10.055424	0.082541	-0.064224	0.097756	-0.261183	-0.135733	-0.740767	0.448072	0.039883	-0.029078	0.892634
21815	0.205833	-0.844765	9.990512	0.063285	-0.038718	0.087456	-0.263761	-0.136770	-0.740619	0.446453	0.041078	-0.028290	0.893416
21816	-0.006520	-0.802459	9.823515	-0.029115	-0.033483	0.036213	-0.265048	-0.138086	-0.740355	0.445819	0.041557	-0.029085	0.893685
21817	0.074572	-0.648251	9.147201	-0.119782	-0.050144	-0.032511	-0.266475	-0.134348	-0.741618	0.446483	0.041335	-0.031573	0.893279
21818	-0.096914	-0.074339	8.952039	-0.116842	0.010196	-0.025239	-0.265977	-0.130081	-0.741109	0.447046	0.040287	-0.033494	0.892975
21819	-0.358779	0.257719	9.131860	-0.217973	0.079558	-0.001891	-0.265591	-0.125184	-0.744556	0.447318	0.036798	-0.036537	0.892871
21820	-0.062706	-1.153731	9.837266	-0.250386	0.029990	-0.060972	-0.262374	-0.117654	-0.748279	0.448621	0.034228	-0.040642	0.892141
21821	0.449797	-2.419764	11.437175	-0.156548	-0.070843	-0.195021	-0.265218	-0.112053	-0.751573	0.452150	0.034062	-0.043859	0.890211
21822	0.496290	-1.057287	10.983891	-0.207385	-0.156940	-0.270882	-0.267039	-0.110283	-0.750026	0.456979	0.035379	-0.048733	0.887437
21823	1.139397	-1.512173	9.836257	-0.331030	-0.115070	-0.352727	-0.267697	-0.102306	-0.753336	0.463337	0.034540	-0.055375	0.883776
21824	1.321521	-1.285674	9.841132	-0.172687	-0.042008	-0.452637	-0.265507	-0.097159	-0.756414	0.471402	0.034345	-0.058451	0.879309
21825	1.436049	-1.045552	9.648759	-0.019299	-0.010846	-0.497135	-0.263691	-0.099446	-0.756429	0.480117	0.034759	-0.058567	0.874557
21826	1.342844	-1.724033	9.667176	-0.166331	-0.034922	-0.547650	-0.260325	-0.098976	-0.759008	0.489752	0.034576	-0.061380	0.869011
21827	1.228364	-1.994698	9.369498	-0.591347	0.032130	-0.594193	-0.254146	-0.087888	-0.763902	0.500443	0.028778	-0.071028	0.862371
21828	0.706810	-1.787389	9.799560	-0.881437	0.102834	-0.658563	-0.248504	-0.068945	-0.770702	0.512345	0.019279	-0.084759	0.854369
21829	0.203864	-2.476567	9.742001	-0.922607	0.104395	-0.714133	-0.242629	-0.040818	-0.779287	0.524904	0.009031	-0.099293	0.845302
21830	-0.199017	-2.394670	10.008203	-0.732776	0.087884	-0.788846	-0.235976	-0.015088	-0.786603	0.538434	0.001586	-0.110553	0.835383
21831	-0.603821	-1.919334	9.963088	-0.525794	0.016608	-0.854174	-0.232939	0.011214	-0.794017	0.552597	-0.002763	-0.119210	0.824874
21832	-0.152777	-1.484102	9.651784	-0.701884	0.013730	-0.869828	-0.232994	0.030654	-0.797454	0.566810	-0.008503	-0.130622	0.813383
21833	0.400681	-1.251853	10.418643	-0.811200	-0.016479	-0.853722	-0.233945	0.047043	-0.800247	0.580294	-0.015515	-0.144130	0.801401
21834	0.900782	-0.981328	10.451104	-1.136103	-0.016737	-0.846132	-0.235597	0.075864	-0.800987	0.593228	-0.025814	-0.162707	0.787998
21835	1.560816	-1.955651	9.339546	-1.357629	0.065482	-0.828837	-0.238835	0.117487	-0.803750	0.605424	-0.040506	-0.183627	0.773371
21836	1.661964	-2.982434	8.687661	-0.907109	0.146351	-0.865381	-0.239225	0.153502	-0.803986	0.618420	-0.050388	-0.196507	0.759212
21837	1.375695	-2.614153	8.219730	-0.263063	0.210947	-0.895466	-0.236157	0.163058	-0.805283	0.632390	-0.053548	-0.198734	0.746807
21838	1.192304	-2.576329	8.132146	0.040523	0.262441	-0.894017	-0.232258	0.156872	-0.806082	0.646722	-0.053222	-0.195722	0.735263
21839	1.228526	-3.074577	8.725526	0.213336	0.364943	-0.894204	-0.224443	0.142345	-0.809596	0.661331	-0.052536	-0.188739	0.724057
21840	0.878115	-2.346375	9.435702	0.199723	0.395751	-0.957135	-0.210812	0.124562	-0.812264	0.676751	-0.051831	-0.181573	0.711585
21841	1.362887	-2.923612	9.180119	-0.044702	0.393639	-0.996158	-0.195613	0.105399	-0.817753	0.692096	-0.054617	-0.177797	0.697429
21842	1.858231	-3.682417	9.284507	0.071441	0.398365	-1.004752	-0.180594	0.097725	-0.821704	0.707448	-0.055428	-0.172346	0.683185
21843	2.105901	-3.031342	9.603162	0.465955	0.410933	-0.912355	-0.165438	0.083547	-0.822213	0.721624	-0.051475	-0.161107	0.671308
21844	2.590982	-1.636024	9.353642	0.882418	0.433717	-0.799580	-0.146213	0.051313	-0.823146	0.734437	-0.041803	-0.143786	0.661952
21845	3.100852	-1.373559	9.837303	1.247711	0.379519	-0.721968	-0.129027	0.005812	-0.819218	0.745780	-0.026459	-0.122252	0.654344
21846	1.959231	-1.565403	9.972767	1.327443	0.268176	-0.623601	-0.113490	-0.052439	-0.811709	0.754972	-0.008470	-0.101178	0.647849
21847	0.992398	-2.021777	10.029349	0.863556	0.196288	-0.601860	-0.101508	-0.092507	-0.803653	0.763133	0.003204	-0.087126	0.640334
21848	0.433064	-1.972635	10.656050	0.228696	0.102153	-0.640031	-0.090113	-0.110448	-0.797753	0.771429	0.006670	-0.082606	0.630895
21849	1.236103	-2.578983	10.143816	-0.052643	0.059895	-0.662551	-0.079925	-0.111470	-0.795281	0.779817	0.006078	-0.082286	0.620547
21850	0.861138	-1.801659	9.757597	-0.054850	0.023290	-0.674551	-0.070894	-0.110636	-0.795224	0.788172	0.006212	-0.082534	0.609865
21851	2.149017	-0.964839	8.919707	0.061612	0.011856	-0.651775	-0.062392	-0.108183	-0.793887	0.796054	0.007997	-0.081584	0.599649
21852	1.814783	-0.626122	8.978941	0.276037	0.014964	-0.580584	-0.054124	-0.116234	-0.789489	0.802940	0.013326	-0.077961	0.590789
21853	1.790413	-0.557820	9.270085	0.420855	0.004277	-0.522622	-0.047768	-0.130800	-0.785078	0.808929	0.020778	-0.072883	0.583002
21854	1.592193	-0.414284	9.855877	0.355441	0.015296	-0.447315	-0.042585	-0.144402	-0.778999	0.813973	0.027167	-0.068328	0.576230
21855	1.269069	-0.372744	10.232663	0.202617	0.026173	-0.388136	-0.035348	-0.153238	-0.774211	0.818335	0.030639	-0.065463	0.570178
21856	2.147200	0.466350	9.594992	0.121409	-0.002943	-0.376504	-0.031210	-0.159921	-0.770928	0.822532	0.033318	-0.063924	0.564131
21857	2.195599	0.417629	9.388350	0.242454	-0.123465	-0.390464	-0.027572	-0.169278	-0.768919	0.826576	0.039229	-0.063096	0.557900
21858	0.635692	-0.023613	9.290802	0.413029	-0.126899	-0.286269	-0.025247	-0.176854	-0.763580	0.829249	0.047997	-0.060390	0.553530
21859	0.627880	0.627422	9.746281	0.467297	0.037766	-0.238296	-0.024691	-0.193356	-0.759253	0.831439	0.055627	-0.054441	0.550138
21860	1.557656	0.763722	9.670464	0.122017	0.092230	-0.293626	-0.016173	-0.201526	-0.753070	0.834620	0.057125	-0.051271	0.545451
21861	1.275875	0.194764	9.467847	-0.349785	0.053136	-0.356847	-0.009213	-0.198670	-0.753251	0.838927	0.051097	-0.053867	0.539156
21862	1.296129	-0.006974	9.551611	-0.592550	0.007073	-0.394911	-0.003571	-0.179859	-0.759924	0.843720	0.041664	-0.059764	0.531816
21863	1.391776	-0.358399	9.432370	-0.523589	-0.000279	-0.447133	0.005151	-0.159457	-0.764195	0.848831	0.033377	-0.065047	0.523585
21864	1.396640	-0.867614	9.650886	-0.589170	0.008612	-0.507445	0.011962	-0.141733	-0.771644	0.854455	0.024105	-0.070763	0.514118
21865	1.509781	-1.322569	10.197589	-0.694642	-0.015507	-0.590982	0.017835	-0.118368	-0.776147	0.860695	0.013200	-0.077986	0.502940
21866	1.885668	-1.282564	10.422468	-0.751545	-0.030346	-0.666915	0.023688	-0.087548	-0.782177	0.867388	0.001772	-0.085919	0.490156
21867	2.165356	-1.314602	10.035810	-0.638660	-0.030397	-0.762307	0.031620	-0.062209	-0.787079	0.874643	-0.007727	-0.092823	0.475735
21868	1.103874	-1.116044	10.331104	-0.363184	-0.030465	-0.838489	0.038930	-0.046705	-0.789171	0.882369	-0.012070	-0.096975	0.460298
21869	1.330167	-0.032859	10.403607	-0.448679	-0.068876	-0.829678	0.046501	-0.031212	-0.792032	0.889592	-0.017744	-0.102635	0.444721
21870	1.003360	0.769810	10.366211	-0.566465	-0.079775	-0.739866	0.051475	-0.011288	-0.794870	0.895660	-0.025430	-0.109391	0.430325
21871	1.541182	0.684745	9.798809	-0.264651	-0.124763	-0.636718	0.052073	0.003629	-0.796400	0.900643	-0.027586	-0.114289	0.418354
21872	1.559023	0.461968	9.359030	-0.045113	-0.135195	-0.532209	0.052444	0.007761	-0.796273	0.904718	-0.025892	-0.117448	0.408683
21873	1.591279	0.251445	8.977160	0.024781	-0.114734	-0.434044	0.050369	0.009789	-0.795745	0.907981	-0.023267	-0.119579	0.400912
21874	1.153885	-0.533547	9.000473	-0.043027	-0.065342	-0.358765	0.050368	0.011910	-0.797148	0.910671	-0.022512	-0.121336	0.394270
21875	0.617777	-0.322737	9.056029	-0.246977	-0.024345	-0.291599	0.052156	0.017752	-0.797798	0.912790	-0.025878	-0.123827	0.388344
21876	0.715092	-0.496888	9.424113	-0.410130	-0.019817	-0.232437	0.049809	0.026829	-0.799690	0.914307	-0.032481	-0.127553	0.383038
21877	1.355084	-0.248051	9.363972	-0.604714	-0.005037	-0.127299	0.050130	0.045758	-0.800450	0.914836	-0.042912	-0.132259	0.379132
21878	1.294885	-0.780600	9.127931	-0.501379	-0.008312	-0.021534	0.051614	0.066789	-0.803132	0.914525	-0.051814	-0.136288	0.377338
21879	1.683270	-1.344362	9.351661	-0.078133	-0.045970	0.071151	0.050811	0.075858	-0.804143	0.913817	-0.052806	-0.137523	0.378468
21880	2.160841	-2.436314	9.119994	0.209167	-0.092997	0.117052	0.046828	0.070703	-0.803858	0.912906	-0.048451	-0.137578	0.381218
21881	2.528715	-1.691406	10.077119	0.266864	-0.134950	0.128451	0.040672	0.060232	-0.804070	0.911827	-0.042621	-0.137779	0.384411
21882	2.137890	-1.635610	9.738238	0.271347	-0.123867	0.184739	0.035288	0.049099	-0.803011	0.910286	-0.037076	-0.137856	0.388589
21883	2.927456	-1.444338	8.937048	0.178200	-0.015970	0.175825	0.032744	0.039784	-0.803633	0.909026	-0.033886	-0.136555	0.392270
21884	3.417025	-0.975784	9.202600	-0.182096	0.001855	0.127821	0.031446	0.041004	-0.803112	0.907908	-0.037407	-0.137925	0.394057
21885	3.004694	-1.463197	9.004707	-0.013754	-0.033680	0.119510	0.029886	0.044751	-0.803609	0.906890	-0.037353	-0.138543	0.396183
21886	2.646995	-1.259194	9.076234	0.376883	0.066407	0.158224	0.031470	0.035397	-0.803625	0.906112	-0.031336	-0.134290	0.399932
21887	2.985269	-1.423983	9.228288	0.456210	0.156199	0.199114	0.033970	0.019916	-0.801738	0.905200	-0.024448	-0.127705	0.404607
21888	2.726053	-1.145058	9.344985	0.345894	0.272950	0.171586	0.039171	0.005747	-0.798977	0.904653	-0.020678	-0.119937	0.408400
21889	3.093579	-1.392712	9.164933	0.416348	0.302245	0.135933	0.046571	-0.009116	-0.796490	0.904407	-0.015505	-0.111085	0.411665
21890	3.320578	-0.950329	9.667679	0.452038	0.360575	0.055713	0.056023	-0.021860	-0.793252	0.904844	-0.010265	-0.100878	0.413493
21891	2.597276	-0.897373	10.098494	0.718293	0.371663	0.043165	0.067433	-0.046186	-0.785568	0.905275	0.000049	-0.088330	0.415542
21892	2.457994	-1.018790	9.845880	0.734685	0.364193	-0.025031	0.078848	-0.071582	-0.778267	0.906014	0.010524	-0.075681	0.416294
21893	2.438805	-1.014437	10.426590	0.570529	0.386759	-0.048054	0.089863	-0.091387	-0.772364	0.906792	0.018180	-0.064097	0.416280
21894	1.648826	-1.153220	10.398071	0.529213	0.400115	-0.123985	0.103304	-0.107063	-0.764437	0.908072	0.024761	-0.052445	0.414780
21895	1.083887	-0.998347	9.588531	0.556167	0.408048	-0.242011	0.117651	-0.124607	-0.755496	0.910130	0.032119	-0.040501	0.411086
21896	0.754918	-0.774392	9.146980	0.413340	0.381113	-0.346076	0.132391	-0.142035	-0.747963	0.912948	0.036943	-0.030001	0.405292
21897	0.272453	-0.188620	9.083489	0.175805	0.287358	-0.432086	0.146966	-0.146415	-0.742847	0.916435	0.038396	-0.023199	0.397661
21898	0.471385	0.078619	9.737124	0.175362	0.181281	-0.450395	0.157401	-0.147684	-0.738080	0.919934	0.040531	-0.018199	0.389547
21899	0.433811	-0.112348	10.190119	0.122144	0.085274	-0.428364	0.165514	-0.148002	-0.734188	0.923164	0.042527	-0.015510	0.381731
21900	0.224036	-0.093067	10.322838	-0.168491	0.026456	-0.416835	0.171552	-0.141923	-0.733084	0.926477	0.039496	-0.016019	0.373931
21901	0.281474	-0.505950	10.543196	-0.576191	0.030596	-0.405966	0.175892	-0.122015	-0.738215	0.929888	0.028893	-0.019606	0.366181
21902	0.742163	-0.104713	9.429866	-0.944292	0.091533	-0.426371	0.182523	-0.093065	-0.743615	0.933405	0.010979	-0.024636	0.357809
21903	0.424449	-0.206655	9.348667	-0.765878	0.084413	-0.410697	0.188629	-0.062901	-0.748244	0.936417	-0.003567	-0.028623	0.349701
21904	0.456378	0.173132	9.246285	-0.039202	0.051541	-0.357145	0.193608	-0.046960	-0.749170	0.938939	-0.004306	-0.028028	0.342914
21905	0.536953	0.461685	9.167080	0.521078	0.012135	-0.287809	0.195544	-0.052013	-0.745486	0.940902	0.005750	-0.024417	0.337748
21906	0.745417	0.248291	9.953271	1.031988	-0.023699	-0.209479	0.197127	-0.071429	-0.737849	0.942000	0.025577	-0.017939	0.334156
21907	0.343637	0.614680	10.405882	1.052245	-0.054653	-0.137382	0.195650	-0.105583	-0.726877	0.942146	0.046015	-0.012024	0.331812
21908	0.509863	0.634203	10.390906	0.380153	-0.057227	-0.153696	0.197117	-0.129657	-0.718348	0.942774	0.053743	-0.010512	0.328904
21909	0.810412	0.809207	10.744182	-0.162536	-0.039510	-0.150936	0.196337	-0.127785	-0.718724	0.943923	0.051164	-0.012328	0.325945
21910	0.539828	0.894008	9.672394	-0.187587	-0.079680	-0.139005	0.196051	-0.118988	-0.719739	0.945000	0.048326	-0.014988	0.323132
21911	0.697705	1.130877	9.206765	-0.084780	-0.092247	-0.117238	0.194746	-0.111795	-0.722151	0.945805	0.047563	-0.017328	0.320767
21912	0.121812	1.102060	9.556205	-0.228855	-0.072259	-0.058959	0.193182	-0.106981	-0.722647	0.946377	0.043866	-0.020183	0.319435
21913	0.640568	1.007967	9.876541	-0.259093	0.002861	0.003550	0.192002	-0.101371	-0.723145	0.946569	0.039163	-0.021927	0.319362
21914	0.974250	0.779374	9.662839	-0.309576	0.004642	-0.016986	0.192231	-0.092047	-0.724164	0.946917	0.033428	-0.023879	0.318844
21915	0.433676	0.405612	9.712557	-0.423169	-0.006543	-0.019393	0.192591	-0.079949	-0.727735	0.947287	0.025687	-0.026827	0.318225
21916	0.290268	0.655337	9.664318	-0.469348	0.037374	0.024587	0.194595	-0.062770	-0.728253	0.947369	0.016692	-0.029195	0.318372
21917	0.468350	0.718342	9.695664	-0.485640	0.101473	0.070554	0.194294	-0.047589	-0.731052	0.947099	0.007047	-0.030502	0.319410
21918	0.443061	0.463662	9.799863	-0.434690	0.111562	0.068960	0.196710	-0.035363	-0.732853	0.946770	-0.001793	-0.031251	0.320385
21919	0.547861	0.210477	9.562078	-0.485354	0.067671	0.070637	0.198600	-0.022317	-0.733372	0.946307	-0.011190	-0.033178	0.321369
21920	0.404634	-0.096183	9.306829	-0.427520	0.049454	0.072816	0.199590	-0.007414	-0.735798	0.945766	-0.019498	-0.035047	0.322362
21921	0.675061	-0.197060	9.195133	-0.150634	0.054308	0.048386	0.201756	0.002018	-0.737215	0.945442	-0.022443	-0.035071	0.323118
21922	1.194290	0.122971	9.624486	-0.011507	0.065497	0.056456	0.201090	0.002992	-0.733891	0.945143	-0.022975	-0.033957	0.324074
21923	0.602676	-0.143543	10.114453	0.078968	0.032563	0.055104	0.203419	0.000042	-0.732890	0.944857	-0.021392	-0.032917	0.325121
21924	0.447951	-0.526247	10.842079	0.226502	-0.025834	0.061483	0.202393	-0.005916	-0.729566	0.944549	-0.016835	-0.031981	0.326376
21925	0.440996	-0.607502	10.298448	0.204111	-0.053365	0.011586	0.200863	-0.013749	-0.727515	0.944512	-0.012309	-0.031758	0.326708
21926	-0.304484	-0.001292	9.330344	0.187705	-0.015988	-0.007060	0.200368	-0.020671	-0.726749	0.944607	-0.008505	-0.030911	0.326635
21927	0.340665	-0.269232	10.794279	0.123732	0.030512	-0.016664	0.198319	-0.026109	-0.725969	0.944764	-0.006034	-0.029597	0.326357
21928	0.376376	-0.198961	10.219569	0.181044	0.067223	0.000186	0.199864	-0.028767	-0.723175	0.944838	-0.002903	-0.027221	0.326391
21929	0.776194	-0.135959	10.120978	0.288346	0.111121	-0.060236	0.201558	-0.037158	-0.720129	0.945299	0.002175	-0.023311	0.325363
21930	0.324003	-0.349128	9.950562	0.379319	0.096335	-0.140972	0.205048	-0.045814	-0.714800	0.946232	0.008935	-0.019091	0.322800
21931	-0.230517	-0.347259	9.412588	0.197654	0.079704	-0.117886	0.209461	-0.055444	-0.712542	0.946985	0.012484	-0.016336	0.320621
21932	0.183115	-0.139259	9.500968	-0.026557	0.059441	-0.106065	0.211769	-0.054514	-0.710262	0.947712	0.011784	-0.015431	0.318537
21933	0.399744	-0.071299	9.551945	-0.121440	0.021086	-0.064951	0.211882	-0.052365	-0.708603	0.948165	0.009620	-0.015840	0.317238
21934	0.106846	-0.316988	9.627371	-0.058724	-0.013502	-0.015667	0.211882	-0.049981	-0.710389	0.948302	0.008745	-0.016543	0.316816
21935	0.070697	-0.322159	9.542956	0.033856	0.004916	-0.000461	0.210320	-0.049143	-0.708334	0.948309	0.009568	-0.016276	0.316788
21936	0.367263	-0.335723	9.624738	0.038129	0.015968	0.016167	0.210834	-0.048616	-0.708338	0.948254	0.010332	-0.015813	0.316950
21937	0.363283	-0.513781	9.612603	0.009210	0.003176	0.030815	0.209807	-0.050600	-0.707820	0.948065	0.010648	-0.015752	0.317507
21938	0.536719	-0.494646	9.480083	-0.139882	0.024126	0.053108	0.209678	-0.051790	-0.706926	0.947797	0.007974	-0.016271	0.318360
21939	0.830590	-0.445455	9.625122	-0.220993	0.021270	0.029636	0.210435	-0.047131	-0.707058	0.947648	0.003782	-0.017360	0.318821
21940	0.681816	-0.579790	9.821060	-0.195310	0.001116	0.015030	0.209128	-0.041392	-0.708066	0.947594	0.000216	-0.018662	0.318932
21941	0.825882	-0.464307	9.742420	-0.048294	-0.004187	0.012092	0.207299	-0.035767	-0.707794	0.947522	-0.000555	-0.019162	0.319116
21942	0.608024	-0.282936	9.445315	0.095269	0.025134	-0.016773	0.207553	-0.037350	-0.705754	0.947668	0.001245	-0.018154	0.318738
21943	0.345039	0.276916	9.412311	0.406396	0.064767	-0.007912	0.207580	-0.046406	-0.704355	0.947706	0.008673	-0.014453	0.318699
21944	0.426906	0.330449	10.246666	0.840375	0.066227	0.040419	0.209692	-0.067973	-0.697872	0.947218	0.024313	-0.007926	0.319567
21945	0.562587	0.186639	10.320319	0.744531	0.032248	0.012310	0.210270	-0.096701	-0.688828	0.946682	0.038347	-0.002688	0.319868
21946	0.277723	0.272247	10.196455	0.091514	0.027825	0.001613	0.208874	-0.111297	-0.682697	0.946604	0.040051	-0.001652	0.319896
21947	0.126431	0.666853	10.313382	-0.242253	0.066742	0.003528	0.210026	-0.107318	-0.683726	0.946772	0.035155	-0.002062	0.319972
21948	0.407767	0.309555	10.479006	-0.270708	0.059390	-0.009499	0.210392	-0.100263	-0.684746	0.947029	0.029799	-0.002740	0.319752
21949	0.557072	0.317657	9.947686	-0.520858	0.040808	-0.045796	0.210365	-0.090411	-0.686656	0.947589	0.019779	-0.005408	0.318832
21950	0.393508	0.240001	9.844266	-0.569625	0.018741	-0.070005	0.211354	-0.073389	-0.690613	0.948217	0.009020	-0.008734	0.317376
21951	0.433759	0.417648	10.418361	-0.312616	-0.015612	-0.018828	0.209377	-0.056868	-0.694674	0.948379	0.003314	-0.011157	0.316926
21952	0.383931	0.259531	10.636490	-0.144402	-0.053824	-0.012376	0.208985	-0.053146	-0.696456	0.948471	0.001068	-0.013170	0.316588
21953	-0.022292	0.496795	9.911190	-0.100298	-0.090528	-0.087792	0.207047	-0.051665	-0.697206	0.949008	-0.000089	-0.015653	0.314863
21954	-0.322868	0.826057	9.296172	0.071234	-0.108715	-0.127523	0.202143	-0.051612	-0.697294	0.949789	0.002137	-0.017346	0.312403
21955	-0.671647	1.151313	8.935182	0.376856	-0.104731	-0.106585	0.199359	-0.058796	-0.697913	0.950378	0.010190	-0.017039	0.310463
21956	-0.100403	0.660213	9.197639	0.433354	-0.115586	-0.109008	0.196290	-0.070738	-0.694831	0.950932	0.019328	-0.016603	0.308350
21957	0.044472	0.631120	9.750611	0.217034	-0.137677	-0.070384	0.191667	-0.081064	-0.691990	0.951228	0.024551	-0.017885	0.306991
21958	-0.170239	0.159163	9.737189	-0.172049	-0.103247	-0.006868	0.187016	-0.080212	-0.691953	0.951336	0.022061	-0.020982	0.306646
21959	0.674344	-0.005047	10.467605	-0.510692	-0.057775	0.022757	0.184795	-0.068747	-0.695249	0.951355	0.012882	-0.025241	0.306791
21960	1.447073	-0.302213	10.345842	-0.525267	-0.079852	-0.073217	0.181656	-0.051414	-0.699812	0.951883	0.003560	-0.030041	0.304966
21961	0.926425	-0.309519	9.927938	-0.283405	-0.055922	-0.107155	0.178508	-0.036356	-0.705269	0.952512	-0.001243	-0.032892	0.302717
21962	0.617079	-0.147250	9.725717	-0.097256	0.059621	-0.023348	0.176806	-0.030333	-0.704998	0.952727	-0.003296	-0.032424	0.302074
21963	0.900397	0.073378	9.361835	-0.017354	0.132974	0.008326	0.180017	-0.029012	-0.702725	0.952766	-0.004232	-0.030070	0.302183
21964	0.992877	-0.124634	9.086308	0.020970	0.125792	0.030697	0.181561	-0.028755	-0.701971	0.952689	-0.004465	-0.027622	0.302657
21965	0.758012	-0.408679	9.166538	0.077280	0.108416	0.019938	0.181805	-0.029525	-0.698655	0.952639	-0.003451	-0.025188	0.303040
21966	0.506211	-0.173443	9.165087	0.036578	0.112979	0.047391	0.185293	-0.034337	-0.695750	0.952437	-0.003316	-0.022890	0.303858
21967	0.626591	-0.128708	9.514854	-0.082741	0.127562	0.085524	0.186183	-0.032466	-0.694352	0.951972	-0.005493	-0.021066	0.305409
21968	0.396374	-0.375545	9.912588	-0.065523	0.101990	0.126297	0.186454	-0.031655	-0.692948	0.951258	-0.007269	-0.019589	0.307686
21969	0.496997	-0.242842	9.970591	-0.032604	0.047299	0.164383	0.184900	-0.030437	-0.692935	0.950264	-0.008037	-0.018981	0.310763
21970	0.833363	-0.008675	10.017815	-0.050536	0.005393	0.205889	0.184370	-0.029875	-0.690633	0.948998	-0.008961	-0.019237	0.314567
21971	0.593753	-0.304381	10.208242	-0.111929	-0.034842	0.244404	0.179848	-0.029155	-0.690342	0.947422	-0.010734	-0.020696	0.319135
21972	-0.024326	-0.630252	9.535472	-0.302985	-0.011317	0.250783	0.176744	-0.023415	-0.693506	0.945744	-0.016357	-0.022866	0.323695
21973	0.014441	-0.668319	9.636105	-0.260440	-0.009567	0.203008	0.174647	-0.017237	-0.691699	0.944330	-0.021121	-0.024783	0.327385
21974	0.156710	-0.677523	9.675705	-0.019889	-0.035044	0.137823	0.171022	-0.014000	-0.692180	0.943433	-0.021187	-0.025591	0.329895
21975	-0.305573	-0.762943	10.289425	0.153681	-0.025841	0.133129	0.170380	-0.015853	-0.691410	0.942608	-0.018018	-0.025099	0.332468
21976	0.448759	-0.212044	10.563402	0.265619	0.003612	0.128112	0.167551	-0.024055	-0.687561	0.941882	-0.012950	-0.023291	0.334884
21977	0.131829	-0.500943	9.975564	0.062726	-0.036888	0.105007	0.166662	-0.028840	-0.686791	0.941185	-0.011398	-0.023621	0.336873
21978	-0.135971	-0.961029	9.947412	-0.167884	-0.093896	0.085481	0.162918	-0.028402	-0.687144	0.940549	-0.013816	-0.026573	0.338335
21979	0.522827	-0.618982	9.699143	-0.153887	-0.091985	0.065258	0.159540	-0.022494	-0.687114	0.940018	-0.015985	-0.029402	0.339479
21980	0.631666	-0.713995	9.286006	-0.030831	-0.068207	0.001255	0.155930	-0.020742	-0.689383	0.940005	-0.015954	-0.030966	0.339377
21981	0.372572	-0.966364	9.498460	0.083930	-0.101232	-0.073790	0.153594	-0.017117	-0.689618	0.940473	-0.013529	-0.032410	0.338049
21982	0.475371	-0.788294	9.456314	0.002238	-0.116097	-0.142479	0.150488	-0.016538	-0.688572	0.941409	-0.012462	-0.034689	0.335247
21983	0.320977	-0.749065	9.762639	-0.071120	-0.076047	-0.157690	0.149066	-0.017445	-0.687412	0.942395	-0.013092	-0.036723	0.332223
21984	0.408104	-0.826108	9.692768	-0.001578	-0.079703	-0.194240	0.146092	-0.014225	-0.688919	0.943653	-0.012301	-0.038360	0.328475
21985	0.431979	-0.767511	9.931425	0.080123	-0.097961	-0.215953	0.146733	-0.015018	-0.687393	0.945009	-0.009916	-0.039815	0.324459
21986	0.638186	-0.546612	9.691634	0.191346	-0.079580	-0.243104	0.144147	-0.014450	-0.686862	0.946586	-0.005443	-0.040200	0.319889
21987	0.773414	-0.594157	9.778634	0.233414	-0.049366	-0.244777	0.143641	-0.018968	-0.685583	0.948119	-0.000456	-0.039754	0.315419
21988	0.920383	-0.553210	10.411812	0.217119	0.022741	-0.265279	0.144554	-0.024162	-0.683678	0.949816	0.003876	-0.038032	0.310463
21989	1.003215	-0.230858	10.366702	0.145406	0.070127	-0.297106	0.148164	-0.027107	-0.680644	0.951685	0.006481	-0.035876	0.304906
21990	1.137685	-0.143351	9.850758	-0.017370	0.042533	-0.320030	0.149966	-0.026586	-0.679892	0.953667	0.006268	-0.035210	0.298731
21991	0.988003	-0.082576	10.123827	-0.020897	0.016926	-0.308945	0.152793	-0.022619	-0.680295	0.955511	0.006051	-0.035101	0.292797
21992	0.512297	0.104826	10.333226	0.015125	0.049945	-0.246087	0.155880	-0.020777	-0.679425	0.956993	0.006366	-0.034109	0.288028
21993	0.546869	0.431358	10.131718	-0.005021	0.081176	-0.185339	0.158586	-0.020002	-0.678936	0.958112	0.006020	-0.032670	0.284460
21994	0.528018	0.334683	10.010180	-0.032996	0.002571	-0.177970	0.160113	-0.016531	-0.677032	0.959144	0.005634	-0.032869	0.280947
21995	0.413670	0.040306	9.812975	0.035195	-0.085028	-0.149790	0.159334	-0.014661	-0.677663	0.959923	0.006993	-0.034379	0.278059
21996	0.482320	0.294557	9.557968	-0.005625	-0.111451	-0.113047	0.157790	-0.014918	-0.678417	0.960495	0.007727	-0.036618	0.275770
21997	0.624611	0.264819	9.220461	-0.042733	-0.095849	-0.089253	0.155207	-0.013829	-0.679034	0.960923	0.007631	-0.038761	0.273981
21998	0.909585	0.144596	9.070227	-0.016574	-0.082027	-0.076203	0.153524	-0.011680	-0.679530	0.961315	0.007963	-0.040501	0.272343
21999	0.962368	0.202947	9.220345	0.042539	-0.051702	-0.035346	0.151207	-0.012330	-0.680406	0.961460	0.009245	-0.041348	0.271662
22000	0.900011	0.145857	9.444574	0.115795	-0.019573	-0.000879	0.150436	-0.014581	-0.679507	0.961474	0.011718	-0.041181	0.271541
22001	0.877057	-0.078785	9.890033	0.103502	0.016090	0.027618	0.150830	-0.017247	-0.678873	0.961312	0.013758	-0.040409	0.272133
22002	0.867258	-0.039863	10.022494	0.008683	0.035242	0.056637	0.151092	-0.018582	-0.678621	0.961074	0.013828	-0.039785	0.273062
22003	0.659952	-0.035192	10.102229	-0.071821	0.004963	0.058112	0.150826	-0.018430	-0.677087	0.960781	0.012524	-0.040186	0.274095
22004	0.587849	-0.073278	10.261830	-0.082666	0.031531	0.096775	0.152360	-0.015239	-0.676459	0.960338	0.010825	-0.040143	0.275721
22005	0.743524	0.133438	10.124575	-0.088492	0.096538	0.131712	0.151328	-0.015229	-0.676579	0.959705	0.008635	-0.038879	0.278171
22006	0.955941	0.037305	9.323568	-0.062347	0.100283	0.120787	0.153909	-0.013138	-0.678130	0.959155	0.006929	-0.037405	0.280311
22007	0.735181	-0.190569	8.939094	-0.082428	0.041757	0.118937	0.155446	-0.012998	-0.675716	0.958531	0.005175	-0.037166	0.282508
22008	0.462648	-0.149468	9.157938	-0.036638	0.051051	0.181896	0.154411	-0.011659	-0.676346	0.957609	0.004187	-0.036496	0.285719
22009	0.194135	0.078304	9.797059	0.008254	0.111499	0.245680	0.155437	-0.012715	-0.674057	0.956277	0.003676	-0.034390	0.290409
22010	0.252076	0.574428	9.934163	-0.096797	0.200873	0.212685	0.158282	-0.014875	-0.673442	0.955328	0.000643	-0.031207	0.293894
22011	0.338651	0.107956	9.942830	-0.076309	0.158625	0.120591	0.161758	-0.012247	-0.673596	0.954719	-0.001647	-0.028651	0.296122
22012	0.300374	-0.435995	10.580479	0.138263	0.019807	0.092377	0.163568	-0.015451	-0.671824	0.954450	0.000946	-0.027532	0.297095
22013	0.524649	-0.449295	10.781595	0.236745	-0.106236	0.074620	0.163972	-0.021184	-0.670937	0.953937	0.006207	-0.028176	0.298616
22014	0.691082	-0.496619	10.211255	0.041820	-0.159486	0.036815	0.157534	-0.025647	-0.670888	0.953669	0.008080	-0.031054	0.299141
22015	0.416542	-0.581536	9.456264	-0.223347	-0.134263	0.000366	0.153274	-0.023216	-0.672640	0.953614	0.004736	-0.034981	0.298957
22016	0.529823	-0.071473	9.416471	-0.184865	-0.106851	-0.029034	0.147979	-0.018650	-0.675532	0.953762	0.002013	-0.038201	0.298117
22017	0.717888	-0.080617	9.446899	0.175276	-0.089164	-0.065992	0.145912	-0.018890	-0.675133	0.954079	0.006057	-0.038881	0.296960
22018	0.569559	-0.311359	9.588687	0.359135	-0.102898	-0.140713	0.143727	-0.023653	-0.673586	0.954906	0.013760	-0.038780	0.294043
22019	0.560842	0.006465	9.679467	0.138485	-0.057480	-0.154838	0.143874	-0.029120	-0.673079	0.955731	0.016969	-0.039040	0.291147
22020	0.561989	0.286573	9.990622	-0.079606	-0.019339	-0.150482	0.144514	-0.027924	-0.672828	0.956694	0.015814	-0.039906	0.287913
22021	0.441048	0.383244	10.192458	-0.117415	-0.028501	-0.131290	0.142712	-0.029371	-0.672815	0.957465	0.013953	-0.041080	0.285269
22022	0.680807	0.137696	9.999243	-0.047213	-0.074082	-0.133609	0.141164	-0.026839	-0.674844	0.958213	0.013724	-0.042814	0.282500
22023	0.877404	-0.156086	9.795347	-0.040059	-0.077701	-0.137235	0.141652	-0.019504	-0.674589	0.958934	0.013625	-0.044486	0.279786
22024	0.876969	-0.069976	9.652544	-0.001275	-0.043025	-0.179547	0.140228	-0.017229	-0.675470	0.959964	0.014137	-0.045355	0.276065
22025	0.809403	-0.061015	9.498431	0.147575	-0.002691	-0.196392	0.141136	-0.018970	-0.675095	0.960999	0.017269	-0.044532	0.272398
22026	0.524951	-0.046236	9.764797	0.180638	0.034809	-0.175071	0.141012	-0.023615	-0.672799	0.961956	0.020846	-0.042905	0.269008
22027	0.611078	0.109393	10.204606	0.141908	0.074114	-0.149496	0.142695	-0.027085	-0.671026	0.962762	0.023396	-0.040632	0.266254
22028	0.963949	-0.092157	10.149870	0.141924	0.066888	-0.136540	0.146179	-0.028048	-0.670033	0.963499	0.026025	-0.038611	0.263633
22029	1.369373	-0.208246	9.732003	0.124410	0.025835	-0.134694	0.147345	-0.031645	-0.668257	0.964163	0.028457	-0.037397	0.261117
22030	1.355253	-0.285649	9.615581	0.126069	-0.031694	-0.117980	0.148260	-0.034724	-0.668265	0.964701	0.031283	-0.037370	0.258799
22031	1.532923	-0.130852	9.758616	0.078486	-0.033476	-0.086842	0.146976	-0.038166	-0.666980	0.965077	0.033077	-0.037621	0.257133
22032	1.525810	-0.149603	9.907094	0.069890	-0.035349	-0.096112	0.147750	-0.038703	-0.666476	0.965511	0.034822	-0.037967	0.255215
22033	1.064907	-0.039595	9.985940	0.086964	-0.048103	-0.059115	0.146338	-0.041219	-0.666211	0.965715	0.036805	-0.038514	0.254080
22034	0.722092	0.075446	10.061158	0.021603	-0.057232	-0.005923	0.145045	-0.041202	-0.665945	0.965694	0.037661	-0.039592	0.253870
22035	0.790989	0.271486	9.666130	-0.005021	-0.049880	0.005003	0.143376	-0.042657	-0.666571	0.965635	0.037803	-0.040680	0.253901
22036	0.754050	0.424338	9.365513	0.005362	-0.027943	-0.006059	0.143002	-0.045859	-0.666952	0.965644	0.038197	-0.041274	0.253710
22037	0.506049	0.881387	9.508815	0.062604	-0.022361	0.023722	0.141969	-0.046508	-0.666306	0.965460	0.039504	-0.041478	0.254177
22038	0.110351	0.957165	9.388579	0.090772	-0.080926	0.001788	0.139773	-0.048204	-0.664885	0.965321	0.041809	-0.042668	0.254140
22039	-0.357204	0.949702	9.588122	-0.004248	-0.133971	0.060434	0.138489	-0.048866	-0.665769	0.964906	0.042375	-0.045317	0.255162
22040	-0.063482	1.061554	10.470876	0.125150	-0.097188	0.101635	0.133595	-0.051217	-0.666242	0.964195	0.045336	-0.046727	0.257078
22041	0.418492	1.081330	10.346045	0.108142	-0.069847	0.047075	0.128973	-0.058898	-0.665698	0.963797	0.047773	-0.047480	0.257990
22042	0.405112	0.837084	9.977676	-0.153870	-0.104068	-0.008634	0.127158	-0.057539	-0.665173	0.963884	0.045496	-0.050356	0.257532
22043	0.399483	1.002636	9.855139	-0.310266	-0.115988	0.038576	0.124822	-0.050998	-0.667449	0.963843	0.040119	-0.054094	0.257821
22044	0.732337	0.949678	9.651092	-0.165195	-0.084646	0.057738	0.121976	-0.044732	-0.670998	0.963581	0.037453	-0.056709	0.258635
22045	1.006299	0.613244	9.591328	0.058372	-0.089887	0.042294	0.119908	-0.043246	-0.671492	0.963229	0.039064	-0.058022	0.259417
22046	0.902264	0.679127	9.221662	-0.032821	-0.093635	0.039989	0.115786	-0.042955	-0.673629	0.962939	0.039015	-0.060113	0.260026
22047	1.239294	0.765977	9.098818	-0.197559	-0.091895	0.052083	0.113194	-0.039462	-0.674118	0.962717	0.035720	-0.062796	0.260686
22048	1.308080	0.528498	9.957773	-0.002170	-0.122733	0.083580	0.109837	-0.038895	-0.674474	0.962125	0.036357	-0.065315	0.262158
22049	0.909883	0.126640	10.150033	0.153860	-0.128117	0.087149	0.106247	-0.044995	-0.674832	0.961396	0.039964	-0.066871	0.263909
22050	1.212188	0.412455	9.844846	-0.063658	-0.035041	0.095134	0.103536	-0.045495	-0.674427	0.960894	0.038943	-0.068041	0.265585
22051	1.245112	0.577806	9.641061	-0.140069	0.006723	0.009772	0.102370	-0.040838	-0.676969	0.960974	0.036296	-0.068492	0.265557
22052	1.301822	0.318882	9.863571	-0.009612	-0.044485	-0.052233	0.101963	-0.036954	-0.675943	0.961197	0.036564	-0.069444	0.264463
22053	1.486039	0.110603	10.049579	0.039075	-0.097500	-0.079576	0.100817	-0.040284	-0.676701	0.961468	0.038025	-0.070888	0.262886
22054	1.657030	0.134299	9.845097	-0.137053	-0.070212	-0.071273	0.099000	-0.037067	-0.677196	0.961840	0.036005	-0.072988	0.261227
22055	1.739093	0.094587	9.439685	-0.217568	-0.052021	-0.087389	0.096921	-0.031455	-0.678581	0.962382	0.032293	-0.074925	0.259162
22056	1.815727	0.195360	9.319407	-0.212211	-0.042908	-0.108603	0.096388	-0.024265	-0.680616	0.963006	0.028738	-0.076865	0.256681
22057	1.926392	0.251792	9.578044	-0.070357	-0.055540	-0.104175	0.095735	-0.019739	-0.682396	0.963504	0.027915	-0.078132	0.254510
22058	1.842220	0.223830	9.891282	0.069452	-0.042537	-0.068422	0.094701	-0.020653	-0.681495	0.963747	0.029721	-0.078646	0.253227
22059	1.873491	0.230527	9.721259	-0.056765	-0.018876	-0.060789	0.094188	-0.020654	-0.682257	0.964067	0.028918	-0.079181	0.251930
22060	1.951053	0.133949	9.571821	-0.069017	-0.007904	-0.061782	0.093919	-0.016921	-0.682764	0.964405	0.027868	-0.079732	0.250576
22061	1.787749	0.008796	9.647746	0.053474	-0.005940	-0.048245	0.094179	-0.018782	-0.681745	0.964615	0.029108	-0.079499	0.249703
22062	1.715628	-0.029659	9.699337	0.043029	0.001336	-0.052002	0.093667	-0.019050	-0.682507	0.964852	0.030157	-0.079315	0.248717
22063	1.821954	-0.087295	9.665919	-0.055099	0.030514	-0.043308	0.094566	-0.018123	-0.682131	0.965154	0.029099	-0.078940	0.247789
22064	1.677527	-0.125749	9.760037	-0.042357	0.026729	-0.088464	0.095714	-0.015724	-0.681118	0.965660	0.028431	-0.078669	0.245976
22065	1.619713	-0.130414	9.836236	-0.019476	0.012096	-0.096635	0.097518	-0.014546	-0.681387	0.966168	0.028216	-0.078454	0.244064
22066	1.696724	-0.106383	9.784489	-0.052677	0.017535	-0.106038	0.097273	-0.016026	-0.682918	0.966741	0.027422	-0.078400	0.241894
22067	1.701395	-0.072514	9.837811	-0.063113	0.008368	-0.111616	0.097515	-0.011760	-0.682918	0.967330	0.026391	-0.078474	0.239621
22068	1.746622	0.047811	9.825519	-0.079885	0.010205	-0.104325	0.099824	-0.007519	-0.683189	0.967888	0.025102	-0.078693	0.237424
22069	1.678903	0.090565	9.705481	-0.046071	0.019442	-0.080176	0.099175	-0.006179	-0.683311	0.968324	0.024301	-0.078500	0.235790
22070	1.603956	0.133371	9.604576	-0.020903	0.005800	-0.063419	0.101371	-0.005941	-0.683839	0.968643	0.024110	-0.078544	0.234479
22071	1.495555	0.118718	9.603359	-0.001058	0.014102	-0.035648	0.101367	-0.006198	-0.682818	0.968835	0.024142	-0.078265	0.233774
22072	1.647426	0.114049	9.556708	-0.004722	0.015993	-0.019051	0.101367	-0.005138	-0.683583	0.968954	0.024147	-0.078057	0.233351
22073	1.727054	0.100064	9.641259	0.012714	0.030666	-0.008830	0.101881	-0.005406	-0.683077	0.969038	0.024333	-0.077417	0.233194
22074	1.744108	0.066821	9.758558	0.033626	0.020674	0.008827	0.101624	-0.006331	-0.682437	0.969015	0.025016	-0.076954	0.233371
22075	1.821268	0.059596	9.711175	-0.015518	0.032544	0.019638	0.103181	-0.007159	-0.683471	0.968981	0.024607	-0.076441	0.233723
22076	1.676224	0.143139	9.605387	-0.033201	0.034359	0.026921	0.103684	-0.005548	-0.681942	0.968928	0.023903	-0.076033	0.234150
22077	1.572424	0.171527	9.525613	-0.007966	0.034401	0.036273	0.104975	-0.004768	-0.682590	0.968814	0.023615	-0.075465	0.234836
22078	1.594463	0.104714	9.671288	0.045559	0.039924	0.031923	0.106008	-0.006503	-0.681450	0.968707	0.024403	-0.074582	0.235474
22079	1.618621	0.095288	9.714584	0.027204	0.038076	0.031834	0.107051	-0.009049	-0.681460	0.968600	0.024790	-0.073782	0.236128
22080	1.531844	0.095096	9.708972	0.010467	0.034415	0.041903	0.106274	-0.009037	-0.681071	0.968452	0.024909	-0.073176	0.236909
22081	1.522151	0.104584	9.675412	0.001579	0.039918	0.052924	0.106793	-0.010373	-0.680692	0.968257	0.024762	-0.072476	0.237934
22082	1.613701	0.114367	9.669204	0.012233	0.023460	0.040086	0.107824	-0.010381	-0.680318	0.968101	0.024970	-0.072072	0.238670
22083	1.584847	0.099932	9.685533	0.048843	0.023537	0.056883	0.108992	-0.011465	-0.680710	0.967836	0.025813	-0.071475	0.239831
22084	1.531725	0.119054	9.680505	0.024325	0.038119	0.053965	0.109130	-0.014396	-0.680202	0.967625	0.026165	-0.070737	0.240860
22085	1.507550	0.133398	9.668480	-0.003817	0.038116	0.065818	0.110427	-0.015483	-0.680723	0.967361	0.025908	-0.070121	0.242126
22086	1.488401	0.104450	9.655894	0.018940	0.045450	0.065923	0.110421	-0.015206	-0.679702	0.967103	0.026102	-0.069273	0.243375
22087	1.459889	0.017863	9.676016	0.026118	0.019838	0.056773	0.110174	-0.018138	-0.679701	0.966838	0.026522	-0.068864	0.244497
22088	1.457306	0.056521	9.726936	0.010308	0.018003	0.062231	0.111329	-0.016416	-0.679582	0.966562	0.026689	-0.068587	0.245647
22089	1.507821	0.080860	9.780552	-0.022041	0.027101	0.058361	0.112362	-0.017754	-0.678825	0.966321	0.026135	-0.068281	0.246737
22090	1.522352	0.066455	9.780485	-0.005296	0.016131	0.049235	0.111330	-0.016683	-0.679582	0.966111	0.026027	-0.068109	0.247616
22091	1.507506	0.143053	9.678215	-0.014037	0.019758	0.039030	0.112623	-0.016834	-0.679975	0.965949	0.025692	-0.067902	0.248340
22092	1.488162	0.157587	9.719041	-0.026313	0.005128	0.043603	0.112112	-0.018030	-0.680100	0.965761	0.025241	-0.068044	0.249076
22093	1.473141	0.272798	9.653313	-0.008954	0.006993	0.049220	0.111981	-0.018026	-0.679843	0.965526	0.025062	-0.068068	0.249995
22094	1.448964	0.289720	9.691727	-0.014108	0.003302	0.039969	0.110939	-0.016275	-0.679324	0.965351	0.024859	-0.068182	0.250661
22095	1.439524	0.248969	9.739069	0.034974	-0.003966	0.038384	0.110043	-0.017471	-0.679828	0.965132	0.025612	-0.068191	0.251424
22096	1.434831	0.225166	9.815495	0.021117	-0.016806	0.029105	0.109279	-0.018808	-0.680971	0.964965	0.026205	-0.068512	0.251918
22097	1.406216	0.157586	9.766278	0.024639	-0.005841	0.027263	0.109273	-0.019856	-0.679057	0.964803	0.026788	-0.068602	0.252451
22098	1.435576	0.066280	9.779673	0.033528	-0.009504	0.019936	0.109024	-0.021989	-0.679183	0.964683	0.027596	-0.068714	0.252791
22099	1.556213	0.039865	9.722825	-0.032930	-0.011398	0.014071	0.108892	-0.021057	-0.679437	0.964611	0.027107	-0.069201	0.252988
22100	1.522546	0.022957	9.722274	0.010906	-0.005890	0.006901	0.107473	-0.021836	-0.678916	0.964574	0.027479	-0.069350	0.253048
22101	1.611703	0.027817	9.684772	-0.038135	0.008695	0.006634	0.107213	-0.020771	-0.679424	0.964568	0.026792	-0.069482	0.253105
22102	1.580627	-0.024989	9.736545	-0.031145	0.010535	0.012204	0.105665	-0.019830	-0.680432	0.964550	0.026262	-0.069530	0.253219
22103	1.532261	0.008641	9.750965	-0.034522	0.005005	-0.001651	0.108111	-0.018652	-0.679941	0.964578	0.025666	-0.069720	0.253121
22104	1.493674	0.013424	9.765073	-0.045055	0.004994	0.001062	0.108626	-0.018125	-0.680072	0.964615	0.024911	-0.069939	0.252995
22105	1.551798	-0.044194	9.764808	-0.031036	-0.004113	0.004844	0.106558	-0.017567	-0.679928	0.964594	0.024413	-0.070296	0.253022
22106	1.546803	-0.008185	9.746065	-0.045111	0.001366	0.008454	0.107855	-0.018256	-0.680704	0.964584	0.023666	-0.070589	0.253051
22107	1.551382	0.039674	9.669975	-0.080182	-0.009628	0.010138	0.106293	-0.013842	-0.681328	0.964550	0.022239	-0.071310	0.253108
22108	1.483873	0.041845	9.640574	-0.020707	-0.004082	0.012274	0.107192	-0.012518	-0.681335	0.964505	0.021983	-0.071586	0.253225
22109	1.445007	0.104248	9.621885	0.054642	0.001448	-0.000278	0.107714	-0.013330	-0.681850	0.964478	0.023120	-0.071404	0.253278
22110	1.445207	0.068721	9.784597	0.076652	0.006016	-0.005711	0.107198	-0.015179	-0.680570	0.964491	0.024717	-0.070984	0.253194
22111	1.399171	0.119163	9.789676	0.087371	-0.016884	-0.027775	0.106698	-0.018914	-0.681078	0.964557	0.026618	-0.070971	0.252753
22112	1.550787	0.172558	9.839841	0.087483	-0.015064	-0.038849	0.106439	-0.020764	-0.679545	0.964694	0.028579	-0.070886	0.252040
22113	1.613795	0.097799	9.748177	0.056986	-0.026078	-0.050054	0.106065	-0.023434	-0.680182	0.964869	0.029973	-0.071196	0.251119
22114	1.686203	0.076146	9.705346	0.006293	-0.009693	-0.059561	0.106200	-0.024374	-0.680694	0.965158	0.030370	-0.071403	0.249897
22115	1.695672	0.106979	9.571460	-0.020008	-0.013371	-0.061534	0.106716	-0.024114	-0.680826	0.965450	0.030229	-0.071861	0.248652
22116	1.689091	-0.019647	9.828836	0.034592	-0.002413	-0.079729	0.106194	-0.022508	-0.680821	0.965831	0.031164	-0.071775	0.247077
22117	1.707554	0.158811	9.949117	0.081039	-0.017011	-0.088710	0.106711	-0.023574	-0.680187	0.966183	0.033024	-0.071797	0.245448
