# Supplementary material for: Identification of Haptic Based Guiding Using Hard Reins
Source: PLoS One. 2015 Jul 22;10(7):e0132020. doi: 10.1371/journal.pone.0132020 (PMC4511788; doi:10.1371/journal.pone.0132020)
Supplement: S2 File — (ZIP) [file pone.0132020.s002.zip › MotionData2/Subject11/T4/sync4.txt]

// Start Time: 0
// Sample rate: 25.0Hz
// Scenario: 4.0
// Firmware Version: 2.6.1
Counter	Acc_X	Acc_Y	Acc_Z	Gyr_X	Gyr_Y	Gyr_Z	Mag_X	Mag_Y	Mag_Z	Quat_w	Quat_x	Quat_y	Quat_z
21330	1.584992	-0.065620	9.669487	-0.032595	-0.010511	0.080513	-0.526995	-0.081197	-1.148211	-0.858356	-0.038683	0.071310	-0.506601
21331	1.551901	-0.105054	9.683209	0.009182	-0.009814	0.066512	-0.528964	-0.079956	-1.152267	-0.857638	-0.038770	0.071481	-0.507783
21332	1.585289	-0.085035	9.640762	-0.016042	-0.005622	0.068220	-0.530144	-0.079774	-1.153045	-0.856872	-0.038465	0.071845	-0.509047
21333	1.527910	-0.122483	9.648911	-0.019439	-0.013437	0.059333	-0.530280	-0.078416	-1.151805	-0.856241	-0.038109	0.072363	-0.510061
21334	1.556492	-0.083120	9.740946	-0.018994	-0.006812	0.043453	-0.532374	-0.079468	-1.152080	-0.855724	-0.037801	0.072758	-0.510895
21335	1.522872	-0.112865	9.648684	-0.028081	-0.028229	0.043298	-0.532117	-0.077846	-1.150703	-0.855240	-0.037473	0.073602	-0.511609
21336	1.554320	-0.236082	9.621697	-0.019658	-0.009329	0.001009	-0.534477	-0.077758	-1.152268	-0.855154	-0.037241	0.074016	-0.511709
21337	1.548862	-0.192484	9.703030	-0.035692	-0.012842	-0.006139	-0.534484	-0.075374	-1.153787	-0.855203	-0.036693	0.074637	-0.511577
21338	1.532065	-0.212214	9.630462	-0.020316	-0.006508	-0.041407	-0.535009	-0.075098	-1.153241	-0.855559	-0.036485	0.074979	-0.510946
21339	1.550872	-0.177889	9.664474	-0.022548	-0.005255	-0.092689	-0.533698	-0.074977	-1.153783	-0.856491	-0.036211	0.075270	-0.509358
21340	1.620853	-0.157197	9.704972	-0.040670	0.011257	-0.119180	-0.533442	-0.072779	-1.153451	-0.857679	-0.035590	0.075458	-0.507372
21341	1.616866	-0.200959	9.700366	-0.040560	0.007868	-0.090024	-0.530293	-0.073354	-1.155630	-0.858610	-0.034871	0.075711	-0.505807
21342	1.627076	-0.229901	9.681644	-0.024385	-0.005193	-0.023752	-0.529643	-0.071450	-1.154914	-0.858789	-0.034551	0.076083	-0.505469
21343	1.675797	-0.255725	9.601505	-0.031301	-0.008428	0.032779	-0.530036	-0.071691	-1.156112	-0.858444	-0.033971	0.076612	-0.506014
21344	1.710070	-0.276950	9.578650	0.009885	0.008489	0.010025	-0.531605	-0.073001	-1.157730	-0.858271	-0.034051	0.076426	-0.506330
21345	1.702712	-0.131441	9.702476	-0.017650	0.008613	-0.004214	-0.531610	-0.071355	-1.157146	-0.858316	-0.033597	0.076505	-0.506273
21346	1.674387	-0.168362	9.706698	-0.031028	0.013089	0.025839	-0.532402	-0.069698	-1.156288	-0.858013	-0.032905	0.076664	-0.506807
21347	1.699181	-0.214040	9.597095	-0.051645	0.006836	0.055793	-0.532409	-0.067188	-1.157272	-0.857468	-0.031801	0.077163	-0.507724
21348	1.658493	-0.365264	9.568107	-0.015128	0.015575	0.038297	-0.532015	-0.067047	-1.157803	-0.857027	-0.031337	0.077126	-0.508502
21349	1.569819	-0.267342	9.728304	-0.048104	0.005038	0.057588	-0.531752	-0.067167	-1.158872	-0.856455	-0.030309	0.077622	-0.509452
21350	1.540837	-0.289725	9.616875	-0.047337	-0.017171	0.092821	-0.534905	-0.064839	-1.160888	-0.855421	-0.029543	0.078507	-0.511096
21351	1.518184	-0.358088	9.684084	-0.015959	-0.010875	0.064676	-0.535954	-0.065103	-1.160354	-0.854727	-0.029214	0.078948	-0.512206
21352	1.461358	-0.431939	9.637170	-0.007505	0.004507	0.020613	-0.537531	-0.063837	-1.159764	-0.854443	-0.029019	0.079013	-0.512681
21353	1.609020	-0.307906	9.609477	0.046804	0.017450	-0.124160	-0.534385	-0.063463	-1.161117	-0.855690	-0.029768	0.078214	-0.510677
21354	1.757140	-0.178991	9.757452	0.057420	0.031675	-0.048046	-0.533852	-0.066417	-1.159356	-0.856116	-0.030513	0.077109	-0.510087
21355	1.646443	-0.238866	9.624374	-0.028757	0.018695	-0.059059	-0.532940	-0.066960	-1.159967	-0.856740	-0.029864	0.077103	-0.509077
21356	1.613225	-0.273448	9.628429	-0.004125	0.041284	-0.101265	-0.529531	-0.067186	-1.159482	-0.857750	-0.029542	0.076429	-0.507494
21357	1.510976	-0.229174	9.754920	-0.023973	0.032225	-0.101367	-0.526907	-0.067768	-1.160859	-0.858817	-0.028904	0.076114	-0.505771
21358	1.512996	-0.343222	9.674014	-0.045241	0.007603	-0.083904	-0.526389	-0.065504	-1.163715	-0.859618	-0.028190	0.076445	-0.504400
21359	1.531654	-0.299189	9.722389	-0.062081	0.008595	-0.093682	-0.526395	-0.063406	-1.164844	-0.860585	-0.027123	0.076924	-0.502733
21360	1.638519	-0.331643	9.593715	-0.079090	-0.011739	-0.065513	-0.523635	-0.062191	-1.167044	-0.861183	-0.025992	0.077938	-0.501612
21361	1.653653	-0.343492	9.707383	-0.079148	-0.008187	-0.029249	-0.524167	-0.059906	-1.163645	-0.861479	-0.024706	0.078917	-0.501014
21362	1.709670	-0.374040	9.605844	-0.042814	0.001328	-0.006096	-0.523388	-0.057254	-1.165563	-0.861471	-0.023978	0.079372	-0.500992
21363	1.659454	-0.394359	9.688691	-0.047886	0.001590	-0.018478	-0.522992	-0.057897	-1.168111	-0.861656	-0.023122	0.079882	-0.500632
21364	1.606657	-0.414731	9.720920	-0.067985	-0.002399	-0.007946	-0.523264	-0.054432	-1.168265	-0.861663	-0.022002	0.080652	-0.500547
21365	1.627357	-0.516320	9.496090	-0.049091	-0.021588	0.091013	-0.524843	-0.052133	-1.170565	-0.860712	-0.021182	0.081625	-0.502060
21366	1.518387	-0.629938	9.565804	0.049624	0.002769	0.038460	-0.527202	-0.052639	-1.170289	-0.860208	-0.021960	0.081147	-0.502966
21367	1.569560	-0.228495	9.891660	-0.084378	-0.010606	0.030846	-0.525763	-0.051398	-1.171594	-0.859891	-0.020523	0.082258	-0.503388
21368	1.528945	-0.549649	9.579964	-0.095504	-0.025165	0.075836	-0.527345	-0.048600	-1.171488	-0.859020	-0.019024	0.083735	-0.504690
21369	1.595180	-0.589708	9.584704	0.012255	-0.028900	0.084094	-0.529051	-0.048004	-1.171715	-0.858091	-0.019340	0.084206	-0.506178
21370	1.613967	-0.545669	9.673997	0.016121	-0.012781	0.009054	-0.530891	-0.046296	-1.172039	-0.857871	-0.019746	0.084318	-0.506515
21371	1.643216	-0.569420	9.578805	-0.007223	0.015289	-0.055381	-0.529841	-0.046416	-1.173915	-0.858434	-0.019515	0.084175	-0.505593
21372	1.626757	-0.579417	9.674644	0.006315	0.013727	-0.023520	-0.529576	-0.047395	-1.173683	-0.858593	-0.019540	0.083918	-0.505365
21373	1.574721	-0.531825	9.610114	0.070509	0.017190	-0.033894	-0.528528	-0.047487	-1.170642	-0.858910	-0.020587	0.082966	-0.504942
21374	1.667729	-0.316536	9.731679	0.071704	0.001677	0.019023	-0.527600	-0.051255	-1.169975	-0.858590	-0.021786	0.082273	-0.505549
21375	1.718234	-0.500138	9.219577	0.246191	-0.014395	0.224582	-0.528899	-0.055537	-1.168767	-0.856144	-0.025753	0.080200	-0.509826
21376	1.328374	-0.079987	9.647282	0.666650	0.061096	0.263573	-0.128361	-0.214142	-0.873865	-0.853357	-0.036086	0.072559	-0.514991
21377	1.589159	0.490379	10.664207	0.250155	-0.063097	0.399284	-0.133831	-0.227758	-0.865199	-0.848911	-0.040408	0.071394	-0.522131
21378	1.763333	-0.290557	9.479305	-0.091855	-0.092591	0.467003	-0.092227	-0.245704	-0.828114	-0.843928	-0.039149	0.074357	-0.529834
21379	1.599938	-0.626057	9.327606	-0.015770	0.029043	0.032222	-0.095117	-0.243706	-0.828018	-0.843617	-0.038497	0.074124	-0.530410
21380	1.675344	-0.219317	9.687859	0.040221	0.060583	-0.072648	-0.093147	-0.244855	-0.828077	-0.844404	-0.038648	0.072674	-0.529345
21381	1.746034	-0.137951	9.569078	0.006218	0.035903	0.050843	-0.192757	-0.205623	-0.899032	-0.843887	-0.038273	0.072113	-0.530273
21382	1.727825	-0.189246	9.617041	-0.007708	-0.030845	0.156467	-0.196170	-0.204016	-0.899474	-0.842064	-0.038262	0.072884	-0.533059
21383	1.686042	-0.262806	9.731835	-0.037577	-0.012820	0.064553	-0.122019	-0.234489	-0.842033	-0.841358	-0.037647	0.073630	-0.534113
21384	1.591575	-0.293666	9.546260	-0.085678	0.024177	-0.082091	-0.122024	-0.232511	-0.843963	-0.842341	-0.036069	0.074135	-0.532602
21385	1.515867	-0.236770	9.716791	0.024067	0.030271	-0.147120	-0.119932	-0.230639	-0.843264	-0.843905	-0.036339	0.073341	-0.530212
21386	1.722467	-0.121355	9.883510	-0.163100	-0.008207	-0.020700	-0.170592	-0.209167	-0.886644	-0.844145	-0.033716	0.075246	-0.529737
21387	1.807654	-0.573732	9.449106	-0.223803	-0.031339	-0.041362	-0.172713	-0.200605	-0.890334	-0.844650	-0.030302	0.078209	-0.528707
21388	1.898099	-0.501711	9.388763	-0.092660	-0.025257	-0.098398	-0.483064	-0.087075	-1.115421	-0.845411	-0.029202	0.079596	-0.527344
21389	1.710364	-0.281792	9.641270	-0.120053	-0.055399	0.247908	-0.485692	-0.084897	-1.117448	-0.842736	-0.027339	0.082047	-0.531336
21390	1.770173	-0.664234	9.284983	0.190523	0.072528	-0.001366	-0.487002	-0.085750	-1.115068	-0.842671	-0.029795	0.078850	-0.531791
21391	1.990186	-0.500038	9.403610	0.357880	0.140073	-0.157834	-0.608232	-0.049589	-1.199822	-0.844297	-0.034565	0.072711	-0.529793
21392	2.054329	-0.042551	9.587444	0.480135	0.158002	-0.049515	-0.602952	-0.062272	-1.194305	-0.844502	-0.041092	0.064962	-0.530007
21393	1.813779	0.210428	10.203901	0.273625	0.125831	-0.041500	-0.502795	-0.109637	-1.118698	-0.844835	-0.044442	0.060040	-0.529787
21394	1.471396	0.121690	10.174812	-0.052682	0.163078	-0.150063	-0.499904	-0.112211	-1.117749	-0.846626	-0.042010	0.057764	-0.527374
21395	1.823509	-0.090399	9.850275	-0.236211	0.122309	-0.361371	-0.490218	-0.106300	-1.119932	-0.850713	-0.037150	0.058026	-0.521095
21396	2.073929	-0.100479	9.290051	-0.261850	0.093646	-0.145961	-0.547849	-0.076216	-1.170532	-0.852317	-0.031913	0.059097	-0.518695
21397	1.773088	-0.625386	8.918959	0.042888	0.188587	-0.215027	-0.542611	-0.073781	-1.173437	-0.854697	-0.030965	0.055489	-0.515224
21398	1.463185	-0.169781	9.570267	0.115129	0.212180	-0.425027	-0.484622	-0.089874	-1.136879	-0.859151	-0.031224	0.050464	-0.508269
21399	0.892882	-0.337873	9.756202	-0.047876	0.131819	-0.468361	-0.472157	-0.092591	-1.139233	-0.864003	-0.029543	0.048578	-0.500265
21400	0.369842	0.038491	9.166924	-0.079280	0.146028	-0.839568	-0.460762	-0.088408	-1.140028	-0.872403	-0.027532	0.046399	-0.485801
21401	0.099268	-0.053831	8.836820	0.268016	0.084426	-1.250783	-0.473884	-0.082365	-1.162005	-0.884171	-0.032513	0.041757	-0.464156
21402	0.035645	0.539718	9.318954	0.456276	-0.033538	-1.449004	-0.453398	-0.093775	-1.154628	-0.896859	-0.042086	0.037211	-0.438734
21403	-0.073819	1.525658	10.039799	0.546738	-0.170227	-1.426642	-0.413629	-0.110064	-1.134075	-0.908345	-0.054401	0.034313	-0.413247
21404	1.572119	2.065365	11.381039	0.210463	0.073220	-1.672329	-0.390798	-0.116258	-1.127490	-0.921496	-0.058729	0.029472	-0.382789
21405	2.461326	1.236864	11.510838	-0.690985	0.146178	-1.333599	-0.363566	-0.101674	-1.133451	-0.932161	-0.045696	0.030584	-0.357845
21406	0.649299	-1.830200	9.129425	-1.161731	0.096032	-1.021850	-0.364079	-0.057950	-1.159696	-0.940091	-0.023964	0.036212	-0.338148
21407	-0.705422	-1.034449	8.696785	-0.315380	0.232999	-1.348690	-0.342400	-0.027239	-1.170398	-0.949144	-0.017328	0.033378	-0.312588
21408	-0.759296	1.586002	9.724694	0.326736	-0.080155	-1.191435	-0.316591	-0.020639	-1.164108	-0.956152	-0.024809	0.032493	-0.290003
21409	1.008693	1.751657	10.523768	0.144892	-0.228447	-1.219891	-0.307940	-0.020037	-1.162726	-0.962697	-0.029674	0.035428	-0.266607
21410	2.747156	1.295319	10.320623	-0.454025	-0.064343	-1.512823	-0.297499	-0.003027	-1.167489	-0.970523	-0.022321	0.038229	-0.236909
21411	3.226484	1.235919	9.045779	-0.757891	0.017792	-1.271085	-0.291540	0.023092	-1.179485	-0.976456	-0.008603	0.041023	-0.211607
21412	2.630526	1.691018	8.114325	-0.447529	-0.073327	-0.503180	-0.284798	0.049783	-1.186956	-0.978508	-0.000572	0.044313	-0.201391
21413	1.295163	1.831839	8.139681	0.113376	-0.295226	-0.042832	-0.282607	0.063383	-1.191599	-0.978381	-0.004286	0.049816	-0.200675
21414	0.767106	0.812704	9.421165	0.773514	0.056327	-0.370799	-0.283224	0.049789	-1.188833	-0.979712	-0.019546	0.045626	-0.194165
21415	1.581844	1.672243	10.443277	-0.017717	-0.281619	-0.598470	-0.283853	0.040301	-1.184210	-0.981679	-0.021185	0.051149	-0.182322
21416	4.183833	1.129605	9.995317	-0.798574	-0.391427	-0.697640	-0.298043	0.051351	-1.194194	-0.983899	-0.007630	0.061490	-0.167642
21417	4.843197	-1.618138	9.617505	-0.142116	-0.163611	0.380895	-0.308058	0.069459	-1.202675	-0.982375	-0.005274	0.065597	-0.174952
21418	2.567514	-1.122790	11.815886	1.396512	0.177696	1.123884	-0.304078	0.052897	-1.195405	-0.977887	-0.030579	0.057355	-0.198779
21419	-0.386612	1.457318	14.136570	0.753546	-0.101653	1.553766	-0.316921	0.003864	-1.177810	-0.970511	-0.044221	0.057591	-0.229863
21420	-0.331284	0.278409	11.167649	-0.609344	-0.336058	0.927476	-0.339973	-0.004113	-1.180987	-0.966117	-0.032851	0.067772	-0.246872
21421	0.572854	-1.159435	7.574504	-1.112160	-0.355916	0.621596	-0.362026	0.005123	-1.188415	-0.962929	-0.012465	0.080784	-0.257073
21422	1.189973	-1.437117	7.121410	-0.161373	-0.324620	0.545098	-0.378079	0.025582	-1.197018	-0.959534	-0.010136	0.088048	-0.267280
21423	2.289434	-0.150087	8.165881	1.132407	-0.263271	1.171619	-0.393668	0.020817	-1.196858	-0.952020	-0.031335	0.087525	-0.291574
21424	2.006046	-0.281279	9.669592	0.367437	-0.154298	1.322011	-0.413766	-0.013027	-1.183616	-0.943428	-0.036894	0.089170	-0.317223
21425	-0.013958	-0.264493	10.014224	-0.091086	-0.151646	0.765823	-0.429496	-0.013996	-1.186124	-0.938214	-0.034837	0.093400	-0.331388
21426	1.099493	0.105265	10.461958	0.302212	-0.044957	0.544681	-0.443039	-0.047152	-1.173200	-0.934194	-0.039783	0.092667	-0.342217
21427	2.210733	-1.010524	10.032752	-0.323496	-0.245613	0.824152	-0.456682	-0.044902	-1.173505	-0.928162	-0.033899	0.100322	-0.356793
21428	1.935053	-1.826398	8.119518	-0.078085	-0.050769	0.504504	-0.466715	-0.020473	-1.186435	-0.924430	-0.031795	0.102213	-0.366020
21429	2.269885	-0.553298	8.635225	0.316398	0.186482	0.395726	-0.468008	-0.026881	-1.182903	-0.921621	-0.035412	0.096933	-0.374120
21430	1.770455	-0.188506	9.310284	0.382427	0.059286	0.527810	-0.469022	-0.039450	-1.176115	-0.917405	-0.040988	0.093400	-0.384661
21431	1.649472	-0.899410	9.475591	0.379814	-0.035260	0.610352	-0.478931	-0.060244	-1.163374	-0.912201	-0.046982	0.091839	-0.396544
21432	2.410825	-0.667142	9.579025	0.194740	0.071927	0.277864	-0.483627	-0.068825	-1.158145	-0.909890	-0.049451	0.089297	-0.402095
21433	3.484758	0.706817	10.761647	0.410349	0.080333	0.016586	-0.479944	-0.073269	-1.154741	-0.909422	-0.056165	0.084816	-0.403241
21434	3.316235	2.094504	10.664182	0.251393	0.019348	0.666362	-0.484103	-0.086924	-1.145692	-0.903677	-0.059444	0.083232	-0.415821
21435	1.572421	0.482631	9.152336	-0.335196	-0.077609	0.819986	-0.498931	-0.082641	-1.149108	-0.896941	-0.052655	0.088650	-0.429959
21436	0.511648	0.118665	8.542519	0.126858	-0.000872	0.316495	-0.502476	-0.080563	-1.151924	-0.894023	-0.054378	0.087961	-0.435923
21437	0.248496	0.259565	8.966590	0.274822	-0.038885	0.429920	-0.508741	-0.091051	-1.146339	-0.889828	-0.058812	0.086894	-0.444068
21438	0.725639	0.278019	9.792152	0.145874	0.043007	-0.190710	-0.511622	-0.093064	-1.139993	-0.891371	-0.061360	0.084662	-0.441051
21439	0.993770	1.530518	10.539419	0.100101	0.017076	-0.306078	-0.505053	-0.097984	-1.136769	-0.893937	-0.063440	0.083176	-0.435813
21440	0.779688	1.613956	10.026812	-0.057532	0.094402	-0.252093	-0.499808	-0.097825	-1.136824	-0.896291	-0.062013	0.081721	-0.431438
21441	0.635423	1.378293	9.658343	0.033828	0.139429	-0.496358	-0.487733	-0.101638	-1.139208	-0.900702	-0.062174	0.078289	-0.422777
21442	1.182552	1.640640	9.634644	0.004182	0.179023	-0.559982	-0.474879	-0.103171	-1.139270	-0.905578	-0.061615	0.074377	-0.413037
21443	1.871132	1.747797	9.688655	-0.185124	0.137641	-0.387718	-0.465332	-0.094309	-1.143483	-0.909170	-0.057716	0.072870	-0.405917
21444	1.560055	1.686338	9.771029	0.098503	0.180341	-0.148669	-0.457465	-0.094211	-1.143437	-0.910438	-0.058266	0.068668	-0.403724
21445	1.137501	1.557359	10.187433	-0.001936	0.199510	-0.024118	-0.449461	-0.096354	-1.142267	-0.910896	-0.056727	0.064917	-0.403530
21446	0.757766	0.863551	9.853703	-0.396732	0.117504	-0.080574	-0.444366	-0.089911	-1.145044	-0.912043	-0.048660	0.065936	-0.401823
21447	0.349551	0.819669	9.210951	-0.236588	0.033720	-0.091110	-0.441121	-0.078112	-1.150554	-0.913039	-0.044254	0.066965	-0.399896
21448	0.716734	1.171021	9.544472	0.119124	0.007738	-0.139772	-0.439684	-0.076060	-1.151037	-0.914025	-0.046553	0.065802	-0.397570
21449	1.699994	1.640365	10.059662	0.090643	-0.050472	-0.165236	-0.438230	-0.080266	-1.149858	-0.915183	-0.048947	0.065649	-0.394632
21450	2.144362	1.517310	9.588068	-0.142530	-0.145317	-0.076479	-0.441114	-0.080127	-1.153141	-0.915698	-0.047584	0.069415	-0.392956
21451	2.234046	0.853862	9.244444	-0.294507	-0.133326	-0.110458	-0.446908	-0.071204	-1.156912	-0.916640	-0.043581	0.073897	-0.390398
21452	2.318133	0.059297	9.368539	0.024730	0.170714	-0.215358	-0.445608	-0.066868	-1.160509	-0.918509	-0.043018	0.070441	-0.386689
21453	1.774974	0.122286	9.635391	0.224131	0.179305	-0.064274	-0.437736	-0.069058	-1.157081	-0.919045	-0.046025	0.065228	-0.385984
21454	1.722913	0.470882	9.929597	0.070905	-0.072316	0.135196	-0.437203	-0.072141	-1.155724	-0.917808	-0.047708	0.066190	-0.388549
21455	2.602896	-0.003413	10.143083	-0.133683	-0.346483	0.367787	-0.448478	-0.072394	-1.157729	-0.914561	-0.047648	0.073853	-0.394783
21456	2.930034	-1.308197	9.585350	0.014999	-0.214759	0.556516	-0.462631	-0.075140	-1.156591	-0.909719	-0.048795	0.078240	-0.404856
21457	2.251567	0.072705	9.857365	0.105210	0.022671	0.621173	-0.472060	-0.079102	-1.155280	-0.904535	-0.049703	0.077571	-0.416328
21458	1.146965	0.368238	10.276114	-0.012167	-0.013182	0.662348	-0.482557	-0.075977	-1.160774	-0.898841	-0.048571	0.078611	-0.428422
21459	0.528505	-0.577519	9.482091	-0.264445	-0.134598	0.521289	-0.493061	-0.070734	-1.162083	-0.894346	-0.044237	0.083745	-0.437236
21460	0.789712	-0.895658	8.857133	-0.157719	-0.039850	0.249904	-0.500691	-0.061620	-1.166358	-0.892112	-0.041360	0.086105	-0.441600
21461	1.671431	-0.098081	9.215109	0.121946	0.024938	0.029941	-0.497791	-0.067317	-1.161788	-0.891779	-0.043297	0.084540	-0.442389
21462	2.572190	0.088186	9.438690	-0.009869	-0.031228	0.101452	-0.499359	-0.069524	-1.160379	-0.890750	-0.043237	0.085323	-0.444313
21463	2.854319	0.030195	9.409276	-0.038059	0.008388	0.288099	-0.502912	-0.064960	-1.163117	-0.888208	-0.042062	0.085751	-0.449404
21464	2.397506	0.220936	9.437142	0.094193	0.084949	0.472100	-0.508156	-0.065125	-1.162797	-0.883868	-0.042177	0.083836	-0.458224
21465	1.940217	0.542725	9.374958	0.112340	0.164674	0.345448	-0.508674	-0.067671	-1.159683	-0.880839	-0.042182	0.080193	-0.464664
21466	1.718471	0.495021	9.443123	0.058341	0.156908	0.209129	-0.505519	-0.070498	-1.160074	-0.878992	-0.041428	0.077113	-0.468733
21467	1.905359	0.508140	9.626854	0.025290	0.111691	0.157414	-0.503420	-0.070971	-1.159581	-0.877644	-0.040723	0.075047	-0.471647
21468	2.357030	0.564867	9.534389	0.038054	0.121564	0.051328	-0.502639	-0.068737	-1.161379	-0.877240	-0.040175	0.072648	-0.472819
21469	2.514650	0.426946	9.470470	-0.000681	0.160049	-0.007808	-0.497125	-0.070752	-1.163366	-0.877522	-0.038858	0.069885	-0.472823
21470	2.090518	0.759025	9.231129	-0.017985	0.160507	-0.033412	-0.492935	-0.068900	-1.163886	-0.878020	-0.037077	0.067266	-0.472421
21471	1.804883	0.884839	8.578823	-0.069717	0.110636	-0.192955	-0.484943	-0.066898	-1.162586	-0.880012	-0.035327	0.065893	-0.469029
21472	1.442792	0.189028	9.215555	0.181474	-0.003411	-0.385533	-0.479174	-0.066433	-1.164497	-0.883433	-0.039062	0.064032	-0.462515
21473	0.367129	1.426960	10.939742	0.916698	-0.153557	-0.247012	-0.477946	-0.083952	-1.154968	-0.884619	-0.057254	0.058058	-0.459130
21474	0.073185	2.093961	11.074909	0.405111	-0.178112	-0.507775	-0.479592	-0.105337	-1.142738	-0.888508	-0.066642	0.056959	-0.450410
21475	0.725258	-0.076357	9.734646	-0.559498	-0.064754	-0.892018	-0.472265	-0.099490	-1.145826	-0.897004	-0.058510	0.061852	-0.433745
21476	0.329537	-1.821265	10.741672	-0.316391	-0.111445	-0.970986	-0.460511	-0.082669	-1.155790	-0.905447	-0.054990	0.065503	-0.415754
21477	0.355333	0.698531	10.275808	1.060285	0.060766	-0.596121	-0.454170	-0.100038	-1.145784	-0.909045	-0.074527	0.054763	-0.406305
21478	1.354540	1.993425	11.081286	0.413778	0.266739	-0.620993	-0.438135	-0.113976	-1.138303	-0.913637	-0.080550	0.045679	-0.395844
21479	1.178102	-0.796288	9.710649	-0.908129	0.293077	-0.882934	-0.418246	-0.099067	-1.145233	-0.922046	-0.062447	0.045919	-0.379240
21480	0.685988	-0.698611	7.947540	-0.694513	0.187499	-0.570713	-0.401552	-0.067036	-1.160486	-0.927233	-0.048732	0.047065	-0.368306
21481	0.797699	1.301004	8.383533	0.310960	-0.048099	-0.118305	-0.393133	-0.076888	-1.154915	-0.927735	-0.054956	0.045391	-0.366371
21482	0.619922	1.057708	10.396740	0.854419	-0.083459	0.348199	-0.399621	-0.101440	-1.144457	-0.923991	-0.071089	0.041111	-0.373493
21483	0.674625	0.146181	11.218762	0.028793	-0.036406	-0.002410	-0.403028	-0.102762	-1.137552	-0.923944	-0.071844	0.041378	-0.373436
21484	0.687865	0.782227	10.222805	-0.719117	-0.004313	-0.298069	-0.399531	-0.087016	-1.146792	-0.927061	-0.058825	0.046452	-0.367341
21485	0.562120	1.537076	8.932882	-0.590210	-0.113301	-0.018966	-0.400115	-0.065137	-1.160309	-0.927729	-0.048677	0.052643	-0.366303
21486	0.208523	1.008801	8.714228	0.051594	-0.230441	0.261771	-0.410067	-0.069899	-1.159815	-0.925473	-0.051042	0.056850	-0.371029
21487	0.222112	0.657170	9.261214	0.265044	-0.219563	0.290799	-0.420920	-0.080363	-1.156833	-0.922771	-0.057189	0.058964	-0.376491
21488	-0.440911	1.625736	9.517558	0.147209	-0.122739	-0.034193	-0.425123	-0.077252	-1.161868	-0.922689	-0.060866	0.060139	-0.375929
21489	-0.097593	2.806738	9.836870	0.243403	-0.096539	-0.231890	-0.426026	-0.082858	-1.157518	-0.924023	-0.066357	0.059406	-0.371819
21490	2.268260	2.769658	10.696731	-0.018104	-0.115855	-0.288185	-0.424699	-0.088136	-1.157700	-0.926017	-0.067220	0.061356	-0.366346
21491	3.256374	0.391928	10.109610	-0.484094	-0.236142	-0.041210	-0.430214	-0.085221	-1.158873	-0.926644	-0.060111	0.068889	-0.364654
21492	3.321257	-0.417635	9.429386	-0.326940	-0.018188	0.114543	-0.434316	-0.071367	-1.168485	-0.926133	-0.054021	0.071803	-0.366339
21493	2.902738	-0.104857	9.310699	0.404594	0.277775	0.475980	-0.434201	-0.065659	-1.170432	-0.922525	-0.058863	0.063999	-0.376014
21494	2.085764	0.530800	9.353040	0.664411	0.106377	0.590781	-0.433613	-0.088277	-1.160923	-0.917267	-0.069551	0.057783	-0.387872
21495	2.248425	0.985273	10.023668	0.403629	-0.256908	0.955345	-0.449826	-0.105285	-1.150383	-0.908788	-0.077927	0.060528	-0.405422
21496	3.109013	0.631982	10.230833	-0.161686	-0.362319	1.143680	-0.473125	-0.118900	-1.148421	-0.899028	-0.076520	0.070241	-0.425393
21497	3.368163	-1.222536	9.990440	-0.267273	-0.321715	1.334595	-0.502128	-0.109875	-1.151791	-0.887271	-0.072623	0.080284	-0.448364
21498	2.125185	-1.419893	9.513366	-0.106012	0.137267	1.378114	-0.522614	-0.098384	-1.156641	-0.874857	-0.067284	0.080816	-0.472828
21499	0.120911	-0.567935	9.373245	-0.043601	0.311758	1.026203	-0.528913	-0.096544	-1.158371	-0.865507	-0.061848	0.077096	-0.491049
21500	0.230172	-0.012591	9.117297	-0.005044	0.047325	1.018402	-0.536532	-0.091630	-1.160254	-0.855319	-0.059726	0.077620	-0.508761
21501	1.803410	-0.282581	9.177229	0.104698	-0.137476	1.054359	-0.553040	-0.096311	-1.156760	-0.844053	-0.061166	0.080070	-0.526709
21502	2.855230	-0.688268	8.995955	-0.179101	-0.128642	1.033866	-0.572199	-0.090580	-1.158752	-0.832891	-0.057845	0.085423	-0.543737
21503	3.064370	0.242695	8.980909	0.023913	0.170138	1.031026	-0.585072	-0.082831	-1.158493	-0.821744	-0.054563	0.083505	-0.561059
21504	2.157426	0.969002	9.493929	0.374319	0.270367	1.338814	-0.592144	-0.085753	-1.156645	-0.806294	-0.055445	0.076337	-0.583942
21505	1.457548	0.759741	9.820601	0.346382	0.181578	1.358647	-0.603405	-0.091413	-1.151780	-0.789987	-0.056812	0.070810	-0.606365
21506	1.725990	1.116525	9.611949	-0.026075	0.082607	1.099510	-0.614952	-0.088657	-1.152093	-0.776509	-0.053846	0.071102	-0.623762
21507	2.208411	0.897067	9.072454	0.003074	0.127931	0.859338	-0.624143	-0.083954	-1.155294	-0.765835	-0.051141	0.069944	-0.637173
21508	2.119312	0.531397	9.238543	0.369541	0.192305	0.898061	-0.632001	-0.086832	-1.154631	-0.754052	-0.053101	0.063246	-0.651602
21509	1.287964	0.424083	9.242725	0.443133	0.165990	0.834657	-0.637612	-0.096785	-1.148903	-0.742760	-0.056663	0.055791	-0.664819
21510	1.081319	0.733374	8.675695	0.260415	0.231639	0.274044	-0.639824	-0.103194	-1.144431	-0.738981	-0.057162	0.049246	-0.669488
21511	1.256475	1.190433	8.716129	0.247112	0.131134	-0.123651	-0.629305	-0.113583	-1.141690	-0.740453	-0.059315	0.043765	-0.668053
21512	0.842557	1.022879	10.088553	0.627042	0.019245	-0.286665	-0.625328	-0.129149	-1.135718	-0.743439	-0.068605	0.034811	-0.664364
21513	0.882792	0.941411	13.106013	1.405694	-0.068958	-0.620816	-0.617231	-0.165174	-1.115294	-0.749345	-0.090916	0.016149	-0.655710
21514	0.550525	1.105301	13.272679	0.241648	0.003675	-0.864409	-0.604549	-0.199768	-1.095542	-0.760076	-0.094770	0.011404	-0.642785
21515	0.806595	-1.385558	9.573732	-1.270446	0.128282	-0.923915	-0.589116	-0.184253	-1.112630	-0.774001	-0.073948	0.023889	-0.628397
21516	1.569941	-1.794223	7.795201	-0.779649	0.300623	-1.001832	-0.559018	-0.162136	-1.130740	-0.787563	-0.058575	0.027596	-0.612823
21517	1.038465	0.475335	8.820729	0.596523	0.051650	0.260701	-0.547463	-0.167322	-1.133028	-0.783619	-0.067105	0.019714	-0.617292
21518	-0.619529	0.496380	10.271491	1.143500	-0.176915	0.698902	-0.559483	-0.183307	-1.123034	-0.773049	-0.086916	0.009355	-0.628294
21519	-0.757336	0.673620	11.486130	0.374289	-0.059752	-0.273486	-0.562292	-0.211324	-1.103562	-0.775799	-0.093296	0.004949	-0.624025
21520	-0.235397	0.459680	10.452024	-1.025404	-0.320636	-0.341511	-0.561542	-0.197408	-1.114688	-0.781697	-0.081416	0.022132	-0.617925
21521	0.467520	-0.154014	8.191841	-0.746032	-0.258026	-0.405731	-0.573628	-0.188537	-1.122108	-0.787696	-0.072805	0.034557	-0.610770
21522	0.574469	0.862516	8.582156	0.429139	-0.156485	-0.046071	-0.576771	-0.190154	-1.120795	-0.787450	-0.081518	0.031765	-0.610137
21523	0.772821	1.895420	10.397519	0.728717	-0.070654	-0.067698	-0.570468	-0.193477	-1.120706	-0.786979	-0.093595	0.023659	-0.609380
21524	0.900330	2.159931	11.013147	-0.081900	-0.125793	-0.055617	-0.574368	-0.205435	-1.113600	-0.787712	-0.093878	0.026588	-0.608268
21525	1.222400	1.949692	10.394055	-1.023806	-0.269248	-0.329180	-0.575599	-0.186740	-1.126280	-0.793321	-0.080907	0.042398	-0.601913
21526	1.832591	0.720302	8.641083	-0.945738	-0.267059	-0.212264	-0.584006	-0.180752	-1.132106	-0.796980	-0.069294	0.057720	-0.597234
21527	2.405376	-0.711145	7.576806	0.076470	0.176343	-0.427283	-0.579562	-0.175156	-1.139552	-0.802153	-0.068645	0.053221	-0.590767
21528	2.942859	0.696760	8.665697	0.606392	0.223597	-0.284068	-0.564366	-0.169669	-1.146858	-0.804797	-0.076037	0.042130	-0.587150
21529	2.741882	1.533066	10.152605	0.371749	0.014995	0.306168	-0.561302	-0.187238	-1.136953	-0.800612	-0.081438	0.037879	-0.592414
21530	2.045784	0.379696	10.315638	-0.044313	-0.228578	0.411359	-0.573739	-0.194246	-1.132383	-0.795550	-0.083133	0.042785	-0.598631
21531	2.535265	-0.548354	9.837059	-0.340286	-0.153486	0.186298	-0.582732	-0.214071	-1.120685	-0.793717	-0.079243	0.049577	-0.601062
21532	2.727108	-1.015795	9.321808	-0.028032	-0.054401	0.240945	-0.586680	-0.208632	-1.124985	-0.790728	-0.079227	0.051209	-0.604856
21533	2.226271	-0.097641	9.978209	0.394364	-0.044236	0.261841	-0.592999	-0.199382	-1.130466	-0.786837	-0.085561	0.047604	-0.609344
21534	1.845747	0.135815	10.648280	0.103151	-0.159292	0.428225	-0.602680	-0.207926	-1.121858	-0.781179	-0.088729	0.049633	-0.615973
21535	1.919984	-0.792518	9.877785	-0.430313	-0.133196	0.124404	-0.612404	-0.200293	-1.125757	-0.780223	-0.083306	0.057323	-0.617274
21536	1.863360	-0.992656	9.097782	-0.318637	-0.051040	0.003317	-0.613171	-0.207074	-1.124634	-0.780564	-0.078975	0.062107	-0.616948
21537	1.530892	-0.590919	9.168786	-0.081338	0.030257	-0.039568	-0.611612	-0.201776	-1.128204	-0.781190	-0.077110	0.062701	-0.616331
21538	1.185002	-0.470964	9.347400	-0.055789	-0.002074	-0.126268	-0.612176	-0.186846	-1.140080	-0.782775	-0.076436	0.063279	-0.614342
21539	1.515792	-0.542637	9.295515	-0.075016	0.041161	-0.477984	-0.605358	-0.186386	-1.142801	-0.788752	-0.075033	0.062952	-0.606858
21540	2.138311	-0.007051	9.551246	-0.084104	0.055279	-0.474551	-0.594079	-0.187455	-1.143494	-0.794627	-0.073642	0.062439	-0.599371
21541	2.176983	-0.011210	9.494702	-0.109944	0.068631	-0.448031	-0.583823	-0.197760	-1.138091	-0.800182	-0.071319	0.062167	-0.592248
21542	2.212651	0.013702	9.437848	-0.070851	0.112543	-0.556377	-0.573078	-0.195346	-1.139466	-0.806917	-0.069550	0.060462	-0.583431
21543	2.377450	0.011838	9.438105	-0.078892	0.088696	-0.529184	-0.562873	-0.186994	-1.146227	-0.813229	-0.067595	0.059420	-0.574943
21544	2.627067	0.128014	9.420819	-0.113159	0.127324	-0.520263	-0.549767	-0.184723	-1.149758	-0.819428	-0.064915	0.057998	-0.566534
21545	2.883888	0.125389	9.399838	-0.037927	0.098532	-0.444236	-0.537967	-0.184255	-1.151738	-0.824551	-0.063465	0.056511	-0.559369
21546	3.112037	-0.144744	9.351114	-0.104487	0.083169	-0.312853	-0.526160	-0.186164	-1.152464	-0.828220	-0.061173	0.055965	-0.554235
21547	3.011630	-0.243673	9.156243	-0.136150	0.156462	-0.124144	-0.518835	-0.179915	-1.155007	-0.829880	-0.057154	0.055103	-0.552265
21548	2.830388	-0.183881	8.919187	-0.029874	0.226341	-0.181670	-0.512038	-0.172234	-1.159226	-0.832118	-0.054366	0.051523	-0.549518
21549	2.783199	-0.174979	9.377355	0.053683	0.215392	-0.213305	-0.500903	-0.168585	-1.160566	-0.834556	-0.052997	0.047568	-0.546301
21550	2.682236	-0.055345	10.386580	0.203653	0.130628	-0.185094	-0.492371	-0.171989	-1.159177	-0.836439	-0.055151	0.043021	-0.543579
21551	2.113920	0.762016	10.521822	0.117787	0.019182	-0.023318	-0.488685	-0.177757	-1.152228	-0.836521	-0.056868	0.041885	-0.543364
21552	0.542564	0.226156	9.803774	-0.520366	-0.128621	-0.345917	-0.487014	-0.165767	-1.158510	-0.840663	-0.049854	0.049350	-0.536997
21553	-0.052331	0.535666	9.056360	-0.103770	-0.078082	-0.703088	-0.482725	-0.152061	-1.163839	-0.848103	-0.049533	0.051481	-0.524992
21554	-0.244806	0.541933	9.526937	0.111851	-0.177186	-0.504981	-0.475908	-0.151973	-1.162319	-0.853034	-0.053814	0.052864	-0.516374
21555	-0.560210	-0.619089	9.732994	0.114428	-0.142478	-0.829980	-0.471975	-0.151796	-1.161827	-0.861170	-0.057911	0.053513	-0.502164
21556	0.085331	1.188820	10.737949	0.302597	0.098037	-1.067677	-0.456231	-0.155496	-1.160662	-0.871408	-0.063269	0.047594	-0.484129
21557	0.984388	2.054648	10.879338	-0.076308	0.273078	-0.938022	-0.434465	-0.155730	-1.159855	-0.880653	-0.060008	0.042590	-0.468013
21558	0.684932	0.859795	9.784108	-0.338990	0.327211	-1.062129	-0.410492	-0.147607	-1.164123	-0.891011	-0.051868	0.038771	-0.449339
21559	0.738677	0.695628	8.886885	-0.261006	0.177150	-0.972652	-0.386411	-0.131996	-1.169617	-0.899952	-0.046206	0.037123	-0.431942
21560	1.126046	0.561862	8.712055	-0.257242	-0.010583	-0.606140	-0.374118	-0.120255	-1.175497	-0.905319	-0.042114	0.039029	-0.420833
21561	1.162539	0.373249	9.102078	0.136689	-0.127448	-0.347511	-0.365371	-0.106796	-1.180486	-0.907980	-0.045788	0.040079	-0.414572
21562	0.926049	1.080213	10.035328	0.596461	-0.027130	-0.363108	-0.363103	-0.120981	-1.172723	-0.910319	-0.057128	0.035347	-0.408420
21563	0.785914	1.786478	10.786222	0.189411	0.018451	-0.618725	-0.358219	-0.133522	-1.160820	-0.915075	-0.060762	0.032906	-0.397320
21564	0.858856	1.445516	10.247115	-0.491398	-0.065860	-0.750463	-0.346710	-0.122911	-1.164868	-0.921416	-0.052776	0.037154	-0.383179
21565	1.101101	1.260466	9.062214	-0.520073	-0.163470	-0.768877	-0.338520	-0.097685	-1.176253	-0.927552	-0.044954	0.043468	-0.368425
21566	1.380265	1.547044	8.736491	-0.008530	-0.215265	-0.656275	-0.332126	-0.086035	-1.184460	-0.932116	-0.046942	0.046989	-0.356017
21567	1.756539	1.490834	9.374205	0.197928	-0.164250	-0.561685	-0.329230	-0.089973	-1.184352	-0.935681	-0.052360	0.048255	-0.345588
21568	1.893266	1.240922	9.659464	-0.170813	-0.174290	-0.640731	-0.327023	-0.082175	-1.189179	-0.940023	-0.050975	0.052079	-0.333236
21569	1.999235	1.640816	8.913617	-0.350121	-0.306117	-0.620941	-0.324967	-0.066837	-1.197220	-0.944058	-0.047191	0.059696	-0.320879
21570	2.352807	2.152089	9.016877	-0.033304	-0.435932	-0.511253	-0.329977	-0.056640	-1.203085	-0.946761	-0.049956	0.067711	-0.310748
21571	3.917857	0.190369	10.374502	0.280827	-0.276249	-0.384886	-0.334431	-0.058225	-1.201888	-0.948400	-0.057715	0.071050	-0.303575
21572	3.832303	-1.024700	10.900892	0.211743	-0.179584	-0.003390	-0.338611	-0.063989	-1.199499	-0.947896	-0.062815	0.073224	-0.303620
21573	2.779614	0.291163	11.185983	0.204362	-0.136561	0.481508	-0.346072	-0.068077	-1.200738	-0.944411	-0.066958	0.075496	-0.312896
21574	1.853054	1.075315	11.223842	0.114225	-0.172465	0.749926	-0.361652	-0.076220	-1.197895	-0.939171	-0.069046	0.079091	-0.327008
21575	1.237154	0.127097	9.691055	-0.333382	-0.245113	0.654556	-0.378442	-0.073743	-1.198954	-0.934804	-0.063447	0.087060	-0.338432
21576	0.846295	-1.069392	8.797605	-0.448167	-0.251308	0.575630	-0.395516	-0.063603	-1.202424	-0.930898	-0.055756	0.095566	-0.348120
21577	0.580874	-1.850892	8.814610	-0.348246	-0.262396	0.338146	-0.410766	-0.049284	-1.209238	-0.928335	-0.050375	0.103485	-0.353480
21578	1.519206	-0.261048	9.086518	0.073269	-0.104725	0.078510	-0.421142	-0.042876	-1.213301	-0.927462	-0.052307	0.105046	-0.355025
21579	2.422266	0.738407	9.804633	0.122880	-0.044522	0.181347	-0.424011	-0.048234	-1.211843	-0.925906	-0.054441	0.105403	-0.358642
21580	2.576660	-0.722386	9.570090	-0.344990	-0.048876	-0.090644	-0.426652	-0.041675	-1.212004	-0.926780	-0.048588	0.108737	-0.356222
21581	2.798987	-0.519373	9.132545	-0.498313	0.020236	-0.133165	-0.426952	-0.028581	-1.216237	-0.928165	-0.039379	0.112019	-0.352718
21582	2.984880	-0.253959	8.293897	-0.243967	-0.010158	0.247561	-0.426337	-0.014117	-1.220836	-0.926542	-0.034360	0.114177	-0.356794
21583	3.042155	-0.675230	8.423981	0.276732	0.060983	0.173619	-0.431070	-0.010071	-1.217731	-0.925183	-0.038552	0.111482	-0.360725
21584	2.763957	-0.214184	9.174895	0.376742	0.136314	0.146149	-0.430773	-0.022820	-1.210432	-0.924087	-0.044206	0.106407	-0.364399
21585	2.478589	-0.127135	9.129383	-0.019287	0.219356	-0.040158	-0.429187	-0.027326	-1.208334	-0.924806	-0.042242	0.102767	-0.363854
21586	2.652734	-0.279344	8.837441	-0.093891	0.235241	-0.276365	-0.420669	-0.025844	-1.209049	-0.927331	-0.039354	0.098919	-0.358780
21587	3.267320	-0.292503	8.485764	0.111536	0.200238	-0.155836	-0.413330	-0.024651	-1.208032	-0.928692	-0.040220	0.094643	-0.356310
21588	3.253804	-0.292714	8.807850	0.353023	0.236320	-0.093851	-0.407689	-0.025467	-1.208122	-0.929471	-0.045262	0.087716	-0.355446
21589	3.129088	0.226927	9.425849	0.337483	0.251041	-0.118569	-0.401760	-0.035967	-1.202012	-0.930358	-0.049921	0.080967	-0.354099
21590	2.676832	0.704256	10.404752	0.290885	0.124373	-0.117701	-0.397288	-0.041449	-1.196258	-0.931064	-0.054635	0.076531	-0.352531
21591	1.630363	1.372202	10.868204	0.350327	-0.100575	0.008545	-0.403415	-0.054807	-1.186116	-0.930388	-0.061863	0.076352	-0.353158
21592	0.875155	0.897294	10.410594	0.003501	-0.172590	-0.292510	-0.408915	-0.057215	-1.184136	-0.932147	-0.063586	0.079233	-0.347534
21593	0.742782	0.414267	9.943274	-0.368919	-0.110570	-0.555793	-0.409477	-0.044481	-1.184392	-0.936174	-0.058327	0.083475	-0.336465
21594	0.836118	0.406289	10.292764	0.076866	-0.087643	-0.395142	-0.408722	-0.033209	-1.188561	-0.938551	-0.061006	0.084192	-0.329109
21595	0.496321	1.380674	10.125772	0.395831	0.146001	-0.099094	-0.407783	-0.041096	-1.182976	-0.938898	-0.067592	0.078957	-0.328128
21596	-0.248332	0.721480	9.544727	-0.076755	0.310272	-0.434387	-0.400046	-0.041425	-1.182277	-0.942271	-0.064789	0.073101	-0.320289
21597	0.192374	0.506188	9.632074	0.087184	0.524375	-0.909111	-0.378563	-0.034753	-1.180983	-0.948523	-0.064280	0.061595	-0.303939
21598	1.245138	2.049635	10.552843	0.078313	0.314687	-0.518267	-0.358241	-0.034777	-1.175769	-0.951880	-0.064477	0.054537	-0.294605
21599	1.522907	1.394428	9.974256	-0.345855	-0.006585	0.282840	-0.356428	-0.027203	-1.176348	-0.950599	-0.057570	0.057167	-0.299631
21600	0.872951	0.134949	8.733984	-0.255943	-0.106866	0.410012	-0.364853	-0.014819	-1.183831	-0.948247	-0.052865	0.061257	-0.307052
21601	0.235964	0.909828	9.105703	0.130463	-0.060394	0.100424	-0.363941	-0.013071	-1.182591	-0.947401	-0.055509	0.061765	-0.309088
21602	0.655640	1.325255	9.587162	0.373601	-0.151625	0.279066	-0.372436	-0.022756	-1.179744	-0.945014	-0.063169	0.062693	-0.314686
21603	1.349717	1.097608	10.033755	0.269846	-0.132658	0.054152	-0.379620	-0.032768	-1.175993	-0.944140	-0.068979	0.063589	-0.315908
21604	1.916202	1.620021	10.109770	-0.150038	-0.134368	0.340887	-0.385908	-0.034579	-1.175182	-0.941967	-0.066554	0.067598	-0.322024
21605	2.178762	1.896513	9.066413	-0.199924	-0.065320	0.335823	-0.392616	-0.027157	-1.178856	-0.939938	-0.062777	0.070595	-0.328011
21606	1.613767	2.235739	8.767341	0.285943	-0.257716	0.442323	-0.398763	-0.032280	-1.178417	-0.936225	-0.069207	0.074170	-0.336440
21607	0.439323	2.432950	9.466274	0.507479	-0.516424	0.694442	-0.417856	-0.049919	-1.173841	-0.929883	-0.081257	0.081346	-0.349425
21608	2.306755	0.088344	10.552073	0.385899	-0.085315	-0.307835	-0.428039	-0.065712	-1.168112	-0.931197	-0.089521	0.079788	-0.344226
21609	4.366836	-0.109664	11.011473	-0.667324	0.044624	-0.379719	-0.416521	-0.058410	-1.172530	-0.934948	-0.077447	0.082917	-0.336153
21610	3.566556	-0.621955	9.089480	-0.697645	-0.042782	1.053846	-0.423543	-0.031976	-1.185431	-0.928531	-0.062921	0.090065	-0.354625
21611	0.756646	-0.740951	8.570959	0.285154	0.151444	1.293970	-0.435074	-0.034799	-1.183529	-0.918920	-0.064762	0.086919	-0.379259
21612	-0.396906	-0.043308	9.839557	0.605813	0.125803	1.073102	-0.445514	-0.052916	-1.172557	-0.909884	-0.073055	0.081429	-0.400180
21613	0.761187	-0.459139	10.253672	0.004614	0.125868	0.329228	-0.449698	-0.057146	-1.170783	-0.907419	-0.071447	0.079570	-0.406392
21614	2.330103	-0.304562	9.325923	-0.503328	0.033573	0.259525	-0.450519	-0.044877	-1.174637	-0.905984	-0.061623	0.083472	-0.410399
21615	3.524842	-0.309663	8.594875	-0.266464	0.127212	0.439207	-0.453442	-0.031121	-1.181078	-0.902852	-0.054863	0.083961	-0.418090
21616	3.814409	-0.345654	8.758060	0.307426	0.166198	0.929201	-0.452499	-0.040036	-1.178979	-0.894811	-0.057452	0.079449	-0.435545
21617	2.904089	-0.167935	9.340096	0.536084	0.049506	1.445653	-0.466491	-0.053852	-1.171285	-0.881232	-0.064164	0.075687	-0.462153
21618	1.884414	0.007787	9.808083	0.507412	0.113087	1.451480	-0.483901	-0.064289	-1.162914	-0.866879	-0.069835	0.070887	-0.488486
21619	1.594563	-0.206156	10.277332	0.250225	0.145217	1.178644	-0.495675	-0.074395	-1.156457	-0.854941	-0.070898	0.067708	-0.509377
21620	2.282235	0.214021	9.720057	-0.130096	0.146762	1.131334	-0.507223	-0.071158	-1.153566	-0.843528	-0.065635	0.068164	-0.528683
21621	2.867888	0.729489	9.683597	0.121479	0.045882	1.127792	-0.522691	-0.073106	-1.149731	-0.831257	-0.065520	0.067757	-0.547840
21622	2.266436	2.014702	9.953881	0.678560	-0.029921	1.686096	-0.542718	-0.086186	-1.137960	-0.811258	-0.074804	0.063040	-0.576447
21623	0.549008	1.352463	9.752155	-0.107622	0.130824	1.635560	-0.560031	-0.084486	-1.134654	-0.792269	-0.069376	0.064682	-0.602754
21624	-1.098788	-0.730899	8.812389	0.045314	0.229358	0.717699	-0.569493	-0.077213	-1.135113	-0.783686	-0.066408	0.061541	-0.614523
21625	-0.017841	0.347031	9.578691	0.371057	0.095531	0.420513	-0.570783	-0.085032	-1.130297	-0.778078	-0.070323	0.056028	-0.621699
21626	1.374233	1.068917	9.943269	0.054936	-0.145017	0.552018	-0.585178	-0.095362	-1.123552	-0.770869	-0.072372	0.058427	-0.630166
21627	1.469383	0.844871	9.502636	0.200633	0.025514	0.249441	-0.591733	-0.096122	-1.120047	-0.767439	-0.074672	0.055816	-0.634307
21628	1.662735	0.964947	10.106934	0.278531	0.208763	0.058067	-0.586351	-0.098227	-1.117916	-0.766445	-0.076247	0.049216	-0.635866
21629	1.520128	1.103158	10.322934	-0.036947	0.059140	0.319596	-0.585296	-0.100457	-1.118132	-0.762472	-0.074459	0.049187	-0.640838
21630	1.817470	0.894881	9.558666	-0.195651	0.032885	0.463881	-0.592258	-0.096137	-1.118846	-0.756747	-0.070610	0.051933	-0.647804
21631	1.628750	0.566171	9.102894	-0.018842	0.079828	0.458614	-0.595537	-0.095830	-1.116939	-0.750873	-0.068691	0.051536	-0.654840
21632	0.970801	0.568836	9.467761	0.294550	0.194847	0.335813	-0.595527	-0.099819	-1.111618	-0.746166	-0.070230	0.045262	-0.660496
21633	0.569648	0.857737	10.093460	0.145277	0.128126	0.250107	-0.598018	-0.100013	-1.112792	-0.742756	-0.070337	0.041647	-0.664554
21634	0.705916	0.826227	10.078625	-0.133146	0.023411	0.075256	-0.599985	-0.099543	-1.113286	-0.741898	-0.068002	0.043226	-0.665654
21635	1.251444	0.598204	9.519470	-0.192705	0.003886	-0.089591	-0.598821	-0.093846	-1.115776	-0.743348	-0.065019	0.045446	-0.664185
21636	1.663017	0.600808	9.430996	-0.006719	0.067058	-0.134664	-0.593962	-0.096933	-1.112475	-0.745148	-0.064167	0.044415	-0.662318
21637	1.497754	0.673083	9.728626	0.045230	0.078012	-0.056606	-0.591861	-0.098091	-1.112270	-0.745904	-0.063736	0.042422	-0.661639
21638	1.312670	0.599338	9.733131	-0.058316	0.064627	-0.090568	-0.589776	-0.093538	-1.114010	-0.747171	-0.062104	0.042166	-0.660379
21639	1.206034	0.471186	9.682692	-0.107996	0.042720	-0.120892	-0.587949	-0.090513	-1.115131	-0.748930	-0.059910	0.042640	-0.658557
21640	1.183884	0.616418	9.724237	0.047823	0.034365	-0.161127	-0.585587	-0.090845	-1.115035	-0.750963	-0.060328	0.041354	-0.656281
21641	1.360385	0.787114	9.916089	-0.013203	0.033275	-0.101258	-0.583473	-0.096717	-1.114182	-0.752331	-0.059675	0.040733	-0.654812
21642	1.310204	0.356577	9.720447	-0.184823	0.021360	-0.146043	-0.582433	-0.093381	-1.116081	-0.754415	-0.056749	0.042709	-0.652544
21643	1.287530	0.254209	9.566493	-0.108057	0.047018	-0.150930	-0.578911	-0.087109	-1.115790	-0.756537	-0.054533	0.043076	-0.650248
21644	1.222755	0.369555	9.732105	0.015362	0.056316	-0.053229	-0.577072	-0.088258	-1.115715	-0.757203	-0.054095	0.042019	-0.649579
21645	1.102273	0.357675	9.868088	-0.063397	0.037522	-0.039428	-0.576680	-0.087712	-1.115835	-0.757808	-0.052581	0.042068	-0.648993
21646	1.112307	0.323866	9.762755	-0.091462	0.043158	-0.133190	-0.574457	-0.085165	-1.120695	-0.759608	-0.050763	0.042513	-0.647002
21647	1.227543	0.359925	9.652904	-0.044889	0.054906	-0.088789	-0.572103	-0.083296	-1.120131	-0.760841	-0.049351	0.042007	-0.645694
21648	1.366101	0.216810	9.658235	-0.079564	0.053239	-0.104847	-0.569478	-0.083853	-1.122570	-0.762257	-0.047557	0.042173	-0.644145
21649	1.324058	0.138379	9.659943	-0.051422	0.074107	-0.076322	-0.568301	-0.082607	-1.123873	-0.763341	-0.045799	0.041490	-0.643033
21650	1.121118	0.105569	9.639524	-0.054590	0.075290	-0.125786	-0.564764	-0.081425	-1.124673	-0.765008	-0.044117	0.040979	-0.641200
21651	1.042789	0.201272	9.992592	0.053582	0.074411	-0.268669	-0.561607	-0.084978	-1.123492	-0.768445	-0.044116	0.038777	-0.637215
21652	1.189254	0.381105	9.937968	-0.037293	0.039938	-0.343475	-0.556094	-0.087212	-1.121899	-0.772810	-0.043314	0.038387	-0.631993
21653	1.248324	-0.222231	9.487056	-0.171901	0.051271	-0.488791	-0.549285	-0.084040	-1.122275	-0.779122	-0.040298	0.039225	-0.624344
21654	1.217571	0.068444	9.257689	-0.077193	0.102559	-0.588951	-0.539849	-0.082558	-1.123930	-0.786508	-0.038288	0.038167	-0.615209
21655	0.688877	0.583118	9.285720	0.150270	0.039569	-0.625678	-0.531972	-0.086085	-1.122537	-0.794045	-0.040563	0.035097	-0.605488
21656	0.566395	0.687716	9.524251	0.307014	0.016043	-0.771193	-0.522246	-0.094061	-1.121837	-0.802991	-0.045791	0.030548	-0.593443
21657	0.776874	0.633318	9.846398	0.130127	0.015809	-0.821309	-0.510945	-0.102327	-1.122094	-0.812510	-0.048112	0.027858	-0.580291
21658	0.853295	1.047315	9.807114	-0.010455	-0.091753	-0.833964	-0.504908	-0.105298	-1.112825	-0.821992	-0.049475	0.028719	-0.566618
21659	1.244771	1.530183	10.224623	0.121393	-0.090953	-0.819516	-0.497030	-0.108762	-1.114219	-0.830985	-0.052929	0.027878	-0.553069
21660	1.624541	0.937557	10.115596	-0.099851	-0.084458	-0.654018	-0.491256	-0.110693	-1.114080	-0.838165	-0.052573	0.029746	-0.542061
21661	1.477741	0.643553	9.343162	-0.366668	-0.030649	-0.693347	-0.486296	-0.101527	-1.127132	-0.845936	-0.047163	0.033391	-0.530145
21662	1.270179	1.326666	9.312387	-0.047599	-0.016876	-0.709922	-0.479758	-0.094948	-1.131250	-0.853368	-0.047014	0.033563	-0.518099
21663	1.198110	1.616669	9.806178	0.082972	-0.153275	-0.434560	-0.476725	-0.100490	-1.133718	-0.857642	-0.050370	0.034792	-0.510591
21664	0.996816	1.256223	9.771434	-0.076053	-0.212783	-0.420350	-0.483274	-0.102542	-1.134239	-0.861779	-0.051535	0.038847	-0.503162
21665	1.372351	1.600395	9.635957	-0.292143	-0.080725	-0.799547	-0.482240	-0.097212	-1.138732	-0.869927	-0.048038	0.042219	-0.489016
21666	2.007267	2.264776	9.260537	-0.331673	-0.072080	-0.801541	-0.476764	-0.086210	-1.141768	-0.877853	-0.043648	0.045995	-0.474714
21667	2.288041	2.150852	8.449322	-0.214600	-0.222818	-0.490980	-0.478756	-0.077051	-1.147567	-0.882425	-0.042702	0.051408	-0.465681
21668	2.461242	1.741389	8.534739	0.083069	-0.228433	-0.449438	-0.485719	-0.071690	-1.151569	-0.886231	-0.046758	0.054335	-0.457664
21669	3.015217	0.688512	10.042212	0.492977	0.024244	-0.457259	-0.489371	-0.078412	-1.150146	-0.889877	-0.056126	0.048926	-0.450083
21670	3.534068	-0.127104	11.900605	0.380671	0.205501	-0.200194	-0.486202	-0.086604	-1.145526	-0.891378	-0.061246	0.041671	-0.447166
21671	2.474654	0.353644	11.686378	-0.164804	0.071453	0.320831	-0.494869	-0.082635	-1.141183	-0.888714	-0.057757	0.042329	-0.452836
21672	1.163045	-0.073210	10.277531	-0.113488	-0.071309	0.605092	-0.505133	-0.069771	-1.143583	-0.883156	-0.055876	0.045370	-0.463524
21673	0.852460	-0.209937	10.040395	0.108617	-0.126330	0.603747	-0.511727	-0.057088	-1.141646	-0.877224	-0.058691	0.047334	-0.474124
21674	0.552569	-1.001797	9.818156	-0.274838	-0.234232	0.555987	-0.519749	-0.048904	-1.141030	-0.871866	-0.055571	0.054745	-0.483491
21675	0.015485	-1.613531	9.281629	-0.539771	-0.248953	0.231645	-0.527027	-0.025683	-1.146059	-0.869861	-0.048416	0.064603	-0.486646
21676	0.411658	-0.645236	8.882153	-0.106381	-0.146889	-0.006930	-0.531911	-0.014170	-1.149094	-0.869677	-0.048025	0.068230	-0.486519
21677	1.251725	0.127280	8.935793	0.146677	-0.078242	-0.104932	-0.529156	-0.014802	-1.148348	-0.870425	-0.051528	0.068081	-0.484841
21678	1.820379	-0.114768	9.472509	-0.022490	-0.150378	-0.120197	-0.523783	-0.013640	-1.150100	-0.871325	-0.052768	0.070843	-0.482691
21679	2.145105	-0.361301	9.465077	-0.194977	-0.094981	-0.189403	-0.520647	-0.009790	-1.152405	-0.873189	-0.050587	0.074229	-0.479033
21680	2.184464	0.151497	9.055683	-0.164799	-0.011583	0.043718	-0.518311	-0.001162	-1.157340	-0.872797	-0.047771	0.076102	-0.479741
21681	1.822483	0.283251	8.817352	0.088532	0.097975	0.013466	-0.513057	-0.004495	-1.155779	-0.872706	-0.048407	0.073625	-0.480230
21682	1.670626	0.435882	9.264004	0.311711	0.109244	-0.221794	-0.505951	-0.013097	-1.155334	-0.874577	-0.053135	0.068557	-0.477066
21683	1.919080	0.445295	9.738458	0.110920	0.032175	-0.300783	-0.495712	-0.016680	-1.159948	-0.877331	-0.055249	0.066686	-0.472007
21684	2.218096	0.222533	9.412373	-0.076970	0.005923	-0.345792	-0.489285	-0.017347	-1.161371	-0.880604	-0.054309	0.066977	-0.465942
21685	2.332030	0.299813	9.150547	0.015214	0.040582	-0.421334	-0.480894	-0.016766	-1.164902	-0.884508	-0.054853	0.065770	-0.458596
21686	2.424529	1.206788	8.876992	0.201030	0.032057	-0.372233	-0.470116	-0.026128	-1.158944	-0.887673	-0.058606	0.063003	-0.452364
21687	2.771961	1.264050	8.771697	0.232608	-0.028611	-0.352265	-0.464188	-0.035652	-1.159312	-0.890484	-0.063622	0.061144	-0.446377
21688	2.991556	0.896813	10.003815	0.481486	-0.050530	-0.242061	-0.460613	-0.047454	-1.160522	-0.891894	-0.072940	0.057491	-0.442605
21689	1.220421	1.541964	11.027629	0.226027	-0.062670	0.086276	-0.454803	-0.061938	-1.155334	-0.890678	-0.077645	0.056890	-0.444328
21690	-0.268801	0.745524	10.886864	0.116855	-0.029990	-0.198168	-0.456873	-0.071461	-1.153884	-0.892150	-0.080223	0.056127	-0.441001
21691	-0.053717	0.540616	10.182622	-0.234837	0.049130	-0.425995	-0.450428	-0.078753	-1.149538	-0.896275	-0.076179	0.056677	-0.433216
21692	0.428956	-0.955549	9.330265	-0.691245	-0.024059	-0.463281	-0.444045	-0.063600	-1.159893	-0.901087	-0.064525	0.062428	-0.424242
21693	0.514614	-0.614181	9.455467	0.523036	0.009265	-0.568038	-0.436720	-0.057548	-1.159785	-0.905125	-0.074530	0.057088	-0.414651
21694	1.523528	2.210041	10.719017	0.664253	0.158976	-0.312391	-0.426423	-0.082673	-1.146880	-0.906802	-0.085580	0.048292	-0.409944
21695	1.420103	0.577111	10.619859	-0.350446	0.156061	-0.326992	-0.418806	-0.087173	-1.144984	-0.910179	-0.078223	0.047760	-0.403949
21696	1.027660	-0.609745	9.285858	-0.676759	0.209715	-0.561786	-0.406003	-0.069896	-1.157868	-0.915767	-0.064739	0.048574	-0.393472
21697	1.005568	0.787840	8.817363	-0.191382	0.221566	-0.335673	-0.393721	-0.054588	-1.162573	-0.918828	-0.059719	0.045572	-0.387442
21698	0.723668	0.865355	9.809322	0.345639	0.147606	-0.037377	-0.387291	-0.056101	-1.163226	-0.918794	-0.064956	0.040192	-0.387276
21699	0.676547	0.481043	10.106801	0.140470	0.022900	-0.026422	-0.384120	-0.065119	-1.158764	-0.918828	-0.067261	0.038608	-0.386963
21700	0.775604	0.463401	9.905402	-0.288753	-0.009314	-0.236633	-0.381374	-0.062409	-1.159108	-0.920985	-0.062206	0.040750	-0.382436
21701	1.061432	0.866580	9.357587	-0.204709	-0.067441	-0.158125	-0.383743	-0.059138	-1.160838	-0.922379	-0.058941	0.043313	-0.379299
21702	1.092205	0.908403	9.391910	0.161269	-0.029228	-0.139944	-0.383083	-0.060684	-1.160363	-0.923191	-0.062256	0.042520	-0.376874
21703	1.057319	1.138390	9.771771	0.147413	-0.079203	-0.136782	-0.379020	-0.060582	-1.156686	-0.923962	-0.065571	0.042647	-0.374402
21704	1.105808	1.357698	9.632016	-0.009908	-0.159099	-0.123658	-0.382431	-0.059959	-1.156362	-0.924739	-0.066681	0.045556	-0.371936
21705	1.365421	1.464350	9.651210	-0.026985	-0.108783	-0.149974	-0.384922	-0.060012	-1.157664	-0.925782	-0.067048	0.047511	-0.369018
21706	1.740924	1.366810	9.783802	-0.024593	-0.071719	-0.064939	-0.388698	-0.068596	-1.159353	-0.926196	-0.067181	0.048988	-0.367760
21707	1.457320	1.223298	9.607714	-0.077500	-0.061202	0.065879	-0.389487	-0.067729	-1.160246	-0.925747	-0.066092	0.050736	-0.368849
21708	0.998085	1.146993	9.483491	-0.056678	-0.035457	-0.034569	-0.390160	-0.061574	-1.162834	-0.926015	-0.065336	0.051821	-0.368161
21709	1.266311	1.462559	9.713164	-0.056428	-0.086506	-0.054423	-0.391609	-0.059196	-1.162610	-0.926392	-0.064971	0.053705	-0.367005
21710	1.780190	1.462180	9.777067	-0.107502	-0.143953	0.095229	-0.395419	-0.056577	-1.164609	-0.925644	-0.063929	0.057340	-0.368522
21711	1.958594	1.101317	9.515711	-0.085744	-0.089652	0.100047	-0.400657	-0.058664	-1.164881	-0.924900	-0.062924	0.059718	-0.370182
21712	1.844103	0.531292	9.557412	-0.038298	0.087370	0.040375	-0.402233	-0.057806	-1.164570	-0.924712	-0.061519	0.058490	-0.371082
21713	1.626022	0.498187	9.343994	0.011115	0.141720	0.087788	-0.398964	-0.054688	-1.165173	-0.924196	-0.060602	0.055874	-0.372916
21714	1.360017	0.915656	9.077572	0.087356	0.012232	0.243728	-0.400265	-0.058091	-1.166196	-0.922238	-0.061850	0.055345	-0.377610
21715	1.517251	0.986508	9.442868	0.179678	-0.071440	0.208073	-0.403136	-0.063247	-1.161411	-0.920338	-0.065525	0.055544	-0.381576
21716	1.961115	0.601447	10.224726	0.151102	-0.108461	0.258923	-0.407310	-0.071230	-1.158693	-0.917985	-0.068844	0.056779	-0.386445
21717	2.066387	0.200463	10.336876	-0.046370	-0.007891	0.223574	-0.414383	-0.073558	-1.158685	-0.916288	-0.067834	0.057606	-0.390508
21718	1.701069	0.188909	9.671128	-0.201168	-0.033249	0.187660	-0.417672	-0.069396	-1.162236	-0.914959	-0.064197	0.060087	-0.393851
21719	1.882816	0.194638	9.715169	0.012520	-0.058348	0.269464	-0.423187	-0.066492	-1.162879	-0.912720	-0.064567	0.061440	-0.398746
21720	2.212682	0.178862	10.490743	0.167547	-0.166077	0.509640	-0.432088	-0.071992	-1.161357	-0.908072	-0.068329	0.063833	-0.408242
21721	1.771879	-0.037846	10.712304	-0.065201	-0.200452	0.524704	-0.443359	-0.073715	-1.159423	-0.903546	-0.068076	0.068781	-0.417421
21722	1.340796	-0.167105	9.961193	-0.283414	-0.105838	0.289578	-0.453467	-0.069539	-1.162895	-0.901195	-0.063456	0.073491	-0.422397
21723	1.309115	0.142952	9.560775	-0.236356	-0.142512	0.206391	-0.462533	-0.063322	-1.159806	-0.899505	-0.060008	0.078360	-0.425616
21724	1.449443	-0.153084	9.160579	-0.187427	-0.255153	0.175756	-0.472388	-0.055986	-1.162650	-0.897740	-0.058538	0.084805	-0.428304
21725	1.759406	-0.538252	8.973236	-0.228279	-0.214495	0.028199	-0.481192	-0.048914	-1.167109	-0.897368	-0.056093	0.090688	-0.428206
21726	1.943515	-0.418411	8.951508	-0.164754	-0.137531	-0.113491	-0.480688	-0.040696	-1.176553	-0.898227	-0.054520	0.094494	-0.425779
21727	2.172449	0.051784	9.224536	-0.033751	-0.127863	-0.098949	-0.485421	-0.036444	-1.176497	-0.898841	-0.055040	0.097027	-0.423841
21728	2.133412	-0.172218	9.258722	-0.038389	-0.109399	-0.056393	-0.490136	-0.038092	-1.178355	-0.899108	-0.055387	0.099312	-0.422699
21729	2.030854	-0.135246	9.240856	0.071724	-0.067785	-0.263518	-0.490661	-0.037822	-1.177544	-0.901089	-0.057609	0.099694	-0.418068
21730	2.336059	0.384867	9.429208	0.119285	-0.080767	-0.296256	-0.489337	-0.042302	-1.176372	-0.903221	-0.061022	0.099865	-0.412912
21731	2.472063	0.358201	9.361380	0.020620	-0.049524	-0.370656	-0.486710	-0.044233	-1.173009	-0.906113	-0.062403	0.100208	-0.406231
21732	2.574152	0.282344	8.984823	-0.039007	-0.022046	-0.423722	-0.481992	-0.043633	-1.173708	-0.909502	-0.062719	0.100448	-0.398476
21733	2.931962	0.405313	8.744576	0.030189	0.009392	-0.448136	-0.479498	-0.044341	-1.175486	-0.912994	-0.063985	0.099582	-0.390425
21734	3.045122	0.616137	9.080991	0.260734	0.093186	-0.305466	-0.472668	-0.048403	-1.173832	-0.915178	-0.068620	0.095508	-0.385510
21735	2.815348	0.531911	9.445210	0.215365	0.158087	-0.213203	-0.467137	-0.057359	-1.168333	-0.916780	-0.071684	0.090809	-0.382269
21736	2.526496	0.572797	9.539528	0.077490	0.198196	-0.300843	-0.455853	-0.060283	-1.166428	-0.919276	-0.072130	0.086205	-0.377223
21737	2.263571	0.980628	9.420083	0.064602	0.180211	-0.225808	-0.448239	-0.063231	-1.165944	-0.921153	-0.072305	0.082238	-0.373477
21738	2.213808	1.217620	9.736861	0.227294	0.169765	-0.322620	-0.440758	-0.066079	-1.163595	-0.923456	-0.075748	0.077000	-0.368188
21739	2.262677	1.621454	10.115576	0.288613	0.128070	-0.268802	-0.431031	-0.074682	-1.159594	-0.925135	-0.080556	0.072257	-0.363887
21740	1.854204	1.050922	9.900370	-0.052653	0.010015	-0.179449	-0.428272	-0.076707	-1.158361	-0.926508	-0.079764	0.072221	-0.360563
21741	1.472154	0.514782	9.062376	-0.240760	0.027592	-0.273513	-0.424221	-0.072048	-1.160651	-0.928854	-0.075489	0.073151	-0.355219
21742	1.551927	0.741937	8.904267	-0.165038	0.134371	-0.394618	-0.419263	-0.063209	-1.165344	-0.932042	-0.072038	0.071285	-0.347889
21743	1.177851	0.936704	9.837159	0.324272	0.074669	-0.329760	-0.411123	-0.066534	-1.167003	-0.933914	-0.078010	0.067273	-0.342334
21744	0.607141	1.586683	11.225080	0.398880	-0.035167	-0.248828	-0.408735	-0.076993	-1.159124	-0.934901	-0.086023	0.064868	-0.338161
21745	0.858424	1.795074	10.783569	-0.220409	0.049385	-0.499593	-0.404272	-0.078789	-1.157505	-0.938656	-0.082183	0.064602	-0.328629
21746	1.320033	0.570329	9.579546	-0.591234	0.141587	-0.544392	-0.393432	-0.063704	-1.163130	-0.943235	-0.070843	0.064981	-0.317911
21747	1.546427	0.253957	8.683954	-0.092075	0.297055	-0.333204	-0.380484	-0.051372	-1.171390	-0.945822	-0.067576	0.059517	-0.311948
21748	1.474994	1.505136	9.312511	0.456164	0.352777	-0.096899	-0.370511	-0.054252	-1.170133	-0.946159	-0.074105	0.049923	-0.311127
21749	1.242846	1.641807	10.319990	0.354467	0.262855	0.053406	-0.360771	-0.068238	-1.160324	-0.945518	-0.079090	0.042837	-0.312899
21750	0.843344	0.954914	9.908587	-0.269058	0.122239	0.059518	-0.356831	-0.070248	-1.160964	-0.945626	-0.073180	0.042356	-0.314075
21751	0.843998	1.003359	8.887795	-0.340975	-0.002324	0.037300	-0.355532	-0.066296	-1.159791	-0.945860	-0.066663	0.044592	-0.314511
21752	0.863353	1.537714	9.185198	0.119906	-0.184662	0.270058	-0.361825	-0.065933	-1.163428	-0.943790	-0.069844	0.047746	-0.319536
21753	1.105587	1.314051	10.053514	0.410421	-0.178802	0.241767	-0.369817	-0.068277	-1.161816	-0.941446	-0.078476	0.048809	-0.324251
21754	1.542646	1.423944	10.273071	-0.100826	-0.123112	0.117527	-0.375832	-0.074441	-1.158223	-0.940693	-0.077255	0.052021	-0.326224
21755	1.517223	1.714650	9.430156	-0.279997	-0.108713	0.192218	-0.383985	-0.065846	-1.163438	-0.939726	-0.072505	0.056167	-0.329398
21756	1.301781	1.727664	8.809735	0.065740	-0.116985	0.355981	-0.392609	-0.075745	-1.163254	-0.937091	-0.074106	0.058500	-0.336075
21757	1.022256	1.996931	9.463381	0.384463	-0.082149	0.422660	-0.403067	-0.087076	-1.158975	-0.933513	-0.081433	0.058027	-0.344319
21758	1.157270	2.247014	10.062502	0.133486	-0.109799	0.377438	-0.409883	-0.087876	-1.159587	-0.930511	-0.084236	0.059827	-0.351388
21759	1.747345	2.112043	9.619535	-0.102542	-0.105131	0.252843	-0.416438	-0.088138	-1.159786	-0.928755	-0.082894	0.062853	-0.355797
21760	2.324511	2.865172	9.164660	-0.096376	-0.228043	0.336800	-0.425364	-0.084302	-1.161556	-0.926173	-0.082297	0.068387	-0.361600
21761	2.899969	2.132862	8.759444	0.208161	-0.293711	0.651981	-0.445789	-0.094964	-1.158605	-0.920589	-0.087638	0.073352	-0.373436
21762	3.372253	-0.072063	9.346517	0.642842	0.007148	0.572139	-0.461737	-0.112345	-1.150204	-0.915029	-0.098564	0.069466	-0.384943
21763	3.149046	-0.129477	9.657787	0.068742	0.157161	0.493544	-0.468411	-0.117288	-1.144970	-0.911229	-0.098131	0.067105	-0.394371
21764	1.812590	1.229800	10.128788	0.234377	0.070605	0.812004	-0.477838	-0.122067	-1.144217	-0.904257	-0.100746	0.065600	-0.409715
21765	1.578600	1.992674	11.439547	0.606947	-0.236169	1.193120	-0.501652	-0.140035	-1.132556	-0.892586	-0.112245	0.067323	-0.431462
21766	1.791365	0.540234	11.327067	-0.197210	-0.293466	0.933865	-0.531257	-0.150295	-1.125901	-0.884257	-0.109997	0.076374	-0.447390
21767	1.652757	-0.598398	9.348271	-0.610026	-0.066079	0.295845	-0.547301	-0.133148	-1.134741	-0.882748	-0.099406	0.083687	-0.451521
21768	1.620178	-0.026243	8.784599	-0.385538	0.008429	0.091916	-0.556928	-0.113264	-1.142638	-0.882307	-0.092432	0.087189	-0.453199
21769	1.738444	0.359391	8.773286	-0.060142	-0.178080	0.410854	-0.565990	-0.108030	-1.145027	-0.878331	-0.092267	0.091663	-0.460022
21770	2.236902	-0.061149	8.972254	0.059787	-0.200773	0.364132	-0.582384	-0.107050	-1.141355	-0.874274	-0.094529	0.095331	-0.466499
21771	2.801299	0.138456	9.416459	-0.145419	-0.048903	0.051353	-0.583184	-0.102445	-1.142529	-0.873952	-0.092310	0.097697	-0.467057
21772	2.764117	0.280968	9.284282	-0.286583	0.013764	0.057506	-0.586880	-0.093709	-1.146196	-0.873769	-0.087093	0.100266	-0.467856
21773	2.466149	0.095912	8.901088	-0.145450	0.023794	0.202200	-0.597516	-0.088385	-1.144844	-0.872144	-0.083871	0.101641	-0.471169
21774	2.301877	0.075945	8.929893	0.103160	-0.002254	0.189587	-0.603682	-0.087304	-1.143677	-0.870025	-0.085332	0.101061	-0.474933
21775	2.213531	0.406883	9.131663	0.176065	0.080463	0.033864	-0.609308	-0.091934	-1.141102	-0.869537	-0.087493	0.098121	-0.476049
21776	2.424052	0.818486	9.341995	0.037985	0.145032	-0.178403	-0.603540	-0.091570	-1.138499	-0.871347	-0.087138	0.094968	-0.473438
21777	2.909604	0.890400	9.332282	-0.151994	0.147775	-0.209149	-0.600398	-0.089965	-1.139282	-0.873833	-0.083447	0.093549	-0.469788
21778	3.142203	0.593617	8.990277	-0.130499	0.167412	-0.132956	-0.601061	-0.087452	-1.139726	-0.875480	-0.079861	0.091667	-0.467712
21779	2.941559	0.793844	8.867089	0.046576	0.193524	-0.086223	-0.600282	-0.084875	-1.138325	-0.876528	-0.079032	0.087831	-0.466625
21780	2.687098	1.129088	9.434364	0.403679	0.127411	-0.058975	-0.602229	-0.092410	-1.133227	-0.876529	-0.085035	0.081777	-0.466668
21781	2.622566	1.161950	9.923106	0.106396	0.129885	-0.116472	-0.603925	-0.095776	-1.129329	-0.877607	-0.085933	0.078444	-0.465046
21782	2.365954	0.962995	8.737444	-0.513214	0.233262	-0.483669	-0.605788	-0.086006	-1.131656	-0.883125	-0.075525	0.078324	-0.456345
21783	2.400020	0.949046	8.695273	-0.092797	0.115477	-0.610418	-0.606859	-0.078347	-1.133129	-0.888913	-0.073877	0.076354	-0.445584
21784	2.855378	1.501193	10.596756	0.785647	0.083426	-0.017471	-0.616271	-0.089629	-1.119828	-0.887857	-0.087123	0.067883	-0.446667
21785	0.428039	1.102866	11.300249	0.310144	-0.043513	0.344999	-0.637493	-0.098244	-1.102588	-0.884108	-0.092638	0.066584	-0.453143
21786	-0.610043	-0.134611	9.289789	-0.187314	0.233633	-0.754255	-0.641995	-0.082893	-1.104576	-0.891329	-0.088221	0.062776	-0.440238
21787	0.268690	-0.135687	9.027952	-0.576411	0.072119	-1.041369	-0.629728	-0.062430	-1.111111	-0.901340	-0.078533	0.064715	-0.420989
21788	1.272892	0.647240	10.482444	0.495332	-0.012946	-0.754167	-0.623834	-0.060244	-1.109781	-0.906731	-0.088531	0.059642	-0.407974
21789	2.202211	3.576813	11.759604	0.878970	0.066624	-0.455760	-0.616438	-0.080176	-1.097476	-0.908788	-0.104440	0.050413	-0.400818
21790	2.027932	1.432778	10.547818	-0.655097	0.165243	-0.512828	-0.603356	-0.070130	-1.096378	-0.914259	-0.091714	0.051635	-0.391220
21791	0.870167	-1.372405	8.304840	-1.409290	0.151153	-0.603267	-0.579103	-0.021695	-1.117310	-0.921278	-0.065246	0.058752	-0.378864
21792	0.067681	-0.877356	7.443762	-0.314857	0.137557	-0.437075	-0.565825	0.012613	-1.132053	-0.925092	-0.058908	0.058088	-0.370622
21793	0.517903	2.191698	9.807446	1.213628	0.098383	-0.266608	-0.557015	0.003598	-1.127258	-0.925469	-0.080782	0.046871	-0.367130
21794	1.083029	2.304069	11.465314	0.344212	-0.283591	0.000349	-0.550398	-0.017692	-1.121363	-0.924600	-0.089226	0.049652	-0.366999
21795	1.619279	0.435016	9.878553	-0.756666	-0.211738	-0.478280	-0.544673	-0.001746	-1.129427	-0.929099	-0.077113	0.058176	-0.356994
21796	1.876700	1.478409	8.983284	-0.706185	-0.089065	-0.459734	-0.529884	0.008821	-1.140952	-0.933212	-0.065148	0.064212	-0.347487
21797	1.814566	1.880160	8.725643	0.010717	-0.072740	0.131419	-0.520086	0.022046	-1.148883	-0.932186	-0.065625	0.065598	-0.349885
21798	1.540212	2.302463	9.681539	0.581875	-0.004806	0.456353	-0.513415	0.027776	-1.152232	-0.928115	-0.075892	0.062268	-0.359118
21799	1.605481	2.143508	10.163676	0.126124	-0.074343	0.524302	-0.509717	0.018529	-1.150440	-0.924008	-0.078146	0.063440	-0.368888
21800	2.127365	2.305781	9.186898	-0.495883	-0.119836	0.353988	-0.504758	0.027470	-1.159646	-0.921917	-0.069409	0.069917	-0.374650
21801	2.054922	2.418463	8.442558	-0.274006	-0.161535	0.533030	-0.500296	0.026943	-1.165293	-0.917999	-0.064978	0.075597	-0.383849
21802	2.014463	1.073108	8.615121	0.558412	-0.015605	0.596751	-0.496864	0.019345	-1.168893	-0.912523	-0.074434	0.072419	-0.395622
21803	3.138782	-0.537390	9.968609	0.599450	0.203446	0.241785	-0.485431	0.010838	-1.170886	-0.909911	-0.083563	0.064298	-0.401180
21804	3.362118	-0.300239	10.832869	0.191189	0.182313	0.526732	-0.474638	-0.003245	-1.170126	-0.905508	-0.084894	0.060379	-0.411343
21805	2.606163	0.598604	10.376907	0.000882	-0.017284	0.980299	-0.473837	-0.008139	-1.168429	-0.897222	-0.083973	0.062408	-0.429006
21806	2.347984	0.676450	10.443007	0.403108	-0.101343	1.136672	-0.483722	-0.036627	-1.157792	-0.886286	-0.090644	0.062697	-0.449832
21807	2.119222	0.487839	10.468699	0.108181	-0.253897	1.235613	-0.498371	-0.049557	-1.151922	-0.874345	-0.093357	0.068543	-0.471282
21808	1.655599	-0.243975	9.417887	-0.351533	-0.301543	0.989134	-0.515595	-0.032678	-1.159960	-0.864623	-0.088743	0.078941	-0.488181
21809	1.357651	-0.458176	8.856817	-0.227624	-0.106734	0.631037	-0.526767	-0.022970	-1.162449	-0.858590	-0.084838	0.084220	-0.498530
21810	1.026512	-0.551514	9.290197	0.130017	0.002010	0.670052	-0.533056	-0.024752	-1.162965	-0.851270	-0.085969	0.084023	-0.510772
21811	0.797753	-0.633258	9.991368	0.235543	-0.012272	0.421018	-0.540351	-0.041612	-1.155709	-0.846488	-0.089257	0.082593	-0.518334
21812	1.599598	-0.798354	9.665835	-0.306869	-0.016257	0.038975	-0.541141	-0.040480	-1.156063	-0.846499	-0.084179	0.086165	-0.518584
21813	2.021237	-0.946141	8.746081	-0.307541	0.013777	-0.097047	-0.539995	-0.028523	-1.160348	-0.848010	-0.078766	0.089024	-0.516478
21814	2.422989	-0.477721	8.490136	0.046030	0.010594	-0.026218	-0.537640	-0.026474	-1.161639	-0.848186	-0.079490	0.088382	-0.516189
21815	2.437747	-0.047797	8.973502	0.367888	0.008856	0.118852	-0.538405	-0.034284	-1.157758	-0.846342	-0.085186	0.084726	-0.518913
21816	2.380987	-0.138563	9.607818	0.401606	0.071439	0.045097	-0.536798	-0.046294	-1.153905	-0.845244	-0.091169	0.079478	-0.520514
21817	2.592798	0.209959	9.828291	0.109427	0.182538	-0.016176	-0.532579	-0.054485	-1.150359	-0.845473	-0.090889	0.075355	-0.520803
21818	2.589929	0.265671	9.271832	-0.097231	0.227201	0.048011	-0.526415	-0.055338	-1.149394	-0.845438	-0.086812	0.072667	-0.521937
21819	2.838096	0.386629	8.826072	0.024695	0.243821	0.136859	-0.520124	-0.054043	-1.151816	-0.844279	-0.084252	0.068702	-0.524762
21820	3.388031	0.772826	8.938706	0.260443	0.230232	0.337174	-0.517750	-0.059128	-1.149346	-0.840535	-0.085773	0.062701	-0.531237
21821	3.149747	1.176344	9.688873	0.476324	0.276816	0.684725	-0.513544	-0.062855	-1.147652	-0.832624	-0.089820	0.054395	-0.543793
21822	1.531618	1.083997	10.771079	0.465481	0.266227	0.818453	-0.516910	-0.078164	-1.139595	-0.822961	-0.093777	0.046413	-0.558379
21823	0.361649	0.713268	10.834249	0.193358	0.247042	0.491523	-0.517267	-0.091600	-1.131779	-0.817260	-0.093538	0.041275	-0.567128
21824	0.368571	-0.034274	9.838907	-0.303093	0.097420	0.186707	-0.517543	-0.086544	-1.135070	-0.815711	-0.087333	0.043521	-0.570170
21825	1.317806	-0.172503	8.786053	-0.502805	-0.000138	-0.033973	-0.517325	-0.070637	-1.142010	-0.816913	-0.078874	0.049345	-0.569207
21826	2.445215	0.862484	8.649179	0.112032	0.060486	0.136915	-0.514464	-0.062006	-1.147615	-0.815194	-0.079890	0.047352	-0.571695
21827	1.843866	1.516711	9.569226	0.638245	0.081472	0.654200	-0.518621	-0.076204	-1.138983	-0.806612	-0.088515	0.039924	-0.583051
21828	0.683601	0.551599	10.484339	0.215230	0.109573	0.593209	-0.523040	-0.090054	-1.133259	-0.799284	-0.090239	0.036746	-0.593003
21829	0.237414	0.346918	10.611783	-0.422573	0.246151	0.100638	-0.520438	-0.082826	-1.137710	-0.798980	-0.080188	0.038096	-0.594769
21830	0.064777	-0.044596	10.248432	-0.556090	0.271216	0.119008	-0.513014	-0.064536	-1.147180	-0.798555	-0.067991	0.040619	-0.596688
21831	0.290222	-0.011436	9.725622	-0.111648	0.327135	0.202941	-0.510022	-0.056233	-1.150672	-0.796514	-0.061748	0.037036	-0.600317
21832	0.623851	0.222737	9.435659	0.006179	0.266376	0.363748	-0.503202	-0.056643	-1.151559	-0.792264	-0.058388	0.033221	-0.606470
21833	0.614612	-0.573565	9.152576	-0.149995	0.238816	0.345442	-0.500345	-0.046782	-1.156594	-0.788364	-0.052453	0.031678	-0.612149
21834	0.305257	-0.474799	9.257863	0.135791	0.239065	0.360547	-0.495367	-0.045271	-1.155009	-0.783890	-0.051449	0.026678	-0.618189
21835	0.223948	0.671839	9.935040	0.276748	0.170075	0.323370	-0.491419	-0.050386	-1.152825	-0.779660	-0.053048	0.020902	-0.623602
21836	0.139511	-0.169467	10.107265	-0.039683	0.008775	0.553024	-0.497180	-0.053283	-1.153382	-0.772725	-0.052098	0.021900	-0.632220
21837	0.092756	-0.277125	9.967052	-0.062841	0.044703	0.314498	-0.496936	-0.046756	-1.155038	-0.768812	-0.049905	0.022283	-0.637135
21838	0.297685	0.580919	9.692503	-0.019433	0.009276	0.468163	-0.496045	-0.037315	-1.157806	-0.762803	-0.049291	0.022909	-0.644342
21839	0.071614	0.071930	9.313958	0.021178	-0.057326	0.657137	-0.499218	-0.028237	-1.158811	-0.754219	-0.049517	0.024064	-0.654311
21840	-0.343427	-0.644342	9.167038	0.093975	-0.089709	0.623687	-0.505803	-0.018253	-1.159750	-0.745827	-0.051819	0.024857	-0.663656
21841	-0.151088	0.087325	9.477886	0.349556	-0.095391	0.654431	-0.509234	-0.011510	-1.154981	-0.736653	-0.057375	0.022173	-0.673467
21842	-0.100431	0.665960	9.992519	0.377596	-0.254801	0.855022	-0.516338	-0.003689	-1.151465	-0.724422	-0.065995	0.021872	-0.685841
21843	-0.256779	0.134013	10.063936	0.320984	-0.245339	0.955745	-0.525954	0.011302	-1.150749	-0.710649	-0.072948	0.022058	-0.699406
21844	0.142050	0.476230	10.386464	0.303948	-0.290646	0.842129	-0.537442	0.038468	-1.148698	-0.698142	-0.080966	0.023216	-0.710988
21845	-0.130742	0.854814	10.794007	0.579359	-0.445534	1.015316	-0.554451	0.070321	-1.146701	-0.682389	-0.094222	0.022528	-0.724541
21846	0.598279	-0.311530	11.005674	0.649546	0.180989	0.586229	-0.577390	0.111843	-1.138486	-0.672609	-0.100204	0.011802	-0.733087
21847	1.343367	1.842751	11.195196	0.165831	0.341058	-0.151843	-0.598263	0.164443	-1.133267	-0.674615	-0.096776	0.004154	-0.731786
21848	1.923050	1.717283	10.590589	0.264284	0.113287	0.032557	-0.639013	0.198128	-1.121244	-0.673586	-0.098701	-0.001127	-0.732488
21849	2.218113	1.465252	9.595536	-0.036355	-0.096101	0.270714	-0.707228	0.207564	-1.103430	-0.669731	-0.099016	0.000947	-0.735972
21850	3.444175	0.788349	8.401209	-0.236733	-0.114308	0.292742	-0.770802	0.199547	-1.088611	-0.665822	-0.097541	0.006594	-0.739678
21851	3.294659	-0.471632	8.338737	0.112673	0.233678	0.145858	-0.822263	0.174860	-1.076051	-0.663484	-0.095075	0.001981	-0.742123
21852	2.368158	-0.192171	9.809992	0.151886	0.395340	-0.625514	-0.848367	0.134080	-1.074118	-0.672368	-0.091259	-0.006658	-0.734539
21853	1.518580	1.496377	10.782009	0.095936	0.171403	-0.326442	-0.855701	0.086108	-1.072361	-0.676960	-0.089528	-0.011009	-0.730471
21854	1.834754	2.050570	10.055889	0.198034	-0.184155	0.711206	-0.872896	0.047061	-1.064232	-0.666135	-0.095067	-0.010082	-0.739678
21855	2.216391	1.470019	9.080411	0.001942	-0.288072	0.962736	-0.895119	0.023026	-1.054774	-0.651822	-0.099163	-0.004463	-0.751848
21856	2.652250	-0.682384	7.673211	0.158877	0.100521	-0.460278	-0.895278	-0.012403	-1.052570	-0.658340	-0.099700	-0.009024	-0.746034
21857	2.007077	-0.232979	7.233666	0.221361	0.831420	-2.203097	-0.859440	-0.070686	-1.059866	-0.689846	-0.089388	-0.027498	-0.717890
21858	1.898684	2.240961	9.252572	0.063739	0.923739	-1.888395	-0.808960	-0.113725	-1.071365	-0.715662	-0.075920	-0.044442	-0.692884
21859	1.430406	3.640478	11.749884	-0.285900	-0.246598	-0.127068	-0.773087	-0.139179	-1.081877	-0.718042	-0.074928	-0.036989	-0.690965
21860	0.953369	1.889025	10.752080	-0.301369	-1.364257	2.560607	-0.813263	-0.121256	-1.076336	-0.682923	-0.091212	-0.009326	-0.724714
21861	0.178315	-3.651937	8.069762	-0.386692	-0.882766	1.678037	-0.858174	-0.099485	-1.065041	-0.658949	-0.098668	0.011605	-0.745598
21862	-0.264282	-2.235150	8.834899	-0.229043	0.329327	-2.408749	-0.828625	-0.114799	-1.071441	-0.694530	-0.091211	0.005973	-0.713633
21863	0.804036	0.677464	9.519587	-0.390836	-0.019249	-1.810684	-0.796360	-0.117628	-1.076415	-0.720569	-0.085821	0.008774	-0.687996
21864	1.272790	0.045224	9.716833	-0.150334	0.012046	-1.914132	-0.744175	-0.117012	-1.082569	-0.746589	-0.083780	0.007433	-0.659947
21865	1.911981	0.818959	9.850944	-0.418927	-0.042561	-2.384062	-0.683356	-0.109749	-1.085690	-0.777817	-0.077986	0.009926	-0.623555
21866	1.903204	-1.860744	10.092304	-0.590713	0.155759	-2.517605	-0.579264	-0.102266	-1.105239	-0.809064	-0.067277	0.010986	-0.583754
21867	3.610888	-0.164843	9.135527	-0.655958	0.025357	-2.188421	-0.514878	-0.059046	-1.112845	-0.834595	-0.056467	0.015794	-0.547734
21868	4.376188	3.067641	11.026301	0.192964	0.058656	-1.765071	-0.479760	-0.006870	-1.114388	-0.853178	-0.059573	0.010758	-0.518095
21869	3.369331	5.505855	12.964964	1.216514	-0.159365	0.102226	-0.434822	-0.038714	-1.120289	-0.850323	-0.081961	0.001580	-0.519836
21870	-1.900557	0.920129	13.942550	-1.162991	-0.479260	0.056910	-0.428912	-0.086679	-1.119878	-0.851332	-0.067149	0.021966	-0.519848
21871	-3.418736	-0.632353	7.532299	-1.986303	0.430185	-2.638396	-0.383372	-0.052761	-1.149748	-0.879637	-0.029755	0.032064	-0.473631
21872	-3.104041	1.722692	6.205312	-0.919550	0.731601	-3.171662	-0.319809	0.003351	-1.164376	-0.908605	-0.008663	0.026013	-0.416755
21873	-0.601230	3.287645	7.613242	0.764215	0.224951	-2.557605	-0.285934	0.032633	-1.166893	-0.928558	-0.021860	0.015298	-0.370227
21874	2.143460	3.643568	10.457672	1.609715	-0.423048	-1.043589	-0.262508	0.002386	-1.160676	-0.934733	-0.055160	0.010829	-0.350876
21875	0.598573	1.132711	11.781785	-0.054151	-0.426836	-0.744296	-0.270551	-0.027634	-1.157547	-0.939762	-0.057330	0.018585	-0.336475
21876	-1.545096	-0.071430	9.756408	-0.945409	0.072543	-1.547839	-0.250160	-0.005289	-1.163716	-0.950649	-0.039616	0.021852	-0.306952
21877	-2.382458	1.750679	9.303018	-0.218086	0.330709	-2.320008	-0.221659	0.023090	-1.163677	-0.964132	-0.034372	0.015113	-0.262755
21878	-0.934751	1.238058	8.744810	-0.222278	-0.339083	-1.840115	-0.222137	0.052696	-1.170574	-0.973163	-0.032390	0.021597	-0.226799
21879	0.010766	0.235809	8.728431	-0.071981	-0.346135	-2.076788	-0.217210	0.072357	-1.177050	-0.981605	-0.033372	0.027304	-0.185993
21880	0.972320	1.032485	9.808470	0.077318	-0.166437	-2.384868	-0.209145	0.094701	-1.183079	-0.989205	-0.036753	0.028717	-0.138914
21881	1.200100	2.068199	10.219194	-0.087968	-0.209276	-2.002073	-0.191108	0.114528	-1.185581	-0.993900	-0.036734	0.031636	-0.099056
21882	0.986794	1.972029	9.585223	-0.382646	-0.336864	-1.906498	-0.193030	0.144704	-1.191780	-0.996971	-0.030954	0.037717	-0.060571
21883	0.988740	1.340974	9.284390	-0.265707	-0.252890	-1.955070	-0.205052	0.176434	-1.201667	-0.998518	-0.027514	0.041873	-0.021250
21884	1.412844	1.965178	9.417843	-0.163515	-0.149729	-1.991343	-0.207751	0.203312	-1.207961	-0.998524	-0.025930	0.043857	0.018797
21885	2.424673	2.534521	9.637130	-0.109304	-0.104560	-1.926597	-0.208088	0.229213	-1.210062	-0.997013	-0.025604	0.044949	0.057343
21886	3.750808	3.099832	9.615791	-0.109203	-0.154811	-1.401205	-0.208945	0.253163	-1.210891	-0.994921	-0.024467	0.047227	0.085457
21887	3.369382	2.384077	8.608295	-0.311099	-0.272755	-0.730555	-0.217911	0.270261	-1.212374	-0.993413	-0.018866	0.051973	0.100370
21888	1.367628	1.459443	8.784899	0.161892	-0.354022	-0.524012	-0.232480	0.275480	-1.214700	-0.991847	-0.021883	0.059179	0.110722
21889	1.927508	2.207803	12.031054	1.011546	-0.257868	-0.520964	-0.239636	0.256527	-1.212826	-0.989646	-0.042425	0.066519	0.119904
21890	3.013254	2.188910	14.293123	0.146624	-0.510551	0.273623	-0.253205	0.233755	-1.212991	-0.989427	-0.043702	0.077252	0.114699
21891	3.165912	-0.439730	10.736445	-1.205204	-0.435826	0.236428	-0.275033	0.255041	-1.215657	-0.989984	-0.018844	0.083596	0.112197
21892	1.328227	-2.788715	9.369276	-0.998591	-0.219076	0.163849	-0.284586	0.293567	-1.216723	-0.990149	0.001725	0.085785	0.110646
21893	-1.118180	-2.231257	8.539119	0.312917	-0.139526	0.408591	-0.290899	0.300227	-1.217636	-0.990753	-0.003594	0.089429	0.101974
21894	-0.649810	0.650985	8.565443	0.622465	0.055401	-0.102180	-0.292281	0.279468	-1.215088	-0.990515	-0.016187	0.089636	0.102872
21895	1.047448	1.181923	9.990151	-0.101276	-0.181019	-0.346861	-0.291607	0.273031	-1.212243	-0.989467	-0.014613	0.093021	0.109953
21896	2.189940	-1.792609	8.483277	-1.113057	-0.385976	-0.602516	-0.300323	0.294282	-1.214263	-0.987402	0.007172	0.098050	0.123987
21897	3.289274	-2.345623	7.072336	-0.726836	-0.028770	-0.676119	-0.305415	0.331751	-1.215811	-0.985358	0.020290	0.097071	0.138694
21898	2.732294	0.423431	7.780442	0.489838	0.388295	-0.369941	-0.305844	0.343555	-1.211714	-0.985176	0.008878	0.090964	0.145172
21899	2.402963	1.677343	9.623675	1.120671	0.291302	-0.257213	-0.293694	0.313036	-1.206706	-0.984866	-0.014560	0.088726	0.148170
21900	3.137742	0.205354	10.494858	0.193245	-0.085253	-0.374046	-0.291539	0.293766	-1.206276	-0.983513	-0.018741	0.090913	0.155197
21901	3.903251	-0.475058	9.219038	-0.616061	-0.151847	-0.474368	-0.291817	0.298859	-1.205049	-0.981850	-0.006975	0.092116	0.165638
21902	3.498415	1.036938	8.733124	-0.292061	-0.146797	-0.137332	-0.294754	0.316600	-1.204323	-0.981142	-0.000971	0.094057	0.168859
21903	2.034731	2.146374	9.536638	0.641728	-0.156342	0.277773	-0.304321	0.315310	-1.204919	-0.981642	-0.012550	0.099662	0.162140
21904	0.084310	1.123354	11.535033	1.090044	-0.156249	0.136381	-0.306711	0.280504	-1.203599	-0.981257	-0.033127	0.106320	0.157271
21905	-1.355189	0.638499	11.460832	0.049788	-0.140919	-0.267817	-0.312026	0.259534	-1.199949	-0.980045	-0.034309	0.109259	0.162475
21906	-0.851495	0.846465	9.616735	-0.909716	0.101120	-0.891744	-0.308128	0.271984	-1.204383	-0.977673	-0.018712	0.103723	0.181787
21907	-0.395239	0.820605	8.153206	-0.184428	0.313669	-1.185224	-0.302179	0.299739	-1.203043	-0.973783	-0.018816	0.096490	0.205138
21908	0.778234	1.191599	9.967379	1.028711	0.471752	-0.758135	-0.292211	0.298268	-1.196827	-0.970821	-0.042188	0.091253	0.217713
21909	1.505315	1.928257	11.611068	0.314084	0.220058	-0.672040	-0.281929	0.279159	-1.193297	-0.967913	-0.050620	0.087772	0.229953
21910	1.195075	1.165250	10.596485	-0.885986	0.067570	-0.239920	-0.278837	0.297898	-1.193803	-0.967657	-0.034153	0.082180	0.236052
21911	0.978198	0.098036	8.836166	-0.860518	0.216299	-0.351916	-0.268661	0.315043	-1.192049	-0.966769	-0.019203	0.073652	0.244058
21912	0.220768	1.093953	8.526237	-0.116068	0.242893	-0.455369	-0.261106	0.331671	-1.189219	-0.964886	-0.018772	0.068257	0.252951
21913	0.158384	1.927852	9.384450	0.377975	0.037487	-0.392406	-0.262585	0.344164	-1.190136	-0.962759	-0.026974	0.069219	0.259955
21914	1.235417	1.986308	10.143881	0.157262	-0.188840	-0.156986	-0.265969	0.335656	-1.189437	-0.961567	-0.029193	0.073634	0.262898
21915	1.873735	1.051281	9.949100	-0.412282	-0.202272	-0.095301	-0.271231	0.341907	-1.191703	-0.960971	-0.020547	0.075252	0.265422
21916	1.501321	1.156104	9.306325	-0.367827	0.026941	-0.505583	-0.272809	0.343176	-1.191247	-0.958403	-0.014338	0.072613	0.275655
21917	0.483277	2.729825	9.147698	-0.028925	-0.023583	-0.433955	-0.272571	0.351479	-1.191917	-0.955953	-0.014574	0.072732	0.283991
21918	0.972615	2.372205	9.158189	0.174158	-0.183666	-0.146225	-0.279426	0.364366	-1.192628	-0.954786	-0.017030	0.077232	0.286581
21919	2.049448	1.651503	9.536009	0.034706	-0.201693	-0.253083	-0.286889	0.360827	-1.193717	-0.952991	-0.017288	0.081182	0.291407
21920	2.306655	1.476454	8.548841	-0.366408	-0.173133	-0.323142	-0.293341	0.369967	-1.194152	-0.950905	-0.009778	0.082274	0.298185
21921	1.673990	1.685897	9.018821	0.039182	-0.050321	-0.190122	-0.296993	0.363401	-1.193521	-0.949670	-0.010923	0.083467	0.301729
21922	1.004377	1.297742	10.892880	0.654367	0.016768	-0.032047	-0.300620	0.348266	-1.192894	-0.949283	-0.023461	0.087126	0.301197
21923	1.664533	0.605910	11.476710	0.289225	0.228478	-0.410354	-0.296016	0.343190	-1.193107	-0.947007	-0.031415	0.084349	0.308343
21924	1.581820	0.516795	9.275109	-0.659109	0.000165	-0.385539	-0.297102	0.356086	-1.193883	-0.944937	-0.019538	0.080073	0.316702
21925	1.490855	0.534446	8.203605	-0.142183	-0.104517	-0.075999	-0.301342	0.370795	-1.192175	-0.944336	-0.016626	0.081145	0.318385
21926	2.011267	0.306267	10.430655	0.880352	-0.207978	0.433848	-0.303350	0.339959	-1.189539	-0.946280	-0.031174	0.090847	0.308754
21927	2.383542	0.847249	12.806201	0.465784	-0.238169	0.509993	-0.308503	0.308725	-1.190599	-0.948596	-0.037826	0.098593	0.298353
21928	1.093524	0.461987	10.824904	-0.768029	-0.255298	0.343691	-0.316796	0.320025	-1.193070	-0.950581	-0.021008	0.099142	0.293471
21929	0.174400	0.561607	8.894650	-0.703861	0.044761	0.020715	-0.318965	0.344271	-1.193475	-0.950998	-0.008053	0.094139	0.294408
21930	0.262369	0.507367	8.787050	-0.038895	-0.055879	0.075186	-0.320043	0.354204	-1.191556	-0.951338	-0.006798	0.095027	0.293052
21931	1.122072	0.057043	9.635105	0.141502	-0.200603	0.167464	-0.323173	0.348187	-1.191311	-0.951913	-0.008187	0.099613	0.289606
21932	2.037080	-0.426376	9.373206	-0.383187	-0.200006	-0.034154	-0.331046	0.350609	-1.192739	-0.951342	0.000243	0.101234	0.291031
21933	2.388449	-0.143361	8.871629	-0.484698	-0.089461	-0.223919	-0.335681	0.366221	-1.193920	-0.949814	0.009433	0.100049	0.296234
21934	2.660589	0.822749	9.079668	0.057032	0.004726	-0.106792	-0.336747	0.371559	-1.190551	-0.949193	0.008154	0.100358	0.298151
21935	2.381104	0.951230	9.623668	0.377035	-0.123180	0.356693	-0.338944	0.360991	-1.191657	-0.951088	0.002339	0.104874	0.290564
21936	1.976087	0.514297	9.811888	0.014442	-0.122915	0.185033	-0.341030	0.356594	-1.190709	-0.951894	0.003212	0.107328	0.286999
21937	2.166994	0.454597	9.274279	-0.359674	-0.061756	-0.150841	-0.344460	0.363727	-1.190977	-0.950851	0.009997	0.106446	0.290606
21938	2.821127	0.485818	8.682807	-0.203553	0.009841	-0.187156	-0.344733	0.367073	-1.185820	-0.949728	0.013456	0.105153	0.294582
21939	2.553093	0.835340	8.878924	0.173995	-0.041834	0.089570	-0.346430	0.364654	-1.187205	-0.950209	0.010500	0.107007	0.292475
21940	1.959675	0.717789	8.969907	0.374685	-0.076336	0.185592	-0.346396	0.353022	-1.186244	-0.951175	0.004267	0.110648	0.288105
21941	2.308495	1.025125	9.348925	0.268151	-0.026645	-0.132791	-0.348481	0.348876	-1.190337	-0.950355	-0.001080	0.112785	0.290005
21942	2.833877	1.185152	9.464918	0.009243	0.027278	-0.135151	-0.349255	0.344276	-1.187816	-0.949630	-0.001675	0.112360	0.292534
21943	3.003950	0.882392	9.234156	-0.142412	0.104341	-0.103326	-0.347796	0.338872	-1.188668	-0.949250	0.000085	0.109676	0.294782
21944	2.924729	0.910042	8.875323	0.015782	0.148933	-0.019416	-0.345701	0.339441	-1.185353	-0.949460	-0.001092	0.106984	0.295091
21945	2.987046	1.428154	8.863700	0.222908	0.217338	0.054131	-0.339912	0.332361	-1.183649	-0.950207	-0.006601	0.104383	0.293542
21946	2.449373	1.221833	9.166446	0.116214	0.296349	-0.014537	-0.331520	0.331778	-1.178450	-0.950710	-0.010537	0.099473	0.293506
21947	1.312550	1.220691	9.783795	0.250066	0.180137	-0.161383	-0.326519	0.324953	-1.175003	-0.950031	-0.016806	0.097695	0.295997
21948	0.908794	1.660041	10.535835	0.195340	-0.012262	-0.237880	-0.324516	0.312589	-1.174220	-0.948520	-0.020867	0.099046	0.300108
21949	0.801461	1.485789	10.740833	-0.198229	-0.091351	-0.410222	-0.328724	0.316220	-1.171667	-0.945908	-0.017567	0.099560	0.308282
21950	0.564873	0.374735	10.900798	-0.439477	-0.092056	-0.608922	-0.332171	0.328974	-1.169896	-0.942021	-0.009853	0.098409	0.320646
21951	0.406312	0.481116	11.234478	-0.234711	-0.087482	-0.795653	-0.340087	0.345581	-1.169016	-0.936665	-0.006620	0.098406	0.336051
21952	1.292479	0.535878	9.843699	-0.425129	0.067130	-0.712321	-0.343810	0.363199	-1.168151	-0.931940	-0.000464	0.094225	0.350156
21953	1.509004	-0.290396	8.739860	-0.317259	0.244011	-0.638344	-0.342405	0.375745	-1.168170	-0.927837	0.002399	0.087429	0.362587
21954	1.295078	0.533420	9.116970	0.463174	0.367191	-0.354851	-0.334935	0.376768	-1.165832	-0.925842	-0.009432	0.084022	0.368331
21955	1.402659	2.049984	9.797152	0.491697	0.252115	0.103236	-0.326234	0.360348	-1.163527	-0.926879	-0.020396	0.082986	0.365503
21956	0.843160	1.139328	9.481202	0.001922	0.201753	0.172273	-0.318610	0.353591	-1.159576	-0.928465	-0.021575	0.079370	0.362197
21957	0.170527	0.073712	9.189425	-0.147188	0.209036	-0.103782	-0.313907	0.358950	-1.156804	-0.928103	-0.020688	0.074317	0.364244
21958	0.002409	0.570712	9.731654	0.207316	0.176704	-0.040988	-0.309832	0.355233	-1.155373	-0.927973	-0.025839	0.072570	0.364599
21959	0.187662	1.176041	10.069713	0.252856	0.022183	0.111922	-0.306531	0.347703	-1.155782	-0.928685	-0.030715	0.073932	0.362125
21960	0.576226	1.008335	10.058831	-0.030340	-0.058962	-0.082293	-0.308618	0.343733	-1.155352	-0.928025	-0.029801	0.074798	0.363712
21961	1.217309	0.820862	9.324206	-0.210732	-0.062855	-0.201466	-0.311542	0.356889	-1.153575	-0.926586	-0.025900	0.074171	0.367785
21962	1.652908	1.306894	9.155808	-0.001862	-0.085442	-0.006569	-0.314959	0.359872	-1.153707	-0.926417	-0.025202	0.075778	0.367932
21963	1.464653	2.063219	9.563096	0.366813	-0.082029	0.341168	-0.316904	0.352322	-1.154056	-0.928577	-0.031068	0.080080	0.361064
21964	1.041084	2.159900	9.549372	0.227540	-0.087508	0.298350	-0.319229	0.340199	-1.153483	-0.930429	-0.034138	0.083573	0.355178
21965	1.448954	2.293465	9.115636	-0.067688	-0.083474	-0.036817	-0.322372	0.339161	-1.153347	-0.930072	-0.032604	0.084570	0.356022
21966	1.830104	2.851334	9.038887	-0.084783	-0.309140	0.023466	-0.327099	0.341516	-1.154945	-0.929760	-0.028742	0.089771	0.355894
21967	2.539600	2.194348	9.354416	0.214953	-0.415039	0.239307	-0.339150	0.337683	-1.156789	-0.930533	-0.029666	0.099194	0.351267
21968	3.242025	0.129529	10.046167	0.155036	-0.251679	0.086250	-0.349106	0.334096	-1.153202	-0.930538	-0.030567	0.105058	0.349468
21969	3.104199	-0.169111	9.784266	-0.056189	-0.060999	0.212395	-0.353173	0.335052	-1.154719	-0.931910	-0.028802	0.106043	0.345642
21970	2.958635	1.172967	10.530198	0.400902	-0.054690	0.617852	-0.351971	0.327519	-1.152845	-0.935739	-0.034537	0.110219	0.333244
21971	2.489620	2.011642	11.553996	0.711505	-0.191189	1.497655	-0.357375	0.292897	-1.156667	-0.944265	-0.043376	0.119671	0.303579
21972	1.042567	0.997410	10.347587	-0.502565	-0.119762	1.280747	-0.360628	0.284391	-1.156234	-0.951833	-0.030038	0.119991	0.280560
21973	0.215957	-0.464347	8.667807	-0.605781	0.045297	0.463104	-0.359229	0.298841	-1.154863	-0.954792	-0.017714	0.116049	0.273115
21974	0.032180	-1.045311	8.950542	-0.068381	-0.081843	0.538296	-0.360426	0.304477	-1.152281	-0.957511	-0.014669	0.117466	0.262980
21975	0.802699	-0.242459	9.422996	0.056810	-0.085232	0.361637	-0.361724	0.300122	-1.153998	-0.959185	-0.014447	0.119425	0.255915
21976	1.725397	0.660210	9.610559	-0.130302	-0.000352	0.032472	-0.361227	0.309557	-1.156097	-0.959385	-0.011826	0.118818	0.255582
21977	2.516197	0.893025	9.835229	-0.188188	0.099497	-0.211266	-0.358751	0.314726	-1.154899	-0.958585	-0.009208	0.115819	0.260030
21978	2.802140	0.279205	9.037570	-0.443961	0.064493	-0.106220	-0.359026	0.319029	-1.155424	-0.958224	-0.001236	0.112293	0.263050
21979	2.202791	-0.030283	8.340416	-0.240013	0.124501	0.123057	-0.356172	0.329288	-1.153539	-0.959154	0.003055	0.108606	0.261188
21980	2.074238	0.770814	8.754011	0.225113	0.245716	-0.088671	-0.348694	0.327554	-1.151553	-0.959216	-0.002697	0.105114	0.262389
21981	2.356180	1.225043	9.599177	0.277019	0.148421	-0.233337	-0.342267	0.326693	-1.150458	-0.958270	-0.009241	0.103696	0.266235
21982	2.814439	0.485799	9.633254	-0.056409	0.099066	-0.292234	-0.339244	0.324274	-1.150436	-0.956913	-0.009252	0.101485	0.271907
21983	3.014894	0.557340	9.111794	-0.359618	0.205398	-0.309337	-0.335058	0.327618	-1.149714	-0.955669	-0.004035	0.095599	0.278464
21984	2.769743	0.858655	8.577336	-0.085889	0.274279	-0.233721	-0.329575	0.335465	-1.147669	-0.954876	-0.004326	0.089900	0.283039
21985	2.471470	1.018307	8.740264	0.226890	0.226176	-0.159614	-0.321962	0.332170	-1.144007	-0.954336	-0.010154	0.086990	0.285608
21986	2.287791	1.046563	9.066543	0.204306	0.223215	-0.191499	-0.315408	0.332489	-1.140220	-0.953570	-0.015620	0.083899	0.288826
21987	1.539883	0.838955	10.306279	0.182383	0.148191	-0.329821	-0.311077	0.330993	-1.139519	-0.951827	-0.020443	0.082186	0.294709
21988	0.578065	2.100729	11.403221	0.436318	0.021411	-0.294340	-0.307756	0.315907	-1.135782	-0.949902	-0.029316	0.084268	0.299542
21989	0.607313	2.052690	11.154182	-0.130308	-0.121264	-0.399582	-0.309586	0.313891	-1.136489	-0.947345	-0.026825	0.085659	0.307378
21990	0.374394	0.138144	9.703010	-0.730865	-0.160754	-0.557150	-0.315410	0.332832	-1.137020	-0.943878	-0.012899	0.083942	0.319188
21991	0.567724	-0.938517	8.879526	-0.301057	0.014806	-0.643066	-0.319418	0.358413	-1.139621	-0.939792	-0.008355	0.081581	0.331763
21992	1.008331	0.389909	9.479889	0.566988	0.212283	-0.563215	-0.318358	0.354480	-1.137897	-0.936181	-0.021292	0.081289	0.341328
21993	0.614975	1.385337	10.899527	0.415202	0.143762	-0.288286	-0.313211	0.342868	-1.136861	-0.934231	-0.030500	0.081277	0.345943
21994	0.041339	0.974439	10.798385	0.066632	0.099653	-0.351401	-0.310838	0.338380	-1.136366	-0.931898	-0.032960	0.079702	0.352316
21995	0.917299	1.354292	9.763441	-0.313114	0.176580	-0.642261	-0.308507	0.348255	-1.135284	-0.927775	-0.029393	0.073690	0.364609
21996	1.499936	0.942463	9.052782	-0.534993	0.149754	-0.423971	-0.305919	0.359766	-1.133489	-0.925133	-0.021137	0.066795	0.373123
21997	0.982925	0.297114	8.521937	-0.093161	0.115807	-0.053104	-0.300966	0.369588	-1.132704	-0.924942	-0.020322	0.063867	0.374154
21998	0.375438	1.232760	9.276017	0.420208	0.188726	-0.058024	-0.298346	0.370799	-1.133891	-0.924541	-0.029535	0.063535	0.374586
21999	0.199956	1.938417	10.338704	0.336271	0.059772	0.059338	-0.292934	0.358524	-1.134340	-0.924853	-0.036166	0.064890	0.372998
22000	0.369245	1.218194	10.291570	-0.269560	-0.057472	-0.224455	-0.293592	0.359073	-1.133518	-0.923283	-0.030998	0.063820	0.377512
22001	0.736242	0.904377	9.433967	-0.466076	-0.086262	-0.349958	-0.295172	0.360947	-1.129190	-0.920770	-0.022230	0.061559	0.384577
22002	1.059251	1.419901	9.093422	-0.117350	-0.078308	-0.264026	-0.298354	0.372896	-1.128777	-0.918686	-0.019747	0.062020	0.389589
22003	1.307397	1.902583	9.391013	0.278613	-0.108240	-0.067676	-0.303362	0.381262	-1.126994	-0.917908	-0.024195	0.066085	0.390502
22004	1.260667	2.117791	9.763403	0.216416	-0.178589	0.023616	-0.309109	0.373821	-1.128359	-0.917744	-0.026696	0.071104	0.389842
22005	1.327927	2.109277	9.524859	-0.059548	-0.199164	0.042060	-0.314084	0.371608	-1.129435	-0.917818	-0.024143	0.074300	0.389239
22006	1.486809	1.835409	9.002323	-0.143279	-0.176102	0.015411	-0.319044	0.364347	-1.133460	-0.917745	-0.020074	0.076463	0.389223
22007	1.554088	1.817181	8.708499	-0.040139	-0.250676	0.117804	-0.322595	0.368059	-1.135162	-0.918281	-0.017397	0.080835	0.387198
22008	1.356191	2.095190	9.179267	0.223860	-0.386636	0.384774	-0.333488	0.371467	-1.134399	-0.920503	-0.017846	0.089837	0.379850
22009	1.670409	1.576744	10.263804	0.427060	-0.347930	0.329005	-0.342492	0.357220	-1.137137	-0.922141	-0.022708	0.099664	0.373105
22010	2.711212	0.289902	11.000983	-0.214223	-0.138554	-0.156335	-0.349305	0.355640	-1.139899	-0.920787	-0.017989	0.100588	0.376444
22011	3.072032	-0.689068	10.124141	-0.507404	0.135269	-0.112200	-0.351431	0.365220	-1.139705	-0.920344	-0.009973	0.094335	0.379433
22012	1.782547	-0.634855	9.552286	-0.020290	0.115534	0.452654	-0.346989	0.370604	-1.137726	-0.923965	-0.009576	0.092180	0.371079
22013	1.026212	0.361202	10.356697	0.834225	0.081298	0.798243	-0.340931	0.361659	-1.139406	-0.929636	-0.024131	0.097057	0.354648
22014	1.119373	1.503804	11.780524	0.290971	-0.184591	0.868115	-0.340854	0.335859	-1.141550	-0.935133	-0.026495	0.102995	0.337960
22015	1.217422	0.422875	9.914450	-0.804540	-0.275312	0.564464	-0.346907	0.343176	-1.141250	-0.938620	-0.008433	0.102996	0.329111
22016	1.100999	-1.448260	8.798650	-0.537293	-0.082484	0.370400	-0.350737	0.352216	-1.139858	-0.940900	0.003004	0.101103	0.323229
22017	0.210482	-0.546964	8.713989	0.114270	-0.015183	0.314685	-0.349300	0.353823	-1.139027	-0.942909	0.001668	0.102018	0.317037
22018	0.344833	0.504009	8.792012	0.051017	0.034946	-0.007072	-0.349976	0.360747	-1.138933	-0.942929	0.000517	0.101724	0.317076
22019	1.420015	0.700810	9.839148	-0.060637	-0.093748	-0.302030	-0.349719	0.362822	-1.139269	-0.940826	0.001693	0.102966	0.322863
22020	2.625484	-0.255489	9.565660	-0.430248	-0.158284	-0.153527	-0.355257	0.373461	-1.139667	-0.939448	0.010541	0.103207	0.326612
22021	3.259660	-0.312003	9.005526	-0.266909	0.080032	-0.026074	-0.354732	0.373022	-1.139156	-0.939391	0.015122	0.099885	0.327625
22022	2.633386	0.399956	9.303440	0.292955	0.181811	0.291166	-0.349346	0.369401	-1.137206	-0.941699	0.009057	0.098337	0.321636
22023	1.465542	0.342405	9.715693	0.330163	0.124020	0.337134	-0.344233	0.369216	-1.134082	-0.944146	0.002847	0.097995	0.314606
22024	1.066413	0.410392	9.587412	0.003212	0.077957	0.001720	-0.341336	0.365025	-1.135044	-0.944294	0.002348	0.096584	0.314602
22025	1.517783	0.578347	9.330611	-0.165406	0.043335	-0.126356	-0.340904	0.368117	-1.134495	-0.943587	0.005082	0.094639	0.317272
22026	2.362161	0.350920	9.035733	-0.001270	0.152078	-0.187200	-0.334842	0.358338	-1.136069	-0.942669	0.003834	0.091820	0.320827
22027	2.803375	0.759442	9.387942	0.244632	0.237603	-0.216063	-0.329590	0.355963	-1.134078	-0.941723	-0.002556	0.088902	0.324418
22028	2.783505	1.094074	9.813205	0.161925	0.212014	0.179562	-0.326061	0.359692	-1.131343	-0.943218	-0.006613	0.086009	0.320777
22029	2.125489	1.011728	9.620354	-0.087570	0.223189	0.359356	-0.318714	0.358363	-1.128811	-0.945895	-0.005642	0.081325	0.314065
22030	1.327099	0.647692	9.232783	-0.091137	0.250964	0.095382	-0.311376	0.360362	-1.126706	-0.946887	-0.005293	0.076057	0.312397
22031	0.743219	0.652147	10.049795	0.232305	0.218428	-0.027556	-0.302352	0.350157	-1.127722	-0.947016	-0.010988	0.073387	0.312497
22032	0.973051	1.127246	10.638094	0.239956	0.145323	-0.195175	-0.297345	0.341440	-1.126194	-0.945919	-0.016680	0.072134	0.315840
22033	1.194105	1.150626	10.197051	-0.254640	-0.065658	-0.245855	-0.297111	0.351418	-1.127609	-0.944344	-0.011731	0.071694	0.320837
22034	0.762647	0.356270	8.962381	-0.372509	-0.099743	-0.348838	-0.303181	0.364249	-1.126603	-0.941985	-0.004509	0.071144	0.327998
22035	0.786894	0.215923	8.848661	0.045640	0.111010	-0.602558	-0.303734	0.373923	-1.126026	-0.938129	-0.006874	0.069274	0.339215
22036	0.174598	0.297208	10.355119	0.370504	0.043310	-0.414453	-0.303716	0.367840	-1.125952	-0.935249	-0.014644	0.070956	0.346496
22037	-0.419315	0.587504	11.331086	0.423427	-0.052792	-0.393589	-0.306050	0.358773	-1.126079	-0.932279	-0.022698	0.074638	0.353227
22038	0.065438	1.091372	10.728447	-0.308870	0.019630	-0.695238	-0.304620	0.363674	-1.130325	-0.927420	-0.018067	0.071808	0.366618
22039	0.397832	-0.240102	9.364828	-0.723796	0.018418	-0.789360	-0.309149	0.387495	-1.127927	-0.921732	-0.005841	0.065671	0.382183
22040	0.947440	-1.067577	8.612970	0.011898	0.222502	-0.664697	-0.309197	0.403464	-1.125031	-0.916844	-0.008586	0.061616	0.394368
22041	1.302117	0.266221	9.653663	0.397955	0.204320	-0.367513	-0.303228	0.398689	-1.124127	-0.914093	-0.017802	0.060750	0.400533
22042	0.904540	0.649868	10.476109	0.003929	0.060104	-0.063728	-0.301247	0.393912	-1.122706	-0.913646	-0.018386	0.059699	0.401682
22043	0.452328	-0.086540	9.940718	-0.331331	-0.008693	0.012722	-0.299424	0.398082	-1.119406	-0.913865	-0.012079	0.056988	0.401817
22044	0.432353	0.112074	9.474111	-0.221526	-0.026951	0.212759	-0.299711	0.406354	-1.118079	-0.915581	-0.007524	0.055789	0.398175
22045	0.511615	0.011562	9.385845	0.276183	0.056417	0.463268	-0.298915	0.403182	-1.119251	-0.919264	-0.012334	0.056779	0.389330
22046	0.753220	-0.003340	10.606356	0.280364	0.244698	0.403403	-0.293892	0.389958	-1.120257	-0.922557	-0.018889	0.054600	0.381510
22047	0.031759	1.303858	9.842719	-1.037531	-0.459161	0.225146	-0.297359	0.409526	-1.120132	-0.923944	0.004158	0.054960	0.378536
22048	0.624056	1.249071	9.842051	0.399166	-0.001651	0.697476	-0.297089	0.406527	-1.116110	-0.929140	-0.002394	0.057986	0.365146
22049	1.445665	0.795484	9.348422	0.181006	0.234701	-0.124039	-0.292075	0.396207	-1.117158	-0.928501	-0.007515	0.054704	0.367201
22050	1.506524	0.379093	9.110352	-0.369510	0.103143	-0.493491	-0.289740	0.404681	-1.115190	-0.924974	-0.001906	0.050037	0.376718
22051	1.579005	-0.012734	9.637788	-0.340500	0.007084	0.021392	-0.292946	0.424675	-1.115850	-0.925154	0.004502	0.047157	0.376624
22052	0.913280	-0.131585	9.842084	0.261119	0.094910	0.628697	-0.289260	0.419881	-1.115379	-0.929910	-0.000407	0.047346	0.364727
22053	-0.036891	0.215307	10.383114	-0.039669	-0.030730	0.140003	-0.284113	0.409359	-1.119889	-0.930919	0.000824	0.047419	0.362132
22054	0.031027	0.755406	10.749352	-0.678195	-0.359307	0.265812	-0.289125	0.419153	-1.120054	-0.932375	0.016346	0.049226	0.357752
22055	0.989279	0.107600	9.332388	-0.788675	-0.477707	0.342357	-0.300467	0.440546	-1.119382	-0.933938	0.034898	0.052146	0.351885
22056	1.825382	-1.639450	8.326702	-0.142986	-0.216545	0.141744	-0.306526	0.449334	-1.116777	-0.934596	0.039283	0.055123	0.349212
22057	1.770633	-0.674326	9.362258	0.238147	0.102579	-0.262633	-0.308084	0.443855	-1.117464	-0.933057	0.034003	0.054891	0.353887
22058	1.449947	0.727701	10.275651	0.057728	0.065399	-0.258141	-0.309932	0.447396	-1.113212	-0.931322	0.032223	0.054291	0.358683
22059	1.240398	-0.237287	9.946780	-0.170899	-0.022218	-0.066596	-0.308105	0.450706	-1.114723	-0.930723	0.035633	0.053365	0.360052
22060	1.480649	-0.715996	9.344049	0.006805	-0.064299	0.149389	-0.310864	0.452732	-1.115956	-0.931727	0.036173	0.054541	0.357215
22061	1.462138	-0.247874	9.508420	0.111580	0.002273	0.010440	-0.309662	0.445263	-1.117003	-0.931900	0.034247	0.055154	0.356858
22062	1.399608	-0.224306	9.809399	0.079017	0.007144	0.015598	-0.310105	0.443830	-1.118300	-0.932067	0.032785	0.055611	0.356487
22063	1.256236	-0.348280	9.661532	0.070324	0.016280	0.074018	-0.309446	0.443182	-1.120852	-0.932675	0.031599	0.055640	0.354998
22064	1.179590	-0.136073	9.749036	0.023129	0.015477	0.054421	-0.309046	0.440849	-1.121993	-0.933086	0.031163	0.055518	0.353973
22065	1.231499	-0.300171	9.804813	-0.029780	-0.006926	0.043497	-0.308393	0.441630	-1.120514	-0.933385	0.031968	0.055294	0.353149
22066	1.192916	-0.344583	9.582547	0.037941	0.007156	0.072106	-0.307860	0.438841	-1.119944	-0.933919	0.031334	0.055420	0.351770
22067	1.204334	-0.140863	9.877558	-0.019905	-0.005875	0.078977	-0.309243	0.436712	-1.118340	-0.934471	0.031983	0.055229	0.350272
22068	1.206393	-0.281626	9.640418	0.023307	-0.007299	0.079114	-0.308199	0.438614	-1.117894	-0.935025	0.031731	0.055515	0.348770
22069	1.253604	-0.212805	9.679854	0.085617	0.017282	0.041437	-0.306619	0.436362	-1.117717	-0.935402	0.030201	0.055659	0.347869
22070	1.171097	-0.204592	9.691702	0.034410	0.030263	0.074088	-0.305432	0.434138	-1.118332	-0.935964	0.029473	0.055325	0.346472
22071	0.980591	-0.227450	9.835245	0.044610	0.059676	-0.033510	-0.303983	0.432021	-1.117884	-0.935839	0.028326	0.054429	0.347045
22072	1.045559	-0.192283	9.913988	-0.021300	0.022697	0.001393	-0.302539	0.431466	-1.119247	-0.935855	0.028613	0.053894	0.347062
22073	1.104568	-0.273761	9.670928	-0.018383	0.024671	-0.005662	-0.302677	0.433467	-1.115860	-0.935849	0.028915	0.053199	0.347162
22074	1.162686	-0.258135	9.759235	-0.014051	0.011234	-0.035809	-0.302415	0.433731	-1.115589	-0.935597	0.029106	0.052949	0.347862
22075	1.222615	-0.091993	9.836836	-0.030036	0.008718	-0.011143	-0.302023	0.434323	-1.117701	-0.935527	0.029727	0.052483	0.348068
22076	1.103692	-0.239804	9.608070	-0.018843	0.017102	-0.023393	-0.301509	0.437579	-1.115478	-0.935363	0.029981	0.052083	0.348546
22077	1.094904	-0.111289	9.938959	0.008342	0.023738	-0.030349	-0.302160	0.436275	-1.118302	-0.935197	0.029750	0.051618	0.349080
22078	1.141959	-0.209981	9.637900	-0.045603	-0.027831	0.094692	-0.300722	0.437511	-1.113230	-0.935793	0.030940	0.051801	0.347348
22079	1.090382	-0.298295	9.627357	0.040196	0.021691	-0.009029	-0.300194	0.436123	-1.113546	-0.935793	0.030149	0.051586	0.347450
22080	1.072548	-0.104427	9.808258	0.008967	0.024307	-0.053322	-0.300198	0.437514	-1.113901	-0.935444	0.029802	0.051263	0.348466
22081	1.053531	-0.153336	9.615506	0.127239	0.043333	-0.063428	-0.300445	0.432753	-1.117104	-0.935134	0.027164	0.051287	0.349508
22082	1.033146	-0.061446	9.878927	0.250274	0.082789	-0.250220	-0.298863	0.430105	-1.117737	-0.933570	0.021693	0.051660	0.353988
22083	1.175639	0.086771	9.901434	0.014605	0.015645	-0.132076	-0.298331	0.427966	-1.121531	-0.932671	0.021272	0.051446	0.356408
22084	1.212664	-0.128614	9.523933	0.014691	-0.024830	-0.005901	0.067078	0.295169	-0.858438	-0.932706	0.021198	0.052060	0.356230
22085	1.150361	-0.003507	9.766563	0.053305	-0.041219	0.094903	0.096224	0.281883	-0.837930	-0.933375	0.020698	0.053098	0.354348
22086	1.187133	-0.012540	9.844775	0.057090	-0.047982	0.154095	0.097018	0.279643	-0.837479	-0.934449	0.020178	0.054373	0.351343
22087	1.064516	0.045904	9.749117	0.026256	-0.035143	0.199195	0.103324	0.275418	-0.834229	-0.935829	0.020247	0.055068	0.347537
22088	1.112930	-0.205648	9.680298	0.031956	-0.023379	0.156854	0.103723	0.273631	-0.835088	-0.936909	0.020026	0.055703	0.344524
22089	1.139250	-0.059537	9.730545	0.009154	-0.014150	0.135611	0.105302	0.271674	-0.835699	-0.937843	0.020205	0.055912	0.341929
22090	1.158548	-0.061618	9.690238	-0.024726	-0.006229	0.091348	0.106882	0.269711	-0.836045	-0.938457	0.020856	0.055863	0.340210
22091	1.184026	-0.119404	9.720336	-0.028902	-0.007734	0.078944	0.106883	0.268786	-0.831822	-0.938987	0.021644	0.055718	0.338718
22092	1.173526	-0.063760	9.815863	-0.056755	-0.005311	0.043507	0.108584	0.270262	-0.831529	-0.939257	0.022837	0.055454	0.337933
22093	1.245039	-0.397428	9.637664	-0.071233	-0.037513	-0.025700	0.106212	0.273889	-0.830590	-0.939023	0.024516	0.055632	0.338438
22094	1.330664	0.473004	9.258277	0.079472	-0.024278	-0.005739	-0.300015	0.420799	-1.120808	-0.938882	0.023243	0.056660	0.338747
22095	0.979564	-0.543000	9.818340	-0.154411	-0.079763	0.251429	-0.299092	0.419115	-1.120606	-0.940420	0.027077	0.056941	0.334118
22096	1.241587	-0.120808	9.524762	-0.001323	-0.029889	0.121317	-0.300146	0.420790	-1.120276	-0.941185	0.027484	0.057467	0.331832
22097	1.068792	-0.177322	9.693171	0.089594	0.024628	-0.038915	-0.300794	0.418342	-1.121408	-0.941017	0.025694	0.057567	0.332435
22098	1.161747	0.072367	10.018874	-0.048776	0.013063	-0.051920	-0.299930	0.417070	-1.118596	-0.940651	0.026511	0.057062	0.333493
22099	1.211730	-0.329689	9.496370	-0.009921	-0.000699	-0.058057	-0.299808	0.420232	-1.117967	-0.940271	0.026738	0.056989	0.334557
22100	1.279008	-0.289626	9.570333	0.075494	0.049429	-0.114067	-0.300072	0.420832	-1.119804	-0.939588	0.024902	0.056663	0.336664
22101	1.325223	-0.162566	9.662249	0.055801	0.031783	-0.054142	-0.301111	0.417852	-1.121481	-0.939300	0.023690	0.056427	0.337594
22102	1.344065	-0.050600	9.430938	-0.072981	0.045602	-0.081867	-0.299811	0.421570	-1.122175	-0.938750	0.024706	0.055154	0.339258
22103	1.197367	0.179375	9.694425	0.274864	0.136712	-0.049153	-0.297253	0.418263	-1.121451	-0.938699	0.018664	0.054447	0.339900
22104	1.145730	0.421209	10.215681	0.366228	0.076216	0.055940	-0.294072	0.406720	-1.121586	-0.939253	0.011377	0.055522	0.338514
22105	0.994738	0.071371	10.064470	-0.034948	-0.018978	0.100097	-0.293539	0.404095	-1.122207	-0.939913	0.012357	0.055592	0.336630
22106	1.060635	-0.036713	9.533016	-0.124326	0.007137	-0.052075	-0.293015	0.404377	-1.123001	-0.939524	0.014633	0.054672	0.337774
22107	1.024617	0.059714	9.478236	0.106155	0.034051	0.016899	-0.291973	0.406543	-1.122015	-0.939718	0.012515	0.054716	0.337312
22108	0.789294	-0.007635	9.726636	0.211999	0.004621	0.092238	-0.291306	0.402646	-1.121481	-0.940371	0.008646	0.056075	0.335384
22109	0.635584	0.086691	9.985948	0.113362	0.028715	-0.052883	-0.290369	0.396120	-1.121166	-0.940081	0.006345	0.056252	0.336220
22110	0.578483	0.153614	9.974064	-0.061919	-0.001939	-0.167665	-0.290639	0.398874	-1.120412	-0.938927	0.007379	0.055933	0.339461
22111	0.534036	-0.099652	9.644891	-0.094786	-0.008117	-0.217288	-0.293265	0.400097	-1.123001	-0.937434	0.009053	0.055387	0.343609
22112	0.505926	-0.158421	9.579490	0.045269	0.010228	-0.336072	-0.294320	0.402055	-1.122927	-0.935116	0.007806	0.055605	0.349865
22113	0.728833	0.112629	9.755161	0.069628	0.013037	-0.440363	-0.296037	0.406043	-1.120257	-0.932041	0.006009	0.055802	0.357979
22114	1.073987	0.317929	9.862878	0.011456	0.007537	-0.488408	-0.297359	0.409538	-1.120663	-0.928502	0.005241	0.055838	0.367067
22115	1.400158	0.476751	9.804299	-0.054008	0.001977	-0.464855	-0.299333	0.411822	-1.121897	-0.925064	0.005796	0.055359	0.375711
22116	1.617833	0.468545	9.628129	-0.058280	-0.010081	-0.373929	-0.300793	0.417639	-1.120899	-0.922200	0.006583	0.055187	0.382698
22117	1.512031	0.422934	9.596346	-0.002065	0.014878	-0.249796	-0.302247	0.421534	-1.120494	-0.920309	0.006324	0.054881	0.387271
