# Supplementary material for: Identification of Haptic Based Guiding Using Hard Reins
Source: PLoS One. 2015 Jul 22;10(7):e0132020. doi: 10.1371/journal.pone.0132020 (PMC4511788; doi:10.1371/journal.pone.0132020)
Supplement: S2 File — (ZIP) [file pone.0132020.s002.zip › MotionData2/Subject11/T5/fc5.txt]

// Start Time: 0
// Sample rate: 25.0Hz
// Scenario: 4.0
// Firmware Version: 2.6.1
Counter	Acc_X	Acc_Y	Acc_Z	Gyr_X	Gyr_Y	Gyr_Z	Mag_X	Mag_Y	Mag_Z	Quat_w	Quat_x	Quat_y	Quat_z
22594	9.689888	-0.346796	1.604984	-0.552398	-0.011309	0.029489	-0.744195	-0.266031	-0.315955	-0.655907	-0.318782	0.553368	-0.402427
22595	9.670783	-0.288658	1.606777	-0.568870	-0.030159	0.030300	-0.744902	-0.266172	-0.315387	-0.659060	-0.313415	0.557118	-0.396271
22596	9.668480	-0.249945	1.611181	-0.546973	-0.012227	0.028681	-0.746747	-0.264473	-0.315636	-0.662198	-0.308036	0.560367	-0.390636
22597	9.687881	-0.235597	1.606162	-0.546117	-0.019420	0.026972	-0.746328	-0.263633	-0.313658	-0.665241	-0.302866	0.563680	-0.384697
22598	9.681232	-0.253002	1.521789	-0.548859	-0.022977	0.023424	-0.747043	-0.262367	-0.311525	-0.668202	-0.297557	0.566960	-0.378844
22599	9.683526	-0.289283	1.519775	-0.541642	-0.030188	0.020010	-0.746904	-0.261517	-0.312645	-0.671037	-0.292557	0.570248	-0.372741
22600	9.862184	-0.334092	1.491038	-0.547236	-0.055385	0.021901	-0.747755	-0.261524	-0.309819	-0.673524	-0.287481	0.573847	-0.366634
22601	9.789234	-0.333194	1.561203	-0.552669	-0.051774	0.022681	-0.750595	-0.258975	-0.309911	-0.676042	-0.282414	0.577428	-0.360260
22602	9.732058	-0.280103	1.490610	-0.542642	-0.040916	0.012115	-0.750166	-0.260108	-0.309363	-0.678629	-0.277361	0.580646	-0.354096
22603	9.683969	-0.340552	1.438187	-0.552371	-0.006726	0.021507	-0.750741	-0.258274	-0.308353	-0.681561	-0.271943	0.583509	-0.347906
22604	9.597282	-0.366832	1.399933	-0.556114	-0.019203	0.007366	-0.750890	-0.256292	-0.309740	-0.684394	-0.266562	0.586404	-0.341584
22605	9.703047	-0.401091	1.438837	-0.556099	-0.010087	-0.003290	-0.750046	-0.255163	-0.310017	-0.687357	-0.261360	0.589106	-0.334941
22606	9.611258	-0.381057	1.458068	-0.543398	-0.008292	-0.010246	-0.750326	-0.256012	-0.309460	-0.690254	-0.256244	0.591571	-0.328530
22607	9.698274	-0.367166	1.448130	-0.539882	-0.011652	-0.037588	-0.751031	-0.256578	-0.308614	-0.693222	-0.251633	0.593911	-0.321550
22608	9.737493	-0.396989	1.356586	-0.550809	-0.022462	-0.031449	-0.750753	-0.255591	-0.308324	-0.696013	-0.246715	0.596409	-0.314633
22609	9.752028	-0.377732	1.358768	-0.552545	-0.015356	-0.019122	-0.750750	-0.256441	-0.307488	-0.698757	-0.241690	0.598873	-0.307693
22610	9.742016	-0.338592	1.423588	-0.558007	-0.002516	-0.041381	-0.749755	-0.257573	-0.307648	-0.701761	-0.236627	0.600985	-0.300595
22611	9.669408	-0.401000	1.419549	-0.559719	-0.002768	-0.013999	-0.749472	-0.257429	-0.308495	-0.704534	-0.231315	0.603232	-0.293660
22612	9.703303	-0.304331	1.452255	-0.556041	0.004364	-0.006905	-0.750328	-0.255735	-0.307906	-0.707282	-0.225784	0.605290	-0.287049
22613	9.698777	-0.304545	1.413601	-0.545225	-0.004600	-0.017338	-0.750745	-0.257284	-0.308906	-0.709862	-0.220685	0.607361	-0.280191
22614	9.751763	-0.333880	1.413857	-0.557789	0.017041	-0.012303	-0.748767	-0.256723	-0.308915	-0.712682	-0.215088	0.609117	-0.273491
22615	9.689173	-0.360282	1.380405	-0.562265	0.017827	0.001780	-0.751031	-0.256436	-0.308895	-0.715375	-0.209349	0.610943	-0.266757
22616	9.732252	-0.396623	1.409750	-0.543229	0.009598	0.005594	-0.750180	-0.257000	-0.309753	-0.717825	-0.203748	0.612698	-0.260416
22617	9.683962	-0.372061	1.424040	-0.545036	0.003149	0.021529	-0.751028	-0.256999	-0.309464	-0.720039	-0.198052	0.614623	-0.254082
22618	9.703250	-0.352772	1.435881	-0.548694	0.006886	0.009084	-0.751032	-0.256007	-0.310440	-0.722342	-0.192313	0.616359	-0.247669
22619	9.693634	-0.362439	1.426336	-0.544986	0.011252	0.022367	-0.750328	-0.255449	-0.308890	-0.724533	-0.186531	0.618069	-0.241348
22620	9.683907	-0.386561	1.424201	-0.545076	0.006013	0.003816	-0.749484	-0.254317	-0.310153	-0.726717	-0.180884	0.619680	-0.234862
22621	9.707932	-0.430259	1.417408	-0.555922	0.007772	0.014294	-0.750192	-0.253890	-0.310707	-0.728821	-0.175026	0.621361	-0.228246
22622	9.700523	-0.439774	1.434439	-0.555911	0.007737	0.017829	-0.751188	-0.252618	-0.310404	-0.730879	-0.169011	0.622943	-0.221798
22623	9.692870	-0.439393	1.487607	-0.566806	0.011415	0.015021	-0.751474	-0.251624	-0.311659	-0.732933	-0.162934	0.624515	-0.215041
22624	9.693528	-0.473867	1.386500	-0.552255	0.013190	0.010758	-0.750492	-0.249934	-0.311085	-0.734953	-0.157009	0.625870	-0.208515
22625	9.664368	-0.446857	1.424901	-0.555926	0.004121	0.018728	-0.751062	-0.248943	-0.311352	-0.736735	-0.151043	0.627410	-0.201901
22626	9.700133	-0.507335	1.452109	-0.546874	0.002341	0.011766	-0.751489	-0.248090	-0.312890	-0.738476	-0.145206	0.628802	-0.195390
22627	9.693323	-0.488245	1.405992	-0.555889	0.013206	0.010712	-0.752469	-0.250347	-0.312765	-0.740276	-0.139275	0.630080	-0.188661
22628	9.683444	-0.488002	1.435000	-0.539590	0.011420	0.000295	-0.751915	-0.247667	-0.312319	-0.742033	-0.133634	0.631173	-0.182069
22629	9.700548	-0.541611	1.382413	-0.564215	-0.004630	-0.005203	-0.751916	-0.247525	-0.312599	-0.743559	-0.127817	0.632599	-0.174931
22630	9.707813	-0.495617	1.401222	-0.556001	0.004359	-0.006925	-0.752481	-0.247952	-0.311190	-0.745171	-0.122030	0.633729	-0.167975
22631	9.707670	-0.444592	1.444149	-0.546954	0.004372	-0.013007	-0.752757	-0.249076	-0.312609	-0.746663	-0.116512	0.634836	-0.160942
22632	9.700433	-0.493033	1.420535	-0.552320	0.007863	0.001941	-0.752193	-0.248796	-0.312329	-0.748158	-0.110637	0.635814	-0.154146
22633	9.712217	-0.478334	1.463851	-0.546849	0.018746	-0.008676	-0.751627	-0.248938	-0.312475	-0.749689	-0.104996	0.636613	-0.147194
22634	9.688383	-0.478426	1.425221	-0.561359	0.024268	-0.014190	-0.751201	-0.249078	-0.313044	-0.751333	-0.099124	0.637228	-0.140051
22635	9.690591	-0.492820	1.444710	-0.532266	0.027716	-0.012104	-0.751055	-0.250209	-0.312916	-0.752831	-0.093698	0.637741	-0.133238
22636	9.678427	-0.449029	1.478068	-0.559467	0.038673	-0.014257	-0.751614	-0.251762	-0.312646	-0.754527	-0.087802	0.638023	-0.126124
22637	9.688211	-0.439500	1.465866	-0.537765	0.024180	-0.016565	-0.750626	-0.251054	-0.313915	-0.755875	-0.082340	0.638495	-0.119155
22638	9.673507	-0.453771	1.487793	-0.548607	0.031396	-0.012318	-0.750061	-0.250626	-0.315606	-0.757328	-0.076586	0.638754	-0.112171
22639	9.687799	-0.444013	1.516663	-0.543102	0.040365	-0.010537	-0.749914	-0.252041	-0.314917	-0.758751	-0.070911	0.638900	-0.105240
22640	9.648376	-0.447963	1.618250	-0.548522	0.053085	-0.020423	-0.749911	-0.252315	-0.317316	-0.760371	-0.065205	0.638711	-0.098150
22641	9.663232	-0.428964	1.579355	-0.554110	0.031515	-0.023002	-0.748918	-0.252595	-0.318877	-0.761592	-0.059520	0.638888	-0.090869
22642	9.687442	-0.429177	1.569659	-0.556779	0.031379	-0.006219	-0.747785	-0.252881	-0.318607	-0.762789	-0.053540	0.638950	-0.083844
22643	9.667983	-0.419236	1.593739	-0.554084	0.029601	-0.010604	-0.748631	-0.253584	-0.318889	-0.763830	-0.047685	0.639063	-0.076742
22644	9.663025	-0.414250	1.613022	-0.552281	0.031450	-0.016788	-0.745376	-0.253873	-0.319341	-0.764908	-0.041901	0.638996	-0.069600
22645	9.679826	-0.428827	1.617995	-0.550430	0.042343	-0.026563	-0.745508	-0.255558	-0.322035	-0.766000	-0.036275	0.638785	-0.062305
22646	9.644317	-0.414617	1.535724	-0.557669	0.043253	-0.024001	-0.745930	-0.255835	-0.323444	-0.767111	-0.030479	0.638427	-0.054982
22647	9.648271	-0.396968	1.656345	-0.546943	0.017046	-0.021063	-0.744657	-0.255553	-0.324014	-0.767736	-0.024854	0.638497	-0.047798
22648	9.667420	-0.418779	1.666228	-0.552325	0.025133	-0.015867	-0.743949	-0.255839	-0.323600	-0.768474	-0.019051	0.638305	-0.040645
22649	9.658149	-0.387514	1.632061	-0.559741	0.004511	-0.022901	-0.744232	-0.255837	-0.323880	-0.768812	-0.013253	0.638471	-0.033264
22650	9.648307	-0.367906	1.665686	-0.545233	0.002654	-0.024490	-0.744789	-0.257668	-0.325022	-0.769136	-0.007687	0.638507	-0.026055
22651	9.682368	-0.380462	1.624701	-0.538784	0.013392	-0.019165	-0.743940	-0.257526	-0.325873	-0.769451	-0.002152	0.638419	-0.019001
22652	9.689664	-0.370856	1.622168	-0.532495	0.007137	-0.027897	-0.744219	-0.258514	-0.325740	-0.769707	0.003178	0.638278	-0.011899
22653	9.689026	-0.360640	1.709047	-0.559647	0.017947	-0.014130	-0.743795	-0.258230	-0.326586	-0.769952	0.009103	0.638020	-0.004658
22654	9.621620	-0.418536	1.659038	-0.545167	0.009825	-0.021006	-0.741812	-0.258654	-0.328015	-0.770111	0.014717	0.637735	0.002502
22655	9.686613	-0.365474	1.706688	-0.555975	0.027905	-0.021226	-0.741658	-0.261479	-0.327764	-0.770351	0.020497	0.637215	0.009802
22656	9.628811	-0.367632	1.689874	-0.563254	0.027982	-0.026631	-0.742660	-0.258652	-0.328009	-0.770600	0.026314	0.636541	0.017285
22657	9.614487	-0.326457	1.689433	-0.577774	0.024334	-0.014391	-0.741805	-0.260064	-0.328594	-0.770646	0.032519	0.635951	0.024749
22658	9.594328	-0.376552	1.774595	-0.554193	0.026129	-0.026526	-0.739962	-0.260911	-0.329885	-0.770737	0.038190	0.635197	0.032110
22659	9.628487	-0.437671	1.697905	-0.564242	0.002578	-0.007034	-0.741659	-0.261196	-0.327902	-0.770383	0.044296	0.634828	0.039259
22660	9.522127	-0.327777	1.771731	-0.549602	0.025038	-0.008781	-0.740383	-0.261760	-0.329046	-0.770341	0.050113	0.633972	0.046286
22661	9.727587	-0.327378	2.042094	-0.541233	0.052735	0.014177	-0.741500	-0.265148	-0.328509	-0.770540	0.056088	0.632716	0.052856
22662	9.669323	-0.135224	2.177766	-0.549392	0.063581	0.014021	-0.740087	-0.264583	-0.329641	-0.770880	0.062142	0.631138	0.059559
22663	9.577065	0.195490	2.406178	-0.567286	-0.028282	0.018812	-0.740228	-0.264868	-0.328798	-0.769913	0.068652	0.630972	0.066294
22664	9.264691	0.322405	2.289190	-0.553169	-0.098663	0.020252	-0.743621	-0.265429	-0.327509	-0.768076	0.075032	0.631775	0.072725
22665	9.847554	0.215460	2.393511	-0.553615	-0.144165	-0.021836	-0.744622	-0.263889	-0.322834	-0.765485	0.080939	0.633340	0.079765
22666	9.824683	0.031812	2.762892	-0.531576	-0.111134	-0.002365	-0.743920	-0.263337	-0.319451	-0.763362	0.086701	0.634290	0.086243
22667	9.179139	0.063946	2.613577	-0.549758	-0.134768	0.022217	-0.745755	-0.265039	-0.315791	-0.760863	0.093068	0.635495	0.092587
22668	8.911259	0.366702	2.446238	-0.548251	-0.181609	0.018975	-0.747312	-0.266191	-0.308181	-0.757720	0.099460	0.637344	0.098798
22669	9.099715	0.351282	2.103022	-0.559686	-0.275191	0.015931	-0.748732	-0.266354	-0.300561	-0.753275	0.106121	0.640521	0.105108
22670	9.510674	0.513481	1.786523	-0.565020	-0.263483	0.026532	-0.751992	-0.266944	-0.290395	-0.748909	0.112997	0.643423	0.111233
22671	9.705815	0.697253	1.610226	-0.588106	-0.185109	0.043545	-0.755670	-0.268660	-0.281365	-0.745458	0.120174	0.644977	0.117708
22672	9.632461	0.567573	1.669767	-0.547342	-0.057377	0.043203	-0.756520	-0.269814	-0.273479	-0.743682	0.126496	0.644677	0.123806
22673	10.220775	0.215244	1.576253	-0.559228	0.059692	0.061887	-0.756943	-0.270526	-0.271510	-0.743377	0.132835	0.642481	0.130244
22674	10.533144	-0.378073	2.089911	-0.526621	0.045122	0.061436	-0.756373	-0.272234	-0.267869	-0.742906	0.138802	0.640563	0.136032
22675	9.146165	-0.488268	1.624205	-0.536937	0.055744	0.169785	-0.755950	-0.272242	-0.265617	-0.742801	0.146190	0.638061	0.140549
22676	9.360961	-1.243070	0.953318	-0.555782	-0.105658	0.196190	-0.756948	-0.271693	-0.260107	-0.740571	0.154715	0.637819	0.144239
22677	10.756960	-1.362722	1.390163	-0.560143	-0.211900	0.206772	-0.760353	-0.271582	-0.248665	-0.736944	0.163707	0.638998	0.147630
22678	10.092651	-1.139395	1.262904	-0.543833	-0.156937	0.091521	-0.763468	-0.273600	-0.234005	-0.733645	0.170841	0.639772	0.152544
22679	9.240598	-0.958929	1.049383	-0.561909	-0.156156	0.104433	-0.766858	-0.277306	-0.221052	-0.730282	0.178388	0.640335	0.157597
22680	10.094104	-1.281180	1.008340	-0.552722	-0.173736	0.160516	-0.769985	-0.275923	-0.210162	-0.726819	0.186563	0.640964	0.161535
22681	9.751720	-1.105702	1.668949	-0.558112	-0.128461	0.131788	-0.772391	-0.278508	-0.195232	-0.723778	0.194311	0.640912	0.166193
22682	9.116302	-1.127346	1.433228	-0.557568	-0.178649	0.094826	-0.775513	-0.277824	-0.186463	-0.719882	0.201705	0.641725	0.171095
22683	9.160700	-1.084760	1.331202	-0.564905	-0.187549	0.087737	-0.776236	-0.275730	-0.178544	-0.715786	0.209167	0.642535	0.176206
22684	9.241864	-1.186367	1.397472	-0.556429	-0.120615	0.054694	-0.778230	-0.274342	-0.169917	-0.712363	0.215792	0.642565	0.181886
22685	9.424961	-1.327860	1.372225	-0.549553	-0.174474	0.031240	-0.779513	-0.273518	-0.161866	-0.708184	0.222254	0.643336	0.187612
22686	9.437810	-1.221906	1.322696	-0.546670	-0.136461	0.011597	-0.781074	-0.273247	-0.157341	-0.704313	0.228202	0.643703	0.193684
22687	9.127783	-1.230708	1.149225	-0.552759	-0.071124	-0.040241	-0.781071	-0.274672	-0.153410	-0.701064	0.233375	0.643188	0.200884
22688	9.268747	-1.339054	0.971428	-0.516080	-0.011653	-0.057846	-0.778805	-0.275813	-0.151748	-0.698550	0.237474	0.642133	0.208086
22689	9.495136	-1.475850	0.967818	-0.559233	0.068008	-0.074735	-0.779793	-0.276090	-0.152730	-0.696804	0.241717	0.639677	0.216450
22690	9.531803	-1.513297	1.200167	-0.558776	0.134449	-0.050376	-0.778647	-0.278334	-0.157977	-0.695865	0.245849	0.636249	0.224760
22691	11.196665	-1.570957	0.613801	-0.550842	0.211687	-0.003511	-0.776375	-0.278160	-0.169549	-0.696172	0.250245	0.631343	0.232652
22692	11.105027	-1.097718	0.830956	-0.556930	0.176520	-0.096222	-0.775812	-0.276019	-0.177000	-0.695414	0.253544	0.627439	0.241732
22693	10.675430	-1.048955	0.852734	-0.563512	0.103843	-0.032241	-0.774537	-0.275154	-0.183342	-0.694025	0.258235	0.623986	0.249571
22694	10.083829	-0.798706	0.079885	-0.552743	0.167893	0.048826	-0.774829	-0.271741	-0.190351	-0.693751	0.263274	0.619358	0.256499
22695	9.662649	0.253159	0.121872	-0.544097	0.141118	0.015522	-0.775400	-0.269174	-0.197506	-0.693001	0.268063	0.615166	0.263559
22696	9.597243	0.334244	-0.118174	-0.561980	-0.083544	-0.038146	-0.773553	-0.269434	-0.205556	-0.689000	0.273427	0.614327	0.270407
22697	10.444218	-0.517494	-0.194378	-0.547654	-0.157780	0.001469	-0.775280	-0.262653	-0.205190	-0.684318	0.279626	0.614268	0.276030
22698	9.832369	-0.699785	0.185442	-0.556225	-0.091464	0.034411	-0.777556	-0.259683	-0.204718	-0.680519	0.285792	0.613061	0.281732
22699	9.065175	-0.350950	0.313064	-0.558103	-0.087828	0.022748	-0.778563	-0.255583	-0.205653	-0.676613	0.291969	0.611789	0.287514
22700	8.944881	-0.142016	0.364055	-0.536079	-0.170455	-0.018065	-0.779560	-0.254455	-0.204224	-0.671544	0.297622	0.611966	0.293167
22701	9.815969	-0.391727	-0.040288	-0.556709	-0.146951	-0.004131	-0.782258	-0.252624	-0.200943	-0.666624	0.303730	0.611574	0.298893
22702	10.217002	-0.360632	-0.075002	-0.539116	-0.120462	0.051732	-0.783966	-0.250797	-0.197105	-0.662445	0.309931	0.610535	0.303902
22703	10.065855	-0.203312	0.194087	-0.548280	0.013625	0.071124	-0.784547	-0.246977	-0.199033	-0.659854	0.315818	0.607528	0.309454
22704	9.418608	-0.075250	0.309514	-0.546228	0.066907	0.047699	-0.784694	-0.245132	-0.201550	-0.657779	0.320869	0.603896	0.315720
22705	9.528395	-0.142825	0.435777	-0.538030	0.075932	0.042440	-0.785837	-0.242158	-0.203201	-0.655714	0.325818	0.600230	0.321879
22706	9.827888	-0.205495	0.378081	-0.536655	0.164484	0.017198	-0.786113	-0.243133	-0.207155	-0.654567	0.329696	0.595477	0.329013
22707	9.860650	-0.296995	0.466050	-0.545314	0.232982	0.018436	-0.784278	-0.241142	-0.212644	-0.654049	0.333364	0.589766	0.336547
22708	10.429703	-0.708377	0.958003	-0.532726	0.225875	0.004513	-0.783147	-0.239713	-0.218557	-0.653444	0.336573	0.584205	0.344142
22709	10.411109	-1.272210	1.215631	-0.565491	0.208910	0.000607	-0.779740	-0.241681	-0.223678	-0.652264	0.340403	0.578652	0.351909
22710	9.022220	-1.586910	0.897197	-0.552659	0.178573	0.042212	-0.780856	-0.244777	-0.226238	-0.651107	0.344569	0.573198	0.358853
22711	8.915975	-1.301610	0.420531	-0.560783	0.038161	0.033286	-0.780298	-0.242800	-0.226785	-0.648099	0.349918	0.569562	0.364861
22712	9.770165	-1.306844	0.443611	-0.548717	-0.000428	-0.077627	-0.778596	-0.243932	-0.227092	-0.643928	0.353897	0.567202	0.372016
22713	10.061810	-1.519755	0.701740	-0.544785	0.002362	0.011770	-0.780153	-0.244076	-0.225109	-0.640360	0.359034	0.564198	0.377775
22714	9.855138	-1.415405	0.947330	-0.551704	0.061743	0.021015	-0.781986	-0.244915	-0.226512	-0.637492	0.363641	0.560225	0.384080
22715	9.503481	-1.108312	1.002369	-0.548061	0.074373	0.013868	-0.780141	-0.246187	-0.227386	-0.634625	0.368264	0.556157	0.390285
22716	9.614929	-1.046330	0.977364	-0.537547	0.042385	-0.038859	-0.780144	-0.245191	-0.229630	-0.631070	0.372115	0.552887	0.396984
22717	9.530608	-1.055617	0.953416	-0.527238	-0.036648	-0.072771	-0.779568	-0.247453	-0.229377	-0.626343	0.376345	0.550931	0.403154
22718	10.001944	-1.486296	0.967257	-0.557376	-0.072530	-0.070209	-0.778580	-0.247462	-0.227270	-0.621012	0.380950	0.549088	0.409541
22719	9.805187	-1.501485	1.431648	-0.554523	-0.056624	-0.042029	-0.779420	-0.250153	-0.224333	-0.616014	0.385977	0.546809	0.415390
22720	9.607363	-1.774240	1.289970	-0.556039	-0.016954	-0.047667	-0.781104	-0.253687	-0.222102	-0.611369	0.390285	0.544022	0.421836
22721	10.399846	-1.782830	1.487154	-0.545258	-0.071735	0.036103	-0.781107	-0.252840	-0.221952	-0.606859	0.396143	0.541260	0.426416
22722	9.921556	-1.582638	1.326074	-0.543188	-0.022973	0.018070	-0.781692	-0.248604	-0.221339	-0.602696	0.400991	0.538061	0.431804
22723	9.224629	-1.347928	1.053745	-0.547074	-0.084526	0.044843	-0.782840	-0.244215	-0.224103	-0.598033	0.407034	0.535247	0.436109
22724	8.994148	-1.589876	0.781278	-0.540043	-0.129492	0.029212	-0.785417	-0.236574	-0.226680	-0.592745	0.412821	0.533183	0.440394
22725	8.994584	-1.978104	0.539132	-0.561705	-0.091014	-0.030586	-0.786286	-0.231193	-0.230703	-0.587133	0.418257	0.530835	0.445590
22726	9.367402	-2.214098	0.280290	-0.568507	-0.038896	-0.007042	-0.787450	-0.221984	-0.239053	-0.582147	0.423114	0.527657	0.451284
22727	9.517062	-2.287787	0.242248	-0.538611	0.092491	-0.003938	-0.787067	-0.210227	-0.250206	-0.578807	0.426905	0.523050	0.457333
22728	10.284911	-2.345770	-0.139932	-0.553792	0.254477	0.035750	-0.786113	-0.199024	-0.265175	-0.577305	0.429295	0.516137	0.464787
22729	10.248070	-0.476910	1.458285	-0.544190	0.122702	0.058059	-0.787877	-0.180326	-0.281312	-0.574706	0.433485	0.510493	0.470320
22730	8.876489	-0.640317	0.229553	-0.571059	0.158169	0.021899	-0.787099	-0.161072	-0.296618	-0.571808	0.436742	0.504558	0.477192
22731	9.277009	-0.115733	-0.122390	-0.539393	0.016979	-0.013853	-0.787451	-0.142958	-0.307840	-0.567369	0.441094	0.500749	0.482472
22732	10.995187	0.258115	0.709648	-0.548135	0.097992	0.019524	-0.785540	-0.124851	-0.318798	-0.563934	0.444551	0.495662	0.488540
22733	10.987691	-0.607554	0.637159	-0.562638	0.406702	-0.041037	-0.783035	-0.113096	-0.330954	-0.562751	0.445003	0.487403	0.497717
22734	10.210874	-0.046309	1.482527	-0.541885	0.530278	0.020244	-0.779964	-0.100336	-0.348319	-0.563478	0.444013	0.477357	0.507420
22735	9.260939	1.055111	1.572998	-0.550812	0.371301	-0.136407	-0.774891	-0.092670	-0.364344	-0.560896	0.443616	0.470312	0.517115
22736	9.049737	0.667612	1.234468	-0.559459	0.248102	-0.358757	-0.770634	-0.093058	-0.378192	-0.554706	0.441968	0.466464	0.528560
22737	10.113167	0.180700	1.741101	-0.548190	0.167946	-0.358002	-0.763797	-0.103655	-0.381175	-0.547743	0.441397	0.463556	0.538760
22738	9.892296	-0.173744	2.040159	-0.530950	0.131266	-0.301948	-0.759935	-0.112977	-0.383417	-0.541143	0.441061	0.460654	0.548113
22739	8.826614	-0.167421	1.592055	-0.556028	0.039014	-0.063902	-0.757931	-0.117913	-0.386585	-0.535996	0.444559	0.456337	0.553925
22740	9.403274	0.119984	1.752395	-0.537682	0.023586	0.046249	-0.756516	-0.118201	-0.386036	-0.532067	0.448588	0.451360	0.558523
22741	9.427124	0.559802	1.380154	-0.558274	0.330027	-0.150415	-0.755944	-0.118465	-0.392103	-0.528429	0.447984	0.444635	0.567779
22742	11.815648	0.186157	1.622772	-0.537571	0.234036	-0.276542	-0.748858	-0.119865	-0.400769	-0.522642	0.446667	0.440196	0.577547
22743	8.829517	-0.512073	1.363918	-0.554105	0.230429	-0.408328	-0.741348	-0.120978	-0.411127	-0.515026	0.444741	0.436756	0.588386
22744	8.185253	-0.973573	1.123452	-0.551021	0.040749	-0.267533	-0.738229	-0.121099	-0.419327	-0.507390	0.445756	0.433938	0.596283
22745	10.721009	-1.226464	1.113215	-0.550680	-0.058347	-0.236356	-0.735145	-0.114035	-0.422659	-0.499176	0.448637	0.431843	0.602544
22746	10.655411	-1.606780	1.296364	-0.570502	0.072637	-0.168462	-0.730664	-0.103019	-0.425960	-0.492701	0.450198	0.427501	0.609762
22747	10.620718	-1.666917	1.693380	-0.566518	0.102636	-0.103170	-0.729018	-0.089296	-0.434848	-0.487255	0.452407	0.422289	0.616102
22748	9.532840	-1.175706	1.848840	-0.552212	0.080008	-0.111877	-0.727964	-0.070642	-0.439734	-0.481592	0.454092	0.417503	0.622544
22749	8.679595	-1.306996	1.638799	-0.556370	-0.029236	-0.095513	-0.728312	-0.054383	-0.445197	-0.475156	0.457855	0.413498	0.627388
22750	8.939858	-1.465894	1.613643	-0.557259	-0.169634	-0.108781	-0.728388	-0.037303	-0.443044	-0.467312	0.462646	0.410932	0.631437
22751	9.272557	-1.814360	1.493848	-0.528188	-0.202565	-0.065747	-0.731293	-0.020503	-0.439744	-0.460011	0.468525	0.408521	0.634022
22752	9.489569	-1.868897	1.494166	-0.567816	-0.180374	-0.006154	-0.732778	-0.005409	-0.433796	-0.453176	0.474291	0.404889	0.636980
22753	9.610225	-1.855097	1.503516	-0.558528	-0.134268	-0.026649	-0.736373	0.007438	-0.430110	-0.446578	0.479866	0.400976	0.639933
22754	9.289277	-1.922936	1.154317	-0.550281	0.020774	-0.042601	-0.736977	0.015765	-0.428326	-0.440969	0.482520	0.396041	0.644882
22755	9.415832	-1.958522	1.002308	-0.547473	0.164715	-0.018654	-0.737280	0.020997	-0.430242	-0.436903	0.484199	0.389422	0.650397
22756	9.773005	-1.858937	1.053881	-0.535249	0.369840	0.012159	-0.731064	0.024116	-0.438432	-0.434788	0.482530	0.381014	0.657991
22757	11.140295	-1.011350	1.922181	-0.518069	0.278260	-0.013270	-0.724570	0.028935	-0.448156	-0.431873	0.482488	0.373611	0.664158
22758	9.052448	-0.320258	1.342147	-0.568107	0.174010	-0.137375	-0.721752	0.032906	-0.455323	-0.425873	0.482461	0.367822	0.671246
22759	9.909803	-0.002262	0.494109	-0.539946	-0.035896	-0.038189	-0.721188	0.033759	-0.457574	-0.419983	0.486558	0.363026	0.674601
22760	10.086337	-0.354178	1.210654	-0.544644	0.076378	-0.000053	-0.719789	0.036857	-0.455861	-0.415241	0.488552	0.357007	0.679292
22761	10.307714	-0.481575	1.545250	-0.558842	0.101071	0.066875	-0.718243	0.040545	-0.462035	-0.411489	0.491667	0.349742	0.683097
22762	10.918426	-0.433127	2.177002	-0.561366	0.014750	0.055092	-0.718972	0.045919	-0.463805	-0.406823	0.494955	0.343406	0.686722
22763	9.512768	-0.617394	2.214770	-0.547172	0.134099	-0.018329	-0.717269	0.045219	-0.466926	-0.402149	0.496857	0.336813	0.691351
22764	8.458634	-0.234972	2.013764	-0.561437	0.003935	0.024610	-0.716271	0.043813	-0.469485	-0.396930	0.500005	0.330797	0.694993
22765	8.779308	-0.078682	1.820691	-0.550599	-0.145503	0.011595	-0.716133	0.044086	-0.466524	-0.390681	0.505922	0.326045	0.696495
22766	9.705042	-0.260641	1.869812	-0.561322	-0.253327	-0.003628	-0.720645	0.039843	-0.461319	-0.383295	0.512366	0.322288	0.697636
22767	9.823842	-0.441694	2.023910	-0.555241	-0.157977	0.010005	-0.724895	0.039830	-0.454521	-0.376795	0.518377	0.317540	0.698912
22768	9.488572	-0.325330	1.742751	-0.561617	-0.033874	0.035667	-0.724737	0.035728	-0.452593	-0.371276	0.521908	0.311652	0.701882
22769	9.470897	-0.011387	1.683693	-0.527513	0.049704	0.042669	-0.725710	0.032206	-0.454313	-0.366746	0.524925	0.305363	0.704773
22770	9.615715	0.167085	1.768500	-0.552125	0.074685	-0.014340	-0.724134	0.027687	-0.455500	-0.361224	0.526470	0.299283	0.709067
22771	9.564109	0.335904	1.657945	-0.560421	0.102523	-0.098633	-0.721107	0.015552	-0.460443	-0.354574	0.528033	0.293620	0.713615
22772	9.376194	0.494390	1.690258	-0.548497	0.129551	-0.106641	-0.718812	0.008920	-0.463772	-0.348030	0.528119	0.288123	0.718993
22773	10.313434	0.235715	1.464744	-0.577611	0.130041	-0.133354	-0.716808	0.003693	-0.464547	-0.340756	0.529101	0.282379	0.724016
22774	9.260653	-0.323046	1.878352	-0.560778	0.205611	-0.148082	-0.713367	-0.005900	-0.469889	-0.333828	0.527817	0.276570	0.730395
22775	11.252237	-0.741287	1.933516	-0.554232	0.053801	-0.077720	-0.711913	-0.014796	-0.470981	-0.327114	0.529972	0.271021	0.733944
22776	10.447283	-0.897140	1.709186	-0.542472	0.014651	-0.049208	-0.709756	-0.022991	-0.471084	-0.320702	0.531800	0.265659	0.737404
22777	10.213267	-0.781324	1.442397	-0.547202	-0.033285	-0.027758	-0.710999	-0.029906	-0.471710	-0.314262	0.535403	0.260196	0.739514
22778	9.493034	-1.139600	1.399030	-0.554898	-0.074053	-0.109175	-0.712797	-0.039511	-0.469683	-0.306298	0.538215	0.255819	0.742336
22779	8.882702	-1.365802	0.943245	-0.560552	-0.148277	-0.075301	-0.714428	-0.055908	-0.463783	-0.298356	0.543291	0.251309	0.743413
22780	9.825554	-1.480649	1.305733	-0.546211	-0.204742	-0.005624	-0.717066	-0.068633	-0.457132	-0.291294	0.548408	0.246688	0.744004
22781	10.421224	-1.676022	1.582592	-0.559533	-0.052308	0.087139	-0.722119	-0.078809	-0.450858	-0.286185	0.552787	0.239775	0.745005
22782	9.742262	-1.470389	2.088661	-0.537086	0.018770	0.175292	-0.722529	-0.082486	-0.449061	-0.282951	0.555310	0.231967	0.746834
22783	8.484595	-1.197553	1.937479	-0.544862	-0.067789	0.171979	-0.723660	-0.082767	-0.448632	-0.279152	0.560154	0.224324	0.746981
22784	8.284256	-1.239433	1.609577	-0.558586	-0.229692	0.148013	-0.727055	-0.083766	-0.442979	-0.274083	0.566285	0.217858	0.746149
22785	9.046951	-1.710193	1.691136	-0.555070	-0.239310	0.121666	-0.731726	-0.084916	-0.433654	-0.268586	0.573410	0.211493	0.744536
22786	9.414900	-1.968418	1.737022	-0.571079	-0.181450	0.111432	-0.735830	-0.085345	-0.429116	-0.262964	0.578609	0.204960	0.744348
22787	9.532742	-1.938775	1.185582	-0.556664	-0.192850	0.073685	-0.739795	-0.085501	-0.421900	-0.256875	0.584746	0.198773	0.743355
22788	9.781202	-1.659029	1.336781	-0.543203	-0.033901	0.028714	-0.743466	-0.087906	-0.417950	-0.250875	0.587162	0.192828	0.745064
22789	9.445286	-1.506255	1.466014	-0.544634	0.215282	-0.032159	-0.742324	-0.089877	-0.420517	-0.244884	0.586651	0.185929	0.749201
22790	9.929119	-1.321130	1.410138	-0.562548	0.299831	-0.099111	-0.738908	-0.092963	-0.429313	-0.237960	0.583577	0.179500	0.755376
22791	10.331360	-0.786781	1.461632	-0.559146	0.229668	-0.006489	-0.734944	-0.091810	-0.439197	-0.232171	0.582892	0.171972	0.759446
22792	10.180993	-0.155938	0.928006	-0.538811	0.113836	0.042306	-0.731843	-0.088123	-0.445947	-0.226952	0.582902	0.165095	0.762536
22793	10.900774	-0.083351	0.892403	-0.540918	0.059666	0.065773	-0.732011	-0.081479	-0.447990	-0.221807	0.584888	0.157823	0.764068
22794	9.981997	-0.124714	1.082577	-0.554336	0.199510	0.137095	-0.730661	-0.065647	-0.453753	-0.218068	0.583858	0.149207	0.767655
22795	9.589748	0.165790	0.763305	-0.556067	0.090039	0.086410	-0.728731	-0.052638	-0.460396	-0.213079	0.585436	0.141362	0.769337
22796	10.197500	0.162321	0.820525	-0.538435	-0.113160	0.039331	-0.729643	-0.037948	-0.460798	-0.207074	0.588756	0.135458	0.769505
22797	10.124265	-0.608404	1.177193	-0.562018	-0.102006	0.007893	-0.733929	-0.028913	-0.456723	-0.200181	0.593005	0.129304	0.769125
22798	9.437398	-0.262572	0.906027	-0.554561	-0.051273	-0.033108	-0.731554	-0.021853	-0.458218	-0.192988	0.595144	0.123743	0.770225
22799	9.134525	-0.082260	0.834343	-0.565255	-0.114383	-0.124883	-0.736079	-0.022413	-0.456497	-0.183913	0.599153	0.119203	0.770054
22800	9.044756	0.037949	0.642222	-0.548255	-0.165932	-0.111976	-0.737914	-0.024117	-0.452555	-0.175256	0.602716	0.115097	0.769917
22801	9.420656	-0.082241	0.353086	-0.561611	-0.290349	-0.090062	-0.740733	-0.027805	-0.445525	-0.166273	0.609369	0.110870	0.767288
22802	9.243570	0.133889	-0.047804	-0.566568	-0.253092	-0.023106	-0.747367	-0.032619	-0.436787	-0.158508	0.614388	0.105697	0.765657
22803	9.886430	0.352163	-0.053517	-0.543758	-0.234324	-0.008640	-0.750611	-0.036452	-0.428487	-0.151033	0.620174	0.100627	0.763182
22804	10.746310	0.131910	0.375503	-0.544910	0.024185	0.007579	-0.753137	-0.041538	-0.425984	-0.144521	0.620825	0.094555	0.764689
22805	10.918502	-0.439027	1.234651	-0.534993	0.138933	0.061759	-0.752558	-0.044073	-0.428552	-0.138907	0.620907	0.087667	0.766482
22806	9.259949	-0.955194	1.665511	-0.527572	-0.038607	0.136820	-0.750008	-0.044925	-0.428862	-0.134463	0.622608	0.080411	0.766690
22807	8.793988	-1.008878	0.729150	-0.541224	-0.107619	0.200720	-0.753126	-0.044654	-0.423339	-0.130436	0.626594	0.072349	0.764939
22808	9.877663	-1.134029	0.359379	-0.555526	-0.313679	0.095885	-0.756254	-0.042126	-0.416946	-0.124573	0.632410	0.065897	0.761707
22809	10.075815	-1.326990	0.235611	-0.549408	-0.213709	0.098903	-0.759938	-0.042001	-0.409306	-0.118664	0.637762	0.059239	0.758728
22810	9.872477	-1.414916	0.270695	-0.566899	-0.119266	0.121949	-0.763490	-0.039467	-0.404460	-0.113259	0.640544	0.051802	0.757755
22811	9.962399	-1.283132	0.563911	-0.559832	-0.131772	0.107091	-0.766760	-0.036655	-0.398486	-0.107394	0.644556	0.044654	0.755658
22812	9.654076	-1.335008	0.460995	-0.544897	-0.041263	0.050028	-0.768323	-0.035244	-0.397050	-0.101222	0.645926	0.038309	0.755689
22813	9.538261	-1.596120	0.331159	-0.559675	-0.066006	0.002186	-0.767762	-0.034400	-0.396200	-0.093800	0.648729	0.032343	0.754524
22814	9.711333	-1.494830	0.469952	-0.566925	-0.047803	-0.012123	-0.768611	-0.034974	-0.393099	-0.086370	0.650078	0.026488	0.754478
22815	8.314639	-0.557653	0.514524	-0.557969	-0.022257	-0.066306	-0.767470	-0.037237	-0.392709	-0.077929	0.652038	0.021363	0.753868
22816	9.608066	0.713835	-0.086178	-0.572933	-0.227605	-0.040879	-0.770008	-0.039787	-0.388347	-0.069889	0.655958	0.016073	0.751383
22817	11.149745	0.567364	0.846144	-0.566944	-0.225175	-0.097188	-0.775945	-0.042630	-0.378466	-0.060719	0.660815	0.011651	0.747998
22818	10.745710	-0.201155	1.222562	-0.553335	0.106430	0.077663	-0.773937	-0.049276	-0.377424	-0.054762	0.659584	0.004684	0.749619
22819	9.442983	0.031580	1.569678	-0.553096	0.142150	0.094886	-0.772205	-0.056899	-0.379490	-0.048696	0.658783	-0.002450	0.750751
22820	8.788191	0.241369	0.833611	-0.546215	0.064654	0.088293	-0.773566	-0.069324	-0.378906	-0.042980	0.658058	-0.009407	0.751681
22821	9.352223	-0.011296	0.806679	-0.559613	-0.026741	0.046319	-0.770667	-0.085430	-0.378675	-0.036079	0.659658	-0.015778	0.750534
22822	10.094297	0.015107	0.365596	-0.547088	-0.011411	-0.048993	-0.772851	-0.104792	-0.372379	-0.028286	0.660001	-0.020862	0.750442
22823	10.323073	-0.986584	2.739759	-0.537663	-0.267684	-0.219123	-0.771230	-0.122202	-0.361300	-0.017779	0.665106	-0.023224	0.746176
22824	8.330226	-1.555951	0.513562	-0.553532	-0.118040	-0.240064	-0.772971	-0.146807	-0.349990	-0.007062	0.666972	-0.025771	0.744604
22825	9.932864	-1.895810	0.343642	-0.537770	-0.343472	-0.008197	-0.776295	-0.166196	-0.334665	0.000244	0.672876	-0.031034	0.739104
22826	11.564328	-1.341205	0.620410	-0.551885	0.032147	0.030416	-0.777937	-0.181920	-0.318752	0.007043	0.672238	-0.037122	0.739370
22827	10.643513	-1.191823	1.163677	-0.526728	0.181124	-0.031440	-0.777880	-0.196057	-0.314110	0.014878	0.670236	-0.041913	0.740814
22828	9.429883	-1.037063	1.499462	-0.566770	0.009718	-0.002792	-0.775726	-0.204409	-0.309564	0.022336	0.669828	-0.047787	0.740640
22829	8.743408	-0.643064	1.201176	-0.552562	-0.081091	0.062435	-0.776543	-0.213760	-0.299650	0.028884	0.671438	-0.054306	0.738504
22830	8.758660	-1.160140	0.854124	-0.546376	-0.027790	0.141751	-0.780494	-0.217160	-0.293454	0.033905	0.671331	-0.061812	0.737797
22831	9.913286	-1.515824	1.180353	-0.542827	-0.042242	0.156210	-0.782185	-0.218858	-0.291204	0.038958	0.672104	-0.069462	0.736162
22832	9.850350	-1.406188	1.256540	-0.542487	0.030949	0.131877	-0.781913	-0.217031	-0.288650	0.044157	0.671038	-0.076715	0.736120
22833	9.929061	-1.396712	1.691290	-0.527844	-0.081664	0.123006	-0.782775	-0.214929	-0.283407	0.049402	0.672279	-0.083762	0.733883
22834	9.817478	-1.414949	1.754471	-0.545159	-0.106182	0.151234	-0.785329	-0.213806	-0.279429	0.054138	0.673082	-0.091420	0.731896
22835	9.629526	-1.423703	1.711324	-0.551991	-0.020286	0.118742	-0.787029	-0.214242	-0.274347	0.059853	0.673227	-0.098702	0.730371
22836	9.499427	-1.510340	1.639971	-0.562271	0.088068	0.095806	-0.789291	-0.214521	-0.273769	0.065998	0.671157	-0.105622	0.730778
22837	9.228566	-1.430615	1.748185	-0.536512	0.141932	0.100149	-0.788587	-0.213386	-0.276017	0.072070	0.668805	-0.112225	0.731376
22838	9.141748	-1.624060	1.646552	-0.542286	0.102663	0.060476	-0.789449	-0.210131	-0.277386	0.078482	0.666511	-0.118342	0.731846
22839	9.801280	-1.989469	1.079464	-0.540276	0.117211	0.054333	-0.787191	-0.207860	-0.282594	0.085175	0.664454	-0.124443	0.731956
22840	10.186074	-1.738676	1.375791	-0.545290	0.190920	0.080458	-0.785930	-0.203891	-0.288199	0.091542	0.660696	-0.130695	0.733498
22841	10.135076	-1.041872	1.440577	-0.554873	0.197517	-0.043468	-0.787472	-0.205556	-0.295955	0.100029	0.657528	-0.135566	0.734352
22842	9.060477	-0.493064	1.157998	-0.545886	0.250779	-0.169445	-0.784909	-0.207790	-0.305441	0.110217	0.653413	-0.138379	0.736041
22843	8.678185	-0.265417	0.460031	-0.537375	0.140782	-0.166032	-0.780796	-0.208907	-0.312249	0.120097	0.651281	-0.141451	0.735800
22844	10.910489	-0.323459	0.769414	-0.542718	-0.033004	-0.046936	-0.779390	-0.206069	-0.317304	0.127621	0.650860	-0.146434	0.733929
22845	10.552324	-0.417868	1.157579	-0.526758	0.057876	-0.049180	-0.779685	-0.202241	-0.321771	0.135402	0.649520	-0.151007	0.732794
22846	9.548291	-0.120618	1.300593	-0.559237	0.045322	0.047653	-0.779130	-0.198979	-0.326250	0.141963	0.647506	-0.157234	0.732024
22847	10.322480	0.204633	1.527906	-0.556835	0.034964	0.007241	-0.780560	-0.194728	-0.329859	0.149230	0.646117	-0.162964	0.730552
22848	10.266303	-0.054344	1.799098	-0.545593	-0.011205	-0.076442	-0.780425	-0.192745	-0.331812	0.157224	0.645256	-0.167521	0.728603
22849	9.445640	0.036215	1.540625	-0.553037	-0.054573	-0.068445	-0.779851	-0.194723	-0.331837	0.165237	0.645277	-0.172406	0.725665
22850	9.064529	0.349216	1.351575	-0.556793	-0.079906	-0.057747	-0.780982	-0.195293	-0.329298	0.172844	0.645196	-0.177553	0.722719
22851	9.510852	0.400354	1.089430	-0.562264	-0.090707	-0.048788	-0.782819	-0.195569	-0.329991	0.180558	0.645496	-0.182856	0.719234
22852	9.863294	0.145956	0.958893	-0.562052	-0.072797	-0.032926	-0.782684	-0.194447	-0.327725	0.187871	0.645081	-0.188335	0.716313
22853	9.660967	0.095996	0.882395	-0.552718	-0.040492	-0.025982	-0.783950	-0.196427	-0.325904	0.195301	0.644476	-0.193548	0.713476
22854	9.208570	0.257765	0.786953	-0.558634	0.142702	0.038219	-0.785221	-0.196845	-0.326744	0.202353	0.640603	-0.199019	0.713493
22855	9.362787	0.300627	0.839430	-0.545138	0.302615	-0.015649	-0.782661	-0.198953	-0.331860	0.210860	0.634960	-0.202828	0.715000
22856	11.991091	-0.422828	1.426351	-0.567490	0.263032	-0.080714	-0.776116	-0.206286	-0.339598	0.220152	0.629660	-0.206378	0.715869
22857	10.411741	-1.013333	1.258654	-0.556214	0.291574	-0.077609	-0.774662	-0.214461	-0.345050	0.229566	0.624200	-0.209564	0.716768
22858	10.037133	-1.218559	0.915893	-0.551068	0.158878	0.042606	-0.771242	-0.219542	-0.348372	0.236393	0.619799	-0.214848	0.716804
22859	9.780232	-0.786513	0.950078	-0.558322	0.206321	-0.020579	-0.771512	-0.222076	-0.350510	0.244576	0.615178	-0.219172	0.716730
22860	9.272408	-0.969656	1.298355	-0.539121	0.133151	-0.117359	-0.767523	-0.228002	-0.354832	0.253386	0.611775	-0.222395	0.715589
22861	8.918479	-0.994780	1.175869	-0.543823	-0.037894	-0.134126	-0.766915	-0.237893	-0.353531	0.261847	0.611078	-0.226335	0.711894
22862	9.493517	-1.275666	1.270075	-0.554943	-0.090270	-0.107327	-0.768464	-0.245001	-0.348570	0.269662	0.610617	-0.231000	0.707862
22863	9.942609	-1.477429	1.150903	-0.536563	-0.099961	-0.036210	-0.768316	-0.246988	-0.345632	0.276256	0.610260	-0.236382	0.703839
22864	10.003977	-1.239127	1.442969	-0.552710	-0.080523	0.014820	-0.769450	-0.247137	-0.342524	0.282319	0.608993	-0.242406	0.700473
22865	9.500160	-1.118130	1.732268	-0.552637	-0.055264	0.003949	-0.770722	-0.248276	-0.338861	0.288663	0.607598	-0.248250	0.697044
22866	9.153516	-1.097276	1.626175	-0.546463	-0.106051	0.033463	-0.772836	-0.250683	-0.335769	0.294214	0.606524	-0.254521	0.693387
22867	9.688737	-1.202004	1.650792	-0.563891	-0.121959	0.014874	-0.776089	-0.251533	-0.332651	0.300115	0.605802	-0.261023	0.689059
22868	9.733957	-1.323069	1.676231	-0.549417	-0.126438	0.002688	-0.776073	-0.250943	-0.329498	0.305971	0.605043	-0.267034	0.684834
22869	9.620686	-1.230367	1.699512	-0.543698	-0.087862	0.016660	-0.776915	-0.252929	-0.326271	0.311687	0.603825	-0.273048	0.680949
22870	9.570404	-1.046133	1.736187	-0.523819	-0.087764	-0.004328	-0.779462	-0.253213	-0.323858	0.317486	0.602635	-0.278344	0.677169
22871	9.467163	-0.963494	1.706406	-0.547298	-0.044074	-0.042035	-0.780739	-0.252939	-0.320322	0.324201	0.600994	-0.283381	0.673346
22872	9.204844	-0.986688	1.598275	-0.532401	0.015382	-0.052009	-0.779165	-0.257177	-0.320943	0.331277	0.598526	-0.287508	0.670344
22873	9.298804	-1.035631	1.596279	-0.560069	0.089317	-0.043042	-0.779449	-0.256319	-0.324032	0.338832	0.594881	-0.291787	0.667959
22874	9.572128	-1.026111	1.832636	-0.558481	0.197294	-0.024188	-0.777629	-0.255776	-0.329865	0.346841	0.589534	-0.295319	0.667036
22875	10.382685	-0.953341	1.917732	-0.551587	0.283676	-0.005005	-0.774939	-0.254050	-0.341144	0.354828	0.582975	-0.298548	0.667163
22876	10.161384	-0.462850	2.057541	-0.561525	0.343773	-0.070943	-0.771694	-0.248923	-0.356057	0.364282	0.575790	-0.300481	0.667439
22877	9.281404	-0.207894	1.746567	-0.557581	0.372263	-0.044665	-0.766593	-0.248042	-0.369760	0.373296	0.568066	-0.302597	0.668121
22878	8.195224	0.207265	1.337423	-0.543657	0.247464	-0.011154	-0.762357	-0.243628	-0.383702	0.381065	0.561784	-0.305617	0.667672
22879	9.919957	0.443327	0.643776	-0.582646	0.074276	0.056227	-0.760813	-0.234529	-0.393144	0.387115	0.557129	-0.311395	0.665419
22880	10.966003	-0.094947	1.808280	-0.543527	-0.024705	0.029074	-0.761699	-0.225191	-0.397830	0.392600	0.554134	-0.316896	0.662101
22881	10.743839	-0.625307	2.189046	-0.569997	0.063095	0.090018	-0.763145	-0.216409	-0.404773	0.397921	0.549412	-0.322906	0.659953
22882	9.798346	-0.256195	2.287683	-0.551763	0.057123	0.131695	-0.764023	-0.208624	-0.409757	0.402593	0.544520	-0.328953	0.658184
22883	9.004099	0.011272	2.131109	-0.560771	0.104560	0.063061	-0.763472	-0.204661	-0.412961	0.408378	0.539395	-0.334137	0.656226
22884	8.765823	0.206657	1.829607	-0.545319	-0.022162	0.019779	-0.763492	-0.199280	-0.417414	0.413850	0.536244	-0.339481	0.652628
22885	9.321541	0.091230	1.694846	-0.546490	-0.175461	-0.054392	-0.765358	-0.197611	-0.415615	0.419068	0.535603	-0.345444	0.646668
22886	9.812448	-0.182210	1.750403	-0.560836	-0.170319	-0.012950	-0.767065	-0.196207	-0.411781	0.424055	0.534373	-0.351798	0.640985
22887	9.860044	-0.215907	1.820793	-0.552786	-0.077247	0.052037	-0.768482	-0.196210	-0.409937	0.428579	0.531576	-0.358079	0.636809
22888	9.472461	-0.255951	1.983661	-0.537590	0.017908	0.076308	-0.770756	-0.193947	-0.409191	0.433438	0.527418	-0.363422	0.633945
22889	9.310820	-0.218620	1.993126	-0.541026	0.066834	0.045861	-0.771468	-0.191955	-0.413111	0.438889	0.522840	-0.368177	0.631237
22890	9.129932	-0.278186	1.948120	-0.531089	0.087134	-0.014345	-0.768641	-0.191109	-0.414534	0.445262	0.518445	-0.371827	0.628253
22891	9.564461	-0.191309	1.977983	-0.530267	0.101977	-0.055906	-0.768911	-0.193643	-0.417096	0.452076	0.514176	-0.375002	0.624999
22892	10.215940	-0.386795	1.906799	-0.551919	0.151265	-0.106775	-0.765206	-0.198719	-0.422252	0.460222	0.509388	-0.377313	0.621575
22893	9.659171	-0.498306	2.065859	-0.555228	0.199827	-0.103709	-0.761491	-0.206915	-0.423636	0.468527	0.503923	-0.379340	0.618584
22894	9.279149	-0.453331	1.918461	-0.541650	0.161464	-0.057378	-0.759194	-0.213971	-0.427111	0.475933	0.498620	-0.381853	0.615673
22895	9.622837	-0.426712	1.497241	-0.567318	0.126698	-0.078603	-0.757177	-0.221876	-0.430029	0.483376	0.493655	-0.384913	0.611960
22896	10.405655	-0.694622	1.571677	-0.564766	0.115325	-0.108458	-0.752324	-0.231203	-0.432139	0.491190	0.488990	-0.387567	0.607794
22897	10.379094	-0.590681	1.933021	-0.549295	0.149766	-0.140345	-0.749598	-0.239963	-0.433098	0.499255	0.484309	-0.389521	0.603707
22898	9.416869	-0.583283	2.146874	-0.526323	0.187297	-0.131667	-0.746594	-0.246882	-0.435873	0.507430	0.479231	-0.390684	0.600183
22899	8.708507	-0.834333	1.870315	-0.539222	0.107472	-0.074874	-0.744153	-0.254791	-0.437807	0.514155	0.474537	-0.393516	0.596325
22900	9.695625	-1.059212	2.074486	-0.539761	-0.004648	-0.019181	-0.742865	-0.258614	-0.436025	0.519515	0.470647	-0.397806	0.591900
22901	10.233914	-1.230419	2.293157	-0.566694	0.025729	0.028166	-0.741710	-0.263409	-0.438904	0.524509	0.465741	-0.402739	0.588028
22902	9.746018	-0.860988	2.516834	-0.552127	0.042711	0.029938	-0.742561	-0.262840	-0.439596	0.529699	0.460693	-0.407078	0.584353
22903	9.109700	-0.734023	2.467940	-0.545176	-0.017870	0.042665	-0.743848	-0.259445	-0.440255	0.533868	0.456307	-0.412293	0.580330
22904	8.927154	-1.005094	2.224730	-0.552652	-0.073832	0.055245	-0.745269	-0.258315	-0.439104	0.537727	0.452327	-0.418045	0.575750
22905	9.531853	-1.313480	2.217697	-0.552621	-0.070121	0.050000	-0.747544	-0.256058	-0.436807	0.541335	0.448317	-0.423921	0.571191
22906	9.637158	-1.311482	2.642830	-0.565215	-0.032125	0.039005	-0.749545	-0.251680	-0.435195	0.545756	0.443786	-0.429149	0.566600
22907	9.359059	-0.988812	2.557442	-0.563351	-0.004872	0.011424	-0.748703	-0.250129	-0.434763	0.550349	0.439142	-0.434026	0.562042
22908	9.044432	-0.830975	2.744585	-0.554450	-0.003657	-0.031880	-0.748137	-0.250129	-0.435190	0.555628	0.434939	-0.438127	0.556912
22909	8.928837	-1.138326	2.564519	-0.537920	0.004225	-0.017635	-0.748993	-0.247857	-0.438260	0.560314	0.430623	-0.442281	0.552267
22910	8.941195	-1.078510	2.865892	-0.548281	0.083250	0.015370	-0.747445	-0.245164	-0.442191	0.565699	0.425032	-0.445681	0.548362
22911	9.031202	-1.054929	2.476459	-0.545922	0.153390	0.031815	-0.747037	-0.240059	-0.448624	0.571139	0.418440	-0.448591	0.545412
22912	9.680231	-1.002622	2.218862	-0.537315	0.243883	-0.006528	-0.745069	-0.235371	-0.458176	0.578006	0.411333	-0.449785	0.542594
22913	9.708165	-0.267430	2.703578	-0.541451	0.237417	-0.084307	-0.739714	-0.228857	-0.467029	0.585306	0.404832	-0.450642	0.538935
22914	9.275740	-0.389956	2.386551	-0.557958	0.070219	-0.122487	-0.737182	-0.223751	-0.475171	0.591919	0.400300	-0.453057	0.533040
22915	10.913203	-0.625638	3.063598	-0.561844	-0.046556	0.057155	-0.736642	-0.216957	-0.480037	0.595198	0.395245	-0.458515	0.528474
22916	9.614827	-0.277174	2.597487	-0.537671	-0.016972	0.146405	-0.737823	-0.204792	-0.484552	0.597922	0.389351	-0.463827	0.525129
22917	9.917666	-0.086075	2.541787	-0.541024	-0.280300	0.180804	-0.742119	-0.192920	-0.483829	0.597458	0.385803	-0.472747	0.520298
22918	10.571195	-0.427212	2.757368	-0.562585	-0.187371	0.084520	-0.746980	-0.181906	-0.479447	0.599334	0.381916	-0.479791	0.514529
22919	9.728954	-0.579056	2.363890	-0.563201	-0.043829	0.141844	-0.751543	-0.173988	-0.478623	0.601592	0.375949	-0.485706	0.510724
22920	8.570992	-0.288539	2.434692	-0.545380	-0.092600	0.131534	-0.752994	-0.165222	-0.480352	0.603642	0.370775	-0.491709	0.506324
22921	8.173467	-0.164910	2.093124	-0.549438	-0.148102	0.091084	-0.756700	-0.159291	-0.477441	0.605205	0.366475	-0.498260	0.501159
22922	9.165918	-0.528411	2.165929	-0.546774	-0.125844	0.030976	-0.760550	-0.152792	-0.475088	0.607830	0.362570	-0.503839	0.495208
22923	10.065441	-0.647925	2.511612	-0.558546	-0.061873	-0.052558	-0.761833	-0.150959	-0.473226	0.611657	0.358685	-0.508288	0.488737
22924	9.763189	-0.611624	2.601021	-0.565113	0.065355	-0.074709	-0.762385	-0.154207	-0.473115	0.617268	0.353695	-0.510846	0.482614
22925	8.965470	-0.384494	2.560890	-0.554259	0.038785	-0.040935	-0.760953	-0.157591	-0.475699	0.621885	0.348686	-0.513989	0.476962
22926	8.650787	-0.451586	2.337330	-0.556133	0.039084	-0.076406	-0.760786	-0.163379	-0.476889	0.627053	0.344023	-0.516676	0.470637
22927	8.910259	-0.265122	2.269657	-0.561393	0.122830	-0.163597	-0.760342	-0.167612	-0.478487	0.633642	0.339337	-0.517869	0.463853
22928	9.104863	-0.015459	2.194117	-0.541225	0.219273	-0.273573	-0.756766	-0.175945	-0.481281	0.642244	0.335163	-0.516664	0.456340
22929	11.118787	-0.471179	2.462318	-0.556125	0.181937	-0.297947	-0.751610	-0.189787	-0.484850	0.650482	0.331305	-0.516006	0.448161
22930	9.512819	-1.073105	1.987893	-0.557066	0.116535	-0.260784	-0.748435	-0.203912	-0.486997	0.657821	0.327633	-0.516204	0.439843
22931	11.083852	-0.651373	2.213064	-0.542055	0.001941	-0.128614	-0.746113	-0.217193	-0.487436	0.662427	0.323728	-0.518783	0.432730
22932	10.799762	-0.437295	2.534860	-0.540417	0.055313	-0.256356	-0.747477	-0.229058	-0.486141	0.668815	0.320719	-0.519553	0.424135
22933	8.704914	-0.729118	2.072128	-0.541513	-0.120909	-0.322963	-0.747144	-0.241360	-0.482185	0.673643	0.319796	-0.522405	0.413557
22934	8.664568	-1.032443	1.838754	-0.569161	-0.286183	-0.166611	-0.749502	-0.254816	-0.469199	0.675725	0.318253	-0.528413	0.403596
22935	10.598756	-1.273777	1.911353	-0.566357	-0.195381	-0.023463	-0.753012	-0.263177	-0.458265	0.677290	0.314386	-0.534268	0.396229
22936	10.412530	-0.557625	2.614048	-0.557979	-0.115991	-0.041526	-0.754108	-0.272658	-0.452154	0.679885	0.310330	-0.538515	0.389171
22937	8.889133	-0.622308	2.331667	-0.548028	-0.159749	-0.009600	-0.759191	-0.276199	-0.445667	0.681482	0.306194	-0.543722	0.382354
22938	8.759547	-0.491182	2.298963	-0.546335	-0.185106	0.002952	-0.764141	-0.278193	-0.437192	0.682803	0.302275	-0.549009	0.375498
22939	9.170107	-0.518226	2.252803	-0.544241	-0.140033	0.004552	-0.765847	-0.277790	-0.429704	0.684372	0.297821	-0.553893	0.368971
22940	9.081432	-0.619988	2.123568	-0.516981	-0.121767	-0.037729	-0.769383	-0.278787	-0.424753	0.686411	0.294213	-0.557772	0.362174
22941	8.821509	-0.562706	1.746310	-0.560145	-0.052970	-0.052838	-0.770772	-0.286007	-0.418616	0.689346	0.289483	-0.561139	0.355141
22942	9.493298	-0.574888	1.634389	-0.539547	0.066236	-0.085036	-0.770338	-0.288557	-0.416673	0.693809	0.284755	-0.562197	0.348538
22943	9.996248	-0.713108	2.067805	-0.526862	0.222111	-0.088434	-0.769049	-0.291803	-0.418549	0.699761	0.278889	-0.561223	0.342906
22944	10.289146	-0.844613	2.204202	-0.550392	0.312018	0.046125	-0.763097	-0.292923	-0.425656	0.705991	0.270790	-0.559544	0.339353
22945	11.780905	0.499479	2.204121	-0.564427	0.146595	0.040377	-0.760998	-0.286125	-0.432648	0.710266	0.263404	-0.560509	0.334619
22946	10.547689	0.146457	1.711921	-0.536211	0.009914	-0.018883	-0.761577	-0.281720	-0.440209	0.713398	0.258118	-0.562613	0.328488
22947	8.787387	0.342456	0.363707	-0.567072	-0.115858	0.138723	-0.761192	-0.272396	-0.440960	0.713943	0.251333	-0.567764	0.323666
22948	9.941538	0.809925	0.526097	-0.541929	-0.146592	0.153649	-0.766200	-0.259532	-0.440645	0.714100	0.244977	-0.572943	0.319036
22949	10.059138	-0.515820	1.214926	-0.527813	-0.174632	0.052074	-0.771345	-0.247658	-0.439916	0.714170	0.240138	-0.578189	0.313037
22950	8.762014	-0.586775	1.316529	-0.546885	-0.076290	0.127931	-0.773940	-0.236206	-0.441466	0.715245	0.233466	-0.582183	0.308190
22951	8.209625	-0.035184	1.231369	-0.540281	-0.169969	0.117930	-0.777956	-0.223484	-0.441583	0.714877	0.227625	-0.587669	0.302956
22952	9.408903	0.197918	1.065260	-0.554540	-0.246957	0.088441	-0.781950	-0.216996	-0.436127	0.714071	0.222362	-0.593839	0.296670
22953	10.150753	-0.205061	0.757042	-0.555738	-0.286150	0.048974	-0.787047	-0.217860	-0.427498	0.712646	0.217814	-0.600663	0.289650
22954	10.404779	-0.042307	0.757302	-0.540385	-0.141037	0.038604	-0.791000	-0.221842	-0.416514	0.713127	0.212845	-0.604842	0.283395
22955	9.755214	0.109457	1.181774	-0.562385	0.100804	0.096883	-0.792391	-0.227781	-0.413465	0.715984	0.205415	-0.606284	0.278553
22956	9.334057	0.239146	1.398371	-0.545846	0.118371	0.132274	-0.792655	-0.233164	-0.408445	0.718949	0.197801	-0.607064	0.274700
22957	10.108720	0.156743	1.369257	-0.538292	0.181727	0.106468	-0.792904	-0.241360	-0.407120	0.722519	0.190158	-0.607142	0.270528
22958	10.357698	-0.177736	1.469314	-0.555124	0.135579	0.039326	-0.789332	-0.249705	-0.406249	0.726108	0.183405	-0.607268	0.265245
22959	9.694936	-0.597094	1.764856	-0.556835	0.010467	0.015101	-0.789430	-0.261029	-0.398755	0.728040	0.177500	-0.609475	0.258830
22960	8.975453	-0.932218	1.945960	-0.539928	-0.073810	0.048349	-0.788963	-0.272643	-0.389437	0.728852	0.171969	-0.612486	0.253106
22961	8.844978	-1.042313	1.601810	-0.570656	-0.099525	0.117125	-0.794021	-0.283411	-0.375697	0.728858	0.165133	-0.616602	0.247585
22962	9.571533	-0.884066	1.357426	-0.547906	-0.207138	0.061616	-0.797120	-0.289670	-0.360092	0.727856	0.159980	-0.621546	0.241480
22963	10.014729	-1.104325	1.366540	-0.559093	-0.257513	0.063626	-0.800226	-0.293803	-0.346720	0.725990	0.154714	-0.627608	0.234754
22964	10.279262	-1.163405	1.461087	-0.562261	-0.183671	0.072024	-0.804735	-0.300761	-0.332381	0.725153	0.149068	-0.632196	0.228604
22965	9.820246	-0.835302	1.675521	-0.550121	-0.113420	0.062826	-0.806424	-0.305032	-0.320995	0.724947	0.143239	-0.635991	0.222374
22966	9.312803	-1.207368	1.574028	-0.530804	-0.101154	0.083176	-0.808806	-0.312693	-0.309076	0.724880	0.137553	-0.639159	0.217032
22967	9.920485	-1.130780	1.678685	-0.554138	-0.068913	0.124413	-0.811784	-0.312428	-0.301720	0.724881	0.130644	-0.642376	0.211738
22968	9.650080	-1.129000	1.691109	-0.554230	-0.072332	0.100492	-0.814771	-0.309898	-0.295750	0.725059	0.124249	-0.645181	0.206381
22969	9.481032	-1.307244	1.618414	-0.544953	-0.078297	0.154546	-0.815339	-0.311054	-0.287441	0.724693	0.117081	-0.648440	0.201590
22970	9.485808	-1.294634	1.321043	-0.551847	-0.027844	0.159480	-0.818183	-0.309092	-0.280914	0.725062	0.109831	-0.650624	0.197257
22971	9.301895	-0.877072	2.203469	-0.554080	-0.056607	0.148989	-0.821873	-0.307118	-0.277199	0.724924	0.102483	-0.653458	0.192290
22972	9.757999	-1.451069	1.315175	-0.558886	0.044923	0.089985	-0.823002	-0.309115	-0.270446	0.726387	0.095836	-0.654358	0.187066
22973	9.955910	-0.545661	1.749434	-0.546417	0.085274	0.010401	-0.823705	-0.310821	-0.266793	0.728513	0.089856	-0.654705	0.180435
22974	9.554873	-0.685843	1.732203	-0.558960	0.154546	-0.076965	-0.822266	-0.316186	-0.268270	0.731875	0.085090	-0.653577	0.173078
22975	9.828696	-0.795598	1.849052	-0.544495	0.115259	-0.021670	-0.819427	-0.318454	-0.268035	0.734411	0.079439	-0.653273	0.166024
22976	9.399306	-0.904576	1.768683	-0.551573	0.117606	0.015289	-0.819281	-0.319011	-0.270579	0.736810	0.073828	-0.652688	0.160185
22977	8.726292	-0.393477	1.657556	-0.537444	0.167304	0.084969	-0.819139	-0.318292	-0.274519	0.739570	0.066718	-0.651623	0.154833
22978	9.985962	0.273613	1.382615	-0.544247	0.117123	0.079361	-0.818141	-0.319416	-0.277076	0.741641	0.060324	-0.651027	0.149976
22979	10.328475	0.018543	1.906958	-0.520438	-0.111385	0.031516	-0.817875	-0.316033	-0.274928	0.740814	0.055050	-0.653858	0.143641
22980	10.224134	-0.778394	1.906325	-0.539970	-0.119533	0.140024	-0.820576	-0.314068	-0.269389	0.739539	0.048569	-0.656736	0.139360
22981	10.198304	-0.555782	1.920791	-0.559349	-0.027750	0.163142	-0.824536	-0.315777	-0.262328	0.739382	0.040772	-0.658454	0.134504
22982	9.204082	-0.255817	1.735123	-0.548528	-0.009301	0.099305	-0.825525	-0.317494	-0.254868	0.739544	0.034475	-0.659599	0.129677
22983	9.193003	0.097869	1.467797	-0.547436	-0.111772	0.075233	-0.827794	-0.318372	-0.244147	0.738409	0.028265	-0.662332	0.123566
22984	9.616672	0.220205	1.359541	-0.556919	-0.128948	-0.006052	-0.829480	-0.324066	-0.229675	0.737205	0.023254	-0.665119	0.116639
22985	9.603646	0.078030	1.414307	-0.542445	-0.167303	0.042100	-0.831451	-0.329196	-0.214349	0.735313	0.017739	-0.668504	0.110007
22986	9.710269	0.120648	1.379858	-0.561532	-0.192826	0.086295	-0.832575	-0.334333	-0.197902	0.732945	0.011446	-0.672165	0.104182
22987	9.782128	0.154574	1.466376	-0.542214	-0.153332	0.093370	-0.835125	-0.336498	-0.182118	0.731026	0.005271	-0.675220	0.098240
22988	9.882476	-0.053719	1.497564	-0.547850	-0.154558	0.033149	-0.836269	-0.337259	-0.164779	0.729161	-0.000279	-0.678169	0.091705
22989	9.697247	0.521974	1.385063	-0.547681	-0.113059	0.027629	-0.838817	-0.340133	-0.147875	0.727823	-0.005665	-0.680495	0.084660
22990	9.707567	0.786090	1.116292	-0.541900	-0.066334	0.040728	-0.838679	-0.342157	-0.134083	0.727036	-0.011442	-0.682032	0.078232
22991	9.946455	0.653715	1.059454	-0.545600	-0.080707	0.040808	-0.838542	-0.343611	-0.121413	0.726024	-0.016956	-0.683750	0.071323
22992	9.769683	0.313010	1.280974	-0.557297	-0.066270	0.039607	-0.839680	-0.344780	-0.108872	0.725125	-0.022972	-0.685194	0.064616
22993	9.778441	-0.088744	1.203286	-0.573875	-0.029374	0.150605	-0.843093	-0.343406	-0.094735	0.724572	-0.030425	-0.686008	0.058835
22994	9.731634	-0.199197	1.272242	-0.564336	0.027975	0.178646	-0.842837	-0.339489	-0.083701	0.724663	-0.038574	-0.685903	0.053971
22995	9.729385	-0.121740	1.288296	-0.553984	-0.029246	0.125164	-0.845973	-0.336128	-0.072506	0.724059	-0.045361	-0.686564	0.048062
22996	9.752985	-0.276607	1.282743	-0.559904	-0.077336	0.066105	-0.848261	-0.333057	-0.059910	0.722703	-0.051800	-0.687953	0.041692
22997	9.611519	-0.565425	1.334485	-0.556356	-0.106344	0.080410	-0.849410	-0.331686	-0.046637	0.720997	-0.057912	-0.689619	0.035143
22998	9.571745	-0.661210	1.437098	-0.556269	-0.102930	0.099827	-0.851692	-0.330315	-0.032368	0.719147	-0.064739	-0.691214	0.029324
22999	9.399614	-0.931015	1.406509	-0.543659	-0.137387	0.114272	-0.851444	-0.325425	-0.016531	0.716925	-0.071113	-0.693117	0.023464
23000	9.773130	-1.025026	1.436056	-0.549383	-0.200712	0.150043	-0.853737	-0.321515	-0.001249	0.713581	-0.078483	-0.695915	0.018583
23001	9.921693	-1.248124	1.467344	-0.540452	-0.243319	0.175179	-0.855485	-0.313804	0.017452	0.709779	-0.085616	-0.699066	0.013793
23002	9.589111	-1.297324	1.381346	-0.529485	-0.248075	0.192959	-0.856808	-0.306241	0.037840	0.705655	-0.093275	-0.702320	0.009866
23003	9.459278	-1.270239	1.330472	-0.545507	-0.182922	0.168465	-0.858557	-0.298535	0.057950	0.702599	-0.100401	-0.704451	0.004800
23004	9.956126	-1.355526	1.333175	-0.564807	-0.063738	0.156098	-0.859735	-0.289810	0.068341	0.700879	-0.108053	-0.705049	-0.000511
23005	9.935009	-1.223027	1.628949	-0.551391	0.073335	0.134180	-0.861192	-0.281640	0.076191	0.701357	-0.114782	-0.703477	-0.006674
23006	9.656446	-1.273789	1.733796	-0.574961	0.065960	0.160420	-0.866312	-0.275699	0.077280	0.701322	-0.122621	-0.702111	-0.012345
23007	9.384645	-1.335849	1.585032	-0.544232	0.088317	0.060622	-0.866759	-0.270617	0.078465	0.701942	-0.128200	-0.700330	-0.019469
23008	9.824051	-1.338741	1.565145	-0.554895	0.159189	0.006189	-0.866907	-0.269062	0.077918	0.703093	-0.133544	-0.697913	-0.027255
23009	10.594911	-1.477223	1.067868	-0.569713	0.112705	-0.014766	-0.868326	-0.267639	0.075689	0.703867	-0.138411	-0.695794	-0.035839
23010	9.986637	-0.428492	1.578933	-0.557707	0.082768	-0.102920	-0.867895	-0.269050	0.075107	0.703736	-0.142301	-0.694609	-0.044986
23011	7.920710	-0.208474	1.057288	-0.557201	0.165812	-0.144487	-0.867874	-0.273135	0.071681	0.705069	-0.145082	-0.691925	-0.055400
23012	8.507581	0.188942	0.269136	-0.547029	0.261948	-0.008516	-0.867022	-0.273121	0.067023	0.707410	-0.149918	-0.687789	-0.063569
23013	11.716336	0.528975	1.831744	-0.544930	0.083874	-0.006772	-0.867445	-0.271967	0.059850	0.707681	-0.154469	-0.685704	-0.071667
23014	11.628473	-0.476692	2.094396	-0.534396	0.183388	-0.064036	-0.867428	-0.275062	0.056293	0.708764	-0.158424	-0.682731	-0.080207
23015	9.699868	-0.384835	2.472919	-0.521794	0.239555	0.067177	-0.869273	-0.273071	0.053227	0.711289	-0.163365	-0.678037	-0.087441
23016	8.352226	-0.011016	2.146746	-0.545766	0.138038	0.131886	-0.872542	-0.268236	0.045692	0.711914	-0.170211	-0.674925	-0.093179
23017	8.394728	0.266793	1.781120	-0.546972	-0.034484	0.085223	-0.872840	-0.264989	0.046574	0.710595	-0.176194	-0.673862	-0.099602
23018	9.351022	0.354866	1.754693	-0.548170	-0.174129	-0.000420	-0.872139	-0.264730	0.053197	0.706627	-0.181866	-0.675526	-0.106154
23019	9.982023	0.262269	1.882954	-0.540793	-0.140592	-0.019006	-0.870440	-0.266165	0.058806	0.703607	-0.186499	-0.676194	-0.113649
23020	9.938853	0.407774	1.917635	-0.551800	-0.154064	-0.018159	-0.869741	-0.265482	0.065292	0.699735	-0.191917	-0.677500	-0.120552
23021	9.538469	0.497363	1.926836	-0.549666	-0.123838	0.020534	-0.869748	-0.265794	0.074310	0.696925	-0.197102	-0.677592	-0.127730
23022	9.144029	0.435713	1.720237	-0.549044	-0.044803	0.042977	-0.869336	-0.263402	0.076587	0.694578	-0.203009	-0.677018	-0.134145
23023	9.265005	0.405616	1.667249	-0.546489	0.070464	0.049400	-0.871033	-0.263398	0.076601	0.694412	-0.207970	-0.674139	-0.141693
23024	9.551419	0.491721	1.810892	-0.552694	0.124939	0.010131	-0.872451	-0.262257	0.074368	0.694137	-0.212992	-0.671211	-0.149279
23025	9.857229	0.344908	1.831453	-0.558611	0.217253	-0.029386	-0.872727	-0.263377	0.071540	0.695567	-0.216560	-0.666404	-0.158728
23026	10.541379	-0.056899	2.424637	-0.544123	0.241007	-0.068227	-0.872435	-0.263918	0.063920	0.696498	-0.220023	-0.662074	-0.167745
23027	9.341440	0.021794	2.205467	-0.545379	0.298176	-0.028124	-0.875110	-0.265586	0.057721	0.698946	-0.223083	-0.655940	-0.177344
23028	8.985843	-0.074224	1.953287	-0.549944	0.121348	-0.003279	-0.874821	-0.266280	0.053906	0.698355	-0.227872	-0.652817	-0.184946
23029	10.221140	-0.367736	1.867916	-0.545176	0.026254	-0.035152	-0.875960	-0.264727	0.054777	0.697097	-0.231785	-0.650334	-0.193386
23030	10.976970	-0.652090	1.990901	-0.549204	-0.012895	-0.079078	-0.874822	-0.266716	0.057566	0.694351	-0.236047	-0.649310	-0.201382
23031	9.959120	-0.486196	1.985579	-0.538440	-0.018144	-0.114492	-0.875799	-0.271114	0.064294	0.692133	-0.239000	-0.647676	-0.210589
23032	9.035457	-0.599252	1.528950	-0.564054	-0.090553	-0.075605	-0.874102	-0.272268	0.070188	0.688205	-0.243802	-0.647513	-0.218317
23033	9.153385	-1.111715	1.636002	-0.545470	-0.086130	0.021849	-0.874105	-0.272569	0.075964	0.685552	-0.248923	-0.645973	-0.225332
23034	10.090014	-1.423704	1.773552	-0.566724	-0.066387	0.150782	-0.875112	-0.269473	0.079952	0.682811	-0.256546	-0.644225	-0.230059
23035	10.069677	-1.122622	2.359835	-0.551856	-0.000906	0.173560	-0.875283	-0.263265	0.082274	0.681836	-0.263334	-0.640572	-0.235417
23036	8.835301	-1.188643	2.154408	-0.559264	-0.057163	0.205415	-0.877856	-0.257045	0.082359	0.679396	-0.271479	-0.638325	-0.239292
23037	8.726134	-1.145814	1.936595	-0.540968	-0.048356	0.217953	-0.880996	-0.250825	0.083013	0.678006	-0.278905	-0.634978	-0.243565
23038	9.118870	-1.422169	2.200131	-0.559095	-0.020908	0.183989	-0.881721	-0.246725	0.082357	0.675807	-0.286556	-0.632241	-0.247873
23039	9.119324	-1.647990	2.033499	-0.533730	-0.015176	0.134690	-0.883436	-0.242479	0.081005	0.674400	-0.292665	-0.628797	-0.253269
23040	9.035740	-1.602119	1.941273	-0.544550	0.004838	0.118510	-0.885706	-0.241349	0.082586	0.672178	-0.299123	-0.626054	-0.258377
23041	9.102811	-1.487717	1.751423	-0.535228	0.081141	0.047417	-0.885147	-0.238506	0.076691	0.671440	-0.303665	-0.621689	-0.265440
23042	9.114362	-1.632826	1.748194	-0.539562	0.274213	0.019625	-0.887113	-0.239738	0.066122	0.671972	-0.307355	-0.615829	-0.273388
23043	10.138027	-2.012885	1.523919	-0.557204	0.348253	0.023558	-0.887948	-0.240255	0.052309	0.674139	-0.310456	-0.607726	-0.282529
23044	11.682443	-1.062450	2.011451	-0.550892	0.204563	0.091277	-0.890063	-0.238930	0.037398	0.674003	-0.315507	-0.602142	-0.289136
23045	11.252437	-1.023529	2.390976	-0.548056	0.256261	0.044891	-0.891746	-0.239444	0.023169	0.675062	-0.319208	-0.595028	-0.297220
23046	8.947217	-0.233971	1.877794	-0.552351	0.204220	0.196972	-0.894707	-0.238250	0.006008	0.675410	-0.325477	-0.588625	-0.302336
23047	9.187595	-0.083445	1.455329	-0.560628	0.023949	0.215763	-0.896284	-0.231433	-0.004339	0.674502	-0.332711	-0.583351	-0.306679
23048	10.415100	-1.037285	2.053946	-0.550622	-0.059663	0.101492	-0.897289	-0.227179	-0.008656	0.671056	-0.339391	-0.581044	-0.311264
23049	9.500935	-1.420319	2.107774	-0.553469	0.037260	0.130702	-0.898436	-0.223357	-0.010298	0.669719	-0.345413	-0.576089	-0.316681
23050	8.698895	-0.921578	1.822972	-0.551370	0.077634	0.141008	-0.900425	-0.220224	-0.016733	0.667996	-0.351651	-0.571564	-0.321617
23051	8.965986	-0.650621	1.747097	-0.559385	0.005444	0.063602	-0.900154	-0.216969	-0.018816	0.665703	-0.357153	-0.567365	-0.327686
23052	9.266821	-1.088668	1.956982	-0.558374	-0.101295	0.012071	-0.901008	-0.215980	-0.018376	0.660946	-0.363125	-0.565989	-0.333086
23053	9.609217	-1.209354	1.940955	-0.560614	-0.146789	-0.032737	-0.901153	-0.215708	-0.014848	0.656166	-0.368523	-0.564390	-0.339266
23054	9.605463	-1.067645	2.181025	-0.536984	-0.145281	-0.013001	-0.901146	-0.218411	-0.009238	0.650787	-0.374167	-0.563812	-0.344370
23055	9.317865	-1.118850	2.206146	-0.549313	-0.089477	-0.004709	-0.901716	-0.218424	-0.004723	0.646825	-0.379295	-0.561216	-0.350413
23056	9.160200	-1.012501	2.048100	-0.557360	-0.076929	0.005725	-0.901144	-0.220985	0.000602	0.642085	-0.384887	-0.559366	-0.355948
23057	9.234395	-0.815625	1.912899	-0.541964	-0.084222	0.009535	-0.900861	-0.222134	0.006085	0.638235	-0.390000	-0.556538	-0.361692
23058	9.335479	-0.786944	1.963189	-0.537957	-0.017507	0.003886	-0.901713	-0.221716	0.008351	0.634190	-0.394838	-0.553987	-0.367430
23059	9.340786	-0.656456	1.964142	-0.553720	0.085345	-0.003105	-0.901716	-0.221439	0.009905	0.631931	-0.398668	-0.548911	-0.374732
23060	9.518675	-0.705490	2.032112	-0.540791	0.125000	-0.009363	-0.901141	-0.223703	0.010722	0.629231	-0.402284	-0.544538	-0.381726
23061	10.877084	-0.857246	2.321962	-0.551992	0.087331	-0.006364	-0.902698	-0.223703	0.011862	0.626869	-0.405982	-0.539353	-0.388990
23062	10.779396	-1.213532	1.678459	-0.546148	0.128819	-0.014547	-0.902126	-0.225118	0.012406	0.624011	-0.409511	-0.534832	-0.396064
23063	10.419632	-0.895514	1.540069	-0.559013	0.118229	-0.035005	-0.900704	-0.226528	0.010548	0.621560	-0.412708	-0.529344	-0.403894
23064	9.832940	-1.086061	1.784627	-0.537577	0.199042	-0.025676	-0.900975	-0.228493	0.006865	0.619309	-0.415373	-0.524003	-0.411513
23065	9.005765	-1.491545	1.814424	-0.529813	0.139810	-0.067907	-0.901530	-0.230173	0.002904	0.616927	-0.417655	-0.518645	-0.419492
23066	9.157545	-2.115787	1.859850	-0.542922	0.045903	-0.039226	-0.901519	-0.232713	0.002173	0.612813	-0.421448	-0.515159	-0.425973
23067	9.675715	-2.863178	1.906160	-0.549813	0.043359	0.049181	-0.899536	-0.233283	0.002292	0.610163	-0.425989	-0.509729	-0.431753
23068	9.882034	-2.470753	2.254308	-0.531546	0.042672	0.118477	-0.900817	-0.231301	0.001759	0.607366	-0.431227	-0.504957	-0.436083
23069	9.118005	-1.926660	2.689053	-0.560935	0.030435	0.082715	-0.902103	-0.228187	0.000675	0.604701	-0.436326	-0.499189	-0.441324
23070	8.477875	-1.844126	2.488423	-0.553192	-0.026993	0.045893	-0.903092	-0.228756	0.002650	0.600284	-0.441648	-0.495615	-0.446063
23071	8.567342	-1.973308	2.405169	-0.571100	-0.138632	0.047260	-0.902395	-0.227075	0.006327	0.595457	-0.447969	-0.491986	-0.450228
23072	8.974375	-2.227310	2.392960	-0.540123	-0.131597	0.054707	-0.901843	-0.225119	0.012545	0.590099	-0.454086	-0.489620	-0.453720
23073	9.087519	-2.058093	2.511743	-0.547159	-0.079186	0.042842	-0.901284	-0.224428	0.016495	0.585957	-0.459494	-0.485434	-0.458120
23074	8.950108	-1.877962	2.577578	-0.528708	-0.008702	0.009000	-0.899737	-0.223032	0.020585	0.581392	-0.463847	-0.482066	-0.463079
23075	8.805467	-1.891732	2.548927	-0.535716	0.045609	-0.017100	-0.900584	-0.223598	0.021291	0.577942	-0.467338	-0.476972	-0.469123
23076	9.050926	-2.125426	2.529459	-0.566559	0.045752	-0.014786	-0.902135	-0.224292	0.018758	0.573232	-0.471328	-0.472755	-0.475140
23077	9.008727	-2.022400	2.728931	-0.544844	0.042076	-0.018938	-0.902550	-0.226121	0.016910	0.569569	-0.474885	-0.467514	-0.481152
23078	9.030980	-1.972060	2.684844	-0.559046	0.115445	-0.054042	-0.900708	-0.226401	0.014778	0.565100	-0.477676	-0.462858	-0.488110
23079	9.394276	-2.035980	2.491754	-0.556469	0.235314	-0.054673	-0.900402	-0.230047	0.006562	0.562675	-0.479087	-0.455526	-0.496356
23080	10.602841	-1.866628	2.961872	-0.546393	0.132796	-0.066064	-0.897136	-0.231442	-0.000949	0.558258	-0.481383	-0.450805	-0.503382
23081	10.039948	-2.182157	2.569848	-0.540727	0.129744	-0.037808	-0.897833	-0.232550	-0.007016	0.555082	-0.483749	-0.444534	-0.510157
23082	9.671173	-1.837455	2.051790	-0.574909	0.146510	0.017415	-0.898671	-0.234230	-0.010833	0.551250	-0.486885	-0.438473	-0.516535
23083	9.940525	-1.140204	2.510024	-0.547397	0.225773	0.010296	-0.896973	-0.232365	-0.020835	0.549211	-0.488698	-0.430528	-0.523630
23084	9.665058	-0.926339	2.034380	-0.562263	-0.090599	-0.066674	-0.896963	-0.234334	-0.023393	0.542474	-0.493374	-0.427923	-0.528380
23085	10.238348	-1.340687	1.670936	-0.547402	-0.344591	-0.075474	-0.894698	-0.235485	-0.018630	0.534494	-0.500382	-0.427007	-0.530660
23086	10.527997	-1.416220	2.251341	-0.549507	-0.123649	0.002783	-0.892303	-0.234379	-0.012999	0.528221	-0.505751	-0.424142	-0.534137
23087	9.292690	-1.292396	2.256445	-0.549828	-0.033705	0.003759	-0.892170	-0.232404	-0.012416	0.523602	-0.510082	-0.419034	-0.538580
23088	8.464583	-0.954356	2.142624	-0.550514	-0.155586	0.022957	-0.893305	-0.232699	-0.008040	0.517186	-0.515905	-0.416205	-0.541418
23089	8.892299	-0.847908	1.817058	-0.543002	-0.231561	-0.040066	-0.891622	-0.231036	0.000563	0.510400	-0.521858	-0.413642	-0.544110
23090	9.114708	-1.028999	1.683460	-0.552271	-0.271177	-0.035479	-0.890783	-0.230936	0.012397	0.502272	-0.528370	-0.412504	-0.546250
23091	9.284225	-0.851136	1.695747	-0.544738	-0.239039	-0.003685	-0.889951	-0.229135	0.022418	0.495684	-0.534630	-0.409576	-0.548375
23092	9.071324	-0.657389	1.544050	-0.538803	-0.167112	0.008316	-0.889542	-0.227474	0.032440	0.488936	-0.540130	-0.407004	-0.550953
23093	8.955462	-0.629503	1.249086	-0.543912	-0.104679	-0.018672	-0.889707	-0.223829	0.040796	0.483175	-0.544702	-0.402901	-0.554539
23094	9.802987	-0.604121	1.523144	-0.542816	-0.032046	-0.070251	-0.890281	-0.222854	0.045462	0.476524	-0.548027	-0.399756	-0.559273
23095	9.557622	-0.795220	1.636762	-0.556054	0.057674	-0.125885	-0.889714	-0.223427	0.047566	0.470624	-0.549960	-0.395093	-0.565649
23096	10.123671	-1.142122	1.615711	-0.566722	0.070071	-0.090628	-0.890990	-0.222858	0.047300	0.464209	-0.552106	-0.390849	-0.571775
23097	11.322241	-1.879090	1.694825	-0.541128	0.060614	-0.042353	-0.891136	-0.222303	0.050267	0.459347	-0.554446	-0.385338	-0.577152
23098	10.558282	-1.587173	1.999480	-0.551728	0.114538	-0.032326	-0.891143	-0.221609	0.053940	0.454020	-0.556301	-0.380140	-0.582999
23099	8.809546	-1.481972	1.601931	-0.549369	-0.088885	-0.075606	-0.892422	-0.220911	0.057481	0.447464	-0.560136	-0.376183	-0.586949
23100	9.137224	-1.666873	0.965612	-0.560895	-0.205825	-0.083795	-0.890603	-0.218410	0.068769	0.438921	-0.565329	-0.374272	-0.589638
23101	10.546102	-1.778040	1.612577	-0.550176	-0.052391	-0.103831	-0.891027	-0.219557	0.073976	0.432209	-0.568450	-0.370263	-0.594109
23102	9.954234	-1.941606	1.914835	-0.559117	0.082111	-0.038570	-0.890170	-0.221248	0.072401	0.426283	-0.570452	-0.365274	-0.599535
23103	9.075411	-1.465518	2.181341	-0.546270	0.077699	0.033131	-0.889598	-0.222377	0.071680	0.422151	-0.572911	-0.358537	-0.604163
23104	8.985215	-1.541801	2.259640	-0.528490	0.023699	0.015946	-0.891451	-0.218402	0.066944	0.416734	-0.575671	-0.353727	-0.608122
23105	8.975113	-1.905010	2.142884	-0.563491	-0.036899	-0.040751	-0.890598	-0.218965	0.065663	0.410638	-0.579049	-0.348504	-0.612065
23106	9.008641	-1.934101	2.162495	-0.538051	-0.040703	-0.031581	-0.892435	-0.218379	0.060468	0.404010	-0.582250	-0.344603	-0.615637
23107	8.673923	-2.078056	1.995398	-0.553778	0.047583	-0.027079	-0.892572	-0.218932	0.056939	0.398731	-0.584517	-0.338567	-0.620263
23108	8.988568	-2.211665	1.817650	-0.541909	-0.074601	-0.066827	-0.890442	-0.220489	0.056624	0.391331	-0.587850	-0.335232	-0.623628
23109	9.450180	-2.247079	2.030076	-0.549522	0.017254	-0.053246	-0.890434	-0.221605	0.052384	0.385525	-0.590196	-0.329719	-0.627953
23110	9.409838	-2.560582	2.101289	-0.561980	0.171783	-0.001315	-0.890138	-0.222705	0.043067	0.380272	-0.590935	-0.323388	-0.633726
23111	9.625116	-2.162805	2.541190	-0.545036	0.261313	0.055024	-0.893818	-0.219828	0.029876	0.377432	-0.590775	-0.314664	-0.639935
23112	9.653116	-1.799085	1.599508	-0.553622	0.340920	0.029762	-0.894386	-0.216389	0.015257	0.373655	-0.589378	-0.306712	-0.647259
23113	9.666391	-0.903659	2.183946	-0.533397	0.146608	-0.011181	-0.895807	-0.213107	0.006281	0.369294	-0.590097	-0.299700	-0.652371
23114	9.302717	-0.867565	1.792564	-0.546811	0.060809	-0.083402	-0.896929	-0.213785	-0.001329	0.362341	-0.591489	-0.295191	-0.657048
23115	9.632204	-0.382426	1.245423	-0.558159	-0.046856	-0.019024	-0.896368	-0.212656	-0.001462	0.356335	-0.594789	-0.289356	-0.659943
23116	10.942122	-0.591878	1.535982	-0.555671	0.016289	0.085232	-0.894966	-0.209261	-0.004116	0.351165	-0.597716	-0.283010	-0.662815
23117	10.318950	-1.121841	1.963193	-0.543979	0.094687	0.164289	-0.895835	-0.203306	-0.010389	0.348471	-0.600006	-0.274169	-0.665877
23118	10.050046	-0.820677	1.926362	-0.555475	0.006490	0.157604	-0.899539	-0.196933	-0.012831	0.344158	-0.603381	-0.266974	-0.667991
23119	10.070903	-0.800718	2.046934	-0.540181	-0.071377	-0.006280	-0.900832	-0.192699	-0.010944	0.338245	-0.606847	-0.261384	-0.670079
23120	9.099092	-0.753570	1.651410	-0.545479	0.005352	-0.129952	-0.900829	-0.194121	-0.008139	0.330133	-0.608546	-0.257774	-0.673971
23121	8.932989	-0.384387	1.773168	-0.546136	-0.071843	-0.162209	-0.901524	-0.196659	-0.009006	0.321965	-0.611150	-0.253988	-0.676997
23122	9.022215	0.010736	1.662315	-0.546662	-0.099822	-0.252203	-0.899520	-0.203177	-0.004016	0.311575	-0.613534	-0.252491	-0.680254
23123	9.442292	-0.248983	1.522080	-0.550421	-0.135011	-0.239586	-0.894817	-0.212106	0.001914	0.301874	-0.616497	-0.249996	-0.682865
23124	10.027523	-0.368028	1.626533	-0.564685	-0.114609	-0.190239	-0.893373	-0.219751	0.006333	0.291958	-0.619360	-0.247527	-0.685481
23125	10.043390	-0.449723	1.719249	-0.543488	0.063345	-0.153941	-0.891654	-0.224841	0.006548	0.284404	-0.619867	-0.242890	-0.689843
23126	10.174052	-0.363543	1.718112	-0.532290	0.108248	-0.141663	-0.890778	-0.230197	0.002538	0.276592	-0.619603	-0.238917	-0.694628
23127	9.704963	-0.329837	1.225407	-0.542567	0.057998	-0.162774	-0.888202	-0.236119	-0.002337	0.268816	-0.620035	-0.234411	-0.698818
23128	9.152779	-1.004557	1.765296	-0.543300	0.028213	-0.069938	-0.889747	-0.237654	-0.006992	0.261437	-0.621168	-0.229787	-0.702139
23129	8.418466	-0.959692	1.243823	-0.548718	-0.022918	0.000079	-0.889737	-0.239913	-0.007298	0.255441	-0.623430	-0.223563	-0.704346
23130	10.300734	-1.180787	1.794724	-0.527513	-0.083853	-0.025507	-0.887746	-0.242319	-0.007057	0.248330	-0.626171	-0.219152	-0.705843
23131	10.031475	-1.558118	1.477906	-0.541140	0.031296	-0.003461	-0.887171	-0.244293	-0.008492	0.242585	-0.627525	-0.212771	-0.708585
23132	9.875789	-1.502817	1.661148	-0.561986	-0.111098	0.009521	-0.886316	-0.244992	-0.011325	0.235393	-0.630883	-0.207517	-0.709587
23133	10.183737	-1.431242	1.821840	-0.563598	-0.051293	-0.023532	-0.885890	-0.244700	-0.014708	0.228700	-0.633336	-0.201429	-0.711343
23134	9.323525	-1.560765	1.887264	-0.549463	0.053528	-0.077285	-0.885876	-0.246655	-0.021495	0.221060	-0.633835	-0.196654	-0.714642
23135	8.898563	-1.596723	1.893067	-0.534512	-0.025811	-0.084676	-0.885289	-0.249735	-0.030130	0.213959	-0.635449	-0.191564	-0.716749
23136	9.238608	-1.656840	1.898116	-0.558200	-0.019981	-0.115005	-0.883856	-0.252824	-0.036517	0.205337	-0.636783	-0.187434	-0.719175
23137	9.375492	-1.807452	1.914112	-0.534770	-0.026857	-0.162451	-0.881565	-0.257322	-0.044758	0.197105	-0.638016	-0.183265	-0.721456
23138	9.384118	-1.869707	2.016287	-0.545766	-0.024734	-0.192682	-0.879266	-0.263796	-0.053442	0.187464	-0.638960	-0.180287	-0.723936
23139	9.158178	-1.871455	1.895786	-0.561406	-0.057037	-0.201553	-0.876694	-0.268297	-0.061121	0.178217	-0.640470	-0.176264	-0.725926
23140	9.290443	-1.779306	1.691598	-0.525563	0.002172	-0.189064	-0.873550	-0.273352	-0.072194	0.168940	-0.640836	-0.173407	-0.728504
23141	9.218609	-1.915069	1.553055	-0.534433	0.153172	-0.145889	-0.871545	-0.276424	-0.084364	0.161583	-0.639276	-0.168259	-0.732739
23142	9.607780	-2.136663	1.680663	-0.555653	0.230502	-0.114720	-0.869540	-0.278631	-0.101881	0.153750	-0.636536	-0.163211	-0.737933
23143	9.305833	-2.192731	1.686525	-0.541091	0.348812	-0.058729	-0.867550	-0.276730	-0.122880	0.148234	-0.632287	-0.156132	-0.744220
23144	9.589271	-2.163857	1.565001	-0.550095	0.350520	-0.039315	-0.865278	-0.273832	-0.146689	0.141929	-0.627843	-0.149790	-0.750488
23145	11.328849	-1.851477	1.479444	-0.557758	0.248048	0.062473	-0.862744	-0.266416	-0.170029	0.137702	-0.625401	-0.141121	-0.754982
23146	9.835634	-0.637345	1.653960	-0.546820	0.330672	-0.028298	-0.860493	-0.258999	-0.193509	0.131479	-0.621143	-0.134710	-0.760755
23147	9.394743	-0.709867	1.208315	-0.563814	0.111715	-0.120117	-0.857963	-0.252177	-0.208116	0.123997	-0.620189	-0.128546	-0.763850
23148	10.087347	-0.667638	0.929024	-0.530542	0.057630	-0.123658	-0.856265	-0.249881	-0.220087	0.115763	-0.619672	-0.124250	-0.766269
23149	9.863070	-0.945631	1.082247	-0.549001	0.133938	-0.089046	-0.854012	-0.244756	-0.233864	0.108959	-0.618359	-0.117874	-0.769328
23150	9.384078	-0.742923	1.322271	-0.558874	0.101396	0.020650	-0.852487	-0.234397	-0.249413	0.102678	-0.617476	-0.111229	-0.771886
23151	9.592555	-0.361949	1.387818	-0.546952	0.035538	-0.070720	-0.850266	-0.221784	-0.263817	0.095915	-0.617667	-0.104862	-0.773493
23152	10.122458	-0.408066	1.503613	-0.543229	0.015738	-0.266848	-0.847747	-0.212846	-0.277697	0.085173	-0.617350	-0.102164	-0.775362
23153	9.738665	-0.680024	1.688396	-0.523637	0.120516	-0.313385	-0.844790	-0.206590	-0.292314	0.075083	-0.615581	-0.099010	-0.778216
23154	9.209722	-0.688020	1.423383	-0.527681	0.175186	-0.285557	-0.840130	-0.201750	-0.306959	0.064541	-0.612571	-0.096500	-0.781843
23155	9.317206	-0.473983	1.360439	-0.534328	0.103580	-0.232064	-0.835469	-0.197767	-0.318794	0.055532	-0.611142	-0.092173	-0.784172
23156	9.391905	-0.381758	1.110415	-0.552115	0.176000	-0.258332	-0.831089	-0.194066	-0.330630	0.045090	-0.608056	-0.088936	-0.787607
23157	8.927745	-0.193016	0.678801	-0.555459	0.239481	-0.305697	-0.825152	-0.190364	-0.343605	0.034880	-0.604291	-0.085032	-0.791445
23158	9.248948	0.382235	0.618789	-0.576124	0.175285	-0.362019	-0.821762	-0.186655	-0.357125	0.022494	-0.600878	-0.082633	-0.794740
23159	12.175061	-1.182165	0.371354	-0.531539	0.240938	-0.240296	-0.815940	-0.189601	-0.367350	0.013601	-0.597104	-0.078322	-0.798215
23160	10.883370	-2.609705	1.913798	-0.553792	0.370883	-0.083525	-0.809978	-0.191836	-0.379261	0.006219	-0.590839	-0.072854	-0.803469
23161	8.337481	-1.251910	1.585497	-0.549160	0.457502	0.072247	-0.804022	-0.191794	-0.395940	0.002477	-0.583961	-0.064381	-0.809221
23162	9.197686	-0.481433	1.208446	-0.551952	0.087599	-0.051724	-0.799789	-0.187540	-0.404104	-0.004754	-0.582199	-0.058530	-0.810923
23163	10.290924	-2.058168	1.393731	-0.568910	0.063331	-0.241073	-0.797798	-0.188941	-0.409068	-0.014294	-0.581264	-0.053343	-0.811839
23164	10.349096	-1.591338	1.895899	-0.563889	0.248711	-0.120025	-0.792708	-0.186663	-0.417964	-0.022604	-0.576670	-0.048140	-0.815244
23165	9.069917	-1.620096	2.192739	-0.549581	0.206977	-0.113688	-0.788763	-0.180703	-0.429067	-0.029666	-0.573473	-0.041739	-0.817623
23166	9.128203	-1.397727	2.253008	-0.558748	0.146668	-0.014308	-0.786792	-0.177441	-0.434687	-0.036284	-0.570521	-0.035345	-0.819720
23167	9.048147	-1.641259	1.878865	-0.543253	0.024623	-0.076216	-0.784429	-0.166265	-0.441777	-0.042780	-0.570299	-0.028419	-0.819830
23168	8.657367	-1.958959	1.699283	-0.546931	0.010317	-0.092207	-0.782487	-0.155934	-0.449013	-0.050634	-0.569447	-0.023007	-0.820145
23169	8.074630	-2.137696	1.131774	-0.535365	0.074742	-0.055428	-0.780260	-0.146313	-0.455554	-0.056635	-0.568389	-0.015944	-0.820654
23170	8.807255	-2.817323	0.635755	-0.545684	0.076470	0.065723	-0.779163	-0.137258	-0.461106	-0.061852	-0.566422	-0.008824	-0.821744
23171	10.790463	-1.417420	0.779381	-0.551363	-0.217177	0.093693	-0.781207	-0.122850	-0.459811	-0.065583	-0.570190	0.000644	-0.818890
23172	12.299942	0.168439	2.337626	-0.567070	-0.117222	-0.266724	-0.783380	-0.116929	-0.457268	-0.076528	-0.571283	0.004544	-0.817165
23173	10.158542	-1.044216	1.832070	-0.568259	-0.102640	-0.216973	-0.782070	-0.125697	-0.455256	-0.085528	-0.573088	0.010569	-0.814950
23174	10.276514	-0.054687	1.724211	-0.542760	-0.228795	0.076187	-0.786007	-0.133063	-0.446702	-0.090563	-0.575852	0.018181	-0.812319
23175	10.457908	-0.358687	1.219904	-0.535875	-0.278717	0.017326	-0.792198	-0.143257	-0.435623	-0.095313	-0.580487	0.026629	-0.808233
23176	9.219179	-0.269436	0.717942	-0.546231	-0.187429	-0.023383	-0.794087	-0.167888	-0.419231	-0.102016	-0.582512	0.033045	-0.805717
23177	8.558038	0.776988	-0.351261	-0.562367	-0.126466	-0.080513	-0.796406	-0.190247	-0.406195	-0.108745	-0.584666	0.040408	-0.802937
23178	9.878631	0.277120	0.290482	-0.532209	-0.196215	-0.143241	-0.798989	-0.211599	-0.390408	-0.117179	-0.586845	0.045208	-0.799899
23179	9.879868	-0.167517	-0.081525	-0.583906	-0.057225	-0.143854	-0.801164	-0.235379	-0.373444	-0.125239	-0.587867	0.051936	-0.797515
23180	9.948371	-0.504194	0.258028	-0.566361	0.060319	-0.002874	-0.799393	-0.254343	-0.363227	-0.132065	-0.585615	0.058289	-0.797632
23181	9.699330	0.400027	0.439170	-0.552332	-0.000204	0.007449	-0.799184	-0.272179	-0.351576	-0.137398	-0.585626	0.066113	-0.796111
23182	9.068673	0.004120	0.652248	-0.552881	-0.091172	-0.006342	-0.801404	-0.284069	-0.342380	-0.143918	-0.585739	0.072599	-0.794309
23183	8.860897	0.080839	0.714512	-0.551795	-0.257773	0.083112	-0.802851	-0.284994	-0.330725	-0.147692	-0.589675	0.081970	-0.789779
23184	11.485200	-0.088109	1.461988	-0.554305	-0.398138	0.194120	-0.809923	-0.289131	-0.313654	-0.150554	-0.594208	0.091699	-0.784756
23185	9.925271	-1.280996	1.610294	-0.548442	-0.258732	-0.007075	-0.813300	-0.298241	-0.290461	-0.155689	-0.598225	0.099893	-0.779685
23186	9.009616	-1.718578	1.829051	-0.542930	-0.335815	0.129443	-0.818067	-0.312859	-0.266891	-0.159514	-0.601764	0.108468	-0.775029
23187	9.734103	-1.897086	1.068888	-0.547302	-0.489067	0.153496	-0.825998	-0.317608	-0.235016	-0.161588	-0.608851	0.119300	-0.767435
23188	10.103622	-1.739621	1.112549	-0.548831	-0.415724	0.119505	-0.829817	-0.324203	-0.203192	-0.165425	-0.613460	0.128041	-0.761516
23189	10.277970	-1.634518	1.089395	-0.575618	-0.298714	0.049521	-0.834044	-0.334610	-0.171687	-0.169845	-0.617602	0.137387	-0.755543
23190	9.770226	-1.079808	1.161211	-0.547215	-0.091563	0.037929	-0.834890	-0.341058	-0.143551	-0.175732	-0.617375	0.143965	-0.753154
23191	9.194629	-1.041285	1.330703	-0.557789	0.010098	-0.047865	-0.836290	-0.348901	-0.120783	-0.182261	-0.617060	0.150724	-0.750533
23192	9.146889	-1.118986	1.225310	-0.556135	0.025274	-0.132879	-0.835570	-0.355031	-0.104498	-0.191141	-0.615447	0.154876	-0.748801
23193	9.451370	-1.203636	1.136438	-0.528459	0.145895	-0.230551	-0.832012	-0.361855	-0.094024	-0.200461	-0.613649	0.158377	-0.747106
23194	11.248466	-1.165738	-0.267937	-0.542504	0.214013	-0.253695	-0.828581	-0.370491	-0.091040	-0.211531	-0.609509	0.160051	-0.747086
23195	7.633912	1.847840	1.058904	-0.554520	0.101644	-0.215522	-0.827571	-0.375302	-0.089406	-0.220807	-0.608117	0.164194	-0.744633
23196	9.983810	0.202688	0.073704	-0.553877	-0.163327	-0.178185	-0.821295	-0.388916	-0.078179	-0.229614	-0.609175	0.168547	-0.740118
23197	10.383663	1.065773	0.899632	-0.548442	0.047171	0.058707	-0.823433	-0.387676	-0.067152	-0.234598	-0.607632	0.176012	-0.738083
23198	11.538842	0.602974	1.103817	-0.550786	0.265448	0.045121	-0.822581	-0.388384	-0.067307	-0.241507	-0.601505	0.181006	-0.739664
23199	9.685626	0.791341	1.145275	-0.554153	-0.041878	0.133307	-0.823445	-0.385568	-0.063605	-0.245147	-0.600882	0.189791	-0.736765
23200	8.578880	1.146081	1.488351	-0.548882	-0.045395	0.106654	-0.826142	-0.384159	-0.060749	-0.249964	-0.599041	0.196956	-0.734762
23201	8.737947	1.034701	0.844187	-0.564805	-0.025973	0.163014	-0.829147	-0.378246	-0.052204	-0.253413	-0.597898	0.206014	-0.732023
23202	9.376272	1.078225	0.717191	-0.554348	-0.112711	0.193889	-0.831444	-0.372911	-0.040569	-0.256703	-0.596564	0.214603	-0.729493
23203	9.820958	1.055543	0.629856	-0.552944	-0.175660	0.186422	-0.832752	-0.368444	-0.023312	-0.259075	-0.597468	0.224379	-0.724959
23204	10.071571	0.853068	0.583451	-0.547434	-0.168415	0.182047	-0.835191	-0.363972	-0.006891	-0.262178	-0.596921	0.232958	-0.721580
23205	9.796701	0.738221	0.493275	-0.535261	-0.103426	0.158723	-0.838769	-0.357369	0.006882	-0.265099	-0.596894	0.241627	-0.717674
23206	9.552539	0.764802	0.246826	-0.516332	-0.077358	0.054362	-0.841057	-0.354153	0.018495	-0.270062	-0.595716	0.247708	-0.714724
23207	11.107269	-0.042409	1.046353	-0.560599	-0.139500	-0.011061	-0.840510	-0.352508	0.033171	-0.275552	-0.596795	0.254782	-0.709220
23208	9.976408	-1.215751	1.273609	-0.554151	-0.004489	-0.021054	-0.839539	-0.351579	0.050655	-0.282382	-0.594662	0.260037	-0.706412
23209	8.938665	-1.349865	1.199168	-0.559223	-0.025570	0.106178	-0.841837	-0.346534	0.064825	-0.286758	-0.593366	0.267798	-0.702831
23210	8.880249	-1.314682	0.969290	-0.528571	-0.176406	0.033157	-0.841732	-0.342078	0.084327	-0.291559	-0.593430	0.274270	-0.698291
23211	10.004119	-1.837465	0.826215	-0.550505	-0.214122	0.043918	-0.843899	-0.335927	0.105416	-0.295655	-0.595004	0.282210	-0.692038
23212	10.800079	-1.830441	1.204456	-0.551087	-0.182214	0.111093	-0.843123	-0.324434	0.132460	-0.299567	-0.594473	0.289888	-0.687623
23213	10.407661	-1.581967	1.506682	-0.548477	-0.040817	0.110193	-0.842908	-0.312917	0.152740	-0.303689	-0.593119	0.297491	-0.683726
23214	9.459423	-1.086033	1.398509	-0.584771	-0.022583	0.095377	-0.846085	-0.301521	0.169380	-0.309101	-0.590183	0.304423	-0.680784
23215	9.111787	-1.117706	1.394495	-0.557674	-0.045184	0.085142	-0.847289	-0.288152	0.186026	-0.313642	-0.588817	0.311783	-0.676547
23216	9.464669	-1.202767	1.288648	-0.542523	0.052078	0.086557	-0.849057	-0.274199	0.197184	-0.319100	-0.585091	0.317503	-0.674563
23217	9.834203	-1.282887	1.216553	-0.543851	0.142429	0.063939	-0.851090	-0.263766	0.205063	-0.324936	-0.581260	0.323151	-0.672404
23218	9.853717	-0.953482	1.348173	-0.551090	0.169673	0.045150	-0.853819	-0.255582	0.209964	-0.331756	-0.576063	0.327686	-0.671350
23219	10.978703	-0.749426	1.100328	-0.563927	0.031516	0.003654	-0.851860	-0.250216	0.209301	-0.337895	-0.573844	0.333531	-0.667299
23220	8.991982	-0.079129	1.160751	-0.532191	0.104489	-0.134750	-0.854426	-0.246834	0.213727	-0.346431	-0.570752	0.336100	-0.664278
23221	9.634171	-0.219092	1.069628	-0.549779	0.172721	-0.091025	-0.854424	-0.245965	0.207533	-0.354608	-0.567245	0.339545	-0.661208
23222	9.150209	-0.486538	1.102257	-0.543720	0.248066	-0.065013	-0.856111	-0.247639	0.202171	-0.363254	-0.561589	0.341973	-0.660090
23223	9.890760	-0.905909	1.263016	-0.559039	0.176446	0.098111	-0.857528	-0.245779	0.195998	-0.369026	-0.556524	0.347532	-0.658272
23224	10.010066	-0.528846	1.000088	-0.555345	0.139591	0.190468	-0.860656	-0.240945	0.188883	-0.373624	-0.550349	0.353690	-0.657590
23225	10.093995	-0.485779	1.400627	-0.574995	0.081502	0.148136	-0.862939	-0.235840	0.184725	-0.378223	-0.545940	0.360613	-0.654870
23226	9.437754	-0.263648	1.476353	-0.558698	0.093347	0.117183	-0.867469	-0.233824	0.176604	-0.383436	-0.540773	0.366282	-0.652977
23227	9.265411	-0.026141	1.406272	-0.556077	-0.034045	0.055185	-0.868327	-0.231129	0.173819	-0.388189	-0.538567	0.372694	-0.648347
23228	10.642767	-0.066209	1.796343	-0.540671	-0.132471	-0.011005	-0.865076	-0.231151	0.178305	-0.393150	-0.537337	0.378414	-0.643043
23229	9.590714	-0.210066	1.695448	-0.546003	-0.071288	-0.112520	-0.863518	-0.232441	0.182791	-0.399672	-0.536827	0.383014	-0.636694
23230	8.975286	0.257305	1.606480	-0.554903	-0.061819	-0.064974	-0.862815	-0.231888	0.185893	-0.405952	-0.534883	0.387698	-0.631501
23231	8.971752	0.457497	1.536590	-0.542236	-0.056295	-0.083409	-0.861410	-0.231210	0.193503	-0.412162	-0.533863	0.392265	-0.625492
23232	8.887486	0.562581	1.250388	-0.545628	-0.011039	-0.104063	-0.859717	-0.230659	0.196597	-0.419161	-0.531568	0.395916	-0.620475
23233	9.500325	0.459478	1.226553	-0.542448	0.044556	-0.068869	-0.859725	-0.229542	0.200556	-0.425968	-0.529061	0.399638	-0.615577
23234	10.197339	0.426865	0.965007	-0.539004	0.139823	-0.034762	-0.860300	-0.227420	0.200019	-0.433171	-0.524315	0.402584	-0.612685
23235	11.184159	0.082964	1.460482	-0.538189	0.299646	-0.064793	-0.861453	-0.222326	0.198390	-0.441886	-0.518569	0.403962	-0.610440
23236	10.922488	-0.587516	2.198086	-0.557805	0.378347	-0.099297	-0.866280	-0.217492	0.192557	-0.451892	-0.511136	0.404276	-0.609175
23237	8.799705	-0.549819	1.451403	-0.542944	0.359392	-0.028629	-0.869413	-0.211242	0.184329	-0.460605	-0.504139	0.405392	-0.607737
23238	10.499494	0.028957	1.024622	-0.544598	0.100070	-0.017767	-0.870712	-0.205592	0.185527	-0.467114	-0.499421	0.408826	-0.604354
23239	10.299195	0.335175	1.478183	-0.559237	0.166046	-0.135139	-0.870443	-0.202486	0.186121	-0.475637	-0.495393	0.410730	-0.599713
23240	9.173133	-0.291767	1.351365	-0.545703	0.106072	-0.103070	-0.871291	-0.202769	0.186689	-0.483146	-0.491184	0.413183	-0.595473
23241	9.325658	-0.494800	1.503247	-0.520548	-0.004127	0.014671	-0.870885	-0.199105	0.189262	-0.488017	-0.488199	0.417638	-0.590829
23242	10.220538	-0.866552	1.704348	-0.552676	0.057733	0.074197	-0.873030	-0.194302	0.191021	-0.493018	-0.482952	0.422297	-0.587670
23243	9.644655	-0.764768	1.940796	-0.561193	0.127520	0.123977	-0.872906	-0.189632	0.188390	-0.498032	-0.476970	0.426923	-0.584979
23244	9.077263	-0.700408	1.998832	-0.540562	0.074944	0.141238	-0.873484	-0.185943	0.184063	-0.502192	-0.470988	0.431841	-0.582656
23245	9.191042	-0.660191	1.974066	-0.560847	0.046547	0.105820	-0.874909	-0.182958	0.179594	-0.506652	-0.465980	0.437005	-0.578959
23246	9.190082	-0.916378	1.974510	-0.544796	0.023572	0.046845	-0.876191	-0.180548	0.177938	-0.511423	-0.461296	0.441531	-0.575067
23247	8.965981	-1.111136	1.525106	-0.546536	0.039242	0.006870	-0.876036	-0.182796	0.173965	-0.516752	-0.457263	0.445606	-0.570363
23248	9.919549	-1.468371	1.015527	-0.573315	0.103523	-0.000742	-0.876862	-0.187157	0.169132	-0.522957	-0.451714	0.449113	-0.566363
23249	9.910278	-0.662790	2.282440	-0.545186	0.294256	0.012611	-0.877820	-0.192487	0.158228	-0.530392	-0.444629	0.450483	-0.563963
23250	10.284602	-0.691046	1.620144	-0.554365	0.424329	-0.012076	-0.881036	-0.197212	0.136632	-0.539311	-0.435644	0.450186	-0.562753
23251	10.363659	0.657278	2.032705	-0.555132	0.266938	-0.135683	-0.882959	-0.206464	0.116248	-0.548120	-0.429973	0.450539	-0.558303
23252	9.716968	-0.464545	2.096835	-0.558667	0.268939	-0.169632	-0.882188	-0.217426	0.098362	-0.557296	-0.423988	0.450464	-0.553838
23253	8.722168	-0.695495	2.040333	-0.545869	0.162500	0.022023	-0.884409	-0.224149	0.082377	-0.563208	-0.418024	0.453086	-0.550241
23254	8.846581	-0.284750	1.757689	-0.555694	0.180383	0.046660	-0.883251	-0.227210	0.067250	-0.569053	-0.411017	0.455692	-0.547347
23255	9.227015	-0.157940	1.934583	-0.537542	0.047104	0.035391	-0.882946	-0.230140	0.055938	-0.573599	-0.406207	0.459564	-0.542937
23256	9.963945	-0.360082	2.044593	-0.545618	-0.045883	-0.030360	-0.884477	-0.233632	0.044775	-0.578035	-0.402420	0.463934	-0.537307
23257	9.784272	-0.270810	2.225072	-0.535592	-0.009506	-0.075617	-0.882330	-0.237708	0.036961	-0.583157	-0.399198	0.467450	-0.531093
23258	9.793092	-0.163049	2.074037	-0.571040	0.007247	-0.115036	-0.883016	-0.241354	0.029315	-0.589092	-0.395261	0.470705	-0.524572
23259	9.601978	-0.071788	2.174766	-0.545881	0.001376	-0.178431	-0.881145	-0.247558	0.024300	-0.595372	-0.392684	0.473281	-0.517046
23260	9.413261	-0.162345	2.190528	-0.557019	-0.044613	-0.171253	-0.879695	-0.254608	0.019280	-0.601173	-0.389893	0.476454	-0.509476
23261	9.493459	0.140211	1.955064	-0.546516	-0.100382	-0.183106	-0.876972	-0.262241	0.018474	-0.606411	-0.388305	0.480101	-0.500987
23262	9.729623	0.182648	2.021935	-0.558774	-0.161436	-0.196978	-0.874257	-0.268751	0.020076	-0.611233	-0.386830	0.484386	-0.492064
23263	9.755871	0.297141	1.805557	-0.554352	-0.190386	-0.184333	-0.872398	-0.274138	0.024234	-0.615536	-0.385958	0.489067	-0.482665
23264	9.728627	0.426836	1.647076	-0.545323	-0.201250	-0.182373	-0.870681	-0.279814	0.030647	-0.619574	-0.384801	0.493697	-0.473623
23265	9.734588	0.452551	1.513876	-0.554282	-0.205158	-0.143519	-0.868404	-0.284369	0.039322	-0.623194	-0.383579	0.498745	-0.464488
23266	9.847816	0.304126	1.469468	-0.539319	-0.147693	-0.128652	-0.865562	-0.288639	0.047009	-0.627075	-0.381379	0.502948	-0.456476
23267	9.637135	0.189661	1.504858	-0.567829	-0.066602	-0.118043	-0.865274	-0.291207	0.054311	-0.631814	-0.378369	0.506470	-0.448483
23268	9.534346	0.118728	1.653191	-0.543860	-0.014591	-0.105734	-0.863289	-0.293205	0.059068	-0.636742	-0.374600	0.509110	-0.441635
23269	9.335115	0.085166	1.496762	-0.567393	-0.021947	-0.079463	-0.861589	-0.294637	0.063834	-0.641460	-0.370709	0.512248	-0.434402
23270	10.537817	-0.163519	1.589754	-0.547465	-0.047479	-0.041708	-0.861460	-0.292818	0.069068	-0.645403	-0.366459	0.515721	-0.428011
23271	9.972512	-0.688953	2.026504	-0.542267	0.005664	0.044517	-0.860903	-0.292136	0.076120	-0.649036	-0.361279	0.519111	-0.422792
23272	8.970710	-0.708665	1.730840	-0.559488	-0.049178	0.127615	-0.862907	-0.287627	0.080836	-0.651500	-0.355070	0.523854	-0.418390
23273	9.273443	-0.514577	1.380298	-0.532516	-0.101589	0.137202	-0.864065	-0.282841	0.086958	-0.653049	-0.349856	0.529152	-0.413674
23274	10.142519	-0.760705	1.546201	-0.540244	-0.149733	0.095083	-0.862965	-0.277221	0.095750	-0.654479	-0.345020	0.534729	-0.408268
23275	9.800920	-1.058111	1.569309	-0.545568	-0.140783	0.098396	-0.864405	-0.272718	0.102012	-0.655901	-0.340267	0.540303	-0.402598
23276	9.295913	-0.906100	1.406386	-0.547094	-0.091172	0.087381	-0.866986	-0.266380	0.109571	-0.657962	-0.334894	0.545021	-0.397345
23277	9.461625	-0.893884	1.207878	-0.575993	-0.066663	0.085168	-0.866442	-0.262297	0.113557	-0.660369	-0.329192	0.549699	-0.391633
23278	9.764154	-0.952705	1.382115	-0.570212	0.011128	0.051188	-0.866455	-0.259763	0.116122	-0.663876	-0.323051	0.552912	-0.386256
23279	9.826544	-0.860686	1.472830	-0.563761	0.038248	0.038732	-0.867041	-0.255529	0.118004	-0.667590	-0.317110	0.555717	-0.380714
23280	9.737872	-0.695787	1.471108	-0.552360	-0.008398	0.009962	-0.867898	-0.254123	0.120704	-0.670966	-0.311755	0.558695	-0.374797
23281	9.658844	-0.671544	1.403283	-0.556326	-0.055084	-0.006615	-0.866212	-0.251587	0.121563	-0.673811	-0.307045	0.562319	-0.368102
23282	9.668949	-0.691366	1.335829	-0.547014	-0.019069	-0.008494	-0.869045	-0.251591	0.124687	-0.677063	-0.302001	0.565187	-0.361863
23283	9.630143	-0.652180	1.378940	-0.553988	0.029598	-0.007111	-0.867491	-0.251318	0.126511	-0.680727	-0.296637	0.567559	-0.355660
23284	9.744740	-0.576742	1.576095	-0.586732	0.024253	0.004063	-0.867773	-0.251457	0.126089	-0.684496	-0.290546	0.570097	-0.349340
23285	9.710643	-0.602945	1.603014	-0.539492	0.031333	-0.006939	-0.867202	-0.252016	0.123681	-0.687969	-0.285295	0.572249	-0.343273
23286	9.686578	-0.520427	1.633539	-0.532242	0.027630	0.000249	-0.868472	-0.252571	0.121712	-0.691374	-0.279921	0.574240	-0.337483
23287	9.674686	-0.484130	1.628317	-0.557036	-0.013666	-0.003323	-0.869178	-0.252565	0.120307	-0.694289	-0.274627	0.577060	-0.330975
23288	9.696493	-0.491609	1.613873	-0.577969	-0.020771	-0.003520	-0.866777	-0.251870	0.122129	-0.697298	-0.268942	0.579905	-0.324278
23289	9.648448	-0.501185	1.580213	-0.543287	-0.001216	0.007372	-0.866638	-0.250875	0.120164	-0.700090	-0.263572	0.582420	-0.318104
23290	9.653463	-0.501368	1.556044	-0.546066	-0.018449	0.021601	-0.867904	-0.252566	0.119733	-0.702675	-0.257980	0.585061	-0.312087
23291	9.682816	-0.448535	1.531251	-0.541470	-0.008553	0.021608	-0.868464	-0.253548	0.118036	-0.705165	-0.252462	0.587651	-0.306056
23292	9.625154	-0.438686	1.502220	-0.555947	-0.001297	0.023155	-0.869744	-0.251988	0.117075	-0.707877	-0.246566	0.590022	-0.299981
23293	9.637130	-0.482324	1.493025	-0.542264	0.003078	0.030362	-0.869321	-0.251422	0.116373	-0.710337	-0.240812	0.592406	-0.294086
23294	9.668498	-0.514030	1.478839	-0.544929	0.002032	0.048033	-0.869037	-0.251417	0.114820	-0.712772	-0.234719	0.594688	-0.288461
23295	9.672156	-0.583414	1.595598	-0.546508	0.035257	0.060182	-0.871014	-0.251684	0.111449	-0.715342	-0.228314	0.596688	-0.283057
23296	9.590944	-0.627221	1.465707	-0.551855	0.046989	0.060031	-0.869889	-0.249417	0.108644	-0.718160	-0.221685	0.598327	-0.277683
23297	9.643424	-0.651296	1.533566	-0.551915	0.041635	0.054760	-0.871022	-0.248269	0.104153	-0.720736	-0.215180	0.600150	-0.272133
23298	9.672180	-0.656159	1.557746	-0.562712	0.054222	0.063407	-0.872295	-0.247690	0.100645	-0.723548	-0.208280	0.601656	-0.266660
