# Supplementary material for: Identification of Haptic Based Guiding Using Hard Reins
Source: PLoS One. 2015 Jul 22;10(7):e0132020. doi: 10.1371/journal.pone.0132020 (PMC4511788; doi:10.1371/journal.pone.0132020)
Supplement: S2 File — (ZIP) [file pone.0132020.s002.zip › MotionData2/Subject11/T5/fh5.txt]

// Start Time: 0
// Sample rate: 25.0Hz
// Scenario: 4.9
// Firmware Version: 2.6.1
Counter	Acc_X	Acc_Y	Acc_Z	Gyr_X	Gyr_Y	Gyr_Z	Mag_X	Mag_Y	Mag_Z	Quat_w	Quat_x	Quat_y	Quat_z
22594	0.644122	0.241215	9.722640	0.017798	-0.004060	-0.020627	-0.197835	0.153660	-0.643854	0.467222	-0.024913	-0.026799	-0.883383
22595	0.698059	0.353973	9.771531	0.010651	-0.018073	-0.027774	-0.199388	0.153533	-0.644088	0.466687	-0.025173	-0.027236	-0.883645
22596	0.691223	0.409473	9.815481	0.030342	-0.021568	-0.031155	-0.198864	0.151902	-0.643087	0.466060	-0.025332	-0.028042	-0.883946
22597	0.780082	0.341564	9.854785	0.030353	-0.017220	-0.033824	-0.200671	0.150692	-0.642815	0.465427	-0.025390	-0.028830	-0.884252
22598	0.784767	0.322221	9.832895	0.007099	-0.009350	-0.033089	-0.202487	0.150701	-0.642148	0.464749	-0.025549	-0.029112	-0.884595
22599	0.798081	0.158558	9.823689	-0.000026	0.002909	-0.037540	-0.201834	0.149612	-0.641912	0.464046	-0.025538	-0.029179	-0.884962
22600	0.730403	0.149372	9.792930	-0.000120	-0.007607	-0.019055	-0.203127	0.148670	-0.641133	0.463611	-0.025742	-0.029309	-0.885180
22601	0.662627	0.125823	9.783631	0.017785	0.006415	-0.017095	-0.203382	0.149622	-0.643810	0.463282	-0.025518	-0.029638	-0.885348
22602	0.609743	0.159789	9.746031	0.033877	0.004684	-0.013436	-0.203882	0.147184	-0.644980	0.462965	-0.025193	-0.030253	-0.885502
22603	0.609997	0.193618	9.799283	0.028414	0.006373	0.006803	-0.202078	0.147309	-0.642571	0.463064	-0.024882	-0.030746	-0.885442
22604	0.612320	0.179317	9.847157	0.019461	-0.002384	0.004058	-0.202464	0.147040	-0.642824	0.463061	-0.024826	-0.031163	-0.885430
22605	0.596004	0.261206	9.845837	-0.009221	-0.000666	0.016213	-0.202072	0.146495	-0.642835	0.463304	-0.024991	-0.031040	-0.885303
22606	0.504134	0.242839	9.896880	-0.009195	0.006362	0.010974	-0.204145	0.145963	-0.642041	0.463374	-0.025051	-0.030864	-0.885271
22607	0.642245	0.313628	9.805190	0.057009	-0.000647	0.013169	-0.203102	0.144602	-0.641557	0.463596	-0.024592	-0.031907	-0.885130
22608	0.754844	0.194522	9.677895	0.023004	0.002828	0.018165	-0.203097	0.144874	-0.643605	0.463849	-0.024420	-0.032331	-0.884988
22609	0.670602	0.226887	9.823172	0.006877	-0.000683	0.018064	-0.203740	0.143521	-0.642583	0.464132	-0.024434	-0.032478	-0.884833
22610	0.741633	0.370408	9.752120	-0.000258	0.012428	0.019831	-0.201276	0.143237	-0.643135	0.464392	-0.024309	-0.032401	-0.884703
22611	0.740867	0.264493	9.717267	-0.007386	0.009827	0.012700	-0.201541	0.145137	-0.644394	0.464580	-0.024269	-0.032201	-0.884613
22612	0.687928	0.289016	9.737229	-0.028840	0.007220	0.007267	-0.201550	0.146765	-0.644634	0.464603	-0.024493	-0.031672	-0.884614
22613	0.699017	0.486378	9.818701	-0.016322	0.008072	0.008278	-0.201943	0.146087	-0.642201	0.464707	-0.024563	-0.031337	-0.884569
22614	0.717350	0.349144	9.814562	-0.009126	0.006344	-0.001402	-0.200137	0.147977	-0.643106	0.464594	-0.024614	-0.031170	-0.884632
22615	0.690625	0.327562	9.766485	-0.025239	0.008100	0.002016	-0.200913	0.147574	-0.642714	0.464583	-0.024763	-0.030682	-0.884651
22616	0.679270	0.428586	9.743715	-0.018139	0.002830	0.014410	-0.201428	0.147577	-0.643603	0.464703	-0.024971	-0.030379	-0.884593
22617	0.678991	0.387865	9.796115	0.021247	0.004592	0.009407	-0.200915	0.147574	-0.642330	0.464843	-0.024751	-0.030749	-0.884513
22618	0.707814	0.366061	9.817242	0.010520	-0.000663	0.004890	-0.200526	0.148250	-0.643482	0.464855	-0.024747	-0.030991	-0.884498
22619	0.700841	0.404536	9.798521	-0.007374	-0.000664	0.005651	-0.201062	0.150965	-0.642679	0.464912	-0.024883	-0.030910	-0.884467
22620	0.659414	0.351892	9.779049	0.014096	0.002854	0.007585	-0.202603	0.148261	-0.642170	0.464945	-0.024786	-0.031181	-0.884443
22621	0.732061	0.380308	9.819599	0.024870	0.009843	0.000622	-0.201549	0.145815	-0.643234	0.464935	-0.024432	-0.031579	-0.884444
22622	0.709816	0.308334	9.818964	0.016848	0.013363	-0.005600	-0.200249	0.145809	-0.644791	0.464774	-0.024115	-0.031808	-0.884529
22623	0.717132	0.317955	9.838235	-0.001948	0.006354	-0.006644	-0.201040	0.147168	-0.642972	0.464619	-0.024069	-0.031766	-0.884613
22624	0.751062	0.336827	9.804518	-0.000181	0.009835	0.000425	-0.200775	0.146353	-0.643368	0.464541	-0.023976	-0.031723	-0.884658
22625	0.707073	0.264846	9.746399	-0.007350	0.009851	0.003898	-0.200517	0.146623	-0.643370	0.464573	-0.023929	-0.031548	-0.884649
22626	0.721989	0.322654	9.814218	-0.009129	-0.007648	-0.004984	-0.201299	0.147441	-0.643350	0.464383	-0.024225	-0.031512	-0.884742
22627	0.703006	0.366356	9.901391	-0.015398	0.013324	0.000346	-0.201560	0.147985	-0.643597	0.464350	-0.024190	-0.031164	-0.884772
22628	0.707753	0.356537	9.848372	-0.016266	0.016842	-0.003175	-0.200514	0.146759	-0.644393	0.464204	-0.024120	-0.030774	-0.884865
22629	0.697326	0.250654	9.799185	-0.017127	0.015124	-0.010254	-0.200268	0.148384	-0.643228	0.463984	-0.024063	-0.030384	-0.884995
22630	0.673142	0.245960	9.775310	-0.030579	0.013366	-0.003302	-0.201301	0.147848	-0.643474	0.463818	-0.024188	-0.029772	-0.885100
22631	0.649461	0.308850	9.833908	-0.014510	0.002856	0.000320	-0.201567	0.148798	-0.642949	0.463779	-0.024330	-0.029534	-0.885124
22632	0.678492	0.318125	9.795317	-0.007386	0.003711	0.009181	-0.201825	0.149207	-0.643966	0.463851	-0.024418	-0.029417	-0.885088
22633	0.632028	0.236647	9.770752	-0.014567	0.003717	0.014413	-0.200415	0.151097	-0.642687	0.464062	-0.024553	-0.029161	-0.884982
22634	0.664163	0.339911	9.805303	-0.019057	-0.004179	0.015244	-0.201193	0.151780	-0.643438	0.464245	-0.024891	-0.028908	-0.884885
22635	0.683474	0.339709	9.788313	0.016772	0.009838	0.011144	-0.200942	0.152184	-0.641900	0.464417	-0.024623	-0.029155	-0.884794
22636	0.663628	0.265340	9.797241	-0.014527	0.011593	0.007388	-0.201191	0.151101	-0.642932	0.464454	-0.024637	-0.028839	-0.884784
22637	0.702563	0.308273	9.780579	-0.025235	0.009846	0.001133	-0.200153	0.150689	-0.642951	0.464428	-0.024753	-0.028348	-0.884811
22638	0.731472	0.298500	9.804246	0.003415	0.002857	-0.005744	-0.201077	0.153134	-0.641889	0.464252	-0.024747	-0.028437	-0.884901
22639	0.764971	0.255045	9.834697	-0.014500	-0.000669	-0.003263	-0.200297	0.153130	-0.642541	0.464147	-0.024952	-0.028240	-0.884956
22640	0.747738	0.209419	9.812694	-0.034209	-0.005924	0.000976	-0.200302	0.153672	-0.642023	0.464063	-0.025454	-0.027741	-0.885002
22641	0.764967	0.254993	9.817875	-0.023468	-0.002428	0.001071	-0.201476	0.155170	-0.642119	0.464029	-0.025780	-0.027400	-0.885021
22642	0.735786	0.226333	9.808186	-0.030634	0.011566	0.007241	-0.201881	0.157749	-0.641576	0.464061	-0.025943	-0.026799	-0.885017
22643	0.706607	0.197701	9.808108	-0.047629	0.009825	0.005352	-0.200592	0.158012	-0.640055	0.464097	-0.026282	-0.025914	-0.885015
22644	0.672975	0.221970	9.794259	-0.069997	0.025569	0.010548	-0.200602	0.160182	-0.640674	0.464171	-0.026564	-0.024484	-0.885009
22645	0.643929	0.212519	9.775178	-0.087966	0.022040	0.026272	-0.200883	0.162623	-0.638340	0.464560	-0.027069	-0.022761	-0.884835
22646	0.571068	0.155149	9.703057	-0.083491	0.041312	0.033436	-0.198820	0.163697	-0.637335	0.465025	-0.027208	-0.020933	-0.884632
22647	0.566237	0.155158	9.693487	-0.068331	0.048288	0.046791	-0.197543	0.166673	-0.636813	0.465797	-0.027070	-0.019300	-0.884267
22648	0.609577	0.133630	9.841850	-0.059429	0.049982	0.053009	-0.196133	0.169649	-0.637574	0.466640	-0.026839	-0.017807	-0.883861
22649	0.672126	0.099677	9.908203	-0.084431	0.051723	0.040470	-0.194333	0.171402	-0.636558	0.467290	-0.026787	-0.015863	-0.883556
22650	0.855262	0.047828	9.934863	-0.079037	0.069169	0.038744	-0.192150	0.174237	-0.635538	0.467872	-0.026395	-0.013851	-0.883293
22651	0.978170	0.013417	10.005497	-0.018264	0.062110	0.049690	-0.192031	0.176814	-0.636796	0.468719	-0.025562	-0.012989	-0.882882
22652	1.163668	-0.047864	10.099311	0.026498	0.049827	0.037565	-0.190214	0.176533	-0.637338	0.469334	-0.024522	-0.013023	-0.882584
22653	1.174232	0.075059	10.215976	0.040892	0.051596	0.018310	-0.187747	0.176385	-0.639042	0.469652	-0.023347	-0.013345	-0.882442
22654	1.146223	0.209948	10.215364	0.023975	0.044644	-0.001189	-0.186970	0.176110	-0.638544	0.469604	-0.022411	-0.013403	-0.882491
22655	1.178172	-0.047757	10.171276	0.013366	0.051707	-0.027737	-0.185024	0.175285	-0.638068	0.469095	-0.021514	-0.013287	-0.882786
22656	1.159243	0.003189	10.268144	-0.039334	0.065719	-0.045679	-0.182806	0.173919	-0.640421	0.468243	-0.020789	-0.012050	-0.883273
22657	1.223047	0.146973	10.264441	-0.024859	0.086768	-0.073685	-0.182160	0.174729	-0.641447	0.466911	-0.019656	-0.010979	-0.884018
22658	1.081643	-0.039875	10.143364	0.029061	0.100959	-0.119054	-0.180481	0.175398	-0.641082	0.464796	-0.017652	-0.010650	-0.885178
22659	1.070410	-0.252165	9.898320	0.177696	0.119463	-0.132037	-0.179665	0.170650	-0.644727	0.462502	-0.014078	-0.012894	-0.886413
22660	1.042016	-0.502625	9.710657	0.270849	0.151936	-0.140972	-0.175463	0.162764	-0.648454	0.460066	-0.008920	-0.016383	-0.887689
22661	1.147991	-0.200561	9.669962	0.228854	0.139679	-0.154509	-0.173065	0.152719	-0.651534	0.457364	-0.004554	-0.019345	-0.889057
22662	1.041385	-0.256976	9.824023	0.113411	0.153636	-0.149996	-0.169647	0.146465	-0.655874	0.454718	-0.000805	-0.020022	-0.890410
22663	0.599457	-0.272354	9.959823	0.017639	0.143209	-0.148843	-0.167030	0.142519	-0.657104	0.452086	0.001657	-0.019175	-0.891767
22664	0.657547	0.096460	9.605518	-0.094262	0.122187	-0.130283	-0.164311	0.143726	-0.658926	0.449766	0.002955	-0.016436	-0.892990
22665	0.520866	-0.100485	9.340106	-0.119257	0.131039	-0.133951	-0.161868	0.146696	-0.658421	0.447384	0.003935	-0.013253	-0.894235
22666	0.387147	0.089866	9.905744	-0.121327	0.174562	-0.073822	-0.155673	0.150188	-0.657711	0.446076	0.005912	-0.009567	-0.894925
22667	0.614933	0.194887	10.226984	-0.135738	0.184885	-0.058083	-0.151297	0.155047	-0.657729	0.445047	0.007671	-0.005623	-0.895457
22668	0.354482	0.262015	9.494693	-0.130385	0.144839	-0.045745	-0.146773	0.157193	-0.658544	0.444221	0.009029	-0.002043	-0.895869
22669	0.122912	0.305867	9.088689	-0.066048	0.049632	-0.043771	-0.145113	0.160980	-0.657635	0.443415	0.008979	-0.000571	-0.896272
22670	0.106135	-0.013890	9.075546	0.055433	-0.005509	-0.016710	-0.143683	0.160702	-0.658812	0.443068	0.009292	-0.001661	-0.896439
22671	0.154627	0.005793	9.344487	0.169565	-0.027596	0.056281	-0.141451	0.156352	-0.660425	0.444007	0.009938	-0.005115	-0.895954
22672	0.215531	0.403604	9.829129	0.235367	-0.018272	0.137914	-0.142324	0.151204	-0.661743	0.446384	0.011607	-0.009572	-0.894715
22673	0.067709	0.662399	9.934304	0.269115	0.002612	0.198250	-0.137753	0.146028	-0.664424	0.449827	0.013663	-0.014591	-0.892892
22674	-0.243681	0.339784	9.808327	0.213538	0.035015	0.232359	-0.134603	0.140725	-0.667853	0.453881	0.016062	-0.018203	-0.890732
22675	-0.323631	0.643052	9.687549	0.125802	0.039368	0.250328	-0.130184	0.137718	-0.667436	0.458275	0.017484	-0.020336	-0.888406
22676	0.137043	0.931031	9.090948	0.077717	0.000072	0.205711	-0.125240	0.134980	-0.669330	0.461861	0.018036	-0.021839	-0.886500
22677	-0.389091	0.285926	9.126518	0.039987	-0.060180	0.216698	-0.123696	0.136599	-0.669081	0.465625	0.016929	-0.023349	-0.884512
22678	-0.777839	0.598903	9.820720	0.077318	-0.069915	0.251466	-0.123297	0.134834	-0.668976	0.469969	0.016217	-0.025505	-0.882165
22679	-0.481678	1.493885	9.910154	0.172434	-0.074247	0.192316	-0.121475	0.134011	-0.670164	0.473229	0.016171	-0.029471	-0.880298
22680	-0.394778	1.162844	9.617242	0.244361	-0.090633	0.116913	-0.121183	0.128993	-0.671755	0.475111	0.016742	-0.034721	-0.879081
22681	-0.432940	0.867206	10.359095	0.163930	-0.053096	0.084676	-0.122968	0.125071	-0.673560	0.476470	0.017092	-0.038292	-0.878190
22682	-0.492466	1.328725	10.136631	0.097581	-0.060145	0.122174	-0.123476	0.122633	-0.672551	0.478493	0.016795	-0.040673	-0.876988
22683	-0.602507	1.504445	9.123143	0.267902	-0.084239	0.073193	-0.123445	0.118837	-0.675407	0.479574	0.017664	-0.046361	-0.876098
22684	-0.603920	1.313818	8.909502	0.427645	-0.129378	-0.041274	-0.126621	0.108549	-0.676485	0.478525	0.019460	-0.055132	-0.876125
22685	-0.378269	1.118427	9.289785	0.374216	-0.143367	-0.113205	-0.129399	0.097310	-0.679116	0.476181	0.020545	-0.063155	-0.876836
22686	-0.452296	1.243123	8.984277	0.031154	-0.130889	-0.214296	-0.135046	0.088933	-0.680394	0.472192	0.018741	-0.064912	-0.878903
22687	-0.050161	1.090958	9.007895	-0.274711	-0.104788	-0.237731	-0.140268	0.094519	-0.677700	0.467923	0.014536	-0.061094	-0.881535
22688	0.176534	1.044402	9.303372	-0.240437	-0.073268	-0.297371	-0.144589	0.100643	-0.674117	0.462600	0.011280	-0.057504	-0.884628
22689	-0.395060	0.787526	9.564871	-0.156369	-0.099359	-0.305551	-0.149792	0.103653	-0.672473	0.457059	0.008370	-0.055665	-0.887653
22690	0.168733	1.293187	9.637909	-0.065081	-0.099513	-0.310241	-0.154984	0.104765	-0.671103	0.451397	0.006277	-0.055418	-0.890579
22691	0.569841	0.983625	10.092261	-0.027651	-0.131231	-0.301465	-0.160972	0.108321	-0.668161	0.445832	0.003968	-0.056153	-0.893345
22692	-0.068619	0.826258	10.480435	-0.013540	-0.143440	-0.271295	-0.167838	0.107407	-0.666274	0.440776	0.001512	-0.057218	-0.895791
22693	0.152935	1.075361	10.716879	0.084786	-0.155811	-0.259189	-0.173640	0.103099	-0.666870	0.435897	-0.000269	-0.060152	-0.897984
22694	0.894502	1.465635	10.472268	0.165346	-0.210176	-0.273917	-0.182156	0.096635	-0.665781	0.430655	-0.002352	-0.065004	-0.900169
22695	1.030937	1.639836	10.376974	0.126153	-0.199635	-0.305889	-0.190410	0.090170	-0.665594	0.424835	-0.004512	-0.069096	-0.902619
22696	0.975007	1.245956	10.404168	0.101217	-0.147094	-0.319163	-0.197260	0.086816	-0.664371	0.418816	-0.005945	-0.072249	-0.905173
22697	1.153616	0.561639	10.423596	0.035576	-0.056379	-0.225222	-0.202550	0.083454	-0.664838	0.414612	-0.006421	-0.073465	-0.907005
22698	0.742801	0.520741	10.157537	0.136283	0.013554	-0.109562	-0.205114	0.078586	-0.664591	0.412599	-0.004964	-0.075887	-0.907733
22699	0.210063	0.660161	9.565395	0.161159	0.024201	-0.050102	-0.205214	0.075062	-0.667442	0.411695	-0.003197	-0.078633	-0.907917
22700	0.330939	1.380764	8.806088	0.056637	0.006823	-0.065779	-0.205849	0.071946	-0.666182	0.410459	-0.002583	-0.079658	-0.908389
22701	-0.168069	0.819209	8.707819	-0.031912	-0.013993	-0.078798	-0.204811	0.072891	-0.668238	0.408957	-0.003022	-0.079183	-0.909107
22702	-1.633276	0.530464	8.851706	0.021883	-0.060722	-0.122256	-0.206874	0.070732	-0.667460	0.406601	-0.003831	-0.080133	-0.910077
22703	-1.030393	1.105092	8.771410	-0.192924	-0.071491	-0.104536	-0.211677	0.072113	-0.666478	0.404515	-0.006476	-0.077095	-0.911253
22704	0.227085	1.350391	9.618839	-0.250488	-0.086152	-0.064822	-0.213013	0.078086	-0.664350	0.403104	-0.010052	-0.073282	-0.912160
22705	0.848487	1.123117	10.019372	-0.043092	-0.103912	-0.042468	-0.216661	0.080816	-0.662475	0.402120	-0.012171	-0.073224	-0.912573
22706	1.050727	1.037825	10.168034	0.169549	-0.102342	0.020687	-0.221455	0.079213	-0.659601	0.402337	-0.012785	-0.077183	-0.912143
22707	0.745658	1.580281	10.621451	0.158840	-0.109319	0.003153	-0.223877	0.072717	-0.660141	0.402216	-0.013453	-0.080850	-0.911869
22708	0.177353	1.459169	10.461559	-0.476714	-0.100243	-0.122898	-0.226873	0.074495	-0.658285	0.399592	-0.018997	-0.073039	-0.913581
22709	0.354916	0.967154	10.449566	-1.126872	-0.021598	-0.171563	-0.229771	0.101356	-0.650293	0.395851	-0.028056	-0.052536	-0.916381
22710	0.416775	0.858942	9.823015	-0.281833	-0.031572	-0.248298	-0.234033	0.118732	-0.644296	0.391057	-0.030684	-0.047806	-0.918612
22711	0.592188	0.436021	8.807392	0.086221	-0.057428	-0.300458	-0.236616	0.117933	-0.645162	0.385487	-0.030683	-0.049881	-0.920853
22712	1.076546	0.634792	8.983319	0.215911	-0.082948	-0.301477	-0.243303	0.108883	-0.644510	0.379928	-0.030325	-0.054727	-0.922898
22713	0.718609	1.198232	9.872372	0.345140	-0.094124	-0.411399	-0.246719	0.095749	-0.646765	0.372375	-0.028901	-0.061938	-0.925562
22714	0.391225	0.644429	10.387871	0.114920	-0.090331	-0.564651	-0.254947	0.084809	-0.646621	0.361800	-0.029097	-0.065105	-0.929524
22715	0.781774	1.246432	10.067021	0.006662	-0.065499	-0.743333	-0.261497	0.074809	-0.646493	0.347815	-0.029196	-0.065992	-0.934782
22716	1.236990	1.089034	10.087718	0.093296	-0.066973	-0.908536	-0.270097	0.060752	-0.646245	0.330682	-0.028678	-0.068764	-0.940797
22717	0.330950	1.017797	9.647762	0.383447	-0.124140	-0.969806	-0.279848	0.044260	-0.646261	0.312365	-0.027042	-0.077197	-0.946434
22718	2.715288	1.515230	10.099088	0.456927	-0.179052	-1.021201	-0.288389	0.020168	-0.646753	0.292877	-0.026077	-0.087535	-0.951778
22719	-0.075767	0.862589	9.760023	-0.250289	-0.162813	-0.926893	-0.298427	0.007067	-0.644168	0.274716	-0.028956	-0.084045	-0.957408
22720	1.833287	2.457198	9.180366	0.549153	-0.284890	-0.838914	-0.308188	-0.008341	-0.643148	0.258375	-0.030062	-0.096627	-0.960730
22721	1.907101	1.953637	9.846773	0.416859	-0.397759	-0.921494	-0.323021	-0.042977	-0.642240	0.240042	-0.033759	-0.107149	-0.964240
22722	1.523029	0.913301	9.972693	-0.635319	-0.320957	-0.914885	-0.335300	-0.050779	-0.636752	0.221091	-0.041119	-0.097060	-0.969540
22723	1.575924	2.237461	9.804832	-0.644089	-0.222095	-0.912570	-0.344571	-0.042327	-0.628717	0.202335	-0.046521	-0.086199	-0.974405
22724	1.451504	1.721331	9.787958	-0.237370	-0.217295	-1.025971	-0.354789	-0.046749	-0.625661	0.181635	-0.050023	-0.083417	-0.978544
22725	1.461659	0.796081	9.231760	-0.357742	-0.157547	-1.090256	-0.363171	-0.055656	-0.621908	0.159590	-0.052628	-0.077969	-0.982691
22726	1.599371	0.813729	9.062567	-0.586340	-0.092686	-1.166621	-0.368878	-0.055898	-0.619135	0.135763	-0.054573	-0.067971	-0.986899
22727	0.892649	-0.103703	9.235937	-0.726646	-0.059202	-1.203629	-0.373812	-0.055874	-0.615602	0.111050	-0.056131	-0.054930	-0.990707
22728	1.274379	-0.072740	9.324313	-0.902088	-0.033182	-1.182013	-0.379250	-0.057202	-0.613996	0.086464	-0.057558	-0.038461	-0.993847
22729	1.248975	-0.950199	10.150680	-0.827227	-0.003673	-1.135730	-0.383438	-0.051758	-0.610294	0.062879	-0.058263	-0.023075	-0.996052
22730	0.908403	-0.652132	10.810653	-0.601368	0.085305	-1.013774	-0.384354	-0.050397	-0.609882	0.041962	-0.056928	-0.012184	-0.997422
22731	1.428430	0.877955	9.182526	-0.518011	0.074951	-0.995388	-0.386028	-0.053372	-0.607709	0.021499	-0.055722	-0.002669	-0.998211
22732	1.356150	-1.454986	8.928049	-0.565150	0.036280	-0.878244	-0.387834	-0.054447	-0.608076	0.003287	-0.055275	0.007635	-0.998437
22733	0.837170	-1.825943	10.552670	-0.380373	0.032071	-0.633666	-0.388215	-0.056480	-0.606938	-0.009814	-0.054874	0.014894	-0.998334
22734	1.030013	-0.536822	11.080062	-0.038420	-0.003363	-0.490121	-0.389219	-0.061899	-0.607616	-0.019685	-0.055171	0.015112	-0.998168
22735	0.799523	-0.330559	10.310664	-0.088079	0.021049	-0.361616	-0.389957	-0.068132	-0.608819	-0.027029	-0.054937	0.016817	-0.997982
22736	1.310303	-0.798363	9.628048	-0.213891	0.048677	-0.216393	-0.389467	-0.062981	-0.609032	-0.031642	-0.054015	0.020812	-0.997822
22737	0.899090	-1.251119	9.943583	-0.152236	0.006308	-0.024859	-0.389741	-0.059996	-0.609640	-0.032326	-0.053917	0.024209	-0.997728
22738	1.464109	-1.228413	9.371869	-0.093795	-0.071019	0.102904	-0.389347	-0.061219	-0.609017	-0.030384	-0.055318	0.026228	-0.997662
22739	2.047539	-0.670688	9.219457	0.081132	-0.129074	0.190265	-0.392077	-0.060663	-0.607177	-0.026448	-0.057997	0.025308	-0.997645
22740	1.365430	-0.176300	9.507366	0.191995	-0.156926	0.195678	-0.394529	-0.062142	-0.607155	-0.022284	-0.061224	0.021777	-0.997638
22741	0.957028	-0.556177	9.283046	-0.012883	-0.130577	0.204023	-0.398188	-0.056834	-0.606536	-0.018190	-0.063883	0.022723	-0.997533
22742	1.569378	-0.025656	9.745233	-0.163044	-0.029374	0.189992	-0.398094	-0.051683	-0.604438	-0.014637	-0.064417	0.026218	-0.997471
22743	1.696589	-0.502064	10.776743	0.126698	0.057889	0.217815	-0.397186	-0.051144	-0.605855	-0.010179	-0.063348	0.024296	-0.997644
22744	1.834440	-0.106461	9.948672	0.617907	0.086947	0.251517	-0.393497	-0.060383	-0.608819	-0.004462	-0.061705	0.012256	-0.998009
22745	1.979871	0.680443	8.913574	0.686075	0.060032	0.239720	-0.392110	-0.074899	-0.612055	0.001130	-0.060705	-0.000875	-0.998155
22746	1.422500	0.360977	9.976824	0.484787	0.049515	0.199522	-0.387372	-0.085906	-0.615949	0.005655	-0.059799	-0.010321	-0.998141
22747	1.452855	-0.164208	11.325800	0.149152	0.129619	0.206913	-0.385259	-0.092154	-0.617578	0.009963	-0.057441	-0.012777	-0.998217
22748	1.535113	1.239125	10.384840	0.004670	0.201590	0.159702	-0.380836	-0.094075	-0.619969	0.013157	-0.053548	-0.012659	-0.998398
22749	1.253978	1.111922	9.751418	-0.007295	0.181071	0.046823	-0.376044	-0.091250	-0.624497	0.014096	-0.050161	-0.012246	-0.998567
22750	1.143157	0.486104	9.288615	0.007442	0.165674	-0.041327	-0.369799	-0.094536	-0.627312	0.013270	-0.046932	-0.012402	-0.998733
22751	1.060372	0.740370	8.864524	-0.020954	0.146630	-0.085575	-0.364101	-0.091581	-0.631980	0.011541	-0.044211	-0.011898	-0.998885
22752	1.123947	0.155164	9.544498	-0.080067	0.156975	-0.091409	-0.360987	-0.091325	-0.633818	0.009633	-0.041165	-0.010355	-0.999052
22753	1.211836	1.306113	9.446434	-0.108375	0.164082	-0.151298	-0.357985	-0.093780	-0.636705	0.006515	-0.038117	-0.008206	-0.999218
22754	1.227225	0.733485	10.184640	-0.009765	0.172855	-0.214130	-0.353552	-0.097464	-0.639113	0.002203	-0.034721	-0.008163	-0.999361
22755	1.067944	0.757488	9.763367	0.172918	0.171345	-0.237415	-0.348324	-0.103592	-0.642838	-0.002434	-0.031513	-0.011751	-0.999431
22756	0.706032	0.809324	9.276878	0.136455	0.133152	-0.283509	-0.344904	-0.111203	-0.645525	-0.008035	-0.028884	-0.014674	-0.999443
22757	0.689963	0.236076	9.731798	-0.043453	0.120783	-0.288512	-0.341497	-0.116915	-0.647681	-0.013832	-0.026643	-0.013991	-0.999451
22758	0.630217	0.305469	10.252152	-0.160006	0.143301	-0.243439	-0.338235	-0.120050	-0.649554	-0.018802	-0.023759	-0.010971	-0.999481
22759	0.772613	0.653672	9.663796	-0.096511	0.118854	-0.225400	-0.336677	-0.119922	-0.650985	-0.023369	-0.021569	-0.009211	-0.999452
22760	0.400558	-0.050666	9.596432	0.002602	0.066454	-0.198463	-0.332644	-0.122384	-0.652222	-0.027375	-0.020298	-0.009388	-0.999375
22761	-0.040135	-0.247252	10.246776	-0.007701	0.048765	-0.120981	-0.331081	-0.122391	-0.654552	-0.029829	-0.019545	-0.009300	-0.999321
22762	-0.238211	0.087632	9.939948	-0.030262	0.063617	-0.063681	-0.330164	-0.124023	-0.655094	-0.031156	-0.018337	-0.008766	-0.999308
22763	-0.456426	0.311648	9.502258	-0.030457	0.045275	-0.012520	-0.328199	-0.126880	-0.656945	-0.031451	-0.017604	-0.008184	-0.999317
22764	-0.069796	1.043306	9.103635	0.035743	0.020729	-0.002391	-0.328065	-0.126880	-0.658228	-0.031549	-0.017305	-0.008920	-0.999313
22765	0.063903	0.511568	8.572521	0.102008	-0.061361	-0.027016	-0.329852	-0.131481	-0.658246	-0.032107	-0.018760	-0.010974	-0.999248
22766	0.178862	0.024285	9.161865	0.040849	-0.149959	-0.002375	-0.331677	-0.130523	-0.656416	-0.032247	-0.021876	-0.011702	-0.999172
22767	0.338774	0.082604	9.766705	0.112119	-0.168599	0.043848	-0.336066	-0.133619	-0.655612	-0.031403	-0.025485	-0.013844	-0.999086
22768	0.685144	0.572984	9.793384	0.448417	-0.152953	0.077192	-0.340306	-0.141463	-0.652678	-0.029745	-0.028937	-0.022675	-0.998881
22769	0.460852	0.953951	9.547385	0.593314	-0.133613	0.103141	-0.344361	-0.158529	-0.650991	-0.027442	-0.032162	-0.034446	-0.998512
22770	0.562649	1.012845	9.405409	0.321101	-0.123315	0.157574	-0.347676	-0.169768	-0.647976	-0.024283	-0.035003	-0.040695	-0.998263
22771	0.784767	1.002310	9.672504	0.117050	-0.099018	0.168437	-0.351023	-0.175040	-0.645159	-0.020963	-0.037333	-0.042944	-0.998160
22772	0.877166	1.090791	9.744814	0.054444	-0.076329	0.168051	-0.354659	-0.173936	-0.644197	-0.017739	-0.039118	-0.043880	-0.998113
22773	1.051237	1.116486	9.940651	-0.034949	-0.053658	0.151569	-0.356360	-0.171487	-0.643379	-0.014833	-0.040482	-0.043138	-0.998138
22774	1.028086	0.567196	10.347848	-0.063606	-0.018740	0.153135	-0.356895	-0.168772	-0.642833	-0.011936	-0.041063	-0.041747	-0.998213
22775	1.128665	0.468580	9.812387	-0.069071	0.010990	0.197223	-0.358207	-0.165782	-0.642784	-0.008090	-0.041179	-0.040268	-0.998307
22776	0.844387	0.205190	10.249152	-0.072907	0.031868	0.246638	-0.358638	-0.157643	-0.643723	-0.003275	-0.040822	-0.038623	-0.998414
22777	0.742449	0.468158	10.262667	-0.140974	0.096539	0.281707	-0.358150	-0.151950	-0.644444	0.002267	-0.039282	-0.035603	-0.998591
22778	0.648653	0.867144	9.950870	-0.267062	0.121084	0.284518	-0.353394	-0.144787	-0.645470	0.007739	-0.037171	-0.030049	-0.998827
22779	0.728275	1.202657	9.771414	-0.320670	0.129846	0.277158	-0.350472	-0.133275	-0.647707	0.013071	-0.034963	-0.023466	-0.999028
22780	0.576241	0.889894	9.341401	-0.217603	0.070622	0.231865	-0.349231	-0.122432	-0.649670	0.017502	-0.033810	-0.018949	-0.999095
22781	0.370171	0.093472	9.468591	-0.088827	0.051453	0.232631	-0.345903	-0.113634	-0.652709	0.022066	-0.033057	-0.017053	-0.999064
22782	0.489656	0.238657	10.065166	0.000497	0.030287	0.243760	-0.346828	-0.109832	-0.653426	0.026864	-0.032627	-0.016901	-0.998964
22783	0.568994	1.209095	9.897817	-0.044013	-0.000239	0.195039	-0.344505	-0.108352	-0.653575	0.030688	-0.032864	-0.015979	-0.998861
22784	0.573447	1.851650	9.270780	-0.217014	-0.041887	0.076576	-0.348031	-0.103452	-0.652962	0.031926	-0.033951	-0.011630	-0.998846
22785	0.402498	0.914289	9.011570	-0.290135	-0.077511	0.013216	-0.349764	-0.095579	-0.651578	0.031928	-0.035816	-0.006047	-0.998830
22786	0.431801	0.279710	9.186648	-0.206073	-0.112501	0.003867	-0.350984	-0.087301	-0.649430	0.031730	-0.038288	-0.002011	-0.998761
22787	0.447066	0.376891	9.548080	-0.087247	-0.126609	0.028481	-0.355415	-0.083075	-0.648298	0.032179	-0.040981	-0.000512	-0.998641
22788	0.158878	0.586618	9.764439	-0.029076	-0.102058	0.028237	-0.357491	-0.083743	-0.646224	0.032589	-0.043131	0.000015	-0.998538
22789	0.152343	0.674320	10.116337	0.076552	-0.109052	0.006083	-0.362419	-0.083582	-0.644483	0.032727	-0.045314	-0.001806	-0.998435
22790	0.299427	0.644501	10.177202	0.087586	-0.107197	-0.060850	-0.365773	-0.086683	-0.643567	0.031486	-0.047488	-0.003692	-0.998369
22791	-0.030018	0.506415	9.793982	-0.083806	-0.092892	-0.134224	-0.368846	-0.092905	-0.643581	0.028667	-0.049380	-0.002460	-0.998366
22792	0.266825	0.161480	9.424607	-0.196163	-0.078758	-0.205637	-0.371841	-0.090720	-0.642491	0.024261	-0.051147	0.001197	-0.998396
22793	0.398137	-0.391872	9.683844	-0.144079	-0.080454	-0.258292	-0.375109	-0.086907	-0.640099	0.018907	-0.052780	0.003539	-0.998421
22794	0.516161	-0.783437	10.125277	-0.088770	-0.069245	-0.233300	-0.379116	-0.089598	-0.638015	0.014078	-0.054305	0.005028	-0.998412
22795	0.703232	0.377884	10.526294	0.013139	-0.044056	-0.210265	-0.380920	-0.091352	-0.637749	0.009849	-0.055121	0.004316	-0.998422
22796	0.762592	-0.090046	10.224837	0.077506	-0.021292	-0.186029	-0.384522	-0.097436	-0.635193	0.006145	-0.055640	0.002548	-0.998429
22797	1.131249	-0.526469	10.005179	0.179048	-0.002326	-0.076150	-0.385782	-0.104482	-0.633833	0.004774	-0.055581	-0.001290	-0.998442
22798	0.964764	-0.187142	10.445454	0.368163	0.030631	0.048821	-0.385742	-0.111805	-0.633521	0.006078	-0.055028	-0.008595	-0.998429
22799	0.709781	-0.015671	9.245735	0.331167	-0.014761	0.138404	-0.387366	-0.121559	-0.635001	0.009152	-0.055208	-0.015211	-0.998317
22800	0.708994	0.206127	9.423709	0.120373	-0.058845	0.238965	-0.387362	-0.123187	-0.633479	0.013945	-0.056526	-0.017371	-0.998153
22801	0.651009	0.540649	9.355966	0.055571	-0.071284	0.323128	-0.390482	-0.121543	-0.632905	0.020380	-0.057929	-0.018290	-0.997945
22802	0.557847	0.341899	9.397738	0.155458	-0.069647	0.392579	-0.391542	-0.117741	-0.632083	0.028297	-0.059491	-0.020978	-0.997607
22803	0.866388	0.272000	9.346213	0.182942	-0.061107	0.451743	-0.394154	-0.115152	-0.629969	0.037445	-0.060660	-0.024273	-0.997160
22804	0.879503	0.066393	9.776272	0.043940	-0.028144	0.518644	-0.394696	-0.110810	-0.630047	0.047754	-0.061529	-0.024555	-0.996660
22805	0.822587	-0.156407	10.696942	-0.031573	0.041491	0.590553	-0.394106	-0.101050	-0.629320	0.059450	-0.060867	-0.023265	-0.996102
22806	0.793716	0.194972	10.710843	0.000533	0.114889	0.636953	-0.391704	-0.090214	-0.629891	0.072123	-0.058961	-0.022379	-0.995400
22807	0.796958	0.708629	8.823177	-0.112032	0.088977	0.646759	-0.387887	-0.076944	-0.631612	0.084847	-0.057467	-0.019372	-0.994547
22808	0.970823	0.029776	9.044559	-0.228636	0.068623	0.694104	-0.384594	-0.062994	-0.632678	0.098344	-0.056845	-0.013928	-0.993430
22809	0.944984	-0.240955	10.098978	-0.221909	0.077881	0.761084	-0.379656	-0.043765	-0.631027	0.113175	-0.055775	-0.008593	-0.991971
22810	1.178441	-0.007169	10.075622	-0.118195	0.116271	0.791036	-0.375613	-0.025208	-0.631803	0.128687	-0.053956	-0.005124	-0.990203
22811	1.469298	0.144899	10.214233	-0.139730	0.140606	0.808531	-0.368197	-0.007483	-0.632894	0.144499	-0.051473	-0.001230	-0.988164
22812	1.125272	-0.011798	9.999132	-0.141507	0.138126	0.810347	-0.359988	0.008747	-0.635933	0.160296	-0.049256	0.002775	-0.985835
22813	1.527282	-0.183040	10.075397	-0.125525	0.074113	0.815362	-0.353345	0.024713	-0.635108	0.176179	-0.048049	0.006168	-0.983165
22814	1.198343	-0.607822	10.311245	0.003203	-0.020269	0.803629	-0.347069	0.037969	-0.636353	0.191909	-0.048422	0.006777	-0.980194
22815	1.038699	-0.645324	10.223282	-0.186398	-0.076177	0.771246	-0.343528	0.052595	-0.635239	0.206792	-0.050452	0.010782	-0.977024
22816	1.318915	0.076151	9.368894	-0.431060	-0.077714	0.689353	-0.339778	0.073455	-0.629839	0.219756	-0.053687	0.019546	-0.973880
22817	1.254556	-0.822535	9.445625	-0.198069	-0.052947	0.609907	-0.336008	0.092418	-0.627148	0.231387	-0.055316	0.023704	-0.970999
22818	1.240180	-1.536304	11.138848	0.231216	0.020296	0.621933	-0.332814	0.099723	-0.626355	0.243647	-0.053642	0.019960	-0.968174
22819	1.436328	-0.078298	10.279235	0.323013	0.078330	0.553458	-0.327361	0.100103	-0.630917	0.254619	-0.050328	0.014559	-0.965621
22820	1.552958	-0.277406	9.165767	0.169808	0.085776	0.433360	-0.320864	0.098715	-0.634743	0.263060	-0.047766	0.012118	-0.963520
22821	1.373520	-1.055561	9.043027	0.194246	0.047549	0.359279	-0.315416	0.099501	-0.638275	0.270108	-0.045800	0.008850	-0.961699
22822	1.062821	-1.297320	9.408180	0.390195	0.026662	0.341281	-0.312779	0.094337	-0.643361	0.276927	-0.043205	0.001767	-0.959918
22823	0.978608	-1.638684	10.808318	0.581564	0.073705	0.337484	-0.307431	0.089293	-0.646180	0.283840	-0.038652	-0.008729	-0.958052
22824	1.232634	-0.545039	10.482283	0.463585	0.211831	0.365476	-0.300092	0.077595	-0.652169	0.291140	-0.032110	-0.016163	-0.956005
22825	1.556421	0.908066	8.345533	0.099337	0.180845	0.246642	-0.294101	0.075397	-0.658173	0.295930	-0.028297	-0.016911	-0.954641
22826	0.772193	-0.733572	8.996648	-0.218188	0.091811	0.169873	-0.288390	0.074689	-0.660315	0.298814	-0.027981	-0.012137	-0.953824
22827	0.742493	-0.550355	10.640240	-0.323185	0.089633	0.193783	-0.287155	0.084581	-0.659212	0.302303	-0.028418	-0.005334	-0.952773
22828	1.095019	0.448768	11.112457	0.084912	0.163038	0.186537	-0.282414	0.093777	-0.659193	0.305852	-0.024903	-0.005899	-0.951735
22829	1.090643	1.241980	9.398683	0.515103	0.158509	0.078829	-0.277293	0.084803	-0.664737	0.307569	-0.018926	-0.014784	-0.951223
22830	1.024009	1.390404	9.006876	0.367892	0.118537	-0.013971	-0.275516	0.071507	-0.670146	0.307395	-0.014490	-0.021097	-0.951238
22831	0.933930	0.939858	9.290831	-0.032791	0.069543	-0.073535	-0.274175	0.065536	-0.673939	0.305973	-0.013536	-0.020240	-0.951729
22832	0.578001	0.439776	9.999432	-0.201190	-0.012776	-0.078595	-0.274594	0.070962	-0.673880	0.304340	-0.015064	-0.016548	-0.952301
22833	-0.109078	0.908329	10.476922	-0.094642	-0.075549	-0.123575	-0.275779	0.074359	-0.673830	0.301887	-0.017208	-0.015435	-0.953063
22834	-0.061168	0.535886	9.914738	-0.124904	-0.068399	-0.143234	-0.280337	0.077365	-0.671555	0.299034	-0.019307	-0.013554	-0.953951
22835	0.244174	1.046527	9.384514	0.043401	-0.034231	-0.136572	-0.282791	0.077108	-0.673186	0.296390	-0.019789	-0.014863	-0.954746
22836	0.089907	1.096901	8.949083	0.222211	-0.090980	-0.110736	-0.287946	0.071982	-0.672391	0.294279	-0.020263	-0.019727	-0.955301
22837	0.493484	0.112276	9.640757	0.134236	-0.143806	-0.087233	-0.293092	0.066314	-0.673138	0.292560	-0.022287	-0.023413	-0.955701
22838	0.954892	0.809604	10.002835	-0.073202	-0.100280	-0.111502	-0.295546	0.065243	-0.673368	0.290290	-0.024666	-0.022688	-0.956352
22839	1.023482	0.631441	9.324961	-0.171206	-0.059785	-0.173793	-0.299327	0.069059	-0.672506	0.286802	-0.026846	-0.020117	-0.957402
22840	0.977302	-0.093746	9.562125	-0.198097	-0.024841	-0.163428	-0.303119	0.074096	-0.670351	0.283499	-0.028478	-0.016591	-0.958406
22841	0.986759	-0.144562	10.270336	-0.071183	0.032725	-0.135889	-0.305227	0.079938	-0.669494	0.280817	-0.028360	-0.015361	-0.959219
22842	0.965907	-0.021753	10.269526	0.080875	0.083458	-0.109893	-0.303532	0.078845	-0.671067	0.278731	-0.026358	-0.016543	-0.959865
22843	1.089104	0.352165	9.390870	0.026421	0.109821	-0.103086	-0.303120	0.076267	-0.673660	0.276756	-0.024247	-0.016734	-0.960489
22844	0.786976	-0.703733	9.354906	-0.087232	0.083674	-0.111182	-0.301701	0.077888	-0.674434	0.274549	-0.023172	-0.014686	-0.961182
22845	0.240029	-1.586453	10.277024	-0.112896	0.099141	-0.002085	-0.301321	0.080192	-0.675699	0.274442	-0.022084	-0.012101	-0.961274
22846	0.121625	0.101402	9.855301	-0.172160	0.077202	0.059476	-0.299542	0.087370	-0.677705	0.275461	-0.021646	-0.008377	-0.961032
22847	0.138811	-0.179324	9.323272	-0.181026	0.044971	0.045145	-0.298021	0.093600	-0.678052	0.276213	-0.021957	-0.004739	-0.960834
22848	0.085878	-0.850197	10.003266	-0.033797	0.027252	0.105937	-0.295983	0.098877	-0.676749	0.278173	-0.021717	-0.003928	-0.960277
22849	0.347274	-0.100602	10.432551	0.167457	0.072579	0.125256	-0.295190	0.096840	-0.678062	0.280614	-0.019559	-0.006751	-0.959598
22850	0.606857	0.442524	9.398472	0.133818	0.067570	0.075703	-0.292957	0.093711	-0.681969	0.282047	-0.017609	-0.008947	-0.959197
22851	0.503628	-0.498295	9.753799	-0.036072	0.058844	0.033731	-0.291251	0.090312	-0.683053	0.282650	-0.016857	-0.007973	-0.959042
22852	0.630372	-0.339803	10.002033	-0.211560	0.053409	0.052688	-0.290902	0.096412	-0.681461	0.283491	-0.017124	-0.003632	-0.958815
22853	0.738566	-0.066477	10.006645	-0.182894	0.072631	0.052108	-0.289248	0.102913	-0.683344	0.284389	-0.016964	0.000253	-0.958559
22854	0.795210	0.104724	9.513112	0.137501	0.091172	0.054539	-0.286147	0.105067	-0.684779	0.285425	-0.014521	-0.001883	-0.958289
22855	0.554139	-0.170842	9.223668	0.318186	0.046722	0.059242	-0.285302	0.095844	-0.689365	0.286608	-0.012025	-0.007760	-0.957941
22856	0.508984	-0.434838	10.071674	0.185626	0.016782	0.056346	-0.286565	0.091513	-0.691695	0.287660	-0.010735	-0.011243	-0.957606
22857	-0.081519	-0.644909	10.648664	0.210470	0.039509	0.091978	-0.284974	0.087167	-0.695220	0.289433	-0.009003	-0.015036	-0.957038
22858	-0.213350	0.522941	10.012020	0.185667	0.020491	0.055893	-0.283243	0.079700	-0.696856	0.290466	-0.007640	-0.018498	-0.956676
22859	0.280965	0.084702	10.305493	-0.061036	0.020376	-0.008713	-0.284263	0.077944	-0.698908	0.290257	-0.007791	-0.017220	-0.956762
22860	-0.380031	0.155644	10.585950	-0.239942	0.065966	-0.011407	-0.283380	0.082550	-0.699516	0.289933	-0.008005	-0.012285	-0.956935
22861	0.130769	0.702717	9.910193	-0.066070	0.097576	-0.045299	-0.282761	0.087293	-0.698839	0.289038	-0.006663	-0.010476	-0.957237
22862	0.556098	0.098880	9.351706	0.207756	0.073163	-0.048918	-0.280914	0.082809	-0.701472	0.288080	-0.004138	-0.014074	-0.957494
22863	0.160304	-0.226269	9.755082	0.229021	0.074876	-0.015228	-0.279839	0.077109	-0.703209	0.287785	-0.001550	-0.018030	-0.957524
22864	0.321802	0.062113	10.100629	0.228977	0.099229	-0.006326	-0.278107	0.069779	-0.705356	0.287629	0.001584	-0.021880	-0.957491
22865	0.396212	0.672670	10.198318	0.268465	0.151709	-0.016322	-0.275579	0.061089	-0.710732	0.287329	0.005858	-0.026154	-0.957457
22866	0.346198	0.773628	10.055732	0.288494	0.179905	-0.079479	-0.270558	0.047506	-0.717472	0.285786	0.010915	-0.030672	-0.957740
22867	0.151682	0.602613	9.471521	0.202736	0.174854	-0.095947	-0.266865	0.038268	-0.721845	0.283967	0.015290	-0.033556	-0.958125
22868	0.012645	0.395409	9.777920	0.210740	0.138110	-0.105722	-0.263713	0.032286	-0.724513	0.281896	0.019117	-0.036814	-0.958548
22869	-0.225996	0.786938	9.803703	0.141884	0.096194	-0.124729	-0.261978	0.024820	-0.727302	0.279480	0.021662	-0.038954	-0.959117
22870	-0.114349	0.872254	9.676363	0.004268	0.070873	-0.166371	-0.260262	0.021287	-0.730821	0.276265	0.023088	-0.038604	-0.960028
22871	-0.560449	0.954924	9.621087	-0.017105	0.061437	-0.189319	-0.260113	0.018303	-0.731749	0.272642	0.024144	-0.037863	-0.961067
22872	-0.673525	1.019934	9.358483	-0.043928	0.037027	-0.193074	-0.260100	0.017219	-0.733681	0.268892	0.024675	-0.036759	-0.962152
22873	0.003111	1.103433	9.291129	-0.065398	0.019345	-0.197004	-0.261010	0.017767	-0.733791	0.265104	0.024681	-0.035333	-0.963256
22874	-0.346167	0.873568	9.514976	0.027466	-0.029617	-0.177066	-0.262037	0.015874	-0.733410	0.261570	0.024293	-0.035966	-0.964208
22875	-0.890631	1.032648	9.817067	-0.003987	-0.078552	-0.168471	-0.265778	0.013589	-0.734017	0.258223	0.022752	-0.036256	-0.965137
22876	-0.654328	0.978831	10.121990	-0.135589	-0.049010	-0.151789	-0.270823	0.013345	-0.735481	0.255183	0.021125	-0.033858	-0.966069
22877	-0.446762	1.308753	10.013455	-0.181898	0.031478	-0.171213	-0.271882	0.017419	-0.735426	0.251927	0.020824	-0.030167	-0.967052
22878	-0.193888	1.237614	9.414519	-0.113800	0.040308	-0.174287	-0.272160	0.020539	-0.735135	0.248528	0.021047	-0.027724	-0.967999
22879	0.087686	0.441129	9.191473	-0.038621	0.040314	-0.177506	-0.271768	0.020809	-0.736420	0.245086	0.021627	-0.026778	-0.968890
22880	-0.629623	-0.300080	10.342566	0.027115	0.066381	-0.101113	-0.271756	0.019997	-0.738734	0.243040	0.023011	-0.026968	-0.969368
22881	-1.246275	-0.095762	10.311788	0.013405	0.106628	-0.023297	-0.267987	0.017400	-0.738303	0.242594	0.025082	-0.026693	-0.969436
22882	-0.856549	0.734182	9.818148	-0.028794	0.101228	0.025785	-0.266931	0.016990	-0.743447	0.242995	0.026800	-0.025692	-0.969317
22883	-0.409111	0.865383	9.037233	-0.064550	0.049628	0.025247	-0.264870	0.019285	-0.743840	0.243500	0.027384	-0.024220	-0.969212
22884	-0.219209	0.405065	9.198512	-0.036931	0.011911	0.033087	-0.264504	0.022537	-0.742532	0.243905	0.027326	-0.023502	-0.969129
22885	-0.128278	0.286871	9.314115	-0.037168	-0.005739	0.076145	-0.264764	0.023081	-0.743164	0.245354	0.026925	-0.022848	-0.968790
22886	-0.085107	0.232534	9.743249	0.033295	0.022072	0.120784	-0.264249	0.024978	-0.745459	0.247066	0.027359	-0.023497	-0.968327
22887	-0.040402	0.387880	10.326168	0.149394	0.052491	0.162280	-0.261646	0.023473	-0.746666	0.250106	0.028934	-0.026205	-0.967431
22888	-0.217774	0.580591	9.979080	0.092117	0.051690	0.176058	-0.259300	0.021698	-0.747871	0.253284	0.030211	-0.027868	-0.966518
22889	-0.286073	0.497991	9.531767	-0.091188	0.051789	0.162400	-0.256454	0.023854	-0.750454	0.256461	0.030543	-0.025923	-0.965724
22890	-0.139851	0.356698	9.312613	-0.269112	0.053550	0.139894	-0.255464	0.031985	-0.750390	0.259133	0.030034	-0.020574	-0.965155
22891	-0.115632	0.025065	9.452771	-0.229843	0.023763	0.147043	-0.251891	0.041594	-0.750350	0.262072	0.029097	-0.016066	-0.964476
22892	-0.207196	0.036768	9.900648	-0.088638	-0.018293	0.158514	-0.252189	0.048511	-0.750278	0.265084	0.028141	-0.014579	-0.963704
22893	-0.357129	-0.013337	10.434825	0.052691	-0.028801	0.148955	-0.251031	0.049726	-0.750283	0.267872	0.027660	-0.015770	-0.962928
22894	-0.299079	0.691753	9.947417	0.033274	-0.007650	0.113781	-0.251289	0.050813	-0.752191	0.269962	0.027567	-0.016550	-0.962334
22895	-0.459474	0.557294	9.608437	-0.114950	0.011803	0.061691	-0.249226	0.052701	-0.752715	0.271173	0.026996	-0.014267	-0.962046
22896	-0.858849	0.070872	9.954720	-0.182828	0.041657	0.031358	-0.250543	0.057591	-0.754442	0.271774	0.026709	-0.010576	-0.961932
22897	-0.972282	0.059086	10.529874	-0.093554	0.099236	0.076294	-0.248509	0.064088	-0.753896	0.273267	0.027965	-0.008205	-0.961497
22898	-0.961272	0.587848	10.456559	0.085324	0.130718	0.106016	-0.244239	0.065965	-0.755479	0.275207	0.030840	-0.009226	-0.960846
22899	-0.731992	0.930590	9.877003	0.115911	0.105463	0.079726	-0.239950	0.064859	-0.758116	0.276642	0.033396	-0.010880	-0.960331
22900	-0.535814	0.346483	9.681164	0.096255	0.039883	0.056261	-0.236305	0.063214	-0.760749	0.277585	0.034595	-0.012582	-0.959996
22901	-0.805156	-0.189019	10.037777	0.121031	-0.003929	0.091493	-0.234973	0.058326	-0.763635	0.279211	0.035075	-0.014926	-0.959473
22902	-1.040343	0.342470	10.228541	0.004705	0.017043	0.097946	-0.235093	0.057243	-0.764668	0.280998	0.035311	-0.015026	-0.958941
22903	-0.668398	1.049870	9.724034	-0.047802	0.017119	0.053549	-0.233682	0.060219	-0.765429	0.282019	0.035285	-0.014002	-0.958658
22904	-0.284205	0.762213	9.433863	0.025169	0.026079	-0.047389	-0.233683	0.060762	-0.765936	0.281016	0.035853	-0.014340	-0.958926
22905	-0.177126	0.194789	9.748415	0.113871	0.038347	-0.082981	-0.233268	0.057506	-0.768280	0.279308	0.037157	-0.016215	-0.959345
22906	-0.226457	0.383100	9.861542	0.093577	0.066461	-0.139371	-0.231034	0.052342	-0.769389	0.276492	0.038912	-0.017572	-0.960067
22907	-0.069720	0.348763	10.042421	0.050771	0.087436	-0.169625	-0.228672	0.047448	-0.770240	0.273180	0.040798	-0.017899	-0.960931
22908	-0.265851	0.609864	9.991846	0.083134	0.115560	-0.192084	-0.227353	0.044866	-0.772847	0.269380	0.043454	-0.018744	-0.961870
22909	-0.187007	0.830532	10.003314	0.149401	0.108581	-0.205704	-0.224991	0.040108	-0.773954	0.265288	0.046261	-0.020848	-0.962833
22910	-0.236318	0.691115	9.898809	0.128918	0.082428	-0.232395	-0.222871	0.032504	-0.775597	0.260656	0.048541	-0.022712	-0.963943
22911	-0.590208	0.514418	9.409625	-0.025916	0.031830	-0.224814	-0.221163	0.029512	-0.777701	0.256317	0.048936	-0.021828	-0.965106
22912	-0.730783	0.440846	9.371544	-0.162083	-0.033823	-0.206630	-0.223633	0.031696	-0.778796	0.252395	0.047454	-0.018704	-0.966279
22913	-1.217554	-0.123190	10.066121	-0.157145	-0.071585	-0.145033	-0.227021	0.034425	-0.777182	0.249668	0.045154	-0.015854	-0.967148
22914	-0.967747	0.711413	9.953412	-0.109039	-0.062144	-0.088156	-0.228870	0.039858	-0.775692	0.247976	0.043347	-0.014008	-0.967695
22915	-0.772457	0.684631	9.557332	-0.096498	-0.072624	-0.083752	-0.231603	0.041499	-0.774482	0.246374	0.041324	-0.012408	-0.968214
22916	-1.174775	-0.206440	9.689932	-0.173691	-0.073520	-0.038561	-0.234874	0.046398	-0.772977	0.245676	0.038966	-0.009407	-0.968523
22917	-0.771088	0.859357	10.075968	-0.257750	0.020706	-0.025527	-0.236483	0.055763	-0.772477	0.245339	0.037963	-0.004264	-0.968684
22918	-1.210294	0.226892	9.748085	-0.243333	0.115391	-0.014495	-0.233663	0.060629	-0.771831	0.245167	0.038917	0.000994	-0.968699
22919	-1.304189	-0.057613	9.269835	-0.150347	0.136474	0.017962	-0.230074	0.067933	-0.772582	0.245583	0.040722	0.004609	-0.968509
22920	-0.627889	0.644815	9.488344	-0.096672	0.125739	0.014725	-0.226212	0.071709	-0.772090	0.245851	0.042596	0.007054	-0.968346
22921	-0.391905	0.224007	9.318069	-0.143168	0.094234	0.000901	-0.220801	0.077105	-0.772247	0.245933	0.043601	0.010299	-0.968251
22922	-0.737122	-0.437619	9.130816	-0.189842	0.040083	0.018842	-0.219019	0.082248	-0.771582	0.246356	0.043359	0.014122	-0.968106
22923	-1.095403	-0.569435	9.151614	-0.166062	0.006773	0.091231	-0.217886	0.088208	-0.771926	0.248219	0.042582	0.017338	-0.967612
22924	-1.078592	-0.247067	9.232070	-0.112748	-0.016164	0.165614	-0.217663	0.094038	-0.770847	0.251433	0.041678	0.019265	-0.966785
22925	-0.622900	-0.000436	9.257407	-0.036930	-0.048761	0.208257	-0.217678	0.096886	-0.771075	0.255464	0.040517	0.019602	-0.965770
22926	-0.363929	-0.269995	9.848011	0.002209	-0.051647	0.240108	-0.216943	0.102304	-0.767831	0.260049	0.039536	0.019067	-0.964597
22927	0.072490	-0.022713	10.036924	-0.015655	-0.015074	0.240026	-0.216174	0.103927	-0.767954	0.264652	0.039093	0.019120	-0.963362
22928	-0.106276	-0.046741	10.374606	-0.069539	0.021535	0.285628	-0.214110	0.105136	-0.767717	0.270117	0.039161	0.020315	-0.961816
22929	-0.718320	0.124122	10.425103	-0.123321	0.044370	0.313734	-0.211159	0.110002	-0.767329	0.276183	0.039287	0.022670	-0.960034
22930	-0.902982	-0.033602	10.280704	-0.186022	0.046146	0.332695	-0.206929	0.117302	-0.766424	0.282617	0.039208	0.026199	-0.958073
22931	-0.962297	-0.225461	10.303041	-0.059232	0.032074	0.384654	-0.202958	0.124874	-0.765897	0.289968	0.039510	0.027192	-0.955834
22932	-1.808983	-0.445505	10.110771	-0.132667	0.020061	0.400150	-0.198197	0.130544	-0.765913	0.297640	0.039253	0.029490	-0.953415
22933	-1.519606	0.182036	10.019370	-0.273854	0.041886	0.372809	-0.193339	0.140552	-0.763710	0.304887	0.038522	0.034650	-0.950978
22934	-0.671761	-0.081697	9.297745	-0.266361	0.039304	0.316166	-0.190301	0.150975	-0.760194	0.310982	0.037777	0.039672	-0.948836
22935	-0.824355	-1.151621	8.988793	-0.148136	-0.005946	0.278808	-0.187513	0.160858	-0.758474	0.316343	0.036835	0.042225	-0.946988
22936	-1.589241	-0.761581	9.545350	0.027198	-0.009284	0.272440	-0.184163	0.163280	-0.757347	0.321427	0.036974	0.041411	-0.945305
22937	-1.620098	0.330019	9.397165	0.101734	-0.017870	0.220318	-0.182607	0.163544	-0.758393	0.325492	0.037401	0.039193	-0.943992
22938	-1.287368	0.269256	9.249418	0.188781	-0.038772	0.160848	-0.181931	0.159337	-0.759725	0.328184	0.037944	0.035210	-0.943195
22939	-0.994577	0.021631	9.234434	0.235499	-0.052726	0.113417	-0.182019	0.153644	-0.762341	0.330142	0.038533	0.030282	-0.942658
22940	-2.362429	0.194745	8.880569	0.262263	-0.075921	0.135130	-0.183389	0.144567	-0.763691	0.332268	0.038834	0.024683	-0.942062
22941	-3.078520	0.982235	9.772883	0.324809	-0.075895	0.134180	-0.187215	0.135639	-0.766283	0.334538	0.039732	0.017892	-0.941374
22942	-1.339783	1.037333	9.417295	1.058693	-0.132884	0.082424	-0.188583	0.106495	-0.772952	0.335164	0.044247	-0.003034	-0.941115
22943	-1.205592	1.222405	9.725846	0.901495	-0.083910	0.028576	-0.192275	0.076279	-0.780110	0.334801	0.048851	-0.020707	-0.940794
22944	-0.639703	0.989189	10.400727	-0.103575	-0.049148	-0.116318	-0.197391	0.065458	-0.781292	0.332609	0.047196	-0.019014	-0.941691
22945	-0.765999	-1.188779	11.929101	-0.295289	-0.037204	-0.114588	-0.199522	0.074554	-0.779122	0.330664	0.044681	-0.013647	-0.942592
22946	-1.548579	0.125170	11.797165	0.014182	0.032982	-0.058702	-0.201956	0.070092	-0.779642	0.329482	0.045327	-0.013684	-0.942974
22947	-0.852325	0.962551	10.584882	0.174467	0.123101	-0.021972	-0.198679	0.064109	-0.781286	0.328893	0.048923	-0.016180	-0.942960
22948	-1.597024	0.543802	8.587219	0.293326	0.031776	0.035141	-0.196867	0.063692	-0.780036	0.329226	0.051355	-0.021576	-0.942607
22949	-1.930469	0.162506	8.876472	0.285450	-0.047224	0.159939	-0.196807	0.054472	-0.782433	0.331866	0.052450	-0.027422	-0.941468
22950	-1.520275	0.805694	8.704910	0.216935	-0.122819	0.259631	-0.199094	0.047569	-0.784260	0.336397	0.051349	-0.032633	-0.939753
22951	-1.146849	1.717710	8.270026	0.329694	-0.210288	0.246122	-0.201592	0.032667	-0.786674	0.340473	0.049671	-0.040508	-0.938067
22952	-0.608577	1.344487	8.703239	0.378080	-0.234931	0.209128	-0.208264	0.021584	-0.786938	0.343759	0.047582	-0.049446	-0.936547
22953	-0.589398	1.307548	9.255333	0.277808	-0.200101	0.217310	-0.216014	0.017014	-0.785715	0.347292	0.045741	-0.056264	-0.934949
22954	-0.653114	1.138489	10.431396	-0.139313	-0.077166	0.258732	-0.219119	0.016488	-0.785930	0.352107	0.042955	-0.054472	-0.933385
22955	-0.638368	1.163496	10.782390	-0.604550	0.059941	0.284029	-0.217540	0.033836	-0.783735	0.357902	0.039708	-0.043017	-0.931922
22956	-0.412953	0.293935	10.112035	-0.869497	0.138569	0.343833	-0.214730	0.060667	-0.778390	0.364996	0.035682	-0.026129	-0.929958
22957	-0.249574	0.208317	9.268601	-0.649743	0.145522	0.445865	-0.205592	0.091263	-0.773872	0.373731	0.033574	-0.013275	-0.926834
22958	-0.362443	-0.045550	9.324327	-0.112011	0.124251	0.634733	-0.196655	0.112367	-0.770469	0.385537	0.034785	-0.010739	-0.921974
22959	-0.691209	0.542049	10.323943	0.152053	0.134344	0.784928	-0.186558	0.114213	-0.771754	0.399833	0.038410	-0.013023	-0.915690
22960	-0.299117	1.342840	10.526810	0.112315	0.189933	0.881809	-0.173092	0.116583	-0.774494	0.415832	0.042468	-0.014282	-0.908337
22961	-0.773930	1.147012	9.764509	-0.168853	0.183005	0.948586	-0.158593	0.120169	-0.778262	0.433131	0.044258	-0.010533	-0.900182
22962	-0.481684	1.185605	8.974257	-0.402588	0.112914	0.995912	-0.145489	0.138133	-0.776360	0.451290	0.042504	-0.003236	-0.891358
22963	-0.725072	0.554731	9.665966	-0.328759	0.014768	1.040082	-0.133312	0.158542	-0.772371	0.469961	0.039867	0.001794	-0.881784
22964	-1.227538	0.506899	10.044615	-0.084860	-0.048217	1.091110	-0.122513	0.170958	-0.769080	0.489123	0.038171	0.001916	-0.871377
22965	-0.193466	1.251521	10.818010	0.101978	-0.052186	1.108142	-0.111402	0.176323	-0.769705	0.508197	0.038439	-0.001345	-0.860382
22966	0.008712	1.156690	10.992996	0.259609	-0.043400	1.070467	-0.101014	0.172200	-0.770669	0.526254	0.040216	-0.007129	-0.849346
22967	-0.038655	0.987386	9.770749	0.385299	-0.053439	1.006147	-0.090984	0.164962	-0.775373	0.542865	0.043321	-0.015241	-0.838563
22968	-0.221872	1.355240	10.060109	0.305095	-0.124119	0.908502	-0.082392	0.159359	-0.778886	0.557663	0.044194	-0.022546	-0.828584
22969	-0.064099	1.460838	10.391572	0.126783	-0.096833	0.768043	-0.078087	0.154997	-0.780530	0.570127	0.043745	-0.026656	-0.819958
22970	-0.265817	1.310135	9.353496	0.000377	-0.075331	0.659750	-0.074736	0.158370	-0.781316	0.580818	0.042088	-0.028156	-0.812457
22971	-0.472316	1.133710	9.329220	-0.056453	-0.075054	0.564197	-0.069976	0.163361	-0.780185	0.589914	0.039988	-0.028853	-0.805959
22972	-0.265716	1.320150	9.483371	0.078038	-0.071464	0.499956	-0.067520	0.164433	-0.780339	0.597803	0.039397	-0.031414	-0.800058
22973	-1.110905	0.642395	9.038321	0.081938	-0.081456	0.434868	-0.065048	0.163200	-0.781541	0.604580	0.038913	-0.034286	-0.794854
22974	-0.838561	0.887797	9.766893	-0.196495	-0.041592	0.465538	-0.062490	0.168067	-0.779994	0.612037	0.035487	-0.032089	-0.789381
22975	-0.357501	0.966059	9.847747	-0.321532	0.075502	0.448178	-0.056339	0.178611	-0.778190	0.619311	0.032579	-0.026622	-0.784018
22976	-0.713361	0.187146	9.027255	-0.299125	0.096762	0.464245	-0.048631	0.188331	-0.775391	0.626762	0.030075	-0.021099	-0.778344
22977	-0.067543	0.687002	8.984177	-0.297389	0.079050	0.474677	-0.041970	0.199278	-0.771796	0.634286	0.027492	-0.015952	-0.772445
22978	-0.104952	0.173545	9.276566	-0.345740	0.052771	0.463555	-0.033505	0.211027	-0.766683	0.641579	0.023706	-0.010262	-0.766622
22979	-0.239491	-0.101380	10.254978	-0.455210	0.026252	0.496109	-0.025319	0.226711	-0.762040	0.649315	0.018244	-0.003343	-0.760293
22980	-0.069361	0.040526	10.694886	-0.401765	0.048758	0.544131	-0.016878	0.241578	-0.754846	0.657650	0.013665	0.003133	-0.753193
22981	-0.216462	0.089896	9.949398	-0.264034	-0.014913	0.559074	-0.010342	0.252390	-0.752276	0.666065	0.010060	0.006602	-0.745797
22982	0.063385	0.045564	10.321338	-0.158689	-0.074598	0.582434	-0.003272	0.258858	-0.747065	0.674718	0.006846	0.007788	-0.738003
22983	0.024784	0.057185	10.091120	-0.069201	-0.131356	0.568801	0.002393	0.265473	-0.747982	0.683069	0.004098	0.006784	-0.730311
22984	-0.174424	-0.094569	9.502365	-0.128098	-0.171364	0.538309	0.004308	0.268444	-0.744907	0.690894	-0.000145	0.006199	-0.722930
22985	0.410936	0.045847	9.727212	-0.131666	-0.186432	0.525740	0.008029	0.274119	-0.743754	0.698445	-0.004576	0.005341	-0.715630
22986	0.108746	-0.350460	9.905486	-0.009812	-0.178367	0.483486	0.008806	0.274658	-0.744657	0.705321	-0.007275	0.002961	-0.708845
22987	-0.087073	-0.378412	9.702601	0.018885	-0.183484	0.473160	0.009976	0.274110	-0.744936	0.711978	-0.009578	0.000002	-0.702137
22988	0.155624	-0.215643	10.072436	-0.063244	-0.157309	0.430313	0.012684	0.275179	-0.743172	0.717954	-0.012746	-0.001341	-0.695972
22989	0.320823	-0.422674	10.424272	-0.075523	-0.062845	0.392575	0.016294	0.278414	-0.743707	0.723346	-0.014728	-0.001256	-0.690328
22990	0.191955	-0.196952	9.985831	0.017739	-0.020647	0.372354	0.021207	0.278794	-0.741598	0.728448	-0.014823	-0.001765	-0.684939
22991	0.335248	-0.410355	9.770680	0.169924	-0.003080	0.364633	0.025134	0.273758	-0.745549	0.733441	-0.012425	-0.004187	-0.679627
22992	0.521863	-0.665271	10.246735	0.328971	0.045700	0.411671	0.032458	0.264500	-0.751001	0.739058	-0.007070	-0.007962	-0.673558
22993	0.109476	-0.251576	10.000333	0.329040	0.096594	0.420881	0.040041	0.254156	-0.754802	0.744717	-0.001021	-0.011047	-0.667288
22994	-0.128522	0.257551	9.162392	0.130605	0.089823	0.401981	0.049150	0.248142	-0.757302	0.750056	0.001979	-0.011520	-0.661270
22995	0.177328	-0.198556	9.423643	-0.082123	0.138730	0.358121	0.059387	0.247274	-0.757207	0.754777	0.002450	-0.008493	-0.655922
22996	0.171071	-0.422267	10.175659	-0.216201	0.175384	0.317564	0.067808	0.246415	-0.756316	0.758942	0.001379	-0.003102	-0.651149
22997	0.069211	-0.475341	9.861138	-0.345948	0.143944	0.319174	0.076806	0.255856	-0.751745	0.763053	-0.002097	0.003475	-0.646323
22998	0.458610	-0.718920	9.842964	-0.354122	0.115795	0.336470	0.085513	0.269502	-0.744568	0.767334	-0.006035	0.009755	-0.641145
22999	0.824777	-0.161356	9.870245	-0.213728	0.050960	0.337262	0.093485	0.278408	-0.742293	0.771572	-0.008726	0.013187	-0.635945
23000	0.073141	-0.600481	9.842845	-0.010911	-0.071309	0.363106	0.099432	0.279460	-0.740706	0.776186	-0.009759	0.012209	-0.630311
23001	-0.128032	-0.368281	9.765549	0.090951	-0.151733	0.373360	0.100214	0.278914	-0.741107	0.780895	-0.010306	0.008655	-0.624517
23002	0.069283	0.201237	10.126033	0.139429	-0.158759	0.328797	0.101423	0.273757	-0.745532	0.785028	-0.010106	0.004421	-0.619363
23003	0.266020	0.041914	9.644313	0.105762	-0.137593	0.273915	0.100174	0.266713	-0.747503	0.788412	-0.010247	0.000863	-0.615062
23004	0.569761	-0.023219	9.566452	-0.012136	-0.065895	0.251184	0.100178	0.266035	-0.747382	0.791475	-0.011295	-0.000056	-0.611097
23005	0.419440	-0.813019	10.428545	0.018269	0.019736	0.251580	0.104845	0.266146	-0.748988	0.794519	-0.010913	-0.000063	-0.607142
23006	-0.195054	-0.308010	10.430039	0.138288	0.049725	0.236109	0.108769	0.260838	-0.751404	0.797390	-0.008162	-0.000982	-0.603408
23007	0.046347	0.389557	9.522847	0.241532	0.072709	0.194738	0.114776	0.252942	-0.752595	0.799740	-0.003559	-0.002849	-0.600329
23008	0.147170	0.320239	9.131899	0.305457	0.067716	0.115845	0.118328	0.245738	-0.756818	0.801126	0.002084	-0.005506	-0.598466
23009	-0.146407	-0.579289	9.921878	0.203594	0.055515	0.055026	0.119427	0.236513	-0.760255	0.801751	0.005881	-0.007185	-0.597586
23010	-0.117962	-0.336988	10.587638	0.029890	0.111250	0.082186	0.124230	0.235268	-0.761364	0.802731	0.007629	-0.005848	-0.596263
23011	0.482369	0.907299	10.075317	-0.078937	0.165464	0.046427	0.128629	0.235515	-0.760274	0.803287	0.008207	-0.002397	-0.595531
23012	1.241797	0.778333	9.158960	0.060148	0.146390	-0.023356	0.134718	0.234939	-0.759601	0.802986	0.010870	-0.000838	-0.595898
23013	-0.020921	-0.922142	9.796705	0.397294	0.158962	-0.009381	0.139682	0.229491	-0.763059	0.802741	0.018978	-0.003187	-0.596018
23014	-0.861299	-0.283867	10.335140	0.570464	0.150201	0.067120	0.144719	0.212109	-0.768172	0.803259	0.029872	-0.007681	-0.594831
23015	-0.286294	0.436027	10.501857	0.582754	0.076420	0.096873	0.150027	0.193642	-0.775093	0.803998	0.039963	-0.013572	-0.593132
23016	0.240468	1.189764	9.816324	0.398654	0.034435	0.060143	0.151990	0.171125	-0.781747	0.804364	0.046717	-0.017873	-0.592028
23017	-0.320069	1.173780	8.665147	0.035573	-0.031689	0.032776	0.150993	0.165165	-0.783584	0.804686	0.046756	-0.018984	-0.591551
23018	-0.857749	0.942183	8.628675	-0.240999	-0.082359	0.039504	0.150309	0.171135	-0.782747	0.805329	0.041841	-0.017573	-0.591089
23019	-0.376193	0.740215	9.083570	-0.211731	-0.108917	0.074671	0.147267	0.181049	-0.780555	0.806317	0.036997	-0.017007	-0.590080
23020	-0.169235	0.607437	10.231281	0.044574	-0.121565	0.145110	0.145057	0.182553	-0.780764	0.807940	0.036185	-0.019680	-0.587823
23021	0.229660	1.015572	10.234935	0.231477	-0.088467	0.178278	0.140695	0.177425	-0.784464	0.809796	0.038690	-0.024088	-0.584939
23022	0.370318	1.118688	9.711060	0.167277	-0.046367	0.156804	0.140993	0.171729	-0.786446	0.811452	0.040735	-0.026996	-0.582372
23023	0.408587	1.087663	9.100018	-0.000689	-0.007734	0.131043	0.141676	0.166574	-0.788428	0.812950	0.040432	-0.027378	-0.580283
23024	0.325363	0.933971	8.959597	-0.097369	-0.009484	0.144428	0.143489	0.166564	-0.788199	0.814683	0.038614	-0.026598	-0.578008
23025	0.405510	0.655052	9.179175	-0.009899	-0.030603	0.177506	0.143733	0.169546	-0.788942	0.816700	0.037856	-0.027292	-0.575172
23026	0.321776	0.394159	10.157311	0.091884	-0.030799	0.196702	0.145789	0.172247	-0.788434	0.818849	0.038849	-0.029081	-0.571953
23027	0.295978	0.823788	10.602216	0.199164	0.060048	0.233145	0.148422	0.166540	-0.791604	0.821362	0.042484	-0.030730	-0.567993
23028	0.596828	1.732409	9.658489	0.147559	0.103925	0.213658	0.153399	0.157428	-0.792791	0.823695	0.045912	-0.030960	-0.564322
23029	0.274760	0.583439	9.806656	0.050911	0.128481	0.213783	0.159644	0.152920	-0.793441	0.826113	0.047881	-0.029810	-0.560674
23030	-0.479345	0.458461	10.268289	-0.006637	0.172194	0.276275	0.166000	0.151666	-0.794060	0.829284	0.049493	-0.027235	-0.555965
23031	-0.611959	0.807165	10.715589	-0.057031	0.184234	0.333329	0.176997	0.152148	-0.791400	0.833106	0.050227	-0.024019	-0.550304
23032	-0.140816	1.540493	10.292225	-0.023046	0.164901	0.346742	0.185419	0.152104	-0.792167	0.836985	0.051447	-0.021446	-0.544379
23033	-0.107943	1.771283	9.564091	-0.027309	0.105642	0.304253	0.193713	0.150703	-0.791151	0.840336	0.051859	-0.019851	-0.539214
23034	-0.245756	0.724593	9.812769	-0.047978	0.019936	0.285991	0.198108	0.151492	-0.789799	0.843451	0.051111	-0.019375	-0.534417
23035	-0.694234	0.805531	9.971358	-0.024693	0.002572	0.272147	0.201875	0.149845	-0.790127	0.846356	0.050468	-0.019477	-0.529863
23036	-0.480399	1.685081	9.523059	-0.052053	-0.002511	0.205086	0.203044	0.149296	-0.790278	0.848562	0.049439	-0.019256	-0.526428
23037	-0.192263	1.476922	9.032781	-0.002257	-0.017939	0.083673	0.204602	0.149017	-0.791073	0.849417	0.049078	-0.019753	-0.525063
23038	-0.238490	1.085716	9.172861	0.001482	-0.027469	0.039538	0.204858	0.149151	-0.790307	0.849812	0.048759	-0.020355	-0.524431
23039	-0.097414	0.885721	9.404836	0.005114	0.003094	0.029013	0.205113	0.150642	-0.791449	0.850092	0.048769	-0.020515	-0.523969
23040	-0.076124	0.818737	9.574493	0.054934	-0.025049	0.078596	0.204345	0.149833	-0.792983	0.850839	0.049368	-0.021675	-0.522654
23041	-0.150490	1.218976	9.721511	0.103224	-0.049545	0.075435	0.203083	0.144688	-0.794167	0.851480	0.050479	-0.023801	-0.521409
23042	-0.117286	1.128018	9.946058	0.099775	-0.070504	0.033886	0.201434	0.139680	-0.796113	0.851689	0.051387	-0.026158	-0.520865
23043	-0.068184	0.906187	9.880608	0.035523	-0.087919	-0.008119	0.199364	0.139692	-0.796851	0.851500	0.050981	-0.028143	-0.521111
23044	-0.426068	0.823113	10.113425	-0.025320	-0.091361	-0.015539	0.195618	0.138763	-0.798214	0.851304	0.049567	-0.029500	-0.521493
23045	-0.557693	0.959061	10.981193	0.030061	-0.074000	-0.013262	0.192646	0.138373	-0.799711	0.851069	0.049223	-0.031149	-0.521813
23046	0.362674	1.699560	10.902468	0.112634	-0.007672	-0.044265	0.189303	0.134866	-0.801232	0.850474	0.051048	-0.032494	-0.522525
23047	0.524924	1.478675	9.819662	-0.018343	0.060984	-0.120777	0.189589	0.134885	-0.801507	0.849245	0.051361	-0.031263	-0.524564
23048	-0.016065	0.426590	10.422590	-0.203601	0.134459	-0.111353	0.193324	0.137441	-0.799359	0.848344	0.049343	-0.026810	-0.526459
23049	-0.537986	0.368438	10.522543	-0.245042	0.216633	-0.027504	0.198188	0.146908	-0.797674	0.848374	0.047358	-0.020613	-0.526872
23050	-0.479898	1.113498	8.949449	-0.176962	0.185407	-0.006684	0.203298	0.156508	-0.792274	0.848518	0.046270	-0.015679	-0.526906
23051	-0.217451	0.695719	8.264743	-0.024906	0.073539	-0.012298	0.208963	0.160001	-0.787711	0.848413	0.046520	-0.014234	-0.527095
23052	-0.596101	0.388770	9.158388	0.100056	0.003456	0.006894	0.210017	0.157283	-0.788522	0.848395	0.048211	-0.015317	-0.526941
23053	-0.521675	0.662764	9.295463	-0.007436	-0.024667	0.023663	0.209646	0.155659	-0.790839	0.848622	0.047711	-0.015729	-0.526608
23054	-0.430873	0.518851	9.651068	-0.086351	-0.061579	0.041395	0.208852	0.157833	-0.789525	0.849133	0.045543	-0.015984	-0.525970
23055	-0.126489	0.536187	9.804835	-0.104247	-0.066943	0.035866	0.206247	0.160831	-0.790482	0.849560	0.042934	-0.016095	-0.525496
23056	0.037939	0.577492	9.575609	-0.108890	-0.063550	0.080749	0.205446	0.164361	-0.789154	0.850478	0.040349	-0.016181	-0.524210
23057	0.188855	0.753713	9.391303	-0.084779	-0.070585	0.094992	0.202064	0.167092	-0.789846	0.851496	0.037995	-0.016622	-0.522718
23058	0.199489	0.888462	9.443223	-0.092000	-0.065388	0.109961	0.202178	0.169804	-0.789821	0.852685	0.035668	-0.016940	-0.520931
23059	0.325193	0.902577	9.660972	-0.113596	-0.020059	0.144294	0.205020	0.171281	-0.789593	0.854237	0.033328	-0.016278	-0.518559
23060	0.464476	0.784790	10.033280	-0.079756	0.030489	0.183421	0.207335	0.173710	-0.788835	0.856192	0.032181	-0.015135	-0.515432
23061	0.279826	0.611848	10.417361	-0.006393	0.107455	0.195701	0.211222	0.173689	-0.788893	0.858219	0.032957	-0.013456	-0.512047
23062	-0.212486	0.627082	10.998498	0.020285	0.193124	0.241284	0.218492	0.170123	-0.787498	0.860701	0.035178	-0.010591	-0.507784
23063	-0.568568	0.807431	10.871479	0.031101	0.243999	0.243456	0.230420	0.166802	-0.784761	0.863164	0.037991	-0.006962	-0.503444
23064	-0.703080	0.920084	10.405354	-0.008145	0.277383	0.239840	0.241562	0.164570	-0.781104	0.865593	0.040570	-0.002357	-0.499096
23065	-0.536711	0.577156	9.573353	-0.108205	0.270523	0.225766	0.254247	0.164772	-0.778215	0.867905	0.041260	0.003157	-0.495003
23066	-0.197556	0.405391	9.318543	-0.269269	0.258176	0.230585	0.266773	0.169314	-0.774001	0.870359	0.039115	0.010031	-0.490760
23067	-0.199040	0.189750	9.575599	-0.330158	0.249360	0.230060	0.278750	0.177384	-0.766412	0.872769	0.035709	0.017354	-0.486517
23068	-0.743465	-0.302236	9.305507	-0.275133	0.182905	0.314000	0.287503	0.183844	-0.760328	0.875916	0.032754	0.022915	-0.480805
23069	-0.900675	0.316427	9.890689	-0.151949	0.133764	0.351009	0.297827	0.188126	-0.755571	0.879283	0.031379	0.026429	-0.474529
23070	-0.740555	1.094698	10.001582	0.018271	0.070882	0.285161	0.305610	0.185371	-0.753919	0.881924	0.032485	0.027238	-0.469481
23071	-1.038204	0.688274	9.242540	-0.015265	0.024107	0.187842	0.311083	0.178966	-0.752782	0.883661	0.032434	0.027622	-0.466184
23072	-1.197809	0.653448	9.243517	-0.231515	-0.014234	0.115674	0.313656	0.181122	-0.751005	0.884907	0.028234	0.029370	-0.463982
23073	-0.962805	0.427933	9.234091	-0.236724	-0.010716	0.080286	0.313740	0.187766	-0.748507	0.885763	0.023919	0.031283	-0.462465
23074	-0.965532	0.052266	9.061587	-0.082657	-0.015794	0.043428	0.315006	0.191012	-0.745290	0.886239	0.022296	0.031662	-0.461606
23075	-1.010205	0.555458	9.135040	0.009456	-0.041162	0.046765	0.315278	0.189520	-0.746718	0.886673	0.022066	0.030787	-0.460842
23076	-0.551749	0.509082	9.293955	0.096387	-0.078820	-0.000471	0.313214	0.189125	-0.748486	0.886724	0.023008	0.028418	-0.460851
23077	-0.801880	0.295739	9.668525	0.083944	-0.127721	-0.044774	0.309606	0.187247	-0.751269	0.886322	0.023264	0.025353	-0.461789
23078	-0.613469	0.623367	10.333887	-0.023322	-0.129609	-0.084338	0.306655	0.183195	-0.753059	0.885723	0.021568	0.023229	-0.463131
23079	-0.296207	0.427827	10.112635	-0.007804	-0.089279	-0.135318	0.302508	0.185253	-0.756053	0.884491	0.020522	0.021713	-0.465599
23080	-0.787888	-0.130559	10.283471	0.050416	-0.068110	-0.150648	0.297333	0.184196	-0.756242	0.883173	0.020673	0.020018	-0.468164
23081	-0.818636	0.297633	10.245405	0.036222	-0.036572	-0.164638	0.293174	0.185709	-0.754884	0.881606	0.020889	0.019049	-0.471138
23082	-0.541646	0.560529	9.628473	0.088406	-0.048648	-0.213663	0.291105	0.185314	-0.755370	0.879672	0.021866	0.017367	-0.474760
23083	-0.803971	0.341405	9.654650	0.069076	-0.037898	-0.290393	0.287510	0.180451	-0.756901	0.876862	0.022626	0.016123	-0.479940
23084	-0.664408	0.248988	10.459784	0.029802	0.010949	-0.319660	0.283610	0.182370	-0.756056	0.873918	0.023106	0.016096	-0.485258
23085	-0.851311	-0.214824	10.090812	0.169531	0.023429	-0.341537	0.280264	0.179677	-0.758082	0.870470	0.026185	0.014987	-0.491296
23086	-1.451842	-0.444685	9.675232	0.076410	-0.011363	-0.326338	0.273786	0.179440	-0.757604	0.867263	0.027264	0.014127	-0.496903
23087	-0.894453	0.170028	10.004295	0.069094	-0.039658	-0.305395	0.270681	0.179321	-0.758712	0.864160	0.027979	0.012934	-0.502273
23088	-0.303235	0.472210	9.666252	0.178407	-0.041429	-0.329386	0.265641	0.177042	-0.758531	0.860786	0.030519	0.010529	-0.507941
23089	-0.649602	0.336191	9.129410	0.103249	-0.091979	-0.330028	0.259830	0.175040	-0.760771	0.857343	0.031288	0.008108	-0.513729
23090	-0.924066	0.444325	9.188289	0.061942	-0.160200	-0.318137	0.252059	0.175625	-0.762315	0.854113	0.030610	0.004845	-0.519164
23091	-0.875879	0.418588	9.545621	0.092136	-0.176114	-0.282755	0.242886	0.174049	-0.767192	0.851091	0.030342	0.001089	-0.524140
23092	-0.737157	0.580232	9.281955	0.106336	-0.200659	-0.256308	0.233313	0.172745	-0.768984	0.848353	0.030001	-0.003367	-0.528569
23093	-0.392251	0.518453	9.619492	0.136546	-0.223643	-0.226335	0.224665	0.168860	-0.771969	0.845816	0.029994	-0.008423	-0.532565
23094	-0.082561	0.598637	9.891681	0.057652	-0.229124	-0.200578	0.214966	0.167286	-0.774531	0.843620	0.028521	-0.012873	-0.536029
23095	-0.303135	0.471229	10.132417	0.018134	-0.230928	-0.175283	0.206428	0.166247	-0.776464	0.841629	0.026415	-0.016817	-0.539147
23096	-0.497410	0.655276	10.054507	0.071713	-0.183689	-0.134972	0.196606	0.162774	-0.777505	0.840079	0.025646	-0.020692	-0.541461
23097	-0.507677	0.573287	9.955132	0.084178	-0.146973	-0.108324	0.189769	0.159558	-0.781023	0.838767	0.025553	-0.023946	-0.543362
23098	-0.457691	0.126447	10.235518	0.034784	-0.127887	-0.072600	0.185360	0.160666	-0.781459	0.837892	0.024739	-0.026515	-0.544631
23099	0.086252	0.874670	10.936290	0.055226	-0.048669	-0.034300	0.182781	0.158510	-0.781441	0.837436	0.025191	-0.027825	-0.545246
23100	0.499065	1.581791	9.657668	0.007391	-0.010789	-0.089976	0.180593	0.156352	-0.782071	0.836438	0.025205	-0.028123	-0.546759
23101	0.314436	0.070860	9.754832	-0.082979	-0.000236	-0.097901	0.178111	0.159349	-0.780979	0.835378	0.023897	-0.027105	-0.548487
23102	0.268829	0.426576	10.357656	0.017804	0.050252	-0.026417	0.178626	0.159074	-0.779708	0.835099	0.024718	-0.026530	-0.548904
23103	0.181078	1.000593	9.889221	0.078737	0.104604	-0.014167	0.182128	0.157834	-0.778875	0.834929	0.027210	-0.025584	-0.549089
23104	0.317099	0.782510	9.698109	0.021502	0.104598	-0.016428	0.186150	0.156456	-0.778180	0.834787	0.028684	-0.024146	-0.549295
23105	0.356144	1.189879	9.320382	-0.055364	0.120390	-0.016851	0.188982	0.158338	-0.776153	0.834661	0.029110	-0.021489	-0.549574
23106	-0.097706	0.529264	9.186942	-0.108143	0.066342	-0.035051	0.192878	0.155332	-0.773934	0.834382	0.028008	-0.019253	-0.550137
23107	0.146106	0.854887	9.337566	-0.114443	0.034741	-0.038746	0.194404	0.159799	-0.772888	0.834003	0.026513	-0.017370	-0.550848
23108	0.172755	1.201323	9.449453	-0.073107	0.005080	-0.087837	0.194630	0.164408	-0.770668	0.833100	0.025338	-0.016514	-0.552294
23109	-0.210834	0.221753	9.787530	0.018230	-0.019247	-0.126123	0.193449	0.166584	-0.769860	0.831661	0.025491	-0.016956	-0.554439
23110	-0.475148	1.086159	9.458525	0.020145	-0.044440	-0.147085	0.190736	0.165378	-0.770216	0.830019	0.025341	-0.017924	-0.556870
23111	-0.742917	1.121710	9.391557	-0.034848	-0.076472	-0.260302	0.187364	0.167025	-0.771816	0.827069	0.024078	-0.018639	-0.561276
23112	-0.638869	1.145658	9.624023	-0.057564	-0.083256	-0.389175	0.180992	0.170449	-0.770406	0.822668	0.022292	-0.019263	-0.567757
23113	-0.495051	0.309046	10.084148	-0.117828	-0.086555	-0.535243	0.172278	0.176056	-0.769453	0.816529	0.019677	-0.019046	-0.576654
23114	-0.625610	-0.396433	10.259791	-0.158718	-0.072404	-0.599043	0.163678	0.184511	-0.768858	0.809578	0.016431	-0.018242	-0.586499
23115	-0.395437	0.075730	9.537535	-0.226337	-0.105427	-0.670105	0.153252	0.193516	-0.765668	0.801642	0.011857	-0.016959	-0.597446
23116	-0.101399	-0.674366	9.574435	-0.193942	-0.156106	-0.731096	0.137908	0.202549	-0.763814	0.792784	0.007082	-0.017050	-0.609223
23117	0.106843	-1.291602	10.372944	-0.170649	-0.117771	-0.752142	0.122814	0.212665	-0.761184	0.783480	0.003208	-0.016576	-0.621188
23118	0.254068	-0.956603	10.197704	-0.190224	-0.058289	-0.752041	0.112130	0.222487	-0.759392	0.774011	-0.000298	-0.015155	-0.632991
23119	0.029116	-0.671483	10.063550	-0.082573	-0.023062	-0.798583	0.098476	0.230154	-0.756935	0.763767	-0.001674	-0.014290	-0.645332
23120	-0.252659	-0.572904	10.124784	0.134047	-0.021136	-0.819804	0.087330	0.231027	-0.757017	0.753053	0.000282	-0.016446	-0.657754
23121	-0.230311	-0.471135	9.645166	0.188053	-0.050623	-0.885581	0.073505	0.226899	-0.761209	0.741235	0.002674	-0.019455	-0.670959
23122	0.214999	-0.987992	9.270131	-0.128327	-0.092554	-0.969337	0.058857	0.229284	-0.762505	0.728028	-0.000149	-0.019126	-0.685281
23123	0.111092	-1.346998	9.569676	-0.787580	-0.141614	-1.030763	0.039444	0.245525	-0.756932	0.713571	-0.013295	-0.010133	-0.700383
23124	0.056049	-1.611532	9.430140	-1.734665	-0.110121	-1.116009	0.020202	0.291731	-0.736974	0.696830	-0.039393	0.012212	-0.716049
23125	0.754331	-2.583395	10.328479	-1.806898	-0.098082	-1.196225	-0.002127	0.351512	-0.707868	0.677625	-0.066431	0.036046	-0.731513
23126	1.332473	-2.755227	9.874562	-1.373485	-0.034919	-1.245907	-0.030794	0.408342	-0.676902	0.657118	-0.086458	0.053901	-0.746871
23127	1.438473	-2.772043	9.364024	-0.858694	0.007399	-1.289609	-0.057079	0.439123	-0.655451	0.636007	-0.099299	0.064832	-0.762517
23128	1.612919	-2.363316	9.775723	-0.420305	0.038856	-1.282754	-0.082838	0.449968	-0.641763	0.615309	-0.105746	0.069092	-0.778099
23129	1.055915	-1.584619	9.770256	-0.162445	-0.018553	-1.333626	-0.109806	0.451195	-0.637505	0.593969	-0.110191	0.068738	-0.793936
23130	1.014248	-1.655536	9.279593	-0.559360	-0.101461	-1.421402	-0.141727	0.455837	-0.629809	0.570012	-0.120416	0.073179	-0.809464
23131	1.055273	-3.713941	10.226379	-0.799285	-0.078076	-1.422639	-0.176146	0.463473	-0.616664	0.544821	-0.133162	0.081934	-0.823847
23132	1.324356	-3.234289	10.479482	-0.695806	-0.031996	-1.345044	-0.210072	0.473275	-0.599405	0.520592	-0.143485	0.089362	-0.836905
23133	1.349561	-3.395844	9.617142	-0.565441	-0.031100	-1.263045	-0.238680	0.481691	-0.581982	0.497635	-0.152450	0.095012	-0.848582
23134	1.190784	-3.966782	8.891055	-0.476390	-0.043364	-1.156753	-0.267615	0.482381	-0.569627	0.476458	-0.160154	0.099046	-0.858795
23135	0.592340	-2.893141	8.500053	-0.339913	-0.050338	-1.049636	-0.294580	0.479807	-0.560153	0.457282	-0.166624	0.101226	-0.867688
23136	1.031187	-2.960514	8.034122	-0.274947	-0.120509	-0.980821	-0.318510	0.472067	-0.557950	0.439470	-0.173260	0.101547	-0.875520
23137	1.519556	-3.563797	8.604494	-0.250533	-0.119291	-0.859320	-0.342091	0.467034	-0.549062	0.423692	-0.179567	0.102122	-0.881936
23138	1.827930	-2.997353	9.028867	-0.083103	-0.132060	-0.699521	-0.362683	0.460765	-0.540615	0.411256	-0.184093	0.099891	-0.887130
23139	2.736047	-2.630829	9.306395	0.027100	-0.188692	-0.558140	-0.380524	0.452992	-0.538375	0.401768	-0.188607	0.095983	-0.890953
23140	3.378231	-2.308249	9.477577	0.111173	-0.297794	-0.388869	-0.396032	0.444665	-0.535919	0.395782	-0.193840	0.090083	-0.893122
23141	3.411478	-1.709806	9.440916	0.431685	-0.336563	-0.242049	-0.409416	0.430089	-0.538168	0.393664	-0.197154	0.078832	-0.894396
23142	3.307296	-1.424985	9.517178	0.799975	-0.305151	-0.158096	-0.421586	0.411171	-0.547141	0.394382	-0.196617	0.061434	-0.895562
23143	2.953861	-1.565401	9.883865	1.112960	-0.226408	-0.107877	-0.430880	0.388983	-0.558496	0.396949	-0.192246	0.039249	-0.896623
23144	3.504376	-1.555983	9.648539	0.971694	-0.193293	-0.114232	-0.438192	0.361361	-0.572239	0.398676	-0.188132	0.019793	-0.897370
23145	2.179116	-1.862203	9.940001	0.508280	-0.170301	-0.129533	-0.443741	0.340509	-0.582227	0.398260	-0.187403	0.008786	-0.897882
23146	2.024373	-2.226841	9.841026	0.125215	-0.104816	-0.083649	-0.448284	0.323448	-0.589630	0.397201	-0.188382	0.005336	-0.898173
23147	2.705292	-0.496981	8.677579	-0.042624	-0.083766	-0.117225	-0.451132	0.322378	-0.588573	0.394903	-0.190405	0.004975	-0.898762
23148	3.608034	-1.230755	9.312563	-0.096439	-0.142766	-0.127959	-0.457410	0.328239	-0.580605	0.392211	-0.193824	0.005040	-0.899209
23149	3.991584	-0.953715	9.660871	-0.010661	-0.137729	-0.108877	-0.462858	0.327452	-0.577456	0.390176	-0.196568	0.003661	-0.899506
23150	4.225190	-1.387238	10.045557	0.100023	-0.095102	-0.051689	-0.466604	0.324895	-0.576272	0.389608	-0.197582	0.000863	-0.899537
23151	4.110820	-1.148309	9.244293	0.262760	-0.087973	-0.002793	-0.468764	0.318397	-0.577969	0.390535	-0.197302	-0.004671	-0.899184
23152	4.220385	-1.364966	9.452319	0.402077	-0.022548	0.067108	-0.468842	0.311618	-0.582007	0.393276	-0.194648	-0.011866	-0.898502
23153	3.688751	-1.432492	9.607517	0.548681	0.051006	0.113525	-0.468382	0.302124	-0.587360	0.397381	-0.189626	-0.020998	-0.897602
23154	4.274400	-0.544802	8.836508	0.682980	0.101718	0.134977	-0.465167	0.289907	-0.598419	0.402359	-0.182490	-0.031989	-0.896539
23155	3.928836	-0.572251	8.416249	0.298366	0.150805	0.134222	-0.459759	0.278761	-0.608219	0.405873	-0.177694	-0.035802	-0.895774
23156	3.119929	-1.253859	8.376945	0.353622	0.159715	0.182344	-0.451014	0.272752	-0.617378	0.410455	-0.172165	-0.040246	-0.894576
23157	2.876462	-0.840299	7.730189	0.378527	0.103839	0.218623	-0.444731	0.265670	-0.624716	0.415676	-0.167597	-0.045546	-0.892777
23158	2.949347	-1.128172	8.149176	0.147230	0.049255	0.289787	-0.440566	0.264429	-0.628379	0.421338	-0.165832	-0.046848	-0.890382
23159	2.880131	-0.352182	8.502318	0.066652	0.029915	0.290183	-0.434747	0.267654	-0.630484	0.426690	-0.165227	-0.046931	-0.887938
23160	2.370620	-1.385839	8.920158	0.041403	0.008940	0.310122	-0.429601	0.274137	-0.630754	0.432296	-0.165080	-0.046620	-0.885266
23161	2.670545	-1.306887	8.764688	-0.013626	-0.052580	0.395783	-0.423785	0.277633	-0.632344	0.439153	-0.166686	-0.045560	-0.881637
23162	3.495112	-1.465504	8.541886	-0.267253	-0.156244	0.462015	-0.419860	0.290630	-0.627150	0.446200	-0.172276	-0.040734	-0.877250
23163	2.923812	-1.705609	9.570126	-0.283886	-0.187976	0.539421	-0.416854	0.305802	-0.621793	0.454462	-0.178730	-0.035548	-0.871927
23164	3.040024	-1.678432	10.102896	-0.156818	-0.156570	0.530727	-0.411666	0.324488	-0.616306	0.462979	-0.183327	-0.032396	-0.866598
23165	3.787194	-1.505757	9.492886	-0.213968	-0.130429	0.531111	-0.405016	0.337200	-0.611925	0.471256	-0.188086	-0.027892	-0.861257
23166	3.558012	-1.457863	8.841804	-0.307027	-0.121552	0.553468	-0.401280	0.358333	-0.602548	0.479492	-0.193442	-0.021725	-0.855685
23167	3.615558	-1.502675	8.489958	-0.120910	-0.128454	0.558306	-0.395692	0.374575	-0.596322	0.488461	-0.197226	-0.018680	-0.849799
23168	3.258051	-1.532857	8.718575	0.118783	-0.088146	0.584967	-0.386925	0.382531	-0.597144	0.498769	-0.197843	-0.019313	-0.843632
23169	3.603261	-1.208086	8.849091	0.142009	-0.097032	0.588589	-0.377767	0.390214	-0.597974	0.509156	-0.198464	-0.020317	-0.837233
23170	-4.563671	0.024945	7.467901	0.107488	-0.257343	0.310282	-0.372106	0.396422	-0.596717	0.514626	-0.201870	-0.023570	-0.832978
23171	1.607247	-0.685369	6.399656	-0.881708	-0.485503	0.182194	-0.376380	0.411085	-0.583183	0.513790	-0.219017	-0.012983	-0.829387
23172	3.023884	-1.942142	11.118866	-0.260942	-0.581394	0.252553	-0.388986	0.429859	-0.564360	0.516604	-0.231459	-0.013587	-0.824235
23173	6.247593	-0.858032	10.526804	0.129150	-0.450613	0.512437	-0.392036	0.436516	-0.554639	0.525493	-0.237593	-0.017920	-0.816753
23174	5.049054	-0.271063	9.102105	0.353298	-0.440153	0.456462	-0.394120	0.437883	-0.553697	0.534381	-0.241279	-0.026212	-0.809651
23175	3.696421	-1.713617	9.707547	0.372304	-0.263061	0.436192	-0.392809	0.436792	-0.556547	0.543061	-0.241671	-0.032951	-0.803489
23176	4.938871	-1.483595	8.666194	0.132114	-0.161659	0.386922	-0.389288	0.435691	-0.561351	0.549760	-0.243148	-0.035028	-0.798383
23177	5.073593	-2.221096	8.483540	0.023886	-0.152916	0.382453	-0.385825	0.441369	-0.560578	0.555840	-0.245534	-0.035294	-0.793416
23178	4.685684	-1.770577	8.544930	0.148105	-0.145000	0.418842	-0.382627	0.447047	-0.557880	0.563061	-0.246541	-0.037270	-0.787903
23179	5.234475	-2.017051	8.772854	0.286766	-0.041110	0.446443	-0.374964	0.445787	-0.561722	0.571413	-0.244261	-0.040163	-0.782439
23180	4.922891	-1.672908	8.058605	0.377094	0.062257	0.507575	-0.364954	0.444654	-0.569955	0.581188	-0.239431	-0.042946	-0.776562
23181	4.197367	-1.846752	8.341611	0.283809	0.137483	0.572550	-0.348335	0.443756	-0.579310	0.591462	-0.234479	-0.043166	-0.770279
23182	4.231268	-1.515628	8.969898	0.369354	0.170440	0.643830	-0.331474	0.445706	-0.588256	0.603240	-0.228074	-0.043913	-0.762991
23183	4.019074	-1.123458	8.486030	0.591542	0.127054	0.582002	-0.314560	0.439926	-0.599969	0.614792	-0.219480	-0.048942	-0.755952
23184	4.044084	-1.700994	9.216889	0.099523	0.096264	0.530580	-0.301176	0.437553	-0.607880	0.623370	-0.217365	-0.047033	-0.749633
23185	3.945258	-2.017433	9.293402	-0.285088	0.079639	0.494196	-0.287641	0.447787	-0.604906	0.629522	-0.220176	-0.039815	-0.744069
23186	4.344100	-2.287857	9.171510	-0.052366	0.093649	0.479910	-0.273309	0.456119	-0.604269	0.636722	-0.219862	-0.035900	-0.738212
23187	3.642257	-2.498259	8.569596	-0.225947	0.142866	0.510726	-0.258975	0.463637	-0.603384	0.643277	-0.221008	-0.028700	-0.732480
23188	2.789358	-2.906335	8.214219	-0.428188	0.155351	0.528864	-0.245226	0.479293	-0.595876	0.649273	-0.224581	-0.018210	-0.726413
23189	3.290388	-3.071394	8.205597	-0.252901	0.130734	0.538680	-0.230305	0.494536	-0.589798	0.655921	-0.226183	-0.010577	-0.720067
23190	3.396496	-3.106653	8.742542	-0.272649	0.109601	0.531359	-0.214827	0.503945	-0.585324	0.662357	-0.228338	-0.002909	-0.713538
23191	3.714473	-3.214452	8.904366	-0.122420	0.110358	0.545553	-0.198065	0.515924	-0.581612	0.669505	-0.228464	0.002635	-0.706796
23192	3.633299	-3.101712	9.389360	0.301583	0.121736	0.558414	-0.182652	0.517878	-0.583873	0.678776	-0.222717	0.002446	-0.699753
23193	3.095810	-2.617954	8.928575	0.371725	0.122147	0.496634	-0.167947	0.512516	-0.594396	0.687279	-0.215982	0.000940	-0.693541
23194	2.473589	-3.194896	8.989787	0.062270	0.143303	0.470732	-0.153281	0.510677	-0.599245	0.694201	-0.213179	0.003941	-0.687477
23195	2.331310	-3.550457	10.318176	0.114830	0.176282	0.492323	-0.137217	0.512356	-0.601775	0.701378	-0.209141	0.006784	-0.681383
23196	3.511123	-0.914915	8.540869	-0.010624	0.132728	0.388377	-0.122412	0.508753	-0.606643	0.706950	-0.207485	0.010214	-0.676068
23197	2.355288	-2.852804	8.884203	-0.287683	0.068455	0.281210	-0.113644	0.513586	-0.602242	0.709489	-0.210578	0.016057	-0.672328
23198	1.562486	-3.649595	8.968390	-0.274368	0.084387	0.302586	-0.103496	0.524785	-0.595492	0.712906	-0.213308	0.021951	-0.667669
23199	2.616732	-3.458431	9.682386	0.125324	0.132910	0.353846	-0.093680	0.528393	-0.592527	0.718064	-0.209582	0.023541	-0.663253
23200	3.053695	-2.425640	8.796582	0.442262	0.150558	0.344863	-0.083379	0.521426	-0.600694	0.724583	-0.201121	0.021128	-0.658850
23201	2.714320	-2.597699	8.288100	0.420919	0.173533	0.336058	-0.070451	0.509834	-0.611507	0.730554	-0.192594	0.019253	-0.654849
23202	2.635773	-2.784003	8.505307	0.455044	0.181473	0.303712	-0.057922	0.499057	-0.620768	0.736290	-0.183499	0.016990	-0.651089
23203	2.106058	-2.599872	9.172812	0.750161	0.201639	0.324623	-0.045853	0.480962	-0.635220	0.743063	-0.169717	0.011170	-0.647247
23204	2.210697	-2.139753	8.910468	1.009470	0.226102	0.377777	-0.030872	0.455259	-0.655043	0.751190	-0.151722	0.002646	-0.642407
23205	1.280859	-1.867635	9.805913	1.136379	0.206082	0.380707	-0.017917	0.423058	-0.678231	0.759263	-0.131940	-0.007909	-0.637220
23206	1.392038	-1.503957	9.479926	1.054258	0.210537	0.350213	-0.004941	0.386923	-0.700945	0.766385	-0.113325	-0.017314	-0.632070
23207	1.885014	-1.130450	10.196054	0.843140	0.174389	0.313210	0.005389	0.357310	-0.718046	0.772154	-0.098265	-0.024795	-0.627302
23208	1.327891	-1.405165	10.952237	0.898595	0.171831	0.294313	0.016989	0.329586	-0.731047	0.777588	-0.082411	-0.032921	-0.622480
23209	1.382244	-0.523827	9.894978	0.663668	0.191317	0.248800	0.027288	0.303769	-0.745420	0.781789	-0.069820	-0.037985	-0.618457
23210	1.821514	0.153322	9.105990	0.219137	0.123041	0.220665	0.035662	0.291249	-0.749126	0.784921	-0.065084	-0.038550	-0.614961
23211	1.246707	-0.229589	9.825037	-0.143995	0.088109	0.159813	0.040345	0.287969	-0.749356	0.786725	-0.066328	-0.035398	-0.612709
23212	1.135355	-0.597566	9.531008	-0.451760	0.114356	0.168204	0.044918	0.300011	-0.742515	0.788229	-0.072198	-0.027924	-0.610494
23213	1.084615	-0.956355	10.036752	-0.451963	0.142183	0.205243	0.053121	0.312035	-0.736369	0.790091	-0.077641	-0.020057	-0.607721
23214	1.814672	-0.830044	9.950205	-0.255073	0.152549	0.200356	0.060290	0.323929	-0.730722	0.792172	-0.079944	-0.014321	-0.604870
23215	1.653900	-1.013003	9.478505	-0.167308	0.123008	0.185930	0.066998	0.326604	-0.726695	0.794148	-0.081130	-0.010270	-0.602197
23216	1.423696	-0.798845	9.718445	-0.251472	0.095000	0.185323	0.073785	0.336601	-0.720035	0.795973	-0.084065	-0.005519	-0.599441
23217	1.423954	-0.751806	9.372954	-0.382905	0.074077	0.168445	0.079277	0.346333	-0.712974	0.797300	-0.089262	0.000291	-0.596946
23218	1.246986	-1.868258	9.515438	-0.312434	0.037327	0.194202	0.084010	0.354579	-0.708864	0.799036	-0.093843	0.004875	-0.593895
23219	1.272477	-1.696177	10.017015	-0.134678	0.034513	0.245730	0.088748	0.361196	-0.703488	0.801658	-0.095564	0.007247	-0.590051
23220	1.207826	-1.964425	10.211533	0.211352	0.096566	0.308356	0.095377	0.357770	-0.704132	0.805655	-0.091037	0.006803	-0.585308
23221	1.470161	-1.045323	9.450883	0.447681	0.117683	0.314687	0.103363	0.345659	-0.708726	0.810058	-0.082418	0.003775	-0.580517
23222	1.392187	-1.814749	9.296129	0.222195	0.093202	0.310181	0.110833	0.333143	-0.713060	0.813989	-0.077758	0.003129	-0.575644
23223	1.307866	-1.472933	9.973619	-0.101837	0.080716	0.320191	0.118121	0.328223	-0.714882	0.817459	-0.078529	0.005846	-0.570578
23224	0.975538	-1.345811	9.802530	-0.070435	0.086134	0.308233	0.127564	0.329663	-0.712958	0.820838	-0.078706	0.008454	-0.565650
23225	0.381582	-1.330521	9.356071	0.091699	0.091760	0.281428	0.134565	0.327862	-0.711670	0.824104	-0.076174	0.009112	-0.561219
23226	0.056994	-1.481473	9.496508	0.104147	0.100545	0.296595	0.140284	0.324033	-0.710896	0.827552	-0.073319	0.009964	-0.556492
23227	0.206898	-0.771394	9.301527	-0.027332	0.079512	0.289496	0.148066	0.322363	-0.710643	0.830677	-0.072855	0.011788	-0.551841
23228	0.137056	-1.770210	9.651094	-0.063954	0.023573	0.243896	0.155601	0.318254	-0.710027	0.833279	-0.073644	0.013149	-0.547767
23229	-0.087664	-1.801460	9.868941	0.107748	-0.020110	0.244165	0.158986	0.315523	-0.710488	0.836084	-0.072027	0.011821	-0.543724
23230	0.264219	-0.854082	9.146292	0.133144	-0.063670	0.180852	0.160323	0.309685	-0.713000	0.838281	-0.070494	0.009476	-0.540580
23231	0.688925	-0.882012	8.959681	0.060194	-0.081057	0.088486	0.159153	0.309555	-0.711702	0.839313	-0.070348	0.007419	-0.539027
23232	0.542864	-1.049158	8.978243	0.171375	-0.101846	0.029311	0.156599	0.304688	-0.714531	0.839887	-0.068608	0.003812	-0.538395
23233	0.474165	-0.537769	9.311519	0.293164	-0.094809	0.002145	0.153695	0.295077	-0.720732	0.840282	-0.064686	-0.001104	-0.538276
23234	0.497744	-0.615074	9.257562	0.434765	-0.087652	-0.046165	0.149236	0.285339	-0.726911	0.840307	-0.058362	-0.007405	-0.538909
23235	0.361354	-1.486386	10.238749	0.429099	-0.136850	-0.027157	0.145716	0.269899	-0.733032	0.840438	-0.052595	-0.014508	-0.539154
23236	0.420104	-1.389222	10.705536	0.314370	-0.130080	0.007270	0.137500	0.259366	-0.737626	0.840797	-0.048756	-0.020166	-0.538773
23237	0.943889	0.302085	9.903447	0.167943	-0.123052	-0.027050	0.135234	0.250429	-0.742292	0.840589	-0.047208	-0.024208	-0.539070
23238	1.023739	-0.006801	9.759835	0.164944	-0.112253	-0.149599	0.129967	0.244899	-0.746368	0.839076	-0.045612	-0.028103	-0.541370
23239	0.290020	-1.331970	10.221914	0.223968	-0.059602	-0.148158	0.124308	0.239506	-0.749412	0.837606	-0.042375	-0.031776	-0.543701
23240	0.718358	0.151195	10.316970	0.335064	0.012019	-0.153966	0.122041	0.230569	-0.753822	0.836204	-0.036573	-0.035435	-0.546049
23241	1.166651	0.395982	9.719979	0.494643	0.024416	-0.202175	0.119912	0.220139	-0.758249	0.834301	-0.027821	-0.040696	-0.549100
23242	1.000261	-0.571039	9.210479	0.348102	0.012390	-0.240432	0.115214	0.205654	-0.762164	0.831831	-0.021721	-0.044530	-0.552814
23243	1.076443	-0.751590	10.130489	0.236823	0.024277	-0.190172	0.114628	0.197114	-0.766211	0.829809	-0.017321	-0.046932	-0.555801
23244	1.160278	0.173047	9.938545	0.312025	0.012055	-0.193025	0.111318	0.187910	-0.768174	0.827790	-0.011865	-0.050351	-0.558649
23245	1.047771	0.315232	9.748912	0.226247	-0.022827	-0.222788	0.108775	0.180872	-0.770639	0.825284	-0.008142	-0.053420	-0.562126
23246	0.830163	-0.065396	9.765637	0.100863	-0.069193	-0.212427	0.104145	0.176287	-0.773050	0.822883	-0.007063	-0.055815	-0.565418
23247	0.854237	-0.068621	9.558737	-0.018239	-0.099858	-0.193143	0.098445	0.176996	-0.774240	0.820547	-0.008294	-0.057369	-0.568632
23248	0.996893	-0.032051	9.298405	-0.024593	-0.136634	-0.176610	0.092742	0.177298	-0.774152	0.818517	-0.010074	-0.059446	-0.571309
23249	0.644329	-0.734397	9.932565	0.132615	-0.139321	-0.140279	0.085241	0.175439	-0.774827	0.816739	-0.009380	-0.063327	-0.573446
23250	0.603203	-0.065952	9.791618	0.087513	-0.103660	-0.041635	0.081382	0.171663	-0.776600	0.816272	-0.009112	-0.066116	-0.573799
23251	0.190324	-0.408581	9.940227	-0.197269	-0.073157	0.018132	0.075906	0.177117	-0.775441	0.816316	-0.013251	-0.065038	-0.573779
23252	0.140724	0.058316	10.714973	-0.279948	-0.000908	0.100715	0.074811	0.185530	-0.772011	0.817376	-0.018004	-0.061896	-0.572487
23253	0.644821	1.043184	9.270549	-0.065053	0.028997	0.120094	0.076477	0.188912	-0.772259	0.818740	-0.018892	-0.060589	-0.570646
23254	0.463922	0.078196	8.602601	0.011818	-0.032047	0.131760	0.079326	0.188897	-0.772045	0.820200	-0.019265	-0.061283	-0.568459
23255	0.006559	-0.421475	9.187129	-0.003083	-0.062894	0.232897	0.078314	0.186870	-0.775894	0.822743	-0.020308	-0.062091	-0.564646
23256	0.563372	0.428582	10.191735	0.000001	-0.073978	0.315693	0.078041	0.187548	-0.772680	0.826179	-0.021577	-0.063263	-0.559429
23257	1.002325	1.007462	11.083704	0.015984	-0.047209	0.329091	0.080514	0.185636	-0.773120	0.829775	-0.022203	-0.063967	-0.553975
23258	1.409733	1.272065	10.571398	-0.141174	-0.038397	0.277694	0.083610	0.187111	-0.771486	0.832708	-0.025367	-0.063000	-0.549532
23259	1.312293	0.828926	10.112982	-0.147995	-0.078336	0.201668	0.082426	0.190915	-0.772584	0.834724	-0.028857	-0.062490	-0.546350
23260	1.291407	0.293175	9.448587	-0.212242	-0.092133	0.174626	0.081479	0.195937	-0.768933	0.836363	-0.033665	-0.061692	-0.543652
23261	1.502242	0.424066	8.749007	-0.199524	-0.093742	0.151781	0.081157	0.206517	-0.768184	0.837737	-0.038121	-0.060925	-0.541324
23262	1.697309	0.333083	9.378262	0.135025	-0.092092	0.152372	0.080374	0.206792	-0.766761	0.839351	-0.037081	-0.063899	-0.538546
23263	1.718471	0.907312	10.043096	0.285490	-0.025643	0.123846	0.080703	0.197299	-0.771599	0.840829	-0.032623	-0.067286	-0.536111
23264	1.670605	0.633138	9.915401	0.128390	0.009523	0.054058	0.079067	0.190256	-0.774206	0.841487	-0.030473	-0.068553	-0.535043
23265	1.597131	0.493667	9.731806	0.009599	-0.004338	0.008200	0.080503	0.187942	-0.773738	0.841554	-0.030266	-0.068721	-0.534929
23266	1.469795	0.244547	9.730041	-0.012723	-0.004275	-0.003430	0.080406	0.183197	-0.775320	0.841494	-0.030559	-0.068745	-0.535003
23267	1.298646	0.277709	9.914525	-0.061906	-0.004252	-0.014308	0.080526	0.184280	-0.774286	0.841276	-0.031525	-0.068161	-0.535365
23268	1.402491	0.296998	9.409225	-0.032339	-0.002431	-0.008815	0.078679	0.188493	-0.771655	0.841140	-0.032122	-0.067947	-0.535569
23269	1.426377	-0.065027	9.046815	0.044538	-0.035615	0.004769	0.076472	0.189319	-0.771486	0.841150	-0.031672	-0.069023	-0.535444
23270	1.353671	-0.116126	9.452957	-0.007565	-0.062005	0.031613	0.074940	0.186344	-0.773158	0.841382	-0.032545	-0.070051	-0.534892
23271	1.293785	-0.055012	9.624787	0.001291	-0.076050	0.043108	0.074430	0.185262	-0.773930	0.841716	-0.033323	-0.071310	-0.534152
23272	1.434452	0.706356	9.663565	0.056712	-0.098866	0.051472	0.071987	0.182699	-0.775200	0.842147	-0.033536	-0.073632	-0.533143
23273	1.629841	0.693944	9.248425	0.083784	-0.131962	0.002152	0.068620	0.182717	-0.775406	0.842005	-0.033441	-0.076757	-0.532933
23274	1.479432	0.235440	9.922091	-0.023602	-0.142534	-0.018118	0.063959	0.181385	-0.774068	0.841557	-0.035368	-0.079004	-0.533188
23275	1.550151	-0.020857	10.437577	0.026406	-0.088448	0.003506	0.058783	0.180871	-0.775021	0.841451	-0.035784	-0.080771	-0.533063
23276	1.955886	0.342796	10.068199	0.092647	-0.057012	0.018162	0.055707	0.176548	-0.777708	0.841598	-0.034899	-0.082791	-0.532580
23277	2.043326	0.097352	9.456671	-0.014488	-0.039361	-0.012578	0.054680	0.175469	-0.778601	0.841365	-0.035475	-0.083326	-0.532827
23278	1.775417	-0.229708	9.560953	-0.044986	-0.039336	-0.000452	0.053244	0.176833	-0.777541	0.841250	-0.036687	-0.083595	-0.532884
23279	1.795326	-0.150177	9.667427	0.028248	0.002561	0.039012	0.053237	0.177918	-0.777530	0.841667	-0.036216	-0.083838	-0.532218
23280	1.855396	0.140882	9.843268	0.120394	0.013020	0.041522	0.053530	0.173306	-0.779630	0.842204	-0.034156	-0.084957	-0.531327
23281	1.883518	0.357292	9.905588	0.035417	0.023477	0.039212	0.053550	0.170323	-0.780684	0.842660	-0.033353	-0.084931	-0.530658
23282	1.794084	0.347946	9.766880	-0.040568	0.023538	0.028113	0.054312	0.171673	-0.778376	0.842962	-0.033870	-0.084172	-0.530267
23283	1.721523	0.331562	9.728869	-0.052227	0.023548	0.035096	0.056118	0.173156	-0.778645	0.843314	-0.034539	-0.083220	-0.529815
23284	1.707728	0.425698	9.806966	-0.041422	0.032320	0.021130	0.057141	0.175185	-0.777999	0.843555	-0.034965	-0.082309	-0.529545
23285	1.683784	0.454657	9.778669	-0.060298	0.027034	0.039491	0.058693	0.175176	-0.777254	0.843950	-0.035732	-0.081213	-0.529033
23286	1.664534	0.466582	9.697271	-0.062852	0.023620	0.012154	0.059432	0.180867	-0.775543	0.844061	-0.036599	-0.080227	-0.528947
23287	1.646706	0.334669	9.767999	-0.082484	0.011400	-0.005680	0.060330	0.182219	-0.775031	0.843934	-0.037824	-0.079195	-0.529220
23288	1.628309	0.468940	9.589478	-0.057363	0.007972	-0.016046	0.059671	0.183442	-0.773600	0.843722	-0.038719	-0.078553	-0.529587
23289	1.673333	0.348487	9.635764	-0.028596	0.006285	-0.048485	0.059911	0.186560	-0.773317	0.843172	-0.039012	-0.078216	-0.530492
23290	1.664962	0.189920	9.665252	-0.015989	0.009830	-0.066915	0.058365	0.185891	-0.774581	0.842451	-0.039109	-0.078019	-0.531657
23291	1.767653	0.030507	9.700981	-0.026645	0.004592	-0.088224	0.057057	0.187254	-0.773267	0.841474	-0.039334	-0.077764	-0.533224
23292	1.751271	0.102806	9.709163	-0.068801	0.002780	-0.065608	0.056273	0.188886	-0.774009	0.840712	-0.040397	-0.077121	-0.534439
23293	1.783049	0.162211	9.555780	-0.089365	0.007165	-0.063093	0.057542	0.191997	-0.771306	0.839949	-0.041697	-0.076139	-0.535677
23294	1.772295	0.006245	9.642991	-0.032132	-0.005955	-0.063635	0.055197	0.194179	-0.770994	0.839221	-0.042240	-0.076035	-0.536789
23295	1.808763	0.039776	9.691121	0.014360	-0.014723	-0.059808	0.054935	0.194995	-0.771494	0.838543	-0.042051	-0.076535	-0.537792
23296	1.701327	0.209022	9.713218	0.059987	-0.018187	-0.059422	0.054282	0.195541	-0.770967	0.837918	-0.041186	-0.077622	-0.538675
23297	1.740019	0.218266	9.688960	-0.060798	-0.032216	-0.063887	0.051823	0.195147	-0.770934	0.837102	-0.042437	-0.077612	-0.539847
23298	1.817415	0.234686	9.750958	-0.075049	-0.023475	-0.077198	0.050645	0.196645	-0.770005	0.836163	-0.043864	-0.077347	-0.541226
