# Supplementary material for: Identification of Haptic Based Guiding Using Hard Reins
Source: PLoS One. 2015 Jul 22;10(7):e0132020. doi: 10.1371/journal.pone.0132020 (PMC4511788; doi:10.1371/journal.pone.0132020)
Supplement: S2 File — (ZIP) [file pone.0132020.s002.zip › MotionData2/Subject11/T5/gc5.txt]

// Start Time: 0
// Sample rate: 25.0Hz
// Scenario: 4.0
// Firmware Version: 2.6.1
Counter	Acc_X	Acc_Y	Acc_Z	Gyr_X	Gyr_Y	Gyr_Z	Mag_X	Mag_Y	Mag_Z	Quat_w	Quat_x	Quat_y	Quat_z
22594	7.685473	0.811404	-6.072130	0.055906	0.012380	-0.009740	-0.563340	-0.399028	0.402801	0.340208	0.636030	-0.636791	0.272437
22595	7.709305	0.814127	-6.106810	0.008757	0.006943	0.006697	-0.563735	-0.399896	0.403576	0.340147	0.635910	-0.636864	0.272623
22596	7.674809	0.749868	-6.178382	0.014731	0.019754	0.023184	-0.563195	-0.399335	0.403330	0.340069	0.635540	-0.637045	0.273159
22597	7.690341	0.877125	-6.093616	-0.019102	0.001448	-0.008023	-0.563755	-0.399002	0.402394	0.340369	0.635449	-0.637121	0.272819
22598	7.747508	0.792511	-6.142186	-0.011216	-0.020176	0.014964	-0.564310	-0.398053	0.403144	0.340163	0.635212	-0.637623	0.272456
22599	7.670836	0.811825	-6.095727	-0.009205	-0.013218	0.021367	-0.563495	-0.397111	0.403605	0.339988	0.634893	-0.638118	0.272257
22600	7.646581	0.817158	-6.118934	-0.002436	-0.019407	0.001198	-0.562665	-0.397945	0.403272	0.339751	0.634896	-0.638383	0.271926
22601	7.656551	0.816507	-6.075845	-0.008409	-0.017381	-0.017165	-0.564299	-0.399021	0.402948	0.339722	0.635096	-0.638413	0.271423
22602	7.637035	0.826821	-6.111269	-0.011293	0.000326	0.010325	-0.564438	-0.398488	0.403531	0.339804	0.634804	-0.638719	0.271285
22603	7.694438	0.790565	-6.149873	-0.009724	-0.010167	0.001175	-0.562803	-0.397678	0.403565	0.339782	0.634721	-0.638941	0.270983
22604	7.656358	0.792459	-6.090483	-0.031541	-0.019703	0.007564	-0.562808	-0.397652	0.403017	0.339877	0.634443	-0.639449	0.270317
22605	7.632404	0.809457	-6.079817	-0.033476	-0.012065	0.002958	-0.563074	-0.397952	0.403550	0.340122	0.634185	-0.639834	0.269701
22606	7.627064	0.832352	-6.156741	-0.020388	-0.026615	0.014936	-0.562501	-0.399656	0.403991	0.339945	0.633927	-0.640419	0.269142
22607	7.646331	0.832226	-6.157462	-0.029578	0.004069	0.010285	-0.564008	-0.400674	0.402432	0.340306	0.633515	-0.640767	0.268829
22608	7.612897	0.895351	-6.146142	-0.022699	0.006863	-0.006219	-0.563745	-0.399578	0.402771	0.340704	0.633322	-0.640877	0.268516
22609	7.656703	0.884521	-6.085066	-0.002468	0.010271	-0.002505	-0.562647	-0.399860	0.402469	0.340870	0.633225	-0.640874	0.268541
22610	7.627349	0.839169	-6.122900	0.034944	0.025215	-0.007976	-0.562221	-0.400209	0.403818	0.340776	0.633367	-0.640508	0.269197
22611	7.636961	0.826951	-6.120925	0.017448	0.018121	-0.011669	-0.562657	-0.399025	0.402520	0.340838	0.633481	-0.640229	0.269515
22612	7.666103	0.831219	-6.093009	0.035434	0.011360	-0.022626	-0.564013	-0.399607	0.403459	0.340649	0.633865	-0.639793	0.269888
22613	7.675259	0.817360	-6.148982	0.043063	0.016214	-0.011610	-0.562923	-0.398941	0.403764	0.340361	0.634161	-0.639389	0.270512
22614	7.650488	0.774824	-6.218361	0.049379	-0.003027	-0.013417	-0.565668	-0.398881	0.403381	0.339762	0.634595	-0.639095	0.270942
22615	7.695297	0.896358	-6.084017	0.041000	0.025970	-0.020786	-0.563067	-0.398382	0.403799	0.339673	0.634941	-0.638519	0.271599
22616	7.697247	0.809357	-6.106390	0.019067	0.011198	-0.018985	-0.563060	-0.398422	0.404621	0.339659	0.635189	-0.638194	0.271799
22617	7.685164	0.797314	-6.106017	0.015791	-0.000769	-0.003378	-0.562375	-0.398684	0.404049	0.339453	0.635286	-0.638158	0.271915
22618	7.675558	0.816838	-6.110360	0.024652	0.010959	-0.015307	-0.563607	-0.398420	0.404763	0.339353	0.635509	-0.637868	0.272198
22619	7.675664	0.826405	-6.100643	0.006874	0.006130	0.004855	-0.561687	-0.398196	0.405308	0.339304	0.635402	-0.637938	0.272345
22620	7.661600	0.818509	-6.047043	-0.009577	0.013536	0.004808	-0.563623	-0.397294	0.404557	0.339559	0.635128	-0.638067	0.272364
22621	7.656618	0.831021	-6.073338	-0.000854	0.018175	-0.011699	-0.562785	-0.397783	0.405756	0.339854	0.635114	-0.637886	0.272454
22622	7.711860	0.801663	-6.082839	0.002961	0.019689	-0.006181	-0.564720	-0.397278	0.404568	0.340089	0.635029	-0.637767	0.272635
22623	7.736073	0.806158	-6.069226	0.006808	0.017404	0.001177	-0.563890	-0.397588	0.404954	0.340207	0.634905	-0.637713	0.272903
22624	7.704453	0.792274	-6.101941	0.002954	0.016007	-0.006179	-0.564701	-0.398424	0.405185	0.340392	0.634849	-0.637611	0.273041
22625	7.709238	0.782544	-6.102183	0.002465	0.048390	0.006614	-0.563884	-0.398662	0.404064	0.340929	0.634456	-0.637439	0.273685
22626	7.757896	0.827705	-6.060243	-0.011599	0.032519	-0.004380	-0.565411	-0.398787	0.401324	0.341506	0.634172	-0.637341	0.273852
22627	7.806197	0.844230	-6.052282	-0.008164	0.021906	-0.011683	-0.564314	-0.398286	0.402168	0.341943	0.634084	-0.637175	0.273901
22628	7.733856	0.796085	-6.040232	0.004620	0.010805	-0.011664	-0.563337	-0.398657	0.403785	0.342062	0.634155	-0.637011	0.273967
22629	7.753106	0.813060	-6.050500	-0.005027	-0.012118	-0.028156	-0.565003	-0.397739	0.402620	0.342116	0.634482	-0.636851	0.273514
22630	7.757940	0.795927	-6.041133	0.037952	-0.002009	-0.029925	-0.563881	-0.399583	0.402910	0.341766	0.635047	-0.636398	0.273696
22631	7.704464	0.806885	-6.106676	0.004520	-0.010260	-0.013472	-0.564692	-0.400545	0.402859	0.341640	0.635242	-0.636359	0.273490
22632	7.677166	0.779206	-6.197597	0.037463	-0.011274	-0.013420	-0.565221	-0.400906	0.404765	0.341083	0.635652	-0.636172	0.273666
22633	7.695461	0.849740	-6.043276	0.017201	0.001070	-0.018964	-0.563720	-0.399981	0.405356	0.340968	0.635943	-0.635918	0.273726
22634	7.671005	0.828600	-6.081136	0.035555	-0.016696	-0.015240	-0.562629	-0.399315	0.405661	0.340372	0.636402	-0.635746	0.273801
22635	7.704709	0.801580	-6.072913	0.015214	-0.025401	-0.022603	-0.561915	-0.401046	0.406648	0.339964	0.636869	-0.635637	0.273475
22636	7.690067	0.811764	-6.101276	0.031605	-0.017866	-0.026256	-0.561639	-0.400931	0.407065	0.339466	0.637439	-0.635361	0.273406
22637	7.665777	0.812280	-6.126927	0.016794	-0.010024	-0.033644	-0.560941	-0.400496	0.409420	0.339292	0.637973	-0.634998	0.273220
22638	7.709333	0.777500	-6.087731	0.028066	-0.010706	-0.022605	-0.559569	-0.400907	0.408832	0.338906	0.638442	-0.634730	0.273226
22639	7.675559	0.777819	-6.093711	0.042737	0.002133	-0.022604	-0.559838	-0.400677	0.409948	0.338494	0.638943	-0.634283	0.273602
22640	7.694664	0.729204	-6.094742	0.009833	0.011440	-0.022687	-0.559408	-0.401305	0.411279	0.338621	0.639171	-0.633960	0.273661
22641	7.771654	0.614230	-6.059733	0.002510	0.041151	-0.026420	-0.558443	-0.402645	0.409815	0.339236	0.639231	-0.633422	0.274006
22642	7.824428	0.611817	-6.088285	0.006138	0.046787	-0.028247	-0.559675	-0.402640	0.410102	0.339889	0.639309	-0.632809	0.274431
22643	7.665400	0.581277	-6.077709	-0.020216	0.061464	-0.057724	-0.559671	-0.404085	0.408228	0.341217	0.639493	-0.631858	0.274544
22644	7.696938	0.480693	-6.007101	-0.067910	0.104498	-0.067069	-0.559925	-0.407301	0.405563	0.343757	0.639237	-0.630756	0.274505
22645	7.705178	0.537396	-5.900789	-0.082841	0.097251	-0.145984	-0.560165	-0.411631	0.402830	0.346810	0.639895	-0.628771	0.273687
22646	7.640903	0.629167	-5.839834	-0.086792	0.197872	-0.166336	-0.559302	-0.418601	0.396630	0.351298	0.640228	-0.625835	0.273912
22647	7.725990	0.797931	-5.812938	-0.125062	0.220744	-0.161812	-0.557908	-0.423924	0.390800	0.356506	0.640074	-0.622989	0.274031
22648	7.598235	0.960576	-5.580113	-0.240422	0.250772	-0.166667	-0.556513	-0.430804	0.382540	0.363586	0.639001	-0.620445	0.273005
22649	7.904117	1.546933	-5.529773	-0.160092	0.345262	-0.179340	-0.560185	-0.438418	0.373734	0.370856	0.638073	-0.616594	0.274118
22650	8.088826	2.213422	-5.604778	-0.313720	0.190247	-0.226956	-0.559462	-0.447436	0.363702	0.378421	0.637412	-0.614086	0.270928
22651	7.952302	2.722653	-5.717093	-0.438046	0.185677	-0.082164	-0.557493	-0.459388	0.350459	0.386715	0.634002	-0.614062	0.267248
22652	7.941035	2.494588	-5.520147	-0.468844	0.193720	0.031509	-0.561225	-0.464328	0.338245	0.394831	0.628863	-0.615529	0.264128
22653	7.850821	2.505092	-5.352502	-0.464860	0.121471	0.224310	-0.564144	-0.467670	0.327355	0.400986	0.621696	-0.619883	0.261628
22654	8.005923	2.577998	-5.266065	-0.436049	0.004470	0.426469	-0.570827	-0.465691	0.317237	0.404180	0.612786	-0.627473	0.259633
22655	7.876337	2.714585	-5.257915	-0.473551	-0.030413	0.534720	-0.580552	-0.459898	0.309987	0.406824	0.602297	-0.636722	0.257522
22656	8.050159	2.932199	-5.304046	-0.529807	-0.139665	0.564220	-0.592369	-0.450762	0.303510	0.408453	0.591375	-0.647402	0.253599
22657	8.040592	2.873619	-5.270263	-0.501380	-0.110468	0.598169	-0.602563	-0.442302	0.293130	0.409935	0.579992	-0.657876	0.250522
22658	7.910738	2.800957	-5.207928	-0.519614	-0.171699	0.606450	-0.612041	-0.433246	0.287588	0.410590	0.568460	-0.668930	0.246579
22659	7.785253	2.548597	-5.127608	-0.520825	-0.150833	0.626534	-0.621832	-0.421385	0.281806	0.411439	0.556456	-0.679784	0.242833
22660	7.596209	2.428211	-4.911241	-0.561330	-0.153910	0.617229	-0.631921	-0.409501	0.272732	0.412514	0.544037	-0.690640	0.238481
22661	8.177868	2.272169	-5.332440	-0.584203	-0.046764	0.707943	-0.643529	-0.395209	0.266291	0.414895	0.529571	-0.701396	0.235499
22662	8.212033	1.372420	-5.515860	-0.536819	0.070127	0.752661	-0.656000	-0.380153	0.255784	0.417920	0.514066	-0.711278	0.234868
22663	8.441178	0.599064	-5.464269	-0.596480	0.132364	0.700067	-0.668630	-0.364320	0.243678	0.422685	0.498408	-0.720047	0.233365
22664	7.997108	0.115850	-5.359055	-0.566961	0.119429	0.604542	-0.680148	-0.349888	0.231338	0.427145	0.484204	-0.727694	0.231419
22665	8.037291	-0.414010	-4.924523	-0.522006	0.139458	0.605450	-0.690557	-0.336313	0.219074	0.431457	0.470198	-0.734698	0.230170
22666	9.428180	-0.544302	-5.701803	-0.520177	0.197423	0.596446	-0.705146	-0.319189	0.203905	0.436418	0.455880	-0.740991	0.229444
22667	9.657352	-1.225042	-5.685831	-0.559732	0.134610	0.556034	-0.715823	-0.305650	0.192465	0.440965	0.442013	-0.747386	0.227132
22668	8.896011	-0.540318	-5.358303	-0.581478	0.083635	0.435826	-0.720651	-0.297757	0.183512	0.445296	0.429853	-0.753148	0.222948
22669	8.567255	-0.775044	-5.400666	-0.625028	-0.059657	0.462467	-0.727579	-0.286098	0.175219	0.447676	0.417445	-0.760393	0.217091
22670	7.901759	-0.651635	-5.213192	-0.681596	-0.000596	0.429108	-0.733088	-0.277320	0.168386	0.451407	0.404656	-0.766932	0.210476
22671	8.043036	-0.348744	-5.453146	-0.594884	-0.005538	0.354118	-0.738448	-0.268874	0.162631	0.454582	0.393735	-0.772343	0.204486
22672	7.884614	-0.416923	-5.348662	-0.515393	-0.054951	0.251541	-0.740214	-0.262203	0.157833	0.456705	0.385238	-0.776974	0.198300
22673	7.896615	-0.235797	-5.120943	-0.459202	0.008939	0.226814	-0.743976	-0.259726	0.153898	0.459403	0.377352	-0.780502	0.193314
22674	7.898099	-0.206694	-4.942116	-0.411694	0.036674	0.222285	-0.748052	-0.255081	0.148450	0.462173	0.369819	-0.783491	0.189137
22675	8.615382	-0.417899	-4.938917	-0.440558	0.049024	0.235179	-0.749812	-0.249861	0.141915	0.465216	0.361730	-0.786494	0.184807
22676	8.674227	-0.212823	-4.893900	-0.425257	0.073349	0.259076	-0.753609	-0.245246	0.137012	0.468430	0.353299	-0.789299	0.180997
22677	8.665014	0.059621	-4.954564	-0.381108	0.046684	0.272092	-0.757574	-0.239285	0.130268	0.470777	0.345108	-0.792221	0.177920
22678	8.471813	0.044729	-5.007807	-0.381578	0.045443	0.323430	-0.761558	-0.230627	0.125475	0.472921	0.336097	-0.795424	0.175171
22679	8.697898	0.146211	-5.100115	-0.320351	-0.001054	0.360391	-0.764280	-0.223702	0.121525	0.473684	0.327177	-0.799038	0.173542
22680	8.617608	0.614592	-5.089231	-0.334890	0.001874	0.435660	-0.769113	-0.211653	0.119005	0.474325	0.316915	-0.803058	0.172275
22681	8.032261	1.252202	-4.416033	-0.083831	0.006318	0.593964	-0.776737	-0.195781	0.116194	0.472791	0.306410	-0.807084	0.176627
22682	8.011798	0.927654	-4.431872	-0.031316	0.141143	0.661693	-0.783032	-0.176718	0.113290	0.472842	0.294791	-0.809917	0.183174
22683	8.790217	0.041796	-4.956946	-0.014616	0.102988	0.702168	-0.786895	-0.155664	0.108836	0.471894	0.282764	-0.813139	0.190173
22684	8.856891	-0.271883	-4.925262	0.129082	0.037919	0.674989	-0.793771	-0.133425	0.106817	0.469134	0.272692	-0.816114	0.198772
22685	8.971748	-0.576148	-4.897733	0.155217	0.067484	0.517145	-0.798411	-0.114054	0.105701	0.467222	0.265319	-0.817717	0.206512
22686	8.286307	-0.871538	-4.929571	0.245947	-0.091201	0.330188	-0.798330	-0.095740	0.110658	0.463016	0.262418	-0.819367	0.213049
22687	8.465210	-0.990938	-4.799396	0.167622	-0.083888	0.273157	-0.799822	-0.084544	0.113275	0.459495	0.259746	-0.820931	0.217871
22688	8.990538	-0.971841	-5.412944	0.202419	0.025690	0.227271	-0.800700	-0.079040	0.115128	0.457823	0.257643	-0.821053	0.223362
22689	8.262220	-0.987747	-4.569628	0.061412	0.096511	0.045066	-0.801190	-0.072887	0.114957	0.458793	0.256944	-0.820213	0.225253
22690	8.332560	-0.637917	-4.656909	-0.083526	0.064823	-0.034007	-0.802858	-0.072732	0.112235	0.460403	0.256294	-0.819903	0.223833
22691	8.660688	-0.540010	-5.257741	-0.191707	0.000521	-0.106534	-0.802160	-0.076176	0.108174	0.461770	0.256206	-0.820295	0.219642
22692	8.459370	-0.662350	-5.069905	-0.269265	-0.029826	-0.026867	-0.803714	-0.081595	0.111155	0.462727	0.254173	-0.821677	0.214771
22693	8.808183	-0.786517	-5.395260	-0.078523	0.102521	0.217416	-0.803085	-0.077783	0.110007	0.463767	0.249382	-0.822260	0.215912
22694	8.456905	-1.148187	-5.181643	0.013515	0.113956	0.235797	-0.804046	-0.068433	0.107288	0.464499	0.245037	-0.822377	0.218847
22695	8.099028	-1.343046	-4.027349	-0.096125	0.032787	0.147550	-0.805519	-0.062136	0.104388	0.464755	0.241522	-0.823310	0.218701
22696	8.018730	-1.483209	-4.380231	-0.055780	0.221705	0.095891	-0.807279	-0.055755	0.099847	0.468209	0.238319	-0.822024	0.219682
22697	8.928098	-1.844749	-5.017863	0.063492	0.079311	-0.019143	-0.806527	-0.053028	0.095061	0.469181	0.238820	-0.821013	0.220845
22698	8.767614	-1.962969	-5.157519	0.141650	0.062196	-0.107110	-0.805412	-0.054700	0.094674	0.469953	0.241506	-0.819362	0.222406
22699	8.521262	-1.965033	-5.235254	0.075634	0.030694	-0.178817	-0.804404	-0.056932	0.097276	0.470743	0.244938	-0.817986	0.222049
22700	8.325384	-1.956813	-5.022622	0.022187	-0.147108	-0.175002	-0.804595	-0.062199	0.099568	0.468954	0.248551	-0.818478	0.219996
22701	8.324569	-2.142476	-4.738859	-0.068756	-0.183269	-0.151287	-0.804613	-0.068838	0.104247	0.466792	0.251096	-0.819867	0.216504
22702	8.103765	-1.827130	-4.453266	-0.078349	-0.028739	-0.180902	-0.804218	-0.075880	0.108485	0.467445	0.253359	-0.819627	0.213346
22703	7.782726	-1.406114	-4.399882	-0.104360	0.033124	-0.199402	-0.802103	-0.081031	0.107603	0.469193	0.255404	-0.818876	0.209926
22704	8.329678	-0.743690	-4.362889	-0.249212	0.071598	-0.280261	-0.801035	-0.090856	0.105623	0.472755	0.257244	-0.817865	0.203532
22705	8.721511	-0.159021	-4.412364	-0.329232	-0.008998	-0.250743	-0.801205	-0.099211	0.105392	0.475155	0.258170	-0.818096	0.195693
22706	9.604586	0.177367	-5.008243	-0.365221	0.141432	-0.173745	-0.799471	-0.109963	0.099229	0.479971	0.256878	-0.817322	0.188749
22707	9.449696	0.712647	-4.704361	-0.368879	0.056960	-0.023070	-0.800517	-0.115671	0.096420	0.482745	0.253435	-0.818137	0.182702
22708	9.401011	0.957719	-4.872392	-0.434694	-0.117116	-0.002709	-0.797926	-0.114464	0.096607	0.482976	0.249595	-0.820877	0.174921
22709	8.642045	0.871223	-4.533076	-0.539445	-0.134530	-0.017738	-0.798469	-0.114747	0.096869	0.483390	0.245113	-0.824020	0.165062
22710	7.998184	0.793924	-4.577121	-0.532709	-0.161551	0.031710	-0.799377	-0.116069	0.101467	0.483158	0.239851	-0.827510	0.155746
22711	7.977541	0.997096	-4.529144	-0.487903	-0.247970	0.213647	-0.798028	-0.111827	0.105695	0.480603	0.232369	-0.832481	0.148329
22712	8.327977	1.373110	-4.547040	-0.522579	-0.181857	0.281514	-0.797676	-0.103603	0.111548	0.479084	0.223079	-0.837084	0.141440
22713	8.617097	1.536857	-4.614736	-0.610361	-0.210803	0.355802	-0.797178	-0.096853	0.116074	0.477157	0.211901	-0.842393	0.133393
22714	8.374867	1.829283	-4.596529	-0.669086	-0.336837	0.294406	-0.796983	-0.086699	0.122457	0.473421	0.201326	-0.848587	0.123451
22715	8.250400	1.977503	-4.554688	-0.659520	-0.185096	0.296016	-0.793994	-0.080898	0.128551	0.472129	0.190595	-0.853105	0.113926
22716	8.332503	1.497274	-4.947251	-0.606106	-0.094518	0.365637	-0.795228	-0.068189	0.131532	0.471895	0.178731	-0.856738	0.106633
22717	8.173483	1.047290	-4.758301	-0.518714	-0.098572	0.382227	-0.793838	-0.058474	0.132109	0.471212	0.167611	-0.860089	0.100559
22718	8.328479	0.139806	-5.511344	-0.554995	0.102511	0.332145	-0.794104	-0.048543	0.131615	0.474076	0.156348	-0.861329	0.094447
22719	9.470083	-1.562725	-6.079467	-0.672005	0.208244	0.313346	-0.794669	-0.040016	0.125546	0.479121	0.144271	-0.861520	0.086101
22720	10.859540	-3.319465	-6.352949	-0.610783	0.522483	0.371695	-0.795195	-0.027685	0.112839	0.489117	0.130990	-0.858551	0.080603
22721	8.568868	-1.379510	-4.627111	-0.725969	0.549668	0.250177	-0.797383	-0.017560	0.094245	0.499977	0.118710	-0.854856	0.071781
22722	8.932452	-0.634448	-5.589681	-0.621791	0.388576	0.263659	-0.798438	-0.007660	0.080023	0.507605	0.107299	-0.852433	0.064669
22723	8.670848	-1.758109	-5.915633	-0.894249	-0.099579	0.311365	-0.798961	-0.000926	0.076453	0.507308	0.093007	-0.855139	0.052203
22724	7.247397	-0.989361	-4.637947	-0.668622	0.003571	0.261945	-0.799310	0.007267	0.080250	0.508235	0.081614	-0.856244	0.043396
22725	7.964249	-0.773066	-4.871008	-0.539316	-0.000001	0.101815	-0.797015	0.011838	0.083116	0.508949	0.074332	-0.856863	0.035092
22726	8.160797	-0.411798	-5.153699	-0.457715	-0.137911	0.158261	-0.799401	0.019691	0.088835	0.507077	0.066915	-0.858823	0.028610
22727	8.137090	-0.236724	-5.178235	-0.320856	-0.234421	-0.052337	-0.798244	0.019580	0.096646	0.503421	0.064622	-0.861336	0.022181
22728	8.477617	-0.265646	-5.369847	-0.265754	-0.261856	-0.180582	-0.797459	0.015633	0.103129	0.499265	0.065022	-0.863869	0.015399
22729	8.078083	-0.384073	-4.648155	-0.159133	-0.247066	-0.127263	-0.796388	0.010833	0.109833	0.495150	0.065614	-0.866256	0.011021
22730	7.763195	0.071157	-4.437819	-0.209785	-0.124621	-0.079831	-0.794526	0.008274	0.116115	0.493226	0.064788	-0.867462	0.006380
22731	8.268709	0.027933	-5.094499	-0.179074	-0.130934	-0.096193	-0.794526	0.002823	0.125124	0.491113	0.064599	-0.868695	0.002143
22732	8.370747	-0.113270	-4.925371	-0.193451	-0.149552	-0.153994	-0.793910	-0.000681	0.128202	0.488711	0.065189	-0.870002	-0.002994
22733	8.124370	-0.325007	-4.917540	-0.095550	-0.066719	-0.128333	-0.794143	-0.003246	0.129422	0.487589	0.066349	-0.870528	-0.005962
22734	6.918169	0.193137	-4.410261	-0.079429	-0.010992	-0.142319	-0.795050	-0.007159	0.129879	0.487431	0.067684	-0.870489	-0.008916
22735	8.258512	0.761225	-5.166611	0.029030	0.436492	-0.236047	-0.797758	-0.013912	0.123176	0.494849	0.072010	-0.865932	-0.010073
22736	9.702894	1.240018	-5.828427	-0.363792	0.299219	-0.131613	-0.798205	-0.019511	0.109106	0.500450	0.070424	-0.862721	-0.017392
22737	10.825424	1.988300	-6.167364	-0.226349	0.339602	-0.193442	-0.798792	-0.022383	0.099322	0.506468	0.071487	-0.858989	-0.022738
22738	9.464555	1.904015	-6.397147	-0.164737	0.037226	-0.255556	-0.801640	-0.029499	0.091500	0.507168	0.074070	-0.858197	-0.028152
22739	8.058703	2.049927	-5.691649	0.129319	-0.165364	-0.320988	-0.800969	-0.037202	0.094871	0.503828	0.080701	-0.859521	-0.029462
22740	7.123189	2.012870	-5.149813	0.191095	-0.154212	-0.267862	-0.800564	-0.043402	0.101908	0.500650	0.087002	-0.860773	-0.029162
22741	7.633187	2.110553	-5.288982	0.387737	0.012699	-0.528211	-0.797599	-0.058184	0.106751	0.499693	0.099915	-0.859970	-0.027832
22742	7.902926	1.835685	-5.184950	0.418157	-0.047262	-0.480325	-0.796605	-0.070568	0.108737	0.497691	0.112191	-0.859688	-0.025568
22743	7.759926	1.452220	-5.442897	0.383051	-0.100366	-0.421688	-0.795763	-0.080670	0.112648	0.494684	0.123141	-0.859984	-0.023494
22744	7.924937	1.809892	-5.441906	0.342694	-0.113908	-0.284012	-0.794242	-0.089835	0.117160	0.491682	0.131233	-0.860580	-0.020724
22745	7.557117	1.664133	-5.588479	0.214492	-0.207135	-0.073181	-0.793216	-0.090885	0.124228	0.487314	0.134467	-0.862615	-0.018397
22746	7.646300	1.956732	-5.396725	0.134730	-0.203576	0.025830	-0.792985	-0.091689	0.135165	0.483398	0.135140	-0.864751	-0.016402
22747	7.847269	1.923617	-5.563829	0.106571	-0.139450	0.095442	-0.791901	-0.087112	0.141202	0.480509	0.134440	-0.866508	-0.014139
22748	7.910240	1.893330	-5.508426	0.092669	-0.059356	0.080616	-0.791400	-0.081926	0.143435	0.479207	0.133796	-0.867362	-0.011953
22749	7.715816	1.859987	-5.090864	0.046418	-0.007704	0.126287	-0.792823	-0.076433	0.145705	0.478760	0.132026	-0.867903	-0.010108
22750	7.806329	1.775805	-5.188973	-0.038263	0.005391	0.173818	-0.791806	-0.070554	0.144954	0.478941	0.128524	-0.868340	-0.009129
22751	7.856045	1.828869	-5.014208	-0.025895	0.030374	0.155476	-0.795193	-0.062451	0.145752	0.479351	0.125571	-0.868555	-0.008185
22752	7.945147	1.698385	-5.274355	-0.112633	0.117200	0.186355	-0.796366	-0.057468	0.144005	0.481648	0.121152	-0.867913	-0.008096
22753	8.052807	1.650164	-5.351137	-0.117212	0.200415	0.211919	-0.796905	-0.049218	0.140803	0.485229	0.116375	-0.866573	-0.007794
22754	8.292363	1.182643	-5.329334	-0.092554	0.283775	0.233831	-0.799242	-0.041631	0.134555	0.490338	0.111347	-0.864366	-0.006502
22755	8.187029	0.501185	-5.264638	-0.161903	0.298569	0.235372	-0.802320	-0.032282	0.123751	0.495670	0.105711	-0.862029	-0.006488
22756	8.214027	0.397029	-5.466753	-0.113079	0.307231	0.211579	-0.802673	-0.022364	0.111858	0.501170	0.100854	-0.859432	-0.005726
22757	8.666589	0.504202	-5.560246	-0.119794	0.148552	0.250473	-0.802807	-0.014856	0.106547	0.503765	0.095324	-0.858550	-0.005088
22758	8.835770	0.255096	-5.696177	-0.128132	0.192779	0.343970	-0.807497	-0.003743	0.103145	0.507289	0.088023	-0.857262	-0.003486
22759	8.873460	0.110688	-5.435318	-0.136664	0.204367	0.365949	-0.808244	0.009828	0.099581	0.510806	0.080302	-0.855935	-0.001815
22760	8.591724	0.137502	-5.117935	-0.218132	0.031093	0.278850	-0.808633	0.016705	0.095881	0.511636	0.073180	-0.856076	-0.002680
22761	8.328102	0.088174	-4.917634	-0.281025	0.071618	0.249239	-0.812243	0.029710	0.093408	0.513030	0.065942	-0.855820	-0.004853
22762	8.136766	0.233401	-4.798455	-0.257981	-0.008599	0.264997	-0.811655	0.037768	0.093892	0.513184	0.058632	-0.856248	-0.006592
22763	8.453086	0.043910	-4.937084	-0.230023	-0.011310	0.248574	-0.811218	0.046682	0.094017	0.513030	0.051894	-0.856763	-0.007978
22764	8.472849	0.088570	-5.203156	-0.162878	-0.080575	0.234138	-0.810596	0.054796	0.099174	0.511796	0.046076	-0.857829	-0.008478
22765	8.358745	0.157418	-5.034237	-0.043616	-0.088744	0.179320	-0.810532	0.062201	0.101821	0.510073	0.042403	-0.859053	-0.007430
22766	8.361284	0.376642	-5.110176	-0.020142	-0.098849	0.100505	-0.810575	0.067621	0.105172	0.508353	0.040335	-0.860176	-0.006862
22767	8.212420	0.063999	-5.222557	-0.060789	-0.163575	-0.048206	-0.812434	0.067296	0.112587	0.505294	0.040380	-0.861960	-0.008471
22768	8.123775	-0.199601	-5.047097	-0.069135	-0.135706	-0.021716	-0.811577	0.066955	0.116541	0.502953	0.039914	-0.863334	-0.010018
22769	8.000283	0.100542	-4.943933	0.033561	-0.018145	-0.022594	-0.811020	0.067676	0.118777	0.502317	0.040476	-0.863683	-0.009590
22770	8.237776	0.008649	-4.726424	0.052403	0.066218	-0.079538	-0.811974	0.066617	0.117898	0.503350	0.042271	-0.862996	-0.009457
22771	8.402517	-0.096533	-4.564235	-0.024594	0.081628	-0.087030	-0.812519	0.064928	0.115465	0.504486	0.043358	-0.862266	-0.010564
22772	8.734837	-0.181533	-4.548236	-0.058136	0.038743	-0.106236	-0.814292	0.063092	0.113585	0.505129	0.044491	-0.861804	-0.012632
22773	8.634439	-0.318757	-4.388417	-0.076213	0.054951	-0.099914	-0.816042	0.059825	0.112441	0.505869	0.045244	-0.861297	-0.014731
22774	8.519511	-0.187505	-4.351872	0.048065	0.095154	-0.039178	-0.816060	0.058896	0.108539	0.507401	0.046313	-0.860347	-0.014241
22775	8.606109	0.026709	-4.459964	0.045290	0.095420	-0.074000	-0.817608	0.059797	0.104762	0.508755	0.047834	-0.859469	-0.013908
22776	8.599923	0.043766	-4.643144	-0.012228	0.034877	-0.167613	-0.820291	0.054451	0.103639	0.509266	0.050477	-0.858982	-0.015819
22777	8.619613	0.462333	-4.766719	-0.018409	0.088213	-0.197002	-0.821368	0.050730	0.100126	0.510522	0.053449	-0.858017	-0.017816
22778	9.295060	0.752179	-5.398604	0.031248	0.246993	-0.203404	-0.821631	0.045888	0.093517	0.514594	0.057223	-0.855309	-0.019121
22779	8.661729	1.645151	-5.117970	-0.133049	0.196955	-0.316490	-0.824075	0.038931	0.085151	0.517761	0.061108	-0.852996	-0.024222
22780	8.451671	2.248678	-4.811582	-0.132758	0.283451	-0.378959	-0.826603	0.027147	0.075668	0.522502	0.066208	-0.849531	-0.030093
22781	8.978204	1.342535	-5.498819	-0.205378	0.100614	-0.208195	-0.829146	0.018034	0.068683	0.524115	0.067460	-0.848230	-0.035471
22782	8.930260	1.629123	-4.968740	-0.113467	0.054274	-0.115213	-0.831461	0.014098	0.064208	0.525057	0.068144	-0.847458	-0.038556
22783	8.321623	1.971518	-4.687788	0.006958	0.050233	-0.055397	-0.830642	0.012554	0.061222	0.525612	0.069023	-0.847030	-0.038836
22784	8.493787	2.170084	-4.939237	-0.026893	-0.067525	-0.146970	-0.832515	0.010113	0.063289	0.524342	0.071056	-0.847549	-0.040956
22785	8.271881	2.096511	-4.941079	-0.019835	-0.139640	-0.080837	-0.834383	0.008289	0.067041	0.521668	0.071970	-0.849055	-0.042278
22786	8.344765	1.821141	-5.056678	-0.052806	-0.187905	-0.010204	-0.833767	0.005819	0.071830	0.518494	0.071315	-0.850987	-0.043576
22787	8.169987	1.614953	-5.138419	-0.207895	-0.177702	0.072901	-0.834691	0.007693	0.079644	0.515530	0.067646	-0.852926	-0.046575
22788	8.072604	1.900963	-5.079789	-0.272493	-0.223959	0.265568	-0.833913	0.013631	0.083568	0.512259	0.059979	-0.855343	-0.048810
22789	8.032265	1.709286	-5.229246	-0.366432	-0.278175	0.314974	-0.834375	0.024268	0.094657	0.507897	0.050467	-0.858354	-0.052179
22790	7.863412	1.688898	-5.247213	-0.443303	-0.287186	0.314797	-0.833866	0.032895	0.103692	0.503656	0.040141	-0.861093	-0.056901
22791	7.880651	1.883885	-4.971303	-0.435746	-0.223978	0.319344	-0.832584	0.046188	0.114102	0.500138	0.029923	-0.863248	-0.061398
22792	7.621113	2.013823	-4.941435	-0.478483	-0.182165	0.360450	-0.829906	0.055054	0.120384	0.497634	0.018572	-0.864659	-0.066181
22793	8.209087	2.388494	-5.704724	-0.374323	-0.059434	0.446878	-0.829703	0.064128	0.126015	0.496942	0.007005	-0.865061	-0.068323
22794	7.553924	1.397958	-5.266516	-0.372257	0.133210	0.501333	-0.828669	0.080524	0.127001	0.499893	-0.005300	-0.863255	-0.069777
22795	8.049721	0.738265	-4.432110	-0.198618	0.245076	0.516200	-0.828794	0.097050	0.119765	0.504429	-0.015894	-0.860612	-0.068162
22796	9.080811	-0.153740	-4.993233	-0.038282	0.322742	0.476077	-0.828307	0.117347	0.109318	0.510535	-0.024150	-0.857121	-0.064136
22797	9.452700	-0.164129	-5.497402	0.043242	0.111987	0.395891	-0.826595	0.130941	0.104496	0.512617	-0.030441	-0.856017	-0.059422
22798	8.942550	-0.161564	-5.420358	0.125948	-0.025218	0.251185	-0.826067	0.143225	0.104139	0.512500	-0.033596	-0.856285	-0.054692
22799	8.472680	-0.470243	-5.298553	0.084715	-0.167177	0.192455	-0.824220	0.149821	0.105621	0.509532	-0.036342	-0.858164	-0.051106
22800	7.888909	-0.528216	-5.368866	0.167942	-0.157987	0.155758	-0.822767	0.156326	0.109161	0.507040	-0.037579	-0.859844	-0.046538
22801	7.630216	-0.473591	-5.508554	0.193546	-0.115477	0.151100	-0.820475	0.162726	0.114611	0.504932	-0.038499	-0.861302	-0.041476
22802	8.022307	-1.024661	-5.664447	0.233292	-0.015554	0.049157	-0.821344	0.167144	0.115849	0.504824	-0.037115	-0.861631	-0.036966
22803	7.836579	-1.179031	-5.627117	0.312374	-0.023259	-0.073697	-0.820827	0.168095	0.113292	0.504158	-0.032943	-0.862386	-0.032102
22804	7.809109	-1.494160	-5.618485	0.360260	-0.138418	-0.121192	-0.820243	0.165809	0.114246	0.501859	-0.027419	-0.864092	-0.027035
22805	7.657076	-1.621886	-5.596730	0.428118	0.009196	-0.130526	-0.822695	0.163167	0.111911	0.501702	-0.021167	-0.864536	-0.020630
22806	7.684816	-1.700515	-5.714189	0.397455	-0.008821	-0.181952	-0.822370	0.155370	0.105666	0.501569	-0.014145	-0.864862	-0.015596
22807	7.738241	-1.884520	-5.582158	0.426654	0.022713	-0.326937	-0.824757	0.147052	0.102436	0.501468	-0.004582	-0.865093	-0.011060
22808	7.932913	-1.979498	-5.293039	0.489735	0.034380	-0.433235	-0.827005	0.136776	0.096339	0.501915	0.007725	-0.864854	-0.006951
22809	7.594615	-1.866691	-4.849828	0.576831	0.077645	-0.532274	-0.830148	0.121487	0.090358	0.502563	0.022275	-0.864252	-0.001736
22810	8.397091	-1.868540	-5.133392	0.615559	0.067338	-0.589821	-0.832961	0.101087	0.083239	0.503306	0.038547	-0.863243	0.002986
22811	8.936824	-1.212718	-4.782252	0.434302	0.034530	-0.724767	-0.837599	0.072924	0.075666	0.503113	0.054907	-0.862466	0.003888
22812	10.506239	1.187196	-6.288634	0.671015	0.465363	-0.836237	-0.839515	0.043932	0.064171	0.510279	0.075922	-0.856618	0.007537
22813	9.822916	4.219042	-5.284664	0.539380	0.233238	-0.892627	-0.840758	0.014875	0.050881	0.513094	0.096246	-0.852876	0.008532
22814	9.655350	2.578285	-5.071764	0.882077	0.313535	-0.681348	-0.841041	-0.012645	0.040147	0.516675	0.116731	-0.848013	0.017163
22815	8.578380	2.748988	-4.219026	0.845475	0.205567	-0.943856	-0.839903	-0.042415	0.032285	0.518014	0.141023	-0.843364	0.022603
22816	7.932595	2.720984	-3.601032	0.909426	0.160838	-0.941035	-0.839776	-0.078356	0.025432	0.518363	0.166084	-0.838390	0.028613
22817	9.110508	3.024428	-4.065677	0.889688	0.237669	-0.864741	-0.835426	-0.114201	0.015248	0.519459	0.189352	-0.832491	0.035606
22818	7.989147	2.702608	-4.066901	0.872896	0.209381	-0.841174	-0.830461	-0.137365	0.016817	0.520039	0.212109	-0.826312	0.042154
22819	8.412902	2.998252	-3.916613	0.939273	0.070816	-0.633303	-0.825724	-0.163771	0.019153	0.517400	0.232030	-0.822072	0.051539
22820	8.692116	2.889420	-3.903614	0.836122	0.055669	-0.589392	-0.821890	-0.183488	0.021903	0.514895	0.250161	-0.817786	0.059405
22821	8.384222	2.300626	-3.591679	0.752090	-0.039652	-0.439078	-0.818707	-0.204040	0.027767	0.510754	0.264935	-0.815132	0.067075
22822	8.145947	2.241616	-3.225770	0.731996	-0.131184	-0.324325	-0.816691	-0.217196	0.036839	0.505066	0.277739	-0.813726	0.074959
22823	8.294035	2.386678	-3.452520	0.799555	-0.084930	-0.299442	-0.812685	-0.224559	0.046656	0.499508	0.290633	-0.811714	0.084523
22824	8.826649	2.055150	-3.600161	0.875468	-0.243116	-0.148501	-0.809069	-0.231650	0.059652	0.490603	0.302047	-0.811727	0.095787
22825	8.978252	2.248787	-4.015078	0.758799	-0.179143	-0.242371	-0.809448	-0.236768	0.073491	0.483467	0.313596	-0.810532	0.104668
22826	8.553700	1.734389	-4.485511	0.667443	-0.199274	-0.101405	-0.807386	-0.240087	0.086868	0.476178	0.321975	-0.810414	0.113205
22827	7.725417	1.315105	-4.244777	0.687183	-0.093849	0.010164	-0.806729	-0.240856	0.099864	0.470150	0.328409	-0.809796	0.123847
22828	8.333512	0.931524	-4.888192	0.792583	0.213652	0.224642	-0.809753	-0.235986	0.106918	0.467741	0.331553	-0.807249	0.140142
22829	8.999003	0.211757	-5.444183	0.674284	0.131180	0.319980	-0.812932	-0.224139	0.105194	0.464426	0.332150	-0.806216	0.154921
22830	9.560022	0.383250	-5.869721	0.508242	0.355751	0.176294	-0.817995	-0.215437	0.102748	0.466162	0.332800	-0.802513	0.167060
22831	9.435555	-0.018563	-6.215413	0.233413	0.131202	0.250335	-0.821047	-0.204952	0.097370	0.465832	0.330369	-0.802220	0.174066
22832	8.361797	-0.421261	-5.636985	0.240066	0.113055	0.364787	-0.825057	-0.192524	0.095415	0.464730	0.326250	-0.802781	0.182014
22833	7.788492	-0.441057	-5.306590	0.143066	0.089959	0.228714	-0.828546	-0.187724	0.095327	0.464324	0.323427	-0.802992	0.187088
22834	8.233470	-0.022834	-5.267375	-0.055579	-0.016020	0.133237	-0.829854	-0.181586	0.095712	0.463883	0.320738	-0.804278	0.187289
22835	9.020101	0.226581	-5.836067	-0.105496	-0.081304	-0.156513	-0.828701	-0.185032	0.097415	0.463734	0.322449	-0.804517	0.183656
22836	7.938818	-0.209685	-5.281725	-0.081139	-0.131272	-0.096120	-0.829033	-0.189111	0.101153	0.462452	0.323630	-0.805479	0.180571
22837	8.120561	0.112200	-4.972502	0.024548	-0.010138	-0.156563	-0.826888	-0.194047	0.104542	0.462576	0.326291	-0.804577	0.179483
22838	7.895441	0.269277	-5.175561	0.033135	-0.090441	-0.169294	-0.824846	-0.200869	0.109465	0.461466	0.329553	-0.804254	0.177819
22839	8.070138	0.192733	-4.984581	0.006033	-0.138850	-0.220622	-0.823387	-0.206571	0.111578	0.459844	0.333535	-0.804165	0.174976
22840	8.225051	0.116539	-5.169562	0.147549	-0.188728	-0.192723	-0.822691	-0.213900	0.118818	0.456450	0.338551	-0.804156	0.174272
22841	8.076041	0.026739	-5.084888	0.171597	-0.214920	-0.249570	-0.817849	-0.221487	0.130124	0.452557	0.344758	-0.803926	0.173312
22842	8.146483	-0.104006	-4.955562	0.171830	-0.167265	-0.245977	-0.815219	-0.229447	0.138269	0.449484	0.350749	-0.803201	0.172650
22843	8.444601	-0.291039	-5.267358	0.100635	-0.139228	-0.279169	-0.809580	-0.236113	0.147564	0.447369	0.356480	-0.802248	0.170826
22844	8.280091	0.043640	-5.186583	0.114985	-0.153603	-0.286436	-0.806375	-0.246824	0.154712	0.445012	0.362532	-0.801239	0.168967
22845	8.214711	0.112961	-5.258545	0.188864	-0.060727	-0.303880	-0.801852	-0.253628	0.161399	0.443566	0.369135	-0.799035	0.168915
22846	7.836564	0.540454	-5.116053	0.104895	0.030411	-0.440916	-0.797864	-0.264891	0.162327	0.444710	0.376903	-0.795196	0.166854
22847	8.091781	0.553555	-5.142413	0.059412	0.173053	-0.514581	-0.792590	-0.280610	0.162696	0.448597	0.384873	-0.789648	0.164589
22848	8.044479	0.937644	-5.191266	0.021999	0.234153	-0.549568	-0.786513	-0.296363	0.160584	0.453866	0.392864	-0.783262	0.161756
22849	7.991575	1.748806	-4.901473	-0.029891	0.231735	-0.568801	-0.780604	-0.311798	0.154785	0.459447	0.400595	-0.776836	0.157980
22850	8.256817	1.688002	-4.846587	-0.036882	0.208432	-0.485228	-0.774842	-0.326920	0.148319	0.464454	0.407022	-0.771184	0.154566
22851	8.516740	1.758433	-5.531981	-0.059173	0.170144	-0.426438	-0.767419	-0.343961	0.140622	0.468782	0.412393	-0.766386	0.151092
22852	8.459422	1.815130	-6.111427	-0.023573	0.062275	-0.316108	-0.764152	-0.354494	0.138167	0.470844	0.416730	-0.763327	0.148235
22853	8.650531	2.233203	-5.567695	0.025536	0.060714	-0.323221	-0.760380	-0.360775	0.137064	0.472411	0.421627	-0.760081	0.146069
22854	8.819001	2.653505	-6.078355	-0.063398	0.006510	-0.427821	-0.755011	-0.373536	0.136788	0.474246	0.427402	-0.756649	0.141068
22855	8.700446	3.927745	-5.751698	-0.020193	0.067306	-0.245040	-0.749156	-0.383101	0.133681	0.476021	0.430687	-0.754067	0.138912
22856	8.392532	1.889128	-5.449213	0.122003	-0.063259	-0.055013	-0.747742	-0.384921	0.136304	0.474138	0.432759	-0.753932	0.139640
22857	7.440321	2.313464	-4.770934	0.078870	-0.331776	-0.201599	-0.745172	-0.387754	0.145173	0.468893	0.437431	-0.755194	0.135928
22858	6.778408	2.716318	-5.170974	0.038657	-0.247581	-0.068856	-0.740520	-0.392439	0.154185	0.464968	0.439404	-0.756879	0.133652
22859	7.025616	1.857155	-5.238941	-0.157925	-0.316497	0.109707	-0.739137	-0.389170	0.161238	0.461127	0.437106	-0.761296	0.129340
22860	7.075280	2.723029	-5.104757	-0.173029	-0.225376	0.157406	-0.738428	-0.387633	0.166819	0.458762	0.433593	-0.765261	0.126138
22861	8.009108	2.380862	-5.393036	-0.317979	-0.180049	0.272805	-0.740813	-0.381470	0.169962	0.457932	0.426948	-0.770146	0.122018
22862	7.788691	2.697291	-5.368245	-0.390771	-0.138290	0.285448	-0.744707	-0.375922	0.171846	0.458389	0.419193	-0.774841	0.117380
22863	7.879982	3.464159	-5.105865	-0.411431	-0.183838	0.309493	-0.747678	-0.369787	0.169912	0.458136	0.411065	-0.780116	0.112053
22864	7.805560	2.961206	-5.169144	-0.374012	-0.202101	0.304905	-0.751215	-0.361086	0.169923	0.457320	0.403201	-0.785351	0.107290
22865	7.624049	3.006056	-4.983373	-0.368798	-0.215489	0.296652	-0.755120	-0.354962	0.171430	0.456180	0.395658	-0.790514	0.102186
22866	7.448838	2.754294	-5.101616	-0.284531	-0.038935	0.419405	-0.758784	-0.347610	0.170537	0.456904	0.386386	-0.794804	0.101151
22867	7.940845	2.448590	-5.525270	-0.223691	0.081057	0.490948	-0.764321	-0.334273	0.167553	0.458850	0.376412	-0.798302	0.102396
22868	7.780492	1.942410	-5.483937	-0.281660	0.035582	0.514645	-0.770702	-0.320282	0.162831	0.460421	0.365403	-0.802446	0.102832
22869	8.039372	1.401509	-5.424698	-0.203629	0.203723	0.470454	-0.778629	-0.304501	0.156171	0.464137	0.355589	-0.804419	0.105092
22870	8.620295	1.072939	-6.177818	-0.188697	0.331237	0.464824	-0.786567	-0.290982	0.144292	0.469764	0.345521	-0.805064	0.108665
22871	8.028032	0.721761	-5.356262	-0.111970	0.251420	0.468608	-0.793690	-0.275235	0.135151	0.473478	0.336388	-0.806193	0.112758
22872	9.020681	0.569401	-5.906298	-0.182032	0.243054	0.446640	-0.799964	-0.261328	0.126302	0.477552	0.326781	-0.807334	0.115630
22873	9.534834	0.097589	-5.889959	-0.003524	0.034400	0.434511	-0.803334	-0.248131	0.119718	0.477033	0.319631	-0.809895	0.119778
22874	8.279853	0.210558	-4.977817	0.010501	-0.027357	0.351825	-0.806925	-0.234203	0.121284	0.475631	0.313977	-0.812432	0.123079
22875	7.955187	0.277693	-4.931434	0.021448	0.026496	0.311328	-0.809265	-0.221810	0.122470	0.475071	0.309013	-0.814145	0.126436
22876	8.169281	0.504207	-4.759269	-0.053098	-0.095598	0.170162	-0.812913	-0.214942	0.122921	0.473370	0.305861	-0.816306	0.126548
22877	8.506572	0.271913	-4.971404	-0.042391	-0.083276	0.087610	-0.812954	-0.210569	0.124835	0.471973	0.304180	-0.817812	0.126093
22878	8.600018	0.247081	-5.337275	0.172082	-0.124996	0.036716	-0.812126	-0.207511	0.130645	0.468746	0.305404	-0.818845	0.128445
22879	8.556927	0.005490	-5.199596	0.210370	-0.299443	-0.159337	-0.810258	-0.208035	0.141034	0.462876	0.310662	-0.820194	0.128522
22880	8.158307	-0.113457	-4.980214	0.203851	-0.301839	-0.197985	-0.808195	-0.212521	0.152555	0.457113	0.316448	-0.821278	0.128104
22881	8.199601	-0.314977	-5.161764	0.116767	-0.231409	-0.247847	-0.803390	-0.217040	0.163910	0.453124	0.322054	-0.821588	0.126306
22882	8.186674	-0.307794	-4.968052	0.070642	-0.201257	-0.195679	-0.800233	-0.223591	0.171587	0.449809	0.326309	-0.822029	0.124349
22883	8.153393	0.245213	-5.144311	0.016412	-0.097164	-0.178438	-0.797938	-0.229384	0.175334	0.448488	0.329479	-0.821771	0.122453
22884	7.839074	0.228125	-4.970881	0.022582	-0.072899	-0.154675	-0.795676	-0.233177	0.178104	0.447479	0.332298	-0.821415	0.120909
22885	7.923127	0.120703	-4.960236	0.076938	0.031919	-0.185933	-0.794129	-0.237042	0.176757	0.447898	0.335785	-0.819777	0.120840
22886	8.187962	0.410408	-5.726485	0.104234	0.024928	-0.191291	-0.792722	-0.240374	0.175992	0.448027	0.339687	-0.818080	0.120954
22887	7.878543	0.589987	-5.935905	0.115503	0.179741	-0.195232	-0.792947	-0.246088	0.173037	0.450596	0.343291	-0.814936	0.122449
22888	7.704527	0.881289	-5.509746	0.195983	0.271930	-0.202539	-0.791566	-0.249396	0.168840	0.454127	0.347584	-0.810660	0.125638
22889	7.641161	1.351887	-5.492236	0.064835	0.279062	-0.316521	-0.792921	-0.255414	0.160933	0.458920	0.352417	-0.805824	0.125866
22890	8.056857	1.980000	-5.899705	0.063244	0.418432	-0.180761	-0.791208	-0.266950	0.150740	0.465617	0.354745	-0.800587	0.128127
22891	9.241411	2.260034	-6.429950	0.034041	0.280817	-0.337212	-0.790383	-0.275375	0.137035	0.470646	0.359592	-0.795557	0.127572
22892	8.736244	2.326356	-6.048416	0.060919	0.122295	-0.306715	-0.788384	-0.284527	0.132340	0.472892	0.364618	-0.792104	0.126483
22893	8.236685	2.367559	-5.244671	0.103954	0.053442	-0.330456	-0.784051	-0.293858	0.127750	0.473731	0.370593	-0.788999	0.125383
22894	7.467000	1.956257	-4.907071	0.019350	0.018934	-0.275740	-0.781755	-0.301859	0.128067	0.474538	0.374966	-0.786794	0.123166
22895	7.358121	2.304792	-4.804138	-0.007528	-0.000953	-0.250031	-0.779453	-0.311311	0.126647	0.475113	0.378754	-0.785026	0.120612
22896	7.950265	2.535607	-4.969658	0.001430	-0.056433	-0.181860	-0.776892	-0.319256	0.125729	0.474621	0.381644	-0.784256	0.118427
22897	8.313766	2.347528	-5.238025	0.036402	-0.096110	-0.102776	-0.774914	-0.321435	0.129836	0.473009	0.383777	-0.784374	0.117196
22898	8.440445	2.412470	-5.085378	-0.049573	-0.244532	-0.017329	-0.773105	-0.321485	0.133250	0.469559	0.384025	-0.786747	0.114317
22899	8.162734	2.291886	-4.807742	-0.105584	-0.283530	0.082567	-0.773601	-0.320492	0.141830	0.465666	0.382330	-0.790334	0.111138
22900	8.007656	2.282340	-4.917915	-0.206727	-0.275320	0.165817	-0.774409	-0.318238	0.147469	0.462483	0.378258	-0.794688	0.107246
22901	7.823670	2.377853	-5.072203	-0.189185	-0.252535	0.308009	-0.777479	-0.309353	0.155179	0.459195	0.372104	-0.799778	0.105037
22902	7.653859	2.059199	-5.087250	-0.197044	-0.157192	0.345371	-0.778933	-0.300449	0.159030	0.457376	0.364946	-0.804266	0.103815
22903	7.600534	1.991858	-5.100183	-0.282072	-0.030687	0.265150	-0.782079	-0.290469	0.158429	0.458362	0.358123	-0.807085	0.101324
22904	7.962897	2.080247	-5.011735	-0.175366	0.051277	0.245139	-0.786714	-0.284590	0.153610	0.459917	0.352249	-0.808823	0.101005
22905	7.731658	2.155641	-4.727314	-0.302530	0.106345	0.206235	-0.790679	-0.278112	0.147722	0.463349	0.345880	-0.809910	0.098589
22906	7.970652	2.089705	-4.637674	-0.280161	0.243383	0.207939	-0.795090	-0.271299	0.137875	0.468791	0.339118	-0.809770	0.097496
22907	8.270589	2.026295	-4.767625	-0.231935	0.180348	0.307284	-0.796354	-0.262676	0.130032	0.472710	0.331579	-0.810593	0.097670
22908	8.227362	1.972032	-5.036816	-0.285934	0.252650	0.332728	-0.801621	-0.253460	0.119790	0.478017	0.322655	-0.811081	0.097682
22909	8.632627	1.313367	-5.312226	-0.195325	0.337661	0.355680	-0.809810	-0.241878	0.107659	0.484079	0.314315	-0.810486	0.099925
22910	8.733049	1.045069	-5.607501	-0.173469	0.259797	0.426468	-0.813478	-0.229574	0.096491	0.488494	0.304842	-0.811111	0.102684
22911	9.060527	1.130163	-5.976575	0.066963	0.224017	0.492218	-0.819684	-0.212942	0.083137	0.490700	0.297002	-0.811756	0.109797
22912	9.220417	0.526251	-6.227966	-0.051450	0.170917	0.478235	-0.825596	-0.193323	0.077241	0.492682	0.288117	-0.813100	0.114552
22913	8.760403	0.513545	-5.583011	-0.201207	0.087037	0.360543	-0.831386	-0.181790	0.074150	0.494393	0.280020	-0.814794	0.115215
22914	8.372532	0.459506	-5.868293	-0.193000	-0.034528	0.267057	-0.832886	-0.171324	0.074524	0.494249	0.273687	-0.817138	0.114451
22915	8.056733	0.087900	-5.115160	-0.187676	-0.060240	0.263330	-0.834940	-0.161593	0.072937	0.493617	0.267609	-0.819653	0.113561
22916	7.675825	0.575230	-4.733113	-0.204813	-0.056745	0.172460	-0.836659	-0.155196	0.073891	0.493347	0.262741	-0.821666	0.111539
22917	8.007252	0.430826	-4.806815	-0.148018	-0.025028	0.101913	-0.838642	-0.150141	0.073804	0.493406	0.259603	-0.822849	0.109894
22918	8.220671	0.191401	-5.144763	-0.110203	-0.062023	0.011203	-0.838106	-0.148784	0.074431	0.492893	0.258323	-0.823834	0.107807
22919	8.549672	0.145266	-4.952108	0.003704	-0.098551	0.032659	-0.840320	-0.147474	0.073982	0.491087	0.257959	-0.825050	0.107625
22920	8.367935	0.027126	-4.726340	0.100876	-0.017422	-0.037069	-0.838922	-0.148811	0.075261	0.490319	0.259463	-0.824883	0.108779
22921	8.529290	0.145582	-4.784725	0.014916	0.023716	-0.073952	-0.839992	-0.150636	0.075847	0.490703	0.260680	-0.824321	0.108406
22922	8.464994	0.444666	-4.814179	0.060456	-0.035118	-0.108603	-0.839962	-0.151973	0.077551	0.490004	0.263004	-0.824039	0.108098
22923	8.696655	0.149743	-4.641240	0.119959	-0.031355	-0.143353	-0.838268	-0.155123	0.078717	0.489080	0.266492	-0.823412	0.108517
22924	8.572382	0.226905	-4.544330	0.115719	0.001801	-0.237019	-0.839003	-0.160793	0.080852	0.488962	0.271385	-0.821943	0.108057
22925	8.359765	0.117294	-4.575731	0.133307	0.003343	-0.264580	-0.836719	-0.168330	0.080236	0.488786	0.276885	-0.820255	0.107730
22926	8.277862	0.284359	-4.334933	0.101036	-0.061164	-0.231490	-0.835226	-0.176947	0.082034	0.487677	0.281670	-0.819415	0.106731
22927	8.467127	0.190845	-5.052560	0.103276	0.102569	-0.165678	-0.832677	-0.183534	0.081885	0.489060	0.285006	-0.817338	0.107475
22928	8.370000	0.339848	-4.903071	0.097654	0.157415	-0.174945	-0.834296	-0.187665	0.078352	0.491408	0.288362	-0.814651	0.108209
22929	9.026943	0.692565	-5.152322	0.087362	0.269685	-0.124481	-0.836087	-0.191080	0.071569	0.495491	0.290481	-0.811168	0.110076
22930	9.409386	1.334039	-5.814426	-0.064799	0.243269	-0.165856	-0.835264	-0.197815	0.060439	0.500132	0.291873	-0.807993	0.108746
22931	8.285677	1.843953	-4.919093	-0.230721	0.069548	-0.121077	-0.835657	-0.203602	0.053224	0.502776	0.291213	-0.807177	0.104286
22932	8.148418	1.633736	-5.441751	-0.213777	0.143601	-0.112986	-0.835125	-0.206874	0.045603	0.506530	0.290465	-0.805581	0.100486
22933	8.220791	2.620269	-4.916437	-0.227766	0.088958	-0.076025	-0.834906	-0.206040	0.039746	0.509327	0.289091	-0.804790	0.096568
22934	8.470588	2.536914	-4.979444	-0.051136	0.057204	0.032683	-0.836572	-0.207449	0.034731	0.510443	0.287807	-0.804568	0.096358
22935	8.795621	2.672217	-4.754067	0.030732	0.025083	-0.049586	-0.836315	-0.207348	0.032537	0.510656	0.288808	-0.804066	0.096423
22936	8.215295	2.562963	-4.979389	-0.073746	-0.066416	-0.117698	-0.835736	-0.209343	0.033235	0.510203	0.289942	-0.804280	0.093597
22937	7.892662	2.360059	-4.867229	-0.002085	-0.076101	-0.036897	-0.836926	-0.211655	0.035303	0.508933	0.290642	-0.804946	0.092607
22938	7.933218	2.015956	-5.083487	-0.074947	-0.062481	0.109696	-0.837167	-0.212749	0.037848	0.508120	0.288112	-0.806425	0.092110
22939	8.188276	2.065912	-5.145822	-0.186646	-0.048357	0.312302	-0.839489	-0.202921	0.037231	0.507676	0.281276	-0.809148	0.091808
22940	8.157289	2.097932	-4.806388	-0.271705	-0.152193	0.359108	-0.841789	-0.192959	0.039643	0.506021	0.272857	-0.813243	0.090154
22941	7.951158	2.207280	-4.715867	-0.336859	-0.053709	0.377150	-0.845828	-0.177522	0.038969	0.506125	0.263443	-0.816516	0.087958
22942	7.360893	2.090227	-4.356494	-0.400571	-0.051673	0.389730	-0.849015	-0.163555	0.039573	0.506634	0.252979	-0.819812	0.085039
22943	7.843788	2.019130	-4.191489	-0.411947	0.151093	0.527120	-0.851137	-0.149937	0.035475	0.510106	0.239960	-0.821668	0.084097
22944	9.375073	1.469696	-4.706296	-0.384350	0.209112	0.764047	-0.856095	-0.132374	0.025599	0.513979	0.222994	-0.823779	0.086534
22945	8.166387	0.795538	-3.704424	-0.218131	0.229125	0.785096	-0.859411	-0.102510	0.017555	0.517178	0.207461	-0.825269	0.091743
22946	9.181034	0.736899	-4.563761	-0.160977	0.214268	0.696414	-0.865169	-0.075604	0.007979	0.520004	0.193763	-0.826208	0.097125
22947	9.780350	-1.124118	-4.781820	-0.033390	0.139656	0.708526	-0.867186	-0.050666	0.000448	0.520900	0.181452	-0.827568	0.104254
22948	9.715148	-0.700841	-4.670373	-0.096408	0.003633	0.521494	-0.867474	-0.029206	-0.001955	0.520148	0.171670	-0.829638	0.108054
22949	9.259380	-1.060890	-4.882668	-0.120045	-0.127219	0.399452	-0.868313	-0.013959	0.003237	0.517448	0.164054	-0.832657	0.109622
22950	8.932295	-1.193683	-4.752982	-0.202292	-0.203259	0.271779	-0.869797	-0.002935	0.006529	0.514067	0.157748	-0.836128	0.108353
22951	8.311800	-0.918732	-5.039496	-0.291551	-0.119571	0.244761	-0.867127	0.007270	0.013992	0.512296	0.150870	-0.838844	0.105508
22952	7.898612	-0.648968	-4.689052	-0.290005	-0.211174	0.142107	-0.869094	0.014813	0.020237	0.509264	0.145832	-0.842079	0.101418
22953	7.737730	-0.751860	-4.886549	-0.244333	-0.180619	-0.002889	-0.867981	0.016899	0.025847	0.506759	0.143698	-0.844513	0.096662
22954	7.806311	-0.940312	-4.972443	-0.318021	-0.008575	-0.074898	-0.868340	0.014788	0.029293	0.507612	0.141633	-0.845036	0.090467
22955	8.027073	-1.375074	-5.212933	-0.330172	-0.065120	-0.082203	-0.868697	0.011377	0.030738	0.507377	0.139694	-0.846183	0.083836
22956	8.287108	-1.125468	-5.339351	-0.387615	0.015902	-0.047482	-0.869500	0.008944	0.029361	0.508743	0.136419	-0.846565	0.076803
22957	8.567002	-1.086738	-5.301268	-0.397767	0.030353	0.051643	-0.869913	0.008830	0.028946	0.510011	0.131320	-0.847139	0.070703
22958	7.950639	-1.087935	-5.249255	-0.441797	0.046335	0.045892	-0.869792	0.009702	0.028174	0.511820	0.125855	-0.847427	0.063776
22959	7.770830	-0.892435	-4.908020	-0.425647	0.007418	-0.029252	-0.869399	0.010835	0.027690	0.512770	0.121818	-0.847969	0.056364
22960	7.882381	-0.665268	-4.910710	-0.415526	-0.048142	-0.054774	-0.869379	0.008649	0.026733	0.512959	0.118424	-0.848815	0.048608
22961	8.606155	-0.438735	-5.187429	-0.247219	0.206173	-0.218908	-0.870413	0.000541	0.021580	0.516957	0.119215	-0.846589	0.042779
22962	9.835915	-0.572585	-5.615811	-0.177647	0.087694	-0.345890	-0.870193	-0.008345	0.017742	0.519096	0.123045	-0.845030	0.036376
22963	8.837409	-0.751778	-4.748969	-0.115269	-0.088644	-0.562258	-0.869625	-0.022574	0.014675	0.517971	0.131180	-0.844797	0.028569
22964	8.366117	0.470606	-4.527785	-0.149839	-0.187649	-0.848345	-0.867735	-0.049253	0.020729	0.515551	0.143934	-0.844518	0.016726
22965	8.969228	1.025114	-4.969304	-0.102842	-0.274317	-0.721277	-0.866103	-0.076411	0.028129	0.511120	0.154906	-0.845406	0.006971
22966	9.995202	2.173648	-5.811538	0.007146	-0.184119	-0.441871	-0.862626	-0.099287	0.032889	0.507979	0.162362	-0.845927	0.001978
22967	8.727215	3.387769	-4.558494	0.230360	0.085823	-0.043677	-0.861588	-0.105441	0.032917	0.508420	0.165261	-0.845082	0.005842
22968	8.583853	1.450498	-3.585366	0.340113	0.051740	0.088399	-0.860149	-0.101703	0.030109	0.508104	0.167106	-0.844835	0.012631
22969	8.211037	2.173207	-4.122113	0.321093	0.014770	-0.001481	-0.861571	-0.099054	0.027674	0.507055	0.170220	-0.844742	0.018200
22970	8.209408	3.567389	-4.301317	0.510496	-0.110556	0.054370	-0.861007	-0.097861	0.031724	0.503358	0.174395	-0.845866	0.026966
22971	7.983222	2.531842	-5.067506	0.379182	0.013437	0.049998	-0.862466	-0.089056	0.034745	0.502011	0.177256	-0.845822	0.033925
22972	8.371958	2.148946	-5.106268	0.524233	-0.139348	0.012926	-0.859712	-0.087617	0.038790	0.497713	0.182267	-0.846914	0.042391
22973	7.302872	1.767738	-4.865942	0.519221	-0.093438	-0.113158	-0.860996	-0.090687	0.045071	0.494085	0.189358	-0.847088	0.049653
22974	6.969854	1.688140	-4.902306	0.530600	-0.136166	-0.232440	-0.859482	-0.097492	0.052747	0.489920	0.198548	-0.847021	0.055790
22975	6.985431	1.848780	-5.136074	0.524665	0.037536	-0.335475	-0.857980	-0.106545	0.054930	0.488564	0.209289	-0.844827	0.061413
22976	7.629416	1.390463	-5.469812	0.575796	0.264954	-0.227409	-0.855465	-0.113838	0.049107	0.490822	0.218304	-0.840559	0.069987
22977	7.906889	1.518777	-5.781196	0.585762	0.265457	-0.265856	-0.854297	-0.121248	0.046174	0.492777	0.228129	-0.836068	0.078219
22978	8.235383	1.573510	-5.696530	0.580756	0.050577	-0.087428	-0.855084	-0.125834	0.043156	0.491033	0.235114	-0.834263	0.087258
22979	8.020274	0.975670	-5.842100	0.638362	0.110296	0.143667	-0.854815	-0.124778	0.044316	0.489273	0.238790	-0.832864	0.099644
22980	8.441381	0.974248	-5.597058	0.687224	0.099446	0.263165	-0.855313	-0.118321	0.043614	0.487025	0.240807	-0.831746	0.114096
22981	9.293128	0.723858	-5.635364	0.645688	-0.116651	0.372766	-0.858620	-0.104191	0.046701	0.480756	0.241154	-0.833315	0.127689
22982	10.296354	0.058368	-5.537152	0.602310	-0.128424	0.390248	-0.858740	-0.091085	0.052717	0.474617	0.240644	-0.834866	0.140810
22983	9.325637	-1.503485	-3.919709	0.722029	-0.110297	0.413886	-0.860102	-0.076358	0.060217	0.467801	0.240829	-0.835938	0.156115
22984	9.414404	-1.024148	-3.550444	0.693733	-0.194881	-0.020854	-0.858780	-0.070276	0.063870	0.461171	0.248149	-0.835472	0.166523
22985	10.177890	-0.216710	-4.853552	0.559166	-0.021764	-0.351458	-0.856179	-0.077681	0.069165	0.458968	0.259164	-0.832137	0.172426
22986	9.540029	-0.155354	-5.114247	0.615111	-0.199292	-0.466819	-0.856466	-0.091994	0.079836	0.453969	0.273132	-0.829387	0.177282
22987	8.914797	-0.163498	-4.359146	0.839252	-0.004220	-0.758566	-0.851973	-0.114479	0.084515	0.451740	0.293208	-0.822216	0.184177
22988	8.477750	-0.254478	-4.756325	0.983034	-0.014574	-0.995128	-0.846757	-0.144127	0.090221	0.449182	0.318283	-0.812646	0.191148
22989	7.594409	-0.523481	-4.843377	1.036265	-0.043987	-1.125516	-0.838584	-0.178142	0.098795	0.445827	0.345820	-0.801660	0.197452
22990	7.391647	-0.045573	-3.854698	1.057193	-0.154733	-1.216990	-0.825665	-0.215814	0.112322	0.440570	0.375076	-0.790113	0.202328
22991	7.562718	-0.062126	-4.155804	1.194797	0.152591	-1.096067	-0.813320	-0.254885	0.120275	0.438118	0.402011	-0.775410	0.212552
22992	7.546833	-0.624586	-3.791831	1.434410	0.053922	-1.229493	-0.801850	-0.287947	0.131211	0.432306	0.433015	-0.758500	0.224248
22993	7.304667	-0.559620	-4.890837	1.678567	0.050355	-1.133693	-0.786218	-0.314990	0.150385	0.423175	0.464012	-0.740226	0.240169
22994	7.761448	-0.210017	-5.164016	1.868560	0.162503	-1.293008	-0.770362	-0.342692	0.170532	0.413993	0.497586	-0.717226	0.258078
22995	9.693924	-0.533909	-4.992071	1.817279	0.185492	-1.299189	-0.754211	-0.371034	0.192285	0.404787	0.529651	-0.692805	0.275024
22996	9.797085	-0.590647	-5.334365	1.798780	0.297678	-1.388407	-0.731189	-0.400853	0.213609	0.397052	0.561153	-0.665193	0.291505
22997	8.697477	0.384844	-4.634909	1.668110	0.142183	-1.186605	-0.708774	-0.425803	0.235372	0.386764	0.588712	-0.640597	0.305723
22998	9.302690	1.244014	-5.555058	1.388368	0.185536	-0.628169	-0.696293	-0.434846	0.257233	0.376436	0.606016	-0.623085	0.320633
22999	10.598917	2.996019	-5.978464	0.819060	0.051944	-0.236696	-0.688197	-0.436702	0.273114	0.368627	0.614591	-0.614566	0.329697
23000	8.339485	1.398352	-4.626993	0.982712	0.099109	-0.181203	-0.685412	-0.431952	0.286700	0.358870	0.623222	-0.605113	0.341534
23001	8.403429	0.974836	-4.900183	1.102248	0.034489	-0.431430	-0.680004	-0.425277	0.305872	0.348440	0.635841	-0.591857	0.352139
23002	7.407334	1.831733	-5.712184	0.817175	0.078072	-0.626686	-0.665915	-0.433478	0.324197	0.343295	0.648209	-0.577574	0.358305
23003	8.453937	2.014810	-4.731089	0.817216	-0.304202	-0.790946	-0.655167	-0.441203	0.336539	0.334838	0.664900	-0.563443	0.358223
23004	8.378695	0.859079	-4.933819	0.888493	-0.176868	-0.675611	-0.637628	-0.448418	0.359425	0.325802	0.679460	-0.549303	0.361184
23005	7.979950	1.449972	-5.030969	0.570485	-0.188130	-0.657855	-0.620382	-0.458110	0.375844	0.320787	0.691617	-0.537418	0.360477
23006	7.568773	1.691439	-4.738635	0.515800	-0.193557	-0.472612	-0.603316	-0.467504	0.390056	0.314963	0.701237	-0.528515	0.360191
23007	7.130064	0.815713	-5.017714	0.339623	-0.239548	-0.528189	-0.586934	-0.473038	0.407289	0.311566	0.710600	-0.520150	0.356957
23008	7.268185	0.802236	-5.530067	0.242258	-0.105213	-0.350572	-0.578572	-0.477300	0.417943	0.309563	0.716356	-0.514294	0.355678
23009	7.463544	1.640701	-5.237304	0.252950	-0.036796	-0.293578	-0.569699	-0.481865	0.423078	0.307760	0.721178	-0.508529	0.355787
23010	7.367392	2.281265	-4.860075	0.486441	0.041884	-0.219745	-0.563853	-0.483230	0.432283	0.302979	0.725644	-0.502270	0.359679
23011	8.272254	2.338647	-5.634865	0.865841	0.386909	0.079760	-0.565272	-0.475693	0.438524	0.293850	0.727194	-0.494763	0.374235
23012	8.907425	0.251762	-5.483862	1.027075	0.196466	0.164594	-0.573959	-0.454196	0.449801	0.279662	0.729789	-0.488521	0.387999
23013	8.917381	-0.527042	-6.353798	1.167586	0.810270	-0.194123	-0.580682	-0.435443	0.462405	0.272064	0.731656	-0.471923	0.409816
23014	8.231421	-1.247191	-6.893073	0.851153	0.772113	-0.468406	-0.588779	-0.423374	0.463488	0.270617	0.734149	-0.453818	0.426428
23015	9.342880	-2.673561	-7.426878	0.969023	0.076083	-0.033977	-0.592191	-0.406591	0.475392	0.257276	0.738974	-0.444680	0.435875
23016	8.837099	-0.742552	-5.432174	0.693638	-0.150075	-0.030210	-0.591993	-0.399949	0.476481	0.245966	0.743968	-0.439107	0.439542
23017	7.505582	-0.829577	-5.293613	0.410079	0.143392	-0.126965	-0.586244	-0.389107	0.493022	0.242131	0.745879	-0.433043	0.444423
23018	7.520527	-1.027382	-4.836654	0.103746	0.028657	-0.041143	-0.588638	-0.382631	0.495498	0.241177	0.746463	-0.431463	0.445495
23019	7.885974	-0.295733	-4.623390	-0.007698	-0.249209	-0.037036	-0.584179	-0.387505	0.496809	0.239340	0.749026	-0.432344	0.441310
23020	8.178558	-0.767470	-5.216948	0.112079	-0.208922	0.055776	-0.579927	-0.382786	0.504749	0.235367	0.750873	-0.433325	0.439343
23021	8.436635	-0.953376	-5.411331	0.086325	-0.076445	-0.033471	-0.579536	-0.377502	0.510837	0.233535	0.752308	-0.432612	0.438567
23022	8.657417	-0.649692	-5.031243	0.090563	-0.114102	-0.143400	-0.575963	-0.375399	0.515327	0.232435	0.754937	-0.430306	0.436899
23023	8.689858	-0.684257	-5.182397	0.138830	-0.472727	-0.462053	-0.563875	-0.380111	0.528392	0.230109	0.763678	-0.424468	0.428570
23024	7.601659	-1.075649	-4.898060	0.010565	-0.225054	-0.600665	-0.544322	-0.390188	0.539000	0.233159	0.770666	-0.416316	0.422363
23025	8.171262	-1.022952	-4.788615	0.011871	-0.044059	-0.499880	-0.534723	-0.400441	0.540348	0.236606	0.775262	-0.408907	0.419264
23026	7.607057	-0.539536	-4.740222	0.021587	0.087261	-0.419367	-0.526101	-0.407604	0.544503	0.240487	0.778009	-0.401906	0.418735
23027	7.533103	-0.256735	-4.455502	0.065085	-0.005216	-0.492500	-0.519138	-0.415049	0.546321	0.243316	0.782320	-0.393923	0.416651
23028	8.003907	0.102598	-5.098601	0.207670	0.148545	-0.512510	-0.515092	-0.420818	0.546070	0.245491	0.786053	-0.383544	0.418031
23029	8.075354	0.410795	-5.335910	-0.028757	0.355680	-0.547194	-0.510771	-0.427233	0.544679	0.252990	0.787103	-0.373629	0.420554
23030	8.632385	1.387237	-5.393735	0.053764	0.554340	-0.483721	-0.513895	-0.435990	0.534562	0.260322	0.786222	-0.362827	0.427134
23031	9.173562	1.701299	-5.952830	0.014028	0.424226	-0.520139	-0.515213	-0.444043	0.528315	0.267396	0.786424	-0.352501	0.431022
23032	9.505363	1.831799	-6.094782	0.102285	0.298130	-0.352676	-0.514350	-0.449715	0.524116	0.270917	0.786831	-0.344579	0.434473
23033	9.712503	2.215714	-6.264229	0.067210	0.223596	-0.458960	-0.513912	-0.455827	0.517558	0.275186	0.788446	-0.335746	0.435775
23034	8.599897	2.727870	-5.180942	0.071617	0.098330	-0.308395	-0.510856	-0.459714	0.516195	0.277401	0.790015	-0.329833	0.436045
23035	7.858032	2.665903	-4.511281	0.195778	0.183432	-0.324958	-0.508636	-0.461707	0.516328	0.278214	0.791704	-0.322127	0.438219
23036	7.568007	2.411072	-4.521416	0.163231	0.052021	-0.436863	-0.502964	-0.463630	0.519730	0.279782	0.794917	-0.313595	0.437593
23037	7.568037	2.498808	-4.554652	0.248217	0.002756	-0.262265	-0.495650	-0.464516	0.524279	0.278051	0.798007	-0.307368	0.437490
23038	8.181433	2.183311	-4.854926	0.319307	0.000350	-0.067523	-0.493600	-0.461277	0.528853	0.273551	0.800155	-0.303618	0.439019
23039	8.714422	2.461443	-4.902017	0.272937	-0.091511	0.057487	-0.492394	-0.454666	0.536112	0.268052	0.802195	-0.302762	0.439280
23040	8.525106	2.287883	-4.698059	0.211036	-0.186948	0.147376	-0.492994	-0.445564	0.544364	0.262239	0.804041	-0.304393	0.438285
23041	8.213547	2.201885	-4.450324	0.026899	-0.268660	0.042468	-0.488743	-0.440454	0.552877	0.259768	0.806367	-0.306347	0.434102
23042	8.196628	2.228925	-4.468833	0.075151	-0.259227	0.067322	-0.483387	-0.436182	0.561055	0.256381	0.808567	-0.308237	0.430672
23043	8.116159	2.101932	-4.539095	0.177610	-0.248786	0.134447	-0.478457	-0.431560	0.567884	0.250829	0.810865	-0.310230	0.428183
23044	8.223213	2.065207	-4.388792	0.272308	-0.050093	0.132502	-0.476589	-0.423137	0.574972	0.244973	0.811801	-0.310421	0.429659
23045	7.888093	2.004596	-4.393561	0.200660	-0.109690	0.161735	-0.477187	-0.415089	0.581924	0.239708	0.812789	-0.311912	0.429681
23046	7.659659	1.932288	-4.305805	0.248071	0.104189	0.168767	-0.482798	-0.403028	0.585319	0.234875	0.811996	-0.312138	0.433666
23047	7.890994	1.714610	-4.827804	0.307177	0.298706	0.271339	-0.487581	-0.391530	0.588534	0.229493	0.809192	-0.312497	0.441460
23048	8.627294	0.787864	-5.175292	0.430621	0.522298	0.378576	-0.502995	-0.377647	0.586086	0.222424	0.804078	-0.312508	0.454230
23049	8.843862	-0.115480	-4.827061	0.586651	0.478575	0.363260	-0.520009	-0.356620	0.583538	0.212723	0.800037	-0.310906	0.466934
23050	9.717270	-0.339838	-5.189587	0.474325	0.396527	0.203658	-0.535338	-0.338174	0.581916	0.205689	0.797001	-0.308152	0.476994
23051	9.621009	-0.657714	-5.661355	0.408063	0.278769	0.128386	-0.547343	-0.322805	0.579389	0.199678	0.795271	-0.305239	0.484254
23052	9.142270	-0.813361	-5.195323	0.201748	0.189217	0.016065	-0.553225	-0.312703	0.580057	0.197462	0.794126	-0.302893	0.488496
23053	8.947297	-0.809163	-4.864427	0.039516	0.162672	-0.026450	-0.554494	-0.310804	0.578673	0.198024	0.792935	-0.301578	0.491010
23054	8.560049	-0.514220	-4.596890	-0.169154	0.258097	-0.105949	-0.557647	-0.313476	0.574282	0.203291	0.790349	-0.300635	0.493599
23055	8.605151	-0.327358	-4.452472	-0.087802	-0.035336	0.025938	-0.556118	-0.316076	0.572736	0.204120	0.790272	-0.302212	0.492416
23056	8.566719	-0.385813	-4.412780	-0.048116	-0.078620	0.008633	-0.558329	-0.315296	0.571705	0.204320	0.790785	-0.303263	0.490860
23057	8.562547	-0.260104	-4.382827	0.030262	-0.192551	0.078725	-0.554203	-0.314653	0.574453	0.201779	0.792400	-0.305171	0.488117
23058	8.464637	-0.505456	-4.477357	-0.010472	-0.252676	-0.038774	-0.548975	-0.311983	0.581161	0.200776	0.795042	-0.305789	0.483829
23059	8.422733	-0.497954	-4.292219	0.089195	-0.206180	-0.113897	-0.542493	-0.311770	0.586334	0.199044	0.798160	-0.304133	0.480442
23060	8.449974	-0.318982	-4.272753	-0.009866	-0.249397	-0.187391	-0.534478	-0.312757	0.592793	0.199477	0.801634	-0.302334	0.475590
23061	8.524699	-0.368351	-4.246891	0.006309	-0.128159	-0.245351	-0.526829	-0.317887	0.598455	0.200760	0.804415	-0.299052	0.472419
23062	8.587945	-0.453447	-4.442992	-0.045555	-0.178562	-0.230697	-0.520318	-0.322499	0.599488	0.202599	0.807277	-0.296595	0.468283
23063	8.403676	-0.232393	-4.376707	-0.024044	-0.175898	-0.246260	-0.513524	-0.326909	0.602042	0.204049	0.810326	-0.293770	0.464150
23064	8.258395	-0.215463	-4.477415	-0.084819	-0.160027	-0.262953	-0.504909	-0.334280	0.604674	0.206920	0.812985	-0.291056	0.459920
23065	8.097178	-0.171455	-4.780191	-0.113915	-0.086237	-0.264083	-0.499751	-0.340403	0.605628	0.210469	0.814877	-0.288397	0.456624
23066	8.432783	0.325210	-5.827854	-0.130571	0.079675	-0.356932	-0.494593	-0.347944	0.604160	0.216308	0.815627	-0.283537	0.455600
23067	8.504169	2.131067	-5.466196	-0.341803	0.259692	-0.463742	-0.493117	-0.361504	0.595492	0.227348	0.814417	-0.278168	0.455698
23068	9.486302	2.966850	-5.927297	-0.371059	0.207517	-0.385380	-0.492570	-0.376653	0.588248	0.238042	0.812922	-0.274419	0.455180
23069	9.159847	3.062179	-5.813050	-0.458171	0.113632	-0.382700	-0.490376	-0.394285	0.576990	0.249439	0.811841	-0.271985	0.452459
23070	8.770015	2.313063	-5.436313	-0.289950	-0.076941	-0.129015	-0.485466	-0.406503	0.571257	0.254894	0.811763	-0.273010	0.448927
23071	7.873981	2.525271	-4.879838	-0.225242	-0.091589	-0.168467	-0.479611	-0.417482	0.565590	0.259448	0.812452	-0.272913	0.445115
23072	7.428243	3.022432	-4.473570	-0.080515	-0.004383	-0.235309	-0.474185	-0.423835	0.565429	0.262828	0.813334	-0.269944	0.443327
23073	7.653231	2.831447	-4.273141	0.022789	-0.118568	-0.192693	-0.469477	-0.425843	0.568010	0.263474	0.815650	-0.267341	0.440255
23074	8.155968	2.606673	-4.590419	0.131818	-0.202961	-0.076667	-0.461903	-0.426913	0.570485	0.260916	0.818518	-0.266115	0.437188
23075	8.158326	2.532909	-4.875931	0.052500	-0.105227	0.095506	-0.459978	-0.424646	0.575001	0.258644	0.819312	-0.267862	0.435983
23076	8.105177	2.743256	-4.983653	-0.078989	-0.253551	0.258835	-0.456961	-0.421845	0.579677	0.256319	0.819693	-0.274209	0.432682
23077	7.951794	2.623449	-4.828983	-0.163350	-0.254754	0.251282	-0.456545	-0.420969	0.581649	0.255443	0.819768	-0.281109	0.428610
23078	7.817366	2.825950	-4.851614	-0.181375	-0.206828	0.188779	-0.453406	-0.418729	0.583405	0.255632	0.819522	-0.286921	0.425103
23079	7.918915	2.785583	-4.788061	-0.137917	-0.184107	0.238394	-0.453945	-0.419038	0.584215	0.254884	0.819106	-0.292973	0.422216
23080	7.820445	2.450984	-4.916957	-0.139642	-0.116115	0.302431	-0.452864	-0.417537	0.584571	0.253935	0.817566	-0.299805	0.420974
23081	7.836458	2.289649	-4.648153	-0.099042	-0.088318	0.312544	-0.458110	-0.414930	0.584229	0.252507	0.816019	-0.306208	0.420225
23082	7.597036	2.269224	-4.446154	-0.213062	-0.154383	0.297696	-0.460451	-0.414843	0.583157	0.252533	0.814375	-0.313742	0.417837
23083	7.821550	2.310053	-4.715076	-0.183709	0.009371	0.283776	-0.461863	-0.412386	0.581808	0.253373	0.811666	-0.319836	0.417977
23084	8.156429	1.903284	-5.473998	-0.231561	0.087482	0.399155	-0.468772	-0.410691	0.577716	0.254343	0.807156	-0.327902	0.419867
23085	8.304379	1.020195	-4.973353	-0.215849	0.163921	0.428327	-0.479028	-0.406425	0.570515	0.255455	0.801928	-0.335774	0.422978
23086	8.866563	0.667120	-5.337156	-0.075877	0.082994	0.329685	-0.488159	-0.404143	0.563595	0.254435	0.798584	-0.341386	0.425419
23087	9.327887	1.046437	-5.658607	-0.092320	0.087602	0.193082	-0.494253	-0.401380	0.560248	0.254995	0.796134	-0.344819	0.426906
23088	9.008022	0.851282	-6.123630	-0.133411	0.096278	0.296556	-0.501461	-0.396692	0.557852	0.255243	0.792549	-0.350290	0.428968
23089	8.731117	0.087268	-5.780189	-0.087619	0.044276	0.300221	-0.507578	-0.392499	0.553767	0.254438	0.789702	-0.355613	0.430314
23090	8.353742	0.313450	-5.453100	-0.052060	0.005520	0.267284	-0.512314	-0.387999	0.551612	0.252993	0.787457	-0.360362	0.431330
23091	8.011445	0.340589	-5.488421	-0.196464	-0.044256	0.243153	-0.515632	-0.385857	0.551635	0.253695	0.785183	-0.366177	0.430165
23092	8.090344	0.483199	-5.316578	-0.254625	-0.096261	0.160587	-0.516864	-0.388180	0.548071	0.255598	0.783506	-0.371480	0.427540
23093	8.275277	0.121308	-5.548010	-0.200654	-0.148258	0.197452	-0.518247	-0.387312	0.547862	0.255937	0.782375	-0.377136	0.424446
23094	8.316980	0.426971	-5.581384	-0.158161	-0.173968	0.148086	-0.516742	-0.387314	0.547436	0.255834	0.781890	-0.381791	0.421227
23095	8.132394	0.407161	-5.453873	-0.111011	-0.277861	0.142798	-0.515492	-0.386390	0.551052	0.254199	0.782667	-0.386486	0.416467
23096	7.886175	0.287812	-5.464764	-0.149466	-0.313810	0.144541	-0.509809	-0.389412	0.554113	0.252898	0.783357	-0.391689	0.411066
23097	7.803959	0.347448	-5.528915	-0.127224	-0.270593	0.082110	-0.504005	-0.390011	0.558968	0.252022	0.784390	-0.395511	0.405942
23098	7.721549	0.236724	-5.545874	-0.116993	-0.228169	0.048992	-0.500836	-0.389499	0.561855	0.251646	0.785231	-0.398481	0.401622
23099	7.862368	0.236275	-5.406255	-0.125059	-0.179446	0.050769	-0.497538	-0.389586	0.562643	0.251673	0.785736	-0.401324	0.397767
23100	8.095715	0.264488	-5.463091	-0.097004	-0.201720	0.006870	-0.493361	-0.393369	0.564573	0.251517	0.786763	-0.403324	0.393792
23101	7.894836	0.333346	-5.609677	-0.062477	-0.149244	-0.041815	-0.487305	-0.394623	0.565539	0.251510	0.788053	-0.404058	0.390450
23102	7.635121	0.387997	-5.570633	-0.077357	-0.096882	-0.055739	-0.484897	-0.399240	0.567984	0.252377	0.788842	-0.404378	0.387959
23103	7.468159	0.366739	-5.344786	-0.127351	-0.056596	-0.081626	-0.482415	-0.400516	0.567608	0.254430	0.789385	-0.404521	0.385356
23104	7.999730	0.514992	-5.829744	-0.136165	0.133211	-0.019424	-0.483911	-0.403669	0.563996	0.257801	0.787792	-0.404689	0.386199
23105	7.544937	0.800811	-5.569401	-0.223259	0.235270	0.000385	-0.486902	-0.408948	0.558621	0.263075	0.784894	-0.405363	0.387832
23106	8.508768	1.330211	-5.775849	-0.288592	0.244032	-0.047176	-0.492524	-0.417532	0.544414	0.269939	0.781815	-0.405674	0.389007
23107	8.127163	1.566911	-5.687596	-0.378154	0.382801	-0.055873	-0.496731	-0.427168	0.534251	0.279259	0.777298	-0.405804	0.391339
23108	8.558711	2.187603	-5.912184	-0.514607	0.171111	-0.140944	-0.500269	-0.436841	0.521744	0.289727	0.774153	-0.406766	0.388957
23109	8.202959	2.513038	-5.945058	-0.345175	0.057258	-0.155138	-0.498819	-0.447923	0.513777	0.296656	0.773058	-0.406829	0.385833
23110	7.767101	2.496930	-5.600459	-0.316679	0.138181	-0.157135	-0.498201	-0.459193	0.504157	0.303876	0.771339	-0.406122	0.384396
23111	7.581294	2.506761	-5.332653	-0.121833	0.109761	-0.153987	-0.498024	-0.467441	0.495686	0.307779	0.771127	-0.404113	0.383834
23112	7.822467	2.580207	-5.331532	0.025141	-0.023481	-0.117636	-0.496464	-0.471902	0.495126	0.308100	0.772379	-0.402361	0.382896
23113	7.980845	2.865495	-5.533605	0.026496	-0.015436	-0.066186	-0.494420	-0.470952	0.495027	0.308057	0.773335	-0.401308	0.382106
23114	7.988771	2.668458	-5.670413	0.129232	-0.001431	-0.058703	-0.494251	-0.471396	0.498433	0.306490	0.774581	-0.399530	0.382706
23115	7.614909	2.655472	-5.410213	0.158535	-0.001725	-0.056887	-0.492345	-0.469276	0.500193	0.304460	0.776176	-0.397505	0.383204
23116	7.378201	2.667957	-5.493043	0.193412	-0.015082	-0.051345	-0.490412	-0.466923	0.505813	0.301725	0.777842	-0.395423	0.384140
23117	7.499032	2.822525	-5.511042	0.174081	-0.037214	-0.018262	-0.488760	-0.464526	0.510614	0.298893	0.779497	-0.394068	0.384392
23118	7.583851	2.821059	-5.446609	0.282721	0.021119	0.002064	-0.489884	-0.460089	0.514466	0.294628	0.780968	-0.391904	0.386903
23119	7.525371	2.969614	-5.284079	0.313690	0.043881	-0.073136	-0.489388	-0.453974	0.517718	0.290703	0.783230	-0.388088	0.389141
23120	7.593843	2.986871	-5.160959	0.382772	0.058982	-0.160174	-0.488570	-0.449689	0.524152	0.286399	0.786186	-0.382353	0.392038
23121	7.642809	3.068071	-5.094646	0.429184	0.104031	-0.207842	-0.486932	-0.445662	0.529877	0.282187	0.789588	-0.375096	0.395252
23122	7.687228	3.095184	-4.970562	0.516228	0.077732	-0.234222	-0.486268	-0.439600	0.537108	0.276449	0.793569	-0.366963	0.398952
23123	8.167662	3.196655	-5.195533	0.709404	0.199009	-0.206395	-0.483978	-0.432025	0.544278	0.268453	0.797543	-0.356842	0.405614
23124	7.951999	2.468782	-5.047328	0.659957	0.090131	-0.200977	-0.483901	-0.420300	0.555842	0.260173	0.801692	-0.347874	0.410590
23125	8.847669	1.863924	-5.794700	0.800483	0.248767	-0.270618	-0.482999	-0.409377	0.566389	0.251452	0.805799	-0.335568	0.418156
23126	8.282045	0.441110	-4.812088	0.757736	-0.079409	-0.233805	-0.481717	-0.395041	0.578375	0.240632	0.811723	-0.325931	0.420679
23127	8.711967	0.312895	-5.239508	0.848938	0.051206	-0.466840	-0.475176	-0.383648	0.591920	0.231215	0.818478	-0.310896	0.424237
23128	8.867619	0.332271	-5.679860	0.757712	-0.064731	-0.446623	-0.467799	-0.374151	0.603968	0.222166	0.825168	-0.297519	0.425703
23129	8.331674	0.249116	-5.165337	0.717507	0.009560	-0.520342	-0.459596	-0.365978	0.614279	0.214866	0.831439	-0.282764	0.427300
23130	8.075631	-0.375977	-5.606571	0.803612	0.051283	-0.421317	-0.450974	-0.355529	0.629396	0.205364	0.836691	-0.268736	0.430762
23131	8.988666	-0.040947	-5.756847	0.812163	-0.015573	-0.470490	-0.444042	-0.345577	0.637904	0.195710	0.842731	-0.253966	0.432438
23132	8.136024	-0.060355	-6.029357	0.850185	-0.065749	-0.342992	-0.437538	-0.332025	0.650069	0.183989	0.848221	-0.241161	0.434177
23133	7.614062	-0.047683	-5.616152	0.889295	-0.002815	-0.322013	-0.434480	-0.317550	0.661498	0.171580	0.853110	-0.228074	0.436746
23134	7.524558	-0.343920	-5.537464	0.862050	0.131859	-0.294820	-0.432710	-0.298988	0.672500	0.160030	0.856115	-0.215135	0.441785
23135	7.549218	-0.477446	-5.717949	0.878543	0.144600	-0.261798	-0.432596	-0.281385	0.680712	0.147745	0.858819	-0.202569	0.446730
23136	7.780119	-0.522308	-5.748607	0.804939	0.205094	-0.284018	-0.434177	-0.260101	0.688339	0.137275	0.860387	-0.189973	0.452549
23137	7.900900	-0.439452	-5.122327	0.705519	0.245086	-0.240172	-0.437351	-0.245048	0.692580	0.128009	0.861097	-0.178977	0.458360
23138	8.066217	-0.428589	-4.935256	0.468625	0.201403	-0.268048	-0.440887	-0.235324	0.694577	0.123119	0.861360	-0.169647	0.462732
23139	8.674164	-0.270950	-4.896588	0.500144	0.093456	-0.309860	-0.442050	-0.228848	0.696630	0.117428	0.862880	-0.159679	0.464920
23140	8.751434	-0.368266	-5.453094	0.583877	-0.026085	-0.454500	-0.438542	-0.220934	0.702161	0.111494	0.865861	-0.146562	0.465160
23141	8.956755	0.610324	-5.488199	0.300733	-0.178013	-0.485800	-0.431396	-0.218285	0.708712	0.110010	0.869699	-0.135986	0.461551
23142	9.850080	1.302281	-5.845497	0.276907	-0.037372	-0.291243	-0.423423	-0.216696	0.713818	0.107790	0.871429	-0.128551	0.460942
23143	8.718135	0.823954	-4.661693	0.162086	0.041263	-0.143238	-0.422751	-0.214691	0.715444	0.106166	0.871883	-0.124697	0.461519
23144	8.207815	1.053198	-3.771801	0.215604	0.117955	-0.060721	-0.424137	-0.213552	0.715389	0.103275	0.871405	-0.121507	0.463922
23145	8.205256	1.165650	-3.838586	0.109108	-0.022179	-0.129507	-0.424982	-0.211731	0.715507	0.102352	0.872232	-0.118483	0.463354
23146	8.725348	1.342260	-4.262561	0.087253	-0.089776	-0.119217	-0.426501	-0.209833	0.717148	0.101736	0.873533	-0.115888	0.461691
23147	9.059366	1.887633	-4.604733	-0.029619	0.001362	0.089770	-0.425404	-0.209332	0.717993	0.101334	0.873304	-0.117890	0.461707
23148	8.826201	1.409048	-4.954107	0.007301	-0.046016	0.172357	-0.424061	-0.206217	0.719543	0.099521	0.873344	-0.121036	0.461210
23149	8.119498	1.636284	-4.532596	-0.217329	0.016311	0.184560	-0.424050	-0.207311	0.719064	0.101624	0.872333	-0.126359	0.461239
23150	8.590105	1.528439	-4.693365	-0.272806	-0.208403	0.252793	-0.424546	-0.211490	0.719090	0.103537	0.873041	-0.133817	0.457353
23151	8.743383	1.122783	-5.259552	-0.248388	-0.104444	0.331534	-0.422345	-0.213113	0.717322	0.104580	0.872576	-0.142190	0.455473
23152	8.796260	0.639794	-5.071495	-0.206565	-0.059407	0.314965	-0.423981	-0.214050	0.717006	0.105161	0.871773	-0.149804	0.454436
23153	8.314034	0.382954	-5.011674	-0.176907	0.064117	0.246777	-0.424140	-0.213923	0.714405	0.106223	0.870056	-0.155674	0.455504
23154	8.089831	0.140938	-4.927597	-0.127933	0.038092	0.232146	-0.427700	-0.215197	0.712987	0.106468	0.868710	-0.160912	0.456196
23155	8.104166	0.378266	-4.733404	-0.057487	-0.014813	0.204889	-0.431834	-0.214243	0.711847	0.105578	0.868036	-0.165126	0.456181
23156	8.369284	0.404112	-5.351670	0.016478	0.011631	0.160991	-0.434916	-0.210974	0.708640	0.103881	0.867433	-0.167870	0.456714
23157	8.313312	-0.054322	-5.850008	-0.001631	-0.032505	0.099444	-0.435762	-0.208762	0.709331	0.102913	0.867371	-0.169779	0.456346
23158	8.237618	0.007852	-5.385552	-0.072789	0.058273	0.030350	-0.435208	-0.209061	0.709583	0.104111	0.866592	-0.170964	0.457112
23159	8.068015	-0.389199	-5.340747	-0.041479	-0.001893	0.111152	-0.437144	-0.208418	0.708403	0.103805	0.866116	-0.173388	0.457170
23160	8.254946	0.016000	-5.639698	0.002487	-0.098464	0.124338	-0.437273	-0.208727	0.709073	0.102303	0.866590	-0.175849	0.455668
23161	8.248372	0.062998	-5.885452	0.062874	-0.140783	0.059374	-0.434403	-0.206641	0.711233	0.100164	0.867768	-0.176712	0.453563
23162	8.167843	-0.354755	-6.150789	-0.066419	-0.104147	0.006665	-0.431785	-0.207010	0.712286	0.100904	0.868559	-0.177756	0.451471
23163	7.931911	-0.230776	-5.870706	-0.089320	-0.084017	0.039598	-0.428476	-0.207548	0.713733	0.101757	0.868982	-0.179553	0.449752
23164	7.649285	-0.276242	-5.947367	-0.146811	-0.083994	0.010051	-0.426258	-0.209528	0.713592	0.103929	0.869404	-0.181330	0.447722
23165	7.915880	0.084899	-5.897026	-0.136649	-0.066008	0.048701	-0.424268	-0.214358	0.714792	0.105569	0.869526	-0.183680	0.446140
23166	7.772182	-0.008238	-5.747375	-0.126021	-0.070843	0.035841	-0.423427	-0.217320	0.712269	0.107196	0.869761	-0.185694	0.444457
23167	7.907811	-0.089154	-5.931666	-0.112318	-0.048298	-0.002696	-0.420905	-0.221808	0.711973	0.108920	0.869958	-0.186900	0.443146
23168	7.917953	-0.074797	-5.562491	-0.179462	-0.035059	0.087091	-0.419224	-0.224880	0.711496	0.111153	0.869549	-0.190195	0.441991
23169	7.922491	-0.130427	-5.575098	-0.210645	-0.031065	0.083345	-0.420536	-0.229604	0.711496	0.113872	0.869026	-0.193732	0.440790
23170	8.143282	0.184754	-5.508855	-0.206170	-0.016320	0.114631	-0.419698	-0.232287	0.708989	0.116394	0.868249	-0.197690	0.439903
23171	8.287674	0.022389	-5.771277	-0.140523	0.026531	0.134874	-0.422410	-0.236827	0.705579	0.117661	0.867138	-0.201365	0.440090
23172	7.878353	0.668640	-6.012557	-0.168046	-0.004731	0.103682	-0.423210	-0.239532	0.704049	0.119659	0.866361	-0.204771	0.439510
23173	8.018785	-0.343813	-5.804662	-0.269950	0.009429	0.118011	-0.423208	-0.240447	0.702757	0.123240	0.865127	-0.209324	0.438806
23174	7.917318	-0.034670	-5.661211	-0.354803	0.017623	0.231645	-0.425347	-0.247075	0.699077	0.127425	0.863099	-0.216504	0.438120
23175	8.027663	-0.096661	-5.076537	-0.291452	-0.031115	0.211692	-0.425594	-0.252009	0.694383	0.130357	0.861673	-0.222953	0.436828
23176	8.101130	-0.115245	-5.535797	-0.303587	-0.041295	0.167640	-0.427173	-0.258969	0.691640	0.133951	0.860471	-0.228716	0.435127
23177	8.175104	0.259249	-5.475752	-0.279009	-0.050683	0.200816	-0.428238	-0.262373	0.690206	0.136659	0.859201	-0.234899	0.433498
23178	7.893672	-0.102880	-5.264750	-0.309497	0.023950	0.215203	-0.430265	-0.266657	0.687080	0.140232	0.857109	-0.241321	0.432970
23179	8.171820	-0.248182	-5.063596	-0.369910	0.147713	0.304853	-0.435476	-0.270201	0.681143	0.144516	0.853239	-0.249500	0.434568
23180	8.512017	-0.027792	-5.403287	-0.284859	0.117994	0.307003	-0.443027	-0.272624	0.675846	0.147302	0.849821	-0.256978	0.435969
23181	8.035131	0.371750	-4.933706	-0.295395	0.095293	0.191380	-0.448351	-0.278897	0.668646	0.151026	0.847060	-0.262689	0.436664
23182	8.943339	0.145280	-5.157490	-0.311727	0.174007	0.048237	-0.452195	-0.281918	0.663003	0.156805	0.844317	-0.265812	0.438047
23183	8.733712	0.443634	-5.596856	-0.438412	0.219773	0.027719	-0.458994	-0.291594	0.654510	0.165030	0.840760	-0.269582	0.439560
23184	8.298057	0.891857	-4.802505	-0.488147	0.228135	0.088172	-0.465522	-0.302030	0.644321	0.173692	0.836610	-0.274704	0.440968
23185	8.523954	0.847353	-4.857121	-0.430941	0.200521	0.039737	-0.472770	-0.310834	0.632313	0.181592	0.833006	-0.278603	0.442160
23186	8.113777	0.792798	-4.912169	-0.487740	0.088034	0.013095	-0.477718	-0.327010	0.622035	0.190107	0.830322	-0.282949	0.440868
23187	7.698478	0.988900	-4.492098	-0.392229	0.086880	-0.005114	-0.482873	-0.336054	0.614390	0.197125	0.827979	-0.286114	0.440150
23188	8.322795	1.441670	-4.951976	-0.278698	0.164670	-0.077306	-0.483106	-0.343142	0.608055	0.203375	0.825836	-0.286768	0.440905
23189	9.075822	1.045971	-5.852027	-0.253160	0.081106	0.061503	-0.485273	-0.349991	0.600240	0.207475	0.823641	-0.289800	0.441120
23190	9.170539	1.638308	-6.315343	-0.286121	0.188839	0.017328	-0.492528	-0.355262	0.593119	0.213149	0.820643	-0.291971	0.442567
23191	8.473391	1.512707	-5.444928	-0.216311	0.231480	0.129193	-0.496368	-0.359986	0.585174	0.216923	0.816829	-0.295115	0.445693
23192	8.292044	1.173335	-4.455133	-0.277212	0.301180	0.103205	-0.504901	-0.365116	0.572578	0.222328	0.812276	-0.298112	0.449341
23193	8.675345	1.257316	-4.770762	-0.311860	-0.007718	0.068852	-0.508196	-0.367893	0.567494	0.226767	0.810455	-0.302152	0.447709
23194	8.260480	1.612245	-4.982342	-0.216891	-0.065595	0.138826	-0.508731	-0.371193	0.563727	0.228666	0.809179	-0.306796	0.445890
23195	8.005846	0.959221	-4.610033	-0.408022	-0.024106	0.238249	-0.509826	-0.373776	0.559734	0.233041	0.805959	-0.314468	0.444107
23196	8.198997	1.313160	-4.706708	-0.430500	0.075405	0.486808	-0.517237	-0.376353	0.554700	0.236125	0.800127	-0.325900	0.444782
23197	8.093912	1.116538	-4.815141	-0.353069	-0.181312	0.325817	-0.518084	-0.377231	0.549984	0.237746	0.797841	-0.335167	0.441123
23198	7.908893	1.326710	-4.840660	-0.512228	-0.020727	0.450033	-0.520125	-0.380270	0.547071	0.241808	0.792462	-0.347087	0.439390
23199	8.047373	1.675548	-4.529644	-0.448983	-0.044359	0.286964	-0.527290	-0.382555	0.538756	0.246173	0.788585	-0.355829	0.436943
23200	8.015732	1.383026	-4.757356	-0.592561	0.188809	0.366995	-0.533643	-0.385304	0.528207	0.253642	0.781290	-0.365969	0.437399
23201	7.944039	1.385635	-4.373125	-0.578152	0.111382	0.367144	-0.542998	-0.389904	0.516475	0.260372	0.774566	-0.376199	0.436725
23202	8.766827	1.364764	-4.515102	-0.512946	0.213435	0.400315	-0.553219	-0.391405	0.504390	0.266418	0.766906	-0.385881	0.438148
23203	8.875313	1.030868	-4.984970	-0.407126	0.207156	0.455539	-0.565255	-0.392166	0.489069	0.270378	0.759287	-0.395323	0.440566
23204	8.860483	0.490265	-4.804417	-0.290209	0.239771	0.442782	-0.576368	-0.386657	0.479478	0.272781	0.752003	-0.403440	0.444205
23205	9.468609	0.039033	-5.105378	-0.321105	0.389691	0.293884	-0.589133	-0.383406	0.465095	0.278224	0.744313	-0.408598	0.449039
23206	9.858983	0.489698	-5.286069	-0.202325	0.249418	0.373408	-0.601901	-0.378849	0.452577	0.279920	0.737813	-0.414716	0.453086
23207	9.011951	0.167846	-4.708346	0.046330	0.093014	0.278492	-0.613974	-0.371642	0.445709	0.277551	0.734864	-0.417931	0.456371
23208	8.906530	-0.359832	-4.719917	-0.096218	0.021177	0.254360	-0.615155	-0.366612	0.443003	0.276830	0.731950	-0.422577	0.457213
23209	8.832841	-0.210534	-4.964911	-0.215508	-0.088371	0.182732	-0.617643	-0.365430	0.442411	0.277584	0.729976	-0.427788	0.455061
23210	8.573442	-0.375906	-4.792086	-0.187347	-0.153088	0.215844	-0.619601	-0.362852	0.441624	0.277041	0.728425	-0.433619	0.452348
23211	8.292337	0.244811	-4.644718	-0.136631	-0.164916	0.132508	-0.619313	-0.361515	0.445686	0.276389	0.727984	-0.437797	0.449424
23212	8.387729	0.240962	-4.769048	0.001485	-0.224257	0.102609	-0.616013	-0.360449	0.448605	0.273477	0.729061	-0.440641	0.446672
23213	8.558537	-0.101896	-4.966021	0.011812	-0.307389	0.014649	-0.615316	-0.358197	0.453819	0.270430	0.731726	-0.442537	0.442274
23214	8.154668	-0.369488	-5.049257	0.058288	-0.234231	-0.104798	-0.607433	-0.359474	0.460537	0.268425	0.734992	-0.441876	0.438726
23215	8.353879	-0.511022	-5.086604	0.124968	-0.282031	-0.139440	-0.602392	-0.361965	0.470230	0.265239	0.739359	-0.440375	0.434817
23216	8.114844	-0.449214	-4.869594	0.119570	-0.199007	-0.143290	-0.593291	-0.359800	0.480443	0.262951	0.742946	-0.438378	0.432103
23217	8.447328	-0.507677	-4.843770	0.074862	-0.188157	-0.105709	-0.587059	-0.361670	0.485492	0.260995	0.745889	-0.437305	0.429297
23218	8.399035	-0.577864	-4.827933	0.061704	-0.129906	-0.125119	-0.583728	-0.362850	0.488686	0.260008	0.748380	-0.435706	0.427181
23219	8.453330	-0.624395	-4.641914	0.061620	-0.085287	-0.132521	-0.580640	-0.366668	0.491722	0.259342	0.750571	-0.433811	0.425667
23220	8.373249	-0.734316	-4.359523	0.029423	-0.023939	-0.110687	-0.577726	-0.368207	0.493800	0.259632	0.751851	-0.432144	0.424926
23221	8.402541	-0.696172	-4.326562	0.011069	0.013270	-0.116274	-0.577545	-0.370792	0.495290	0.260417	0.752767	-0.430418	0.424577
23222	8.514650	-0.753534	-4.447037	0.036820	0.029635	-0.113485	-0.576160	-0.372827	0.493642	0.261080	0.753646	-0.428366	0.424685
23223	8.465318	-0.404908	-4.742352	0.094301	0.050351	-0.154659	-0.574099	-0.373400	0.493313	0.261231	0.754980	-0.425169	0.425435
23224	8.259706	-0.153275	-4.955184	0.074315	0.157862	-0.228287	-0.572962	-0.376491	0.493390	0.263384	0.755924	-0.420374	0.427192
23225	8.117485	0.676978	-5.316330	0.032989	0.232422	-0.272434	-0.573888	-0.381328	0.489808	0.266983	0.756344	-0.414945	0.429516
23226	8.725513	1.564281	-5.265666	0.110641	0.331079	-0.385018	-0.573554	-0.389053	0.484939	0.271347	0.757216	-0.406500	0.433305
23227	9.013485	2.063041	-5.002727	-0.066933	0.250361	-0.411691	-0.575424	-0.397715	0.477012	0.277836	0.757977	-0.399639	0.434243
23228	9.401999	2.214579	-5.296378	-0.136736	0.405945	-0.437666	-0.573974	-0.409572	0.467761	0.286931	0.757103	-0.392029	0.436782
23229	8.700543	1.911182	-4.905085	-0.044100	0.271499	-0.242937	-0.574867	-0.419646	0.459876	0.291778	0.756368	-0.387308	0.439051
23230	8.262545	1.853846	-4.198458	0.070486	0.133335	-0.218720	-0.574337	-0.421353	0.454547	0.293667	0.757256	-0.382732	0.440271
23231	8.555511	2.268672	-4.187389	0.104234	0.063229	-0.247770	-0.572620	-0.427738	0.453319	0.294736	0.759212	-0.377793	0.440456
23232	8.520231	2.455197	-4.155878	0.071224	0.003144	-0.381680	-0.568136	-0.435600	0.452937	0.297040	0.762429	-0.371479	0.438717
23233	8.806064	2.114359	-4.743501	0.068936	-0.097356	-0.392547	-0.559381	-0.441567	0.458263	0.298731	0.766611	-0.365532	0.435263
23234	8.867380	2.029121	-4.567656	-0.018437	-0.190574	-0.089764	-0.554911	-0.446765	0.460516	0.298402	0.768780	-0.365578	0.431610
23235	8.411217	2.410002	-4.523971	-0.068902	-0.383164	-0.039124	-0.548658	-0.448627	0.468313	0.297051	0.771973	-0.367903	0.424813
23236	8.208136	2.327323	-4.579701	-0.177867	-0.371732	-0.010053	-0.538845	-0.452053	0.472685	0.297137	0.774093	-0.371576	0.417636
23237	8.254125	2.411975	-4.588113	-0.219723	-0.525437	-0.054826	-0.530235	-0.457462	0.478046	0.297174	0.777571	-0.375694	0.407339
23238	7.994162	2.588988	-4.632780	-0.239348	-0.406232	-0.046826	-0.521899	-0.462734	0.483555	0.298213	0.779745	-0.379433	0.398871
23239	7.937132	2.560509	-4.828845	-0.109246	-0.224992	0.010922	-0.516899	-0.465885	0.486615	0.298264	0.780836	-0.381819	0.394396
23240	7.752885	2.268747	-4.852836	0.021636	-0.223802	0.045953	-0.513846	-0.466139	0.490967	0.295852	0.782341	-0.383815	0.391281
23241	7.578029	2.454225	-4.490118	0.107043	-0.094192	0.012884	-0.509966	-0.467207	0.494575	0.293531	0.783651	-0.383724	0.390494
23242	7.876053	1.983804	-5.004184	0.087110	-0.005321	0.007169	-0.507218	-0.466497	0.496379	0.292069	0.784119	-0.383303	0.391066
23243	8.273873	1.418916	-5.037228	0.361196	0.200159	0.038566	-0.513770	-0.457512	0.497260	0.287805	0.784383	-0.379892	0.396980
23244	8.626037	1.838644	-5.781749	0.398407	0.239961	-0.010850	-0.519042	-0.451266	0.499612	0.283453	0.784792	-0.375279	0.403636
23245	8.482421	0.922211	-5.893432	0.448860	0.209531	0.095548	-0.524187	-0.443796	0.502586	0.277337	0.784948	-0.371959	0.410595
23246	8.374191	0.813599	-5.513389	0.585239	0.029038	0.151127	-0.528716	-0.429856	0.507184	0.267107	0.786745	-0.369459	0.416156
23247	8.489141	0.638414	-5.528488	0.526386	0.070723	0.134425	-0.534879	-0.414406	0.515736	0.258309	0.787997	-0.366833	0.421629
23248	8.584908	0.185212	-5.414283	0.394171	0.040334	0.047913	-0.536328	-0.403463	0.523695	0.251979	0.789294	-0.364158	0.425335
23249	8.383835	0.130723	-5.223598	0.337600	0.017569	-0.047637	-0.538293	-0.396966	0.528504	0.247224	0.791242	-0.360508	0.427609
23250	8.046987	0.080451	-5.455224	0.319707	-0.110876	-0.054898	-0.536684	-0.391092	0.533517	0.241831	0.794125	-0.357566	0.427820
23251	7.739604	0.165561	-5.672581	0.297473	-0.104671	-0.066022	-0.532559	-0.387849	0.540269	0.236910	0.796992	-0.354574	0.427732
23252	8.032154	0.239042	-5.881051	0.273719	-0.200466	-0.124570	-0.526536	-0.382448	0.547960	0.232186	0.800846	-0.351304	0.425818
23253	7.850087	0.258039	-5.755796	0.201350	-0.159585	-0.097283	-0.523355	-0.379932	0.555639	0.228611	0.803900	-0.348896	0.423974
23254	7.615231	0.145356	-5.547324	0.268702	-0.181292	-0.108192	-0.519238	-0.376909	0.561142	0.223941	0.807381	-0.345817	0.422370
23255	7.465135	0.196455	-5.662117	0.295969	-0.193953	-0.113652	-0.512100	-0.371363	0.571304	0.218680	0.811204	-0.342491	0.420508
23256	8.124911	0.355769	-5.775093	0.272206	-0.293824	-0.102359	-0.505055	-0.369433	0.581247	0.213107	0.815520	-0.339930	0.417084
23257	8.515877	0.045650	-6.178094	0.169490	-0.202335	-0.054970	-0.496686	-0.364920	0.589274	0.209301	0.818385	-0.338642	0.414440
23258	8.075499	0.309489	-5.913604	0.033919	0.077437	-0.018106	-0.495755	-0.360374	0.593113	0.209421	0.817991	-0.337848	0.415803
23259	7.334156	0.449009	-5.261967	0.065912	-0.150066	0.040925	-0.493549	-0.357886	0.598739	0.206856	0.819325	-0.338767	0.413709
23260	7.463875	0.565800	-5.360231	0.019436	-0.045468	0.003092	-0.492470	-0.356245	0.599103	0.206206	0.819743	-0.338957	0.413048
23261	7.855196	0.823242	-5.957559	0.114900	-0.038903	0.014389	-0.492773	-0.353233	0.600388	0.203816	0.820529	-0.338570	0.412990
23262	8.359806	0.890255	-6.157095	0.122517	0.071670	0.014344	-0.493352	-0.349945	0.601829	0.202175	0.820319	-0.337613	0.414992
23263	8.096018	0.690027	-5.914306	0.172180	-0.090329	-0.098247	-0.491157	-0.347265	0.606368	0.199444	0.822514	-0.335094	0.414012
23264	7.747254	0.562258	-5.786190	0.225931	-0.074090	-0.143223	-0.487029	-0.345852	0.610537	0.196417	0.824959	-0.331271	0.413669
23265	7.872330	0.427605	-5.755522	0.183128	-0.105616	-0.168025	-0.482760	-0.343824	0.616390	0.193973	0.827745	-0.327554	0.412215
23266	7.791427	0.220899	-5.848021	0.114141	-0.094025	-0.081063	-0.477397	-0.343079	0.619545	0.192139	0.829474	-0.325746	0.411029
23267	7.841604	0.313935	-5.941052	0.139006	-0.053505	-0.113171	-0.474918	-0.341623	0.623320	0.190293	0.831268	-0.323094	0.410356
23268	7.703667	0.501308	-6.098878	0.095060	-0.123736	-0.106726	-0.469688	-0.340909	0.627161	0.188792	0.833315	-0.321120	0.408444
23269	7.641623	0.595814	-6.062136	0.112399	-0.090615	-0.076462	-0.465841	-0.339579	0.630228	0.186839	0.835057	-0.319432	0.407104
23270	7.743320	0.650292	-6.019702	0.122015	-0.028732	-0.064581	-0.464870	-0.339015	0.632726	0.185149	0.836142	-0.317580	0.407100
23271	7.747716	0.597347	-6.051603	0.114715	-0.015764	-0.065542	-0.464069	-0.337218	0.632828	0.183550	0.837199	-0.315767	0.407061
23272	7.748009	0.572451	-6.003481	0.158832	-0.021913	-0.057190	-0.462453	-0.332543	0.636669	0.181222	0.838303	-0.313707	0.407423
23273	7.780556	0.457228	-6.106870	0.153551	-0.016739	-0.050801	-0.461911	-0.330834	0.638691	0.178846	0.839400	-0.311823	0.407662
23274	7.766706	0.446516	-6.024319	0.168798	-0.014474	-0.027838	-0.458641	-0.326879	0.642473	0.176153	0.840278	-0.310141	0.408308
23275	7.726970	0.390345	-6.153597	0.136724	-0.010301	-0.065550	-0.458799	-0.324942	0.642866	0.174217	0.841335	-0.308118	0.408494
23276	7.785785	0.378442	-6.020647	0.132120	0.012199	-0.103200	-0.457442	-0.322941	0.644349	0.172918	0.842314	-0.305371	0.409090
23277	7.771650	0.158513	-5.886324	0.098778	-0.003419	-0.117957	-0.455254	-0.321773	0.645499	0.172085	0.843484	-0.302747	0.408981
23278	7.736900	0.265398	-6.063022	0.091924	0.008520	-0.101469	-0.453867	-0.321109	0.648686	0.171421	0.844331	-0.300364	0.409269
23279	7.639513	0.448995	-5.961593	0.091434	0.039153	-0.121693	-0.453569	-0.321509	0.651132	0.170995	0.845133	-0.297587	0.409820
23280	7.856999	0.189582	-6.077665	0.071714	0.008822	-0.105166	-0.451935	-0.320951	0.650601	0.170704	0.845918	-0.295303	0.409974
23281	7.761454	0.349768	-6.039242	0.067215	0.032871	-0.138239	-0.451909	-0.323429	0.649901	0.170775	0.846770	-0.292464	0.410221
23282	7.792408	0.411151	-6.112442	-0.010297	0.035102	-0.094335	-0.451373	-0.322072	0.650528	0.171935	0.846986	-0.290943	0.410371
23283	7.731079	0.416617	-5.945910	-0.035523	0.022199	-0.077855	-0.449848	-0.323737	0.649863	0.173186	0.847211	-0.290004	0.410045
23284	7.641051	0.401731	-6.053720	-0.092623	0.054294	-0.026659	-0.451478	-0.325357	0.649230	0.175295	0.846588	-0.290234	0.410274
23285	7.815538	0.610864	-6.010585	-0.121134	0.061873	0.002710	-0.454333	-0.328562	0.647139	0.177564	0.845714	-0.291221	0.410402
23286	8.052386	0.626718	-6.231837	-0.134138	0.036528	-0.002732	-0.453883	-0.334221	0.642807	0.180075	0.844939	-0.292259	0.410166
23287	7.734574	0.809746	-5.972455	-0.124048	0.012378	-0.032068	-0.453183	-0.336903	0.640302	0.182396	0.844652	-0.292849	0.409309
23288	7.551620	0.669352	-5.894087	-0.143418	0.056085	-0.008380	-0.454651	-0.340870	0.639113	0.185222	0.843704	-0.293788	0.409323
23289	7.816614	0.730910	-5.922911	-0.112402	0.022906	-0.008198	-0.453396	-0.344235	0.636149	0.187213	0.843222	-0.294642	0.408795
23290	7.803492	0.654844	-6.029166	-0.073103	0.059258	-0.048572	-0.455025	-0.347028	0.633797	0.189199	0.842737	-0.294311	0.409121
23291	7.863899	0.600460	-5.983484	-0.073573	0.063118	-0.066925	-0.457871	-0.350286	0.632801	0.191246	0.842410	-0.293706	0.409277
23292	7.846303	0.831763	-5.865409	-0.027661	0.031934	-0.055736	-0.456196	-0.353709	0.630929	0.192363	0.842357	-0.292985	0.409379
23293	7.871507	0.975960	-5.783309	0.023154	0.049334	-0.072149	-0.456212	-0.352457	0.631005	0.192751	0.842537	-0.291545	0.409854
23294	7.799508	0.839428	-5.689746	0.037969	0.053314	-0.031789	-0.456197	-0.353835	0.630647	0.192690	0.842419	-0.290606	0.410791
23295	7.745210	1.076172	-5.956627	-0.022385	0.011524	0.008553	-0.455937	-0.353496	0.629291	0.192971	0.842261	-0.291040	0.410675
23296	7.861838	0.898051	-5.754478	-0.092533	0.030407	0.190068	-0.459089	-0.353462	0.629597	0.193151	0.840528	-0.294995	0.411319
23297	8.055265	0.907670	-5.669886	0.009228	-0.008606	0.098619	-0.461469	-0.350560	0.628009	0.192052	0.840118	-0.296755	0.411405
23298	8.181684	1.321781	-5.698476	0.004235	0.020671	-0.021544	-0.461752	-0.350245	0.627344	0.192289	0.840079	-0.296393	0.411635
