# Supplementary material for: Identification of Haptic Based Guiding Using Hard Reins
Source: PLoS One. 2015 Jul 22;10(7):e0132020. doi: 10.1371/journal.pone.0132020 (PMC4511788; doi:10.1371/journal.pone.0132020)
Supplement: S2 File — (ZIP) [file pone.0132020.s002.zip › MotionData2/Subject11/T5/gh5.txt]

// Start Time: 0
// Sample rate: 25.0Hz
// Scenario: 4.0
// Firmware Version: 2.6.1
Counter	Acc_X	Acc_Y	Acc_Z	Gyr_X	Gyr_Y	Gyr_Z	Mag_X	Mag_Y	Mag_Z	Quat_w	Quat_x	Quat_y	Quat_z
22594	0.731633	0.074725	9.835749	0.021396	-0.015239	-0.017020	-0.200609	0.440924	-0.632728	0.501121	-0.031305	-0.021221	-0.864551
22595	0.755501	0.122722	9.788641	0.007346	-0.011591	-0.017098	-0.201897	0.439738	-0.632591	0.500798	-0.031463	-0.021643	-0.864721
22596	0.774817	0.115511	9.779120	0.038979	-0.020720	-0.027997	-0.202666	0.439736	-0.633734	0.500546	-0.031458	-0.022715	-0.864840
22597	0.830353	0.096477	9.808173	0.038199	-0.002460	-0.037256	-0.203690	0.438671	-0.634620	0.499897	-0.031143	-0.023596	-0.865203
22598	0.856905	0.086744	9.760282	0.004149	-0.006170	-0.046649	-0.204464	0.437618	-0.633976	0.499306	-0.031225	-0.023931	-0.865532
22599	0.866834	0.026672	9.773932	-0.004664	0.001155	-0.037473	-0.205501	0.437106	-0.632947	0.498628	-0.031282	-0.024036	-0.865918
22600	0.813796	0.026417	9.730232	-0.006564	0.001181	-0.024564	-0.204206	0.436555	-0.633213	0.498465	-0.031353	-0.024100	-0.866008
22601	0.743756	0.055135	9.727581	0.019687	0.015814	-0.028149	-0.205750	0.436562	-0.634222	0.497970	-0.030920	-0.024472	-0.866297
22602	0.692786	0.132251	9.797791	0.007203	0.001225	-0.005124	-0.206263	0.435501	-0.634218	0.498140	-0.030862	-0.024761	-0.866193
22603	0.697800	0.093984	9.859704	0.026470	0.006732	-0.002265	-0.203938	0.434547	-0.633599	0.498093	-0.030527	-0.025320	-0.866216
22604	0.686012	0.038679	9.873219	0.008858	0.003091	0.012420	-0.205355	0.434820	-0.634609	0.498598	-0.030428	-0.025610	-0.865920
22605	0.668783	0.113170	9.859702	-0.014022	-0.002397	0.020614	-0.205093	0.433485	-0.634356	0.498918	-0.030661	-0.025537	-0.865730
22606	0.577231	0.103346	9.853909	-0.000039	0.001263	0.021599	-0.204195	0.434017	-0.633469	0.499535	-0.030688	-0.025683	-0.865369
22607	0.712339	0.074489	9.777962	0.045453	0.008654	0.023672	-0.204961	0.432154	-0.633847	0.499950	-0.030132	-0.026519	-0.865124
22608	0.813769	0.031146	9.706297	0.014060	0.008611	0.012445	-0.204964	0.432689	-0.633719	0.500410	-0.029886	-0.026841	-0.864856
22609	0.746195	0.050435	9.758739	0.005201	0.021406	0.021605	-0.204192	0.434011	-0.634108	0.500772	-0.029514	-0.026849	-0.864659
22610	0.811119	0.084262	9.764620	-0.007077	0.004961	0.025261	-0.204447	0.433212	-0.634234	0.501502	-0.029548	-0.026837	-0.864235
22611	0.796842	0.045808	9.783149	-0.003491	0.002205	0.019747	-0.203786	0.431586	-0.636027	0.501815	-0.029599	-0.026884	-0.864050
22612	0.750768	0.103401	9.769125	-0.049005	0.010362	0.013962	-0.202893	0.433187	-0.635012	0.502374	-0.029953	-0.026101	-0.863737
22613	0.774608	0.161350	9.818163	-0.024580	-0.004210	0.023335	-0.203422	0.434277	-0.633348	0.502734	-0.030329	-0.025846	-0.863522
22614	0.781881	0.151668	9.796494	-0.013879	0.002148	0.002153	-0.204711	0.435081	-0.634486	0.503062	-0.030468	-0.025759	-0.863329
22615	0.774661	0.146637	9.736353	-0.032341	0.014023	0.006657	-0.202787	0.437470	-0.633606	0.503138	-0.030599	-0.025199	-0.863296
22616	0.759815	0.228465	9.756562	-0.018462	0.010404	0.015957	-0.203558	0.436675	-0.633856	0.503774	-0.030646	-0.024944	-0.862931
22617	0.731202	0.166172	9.846627	0.007016	0.015895	0.012387	-0.203171	0.436938	-0.633859	0.503974	-0.030349	-0.025045	-0.862822
22618	0.779618	0.123001	9.856074	0.001911	-0.002407	0.003164	-0.203041	0.436934	-0.634115	0.504359	-0.030407	-0.025277	-0.862588
22619	0.793821	0.175789	9.808944	0.000072	0.003090	0.006836	-0.202524	0.436132	-0.633609	0.504452	-0.030398	-0.025395	-0.862531
22620	0.750508	0.156161	9.721860	0.005363	0.008560	-0.000528	-0.203548	0.435066	-0.634623	0.504730	-0.030231	-0.025576	-0.862368
22621	0.794045	0.127603	9.786670	0.014147	0.004920	0.001370	-0.202772	0.434261	-0.634246	0.504738	-0.030047	-0.025922	-0.862360
22622	0.784659	0.074766	9.817042	0.008921	0.008568	0.002263	-0.203032	0.434267	-0.633861	0.505118	-0.029844	-0.026165	-0.862137
22623	0.789505	0.070014	9.831422	-0.003270	0.001231	-0.002402	-0.203287	0.434794	-0.634881	0.505049	-0.029899	-0.026248	-0.862173
22624	0.828021	0.079600	9.798314	-0.001614	-0.005133	0.006847	-0.203156	0.434127	-0.634754	0.505490	-0.030041	-0.026444	-0.861904
22625	0.784634	0.079537	9.805109	-0.015580	0.004884	0.001221	-0.203799	0.433598	-0.635005	0.505478	-0.030164	-0.026274	-0.861912
22626	0.784519	0.103568	9.798244	-0.020760	0.006683	-0.008038	-0.205092	0.434411	-0.635122	0.505608	-0.030289	-0.026028	-0.861839
22627	0.789248	0.125426	9.856197	-0.015551	0.019490	-0.004341	-0.204063	0.434672	-0.634619	0.505507	-0.030158	-0.025714	-0.861912
22628	0.774885	0.103697	9.841358	-0.029470	0.020367	-0.012718	-0.203030	0.434792	-0.634755	0.505601	-0.030133	-0.025184	-0.861873
22629	0.779751	0.094067	9.836469	-0.027662	0.013960	-0.017313	-0.203294	0.435470	-0.633986	0.505267	-0.030214	-0.024724	-0.862080
22630	0.745905	0.113080	9.788417	-0.031290	0.003016	-0.006242	-0.202780	0.436528	-0.634373	0.505439	-0.030510	-0.024333	-0.861980
22631	0.724029	0.151543	9.793552	-0.021814	0.013107	0.005786	-0.203039	0.435871	-0.633605	0.505505	-0.030557	-0.023970	-0.861949
22632	0.760285	0.132518	9.836826	-0.019004	0.013072	-0.009887	-0.203439	0.438020	-0.632707	0.505589	-0.030555	-0.023690	-0.861908
22633	0.714727	0.079321	9.782852	-0.041927	-0.002444	0.009403	-0.203050	0.438938	-0.633859	0.505698	-0.031074	-0.023135	-0.861840
22634	0.753111	0.117873	9.778951	-0.028032	0.019528	0.015899	-0.202802	0.439487	-0.632073	0.506234	-0.031064	-0.022619	-0.861539
22635	0.743705	0.069889	9.821392	0.003561	0.001275	0.014243	-0.202539	0.439209	-0.632842	0.506456	-0.031060	-0.022809	-0.861404
22636	0.721979	0.077095	9.830891	-0.015583	0.003047	0.002144	-0.202526	0.438124	-0.634630	0.506736	-0.031203	-0.022683	-0.861238
22637	0.779835	0.074707	9.802596	-0.033069	0.006687	-0.000716	-0.201371	0.438521	-0.633617	0.506680	-0.031469	-0.022197	-0.861274
22638	0.794431	0.048414	9.843165	-0.020747	0.006690	-0.004344	-0.202544	0.439880	-0.632458	0.506849	-0.031599	-0.021949	-0.861176
22639	0.830733	0.017173	9.831066	-0.024235	-0.004270	-0.002496	-0.201639	0.440399	-0.632976	0.506763	-0.031968	-0.021729	-0.861218
22640	0.818562	0.041115	9.804887	-0.038281	0.008510	-0.002588	-0.202544	0.440014	-0.632458	0.506928	-0.032246	-0.021159	-0.861125
22641	0.852171	0.070026	9.798405	-0.031302	0.001216	-0.000695	-0.203974	0.441506	-0.631552	0.506870	-0.032596	-0.020766	-0.861155
22642	0.799110	0.077201	9.817211	-0.034901	0.004883	0.008507	-0.202687	0.443089	-0.631945	0.507240	-0.032907	-0.020284	-0.860937
22643	0.794469	0.036033	9.739787	-0.061237	0.017667	0.013894	-0.203213	0.444438	-0.631046	0.507420	-0.033285	-0.019203	-0.860842
22644	0.750839	0.083795	9.663245	-0.077114	0.023147	0.019339	-0.203490	0.446862	-0.629128	0.507928	-0.033716	-0.017801	-0.860556
22645	0.731636	0.064314	9.605190	-0.089486	0.035039	0.028488	-0.201303	0.448973	-0.629144	0.508344	-0.034084	-0.016054	-0.860330
22646	0.642495	0.054511	9.604220	-0.099089	0.039576	0.024738	-0.201060	0.452180	-0.628379	0.509087	-0.034456	-0.014110	-0.859909
22647	0.630496	0.047631	9.709618	-0.080914	0.048787	0.048810	-0.198616	0.454290	-0.628142	0.509858	-0.034499	-0.012359	-0.859478
22648	0.693830	-0.086481	9.847536	-0.072087	0.052463	0.054393	-0.197074	0.455215	-0.627387	0.511132	-0.034384	-0.010728	-0.858747
22649	0.742590	-0.204391	9.807936	-0.098175	0.048759	0.043200	-0.197222	0.458698	-0.626108	0.511791	-0.034605	-0.008686	-0.858369
22650	0.920631	-0.131689	9.861019	-0.075320	0.064313	0.031297	-0.193617	0.461196	-0.625880	0.512653	-0.034317	-0.006893	-0.857882
22651	1.060722	-0.183666	10.056007	-0.019291	0.056186	0.043597	-0.194143	0.463472	-0.625619	0.513370	-0.033619	-0.006147	-0.857486
22652	1.201312	-0.346777	10.110235	0.035205	0.048925	0.034668	-0.191042	0.463170	-0.625771	0.514166	-0.032465	-0.006397	-0.857052
22653	1.216112	-0.411134	10.275080	0.038897	0.054376	0.024528	-0.189488	0.462746	-0.626422	0.514592	-0.031233	-0.006696	-0.856840
22654	1.196744	-0.399653	10.126252	0.033892	0.045162	-0.005938	-0.188458	0.462739	-0.625920	0.514585	-0.030152	-0.006984	-0.856881
22655	1.235535	-0.447770	10.101938	0.000919	0.063336	-0.035662	-0.188443	0.461518	-0.627963	0.513956	-0.029187	-0.006590	-0.857295
22656	1.211390	-0.440717	10.068210	-0.034894	0.061444	-0.045070	-0.187148	0.461762	-0.628867	0.513192	-0.028529	-0.005552	-0.857781
22657	1.259979	-0.525145	9.971474	-0.023117	0.074162	-0.085630	-0.186116	0.462945	-0.629513	0.511690	-0.027662	-0.004676	-0.858712
22658	1.120419	-0.583688	9.815742	0.013813	0.108856	-0.111339	-0.184442	0.464127	-0.629526	0.509809	-0.025684	-0.004026	-0.859895
22659	1.120554	-0.617818	9.683258	0.173404	0.129058	-0.145628	-0.183258	0.460891	-0.631580	0.507370	-0.021901	-0.006002	-0.861429
22660	1.101483	-0.671496	9.473516	0.262575	0.147455	-0.141509	-0.181660	0.453227	-0.635682	0.505057	-0.016723	-0.009256	-0.862875
22661	1.211149	-0.405962	9.679874	0.222261	0.154723	-0.143582	-0.178757	0.443934	-0.641199	0.502645	-0.012045	-0.011815	-0.864328
22662	1.121620	-0.323514	9.925008	0.097959	0.147259	-0.138673	-0.176791	0.439350	-0.643770	0.500292	-0.008526	-0.012225	-0.865728
22663	0.668214	-0.266103	10.094391	0.022782	0.137932	-0.150136	-0.175097	0.437977	-0.645700	0.497699	-0.006170	-0.011503	-0.867252
22664	0.722696	-0.084920	9.583813	-0.093196	0.147029	-0.135972	-0.174850	0.440380	-0.645317	0.495345	-0.004563	-0.008603	-0.868642
22665	0.596474	0.081661	9.128946	-0.119885	0.154366	-0.121360	-0.171758	0.443539	-0.646234	0.493220	-0.003363	-0.005252	-0.869883
22666	0.460615	0.285005	9.581755	-0.140509	0.172704	-0.069831	-0.168674	0.446449	-0.645364	0.491996	-0.001785	-0.001271	-0.870595
22667	0.701770	0.292799	10.313753	-0.144783	0.181867	-0.051408	-0.163528	0.451727	-0.645657	0.491067	-0.000368	0.002755	-0.871118
22668	0.451984	0.104899	10.380791	-0.141246	0.147125	-0.040263	-0.161089	0.454908	-0.645037	0.490338	0.000758	0.006498	-0.871508
22669	0.203379	0.155844	9.947163	-0.069569	0.052152	-0.039761	-0.159812	0.457306	-0.644024	0.489611	0.000649	0.007917	-0.871905
22670	0.209245	0.423581	9.451745	0.054139	-0.006078	-0.005827	-0.160469	0.459189	-0.643252	0.489496	0.001024	0.006751	-0.871979
22671	0.239093	0.738815	9.466044	0.174302	-0.027746	0.044637	-0.161859	0.457291	-0.647839	0.490244	0.001933	0.003087	-0.871577
22672	0.321781	1.103008	9.697535	0.227540	-0.027447	0.139024	-0.162870	0.451431	-0.647833	0.492635	0.003646	-0.001316	-0.870227
22673	0.148720	0.999248	9.704065	0.249682	0.018401	0.199975	-0.159739	0.445903	-0.650159	0.496063	0.006120	-0.005908	-0.868245
22674	-0.167613	0.606323	9.647601	0.203947	0.033019	0.236644	-0.158664	0.440509	-0.654639	0.500119	0.008642	-0.009314	-0.865863
22675	-0.266881	0.203105	9.972239	0.116633	0.040218	0.247277	-0.156329	0.437415	-0.654531	0.504357	0.010184	-0.011375	-0.863360
22676	0.195131	0.361991	9.738765	0.071438	-0.014676	0.209307	-0.152314	0.434566	-0.654819	0.507926	0.010559	-0.012962	-0.861239
22677	-0.307086	0.533715	9.599679	0.025703	-0.053156	0.215569	-0.152436	0.433096	-0.655202	0.511589	0.009589	-0.014385	-0.859056
22678	-0.721624	0.533986	9.919832	0.070872	-0.067700	0.260100	-0.152300	0.430960	-0.655076	0.515993	0.009033	-0.016508	-0.856386
22679	-0.452310	0.171966	10.118879	0.180290	-0.078673	0.203477	-0.153056	0.427224	-0.655966	0.519385	0.009265	-0.020797	-0.854237
22680	-0.377413	0.109891	9.509075	0.244101	-0.089765	0.106004	-0.155353	0.419778	-0.655823	0.521083	0.010181	-0.026082	-0.853046
22681	-0.328624	1.041396	10.348237	0.160015	-0.060698	0.087022	-0.159063	0.411803	-0.656819	0.522472	0.010591	-0.029788	-0.852070
22682	-0.410597	1.038283	10.189020	0.086873	-0.053359	0.129092	-0.160585	0.406997	-0.658852	0.524592	0.010471	-0.032016	-0.850687
22683	-0.561732	0.339837	9.328170	0.274970	-0.080721	0.059062	-0.161980	0.399810	-0.658461	0.525449	0.011814	-0.037843	-0.849901
22684	-0.574654	0.012511	9.285058	0.413593	-0.121041	-0.040753	-0.166572	0.386767	-0.660218	0.524530	0.014094	-0.046297	-0.850015
22685	-0.322846	-0.217365	9.447392	0.363913	-0.135918	-0.127714	-0.170888	0.369980	-0.662490	0.522081	0.015611	-0.054073	-0.851037
22686	-0.417284	0.362954	8.969823	0.012287	-0.130987	-0.207052	-0.174981	0.360279	-0.663100	0.518394	0.013695	-0.055747	-0.853213
22687	-0.023402	0.645943	8.487841	-0.285280	-0.085619	-0.247384	-0.179384	0.361147	-0.661150	0.514108	0.009465	-0.051847	-0.856105
22688	0.171056	0.346778	9.524715	-0.245805	-0.063801	-0.289661	-0.181603	0.364134	-0.658450	0.509135	0.006106	-0.048401	-0.859303
22689	-0.365491	0.654151	9.680027	-0.145942	-0.094906	-0.311294	-0.185349	0.365901	-0.659441	0.503666	0.003222	-0.046925	-0.862617
22690	0.199370	0.997306	9.810117	-0.061918	-0.094754	-0.318248	-0.189105	0.364638	-0.656347	0.498156	0.001224	-0.046953	-0.865814
22691	0.615809	1.144637	10.444902	-0.032191	-0.123880	-0.290364	-0.193893	0.365772	-0.655032	0.492971	-0.001033	-0.047741	-0.868735
22692	-0.011551	0.773178	10.515444	-0.020014	-0.136699	-0.264449	-0.198026	0.364627	-0.653978	0.488363	-0.003390	-0.048909	-0.871262
22693	0.168766	0.900984	11.205355	0.068716	-0.160409	-0.273199	-0.201618	0.359058	-0.654463	0.483408	-0.005285	-0.051787	-0.873846
22694	0.906568	0.843459	10.837013	0.155533	-0.202253	-0.285579	-0.208699	0.352871	-0.653899	0.478293	-0.007061	-0.056652	-0.876343
22695	1.058283	1.345858	9.940625	0.114884	-0.195861	-0.307952	-0.216426	0.347750	-0.654096	0.472644	-0.009102	-0.060705	-0.879113
22696	0.991429	1.195316	9.570671	0.092938	-0.136484	-0.315529	-0.220535	0.340597	-0.653428	0.466981	-0.010283	-0.063847	-0.881899
22697	1.284279	1.960586	9.490530	0.036458	-0.050367	-0.233836	-0.224919	0.338249	-0.652884	0.462761	-0.010603	-0.065189	-0.884020
22698	0.870629	1.263202	9.796107	0.124994	0.015728	-0.119960	-0.226061	0.334778	-0.654409	0.460709	-0.009058	-0.067440	-0.884939
22699	0.317681	0.943652	9.527253	0.161127	0.030486	-0.056123	-0.225774	0.328891	-0.655690	0.459748	-0.007017	-0.070195	-0.885243
22700	0.392732	0.860895	9.200376	0.049083	0.019417	-0.061277	-0.223442	0.327525	-0.656220	0.458753	-0.006180	-0.071055	-0.885697
22701	-0.109852	0.602129	9.091252	-0.045294	-0.010020	-0.069098	-0.222660	0.328561	-0.658524	0.457473	-0.006708	-0.070480	-0.886401
22702	-1.535975	0.408511	8.873618	0.002353	-0.050498	-0.116828	-0.222794	0.329103	-0.657885	0.455849	-0.007424	-0.071164	-0.887176
22703	-0.923063	1.295490	9.026183	-0.196906	-0.076154	-0.093823	-0.226546	0.330483	-0.657471	0.454004	-0.010364	-0.068411	-0.888309
22704	0.320371	1.411791	9.953865	-0.244837	-0.092481	-0.070014	-0.227230	0.338116	-0.655419	0.452949	-0.014156	-0.065081	-0.889045
22705	0.956443	1.470557	9.886221	-0.064723	-0.095783	-0.046924	-0.230742	0.342312	-0.653347	0.451934	-0.016301	-0.064865	-0.889541
22706	1.164043	1.424259	10.295530	0.159056	-0.102718	0.005907	-0.233839	0.341151	-0.652812	0.452350	-0.016718	-0.068790	-0.889026
22707	0.787488	0.524555	10.505013	0.150845	-0.115604	0.006835	-0.234847	0.334621	-0.653063	0.452323	-0.017346	-0.072570	-0.888727
22708	0.169123	-0.232858	10.258209	-0.511102	-0.080199	-0.130376	-0.236151	0.337179	-0.652285	0.449790	-0.023247	-0.064416	-0.890505
22709	0.405256	0.291658	10.152561	-1.108961	-0.007785	-0.170447	-0.238354	0.363301	-0.644339	0.446089	-0.033048	-0.044769	-0.893257
22710	0.416808	-0.128200	9.767562	-0.298466	-0.012549	-0.242909	-0.239732	0.381635	-0.640490	0.441613	-0.035766	-0.039873	-0.895605
22711	0.552810	0.149735	9.364706	0.093977	-0.050592	-0.297163	-0.244375	0.380350	-0.640709	0.436286	-0.035511	-0.042144	-0.898119
22712	1.055394	-0.109396	9.267357	0.232528	-0.097895	-0.299123	-0.246927	0.372239	-0.640693	0.431037	-0.035039	-0.047549	-0.900399
22713	0.644375	-0.839288	9.913322	0.330576	-0.112826	-0.415799	-0.253971	0.360679	-0.643707	0.423627	-0.033753	-0.054636	-0.903558
22714	0.241759	-1.335749	9.878602	0.102926	-0.080628	-0.570194	-0.259093	0.350188	-0.644309	0.413282	-0.033769	-0.057720	-0.908144
22715	0.519768	-0.993354	9.953201	-0.005930	-0.035431	-0.736020	-0.265520	0.342650	-0.644645	0.399808	-0.033549	-0.058131	-0.914138
22716	0.851369	-0.766002	10.120292	0.078114	-0.057690	-0.915524	-0.274258	0.332862	-0.645729	0.382981	-0.032970	-0.060782	-0.921165
22717	-0.092155	-0.031188	10.294600	0.386305	-0.101486	-0.963806	-0.281939	0.315862	-0.646315	0.365260	-0.030652	-0.068939	-0.927843
22718	2.193595	-0.244957	8.356829	0.430355	-0.157769	-1.018747	-0.291275	0.295123	-0.649059	0.346300	-0.029090	-0.078838	-0.934352
22719	-0.302567	3.172481	10.267958	-0.226937	-0.131252	-0.915347	-0.299503	0.285872	-0.649254	0.328776	-0.031638	-0.075713	-0.940836
22720	1.534769	1.546908	10.773535	0.533702	-0.281763	-0.848361	-0.309009	0.271046	-0.647908	0.312645	-0.032210	-0.088279	-0.945210
22721	1.503171	1.058086	9.943142	0.384007	-0.358856	-0.930182	-0.324631	0.237315	-0.649077	0.294589	-0.034962	-0.098071	-0.949935
22722	1.187741	1.463816	9.187448	-0.639077	-0.286822	-0.924423	-0.335737	0.231613	-0.644395	0.275913	-0.042428	-0.088391	-0.956169
22723	1.208079	1.247923	9.352618	-0.668915	-0.195437	-0.909940	-0.345728	0.239898	-0.640865	0.257518	-0.048282	-0.077153	-0.961978
22724	0.971441	0.329634	9.673552	-0.256600	-0.186231	-1.031502	-0.354637	0.236552	-0.638370	0.237072	-0.051665	-0.074302	-0.967268
22725	0.924083	0.099286	8.465015	-0.381471	-0.118843	-1.104201	-0.364296	0.227867	-0.636893	0.215074	-0.054185	-0.068276	-0.972700
22726	0.998448	-0.312547	8.983162	-0.609927	-0.053461	-1.158970	-0.371169	0.231179	-0.633518	0.191711	-0.056336	-0.058020	-0.978114
22727	0.258924	-0.407106	9.195747	-0.751280	-0.041054	-1.202185	-0.376083	0.230985	-0.631691	0.167232	-0.058680	-0.044398	-0.983168
22728	0.701599	0.300057	9.622616	-0.916357	0.011888	-1.175438	-0.382017	0.227330	-0.630114	0.142970	-0.060538	-0.027846	-0.987481
22729	0.751053	0.048524	9.900366	-0.850159	0.021228	-1.117887	-0.385407	0.231935	-0.627020	0.119830	-0.061988	-0.011914	-0.990786
22730	0.553458	0.046663	10.174510	-0.614170	0.100346	-0.995003	-0.389172	0.233606	-0.624181	0.099334	-0.061323	-0.000871	-0.993162
22731	1.047124	0.645667	9.894701	-0.529641	0.089576	-0.993642	-0.389690	0.234674	-0.624687	0.078931	-0.060651	0.008987	-0.994993
22732	1.132823	0.874443	9.917910	-0.576326	0.034997	-0.878441	-0.391492	0.232300	-0.623908	0.060722	-0.061120	0.019311	-0.996095
22733	0.783962	0.250262	10.489133	-0.376954	0.022961	-0.624529	-0.392383	0.229238	-0.624157	0.047805	-0.061446	0.026367	-0.996616
22734	1.038451	0.496210	11.214994	-0.040094	-0.000134	-0.500976	-0.396362	0.222346	-0.623874	0.037762	-0.061864	0.026423	-0.997020
22735	0.895035	1.195565	9.699382	-0.071304	0.036830	-0.367394	-0.397617	0.214606	-0.625400	0.030322	-0.061456	0.027567	-0.997268
22736	1.459768	1.062958	9.986008	-0.217151	0.048125	-0.199235	-0.398268	0.217539	-0.626415	0.026058	-0.060855	0.031557	-0.997307
22737	1.058364	0.337823	10.610527	-0.162141	-0.004506	-0.029051	-0.398791	0.219410	-0.626665	0.025273	-0.061131	0.034783	-0.997203
22738	1.584971	0.077204	10.064558	-0.089838	-0.056987	0.103410	-0.399444	0.220096	-0.625510	0.027282	-0.062361	0.036547	-0.997011
22739	2.121773	-0.288241	9.810029	0.088191	-0.136917	0.186615	-0.402679	0.221867	-0.625484	0.031198	-0.065027	0.034914	-0.996784
22740	1.399953	-0.579346	9.515996	0.187932	-0.156993	0.190832	-0.405909	0.219920	-0.623544	0.035394	-0.068024	0.031190	-0.996568
22741	1.014223	-0.607417	8.566353	-0.012051	-0.129782	0.189775	-0.409662	0.220773	-0.622493	0.039226	-0.070621	0.031554	-0.996232
22742	1.622712	-0.317312	8.633702	-0.150494	-0.036634	0.185247	-0.409438	0.227196	-0.620449	0.042768	-0.071470	0.034656	-0.995923
22743	1.779579	-0.313448	9.672075	0.113931	0.045911	0.207678	-0.410349	0.228942	-0.620313	0.047018	-0.070456	0.032645	-0.995871
22744	1.894584	-0.153425	9.973008	0.613219	0.079488	0.260907	-0.407198	0.219930	-0.624045	0.053101	-0.068237	0.020739	-0.996039
22745	2.016019	0.143488	9.500679	0.678969	0.041133	0.222534	-0.405835	0.203613	-0.626361	0.058416	-0.066774	0.007430	-0.996029
22746	1.485447	-0.296793	9.789570	0.469487	0.033411	0.191950	-0.404226	0.191292	-0.629061	0.062907	-0.065642	-0.001759	-0.995857
22747	1.508718	-0.108095	10.087649	0.148746	0.142780	0.215985	-0.401364	0.187243	-0.630490	0.067384	-0.062800	-0.004384	-0.995739
22748	1.542890	-0.191698	10.240404	-0.008232	0.201865	0.159729	-0.398366	0.185036	-0.634472	0.070595	-0.058916	-0.003878	-0.995756
22749	1.278525	-0.366096	10.043481	-0.026345	0.178679	0.045235	-0.392939	0.186557	-0.636430	0.071455	-0.055589	-0.003154	-0.995889
22750	1.201082	-0.324913	9.469706	0.007430	0.165760	-0.030250	-0.389306	0.186217	-0.639778	0.070910	-0.052386	-0.003230	-0.996101
22751	1.126790	0.077823	9.105040	-0.016898	0.147341	-0.083890	-0.384901	0.186140	-0.642622	0.069206	-0.049666	-0.002872	-0.996361
22752	1.185771	-0.152279	9.313575	-0.086668	0.143589	-0.087919	-0.382814	0.183956	-0.645321	0.067405	-0.047031	-0.001164	-0.996616
22753	1.261630	0.122521	9.435742	-0.111555	0.158945	-0.150837	-0.379441	0.181371	-0.646498	0.064271	-0.044224	0.001029	-0.996952
22754	1.276214	0.114349	9.850986	-0.008479	0.187221	-0.205736	-0.374508	0.178085	-0.649475	0.060178	-0.040618	0.001127	-0.997360
22755	1.098178	0.052230	10.078866	0.156620	0.178107	-0.249191	-0.371621	0.170545	-0.653077	0.055303	-0.037114	-0.002104	-0.997777
22756	0.723157	0.334223	9.752903	0.121742	0.132243	-0.289929	-0.367204	0.165410	-0.654646	0.049650	-0.034441	-0.004731	-0.998161
22757	0.759176	0.363147	9.748845	-0.060267	0.102796	-0.293574	-0.364323	0.157218	-0.656716	0.043728	-0.032651	-0.003773	-0.998503
22758	0.712840	0.494404	10.172675	-0.169419	0.143020	-0.228676	-0.361457	0.152236	-0.658017	0.039062	-0.030040	-0.000539	-0.998785
22759	0.840500	0.511238	10.097299	-0.106442	0.117537	-0.222776	-0.357309	0.152157	-0.661370	0.034519	-0.028008	0.001362	-0.999011
22760	0.488936	0.436101	10.136167	-0.001666	0.062850	-0.187101	-0.354970	0.148394	-0.661518	0.030815	-0.026875	0.001209	-0.999163
22761	0.045362	0.444712	10.098547	-0.012959	0.044690	-0.111470	-0.354569	0.147436	-0.663437	0.028549	-0.026203	0.001219	-0.999248
22762	-0.133267	0.489320	9.881494	-0.034640	0.063071	-0.058087	-0.351979	0.145406	-0.663458	0.027432	-0.025082	0.001792	-0.999307
22763	-0.365012	0.558385	9.813096	-0.036886	0.054009	-0.015643	-0.349891	0.140968	-0.664626	0.027069	-0.024180	0.002297	-0.999338
22764	0.015546	0.621767	9.836737	0.034738	0.015814	0.006940	-0.350908	0.137901	-0.665513	0.027321	-0.023963	0.001489	-0.999338
22765	0.147719	0.188278	9.615880	0.096682	-0.077408	-0.031335	-0.351158	0.134576	-0.664746	0.026712	-0.025588	-0.000783	-0.999315
22766	0.248979	0.188876	9.732039	0.037898	-0.152334	-0.001982	-0.353479	0.133138	-0.664345	0.026946	-0.028729	-0.001753	-0.999222
22767	0.435104	0.585939	9.667340	0.109906	-0.164899	0.042690	-0.357605	0.131450	-0.664186	0.027824	-0.032082	-0.004317	-0.999089
22768	0.772475	0.603247	9.608328	0.461462	-0.168944	0.077714	-0.362879	0.121269	-0.660701	0.029889	-0.035320	-0.013713	-0.998835
22769	0.552239	1.295253	9.505570	0.579754	-0.147737	0.105926	-0.365275	0.104096	-0.659285	0.032336	-0.038067	-0.025662	-0.998422
22770	0.673220	1.188860	9.274796	0.320173	-0.131419	0.151666	-0.371442	0.090989	-0.655795	0.035561	-0.040675	-0.032149	-0.998022
22771	0.872329	0.886511	9.378019	0.117201	-0.104182	0.160769	-0.375054	0.086784	-0.653215	0.038758	-0.042891	-0.034817	-0.997720
22772	0.964233	0.829602	9.565289	0.040144	-0.084131	0.172350	-0.378802	0.086699	-0.652547	0.042199	-0.044771	-0.035662	-0.997468
22773	1.123875	0.719822	9.728448	-0.031443	-0.056803	0.163649	-0.380742	0.087125	-0.652148	0.045355	-0.046175	-0.035319	-0.997278
22774	1.124162	0.662350	9.804449	-0.066364	-0.023965	0.156040	-0.381918	0.090477	-0.651754	0.048415	-0.046935	-0.034000	-0.997144
22775	1.203340	0.728949	9.537308	-0.068648	0.010888	0.192893	-0.383218	0.093423	-0.652254	0.052165	-0.047059	-0.032814	-0.996989
22776	0.922179	0.555978	9.767470	-0.079492	0.040178	0.238932	-0.383750	0.099287	-0.653524	0.056908	-0.046609	-0.031090	-0.996806
22777	0.811295	0.560918	9.869711	-0.140373	0.084074	0.284695	-0.381182	0.104321	-0.654308	0.062466	-0.045406	-0.028289	-0.996612
22778	0.685383	0.675717	9.747739	-0.269300	0.118677	0.293208	-0.380952	0.113779	-0.655710	0.068146	-0.043653	-0.022635	-0.996463
22779	0.753220	0.614226	10.016324	-0.317896	0.113059	0.265287	-0.377879	0.124923	-0.658794	0.073167	-0.042075	-0.016276	-0.996299
22780	0.614812	0.315399	9.938838	-0.208914	0.071048	0.238227	-0.376101	0.136354	-0.661356	0.077801	-0.041152	-0.011939	-0.996048
22781	0.423125	0.058945	9.621437	-0.087287	0.032812	0.248140	-0.376116	0.141945	-0.662630	0.082644	-0.040795	-0.010291	-0.995691
22782	0.549314	-0.092545	10.268524	-0.010710	0.034669	0.239300	-0.376001	0.146476	-0.663140	0.087460	-0.040280	-0.009957	-0.995304
22783	0.589558	0.066621	10.362337	-0.032927	-0.002052	0.183864	-0.374977	0.147676	-0.662126	0.091058	-0.040498	-0.009479	-0.994977
22784	0.609835	0.343896	9.833586	-0.231768	-0.035393	0.077692	-0.377582	0.153047	-0.661592	0.092444	-0.041748	-0.005001	-0.994830
22785	0.460130	0.385893	9.539962	-0.280202	-0.070354	0.007356	-0.379283	0.159733	-0.662087	0.092314	-0.043728	0.000118	-0.994769
22786	0.518234	0.322667	9.306806	-0.206677	-0.104978	0.007790	-0.382018	0.164577	-0.661041	0.092326	-0.046308	0.003909	-0.994644
22787	0.511513	0.219605	9.420504	-0.098296	-0.104804	0.034183	-0.386681	0.168897	-0.661258	0.092889	-0.048610	0.005353	-0.994475
22788	0.228932	0.352617	9.791752	-0.022982	-0.097481	0.032686	-0.389925	0.170553	-0.659316	0.093559	-0.050698	0.005528	-0.994307
22789	0.178032	-0.084198	10.111568	0.079297	-0.112125	-0.004597	-0.393679	0.169288	-0.656478	0.093526	-0.052764	0.003378	-0.994212
22790	0.338908	-0.458925	10.175019	0.083732	-0.101320	-0.075630	-0.394048	0.165415	-0.657243	0.092140	-0.054736	0.001311	-0.994240
22791	0.006560	-0.543154	9.654709	-0.083905	-0.092537	-0.139252	-0.399731	0.164024	-0.655922	0.089250	-0.056661	0.002347	-0.994394
22792	0.292153	-0.801058	9.339341	-0.183916	-0.070811	-0.202522	-0.401806	0.164064	-0.654118	0.085027	-0.058516	0.005516	-0.994644
22793	0.408221	-0.867278	9.603510	-0.143855	-0.070906	-0.255842	-0.405176	0.165451	-0.652558	0.079750	-0.060084	0.007719	-0.994972
22794	0.570111	-0.425551	9.952032	-0.105696	-0.061657	-0.230764	-0.406980	0.163212	-0.651651	0.075059	-0.061626	0.009314	-0.995229
22795	0.751030	0.066422	10.210233	0.007749	-0.050505	-0.212692	-0.407883	0.162293	-0.651134	0.070819	-0.062514	0.008589	-0.995491
22796	0.847188	0.618899	9.921262	0.075414	-0.017443	-0.195808	-0.410055	0.156444	-0.651375	0.067028	-0.062900	0.006688	-0.995744
22797	1.047162	0.654230	10.288443	0.172391	0.012212	-0.077230	-0.410293	0.150843	-0.651248	0.065676	-0.062275	0.002881	-0.995892
22798	1.095088	0.722358	10.486655	0.370817	0.016385	0.043740	-0.410767	0.141229	-0.652525	0.067003	-0.061570	-0.004558	-0.995841
22799	0.872123	0.955987	9.998224	0.334665	-0.019985	0.130351	-0.412032	0.132448	-0.651242	0.069969	-0.061358	-0.011445	-0.995595
22800	0.854334	1.127336	9.467633	0.137310	-0.076550	0.238338	-0.413969	0.130086	-0.649440	0.074849	-0.062855	-0.014122	-0.995112
22801	0.711778	1.194012	9.352032	0.048848	-0.073701	0.322784	-0.415782	0.132765	-0.650446	0.081267	-0.064147	-0.015224	-0.994509
22802	0.602029	0.958348	9.438908	0.134063	-0.067053	0.395198	-0.419546	0.137084	-0.649649	0.089260	-0.065491	-0.017622	-0.993697
22803	0.894592	0.766273	9.376541	0.175578	-0.064976	0.458183	-0.420729	0.141244	-0.648616	0.098518	-0.066412	-0.021090	-0.992693
22804	0.854301	0.614078	9.210822	0.029640	-0.044862	0.522023	-0.422051	0.147148	-0.646815	0.108879	-0.067568	-0.021204	-0.991529
22805	0.770956	0.420923	9.754565	-0.028423	0.022781	0.573306	-0.423123	0.159688	-0.648333	0.120161	-0.067183	-0.020286	-0.990271
22806	0.664942	0.421563	10.003198	0.000599	0.096082	0.647164	-0.421361	0.170091	-0.646810	0.132988	-0.065641	-0.019330	-0.988753
22807	0.699938	0.640803	9.377766	-0.113425	0.085018	0.636450	-0.418825	0.185121	-0.648867	0.145398	-0.064238	-0.016505	-0.987148
22808	0.854709	0.527442	9.200010	-0.234714	0.041197	0.694059	-0.417079	0.203371	-0.650021	0.158776	-0.064431	-0.010996	-0.985149
22809	0.797784	0.343028	9.470509	-0.217700	0.055981	0.762420	-0.413277	0.224532	-0.651319	0.173466	-0.063906	-0.006045	-0.982746
22810	0.956105	0.002254	9.616014	-0.111045	0.087271	0.798926	-0.408693	0.242490	-0.651858	0.188995	-0.062762	-0.002678	-0.979967
22811	1.247767	0.018508	9.978984	-0.158387	0.109223	0.819885	-0.403351	0.265506	-0.652783	0.204805	-0.060996	0.001364	-0.976900
22812	0.931792	-0.438400	10.204841	-0.142246	0.128336	0.808870	-0.395931	0.285032	-0.653472	0.220386	-0.059135	0.005512	-0.973603
22813	1.326661	-0.309733	11.021573	-0.133175	0.067122	0.812702	-0.388764	0.301636	-0.653010	0.235982	-0.058074	0.008866	-0.969980
22814	1.002607	-1.093531	11.329175	-0.002844	-0.035215	0.798775	-0.384437	0.318933	-0.653164	0.251433	-0.058711	0.009536	-0.966045
22815	0.801001	-1.323797	10.234406	-0.185658	-0.097605	0.762892	-0.381405	0.334131	-0.651138	0.265914	-0.061148	0.013099	-0.961966
22816	1.113344	-1.158892	9.034770	-0.419268	-0.064989	0.697075	-0.378930	0.358954	-0.647955	0.278777	-0.064523	0.021521	-0.957944
22817	1.086116	-1.514721	9.106330	-0.211679	-0.066810	0.616929	-0.375411	0.380696	-0.644781	0.290309	-0.066521	0.025628	-0.954274
22818	1.109455	-1.824297	10.011855	0.226484	-0.015234	0.611691	-0.371448	0.389605	-0.643531	0.302261	-0.065260	0.021878	-0.950737
22819	1.310911	-1.617800	9.783818	0.324885	0.061527	0.546545	-0.367303	0.391123	-0.647266	0.313007	-0.061732	0.016483	-0.947599
22820	1.486917	-1.642831	9.396289	0.184100	0.083062	0.428604	-0.360827	0.391278	-0.651403	0.321305	-0.058940	0.013890	-0.945038
22821	1.362201	-1.770131	9.525347	0.183165	0.049956	0.360356	-0.355127	0.391443	-0.655279	0.328288	-0.056633	0.010944	-0.942815
22822	1.048507	-1.701108	9.492187	0.393369	0.018111	0.342997	-0.353028	0.386850	-0.658617	0.335176	-0.053707	0.003880	-0.940615
22823	1.011113	-1.436299	9.572354	0.582323	0.064903	0.336483	-0.349636	0.381712	-0.661710	0.342074	-0.048507	-0.006427	-0.938398
22824	1.205334	-1.214176	9.697289	0.474924	0.191033	0.376347	-0.342975	0.370627	-0.668663	0.349599	-0.041790	-0.013822	-0.935865
22825	1.532086	-0.997860	9.453757	0.096120	0.179400	0.248938	-0.337258	0.367711	-0.673817	0.354358	-0.037848	-0.014250	-0.934235
22826	0.803661	-0.885051	9.803761	-0.226956	0.090085	0.177262	-0.331314	0.368829	-0.675523	0.357521	-0.037894	-0.009393	-0.933089
22827	0.788023	-0.634747	9.850327	-0.330550	0.093672	0.195177	-0.328782	0.379895	-0.673623	0.360898	-0.038586	-0.002450	-0.931804
22828	1.129468	-0.437639	10.312302	0.075843	0.155310	0.173142	-0.323780	0.389708	-0.674169	0.364322	-0.035222	-0.002770	-0.930603
22829	1.121071	-0.208093	9.912220	0.505403	0.139124	0.081201	-0.320100	0.379208	-0.679438	0.366154	-0.029026	-0.011160	-0.930035
22830	1.063106	0.310147	9.549327	0.357184	0.098526	-0.017337	-0.318464	0.365244	-0.686352	0.366163	-0.024640	-0.017251	-0.930065
22831	1.009018	0.562574	10.238798	-0.016813	0.059553	-0.067184	-0.317135	0.358532	-0.688919	0.364898	-0.023726	-0.016636	-0.930596
22832	0.638576	-0.075238	11.056842	-0.197992	-0.023065	-0.084578	-0.316629	0.361991	-0.689432	0.363277	-0.025640	-0.013316	-0.931233
22833	-0.020214	0.066735	10.750269	-0.120663	-0.075277	-0.135817	-0.318724	0.366575	-0.686988	0.360637	-0.027956	-0.011771	-0.932213
22834	0.016957	0.302500	9.328246	-0.117718	-0.052346	-0.148751	-0.324272	0.366894	-0.687965	0.357827	-0.029815	-0.010194	-0.933256
22835	0.331149	1.150270	9.443871	0.042700	-0.031042	-0.125853	-0.326727	0.366659	-0.687435	0.355469	-0.030089	-0.011420	-0.934134
22836	0.158321	1.016829	9.915613	0.196933	-0.093963	-0.112060	-0.330835	0.360829	-0.687916	0.353492	-0.030488	-0.015990	-0.934804
22837	0.557636	0.162947	9.708155	0.111496	-0.139651	-0.095750	-0.336742	0.355266	-0.690425	0.351694	-0.032274	-0.019284	-0.935360
22838	1.011499	0.001479	9.357307	-0.079259	-0.090447	-0.107837	-0.338680	0.353965	-0.689134	0.349597	-0.034552	-0.018663	-0.936077
22839	1.090992	0.000671	9.074822	-0.182105	-0.054121	-0.167473	-0.343462	0.353630	-0.687947	0.346283	-0.036802	-0.015912	-0.937273
22840	1.059800	-0.033359	8.990050	-0.217180	-0.017601	-0.167706	-0.345813	0.359140	-0.686649	0.342996	-0.038653	-0.012242	-0.938461
22841	1.088324	0.074419	9.539057	-0.079131	0.042918	-0.134810	-0.345830	0.363279	-0.686392	0.340386	-0.038411	-0.010741	-0.939439
22842	1.052650	-0.021362	9.688588	0.048308	0.097977	-0.094563	-0.346336	0.360747	-0.686644	0.338718	-0.036293	-0.011210	-0.940121
22843	1.145119	-0.214341	9.477934	0.010017	0.125322	-0.116934	-0.343339	0.358144	-0.690117	0.336525	-0.033924	-0.010812	-0.941001
22844	0.887272	-0.221398	9.674640	-0.086212	0.092272	-0.113690	-0.343333	0.357205	-0.690628	0.334396	-0.032816	-0.008801	-0.941820
22845	0.360288	-0.391442	10.200166	-0.109887	0.081461	0.004319	-0.341262	0.359689	-0.693452	0.334392	-0.032102	-0.006337	-0.941866
22846	0.230847	-0.040987	10.055064	-0.165066	0.077911	0.070473	-0.337920	0.364053	-0.693732	0.335684	-0.031821	-0.002817	-0.941433
22847	0.226518	-0.162723	9.630895	-0.178907	0.049536	0.048308	-0.335749	0.372023	-0.694895	0.336455	-0.032146	0.000770	-0.941150
22848	0.179555	-0.417062	9.847702	-0.028663	0.026969	0.105408	-0.334993	0.375893	-0.694005	0.338498	-0.031904	0.001402	-0.940425
22849	0.408561	-0.416337	9.926653	0.153284	0.067440	0.118272	-0.332404	0.375852	-0.695302	0.340792	-0.029633	-0.001072	-0.939671
22850	0.651669	-0.354267	9.646577	0.134235	0.074703	0.084950	-0.330305	0.371791	-0.698768	0.342538	-0.027388	-0.003191	-0.939099
22851	0.581434	-0.786852	9.807864	-0.061085	0.059725	0.039702	-0.328488	0.372282	-0.701081	0.343229	-0.026743	-0.001710	-0.938870
22852	0.705133	-0.435065	9.905156	-0.227713	0.070567	0.055440	-0.326177	0.375726	-0.701097	0.344231	-0.027056	0.002923	-0.938490
22853	0.819501	-0.166525	9.581172	-0.177270	0.081649	0.061211	-0.324139	0.383044	-0.700855	0.345252	-0.026819	0.006746	-0.938102
22854	0.876589	-0.002620	9.644006	0.146562	0.096620	0.057284	-0.321811	0.384335	-0.702660	0.346634	-0.024060	0.004534	-0.937681
22855	0.632923	-0.459464	9.846538	0.313315	0.038235	0.050846	-0.319961	0.377212	-0.705742	0.347702	-0.021266	-0.001168	-0.937363
22856	0.598867	-0.392011	9.895168	0.181903	0.012526	0.063135	-0.317730	0.371155	-0.708572	0.349270	-0.019838	-0.004625	-0.936801
22857	-0.006380	-0.823657	10.641908	0.231080	0.038086	0.089174	-0.317308	0.366977	-0.712280	0.351005	-0.017620	-0.008729	-0.936167
22858	-0.172655	-0.336680	10.344769	0.180352	0.012340	0.047401	-0.315340	0.361727	-0.714724	0.352199	-0.016199	-0.012160	-0.935706
22859	0.358413	-0.507114	10.140924	-0.085222	0.033952	-0.001014	-0.314546	0.359163	-0.716774	0.352133	-0.016254	-0.010361	-0.935751
22860	-0.303083	-0.292139	10.080162	-0.239309	0.073846	-0.025887	-0.314046	0.364358	-0.717159	0.351642	-0.016622	-0.005526	-0.935971
22861	0.210216	0.229645	9.717849	-0.074899	0.100575	-0.050938	-0.312780	0.371545	-0.717549	0.350648	-0.015323	-0.003458	-0.936376
22862	0.647006	0.116805	9.528333	0.198318	0.065298	-0.053166	-0.311712	0.365901	-0.720369	0.349873	-0.012776	-0.006887	-0.936685
22863	0.269248	-0.023076	9.642852	0.229562	0.078146	-0.019813	-0.309484	0.358658	-0.721666	0.349540	-0.009776	-0.010685	-0.936810
22864	0.423431	-0.008659	9.548488	0.231192	0.096475	-0.012444	-0.307251	0.354055	-0.725900	0.349574	-0.006418	-0.014500	-0.936775
22865	0.474115	-0.017818	9.654438	0.260906	0.144041	-0.008674	-0.304226	0.345304	-0.730396	0.349451	-0.001986	-0.018421	-0.936771
22866	0.375415	-0.036557	9.859665	0.291339	0.171298	-0.073170	-0.300404	0.331996	-0.736051	0.348326	0.003220	-0.022837	-0.937090
22867	0.195634	0.256201	9.754087	0.196007	0.178411	-0.105062	-0.295577	0.324692	-0.740561	0.346389	0.007868	-0.025290	-0.937717
22868	0.075042	0.276794	10.209398	0.203894	0.141775	-0.104936	-0.291875	0.319881	-0.744560	0.344739	0.011930	-0.028263	-0.938197
22869	-0.151490	0.266804	10.233545	0.139343	0.101409	-0.123667	-0.290027	0.311567	-0.746494	0.342406	0.014750	-0.030161	-0.938952
22870	-0.040954	0.326036	9.904189	0.004757	0.081112	-0.157536	-0.288964	0.308051	-0.749952	0.339576	0.016332	-0.029799	-0.939964
22871	-0.483344	0.597121	9.944665	-0.017925	0.066337	-0.182577	-0.289069	0.305223	-0.752634	0.336152	0.017462	-0.028951	-0.941201
22872	-0.606952	0.725636	9.611695	-0.035567	0.044380	-0.187254	-0.287638	0.304259	-0.754051	0.332745	0.018096	-0.028067	-0.942425
22873	0.085740	1.049525	9.661103	-0.065301	0.017014	-0.194735	-0.288548	0.306136	-0.754171	0.329070	0.018001	-0.026675	-0.943757
22874	-0.265196	0.863104	10.219245	0.029364	-0.032278	-0.173887	-0.289574	0.303882	-0.753908	0.325897	0.017608	-0.027527	-0.944840
22875	-0.829280	0.861250	10.005144	-0.010149	-0.076248	-0.170346	-0.292146	0.302165	-0.754910	0.322602	0.016134	-0.027807	-0.945989
22876	-0.584102	0.985017	9.476337	-0.139235	-0.032412	-0.158138	-0.295250	0.304063	-0.755396	0.319704	0.014638	-0.025480	-0.947062
22877	-0.350393	1.004480	9.404387	-0.172590	0.018776	-0.156531	-0.296810	0.306089	-0.754744	0.316760	0.013940	-0.022107	-0.948146
22878	-0.120951	0.908594	9.369182	-0.114488	0.051696	-0.187652	-0.296438	0.309559	-0.754362	0.313344	0.014204	-0.019705	-0.949329
22879	0.169520	0.643902	9.176170	-0.041027	0.046393	-0.168788	-0.296951	0.310353	-0.755635	0.310133	0.014857	-0.018682	-0.950394
22880	-0.504605	0.497822	9.760664	0.007580	0.084838	-0.109562	-0.294748	0.308990	-0.756036	0.308221	0.016483	-0.018413	-0.950994
22881	-1.140984	0.534239	10.237539	0.006936	0.099600	-0.019217	-0.291430	0.307143	-0.756434	0.307853	0.018433	-0.018010	-0.951085
22882	-0.785027	0.698247	10.156756	-0.039050	0.108848	0.019304	-0.288320	0.307617	-0.759012	0.308303	0.020179	-0.016752	-0.950927
22883	-0.322352	0.712434	9.815655	-0.065260	0.050406	0.013746	-0.286781	0.309209	-0.758258	0.308571	0.020756	-0.015305	-0.950852
22884	-0.128860	0.562746	9.544147	-0.046046	0.002977	0.025009	-0.286271	0.312661	-0.759409	0.309102	0.020444	-0.014569	-0.950698
22885	-0.047010	0.571410	9.216214	-0.032601	-0.004167	0.071240	-0.286539	0.313213	-0.757875	0.310432	0.020153	-0.014126	-0.950277
22886	0.015717	0.567349	9.399153	0.030018	0.024345	0.116735	-0.284212	0.314770	-0.759680	0.312694	0.020692	-0.014740	-0.949514
22887	0.054033	0.631993	9.981370	0.148641	0.049179	0.157014	-0.282487	0.314301	-0.758557	0.315591	0.022497	-0.017468	-0.948468
22888	-0.135170	0.376931	10.069633	0.089041	0.061926	0.178846	-0.280258	0.309573	-0.761770	0.319011	0.024096	-0.018994	-0.947254
22889	-0.220626	0.081995	9.692679	-0.108578	0.060759	0.159404	-0.277042	0.313008	-0.761666	0.322068	0.024464	-0.016760	-0.946252
22890	-0.078447	0.081576	9.487589	-0.271264	0.048692	0.141995	-0.276037	0.320207	-0.761415	0.324963	0.023515	-0.011529	-0.945364
22891	-0.085363	0.035091	9.966899	-0.236852	0.034057	0.136651	-0.272847	0.329788	-0.760670	0.327627	0.022531	-0.007011	-0.944513
22892	-0.096862	-0.069780	10.258137	-0.090579	-0.027917	0.152255	-0.273391	0.336473	-0.760152	0.330776	0.021315	-0.005696	-0.943451
22893	-0.279056	-0.279243	10.311103	0.047669	-0.027757	0.169570	-0.271869	0.340087	-0.757352	0.333917	0.021008	-0.006944	-0.942343
22894	-0.250178	-0.290564	9.797585	0.016498	-0.024230	0.115886	-0.271589	0.338451	-0.760548	0.336295	0.020572	-0.007611	-0.941501
22895	-0.398084	-0.126432	9.342482	-0.126894	0.019369	0.065248	-0.271992	0.340607	-0.758884	0.337543	0.019985	-0.005180	-0.941084
22896	-0.772259	-0.006643	9.417474	-0.177516	0.039296	0.039098	-0.272135	0.342623	-0.757605	0.338416	0.019449	-0.001739	-0.940794
22897	-0.889992	0.436926	9.763414	-0.079978	0.096106	0.069007	-0.269322	0.349139	-0.756858	0.339713	0.020660	0.000336	-0.940302
22898	-0.890199	0.509005	10.441260	0.085286	0.121919	0.104862	-0.264942	0.352690	-0.757274	0.341774	0.023460	-0.000631	-0.939489
22899	-0.653306	0.367501	10.427086	0.110134	0.105472	0.082880	-0.261817	0.348365	-0.759216	0.343244	0.026169	-0.002088	-0.938879
22900	-0.452028	0.107751	10.324516	0.102660	0.046954	0.062651	-0.257912	0.345083	-0.762824	0.344407	0.027680	-0.003876	-0.938404
22901	-0.704218	-0.085260	10.305056	0.103569	0.004899	0.071950	-0.258670	0.340022	-0.762565	0.345663	0.028453	-0.005880	-0.937909
22902	-0.965368	0.074275	9.978437	-0.011590	0.021272	0.095322	-0.256607	0.339609	-0.761560	0.347463	0.028689	-0.005721	-0.937237
22903	-0.636768	-0.101643	9.695822	-0.049572	0.026649	0.043464	-0.257003	0.342412	-0.761939	0.348271	0.028825	-0.004660	-0.936939
22904	-0.250104	-0.320598	9.456347	0.012619	0.033879	-0.042956	-0.255708	0.341994	-0.762332	0.347478	0.029480	-0.004786	-0.937212
22905	-0.121696	-0.457362	9.484428	0.102502	0.037516	-0.094177	-0.256589	0.337321	-0.763477	0.345616	0.030853	-0.006387	-0.937847
22906	-0.168638	-0.211752	9.583440	0.085179	0.066649	-0.127549	-0.255017	0.333551	-0.765023	0.343197	0.032636	-0.007595	-0.938666
22907	-0.030164	0.072577	9.641521	0.039904	0.095762	-0.168439	-0.251385	0.329240	-0.765054	0.339981	0.034641	-0.007565	-0.939764
22908	-0.169751	0.034510	9.846097	0.078650	0.117656	-0.186741	-0.251102	0.324816	-0.766719	0.336455	0.037342	-0.008263	-0.940923
22909	-0.136968	0.252235	10.185474	0.155920	0.103045	-0.208490	-0.248762	0.319592	-0.765973	0.332387	0.040233	-0.010340	-0.942228
22910	-0.166234	0.329584	10.311092	0.116044	0.082789	-0.245583	-0.247944	0.311284	-0.768410	0.327703	0.042541	-0.011926	-0.943747
22911	-0.524410	0.632055	10.335993	-0.043578	0.033259	-0.227885	-0.248441	0.307940	-0.769812	0.323403	0.042781	-0.010703	-0.945233
22912	-0.668515	0.510611	10.078531	-0.169898	-0.025296	-0.197053	-0.251033	0.308913	-0.768770	0.319819	0.041170	-0.007634	-0.946553
22913	-1.122335	0.651923	10.162683	-0.156405	-0.058136	-0.150814	-0.252854	0.311477	-0.767988	0.317040	0.038949	-0.004945	-0.947599
22914	-0.877652	0.899987	10.106041	-0.108244	-0.070642	-0.074876	-0.254685	0.313926	-0.765290	0.315715	0.036854	-0.003430	-0.948132
22915	-0.695648	0.619427	9.556575	-0.097732	-0.083368	-0.076621	-0.259875	0.318004	-0.763587	0.314290	0.034537	-0.002108	-0.948696
22916	-1.110480	0.146078	9.253250	-0.175900	-0.055995	-0.042902	-0.261182	0.322025	-0.763320	0.313622	0.032293	0.000760	-0.948998
22917	-0.716956	0.511384	8.926026	-0.252628	0.029967	-0.024042	-0.262245	0.328720	-0.762287	0.313288	0.031180	0.005693	-0.949129
22918	-1.120826	0.284756	9.012685	-0.249135	0.123122	-0.024174	-0.260859	0.335265	-0.760251	0.313006	0.031874	0.011062	-0.949152
22919	-1.221658	0.216241	9.435607	-0.159307	0.139752	0.026086	-0.257518	0.340030	-0.760531	0.313534	0.033481	0.014874	-0.948870
22920	-0.553711	0.177778	9.758118	-0.109122	0.110625	0.022718	-0.254686	0.344256	-0.761829	0.314068	0.034823	0.017478	-0.948601
22921	-0.337997	-0.071958	9.761429	-0.154998	0.092239	-0.010690	-0.250451	0.349165	-0.760072	0.313905	0.035523	0.020912	-0.948559
22922	-0.642039	-0.005345	9.721124	-0.201676	0.050172	0.014965	-0.249304	0.354747	-0.761100	0.314434	0.035132	0.024899	-0.948302
22923	-0.992553	0.195217	9.485453	-0.198195	0.024734	0.085142	-0.247779	0.359152	-0.759322	0.316142	0.034333	0.028636	-0.947658
22924	-0.966481	0.291726	9.554253	-0.118446	-0.008788	0.166808	-0.247288	0.364893	-0.758557	0.319514	0.033429	0.030567	-0.946498
22925	-0.558298	0.124532	9.666123	-0.037154	-0.063391	0.204242	-0.247563	0.368772	-0.758043	0.323412	0.032060	0.030567	-0.945221
22926	-0.327964	-0.166744	9.472178	0.003102	-0.064185	0.217393	-0.248099	0.372525	-0.757015	0.327878	0.030911	0.029815	-0.943743
22927	0.128743	0.106134	9.513867	-0.011384	-0.007385	0.250460	-0.248621	0.373999	-0.757010	0.332586	0.030751	0.029624	-0.942106
22928	-0.030355	0.134474	10.156016	-0.065719	0.019965	0.274123	-0.245913	0.375832	-0.757542	0.338209	0.030762	0.030690	-0.940067
22929	-0.676639	0.198581	10.285292	-0.137908	0.039973	0.306921	-0.242846	0.381957	-0.755520	0.344007	0.030656	0.033111	-0.937882
22930	-0.857798	0.285467	10.474430	-0.166290	0.034518	0.345533	-0.239003	0.390192	-0.755291	0.350669	0.030308	0.036108	-0.935312
22931	-0.944905	-0.154977	10.457841	-0.070075	0.025546	0.377431	-0.236316	0.397497	-0.755820	0.357722	0.030471	0.037084	-0.932594
22932	-1.810507	-0.629524	10.066288	-0.140219	0.020831	0.391844	-0.232589	0.402924	-0.756230	0.365108	0.030072	0.039457	-0.929643
22933	-1.519302	-0.538046	9.916679	-0.271405	0.021609	0.372729	-0.228889	0.413042	-0.754594	0.372147	0.028744	0.044189	-0.926676
22934	-0.662008	-0.891621	9.430095	-0.263727	0.030764	0.314667	-0.225845	0.425042	-0.752314	0.378108	0.027556	0.048971	-0.924055
22935	-0.818105	-1.535085	9.174801	-0.142451	0.005239	0.294123	-0.223169	0.433695	-0.751565	0.383586	0.026803	0.051279	-0.921691
22936	-1.557368	-1.172322	9.465806	0.002977	-0.011250	0.265302	-0.219710	0.439807	-0.750440	0.388645	0.026812	0.050846	-0.919593
22937	-1.579435	-0.575041	9.685187	0.090788	-0.020439	0.212201	-0.218799	0.439783	-0.751852	0.392493	0.027342	0.048739	-0.918056
22938	-1.232431	-0.565768	9.381338	0.180538	-0.051472	0.161038	-0.217992	0.433750	-0.753777	0.395441	0.027901	0.044778	-0.916975
22939	-0.928609	-0.584136	9.460720	0.231785	-0.056964	0.120711	-0.219772	0.429340	-0.756319	0.397546	0.028797	0.039850	-0.916264
22940	-2.269552	0.597576	9.709591	0.255552	-0.079056	0.125367	-0.219722	0.420364	-0.759644	0.399767	0.029413	0.034312	-0.915502
22941	-2.902893	1.980634	9.336654	0.412956	-0.067953	0.128828	-0.223545	0.409442	-0.761790	0.401893	0.031715	0.025914	-0.914770
22942	-1.332207	0.162001	9.817836	1.041108	-0.125813	0.043645	-0.226639	0.382184	-0.768419	0.401993	0.037732	0.005671	-0.914847
22943	-1.168423	0.159951	9.123297	0.880814	-0.093055	0.026185	-0.230889	0.352804	-0.775039	0.401719	0.043293	-0.011419	-0.914668
22944	-0.611342	-0.349186	10.451030	-0.096509	-0.054287	-0.115382	-0.233413	0.341057	-0.778090	0.399640	0.041488	-0.010145	-0.915677
22945	-0.685009	-1.043791	11.371853	-0.304156	-0.018047	-0.116470	-0.236559	0.349133	-0.774741	0.397709	0.038884	-0.004740	-0.916675
22946	-1.457777	0.225592	10.196776	0.003906	0.051865	-0.067105	-0.237824	0.344856	-0.776776	0.396451	0.039808	-0.004502	-0.917181
22947	-0.787748	1.271757	10.438512	0.174593	0.125357	-0.029466	-0.237026	0.340826	-0.778572	0.395740	0.043653	-0.006816	-0.917299
22948	-1.491989	1.325886	9.794264	0.296305	0.059778	0.028449	-0.232626	0.339302	-0.779246	0.395985	0.047026	-0.011957	-0.916974
22949	-1.825362	1.473887	9.654020	0.273131	-0.042320	0.155830	-0.233855	0.327800	-0.783073	0.398524	0.048603	-0.017608	-0.915700
22950	-1.453129	1.265979	9.839389	0.219198	-0.120714	0.244298	-0.236420	0.322493	-0.782800	0.402697	0.047989	-0.022977	-0.913786
22951	-1.157656	0.947067	9.264042	0.331443	-0.226545	0.237681	-0.239712	0.308090	-0.785334	0.406551	0.046669	-0.031253	-0.911900
22952	-0.603472	0.965002	8.559026	0.382500	-0.261203	0.191878	-0.245868	0.297210	-0.785801	0.409474	0.044832	-0.040686	-0.910311
22953	-0.552880	1.472009	8.364996	0.280361	-0.208228	0.210639	-0.254769	0.291856	-0.783818	0.412819	0.043427	-0.047873	-0.908517
22954	-0.615388	1.456611	8.822622	-0.147206	-0.082506	0.252571	-0.258783	0.293775	-0.783274	0.417409	0.040410	-0.046254	-0.906641
22955	-0.600129	1.311834	9.387166	-0.634113	0.061410	0.285876	-0.256147	0.311385	-0.780988	0.423071	0.036233	-0.034672	-0.904708
22956	-0.381439	0.949604	9.554537	-0.862161	0.161869	0.349192	-0.252125	0.336334	-0.777305	0.430010	0.031561	-0.018110	-0.902090
22957	-0.225099	1.513822	9.146284	-0.658769	0.149617	0.451743	-0.242701	0.367362	-0.773790	0.438539	0.028691	-0.005465	-0.898237
22958	-0.396086	2.015939	9.761363	-0.154566	0.119472	0.625963	-0.234793	0.389594	-0.770522	0.449821	0.029354	-0.002158	-0.892633
22959	-0.858034	1.842553	9.975433	0.148662	0.114625	0.780695	-0.224206	0.393724	-0.772903	0.463589	0.032997	-0.004590	-0.885424
22960	-0.557494	2.017353	10.268705	0.100233	0.169728	0.896649	-0.212585	0.396780	-0.774781	0.479302	0.036791	-0.005542	-0.876861
22961	-1.107677	1.636393	10.330233	-0.176743	0.163995	0.952471	-0.200192	0.401159	-0.776920	0.496035	0.038189	-0.002009	-0.867460
22962	-0.861221	1.501288	10.071424	-0.404702	0.088068	1.001289	-0.187361	0.419995	-0.774204	0.513564	0.035607	0.004959	-0.857298
22963	-1.123503	0.920739	10.689671	-0.323845	-0.016954	1.035096	-0.175200	0.442464	-0.769309	0.531403	0.032434	0.009117	-0.846449
22964	-1.682592	0.864534	10.054831	-0.082978	-0.080564	1.089930	-0.165192	0.456659	-0.766700	0.549761	0.030340	0.008793	-0.834724
22965	-0.723476	0.948338	10.789796	0.092286	-0.089385	1.105623	-0.155648	0.462409	-0.768433	0.568021	0.030428	0.005096	-0.822436
22966	-0.469658	0.292582	10.922176	0.278585	-0.070967	1.074276	-0.146876	0.464585	-0.767991	0.585353	0.032495	-0.001111	-0.810126
22967	-0.444015	-0.039939	10.744944	0.395018	-0.087473	0.998311	-0.137533	0.457769	-0.771899	0.601104	0.036006	-0.009675	-0.798301
22968	-0.584920	-0.324682	10.566826	0.317359	-0.152708	0.900202	-0.129746	0.451515	-0.774773	0.615070	0.037176	-0.017389	-0.787403
22969	-0.327494	-0.249595	9.864642	0.121391	-0.121179	0.768125	-0.125857	0.450383	-0.776975	0.626923	0.036766	-0.021790	-0.777908
22970	-0.448718	-0.121576	9.385280	0.000465	-0.084093	0.660394	-0.120698	0.453519	-0.777909	0.637070	0.035153	-0.023502	-0.769646
22971	-0.595285	0.292230	9.485720	-0.044282	-0.099950	0.562338	-0.116962	0.455351	-0.777426	0.645632	0.033033	-0.024861	-0.762529
22972	-0.343783	0.122068	9.524083	0.082597	-0.079860	0.489136	-0.113995	0.456915	-0.777960	0.652930	0.032621	-0.027641	-0.756211
22973	-1.154512	0.280574	9.216324	0.074146	-0.096564	0.430018	-0.111159	0.457821	-0.777599	0.659267	0.032136	-0.030608	-0.750598
22974	-0.863444	0.897841	8.766870	-0.192753	-0.040041	0.455329	-0.108326	0.460589	-0.777875	0.666134	0.028700	-0.028701	-0.744727
22975	-0.368179	0.668473	8.936284	-0.316815	0.067693	0.442565	-0.101039	0.475360	-0.774095	0.672870	0.025499	-0.023607	-0.738945
22976	-0.783779	0.382378	9.226010	-0.304688	0.075018	0.476757	-0.093340	0.485842	-0.771725	0.680029	0.022271	-0.018504	-0.732613
22977	-0.137677	0.359380	9.159714	-0.299358	0.056846	0.477761	-0.084234	0.498186	-0.768343	0.687108	0.019122	-0.013798	-0.726172
22978	-0.114458	0.052808	9.537252	-0.339196	0.025681	0.470236	-0.075651	0.510948	-0.763807	0.693998	0.014696	-0.008867	-0.719772
22979	-0.247830	0.249737	10.222807	-0.446970	0.016423	0.495523	-0.067990	0.526936	-0.757986	0.701178	0.008887	-0.002575	-0.712926
22980	-0.107443	0.137824	10.476961	-0.404462	0.033059	0.550171	-0.058133	0.541574	-0.751289	0.709002	0.003654	0.003388	-0.705189
22981	-0.304484	0.018030	10.732657	-0.257310	-0.017983	0.561142	-0.050579	0.556459	-0.749171	0.716863	0.000031	0.006499	-0.697184
22982	-0.029393	-0.028181	11.128198	-0.166076	-0.088222	0.570950	-0.043401	0.564966	-0.744626	0.724756	-0.003506	0.007380	-0.688957
22983	-0.080002	-0.559055	10.673857	-0.064395	-0.136521	0.575261	-0.037226	0.569980	-0.743523	0.732630	-0.006014	0.006110	-0.680574
22984	-0.306823	-0.543060	9.855920	-0.130816	-0.183276	0.536235	-0.033896	0.574368	-0.741376	0.739859	-0.010356	0.005100	-0.672663
22985	0.302475	-0.434214	9.675921	-0.130630	-0.202421	0.514137	-0.032245	0.579308	-0.739344	0.746705	-0.014760	0.003763	-0.664981
22986	0.041558	-0.811757	9.865004	-0.021611	-0.193283	0.489762	-0.029145	0.578080	-0.738603	0.753159	-0.017609	0.001140	-0.657601
22987	-0.167738	-0.903939	9.760952	0.013545	-0.195137	0.474252	-0.028226	0.576186	-0.740143	0.759350	-0.019785	-0.001980	-0.650379
22988	0.095423	-1.015989	9.200206	-0.087682	-0.156907	0.425712	-0.025139	0.578827	-0.739528	0.764786	-0.023162	-0.003222	-0.643859
22989	0.306450	-0.774143	9.455179	-0.063000	-0.078341	0.396176	-0.023350	0.581360	-0.737753	0.769813	-0.025017	-0.003566	-0.637769
22990	0.179774	-0.479866	9.762941	0.017614	-0.027165	0.374333	-0.018577	0.581982	-0.737024	0.774542	-0.025105	-0.004190	-0.632010
22991	0.324983	-0.620570	9.332699	0.164652	-0.011435	0.367688	-0.013634	0.576558	-0.740131	0.779231	-0.022596	-0.006393	-0.626297
22992	0.521495	-0.369270	9.546868	0.323627	0.031772	0.392414	-0.007643	0.568180	-0.743886	0.784223	-0.017188	-0.009942	-0.620161
22993	0.089330	-0.205056	9.984363	0.325123	0.062816	0.416339	0.000030	0.559113	-0.747909	0.789448	-0.011264	-0.012971	-0.613577
22994	-0.181779	-0.522248	8.834922	0.142837	0.090049	0.406163	0.007951	0.552185	-0.751296	0.794422	-0.007990	-0.013377	-0.607166
22995	0.132523	-0.713441	9.017584	-0.084213	0.140911	0.366192	0.018416	0.550736	-0.751123	0.798848	-0.007606	-0.010145	-0.601399
22996	0.153241	-0.964098	10.271932	-0.228542	0.167975	0.324810	0.027703	0.551982	-0.749664	0.802689	-0.009281	-0.004830	-0.596307
22997	0.084322	-0.666223	10.191461	-0.345995	0.129463	0.325182	0.036691	0.561259	-0.746155	0.806459	-0.013251	0.001374	-0.591140
22998	0.477049	-0.637308	9.977119	-0.353154	0.107630	0.339039	0.045659	0.572696	-0.740218	0.810289	-0.017641	0.007208	-0.585721
22999	0.840539	-0.483351	11.173136	-0.212583	0.038285	0.336159	0.053347	0.582537	-0.735166	0.814105	-0.020556	0.010346	-0.580262
23000	0.090979	-0.498873	11.290730	0.000939	-0.093158	0.355872	0.057860	0.583825	-0.734818	0.818193	-0.021522	0.008798	-0.574473
23001	-0.168471	-0.739593	9.986462	0.095049	-0.173389	0.371256	0.057622	0.580344	-0.736223	0.822486	-0.021859	0.004944	-0.568343
23002	0.051705	-0.907010	10.142178	0.136039	-0.178950	0.316113	0.057916	0.574176	-0.738782	0.826092	-0.021596	0.000427	-0.563121
23003	0.290484	-0.472392	9.070440	0.112339	-0.151589	0.256887	0.056786	0.569753	-0.741968	0.829003	-0.021424	-0.003309	-0.558824
23004	0.617106	-0.237570	8.611156	-0.032388	-0.062116	0.248639	0.058206	0.569208	-0.741468	0.831705	-0.022642	-0.004036	-0.554741
23005	0.481377	-1.057066	9.625654	0.021701	0.003648	0.252525	0.060922	0.567845	-0.741235	0.834491	-0.022269	-0.004189	-0.550556
23006	-0.158330	-0.840208	10.102753	0.136596	0.047439	0.221620	0.066121	0.564013	-0.745109	0.836923	-0.019455	-0.004967	-0.546952
23007	0.059849	-0.631287	9.166866	0.229357	0.074945	0.175912	0.069912	0.555932	-0.748208	0.838913	-0.014826	-0.006211	-0.544028
23008	0.169121	-0.788887	9.444091	0.293213	0.062054	0.113507	0.074732	0.548642	-0.751186	0.840151	-0.009213	-0.008491	-0.542208
23009	-0.120300	-0.740210	9.778091	0.187045	0.052591	0.057593	0.075808	0.540333	-0.753497	0.840795	-0.005545	-0.009657	-0.541239
23010	-0.047139	-0.407949	9.821836	0.018474	0.103674	0.086179	0.080998	0.536782	-0.755839	0.841668	-0.004097	-0.008269	-0.539916
23011	0.519581	0.045296	9.785477	-0.082170	0.176690	0.054178	0.083062	0.536632	-0.755217	0.842252	-0.003625	-0.004440	-0.539054
23012	1.262803	-0.142428	9.326554	0.072542	0.144857	-0.005857	0.089123	0.537775	-0.754242	0.842093	-0.000807	-0.002947	-0.539324
23013	0.070599	-0.346650	9.389370	0.395615	0.149574	-0.014417	0.093030	0.531177	-0.755809	0.841905	0.007388	-0.004767	-0.539554
23014	-0.700436	0.130969	10.224118	0.573246	0.158968	0.075003	0.097127	0.515579	-0.763000	0.842439	0.018779	-0.008456	-0.538398
23015	-0.253230	0.403876	10.983359	0.585782	0.023753	0.082654	0.101755	0.495706	-0.769942	0.843034	0.028832	-0.014442	-0.536892
23016	0.320328	0.418304	10.648095	0.398597	0.021779	0.062354	0.103427	0.473190	-0.777628	0.843386	0.035800	-0.018557	-0.535793
23017	-0.207594	0.889962	9.598525	0.029856	-0.035387	0.019937	0.102430	0.466770	-0.780177	0.843544	0.035857	-0.019548	-0.535505
23018	-0.777085	1.002821	9.167570	-0.258513	-0.092370	0.037000	0.101109	0.472936	-0.778887	0.844003	0.030524	-0.018531	-0.535148
23019	-0.266900	1.187323	9.362128	-0.211640	-0.115900	0.083427	0.098986	0.483539	-0.775289	0.844949	0.025670	-0.018318	-0.533916
23020	-0.039959	1.136893	9.958772	0.052384	-0.135568	0.147555	0.097175	0.483698	-0.774764	0.846355	0.025086	-0.021411	-0.531597
23021	0.496206	0.879939	9.072123	0.225282	-0.122374	0.176141	0.093582	0.481305	-0.777802	0.848024	0.027531	-0.026038	-0.528601
23022	0.435023	0.562022	8.995090	0.164282	-0.053047	0.153589	0.093118	0.471404	-0.780868	0.849413	0.029708	-0.028927	-0.526096
23023	0.451121	0.720360	8.860653	-0.006483	-0.009380	0.141577	0.094044	0.466448	-0.781644	0.850877	0.029411	-0.029195	-0.523729
23024	0.404220	0.969353	9.245327	-0.089588	-0.020478	0.137463	0.095590	0.465908	-0.780507	0.852256	0.027625	-0.028853	-0.521597
23025	0.501198	0.854340	9.321424	-0.019680	-0.033129	0.161840	0.096101	0.468961	-0.781659	0.853911	0.026846	-0.029418	-0.518893
23026	0.391499	0.611771	9.499409	0.081716	-0.018348	0.193715	0.097657	0.467740	-0.781927	0.855746	0.027970	-0.030851	-0.515718
23027	0.333309	0.696968	9.826479	0.188204	0.054923	0.221817	0.102082	0.461528	-0.784264	0.857927	0.031606	-0.032100	-0.511793
23028	0.658324	1.276157	9.477613	0.140519	0.087845	0.217822	0.104837	0.452802	-0.786333	0.860005	0.034811	-0.032336	-0.508069
23029	0.351438	0.924147	9.421811	0.042486	0.126099	0.226501	0.110937	0.445522	-0.786895	0.862326	0.036667	-0.030904	-0.504078
23030	-0.424992	1.001431	9.962879	-0.012240	0.160741	0.275044	0.118312	0.442764	-0.787593	0.865101	0.037943	-0.028377	-0.499354
23031	-0.574937	1.135869	10.673804	-0.066906	0.173547	0.331023	0.128246	0.442674	-0.785501	0.868509	0.038361	-0.025069	-0.493551
23032	-0.121536	1.088836	10.725379	-0.022284	0.166379	0.344199	0.138191	0.442034	-0.785069	0.871886	0.039482	-0.022390	-0.487601
23033	-0.077526	0.956532	10.699933	-0.020828	0.098646	0.300944	0.145556	0.438104	-0.782830	0.874841	0.039988	-0.020811	-0.482308
23034	-0.181768	0.560890	10.429398	-0.036167	0.019976	0.279780	0.151233	0.436197	-0.780321	0.877483	0.039473	-0.020502	-0.477540
23035	-0.686739	0.284261	10.022385	-0.032744	-0.005645	0.285373	0.153576	0.433220	-0.781874	0.880196	0.038761	-0.020589	-0.472577
23036	-0.478969	0.167798	9.609867	-0.044256	-0.013117	0.204130	0.156160	0.431069	-0.780490	0.882063	0.037817	-0.020725	-0.469153
23037	-0.156401	0.244133	9.234727	-0.024068	-0.018779	0.095353	0.156691	0.430241	-0.782666	0.882946	0.037190	-0.020951	-0.467530
23038	-0.157991	0.570504	9.006475	-0.019341	-0.020740	0.032610	0.157326	0.429858	-0.780245	0.883169	0.036686	-0.021327	-0.467131
23039	-0.015161	0.966601	9.387783	-0.004611	-0.008824	0.040031	0.156810	0.430260	-0.780623	0.883522	0.036524	-0.021516	-0.466468
23040	0.009180	0.939662	9.937263	0.050393	-0.024239	0.079091	0.159665	0.427684	-0.781541	0.884126	0.037199	-0.022638	-0.465216
23041	-0.090728	0.663236	10.057261	0.103121	-0.042487	0.079394	0.157107	0.421568	-0.782035	0.884744	0.038613	-0.024454	-0.463831
23042	-0.060448	0.382279	10.183211	0.103003	-0.077357	0.027779	0.157005	0.417275	-0.784334	0.884800	0.039749	-0.026965	-0.463489
23043	-0.010082	0.430001	10.040342	0.034969	-0.066531	-0.005805	0.155080	0.414623	-0.784831	0.884661	0.039750	-0.028496	-0.463662
23044	-0.351005	0.653219	10.093095	-0.042023	-0.079503	-0.022812	0.153799	0.413689	-0.786226	0.884372	0.038328	-0.029659	-0.464261
23045	-0.480846	0.604031	10.556819	0.012341	-0.066683	-0.015182	0.151724	0.415186	-0.785571	0.884160	0.037937	-0.030942	-0.464611
23046	0.431680	0.806439	10.126548	0.101700	-0.017144	-0.046153	0.148904	0.411334	-0.786955	0.883581	0.039650	-0.032318	-0.465475
23047	0.564422	0.726016	9.041799	-0.020544	0.050262	-0.120686	0.150446	0.410801	-0.785052	0.882484	0.039811	-0.031166	-0.467617
23048	0.077025	0.841636	9.370090	-0.213381	0.150526	-0.107080	0.151709	0.416011	-0.783144	0.881672	0.037564	-0.026592	-0.469612
23049	-0.501884	0.961315	10.235214	-0.249056	0.219997	-0.029884	0.159674	0.425016	-0.781415	0.881656	0.035248	-0.020359	-0.470134
23050	-0.409576	0.794115	9.825708	-0.177570	0.181806	0.000087	0.165310	0.431404	-0.776859	0.881791	0.033871	-0.015647	-0.470162
23051	-0.152952	0.540554	9.390124	-0.016271	0.068698	-0.008123	0.170435	0.436464	-0.772299	0.881726	0.034236	-0.014276	-0.470302
23052	-0.528477	0.441893	9.598848	0.090516	0.008467	0.009111	0.170964	0.433782	-0.772943	0.881701	0.035955	-0.015147	-0.470192
23053	-0.445641	0.774797	9.825102	-0.011165	-0.033657	0.019720	0.171629	0.431618	-0.775121	0.881862	0.035451	-0.015630	-0.469912
23054	-0.344843	0.364085	9.952290	-0.091575	-0.055629	0.039673	0.171617	0.431112	-0.772311	0.882242	0.033346	-0.015940	-0.469343
23055	-0.037082	0.528234	9.940662	-0.105613	-0.075703	0.039637	0.169795	0.434338	-0.772040	0.882636	0.030764	-0.016286	-0.468766
23056	0.131230	0.601885	9.573646	-0.106006	-0.082899	0.064571	0.166166	0.437320	-0.771499	0.883231	0.028141	-0.016957	-0.467785
23057	0.258328	0.728640	9.283793	-0.082705	-0.070910	0.080362	0.165512	0.439727	-0.771748	0.883983	0.025990	-0.017475	-0.466469
23058	0.253774	1.178194	9.203650	-0.106979	-0.057127	0.115267	0.165498	0.440947	-0.769832	0.885043	0.023572	-0.017709	-0.464574
23059	0.418109	1.086963	9.160702	-0.123068	-0.022300	0.150213	0.166005	0.444009	-0.770090	0.886463	0.021161	-0.017059	-0.462000
23060	0.516051	0.764786	9.152297	-0.097811	0.039946	0.174259	0.167941	0.442665	-0.768829	0.888066	0.019783	-0.015683	-0.459023
23061	0.366516	0.794288	9.424931	-0.007940	0.109530	0.201360	0.172709	0.441572	-0.766057	0.889924	0.020618	-0.013804	-0.455433
23062	-0.178012	0.771397	10.081965	0.004093	0.199058	0.231710	0.179820	0.438564	-0.765349	0.892009	0.022488	-0.010556	-0.451335
23063	-0.557610	0.521771	10.463744	0.023389	0.253860	0.244637	0.189374	0.434489	-0.761722	0.894219	0.025206	-0.006392	-0.446875
23064	-0.736610	0.656323	10.521564	-0.016982	0.272068	0.245313	0.200737	0.431188	-0.758876	0.896381	0.027353	-0.001660	-0.442437
23065	-0.513686	0.380000	9.780528	-0.119391	0.261964	0.236535	0.211057	0.429243	-0.755000	0.898502	0.027605	0.003941	-0.438082
23066	-0.180545	0.264299	9.518000	-0.254994	0.257297	0.230339	0.221231	0.431571	-0.751120	0.900567	0.025347	0.010511	-0.433850
23067	-0.166099	0.279730	9.801567	-0.326747	0.246256	0.239218	0.232150	0.438192	-0.744179	0.902698	0.021715	0.017623	-0.429365
23068	-0.725502	0.327657	10.073034	-0.276508	0.198841	0.300430	0.240870	0.444842	-0.736710	0.905246	0.018591	0.023295	-0.423842
23069	-0.892938	0.073994	10.557542	-0.141803	0.122282	0.351067	0.248861	0.445314	-0.733963	0.908171	0.017303	0.026552	-0.417397
23070	-0.770737	-0.279268	10.589730	0.028082	0.060162	0.285597	0.254545	0.442466	-0.732094	0.910459	0.018523	0.027151	-0.412292
23071	-1.015855	-0.467413	9.879166	-0.003451	0.010535	0.185849	0.258690	0.436567	-0.730214	0.911963	0.018708	0.027290	-0.408936
23072	-1.119051	-0.074801	9.384480	-0.222026	-0.026394	0.122025	0.260742	0.437765	-0.728186	0.913021	0.014566	0.028421	-0.406660
23073	-0.920496	-0.272328	9.189153	-0.232172	-0.003601	0.088734	0.261744	0.443115	-0.725893	0.913784	0.010409	0.030226	-0.404940
23074	-0.896419	-0.267559	9.163043	-0.089959	-0.024563	0.048880	0.261586	0.446486	-0.722570	0.914184	0.008653	0.030338	-0.404070
23075	-0.946387	0.113157	9.379127	-0.009398	-0.046464	0.034533	0.261198	0.447022	-0.722822	0.914475	0.008200	0.029579	-0.403476
23076	-0.520668	-0.182988	9.758167	0.096323	-0.057367	0.002810	0.259913	0.445962	-0.723451	0.914487	0.009559	0.027594	-0.403560
23077	-0.756376	-0.273295	10.217927	0.067235	-0.114237	-0.038789	0.257092	0.442510	-0.724835	0.914204	0.009908	0.024987	-0.404363
23078	-0.578242	-0.230281	10.030582	-0.033900	-0.114430	-0.087285	0.254007	0.440527	-0.726344	0.913536	0.008377	0.023029	-0.406020
23079	-0.218272	-0.408131	9.868238	0.011301	-0.093430	-0.138746	0.249618	0.441367	-0.727330	0.912429	0.007798	0.021260	-0.408609
23080	-0.713288	-0.226465	9.818164	0.031397	-0.063361	-0.157176	0.247030	0.442333	-0.727054	0.911136	0.007843	0.019714	-0.411560
23081	-0.800000	-0.235910	9.920428	0.027787	-0.023148	-0.148031	0.243419	0.444085	-0.729323	0.909901	0.008135	0.019108	-0.414305
23082	-0.538298	-0.529143	9.839554	0.072442	-0.025075	-0.221608	0.241351	0.444111	-0.729052	0.908028	0.009217	0.017929	-0.418425
23083	-0.822854	-0.521556	9.409781	0.041398	-0.034428	-0.288206	0.237355	0.442682	-0.729532	0.905587	0.009587	0.017048	-0.423709
23084	-0.636430	-0.168640	9.800491	0.027569	0.016671	-0.316056	0.234758	0.444990	-0.728488	0.902859	0.010174	0.017018	-0.429480
23085	-0.854241	-0.470174	10.384663	0.162894	0.024005	-0.333841	0.232312	0.443412	-0.728853	0.899906	0.013205	0.016175	-0.435584
23086	-1.416384	-0.370838	10.215201	0.076865	-0.009031	-0.323175	0.225982	0.444547	-0.729185	0.897032	0.014457	0.015268	-0.441466
23087	-0.848866	-0.096423	9.938729	0.073133	-0.032671	-0.315763	0.224177	0.445884	-0.730958	0.894193	0.015386	0.014220	-0.447192
23088	-0.281202	0.154535	9.837139	0.152900	-0.039857	-0.337486	0.220570	0.444052	-0.731314	0.891094	0.017718	0.012083	-0.453312
23089	-0.628541	0.207078	9.928240	0.101183	-0.094778	-0.326605	0.214902	0.443291	-0.733696	0.888076	0.018584	0.009676	-0.459219
23090	-0.904925	0.538082	9.807896	0.062364	-0.145085	-0.315675	0.207675	0.443757	-0.735171	0.885139	0.018346	0.006483	-0.464920
23091	-0.833365	0.691696	9.666710	0.089982	-0.180595	-0.284105	0.200580	0.445278	-0.737796	0.882444	0.018267	0.002651	-0.470055
23092	-0.717333	0.622183	9.671618	0.093233	-0.196942	-0.250831	0.191803	0.444835	-0.738493	0.880020	0.018094	-0.001771	-0.474588
23093	-0.348590	0.640202	9.802519	0.133450	-0.224229	-0.233961	0.185109	0.443673	-0.742017	0.877700	0.018397	-0.006799	-0.478809
23094	-0.037642	0.640831	9.805429	0.031598	-0.229685	-0.197541	0.174939	0.441336	-0.746791	0.875726	0.016824	-0.011222	-0.482386
23095	-0.254682	0.662101	9.820503	0.006893	-0.199552	-0.184801	0.166414	0.442758	-0.747617	0.873862	0.015152	-0.014631	-0.485718
23096	-0.438567	0.805921	9.777601	0.053576	-0.167425	-0.141252	0.158417	0.441767	-0.748831	0.872390	0.014547	-0.018197	-0.488255
23097	-0.462752	0.822695	9.772810	0.066380	-0.143579	-0.112616	0.151714	0.441021	-0.750822	0.871191	0.014480	-0.021214	-0.490272
23098	-0.364795	0.500806	9.848415	0.030311	-0.127066	-0.074044	0.147204	0.440784	-0.752829	0.870372	0.013836	-0.023866	-0.491621
23099	0.162867	0.555223	9.978909	0.054383	-0.048265	-0.031575	0.144367	0.439218	-0.752425	0.870002	0.014472	-0.025121	-0.492195
23100	0.535729	0.698896	9.569180	-0.029337	-0.004545	-0.088351	0.144117	0.438409	-0.753572	0.869112	0.014004	-0.025048	-0.493783
23101	0.420451	0.601846	9.393934	-0.088804	0.012723	-0.098828	0.142038	0.441106	-0.753044	0.868143	0.012777	-0.023841	-0.495576
23102	0.355074	0.669515	9.523880	0.018138	0.054123	-0.030064	0.141512	0.441397	-0.751252	0.867838	0.013685	-0.023236	-0.496114
23103	0.236776	0.712939	9.628991	0.071369	0.110845	-0.020661	0.143575	0.440983	-0.750246	0.867641	0.016181	-0.021952	-0.496444
23104	0.386171	0.727962	9.714601	0.006572	0.119943	-0.015462	0.147456	0.439999	-0.750916	0.867508	0.017535	-0.020094	-0.496708
23105	0.405599	0.699290	9.759982	-0.066851	0.103398	-0.020421	0.150807	0.440374	-0.749793	0.867345	0.017556	-0.017594	-0.497087
23106	-0.012665	0.452952	9.719023	-0.098072	0.053910	-0.036196	0.152342	0.442240	-0.748272	0.867010	0.016445	-0.015834	-0.497767
23107	0.180863	0.303946	9.646735	-0.105010	0.037492	-0.032498	0.154126	0.445315	-0.745730	0.866709	0.015144	-0.014100	-0.498384
23108	0.205165	0.265784	9.728031	-0.072936	0.006329	-0.080276	0.153324	0.450544	-0.744189	0.865904	0.014007	-0.013402	-0.499834
23109	-0.169647	0.018130	9.980275	0.015219	-0.024828	-0.120394	0.151382	0.451105	-0.743663	0.864666	0.014172	-0.013922	-0.501954
23110	-0.444393	0.000103	9.792648	0.018086	-0.045038	-0.151734	0.149584	0.449914	-0.744671	0.863096	0.014116	-0.015002	-0.504620
23111	-0.746028	-0.443369	9.718812	-0.055070	-0.074675	-0.256335	0.145313	0.451832	-0.744381	0.860468	0.012595	-0.015588	-0.509110
23112	-0.717720	-0.820869	9.752185	-0.069199	-0.087848	-0.397570	0.138712	0.455511	-0.744199	0.856358	0.010673	-0.016458	-0.516009
23113	-0.612338	-1.178393	9.954566	-0.123588	-0.069988	-0.537211	0.132350	0.462141	-0.742230	0.850745	0.008063	-0.016120	-0.525269
23114	-0.747586	-1.105011	10.388757	-0.158761	-0.059272	-0.601099	0.123284	0.470770	-0.743559	0.844350	0.004969	-0.015527	-0.535544
23115	-0.591500	-0.984881	10.255090	-0.221987	-0.094224	-0.675195	0.113164	0.480512	-0.741432	0.837006	0.000423	-0.014457	-0.547002
23116	-0.331974	-1.341822	9.834884	-0.210883	-0.138139	-0.723029	0.099669	0.493770	-0.738509	0.828941	-0.004376	-0.014620	-0.559128
23117	-0.119157	-1.495946	9.661899	-0.168636	-0.099728	-0.746852	0.088001	0.503791	-0.737008	0.820431	-0.008144	-0.014188	-0.571512
23118	0.030155	-1.466760	9.668502	-0.201951	-0.040342	-0.748954	0.076596	0.512342	-0.735381	0.811709	-0.011677	-0.012828	-0.583805
23119	-0.230742	-1.341749	9.797427	-0.093042	-0.004746	-0.796466	0.066486	0.520209	-0.733893	0.802266	-0.013181	-0.011700	-0.596707
23120	-0.520926	-1.126688	10.248960	0.123378	0.000847	-0.817555	0.054867	0.521389	-0.735589	0.792414	-0.010976	-0.013540	-0.609734
23121	-0.567252	-1.534069	10.029203	0.163607	-0.037660	-0.883720	0.041974	0.519103	-0.738297	0.781519	-0.008781	-0.015957	-0.623615
23122	-0.201271	-1.951479	10.153973	-0.162687	-0.082027	-0.955410	0.026731	0.521928	-0.739708	0.769383	-0.012023	-0.015542	-0.638486
23123	-0.388996	-2.508822	10.480424	-0.821453	-0.110426	-1.036210	0.012437	0.538555	-0.734352	0.755633	-0.026016	-0.006552	-0.654446
23124	-0.528087	-2.668550	10.280075	-1.757416	-0.056801	-1.109322	-0.005909	0.583929	-0.714774	0.739538	-0.053118	0.014833	-0.670852
23125	0.082223	-3.262886	10.579853	-1.822541	-0.025980	-1.203786	-0.026420	0.641576	-0.684702	0.720737	-0.081067	0.038109	-0.687397
23126	0.596990	-3.571938	9.946688	-1.393308	0.018374	-1.242246	-0.051309	0.693416	-0.652809	0.700893	-0.101775	0.055306	-0.703799
23127	0.622162	-3.308988	9.446582	-0.871552	0.037157	-1.283937	-0.075537	0.722442	-0.632937	0.680631	-0.115285	0.065971	-0.720485
23128	0.845724	-2.647563	9.990772	-0.427168	0.077881	-1.274396	-0.100178	0.735636	-0.622009	0.660941	-0.121625	0.070053	-0.737196
23129	0.255966	-2.785607	10.765777	-0.167100	0.013890	-1.334839	-0.125653	0.738101	-0.617209	0.640562	-0.125906	0.069906	-0.754282
23130	0.107799	-2.576622	10.061686	-0.563996	-0.031510	-1.420770	-0.156960	0.741863	-0.609297	0.617466	-0.135548	0.074228	-0.771267
23131	0.158252	-3.032035	10.511795	-0.817412	-0.040041	-1.420176	-0.192308	0.751837	-0.598541	0.593056	-0.148700	0.082917	-0.786954
23132	0.516131	-2.769818	10.307600	-0.704639	0.012447	-1.341236	-0.223429	0.761968	-0.580666	0.569574	-0.159041	0.089956	-0.801373
23133	0.647915	-2.619390	9.902917	-0.570790	0.022884	-1.267663	-0.250010	0.770152	-0.565638	0.547176	-0.167753	0.095728	-0.814428
23134	0.604401	-2.621851	9.208838	-0.488943	0.019634	-1.160181	-0.277451	0.772300	-0.554692	0.526443	-0.174987	0.099815	-0.825999
23135	0.106362	-2.315483	9.047678	-0.343175	-0.011068	-1.054218	-0.303847	0.771231	-0.543884	0.507736	-0.181123	0.102059	-0.836052
23136	0.610734	-1.934862	8.913713	-0.278375	-0.072867	-0.979960	-0.328639	0.761426	-0.537434	0.490398	-0.187174	0.102238	-0.844999
23137	1.204605	-2.126312	8.858968	-0.235529	-0.123616	-0.863347	-0.353196	0.756435	-0.529835	0.475134	-0.193510	0.102099	-0.852278
23138	1.640229	-1.460304	9.213190	-0.069121	-0.142193	-0.711141	-0.373235	0.752988	-0.523037	0.462997	-0.198072	0.098999	-0.858254
23139	2.664980	-0.979080	10.057547	0.018825	-0.193689	-0.550949	-0.391559	0.746005	-0.520852	0.454002	-0.202444	0.094877	-0.862495
23140	3.376750	-0.601407	10.347899	0.120607	-0.286294	-0.386932	-0.406650	0.736859	-0.517928	0.448349	-0.207065	0.088463	-0.865033
23141	3.411353	-0.826229	9.301012	0.433382	-0.354998	-0.254166	-0.422219	0.722873	-0.519088	0.446354	-0.209875	0.076691	-0.866509
23142	3.324962	-0.944896	8.415294	0.804395	-0.305019	-0.185903	-0.431930	0.703962	-0.525916	0.446920	-0.208287	0.059074	-0.867980
23143	2.985641	-1.539526	9.181432	1.100124	-0.242502	-0.121739	-0.441601	0.683780	-0.539769	0.449558	-0.202857	0.037140	-0.869119
23144	3.519495	-2.286295	9.267147	0.967459	-0.196873	-0.115042	-0.450196	0.654889	-0.555806	0.451548	-0.197680	0.017919	-0.869889
23145	2.209418	-1.505494	9.736297	0.485791	-0.164766	-0.137929	-0.456537	0.635915	-0.565215	0.451099	-0.196261	0.007273	-0.870597
23146	2.063821	-2.350215	9.007854	0.133314	-0.102802	-0.066857	-0.458262	0.622786	-0.572103	0.450474	-0.196909	0.003598	-0.870797
23147	2.710392	-1.438650	9.295485	-0.064220	-0.075680	-0.133448	-0.462782	0.620849	-0.570664	0.447908	-0.198827	0.003390	-0.871685
23148	3.677395	-0.997520	9.704315	-0.116699	-0.133183	-0.128076	-0.468121	0.623777	-0.563979	0.445225	-0.202254	0.003557	-0.872270
23149	4.007665	-1.017099	9.414307	-0.016319	-0.130205	-0.105406	-0.472403	0.622805	-0.559093	0.443324	-0.204690	0.002069	-0.872675
23150	4.278251	-1.141203	9.544699	0.099662	-0.098835	-0.049478	-0.477951	0.619675	-0.557901	0.442881	-0.205585	-0.000915	-0.872691
23151	4.182115	-0.720366	8.858464	0.245833	-0.085743	-0.011858	-0.479722	0.611672	-0.559423	0.443656	-0.204936	-0.006281	-0.872428
23152	4.288425	-0.783552	8.608956	0.400801	-0.034173	0.062688	-0.479811	0.605764	-0.563129	0.446386	-0.202029	-0.013486	-0.871632
23153	3.766769	-1.082883	8.607092	0.541169	0.028198	0.122362	-0.478197	0.596743	-0.569276	0.450649	-0.196784	-0.022497	-0.870451
23154	4.298927	-0.982174	8.203047	0.650275	0.092423	0.131142	-0.475633	0.582454	-0.580796	0.455498	-0.189407	-0.032631	-0.869242
23155	3.983344	-0.521680	7.985747	0.323297	0.150544	0.133978	-0.471033	0.572708	-0.589521	0.459085	-0.184029	-0.036749	-0.868345
23156	3.176755	-0.689506	8.619102	0.360609	0.148736	0.191359	-0.462174	0.565039	-0.599301	0.463835	-0.178317	-0.041107	-0.866816
23157	2.913384	-0.560461	8.522449	0.383059	0.082994	0.217400	-0.455657	0.559021	-0.606762	0.468968	-0.173581	-0.046577	-0.864736
23158	3.000912	-0.719041	8.525843	0.160147	0.026292	0.293893	-0.452405	0.557349	-0.610237	0.474629	-0.171941	-0.048246	-0.861879
23159	2.914974	-0.892061	8.628221	0.065699	0.022521	0.298039	-0.446202	0.559924	-0.612839	0.479958	-0.171287	-0.048493	-0.859040
23160	2.437057	-0.732308	9.194833	0.030635	0.007787	0.311694	-0.440791	0.563865	-0.613136	0.485436	-0.171202	-0.048046	-0.855999
23161	2.716412	-0.652751	9.786588	-0.013619	-0.048728	0.390004	-0.434866	0.570190	-0.614712	0.491966	-0.172560	-0.047265	-0.852032
23162	3.477270	-0.993769	9.510489	-0.273072	-0.140108	0.456252	-0.433261	0.583301	-0.609610	0.498654	-0.178097	-0.042583	-0.847238
23163	2.870867	-1.211373	9.540182	-0.289448	-0.187553	0.531906	-0.427025	0.598649	-0.602629	0.506406	-0.184608	-0.037940	-0.841447
23164	2.954328	-2.038702	9.543760	-0.143715	-0.171852	0.534509	-0.422201	0.612274	-0.596020	0.514723	-0.189389	-0.035458	-0.835425
23165	3.728960	-1.730673	9.128084	-0.217463	-0.137983	0.528566	-0.415551	0.624519	-0.591980	0.522578	-0.194304	-0.031482	-0.829558
23166	3.490876	-1.352218	8.792751	-0.307371	-0.114263	0.552045	-0.408954	0.643362	-0.582062	0.530438	-0.199781	-0.025599	-0.823449
23167	3.501176	-1.517949	8.156888	-0.118445	-0.139594	0.555826	-0.400653	0.659221	-0.575097	0.538990	-0.203628	-0.023158	-0.817000
23168	3.178013	-1.469274	8.509775	0.098249	-0.110076	0.598389	-0.393967	0.667419	-0.575274	0.549085	-0.204664	-0.023682	-0.809974
23169	3.524282	-1.264241	9.175918	0.135200	-0.122826	0.598591	-0.385715	0.672920	-0.576613	0.559213	-0.205441	-0.025034	-0.802775
23170	-4.955838	-10.260285	12.902055	0.077079	-0.255057	0.308777	-0.377608	0.678585	-0.575015	0.564344	-0.208852	-0.028024	-0.798192
23171	1.460368	-1.663358	9.028655	-0.872315	-0.465239	0.189732	-0.385730	0.691487	-0.561535	0.563465	-0.225956	-0.018337	-0.794427
23172	2.960681	-0.799381	10.379643	-0.273794	-0.583122	0.246474	-0.393634	0.707645	-0.542436	0.565878	-0.238403	-0.019612	-0.789026
23173	6.292140	1.651461	9.026620	0.177301	-0.451597	0.494994	-0.396934	0.713783	-0.532701	0.574387	-0.243425	-0.025140	-0.781148
23174	4.906306	-0.992449	7.658940	0.336120	-0.409660	0.443219	-0.396676	0.714312	-0.532959	0.582685	-0.246189	-0.033104	-0.773804
23175	3.664290	-2.382392	7.812670	0.361405	-0.269172	0.415460	-0.395879	0.712140	-0.535776	0.590736	-0.246162	-0.039836	-0.767365
23176	4.862466	-2.400128	8.260427	0.137049	-0.167022	0.372678	-0.389393	0.710952	-0.540680	0.596976	-0.247416	-0.042245	-0.761985
23177	5.059576	-1.758544	8.645683	0.032789	-0.147050	0.360093	-0.385798	0.714664	-0.539175	0.602528	-0.249372	-0.042826	-0.756928
23178	4.649816	-1.798346	7.796454	0.163329	-0.163243	0.405075	-0.382087	0.720386	-0.536647	0.609307	-0.250231	-0.045412	-0.751044
23179	5.193465	-1.569318	7.627130	0.293117	-0.051412	0.442487	-0.374963	0.720798	-0.541046	0.617356	-0.247681	-0.048413	-0.745105
23180	4.882374	-1.057368	6.978570	0.382088	0.025602	0.496317	-0.366780	0.718760	-0.549029	0.626605	-0.243060	-0.051493	-0.738672
23181	4.121141	-1.128662	7.676105	0.293837	0.109637	0.579689	-0.351230	0.716632	-0.557837	0.636647	-0.238225	-0.051913	-0.731598
23182	4.098416	-1.375203	8.752496	0.386410	0.151872	0.650231	-0.336471	0.716928	-0.565361	0.648053	-0.231744	-0.052690	-0.723565
23183	3.876593	-2.365404	9.139763	0.573303	0.107975	0.589446	-0.322061	0.713443	-0.577737	0.659253	-0.223217	-0.057133	-0.715748
23184	3.948846	-2.342827	9.368766	0.071523	0.103619	0.530614	-0.308841	0.711084	-0.585505	0.667221	-0.221393	-0.054582	-0.709099
23185	3.848693	-2.571460	9.395827	-0.281600	0.090324	0.492860	-0.296367	0.720857	-0.582024	0.673015	-0.224270	-0.047462	-0.703208
23186	4.290881	-2.318005	8.690668	-0.062915	0.079666	0.473694	-0.285040	0.728622	-0.580322	0.679417	-0.224441	-0.043542	-0.697225
23187	3.540015	-2.600926	7.993256	-0.228113	0.152629	0.509653	-0.270347	0.736072	-0.579796	0.685581	-0.225752	-0.036271	-0.691158
23188	2.664175	-2.919053	8.328642	-0.438289	0.177901	0.536214	-0.257528	0.751751	-0.572355	0.691049	-0.229671	-0.025512	-0.684873
23189	3.157528	-3.254323	8.482153	-0.259350	0.131538	0.535379	-0.241720	0.764581	-0.566344	0.697215	-0.231621	-0.017908	-0.678176
23190	3.273900	-3.393419	8.538891	-0.264457	0.105953	0.535404	-0.227450	0.775814	-0.561599	0.703223	-0.234046	-0.010526	-0.671259
23191	3.615124	-3.155941	8.847822	-0.126226	0.103418	0.545335	-0.212910	0.785563	-0.558134	0.709938	-0.234465	-0.005049	-0.664070
23192	3.468189	-3.664333	9.396152	0.311905	0.091035	0.547585	-0.198047	0.786571	-0.561060	0.718588	-0.228861	-0.005487	-0.656676
23193	2.975504	-3.492030	8.717134	0.374955	0.090972	0.503586	-0.184936	0.779801	-0.569596	0.726877	-0.222260	-0.007014	-0.649770
23194	2.391752	-3.398987	8.830598	0.061799	0.114218	0.470558	-0.172385	0.778160	-0.573016	0.733216	-0.219926	-0.004222	-0.643435
23195	2.228600	-3.516028	9.871491	0.119642	0.153559	0.502155	-0.158292	0.778767	-0.576831	0.740194	-0.216141	-0.001470	-0.636705
23196	3.432828	-3.317546	9.530293	-0.008873	0.124094	0.390844	-0.145337	0.776293	-0.583065	0.745097	-0.214686	0.002007	-0.631456
23197	2.348235	-3.375305	8.746519	-0.302336	0.089601	0.289708	-0.135310	0.782369	-0.578161	0.747444	-0.217969	0.008231	-0.627495
23198	1.450226	-3.098080	8.737226	-0.283569	0.082245	0.313762	-0.126743	0.792380	-0.568390	0.750096	-0.221104	0.014222	-0.623110
23199	2.607167	-3.068360	9.017254	0.118979	0.119461	0.342547	-0.118361	0.795228	-0.567944	0.754864	-0.217622	0.015890	-0.618522
23200	2.973360	-3.047726	8.507332	0.449680	0.156461	0.339569	-0.106924	0.787143	-0.576467	0.760893	-0.208761	0.014008	-0.614218
23201	2.664693	-3.040303	8.043731	0.410306	0.178276	0.313488	-0.095984	0.776905	-0.587286	0.766376	-0.200153	0.012795	-0.610281
23202	2.600955	-2.793282	8.565028	0.441014	0.172778	0.311786	-0.085436	0.766284	-0.596825	0.771818	-0.191176	0.011151	-0.606321
23203	2.101867	-2.255160	8.644721	0.759084	0.193210	0.331776	-0.076011	0.750297	-0.610316	0.778595	-0.176940	0.005974	-0.602035
23204	2.198206	-2.193576	9.714542	0.998871	0.200828	0.374497	-0.062788	0.727408	-0.629332	0.786364	-0.158867	-0.001752	-0.596984
23205	1.244902	-2.470913	9.360939	1.148494	0.193556	0.372478	-0.053644	0.695581	-0.652407	0.794233	-0.138360	-0.011450	-0.591539
23206	1.363266	-1.997827	9.759899	1.051515	0.200681	0.342421	-0.041261	0.662641	-0.676529	0.800987	-0.119310	-0.019910	-0.586335
23207	1.838327	-1.488280	10.765132	0.841886	0.165660	0.315554	-0.033329	0.634900	-0.692696	0.806625	-0.103861	-0.026577	-0.581260
23208	1.324646	-1.936015	10.974873	0.890692	0.158204	0.276127	-0.023206	0.607940	-0.708496	0.811576	-0.087761	-0.033962	-0.576618
23209	1.410325	-0.721632	10.099852	0.652781	0.156137	0.246271	-0.016082	0.582658	-0.719803	0.815577	-0.075382	-0.038704	-0.572410
23210	1.840206	-0.888700	10.235928	0.212069	0.122750	0.223810	-0.007736	0.569952	-0.726643	0.818501	-0.070664	-0.038956	-0.568811
23211	1.303557	-0.583223	9.836782	-0.141271	0.102047	0.157419	-0.004383	0.567541	-0.723733	0.820153	-0.071802	-0.035644	-0.566501
23212	1.197662	-0.648463	9.110039	-0.451576	0.121896	0.174282	0.002269	0.578721	-0.719439	0.821490	-0.077921	-0.028441	-0.564158
23213	1.145560	-0.824961	9.582304	-0.440214	0.160309	0.198277	0.009033	0.592320	-0.713228	0.823086	-0.083314	-0.020714	-0.561391
23214	1.868271	-1.223621	10.058683	-0.253329	0.159675	0.202957	0.016577	0.602057	-0.705365	0.824944	-0.085745	-0.015064	-0.558469
23215	1.702141	-1.270132	9.919674	-0.179702	0.129553	0.192300	0.022741	0.608154	-0.702729	0.826804	-0.087212	-0.010802	-0.555584
23216	1.456148	-1.241589	9.968182	-0.268856	0.087349	0.181750	0.027719	0.615634	-0.696508	0.828307	-0.090695	-0.006214	-0.552851
23217	1.484288	-1.088653	9.653771	-0.386182	0.067108	0.167341	0.032818	0.626042	-0.690924	0.829430	-0.096270	-0.000763	-0.550252
23218	1.288726	-1.529022	9.722575	-0.306532	0.036157	0.197338	0.038192	0.632574	-0.685727	0.830949	-0.100927	0.003429	-0.547106
23219	1.326391	-1.346838	9.514270	-0.124198	0.038319	0.241629	0.042026	0.638175	-0.681796	0.833324	-0.102462	0.005661	-0.543176
23220	1.249003	-1.299365	9.372605	0.205833	0.088209	0.312437	0.047723	0.635699	-0.682864	0.837031	-0.098003	0.005381	-0.538280
23221	1.496108	-1.547995	9.681042	0.444010	0.090356	0.332116	0.055531	0.625295	-0.687017	0.841407	-0.089474	0.002488	-0.532938
23222	1.406366	-1.940299	9.674704	0.213456	0.068074	0.301465	0.061933	0.614613	-0.693841	0.844895	-0.085104	0.001744	-0.528116
23223	1.308956	-1.728618	9.729566	-0.096696	0.075077	0.318327	0.069438	0.609864	-0.693264	0.848058	-0.085893	0.004286	-0.522878
23224	1.009893	-1.703548	9.496714	-0.077354	0.093287	0.293469	0.076138	0.611279	-0.691145	0.850874	-0.086165	0.007030	-0.518208
23225	0.416183	-1.553601	9.373270	0.102775	0.086096	0.293440	0.084282	0.609054	-0.691083	0.854052	-0.083448	0.007659	-0.513393
23226	0.087502	-1.366090	9.528841	0.113062	0.097048	0.305449	0.089056	0.608480	-0.689716	0.857197	-0.080431	0.008522	-0.508597
23227	0.218773	-1.580783	9.980680	-0.035224	0.065750	0.287222	0.096563	0.605982	-0.691054	0.860030	-0.080257	0.010229	-0.503789
23228	0.187413	-2.086084	9.958900	-0.060724	0.008939	0.244751	0.100576	0.601677	-0.689938	0.862314	-0.081119	0.011233	-0.499709
23229	-0.028800	-2.224785	10.324559	0.111082	-0.025666	0.243823	0.105108	0.599353	-0.690486	0.864919	-0.079353	0.009882	-0.495501
23230	0.298105	-2.057977	9.672312	0.122011	-0.073252	0.176593	0.105654	0.594121	-0.692536	0.866808	-0.077891	0.007530	-0.492463
23231	0.755690	-2.001731	8.971732	0.077156	-0.088947	0.086893	0.105531	0.594906	-0.694322	0.867786	-0.077397	0.005188	-0.490847
23232	0.610035	-1.785581	8.954203	0.172251	-0.097265	0.016308	0.103754	0.589565	-0.696609	0.868143	-0.075318	0.001680	-0.490562
23233	0.549276	-1.164551	9.106352	0.280784	-0.093577	-0.013637	0.101360	0.580596	-0.701958	0.868411	-0.071351	-0.002887	-0.490676
23234	0.558810	-1.119391	9.644704	0.417830	-0.107252	-0.044309	0.096525	0.569378	-0.708183	0.868453	-0.065100	-0.009068	-0.491396
23235	0.473155	-1.323775	10.423482	0.407610	-0.135631	-0.029553	0.093508	0.556001	-0.714678	0.868626	-0.059327	-0.015618	-0.491656
23236	0.525943	-1.270571	10.475123	0.297072	-0.126547	-0.006133	0.086470	0.544556	-0.719226	0.868804	-0.055367	-0.020904	-0.491608
23237	0.987970	-1.127145	9.941416	0.169295	-0.115677	-0.032620	0.084453	0.537856	-0.724193	0.868602	-0.053541	-0.024750	-0.491987
23238	1.055773	-1.210229	9.523260	0.154611	-0.097685	-0.154533	0.079959	0.534409	-0.726969	0.867145	-0.051698	-0.028294	-0.494556
23239	0.361084	-1.118477	9.323654	0.227965	-0.055673	-0.163484	0.074307	0.528318	-0.728460	0.865706	-0.048215	-0.031798	-0.497210
23240	0.753848	-0.568364	9.577447	0.320408	0.008475	-0.153901	0.072298	0.520146	-0.733811	0.864420	-0.042444	-0.035146	-0.499742
23241	1.180378	-0.535719	9.730693	0.487414	0.039615	-0.219539	0.068744	0.509330	-0.738386	0.862604	-0.033482	-0.039630	-0.503213
23242	1.067488	-0.627937	9.560337	0.342351	0.019283	-0.244235	0.066363	0.495302	-0.742460	0.860312	-0.027148	-0.043067	-0.507219
23243	1.151377	-0.510999	9.941980	0.239625	0.022915	-0.204160	0.063190	0.486880	-0.747419	0.858358	-0.022662	-0.045326	-0.510543
23244	1.220400	-0.312594	10.238223	0.305149	0.012049	-0.189056	0.061294	0.480461	-0.750855	0.856507	-0.017091	-0.048483	-0.513568
23245	1.091622	-0.096345	10.240053	0.228419	-0.028363	-0.228159	0.058113	0.472188	-0.754282	0.854179	-0.013316	-0.051507	-0.517250
23246	0.886268	-0.000747	10.177074	0.086468	-0.057765	-0.219615	0.053106	0.467414	-0.756799	0.851822	-0.012173	-0.053610	-0.520938
23247	0.905553	-0.005905	10.064376	-0.032830	-0.082495	-0.194338	0.046515	0.467893	-0.756236	0.849676	-0.013459	-0.054823	-0.524274
23248	1.050554	-0.098135	9.740417	-0.029586	-0.133558	-0.166542	0.043031	0.468191	-0.756974	0.847732	-0.015143	-0.056991	-0.527137
23249	0.740990	0.112469	9.603675	0.134435	-0.145202	-0.130644	0.035558	0.465324	-0.758449	0.846204	-0.014326	-0.060998	-0.529162
23250	0.701274	0.355369	9.609110	0.083589	-0.100280	-0.053461	0.030155	0.462826	-0.760706	0.845495	-0.013873	-0.063759	-0.529982
23251	0.325367	0.328114	9.595619	-0.203434	-0.079438	0.020717	0.026770	0.468612	-0.759655	0.845535	-0.018229	-0.062995	-0.529878
23252	0.285591	0.582985	9.584421	-0.262234	-0.013494	0.101518	0.025166	0.476952	-0.754914	0.846445	-0.022900	-0.060570	-0.528523
23253	0.728795	0.651222	9.584714	-0.062849	0.012423	0.119114	0.028126	0.480385	-0.755319	0.847677	-0.023969	-0.059667	-0.526601
23254	0.574793	0.582567	9.294298	0.005273	-0.036824	0.132456	0.029411	0.479720	-0.753669	0.848992	-0.024389	-0.060447	-0.524370
23255	0.149378	0.832052	9.339430	-0.014123	-0.071406	0.222826	0.029420	0.479172	-0.755074	0.851219	-0.025570	-0.061399	-0.520580
23256	0.636725	0.767879	9.986313	-0.003310	-0.076620	0.315193	0.032125	0.479819	-0.754073	0.854352	-0.026774	-0.062670	-0.515207
23257	1.042995	0.515744	10.584201	-0.010849	-0.049189	0.318825	0.032260	0.478349	-0.754075	0.857546	-0.027738	-0.063212	-0.509755
23258	1.468745	0.209698	10.881499	-0.133431	-0.025665	0.263745	0.035231	0.479375	-0.754992	0.860081	-0.030582	-0.062307	-0.505414
23259	1.339711	-0.041737	10.588754	-0.148499	-0.062402	0.200056	0.035600	0.481660	-0.752951	0.861919	-0.033890	-0.061744	-0.502131
23260	1.368535	-0.064552	9.527843	-0.230021	-0.078922	0.175688	0.034787	0.488501	-0.750387	0.863385	-0.038823	-0.060837	-0.499358
23261	1.536510	0.063016	8.748756	-0.190725	-0.088909	0.151917	0.035779	0.497315	-0.748731	0.864630	-0.043072	-0.060354	-0.496907
23262	1.739136	0.037390	8.875095	0.141135	-0.091276	0.149917	0.035133	0.496792	-0.748343	0.866090	-0.041678	-0.063367	-0.494102
23263	1.782455	0.075467	9.432864	0.271959	-0.047367	0.122818	0.032721	0.489316	-0.751264	0.867447	-0.037484	-0.066809	-0.491597
23264	1.783634	-0.164308	9.659925	0.129191	0.008955	0.057415	0.033149	0.481813	-0.753697	0.868079	-0.035190	-0.068042	-0.490480
23265	1.662891	-0.111069	9.822754	-0.006870	0.010483	0.008724	0.033024	0.480481	-0.753569	0.868165	-0.035134	-0.067838	-0.490360
23266	1.508375	-0.058391	9.841252	-0.020715	-0.005139	-0.009789	0.034992	0.476955	-0.757035	0.868015	-0.035489	-0.067893	-0.490592
23267	1.327134	0.037420	9.826504	-0.070713	0.015802	-0.010086	0.034595	0.477773	-0.755754	0.867877	-0.036465	-0.066983	-0.490889
23268	1.478649	0.104625	9.694452	-0.054122	0.006709	-0.011830	0.034174	0.483275	-0.753194	0.867693	-0.037281	-0.066505	-0.491219
23269	1.491597	-0.088081	9.610267	0.031738	-0.038874	-0.005776	0.033145	0.481954	-0.752931	0.867598	-0.037026	-0.067552	-0.491263
23270	1.455300	-0.059352	9.591129	-0.021070	-0.066276	0.024452	0.032378	0.480356	-0.753437	0.867698	-0.038034	-0.068638	-0.490858
23271	1.368112	0.037511	9.829288	-0.007274	-0.075365	0.049443	0.029540	0.480514	-0.754180	0.868064	-0.038887	-0.069891	-0.489967
23272	1.512413	0.110268	9.918059	0.048780	-0.110012	0.051627	0.026831	0.480934	-0.755180	0.868413	-0.039149	-0.072401	-0.488962
23273	1.686567	-0.024779	9.718579	0.066853	-0.126541	-0.001768	0.022846	0.477101	-0.755917	0.868252	-0.039142	-0.075312	-0.488810
23274	1.546481	0.032559	9.684475	-0.032816	-0.150468	-0.017010	0.020530	0.475916	-0.756921	0.867796	-0.041114	-0.077779	-0.489070
23275	1.643028	0.008977	9.766649	0.017798	-0.101015	-0.002060	0.016918	0.475551	-0.757403	0.867622	-0.041709	-0.079766	-0.489008
23276	2.048443	-0.091603	9.663416	0.075527	-0.046041	0.001861	0.014357	0.471031	-0.758407	0.867592	-0.040810	-0.081463	-0.488859
23277	2.101876	-0.186071	9.441778	-0.029427	-0.042506	-0.009741	0.012031	0.471059	-0.758261	0.867391	-0.041668	-0.081998	-0.489053
23278	1.846112	-0.136397	9.344083	-0.054200	-0.022419	0.004857	0.012404	0.474794	-0.758006	0.867317	-0.042794	-0.082014	-0.489085
23279	1.884202	-0.030028	9.475536	0.038306	-0.009459	0.031141	0.011254	0.473457	-0.759531	0.867626	-0.042236	-0.082610	-0.488485
23280	1.922720	-0.009917	9.706591	0.104729	0.008922	0.047136	0.012813	0.469976	-0.758906	0.868146	-0.040368	-0.083600	-0.487550
23281	1.985227	0.029012	9.798925	0.034816	0.016133	0.036619	0.012700	0.467032	-0.759800	0.868544	-0.039639	-0.083722	-0.486879
23282	1.869350	0.062161	9.711904	-0.047491	0.031556	0.030636	0.013731	0.467819	-0.760063	0.868815	-0.040167	-0.082848	-0.486502
23283	1.791999	0.107704	9.709420	-0.057997	0.019648	0.028750	0.014883	0.469418	-0.759050	0.869066	-0.041005	-0.082015	-0.486124
23284	1.811079	0.153689	9.779847	-0.040477	0.025144	0.026982	0.015136	0.469954	-0.758541	0.869294	-0.041466	-0.081324	-0.485794
23285	1.753298	0.139171	9.788705	-0.042353	0.027908	0.039887	0.015249	0.472105	-0.756753	0.869677	-0.041964	-0.080493	-0.485203
23286	1.720037	0.038197	9.825380	-0.069994	0.017740	0.010233	0.016911	0.476625	-0.756764	0.869701	-0.042984	-0.079657	-0.485208
23287	1.727488	-0.010049	9.781571	-0.094455	0.017707	0.006421	0.017024	0.479305	-0.755487	0.869696	-0.044431	-0.078523	-0.485273
23288	1.638567	-0.070715	9.679086	-0.074950	-0.004273	-0.017441	0.017412	0.478505	-0.754979	0.869414	-0.045706	-0.078047	-0.485735
23289	1.735135	-0.106999	9.564271	-0.036132	0.017637	-0.052341	0.017139	0.481452	-0.754210	0.868887	-0.046047	-0.077532	-0.486728
23290	1.735362	-0.149881	9.686079	-0.027213	0.005735	-0.060583	0.017135	0.482520	-0.754209	0.868240	-0.046329	-0.077384	-0.487878
23291	1.827302	-0.221832	9.695528	-0.007711	-0.002504	-0.078922	0.015572	0.483623	-0.752408	0.867445	-0.046340	-0.077521	-0.489267
23292	1.821963	-0.116323	9.600953	-0.062151	0.008427	-0.072759	0.014536	0.485228	-0.753166	0.866646	-0.047182	-0.076995	-0.490683
23293	1.836324	-0.094634	9.603791	-0.091163	0.015737	-0.061843	0.014905	0.488441	-0.751762	0.865962	-0.048493	-0.075988	-0.491918
23294	1.831888	-0.173850	9.655441	-0.044460	0.004755	-0.085581	0.013092	0.489530	-0.751620	0.865042	-0.049046	-0.075712	-0.493522
23295	1.870270	-0.130093	9.766820	0.011363	-0.009748	-0.061283	0.012967	0.490319	-0.753023	0.864419	-0.048840	-0.076162	-0.494564
23296	1.759281	-0.100923	9.919802	0.055302	-0.026210	-0.073963	0.011167	0.486879	-0.751989	0.863660	-0.047990	-0.077396	-0.495780
23297	1.802176	-0.005333	9.710330	-0.077879	-0.031812	-0.072784	0.009872	0.486898	-0.751468	0.862798	-0.049523	-0.077353	-0.497135
23298	1.874781	-0.067815	9.686131	-0.088316	-0.028166	-0.076528	0.007530	0.490403	-0.750554	0.861865	-0.051168	-0.077198	-0.498610
