# Supplementary material for: Identification of Haptic Based Guiding Using Hard Reins
Source: PLoS One. 2015 Jul 22;10(7):e0132020. doi: 10.1371/journal.pone.0132020 (PMC4511788; doi:10.1371/journal.pone.0132020)
Supplement: S2 File — (ZIP) [file pone.0132020.s002.zip › MotionData2/Subject11/T5/sync5.txt]

// Start Time: 0
// Sample rate: 25.0Hz
// Scenario: 4.0
// Firmware Version: 2.6.1
Counter	Acc_X	Acc_Y	Acc_Z	Gyr_X	Gyr_Y	Gyr_Z	Mag_X	Mag_Y	Mag_Z	Quat_w	Quat_x	Quat_y	Quat_z
22594	1.740652	-0.102034	9.621760	0.010442	0.003753	-0.011156	-0.900918	0.361218	-1.007946	-0.030914	0.092402	0.001090	0.995241
22595	1.722116	-0.019845	9.642233	0.012167	-0.002441	0.024173	-0.901973	0.363193	-1.008669	-0.031454	0.092451	0.001279	0.995220
22596	1.725155	-0.058630	9.592077	-0.007627	-0.013233	0.022276	-0.900396	0.361993	-1.006068	-0.032128	0.092771	0.001090	0.995168
22597	1.720240	-0.044149	9.661612	0.018127	0.006980	0.004804	-0.901710	0.362854	-1.006158	-0.032294	0.092624	0.001426	0.995176
22598	1.757851	0.019643	9.698385	0.009732	-0.004861	0.013531	-0.901450	0.363584	-1.008132	-0.032837	0.092766	0.001594	0.995145
22599	1.797640	-0.042748	9.627875	-0.003511	-0.002087	0.004662	-0.901449	0.363302	-1.007875	-0.032960	0.092813	0.001505	0.995137
22600	1.789035	-0.098730	9.618406	-0.036756	0.030380	-0.025289	-0.900925	0.363704	-1.007868	-0.032637	0.092283	0.000797	0.995197
22601	1.719354	0.004381	9.687693	-0.002719	0.012819	-0.022633	-0.899611	0.362870	-1.008972	-0.032218	0.092031	0.000763	0.995234
22602	1.744518	-0.058279	9.587855	-0.045890	0.010699	-0.023667	-0.901450	0.364040	-1.009977	-0.031913	0.091899	-0.000118	0.995257
22603	1.754166	-0.048390	9.636211	0.002140	0.014019	-0.069471	-0.899354	0.364459	-1.006135	-0.030571	0.091620	0.000029	0.995325
22604	1.758626	-0.019177	9.698702	-0.051098	0.013502	-0.030745	-0.900661	0.362969	-1.006167	-0.030119	0.091434	-0.000944	0.995355
22605	1.744676	-0.063129	9.607150	-0.060125	0.005421	-0.030818	-0.901188	0.363665	-1.005873	-0.029432	0.091364	-0.002100	0.995380
22606	1.770222	-0.140342	9.536315	0.000914	0.011090	-0.023519	-0.900929	0.364777	-1.006372	-0.029223	0.091195	-0.002049	0.995402
22607	1.744470	-0.043709	9.664759	0.012972	0.019559	-0.002210	-0.900927	0.364059	-1.005199	-0.029239	0.090801	-0.001812	0.995438
22608	1.745200	-0.082532	9.650634	-0.017893	-0.009279	0.002815	-0.900799	0.364717	-1.003851	-0.029515	0.091048	-0.002172	0.995407
22609	1.716792	-0.126743	9.582707	-0.001418	-0.001815	-0.005917	-0.901067	0.366951	-1.004575	-0.029432	0.091087	-0.002204	0.995405
22610	1.759731	-0.091983	9.588576	0.022190	0.003896	-0.012890	-0.900012	0.364859	-1.004786	-0.029476	0.091049	-0.001744	0.995409
22611	1.750457	-0.096995	9.689411	0.007161	-0.009199	0.008197	-0.901321	0.364077	-1.005593	-0.029690	0.091231	-0.001628	0.995386
22612	1.713038	-0.175350	9.621467	0.004676	-0.016950	0.032907	-0.902111	0.365185	-1.004884	-0.030608	0.091616	-0.001588	0.995323
22613	1.748958	-0.024209	9.674376	0.003559	-0.009229	0.008183	-0.902507	0.366164	-1.004982	-0.030815	0.091800	-0.001545	0.995299
22614	1.791924	-0.120521	9.628286	0.004782	-0.013299	0.029374	-0.902637	0.365608	-1.004732	-0.031665	0.092112	-0.001499	0.995244
22615	1.743402	-0.121404	9.602737	0.014434	-0.015277	0.004649	-0.901067	0.366828	-1.005243	-0.031822	0.092410	-0.001231	0.995212
22616	1.765554	-0.135563	9.622778	0.018006	0.011236	-0.023465	-0.901713	0.363647	-1.004539	-0.031649	0.092227	-0.000839	0.995235
22617	1.759174	-0.058009	9.626810	0.012366	0.033050	-0.044563	-0.901454	0.364753	-1.004773	-0.030822	0.091565	-0.000555	0.995322
22618	1.826245	-0.010671	9.681458	0.027934	0.020216	-0.023397	-0.901183	0.362005	-1.005793	-0.030682	0.091197	0.000030	0.995360
22619	1.788529	-0.062324	9.687911	-0.019191	0.008057	0.020592	-0.901186	0.362948	-1.004700	-0.031094	0.091056	-0.000416	0.995360
22620	1.762872	-0.014263	9.539952	0.033630	-0.003223	0.063129	-0.900931	0.365155	-1.004766	-0.032684	0.091149	0.000139	0.995301
22621	1.735123	-0.063297	9.650180	0.055862	0.003697	0.006667	-0.900669	0.365948	-1.009527	-0.032956	0.091047	0.001217	0.995300
22622	1.753149	0.014705	9.712719	0.023274	0.027941	-0.049870	-0.898827	0.363672	-1.008557	-0.032293	0.090525	0.001752	0.995369
22623	1.803573	0.025320	9.634764	-0.007257	0.009207	-0.021805	-0.900400	0.363443	-1.009078	-0.031882	0.090356	0.001625	0.995398
22624	1.778191	-0.047961	9.574370	0.004743	0.021968	-0.030516	-0.899089	0.363702	-1.009616	-0.031569	0.089966	0.001760	0.995443
22625	1.743674	-0.000032	9.688472	-0.028809	0.031147	-0.053546	-0.899087	0.363150	-1.009634	-0.030489	0.089375	0.001247	0.995530
22626	1.787727	-0.033221	9.617872	-0.021130	0.008739	-0.007700	-0.899087	0.363158	-1.010032	-0.030579	0.089265	0.000832	0.995538
22627	1.818612	-0.129750	9.581040	-0.048081	0.005948	0.024023	-0.899355	0.365063	-1.008374	-0.031009	0.089196	-0.000192	0.995531
22628	1.676521	-0.042517	9.638597	0.011301	0.016115	-0.007526	-0.898570	0.365616	-1.009163	-0.031172	0.088920	0.000036	0.995551
22629	1.647678	-0.040604	9.724340	-0.043617	-0.004668	0.023115	-0.898833	0.365904	-1.009417	-0.031593	0.089055	-0.000890	0.995525
22630	1.683598	-0.156466	9.625235	-0.043367	0.000863	0.015194	-0.899887	0.367603	-1.010148	-0.032092	0.089117	-0.001784	0.995502
22631	1.673459	-0.129949	9.651197	-0.027631	0.005776	-0.034233	-0.899100	0.367579	-1.009892	-0.031399	0.089034	-0.002301	0.995531
22632	1.757294	0.053618	9.736620	-0.036213	-0.020336	0.012401	-0.899360	0.366727	-1.008587	-0.031860	0.089513	-0.003033	0.995471
22633	1.785026	-0.149779	9.560907	0.002373	-0.024515	0.050517	-0.900158	0.370510	-1.010053	-0.032909	0.090014	-0.003081	0.995392
22634	1.694283	-0.214530	9.573052	0.048007	0.017170	0.034152	-0.899369	0.369955	-1.010744	-0.033989	0.089690	-0.002196	0.995387
22635	1.611458	0.084957	9.789670	-0.011173	0.024818	-0.007536	-0.510862	0.229599	-0.729817	-0.033855	0.089215	-0.002439	0.995434
22636	1.718943	0.043220	9.802910	-0.006019	-0.000039	0.064794	-0.488022	0.221107	-0.719450	-0.034757	0.089267	-0.002735	0.995397
22637	1.714267	-0.117077	9.611438	-0.077185	-0.091540	0.288554	-0.488822	0.225534	-0.718770	-0.040405	0.091136	-0.004734	0.995007
22638	1.610936	-0.444218	9.350809	0.074341	-0.018571	0.121563	-0.487259	0.228191	-0.709403	-0.043140	0.091485	-0.003471	0.994866
22639	1.662601	0.192680	9.785613	0.220808	0.135210	-0.149338	-0.484360	0.223621	-0.711972	-0.040599	0.088616	0.001070	0.995238
22640	1.796976	0.297084	10.029620	-0.108721	0.003416	0.034402	-0.483044	0.222390	-0.713886	-0.041263	0.088688	-0.001169	0.995204
22641	1.936866	0.018026	9.597995	-0.278278	-0.049631	0.107785	-0.488571	0.228904	-0.715211	-0.042950	0.089915	-0.006849	0.994999
22642	1.937368	-0.307242	9.237049	-0.171094	-0.034697	0.007453	-0.490304	0.238625	-0.715416	-0.042978	0.090804	-0.010248	0.994888
22643	2.042848	-0.208213	9.504277	-0.260193	-0.074520	-0.101856	-0.489919	0.241014	-0.711359	-0.040530	0.092566	-0.015169	0.994766
22644	1.872012	-0.728361	8.898873	-0.066927	0.006308	-0.177575	-0.899964	0.392989	-1.001639	-0.037646	0.092611	-0.016132	0.994860
22645	2.164559	1.944447	9.470114	0.686627	0.047909	0.521521	-0.898361	0.383324	-1.003823	-0.049300	0.091019	-0.003389	0.994622
22646	2.143320	0.148006	9.810326	0.357946	-0.054072	0.074332	-0.901761	0.379797	-1.003364	-0.051649	0.091785	0.003643	0.994432
22647	2.261636	0.269069	9.678267	0.309628	-0.105666	-0.012817	-0.903838	0.372374	-1.003176	-0.051979	0.093654	0.010036	0.994196
22648	2.345937	0.666229	9.725992	0.514967	-0.126785	-0.022953	-0.902102	0.361503	-1.001015	-0.052702	0.095678	0.020446	0.993806
22649	2.705997	0.289396	10.875852	-0.025073	-0.108463	-0.155464	-0.905488	0.353231	-0.998580	-0.049543	0.097925	0.020478	0.993749
22650	2.687874	-0.380909	10.110202	-0.611711	-0.201379	0.163957	-0.909318	0.362122	-0.996661	-0.051652	0.102643	0.008185	0.993343
22651	1.207875	-2.194287	8.769217	-0.434067	-0.148581	0.168820	-0.917901	0.381222	-0.989051	-0.054123	0.106197	-0.000639	0.992871
22652	0.352134	-1.234038	9.327772	0.206814	0.035344	-0.075401	-0.918952	0.382117	-0.990871	-0.053527	0.105321	0.003611	0.992990
22653	0.694376	-0.574870	9.845932	0.174763	0.078309	-0.455495	-0.916704	0.375898	-0.993219	-0.044895	0.103554	0.007876	0.993579
22654	1.651642	-0.739561	9.633465	-0.466136	0.010250	-0.868352	-0.917990	0.367337	-0.992411	-0.027155	0.103664	0.000426	0.994242
22655	2.630591	-1.141804	8.648493	-0.666709	0.039574	-0.899027	-0.921660	0.366255	-0.989746	-0.007945	0.103243	-0.011142	0.994562
22656	2.910215	-1.124632	8.300748	-0.123151	0.161190	-0.741000	-0.922668	0.352516	-0.992560	0.006667	0.100265	-0.012073	0.994865
22657	2.789591	-0.782080	9.095901	0.420247	0.251764	-0.585777	-0.919861	0.334825	-0.995543	0.017482	0.095564	-0.002710	0.995266
22658	2.706429	-0.264100	9.818678	0.245725	0.227277	-0.697012	-0.915105	0.323417	-0.997153	0.030352	0.091201	0.003613	0.995363
22659	2.852445	-0.217792	9.546036	-0.227539	0.179750	-0.878295	-0.910342	0.309577	-1.001232	0.048174	0.087604	0.000574	0.994990
22660	3.236792	-0.371063	9.058387	-0.308264	0.142119	-0.893885	-0.910842	0.301311	-1.002019	0.066173	0.084504	-0.003860	0.994216
22661	3.300387	0.081538	9.037670	-0.052812	0.125015	-0.689887	-0.905675	0.284506	-1.009916	0.079925	0.082318	-0.003806	0.993389
22662	2.903404	0.921500	9.861506	0.544375	0.034587	-0.424221	-0.904700	0.265012	-1.010808	0.087230	0.082572	0.007749	0.992730
22663	1.798129	1.073865	10.697678	0.255392	-0.055531	-0.404269	-0.903364	0.256861	-1.012410	0.094782	0.084420	0.013238	0.991824
22664	0.519124	0.400067	9.614190	-0.479965	-0.107115	-0.911380	-0.907274	0.248336	-1.010509	0.113408	0.085423	0.005042	0.989857
22665	0.185350	0.170578	8.354187	-0.304838	-0.049643	-0.984613	-0.906992	0.241698	-1.010721	0.133349	0.085859	0.000445	0.987343
22666	0.126102	0.237637	9.964364	0.338141	-0.084221	-0.874988	-0.906399	0.217802	-1.006035	0.149638	0.088445	0.008398	0.984741
22667	0.666084	1.589812	11.491778	0.975929	-0.023022	-0.826836	-0.909835	0.181505	-0.999170	0.164102	0.091795	0.028939	0.981737
22668	1.334832	2.388389	11.934668	0.045129	0.195923	-0.648192	-0.902306	0.162760	-0.996924	0.175530	0.087727	0.031716	0.980045
22669	1.107607	0.265178	10.201248	-0.889021	0.289820	-1.028727	-0.894303	0.162604	-1.004196	0.196956	0.078335	0.017078	0.977129
22670	1.238042	0.163011	8.660908	-0.681871	0.219509	-0.704942	-0.885925	0.168983	-1.013523	0.210504	0.071143	0.005770	0.974984
22671	0.969067	0.713910	8.297119	-0.107798	-0.065198	-0.142644	-0.881986	0.167930	-1.019847	0.213407	0.072024	0.003568	0.974298
22672	0.296953	0.522192	9.086601	0.640097	-0.171047	0.005918	-0.885894	0.158495	-1.014386	0.211669	0.078117	0.015319	0.974094
22673	0.127644	0.917286	10.142196	0.563143	-0.183004	-0.218961	-0.888744	0.145650	-1.005857	0.215063	0.083985	0.025864	0.972638
22674	0.992135	1.352898	10.430172	-0.162179	-0.128377	-0.551746	-0.891731	0.135140	-1.002700	0.225563	0.085527	0.023093	0.970192
22675	1.623738	0.954119	9.961588	-0.335828	-0.083508	-0.375299	-0.892913	0.135683	-1.001075	0.233418	0.085432	0.016871	0.968469
22676	1.447803	0.931444	9.349869	-0.103711	-0.022171	-0.224715	-0.893155	0.128289	-0.997851	0.237494	0.085338	0.015143	0.967515
22677	0.989721	1.059052	9.344479	0.125902	0.051707	-0.114685	-0.892359	0.125280	-1.000082	0.239455	0.084865	0.018076	0.967022
22678	0.828677	0.949388	9.828928	0.181047	0.058727	-0.056089	-0.890535	0.129566	-1.001960	0.239777	0.084611	0.021952	0.966885
22679	0.923524	2.096773	10.282866	0.042450	-0.051935	0.022256	-0.891049	0.126265	-1.002191	0.239279	0.085758	0.022605	0.966892
22680	0.817036	2.002549	9.726766	-0.223521	-0.135086	0.128788	-0.896572	0.131368	-1.002233	0.237007	0.087399	0.017396	0.967412
22681	1.526517	0.107616	9.122639	-0.096210	0.213165	-0.462749	-0.894196	0.126095	-1.003755	0.246024	0.082567	0.017491	0.965582
22682	2.069263	-0.142247	9.078601	-0.235342	0.364573	-0.483542	-0.885003	0.122453	-1.010884	0.255312	0.074234	0.015520	0.963880
22683	1.804573	-0.050003	8.708776	-0.087841	0.319288	-0.149124	-0.876761	0.130295	-1.017507	0.258184	0.067536	0.015735	0.963604
22684	1.270419	0.248637	9.479539	0.432544	0.285052	-0.097232	-0.868742	0.124292	-1.022970	0.258990	0.064277	0.025659	0.963397
22685	1.320006	0.492456	11.375715	0.490699	0.165855	-0.144735	-0.861614	0.108487	-1.021956	0.261020	0.063502	0.036176	0.962563
22686	1.750082	0.470995	10.089444	-0.329474	0.035483	-0.187103	-0.859504	0.104881	-1.023555	0.264544	0.060993	0.030245	0.961967
22687	2.299834	0.444452	9.071623	-0.286926	0.092469	-0.319312	-0.857160	0.110699	-1.026454	0.270936	0.057530	0.025559	0.960537
22688	2.752500	0.848467	10.719031	0.392661	-0.049580	0.051299	-0.855447	0.108408	-1.030798	0.268513	0.060646	0.032797	0.960805
22689	1.998090	1.109113	11.324480	-0.162051	-0.184612	0.646474	-0.863580	0.108488	-1.026185	0.256342	0.063867	0.027831	0.964072
22690	1.146271	-1.074078	8.614475	-0.939477	0.181043	0.042008	-0.867324	0.133881	-1.032781	0.255809	0.055609	0.010596	0.965069
22691	-0.457505	-2.137195	8.111199	-0.261343	0.259706	-0.395226	-0.856470	0.145440	-1.041310	0.263611	0.049212	0.007092	0.963347
22692	-0.741264	-0.030704	8.288769	0.458141	0.161283	-0.195595	-0.849492	0.136322	-1.042474	0.266471	0.048526	0.016944	0.962471
22693	1.267600	2.389371	9.833941	0.684527	0.085678	-0.576101	-0.844065	0.118831	-1.038571	0.276782	0.050339	0.030981	0.959113
22694	3.916223	2.190060	11.740997	0.475772	-0.113733	-0.484938	-0.842163	0.095522	-1.030559	0.284919	0.054863	0.039966	0.956145
22695	3.523399	1.702263	10.866206	-0.297871	-0.100836	0.487985	-0.845564	0.092426	-1.030884	0.275925	0.055724	0.033010	0.958995
22696	0.260025	0.031131	8.102418	-0.651940	0.060323	0.848579	-0.851396	0.113968	-1.036249	0.260032	0.051557	0.019863	0.964018
22697	-1.732511	-0.160351	8.158252	0.295359	0.251465	0.054009	-0.848537	0.123688	-1.041024	0.258533	0.048371	0.026643	0.964423
22698	-0.914520	1.024653	10.730345	1.005248	-0.054798	0.030999	-0.846029	0.118259	-1.041888	0.256169	0.054641	0.045716	0.964003
22699	1.320412	1.397842	11.852649	0.041525	-0.255069	0.220660	-0.853337	0.105138	-1.035044	0.252056	0.060024	0.044833	0.964808
22700	1.224403	0.102240	10.095351	-0.873953	-0.068936	-0.035518	-0.856792	0.120735	-1.036638	0.253303	0.056940	0.027652	0.965314
22701	0.646414	0.178973	8.628195	-0.448559	0.104783	-0.158453	-0.852864	0.122890	-1.038077	0.256759	0.052594	0.019510	0.964846
22702	0.237789	1.792949	9.120929	0.350408	-0.010317	0.095290	-0.850890	0.120633	-1.038038	0.253991	0.054658	0.026111	0.965308
22703	1.226287	2.024544	9.792104	0.247392	-0.176069	0.078634	-0.856821	0.130577	-1.037789	0.252249	0.059407	0.029820	0.965377
22704	2.670956	1.128426	9.684343	-0.572804	-0.177598	-0.280510	-0.860500	0.132833	-1.036081	0.257553	0.059802	0.018212	0.964240
22705	2.192243	-0.987108	8.925090	-0.656337	-0.224939	-0.051887	-0.865147	0.152367	-1.039398	0.259348	0.060883	0.004293	0.963853
22706	1.003547	-0.950281	10.236104	0.743900	-0.129598	0.237132	-0.870598	0.132147	-1.032267	0.253435	0.067288	0.017660	0.964848
22707	1.402837	0.552349	12.662992	0.305690	-0.209617	0.379142	-0.876590	0.117446	-1.024160	0.245715	0.073124	0.021765	0.966335
22708	0.606851	-1.418602	10.559592	-1.328647	-0.208209	-0.421338	-0.879554	0.145165	-1.030426	0.255565	0.070453	-0.004341	0.964212
22709	0.695717	-1.451266	7.804467	-1.310167	-0.023689	-0.939891	-0.881985	0.169688	-1.036533	0.275331	0.064298	-0.028736	0.958766
22710	1.165981	-0.629734	6.922213	-0.377590	0.043835	-0.834097	-0.876097	0.174604	-1.039766	0.291591	0.061894	-0.034684	0.953908
22711	1.700333	-1.224265	8.180144	0.451465	-0.023146	-0.787845	-0.871710	0.154274	-1.037668	0.305932	0.065561	-0.025622	0.949448
22712	2.662668	-1.070684	10.047243	0.286182	0.014548	-1.069522	-0.867960	0.126958	-1.031664	0.325635	0.067610	-0.018722	0.942889
22713	3.187450	-0.167970	10.061349	-0.568732	0.197577	-1.210869	-0.857435	0.115831	-1.033066	0.349118	0.060780	-0.026973	0.934716
22714	3.165045	-0.751061	8.491066	-0.780089	0.240216	-1.067971	-0.843278	0.119471	-1.043210	0.369924	0.051441	-0.038603	0.926833
22715	3.241223	-1.264300	7.888375	-0.150266	0.216397	-0.861023	-0.831070	0.115840	-1.047716	0.386078	0.047283	-0.039449	0.920408
22716	4.024543	0.585045	9.816613	0.620246	0.112093	-0.725189	-0.818024	0.094544	-1.048272	0.398769	0.050610	-0.026514	0.915270
22717	4.971054	1.714012	11.300422	0.114255	-0.149098	-0.398976	-0.814025	0.072220	-1.043176	0.405792	0.055032	-0.025729	0.911944
22718	3.341185	0.422215	10.297472	-0.855039	-0.328917	-0.152536	-0.814308	0.079319	-1.045074	0.409223	0.054197	-0.043860	0.909767
22719	-0.521331	0.463805	10.467459	-0.654204	-0.494844	-0.251142	-0.823410	0.097365	-1.045331	0.413949	0.058626	-0.059980	0.906428
22720	-4.795836	2.335359	11.429287	0.343213	-0.346483	-0.776674	-0.828368	0.087914	-1.038132	0.427056	0.068706	-0.055746	0.899886
22721	-1.191214	0.019773	11.903913	0.529119	0.800655	-2.148623	-0.812540	0.056833	-1.036636	0.465334	0.061400	-0.036511	0.882248
22722	1.077915	-0.978019	10.592382	-1.373740	0.529290	-2.248696	-0.773940	0.044156	-1.052757	0.506106	0.040905	-0.053022	0.859868
22723	2.347364	-0.688306	7.760337	-0.818126	0.536035	-1.612365	-0.743774	0.045107	-1.070078	0.534657	0.025356	-0.060466	0.842522
22724	0.844219	1.386393	8.305063	0.408256	-0.057452	0.080043	-0.730639	0.038518	-1.073094	0.532878	0.030626	-0.054283	0.843894
22725	-0.351621	-0.737135	9.052135	1.122654	-0.072910	0.155012	-0.735690	0.015872	-1.062989	0.529321	0.043875	-0.036267	0.846510
22726	-0.376014	-0.441269	10.868632	0.478980	0.016737	-0.739404	-0.729622	0.003045	-1.058148	0.541101	0.049227	-0.027362	0.839069
22727	0.541251	0.992859	11.157917	-0.615231	-0.076397	-0.867470	-0.720959	0.000977	-1.060970	0.556065	0.044474	-0.037644	0.829094
22728	0.782301	0.759171	9.287429	-0.707841	-0.177973	-0.748174	-0.716750	-0.002943	-1.063002	0.568638	0.040146	-0.050724	0.820040
22729	1.123562	0.274984	8.411065	0.060449	-0.097063	-0.449998	-0.715181	-0.000996	-1.065084	0.575819	0.043049	-0.050416	0.814885
22730	1.477789	0.334864	8.938926	0.401890	-0.003992	-0.212376	-0.712524	-0.013332	-1.060189	0.578698	0.047990	-0.043766	0.812951
22731	1.184287	0.601468	9.753414	0.254420	0.164498	-0.460153	-0.702302	-0.010432	-1.064200	0.586017	0.048854	-0.037193	0.807969
22732	0.206668	2.030336	9.972569	0.031559	-0.012337	-0.506037	-0.694142	-0.020293	-1.064206	0.593965	0.049829	-0.036373	0.802122
22733	0.136279	2.977972	9.015014	0.098641	-0.322662	-0.375201	-0.694351	-0.039468	-1.053515	0.599607	0.056671	-0.037964	0.797382
22734	2.386670	2.263865	8.165265	0.070413	-0.268047	-0.790902	-0.694321	-0.050058	-1.049864	0.611775	0.062409	-0.039200	0.787591
22735	3.813220	0.804392	8.735079	-0.288410	-0.433729	-0.897675	-0.688279	-0.053682	-1.048453	0.625789	0.066777	-0.047654	0.775666
22736	4.434258	-1.310285	10.960196	0.392254	-0.192203	-0.361881	-0.691183	-0.046452	-1.053506	0.630594	0.075033	-0.043537	0.771249
22737	4.263247	-0.162681	13.160474	1.220197	0.327544	0.262833	-0.684804	-0.077081	-1.038070	0.624746	0.085559	-0.020899	0.775845
22738	2.083959	1.244292	12.515013	-0.157521	-0.133053	1.224953	-0.689623	-0.088841	-1.032806	0.605696	0.085142	-0.027142	0.790662
22739	1.076819	0.133488	9.594804	-0.776604	-0.165697	0.888958	-0.707003	-0.064326	-1.041932	0.592673	0.078260	-0.042875	0.800485
22740	1.207794	-1.417736	7.511865	-0.672876	-0.257789	0.906461	-0.719936	-0.035587	-1.052835	0.578764	0.073642	-0.058154	0.810079
22741	0.478657	-2.236751	7.765224	-0.038285	-0.185313	0.815390	-0.735215	-0.012779	-1.055794	0.565281	0.075520	-0.062156	0.819079
22742	0.422103	-1.082275	9.425043	0.627376	0.001594	0.785887	-0.746493	-0.013475	-1.050372	0.551210	0.081626	-0.053077	0.828666
22743	1.268249	0.374904	10.356972	0.359122	0.076017	0.457260	-0.747909	-0.023557	-1.043234	0.543055	0.084019	-0.047046	0.834157
22744	1.761348	-0.135617	9.824813	-0.531512	-0.006774	0.229307	-0.749505	-0.015407	-1.047476	0.539933	0.078173	-0.056408	0.836169
22745	2.323249	-1.305160	8.503113	-0.629394	0.023174	0.062942	-0.748509	0.003867	-1.057242	0.539811	0.071078	-0.066852	0.836112
22746	2.306302	-0.455965	8.501000	0.171110	0.097448	0.497326	-0.746556	0.009157	-1.060818	0.531214	0.070662	-0.063682	0.841881
22747	1.913225	-0.050389	9.352300	0.707391	0.162457	0.712536	-0.747712	0.000402	-1.057627	0.518276	0.074702	-0.051134	0.850409
22748	1.648557	-0.025986	10.094892	0.456525	0.185583	0.267245	-0.745858	-0.005931	-1.054526	0.513045	0.076035	-0.041879	0.853961
22749	1.625724	0.347352	9.826636	-0.095609	0.124367	0.037026	-0.740602	-0.009316	-1.056819	0.512621	0.073070	-0.042365	0.854451
22750	1.959977	0.008692	9.184818	-0.153708	0.110651	-0.147177	-0.736545	-0.006011	-1.060348	0.515312	0.069762	-0.043681	0.853041
22751	2.448136	-0.200916	8.989586	0.128110	0.115756	-0.184370	-0.727083	-0.013054	-1.057888	0.518331	0.069471	-0.040150	0.851407
22752	2.267859	0.354072	9.117051	0.350364	0.097525	-0.018453	-0.719445	-0.023772	-1.056188	0.518113	0.071488	-0.033188	0.851673
22753	1.894405	0.891002	9.339808	0.360631	0.082656	-0.205002	-0.714581	-0.027430	-1.058219	0.521082	0.074198	-0.025990	0.849878
22754	1.821149	0.860672	10.502641	0.494422	-0.060860	-0.323094	-0.707457	-0.042671	-1.051607	0.525665	0.080579	-0.017781	0.846680
22755	1.420493	1.202951	10.855994	0.262251	-0.162547	-0.174114	-0.703877	-0.056715	-1.045447	0.528077	0.086399	-0.014824	0.844660
22756	0.290866	0.405621	9.491622	-0.403852	-0.235101	-0.277138	-0.704777	-0.063112	-1.042849	0.533268	0.086214	-0.023692	0.841208
22757	0.029116	-0.196288	8.737236	-0.010572	-0.058219	-0.681349	-0.700062	-0.060320	-1.048794	0.544636	0.087533	-0.023334	0.833766
22758	0.751332	0.610717	10.818271	0.723262	-0.049419	-0.566072	-0.691113	-0.071919	-1.039961	0.552530	0.096514	-0.010853	0.827815
22759	0.789807	1.521711	11.876348	0.409245	-0.118480	-0.180343	-0.687383	-0.092849	-1.028972	0.554651	0.103095	-0.004991	0.825657
22760	0.611197	0.858106	10.205612	-0.513800	0.076814	-0.557615	-0.681484	-0.091509	-1.032983	0.564642	0.096204	-0.011501	0.819629
22761	0.973342	-0.154882	8.765893	-0.616748	0.285517	-0.907585	-0.661684	-0.088861	-1.047741	0.580601	0.084729	-0.016589	0.809598
22762	1.340292	0.410028	8.840279	0.030017	0.340020	-0.516319	-0.641226	-0.087782	-1.054849	0.588680	0.079768	-0.011303	0.804341
22763	1.248835	1.209397	9.481257	0.339668	0.183399	-0.008917	-0.633230	-0.086105	-1.057545	0.588283	0.080799	-0.003613	0.804600
22764	0.640370	0.965026	10.140892	0.159161	0.060153	-0.010946	-0.628896	-0.092634	-1.055335	0.587902	0.081731	-0.000350	0.804793
22765	0.614447	0.537358	9.972445	-0.173122	0.022448	-0.110335	-0.626533	-0.093384	-1.055120	0.589938	0.079269	-0.002621	0.803544
22766	0.725021	0.757763	9.550591	-0.283560	-0.071267	-0.169653	-0.621799	-0.097376	-1.054502	0.592805	0.077106	-0.007775	0.801609
22767	0.806554	0.992214	9.228824	0.335483	-0.000574	-0.084176	-0.623364	-0.100519	-1.054584	0.593607	0.081017	-0.002181	0.800664
22768	1.158904	1.867580	9.709562	0.309088	-0.039167	-0.184532	-0.619944	-0.104239	-1.052481	0.595761	0.085345	0.002578	0.798611
22769	1.603060	1.696417	9.637668	-0.053146	-0.147001	-0.120222	-0.618873	-0.108144	-1.050964	0.597760	0.087005	0.000307	0.796940
22770	1.883978	1.444224	9.532666	0.033727	-0.099583	0.005844	-0.622019	-0.108623	-1.051076	0.597416	0.089022	-0.000390	0.796975
22771	1.409889	1.673502	9.704116	0.100040	-0.058365	0.158468	-0.624995	-0.123259	-1.042735	0.594692	0.091136	0.000354	0.798772
22772	0.701019	1.755309	9.790052	0.011491	-0.009237	0.045493	-0.627221	-0.124578	-1.043283	0.593775	0.091448	0.000309	0.799417
22773	0.483828	1.904245	9.474205	-0.098893	-0.079129	-0.079022	-0.626321	-0.117719	-1.047992	0.595209	0.091507	-0.001866	0.798341
22774	1.139047	1.847773	9.434736	-0.118821	-0.108699	-0.180119	-0.627519	-0.115460	-1.050091	0.598171	0.091861	-0.004769	0.796072
22775	2.107380	2.127470	9.394948	-0.161468	-0.248837	0.009589	-0.629358	-0.114563	-1.051238	0.598273	0.093904	-0.010103	0.795707
22776	2.199119	1.638836	9.271485	-0.137961	-0.258877	0.207635	-0.640382	-0.112940	-1.050795	0.595074	0.096356	-0.015831	0.797716
22777	1.948014	1.610019	9.369894	-0.084287	-0.190733	0.130495	-0.647206	-0.111664	-1.051474	0.593079	0.098423	-0.019467	0.798868
22778	1.643063	1.492852	9.505825	0.054790	-0.227258	0.072416	-0.654695	-0.107643	-1.050597	0.591637	0.102702	-0.021475	0.799348
22779	2.604372	0.166116	10.142021	0.281479	0.029115	-0.150041	-0.654785	-0.115995	-1.046816	0.593447	0.105711	-0.016124	0.797738
22780	2.799755	-0.898296	10.045336	0.008243	0.140509	-0.074151	-0.650044	-0.122762	-1.045755	0.594544	0.103618	-0.014210	0.797232
22781	1.566560	0.113244	9.561848	0.054251	0.013018	0.203903	-0.649513	-0.124945	-1.047557	0.591159	0.104049	-0.013519	0.799701
22782	1.827942	1.569576	10.993286	0.599448	-0.148325	0.445782	-0.655513	-0.136556	-1.041611	0.582542	0.113402	-0.006650	0.804823
22783	1.955960	0.309819	11.348470	-0.257851	-0.286657	0.712753	-0.669810	-0.136326	-1.037454	0.571523	0.114932	-0.015677	0.812346
22784	1.225700	-1.563261	9.188757	-0.831912	-0.012930	0.159641	-0.679990	-0.114764	-1.052793	0.570560	0.105602	-0.029734	0.813895
22785	0.759646	-0.974678	8.804197	-0.349254	0.161565	-0.224869	-0.676879	-0.100589	-1.065272	0.575008	0.099030	-0.033098	0.811457
22786	1.006767	-0.123117	8.805356	-0.103439	0.019009	-0.019993	-0.674523	-0.098848	-1.065111	0.575104	0.097590	-0.034520	0.811505
22787	1.417197	-0.520996	8.893151	-0.011906	0.006949	-0.147167	-0.676361	-0.098221	-1.066532	0.577494	0.097302	-0.034365	0.809847
22788	2.040962	-0.383420	9.330021	-0.045201	0.077280	-0.339703	-0.669276	-0.098464	-1.069013	0.582768	0.095799	-0.033556	0.806274
22789	2.193098	0.070834	9.735592	-0.035615	0.142554	-0.386174	-0.659823	-0.100974	-1.071459	0.589110	0.093202	-0.031800	0.802029
22790	1.968401	0.387131	9.634856	-0.033844	0.179927	-0.243554	-0.651821	-0.101120	-1.073017	0.592814	0.090109	-0.029782	0.799728
22791	1.873204	0.249449	9.310473	-0.065626	0.201322	-0.329238	-0.645778	-0.104019	-1.073177	0.598270	0.086175	-0.027944	0.796157
22792	1.973606	0.396871	9.042889	-0.101609	0.165616	-0.335789	-0.635545	-0.104176	-1.076488	0.603539	0.082543	-0.027021	0.792589
22793	2.591861	1.393460	8.558556	-0.110811	0.214784	-0.455904	-0.624135	-0.102921	-1.082294	0.610998	0.077981	-0.025545	0.787368
22794	2.421344	1.705996	9.477555	0.485001	0.044953	-0.287145	-0.612575	-0.109078	-1.078367	0.614498	0.083370	-0.016937	0.784318
22795	-0.076641	2.797145	11.036302	0.627727	0.056195	0.162872	-0.609756	-0.129288	-1.066617	0.610839	0.090110	-0.006682	0.786582
22796	-2.204789	0.564332	10.496880	0.057787	0.370350	-0.338489	-0.605795	-0.138865	-1.062713	0.615793	0.085056	-0.000663	0.783304
22797	-1.075801	-1.007395	10.504866	-0.168821	0.376655	-1.423224	-0.580345	-0.140997	-1.067322	0.638096	0.076807	0.003827	0.766107
22798	1.575462	0.608689	10.906146	-0.245933	0.124301	-0.944800	-0.557790	-0.139754	-1.071526	0.652671	0.071702	0.003055	0.754235
22799	1.989288	1.989813	9.498088	-0.354119	0.053978	0.063915	-0.553353	-0.131838	-1.077572	0.652181	0.066071	-0.001634	0.755177
22800	1.124407	0.099838	8.335566	-0.111002	0.242299	-0.135311	-0.552318	-0.125148	-1.082353	0.654153	0.060990	-0.000009	0.753899
22801	0.061423	-0.023710	9.312301	0.224618	0.227558	-0.001525	-0.540113	-0.127391	-1.080968	0.653875	0.060273	0.006375	0.754171
22802	-0.425303	1.431124	10.155221	0.323936	0.054168	0.356640	-0.542187	-0.136337	-1.074582	0.647923	0.063756	0.011497	0.758946
22803	-0.524828	1.839531	10.375319	0.078597	-0.128857	0.411280	-0.553061	-0.141737	-1.069446	0.641580	0.066562	0.010615	0.764089
22804	-0.535602	0.866008	10.021323	-0.249828	-0.082719	0.014529	-0.562907	-0.138874	-1.070040	0.641588	0.064647	0.005671	0.764299
22805	-0.214589	0.677572	9.204681	-0.388426	-0.045933	-0.010468	-0.567395	-0.128237	-1.077361	0.642233	0.060040	-0.000673	0.764154
22806	-0.081618	0.786761	9.034653	-0.039695	-0.141205	0.294110	-0.577386	-0.120421	-1.082848	0.637686	0.061708	-0.003494	0.767812
22807	-0.631558	1.432144	9.299313	0.418571	-0.253384	0.671535	-0.594421	-0.126804	-1.077008	0.626760	0.070526	-0.000876	0.776013
22808	-0.834436	2.166344	9.540256	0.309451	-0.234205	0.613859	-0.611847	-0.134799	-1.066695	0.616661	0.078046	0.000077	0.783351
22809	-0.450134	2.051931	9.283357	0.024473	-0.097216	0.694219	-0.629421	-0.136415	-1.063224	0.605710	0.079482	-0.001428	0.791705
22810	0.325719	2.022315	9.254436	0.111185	0.071187	0.711313	-0.644644	-0.134188	-1.060853	0.594149	0.079699	0.000016	0.800397
22811	1.622779	3.157539	9.762199	0.588255	-0.137732	0.734115	-0.663761	-0.146952	-1.052001	0.581385	0.088568	0.007102	0.808763
22812	2.947929	2.128397	11.630101	0.547553	-0.049592	1.259401	-0.689707	-0.157754	-1.037428	0.559777	0.095907	0.013099	0.822970
22813	4.473028	0.025034	11.716825	-0.029037	0.520846	1.080640	-0.697343	-0.147654	-1.042338	0.541763	0.087109	0.016711	0.835838
22814	4.907457	3.268313	11.715318	0.699528	0.386128	1.099515	-0.701528	-0.152024	-1.040567	0.521748	0.088597	0.030619	0.847934
22815	3.209523	3.200992	10.705855	0.072401	-0.416980	3.152715	-0.740913	-0.141311	-1.034597	0.467456	0.098231	0.022147	0.878262
22816	1.565235	-2.649552	7.031691	-0.514762	-0.383465	2.520546	-0.802695	-0.096897	-1.035147	0.423727	0.101168	0.004518	0.900111
22817	0.807629	-2.003058	7.528236	-0.327304	-0.087642	1.479941	-0.832051	-0.060230	-1.043622	0.397549	0.100093	-0.005036	0.912091
22818	0.846288	1.446825	9.337323	0.906500	-0.133157	1.732635	-0.859389	-0.042418	-1.039558	0.363650	0.109507	0.006941	0.925051
22819	1.606471	1.657338	10.466151	0.870880	0.239092	1.340403	-0.875905	-0.047839	-1.027846	0.336721	0.111563	0.021990	0.934713
22820	2.152373	-0.570681	9.666979	-0.243799	0.231546	0.688820	-0.883807	-0.036704	-1.029264	0.324084	0.105921	0.017425	0.939919
22821	3.066338	-0.161017	8.577618	-0.461650	0.090107	0.870045	-0.883070	-0.018994	-1.036687	0.308584	0.101572	0.007500	0.945729
22822	2.927249	0.836349	7.663307	-0.187393	0.077805	1.316414	-0.896798	0.011212	-1.044082	0.283823	0.099148	0.001731	0.953735
22823	2.412064	1.069742	7.891226	0.547475	0.426880	1.257396	-0.907488	0.033601	-1.045113	0.258595	0.094242	0.012102	0.961302
22824	2.004926	1.708162	9.597132	0.616741	0.478730	1.127123	-0.906964	0.034384	-1.049746	0.235390	0.088507	0.024276	0.967558
22825	1.961596	0.833676	10.300348	-0.145374	0.345823	1.063794	-0.908844	0.050108	-1.058398	0.214803	0.081772	0.021227	0.972997
22826	1.127392	1.192213	9.275666	-0.346999	0.294054	0.856149	-0.908124	0.073784	-1.066695	0.198456	0.074953	0.014304	0.977135
22827	0.821346	1.613770	8.632536	0.377289	0.282402	0.423444	-0.905526	0.083446	-1.074660	0.189487	0.071177	0.022250	0.979047
22828	0.802677	0.875677	9.566525	0.413810	0.123351	0.037095	-0.908275	0.082452	-1.083032	0.187958	0.070387	0.030741	0.979169
22829	0.948679	-0.247543	12.640828	0.305106	-0.050795	-0.648697	-0.906007	0.069368	-1.081478	0.200209	0.072215	0.037485	0.976369
22830	0.085348	0.998910	12.604939	-0.262805	-0.063308	-0.482444	-0.905974	0.058301	-1.081296	0.209809	0.072073	0.032775	0.974531
22831	0.260438	0.327068	10.097946	-0.698466	0.011838	-0.796244	-0.908074	0.058633	-1.081660	0.226247	0.068391	0.020391	0.971452
22832	1.390488	-0.550546	9.455728	-0.133594	0.123659	-1.167920	-0.898346	0.052191	-1.087822	0.248586	0.064927	0.019937	0.966226
22833	1.973382	-0.933218	9.009594	-0.031900	0.023915	-0.407148	-0.892835	0.052058	-1.093604	0.256436	0.064178	0.019880	0.964223
22834	1.176634	-1.522965	8.484185	-0.290531	0.131204	-0.270912	-0.892579	0.054620	-1.097114	0.261246	0.060081	0.015304	0.963279
22835	0.218704	-0.042639	9.892476	0.584642	0.258166	-0.539537	-0.882321	0.046193	-1.101617	0.270777	0.057999	0.028382	0.960474
22836	1.011383	3.030159	11.770863	0.853097	0.008445	-0.267458	-0.874060	0.001241	-1.090905	0.273855	0.062292	0.045145	0.958689
22837	0.976865	0.905630	10.438064	-0.778531	-0.407534	0.173119	-0.882203	0.004404	-1.088054	0.271791	0.066002	0.027656	0.959692
22838	0.473225	-2.174124	7.971731	-1.185414	-0.080755	-0.529496	-0.892006	0.038084	-1.094055	0.282971	0.060836	0.005153	0.957183
22839	0.739426	-0.120795	7.795939	0.040711	0.074390	-0.485898	-0.885729	0.045104	-1.098955	0.292153	0.059576	0.006723	0.954491
22840	0.939117	2.205827	9.767656	1.112994	-0.032266	0.314034	-0.885930	0.023533	-1.092590	0.284129	0.066744	0.027403	0.956067
22841	0.744750	1.457298	11.009208	0.562548	-0.183173	0.475825	-0.896413	0.018711	-1.082789	0.274310	0.073675	0.036357	0.958125
22842	1.099594	0.335044	10.402812	-0.660714	-0.112536	-0.210085	-0.901163	0.028266	-1.084825	0.278710	0.072076	0.023394	0.957381
22843	1.764445	1.082414	9.288820	-0.855930	-0.100775	-0.176293	-0.901712	0.037049	-1.087465	0.283280	0.069134	0.006552	0.956520
22844	1.295091	1.661192	8.564884	0.019614	-0.185647	0.389165	-0.907005	0.052685	-1.088771	0.275330	0.072885	0.005334	0.958568
22845	1.569823	1.243930	9.293664	0.715595	-0.054669	0.365602	-0.914075	0.047629	-1.084332	0.267209	0.077917	0.018144	0.960312
22846	2.330045	1.490795	9.897553	0.173498	-0.082615	0.234456	-0.915939	0.057079	-1.084544	0.261856	0.080546	0.020679	0.961518
22847	2.203348	1.658322	9.199266	-0.295349	-0.305930	0.330612	-0.923843	0.068448	-1.084094	0.256047	0.085089	0.012828	0.962827
22848	2.087023	1.369775	8.904254	0.043232	-0.218589	0.509093	-0.936178	0.069280	-1.077947	0.245983	0.089686	0.011655	0.965046
22849	1.967759	0.396813	9.492767	0.513649	0.097453	0.473743	-0.936707	0.070617	-1.075374	0.235832	0.090539	0.021165	0.967336
22850	1.436921	-0.350610	10.076578	0.392278	0.099217	0.503566	-0.937222	0.067618	-1.076791	0.224969	0.090711	0.028301	0.969721
22851	1.595394	0.467801	10.185977	-0.068565	-0.002129	0.418298	-0.941217	0.088247	-1.080081	0.216930	0.090763	0.026111	0.971608
22852	1.558424	0.598181	10.044270	-0.258681	-0.120694	0.473530	-0.944019	0.104350	-1.080072	0.207802	0.092265	0.019703	0.973610
22853	2.292546	-0.436993	10.397101	0.302611	-0.147133	0.513893	-0.946641	0.103178	-1.074498	0.197229	0.096670	0.023883	0.975287
22854	2.191033	0.022481	11.844182	0.231753	-0.023607	0.960890	-0.952684	0.105896	-1.072482	0.177588	0.098520	0.026451	0.978804
22855	0.486079	-1.025536	10.856341	-0.489310	0.028571	0.611961	-0.955913	0.133675	-1.074758	0.166478	0.096562	0.015522	0.981183
22856	0.239480	-0.144224	9.691715	-0.366127	0.041129	0.181043	-0.957694	0.160771	-1.085045	0.163194	0.094633	0.008128	0.982011
22857	0.517073	-1.095591	8.720652	-0.367433	-0.150444	0.268223	-0.959311	0.175478	-1.085625	0.158575	0.096370	-0.000383	0.982633
22858	0.658276	-1.520309	7.784752	-0.342809	-0.234830	-0.194605	-0.962608	0.181010	-1.082356	0.162885	0.099942	-0.007510	0.981542
22859	1.513160	-0.606723	8.049576	-0.084655	-0.138382	-0.479852	-0.966146	0.179350	-1.078780	0.172368	0.102364	-0.009036	0.979658
22860	2.520100	0.227188	9.157205	0.053973	0.004597	-0.529177	-0.964667	0.167125	-1.077721	0.182443	0.102597	-0.006899	0.977824
22861	2.679250	0.176783	10.129970	0.240641	0.038753	-0.371063	-0.962794	0.154311	-1.075489	0.189130	0.102722	-0.001658	0.976563
22862	2.241628	-0.753498	9.921395	-0.131436	0.022806	-0.322684	-0.962121	0.148469	-1.074618	0.195534	0.101834	-0.003497	0.975389
22863	2.165824	-0.148192	8.922935	-0.524223	0.229338	-0.540062	-0.953199	0.147774	-1.077267	0.207049	0.095313	-0.012142	0.973601
22864	2.308866	0.657764	8.670945	-0.014636	0.323993	-0.633398	-0.942172	0.145925	-1.086090	0.219311	0.089134	-0.009902	0.971524
22865	2.298285	0.286265	9.111446	0.356196	0.161219	-0.360089	-0.933203	0.129612	-1.089099	0.225619	0.087655	-0.002019	0.970262
22866	2.713773	0.623918	9.309371	0.178895	0.110945	-0.471586	-0.927135	0.118470	-1.091647	0.234283	0.086368	0.002755	0.968320
22867	3.498767	1.143029	9.502824	0.018569	0.114800	-0.535917	-0.921600	0.109818	-1.093711	0.244537	0.084322	0.004214	0.965957
22868	2.737297	1.483622	9.912509	0.352082	0.175893	-0.376970	-0.914074	0.093171	-1.092728	0.251019	0.082652	0.012486	0.964366
22869	0.564843	1.509709	9.614614	0.254459	0.044800	-0.077045	-0.908271	0.082387	-1.092470	0.252006	0.083183	0.017468	0.963986
22870	-0.507112	0.327641	9.504000	0.126327	0.113098	-0.656679	-0.902601	0.072315	-1.092986	0.264158	0.081442	0.021543	0.960793
22871	-0.120378	0.206069	9.971652	0.552750	0.019226	-0.668410	-0.894534	0.049982	-1.091790	0.275998	0.083717	0.033090	0.956933
22872	0.031997	0.473483	10.807036	0.261763	-0.027494	-0.567133	-0.890013	0.028461	-1.086275	0.286142	0.085341	0.038877	0.953587
22873	-0.139692	1.810252	11.686986	0.575571	-0.077674	-0.874169	-0.881540	0.000975	-1.077671	0.301786	0.089342	0.050670	0.947827
22874	1.403279	2.940101	11.003787	0.154478	0.126485	-0.641155	-0.869397	-0.025482	-1.069342	0.313134	0.087242	0.055494	0.944064
22875	2.350636	0.362476	9.290575	-1.074253	0.078848	-0.394295	-0.864176	-0.015724	-1.078131	0.322238	0.078529	0.036157	0.942703
22876	2.026612	-0.495482	7.915273	-0.653041	0.324561	-0.481438	-0.848748	0.003405	-1.095776	0.331856	0.067881	0.026661	0.940507
22877	0.745425	1.258006	8.430725	0.377660	0.148139	0.387259	-0.843504	0.005048	-1.100303	0.323913	0.067784	0.033955	0.943044
22878	-0.156073	1.892306	10.087801	0.916103	-0.049119	0.709623	-0.844663	-0.002736	-1.097346	0.308999	0.075138	0.049916	0.946775
22879	-0.417391	1.445945	11.219124	0.236464	-0.101712	0.231569	-0.852770	-0.012718	-1.088000	0.304320	0.078650	0.053232	0.947824
22880	0.809810	1.725388	10.287165	-0.732413	-0.060018	-0.416839	-0.852524	-0.006867	-1.090210	0.313190	0.074912	0.039607	0.945902
22881	1.430743	2.260809	9.272100	-0.785259	-0.013264	-0.383245	-0.852027	0.002812	-1.090708	0.321544	0.069839	0.025106	0.943982
22882	1.534446	1.932523	8.579808	-0.091323	-0.030442	0.188176	-0.853100	0.011252	-1.096011	0.317835	0.069956	0.022903	0.945284
22883	1.134856	1.769997	9.151201	0.262023	-0.003713	0.306234	-0.849841	0.018925	-1.102317	0.311638	0.071778	0.027344	0.947091
22884	0.761038	1.894343	9.721221	0.153504	-0.079553	0.243586	-0.853241	0.015070	-1.099609	0.306404	0.074404	0.029397	0.948534
22885	0.851162	2.342565	9.633964	-0.234299	-0.132500	0.095238	-0.856139	0.018628	-1.095078	0.304994	0.075484	0.024035	0.949054
22886	0.821921	2.676956	9.392279	-0.375761	-0.308251	0.070682	-0.866108	0.017885	-1.088875	0.304054	0.079111	0.014897	0.949248
22887	1.563792	2.107857	9.005376	0.118576	-0.406181	0.281886	-0.877409	0.024086	-1.082703	0.298603	0.087598	0.014383	0.950240
22888	2.935865	0.657067	9.258174	0.254809	-0.198661	0.137521	-0.883186	0.025474	-1.077144	0.295193	0.092968	0.017794	0.950737
22889	3.284871	-0.535597	9.427094	0.042672	-0.131909	0.242457	-0.887902	0.023027	-1.074244	0.290516	0.095882	0.017418	0.951895
22890	2.086369	0.064035	9.655354	0.053983	-0.178769	0.484663	-0.896055	0.029515	-1.071687	0.280688	0.099796	0.016491	0.954454
22891	1.997716	0.329545	10.880466	0.533585	-0.139061	0.626085	-0.908101	0.020663	-1.059469	0.267643	0.105708	0.024623	0.957385
22892	2.486522	0.052129	11.995021	0.421531	-0.265581	0.888257	-0.920953	0.018537	-1.050353	0.248143	0.113457	0.029543	0.961603
22893	2.445537	0.718736	10.900896	-0.190603	-0.226677	0.902508	-0.930578	0.034850	-1.046671	0.231267	0.117450	0.022610	0.965510
22894	1.725391	0.091404	9.076085	-0.743346	-0.148855	0.726452	-0.942340	0.065039	-1.049172	0.218483	0.117230	0.005880	0.968756
22895	0.824407	-1.085249	7.897277	-0.588831	0.040950	0.506522	-0.947936	0.095498	-1.057582	0.209967	0.113918	-0.006701	0.971026
22896	0.308193	-1.419838	8.047620	0.096291	0.049387	0.398338	-0.951381	0.107203	-1.058103	0.201744	0.113351	-0.005541	0.972841
22897	1.426838	-0.321743	9.368475	0.518318	-0.018693	0.280437	-0.953993	0.103056	-1.055546	0.195040	0.115688	0.003607	0.973942
22898	2.464044	0.418035	10.258731	0.066428	0.012825	0.149866	-0.952938	0.101029	-1.052566	0.191772	0.115752	0.004587	0.974579
22899	2.772944	0.421172	9.885515	-0.411936	0.187475	-0.172381	-0.950068	0.106426	-1.055617	0.196002	0.110442	-0.002553	0.974361
22900	2.598459	0.544136	9.118711	-0.257573	0.277035	-0.003297	-0.944053	0.113797	-1.063560	0.196448	0.104077	-0.006498	0.974953
22901	2.470191	0.362163	8.784020	-0.010542	0.253901	0.045114	-0.938544	0.114934	-1.070498	0.195563	0.099067	-0.006018	0.975656
22902	2.694287	0.332269	8.969218	0.088312	0.166886	-0.032984	-0.932505	0.113615	-1.073266	0.195830	0.096205	-0.003594	0.975901
22903	2.575112	0.509739	9.180828	0.104283	0.163289	-0.025871	-0.926992	0.112938	-1.079464	0.196088	0.093478	-0.001080	0.976120
22904	2.052223	0.772123	9.454020	0.084333	0.169846	-0.154870	-0.919762	0.108156	-1.083153	0.198717	0.090540	0.001505	0.975865
22905	1.935837	0.731146	9.169171	0.012253	0.122877	-0.294163	-0.915018	0.100913	-1.085562	0.204375	0.088255	0.002590	0.974903
22906	2.360868	0.733957	8.739354	0.017235	0.108153	-0.415443	-0.910533	0.092060	-1.083766	0.212195	0.086236	0.004084	0.973406
22907	2.920137	0.872740	8.709739	0.160567	0.115777	-0.457509	-0.903683	0.082352	-1.083221	0.220750	0.084779	0.008334	0.971603
22908	2.485696	0.765494	10.102744	0.518537	0.067540	-0.325785	-0.895647	0.070560	-1.083419	0.225928	0.085736	0.019242	0.970173
22909	0.592675	1.372060	11.419141	0.431383	-0.070694	-0.054287	-0.894281	0.051612	-1.078451	0.226209	0.089176	0.027268	0.969605
22910	-0.756697	1.410636	10.968307	-0.041683	0.014128	-0.521716	-0.893990	0.041306	-1.075458	0.235910	0.088457	0.027456	0.967351
22911	-0.572309	0.129980	10.627429	-0.382978	0.032305	-1.014197	-0.886084	0.029561	-1.077646	0.256094	0.085422	0.021904	0.962621
22912	0.791735	-0.838062	9.853482	-0.418159	-0.082014	-0.859682	-0.878457	0.023380	-1.080985	0.272945	0.084506	0.014894	0.958195
22913	1.362156	-0.633614	9.166678	0.105984	0.121565	-0.498801	-0.871895	0.022287	-1.082025	0.282229	0.082529	0.018241	0.955617
22914	1.134030	1.027400	10.336071	0.773874	0.371607	-0.600359	-0.858184	-0.000987	-1.081587	0.291872	0.079590	0.036100	0.952456
22915	1.264361	2.355051	10.888415	0.345238	0.286678	-0.475036	-0.843280	-0.029195	-1.078130	0.300106	0.075721	0.044971	0.949832
22916	1.083533	0.759411	9.532698	-0.717747	-0.043286	-0.082506	-0.839742	-0.027667	-1.081976	0.302528	0.072190	0.031175	0.949891
22917	0.438317	-1.165069	7.895660	-0.548396	0.094077	-0.190462	-0.838225	-0.006697	-1.093691	0.306819	0.066852	0.021387	0.949176
22918	0.162612	0.645533	8.754405	0.503111	0.324305	-0.438573	-0.826929	-0.011402	-1.098752	0.314078	0.063624	0.033484	0.946671
22919	0.259990	2.594062	10.465908	0.833975	0.000268	-0.018930	-0.820299	-0.036607	-1.091384	0.313305	0.068692	0.049163	0.945888
22920	0.663004	1.965554	11.351841	0.138690	-0.174390	-0.167300	-0.822354	-0.052552	-1.081233	0.316231	0.072728	0.050898	0.944520
22921	1.529630	1.282095	9.850503	-0.936880	-0.229062	-0.337356	-0.823681	-0.047572	-1.079997	0.324103	0.070641	0.032117	0.942834
22922	1.667888	0.925230	8.410996	-0.752481	-0.138276	-0.279597	-0.823742	-0.025464	-1.091525	0.330314	0.068222	0.017394	0.941242
22923	1.217772	1.654938	8.593847	0.373540	-0.056230	0.166563	-0.827830	-0.018223	-1.089655	0.326644	0.071721	0.023735	0.942123
22924	0.048075	2.216388	10.029045	0.721500	-0.108834	0.469872	-0.834610	-0.033233	-1.079419	0.316411	0.078726	0.035925	0.944667
22925	0.092484	2.013367	10.532537	0.084456	-0.111236	-0.009557	-0.840225	-0.042971	-1.071158	0.316519	0.081219	0.036854	0.944384
22926	1.068018	1.807679	9.707226	-0.635759	-0.239125	-0.224115	-0.843509	-0.040880	-1.074775	0.321701	0.081575	0.023670	0.943024
22927	1.380940	1.754998	8.720841	-0.548236	-0.307034	-0.073140	-0.849587	-0.025431	-1.079268	0.324075	0.083681	0.011545	0.942252
22928	1.532154	1.602417	8.837340	0.266371	-0.191874	0.043283	-0.855510	-0.018657	-1.079385	0.322537	0.089068	0.015235	0.942234
22929	1.794370	1.199569	10.297271	0.405380	-0.115150	-0.097318	-0.858750	-0.033014	-1.071030	0.323657	0.093735	0.022409	0.941253
22930	2.377224	1.219912	10.849293	-0.137228	-0.118606	-0.069125	-0.859915	-0.038749	-1.066946	0.324860	0.095082	0.019184	0.940775
22931	2.763757	-0.112984	9.740046	-0.155758	-0.033478	0.004736	-0.864107	-0.040586	-1.067089	0.325053	0.094670	0.016063	0.940808
22932	2.867775	-0.329611	9.085429	0.106544	-0.087295	0.184685	-0.867514	-0.041595	-1.068012	0.320603	0.097091	0.017188	0.942068
22933	2.250250	0.348556	9.638981	0.348064	-0.138956	0.701508	-0.874606	-0.039324	-1.063474	0.306682	0.102188	0.021431	0.946068
22934	1.472818	-0.078030	10.889096	0.188405	-0.268714	0.859470	-0.891149	-0.034667	-1.057158	0.289599	0.108809	0.021601	0.950698
22935	1.012828	-0.775736	10.437408	-0.185488	-0.096051	0.435185	-0.903513	-0.023666	-1.054277	0.281714	0.109680	0.016420	0.953068
22936	0.284360	-0.983237	9.396173	-0.379504	0.035370	-0.058589	-0.908511	-0.018479	-1.058575	0.283472	0.106887	0.009489	0.952958
22937	0.607109	-0.744443	8.759273	-0.259444	0.024607	-0.444690	-0.905895	-0.015543	-1.062631	0.292435	0.104677	0.005399	0.950524
22938	1.768535	-0.121399	9.117521	-0.020536	-0.083324	-0.381267	-0.902345	-0.018356	-1.064090	0.299601	0.106138	0.005289	0.948128
22939	2.637064	-0.171171	9.151764	-0.035317	-0.124340	-0.307503	-0.904164	-0.024299	-1.062396	0.305458	0.108092	0.004228	0.946041
22940	1.657226	0.374160	9.225891	-0.233672	-0.174196	-0.302949	-0.903887	-0.029429	-1.062030	0.311603	0.109972	-0.000637	0.943827
22941	2.400048	0.521113	9.059849	-0.071731	0.091344	-0.592653	-0.899535	-0.037246	-1.063124	0.322869	0.107661	-0.000426	0.940300
22942	1.960671	0.906327	8.932754	0.147092	0.080726	-0.700693	-0.894394	-0.045772	-1.064249	0.335569	0.107128	0.004339	0.935894
22943	2.690970	0.769115	9.143919	0.339661	0.369337	-0.582588	-0.880441	-0.061788	-1.067040	0.345619	0.102341	0.014121	0.932670
22944	2.839461	0.162535	8.599504	0.030644	0.133017	-0.372885	-0.874670	-0.060951	-1.073193	0.352334	0.100002	0.016342	0.930373
22945	2.116794	2.440782	9.751475	1.305680	0.418218	-0.287457	-0.858828	-0.096670	-1.062541	0.354745	0.101269	0.043857	0.928427
22946	-0.210791	2.221499	10.952466	0.057818	0.339966	-0.215349	-0.846551	-0.124236	-1.054249	0.358173	0.095210	0.047746	0.927560
22947	-2.096523	0.580529	11.121186	0.179662	0.197416	-0.958027	-0.830907	-0.135436	-1.057705	0.375319	0.091692	0.054093	0.920762
22948	0.390116	0.727541	10.724652	-0.145642	0.168334	-1.253291	-0.810935	-0.146465	-1.060806	0.398231	0.086151	0.054921	0.911578
22949	1.884371	1.249709	9.957900	-0.432124	0.076085	-0.853739	-0.793339	-0.151888	-1.071013	0.414358	0.080151	0.048842	0.905261
22950	1.192564	1.368179	9.541079	-0.247429	0.068260	-0.692150	-0.782060	-0.150321	-1.078268	0.427077	0.076216	0.045994	0.899823
22951	0.798931	1.550359	9.573355	0.209878	0.162713	-0.545045	-0.763394	-0.163601	-1.078369	0.436362	0.074374	0.051723	0.895199
22952	0.363486	1.042473	9.652875	-0.015393	0.019278	-0.288403	-0.754712	-0.172253	-1.077412	0.441431	0.073629	0.052004	0.892756
22953	-0.210091	0.903356	8.986511	-0.316669	-0.164824	-0.427410	-0.756036	-0.167589	-1.080572	0.449653	0.073078	0.045257	0.889057
22954	0.146731	1.480212	8.997921	0.052584	-0.114855	-0.666505	-0.750517	-0.170717	-1.082329	0.461402	0.075018	0.046088	0.882812
22955	0.456906	1.682578	10.286287	0.241638	-0.204585	-0.350977	-0.746807	-0.184205	-1.076551	0.467390	0.080268	0.048763	0.879048
22956	0.251367	1.047784	10.243855	-0.221271	-0.271750	-0.382844	-0.750206	-0.188384	-1.071727	0.474641	0.082633	0.042903	0.875241
22957	0.374413	0.877637	9.769976	-0.337349	-0.208501	-0.607368	-0.748114	-0.185680	-1.077247	0.485944	0.082241	0.035778	0.869376
22958	0.869626	1.260365	9.411648	-0.006916	-0.145867	-0.365578	-0.745225	-0.186880	-1.075989	0.492330	0.084479	0.034797	0.865600
22959	0.236180	1.649334	9.235249	0.110720	-0.237429	0.067531	-0.749675	-0.190451	-1.072596	0.491120	0.089405	0.034057	0.865822
22960	0.166669	1.483022	9.191050	-0.037132	-0.377355	-0.149520	-0.760560	-0.191985	-1.067204	0.493950	0.095503	0.029930	0.863711
22961	0.530741	1.560088	9.875521	-0.079113	-0.344399	-0.056712	-0.763445	-0.191996	-1.069962	0.495266	0.100280	0.025114	0.862568
22962	1.023476	1.399130	9.901479	-0.007096	-0.376740	0.341925	-0.778281	-0.187726	-1.066602	0.489486	0.106908	0.020528	0.865190
22963	1.800015	1.126835	10.091015	0.168544	-0.324224	0.581349	-0.793503	-0.186774	-1.056696	0.479144	0.114044	0.018880	0.870091
22964	0.610142	0.949865	9.680394	0.032976	-0.152108	0.905877	-0.815569	-0.177545	-1.051369	0.463223	0.117363	0.015883	0.878293
22965	0.247291	2.365586	9.605636	0.163421	0.227765	0.330551	-0.823717	-0.172548	-1.050188	0.456948	0.114563	0.020033	0.881858
22966	0.503998	4.074272	11.150553	0.094694	-0.202880	0.394606	-0.828177	-0.172778	-1.047752	0.449767	0.119195	0.018901	0.884955
22967	0.962002	0.946721	11.361479	0.350388	-0.197116	0.464427	-0.846018	-0.173402	-1.038930	0.440777	0.125549	0.022291	0.888514
22968	2.025404	2.276581	10.464706	-0.670155	0.124225	-0.291988	-0.838541	-0.172921	-1.043253	0.447483	0.117326	0.012166	0.886479
22969	2.198904	1.245523	8.253995	-1.198839	0.149974	-0.365918	-0.830211	-0.148263	-1.065959	0.456605	0.103409	-0.006808	0.883613
22970	2.214257	-1.744558	7.271009	-0.848452	0.036123	-0.354795	-0.821094	-0.123689	-1.085753	0.464497	0.095089	-0.020779	0.880210
22971	3.249655	-1.555718	8.711692	0.300908	-0.183569	-0.098252	-0.816897	-0.123194	-1.087380	0.465541	0.100784	-0.017126	0.879102
22972	3.931835	1.665528	10.296762	0.835324	0.056986	0.141576	-0.821426	-0.146079	-1.073565	0.461249	0.107529	-0.002236	0.880728
22973	3.280101	1.828489	10.573970	-0.140656	0.214694	0.116668	-0.817596	-0.155415	-1.068056	0.459472	0.102220	-0.003106	0.882285
22974	2.329065	-0.383138	8.491692	-0.971725	0.078393	0.017175	-0.814902	-0.132998	-1.083858	0.461005	0.091923	-0.019607	0.882406
22975	1.258569	-0.922156	6.768581	-0.683962	-0.119545	0.132924	-0.817204	-0.106731	-1.099748	0.459778	0.087446	-0.033233	0.883093
22976	2.028029	-0.315924	7.196759	0.483644	0.111128	0.123712	-0.816547	-0.107202	-1.097909	0.456726	0.089878	-0.023927	0.884732
22977	1.666776	-0.346531	9.231620	0.817662	0.384280	0.195497	-0.811767	-0.128118	-1.088790	0.451861	0.090234	-0.006551	0.887489
22978	0.274911	-0.395960	10.113471	0.380159	0.388766	-0.137973	-0.802021	-0.141336	-1.088787	0.453573	0.086816	0.003917	0.886972
22979	0.228535	0.112905	10.151530	0.285393	0.253027	-0.254081	-0.788337	-0.156084	-1.086220	0.457517	0.084592	0.011464	0.885094
22980	1.418910	0.156400	10.645001	0.290620	0.233024	-0.051129	-0.778724	-0.169281	-1.080899	0.457804	0.083147	0.018783	0.884957
22981	1.300988	-0.110289	10.749290	-0.104773	0.404788	0.058390	-0.767417	-0.178262	-1.080248	0.456750	0.074724	0.020229	0.886220
22982	1.320777	1.914304	10.623918	0.070601	0.498936	-0.667256	-0.744326	-0.178714	-1.089563	0.468143	0.066281	0.026988	0.880750
22983	3.255783	3.192372	13.022607	1.090010	0.061397	0.267962	-0.732068	-0.199974	-1.078812	0.461804	0.075337	0.046140	0.882572
22984	5.069930	3.356028	10.010868	-1.126143	0.066937	0.797351	-0.744311	-0.184832	-1.081915	0.449132	0.064501	0.025626	0.890766
22985	4.108714	1.692615	6.634139	-1.655320	0.118677	0.279197	-0.751535	-0.133214	-1.113427	0.445930	0.047730	-0.003461	0.893788
22986	3.452686	1.384823	8.714994	0.763845	0.139698	1.155191	-0.754468	-0.116100	-1.121358	0.424291	0.051980	0.010293	0.903974
22987	2.891152	5.549716	12.194607	2.214772	0.327646	3.258731	-0.789932	-0.148680	-1.087961	0.361809	0.065612	0.049374	0.928629
22988	0.480040	3.331128	11.145796	-0.285361	0.219311	2.641714	-0.830419	-0.119785	-1.083929	0.312306	0.062030	0.042101	0.947019
22989	0.317991	1.085136	7.793167	-1.098368	0.190461	1.548235	-0.853156	-0.057979	-1.104044	0.283925	0.053097	0.020428	0.957157
22990	0.976156	1.315400	6.666024	-0.554528	-0.129582	2.092358	-0.873254	-0.001760	-1.118120	0.244148	0.053275	0.006816	0.968249
22991	0.057748	2.366819	7.905478	1.156415	-0.321787	3.401523	-0.912971	0.030982	-1.101482	0.176580	0.065712	0.023924	0.981799
22992	-0.971750	2.831387	10.156775	2.105899	0.019479	3.049669	-0.947628	0.038227	-1.081322	0.113428	0.074061	0.061146	0.988894
22993	-1.324433	3.456179	11.373483	0.523646	0.055581	2.380133	-0.961329	0.057818	-1.077889	0.065405	0.077093	0.068174	0.992538
22994	0.217583	2.607741	9.400733	-1.082911	0.066307	1.614599	-0.975130	0.112915	-1.085294	0.034979	0.076560	0.044205	0.995470
22995	0.709295	3.281577	8.238663	-1.042861	0.003722	1.858222	-0.982941	0.183001	-1.095085	-0.000432	0.077418	0.020876	0.996780
22996	0.342142	2.308946	8.593336	0.737297	-0.022661	2.597534	-0.990155	0.226930	-1.092154	-0.053271	0.078885	0.031479	0.994962
22997	0.276102	2.201107	10.016903	1.621794	0.150452	2.732244	-0.992302	0.243583	-1.092667	-0.110066	0.075786	0.059582	0.989238
22998	1.627513	0.458772	11.091958	0.709037	0.192886	2.002690	-0.990931	0.268570	-1.098405	-0.150870	0.072786	0.070065	0.983378
22999	2.804466	-1.563448	11.932726	-0.019020	0.206398	1.498141	-0.987086	0.300143	-1.104362	-0.180526	0.070967	0.067119	0.978708
23000	3.582204	0.426479	12.981282	0.767230	-0.009447	1.870260	-0.987145	0.320354	-1.105318	-0.217998	0.070897	0.079431	0.970124
23001	1.089080	1.621266	10.594953	-0.328802	0.113270	2.636429	-0.984624	0.355489	-1.108490	-0.268500	0.074376	0.068941	0.957926
23002	-2.493385	-1.684291	7.718174	-0.687711	0.105321	1.599220	-0.973661	0.419459	-1.111113	-0.297906	0.078278	0.052761	0.949916
23003	-0.882209	-2.985286	6.371893	-0.685786	0.217922	-0.002273	-0.970245	0.462081	-1.109939	-0.297030	0.078224	0.038359	0.950885
23004	1.897804	-0.560817	8.913011	0.378925	-0.168602	0.758129	-0.967786	0.473056	-1.108557	-0.311895	0.079806	0.045365	0.945671
23005	3.639036	0.301003	10.237902	0.926274	-0.026324	1.310203	-0.966347	0.475063	-1.113161	-0.338000	0.075760	0.060853	0.936116
23006	2.894541	0.467114	10.317296	0.082093	0.443714	0.852765	-0.950481	0.477942	-1.121890	-0.354373	0.067995	0.058065	0.930820
23007	1.663928	0.231046	8.909489	-0.641258	0.506418	0.725672	-0.932201	0.507591	-1.130597	-0.367552	0.064063	0.041471	0.926866
23008	0.872679	0.381628	7.897321	-0.352511	0.261619	0.725203	-0.919576	0.541996	-1.136034	-0.380540	0.062461	0.032062	0.922095
23009	1.200814	1.096336	8.135449	0.553357	0.058996	0.601101	-0.912516	0.550386	-1.141165	-0.392341	0.057636	0.041031	0.917095
23010	1.993482	1.904462	8.748134	0.660558	0.011534	0.618593	-0.907911	0.546437	-1.148519	-0.404384	0.052800	0.052330	0.911563
23011	2.568137	2.310639	9.908301	0.660237	0.156499	0.583985	-0.902136	0.546157	-1.154176	-0.415852	0.045333	0.062599	0.906142
23012	1.092765	1.400767	13.436661	1.151115	0.020859	0.843085	-0.897380	0.535962	-1.166778	-0.432005	0.036485	0.082486	0.897350
23013	-2.399665	0.279115	12.967335	-0.475980	0.006364	0.575259	-0.889270	0.544329	-1.171923	-0.441971	0.041404	0.073459	0.893057
23014	-3.015357	-1.443554	9.678669	-0.707848	0.087421	-0.558054	-0.888565	0.571246	-1.164436	-0.431469	0.045334	0.060495	0.898955
23015	-0.435609	-1.209890	9.390234	-0.419885	0.030969	-0.974483	-0.892772	0.573987	-1.159118	-0.413560	0.047059	0.053286	0.907697
23016	1.202125	-0.340375	9.448363	0.689379	-0.205629	-0.227636	-0.901154	0.568813	-1.154269	-0.409870	0.044899	0.067708	0.908519
23017	1.669993	0.850212	10.137247	0.953885	0.214549	-0.155329	-0.898169	0.536677	-1.167013	-0.408159	0.032844	0.083127	0.908525
23018	0.783486	0.001543	9.476261	-0.699423	0.193920	-0.321302	-0.893425	0.530117	-1.175248	-0.402142	0.034552	0.069036	0.912317
23019	-0.126040	-0.966514	8.444834	-0.552248	0.186566	-0.301173	-0.890603	0.551235	-1.170227	-0.396542	0.035049	0.057266	0.915558
23020	-0.540875	0.817322	9.578691	0.668261	0.041312	0.202104	-0.882978	0.546218	-1.176187	-0.400753	0.029280	0.069026	0.913113
23021	-0.488295	1.085420	11.041570	0.593649	-0.152795	0.261572	-0.877430	0.533772	-1.181694	-0.405677	0.027450	0.080504	0.910050
23022	0.772381	0.278177	10.775870	-0.560149	0.000776	-0.587365	-0.877429	0.533189	-1.180383	-0.394661	0.031090	0.070615	0.915581
23023	1.636809	1.191766	9.459770	-1.058005	0.002472	-0.681056	-0.883359	0.541544	-1.170882	-0.381470	0.038241	0.051188	0.922170
23024	1.804699	2.325753	8.407037	-0.371091	-0.175554	-0.078926	-0.888000	0.557197	-1.161297	-0.379565	0.044286	0.045740	0.922972
23025	2.189625	2.007518	8.594531	0.421926	-0.193483	0.486529	-0.888003	0.558279	-1.160200	-0.388756	0.044954	0.054296	0.918640
23026	1.970768	2.166248	9.347143	0.421642	-0.106717	0.645357	-0.878970	0.564793	-1.163818	-0.400853	0.044391	0.062282	0.912944
23027	1.230667	2.295990	9.053905	0.050012	-0.170076	0.633342	-0.872169	0.571867	-1.165533	-0.412249	0.047738	0.063869	0.907575
23028	1.075348	2.642662	8.863613	-0.070888	-0.268873	0.559860	-0.870333	0.571670	-1.164763	-0.421976	0.053974	0.064257	0.902715
23029	1.381692	1.876478	9.725958	0.270840	-0.277418	0.735869	-0.865367	0.578071	-1.165415	-0.435161	0.057456	0.070676	0.895734
23030	2.122058	0.268598	9.972592	0.179931	-0.052936	0.473462	-0.857766	0.581007	-1.168333	-0.443768	0.057565	0.073811	0.891240
23031	2.411641	-0.565891	10.466709	0.265727	0.065879	0.516886	-0.847562	0.590361	-1.170280	-0.453382	0.054683	0.077317	0.886271
23032	1.665311	0.245856	10.974387	0.511029	-0.157441	0.929210	-0.836275	0.589152	-1.177092	-0.470066	0.054326	0.086766	0.876675
23033	1.420236	0.523053	11.845638	0.388891	-0.371966	1.149380	-0.826414	0.582199	-1.185265	-0.489869	0.059056	0.095704	0.864512
23034	2.535275	0.145154	11.141428	0.103157	-0.304994	1.077974	-0.819224	0.590131	-1.182438	-0.507902	0.065430	0.099178	0.853181
23035	1.943392	-0.047775	9.709571	-0.132505	-0.174156	1.168420	-0.808638	0.603426	-1.181740	-0.527213	0.071973	0.096981	0.841107
23036	-0.091551	-0.698865	8.780814	-0.364616	0.046323	0.939739	-0.793246	0.631910	-1.172644	-0.542448	0.076911	0.088988	0.831815
23037	-1.347834	-0.835784	8.310093	-0.280326	0.027815	0.275350	-0.781485	0.646811	-1.170712	-0.546694	0.079789	0.083259	0.829354
23038	0.526181	-1.105161	8.475517	0.035104	-0.006672	-0.086759	-0.778343	0.648606	-1.167635	-0.545318	0.079431	0.084058	0.830213
23039	2.395212	-0.653690	9.314048	0.131296	-0.099314	0.030967	-0.779245	0.642958	-1.167670	-0.545946	0.079536	0.086848	0.829503
23040	3.189265	-0.051857	9.829655	0.127976	0.145923	-0.176328	-0.777914	0.636614	-1.169746	-0.543486	0.075471	0.087662	0.831410
23041	2.708227	0.995235	9.898454	0.030918	0.294308	0.045397	-0.773035	0.628929	-1.177221	-0.544861	0.070214	0.084529	0.831295
23042	2.325118	0.898404	9.199107	-0.169361	0.292174	0.133268	-0.762294	0.634125	-1.179306	-0.547319	0.067487	0.078345	0.830512
23043	2.586779	0.582717	8.732985	-0.092698	0.208671	0.012706	-0.749455	0.639851	-1.182461	-0.547786	0.064987	0.074185	0.830785
23044	2.925192	0.894698	8.914299	0.127530	0.190145	0.119276	-0.742502	0.640182	-1.185719	-0.550214	0.060668	0.074070	0.829517
23045	2.524617	1.319478	9.048022	0.351819	0.227009	0.286490	-0.729876	0.629542	-1.192579	-0.555750	0.053430	0.076840	0.826065
23046	2.382819	1.872727	9.073193	0.150179	0.256843	0.089790	-0.719766	0.626657	-1.197437	-0.557768	0.047717	0.076375	0.825097
23047	2.029398	1.582317	8.879222	-0.020363	0.044955	-0.030473	-0.713464	0.624899	-1.199425	-0.557351	0.047143	0.075456	0.825496
23048	1.412600	0.911098	10.345495	0.513985	-0.076538	-0.112550	-0.710941	0.614654	-1.201372	-0.555845	0.042565	0.084904	0.825842
23049	0.132687	1.378294	11.578265	0.604288	-0.128369	-0.000972	-0.713500	0.593564	-1.207856	-0.556118	0.037884	0.096167	0.824651
23050	-0.407721	0.344103	10.390192	-0.315360	0.087684	-0.569862	-0.716629	0.587001	-1.208028	-0.546616	0.038907	0.090422	0.831577
23051	0.298907	-0.516890	10.042917	-0.282304	0.056924	-1.003266	-0.728172	0.586281	-1.201274	-0.529743	0.039094	0.085575	0.842924
23052	1.808436	0.486235	10.245322	0.135528	-0.018508	-0.286712	-0.732607	0.577972	-1.202416	-0.524998	0.037538	0.088285	0.845679
23053	1.510182	0.825455	10.014601	0.228080	0.154600	0.222205	-0.727742	0.574460	-1.204842	-0.529233	0.032817	0.090050	0.843046
23054	0.408703	0.664703	10.075881	0.279678	0.533153	-0.329282	-0.715115	0.563381	-1.210652	-0.524785	0.020334	0.089337	0.846290
23055	0.190433	0.903448	9.985555	-0.185143	0.328749	-0.348805	-0.704345	0.559085	-1.214897	-0.519406	0.015946	0.082527	0.850384
23056	0.022409	0.939148	9.178692	-0.365586	-0.058511	0.075217	-0.700951	0.564521	-1.214100	-0.520476	0.020922	0.076897	0.850149
23057	0.059561	0.459194	8.704515	0.018173	-0.093854	0.124841	-0.702023	0.571818	-1.211598	-0.522503	0.022337	0.077723	0.848794
23058	0.139157	0.766574	9.763596	0.428523	-0.018140	-0.134246	-0.702924	0.566503	-1.214147	-0.520393	0.018017	0.085251	0.849470
23059	0.688383	1.766892	10.461224	0.080328	-0.012117	-0.242452	-0.704461	0.553855	-1.215858	-0.516314	0.016755	0.086410	0.851864
23060	1.109052	1.949207	9.784432	-0.432088	-0.105122	-0.143953	-0.708682	0.561594	-1.211446	-0.513536	0.022818	0.080185	0.854009
23061	0.942651	1.072338	9.097619	-0.401794	-0.122880	-0.064315	-0.713676	0.564041	-1.204534	-0.512080	0.028722	0.074229	0.855242
23062	0.821788	1.181796	9.112339	0.007390	-0.088680	-0.013283	-0.716575	0.568200	-1.202110	-0.511747	0.030203	0.075277	0.855299
23063	0.933385	2.077049	9.441137	-0.016534	-0.124789	-0.070239	-0.717902	0.572535	-1.196775	-0.510385	0.032160	0.075981	0.855979
23064	1.174311	2.280456	9.524011	-0.107407	-0.255467	0.006375	-0.723674	0.572316	-1.193527	-0.510055	0.037698	0.076750	0.855881
23065	1.841573	2.263374	8.947744	0.001698	-0.329548	0.020257	-0.732468	0.573787	-1.188595	-0.509920	0.043102	0.079902	0.855418
23066	3.224949	1.812769	9.123549	-0.016834	-0.453192	-0.016245	-0.743331	0.565433	-1.187406	-0.508909	0.051058	0.084251	0.855165
23067	3.764437	0.079974	10.188062	0.109238	-0.372643	0.366515	-0.752250	0.564396	-1.181490	-0.514665	0.056813	0.089408	0.850822
23068	2.638328	-2.197670	10.560580	0.304360	-0.057035	0.466728	-0.753966	0.567709	-1.179505	-0.522828	0.055543	0.094642	0.845345
23069	1.553805	-0.236743	10.979420	0.581177	0.081133	0.366074	-0.747243	0.557171	-1.184965	-0.529813	0.048732	0.102954	0.840430
23070	1.950660	2.513259	12.075539	0.429227	-0.243700	0.868985	-0.743013	0.546364	-1.188278	-0.544235	0.050122	0.111886	0.829926
23071	1.609580	0.531195	10.474740	-0.561783	-0.369066	1.029710	-0.739635	0.557006	-1.185323	-0.559817	0.064564	0.105267	0.819363
23072	0.610083	-1.948314	8.234152	-1.064945	-0.134358	0.241411	-0.738961	0.593844	-1.170080	-0.561986	0.079240	0.088992	0.818519
23073	-0.061599	-1.171743	7.606006	-0.409603	0.014123	-0.075491	-0.742965	0.616300	-1.162414	-0.560182	0.083376	0.081818	0.820092
23074	0.856500	-0.210855	8.238235	0.361871	0.058908	-0.180899	-0.743220	0.613819	-1.162489	-0.557917	0.078116	0.087398	0.821577
23075	2.246054	0.377648	10.028522	0.389550	0.014787	-0.322920	-0.743952	0.595998	-1.168626	-0.553291	0.072850	0.093681	0.824491
23076	3.519818	0.216325	10.314305	-0.396566	0.048294	-0.504919	-0.748669	0.593527	-1.164663	-0.544456	0.075549	0.087342	0.830802
23077	3.604080	0.174035	9.109035	-0.796906	0.161084	-0.386090	-0.751860	0.607242	-1.156485	-0.537102	0.080865	0.072522	0.836494
23078	2.585720	0.058370	8.154481	-0.221446	0.308215	-0.066592	-0.749795	0.618620	-1.154156	-0.536074	0.078048	0.065616	0.837990
23079	1.982719	0.236798	8.615979	0.480601	0.311534	-0.069560	-0.741249	0.612637	-1.161087	-0.536096	0.067618	0.070076	0.838521
23080	2.173020	0.337450	9.665576	0.330826	0.127464	-0.225992	-0.735693	0.597468	-1.168541	-0.532935	0.061673	0.074566	0.840605
23081	2.654822	0.251543	9.772462	-0.189586	0.071252	-0.430543	-0.735956	0.597739	-1.167997	-0.525607	0.061936	0.070823	0.845509
23082	2.686328	0.485033	8.948568	-0.288289	0.189154	-0.486676	-0.738593	0.601901	-1.165975	-0.517273	0.061134	0.064563	0.851189
23083	2.719033	0.694297	8.351126	-0.157047	0.257252	-0.535338	-0.740159	0.599128	-1.164052	-0.508316	0.057838	0.059633	0.857154
23084	2.396891	0.443391	9.103660	0.351282	0.081756	-0.527731	-0.742492	0.589802	-1.165117	-0.499758	0.052290	0.065433	0.862105
23085	1.785507	1.728585	10.832115	0.752351	-0.070147	-0.143716	-0.744785	0.567312	-1.171117	-0.497969	0.045953	0.079071	0.862359
23086	0.724823	1.522496	11.248776	-0.100174	-0.072153	-0.033008	-0.747127	0.561050	-1.173149	-0.497211	0.048203	0.078096	0.862762
23087	0.456988	-0.106208	10.521201	-0.557978	0.108854	-0.715651	-0.748984	0.567220	-1.168946	-0.484465	0.050850	0.067831	0.870693
23088	-0.015587	-0.833222	10.502559	-0.258314	-0.054017	-0.572398	-0.756993	0.569058	-1.162683	-0.474155	0.053572	0.064437	0.876445
23089	0.151683	1.189179	10.261391	0.310794	-0.018497	-0.446730	-0.764308	0.558679	-1.161067	-0.466661	0.050397	0.070217	0.880203
23090	0.902596	1.173659	10.096822	-0.125958	-0.003053	-0.535685	-0.768478	0.549424	-1.163438	-0.457104	0.050930	0.068566	0.885302
23091	1.020369	-0.955322	9.389664	-0.510520	0.063720	-0.744143	-0.776378	0.559177	-1.158787	-0.443481	0.053459	0.059327	0.892719
23092	0.921574	-0.714464	8.783135	-0.326019	0.259991	-0.708687	-0.779545	0.564962	-1.154581	-0.430764	0.050920	0.051951	0.899528
23093	0.922926	1.076909	9.785302	0.323248	0.330078	-0.514456	-0.779115	0.553321	-1.160004	-0.422195	0.041672	0.055057	0.903871
23094	0.324114	0.770042	10.808949	0.178147	0.093119	-0.043325	-0.774092	0.540883	-1.165371	-0.421691	0.038495	0.057526	0.904094
23095	0.048548	-0.502032	9.885907	-0.401631	0.037866	-0.310585	-0.775943	0.545278	-1.162155	-0.415843	0.040805	0.049739	0.907158
23096	0.416682	0.125925	9.199329	-0.378295	0.179124	-0.620895	-0.775956	0.549375	-1.159899	-0.404435	0.040138	0.041887	0.912725
23097	0.923081	0.984622	9.251710	-0.017793	0.000793	-0.403570	-0.779359	0.546652	-1.158351	-0.397095	0.039886	0.041449	0.915973
23098	1.017439	0.675691	9.557775	0.310039	-0.084201	-0.090137	-0.783933	0.541098	-1.158873	-0.395650	0.038949	0.047867	0.916326
23099	0.933261	0.829545	9.960769	0.077739	-0.045813	-0.283346	-0.787840	0.531519	-1.159397	-0.390518	0.038859	0.049481	0.918443
23100	1.115591	1.167804	9.987879	-0.242635	-0.051218	-0.353399	-0.792175	0.533512	-1.157557	-0.383809	0.041402	0.045695	0.921351
23101	1.428611	1.078779	9.569757	-0.187828	-0.072671	-0.150081	-0.795713	0.531882	-1.155309	-0.380866	0.044013	0.042587	0.922600
23102	1.333026	1.055147	9.076032	-0.038549	-0.120002	0.016325	-0.798868	0.533966	-1.152549	-0.381062	0.046592	0.042772	0.922383
23103	0.681063	1.630662	8.818235	0.148316	-0.242719	0.007411	-0.804517	0.536327	-1.147360	-0.381170	0.049900	0.047101	0.921955
23104	0.816673	1.953559	9.298899	0.405400	-0.373768	-0.141202	-0.814980	0.525433	-1.144262	-0.378638	0.053622	0.057560	0.922196
23105	2.691878	1.434325	10.563709	0.343918	-0.270257	-0.386927	-0.825682	0.506877	-1.144593	-0.371574	0.055521	0.066212	0.924373
23106	4.019196	-0.546465	10.176537	-0.305292	-0.227324	-0.329655	-0.837988	0.498358	-1.140735	-0.364860	0.061611	0.062617	0.926909
23107	3.572860	-0.680883	9.167473	-0.382156	-0.189800	0.065655	-0.843273	0.510030	-1.131801	-0.365404	0.068126	0.056678	0.926621
23108	2.610569	0.020147	9.642886	0.410174	-0.099511	0.674483	-0.846179	0.516806	-1.128896	-0.378325	0.067787	0.064074	0.920961
23109	2.000836	-0.291735	11.012804	0.578708	-0.157535	0.956776	-0.839734	0.511068	-1.132340	-0.396485	0.067681	0.074423	0.912513
23110	1.357970	0.055782	10.660738	-0.154809	-0.189756	0.784661	-0.837658	0.519054	-1.132909	-0.410267	0.073590	0.072026	0.906134
23111	0.769068	-0.032718	9.297979	-0.543948	-0.151687	0.403696	-0.835099	0.540489	-1.129470	-0.416582	0.081493	0.062555	0.903275
23112	1.064054	-0.675461	8.878668	-0.247626	-0.080298	0.207020	-0.835149	0.556828	-1.124302	-0.419832	0.085323	0.058409	0.901693
23113	1.635286	-1.250039	8.898121	-0.095425	-0.114100	0.332718	-0.837006	0.562758	-1.115588	-0.425593	0.088677	0.056729	0.898771
23114	2.095545	-0.833896	9.190690	0.126995	-0.044947	0.202889	-0.836762	0.569085	-1.114328	-0.429434	0.088692	0.059031	0.896792
23115	2.343496	0.073571	9.807573	0.242990	0.060534	0.221503	-0.833859	0.563577	-1.118256	-0.433970	0.085907	0.062112	0.894669
23116	2.251092	-0.229125	9.325677	-0.096996	0.110798	0.157149	-0.828085	0.563279	-1.123116	-0.436772	0.085020	0.059142	0.893591
23117	2.346647	-0.518728	8.599150	-0.189871	0.087589	0.128427	-0.823380	0.569247	-1.122715	-0.438912	0.085425	0.054393	0.892805
23118	3.001521	-0.817537	8.457838	0.114154	0.060135	0.265225	-0.819989	0.576299	-1.126119	-0.443926	0.083695	0.055448	0.890422
23119	3.553284	-0.453103	9.011124	0.492674	0.131537	0.457680	-0.812893	0.572661	-1.131365	-0.453074	0.077735	0.061934	0.885915
23120	3.369886	-0.043758	9.531889	0.532754	0.171649	0.647266	-0.801977	0.564071	-1.141595	-0.465535	0.070717	0.068801	0.879513
23121	2.872396	-0.217810	9.720102	0.258833	0.188371	0.595350	-0.788977	0.560049	-1.147984	-0.476659	0.066132	0.070432	0.873763
23122	2.482859	-0.438515	9.271792	0.012824	0.197373	0.577060	-0.776525	0.563729	-1.151997	-0.487018	0.063429	0.068007	0.868427
23123	2.529992	-0.583268	9.471682	0.251421	0.164912	0.533387	-0.765393	0.570064	-1.155910	-0.496860	0.059213	0.069746	0.862994
23124	2.211757	-0.030696	10.398778	0.602782	0.039269	0.629191	-0.756446	0.561906	-1.164909	-0.508431	0.053475	0.079005	0.855801
23125	2.167615	0.337498	11.022801	0.052636	0.002494	0.562672	-0.747523	0.561282	-1.170745	-0.518165	0.054170	0.078923	0.849907
23126	2.178299	0.876424	10.138204	0.066529	-0.081123	0.568365	-0.744917	0.567951	-1.174816	-0.527753	0.055813	0.080278	0.843752
23127	2.154848	0.914721	9.092678	-0.541303	-0.046506	0.793034	-0.737099	0.585391	-1.171165	-0.540425	0.063959	0.070423	0.835997
23128	1.411688	0.687600	8.645600	-0.197661	0.054184	0.683545	-0.730336	0.604672	-1.168374	-0.551633	0.066205	0.065656	0.828859
23129	0.739946	2.233769	9.790215	0.611210	0.257020	0.991559	-0.715371	0.601714	-1.174884	-0.569117	0.056780	0.071343	0.817186
23130	0.179352	2.308652	10.749580	0.345649	0.365425	1.010966	-0.691742	0.596753	-1.187139	-0.586404	0.048365	0.071673	0.805390
23131	-0.105722	1.247636	10.450403	-0.288497	0.406825	0.772423	-0.669489	0.612867	-1.188212	-0.599101	0.046429	0.061209	0.796979
23132	-0.096647	1.131197	9.520159	-0.411974	0.328452	0.734428	-0.647767	0.630452	-1.186576	-0.610729	0.047080	0.050025	0.788855
23133	-0.085063	0.670164	8.741807	0.073602	0.274838	0.946054	-0.631261	0.638148	-1.188780	-0.625924	0.042802	0.046619	0.777312
23134	-0.384998	0.453595	9.071179	0.616980	0.276346	0.818759	-0.609857	0.631501	-1.197607	-0.639298	0.031597	0.052050	0.766544
23135	-0.027676	1.147060	9.977026	0.580998	0.190591	0.393610	-0.595376	0.614814	-1.208001	-0.645870	0.021571	0.057931	0.760940
23136	1.072246	1.429171	10.189149	0.172721	-0.045819	0.540853	-0.588278	0.610633	-1.213663	-0.654091	0.020721	0.060928	0.753673
23137	1.809117	0.520191	9.908146	0.094456	-0.050412	0.844584	-0.581450	0.608579	-1.215267	-0.666741	0.021195	0.062376	0.742372
23138	0.520438	0.307443	9.441815	0.101005	-0.043515	1.210960	-0.569900	0.606133	-1.216539	-0.684509	0.022057	0.063939	0.725860
23139	-0.305787	0.180800	9.412608	0.376658	0.160275	0.900352	-0.553093	0.601179	-1.222203	-0.697850	0.015597	0.066480	0.712981
23140	-0.373094	1.068044	10.583145	0.219677	0.008150	0.815733	-0.538903	0.593796	-1.227914	-0.709469	0.013555	0.069253	0.701195
23141	0.844385	1.648316	10.007220	-0.291162	-0.256014	0.755582	-0.533152	0.600841	-1.227226	-0.719563	0.022116	0.068263	0.690710
23142	1.574991	-0.035037	9.755934	-0.400794	-0.220197	0.421200	-0.533207	0.618953	-1.220939	-0.724860	0.031555	0.065724	0.685028
23143	2.008183	1.067458	9.650199	0.764114	0.139638	-0.138793	-0.533963	0.609194	-1.228946	-0.723567	0.018215	0.073969	0.686037
23144	2.450722	4.376573	11.097291	0.801716	0.263735	0.217250	-0.524163	0.578804	-1.240118	-0.727124	0.003373	0.081082	0.681692
23145	1.752658	1.548294	10.033435	-0.720160	-0.080156	0.403302	-0.518399	0.581147	-1.239445	-0.732365	0.015390	0.072253	0.676893
23146	1.409529	-1.768811	7.790422	-1.225471	-0.274611	-0.108490	-0.524284	0.618290	-1.225048	-0.729901	0.036945	0.059720	0.679936
23147	2.326757	-1.349262	7.796145	-0.302372	-0.072541	-0.267192	-0.534586	0.640972	-1.214911	-0.725968	0.041970	0.056704	0.684101
23148	2.898937	1.088457	9.496866	0.896311	0.244463	-0.015898	-0.531674	0.632400	-1.217873	-0.726652	0.025647	0.065438	0.683401
23149	2.292667	1.708591	10.178757	0.584861	0.227775	0.048532	-0.522546	0.607560	-1.229261	-0.727881	0.014071	0.070053	0.681971
23150	2.089275	0.923323	9.865566	-0.337545	0.099983	-0.277783	-0.520176	0.604770	-1.230572	-0.724101	0.017289	0.064089	0.686492
23151	2.186199	-0.142930	9.270088	-0.440012	-0.105532	-0.416414	-0.524774	0.606796	-1.229924	-0.718068	0.024621	0.059725	0.692969
23152	2.697612	1.769304	9.892289	0.420891	-0.067880	-0.131659	-0.530934	0.605269	-1.229636	-0.716329	0.019417	0.066614	0.694304
23153	1.445160	2.474802	10.584999	0.503116	-0.082185	0.256848	-0.533541	0.599495	-1.228460	-0.719953	0.013720	0.074788	0.689845
23154	0.062363	1.012778	10.019308	-0.236322	-0.011467	-0.379410	-0.534973	0.595808	-1.229092	-0.714585	0.016773	0.071813	0.695651
23155	0.117016	0.547650	9.042551	-0.638372	-0.051470	-0.662033	-0.544595	0.610979	-1.223851	-0.704987	0.025623	0.063923	0.705869
23156	1.391415	0.260063	8.732438	-0.295281	-0.079155	-0.572987	-0.551936	0.609032	-1.222101	-0.696587	0.030227	0.061177	0.714220
23157	1.963459	0.913759	9.861778	0.377587	-0.082734	-0.195346	-0.561229	0.602481	-1.222734	-0.693918	0.025900	0.067912	0.716376
23158	1.531697	1.490915	10.289421	0.146258	0.010313	-0.010643	-0.565703	0.607288	-1.222930	-0.693828	0.023769	0.069886	0.716348
23159	0.729568	0.587984	9.917833	-0.453036	0.126719	-0.395245	-0.567947	0.611550	-1.219580	-0.688095	0.027654	0.061893	0.722447
23160	0.408734	0.079693	9.459360	-0.449828	0.062754	-0.254089	-0.570750	0.627375	-1.213334	-0.684201	0.032681	0.054684	0.726505
23161	0.580202	0.510008	9.697234	0.082310	0.070455	-0.095066	-0.565603	0.617103	-1.216773	-0.682971	0.030364	0.055003	0.727738
23162	1.105740	0.745337	10.337331	0.092764	0.083570	-0.116308	-0.566507	0.612479	-1.219301	-0.681413	0.027811	0.055298	0.729277
23163	1.499930	0.388395	10.145139	-0.351896	0.118599	-0.174126	-0.567470	0.627313	-1.213905	-0.678810	0.030627	0.048680	0.732058
23164	0.780608	-0.119882	9.332685	-0.566237	0.142213	-0.126709	-0.566992	0.642055	-1.205869	-0.676681	0.036165	0.038548	0.734376
23165	0.198761	0.097685	9.067707	-0.012643	0.213363	-0.083725	-0.562430	0.651554	-1.202432	-0.675627	0.033064	0.035533	0.735644
23166	0.075610	0.527543	9.614232	0.327560	0.120696	-0.102704	-0.557924	0.636661	-1.208801	-0.674394	0.026845	0.038803	0.736862
23167	0.411531	0.339556	10.451462	0.011521	0.008945	-0.220311	-0.558561	0.630674	-1.212438	-0.671181	0.026271	0.038942	0.739804
23168	0.503229	0.030486	9.915094	-0.335188	0.037313	-0.407752	-0.563969	0.639699	-1.202523	-0.664965	0.029955	0.033709	0.745512
23169	0.739389	0.287160	9.593090	-0.142427	0.186672	-0.556540	-0.568187	0.646384	-1.200403	-0.656689	0.028568	0.029390	0.753047
23170	0.678163	0.482677	9.854476	-0.052558	0.099026	-0.433049	-0.570548	0.646431	-1.200109	-0.650172	0.027568	0.027559	0.758786
23171	0.436911	0.165182	9.714692	-0.026514	-0.037918	-0.352439	-0.576845	0.646566	-1.199767	-0.644802	0.028161	0.027798	0.763325
23172	0.844491	0.143454	9.741801	-0.082819	-0.019560	-0.465749	-0.584449	0.645366	-1.200250	-0.637612	0.029323	0.027061	0.769323
23173	1.097171	0.060628	9.437304	-0.092094	-0.037397	-0.322716	-0.590623	0.648276	-1.200486	-0.632588	0.030787	0.026278	0.773430
23174	0.970728	0.213678	9.494846	0.221204	0.002632	-0.252499	-0.593892	0.644799	-1.202419	-0.628811	0.027871	0.029833	0.776485
23175	0.238096	0.467432	10.048067	0.361553	-0.061631	-0.195752	-0.597005	0.633616	-1.206192	-0.625943	0.024043	0.036303	0.778652
23176	-0.240631	0.961208	10.421951	0.119297	-0.155868	-0.207648	-0.605504	0.624098	-1.204801	-0.622651	0.024883	0.040224	0.781069
23177	0.323389	1.012637	9.810713	-0.291894	-0.154679	-0.682908	-0.616792	0.625942	-1.201690	-0.611671	0.030203	0.037884	0.789627
23178	1.216888	0.921971	9.054219	-0.287093	-0.152906	-0.895235	-0.631759	0.630006	-1.195145	-0.597157	0.035502	0.035767	0.800539
23179	1.469315	0.790638	9.130342	0.051904	-0.102177	-0.672879	-0.646049	0.626943	-1.192155	-0.586321	0.035875	0.038302	0.808377
23180	1.492175	0.941593	9.649757	0.210252	-0.105819	-0.470860	-0.657041	0.618100	-1.193638	-0.578763	0.034815	0.043287	0.813601
23181	1.347891	1.414726	9.916128	0.093083	-0.123905	-0.570354	-0.672245	0.614024	-1.193859	-0.569424	0.035108	0.046701	0.819965
23182	1.672379	1.889040	9.782916	-0.099861	-0.222250	-0.541617	-0.685084	0.608027	-1.190978	-0.560243	0.039439	0.047980	0.825997
23183	2.826850	1.101741	9.771327	-0.138232	-0.039795	-0.487746	-0.692160	0.605713	-1.191635	-0.552029	0.041069	0.046701	0.831502
23184	2.805137	-0.071019	9.298162	-0.008461	0.186362	-0.349679	-0.695043	0.604811	-1.191631	-0.546366	0.037794	0.044795	0.835493
23185	2.071116	0.257873	9.119131	0.163048	0.283318	-0.114972	-0.690829	0.599541	-1.195168	-0.544831	0.031157	0.044732	0.836772
23186	1.401529	1.410771	9.229481	0.245033	0.165076	0.163110	-0.683859	0.593935	-1.198880	-0.547821	0.025931	0.046937	0.834875
23187	1.155851	0.775284	9.515543	0.138166	0.011467	0.297130	-0.680568	0.590338	-1.202087	-0.552873	0.024498	0.049228	0.831449
23188	1.294125	-0.207552	10.263656	-0.006427	0.087093	-0.005203	-0.674520	0.585853	-1.205488	-0.552838	0.023177	0.048167	0.831572
23189	1.027456	0.879904	10.950035	-0.095952	-0.009507	0.023954	-0.672824	0.589143	-1.205935	-0.553204	0.024431	0.046912	0.831365
23190	1.610753	0.579832	11.153106	-0.172003	-0.142314	0.084631	-0.673881	0.591762	-1.204511	-0.554353	0.028840	0.045591	0.830532
23191	1.827494	-0.285212	10.639208	-0.115460	-0.172995	0.121744	-0.679164	0.602908	-1.196789	-0.556166	0.033166	0.045768	0.829147
23192	0.822676	0.288703	9.889254	0.018590	-0.112453	0.304887	-0.680483	0.605563	-1.196690	-0.561044	0.035166	0.047127	0.825695
23193	-0.296295	-0.758321	9.554759	-0.404264	-0.127913	0.098653	-0.679054	0.610052	-1.194837	-0.562271	0.041937	0.041979	0.824821
23194	-0.512798	-2.201653	8.605942	-0.647187	-0.174320	-0.446869	-0.685666	0.627136	-1.185451	-0.554121	0.051768	0.033639	0.830143
23195	0.825317	-0.881347	7.939088	0.140491	-0.090504	-0.543212	-0.697213	0.627852	-1.181044	-0.545183	0.051367	0.037563	0.835898
23196	2.011682	0.980121	9.439174	0.472246	-0.063387	-0.298366	-0.703729	0.613684	-1.183942	-0.540609	0.047109	0.046458	0.838668
23197	2.519175	0.081660	10.246113	0.099545	-0.020847	-0.490317	-0.709334	0.601677	-1.185453	-0.532460	0.045997	0.048906	0.843788
23198	2.217954	-0.190839	9.815343	-0.368223	-0.034406	-0.498856	-0.714834	0.598310	-1.183902	-0.523612	0.050067	0.043517	0.849370
23199	1.834113	0.171006	8.712998	-0.278062	-0.035841	-0.232378	-0.720893	0.606187	-1.177604	-0.519368	0.053505	0.039514	0.851958
23200	1.567679	0.641888	8.648324	0.239961	0.072223	-0.470492	-0.725606	0.602811	-1.176461	-0.511618	0.049467	0.043355	0.856692
23201	1.160491	0.717070	9.082914	0.313708	-0.014271	-0.687337	-0.731343	0.591368	-1.178352	-0.500109	0.046016	0.049696	0.863310
23202	1.992259	1.067122	9.209283	0.000398	-0.005050	-1.020875	-0.742317	0.576138	-1.178707	-0.482438	0.045131	0.050688	0.873297
23203	3.234358	1.686880	10.539941	0.344176	-0.143114	-0.780541	-0.754466	0.559255	-1.178172	-0.468924	0.043675	0.059030	0.880181
23204	1.662583	2.158455	11.450849	0.765820	-0.266608	0.327162	-0.761208	0.532969	-1.183045	-0.474982	0.041625	0.074716	0.875829
23205	-1.256845	-0.370350	10.138483	-0.186751	-0.072345	0.117553	-0.765412	0.534662	-1.180285	-0.476795	0.044928	0.072219	0.874890
23206	-1.926501	-0.906831	9.529930	-0.231347	0.217518	-1.194290	-0.771978	0.536948	-1.176949	-0.455881	0.041650	0.067151	0.886526
23207	0.569995	0.638532	10.345766	0.359613	-0.015288	-1.061947	-0.782158	0.519153	-1.174737	-0.437249	0.037189	0.074556	0.895473
23208	1.579732	1.360783	10.867084	0.265684	-0.045752	-0.146794	-0.784074	0.501993	-1.178314	-0.434796	0.035523	0.079824	0.896280
23209	1.174273	-0.576268	9.880091	-0.274944	0.338146	-0.757623	-0.783800	0.497997	-1.179240	-0.421526	0.030635	0.072457	0.903398
23210	0.880683	0.517894	9.756935	-0.389764	0.455865	-0.955242	-0.777234	0.495826	-1.181510	-0.404615	0.024353	0.062141	0.912048
23211	0.992806	1.359658	9.147532	-0.257926	0.083732	0.043524	-0.775146	0.499197	-1.179833	-0.405414	0.024963	0.056707	0.912031
23212	0.638919	0.246437	8.979007	0.185506	-0.043428	0.337743	-0.772011	0.503687	-1.179727	-0.411605	0.024694	0.060270	0.909032
23213	0.313819	0.075609	10.067786	0.278750	0.086485	-0.101353	-0.769108	0.498467	-1.184177	-0.410030	0.020690	0.064589	0.909547
23214	0.390289	1.166834	10.485485	-0.058353	0.042349	-0.228303	-0.769093	0.493510	-1.185131	-0.405930	0.020162	0.063273	0.911488
23215	0.917614	1.620518	10.002457	-0.235118	-0.026521	-0.091505	-0.770285	0.497385	-1.184065	-0.404161	0.022408	0.059169	0.912497
23216	0.982151	0.954151	9.350021	-0.248950	-0.144518	0.072164	-0.773703	0.499294	-1.179447	-0.405193	0.027203	0.055759	0.912124
23217	0.993311	0.854823	9.187456	-0.075053	-0.101226	0.106587	-0.777783	0.503465	-1.176345	-0.407015	0.029756	0.055098	0.911272
23218	1.070473	1.793152	9.625583	0.081712	-0.021739	0.111058	-0.777541	0.509867	-1.172292	-0.409075	0.029669	0.056697	0.910254
23219	0.697577	2.300967	9.841356	0.031630	-0.064130	0.225615	-0.778452	0.507377	-1.171297	-0.413153	0.030794	0.057691	0.908310
23220	0.428648	2.019366	9.604184	-0.004791	-0.080932	0.172425	-0.777012	0.508288	-1.170221	-0.416183	0.032563	0.058164	0.906834
23221	0.937196	1.805305	9.698417	-0.206789	-0.084948	0.051426	-0.779635	0.508388	-1.172049	-0.416904	0.035814	0.055174	0.906567
23222	1.267193	1.660726	8.934668	-0.251231	-0.148281	0.224113	-0.782158	0.518274	-1.166392	-0.420606	0.040904	0.051691	0.904846
23223	1.400687	2.012657	8.928888	0.072873	-0.154266	0.217975	-0.783754	0.525297	-1.163494	-0.424466	0.043241	0.054303	0.902779
23224	1.616773	2.171957	9.307359	0.261179	-0.292702	0.488144	-0.787425	0.524532	-1.162679	-0.433166	0.046895	0.061075	0.898019
23225	2.205143	1.160841	9.694045	0.251395	-0.268802	0.454575	-0.789779	0.522061	-1.161135	-0.441221	0.050062	0.067749	0.893436
23226	2.739417	-0.574572	9.858303	0.180453	-0.125476	0.172315	-0.793961	0.516607	-1.160330	-0.444298	0.051006	0.071905	0.891531
23227	2.340815	-0.775908	10.497408	0.133585	-0.101027	0.245783	-0.797762	0.515451	-1.160456	-0.448683	0.052021	0.075129	0.889007
23228	2.015327	-0.116765	10.569092	0.427479	-0.082701	0.431637	-0.796967	0.512625	-1.158561	-0.456582	0.050368	0.083012	0.884367
23229	2.640128	1.452869	11.173289	0.557667	-0.251284	0.644697	-0.795890	0.503668	-1.160982	-0.468075	0.050871	0.094691	0.877127
23230	2.926851	0.817228	10.484118	-0.205846	-0.339121	0.914902	-0.799319	0.509476	-1.157570	-0.482956	0.060554	0.093290	0.868553
23231	1.559401	-1.724730	8.723682	-0.916513	-0.215654	0.598294	-0.801368	0.536190	-1.150590	-0.491738	0.074394	0.078812	0.863972
23232	0.094166	-2.132466	7.894805	-0.395540	0.024961	0.210179	-0.800922	0.562284	-1.143126	-0.494600	0.078259	0.071397	0.862641
23233	0.305423	-0.259674	8.361285	0.486829	0.048036	0.227988	-0.798967	0.565654	-1.135068	-0.499373	0.073021	0.078896	0.859692
23234	1.685320	0.848089	10.373591	0.730514	0.057710	-0.109301	-0.796666	0.542436	-1.144067	-0.498584	0.064617	0.091029	0.859623
23235	2.456293	0.163101	10.797115	-0.126285	-0.081368	-0.133363	-0.798085	0.534168	-1.143913	-0.496015	0.067118	0.089757	0.861050
23236	2.805055	-0.313739	9.273517	-0.825133	0.090574	-0.351074	-0.799408	0.538430	-1.147617	-0.488904	0.073167	0.075105	0.866013
23237	2.779586	0.071606	8.246971	-0.462028	0.229655	-0.171332	-0.798414	0.556836	-1.143193	-0.485617	0.073602	0.065022	0.868637
23238	2.480360	0.532216	8.474989	0.337718	0.249759	0.079772	-0.794629	0.563879	-1.146602	-0.487771	0.066148	0.068340	0.867775
23239	2.061406	0.738269	9.079108	0.545215	0.218362	0.053769	-0.785139	0.549341	-1.155277	-0.489730	0.057291	0.075557	0.866703
23240	2.438495	1.099525	9.542824	0.301373	0.172704	-0.194939	-0.781952	0.536692	-1.161693	-0.486916	0.051113	0.079310	0.868338
23241	3.146466	1.427891	9.460985	-0.166870	0.154434	-0.189619	-0.776937	0.526805	-1.163657	-0.483726	0.049987	0.075144	0.870554
23242	2.668484	1.742057	9.703877	0.065147	0.188574	0.126146	-0.772491	0.531404	-1.163563	-0.486168	0.046333	0.074323	0.869466
23243	1.497262	1.070420	10.539429	0.470816	0.235418	0.345466	-0.768548	0.529557	-1.171507	-0.492959	0.038413	0.079985	0.865516
23244	-0.206271	0.454557	10.429234	-0.248729	0.268088	0.067988	-0.758580	0.530547	-1.176373	-0.494160	0.036411	0.072976	0.865537
23245	0.037268	2.733324	11.406274	-0.095162	-0.131649	0.036566	-0.756240	0.537530	-1.175648	-0.494561	0.039811	0.072647	0.865186
23246	0.624031	0.911317	9.998798	-0.119105	-0.331980	0.433910	-0.757687	0.538434	-1.171350	-0.501325	0.047435	0.073514	0.860824
23247	1.239470	-1.762034	9.224373	-0.317698	0.121601	-0.538072	-0.762303	0.546480	-1.167854	-0.491937	0.047854	0.067278	0.866708
23248	1.329513	-0.236170	9.013462	0.258555	0.616945	-1.206843	-0.763471	0.542051	-1.166519	-0.471930	0.033039	0.066823	0.878479
23249	1.336961	1.817502	10.533689	0.640443	0.397707	-0.082622	-0.754606	0.517824	-1.180276	-0.471418	0.020017	0.074321	0.878545
23250	0.924361	1.154705	10.730601	0.153332	0.043264	0.742963	-0.744093	0.512199	-1.186687	-0.484396	0.018988	0.076300	0.871308
23251	0.334344	0.056508	9.541488	-0.461302	0.011538	0.302533	-0.737548	0.517087	-1.189265	-0.489519	0.023819	0.067934	0.869016
23252	0.352415	-0.069424	9.097749	-0.289986	0.094356	0.103810	-0.734965	0.530517	-1.186478	-0.491225	0.025226	0.061920	0.868463
23253	-0.361815	0.398283	9.924288	0.076493	0.178274	0.142745	-0.731064	0.542195	-1.187084	-0.493997	0.021610	0.061247	0.867034
23254	-0.520529	0.657588	10.408433	-0.095836	0.048050	0.100716	-0.726468	0.540608	-1.188781	-0.495736	0.021909	0.059070	0.866185
23255	0.080567	0.440283	9.865341	-0.548920	-0.116539	-0.013262	-0.727030	0.552967	-1.184398	-0.495136	0.029346	0.050479	0.866851
23256	0.120779	0.372973	9.130626	-0.538024	-0.271512	-0.143283	-0.735074	0.566058	-1.174324	-0.492025	0.039293	0.043924	0.868584
23257	0.761356	0.714786	10.043002	0.034760	-0.201583	-0.183652	-0.743211	0.567106	-1.169680	-0.488720	0.042253	0.046406	0.870180
23258	1.817292	0.522800	10.211624	0.213230	-0.003089	-0.092759	-0.750436	0.570104	-1.166579	-0.487290	0.040195	0.050227	0.870868
23259	2.174411	0.546234	9.890276	-0.275064	0.105223	-0.324413	-0.751074	0.564662	-1.169933	-0.481546	0.040730	0.044474	0.874343
23260	1.928427	0.056212	8.697504	-0.536421	0.003902	0.013708	-0.752303	0.580307	-1.163444	-0.481301	0.045898	0.035044	0.874651
23261	0.957675	-0.320598	8.891981	0.208842	0.047560	0.154465	-0.747702	0.577215	-1.165854	-0.484264	0.043212	0.037908	0.873032
23262	0.951481	0.009561	10.549939	0.423908	-0.023692	0.306693	-0.743605	0.567301	-1.171795	-0.489928	0.039810	0.045272	0.869676
23263	1.140348	-0.025875	10.286448	-0.137137	-0.043863	0.283553	-0.742580	0.575016	-1.165450	-0.494743	0.042220	0.042886	0.866953
23264	1.055882	-0.071198	9.340763	-0.270542	0.035742	0.037913	-0.741557	0.583801	-1.163589	-0.495174	0.044369	0.037810	0.866836
23265	0.855745	0.041701	9.593698	0.019600	0.031333	-0.044275	-0.739730	0.586764	-1.161922	-0.494490	0.043644	0.037663	0.867269
23266	1.241789	0.172523	9.902988	0.005433	-0.017863	0.071966	-0.739056	0.581050	-1.166762	-0.495722	0.044014	0.037873	0.866538
23267	1.503659	0.152996	9.838968	-0.189600	-0.037785	0.092390	-0.738017	0.584442	-1.164939	-0.497166	0.046680	0.034684	0.865704
23268	1.214147	0.033629	9.479605	0.016582	0.035620	0.069713	-0.739224	0.593097	-1.161196	-0.498397	0.046006	0.034553	0.865038
23269	0.853998	0.163050	9.806927	0.044717	0.081072	-0.033279	-0.736725	0.591163	-1.163811	-0.497959	0.044194	0.034359	0.865392
23270	0.969660	0.199132	9.831864	-0.179501	-0.038393	0.119056	-0.735682	0.593012	-1.160973	-0.499813	0.046787	0.031530	0.864294
23271	1.097827	-0.220914	9.400941	0.028150	0.018689	0.038736	-0.735301	0.597466	-1.162698	-0.500562	0.046266	0.031603	0.863885
23272	0.885077	0.076246	9.892771	0.222911	0.139128	-0.090703	-0.732262	0.590279	-1.165883	-0.499275	0.041631	0.034148	0.864769
23273	1.062257	0.390112	9.669607	0.029446	0.097862	0.002092	-0.730422	0.589153	-1.166870	-0.499442	0.039699	0.033500	0.864789
23274	0.554650	0.414941	10.212206	0.291967	0.142110	-0.116055	-0.318575	0.433561	-0.878791	-0.498084	0.034290	0.037238	0.865650
23275	1.149784	0.590708	9.497496	0.035114	0.224191	0.216842	-0.311750	0.432170	-0.879178	-0.502058	0.030260	0.035305	0.863583
23276	1.360062	0.317872	9.910335	0.198232	0.055271	0.380666	-0.300446	0.425158	-0.886173	-0.508804	0.027640	0.037947	0.859601
23277	0.943080	0.048148	9.668530	-0.036626	0.112564	0.391014	-0.293374	0.429139	-0.885863	-0.515612	0.026433	0.035810	0.855665
23278	0.873056	0.158528	9.675176	0.064404	0.134664	0.250914	-0.288929	0.434689	-0.891187	-0.520057	0.023701	0.035396	0.853068
23279	0.754241	0.047154	9.710878	0.137883	0.144606	0.197309	-0.280402	0.434525	-0.892485	-0.523620	0.020006	0.036004	0.850955
23280	0.673160	0.247152	9.851286	0.010489	0.047428	0.164467	-0.274762	0.434979	-0.893731	-0.526494	0.019264	0.035626	0.849213
23281	0.778690	0.195680	9.951180	-0.133650	-0.056702	0.083759	-0.273976	0.435190	-0.891607	-0.527859	0.021766	0.033774	0.848381
23282	1.002654	0.003131	9.834354	-0.153395	-0.118896	0.003693	-0.276223	0.440725	-0.889546	-0.527809	0.025462	0.032431	0.848361
23283	1.092346	-0.094738	9.996688	-0.543730	-0.251183	-0.029340	-0.283342	0.451906	-0.881537	-0.526872	0.035540	0.025725	0.848812
23284	0.735083	-1.052774	8.972503	-0.694887	-0.300411	-0.034406	-0.702706	0.620392	-1.163541	-0.525249	0.048003	0.017102	0.849421
23285	0.559478	-2.354586	8.057567	0.147775	0.052029	0.021882	-0.700373	0.629415	-1.161290	-0.525820	0.045701	0.018806	0.849159
23286	0.979376	0.233230	9.287986	1.173563	0.175895	0.041576	-0.699514	0.606436	-1.173321	-0.527525	0.030437	0.036844	0.848194
23287	0.545332	1.509598	11.873928	0.449151	-0.140329	0.143351	-0.698387	0.581172	-1.182372	-0.530142	0.028275	0.045661	0.846206
23288	0.462936	0.971583	10.773180	-0.232473	-0.116484	0.130824	-0.695886	0.578079	-1.182631	-0.532099	0.032890	0.042892	0.844955
23289	1.060040	-0.257999	9.477077	-0.389023	-0.067975	-0.194747	-0.700248	0.588817	-1.176129	-0.528514	0.038090	0.036970	0.847264
23290	1.314377	-0.202462	9.036811	-0.066146	-0.035988	-0.011457	-0.704069	0.594096	-1.173393	-0.528237	0.039449	0.036242	0.847405
23291	1.152660	0.212130	9.550981	0.334173	0.005512	0.101464	-0.705653	0.597739	-1.173925	-0.530253	0.035997	0.041580	0.846054
23292	0.960546	0.480562	10.257858	0.230192	-0.016160	0.079795	-0.704580	0.590073	-1.178432	-0.531744	0.033955	0.045593	0.844995
23293	1.058972	0.356102	9.948943	-0.125464	-0.064539	0.044766	-0.701536	0.581708	-1.184578	-0.532395	0.036513	0.043952	0.844565
23294	1.394951	0.187383	9.392537	-0.099102	-0.057857	0.071361	-0.703523	0.587772	-1.181706	-0.533463	0.038668	0.042846	0.843852
23295	1.366132	0.182011	9.439828	0.143647	-0.027495	0.220847	-0.702476	0.588740	-1.182751	-0.537311	0.037901	0.045234	0.841317
23296	0.968973	0.220955	9.752256	0.209020	0.010765	0.205461	-0.701427	0.588801	-1.180369	-0.540911	0.035720	0.048484	0.838921
23297	0.589709	0.333037	10.055056	0.138605	-0.000756	0.143353	-0.700108	0.586452	-1.181787	-0.543451	0.034465	0.050542	0.837209
23298	0.758619	0.355510	9.975833	-0.040044	-0.038296	0.018745	-0.697600	0.581019	-1.182519	-0.543687	0.035621	0.050281	0.837023
