# Supplementary material for: Identification of Haptic Based Guiding Using Hard Reins
Source: PLoS One. 2015 Jul 22;10(7):e0132020. doi: 10.1371/journal.pone.0132020 (PMC4511788; doi:10.1371/journal.pone.0132020)
Supplement: S3 File — (ZIP) [file pone.0132020.s003.zip]

Archive with 330 entries (161 files):
- EMGData1/
- EMGData1/Readme.txt
- EMGData1/Subject1/
- EMGData1/Subject1/T10/
- EMGData1/Subject1/T10/t10.txt
- EMGData1/Subject1/T11/
- EMGData1/Subject1/T11/t11.txt
- EMGData1/Subject1/T12/
- EMGData1/Subject1/T12/t12.txt
- EMGData1/Subject1/T13/
- EMGData1/Subject1/T13/t13.txt
- EMGData1/Subject1/T14/
- EMGData1/Subject1/T14/t14.txt
- EMGData1/Subject1/T15/
- EMGData1/Subject1/T15/t15.txt
- EMGData1/Subject1/T16/
- EMGData1/Subject1/T16/t16.txt
- EMGData1/Subject1/T17/
- EMGData1/Subject1/T17/t17.txt
- EMGData1/Subject1/T18/
- EMGData1/Subject1/T18/t18.txt
- EMGData1/Subject1/T19/
- EMGData1/Subject1/T19/t19.txt
- EMGData1/Subject1/T1/
- EMGData1/Subject1/T1/t1.txt
- EMGData1/Subject1/T20/
- EMGData1/Subject1/T20/t20.txt
- EMGData1/Subject1/T2/
- EMGData1/Subject1/T2/t2.txt
- EMGData1/Subject1/T3/
- EMGData1/Subject1/T3/t3.txt
- EMGData1/Subject1/T4/
- EMGData1/Subject1/T4/t4.txt
- EMGData1/Subject1/T5/
- EMGData1/Subject1/T5/t5.txt
- EMGData1/Subject1/T6/
- EMGData1/Subject1/T6/t6.txt
- EMGData1/Subject1/T7/
- EMGData1/Subject1/T7/t7.txt
- EMGData1/Subject1/T8/
- EMGData1/Subject1/T8/t8.txt
- EMGData1/Subject1/T9/
- EMGData1/Subject1/T9/t9.txt
- EMGData1/Subject2/
- EMGData1/Subject2/T10/
- EMGData1/Subject2/T10/t10.txt
- EMGData1/Subject2/T11/
- EMGData1/Subject2/T11/t11.txt
- EMGData1/Subject2/T12/
- EMGData1/Subject2/T12/t12.txt
- EMGData1/Subject2/T13/
- EMGData1/Subject2/T13/t13.txt
- EMGData1/Subject2/T14/
- EMGData1/Subject2/T14/t14.txt
- EMGData1/Subject2/T15/
- EMGData1/Subject2/T15/t15.txt
- EMGData1/Subject2/T16/
- EMGData1/Subject2/T16/t16.txt
- EMGData1/Subject2/T17/
- EMGData1/Subject2/T17/t17.txt
- EMGData1/Subject2/T18/
- EMGData1/Subject2/T18/t18.txt
- EMGData1/Subject2/T19/
- EMGData1/Subject2/T19/t19.txt
- EMGData1/Subject2/T1/
- EMGData1/Subject2/T1/t1.txt
- EMGData1/Subject2/T20/
- EMGData1/Subject2/T20/t20.txt
- EMGData1/Subject2/T2/
- EMGData1/Subject2/T2/t2.txt
- EMGData1/Subject2/T3/
- EMGData1/Subject2/T3/t3.txt
- EMGData1/Subject2/T4/
- EMGData1/Subject2/T4/t4.txt
- EMGData1/Subject2/T5/
- EMGData1/Subject2/T5/t5.txt
- EMGData1/Subject2/T6/
- EMGData1/Subject2/T6/t6.txt
- EMGData1/Subject2/T7/
- EMGData1/Subject2/T7/t7.txt
- EMGData1/Subject2/T8/
- EMGData1/Subject2/T8/t8.txt
- EMGData1/Subject2/T9/
- EMGData1/Subject2/T9/t9.txt
- EMGData1/Subject3/
- EMGData1/Subject3/T10/
- EMGData1/Subject3/T10/t10.txt
- EMGData1/Subject3/T11/
- EMGData1/Subject3/T11/t11.txt
- EMGData1/Subject3/T12/
- EMGData1/Subject3/T12/t12.txt
- EMGData1/Subject3/T13/
- EMGData1/Subject3/T13/t13.txt
- EMGData1/Subject3/T14/
- EMGData1/Subject3/T14/t14.txt
- EMGData1/Subject3/T15/
- EMGData1/Subject3/T15/t15.txt
- EMGData1/Subject3/T16/
- EMGData1/Subject3/T16/t16.txt
- EMGData1/Subject3/T17/
- EMGData1/Subject3/T17/t17.txt
- EMGData1/Subject3/T18/
- EMGData1/Subject3/T18/t18.txt
- EMGData1/Subject3/T19/
- EMGData1/Subject3/T19/t19.txt
- EMGData1/Subject3/T1/
- EMGData1/Subject3/T1/t1.txt
- EMGData1/Subject3/T20/
- EMGData1/Subject3/T20/t20.txt
- EMGData1/Subject3/T2/
- EMGData1/Subject3/T2/t2.txt
- EMGData1/Subject3/T3/
- EMGData1/Subject3/T3/t3.txt
- EMGData1/Subject3/T4/
- EMGData1/Subject3/T4/t4.txt
- EMGData1/Subject3/T5/
- EMGData1/Subject3/T5/t5.txt
- EMGData1/Subject3/T6/
- EMGData1/Subject3/T6/t6.txt
- EMGData1/Subject3/T7/
- EMGData1/Subject3/T7/t7.txt
- EMGData1/Subject3/T8/
- EMGData1/Subject3/T8/t8.txt
- EMGData1/Subject3/T9/
- EMGData1/Subject3/T9/t9.txt
- EMGData1/Subject4/
- EMGData1/Subject4/T10/
- EMGData1/Subject4/T10/t10.txt
- EMGData1/Subject4/T11/
- EMGData1/Subject4/T11/t11.txt
- EMGData1/Subject4/T12/
- EMGData1/Subject4/T12/t12.txt
- EMGData1/Subject4/T13/
- EMGData1/Subject4/T13/t13.txt
- EMGData1/Subject4/T14/
- EMGData1/Subject4/T14/t14.txt
- EMGData1/Subject4/T15/
- EMGData1/Subject4/T15/t15.txt
- EMGData1/Subject4/T16/
- EMGData1/Subject4/T16/t16.txt
- EMGData1/Subject4/T17/
- EMGData1/Subject4/T17/t17.txt
- EMGData1/Subject4/T18/
- EMGData1/Subject4/T18/t18.txt
- EMGData1/Subject4/T19/
- EMGData1/Subject4/T19/t19.txt
- EMGData1/Subject4/T1/
- EMGData1/Subject4/T1/t1.txt
- EMGData1/Subject4/T20/
- EMGData1/Subject4/T20/t20.txt
- EMGData1/Subject4/T2/
- EMGData1/Subject4/T2/t2.txt
- EMGData1/Subject4/T3/
- EMGData1/Subject4/T3/t3.txt
- EMGData1/Subject4/T4/
- EMGData1/Subject4/T4/t4.txt
- EMGData1/Subject4/T5/
- EMGData1/Subject4/T5/t5.txt
- EMGData1/Subject4/T6/
- EMGData1/Subject4/T6/t6.txt
- EMGData1/Subject4/T7/
- EMGData1/Subject4/T7/t7.txt
- EMGData1/Subject4/T8/
- EMGData1/Subject4/T8/t8.txt
- EMGData1/Subject4/T9/
- EMGData1/Subject4/T9/t9.txt
- EMGData1/Subject5/
- EMGData1/Subject5/T10/
- EMGData1/Subject5/T10/t10.txt
- EMGData1/Subject5/T11/
- EMGData1/Subject5/T11/t11.txt
- EMGData1/Subject5/T12/
- EMGData1/Subject5/T12/t12.txt
- EMGData1/Subject5/T13/
- EMGData1/Subject5/T13/t13.txt
- EMGData1/Subject5/T14/
- EMGData1/Subject5/T14/t14.txt
- EMGData1/Subject5/T15/
- EMGData1/Subject5/T15/t15.txt
- EMGData1/Subject5/T16/
- EMGData1/Subject5/T16/t16.txt
- EMGData1/Subject5/T17/
- EMGData1/Subject5/T17/t17.txt
- EMGData1/Subject5/T18/
- EMGData1/Subject5/T18/t18.txt
- EMGData1/Subject5/T19/
- EMGData1/Subject5/T19/t19.txt
- EMGData1/Subject5/T1/
- EMGData1/Subject5/T1/t1.txt
- EMGData1/Subject5/T20/
- EMGData1/Subject5/T20/t20.txt
- EMGData1/Subject5/T2/
- EMGData1/Subject5/T2/t2.txt
- EMGData1/Subject5/T3/
- EMGData1/Subject5/T3/t3.txt
- EMGData1/Subject5/T4/
- EMGData1/Subject5/T4/t4.txt
- EMGData1/Subject5/T5/
- EMGData1/Subject5/T5/t5.txt
- EMGData1/Subject5/T6/
- EMGData1/Subject5/T6/t6.txt
- EMGData1/Subject5/T7/
- EMGData1/Subject5/T7/t7.txt
- EMGData1/Subject5/T8/
- EMGData1/Subject5/T8/t8.txt
- EMGData1/Subject5/T9/
- EMGData1/Subject5/T9/t9.txt
- EMGData1/Subject6/
- EMGData1/Subject6/T10/
- EMGData1/Subject6/T10/t10.txt
- EMGData1/Subject6/T11/
- EMGData1/Subject6/T11/t11.txt
- EMGData1/Subject6/T12/
- EMGData1/Subject6/T12/t12.txt
- EMGData1/Subject6/T13/
- EMGData1/Subject6/T13/t13.txt
- EMGData1/Subject6/T14/
- EMGData1/Subject6/T14/t14.txt
- EMGData1/Subject6/T15/
- EMGData1/Subject6/T15/t15.txt
- EMGData1/Subject6/T16/
- EMGData1/Subject6/T16/t16.txt
- EMGData1/Subject6/T17/
- EMGData1/Subject6/T17/t17.txt
- EMGData1/Subject6/T18/
- EMGData1/Subject6/T18/t18.txt
- EMGData1/Subject6/T19/
- EMGData1/Subject6/T19/t19.txt
- EMGData1/Subject6/T1/
- EMGData1/Subject6/T1/t1.txt
- EMGData1/Subject6/T20/
- EMGData1/Subject6/T20/t20.txt
- EMGData1/Subject6/T2/
- EMGData1/Subject6/T2/t2.txt
- EMGData1/Subject6/T3/
- EMGData1/Subject6/T3/t3.txt
- EMGData1/Subject6/T4/
- EMGData1/Subject6/T4/t4.txt
- EMGData1/Subject6/T5/
- EMGData1/Subject6/T5/t5.txt
- EMGData1/Subject6/T6/
- EMGData1/Subject6/T6/t6.txt
- EMGData1/Subject6/T7/
- EMGData1/Subject6/T7/t7.txt
- EMGData1/Subject6/T8/
- EMGData1/Subject6/T8/t8.txt
- EMGData1/Subject6/T9/
- EMGData1/Subject6/T9/t9.txt
- EMGData1/Subject7/
- EMGData1/Subject7/T10/
- EMGData1/Subject7/T10/t10.txt
- EMGData1/Subject7/T11/
- EMGData1/Subject7/T11/t11.txt
- EMGData1/Subject7/T12/
- EMGData1/Subject7/T12/t12.txt
- EMGData1/Subject7/T13/
- EMGData1/Subject7/T13/t13.txt
- EMGData1/Subject7/T14/
- EMGData1/Subject7/T14/t14.txt
- EMGData1/Subject7/T15/
- EMGData1/Subject7/T15/t15.txt
- EMGData1/Subject7/T16/
- EMGData1/Subject7/T16/t16.txt
- EMGData1/Subject7/T17/
- EMGData1/Subject7/T17/t17.txt
- EMGData1/Subject7/T18/
- EMGData1/Subject7/T18/t18.txt
- EMGData1/Subject7/T19/
- EMGData1/Subject7/T19/t19.txt
- EMGData1/Subject7/T1/
- EMGData1/Subject7/T1/t1.txt
- EMGData1/Subject7/T20/
- EMGData1/Subject7/T20/t20.txt
- EMGData1/Subject7/T2/
- EMGData1/Subject7/T2/t2.txt
- EMGData1/Subject7/T3/
- EMGData1/Subject7/T3/t3.txt
- EMGData1/Subject7/T4/
- EMGData1/Subject7/T4/t4.txt
- EMGData1/Subject7/T5/
- EMGData1/Subject7/T5/t5.txt
- EMGData1/Subject7/T6/
- EMGData1/Subject7/T6/t6.txt
- EMGData1/Subject7/T7/
- EMGData1/Subject7/T7/t7.txt
- EMGData1/Subject7/T8/
- EMGData1/Subject7/T8/t8.txt
- EMGData1/Subject7/T9/
- EMGData1/Subject7/T9/t9.txt
- EMGData1/Subject8/
- EMGData1/Subject8/T10/
- EMGData1/Subject8/T10/t10.txt
- EMGData1/Subject8/T11/
- EMGData1/Subject8/T11/t11.txt
- EMGData1/Subject8/T12/
- EMGData1/Subject8/T12/t12.txt
- EMGData1/Subject8/T13/
- EMGData1/Subject8/T13/t13.txt
- EMGData1/Subject8/T14/
- EMGData1/Subject8/T14/t14.txt
[truncated: 30 more entries]
