# Supplementary material for: Identification of Haptic Based Guiding Using Hard Reins
Source: PLoS One. 2015 Jul 22;10(7):e0132020. doi: 10.1371/journal.pone.0132020 (PMC4511788; doi:10.1371/journal.pone.0132020)
Supplement: S3 File — (ZIP) [file pone.0132020.s003.zip › EMGData1/Readme.txt]

No of pairs: 15
No of trials: 20

The structure of data organization:
Subjects(sub no)--> T(trial no)--> t(trial no)

Each file contains five columns

Column 1: Counter value
Column 2: Anterior Deltoid
Column 3: Biceps
Column 4: Posterior Deltoid
Column 5: Triceps

Sampling frequency: 1500Hz
