# Supplementary material for: Identification of Haptic Based Guiding Using Hard Reins
Source: PLoS One. 2015 Jul 22;10(7):e0132020. doi: 10.1371/journal.pone.0132020 (PMC4511788; doi:10.1371/journal.pone.0132020)
Supplement: S3 File — (ZIP) [file pone.0132020.s003.zip › EMGData1/Subject1/T10/t10.txt]

0.0000	-53.0664	-59.2564	-65.4695	20.0581	0
0.0007	-60.6826	-63.2399	-78.2898	28.6027	0
0.0013	-67.7054	-58.95	-87.7487	37.7579	0
0.0020	-75.0249	-44.6191	-91.1044	45.3833	0
0.0027	-80.5145	-34.248	-94.4601	46.9132	0
0.0033	-82.3444	-29.6754	-99.3472	47.2156	0
0.0040	-79.6243	-27.224	-99.3472	49.0478	0
0.0047	-75.9646	-25.6919	-93.852	46.6048	0
0.0053	-71.0684	-21.7321	-90.1923	39.8926	0
0.0060	-58.556	-16.2401	-85.6149	30.7373	0
0.0067	-45.4502	-15.0145	-76.1503	20.0581	0
0.0073	-37.191	-10.7482	-65.4695	11.2052	0
0.0080	-24.0851	0.542123	-56.9283	2.96911	0
0.0087	-8.50645	10.3239	-45.9379	-7.10531	0
0.0093	0.642929	19.4693	-33.4273	-17.4821	0
0.0100	14.6885	33.2109	-21.5248	-26.9397	0
0.0107	32.097	46.0098	-9.01416	-35.1819	0
0.0113	35.7568	53.3402	1.36254	-42.2025	0
0.0120	35.1633	57.6065	7.46582	-47.9956	0
0.0127	46.736	62.5092	10.5175	-50.7471	0
0.0133	54.0555	66.7754	12.0433	-48.304	0
0.0140	49.5056	64.3241	12.657	-45.2503	0
0.0147	44.9061	56.098	13.2651	-42.2025	0
0.0153	39.7133	44.8077	11.4352	-34.8735	0
0.0160	26.6074	25.2677	7.16178	-25.1075	0
0.0167	11.3254	0.235706	4.11014	-15.0391	0
0.0173	-2.72009	-14.708	-1.38506	-3.13843	0
0.0180	-19.189	-16.5465	-9.3182	8.76221	0
0.0187	-36.8943	-16.2401	-16.9473	19.139	0
0.0193	-52.7697	-18.385	-25.7982	30.1265	0
0.0200	-65.8755	-24.7727	-36.1749	42.0272	0
0.0207	-79.2781	-25.6919	-41.9741	50.5717	0
0.0213	-92.1367	-11.6674	-45.6339	55.4577	0
0.0220	-95.1535	3.6063	-51.1291	59.1162	0
0.0227	-93.9666	10.0175	-53.8767	63.3915	0
0.0233	-99.753	19.4693	-50.8194	65.5261	0
0.0240	-101.286	28.3083	-48.9895	62.7807	0
0.0247	-90.9003	22.2035	-50.5154	58.2031	0
0.0253	-81.108	16.1223	-48.0774	52.7124	0
0.0260	-71.9586	19.4693	-38.3088	41.7248	0
0.0267	-56.0832	13.9774	-25.4942	28.6027	0
0.0273	-42.9774	-3.41773	-15.1174	18.8366	0
0.0280	-32.9378	-15.3209	-6.26656	9.98372	0
0.0287	-18.2493	-14.4016	4.11014	-3.13843	0
0.0293	-2.72009	-2.49848	16.6207	-15.9522	0
0.0300	10.1385	11.2196	29.441	-26.0266	0
0.0307	23.8378	13.9774	41.3435	-36.095	0
0.0313	32.3937	8.79182	51.1065	-44.3372	0
0.0320	34.2236	3.6063	59.0397	-48.9148	0
0.0327	37.8834	-1.27281	66.3647	-51.6602	0
0.0333	39.4165	-2.49848	71.8599	-53.4924	0
0.0340	37.5866	-3.72415	74.9116	-51.9625	0
0.0347	34.2236	-7.07117	75.8237	-48.9148	0
0.0353	22.008	-1.27281	73.3858	-44.3372	0
0.0360	3.11573	10.9132	66.0607	-35.1819	0
0.0367	-10.0396	12.1388	54.4622	-25.1075	0
0.0373	-21.9091	10.0175	43.7815	-16.8713	0
0.0380	-39.6143	17.018	36.1524	-7.10531	0
0.0387	-56.7262	21.9206	27.6055	5.71449	0
0.0393	-73.195	21.0014	15.7086	16.702	0
0.0400	-92.4335	20.0821	5.02226	25.2465	0
0.0407	-109.496	18.55	-1.6891	32.8719	0
0.0413	-121.118	20.3885	-8.40046	38.671	0
0.0420	-127.498	21.3078	-14.8134	44.1678	0
0.0427	-131.801	4.8084	-18.1691	47.2156	0
0.0433	-138.18	-15.6273	-18.4731	45.3833	0
0.0440	-140.653	-19.2807	-19.3909	42.0272	0
0.0447	-137.29	-13.176	-19.6949	39.8926	0
0.0453	-134.867	-8.90968	-16.0296	34.7042	0
0.0460	-129.971	-3.72415	-7.48834	23.1059	0
0.0467	-120.821	5.42123	2.58432	10.5945	0
0.0473	-121.711	20.0821	11.4352	1.4392	0
0.0480	-127.201	29.5339	20.8942	-8.01842	0
0.0487	-118.991	24.3484	30.9668	-21.1406	0
0.0493	-111.969	19.7757	38.2919	-33.3496	0
0.0500	-131.504	25.8805	45.3073	-42.5049	0
0.0507	-169.338	29.5339	56.6017	-52.2709	0
0.0513	-200.149	23.4292	66.3647	-60.2047	0
0.0520	-213.255	14.8966	69.7204	-63.2585	0
0.0527	-216.914	8.48541	72.7721	-65.3931	0
0.0533	-220.278	3.6063	77.6592	-66.9169	0
0.0540	-219.684	-2.49848	79.7931	-64.1716	0
0.0547	-213.601	-9.21609	77.9632	-59.9023	0
0.0553	-207.468	-11.6674	72.7721	-55.3247	0
0.0560	-204.105	-17.7722	63.6171	-44.9479	0
0.0567	-203.512	-33.0224	52.9364	-32.4365	0
0.0573	-201.385	-45.5383	42.5597	-24.8051	0
0.0580	-192.236	-47.6597	30.0491	-15.9522	0
0.0587	-182.74	-44.6191	17.5385	-1.30617	0
0.0593	-181.85	-37.5951	7.76986	10.9029	0
0.0600	-178.19	-29.6754	-1.99314	17.6151	0
0.0607	-162.315	-26.6112	-15.7255	24.9381	0
0.0613	-146.143	-26.3048	-27.02	31.6504	0
0.0620	-132.394	-23.5706	-31.2934	35.3149	0
0.0627	-113.156	-15.3209	-36.1749	39.2818	0
0.0633	-92.4335	-0.683547	-44.4121	41.4164	0
0.0640	-73.4918	14.8966	-47.1597	37.1472	0
0.0647	-50.2969	28.9211	-44.108	31.9588	0
0.0653	-21.9091	41.7435	-40.7524	28.6027	0
0.0660	10.732	44.1948	-33.7313	21.582	0
0.0667	46.736	34.7195	-21.2207	10.5945	0
0.0673	79.3771	21.6142	-10.844	0.526096	0
0.0680	109.298	8.79182	-1.99314	-8.62918	0
0.0687	141.346	4.52555	9.90939	-19.6167	0
0.0693	171.267	10.3239	20.2861	-31.5174	0
0.0700	199.654	10.3239	28.2192	-42.8072	0
0.0707	228.932	-0.0707117	40.4258	-51.3578	0
0.0713	246.934	-13.4824	51.7146	-55.3247	0
0.0720	258.21	-30.8775	56.2921	-58.0701	0
0.0727	278.042	-45.5383	57.5139	-62.0369	0
0.0733	295.154	-47.3769	58.1276	-63.5608	0
0.0740	297.577	-47.0704	58.1276	-60.8154	0
0.0747	296.39	-52.8688	58.7356	-57.4593	0
0.0753	293.621	-55.2966	54.4622	-51.0494	0
0.0760	282.642	-50.7239	44.3952	-40.3703	0
0.0767	269.833	-42.7806	35.2346	-31.8258	0
0.0773	258.853	-34.5545	26.0797	-24.8051	0
0.0780	244.511	-30.571	13.2651	-12.9045	0
0.0787	228.932	-27.5304	2.88836	0.526096	0
0.0793	214.293	-25.0791	-5.04478	9.37297	0
0.0800	201.138	-28.1433	-18.4731	18.8366	0
0.0807	190.802	-28.7561	-33.4273	28.905	0
0.0813	182.542	-21.1192	-41.9741	34.4018	0
0.0820	179.476	-18.385	-45.3298	38.9795	0
0.0827	181.009	-23.5706	-48.0774	42.6379	0
0.0833	178.883	-23.877	-51.7371	40.8057	0
0.0840	176.459	-23.2642	-56.0106	38.0603	0
0.0847	183.136	-27.8368	-59.0622	36.8388	0
0.0853	196.291	-27.5304	-59.9799	28.6027	0
0.0860	208.804	-14.0952	-55.7065	15.1721	0
0.0867	221.613	4.8084	-48.6855	6.936	0
0.0873	231.652	13.6709	-41.6645	0.526096	0
0.0880	239.615	8.17899	-33.1233	-10.4614	0
0.0887	252.127	1.15496	-19.6949	-20.5298	0
0.0893	264.936	-0.377129	-8.71013	-29.6851	0
0.0900	271.959	-4.33699	-2.29718	-41.2834	0
0.0907	275.916	-5.25624	5.94	-50.7471	0
0.0913	280.812	2.68705	15.7086	-54.4055	0
0.0920	283.532	2.99346	23.9458	-57.1509	0
0.0927	281.405	-6.17549	30.6572	-61.7285	0
0.0933	276.212	-2.19206	32.4927	-63.5608	0
0.0940	271.959	14.5902	31.5749	-60.8154	0
0.0947	265.53	26.1869	34.3225	-54.7139	0
0.0953	249.061	30.4532	33.4048	-46.4718	0
0.0960	225.569	22.2035	23.0281	-37.0141	0
0.0967	206.628	-2.19206	11.7392	-29.6851	0
0.0973	190.802	-19.5871	1.97062	-22.3621	0
0.0980	169.09	-17.1594	-10.54	-10.4614	0
0.0987	143.175	-11.9739	-21.5248	3.27147	0
0.0993	121.81	-9.82893	-30.6797	12.7291	0
0.1000	102.869	-8.60326	-42.5822	21.582	0
0.1007	80.9102	-13.7888	-52.3452	31.348	0
0.1013	64.1446	-20.8128	-57.5364	36.228	0
0.1020	55.8854	-16.853	-63.3356	37.1472	0
0.1027	43.0763	-8.29684	-69.1349	41.4164	0
0.1033	29.3275	-5.25624	-70.9647	43.5571	0
0.1040	25.6677	-9.21609	-70.047	39.8926	0
0.1047	23.8378	-15.3209	-67.2994	36.228	0
0.1053	18.3482	-13.7888	-61.8098	29.8242	0
0.1060	24.7775	-4.6434	-52.0412	19.139	0
0.1067	36.647	4.52555	-39.8346	12.4267	0
0.1073	40.6529	12.1388	-28.8498	6.936	0
0.1080	50.9892	16.1223	-19.3909	-5.8838	0
0.1087	72.0575	12.1388	-9.3182	-21.1406	0
0.1093	83.3335	5.11481	0.444796	-29.6851	0
0.1100	87.0427	1.15496	8.6876	-36.095	0
0.1107	95.2525	-2.49848	17.5385	-44.9479	0
0.1113	99.5551	-3.11132	24.5539	-51.6602	0
0.1120	97.3791	0.848541	29.7451	-55.3247	0
0.1127	96.1921	2.99346	37.6782	-57.1509	0
0.1133	92.8291	4.21913	43.4774	-58.0701	0
0.1140	86.6966	6.6469	41.6476	-55.9354	0
0.1147	81.2069	6.6469	40.4258	-49.8279	0
0.1153	68.1011	2.99346	40.1218	-42.8072	0
0.1160	45.8458	-2.49848	32.7967	-34.5711	0
0.1167	25.9645	-6.17549	22.1159	-22.9728	0
0.1173	8.30863	-5.86907	13.5691	-12.9045	0
0.1180	-10.9298	-4.03057	2.28029	-4.05154	0
0.1187	-28.3384	-2.49848	-8.71013	9.37297	0
0.1193	-48.1702	-0.0707117	-13.5916	23.7166	0
0.1200	-70.7717	2.07421	-23.3546	31.9588	0
0.1207	-85.114	4.8084	-38.0047	38.9795	0
0.1213	-90.9003	8.48541	-46.5516	46.3025	0
0.1220	-97.9231	8.48541	-48.9895	49.3502	0
0.1227	-106.776	8.48541	-52.0412	50.2693	0
0.1233	-111.672	12.4453	-54.4847	50.5717	0
0.1240	-114.095	10.6068	-54.4847	49.6586	0
0.1247	-114.392	2.68705	-52.6549	49.0478	0
0.1253	-109.842	5.42123	-45.9379	43.8594	0
0.1260	-96.9834	15.8159	-34.345	31.6504	0
0.1267	-81.7509	18.2436	-23.9683	20.6689	0
0.1273	-70.1288	14.5902	-16.0296	12.7291	0
0.1280	-59.1495	11.2196	-6.87464	2.35836	0
0.1287	-46.0436	-2.49848	4.11014	-8.62918	0
0.1293	-34.4215	-24.4663	13.5691	-18.0928	0
0.1300	-22.2552	-35.1673	23.3377	-29.6851	0
0.1307	-10.0396	-29.6754	35.2346	-37.3165	0
0.1313	-7.27005	-16.853	45.3073	-39.4511	0
0.1320	-9.09992	-5.25624	50.4985	-41.8941	0
0.1327	-5.14344	3.29988	52.6324	-45.2503	0
0.1333	-1.18695	9.09824	53.5501	-44.6395	0
0.1340	-4.8467	14.8966	51.7146	-42.8072	0
0.1347	-11.2265	22.2035	48.0549	-41.5918	0
0.1353	-19.189	28.6147	42.8694	-36.095	0
0.1360	-32.5916	30.7596	35.2346	-23.5836	0
0.1367	-49.1099	30.4532	27.9152	-12.2937	0
0.1373	-63.7489	28.9211	20.5901	-4.05154	0
0.1380	-77.1515	21.9206	10.5175	7.8491	0
0.1387	-93.6204	6.95332	-1.38506	20.6689	0
0.1393	-110.732	-9.52251	-10.844	31.9588	0
0.1400	-121.711	-21.7321	-20.9167	43.5571	0
0.1407	-130.861	-24.7727	-29.1539	51.7932	0
0.1413	-143.077	-18.9743	-32.5095	52.404	0
0.1420	-148.566	-15.3209	-35.5612	54.847	0
0.1427	-147.379	-15.9337	-37.087	60.9485	0
0.1433	-151.929	-11.9739	-34.345	61.2569	0
0.1440	-154.353	-8.29684	-32.8192	57.5924	0
0.1447	-143.077	-11.6674	-33.1233	53.3231	0
0.1453	-128.734	-11.9739	-30.0716	44.7725	0
0.1460	-117.755	-3.11132	-24.8804	33.7911	0
0.1467	-103.709	5.42123	-18.4731	24.3274	0
0.1473	-86.9438	8.48541	-9.3182	15.7829	0
0.1480	-69.5353	7.56615	0.444796	7.23835	0
0.1487	-50.5936	9.09824	13.2651	-2.83003	0
0.1493	-34.4215	16.7115	28.8273	-14.4283	0
0.1500	-22.552	22.5099	38.2919	-23.892	0
0.1507	-10.9298	20.3885	42.8694	-29.3827	0
0.1513	-2.37389	16.4051	50.4985	-33.3496	0
0.1520	1.87933	11.8324	58.7356	-37.0141	0
0.1527	3.70921	5.72765	64.5349	-40.3703	0
0.1533	1.5826	-0.683547	68.8083	-41.5918	0
0.1540	-2.72009	-12.5867	69.4164	-37.9273	0
0.1547	-11.2265	-26.3048	70.3341	-32.7389	0
0.1553	-29.2286	-30.571	71.2462	-27.8589	0
0.1560	-48.467	-30.8775	63.3131	-17.4821	0
0.1567	-56.7262	-33.9416	48.663	-4.9707	0
0.1573	-64.0457	-28.1433	37.0701	4.18458	0
0.1580	-79.9211	-17.7722	25.4716	13.9506	0
0.1587	-96.9834	-17.7722	13.2651	25.8573	0
0.1593	-111.029	-19.8936	5.02226	35.6173	0
0.1600	-123.541	-17.7722	-3.21492	45.6917	0
0.1607	-134.867	-18.6679	-14.8134	55.1493	0
0.1613	-142.78	-18.0786	-24.8804	58.5055	0
0.1620	-146.44	-17.7722	-30.0716	61.5592	0
0.1627	-148.269	-26.9176	-34.6491	67.3584	0
0.1633	-149.209	-30.2646	-39.8346	67.3584	0
0.1640	-143.67	-13.7888	-40.1386	62.17	0
0.1647	-135.46	5.72765	-35.2571	58.5055	0
0.1653	-126.311	17.3244	-29.7676	51.7932	0
0.1660	-107.072	25.2677	-22.4425	40.1949	0
0.1667	-85.114	30.4532	-8.71013	31.6504	0
0.1673	-74.1347	33.2109	5.33193	24.3274	0
0.1680	-59.4462	27.4126	13.2651	12.4267	0
0.1687	-34.1247	9.40466	22.42	-0.39306	0
0.1693	-16.1227	-0.683547	36.4564	-12.2937	0
0.1700	-3.6103	6.6469	47.1371	-22.6705	0
0.1707	12.5619	11.8324	53.8541	-29.0743	0
0.1713	22.3047	5.11481	62.3954	-32.4365	0
0.1720	25.9645	0.542123	69.4164	-37.6249	0
0.1727	32.9872	5.11481	71.8599	-40.3703	0
0.1733	34.8171	13.0581	74.2979	-37.9273	0
0.1740	29.6242	15.203	73.6898	-37.3165	0
0.1747	27.2009	12.1388	68.1946	-36.095	0
0.1753	18.9417	8.48541	61.1792	-26.6374	0
0.1760	0.939666	2.99346	52.6324	-14.126	0
0.1767	-14.2928	-4.94982	42.2557	-5.8838	0
0.1773	-23.1455	-8.29684	31.2709	2.35836	0
0.1780	-31.4046	-8.90968	19.0643	13.3398	0
0.1787	-42.9774	-11.361	8.6876	25.8573	0
0.1793	-60.3859	-11.0546	3.1924	37.1472	0
0.1800	-77.7945	-11.9739	-5.96252	45.3833	0
0.1807	-84.1743	-25.9983	-19.3909	49.9609	0
0.1813	-86.0042	-47.9661	-27.628	53.3231	0
0.1820	-91.1971	-65.3612	-30.3756	56.0685	0
0.1827	-94.8568	-70.5467	-33.1233	59.1162	0
0.1833	-93.6204	-62.627	-35.2571	60.0354	0
0.1840	-90.3069	-48.2725	-34.9531	57.29	0
0.1847	-85.114	-38.5143	-33.1233	52.7124	0
0.1853	-76.5581	-32.716	-28.2418	46.6048	0
0.1860	-62.8093	-25.3855	-22.4425	35.9257	0
0.1867	-46.3404	-16.2401	-14.8134	24.6358	0
0.1873	-29.2286	-6.78833	-5.34882	16.3936	0
0.1880	-9.74285	3.29988	4.11014	5.40609	0
0.1887	10.1385	14.5902	13.8731	-6.18616	0
0.1893	22.6509	24.042	25.4716	-13.5152	0
0.1900	35.46	25.8805	37.0701	-23.2812	0
0.1907	52.2257	18.55	48.663	-35.1819	0
0.1913	60.4848	8.79182	57.8179	-39.7595	0
0.1920	60.7816	2.38063	63.6171	-40.981	0
0.1927	65.9744	-1.57923	64.8389	-45.2503	0
0.1933	69.3375	-3.72415	60.5655	-45.2503	0
0.1940	63.5016	-9.52251	56.6017	-41.8941	0
0.1947	60.4848	-19.8936	56.6017	-38.8404	0
0.1953	56.4789	-24.1834	48.9726	-29.9935	0
0.1960	39.4165	-18.6679	30.0491	-17.1737	0
0.1967	20.4748	-15.3209	13.2651	-9.23993	0
0.1973	7.96243	-17.7722	0.140758	-1.60852	0
0.1980	-7.27005	-21.1192	-16.0296	10.5945	0
0.1987	-26.5085	-23.5706	-30.0716	23.4143	0
0.1993	-41.1475	-19.8936	-41.6645	31.9588	0
0.2000	-53.6599	-11.361	-53.263	39.2818	0
0.2007	-67.4087	-3.41773	-61.1961	48.1347	0
0.2013	-79.2781	3.91272	-66.0832	55.1493	0
0.2020	-82.6412	12.7517	-70.9647	57.9007	0
0.2027	-81.108	20.0821	-70.6607	59.1162	0
0.2033	-83.2841	28.0018	-65.7736	59.1162	0
0.2040	-83.5808	36.2515	-64.5574	54.5386	0
0.2047	-72.6016	30.7596	-63.6397	47.524	0
0.2053	-58.2593	13.0581	-54.4847	39.8926	0
0.2060	-45.7469	2.38063	-38.3088	30.7373	0
0.2067	-28.6351	-0.377129	-23.0506	20.3605	0
0.2073	-9.74285	-7.07117	-12.3698	8.76221	0
0.2080	5.53908	-9.82893	-1.08102	-4.05154	0
0.2087	18.645	6.03407	12.0433	-15.0391	0
0.2093	30.2671	31.3724	22.42	-23.892	0
0.2100	43.373	50.2996	29.7451	-32.4365	0
0.2107	58.3582	62.792	39.8177	-40.981	0
0.2113	65.0348	72.2674	51.7146	-45.2503	0
0.2120	65.9744	77.1465	57.5139	-45.861	0
0.2127	69.6342	80.7999	58.4316	-47.0825	0
0.2133	67.8043	80.1871	60.2615	-49.8279	0
0.2140	60.4848	63.4048	60.8695	-48.304	0
0.2147	54.3523	28.6147	58.4316	-39.7595	0
0.2153	39.1198	-14.0952	54.7663	-31.215	0
0.2160	15.6281	-52.8688	45.6113	-23.2812	0
0.2167	2.76954	-72.6917	30.9668	-13.2068	0
0.2173	-5.44017	-62.9334	19.0643	-2.52768	0
0.2180	-24.3819	-41.8613	9.29568	6.62759	0
0.2187	-42.0871	-31.1839	-4.13266	17.9175	0
0.2193	-52.4235	-31.7967	-15.1174	28.905	0
0.2200	-65.8755	-36.3694	-22.4425	35.9257	0
0.2207	-79.6243	-40.0464	-32.5095	41.7248	0
0.2213	-86.3009	-40.6592	-42.5822	46.6048	0
0.2220	-92.4335	-40.6592	-45.3298	49.9609	0
0.2227	-99.4562	-43.6998	-43.5	53.6255	0
0.2233	-99.1595	-47.3769	-41.6645	53.3231	0
0.2240	-93.6204	-51.3367	-40.7524	48.4371	0
0.2247	-90.6036	-56.5222	-38.9225	44.4702	0
0.2253	-82.0477	-55.603	-34.6491	38.0603	0
0.2260	-61.919	-44.0063	-26.4063	25.5489	0
0.2267	-42.6806	-29.0625	-13.2876	15.4805	0
0.2273	-32.9378	-16.5465	-0.771356	8.15146	0
0.2280	-21.3156	-9.82893	6.55371	-6.18616	0
0.2287	-2.72009	-6.78833	13.2651	-22.6705	0
0.2293	16.2216	0.235706	23.9458	-31.8258	0
0.2300	33.6302	10.6068	34.0185	-38.8404	0
0.2307	47.9724	15.203	42.5597	-45.861	0
0.2313	54.0555	17.6308	48.9726	-50.1363	0
0.2320	57.7153	21.6142	52.6324	-53.7948	0
0.2327	64.4413	21.9206	55.684	-55.3247	0
0.2333	66.8647	19.4693	56.9058	-52.5733	0
0.2340	64.4413	19.4693	53.2404	-49.2171	0
0.2347	63.2049	18.2436	51.4106	-46.1694	0
0.2353	54.9952	12.1388	48.9726	-39.1488	0
0.2360	39.1198	1.76779	37.6782	-28.772	0
0.2367	23.8378	-11.361	25.4716	-18.3952	0
0.2373	7.6657	-18.9743	16.9248	-8.62918	0
0.2380	-12.7597	-18.0786	3.49644	1.13685	0
0.2387	-29.5748	-12.5867	-8.40046	12.7291	0
0.2393	-45.104	-2.19206	-13.8957	25.2465	0
0.2400	-62.5125	2.99346	-24.8804	33.7911	0
0.2407	-73.195	-6.48191	-38.6128	38.0603	0
0.2413	-75.3217	-11.6674	-45.9379	41.7248	0
0.2420	-77.7945	2.07421	-51.4331	46.3025	0
0.2427	-79.6243	16.1223	-56.6186	47.2156	0
0.2433	-77.7945	19.7757	-57.5364	43.5571	0
0.2440	-74.1347	18.8565	-56.0106	40.1949	0
0.2447	-64.9359	22.2035	-52.9589	38.0603	0
0.2453	-49.4067	35.9451	-48.0774	30.4349	0
0.2460	-33.5312	48.4611	-43.1903	18.5282	0
0.2467	-20.0792	42.6627	-34.345	8.45986	0
0.2473	-6.0831	29.5339	-20.9167	-1.00381	0
0.2480	11.0287	11.8324	-8.71013	-11.3745	0
0.2487	26.6074	-23.2642	1.36254	-20.5298	0
0.2493	35.46	-47.3769	11.1312	-30.2958	0
0.2500	46.1425	-30.8775	19.9764	-39.4511	0
0.2507	61.375	-2.49848	28.5233	-44.6395	0
0.2513	66.8647	6.03407	35.2346	-47.6933	0
0.2520	65.0348	3.29988	38.9	-51.9625	0
0.2527	69.6342	-1.27281	40.1218	-56.2378	0
0.2533	73.8874	-8.60326	37.6782	-57.4593	0
0.2540	69.9309	-12.2803	33.1007	-53.4924	0
0.2547	65.0348	-13.176	30.9668	-45.5587	0
0.2553	54.649	-19.8936	26.6934	-36.4034	0
0.2560	38.4769	-28.1433	14.7909	-26.0266	0
0.2567	26.3106	-27.8368	1.36254	-15.9522	0
0.2573	14.6885	-20.5064	-11.4521	-8.32682	0
0.2580	-0.247281	-12.5867	-27.02	2.35836	0
0.2587	-13.6993	-4.03057	-41.9741	14.8698	0
0.2593	-25.5688	4.8084	-52.0412	25.2465	0
0.2600	-37.4877	9.09824	-59.9799	33.7911	0
0.2607	-46.6371	11.526	-66.0832	39.8926	0
0.2613	-53.0664	17.3244	-70.9647	41.7248	0
0.2620	-55.7865	19.1629	-77.6761	44.7725	0
0.2627	-53.9566	14.5902	-81.3414	48.1347	0
0.2633	-53.6599	3.91272	-77.6761	47.2156	0
0.2640	-51.5333	-15.6273	-72.7946	42.9463	0
0.2647	-40.2573	-32.4095	-70.047	36.5364	0
0.2653	-23.4422	-29.3689	-61.8098	25.2465	0
0.2660	-5.44017	-20.8128	-46.2419	14.259	0
0.2667	10.1385	-18.6679	-32.2055	4.79533	0
0.2673	19.8814	-13.176	-22.7465	-5.27305	0
0.2680	31.1573	-6.17549	-10.54	-15.0391	0
0.2687	49.1594	-7.07117	5.02226	-23.892	0
0.2693	63.2049	-6.17549	17.2345	-35.1819	0
0.2700	69.6342	1.15496	26.0797	-46.1694	0
0.2707	73.8874	3.91272	35.5443	-53.7948	0
0.2713	77.5472	8.48541	43.7815	-58.9832	0
0.2720	83.3335	21.9206	50.8025	-61.4262	0
0.2727	87.0427	31.9853	56.9058	-61.7285	0
0.2733	80.02	33.2109	56.2921	-62.6477	0
0.2740	72.7005	38.09	51.7146	-61.4262	0
0.2747	69.3375	44.8077	52.3283	-55.627	0
0.2753	54.0555	42.9692	52.0243	-47.3849	0
0.2760	33.6302	35.9451	41.6476	-37.9273	0
0.2767	25.371	29.5339	27.6055	-28.4696	0
0.2773	16.8151	20.695	16.3167	-20.8382	0
0.2780	-1.78042	12.1388	3.49644	-11.3745	0
0.2787	-17.9526	6.6469	-10.54	1.4392	0
0.2793	-32.5916	-0.683547	-20.303	10.5945	0
0.2800	-53.0664	-15.0145	-27.628	17.6151	0
0.2807	-67.7054	-33.6352	-32.8192	27.6835	0
0.2813	-70.7717	-46.4576	-36.783	33.1803	0
0.2820	-72.8983	-48.2725	-42.2782	32.5695	0
0.2827	-76.2613	-45.8448	-48.0774	34.4018	0
0.2833	-74.7282	-47.3769	-48.6855	35.6173	0
0.2840	-67.7054	-49.1918	-46.2419	32.2611	0
0.2847	-60.6826	-47.0704	-45.0258	27.9919	0
0.2853	-53.9566	-40.6592	-40.7524	20.3605	0
0.2860	-40.554	-27.8368	-28.5458	9.37297	0
0.2867	-20.4254	-15.9337	-13.2876	2.96911	0
0.2873	-4.8467	-11.6674	-1.08102	-4.05154	0
0.2880	6.13256	-3.72415	7.46582	-18.0928	0
0.2887	21.4145	11.8324	14.4868	-30.2958	0
0.2893	38.823	24.6548	22.724	-38.8404	0
0.2900	52.2257	31.3724	34.3225	-48.9148	0
0.2907	61.6718	32.2917	45.0033	-57.1509	0
0.2913	67.5076	22.2035	50.8025	-61.7285	0
0.2920	72.3543	6.6469	54.4622	-64.1716	0
0.2927	76.9537	-3.72415	58.4316	-62.3393	0
0.2933	77.8439	-4.6434	60.8695	-60.8154	0
0.2940	76.014	-0.377129	58.1276	-61.7285	0
0.2947	71.4641	-5.86907	52.0243	-56.5402	0
0.2953	58.012	-22.0385	45.921	-44.3372	0
0.2960	40.6529	-25.6919	39.508	-32.4365	0
0.2967	24.1346	-10.7482	29.7451	-21.449	0
0.2973	5.83582	3.91272	14.4868	-17.7844	0
0.2980	-11.8695	10.3239	-2.29718	-22.3621	0
0.2987	-26.2117	13.9774	-12.9779	-23.892	0
0.2993	-43.2741	10.3239	-19.3909	-15.9522	0
0.3000	-58.556	-1.57923	-30.9837	-4.9707	0
0.3007	-60.6826	-12.8695	-46.2419	7.8491	0
0.3013	-60.6826	-14.4016	-57.2323	17.9175	0
0.3020	-65.5788	-10.4418	-61.8098	20.6689	0
0.3027	-66.469	-9.82893	-63.9437	22.4951	0
0.3033	-62.2158	-9.82893	-66.6913	26.1596	0
0.3040	-60.9794	-2.49848	-67.2994	25.2465	0
0.3047	-57.0229	5.11481	-63.0316	20.3605	0
0.3053	-43.5708	4.8084	-56.3146	15.1721	0
0.3060	-28.0416	4.21913	-48.0774	8.76221	0
0.3067	-18.8922	6.34048	-36.1749	2.04996	0
0.3073	-8.20971	4.8084	-24.2724	-5.27305	0
0.3080	8.60536	4.8084	-10.54	-14.7367	0
0.3087	22.9476	12.4453	6.24404	-25.7182	0
0.3093	31.8003	18.2436	21.8119	-33.9604	0
0.3100	43.0763	17.018	37.0701	-39.7595	0
0.3107	54.0555	21.9206	54.7663	-43.418	0
0.3113	56.8251	34.413	63.6171	-44.6395	0
0.3120	59.5452	41.7435	60.8695	-46.4718	0
0.3127	66.8647	40.2114	60.2615	-48.304	0
0.3133	68.6945	34.1066	65.4526	-45.2503	0
0.3140	62.9082	22.5099	67.5865	-39.1488	0
0.3147	51.9289	11.526	65.4526	-33.0473	0
0.3153	34.8171	6.6469	59.0397	-23.892	0
0.3160	16.2216	-1.57923	49.8848	-10.7638	0
0.3167	1.87933	-15.0145	41.0339	-0.0846591	0
0.3173	-12.7597	-22.0385	31.5749	9.68137	0
0.3180	-31.4046	-23.5706	21.8119	24.025	0
0.3187	-47.5768	-27.8368	13.2651	38.9795	0
0.3193	-58.8528	-30.8775	0.444796	49.3502	0
0.3200	-68.5956	-31.1839	-15.1174	59.1162	0
0.3207	-77.7945	-29.0625	-22.1328	67.3584	0
0.3213	-84.8172	-18.6679	-22.4425	70.1037	0
0.3220	-85.114	-3.41773	-25.7982	70.7145	0
0.3227	-80.5145	5.72765	-29.7676	72.8491	0
0.3233	-79.6243	8.48541	-30.3756	72.8491	0
0.3240	-76.2613	9.09824	-32.5095	69.8014	0
0.3247	-60.6826	8.17899	-33.7313	63.0831	0
0.3253	-42.9774	7.56615	-27.628	52.7124	0
0.3260	-30.465	6.95332	-18.7772	45.6917	0
0.3267	-17.3591	7.56615	-10.844	40.1949	0
0.3273	-0.247281	9.09824	-1.99314	27.9919	0
0.3280	18.0515	5.72765	7.46582	13.9506	0
0.3287	34.5204	0.542123	16.6207	6.62759	0
0.3293	46.4393	6.34048	26.3894	-1.30617	0
0.3300	59.5452	14.8966	37.0701	-11.9853	0
0.3307	72.7005	13.9774	48.0549	-17.7844	0
0.3313	76.9537	13.6709	54.1582	-19.9191	0
0.3320	77.8439	19.7757	55.0759	-23.2812	0
0.3327	81.5037	18.2436	59.0397	-24.8051	0
0.3333	79.6738	3.91272	64.5349	-22.3621	0
0.3340	75.1238	-9.82893	60.2615	-19.3144	0
0.3347	73.5907	-12.5867	55.38	-14.126	0
0.3353	59.5452	-4.33699	55.38	-4.9707	0
0.3360	37.8834	1.76779	45.6113	5.10373	0
0.3367	29.6242	-0.0707117	26.9974	13.3398	0
0.3373	23.2444	-0.0707117	15.7086	23.7166	0
0.3380	2.76954	4.8084	8.6876	36.228	0
0.3387	-15.2325	5.11481	-4.13266	45.3833	0
0.3393	-24.6786	-1.57923	-16.0296	53.9278	0
0.3400	-36.2513	-11.6674	-26.1022	64.613	0
0.3407	-49.1099	-22.6513	-36.4789	68.8822	0
0.3413	-56.7262	-26.3048	-41.9741	68.2715	0
0.3420	-60.9794	-25.0791	-42.2782	72.8491	0
0.3427	-62.2158	-26.3048	-44.108	76.816	0
0.3433	-59.1495	-25.0791	-48.0774	72.5468	0
0.3440	-53.9566	-21.1192	-49.6032	69.1906	0
0.3447	-47.8735	-23.2642	-46.2419	65.5261	0
0.3453	-39.6143	-22.6513	-38.0047	51.7932	0
0.3460	-24.9753	-9.52251	-29.1539	37.4495	0
0.3467	-6.37984	5.11481	-20.607	32.5695	0
0.3473	8.30863	15.203	-9.01416	25.8573	0
0.3480	21.7112	20.3885	4.11014	10.5945	0
0.3487	39.7133	16.7115	14.4868	-4.05154	0
0.3493	55.8854	10.0175	22.724	-14.126	0
0.3500	65.9744	8.17899	29.7451	-22.9728	0
0.3507	72.3543	9.09824	36.1524	-30.2958	0
0.3513	73.294	15.203	41.3435	-33.9604	0
0.3520	73.8874	25.2677	44.6992	-36.095	0
0.3527	78.1901	25.8805	47.7509	-39.4511	0
0.3533	78.1901	18.8565	48.663	-40.6726	0
0.3540	72.0575	17.3244	46.225	-37.6249	0
0.3547	65.0348	18.55	41.9516	-31.215	0
0.3553	55.8854	21.3078	36.7661	-21.449	0
0.3560	44.3127	21.3078	29.7451	-9.54833	0
0.3567	30.2671	0.542123	20.5901	-1.30617	0
0.3573	13.1553	-34.5545	8.6876	5.40609	0
0.3580	0.939666	-51.9495	-4.74074	16.702	0
0.3587	-10.9298	-46.4576	-13.2876	28.905	0
0.3593	-32.2948	-35.4737	-19.3909	38.3687	0
0.3600	-50.0001	-26.3048	-31.9015	45.3833	0
0.3607	-52.7697	-22.9577	-46.2419	46.9132	0
0.3613	-56.4294	-24.4663	-52.0412	46.9132	0
0.3620	-63.4522	-22.9577	-54.1807	51.7932	0
0.3627	-62.2158	-17.1594	-58.7582	55.1493	0
0.3633	-55.7865	-10.1353	-61.8098	51.4908	0
0.3640	-47.5768	-5.86907	-59.9799	46.3025	0
0.3647	-31.7014	-11.9739	-54.7888	40.1949	0
0.3653	-13.4026	-24.1834	-46.5516	30.7373	0
0.3660	3.41247	-20.8128	-35.5612	21.8844	0
0.3667	19.5846	-0.683547	-25.4942	13.0375	0
0.3673	34.8171	10.3239	-18.4731	0.217695	0
0.3680	50.3958	8.17899	-9.92628	-12.5961	0
0.3687	65.0348	13.9774	3.1924	-22.6705	0
0.3693	74.1842	30.4532	14.1828	-32.4365	0
0.3700	84.5699	41.4371	19.9764	-39.7595	0
0.3707	96.4889	47.2354	27.9152	-44.0288	0
0.3713	96.1921	49.6868	37.9822	-47.0825	0
0.3720	90.3563	38.3965	40.7298	-51.0494	0
0.3727	94.0161	20.3885	40.4258	-53.7948	0
0.3733	96.1921	14.8966	41.9516	-52.2709	0
0.3740	86.1031	17.9372	41.3435	-46.4718	0
0.3747	74.5304	18.2436	37.0701	-40.6726	0
0.3753	62.6114	7.56615	29.441	-34.2627	0
0.3760	44.3127	-19.8936	18.7603	-24.1943	0
0.3767	25.9645	-47.0704	8.07953	-15.0391	0
0.3773	8.60536	-47.9661	-2.60684	-6.79691	0
0.3780	-11.8695	-34.248	-15.1174	5.40609	0
0.3787	-29.2286	-33.9416	-25.1901	16.0913	0
0.3793	-40.554	-41.8613	-37.087	23.4143	0
0.3800	-50.5936	-43.6998	-52.3452	31.6504	0
0.3807	-59.7924	-47.3769	-59.0622	39.2818	0
0.3813	-64.9359	-55.9094	-57.2323	41.4164	0
0.3820	-65.2821	-56.5222	-61.8098	41.7248	0
0.3827	-60.6826	-42.7806	-64.8614	43.5571	0
0.3833	-56.7262	-22.3449	-59.9799	41.7248	0
0.3840	-54.5995	-8.90968	-59.0622	35.6173	0
0.3847	-45.104	-8.60326	-60.284	26.7704	0
0.3853	-25.915	-11.6674	-52.3452	18.2259	0
0.3860	-9.39666	-11.0546	-41.6645	10.5945	0
0.3867	-0.544017	-10.7482	-32.5095	-1.30617	0
0.3873	10.732	-6.48191	-20.607	-13.2068	0
0.3880	27.4976	6.6469	-9.3182	-20.5298	0
0.3887	41.2464	15.203	0.444796	-29.6851	0
0.3893	52.2257	17.6308	11.4352	-41.2834	0
0.3900	67.1614	27.719	20.5901	-48.9148	0
0.3907	78.7836	41.4371	27.3015	-52.5733	0
0.3913	81.5037	49.6868	34.3225	-57.1509	0
0.3920	83.9765	53.6466	37.0701	-59.9023	0
0.3927	86.1031	51.5017	33.4048	-58.6808	0
0.3933	80.6135	43.2756	29.7451	-56.2378	0
0.3940	73.294	34.7195	29.441	-54.1032	0
0.3947	65.9744	26.4933	28.5233	-46.4718	0
0.3953	47.9724	23.1227	25.1676	-32.7389	0
0.3960	27.4976	21.3078	16.9248	-22.0597	0
0.3967	16.5183	2.38063	5.94	-17.1737	0
0.3973	4.00594	-24.4663	-5.65848	-8.62918	0
0.3980	-16.4194	-33.0224	-15.4215	3.57382	0
0.3987	-36.5975	-29.0625	-26.1022	12.1244	0
0.3993	-55.7865	-28.1433	-40.4483	19.7497	0
0.4000	-73.195	-22.9577	-56.6186	29.8242	0
0.4007	-82.9874	-14.4016	-67.2994	37.1472	0
0.4013	-89.6639	-12.8695	-72.1865	40.1949	0
0.4020	-97.3296	-16.2401	-77.9801	42.6379	0
0.4027	-99.753	-16.2401	-81.6455	43.5571	0
0.4033	-97.9231	-8.29684	-80.1196	42.0272	0
0.4040	-96.0932	0.235706	-75.2381	38.3687	0
0.4047	-91.7905	-4.03057	-67.2994	30.4349	0
0.4053	-79.6243	-16.2401	-56.9283	18.8366	0
0.4060	-59.4462	-20.8128	-47.1597	8.76221	0
0.4067	-43.2741	-9.21609	-35.5612	1.4392	0
0.4073	-35.3611	10.9132	-18.7772	-8.01842	0
0.4080	-21.9091	13.6709	-3.51896	-19.9191	0
0.4087	0.0494561	-10.7482	7.76986	-31.5174	0
0.4093	18.3482	-28.4497	19.6724	-41.5918	0
0.4100	31.1573	-19.8936	30.3531	-51.6602	0
0.4107	40.9497	-7.37759	37.0701	-56.8486	0
0.4113	44.9061	-0.989964	40.7298	-56.5402	0
0.4120	49.5056	4.52555	45.0033	-57.7617	0
0.4127	52.2257	6.6469	48.0549	-60.8154	0
0.4133	45.2029	9.71108	48.0549	-59.2916	0
0.4140	37.2899	17.6308	46.5291	-52.5733	0
0.4147	30.2671	24.3484	43.4774	-43.418	0
0.4153	16.2216	26.7997	36.1524	-35.7926	0
0.4160	1.87933	24.042	27.6055	-28.772	0
0.4167	-7.91298	20.3885	19.9764	-19.6167	0
0.4173	-19.4857	25.8805	9.60535	-8.62918	0
0.4180	-31.7014	34.413	-2.29718	2.35836	0
0.4187	-46.6371	39.5986	-10.2359	12.4267	0
0.4193	-68.5956	45.1141	-16.0296	22.8035	0
0.4200	-79.6243	36.8644	-24.2724	30.7373	0
0.4207	-75.9646	8.48541	-34.0354	36.228	0
0.4213	-76.8548	-16.2401	-42.2782	39.8926	0
0.4220	-81.108	-30.2646	-46.2419	42.3356	0
0.4227	-77.7945	-39.1272	-47.1597	42.6379	0
0.4233	-73.7885	-37.9015	-47.4637	40.8057	0
0.4240	-68.5956	-38.8207	-46.2419	35.9257	0
0.4247	-56.4294	-50.111	-41.3604	26.7704	0
0.4253	-42.0871	-51.6431	-34.6491	18.2259	0
0.4260	-28.9318	-41.2721	-27.02	13.0375	0
0.4267	-14.5896	-31.7967	-19.6949	2.66071	0
0.4273	0.0494561	-19.5871	-12.0658	-12.9045	0
0.4280	11.3254	-5.56266	0.444796	-22.3621	0
0.4287	17.1118	3.91272	15.0949	-28.4696	0
0.4293	20.821	11.526	23.6418	-39.7595	0
0.4300	33.6302	11.2196	31.2709	-48.6064	0
0.4307	50.099	6.34048	41.3435	-48.9148	0
0.4313	55.8854	15.8159	45.6113	-50.7471	0
0.4320	58.3582	26.1869	45.0033	-55.627	0
0.4327	68.1011	17.6308	46.5291	-55.3247	0
0.4333	74.1842	7.56615	48.3589	-52.5733	0
0.4340	67.8043	9.09824	46.8331	-48.9148	0
0.4347	54.9952	12.1388	43.7815	-40.0619	0
0.4353	41.2464	17.3244	37.3742	-27.8589	0
0.4360	27.7943	22.2035	26.3894	-20.5298	0
0.4367	13.7983	11.8324	16.0127	-14.126	0
0.4373	0.0494561	-8.29684	6.24404	-0.39306	0
0.4380	-11.2265	-18.0786	-2.60684	15.7829	0
0.4387	-24.0851	-13.4824	-11.4521	25.2465	0
0.4393	-39.0209	-3.11132	-22.4425	31.348	0
0.4400	-46.9338	7.56615	-34.6491	38.0603	0
0.4407	-49.7034	10.3239	-41.3604	42.9463	0
0.4413	-58.2593	-4.94982	-45.3298	45.6917	0
0.4420	-61.2761	-30.8775	-47.4637	49.9609	0
0.4427	-51.2365	-42.1678	-42.5822	51.7932	0
0.4433	-44.8072	-29.6754	-35.5612	49.3502	0
0.4440	-42.6806	-12.5867	-32.8192	45.9941	0
0.4447	-24.0851	-7.99042	-29.1539	38.9795	0
0.4453	0.0494561	-11.6674	-21.2207	25.8573	0
0.4460	10.1385	-13.7888	-11.7618	14.259	0
0.4467	19.8814	-9.82893	0.444796	7.23835	0
0.4473	37.5866	-1.57923	14.1828	-1.91692	0
0.4480	54.3523	10.0175	24.8636	-14.126	0
0.4487	69.3375	19.4693	35.2346	-25.1075	0
0.4493	84.5699	21.9206	46.225	-35.1819	0
0.4500	95.2525	21.3078	55.38	-42.5049	0
0.4507	98.9122	24.9612	63.3131	-44.9479	0
0.4513	100.445	28.3083	69.1123	-47.0825	0
0.4520	102.869	26.7997	72.7721	-49.8279	0
0.4527	101.385	24.3484	74.9116	-48.9148	0
0.4533	91.8895	23.7356	74.2979	-47.0825	0
0.4540	84.2732	21.3078	69.1123	-43.7264	0
0.4547	78.7836	23.1227	63.6171	-34.2627	0
0.4553	60.4848	34.7195	56.2921	-22.3621	0
0.4560	37.5866	44.1948	43.7815	-14.7367	0
0.4567	27.4976	41.1307	31.5749	-6.18616	0
0.4573	16.8151	39.5986	19.9764	6.01684	0
0.4580	-6.67657	46.0098	7.16178	15.1721	0
0.4587	-27.3987	44.1948	-4.74074	22.8035	0
0.4593	-40.2573	29.5339	-16.0296	31.9588	0
0.4600	-52.1267	20.3885	-28.8498	38.3687	0
0.4607	-62.8093	17.6308	-36.1749	41.7248	0
0.4613	-69.5353	14.2838	-39.8346	46.6048	0
0.4620	-72.6016	13.0581	-46.5516	50.5717	0
0.4627	-71.3652	12.1388	-50.8194	49.0478	0
0.4633	-67.4087	0.235706	-48.0774	45.6917	0
0.4640	-57.6164	-19.8936	-42.5822	42.6379	0
0.4647	-44.2138	-36.063	-36.4789	37.1472	0
0.4653	-33.828	-47.3769	-29.1539	28.2943	0
0.4660	-20.4254	-59.5628	-19.6949	18.8366	0
0.4667	0.642929	-67.5061	-7.79238	9.68137	0
0.4673	15.9249	-65.0548	2.88836	0.526096	0
0.4680	28.734	-56.5222	8.6876	-10.4614	0
0.4687	52.8191	-47.3769	15.7086	-22.9728	0
0.4693	76.3602	-35.1673	24.8636	-32.7389	0
0.4700	86.1031	-21.7321	32.4927	-38.538	0
0.4707	87.0427	-15.3209	39.204	-42.5049	0
0.4713	82.7401	-10.7482	44.0855	-44.3372	0
0.4720	74.8271	-4.94982	45.6113	-45.2503	0
0.4727	69.9309	-4.6434	46.5291	-45.5587	0
0.4733	65.9744	-13.4824	46.225	-42.2025	0
0.4740	56.1821	-21.1192	42.5597	-36.095	0
0.4747	40.01	-18.0786	36.7661	-30.6042	0
0.4753	21.4145	-10.7482	27.6055	-23.892	0
0.4760	5.53908	-11.361	18.7603	-15.0391	0
0.4767	-11.8695	-15.0145	10.2134	-4.9707	0
0.4773	-34.4215	-8.90968	-3.21492	7.54675	0
0.4780	-52.7697	2.68705	-17.2513	19.139	0
0.4787	-65.2821	13.0581	-25.1901	29.5158	0
0.4793	-80.5145	25.2677	-33.1233	40.5033	0
0.4800	-89.0704	31.6789	-46.8556	47.2156	0
0.4807	-85.114	25.5741	-58.1445	47.8263	0
0.4813	-87.834	21.3078	-62.4179	50.8801	0
0.4820	-96.0932	26.1869	-64.5574	56.0685	0
0.4827	-96.9834	27.1062	-66.6913	55.4577	0
0.4833	-97.3296	14.8966	-65.7736	50.8801	0
0.4840	-99.753	-11.9739	-60.8921	46.9132	0
0.4847	-92.4335	-43.087	-56.3146	38.9795	0
0.4853	-75.3217	-54.6837	-52.9589	27.0728	0
0.4860	-58.556	-39.1272	-44.4121	17.6151	0
0.4867	-44.8072	-15.3209	-32.2055	9.98372	0
0.4873	-30.465	1.15496	-22.4425	-1.00381	0
0.4880	-12.4629	13.0581	-11.7618	-13.2068	0
0.4887	5.53908	23.1227	3.1924	-19.6167	0
0.4893	14.6885	28.3083	14.4868	-26.0266	0
0.4900	19.8814	32.5981	22.42	-37.0141	0
0.4907	26.9041	42.6627	34.0185	-44.3372	0
0.4913	29.3275	45.1141	45.6113	-46.1694	0
0.4920	28.4373	30.4532	50.4985	-46.7802	0
0.4927	32.6905	18.2436	53.2404	-46.4718	0
0.4933	37.5866	19.7757	56.6017	-44.9479	0
0.4940	34.8171	24.042	56.2921	-40.981	0
0.4947	24.4808	26.4933	51.4106	-33.0473	0
0.4953	11.0287	21.9206	45.3073	-23.2812	0
0.4960	-0.89021	3.91272	38.2919	-15.3414	0
0.4967	-11.5727	-8.90968	30.0491	-4.9707	0
0.4973	-27.7449	-11.9739	19.3683	7.8491	0
0.4980	-45.4502	-27.224	5.94	18.8366	0
0.4987	-57.6164	-44.6191	-5.96252	25.8573	0
0.4993	-69.832	-47.3769	-13.5916	31.6504	0
0.5000	-79.9211	-57.7479	-22.4425	38.671	0
0.5007	-83.5808	-74.8366	-30.6797	45.3833	0
0.5013	-89.3672	-68.4254	-36.4789	47.2156	0
0.5020	-93.0269	-50.7239	-40.7524	46.6048	0
0.5027	-86.9438	-44.6191	-40.4483	47.524	0
0.5033	-83.8776	-37.2887	-37.7007	47.2156	0
0.5040	-82.9874	-25.0791	-40.1386	42.3356	0
0.5047	-64.6391	-21.7321	-42.5822	32.5695	0
0.5053	-36.5975	-19.8936	-35.8709	20.6689	0
0.5060	-21.0188	-12.5867	-25.1901	12.1244	0
0.5067	-7.91298	-9.52251	-18.4731	5.10373	0
0.5073	13.7983	-9.82893	-10.54	-5.8838	0
0.5080	34.5204	-7.68401	1.36254	-18.3952	0
0.5087	48.2692	-4.33699	14.1828	-27.8589	0
0.5093	61.6718	-0.989964	26.9974	-35.4842	0
0.5100	73.5907	2.07421	37.3742	-42.5049	0
0.5107	76.9537	3.29988	44.0855	-46.1694	0
0.5113	77.5472	5.42123	50.8025	-50.7471	0
0.5120	83.3335	10.9132	58.1276	-55.627	0
0.5127	84.2732	17.6308	60.8695	-53.184	0
0.5133	75.1238	26.1869	58.4316	-47.0825	0
0.5140	70.2277	36.2515	52.3283	-44.3372	0
0.5147	69.3375	43.582	45.3073	-37.9273	0
0.5153	56.1821	47.2354	38.5959	-27.5505	0
0.5160	39.1198	45.1141	27.9152	-20.2275	0
0.5167	32.3937	37.7836	13.2651	-11.9853	0
0.5173	23.8378	36.558	-0.467318	1.4392	0
0.5180	4.94561	46.929	-11.7618	11.2052	0
0.5187	-11.8695	52.1145	-24.2724	18.5282	0
0.5193	-25.2721	38.09	-36.4789	29.8242	0
0.5200	-39.3176	4.52555	-42.5822	38.0603	0
0.5207	-47.8735	-40.6592	-43.804	39.2818	0
0.5213	-51.2365	-77.5708	-45.3298	42.0272	0
0.5220	-55.193	-89.4739	-46.8556	44.7725	0
0.5227	-58.2593	-80.9414	-48.3815	42.3356	0
0.5233	-56.0832	-62.0142	-49.9073	40.8057	0
0.5240	-50.0001	-42.1678	-47.7677	40.8057	0
0.5247	-43.5708	-31.1839	-41.3604	31.6504	0
0.5253	-36.8943	-27.5304	-33.4273	18.2259	0
0.5260	-23.1455	-26.3048	-22.4425	8.76221	0
0.5267	-3.6103	-22.9577	-7.48834	1.4392	0
0.5273	11.9684	-12.5867	6.55371	-7.71607	0
0.5280	29.3275	-1.57923	16.0127	-18.3952	0
0.5287	54.9952	-0.683547	25.1676	-29.6851	0
0.5293	75.4206	4.52555	35.5443	-37.9273	0
0.5300	85.2129	22.5099	45.3073	-43.418	0
0.5307	92.8291	35.6387	53.5501	-48.9148	0
0.5313	98.9122	40.2114	59.0397	-53.4924	0
0.5320	98.9122	52.1145	61.7873	-54.4055	0
0.5327	94.659	64.6305	63.9212	-53.184	0
0.5333	89.7628	66.1626	64.5349	-50.4387	0
0.5340	83.3335	59.1386	61.7873	-46.1694	0
0.5347	71.4641	40.5178	54.4622	-39.1488	0
0.5353	50.9892	5.72765	43.1734	-28.4696	0
0.5360	30.8606	-29.3689	33.1007	-17.7844	0
0.5367	13.1553	-46.4576	26.0797	-11.0722	0
0.5373	-7.27005	-50.4175	16.0127	-0.695414	0
0.5380	-28.3384	-54.6837	1.66658	14.259	0
0.5387	-47.28	-53.7645	-8.09642	25.2465	0
0.5393	-66.7657	-37.2887	-14.8134	32.5695	0
0.5400	-77.7945	-19.2807	-26.7159	39.8926	0
0.5407	-75.6184	-14.0952	-38.9225	43.5571	0
0.5413	-74.7282	-9.82893	-46.2419	45.3833	0
0.5420	-78.3879	-10.7482	-50.8194	49.0478	0
0.5427	-76.2613	-29.9818	-52.6549	48.7455	0
0.5433	-71.0684	-47.6597	-49.9073	44.1678	0
0.5440	-65.8755	-41.2721	-46.5516	42.0272	0
0.5447	-53.9566	-25.9983	-41.3604	36.8388	0
0.5453	-35.6579	-22.6513	-33.4273	24.6358	0
0.5460	-18.546	-25.6919	-26.1022	14.259	0
0.5467	-3.01682	-22.6513	-17.865	4.79533	0
0.5473	15.2819	-13.176	-7.79238	-9.54833	0
0.5480	38.4769	-5.86907	2.58432	-19.006	0
0.5487	58.3582	-2.8049	14.4868	-22.6705	0
0.5493	67.8043	3.91272	25.1676	-29.9935	0
0.5500	76.014	9.40466	31.2709	-38.8404	0
0.5507	87.0427	6.6469	37.9822	-41.8941	0
0.5513	90.9992	6.6469	46.8331	-43.418	0
0.5520	89.7628	14.8966	49.8848	-46.7802	0
0.5527	92.5324	20.3885	47.1371	-47.0825	0
0.5533	92.1862	25.2677	46.225	-44.0288	0
0.5540	82.4433	39.3157	47.4468	-39.7595	0
0.5547	67.5076	51.1953	44.0855	-32.4365	0
0.5553	50.3958	53.3402	35.8483	-20.8382	0
0.5560	35.1633	49.6868	29.7451	-9.54833	0
0.5567	20.821	39.5986	25.1676	-0.39306	0
0.5573	0.642929	19.4693	15.0949	9.37297	0
0.5580	-17.3591	-5.56266	1.0585	20.6689	0
0.5587	-28.3384	-28.1433	-10.844	31.0396	0
0.5593	-43.917	-37.9015	-20.607	38.3687	0
0.5600	-58.8528	-38.8207	-28.8498	43.5571	0
0.5607	-65.5788	-48.8854	-33.4273	47.2156	0
0.5613	-75.0249	-62.9334	-38.0047	49.9609	0
0.5620	-81.108	-56.5222	-45.0258	50.5717	0
0.5627	-73.195	-29.3689	-46.5516	51.1824	0
0.5633	-71.3652	-3.11132	-41.3604	50.8801	0
0.5640	-75.0249	10.9132	-38.0047	45.3833	0
0.5647	-54.8963	17.3244	-36.4789	35.6173	0
0.5653	-21.3156	23.1227	-28.2418	25.2465	0
0.5660	-1.18695	30.1468	-17.2513	14.8698	0
0.5667	14.9852	34.413	-8.71013	3.88222	0
0.5673	37.2899	37.1708	2.58432	-5.8838	0
0.5680	56.8251	31.9853	16.0127	-15.0391	0
0.5687	71.1673	8.48541	26.6934	-26.0266	0
0.5693	83.9765	-20.8128	36.4564	-34.8735	0
0.5700	94.659	-33.6352	45.921	-39.7595	0
0.5707	100.445	-31.7967	51.1065	-44.3372	0
0.5713	99.8519	-30.8775	55.0759	-47.9956	0
0.5720	99.5551	-32.716	61.1792	-47.9956	0
0.5727	97.7253	-29.9818	64.5349	-45.5587	0
0.5733	85.5096	-19.8936	61.1792	-43.7264	0
0.5740	70.2277	-8.90968	56.6017	-38.2296	0
0.5747	58.3582	-0.0707117	53.5501	-26.9397	0
0.5753	38.823	9.40466	46.5291	-18.0928	0
0.5760	17.7547	15.203	33.1007	-14.7367	0
0.5767	8.9021	8.79182	18.7603	-7.71607	0
0.5773	-2.72009	1.15496	6.85775	6.01684	0
0.5780	-24.3819	5.42123	-4.4367	18.2259	0
0.5787	-42.0871	11.2196	-15.4215	27.0728	0
0.5793	-56.0832	1.46138	-25.1901	34.7042	0
0.5800	-70.7717	-16.2401	-33.1233	39.2818	0
0.5807	-79.9211	-20.2	-38.9225	41.7248	0
0.5813	-84.8172	-8.90968	-45.3298	46.3025	0
0.5820	-88.1308	2.68705	-54.4847	50.5717	0
0.5827	-87.2406	10.3239	-61.8098	49.6586	0
0.5833	-82.9874	18.8565	-64.5574	44.7725	0
0.5840	-75.6184	26.1869	-64.2477	38.9795	0
0.5847	-65.8755	35.9451	-58.7582	31.0396	0
0.5853	-56.4294	46.3162	-48.9895	20.6689	0
0.5860	-40.554	39.3157	-38.3088	11.5136	0
0.5867	-18.2493	16.4051	-24.2724	2.96911	0
0.5873	-3.6103	7.56615	-8.09642	-7.40767	0
0.5880	5.83582	17.3244	1.36254	-17.4821	0
0.5887	24.7775	21.3078	7.76986	-27.2481	0
0.5893	44.6094	8.17899	20.5901	-37.0141	0
0.5900	50.9892	-15.3209	33.4048	-43.7264	0
0.5907	50.3958	-35.4737	41.6476	-47.0825	0
0.5913	52.8191	-42.1678	48.663	-50.4387	0
0.5920	53.7588	-41.2721	52.6324	-51.3578	0
0.5927	48.2692	-39.74	52.3283	-48.9148	0
0.5933	40.3067	-33.0224	52.3283	-48.304	0
0.5940	32.6905	-23.2642	49.8848	-44.9479	0
0.5947	18.3482	-18.385	41.0339	-33.0473	0
0.5953	-1.78042	-13.7888	30.9668	-20.5298	0
0.5960	-17.3591	-8.29684	22.42	-13.8176	0
0.5967	-31.9981	-7.07117	13.2651	-4.05154	0
0.5973	-53.9566	-2.8049	0.444796	7.8491	0
0.5980	-69.5353	5.11481	-13.2876	16.3936	0
0.5987	-77.1515	7.87257	-23.3546	25.5489	0
0.5993	-91.7905	15.8159	-31.2934	34.7042	0
0.6000	-101.583	37.4772	-42.5822	38.3687	0
0.6007	-93.9666	54.2595	-54.4847	40.8057	0
0.6013	-87.834	55.1787	-58.7582	45.3833	0
0.6020	-89.0704	48.4611	-57.2323	46.3025	0
0.6027	-83.5808	33.2109	-56.3146	44.4702	0
0.6033	-75.9646	6.34048	-56.9283	45.3833	0
0.6040	-69.2385	-13.7888	-55.4025	40.5033	0
0.6047	-53.3631	-12.8695	-47.7677	28.905	0
0.6053	-34.4215	-5.25624	-35.8709	19.4474	0
0.6060	-19.4857	-10.1353	-25.1901	11.2052	0
0.6067	-1.48368	-25.3855	-16.9473	1.13685	0
0.6073	18.9417	-39.4336	-6.87464	-9.23993	0
0.6080	36.647	-49.8046	5.33193	-20.8382	0
0.6087	50.3958	-56.2158	16.9248	-33.3496	0
0.6093	58.3582	-53.7645	26.9974	-38.8404	0
0.6100	63.8478	-46.4576	36.1524	-40.6726	0
0.6107	69.6342	-40.9657	43.4774	-44.9479	0
0.6113	69.6342	-33.3288	49.8848	-47.9956	0
0.6120	70.2277	-25.6919	53.2404	-50.4387	0
0.6127	76.657	-23.2642	49.5807	-53.184	0
0.6133	76.3602	-21.7321	42.5597	-49.8279	0
0.6140	63.8478	-17.1594	39.8177	-40.6726	0
0.6147	46.736	-14.4016	36.7661	-32.7389	0
0.6153	27.4976	-14.708	26.0797	-23.2812	0
0.6160	8.60536	-11.0546	14.1828	-11.683	0
0.6167	-6.97331	-2.8049	4.11014	-2.21928	0
0.6173	-23.4422	3.91272	-10.54	6.62759	0
0.6180	-38.4274	9.09824	-25.4942	17.9175	0
0.6187	-49.7034	17.9372	-35.8709	27.6835	0
0.6193	-62.8093	25.2677	-47.4637	34.4018	0
0.6200	-73.7885	24.9612	-59.3662	40.5033	0
0.6207	-79.6243	24.042	-64.5574	45.0809	0
0.6213	-86.9438	24.3484	-68.5212	47.524	0
0.6220	-89.6639	14.5902	-73.7123	48.4371	0
0.6227	-83.5808	0.542123	-69.4389	48.7455	0
0.6233	-81.4542	-2.49848	-59.9799	47.2156	0
0.6240	-78.0912	-5.25624	-58.1445	39.8926	0
0.6247	-56.4294	-15.0145	-56.9283	28.2943	0
0.6253	-30.465	-16.853	-46.8556	18.2259	0
0.6260	-17.0624	-10.1353	-33.4273	10.2921	0
0.6267	-2.72009	-3.41773	-20.607	2.66071	0
0.6273	18.645	6.03407	-7.48834	-5.58145	0
0.6280	36.0535	16.7115	5.02226	-16.8713	0
0.6287	48.5659	27.1062	15.399	-28.772	0
0.6293	61.375	39.3157	24.8636	-36.095	0
0.6300	71.1673	44.1948	34.0185	-41.2834	0
0.6307	74.5304	39.3157	42.5597	-47.3849	0
0.6313	76.014	39.0093	49.8848	-49.8279	0
0.6320	77.2504	31.6789	56.2921	-48.9148	0
0.6327	72.3543	-4.03057	63.0091	-48.6064	0
0.6333	61.6718	-40.0464	62.705	-47.6933	0
0.6340	54.0555	-39.1272	54.4622	-39.7595	0
0.6347	45.8458	-14.4016	47.4468	-28.4696	0
0.6353	25.6677	5.72765	41.6476	-21.449	0
0.6360	4.30268	12.1388	31.5749	-14.4283	0
0.6367	-4.54996	2.07421	21.5022	-2.52768	0
0.6373	-11.5727	-19.2807	13.2651	8.76221	0
0.6380	-25.915	-37.2887	1.0585	16.702	0
0.6387	-41.1475	-47.3769	-12.6739	26.1596	0
0.6393	-54.8963	-55.603	-24.2724	34.7042	0
0.6400	-64.0457	-60.1757	-35.8709	38.9795	0
0.6407	-64.9359	-53.7645	-42.5822	42.6379	0
0.6413	-66.7657	-39.74	-44.7161	48.1347	0
0.6420	-68.5956	-26.6112	-48.9895	50.5717	0
0.6427	-63.7489	-17.4658	-51.7371	48.4371	0
0.6433	-56.7262	-10.1353	-48.9895	45.3833	0
0.6440	-48.467	-4.94982	-46.2419	39.8926	0
0.6447	-33.5312	2.07421	-40.7524	30.7373	0
0.6453	-19.7824	11.8324	-29.4579	19.7497	0
0.6460	-5.44017	13.9774	-17.865	10.2921	0
0.6467	19.2879	10.0175	-5.96252	1.7476	0
0.6473	43.6697	10.6068	8.99164	-7.10531	0
0.6480	60.7816	13.0581	19.9764	-18.0928	0
0.6487	83.9765	15.5094	26.0797	-29.6851	0
0.6493	109.001	26.4933	33.4048	-36.095	0
0.6500	118.447	39.0093	42.2557	-38.8404	0
0.6507	117.211	35.0259	48.9726	-43.1157	0
0.6513	118.151	16.7115	53.2404	-48.304	0
0.6520	119.041	1.46138	53.5501	-49.8279	0
0.6527	116.321	-2.49848	51.7146	-47.9956	0
0.6533	115.084	-0.683547	49.2767	-45.2503	0
0.6540	110.831	-5.86907	44.6992	-39.4511	0
0.6547	91.8895	-18.385	37.6782	-31.5174	0
0.6553	67.8043	-24.4663	28.8273	-22.0597	0
0.6560	53.7588	-20.8128	17.8425	-12.2937	0
0.6567	38.4769	-15.0145	4.11014	-3.13843	0
0.6573	10.732	-8.90968	-12.0658	7.8491	0
0.6580	-13.6993	-3.11132	-24.2724	17.9175	0
0.6587	-28.9318	2.68705	-30.3756	24.6358	0
0.6593	-46.9338	9.40466	-39.8346	32.5695	0
0.6600	-56.7262	14.8966	-56.6186	41.1141	0
0.6607	-50.2969	18.55	-68.2171	42.6379	0
0.6613	-49.4067	20.3885	-70.6607	40.8057	0
0.6620	-55.7865	21.9206	-72.7946	43.5571	0
0.6627	-53.3631	30.4532	-74.6244	44.7725	0
0.6633	-44.8072	43.582	-71.2688	40.5033	0
0.6640	-34.7676	49.6868	-66.3873	35.3149	0
0.6647	-17.3591	50.606	-59.6703	25.8573	0
0.6653	4.00594	50.606	-53.263	14.5614	0
0.6660	22.3047	47.5419	-47.1597	7.8491	0
0.6667	41.2464	42.3563	-36.783	-0.39306	0
0.6673	59.5452	32.9045	-22.4425	-13.8176	0
0.6680	76.014	22.8163	-11.4521	-22.6705	0
0.6687	89.7628	24.042	0.140758	-28.772	0
0.6693	95.8459	28.3083	14.1828	-37.9273	0
0.6700	102.572	26.4933	23.3377	-44.3372	0
0.6707	114.491	34.7195	30.9668	-44.6395	0
0.6713	115.381	49.9932	41.6476	-46.1694	0
0.6720	108.062	47.8483	50.8025	-48.6064	0
0.6727	111.425	23.1227	53.2404	-47.9956	0
0.6733	113.551	-22.6513	53.8541	-44.0288	0
0.6740	94.9557	-82.1435	55.38	-36.4034	0
0.6747	68.1011	-114.199	51.7146	-26.6374	0
0.6753	47.0328	-100.458	41.6476	-18.0928	0
0.6760	28.734	-78.1836	33.1007	-10.4614	0
0.6767	10.4352	-70.2639	26.9974	0.526096	0
0.6773	-9.39666	-66.5869	15.7086	12.7291	0
0.6780	-31.0584	-62.3206	1.66658	22.4951	0
0.6787	-51.5333	-57.4415	-9.3182	31.6504	0
0.6793	-69.832	-50.4175	-20.607	39.5902	0
0.6800	-82.0477	-45.5383	-30.0716	42.3356	0
0.6807	-89.6639	-40.6592	-31.9015	43.8594	0
0.6813	-103.116	-33.0224	-33.4273	48.7455	0
0.6820	-114.392	-25.6919	-38.9225	50.2693	0
0.6827	-113.502	-18.0786	-38.6128	47.8263	0
0.6833	-110.732	-7.07117	-33.4273	46.3025	0
0.6840	-107.072	2.68705	-32.2055	39.8926	0
0.6847	-86.3009	7.25974	-31.5974	25.5489	0
0.6853	-63.106	11.2196	-24.5764	16.0913	0
0.6860	-53.0664	21.6142	-13.8957	11.5136	0
0.6867	-40.8507	35.6387	-3.21492	1.4392	0
0.6873	-17.9526	41.4371	6.85775	-12.2937	0
0.6880	3.41247	39.3157	16.0127	-22.6705	0
0.6887	21.7112	42.9692	26.9974	-31.215	0
0.6893	41.2464	53.3402	37.0701	-37.0141	0
0.6900	55.2919	55.7915	43.4774	-41.2834	0
0.6907	60.4848	46.6226	48.3589	-46.1694	0
0.6913	62.9082	34.1066	50.8025	-48.9148	0
0.6920	65.6777	21.9206	49.5807	-47.9956	0
0.6927	61.375	9.71108	48.9726	-45.861	0
0.6933	47.6757	-2.19206	47.7509	-44.0288	0
0.6940	35.7568	-18.0786	41.6476	-39.7595	0
0.6947	25.0742	-31.4903	34.6265	-28.772	0
0.6953	4.59942	-28.1433	28.2192	-17.4821	0
0.6960	-14.5896	-15.3209	16.6207	-13.5152	0
0.6967	-23.7389	-15.3209	2.58432	-9.23993	0
0.6973	-37.4877	-24.4663	-6.5706	4.18458	0
0.6980	-60.3859	-21.1192	-14.5037	18.2259	0
0.6987	-78.6847	-8.60326	-24.2724	25.8573	0
0.6993	-93.6204	-0.989964	-30.0716	32.5695	0
0.7000	-105.836	2.99346	-33.7313	39.2818	0
0.7007	-111.029	3.6063	-39.8346	42.3356	0
0.7013	-113.502	-0.989964	-44.7161	43.5571	0
0.7020	-112.562	-3.11132	-46.5516	45.3833	0
0.7027	-107.666	2.68705	-48.0774	44.1678	0
0.7033	-102.473	7.56615	-45.6339	38.9795	0
0.7040	-89.6639	4.52555	-36.783	33.7911	0
0.7047	-67.1119	-3.41773	-26.1022	27.9919	0
0.7053	-50.0001	-14.4016	-16.9473	17.9175	0
0.7060	-36.2513	-22.9577	-7.48834	7.8491	0
0.7067	-11.5727	-19.8936	5.94	2.04996	0
0.7073	12.2651	-5.86907	22.1159	-6.18616	0
0.7080	29.3275	0.235706	32.7967	-19.3144	0
0.7087	56.1821	-13.4824	38.2919	-29.0743	0
0.7093	83.9765	-28.1433	48.0549	-34.2627	0
0.7100	92.5324	-23.2642	58.7356	-37.9273	0
0.7107	94.9557	-11.6674	62.3954	-40.6726	0
0.7113	101.682	-9.52251	66.3647	-44.3372	0
0.7120	101.682	-13.4824	70.0301	-47.9956	0
0.7127	94.0161	-15.0145	66.3647	-46.1694	0
0.7133	85.2129	-9.82893	61.4832	-39.4511	0
0.7140	71.4641	0.848541	59.9574	-32.4365	0
0.7147	48.2692	9.40466	51.7146	-24.8051	0
0.7153	24.4808	13.6709	38.5959	-16.8713	0
0.7160	5.83582	23.1227	28.2192	-8.62918	0
0.7167	-17.3591	38.7029	17.8425	3.88222	0
0.7173	-49.4067	49.6868	5.94	17.0044	0
0.7180	-74.7282	55.1787	-3.21492	25.2465	0
0.7187	-89.0704	66.1626	-11.7618	33.7911	0
0.7193	-109.199	82.9449	-23.3546	44.4702	0
0.7200	-127.844	89.9689	-35.8709	47.524	0
0.7207	-128.734	76.2272	-45.3298	46.3025	0
0.7213	-125.075	51.5017	-49.9073	49.9609	0
0.7220	-125.075	27.4126	-50.5154	52.404	0
0.7227	-120.178	2.99346	-48.9895	49.3502	0
0.7233	-113.156	-18.385	-45.0258	45.0809	0
0.7240	-102.819	-31.1839	-40.7524	38.9795	0
0.7247	-84.8172	-40.3528	-35.2571	29.8242	0
0.7253	-70.7717	-49.8046	-24.2724	20.3605	0
0.7260	-61.919	-59.2564	-12.3698	11.5136	0
0.7267	-44.2138	-69.9575	-3.21492	1.4392	0
0.7273	-20.4254	-76.6515	6.85775	-10.4614	0
0.7280	2.47281	-69.3446	18.4506	-22.0597	0
0.7287	20.4748	-50.111	28.2192	-27.8589	0
0.7293	30.2671	-32.1031	37.0701	-32.4365	0
0.7300	40.3067	-22.9577	46.225	-38.8404	0
0.7307	52.5224	-16.853	54.1582	-40.981	0
0.7313	54.0555	-4.33699	60.8695	-40.3703	0
0.7320	51.9289	6.03407	64.2308	-42.8072	0
0.7327	58.3582	3.91272	60.8695	-43.418	0
0.7333	58.3582	-2.49848	56.9058	-38.2296	0
0.7340	43.0763	-7.37759	55.0759	-30.6042	0
0.7347	26.3106	-11.0546	48.0549	-22.3621	0
0.7353	11.9684	-1.57923	35.5443	-14.126	0
0.7360	-1.78042	25.8805	24.2498	-5.8838	0
0.7367	-16.4194	49.6868	14.1828	4.49298	0
0.7373	-34.4215	58.8322	3.1924	13.6482	0
0.7380	-52.7697	61.8963	-8.71013	21.8844	0
0.7387	-68.5956	62.792	-19.3909	32.8719	0
0.7393	-83.5808	59.1386	-26.1022	40.1949	0
0.7400	-89.9607	45.1141	-29.7676	40.8057	0
0.7407	-92.7302	15.203	-34.345	45.0809	0
0.7413	-104.946	-25.3855	-40.1386	50.8801	0
0.7420	-111.672	-63.8527	-43.1903	48.7455	0
0.7427	-103.413	-85.8205	-42.5822	44.1678	0
0.7433	-97.6264	-82.7563	-38.9225	42.6379	0
0.7440	-89.0704	-71.1596	-34.6491	36.8388	0
0.7447	-65.8755	-70.5467	-32.5095	27.0728	0
0.7453	-44.8072	-67.5061	-28.8498	17.9175	0
0.7460	-30.1682	-50.111	-18.7772	7.8491	0
0.7467	-9.09992	-32.4095	-4.13266	-4.05154	0
0.7473	10.4352	-22.6513	7.76986	-14.126	0
0.7480	23.8378	-14.0952	16.9248	-21.449	0
0.7487	43.373	-8.60326	26.3894	-30.2958	0
0.7493	60.7816	-5.25624	36.7661	-39.4511	0
0.7500	68.1011	-0.377129	44.0855	-44.0288	0
0.7507	75.1238	2.07421	48.663	-44.0288	0
0.7513	82.4433	0.235706	52.0243	-44.6395	0
0.7520	85.2129	1.15496	53.2404	-46.4718	0
0.7527	82.7401	5.72765	51.7146	-44.9479	0
0.7533	72.0575	7.25974	48.0549	-40.6726	0
0.7540	54.649	2.07421	41.6476	-35.4842	0
0.7547	38.1801	-4.33699	35.5443	-25.4159	0
0.7553	19.2879	-1.57923	27.9152	-13.2068	0
0.7560	0.642929	6.6469	13.2651	-5.8838	0
0.7567	-11.2265	5.72765	-2.91088	-0.39306	0
0.7573	-21.6123	-0.683547	-12.6739	10.5945	0
0.7580	-35.6579	-1.57923	-20.607	21.582	0
0.7587	-50.5936	-0.377129	-33.7313	28.2943	0
0.7593	-62.8093	-1.57923	-46.2419	36.228	0
0.7600	-67.4087	1.46138	-52.6549	42.9463	0
0.7607	-68.0022	12.7517	-57.5364	43.5571	0
0.7613	-71.3652	24.042	-63.6397	42.9463	0
0.7620	-70.1288	28.3083	-68.8252	45.0809	0
0.7627	-63.106	31.9853	-68.2171	45.0809	0
0.7633	-59.4462	33.5174	-63.6397	39.8926	0
0.7640	-50.2969	25.8805	-56.3146	31.348	0
0.7647	-29.8715	22.2035	-47.4637	22.8035	0
0.7653	-14.2928	33.2109	-38.9225	15.1721	0
0.7660	-0.89021	33.5174	-31.5974	6.32524	0
0.7667	24.1346	15.203	-19.0812	-4.9707	0
0.7673	48.2692	5.72765	-2.91088	-14.126	0
0.7680	65.9744	7.56615	6.24404	-22.3621	0
0.7687	91.5927	1.15496	8.07953	-32.4365	0
0.7693	115.381	-7.99042	14.1828	-40.6726	0
0.7700	123.64	-11.0546	23.6418	-43.1157	0
0.7707	126.41	-15.9337	30.6572	-43.418	0
0.7713	130.96	-26.3048	35.2346	-45.2503	0
0.7720	130.07	-33.6352	37.9822	-46.1694	0
0.7727	123.937	-28.4497	38.9	-44.3372	0
0.7733	116.914	-14.0952	37.0701	-38.8404	0
0.7740	105.045	-2.49848	32.4927	-32.1281	0
0.7747	85.5096	7.56615	25.4716	-25.1075	0
0.7753	66.2712	21.0014	16.3167	-14.126	0
0.7760	52.8191	21.6142	4.11014	-2.52768	0
0.7767	34.8171	9.40466	-6.5706	6.01684	0
0.7773	9.49557	2.99346	-13.2876	14.8698	0
0.7780	-8.50645	1.76779	-20.9167	25.2465	0
0.7787	-23.7389	5.11481	-31.5974	33.7911	0
0.7793	-47.28	20.0821	-39.5306	39.2818	0
0.7800	-60.6826	26.1869	-45.6339	42.6379	0
0.7807	-54.8963	5.72765	-52.6549	44.4702	0
0.7813	-54.8963	-16.5465	-59.9799	46.6048	0
0.7820	-62.5125	-17.1594	-63.0316	47.8263	0
0.7827	-60.9794	-4.6434	-62.1138	45.3833	0
0.7833	-54.8963	9.40466	-58.4541	42.3356	0
0.7840	-45.7469	13.0581	-51.7371	35.6173	0
0.7847	-27.7449	-2.49848	-41.3604	23.1059	0
0.7853	-12.7597	-19.8936	-30.6797	11.5136	0
0.7860	1.28586	-21.7321	-22.7465	4.18458	0
0.7867	23.5411	-13.4824	-13.2876	-4.9707	0
0.7873	41.8399	-6.17549	-0.467318	-14.4283	0
0.7880	55.8854	-0.377129	11.1312	-22.6705	0
0.7887	75.1238	-0.683547	20.2861	-32.1281	0
0.7893	84.2732	-18.9743	29.1313	-40.3703	0
0.7900	84.8667	-43.6998	41.3435	-44.0288	0
0.7907	96.4889	-47.3769	54.1582	-45.2503	0
0.7913	105.045	-32.716	59.3437	-45.861	0
0.7920	101.385	-23.2642	57.8179	-45.5587	0
0.7927	106.528	-18.9743	55.38	-46.1694	0
0.7933	112.364	-11.6674	51.1065	-45.861	0
0.7940	96.4889	-8.60326	43.4774	-38.2296	0
0.7947	71.4641	-8.90968	36.4564	-26.9397	0
0.7953	53.1653	-3.72415	27.3015	-19.006	0
0.7960	36.3502	2.38063	16.6207	-12.2937	0
0.7967	13.4521	2.07421	7.76986	-1.00381	0
0.7973	-14.2928	-1.88565	-3.21492	10.5945	0
0.7980	-37.191	-3.41773	-17.5554	18.8366	0
0.7987	-54.8963	6.6469	-29.7676	25.5489	0
0.7993	-71.0684	24.042	-40.7524	32.5695	0
0.8000	-77.7945	35.6387	-50.2113	36.8388	0
0.8007	-78.6847	45.1141	-53.567	39.5902	0
0.8013	-87.834	56.9936	-56.0106	42.0272	0
0.8020	-92.4335	56.9936	-61.8098	42.0272	0
0.8027	-84.1743	40.5178	-59.6703	39.5902	0
0.8033	-81.108	24.042	-49.2936	35.3149	0
0.8040	-75.0249	4.8084	-43.5	24.9381	0
0.8047	-48.1702	-23.877	-40.7524	11.816	0
0.8053	-21.3156	-46.4576	-30.6797	6.62759	0
0.8060	-5.73691	-44.0063	-18.4731	2.35836	0
0.8067	15.2819	-22.0385	-11.4521	-11.3745	0
0.8073	38.4769	6.03407	-3.21492	-25.1075	0
0.8080	55.5887	29.5339	9.90939	-29.6851	0
0.8087	73.294	44.1948	19.0643	-36.7057	0
0.8093	90.7025	55.4851	23.3377	-45.2503	0
0.8100	103.512	65.2434	31.5749	-46.4718	0
0.8107	112.661	55.1787	40.7298	-47.3849	0
0.8113	116.321	21.3078	42.2557	-53.184	0
0.8120	117.211	-4.33699	43.4774	-54.4055	0
0.8127	115.381	-4.33699	48.663	-51.3578	0
0.8133	101.039	-0.683547	46.225	-46.7802	0
0.8140	83.3335	-6.48191	36.1524	-36.7057	0
0.8147	72.7005	-16.2401	28.8273	-24.1943	0
0.8153	54.0555	-32.716	23.3377	-15.9522	0
0.8160	28.1405	-53.4581	11.4352	-8.32682	0
0.8167	12.2651	-60.7885	-4.74074	0.526096	0
0.8173	-0.544017	-48.8854	-16.9473	7.8491	0
0.8180	-22.552	-32.716	-27.9321	17.9175	0
0.8187	-45.104	-26.6112	-39.8346	28.2943	0
0.8193	-62.2158	-25.9983	-48.9895	32.8719	0
0.8200	-72.3048	-16.5465	-52.0412	35.3149	0
0.8207	-77.7945	0.235706	-54.1807	39.2818	0
0.8213	-84.471	8.17899	-58.1445	40.8057	0
0.8220	-85.114	7.56615	-58.7582	39.2818	0
0.8227	-77.1515	10.3239	-54.1807	37.4495	0
0.8233	-71.6619	12.1388	-48.9895	33.1803	0
0.8240	-61.6223	8.17899	-44.108	24.9381	0
0.8247	-41.741	10.9132	-36.4789	14.8698	0
0.8253	-28.3384	21.3078	-28.8498	5.40609	0
0.8260	-17.3591	16.1223	-19.9989	-2.83003	0
0.8267	6.42929	-6.17549	-4.13266	-11.3745	0
0.8273	26.9041	-17.7722	15.0949	-20.5298	0
0.8280	41.8399	-19.5871	24.8636	-30.9066	0
0.8287	66.8647	-31.1839	31.2709	-40.3703	0
0.8293	87.933	-41.8613	42.5597	-46.4718	0
0.8300	92.8291	-33.9416	50.4985	-49.8279	0
0.8307	98.022	-20.8128	52.6324	-53.4924	0
0.8313	105.342	-15.0145	56.2921	-58.0701	0
0.8320	105.342	-12.2803	60.2615	-57.1509	0
0.8327	101.682	-7.68401	59.6534	-51.3578	0
0.8333	94.0161	0.848541	57.8179	-46.1694	0
0.8340	79.0803	7.25974	52.9364	-38.8404	0
0.8347	59.5452	3.91272	44.3952	-26.0266	0
0.8353	37.5866	-4.6434	37.6782	-15.9522	0
0.8360	16.5183	-11.6674	28.8273	-11.3745	0
0.8367	-4.8467	-17.4658	13.2651	-0.695414	0
0.8373	-31.0584	-17.7722	-0.16328	13.3398	0
0.8380	-53.6599	-7.99042	-10.844	20.6689	0
0.8387	-67.4087	4.21913	-23.6643	27.3812	0
0.8393	-82.6412	12.7517	-33.7313	38.0603	0
0.8400	-93.3237	15.203	-41.0564	42.9463	0
0.8407	-89.9607	10.6068	-51.7371	41.7248	0
0.8413	-88.7737	1.76779	-58.1445	42.9463	0
0.8420	-92.4335	-2.19206	-55.7065	44.1678	0
0.8427	-87.2406	-1.88565	-52.3452	41.4164	0
0.8433	-78.6847	-12.5867	-49.6032	39.2818	0
0.8440	-71.3652	-31.4903	-42.8862	34.0934	0
0.8447	-55.193	-29.0625	-33.1233	22.1928	0
0.8453	-35.0644	-0.683547	-22.4425	12.4267	0
0.8460	-19.189	27.4126	-11.7618	5.71449	0
0.8467	-1.78042	45.1141	-1.38506	-5.27305	0
0.8473	18.645	61.5899	9.29568	-15.9522	0
0.8480	42.1366	73.493	21.1982	-22.6705	0
0.8487	64.1446	79.5978	33.1007	-30.2958	0
0.8493	76.014	76.5337	42.5597	-37.0141	0
0.8500	79.6738	52.421	49.8848	-38.8404	0
0.8507	84.2732	7.87257	56.2921	-40.0619	0
0.8513	83.0368	-39.4336	62.0913	-41.8941	0
0.8520	76.014	-72.0788	65.143	-40.0619	0
0.8527	74.8271	-79.7157	62.705	-39.1488	0
0.8533	72.7005	-65.6676	56.2921	-37.9273	0
0.8540	58.012	-50.4175	49.5807	-29.0743	0
0.8547	35.7568	-43.6998	42.5597	-17.7844	0
0.8553	14.6885	-37.2887	31.5749	-12.2937	0
0.8560	-3.6103	-27.224	19.9764	-5.27305	0
0.8567	-25.5688	-15.3209	10.8215	5.71449	0
0.8573	-50.5936	-1.57923	-0.771356	15.7829	0
0.8580	-69.5353	11.8324	-16.9473	25.2465	0
0.8587	-84.471	20.695	-31.5974	33.4827	0
0.8593	-101.88	25.2677	-39.2265	37.1472	0
0.8600	-109.199	32.2917	-42.8862	41.4164	0
0.8607	-109.842	46.929	-48.0774	45.9941	0
0.8613	-120.821	57.9129	-54.7888	45.9941	0
0.8620	-123.838	49.6868	-57.5364	45.3833	0
0.8627	-110.435	24.9612	-51.4331	45.6917	0
0.8633	-103.413	-0.683547	-41.6645	38.9795	0
0.8640	-92.4335	-25.9983	-35.8709	27.6835	0
0.8647	-56.7262	-51.0303	-30.9837	19.4474	0
0.8653	-24.0851	-64.7484	-21.5248	11.816	0
0.8660	-6.97331	-65.3612	-9.01416	2.66071	0
0.8667	13.1553	-64.7484	2.58432	-6.79691	0
0.8673	32.6905	-61.7078	14.1828	-17.1737	0
0.8680	47.6757	-48.2725	27.6055	-26.0266	0
0.8687	66.8647	-34.5545	38.5959	-33.0473	0
0.8693	81.5037	-29.9818	45.921	-40.6726	0
0.8700	86.1031	-24.4663	53.5501	-46.1694	0
0.8707	89.7628	-12.8695	59.3437	-47.0825	0
0.8713	92.5324	-3.41773	60.2615	-47.3849	0
0.8720	90.9992	0.848541	61.7873	-46.4718	0
0.8727	85.2129	5.11481	63.3131	-41.2834	0
0.8733	71.4641	8.48541	57.2098	-35.1819	0
0.8740	54.3523	6.6469	47.4468	-28.4696	0
0.8747	35.1633	9.71108	40.7298	-18.0928	0
0.8753	10.1385	21.6142	31.8789	-8.32682	0
0.8760	-8.50645	30.7596	19.9764	0.526096	0
0.8767	-17.3591	35.3323	7.76986	9.68137	0
0.8773	-32.2948	39.5986	-9.01416	18.2259	0
0.8780	-52.4235	42.9692	-26.1022	24.9381	0
0.8787	-68.5956	45.3969	-33.7313	32.5695	0
0.8793	-83.2841	42.6627	-36.1749	39.8926	0
0.8800	-92.1367	26.4933	-42.5822	43.5571	0
0.8807	-95.4997	1.15496	-48.0774	42.6379	0
0.8813	-103.413	-25.3855	-49.9073	41.4164	0
0.8820	-107.369	-49.1918	-50.5154	40.8057	0
0.8827	-103.709	-55.603	-50.2113	40.5033	0
0.8833	-100.05	-42.7806	-49.2936	38.0603	0
0.8840	-86.0042	-29.0625	-47.7677	30.1265	0
0.8847	-60.9794	-18.9743	-41.6645	18.2259	0
0.8853	-46.6371	-13.4824	-32.2055	8.15146	0
0.8860	-32.9378	-18.385	-24.2724	0.526096	0
0.8867	-5.14344	-19.5871	-13.2876	-8.62918	0
0.8873	15.2819	-2.49848	3.49644	-18.0928	0
0.8880	27.4976	17.018	16.9248	-26.329	0
0.8887	52.5224	22.5099	24.2498	-36.095	0
0.8893	73.294	17.6308	32.4927	-44.3372	0
0.8900	76.657	13.6709	41.3435	-45.5587	0
0.8907	80.9102	15.8159	46.8331	-44.9479	0
0.8913	86.1031	17.6308	49.8848	-46.1694	0
0.8920	82.7401	12.7517	48.9726	-44.6395	0
0.8927	77.8439	10.0175	43.7815	-41.8941	0
0.8933	68.1011	8.79182	37.0701	-38.8404	0
0.8940	47.6757	0.235706	30.6572	-31.215	0
0.8947	27.2009	-6.17549	23.3377	-19.9191	0
0.8953	9.19884	-6.78833	15.399	-11.3745	0
0.8960	-9.39666	-15.3209	6.24404	-1.60852	0
0.8967	-26.5085	-26.9176	-4.13266	10.2921	0
0.8973	-50.0001	-23.5706	-14.1997	19.4474	0
0.8980	-74.4314	-6.17549	-24.2724	27.0728	0
0.8987	-86.0042	14.8966	-34.345	35.0126	0
0.8993	-96.0932	31.6789	-42.5822	39.5902	0
0.9000	-108.902	39.3157	-52.3452	44.1678	0
0.9007	-108.902	40.5178	-63.0316	49.0478	0
0.9013	-103.413	36.558	-69.7429	47.8263	0
0.9020	-105.243	23.4292	-69.4389	44.4702	0
0.9027	-100.989	2.99346	-64.5574	43.8594	0
0.9033	-88.477	-17.1594	-56.6186	39.8926	0
0.9040	-71.3652	-25.9983	-46.2419	30.7373	0
0.9047	-43.5708	-17.7722	-36.1749	23.1059	0
0.9053	-18.2493	-9.52251	-24.8804	14.8698	0
0.9060	-2.07716	-13.176	-12.6739	3.88222	0
0.9067	19.2879	-17.1594	-2.29718	-5.8838	0
0.9073	44.6094	-24.1834	7.46582	-14.7367	0
0.9080	65.6777	-40.9657	21.5022	-23.892	0
0.9087	83.9765	-45.5383	35.2346	-30.6042	0
0.9093	92.1862	-31.7967	42.8694	-37.6249	0
0.9100	94.3623	-25.0791	48.663	-43.1157	0
0.9107	104.402	-23.877	57.5139	-42.2025	0
0.9113	108.062	-9.82893	63.6171	-39.1488	0
0.9120	99.5551	-0.0707117	63.6171	-39.7595	0
0.9127	98.022	-4.6434	60.8695	-39.4511	0
0.9133	92.5324	-4.6434	53.5501	-33.3496	0
0.9140	69.3375	-1.27281	43.1734	-26.0266	0
0.9147	44.6094	-4.33699	34.3225	-18.7036	0
0.9153	23.2444	-3.72415	25.1676	-9.54833	0
0.9160	-3.01682	2.07421	11.1312	2.35836	0
0.9167	-27.3987	4.52555	-3.51896	11.5136	0
0.9173	-47.5768	9.40466	-16.6433	17.9175	0
0.9180	-68.0022	17.3244	-28.8498	27.0728	0
0.9187	-86.3009	17.6308	-40.1386	36.8388	0
0.9193	-99.1595	12.4453	-49.9073	41.4164	0
0.9200	-103.413	11.8324	-56.0106	45.6917	0
0.9207	-102.473	13.3645	-59.9799	50.8801	0
0.9213	-106.776	17.018	-63.6397	49.9609	0
0.9220	-107.666	24.6548	-63.0316	46.6048	0
0.9227	-96.0932	32.5981	-56.3146	47.2156	0
0.9233	-84.1743	36.2515	-49.2936	44.1678	0
0.9240	-69.5353	32.9045	-44.4121	31.6504	0
0.9247	-38.0812	24.042	-38.0047	20.3605	0
0.9253	-6.97331	18.8565	-28.2418	15.1721	0
0.9260	11.9684	17.018	-14.8134	6.62759	0
0.9267	32.097	-2.8049	0.140758	-6.18616	0
0.9273	55.8854	-43.6998	11.7392	-14.126	0
0.9280	76.9537	-71.1596	22.1159	-19.006	0
0.9287	93.7193	-61.0949	32.4927	-29.0743	0
0.9293	102.869	-36.6758	40.7298	-36.4034	0
0.9300	108.062	-25.3855	47.1371	-37.0141	0
0.9307	114.491	-19.2807	54.4622	-37.9273	0
0.9313	114.491	-7.68401	59.6534	-39.1488	0
0.9320	109.595	-2.8049	60.2615	-36.4034	0
0.9327	105.342	-2.49848	59.0397	-35.1819	0
0.9333	90.7025	5.72765	55.38	-33.0473	0
0.9340	66.2712	11.2196	47.4468	-22.3621	0
0.9347	46.4393	6.95332	37.9822	-10.4614	0
0.9353	25.371	7.87257	30.6572	-2.21928	0
0.9360	1.87933	12.1388	19.9764	6.936	0
0.9367	-11.5727	6.03407	5.63596	17.0044	0
0.9373	-24.3819	0.235706	-6.5706	26.1596	0
0.9380	-45.4502	2.99346	-16.6433	36.228	0
0.9387	-62.8093	6.03407	-28.8498	44.4702	0
0.9393	-72.3048	7.25974	-38.6128	45.6917	0
0.9400	-78.0912	6.6469	-43.5	46.3025	0
0.9407	-81.4542	2.99346	-49.6032	49.3502	0
0.9413	-84.8172	4.52555	-54.4847	49.0478	0
0.9420	-84.8172	13.6709	-55.4025	48.4371	0
0.9427	-79.2781	21.6142	-54.4847	49.3502	0
0.9433	-72.6016	35.3323	-49.9073	43.8594	0
0.9440	-54.2533	46.0098	-38.0047	31.6504	0
0.9447	-27.3987	21.9206	-25.1901	22.1928	0
0.9453	-16.4194	-20.8128	-17.5554	12.4267	0
0.9460	-8.20971	-32.716	-8.71013	-0.39306	0
0.9467	17.458	-20.8128	5.02226	-8.62918	0
0.9473	37.8834	-16.5465	19.0643	-14.126	0
0.9480	47.9724	-18.0786	28.8273	-24.8051	0
0.9487	71.4641	-15.0145	35.2346	-34.2627	0
0.9493	94.3623	-9.82893	40.7298	-38.2296	0
0.9500	96.1921	-1.27281	46.5291	-41.5918	0
0.9507	95.2525	4.52555	53.5501	-44.9479	0
0.9513	99.8519	2.07421	58.1276	-45.5587	0
0.9520	98.3187	2.38063	57.5139	-44.3372	0
0.9527	91.5927	4.8084	56.2921	-41.5918	0
0.9533	81.5037	-1.57923	54.4622	-36.095	0
0.9540	62.3147	-8.90968	45.3073	-28.1612	0
0.9547	38.4769	-5.86907	32.183	-19.3144	0
0.9553	17.1118	2.07421	23.6418	-11.9853	0
0.9560	0.642929	15.8159	14.7909	-4.05154	0
0.9567	-19.4857	37.7836	2.58432	6.62759	0
0.9573	-47.8735	56.7108	-9.01416	16.0913	0
0.9580	-72.3048	70.7353	-20.607	23.4143	0
0.9587	-86.0042	90.8881	-30.9837	31.0396	0
0.9593	-97.3296	106.138	-37.087	36.8388	0
0.9600	-102.473	102.791	-43.5	38.9795	0
0.9607	-98.8133	84.7834	-50.5154	40.8057	0
0.9613	-97.9231	47.2354	-50.5154	41.7248	0
0.9620	-99.753	-5.25624	-47.1597	40.5033	0
0.9627	-98.5166	-37.2887	-46.5516	38.0603	0
0.9633	-93.3237	-42.7806	-45.3298	32.8719	0
0.9640	-79.9211	-55.2966	-37.7007	24.6358	0
0.9647	-61.2761	-72.0788	-26.4063	14.8698	0
0.9653	-46.3404	-72.3852	-16.0296	6.936	0
0.9660	-29.2286	-65.974	-5.65848	-1.00381	0
0.9667	-9.39666	-56.5222	8.38357	-12.9045	0
0.9673	4.94561	-41.8613	21.5022	-25.7182	0
0.9680	20.4748	-35.7801	30.3531	-33.3496	0
0.9687	36.647	-38.8207	39.508	-38.2296	0
0.9693	41.2464	-33.6352	47.1371	-44.0288	0
0.9700	44.3127	-28.1433	50.8025	-47.0825	0
0.9707	54.9952	-29.9818	56.9058	-47.9956	0
0.9713	55.8854	-24.1834	65.143	-47.9956	0
0.9720	51.3354	-12.8695	63.6171	-45.861	0
0.9727	56.8251	-11.6674	55.38	-42.8072	0
0.9733	56.4789	-13.4824	50.4985	-37.0141	0
0.9740	37.5866	-6.48191	44.0855	-26.329	0
0.9747	12.8586	-0.989964	33.1007	-16.2606	0
0.9753	-7.27005	-2.49848	23.3377	-7.71607	0
0.9760	-24.6786	-4.33699	13.2651	3.27147	0
0.9767	-43.5708	-10.4418	0.444796	11.816	0
0.9773	-65.8755	-28.4497	-8.71013	17.9175	0
0.9780	-84.8172	-45.2319	-15.7255	27.9919	0
0.9787	-97.9231	-45.5383	-27.628	37.4495	0
0.9793	-108.902	-38.2079	-38.3088	41.7248	0
0.9800	-112.562	-32.1031	-43.1903	45.6917	0
0.9807	-112.265	-23.5706	-49.2936	49.0478	0
0.9813	-117.162	-13.7888	-58.1445	48.1347	0
0.9820	-112.562	-7.99042	-60.284	48.1347	0
0.9827	-94.2633	-0.989964	-54.4847	47.2156	0
0.9833	-81.7509	10.3239	-47.7677	38.9795	0
0.9840	-64.9359	15.203	-40.4483	26.1596	0
0.9847	-29.2286	12.1388	-32.2055	17.0044	0
0.9853	0.0494561	8.79182	-24.2724	10.5945	0
0.9860	15.9249	6.95332	-14.1997	1.7476	0
0.9867	38.4769	7.56615	-2.91088	-8.93758	0
0.9873	64.1446	15.8159	8.6876	-16.8713	0
0.9880	83.9765	31.3724	20.5901	-24.1943	0
0.9887	100.445	45.7033	31.2709	-33.3496	0
0.9893	107.171	61.5899	38.2919	-38.538	0
0.9900	107.468	78.985	43.7815	-38.8404	0
0.9907	111.425	83.5577	48.663	-40.981	0
0.9913	113.254	71.6545	50.8025	-42.2025	0
0.9920	113.551	62.792	52.6324	-38.538	0
0.9927	115.727	59.7514	52.6324	-34.5711	0
0.9933	103.215	47.2354	46.225	-30.9066	0
0.9940	77.8439	22.8163	37.0701	-21.449	0
0.9947	60.4848	-10.1353	32.4927	-10.1591	0
0.9953	43.6697	-44.0063	27.3015	-3.13843	0
0.9960	20.821	-59.2564	15.399	4.49298	0
0.9967	4.59942	-55.603	-0.771356	14.259	0
0.9973	-10.9298	-56.5222	-14.1997	21.582	0
0.9980	-34.7676	-61.7078	-22.4425	30.1265	0
0.9987	-56.7262	-56.2158	-30.3756	40.5033	0
0.9993	-70.475	-45.5383	-42.8862	45.6917	0
1.0000	-78.3879	-36.3694	-54.4847	47.2156	0
1.0007	-83.8776	-27.5304	-57.8404	49.3502	0
1.0013	-87.834	-21.4257	-59.0622	48.7455	0
1.0020	-85.114	-17.1594	-60.588	45.6917	0
1.0027	-76.2613	-14.4016	-58.4541	45.3833	0
1.0033	-69.5353	-11.0546	-54.1807	41.1141	0
1.0040	-53.0664	3.6063	-49.9073	28.905	0
1.0047	-26.8052	25.2677	-43.5	20.3605	0
1.0053	-11.5727	35.0259	-35.2571	14.5614	0
1.0060	4.94561	41.1307	-27.9321	5.10373	0
1.0067	37.8834	60.9771	-17.2513	-5.27305	0
1.0073	60.1881	79.9043	-5.04478	-14.126	0
1.0080	71.1673	80.4935	3.49644	-24.1943	0
1.0087	98.022	69.5096	10.8215	-33.3496	0
1.0093	119.981	47.5419	19.9764	-37.9273	0
1.0100	121.217	12.1388	27.3015	-41.8941	0
1.0107	125.47	-20.8128	32.4927	-45.2503	0
1.0113	131.899	-41.2721	35.5443	-44.3372	0
1.0120	123.937	-52.8688	36.1524	-42.2025	0
1.0127	111.128	-62.9334	35.8483	-40.0619	0
1.0133	96.1921	-74.5302	33.7088	-35.1819	0
1.0140	73.294	-82.7563	27.3015	-26.6374	0
1.0147	50.6925	-74.5302	20.2861	-16.8713	0
1.0153	31.4541	-53.7645	12.961	-8.62918	0
1.0160	9.49557	-38.2079	2.28029	0.526096	0
1.0167	-17.3591	-30.8775	-11.1481	10.5945	0
1.0173	-47.8735	-24.1834	-26.1022	17.9175	0
1.0180	-72.8983	-18.9743	-37.087	26.462	0
1.0187	-89.0704	-13.176	-38.9225	36.8388	0
1.0193	-104.006	-2.19206	-40.7524	42.6379	0
1.0200	-112.562	3.91272	-48.6855	42.6379	0
1.0207	-107.963	-2.49848	-54.4847	41.7248	0
1.0213	-105.243	-9.52251	-56.3146	41.7248	0
1.0220	-106.479	-10.1353	-58.1445	39.8926	0
1.0227	-100.989	-6.17549	-55.0928	34.7042	0
1.0233	-89.3672	5.72765	-47.1597	28.6027	0
1.0240	-71.0684	21.3078	-38.0047	21.2797	0
1.0247	-47.8735	25.8805	-25.4942	12.4267	0
1.0253	-28.6351	17.9372	-13.2876	3.27147	0
1.0260	-9.39666	13.9774	-4.4367	-7.71607	0
1.0267	15.2819	14.5902	9.29568	-19.6167	0
1.0273	34.8171	12.7517	22.42	-29.0743	0
1.0280	52.2257	12.1388	30.6572	-34.8735	0
1.0287	70.5244	14.8966	41.6476	-39.7595	0
1.0293	77.8439	8.79182	52.0243	-45.2503	0
1.0300	79.3771	-4.03057	57.2098	-49.8279	0
1.0307	86.6966	-3.72415	66.6688	-49.2171	0
1.0313	83.9765	11.8324	76.4374	-46.1694	0
1.0320	72.0575	23.7356	71.2462	-45.2503	0
1.0327	70.8211	26.7997	61.4832	-44.6395	0
1.0333	65.9744	28.6147	56.2921	-39.7595	0
1.0340	39.4165	31.066	46.225	-30.6042	0
1.0347	10.1385	29.5339	33.4048	-20.8382	0
1.0353	-10.9298	20.3885	26.3894	-10.4614	0
1.0360	-34.1247	4.8084	16.9248	0.217695	0
1.0367	-62.2158	-6.17549	1.97062	9.68137	0
1.0373	-88.1308	-9.52251	-9.62224	17.9175	0
1.0380	-109.842	-11.6674	-17.865	26.1596	0
1.0387	-129.674	-13.4824	-28.8498	31.6504	0
1.0393	-145.203	-9.52251	-38.3088	33.1803	0
1.0400	-153.166	-6.48191	-42.5822	35.9257	0
1.0407	-159.892	-8.29684	-45.6339	38.9795	0
1.0413	-169.634	-4.33699	-52.6549	38.9795	0
1.0420	-169.931	5.72765	-56.9283	37.4495	0
1.0427	-156.529	2.38063	-52.0412	36.228	0
1.0433	-144.016	-13.7888	-43.5	29.2134	0
1.0440	-129.031	-16.853	-37.7007	17.0044	0
1.0447	-98.8133	-5.86907	-31.5974	6.32524	0
1.0453	-65.8755	-1.27281	-21.2207	-1.30617	0
1.0460	-42.0871	-1.88565	-10.54	-10.4614	0
1.0467	-20.4254	1.76779	-0.467318	-21.1406	0
1.0473	-0.544017	2.38063	11.7392	-29.0743	0
1.0480	17.458	-6.78833	24.5539	-35.4842	0
1.0487	36.0535	-17.7722	33.4048	-43.418	0
1.0493	46.736	-18.0786	39.508	-48.6064	0
1.0500	47.6757	-7.07117	47.7509	-49.5256	0
1.0507	48.2692	0.235706	56.2921	-51.0494	0
1.0513	43.6697	-5.56266	57.2098	-51.0494	0
1.0520	32.097	-13.4824	51.7146	-47.9956	0
1.0527	18.9417	-18.385	48.3589	-45.2503	0
1.0533	-3.01682	-32.716	43.7815	-40.0619	0
1.0540	-37.191	-50.111	36.1524	-30.6042	0
1.0547	-71.3652	-51.3367	31.5749	-22.0597	0
1.0553	-104.303	-40.6592	26.6934	-13.8176	0
1.0560	-135.46	-35.1673	11.7392	-3.13843	0
1.0567	-156.825	-32.716	-6.87464	6.32524	0
1.0573	-180.02	-25.0791	-18.1691	15.1721	0
1.0580	-216.321	-16.2401	-27.9321	25.2465	0
1.0587	-251.138	-11.0546	-41.3604	31.6504	0
1.0593	-274.63	-4.94982	-50.8194	35.9257	0
1.0600	-298.418	2.07421	-53.567	40.1949	0
1.0607	-325.866	7.25974	-56.3146	40.5033	0
1.0613	-346.044	13.0581	-59.9799	38.3687	0
1.0620	-354.254	18.55	-60.284	38.3687	0
1.0627	-353.957	15.203	-56.6186	36.5364	0
1.0633	-342.681	4.8084	-49.9073	30.1265	0
1.0640	-315.184	-1.27281	-41.0564	20.3605	0
1.0647	-285.906	2.07421	-32.5095	9.98372	0
1.0653	-266.667	9.09824	-23.3546	3.27147	0
1.0660	-239.516	14.2838	-10.844	-3.74919	0
1.0667	-197.726	14.5902	5.02226	-16.5629	0
1.0673	-161.721	5.11481	19.6724	-27.8589	0
1.0680	-128.141	-7.68401	30.0491	-34.2627	0
1.0687	-84.471	-8.90968	36.1524	-41.2834	0
1.0693	-47.5768	2.99346	39.508	-45.2503	0
1.0700	-22.552	13.9774	44.6992	-45.861	0
1.0707	4.59942	21.0014	51.4106	-48.6064	0
1.0713	25.6677	23.7356	53.5501	-48.9148	0
1.0720	32.9872	16.7115	50.4985	-44.3372	0
1.0727	39.1198	6.6469	48.3589	-40.981	0
1.0733	43.0763	5.72765	45.0033	-36.7057	0
1.0740	37.8834	10.3239	34.3225	-26.6374	0
1.0747	30.2671	17.018	22.42	-16.5629	0
1.0753	23.8378	30.4532	14.1828	-8.32682	0
1.0760	20.1781	46.929	5.33193	3.27147	0
1.0767	16.5183	59.445	-6.26656	13.3398	0
1.0773	4.94561	64.3241	-16.0296	20.0581	0
1.0780	-5.73691	55.7915	-23.6643	30.1265	0
1.0787	-3.6103	35.9451	-31.5974	40.1949	0
1.0793	0.0494561	13.6709	-38.9225	42.9463	0
1.0800	1.5826	-17.7722	-43.5	44.4702	0
1.0807	14.3917	-56.8287	-47.1597	46.3025	0
1.0813	33.9269	-79.7157	-51.1291	42.3356	0
1.0820	49.1594	-77.5708	-53.263	39.2818	0
1.0827	66.5679	-71.1596	-50.8194	41.1141	0
1.0833	90.7025	-72.0788	-45.3298	34.7042	0
1.0840	121.81	-73.3045	-37.7007	20.6689	0
1.0847	155.985	-65.6676	-27.02	13.3398	0
1.0853	184.966	-50.111	-16.3392	8.15146	0
1.0860	212.463	-36.9822	-6.87464	-2.21928	0
1.0867	246.341	-25.3855	3.80611	-10.4614	0
1.0873	277.746	-13.4824	15.399	-16.8713	0
1.0880	305.54	-8.90968	27.3015	-27.2481	0
1.0887	330.861	-9.82893	36.1524	-34.8735	0
1.0893	344.264	-0.683547	37.9822	-37.0141	0
1.0900	349.16	15.8159	38.5959	-40.6726	0
1.0907	354.353	28.6147	44.0855	-41.2834	0
1.0913	349.16	39.3157	48.9726	-36.4034	0
1.0920	342.434	48.4611	47.4468	-36.095	0
1.0927	350.397	52.421	42.2557	-37.9273	0
1.0933	349.754	46.929	35.2346	-31.5174	0
1.0940	325.075	29.8403	29.7451	-18.7036	0
1.0947	302.77	9.40466	26.0797	-9.85069	0
1.0953	287.538	-6.48191	16.9248	-1.30617	0
1.0960	263.7	-22.6513	2.58432	8.76221	0
1.0967	235.658	-36.3694	-7.48834	15.7829	0
1.0973	210.634	-39.1272	-16.0296	23.1059	0
1.0980	184.669	-40.0464	-28.8498	33.4827	0
1.0987	162.117	-43.3934	-40.1386	41.1141	0
1.0993	149.901	-36.6758	-46.8556	43.2487	0
1.1000	142.879	-23.877	-52.6549	45.6917	0
1.1007	133.729	-20.5064	-56.6186	48.4371	0
1.1013	123.344	-21.7321	-58.1445	47.524	0
1.1020	121.81	-15.3209	-58.7582	45.0809	0
1.1027	128.24	-4.33699	-54.4847	41.4164	0
1.1033	137.092	1.46138	-43.804	32.5695	0
1.1040	154.748	-2.49848	-31.5974	20.9713	0
1.1047	179.476	-16.2401	-22.7465	11.5136	0
1.1053	198.715	-34.248	-15.1174	1.7476	0
1.1060	215.48	-44.0063	-4.13266	-9.54833	0
1.1067	236.549	-37.2887	8.6876	-19.6167	0
1.1073	250.001	-20.8128	17.8425	-27.2481	0
1.1080	257.914	-7.68401	23.9458	-35.1819	0
1.1087	267.36	1.15496	29.7451	-43.418	0
1.1093	271.959	10.0175	35.2346	-47.3849	0
1.1100	274.086	20.695	39.204	-47.6933	0
1.1107	276.855	31.3724	41.9516	-47.0825	0
1.1113	270.723	38.7029	41.6476	-47.0825	0
1.1120	259.447	43.2756	41.3435	-46.1694	0
1.1127	247.528	44.1948	42.5597	-43.1157	0
1.1133	220.673	40.2114	40.1218	-36.4034	0
1.1140	186.796	33.5174	32.4927	-25.7182	0
1.1147	164.837	27.1062	24.2498	-13.8176	0
1.1153	140.109	17.6308	17.2345	-5.58145	0
1.1160	106.232	6.34048	5.94	0.526096	0
1.1167	83.3335	-2.8049	-9.3182	9.68137	0
1.1173	66.8647	-15.0145	-22.7465	18.2259	0
1.1180	39.4165	-34.248	-34.0354	23.1059	0
1.1187	12.8586	-51.0303	-41.6645	30.7373	0
1.1193	-2.72009	-54.9902	-45.6339	37.1472	0
1.1200	-17.9526	-45.5383	-50.5154	37.1472	0
1.1207	-34.7676	-33.9416	-52.6549	37.1472	0
1.1213	-47.5768	-29.0625	-49.6032	39.2818	0
1.1220	-51.83	-23.2642	-47.1597	36.228	0
1.1227	-49.4067	-9.82893	-44.4121	30.4349	0
1.1233	-43.2741	-0.0707117	-36.1749	26.1596	0
1.1240	-31.0584	0.848541	-26.1022	17.9175	0
1.1247	-18.2493	2.38063	-18.4731	7.8491	0
1.1253	-13.0564	4.8084	-11.1481	0.526096	0
1.1260	-2.07716	8.48541	0.140758	-10.4614	0
1.1267	21.1178	23.1227	16.6207	-22.3621	0
1.1273	35.46	46.0098	31.5749	-30.6042	0
1.1280	44.3127	59.7514	37.0701	-39.7595	0
1.1287	66.8647	58.2193	41.6476	-47.6933	0
1.1293	84.8667	50.9124	50.8025	-48.304	0
1.1300	85.8064	47.8483	57.2098	-49.5256	0
1.1307	87.933	39.5986	63.6171	-53.4924	0
1.1313	91.5927	16.7115	71.2462	-51.0494	0
1.1320	83.3335	-5.56266	67.8906	-44.9479	0
1.1327	68.6945	-14.4016	57.5139	-41.2834	0
1.1333	50.6925	-18.385	53.2404	-34.2627	0
1.1340	26.6074	-16.853	45.921	-21.449	0
1.1347	3.41247	-4.33699	30.6572	-11.683	0
1.1353	-15.826	4.52555	18.7603	-5.58145	0
1.1360	-34.4215	-0.683547	9.29568	3.88222	0
1.1367	-54.5995	-11.361	-1.6891	14.5614	0
1.1373	-79.9211	-27.5304	-11.7618	22.4951	0
1.1380	-104.946	-45.5383	-21.5248	30.7373	0
1.1387	-118.052	-45.8448	-30.0716	38.671	0
1.1393	-124.778	-31.7967	-35.5612	42.0272	0
1.1400	-129.031	-24.4663	-42.5822	44.4702	0
1.1407	-123.838	-22.3449	-51.7371	47.2156	0
1.1413	-113.502	-12.2803	-55.4025	45.0809	0
1.1420	-107.072	-2.19206	-52.9589	39.2818	0
1.1427	-102.473	2.99346	-50.8194	34.4018	0
1.1433	-93.6204	7.56615	-46.2419	28.2943	0
1.1440	-78.0912	10.3239	-34.345	20.3605	0
1.1447	-59.4462	11.2196	-22.1328	11.5136	0
1.1453	-43.917	15.8159	-15.1174	2.04996	0
1.1460	-27.1019	20.695	-6.87464	-8.62918	0
1.1467	-6.97331	23.7356	7.76986	-18.7036	0
1.1473	10.1385	24.042	18.7603	-28.1612	0
1.1480	26.6074	21.0014	24.2498	-34.5711	0
1.1487	39.7133	25.8805	33.4048	-40.6726	0
1.1493	40.01	42.3563	44.3952	-44.0288	0
1.1500	37.5866	52.421	47.1371	-44.0288	0
1.1507	38.823	58.2193	48.9726	-44.6395	0
1.1513	29.6242	76.5337	53.5501	-45.2503	0
1.1520	19.2879	80.7999	53.2404	-41.8941	0
1.1527	18.3482	39.5986	48.9726	-38.8404	0
1.1533	5.53908	-22.9577	45.6113	-33.3496	0
1.1540	-25.5688	-69.651	37.3742	-20.5298	0
1.1547	-51.5333	-86.7397	26.6934	-10.4614	0
1.1553	-72.6016	-72.6917	19.6724	-4.05154	0
1.1560	-96.39	-50.7239	9.60535	6.01684	0
1.1567	-117.755	-49.4982	-6.87464	16.0913	0
1.1573	-138.18	-61.0949	-20.9167	23.7166	0
1.1580	-158.012	-62.0142	-31.2934	34.4018	0
1.1587	-171.168	-52.256	-38.0047	41.1141	0
1.1593	-179.723	-43.3934	-41.3604	39.8926	0
1.1600	-184.273	-39.74	-46.2419	42.6379	0
1.1607	-188.576	-35.1673	-51.7371	48.1347	0
1.1613	-198.616	-25.3855	-50.5154	45.3833	0
1.1620	-200.446	-15.3209	-48.6855	41.7248	0
1.1627	-185.213	-7.68401	-48.9895	41.7248	0
1.1633	-172.404	3.91272	-40.7524	35.3149	0
1.1640	-162.018	16.1223	-29.7676	24.025	0
1.1647	-136.35	17.6308	-27.02	16.3936	0
1.1653	-109.496	14.5902	-20.303	7.8491	0
1.1660	-92.4335	20.695	-3.51896	-4.9707	0
1.1667	-73.7885	29.5339	10.5175	-14.126	0
1.1673	-50.9398	31.3724	20.2861	-21.449	0
1.1680	-30.1682	32.9045	31.2709	-31.5174	0
1.1687	-12.1662	33.2109	42.2557	-37.9273	0
1.1693	-1.78042	24.6548	49.8848	-40.6726	0
1.1700	4.94561	14.8966	54.4622	-42.8072	0
1.1707	13.7983	13.3645	57.5139	-43.1157	0
1.1713	15.2819	12.4453	58.7356	-41.8941	0
1.1720	8.60536	9.71108	57.2098	-41.2834	0
1.1727	-1.18695	12.1388	53.8541	-36.095	0
1.1733	-23.7389	12.7517	48.663	-26.6374	0
1.1740	-49.7034	7.87257	38.5959	-18.3952	0
1.1747	-60.0892	5.72765	28.5233	-11.3745	0
1.1753	-69.2385	6.6469	19.9764	-2.21928	0
1.1760	-86.9438	5.11481	6.85775	6.936	0
1.1767	-95.7965	-0.377129	-8.71013	16.0913	0
1.1773	-99.753	-17.1594	-20.9167	25.2465	0
1.1780	-113.799	-41.8613	-36.783	31.6504	0
1.1787	-127.201	-52.8688	-52.6549	36.228	0
1.1793	-129.674	-45.8448	-59.0622	39.8926	0
1.1800	-128.734	-36.063	-64.2477	43.5571	0
1.1807	-129.031	-22.9577	-71.8768	45.3833	0
1.1813	-127.201	-1.88565	-74.0164	43.8594	0
1.1820	-118.991	14.8966	-70.6607	40.5033	0
1.1827	-104.006	20.695	-65.1655	36.8388	0
1.1833	-83.8776	27.4126	-54.1807	29.8242	0
1.1840	-55.4898	40.8242	-40.1386	20.6689	0
1.1847	-28.6351	58.8322	-29.7676	11.5136	0
1.1853	-14.2928	73.493	-19.3909	1.4392	0
1.1860	3.70921	68.8968	-5.04478	-9.54833	0
1.1867	30.5639	48.4611	11.7392	-18.7036	0
1.1873	46.1425	31.3724	26.0797	-27.5505	0
1.1880	56.8251	24.6548	34.6265	-35.1819	0
1.1887	80.02	30.4532	40.1218	-39.7595	0
1.1893	98.3187	41.4371	46.5291	-43.7264	0
1.1900	104.402	23.1227	55.38	-46.7802	0
1.1907	111.128	-28.1433	61.7873	-46.1694	0
1.1913	112.068	-68.4254	64.2308	-44.6395	0
1.1920	105.342	-81.8606	63.3131	-43.418	0
1.1927	97.7253	-84.9012	59.6534	-36.4034	0
1.1933	79.3771	-83.982	50.4985	-25.7182	0
1.1940	53.7588	-83.6755	37.9822	-19.3144	0
1.1947	34.5204	-84.9012	27.6055	-13.5152	0
1.1953	14.095	-75.7558	18.7603	-2.83003	0
1.1960	-11.2265	-61.0949	5.94	7.8491	0
1.1967	-33.5312	-55.603	-9.62224	15.4805	0
1.1973	-59.4462	-50.111	-23.0506	24.3274	0
1.1980	-84.8172	-40.9657	-32.5095	34.0934	0
1.1987	-94.5601	-33.9416	-39.8346	40.8057	0
1.1993	-100.643	-25.9983	-45.6339	44.4702	0
1.2000	-110.435	-15.9337	-52.9589	45.6917	0
1.2007	-107.963	-13.4824	-60.284	44.4702	0
1.2013	-96.39	-14.708	-62.1138	42.6379	0
1.2020	-91.4938	-10.4418	-59.3662	42.0272	0
1.2027	-85.7074	-4.33699	-57.2323	38.9795	0
1.2033	-68.5956	2.68705	-51.7371	29.5158	0
1.2040	-46.0436	12.1388	-39.5306	16.3936	0
1.2047	-25.2721	19.7757	-28.8498	6.936	0
1.2053	-1.48368	24.9612	-21.8288	-1.30617	0
1.2060	27.4976	31.3724	-10.54	-12.5961	0
1.2067	51.6322	36.558	4.11014	-22.9728	0
1.2073	69.9309	36.558	14.4868	-29.6851	0
1.2080	94.0161	30.7596	24.2498	-36.095	0
1.2087	111.721	20.3885	36.1524	-41.8941	0
1.2093	109.595	11.8324	43.4774	-45.2503	0
1.2100	108.062	12.4453	45.3073	-46.1694	0
1.2107	115.084	23.7356	48.0549	-46.4718	0
1.2113	111.721	37.4772	50.8025	-46.4718	0
1.2120	102.275	41.1307	46.8331	-43.418	0
1.2127	96.7856	32.2917	37.0701	-36.4034	0
1.2133	78.1901	24.9612	29.441	-29.0743	0
1.2140	48.5659	23.1227	22.42	-23.2812	0
1.2147	28.4373	13.0581	13.5691	-14.4283	0
1.2153	11.9684	-0.683547	4.11014	-2.83003	0
1.2160	-11.8695	-3.11132	-5.96252	7.8491	0
1.2167	-35.3611	3.91272	-16.6433	14.8698	0
1.2173	-55.4898	9.09824	-26.4063	21.8844	0
1.2180	-71.6619	6.03407	-36.783	32.8719	0
1.2187	-84.471	-4.33699	-46.2419	42.0272	0
1.2193	-94.5601	-12.5867	-51.4331	42.6379	0
1.2200	-97.6264	-14.0952	-52.6549	41.4164	0
1.2207	-98.5166	-11.0546	-54.4847	45.0809	0
1.2213	-104.006	-2.19206	-56.6186	46.9132	0
1.2220	-100.05	7.56615	-56.6186	42.6379	0
1.2227	-81.4542	5.11481	-51.4331	37.7579	0
1.2233	-64.0457	-0.0707117	-41.6645	31.0396	0
1.2240	-44.8072	6.6469	-33.7313	21.2797	0
1.2247	-14.2928	17.3244	-27.628	12.4267	0
1.2253	12.5619	19.7757	-16.3392	5.10373	0
1.2260	30.2671	17.6308	-3.51896	-5.8838	0
1.2267	50.099	11.2196	5.63596	-17.1737	0
1.2273	70.5244	-4.33699	15.399	-25.1075	0
1.2280	87.0427	-24.1834	26.9974	-33.0473	0
1.2287	98.9122	-28.7561	35.2346	-40.6726	0
1.2293	102.869	-9.82893	40.7298	-42.2025	0
1.2300	107.171	13.0581	47.7509	-42.2025	0
1.2307	110.831	22.8163	53.2404	-46.1694	0
1.2313	104.105	25.8805	54.4622	-46.1694	0
1.2320	95.2525	21.0014	53.5501	-39.7595	0
1.2327	87.6362	-0.683547	52.0243	-34.2627	0
1.2333	62.3147	-27.224	45.0033	-27.8589	0
1.2340	32.3937	-42.1678	34.6265	-18.0928	0
1.2347	18.0515	-38.5143	29.1313	-8.62918	0
1.2353	-0.89021	-22.3449	23.9458	0.828449	0
1.2360	-30.7617	-14.0952	8.38357	11.816	0
1.2367	-45.7469	-20.2	-10.844	18.2259	0
1.2373	-54.5995	-19.2807	-23.6643	25.2465	0
1.2380	-78.0912	-5.56266	-34.6491	37.4495	0
1.2387	-97.3296	6.6469	-45.3298	43.5571	0
1.2393	-99.753	13.0581	-51.7371	42.3356	0
1.2400	-103.413	11.2196	-56.9283	47.2156	0
1.2407	-112.562	4.8084	-60.8921	50.8801	0
1.2413	-114.985	-0.377129	-60.8921	45.3833	0
1.2420	-109.842	-15.3209	-57.2323	41.7248	0
1.2427	-101.88	-41.2721	-50.8194	41.1141	0
1.2433	-88.7737	-47.3769	-44.4121	33.4827	0
1.2440	-67.7054	-29.3689	-40.1386	21.2797	0
1.2447	-45.7469	-18.6679	-30.9837	11.5136	0
1.2453	-28.3384	-22.6513	-18.7772	3.27147	0
1.2460	-3.01682	-24.7727	-9.62224	-5.27305	0
1.2467	27.4976	-18.0786	3.80611	-14.7367	0
1.2473	47.6757	-5.86907	21.5022	-24.4967	0
1.2480	65.3315	1.46138	30.3531	-32.4365	0
1.2487	93.7193	2.07421	31.8789	-36.7057	0
1.2493	112.661	5.11481	38.2919	-38.538	0
1.2500	114.194	12.1388	45.6113	-41.5918	0
1.2507	117.557	18.8565	47.4468	-44.9479	0
1.2513	120.871	24.9612	46.225	-44.0288	0
1.2520	114.491	25.8805	41.9516	-39.4511	0
1.2527	102.572	23.7356	35.2346	-33.0473	0
1.2533	82.4433	21.3078	28.2192	-23.2812	0
1.2540	56.1821	13.9774	20.2861	-14.126	0
1.2547	33.9269	6.6469	11.4352	-7.40767	0
1.2553	10.1385	8.48541	2.28029	1.4392	0
1.2560	-15.5292	4.52555	-7.18431	12.4267	0
1.2567	-37.7845	-15.3209	-17.2513	21.2797	0
1.2573	-65.2821	-33.9416	-28.2418	28.6027	0
1.2580	-90.6036	-39.4336	-39.5306	36.5364	0
1.2587	-101.88	-32.1031	-45.0258	42.6379	0
1.2593	-111.672	-15.0145	-46.5516	45.0809	0
1.2600	-120.821	-3.41773	-53.263	45.9941	0
1.2607	-113.502	-6.17549	-61.1961	45.9941	0
1.2613	-100.643	-10.4418	-62.1138	45.3833	0
1.2620	-93.9666	-5.86907	-58.7582	42.0272	0
1.2627	-81.4542	3.29988	-51.7371	33.7911	0
1.2633	-59.4462	13.6709	-41.0564	24.9381	0
1.2640	-35.6579	23.1227	-32.2055	17.9175	0
1.2647	-10.9298	31.3724	-23.9683	9.68137	0
1.2653	14.095	35.9451	-11.4521	-0.0846591	0
1.2660	38.4769	34.413	-1.38506	-10.1591	0
1.2667	59.5452	30.1468	6.85775	-19.006	0
1.2673	79.0803	30.7596	19.0643	-27.8589	0
1.2680	100.742	37.7836	33.1007	-35.4842	0
1.2687	113.551	45.3969	43.7815	-40.0619	0
1.2693	109.595	39.0093	50.8025	-42.5049	0
1.2700	108.358	14.2838	54.1582	-44.0288	0
1.2707	113.897	-6.17549	58.1276	-43.1157	0
1.2713	104.699	-7.68401	61.7873	-41.2834	0
1.2720	90.0596	-5.56266	58.1276	-41.8941	0
1.2727	84.2732	-9.82893	48.9726	-38.2296	0
1.2733	67.8043	-19.2807	41.6476	-26.9397	0
1.2740	38.823	-35.7801	34.0185	-16.5629	0
1.2747	16.5183	-49.1918	25.1676	-9.54833	0
1.2753	-5.44017	-47.6597	15.0949	-1.30617	0
1.2760	-33.828	-33.6352	1.97062	8.45986	0
1.2767	-58.556	-13.7888	-9.3182	19.7497	0
1.2773	-80.5145	4.52555	-16.9473	30.7373	0
1.2780	-102.473	10.3239	-27.9321	35.9257	0
1.2787	-115.628	2.68705	-38.9225	37.7579	0
1.2793	-125.371	-11.361	-43.804	42.6379	0
1.2800	-134.224	-27.224	-46.8556	48.1347	0
1.2807	-136.35	-34.8609	-50.5154	47.524	0
1.2813	-137.29	-26.9176	-51.1291	45.3833	0
1.2820	-135.757	-19.5871	-48.0774	44.4702	0
1.2827	-121.711	-24.4663	-39.8346	40.8057	0
1.2833	-104.006	-23.5706	-27.9321	31.348	0
1.2840	-85.7074	-8.60326	-19.6949	20.6689	0
1.2847	-56.7262	3.91272	-13.2876	10.9029	0
1.2853	-25.5688	10.9132	-1.38506	0.828449	0
1.2860	-3.90703	21.3078	12.3473	-8.62918	0
1.2867	15.6281	31.066	20.5901	-18.0928	0
1.2873	36.647	38.7029	29.1313	-27.5505	0
1.2880	55.8854	49.0739	41.0339	-33.9604	0
1.2887	70.5244	51.8081	49.2767	-37.9273	0
1.2893	77.2504	43.8884	55.38	-42.8072	0
1.2900	79.6738	34.1066	62.3954	-44.9479	0
1.2907	80.6135	17.018	65.4526	-41.2834	0
1.2913	74.5304	-7.99042	64.5349	-39.7595	0
1.2920	64.4413	-18.385	64.5349	-40.6726	0
1.2927	50.6925	-11.6674	60.8695	-34.8735	0
1.2933	24.1346	-7.07117	49.2767	-22.6705	0
1.2940	-2.72009	-5.25624	37.0701	-13.8176	0
1.2947	-17.3591	1.76779	30.9668	-7.10531	0
1.2953	-36.5975	8.17899	25.1676	1.4392	0
1.2960	-62.8093	6.6469	12.3473	11.5136	0
1.2967	-75.3217	-4.03057	-2.29718	21.8844	0
1.2973	-85.7074	-18.385	-13.8957	31.6504	0
1.2980	-107.072	-32.4095	-27.02	38.0603	0
1.2987	-124.184	-46.764	-40.7524	41.4164	0
1.2993	-130.861	-55.603	-47.4637	43.8594	0
1.3000	-137.884	-49.4982	-52.0412	46.9132	0
1.3007	-141.247	-36.9822	-59.3662	47.2156	0
1.3013	-135.757	-31.7967	-62.1138	45.0809	0
1.3020	-125.668	-31.7967	-59.0622	41.7248	0
1.3027	-113.502	-25.0791	-56.3146	36.228	0
1.3033	-98.2198	-8.90968	-48.0774	27.3812	0
1.3040	-80.2178	5.11481	-36.4789	17.9175	0
1.3047	-62.2158	10.9132	-27.9321	11.5136	0
1.3053	-46.0436	14.8966	-19.0812	2.04996	0
1.3060	-25.915	12.7517	-7.18431	-11.3745	0
1.3067	-2.37389	3.91272	6.55371	-20.2275	0
1.3073	15.6281	2.07421	22.1159	-26.9397	0
1.3080	33.9269	1.76779	36.4564	-38.8404	0
1.3087	57.7153	-9.82893	43.4774	-45.861	0
1.3093	72.9972	-18.0786	48.0549	-45.2503	0
1.3100	75.1238	-11.361	55.0759	-47.0825	0
1.3107	75.7173	-2.49848	58.4316	-49.8279	0
1.3113	72.3543	2.99346	59.3437	-46.7802	0
1.3120	64.4413	6.95332	62.705	-42.2025	0
1.3127	53.7588	5.11481	60.8695	-35.1819	0
1.3133	35.7568	8.79182	49.8848	-22.3621	0
1.3140	14.3917	24.9612	37.6782	-13.2068	0
1.3147	-4.54996	36.8644	28.8273	-6.79691	0
1.3153	-25.5688	36.8644	17.2345	4.79533	0
1.3160	-46.6371	39.3157	5.63596	14.5614	0
1.3167	-66.469	50.2996	-2.91088	20.3605	0
1.3173	-91.4938	57.9129	-12.6739	30.4349	0
1.3180	-114.689	46.0098	-22.7465	40.1949	0
1.3187	-124.184	8.48541	-27.628	43.5571	0
1.3193	-131.504	-40.0464	-30.6797	46.3025	0
1.3200	-139.714	-76.6515	-37.087	48.4371	0
1.3207	-136.993	-88.5546	-41.6645	45.6917	0
1.3213	-129.031	-74.8366	-43.1903	44.4702	0
1.3220	-124.481	-48.2725	-43.5	44.4702	0
1.3227	-114.392	-26.3048	-39.8346	35.0126	0
1.3233	-95.4997	-14.4016	-30.3756	20.6689	0
1.3240	-73.7885	-5.25624	-21.5248	13.6482	0
1.3247	-53.9566	1.76779	-13.2876	7.8491	0
1.3253	-31.9981	1.46138	-2.60684	-4.05154	0
1.3260	-3.01682	-0.683547	8.38357	-13.2068	0
1.3267	23.8378	2.38063	18.1466	-19.3144	0
1.3273	44.6094	3.91272	28.8273	-29.3827	0
1.3280	69.6342	-1.27281	37.0701	-38.538	0
1.3287	87.933	-3.41773	40.7298	-41.2834	0
1.3293	88.8726	-0.989964	44.3952	-42.8072	0
1.3300	91.5927	1.15496	49.8848	-44.3372	0
1.3307	97.3791	7.87257	53.2404	-41.8941	0
1.3313	88.8726	17.9372	54.7663	-40.3703	0
1.3320	79.6738	17.9372	53.2404	-39.7595	0
1.3327	78.1901	9.71108	45.921	-32.4365	0
[truncated: 37,528 more rows]
