# Supplementary material for: Identification of Haptic Based Guiding Using Hard Reins
Source: PLoS One. 2015 Jul 22;10(7):e0132020. doi: 10.1371/journal.pone.0132020 (PMC4511788; doi:10.1371/journal.pone.0132020)
Supplement: S3 File — (ZIP) [file pone.0132020.s003.zip › EMGData1/Subject1/T11/t11.txt]

0.0000	17.0483	13.6702	21.3306	2.36836	0
0.0007	24.68	15.5182	21.9446	0.538757	0
0.0013	35.0506	18.2665	25.912	0.235028	0
0.0020	36.897	20.7067	29.8794	-0.987119	0
0.0027	33.8197	20.7067	33.2328	-1.29085	0
0.0033	34.4351	19.7828	36.899	-0.987119	0
0.0040	35.0506	21.0147	35.6769	-1.29085	0
0.0047	31.6963	21.915	29.8794	-0.376045	0
0.0053	28.342	20.7067	23.7748	-0.376045	0
0.0060	24.3723	18.2665	18.2783	-0.376045	0
0.0067	13.3863	14.5942	12.4807	0.538757	0
0.0073	0.861647	9.0977	6.99015	0.538757	0
0.0080	-3.69277	4.52516	1.80067	-0.0723164	0
0.0087	-8.5857	2.70088	-2.47371	2.97944	0
0.0093	-19.5717	1.77689	-7.65729	5.42012	0
0.0100	-25.0801	0.260611	-12.8468	4.50531	0
0.0107	-25.3571	-0.663374	-14.677	6.64226	0
0.0113	-33.2965	-2.17966	-15.5921	11.5236	0
0.0120	-41.5437	-3.71963	-18.6443	10.3051	0
0.0127	-39.1126	-2.79565	-21.6966	5.72746	0
0.0133	-33.912	-4.02763	-23.5268	4.50531	0
0.0140	-32.0964	-7.67619	-23.8338	5.42012	0
0.0147	-32.0964	-7.98418	-22.3106	6.03119	0
0.0153	-30.5577	-3.71963	-21.0885	6.03119	0
0.0160	-24.1569	-2.79565	-19.8664	5.42012	0
0.0167	-16.5252	-4.92792	-14.0689	5.11639	0
0.0173	-11.3245	-2.79565	-7.65729	4.81266	0
0.0180	-4.00051	3.29318	-4.605	2.36836	0
0.0187	3.63123	8.19741	-1.25162	0.538757	0
0.0193	6.67777	10.922	2.40877	0.538757	0
0.0200	13.3863	13.6702	6.07506	-0.376045	0
0.0207	24.68	17.6505	12.7877	-0.987119	0
0.0213	28.0343	21.299	19.1934	-0.987119	0
0.0220	28.342	22.223	21.0295	-2.81672	0
0.0227	34.1274	22.839	25.912	-3.12407	0
0.0233	34.4351	24.9713	31.0956	-1.29085	0
0.0240	28.0343	26.4876	26.8271	-3.12407	0
0.0247	25.6032	22.839	20.1144	-6.47955	0
0.0253	24.68	19.1668	21.6376	-5.26102	0
0.0260	18.8639	17.3425	24.6899	-2.513	0
0.0267	12.1554	13.9782	20.7225	-1.90192	0
0.0273	5.13911	8.78971	12.7877	-2.20927	0
0.0280	-3.38504	6.96543	6.68315	-2.20927	0
0.0287	-10.4321	5.73345	2.71577	0.235028	0
0.0293	-16.5252	-0.355379	-4.3039	3.89424	0
0.0300	-24.1569	-4.92792	-12.2387	3.28678	0
0.0307	-28.7421	-4.92792	-14.677	1.7609	0
0.0313	-32.0964	-7.36819	-15.8991	5.42012	0
0.0320	-36.6508	-11.3484	-20.1734	7.86441	0
0.0327	-36.9585	-11.3484	-24.1408	6.03119	0
0.0333	-32.9888	-11.0404	-26.5791	7.25334	0
0.0340	-29.6345	-12.8647	-27.4942	9.08294	0
0.0347	-26.8957	-12.2724	-26.278	7.55707	0
0.0353	-24.1569	-10.4244	-24.4419	6.33853	0
0.0360	-22.3105	-11.0404	-25.357	6.03119	0
0.0367	-14.0941	-9.80846	-25.357	5.11639	0
0.0373	0.553916	-6.1599	-23.5268	5.42012	0
0.0380	8.49338	-2.79565	-19.8664	4.81266	0
0.0387	11.5399	0.544914	-11.9317	0.538757	0
0.0393	20.0948	3.90917	-2.47371	-1.29085	0
0.0400	28.9575	7.27342	1.19258	-0.376045	0
0.0407	31.3886	10.922	3.63087	-2.81672	0
0.0413	34.1274	12.7699	10.0424	-4.95368	0
0.0420	39.9435	11.846	15.533	-4.3426	0
0.0427	41.1437	12.7699	16.4481	-4.64995	0
0.0433	36.897	10.922	17.3632	-5.56475	0
0.0440	32.6195	6.34944	16.147	-4.64995	0
0.0447	29.8499	7.27342	14.0098	-4.03887	0
0.0453	26.1879	8.19741	13.7028	-4.03887	0
0.0460	22.8337	3.29318	10.0424	-2.20927	0
0.0467	17.9715	0.544914	2.10767	0.842486	0
0.0473	6.9855	0.852909	-3.08181	2.67571	0
0.0480	-5.23143	-4.33562	-6.4411	1.7609	0
0.0487	-11.3245	-11.3484	-14.984	-2.20927	0
0.0493	-14.9865	-16.537	-23.5268	-3.12407	0
0.0500	-20.8026	-21.1095	-25.971	1.45356	0
0.0507	-27.8189	-23.5498	-28.7163	3.89424	0
0.0513	-34.2197	-25.6821	-34.5139	2.67571	0
0.0520	-38.8049	-27.53	-38.1743	3.89424	0
0.0527	-39.7281	-25.0898	-37.5662	4.50531	0
0.0533	-39.4204	-21.1095	-35.429	2.06463	0
0.0540	-39.4204	-21.1095	-32.9907	0.842486	0
0.0547	-37.574	-22.3415	-29.3244	2.36836	0
0.0553	-33.2965	-20.1855	-25.664	3.28678	0
0.0560	-26.8957	-17.4373	-24.1408	3.28678	0
0.0567	-17.7561	-14.997	-22.0036	2.97944	0
0.0573	-7.97024	-11.9644	-15.5921	1.45356	0
0.0580	-0.646236	-6.1599	-8.27129	0.538757	0
0.0587	6.0623	-0.355379	-0.944615	-1.29085	0
0.0593	11.5399	2.70088	7.29125	-3.12407	0
0.0600	14.925	3.29318	12.1796	-3.12407	0
0.0607	20.7103	3.60117	12.4807	-3.73514	0
0.0613	28.342	3.60117	14.6179	-6.47955	0
0.0620	32.004	4.52516	19.5004	-7.09063	0
0.0627	31.6963	4.52516	22.8597	-7.09063	0
0.0633	31.0809	4.52516	23.4678	-8.00543	0
0.0640	29.2652	5.44914	24.0759	-8.00543	0
0.0647	25.6032	5.44914	24.3829	-8.31277	0
0.0653	23.1414	3.60117	23.7748	-9.22758	0
0.0660	19.4794	1.77689	22.2457	-7.7017	0
0.0667	10.6475	-2.17966	17.3632	-6.7869	0
0.0673	0.276958	-7.67619	9.12735	-8.00543	0
0.0680	-5.84689	-9.80846	3.32977	-7.39435	0
0.0687	-11.94	-11.9644	-0.637615	-4.95368	0
0.0693	-21.1104	-16.537	-5.526	-4.95368	0
0.0700	-24.1569	-18.3612	-9.18639	-4.03887	0
0.0707	-22.0028	-16.537	-8.57238	0.235028	0
0.0713	-27.8189	-16.229	-8.87938	1.14983	0
0.0720	-36.9585	-17.153	-12.2387	-1.29085	0
0.0727	-36.0661	-20.1855	-15.8991	-1.29085	0
0.0733	-29.6345	-24.7818	-18.3433	1.14983	0
0.0740	-28.4344	-24.7818	-20.7815	2.67571	0
0.0747	-26.8957	-21.1095	-23.2257	2.67571	0
0.0753	-22.0028	-18.0533	-22.9187	0.538757	0
0.0760	-17.1406	-14.4047	-19.8664	-2.20927	0
0.0767	-9.50889	-9.52416	-18.3433	-1.59819	0
0.0773	0.861647	-7.08389	-17.4223	-1.90192	0
0.0780	7.87792	-4.02763	-11.6247	-5.26102	0
0.0787	13.3863	0.852909	-5.219	-7.7017	0
0.0793	19.7871	3.90917	-3.08181	-7.09063	0
0.0800	26.8034	6.65743	1.80067	-8.00543	0
0.0807	34.4351	10.3297	9.73544	-9.83865	0
0.0813	36.897	12.462	9.12735	-11.3645	0
0.0820	34.1274	14.5942	6.37615	-12.5831	0
0.0827	34.4351	17.9585	11.8726	-13.1941	0
0.0833	36.2815	18.8588	17.3632	-13.1941	0
0.0840	32.6195	19.1668	16.147	-14.1089	0
0.0847	27.7266	22.223	15.533	-13.1941	0
0.0853	25.6032	23.147	17.3632	-13.1941	0
0.0860	22.5259	18.8588	19.8074	-13.4979	0
0.0867	13.694	16.4185	20.7225	-9.5313	0
0.0873	-0.0307731	15.8262	17.3632	-5.86848	0
0.0880	-11.3245	10.922	12.1796	-7.7017	0
0.0887	-16.5252	6.34944	9.12735	-8.31277	0
0.0893	-23.5414	4.83315	2.71577	-5.56475	0
0.0900	-33.2965	0.544914	-6.4411	-4.3426	0
0.0907	-37.574	-6.4679	-11.3236	-3.12407	0
0.0913	-40.0051	-8.29218	-14.984	-0.376045	0
0.0920	-42.4669	-5.85191	-19.8664	0.235028	0
0.0927	-40.3128	-6.1599	-21.3896	1.45356	0
0.0933	-37.574	-7.67619	-22.0036	2.67571	0
0.0940	-36.0661	-5.54391	-22.0036	1.45356	0
0.0947	-31.1732	-0.0473839	-18.6443	2.06463	0
0.0953	-27.2034	1.77689	-15.8991	3.59051	0
0.0960	-25.6648	0.852909	-16.5072	0.235028	0
0.0967	-16.8329	4.52516	-15.8991	-2.20927	0
0.0973	-3.38504	9.0977	-14.0689	0.538757	0
0.0980	4.83138	10.0217	-12.8468	-1.29085	0
0.0987	10.6475	11.23	-7.96429	-4.3426	0
0.0993	16.4328	15.2102	-0.944615	-2.20927	0
0.1000	21.9412	17.0345	2.71577	-2.20927	0
0.1007	29.2652	19.4748	4.85296	-5.86848	0
0.1013	34.4351	22.839	9.73544	-5.86848	0
0.1020	35.666	21.607	13.7028	-5.26102	0
0.1027	37.7894	19.4748	14.9249	-6.7869	0
0.1033	40.559	20.3988	16.4481	-6.17582	0
0.1040	37.7894	20.0908	20.1144	-4.95368	0
0.1047	32.004	19.4748	20.1144	-5.86848	0
0.1053	28.342	19.1668	17.3632	-4.95368	0
0.1060	24.68	17.6505	16.4481	-1.59819	0
0.1067	16.1251	17.3425	16.147	-0.0723164	0
0.1073	4.52365	16.1105	12.7877	1.45356	0
0.1080	-3.10809	10.922	7.29125	2.06463	0
0.1087	-7.04704	6.04144	0.578577	0.538757	0
0.1093	-12.5554	2.08489	-5.526	-0.987119	0
0.1100	-18.6485	-0.971369	-10.1015	0.235028	0
0.1107	-23.2337	-3.41164	-13.7619	2.97944	0
0.1113	-29.0191	-6.1599	-19.2583	6.03119	0
0.1120	-31.1732	-8.29218	-25.664	5.42012	0
0.1127	-25.9725	-6.4679	-31.1605	2.36836	0
0.1133	-22.926	-6.77589	-31.4616	1.7609	0
0.1140	-21.6951	-9.21616	-26.5791	3.28678	0
0.1147	-15.602	-6.4679	-20.4745	4.20158	0
0.1153	-7.66251	-1.58736	-15.5921	4.50531	0
0.1160	-1.56943	-0.355379	-10.1015	4.20158	0
0.1167	3.93896	1.77689	-2.77481	2.36836	0
0.1173	10.6475	4.83315	3.63087	2.06463	0
0.1180	18.8639	6.34944	6.37615	1.7609	0
0.1187	25.911	8.78971	10.6505	1.14983	0
0.1193	26.8034	12.7699	19.1934	1.45356	0
0.1200	28.9575	15.2102	24.6899	0.538757	0
0.1207	37.2047	13.9782	23.7748	-1.59819	0
0.1213	42.3746	14.2862	25.605	-2.20927	0
0.1220	39.6358	16.1105	30.1805	-2.20927	0
0.1227	36.2815	14.5942	31.0956	-3.4278	0
0.1233	36.2815	10.6377	30.1805	-3.4278	0
0.1240	34.7429	11.538	32.0107	-3.12407	0
0.1247	28.0343	12.462	32.9317	-4.3426	0
0.1253	22.249	7.88941	30.4875	-5.86848	0
0.1260	20.4026	3.29318	27.4352	-4.95368	0
0.1267	13.694	1.4689	23.7748	-1.90192	0
0.1273	3.3235	-1.58736	19.1934	0.538757	0
0.1280	-2.80035	-4.61993	14.0098	0.538757	0
0.1287	-10.4321	-7.08389	10.9575	-0.376045	0
0.1293	-20.4949	-10.4244	7.29125	1.14983	0
0.1300	-23.5414	-12.5567	1.80067	3.89424	0
0.1307	-26.8957	-12.8647	-0.944615	5.42012	0
0.1313	-37.574	-13.1727	-2.47371	6.03119	0
0.1320	-40.3128	-13.4807	-5.526	5.11639	0
0.1327	-35.1429	-13.7887	-8.27129	3.28678	0
0.1333	-35.4506	-15.613	-9.49339	2.36836	0
0.1340	-32.4041	-15.921	-11.9317	2.36836	0
0.1347	-23.2337	-15.305	-14.3759	2.36836	0
0.1353	-19.8794	-13.7887	-14.677	1.7609	0
0.1360	-14.6788	-12.2724	-13.4608	0.538757	0
0.1367	-1.2617	-10.7324	-10.7096	0.842486	0
0.1373	6.9855	-8.90817	-8.27129	2.36836	0
0.1380	10.6475	-6.4679	-8.87938	1.45356	0
0.1387	19.7871	-4.61993	-7.65729	-0.0723164	0
0.1393	27.1111	-0.0473839	-3.08181	0.538757	0
0.1400	32.9272	3.90917	1.80067	-0.376045	0
0.1407	42.9901	4.21716	3.63087	-4.03887	0
0.1413	47.883	4.21716	4.54596	-5.56475	0
0.1420	46.3443	6.34944	8.21225	-3.12407	0
0.1427	47.883	8.48171	14.3109	-1.29085	0
0.1433	46.3443	10.6377	18.8923	-2.513	0
0.1440	39.6358	13.0779	21.0295	-4.95368	0
0.1447	38.4049	13.6702	21.0295	-4.64995	0
0.1453	40.2512	10.3297	17.3632	-3.12407	0
0.1460	34.4351	6.96543	14.6179	-2.20927	0
0.1467	24.3723	5.44914	12.4807	-0.376045	0
0.1473	14.6172	4.52516	6.37615	2.36836	0
0.1480	5.44684	3.60117	-1.85971	2.67571	0
0.1487	-1.87716	3.29318	-9.18639	2.06463	0
0.1493	-9.81663	4.21716	-17.1212	2.36836	0
0.1500	-19.264	2.70088	-23.5268	3.89424	0
0.1507	-25.9725	-0.0473839	-26.5791	6.03119	0
0.1513	-29.9422	-1.27936	-28.4093	8.77921	0
0.1520	-32.9888	-2.79565	-24.7489	11.831	0
0.1527	-34.2197	-4.92792	-16.8142	12.442	0
0.1533	-34.2197	-3.71963	-14.3759	9.08294	0
0.1540	-32.6811	-1.27936	-14.984	7.55707	0
0.1547	-29.0191	-0.355379	-10.4085	9.69402	0
0.1553	-26.8957	1.4689	-3.9969	10.6088	0
0.1560	-24.4646	4.52516	-1.25162	8.77921	0
0.1567	-16.8329	8.19741	-0.0295192	7.86441	0
0.1573	-4.61597	12.154	1.80067	4.81266	0
0.1580	5.13911	13.6702	6.99015	-0.0723164	0
0.1587	10.3398	15.5182	13.7028	0.538757	0
0.1593	16.1251	17.6505	15.533	2.67571	0
0.1600	24.0646	19.1668	16.7551	0.842486	0
0.1607	29.2652	22.531	21.0295	-0.376045	0
0.1613	31.0809	25.8953	21.3306	0.235028	0
0.1620	33.8197	24.3553	17.0621	-1.29085	0
0.1627	35.666	23.455	15.226	-3.12407	0
0.1633	33.8197	25.2793	16.4481	-3.73514	0
0.1640	31.6963	22.839	17.3632	-5.26102	0
0.1647	27.1111	19.7828	16.7551	-4.64995	0
0.1653	18.8639	20.0908	12.4807	-1.90192	0
0.1660	14.0018	17.9585	9.12735	-0.376045	0
0.1667	10.6475	13.9782	11.8726	1.14983	0
0.1673	-0.338504	12.7699	10.6505	1.14983	0
0.1680	-12.5554	8.19741	-0.0295192	-2.20927	0
0.1687	-17.7561	1.4689	-9.79448	-1.59819	0
0.1693	-22.926	1.77689	-14.0689	1.14983	0
0.1700	-31.4809	2.08489	-19.5594	0.538757	0
0.1707	-37.574	-3.10364	-25.664	0.235028	0
0.1713	-41.236	-4.92792	-30.2454	1.7609	0
0.1720	-42.7746	-0.971369	-34.8209	1.45356	0
0.1727	-40.9283	-0.355379	-36.3441	3.59051	0
0.1733	-41.8514	-2.79565	-34.5139	6.33853	0
0.1740	-44.2825	-2.79565	-35.1279	3.59051	0
0.1747	-40.6205	-0.663374	-36.3441	2.36836	0
0.1753	-33.2965	0.852909	-31.4616	3.89424	0
0.1760	-28.4344	0.852909	-24.1408	2.36836	0
0.1767	-21.1104	-0.0473839	-19.5594	1.45356	0
0.1773	-11.0168	0.544914	-15.8991	2.36836	0
0.1780	-3.10809	2.39288	-11.9317	0.235028	0
0.1787	4.21592	5.14115	-6.4411	0.842486	0
0.1793	9.72431	8.48171	-0.637615	3.28678	0
0.1800	11.5399	10.6377	1.49367	-1.90192	0
0.1807	17.0483	11.846	2.71577	-7.39435	0
0.1813	26.1879	14.5942	9.12735	-4.95368	0
0.1820	29.8499	15.2102	14.9249	-3.12407	0
0.1827	27.1111	12.154	16.147	-4.64995	0
0.1833	26.1879	11.23	17.9772	-5.56475	0
0.1840	26.8034	12.7699	22.5527	-5.26102	0
0.1847	23.4491	10.922	23.1608	-4.03887	0
0.1853	18.8639	8.19741	21.6376	-3.73514	0
0.1860	14.3095	6.34944	23.4678	-4.95368	0
0.1867	5.44684	2.08489	25.605	-3.4278	0
0.1873	-4.9237	-2.17966	20.7225	1.14983	0
0.1880	-10.709	-4.33562	12.4807	2.67571	0
0.1887	-15.602	-7.36819	7.29125	2.67571	0
0.1893	-21.4181	-10.1165	3.63087	4.50531	0
0.1900	-22.926	-11.3484	-0.637615	6.03119	0
0.1907	-26.8957	-12.8647	-0.637615	7.86441	0
0.1913	-37.8817	-13.4807	0.277481	9.69402	0
0.1920	-42.4669	-14.0967	-7.35619	7.86441	0
0.1927	-34.5274	-17.4373	-15.291	7.55707	0
0.1933	-30.25	-20.1855	-16.2061	9.69402	0
0.1940	-32.0964	-17.4373	-16.8142	7.25334	0
0.1947	-29.0191	-14.997	-19.2583	3.28678	0
0.1953	-23.2337	-15.305	-18.6443	4.20158	0
0.1960	-17.7561	-11.9644	-17.1212	6.03119	0
0.1967	-7.97024	-5.23592	-15.5921	2.97944	0
0.1973	3.3235	-1.27936	-11.9317	-0.0723164	0
0.1980	9.10884	-1.58736	-7.35619	-0.987119	0
0.1987	13.694	-0.355379	-4.605	0.235028	0
0.1993	20.4026	2.70088	-1.85971	2.67571	0
0.2000	27.1111	3.90917	0.885577	1.45356	0
0.2007	33.8197	3.90917	3.93787	-3.12407	0
0.2013	38.4049	6.65743	8.21225	-4.03887	0
0.2020	38.7126	10.0217	13.7028	-2.20927	0
0.2027	38.4049	10.6377	19.5004	-1.29085	0
0.2033	36.2815	11.23	21.9446	-0.376045	0
0.2040	29.8499	11.538	19.8074	-2.81672	0
0.2047	25.6032	7.27342	19.5004	-6.17582	0
0.2053	25.6032	3.00888	22.5527	-4.3426	0
0.2060	19.4794	3.00888	21.0295	-3.73514	0
0.2067	7.60096	3.29318	15.226	-6.47955	0
0.2073	-0.338504	2.70088	12.7877	-4.95368	0
0.2080	-5.84689	3.29318	11.5656	-1.29085	0
0.2087	-14.371	0.544914	5.15996	-2.20927	0
0.2093	-22.6182	-7.08389	-0.0295192	-1.29085	0
0.2100	-25.9725	-11.3484	0.578577	-0.0723164	0
0.2107	-27.2034	-10.7324	-0.0295192	-0.0723164	0
0.2113	-31.4809	-11.6564	-5.526	2.97944	0
0.2120	-35.1429	-13.4807	-7.65729	4.81266	0
0.2127	-34.2197	-12.8647	-6.4411	1.45356	0
0.2133	-33.2965	-14.0967	-9.18639	2.06463	0
0.2140	-31.4809	-16.537	-12.8468	4.20158	0
0.2147	-25.0801	-13.7887	-11.9317	2.97944	0
0.2153	-20.4949	-10.1165	-10.1015	3.89424	0
0.2160	-20.4949	-8.90817	-11.6247	5.11639	0
0.2167	-14.0941	-5.85191	-10.1015	0.842486	0
0.2173	-2.49262	-1.89535	-3.6899	-0.376045	0
0.2180	5.13911	-1.27936	1.19258	0.842486	0
0.2187	10.032	1.77689	4.54596	-4.03887	0
0.2193	16.1251	7.27342	9.12735	-8.6165	0
0.2200	21.3258	7.58142	12.4807	-6.17582	0
0.2207	26.8034	7.58142	11.8726	-5.56475	0
0.2213	29.573	11.23	11.5656	-8.00543	0
0.2220	28.0343	12.154	12.7877	-8.31277	0
0.2227	29.2652	9.0977	12.1796	-7.09063	0
0.2233	32.004	8.48171	9.42844	-6.7869	0
0.2240	28.9575	9.71369	8.21225	-5.56475	0
0.2247	23.4491	9.0977	7.90525	-4.64995	0
0.2253	20.0948	5.44914	6.37615	-4.64995	0
0.2260	14.3095	2.08489	3.32977	-4.03887	0
0.2267	3.3235	1.77689	-0.637615	-2.513	0
0.2273	-6.46236	0.544914	-2.47371	-1.29085	0
0.2280	-13.7864	-3.71963	-3.6899	-2.20927	0
0.2287	-18.9562	-7.67619	-11.6247	-3.12407	0
0.2293	-22.0028	-9.52416	-20.7815	-1.29085	0
0.2300	-26.8957	-11.9644	-21.6966	0.538757	0
0.2307	-36.0661	-14.4047	-20.4745	-0.987119	0
0.2313	-43.0824	-14.997	-25.357	-0.68339	0
0.2320	-42.4669	-14.7127	-28.1082	0.842486	0
0.2327	-40.3128	-14.7127	-25.971	0.538757	0
0.2333	-40.0051	-15.921	-24.7489	1.14983	0
0.2340	-37.2663	-15.613	-21.6966	1.7609	0
0.2347	-32.9888	-13.4807	-17.7293	-0.376045	0
0.2353	-30.8654	-11.6564	-17.4223	-0.68339	0
0.2360	-25.6648	-8.60017	-16.8142	1.45356	0
0.2367	-15.2942	-5.23592	-11.9317	-0.376045	0
0.2373	-6.77009	-3.71963	-7.04919	-4.03887	0
0.2380	2.70803	-3.41164	-3.6899	-4.95368	0
0.2387	14.0018	-1.89535	0.885577	-4.3426	0
0.2393	18.8639	0.852909	3.63087	-4.03887	0
0.2400	22.5259	3.60117	1.49367	-5.86848	0
0.2407	32.9272	5.44914	-0.944615	-11.0572	0
0.2413	40.2512	7.27342	-1.55862	-11.972	0
0.2420	38.7126	10.0217	-1.85971	-7.7017	0
0.2427	39.328	11.846	-0.336519	-8.31277	0
0.2433	42.6823	13.0779	3.93787	-11.3645	0
0.2440	40.8667	13.3622	9.73544	-9.22758	0
0.2447	34.4351	11.23	12.7877	-7.7017	0
0.2453	26.8034	8.48171	10.9575	-11.0572	0
0.2460	17.0483	6.65743	9.12735	-11.6683	0
0.2467	6.9855	3.60117	8.21225	-8.6165	0
0.2473	-2.18489	0.544914	3.93787	-8.00543	0
0.2480	-9.50889	-0.663374	-4.3039	-7.09063	0
0.2487	-16.8329	-3.71963	-9.79448	-4.03887	0
0.2493	-24.4646	-7.98418	-12.8468	-4.03887	0
0.2500	-29.3268	-10.1165	-15.291	-3.73514	0
0.2507	-31.4809	-14.4047	-13.1538	1.14983	0
0.2513	-36.9585	-18.9772	-10.1015	3.89424	0
0.2520	-41.5437	-18.6692	-9.79448	1.14983	0
0.2527	-36.6508	-17.7453	-8.27129	0.235028	0
0.2533	-29.9422	-19.5932	-4.3039	2.06463	0
0.2540	-27.5112	-19.2852	-0.637615	1.14983	0
0.2547	-23.5414	-17.4373	5.46106	-0.376045	0
0.2553	-18.6485	-16.537	9.73544	-0.68339	0
0.2560	-12.2477	-13.1727	8.82035	-1.90192	0
0.2567	-1.2617	-9.52416	11.8726	-2.513	0
0.2573	8.80111	-8.90817	21.6376	-2.81672	0
0.2580	16.1251	-6.4679	26.5201	-4.95368	0
0.2587	23.4491	-0.663374	26.2131	-6.17582	0
0.2593	29.2652	2.70088	29.8794	-4.3426	0
0.2600	33.5119	4.52516	34.4548	-4.3426	0
0.2607	39.9435	8.19741	32.9317	-6.7869	0
0.2613	43.6055	10.0217	28.6573	-7.39435	0
0.2620	42.6823	10.6377	27.7422	-5.86848	0
0.2627	43.9132	13.0779	29.8794	-2.81672	0
0.2633	42.3746	15.5182	28.3503	-1.29085	0
0.2640	35.3583	14.5942	21.3306	-4.3426	0
0.2647	31.6963	12.462	14.9249	-6.7869	0
0.2653	29.2652	10.6377	11.5656	-4.64995	0
0.2660	20.7103	9.0977	8.82035	-2.513	0
0.2667	10.3398	6.04144	5.15996	-2.513	0
0.2673	2.09257	0.852909	-1.55862	-1.59819	0
0.2680	-4.9237	-1.89535	-9.18639	-0.0723164	0
0.2687	-11.6322	-3.41164	-13.7619	1.14983	0
0.2693	-19.264	-8.29218	-16.5072	3.28678	0
0.2700	-26.588	-12.8647	-22.0036	5.11639	0
0.2707	-29.6345	-12.8647	-26.8861	4.50531	0
0.2713	-32.4041	-13.4807	-26.5791	4.81266	0
0.2720	-34.8352	-16.537	-25.664	6.33853	0
0.2727	-35.4506	-16.845	-26.5791	6.94599	0
0.2733	-36.9585	-14.4047	-25.664	6.03119	0
0.2740	-34.2197	-13.1727	-21.6966	7.25334	0
0.2747	-24.7724	-11.6564	-15.291	9.39029	0
0.2753	-21.6951	-7.67619	-12.2387	8.77921	0
0.2760	-22.6182	-5.23592	-13.1538	6.94599	0
0.2767	-11.0168	-2.79565	-11.9317	5.11639	0
0.2773	3.3235	0.544914	-6.1341	3.28678	0
0.2780	8.80111	2.70088	-1.25162	3.59051	0
0.2787	15.5097	3.90917	3.63087	3.89424	0
0.2793	24.3723	7.27342	9.12735	2.36836	0
0.2800	27.1111	9.71369	11.2586	2.06463	0
0.2807	32.004	11.538	15.226	1.7609	0
0.2813	39.0203	15.5182	21.9446	-0.376045	0
0.2820	38.0971	17.0345	22.8597	-0.376045	0
0.2827	36.5892	16.1105	22.2457	1.7609	0
0.2833	39.9435	18.5508	27.1282	2.67571	0
0.2840	36.897	19.1668	29.2654	1.45356	0
0.2847	26.8034	13.9782	26.8271	0.842486	0
0.2853	23.1414	9.0977	25.605	1.7609	0
0.2860	22.249	6.34944	23.4678	3.59051	0
0.2867	11.8477	1.77689	20.4155	5.72746	0
0.2873	-4.30824	0.260611	19.5004	6.33853	0
0.2880	-13.1709	-0.971369	15.533	5.42012	0
0.2887	-16.5252	-6.4679	8.21225	5.72746	0
0.2893	-22.3105	-9.80846	2.71577	7.25334	0
0.2900	-29.3268	-9.21616	-0.944615	7.86441	0
0.2907	-33.912	-11.0404	-5.8271	7.55707	0
0.2913	-38.8049	-12.8647	-10.1015	8.16814	0
0.2920	-42.4669	-11.9644	-12.2387	8.77921	0
0.2927	-40.6205	-12.2724	-13.7619	8.16814	0
0.2933	-37.8817	-13.7887	-16.5072	9.69402	0
0.2940	-35.7584	-11.3484	-18.0363	10.9162	0
0.2947	-30.25	-8.29218	-17.4223	8.47187	0
0.2953	-24.4646	-8.29218	-17.4223	5.42012	0
0.2960	-17.1406	-6.4679	-16.5072	3.59051	0
0.2967	-7.97024	-2.79565	-11.6247	2.36836	0
0.2973	-1.2617	-0.0473839	-7.35619	2.36836	0
0.2980	6.0623	3.90917	-5.219	2.97944	0
0.2987	14.925	8.48171	2.71577	1.7609	0
0.2993	17.9715	10.6377	10.6505	0.538757	0
0.3000	20.7103	11.538	10.0424	-1.29085	0
0.3007	31.0809	13.6702	9.12735	-4.03887	0
0.3013	37.2047	14.5942	12.7877	-7.09063	0
0.3020	34.7429	15.5182	11.8726	-7.7017	0
0.3027	34.7429	16.7265	6.37615	-7.09063	0
0.3033	33.8197	17.3425	3.63087	-6.17582	0
0.3040	27.1111	16.4185	0.277481	-6.47955	0
0.3047	23.4491	14.2862	-2.47371	-6.7869	0
0.3053	20.4026	10.922	-2.16671	-6.17582	0
0.3060	12.1554	7.27342	-5.8271	-5.56475	0
0.3067	3.63123	3.90917	-13.4608	-6.17582	0
0.3073	-4.61597	1.4689	-16.5072	-5.86848	0
0.3080	-13.1709	-1.89535	-16.5072	-2.81672	0
0.3087	-19.264	-6.1599	-17.1212	0.538757	0
0.3093	-25.3571	-9.52416	-16.8142	-0.0723164	0
0.3100	-31.1732	-10.7324	-17.1212	-0.987119	0
0.3107	-32.9888	-11.3484	-18.9513	0.538757	0
0.3113	-37.8817	-12.8647	-18.6443	1.45356	0
0.3120	-44.5903	-12.8647	-18.6443	0.842486	0
0.3127	-41.236	-13.1727	-22.0036	-0.376045	0
0.3133	-33.912	-15.613	-23.8338	-1.90192	0
0.3140	-31.7886	-16.845	-23.2257	-4.03887	0
0.3147	-28.4344	-14.997	-23.2257	-3.73514	0
0.3153	-21.4181	-11.9644	-21.0885	-1.29085	0
0.3160	-14.6788	-7.67619	-13.7619	-0.68339	0
0.3167	-5.84689	-3.10364	-6.1341	-3.12407	0
0.3173	5.13911	-0.971369	-0.0295192	-5.86848	0
0.3180	12.4631	1.77689	4.24487	-6.47955	0
0.3187	19.1717	6.65743	7.29125	-5.56475	0
0.3193	26.8034	8.78971	9.42844	-5.86848	0
0.3200	32.6195	10.0217	10.9575	-8.92023	0
0.3207	37.2047	12.7699	13.3958	-11.3645	0
0.3213	39.6358	14.2862	15.84	-11.3645	0
0.3220	40.8667	15.5182	15.84	-12.2793	0
0.3227	41.4514	17.3425	16.147	-13.1941	0
0.3233	38.0971	16.7265	17.9772	-13.1941	0
0.3240	29.2652	14.2862	14.6179	-13.1941	0
0.3247	23.7568	12.154	7.29125	-12.2793	0
0.3253	21.6335	10.0217	3.32977	-10.1424	0
0.3260	15.2019	8.48171	1.19258	-10.4461	0
0.3267	4.52365	7.27342	-3.6899	-11.972	0
0.3273	-4.00051	3.29318	-8.27129	-10.4461	0
0.3280	-11.3245	-0.0473839	-11.9317	-7.7017	0
0.3287	-19.264	-1.89535	-13.7619	-8.00543	0
0.3293	-25.0801	-5.54391	-16.5072	-8.6165	0
0.3300	-30.8654	-7.98418	-20.1734	-6.7869	0
0.3307	-38.8049	-6.4679	-21.6966	-3.73514	0
0.3313	-42.7746	-6.77589	-22.0036	-2.20927	0
0.3320	-40.6205	-7.67619	-24.4419	-3.4278	0
0.3327	-39.7281	-6.77589	-24.4419	-4.03887	0
0.3333	-41.8514	-10.1165	-21.6966	-2.20927	0
0.3340	-36.9585	-14.4047	-23.2257	-1.59819	0
0.3347	-27.8189	-11.3484	-21.0885	-2.20927	0
0.3353	-25.6648	-5.54391	-10.7096	-1.29085	0
0.3360	-22.0028	-4.33562	-7.65729	-1.29085	0
0.3367	-9.50889	-2.17966	-10.4085	-4.64995	0
0.3373	-0.0307731	2.70088	-6.4411	-6.7869	0
0.3380	4.52365	5.14115	-1.55862	-6.17582	0
0.3387	14.3095	5.73345	-1.55862	-5.56475	0
0.3393	23.4491	8.48171	1.49367	-5.26102	0
0.3400	25.911	10.922	5.76806	-4.95368	0
0.3407	31.3886	11.23	7.29125	-7.39435	0
0.3413	35.666	12.7699	8.21225	-10.4461	0
0.3420	32.004	16.1105	8.21225	-10.4461	0
0.3427	30.7731	17.0345	8.21225	-8.92023	0
0.3433	32.9272	13.9782	8.21225	-8.31277	0
0.3440	27.4189	11.846	3.63087	-6.7869	0
0.3447	19.1717	11.23	-3.38881	-6.7869	0
0.3453	15.2019	7.58142	-8.57238	-8.00543	0
0.3460	9.10884	2.70088	-11.3236	-5.26102	0
0.3467	0.553916	2.08489	-10.4085	-1.90192	0
0.3473	-7.04704	1.4689	-9.18639	-2.513	0
0.3480	-16.8329	-3.71963	-13.4608	-3.4278	0
0.3487	-22.926	-9.21616	-20.1734	-2.20927	0
0.3493	-25.0801	-11.0404	-22.0036	-1.29085	0
0.3500	-30.25	-12.8647	-20.1734	1.45356	0
0.3507	-35.1429	-14.0967	-19.2583	3.59051	0
0.3513	-34.8352	-15.613	-19.8664	2.06463	0
0.3520	-34.2197	-16.845	-22.0036	3.59051	0
0.3527	-35.1429	-14.4047	-22.6117	6.64226	0
0.3533	-33.2965	-10.7324	-22.0036	4.20158	0
0.3540	-30.5577	-10.7324	-21.0885	1.45356	0
0.3547	-29.0191	-9.52416	-17.4223	4.81266	0
0.3553	-25.9725	-5.54391	-11.9317	5.42012	0
0.3560	-16.8329	-3.71963	-7.35619	2.06463	0
0.3567	-4.00051	-1.27936	-1.25162	1.45356	0
0.3573	2.09257	2.70088	5.46106	1.45356	0
0.3580	4.21592	4.52516	10.3435	-0.376045	0
0.3587	13.0786	5.73345	16.7551	-0.376045	0
0.3593	20.7103	8.19741	21.6376	0.842486	0
0.3600	21.9412	8.78971	21.0295	0.538757	0
0.3607	27.1111	7.27342	21.9446	-1.29085	0
0.3613	33.235	5.44914	24.9969	-2.20927	0
0.3620	32.3118	3.60117	24.0759	-2.20927	0
0.3627	31.3886	3.60117	23.4678	-1.90192	0
0.3633	32.9272	4.83315	25.605	-1.59819	0
0.3640	29.8499	5.14115	24.9969	-2.20927	0
0.3647	23.4491	5.44914	22.2457	-3.4278	0
0.3653	17.6638	5.44914	20.4155	-3.73514	0
0.3660	10.6475	3.29318	16.7551	-1.59819	0
0.3667	2.70803	1.4689	11.5656	1.45356	0
0.3673	-3.69277	0.852909	7.29125	0.842486	0
0.3680	-9.50889	-1.89535	2.10767	-0.0723164	0
0.3687	-18.6485	-6.4679	-3.6899	3.28678	0
0.3693	-28.4344	-8.29218	-8.27129	6.94599	0
0.3700	-31.1732	-6.4679	-11.9317	5.42012	0
0.3707	-31.7886	-6.4679	-13.1538	4.50531	0
0.3713	-38.1894	-9.52416	-11.0166	6.64226	0
0.3720	-39.7281	-11.6564	-11.9317	6.94599	0
0.3727	-32.4041	-10.4244	-17.4223	4.50531	0
0.3733	-28.7421	-10.7324	-20.7815	1.45356	0
0.3740	-28.1266	-13.7887	-20.7815	1.45356	0
0.3747	-22.926	-14.997	-22.0036	4.20158	0
0.3753	-16.8329	-13.4807	-21.0885	5.11639	0
0.3760	-10.709	-10.4244	-16.5072	2.36836	0
0.3767	-1.56943	-6.4679	-14.0689	0.842486	0
0.3773	4.21592	-1.89535	-11.9317	0.235028	0
0.3780	8.80111	1.77689	-5.526	-2.81672	0
0.3787	16.4328	6.34944	1.19258	-5.86848	0
0.3793	23.7568	11.846	6.99015	-6.7869	0
0.3800	29.573	14.9022	12.7877	-6.7869	0
0.3807	33.235	16.4185	15.533	-6.7869	0
0.3813	32.3118	17.0345	14.6179	-8.00543	0
0.3820	32.3118	16.4185	15.84	-7.7017	0
0.3827	35.9738	18.5508	20.1144	-4.95368	0
0.3833	33.8197	21.607	21.3306	-3.4278	0
0.3840	27.1111	18.8588	19.1934	-5.56475	0
0.3847	24.0646	13.9782	19.1934	-6.7869	0
0.3853	21.6335	12.462	21.6376	-6.47955	0
0.3860	14.3095	10.0217	20.7225	-6.17582	0
0.3867	4.21592	6.34944	17.9772	-3.4278	0
0.3873	-4.00051	3.60117	16.4481	-0.376045	0
0.3880	-11.0168	-1.27936	14.0098	-1.59819	0
0.3887	-20.1872	-5.54391	10.0424	-2.513	0
0.3893	-28.1266	-4.92792	6.37615	-0.0723164	0
0.3900	-31.4809	-7.98418	1.80067	1.14983	0
0.3907	-33.912	-15.613	-3.08181	1.7609	0
0.3913	-37.8817	-16.537	-7.04919	4.81266	0
0.3920	-37.2663	-12.8647	-12.2387	5.11639	0
0.3927	-35.4506	-12.8647	-15.291	2.67571	0
0.3933	-37.2663	-12.2724	-12.8468	3.89424	0
0.3940	-33.2965	-9.21616	-11.6247	6.03119	0
0.3947	-24.1569	-7.67619	-12.5398	5.72746	0
0.3953	-22.3105	-4.61993	-9.18639	6.03119	0
0.3960	-19.264	-1.89535	-6.4411	6.33853	0
0.3967	-5.84689	-2.17966	-9.49339	3.28678	0
0.3973	3.63123	-0.971369	-7.65729	1.7609	0
0.3980	6.0623	4.52516	-0.0295192	3.28678	0
0.3987	15.2019	8.19741	4.54596	2.36836	0
0.3993	25.2955	11.23	6.99015	-0.987119	0
0.4000	28.6498	16.4185	9.73544	-0.68339	0
0.4007	33.8197	18.2665	11.5656	1.45356	0
0.4013	39.0203	16.4185	13.7028	-0.0723164	0
0.4020	37.2047	15.5182	15.533	-2.20927	0
0.4027	35.0506	16.7265	15.84	0.235028	0
0.4033	35.9738	15.5182	15.226	2.36836	0
0.4040	33.5119	10.6377	14.3109	1.14983	0
0.4047	27.1111	7.27342	13.3958	1.14983	0
0.4053	20.7103	8.19741	13.7028	3.28678	0
0.4060	15.2019	7.88941	13.3958	5.11639	0
0.4067	9.10884	6.04144	12.7877	7.55707	0
0.4073	-0.646236	5.14115	14.3109	10.6088	0
0.4080	-11.6322	2.70088	10.9575	9.69402	0
0.4087	-18.033	-4.02763	-0.637615	7.55707	0
0.4093	-22.0028	-8.90817	-7.35619	9.39029	0
0.4100	-28.1266	-8.60017	-6.4411	11.5236	0
0.4107	-34.2197	-8.29218	-9.79448	12.442	0
0.4113	-36.9585	-9.21616	-17.4223	14.2716	0
0.4120	-37.8817	-7.98418	-18.3433	14.2716	0
0.4127	-37.8817	-7.36819	-14.677	13.6606	0
0.4133	-34.5274	-7.98418	-16.5072	15.7975	0
0.4140	-31.4809	-5.23592	-21.0885	16.4086	0
0.4147	-29.9422	-0.971369	-17.4223	12.442	0
0.4153	-24.1569	1.1609	-13.7619	9.08294	0
0.4160	-12.5554	1.77689	-15.5921	9.99775	0
0.4167	-5.84689	3.60117	-11.9317	9.99775	0
0.4173	-3.10809	6.34944	-2.16671	6.94599	0
0.4180	8.80111	9.0977	0.885577	6.03119	0
0.4187	23.1414	12.154	4.54596	7.86441	0
0.4193	26.1879	16.4185	16.4481	9.69402	0
0.4200	27.4189	21.0147	23.4678	7.86441	0
0.4207	35.0506	21.607	22.8597	4.20158	0
0.4213	39.9435	20.0908	23.7748	3.28678	0
0.4220	39.9435	21.915	24.6899	3.28678	0
0.4227	40.8667	24.9713	24.0759	2.36836	0
0.4233	39.328	21.915	27.1282	1.45356	0
0.4240	33.8197	15.5182	28.0433	2.06463	0
0.4247	28.6498	12.154	25.298	0.842486	0
0.4253	23.1414	10.6377	25.298	-0.68339	0
0.4260	13.694	6.34944	24.3829	0.538757	0
0.4267	4.52365	1.1609	17.3632	2.67571	0
0.4273	-1.2617	-1.27936	10.6505	3.28678	0
0.4280	-8.5857	-1.89535	6.99015	4.20158	0
0.4287	-17.7561	-4.61993	1.80067	6.03119	0
0.4293	-25.0801	-9.21616	-6.4411	6.03119	0
0.4300	-28.1266	-12.2724	-12.8468	4.20158	0
0.4307	-31.7886	-11.0404	-12.8468	5.42012	0
0.4313	-37.8817	-8.90817	-11.6247	6.94599	0
0.4320	-42.1592	-9.21616	-15.5921	6.94599	0
0.4327	-39.4204	-11.6564	-22.0036	7.86441	0
0.4333	-35.1429	-13.1727	-24.1408	7.25334	0
0.4340	-32.4041	-12.8647	-22.0036	1.45356	0
0.4347	-28.1266	-11.9644	-19.8664	0.842486	0
0.4353	-20.8026	-11.0404	-18.3433	6.03119	0
0.4360	-12.8632	-8.90817	-16.5072	4.20158	0
0.4367	-5.23143	-5.23592	-13.7619	-2.513	0
0.4373	2.09257	-2.17966	-10.7096	-3.12407	0
0.4380	10.6475	0.260611	-4.605	-1.90192	0
0.4387	20.7103	4.52516	2.71577	-3.12407	0
0.4393	27.1111	7.27342	6.37615	-4.64995	0
0.4400	30.4654	8.19741	8.21225	-5.86848	0
0.4407	34.4351	10.6377	12.1796	-6.7869	0
0.4413	36.2815	10.922	14.3109	-8.92023	0
0.4420	36.5892	9.71369	15.226	-13.1941	0
0.4427	37.2047	13.0779	21.0295	-12.5831	0
0.4433	31.3886	16.4185	26.2131	-7.09063	0
0.4440	21.9412	12.7699	24.3829	-5.86848	0
0.4447	19.7871	8.19741	21.0295	-8.31277	0
0.4453	17.9715	7.58142	17.3632	-7.7017	0
0.4460	8.80111	4.21716	11.2586	-7.7017	0
0.4467	0.276958	-1.89535	7.29125	-8.31277	0
0.4473	-4.9237	-4.02763	3.63087	-5.56475	0
0.4480	-13.1709	-3.71963	-5.8271	-3.4278	0
0.4487	-21.4181	-7.08389	-11.9317	-4.64995	0
0.4493	-28.1266	-11.9644	-10.1015	-4.03887	0
0.4500	-35.1429	-13.4807	-11.0166	-1.29085	0
0.4507	-36.0661	-14.4047	-13.4608	0.235028	0
0.4513	-33.6042	-16.229	-11.6247	-0.0723164	0
0.4520	-35.1429	-14.997	-9.49339	-0.68339	0
0.4527	-36.9585	-13.7887	-11.0166	-1.59819	0
0.4533	-34.5274	-15.613	-11.0166	-1.90192	0
0.4540	-29.0191	-16.229	-10.1015	-0.0723164	0
0.4547	-21.4181	-10.1165	-10.4085	2.67571	0
0.4553	-13.1709	-3.71963	-7.96429	2.36836	0
0.4560	-6.77009	-1.89535	-4.3039	-1.29085	0
0.4567	1.47711	-1.27936	-3.6899	-2.513	0
0.4573	11.263	1.77689	-4.605	-1.29085	0
0.4580	17.6638	5.44914	-2.77481	-4.95368	0
0.4587	21.6335	6.34944	-0.0295192	-9.5313	0
0.4593	26.8034	6.34944	1.80067	-7.39435	0
0.4600	32.6195	8.78971	2.71577	-4.95368	0
0.4607	36.2815	11.846	4.54596	-6.7869	0
0.4613	37.2047	11.23	6.99015	-8.31277	0
0.4620	37.4817	10.3297	9.12735	-8.92023	0
0.4627	35.666	10.0217	10.6505	-10.7535	0
0.4633	29.8499	8.19741	10.6505	-9.5313	0
0.4640	26.1879	7.27342	10.9575	-4.64995	0
0.4647	23.1414	8.78971	14.0098	-2.513	0
0.4653	12.7708	7.27342	14.6179	-4.95368	0
0.4660	1.47711	1.4689	11.8726	-7.09063	0
0.4667	-3.38504	-1.27936	14.9249	-4.95368	0
0.4673	-9.50889	-0.971369	18.5853	-1.59819	0
0.4680	-19.5717	-4.61993	10.0424	-2.20927	0
0.4687	-22.0028	-11.0404	-4.605	-2.513	0
0.4693	-20.4949	-14.997	-10.1015	1.45356	0
0.4700	-26.8957	-16.537	-10.7096	3.28678	0
0.4707	-35.7584	-19.2852	-14.677	0.842486	0
0.4713	-36.0661	-21.4175	-17.1212	0.538757	0
0.4720	-32.4041	-21.4175	-17.4223	3.28678	0
0.4727	-32.4041	-23.5498	-20.1734	4.20158	0
0.4733	-32.4041	-24.7818	-22.6117	3.28678	0
0.4740	-27.8189	-21.1095	-20.1734	2.67571	0
0.4747	-22.3105	-15.921	-16.5072	1.14983	0
0.4753	-18.6485	-13.4807	-12.8468	-0.68339	0
0.4760	-11.0168	-9.21616	-7.35619	0.235028	0
0.4767	-0.338504	-2.79565	-0.944615	1.45356	0
0.4773	7.60096	-0.0473839	2.10767	-0.0723164	0
0.4780	14.6172	0.544914	3.02277	-1.90192	0
0.4787	22.8337	2.70088	9.12735	-1.29085	0
0.4793	25.6032	7.58142	19.1934	-1.59819	0
0.4800	27.1111	12.7699	22.2457	-4.95368	0
0.4807	35.3583	14.5942	20.1144	-8.00543	0
0.4813	40.8667	13.6702	22.8597	-7.7017	0
0.4820	36.2815	13.3622	25.912	-5.86848	0
0.4827	32.9272	15.2102	26.2131	-5.86848	0
0.4833	32.6195	14.5942	27.4352	-7.39435	0
0.4840	28.0343	9.0977	28.6573	-5.86848	0
0.4847	21.6335	5.44914	27.1282	-3.12407	0
0.4853	15.8174	5.44914	25.605	-1.29085	0
0.4860	6.67777	3.60117	21.6376	0.538757	0
0.4867	-2.49262	-0.663374	14.6179	1.45356	0
0.4873	-9.81663	-1.89535	10.3435	0.538757	0
0.4880	-15.602	-2.48765	6.99015	0.842486	0
0.4887	-19.264	-6.1599	1.80067	4.50531	0
0.4893	-24.1569	-9.21616	-1.85971	6.94599	0
0.4900	-29.6345	-9.52416	-3.9969	6.64226	0
0.4907	-30.8654	-9.80846	-4.605	8.16814	0
0.4913	-32.4041	-9.21616	-4.605	12.1347	0
0.4920	-37.2663	-8.29218	-7.65729	12.442	0
0.4927	-35.1429	-10.4244	-12.8468	9.69402	0
0.4933	-25.3571	-11.6564	-13.7619	7.86441	0
0.4940	-21.6951	-7.98418	-11.9317	7.86441	0
0.4947	-21.1104	-5.54391	-11.9317	9.39029	0
0.4953	-13.7864	-5.85191	-12.2387	9.39029	0
0.4960	-4.30824	-4.61993	-9.18639	6.33853	0
0.4967	0.861647	-0.663374	-6.1341	4.81266	0
0.4973	8.18565	3.60117	-4.605	5.42012	0
0.4980	17.356	6.34944	-2.16671	3.89424	0
0.4987	21.9412	8.78971	2.40877	1.14983	0
0.4993	25.2955	11.538	6.68315	-0.68339	0
0.5000	32.3118	12.154	10.0424	-2.20927	0
0.5007	35.0506	12.462	14.0098	-1.59819	0
0.5013	32.6195	15.5182	17.3632	-0.987119	0
0.5020	35.3583	17.9585	18.2783	-2.20927	0
0.5027	39.0203	18.2665	20.7225	-2.20927	0
0.5033	31.6963	19.7828	25.912	-0.376045	0
0.5040	23.1414	20.0908	27.4352	-1.59819	0
0.5047	23.4491	16.4185	23.7748	-2.81672	0
0.5053	23.1414	11.538	18.2783	-2.20927	0
0.5060	15.5097	6.04144	13.7028	-3.12407	0
0.5067	7.60096	1.77689	9.42844	-1.29085	0
0.5073	2.09257	0.852909	5.15996	2.36836	0
0.5080	-4.00051	-0.971369	-0.0295192	1.14983	0
0.5087	-11.6322	-5.54391	-3.9969	-1.29085	0
0.5093	-20.4949	-8.29218	-7.65729	1.14983	0
0.5100	-27.8189	-9.52416	-11.6247	2.97944	0
0.5107	-31.7886	-11.0404	-13.7619	2.67571	0
0.5113	-33.6042	-12.5567	-14.3759	3.59051	0
0.5120	-32.6811	-15.613	-15.291	4.20158	0
0.5127	-32.0964	-17.153	-15.5921	2.67571	0
0.5133	-31.4809	-15.305	-14.677	1.45356	0
0.5140	-27.2034	-14.7127	-14.0689	2.36836	0
0.5147	-20.4949	-15.613	-14.677	4.81266	0
0.5153	-18.6485	-11.9644	-13.7619	6.03119	0
0.5160	-14.6788	-6.1599	-11.9317	2.97944	0
0.5167	-3.10809	-6.4679	-13.1538	-0.68339	0
0.5173	7.87792	-8.60017	-15.8991	-0.987119	0
0.5180	13.3863	-4.92792	-16.2061	-0.376045	0
0.5187	19.7871	2.08489	-15.8991	-2.513	0
0.5193	26.4957	5.44914	-15.5921	-6.47955	0
0.5200	32.6195	7.27342	-10.4085	-8.00543	0
0.5207	38.7126	13.6702	-5.526	-5.86848	0
0.5213	39.0203	17.6505	-6.1341	-5.26102	0
0.5220	35.666	16.1105	-3.6899	-5.86848	0
0.5227	34.4351	15.5182	0.885577	-4.03887	0
0.5233	32.6195	15.5182	2.10767	-2.20927	0
0.5240	28.0343	12.154	4.85296	-4.03887	0
0.5247	23.4491	9.0977	11.2586	-5.26102	0
0.5253	17.0483	7.58142	13.0947	-2.81672	0
0.5260	5.75457	3.60117	12.7877	-1.29085	0
0.5267	-3.10809	-0.0473839	16.147	-2.20927	0
0.5273	-11.0168	-2.17966	15.533	-1.59819	0
0.5280	-22.6182	-5.54391	9.42844	0.235028	0
0.5287	-30.5577	-9.52416	5.46106	1.45356	0
0.5293	-32.0964	-13.1727	3.02277	2.67571	0
0.5300	-34.5274	-16.845	-0.944615	3.28678	0
0.5307	-39.7281	-17.4373	-2.47371	0.842486	0
0.5313	-41.8514	-15.921	-0.336519	-0.68339	0
0.5320	-41.5437	-15.613	-0.944615	1.45356	0
0.5327	-40.0051	-15.305	-6.4411	3.89424	0
0.5333	-36.9585	-13.4807	-11.6247	3.59051	0
0.5340	-33.2965	-12.8647	-12.8468	1.45356	0
0.5347	-29.0191	-13.7887	-11.0166	-0.376045	0
0.5353	-21.6951	-11.9644	-9.18639	-0.376045	0
0.5360	-10.4321	-7.98418	-8.57238	-0.376045	0
0.5367	-1.56943	-4.61993	-8.57238	-2.20927	0
0.5373	4.21592	-1.27936	-7.35619	-4.03887	0
0.5380	12.1554	2.70088	-3.9969	-5.86848	0
0.5387	22.249	4.83315	-0.944615	-6.47955	0
0.5393	26.1879	5.44914	1.49367	-6.7869	0
0.5400	28.0343	7.88941	2.71577	-7.7017	0
0.5407	35.3583	10.0217	1.19258	-9.5313	0
0.5413	39.6358	10.0217	-0.944615	-9.5313	0
0.5420	36.2815	11.846	0.277481	-9.22758	0
0.5427	34.1274	14.5942	3.63087	-10.4461	0
0.5433	32.6195	11.846	2.71577	-11.0572	0
0.5440	28.0343	8.19741	1.80067	-10.4461	0
0.5447	25.2955	8.78971	3.02277	-8.92023	0
0.5453	20.7103	7.27342	-0.0295192	-7.7017	0
0.5460	9.72431	4.52516	-4.605	-8.00543	0
0.5467	1.47711	4.83315	-4.605	-7.7017	0
0.5473	-2.18489	3.29318	-4.605	-5.56475	0
0.5480	-9.50889	-2.17966	-10.1015	-3.4278	0
0.5487	-18.033	-4.61993	-13.7619	-3.12407	0
0.5493	-24.1569	-5.23592	-15.8991	-4.64995	0
0.5500	-29.6345	-9.21616	-18.9513	-4.3426	0
0.5507	-31.7886	-11.6564	-18.3433	-0.68339	0
0.5513	-33.2965	-11.3484	-15.5921	2.36836	0
0.5520	-37.8817	-11.3484	-17.7293	1.7609	0
0.5527	-38.1894	-10.1165	-19.5594	0.538757	0
0.5533	-30.5577	-8.29218	-17.7293	-1.29085	0
0.5540	-25.0801	-10.1165	-15.5921	-3.4278	0
0.5547	-21.6951	-11.0404	-13.7619	-2.20927	0
0.5553	-15.9097	-5.23592	-9.79448	-0.0723164	0
0.5560	-6.46236	2.08489	-3.6899	-2.81672	0
0.5567	4.21592	6.04144	1.49367	-5.26102	0
0.5573	11.5399	8.19741	5.46106	-4.95368	0
0.5580	16.7406	9.4057	8.51335	-6.7869	0
0.5587	24.0646	10.922	11.8726	-8.6165	0
0.5593	30.4654	14.5942	15.226	-7.7017	0
0.5600	34.1274	19.4748	18.2783	-9.83865	0
0.5607	36.897	22.839	20.7225	-13.1941	0
0.5613	35.3583	22.839	22.2457	-11.3645	0
0.5620	31.6963	21.0147	23.7748	-9.5313	0
0.5627	31.6963	22.223	26.2131	-11.3645	0
0.5633	28.9575	24.0473	27.4352	-11.3645	0
0.5640	19.7871	18.8588	25.605	-10.1424	0
0.5647	14.925	11.538	21.0295	-10.1424	0
0.5653	12.1554	8.78971	14.6179	-10.7535	0
0.5660	4.21592	4.21716	10.0424	-10.1424	0
0.5667	-4.00051	-3.41164	9.12735	-8.31277	0
0.5673	-9.81663	-6.4679	6.68315	-8.00543	0
0.5680	-16.8329	-7.36819	1.80067	-8.00543	0
0.5687	-23.8492	-11.3484	-0.637615	-6.47955	0
0.5693	-27.8189	-14.4047	-3.08181	-4.95368	0
0.5700	-30.5577	-15.613	-6.4411	-4.3426	0
0.5707	-32.4041	-18.3612	-4.912	-4.03887	0
0.5713	-36.0661	-19.2852	-3.6899	-3.73514	0
0.5720	-36.0661	-18.3612	-10.7096	-2.513	0
0.5727	-28.7421	-17.4373	-15.291	-0.0723164	0
0.5733	-24.1569	-17.153	-14.0689	-0.376045	0
0.5740	-20.4949	-17.4373	-16.5072	-2.20927	0
0.5747	-11.94	-14.7127	-18.3433	-0.68339	0
0.5753	-6.46236	-8.60017	-13.7619	-1.59819	0
0.5760	-3.10809	-5.85191	-14.0689	-5.56475	0
0.5767	7.60096	-3.41164	-20.1734	-4.64995	0
0.5773	18.587	2.70088	-20.1734	-3.73514	0
0.5780	23.4491	6.34944	-16.5072	-6.7869	0
0.5787	27.1111	8.19741	-15.291	-7.09063	0
0.5793	30.1577	12.7699	-13.7619	-6.7869	0
0.5800	33.5119	14.5942	-12.2387	-10.1424	0
0.5807	38.4049	15.5182	-11.6247	-10.1424	0
0.5813	38.4049	20.3988	-8.27129	-7.7017	0
0.5820	33.5119	20.7067	-2.77481	-9.22758	0
0.5827	31.0809	13.6702	2.40877	-10.1424	0
0.5833	28.9575	10.6377	6.37615	-9.5313	0
0.5840	26.1879	12.154	9.12735	-9.22758	0
0.5847	22.5259	9.4057	11.8726	-6.47955	0
0.5853	13.3863	2.70088	13.0947	-4.3426	0
0.5860	3.93896	-0.663374	12.7877	-5.56475	0
0.5867	-0.338504	0.544914	13.7028	-4.03887	0
0.5873	-8.89343	-1.89535	13.7028	-0.987119	0
0.5880	-20.1872	-7.98418	7.59825	-0.68339	0
0.5887	-22.926	-10.1165	0.578577	1.7609	0
0.5893	-22.6182	-11.3484	-2.47371	5.11639	0
0.5900	-29.9422	-16.537	-8.27129	5.11639	0
0.5907	-36.9585	-19.5932	-14.677	6.03119	0
0.5913	-36.9585	-18.9772	-14.3759	7.25334	0
0.5920	-36.9585	-18.9772	-11.9317	4.50531	0
0.5927	-37.8817	-18.0533	-11.9317	3.59051	0
0.5933	-35.1429	-16.537	-11.9317	6.64226	0
0.5940	-32.6811	-17.4373	-12.5398	7.25334	0
0.5947	-30.25	-15.613	-12.8468	5.42012	0
0.5953	-21.1104	-10.7324	-9.79448	4.20158	0
0.5960	-9.20116	-6.4679	-7.35619	3.59051	0
0.5967	-4.00051	-1.58736	-6.1341	1.7609	0
0.5973	0.553916	1.77689	-3.08181	-0.376045	0
0.5980	11.5399	2.39288	0.885577	-1.29085	0
0.5987	20.0948	4.83315	7.90525	-0.376045	0
0.5993	22.5259	9.4057	16.147	-0.376045	0
0.6000	28.9575	11.23	17.6702	-0.987119	0
0.6007	37.4817	12.7699	15.533	-3.12407	0
0.6013	39.328	14.2862	16.4481	-4.95368	0
0.6020	36.897	15.5182	16.4481	-2.81672	0
0.6027	36.5892	18.2665	16.7551	-0.0723164	0
0.6033	35.0506	19.1668	19.1934	-3.12407	0
0.6040	30.4654	13.6702	19.5004	-5.86848	0
0.6047	26.1879	6.65743	16.4481	-4.03887	0
0.6053	18.8639	5.44914	12.4807	-1.59819	0
0.6060	7.29323	4.21716	8.21225	-0.0723164	0
0.6067	-2.18489	-1.27936	5.76806	2.36836	0
0.6073	-7.97024	-4.02763	4.85296	0.842486	0
0.6080	-15.9097	-4.61993	0.885577	-0.376045	0
0.6087	-25.6648	-10.7324	-1.55862	2.97944	0
0.6093	-34.2197	-15.613	-3.38881	5.42012	0
0.6100	-39.7281	-13.1727	-8.87938	6.03119	0
0.6107	-40.0051	-10.7324	-12.8468	7.86441	0
0.6113	-40.9283	-9.80846	-14.0689	7.86441	0
0.6120	-44.898	-6.4679	-20.4745	6.33853	0
0.6127	-44.5903	-5.23592	-26.5791	7.86441	0
0.6133	-40.0051	-5.54391	-27.1931	7.86441	0
0.6140	-37.2663	-3.71963	-28.4093	5.42012	0
0.6147	-32.9888	-1.27936	-29.3244	6.03119	0
0.6153	-24.1569	1.4689	-24.1408	7.25334	0
0.6160	-16.5252	4.83315	-17.7293	5.72746	0
0.6167	-12.5554	4.83315	-12.5398	4.50531	0
0.6173	-7.66251	5.14115	-6.4411	2.67571	0
0.6180	0.553916	8.48171	-1.85971	0.235028	0
0.6187	8.49338	10.0217	2.71577	0.538757	0
0.6193	14.925	10.3297	8.21225	0.842486	0
0.6200	21.6335	13.9782	12.7877	-1.90192	0
0.6207	26.4957	18.2665	16.147	-4.64995	0
0.6213	27.4189	20.0908	17.3632	-5.86848	0
0.6220	28.342	20.0908	16.4481	-3.73514	0
0.6227	30.7731	20.0908	17.3632	0.538757	0
0.6233	28.9575	20.0908	18.5853	0.235028	0
0.6240	22.8337	18.2665	15.226	-1.59819	0
0.6247	19.7871	15.2102	10.3435	0.842486	0
0.6253	14.6172	12.7699	8.21225	1.45356	0
0.6260	3.93896	8.78971	5.46106	-1.29085	0
0.6267	-4.9237	3.60117	0.578577	1.14983	0
0.6273	-9.81663	-0.0473839	-5.8271	4.50531	0
0.6280	-16.8329	-4.61993	-10.1015	3.28678	0
0.6287	-24.1569	-11.0404	-11.0166	3.28678	0
0.6293	-28.7421	-11.9644	-13.7619	5.42012	0
0.6300	-33.6042	-11.0404	-18.3433	5.42012	0
0.6307	-36.6508	-13.1727	-18.9513	6.33853	0
0.6313	-34.5274	-14.997	-17.7293	7.86441	0
0.6320	-32.4041	-13.7887	-17.1212	7.86441	0
0.6327	-32.4041	-12.5567	-12.8468	8.16814	0
0.6333	-27.8189	-10.1165	-8.87938	8.77921	0
0.6340	-16.8329	-7.08389	-9.18639	7.25334	0
0.6347	-7.97024	-5.85191	-8.27129	8.16814	0
0.6353	-6.77009	-2.48765	-3.6899	8.77921	0
0.6360	-3.69277	1.77689	-2.47371	6.03119	0
0.6367	8.18565	3.60117	-2.77481	4.20158	0
0.6373	18.2792	6.04144	-0.944615	3.28678	0
0.6380	24.0646	9.0977	2.10767	1.45356	0
0.6387	29.8499	9.0977	3.93787	2.97944	0
0.6393	32.6195	10.922	6.07506	4.50531	0
0.6400	32.6195	16.7265	9.12735	-0.376045	0
0.6407	35.3583	16.4185	9.42844	-2.20927	0
0.6413	35.0506	11.23	7.90525	-0.376045	0
0.6420	32.6195	12.7699	10.0424	-2.20927	0
0.6427	32.9272	16.4185	12.4807	-4.03887	0
0.6433	28.342	14.5942	9.73544	-1.29085	0
0.6440	22.249	10.6377	6.99015	-1.90192	0
0.6447	21.3258	9.4057	6.99015	-4.3426	0
0.6453	13.3863	7.58142	2.71577	-2.20927	0
0.6460	-1.2617	3.60117	-2.77481	0.235028	0
0.6467	-6.77009	-0.355379	-1.55862	1.7609	0
0.6473	-11.3245	-2.79565	1.80067	4.20158	0
0.6480	-23.5414	-6.4679	-0.0295192	3.59051	0
0.6487	-27.8189	-11.0404	-5.219	2.36836	0
0.6493	-26.2802	-13.4807	-10.7096	4.81266	0
0.6500	-31.1732	-14.0967	-14.677	4.81266	0
0.6507	-35.4506	-16.537	-15.5921	2.97944	0
0.6513	-33.912	-18.3612	-16.5072	5.11639	0
0.6520	-32.6811	-17.4373	-19.2583	7.55707	0
0.6527	-31.1732	-15.613	-18.6443	4.20158	0
0.6533	-25.9725	-14.4047	-14.984	2.36836	0
0.6540	-19.8794	-11.9644	-14.677	6.03119	0
0.6547	-14.6788	-10.7324	-15.291	7.25334	0
0.6553	-7.66251	-10.4244	-11.0166	3.59051	0
0.6560	0.553916	-6.77589	-4.912	-0.376045	0
0.6567	8.18565	-0.971369	-0.336519	-2.20927	0
0.6573	13.694	3.29318	3.93787	-1.59819	0
0.6580	21.9412	6.65743	6.07506	-0.68339	0
0.6587	32.3118	10.0217	8.51335	-2.513	0
0.6593	36.897	12.154	15.533	-4.95368	0
0.6600	36.5892	15.2102	20.4155	-4.03887	0
0.6607	39.0203	17.9585	18.5853	-3.12407	0
0.6613	42.3746	17.3425	16.4481	-6.47955	0
0.6620	42.0669	15.5182	17.6702	-8.6165	0
0.6627	38.4049	17.0345	19.5004	-6.17582	0
0.6633	33.235	18.5508	20.1144	-3.73514	0
0.6640	29.8499	17.3425	19.1934	-4.3426	0
0.6647	27.4189	13.0779	18.8923	-5.86848	0
0.6653	18.8639	7.58142	17.3632	-5.86848	0
0.6660	6.9855	2.70088	13.7028	-4.3426	0
0.6667	-2.18489	-1.89535	10.3435	-2.20927	0
0.6673	-9.50889	-7.36819	8.21225	-1.29085	0
0.6680	-14.371	-11.9644	4.54596	-0.987119	0
0.6687	-16.2174	-13.7887	-0.637615	0.235028	0
0.6693	-22.3105	-13.4807	-6.1341	0.538757	0
0.6700	-28.4344	-13.1727	-12.2387	-0.376045	0
0.6707	-27.2034	-11.9644	-15.5921	1.45356	0
0.6713	-26.8957	-9.80846	-17.4223	2.36836	0
0.6720	-30.25	-6.4679	-22.9187	0.538757	0
0.6727	-26.588	-6.4679	-29.3244	1.45356	0
0.6733	-17.7561	-8.90817	-27.8012	3.89424	0
0.6740	-14.0941	-7.67619	-20.7815	0.842486	0
0.6747	-11.6322	-3.71963	-17.4223	-3.12407	0
0.6753	-4.9237	-2.48765	-15.291	-3.12407	0
0.6760	1.47711	-1.89535	-11.0166	-2.20927	0
0.6767	6.0623	2.70088	-9.79448	-2.81672	0
0.6773	10.032	6.65743	-8.57238	-3.12407	0
0.6780	17.0483	5.73345	-0.336519	-2.513	0
0.6787	25.2955	6.04144	5.15996	-4.03887	0
0.6793	32.6195	10.922	2.71577	-6.47955	0
0.6800	39.0203	16.4185	4.24487	-8.00543	0
0.6807	40.8667	18.8588	10.9575	-9.5313	0
0.6813	38.0971	18.8588	11.8726	-10.1424	0
0.6820	37.2047	16.1105	10.0424	-8.6165	0
0.6827	36.5892	14.5942	14.6179	-7.39435	0
0.6833	30.7731	14.9022	21.0295	-7.7017	0
0.6840	26.4957	14.2862	19.1934	-6.17582	0
0.6847	28.342	11.846	13.0947	-5.56475	0
0.6853	23.4491	8.78971	9.42844	-7.7017	0
0.6860	13.3863	3.60117	6.68315	-6.17582	0
0.6867	9.41658	0.852909	3.32977	-3.12407	0
0.6873	6.67777	0.852909	2.71577	-3.4278	0
0.6880	-1.87716	-3.71963	3.02277	-2.20927	0
0.6887	-8.5857	-11.0404	0.578577	2.36836	0
0.6893	-11.3245	-12.8647	-4.605	0.842486	0
0.6900	-16.2174	-11.6564	-8.27129	-2.513	0
0.6907	-23.2337	-11.6564	-8.27129	0.235028	0
0.6913	-25.9725	-11.9644	-7.35619	4.50531	0
0.6920	-25.3571	-13.1727	-8.27129	4.50531	0
0.6927	-26.588	-14.997	-9.18639	3.28678	0
0.6933	-27.5112	-16.845	-6.4411	3.59051	0
0.6940	-21.4181	-18.3612	-5.526	5.11639	0
0.6947	-13.1709	-15.613	-5.8271	5.11639	0
0.6953	-12.2477	-7.36819	-2.77481	4.20158	0
0.6960	-11.94	-2.79565	-2.77481	3.28678	0
0.6967	-3.10809	-3.71963	-8.57238	1.45356	0
0.6973	7.29323	-0.0473839	-10.1015	-0.987119	0
0.6980	13.0786	5.44914	-6.1341	-1.29085	0
0.6987	17.6638	6.34944	-3.6899	-1.90192	0
0.6993	22.5259	8.19741	-2.77481	-4.64995	0
0.7000	26.4957	13.9782	0.578577	-6.47955	0
0.7007	28.9575	15.8262	3.63087	-5.26102	0
0.7013	28.9575	14.9022	5.46106	-4.95368	0
0.7020	27.1111	17.0345	9.73544	-5.56475	0
0.7027	23.7568	17.3425	14.9249	-4.95368	0
0.7033	19.7871	14.2862	17.6702	-4.03887	0
0.7040	18.8639	13.0779	17.6702	-4.95368	0
0.7047	16.1251	11.846	16.7551	-5.26102	0
0.7053	6.0623	8.78971	13.0947	-2.81672	0
0.7060	-3.10809	5.44914	7.59825	-0.376045	0
0.7067	-5.23143	2.39288	6.37615	1.7609	0
0.7073	-9.81663	-0.0473839	6.68315	4.20158	0
0.7080	-18.6485	-1.89535	-0.0295192	4.81266	0
0.7087	-24.4646	-5.54391	-9.79448	4.20158	0
0.7093	-27.8189	-10.1165	-12.8468	4.81266	0
0.7100	-31.4809	-14.7127	-12.8468	4.20158	0
0.7107	-33.2965	-19.5932	-16.5072	2.97944	0
0.7113	-32.6811	-19.9012	-21.0885	6.03119	0
0.7120	-31.4809	-16.537	-22.0036	9.39029	0
0.7127	-30.5577	-18.9772	-21.3896	6.94599	0
0.7133	-27.8189	-21.1095	-19.5594	4.20158	0
0.7140	-22.3105	-16.537	-17.4223	6.03119	0
0.7147	-16.2174	-11.9644	-17.4223	8.16814	0
0.7153	-9.50889	-9.21616	-14.0689	6.64226	0
0.7160	0.553916	-3.10364	-6.4411	5.42012	0
0.7167	6.0623	2.70088	-3.38881	5.72746	0
0.7173	6.37004	5.14115	-2.47371	4.20158	0
0.7180	15.8174	7.88941	5.15996	2.36836	0
0.7187	28.0343	11.538	14.6179	1.7609	0
0.7193	28.342	16.4185	17.3632	1.45356	0
0.7200	27.7266	20.3988	17.6702	-1.59819	0
0.7207	34.4351	17.6505	19.5004	-2.81672	0
0.7213	35.9738	12.7699	21.6376	-1.90192	0
0.7220	33.8197	13.9782	21.9446	-2.513	0
0.7227	34.1274	15.5182	21.0295	-3.12407	0
0.7233	29.8499	14.5942	21.0295	-2.81672	0
0.7240	21.6335	14.9022	21.3306	-4.03887	0
0.7247	17.356	14.5942	19.1934	-4.03887	0
0.7253	11.263	10.922	14.6179	-1.29085	0
0.7260	0.553916	6.34944	11.5656	0.538757	0
0.7267	-7.97024	2.39288	9.73544	1.14983	0
0.7273	-14.9865	-2.48765	7.29125	1.45356	0
0.7280	-23.2337	-5.54391	4.54596	1.45356	0
0.7287	-32.4041	-6.1599	-0.637615	3.59051	0
0.7293	-39.7281	-7.36819	-5.526	4.20158	0
0.7300	-41.5437	-10.1165	-6.4411	2.36836	0
0.7307	-40.6205	-13.7887	-5.526	5.11639	0
0.7313	-42.4669	-13.1727	-6.4411	10.3051	0
0.7320	-44.2825	-11.9644	-10.1015	7.25334	0
0.7327	-40.3128	-14.997	-14.984	1.7609	0
0.7333	-31.4809	-17.4373	-16.5072	2.67571	0
0.7340	-23.5414	-14.7127	-15.291	4.20158	0
0.7347	-18.033	-11.9644	-15.291	2.36836	0
0.7353	-9.81663	-9.80846	-12.8468	0.538757	0
0.7360	2.09257	-3.41164	-5.526	-2.20927	0
0.7367	9.72431	3.00888	-0.944615	-2.20927	0
0.7373	14.3095	6.34944	-0.637615	-0.68339	0
0.7380	23.7568	10.0217	0.885577	-3.12407	0
0.7387	31.6963	13.6702	4.85296	-5.56475	0
0.7393	34.4351	14.9022	9.42844	-4.64995	0
0.7400	38.4049	17.6505	15.533	-4.95368	0
0.7407	40.2512	19.1668	17.6702	-6.17582	0
0.7413	37.7894	16.4185	14.0098	-6.17582	0
0.7420	39.0203	15.5182	12.1796	-6.7869	0
0.7427	37.7894	18.2665	16.4481	-4.64995	0
0.7433	26.4957	17.3425	19.1934	-1.29085	0
0.7440	17.9715	12.7699	17.0621	-3.12407	0
0.7447	17.9715	8.48171	13.7028	-4.95368	0
0.7453	11.5399	3.60117	10.3435	-2.513	0
0.7460	-0.338504	-0.971369	5.76806	-2.513	0
0.7467	-7.97024	-1.89535	0.885577	-4.03887	0
0.7473	-16.2174	-2.48765	-4.912	-1.29085	0
0.7480	-25.0801	-5.54391	-9.79448	2.06463	0
0.7487	-29.0191	-9.21616	-11.9317	3.28678	0
0.7493	-34.2197	-11.3484	-16.2061	6.33853	0
0.7500	-40.6205	-12.8647	-24.1408	6.94599	0
0.7507	-41.5437	-15.613	-25.664	5.42012	0
0.7513	-40.6205	-14.7127	-23.8338	5.72746	0
0.7520	-41.236	-10.1165	-26.278	5.11639	0
0.7527	-38.8049	-9.21616	-28.7163	5.42012	0
0.7533	-35.1429	-12.8647	-27.1931	7.55707	0
0.7540	-32.4041	-12.8647	-25.0559	7.55707	0
0.7547	-24.1569	-8.29218	-17.7293	6.94599	0
0.7553	-15.602	-3.41164	-6.4411	7.55707	0
0.7560	-11.94	0.852909	-3.08181	3.28678	0
0.7567	-4.00051	3.90917	-3.9969	-2.20927	0
0.7573	8.80111	5.73345	3.93787	-2.513	0
0.7580	18.8639	6.96543	13.7028	-2.20927	0
0.7587	25.6032	7.88941	16.147	-2.20927	0
0.7593	29.8499	10.0217	19.1934	-1.29085	0
0.7600	32.3118	13.3622	23.7748	-2.20927	0
0.7607	35.0506	12.462	25.605	-3.4278	0
0.7613	35.666	10.3297	26.8271	-2.513	0
0.7620	33.5119	12.462	28.9643	-4.03887	0
0.7627	32.6195	12.462	28.6573	-5.86848	0
0.7633	29.573	8.78971	27.4352	-3.4278	0
0.7640	24.3723	7.27342	27.1282	-2.513	0
0.7647	20.0948	5.14115	26.5201	-1.90192	0
0.7653	10.032	-1.27936	22.5527	-0.376045	0
0.7660	-1.56943	-3.71963	18.8923	-2.20927	0
0.7667	-2.80035	-4.61993	20.1144	-2.20927	0
0.7673	-4.00051	-9.21616	22.5527	2.67571	0
0.7680	-15.9097	-12.8647	16.4481	2.36836	0
0.7687	-23.2337	-12.5567	5.46106	0.538757	0
0.7693	-23.5414	-14.0967	-0.0295192	5.11639	0
0.7700	-27.8189	-15.921	-0.944615	6.94599	0
0.7707	-32.4041	-14.7127	-3.08181	3.28678	0
0.7713	-31.7886	-14.7127	-6.4411	2.97944	0
0.7720	-31.1732	-15.921	-11.0166	5.11639	0
0.7727	-31.4809	-12.8647	-14.677	4.50531	0
0.7733	-28.1266	-7.98418	-17.4223	3.89424	0
0.7740	-22.6182	-6.1599	-23.2257	4.20158	0
0.7747	-17.4484	-6.4679	-27.4942	3.59051	0
0.7753	-12.5554	-5.23592	-26.5791	2.97944	0
0.7760	-4.9237	-3.41164	-25.664	2.06463	0
0.7767	4.21592	-0.663374	-24.7489	-0.376045	0
0.7773	10.6475	3.29318	-17.4223	-3.4278	0
0.7780	19.1717	6.04144	-8.27129	-5.56475	0
0.7787	28.342	7.88941	-1.85971	-4.03887	0
0.7793	29.2652	10.0217	4.54596	-2.20927	0
0.7800	28.6498	11.23	8.51335	-3.73514	0
0.7807	34.4351	10.0217	12.7877	-7.7017	0
0.7813	37.7894	8.19741	21.9446	-9.5313	0
0.7820	34.1274	8.19741	28.0433	-8.00543	0
0.7827	30.4654	8.19741	25.912	-6.7869	0
0.7833	27.1111	7.27342	24.0759	-5.86848	0
0.7840	23.4491	4.52516	22.5527	-5.86848	0
0.7847	17.9715	2.70088	15.533	-4.03887	0
0.7853	7.29323	2.08489	7.90525	-1.29085	0
0.7860	-4.30824	0.852909	1.80067	-0.68339	0
0.7867	-10.4321	-0.971369	-8.87938	-1.59819	0
0.7873	-17.7561	-2.48765	-22.0036	-2.513	0
0.7880	-27.8189	-3.10364	-28.4093	-2.20927	0
0.7887	-34.2197	-4.02763	-32.0756	0.842486	0
0.7893	-37.574	-6.1599	-40.9255	4.50531	0
0.7900	-41.236	-7.67619	-46.723	4.50531	0
0.7907	-44.898	-5.54391	-41.2266	3.28678	0
0.7913	-47.3291	-2.48765	-34.5139	5.11639	0
0.7920	-44.5903	-3.10364	-32.9907	6.94599	0
0.7927	-37.8817	-4.92792	-31.4616	6.03119	0
0.7933	-33.912	-4.61993	-28.4093	4.20158	0
0.7940	-29.3268	-4.61993	-23.2257	2.36836	0
0.7947	-20.4949	-3.41164	-13.7619	1.45356	0
0.7953	-13.7864	0.852909	-4.912	2.36836	0
0.7960	-8.5857	4.21716	0.885577	3.59051	0
0.7967	-0.0307731	4.21716	7.29125	2.36836	0
0.7973	6.9855	3.60117	12.1796	-1.59819	0
0.7980	12.7708	5.14115	14.6179	-4.03887	0
0.7987	21.3258	7.58142	19.1934	-2.81672	0
0.7993	28.9575	10.0217	22.8597	-2.20927	0
0.8000	33.235	10.922	25.298	-4.03887	0
0.8007	35.666	12.462	29.5724	-5.56475	0
0.8013	34.4351	14.5942	32.0107	-8.6165	0
0.8020	35.0506	15.2102	29.2654	-10.4461	0
0.8027	39.6358	15.8262	29.5724	-4.95368	0
0.8033	36.2815	16.4185	32.9317	-0.987119	0
0.8040	26.4957	13.6702	28.3503	-4.95368	0
0.8047	24.0646	9.0977	16.7551	-6.17582	0
0.8053	21.6335	7.58142	9.42844	-1.59819	0
0.8060	10.9552	5.44914	6.68315	-0.376045	0
0.8067	2.70803	2.39288	5.46106	-0.376045	0
0.8073	-2.49262	1.77689	2.40877	2.36836	0
0.8080	-12.5554	0.852909	-4.605	2.97944	0
0.8087	-23.5414	-3.71963	-11.6247	-0.0723164	0
0.8093	-32.4041	-7.67619	-14.677	-1.29085	0
0.8100	-40.6205	-8.90817	-18.9513	1.45356	0
0.8107	-43.3901	-9.52416	-23.8338	4.20158	0
0.8113	-44.2825	-10.1165	-23.8338	4.20158	0
0.8120	-48.56	-9.21616	-20.7815	3.28678	0
0.8127	-51.2988	-7.36819	-20.1734	3.89424	0
0.8133	-50.4064	-4.61993	-19.2583	4.20158	0
0.8140	-47.0521	-4.33562	-16.5072	2.36836	0
0.8147	-38.1894	-4.92792	-11.3236	2.06463	0
0.8153	-28.7421	-0.971369	-4.3039	2.36836	0
0.8160	-22.926	4.21716	-0.637615	-1.59819	0
0.8167	-13.7864	3.90917	1.49367	-7.7017	0
0.8173	-3.69277	5.73345	6.37615	-6.7869	0
0.8180	0.276958	13.6702	10.9575	-3.12407	0
0.8187	5.13911	17.0345	13.7028	-4.95368	0
0.8193	15.2019	15.2102	19.1934	-9.83865	0
0.8200	22.249	18.2665	23.7748	-9.83865	0
0.8207	23.4491	23.455	23.7748	-8.31277	0
0.8213	24.0646	21.915	25.605	-8.92023	0
0.8220	24.68	20.0908	28.3503	-8.6165	0
0.8227	24.3723	21.915	26.5201	-8.31277	0
0.8233	20.4026	22.223	21.9446	-9.83865	0
0.8240	15.5097	18.8588	18.2783	-6.7869	0
0.8247	12.1554	14.5942	16.4481	-2.81672	0
0.8253	2.70803	10.0217	13.3958	-4.3426	0
0.8260	-10.709	6.34944	6.37615	-4.95368	0
0.8267	-16.8329	3.29318	2.71577	1.45356	0
0.8273	-21.4181	-1.89535	3.63087	2.67571	0
0.8280	-32.9888	-7.98418	0.885577	-1.90192	0
0.8287	-39.7281	-12.5567	-5.526	-1.90192	0
0.8293	-40.3128	-15.921	-9.79448	1.45356	0
0.8300	-43.3901	-17.4373	-13.1538	0.538757	0
0.8307	-43.9748	-17.4373	-14.984	0.235028	0
0.8313	-39.7281	-18.6692	-13.1538	2.36836	0
0.8320	-37.8817	-19.2852	-11.0166	1.7609	0
0.8327	-35.1429	-17.7453	-8.27129	-1.29085	0
0.8333	-28.7421	-17.153	-5.526	-2.513	0
0.8340	-22.6182	-16.845	-4.605	-1.90192	0
0.8347	-14.6788	-13.7887	-2.77481	-1.59819	0
0.8353	-4.00051	-9.52416	0.885577	-4.95368	0
0.8360	4.52365	-6.1599	3.02277	-7.7017	0
0.8367	11.263	-2.48765	3.93787	-5.26102	0
0.8373	18.2792	-0.355379	5.46106	-4.03887	0
0.8380	28.342	1.1609	8.21225	-6.17582	0
0.8387	39.9435	6.65743	13.3958	-6.17582	0
0.8393	45.1134	12.7699	16.4481	-5.56475	0
0.8400	43.6055	13.0779	16.4481	-8.92023	0
0.8407	45.1134	10.922	15.226	-10.7535	0
0.8413	47.5752	10.922	12.1796	-9.5313	0
0.8420	47.883	12.462	10.3435	-10.4461	0
0.8427	46.3443	13.6702	12.1796	-12.2793	0
0.8433	40.559	13.6702	12.7877	-11.3645	0
0.8440	32.6195	12.462	12.1796	-9.22758	0
0.8447	26.8034	9.71369	11.8726	-7.09063	0
0.8453	17.6638	5.44914	8.21225	-6.7869	0
0.8460	8.49338	0.852909	5.46106	-6.7869	0
0.8467	5.44684	-1.58736	6.37615	-4.95368	0
0.8473	-1.2617	-4.61993	2.40877	-5.56475	0
0.8480	-11.3245	-6.77589	-4.605	-4.95368	0
0.8487	-15.2942	-6.1599	-6.1341	-0.376045	0
0.8493	-19.5717	-7.98418	-10.4085	-0.987119	0
0.8500	-25.0801	-12.8647	-17.1212	-5.26102	0
0.8507	-21.4181	-14.7127	-14.677	-2.20927	0
0.8513	-19.264	-14.0967	-13.4608	0.538757	0
0.8520	-22.0028	-14.4047	-22.0036	-2.20927	0
0.8527	-15.9097	-12.8647	-28.4093	-1.90192	0
0.8533	-6.15462	-11.3484	-28.1082	-0.987119	0
0.8540	-4.00051	-10.7324	-27.4942	-4.3426	0
0.8547	-0.338504	-6.4679	-25.664	-4.95368	0
0.8553	9.41658	-1.89535	-22.0036	-4.64995	0
0.8560	19.1717	-1.89535	-19.8664	-7.7017	0
0.8567	26.1879	-0.971369	-16.5072	-5.86848	0
0.8573	31.0809	2.70088	-11.9317	-4.03887	0
0.8580	36.2815	5.44914	-6.4411	-8.6165	0
0.8587	43.6055	7.27342	2.71577	-8.92023	0
0.8593	48.7754	9.71369	10.6505	-4.95368	0
0.8600	52.1297	10.3297	15.84	-7.7017	0
0.8607	52.4374	11.538	18.8923	-9.5313	0
0.8613	48.1907	12.7699	17.3632	-7.7017	0
0.8620	45.1134	11.538	14.6179	-8.92023	0
0.8627	42.0669	11.23	17.6702	-10.4461	0
0.8633	30.4654	12.7699	18.8923	-7.09063	0
0.8640	20.7103	9.4057	11.8726	-7.09063	0
0.8647	19.1717	3.60117	5.76806	-10.1424	0
0.8653	11.5399	-0.0473839	4.24487	-9.22758	0
0.8660	-2.80035	-3.71963	3.02277	-5.86848	0
0.8667	-10.709	-9.52416	3.63087	-4.03887	0
0.8673	-18.033	-11.6564	4.24487	-2.513	0
0.8680	-29.3268	-11.9644	0.885577	-0.987119	0
0.8687	-36.9585	-13.4807	-3.08181	-0.376045	0
0.8693	-39.7281	-12.8647	-6.1341	-1.59819	0
0.8700	-43.0824	-11.9644	-7.65729	-0.987119	0
0.8707	-45.2057	-14.4047	-6.4411	3.59051	0
0.8713	-45.8212	-15.613	-6.4411	5.72746	0
0.8720	-42.4669	-11.6564	-9.18639	3.28678	0
0.8727	-36.6508	-7.36819	-8.27129	3.59051	0
0.8733	-33.2965	-4.61993	-6.1341	5.11639	0
0.8740	-26.8957	-1.27936	-5.526	3.89424	0
0.8747	-12.5554	0.852909	1.19258	3.89424	0
0.8753	-4.9237	4.52516	10.6505	5.11639	0
0.8760	-7.35478	9.0977	11.8726	2.67571	0
0.8767	-3.38504	10.922	10.0424	0.235028	0
0.8773	8.80111	10.3297	13.7028	0.538757	0
0.8780	17.0483	12.462	18.2783	0.538757	0
0.8787	21.9412	15.5182	19.8074	0.538757	0
0.8793	28.9575	17.3425	19.8074	0.538757	0
0.8800	34.7429	19.1668	16.4481	-1.59819	0
0.8807	35.9738	20.3988	11.8726	-4.03887	0
0.8813	32.3118	19.4748	8.21225	-3.4278	0
0.8820	26.8034	18.2665	6.37615	-2.81672	0
0.8827	23.4491	16.4185	7.59825	-2.81672	0
0.8833	21.018	12.7699	10.0424	-0.0723164	0
0.8840	13.694	8.78971	8.21225	2.36836	0
0.8847	2.70803	6.04144	3.32977	1.14983	0
0.8853	-7.97024	5.44914	-1.25162	1.45356	0
0.8860	-15.2942	5.14115	-4.605	2.97944	0
0.8867	-19.8794	1.1609	-4.605	2.67571	0
0.8873	-25.0801	-3.41164	-3.9969	3.89424	0
0.8880	-31.1732	-3.71963	-9.18639	6.94599	0
0.8887	-34.5274	-5.23592	-16.5072	6.94599	0
0.8893	-35.4506	-9.52416	-18.3433	4.50531	0
0.8900	-37.2663	-11.9644	-16.5072	5.72746	0
0.8907	-39.7281	-9.80846	-16.2061	9.08294	0
0.8913	-40.6205	-8.60017	-15.8991	9.39029	0
0.8920	-38.1894	-8.90817	-13.1538	7.86441	0
0.8927	-33.912	-7.98418	-9.18639	7.86441	0
0.8933	-31.4809	-6.4679	-5.219	8.77921	0
0.8940	-29.0191	-5.23592	-2.16671	8.77921	0
0.8947	-21.6951	-4.02763	0.885577	8.47187	0
0.8953	-11.3245	-0.355379	5.46106	6.94599	0
0.8960	-4.00051	5.44914	10.6505	5.11639	0
0.8967	3.3235	6.96543	13.3958	5.11639	0
0.8973	13.0786	5.44914	14.6179	6.64226	0
0.8980	23.7568	9.0977	17.6702	6.03119	0
0.8987	34.4351	14.5942	23.7748	4.20158	0
0.8993	39.328	13.9782	29.5724	3.28678	0
0.9000	39.0203	12.7699	30.1805	2.06463	0
0.9007	40.8667	14.9022	29.2654	1.14983	0
0.9013	46.6521	16.1105	31.0956	0.235028	0
0.9020	49.0831	15.8262	32.9317	-0.376045	0
0.9027	45.7289	15.5182	32.0107	1.45356	0
0.9033	42.6823	14.5942	31.0956	3.28678	0
0.9040	42.6823	14.2862	30.1805	1.7609	0
0.9047	38.4049	13.0779	26.5201	1.7609	0
0.9053	27.7266	8.48171	21.0295	3.28678	0
0.9060	21.6335	4.52516	14.6179	3.59051	0
0.9067	18.587	1.4689	8.21225	6.03119	0
0.9073	7.29323	-3.10364	3.32977	9.69402	0
0.9080	-4.30824	-5.23592	-1.85971	7.86441	0
0.9087	-6.77009	-3.10364	-6.4411	5.72746	0
0.9093	-9.81663	-3.10364	-7.35619	7.86441	0
0.9100	-15.9097	-4.92792	-7.35619	8.47187	0
0.9107	-14.9865	-4.61993	-7.35619	8.47187	0
0.9113	-15.602	-5.23592	-3.9969	9.69402	0
0.9120	-20.8026	-7.36819	-2.16671	8.47187	0
0.9127	-18.6485	-5.85191	-8.27129	7.55707	0
0.9133	-10.4321	-4.33562	-12.8468	9.08294	0
0.9140	-7.66251	-5.54391	-9.49339	7.86441	0
0.9147	-4.9237	-4.61993	-2.77481	5.11639	0
0.9153	3.3235	-1.89535	0.885577	4.20158	0
0.9160	11.5399	-2.48765	0.885577	3.59051	0
0.9167	17.356	-2.79565	-0.637615	2.36836	0
0.9173	24.68	1.77689	1.19258	1.45356	0
0.9180	30.7731	6.04144	6.99015	-0.376045	0
0.9187	33.235	7.27342	9.73544	-1.59819	0
0.9193	38.4049	9.4057	9.42844	-1.59819	0
0.9200	44.5287	10.922	10.9575	-2.20927	0
0.9207	42.6823	9.71369	10.9575	-4.03887	0
0.9213	38.4049	8.19741	9.12735	-5.26102	0
0.9220	40.2512	7.27342	10.0424	-4.3426	0
0.9227	38.7126	6.65743	14.9249	-1.29085	0
0.9233	28.9575	6.04144	17.0621	0.538757	0
0.9240	22.5259	3.60117	13.7028	-2.20927	0
0.9247	20.4026	-0.971369	6.37615	-6.47955	0
0.9253	13.694	-4.92792	0.578577	-7.09063	0
0.9260	4.21592	-8.60017	-2.16671	-4.03887	0
0.9267	-4.00051	-10.4244	-5.219	-1.29085	0
0.9273	-11.3245	-11.0404	-8.57238	-0.376045	0
0.9280	-16.8329	-14.0967	-11.6247	0.538757	0
0.9287	-22.926	-17.4373	-16.2061	1.14983	0
0.9293	-30.5577	-18.3612	-19.8664	2.36836	0
0.9300	-31.4809	-19.2852	-19.8664	4.20158	0
0.9307	-26.8957	-20.1855	-21.3896	3.28678	0
0.9313	-25.6648	-18.0533	-25.664	0.235028	0
0.9320	-23.8492	-15.921	-24.7489	1.45356	0
0.9327	-18.6485	-15.613	-21.0885	2.97944	0
0.9333	-16.5252	-15.613	-20.4745	1.45356	0
0.9340	-13.1709	-15.305	-15.5921	2.97944	0
0.9347	-4.61597	-10.1165	-5.526	4.20158	0
0.9353	2.4003	-2.79565	-1.85971	-1.90192	0
0.9360	3.3235	-1.89535	-5.8271	-7.09063	0
0.9367	7.87792	-1.89535	-7.35619	-5.56475	0
0.9373	19.1717	3.29318	-8.27129	-4.03887	0
0.9380	27.7266	6.65743	-11.9317	-5.56475	0
0.9387	28.0343	7.27342	-11.6247	-7.09063	0
0.9393	28.0343	12.7699	-8.57238	-10.4461	0
0.9400	30.7731	17.3425	-9.18639	-11.972	0
0.9407	28.342	14.5942	-7.96429	-10.4461	0
0.9413	23.4491	13.0779	-3.08181	-9.83865	0
0.9420	23.7568	15.5182	-2.47371	-11.3645	0
0.9427	22.249	13.6702	-5.526	-11.3645	0
0.9433	15.8174	7.88941	-4.605	-9.5313	0
0.9440	11.5399	7.27342	-1.25162	-6.7869	0
0.9447	5.13911	10.6377	-2.77481	-5.26102	0
0.9453	-6.77009	8.78971	-6.4411	-6.47955	0
0.9460	-13.7864	3.60117	-7.96429	-5.56475	0
0.9467	-16.5252	2.70088	-7.35619	-0.68339	0
0.9473	-26.2802	2.39288	-7.35619	2.36836	0
0.9480	-35.1429	-2.48765	-9.79448	0.538757	0
0.9487	-35.4506	-8.60017	-14.0689	-0.0723164	0
0.9493	-36.9585	-10.1165	-18.3433	1.14983	0
0.9500	-40.6205	-7.08389	-20.7815	2.36836	0
0.9507	-38.4972	-5.54391	-21.6966	2.36836	0
0.9513	-35.1429	-7.08389	-22.6117	1.14983	0
0.9520	-35.4506	-6.77589	-23.8338	-0.376045	0
0.9527	-35.1429	-4.61993	-23.8338	1.7609	0
0.9533	-33.6042	-7.36819	-21.6966	4.20158	0
0.9540	-29.0191	-9.21616	-19.2583	3.59051	0
0.9547	-18.6485	-2.48765	-17.4223	2.36836	0
0.9553	-9.50889	5.44914	-13.4608	2.06463	0
0.9560	-4.9237	8.19741	-9.49339	2.97944	0
0.9567	-0.646236	10.0217	-7.96429	4.20158	0
0.9573	4.52365	11.846	-6.74219	2.67571	0
0.9580	11.5399	13.0779	-2.77481	-0.987119	0
0.9587	19.4794	16.4185	3.02277	-3.12407	0
0.9593	21.018	19.7828	8.82035	-3.12407	0
0.9600	19.1717	21.0147	11.5656	-4.03887	0
0.9607	22.249	20.7067	9.42844	-5.86848	0
0.9613	25.2955	20.0908	7.59825	-5.56475	0
0.9620	22.8337	19.1668	8.51335	-5.86848	0
0.9627	18.587	18.5508	7.29125	-6.47955	0
0.9633	14.0018	17.0345	2.10767	-4.3426	0
0.9640	9.41658	14.5942	0.578577	-3.12407	0
0.9647	3.93896	12.462	3.32977	-4.03887	0
0.9653	-5.23143	10.922	2.71577	-1.59819	0
0.9660	-14.9865	8.19741	-0.944615	2.06463	0
0.9667	-21.4181	3.90917	-2.77481	0.538757	0
0.9673	-27.2034	0.852909	-4.912	-0.68339	0
0.9680	-32.4041	-0.971369	-8.57238	2.97944	0
0.9687	-36.9585	-2.79565	-12.5398	3.28678	0
0.9693	-42.4669	-7.08389	-17.4223	0.538757	0
0.9700	-42.7746	-7.36819	-21.0885	2.06463	0
0.9707	-38.4972	-1.27936	-19.8664	3.89424	0
0.9713	-40.9283	3.60117	-19.5594	3.59051	0
0.9720	-44.2825	2.39288	-23.8338	2.67571	0
0.9727	-37.8817	0.260611	-24.7489	0.235028	0
0.9733	-30.5577	-0.0473839	-22.0036	-1.29085	0
0.9740	-27.2034	-1.89535	-18.6443	1.45356	0
0.9747	-18.9562	-2.79565	-13.7619	2.06463	0
0.9753	-9.20116	0.544914	-5.8271	-0.68339	0
0.9760	-3.69277	3.60117	0.578577	-1.59819	0
0.9767	0.861647	5.44914	5.46106	-4.03887	0
0.9773	7.60096	8.19741	10.3435	-7.7017	0
0.9780	14.6172	10.6377	14.6179	-7.09063	0
0.9787	19.7871	11.846	18.2783	-4.95368	0
0.9793	23.4491	14.5942	21.9446	-5.86848	0
0.9800	28.0343	16.4185	24.9969	-7.09063	0
0.9807	28.342	15.5182	25.912	-8.6165	0
0.9813	22.249	12.7699	25.298	-9.83865	0
0.9820	19.7871	9.71369	24.6899	-6.7869	0
0.9827	20.4026	7.58142	25.605	-3.12407	0
0.9833	11.8477	7.27342	24.0759	-4.3426	0
0.9840	1.78484	3.60117	18.2783	-4.95368	0
0.9847	-2.49262	-2.48765	11.5656	-3.4278	0
0.9853	-8.89343	-4.61993	5.15996	-4.95368	0
0.9860	-17.4484	-4.92792	-1.85971	-5.26102	0
0.9867	-24.1569	-7.98418	-7.35619	-2.20927	0
0.9873	-31.4809	-12.2724	-11.0166	-1.59819	0
0.9880	-37.574	-17.7453	-14.3759	-3.12407	0
0.9887	-38.8049	-22.0335	-18.0363	-1.90192	0
0.9893	-43.0824	-22.0335	-21.0885	0.538757	0
0.9900	-48.2523	-20.8015	-24.7489	2.06463	0
0.9907	-48.8677	-20.1855	-27.4942	3.28678	0
0.9913	-47.9445	-20.1855	-29.9384	2.97944	0
0.9920	-46.4366	-22.0335	-32.0756	2.36836	0
0.9927	-42.7746	-25.0898	-32.0756	2.67571	0
0.9933	-39.7281	-24.1658	-29.3244	1.45356	0
0.9940	-33.912	-22.3415	-27.4942	1.45356	0
0.9947	-23.5414	-21.4175	-22.9187	1.45356	0
0.9953	-17.1406	-18.6692	-14.677	-0.68339	0
0.9960	-15.602	-17.4373	-8.27129	-1.29085	0
0.9967	-8.5857	-19.2852	-4.605	-0.376045	0
0.9973	0.861647	-17.4373	-0.0295192	-4.03887	0
0.9980	3.3235	-12.5567	6.68315	-6.47955	0
0.9987	5.13911	-10.1165	12.1796	-4.95368	0
0.9993	12.7708	-7.08389	14.6179	-6.7869	0
1.0000	16.1251	-3.71963	16.4481	-8.6165	0
1.0007	13.0786	-4.61993	21.0295	-6.7869	0
1.0013	11.5399	-6.77589	25.605	-6.7869	0
1.0020	11.5399	-7.36819	27.4352	-8.6165	0
1.0027	7.87792	-8.60017	27.7422	-6.47955	0
1.0033	3.63123	-9.80846	25.912	-4.64995	0
1.0040	1.47711	-11.6564	20.7225	-4.3426	0
1.0047	-4.00051	-17.4373	17.3632	-2.20927	0
1.0053	-10.709	-22.9338	14.9249	-0.987119	0
1.0060	-11.94	-24.7818	10.0424	-0.987119	0
1.0067	-15.9097	-26.606	7.59825	0.538757	0
1.0073	-25.9725	-30.2546	6.68315	2.36836	0
1.0080	-32.0964	-32.4106	2.10767	3.28678	0
1.0087	-32.4041	-34.8508	-3.08181	4.20158	0
1.0093	-32.0964	-37.5991	-8.27129	3.28678	0
1.0100	-30.8654	-37.5991	-15.5921	2.97944	0
1.0107	-31.4809	-35.1588	-20.1734	6.33853	0
1.0113	-32.4041	-33.3109	-20.1734	8.47187	0
1.0120	-27.2034	-33.3109	-21.6966	5.42012	0
1.0127	-20.4949	-32.4106	-22.9187	3.28678	0
1.0133	-19.5717	-27.53	-21.0885	5.11639	0
1.0140	-14.9865	-22.9338	-18.9513	5.42012	0
1.0147	-4.9237	-22.3415	-16.2061	4.20158	0
1.0153	0.553916	-20.8015	-10.7096	5.11639	0
1.0160	5.75457	-15.613	-5.219	5.42012	0
1.0167	11.5399	-12.5567	-0.0295192	1.7609	0
1.0173	14.6172	-11.6564	6.99015	0.538757	0
1.0180	21.6335	-8.29218	14.0098	2.36836	0
1.0187	32.3118	-3.71963	19.8074	2.06463	0
1.0193	34.7429	-1.58736	26.5201	-0.0723164	0
1.0200	33.5119	-1.89535	32.3177	-1.29085	0
1.0207	36.897	-3.71963	33.2328	-2.20927	0
1.0213	38.4049	-4.33562	32.3177	-1.29085	0
1.0220	35.3583	-2.79565	33.5398	-1.29085	0
1.0227	34.7429	-1.58736	33.8468	-4.03887	0
1.0233	33.8197	-1.89535	30.7945	-3.12407	0
1.0240	28.0343	-3.10364	28.3503	-0.376045	0
1.0247	20.7103	-4.61993	29.2654	-0.987119	0
1.0253	14.925	-6.1599	24.6899	-1.29085	0
1.0260	10.032	-7.36819	13.3958	1.45356	0
1.0267	2.4003	-9.52416	5.15996	2.06463	0
1.0273	-4.30824	-11.0404	-0.0295192	1.45356	0
1.0280	-5.84689	-10.7324	-7.04919	2.06463	0
1.0287	-10.4321	-11.0404	-13.4608	1.7609	0
1.0293	-18.6485	-13.4807	-20.1734	1.45356	0
1.0300	-17.4484	-14.0967	-27.4942	3.59051	0
1.0307	-9.81663	-11.9644	-28.1082	5.11639	0
1.0313	-11.3245	-12.8647	-24.1408	4.50531	0
1.0320	-14.0941	-15.305	-22.9187	3.59051	0
1.0327	-5.84689	-11.9644	-21.3896	2.06463	0
1.0333	2.70803	-9.21616	-17.4223	-0.0723164	0
1.0340	6.9855	-11.6564	-14.0689	-1.59819	0
1.0347	15.8174	-10.1165	-10.1015	-3.73514	0
1.0353	25.2955	-5.54391	-1.25162	-5.86848	0
1.0360	27.7266	-2.79565	7.29125	-6.47955	0
1.0367	31.6963	0.852909	13.0947	-5.56475	0
1.0373	39.9435	6.34944	17.9772	-6.7869	0
1.0380	47.2675	8.48171	24.0759	-9.5313	0
1.0387	54.5915	10.0217	30.1805	-11.3645	0
1.0393	60.0691	12.462	33.8468	-13.8052	0
1.0400	59.1767	12.154	37.2001	-15.0237	0
1.0407	54.5915	12.154	40.5594	-13.8052	0
1.0413	50.0063	14.2862	42.0826	-13.1941	0
1.0420	45.4211	14.5942	42.9977	-15.9422	0
1.0427	41.4514	15.5182	46.9651	-15.6348	0
1.0433	36.2815	18.2665	53.9848	-13.1941	0
1.0440	29.573	17.3425	55.2069	-13.1941	0
1.0447	23.7568	13.6702	47.8802	-15.0237	0
1.0453	18.587	10.922	39.9454	-15.0237	0
1.0460	11.5399	7.27342	37.8141	-14.1089	0
1.0467	3.63123	3.90917	34.7618	-12.5831	0
1.0473	-3.38504	1.1609	27.7422	-11.972	0
1.0480	-9.50889	-3.10364	22.5527	-11.6683	0
1.0487	-15.602	-7.67619	20.1144	-8.92023	0
1.0493	-22.0028	-9.21616	15.226	-7.09063	0
1.0500	-23.8492	-7.67619	9.42844	-8.6165	0
1.0507	-22.3105	-5.85191	4.54596	-8.6165	0
1.0513	-22.0028	-4.92792	0.277481	-7.7017	0
1.0520	-18.9562	-4.33562	-1.25162	-8.92023	0
1.0527	-14.9865	-2.79565	-0.0295192	-9.22758	0
1.0533	-13.7864	-1.27936	0.578577	-8.6165	0
1.0540	-8.27797	1.1609	-0.0295192	-9.5313	0
1.0547	3.01577	6.96543	2.71577	-10.1424	0
1.0553	7.60096	10.922	6.37615	-9.5313	0
1.0560	10.032	10.6377	7.59825	-10.7535	0
1.0567	21.3258	12.7699	8.82035	-11.972	0
1.0573	31.3886	18.5508	12.7877	-12.5831	0
1.0580	33.8197	20.3988	16.7551	-14.72	0
1.0587	38.4049	18.2665	18.5853	-16.5496	0
1.0593	44.5287	18.8588	22.5527	-16.2459	0
1.0600	45.1134	21.0147	26.2131	-15.0237	0
1.0607	43.2978	20.0908	28.0433	-14.72	0
1.0613	41.1437	17.0345	30.7945	-14.1089	0
1.0620	38.0971	15.5182	34.1479	-13.1941	0
1.0627	34.4351	15.2102	34.7618	-13.1941	0
1.0633	28.9575	15.5182	31.7096	-13.1941	0
1.0640	22.249	13.9782	27.4352	-10.4461	0
1.0647	12.4631	8.48171	23.1608	-8.00543	0
1.0653	1.47711	4.21716	19.5004	-8.6165	0
1.0660	-4.00051	3.29318	17.3632	-8.6165	0
1.0667	-7.04704	0.260611	17.6702	-5.86848	0
1.0673	-19.5717	-4.02763	14.6179	-2.20927	0
1.0680	-31.4809	-5.54391	6.37615	0.538757	0
1.0687	-31.4809	-8.60017	-0.944615	1.7609	0
1.0693	-28.4344	-13.1727	-3.38881	0.842486	0
1.0700	-29.0191	-12.8647	-3.9969	1.7609	0
1.0707	-29.0191	-9.80846	-3.38881	4.50531	0
1.0713	-28.7421	-10.1165	-3.6899	5.42012	0
1.0720	-27.8189	-11.0404	-4.605	5.42012	0
1.0727	-24.1569	-11.0404	-4.605	5.42012	0
1.0733	-20.4949	-10.1165	-3.9969	5.11639	0
1.0740	-16.8329	-6.1599	-4.605	6.03119	0
1.0747	-8.27797	-0.971369	-3.08181	6.64226	0
1.0753	-0.0307731	0.852909	-2.47371	5.42012	0
1.0760	4.83138	1.77689	-2.16671	4.20158	0
1.0767	8.80111	5.44914	0.277481	4.20158	0
1.0773	10.6475	10.0217	0.578577	4.81266	0
1.0780	11.5399	12.154	-1.55862	6.64226	0
1.0787	14.0018	12.7699	2.40877	7.55707	0
1.0793	14.925	15.2102	8.21225	6.64226	0
1.0800	12.1554	17.3425	9.12735	6.33853	0
1.0807	10.6475	14.5942	8.51335	6.03119	0
1.0813	10.6475	10.6377	7.29125	6.03119	0
1.0820	7.87792	10.6377	6.07506	8.16814	0
1.0827	1.78484	10.6377	7.90525	8.77921	0
1.0833	-5.53916	7.27342	7.29125	6.03119	0
1.0840	-12.5554	3.60117	0.277481	7.86441	0
1.0847	-21.1104	0.544914	-3.08181	12.442	0
1.0853	-30.25	-1.58736	-2.77481	11.5236	0
1.0860	-35.4506	-0.971369	-6.4411	9.69402	0
1.0867	-40.3128	-2.17966	-12.5398	13.3568	0
1.0873	-48.8677	-8.60017	-16.5072	16.4086	0
1.0880	-53.4529	-12.8647	-22.3106	17.9345	0
1.0887	-52.5297	-12.8647	-27.1931	21.5973	0
1.0893	-56.8072	-14.7127	-28.4093	21.5973	0
1.0900	-60.4692	-15.613	-30.5465	18.8493	0
1.0907	-55.2685	-12.8647	-32.0756	20.0714	0
1.0913	-51.9143	-10.7324	-28.4093	21.29	0
1.0920	-54.3761	-10.7324	-25.971	18.5455	0
1.0927	-49.7909	-11.3484	-29.0233	17.9345	0
1.0933	-41.236	-11.6564	-29.0233	19.4604	0
1.0940	-39.7281	-8.60017	-23.8338	18.2382	0
1.0947	-35.4506	-4.02763	-20.1734	17.3234	0
1.0953	-23.2337	-1.89535	-19.5594	17.0197	0
1.0960	-13.7864	0.260611	-15.5921	15.4938	0
1.0967	-9.20116	2.70088	-8.27129	13.9679	0
1.0973	-1.87716	5.44914	-3.6899	12.7458	0
1.0980	6.37004	9.0977	-3.6899	10.6088	0
1.0987	11.8477	11.538	-1.25162	9.69402	0
1.0993	15.8174	12.154	3.32977	9.08294	0
1.1000	17.356	14.5942	4.24487	8.77921	0
1.1007	17.356	16.7265	3.32977	10.3051	0
1.1013	18.587	14.2862	1.80067	10.6088	0
1.1020	19.7871	11.846	-1.25162	8.16814	0
1.1027	16.1251	12.462	-0.637615	7.86441	0
1.1033	8.18565	11.538	1.80067	9.99775	0
1.1040	1.78484	8.19741	-1.85971	9.99775	0
1.1047	-1.56943	4.52516	-7.96429	7.86441	0
1.1053	-4.9237	-0.663374	-10.1015	7.86441	0
1.1060	-10.4321	-7.36819	-11.9317	8.77921	0
1.1067	-18.3408	-11.9644	-14.3759	9.39029	0
1.1073	-25.0801	-12.5567	-15.291	9.08294	0
1.1080	-26.588	-12.2724	-15.5921	9.39029	0
1.1087	-28.4344	-13.7887	-17.1212	11.5236	0
1.1093	-34.8352	-14.4047	-20.7815	13.0495	0
1.1100	-35.1429	-12.8647	-25.971	11.2199	0
1.1107	-29.6345	-12.8647	-27.4942	8.47187	0
1.1113	-30.25	-13.7887	-28.1082	8.77921	0
1.1120	-30.5577	-14.4047	-33.2918	9.69402	0
1.1127	-22.926	-13.1727	-39.3964	8.77921	0
1.1133	-18.3408	-9.21616	-42.1417	7.25334	0
1.1140	-15.602	-3.10364	-40.6185	6.64226	0
1.1147	-5.53916	0.260611	-34.5139	6.33853	0
1.1153	2.09257	3.29318	-28.1082	5.11639	0
1.1160	3.3235	7.27342	-24.4419	2.06463	0
1.1167	9.72431	9.0977	-20.1734	-0.987119	0
1.1173	20.7103	9.0977	-14.677	-2.20927	0
1.1180	26.4957	10.922	-9.79448	-4.03887	0
1.1187	29.2652	13.6702	-2.77481	-5.86848	0
1.1193	32.3118	16.1105	3.93787	-5.26102	0
1.1200	34.1274	16.4185	8.82035	-3.73514	0
1.1207	32.6195	15.5182	13.0947	-4.64995	0
1.1213	29.8499	15.8262	12.7877	-5.86848	0
1.1220	28.9575	17.6505	7.90525	-5.26102	0
1.1227	26.4957	19.1668	3.63087	-5.86848	0
1.1233	20.4026	19.4748	-0.0295192	-8.31277	0
1.1240	14.925	18.5508	-2.77481	-6.47955	0
1.1247	8.49338	15.8262	-4.3039	-1.90192	0
1.1253	-1.87716	12.462	-9.49339	-1.29085	0
1.1260	-6.77009	9.71369	-12.8468	-2.20927	0
1.1267	-6.77009	7.58142	-9.18639	1.7609	0
1.1273	-15.602	5.44914	-8.27129	4.20158	0
1.1280	-25.9725	3.90917	-14.984	0.235028	0
1.1287	-28.4344	2.08489	-20.4745	-2.20927	0
1.1293	-30.5577	-0.0473839	-22.9187	1.45356	0
1.1300	-32.4041	-1.89535	-25.0559	3.89424	0
1.1307	-29.3268	-1.89535	-25.357	3.89424	0
1.1313	-28.4344	-1.58736	-24.1408	4.50531	0
1.1320	-28.7421	-1.58736	-23.8338	4.81266	0
1.1327	-24.1569	0.260611	-22.6117	3.89424	0
1.1333	-16.8329	1.1609	-18.6443	5.72746	0
1.1340	-8.89343	0.544914	-13.7619	6.64226	0
1.1347	1.16938	3.90917	-10.4085	3.28678	0
1.1353	8.49338	9.71369	-8.27129	1.45356	0
1.1360	14.6172	10.0217	-3.38881	3.28678	0
1.1367	23.1414	9.0977	3.63087	3.28678	0
1.1373	28.0343	12.7699	6.07506	2.06463	0
1.1380	32.6195	15.8262	8.21225	2.36836	0
1.1387	42.3746	16.1105	16.7551	0.538757	0
1.1393	45.4211	19.1668	23.1608	-2.513	0
1.1400	39.9435	21.915	21.9446	-3.73514	0
1.1407	40.8667	19.7828	20.1144	-4.95368	0
1.1413	46.3443	18.2665	18.2783	-5.86848	0
1.1420	44.5287	19.1668	15.533	-4.3426	0
1.1427	38.7126	16.7265	14.0098	-4.3426	0
1.1433	33.5119	13.6702	11.2586	-6.7869	0
1.1440	27.1111	14.5942	4.54596	-5.56475	0
1.1447	21.9412	12.7699	-3.9969	-2.513	0
1.1453	16.4328	7.27342	-12.8468	-3.12407	0
1.1460	8.80111	3.29318	-19.2583	-2.20927	0
1.1467	0.861647	-0.0473839	-22.0036	0.538757	0
1.1473	-3.69277	-2.79565	-27.4942	-0.0723164	0
1.1480	-5.84689	-2.79565	-35.429	-0.376045	0
1.1487	-8.89343	-3.10364	-37.5662	2.06463	0
1.1493	-14.371	-5.54391	-37.2592	2.06463	0
1.1500	-15.9097	-6.1599	-38.4813	0.538757	0
1.1507	-13.7864	-4.92792	-34.8209	2.97944	0
1.1513	-14.0941	-3.41164	-29.3244	4.50531	0
1.1520	-13.1709	-2.79565	-27.4942	2.67571	0
1.1527	-6.77009	-5.54391	-27.1931	0.842486	0
1.1533	-2.18489	-6.4679	-24.7489	-0.376045	0
1.1540	1.47711	0.260611	-19.2583	-0.68339	0
1.1547	8.49338	5.44914	-11.0166	0.842486	0
1.1553	10.3398	6.65743	-4.605	1.45356	0
1.1560	8.49338	10.0217	-1.55862	-1.59819	0
1.1567	12.4631	13.0779	4.54596	-4.95368	0
1.1573	17.0483	12.462	10.9575	-5.56475	0
1.1580	18.2792	13.9782	14.0098	-5.26102	0
1.1587	23.1414	17.3425	17.0621	-6.47955	0
1.1593	28.9575	17.3425	20.4155	-8.92023	0
1.1600	28.9575	16.4185	20.7225	-9.22758	0
1.1607	25.2955	17.0345	19.5004	-8.00543	0
1.1613	22.5259	16.7265	18.8923	-8.31277	0
1.1620	20.4026	17.3425	17.3632	-7.7017	0
1.1627	16.4328	18.8588	19.1934	-5.56475	0
1.1633	9.72431	19.7828	22.8597	-5.26102	0
1.1640	4.21592	18.5508	16.4481	-7.39435	0
1.1647	0.861647	13.6702	2.10767	-7.09063	0
1.1653	-4.9237	7.27342	-6.4411	-4.95368	0
1.1660	-11.6322	5.14115	-9.18639	-3.12407	0
1.1667	-16.2174	3.60117	-11.9317	-0.68339	0
1.1673	-22.3105	-1.58736	-14.677	0.538757	0
1.1680	-29.3268	-4.61993	-18.0363	-0.376045	0
1.1687	-33.2965	-4.33562	-22.3106	0.842486	0
1.1693	-34.2197	-8.29218	-25.664	2.36836	0
1.1700	-34.2197	-13.7887	-27.4942	0.842486	0
1.1707	-34.5274	-14.0967	-27.4942	2.36836	0
1.1713	-33.912	-11.9644	-26.5791	5.11639	0
1.1720	-29.6345	-12.8647	-26.5791	3.28678	0
1.1727	-26.8957	-14.0967	-26.278	1.45356	0
1.1733	-25.0801	-14.7127	-22.3106	3.28678	0
1.1740	-16.8329	-14.997	-14.3759	4.81266	0
1.1747	-3.69277	-13.4807	-2.77481	5.72746	0
1.1753	1.78484	-10.4244	6.37615	5.72746	0
1.1760	3.3235	-9.80846	8.21225	2.97944	0
1.1767	10.032	-9.21616	8.51335	0.538757	0
1.1773	15.8174	-7.08389	14.3109	0.538757	0
1.1780	17.0483	-4.61993	19.5004	-1.29085	0
1.1787	18.8639	-0.971369	20.7225	-1.59819	0
1.1793	20.4026	2.70088	21.9446	1.45356	0
1.1800	20.7103	4.83315	24.0759	1.14983	0
1.1807	21.6335	5.73345	24.6899	-0.68339	0
1.1813	22.5259	6.34944	21.9446	-0.376045	0
1.1820	22.249	7.27342	17.3632	-0.987119	0
1.1827	21.018	9.0977	14.3109	-1.90192	0
1.1833	16.1251	8.78971	9.12735	-1.29085	0
1.1840	9.72431	5.44914	0.277481	-1.90192	0
1.1847	3.93896	3.60117	-3.38881	-0.376045	0
1.1853	-3.10809	3.00888	-2.77481	4.20158	0
1.1860	-7.97024	0.544914	-6.74219	6.03119	0
1.1867	-9.20116	-1.58736	-11.0166	6.03119	0
1.1873	-16.2174	-4.02763	-9.79448	8.16814	0
1.1880	-25.6648	-6.4679	-11.9317	7.86441	0
1.1887	-26.8957	-7.67619	-20.1734	4.50531	0
1.1893	-25.9725	-9.21616	-23.5268	4.81266	0
1.1900	-28.7421	-9.21616	-21.0885	8.47187	0
1.1907	-28.7421	-6.4679	-20.1734	8.77921	0
1.1913	-26.588	-6.77589	-21.0885	4.20158	0
1.1920	-25.6648	-10.7324	-19.8664	1.45356	0
1.1927	-23.2337	-9.21616	-16.5072	3.28678	0
1.1933	-19.5717	-4.61993	-14.677	3.28678	0
1.1940	-13.1709	-1.58736	-12.8468	0.235028	0
1.1947	-1.2617	3.29318	-4.912	-2.513	0
1.1953	8.80111	8.48171	4.54596	-3.73514	0
1.1960	13.3863	12.154	10.0424	-5.56475	0
1.1967	19.7871	17.3425	18.2783	-8.00543	0
1.1973	28.9575	20.7067	28.3503	-10.4461	0
1.1980	36.2815	20.3988	32.0107	-11.3645	0
1.1987	42.6823	21.915	35.978	-10.4461	0
1.1993	43.2978	26.4876	42.3896	-9.5313	0
1.2000	41.7591	28.3355	41.7815	-10.7535	0
1.2007	48.1907	26.4876	38.4222	-14.1089	0
1.2013	53.6683	23.7393	40.2524	-17.1607	0
1.2020	49.0831	21.299	39.0303	-17.1607	0
1.2027	42.6823	20.0908	33.2328	-15.3311	0
1.2033	38.7126	19.1668	29.5724	-16.2459	0
1.2040	29.2652	13.6702	24.6899	-18.3828	0
1.2047	18.587	6.34944	17.9772	-16.857	0
1.2053	13.3863	3.60117	14.9249	-14.72	0
1.2060	9.41658	3.90917	13.3958	-14.1089	0
1.2067	2.70803	1.4689	9.12735	-11.6683	0
1.2073	-4.61597	-2.79565	5.76806	-10.4461	0
1.2080	-8.89343	-5.23592	5.76806	-11.3645	0
1.2087	-13.1709	-5.54391	5.76806	-11.6683	0
1.2093	-19.5717	-6.4679	2.10767	-10.7535	0
1.2100	-19.5717	-7.98418	-2.16671	-11.0572	0
1.2107	-14.371	-7.36819	-0.944615	-10.1424	0
1.2113	-15.602	-6.1599	1.19258	-7.7017	0
1.2120	-17.7561	-7.36819	-2.16671	-9.22758	0
1.2127	-9.50889	-9.80846	-3.6899	-13.1941	0
1.2133	1.16938	-8.90817	0.277481	-13.1941	0
1.2140	6.67777	-4.61993	2.71577	-12.2793	0
1.2147	13.694	-0.0473839	3.63087	-15.0237	0
1.2153	21.018	2.70088	5.76806	-18.0755	0
1.2160	25.6032	3.90917	5.46106	-18.0755	0
1.2167	33.5119	6.65743	3.63087	-18.9939	0
1.2173	42.0669	9.0977	5.46106	-19.6014	0
1.2180	45.7289	10.3297	10.0424	-17.1607	0
1.2187	48.7754	14.5942	12.7877	-16.857	0
1.2193	53.0529	18.8588	14.6179	-21.7383	0
1.2200	54.5915	18.2665	17.9772	-22.6531	0
1.2207	52.1297	17.6505	22.8597	-19.6014	0
1.2213	48.1907	19.4748	25.605	-21.1272	0
1.2220	45.4211	18.2665	27.4352	-22.9605	0
1.2227	44.5287	16.4185	32.9317	-19.2976	0
1.2233	39.0203	16.1105	34.1479	-15.3311	0
1.2240	25.2955	12.7699	27.4352	-14.1089	0
1.2247	14.0018	7.27342	21.9446	-13.4979	0
1.2253	8.80111	3.00888	19.5004	-14.4163	0
1.2260	0.861647	-0.971369	16.4481	-15.9422	0
1.2267	-9.50889	-5.54391	12.7877	-12.2793	0
1.2273	-13.4786	-9.80846	7.29125	-8.6165	0
1.2280	-14.6788	-12.2724	1.19258	-9.83865	0
1.2287	-20.8026	-15.305	-1.85971	-9.83865	0
1.2293	-26.2802	-18.6692	-3.6899	-7.7017	0
1.2300	-25.3571	-18.6692	-6.4411	-5.86848	0
1.2307	-24.1569	-17.4373	-9.18639	-2.20927	0
1.2313	-24.7724	-18.9772	-12.2387	-0.376045	0
1.2320	-20.1872	-18.3612	-14.0689	-3.4278	0
1.2327	-14.0941	-14.4047	-14.677	-4.95368	0
1.2333	-10.4321	-13.7887	-16.2061	-2.81672	0
1.2340	-1.87716	-11.9644	-14.984	-4.03887	0
1.2347	8.49338	-5.54391	-8.27129	-5.56475	0
1.2353	9.10884	-2.48765	-3.38881	-2.20927	0
1.2360	9.10884	-4.61993	-3.08181	0.538757	0
1.2367	18.2792	-1.89535	-0.0295192	-2.20927	0
1.2373	25.6032	2.08489	4.24487	-4.03887	0
1.2380	28.342	2.08489	8.21225	-2.20927	0
1.2387	32.6195	3.90917	15.533	-1.90192	0
1.2393	34.1274	8.78971	19.5004	-4.95368	0
1.2400	30.1577	9.4057	17.3632	-4.64995	0
1.2407	27.1111	8.19741	15.533	-1.90192	0
1.2413	24.0646	7.58142	14.6179	-0.68339	0
1.2420	19.7871	5.44914	13.7028	0.538757	0
1.2427	16.1251	1.4689	14.9249	2.67571	0
1.2433	8.80111	-0.0473839	14.0098	3.59051	0
1.2440	-1.56943	-1.89535	7.90525	4.20158	0
1.2447	-11.0168	-7.36819	3.63087	6.64226	0
1.2453	-19.5717	-9.21616	2.71577	8.47187	0
1.2460	-26.8957	-7.98418	0.277481	9.69402	0
1.2467	-33.6042	-8.60017	-1.55862	11.2199	0
1.2473	-42.7746	-9.21616	-3.08181	12.442	0
1.2480	-49.1754	-8.90817	-7.35619	13.0495	0
1.2487	-50.0986	-14.7127	-10.4085	12.7458	0
1.2493	-52.5297	-19.2852	-10.4085	12.1347	0
1.2500	-53.7606	-17.153	-10.1015	13.0495	0
1.2507	-51.2988	-16.229	-10.4085	14.5754	0
1.2513	-51.6065	-17.7453	-11.0166	14.5754	0
1.2520	-52.222	-14.7127	-12.5398	13.6606	0
1.2527	-44.898	-10.1165	-13.7619	13.3568	0
1.2533	-37.8817	-9.21616	-15.8991	13.3568	0
1.2540	-34.5274	-8.29218	-16.2061	12.442	0
1.2547	-27.8189	-3.71963	-12.8468	11.5236	0
1.2553	-18.6485	0.852909	-9.79448	10.9162	0
1.2560	-12.5554	2.70088	-8.27129	9.69402	0
1.2567	-6.77009	4.21716	-6.4411	7.86441	0
1.2573	-0.646236	10.0217	-3.38881	7.86441	0
1.2580	5.44684	16.7265	0.885577	6.94599	0
1.2587	14.925	20.0908	8.21225	3.89424	0
1.2593	20.0948	21.607	15.533	3.28678	0
1.2600	15.5097	23.455	17.3632	4.81266	0
1.2607	11.5399	21.607	15.84	2.97944	0
1.2613	14.925	19.4748	16.7551	1.7609	0
1.2620	14.3095	19.1668	19.5004	2.97944	0
1.2627	8.49338	17.9585	21.0295	2.06463	0
1.2633	3.01577	15.8262	21.9446	1.14983	0
1.2640	-3.10809	13.6702	22.2457	3.28678	0
1.2647	-13.7864	10.0217	19.1934	4.20158	0
1.2653	-23.2337	6.34944	16.4481	5.72746	0
1.2660	-28.7421	4.52516	16.147	8.16814	0
1.2667	-34.2197	2.70088	15.84	6.64226	0
1.2673	-40.3128	0.852909	12.7877	4.20158	0
1.2680	-43.3901	-2.48765	7.29125	6.94599	0
1.2687	-46.4366	-7.67619	1.49367	9.39029	0
1.2693	-49.7909	-10.1165	-3.6899	8.16814	0
1.2700	-46.7444	-9.80846	-6.4411	9.39029	0
1.2707	-40.9283	-8.29218	-6.4411	10.3051	0
1.2713	-41.5437	-5.85191	-8.87938	6.33853	0
1.2720	-41.8514	-6.77589	-14.677	4.50531	0
1.2727	-34.2197	-10.4244	-16.5072	6.03119	0
1.2733	-24.7724	-9.21616	-12.2387	3.28678	0
1.2740	-17.7561	-4.61993	-6.4411	-0.376045	0
1.2747	-10.4321	-2.79565	-0.944615	0.842486	0
1.2753	-2.80035	0.852909	4.24487	2.06463	0
1.2760	4.52365	6.65743	6.99015	-1.29085	0
1.2767	11.263	10.0217	10.9575	-4.03887	0
1.2773	17.9715	12.7699	15.533	-2.81672	0
1.2780	25.6032	16.4185	17.3632	-2.81672	0
1.2787	30.7731	17.0345	22.8597	-6.7869	0
1.2793	32.3118	15.2102	31.0956	-9.22758	0
1.2800	35.666	16.1105	33.8468	-7.7017	0
1.2807	37.4817	18.8588	32.9317	-6.7869	0
1.2813	32.6195	19.4748	33.8468	-9.22758	0
1.2820	29.8499	18.5508	34.7618	-10.7535	0
1.2827	29.8499	17.6505	36.592	-9.5313	0
1.2833	22.249	16.7265	38.4222	-8.6165	0
1.2840	11.263	14.2862	29.8794	-7.7017	0
1.2847	4.83138	9.71369	16.4481	-6.7869	0
1.2853	-3.10809	3.90917	11.5656	-6.7869	0
1.2860	-12.5554	-0.971369	9.73544	-8.6165	0
1.2867	-18.033	-4.61993	3.93787	-7.09063	0
1.2873	-24.4646	-9.80846	0.885577	-3.12407	0
1.2880	-32.9888	-15.305	1.49367	-3.4278	0
1.2887	-38.8049	-19.2852	-0.0295192	-4.95368	0
1.2893	-41.236	-21.7255	-2.47371	-2.20927	0
1.2900	-39.7281	-22.9338	-3.38881	-0.376045	0
1.2907	-36.9585	-22.9338	-5.219	-2.20927	0
1.2913	-36.0661	-22.3415	-6.74219	-4.03887	0
1.2920	-32.9888	-21.1095	-6.4411	-2.81672	0
1.2927	-26.8957	-18.9772	-6.74219	-1.59819	0
1.2933	-22.6182	-16.229	-8.27129	-2.20927	0
1.2940	-14.371	-13.7887	-7.04919	-4.03887	0
1.2947	-0.338504	-11.9644	-2.77481	-5.86848	0
1.2953	6.9855	-7.36819	0.277481	-5.86848	0
1.2960	8.80111	-0.0473839	-0.336519	-6.7869	0
1.2967	18.2792	3.60117	-1.85971	-9.83865	0
1.2973	31.6963	3.29318	1.49367	-11.6683	0
1.2980	38.7126	5.14115	5.46106	-10.4461	0
1.2987	41.7591	11.23	6.37615	-10.4461	0
1.2993	44.221	15.5182	7.90525	-10.4461	0
1.3000	44.8057	14.5942	11.8726	-8.6165	0
1.3007	43.6055	12.154	13.3958	-10.7535	0
1.3013	41.7591	12.7699	12.1796	-14.1089	0
1.3020	39.328	12.154	10.6505	-11.3645	0
1.3027	33.5119	8.48171	7.29125	-9.5313	0
1.3033	24.0646	4.52516	2.71577	-11.0572	0
1.3040	14.925	-0.663374	-0.637615	-9.5313	0
1.3047	6.37004	-5.54391	-3.6899	-7.7017	0
1.3053	-3.38504	-8.29218	-8.27129	-8.92023	0
1.3060	-12.2477	-11.6564	-12.8468	-6.7869	0
1.3067	-19.264	-16.845	-14.3759	-2.81672	0
1.3073	-27.5112	-18.3612	-17.4223	-4.03887	0
1.3080	-36.0661	-19.9012	-24.7489	-4.03887	0
1.3087	-40.6205	-25.3741	-32.6837	-0.987119	0
1.3093	-40.3128	-27.53	-35.736	-2.20927	0
1.3100	-38.8049	-25.0898	-35.736	-3.73514	0
1.3107	-38.8049	-24.7818	-36.9581	-0.376045	0
1.3113	-36.3431	-23.8578	-35.736	1.14983	0
1.3120	-29.9422	-19.9012	-29.6314	-0.376045	0
1.3127	-25.9725	-17.4373	-24.1408	0.235028	0
1.3133	-24.7724	-13.7887	-21.0885	-0.0723164	0
1.3140	-16.2174	-7.08389	-14.677	-3.12407	0
1.3147	-4.00051	-3.71963	-8.27129	-5.56475	0
1.3153	1.78484	-3.41164	-5.219	-5.86848	0
1.3160	6.37004	0.544914	-1.25162	-6.7869	0
1.3167	15.2019	4.52516	4.54596	-6.47955	0
1.3173	20.7103	4.52516	8.21225	-5.86848	0
1.3180	25.2955	6.65743	13.0947	-7.7017	0
1.3187	30.4654	13.0779	21.0295	-7.7017	0
1.3193	27.1111	17.3425	23.7748	-6.7869	0
1.3200	23.1414	17.0345	20.1144	-9.5313	0
1.3207	26.8034	14.2862	18.8923	-12.8904	0
1.3213	26.1879	10.0217	21.9446	-12.2793	0
1.3220	19.4794	6.96543	23.1608	-11.3645	0
1.3227	16.7406	6.96543	21.3306	-12.8904	0
1.3233	11.5399	5.44914	19.1934	-12.2793	0
1.3240	-0.0307731	-0.0473839	16.4481	-9.5313	0
1.3247	-9.50889	-5.85191	11.2586	-8.00543	0
1.3253	-17.4484	-9.21616	5.46106	-6.7869	0
1.3260	-23.5414	-11.9644	3.02277	-5.26102	0
1.3267	-26.588	-13.7887	2.40877	-4.03887	0
1.3273	-32.9888	-15.613	-0.637615	-1.90192	0
1.3280	-40.6205	-17.4373	-4.912	-0.376045	0
1.3287	-44.2825	-19.2852	-5.8271	-0.68339	0
1.3293	-49.7909	-18.0533	-5.526	-0.0723164	0
1.3300	-51.6065	-16.229	-7.04919	2.06463	0
1.3307	-45.2057	-17.4373	-7.65729	3.28678	0
1.3313	-44.2825	-17.4373	-7.35619	4.81266	0
1.3320	-47.9445	-12.8647	-9.79448	7.55707	0
1.3327	-40.9283	-9.80846	-11.9317	7.86441	0
[truncated: 48,058 more rows]
