# Supplementary material for: Identification of Haptic Based Guiding Using Hard Reins
Source: PLoS One. 2015 Jul 22;10(7):e0132020. doi: 10.1371/journal.pone.0132020 (PMC4511788; doi:10.1371/journal.pone.0132020)
Supplement: S3 File — (ZIP) [file pone.0132020.s003.zip › EMGData1/Subject1/T12/t12.txt]

0.0000	2.80114	6.2504	4.78117	9.6775	0
0.0007	10.4301	5.95	5.69891	11.2048	0
0.0013	22.3267	8.08191	5.39546	11.5087	0
0.0020	30.5654	12.0453	7.52701	8.76326	0
0.0027	34.2398	15.408	12.4118	7.84633	0
0.0033	37.8977	17.5399	15.7719	6.93209	0
0.0040	44.3074	18.1504	14.5507	4.18399	0
0.0047	47.0591	18.4605	14.5507	3.26975	0
0.0053	44.604	21.8134	17.2966	6.01516	0
0.0060	43.0881	23.6449	17.2966	6.62555	0
0.0067	43.9943	20.9025	16.3788	6.01516	0
0.0073	41.5557	17.5399	16.9931	6.62555	0
0.0080	33.3171	13.8769	15.1576	8.15287	0
0.0087	20.4977	9.60333	10.8871	10.5944	0
0.0093	9.2108	5.95	7.22356	11.5087	0
0.0100	2.50455	1.36637	4.47772	9.98404	0
0.0107	-4.82784	-2.29666	3.55997	13.6464	0
0.0113	-16.7244	-0.765553	2.33877	19.1399	0
0.0120	-25.8858	-0.765553	-4.67755	16.3918	0
0.0127	-28.9341	-8.09161	-14.1363	11.2048	0
0.0133	-31.6858	-14.1966	-18.1033	13.9502	0
0.0140	-35.3438	-14.4971	-17.7999	18.8333	0
0.0147	-36.5631	-13.8866	-19.3245	20.0541	0
0.0153	-36.2665	-12.3651	-19.9388	20.6645	0
0.0160	-33.5148	-9.01221	-17.7999	19.7503	0
0.0167	-28.9341	-6.57019	-15.9718	17.6126	0
0.0173	-26.4955	-5.34918	-14.7506	18.8333	0
0.0180	-21.6182	-1.68615	-13.8328	20.971	0
0.0187	-10.6278	2.89747	-12.9151	18.2229	0
0.0193	-2.38921	5.33949	-9.86578	12.7294	0
0.0200	1.26875	5.6399	-4.07065	10.5944	0
0.0207	8.28807	10.2138	1.42843	12.4256	0
0.0213	18.6688	17.85	4.78117	14.2568	0
0.0220	29.6591	18.4605	8.1413	12.1191	0
0.0227	39.7267	17.5399	16.0754	9.6775	0
0.0233	43.3847	25.176	24.3129	12.1191	0
0.0240	40.3364	31.2714	26.4518	12.1191	0
0.0247	39.4301	24.5655	25.5341	8.15287	0
0.0253	43.3847	17.2395	27.9765	6.01516	0
0.0260	45.2137	16.3189	31.0258	5.40477	0
0.0267	41.5557	14.187	30.7223	3.26975	0
0.0273	34.2398	11.1344	30.7223	2.35282	0
0.0280	28.7364	10.8243	30.1154	2.96321	0
0.0287	22.6398	6.5605	25.8375	2.35282	0
0.0293	11.0398	-0.765553	18.8212	3.26975	0
0.0300	-1.77955	-4.42858	12.4118	7.23594	0
0.0307	-10.6278	-4.73868	8.1413	8.15287	0
0.0313	-18.8665	-6.8706	3.25652	5.71131	0
0.0320	-27.1051	-11.4542	-2.23516	6.3217	0
0.0327	-33.8114	-16.3286	-7.72684	10.5944	0
0.0333	-42.9727	-19.9916	-13.2259	12.4256	0
0.0340	-48.4597	-22.1332	-18.7176	10.5944	0
0.0347	-45.4114	-19.6912	-19.3245	10.5944	0
0.0353	-45.1148	-12.6655	-16.8821	12.4256	0
0.0360	-50.9148	-10.5336	-18.4142	11.2048	0
0.0367	-52.1341	-13.5861	-24.2093	9.6775	0
0.0373	-46.3341	-12.6655	-25.127	11.5087	0
0.0380	-40.8307	-8.09161	-21.4634	10.5944	0
0.0387	-34.4375	-5.64959	-19.021	6.93209	0
0.0393	-26.1824	-3.51767	-16.8821	5.71131	0
0.0400	-17.0375	1.06596	-12.9151	5.40477	0
0.0407	-7.87614	4.72899	-7.42339	2.65936	0
0.0413	0.0494318	8.99283	-0.103617	0.524343	0
0.0420	4.94318	12.6559	7.83786	-0.392585	0
0.0427	10.4301	13.8769	12.4118	-1.30683	0
0.0433	16.2301	15.0979	15.1576	-1.30683	0
0.0440	19.5915	16.0185	22.1814	-1.30683	0
0.0447	21.4205	15.408	28.8942	-1.30683	0
0.0453	21.1074	16.629	30.4189	-3.13799	0
0.0460	18.3722	16.3189	31.0258	-5.57955	0
0.0467	16.8398	12.3554	33.7716	-4.05492	0
0.0473	15.0108	12.0453	32.5504	-1.30683	0
0.0480	6.77216	12.6559	25.5341	-3.13799	0
0.0487	-2.38921	3.80838	19.1247	-4.05492	0
0.0493	-6.96989	-6.26009	14.5507	-1.30683	0
0.0500	-10.6278	-7.7912	11.1906	-1.00297	0
0.0507	-17.3341	-7.7912	9.9694	-0.696436	0
0.0513	-26.8085	-12.3651	8.7482	1.74243	0
0.0520	-35.3438	-16.6387	5.08461	1.43858	0
0.0527	-40.8307	-18.7706	1.73188	0.828194	0
0.0533	-44.5051	-20.9122	-3.1529	2.65936	0
0.0540	-47.2404	-23.0441	-10.4727	2.35282	0
0.0547	-46.9438	-23.3542	-14.1363	0.828194	0
0.0553	-44.8017	-21.8231	-17.7999	0.828194	0
0.0560	-43.5824	-22.4336	-24.8162	-0.696436	0
0.0567	-41.1438	-23.0441	-25.127	-0.392585	0
0.0573	-38.0955	-18.4702	-19.9388	1.74243	0
0.0580	-31.9824	-13.8866	-20.8491	-0.696436	0
0.0587	-19.7892	-12.6655	-21.16	-3.44453	0
0.0593	-9.70512	-7.4811	-16.2752	-1.30683	0
0.0600	-5.4375	-0.465146	-15.9718	-2.5276	0
0.0607	2.80114	1.06596	-17.193	-7.71726	0
0.0613	16.2301	2.58738	-12.9151	-8.93804	0
0.0620	23.8591	8.69242	-9.56233	-9.54843	0
0.0627	25.0784	12.6559	-8.94803	-12.2938	0
0.0633	27.8301	12.0453	-4.07065	-13.5146	0
0.0640	32.7074	13.8769	3.25652	-14.125	0
0.0647	36.0688	16.629	5.39546	-14.4315	0
0.0653	36.0688	15.7084	5.39546	-13.2108	0
0.0660	33.3171	14.4874	6.92011	-11.99	0
0.0667	28.4398	12.966	8.1413	-11.3796	0
0.0673	23.2494	9.30292	6.30581	-10.7692	0
0.0680	20.4977	6.86091	4.17427	-11.3796	0
0.0687	15.0108	5.6399	3.25652	-10.4627	0
0.0693	4.63012	1.06596	-1.31741	-6.80033	0
0.0700	-2.6858	-3.81807	-8.34114	-4.66531	0
0.0707	-8.4858	-3.81807	-9.56233	-4.35877	0
0.0713	-21.6182	-5.34918	-9.25888	-4.05492	0
0.0720	-32.5921	-11.1441	-14.4397	-4.05492	0
0.0727	-32.2955	-15.4177	-23.595	-3.74838	0
0.0733	-31.3727	-16.3286	-31.2256	-3.13799	0
0.0740	-36.2665	-16.9391	-35.1926	-2.5276	0
0.0747	-38.0955	-15.7181	-36.1104	-1.61336	0
0.0753	-36.8762	-14.1966	-36.4138	-0.392585	0
0.0760	-34.7341	-13.8866	-36.1104	0.524343	0
0.0767	-31.3727	-14.8072	-33.3645	-0.392585	0
0.0773	-27.7148	-13.276	-31.2256	-2.83414	0
0.0780	-21.0085	-9.01221	-28.7832	-4.05492	0
0.0787	-8.79887	-5.03908	-24.2093	-3.44453	0
0.0793	1.87841	-1.98656	-20.5457	-3.74838	0
0.0800	8.60114	1.06596	-16.8821	-5.2757	0
0.0807	15.9171	4.41889	-11.087	-7.41072	0
0.0813	23.2494	8.38232	-4.3741	-8.32765	0
0.0820	30.5654	12.3554	2.64962	-7.41072	0
0.0827	40.946	15.408	11.1906	-5.88609	0
0.0833	47.3557	18.7609	16.0754	-7.10687	0
0.0840	44.3074	22.1235	16.9931	-9.54843	0
0.0847	42.775	19.9819	18.8212	-8.93804	0
0.0853	46.4495	16.3189	20.3459	-8.6315	0
0.0860	47.9654	17.2395	18.5178	-10.4627	0
0.0867	45.2137	17.2395	16.0754	-9.54843	0
0.0873	40.946	11.7449	13.9364	-8.6315	0
0.0880	36.3654	8.38232	10.2728	-10.4627	0
0.0887	29.0494	7.47141	5.39546	-9.54843	0
0.0893	18.6688	3.80838	-1.93171	-5.88609	0
0.0900	11.3528	-1.68615	-9.56233	-4.96916	0
0.0907	7.67841	-3.51767	-12.6116	-2.22375	0
0.0913	0.3625	-5.03908	-15.9718	2.04897	0
0.0920	-8.18921	-9.01221	-24.5127	0.524343	0
0.0927	-13.0665	-12.055	-30.6187	-2.22375	0
0.0933	-17.0375	-12.3651	-32.4468	0.524343	0
0.0940	-19.7892	-12.055	-34.5857	3.5736	0
0.0947	-18.5534	-10.8437	-33.3645	3.88014	0
0.0953	-19.7892	-8.09161	-29.0941	3.88014	0
0.0960	-25.8858	-9.62271	-30.3153	2.35282	0
0.0967	-25.2761	-13.276	-30.9222	1.13473	0
0.0973	-16.4278	-9.62271	-24.8162	2.65936	0
0.0980	-9.09546	-3.51767	-23.2915	2.35282	0
0.0987	-2.99887	-1.37606	-26.9551	-1.91721	0
0.0993	6.45909	2.89747	-23.595	-2.22375	0
0.1000	16.2301	8.08191	-15.9718	1.43858	0
0.1007	23.2494	8.99283	-13.8328	0.217804	0
0.1013	28.4398	11.1344	-12.6116	-6.18994	0
0.1020	34.2398	16.3189	-8.94803	-7.10687	0
0.1027	40.6495	18.7609	-6.81649	-2.22375	0
0.1033	45.2137	22.4239	-5.5953	-2.83414	0
0.1040	48.575	26.6975	-4.07065	-8.32765	0
0.1047	50.404	24.8659	-2.53861	-10.1588	0
0.1053	50.1074	23.0344	-0.710514	-7.71726	0
0.1060	50.404	21.513	3.25652	-5.88609	0
0.1067	51.6233	16.629	10.5837	-5.88609	0
0.1073	45.2137	15.408	17.9035	-5.88609	0
0.1080	33.0205	16.3189	19.739	-4.66531	0
0.1087	26.0012	8.38232	17.9035	-3.13799	0
0.1093	20.4977	0.145358	15.4611	-3.44453	0
0.1100	13.1818	0.455456	13.633	-3.13799	0
0.1107	7.06875	-1.68615	11.494	-2.22375	0
0.1113	0.97216	-7.18069	6.92011	-2.83414	0
0.1120	-8.4858	-9.31261	0.510682	-2.22375	0
0.1127	-15.2085	-11.1441	-2.23516	0.524343	0
0.1133	-19.4761	-12.9756	-4.981	3.88014	0
0.1140	-24.6665	-12.6655	-12.6116	5.10092	0
0.1147	-27.1051	-12.6655	-17.4964	3.5736	0
0.1153	-26.1824	-10.8437	-16.8821	2.35282	0
0.1160	-24.9631	-8.09161	-15.3575	3.26975	0
0.1167	-21.9148	-9.92312	-13.2259	3.5736	0
0.1173	-20.6955	-10.5336	-9.86578	2.96321	0
0.1180	-18.8665	-5.64959	-6.81649	3.88014	0
0.1187	-8.79887	-1.07565	-0.407065	4.18399	0
0.1193	-0.560228	5.33949	7.52701	1.43858	0
0.1200	-0.560228	12.0453	9.05165	-1.61336	0
0.1207	4.94318	10.8243	8.44475	-2.5276	0
0.1213	18.0591	8.38232	13.0261	-2.83414	0
0.1220	26.2977	12.966	19.4281	-2.5276	0
0.1227	30.8784	16.3189	23.3951	-3.13799	0
0.1233	37.8977	17.5399	27.673	-5.57955	0
0.1240	42.4784	20.9025	32.5504	-6.49648	0
0.1247	43.3847	22.734	34.3859	-5.2757	0
0.1253	42.4784	20.9025	35.3037	-4.96916	0
0.1260	39.7267	18.1504	38.9598	-4.96916	0
0.1267	35.7557	15.7084	41.4022	-4.05492	0
0.1273	31.4881	13.5765	39.8776	-3.13799	0
0.1280	26.9074	9.91343	39.2707	-3.74838	0
0.1287	18.3722	3.80838	37.4352	-3.13799	0
0.1293	8.28807	0.145358	29.8046	-1.30683	0
0.1300	2.80114	-1.68615	25.2306	-1.30683	0
0.1307	-3.29546	-5.03908	27.3622	-0.696436	0
0.1313	-16.4278	-5.95969	23.3951	2.96321	0
0.1320	-28.0279	-5.64959	11.494	4.18399	0
0.1327	-30.7631	-11.4542	1.73188	1.74243	0
0.1333	-31.6858	-18.1601	-5.89875	2.35282	0
0.1340	-33.5148	-19.0807	-13.5294	5.40477	0
0.1347	-31.6858	-19.9916	-19.3245	5.10092	0
0.1353	-28.9341	-22.7437	-22.6846	3.26975	0
0.1360	-26.1824	-21.2126	-25.127	3.26975	0
0.1367	-21.0085	-16.6387	-26.3482	3.5736	0
0.1373	-16.4278	-15.1076	-26.0374	3.26975	0
0.1380	-12.4568	-14.1966	-22.0703	3.26975	0
0.1387	-4.51478	-8.09161	-12.6116	3.26975	0
0.1393	6.1625	0.145358	-3.1529	2.35282	0
0.1400	15.3074	4.11848	2.03533	0.524343	0
0.1407	22.3267	4.41889	7.52701	-0.696436	0
0.1413	27.8301	6.5605	15.4611	-0.696436	0
0.1420	32.7074	11.1344	22.1814	0.217804	0
0.1427	37.2881	15.7084	28.2799	-0.0860461	0
0.1433	37.5847	17.85	34.3859	-1.30683	0
0.1440	32.0977	16.0185	34.6894	-3.44453	0
0.1447	29.346	12.966	30.1154	-5.88609	0
0.1453	29.9557	11.1344	30.1154	-6.49648	0
0.1460	26.6108	6.2504	33.7716	-4.96916	0
0.1467	20.4977	1.06596	32.8613	-4.35877	0
0.1473	16.2301	0.455456	29.1977	-4.96916	0
0.1480	10.4301	-0.465146	26.1484	-4.96916	0
0.1487	0.659091	-5.03908	21.8705	-3.13799	0
0.1493	-9.70512	-6.8706	16.0754	-1.30683	0
0.1500	-19.7892	-8.70211	11.1906	0.524343	0
0.1507	-28.0279	-13.5861	6.30581	0.524343	0
0.1513	-35.3438	-16.3286	1.73188	0.524343	0
0.1520	-41.7534	-17.2492	-1.93171	1.13473	0
0.1527	-45.7245	-20.6021	-5.5953	2.04897	0
0.1533	-47.2404	-23.6546	-8.64458	2.65936	0
0.1540	-48.7728	-22.7437	-11.3904	3.26975	0
0.1547	-49.6955	-18.1601	-12.3082	4.18399	0
0.1553	-49.6955	-14.4971	-12.9151	5.10092	0
0.1560	-50.3051	-14.1966	-16.8821	4.18399	0
0.1567	-48.1631	-15.7181	-20.5457	3.26975	0
0.1573	-41.4568	-15.4177	-19.021	5.10092	0
0.1580	-33.2017	-13.8866	-17.7999	6.3217	0
0.1587	-24.0568	-9.92312	-16.8821	4.18399	0
0.1593	-13.3796	-3.81807	-10.7835	2.35282	0
0.1600	-7.57955	-1.98656	-4.07065	3.26975	0
0.1607	-4.21818	-3.20757	-0.407065	3.26975	0
0.1613	3.11421	0.755863	6.00236	0.524343	0
0.1620	13.4784	7.171	12.4118	-1.61336	0
0.1627	21.4205	9.30292	13.9364	-1.61336	0
0.1633	26.9074	9.30292	16.3788	-2.83414	0
0.1640	30.5654	10.2138	20.6493	-5.2757	0
0.1647	30.5654	11.7449	22.4848	-4.96916	0
0.1653	28.7364	12.966	23.0917	-4.05492	0
0.1660	30.2688	13.2664	22.4848	-5.2757	0
0.1667	31.4881	12.3554	21.2636	-3.44453	0
0.1673	24.1722	11.1344	20.0424	-1.30683	0
0.1680	13.4784	9.30292	16.0754	-4.05492	0
0.1687	7.99148	3.50798	7.83786	-4.35877	0
0.1693	3.72387	-2.59707	-0.407065	-0.0860461	0
0.1700	-2.38921	-6.26009	-5.5953	0.524343	0
0.1707	-8.18921	-8.70211	-8.94803	-0.696436	0
0.1713	-16.1148	-11.1441	-12.3082	1.13473	0
0.1720	-24.9631	-14.8072	-16.5787	1.74243	0
0.1727	-28.6375	-19.6912	-20.2422	2.65936	0
0.1733	-31.6858	-22.1332	-20.5457	4.79438	0
0.1740	-35.3438	-20.9122	-21.16	3.5736	0
0.1747	-35.6568	-19.0807	-22.6846	3.26975	0
0.1753	-35.3438	-19.3811	-23.2915	6.01516	0
0.1760	-36.5631	-20.3017	-23.9058	4.79438	0
0.1767	-34.4375	-19.9916	-26.9551	2.35282	0
0.1773	-28.6375	-17.8597	-28.1763	3.5736	0
0.1780	-20.3989	-15.7181	-26.6517	2.35282	0
0.1787	-8.18921	-10.8437	-22.9881	1.43858	0
0.1793	-1.16989	-2.90716	-17.7999	3.26975	0
0.1800	0.0494318	0.145358	-16.5787	-1.30683	0
0.1807	8.60114	-1.37606	-19.6279	-8.6315	0
0.1813	21.1074	2.28697	-17.7999	-6.18994	0
0.1820	25.0784	8.69242	-10.4727	-1.91721	0
0.1827	27.2205	10.2138	-5.89875	-6.18994	0
0.1833	34.2398	10.5239	-1.93171	-11.0731	0
0.1840	36.6784	12.966	3.25652	-9.54843	0
0.1847	33.3171	13.2664	4.47772	-7.10687	0
0.1853	33.3171	14.4874	5.08461	-8.93804	0
0.1860	35.7557	14.7975	8.7482	-9.85228	0
0.1867	32.4108	10.5239	11.494	-7.41072	0
0.1873	25.6881	7.47141	10.5837	-7.71726	0
0.1880	20.2011	9.60333	8.7482	-9.85228	0
0.1887	12.5722	8.08191	5.39546	-8.6315	0
0.1893	2.19148	1.36637	-0.407065	-6.80033	0
0.1900	-4.21818	-3.81807	-3.1529	-6.18994	0
0.1907	-10.0182	-6.57019	-2.84946	-1.91721	0
0.1913	-22.8375	-7.18069	-5.89875	0.828194	0
0.1920	-33.5148	-7.4811	-8.94803	-1.61336	0
0.1927	-35.0472	-11.7546	-8.64458	-1.30683	0
0.1933	-35.0472	-17.2492	-11.3904	0.217804	0
0.1940	-36.5631	-19.3811	-16.8821	-3.13799	0
0.1947	-36.5631	-18.1601	-19.6279	-4.96916	0
0.1953	-34.7341	-17.2492	-19.3245	-3.13799	0
0.1960	-30.7631	-18.4702	-18.4142	-2.22375	0
0.1967	-27.4182	-18.1601	-17.4964	-1.61336	0
0.1973	-25.5727	-14.4971	-19.3245	-2.22375	0
0.1980	-17.9438	-9.62271	-18.4142	-3.74838	0
0.1987	-6.96989	-4.73868	-8.94803	-2.83414	0
0.1993	-0.560228	-0.465146	-0.710514	-2.83414	0
0.2000	6.45909	1.97687	0.81413	-5.88609	0
0.2007	16.5267	4.72899	2.64962	-6.49648	0
0.2013	20.4977	9.30292	6.00236	-6.18994	0
0.2020	26.2977	11.4348	9.3625	-8.93804	0
0.2027	39.1171	12.966	16.9931	-8.32765	0
0.2033	41.8688	18.7609	23.706	-5.2757	0
0.2040	33.6301	22.734	22.4848	-7.71726	0
0.2047	34.8494	18.7609	19.739	-10.1588	0
0.2053	40.6495	15.7084	19.739	-8.6315	0
0.2060	37.2881	16.629	19.4281	-9.54843	0
0.2067	31.4881	14.187	16.9931	-9.85228	0
0.2073	26.9074	9.30292	15.7719	-7.10687	0
0.2080	19.8881	7.47141	16.0754	-7.71726	0
0.2087	11.3528	5.95	15.4611	-9.85228	0
0.2093	3.72387	0.755863	12.4118	-6.80033	0
0.2100	-2.07614	-2.59707	9.66595	-3.44453	0
0.2107	-6.96989	-1.07565	6.30581	-4.35877	0
0.2113	-15.8182	-3.20757	0.510682	-4.05492	0
0.2120	-23.1341	-10.5336	-2.84946	-1.61336	0
0.2127	-25.5727	-14.1966	-3.1529	0.828194	0
0.2133	-31.6858	-13.8866	-8.64458	2.96321	0
0.2140	-37.7824	-15.4177	-14.7506	2.96321	0
0.2147	-33.5148	-13.8866	-12.9151	2.35282	0
0.2153	-31.6858	-9.62271	-11.3904	4.18399	0
0.2160	-36.8762	-10.8437	-15.9718	5.10092	0
0.2167	-33.8114	-14.1966	-17.193	3.26975	0
0.2173	-26.1824	-11.1441	-15.054	2.35282	0
0.2180	-21.0085	-7.7912	-14.7506	2.35282	0
0.2187	-13.3796	-6.26009	-11.3904	0.524343	0
0.2193	-5.75057	-2.59707	-3.7598	-1.30683	0
0.2200	-1.46648	1.97687	-0.710514	-1.61336	0
0.2207	4.63012	7.171	2.64962	-2.22375	0
0.2213	11.3528	11.1344	10.5837	-4.05492	0
0.2220	16.2301	9.60333	15.4611	-5.88609	0
0.2227	22.3267	8.08191	19.4281	-4.05492	0
0.2233	27.2205	14.7975	26.1484	-4.05492	0
0.2240	28.7364	20.292	30.7223	-6.49648	0
0.2247	27.5171	17.5399	34.9928	-5.88609	0
0.2253	26.2977	15.7084	39.5741	-4.66531	0
0.2260	27.8301	16.0185	37.4352	-6.49648	0
0.2267	29.0494	14.4874	35.3037	-6.80033	0
0.2273	23.2494	12.966	39.8776	-4.35877	0
0.2280	13.4784	9.60333	37.4352	-4.05492	0
0.2287	5.55284	2.58738	27.0587	-4.05492	0
0.2293	-1.77955	-1.68615	19.1247	-1.91721	0
0.2300	-8.79887	-2.59707	12.1083	0.524343	0
0.2307	-14.2858	-7.18069	4.47772	1.43858	0
0.2313	-24.3534	-12.9756	0.510682	2.35282	0
0.2320	-34.7341	-14.1966	-3.7598	3.26975	0
0.2327	-41.1438	-14.1966	-8.34114	4.18399	0
0.2333	-45.4114	-16.6387	-12.3082	4.79438	0
0.2340	-47.2404	-17.8597	-18.1033	7.23594	0
0.2347	-46.3341	-16.3286	-20.2422	10.5944	0
0.2353	-46.6307	-15.4177	-14.4397	8.45672	0
0.2360	-46.3341	-14.4971	-13.8328	6.01516	0
0.2367	-41.7534	-12.3651	-19.9388	9.37365	0
0.2373	-38.3921	-9.92312	-19.3245	9.06711	0
0.2380	-34.4375	-8.09161	-12.9151	4.18399	0
0.2387	-25.2761	-1.98656	-8.34114	6.3217	0
0.2393	-16.1148	5.6399	-4.3741	9.98404	0
0.2400	-8.79887	7.78151	-0.710514	5.10092	0
0.2407	0.97216	5.95	0.510682	1.43858	0
0.2413	12.8688	8.38232	2.64962	3.26975	0
0.2420	21.4205	12.966	7.83786	2.96321	0
0.2427	26.0012	16.3189	12.4118	1.43858	0
0.2433	29.6591	19.3714	16.3788	2.35282	0
0.2440	33.0205	19.3714	21.2636	1.13473	0
0.2447	33.3171	17.5399	24.3129	-1.30683	0
0.2453	29.6591	17.2395	24.3129	0.524343	0
0.2460	28.4398	14.7975	23.706	2.04897	0
0.2467	29.0494	9.91343	22.4848	0.524343	0
0.2473	24.4688	9.60333	17.9035	0.524343	0
0.2480	15.9171	11.1344	11.494	2.04897	0
0.2487	6.77216	5.6399	5.08461	2.96321	0
0.2493	-4.21818	-1.68615	-1.62826	5.71131	0
0.2500	-12.4568	-4.42858	-7.11994	8.76326	0
0.2507	-16.4278	-4.12817	-6.81649	10.5944	0
0.2513	-24.3534	-4.12817	-5.5953	10.8983	0
0.2520	-34.4375	-7.4811	-12.3082	10.2879	0
0.2527	-39.0017	-12.6655	-23.2915	10.2879	0
0.2533	-41.7534	-16.6387	-27.8729	11.8152	0
0.2540	-45.7245	-19.9916	-26.9551	10.5944	0
0.2547	-46.3341	-21.8231	-29.3975	7.54248	0
0.2553	-44.8017	-20.3017	-33.9714	8.15287	0
0.2560	-44.8017	-19.9916	-34.5857	10.5944	0
0.2567	-42.9727	-18.4702	-32.7502	10.2879	0
0.2573	-39.0017	-12.9756	-33.0611	8.76326	0
0.2580	-32.5921	-7.7912	-30.9222	7.23594	0
0.2587	-23.1341	-4.73868	-23.595	6.01516	0
0.2593	-14.2858	-0.765553	-17.4964	6.3217	0
0.2600	-7.87614	5.02939	-13.2259	6.62555	0
0.2607	0.3625	11.7449	-6.50564	3.88014	0
0.2613	7.99148	17.85	0.207233	0.217804	0
0.2620	14.0881	20.9025	4.47772	-1.30683	0
0.2627	20.8108	23.3445	12.4118	-1.61336	0
0.2633	23.8591	27.0076	21.5671	-1.00297	0
0.2640	20.2011	26.6975	23.3951	-1.30683	0
0.2647	18.6688	22.1235	22.1814	-3.13799	0
0.2653	22.0301	20.292	22.1814	-4.66531	0
0.2660	21.4205	20.9025	21.5671	-3.13799	0
0.2667	16.5267	18.4605	20.0424	-1.30683	0
0.2673	11.0398	14.7975	17.9035	-1.30683	0
0.2680	3.72387	12.0453	14.8542	-2.5276	0
0.2687	-8.18921	6.5605	11.494	-1.30683	0
0.2693	-23.4472	-0.155049	8.7482	1.43858	0
0.2700	-35.6568	-4.42858	4.78117	2.35282	0
0.2707	-45.4114	-8.09161	-1.01396	0.828194	0
0.2713	-57.0114	-10.8437	-7.11994	0.828194	0
0.2720	-68.2983	-12.3651	-12.3082	1.43858	0
0.2727	-76.537	-14.4971	-15.9718	1.74243	0
0.2733	-84.166	-19.0807	-20.5457	2.96321	0
0.2740	-89.6694	-21.5227	-24.8162	3.5736	0
0.2747	-91.7949	-19.6912	-25.127	3.26975	0
0.2753	-97.5949	-15.4177	-23.595	3.26975	0
0.2760	-104.005	-13.5861	-26.0374	4.79438	0
0.2767	-100.347	-15.4177	-30.0044	4.18399	0
0.2773	-93.937	-15.4177	-29.701	2.96321	0
0.2780	-90.279	-9.92312	-25.127	2.35282	0
0.2787	-82.9466	-5.03908	-21.7669	0.828194	0
0.2793	-73.8017	-2.29666	-18.1033	-1.61336	0
0.2800	-69.8307	2.58738	-12.0047	-1.61336	0
0.2807	-65.8597	6.86091	-5.5953	-1.00297	0
0.2813	-57.9341	8.38232	0.81413	-2.83414	0
0.2820	-51.821	10.5239	8.44475	-5.2757	0
0.2827	-47.85	14.4874	14.2399	-6.49648	0
0.2833	-41.7534	17.5399	17.2966	-6.80033	0
0.2840	-37.7824	18.4605	20.9602	-7.10687	0
0.2847	-37.1727	17.5399	22.1814	-7.71726	0
0.2853	-38.0955	16.629	21.5671	-8.32765	0
0.2860	-40.221	17.5399	22.4848	-7.71726	0
0.2867	-41.7534	17.5399	21.8705	-5.88609	0
0.2873	-45.1148	15.7084	18.8212	-5.88609	0
0.2880	-56.1051	11.4348	13.633	-6.80033	0
0.2887	-66.4694	4.11848	2.33877	-5.88609	0
0.2893	-68.2983	-2.59707	-10.4727	-4.96916	0
0.2900	-70.7534	-5.95969	-15.9718	-2.83414	0
0.2907	-78.9921	-9.62271	-20.2422	-1.30683	0
0.2913	-86.9177	-14.4971	-26.9551	-2.5276	0
0.2920	-93.937	-18.1601	-28.4798	-3.44453	0
0.2927	-99.4404	-21.2126	-27.8729	-0.392585	0
0.2933	-100.66	-23.6546	-31.8399	1.43858	0
0.2940	-100.347	-23.6546	-31.8399	0.217804	0
0.2947	-100.66	-22.1332	-25.4305	1.13473	0
0.2953	-99.737	-20.9122	-23.595	2.35282	0
0.2960	-96.079	-21.8231	-25.4305	1.43858	0
0.2967	-90.279	-21.2126	-21.4634	1.43858	0
0.2973	-83.8694	-16.9391	-16.5787	1.43858	0
0.2980	-74.4114	-10.5336	-14.4397	-0.392585	0
0.2987	-61.8887	-4.42858	-5.28445	-1.61336	0
0.2993	-53.65	0.145358	7.83786	-2.22375	0
0.3000	-48.7728	2.89747	11.494	-4.05492	0
0.3007	-37.1727	4.72899	12.7152	-5.57955	0
0.3013	-23.4472	6.86091	20.0424	-6.80033	0
0.3020	-14.5989	8.38232	25.2306	-8.6315	0
0.3027	-6.96989	11.4348	27.9765	-9.54843	0
0.3033	0.97216	16.3189	32.5504	-9.54843	0
0.3040	2.80114	16.9294	34.3859	-9.85228	0
0.3047	3.4108	14.4874	34.9928	-11.3796	0
0.3053	6.77216	15.7084	38.9598	-12.9042	0
0.3060	6.1625	16.629	40.7953	-12.9042	0
0.3067	3.11421	12.6559	38.9598	-11.99	0
0.3073	3.72387	10.8243	38.6564	-12.2938	0
0.3080	0.97216	12.0453	36.214	-11.6834	0
0.3087	-6.96989	8.38232	32.247	-8.6315	0
0.3093	-12.1438	1.06596	29.8046	-6.18994	0
0.3100	-12.7699	-3.51767	24.9272	-5.2757	0
0.3107	-17.0375	-7.4811	19.1247	-1.30683	0
0.3113	-25.5727	-11.7546	15.1576	1.43858	0
0.3120	-33.5148	-15.1076	8.1413	-1.61336	0
0.3127	-38.7051	-19.0807	-0.407065	-3.74838	0
0.3133	-40.5341	-22.1332	-6.81649	-0.696436	0
0.3140	-38.0955	-21.8231	-13.5294	0.828194	0
0.3147	-34.4375	-22.1332	-16.8821	0.524343	0
0.3153	-33.2017	-23.6546	-17.7999	1.74243	0
0.3160	-31.6858	-20.6021	-21.4634	1.43858	0
0.3167	-26.1824	-15.1076	-22.3812	-1.00297	0
0.3173	-18.5534	-11.1441	-17.7999	-0.392585	0
0.3180	-10.6278	-9.62271	-15.054	0.524343	0
0.3187	-0.247159	-8.09161	-11.6939	-1.00297	0
0.3193	11.3528	-4.12817	-4.981	-1.30683	0
0.3200	21.1074	1.97687	-2.23516	-1.30683	0
0.3207	29.9557	7.47141	-0.710514	-3.44453	0
0.3213	40.6495	11.1344	6.92011	-4.35877	0
0.3220	51.0137	12.6559	15.1576	-4.05492	0
0.3227	58.3461	15.7084	20.6493	-5.88609	0
0.3233	61.7074	20.9025	24.9272	-6.49648	0
0.3240	61.3943	22.1235	25.5341	-3.74838	0
0.3247	63.2233	17.5399	24.3129	-2.5276	0
0.3253	69.3364	16.3189	24.0094	-4.96916	0
0.3260	71.775	17.5399	20.9602	-5.88609	0
0.3267	66.5847	16.3189	17.2966	-4.05492	0
0.3273	62.9267	14.7975	16.6823	-4.05492	0
0.3280	61.0978	12.966	16.3788	-5.88609	0
0.3287	53.1557	7.171	12.1083	-3.44453	0
0.3293	43.6978	1.97687	3.87082	0.524343	0
0.3300	39.4301	1.97687	-4.3741	1.43858	0
0.3307	34.5364	2.28697	-9.86578	0.524343	0
0.3313	26.2977	-2.59707	-15.054	0.524343	0
0.3320	19.8881	-8.09161	-22.3812	0.524343	0
0.3327	15.0108	-10.5336	-28.4798	2.65936	0
0.3333	9.2108	-11.7546	-32.7502	5.10092	0
0.3340	9.2108	-14.1966	-35.1926	5.10092	0
0.3347	16.5267	-13.5861	-32.4468	6.93209	0
0.3353	19.5915	-11.1441	-26.9551	11.5087	0
0.3360	15.3074	-10.5336	-25.127	11.5087	0
0.3367	15.9171	-11.1441	-25.127	9.37365	0
0.3373	25.0784	-10.2332	-25.127	9.6775	0
0.3380	34.2398	-7.4811	-23.595	10.5944	0
0.3387	40.3364	-3.81807	-16.5787	9.06711	0
0.3393	47.0591	-0.155049	-8.94803	6.3217	0
0.3400	53.7654	2.58738	-8.64458	2.96321	0
0.3407	60.7847	5.6399	-8.94803	2.35282	0
0.3413	68.7267	8.08191	-4.981	4.49053	0
0.3420	75.433	10.8243	-2.23516	4.49053	0
0.3427	79.091	15.408	0.207233	1.43858	0
0.3433	83.6716	17.5399	5.08461	-0.696436	0
0.3440	88.862	13.2664	8.7482	-0.392585	0
0.3447	88.5489	10.5239	11.8049	-0.696436	0
0.3453	82.7654	11.7449	14.8542	-2.83414	0
0.3460	79.091	10.5239	15.1576	-3.44453	0
0.3467	75.7461	9.30292	17.2966	-0.392585	0
0.3473	67.1944	11.7449	23.3951	1.43858	0
0.3480	56.8137	8.38232	20.0424	-0.0860461	0
0.3487	49.1847	-2.59707	7.52701	-2.22375	0
0.3493	42.775	-9.62271	1.42843	-3.44453	0
0.3500	36.0688	-10.2332	0.510682	-2.83414	0
0.3507	29.9557	-11.4542	-5.89875	0.828194	0
0.3513	23.8591	-15.4177	-13.2259	2.96321	0
0.3520	17.7625	-19.0807	-15.9718	3.26975	0
0.3527	10.4301	-20.3017	-18.7176	5.40477	0
0.3533	5.84943	-20.9122	-22.3812	6.3217	0
0.3540	7.99148	-22.4336	-22.9881	5.71131	0
0.3547	9.82046	-22.7437	-22.0703	6.3217	0
0.3553	5.84943	-20.6021	-21.4634	6.01516	0
0.3560	6.77216	-18.1601	-18.7176	4.18399	0
0.3567	15.0108	-15.4177	-15.054	6.01516	0
0.3573	20.2011	-12.3651	-13.8328	6.93209	0
0.3580	25.6881	-9.92312	-10.4727	5.10092	0
0.3587	38.1943	-6.26009	-3.1529	5.71131	0
0.3593	46.1364	-0.465146	3.55997	6.01516	0
0.3600	47.3557	2.89747	7.52701	2.65936	0
0.3607	54.375	2.89747	9.9694	-1.00297	0
0.3613	64.1461	4.41889	14.8542	-2.83414	0
0.3620	68.1171	7.78151	20.9602	-3.13799	0
0.3627	72.0716	8.99283	23.0917	-2.83414	0
0.3633	75.7461	8.69242	22.7882	-3.74838	0
0.3640	72.6813	9.30292	26.1484	-5.57955	0
0.3647	69.9461	9.30292	30.1154	-5.2757	0
0.3653	72.6813	8.08191	32.8613	-6.18994	0
0.3660	72.3847	7.78151	35.6071	-8.6315	0
0.3667	67.804	8.08191	34.9928	-7.10687	0
0.3673	65.3654	6.86091	30.7223	-4.96916	0
0.3680	59.862	3.50798	27.3622	-6.18994	0
0.3687	46.746	-1.07565	23.3951	-5.88609	0
0.3693	35.7557	-4.42858	16.9931	-3.13799	0
0.3700	32.0977	-7.18069	11.1906	-0.696436	0
0.3707	26.0012	-8.09161	9.05165	0.524343	0
0.3713	13.4784	-6.8706	8.1413	2.35282	0
0.3720	3.11421	-7.4811	2.95307	3.26975	0
0.3727	-0.856819	-13.276	-8.34114	4.18399	0
0.3733	-2.99887	-17.2492	-16.8821	3.26975	0
0.3740	-4.21818	-16.3286	-19.021	1.74243	0
0.3747	-3.90512	-16.6387	-19.9388	2.35282	0
0.3753	-4.51478	-17.2492	-21.4634	1.74243	0
0.3760	-5.14091	-13.276	-22.3812	-0.696436	0
0.3767	-1.77955	-9.31261	-24.2093	0.828194	0
0.3773	4.33353	-7.4811	-25.127	2.65936	0
0.3780	12.2591	-3.20757	-19.9388	-0.392585	0
0.3787	21.4205	1.67646	-14.1363	-1.91721	0
0.3793	30.5654	4.11848	-10.7835	-1.00297	0
0.3800	37.8977	8.99283	-5.89875	-4.05492	0
0.3807	42.1654	14.7975	2.03533	-6.80033	0
0.3813	48.575	18.1504	6.30581	-5.57955	0
0.3820	59.862	21.8134	6.30581	-5.88609	0
0.3827	69.9461	26.397	9.9694	-7.71726	0
0.3833	69.633	28.529	19.4281	-6.80033	0
0.3840	65.0523	29.1395	22.7882	-6.49648	0
0.3847	65.662	27.6084	16.3788	-5.88609	0
0.3853	69.0233	25.7865	9.9694	-3.74838	0
0.3860	69.633	25.7865	9.3625	-4.05492	0
0.3867	66.8813	23.955	9.9694	-8.02111	0
0.3873	60.175	20.292	9.66595	-9.24189	0
0.3880	52.5461	17.5399	8.1413	-6.18994	0
0.3887	43.9943	10.2138	6.00236	-4.96916	0
0.3893	34.2398	-0.465146	5.08461	-6.80033	0
0.3900	25.0784	-3.81807	4.47772	-5.88609	0
0.3907	15.3074	-3.81807	0.510682	-1.61336	0
0.3913	4.94318	-9.01221	-5.28445	-0.0860461	0
0.3920	-2.99887	-12.6655	-7.11994	1.13473	0
0.3927	-9.70512	-13.5861	-9.56233	3.26975	0
0.3933	-17.6472	-17.2492	-15.9718	2.65936	0
0.3940	-20.3989	-18.1601	-18.4142	1.43858	0
0.3947	-19.1631	-14.4971	-15.054	3.26975	0
0.3953	-21.6182	-12.055	-16.5787	4.79438	0
0.3960	-21.9148	-11.7546	-20.5457	2.96321	0
0.3967	-15.5051	-10.5336	-19.3245	1.74243	0
0.3973	-6.96989	-9.01221	-15.9718	2.04897	0
0.3980	1.58182	-7.18069	-13.8328	2.35282	0
0.3987	10.7432	-4.42858	-7.42339	1.13473	0
0.3993	16.2301	0.755863	2.03533	-3.13799	0
0.4000	22.9364	4.72899	9.05165	-4.96916	0
0.4007	34.8494	4.72899	14.8542	-4.35877	0
0.4013	44.3074	6.5605	20.6493	-4.35877	0
0.4020	49.1847	13.8769	25.8375	-3.74838	0
0.4027	55.5943	18.1504	29.8046	-3.74838	0
0.4033	62.004	18.7609	33.1647	-6.49648	0
0.4040	63.5364	20.292	37.7386	-5.88609	0
0.4047	61.3943	20.292	40.7953	-2.5276	0
0.4053	59.2523	16.629	39.8776	-4.66531	0
0.4060	60.175	12.966	39.5741	-8.02111	0
0.4067	59.2523	11.1344	41.7057	-6.80033	0
0.4073	47.9654	9.30292	40.7953	-5.88609	0
0.4080	32.4108	6.5605	34.9928	-5.57955	0
0.4087	22.6398	-0.155049	27.9765	-3.13799	0
0.4093	16.5267	-8.4017	20.9602	-1.30683	0
0.4100	7.99148	-10.8437	15.1576	-0.392585	0
0.4107	-0.856819	-11.4542	10.2728	0.524343	0
0.4113	-10.3148	-15.4177	4.17427	0.217804	0
0.4120	-20.3989	-17.8597	0.510682	0.524343	0
0.4127	-28.0279	-17.5496	0.510682	1.74243	0
0.4133	-33.5148	-19.6912	-0.710514	1.43858	0
0.4140	-36.8762	-20.6021	-4.07065	0.828194	0
0.4147	-37.1727	-17.2492	-4.67755	2.35282	0
0.4153	-36.2665	-16.0282	-5.89875	3.5736	0
0.4160	-33.2017	-18.1601	-10.7835	4.18399	0
0.4167	-28.6375	-17.8597	-14.4397	3.5736	0
0.4173	-24.3534	-15.1076	-15.9718	0.828194	0
0.4180	-16.7244	-11.4542	-13.8328	0.828194	0
0.4187	-4.21818	-3.81807	-5.89875	3.26975	0
0.4193	4.33353	3.80838	3.87082	2.04897	0
0.4200	6.45909	4.72899	6.92011	-2.83414	0
0.4207	12.2591	4.72899	5.69891	-5.88609	0
0.4213	23.2494	10.2138	5.39546	-6.49648	0
0.4220	32.4108	14.4874	6.92011	-5.88609	0
0.4227	40.0398	14.7975	11.1906	-5.88609	0
0.4233	45.2137	16.3189	16.6823	-7.10687	0
0.4240	46.4495	17.5399	20.3459	-7.10687	0
0.4247	45.2137	15.408	21.8705	-4.66531	0
0.4253	43.6978	14.7975	22.4848	-3.13799	0
0.4260	42.1654	15.7084	21.5671	-3.44453	0
0.4267	39.7267	13.5765	19.4281	-3.13799	0
0.4273	35.146	9.30292	15.4611	-4.05492	0
0.4280	26.9074	3.80838	12.4118	-5.88609	0
0.4287	16.5267	-1.68615	12.1083	-4.05492	0
0.4293	8.60114	-2.59707	8.44475	-0.0860461	0
0.4300	3.4108	-2.59707	-0.407065	0.524343	0
0.4307	-4.82784	-5.34918	-4.07065	-0.0860461	0
0.4313	-17.0375	-7.18069	-5.89875	1.74243	0
0.4320	-26.1824	-8.4017	-14.7506	1.74243	0
0.4327	-29.8568	-14.1966	-22.3812	0.217804	0
0.4333	-30.4665	-19.9916	-22.3812	1.43858	0
0.4340	-27.7148	-20.3017	-24.2093	2.65936	0
0.4347	-26.1824	-18.1601	-26.6517	2.04897	0
0.4353	-27.7148	-18.4702	-23.2915	2.65936	0
0.4360	-25.5727	-19.9916	-22.3812	4.18399	0
0.4367	-18.5534	-17.5496	-25.127	3.26975	0
0.4373	-11.5341	-11.4542	-20.5457	4.18399	0
0.4380	-3.29546	-8.09161	-13.8328	5.10092	0
0.4387	8.28807	-5.34918	-11.087	1.43858	0
0.4393	16.8398	-0.465146	-8.03769	-1.91721	0
0.4400	21.4205	4.72899	-6.20219	-1.00297	0
0.4407	26.2977	8.08191	-7.42339	-0.0860461	0
0.4413	32.4108	11.7449	-7.11994	-1.30683	0
0.4420	40.6495	14.187	-5.89875	-3.13799	0
0.4427	48.8881	17.2395	-3.7598	-4.05492	0
0.4433	49.4978	20.292	1.11758	-4.05492	0
0.4440	44.9171	19.3714	2.95307	-3.44453	0
0.4447	46.4495	16.3189	1.11758	-4.05492	0
0.4453	51.0137	15.0979	2.03533	-4.05492	0
0.4460	48.2784	14.7975	4.47772	-3.74838	0
0.4467	41.5557	12.3554	5.39546	-3.13799	0
0.4473	35.4591	10.2138	5.08461	-1.30683	0
0.4480	27.8301	6.86091	0.81413	0.524343	0
0.4487	17.7625	1.97687	-7.11994	-0.392585	0
0.4493	8.60114	-1.07565	-13.5294	-1.91721	0
0.4500	1.26875	-2.90716	-19.6279	0.217804	0
0.4507	-3.90512	-4.73868	-26.3482	3.26975	0
0.4513	-10.0182	-7.18069	-31.8399	3.26975	0
0.4520	-17.9438	-9.92312	-34.8892	1.13473	0
0.4527	-23.4472	-13.5861	-37.9385	1.13473	0
0.4533	-28.0279	-15.1076	-42.5198	2.65936	0
0.4540	-29.5438	-14.1966	-45.5691	5.71131	0
0.4547	-25.8858	-11.7546	-44.6588	8.45672	0
0.4553	-24.3534	-7.18069	-42.8233	9.06711	0
0.4560	-26.1824	-6.26009	-45.2657	9.06711	0
0.4567	-21.6182	-9.62271	-48.6258	9.06711	0
0.4573	-14.8955	-9.31261	-46.4868	9.06711	0
0.4580	-7.87614	-1.68615	-38.5528	9.06711	0
0.4587	4.02046	4.41889	-31.5365	9.06711	0
0.4593	12.2591	4.72899	-29.701	9.06711	0
0.4600	14.0881	5.33949	-25.127	9.06711	0
0.4607	20.4977	9.30292	-14.1363	9.06711	0
0.4613	29.6591	12.0453	-8.03769	9.06711	0
0.4620	32.7074	12.966	-5.28445	9.06711	0
0.4627	37.8977	13.5765	2.64962	9.06711	0
0.4633	43.9943	16.3189	10.2728	9.06711	0
0.4640	43.0881	18.4605	10.5837	9.06711	0
0.4647	40.3364	18.4605	13.0261	9.06711	0
0.4653	40.6495	18.7609	17.9035	9.06711	0
0.4660	38.1943	17.85	19.739	9.06711	0
0.4667	32.4108	14.7975	21.8705	9.06711	0
0.4673	23.2494	12.0453	25.2306	9.06711	0
0.4680	8.60114	9.30292	21.5671	9.06711	0
0.4687	-5.14091	4.72899	13.9364	9.06711	0
0.4693	-11.5341	-1.07565	10.2728	9.06711	0
0.4700	-15.8182	-5.95969	7.22356	9.06711	0
0.4707	-22.8375	-9.01221	-0.407065	9.06711	0
0.4713	-30.4665	-10.8437	-9.56233	9.06711	0
0.4720	-37.1727	-12.9756	-15.054	9.06711	0
0.4727	-42.3631	-14.8072	-18.7176	9.06711	0
0.4733	-45.4114	-15.4177	-23.9058	9.06711	0
0.4740	-49.6955	-16.3286	-28.7832	9.06711	0
0.4747	-53.65	-14.4971	-32.4468	9.06711	0
0.4753	-53.65	-11.1441	-35.5035	9.06711	0
0.4760	-48.7728	-12.055	-34.8892	9.06711	0
0.4767	-42.9727	-14.1966	-29.701	9.06711	0
0.4773	-39.3148	-9.92312	-28.7832	9.06711	0
0.4780	-33.2017	-4.42858	-27.8729	9.06711	0
0.4787	-21.9148	1.06596	-17.7999	9.06711	0
0.4793	-11.5341	8.38232	-7.72684	9.06711	0
0.4800	-6.04716	12.0453	-7.42339	9.06711	0
0.4807	0.97216	11.1344	-4.981	9.06711	0
0.4813	10.4301	12.3554	2.64962	9.06711	0
0.4820	16.5267	16.629	8.1413	9.06711	0
0.4827	21.4205	17.5399	13.633	9.06711	0
0.4833	25.0784	16.0185	20.6493	9.06711	0
0.4840	24.4688	14.187	21.8705	9.06711	0
0.4847	21.7171	14.7975	20.9602	9.06711	0
0.4853	18.9818	14.7975	25.2306	9.06711	0
0.4860	15.9171	12.3554	28.2799	9.06711	0
0.4867	13.1818	10.5239	26.7553	9.06711	0
0.4873	7.67841	10.2138	25.8375	9.06711	0
0.4880	-3.60852	5.95	26.7553	9.06711	0
0.4887	-12.4568	1.06596	25.5341	9.06711	0
0.4893	-17.9438	0.455456	20.3459	9.06711	0
0.4900	-24.0568	-3.51767	13.9364	9.06711	0
0.4907	-30.1534	-10.2332	13.3295	9.06711	0
0.4913	-39.9245	-10.8437	16.0754	9.06711	0
0.4920	-54.5728	-9.92312	11.494	1.43858	0
0.4927	-62.8114	-15.7181	1.42843	1.43858	0
0.4933	-60.3728	-21.5227	-3.1529	3.26975	0
0.4940	-59.45	-21.5227	-2.84946	1.74243	0
0.4947	-60.9824	-19.9916	-4.07065	1.13473	0
0.4953	-59.45	-19.0807	-3.1529	4.18399	0
0.4960	-57.0114	-16.9391	0.510682	3.26975	0
0.4967	-54.2597	-14.8072	1.42843	0.524343	0
0.4973	-49.0858	-12.9756	1.42843	1.43858	0
0.4980	-40.8307	-9.92312	5.08461	0.217804	0
0.4987	-29.8568	-4.42858	9.66595	-2.83414	0
0.4993	-21.3051	-0.155049	11.1906	-1.30683	0
0.5000	-14.2858	0.145358	11.494	0.217804	0
0.5007	-7.26648	2.89747	13.9364	-2.22375	0
0.5013	-1.46648	8.69242	15.4611	-2.22375	0
0.5020	4.94318	11.4348	16.3788	-1.00297	0
0.5027	15.3074	13.8769	21.5671	-2.83414	0
0.5033	18.6688	19.3714	26.1484	-3.44453	0
0.5040	14.0881	20.292	23.3951	9.06711	0
0.5047	15.6205	15.7084	22.4848	9.06711	0
0.5053	20.2011	13.8769	26.7553	9.06711	0
0.5060	17.7625	12.966	27.3622	9.06711	0
0.5067	13.4784	10.2138	25.8375	9.06711	0
0.5073	10.4301	9.60333	27.9765	9.06711	0
0.5080	3.72387	6.5605	27.3622	9.06711	0
0.5087	-5.75057	-2.59707	23.0917	9.06711	0
0.5093	-12.4568	-7.4811	19.739	9.06711	0
0.5100	-16.7244	-7.18069	16.3788	9.06711	0
0.5107	-21.9148	-8.4017	11.494	9.06711	0
0.5113	-28.9341	-12.3651	6.92011	9.06711	0
0.5120	-34.1245	-15.7181	2.33877	9.06711	0
0.5127	-36.5631	-19.3811	-1.62826	9.06711	0
0.5133	-40.5341	-20.9122	-5.5953	9.06711	0
0.5140	-41.4568	-21.2126	-9.56233	9.06711	0
0.5147	-36.8762	-22.7437	-7.72684	9.06711	0
0.5153	-35.6568	-21.8231	-2.23516	9.06711	0
0.5160	-37.1727	-16.6387	-4.07065	9.06711	0
0.5167	-31.0762	-14.4971	-8.64458	9.06711	0
0.5173	-21.0085	-17.5496	-6.50564	9.06711	0
0.5180	-13.3796	-16.3286	-3.1529	9.06711	0
0.5187	-4.21818	-7.7912	-2.23516	9.06711	0
0.5193	4.63012	-0.155049	-0.103617	9.06711	0
0.5200	8.89773	1.36637	4.47772	9.06711	0
0.5207	14.0881	3.50798	10.5837	9.06711	0
0.5213	21.7171	9.30292	16.0754	9.06711	0
0.5220	27.2205	14.187	19.739	9.06711	0
0.5227	29.6591	13.8769	24.6163	9.06711	0
0.5233	30.2688	12.6559	31.0258	9.06711	0
0.5240	31.8012	15.408	33.4682	9.06711	0
0.5247	34.2398	18.1504	33.4682	9.06711	0
0.5253	31.8012	13.5765	35.3037	9.06711	0
0.5260	26.0012	6.2504	34.3859	9.06711	0
0.5267	22.0301	5.95	34.0825	9.06711	0
0.5273	13.7915	7.47141	35.3037	9.06711	0
0.5280	0.659091	1.36637	28.8942	9.06711	0
0.5287	-6.96989	-6.8706	15.4611	9.06711	0
0.5293	-9.40853	-10.8437	9.05165	9.06711	0
0.5300	-16.4278	-12.6655	5.08461	9.06711	0
0.5307	-25.2761	-14.1966	-3.1529	9.06711	0
0.5313	-30.7631	-16.3286	-10.4727	9.06711	0
0.5320	-36.5631	-19.6912	-15.9718	9.06711	0
0.5327	-43.8955	-20.9122	-22.0703	9.06711	0
0.5333	-49.0858	-21.2126	-26.0374	9.06711	0
0.5340	-50.3051	-21.2126	-27.2586	9.06711	0
0.5347	-49.6955	-19.0807	-28.7832	9.06711	0
0.5353	-49.0858	-14.8072	-31.2256	9.06711	0
0.5360	-43.5824	-13.276	-32.7502	9.06711	0
0.5367	-34.7341	-12.6655	-31.5365	9.06711	0
0.5373	-29.8568	-8.70211	-29.701	9.06711	0
0.5380	-23.7438	-4.12817	-27.2586	9.06711	0
0.5387	-8.79887	0.145358	-19.021	9.06711	0
0.5393	1.26875	4.72899	-10.7835	9.06711	0
0.5400	0.97216	8.38232	-9.56233	9.06711	0
0.5407	7.67841	9.60333	-10.4727	9.06711	0
0.5413	24.4688	10.8243	-8.64458	9.06711	0
0.5420	34.2398	12.3554	-5.89875	9.06711	0
0.5427	35.4591	15.7084	-1.31741	9.06711	0
0.5433	37.8977	18.7609	3.87082	9.06711	0
0.5440	39.7267	16.9294	3.25652	9.06711	0
0.5447	41.5557	13.8769	2.33877	9.06711	0
0.5453	42.4784	14.7975	6.30581	9.06711	0
0.5460	37.8977	14.7975	8.7482	9.06711	0
0.5467	30.5654	12.0453	6.92011	9.06711	0
0.5473	25.0784	10.2138	5.08461	9.06711	0
0.5480	19.2784	5.02939	4.17427	9.06711	0
0.5487	9.2108	-3.81807	2.03533	9.06711	0
0.5493	-2.07614	-7.7912	-2.84946	9.06711	0
0.5500	-9.70512	-7.7912	-5.89875	9.06711	0
0.5507	-13.3796	-10.2332	-6.50564	9.06711	0
0.5513	-21.3051	-11.4542	-10.7835	9.06711	0
0.5520	-32.5921	-11.7546	-19.3245	0.217804	0
0.5527	-36.8762	-15.7181	-27.5694	-1.00297	0
0.5533	-36.2665	-19.0807	-34.2823	1.43858	0
0.5540	-39.3148	-18.7706	-37.3316	4.49053	0
0.5547	-39.0017	-19.0807	-35.1926	2.35282	0
0.5553	-34.7341	-19.9916	-34.2823	1.13473	0
0.5560	-32.2955	-18.1601	-35.8069	3.5736	0
0.5567	-28.9341	-14.8072	-32.4468	2.35282	0
0.5573	-22.8375	-11.4542	-26.3482	-0.392585	0
0.5580	-15.2085	-6.57019	-21.4634	0.828194	0
0.5587	-4.82784	-1.68615	-15.054	1.43858	0
0.5593	3.11421	0.145358	-11.3904	1.13473	0
0.5600	7.06875	1.67646	-8.64458	2.35282	0
0.5607	16.2301	5.6399	-4.67755	-0.392585	0
0.5613	27.2205	9.91343	-2.84946	-4.35877	0
0.5620	32.4108	11.7449	-1.31741	-4.05492	0
0.5627	38.5074	15.0979	8.1413	-3.44453	0
0.5633	41.5557	21.2029	15.1576	-5.57955	0
0.5640	37.8977	23.0344	12.7152	9.06711	0
0.5647	37.5847	17.85	10.8871	9.06711	0
0.5653	38.8205	14.187	13.0261	9.06711	0
0.5660	33.3171	13.8769	12.4118	9.06711	0
0.5667	27.2205	12.6559	10.5837	9.06711	0
0.5673	25.0784	9.30292	9.05165	9.06711	0
0.5680	17.7625	6.5605	4.17427	9.06711	0
0.5687	6.45909	3.19788	-2.23516	9.06711	0
0.5693	-0.560228	-0.765553	-7.11994	9.06711	0
0.5700	-6.36023	-3.51767	-11.3904	9.06711	0
0.5707	-16.7244	-5.03908	-14.1363	9.06711	0
0.5713	-26.4955	-7.18069	-18.1033	9.06711	0
0.5720	-31.6858	-9.01221	-23.9058	9.06711	0
0.5727	-38.0955	-9.92312	-27.8729	9.06711	0
0.5733	-43.5824	-9.01221	-28.4798	9.06711	0
0.5740	-41.7534	-8.09161	-30.6187	9.06711	0
0.5747	-37.1727	-8.09161	-33.0611	9.06711	0
0.5753	-39.6114	-6.8706	-32.4468	9.06711	0
0.5760	-39.9245	-3.20757	-30.6187	9.06711	0
0.5767	-30.7631	-1.68615	-29.701	9.06711	0
0.5773	-21.9148	-3.51767	-26.6517	9.06711	0
0.5780	-15.2085	0.145358	-20.5457	9.06711	0
0.5787	-4.82784	6.86091	-13.8328	9.06711	0
0.5793	4.02046	8.08191	-8.64458	9.06711	0
0.5800	8.60114	7.47141	-5.89875	9.06711	0
0.5807	15.9171	12.966	-2.23516	9.06711	0
0.5813	24.7818	17.2395	2.33877	9.06711	0
0.5820	30.5654	14.187	4.78117	9.06711	0
0.5827	37.2881	12.0453	6.92011	9.06711	0
0.5833	40.6495	15.0979	10.5837	9.06711	0
0.5840	35.146	16.629	10.2728	9.06711	0
0.5847	32.4108	13.8769	8.7482	9.06711	0
0.5853	34.8494	11.7449	11.494	9.06711	0
0.5860	32.0977	10.8243	12.4118	9.06711	0
0.5867	26.6108	8.38232	10.5837	9.06711	0
0.5873	20.2011	6.86091	10.8871	9.06711	0
0.5880	7.67841	5.33949	6.92011	9.06711	0
0.5887	-3.29546	-0.765553	-2.23516	9.06711	0
0.5893	-6.96989	-6.57019	-6.81649	9.06711	0
0.5900	-15.2085	-9.62271	-8.64458	9.06711	0
0.5907	-26.1824	-12.6655	-13.5294	9.06711	0
0.5913	-32.2955	-15.7181	-17.7999	9.06711	0
0.5920	-37.1727	-16.9391	-20.8491	9.06711	0
0.5927	-42.6762	-18.7706	-24.2093	9.06711	0
0.5933	-46.6307	-22.7437	-22.9881	9.06711	0
0.5940	-48.1631	-23.9647	-21.4634	9.06711	0
0.5947	-47.2404	-21.8231	-25.127	9.06711	0
0.5953	-45.4114	-19.9916	-26.0374	9.06711	0
0.5960	-42.3631	-17.2492	-21.7669	9.06711	0
0.5967	-36.2665	-12.6655	-20.5457	9.06711	0
0.5973	-29.8568	-10.8437	-19.3245	9.06711	0
0.5980	-22.2279	-8.70211	-12.6116	9.06711	0
0.5987	-9.70512	-1.07565	-3.7598	9.06711	0
0.5993	-1.46648	4.72899	4.17427	9.06711	0
0.6000	-0.560228	3.80838	9.66595	9.06711	0
0.6007	5.55284	4.72899	11.494	9.06711	0
0.6013	15.9171	8.38232	12.4118	9.06711	0
0.6020	22.3267	8.99283	15.4611	9.06711	0
0.6027	29.346	11.1344	18.5178	9.06711	0
0.6033	34.5364	15.0979	23.0917	9.06711	0
0.6040	34.2398	15.0979	28.2799	9.06711	0
0.6047	35.146	13.8769	28.5834	9.06711	0
0.6053	36.0688	12.0453	25.5341	9.06711	0
0.6060	32.0977	8.99283	24.3129	9.06711	0
0.6067	27.5171	8.69242	23.3951	9.06711	0
0.6073	21.7171	7.78151	20.0424	9.06711	0
0.6080	10.7432	1.36637	16.9931	9.06711	0
0.6087	1.26875	-2.59707	14.5507	9.06711	0
0.6093	-5.4375	-4.42858	9.05165	9.06711	0
0.6100	-12.7699	-9.62271	3.25652	9.06711	0
0.6107	-17.6472	-11.4542	3.87082	9.06711	0
0.6113	-22.5244	-9.01221	6.00236	9.06711	0
0.6120	-34.1245	-11.7546	-0.103617	0.828194	0
0.6127	-42.6762	-17.5496	-8.64458	0.828194	0
0.6133	-41.4568	-19.0807	-10.4727	0.524343	0
0.6140	-40.8307	-19.9916	-11.6939	0.524343	0
0.6147	-43.5824	-20.3017	-15.9718	0.217804	0
0.6153	-40.8307	-17.2492	-18.7176	-0.392585	0
0.6160	-34.4375	-15.4177	-18.7176	-0.392585	0
0.6167	-29.5438	-13.5861	-17.4964	0.524343	0
0.6173	-27.1051	-8.09161	-15.3575	-0.0860461	0
0.6180	-20.0858	-1.68615	-13.2259	-2.5276	0
0.6187	-7.87614	2.89747	-10.1692	-2.22375	0
0.6193	0.97216	3.80838	-4.67755	-1.00297	0
0.6200	5.55284	4.11848	1.11758	-3.44453	0
0.6207	13.1818	8.99283	7.22356	-5.88609	0
0.6213	21.4205	15.7084	11.8049	-4.66531	0
0.6220	27.2205	18.1504	14.2399	-4.66531	0
0.6227	34.5364	21.8134	19.739	-7.10687	0
0.6233	38.5074	28.8294	27.0587	-6.80033	0
0.6240	34.2398	26.6975	27.9765	9.06711	0
0.6247	31.4881	17.5399	24.6163	9.06711	0
0.6253	34.8494	15.0979	23.706	9.06711	0
0.6260	33.9267	14.187	23.0917	9.06711	0
0.6267	26.0012	9.30292	19.1247	9.06711	0
0.6273	17.4494	6.86091	15.1576	9.06711	0
0.6280	10.4301	5.02939	12.4118	9.06711	0
0.6287	2.50455	-1.37606	8.7482	9.06711	0
0.6293	-5.14091	-4.73868	2.33877	9.06711	0
0.6300	-12.4568	-5.95969	-4.07065	9.06711	0
0.6307	-23.1341	-11.1441	-8.94803	9.06711	0
0.6313	-32.9051	-16.0282	-14.7506	9.06711	0
0.6320	-37.1727	-16.9391	-21.7669	9.06711	0
0.6327	-40.8307	-19.0807	-26.3482	9.06711	0
0.6333	-46.9438	-21.2126	-28.4798	9.06711	0
0.6340	-46.021	-19.6912	-29.701	9.06711	0
0.6347	-40.221	-16.3286	-30.6187	9.06711	0
0.6353	-40.8307	-13.5861	-32.1433	9.06711	0
0.6360	-42.9727	-12.6655	-35.1926	7.84633	0
0.6367	-38.0955	-13.5861	-35.1926	6.01516	0
0.6373	-30.4665	-10.5336	-32.1433	6.93209	0
0.6380	-21.3051	-3.81807	-28.1763	3.26975	0
0.6387	-9.09546	0.755863	-22.0703	2.04897	0
0.6393	1.26875	3.80838	-16.2752	5.40477	0
0.6400	9.2108	6.2504	-13.2259	4.49053	0
0.6407	16.8398	8.99283	-6.81649	1.43858	0
0.6413	23.2494	12.6559	2.64962	2.35282	0
0.6420	28.4398	15.0979	9.66595	1.74243	0
0.6427	34.8494	16.0185	15.1576	-0.392585	0
0.6433	38.8205	18.7609	20.6493	0.524343	0
0.6440	39.4301	20.292	22.4848	-0.0860461	0
0.6447	40.3364	17.85	24.3129	-2.22375	0
0.6453	41.8688	15.408	29.5011	-0.0860461	0
0.6460	38.8205	14.187	31.6401	2.35282	0
0.6467	29.346	12.0453	31.9435	1.43858	0
0.6473	16.2301	10.5239	34.6894	1.13473	0
0.6480	3.72387	7.171	30.7223	9.06711	0
0.6487	-5.14091	-0.155049	19.739	9.06711	0
0.6493	-11.5341	-6.26009	13.0261	9.06711	0
0.6500	-18.8665	-8.70211	8.44475	9.06711	0
0.6507	-27.4182	-12.6655	0.510682	9.06711	0
0.6513	-34.4375	-17.2492	-4.981	9.06711	0
0.6520	-38.3921	-18.4702	-7.72684	9.06711	0
0.6527	-43.5824	-18.4702	-13.5294	9.06711	0
0.6533	-48.1631	-19.0807	-19.3245	9.06711	0
0.6540	-49.0858	-16.6387	-18.7176	9.06711	0
0.6547	-47.2404	-12.6655	-16.2752	9.06711	0
0.6553	-46.6307	-12.055	-17.7999	9.06711	0
0.6560	-42.6762	-12.055	-20.8491	9.06711	0
0.6567	-35.6568	-9.92312	-18.4142	9.06711	0
0.6573	-30.4665	-7.18069	-12.3082	9.06711	0
0.6580	-22.5244	-4.42858	-7.72684	9.06711	0
0.6587	-9.70512	1.06596	-1.93171	9.06711	0
0.6593	-1.16989	8.38232	7.22356	9.06711	0
0.6600	2.80114	11.4348	12.4118	1.74243	0
0.6607	11.0398	10.2138	13.0261	-0.392585	0
0.6613	20.8108	8.99283	13.3295	-2.22375	0
0.6620	28.7364	12.0453	14.2399	-3.13799	0
0.6627	35.146	17.2395	16.9931	-4.35877	0
0.6633	36.975	18.4605	22.7882	-5.88609	0
0.6640	36.3654	15.7084	23.706	-5.2757	0
0.6647	37.8977	13.8769	22.1814	-6.18994	0
0.6653	36.0688	15.0979	24.3129	-8.32765	0
0.6660	29.6591	14.7975	26.7553	-7.71726	0
0.6667	24.7818	11.1344	25.8375	-5.57955	0
0.6673	18.9818	7.78151	26.1484	-4.05492	0
0.6680	9.50739	5.02939	23.3951	-2.5276	0
0.6687	0.3625	0.755863	13.9364	-2.22375	0
0.6693	-6.96989	-3.20757	6.30581	-2.22375	0
0.6700	-12.1438	-6.57019	2.33877	0.524343	0
0.6707	-17.0375	-10.8437	-3.1529	3.26975	0
0.6713	-27.4182	-11.4542	-6.20219	2.35282	0
0.6720	-39.9245	-10.2332	-8.64458	2.35282	0
0.6727	-44.1921	-14.4971	-17.4964	4.18399	0
0.6733	-43.5824	-18.1601	-25.127	3.5736	0
0.6740	-42.9727	-15.4177	-22.9881	2.65936	0
0.6747	-40.8307	-13.5861	-19.6279	4.18399	0
0.6753	-37.7824	-14.4971	-22.3812	3.26975	0
0.6760	-34.4375	-11.7546	-22.3812	1.43858	0
0.6767	-28.3244	-8.09161	-18.1033	3.26975	0
0.6773	-21.3051	-5.95969	-16.5787	3.88014	0
0.6780	-10.6278	-2.29666	-14.4397	0.524343	0
0.6787	4.33353	1.97687	-7.11994	-0.392585	0
0.6793	13.7915	5.6399	-0.407065	1.13473	0
0.6800	19.5915	9.30292	2.03533	-1.30683	0
0.6807	32.4108	12.0453	6.30581	-5.88609	0
0.6813	44.9171	12.3554	12.7152	-5.2757	0
0.6820	50.404	13.5765	17.6	-3.13799	0
0.6827	57.1267	17.5399	23.706	-3.13799	0
0.6833	61.7074	21.2029	29.5011	-3.74838	0
0.6840	57.1267	19.3714	28.2799	-4.96916	0
0.6847	57.1267	13.8769	26.1484	-6.80033	0
0.6853	63.833	11.1344	26.7553	-7.41072	0
0.6860	62.6137	12.0453	26.4518	-5.88609	0
0.6867	55.2978	9.91343	24.3129	-5.88609	0
0.6873	50.7171	4.72899	20.9602	-7.41072	0
0.6880	46.1364	1.06596	14.2399	-6.49648	0
0.6887	37.5847	-1.68615	7.83786	-3.13799	0
0.6893	27.5171	-3.81807	3.25652	-2.22375	0
0.6900	19.5915	-5.03908	-2.53861	-3.74838	0
0.6907	15.9171	-7.18069	-8.34114	-2.22375	0
0.6913	10.7432	-11.4542	-13.2259	-0.0860461	0
0.6920	2.80114	-16.3286	-19.3245	-1.00297	0
0.6927	-1.46648	-18.1601	-22.6846	-0.392585	0
0.6933	-2.07614	-15.4177	-23.595	1.43858	0
0.6940	-2.38921	-12.9756	-26.0374	1.43858	0
0.6947	-0.247159	-13.5861	-26.3482	2.35282	0
0.6953	1.87841	-10.8437	-25.127	4.49053	0
0.6960	0.97216	-7.18069	-29.0941	4.18399	0
0.6967	5.55284	-8.09161	-30.6187	2.35282	0
0.6973	16.5267	-8.09161	-23.9058	0.828194	0
0.6980	25.6881	-2.59707	-20.5457	-2.22375	0
0.6987	33.9267	1.97687	-18.7176	-2.22375	0
0.6993	43.3847	5.33949	-10.4727	-1.30683	0
0.7000	51.9364	9.30292	-4.981	-6.49648	0
0.7007	60.175	12.6559	-4.07065	-9.85228	0
0.7013	68.1171	14.7975	3.25652	-5.88609	0
0.7020	72.6813	16.3189	11.1906	-4.96916	0
0.7027	76.9654	16.9294	13.3295	-7.71726	0
0.7033	78.7944	18.7609	15.7719	-6.18994	0
0.7040	76.9654	18.1504	17.9035	-4.96916	0
0.7047	76.3557	13.2664	19.739	-6.80033	0
0.7053	76.3557	11.1344	23.706	-7.41072	0
0.7060	72.0716	11.7449	24.6163	-8.6315	0
0.7067	64.4426	9.60333	22.4848	-9.85228	0
0.7073	53.4688	8.08191	23.3951	-6.49648	0
0.7080	39.4301	5.02939	22.7882	-3.13799	0
0.7087	29.346	-5.34918	14.8542	-3.44453	0
0.7093	21.7171	-15.1076	6.00236	-3.13799	0
0.7100	9.2108	-16.3286	-1.31741	-1.61336	0
0.7107	-4.82784	-15.4177	-7.11994	-1.00297	0
0.7113	-14.8955	-15.7181	-12.3082	0.524343	0
0.7120	-24.0568	-15.4177	-19.6279	2.04897	0
0.7127	-34.7341	-18.1601	-25.7339	1.43858	0
0.7133	-43.8955	-21.2126	-27.8729	2.04897	0
0.7140	-48.7728	-18.1601	-30.3153	4.18399	0
0.7147	-49.6955	-15.4177	-32.1433	4.79438	0
0.7153	-49.6955	-16.3286	-30.0044	2.65936	0
0.7160	-47.85	-14.1966	-27.5694	0.828194	0
0.7167	-45.4114	-9.31261	-26.6517	1.43858	0
0.7173	-44.1921	-7.7912	-25.127	3.26975	0
0.7180	-36.8762	-3.51767	-19.9388	3.26975	0
0.7187	-24.0568	5.33949	-10.4727	2.04897	0
0.7193	-19.7892	11.1344	-1.31741	3.26975	0
0.7200	-21.6182	12.0453	2.33877	2.96321	0
0.7207	-15.2085	10.8243	6.30581	-0.696436	0
0.7213	-6.96989	10.2138	12.4118	-2.83414	0
0.7220	-4.21818	12.6559	15.4611	-1.30683	0
0.7227	-1.16989	12.966	17.9035	-1.61336	0
0.7233	0.0494318	8.38232	25.2306	-4.35877	0
0.7240	-5.4375	5.6399	30.7223	-3.74838	0
0.7247	-9.09546	9.30292	29.5011	-1.30683	0
0.7253	-10.6278	11.1344	26.7553	-1.30683	0
0.7260	-16.4278	6.86091	28.8942	-2.22375	0
0.7267	-23.7438	2.89747	30.7223	-2.5276	0
0.7273	-30.7631	0.755863	25.5341	-2.83414	0
0.7280	-42.0665	-1.68615	17.9035	-1.30683	0
0.7287	-54.5728	-4.12817	15.1576	2.04897	0
0.7293	-65.5631	-7.18069	12.7152	2.35282	0
0.7300	-73.4887	-10.8437	4.47772	0.524343	0
0.7307	-79.8983	-12.9756	-0.710514	2.65936	0
0.7313	-89.966	-12.9756	0.207233	6.01516	0
0.7320	-101.269	-13.5861	-2.53861	9.06711	0
0.7327	-104.005	-17.2492	-9.56233	9.06711	0
0.7333	-102.176	-20.3017	-12.6116	9.06711	0
0.7340	-103.708	-19.0807	-12.0047	9.06711	0
0.7347	-104.005	-17.5496	-13.2259	9.06711	0
0.7353	-99.4404	-18.1601	-15.3575	9.06711	0
0.7360	-95.4694	-15.4177	-15.3575	9.06711	0
0.7367	-92.7177	-11.4542	-15.054	9.06711	0
0.7373	-86.0114	-9.31261	-15.9718	9.06711	0
0.7380	-75.6307	-5.64959	-14.1363	9.06711	0
0.7387	-67.3921	0.145358	-6.50564	9.06711	0
0.7393	-60.9824	1.97687	0.81413	9.06711	0
0.7400	-52.1341	3.19788	5.39546	9.06711	0
0.7407	-41.7534	8.38232	12.4118	9.06711	0
0.7413	-34.4375	14.187	17.9035	9.06711	0
0.7420	-27.1051	16.629	18.5178	9.06711	0
0.7427	-18.5534	18.4605	20.9602	9.06711	0
0.7433	-16.1148	21.2029	23.3951	9.06711	0
0.7440	-18.8665	23.0344	16.3788	1.74243	0
0.7447	-17.3341	23.3445	4.17427	-0.0860461	0
0.7453	-16.1148	19.6815	-2.23516	-2.22375	0
0.7460	-19.7892	14.4874	-4.07065	-1.30683	0
0.7467	-22.8375	12.3554	-5.89875	-0.0860461	0
0.7473	-27.7148	9.60333	-8.94803	0.524343	0
0.7480	-37.7824	3.19788	-12.6116	1.74243	0
0.7487	-46.9438	-0.765553	-14.4397	3.88014	0
0.7493	-53.0404	-1.07565	-16.2752	4.18399	0
0.7500	-59.1534	-2.59707	-18.7176	3.26975	0
0.7507	-63.7341	-5.34918	-19.3245	3.26975	0
0.7513	-68.908	-7.7912	-18.7176	5.10092	0
0.7520	-75.9273	-11.7546	-19.6279	6.3217	0
0.7527	-77.7728	-11.1441	-19.3245	7.54248	0
0.7533	-75.6307	-6.57019	-17.193	8.76326	0
0.7540	-75.3176	-7.4811	-14.7506	9.06711	0
0.7547	-72.879	-9.01221	-12.0047	9.06711	0
0.7553	-70.1273	-3.51767	-7.11994	10.5944	0
0.7560	-70.1273	-2.90716	-3.45635	10.5944	0
0.7567	-63.7341	-9.62271	-2.53861	7.54248	0
0.7573	-50.3051	-9.31261	0.510682	5.40477	0
0.7580	-38.7051	-3.20757	7.83786	4.18399	0
0.7587	-28.9341	-0.765553	13.3295	0.828194	0
0.7593	-18.8665	1.06596	15.4611	-1.61336	0
0.7600	-9.70512	5.6399	20.0424	-0.696436	0
0.7607	-0.560228	9.91343	25.2306	-1.30683	0
0.7613	7.67841	12.966	28.2799	-0.696436	0
0.7620	13.4784	15.7084	32.247	1.43858	0
0.7627	19.8881	17.5399	37.1317	-1.30683	0
0.7633	25.3915	17.5399	38.6564	-4.96916	0
0.7640	26.9074	14.187	38.3529	-1.61336	0
0.7647	27.2205	12.0453	39.8776	-0.392585	0
0.7653	26.0012	14.187	40.7953	-3.44453	0
0.7660	23.546	14.187	38.0495	-4.05492	0
0.7667	20.2011	10.8243	36.5174	-3.44453	0
0.7673	10.1335	8.38232	37.1317	-2.83414	0
0.7680	-4.21818	3.19788	33.4682	0.524343	0
0.7687	-10.6278	-6.26009	26.1484	1.13473	0
0.7693	-12.7699	-11.1441	19.4281	-1.61336	0
0.7700	-22.2279	-11.4542	11.8049	-1.30683	0
0.7707	-32.9051	-15.1076	3.87082	1.74243	0
0.7713	-39.0017	-19.0807	-2.53861	3.26975	0
0.7720	-44.8017	-19.3811	-8.64458	4.79438	0
0.7727	-49.0858	-19.3811	-14.7506	6.01516	0
0.7733	-48.1631	-20.9122	-19.021	5.10092	0
0.7740	-46.3341	-19.3811	-23.9058	3.5736	0
0.7747	-46.3341	-16.3286	-28.7832	3.5736	0
0.7753	-43.5824	-13.8866	-30.3153	4.49053	0
0.7760	-36.5631	-12.6655	-29.0941	4.18399	0
0.7767	-29.8568	-10.2332	-25.7339	2.35282	0
0.7773	-21.6182	-6.57019	-23.2915	0.828194	0
0.7780	-8.79887	-2.90716	-21.4634	1.13473	0
0.7787	2.50455	1.97687	-14.1363	2.35282	0
0.7793	6.77216	7.171	-4.3741	2.65936	0
0.7800	13.1818	11.1344	1.42843	1.43858	0
0.7807	26.0012	12.966	6.00236	-1.30683	0
0.7813	36.3654	14.4874	10.8871	-4.66531	0
0.7820	43.3847	14.7975	13.3295	-4.96916	0
0.7827	50.7171	17.5399	18.5178	-3.13799	0
0.7833	53.4688	21.2029	25.5341	-3.44453	0
0.7840	52.5461	18.7609	26.7553	-5.57955	0
0.7847	54.0784	13.2664	24.6163	-4.05492	0
0.7853	53.4688	12.3554	23.0917	-2.83414	0
0.7860	47.9654	12.966	20.9602	-5.2757	0
0.7867	43.9943	8.99283	20.6493	-4.96916	0
0.7873	39.7267	2.89747	18.5178	-1.61336	0
0.7880	29.6591	-1.68615	12.1083	-0.392585	0
0.7887	17.7625	-4.12817	7.83786	-0.696436	0
0.7893	9.2108	-6.57019	4.47772	-1.00297	0
0.7900	3.11421	-10.8437	-1.01396	-1.30683	0
0.7907	-1.77955	-13.5861	-2.84946	1.43858	0
0.7913	-8.4858	-12.3651	-4.981	5.40477	0
0.7920	-17.9438	-13.5861	-13.5294	5.40477	0
0.7927	-24.0568	-19.3811	-20.2422	3.88014	0
0.7933	-23.1341	-21.8231	-21.4634	4.49053	0
0.7940	-21.3051	-18.4702	-23.595	3.5736	0
0.7947	-20.0858	-15.4177	-27.2586	2.04897	0
0.7953	-16.4278	-15.4177	-28.7832	2.96321	0
0.7960	-10.6278	-13.8866	-27.8729	4.18399	0
0.7967	-6.65682	-9.31261	-24.5127	2.65936	0
0.7973	-0.560228	-5.34918	-23.9058	0.524343	0
0.7980	8.89773	-3.51767	-22.3812	-1.30683	0
0.7987	18.6688	1.06596	-15.054	-1.61336	0
0.7993	27.2205	6.5605	-9.56233	-1.61336	0
0.8000	36.0688	8.38232	-6.81649	-3.44453	0
0.8007	43.9943	8.69242	-0.710514	-5.88609	0
0.8013	50.7171	12.966	6.00236	-6.18994	0
0.8020	58.9557	18.1504	12.4118	-5.88609	0
0.8027	67.1944	20.292	22.4848	-6.18994	0
0.8033	68.1171	21.8134	30.1154	-6.80033	0
0.8040	63.2233	23.0344	28.8942	-6.49648	0
0.8047	62.6137	19.9819	25.8375	-6.49648	0
0.8053	65.3654	15.0979	23.3951	-8.93804	0
0.8060	63.2233	12.0453	18.2069	-10.4627	0
0.8067	56.204	9.30292	14.2399	-8.93804	0
0.8073	46.4495	6.5605	10.5837	-7.71726	0
0.8080	33.3171	3.19788	2.33877	-7.71726	0
0.8087	22.6398	-0.765553	-7.42339	-6.18994	0
0.8093	18.6688	-4.42858	-14.1363	-3.74838	0
0.8100	11.9625	-7.4811	-18.7176	-2.22375	0
0.8107	-2.07614	-12.6655	-21.16	-1.00297	0
0.8113	-12.1438	-16.3286	-22.6846	0.217804	0
0.8120	-13.3796	-16.0282	-26.3482	1.43858	0
0.8127	-17.0375	-15.7181	-30.9222	2.35282	0
0.8133	-23.7438	-16.0282	-32.7502	1.74243	0
0.8140	-23.4472	-15.4177	-32.4468	1.13473	0
0.8147	-18.5534	-15.4177	-29.701	3.26975	0
0.8153	-17.9438	-12.3651	-25.127	5.10092	0
0.8160	-18.8665	-6.8706	-24.2093	2.35282	0
0.8167	-13.3796	-6.57019	-27.5694	-2.22375	0
0.8173	-2.99887	-7.7912	-26.3482	-2.5276	0
0.8180	7.38182	-2.29666	-18.7176	-0.392585	0
0.8187	13.1818	3.19788	-11.087	-0.0860461	0
0.8193	18.6688	4.72899	-6.81649	-1.91721	0
0.8200	26.9074	6.86091	-4.07065	-4.05492	0
0.8207	35.7557	9.60333	0.207233	-5.88609	0
0.8213	42.4784	11.4348	5.39546	-8.02111	0
0.8220	48.2784	15.408	10.5837	-8.6315	0
0.8227	53.1557	17.5399	15.7719	-9.24189	0
0.8233	54.9847	15.408	19.4281	-8.93804	0
0.8240	53.4688	15.0979	20.6493	-6.49648	0
0.8247	50.7171	15.7084	23.3951	-6.49648	0
0.8253	49.7943	15.408	26.1484	-11.3796	0
0.8260	48.575	14.4874	24.3129	-11.3796	0
0.8267	42.775	12.6559	23.0917	-4.35877	0
0.8273	30.2688	10.8243	24.3129	-1.91721	0
0.8280	16.8398	8.38232	20.0424	-4.96916	0
0.8287	10.7432	1.06596	12.1083	-4.96916	0
0.8293	8.89773	-5.95969	7.83786	-3.44453	0
0.8300	0.97216	-7.18069	2.33877	-4.35877	0
0.8307	-10.0182	-10.8437	-3.1529	-1.30683	0
0.8313	-17.0375	-19.6912	-3.1529	2.96321	0
0.8320	-24.3534	-22.4336	-4.07065	1.43858	0
0.8327	-32.5921	-20.3017	-11.3904	1.13473	0
0.8333	-34.4375	-20.9122	-15.6609	5.10092	0
0.8340	-31.3727	-20.9122	-15.6609	4.49053	0
0.8347	-28.9341	-18.1601	-15.9718	1.13473	0
0.8353	-27.4182	-17.8597	-15.3575	2.65936	0
0.8360	-24.0568	-16.6387	-13.5294	5.40477	0
0.8367	-18.5534	-12.6655	-13.2259	3.5736	0
0.8373	-11.2375	-10.2332	-11.6939	1.13473	0
0.8380	-0.247159	-9.31261	-5.5953	0.524343	0
0.8387	11.0398	-4.42858	3.25652	1.43858	0
0.8393	15.6205	1.97687	10.2728	1.74243	0
0.8400	18.6688	6.5605	12.4118	-1.30683	0
0.8407	27.8301	8.69242	15.1576	-4.35877	0
0.8413	36.975	9.91343	21.8705	-2.83414	0
0.8420	42.4784	12.0453	27.9765	-1.91721	0
0.8427	47.3557	15.7084	31.9435	-5.2757	0
0.8433	50.404	17.5399	36.214	-7.41072	0
0.8440	50.404	16.629	37.7386	-7.71726	0
0.8447	50.404	15.0979	38.0495	-8.32765	0
0.8453	46.746	14.7975	38.0495	-5.88609	0
0.8460	41.5557	14.187	32.5504	-3.74838	0
0.8467	38.8205	11.1344	25.2306	-5.57955	0
0.8473	31.4881	5.33949	19.4281	-4.96916	0
0.8480	18.6688	0.755863	10.5837	-1.91721	0
0.8487	10.1335	-0.155049	0.81413	-2.22375	0
0.8493	2.19148	-2.90716	-3.1529	-1.61336	0
0.8500	-8.4858	-8.09161	-7.42339	2.35282	0
0.8507	-15.8182	-9.62271	-13.2259	3.26975	0
0.8513	-22.5244	-7.7912	-15.9718	4.18399	0
0.8520	-31.3727	-11.4542	-21.4634	5.10092	0
0.8527	-35.6568	-17.5496	-29.3975	1.74243	0
0.8533	-35.6568	-18.4702	-32.7502	-0.392585	0
0.8540	-37.1727	-16.3286	-33.3645	3.26975	0
0.8547	-37.1727	-15.4177	-33.9714	3.26975	0
0.8553	-33.8114	-14.4971	-32.7502	0.217804	0
0.8560	-30.7631	-13.5861	-30.3153	1.74243	0
0.8567	-28.0279	-12.6655	-28.1763	3.26975	0
0.8573	-21.0085	-8.09161	-23.2915	0.828194	0
0.8580	-10.6278	-1.98656	-15.9718	-1.30683	0
0.8587	-1.46648	1.06596	-9.86578	-2.22375	0
0.8593	3.72387	2.89747	-4.981	-2.22375	0
0.8600	10.7432	6.5605	1.42843	-2.22375	0
0.8607	20.8108	12.0453	9.3625	-4.66531	0
0.8613	28.7364	16.629	14.8542	-5.88609	0
0.8620	34.2398	18.4605	19.1247	-4.05492	0
0.8627	40.0398	19.3714	25.2306	-4.05492	0
0.8633	42.1654	20.5924	27.9765	-6.18994	0
0.8640	40.0398	19.9819	24.9272	-7.10687	0
0.8647	39.1171	18.1504	23.3951	-7.10687	0
0.8653	38.1943	15.7084	22.4848	-6.18994	0
0.8660	35.146	10.2138	19.1247	-4.05492	0
0.8667	31.4881	6.2504	18.5178	-4.05492	0
0.8673	24.1722	7.171	17.9035	-4.66531	0
0.8680	14.0881	4.41889	11.494	-4.35877	0
0.8687	6.1625	-2.59707	5.39546	-3.13799	0
0.8693	-0.560228	-4.12817	2.64962	-0.696436	0
0.8700	-9.70512	-5.64959	-2.23516	0.524343	0
0.8707	-17.3341	-12.055	-6.50564	0.524343	0
0.8713	-22.5244	-13.5861	-8.34114	2.35282	0
0.8720	-28.6375	-12.3651	-12.9151	5.10092	0
0.8727	-35.3438	-14.4971	-15.3575	5.71131	0
0.8733	-39.0017	-15.7181	-14.1363	5.10092	0
0.8740	-37.7824	-15.1076	-15.3575	6.01516	0
0.8747	-35.6568	-16.3286	-15.9718	7.84633	0
0.8753	-35.6568	-13.5861	-12.6116	6.3217	0
0.8760	-33.2017	-9.01221	-13.8328	4.18399	0
0.8767	-24.6665	-9.31261	-17.4964	4.18399	0
0.8773	-12.7699	-9.62271	-13.2259	2.35282	0
0.8780	-2.38921	-5.34918	-7.72684	-0.392585	0
0.8787	4.94318	-1.68615	-6.20219	0.524343	0
0.8793	9.50739	1.97687	-2.84946	0.217804	0
0.8800	17.7625	8.99283	1.42843	-4.05492	0
0.8807	28.7364	12.3554	3.87082	-4.96916	0
0.8813	34.5364	11.1344	7.52701	-2.83414	0
0.8820	38.5074	11.4348	10.5837	-2.83414	0
0.8827	45.2137	13.8769	10.8871	-3.44453	0
0.8833	46.746	13.8769	9.66595	-2.22375	0
0.8840	42.4784	12.966	10.2728	-1.30683	0
0.8847	42.4784	12.0453	12.4118	-2.83414	0
0.8853	42.1654	9.91343	12.7152	-4.05492	0
0.8860	36.3654	7.78151	11.494	-4.66531	0
0.8867	32.4108	8.38232	13.0261	-4.05492	0
0.8873	24.7818	8.38232	14.8542	-3.74838	0
0.8880	7.67841	3.80838	10.5837	-4.05492	0
0.8887	-3.90512	-3.20757	4.17427	-4.05492	0
0.8893	-6.36023	-7.4811	3.25652	-2.83414	0
0.8900	-13.6761	-9.92312	4.17427	-0.392585	0
0.8907	-25.2761	-14.4971	1.42843	1.74243	0
0.8913	-31.6858	-20.6021	-5.28445	0.524343	0
0.8920	-37.1727	-24.2651	-12.0047	-0.0860461	0
0.8927	-42.6762	-22.7437	-15.9718	2.35282	0
0.8933	-45.4114	-20.6021	-18.7176	2.96321	0
0.8940	-46.6307	-20.9122	-22.0703	0.828194	0
0.8947	-46.3341	-20.9122	-24.2093	0.217804	0
0.8953	-42.3631	-18.7706	-22.9881	0.524343	0
0.8960	-36.8762	-15.7181	-21.4634	2.04897	0
0.8967	-31.9824	-13.276	-20.8491	3.88014	0
0.8973	-25.2761	-10.8437	-19.021	2.65936	0
0.8980	-13.3796	-6.8706	-14.1363	-0.392585	0
0.8987	-1.77955	-0.765553	-7.72684	-0.392585	0
0.8993	2.19148	4.72899	-1.31741	0.524343	0
0.9000	4.63012	8.99283	2.03533	-1.91721	0
0.9007	13.7915	9.30292	5.08461	-5.88609	0
0.9013	24.4688	7.78151	9.66595	-6.80033	0
0.9020	29.6591	11.1344	14.2399	-4.35877	0
0.9027	33.6301	16.3189	17.9035	-4.05492	0
0.9033	36.975	16.0185	22.4848	-7.71726	0
0.9040	35.4591	14.7975	24.9272	-9.54843	0
0.9047	33.6301	17.2395	24.0094	-6.49648	0
0.9053	32.7074	17.2395	22.4848	-5.57955	0
0.9060	28.7364	14.7975	20.9602	-7.71726	0
0.9067	22.0301	13.8769	19.1247	-5.88609	0
0.9073	14.6977	9.30292	16.3788	-1.61336	0
0.9080	4.02046	1.06596	12.1083	-0.0860461	0
0.9087	-6.36023	-3.81807	7.22356	-1.30683	0
0.9093	-13.0665	-5.64959	4.47772	-3.44453	0
0.9100	-18.8665	-7.7912	1.11758	-3.74838	0
0.9107	-25.5727	-9.62271	-4.981	-0.696436	0
0.9113	-32.5921	-11.1441	-9.25888	2.96321	0
0.9120	-40.8307	-12.6655	-14.4397	4.18399	0
0.9127	-45.4114	-15.7181	-22.3812	2.35282	0
0.9133	-44.5051	-19.6912	-26.0374	0.217804	0
0.9140	-43.5824	-19.0807	-26.6517	0.217804	0
0.9147	-43.8955	-16.6387	-29.3975	1.74243	0
0.9153	-40.221	-17.2492	-30.6187	3.88014	0
0.9160	-33.5148	-15.1076	-29.3975	4.18399	0
0.9167	-28.9341	-8.09161	-27.8729	1.43858	0
0.9173	-22.5244	-2.90716	-24.5127	-2.22375	0
0.9180	-10.3148	-1.37606	-19.3245	-1.91721	0
0.9187	0.3625	1.97687	-15.6609	-1.00297	0
0.9193	4.94318	6.2504	-10.7835	-3.13799	0
0.9200	12.2591	8.99283	-3.7598	-6.49648	0
0.9207	23.546	11.1344	1.42843	-7.71726	0
0.9213	30.2688	13.5765	6.00236	-7.10687	0
0.9220	36.3654	15.7084	12.4118	-5.2757	0
0.9227	45.2137	20.292	18.2069	-5.57955	0
0.9233	45.5267	23.0344	21.5671	-8.6315	0
0.9240	38.8205	20.292	20.9602	-9.85228	0
0.9247	37.8977	14.7975	17.9035	-8.93804	0
0.9253	39.7267	11.1344	16.6823	-10.4627	0
0.9260	36.975	8.99283	16.9931	-10.7692	0
0.9267	31.8012	7.47141	15.1576	-8.6315	0
0.9273	24.4688	4.11848	13.633	-8.6315	0
0.9280	12.2591	-1.68615	11.494	-8.6315	0
0.9287	1.58182	-4.42858	4.17427	-5.88609	0
0.9293	-3.90512	-3.81807	-3.1529	-4.66531	0
0.9300	-9.40853	-7.18069	-5.5953	-5.57955	0
0.9307	-18.2568	-12.6655	-7.72684	-3.13799	0
0.9313	-28.0279	-15.4177	-12.3082	0.524343	0
0.9320	-35.0472	-17.8597	-16.2752	0.828194	0
0.9327	-37.4858	-20.3017	-18.7176	1.13473	0
0.9333	-38.0955	-19.3811	-21.4634	3.26975	0
0.9340	-36.8762	-17.5496	-25.4305	1.74243	0
0.9347	-32.2955	-16.6387	-27.2586	-1.00297	0
0.9353	-29.8568	-12.6655	-26.0374	1.13473	0
0.9360	-30.7631	-8.09161	-27.8729	4.79438	0
0.9367	-28.3244	-9.01221	-32.1433	3.5736	0
0.9373	-17.9438	-10.8437	-30.6187	-0.392585	0
0.9380	-6.04716	-5.34918	-24.2093	-2.22375	0
0.9387	0.97216	0.455456	-19.021	-2.5276	0
0.9393	7.38182	2.58738	-13.5294	-2.83414	0
0.9400	17.7625	5.33949	-7.42339	-2.22375	0
0.9407	26.2977	11.1344	-1.93171	-2.22375	0
0.9413	31.8012	14.7975	3.55997	-5.88609	0
0.9420	39.7267	15.0979	10.5837	-9.24189	0
0.9427	44.3074	16.3189	16.3788	-7.41072	0
0.9433	42.775	17.85	19.739	-4.96916	0
0.9440	43.0881	15.7084	20.6493	-6.18994	0
0.9447	46.1364	12.3554	22.4848	-6.80033	0
0.9453	43.0881	11.7449	24.9272	-6.18994	0
0.9460	37.8977	10.2138	27.0587	-6.80033	0
0.9467	31.8012	5.95	27.0587	-6.49648	0
0.9473	18.9818	3.19788	24.9272	-4.96916	0
0.9480	5.55284	0.755863	20.0424	-4.96916	0
0.9487	0.3625	-5.64959	13.633	-5.88609	0
0.9493	-3.29546	-11.7546	8.7482	-6.49648	0
0.9500	-11.8472	-12.9756	4.47772	-6.49648	0
0.9507	-18.8665	-13.5861	-2.84946	-4.66531	0
0.9513	-25.2761	-15.4177	-8.64458	-1.61336	0
0.9520	-32.9051	-18.1601	-11.6939	-0.392585	0
0.9527	-36.2665	-21.8231	-15.6609	-0.392585	0
0.9533	-35.3438	-22.4336	-18.7176	0.828194	0
0.9540	-35.3438	-18.4702	-17.7999	2.04897	0
0.9547	-33.2017	-16.6387	-16.5787	0.828194	0
0.9553	-28.0279	-17.2492	-17.7999	0.524343	0
0.9560	-24.9631	-14.4971	-16.8821	2.96321	0
0.9567	-21.0085	-9.31261	-12.0047	2.96321	0
0.9573	-10.3148	-5.95969	-6.50564	0.828194	0
0.9580	3.4108	-2.29666	-3.1529	-0.0860461	0
0.9587	11.6494	3.19788	1.42843	-2.22375	0
0.9593	14.0881	8.38232	8.1413	-5.88609	0
0.9600	16.8398	11.4348	9.66595	-4.05492	0
0.9607	24.1722	12.6559	8.7482	-1.30683	0
0.9613	33.3171	12.3554	14.2399	-4.05492	0
0.9620	40.3364	12.966	18.8212	-6.80033	0
0.9627	42.775	13.8769	17.9035	-4.66531	0
0.9633	40.0398	13.2664	18.5178	-2.5276	0
0.9640	38.1943	14.7975	20.6493	-4.66531	0
0.9647	40.3364	16.3189	20.3459	-6.80033	0
0.9653	36.975	14.7975	20.6493	-6.18994	0
0.9660	28.1267	13.2664	20.9602	-5.2757	0
0.9667	24.1722	10.8243	17.9035	-5.57955	0
0.9673	17.7625	3.80838	15.7719	-4.35877	0
0.9680	3.4108	-0.765553	13.633	-2.5276	0
0.9687	-4.51478	-1.68615	9.9694	-3.13799	0
0.9693	-6.36023	-6.57019	6.00236	-3.74838	0
0.9700	-16.4278	-11.4542	-0.710514	-0.392585	0
0.9707	-27.1051	-9.62271	-9.25888	4.18399	0
0.9713	-31.0762	-9.01221	-12.6116	6.62555	0
0.9720	-40.8307	-13.5861	-15.054	5.10092	0
0.9727	-49.0858	-17.8597	-17.7999	2.96321	0
0.9733	-45.4114	-20.9122	-17.193	2.65936	0
0.9740	-42.9727	-20.3017	-18.1033	3.26975	0
0.9747	-45.4114	-15.1076	-22.0703	3.26975	0
0.9753	-40.8307	-12.6655	-21.16	3.88014	0
0.9760	-33.8114	-14.1966	-17.7999	3.88014	0
0.9767	-30.7631	-12.055	-15.054	2.65936	0
0.9773	-23.4472	-5.64959	-9.86578	1.74243	0
0.9780	-11.2375	-0.155049	-5.5953	1.74243	0
0.9787	-2.38921	2.28697	-2.84946	0.828194	0
0.9793	4.02046	3.80838	4.78117	0.524343	0
0.9800	10.4301	7.78151	11.494	1.43858	0
0.9807	16.5267	11.1344	13.0261	1.43858	0
0.9813	25.0784	11.7449	15.4611	-1.30683	0
0.9820	36.0688	13.8769	20.9602	-2.83414	0
0.9827	40.0398	17.85	26.1484	-1.30683	0
0.9833	36.975	18.4605	31.0258	-0.392585	0
0.9840	34.2398	17.2395	33.4682	-3.13799	0
0.9847	34.2398	17.5399	32.5504	-5.88609	0
0.9853	33.3171	14.187	32.247	-5.57955	0
0.9860	31.4881	8.99283	29.5011	-4.96916	0
0.9867	26.9074	8.08191	23.706	-6.80033	0
0.9873	15.0108	6.5605	19.1247	-7.41072	0
0.9880	3.11421	0.145358	15.7719	-3.13799	0
0.9887	-4.21818	-4.42858	11.1906	1.13473	0
0.9893	-13.0665	-6.57019	5.69891	1.43858	0
0.9900	-24.3534	-9.92312	-0.710514	0.524343	0
0.9907	-32.5921	-12.3651	-5.28445	1.43858	0
0.9913	-37.4858	-16.9391	-8.94803	2.35282	0
0.9920	-41.7534	-22.4336	-13.5294	2.35282	0
0.9927	-44.5051	-20.6021	-16.5787	3.26975	0
0.9933	-45.4114	-14.4971	-19.021	5.10092	0
0.9940	-42.6762	-13.5861	-24.2093	6.3217	0
0.9947	-38.0955	-12.055	-24.2093	7.84633	0
0.9953	-38.7051	-7.4811	-19.6279	8.45672	0
0.9960	-41.4568	-6.26009	-21.4634	6.93209	0
0.9967	-35.0472	-6.57019	-23.9058	5.10092	0
0.9973	-20.6955	-2.59707	-18.7176	4.79438	0
0.9980	-9.09546	2.58738	-15.9718	4.18399	0
0.9987	-3.29546	5.6399	-15.3575	2.96321	0
0.9993	5.23978	8.38232	-8.34114	2.04897	0
1.0000	15.3074	11.1344	0.207233	0.828194	0
1.0007	20.2011	15.0979	3.25652	-1.91721	0
1.0013	24.1722	19.071	5.08461	-2.83414	0
1.0020	34.2398	22.1235	7.52701	-1.30683	0
1.0027	41.2591	23.0344	10.5837	-1.61336	0
1.0033	41.5557	23.0344	12.4118	-3.74838	0
1.0040	42.4784	23.3445	11.8049	-3.74838	0
1.0047	42.775	24.5655	11.8049	-3.13799	0
1.0053	39.4301	22.4239	13.633	-3.74838	0
1.0060	36.975	17.5399	12.4118	-2.5276	0
1.0067	30.8784	16.3189	9.66595	-1.30683	0
1.0073	15.9171	16.9294	8.44475	0.828194	0
1.0080	4.94318	12.0453	3.87082	4.18399	0
1.0087	2.80114	3.80838	-5.28445	3.26975	0
1.0093	-3.90512	0.145358	-12.3082	-0.0860461	0
1.0100	-15.5051	0.145358	-15.9718	3.26975	0
1.0107	-21.6182	-3.81807	-17.4964	7.84633	0
1.0113	-26.4955	-11.4542	-19.6279	6.3217	0
1.0120	-35.9534	-16.6387	-23.9058	6.01516	0
1.0127	-42.3631	-17.2492	-26.6517	9.37365	0
1.0133	-41.4568	-16.3286	-25.4305	7.84633	0
1.0140	-39.3148	-16.6387	-26.0374	6.01516	0
1.0147	-38.7051	-18.7706	-28.4798	8.45672	0
1.0153	-37.1727	-18.1601	-26.9551	9.06711	0
1.0160	-33.5148	-15.4177	-24.5127	7.23594	0
1.0167	-26.8085	-13.5861	-26.0374	6.62555	0
1.0173	-18.2568	-10.5336	-26.0374	5.71131	0
1.0180	-8.4858	-3.81807	-19.6279	4.79438	0
1.0187	1.58182	1.97687	-12.3082	5.40477	0
1.0193	7.06875	5.02939	-3.7598	3.26975	0
1.0200	10.4301	9.91343	4.47772	-0.696436	0
1.0207	19.2784	12.3554	9.66595	-1.30683	0
1.0213	28.7364	10.2138	12.7152	-0.392585	0
1.0220	30.8784	12.0453	18.2069	-2.22375	0
1.0227	32.0977	18.1504	25.2306	-4.05492	0
1.0233	34.8494	18.4605	29.8046	-4.96916	0
1.0240	36.0688	15.7084	32.8613	-6.18994	0
1.0247	33.3171	16.629	34.3859	-4.66531	0
1.0253	27.5171	17.2395	32.247	-1.61336	0
1.0260	20.4977	13.5765	28.2799	-0.696436	0
1.0267	15.9171	9.60333	27.0587	-1.00297	0
1.0273	8.60114	7.78151	24.3129	-0.392585	0
1.0280	-4.82784	4.41889	16.9931	-0.392585	0
1.0287	-15.8182	-0.465146	10.8871	0.217804	0
1.0293	-20.0858	-4.42858	7.83786	2.04897	0
1.0300	-24.3534	-8.09161	2.33877	4.18399	0
1.0307	-29.8568	-10.5336	-1.31741	5.71131	0
1.0313	-36.2665	-11.7546	-2.84946	6.62555	0
1.0320	-46.3341	-15.1076	-8.64458	6.01516	0
1.0327	-52.7438	-20.9122	-15.054	7.23594	0
1.0333	-49.0858	-22.1332	-16.8821	9.6775	0
1.0340	-44.1921	-20.9122	-19.021	8.76326	0
1.0347	-45.4114	-22.1332	-20.5457	5.71131	0
1.0353	-46.021	-21.5227	-18.7176	3.88014	0
1.0360	-40.8307	-16.9391	-17.7999	2.35282	0
1.0367	-34.7341	-13.5861	-18.1033	1.74243	0
1.0373	-28.9341	-9.01221	-15.3575	3.88014	0
1.0380	-20.6955	-1.68615	-11.6939	3.5736	0
1.0387	-12.4568	2.89747	-7.42339	1.43858	0
1.0393	-4.21818	5.33949	-2.23516	1.74243	0
1.0400	6.77216	9.30292	2.33877	0.217804	0
1.0407	15.0108	11.7449	8.7482	-3.44453	0
1.0413	18.9818	13.2664	16.3788	-1.61336	0
1.0420	26.0012	16.3189	19.4281	0.524343	0
1.0427	34.2398	19.3714	21.5671	-2.83414	0
1.0433	31.8012	22.1235	26.7553	-4.35877	0
1.0440	23.2494	20.9025	27.9765	-2.83414	0
1.0447	22.9364	14.4874	22.1814	-4.96916	0
1.0453	24.7818	9.60333	18.8212	-6.18994	0
1.0460	18.6688	8.99283	19.4281	-4.05492	0
1.0467	11.9625	7.47141	18.8212	-3.74838	0
1.0473	8.60114	3.19788	13.9364	-3.13799	0
1.0480	-0.247159	-1.98656	8.7482	-1.30683	0
1.0487	-10.3148	-5.34918	6.92011	-1.61336	0
1.0493	-16.1148	-6.57019	2.95307	-1.00297	0
1.0500	-24.0568	-9.92312	-6.50564	3.26975	0
1.0507	-31.6858	-16.0282	-11.3904	3.26975	0
1.0513	-34.4375	-17.8597	-12.3082	1.74243	0
1.0520	-39.0017	-17.8597	-18.7176	5.10092	0
1.0527	-44.5051	-19.9916	-25.127	8.15287	0
1.0533	-42.3631	-19.6912	-26.6517	6.93209	0
1.0540	-39.0017	-16.3286	-29.701	6.93209	0
1.0547	-38.0955	-13.5861	-30.6187	7.84633	0
1.0553	-34.7341	-9.92312	-26.3482	7.23594	0
1.0560	-32.5921	-6.57019	-28.7832	6.01516	0
1.0567	-30.7631	-7.7912	-36.4138	5.10092	0
1.0573	-19.7892	-8.09161	-32.1433	2.35282	0
1.0580	-5.75057	-2.59707	-21.4634	0.524343	0
1.0587	-0.247159	2.89747	-16.8821	1.43858	0
1.0593	5.84943	4.72899	-14.1363	1.43858	0
1.0600	17.7625	7.47141	-8.94803	-1.30683	0
1.0607	26.0012	12.0453	-5.5953	-3.13799	0
1.0613	30.2688	16.629	-2.53861	-4.05492	0
1.0620	36.0688	19.071	4.17427	-4.66531	0
1.0627	40.0398	17.2395	10.2728	-5.88609	0
1.0633	40.6495	15.0979	13.3295	-7.10687	0
1.0640	43.0881	18.1504	15.7719	-7.71726	0
1.0647	43.3847	19.9819	18.2069	-6.49648	0
1.0653	41.5557	16.0185	19.739	-6.18994	0
1.0660	40.946	10.8243	21.2636	-6.49648	0
1.0667	35.146	8.38232	21.8705	-4.05492	0
1.0673	18.3722	7.47141	20.0424	-0.0860461	0
1.0680	5.84943	6.2504	16.9931	0.217804	0
1.0687	3.72387	0.455456	11.494	-1.91721	0
1.0693	-2.07614	-8.4017	3.25652	-1.91721	0
1.0700	-11.2375	-12.6655	-4.981	0.524343	0
1.0707	-15.8182	-11.7546	-10.4727	2.96321	0
1.0713	-21.9148	-12.3651	-14.1363	4.18399	0
1.0720	-29.5438	-14.8072	-18.1033	5.71131	0
1.0727	-30.7631	-18.1601	-20.5457	6.3217	0
1.0733	-29.5438	-19.0807	-21.7669	5.10092	0
1.0740	-30.7631	-15.4177	-23.9058	4.18399	0
1.0747	-30.7631	-12.6655	-25.4305	6.01516	0
1.0753	-26.8085	-13.5861	-24.2093	6.01516	0
1.0760	-21.0085	-11.7546	-24.2093	3.88014	0
1.0767	-14.5989	-6.57019	-25.7339	3.26975	0
1.0773	-6.96989	-3.20757	-23.595	2.96321	0
1.0780	3.72387	0.145358	-16.2752	1.43858	0
1.0787	14.0881	7.171	-10.1692	2.35282	0
1.0793	19.5915	12.966	-4.67755	2.65936	0
1.0800	21.7171	12.966	0.510682	-0.696436	0
1.0807	26.9074	11.1344	2.03533	-3.44453	0
1.0813	35.4591	12.966	3.87082	-5.2757	0
1.0820	44.604	17.5399	9.3625	-7.71726	0
1.0827	47.9654	18.7609	16.0754	-5.88609	0
1.0833	45.2137	16.629	20.6493	-3.13799	0
1.0840	44.9171	15.408	22.1814	-5.88609	0
1.0847	46.1364	16.0185	20.9602	-8.02111	0
1.0853	40.0398	16.3189	20.6493	-5.88609	0
1.0860	33.3171	14.7975	21.5671	-4.05492	0
1.0867	30.8784	11.1344	21.2636	-2.5276	0
1.0873	22.9364	5.95	20.0424	-1.00297	0
1.0880	10.7432	1.67646	20.6493	-1.00297	0
1.0887	3.11421	-2.29666	18.8212	-1.00297	0
1.0893	-4.21818	-7.7912	13.0261	0.217804	0
1.0900	-11.5341	-12.3651	8.1413	2.04897	0
1.0907	-15.2085	-12.9756	6.30581	5.10092	0
1.0913	-21.6182	-12.055	3.25652	7.54248	0
1.0920	-33.2017	-13.5861	-4.981	6.01516	0
1.0927	-35.6568	-16.6387	-15.054	5.10092	0
1.0933	-30.7631	-17.2492	-19.6279	7.54248	0
1.0940	-31.6858	-15.4177	-18.7176	7.84633	0
1.0947	-33.5148	-14.8072	-19.6279	5.10092	0
1.0953	-28.3244	-14.4971	-20.5457	4.18399	0
1.0960	-21.3051	-10.8437	-18.7176	4.79438	0
1.0967	-17.0375	-6.8706	-16.5787	5.10092	0
1.0973	-10.3148	-5.34918	-14.4397	5.40477	0
1.0980	1.26875	-2.59707	-8.34114	4.18399	0
1.0987	8.89773	2.58738	-3.1529	1.43858	0
1.0993	12.5722	5.95	-1.31741	1.43858	0
1.1000	21.1074	9.60333	4.47772	3.26975	0
1.1007	31.4881	13.8769	13.633	0.524343	0
1.1013	35.146	16.629	17.2966	-3.13799	0
1.1020	39.1171	18.4605	20.9602	-3.74838	0
1.1027	47.9654	20.5924	31.0258	-4.05492	0
1.1033	47.9654	21.2029	37.4352	-3.74838	0
1.1040	39.7267	20.292	35.9106	-1.61336	0
1.1047	38.5074	18.1504	34.6894	-0.696436	0
1.1053	39.4301	13.8769	35.3037	-1.30683	0
1.1060	33.9267	9.30292	34.3859	-1.30683	0
1.1067	27.5171	4.72899	32.247	-1.00297	0
1.1073	19.5915	-0.465146	29.8046	-0.696436	0
1.1080	6.77216	-5.03908	25.2306	0.217804	0
1.1087	-2.99887	-8.70211	20.6493	0.524343	0
1.1093	-10.9244	-12.9756	15.1576	0.524343	0
1.1100	-21.6182	-17.2492	7.52701	1.13473	0
1.1107	-28.3244	-19.6912	2.33877	2.04897	0
1.1113	-32.9051	-22.1332	-0.407065	4.49053	0
1.1120	-42.6762	-23.9647	-5.5953	6.01516	0
1.1127	-49.6955	-23.6546	-11.3904	4.79438	0
1.1133	-48.7728	-23.6546	-15.9718	2.96321	0
1.1140	-48.7728	-23.6546	-20.5457	3.88014	0
1.1147	-49.3824	-19.0807	-21.7669	5.71131	0
1.1153	-48.1631	-12.6655	-19.9388	5.10092	0
1.1160	-48.4597	-12.6655	-21.7669	1.74243	0
1.1167	-43.8955	-16.0282	-26.0374	0.524343	0
1.1173	-28.9341	-12.9756	-26.6517	2.35282	0
1.1180	-15.2085	-4.12817	-24.5127	0.828194	0
1.1187	-9.40853	1.06596	-21.4634	-4.05492	0
1.1193	-2.38921	2.28697	-17.7999	-4.66531	0
1.1200	6.77216	5.33949	-12.9151	-3.13799	0
1.1207	13.7915	9.30292	-5.89875	-4.96916	0
1.1213	20.4977	13.5765	1.11758	-6.80033	0
1.1220	27.8301	16.629	7.83786	-6.18994	0
1.1227	31.8012	15.408	13.633	-7.71726	0
1.1233	31.8012	12.0453	17.2966	-10.7692	0
1.1240	33.3171	12.0453	19.1247	-9.85228	0
1.1247	36.0688	12.0453	21.5671	-8.02111	0
1.1253	33.6301	8.99283	21.5671	-9.54843	0
1.1260	28.7364	6.5605	17.9035	-9.85228	0
1.1267	24.1722	5.6399	17.6	-6.18994	0
1.1273	13.1818	3.80838	16.6823	-2.83414	0
1.1280	-2.6858	0.755863	8.7482	-2.22375	0
1.1287	-10.3148	-4.42858	0.207233	-3.13799	0
1.1293	-11.5341	-9.92312	-4.3741	-3.13799	0
1.1300	-18.8665	-12.9756	-11.6939	-1.30683	0
1.1307	-27.1051	-12.055	-18.7176	0.524343	0
1.1313	-30.4665	-12.055	-19.9388	0.217804	0
1.1320	-35.3438	-15.4177	-21.16	0.524343	0
1.1327	-40.8307	-18.1601	-23.2915	2.35282	0
1.1333	-40.8307	-17.5496	-23.595	3.88014	0
1.1340	-38.7051	-15.4177	-23.2915	3.5736	0
1.1347	-37.1727	-13.276	-22.6846	2.04897	0
1.1353	-32.9051	-11.4542	-20.8491	1.13473	0
1.1360	-26.4955	-10.5336	-20.5457	2.04897	0
1.1367	-18.8665	-8.09161	-18.7176	2.96321	0
1.1373	-9.70512	-1.37606	-12.3082	1.13473	0
1.1380	2.50455	4.72899	-5.89875	-1.30683	0
1.1387	14.0881	6.86091	-0.407065	-0.392585	0
1.1393	17.7625	11.7449	5.39546	0.828194	0
1.1400	20.4977	15.7084	7.83786	-1.00297	0
1.1407	30.5654	13.8769	6.92011	-2.22375	0
1.1413	38.8205	12.6559	11.494	-1.30683	0
1.1420	38.8205	17.2395	16.6823	-2.83414	0
1.1427	42.4784	20.5924	16.0754	-5.88609	0
1.1433	46.4495	20.9025	16.0754	-6.80033	0
1.1440	41.8688	19.6815	19.4281	-6.18994	0
1.1447	36.3654	17.5399	17.9035	-3.74838	0
1.1453	34.2398	15.408	13.3295	-1.91721	0
1.1460	28.4398	12.6559	13.633	-4.05492	0
1.1467	22.3267	7.47141	12.4118	-5.57955	0
1.1473	15.0108	3.80838	5.08461	-4.05492	0
1.1480	3.72387	2.58738	-0.710514	-3.74838	0
1.1487	-5.75057	-0.465146	-3.1529	-4.35877	0
1.1493	-11.5341	-2.90716	-6.81649	-1.91721	0
1.1500	-20.0858	-4.42858	-10.4727	-0.392585	0
1.1507	-27.1051	-7.18069	-12.3082	-1.00297	0
1.1513	-32.2955	-7.18069	-14.7506	1.43858	0
1.1520	-41.4568	-5.95969	-17.193	4.79438	0
1.1527	-44.1921	-9.62271	-19.6279	5.40477	0
1.1533	-39.0017	-14.4971	-22.3812	4.18399	0
1.1540	-38.3921	-13.8866	-25.127	2.96321	0
1.1547	-39.0017	-11.7546	-24.5127	2.35282	0
1.1553	-34.4375	-10.2332	-23.2915	3.88014	0
1.1560	-29.5438	-9.01221	-20.5457	5.40477	0
1.1567	-25.8858	-9.01221	-15.6609	3.88014	0
1.1573	-18.5534	-6.26009	-10.4727	2.04897	0
1.1580	-9.70512	0.755863	-7.42339	1.13473	0
1.1587	0.659091	4.72899	-4.3741	-0.696436	0
1.1593	10.7432	6.2504	-1.62826	-3.13799	0
1.1600	17.4494	10.2138	0.207233	-3.74838	0
1.1607	24.7818	13.8769	3.87082	-1.30683	0
1.1613	33.3171	18.4605	9.66595	-0.392585	0
1.1620	38.1943	25.4764	14.5507	-2.83414	0
1.1627	40.946	30.0504	18.8212	-5.57955	0
1.1633	38.5074	29.4399	22.1814	-5.88609	0
1.1640	33.6301	26.6975	21.8705	-4.96916	0
1.1647	36.0688	22.4239	19.739	-4.35877	0
1.1653	38.8205	17.5399	17.9035	-6.80033	0
1.1660	31.4881	14.187	17.2966	-9.24189	0
1.1667	21.7171	10.8243	16.3788	-6.80033	0
1.1673	11.6494	6.5605	13.3295	-3.13799	0
1.1680	-0.560228	2.89747	6.61666	-4.35877	0
1.1687	-7.57955	-1.98656	2.03533	-5.57955	0
1.1693	-10.9244	-6.26009	-0.407065	-2.22375	0
1.1700	-19.4761	-8.70211	-5.89875	-0.0860461	0
1.1707	-27.4182	-9.01221	-12.0047	-0.392585	0
1.1713	-32.9051	-10.8437	-15.054	2.04897	0
1.1720	-38.3921	-16.3286	-19.9388	4.49053	0
1.1727	-40.221	-19.9916	-24.2093	5.10092	0
1.1733	-41.4568	-17.2492	-24.2093	5.10092	0
1.1740	-41.4568	-15.4177	-22.3812	4.49053	0
1.1747	-34.4375	-17.2492	-19.6279	4.18399	0
1.1753	-31.3727	-12.9756	-17.7999	5.40477	0
1.1760	-36.2665	-7.18069	-18.7176	4.49053	0
1.1767	-31.0762	-8.09161	-19.6279	3.26975	0
1.1773	-15.2085	-6.26009	-17.7999	4.18399	0
1.1780	-3.29546	-0.465146	-14.7506	3.26975	0
1.1787	5.55284	0.455456	-11.3904	0.524343	0
1.1793	15.0108	-0.155049	-7.42339	-1.00297	0
1.1800	23.2494	4.41889	-4.07065	-1.61336	0
1.1807	32.0977	6.86091	-0.407065	-2.22375	0
1.1813	40.3364	8.08191	2.95307	-3.13799	0
1.1820	47.3557	12.3554	5.39546	-5.57955	0
1.1827	53.7654	14.7975	8.7482	-5.88609	0
1.1833	52.8426	12.6559	11.494	-4.35877	0
1.1840	49.4978	12.0453	12.4118	-5.88609	0
1.1847	54.375	12.966	12.4118	-7.10687	0
1.1853	54.9847	11.1344	13.0261	-5.2757	0
1.1860	47.0591	9.60333	13.633	-4.96916	0
1.1867	45.2137	8.38232	14.5507	-4.66531	0
1.1873	39.7267	4.41889	12.4118	0.524343	0
1.1880	24.1722	0.145358	6.30581	2.04897	0
1.1887	17.1528	-3.51767	-0.710514	-2.22375	0
1.1893	16.2301	-7.7912	-6.81649	-3.44453	0
1.1900	5.55284	-11.7546	-9.86578	0.217804	0
1.1907	-2.38921	-13.8866	-10.7835	1.43858	0
1.1913	-3.60852	-15.4177	-15.054	1.43858	0
1.1920	-9.40853	-16.3286	-20.5457	3.88014	0
1.1927	-10.6278	-17.8597	-21.16	5.10092	0
1.1933	-5.14091	-19.3811	-20.5457	2.96321	0
1.1940	-5.14091	-19.9916	-22.9881	1.74243	0
1.1947	-8.79887	-18.4702	-22.6846	2.35282	0
1.1953	-5.75057	-16.6387	-19.6279	0.828194	0
1.1960	1.87841	-15.4177	-18.7176	0.217804	0
1.1967	9.2108	-12.3651	-18.4142	2.35282	0
1.1973	15.0108	-6.26009	-15.6609	2.65936	0
1.1980	23.2494	-0.465146	-13.2259	0.524343	0
1.1987	35.146	2.28697	-12.3082	-0.392585	0
1.1993	43.6978	5.33949	-10.4727	-0.392585	0
1.2000	46.4495	10.2138	-5.89875	-2.22375	0
1.2007	52.5461	11.1344	-2.53861	-4.05492	0
1.2013	61.3943	8.08191	-2.84946	-4.66531	0
1.2020	67.4909	9.91343	-0.407065	-6.18994	0
1.2027	70.5557	16.0185	6.00236	-6.80033	0
1.2033	70.8523	16.9294	10.5837	-5.88609	0
1.2040	71.1654	13.5765	13.9364	-5.88609	0
1.2047	69.9461	11.7449	17.9035	-5.57955	0
1.2053	62.6137	10.2138	20.9602	-3.13799	0
1.2060	55.2978	6.5605	22.1814	-1.00297	0
1.2067	49.1847	3.80838	24.3129	-1.30683	0
1.2073	37.8977	1.67646	22.4848	-1.30683	0
1.2080	27.5171	-1.07565	15.7719	-0.696436	0
1.2087	24.1722	-4.12817	10.8871	2.35282	0
1.2093	18.3722	-6.57019	6.92011	5.10092	0
1.2100	8.28807	-9.01221	2.33877	4.49053	0
1.2107	-0.856819	-10.5336	2.03533	5.10092	0
1.2113	-11.5341	-11.4542	2.95307	8.76326	0
1.2120	-18.5534	-13.5861	-2.53861	9.06711	0
1.2127	-16.1148	-16.9391	-8.03769	4.18399	0
1.2133	-14.2858	-20.6021	-9.56233	1.43858	0
1.2140	-16.1148	-20.9122	-12.0047	3.26975	0
1.2147	-13.3796	-17.2492	-12.6116	5.40477	0
1.2153	-9.40853	-15.4177	-10.4727	5.40477	0
1.2160	-7.57955	-16.6387	-12.0047	3.26975	0
1.2167	-3.29546	-13.8866	-10.4727	0.828194	0
1.2173	4.02046	-7.18069	-2.23516	1.13473	0
1.2180	11.9625	-1.68615	2.95307	0.524343	0
1.2187	18.3722	0.455456	3.25652	-0.696436	0
1.2193	23.546	3.19788	8.7482	-1.30683	0
1.2200	31.175	7.47141	14.8542	-3.44453	0
1.2207	38.8205	11.7449	16.3788	-6.80033	0
1.2213	41.2591	12.0453	20.0424	-8.02111	0
1.2220	45.2137	12.966	25.8375	-8.02111	0
1.2227	50.7171	17.5399	30.4189	-6.49648	0
1.2233	47.9654	20.5924	33.4682	-4.66531	0
1.2240	41.5557	17.5399	33.1647	-5.88609	0
1.2247	39.7267	13.2664	30.4189	-8.6315	0
1.2253	35.146	10.2138	30.1154	-9.24189	0
1.2260	27.8301	7.171	27.9765	-8.6315	0
1.2267	23.2494	3.80838	22.4848	-7.10687	0
1.2273	13.1818	0.145358	17.9035	-4.66531	0
1.2280	-0.856819	-2.59707	14.2399	-3.74838	0
1.2287	-6.96989	-4.12817	7.22356	-2.5276	0
1.2293	-11.8472	-8.4017	0.207233	0.524343	0
1.2300	-23.7438	-12.3651	-7.11994	0.828194	0
1.2307	-32.5921	-12.9756	-14.1363	-0.696436	0
1.2313	-37.1727	-16.3286	-19.021	0.524343	0
1.2320	-42.6762	-21.8231	-23.2915	3.26975	0
1.2327	-46.3341	-20.9122	-29.0941	3.26975	0
1.2333	-45.4114	-16.3286	-32.4468	1.74243	0
1.2340	-42.6762	-15.4177	-33.668	1.43858	0
1.2347	-40.5341	-14.4971	-34.2823	3.5736	0
1.2353	-39.9245	-10.8437	-30.9222	6.62555	0
1.2360	-39.9245	-7.18069	-27.5694	5.40477	0
1.2367	-35.3438	-4.73868	-29.701	0.828194	0
1.2373	-24.9631	-3.51767	-30.0044	-0.696436	0
1.2380	-13.9892	-2.29666	-22.0703	-0.0860461	0
1.2387	-6.04716	-0.465146	-14.4397	-1.00297	0
1.2393	0.3625	3.50798	-11.3904	-3.13799	0
1.2400	9.50739	8.38232	-4.981	-5.88609	0
1.2407	17.7625	10.5239	4.78117	-8.93804	0
1.2413	22.6398	10.8243	10.5837	-9.54843	0
1.2420	27.5171	12.966	14.8542	-9.24189	0
1.2427	29.6591	14.187	20.6493	-9.85228	0
1.2433	24.1722	12.6559	22.4848	-9.85228	0
1.2440	19.8881	12.3554	20.6493	-11.0731	0
1.2447	18.6688	14.7975	22.4848	-12.2938	0
1.2453	13.1818	14.187	23.3951	-10.4627	0
1.2460	8.28807	10.2138	20.0424	-7.71726	0
1.2467	5.84943	6.5605	18.8212	-5.88609	0
1.2473	-5.14091	4.11848	18.2069	-1.00297	0
1.2480	-21.3051	2.28697	12.4118	0.828194	0
1.2487	-28.9341	-2.59707	4.47772	-2.83414	0
1.2493	-32.2955	-10.2332	-1.01396	-3.44453	0
1.2500	-38.3921	-14.1966	-5.89875	-1.61336	0
1.2507	-47.2404	-14.4971	-12.6116	-2.5276	0
1.2513	-55.7921	-16.3286	-20.5457	-1.30683	0
1.2520	-58.2307	-18.1601	-24.8162	1.43858	0
1.2527	-56.7148	-17.2492	-26.0374	-0.392585	0
1.2533	-59.1534	-17.2492	-30.0044	-0.696436	0
1.2540	-60.9824	-18.7706	-35.1926	2.04897	0
1.2547	-57.9341	-17.2492	-35.5035	1.43858	0
1.2553	-53.0404	-14.4971	-35.1926	-0.0860461	0
1.2560	-47.2404	-13.5861	-35.8069	0.524343	0
1.2567	-38.0955	-11.7546	-31.5365	-1.00297	0
1.2573	-28.9341	-5.34918	-25.4305	-1.30683	0
1.2580	-19.1631	3.50798	-20.5457	0.828194	0
1.2587	-9.09546	9.30292	-12.9151	-0.392585	0
1.2593	-2.6858	12.966	-2.84946	-3.13799	0
1.2600	2.50455	16.9294	2.33877	-3.44453	0
1.2607	9.50739	17.5399	5.08461	-4.05492	0
1.2613	15.9171	16.3189	9.3625	-5.57955	0
1.2620	21.7171	16.629	14.5507	-5.88609	0
1.2627	24.4688	17.2395	18.8212	-7.10687	0
1.2633	24.1722	16.3189	21.5671	-8.6315	0
1.2640	23.2494	14.7975	22.1814	-6.49648	0
1.2647	22.6398	12.966	21.8705	-5.2757	0
1.2653	18.6688	10.2138	21.2636	-7.10687	0
1.2660	12.2591	7.47141	17.2966	-7.10687	0
1.2667	4.02046	5.33949	12.4118	-4.96916	0
1.2673	-5.4375	2.89747	9.3625	-4.96916	0
1.2680	-13.3796	-1.37606	4.17427	-2.22375	0
1.2687	-20.3989	-5.95969	-2.53861	2.35282	0
1.2693	-28.9341	-10.5336	-6.81649	2.65936	0
1.2700	-38.0955	-14.8072	-7.72684	-0.392585	0
1.2707	-48.7728	-16.0282	-8.94803	0.828194	0
1.2713	-60.9824	-13.5861	-11.6939	4.18399	0
1.2720	-64.0307	-14.4971	-14.7506	5.71131	0
1.2727	-59.45	-18.4702	-16.8821	4.79438	0
1.2733	-59.7631	-17.5496	-19.021	4.18399	0
1.2740	-62.4983	-13.5861	-22.3812	4.18399	0
1.2747	-59.1534	-13.8866	-24.5127	3.5736	0
1.2753	-53.0404	-16.3286	-23.9058	2.96321	0
1.2760	-47.85	-14.4971	-22.6846	3.5736	0
1.2767	-40.5341	-9.62271	-22.3812	3.5736	0
1.2773	-31.9824	-4.42858	-18.7176	0.828194	0
1.2780	-23.1341	0.145358	-11.3904	-0.696436	0
1.2787	-13.0665	4.72899	-4.67755	-1.30683	0
1.2793	-4.21818	8.69242	0.81413	-4.35877	0
1.2800	5.23978	12.966	6.92011	-4.96916	0
1.2807	13.7915	18.7609	12.4118	-1.91721	0
1.2813	16.8398	23.3445	16.0754	-1.91721	0
1.2820	21.1074	21.2029	20.6493	-4.66531	0
1.2827	28.4398	18.7609	25.5341	-3.13799	0
1.2833	26.9074	20.5924	27.9765	-1.91721	0
1.2840	19.5915	18.7609	28.8942	-6.18994	0
1.2847	18.6688	12.3554	27.9765	-8.93804	0
1.2853	20.4977	10.2138	26.1484	-7.41072	0
1.2860	15.9171	9.30292	25.2306	-5.88609	0
1.2867	7.67841	4.41889	23.3951	-5.88609	0
1.2873	-2.38921	1.36637	18.5178	-5.88609	0
1.2880	-11.5341	-1.37606	14.5507	-5.88609	0
1.2887	-17.0375	-7.18069	13.3295	-2.5276	0
1.2893	-25.5727	-11.7546	11.8049	-0.0860461	0
1.2900	-35.9534	-12.6655	9.3625	-1.30683	0
1.2907	-41.1438	-14.4971	5.39546	-1.91721	0
1.2913	-45.7245	-16.3286	0.207233	-0.392585	0
1.2920	-52.1341	-17.2492	-3.1529	0.524343	0
1.2927	-53.65	-16.3286	-4.07065	2.35282	0
1.2933	-52.7438	-13.5861	-6.20219	4.18399	0
1.2940	-52.7438	-11.4542	-9.25888	3.5736	0
1.2947	-48.1631	-9.62271	-7.11994	4.49053	0
1.2953	-44.5051	-7.18069	-3.1529	6.01516	0
1.2960	-44.8017	-8.70211	-2.84946	3.88014	0
1.2967	-36.8762	-11.4542	-3.45635	1.74243	0
1.2973	-20.0858	-8.09161	-1.62826	2.04897	0
1.2980	-9.09546	-2.59707	1.42843	-0.392585	0
1.2987	-5.14091	-0.765553	5.08461	-2.83414	0
1.2993	1.58182	-0.155049	10.8871	-2.22375	0
1.3000	9.50739	2.89747	16.0754	-1.30683	0
1.3007	15.6205	9.30292	20.0424	-2.22375	0
1.3013	20.4977	13.8769	24.0094	-3.13799	0
1.3020	25.0784	13.2664	26.7553	-4.05492	0
1.3027	28.7364	13.2664	28.5834	-4.05492	0
1.3033	29.346	16.3189	29.5011	-4.05492	0
1.3040	27.8301	13.5765	28.8942	-3.74838	0
1.3047	26.9074	7.78151	27.673	-1.91721	0
1.3053	23.8591	7.47141	27.9765	-0.392585	0
1.3060	17.7625	8.08191	27.9765	-1.61336	0
1.3067	12.2591	6.5605	28.5834	-2.5276	0
1.3073	2.19148	5.6399	29.1977	-0.0860461	0
1.3080	-12.4568	1.06596	23.3951	2.96321	0
1.3087	-19.4761	-5.34918	11.8049	3.26975	0
1.3093	-21.6182	-7.7912	3.25652	1.74243	0
1.3100	-29.8568	-9.01221	-3.7598	2.35282	0
1.3107	-38.0955	-12.9756	-12.6116	6.01516	0
1.3113	-40.8307	-16.3286	-17.7999	7.84633	0
1.3120	-46.3341	-17.2492	-20.8491	7.84633	0
1.3127	-50.9148	-17.5496	-25.4305	8.15287	0
1.3133	-48.4597	-16.9391	-26.9551	10.5944	0
1.3140	-47.85	-16.3286	-26.6517	8.76326	0
1.3147	-49.3824	-15.7181	-29.3975	5.10092	0
1.3153	-44.1921	-12.6655	-31.2256	5.71131	0
1.3160	-35.3438	-7.18069	-27.8729	8.15287	0
1.3167	-28.3244	-4.42858	-23.595	6.62555	0
1.3173	-19.7892	-1.68615	-20.2422	5.71131	0
1.3180	-8.18921	3.80838	-13.5294	8.76326	0
1.3187	0.97216	9.60333	-2.53861	8.45672	0
1.3193	5.84943	12.966	4.78117	3.26975	0
1.3200	11.3528	15.0979	5.39546	1.13473	0
1.3207	19.8881	16.0185	7.83786	2.04897	0
1.3213	28.1267	16.3189	14.2399	1.74243	0
1.3220	33.6301	17.2395	19.1247	0.524343	0
1.3227	36.6784	18.4605	24.6163	-0.0860461	0
1.3233	36.3654	20.292	30.7223	0.217804	0
1.3240	35.146	21.513	31.0258	-1.00297	0
1.3247	33.3171	17.5399	26.1484	-1.91721	0
1.3253	29.6591	11.1344	19.739	-1.61336	0
1.3260	25.3915	8.38232	13.9364	-2.22375	0
1.3267	19.8881	7.47141	10.2728	-2.22375	0
1.3273	11.6494	2.58738	6.00236	0.217804	0
1.3280	4.94318	-3.20757	-2.23516	0.828194	0
1.3287	-0.560228	-5.64959	-9.86578	-0.0860461	0
1.3293	-10.3148	-7.7912	-12.6116	3.26975	0
1.3300	-19.7892	-11.7546	-12.3082	4.79438	0
1.3307	-27.7148	-14.4971	-12.9151	2.04897	0
1.3313	-38.0955	-14.1966	-15.054	2.96321	0
1.3320	-45.4114	-15.4177	-18.7176	5.10092	0
1.3327	-44.5051	-20.6021	-21.4634	3.26975	0
[truncated: 41,074 more rows]
