# Supplementary material for: Identification of Haptic Based Guiding Using Hard Reins
Source: PLoS One. 2015 Jul 22;10(7):e0132020. doi: 10.1371/journal.pone.0132020 (PMC4511788; doi:10.1371/journal.pone.0132020)
Supplement: S3 File — (ZIP) [file pone.0132020.s003.zip › EMGData1/Subject1/T13/t13.txt]

0.0000	-4.56633	3.44995	2.43398	0.158802	0
0.0007	-3.35144	0.395373	2.13082	-0.450884	0
0.0013	-1.8014	-1.12873	1.82475	-2.5862	0
0.0020	-2.72304	-1.12873	0.603393	-1.36683	0
0.0027	-3.35144	-1.43482	-0.00582988	-0.757144	0
0.0033	-4.85958	-1.74092	-0.615053	-1.97652	0
0.0040	-8.21102	-1.12873	-3.36384	-1.97652	0
0.0047	-11.2692	0.701468	-7.02501	-2.89246	0
0.0053	-12.4841	2.53166	-8.85559	-3.80841	0
0.0060	-10.6408	3.44995	-10.9922	-1.67025	0
0.0067	-9.42591	6.19205	-14.0442	0.465062	0
0.0073	-11.8557	8.94053	-17.4022	0.771323	0
0.0080	-12.4841	8.32834	-18.9267	0.465062	0
0.0087	-11.2692	5.88596	-16.7901	-0.757144	0
0.0093	-14.3274	3.44995	-15.2656	-0.757144	0
0.0100	-13.4057	-1.12873	-15.2656	0.465062	0
0.0107	-6.99612	-2.65283	-12.5197	0.771323	0
0.0113	-8.83941	2.53166	-7.9403	0.771323	0
0.0120	-14.3274	5.28014	-8.85559	-0.144623	0
0.0127	-10.6408	0.395373	-8.85559	-1.06057	0
0.0133	-5.15283	-2.04701	-2.44855	-0.144623	0
0.0140	-6.07448	0.0892778	1.21553	2.29695	0
0.0147	-9.13266	0.395373	-0.615053	2.29695	0
0.0153	-9.76105	-1.74092	0.909462	0.771323	0
0.0160	-7.91777	-2.04701	4.26748	-0.450884	0
0.0167	-6.36773	-1.43482	4.8767	-1.67025	0
0.0173	-8.83941	-0.822631	7.01335	-1.97652	0
0.0180	-9.13266	-0.516536	13.1172	-0.450884	0
0.0187	-4.23119	-3.26502	18.3058	2.29695	0
0.0193	-2.42979	-6.31959	20.1364	4.43227	0
0.0200	-4.85958	-4.78912	18.609	2.90664	0
0.0207	-4.23119	-2.04701	16.4723	0.465062	0
0.0213	-1.2149	-2.35311	16.7784	1.38101	0
0.0220	1.25679	-2.95892	15.8631	2.90664	0
0.0227	3.68658	-0.516536	14.9478	1.07475	0
0.0233	4.31497	3.74967	20.4396	-0.144623	0
0.0240	1.55004	5.28014	24.7129	1.68443	0
0.0247	1.25679	3.44995	17.6937	1.68443	0
0.0253	5.82312	2.83776	10.3685	-0.757144	0
0.0260	9.17455	2.53166	10.0653	-0.757144	0
0.0267	9.17455	0.395373	7.01335	1.38101	0
0.0273	10.7246	1.00756	-0.311899	1.38101	0
0.0280	12.8611	4.36186	-3.97307	-1.06057	0
0.0287	12.526	1.61975	-4.27914	-2.5862	0
0.0293	13.1544	-3.26502	-4.27914	-2.5862	0
0.0300	15.2909	-3.57111	-1.53326	-0.450884	0
0.0307	15.2909	-2.65283	-1.53326	1.99069	0
0.0313	14.3693	-4.1833	-8.55244	2.60038	0
0.0320	16.2126	-6.31959	-13.435	0.771323	0
0.0327	15.5842	-7.5376	-11.2983	-0.757144	0
0.0333	10.3894	-6.31959	-7.9403	-1.67025	0
0.0340	8.8813	-2.35311	-6.10972	-1.67025	0
0.0347	11.0178	0.0892778	-1.53326	0.465062	0
0.0353	7.66641	0.701468	3.04611	0.771323	0
0.0360	2.17843	1.31366	4.26748	-1.36683	0
0.0367	3.97983	-0.216817	4.26748	-1.06057	0
0.0373	6.74476	-2.65283	3.96141	1.38101	0
0.0380	3.05818	-3.57111	3.04611	1.07475	0
0.0387	0.628394	-4.78912	2.13082	-0.144623	0
0.0393	3.05818	-6.0135	2.13082	-1.67025	0
0.0400	4.90147	-4.1833	1.82475	-3.19589	0
0.0407	4.90147	-3.87721	0.909462	-1.67025	0
0.0413	3.97983	-6.62569	0.909462	0.771323	0
0.0420	3.05818	-6.62569	0.909462	-1.06057	0
0.0427	1.25679	-3.87721	2.43398	-2.89246	0
0.0433	-2.42979	-3.26502	5.79199	-1.97652	0
0.0440	-7.28937	-3.87721	4.57063	-2.28278	0
0.0447	-8.21102	-2.35311	-0.921122	-3.50215	0
0.0453	-5.48798	0.0892778	-1.53326	-1.97652	0
0.0460	-2.42979	-0.216817	3.04611	-0.144623	0
0.0467	-2.42979	-1.12873	3.04611	0.465062	0
0.0473	-6.70287	1.31366	0.603393	-0.144623	0
0.0480	-9.76105	2.83776	0.603393	-1.06057	0
0.0487	-7.62451	-1.12873	-2.44855	-2.89246	0
0.0493	-4.23119	-4.78912	-9.16166	-4.72435	0
0.0500	-2.42979	-5.7074	-8.55244	-6.24999	0
0.0507	-3.93794	-8.45588	-4.58229	-5.63746	0
0.0513	-6.70287	-10.2861	-7.63423	-4.41809	0
0.0520	-5.15283	-8.76198	-12.5197	-3.19589	0
0.0527	-0.293251	-8.45588	-10.6862	-3.50215	0
0.0533	0.628394	-8.45588	-7.63423	-5.63746	0
0.0540	0.335144	-6.62569	-7.33108	-5.94372	0
0.0547	3.05818	-6.62569	-7.9403	-3.19589	0
0.0553	4.31497	-8.45588	-7.63423	-3.19589	0
0.0560	3.97983	-6.31959	-6.71894	-7.1631	0
0.0567	6.45151	-2.65283	-4.58229	-6.55341	0
0.0573	8.58805	-0.516536	-3.667	-1.97652	0
0.0580	8.8813	-0.516536	-3.36384	-1.36683	0
0.0587	9.4678	-0.216817	1.21553	-3.50215	0
0.0593	5.52987	3.44995	7.92864	-3.80841	0
0.0600	-3.01629	5.88596	9.45316	-4.41809	0
0.0607	-4.23119	1.00756	7.62257	-5.63746	0
0.0613	1.55004	-4.1833	8.53787	-4.72435	0
0.0620	1.84329	-2.95892	8.84394	-5.02778	0
0.0627	-4.56633	0.701468	6.70728	-6.24999	0
0.0633	-6.07448	1.91947	3.96141	-4.72435	0
0.0640	-4.56633	0.701468	1.51868	-4.72435	0
0.0647	-8.21102	1.00756	3.35218	-7.46936	0
0.0653	-11.5625	3.44995	7.92864	-6.55341	0
0.0660	-9.76105	4.66795	10.6745	-1.97652	0
0.0667	-7.28937	3.44995	11.8959	-2.89246	0
0.0673	-7.62451	4.05576	13.7265	-5.02778	0
0.0680	-6.70287	3.74967	14.3386	-3.80841	0
0.0687	-5.15283	-0.216817	12.8112	-3.50215	0
0.0693	-4.23119	-2.95892	12.5051	-4.72435	0
0.0700	-1.8014	-2.04701	14.9478	-4.72435	0
0.0707	0.335144	-0.822631	17.0845	-5.02778	0
0.0713	-1.8014	0.0892778	17.6937	-3.80841	0
0.0720	-4.23119	1.31366	17.3876	-2.5862	0
0.0727	-2.09465	-1.74092	17.3876	-3.80841	0
0.0733	1.55004	-7.84369	15.2539	-5.33404	0
0.0740	3.05818	-10.8983	12.5051	-4.41809	0
0.0747	3.97983	-8.76198	13.4204	-3.80841	0
0.0753	6.74476	-6.31959	17.6937	-2.89246	0
0.0760	8.58805	-6.31959	20.7456	-2.5862	0
0.0767	9.4678	-5.7074	19.5243	-4.11183	0
0.0773	11.3111	-2.35311	16.7784	-4.41809	0
0.0780	13.7409	-2.04701	15.8631	-2.89246	0
0.0787	13.7409	-4.78912	14.9478	-4.41809	0
0.0793	12.2327	-3.87721	12.2019	-5.33404	0
0.0800	13.1544	-1.12873	10.3685	-3.50215	0
0.0807	13.1544	-0.516536	9.15	-3.50215	0
0.0813	10.7246	1.31366	7.01335	-3.50215	0
0.0820	10.0962	4.36186	5.18277	-1.36683	0
0.0827	9.80295	6.19205	6.70728	-1.06057	0
0.0833	3.05818	10.4646	10.3685	-3.80841	0
0.0840	-5.15283	13.2131	7.92864	-3.80841	0
0.0847	-5.15283	10.1585	1.82475	-3.50215	0
0.0853	-3.35144	7.41643	0.300239	-6.24999	0
0.0860	-6.36773	7.41643	1.21553	-7.1631	0
0.0867	-10.3476	6.19205	-1.22719	-4.41809	0
0.0873	-11.8557	5.28014	-1.53326	-4.72435	0
0.0880	-12.1908	4.36186	-0.00582988	-6.55341	0
0.0887	-11.5625	1.31366	-2.44855	-4.41809	0
0.0893	-13.4057	-0.216817	-5.80365	-2.89246	0
0.0900	-15.5423	0.701468	-6.10972	-4.41809	0
0.0907	-14.3274	0.701468	-7.02501	-4.72435	0
0.0913	-14.3274	0.395373	-7.02501	-3.80841	0
0.0920	-13.9922	1.61975	-4.58229	-3.50215	0
0.0927	-10.3476	1.61975	-2.14248	-1.97652	0
0.0933	-9.13266	1.91947	-0.921122	-1.97652	0
0.0940	-8.83941	3.44995	0.909462	-1.97652	0
0.0947	-3.64469	3.14385	3.65534	0.771323	0
0.0953	-2.72304	0.395373	7.01335	1.38101	0
0.0960	-8.50427	-2.35311	8.23471	-1.67025	0
0.0967	-7.91777	-3.57111	5.79199	-1.06057	0
0.0973	-2.09465	-4.1833	3.65534	1.38101	0
0.0980	0.335144	-4.78912	3.04611	-1.67025	0
0.0987	2.76493	-4.4894	3.96141	-5.33404	0
0.0993	4.31497	-2.35311	6.09806	-4.11183	0
0.1000	3.97983	-0.216817	6.40121	-1.97652	0
0.1007	6.11637	0.395373	3.04611	-2.89246	0
0.1013	8.25291	0.395373	2.13082	-3.50215	0
0.1020	6.11637	0.701468	3.96141	-0.757144	0
0.1027	4.90147	1.61975	4.26748	1.07475	0
0.1033	5.52987	0.701468	0.909462	-2.89246	0
0.1040	4.90147	-1.12873	-0.615053	-5.94372	0
0.1047	4.90147	0.395373	0.909462	-2.89246	0
0.1053	4.90147	2.53166	0.909462	0.771323	0
0.1060	4.60822	-0.216817	-1.53326	2.29695	0
0.1067	4.90147	-0.822631	-0.00582988	3.21006	0
0.1073	2.47168	6.19205	3.04611	0.158802	0
0.1080	-3.35144	8.94053	-1.53326	-3.80841	0
0.1087	-4.56633	4.36186	-9.46773	-1.97652	0
0.1093	-0.586501	2.53166	-10.6862	1.38101	0
0.1100	1.55004	2.22557	-7.9403	-0.144623	0
0.1107	1.25679	-0.516536	-7.9403	-1.67025	0
0.1113	0.0418929	1.91947	-11.6015	-1.97652	0
0.1120	0.335144	4.97405	-14.6534	-2.89246	0
0.1127	2.47168	1.31366	-13.1289	-1.06057	0
0.1133	3.05818	-0.216817	-7.63423	2.29695	0
0.1140	1.25679	1.91947	-6.71894	1.07475	0
0.1147	0.921645	-0.516536	-9.77089	-1.67025	0
0.1153	1.25679	-2.95892	-7.63423	-1.06057	0
0.1160	1.25679	-2.95892	-4.27914	0.771323	0
0.1167	2.47168	-3.87721	-4.58229	3.21006	0
0.1173	1.84329	-1.74092	-2.44855	4.12601	0
0.1180	2.17843	1.91947	2.13082	2.29695	0
0.1187	6.45151	2.83776	3.04611	1.68443	0
0.1193	4.90147	5.88596	3.65534	4.43227	0
0.1200	-2.42979	8.32834	7.62257	4.12601	0
0.1207	-1.2149	3.14385	9.15	0.771323	0
0.1213	4.90147	-0.822631	9.15	1.07475	0
0.1220	3.68658	1.61975	11.2867	3.21006	0
0.1227	1.84329	1.91947	11.2867	2.60038	0
0.1233	3.39333	1.61975	6.09806	0.158802	0
0.1240	3.39333	3.14385	1.21553	0.465062	0
0.1247	2.76493	2.53166	-1.83641	2.29695	0
0.1253	3.68658	3.14385	-7.9403	2.60038	0
0.1260	3.97983	4.05576	-13.435	1.68443	0
0.1267	4.60822	-0.216817	-11.9075	3.51633	0
0.1273	4.60822	-2.35311	-7.63423	5.34822	0
0.1280	4.90147	2.53166	-6.71894	4.12601	0
0.1287	7.95966	4.36186	-7.63423	2.90664	0
0.1293	10.3894	1.00756	-7.9403	4.43227	0
0.1300	11.9395	-1.12873	-5.5005	3.51633	0
0.1307	12.8611	-2.04701	1.51868	3.51633	0
0.1313	9.4678	-1.43482	7.31942	5.34822	0
0.1320	4.90147	-0.516536	3.96141	5.34822	0
0.1327	6.74476	-3.57111	-1.83641	2.90664	0
0.1333	8.58805	-6.0135	-1.53326	3.21006	0
0.1340	5.52987	-4.1833	1.21553	4.43227	0
0.1347	4.31497	-2.65283	0.300239	4.12601	0
0.1353	6.11637	-2.65283	-1.53326	4.12601	0
0.1360	4.90147	-1.74092	-2.14248	4.43227	0
0.1367	2.17843	-2.95892	-2.75171	3.51633	0
0.1373	0.335144	-6.0135	-5.19443	2.29695	0
0.1380	-2.72304	-5.7074	-6.10972	3.51633	0
0.1387	-5.15283	-2.35311	-3.97307	3.51633	0
0.1393	-3.35144	-1.12873	-2.44855	1.68443	0
0.1400	-1.2149	-2.95892	-3.05777	0.771323	0
0.1407	-3.93794	-3.87721	-0.615053	1.68443	0
0.1413	-6.99612	-1.74092	4.8767	3.21006	0
0.1420	-4.23119	-0.216817	7.62257	3.82259	0
0.1427	-3.64469	-0.516536	8.53787	3.51633	0
0.1433	-10.0543	3.44995	8.84394	2.60038	0
0.1440	-12.7773	5.58624	6.40121	1.68443	0
0.1447	-8.83941	-1.43482	2.74005	-0.144623	0
0.1453	-5.15283	-7.2315	1.82475	0.465062	0
0.1460	-4.85958	-4.78912	2.74005	2.29695	0
0.1467	-5.48798	-2.65283	3.35218	1.38101	0
0.1473	-5.78123	-2.95892	3.04611	-0.450884	0
0.1480	-2.72304	-2.04701	0.603393	1.68443	0
0.1487	0.335144	-2.04701	-1.53326	2.90664	0
0.1493	-1.50815	-1.74092	-0.00582988	0.771323	0
0.1500	-2.09465	0.701468	0.909462	0.465062	0
0.1507	-0.293251	1.61975	-0.311899	2.90664	0
0.1513	0.335144	0.395373	2.74005	2.29695	0
0.1520	1.55004	-0.822631	6.40121	0.771323	0
0.1527	2.47168	-1.43482	4.8767	2.60038	0
0.1533	-1.50815	-2.65283	4.26748	3.51633	0
0.1540	-2.09465	-4.4894	7.01335	1.99069	0
0.1547	2.76493	-6.62569	9.45316	3.51633	0
0.1553	0.628394	-4.78912	12.8112	5.65164	0
0.1560	-5.48798	-2.04701	14.6418	2.90664	0
0.1567	-3.64469	-4.78912	8.84394	1.68443	0
0.1573	1.25679	-9.36779	4.26748	4.43227	0
0.1580	1.25679	-9.0617	7.01335	2.60038	0
0.1587	-0.879752	-6.92541	7.92864	0.465062	0
0.1593	-0.879752	-5.40131	3.35218	3.82259	0
0.1600	2.17843	-3.87721	0.603393	4.43227	0
0.1607	5.52987	-2.65283	-0.615053	-1.36683	0
0.1613	3.97983	0.395373	-2.44855	-2.89246	0
0.1620	1.25679	4.05576	-2.75171	1.38101	0
0.1627	3.97983	4.05576	-3.97307	1.99069	0
0.1633	7.03801	2.53166	-7.02501	-0.144623	0
0.1640	6.11637	2.53166	-8.85559	-0.144623	0
0.1647	5.52987	1.91947	-9.46773	0.465062	0
0.1653	5.52987	1.31366	-8.85559	1.68443	0
0.1660	6.11637	-0.516536	-5.19443	2.90664	0
0.1667	7.95966	-0.822631	-2.14248	1.99069	0
0.1673	5.82312	4.36186	-0.921122	0.771323	0
0.1680	-0.586501	7.41643	-1.83641	2.60038	0
0.1687	-1.50815	1.91947	-3.97307	4.43227	0
0.1693	2.17843	-2.04701	-3.36384	2.29695	0
0.1700	3.97983	-1.43482	1.21553	-1.36683	0
0.1707	5.82312	-2.95892	3.96141	-1.97652	0
0.1713	7.66641	-4.1833	4.8767	-0.144623	0
0.1720	5.82312	-4.1833	8.23471	0.158802	0
0.1727	4.90147	-6.92541	11.5898	-0.144623	0
0.1733	6.45151	-8.45588	13.7265	-0.450884	0
0.1740	6.45151	-6.62569	15.8631	-2.89246	0
0.1747	7.33126	-7.2315	16.1692	-3.80841	0
0.1753	8.8813	-7.5376	14.0325	-0.757144	0
0.1760	7.66641	-5.40131	10.3685	1.68443	0
0.1767	7.03801	-6.31959	7.92864	-0.450884	0
0.1773	9.4678	-8.45588	8.84394	-1.06057	0
0.1780	13.1544	-5.7074	8.84394	0.771323	0
0.1787	14.9977	-1.12873	4.8767	1.07475	0
0.1793	12.2327	1.31366	3.96141	1.07475	0
0.1800	8.58805	1.61975	3.04611	1.38101	0
0.1807	11.9395	-0.216817	-5.5005	-0.144623	0
0.1813	14.076	-2.35311	-14.0442	-1.06057	0
0.1820	8.58805	-2.04701	-14.6534	-0.757144	0
0.1827	7.66641	0.701468	-15.2656	-1.06057	0
0.1833	11.9395	1.91947	-15.5687	-1.36683	0
0.1840	11.3111	2.53166	-10.6862	-0.757144	0
0.1847	8.25291	3.14385	-7.02501	-1.67025	0
0.1853	6.74476	3.44995	-7.02501	-1.97652	0
0.1860	6.11637	4.66795	-5.5005	-0.144623	0
0.1867	7.95966	3.44995	-4.27914	0.465062	0
0.1873	8.58805	0.395373	-3.36384	-0.450884	0
0.1880	4.90147	0.701468	-1.22719	-0.144623	0
0.1887	3.68658	3.14385	-1.22719	0.771323	0
0.1893	5.82312	3.44995	-2.44855	1.68443	0
0.1900	5.52987	3.44995	-0.311899	3.21006	0
0.1907	4.31497	6.19205	3.04611	2.60038	0
0.1913	2.76493	8.02225	4.8767	1.68443	0
0.1920	0.0418929	7.72253	5.79199	1.99069	0
0.1927	1.84329	6.19205	4.26748	2.60038	0
0.1933	3.97983	4.36186	5.79199	1.68443	0
0.1940	0.335144	5.28014	9.45316	0.771323	0
0.1947	-0.879752	8.32834	6.09806	1.38101	0
0.1953	2.47168	4.66795	1.21553	3.21006	0
0.1960	1.25679	-2.04701	2.13082	3.51633	0
0.1967	-3.35144	-1.12873	-0.615053	2.60038	0
0.1973	-4.56633	2.53166	-8.85559	3.21006	0
0.1980	-5.15283	1.91947	-10.383	3.21006	0
0.1987	-5.48798	1.00756	-7.63423	1.68443	0
0.1993	-4.56633	1.61975	-9.77089	2.29695	0
0.2000	-3.35144	1.31366	-12.2136	3.51633	0
0.2007	-2.42979	2.83776	-10.6862	3.51633	0
0.2013	-1.50815	5.58624	-7.33108	5.04196	0
0.2020	-0.293251	6.80424	-2.75171	6.26416	0
0.2027	1.25679	7.72253	3.04611	4.73853	0
0.2033	-1.8014	8.94053	3.35218	4.43227	0
0.2040	-7.91777	8.94053	-0.615053	2.60038	0
0.2047	-7.91777	6.19205	0.300239	-1.67025	0
0.2053	-3.93794	2.53166	6.70728	-1.36683	0
0.2060	-4.23119	-0.822631	9.15	2.60038	0
0.2067	-5.78123	0.0892778	8.53787	2.60038	0
0.2073	-3.35144	1.91947	10.6745	-0.450884	0
0.2080	-2.09465	0.701468	13.4204	-0.144623	0
0.2087	-3.64469	-1.74092	14.9478	2.60038	0
0.2093	-4.56633	-2.35311	14.6418	3.51633	0
0.2100	-2.42979	-3.87721	9.45316	2.90664	0
0.2107	-0.586501	-4.4894	3.04611	2.60038	0
0.2113	-2.42979	-2.65283	-1.53326	1.68443	0
0.2120	-3.64469	-1.12873	-7.02501	0.465062	0
0.2127	-1.50815	-1.43482	-13.435	0.771323	0
0.2133	0.335144	-1.12873	-16.1808	1.07475	0
0.2140	1.25679	-1.12873	-17.4022	1.68443	0
0.2147	2.47168	-1.12873	-17.0961	3.21006	0
0.2153	-1.50815	-0.516536	-13.435	5.65164	0
0.2160	-6.36773	0.701468	-14.0442	5.34822	0
0.2167	-3.93794	-2.04701	-17.4022	2.90664	0
0.2173	-0.879752	-5.7074	-16.1808	1.68443	0
0.2180	-2.72304	-5.40131	-14.0442	1.68443	0
0.2187	-4.23119	-2.95892	-14.9595	1.38101	0
0.2193	-5.78123	-4.4894	-12.5197	1.38101	0
0.2200	-8.83941	-5.7074	-4.58229	1.68443	0
0.2207	-8.83941	-1.74092	2.43398	1.68443	0
0.2213	-8.50427	2.22557	6.40121	1.68443	0
0.2220	-10.3476	1.61975	8.84394	2.60038	0
0.2227	-9.13266	2.53166	11.8959	1.38101	0
0.2233	-7.62451	5.88596	13.1172	-0.144623	0
0.2240	-8.83941	4.36186	11.2867	0.771323	0
0.2247	-7.62451	1.61975	13.1172	1.38101	0
0.2253	-4.56633	2.22557	17.6937	1.38101	0
0.2260	-2.72304	3.14385	17.6937	3.21006	0
0.2267	-1.50815	2.22557	17.6937	4.12601	0
0.2273	-1.8014	4.97405	20.4396	1.99069	0
0.2280	-6.36773	6.49815	18.609	0.465062	0
0.2287	-8.50427	-0.216817	12.8112	0.771323	0
0.2293	-5.48798	-6.31959	10.3685	0.465062	0
0.2300	-2.72304	-2.95892	11.2867	-0.144623	0
0.2307	-3.01629	-0.822631	11.5898	0.465062	0
0.2313	-2.42979	-4.78912	9.15	1.68443	0
0.2320	-0.586501	-6.31959	4.57063	1.68443	0
0.2327	1.25679	-3.87721	2.13082	0.465062	0
0.2333	2.47168	-5.40131	1.82475	-0.757144	0
0.2340	5.52987	-8.45588	0.300239	-0.757144	0
0.2347	6.11637	-6.92541	-0.921122	-1.06057	0
0.2353	2.76493	-4.78912	-1.53326	-1.97652	0
0.2360	3.97983	-6.0135	-0.921122	-1.97652	0
0.2367	8.8813	-6.62569	3.04611	-1.97652	0
0.2373	8.58805	-5.7074	4.8767	-3.80841	0
0.2380	6.74476	-5.40131	1.82475	-3.19589	0
0.2387	10.0962	-4.78912	4.26748	0.158802	0
0.2393	8.8813	-1.43482	13.1172	0.771323	0
0.2400	2.47168	-0.216817	15.2539	-1.97652	0
0.2407	1.25679	-3.57111	13.1172	-2.89246	0
0.2413	3.68658	-5.7074	14.3386	-1.06057	0
0.2420	3.97983	-4.1833	13.1172	-0.757144	0
0.2427	3.97983	-2.65283	7.31942	-1.97652	0
0.2433	3.05818	-2.65283	5.48592	-1.36683	0
0.2440	2.17843	-2.35311	6.40121	-1.97652	0
0.2447	3.68658	-1.74092	3.96141	-4.11183	0
0.2453	3.39333	-0.516536	-0.00582988	-5.63746	0
0.2460	2.47168	-0.516536	-3.36384	-7.46936	0
0.2467	4.90147	-2.04701	-7.33108	-8.69156	0
0.2473	5.52987	-2.35311	-10.077	-7.46936	0
0.2480	3.68658	-2.95892	-12.5197	-7.46936	0
0.2487	4.60822	-5.40131	-14.6534	-9.30125	0
0.2493	3.97983	-4.78912	-13.7381	-8.3853	0
0.2500	4.90147	-2.65283	-9.77089	-5.94372	0
0.2507	12.2327	-3.87721	-5.5005	-3.80841	0
0.2513	12.2327	-2.35311	-3.36384	-0.757144	0
0.2520	3.97983	1.61975	-2.75171	-1.36683	0
0.2527	6.11637	-2.35311	-3.36384	-4.72435	0
0.2533	12.2327	-8.14979	-0.615053	-3.80841	0
0.2540	10.0962	-5.09521	4.26748	-1.67025	0
0.2547	9.80295	-2.35311	7.01335	-1.97652	0
0.2553	10.7246	-6.0135	7.01335	-1.06057	0
0.2560	3.97983	-6.0135	8.53787	-0.144623	0
0.2567	0.335144	-2.65283	12.8112	-3.19589	0
0.2573	3.39333	-2.95892	16.7784	-5.94372	0
0.2580	3.97983	-2.95892	18.609	-4.72435	0
0.2587	3.39333	1.00756	19.2211	-3.19589	0
0.2593	4.31497	1.61975	17.6937	-4.72435	0
0.2600	2.17843	-1.43482	11.8959	-5.63746	0
0.2607	1.25679	-2.35311	6.40121	-3.80841	0
0.2613	3.05818	-1.12873	6.70728	-3.80841	0
0.2620	3.68658	1.00756	11.2867	-4.72435	0
0.2627	2.47168	3.74967	14.0325	-2.89246	0
0.2633	0.335144	4.05576	13.1172	-1.36683	0
0.2640	-1.50815	1.61975	9.45316	-4.41809	0
0.2647	0.628394	0.395373	4.57063	-5.02778	0
0.2653	3.39333	-1.12873	-0.615053	-0.450884	0
0.2660	4.60822	-3.57111	-2.44855	0.158802	0
0.2667	4.90147	-3.87721	-1.53326	-2.89246	0
0.2673	3.05818	-3.57111	-3.36384	-2.89246	0
0.2680	2.47168	-4.4894	-6.71894	-1.67025	0
0.2687	7.33126	-5.7074	-5.5005	-1.97652	0
0.2693	8.58805	-6.92541	-2.44855	-2.5862	0
0.2700	5.52987	-6.92541	1.21553	-1.97652	0
0.2707	6.74476	-3.87721	7.92864	-0.144623	0
0.2713	7.66641	-2.35311	12.2019	0.771323	0
0.2720	3.97983	-4.78912	9.45316	-1.36683	0
0.2727	3.68658	-4.78912	7.92864	-2.5862	0
0.2733	5.82312	-3.26502	6.70728	0.771323	0
0.2740	4.90147	-6.0135	1.82475	2.29695	0
0.2747	5.19472	-7.5376	-2.14248	0.158802	0
0.2753	3.97983	-2.95892	-4.27914	0.771323	0
0.2760	-1.2149	-0.216817	-10.6862	2.29695	0
0.2767	-3.35144	-3.26502	-17.0961	-0.144623	0
0.2773	-1.8014	-6.62569	-16.1808	-1.67025	0
0.2780	-3.93794	-6.0135	-12.5197	-0.757144	0
0.2787	-6.07448	-2.65283	-10.9922	0.771323	0
0.2793	-5.78123	-0.822631	-10.9922	2.29695	0
0.2800	-8.21102	-1.12873	-10.9922	2.60038	0
0.2807	-9.13266	-0.216817	-12.5197	1.68443	0
0.2813	-5.78123	1.91947	-14.9595	1.99069	0
0.2820	-5.15283	3.74967	-15.8748	1.38101	0
0.2827	-7.28937	4.36186	-15.2656	-1.06057	0
0.2833	-6.99612	2.83776	-15.8748	-2.5862	0
0.2840	-7.91777	-0.216817	-15.8748	-2.28278	0
0.2847	-10.3476	-0.822631	-14.3503	-1.06057	0
0.2853	-8.21102	-0.216817	-13.435	-0.144623	0
0.2860	-3.64469	-2.04701	-11.6015	-0.144623	0
0.2867	-2.72304	-1.74092	-6.71894	-0.144623	0
0.2873	-5.78123	4.36186	-1.53326	0.771323	0
0.2880	-9.13266	7.11034	0.909462	-0.144623	0
0.2887	-9.42591	0.701468	0.909462	-1.36683	0
0.2893	-6.07448	-6.31959	-0.00582988	-1.67025	0
0.2900	-3.93794	-6.62569	0.300239	-2.89246	0
0.2907	-4.56633	-4.1833	3.96141	-2.89246	0
0.2913	-4.23119	-3.26502	7.62257	-1.97652	0
0.2920	-2.72304	-2.95892	7.92864	-3.50215	0
0.2927	-3.35144	-1.74092	7.31942	-3.50215	0
0.2933	-4.23119	-1.12873	6.70728	-1.06057	0
0.2940	-4.23119	-1.12873	6.70728	-1.97652	0
0.2947	-4.85958	-1.43482	9.75923	-3.19589	0
0.2953	-4.23119	-2.04701	11.5898	-2.28278	0
0.2960	-0.879752	0.395373	9.45316	-2.89246	0
0.2967	-0.879752	4.66795	10.0653	-3.50215	0
0.2973	-4.23119	3.44995	14.3386	-0.757144	0
0.2980	-1.50815	-1.12873	14.6418	1.07475	0
0.2987	2.17843	1.91947	13.1172	0.771323	0
0.2993	-0.293251	8.63444	16.7784	-0.144623	0
0.3000	-3.35144	8.02225	16.4723	-2.28278	0
0.3007	-1.50815	3.74967	5.79199	-3.80841	0
0.3013	-0.293251	2.83776	-2.44855	-2.89246	0
0.3020	0.335144	2.83776	-1.22719	-2.5862	0
0.3027	2.76493	1.61975	-0.311899	-2.28278	0
0.3033	3.05818	1.61975	-3.36384	-1.97652	0
0.3040	4.31497	2.83776	-6.10972	-3.80841	0
0.3047	6.74476	2.83776	-6.71894	-4.72435	0
0.3053	5.82312	2.22557	-6.71894	-3.50215	0
0.3060	3.68658	1.00756	-5.19443	-2.89246	0
0.3067	3.97983	0.395373	-2.75171	-3.80841	0
0.3073	3.97983	-0.822631	0.300239	-3.80841	0
0.3080	4.60822	-3.26502	2.74005	-3.80841	0
0.3087	5.82312	-4.78912	3.04611	-4.41809	0
0.3093	3.05818	-3.57111	3.04611	-4.72435	0
0.3100	1.25679	-1.12873	6.09806	-3.50215	0
0.3107	7.33126	0.701468	11.2867	-1.06057	0
0.3113	11.3111	3.14385	16.4723	0.465062	0
0.3120	7.03801	3.44995	16.7784	-1.67025	0
0.3127	5.52987	-1.12873	13.7265	-3.80841	0
0.3133	9.80295	-6.62569	10.6745	-3.80841	0
0.3140	14.076	-6.62569	7.92864	-2.28278	0
0.3147	15.8774	-3.87721	6.70728	-1.67025	0
0.3153	17.7207	-5.09521	10.0653	-1.97652	0
0.3160	17.7207	-6.62569	14.6418	-2.89246	0
0.3167	14.9977	-4.78912	15.8631	-2.89246	0
0.3173	13.1544	-4.1833	17.0845	-2.5862	0
0.3180	14.3693	-4.78912	20.4396	-2.89246	0
0.3187	15.8774	-3.87721	22.5762	-4.72435	0
0.3193	14.076	-3.57111	19.5243	-4.72435	0
0.3200	12.2327	-2.95892	13.7265	-2.89246	0
0.3207	12.2327	-2.04701	8.53787	-3.50215	0
0.3213	9.4678	-2.95892	3.96141	-5.94372	0
0.3220	10.0962	-3.57111	-3.05777	-5.02778	0
0.3227	12.8611	-1.74092	-5.5005	-3.80841	0
0.3233	6.45151	1.61975	-2.44855	-6.55341	0
0.3240	-1.50815	3.14385	-3.36384	-6.55341	0
0.3247	1.55004	1.00756	-8.85559	-4.72435	0
0.3253	4.60822	-2.04701	-10.383	-7.1631	0
0.3260	-1.2149	-2.04701	-9.77089	-8.99499	0
0.3267	-2.42979	0.395373	-11.6015	-6.55341	0
0.3273	1.25679	1.31366	-12.2136	-5.63746	0
0.3280	0.335144	1.31366	-10.9922	-5.02778	0
0.3287	-1.8014	0.701468	-10.9922	-4.11183	0
0.3293	-0.586501	-0.516536	-10.9922	-4.72435	0
0.3300	0.0418929	-1.12873	-8.55244	-4.72435	0
0.3307	-0.879752	-1.43482	-4.88836	-3.50215	0
0.3313	-0.586501	-2.04701	-3.36384	-4.11183	0
0.3320	1.25679	-0.822631	-3.36384	-5.63746	0
0.3327	2.47168	-0.822631	0.300239	-5.33404	0
0.3333	4.31497	-3.87721	3.04611	-5.33404	0
0.3340	7.33126	-6.62569	2.13082	-4.41809	0
0.3347	9.4678	-7.5376	3.04611	-3.19589	0
0.3353	8.25291	-5.7074	5.79199	-3.80841	0
0.3360	5.82312	-3.26502	4.57063	-2.89246	0
0.3367	5.82312	-4.4894	1.82475	-1.67025	0
0.3373	8.25291	-7.84369	1.51868	-3.50215	0
0.3380	12.2327	-7.5376	1.21553	-5.63746	0
0.3387	14.076	-5.40131	1.51868	-3.19589	0
0.3393	12.526	-6.0135	3.65534	-1.06057	0
0.3400	9.17455	-5.7074	3.65534	-1.67025	0
0.3407	7.66641	-2.35311	1.21553	-1.97652	0
0.3413	7.03801	-1.12873	1.51868	-1.36683	0
0.3420	6.74476	-2.65283	3.96141	-2.5862	0
0.3427	5.82312	-0.216817	3.96141	-3.50215	0
0.3433	4.60822	3.74967	1.51868	-1.06057	0
0.3440	4.31497	3.44995	-0.615053	-0.144623	0
0.3447	3.97983	3.44995	-1.53326	-1.97652	0
0.3453	3.68658	7.72253	-1.83641	-2.28278	0
0.3460	5.82312	8.63444	1.51868	-1.97652	0
0.3467	7.03801	6.19205	7.01335	-1.67025	0
0.3473	3.97983	9.85882	7.62257	0.158802	0
0.3480	-0.586501	12.6009	3.04611	-0.144623	0
0.3487	-1.50815	7.11034	-2.44855	-3.19589	0
0.3493	0.335144	1.31366	-6.41579	-1.36683	0
0.3500	0.921645	1.00756	-7.9403	2.90664	0
0.3507	-2.42979	0.701468	-7.9403	2.60038	0
0.3513	-2.09465	-0.516536	-7.63423	-0.144623	0
0.3520	1.84329	-0.216817	-8.85559	-1.97652	0
0.3527	0.921645	0.395373	-11.9075	-3.19589	0
0.3533	-3.01629	-0.822631	-14.3503	-1.36683	0
0.3540	-2.42979	-3.87721	-14.9595	1.07475	0
0.3547	-0.293251	-6.92541	-14.0442	0.771323	0
0.3553	0.628394	-5.40131	-13.435	1.38101	0
0.3560	3.68658	-2.04701	-13.7381	1.99069	0
0.3567	4.60822	-2.04701	-13.1289	0.771323	0
0.3573	2.47168	-2.04701	-9.77089	-0.144623	0
0.3580	4.90147	-2.04701	-4.27914	1.07475	0
0.3587	8.25291	-2.65283	2.74005	2.90664	0
0.3593	4.60822	-0.516536	10.6745	5.34822	0
0.3600	0.628394	2.53166	14.0325	3.51633	0
0.3607	4.31497	-0.822631	9.45316	-0.757144	0
0.3613	9.4678	-4.78912	6.40121	0.465062	0
0.3620	10.3894	-1.12873	9.45316	2.60038	0
0.3627	10.3894	2.53166	10.3685	0.158802	0
0.3633	12.2327	-0.216817	8.23471	1.38101	0
0.3640	14.6625	-1.74092	10.0653	3.21006	0
0.3647	15.8774	1.31366	11.8959	-1.36683	0
0.3653	15.2909	-0.216817	8.23471	-1.97652	0
0.3660	15.8774	-4.78912	6.70728	3.82259	0
0.3667	18.6424	-1.43482	12.5051	3.21006	0
0.3673	19.564	3.44995	18.9151	-0.144623	0
0.3680	18.3491	0.701468	20.4396	2.90664	0
0.3687	17.4275	-0.822631	21.0517	3.51633	0
0.3693	17.7207	4.36186	22.2731	1.38101	0
0.3700	18.9356	6.49815	21.0517	4.43227	0
0.3707	18.6424	4.97405	20.1364	9.00917	0
0.3713	13.4476	7.11034	20.4396	8.09322	0
0.3720	7.66641	6.49815	14.9478	5.34822	0
0.3727	8.58805	1.00756	6.70728	3.51633	0
0.3733	11.9395	-0.216817	6.70728	1.99069	0
0.3740	11.6043	1.31366	8.23471	3.51633	0
0.3747	8.25291	-2.95892	4.8767	5.04196	0
0.3753	7.03801	-4.4894	6.09806	4.43227	0
0.3760	7.66641	1.91947	11.2867	3.51633	0
0.3767	6.74476	4.36186	11.8959	2.90664	0
0.3773	5.19472	0.0892778	11.2867	1.99069	0
0.3780	5.82312	0.0892778	14.3386	2.60038	0
0.3787	4.90147	3.44995	16.1692	3.21006	0
0.3793	3.05818	4.05576	16.7784	2.29695	0
0.3800	4.60822	5.28014	17.6937	1.99069	0
0.3807	6.11637	6.49815	17.6937	2.90664	0
0.3813	3.97983	4.05576	17.0845	2.29695	0
0.3820	3.05818	2.53166	16.7784	2.60038	0
0.3827	3.05818	5.58624	17.3876	4.73853	0
0.3833	-0.293251	8.94053	19.8304	5.65164	0
0.3840	-3.93794	9.24663	17.6937	3.82259	0
0.3847	-5.48798	9.55272	8.84394	2.90664	0
0.3853	-6.07448	8.02225	6.40121	3.51633	0
0.3860	-4.23119	4.36186	10.3685	3.51633	0
0.3867	-3.35144	2.53166	7.92864	2.29695	0
0.3873	-5.78123	4.36186	4.57063	1.68443	0
0.3880	-7.28937	5.28014	6.70728	2.29695	0
0.3887	-5.15283	5.28014	6.09806	2.60038	0
0.3893	-2.42979	3.14385	3.65534	2.90664	0
0.3900	-1.50815	-0.216817	6.70728	3.51633	0
0.3907	-3.64469	-0.516536	8.53787	2.60038	0
0.3913	-5.15283	1.31366	5.18277	1.07475	0
0.3920	-1.8014	-0.822631	5.18277	1.07475	0
0.3927	2.17843	-2.95892	6.40121	1.99069	0
0.3933	3.05818	-0.822631	4.8767	2.60038	0
0.3940	3.39333	-0.822631	5.18277	1.99069	0
0.3947	3.97983	-2.04701	9.15	3.21006	0
0.3953	3.05818	1.61975	12.2019	4.73853	0
0.3960	0.335144	4.66795	11.2867	2.90664	0
0.3967	-3.35144	1.61975	6.70728	-0.144623	0
0.3973	-2.72304	-2.95892	3.96141	1.38101	0
0.3980	-1.2149	-3.87721	7.31942	4.12601	0
0.3987	-2.42979	-3.87721	7.92864	4.43227	0
0.3993	-2.42979	-5.09521	3.96141	3.51633	0
0.4000	-0.879752	-6.62569	2.13082	0.465062	0
0.4007	-2.09465	-4.78912	0.909462	-2.28278	0
0.4013	-3.01629	-2.04701	-1.83641	-0.757144	0
0.4020	-2.42979	-2.95892	-1.53326	1.68443	0
0.4027	-4.56633	-3.57111	-0.921122	1.07475	0
0.4033	-6.99612	-1.43482	-2.75171	1.68443	0
0.4040	-4.23119	-2.95892	1.21553	2.60038	0
0.4047	-1.50815	-6.62569	8.23471	1.99069	0
0.4053	-2.72304	-4.78912	7.62257	1.99069	0
0.4060	-0.879752	0.0892778	7.01335	1.68443	0
0.4067	1.25679	1.31366	11.8959	0.771323	0
0.4073	-2.72304	3.44995	11.2867	2.29695	0
0.4080	-6.99612	5.88596	4.8767	3.51633	0
0.4087	-4.85958	2.22557	0.603393	0.771323	0
0.4093	-3.35144	-2.65283	-4.88836	-1.06057	0
0.4100	-4.56633	-1.74092	-10.077	-0.144623	0
0.4107	-3.35144	-1.12873	-7.9403	-0.757144	0
0.4113	-3.35144	-1.74092	-6.41579	-0.450884	0
0.4120	-6.07448	-1.12873	-12.5197	1.68443	0
0.4127	-4.85958	-3.57111	-14.3503	1.07475	0
0.4133	-2.09465	-5.7074	-10.6862	-1.97652	0
0.4140	-3.93794	-2.35311	-11.6015	-0.450884	0
0.4147	-5.15283	-2.35311	-12.8228	3.82259	0
0.4153	-3.93794	-6.0135	-9.16166	4.43227	0
0.4160	-3.64469	-2.95892	-6.71894	0.771323	0
0.4167	-4.56633	-0.216817	-6.10972	-1.06057	0
0.4173	-4.23119	-6.92541	-4.27914	0.771323	0
0.4180	-3.01629	-10.2861	-2.14248	1.68443	0
0.4187	-3.64469	-6.92541	1.21553	0.158802	0
0.4193	-7.91777	-4.78912	6.40121	-0.757144	0
0.4200	-8.50427	-4.1833	6.70728	-0.144623	0
0.4207	-4.23119	-3.57111	1.82475	-1.06057	0
0.4213	-3.64469	-4.78912	-0.615053	-1.36683	0
0.4220	-5.15283	-3.87721	0.603393	1.07475	0
0.4227	-3.35144	-1.12873	-0.615053	0.158802	0
0.4233	-3.93794	-2.04701	-5.19443	-3.80841	0
0.4240	-4.56633	-1.74092	-8.55244	-3.19589	0
0.4247	0.335144	2.53166	-7.9403	-0.144623	0
0.4253	1.25679	1.91947	-4.27914	-0.757144	0
0.4260	-3.35144	-1.43482	-1.53326	-1.36683	0
0.4267	-3.93794	2.53166	-2.75171	0.771323	0
0.4273	-2.09465	6.80424	-4.58229	0.465062	0
0.4280	-3.01629	1.91947	-0.00582988	-2.28278	0
0.4287	-2.72304	-2.04701	3.96141	-1.06057	0
0.4293	-1.50815	1.61975	-0.921122	1.07475	0
0.4300	0.921645	1.61975	-7.9403	0.771323	0
0.4307	4.90147	-1.74092	-7.63423	1.68443	0
0.4313	2.47168	2.22557	-7.02501	1.68443	0
0.4320	-3.01629	5.28014	-11.9075	-1.06057	0
0.4327	-0.586501	0.395373	-15.5687	-1.97652	0
0.4333	3.05818	-3.87721	-13.7381	1.07475	0
0.4340	0.0418929	-3.87721	-10.383	1.38101	0
0.4347	-1.50815	-2.95892	-8.85559	-1.67025	0
0.4353	2.76493	-2.04701	-8.85559	-0.450884	0
0.4360	3.05818	-0.516536	-9.77089	3.21006	0
0.4367	-0.586501	0.701468	-12.8228	3.51633	0
0.4373	0.335144	1.61975	-13.435	1.07475	0
0.4380	5.19472	-0.216817	-7.63423	-0.144623	0
0.4387	4.90147	-1.12873	-3.667	-0.144623	0
0.4393	0.335144	0.701468	-4.27914	-1.06057	0
0.4400	-0.879752	-0.216817	-2.44855	-1.97652	0
0.4407	-0.879752	0.701468	-0.00582988	-0.450884	0
0.4413	-4.56633	5.58624	-0.615053	-0.144623	0
0.4420	-5.48798	6.19205	-0.00582988	-1.67025	0
0.4427	-2.09465	4.66795	3.04611	-1.06057	0
0.4433	-3.64469	9.55272	4.26748	-0.450884	0
0.4440	-10.3476	11.689	1.21553	-1.97652	0
0.4447	-11.8557	5.28014	-4.88836	-1.36683	0
0.4453	-7.28937	2.22557	-7.33108	0.771323	0
0.4460	-4.23119	2.53166	-3.05777	-1.06057	0
0.4467	-5.15283	1.61975	0.603393	-4.11183	0
0.4473	-6.99612	2.53166	-0.921122	-5.94372	0
0.4480	-6.99612	2.22557	-1.53326	-4.72435	0
0.4487	-3.35144	-1.74092	1.21553	-1.97652	0
0.4493	-1.50815	-1.74092	3.96141	-2.5862	0
0.4500	-3.64469	1.91947	3.96141	-4.72435	0
0.4507	-4.23119	0.701468	3.04611	-0.757144	0
0.4513	-0.586501	-2.95892	1.21553	1.99069	0
0.4520	0.335144	-2.95892	-0.311899	-2.5862	0
0.4527	-2.42979	-1.12873	-0.921122	-3.80841	0
0.4533	-2.42979	-1.12873	-1.53326	-0.144623	0
0.4540	1.55004	-2.04701	-3.36384	-1.67025	0
0.4547	5.52987	-2.65283	-4.27914	-2.89246	0
0.4553	4.60822	-0.516536	-2.44855	-0.144623	0
0.4560	0.628394	0.395373	-2.44855	0.771323	0
0.4567	1.25679	-3.26502	-5.19443	-0.144623	0
0.4573	7.03801	-8.14979	-4.27914	1.68443	0
0.4580	9.4678	-8.45588	-0.00582988	1.68443	0
0.4587	8.58805	-6.62569	0.909462	-1.97652	0
0.4593	8.58805	-7.2315	1.51868	-3.80841	0
0.4600	9.4678	-6.62569	7.01335	-2.28278	0
0.4607	8.58805	-2.04701	12.8112	-1.97652	0
0.4613	7.33126	-0.822631	12.5051	-2.89246	0
0.4620	8.25291	-2.95892	9.45316	-0.757144	0
0.4627	9.4678	-3.26502	7.92864	1.99069	0
0.4633	7.95966	-2.65283	5.79199	-0.144623	0
0.4640	5.82312	-1.74092	3.65534	-1.36683	0
0.4647	5.52987	0.701468	4.57063	1.68443	0
0.4653	6.74476	1.91947	5.48592	2.60038	0
0.4660	8.8813	0.0892778	2.74005	0.158802	0
0.4667	8.25291	0.701468	0.603393	0.771323	0
0.4673	1.55004	5.58624	0.300239	2.60038	0
0.4680	-2.72304	6.49815	-1.83641	1.07475	0
0.4687	1.25679	1.31366	-5.19443	-0.144623	0
0.4693	3.68658	-2.95892	-7.33108	1.99069	0
0.4700	0.628394	-4.78912	-7.02501	3.51633	0
0.4707	2.17843	-6.31959	-4.58229	2.29695	0
0.4713	6.11637	-5.09521	-3.36384	2.60038	0
0.4720	4.60822	-3.57111	-3.36384	4.12601	0
0.4727	2.17843	-4.1833	-2.44855	2.60038	0
0.4733	3.68658	-3.26502	-1.22719	1.68443	0
0.4740	3.68658	-1.12873	-0.311899	4.43227	0
0.4747	0.921645	-2.65283	1.21553	4.43227	0
0.4753	-1.50815	-4.78912	2.13082	1.38101	0
0.4760	-1.8014	-2.35311	2.43398	2.60038	0
0.4767	-2.09465	0.701468	1.51868	5.34822	0
0.4773	-3.35144	1.31366	0.603393	6.26416	0
0.4780	-3.01629	-0.216817	2.13082	6.87385	0
0.4787	-0.586501	-0.516536	5.79199	5.04196	0
0.4793	-2.42979	3.14385	6.70728	2.29695	0
0.4800	-9.13266	5.58624	3.35218	3.21006	0
0.4807	-12.4841	1.31366	-0.921122	2.60038	0
0.4813	-10.6408	-2.04701	-2.75171	-1.06057	0
0.4820	-9.76105	1.61975	-0.615053	-1.06057	0
0.4827	-10.976	4.36186	3.65534	1.68443	0
0.4833	-11.5625	1.91947	5.18277	0.771323	0
0.4840	-10.976	-0.516536	3.96141	-0.757144	0
0.4847	-9.13266	-0.216817	3.96141	-0.450884	0
0.4853	-7.91777	1.31366	4.8767	0.158802	0
0.4860	-8.83941	-0.516536	4.8767	1.68443	0
0.4867	-7.91777	-2.95892	3.04611	1.68443	0
0.4873	-4.56633	-0.822631	0.300239	0.465062	0
0.4880	-4.23119	1.31366	-1.53326	1.99069	0
0.4887	-5.78123	-1.12873	-0.615053	3.51633	0
0.4893	-3.93794	-1.74092	-3.05777	2.90664	0
0.4900	-0.879752	-0.516536	-8.85559	3.82259	0
0.4907	0.0418929	-2.04701	-10.6862	4.43227	0
0.4913	-2.42979	-0.516536	-9.77089	1.68443	0
0.4920	-6.99612	1.61975	-12.5197	0.465062	0
0.4927	-6.36773	-2.95892	-15.2656	2.60038	0
0.4933	-1.8014	-8.14979	-16.1808	2.29695	0
0.4940	-2.42979	-8.45588	-14.3503	-0.757144	0
0.4947	-5.15283	-8.76198	-11.6015	-1.06057	0
0.4953	-3.35144	-8.45588	-10.077	0.465062	0
0.4960	-2.09465	-7.2315	-9.77089	-0.144623	0
0.4967	-3.93794	-7.84369	-6.10972	-1.67025	0
0.4973	-4.23119	-6.0135	-4.58229	-1.06057	0
0.4980	-2.42979	-2.35311	-7.9403	0.465062	0
0.4987	-0.586501	-2.95892	-7.33108	1.68443	0
0.4993	1.25679	-2.95892	-5.19443	1.68443	0
0.5000	1.55004	0.395373	-5.19443	-1.67025	0
0.5007	-0.293251	0.701468	-2.44855	-3.50215	0
0.5013	-1.50815	0.395373	0.300239	-1.06057	0
0.5020	0.628394	1.61975	-1.53326	0.465062	0
0.5027	3.05818	1.31366	-0.311899	0.771323	0
0.5033	0.0418929	4.97405	2.13082	1.68443	0
0.5040	-5.15283	9.85882	-3.36384	1.38101	0
0.5047	-3.35144	5.88596	-9.77089	-0.450884	0
0.5053	0.335144	-0.216817	-11.9075	-1.97652	0
0.5060	0.921645	-0.216817	-14.0442	-1.97652	0
0.5067	1.25679	-0.216817	-17.0961	0.465062	0
0.5073	0.335144	-3.57111	-18.9267	1.99069	0
0.5080	-3.35144	-3.87721	-20.4542	-0.450884	0
0.5087	-3.01629	-1.12873	-18.9267	-2.28278	0
0.5093	-1.50815	-0.216817	-15.8748	0.771323	0
0.5100	-4.23119	-2.04701	-14.3503	2.60038	0
0.5107	-6.99612	-3.26502	-13.435	0.465062	0
0.5113	-5.48798	-2.35311	-13.1289	-1.67025	0
0.5120	-4.85958	-1.74092	-13.435	-1.67025	0
0.5127	-4.56633	-2.65283	-10.9922	0.771323	0
0.5133	-1.8014	-1.12873	-4.88836	2.60038	0
0.5140	2.17843	0.701468	-0.311899	1.38101	0
0.5147	5.82312	-0.216817	5.18277	0.465062	0
0.5153	3.97983	-0.216817	10.9806	2.60038	0
0.5160	-1.2149	0.395373	11.2867	4.12601	0
0.5167	-1.50815	-3.26502	9.75923	1.38101	0
0.5173	3.68658	-6.31959	11.2867	-1.67025	0
0.5180	5.82312	-3.87721	12.2019	-1.06057	0
0.5187	5.19472	-3.57111	10.0653	1.38101	0
0.5193	4.31497	-6.31959	7.31942	2.60038	0
0.5200	0.628394	-5.09521	7.01335	2.60038	0
0.5207	-2.09465	-2.35311	8.84394	1.99069	0
0.5213	-1.2149	-2.95892	7.62257	1.68443	0
0.5220	-1.50815	-3.57111	3.96141	1.07475	0
0.5227	-5.78123	-2.04701	3.96141	-0.757144	0
0.5233	-8.83941	-0.216817	3.96141	-1.97652	0
0.5240	-8.83941	-0.216817	-1.53326	-1.67025	0
0.5247	-8.21102	-0.516536	-5.19443	-1.67025	0
0.5253	-9.42591	-0.516536	-3.36384	-0.144623	0
0.5260	-7.91777	-1.43482	1.21553	1.07475	0
0.5267	-4.23119	-0.516536	6.09806	-0.757144	0
0.5273	-4.56633	3.14385	8.23471	-1.67025	0
0.5280	-9.76105	2.53166	5.48592	0.158802	0
0.5287	-10.976	-3.57111	5.48592	-1.67025	0
0.5293	-9.13266	-6.0135	8.53787	-4.72435	0
0.5300	-7.91777	-4.1833	8.23471	-1.97652	0
0.5307	-6.07448	-3.87721	4.57063	0.771323	0
0.5313	-4.85958	-3.87721	1.51868	-1.67025	0
0.5320	-5.15283	-3.87721	-0.615053	-3.19589	0
0.5327	-3.35144	-4.78912	-1.22719	-1.97652	0
0.5333	-2.09465	-3.87721	-1.53326	-1.36683	0
0.5340	-3.35144	-2.35311	-5.19443	-2.28278	0
0.5347	-3.01629	-2.95892	-9.46773	-1.67025	0
0.5353	0.335144	-2.65283	-10.077	-1.06057	0
0.5360	2.17843	-2.95892	-8.55244	-1.97652	0
0.5367	1.84329	-4.78912	-6.71894	-2.89246	0
0.5373	-0.293251	-4.4894	-7.02501	-1.97652	0
0.5380	-0.879752	-2.65283	-8.55244	-1.36683	0
0.5387	1.25679	-0.216817	-5.19443	-0.450884	0
0.5393	-0.586501	5.28014	2.43398	2.60038	0
0.5400	-7.28937	6.19205	7.31942	2.29695	0
0.5407	-7.28937	0.0892778	7.62257	-2.28278	0
0.5413	-2.72304	-1.74092	5.79199	-2.89246	0
0.5420	-3.35144	1.00756	6.40121	-1.67025	0
0.5427	-5.15283	-1.12873	9.45316	-4.11183	0
0.5433	-3.35144	-4.1833	7.62257	-4.72435	0
0.5440	-2.72304	-1.12873	0.603393	-1.67025	0
0.5447	-4.23119	1.00756	-0.311899	-1.97652	0
0.5453	-5.78123	-0.822631	2.13082	-4.72435	0
0.5460	-6.36773	-2.95892	0.603393	-4.41809	0
0.5467	-5.15283	-4.1833	2.13082	-3.19589	0
0.5473	-4.56633	-4.78912	8.84394	-2.89246	0
0.5480	-3.35144	-4.1833	10.3685	-2.5862	0
0.5487	-0.586501	-2.04701	9.75923	-4.72435	0
0.5493	-1.50815	-0.216817	12.8112	-5.94372	0
0.5500	-2.42979	-0.822631	12.8112	-3.80841	0
0.5507	0.921645	1.00756	10.6745	-3.19589	0
0.5513	-1.8014	6.49815	13.1172	-3.80841	0
0.5520	-10.6408	7.41643	14.0325	-1.36683	0
0.5527	-9.13266	2.22557	10.6745	-1.97652	0
0.5533	-2.09465	-2.04701	8.84394	-4.72435	0
0.5540	-2.72304	-3.57111	6.40121	-3.19589	0
0.5547	-4.56633	-2.65283	3.65534	-1.06057	0
0.5553	-0.586501	-0.822631	3.96141	-1.97652	0
0.5560	2.17843	-2.35311	3.35218	-2.89246	0
0.5567	0.921645	-4.78912	0.300239	-1.67025	0
0.5573	-0.293251	-2.04701	-0.921122	-0.450884	0
0.5580	0.628394	0.701468	-1.83641	-1.06057	0
0.5587	1.25679	0.395373	-3.05777	-2.89246	0
0.5593	-1.50815	0.0892778	-1.53326	-2.89246	0
0.5600	-3.01629	-0.216817	-0.00582988	-1.06057	0
0.5607	-0.293251	-1.74092	1.21553	-1.06057	0
0.5613	2.17843	-0.216817	3.96141	-1.36683	0
0.5620	4.31497	1.91947	6.70728	-1.67025	0
0.5627	7.66641	3.74967	9.15	-2.89246	0
0.5633	5.52987	7.72253	10.3685	-1.97652	0
0.5640	-0.293251	9.85882	6.70728	-0.450884	0
0.5647	0.335144	7.11034	0.909462	-1.36683	0
0.5653	3.68658	5.58624	-2.75171	-1.97652	0
0.5660	2.17843	5.28014	-4.27914	-1.67025	0
0.5667	0.0418929	3.44995	-4.88836	-3.19589	0
0.5673	-0.879752	4.05576	-4.88836	-4.41809	0
0.5680	-1.8014	5.88596	-2.14248	-2.89246	0
0.5687	-1.8014	4.36186	2.13082	-1.67025	0
0.5693	-2.42979	4.36186	2.43398	-3.50215	0
0.5700	-3.35144	5.28014	-0.615053	-5.94372	0
0.5707	-3.01629	1.31366	-3.36384	-5.02778	0
0.5713	-2.72304	0.701468	-6.10972	-1.97652	0
0.5720	-2.72304	5.88596	-8.85559	-1.06057	0
0.5727	-1.2149	7.11034	-8.85559	-0.450884	0
0.5733	0.0418929	3.44995	-9.77089	0.771323	0
0.5740	0.921645	1.61975	-11.6015	-1.06057	0
0.5747	3.05818	0.0892778	-7.33108	-1.67025	0
0.5753	1.55004	2.22557	-2.75171	2.29695	0
0.5760	-1.50815	5.28014	-2.44855	1.07475	0
0.5767	3.68658	0.0892778	-0.615053	-4.41809	0
0.5773	10.3894	-7.2315	2.43398	-2.89246	0
0.5780	8.58805	-6.0135	3.96141	0.158802	0
0.5787	6.74476	-3.87721	8.23471	-1.36683	0
0.5793	10.7246	-4.1833	11.2867	-1.67025	0
0.5800	12.526	-2.95892	9.15	-0.450884	0
0.5807	11.9395	-1.74092	11.2867	-1.06057	0
0.5813	13.1544	-2.04701	16.7784	-0.144623	0
0.5820	13.1544	-1.74092	15.8631	-0.757144	0
0.5827	11.3111	-2.04701	13.1172	-3.50215	0
0.5833	10.7246	-2.35311	14.9478	-2.89246	0
0.5840	11.3111	0.0892778	14.3386	-1.67025	0
0.5847	11.9395	2.53166	10.0653	-2.28278	0
0.5853	13.4476	2.53166	4.57063	-1.06057	0
0.5860	16.7991	2.53166	-0.615053	0.771323	0
0.5867	16.7991	4.97405	1.51868	-1.06057	0
0.5873	11.3111	8.02225	8.53787	-1.67025	0
0.5880	8.58805	9.24663	4.26748	-0.757144	0
0.5887	12.8611	6.80424	-7.02501	-1.67025	0
0.5893	14.9977	1.91947	-7.63423	-1.06057	0
0.5900	14.076	-1.12873	-3.97307	0.771323	0
0.5907	14.9977	-0.216817	-8.24637	-0.757144	0
0.5913	15.5842	-0.516536	-12.8228	-2.5862	0
0.5920	14.3693	-5.09521	-10.077	-1.97652	0
0.5927	14.6625	-7.5376	-6.41579	-1.97652	0
0.5933	13.4476	-3.87721	-7.02501	-1.06057	0
0.5940	10.0962	-3.87721	-7.9403	1.68443	0
0.5947	10.3894	-8.76198	-4.27914	1.07475	0
0.5953	11.3111	-7.5376	-1.53326	-1.06057	0
0.5960	9.17455	-3.87721	-2.75171	-1.06057	0
0.5967	7.95966	-3.87721	-1.83641	-1.06057	0
0.5973	8.58805	-4.4894	0.300239	-1.36683	0
0.5980	8.25291	-2.95892	0.300239	0.771323	0
0.5987	10.0962	-2.35311	3.96141	2.60038	0
0.5993	9.4678	0.0892778	10.9806	2.29695	0
0.6000	2.47168	2.22557	12.8112	0.771323	0
0.6007	0.335144	0.0892778	12.2019	-0.757144	0
0.6013	5.82312	-2.04701	14.0325	-0.450884	0
0.6020	7.03801	-1.12873	14.9478	0.158802	0
0.6027	3.05818	-1.43482	16.1692	-1.97652	0
0.6033	2.47168	-2.04701	17.9998	-2.89246	0
0.6040	3.05818	-1.12873	16.4723	-1.67025	0
0.6047	0.628394	-0.216817	13.7265	-0.450884	0
0.6053	-0.586501	-0.822631	11.8959	1.38101	0
0.6060	0.628394	-1.12873	10.9806	2.90664	0
0.6067	1.55004	-0.216817	14.9478	0.771323	0
0.6073	2.47168	-0.216817	18.9151	-0.757144	0
0.6080	3.97983	-1.12873	16.7784	1.68443	0
0.6087	3.97983	0.0892778	16.4723	1.68443	0
0.6093	3.05818	2.53166	15.2539	-1.06057	0
0.6100	5.82312	2.53166	8.53787	-1.06057	0
0.6107	8.8813	2.53166	7.62257	0.158802	0
0.6113	3.97983	6.19205	12.2019	0.771323	0
0.6120	-3.35144	6.19205	8.84394	1.07475	0
0.6127	-0.586501	1.91947	2.13082	0.771323	0
0.6133	6.11637	-1.43482	-0.00582988	1.38101	0
0.6140	5.19472	-5.09521	-3.05777	1.68443	0
0.6147	2.17843	-6.31959	-4.58229	-0.144623	0
0.6153	2.76493	-3.57111	-2.14248	-1.97652	0
0.6160	4.60822	-4.78912	-0.00582988	0.465062	0
0.6167	7.03801	-9.0617	0.300239	1.99069	0
0.6173	7.66641	-6.92541	-1.53326	0.465062	0
0.6180	6.45151	-2.65283	-5.80365	-0.757144	0
0.6187	9.17455	-3.87721	-6.10972	0.771323	0
0.6193	12.2327	-6.0135	-4.27914	2.90664	0
0.6200	11.3111	-4.1833	-3.36384	2.60038	0
0.6207	11.9395	-0.822631	-1.22719	0.771323	0
0.6213	13.7409	0.701468	-0.00582988	-0.757144	0
0.6220	12.8611	-0.822631	-4.27914	-0.144623	0
0.6227	14.076	-1.43482	-6.10972	2.29695	0
0.6233	12.526	1.91947	-5.19443	3.51633	0
0.6240	4.60822	5.28014	-9.77089	1.38101	0
0.6247	3.39333	3.14385	-17.7054	-1.67025	0
0.6253	8.58805	-0.216817	-23.8092	-1.97652	0
0.6260	7.33126	1.31366	-26.252	-2.28278	0
0.6267	4.90147	4.66795	-25.3367	-2.5862	0
0.6273	5.19472	5.58624	-24.1153	0.465062	0
0.6280	0.921645	3.14385	-23.5061	2.60038	0
0.6287	-2.72304	1.61975	-23.5061	0.158802	0
0.6293	-0.586501	4.66795	-24.4214	-1.97652	0
0.6300	-0.879752	6.19205	-24.7245	-1.36683	0
0.6307	-2.42979	2.83776	-24.7245	-0.144623	0
0.6313	0.628394	1.91947	-26.8612	1.99069	0
0.6320	1.55004	3.74967	-27.4733	2.60038	0
0.6327	-1.2149	2.53166	-23.5061	0.771323	0
0.6333	-0.879752	0.0892778	-18.3175	0.465062	0
0.6340	2.76493	-0.216817	-12.8228	3.51633	0
0.6347	3.05818	-1.12873	-4.27914	4.43227	0
0.6353	-1.50815	0.701468	1.21553	2.60038	0
0.6360	-2.72304	3.74967	1.21553	2.90664	0
0.6367	2.17843	-0.822631	-1.53326	2.60038	0
0.6373	4.31497	-7.84369	-6.10972	0.771323	0
0.6380	1.84329	-6.92541	-10.077	-0.144623	0
0.6387	0.335144	-2.95892	-9.77089	1.68443	0
0.6393	-1.2149	-1.12873	-7.9403	1.38101	0
0.6400	-2.09465	0.0892778	-7.9403	-0.144623	0
0.6407	-0.879752	0.0892778	-7.33108	-0.144623	0
0.6413	-1.50815	1.00756	-5.19443	-0.144623	0
0.6420	-2.42979	2.83776	-3.97307	-1.36683	0
0.6427	-0.586501	1.31366	-2.44855	-1.36683	0
0.6433	-1.2149	0.395373	1.21553	-1.06057	0
0.6440	-2.42979	2.83776	5.18277	-1.06057	0
0.6447	-2.42979	3.14385	7.92864	1.07475	0
0.6453	-2.09465	1.00756	7.92864	0.771323	0
0.6460	-0.293251	0.395373	5.79199	-1.67025	0
0.6467	4.31497	0.395373	7.01335	-0.450884	0
0.6473	2.47168	1.91947	10.3685	2.90664	0
0.6480	-3.64469	2.83776	11.2867	2.29695	0
0.6487	-2.42979	-1.74092	8.84394	-0.144623	0
0.6493	3.97983	-6.62569	6.40121	-0.450884	0
0.6500	6.11637	-6.31959	6.70728	0.465062	0
0.6507	6.45151	-4.78912	7.92864	0.465062	0
0.6513	8.25291	-5.7074	7.01335	-0.144623	0
0.6520	9.4678	-6.62569	5.18277	-1.06057	0
0.6527	9.17455	-5.40131	5.79199	-0.757144	0
0.6533	8.58805	-4.4894	4.8767	-0.144623	0
0.6540	9.17455	-5.40131	1.51868	-1.06057	0
0.6547	10.3894	-6.62569	-0.00582988	-0.757144	0
0.6553	10.3894	-5.7074	-1.53326	1.38101	0
0.6560	9.80295	-4.4894	-3.36384	2.60038	0
0.6567	10.3894	-5.40131	0.300239	1.38101	0
0.6573	9.17455	-6.62569	3.04611	0.465062	0
0.6580	8.58805	-8.14979	1.21553	1.99069	0
0.6587	10.7246	-5.7074	3.35218	4.73853	0
0.6593	8.58805	1.31366	6.70728	3.51633	0
0.6600	2.17843	3.74967	3.35218	-0.757144	0
0.6607	2.17843	-0.216817	1.21553	-1.06057	0
0.6613	6.45151	-1.74092	0.300239	1.68443	0
0.6620	6.45151	-1.12873	-2.75171	2.29695	0
0.6627	4.90147	-2.35311	-0.00582988	-0.144623	0
0.6633	4.60822	-1.74092	4.57063	-1.36683	0
0.6640	3.39333	1.61975	1.21553	-0.144623	0
0.6647	3.68658	1.31366	-1.22719	1.68443	0
0.6653	3.97983	-0.822631	-1.22719	-0.144623	0
0.6660	3.97983	-2.04701	-4.88836	-3.80841	0
0.6667	4.90147	-3.26502	-6.10972	-3.80841	0
0.6673	6.11637	-4.1833	-2.44855	-0.450884	0
0.6680	6.74476	-4.78912	-0.615053	0.465062	0
0.6687	8.25291	-3.87721	-0.921122	-1.06057	0
0.6693	9.4678	-1.12873	-1.83641	-2.28278	0
0.6700	9.4678	0.701468	-3.667	-1.06057	0
0.6707	11.0178	1.61975	0.300239	1.68443	0
0.6713	7.66641	3.44995	6.09806	2.60038	0
0.6720	2.17843	2.83776	4.8767	0.465062	0
0.6727	3.97983	-1.12873	1.21553	-1.67025	0
0.6733	7.33126	-2.04701	2.74005	-2.5862	0
0.6740	5.82312	-1.43482	4.8767	-1.97652	0
0.6747	5.82312	-4.4894	4.8767	-0.144623	0
0.6753	4.60822	-7.5376	4.57063	-0.144623	0
0.6760	-0.586501	-7.84369	8.84394	-1.06057	0
0.6767	-2.42979	-5.40131	18.3058	-1.36683	0
0.6773	-1.2149	-2.95892	23.1884	-0.757144	0
0.6780	-0.586501	-2.95892	20.1364	-0.757144	0
0.6787	0.335144	-3.57111	17.0845	-2.28278	0
0.6793	0.335144	-1.12873	13.1172	-4.72435	0
0.6800	-0.586501	1.31366	5.18277	-4.72435	0
0.6807	-0.586501	2.53166	1.21553	-2.89246	0
0.6813	-2.42979	4.36186	1.21553	-3.50215	0
0.6820	-3.93794	4.05576	-1.53326	-3.80841	0
0.6827	-0.879752	2.83776	-3.05777	-1.06057	0
0.6833	-1.50815	6.49815	0.300239	2.29695	0
0.6840	-6.36773	8.94053	-0.615053	2.29695	0
0.6847	-5.78123	4.36186	-7.33108	0.465062	0
0.6853	-3.64469	1.61975	-8.85559	-1.67025	0
0.6860	-6.07448	2.22557	-3.36384	-2.89246	0
0.6867	-7.28937	1.31366	-2.44855	-1.97652	0
0.6873	-6.99612	0.701468	-7.02501	0.465062	0
0.6880	-8.50427	0.701468	-7.02501	0.158802	0
0.6887	-10.3476	-2.04701	-0.921122	-2.89246	0
0.6893	-11.2692	-2.95892	4.26748	-3.50215	0
0.6900	-11.5625	0.701468	4.26748	-1.06057	0
0.6907	-11.5625	2.53166	3.04611	-0.757144	0
0.6913	-13.4057	-0.216817	3.65534	-2.89246	0
0.6920	-13.699	-0.822631	3.04611	-1.97652	0
0.6927	-10.976	1.61975	1.21553	3.21006	0
0.6933	-10.6408	1.91947	-0.00582988	5.04196	0
0.6940	-8.50427	-0.216817	-1.22719	2.60038	0
0.6947	-1.8014	-1.12873	-0.615053	3.51633	0
0.6953	-1.50815	1.00756	4.26748	6.87385	0
0.6960	-5.78123	4.36186	4.26748	4.43227	0
0.6967	-3.35144	2.22557	-2.44855	-0.450884	0
0.6973	0.0418929	-1.43482	-4.88836	-0.144623	0
0.6980	0.921645	-1.74092	-2.44855	2.60038	0
0.6987	2.17843	-1.12873	-0.921122	1.68443	0
0.6993	1.55004	-2.04701	1.82475	0.158802	0
0.7000	1.25679	-0.516536	5.18277	1.68443	0
0.7007	4.90147	0.701468	4.8767	1.68443	0
0.7013	5.82312	0.701468	6.70728	-1.97652	0
0.7020	3.97983	2.22557	11.5898	-3.80841	0
0.7027	3.97983	2.53166	12.5051	-2.89246	0
0.7033	3.05818	-0.216817	11.2867	-0.757144	0
0.7040	4.60822	-1.12873	12.8112	1.99069	0
0.7047	7.33126	0.395373	12.8112	2.29695	0
0.7053	1.84329	-0.516536	8.53787	-1.06057	0
0.7060	-2.09465	-1.12873	6.40121	-2.89246	0
0.7067	3.05818	2.22557	7.62257	-2.89246	0
0.7073	0.335144	6.19205	5.18277	-2.89246	0
0.7080	-9.76105	6.49815	0.300239	-2.28278	0
0.7087	-7.91777	5.28014	-1.22719	-2.5862	0
0.7093	-0.586501	3.14385	-0.615053	-4.72435	0
0.7100	-2.09465	-0.516536	-1.22719	-3.80841	0
0.7107	-4.23119	-2.95892	-1.53326	-0.144623	0
0.7113	-1.2149	-1.43482	-1.83641	-1.06057	0
0.7120	2.17843	-2.35311	-3.667	-2.5862	0
0.7127	3.39333	-6.0135	-4.58229	-0.757144	0
0.7133	2.17843	-6.62569	-5.19443	-0.450884	0
0.7140	0.335144	-6.0135	-7.02501	-1.06057	0
0.7147	2.17843	-7.5376	-7.63423	-1.06057	0
0.7153	3.05818	-6.62569	-9.77089	-2.5862	0
0.7160	0.335144	-5.09521	-16.1808	-2.89246	0
0.7167	-1.2149	-7.5376	-19.5359	-0.757144	0
0.7173	2.17843	-8.45588	-15.5687	-1.36683	0
0.7180	4.90147	-6.62569	-10.6862	-1.67025	0
0.7187	5.19472	-3.26502	-4.88836	1.68443	0
0.7193	4.60822	2.83776	0.300239	1.68443	0
0.7200	2.76493	7.41643	-1.83641	-2.89246	0
0.7207	0.628394	4.36186	-8.24637	-3.80841	0
0.7213	1.55004	-0.216817	-11.2983	-4.72435	0
0.7220	2.17843	-0.216817	-13.435	-7.46936	0
0.7227	0.0418929	0.701468	-16.1808	-6.24999	0
0.7233	0.335144	1.61975	-14.9595	-2.89246	0
0.7240	3.68658	0.701468	-11.2983	-2.89246	0
0.7247	3.05818	-2.95892	-9.16166	-4.11183	0
0.7253	0.335144	-2.35311	-7.02501	-4.72435	0
0.7260	1.25679	1.61975	-4.27914	-6.55341	0
0.7267	2.17843	1.00756	-3.667	-4.72435	0
0.7273	0.335144	-2.35311	-2.14248	-2.89246	0
0.7280	1.55004	-2.95892	-0.00582988	-4.41809	0
0.7287	4.90147	-2.65283	0.300239	-5.33404	0
0.7293	6.11637	-4.4894	1.21553	-3.50215	0
0.7300	8.25291	-7.5376	4.26748	-3.80841	0
0.7307	8.8813	-7.5376	8.84394	-4.11183	0
0.7313	4.31497	-3.57111	13.1172	-1.06057	0
0.7320	2.47168	-2.95892	12.2019	-0.757144	0
0.7327	7.03801	-6.62569	6.70728	-4.41809	0
0.7333	8.25291	-7.5376	3.04611	-4.41809	0
0.7340	4.90147	-6.31959	2.74005	-1.67025	0
0.7347	5.82312	-6.31959	1.82475	-3.80841	0
0.7353	6.74476	-6.62569	1.21553	-7.46936	0
0.7360	5.52987	-5.7074	3.04611	-6.55341	0
0.7367	5.82312	-3.87721	4.26748	-3.80841	0
0.7373	6.11637	-1.12873	2.43398	-4.72435	0
0.7380	4.31497	-0.822631	-0.00582988	-5.02778	0
0.7387	4.60822	-1.74092	-2.44855	-3.80841	0
0.7393	3.97983	0.701468	-4.27914	-4.72435	0
0.7400	-0.293251	4.36186	-5.5005	-6.55341	0
0.7407	-3.93794	4.05576	-6.10972	-7.1631	0
0.7413	-4.23119	2.83776	-8.55244	-6.24999	0
0.7420	-2.42979	4.36186	-8.85559	-4.41809	0
0.7427	-0.293251	5.58624	-5.19443	-2.28278	0
0.7433	-3.35144	6.49815	-1.22719	-2.5862	0
0.7440	-7.62451	8.02225	1.51868	-4.72435	0
0.7447	-6.07448	6.80424	2.74005	-6.55341	0
0.7453	-4.23119	4.05576	3.96141	-5.94372	0
0.7460	-4.56633	4.05576	7.01335	-5.33404	0
0.7467	-2.42979	5.28014	7.92864	-5.94372	0
0.7473	-0.586501	3.44995	4.26748	-5.94372	0
0.7480	-1.8014	1.31366	3.04611	-3.80841	0
0.7487	-2.42979	1.61975	6.09806	-3.80841	0
0.7493	-2.42979	0.701468	6.40121	-5.02778	0
0.7500	-3.35144	-2.04701	6.09806	-4.11183	0
0.7507	-2.09465	-1.74092	7.62257	-2.5862	0
0.7513	-0.879752	-0.216817	6.70728	-2.5862	0
0.7520	-1.2149	-2.35311	5.79199	-3.19589	0
0.7527	0.0418929	-2.95892	6.70728	-4.11183	0
0.7533	1.84329	0.395373	5.48592	-5.94372	0
0.7540	3.68658	0.701468	5.48592	-4.41809	0
0.7547	5.52987	-0.216817	10.3685	0.771323	0
0.7553	2.76493	4.97405	14.0325	1.99069	0
0.7560	-2.42979	8.63444	12.5051	-0.450884	0
0.7567	-1.50815	4.97405	10.3685	-0.450884	0
0.7573	3.68658	1.31366	10.3685	0.771323	0
0.7580	4.60822	0.701468	12.2019	1.68443	0
0.7587	1.25679	0.701468	10.6745	2.60038	0
0.7593	-2.42979	1.61975	6.09806	3.51633	0
0.7600	-3.93794	3.44995	3.35218	2.60038	0
0.7607	-3.01629	2.22557	4.26748	0.771323	0
0.7613	-3.35144	0.701468	1.51868	-0.757144	0
0.7620	-5.15283	2.53166	-3.667	-1.06057	0
0.7627	-4.85958	3.14385	-4.27914	2.60038	0
0.7633	-3.35144	1.91947	-1.83641	3.51633	0
0.7640	-2.72304	1.61975	-2.14248	-0.144623	0
0.7647	-4.23119	1.61975	-3.36384	0.158802	0
0.7653	-7.62451	4.36186	-3.36384	3.21006	0
0.7660	-6.70287	6.80424	-1.53326	2.60038	0
0.7667	-3.35144	4.36186	3.65534	2.29695	0
0.7673	-8.50427	3.74967	8.84394	4.12601	0
0.7680	-15.8355	7.11034	8.53787	3.51633	0
0.7687	-12.7773	3.74967	5.48592	1.07475	0
0.7693	-5.78123	-4.4894	5.18277	0.158802	0
0.7700	-3.64469	-4.78912	4.57063	-0.757144	0
0.7707	-2.09465	-0.516536	2.13082	-0.144623	0
0.7713	-0.586501	-3.57111	4.8767	1.99069	0
0.7720	-2.42979	-7.84369	10.3685	1.68443	0
0.7727	-3.01629	-4.78912	10.3685	0.158802	0
0.7733	1.25679	-2.04701	5.79199	1.07475	0
0.7740	4.90147	-4.4894	3.65534	2.90664	0
0.7747	3.97983	-4.78912	1.21553	2.60038	0
0.7753	1.25679	-3.57111	-2.44855	1.99069	0
0.7760	1.55004	-5.7074	-4.27914	2.60038	0
0.7767	2.76493	-6.92541	-7.02501	3.21006	0
0.7773	3.97983	-4.1833	-14.3503	2.60038	0
0.7780	7.33126	-2.04701	-21.6726	2.60038	0
0.7787	5.82312	0.701468	-21.9787	3.51633	0
0.7793	-1.8014	5.88596	-18.9267	3.51633	0
0.7800	-3.35144	7.41643	-18.9267	3.21006	0
0.7807	0.335144	4.05576	-20.7573	2.60038	0
0.7813	-0.586501	0.701468	-18.6207	1.68443	0
0.7820	-2.09465	0.701468	-14.9595	2.60038	0
0.7827	-0.586501	3.44995	-13.1289	4.73853	0
0.7833	-1.50815	3.14385	-11.2983	4.73853	0
0.7840	-3.01629	0.701468	-8.85559	2.29695	0
0.7847	-3.35144	1.61975	-6.10972	1.68443	0
0.7853	-5.78123	3.44995	-0.615053	3.51633	0
0.7860	-5.78123	2.22557	4.8767	4.12601	0
0.7867	-2.72304	1.61975	5.79199	2.60038	0
0.7873	-5.15283	1.31366	5.48592	2.29695	0
0.7880	-7.91777	-0.516536	7.62257	3.82259	0
0.7887	-4.23119	0.701468	8.23471	4.12601	0
0.7893	-4.85958	2.53166	6.40121	4.43227	0
0.7900	-7.91777	-1.12873	7.01335	7.48353	0
0.7907	-3.64469	-2.95892	7.62257	9.00917	0
0.7913	-3.64469	0.701468	3.04611	7.18011	0
0.7920	-9.76105	0.395373	-3.36384	5.04196	0
0.7927	-7.91777	-3.57111	-7.9403	4.43227	0
0.7933	-1.8014	-4.1833	-10.6862	5.34822	0
0.7940	-3.01629	-4.78912	-12.5197	8.09322	0
0.7947	-4.23119	-8.45588	-14.9595	8.70574	0
0.7953	-0.586501	-10.2861	-18.9267	6.26416	0
0.7960	0.628394	-7.84369	-21.6726	5.04196	0
0.7967	-0.586501	-6.31959	-19.842	6.56759	0
0.7973	1.25679	-6.92541	-17.0961	7.48353	0
0.7980	3.39333	-6.62569	-15.5687	7.18011	0
0.7987	3.05818	-4.78912	-14.0442	8.09322	0
0.7993	2.76493	-4.78912	-10.6862	8.09322	0
0.8000	4.90147	-7.5376	-8.85559	5.04196	0
0.8007	6.74476	-8.76198	-8.85559	3.51633	0
0.8013	6.74476	-5.7074	-6.10972	5.04196	0
0.8020	9.17455	-2.04701	-0.311899	6.26416	0
0.8027	12.2327	-1.43482	5.79199	6.56759	0
0.8033	8.8813	-1.43482	9.45316	6.26416	0
0.8040	4.90147	-1.12873	8.53787	4.73853	0
0.8047	7.66641	-3.87721	6.70728	4.12601	0
0.8053	10.3894	-7.5376	7.92864	5.34822	0
0.8060	7.66641	-7.84369	9.75923	4.43227	0
0.8067	8.25291	-7.84369	9.45316	0.771323	0
0.8073	11.6043	-8.76198	8.53787	0.771323	0
0.8080	11.3111	-8.45588	7.31942	3.21006	0
0.8087	8.25291	-7.5376	4.57063	1.68443	0
0.8093	7.33126	-6.92541	4.26748	-1.06057	0
0.8100	7.95966	-6.92541	7.62257	1.07475	0
0.8107	8.58805	-6.92541	9.45316	4.12601	0
0.8113	7.33126	-5.40131	9.15	3.21006	0
0.8120	6.45151	-2.35311	9.75923	0.771323	0
0.8127	7.33126	-0.216817	12.2019	-1.06057	0
0.8133	6.45151	1.61975	12.2019	-0.144623	0
0.8140	4.90147	4.05576	8.84394	3.51633	0
0.8147	8.58805	5.88596	9.45316	5.9579	0
0.8153	9.4678	8.02225	14.9478	4.43227	0
0.8160	1.25679	8.94053	15.8631	1.99069	0
0.8167	-4.23119	3.44995	10.6745	1.07475	0
0.8173	-2.42979	-1.74092	9.15	1.68443	0
0.8180	-2.09465	0.0892778	8.84394	2.90664	0
0.8187	-3.93794	3.14385	2.74005	3.51633	0
0.8193	-2.72304	3.14385	-4.27914	1.07475	0
0.8200	-1.50815	3.44995	-5.19443	-0.144623	0
0.8207	-3.35144	3.44995	-5.80365	0.771323	0
0.8213	-4.23119	2.53166	-9.16166	-0.144623	0
0.8220	-1.8014	2.83776	-10.9922	-0.450884	0
0.8227	0.335144	4.66795	-11.6015	0.771323	0
0.8233	0.921645	6.19205	-13.435	1.68443	0
0.8240	1.55004	6.80424	-12.8228	0.465062	0
0.8247	0.921645	6.19205	-9.16166	-1.97652	0
0.8253	-2.09465	7.11034	-9.16166	-3.50215	0
0.8260	-2.42979	8.94053	-8.24637	-1.67025	0
0.8267	-1.50815	8.94053	-0.615053	0.465062	0
0.8273	-6.36773	9.85882	3.96141	-1.06057	0
0.8280	-10.976	10.1585	-0.311899	-2.5862	0
0.8287	-7.91777	3.44995	-2.75171	-0.144623	0
0.8293	-5.15283	-2.95892	-2.44855	-0.144623	0
0.8300	-7.91777	-1.74092	-6.10972	-2.89246	0
0.8307	-8.83941	-0.216817	-7.33108	-2.28278	0
0.8313	-7.91777	-0.216817	-2.14248	0.465062	0
0.8320	-6.07448	0.701468	-0.615053	0.158802	0
0.8327	-3.35144	-0.516536	-3.97307	-2.89246	0
0.8333	-4.23119	-4.4894	-2.44855	-3.80841	0
0.8340	-7.62451	-4.78912	3.65534	-1.36683	0
0.8347	-5.78123	-3.87721	7.01335	0.771323	0
0.8353	-4.23119	-4.78912	5.79199	-0.144623	0
0.8360	-6.36773	-3.57111	4.26748	-1.06057	0
0.8367	-2.72304	-1.43482	5.48592	-1.06057	0
0.8373	3.97983	-2.35311	6.70728	-1.06057	0
0.8380	7.03801	-3.57111	6.70728	-0.450884	0
0.8387	8.25291	-0.822631	7.31942	-0.144623	0
0.8393	6.45151	5.28014	9.75923	-0.450884	0
0.8400	2.17843	7.11034	9.45316	-1.06057	0
0.8407	3.05818	2.53166	7.62257	-2.89246	0
0.8413	7.03801	-1.43482	8.23471	-4.11183	0
0.8420	8.25291	-0.216817	8.53787	-2.5862	0
0.8427	9.17455	1.00756	7.92864	-1.67025	0
0.8433	9.17455	0.701468	8.23471	-3.80841	0
0.8440	5.52987	0.701468	7.01335	-4.41809	0
0.8447	3.97983	2.22557	3.96141	-4.11183	0
0.8453	4.90147	4.36186	2.43398	-4.72435	0
0.8460	5.82312	3.74967	0.909462	-3.80841	0
0.8467	5.82312	1.31366	0.300239	-2.89246	0
0.8473	4.90147	-0.216817	2.74005	-5.63746	0
0.8480	3.05818	-0.216817	4.8767	-6.55341	0
0.8487	2.76493	0.701468	3.96141	-3.19589	0
0.8493	2.47168	2.22557	0.909462	-2.89246	0
0.8500	2.17843	3.44995	-1.83641	-4.72435	0
0.8507	3.05818	3.44995	-0.615053	-3.50215	0
0.8513	2.47168	5.88596	1.21553	-1.36683	0
0.8520	-0.586501	8.02225	-1.53326	-3.50215	0
0.8527	-0.879752	5.88596	-3.97307	-6.24999	0
0.8533	-0.879752	2.53166	2.13082	-5.63746	0
0.8540	-2.72304	1.31366	9.15	-3.80841	0
0.8547	-2.72304	0.701468	9.45316	-4.41809	0
0.8553	-2.42979	-0.216817	8.84394	-5.63746	0
0.8560	-2.72304	-3.26502	10.6745	-5.02778	0
0.8567	-0.293251	-8.14979	9.15	-3.80841	0
0.8573	1.25679	-9.0617	3.04611	-5.02778	0
0.8580	-1.8014	-7.2315	-1.53326	-6.24999	0
0.8587	-3.01629	-6.62569	-4.27914	-3.19589	0
0.8593	-0.586501	-6.62569	-10.383	-2.28278	0
0.8600	0.921645	-5.09521	-15.8748	-4.72435	0
0.8607	2.17843	-2.95892	-17.0961	-3.19589	0
0.8613	4.90147	-2.04701	-19.842	-1.36683	0
0.8620	6.74476	-1.12873	-22.894	-4.72435	0
0.8627	5.82312	1.31366	-17.4022	-4.72435	0
0.8633	2.17843	5.58624	-8.85559	-1.97652	0
0.8640	-1.8014	6.19205	-8.55244	-4.72435	0
0.8647	-1.2149	1.61975	-10.9922	-6.85967	0
0.8653	2.17843	-1.12873	-9.77089	-2.89246	0
0.8660	3.97983	-2.04701	-7.63423	-1.97652	0
0.8667	4.60822	-6.31959	-3.667	-3.80841	0
0.8673	2.47168	-8.76198	2.43398	-2.28278	0
0.8680	-0.879752	-6.0135	5.79199	-1.06057	0
0.8687	-0.293251	-3.87721	7.31942	-1.97652	0
0.8693	2.17843	-5.40131	8.53787	-1.97652	0
0.8700	0.335144	-6.62569	7.62257	-2.89246	0
0.8707	-1.50815	-7.5376	7.01335	-3.50215	0
0.8713	0.921645	-6.92541	10.6745	-2.28278	0
0.8720	3.05818	-2.95892	12.5051	-1.97652	0
0.8727	2.17843	1.00756	11.2867	-1.36683	0
0.8733	1.55004	-1.12873	12.5051	0.771323	0
0.8740	3.97983	-4.1833	14.9478	2.60038	0
0.8747	7.03801	-2.04701	16.7784	2.60038	0
0.8753	7.66641	1.31366	19.2211	0.158802	0
0.8760	6.74476	-1.12873	20.1364	-1.06057	0
0.8767	6.74476	-5.09521	18.3058	1.38101	0
0.8773	7.95966	-6.31959	17.6937	2.29695	0
0.8780	8.8813	-6.0135	17.9998	-1.36683	0
0.8787	9.80295	-5.7074	16.1692	-1.97652	0
0.8793	11.3111	-4.1833	13.7265	-0.144623	0
0.8800	10.7246	-3.26502	11.2867	-1.67025	0
0.8807	8.8813	-2.65283	7.31942	-2.5862	0
0.8813	8.25291	-0.216817	3.04611	-0.450884	0
0.8820	10.0962	-0.822631	0.909462	-1.67025	0
0.8827	9.4678	-3.87721	0.909462	-3.80841	0
0.8833	4.90147	-2.04701	2.13082	-1.67025	0
0.8840	3.05818	2.53166	2.13082	-0.450884	0
0.8847	4.90147	2.83776	2.13082	-2.89246	0
0.8853	3.05818	2.83776	3.04611	-4.11183	0
0.8860	2.17843	3.14385	1.21553	-2.28278	0
0.8867	5.82312	0.701468	0.603393	0.771323	0
0.8873	3.97983	1.91947	6.40121	1.99069	0
0.8880	-3.35144	4.97405	7.62257	-0.144623	0
0.8887	-3.01629	0.395373	0.300239	-1.97652	0
0.8893	0.921645	-4.1833	-3.05777	-1.67025	0
0.8900	0.628394	-2.95892	-0.311899	-1.36683	0
0.8907	1.25679	-3.87721	-0.615053	-1.97652	0
0.8913	2.47168	-5.7074	-2.44855	-1.06057	0
0.8920	1.25679	-5.7074	-2.14248	0.158802	0
0.8927	1.55004	-7.5376	-0.00582988	1.38101	0
0.8933	3.05818	-5.7074	1.21553	1.68443	0
0.8940	0.628394	-0.516536	-2.75171	0.158802	0
0.8947	-0.586501	-1.12873	-7.02501	-1.97652	0
0.8953	0.628394	-4.78912	-0.921122	-1.97652	0
0.8960	-0.586501	-2.65283	9.45316	-1.97652	0
0.8967	-1.8014	-0.216817	10.6745	-1.97652	0
0.8973	-2.09465	-2.95892	6.70728	-0.144623	0
0.8980	-2.42979	-6.0135	7.62257	1.68443	0
0.8987	-2.09465	-4.4894	10.3685	1.68443	0
0.8993	-2.72304	0.701468	10.3685	0.771323	0
0.9000	-6.36773	3.14385	7.01335	0.158802	0
0.9007	-6.70287	0.701468	0.909462	-1.97652	0
0.9013	-3.35144	0.701468	-2.44855	-3.80841	0
0.9020	-3.64469	3.44995	-3.97307	-2.28278	0
0.9027	-6.07448	3.44995	-8.85559	-1.97652	0
0.9033	-5.78123	3.74967	-14.0442	-4.72435	0
0.9040	-6.99612	5.58624	-15.5687	-4.41809	0
0.9047	-8.83941	3.74967	-15.2656	-1.06057	0
0.9053	-8.83941	0.701468	-13.435	-1.67025	0
0.9060	-8.83941	-0.516536	-9.16166	-2.89246	0
0.9067	-8.83941	-1.12873	-5.19443	0.771323	0
0.9073	-7.91777	-1.43482	-6.10972	2.60038	0
0.9080	-8.21102	-0.822631	-6.10972	1.38101	0
0.9087	-9.76105	-0.216817	-0.615053	2.29695	0
0.9093	-10.6408	-0.516536	4.8767	1.68443	0
0.9100	-6.99612	-1.74092	7.62257	-0.757144	0
0.9107	0.335144	0.395373	11.2867	1.07475	0
0.9113	1.25679	3.44995	14.3386	1.68443	0
0.9120	-4.85958	1.61975	12.5051	-2.89246	0
0.9127	-4.23119	-2.35311	10.6745	-3.50215	0
0.9133	3.05818	-3.87721	13.7265	-0.757144	0
0.9140	6.45151	-5.7074	17.0845	-1.67025	0
0.9147	6.74476	-7.84369	15.8631	-2.28278	0
0.9153	6.74476	-5.7074	11.2867	-1.36683	0
0.9160	5.52987	-2.95892	3.96141	-3.80841	0
0.9167	6.11637	-4.1833	-5.19443	-4.72435	0
0.9173	8.58805	-5.09521	-14.0442	-2.5862	0
0.9180	8.8813	-5.40131	-19.842	-2.28278	0
0.9187	8.58805	-5.09521	-21.9787	-2.5862	0
0.9193	7.66641	-2.95892	-24.4214	-2.28278	0
0.9200	4.31497	-1.12873	-25.9459	-3.80841	0
0.9207	2.17843	-0.216817	-23.5061	-3.50215	0
0.9213	1.84329	2.22557	-20.7573	-2.28278	0
0.9220	1.84329	2.83776	-17.0961	-3.50215	0
0.9227	2.17843	1.61975	-7.33108	-2.89246	0
0.9233	-1.50815	4.05576	-0.00582988	-0.450884	0
0.9240	-8.83941	8.32834	0.300239	-1.36683	0
0.9247	-9.76105	7.11034	3.65534	-4.72435	0
0.9253	-4.23119	1.00756	10.9806	-4.72435	0
0.9260	-1.50815	-0.822631	14.0325	-1.97652	0
0.9267	-1.8014	1.31366	14.9478	-2.28278	0
0.9273	-1.50815	-0.822631	15.2539	-3.80841	0
0.9280	-0.879752	-4.78912	12.5051	-2.28278	0
0.9287	-0.293251	-3.57111	11.2867	0.771323	0
0.9293	2.47168	-2.04701	11.2867	0.158802	0
0.9300	4.31497	-3.57111	7.92864	-0.450884	0
0.9307	3.05818	-2.65283	7.01335	0.465062	0
0.9313	3.05818	-2.04701	10.0653	-1.97652	0
0.9320	6.11637	-5.09521	9.45316	-3.19589	0
0.9327	8.8813	-4.4894	7.92864	0.771323	0
0.9333	10.3894	-1.43482	7.92864	2.60038	0
0.9340	11.6043	-4.4894	6.09806	1.38101	0
0.9347	11.6043	-5.7074	6.70728	2.60038	0
0.9353	11.0178	0.0892778	11.8959	1.99069	0
0.9360	10.7246	1.91947	11.2867	-0.144623	0
0.9367	9.80295	-3.26502	4.26748	0.465062	0
0.9373	10.3894	-6.0135	1.82475	1.68443	0
0.9380	14.3693	-4.1833	3.65534	0.158802	0
0.9387	17.1342	-2.35311	2.43398	-0.450884	0
0.9393	16.2126	-0.822631	1.21553	-0.144623	0
0.9400	16.5058	0.395373	3.65534	0.771323	0
0.9407	17.7207	0.0892778	3.96141	2.60038	0
0.9413	16.2126	-0.822631	2.13082	1.68443	0
0.9420	15.5842	-0.516536	0.300239	-1.06057	0
0.9427	16.7991	1.91947	-0.615053	-1.06057	0
0.9433	15.8774	2.83776	-0.921122	-1.36683	0
0.9440	16.2126	0.0892778	-0.311899	-2.89246	0
0.9447	17.4275	-0.516536	-0.00582988	-0.757144	0
0.9453	14.076	1.61975	-1.53326	2.60038	0
0.9460	11.9395	0.701468	-3.36384	2.60038	0
0.9467	15.2909	0.701468	-1.83641	0.465062	0
0.9473	13.7409	4.66795	0.300239	-0.450884	0
0.9480	6.45151	4.36186	-1.53326	-0.450884	0
0.9487	5.82312	-1.12873	-6.41579	-0.450884	0
0.9493	7.95966	-3.87721	-7.02501	-0.144623	0
0.9500	6.74476	-3.57111	-4.27914	1.38101	0
0.9507	8.58805	-3.26502	-5.19443	1.99069	0
0.9513	11.3111	-2.95892	-7.9403	0.771323	0
0.9520	10.3894	-4.4894	-7.02501	0.771323	0
0.9527	9.4678	-5.09521	-5.19443	2.90664	0
0.9533	9.4678	-0.216817	-5.80365	4.12601	0
0.9540	8.58805	2.22557	-6.41579	2.60038	0
0.9547	10.0962	-0.516536	-6.10972	0.158802	0
0.9553	13.1544	-0.516536	-6.10972	-0.144623	0
0.9560	11.6043	1.61975	-6.41579	1.68443	0
0.9567	9.80295	2.53166	-6.71894	1.99069	0
0.9573	11.3111	3.44995	-7.33108	-0.144623	0
0.9580	13.4476	3.44995	-9.16166	0.771323	0
0.9587	14.076	2.53166	-9.77089	4.43227	0
0.9593	12.526	4.97405	-7.33108	4.43227	0
0.9600	8.8813	7.11034	-5.80365	1.99069	0
0.9607	5.82312	3.44995	-7.63423	0.771323	0
0.9613	5.52987	1.31366	-10.077	-0.144623	0
0.9620	6.11637	3.44995	-9.46773	-1.06057	0
0.9627	5.52987	3.44995	-7.9403	-1.06057	0
0.9633	3.05818	2.83776	-12.2136	-1.06057	0
0.9640	2.76493	4.97405	-16.7901	-1.67025	0
0.9647	2.76493	5.28014	-15.2656	-2.5862	0
0.9653	1.25679	2.83776	-16.1808	-1.36683	0
0.9660	0.335144	3.44995	-20.7573	-0.144623	0
0.9667	0.335144	6.19205	-19.842	-1.67025	0
0.9673	-1.8014	4.36186	-18.9267	-2.28278	0
0.9680	-2.42979	-0.216817	-24.4214	0.158802	0
0.9687	0.921645	-1.43482	-24.1153	0.771323	0
0.9693	0.628394	-1.12873	-19.2328	-0.450884	0
0.9700	0.335144	-2.35311	-19.2328	1.38101	0
0.9707	5.52987	-2.04701	-16.1808	3.82259	0
0.9713	4.90147	2.53166	-7.9403	2.60038	0
0.9720	-2.42979	4.66795	-6.41579	1.38101	0
0.9727	-3.01629	0.0892778	-8.55244	0.771323	0
0.9733	1.25679	-3.57111	-6.41579	-1.06057	0
0.9740	3.05818	-2.04701	-3.36384	-0.144623	0
0.9747	3.39333	-2.35311	0.909462	4.43227	0
0.9753	3.68658	-3.26502	6.70728	5.65164	0
0.9760	3.05818	-0.822631	6.70728	3.21006	0
0.9767	2.76493	0.701468	4.26748	2.90664	0
0.9773	0.0418929	-2.95892	7.92864	2.29695	0
0.9780	-1.8014	-4.78912	11.5898	-1.06057	0
0.9787	0.0418929	-0.822631	10.0653	-1.06057	0
0.9793	1.25679	0.701468	8.23471	0.158802	0
0.9800	1.25679	-2.65283	8.84394	-1.06057	0
0.9807	-0.586501	-2.04701	9.15	-0.144623	0
0.9813	-3.93794	2.53166	8.53787	1.68443	0
0.9820	-2.72304	3.44995	8.23471	1.07475	0
0.9827	-1.2149	1.61975	7.92864	2.60038	0
0.9833	-7.91777	4.05576	8.23471	4.43227	0
0.9840	-14.9139	7.11034	5.79199	0.158802	0
0.9847	-12.7773	3.74967	1.82475	-2.89246	0
0.9853	-8.83941	-1.74092	1.21553	1.68443	0
0.9860	-6.99612	-2.04701	0.909462	4.12601	0
0.9867	-6.99612	0.701468	-3.97307	1.99069	0
0.9873	-11.8557	1.61975	-8.24637	1.68443	0
0.9880	-14.3274	2.22557	-8.85559	3.82259	0
0.9887	-10.976	3.44995	-9.46773	4.12601	0
0.9893	-10.0543	4.05576	-10.9922	3.51633	0
0.9900	-9.76105	3.14385	-10.6862	3.51633	0
0.9907	-6.99612	0.395373	-9.77089	4.12601	0
0.9913	-8.83941	-1.12873	-9.77089	3.51633	0
0.9920	-12.1908	-0.216817	-7.9403	3.51633	0
0.9927	-9.42591	-0.822631	-5.19443	4.12601	0
0.9933	-8.21102	-2.04701	-4.27914	3.51633	0
0.9940	-8.21102	-1.74092	-2.44855	3.21006	0
0.9947	-3.64469	-1.12873	3.65534	5.34822	0
0.9953	-2.72304	0.701468	9.45316	3.82259	0
0.9960	-8.21102	1.00756	10.3685	1.68443	0
0.9967	-8.21102	-2.95892	9.75923	5.34822	0
0.9973	-4.23119	-4.78912	11.2867	6.56759	0
0.9980	-3.93794	-1.43482	11.8959	2.60038	0
0.9987	-3.93794	-1.74092	12.2019	2.90664	0
0.9993	-3.35144	-3.87721	11.2867	4.73853	0
1.0000	-4.23119	-1.43482	7.92864	1.68443	0
1.0007	-4.23119	-0.216817	5.48592	1.38101	0
1.0013	-3.01629	-2.65283	4.8767	4.43227	0
1.0020	-3.01629	-3.26502	0.909462	3.51633	0
1.0027	-2.42979	-2.04701	-3.667	2.90664	0
1.0033	-0.293251	-1.12873	-2.44855	5.04196	0
1.0040	1.25679	-1.12873	-0.00582988	3.51633	0
1.0047	0.335144	-2.04701	-1.83641	0.771323	0
1.0053	-0.879752	-1.74092	-3.667	1.99069	0
1.0060	2.76493	0.701468	-2.44855	3.51633	0
1.0067	7.66641	1.91947	0.300239	2.60038	0
1.0073	3.05818	4.36186	2.13082	2.90664	0
1.0080	-4.23119	7.11034	2.13082	4.12601	0
1.0087	-0.586501	2.83776	-0.00582988	3.21006	0
1.0093	3.97983	-3.87721	-0.615053	1.68443	0
1.0100	3.05818	-2.95892	1.21553	2.90664	0
1.0107	5.19472	-0.216817	3.96141	4.43227	0
1.0113	7.95966	-2.04701	3.96141	1.68443	0
1.0120	8.25291	-3.57111	3.35218	-0.144623	0
1.0127	11.9395	-4.1833	2.43398	1.99069	0
1.0133	14.9977	-6.0135	0.300239	3.51633	0
1.0140	11.9395	-7.2315	-2.44855	1.99069	0
1.0147	11.0178	-6.62569	-3.05777	1.99069	0
1.0153	11.3111	-6.31959	-3.36384	3.21006	0
1.0160	7.66641	-7.2315	-3.05777	1.38101	0
1.0167	5.82312	-6.92541	-0.921122	-1.06057	0
1.0173	8.8813	-4.1833	-0.615053	0.465062	0
1.0180	11.0178	-1.43482	-2.44855	1.68443	0
1.0187	11.0178	0.0892778	-1.53326	1.68443	0
1.0193	7.66641	3.14385	-0.00582988	2.60038	0
1.0200	2.17843	4.66795	-2.44855	2.60038	0
1.0207	2.17843	0.701468	-6.10972	0.158802	0
1.0213	5.19472	-2.65283	-7.63423	-0.144623	0
1.0220	4.90147	-3.57111	-6.41579	1.07475	0
1.0227	3.68658	-4.4894	-3.36384	0.465062	0
1.0233	2.47168	-1.74092	-2.44855	-0.450884	0
1.0240	0.0418929	3.44995	-4.27914	0.158802	0
1.0247	-2.09465	4.36186	-4.27914	0.771323	0
1.0253	-2.42979	2.83776	-1.53326	0.158802	0
1.0260	-3.01629	4.36186	0.300239	-1.36683	0
1.0267	-3.35144	5.58624	0.909462	-1.36683	0
1.0273	-5.15283	4.66795	-0.615053	0.465062	0
1.0280	-7.28937	4.36186	-1.53326	1.38101	0
1.0287	-7.28937	4.66795	-0.615053	-0.144623	0
1.0293	-5.78123	3.44995	-0.615053	-0.144623	0
1.0300	-6.07448	0.701468	0.909462	0.771323	0
1.0307	-8.21102	0.395373	10.0653	1.38101	0
1.0313	-11.5625	4.05576	18.609	1.07475	0
1.0320	-13.1125	5.28014	16.7784	-1.06057	0
1.0327	-10.3476	3.44995	12.2019	-1.97652	0
1.0333	-8.50427	3.44995	12.5051	0.465062	0
1.0340	-10.6408	3.44995	12.5051	0.158802	0
1.0347	-11.5625	1.61975	12.2019	-3.19589	0
1.0353	-11.8557	1.61975	13.7265	-2.5862	0
1.0360	-15.8355	3.14385	12.5051	0.771323	0
1.0367	-17.3856	2.83776	8.53787	-0.450884	0
1.0373	-14.3274	1.61975	3.35218	-1.67025	0
1.0380	-14.6206	1.61975	-2.14248	0.771323	0
1.0387	-16.7572	3.14385	-5.19443	0.158802	0
1.0393	-16.4639	4.05576	-3.05777	-2.28278	0
1.0400	-18.2653	2.83776	-2.44855	-1.06057	0
1.0407	-20.737	4.36186	-6.71894	0.771323	0
1.0413	-17.9721	8.02225	-11.6015	-0.450884	0
1.0420	-12.7773	5.88596	-14.3503	-0.144623	0
1.0427	-11.2692	3.14385	-13.435	2.60038	0
1.0433	-14.9139	7.11034	-11.6015	1.99069	0
1.0440	-18.8937	8.02225	-15.2656	-0.757144	0
1.0447	-18.8937	3.74967	-23.2	-1.97652	0
1.0453	-17.0504	2.83776	-26.8612	-1.97652	0
1.0460	-15.5423	4.36186	-25.6398	-2.28278	0
1.0467	-14.3274	4.36186	-23.2	-2.89246	0
1.0473	-14.6206	5.28014	-20.4542	-1.06057	0
1.0480	-15.249	4.05576	-18.6207	1.38101	0
1.0487	-13.4057	-0.216817	-16.1808	0.771323	0
1.0493	-13.9922	-0.216817	-10.6862	-1.36683	0
1.0500	-14.9139	0.0892778	-7.02501	-0.757144	0
1.0507	-12.1908	-5.09521	-7.02501	0.771323	0
1.0513	-12.4841	-7.2315	-5.19443	-0.757144	0
1.0520	-14.3274	-3.87721	-1.53326	-1.67025	0
1.0527	-9.42591	-3.87721	3.96141	-1.06057	0
1.0533	-5.15283	-6.62569	8.84394	-1.97652	0
1.0540	-6.07448	-6.0135	10.3685	-1.97652	0
1.0547	-3.01629	-4.1833	11.5898	2.29695	0
1.0553	-2.09465	-2.04701	15.8631	2.60038	0
1.0560	-8.50427	-0.216817	15.2539	-1.97652	0
1.0567	-8.21102	-4.1833	10.0653	-2.89246	0
1.0573	-1.8014	-8.45588	8.53787	0.158802	0
1.0580	-1.8014	-9.0617	9.15	1.07475	0
1.0587	-2.42979	-10.5922	8.53787	0.771323	0
1.0593	0.0418929	-11.198	7.31942	-0.450884	0
1.0600	-1.2149	-6.92541	4.26748	-2.28278	0
1.0607	-2.72304	-6.0135	2.13082	-1.06057	0
1.0613	0.0418929	-8.45588	3.04611	0.771323	0
1.0620	2.17843	-6.0135	1.21553	-2.89246	0
1.0627	2.17843	-3.26502	-1.53326	-5.63746	0
1.0633	1.84329	-5.09521	-0.615053	-3.19589	0
1.0640	2.17843	-5.40131	-0.615053	-2.89246	0
1.0647	3.39333	-2.35311	-3.36384	-5.02778	0
1.0653	3.97983	-2.04701	-3.36384	-5.63746	0
1.0660	5.82312	-2.35311	-2.14248	-5.63746	0
1.0667	10.7246	-1.12873	0.300239	-4.11183	0
1.0673	11.0178	2.22557	3.96141	-1.67025	0
1.0680	6.45151	4.36186	1.21553	-2.89246	0
1.0687	8.58805	0.701468	-5.80365	-6.85967	0
1.0693	15.8774	-5.09521	-7.33108	-6.55341	0
1.0700	16.7991	-4.78912	-6.10972	-4.11183	0
1.0707	13.4476	-2.04701	-8.55244	-3.80841	0
1.0713	12.2327	-2.65283	-11.2983	-4.72435	0
1.0720	12.2327	-4.78912	-11.9075	-3.80841	0
1.0727	12.526	-5.7074	-12.2136	-4.11183	0
1.0733	14.076	-7.2315	-9.77089	-6.24999	0
1.0740	15.5842	-8.14979	-4.27914	-6.55341	0
1.0747	14.076	-6.62569	0.300239	-4.72435	0
1.0753	9.4678	-4.78912	1.51868	-5.63746	0
1.0760	8.8813	-3.87721	5.79199	-7.46936	0
1.0767	13.1544	-1.43482	13.1172	-5.63746	0
1.0773	11.0178	2.22557	13.1172	-4.41809	0
1.0780	6.45151	4.36186	10.0653	-5.94372	0
1.0787	8.58805	6.49815	14.9478	-3.80841	0
1.0793	6.74476	10.4646	21.6609	-0.757144	0
1.0800	-0.293251	11.0768	19.5243	-4.72435	0
1.0807	-0.293251	7.41643	16.1692	-8.3853	0
1.0813	1.84329	4.66795	17.3876	-3.80841	0
1.0820	-2.09465	3.74967	17.3876	-1.06057	0
1.0827	-4.23119	2.22557	14.6418	-4.11183	0
1.0833	-2.72304	1.61975	12.2019	-5.63746	0
1.0840	-3.35144	1.31366	9.75923	-4.11183	0
1.0847	-3.93794	-1.12873	6.70728	-4.72435	0
1.0853	-4.56633	-1.74092	4.8767	-6.55341	0
1.0860	-4.56633	0.701468	5.79199	-5.02778	0
1.0867	-3.35144	0.701468	8.23471	-2.5862	0
1.0873	-2.42979	-3.26502	8.53787	-3.50215	0
1.0880	-0.879752	-3.87721	7.31942	-5.33404	0
1.0887	2.17843	-2.35311	7.62257	-5.63746	0
1.0893	0.921645	-4.4894	9.15	-5.63746	0
1.0900	-0.293251	-7.84369	8.53787	-7.1631	0
1.0907	3.05818	-7.84369	8.53787	-5.63746	0
1.0913	2.17843	-5.7074	11.2867	-2.5862	0
1.0920	0.335144	-5.40131	11.2867	-2.89246	0
1.0927	4.90147	-6.62569	6.40121	-5.94372	0
1.0933	8.58805	-7.84369	3.35218	-5.63746	0
1.0940	6.45151	-9.97998	3.96141	-2.28278	0
1.0947	6.45151	-9.67389	2.13082	-1.36683	0
1.0953	7.95966	-5.7074	-1.53326	-1.67025	0
1.0960	7.66641	-3.87721	-1.83641	-1.06057	0
1.0967	8.25291	-6.0135	-3.05777	-1.97652	0
1.0973	6.45151	-5.40131	-4.58229	-3.19589	0
1.0980	3.68658	-2.65283	-2.75171	-1.06057	0
1.0987	5.82312	-2.35311	-3.36384	0.465062	0
1.0993	5.82312	-2.04701	-7.9403	-3.19589	0
1.1000	1.25679	0.0892778	-7.9403	-4.41809	0
1.1007	1.25679	0.701468	-6.10972	-0.144623	0
1.1013	2.76493	1.00756	-9.77089	1.07475	0
1.1020	3.05818	1.91947	-11.2983	-1.67025	0
1.1027	5.52987	2.83776	-7.9403	-0.144623	0
1.1033	3.97983	4.97405	-7.02501	3.21006	0
1.1040	-3.93794	6.19205	-8.85559	0.771323	0
1.1047	-4.85958	3.44995	-13.435	-1.97652	0
1.1053	0.0418929	0.701468	-18.3175	-0.144623	0
1.1060	-0.586501	2.22557	-18.0114	-0.144623	0
1.1067	-2.72304	2.22557	-15.5687	-1.67025	0
1.1073	-2.09465	0.701468	-18.9267	-1.97652	0
1.1080	-3.35144	1.91947	-21.3694	-1.06057	0
1.1087	-7.62451	1.61975	-17.0961	1.68443	0
1.1093	-10.0543	-1.43482	-13.435	4.12601	0
1.1100	-8.50427	-1.12873	-11.9075	1.68443	0
1.1107	-3.35144	2.53166	-9.16166	-2.28278	0
1.1113	-2.09465	2.53166	-6.71894	-2.28278	0
1.1120	-6.07448	-1.43482	-4.27914	-0.144623	0
1.1127	-6.70287	-2.35311	0.300239	0.771323	0
1.1133	-3.93794	-1.12873	3.04611	-0.144623	0
1.1140	-3.93794	-2.95892	3.96141	-1.67025	0
1.1147	-2.09465	-2.95892	10.3685	0.158802	0
1.1153	-0.293251	3.44995	19.5243	2.60038	0
1.1160	-4.56633	6.49815	19.8304	1.68443	0
1.1167	-5.48798	2.22557	14.9478	-0.450884	0
1.1173	1.25679	-2.35311	14.9478	-0.144623	0
1.1180	3.05818	-4.78912	13.1172	0.158802	0
1.1187	0.335144	-5.7074	7.62257	-0.144623	0
1.1193	2.76493	-3.26502	6.70728	-1.97652	0
1.1200	6.11637	1.61975	3.04611	-2.89246	0
1.1207	7.03801	1.61975	-6.71894	-1.97652	0
1.1213	8.58805	-0.822631	-12.2136	-1.06057	0
1.1220	7.66641	-1.43482	-14.3503	-0.757144	0
1.1227	4.31497	-1.74092	-19.5359	0.771323	0
1.1233	5.52987	-3.87721	-18.6207	0.465062	0
1.1240	7.95966	-6.62569	-14.6534	-1.67025	0
1.1247	6.11637	-7.5376	-17.0961	-0.144623	0
1.1253	4.60822	-7.84369	-18.9267	0.771323	0
1.1260	8.25291	-6.31959	-18.0114	-1.97652	0
1.1267	11.3111	-1.74092	-17.7054	-1.67025	0
1.1273	9.17455	1.61975	-13.435	1.68443	0
1.1280	5.82312	-0.216817	-8.55244	2.60038	0
1.1287	5.19472	-3.87721	-9.46773	1.38101	0
1.1293	6.74476	-6.0135	-9.46773	0.158802	0
1.1300	7.66641	-6.62569	-6.10972	-0.757144	0
1.1307	7.33126	-5.7074	-5.19443	0.465062	0
1.1313	7.03801	-4.78912	-5.19443	1.68443	0
1.1320	9.17455	-5.40131	-3.667	0.465062	0
1.1327	10.3894	-5.7074	-2.14248	0.465062	0
1.1333	8.58805	-5.7074	-1.53326	2.90664	0
1.1340	6.74476	-6.0135	-0.00582988	2.90664	0
1.1347	7.03801	-3.57111	4.26748	-1.36683	0
1.1353	7.03801	0.0892778	6.70728	-3.50215	0
1.1360	5.82312	-0.216817	4.8767	0.465062	0
1.1367	5.82312	-1.12873	7.62257	3.51633	0
1.1373	6.45151	1.31366	11.5898	1.07475	0
1.1380	8.8813	4.36186	5.79199	0.465062	0
1.1387	9.80295	4.36186	1.21553	3.82259	0
1.1393	3.39333	4.36186	3.96141	4.12601	0
1.1400	-2.42979	3.44995	2.43398	1.38101	0
1.1407	2.17843	0.395373	-2.75171	-0.144623	0
1.1413	7.66641	0.395373	-2.44855	-1.06057	0
1.1420	4.31497	3.44995	-1.53326	-2.89246	0
1.1427	2.17843	3.14385	-3.36384	-2.89246	0
1.1433	5.52987	0.701468	-3.36384	-1.06057	0
1.1440	4.60822	1.91947	-2.75171	1.07475	0
1.1447	-1.50815	4.05576	-2.14248	0.465062	0
1.1453	-4.23119	3.44995	0.300239	-1.97652	0
1.1460	-2.09465	2.22557	3.04611	-1.67025	0
1.1467	-1.50815	2.53166	5.48592	-1.06057	0
1.1473	-3.01629	3.44995	8.23471	-5.33404	0
1.1480	-1.50815	3.14385	12.2019	-6.24999	0
1.1487	2.47168	0.395373	17.6937	-0.450884	0
1.1493	2.17843	-2.35311	20.7456	1.99069	0
1.1500	1.25679	-3.26502	20.1364	-1.36683	0
1.1507	4.60822	-1.12873	20.7456	-2.28278	0
1.1513	3.05818	2.83776	24.1037	-0.144623	0
1.1520	-0.293251	4.36186	24.1037	-0.450884	0
1.1527	4.90147	1.31366	18.9151	-1.97652	0
1.1533	9.80295	-1.43482	12.2019	-1.36683	0
1.1540	6.11637	-3.26502	10.3685	0.771323	0
1.1547	4.90147	-4.78912	12.5051	1.07475	0
1.1553	7.66641	-4.4894	11.5898	0.465062	0
1.1560	6.74476	-4.1833	10.0653	-0.144623	0
1.1567	4.90147	-4.78912	10.3685	0.465062	0
1.1573	5.52987	-4.1833	8.53787	0.158802	0
1.1580	3.97983	-2.95892	7.31942	-0.450884	0
1.1587	1.55004	-2.35311	7.31942	0.771323	0
1.1593	0.335144	0.0892778	5.18277	1.68443	0
1.1600	0.628394	1.00756	4.8767	-0.450884	0
1.1607	2.17843	-2.65283	7.01335	-0.757144	0
1.1613	1.55004	-4.4894	6.70728	1.38101	0
1.1620	1.25679	-0.822631	7.62257	1.07475	0
1.1627	3.05818	4.05576	13.1172	0.465062	0
1.1633	0.335144	5.28014	15.8631	1.38101	0
1.1640	-5.15283	4.36186	13.7265	0.158802	0
1.1647	-2.72304	2.53166	10.9806	-2.28278	0
1.1653	1.55004	0.701468	9.45316	-1.97652	0
1.1660	-1.50815	-0.822631	7.31942	-1.36683	0
1.1667	-4.23119	1.31366	3.65534	-2.28278	0
1.1673	-3.01629	2.83776	-1.83641	-0.450884	0
1.1680	-2.42979	-0.516536	-5.19443	1.07475	0
1.1687	-1.8014	-3.26502	-5.80365	-2.5862	0
1.1693	0.0418929	-0.516536	-7.9403	-4.11183	0
1.1700	-0.586501	1.91947	-10.9922	0.771323	0
1.1707	-2.09465	0.395373	-11.9075	1.99069	0
1.1713	-2.42979	-2.35311	-11.9075	-1.97652	0
1.1720	-1.50815	-4.4894	-12.2136	-1.97652	0
1.1727	0.921645	-6.0135	-11.9075	0.465062	0
1.1733	3.68658	-6.0135	-11.6015	-0.450884	0
1.1740	4.31497	-3.87721	-10.6862	-1.06057	0
1.1747	6.11637	-1.12873	-6.41579	1.99069	0
1.1753	6.11637	0.0892778	0.603393	3.51633	0
1.1760	2.17843	-0.216817	4.26748	1.99069	0
1.1767	3.05818	-1.74092	3.96141	0.771323	0
1.1773	9.4678	-2.35311	3.04611	0.771323	0
1.1780	8.8813	-1.12873	2.74005	1.68443	0
1.1787	2.76493	-1.12873	2.13082	1.68443	0
1.1793	1.25679	-3.87721	0.300239	-0.144623	0
1.1800	4.90147	-4.78912	-2.44855	-1.67025	0
1.1807	6.45151	-2.95892	-4.88836	-2.5862	0
1.1813	3.97983	-1.12873	-7.33108	-3.80841	0
1.1820	3.05818	0.0892778	-11.9075	-3.80841	0
1.1827	6.11637	-0.216817	-14.3503	-1.97652	0
1.1833	7.66641	-2.04701	-14.0442	-1.97652	0
1.1840	5.82312	-1.12873	-15.2656	-2.5862	0
1.1847	3.97983	1.61975	-17.7054	-2.28278	0
1.1853	3.97983	4.05576	-14.6534	-2.89246	0
1.1860	3.97983	4.36186	-10.6862	-2.28278	0
1.1867	2.17843	4.36186	-9.16166	-0.144623	0
1.1873	-1.2149	7.72253	-6.10972	-0.757144	0
1.1880	-3.64469	9.85882	-4.58229	-1.06057	0
1.1887	-3.93794	4.05576	-7.33108	1.68443	0
1.1893	-3.01629	-2.65283	-7.63423	1.07475	0
1.1900	-1.50815	-0.822631	-5.5005	-1.67025	0
1.1907	-0.879752	1.91947	-5.19443	-1.06057	0
1.1913	-3.35144	-0.516536	-2.75171	-0.757144	0
1.1920	-3.93794	-1.43482	1.51868	-2.89246	0
1.1927	-0.879752	0.0892778	2.43398	-1.97652	0
1.1933	0.335144	-0.216817	0.603393	0.465062	0
1.1940	0.335144	-0.216817	-0.00582988	-0.450884	0
1.1947	1.25679	0.0892778	-0.615053	-1.97652	0
1.1953	1.55004	-1.74092	-2.44855	-1.36683	0
1.1960	3.05818	-2.04701	-5.19443	-0.757144	0
1.1967	4.90147	1.31366	-6.71894	0.465062	0
1.1973	5.19472	1.61975	-6.41579	1.68443	0
1.1980	6.74476	-2.04701	-3.667	2.29695	0
1.1987	7.95966	-1.43482	0.909462	3.21006	0
1.1993	4.31497	4.97405	2.74005	3.51633	0
1.2000	-1.50815	7.11034	-4.27914	1.38101	0
1.2007	-2.42979	2.53166	-14.6534	-1.67025	0
1.2013	0.335144	-0.216817	-18.3175	-1.67025	0
1.2020	0.921645	1.00756	-15.8748	-1.06057	0
1.2027	-2.42979	1.61975	-14.6534	-1.36683	0
1.2033	-5.15283	2.53166	-15.5687	1.07475	0
1.2040	-4.23119	5.28014	-16.1808	3.51633	0
1.2047	-5.15283	6.19205	-18.0114	0.465062	0
1.2053	-9.13266	4.36186	-21.0634	-3.19589	0
1.2060	-9.13266	2.83776	-22.2847	-1.36683	0
1.2067	-6.99612	2.83776	-21.6726	0.771323	0
1.2073	-7.28937	1.61975	-22.2847	1.07475	0
1.2080	-6.07448	-0.216817	-23.5061	1.38101	0
1.2087	-4.23119	-1.12873	-22.894	0.158802	0
1.2093	-5.15283	-2.95892	-21.6726	-1.06057	0
1.2100	-2.72304	-2.65283	-17.7054	0.771323	0
1.2107	2.76493	-0.216817	-7.63423	2.29695	0
1.2113	3.05818	1.61975	1.51868	1.68443	0
1.2120	-0.586501	1.91947	3.35218	1.68443	0
1.2127	0.335144	0.0892778	4.8767	2.29695	0
1.2133	3.97983	-3.87721	8.53787	2.60038	0
1.2140	8.25291	-6.0135	9.45316	1.99069	0
1.2147	10.0962	-5.40131	8.84394	0.158802	0
1.2153	8.58805	-4.78912	10.3685	-0.757144	0
1.2160	7.95966	-5.7074	9.45316	0.465062	0
1.2167	10.3894	-6.31959	7.62257	0.465062	0
1.2173	10.3894	-6.62569	8.53787	-1.67025	0
1.2180	7.95966	-7.5376	8.84394	-1.67025	0
1.2187	7.33126	-8.45588	6.70728	0.465062	0
1.2193	7.66641	-8.45588	4.26748	0.771323	0
1.2200	7.66641	-7.84369	2.13082	-1.06057	0
1.2207	7.66641	-5.7074	-1.22719	-0.757144	0
1.2213	7.95966	-3.57111	-1.53326	0.771323	0
1.2220	9.4678	-2.04701	0.603393	-0.450884	0
1.2227	9.80295	0.395373	2.43398	-2.28278	0
1.2233	7.33126	5.28014	6.09806	-0.757144	0
1.2240	4.90147	8.32834	8.84394	-0.144623	0
1.2247	6.74476	5.28014	4.57063	-1.97652	0
1.2253	10.7246	-0.822631	0.300239	-2.89246	0
1.2260	11.9395	-1.12873	3.35218	-2.5862	0
1.2267	10.0962	2.22557	7.01335	-3.80841	0
1.2273	9.17455	1.31366	6.70728	-2.89246	0
1.2280	9.4678	-1.43482	7.01335	-0.757144	0
1.2287	7.66641	-2.04701	8.53787	-1.97652	0
1.2293	5.19472	-3.87721	9.75923	-3.19589	0
1.2300	7.03801	-5.7074	14.9478	-2.5862	0
1.2307	11.0178	-2.95892	18.9151	-1.06057	0
1.2313	9.80295	-1.43482	15.8631	-0.144623	0
1.2320	6.74476	-2.95892	12.2019	-0.144623	0
1.2327	7.95966	-2.04701	13.1172	-2.89246	0
1.2333	9.80295	-1.43482	14.9478	-4.41809	0
1.2340	9.4678	-5.7074	15.8631	-1.67025	0
1.2347	11.3111	-5.7074	17.9998	1.68443	0
1.2353	11.9395	-0.516536	22.2731	1.38101	0
1.2360	7.03801	0.701468	22.8823	0.465062	0
1.2367	5.52987	-1.74092	17.9998	-0.144623	0
1.2373	8.25291	-2.65283	15.2539	-2.89246	0
1.2380	6.74476	-2.35311	17.3876	-4.41809	0
1.2387	4.31497	-2.95892	17.0845	-1.36683	0
1.2393	5.82312	-3.87721	13.4204	0.158802	0
1.2400	6.11637	-5.09521	11.2867	-0.450884	0
1.2407	5.82312	-4.4894	8.53787	0.771323	0
1.2413	7.66641	-3.87721	6.09806	1.07475	0
1.2420	7.33126	-3.87721	5.48592	-1.06057	0
1.2427	5.52987	-1.74092	2.74005	-1.97652	0
1.2433	7.66641	1.91947	-1.53326	-1.36683	0
1.2440	9.80295	3.44995	-1.53326	-1.36683	0
1.2447	7.66641	2.83776	-1.53326	-2.28278	0
1.2453	7.03801	1.00756	-6.10972	-2.89246	0
1.2460	7.66641	0.395373	-6.71894	-1.06057	0
1.2467	4.31497	4.66795	-1.53326	0.771323	0
1.2473	-0.293251	8.94053	-0.00582988	-0.144623	0
1.2480	-2.42979	8.02225	-2.44855	-0.450884	0
1.2487	-3.35144	4.36186	-6.10972	0.465062	0
1.2493	-4.56633	1.61975	-9.77089	-2.5862	0
1.2500	-6.36773	1.31366	-10.6862	-3.80841	0
1.2507	-7.62451	1.91947	-9.46773	0.771323	0
1.2513	-7.91777	0.701468	-11.6015	1.99069	0
1.2520	-7.91777	0.395373	-12.8228	-1.67025	0
1.2527	-7.91777	4.36186	-8.24637	-1.06057	0
1.2533	-9.76105	4.97405	-7.02501	-0.757144	0
1.2540	-12.4841	-0.516536	-10.6862	-3.19589	0
1.2547	-11.8557	-3.57111	-12.5197	-1.06057	0
1.2553	-7.62451	-2.65283	-12.8228	2.29695	0
1.2560	-4.85958	-3.87721	-13.435	-0.450884	0
1.2567	-5.78123	-4.78912	-13.435	-1.97652	0
1.2573	-7.62451	-2.65283	-14.6534	0.465062	0
1.2580	-6.99612	-1.43482	-15.5687	1.68443	0
1.2587	-3.64469	-0.216817	-10.383	3.21006	0
1.2593	-3.01629	5.28014	-5.19443	4.43227	0
1.2600	-6.70287	7.11034	-7.02501	1.99069	0
1.2607	-7.62451	2.22557	-8.85559	-0.144623	0
1.2613	-3.35144	-0.216817	-7.9403	0.465062	0
1.2620	-2.42979	1.61975	-6.41579	1.38101	0
1.2627	-4.56633	-0.216817	-4.58229	1.68443	0
1.2633	-2.72304	-1.74092	-6.10972	1.07475	0
1.2640	-0.586501	1.00756	-8.55244	0.158802	0
1.2647	-2.42979	2.83776	-7.02501	1.99069	0
1.2653	-4.23119	3.44995	-6.41579	4.12601	0
1.2660	-4.23119	4.66795	-10.077	2.90664	0
1.2667	-2.42979	2.83776	-9.77089	2.90664	0
1.2673	-0.879752	1.61975	-7.9403	5.34822	0
1.2680	-2.42979	5.58624	-10.383	5.04196	0
1.2687	-5.78123	6.19205	-10.9922	3.51633	0
1.2693	-3.01629	1.00756	-7.02501	3.82259	0
1.2700	2.17843	-1.43482	-4.88836	4.43227	0
1.2707	3.97983	1.31366	-3.05777	5.04196	0
1.2713	3.39333	4.05576	0.603393	6.56759	0
1.2720	2.47168	3.74967	1.21553	7.18011	0
1.2727	2.17843	-0.216817	-0.615053	6.26416	0
1.2733	3.39333	-4.1833	0.909462	5.65164	0
1.2740	3.05818	-4.78912	3.35218	6.56759	0
1.2747	1.25679	-3.87721	3.65534	6.56759	0
1.2753	-0.293251	-3.87721	3.65534	5.65164	0
1.2760	-0.879752	-4.4894	4.8767	5.9579	0
1.2767	-0.293251	-4.4894	6.09806	5.04196	0
1.2773	0.921645	-4.78912	4.8767	2.90664	0
1.2780	-1.2149	-4.78912	2.13082	4.73853	0
1.2787	-3.35144	-3.87721	1.21553	5.9579	0
1.2793	-0.586501	-2.04701	2.74005	2.60038	0
1.2800	2.76493	-2.95892	3.04611	1.99069	0
1.2807	2.76493	-2.04701	1.21553	4.43227	0
1.2813	1.84329	2.53166	1.21553	2.90664	0
1.2820	1.84329	3.44995	3.35218	2.60038	0
1.2827	3.39333	0.701468	7.31942	6.26416	0
1.2833	2.17843	3.44995	10.9806	5.34822	0
1.2840	-3.35144	7.11034	9.75923	1.99069	0
1.2847	-4.56633	4.05576	1.51868	2.90664	0
1.2853	0.0418929	-0.516536	-7.63423	4.73853	0
1.2860	1.25679	-1.74092	-13.435	4.73853	0
1.2867	-0.879752	-1.74092	-18.9267	4.73853	0
1.2873	-0.586501	-0.216817	-25.0306	3.51633	0
1.2880	0.921645	1.91947	-27.4733	0.771323	0
1.2887	1.25679	1.61975	-27.7765	1.07475	0
1.2893	0.921645	0.701468	-30.2192	2.60038	0
1.2900	0.335144	-1.12873	-30.5224	1.68443	0
1.2907	-0.293251	-1.43482	-25.0306	1.07475	0
1.2913	-1.8014	0.701468	-19.2328	1.07475	0
1.2920	-4.23119	2.53166	-14.9595	-0.450884	0
1.2927	-5.15283	1.31366	-9.46773	-0.757144	0
1.2933	-4.23119	-0.216817	-6.10972	1.68443	0
1.2940	-2.42979	-1.74092	-6.41579	0.771323	0
1.2947	0.921645	-2.04701	-3.36384	-0.144623	0
1.2953	0.0418929	1.61975	0.603393	2.29695	0
1.2960	-3.93794	3.14385	-1.83641	4.12601	0
1.2967	-0.879752	-1.74092	-4.58229	2.29695	0
1.2973	3.68658	-5.7074	-0.921122	1.07475	0
1.2980	3.05818	-5.40131	1.21553	0.771323	0
1.2987	4.31497	-3.87721	-0.615053	-0.450884	0
1.2993	6.45151	-3.87721	-1.53326	-1.97652	0
1.3000	3.97983	-2.95892	-2.44855	-1.97652	0
1.3007	2.17843	-1.43482	-3.36384	0.771323	0
1.3013	2.17843	-0.516536	1.21553	2.29695	0
1.3020	-0.586501	0.701468	5.79199	0.465062	0
1.3027	-3.64469	3.14385	5.48592	-1.06057	0
1.3033	-5.15283	4.36186	7.01335	-0.757144	0
1.3040	-6.07448	3.44995	10.3685	-0.450884	0
1.3047	-6.99612	3.44995	10.6745	1.68443	0
1.3053	-8.21102	4.36186	10.9806	2.60038	0
1.3060	-8.83941	3.44995	13.4204	0.158802	0
1.3067	-9.13266	3.44995	14.6418	0.771323	0
1.3073	-12.4841	7.11034	14.0325	5.04196	0
1.3080	-15.249	8.02225	11.2867	3.51633	0
1.3087	-13.1125	3.14385	5.79199	-1.06057	0
1.3093	-11.5625	-1.12873	3.96141	-1.06057	0
1.3100	-10.6408	-3.57111	3.65534	0.771323	0
1.3107	-7.91777	-4.78912	0.603393	-1.06057	0
1.3113	-6.36773	-4.1833	-0.921122	-2.28278	0
1.3120	-7.28937	-3.87721	1.51868	-0.144623	0
1.3127	-6.07448	-4.4894	1.82475	0.771323	0
1.3133	-3.93794	-3.87721	0.300239	-1.97652	0
1.3140	-3.64469	-2.04701	1.51868	-2.89246	0
1.3147	-3.93794	-1.12873	2.13082	-1.06057	0
1.3153	-3.93794	-1.12873	1.21553	-1.67025	0
1.3160	-2.72304	1.91947	3.04611	-2.89246	0
1.3167	-1.50815	4.36186	6.09806	-1.36683	0
1.3173	-2.09465	2.53166	6.40121	-0.144623	0
1.3180	0.0418929	-2.35311	8.53787	-1.36683	0
1.3187	4.90147	-2.04701	14.3386	-1.36683	0
1.3193	2.17843	3.14385	15.2539	-0.144623	0
1.3200	-4.23119	4.97405	10.9806	-0.144623	0
1.3207	-1.50815	1.31366	9.45316	-1.06057	0
1.3213	4.90147	-2.04701	11.5898	-1.36683	0
1.3220	4.90147	-2.04701	11.8959	-0.450884	0
1.3227	3.05818	-0.516536	9.75923	-1.36683	0
1.3233	3.68658	-0.216817	7.01335	-4.11183	0
1.3240	1.55004	-2.04701	5.79199	-2.5862	0
1.3247	-0.879752	-4.1833	7.92864	0.465062	0
1.3253	0.335144	-4.1833	9.45316	-1.06057	0
1.3260	2.17843	-2.65283	7.31942	-2.89246	0
1.3267	0.335144	-1.12873	3.65534	-0.450884	0
1.3273	-1.8014	-0.822631	3.04611	0.158802	0
1.3280	-0.586501	-1.12873	3.65534	-1.67025	0
1.3287	2.17843	-0.822631	0.300239	-0.757144	0
1.3293	0.335144	0.395373	-4.88836	1.07475	0
1.3300	0.0418929	-0.216817	-5.80365	0.771323	0
1.3307	3.97983	-1.12873	-5.5005	0.465062	0
1.3313	2.17843	1.00756	-7.9403	0.771323	0
1.3320	-3.64469	0.701468	-12.2136	-0.144623	0
1.3327	0.335144	-3.57111	-14.6534	-1.36683	0
[truncated: 39,472 more rows]
