# Supplementary material for: Identification of Haptic Based Guiding Using Hard Reins
Source: PLoS One. 2015 Jul 22;10(7):e0132020. doi: 10.1371/journal.pone.0132020 (PMC4511788; doi:10.1371/journal.pone.0132020)
Supplement: S3 File — (ZIP) [file pone.0132020.s003.zip › EMGData1/Subject1/T14/t14.txt]

0.0000	-1.54522	56.8321	6.15918	4.40795	0
0.0007	-2.75633	55.6049	6.77163	4.71444	0
0.0013	0.897897	51.9513	7.99075	3.49218	0
0.0020	1.21112	49.813	6.4654	2.27177	0
0.0027	-1.232	50.4173	6.15918	1.96714	0
0.0033	-0.62644	50.1198	9.82233	1.96714	0
0.0040	-0.31322	50.1198	11.3477	3.79867	0
0.0047	-0.31322	50.1198	11.9572	5.32372	0
0.0053	1.81667	48.5858	13.7888	3.79867	0
0.0060	1.81667	48.2883	14.4013	2.88291	0
0.0067	1.81667	49.813	13.4855	4.40795	0
0.0073	5.17857	50.1198	14.4013	4.40795	0
0.0080	5.17857	48.8926	13.7888	1.96714	0
0.0087	0.605558	47.0611	10.7381	2.57827	0
0.0093	0.897897	43.1006	9.5161	4.40795	0
0.0100	6.09734	40.9623	10.7381	5.62835	0
0.0107	8.54046	41.8734	12.873	6.23948	0
0.0113	5.78412	41.8734	13.4855	4.40795	0
0.0120	1.21112	40.6555	10.4319	0.746732	0
0.0127	-0.31322	41.2691	5.85584	-0.169036	0
0.0133	1.81667	40.9623	4.02427	1.6625	0
0.0140	1.21112	36.6857	3.71804	1.35601	0
0.0147	-4.28067	32.4184	2.49892	1.6625	0
0.0153	-8.24812	29.6665	0.973566	2.57827	0
0.0160	-7.037	27.2307	0.667341	0.746732	0
0.0167	-4.59389	27.2307	0.0577784	0.746732	0
0.0173	-4.90711	26.3103	-1.16423	3.79867	0
0.0180	-5.51267	23.5677	-2.68958	3.18754	0
0.0187	-3.67511	23.8745	-2.38336	1.35601	0
0.0193	-2.15078	23.8745	-2.08002	3.18754	0
0.0200	-3.06955	18.38	-2.99581	2.57827	0
0.0207	-2.75633	16.2417	-2.99581	-0.169036	0
0.0213	-0.31322	21.7362	-2.99581	-0.473673	0
0.0220	2.73545	22.9541	-4.52116	0.135601	0
0.0227	6.09734	21.4294	-2.99581	0.442095	0
0.0233	4.86535	23.5677	0.667341	2.57827	0
0.0240	-0.62644	23.8745	-1.47046	2.88291	0
0.0247	-0.939659	20.2115	-6.65607	-0.169036	0
0.0253	2.42223	18.9843	-5.74028	-2.00057	0
0.0260	-0.0208813	18.9843	-3.9116	-1.69408	0
0.0267	-2.15078	19.5979	-4.82739	-2.00057	0
0.0273	0.605558	19.5979	-3.29915	-2.00057	0
0.0280	1.21112	17.4596	-0.554673	-1.0848	0
0.0287	-0.939659	16.2417	-1.16423	-0.473673	0
0.0293	-0.31322	17.1528	-2.08002	-1.38944	0
0.0300	0.897897	15.3213	-0.858009	-0.473673	0
0.0307	0.605558	12.5787	-1.7738	1.96714	0
0.0313	2.12989	13.4991	-2.08002	1.35601	0
0.0320	1.81667	14.4102	-2.08002	-1.0848	0
0.0327	-1.232	15.3213	-4.21493	0.135601	0
0.0333	-0.62644	18.0732	-5.13072	0.746732	0
0.0340	2.73545	18.0732	-2.08002	-2.00057	0
0.0347	2.12989	15.0238	1.2769	-2.00057	0
0.0353	-1.54522	13.4991	3.4147	0.135601	0
0.0360	-1.83756	14.1034	3.4147	-1.0848	0
0.0367	0.897897	13.4991	-0.248447	-2.30521	0
0.0373	1.81667	11.6677	-2.99581	-2.00057	0
0.0380	0.897897	9.52936	-2.08002	-1.0848	0
0.0387	0.605558	8.60896	-2.08002	0.442095	0
0.0393	0.292338	9.22256	-2.38336	0.746732	0
0.0400	-0.0208813	8.31146	0.667341	-1.0848	0
0.0407	1.21112	6.17316	0.667341	-1.69408	0
0.0413	2.12989	4.03487	-3.60537	-2.30521	0
0.0420	0.897897	3.11447	-2.08002	-3.22098	0
0.0427	0.605558	3.42127	2.19269	-2.30521	0
0.0433	3.02779	3.42127	0.973566	-2.91634	0
0.0440	3.34101	3.42127	-1.47046	-4.74602	0
0.0447	0.292338	4.34167	-0.858009	-2.91634	0
0.0453	-0.62644	2.51017	-1.7738	-0.780168	0
0.0460	4.57301	-1.15282	-2.68958	-2.00057	0
0.0467	9.75158	0.678676	0.361115	-2.00057	0
0.0473	6.7029	2.51017	2.49892	-1.0848	0
0.0480	0.605558	-0.24172	1.58313	-2.00057	0
0.0487	0.605558	-0.24172	1.58313	-2.00057	0
0.0493	4.57301	-0.24172	0.667341	-1.0848	0
0.0500	4.57301	-4.50901	-0.554673	-2.91634	0
0.0507	2.73545	-4.81581	-0.554673	-3.52562	0
0.0513	2.12989	-0.24172	-0.554673	-1.0848	0
0.0520	1.81667	0.371877	-0.858009	-1.0848	0
0.0527	2.42223	-0.24172	0.973566	-4.13675	0
0.0533	2.73545	3.11447	2.49892	-5.66179	0
0.0540	0.605558	2.81697	1.88647	-3.83025	0
0.0547	-0.939659	-0.24172	2.49892	-2.30521	0
0.0553	0.605558	0.0650785	5.85584	-2.00057	0
0.0560	0.292338	0.371877	7.38119	-1.38944	0
0.0567	-2.464	-2.07322	6.77163	-1.69408	0
0.0573	-2.464	-3.90471	6.4654	-2.91634	0
0.0580	1.81667	-4.50901	7.07497	-1.69408	0
0.0587	6.09734	-4.81581	8.60032	0.746732	0
0.0593	5.78412	-5.12261	9.82233	1.6625	0
0.0600	1.50345	-6.64731	8.60032	0.442095	0
0.0607	1.21112	-6.64731	4.33049	-0.473673	0
0.0613	5.47091	-2.98432	1.58313	-0.169036	0
0.0620	5.78412	-1.45962	2.49892	-1.69408	0
0.0627	0.605558	-3.59791	2.80225	-3.52562	0
0.0633	-0.939659	-3.90471	2.19269	-1.0848	0
0.0640	1.81667	-2.07322	2.49892	2.57827	0
0.0647	2.12989	0.371877	2.80225	1.6625	0
0.0653	-0.31322	2.81697	0.667341	0.746732	0
0.0660	-1.54522	3.42127	-2.38336	1.05137	0
0.0667	-0.31322	1.58978	-2.68958	0.135601	0
0.0673	-0.0208813	1.58978	-0.554673	-0.780168	0
0.0680	-2.15078	3.11447	0.667341	0.746732	0
0.0687	-5.19945	2.51017	-0.248447	1.6625	0
0.0693	-6.43145	1.29227	-2.38336	1.6625	0
0.0700	-3.36189	1.29227	-3.9116	1.96714	0
0.0707	-1.232	0.985475	-1.47046	2.57827	0
0.0713	-4.90711	0.678676	1.88647	3.49218	0
0.0720	-10.3989	1.58978	1.58313	1.96714	0
0.0727	-8.24812	1.58978	-2.38336	-1.0848	0
0.0733	-3.06955	1.29227	-6.65607	-0.169036	0
0.0740	-3.06955	1.89657	-11.235	2.88291	0
0.0747	-4.90711	3.11447	-13.6761	1.6625	0
0.0753	-3.36189	3.72807	-16.7269	-0.169036	0
0.0760	-0.939659	3.11447	-19.4742	0.746732	0
0.0767	-0.62644	0.371877	-18.5584	0.442095	0
0.0773	-1.232	-1.15282	-16.4235	-1.0848	0
0.0780	-0.62644	0.678676	-18.5584	1.35601	0
0.0787	1.50345	0.678676	-19.7804	3.18754	0
0.0793	2.73545	-2.07322	-17.6426	0.746732	0
0.0800	-0.0208813	-2.07322	-16.1173	-0.169036	0
0.0807	-4.59389	-0.24172	-13.9824	2.27177	0
0.0813	-3.67511	0.0650785	-10.3192	1.96714	0
0.0820	3.34101	0.678676	-9.09721	-1.0848	0
0.0827	4.57301	1.89657	-5.43695	-0.169036	0
0.0833	-2.15078	0.371877	0.973566	4.10331	0
0.0840	-6.11823	-2.07322	0.361115	3.79867	0
0.0847	-3.06955	-2.07322	-5.74028	0.442095	0
0.0853	-0.939659	-2.07322	-6.04651	-0.780168	0
0.0860	-2.464	-2.07322	-2.08002	-1.69408	0
0.0867	-5.80501	-1.45962	-0.858009	-2.60985	0
0.0873	-9.1669	-0.846021	0.667341	0.442095	0
0.0880	-9.1669	-2.07322	4.02427	1.6625	0
0.0887	-7.32934	-4.81581	6.15918	-2.00057	0
0.0893	-7.64256	-6.34051	5.24339	-3.52562	0
0.0900	-7.64256	-6.95411	4.63383	-0.780168	0
0.0907	-5.80501	-6.95411	7.07497	-1.0848	0
0.0913	-5.80501	-4.20221	9.82233	-2.30521	0
0.0920	-4.59389	-2.07322	10.1286	-1.0848	0
0.0927	-0.31322	-4.50901	10.7381	-1.0848	0
0.0933	-1.232	-5.72691	13.4855	-2.91634	0
0.0940	-2.15078	-2.67752	15.6204	-2.91634	0
0.0947	2.42223	-0.24172	17.7582	-0.780168	0
0.0953	2.73545	0.0650785	18.9773	-0.169036	0
0.0960	-3.98833	0.371877	18.6711	-0.780168	0
0.0967	-2.464	-1.15282	15.9266	-1.38944	0
0.0973	3.65423	-2.67752	11.6539	-2.30521	0
0.0980	2.42223	-1.15282	8.90654	-2.60985	0
0.0987	-0.31322	0.985475	8.90654	-2.60985	0
0.0993	3.65423	1.58978	10.4319	-3.22098	0
0.1000	6.38968	1.89657	9.5161	-4.44138	0
0.1007	4.86535	0.0650785	6.4654	-3.22098	0
0.1013	4.57301	-1.15282	3.4147	-1.0848	0
0.1020	6.38968	1.89657	3.10848	-0.473673	0
0.1027	6.7029	4.34167	3.4147	-0.473673	0
0.1033	3.65423	2.81697	0.667341	-1.0848	0
0.1040	2.12989	2.20337	-0.858009	-2.91634	0
0.1047	3.94657	1.89657	0.973566	-2.91634	0
0.1053	2.42223	0.678676	-2.99581	0.746732	0
0.1060	-0.62644	1.89657	-9.40344	1.35601	0
0.1067	0.605558	5.25277	-5.13072	-1.0848	0
0.1073	-0.31322	7.08426	-0.248447	-1.38944	0
0.1080	-5.80501	6.77746	-7.57186	-1.38944	0
0.1087	-7.32934	6.17316	-13.0666	-2.91634	0
0.1093	-3.06955	5.86636	-10.013	-1.0848	0
0.1100	-2.464	5.25277	-7.57186	-0.473673	0
0.1107	-4.59389	4.03487	-9.09721	-3.83025	0
0.1113	-3.98833	2.51017	-9.40344	-4.13675	0
0.1120	-2.75633	2.20337	-10.013	-2.00057	0
0.1127	-2.464	0.985475	-10.3192	-2.30521	0
0.1133	-3.06955	-2.07322	-9.40344	-2.00057	0
0.1140	-5.19945	-3.90471	-8.48765	-0.169036	0
0.1147	-5.80501	-2.98432	-6.65607	-2.00057	0
0.1153	-4.59389	-2.98432	-6.04651	-3.83025	0
0.1160	-6.43145	-4.81581	-5.74028	-2.91634	0
0.1167	-8.24812	-4.20221	-2.99581	-3.83025	0
0.1173	-4.59389	-3.90471	-2.99581	-3.83025	0
0.1180	0.292338	-5.42941	-4.82739	-0.169036	0
0.1187	2.12989	-3.90471	-0.248447	0.442095	0
0.1193	0.897897	-1.15282	4.33049	-2.00057	0
0.1200	-3.67511	-2.07322	0.667341	-0.169036	0
0.1207	-5.19945	-2.98432	0.361115	0.442095	0
0.1213	0.605558	-2.98432	4.33049	-3.22098	0
0.1220	3.34101	-5.72691	2.19269	-3.83025	0
0.1227	-0.0208813	-7.2609	0.667341	-0.780168	0
0.1233	-0.31322	-5.12261	5.24339	-1.0848	0
0.1240	2.42223	-5.42941	7.38119	-2.91634	0
0.1247	2.42223	-6.34051	5.54962	-2.91634	0
0.1253	1.50345	-3.90471	3.10848	-2.60985	0
0.1260	0.897897	-2.07322	3.4147	-2.00057	0
0.1267	0.292338	-3.29111	7.38119	0.135601	0
0.1273	1.50345	-3.29111	7.68742	-0.169036	0
0.1280	2.12989	-2.07322	3.71804	-2.30521	0
0.1287	-0.0208813	-2.07322	7.99075	-1.38944	0
0.1293	-0.31322	-2.98432	13.7888	-0.780168	0
0.1300	3.34101	-4.50901	12.2635	-2.60985	0
0.1307	7.30846	-5.42941	14.095	-1.38944	0
0.1313	5.17857	-4.20221	19.2835	1.96714	0
0.1320	0.897897	-3.90471	15.9266	-0.169036	0
0.1327	0.897897	-4.50901	10.7381	-3.52562	0
0.1333	0.897897	-4.81581	10.7381	-1.0848	0
0.1340	0.897897	-5.12261	7.99075	-0.780168	0
0.1347	0.897897	-6.03371	4.02427	-4.13675	0
0.1353	0.897897	-6.64731	5.24339	-3.83025	0
0.1360	0.897897	-6.95411	6.15918	-1.38944	0
0.1367	0.897897	-4.81581	5.24339	-1.0848	0
0.1373	0.897897	-2.98432	5.85584	0.135601	0
0.1380	0.897897	-4.81581	5.54962	2.88291	0
0.1387	0.897897	-6.64731	3.71804	3.18754	0
0.1393	0.897897	-5.12261	3.10848	1.6625	0
0.1400	0.897897	-3.59791	2.49892	0.135601	0
0.1407	0.897897	-2.98432	1.88647	-1.0848	0
0.1413	0.897897	-2.07322	0.361115	-2.00057	0
0.1420	0.897897	-2.07322	-1.16423	-1.0848	0
0.1427	0.897897	-1.45962	-0.248447	0.746732	0
0.1433	0.897897	1.29227	1.88647	1.6625	0
0.1440	2.42223	0.678676	-0.248447	0.442095	0
0.1447	3.65423	-1.45962	-3.9116	-0.780168	0
0.1453	5.47091	-2.37072	-5.74028	-0.473673	0
0.1460	6.38968	-5.12261	-6.35274	-1.38944	0
0.1467	6.09734	-6.64731	-5.13072	-2.00057	0
0.1473	3.34101	-3.29111	-2.08002	-1.0848	0
0.1480	0.605558	-1.15282	-1.7738	-0.780168	0
0.1487	2.12989	-1.76642	-2.99581	-1.38944	0
0.1493	4.25979	0.678676	-1.7738	0.442095	0
0.1500	2.42223	1.58978	0.0577784	1.96714	0
0.1507	3.02779	1.58978	-1.16423	0.135601	0
0.1513	6.09734	3.72807	-2.08002	-1.38944	0
0.1520	5.47091	3.72807	-0.858009	0.442095	0
0.1527	1.50345	2.20337	-1.16423	1.35601	0
0.1533	1.21112	5.25277	-2.38336	-1.0848	0
0.1540	4.86535	7.08426	0.667341	-0.780168	0
0.1547	7.91402	4.64847	5.54962	3.18754	0
0.1553	6.09734	2.81697	7.07497	4.40795	0
0.1560	0.897897	2.51017	6.15918	1.35601	0
0.1567	0.897897	2.20337	3.71804	-0.169036	0
0.1573	0.897897	2.51017	-1.16423	1.05137	0
0.1580	0.897897	2.51017	-3.29915	1.6625	0
0.1587	0.897897	3.42127	-2.08002	1.05137	0
0.1593	0.897897	5.86636	-2.68958	0.746732	0
0.1600	0.897897	4.34167	-3.29915	-1.0848	0
0.1607	0.897897	0.371877	-2.38336	-2.60985	0
0.1613	0.897897	-0.24172	-3.9116	-0.169036	0
0.1620	0.897897	0.0650785	-4.82739	4.10331	0
0.1627	0.897897	0.0650785	-2.99581	3.18754	0
0.1633	0.897897	1.58978	-3.9116	-0.780168	0
0.1640	0.897897	1.29227	-3.9116	0.746732	0
0.1647	0.897897	-2.07322	-2.68958	4.10331	0
0.1653	0.897897	-2.98432	-6.04651	1.96714	0
0.1660	0.897897	-1.15282	-8.79387	1.05137	0
0.1667	0.897897	-0.846021	-5.43695	4.40795	0
0.1673	0.897897	-0.24172	-4.82739	3.79867	0
0.1680	-1.232	0.678676	-7.57186	0.746732	0
0.1687	0.292338	-0.846021	-7.57186	1.6625	0
0.1693	5.78412	-2.98432	-9.09721	2.88291	0
0.1700	3.94657	-2.67752	-9.70966	-0.473673	0
0.1707	3.02779	0.371877	-6.65607	-2.91634	0
0.1713	6.99524	1.58978	-7.57186	-1.69408	0
0.1720	6.38968	-0.846021	-10.3192	0.135601	0
0.1727	2.42223	-1.15282	-5.13072	2.57827	0
0.1733	1.50345	4.03487	-1.7738	4.71444	0
0.1740	-1.83756	5.55957	-5.74028	4.71444	0
0.1747	-4.90711	1.89657	-4.82739	4.40795	0
0.1753	0.292338	1.29227	2.19269	5.01908	0
0.1760	3.34101	1.58978	4.33049	4.71444	0
0.1767	-3.06955	-0.846021	2.80225	3.49218	0
0.1773	-6.43145	-0.24172	2.19269	2.57827	0
0.1780	-2.464	1.58978	2.49892	2.27177	0
0.1787	-3.98833	0.371877	6.4654	2.57827	0
0.1793	-10.0857	1.89657	11.6539	3.49218	0
0.1800	-11.61	3.11447	10.4319	5.01908	0
0.1807	-9.1669	-0.539222	7.07497	5.62835	0
0.1813	-7.64256	-0.24172	8.29698	4.40795	0
0.1820	-9.1669	3.11447	10.1286	2.57827	0
0.1827	-11.61	-0.539222	8.60032	1.96714	0
0.1833	-11.2968	-4.81581	7.68742	2.88291	0
0.1840	-10.6912	-2.37072	8.29698	3.18754	0
0.1847	-9.77246	-0.846021	9.82233	2.88291	0
0.1853	-6.72378	-2.98432	9.82233	1.96714	0
0.1860	-5.19945	-3.29111	6.77163	-0.169036	0
0.1867	-6.72378	-1.15282	5.24339	0.135601	0
0.1873	-4.28067	0.678676	6.77163	1.96714	0
0.1880	-0.31322	1.29227	5.85584	2.57827	0
0.1887	-3.06955	-0.846021	4.33049	2.57827	0
0.1893	-7.64256	-3.29111	4.63383	3.49218	0
0.1900	-3.36189	-2.07322	3.4147	2.27177	0
0.1907	2.42223	3.42127	3.4147	1.6625	0
0.1913	-0.62644	5.55957	7.99075	1.96714	0
0.1920	-8.56134	1.58978	6.15918	1.6625	0
0.1927	-8.56134	-0.846021	-0.858009	2.27177	0
0.1933	-3.06955	1.89657	-1.16423	1.6625	0
0.1940	-2.15078	2.81697	0.667341	-1.0848	0
0.1947	-4.59389	0.985475	-2.99581	-1.0848	0
0.1953	-3.98833	0.678676	-5.74028	1.6625	0
0.1960	-2.75633	0.0650785	-4.82739	1.6625	0
0.1967	-3.06955	-1.15282	-5.43695	-0.473673	0
0.1973	-1.232	-0.846021	-3.9116	-0.473673	0
0.1980	0.897897	-0.846021	-1.16423	1.35601	0
0.1987	-0.31322	-2.37072	-3.9116	4.40795	0
0.1993	0.292338	-3.90471	-6.04651	5.62835	0
0.2000	2.12989	-3.90471	-3.9116	2.57827	0
0.2007	-1.232	-0.24172	-0.248447	0.135601	0
0.2013	-4.28067	4.34167	0.361115	-0.169036	0
0.2020	1.50345	4.34167	-2.08002	0.135601	0
0.2027	7.91402	3.11447	-2.08002	1.96714	0
0.2033	3.65423	4.64847	1.2769	1.96714	0
0.2040	3.65423	6.17316	0.667341	0.135601	0
0.2047	3.65423	4.34167	-3.60537	0.746732	0
0.2053	3.65423	3.11447	-4.21493	0.746732	0
0.2060	3.65423	4.34167	-2.99581	-2.00057	0
0.2067	3.65423	7.69786	-2.99581	-0.169036	0
0.2073	3.65423	9.52936	-2.38336	2.57827	0
0.2080	3.65423	7.08426	-2.99581	-1.0848	0
0.2087	3.65423	2.51017	-6.35274	-4.13675	0
0.2093	3.65423	-1.15282	-6.9623	-1.0848	0
0.2100	3.65423	-0.846021	-5.74028	-0.780168	0
0.2107	3.65423	2.20337	-6.35274	-2.30521	0
0.2113	3.65423	1.58978	-7.57186	0.442095	0
0.2120	3.65423	-2.07322	-7.87809	2.27177	0
0.2127	3.65423	-1.76642	-7.26852	-1.69408	0
0.2133	3.65423	0.985475	-5.74028	-3.52562	0
0.2140	3.65423	-0.846021	-4.52116	-0.169036	0
0.2147	3.65423	-2.98432	-1.16423	1.96714	0
0.2153	3.65423	-0.24172	3.71804	-0.169036	0
0.2160	3.65423	-0.24172	4.02427	-2.00057	0
0.2167	3.65423	-3.90471	1.88647	-2.91634	0
0.2173	3.65423	-5.72691	3.4147	-2.91634	0
0.2180	3.65423	-3.90471	3.10848	-1.38944	0
0.2187	3.65423	-2.98432	0.667341	-0.780168	0
0.2193	3.65423	-4.20221	1.58313	-2.91634	0
0.2200	3.65423	-5.42941	3.10848	-2.91634	0
0.2207	3.65423	-5.72691	1.88647	-0.780168	0
0.2213	3.65423	-6.64731	2.80225	-0.473673	0
0.2220	3.65423	-8.4788	3.4147	0.442095	0
0.2227	3.65423	-9.3899	2.19269	2.88291	0
0.2233	3.65423	-10.3103	3.71804	-0.169036	0
0.2240	3.65423	-10.6171	3.4147	-4.13675	0
0.2247	3.65423	-8.4788	0.361115	-2.00057	0
0.2253	3.65423	-5.72691	1.58313	-1.0848	0
0.2260	3.65423	-3.90471	1.58313	-2.91634	0
0.2267	3.65423	0.0650785	-2.99581	1.35601	0
0.2273	3.65423	4.03487	-0.554673	3.49218	0
0.2280	3.02779	1.89657	2.80225	-2.30521	0
0.2287	0.897897	-1.45962	-4.21493	-3.22098	0
0.2293	0.605558	-0.24172	-9.70966	1.6625	0
0.2300	1.81667	2.51017	-6.35274	1.96714	0
0.2307	3.65423	1.58978	-5.43695	-1.0848	0
0.2313	4.57301	-0.539222	-6.9623	-2.60985	0
0.2320	4.25979	-1.15282	-2.99581	-3.52562	0
0.2327	3.94657	-0.539222	0.667341	-2.00057	0
0.2333	4.57301	0.678676	0.361115	-0.780168	0
0.2340	4.25979	0.985475	-0.554673	-3.83025	0
0.2347	4.25979	-0.846021	0.973566	-4.13675	0
0.2353	6.99524	-3.29111	4.02427	0.135601	0
0.2360	8.8328	-3.29111	5.54962	1.05137	0
0.2367	5.47091	-2.07322	5.24339	-2.60985	0
0.2373	4.57301	-2.67752	5.24339	-4.13675	0
0.2380	9.43836	-1.76642	5.85584	-1.38944	0
0.2387	12.8002	0.678676	6.77163	1.35601	0
0.2393	10.0648	0.678676	9.5161	-0.169036	0
0.2400	6.7029	-0.846021	10.7381	-3.22098	0
0.2407	7.30846	-1.15282	7.07497	-3.83025	0
0.2413	8.22724	-1.15282	2.80225	-2.60985	0
0.2420	6.99524	-2.07322	0.361115	-2.00057	0
0.2427	6.09734	-4.81581	-1.7738	-2.00057	0
0.2433	4.57301	-6.95411	-4.82739	-2.30521	0
0.2440	1.50345	-5.42941	-6.65607	-3.83025	0
0.2447	1.50345	-2.98432	-5.74028	-2.91634	0
0.2453	1.21112	-2.98432	-4.82739	-0.780168	0
0.2460	-2.464	-0.846021	-4.52116	-1.0848	0
0.2467	-2.464	1.58978	-2.99581	-1.69408	0
0.2473	0.897897	-0.24172	-2.99581	-0.169036	0
0.2480	-1.54522	0.0650785	-2.68958	-1.0848	0
0.2487	-5.51267	1.89657	0.0577784	-2.91634	0
0.2493	-3.36189	-0.24172	0.667341	-2.00057	0
0.2500	-2.15078	-1.15282	-1.16423	-1.38944	0
0.2507	-3.36189	2.51017	2.49892	-3.52562	0
0.2513	-3.67511	3.42127	5.24339	-3.83025	0
0.2520	-4.28067	4.34167	1.58313	-1.38944	0
0.2527	-4.90711	6.17316	0.0577784	-0.169036	0
0.2533	-1.83756	4.34167	1.2769	0.746732	0
0.2540	-1.83756	0.985475	0.361115	1.6625	0
0.2547	-7.037	0.0650785	0.973566	-0.169036	0
0.2553	-10.3989	-1.15282	2.80225	-2.00057	0
0.2560	-10.3989	-1.76642	1.88647	-2.00057	0
0.2567	-10.3989	1.58978	4.02427	-2.60985	0
0.2573	-7.64256	4.34167	7.68742	-1.0848	0
0.2580	-5.80501	3.72807	3.4147	1.05137	0
0.2587	-7.64256	4.64847	-1.47046	0.746732	0
0.2593	-8.56134	7.08426	1.2769	-0.169036	0
0.2600	-6.11823	8.00466	4.02427	0.746732	0
0.2607	-7.64256	6.17316	3.4147	1.05137	0
0.2613	-9.77246	3.42127	2.19269	0.746732	0
0.2620	-4.90711	3.72807	1.58313	1.6625	0
0.2627	0.292338	6.17316	4.94005	3.49218	0
0.2633	-2.15078	7.69786	8.60032	5.62835	0
0.2640	-2.15078	8.31146	5.54962	4.40795	0
0.2647	-2.15078	7.39106	0.667341	1.6625	0
0.2653	-2.15078	3.11447	1.2769	1.96714	0
0.2660	-2.15078	1.29227	1.58313	3.49218	0
0.2667	-2.15078	4.64847	-0.248447	3.79867	0
0.2673	-2.15078	4.94597	-1.16423	5.62835	0
0.2680	-2.15078	0.985475	-3.9116	5.32372	0
0.2687	-2.15078	0.0650785	-4.82739	1.96714	0
0.2693	-2.15078	1.29227	-1.47046	0.135601	0
0.2700	-2.15078	0.678676	-0.248447	0.746732	0
0.2707	-2.15078	0.678676	-3.9116	2.57827	0
0.2713	-2.15078	0.985475	-4.82739	3.49218	0
0.2720	-2.15078	0.678676	-1.47046	1.96714	0
0.2727	-2.15078	1.29227	-0.248447	1.35601	0
0.2733	-2.15078	2.51017	-4.21493	1.6625	0
0.2740	-2.15078	3.42127	-7.57186	-0.473673	0
0.2747	-2.15078	4.03487	-4.21493	-1.0848	0
0.2753	-2.15078	5.25277	0.667341	3.49218	0
0.2760	-2.15078	5.55957	0.667341	2.88291	0
0.2767	-2.15078	4.64847	-1.7738	-2.00057	0
0.2773	-2.15078	2.81697	-4.21493	0.442095	0
0.2780	-2.15078	2.51017	-4.82739	3.49218	0
0.2787	-2.15078	3.42127	-2.38336	-0.169036	0
0.2793	-2.15078	1.58978	0.361115	-2.60985	0
0.2800	-2.15078	-1.15282	-0.248447	-0.780168	0
0.2807	-2.15078	0.371877	-2.08002	-0.780168	0
0.2813	-2.15078	0.985475	-2.08002	-2.30521	0
0.2820	-2.15078	-1.76642	-1.16423	-2.00057	0
0.2827	-2.15078	-3.59791	-2.08002	-2.00057	0
0.2833	-2.15078	-4.81581	-4.52116	-2.00057	0
0.2840	-2.15078	-6.34051	-4.82739	0.135601	0
0.2847	-2.15078	-5.12261	-4.21493	-0.169036	0
0.2853	-2.15078	-3.90471	-4.82739	-2.91634	0
0.2860	-2.15078	-3.90471	-2.99581	-2.91634	0
0.2867	-2.15078	-3.59791	0.0577784	-0.169036	0
0.2873	-2.15078	-6.34051	-1.16423	0.135601	0
0.2880	-5.19945	-9.6967	-2.99581	-0.780168	0
0.2887	-3.98833	-9.3899	-3.29915	-1.69408	0
0.2893	1.21112	-10.3103	-8.18431	-3.22098	0
0.2900	1.50345	-15.8048	-12.1508	-2.91634	0
0.2907	0.605558	-17.0227	-9.40344	-2.00057	0
0.2913	1.50345	-15.498	-7.87809	-2.00057	0
0.2920	0.605558	-17.3295	-9.40344	-0.169036	0
0.2927	-1.54522	-17.3295	-6.9623	1.6625	0
0.2933	-0.0208813	-14.2801	-4.52116	1.05137	0
0.2940	0.605558	-15.1912	-6.65607	1.35601	0
0.2947	0.605558	-17.6363	-6.65607	2.57827	0
0.2953	3.94657	-17.6363	-4.82739	1.35601	0
0.2960	2.12989	-17.6363	-5.74028	0.746732	0
0.2967	-5.51267	-19.161	-5.74028	1.05137	0
0.2973	-4.90711	-20.9925	-2.99581	-1.69408	0
0.2980	5.47091	-22.824	-2.08002	-2.00057	0
0.2987	9.43836	-23.1308	0.361115	1.35601	0
0.2993	3.02779	-23.7351	5.24339	-0.169036	0
0.3000	3.02779	-26.487	6.15918	-4.44138	0
0.3007	3.02779	-29.2296	3.71804	-3.22098	0
0.3013	3.02779	-31.6746	3.10848	-2.00057	0
0.3020	3.02779	-35.9419	2.19269	-3.22098	0
0.3027	3.02779	-38.6938	-2.38336	-3.22098	0
0.3033	3.02779	-38.0802	-6.35274	-3.22098	0
0.3040	3.02779	-36.2487	-6.65607	-3.83025	0
0.3047	3.02779	-34.4172	-6.04651	-0.169036	0
0.3053	3.02779	-33.5061	-8.79387	1.05137	0
0.3060	3.02779	-36.2487	-13.0666	-2.00057	0
0.3067	3.02779	-40.5253	-13.6761	-2.30521	0
0.3073	3.02779	-42.3568	-10.9288	-1.0848	0
0.3080	3.02779	-41.1296	-11.5412	-3.83025	0
0.3087	3.02779	-38.6938	-13.9824	-6.57756	0
0.3093	3.02779	-38.9913	-13.0666	-5.35715	0
0.3100	3.02779	-40.8228	-12.1508	-2.00057	0
0.3107	3.02779	-40.2185	-13.0666	0.746732	0
0.3113	3.02779	-39.6049	-13.9824	0.442095	0
0.3120	3.02779	-40.5253	-15.8111	-1.0848	0
0.3127	3.02779	-38.9913	-16.7269	-1.69408	0
0.3133	3.02779	-38.6938	-14.5919	-3.83025	0
0.3140	3.02779	-42.05	-13.9824	-6.57756	0
0.3147	3.02779	-41.4364	-15.5077	-4.13675	0
0.3153	3.02779	-38.0802	-10.3192	-1.0848	0
0.3160	3.02779	-38.9913	-2.99581	-1.0848	0
0.3167	3.02779	-39.6049	-2.08002	-3.22098	0
0.3173	3.02779	-36.8623	-2.08002	-5.66179	0
0.3180	3.02779	-38.387	0.0577784	-4.74602	0
0.3187	3.02779	-39.6049	0.667341	-0.169036	0
0.3193	3.02779	-36.8623	2.80225	0.746732	0
0.3200	3.02779	-37.1598	7.07497	-3.22098	0
0.3207	3.02779	-39.9117	7.07497	-3.83025	0
0.3213	3.02779	-38.387	5.24339	-2.91634	0
0.3220	3.02779	-34.4172	6.15918	-2.91634	0
0.3227	3.02779	-34.1104	8.90654	0.135601	0
0.3233	3.02779	-35.0308	11.3477	2.57827	0
0.3240	3.02779	-35.0308	11.6539	0.746732	0
0.3247	3.02779	-35.9419	9.82233	-1.38944	0
0.3253	3.02779	-37.7734	8.90654	-2.00057	0
0.3260	3.02779	-36.2487	7.07497	-1.69408	0
0.3267	3.02779	-33.1993	2.80225	-0.169036	0
0.3273	3.02779	-35.9419	1.88647	-0.780168	0
0.3280	3.02779	-40.2185	1.58313	-3.22098	0
0.3287	3.02779	-36.8623	-2.08002	-2.30521	0
0.3293	3.02779	-32.5857	-4.52116	-0.780168	0
0.3300	3.02779	-30.4475	-5.74028	-2.00057	0
0.3307	3.02779	-26.7845	-9.70966	-1.0848	0
0.3313	3.02779	-24.953	-12.1508	1.35601	0
0.3320	3.02779	-25.2598	-10.3192	0.442095	0
0.3327	3.02779	-21.5968	-9.40344	-0.780168	0
0.3333	3.02779	-19.7653	-10.013	-0.169036	0
0.3340	3.02779	-22.2104	-10.013	-0.169036	0
0.3347	3.02779	-21.9036	-7.57186	0.746732	0
0.3353	3.02779	-19.4678	-5.43695	1.6625	0
0.3360	3.02779	-20.3789	-5.13072	0.442095	0
0.3367	3.02779	-18.2406	-6.35274	-1.0848	0
0.3373	3.02779	-13.9733	-5.43695	-1.69408	0
0.3380	3.02779	-16.1116	-3.29915	-1.69408	0
0.3387	3.02779	-19.4678	-1.16423	-0.473673	0
0.3393	3.02779	-17.6363	2.19269	1.05137	0
0.3400	3.02779	-14.5776	6.15918	0.135601	0
0.3407	3.02779	-14.8844	7.68742	-1.69408	0
0.3413	3.02779	-16.1116	6.15918	-1.0848	0
0.3420	3.02779	-15.8048	7.07497	0.135601	0
0.3427	3.02779	-14.8844	10.1286	-0.169036	0
0.3433	3.02779	-12.1418	9.21277	-1.38944	0
0.3440	3.02779	-7.8652	5.54962	-1.69408	0
0.3447	3.02779	-6.95411	7.99075	-1.0848	0
0.3453	3.02779	-8.7856	11.9572	-2.00057	0
0.3460	3.02779	-7.8652	8.90654	-2.30521	0
0.3467	3.02779	-6.64731	7.99075	-0.780168	0
0.3473	3.02779	-6.34051	12.5697	0.746732	0
0.3480	3.02779	-3.90471	10.7381	-0.169036	0
0.3487	3.02779	-2.67752	5.54962	-1.38944	0
0.3493	3.02779	-3.59791	5.24339	-1.0848	0
0.3500	3.02779	-1.15282	3.71804	0.135601	0
0.3507	3.02779	1.58978	0.667341	1.05137	0
0.3513	3.02779	0.371877	1.88647	0.746732	0
0.3520	3.02779	1.58978	3.4147	-0.780168	0
0.3527	3.02779	4.94597	1.58313	-2.00057	0
0.3533	3.02779	5.25277	0.361115	-2.00057	0
0.3540	3.02779	5.86636	-2.68958	-1.69408	0
0.3547	3.02779	6.17316	-5.74028	-2.00057	0
0.3553	3.02779	3.72807	-5.13072	-1.0848	0
0.3560	3.02779	2.81697	-4.82739	1.6625	0
0.3567	3.02779	4.34167	-6.65607	1.6625	0
0.3573	3.02779	6.17316	-5.74028	-1.0848	0
0.3580	3.02779	8.00466	-7.26852	-3.22098	0
0.3587	3.02779	9.22256	-10.3192	-2.00057	0
0.3593	3.02779	10.4405	-8.79387	0.746732	0
0.3600	3.02779	14.1034	-7.57186	0.442095	0
0.3607	3.02779	15.6281	-11.235	-2.30521	0
0.3613	3.02779	13.4991	-14.5919	-4.44138	0
0.3620	3.02779	14.717	-15.5077	-2.30521	0
0.3627	3.02779	17.4596	-16.7269	0.442095	0
0.3633	3.02779	17.7664	-15.8111	0.135601	0
0.3640	3.02779	18.38	-13.0666	0.746732	0
0.3647	3.02779	18.9843	-13.3699	2.57827	0
0.3653	3.02779	18.6868	-14.8982	1.6625	0
0.3660	3.02779	22.6473	-12.7604	-0.780168	0
0.3667	3.02779	28.1418	-8.79387	-1.69408	0
0.3673	3.02779	27.5375	-7.87809	-1.0848	0
0.3680	3.02779	25.706	-8.48765	0.746732	0
0.3687	3.02779	26.6171	-6.04651	3.18754	0
0.3693	3.02779	25.3992	-2.38336	0.746732	0
0.3700	3.02779	23.2609	-0.858009	-2.00057	0
0.3707	3.02779	24.4788	1.58313	1.35601	0
0.3713	3.02779	26.3103	5.24339	3.18754	0
0.3720	3.02779	25.706	5.54962	0.135601	0
0.3727	3.02779	25.0924	2.80225	-0.169036	0
0.3733	3.02779	24.172	0.973566	1.05137	0
0.3740	3.02779	21.7362	2.19269	-0.780168	0
0.3747	3.02779	19.5979	3.10848	-1.0848	0
0.3753	3.02779	20.8158	0.667341	-0.169036	0
0.3760	3.02779	22.9541	0.361115	-1.0848	0
0.3767	3.02779	24.172	3.10848	-1.38944	0
0.3773	3.02779	22.6473	2.49892	-1.0848	0
0.3780	3.02779	20.8158	0.667341	-3.52562	0
0.3787	3.02779	22.043	1.88647	-3.83025	0
0.3793	3.02779	26.3103	1.58313	-0.169036	0
0.3800	3.02779	28.1418	-1.16423	1.96714	0
0.3807	3.02779	27.2307	0.361115	0.746732	0
0.3813	3.02779	27.5375	0.973566	-2.60985	0
0.3820	3.02779	29.3597	-2.38336	-3.83025	0
0.3827	3.02779	31.498	-2.38336	-1.69408	0
0.3833	3.02779	29.9733	-0.248447	0.746732	0
0.3840	3.02779	26.9239	-2.08002	0.442095	0
0.3847	3.02779	26.3103	-4.82739	0.135601	0
0.3853	3.02779	25.706	-6.35274	1.05137	0
0.3860	3.02779	23.5677	-6.65607	-0.169036	0
0.3867	3.02779	21.7362	-4.52116	-1.0848	0
0.3873	3.02779	22.043	-3.29915	-0.169036	0
0.3880	3.02779	23.5677	-4.82739	0.442095	0
0.3887	3.02779	24.7856	-4.52116	-0.169036	0
0.3893	3.02779	24.172	-4.82739	-0.473673	0
0.3900	3.02779	23.2609	-6.65607	-2.60985	0
0.3907	3.02779	23.5677	-5.43695	-3.83025	0
0.3913	3.02779	19.9047	-4.21493	-2.91634	0
0.3920	3.02779	15.0238	-7.87809	-1.38944	0
0.3927	3.02779	18.0732	-10.6254	-1.0848	0
0.3933	3.02779	22.3405	-10.6254	-1.38944	0
0.3940	3.02779	19.9047	-10.013	-2.60985	0
0.3947	3.02779	21.4294	-4.21493	-2.91634	0
0.3953	3.02779	26.6171	1.88647	-2.91634	0
0.3960	3.02779	24.4788	-0.554673	-2.00057	0
0.3967	3.02779	18.6868	-6.35274	-0.169036	0
0.3973	3.02779	16.8553	-8.18431	1.05137	0
0.3980	3.02779	16.5485	-9.40344	0.746732	0
0.3987	3.02779	17.7664	-11.8446	-0.780168	0
0.3993	3.02779	18.9843	-13.0666	-1.38944	0
0.4000	3.02779	17.1528	-14.2857	0.442095	0
0.4007	3.02779	15.3213	-14.2857	2.27177	0
0.4013	3.02779	16.8553	-13.9824	1.6625	0
0.4020	3.02779	18.6868	-17.0331	-0.780168	0
0.4027	3.02779	19.2911	-20.0838	-2.00057	0
0.4033	3.02779	18.0732	-18.5584	-1.38944	0
0.4040	3.02779	16.2417	-16.7269	-0.169036	0
0.4047	3.02779	17.7664	-16.4235	1.35601	0
0.4053	3.02779	19.2911	-13.9824	0.746732	0
0.4060	3.02779	19.5979	-12.7604	-0.169036	0
0.4067	3.02779	21.7362	-12.7604	1.35601	0
0.4073	3.02779	24.172	-10.3192	3.49218	0
0.4080	3.02779	24.4788	-8.48765	2.57827	0
0.4087	3.02779	22.9541	-11.235	0.442095	0
0.4093	3.02779	20.8158	-12.7604	1.6625	0
0.4100	3.02779	18.0732	-11.235	5.01908	0
0.4107	3.02779	17.1528	-9.09721	4.40795	0
0.4113	3.02779	15.9349	-6.04651	2.57827	0
0.4120	3.02779	12.5787	-2.99581	3.49218	0
0.4127	3.02779	10.7473	-2.08002	3.18754	0
0.4133	3.02779	13.1923	-1.7738	1.6625	0
0.4140	3.02779	15.6281	1.58313	2.57827	0
0.4147	3.02779	14.717	3.4147	2.57827	0
0.4153	3.02779	12.5787	1.88647	1.35601	0
0.4160	3.02779	12.5787	1.88647	1.6625	0
0.4167	3.02779	12.5787	4.33049	2.27177	0
0.4173	3.02779	12.5787	3.71804	1.05137	0
0.4180	3.02779	13.4991	2.19269	1.35601	0
0.4187	3.02779	12.5787	2.49892	3.49218	0
0.4193	3.02779	8.00466	2.49892	4.40795	0
0.4200	3.02779	4.94597	-0.248447	2.57827	0
0.4207	3.02779	4.34167	-3.9116	1.6625	0
0.4213	3.02779	1.58978	-5.13072	2.57827	0
0.4220	3.02779	-1.15282	-4.82739	2.57827	0
0.4227	3.02779	-1.45962	-5.74028	1.6625	0
0.4233	3.02779	0.371877	-7.87809	2.27177	0
0.4240	3.02779	2.51017	-8.79387	2.88291	0
0.4247	3.02779	2.51017	-8.48765	1.6625	0
0.4253	3.02779	2.20337	-8.18431	2.57827	0
0.4260	3.02779	4.03487	-8.48765	5.01908	0
0.4267	3.02779	5.55957	-9.40344	4.40795	0
0.4273	3.02779	4.64847	-8.48765	2.88291	0
0.4280	3.02779	3.72807	-5.74028	3.49218	0
0.4287	3.02779	1.58978	-3.9116	4.10331	0
0.4293	3.02779	-2.37072	-2.99581	3.18754	0
0.4300	3.02779	-2.98432	-0.248447	3.49218	0
0.4307	3.02779	1.29227	2.19269	4.40795	0
0.4313	3.02779	0.678676	4.63383	4.40795	0
0.4320	3.02779	-3.59791	7.07497	1.96714	0
0.4327	3.02779	-3.29111	6.15918	0.442095	0
0.4333	3.02779	-2.98432	2.80225	0.746732	0
0.4340	3.02779	-5.72691	3.4147	1.6625	0
0.4347	3.02779	-6.64731	7.07497	2.88291	0
0.4353	3.02779	-6.95411	7.99075	3.18754	0
0.4360	3.02779	-9.0924	7.99075	1.6625	0
0.4367	3.02779	-9.0924	9.21277	0.746732	0
0.4373	3.02779	-8.172	8.60032	1.6625	0
0.4380	3.02779	-9.3899	7.99075	2.27177	0
0.4387	3.02779	-8.7856	10.7381	1.6625	0
0.4393	3.02779	-6.64731	12.2635	1.05137	0
0.4400	3.02779	-6.34051	9.82233	1.35601	0
0.4407	3.02779	-6.03371	8.90654	1.35601	0
0.4413	3.02779	-4.50901	10.4319	0.442095	0
0.4420	3.02779	-4.50901	8.90654	-0.473673	0
0.4427	3.02779	-5.72691	8.29698	0.442095	0
0.4433	3.02779	-6.34051	12.2635	1.6625	0
0.4440	3.02779	-7.2609	11.6539	0.442095	0
0.4447	3.02779	-8.4788	6.15918	-1.0848	0
0.4453	3.02779	-9.3899	4.63383	-2.30521	0
0.4460	3.02779	-10.3103	6.4654	-3.83025	0
0.4467	3.02779	-11.2214	5.24339	-2.00057	0
0.4473	3.02779	-11.2214	2.49892	-0.473673	0
0.4480	3.02779	-10.6171	3.71804	-3.83025	0
0.4487	3.02779	-9.6967	6.15918	-6.57756	0
0.4493	3.02779	-8.7856	6.77163	-4.74602	0
0.4500	3.02779	-6.95411	4.94005	-2.91634	0
0.4507	3.02779	-4.50901	2.49892	-3.22098	0
0.4513	3.02779	-4.20221	1.58313	-1.38944	0
0.4520	3.02779	-7.55841	0.667341	-1.0848	0
0.4527	3.02779	-8.4788	-0.554673	-3.83025	0
0.4533	3.02779	-3.29111	-0.248447	-4.74602	0
0.4540	3.02779	-0.539222	0.361115	-3.83025	0
0.4547	3.02779	-3.90471	-0.248447	-3.22098	0
0.4553	3.02779	-5.42941	0.361115	-2.91634	0
0.4560	3.02779	-3.90471	3.10848	-2.60985	0
0.4567	3.02779	-6.34051	4.33049	-3.83025	0
0.4573	3.02779	-10.0035	2.49892	-3.83025	0
0.4580	3.02779	-7.55841	3.10848	-2.60985	0
0.4587	3.02779	-5.12261	7.99075	-2.91634	0
0.4593	3.02779	-6.95411	10.4319	-3.52562	0
0.4600	3.02779	-7.55841	10.1286	-2.60985	0
0.4607	3.02779	-5.42941	13.4855	-1.0848	0
0.4613	3.02779	-3.90471	16.23	-1.38944	0
0.4620	3.02779	-2.67752	13.1793	-3.22098	0
0.4627	3.02779	-2.37072	13.4855	-4.74602	0
0.4633	3.02779	-4.50901	17.452	-5.35715	0
0.4640	3.02779	-3.90471	15.6204	-3.52562	0
0.4647	3.02779	-0.539222	12.5697	-0.780168	0
0.4653	3.02779	0.678676	14.095	-0.169036	0
0.4660	3.02779	2.20337	15.9266	-1.69408	0
0.4667	3.02779	6.17316	17.452	-0.169036	0
0.4673	3.02779	5.25277	22.028	1.96714	0
0.4680	3.02779	1.89657	23.5563	-0.473673	0
0.4687	3.02779	2.51017	18.6711	-1.69408	0
0.4693	3.02779	2.81697	15.0108	0.135601	0
0.4700	3.02779	1.58978	15.9266	-0.169036	0
0.4707	3.02779	4.64847	18.6711	-2.91634	0
0.4713	3.02779	8.00466	20.8089	-4.44138	0
0.4720	3.02779	6.17316	22.3342	-4.13675	0
0.4727	3.02779	6.47996	22.028	-2.91634	0
0.4733	3.02779	7.69786	20.8089	-2.00057	0
0.4740	3.02779	4.34167	18.9773	-2.60985	0
0.4747	3.02779	2.51017	17.452	-0.780168	0
0.4753	3.02779	5.25277	17.1457	1.6625	0
0.4760	3.02779	5.25277	18.9773	0.442095	0
0.4767	3.02779	3.11447	20.8089	-1.0848	0
0.4773	3.02779	4.64847	19.8931	-0.780168	0
0.4780	3.02779	5.55957	18.0615	-0.169036	0
0.4787	3.02779	4.34167	18.9773	2.27177	0
0.4793	3.02779	4.34167	20.8089	4.10331	0
0.4800	3.02779	5.25277	18.6711	1.35601	0
0.4807	3.02779	6.17316	13.4855	-1.69408	0
0.4813	3.02779	7.08426	11.6539	-2.00057	0
0.4820	3.02779	4.64847	12.5697	-2.00057	0
0.4827	3.02779	2.51017	11.6539	-0.780168	0
0.4833	3.02779	3.42127	9.5161	-0.169036	0
0.4840	3.02779	2.81697	7.38119	-1.38944	0
0.4847	3.02779	1.58978	4.02427	-1.0848	0
0.4853	3.02779	2.20337	0.667341	1.6625	0
0.4860	3.02779	1.58978	1.58313	2.57827	0
0.4867	3.02779	0.0650785	2.49892	1.05137	0
0.4873	3.02779	0.985475	0.0577784	0.442095	0
0.4880	3.02779	3.11447	-2.68958	1.05137	0
0.4887	3.02779	4.94597	-1.16423	1.35601	0
0.4893	3.02779	5.55957	2.19269	-0.169036	0
0.4900	3.02779	2.81697	4.02427	-1.0848	0
0.4907	3.02779	0.678676	5.24339	0.746732	0
0.4913	3.02779	4.34167	7.68742	1.6625	0
0.4920	3.02779	7.08426	8.90654	-1.0848	0
0.4927	3.02779	7.08426	8.90654	-1.38944	0
0.4933	3.02779	7.69786	9.82233	1.6625	0
0.4940	3.02779	7.08426	11.6539	1.35601	0
0.4947	3.02779	2.81697	12.5697	-1.0848	0
0.4953	3.02779	1.89657	12.873	-0.780168	0
0.4960	3.02779	4.94597	14.7046	-0.169036	0
0.4967	3.02779	4.64847	17.1457	-1.0848	0
0.4973	3.02779	2.81697	15.3142	-0.169036	0
0.4980	3.02779	3.42127	13.1793	0.746732	0
0.4987	3.02779	2.20337	14.095	-0.473673	0
0.4993	3.02779	0.985475	14.7046	-1.0848	0
0.5000	3.02779	4.64847	12.873	0.442095	0
0.5007	3.02779	4.34167	12.5697	1.05137	0
0.5013	3.02779	-0.24172	12.2635	1.6625	0
0.5020	3.02779	2.20337	11.6539	1.6625	0
0.5027	3.02779	5.86636	14.095	0.746732	0
0.5033	3.02779	1.58978	17.1457	1.6625	0
0.5040	3.02779	-2.07322	14.095	4.40795	0
0.5047	3.02779	-0.846021	9.21277	3.18754	0
0.5053	3.02779	-2.07322	8.29698	-0.473673	0
0.5060	3.02779	-2.37072	7.07497	-1.69408	0
0.5067	3.02779	-1.45962	1.88647	-0.169036	0
0.5073	3.02779	-3.59791	-1.16423	0.746732	0
0.5080	3.02779	-3.90471	1.2769	0.746732	0
0.5087	3.02779	-2.37072	5.24339	-0.473673	0
0.5093	3.02779	-5.12261	5.24339	-2.00057	0
0.5100	3.02779	-8.4788	3.4147	-1.0848	0
0.5107	3.02779	-9.0924	4.63383	-0.169036	0
0.5113	3.02779	-10.9146	7.38119	-1.69408	0
0.5120	3.02779	-12.1418	9.82233	-2.60985	0
0.5127	3.02779	-9.6967	11.3477	-1.69408	0
0.5133	3.02779	-6.64731	9.82233	-1.0848	0
0.5140	3.02779	-3.90471	9.5161	1.05137	0
0.5147	3.02779	-3.59791	14.4013	7.15525	0
0.5153	3.02779	-6.34051	18.9773	8.07102	0
0.5160	3.02779	-7.55841	17.1457	1.6625	0
0.5167	3.02779	-6.95411	13.7888	-1.0848	0
0.5173	3.02779	-6.64731	13.4855	1.05137	0
0.5180	3.02779	-5.42941	11.6539	1.96714	0
0.5187	3.02779	-2.67752	8.29698	2.88291	0
0.5193	3.02779	-1.45962	6.15918	2.57827	0
0.5200	3.02779	-2.37072	3.4147	-1.0848	0
0.5207	3.02779	-2.98432	2.49892	-0.780168	0
0.5213	3.02779	-2.07322	1.88647	2.27177	0
0.5220	3.02779	-2.07322	0.667341	1.05137	0
0.5227	3.02779	-3.90471	0.667341	0.442095	0
0.5233	3.02779	-6.95411	2.80225	1.05137	0
0.5240	3.02779	-9.6967	5.24339	-1.38944	0
0.5247	3.02779	-10.6171	6.15918	-0.780168	0
0.5253	3.02779	-10.9146	5.24339	4.10331	0
0.5260	3.02779	-10.9146	4.94005	1.6625	0
0.5267	3.02779	-10.6171	8.60032	-2.30521	0
0.5273	3.02779	-10.3103	11.6539	1.35601	0
0.5280	3.02779	-10.3103	11.0443	2.88291	0
0.5287	3.02779	-10.3103	8.60032	-2.91634	0
0.5293	3.02779	-10.3103	7.07497	-5.05252	0
0.5300	3.02779	-10.3103	7.07497	-2.91634	0
0.5307	3.02779	-10.6171	6.4654	-2.30521	0
0.5313	3.02779	-13.6665	4.94005	-1.38944	0
0.5320	3.02779	-15.1912	5.24339	0.442095	0
0.5327	3.02779	-12.4486	7.07497	-0.473673	0
0.5333	3.02779	-10.6171	3.10848	-3.22098	0
0.5340	3.02779	-11.2214	-1.7738	-4.13675	0
0.5347	3.02779	-11.5282	1.88647	-3.22098	0
0.5353	3.02779	-13.3597	5.24339	-2.30521	0
0.5360	3.02779	-15.8048	1.58313	-1.69408	0
0.5367	3.02779	-14.8844	0.361115	-0.169036	0
0.5373	3.02779	-12.4486	1.58313	-0.169036	0
0.5380	3.02779	-12.1418	2.49892	-1.38944	0
0.5387	3.02779	-10.6171	5.85584	-2.00057	0
0.5393	3.02779	-10.0035	6.4654	-1.0848	0
0.5400	3.02779	-11.2214	0.973566	-1.0848	0
0.5407	3.02779	-10.3103	-2.99581	-4.13675	0
0.5413	3.02779	-7.8652	-2.08002	-4.74602	0
0.5420	3.02779	-7.8652	-1.47046	-1.38944	0
0.5427	3.02779	-7.55841	-2.99581	-0.780168	0
0.5433	3.02779	-5.42941	-5.74028	-3.22098	0
0.5440	3.02779	-4.20221	-8.48765	-2.30521	0
0.5447	3.02779	-3.59791	-8.48765	0.442095	0
0.5453	3.02779	-2.37072	-5.43695	-0.169036	0
0.5460	3.02779	-2.67752	-3.9116	-2.30521	0
0.5467	3.02779	-4.20221	-2.99581	-2.30521	0
0.5473	3.02779	-5.42941	-2.99581	-1.0848	0
0.5480	3.02779	-4.81581	-3.9116	-0.473673	0
0.5487	3.02779	-3.29111	-5.13072	-1.0848	0
0.5493	3.02779	-2.98432	-5.74028	-0.780168	0
0.5500	3.02779	-0.539222	-4.82739	1.6625	0
0.5507	3.02779	3.42127	-4.52116	2.27177	0
0.5513	3.02779	3.42127	-4.52116	0.746732	0
0.5520	3.02779	-0.846021	-5.13072	-0.169036	0
0.5527	3.02779	-2.67752	-7.26852	-1.38944	0
0.5533	3.02779	-0.539222	-9.40344	-2.60985	0
0.5540	3.02779	2.51017	-10.6254	-3.22098	0
0.5547	3.02779	4.03487	-9.40344	-4.74602	0
0.5553	3.02779	3.72807	-7.26852	-5.66179	0
0.5560	3.02779	3.42127	-7.87809	-3.52562	0
0.5567	3.02779	1.58978	-8.79387	-2.00057	0
0.5573	3.02779	-0.846021	-6.65607	-2.30521	0
0.5580	3.02779	-2.07322	-5.74028	-2.00057	0
0.5587	3.02779	-0.24172	-5.13072	-0.473673	0
0.5593	3.02779	3.11447	-0.248447	1.05137	0
0.5600	3.02779	4.64847	4.94005	2.27177	0
0.5607	3.02779	1.89657	4.63383	0.746732	0
0.5613	3.02779	0.371877	4.02427	-1.0848	0
0.5620	3.02779	2.81697	6.15918	-1.38944	0
0.5627	3.02779	3.11447	8.60032	0.746732	0
0.5633	3.02779	0.678676	10.7381	2.88291	0
0.5640	3.02779	0.678676	11.3477	2.57827	0
0.5647	3.02779	0.678676	10.1286	-0.169036	0
0.5653	3.02779	-0.846021	9.82233	-1.0848	0
0.5660	3.02779	-0.539222	10.7381	-0.169036	0
0.5667	3.02779	-0.24172	10.7381	-0.169036	0
0.5673	3.02779	0.0650785	10.7381	-1.69408	0
0.5680	3.02779	2.20337	11.3477	-2.30521	0
0.5687	3.02779	0.985475	10.1286	-1.69408	0
0.5693	3.02779	-2.98432	7.99075	0.746732	0
0.5700	3.02779	-1.45962	6.4654	2.57827	0
0.5707	3.02779	1.29227	6.15918	2.27177	0
0.5713	3.02779	0.0650785	6.15918	0.746732	0
0.5720	3.02779	-0.539222	5.85584	1.6625	0
0.5727	3.02779	-1.15282	3.4147	2.88291	0
0.5733	3.02779	-3.29111	-0.248447	1.96714	0
0.5740	3.02779	-4.50901	-0.248447	0.746732	0
0.5747	3.02779	-3.29111	3.10848	1.6625	0
0.5753	3.02779	-2.37072	2.80225	2.57827	0
0.5760	3.02779	-2.98432	-0.554673	1.05137	0
0.5767	3.02779	-3.90471	-1.7738	-0.780168	0
0.5773	3.02779	-2.98432	-3.29915	0.135601	0
0.5780	3.02779	-2.07322	-7.26852	2.88291	0
0.5787	3.02779	-2.98432	-8.79387	3.49218	0
0.5793	3.02779	-2.37072	-6.9623	1.6625	0
0.5800	3.02779	-1.45962	-6.35274	0.746732	0
0.5807	3.02779	-3.90471	-7.26852	1.35601	0
0.5813	3.02779	-4.81581	-7.57186	0.746732	0
0.5820	3.02779	-2.07322	-7.26852	-0.473673	0
0.5827	3.02779	-0.846021	-10.6254	0.746732	0
0.5833	3.02779	-1.15282	-16.7269	1.96714	0
0.5840	3.02779	0.0650785	-18.5584	1.96714	0
0.5847	3.02779	1.58978	-17.6426	2.57827	0
0.5853	3.02779	3.42127	-20.0838	2.27177	0
0.5860	3.02779	3.42127	-19.7804	-0.473673	0
0.5867	3.02779	2.81697	-12.7604	1.05137	0
0.5873	3.02779	4.34167	-8.48765	4.71444	0
0.5880	3.02779	6.47996	-11.235	2.88291	0
0.5887	3.02779	4.64847	-15.2015	-1.0848	0
0.5893	3.02779	1.58978	-16.1173	-1.0848	0
0.5900	3.02779	0.371877	-14.8982	-0.169036	0
0.5907	3.02779	1.29227	-13.9824	-0.780168	0
0.5913	3.02779	3.42127	-14.8982	-2.00057	0
0.5920	3.02779	4.34167	-14.8982	-1.0848	0
0.5927	3.02779	3.11447	-13.0666	1.96714	0
0.5933	3.02779	1.89657	-10.9288	2.88291	0
0.5940	3.02779	2.51017	-7.57186	0.442095	0
0.5947	3.02779	2.51017	-3.9116	-0.169036	0
0.5953	3.02779	1.58978	-3.9116	1.35601	0
0.5960	3.02779	0.985475	-4.82739	0.746732	0
0.5967	3.02779	0.678676	-2.99581	0.746732	0
0.5973	3.02779	0.0650785	-1.47046	2.27177	0
0.5980	3.02779	0.678676	-2.38336	1.35601	0
0.5987	3.02779	1.58978	-0.858009	0.442095	0
0.5993	3.02779	-0.539222	2.80225	0.746732	0
0.6000	3.02779	-3.29111	2.80225	-1.0848	0
0.6007	3.02779	-4.20221	-0.554673	-3.22098	0
0.6013	3.02779	-5.12261	-2.68958	-2.91634	0
0.6020	3.02779	-5.72691	-2.08002	-2.91634	0
0.6027	3.02779	-3.90471	-1.16423	-2.30521	0
0.6033	3.02779	-4.20221	-2.08002	0.135601	0
0.6040	3.02779	-5.12261	-4.82739	0.746732	0
0.6047	3.02779	-2.07322	-6.65607	-1.0848	0
0.6053	3.02779	3.11447	-6.35274	-1.0848	0
0.6060	3.02779	4.03487	-6.04651	0.442095	0
0.6067	3.02779	3.11447	-6.04651	-1.0848	0
0.6073	3.02779	4.94597	-6.65607	-3.52562	0
0.6080	3.02779	6.17316	-7.26852	-2.60985	0
0.6087	3.02779	4.34167	-6.04651	-0.780168	0
0.6093	3.02779	3.11447	-5.74028	-2.00057	0
0.6100	3.02779	4.34167	-8.18431	-2.91634	0
0.6107	3.02779	4.34167	-7.26852	-0.169036	0
0.6113	3.02779	1.89657	-0.858009	1.6625	0
0.6120	3.02779	1.29227	0.667341	-1.0848	0
0.6127	3.02779	-0.24172	-3.9116	-2.91634	0
0.6133	3.02779	-2.67752	-4.52116	-2.00057	0
0.6140	3.02779	-1.76642	-0.858009	-2.00057	0
0.6147	3.02779	-0.539222	-1.47046	-1.38944	0
0.6153	3.02779	-2.98432	-3.9116	0.135601	0
0.6160	3.02779	-3.90471	-2.38336	-1.0848	0
0.6167	3.02779	-2.67752	-1.47046	-3.52562	0
0.6173	3.02779	-3.59791	-2.99581	-2.60985	0
0.6180	3.02779	-3.90471	-1.16423	-0.780168	0
0.6187	3.02779	-2.37072	0.973566	-1.0848	0
0.6193	3.02779	-2.67752	-1.16423	-0.473673	0
0.6200	3.02779	-4.20221	-3.29915	0.746732	0
0.6207	3.02779	-4.20221	-2.08002	-0.169036	0
0.6213	3.02779	-3.90471	-1.47046	-2.30521	0
0.6220	3.02779	-2.98432	-2.08002	-2.00057	0
0.6227	3.02779	-2.67752	-0.248447	1.05137	0
0.6233	3.02779	-3.29111	1.2769	3.79867	0
0.6240	3.02779	-5.12261	-1.47046	2.57827	0
0.6247	3.02779	-7.55841	-3.9116	1.05137	0
0.6253	3.02779	-10.3103	-3.60537	2.88291	0
0.6260	3.02779	-10.6171	-4.82739	1.05137	0
0.6267	3.02779	-9.6967	-8.48765	-3.83025	0
0.6273	3.02779	-9.3899	-9.09721	-2.91634	0
0.6280	3.02779	-10.9146	-5.74028	1.35601	0
0.6287	3.02779	-12.4486	-4.21493	1.05137	0
0.6293	3.02779	-11.2214	-5.13072	0.746732	0
0.6300	3.02779	-7.55841	-5.13072	2.57827	0
0.6307	3.02779	-6.64731	-6.35274	2.57827	0
0.6313	3.02779	-8.4788	-5.13072	1.6625	0
0.6320	3.02779	-8.172	0.667341	1.6625	0
0.6327	3.02779	-5.12261	1.2769	0.746732	0
0.6333	3.02779	-0.846021	-6.65607	-0.169036	0
0.6340	3.02779	2.51017	-9.70966	-0.169036	0
0.6347	3.02779	3.72807	-4.82739	1.05137	0
0.6353	3.02779	3.11447	-2.08002	2.27177	0
0.6360	3.02779	1.89657	-5.74028	1.35601	0
0.6367	3.02779	0.0650785	-10.3192	-1.38944	0
0.6373	3.02779	-0.24172	-12.1508	-0.473673	0
0.6380	3.02779	0.678676	-10.3192	2.27177	0
0.6387	3.02779	0.0650785	-7.26852	1.6625	0
0.6393	3.02779	-1.45962	-8.79387	0.442095	0
0.6400	3.02779	-1.45962	-12.1508	1.05137	0
0.6407	3.02779	0.0650785	-11.8446	-0.169036	0
0.6413	3.02779	1.29227	-9.70966	-1.0848	0
0.6420	3.02779	0.985475	-12.1508	0.442095	0
0.6427	3.02779	0.678676	-14.2857	0.746732	0
0.6433	3.02779	-1.15282	-11.5412	-1.38944	0
0.6440	3.02779	-5.12261	-8.48765	-0.473673	0
0.6447	3.02779	-6.95411	-9.70966	1.6625	0
0.6453	3.02779	-4.50901	-11.5412	0.135601	0
0.6460	3.02779	-1.76642	-9.70966	-1.38944	0
0.6467	3.02779	-1.76642	-8.18431	0.746732	0
0.6473	3.02779	-1.15282	-8.18431	4.10331	0
0.6480	3.02779	-0.539222	-8.48765	3.49218	0
0.6487	3.02779	-3.29111	-10.3192	1.35601	0
0.6493	3.02779	-6.03371	-12.4541	0.442095	0
0.6500	3.02779	-3.59791	-12.4541	1.35601	0
0.6507	3.02779	-1.76642	-10.9288	1.05137	0
0.6513	3.02779	-6.64731	-10.3192	-0.473673	0
0.6520	3.02779	-8.7856	-9.70966	-1.0848	0
0.6527	3.02779	-3.90471	-7.57186	-1.0848	0
0.6533	3.02779	-3.29111	-6.65607	-1.0848	0
0.6540	3.02779	-6.64731	-7.87809	-0.780168	0
0.6547	3.02779	-6.03371	-9.09721	-1.38944	0
0.6553	3.02779	-5.72691	-10.9288	-1.0848	0
0.6560	3.02779	-5.72691	-12.7604	1.6625	0
0.6567	3.02779	-2.07322	-11.5412	2.57827	0
0.6573	3.02779	-1.76642	-11.235	-0.169036	0
0.6580	3.02779	-5.12261	-12.1508	-2.60985	0
0.6587	3.02779	-2.98432	-9.09721	-2.91634	0
0.6593	3.02779	-0.846021	-6.65607	-2.00057	0
0.6600	3.02779	-2.67752	-8.79387	-1.0848	0
0.6607	3.02779	-1.15282	-8.48765	-2.91634	0
0.6613	3.02779	0.678676	-4.82739	-3.52562	0
0.6620	3.02779	-2.98432	-4.82739	-2.60985	0
0.6627	3.02779	-2.98432	-6.35274	-2.91634	0
0.6633	3.02779	0.371877	-6.65607	-1.69408	0
0.6640	3.02779	-2.07322	-6.65607	0.442095	0
0.6647	3.02779	-3.90471	-4.82739	-0.473673	0
0.6653	3.02779	-3.29111	-3.9116	-1.0848	0
0.6660	3.02779	-5.72691	-7.26852	-0.780168	0
0.6667	3.02779	-5.72691	-8.48765	-2.91634	0
0.6673	3.02779	-2.98432	-6.9623	-3.83025	0
0.6680	3.02779	-3.90471	-8.18431	-2.00057	0
0.6687	3.02779	-4.50901	-10.013	-1.38944	0
0.6693	3.02779	-2.67752	-8.48765	-1.0848	0
0.6700	3.02779	-1.76642	-7.57186	-0.780168	0
0.6707	3.02779	0.985475	-6.65607	-2.30521	0
0.6713	3.02779	3.42127	-2.08002	-2.60985	0
0.6720	3.02779	-0.24172	-0.248447	-0.473673	0
0.6727	3.02779	-1.45962	-2.99581	-1.0848	0
0.6733	3.02779	2.81697	-2.08002	-2.91634	0
0.6740	3.02779	4.34167	2.49892	-2.30521	0
0.6747	3.02779	3.72807	2.49892	-2.00057	0
0.6753	3.02779	5.25277	1.88647	-2.91634	0
0.6760	3.02779	5.25277	5.24339	-2.60985	0
0.6767	3.02779	6.17316	7.38119	-2.91634	0
0.6773	3.02779	9.83615	7.07497	-2.60985	0
0.6780	3.02779	11.9652	7.99075	-1.38944	0
0.6787	3.02779	12.272	9.21277	-1.69408	0
0.6793	3.02779	12.5787	10.4319	-1.0848	0
0.6800	3.02779	11.0541	12.5697	0.442095	0
0.6807	3.02779	8.00466	14.095	-0.169036	0
0.6813	3.02779	5.25277	13.4855	-2.00057	0
0.6820	3.02779	4.64847	12.5697	-1.0848	0
0.6827	3.02779	7.08426	12.5697	1.6625	0
0.6833	3.02779	7.08426	14.4013	0.746732	0
0.6840	3.02779	1.58978	16.23	-2.00057	0
0.6847	3.02779	1.58978	15.9266	-2.30521	0
0.6853	3.02779	6.17316	14.7046	-0.473673	0
0.6860	3.02779	4.64847	14.095	-0.473673	0
0.6867	3.02779	0.678676	13.1793	-2.00057	0
0.6873	3.02779	1.58978	14.4013	-2.91634	0
0.6880	3.02779	1.29227	16.5362	-2.91634	0
0.6887	3.02779	1.89657	14.095	-1.38944	0
0.6893	3.02779	4.94597	8.60032	-0.169036	0
0.6900	3.02779	3.11447	7.99075	-1.0848	0
0.6907	3.02779	-0.24172	8.90654	-2.91634	0
0.6913	3.02779	1.58978	6.77163	-2.00057	0
0.6920	3.02779	2.51017	4.63383	-1.0848	0
0.6927	3.02779	0.678676	4.33049	-1.0848	0
0.6933	3.02779	4.34167	0.667341	0.135601	0
0.6940	3.02779	6.47996	-4.21493	1.6625	0
0.6947	3.02779	2.51017	-5.43695	-1.0848	0
0.6953	3.02779	0.678676	-5.74028	-2.60985	0
0.6960	3.02779	0.985475	-8.18431	-0.169036	0
0.6967	3.02779	-1.15282	-9.70966	-1.0848	0
0.6973	3.02779	-0.24172	-11.5412	-2.91634	0
0.6980	3.02779	1.58978	-14.8982	-2.91634	0
0.6987	3.02779	-0.24172	-14.8982	-4.74602	0
0.6993	3.02779	-2.07322	-11.8446	-5.66179	0
0.7000	3.02779	-0.846021	-10.9288	-2.00057	0
0.7007	3.02779	1.58978	-13.0666	-0.473673	0
0.7013	3.02779	4.34167	-13.9824	-2.91634	0
0.7020	3.02779	3.42127	-12.1508	-2.91634	0
0.7027	3.02779	2.51017	-9.09721	-1.69408	0
0.7033	3.02779	7.08426	-7.26852	-3.52562	0
0.7040	3.02779	7.69786	-7.57186	-2.60985	0
0.7047	3.02779	1.29227	-7.57186	-0.169036	0
0.7053	3.02779	2.51017	-6.65607	-2.00057	0
0.7060	3.02779	9.83615	-5.74028	-1.69408	0
0.7067	3.02779	8.91576	-0.858009	1.6625	0
0.7073	3.02779	5.25277	7.38119	1.05137	0
0.7080	3.02779	6.17316	7.99075	-1.0848	0
0.7087	3.02779	4.34167	2.19269	-1.69408	0
0.7093	3.02779	1.58978	1.58313	-2.00057	0
0.7100	3.02779	3.42127	4.33049	-2.91634	0
0.7107	3.02779	1.58978	3.4147	-2.60985	0
0.7113	3.02779	-2.67752	2.49892	-2.30521	0
0.7120	3.02779	-1.15282	4.02427	-1.0848	0
0.7127	3.02779	1.89657	3.10848	-0.169036	0
0.7133	3.02779	0.678676	1.88647	-0.780168	0
0.7140	3.02779	0.678676	4.02427	-0.169036	0
0.7147	3.02779	2.51017	5.54962	0.746732	0
0.7153	3.02779	2.20337	4.33049	0.746732	0
0.7160	3.02779	3.11447	4.33049	1.6625	0
0.7167	3.02779	4.34167	4.94005	2.27177	0
0.7173	3.02779	1.58978	4.33049	0.746732	0
0.7180	3.02779	-1.45962	4.02427	2.27177	0
0.7187	3.02779	-1.45962	6.4654	4.40795	0
0.7193	3.02779	-1.15282	7.99075	3.18754	0
0.7200	3.02779	-2.07322	5.24339	2.57827	0
0.7207	3.02779	-1.45962	0.0577784	3.49218	0
0.7213	3.02779	-0.539222	-3.60537	4.10331	0
0.7220	3.02779	-0.846021	-3.60537	5.32372	0
0.7227	3.02779	-0.539222	-1.16423	5.32372	0
0.7233	3.02779	0.678676	-1.47046	3.49218	0
0.7240	3.02779	0.985475	-3.9116	3.79867	0
0.7247	3.02779	0.371877	-2.99581	3.49218	0
0.7253	3.02779	0.0650785	-0.554673	0.746732	0
0.7260	3.02779	0.678676	0.667341	1.35601	0
0.7267	3.02779	0.985475	2.19269	3.49218	0
0.7273	3.02779	2.20337	1.88647	2.57827	0
0.7280	3.02779	4.03487	1.58313	1.6625	0
0.7287	3.02779	0.678676	4.63383	3.49218	0
0.7293	3.02779	-4.50901	4.63383	3.49218	0
0.7300	3.02779	-2.07322	2.19269	1.96714	0
0.7307	3.02779	2.51017	6.4654	2.88291	0
0.7313	3.02779	-0.24172	11.9572	4.10331	0
0.7320	3.02779	-2.07322	10.1286	3.18754	0
0.7327	3.02779	1.58978	7.07497	3.18754	0
0.7333	3.02779	1.89657	7.07497	3.18754	0
0.7340	3.02779	0.678676	7.99075	0.746732	0
0.7347	3.02779	1.58978	10.7381	-1.38944	0
0.7353	3.02779	-0.539222	11.6539	-0.169036	0
0.7360	3.02779	-3.90471	10.1286	2.57827	0
0.7367	3.02779	-3.29111	10.4319	2.57827	0
0.7373	3.02779	-2.98432	9.82233	0.135601	0
0.7380	3.02779	-5.42941	7.99075	-1.38944	0
0.7387	3.02779	-5.72691	7.99075	0.746732	0
0.7393	3.02779	-4.50901	7.68742	1.96714	0
0.7400	3.02779	-3.90471	5.54962	0.442095	0
0.7407	3.02779	-4.20221	7.07497	-0.780168	0
0.7413	3.02779	-4.20221	7.99075	-1.0848	0
0.7420	3.02779	-2.98432	7.07497	-1.0848	0
0.7427	3.02779	-1.15282	9.82233	1.96714	0
0.7433	3.02779	-1.15282	12.873	2.57827	0
0.7440	3.02779	-3.90471	7.99075	-0.780168	0
0.7447	3.02779	-5.42941	0.973566	-2.00057	0
0.7453	3.02779	-5.12261	-1.16423	-2.00057	0
0.7460	3.02779	-4.50901	-0.858009	-4.44138	0
0.7467	3.02779	-4.81581	-2.08002	-4.44138	0
0.7473	3.02779	-5.72691	-3.29915	-2.00057	0
0.7480	3.02779	-4.50901	-2.08002	-2.91634	0
0.7487	3.02779	-1.45962	-2.08002	-5.66179	0
0.7493	3.02779	-2.07322	-3.9116	-4.74602	0
0.7500	3.02779	-4.50901	-1.7738	-3.52562	0
0.7507	3.02779	-3.90471	1.58313	-3.83025	0
0.7513	3.02779	-3.59791	-2.08002	-4.44138	0
0.7520	3.02779	-3.90471	-3.9116	-2.91634	0
0.7527	3.02779	-2.98432	-0.248447	-1.0848	0
0.7533	3.02779	-3.59791	-1.47046	-2.30521	0
0.7540	3.02779	-5.72691	-4.82739	-4.13675	0
0.7547	3.02779	-4.50901	-0.248447	-2.91634	0
0.7553	3.02779	-2.67752	4.33049	-2.30521	0
0.7560	3.02779	-4.20221	1.58313	-3.52562	0
0.7567	3.02779	-6.03371	-0.858009	-2.91634	0
0.7573	3.02779	-4.81581	-0.248447	-3.52562	0
0.7580	3.02779	-2.98432	0.973566	-5.05252	0
0.7587	3.02779	-3.59791	3.71804	-3.52562	0
0.7593	3.02779	-4.50901	3.71804	-2.91634	0
0.7600	3.02779	-2.37072	1.58313	-6.88219	0
0.7607	3.02779	0.678676	4.33049	-6.57756	0
0.7613	3.02779	0.0650785	7.07497	-2.30521	0
0.7620	3.02779	-0.24172	5.24339	-2.00057	0
0.7627	3.02779	1.58978	4.02427	-2.60985	0
0.7633	3.02779	0.985475	3.71804	-2.30521	0
0.7640	3.02779	-2.07322	1.88647	-4.74602	0
0.7647	3.02779	-0.846021	1.88647	-5.66179	0
0.7653	3.02779	2.51017	2.49892	-2.91634	0
0.7660	3.02779	2.81697	0.973566	-0.473673	0
0.7667	3.02779	5.55957	4.33049	-0.169036	0
0.7673	3.02779	9.52936	10.4319	-0.473673	0
0.7680	3.02779	7.39106	9.82233	-2.00057	0
0.7687	3.02779	4.03487	5.24339	-3.83025	0
0.7693	3.02779	4.34167	3.71804	-3.22098	0
0.7700	3.02779	3.42127	4.33049	-2.00057	0
0.7707	3.02779	1.29227	4.94005	-1.69408	0
0.7713	3.02779	1.29227	4.33049	-3.52562	0
0.7720	3.02779	0.678676	2.49892	-4.13675	0
0.7727	3.02779	-0.539222	2.49892	-2.00057	0
0.7733	3.02779	0.678676	2.49892	-1.0848	0
0.7740	3.02779	0.678676	1.2769	-2.60985	0
0.7747	3.02779	-0.846021	-0.248447	-2.91634	0
0.7753	3.02779	0.678676	-0.858009	-2.91634	0
0.7760	3.02779	2.51017	-1.16423	-2.60985	0
0.7767	3.02779	0.0650785	-2.38336	-0.169036	0
0.7773	3.02779	-2.07322	-4.21493	0.442095	0
0.7780	3.02779	-1.15282	-4.21493	-2.00057	0
0.7787	3.02779	0.985475	-1.7738	-0.780168	0
0.7793	3.02779	1.29227	-2.99581	1.96714	0
0.7800	3.02779	-1.45962	-8.48765	-0.473673	0
0.7807	3.02779	-2.37072	-10.013	-2.30521	0
0.7813	3.02779	-0.24172	-8.48765	-1.0848	0
0.7820	3.02779	-1.15282	-11.235	-2.30521	0
0.7827	3.02779	-3.90471	-13.9824	-3.83025	0
0.7833	3.02779	-3.29111	-13.6761	-2.00057	0
0.7840	3.02779	-4.81581	-14.2857	-0.169036	0
0.7847	3.02779	-8.172	-13.9824	0.442095	0
0.7853	3.02779	-6.64731	-10.6254	-0.473673	0
0.7860	3.02779	-2.98432	-9.09721	-2.91634	0
0.7867	3.02779	-2.98432	-11.235	-2.00057	0
0.7873	3.02779	-2.37072	-13.0666	1.05137	0
0.7880	3.02779	-1.15282	-11.8446	-0.169036	0
0.7887	3.02779	-1.15282	-7.87809	-2.00057	0
0.7893	3.02779	-1.45962	-5.43695	-0.169036	0
0.7900	3.02779	-0.539222	-4.21493	1.6625	0
0.7907	3.02779	0.678676	0.0577784	2.57827	0
0.7913	3.02779	3.11447	4.94005	4.40795	0
0.7920	3.02779	2.81697	4.33049	1.35601	0
0.7927	3.02779	-1.15282	3.4147	-2.91634	0
0.7933	3.02779	-4.20221	7.38119	0.746732	0
0.7940	3.02779	-3.90471	7.99075	4.40795	0
0.7947	3.02779	-2.37072	5.54962	0.442095	0
0.7953	3.02779	-3.29111	6.4654	-1.0848	0
0.7960	3.02779	-4.81581	6.15918	2.27177	0
0.7967	3.02779	-4.20221	3.4147	1.35601	0
0.7973	3.02779	-5.42941	3.10848	-1.0848	0
0.7980	3.02779	-7.55841	3.4147	1.05137	0
0.7987	3.02779	-6.34051	2.49892	1.05137	0
0.7993	3.02779	-4.81581	1.2769	-1.0848	0
0.8000	3.02779	-6.64731	0.0577784	-0.169036	0
0.8007	3.02779	-6.03371	-0.858009	0.746732	0
0.8013	3.02779	-3.59791	-0.858009	-0.473673	0
0.8020	3.02779	-4.50901	-2.68958	1.35601	0
0.8027	3.02779	-3.90471	-3.9116	3.18754	0
0.8033	3.02779	-1.15282	0.361115	2.57827	0
0.8040	3.02779	-2.98432	4.02427	2.57827	0
0.8047	3.02779	-5.72691	2.80225	1.96714	0
0.8053	3.02779	-2.07322	3.10848	-0.169036	0
0.8060	3.02779	2.51017	6.15918	-1.0848	0
0.8067	3.02779	3.42127	6.4654	-1.0848	0
0.8073	3.02779	1.58978	5.24339	-2.60985	0
0.8080	3.02779	-0.24172	7.38119	-2.60985	0
0.8087	3.02779	0.0650785	10.1286	0.135601	0
0.8093	3.02779	0.371877	9.5161	0.746732	0
0.8100	3.02779	-1.45962	8.60032	-0.780168	0
0.8107	3.02779	-2.98432	10.1286	-0.473673	0
0.8113	3.02779	-3.90471	10.7381	0.442095	0
0.8120	3.02779	-4.81581	8.90654	-0.169036	0
0.8127	3.02779	-4.50901	6.4654	-0.169036	0
0.8133	3.02779	-5.12261	6.15918	0.135601	0
0.8140	3.02779	-6.64731	6.77163	-0.473673	0
0.8147	3.02779	-3.90471	5.24339	0.746732	0
0.8153	3.02779	1.29227	2.80225	2.88291	0
0.8160	3.02779	2.20337	0.667341	2.57827	0
0.8167	3.02779	1.58978	-4.52116	1.35601	0
0.8173	3.02779	1.29227	-10.013	1.6625	0
0.8180	3.02779	-0.846021	-9.40344	1.6625	0
0.8187	3.02779	-1.76642	-7.57186	0.746732	0
0.8193	3.02779	0.678676	-11.235	-0.169036	0
0.8200	3.02779	3.42127	-14.8982	-0.169036	0
0.8207	3.02779	4.34167	-13.3699	0.135601	0
0.8213	3.02779	3.11447	-11.5412	-1.0848	0
0.8220	3.02779	1.58978	-11.235	-1.0848	0
0.8227	3.02779	2.20337	-9.40344	0.746732	0
0.8233	3.02779	2.51017	-8.48765	0.746732	0
0.8240	3.02779	2.81697	-9.09721	-0.169036	0
0.8247	3.02779	3.42127	-7.57186	2.27177	0
0.8253	3.02779	3.11447	-5.43695	4.40795	0
0.8260	3.02779	3.42127	-4.82739	2.57827	0
0.8267	3.02779	6.47996	-2.68958	1.6625	0
0.8273	3.02779	5.25277	0.667341	2.57827	0
0.8280	3.02779	0.0650785	-2.08002	2.57827	0
0.8287	3.02779	0.371877	-8.18431	-0.780168	0
0.8293	3.02779	3.42127	-8.48765	-2.30521	0
0.8300	3.02779	2.51017	-4.82739	-0.169036	0
0.8307	3.02779	0.985475	-3.9116	2.57827	0
0.8313	3.02779	1.58978	-3.60537	3.18754	0
0.8320	3.02779	0.678676	-0.554673	2.57827	0
0.8327	3.02779	-0.539222	0.0577784	1.6625	0
0.8333	3.02779	-1.15282	-0.858009	1.6625	0
0.8340	3.02779	-1.45962	-0.248447	1.6625	0
0.8347	3.02779	0.678676	-1.47046	1.35601	0
0.8353	3.02779	2.51017	-2.08002	1.6625	0
0.8360	3.02779	0.678676	0.667341	2.57827	0
0.8367	3.02779	-1.15282	-0.858009	1.6625	0
0.8373	3.02779	-0.846021	-5.13072	1.05137	0
0.8380	3.02779	-0.846021	-4.21493	2.57827	0
0.8387	3.02779	0.985475	-1.16423	2.57827	0
0.8393	3.02779	3.72807	-1.16423	1.6625	0
0.8400	3.02779	3.11447	-2.08002	3.49218	0
0.8407	3.02779	1.58978	-2.99581	2.88291	0
0.8413	3.02779	1.58978	-5.74028	-0.473673	0
0.8420	3.02779	0.0650785	-7.26852	0.746732	0
0.8427	3.02779	-1.45962	-5.74028	3.49218	0
0.8433	3.02779	-0.24172	-2.08002	1.96714	0
0.8440	3.02779	-0.24172	-0.248447	0.442095	0
0.8447	3.02779	-2.07322	-1.16423	3.18754	0
0.8453	3.02779	-1.45962	-1.16423	5.01908	0
0.8460	3.02779	-0.24172	0.0577784	3.79867	0
0.8467	3.02779	-2.07322	-2.99581	1.96714	0
0.8473	3.02779	-1.15282	-5.13072	0.746732	0
0.8480	3.02779	3.42127	1.58313	2.57827	0
0.8487	3.02779	4.94597	5.24339	6.23948	0
0.8493	3.02779	1.29227	-1.47046	4.40795	0
0.8500	3.02779	-1.15282	-4.82739	1.6625	0
0.8507	3.02779	-0.846021	-0.248447	3.79867	0
0.8513	3.02779	-0.24172	2.19269	5.93485	0
0.8520	3.02779	-1.15282	1.58313	3.49218	0
0.8527	3.02779	-2.07322	1.58313	2.57827	0
0.8533	3.02779	-2.07322	-1.16423	4.40795	0
0.8540	3.02779	-1.15282	-3.9116	5.32372	0
0.8547	3.02779	-1.15282	-3.9116	5.32372	0
0.8553	3.02779	-4.20221	-2.08002	4.71444	0
0.8560	3.02779	-5.42941	-1.16423	1.35601	0
0.8567	3.02779	-3.59791	-1.16423	-2.00057	0
0.8573	3.02779	-2.98432	-1.7738	-1.0848	0
0.8580	3.02779	-3.90471	-1.16423	0.442095	0
0.8587	3.02779	-2.07322	0.667341	0.135601	0
0.8593	3.02779	-1.15282	-0.554673	0.442095	0
0.8600	3.02779	-3.59791	-1.47046	1.35601	0
0.8607	3.02779	-4.81581	0.667341	0.135601	0
0.8613	3.02779	-2.98432	-0.554673	-1.0848	0
0.8620	3.02779	-1.15282	-3.29915	-0.169036	0
0.8627	3.02779	0.678676	0.361115	0.442095	0
0.8633	3.02779	2.51017	3.4147	-0.169036	0
0.8640	3.02779	1.89657	-1.16423	-1.0848	0
0.8647	3.02779	-0.24172	-6.35274	-2.60985	0
0.8653	3.02779	-2.67752	-6.65607	-2.91634	0
0.8660	3.02779	-3.29111	-7.57186	-1.0848	0
0.8667	3.02779	-3.90471	-7.87809	0.135601	0
0.8673	3.02779	-4.81581	-8.79387	0.135601	0
0.8680	3.02779	-4.81581	-11.8446	-0.473673	0
0.8687	3.02779	-2.37072	-12.4541	-0.473673	0
0.8693	3.02779	-2.07322	-10.013	-0.473673	0
0.8700	3.02779	-4.81581	-11.8446	-1.0848	0
0.8707	3.02779	-5.72691	-15.8111	-1.38944	0
0.8713	3.02779	-5.72691	-13.9824	-0.169036	0
0.8720	3.02779	-6.03371	-9.40344	0.746732	0
0.8727	3.02779	-3.59791	-9.40344	-0.169036	0
0.8733	3.02779	-1.15282	-11.235	-1.0848	0
0.8740	3.02779	-2.67752	-10.013	-2.00057	0
0.8747	3.02779	-4.50901	-3.60537	-1.0848	0
0.8753	3.02779	-1.76642	3.4147	-0.169036	0
0.8760	3.02779	0.371877	3.10848	-1.0848	0
0.8767	3.02779	-1.15282	-1.47046	-2.00057	0
0.8773	3.02779	-1.15282	-1.16423	-2.00057	0
0.8780	3.02779	2.51017	1.88647	-1.0848	0
0.8787	3.02779	4.34167	2.19269	-0.169036	0
0.8793	3.02779	3.42127	2.80225	0.746732	0
0.8800	3.02779	2.51017	5.85584	-1.0848	0
0.8807	3.02779	4.34167	8.90654	-3.22098	0
0.8813	3.02779	7.69786	11.3477	-2.91634	0
0.8820	3.02779	9.22256	12.5697	-1.0848	0
0.8827	3.02779	8.00466	13.4855	-1.0848	0
0.8833	3.02779	5.25277	15.6204	-1.0848	0
0.8840	3.02779	2.81697	15.6204	-0.473673	0
0.8847	3.02779	2.81697	12.5697	-3.83025	0
0.8853	3.02779	4.34167	10.7381	-7.18869	0
0.8860	3.02779	4.34167	11.9572	-2.30521	0
0.8867	3.02779	5.55957	13.4855	4.10331	0
0.8873	3.02779	9.22256	14.4013	1.6625	0
0.8880	3.02779	8.91576	12.5697	-2.91634	0
0.8887	3.02779	6.17316	8.29698	-2.00057	0
0.8893	3.02779	6.47996	6.77163	-1.38944	0
0.8900	3.02779	7.08426	7.38119	-3.52562	0
0.8907	3.02779	4.34167	5.24339	-2.91634	0
0.8913	3.02779	1.58978	1.58313	-2.00057	0
0.8920	3.02779	0.371877	1.58313	-3.52562	0
0.8927	3.02779	0.985475	2.19269	-2.91634	0
0.8933	3.02779	3.11447	-0.248447	-0.780168	0
0.8940	3.02779	4.34167	-1.7738	-2.00057	0
0.8947	3.02779	5.55957	-2.38336	-4.44138	0
0.8953	3.02779	6.47996	-5.43695	-3.83025	0
0.8960	3.02779	4.34167	-6.04651	-2.91634	0
0.8967	3.02779	-0.24172	-4.21493	-2.91634	0
0.8973	3.02779	-0.846021	-6.35274	-0.169036	0
0.8980	3.02779	1.58978	-8.48765	2.88291	0
0.8987	3.02779	0.0650785	-2.99581	3.18754	0
0.8993	3.02779	-2.98432	1.58313	1.6625	0
0.9000	3.02779	-2.98432	-1.47046	-1.0848	0
0.9007	3.02779	-3.59791	-6.35274	-3.83025	0
0.9013	3.02779	-7.2609	-6.65607	-3.22098	0
0.9020	3.02779	-9.3899	-4.82739	-1.38944	0
0.9027	3.02779	-8.172	-4.82739	-1.0848	0
0.9033	3.02779	-7.2609	-6.65607	0.135601	0
0.9040	3.02779	-7.8652	-5.43695	0.746732	0
0.9047	3.02779	-9.3899	-0.858009	-0.169036	0
0.9053	3.02779	-11.2214	-0.858009	0.746732	0
0.9060	3.02779	-11.2214	-3.9116	1.6625	0
0.9067	3.02779	-11.2214	-2.08002	-0.169036	0
0.9073	3.02779	-13.3597	0.667341	-1.38944	0
0.9080	3.02779	-14.2801	-2.08002	-0.169036	0
0.9087	3.02779	-13.9733	-2.08002	-1.0848	0
0.9093	3.02779	-14.8844	1.58313	-2.91634	0
0.9100	3.02779	-14.5776	0.667341	-1.69408	0
0.9107	3.02779	-12.7461	0.973566	-0.169036	0
0.9113	3.02779	-12.1418	7.07497	-1.38944	0
0.9120	3.02779	-12.1418	8.90654	-2.00057	0
0.9127	3.02779	-11.5282	4.63383	-1.0848	0
0.9133	3.02779	-11.835	4.63383	-1.0848	0
0.9140	3.02779	-13.0529	8.90654	-0.780168	0
0.9147	3.02779	-13.6665	11.3477	0.746732	0
0.9153	3.02779	-13.3597	11.9572	0.135601	0
0.9160	3.02779	-12.4486	10.4319	-1.0848	0
0.9167	3.02779	-12.1418	8.90654	0.442095	0
0.9173	3.02779	-10.9146	11.6539	1.96714	0
0.9180	3.02779	-8.172	15.3142	1.35601	0
0.9187	3.02779	-8.172	14.7046	1.05137	0
0.9193	3.02779	-11.2214	13.4855	1.35601	0
0.9200	3.02779	-11.5282	12.5697	-0.169036	0
0.9207	3.02779	-8.4788	9.5161	-1.38944	0
0.9213	3.02779	-6.03371	6.4654	-1.38944	0
0.9220	3.02779	-6.64731	5.54962	-1.38944	0
0.9227	3.02779	-7.8652	6.77163	1.35601	0
0.9233	3.02779	-9.3899	8.90654	3.79867	0
0.9240	3.02779	-10.6171	7.99075	0.135601	0
0.9247	3.02779	-10.3103	5.54962	-4.44138	0
0.9253	3.02779	-7.55841	3.10848	-3.83025	0
0.9260	3.02779	-7.55841	0.973566	-2.30521	0
0.9267	3.02779	-9.3899	-0.554673	-2.00057	0
0.9273	3.02779	-9.0924	-1.16423	-2.00057	0
0.9280	3.02779	-8.7856	-0.248447	-2.30521	0
0.9287	3.02779	-10.0035	-0.248447	-0.473673	0
0.9293	3.02779	-6.95411	-1.7738	1.35601	0
0.9300	3.02779	-3.29111	-1.7738	-2.00057	0
0.9307	3.02779	-3.90471	-0.248447	-5.66179	0
0.9313	3.02779	-3.29111	-1.16423	-4.74602	0
0.9320	3.02779	0.678676	-3.9116	-2.91634	0
0.9327	3.02779	2.20337	-3.9116	-1.69408	0
0.9333	3.02779	2.20337	-4.21493	-2.00057	0
0.9340	3.02779	3.72807	-5.74028	-3.83025	0
0.9347	3.02779	5.25277	-2.68958	-1.0848	0
0.9353	3.02779	4.64847	1.58313	2.27177	0
0.9360	3.02779	4.34167	-1.47046	-0.473673	0
0.9367	3.02779	4.03487	-6.9623	-2.91634	0
0.9373	3.02779	3.42127	-7.87809	-2.00057	0
0.9380	3.02779	4.34167	-8.18431	-2.30521	0
0.9387	3.02779	6.47996	-9.09721	-3.22098	0
0.9393	3.02779	6.77746	-8.48765	-2.91634	0
0.9400	3.02779	4.34167	-9.40344	-4.74602	0
0.9407	3.02779	4.34167	-11.235	-4.74602	0
0.9413	3.02779	8.00466	-9.40344	-3.22098	0
0.9420	3.02779	7.69786	-6.35274	-3.22098	0
0.9427	3.02779	4.64847	-6.04651	-1.0848	0
0.9433	3.02779	5.25277	-7.26852	1.96714	0
0.9440	3.02779	6.47996	-5.43695	0.135601	0
0.9447	3.02779	6.17316	-3.9116	-1.69408	0
0.9453	3.02779	6.17316	-4.52116	-0.780168	0
0.9460	3.02779	7.39106	-2.38336	-0.473673	0
0.9467	3.02779	9.22256	4.33049	0.442095	0
0.9473	3.02779	10.7473	8.90654	0.746732	0
0.9480	3.02779	8.91576	5.85584	-2.91634	0
0.9487	3.02779	6.17316	1.88647	-2.91634	0
0.9493	3.02779	6.17316	2.19269	0.442095	0
0.9500	3.02779	7.08426	2.49892	-0.169036	0
0.9507	3.02779	6.17316	1.58313	-2.00057	0
0.9513	3.02779	7.39106	1.88647	-2.00057	0
0.9520	3.02779	11.0541	2.49892	-3.52562	0
0.9527	3.02779	10.7473	2.49892	-2.91634	0
0.9533	3.02779	7.69786	3.71804	-0.780168	0
0.9540	3.02779	7.69786	5.54962	-2.60985	0
0.9547	3.02779	8.00466	6.4654	-3.83025	0
0.9553	3.02779	6.47996	5.54962	-2.91634	0
0.9560	3.02779	5.55957	3.71804	-3.83025	0
0.9567	3.02779	4.34167	3.4147	-3.83025	0
0.9573	3.02779	3.72807	4.94005	-1.0848	0
0.9580	3.02779	6.77746	6.77163	-0.169036	0
0.9587	3.02779	7.08426	9.21277	-0.169036	0
0.9593	3.02779	3.11447	11.6539	0.442095	0
0.9600	3.02779	2.51017	8.90654	-1.0848	0
0.9607	3.02779	3.11447	3.4147	-2.91634	0
0.9613	3.02779	0.678676	1.88647	-1.0848	0
0.9620	3.02779	0.678676	1.88647	-0.169036	0
0.9627	3.02779	2.81697	-2.08002	-1.38944	0
0.9633	3.02779	0.371877	-5.74028	-1.69408	0
0.9640	3.02779	-1.76642	-5.13072	-1.38944	0
0.9647	3.02779	-0.24172	-5.13072	-2.00057	0
0.9653	3.02779	-0.24172	-6.04651	-1.0848	0
0.9660	3.02779	0.371877	-3.60537	0.746732	0
0.9667	3.02779	2.81697	-0.248447	0.442095	0
0.9673	3.02779	2.81697	-1.16423	-0.169036	0
0.9680	3.02779	1.89657	-2.99581	0.746732	0
0.9687	3.02779	1.89657	-3.9116	1.96714	0
0.9693	3.02779	0.985475	-4.52116	1.6625	0
0.9700	3.02779	2.51017	-5.43695	1.6625	0
0.9707	3.02779	5.25277	-2.68958	5.32372	0
0.9713	3.02779	3.42127	1.88647	8.07102	0
0.9720	3.02779	0.985475	1.58313	4.71444	0
0.9727	3.02779	3.42127	-2.08002	-0.169036	0
0.9733	3.02779	4.64847	-2.99581	-0.473673	0
0.9740	3.02779	3.72807	-2.08002	1.96714	0
0.9747	3.02779	5.86636	-2.38336	3.79867	0
0.9753	3.02779	7.08426	-1.16423	3.49218	0
0.9760	3.02779	5.86636	1.58313	2.57827	0
0.9767	3.02779	6.47996	1.58313	2.57827	0
0.9773	3.02779	8.00466	-2.08002	3.49218	0
0.9780	3.02779	6.77746	-3.9116	2.57827	0
0.9787	3.02779	7.08426	-2.08002	2.57827	0
0.9793	3.02779	9.52936	-2.08002	4.40795	0
0.9800	3.02779	8.91576	-2.99581	3.79867	0
0.9807	3.02779	6.47996	0.667341	1.05137	0
0.9813	3.02779	5.25277	4.63383	0.135601	0
0.9820	3.02779	4.34167	4.63383	2.57827	0
0.9827	3.02779	6.77746	5.54962	5.32372	0
0.9833	3.02779	9.83615	10.4319	5.32372	0
0.9840	3.02779	8.00466	12.5697	4.40795	0
0.9847	3.02779	5.86636	10.1286	2.88291	0
0.9853	3.02779	8.00466	8.29698	2.88291	0
0.9860	3.02779	8.00466	8.90654	4.10331	0
0.9867	3.02779	4.64847	9.82233	3.18754	0
0.9873	3.02779	4.34167	9.82233	1.05137	0
0.9880	3.02779	4.94597	8.29698	0.442095	0
0.9887	3.02779	2.81697	6.4654	0.746732	0
0.9893	3.02779	4.03487	6.15918	2.27177	0
0.9900	3.02779	7.08426	7.07497	3.49218	0
0.9907	3.02779	6.47996	8.29698	1.6625	0
0.9913	3.02779	4.64847	8.90654	-1.0848	0
0.9920	3.02779	6.17316	9.82233	-0.473673	0
0.9927	3.02779	8.00466	10.4319	1.35601	0
0.9933	3.02779	7.39106	8.60032	1.6625	0
0.9940	3.02779	6.17316	8.90654	3.49218	0
0.9947	3.02779	5.25277	14.4013	5.32372	0
0.9953	3.02779	4.34167	17.452	1.96714	0
0.9960	3.02779	2.81697	13.4855	-0.780168	0
0.9967	3.02779	2.20337	8.90654	1.6625	0
0.9973	3.02779	4.34167	7.99075	2.27177	0
0.9980	3.02779	4.94597	9.82233	0.746732	0
0.9987	3.02779	3.11447	10.7381	1.35601	0
0.9993	3.02779	3.42127	7.68742	2.27177	0
1.0000	3.02779	5.25277	4.33049	0.135601	0
1.0007	3.02779	4.03487	6.4654	0.135601	0
1.0013	3.02779	1.89657	7.07497	2.57827	0
1.0020	3.02779	1.89657	2.49892	2.57827	0
1.0027	3.02779	3.42127	0.361115	1.05137	0
1.0033	3.02779	6.17316	1.88647	1.35601	0
1.0040	3.02779	6.47996	1.88647	1.6625	0
1.0047	3.02779	3.11447	0.667341	0.442095	0
1.0053	3.02779	-0.24172	0.361115	-0.473673	0
1.0060	3.02779	-1.15282	0.0577784	-0.169036	0
1.0067	3.02779	0.0650785	2.49892	1.96714	0
1.0073	3.02779	1.58978	6.4654	1.35601	0
1.0080	3.02779	-1.15282	6.4654	-2.00057	0
1.0087	3.02779	-5.72691	2.80225	-2.60985	0
1.0093	3.02779	-5.72691	0.667341	-2.00057	0
1.0100	3.02779	-3.90471	0.667341	-3.22098	0
1.0107	3.02779	-2.98432	1.2769	-2.00057	0
1.0113	3.02779	-2.67752	-0.858009	0.746732	0
1.0120	3.02779	-4.81581	-3.29915	-1.69408	0
1.0127	3.02779	-6.03371	-4.82739	-3.22098	0
1.0133	3.02779	-3.90471	-7.87809	-0.169036	0
1.0140	3.02779	-2.37072	-9.40344	0.746732	0
1.0147	3.02779	-4.50901	-6.9623	-0.473673	0
1.0153	3.02779	-5.42941	-5.13072	0.746732	0
1.0160	3.02779	-4.81581	-6.9623	-0.473673	0
1.0167	3.02779	-3.59791	-7.87809	-2.00057	0
1.0173	3.02779	-1.76642	-7.57186	-0.169036	0
1.0180	3.02779	-2.67752	-6.35274	-0.169036	0
1.0187	3.02779	-2.98432	-1.7738	-1.69408	0
1.0193	3.02779	-0.24172	0.667341	0.442095	0
1.0200	3.02779	-1.15282	-2.38336	0.442095	0
1.0207	3.02779	-4.50901	-4.21493	-2.30521	0
1.0213	3.02779	-3.90471	-2.68958	-1.69408	0
1.0220	3.02779	-4.81581	-2.08002	-1.0848	0
1.0227	3.02779	-7.55841	-2.68958	-4.44138	0
1.0233	3.02779	-5.42941	-1.7738	-5.66179	0
1.0240	3.02779	-2.98432	-1.16423	-3.22098	0
1.0247	3.02779	-5.12261	0.667341	-2.00057	0
1.0253	3.02779	-6.34051	3.10848	-2.00057	0
1.0260	3.02779	-6.64731	3.4147	-4.13675	0
1.0267	3.02779	-6.34051	3.4147	-5.66179	0
1.0273	3.02779	-2.67752	5.85584	-5.35715	0
1.0280	3.02779	-0.539222	7.99075	-5.05252	0
1.0287	3.02779	-2.98432	8.90654	-4.74602	0
1.0293	3.02779	-3.59791	10.1286	-2.30521	0
1.0300	3.02779	-1.45962	9.82233	-1.0848	0
1.0307	3.02779	-1.76642	9.82233	-1.0848	0
1.0313	3.02779	-1.45962	12.2635	-1.0848	0
1.0320	3.02779	-1.45962	12.2635	-1.69408	0
1.0327	3.02779	-3.90471	7.99075	-2.00057	0
1.0333	3.02779	-4.50901	6.4654	-1.0848	0
1.0340	3.02779	-1.15282	8.90654	-1.38944	0
1.0347	3.02779	0.371877	10.7381	-2.91634	0
1.0353	3.02779	0.678676	8.90654	-2.00057	0
1.0360	3.02779	2.20337	5.24339	-2.00057	0
1.0367	3.02779	1.89657	4.33049	-3.52562	0
1.0373	3.02779	-0.24172	5.24339	-3.22098	0
1.0380	3.02779	-1.45962	3.10848	-2.30521	0
1.0387	3.02779	-0.24172	-0.248447	-3.83025	0
1.0393	3.02779	0.371877	-0.248447	-4.74602	0
1.0400	3.02779	-0.846021	1.88647	-3.52562	0
1.0407	3.02779	-0.846021	1.58313	-4.13675	0
1.0413	3.02779	-0.24172	-1.16423	-5.66179	0
1.0420	3.02779	-1.76642	-3.29915	-5.66179	0
1.0427	3.02779	-2.98432	-0.554673	-5.96828	0
1.0433	3.02779	-1.76642	0.973566	-6.88219	0
1.0440	3.02779	-1.15282	-4.21493	-7.49333	0
1.0447	3.02779	-2.07322	-9.09721	-6.57756	0
1.0453	3.02779	-1.15282	-7.87809	-5.96828	0
1.0460	3.02779	-2.07322	-7.87809	-6.57756	0
1.0467	3.02779	-3.90471	-10.3192	-6.27292	0
1.0473	3.02779	-2.67752	-9.40344	-5.05252	0
1.0480	3.02779	0.0650785	-8.79387	-6.57756	0
1.0487	3.02779	0.371877	-11.235	-8.10446	0
1.0493	3.02779	-0.24172	-10.9288	-5.66179	0
1.0500	3.02779	-1.45962	-8.48765	-4.13675	0
1.0507	3.02779	-3.59791	-7.26852	-5.96828	0
1.0513	3.02779	-4.50901	-2.99581	-5.35715	0
1.0520	3.02779	-4.20221	2.49892	-2.30521	0
1.0527	3.02779	-4.81581	3.4147	-2.60985	0
1.0533	3.02779	-5.42941	0.0577784	-4.74602	0
1.0540	3.02779	-3.29111	-2.08002	-3.22098	0
1.0547	3.02779	0.0650785	0.667341	0.442095	0
1.0553	3.02779	0.985475	4.63383	0.746732	0
1.0560	3.02779	-1.15282	4.02427	-1.38944	0
1.0567	3.02779	-2.07322	-0.554673	-3.83025	0
1.0573	3.02779	0.0650785	-3.60537	-4.13675	0
1.0580	3.02779	1.29227	-2.68958	-1.38944	0
1.0587	3.02779	-0.24172	-0.858009	1.05137	0
1.0593	3.02779	-2.98432	-1.7738	-0.473673	0
1.0600	3.02779	-3.59791	-3.29915	-2.00057	0
1.0607	3.02779	-1.76642	-2.68958	-0.169036	0
1.0613	3.02779	0.0650785	-3.29915	-0.473673	0
1.0620	3.02779	-1.15282	-6.04651	-2.91634	0
1.0627	3.02779	-2.67752	-5.74028	-1.38944	0
1.0633	3.02779	-0.846021	-4.82739	0.135601	0
1.0640	3.02779	0.0650785	-5.74028	-0.780168	0
1.0647	3.02779	-2.67752	-7.26852	0.135601	0
1.0653	3.02779	-3.90471	-9.40344	1.05137	0
1.0660	3.02779	-2.37072	-10.6254	-0.780168	0
1.0667	3.02779	-1.15282	-6.65607	-0.169036	0
1.0673	3.02779	-1.76642	-3.9116	1.35601	0
1.0680	3.02779	-1.45962	-5.74028	-0.473673	0
1.0687	3.02779	0.371877	-5.43695	-0.169036	0
1.0693	3.02779	0.678676	-3.9116	2.57827	0
1.0700	3.02779	-1.15282	-5.74028	1.6625	0
1.0707	3.02779	-1.15282	-4.52116	0.746732	0
1.0713	3.02779	0.0650785	-0.554673	2.88291	0
1.0720	3.02779	-1.76642	-1.16423	3.18754	0
1.0727	3.02779	-3.59791	-3.9116	0.746732	0
1.0733	3.02779	-1.15282	-2.08002	-0.169036	0
1.0740	3.02779	-0.24172	-0.554673	0.746732	0
1.0747	3.02779	-2.07322	-2.99581	2.57827	0
1.0753	3.02779	-2.67752	-3.9116	4.40795	0
1.0760	3.02779	-1.76642	-1.47046	3.79867	0
1.0767	3.02779	-0.539222	-0.858009	1.96714	0
1.0773	3.02779	0.678676	-2.68958	1.35601	0
1.0780	3.02779	0.678676	-1.16423	1.35601	0
1.0787	3.02779	0.371877	4.94005	1.6625	0
1.0793	3.02779	-0.24172	8.29698	1.6625	0
1.0800	3.02779	-3.29111	4.02427	2.57827	0
1.0807	3.02779	-6.34051	-0.248447	2.88291	0
1.0813	3.02779	-3.29111	1.58313	1.96714	0
1.0820	3.02779	1.29227	2.19269	1.05137	0
1.0827	3.02779	0.371877	-1.47046	0.135601	0
1.0833	3.02779	-1.76642	-1.16423	0.442095	0
1.0840	3.02779	0.371877	0.361115	1.05137	0
1.0847	3.02779	1.89657	-2.99581	-0.169036	0
1.0853	3.02779	-0.24172	-5.43695	-1.0848	0
1.0860	3.02779	-0.846021	-4.52116	0.746732	0
1.0867	3.02779	0.985475	-5.43695	1.6625	0
1.0873	3.02779	-0.24172	-4.82739	2.57827	0
1.0880	3.02779	-2.98432	0.361115	3.49218	0
1.0887	3.02779	-1.15282	0.667341	0.746732	0
1.0893	3.02779	1.58978	-5.13072	-1.38944	0
1.0900	3.02779	3.11447	-8.48765	2.57827	0
1.0907	3.02779	7.08426	-7.57186	5.32372	0
1.0913	3.02779	10.4405	-6.65607	0.746732	0
1.0920	-7.64256	7.39106	-8.48765	0.442095	0
1.0927	-6.43145	2.81697	-11.235	3.18754	0
1.0933	-3.67511	3.11447	-11.235	-0.780168	0
1.0940	-2.75633	3.42127	-11.5412	-2.91634	0
1.0947	-2.15078	0.678676	-13.0666	1.05137	0
1.0953	-0.939659	-0.24172	-11.235	1.6625	0
1.0960	-1.232	0.371877	-7.57186	-1.0848	0
1.0967	-2.15078	-1.15282	-9.09721	-0.780168	0
1.0973	-0.939659	-2.67752	-11.235	0.442095	0
1.0980	-0.31322	-1.76642	-10.013	0.135601	0
1.0987	-1.83756	-1.15282	-8.48765	0.135601	0
1.0993	-1.232	-2.67752	-6.65607	-0.169036	0
1.1000	2.12989	-2.67752	-5.74028	0.746732	0
1.1007	3.34101	-0.24172	-7.57186	2.27177	0
1.1013	0.605558	0.678676	-8.48765	1.6625	0
1.1020	1.21112	-0.846021	-5.74028	2.27177	0
1.1027	5.78412	-0.539222	-2.08002	5.62835	0
1.1033	4.25979	0.985475	0.361115	5.32372	0
1.1040	3.02779	0.985475	-0.248447	0.746732	0
1.1047	3.02779	-0.539222	-2.38336	-0.780168	0
1.1053	3.02779	-1.45962	-3.29915	0.442095	0
1.1060	3.02779	-2.67752	-1.47046	0.746732	0
1.1067	3.02779	-2.98432	0.973566	0.746732	0
1.1073	3.02779	-0.24172	1.58313	-1.0848	0
1.1080	3.02779	1.58978	-0.248447	-2.91634	0
1.1087	3.02779	0.0650785	-0.248447	-1.0848	0
1.1093	3.02779	-0.846021	0.667341	0.746732	0
1.1100	3.02779	0.678676	-2.68958	0.442095	0
1.1107	3.02779	0.371877	-7.57186	1.6625	0
1.1113	3.02779	-0.24172	-11.5412	2.88291	0
1.1120	3.02779	1.89657	-14.5919	2.57827	0
1.1127	3.02779	3.11447	-15.5077	1.6625	0
1.1133	3.02779	0.678676	-14.2857	2.57827	0
1.1140	3.02779	-0.24172	-14.5919	3.18754	0
1.1147	3.02779	1.58978	-11.235	3.79867	0
1.1153	3.02779	1.58978	-4.82739	5.01908	0
1.1160	3.02779	-1.76642	-6.35274	5.32372	0
1.1167	3.02779	-3.29111	-11.5412	4.40795	0
1.1173	3.02779	-2.07322	-11.235	1.35601	0
1.1180	3.02779	-0.539222	-11.5412	-0.169036	0
1.1187	3.02779	-1.15282	-14.2857	1.05137	0
1.1193	3.02779	-3.29111	-11.235	2.57827	0
1.1200	3.02779	-2.98432	-6.04651	2.57827	0
1.1207	3.02779	-0.846021	-6.65607	3.49218	0
1.1213	3.02779	-0.846021	-7.26852	4.10331	0
1.1220	3.02779	-1.76642	-5.43695	2.57827	0
1.1227	3.02779	-2.07322	-5.43695	0.746732	0
1.1233	3.02779	-3.90471	-4.82739	0.746732	0
1.1240	3.02779	-5.72691	-1.7738	1.35601	0
1.1247	3.02779	-4.81581	-0.248447	1.96714	0
1.1253	3.02779	-3.90471	-2.38336	1.6625	0
1.1260	3.02779	-4.81581	-2.08002	1.05137	0
1.1267	3.02779	-3.59791	0.973566	2.27177	0
1.1273	3.02779	-1.15282	3.4147	4.40795	0
1.1280	7.91402	-1.15282	4.33049	4.10331	0
1.1287	6.99524	-2.07322	2.49892	2.57827	0
1.1293	8.22724	-3.59791	-2.08002	1.96714	0
1.1300	7.91402	-4.81581	-4.82739	1.35601	0
1.1307	8.54046	-4.50901	-6.04651	1.35601	0
1.1313	12.5079	-3.90471	-9.40344	0.746732	0
1.1320	14.3246	-4.81581	-10.3192	-0.780168	0
1.1327	11.2759	-4.50901	-6.9623	-0.169036	0
1.1333	9.43836	-2.98432	-6.9623	1.6625	0
1.1340	9.14602	-2.98432	-10.6254	0.746732	0
1.1347	9.75158	-3.29111	-13.0666	-0.473673	0
1.1353	12.5079	-1.45962	-15.5077	0.746732	0
1.1360	11.5891	0.0650785	-16.7269	1.05137	0
1.1367	5.17857	-0.24172	-15.8111	0.442095	0
1.1373	5.17857	-1.76642	-17.3393	0.442095	0
1.1380	10.0648	-2.67752	-20.6962	-0.169036	0
1.1387	8.8328	-0.24172	-17.6426	0.442095	0
1.1393	3.65423	2.81697	-12.1508	1.05137	0
1.1400	3.65423	1.58978	-12.1508	-0.169036	0
1.1407	3.65423	-1.15282	-15.2015	-0.780168	0
1.1413	3.65423	-2.07322	-15.5077	0.135601	0
1.1420	3.65423	-3.29111	-15.2015	-1.69408	0
1.1427	3.65423	-3.90471	-13.9824	-3.22098	0
1.1433	3.65423	-2.67752	-10.9288	-2.00057	0
1.1440	3.65423	-1.76642	-10.3192	-0.169036	0
1.1447	3.65423	-1.76642	-13.3699	-0.169036	0
1.1453	3.65423	-2.07322	-14.8982	-0.169036	0
1.1460	3.65423	-3.29111	-15.8111	0.135601	0
1.1467	3.65423	-3.59791	-18.2551	-1.0848	0
1.1473	3.65423	-2.67752	-18.5584	-3.22098	0
1.1480	3.65423	-4.81581	-16.1173	-2.91634	0
1.1487	3.65423	-4.81581	-16.1173	0.135601	0
1.1493	3.65423	-0.24172	-18.5584	-1.0848	0
1.1500	3.65423	2.20337	-17.6426	-3.83025	0
1.1507	3.65423	1.58978	-12.4541	-1.0848	0
1.1513	3.65423	2.51017	-8.18431	-0.169036	0
1.1520	-1.54522	0.371877	-9.40344	-1.69408	0
1.1527	-0.62644	-2.37072	-10.6254	1.6625	0
1.1533	-0.62644	0.678676	-8.79387	3.79867	0
1.1540	1.50345	3.11447	-8.18431	-0.473673	0
1.1547	2.42223	0.678676	-8.48765	-1.0848	0
1.1553	0.605558	1.58978	-5.74028	1.96714	0
1.1560	0.605558	3.42127	-3.9116	0.135601	0
1.1567	2.42223	1.58978	-4.82739	-0.780168	0
1.1573	0.897897	2.20337	-3.29915	1.6625	0
1.1580	-3.06955	3.42127	-2.08002	-0.169036	0
1.1587	-3.67511	0.0650785	-2.38336	-2.00057	0
1.1593	-2.15078	-2.07322	-0.858009	0.135601	0
1.1600	-3.67511	0.0650785	1.58313	0.135601	0
1.1607	-5.19945	1.89657	0.973566	-0.169036	0
1.1613	-3.06955	1.58978	0.973566	2.27177	0
1.1620	-0.939659	1.58978	2.80225	2.88291	0
1.1627	-1.232	3.11447	3.4147	2.27177	0
1.1633	-2.15078	4.03487	2.19269	3.49218	0
1.1640	3.65423	3.42127	0.0577784	1.6625	0
1.1647	3.65423	4.03487	-2.68958	-2.91634	0
1.1653	3.65423	4.64847	-5.43695	-2.60985	0
1.1660	3.65423	4.03487	-7.57186	-0.169036	0
1.1667	3.65423	4.34167	-8.48765	-0.473673	0
1.1673	3.65423	6.17316	-8.18431	-0.169036	0
1.1680	3.65423	5.25277	-6.9623	1.05137	0
1.1687	3.65423	4.34167	-6.04651	0.135601	0
1.1693	3.65423	4.34167	-5.43695	0.746732	0
1.1700	3.65423	3.42127	-3.9116	2.57827	0
1.1707	3.65423	3.42127	-3.9116	1.6625	0
1.1713	3.65423	6.17316	-6.65607	-1.0848	0
1.1720	3.65423	7.39106	-8.18431	-1.38944	0
1.1727	3.65423	8.60896	-6.35274	-1.0848	0
1.1733	3.65423	11.0541	-5.74028	-2.30521	0
1.1740	3.65423	10.4405	-7.87809	-1.38944	0
1.1747	3.65423	7.08426	-5.74028	1.05137	0
1.1753	3.65423	6.47996	-0.858009	0.746732	0
1.1760	3.65423	5.86636	-2.38336	-1.0848	0
1.1767	3.65423	2.51017	-7.87809	-2.00057	0
1.1773	3.65423	1.58978	-9.09721	-3.22098	0
1.1780	3.65423	4.03487	-7.26852	-3.22098	0
1.1787	3.65423	5.25277	-5.13072	-2.00057	0
1.1793	3.65423	5.25277	-2.08002	-2.91634	0
1.1800	3.65423	5.25277	-0.858009	-2.91634	0
1.1807	3.65423	3.72807	-0.554673	-1.0848	0
1.1813	3.65423	1.29227	0.973566	-2.00057	0
1.1820	3.65423	2.51017	1.58313	-0.780168	0
1.1827	3.65423	5.25277	2.19269	3.79867	0
1.1833	3.65423	3.11447	5.54962	2.57827	0
1.1840	3.65423	0.0650785	7.99075	-2.00057	0
1.1847	3.65423	0.678676	7.07497	-0.473673	0
1.1853	3.65423	1.58978	7.07497	1.6625	0
1.1860	3.65423	1.89657	8.90654	0.135601	0
1.1867	3.65423	2.51017	10.7381	0.746732	0
1.1873	3.65423	2.81697	10.7381	1.6625	0
1.1880	-8.24812	3.42127	9.5161	-1.0848	0
1.1887	-8.87456	2.81697	7.38119	-2.91634	0
1.1893	-4.28067	0.678676	5.54962	-3.52562	0
1.1900	-1.232	1.58978	3.4147	-3.52562	0
1.1907	0.897897	3.42127	1.88647	-2.60985	0
1.1913	0.292338	1.29227	1.88647	-2.60985	0
1.1920	-2.75633	0.371877	0.667341	-2.00057	0
1.1927	-0.0208813	3.42127	-1.7738	-0.473673	0
1.1933	3.94657	3.11447	-2.08002	-1.69408	0
1.1940	0.605558	1.58978	-2.38336	-3.83025	0
1.1947	-2.15078	2.51017	-2.99581	-2.60985	0
1.1953	2.42223	1.89657	-2.08002	-0.473673	0
1.1960	3.34101	1.29227	-2.38336	0.746732	0
1.1967	-3.06955	4.34167	-2.99581	2.88291	0
1.1973	-6.11823	5.86636	-2.38336	3.18754	0
1.1980	-1.232	4.34167	-2.08002	1.6625	0
1.1987	3.34101	6.17316	-3.9116	1.96714	0
1.1993	1.50345	6.17316	-5.13072	2.88291	0
1.2000	-2.15078	0.678676	-5.43695	1.6625	0
1.2007	-0.31322	-1.15282	-6.9623	0.442095	0
1.2013	2.73545	0.678676	-10.3192	-1.0848	0
1.2020	0.897897	-1.76642	-12.1508	-1.69408	0
1.2027	-1.54522	-2.67752	-11.235	-0.473673	0
1.2033	-0.31322	-0.539222	-12.4541	-1.69408	0
1.2040	0.605558	-3.90471	-14.5919	-3.83025	0
1.2047	1.50345	-7.2609	-14.8982	-2.00057	0
1.2053	4.25979	-3.90471	-15.8111	0.135601	0
1.2060	5.17857	-2.37072	-19.168	-2.60985	0
1.2067	4.25979	-5.12261	-20.9996	-4.74602	0
1.2073	4.25979	-5.42941	-20.39	-4.44138	0
1.2080	3.65423	-5.12261	-18.8647	-3.83025	0
1.2087	0.605558	-6.64731	-16.7269	-2.00057	0
1.2093	-0.939659	-7.55841	-13.9824	-0.169036	0
1.2100	1.21112	-6.03371	-10.3192	-0.473673	0
1.2107	4.25979	-4.20221	-6.35274	-0.473673	0
1.2113	3.65423	-4.20221	-4.82739	0.135601	0
1.2120	-1.232	-5.42941	-5.13072	-1.0848	0
1.2127	-2.464	-4.81581	-5.13072	-3.22098	0
1.2133	0.292338	-5.72691	-5.43695	-4.44138	0
1.2140	-1.232	-8.4788	-5.74028	-3.22098	0
1.2147	-4.90711	-6.64731	-4.52116	-2.00057	0
1.2153	-3.98833	-2.07322	-3.29915	-4.13675	0
1.2160	-2.75633	-2.07322	-2.08002	-7.18869	0
1.2167	-3.98833	-3.90471	-1.16423	-4.74602	0
1.2173	-4.59389	-4.81581	-0.248447	-1.0848	0
1.2180	-5.80501	-5.42941	0.667341	-2.91634	0
1.2187	-7.32934	-6.34051	1.88647	-5.05252	0
1.2193	-4.90711	-8.172	1.2769	-3.83025	0
1.2200	-4.28067	-9.3899	-1.16423	-2.91634	0
1.2207	-8.56134	-5.12261	-0.554673	-2.00057	0
1.2213	-8.56134	-2.07322	1.58313	-2.00057	0
1.2220	-1.232	-3.90471	3.10848	-2.30521	0
1.2227	2.73545	-2.98432	4.94005	-1.0848	0
1.2233	-2.464	0.371877	4.63383	0.442095	0
1.2240	3.65423	-1.45962	1.2769	0.135601	0
1.2247	3.65423	-5.72691	-1.16423	-0.780168	0
1.2253	3.65423	-6.64731	0.667341	-2.00057	0
1.2260	3.65423	-6.95411	2.49892	-2.00057	0
1.2267	3.65423	-6.64731	1.58313	-0.473673	0
1.2273	3.65423	-6.64731	-1.16423	-1.0848	0
1.2280	3.65423	-9.0924	-2.99581	-4.13675	0
1.2287	3.65423	-9.3899	-5.13072	-4.13675	0
1.2293	3.65423	-7.55841	-6.9623	-2.30521	0
1.2300	3.65423	-9.0924	-9.09721	-2.00057	0
1.2307	3.65423	-10.3103	-11.8446	-0.169036	0
1.2313	3.65423	-8.172	-13.6761	-0.169036	0
1.2320	3.65423	-7.2609	-12.7604	-2.00057	0
1.2327	3.65423	-6.64731	-11.235	-0.780168	0
1.2333	3.65423	-2.98432	-13.3699	0.746732	0
1.2340	3.65423	-0.539222	-16.1173	-0.169036	0
1.2347	3.65423	-3.59791	-13.6761	2.57827	0
1.2353	3.65423	-7.55841	-9.40344	4.40795	0
1.2360	3.65423	-7.55841	-9.40344	0.746732	0
1.2367	3.65423	-5.72691	-13.0666	-1.38944	0
1.2373	3.65423	-3.90471	-13.9824	-0.169036	0
1.2380	3.65423	-3.29111	-11.8446	-0.780168	0
1.2387	3.65423	-4.20221	-10.013	-0.169036	0
1.2393	3.65423	-4.81581	-9.09721	1.6625	0
1.2400	3.65423	-3.90471	-7.57186	-0.169036	0
1.2407	3.65423	-1.76642	-7.57186	-1.38944	0
1.2413	3.65423	-2.07322	-8.48765	-0.169036	0
1.2420	3.65423	-3.29111	-6.9623	0.135601	0
1.2427	3.65423	-3.29111	-3.9116	1.05137	0
1.2433	3.65423	-3.90471	-2.08002	1.6625	0
1.2440	3.65423	-4.20221	-1.16423	-0.169036	0
1.2447	3.65423	-1.45962	0.667341	0.746732	0
1.2453	3.65423	-0.539222	3.10848	2.88291	0
1.2460	3.65423	-2.37072	4.33049	2.88291	0
1.2467	3.65423	-1.45962	7.38119	2.57827	0
1.2473	3.65423	-2.07322	11.9572	1.6625	0
1.2480	-6.72378	-6.64731	13.4855	0.442095	0
1.2487	-5.80501	-8.4788	11.3477	2.57827	0
1.2493	-2.15078	-6.95411	9.5161	5.62835	0
1.2500	-3.06955	-7.2609	9.82233	3.18754	0
1.2507	-3.98833	-7.8652	12.2635	-0.169036	0
1.2513	-0.31322	-9.3899	13.4855	1.05137	0
1.2520	-0.31322	-11.835	13.4855	1.35601	0
1.2527	-3.06955	-12.4486	15.6204	-2.30521	0
1.2533	-2.15078	-12.4486	17.7582	-2.91634	0
1.2540	-1.232	-13.6665	15.3142	-0.169036	0
1.2547	-3.06955	-12.1418	15.0108	-0.169036	0
1.2553	-0.31322	-10.3103	18.6711	-1.38944	0
1.2560	1.81667	-9.0924	18.0615	1.05137	0
1.2567	-3.67511	-5.72691	14.4013	2.88291	0
1.2573	-6.72378	-3.90471	15.9266	0.746732	0
1.2580	0.292338	-6.64731	18.6711	-0.169036	0
1.2587	6.38968	-8.4788	18.6711	2.57827	0
1.2593	2.12989	-6.64731	20.8089	3.49218	0
1.2600	-3.98833	-6.95411	23.5563	0.135601	0
1.2607	-1.83756	-8.4788	21.4185	-1.0848	0
1.2613	3.94657	-8.172	20.8089	1.05137	0
1.2620	3.94657	-8.172	22.6405	1.6625	0
1.2627	0.897897	-9.3899	21.7247	-1.0848	0
1.2633	0.605558	-8.4788	19.8931	-2.00057	0
1.2640	1.50345	-5.72691	20.8089	-1.0848	0
1.2647	0.897897	-4.50901	22.028	-2.00057	0
1.2653	-0.31322	-6.03371	24.1658	-2.91634	0
1.2660	-1.232	-6.34051	26.3007	-0.473673	0
1.2667	0.605558	-5.42941	25.3849	-0.169036	0
1.2673	3.02779	-5.12261	25.3849	-2.60985	0
1.2680	1.50345	-6.03371	26.607	-1.38944	0
1.2687	-1.232	-7.55841	24.472	1.05137	0
1.2693	-0.31322	-9.0924	20.8089	-0.780168	0
1.2700	3.94657	-8.7856	22.6405	-1.38944	0
1.2707	5.78412	-5.72691	27.829	1.35601	0
1.2713	0.897897	-4.81581	31.4892	1.6625	0
1.2720	-3.98833	-6.95411	31.4892	-1.38944	0
1.2727	-1.54522	-7.55841	29.0481	-2.30521	0
1.2733	2.42223	-4.20221	26.3007	-0.780168	0
1.2740	0.292338	-1.45962	25.3849	-0.780168	0
1.2747	-2.15078	-0.846021	26.3007	-2.00057	0
1.2753	0.605558	-0.24172	26.607	-2.60985	0
1.2760	2.12989	1.29227	24.7754	-1.0848	0
1.2767	1.50345	2.51017	23.8596	0.135601	0
1.2773	0.605558	2.20337	23.25	0.135601	0
1.2780	-0.939659	-0.846021	20.1993	-2.00057	0
1.2787	-2.15078	-2.67752	18.9773	-4.74602	0
1.2793	-2.15078	-1.45962	20.8089	-4.13675	0
1.2800	-3.67511	0.371877	20.5027	-2.30521	0
1.2807	-6.11823	0.678676	16.5362	-0.473673	0
1.2813	-5.80501	-0.24172	11.6539	0.746732	0
1.2820	-2.75633	0.678676	9.82233	0.135601	0
1.2827	-3.06955	4.64847	14.4013	-1.69408	0
1.2833	-7.95578	6.17316	17.1457	-1.38944	0
1.2840	0.897897	1.89657	13.7888	-1.38944	0
1.2847	0.897897	-0.539222	13.4855	-4.13675	0
1.2853	0.897897	2.51017	17.1457	-5.05252	0
1.2860	0.897897	4.94597	15.6204	-3.22098	0
1.2867	0.897897	2.51017	13.4855	-3.83025	0
1.2873	0.897897	-0.24172	16.8424	-4.44138	0
1.2880	0.897897	-0.846021	18.0615	-2.60985	0
1.2887	0.897897	-0.539222	16.8424	-1.0848	0
1.2893	0.897897	0.0650785	17.7582	-1.69408	0
1.2900	0.897897	-1.45962	18.0615	-2.00057	0
1.2907	0.897897	-4.81581	16.23	-2.00057	0
1.2913	0.897897	-4.20221	14.4013	-1.69408	0
1.2920	0.897897	-0.846021	14.4013	-0.169036	0
1.2927	0.897897	0.0650785	16.8424	-0.169036	0
1.2933	0.897897	-1.76642	18.6711	-1.69408	0
1.2940	0.897897	-2.98432	18.0615	-1.0848	0
1.2947	0.897897	-2.98432	20.8089	1.96714	0
1.2953	0.897897	-3.90471	24.472	2.57827	0
1.2960	0.897897	-7.55841	22.6405	-0.169036	0
1.2967	0.897897	-9.3899	20.5027	-0.780168	0
1.2973	0.897897	-7.55841	21.1151	1.96714	0
1.2980	0.897897	-5.72691	18.9773	2.27177	0
1.2987	0.897897	-5.42941	18.0615	0.746732	0
1.2993	0.897897	-1.15282	21.7247	0.746732	0
1.3000	0.897897	2.51017	21.1151	1.05137	0
1.3007	0.897897	0.678676	17.1457	0.746732	0
1.3013	0.897897	-0.539222	18.0615	1.6625	0
1.3020	0.897897	0.985475	19.2835	1.6625	0
1.3027	0.897897	2.51017	18.0615	1.05137	0
1.3033	0.897897	5.55957	18.0615	2.57827	0
1.3040	0.897897	8.31146	16.5362	4.40795	0
1.3047	0.897897	6.77746	15.9266	2.57827	0
1.3053	0.897897	5.55957	18.9773	-0.473673	0
1.3060	0.897897	8.00466	19.5869	-0.473673	0
1.3067	0.897897	8.91576	18.0615	0.442095	0
1.3073	0.897897	5.25277	20.5027	-0.169036	0
1.3080	-3.98833	1.89657	17.1457	0.135601	0
1.3087	-2.464	1.58978	8.90654	1.35601	0
1.3093	-0.0208813	4.34167	9.82233	0.135601	0
1.3100	-0.31322	6.77746	15.9266	-1.0848	0
1.3107	0.897897	5.25277	15.6204	0.135601	0
1.3113	2.12989	3.11447	14.4013	-0.780168	0
1.3120	0.897897	3.42127	16.23	-3.22098	0
1.3127	1.81667	3.42127	16.8424	-1.0848	0
1.3133	4.25979	1.29227	17.1457	2.88291	0
1.3140	3.94657	-0.24172	17.1457	1.6625	0
1.3147	3.65423	-0.539222	15.9266	-0.473673	0
1.3153	5.17857	0.371877	16.23	0.135601	0
1.3160	2.42223	2.51017	18.6711	0.746732	0
1.3167	-1.54522	2.81697	17.7582	1.35601	0
1.3173	1.50345	0.678676	14.7046	1.6625	0
1.3180	6.99524	-0.24172	13.7888	0.746732	0
1.3187	7.91402	0.0650785	16.5362	2.88291	0
1.3193	6.09734	-1.15282	20.1993	6.54412	0
1.3200	3.02779	-2.07322	20.5027	3.49218	0
1.3207	3.34101	-1.45962	17.1457	-1.38944	0
1.3213	7.91402	-2.07322	15.3142	0.746732	0
1.3220	8.54046	-1.15282	15.6204	2.57827	0
1.3227	6.09734	0.985475	15.3142	0.746732	0
1.3233	7.91402	-1.15282	12.5697	0.442095	0
1.3240	9.75158	-5.12261	9.82233	2.57827	0
1.3247	10.9627	-2.98432	9.21277	1.96714	0
1.3253	14.3246	0.985475	11.0443	-0.780168	0
1.3260	14.9301	-1.15282	10.7381	-0.169036	0
1.3267	13.4058	-1.15282	6.77163	3.18754	0
1.3273	17.0809	2.51017	3.10848	4.40795	0
1.3280	18.8976	0.0650785	1.58313	3.18754	0
1.3287	14.3246	-5.12261	-0.248447	0.135601	0
1.3293	14.3246	-2.37072	-2.99581	-2.30521	0
1.3300	20.7351	1.58978	-5.13072	-1.69408	0
1.3307	22.5727	-0.24172	-4.82739	-0.169036	0
1.3313	18.8976	-0.24172	-2.08002	-1.0848	0
1.3320	14.3246	2.81697	-2.38336	-0.780168	0
1.3327	10.6704	1.29227	-6.65607	-0.473673	0
[truncated: 50,272 more rows]
