# Supplementary material for: Identification of Haptic Based Guiding Using Hard Reins
Source: PLoS One. 2015 Jul 22;10(7):e0132020. doi: 10.1371/journal.pone.0132020 (PMC4511788; doi:10.1371/journal.pone.0132020)
Supplement: S3 File — (ZIP) [file pone.0132020.s003.zip › EMGData1/Subject1/T15/t15.txt]

0.0000	-11.8431	1.01098	-5.18923	0.903408	0
0.0007	-12.1341	-2.64202	-9.76531	-2.45421	0
0.0013	-8.48493	-4.47526	-11.5983	-3.97853	0
0.0020	-6.33571	-4.17871	-10.6818	-3.36939	0
0.0027	-3.60442	-4.7853	-10.6818	-2.76025	0
0.0033	-1.76863	-6.91509	-11.9017	-2.76025	0
0.0040	-2.97756	-6.61853	-10.9852	-2.14817	0
0.0047	-0.850732	-4.17871	-9.76531	-0.926949	0
0.0053	3.42532	-4.47526	-10.9852	-0.623852	0
0.0060	3.71636	-5.70191	-10.9852	-0.0117708	0
0.0067	4.63425	-2.34547	-8.8488	1.51255	0
0.0073	7.9924	-0.202196	-8.8488	2.12463	0
0.0080	7.38794	-2.64202	-8.54545	0.903408	0
0.0087	8.30583	-2.34547	-3.35622	-0.0117708	0
0.0093	11.9774	1.9276	-0.916506	0.29427	0
0.0100	11.664	2.84422	-3.65957	1.20945	0
0.0107	11.3506	1.32101	-2.13636	1.81859	0
0.0113	11.664	2.84422	3.05287	1.81859	0
0.0120	5.26111	2.84422	2.13636	1.51255	0
0.0127	1.90295	-0.808782	-2.43971	-0.317811	0
0.0133	8.30583	-2.64202	-4.87943	-1.23299	0
0.0140	8.30583	-0.808782	-6.40909	-0.0117708	0
0.0147	0.985058	-0.808782	-6.71244	0.903408	0
0.0153	0.0671631	-1.42885	-5.79593	-0.0117708	0
0.0160	2.50742	-0.808782	-8.2421	-0.926949	0
0.0167	0.985058	-0.202196	-10.6818	-0.623852	0
0.0173	-0.537304	1.01098	-9.76531	0.903408	0
0.0180	-0.850732	1.9276	-11.2885	0.597367	0
0.0187	-3.29099	-1.42885	-15.2579	-1.23299	0
0.0193	-3.60442	-4.7853	-13.4249	-2.76025	0
0.0200	0.380591	-4.7853	-9.76531	-2.45421	0
0.0207	2.50742	-2.64202	-9.76531	-2.45421	0
0.0213	0.0671631	-0.808782	-9.76531	-2.76025	0
0.0220	-0.246265	-2.64202	-7.62895	-0.926949	0
0.0227	1.58953	-4.7853	-4.27273	1.81859	0
0.0233	-1.4552	-1.7254	-3.05287	1.51255	0
0.0240	-5.12678	1.9276	-4.27273	-1.23299	0
0.0247	-0.537304	-0.808782	-4.87943	-2.14817	0
0.0253	6.179	-3.26209	-3.65957	-1.23299	0
0.0260	7.38794	-1.42885	-3.35622	-0.926949	0
0.0267	6.47004	-3.55864	-0.916506	-1.53903	0
0.0273	7.38794	-6.3085	2.43971	-1.23299	0
0.0280	10.1416	-3.55864	1.21986	-0.926949	0
0.0287	12.5819	-2.03544	0.303351	-0.926949	0
0.0293	12.2685	-3.55864	4.57608	-0.926949	0
0.0300	12.2685	-4.17871	6.71244	-0.926949	0
0.0307	12.8729	-5.39188	5.79593	-1.53903	0
0.0313	10.7461	-5.70191	7.02224	-1.53903	0
0.0320	9.22373	-3.86867	7.32559	-1.84213	0
0.0327	10.1416	-4.17871	4.27273	-2.45421	0
0.0333	8.61926	-4.47526	3.05287	-2.76025	0
0.0340	9.22373	-1.7254	2.43971	-0.317811	0
0.0347	13.7908	1.01098	1.52321	1.51255	0
0.0353	9.82819	5.59408	2.43971	0.29427	0
0.0360	2.19399	8.0339	2.13636	-0.926949	0
0.0367	3.42532	3.15425	-1.83301	0.29427	0
0.0373	5.26111	-1.11882	-4.27273	-0.0117708	0
0.0380	2.50742	-1.7254	-3.65957	-1.84213	0
0.0387	3.71636	-4.17871	-3.35622	-1.23299	0
0.0393	5.55215	-4.17871	-3.35622	0.29427	0
0.0400	3.71636	-0.808782	-3.65957	-1.23299	0
0.0407	2.82085	-1.42885	-3.35622	-1.84213	0
0.0413	2.82085	-2.64202	-0.613155	0.29427	0
0.0420	1.90295	-0.512229	3.05287	1.51255	0
0.0427	1.90295	-0.512229	3.35622	0.903408	0
0.0433	1.2761	-4.17871	0.916506	1.20945	0
0.0440	-0.850732	-5.39188	-0.613155	2.73377	0
0.0447	-1.76863	-4.17871	1.83301	1.81859	0
0.0453	-2.08205	-1.7254	4.88588	-0.623852	0
0.0460	-2.68652	0.404391	4.88588	0.29427	0
0.0467	-2.08205	1.01098	5.18923	3.95498	0
0.0473	-5.41782	1.01098	8.2421	3.03981	0
0.0480	-11.2162	2.23763	5.79593	-0.926949	0
0.0487	-9.69387	1.01098	-0.916506	-0.926949	0
0.0493	-4.52231	-0.808782	-3.35622	0.903408	0
0.0500	-5.73125	1.01098	-3.35622	-0.926949	0
0.0507	-7.25361	2.23763	-5.49258	-3.67543	0
0.0513	-4.52231	0.404391	-5.18923	-3.67543	0
0.0520	-3.89546	-0.512229	-2.13636	-0.0117708	0
0.0527	-7.25361	1.01098	0.303351	0.597367	0
0.0533	-8.77597	1.9276	0.916506	-2.45421	0
0.0540	-8.77597	1.01098	-1.52321	-3.36939	0
0.0547	-9.40283	1.9276	-2.43971	-1.84213	0
0.0553	-10.6118	3.76084	-0.916506	-1.84213	0
0.0560	-13.052	2.84422	-3.05287	-1.53903	0
0.0567	-13.6565	0.404391	-6.40909	-0.0117708	0
0.0573	-10.3207	0.0943579	-5.18923	-1.23299	0
0.0580	-8.77597	1.32101	-4.27273	-3.06335	0
0.0587	-10.9252	3.4508	-3.35622	-1.23299	0
0.0593	-13.6565	5.59408	0.916506	0.29427	0
0.0600	-12.761	4.36742	1.21986	-0.926949	0
0.0607	-9.69387	-0.808782	-4.87943	-2.45421	0
0.0613	-5.41782	-2.95206	-7.01579	-2.76025	0
0.0620	-4.52231	-1.7254	-4.27273	-1.53903	0
0.0627	-4.52231	-2.03544	-4.27273	-0.0117708	0
0.0633	-2.08205	-2.03544	-5.18923	-0.317811	0
0.0640	1.58953	-0.808782	-3.65957	-1.84213	0
0.0647	3.42532	-0.808782	-1.52321	-1.84213	0
0.0653	4.02978	-2.64202	0.303351	0.29427	0
0.0660	6.179	-2.95206	4.88588	0.903408	0
0.0667	9.51477	-2.64202	8.54545	-0.0117708	0
0.0673	11.3506	-3.86867	7.62895	-0.317811	0
0.0680	10.7461	-5.39188	7.9323	-0.0117708	0
0.0687	11.664	-4.47526	12.5148	-0.623852	0
0.0693	14.7087	-3.55864	13.1215	-0.317811	0
0.0700	16.2311	-1.7254	8.54545	1.51255	0
0.0707	16.5445	1.32101	9.46196	2.73377	0
0.0713	15.3132	2.23763	13.1215	2.43067	0
0.0720	11.664	-1.7254	7.9323	1.81859	0
0.0727	11.664	-5.99847	-1.52321	0.903408	0
0.0733	15.0221	-7.22512	-3.35622	0.597367	0
0.0740	14.4177	-7.22512	-1.21986	1.81859	0
0.0747	11.0595	-4.17871	-1.52321	2.12463	0
0.0753	8.61926	-2.64202	-2.74952	1.20945	0
0.0760	7.9924	-5.39188	-2.13636	-0.0117708	0
0.0767	8.30583	-5.70191	-3.35622	0.29427	0
0.0773	5.26111	-2.34547	-5.49258	2.73377	0
0.0780	0.380591	-1.11882	-5.49258	3.95498	0
0.0787	0.0671631	-0.512229	-4.87943	1.51255	0
0.0793	1.90295	0.714424	-5.18923	-0.0117708	0
0.0800	-0.850732	-2.03544	-5.18923	1.81859	0
0.0807	-2.97756	-4.17871	-6.10574	1.51255	0
0.0813	-4.52231	-2.03544	-7.9323	-0.317811	0
0.0820	-5.41782	-1.7254	-6.71244	1.81859	0
0.0827	-1.4552	-1.7254	-3.05287	4.87016	0
0.0833	-0.850732	2.54766	-1.21986	4.56412	0
0.0840	-7.56704	5.90411	-2.43971	2.73377	0
0.0847	-7.56704	2.84422	-5.18923	1.20945	0
0.0853	-0.850732	-1.42885	-7.9323	1.81859	0
0.0860	-0.850732	-0.808782	-10.6818	3.03981	0
0.0867	-2.08205	3.15425	-9.15215	3.34585	0
0.0873	0.985058	4.67746	-4.87943	3.34585	0
0.0880	1.58953	1.9276	-3.96938	4.87016	0
0.0887	-0.537304	0.0943579	-4.27273	4.56412	0
0.0893	-1.4552	1.32101	-1.21986	1.51255	0
0.0900	-0.850732	2.54766	1.21986	0.29427	0
0.0907	1.58953	2.54766	-0.613155	1.20945	0
0.0913	2.82085	3.15425	-1.52321	1.20945	0
0.0920	1.2761	1.9276	-0.916506	0.903408	0
0.0927	1.2761	-0.512229	-2.43971	1.81859	0
0.0933	3.71636	1.01098	-4.87943	2.73377	0
0.0940	5.26111	2.84422	-4.57608	2.73377	0
0.0947	4.02978	2.23763	-1.52321	3.03981	0
0.0953	-3.60442	5.28404	-0.613155	4.56412	0
0.0960	-12.1341	7.72387	-3.35622	4.87016	0
0.0967	-11.5297	2.84422	-5.79593	2.73377	0
0.0973	-6.64914	-0.202196	-6.40909	-0.317811	0
0.0980	-7.85808	3.15425	-8.2421	-1.23299	0
0.0987	-10.0073	3.4508	-9.46196	1.81859	0
0.0993	-9.69387	0.714424	-9.46196	4.26102	0
0.1000	-9.69387	1.01098	-11.5983	1.81859	0
0.1007	-10.9252	-1.42885	-13.1215	-0.623852	0
0.1013	-11.8431	-5.39188	-11.5983	1.20945	0
0.1020	-10.9252	-2.64202	-9.15215	1.81859	0
0.1027	-10.3207	1.9276	-6.40909	-0.0117708	0
0.1033	-11.8431	1.9276	-5.49258	0.29427	0
0.1040	-10.0073	-0.808782	-5.49258	0.597367	0
0.1047	-4.81335	0.0943579	-2.43971	-0.926949	0
0.1053	-5.73125	1.9276	1.21986	0.903408	0
0.1060	-5.73125	0.714424	2.43971	3.03981	0
0.1067	3.11189	-0.808782	4.88588	-0.0117708	0
0.1073	5.26111	2.84422	6.71244	-0.623852	0
0.1080	-2.68652	5.90411	5.79593	1.81859	0
0.1087	-2.97756	2.84422	5.79593	-0.623852	0
0.1093	1.90295	1.9276	5.18923	-4.59061	0
0.1100	0.671631	4.98749	2.43971	-3.67543	0
0.1107	-0.537304	3.76084	3.05287	-2.45421	0
0.1113	0.380591	2.84422	3.96938	-3.97853	0
0.1120	-0.537304	4.67746	2.13636	-4.59061	0
0.1127	-1.4552	3.76084	3.05287	-2.76025	0
0.1133	-2.08205	1.32101	3.65957	-0.317811	0
0.1140	-3.60442	3.15425	0.303351	-0.0117708	0
0.1147	-5.12678	4.07087	-1.52321	-0.926949	0
0.1153	-8.77597	0.714424	-0.613155	-1.84213	0
0.1160	-11.2162	-0.808782	-2.13636	-3.67543	0
0.1167	-9.0894	-0.202196	-2.74952	-3.67543	0
0.1173	-8.48493	-2.34547	-3.35622	-1.23299	0
0.1180	-10.9252	-4.47526	-6.40909	-1.23299	0
0.1187	-11.8431	-2.64202	-6.10574	-2.14817	0
0.1193	-14.2833	-0.808782	0.303351	-0.0117708	0
0.1200	-17.3281	-3.26209	0.613155	0.29427	0
0.1207	-15.4923	-5.08185	-6.10574	-2.14817	0
0.1213	-11.8431	-5.39188	-8.54545	-2.76025	0
0.1220	-10.0073	-6.91509	-3.96938	-2.45421	0
0.1227	-6.33571	-8.14174	-0.303351	-2.45421	0
0.1233	-4.20888	-7.53515	0.303351	-2.14817	0
0.1240	-4.52231	-6.3085	1.83301	-2.45421	0
0.1247	-3.89546	-3.86867	7.62895	-1.84213	0
0.1253	-2.68652	-3.55864	13.1215	-0.317811	0
0.1260	-1.16416	-5.70191	13.7347	-2.45421	0
0.1267	2.50742	-6.91509	14.038	-4.28457	0
0.1273	3.71636	-5.39188	16.1744	-1.23299	0
0.1280	3.71636	-4.47526	17.6976	0.597367	0
0.1287	6.47004	-4.17871	19.2273	-1.53903	0
0.1293	7.38794	-0.808782	18.6141	-2.14817	0
0.1300	8.9103	1.63104	14.6512	-0.926949	0
0.1307	13.4998	0.714424	16.1744	-0.0117708	0
0.1313	11.0595	0.714424	21.9703	1.20945	0
0.1320	2.82085	2.84422	17.3943	2.73377	0
0.1327	3.11189	2.54766	6.71244	3.64894	0
0.1333	7.38794	-2.34547	2.13636	2.43067	0
0.1340	5.26111	-4.47526	0.916506	-0.926949	0
0.1347	1.90295	-1.7254	-1.83301	-3.67543	0
0.1353	0.985058	-1.7254	-3.35622	-2.45421	0
0.1360	-1.4552	-5.39188	-5.79593	-0.317811	0
0.1367	-3.29099	-4.7853	-8.8488	0.597367	0
0.1373	-3.60442	-1.11882	-9.76531	0.903408	0
0.1380	-5.41782	-2.34547	-9.15215	0.903408	0
0.1387	-7.85808	-6.3085	-9.15215	0.597367	0
0.1393	-9.40283	-5.99847	-8.8488	-0.0117708	0
0.1400	-10.0073	-2.64202	-9.15215	-0.0117708	0
0.1407	-9.69387	-1.42885	-9.76531	0.597367	0
0.1413	-8.48493	-0.808782	-9.46196	-0.0117708	0
0.1420	-4.81335	-0.808782	-7.9323	0.29427	0
0.1427	-3.29099	-0.202196	-4.27273	3.34585	0
0.1433	-7.56704	2.84422	-0.303351	4.87016	0
0.1440	-9.0894	4.67746	-0.303351	2.12463	0
0.1447	-3.60442	0.0943579	-2.74952	1.20945	0
0.1453	-0.246265	-3.26209	-0.916506	2.73377	0
0.1460	0.985058	-1.7254	3.65957	1.20945	0
0.1467	4.34321	-2.03544	5.79593	-0.926949	0
0.1473	5.86557	-4.47526	7.62895	-0.317811	0
0.1480	7.38794	-3.86867	11.2885	-0.926949	0
0.1487	9.82819	-2.64202	12.8182	-2.76025	0
0.1493	7.38794	-3.55864	11.9017	-1.84213	0
0.1500	4.63425	-2.34547	10.3785	0.597367	0
0.1507	6.78347	-1.42885	8.8488	0.903408	0
0.1513	8.9103	-1.7254	9.46196	-1.53903	0
0.1520	7.9924	3.15425	11.5983	-1.84213	0
0.1527	7.70136	7.42732	10.3785	0.903408	0
0.1533	6.78347	2.84422	5.18923	-0.317811	0
0.1540	7.07451	-2.64202	3.35622	-3.06335	0
0.1547	11.0595	-2.03544	6.10574	-0.0117708	0
0.1553	8.30583	1.01098	7.9323	3.64894	0
0.1560	-0.537304	1.9276	5.79593	-0.0117708	0
0.1567	-4.20888	-1.42885	3.96938	-3.67543	0
0.1573	-3.29099	-4.47526	3.96938	-2.14817	0
0.1580	-5.12678	-1.7254	2.13636	-0.926949	0
0.1587	-7.56704	1.63104	0.613155	-2.76025	0
0.1593	-9.0894	-0.512229	2.13636	-3.67543	0
0.1600	-10.0073	-2.34547	3.05287	-3.67543	0
0.1607	-8.48493	-2.03544	1.83301	-2.76025	0
0.1613	-6.33571	-2.64202	0.916506	-1.84213	0
0.1620	-5.41782	-2.64202	0.303351	-2.45421	0
0.1627	-4.81335	-1.7254	-0.613155	-3.06335	0
0.1633	-6.96257	-2.03544	1.21986	-2.45421	0
0.1640	-9.0894	-2.95206	6.40909	-2.76025	0
0.1647	-4.52231	-3.86867	9.15861	-2.76025	0
0.1653	-0.850732	-2.34547	7.02224	-0.926949	0
0.1660	-0.246265	0.714424	5.79593	-0.317811	0
0.1667	3.42532	0.0943579	8.54545	-0.623852	0
0.1673	3.71636	-0.808782	12.8182	1.81859	0
0.1680	-3.60442	0.714424	13.7347	2.43067	0
0.1687	-2.68652	-2.95206	11.5983	0.29427	0
0.1693	5.55215	-7.83171	9.46196	0.29427	0
0.1700	6.47004	-6.91509	7.9323	-0.0117708	0
0.1707	4.02978	-5.39188	7.62895	-2.76025	0
0.1713	4.94768	-6.3085	8.54545	-2.76025	0
0.1720	4.63425	-4.17871	7.62895	-0.623852	0
0.1727	4.63425	-2.64202	3.65957	-0.926949	0
0.1733	6.179	-3.86867	2.13636	-0.0117708	0
0.1740	4.02978	-3.55864	1.83301	2.43067	0
0.1747	1.90295	-1.7254	-1.52321	0.903408	0
0.1753	2.82085	-1.42885	-3.35622	-0.623852	0
0.1760	2.50742	-4.17871	-2.43971	0.597367	0
0.1767	0.985058	-5.08185	-4.27273	0.597367	0
0.1773	1.90295	-0.808782	-7.62895	0.903408	0
0.1780	3.71636	2.23763	-7.9323	3.64894	0
0.1787	4.63425	-0.512229	-7.01579	4.56412	0
0.1793	2.19399	-0.512229	-6.10574	1.81859	0
0.1800	-3.29099	2.54766	-7.01579	1.20945	0
0.1807	-4.20888	-0.202196	-11.5983	2.73377	0
0.1813	0.0671631	-5.08185	-13.4249	2.43067	0
0.1820	1.90295	-5.70191	-10.0687	0.597367	0
0.1827	0.671631	-5.99847	-8.2421	-0.0117708	0
0.1833	2.19399	-6.91509	-10.3785	1.51255	0
0.1840	3.71636	-4.47526	-9.76531	1.51255	0
0.1847	0.985058	-2.64202	-7.01579	0.903408	0
0.1853	-0.537304	-2.64202	-4.57608	0.903408	0
0.1860	2.50742	-1.7254	-2.74952	0.903408	0
0.1867	4.34321	1.01098	-3.35622	-0.0117708	0
0.1873	2.50742	1.9276	-4.27273	-0.623852	0
0.1880	1.58953	1.9276	-1.52321	-0.623852	0
0.1887	2.82085	2.84422	0.613155	0.597367	0
0.1893	2.82085	2.84422	-0.303351	0.903408	0
0.1900	3.71636	2.23763	2.13636	0.597367	0
0.1907	6.47004	3.76084	7.02224	1.51255	0
0.1913	3.11189	7.42732	5.79593	2.12463	0
0.1920	-3.60442	8.0339	0.613155	-0.0117708	0
0.1927	-1.76863	3.4508	-1.52321	-1.23299	0
0.1933	4.63425	0.0943579	-4.57608	0.29427	0
0.1940	5.26111	2.23763	-7.9323	1.81859	0
0.1947	0.985058	4.67746	-7.32559	1.81859	0
0.1953	-0.850732	3.76084	-8.54545	0.29427	0
0.1960	-0.537304	1.9276	-13.7347	-0.926949	0
0.1967	-1.76863	1.9276	-15.871	-0.317811	0
0.1973	-3.89546	1.9276	-15.2579	0.903408	0
0.1980	-4.52231	2.84422	-18.0074	1.81859	0
0.1987	-2.68652	2.84422	-20.7505	2.12463	0
0.1993	-2.68652	0.714424	-20.7505	1.20945	0
0.2000	-2.68652	1.01098	-17.3943	0.903408	0
0.2007	-1.76863	2.84422	-14.6512	2.43067	0
0.2013	-4.52231	1.01098	-17.6976	0.903408	0
0.2020	-3.60442	-0.808782	-20.1438	-0.0117708	0
0.2027	6.179	1.9276	-14.3414	4.87016	0
0.2033	9.22373	3.76084	-7.9323	6.39742	0
0.2040	2.19399	1.9276	-8.2421	2.73377	0
0.2047	3.71636	-0.808782	-10.6818	3.95498	0
0.2053	11.3506	-2.95206	-10.3785	6.09138	0
0.2060	11.9774	-2.64202	-6.10574	4.56412	0
0.2067	12.2685	-0.202196	-1.52321	4.26102	0
0.2073	15.6266	-0.808782	-3.35622	2.73377	0
0.2080	15.0221	-2.03544	-7.32559	-0.317811	0
0.2087	14.4177	-0.202196	-4.87943	0.903408	0
0.2093	15.6266	1.63104	-1.83301	0.903408	0
0.2100	13.7908	2.84422	-2.13636	-2.76025	0
0.2107	10.7461	5.59408	-0.303351	-1.84213	0
0.2113	11.0595	5.59408	-0.303351	1.20945	0
0.2120	12.8729	2.23763	-3.05287	-0.0117708	0
0.2127	11.9774	1.9276	-1.52321	-0.926949	0
0.2133	7.07451	2.84422	-0.303351	-2.45421	0
0.2140	3.42532	1.01098	-3.05287	-4.59061	0
0.2147	3.42532	0.714424	-2.43971	-1.53903	0
0.2153	-0.850732	2.54766	-1.52321	1.81859	0
0.2160	-6.96257	1.63104	-6.10574	-1.53903	0
0.2167	-5.73125	-2.03544	-8.2421	-4.59061	0
0.2173	-2.97756	-3.86867	-7.62895	-3.67543	0
0.2180	-6.33571	-3.86867	-9.15215	-3.06335	0
0.2187	-6.96257	-4.47526	-10.0687	-1.84213	0
0.2193	-2.68652	-5.99847	-10.3785	-0.926949	0
0.2200	-1.4552	-5.99847	-11.9017	-2.14817	0
0.2207	-1.4552	-5.08185	-10.3785	-3.06335	0
0.2213	-0.850732	-5.39188	-8.8488	-2.76025	0
0.2220	-1.76863	-5.70191	-12.5148	-2.14817	0
0.2227	0.0671631	-4.17871	-13.4249	-1.84213	0
0.2233	3.71636	-2.64202	-9.76531	-2.45421	0
0.2240	3.71636	-1.7254	-8.8488	-1.53903	0
0.2247	3.42532	-0.512229	-7.9323	-1.53903	0
0.2253	6.179	-2.34547	-7.01579	-3.67543	0
0.2260	7.70136	-5.39188	-6.40909	-3.97853	0
0.2267	8.61926	-4.47526	-0.916506	-1.23299	0
0.2273	10.1416	-1.42885	6.71244	-0.926949	0
0.2280	7.9924	-2.34547	5.49258	-1.53903	0
0.2287	7.70136	-5.70191	1.83301	-2.14817	0
0.2293	11.3506	-7.22512	4.57608	-5.81183	0
0.2300	11.3506	-6.3085	7.32559	-7.94822	0
0.2307	8.30583	-5.99847	5.49258	-5.50579	0
0.2313	8.61926	-6.61853	3.35622	-3.67543	0
0.2320	8.30583	-6.3085	3.96938	-2.45421	0
0.2327	3.11189	-4.17871	5.49258	-0.623852	0
0.2333	-0.537304	-2.64202	4.57608	-2.14817	0
0.2340	-0.537304	-5.08185	1.83301	-6.42096	0
0.2347	-0.246265	-5.08185	1.21986	-6.11492	0
0.2353	-2.68652	-2.34547	0.916506	-1.84213	0
0.2360	-5.12678	-2.95206	-1.52321	-1.53903	0
0.2367	-6.04467	-5.99847	-1.52321	-3.97853	0
0.2373	-6.33571	-5.99847	1.21986	-4.59061	0
0.2380	-4.52231	-6.3085	1.21986	-1.84213	0
0.2387	-0.850732	-5.99847	0.303351	1.81859	0
0.2393	-3.60442	-0.512229	2.13636	2.73377	0
0.2400	-11.5297	1.9276	1.21986	-0.926949	0
0.2407	-10.0073	-4.7853	-3.35622	-3.67543	0
0.2413	-3.60442	-9.05836	-5.18923	-2.76025	0
0.2420	-3.60442	-6.3085	-2.74952	-0.0117708	0
0.2427	-4.20888	-6.3085	-0.303351	-0.317811	0
0.2433	-2.08205	-7.53515	0.303351	-0.926949	0
0.2440	-2.08205	-4.17871	0.303351	-0.926949	0
0.2447	-0.850732	-2.64202	1.21986	-1.53903	0
0.2453	1.58953	-3.55864	3.65957	-2.76025	0
0.2460	1.2761	-1.7254	6.10574	-2.76025	0
0.2467	0.985058	0.0943579	7.32559	-2.45421	0
0.2473	2.19399	-1.42885	8.2421	-1.84213	0
0.2480	4.94768	-2.03544	8.54545	0.29427	0
0.2487	8.30583	-0.808782	7.62895	1.51255	0
0.2493	7.07451	0.714424	4.57608	0.597367	0
0.2500	4.63425	1.9276	1.21986	-0.0117708	0
0.2507	8.30583	2.84422	0	-0.0117708	0
0.2513	7.38794	5.28404	-0.613155	0.903408	0
0.2520	-0.537304	7.72387	-2.74952	1.81859	0
0.2527	-0.850732	6.20066	-3.35622	-0.0117708	0
0.2533	4.63425	3.76084	0	-1.84213	0
0.2540	3.71636	4.67746	3.05287	-0.623852	0
0.2547	1.58953	3.76084	4.27273	-0.0117708	0
0.2553	0.0671631	0.714424	6.10574	-1.84213	0
0.2560	-3.60442	1.32101	8.2421	-0.623852	0
0.2567	-4.20888	3.15425	9.46196	2.12463	0
0.2573	-4.20888	2.23763	10.3785	0.597367	0
0.2580	-6.64914	1.9276	10.3785	-1.84213	0
0.2587	-6.64914	3.76084	9.15861	-0.926949	0
0.2593	-2.97756	3.15425	7.02224	-0.317811	0
0.2600	-2.08205	-0.808782	4.88588	-0.0117708	0
0.2607	-3.89546	-4.47526	5.18923	2.43067	0
0.2613	-5.12678	-3.55864	6.40909	3.34585	0
0.2620	-3.60442	-0.512229	3.96938	2.73377	0
0.2627	-2.37309	0.714424	2.13636	5.1762	0
0.2633	-6.33571	1.01098	2.13636	6.39742	0
0.2640	-8.1715	1.01098	-0.613155	3.34585	0
0.2647	-1.4552	-2.64202	-3.65957	1.51255	0
0.2653	4.63425	-5.08185	-2.43971	1.20945	0
0.2660	3.71636	-3.26209	-2.74952	-1.23299	0
0.2667	0.0671631	-2.34547	-4.27273	-3.36939	0
0.2673	-0.850732	-3.55864	-1.52321	-2.45421	0
0.2680	0.985058	-2.64202	2.13636	-1.53903	0
0.2687	2.50742	-1.11882	2.13636	-0.623852	0
0.2693	2.19399	-2.95206	1.21986	2.73377	0
0.2700	2.82085	-3.55864	1.52321	4.87016	0
0.2707	2.82085	-1.42885	3.05287	3.64894	0
0.2713	-0.537304	-0.808782	4.88588	0.903408	0
0.2720	-0.537304	-1.42885	5.79593	1.20945	0
0.2727	0.985058	0.404391	7.32559	1.20945	0
0.2733	-2.68652	3.15425	9.46196	-1.53903	0
0.2740	-4.81335	3.15425	9.76531	-0.0117708	0
0.2747	-2.08205	2.84422	9.15861	5.48224	0
0.2753	-5.73125	3.76084	10.3785	3.95498	0
0.2760	-13.3654	3.4508	9.46196	-0.0117708	0
0.2767	-13.3654	0.0943579	6.71244	2.12463	0
0.2773	-10.9252	-2.64202	4.88588	1.81859	0
0.2780	-10.6118	-2.34547	3.65957	-1.23299	0
0.2787	-8.48493	-2.03544	2.13636	2.43067	0
0.2793	-8.1715	-2.64202	2.13636	5.1762	0
0.2800	-9.69387	-1.7254	2.13636	-0.317811	0
0.2807	-7.25361	-1.11882	1.21986	-1.53903	0
0.2813	-4.81335	-3.55864	1.21986	3.34585	0
0.2820	-5.73125	-5.39188	0.916506	3.34585	0
0.2827	-4.52231	-3.55864	0.303351	2.73377	0
0.2833	-2.68652	-2.64202	2.43971	6.39742	0
0.2840	-2.68652	-4.7853	3.96938	6.09138	0
0.2847	0.0671631	-5.39188	2.13636	1.20945	0
0.2853	3.71636	-3.55864	2.74952	0.903408	0
0.2860	5.55215	-2.64202	4.88588	3.95498	0
0.2867	8.61926	0.404391	5.49258	4.56412	0
0.2873	8.61926	2.84422	8.2421	3.95498	0
0.2880	1.90295	-0.512229	11.2885	4.56412	0
0.2887	0.985058	-4.47526	7.62895	3.64894	0
0.2893	8.30583	-4.17871	3.05287	2.43067	0
0.2900	11.0595	-4.47526	3.35622	1.20945	0
0.2907	10.1416	-5.39188	3.05287	0.29427	0
0.2913	11.0595	-3.55864	1.21986	0.29427	0
0.2920	8.30583	-2.34547	0.613155	-0.317811	0
0.2927	5.55215	-3.55864	0	-2.45421	0
0.2933	6.47004	-3.26209	-2.43971	-1.84213	0
0.2940	4.63425	0.0943579	-3.05287	1.20945	0
0.2947	0.380591	1.63104	-2.13636	0.903408	0
0.2953	0.380591	1.9276	-4.27273	-2.14817	0
0.2960	2.50742	2.54766	-8.54545	-2.76025	0
0.2967	0.985058	1.9276	-7.9323	-0.0117708	0
0.2973	-2.08205	0.714424	-6.40909	0.903408	0
0.2980	-1.76863	1.01098	-8.54545	-1.53903	0
0.2987	1.58953	2.23763	-7.62895	-2.14817	0
0.2993	-0.537304	2.84422	-5.18923	1.20945	0
0.3000	-7.25361	2.84422	-10.6818	2.12463	0
0.3007	-6.33571	1.9276	-14.6512	-1.84213	0
0.3013	0.380591	-0.808782	-12.205	-3.36939	0
0.3020	1.58953	-1.7254	-14.038	-0.926949	0
0.3027	-0.246265	-2.64202	-18.0074	-0.0117708	0
0.3033	0.985058	-3.86867	-14.9545	-0.926949	0
0.3040	2.82085	-3.26209	-12.5148	-2.14817	0
0.3047	3.71636	-0.202196	-13.4249	-1.23299	0
0.3053	5.55215	-0.202196	-10.9852	0.29427	0
0.3060	8.30583	-2.64202	-8.8488	-0.926949	0
0.3067	9.82819	-2.64202	-9.76531	-1.84213	0
0.3073	9.51477	-0.202196	-7.62895	1.20945	0
0.3080	9.51477	0.404391	-6.10574	1.20945	0
0.3087	11.0595	-0.202196	-9.15215	-1.84213	0
0.3093	11.0595	-0.202196	-9.76531	-2.76025	0
0.3100	9.82819	2.23763	-6.10574	-1.84213	0
0.3107	9.22373	6.5107	-2.74952	-0.317811	0
0.3113	5.55215	8.64049	-0.303351	1.81859	0
0.3120	1.90295	8.64049	0.303351	-0.0117708	0
0.3127	2.82085	7.42732	-3.65957	-2.76025	0
0.3133	4.34321	5.90411	-7.01579	-1.23299	0
0.3140	2.50742	4.67746	-7.01579	-0.926949	0
0.3147	1.58953	2.84422	-7.32559	-1.84213	0
0.3153	0.985058	1.01098	-8.8488	-0.317811	0
0.3160	-1.4552	0.0943579	-8.8488	-0.926949	0
0.3167	-2.68652	0.714424	-10.6818	-2.76025	0
0.3173	-3.29099	1.63104	-13.4249	-0.926949	0
0.3180	-4.81335	1.63104	-12.5148	0.597367	0
0.3187	-6.04467	0.404391	-10.9852	-0.623852	0
0.3193	-5.41782	-1.7254	-11.9017	-0.623852	0
0.3200	-4.52231	-2.64202	-13.4249	0.903408	0
0.3207	-2.97756	-2.95206	-13.4249	0.903408	0
0.3213	-1.16416	-3.55864	-11.2885	-0.623852	0
0.3220	0.985058	-4.17871	-9.15215	-0.926949	0
0.3227	2.82085	-4.7853	-7.32559	1.20945	0
0.3233	-0.850732	-2.95206	-4.57608	2.12463	0
0.3240	-6.64914	-1.11882	-3.35622	0.903408	0
0.3247	-4.52231	-3.55864	-3.35622	-0.0117708	0
0.3253	2.50742	-6.91509	-3.05287	1.51255	0
0.3260	4.34321	-5.70191	-3.65957	2.73377	0
0.3267	3.71636	-4.47526	-6.40909	3.03981	0
0.3273	4.63425	-4.7853	-7.62895	1.81859	0
0.3280	4.94768	-3.55864	-7.01579	0.29427	0
0.3287	5.86557	-1.7254	-5.79593	0.903408	0
0.3293	8.30583	-1.11882	-3.35622	0.903408	0
0.3300	7.38794	0.714424	-1.83301	-0.926949	0
0.3307	4.63425	2.84422	-2.43971	-0.926949	0
0.3313	4.02978	5.90411	-1.52321	0.29427	0
0.3320	4.02978	9.26056	-0.303351	-0.926949	0
0.3327	4.63425	7.72387	0.303351	-2.14817	0
0.3333	3.71636	3.4508	1.83301	-0.623852	0
0.3340	-0.537304	2.54766	3.35622	0.903408	0
0.3347	-3.60442	1.9276	3.05287	0.903408	0
0.3353	-6.33571	1.01098	0.303351	1.20945	0
0.3360	-10.9252	1.9276	-2.13636	1.81859	0
0.3367	-11.8431	-1.11882	-3.35622	0.597367	0
0.3373	-10.3207	-5.39188	-4.57608	-1.84213	0
0.3380	-11.8431	-4.47526	-7.01579	-3.97853	0
0.3387	-13.3654	-4.17871	-8.2421	-2.45421	0
0.3393	-12.761	-8.14174	-7.9323	-0.0117708	0
0.3400	-14.2833	-8.74833	-7.9323	-0.623852	0
0.3407	-14.2833	-7.22512	-6.71244	-1.84213	0
0.3413	-10.0073	-8.14174	-6.10574	-2.45421	0
0.3420	-8.1715	-8.14174	-7.9323	-3.67543	0
0.3427	-9.69387	-7.22512	-6.71244	-4.28457	0
0.3433	-7.25361	-8.74833	-1.52321	-2.45421	0
0.3440	-2.37309	-8.74833	-1.52321	-0.623852	0
0.3447	-0.850732	-6.61853	-5.18923	-0.623852	0
0.3453	-0.850732	-6.3085	-4.27273	-2.14817	0
0.3460	3.11189	-6.61853	-0.916506	-2.45421	0
0.3467	6.47004	-6.3085	1.83301	0.903408	0
0.3473	3.11189	-2.64202	5.79593	3.03981	0
0.3480	-1.16416	1.63104	6.71244	0.597367	0
0.3487	-0.246265	0.0943579	2.74952	-2.14817	0
0.3493	2.19399	-4.17871	1.21986	-2.14817	0
0.3500	2.82085	-2.64202	3.96938	-2.45421	0
0.3507	3.71636	-0.512229	3.96938	-4.59061	0
0.3513	4.63425	-4.47526	2.13636	-5.50579	0
0.3520	5.55215	-6.3085	4.27273	-3.67543	0
0.3527	5.86557	-2.95206	6.10574	-1.84213	0
0.3533	3.42532	-1.7254	5.18923	-3.06335	0
0.3540	-0.850732	-0.808782	4.57608	-3.97853	0
0.3547	-2.68652	1.9276	5.49258	-2.14817	0
0.3553	-2.68652	1.32101	7.62895	-1.84213	0
0.3560	-3.60442	-0.512229	10.3785	-3.97853	0
0.3567	-6.64914	2.54766	11.2885	-3.67543	0
0.3573	-9.0894	3.15425	9.76531	-2.14817	0
0.3580	-7.56704	-1.11882	7.62895	-3.67543	0
0.3587	-5.41782	-2.03544	7.62895	-4.28457	0
0.3593	-7.25361	1.32101	7.02224	-1.53903	0
0.3600	-10.0073	1.32101	3.96938	-0.317811	0
0.3607	-8.1715	-1.7254	-1.52321	-2.76025	0
0.3613	-4.20888	-3.55864	-5.18923	-3.67543	0
0.3620	-2.97756	-3.55864	-7.01579	-2.14817	0
0.3627	-2.68652	-3.26209	-9.15215	-0.623852	0
0.3633	0.985058	-2.95206	-8.8488	-0.926949	0
0.3640	4.34321	-2.95206	-6.10574	-2.14817	0
0.3647	4.94768	-2.34547	-6.10574	-1.23299	0
0.3653	6.47004	-0.202196	-8.2421	-0.0117708	0
0.3660	7.9924	2.54766	-7.9323	-0.926949	0
0.3667	7.70136	2.84422	-5.79593	-0.0117708	0
0.3673	8.9103	0.714424	-4.87943	0.903408	0
0.3680	9.82819	1.01098	-2.74952	-0.926949	0
0.3687	7.07451	3.76084	0	-2.45421	0
0.3693	5.26111	2.84422	0.613155	-0.317811	0
0.3700	7.38794	1.01098	2.13636	0.903408	0
0.3707	7.07451	1.9276	7.62895	1.20945	0
0.3713	1.90295	4.98749	9.76531	1.51255	0
0.3720	0.380591	6.20066	6.10574	-0.926949	0
0.3727	3.11189	2.84422	3.96938	-3.67543	0
0.3733	4.63425	-3.26209	4.88588	-1.53903	0
0.3740	4.63425	-5.70191	3.96938	0.903408	0
0.3747	4.94768	-3.55864	3.05287	1.81859	0
0.3753	3.42532	-1.7254	3.65957	1.51255	0
0.3760	0.985058	-0.808782	1.21986	-0.926949	0
0.3767	0.985058	-0.808782	-1.21986	-1.84213	0
0.3773	0.985058	-1.7254	0.613155	0.29427	0
0.3780	1.58953	-1.7254	0.916506	0.597367	0
0.3787	2.50742	-0.808782	-0.916506	-0.926949	0
0.3793	2.19399	-2.64202	0	-0.926949	0
0.3800	3.71636	-4.7853	-0.916506	-1.84213	0
0.3807	7.38794	-4.17871	-3.65957	-3.97853	0
0.3813	7.9924	-2.34547	-2.13636	-2.76025	0
0.3820	7.9924	-1.11882	0.613155	1.51255	0
0.3827	12.5819	0.404391	0.303351	2.73377	0
0.3833	15.6266	2.54766	2.13636	0.903408	0
0.3840	13.7908	2.54766	4.57608	-1.84213	0
0.3847	14.4177	0.0943579	3.35622	-2.76025	0
0.3853	19.9027	-1.7254	1.21986	-1.84213	0
0.3860	26.619	-2.03544	0.303351	-0.623852	0
0.3867	35.7755	-3.55864	1.21986	-0.317811	0
0.3873	46.7679	-3.86867	3.96938	-3.06335	0
0.3880	61.4094	-2.95206	5.79593	-5.50579	0
0.3887	80.6404	-2.95206	4.27273	-3.06335	0
0.3893	100.767	-2.64202	3.65957	-0.623852	0
0.3900	120.916	-0.512229	5.49258	-2.45421	0
0.3907	142.274	-1.11882	6.71244	-3.67543	0
0.3913	161.818	-2.03544	5.79593	-1.53903	0
0.3920	180.736	1.32101	6.40909	-0.623852	0
0.3927	202.407	3.76084	7.02224	-1.84213	0
0.3933	222.534	3.15425	3.96938	-3.67543	0
0.3940	240.847	3.4508	0.303351	-4.59061	0
0.3947	259.16	4.67746	3.05287	-2.14817	0
0.3953	273.801	4.36742	6.71244	1.20945	0
0.3960	286.025	4.36742	3.35622	1.81859	0
0.3967	304.943	2.84422	-2.43971	1.51255	0
0.3973	323.547	-1.42885	-4.27273	-0.317811	0
0.3980	337.293	-2.64202	-4.87943	-3.36939	0
0.3987	353.77	0.0943579	-5.79593	-3.36939	0
0.3993	369.016	1.01098	-6.40909	-1.53903	0
0.4000	377.568	0.0943579	-7.62895	-2.14817	0
0.4007	389.165	1.01098	-8.2421	-2.76025	0
0.4013	402.889	2.23763	-8.54545	-2.14817	0
0.4020	410.836	1.01098	-8.54545	-2.45421	0
0.4027	418.157	-0.202196	-7.9323	-2.45421	0
0.4033	426.396	1.01098	-6.71244	-1.84213	0
0.4040	430.963	0.404391	-6.10574	-2.14817	0
0.4047	434.948	-0.808782	-4.27273	-1.53903	0
0.4053	439.515	0.0943579	-3.96938	0.29427	0
0.4060	444.105	0.404391	-3.96938	2.43067	0
0.4067	451.112	0.714424	0.916506	4.87016	0
0.4073	450.194	5.28404	6.71244	5.78534	0
0.4080	439.224	7.42732	5.49258	3.64894	0
0.4087	434.03	1.01098	1.83301	2.12463	0
0.4093	432.508	-3.55864	2.13636	2.12463	0
0.4100	427.314	-2.64202	1.52321	1.81859	0
0.4107	432.799	-1.42885	-1.21986	3.03981	0
0.4113	437.679	-1.11882	0.613155	3.64894	0
0.4120	418.157	-2.03544	3.96938	1.20945	0
0.4127	402.284	-2.64202	2.74952	-0.0117708	0
0.4133	406.874	0.0943579	-0.613155	1.51255	0
0.4140	398.635	1.32101	-0.613155	2.12463	0
0.4147	379.091	-1.42885	0	1.20945	0
0.4153	373.606	-1.7254	-2.43971	-0.317811	0
0.4160	368.412	-0.512229	-3.05287	-0.317811	0
0.4167	354.979	-1.42885	-1.52321	2.73377	0
0.4173	346.136	-0.808782	-2.43971	5.78534	0
0.4180	337.293	-0.202196	-4.27273	6.09138	0
0.4187	325.069	-0.808782	-1.83301	7.3126	0
0.4193	315.308	2.54766	0.613155	7.61864	0
0.4200	303.107	1.9276	-2.43971	3.34585	0
0.4207	290.279	-4.47526	-6.40909	2.73377	0
0.4213	283.876	-5.70191	-5.79593	5.48224	0
0.4220	275.033	-3.55864	-4.87943	4.26102	0
0.4227	261.914	-5.39188	-7.01579	2.73377	0
0.4233	250.921	-5.39188	-6.71244	6.39742	0
0.4240	239.011	-4.17871	-4.27273	6.39742	0
0.4247	225.287	-5.99847	-5.18923	4.87016	0
0.4253	213.377	-5.08185	-6.71244	6.09138	0
0.4260	201.176	-2.34547	-3.96938	3.34585	0
0.4267	187.743	-3.26209	-0.303351	1.20945	0
0.4273	174.624	-4.47526	0	4.56412	0
0.4280	158.751	-3.55864	-1.52321	3.95498	0
0.4287	143.796	-2.03544	0	0.903408	0
0.4293	130.99	1.32101	2.74952	4.56412	0
0.4300	118.162	1.63104	2.13636	6.09138	0
0.4307	104.73	-1.42885	1.83301	2.43067	0
0.4313	88.5657	0.404391	6.71244	3.95498	0
0.4320	71.7749	2.54766	9.15861	6.39742	0
0.4327	58.9692	-0.512229	5.79593	4.56412	0
0.4333	45.5366	-0.808782	3.96938	3.64894	0
0.4340	29.3726	2.54766	3.05287	3.64894	0
0.4347	15.0221	2.84422	0.303351	2.43067	0
0.4353	0.985058	1.32101	1.21986	2.73377	0
0.4360	-14.8878	1.9276	2.74952	1.81859	0
0.4367	-28.3204	2.54766	-0.613155	1.81859	0
0.4373	-39.9172	1.9276	-3.05287	4.56412	0
0.4380	-52.432	-0.808782	-2.74952	3.95498	0
0.4387	-64.0288	-1.7254	-3.65957	-0.0117708	0
0.4393	-74.9987	1.63104	-3.96938	-0.0117708	0
0.4400	-86.909	2.23763	-1.83301	2.73377	0
0.4407	-95.4611	-1.11882	-1.52321	2.73377	0
0.4413	-103.7	0.0943579	-1.52321	1.81859	0
0.4420	-113.461	3.15425	0	0.903408	0
0.4427	-123.826	0.0943579	2.13636	0.597367	0
0.4433	-136.341	-0.808782	3.35622	2.12463	0
0.4440	-146.124	4.07087	3.96938	2.12463	0
0.4447	-149.774	2.84422	3.05287	-0.0117708	0
0.4453	-154.654	-2.64202	1.52321	-0.623852	0
0.4460	-164.729	-3.55864	2.13636	-0.0117708	0
0.4467	-172.049	-4.47526	3.96938	-0.926949	0
0.4473	-176.325	-6.91509	3.96938	-1.84213	0
0.4480	-182.124	-5.39188	2.13636	-1.84213	0
0.4487	-187.609	-5.08185	1.21986	-1.84213	0
0.4493	-194.325	-6.91509	2.13636	-1.53903	0
0.4500	-204.086	-3.55864	2.43971	-0.0117708	0
0.4507	-212.034	-1.11882	1.52321	-0.623852	0
0.4513	-216.31	-4.47526	3.65957	-3.67543	0
0.4520	-221.795	-4.47526	8.54545	-5.50579	0
0.4527	-230.033	0.714424	11.5983	-5.50579	0
0.4533	-240.421	0.714424	11.2885	-5.19975	0
0.4540	-247.138	-1.7254	11.2885	-3.06335	0
0.4547	-248.033	0.0943579	13.4249	0.597367	0
0.4553	-252.623	2.84422	13.1215	1.20945	0
0.4560	-263.615	2.84422	4.88588	-0.926949	0
0.4567	-269.704	0.404391	-5.49258	-4.28457	0
0.4573	-269.1	-2.95206	-9.76531	-5.50579	0
0.4580	-271.854	-4.17871	-10.0687	-3.36939	0
0.4587	-276.421	-1.7254	-12.5148	-0.926949	0
0.4593	-280.383	-1.42885	-17.3943	-3.06335	0
0.4600	-285.891	-3.86867	-20.7505	-3.97853	0
0.4607	-288.331	-4.47526	-20.7505	-1.84213	0
0.4613	-287.413	-4.17871	-21.0538	-2.14817	0
0.4620	-289.249	-5.99847	-22.5835	-2.45421	0
0.4627	-290.167	-5.99847	-21.9703	0.597367	0
0.4633	-288.935	-4.47526	-18.9239	-0.926949	0
0.4640	-288.622	-6.3085	-17.0909	-6.11492	0
0.4647	-287.413	-8.14174	-15.5612	-6.727	0
0.4653	-284.659	-5.99847	-14.6512	-3.97853	0
0.4660	-280.092	-6.3085	-11.5983	-2.14817	0
0.4667	-275.503	-8.14174	-2.13636	-0.0117708	0
0.4673	-277.652	-5.08185	4.88588	-0.0117708	0
0.4680	-282.824	-0.808782	3.05287	-1.84213	0
0.4687	-281.01	-3.86867	1.83301	-2.76025	0
0.4693	-276.734	-9.97498	4.88588	-2.76025	0
0.4700	-277.339	-9.97498	4.57608	-3.06335	0
0.4707	-276.421	-8.43829	2.13636	-1.23299	0
0.4713	-275.503	-9.05836	3.05287	-0.317811	0
0.4720	-277.339	-8.14174	3.96938	-2.76025	0
0.4727	-277.025	-5.99847	3.96938	-4.59061	0
0.4733	-276.13	-4.7853	2.74952	-6.11492	0
0.4740	-276.421	-4.7853	0.303351	-5.50579	0
0.4747	-274.294	-5.39188	-0.613155	-2.76025	0
0.4753	-273.98	-6.61853	-1.21986	-1.84213	0
0.4760	-274.898	-7.53515	-4.57608	-2.76025	0
0.4767	-269.413	-6.3085	-4.87943	-1.84213	0
0.4773	-265.742	-3.86867	-2.74952	-1.84213	0
0.4780	-268.182	-3.55864	-4.27273	-3.97853	0
0.4787	-265.742	-3.55864	-4.57608	-2.76025	0
0.4793	-262.697	1.01098	-1.21986	-0.926949	0
0.4800	-266.055	2.84422	-2.43971	-2.14817	0
0.4807	-263.302	-4.7853	-7.01579	-2.76025	0
0.4813	-254.749	-9.97498	-8.8488	-2.45421	0
0.4820	-253.227	-7.22512	-8.8488	-4.59061	0
0.4827	-253.832	-4.47526	-7.9323	-3.67543	0
0.4833	-249.869	-1.7254	-6.10574	-0.623852	0
0.4840	-244.988	1.01098	-5.79593	-1.84213	0
0.4847	-240.712	-1.42885	-3.96938	-3.36939	0
0.4853	-237.354	-2.34547	0.303351	-0.926949	0
0.4860	-234.914	0.0943579	1.21986	-1.23299	0
0.4867	-230.033	-1.42885	2.13636	-4.59061	0
0.4873	-226.071	-3.55864	6.10574	-2.76025	0
0.4880	-222.399	-0.512229	6.71244	0.29427	0
0.4887	-215.078	0.714424	5.49258	-1.53903	0
0.4893	-212.034	-2.03544	8.54545	-3.67543	0
0.4900	-212.638	-3.55864	8.54545	-2.45421	0
0.4907	-206.84	-2.03544	7.02224	-0.317811	0
0.4913	-203.191	4.07087	12.205	-0.317811	0
0.4920	-208.362	8.95052	14.038	-0.317811	0
0.4927	-205.631	6.5107	9.46196	-0.926949	0
0.4933	-196.161	1.9276	9.15861	-1.84213	0
0.4940	-194.952	-0.808782	10.3785	-0.926949	0
0.4947	-194.639	-2.95206	8.54545	-0.926949	0
0.4953	-189.154	-1.7254	7.9323	-2.14817	0
0.4960	-187.922	-0.512229	8.54545	-2.76025	0
0.4967	-187.609	-3.55864	5.79593	-0.623852	0
0.4973	-183.042	-3.55864	3.05287	-0.0117708	0
0.4980	-180.288	0.0943579	1.21986	-1.23299	0
0.4987	-178.452	-1.7254	-0.303351	-1.23299	0
0.4993	-172.967	-3.55864	-0.613155	-0.317811	0
0.5000	-168.4	-1.11882	-2.13636	-0.926949	0
0.5007	-165.333	-1.7254	-3.35622	-0.926949	0
0.5013	-164.124	-4.47526	-3.35622	1.20945	0
0.5020	-160.766	-0.512229	-3.96938	3.34585	0
0.5027	-152.527	3.76084	-1.52321	4.56412	0
0.5033	-148.251	3.15425	4.88588	4.26102	0
0.5040	-149.46	1.9276	5.18923	1.51255	0
0.5047	-143.662	-1.42885	-0.303351	-0.317811	0
0.5053	-131.774	-4.47526	0.303351	-0.0117708	0
0.5060	-125.371	-2.03544	3.35622	0.597367	0
0.5067	-123.222	0.0943579	1.52321	1.51255	0
0.5073	-118.946	-1.42885	0.916506	2.12463	0
0.5080	-114.67	0.0943579	3.05287	2.73377	0
0.5087	-112.543	3.76084	3.96938	2.43067	0
0.5093	-110.103	1.63104	3.35622	0.29427	0
0.5100	-106.431	-1.11882	3.65957	-1.23299	0
0.5107	-104.304	2.84422	2.74952	1.51255	0
0.5113	-103.386	7.42732	1.83301	3.34585	0
0.5120	-100.633	5.59408	1.83301	2.12463	0
0.5127	-100.342	4.36742	2.13636	2.12463	0
0.5133	-101.551	5.59408	2.74952	2.73377	0
0.5140	-97.9013	2.23763	3.65957	2.43067	0
0.5147	-94.2298	-0.808782	3.96938	3.64894	0
0.5153	-96.9835	1.9276	5.49258	4.26102	0
0.5160	-98.8192	3.4508	5.79593	0.903408	0
0.5167	-95.7521	-0.202196	2.13636	-1.84213	0
0.5173	-91.4985	-1.7254	-2.13636	-1.84213	0
0.5180	-88.7448	-2.64202	-4.27273	-1.23299	0
0.5187	-86.909	-3.86867	-5.79593	-1.23299	0
0.5193	-85.9911	-3.55864	-4.57608	-0.0117708	0
0.5200	-85.7001	-5.39188	-1.52321	0.597367	0
0.5207	-84.1553	-10.8916	-1.83301	-1.84213	0
0.5213	-79.9016	-10.8916	-3.35622	-3.97853	0
0.5220	-75.6256	-8.14174	-1.52321	-3.36939	0
0.5227	-72.8719	-9.97498	-0.303351	-2.45421	0
0.5233	-68.9093	-9.66495	-0.613155	-2.14817	0
0.5240	-63.4019	-5.39188	2.13636	-0.926949	0
0.5247	-61.2751	-3.55864	5.79593	0.29427	0
0.5253	-60.3572	-3.26209	6.10574	0.903408	0
0.5260	-55.7901	-0.808782	7.32559	1.81859	0
0.5267	-52.1185	1.9276	11.2885	2.73377	0
0.5273	-53.0364	4.67746	13.7347	2.73377	0
0.5280	-53.9543	5.28404	11.2885	0.903408	0
0.5287	-49.9917	1.01098	7.62895	-0.926949	0
0.5293	-44.1933	-2.95206	6.10574	-0.623852	0
0.5300	-40.5217	-3.55864	7.32559	1.51255	0
0.5307	-39.6038	-2.95206	7.9323	1.81859	0
0.5313	-39.3128	-2.64202	7.02224	1.20945	0
0.5320	-38.9993	-1.11882	5.49258	-0.0117708	0
0.5327	-37.768	-1.11882	4.27273	-2.14817	0
0.5333	-35.6412	-2.03544	5.79593	-0.926949	0
0.5340	-34.1188	-0.808782	6.40909	1.20945	0
0.5347	-34.1188	-0.808782	2.13636	-0.926949	0
0.5353	-34.4099	-3.26209	-0.613155	-1.23299	0
0.5360	-34.1188	-4.17871	0	1.51255	0
0.5367	-32.8875	-2.64202	-3.05287	0.903408	0
0.5373	-31.6786	-1.11882	-7.9323	0.29427	0
0.5380	-29.8428	-1.42885	-8.54545	3.64894	0
0.5387	-26.4846	-1.7254	-7.62895	4.56412	0
0.5393	-25.2533	-0.808782	-8.8488	2.73377	0
0.5400	-28.3204	-0.512229	-9.15215	2.73377	0
0.5407	-28.3204	-4.47526	-9.46196	0.903408	0
0.5413	-22.8131	-7.83171	-11.2885	0.29427	0
0.5420	-17.9325	-5.08185	-11.5983	2.73377	0
0.5427	-18.246	-2.34547	-9.76531	1.81859	0
0.5433	-18.5594	-3.26209	-8.8488	-1.23299	0
0.5440	-15.8057	-3.26209	-8.8488	-0.623852	0
0.5447	-11.8431	-2.34547	-8.54545	-0.623852	0
0.5453	-8.48493	-3.86867	-7.62895	-1.23299	0
0.5460	-5.41782	-3.86867	-6.10574	0.29427	0
0.5467	-2.37309	-0.512229	-4.27273	0.903408	0
0.5473	-0.537304	0.714424	-1.52321	-0.317811	0
0.5480	0.985058	-0.202196	0.916506	-0.317811	0
0.5487	1.90295	0.0943579	1.52321	-1.23299	0
0.5493	1.90295	-0.512229	2.13636	-2.45421	0
0.5500	4.63425	-1.7254	2.13636	-0.0117708	0
0.5507	10.7461	-0.202196	2.74952	1.81859	0
0.5513	8.30583	3.15425	6.71244	0.903408	0
0.5520	0.985058	1.9276	11.2885	-0.0117708	0
0.5527	2.82085	-3.55864	11.2885	-0.0117708	0
0.5533	8.30583	-7.22512	9.46196	1.81859	0
0.5540	7.38794	-6.91509	9.46196	3.03981	0
0.5547	6.78347	-4.47526	8.54545	0.903408	0
0.5553	9.51477	-3.86867	7.62895	-1.84213	0
0.5560	11.0595	-3.26209	7.32559	-1.23299	0
0.5567	11.664	-1.7254	6.40909	0.903408	0
0.5573	11.9774	-2.64202	3.96938	1.81859	0
0.5580	11.9774	-3.55864	3.05287	1.81859	0
0.5587	11.3506	-1.11882	2.74952	1.20945	0
0.5593	11.664	1.01098	0	1.81859	0
0.5600	11.9774	-1.42885	-3.65957	2.73377	0
0.5607	9.22373	-1.42885	-4.87943	1.51255	0
0.5613	4.34321	1.63104	-7.01579	-0.317811	0
0.5620	4.02978	1.63104	-9.76531	0.903408	0
0.5627	8.61926	1.01098	-6.10574	4.87016	0
0.5633	6.179	3.4508	-2.43971	6.09138	0
0.5640	0.380591	4.67746	-7.9323	2.73377	0
0.5647	3.42532	2.23763	-11.2885	-0.623852	0
0.5653	10.4327	-0.202196	-5.49258	-0.926949	0
0.5660	11.9774	-0.202196	-3.35622	1.20945	0
0.5667	10.1416	1.32101	-6.71244	2.43067	0
0.5673	10.1416	0.714424	-5.18923	1.51255	0
0.5680	11.9774	-1.42885	-0.613155	0.597367	0
0.5687	12.5819	-0.808782	1.21986	0.903408	0
0.5693	11.664	-0.808782	1.21986	0.903408	0
0.5700	11.664	-2.34547	0.916506	0.903408	0
0.5707	13.7908	0.0943579	3.05287	0.903408	0
0.5713	15.3132	2.84422	8.2421	-0.317811	0
0.5720	13.4998	0.404391	9.15861	-2.14817	0
0.5727	11.9774	-0.512229	6.10574	-0.317811	0
0.5733	12.5819	1.9276	6.10574	1.51255	0
0.5740	13.4998	-0.512229	6.71244	-0.0117708	0
0.5747	11.9774	-3.55864	6.10574	-0.926949	0
0.5753	7.38794	1.01098	7.32559	-0.317811	0
0.5760	3.11189	1.9276	6.40909	-0.926949	0
0.5767	5.26111	-4.47526	0.303351	-1.84213	0
0.5773	10.7461	-5.70191	-2.74952	-1.84213	0
0.5780	11.0595	-2.64202	-2.43971	-1.84213	0
0.5787	9.82819	-3.55864	-3.35622	-3.67543	0
0.5793	12.2685	-4.7853	-4.27273	-4.8937	0
0.5800	13.7908	-2.64202	-3.35622	-2.76025	0
0.5807	11.0595	-3.86867	-1.52321	-0.0117708	0
0.5813	10.7461	-6.3085	1.21986	-1.53903	0
0.5820	15.6266	-4.17871	3.05287	-3.36939	0
0.5827	18.6713	-0.808782	2.43971	-2.45421	0
0.5833	19.2982	-2.34547	1.83301	-2.45421	0
0.5840	20.2161	-4.7853	3.05287	-3.36939	0
0.5847	22.9474	-3.55864	3.96938	-2.14817	0
0.5853	25.0966	-1.11882	4.27273	-1.53903	0
0.5860	28.1413	-0.808782	4.57608	-1.84213	0
0.5867	32.7084	1.01098	9.76531	-0.926949	0
0.5873	32.1039	5.59408	15.5612	0.597367	0
0.5880	26.619	6.5107	11.9017	1.81859	0
0.5887	26.3055	3.76084	5.79593	2.12463	0
0.5893	31.186	4.67746	7.62895	-0.0117708	0
0.5900	31.186	7.42732	9.46196	-0.623852	0
0.5907	27.5369	4.67746	5.79593	0.29427	0
0.5913	26.619	4.07087	4.88588	-1.23299	0
0.5920	25.7011	6.5107	6.40909	-2.76025	0
0.5927	25.0966	4.67746	4.57608	-1.23299	0
0.5933	24.4697	1.32101	1.21986	-1.84213	0
0.5940	20.8205	1.01098	0.303351	-2.14817	0
0.5947	18.3803	-0.512229	-0.916506	-0.317811	0
0.5953	18.3803	-2.64202	-3.05287	-0.317811	0
0.5960	16.5445	-2.64202	-3.35622	-1.23299	0
0.5967	13.4998	-1.7254	-2.43971	-1.53903	0
0.5973	11.9774	-1.7254	-3.05287	-4.59061	0
0.5980	10.4327	-1.11882	-5.79593	-5.81183	0
0.5987	9.51477	0.0943579	-6.10574	-1.84213	0
0.5993	8.30583	1.01098	-2.43971	0.597367	0
0.6000	6.47004	-1.42885	0.303351	-0.926949	0
0.6007	5.55215	-4.47526	-1.83301	-2.14817	0
0.6013	7.07451	-4.47526	-3.35622	-3.36939	0
0.6020	8.61926	-4.7853	-0.303351	-3.97853	0
0.6027	9.82819	-7.83171	1.83301	-2.76025	0
0.6033	9.22373	-7.22512	0.613155	-1.53903	0
0.6040	8.9103	-4.17871	2.13636	-1.23299	0
0.6047	11.3506	-3.55864	4.88588	-2.76025	0
0.6053	12.8729	-4.17871	3.96938	-3.06335	0
0.6060	12.5819	-2.95206	3.35622	-0.926949	0
0.6067	15.6266	-1.7254	5.49258	-0.926949	0
0.6073	18.3803	-2.64202	5.18923	-4.59061	0
0.6080	19.2982	-5.39188	3.96938	-3.67543	0
0.6087	19.5892	-5.39188	5.79593	-0.623852	0
0.6093	17.4624	-2.64202	5.18923	-1.23299	0
0.6100	15.94	-1.11882	3.96938	-0.926949	0
0.6107	18.6713	0.714424	9.46196	3.95498	0
0.6113	17.4624	4.07087	13.7347	4.26102	0
0.6120	11.3506	4.36742	10.3785	-0.0117708	0
0.6127	12.8729	1.32101	6.40909	1.20945	0
0.6133	17.4624	-0.202196	5.49258	3.03981	0
0.6140	14.4177	-0.808782	5.79593	-1.84213	0
0.6147	11.0595	0.0943579	6.71244	-3.67543	0
0.6153	13.1863	1.9276	5.18923	0.903408	0
0.6160	13.4998	1.63104	2.13636	1.51255	0
0.6167	11.0595	-0.808782	2.13636	0.29427	0
0.6173	11.0595	-0.808782	2.13636	2.73377	0
0.6180	12.8729	0.0943579	-0.613155	2.73377	0
0.6187	12.8729	-0.202196	-0.916506	-0.926949	0
0.6193	10.4327	-1.7254	0.303351	-0.926949	0
0.6200	7.9924	-3.55864	-2.13636	2.12463	0
0.6207	8.61926	-1.7254	-2.74952	2.73377	0
0.6213	9.51477	1.63104	-0.613155	1.81859	0
0.6220	11.664	0.0943579	-0.916506	1.51255	0
0.6227	15.94	-1.42885	0	3.64894	0
0.6233	15.6266	1.63104	4.57608	4.87016	0
0.6240	12.2685	2.23763	4.57608	2.12463	0
0.6247	15.6266	-1.7254	1.52321	1.51255	0
0.6253	22.9474	-3.55864	3.05287	2.43067	0
0.6260	25.7011	-5.39188	5.79593	0.597367	0
0.6267	26.3055	-8.74833	4.88588	-0.623852	0
0.6273	28.4547	-7.22512	3.35622	0.903408	0
0.6280	29.6637	-4.17871	3.65957	1.20945	0
0.6287	29.6637	-3.86867	4.57608	3.64894	0
0.6293	29.3726	-3.55864	5.18923	5.48224	0
0.6300	30.2682	-3.55864	5.79593	3.03981	0
0.6307	31.186	-5.70191	4.88588	1.20945	0
0.6313	30.2682	-5.39188	1.83301	2.12463	0
0.6320	28.4547	-1.7254	1.21986	0.903408	0
0.6327	26.3055	-1.11882	3.96938	2.12463	0
0.6333	21.1116	-2.64202	3.05287	6.09138	0
0.6340	17.4624	-2.34547	-1.21986	5.48224	0
0.6347	15.6266	-1.42885	0	4.26102	0
0.6353	10.1416	-0.202196	3.35622	5.1762	0
0.6360	4.02978	1.9276	-0.303351	3.64894	0
0.6367	4.63425	0.714424	-6.40909	2.73377	0
0.6373	6.179	-3.55864	-7.62895	3.64894	0
0.6380	5.86557	-5.39188	-7.32559	3.03981	0
0.6387	8.30583	-3.86867	-9.15215	2.12463	0
0.6393	9.51477	-5.08185	-10.0687	4.26102	0
0.6400	5.55215	-8.14174	-9.46196	4.26102	0
0.6407	1.90295	-7.22512	-9.46196	1.81859	0
0.6413	2.50742	-4.17871	-10.3785	1.81859	0
0.6420	4.63425	-4.17871	-10.3785	3.34585	0
0.6427	6.179	-3.55864	-8.8488	4.56412	0
0.6433	6.47004	-2.03544	-7.62895	4.87016	0
0.6440	7.9924	-3.86867	-6.40909	3.64894	0
0.6447	10.1416	-4.7853	-4.27273	2.73377	0
0.6453	10.4327	0.0943579	-3.96938	3.64894	0
0.6460	13.4998	1.9276	-2.74952	4.56412	0
0.6467	19.9027	-0.808782	3.05287	4.87016	0
0.6473	20.2161	1.01098	7.32559	4.56412	0
0.6480	15.0221	4.67746	4.88588	3.64894	0
0.6487	18.6713	1.01098	2.43971	2.73377	0
0.6493	26.3055	-4.47526	3.65957	3.03981	0
0.6500	25.0966	-3.86867	3.05287	1.81859	0
0.6507	22.3429	-1.11882	1.21986	-1.84213	0
0.6513	25.7011	-1.7254	2.13636	-1.84213	0
0.6520	26.3055	-2.03544	3.96938	2.73377	0
0.6527	21.425	1.01098	3.05287	3.64894	0
0.6533	17.4624	2.23763	0.613155	-1.84213	0
0.6540	14.7087	-0.512229	0.303351	-2.76025	0
0.6547	12.2685	-1.11882	1.21986	2.12463	0
0.6553	11.9774	0.0943579	-1.52321	0.903408	0
0.6560	13.7908	0.714424	-4.27273	-3.36939	0
0.6567	12.8729	2.23763	-3.35622	-0.926949	0
0.6573	7.9924	3.76084	-3.35622	1.81859	0
0.6580	9.22373	1.32101	-6.40909	-0.0117708	0
0.6587	16.5445	0.404391	-4.57608	-0.623852	0
0.6593	14.4177	5.28404	-0.916506	0.597367	0
0.6600	5.55215	6.80725	-3.65957	-0.0117708	0
0.6607	8.30583	2.23763	-7.01579	-0.926949	0
0.6613	15.6266	-0.202196	-4.87943	-0.926949	0
0.6620	15.3132	0.0943579	-4.27273	-1.84213	0
0.6627	15.94	0.0943579	-7.01579	-3.67543	0
0.6633	18.6713	0.714424	-6.10574	-4.59061	0
0.6640	16.2311	0.404391	-4.27273	-3.67543	0
0.6647	17.4624	-0.202196	-2.74952	-2.76025	0
0.6653	23.2608	1.63104	-1.21986	-4.28457	0
0.6660	21.7384	2.54766	-0.303351	-4.8937	0
0.6667	18.0669	1.01098	0.916506	-3.06335	0
0.6673	21.425	1.01098	3.05287	-3.97853	0
0.6680	25.7011	1.63104	3.05287	-7.0301	0
0.6687	25.7011	1.32101	3.05287	-7.0301	0
0.6693	23.8653	1.9276	4.57608	-5.50579	0
0.6700	23.5742	1.01098	5.18923	-5.50579	0
0.6707	23.8653	-0.808782	5.49258	-4.8937	0
0.6713	18.6713	1.9276	6.71244	-3.97853	0
0.6720	11.0595	2.84422	6.10574	-4.59061	0
0.6727	11.0595	-0.512229	4.57608	-5.50579	0
0.6733	14.1042	-1.42885	2.43971	-7.33614	0
0.6740	12.8729	-1.11882	-1.52321	-8.55736	0
0.6747	11.9774	-2.64202	-4.27273	-5.81183	0
0.6753	11.664	-0.808782	-3.05287	-4.28457	0
0.6760	8.9103	1.63104	-1.83301	-7.33614	0
0.6767	8.9103	0.714424	-0.303351	-7.33614	0
0.6773	9.22373	-0.202196	-0.916506	-3.67543	0
0.6780	6.47004	-0.202196	-5.18923	-5.50579	0
0.6787	5.26111	-0.808782	-5.18923	-9.1665	0
0.6793	5.86557	-0.808782	-1.52321	-8.25132	0
0.6800	6.47004	-1.11882	-3.65957	-6.42096	0
0.6807	8.30583	-0.808782	-8.2421	-6.42096	0
0.6813	8.30583	1.01098	-7.32559	-4.59061	0
0.6820	8.30583	1.63104	-6.10574	-2.45421	0
0.6827	13.4998	2.23763	-5.18923	-2.14817	0
0.6833	15.0221	4.67746	-1.52321	-3.97853	0
0.6840	9.51477	2.23763	-0.613155	-7.0301	0
0.6847	10.1416	-2.64202	-3.35622	-9.77858	0
0.6853	17.4624	-0.808782	-5.79593	-9.77858	0
0.6860	20.5071	2.23763	-7.01579	-7.33614	0
0.6867	20.2161	-0.202196	-6.10574	-5.81183	0
0.6873	21.1116	-0.808782	-2.74952	-6.11492	0
0.6880	22.9474	1.9276	-2.43971	-5.81183	0
0.6887	25.7011	1.01098	-4.87943	-5.19975	0
0.6893	26.91	-0.202196	-3.96938	-6.11492	0
0.6900	25.0966	2.23763	-3.05287	-8.25132	0
0.6907	24.7832	4.36742	-5.18923	-7.33614	0
0.6913	24.7832	2.84422	-7.62895	-5.19975	0
0.6920	21.7384	-1.11882	-8.8488	-5.50579	0
0.6927	18.3803	-3.55864	-10.0687	-5.81183	0
0.6933	18.0669	0.0943579	-9.15215	-5.19975	0
0.6940	20.5071	4.07087	-6.10574	-5.50579	0
0.6947	21.1116	3.76084	-2.43971	-4.8937	0
0.6953	14.7087	4.98749	1.52321	-4.28457	0
0.6960	9.22373	5.59408	1.21986	-4.59061	0
0.6967	12.8729	0.404391	-2.43971	-3.36939	0
0.6973	16.5445	-2.64202	-3.35622	-1.84213	0
0.6980	14.7087	-0.808782	-3.05287	-3.67543	0
0.6987	14.1042	0.0943579	-4.87943	-4.59061	0
0.6993	16.2311	1.01098	-8.54545	-1.84213	0
0.7000	17.7758	2.84422	-10.6818	-1.23299	0
0.7007	17.4624	1.01098	-10.3785	-2.14817	0
0.7013	15.94	-1.7254	-12.205	-0.0117708	0
0.7020	17.149	-3.55864	-14.6512	0.29427	0
0.7027	20.2161	-5.70191	-13.4249	-1.84213	0
0.7033	21.1116	-5.70191	-11.5983	-1.23299	0
0.7040	22.0295	-3.55864	-11.5983	0.29427	0
0.7047	22.0295	-3.86867	-9.76531	-1.23299	0
0.7053	19.2982	-4.47526	-8.54545	-2.45421	0
0.7060	22.3429	-2.64202	-10.0687	-0.926949	0
0.7067	29.9771	-0.808782	-6.10574	1.20945	0
0.7073	27.5369	1.32101	0.303351	1.81859	0
0.7080	21.425	4.98749	0	-0.623852	0
0.7087	24.4697	3.15425	-1.83301	-3.36939	0
0.7093	30.2682	-2.34547	-0.613155	-3.67543	0
0.7100	31.8129	-2.34547	-0.613155	-3.36939	0
0.7107	30.2682	0.714424	-0.613155	-3.36939	0
0.7113	28.4547	0.0943579	1.52321	-2.14817	0
0.7120	26.3055	-1.11882	2.43971	-1.84213	0
0.7127	21.7384	0.0943579	2.43971	-3.06335	0
0.7133	17.4624	0.714424	1.83301	-1.84213	0
0.7140	18.0669	0.0943579	-0.613155	0.29427	0
0.7147	18.6713	-1.7254	-1.83301	-0.317811	0
0.7153	14.7087	-4.47526	-3.05287	-3.36939	0
0.7160	12.8729	-3.55864	-4.87943	-2.14817	0
0.7167	14.7087	0.0943579	-3.96938	0.903408	0
0.7173	10.1416	0.714424	-2.74952	-0.0117708	0
0.7180	5.86557	0.404391	-3.65957	-1.84213	0
0.7187	8.30583	4.67746	-0.916506	0.903408	0
0.7193	5.55215	6.5107	4.27273	3.03981	0
0.7200	-2.68652	3.4508	1.52321	-0.0117708	0
0.7207	-0.850732	0.714424	-4.27273	-0.623852	0
0.7213	6.47004	-1.7254	-3.35622	1.81859	0
0.7220	6.78347	-2.95206	0.303351	1.81859	0
0.7227	7.07451	-2.03544	0.303351	1.51255	0
0.7233	11.0595	-3.55864	0.916506	2.43067	0
0.7240	11.664	-6.61853	1.52321	1.81859	0
0.7247	11.664	-7.22512	0.916506	1.81859	0
0.7253	12.8729	-7.22512	3.05287	3.64894	0
0.7260	12.5819	-7.53515	7.32559	3.95498	0
0.7267	15.6266	-5.99847	7.62895	1.51255	0
0.7273	19.2982	-4.47526	6.71244	0.903408	0
0.7280	17.7758	-2.95206	7.9323	3.64894	0
0.7287	13.4998	-0.202196	8.2421	4.56412	0
0.7293	9.51477	2.23763	8.2421	2.12463	0
0.7300	7.9924	4.07087	11.9017	2.12463	0
0.7307	9.51477	4.98749	15.2579	6.70052	0
0.7313	7.38794	6.5107	14.9545	9.14296	0
0.7320	-1.4552	8.0339	13.4249	7.00656	0
0.7327	-4.52231	5.28404	12.205	4.56412	0
0.7333	-1.76863	1.32101	9.46196	5.48224	0
0.7340	-3.89546	2.84422	7.02224	6.09138	0
0.7347	-6.64914	2.54766	7.62895	4.26102	0
0.7353	-6.96257	-2.95206	6.10574	4.26102	0
0.7360	-7.85808	-3.26209	2.13636	5.48224	0
0.7367	-8.77597	-0.202196	1.83301	2.73377	0
0.7373	-7.85808	-2.03544	4.27273	0.903408	0
0.7380	-7.25361	-3.55864	2.74952	4.56412	0
0.7387	-7.25361	-1.7254	0	6.39742	0
0.7393	-7.56704	-3.86867	-0.613155	3.64894	0
0.7400	-6.96257	-8.43829	-0.613155	4.56412	0
0.7407	-4.52231	-8.14174	0	7.92174	0
0.7413	-2.08205	-4.47526	-0.613155	7.00656	0
0.7420	0.671631	-3.86867	-1.21986	7.00656	0
0.7427	1.90295	-4.47526	3.35622	9.14296	0
0.7433	-0.850732	-2.03544	9.15861	7.3126	0
0.7440	-3.29099	-0.808782	7.32559	4.56412	0
0.7447	-2.08205	-5.39188	3.35622	5.48224	0
0.7453	0.671631	-7.83171	3.96938	4.87016	0
0.7460	2.50742	-4.47526	4.57608	1.81859	0
0.7467	3.11189	-3.55864	5.79593	0.903408	0
0.7473	3.42532	-4.7853	8.54545	2.73377	0
0.7480	4.94768	-3.26209	8.54545	3.03981	0
0.7487	6.47004	-1.11882	6.71244	2.73377	0
0.7493	6.47004	-1.7254	6.40909	2.43067	0
0.7500	7.70136	-2.95206	5.79593	2.43067	0
0.7507	9.22373	-2.34547	5.49258	2.73377	0
0.7513	7.70136	-1.11882	6.40909	1.81859	0
0.7520	8.30583	-3.26209	5.79593	1.81859	0
0.7527	10.1416	-4.17871	4.57608	3.95498	0
0.7533	9.22373	-1.42885	4.27273	3.95498	0
0.7540	9.22373	-0.202196	3.96938	0.903408	0
0.7547	10.1416	-1.11882	5.49258	1.20945	0
0.7553	4.63425	1.32101	9.46196	3.64894	0
0.7560	0.0671631	4.07087	7.02224	2.73377	0
0.7567	1.90295	2.23763	-2.13636	1.51255	0
0.7573	3.71636	0.0943579	-8.54545	2.73377	0
0.7580	2.50742	-0.202196	-5.79593	1.81859	0
0.7587	0.985058	1.01098	-0.303351	0.29427	0
0.7593	-1.4552	0.0943579	0.303351	0.29427	0
0.7600	-1.76863	-5.39188	-1.52321	-0.0117708	0
0.7607	0.671631	-7.53515	-0.916506	-0.623852	0
0.7613	-0.537304	-3.55864	-1.52321	0.597367	0
0.7620	-2.68652	-2.34547	-4.87943	0.597367	0
0.7627	-0.246265	-4.7853	-4.27273	-1.53903	0
0.7633	1.90295	-3.55864	-1.21986	-1.23299	0
0.7640	1.58953	-3.26209	-1.52321	0.29427	0
0.7647	4.63425	-5.39188	-1.52321	0.597367	0
0.7653	7.38794	-4.47526	-2.13636	2.73377	0
0.7660	7.70136	-2.64202	-4.27273	4.26102	0
0.7667	10.1416	-1.7254	-3.65957	1.51255	0
0.7673	9.82819	2.84422	-4.57608	0.903408	0
0.7680	5.55215	4.67746	-12.8182	4.56412	0
0.7687	9.22373	0.0943579	-18.0074	2.12463	0
0.7693	16.5445	-3.55864	-16.4777	-2.14817	0
0.7700	15.6266	-3.55864	-18.0074	0.597367	0
0.7707	12.5819	-2.64202	-20.7505	1.81859	0
0.7713	12.8729	0.0943579	-18.6141	-1.23299	0
0.7720	11.664	1.9276	-17.0909	0.29427	0
0.7727	8.61926	1.63104	-17.0909	3.03981	0
0.7733	9.22373	1.9276	-14.3414	-0.623852	0
0.7740	9.82819	1.9276	-11.9017	-1.84213	0
0.7747	9.22373	0.0943579	-12.205	2.12463	0
0.7753	9.22373	0.0943579	-11.2885	0.903408	0
0.7760	8.9103	2.23763	-7.9323	-3.97853	0
0.7767	5.26111	1.9276	-7.01579	-3.67543	0
0.7773	1.58953	-0.808782	-10.6818	-0.926949	0
0.7780	2.19399	-2.64202	-14.3414	-0.0117708	0
0.7787	3.71636	-2.03544	-12.205	0.597367	0
0.7793	0.380591	0.0943579	-9.15215	0.903408	0
0.7800	-3.60442	0.0943579	-12.205	-0.926949	0
0.7807	-0.850732	-2.95206	-15.871	-2.76025	0
0.7813	3.71636	-6.3085	-15.871	-1.84213	0
0.7820	6.47004	-6.61853	-16.1744	-0.317811	0
0.7827	9.51477	-5.99847	-16.1744	-1.23299	0
0.7833	11.0595	-5.70191	-12.8182	-2.76025	0
0.7840	11.3506	-4.47526	-10.0687	-2.76025	0
0.7847	12.5819	-2.95206	-10.0687	-3.36939	0
0.7853	13.1863	-3.55864	-10.0687	-3.67543	0
0.7860	15.0221	-3.55864	-10.0687	-3.36939	0
0.7867	18.0669	-1.7254	-10.3785	-2.76025	0
0.7873	16.2311	-0.808782	-9.76531	-2.14817	0
0.7880	13.4998	-1.42885	-8.2421	-1.84213	0
0.7887	16.5445	-0.512229	-5.18923	-3.06335	0
0.7893	18.3803	-0.808782	-3.35622	-4.8937	0
0.7900	17.4624	-2.34547	-3.96938	-5.50579	0
0.7907	18.9848	0.0943579	-2.43971	-4.28457	0
0.7913	16.8579	5.59408	1.83301	-1.53903	0
0.7920	9.82819	6.20066	1.21986	0.597367	0
0.7927	9.22373	1.9276	-3.96938	-0.926949	0
0.7933	13.1863	1.01098	-6.10574	-2.76025	0
0.7940	11.0595	2.84422	-4.87943	-1.23299	0
0.7947	6.78347	2.23763	-6.40909	-2.14817	0
0.7953	6.78347	0.0943579	-11.2885	-5.19975	0
0.7960	7.07451	1.01098	-14.3414	-3.36939	0
0.7967	4.34321	1.01098	-13.4249	-0.0117708	0
0.7973	0.985058	0.404391	-12.205	-1.53903	0
0.7980	-1.16416	0.0943579	-13.4249	-2.76025	0
0.7987	-0.537304	-2.64202	-15.871	-1.23299	0
0.7993	2.19399	-5.99847	-14.9545	-2.14817	0
0.8000	4.63425	-2.95206	-11.9017	-2.76025	0
0.8007	4.63425	1.01098	-11.2885	-0.926949	0
0.8013	4.63425	-1.7254	-13.4249	-1.84213	0
0.8020	7.9924	-5.08185	-13.7347	-3.06335	0
0.8027	10.7461	-1.7254	-10.0687	0.903408	0
0.8033	8.61926	2.84422	-7.01579	3.64894	0
0.8040	9.51477	1.9276	-7.32559	0.29427	0
0.8047	16.5445	-2.64202	-7.01579	-1.23299	0
0.8053	21.1116	-5.99847	-5.18923	-0.926949	0
0.8060	21.1116	-6.91509	-3.05287	-1.84213	0
0.8067	21.425	-5.70191	-1.52321	-0.926949	0
0.8073	22.6563	-3.86867	0.303351	0.903408	0
0.8080	22.9474	-2.95206	1.21986	-2.14817	0
0.8087	22.9474	-4.17871	-0.613155	-5.19975	0
0.8093	21.1116	-4.47526	-2.43971	-3.06335	0
0.8100	18.6713	-2.03544	-2.13636	-0.926949	0
0.8107	16.2311	0.404391	-1.83301	-1.23299	0
0.8113	13.7908	2.84422	0	-2.76025	0
0.8120	13.7908	5.90411	5.18923	-3.67543	0
0.8127	12.8729	7.11728	5.79593	-3.06335	0
0.8133	9.22373	3.4508	-1.52321	-0.0117708	0
0.8140	10.4327	-0.512229	-6.10574	1.51255	0
0.8147	14.1042	1.01098	-1.83301	-0.623852	0
0.8153	8.30583	4.98749	1.83301	-3.06335	0
0.8160	-0.537304	5.59408	0	-3.97853	0
0.8167	0.380591	-0.202196	-4.27273	-3.06335	0
0.8173	4.63425	-6.61853	-8.2421	-1.84213	0
0.8180	4.63425	-7.83171	-9.76531	-0.926949	0
0.8187	5.55215	-5.39188	-7.9323	-0.926949	0
0.8193	7.38794	-4.7853	-5.18923	-1.53903	0
0.8200	7.70136	-5.39188	-4.27273	-0.926949	0
0.8207	8.30583	-2.95206	-4.57608	0.597367	0
0.8213	9.22373	-0.512229	-4.87943	-0.0117708	0
0.8220	11.664	-2.34547	-7.01579	-0.0117708	0
0.8227	12.2685	-5.99847	-7.32559	1.81859	0
0.8233	8.30583	-5.39188	-1.52321	1.51255	0
0.8240	7.38794	-1.7254	4.88588	0.903408	0
0.8247	11.664	1.01098	3.96938	2.73377	0
0.8253	10.4327	0.0943579	0.613155	3.95498	0
0.8260	10.1416	-2.03544	1.83301	4.56412	0
0.8267	18.6713	-2.64202	4.27273	5.1762	0
0.8273	19.2982	1.32101	6.71244	4.26102	0
0.8280	10.1416	4.67746	9.46196	3.64894	0
0.8287	8.9103	1.32101	9.15861	4.26102	0
0.8293	14.1042	-4.47526	6.71244	3.95498	0
0.8300	14.4177	-5.99847	7.02224	2.12463	0
0.8307	14.4177	-4.47526	8.54545	1.20945	0
0.8313	15.3132	-1.7254	8.2421	1.51255	0
0.8320	11.664	1.01098	6.40909	0.29427	0
0.8327	6.78347	-0.808782	5.18923	-1.53903	0
0.8333	4.63425	-5.08185	3.65957	-0.623852	0
0.8340	1.90295	-3.86867	3.05287	2.12463	0
0.8347	-1.4552	-1.11882	3.96938	3.64894	0
0.8353	-2.68652	-1.7254	2.74952	2.43067	0
0.8360	-1.76863	-1.7254	-1.21986	-0.0117708	0
0.8367	-0.850732	-0.808782	-2.43971	-0.926949	0
0.8373	-2.97756	-2.64202	0	-0.623852	0
0.8380	-3.60442	-2.95206	0.613155	-0.317811	0
0.8387	-2.68652	1.32101	0.613155	-0.0117708	0
0.8393	-6.33571	4.36742	2.13636	0.597367	0
0.8400	-10.9252	3.76084	1.83301	-0.317811	0
0.8407	-8.77597	0.714424	-1.52321	-2.45421	0
0.8413	-5.73125	-3.55864	-2.43971	-3.67543	0
0.8420	-5.73125	-5.99847	-0.303351	-2.14817	0
0.8427	-3.29099	-3.55864	0.303351	-0.926949	0
0.8433	1.58953	-1.42885	0.303351	-0.926949	0
0.8440	3.71636	-2.95206	2.74952	-0.0117708	0
0.8447	3.11189	-4.7853	4.27273	2.12463	0
0.8453	1.2761	-2.95206	3.65957	1.51255	0
0.8460	1.90295	-1.42885	5.79593	-1.23299	0
0.8467	4.34321	-1.42885	9.76531	-1.23299	0
0.8473	4.34321	-0.808782	10.3785	-0.0117708	0
0.8480	5.26111	-1.11882	10.0687	-0.623852	0
0.8487	9.51477	-1.7254	11.2885	0.29427	0
0.8493	10.1416	-0.202196	10.6818	0.903408	0
0.8500	10.7461	-0.202196	11.2885	-0.0117708	0
0.8507	15.0221	-2.03544	14.6512	0.903408	0
0.8513	11.664	0.0943579	15.871	4.56412	0
0.8520	3.71636	3.4508	14.038	3.64894	0
0.8527	6.47004	2.54766	11.9017	-0.0117708	0
0.8533	11.0595	0.0943579	9.46196	-0.317811	0
0.8540	8.30583	-0.808782	7.9323	-0.317811	0
0.8547	6.179	-0.808782	6.71244	-2.14817	0
0.8553	7.9924	0.0943579	3.96938	-1.84213	0
0.8560	7.38794	0.0943579	4.57608	-0.926949	0
0.8567	4.63425	-0.512229	8.54545	-1.84213	0
0.8573	0.985058	-1.7254	7.02224	-1.53903	0
0.8580	0.0671631	-2.64202	1.83301	-0.0117708	0
0.8587	3.11189	-2.03544	1.52321	-0.0117708	0
0.8593	2.50742	-1.7254	2.43971	0.29427	0
0.8600	0.0671631	-3.55864	0.613155	0.29427	0
0.8607	1.2761	-3.55864	0.613155	-1.84213	0
0.8613	2.50742	-1.7254	0.916506	-1.84213	0
0.8620	4.34321	-2.64202	-0.613155	0.597367	0
0.8627	8.30583	-3.55864	2.43971	-0.0117708	0
0.8633	6.47004	0.714424	5.18923	-3.67543	0
0.8640	1.90295	3.76084	-0.613155	-3.67543	0
0.8647	4.02978	0.404391	-6.40909	-2.14817	0
0.8653	8.30583	-2.03544	-6.71244	-3.06335	0
0.8660	9.51477	-1.7254	-7.01579	-3.97853	0
0.8667	11.664	-1.7254	-7.62895	-1.84213	0
0.8673	12.8729	-0.202196	-6.10574	0.29427	0
0.8680	13.1863	1.63104	-7.01579	-0.926949	0
0.8687	15.3132	0.0943579	-7.62895	-2.76025	0
0.8693	16.2311	-1.7254	-5.18923	-1.53903	0
0.8700	15.94	-2.64202	-2.43971	-0.317811	0
0.8707	17.4624	-2.95206	-0.916506	-1.84213	0
0.8713	15.6266	-3.26209	0.303351	-1.23299	0
0.8720	11.0595	-2.34547	-0.303351	-0.0117708	0
0.8727	10.1416	-1.42885	-0.916506	-2.14817	0
0.8733	9.51477	0.0943579	-0.613155	-2.76025	0
0.8740	6.47004	1.01098	-1.83301	-0.623852	0
0.8747	4.02978	0.714424	-2.43971	-0.317811	0
0.8753	0.380591	1.9276	-0.613155	-0.0117708	0
0.8760	-4.52231	4.36742	-3.35622	-0.0117708	0
0.8767	-3.89546	1.9276	-10.0687	-3.67543	0
0.8773	0.0671631	-2.95206	-13.4249	-3.06335	0
0.8780	0.380591	-2.64202	-14.6512	0.597367	0
0.8787	-1.4552	1.63104	-17.0909	-2.76025	0
0.8793	-1.16416	2.23763	-18.0074	-7.33614	0
0.8800	-1.4552	0.0943579	-15.2579	-4.28457	0
0.8807	-3.60442	-0.808782	-12.5148	-1.23299	0
0.8813	-5.73125	0.0943579	-14.3414	-2.76025	0
0.8820	-3.60442	0.404391	-14.3414	-2.76025	0
0.8827	1.58953	0.0943579	-7.9323	-0.926949	0
0.8833	3.42532	-0.808782	-5.49258	-2.14817	0
0.8840	3.71636	-0.808782	-9.46196	-3.97853	0
0.8847	6.179	-0.202196	-7.9323	-2.76025	0
0.8853	7.38794	-0.202196	-2.43971	-0.926949	0
0.8860	7.38794	-2.64202	-0.303351	-2.14817	0
0.8867	9.22373	-1.11882	3.96938	-2.14817	0
0.8873	8.61926	5.90411	10.3785	1.81859	0
0.8880	4.02978	8.0339	9.46196	1.81859	0
0.8887	4.63425	2.54766	6.71244	-2.76025	0
0.8893	9.22373	-1.11882	7.62895	-3.06335	0
0.8900	8.61926	-0.808782	7.62895	-0.0117708	0
0.8907	4.34321	-0.808782	6.71244	-0.926949	0
0.8913	3.71636	-1.42885	8.54545	-3.06335	0
0.8920	4.34321	-1.7254	9.76531	-3.67543	0
0.8927	1.90295	-2.64202	8.54545	-2.76025	0
0.8933	-1.4552	-2.64202	5.79593	-1.84213	0
0.8940	-2.68652	-1.7254	3.96938	-2.76025	0
0.8947	-3.60442	-3.55864	2.13636	-2.76025	0
0.8953	-8.1715	-3.55864	1.21986	-2.45421	0
0.8960	-13.3654	1.32101	3.35622	-3.97853	0
0.8967	-15.2012	3.4508	6.71244	-3.97853	0
0.8973	-14.5744	-1.42885	5.79593	-1.84213	0
0.8980	-13.6565	-3.86867	3.96938	-0.926949	0
0.8987	-11.8431	-0.808782	7.62895	-0.926949	0
0.8993	-11.5297	1.63104	11.2885	0.903408	0
0.9000	-13.9699	1.9276	8.54545	1.20945	0
0.9007	-14.5744	0.404391	3.65957	-0.0117708	0
0.9013	-10.9252	-2.34547	1.21986	0.29427	0
0.9020	-7.56704	-2.03544	1.83301	0.597367	0
0.9027	-4.81335	-0.512229	2.74952	-0.0117708	0
0.9033	-2.08205	-2.34547	1.83301	-0.317811	0
0.9040	0.380591	-3.55864	1.21986	0.29427	0
0.9047	4.63425	-1.7254	3.96938	2.12463	0
0.9053	7.38794	-0.808782	4.27273	3.03981	0
0.9060	6.47004	-0.808782	1.83301	0.903408	0
0.9067	8.30583	1.01098	4.57608	-0.317811	0
0.9073	12.8729	1.63104	10.0687	1.20945	0
0.9080	13.7908	-1.42885	10.3785	1.81859	0
0.9087	11.9774	-3.55864	8.8488	0.903408	0
0.9093	11.0595	-0.808782	9.46196	1.20945	0
0.9100	10.1416	1.63104	9.46196	1.81859	0
0.9107	8.30583	1.01098	12.8182	2.73377	0
0.9113	4.94768	2.23763	17.6976	4.56412	0
0.9120	1.2761	4.36742	13.4249	6.09138	0
0.9127	1.90295	-0.808782	7.02224	5.1762	0
0.9133	2.50742	-5.39188	7.62895	4.26102	0
0.9140	-0.537304	-2.64202	6.71244	4.56412	0
0.9147	-1.76863	-1.7254	3.65957	4.26102	0
0.9153	-2.37309	-4.17871	4.27273	2.73377	0
0.9160	-4.52231	-2.64202	3.05287	3.95498	0
0.9167	-4.52231	-0.512229	-2.43971	5.78534	0
0.9173	-4.52231	0.404391	-3.96938	3.95498	0
0.9180	-6.04467	1.9276	-2.74952	2.73377	0
0.9187	-4.52231	0.0943579	-4.87943	5.1762	0
0.9193	-2.68652	-3.86867	-8.2421	4.56412	0
0.9200	-0.850732	-2.34547	-10.6818	2.12463	0
0.9207	3.11189	0.0943579	-9.46196	1.81859	0
0.9213	3.71636	-1.11882	-6.10574	2.12463	0
0.9220	3.42532	-2.64202	-6.40909	1.81859	0
0.9227	9.22373	-1.7254	-5.18923	4.26102	0
0.9233	10.1416	1.01098	0.613155	6.39742	0
0.9240	4.63425	2.84422	-0.613155	5.48224	0
0.9247	8.30583	0.0943579	-6.10574	3.64894	0
0.9253	15.6266	-5.39188	-3.35622	2.43067	0
0.9260	13.7908	-5.70191	0.303351	0.903408	0
0.9267	12.2685	-3.86867	-0.916506	1.20945	0
0.9273	15.0221	-3.86867	0	1.20945	0
0.9280	11.3506	-2.64202	1.52321	0.903408	0
0.9287	4.02978	-0.202196	-0.303351	1.81859	0
0.9293	2.19399	-0.808782	-1.52321	4.26102	0
0.9300	4.34321	-4.7853	-1.83301	3.64894	0
0.9307	3.71636	-6.3085	-1.52321	0.903408	0
0.9313	0.985058	-2.95206	-1.21986	0.597367	0
0.9320	-0.850732	1.9276	-3.35622	2.73377	0
0.9327	-2.68652	4.98749	-3.96938	1.81859	0
0.9333	-5.41782	3.4508	-1.83301	-0.317811	0
0.9340	-5.12678	-0.808782	-4.27273	1.51255	0
0.9347	-3.60442	-0.808782	-4.87943	3.64894	0
0.9353	-9.0894	2.84422	-1.21986	2.73377	0
0.9360	-16.1191	3.4508	-5.18923	2.73377	0
0.9367	-14.5744	-1.42885	-12.8182	3.64894	0
0.9373	-9.69387	-5.39188	-11.5983	0.29427	0
0.9380	-8.48493	-5.70191	-8.54545	-2.76025	0
0.9387	-9.0894	-6.3085	-10.0687	-1.53903	0
0.9393	-8.77597	-5.39188	-11.2885	0.597367	0
0.9400	-8.1715	-2.64202	-10.6818	0.29427	0
0.9407	-6.64914	-3.26209	-9.46196	0.29427	0
0.9413	-6.04467	-6.3085	-7.01579	0.903408	0
0.9420	-5.41782	-4.47526	-4.27273	1.20945	0
0.9427	-2.68652	-0.808782	0	1.81859	0
0.9433	-0.537304	-0.512229	4.88588	1.81859	0
0.9440	0.0671631	-1.42885	4.88588	0.597367	0
0.9447	1.90295	0.0943579	3.65957	-0.623852	0
0.9453	5.55215	2.23763	5.79593	-0.317811	0
0.9460	10.1416	3.15425	7.62895	-0.926949	0
0.9467	11.0595	3.4508	7.02224	-0.623852	0
0.9473	6.78347	5.59408	6.71244	-0.0117708	0
0.9480	4.63425	6.5107	3.96938	-0.623852	0
0.9487	10.1416	2.23763	-0.613155	-0.926949	0
0.9493	14.7087	-1.7254	-3.65957	0.29427	0
0.9500	12.8729	-1.11882	-4.87943	-0.926949	0
0.9507	12.5819	-0.512229	-4.27273	-2.76025	0
0.9513	14.7087	-1.7254	-5.18923	-1.23299	0
0.9520	13.7908	-1.11882	-9.76531	-0.926949	0
0.9527	11.9774	-0.512229	-13.4249	-3.67543	0
0.9533	11.0595	-2.64202	-13.1215	-3.06335	0
0.9540	8.9103	-4.17871	-12.205	-0.623852	0
0.9547	6.179	-4.47526	-12.8182	-2.76025	0
0.9553	3.42532	-5.39188	-12.8182	-4.59061	0
0.9560	0.985058	-5.08185	-12.5148	-3.67543	0
0.9567	2.19399	-2.64202	-11.9017	-2.45421	0
0.9573	4.94768	-1.11882	-11.5983	-2.45421	0
0.9580	6.78347	-0.202196	-11.5983	-1.84213	0
0.9587	9.22373	2.84422	-8.8488	-0.623852	0
0.9593	8.61926	6.80725	-5.18923	0.597367	0
0.9600	1.90295	8.0339	-5.79593	1.51255	0
0.9607	0.0671631	6.20066	-7.01579	2.12463	0
0.9613	7.38794	5.28404	-3.35622	0.597367	0
0.9620	10.4327	6.5107	-1.21986	-2.45421	0
0.9627	5.86557	8.95052	-3.35622	-2.45421	0
0.9633	5.26111	8.95052	-3.35622	-0.623852	0
0.9640	9.22373	5.28404	0	-1.84213	0
0.9647	10.4327	3.4508	1.52321	-3.36939	0
0.9653	10.4327	6.5107	0.916506	-1.53903	0
0.9660	9.51477	4.98749	1.21986	0.597367	0
0.9667	5.55215	-2.03544	3.05287	-0.317811	0
0.9673	1.90295	-1.7254	5.18923	-1.84213	0
0.9680	2.19399	4.67746	6.71244	-1.84213	0
0.9687	2.82085	4.36742	6.71244	-1.23299	0
0.9693	3.42532	0.714424	5.18923	-0.623852	0
0.9700	6.47004	0.714424	3.05287	-0.0117708	0
0.9707	8.61926	1.9276	3.96938	1.20945	0
0.9713	5.55215	4.67746	8.2421	2.12463	0
0.9720	0.0671631	8.0339	9.46196	0.903408	0
0.9727	-2.37309	5.59408	5.79593	-0.317811	0
0.9733	0.0671631	1.32101	3.05287	0.903408	0
0.9740	-0.246265	1.63104	4.88588	-0.0117708	0
0.9747	-5.12678	1.32101	6.40909	-3.36939	0
0.9753	-6.04467	-1.42885	5.79593	-4.59061	0
0.9760	-2.97756	-3.26209	5.18923	-2.76025	0
0.9767	-4.81335	-5.39188	6.71244	-1.84213	0
0.9773	-9.0894	-7.22512	7.32559	-2.45421	0
0.9780	-9.0894	-5.39188	5.18923	-1.23299	0
0.9787	-7.56704	-3.55864	3.05287	-0.0117708	0
0.9793	-6.04467	-4.7853	3.35622	-0.623852	0
0.9800	-1.16416	-5.70191	5.79593	-2.76025	0
0.9807	0.985058	-3.55864	5.79593	-4.28457	0
0.9813	-0.850732	-4.17871	2.74952	-3.97853	0
0.9820	1.90295	-6.61853	1.21986	-2.76025	0
0.9827	6.78347	-2.64202	3.05287	-2.14817	0
0.9833	4.63425	5.59408	5.79593	-2.45421	0
0.9840	2.82085	5.59408	7.02224	-2.76025	0
0.9847	4.63425	-0.808782	6.40909	-3.67543	0
0.9853	-5.41782	-0.808782	3.65957	-4.59061	0
0.9860	-32.283	3.4508	2.13636	-4.28457	0
0.9867	-65.8422	3.15425	3.35622	-3.36939	0
0.9873	-103.386	0.0943579	3.65957	-2.45421	0
0.9880	-142.766	-0.808782	4.27273	-3.36939	0
0.9887	-176.93	-0.202196	7.32559	-5.19975	0
0.9893	-210.198	0.0943579	7.9323	-5.19975	0
0.9900	-247.138	-1.7254	6.71244	-2.45421	0
0.9907	-281.01	-3.86867	6.71244	-0.317811	0
0.9913	-311.211	-0.808782	5.79593	-1.23299	0
0.9920	-342.352	3.4508	4.88588	-3.97853	0
0.9927	-369.195	2.84422	5.18923	-4.59061	0
0.9933	-391.784	0.404391	3.05287	-1.84213	0
0.9940	-414.665	-1.42885	0.613155	-0.926949	0
0.9947	-433.582	-3.55864	4.88588	-3.36939	0
0.9953	-449.455	-3.55864	7.32559	-3.36939	0
0.9960	-467.455	-1.42885	1.52321	-0.926949	0
0.9967	-481.492	-3.86867	-3.35622	-2.76025	0
0.9973	-487.604	-8.43829	-3.35622	-4.8937	0
0.9980	-492.484	-8.14174	-4.27273	-3.06335	0
0.9987	-497.678	-5.99847	-4.27273	-0.623852	0
0.9993	-500.723	-5.99847	-2.13636	-1.23299	0
1.0000	-503.477	-6.3085	-2.13636	-3.67543	0
1.0007	-504.395	-6.91509	-3.35622	-3.67543	0
1.0013	-504.081	-7.83171	-2.74952	-0.926949	0
1.0020	-501.954	-8.43829	-1.83301	0.903408	0
1.0027	-497.365	-8.14174	-1.52321	-0.317811	0
1.0033	-490.648	-6.61853	-0.303351	-1.53903	0
1.0040	-484.559	-2.64202	1.21986	-1.84213	0
1.0047	-476.925	-0.808782	2.43971	-2.45421	0
1.0053	-467.455	-4.47526	5.79593	-0.0117708	0
1.0060	-454.963	-9.66495	8.8488	1.81859	0
1.0067	-443.97	-6.3085	10.6818	-0.623852	0
1.0073	-438.463	-0.512229	11.5983	-1.23299	0
1.0080	-431.142	-2.03544	11.2885	1.81859	0
1.0087	-415.583	-7.22512	9.46196	1.81859	0
1.0093	-400.941	-6.61853	6.10574	-0.317811	0
1.0100	-390.262	-5.99847	3.96938	-0.0117708	0
1.0107	-378.038	-7.83171	6.10574	1.51255	0
1.0113	-364.628	-7.83171	6.71244	2.12463	0
1.0120	-349.673	-5.99847	2.13636	2.73377	0
1.0127	-334.405	-5.39188	2.43971	2.43067	0
1.0133	-323.726	-4.7853	6.10574	2.73377	0
1.0140	-313.047	-3.55864	4.27273	3.95498	0
1.0147	-296.57	-4.17871	3.96938	3.64894	0
1.0153	-281.928	-3.86867	7.62895	2.12463	0
1.0160	-270.331	-0.512229	5.79593	0.903408	0
1.0167	-253.541	1.32101	4.88588	0.903408	0
1.0173	-236.145	-1.7254	8.2421	1.20945	0
1.0180	-220.877	-6.3085	5.49258	0.903408	0
1.0187	-203.795	-6.3085	1.83301	0.903408	0
1.0193	-188.236	-2.64202	5.79593	3.34585	0
1.0200	-175.116	-0.202196	4.57608	4.87016	0
1.0207	-154.968	-2.64202	-4.27273	1.81859	0
1.0213	-132.692	-6.61853	-7.01579	-0.926949	0
1.0220	-116.214	-6.3085	-6.10574	1.20945	0
1.0227	-100.946	-3.55864	-8.54545	3.34585	0
1.0233	-82.3419	-2.64202	-10.3785	1.81859	0
1.0240	-65.2377	-2.03544	-10.3785	1.51255	0
1.0247	-51.2006	-1.7254	-9.76531	2.12463	0
1.0253	-36.5591	-3.55864	-8.54545	1.20945	0
1.0260	-22.2086	-3.86867	-6.10574	1.20945	0
1.0267	-9.0894	-2.64202	-2.43971	1.81859	0
1.0273	2.82085	-2.34547	-0.613155	1.81859	0
1.0280	15.6266	1.01098	0.303351	3.03981	0
1.0287	27.2234	4.36742	3.96938	2.73377	0
1.0293	38.2158	-0.202196	5.18923	-0.623852	0
1.0300	51.6484	-4.47526	-0.613155	1.20945	0
1.0307	62.9318	0.0943579	-3.05287	7.61864	0
1.0313	67.2078	5.59408	-1.52321	6.70052	0
1.0320	71.4839	5.90411	-9.15215	1.51255	0
1.0327	83.0807	3.4508	-18.6141	0.903408	0
1.0333	95.282	0.714424	-18.0074	2.12463	0
1.0340	103.521	0.714424	-15.871	1.51255	0
1.0347	112.073	1.63104	-18.3108	2.43067	0
1.0353	121.229	-0.512229	-19.834	2.73377	0
1.0360	129.155	-2.03544	-18.9239	2.12463	0
1.0367	134.953	-0.202196	-18.9239	2.12463	0
1.0373	141.356	0.0943579	-18.9239	1.81859	0
1.0380	149.303	-2.64202	-18.6141	0.903408	0
1.0387	157.833	-4.7853	-17.0909	1.81859	0
1.0393	165.781	-2.03544	-15.5612	1.81859	0
1.0400	175.855	3.15425	-16.7876	2.43067	0
1.0407	187.743	2.84422	-15.5612	3.95498	0
1.0413	194.459	-0.808782	-12.5148	2.73377	0
1.0420	201.78	0.404391	-11.5983	0.903408	0
1.0427	214.004	2.84422	-7.32559	4.26102	0
1.0433	221.325	1.9276	0.916506	6.39742	0
1.0440	222.847	2.23763	2.13636	2.43067	0
1.0447	231.69	3.15425	-1.52321	1.81859	0
1.0453	243.6	-0.512229	-0.916506	6.39742	0
1.0460	249.085	-2.95206	0.613155	6.39742	0
1.0467	253.966	-1.7254	-0.303351	3.64894	0
1.0473	260.996	0.0943579	1.21986	3.64894	0
1.0480	263.436	-0.202196	3.96938	3.03981	0
1.0487	265.563	-3.55864	3.65957	2.43067	0
1.0493	270.757	-5.70191	3.96938	4.56412	0
1.0500	272.279	-2.95206	5.79593	6.09138	0
1.0507	273.51	1.63104	5.49258	3.34585	0
1.0513	277.473	3.4508	3.96938	1.51255	0
1.0520	277.473	1.01098	3.05287	3.03981	0
1.0527	272.279	0.404391	1.21986	3.64894	0
1.0533	268.921	4.67746	-2.13636	2.43067	0
1.0540	271.07	6.80725	-3.65957	3.34585	0
1.0547	274.428	1.9276	-2.13636	5.48224	0
1.0553	270.152	1.01098	-0.916506	4.26102	0
1.0560	261.6	5.28404	-4.27273	1.81859	0
1.0567	261.914	4.36742	-7.32559	1.20945	0
1.0573	268.316	1.32101	-7.01579	0.903408	0
1.0580	270.757	0.714424	-6.10574	0.597367	0
1.0587	269.839	-2.64202	-8.2421	1.20945	0
1.0593	269.234	-5.39188	-9.76531	1.51255	0
1.0600	268.316	-3.86867	-7.9323	0.29427	0
1.0607	268.316	-2.95206	-4.87943	-0.0117708	0
1.0613	269.525	-3.86867	-3.05287	-0.317811	0
1.0620	269.234	-4.17871	-3.96938	-2.76025	0
1.0627	270.443	-4.7853	-6.40909	-2.76025	0
1.0633	273.197	-4.17871	-6.10574	-0.0117708	0
1.0640	273.801	-2.64202	-2.74952	0.903408	0
1.0647	272.883	-3.26209	-0.916506	-0.926949	0
1.0653	272.279	-2.03544	-0.916506	-1.84213	0
1.0660	272.883	-0.202196	0.613155	-0.926949	0
1.0667	273.197	-0.512229	3.65957	-0.926949	0
1.0673	269.234	1.9276	5.79593	-1.84213	0
1.0680	262.831	5.90411	7.32559	-3.67543	0
1.0687	260.996	5.28404	5.79593	-5.19975	0
1.0693	262.205	2.84422	3.05287	-4.59061	0
1.0700	260.078	1.63104	1.83301	-3.36939	0
1.0707	256.406	-0.808782	3.35622	-2.76025	0
1.0713	251.839	-1.42885	5.49258	-3.06335	0
1.0720	243.891	-0.202196	5.79593	-3.97853	0
1.0727	235.966	-0.512229	3.05287	-4.59061	0
1.0733	229.25	0.404391	0.916506	-2.76025	0
1.0740	224.369	1.32101	1.21986	-1.23299	0
1.0747	221.929	-1.7254	0.303351	-1.84213	0
1.0753	218.571	-4.7853	-2.74952	-2.76025	0
1.0760	215.213	-4.17871	-3.05287	-2.14817	0
1.0767	214.899	-1.7254	-2.43971	-1.53903	0
1.0773	212.773	1.9276	-4.57608	-2.45421	0
1.0780	208.497	3.76084	-4.27273	-2.76025	0
1.0787	207.579	2.84422	-0.916506	-1.84213	0
1.0793	204.22	4.07087	-0.916506	-1.84213	0
1.0800	195.064	4.98749	-2.74952	-3.36939	0
1.0807	190.183	0.0943579	-2.43971	-3.67543	0
1.0813	193.251	-4.17871	-2.13636	-2.14817	0
1.0820	193.542	-2.95206	-3.35622	-2.45421	0
1.0827	189.265	-1.7254	-2.43971	-4.59061	0
1.0833	186.534	-0.808782	1.21986	-3.97853	0
1.0840	185.012	1.32101	4.88588	-1.23299	0
1.0847	183.176	0.0943579	5.49258	-1.53903	0
1.0853	181.654	-2.95206	4.88588	-4.28457	0
1.0860	180.422	-3.26209	6.71244	-3.97853	0
1.0867	178.587	-1.7254	7.62895	-0.926949	0
1.0873	174.624	-0.808782	6.71244	-0.0117708	0
1.0880	169.743	2.54766	6.40909	-1.23299	0
1.0887	167.617	4.67746	8.2421	-1.53903	0
1.0893	165.781	1.9276	8.2421	-1.53903	0
1.0900	163.341	-3.55864	6.40909	-1.84213	0
1.0907	161.505	-1.7254	6.40909	-1.84213	0
1.0913	156.02	6.80725	8.54545	-0.317811	0
1.0920	146.55	7.72387	7.02224	-0.926949	0
1.0927	141.983	0.0943579	2.13636	-3.36939	0
1.0933	143.505	-2.95206	-1.21986	-3.97853	0
1.0940	141.983	-1.7254	-2.13636	-2.76025	0
1.0947	136.475	-2.95206	-3.65957	-3.67543	0
1.0953	132.199	-2.34547	-3.65957	-3.67543	0
1.0960	129.155	-2.34547	-2.43971	-0.926949	0
1.0967	125.483	-7.22512	-3.96938	-0.0117708	0
1.0973	120.916	-6.91509	-5.79593	-1.53903	0
1.0980	118.162	-0.202196	-3.35622	-2.45421	0
1.0987	118.162	-0.808782	-1.52321	-1.23299	0
1.0993	116.953	-3.86867	-5.18923	-0.0117708	0
1.1000	114.513	0.0943579	-7.62895	-0.926949	0
1.1007	113.595	2.84422	-4.87943	-2.45421	0
1.1013	110.841	-3.55864	-3.35622	-1.84213	0
1.1020	107.797	-8.14174	-3.65957	-0.0117708	0
1.1027	109.006	-5.39188	0	1.20945	0
1.1033	107.192	-1.42885	4.88588	0.29427	0
1.1040	99.558	-0.512229	4.88588	-2.45421	0
1.1047	99.2446	-1.7254	1.52321	-4.28457	0
1.1053	104.439	-2.95206	0	-3.67543	0
1.1060	101.685	-3.55864	0.916506	-3.06335	0
1.1067	98.0357	-2.95206	2.74952	-2.76025	0
1.1073	98.9312	-2.34547	3.65957	-0.317811	0
1.1080	96.1999	-4.17871	3.35622	1.81859	0
1.1087	91.9238	-5.39188	4.27273	0.903408	0
1.1093	91.3194	-3.55864	4.88588	-0.623852	0
1.1100	87.9612	-3.55864	3.65957	-0.0117708	0
1.1107	81.2449	-5.99847	3.35622	1.81859	0
1.1113	77.8868	-5.08185	3.96938	1.81859	0
1.1120	76.6554	-2.95206	2.13636	-0.317811	0
1.1127	71.4839	-2.64202	1.21986	-1.84213	0
1.1133	65.9765	-2.64202	3.96938	-3.06335	0
1.1140	66.6034	-4.7853	4.57608	-3.06335	0
1.1147	66.2899	-5.99847	4.27273	-0.0117708	0
1.1153	56.8199	-2.64202	7.9323	2.73377	0
1.1160	49.4992	-0.512229	6.10574	1.81859	0
1.1167	52.2529	-2.64202	-2.74952	0.29427	0
1.1173	53.1708	-3.55864	-4.27273	-1.23299	0
1.1180	46.7679	-2.95206	-0.303351	-1.84213	0
1.1187	45.85	-2.64202	-3.65957	-0.926949	0
1.1193	48.5813	-1.7254	-6.40909	-0.623852	0
1.1200	46.141	-1.7254	-1.52321	-0.623852	0
1.1207	44.9321	-2.64202	-0.303351	1.20945	0
1.1213	46.7679	-2.03544	-3.35622	1.51255	0
1.1220	43.7008	-2.95206	-0.613155	-0.623852	0
1.1227	38.5068	-3.86867	3.96938	-0.0117708	0
1.1233	37.2979	-3.55864	5.18923	1.81859	0
1.1240	36.9845	-5.39188	7.62895	1.20945	0
1.1247	35.7755	-8.43829	8.54545	1.81859	0
1.1253	35.4621	-7.22512	6.40909	3.03981	0
1.1260	37.6113	-4.17871	8.54545	1.81859	0
1.1267	38.8202	-3.55864	13.4249	0.903408	0
1.1273	33.3353	-1.11882	13.4249	1.81859	0
1.1280	24.1787	0.0943579	11.5983	0.597367	0
1.1287	22.0295	-2.64202	10.6818	-1.84213	0
1.1293	24.1787	-3.55864	7.62895	-1.84213	0
1.1300	22.3429	0.0943579	6.10574	-0.0117708	0
1.1307	19.9027	-1.11882	7.62895	0.597367	0
1.1313	19.2982	-5.39188	6.71244	-0.0117708	0
1.1320	15.3132	-3.55864	4.88588	-0.623852	0
1.1327	9.22373	-1.7254	4.88588	-0.926949	0
1.1333	7.38794	-3.55864	3.35622	-1.23299	0
1.1340	7.9924	-4.7853	0	-2.14817	0
1.1347	5.26111	-3.86867	-0.916506	-3.67543	0
1.1353	0.985058	-2.34547	0	-2.45421	0
1.1360	-0.537304	-1.7254	-0.613155	1.81859	0
1.1367	-0.246265	-2.95206	-1.52321	1.81859	0
1.1373	-3.29099	-1.7254	-1.83301	-1.53903	0
1.1380	-5.73125	1.63104	-2.43971	-0.926949	0
1.1387	-3.60442	1.01098	-1.83301	1.51255	0
1.1393	-5.41782	-0.808782	0	0.29427	0
1.1400	-10.9252	1.01098	-1.21986	-0.926949	0
1.1407	-9.69387	0.404391	-4.27273	-0.623852	0
1.1413	-4.20888	-2.95206	-5.18923	-0.317811	0
1.1420	-3.29099	-3.55864	-4.87943	-0.317811	0
1.1427	-2.37309	-2.64202	-3.96938	-1.84213	0
1.1433	1.58953	-2.95206	-1.21986	-3.67543	0
1.1440	2.82085	-2.34547	0.303351	-3.06335	0
1.1447	1.58953	-1.11882	-0.613155	-0.623852	0
1.1453	0.671631	-0.808782	0.916506	-0.0117708	0
1.1460	1.2761	-1.7254	4.57608	-0.926949	0
1.1467	2.19399	-2.34547	4.27273	-2.76025	0
1.1473	1.2761	-0.808782	2.13636	-4.8937	0
1.1480	1.2761	3.15425	3.05287	-3.36939	0
1.1487	1.2761	4.98749	3.96938	-0.926949	0
1.1493	-4.20888	1.9276	2.74952	-2.76025	0
1.1500	-8.48493	-2.95206	2.13636	-2.76025	0
1.1507	-7.56704	-2.64202	3.96938	-0.317811	0
1.1513	-11.5297	2.84422	5.79593	-1.23299	0
1.1520	-17.3281	4.67746	2.13636	-2.45421	0
1.1527	-13.6565	0.714424	-5.79593	-2.14817	0
1.1533	-9.0894	-1.11882	-9.76531	-4.59061	0
1.1540	-12.1341	-0.512229	-5.18923	-4.8937	0
1.1547	-14.2833	-0.808782	-1.52321	-0.623852	0
1.1553	-13.6565	0.404391	-6.10574	-0.623852	0
1.1560	-15.2012	1.01098	-8.8488	-2.76025	0
1.1567	-16.7236	-2.34547	-6.10574	-0.926949	0
1.1573	-17.3281	-4.47526	-3.96938	-0.0117708	0
1.1580	-18.8504	-2.95206	-4.27273	-2.45421	0
1.1587	-19.7683	-2.95206	-5.18923	-2.14817	0
1.1593	-19.4549	-3.26209	-5.49258	-1.84213	0
1.1600	-19.7683	-1.42885	-5.79593	-3.67543	0
1.1607	-19.4549	-0.512229	-4.27273	-3.67543	0
1.1613	-18.246	-1.11882	-1.52321	-1.53903	0
1.1620	-14.8878	-3.26209	0.916506	-1.23299	0
1.1627	-12.4476	-5.39188	3.65957	-0.317811	0
1.1633	-16.1191	-2.03544	6.10574	1.81859	0
1.1640	-20.0818	2.84422	5.49258	1.20945	0
1.1647	-16.1191	-0.202196	2.13636	-2.76025	0
1.1653	-11.8431	-5.39188	1.83301	-6.11492	0
1.1660	-12.761	-6.3085	3.65957	-5.50579	0
1.1667	-12.761	-4.7853	4.88588	-3.67543	0
1.1673	-12.761	-2.03544	6.10574	-4.59061	0
1.1680	-16.4102	1.01098	7.62895	-4.8937	0
1.1687	-17.6415	0.0943579	6.40909	-3.67543	0
1.1693	-17.0146	-0.808782	4.88588	-3.67543	0
1.1700	-20.9996	1.01098	4.57608	-2.76025	0
1.1707	-24.6488	1.01098	3.65957	-1.53903	0
1.1713	-23.7309	-1.42885	2.43971	-2.14817	0
1.1720	-26.4846	-1.11882	1.83301	-3.67543	0
1.1727	-31.3651	1.9276	-0.916506	-3.67543	0
1.1733	-32.283	4.98749	-3.65957	-5.50579	0
1.1740	-31.0517	4.67746	-2.43971	-6.42096	0
1.1747	-34.4099	1.01098	0.303351	-3.36939	0
1.1753	-42.0441	2.84422	-0.303351	-1.84213	0
1.1760	-45.7157	8.64049	-3.65957	-3.97853	0
1.1767	-41.753	9.26056	-6.10574	-3.36939	0
1.1773	-39.3128	5.90411	-7.01579	-0.623852	0
1.1780	-42.0441	3.76084	-7.32559	-0.926949	0
1.1787	-43.8799	1.9276	-6.40909	-0.926949	0
1.1793	-44.4843	-0.202196	-5.18923	0.903408	0
1.1800	-43.5664	-1.7254	-4.87943	2.12463	0
1.1807	-39.3128	-3.86867	-4.27273	1.81859	0
1.1813	-36.2457	-5.39188	-1.52321	-0.317811	0
1.1820	-36.5591	-5.39188	2.13636	-1.84213	0
1.1827	-35.6412	-6.3085	3.96938	0.29427	0
1.1833	-32.8875	-7.22512	3.96938	0.903408	0
1.1840	-30.7607	-6.91509	3.65957	-1.23299	0
1.1847	-28.6115	-7.53515	5.49258	-0.623852	0
1.1853	-28.6115	-7.22512	6.71244	0.903408	0
1.1860	-27.716	-5.08185	6.40909	-1.53903	0
1.1867	-21.9175	-3.55864	9.76531	-1.84213	0
1.1873	-20.0818	-1.7254	15.5612	0.903408	0
1.1880	-26.4846	-0.808782	13.4249	1.81859	0
1.1887	-26.7981	-2.95206	5.49258	1.20945	0
1.1893	-20.9996	-4.17871	3.35622	-0.0117708	0
1.1900	-20.0818	-2.64202	6.40909	-2.14817	0
1.1907	-23.1265	-3.55864	7.32559	-1.23299	0
1.1913	-24.0444	-4.47526	5.49258	2.12463	0
1.1920	-24.6488	-1.7254	3.65957	1.20945	0
1.1927	-25.5667	-0.512229	3.05287	-2.45421	0
1.1933	-24.9623	-0.808782	2.74952	-2.76025	0
1.1940	-24.0444	1.01098	1.21986	-1.84213	0
1.1947	-22.522	1.9276	-1.83301	-0.0117708	0
1.1953	-20.0818	1.9276	-2.43971	2.73377	0
1.1960	-18.246	4.67746	0.916506	4.26102	0
1.1967	-18.246	6.5107	2.43971	3.34585	0
1.1973	-19.1639	2.84422	-3.96938	2.43067	0
1.1980	-15.8057	-3.55864	-8.54545	1.51255	0
1.1987	-11.5297	-3.86867	-3.05287	2.12463	0
1.1993	-14.2833	0.714424	0.916506	3.64894	0
1.2000	-17.6415	1.01098	-3.96938	1.51255	0
1.2007	-12.4476	-3.26209	-4.87943	-0.0117708	0
1.2013	-7.56704	-3.55864	-1.52321	3.64894	0
1.2020	-7.85808	-1.11882	-3.65957	3.64894	0
1.2027	-5.41782	-2.95206	-5.79593	-0.926949	0
1.2033	-0.850732	-7.22512	-3.65957	-1.84213	0
1.2040	0.0671631	-8.14174	-3.05287	0.903408	0
1.2047	-0.246265	-6.3085	-2.74952	2.12463	0
1.2053	-0.850732	-5.39188	-1.21986	2.43067	0
1.2060	-0.537304	-5.08185	0	1.81859	0
1.2067	2.82085	-5.70191	2.13636	2.73377	0
1.2073	4.02978	-4.7853	4.57608	4.56412	0
1.2080	1.90295	-1.7254	3.96938	1.81859	0
1.2087	1.90295	-0.808782	4.57608	-1.84213	0
1.2093	4.02978	-3.86867	4.88588	0.29427	0
1.2100	6.78347	-7.83171	4.27273	4.26102	0
1.2107	7.9924	-8.14174	9.46196	4.56412	0
1.2113	2.82085	-5.08185	12.8182	3.34585	0
1.2120	-6.04467	-3.26209	5.18923	0.903408	0
1.2127	-8.1715	-6.3085	-1.83301	-1.53903	0
1.2133	-6.33571	-8.74833	-0.613155	-1.53903	0
1.2140	-7.85808	-6.91509	0.303351	0.597367	0
1.2147	-10.0073	-6.91509	-1.83301	2.12463	0
1.2153	-11.2162	-8.14174	-3.05287	3.34585	0
1.2160	-13.9699	-6.3085	-5.79593	2.73377	0
1.2167	-18.246	-5.70191	-6.40909	0.903408	0
1.2173	-23.1265	-7.83171	-5.18923	-0.317811	0
1.2180	-25.5667	-6.3085	-7.9323	-0.0117708	0
1.2187	-25.5667	-2.64202	-12.205	0.597367	0
1.2193	-25.2533	-2.95206	-10.6818	1.81859	0
1.2200	-24.3578	-1.7254	-7.62895	2.73377	0
1.2207	-23.1265	3.76084	-7.01579	1.51255	0
1.2213	-24.6488	4.36742	-7.62895	-1.23299	0
1.2220	-23.7309	-0.512229	-8.2421	0.597367	0
1.2227	-20.0818	-0.808782	-5.49258	5.1762	0
1.2233	-22.8131	3.76084	-0.613155	4.56412	0
1.2240	-25.2533	5.59408	0.303351	0.903408	0
1.2247	-17.0146	2.84422	-1.52321	1.20945	0
1.2253	-11.8431	0.404391	-2.13636	1.81859	0
1.2260	-14.5744	-0.512229	-2.13636	0.903408	0
1.2267	-12.1341	-1.7254	-0.613155	2.12463	0
1.2273	-7.56704	-2.64202	0.916506	2.73377	0
1.2280	-10.0073	-1.42885	0.613155	1.51255	0
1.2287	-12.1341	-0.202196	0.613155	1.81859	0
1.2293	-10.3207	0.0943579	1.83301	3.03981	0
1.2300	-9.0894	0.714424	2.74952	3.64894	0
1.2307	-8.77597	0.0943579	4.57608	3.95498	0
1.2313	-10.0073	-0.512229	5.49258	2.43067	0
1.2320	-12.761	1.9276	3.35622	0.903408	0
1.2327	-12.761	5.90411	0.916506	3.03981	0
1.2333	-13.9699	6.20066	-0.613155	4.87016	0
1.2340	-17.0146	1.9276	-0.613155	3.64894	0
1.2347	-15.2012	1.01098	0.613155	3.03981	0
1.2353	-15.4923	4.36742	0.303351	5.1762	0
1.2360	-22.522	4.67746	-1.83301	6.39742	0
1.2367	-24.6488	-0.512229	-3.65957	5.48224	0
1.2373	-20.3728	-2.95206	-7.01579	2.12463	0
1.2380	-20.3728	-0.808782	-8.54545	0.903408	0
1.2387	-21.2907	-1.7254	-5.79593	3.95498	0
1.2393	-18.246	-3.55864	-3.96938	4.87016	0
1.2400	-16.7236	-2.95206	-5.49258	1.81859	0
1.2407	-15.4923	-4.47526	-6.40909	2.43067	0
1.2413	-13.052	-9.05836	-6.40909	3.95498	0
1.2420	-10.3207	-9.05836	-6.10574	3.34585	0
1.2427	-6.96257	-4.7853	-3.65957	4.56412	0
1.2433	-4.52231	-2.34547	-0.613155	5.48224	0
1.2440	-3.60442	-2.64202	2.13636	4.26102	0
1.2447	-0.246265	0.404391	4.27273	5.1762	0
1.2453	1.90295	3.76084	3.96938	6.39742	0
1.2460	2.82085	1.9276	5.79593	5.1762	0
1.2467	5.86557	1.9276	12.205	6.09138	0
1.2473	3.71636	5.59408	13.4249	6.39742	0
1.2480	-2.68652	6.5107	8.2421	3.64894	0
1.2487	-0.850732	3.76084	7.32559	3.64894	0
1.2493	4.34321	2.84422	8.2421	3.95498	0
1.2500	1.90295	1.01098	1.83301	-0.0117708	0
1.2507	0.380591	-0.808782	-5.79593	-0.0117708	0
1.2513	1.58953	0.714424	-6.10574	2.73377	0
1.2520	0.985058	1.32101	-4.27273	1.20945	0
1.2527	1.58953	0.404391	-4.87943	-0.0117708	0
1.2533	0.985058	0.404391	-5.18923	2.73377	0
1.2540	-1.76863	-0.202196	-4.27273	2.73377	0
1.2547	-1.4552	0.0943579	-5.18923	2.12463	0
1.2553	-1.4552	4.67746	-7.01579	3.34585	0
1.2560	-3.60442	7.42732	-7.32559	3.64894	0
1.2567	-2.68652	7.42732	-7.01579	2.73377	0
1.2573	-1.16416	5.59408	-6.71244	1.20945	0
1.2580	0.0671631	2.23763	-3.96938	-0.0117708	0
1.2587	4.02978	2.84422	2.13636	0.903408	0
1.2593	2.19399	9.55711	5.79593	2.73377	0
1.2600	-3.89546	11.7004	3.65957	2.43067	0
1.2607	-2.37309	5.59408	1.21986	1.20945	0
1.2613	3.11189	1.01098	1.83301	0.29427	0
1.2620	4.94768	1.9276	4.57608	-0.0117708	0
1.2627	7.38794	1.01098	7.62895	0.29427	0
1.2633	9.51477	-1.7254	8.8488	-0.623852	0
1.2640	8.61926	-1.42885	10.0687	-0.623852	0
1.2647	8.30583	0.714424	13.4249	1.51255	0
1.2653	7.70136	1.63104	14.038	1.20945	0
1.2660	7.38794	1.01098	11.5983	-1.84213	0
1.2667	9.51477	0.714424	12.5148	-0.926949	0
1.2673	11.0595	1.01098	11.2885	2.12463	0
1.2680	11.3506	2.23763	3.65957	2.43067	0
1.2687	12.5819	2.54766	0.613155	0.597367	0
1.2693	10.7461	0.0943579	3.05287	-0.623852	0
1.2700	8.30583	-2.64202	0.613155	-0.623852	0
1.2707	10.1416	-0.808782	-1.83301	-0.926949	0
1.2713	7.38794	4.07087	0.916506	-1.23299	0
1.2720	-0.246265	5.59408	0.303351	-1.84213	0
1.2727	2.50742	2.84422	-4.27273	-2.76025	0
1.2733	9.22373	-0.202196	-7.01579	-3.67543	0
1.2740	6.78347	-2.64202	-9.15215	-3.36939	0
1.2747	3.11189	-4.7853	-11.9017	-2.76025	0
1.2753	4.63425	-1.7254	-13.4249	-2.76025	0
1.2760	3.71636	3.76084	-13.1215	-2.76025	0
1.2767	0.671631	3.76084	-11.9017	-3.97853	0
1.2773	0.985058	2.54766	-13.1215	-5.81183	0
1.2780	1.90295	4.07087	-15.5612	-4.59061	0
1.2787	0.985058	3.4508	-15.2579	-3.06335	0
1.2793	1.90295	1.9276	-13.1215	-5.19975	0
1.2800	2.82085	4.98749	-11.9017	-7.33614	0
1.2807	1.2761	6.80725	-11.5983	-6.11492	0
1.2813	0.671631	1.32101	-12.205	-5.50579	0
1.2820	2.82085	-4.17871	-13.4249	-6.42096	0
1.2827	3.71636	-3.86867	-9.76531	-5.81183	0
1.2833	0.380591	-0.808782	-2.74952	-3.67543	0
1.2840	-4.20888	1.01098	-1.83301	-2.45421	0
1.2847	-4.81335	0.714424	-4.27273	-4.59061	0
1.2853	-2.37309	-0.512229	-3.35622	-7.0301	0
1.2860	0.0671631	-0.808782	-3.05287	-6.42096	0
1.2867	1.2761	0.0943579	-4.87943	-6.42096	0
1.2873	2.82085	0.0943579	-4.27273	-7.33614	0
1.2880	4.02978	-0.202196	-3.35622	-6.727	0
1.2887	3.71636	-0.512229	-3.65957	-6.11492	0
1.2893	3.71636	-0.512229	-3.65957	-7.0301	0
1.2900	7.38794	-0.808782	-4.27273	-7.33614	0
1.2907	7.70136	-1.7254	-4.87943	-6.11492	0
1.2913	1.90295	-2.64202	-4.27273	-6.42096	0
1.2920	-0.246265	-0.808782	-5.18923	-6.11492	0
1.2927	2.19399	3.76084	-6.40909	-4.59061	0
1.2933	-1.76863	3.4508	-6.10574	-4.59061	0
1.2940	-5.41782	-1.7254	-8.8488	-6.11492	0
1.2947	-1.76863	-1.7254	-10.6818	-4.59061	0
1.2953	-2.97756	4.67746	-7.32559	-2.45421	0
1.2960	-9.40283	5.90411	-7.9323	-4.59061	0
1.2967	-9.69387	0.0943579	-14.6512	-7.64218	0
1.2973	-6.64914	-2.34547	-16.1744	-7.33614	0
1.2980	-5.41782	-2.95206	-12.5148	-5.19975	0
1.2987	-4.20888	-5.99847	-13.1215	-5.50579	0
1.2993	-6.33571	-6.3085	-13.7347	-5.19975	0
1.3000	-7.25361	-3.26209	-12.5148	-4.59061	0
1.3007	-1.16416	-3.55864	-13.1215	-6.42096	0
1.3013	0.985058	-4.7853	-13.7347	-8.8634	0
1.3020	-2.68652	-2.64202	-11.9017	-7.0301	0
1.3027	-2.68652	-2.03544	-8.8488	-3.36939	0
1.3033	-0.246265	-4.17871	-7.9323	-2.76025	0
1.3040	-0.246265	-2.64202	-8.8488	-3.36939	0
1.3047	2.50742	1.32101	-7.62895	-2.76025	0
1.3053	5.26111	0.0943579	-5.49258	-2.76025	0
1.3060	6.179	-4.47526	-3.96938	-2.45421	0
1.3067	8.30583	-2.64202	-0.613155	1.20945	0
1.3073	6.78347	2.84422	3.05287	1.20945	0
1.3080	2.19399	3.15425	2.43971	-3.67543	0
1.3087	2.50742	-0.512229	0.303351	-6.42096	0
1.3093	4.63425	-2.64202	0	-5.50579	0
1.3100	5.26111	-4.47526	-0.613155	-3.67543	0
1.3107	5.86557	-5.70191	-1.21986	-1.53903	0
1.3113	4.63425	-5.39188	-1.83301	-0.0117708	0
1.3120	0.0671631	-4.17871	-3.65957	-0.926949	0
1.3127	-2.68652	-3.26209	-4.27273	-1.84213	0
1.3133	-4.52231	-2.95206	-3.35622	-1.84213	0
1.3140	-4.52231	-5.70191	-2.74952	-2.14817	0
1.3147	-3.89546	-8.14174	-2.13636	-1.84213	0
1.3153	-6.04467	-5.99847	-2.13636	-1.53903	0
1.3160	-7.25361	-2.95206	-5.18923	-1.23299	0
1.3167	-7.25361	-0.808782	-7.01579	-0.623852	0
1.3173	-9.69387	-0.808782	-4.27273	-0.623852	0
1.3180	-9.0894	-4.47526	-3.35622	-1.53903	0
1.3187	-4.52231	-5.99847	-1.52321	-0.0117708	0
1.3193	-7.56704	-1.42885	3.96938	2.12463	0
1.3200	-11.8431	-1.7254	3.05287	1.20945	0
1.3207	-8.1715	-7.22512	-3.96938	-0.926949	0
1.3213	-4.52231	-6.91509	-5.18923	-2.14817	0
1.3220	-3.89546	-5.99847	-0.613155	-2.76025	0
1.3227	-0.850732	-10.2715	-0.303351	-0.926949	0
1.3233	0.985058	-10.8916	-0.916506	0.597367	0
1.3240	-0.850732	-7.22512	2.74952	-0.0117708	0
1.3247	0.0671631	-8.14174	7.02224	1.20945	0
1.3253	0.985058	-9.97498	7.62895	2.73377	0
1.3260	0.0671631	-9.97498	6.71244	0.903408	0
1.3267	-0.246265	-11.8082	6.71244	0.29427	0
1.3273	-1.4552	-10.8916	7.32559	1.81859	0
1.3280	-2.68652	-4.47526	7.62895	0.29427	0
1.3287	-2.08205	-1.7254	10.0687	0.903408	0
1.3293	-1.4552	-3.86867	11.2885	4.87016	0
1.3300	-0.850732	-6.3085	9.46196	2.43067	0
1.3307	-3.29099	-5.70191	10.3785	-0.926949	0
1.3313	-11.8431	-0.808782	13.7347	2.73377	0
1.3320	-18.5594	1.9276	10.3785	3.34585	0
1.3327	-18.246	-2.64202	3.65957	-0.623852	0
[truncated: 50,902 more rows]
