# Supplementary material for: Identification of Haptic Based Guiding Using Hard Reins
Source: PLoS One. 2015 Jul 22;10(7):e0132020. doi: 10.1371/journal.pone.0132020 (PMC4511788; doi:10.1371/journal.pone.0132020)
Supplement: S3 File — (ZIP) [file pone.0132020.s003.zip › EMGData1/Subject1/T16/t16.txt]

0.0000	-67.105	-12.1477	-19.2448	7.38372	0
0.0007	-67.4319	-13.674	-25.0393	4.94279	0
0.0013	-65.3068	-16.415	-27.1793	6.16326	0
0.0020	-62.5278	-17.3339	-29.0103	8.60578	0
0.0027	-59.1766	-12.7551	-30.231	7.079	0
0.0033	-56.7246	-4.82795	-29.0103	6.77429	0
0.0040	-53.1282	-2.07135	-29.0103	8.60578	0
0.0047	-46.6711	-3.5976	-26.26	6.77429	0
0.0053	-40.2957	-3.5976	-18.0241	5.85854	0
0.0060	-32.3673	-4.51647	-13.4427	10.4357	0
0.0067	-22.886	-5.12386	-12.5309	12.5719	0
0.0073	-17.4097	-2.07135	-9.47921	11.3514	0
0.0080	-11.8517	0.981164	-3.37574	10.131	0
0.0087	-1.79818	0.358203	3.03666	10.742	0
0.0093	4.25025	1.88446	9.44154	11.9625	0
0.0100	6.13018	7.08618	14.3243	12.5719	0
0.0107	13.1594	11.9609	19.2071	13.1829	0
0.0113	16.1837	15.3248	25.9209	12.5719	0
0.0120	9.80828	15.6208	28.9726	11.0467	0
0.0127	9.48134	13.4871	25.9209	11.0467	0
0.0133	15.2846	11.9609	25.0091	11.6561	0
0.0140	14.6307	11.9609	28.6712	10.4357	0
0.0147	11.6065	11.042	30.5023	11.0467	0
0.0153	12.5056	10.1387	25.9209	13.7923	0
0.0160	9.80828	10.4346	17.9864	13.1829	0
0.0167	6.13018	9.21983	12.4933	12.2672	0
0.0173	6.13018	5.85584	7.6105	15.6238	0
0.0180	4.25025	3.41071	-1.23576	17.1506	0
0.0187	1.55298	2.19594	-10.391	15.9302	0
0.0193	1.55298	1.27707	-16.193	15.3191	0
0.0200	0.326943	0.981164	-23.2082	15.6238	0
0.0207	0.326943	0.669683	-30.5324	17.1506	0
0.0213	1.87992	0.0622961	-36.3345	19.2868	0
0.0220	3.35116	-0.249185	-43.3497	17.7601	0
0.0227	9.48134	0.0622961	-49.1517	18.0664	0
0.0233	15.8567	0.981164	-49.1517	21.423	0
0.0240	14.0585	1.27707	-50.0635	20.5073	0
0.0247	16.1837	-1.46396	-53.4242	16.8443	0
0.0253	27.7901	-4.51647	-54.6449	17.7601	0
0.0260	35.3915	-4.82795	-52.5049	18.3711	0
0.0267	40.2957	-5.12386	-48.2325	15.9302	0
0.0273	51.9021	-4.51647	-42.4379	16.5396	0
0.0280	60.1575	-2.38283	-38.1655	17.4553	0
0.0287	64.0808	-1.16805	-35.1138	14.0987	0
0.0293	72.9082	-1.16805	-29.9221	12.2672	0
0.0300	81.1635	1.27707	-25.0393	13.1829	0
0.0307	84.2695	4.03367	-22.9068	12.2672	0
0.0313	88.8467	4.93697	-22.5979	11.3514	0
0.0320	93.0969	4.64106	-21.6861	12.2672	0
0.0327	92.443	4.03367	-20.1565	11.3514	0
0.0333	93.0969	3.72219	-18.3255	10.4357	0
0.0340	96.775	4.03367	-16.193	9.82625	0
0.0347	94.8951	4.32958	-14.362	8.29947	0
0.0353	83.9425	3.11481	-14.6634	6.77429	0
0.0360	72.663	0.0622961	-16.8034	4.94279	0
0.0367	63.1817	-4.20499	-19.2448	1.89083	0
0.0373	52.8012	-6.96159	-21.9876	0.365658	0
0.0380	42.4208	-9.09523	-23.2082	-0.245376	0
0.0387	32.6943	-11.5404	-22.2965	-2.38159	0
0.0393	21.9869	-14.5929	-24.4289	-4.21148	0
0.0400	14.9576	-18.8602	-28.7014	-2.07527	0
0.0407	11.6065	-24.0463	-30.8413	0.365658	0
0.0413	6.70232	-28.9366	-32.6724	0.0609429	0
0.0420	3.67811	-32.8924	-35.1138	-3.90676	0
0.0427	5.23108	-33.2038	-33.8931	-6.95872	0
0.0433	4.5772	-29.2325	-31.7531	-8.17918	0
0.0440	4.25025	-26.4914	-32.062	-8.79022	0
0.0447	6.70232	-25.884	-29.9221	-10.3154	0
0.0453	7.60142	-22.8315	-24.4289	-10.6217	0
0.0460	14.3855	-19.4675	-21.6861	-11.2311	0
0.0467	27.1362	-19.1716	-15.8841	-11.5359	0
0.0473	30.8143	-16.415	-3.37574	-12.1469	0
0.0480	30.2422	-13.674	3.03666	-15.1988	0
0.0487	40.2957	-15.4962	0.286335	-17.9445	0
0.0493	49.777	-17.9413	5.47805	-17.6398	0
0.0500	48.551	-17.0224	16.7657	-17.9445	0
0.0507	47.8971	-16.1191	23.1781	-19.776	0
0.0513	51.5752	-15.2003	28.3623	-21.6075	0
0.0520	51.9021	-13.9699	34.1643	-24.3531	0
0.0527	49.4501	-13.674	36.9071	-21.9122	0
0.0533	48.224	-12.7551	39.6575	-16.724	0
0.0540	48.8779	-12.7551	43.9299	-20.9964	0
0.0547	46.6711	-14.2814	46.0623	-29.8476	0
0.0553	39.0696	-13.3625	47.8934	-32.5932	0
0.0560	31.1413	-11.5404	50.0334	-35.9499	0
0.0567	26.2372	-11.2289	50.3348	-42.6649	0
0.0573	19.8618	-10.0141	48.5037	-43.2743	0
0.0580	14.3855	-9.09523	46.0623	-41.1381	0
0.0587	12.8325	-10.0141	46.6727	-41.1381	0
0.0593	5.80323	-6.04272	48.8127	-39.6129	0
0.0600	-7.92836	-2.07135	45.7609	-37.7814	0
0.0607	-13.7316	-7.2575	39.6575	-38.0861	0
0.0613	-11.2795	-13.674	38.7382	-37.172	0
0.0620	-13.4046	-13.0666	40.8782	-33.8137	0
0.0627	-18.3088	-8.78375	40.2678	-31.0681	0
0.0633	-18.3088	-6.35421	39.9589	-30.457	0
0.0640	-15.8567	-7.2575	43.3195	-30.7618	0
0.0647	-14.0585	-7.56898	47.283	-29.5413	0
0.0653	-8.82745	-6.35421	50.6437	-28.0161	0
0.0660	-0.899092	-7.2575	54.6072	-30.7618	0
0.0667	5.23108	-7.2575	60.7107	-31.6775	0
0.0673	8.58225	-0.545091	68.0348	-29.8476	0
0.0680	12.5056	4.03367	72.3073	-30.7618	0
0.0687	18.9627	5.85584	74.4472	-31.6775	0
0.0693	22.3138	11.042	78.7197	-28.9319	0
0.0700	23.5399	15.6208	82.3817	-28.0161	0
0.0707	26.891	17.147	87.2645	-27.4051	0
0.0713	28.1171	21.1184	95.5004	-24.3531	0
0.0720	23.5399	22.9561	98.2508	-25.2689	0
0.0727	22.886	19.2807	95.5004	-28.3208	0
0.0733	26.891	16.2281	94.2797	-25.5752	0
0.0740	23.2129	16.8511	95.199	-23.439	0
0.0747	13.1594	18.0659	96.1108	-27.1004	0
0.0753	8.58225	18.0659	97.9418	-27.4051	0
0.0760	7.35621	16.2281	96.4197	-24.0484	0
0.0767	1.55298	13.1756	90.9266	-25.2689	0
0.0773	-7.02927	11.9609	86.3452	-25.5752	0
0.0780	-13.0777	10.7461	84.5142	-20.6917	0
0.0787	-20.7609	8.30096	80.2418	-18.5555	0
0.0793	-32.0404	8.30096	74.4472	-19.776	0
0.0800	-40.2957	9.21983	69.8659	-17.3351	0
0.0807	-43.9738	9.21983	66.2038	-14.5878	0
0.0813	-47.325	11.042	62.5417	-15.5036	0
0.0820	-49.4501	12.2723	60.7107	-13.9784	0
0.0827	-48.7962	11.9609	64.3727	-9.09493	0
0.0833	-51.5752	17.7544	65.292	-6.65401	0
0.0840	-55.2533	25.0898	59.7989	-6.95872	0
0.0847	-52.1474	22.6446	56.1368	-7.56975	0
0.0853	-45.1181	18.0659	56.1368	-8.79022	0
0.0860	-39.0696	22.0373	56.7472	-8.79022	0
0.0867	-31.7134	27.8308	60.4093	-4.82251	0
0.0873	-24.112	31.4907	65.292	-2.99102	0
0.0880	-16.1837	36.6768	65.292	-4.21148	0
0.0887	-8.2553	37.5957	66.2038	-2.38159	0
0.0893	-2.69728	34.8547	71.6969	0.365658	0
0.0900	0.899092	36.9883	73.5279	0.365658	0
0.0907	4.00505	42.7819	72.3073	0.365658	0
0.0913	6.13018	46.4418	73.5279	0.365658	0
0.0920	8.82745	47.968	74.4472	-0.245376	0
0.0927	10.0535	45.8344	72.9176	1.58612	0
0.0933	6.13018	41.5671	69.8659	4.94279	0
0.0940	4.25025	43.3893	64.0713	7.38372	0
0.0947	5.23108	49.8058	61.6299	8.29947	0
0.0953	-2.12513	52.2509	63.7624	8.29947	0
0.0960	-12.8325	47.968	59.49	7.99475	0
0.0967	-14.6307	39.4334	50.3348	6.77429	0
0.0973	-15.8567	31.8022	43.0106	4.02705	0
0.0980	-23.2129	30.2759	34.1643	4.33336	0
0.0987	-28.3623	32.4096	25.9209	7.99475	0
0.0993	-31.1413	32.4096	22.5678	8.60578	0
0.1000	-35.9637	32.0981	17.685	8.29947	0
0.1007	-41.7669	33.0169	7.00015	12.8782	0
0.1013	-45.772	34.2473	-0.625417	14.4034	0
0.1020	-45.1181	34.5432	-3.37574	11.6561	0
0.1027	-43.3199	33.0169	-7.33923	12.5719	0
0.1033	-43.6468	29.3571	-11.6117	15.0144	0
0.1040	-41.5217	24.4668	-13.1413	14.0987	0
0.1047	-34.4925	20.1995	-15.2737	15.0144	0
0.1053	-29.5883	19.5921	-19.5462	17.7601	0
0.1060	-22.886	23.252	-17.7151	18.9805	0
0.1067	-10.7074	30.2759	-9.78062	21.423	0
0.1073	-4.90414	36.6768	-7.33923	24.1687	0
0.1080	-6.13018	36.3809	-10.6999	22.3388	0
0.1087	0.899092	31.1948	-9.78062	18.3711	0
0.1093	14.3855	29.3571	-7.33923	17.1506	0
0.1100	21.66	28.7497	-8.25852	19.8963	0
0.1107	25.665	27.5193	-5.20679	22.9482	0
0.1113	32.9395	25.9931	-0.625417	22.6435	0
0.1120	38.7427	20.1995	-1.84611	22.0325	0
0.1127	39.0696	11.042	-2.7654	21.7278	0
0.1133	38.4975	7.69357	-2.7654	20.2026	0
0.1140	38.4975	4.03367	-5.50819	18.9805	0
0.1147	36.2906	-5.12386	-6.42748	20.5073	0
0.1153	31.1413	-9.09523	-7.03783	20.5073	0
0.1160	23.5399	-6.35421	-12.5309	21.1167	0
0.1167	12.8325	-6.35421	-18.0241	22.9482	0
0.1173	1.55298	-6.35421	-21.3772	21.423	0
0.1180	-4.25025	-4.51647	-26.8703	19.5916	0
0.1187	-9.48134	-2.67873	-30.231	22.3388	0
0.1193	-21.0878	0.0622961	-31.7531	24.1687	0
0.1200	-31.3865	1.27707	-38.4669	20.5073	0
0.1207	-31.7134	0.358203	-45.7911	16.8443	0
0.1213	-23.4581	4.03367	-48.5414	17.7601	0
0.1220	-9.48134	7.38209	-50.6738	18.6758	0
0.1227	7.02927	4.64106	-52.8138	18.9805	0
0.1233	20.4339	5.55993	-52.8138	21.1167	0
0.1240	33.5934	8.30096	-51.8945	23.2529	0
0.1247	50.0222	3.72219	-50.6738	23.2529	0
0.1253	66.5328	0.981164	-48.8428	22.3388	0
0.1260	85.1686	4.64106	-45.1807	23.864	0
0.1267	110.507	3.11481	-40.9083	25.0844	0
0.1273	137.071	-2.38283	-38.1655	24.475	0
0.1280	164.207	-2.38283	-34.5034	23.5593	0
0.1287	196.574	-0.856572	-28.7014	23.864	0
0.1293	231.312	-2.07135	-25.0393	25.0844	0
0.1300	263.352	-1.77544	-21.3772	26.3049	0
0.1307	294.494	2.80333	-14.053	25.3891	0
0.1313	321.957	9.51573	-10.0896	23.5593	0
0.1320	346.396	12.8797	-10.6999	22.0325	0
0.1327	375.657	10.4346	-11.9206	22.0325	0
0.1333	405.245	6.46322	-13.4427	22.9482	0
0.1340	426.333	6.7747	-16.193	22.3388	0
0.1347	444.969	11.042	-17.1048	20.812	0
0.1353	463.85	17.4585	-18.6344	22.9482	0
0.1360	477.582	24.1709	-23.5172	24.475	0
0.1367	487.717	31.8022	-29.3117	20.2026	0
0.1373	494.092	38.5146	-34.8048	16.8443	0
0.1380	501.448	39.122	-39.3862	18.9805	0
0.1387	523.108	37.2842	-40.9083	21.423	0
0.1393	553.923	40.3367	-43.3497	21.423	0
0.1400	567.654	42.7819	-46.7104	21.7278	0
0.1407	564.875	36.3809	-49.7621	22.0325	0
0.1413	571.005	27.5193	-53.4242	22.3388	0
0.1420	587.761	22.3332	-54.9463	24.475	0
0.1427	592.011	15.9322	-50.0635	26.3049	0
0.1433	579.261	7.38209	-43.96	26.3049	0
0.1440	576.809	-8.17637	-43.3497	24.7797	0
0.1447	588.415	-36.5678	-43.0483	24.1687	0
0.1453	585.636	-60.3649	-40.9083	26.3049	0
0.1460	573.457	-66.1585	-40.298	26.9159	0
0.1467	571.578	-63.106	-36.9448	24.475	0
0.1473	562.75	-54.8673	-29.0103	24.1687	0
0.1480	538.965	-38.9974	-23.2082	25.0844	0
0.1487	520.656	-24.6537	-20.7669	24.475	0
0.1493	510.603	-18.8602	-16.8034	24.1687	0
0.1500	497.116	-14.5929	-11.3103	23.2529	0
0.1507	470.879	-11.8363	-5.20679	21.1167	0
0.1513	431.81	-8.78375	0.595276	22.6435	0
0.1520	407.698	-2.67873	3.33807	25.0844	0
0.1527	400.668	3.72219	5.47805	22.0325	0
0.1533	371.734	8.30096	7.6105	18.9805	0
0.1540	327.433	14.0945	8.52978	19.5916	0
0.1547	297.518	18.9847	9.75048	19.5916	0
0.1553	260.328	20.1995	12.4933	18.6758	0
0.1560	206.301	20.1995	9.75048	18.0664	0
0.1567	157.178	18.0659	1.81597	17.1506	0
0.1573	105.929	13.7986	-3.67715	15.0144	0
0.1580	51.5752	12.8797	-5.50819	13.7923	0
0.1587	7.92836	17.7544	-7.94958	14.4034	0
0.1593	-36.9445	22.0373	-13.1413	14.4034	0
0.1600	-84.5147	22.0373	-16.4944	12.5719	0
0.1607	-123.911	20.1995	-17.4137	12.2672	0
0.1613	-164.779	18.9847	-21.9876	13.4876	0
0.1620	-207.2	16.5396	-29.0103	11.6561	0
0.1627	-238.014	14.406	-30.8413	7.69004	0
0.1633	-267.603	11.042	-29.3117	7.079	0
0.1640	-297.518	4.32958	-29.0103	9.51993	0
0.1647	-319.505	-4.51647	-26.5689	10.742	0
0.1653	-345.742	-12.4592	-26.5689	9.51993	0
0.1660	-371.979	-20.3864	-28.7014	9.21521	0
0.1667	-381.133	-22.8315	-19.8551	13.1829	0
0.1673	-393.966	-16.1191	-6.72888	14.4034	0
0.1680	-419.304	-10.0141	-5.20679	10.131	0
0.1687	-434.262	-10.0141	-7.64817	8.29947	0
0.1693	-440.065	-13.0666	-2.45646	10.742	0
0.1700	-453.796	-20.6979	3.33807	10.742	0
0.1707	-465.403	-31.0702	6.0884	8.29947	0
0.1713	-470.879	-35.9449	8.52978	5.85854	0
0.1720	-483.058	-37.4711	11.2726	3.1113	0
0.1727	-499.568	-40.5236	14.9347	2.80658	0
0.1733	-512.074	-42.6573	21.3471	4.02705	0
0.1740	-520.329	-42.9688	25.6195	3.1113	0
0.1747	-526.133	-44.8065	26.8402	1.28141	0
0.1753	-534.061	-45.4139	26.2298	0.365658	0
0.1760	-547.792	-41.131	24.0899	-0.55009	0
0.1767	-562.096	-37.7826	21.3471	0.365658	0
0.1773	-573.376	-37.7826	18.5967	1.58612	0
0.1780	-584.41	-35.0416	14.0229	0.365658	0
0.1787	-596.916	-28.6251	11.2726	-0.55009	0
0.1793	-606.397	-25.5726	11.8829	1.28141	0
0.1800	-608.522	-24.9652	10.3608	0.365658	0
0.1807	-603.945	-21.9127	3.94842	-3.29733	0
0.1813	-599.695	-18.5487	1.50703	-3.90676	0
0.1820	-595.363	-17.0224	4.8677	-1.46584	0
0.1827	-586.535	-13.9699	4.8677	0.365658	0
0.1833	-576.482	-10.0141	2.72772	0.365658	0
0.1840	-568.226	-7.2575	5.47805	0.670372	0
0.1847	-556.947	-2.38283	8.52978	2.19715	0
0.1853	-541.662	1.88446	9.14013	3.41762	0
0.1860	-527.604	-1.46396	14.9347	3.1113	0
0.1867	-516.079	-10.933	23.4795	2.80658	0
0.1873	-503.819	-19.4675	25.3106	3.1113	0
0.1880	-486.736	-25.5726	26.2298	2.19715	0
0.1887	-467.855	-31.3661	32.9437	1.28141	0
0.1893	-452.57	-35.9449	37.8264	0.975087	0
0.1900	-435.815	-37.7826	39.9589	1.28141	0
0.1907	-414.073	-38.9974	46.0623	1.89083	0
0.1913	-399.442	-40.5236	50.6437	0.975087	0
0.1920	-392.168	-41.754	47.283	-1.46584	0
0.1927	-378.109	-42.0499	43.3195	-2.6863	0
0.1933	-364.378	-42.3614	41.4885	-1.46584	0
0.1940	-356.122	-42.0499	36.6057	-2.07527	0
0.1947	-342.391	-41.131	32.3333	-3.29733	0
0.1953	-329.885	-42.0499	31.414	-4.21148	0
0.1960	-325.308	-43.8876	25.9209	-4.82251	0
0.1967	-312.802	-45.4139	15.545	-5.73826	0
0.1973	-296.047	-44.1835	8.83119	-6.65401	0
0.1980	-292.042	-40.2277	5.77946	-7.87447	0
0.1987	-290.243	-38.0941	2.72772	-7.26344	0
0.1993	-281.661	-38.7015	-0.625417	-6.34769	0
0.2000	-276.185	-38.39	-7.64817	-8.17918	0
0.2007	-268.829	-37.4711	-14.362	-8.79022	0
0.2013	-252.972	-39.3089	-15.5827	-6.04297	0
0.2020	-233.437	-43.2802	-16.193	-6.04297	0
0.2027	-212.104	-46.0213	-17.1048	-6.95872	0
0.2033	-194.367	-43.5761	-13.4427	-4.5178	0
0.2040	-180.636	-40.5236	-11.9206	-3.60205	0
0.2047	-160.202	-43.8876	-16.193	-6.04297	0
0.2053	-137.643	-45.7098	-15.8841	-4.21148	0
0.2060	-121.786	-40.2277	-13.7516	-1.16112	0
0.2067	-105.602	-34.7301	-15.8841	-3.60205	0
0.2073	-89.0919	-29.8398	-14.6634	-6.34769	0
0.2080	-76.0142	-21.6012	-11.6117	-4.21148	0
0.2087	-60.0757	-13.674	-12.5309	-3.29733	0
0.2093	-46.0989	-6.96159	-12.5309	-5.73826	0
0.2100	-37.8436	0.0622961	-9.78062	-5.73826	0
0.2107	-27.4632	1.88446	-10.0896	-2.99102	0
0.2113	-15.8567	-0.249185	-10.0896	-2.6863	0
0.2120	-7.02927	0.669683	-7.64817	-3.29733	0
0.2127	4.25025	0.0622961	-7.94958	-3.29733	0
0.2133	14.3855	-8.48785	-11.3103	-4.21148	0
0.2140	20.7609	-16.7265	-12.5309	-5.12723	0
0.2147	29.9153	-15.8076	-11.6117	-5.43354	0
0.2153	33.2664	-7.88046	-12.8324	-6.95872	0
0.2160	27.4632	-2.07135	-19.5462	-7.56975	0
0.2167	29.0162	-4.51647	-28.7014	-6.04297	0
0.2173	38.1706	-10.0141	-36.9448	-6.34769	0
0.2180	41.8487	-12.4592	-42.7393	-8.17918	0
0.2187	43.9738	-12.7551	-44.8793	-8.79022	0
0.2193	51.0031	-11.5404	-46.7104	-8.4839	0
0.2200	57.0515	-5.12386	-49.7621	-8.4839	0
0.2207	60.1575	2.19594	-52.8138	-7.87447	0
0.2213	64.9799	8.61244	-56.4759	-7.56975	0
0.2220	75.1151	17.4585	-58.6084	-7.26344	0
0.2227	83.0434	27.5193	-56.7773	-6.04297	0
0.2233	83.9425	33.3284	-55.5566	-6.04297	0
0.2240	85.7407	39.122	-54.6449	-8.79022	0
0.2247	91.217	47.3606	-49.7621	-9.09493	0
0.2253	92.1978	55.9108	-44.5704	-6.04297	0
0.2260	95.8759	63.2306	-42.129	-5.73826	0
0.2267	108.055	72.9955	-36.0255	-6.95872	0
0.2273	112.305	85.2055	-25.3482	-5.12723	0
0.2280	105.929	94.3631	-18.6344	-3.90676	0
0.2287	107.155	96.1852	-17.4137	-6.04297	0
0.2293	114.185	95.8893	-15.8841	-7.87447	0
0.2300	115.084	99.2377	-9.78062	-7.26344	0
0.2307	113.858	103.209	-0.934358	-6.65401	0
0.2313	114.185	102.29	6.0884	-6.65401	0
0.2320	109.608	97.4156	11.8829	-6.95872	0
0.2327	101.352	87.9466	16.7657	-8.17918	0
0.2333	90.0727	71.7807	17.685	-8.79022	0
0.2340	73.889	54.3845	16.7657	-9.70597	0
0.2347	58.2775	40.0408	16.1553	-10.6217	0
0.2353	46.6711	25.9931	14.0229	-12.1469	0
0.2360	33.5934	9.82721	11.2726	-12.1469	0
0.2367	17.0828	0.0622961	9.14013	-10.9264	0
0.2373	4.00505	2.80333	7.30909	-10.0107	0
0.2380	-7.60142	7.08618	4.55876	-9.39965	0
0.2387	-23.4581	6.16732	2.11738	-9.09493	0
0.2393	-38.1706	12.5682	0.286335	-8.79022	0
0.2400	-45.1181	29.6685	-3.37574	-8.79022	0
0.2407	-47.5702	40.0408	-8.86887	-10.0107	0
0.2413	-51.9021	35.7736	-13.1413	-11.5359	0
0.2420	-54.2725	31.1948	-14.6634	-12.4516	0
0.2427	-51.9021	35.7736	-17.1048	-11.5359	0
0.2433	-50.9213	44.0122	-20.1565	-10.6217	0
0.2440	-50.9213	48.2795	-21.3772	-9.70597	0
0.2447	-46.998	51.6279	-19.8551	-8.79022	0
0.2453	-41.5217	58.6518	-18.3255	-9.09493	0
0.2460	-35.3915	65.0683	-18.3255	-8.79022	0
0.2467	-24.6842	66.8905	-17.4137	-5.73826	0
0.2473	-13.0777	67.8093	-14.9723	-5.43354	0
0.2480	-5.80323	69.6471	-11.6117	-9.70597	0
0.2487	2.45207	69.943	-8.55992	-10.3154	0
0.2493	12.8325	68.7282	-6.11854	-5.12723	0
0.2500	21.66	64.1494	-3.37574	-2.6863	0
0.2507	28.1171	61.7043	2.72772	-4.82251	0
0.2513	27.1362	63.838	8.83119	-6.65401	0
0.2520	19.8618	54.9919	8.52978	-8.4839	0
0.2527	15.8567	28.1423	4.8677	-10.3154	0
0.2533	16.1837	0.669683	4.8677	-9.09493	0
0.2540	14.3855	-17.9413	5.77946	-8.79022	0
0.2547	10.7074	-31.3661	3.94842	-10.9264	0
0.2553	2.77901	-35.649	2.11738	-11.2311	0
0.2560	-10.7074	-31.0702	-0.324011	-10.6217	0
0.2567	-20.4339	-28.0177	-4.59644	-10.9264	0
0.2573	-25.9102	-24.6537	-9.47921	-11.2311	0
0.2580	-35.7185	-20.9938	-13.4427	-11.2311	0
0.2587	-46.0989	-21.3053	-17.1048	-10.6217	0
0.2593	-50.9213	-22.2241	-21.0758	-10.6217	0
0.2600	-54.9264	-20.3864	-26.5689	-12.4516	0
0.2607	-57.0515	-20.0749	-28.091	-12.4516	0
0.2613	-57.9506	-20.3864	-26.8703	-8.17918	0
0.2620	-58.2775	-17.3339	-31.7531	-5.43354	0
0.2627	-54.2725	-10.6215	-36.3345	-5.73826	0
0.2633	-52.8012	-0.856572	-33.2827	-5.12723	0
0.2640	-57.3784	3.11481	-33.8931	-5.43354	0
0.2647	-53.3734	-4.51647	-39.9965	-6.95872	0
0.2653	-41.5217	-14.2814	-41.8276	-5.73826	0
0.2660	-37.1897	-16.415	-39.9965	-2.6863	0
0.2667	-31.7134	-14.5929	-37.5552	-1.46584	0
0.2673	-19.8618	-12.7551	-32.3634	-1.46584	0
0.2680	-14.0585	-11.8363	-29.6207	-1.46584	0
0.2687	-11.2795	-12.7551	-28.091	-2.38159	0
0.2693	0.326943	-10.933	-22.9068	-3.60205	0
0.2700	11.2795	-9.40672	-18.0241	-4.21148	0
0.2707	17.0828	-13.674	-16.193	-3.29733	0
0.2713	22.3138	-17.6454	-14.362	-2.99102	0
0.2720	25.9102	-17.3339	-13.4427	-4.21148	0
0.2727	27.7901	-16.415	-12.5309	-3.60205	0
0.2733	30.4874	-14.5929	-8.25852	-3.90676	0
0.2740	30.8143	-13.674	-7.03783	-6.34769	0
0.2747	30.2422	-14.2814	-6.72888	-6.65401	0
0.2753	30.8143	-9.09523	-4.2875	-5.43354	0
0.2760	30.8143	-2.07135	-7.03783	-6.04297	0
0.2767	33.5934	-3.30169	-15.8841	-7.56975	0
0.2773	39.9687	-4.51647	-18.9358	-8.17918	0
0.2780	41.5217	-1.16805	-17.1048	-8.79022	0
0.2787	39.0696	-0.856572	-17.4137	-7.26344	0
0.2793	43.3199	-0.545091	-18.6344	-6.65401	0
0.2800	51.2483	3.72219	-18.3255	-8.79022	0
0.2807	55.2533	6.7747	-18.9358	-9.39965	0
0.2813	58.9314	7.69357	-20.7669	-6.04297	0
0.2820	66.2059	4.93697	-21.6861	-3.90676	0
0.2827	71.7639	0.358203	-22.2965	-3.90676	0
0.2833	72.0091	1.88446	-22.9068	-3.29733	0
0.2840	74.4612	5.24845	-22.9068	-1.16112	0
0.2847	81.4905	1.88446	-21.9876	1.58612	0
0.2853	86.3946	-1.46396	-20.1565	1.58612	0
0.2860	92.1978	-2.38283	-17.1048	0.670372	0
0.2867	104.376	-4.51647	-13.4427	2.19715	0
0.2873	113.204	-1.77544	-7.03783	4.02705	0
0.2880	115.983	-0.249185	-1.5447	2.80658	0
0.2887	125.137	-7.2575	-0.625417	-1.46584	0
0.2893	137.97	-12.7551	-0.324011	-3.60205	0
0.2900	141.321	-13.0666	4.25736	-1.77055	0
0.2907	140.667	-17.0224	7.00015	-1.46584	0
0.2913	145.244	-19.779	6.69874	-4.21148	0
0.2920	151.701	-16.415	9.44154	-4.5178	0
0.2927	155.38	-14.2814	12.1919	-2.38159	0
0.2933	157.75	-14.5929	9.75048	-3.60205	0
0.2940	158.731	-11.2289	8.22084	-5.12723	0
0.2947	158.976	-5.43534	10.3608	-2.6863	0
0.2953	157.505	-4.20499	10.3608	-2.38159	0
0.2960	152.6	-7.56898	7.30909	-4.82251	0
0.2967	145.244	-8.17637	2.72772	-3.29733	0
0.2973	141.321	-4.51647	-1.84611	-0.55009	0
0.2980	141.648	-1.77544	-2.45646	-0.55009	0
0.2987	138.542	0.358203	0.286335	-0.854805	0
0.2993	128.815	3.41071	-1.23576	-0.55009	0
0.3000	125.137	4.64106	-8.86887	-0.55009	0
0.3007	126.935	4.93697	-15.2737	-0.55009	0
0.3013	125.709	3.41071	-17.1048	-0.854805	0
0.3020	129.388	1.88446	-17.1048	-1.46584	0
0.3027	137.97	7.38209	-18.3255	1.89083	0
0.3033	138.542	14.406	-19.8551	4.02705	0
0.3040	137.316	11.9609	-19.8551	1.58612	0
0.3047	142.547	4.03367	-18.3255	2.80658	0
0.3053	148.023	-1.77544	-18.0241	7.69004	0
0.3060	154.153	-7.88046	-18.3255	7.079	0
0.3067	163.553	-17.6454	-16.193	2.50187	0
0.3073	168.457	-28.6251	-11.6117	4.02705	0
0.3080	171.481	-33.8112	-7.03783	7.69004	0
0.3087	178.266	-29.2325	-2.45646	5.85854	0
0.3093	182.189	-24.6537	1.20562	2.80658	0
0.3100	186.439	-26.1799	4.8677	4.94279	0
0.3107	195.593	-21.9127	8.83119	7.99475	0
0.3113	199.272	-12.4592	10.3608	6.77429	0
0.3120	192.242	-13.674	7.00015	3.1113	0
0.3127	183.742	-23.7504	4.55876	3.1113	0
0.3133	178.266	-30.1513	3.64701	4.02705	0
0.3140	171.236	-33.8112	0.896682	2.19715	0
0.3147	162.654	-36.2563	-2.45646	0.975087	0
0.3153	155.952	-33.2038	-6.42748	0.670372	0
0.3160	149.249	-27.0988	-11.0013	-0.854805	0
0.3167	137.071	-17.3339	-13.4427	-3.29733	0
0.3173	122.358	-8.17637	-15.2737	-3.60205	0
0.3180	110.507	-10.0141	-20.1565	-2.99102	0
0.3187	99.7993	-14.5929	-20.4655	-3.60205	0
0.3193	88.5197	-12.1477	-16.193	-4.82251	0
0.3200	78.7114	-16.415	-14.362	-4.21148	0
0.3207	68.9849	-28.6251	-13.1413	-2.6863	0
0.3213	60.1575	-34.7301	-11.3103	-0.854805	0
0.3220	58.2775	-38.0941	-10.6999	1.28141	0
0.3227	58.2775	-45.1024	-7.03783	3.41762	0
0.3233	50.3492	-46.6287	-2.45646	4.33336	0
0.3240	39.9687	-43.2802	-3.0668	4.94279	0
0.3247	39.9687	-45.4139	-4.2875	4.33336	0
0.3253	43.3199	-48.7623	-1.5447	2.80658	0
0.3260	42.7478	-51.5189	2.42632	2.80658	0
0.3267	43.6468	-51.5189	6.69874	4.02705	0
0.3273	46.6711	-42.3614	11.2726	3.1113	0
0.3280	45.445	-34.4186	14.9347	2.50187	0
0.3287	43.0747	-39.3089	19.8174	3.1113	0
0.3293	43.3199	-46.0213	25.6195	3.1113	0
0.3300	41.8487	-44.1835	28.6712	4.02705	0
0.3307	39.0696	-39.9162	29.8919	5.85854	0
0.3313	37.2715	-35.649	31.414	4.94279	0
0.3320	34.4925	-31.0702	32.9437	2.19715	0
0.3327	28.6892	-26.7873	32.6347	1.28141	0
0.3333	20.1887	-23.7504	30.5023	0.0609429	0
0.3340	12.8325	-22.8315	27.7519	0.365658	0
0.3347	7.35621	-21.9127	28.6712	1.89083	0
0.3353	-3.02422	-20.3864	28.6712	0.670372	0
0.3360	-17.0828	-22.2241	23.4795	-3.29733	0
0.3367	-26.8093	-23.7504	15.2436	-6.04297	0
0.3373	-35.9637	-21.9127	10.3608	-6.34769	0
0.3380	-50.3492	-20.3864	9.44154	-3.60205	0
0.3387	-58.6045	-18.2528	7.6105	-2.6863	0
0.3393	-62.8547	-13.0666	1.50703	-5.73826	0
0.3400	-74.4612	-9.40672	-5.50819	-6.34769	0
0.3407	-85.1686	-6.35421	-10.391	-4.21148	0
0.3413	-87.5389	-2.67873	-13.4427	-3.90676	0
0.3420	-88.5197	-2.07135	-16.193	-3.29733	0
0.3427	-89.4188	-0.856572	-18.3255	-1.77055	0
0.3433	-89.991	2.80333	-18.9358	-1.46584	0
0.3440	-93.996	2.19594	-16.8034	-0.55009	0
0.3447	-98.2463	3.11481	-14.362	0.0609429	0
0.3453	-97.3472	9.82721	-16.8034	0.365658	0
0.3460	-90.3179	11.3535	-19.8551	1.89083	0
0.3467	-80.2644	7.38209	-14.053	3.1113	0
0.3473	-73.5621	6.46322	-4.59644	3.1113	0
0.3480	-73.5621	6.7747	-2.7654	3.41762	0
0.3487	-71.11	6.7747	-5.20679	3.1113	0
0.3493	-64.0808	4.03367	-3.0668	0.975087	0
0.3500	-60.0757	-4.51647	-0.0150703	2.19715	0
0.3507	-60.4027	-9.09523	1.20562	4.02705	0
0.3513	-60.7296	-5.43534	6.0884	0.975087	0
0.3520	-61.9556	-7.88046	11.2726	-1.16112	0
0.3527	-63.7538	-13.3625	11.2726	0.670372	0
0.3533	-63.4269	-9.09523	11.8829	0.0609429	0
0.3540	-64.6529	-7.88046	15.545	-3.29733	0
0.3547	-70.7831	-17.3339	16.7657	-3.29733	0
0.3553	-80.2644	-27.4103	14.0229	-2.07527	0
0.3560	-88.7649	-35.0416	10.0519	-2.38159	0
0.3567	-94.5682	-42.9688	6.69874	-3.90676	0
0.3573	-98.9002	-40.8351	7.6105	-6.04297	0
0.3580	-101.924	-27.7062	9.44154	-6.95872	0
0.3587	-103.15	-15.4962	9.14013	-4.21148	0
0.3593	-108.3	-7.88046	7.00015	-1.46584	0
0.3600	-117.454	-4.51647	2.42632	-2.99102	0
0.3607	-120.233	-7.56898	-3.0668	-3.90676	0
0.3613	-116.555	-13.3625	-4.89784	-2.38159	0
0.3620	-114.103	-15.2003	-5.50819	-2.38159	0
0.3627	-111.079	-12.7551	-7.94958	-1.77055	0
0.3633	-105.602	-8.48785	-9.17027	1.28141	0
0.3640	-99.7993	-2.67873	-7.64817	2.19715	0
0.3647	-92.1161	0.981164	-7.03783	1.28141	0
0.3653	-85.4138	1.58855	-6.42748	3.1113	0
0.3660	-82.0626	-2.07135	-2.7654	5.55383	0
0.3667	-76.0142	-12.7551	3.64701	5.85854	0
0.3673	-68.0041	-28.3136	7.30909	6.46957	0
0.3680	-62.8547	-42.9688	9.44154	7.38372	0
0.3687	-54.9264	-55.1788	14.9347	5.85854	0
0.3693	-44.8729	-62.2027	17.9864	4.94279	0
0.3700	-41.1948	-60.3649	16.7657	6.46957	0
0.3707	-39.6418	-52.1263	22.2588	6.77429	0
0.3713	-38.1706	-43.5761	31.1126	4.33336	0
0.3720	-39.6418	-35.9449	29.8919	2.19715	0
0.3727	-37.5167	-30.4628	23.4795	2.50187	0
0.3733	-30.8143	-25.884	22.5678	3.1113	0
0.3740	-30.4874	-18.8602	22.5678	3.1113	0
0.3747	-32.9395	-13.674	20.4278	2.80658	0
0.3753	-31.3865	-12.4592	19.516	0.365658	0
0.3760	-34.4925	-7.2575	18.5967	-2.38159	0
0.3767	-41.7669	1.27707	14.0229	-2.07527	0
0.3773	-46.0989	0.981164	6.3898	-2.99102	0
0.3780	-47.325	-4.82795	-0.324011	-6.95872	0
0.3787	-47.325	-1.16805	-4.2875	-6.95872	0
0.3793	-46.0989	6.46322	-7.94958	-2.99102	0
0.3800	-46.0989	5.55993	-12.5309	-1.77055	0
0.3807	-46.998	5.55993	-17.7151	-2.99102	0
0.3813	-46.3441	16.2281	-21.9876	-1.46584	0
0.3820	-38.7427	25.9931	-22.5979	-0.854805	0
0.3827	-26.8093	27.2234	-21.0758	-1.16112	0
0.3833	-22.2321	22.3332	-21.9876	0.365658	0
0.3840	-22.886	10.1387	-25.3482	0.365658	0
0.3847	-17.4097	-7.56898	-27.7896	-2.38159	0
0.3853	-9.48134	-23.7504	-26.26	-2.07527	0
0.3860	-4.5772	-37.1752	-22.5979	0.975087	0
0.3867	2.45207	-42.6573	-18.9358	1.28141	0
0.3873	9.80828	-32.8924	-15.8841	1.28141	0
0.3880	14.0585	-20.0749	-12.5309	2.19715	0
0.3887	21.333	-11.8363	-11.6117	1.28141	0
0.3893	30.4874	0.0622961	-8.86887	-1.46584	0
0.3900	37.2715	11.9609	-1.23576	-3.29733	0
0.3907	45.445	11.9609	3.64701	-3.60205	0
0.3913	51.0031	9.21983	2.72772	-3.29733	0
0.3920	50.3492	12.8797	5.77946	-4.21148	0
0.3927	50.3492	18.3774	12.1919	-5.73826	0
0.3933	49.777	22.0373	14.0229	-6.95872	0
0.3940	46.998	21.4299	14.0229	-5.12723	0
0.3947	46.4259	18.3774	15.545	-3.90676	0
0.3953	41.5217	18.9847	15.2436	-5.12723	0
0.3960	29.5883	21.1184	12.1919	-6.95872	0
0.3967	19.8618	19.9036	6.69874	-7.87447	0
0.3973	13.4046	20.511	1.50703	-8.79022	0
0.3980	4.90414	25.0898	-3.0668	-9.09493	0
0.3987	-3.02422	28.7497	-7.64817	-8.79022	0
0.3993	-12.5056	31.8022	-10.391	-10.6217	0
0.4000	-23.4581	32.0981	-11.6117	-10.0107	0
0.4007	-31.1413	28.4382	-16.193	-5.73826	0
0.4013	-37.8436	27.2234	-21.9876	-6.65401	0
0.4020	-42.4208	29.3571	-21.6861	-10.0107	0
0.4027	-42.0939	33.0169	-19.8551	-6.95872	0
0.4033	-43.3199	38.5146	-18.3255	-4.82251	0
0.4040	-46.998	40.9597	-15.2737	-6.65401	0
0.4047	-43.6468	38.5146	-13.4427	-3.60205	0
0.4053	-35.9637	35.4621	-14.362	0.975087	0
0.4060	-27.7901	28.4382	-10.6999	-1.46584	0
0.4067	-16.4289	15.6208	-3.67715	-3.29733	0
0.4073	-8.82745	4.03367	0.896682	0.365658	0
0.4080	-5.47629	-2.67873	2.42632	1.89083	0
0.4087	5.23108	-9.40672	3.94842	-0.854805	0
0.4093	16.5106	-11.8363	6.0884	-1.46584	0
0.4100	19.8618	-9.09523	7.6105	-0.245376	0
0.4107	23.7851	-8.17637	7.6105	-1.16112	0
0.4113	28.1171	-8.48785	9.14013	-1.77055	0
0.4120	25.0111	-8.17637	11.8829	-0.55009	0
0.4127	21.333	-9.70262	12.1919	-1.46584	0
0.4133	20.7609	-14.2814	10.0519	-4.82251	0
0.4140	16.5106	-18.2528	8.83119	-5.73826	0
0.4147	9.48134	-20.0749	8.52978	-5.12723	0
0.4153	3.35116	-21.9127	7.30909	-6.04297	0
0.4160	-3.35116	-23.1274	5.16911	-6.65401	0
0.4167	-11.2795	-22.8315	3.64701	-6.95872	0
0.4173	-17.4097	-23.7504	0.595276	-9.39965	0
0.4180	-19.8618	-27.4103	-5.20679	-10.0107	0
0.4187	-20.107	-28.6251	-8.86887	-7.56975	0
0.4193	-25.665	-24.6537	-8.86887	-5.43354	0
0.4200	-35.3915	-20.0749	-9.47921	-6.95872	0
0.4207	-39.3966	-19.779	-14.362	-8.4839	0
0.4213	-35.9637	-22.2241	-20.7669	-6.34769	0
0.4220	-33.2664	-21.9127	-25.0393	-3.60205	0
0.4227	-32.0404	-15.8076	-26.8703	-3.29733	0
0.4233	-30.8143	-10.0141	-29.0103	-2.6863	0
0.4240	-28.6892	-3.90908	-30.8413	-0.55009	0
0.4247	-23.4581	4.32958	-28.4	0.365658	0
0.4253	-17.0828	10.4346	-24.7379	-0.55009	0
0.4260	-10.3804	13.4871	-22.2965	0.975087	0
0.4267	-1.22604	17.4585	-18.0241	3.72233	0
0.4273	7.92836	18.0659	-13.1413	5.24751	0
0.4280	14.0585	14.406	-10.0896	6.16326	0
0.4287	18.9627	17.4585	-7.03783	7.079	0
0.4293	24.112	26.616	-5.20679	6.77429	0
0.4300	30.2422	31.1948	-1.5447	5.85854	0
0.4307	37.5167	33.6243	7.6105	7.69004	0
0.4313	38.1706	39.4334	16.1553	7.69004	0
0.4320	33.5934	42.486	17.9864	4.33336	0
0.4327	35.3915	38.5146	20.4278	2.19715	0
0.4333	40.6226	31.8022	23.7885	2.80658	0
0.4340	37.8436	23.252	25.0091	2.50187	0
0.4347	31.7134	13.1756	27.4505	2.50187	0
0.4353	28.1171	7.08618	29.583	3.1113	0
0.4360	22.559	6.46322	27.7519	2.50187	0
0.4367	14.0585	2.19594	25.6195	2.19715	0
0.4373	7.02927	-8.48785	25.9209	1.89083	0
0.4380	0.653885	-16.7265	27.1416	0.670372	0
0.4387	-5.80323	-16.415	25.9209	0.670372	0
0.4393	-12.1786	-13.0666	20.7367	1.28141	0
0.4400	-19.5348	-13.674	16.4643	0.0609429	0
0.4407	-25.0111	-22.8315	17.376	0.975087	0
0.4413	-25.9102	-35.649	15.545	4.02705	0
0.4420	-24.6842	-39.3089	11.5815	4.02705	0
0.4427	-26.2372	-32.5965	14.9347	3.72233	0
0.4433	-31.1413	-26.4914	18.9057	6.77429	0
0.4440	-35.9637	-24.6537	14.3243	8.60578	0
0.4447	-36.2906	-24.6537	10.3608	6.77429	0
0.4453	-31.3865	-25.2767	11.2726	6.16326	0
0.4460	-24.112	-22.8315	11.2726	8.60578	0
0.4467	-16.1837	-18.5487	12.1919	9.21521	0
0.4473	-7.92836	-16.415	14.9347	7.99475	0
0.4480	1.55298	-12.1477	12.4933	7.69004	0
0.4487	12.1786	-1.46396	10.3608	6.77429	0
0.4493	21.9869	10.7461	14.0229	4.94279	0
0.4500	30.8143	18.0659	17.9864	6.16326	0
0.4507	40.8678	21.1184	20.4278	7.69004	0
0.4513	49.777	25.3857	22.8692	7.079	0
0.4520	53.7003	32.4096	22.8692	6.77429	0
0.4527	54.5994	38.5146	21.6485	7.99475	0
0.4533	57.3784	39.4334	21.3471	5.85854	0
0.4540	61.0565	38.2031	18.5967	1.89083	0
0.4547	62.6095	38.2031	17.685	1.28141	0
0.4553	58.9314	34.5432	20.7367	2.80658	0
0.4560	51.2483	16.8511	18.5967	2.19715	0
0.4567	44.8729	-17.3339	8.52978	0.365658	0
0.4573	41.5217	-49.9926	1.20562	-0.55009	0
0.4580	36.2906	-62.2027	-1.23576	0.975087	0
0.4587	27.1362	-59.1502	-4.89784	2.50187	0
0.4593	21.66	-55.7862	-7.94958	1.89083	0
0.4600	20.7609	-55.7862	-9.17027	1.28141	0
0.4607	19.2079	-52.4222	-11.3103	0.365658	0
0.4613	18.3088	-42.6573	-12.8324	-1.46584	0
0.4620	22.559	-28.3136	-13.7516	-0.854805	0
0.4627	27.4632	-13.3625	-17.1048	2.19715	0
0.4633	29.0162	-4.51647	-19.8551	1.28141	0
0.4640	33.9203	-1.77544	-17.7151	0.365658	0
0.4647	42.0939	-4.51647	-14.362	3.1113	0
0.4653	48.224	-11.2289	-14.053	4.94279	0
0.4660	57.0515	-15.4962	-11.9206	4.94279	0
0.4667	68.331	-9.40672	-6.42748	6.77429	0
0.4673	73.889	0.981164	-5.20679	6.16326	0
0.4680	77.4854	5.85584	-7.64817	4.94279	0
0.4687	86.6398	8.30096	-6.42748	6.46957	0
0.4693	94.6499	14.7019	-4.2875	7.079	0
0.4700	99.2271	19.5921	-2.45646	4.63808	0
0.4707	106.829	19.5921	1.50703	2.19715	0
0.4713	112.305	16.5396	3.94842	1.58612	0
0.4720	110.507	15.6208	3.94842	0.365658	0
0.4727	109.608	21.1184	7.00015	-0.854805	0
0.4733	109.608	27.2234	9.44154	-2.38159	0
0.4740	105.602	25.0898	7.6105	-2.07527	0
0.4747	101.352	18.9847	7.6105	-2.07527	0
0.4753	97.3472	13.7986	7.6105	-3.90676	0
0.4760	87.2937	6.46322	3.94842	-4.82251	0
0.4767	74.1343	-0.856572	0.286335	-6.34769	0
0.4773	65.6337	-1.77544	-5.20679	-8.79022	0
0.4780	60.7296	-0.856572	-15.2737	-6.95872	0
0.4787	51.9021	0.0622961	-23.2082	-2.6863	0
0.4793	37.2715	5.85584	-25.9586	-3.60205	0
0.4800	25.3381	10.1387	-30.8413	-6.65401	0
0.4807	21.66	8.90835	-40.9083	-6.34769	0
0.4813	20.4339	9.51573	-49.4532	-6.65401	0
0.4820	16.5106	15.3248	-54.3359	-8.17918	0
0.4827	14.3855	20.511	-57.6966	-7.26344	0
0.4833	14.3855	24.4668	-60.138	-4.82251	0
0.4840	12.5056	28.1423	-59.2187	-4.21148	0
0.4847	13.4046	33.9358	-54.3359	-4.82251	0
0.4853	17.9818	43.3893	-47.9311	-3.90676	0
0.4860	22.3138	50.4131	-41.8276	-2.38159	0
0.4867	27.1362	54.073	-34.8048	-0.55009	0
0.4873	32.0404	57.437	-26.8703	0.365658	0
0.4880	36.6176	57.437	-18.0241	0.365658	0
0.4887	42.0939	54.3845	-9.78062	-0.245376	0
0.4893	46.4259	52.2509	-3.37574	1.28141	0
0.4900	48.8779	46.7532	4.8677	3.1113	0
0.4907	52.8012	39.122	18.5967	3.1113	0
0.4913	52.4743	36.6768	30.5023	1.58612	0
0.4920	45.445	32.721	31.723	-1.16112	0
0.4927	44.5459	23.8594	31.1126	-2.99102	0
0.4933	47.8971	20.1995	34.4658	-2.07527	0
0.4940	41.8487	22.3332	33.8554	-2.38159	0
0.4947	31.7134	22.9561	31.414	-3.60205	0
0.4953	26.891	22.9561	34.4658	-3.29733	0
0.4960	17.9818	25.3857	35.9954	-5.12723	0
0.4967	4.5772	25.6972	29.583	-7.56975	0
0.4973	-4.25025	22.3332	24.0899	-5.43354	0
0.4980	-13.7316	19.2807	22.2588	-4.21148	0
0.4987	-26.5641	19.2807	18.2953	-6.95872	0
0.4993	-34.8194	22.9561	13.714	-6.34769	0
0.5000	-41.7669	28.7497	10.3608	-3.90676	0
0.5007	-52.4743	33.9358	4.8677	-5.12723	0
0.5013	-57.3784	36.6768	-1.84611	-5.12723	0
0.5020	-55.2533	39.122	-3.98609	-1.77055	0
0.5027	-55.2533	43.0933	-2.45646	0.365658	0
0.5033	-59.8305	47.968	-4.89784	-0.245376	0
0.5040	-63.7538	50.4131	-11.6117	-0.245376	0
0.5047	-63.7538	46.7532	-14.362	0.670372	0
0.5053	-59.8305	39.4334	-13.7516	1.28141	0
0.5060	-55.8255	33.0169	-16.8034	1.28141	0
0.5067	-52.8012	32.0981	-19.8551	2.19715	0
0.5073	-46.998	32.4096	-20.7669	3.72233	0
0.5080	-38.7427	33.0169	-24.7379	4.94279	0
0.5087	-32.0404	34.5432	-30.231	4.02705	0
0.5093	-28.3623	35.1506	-31.7531	3.72233	0
0.5100	-24.112	35.7736	-32.062	4.63808	0
0.5107	-18.3088	41.2556	-32.9738	4.63808	0
0.5113	-14.0585	47.6721	-30.5324	3.72233	0
0.5120	-12.8325	47.3606	-26.26	3.1113	0
0.5127	-13.7316	46.7532	-22.5979	2.50187	0
0.5133	-16.1837	50.1017	-16.8034	1.58612	0
0.5140	-19.5348	51.6279	-11.6117	2.19715	0
0.5147	-22.2321	53.7771	-7.03783	2.19715	0
0.5153	-29.0162	58.3559	-2.45646	0.365658	0
0.5160	-40.5409	57.437	-0.324011	-1.46584	0
0.5167	-48.7962	52.2509	-1.5447	-3.60205	0
0.5173	-52.4743	53.4657	-3.37574	-5.43354	0
0.5180	-57.0515	56.8296	-6.11854	-4.82251	0
0.5187	-63.7538	58.6518	-9.17027	-4.5178	0
0.5193	-68.331	63.2306	-10.6999	-7.56975	0
0.5200	-71.437	68.1208	-11.6117	-7.26344	0
0.5207	-74.4612	73.307	-13.4427	-3.29733	0
0.5213	-75.0333	84.2867	-15.5827	-2.38159	0
0.5220	-71.6822	93.1327	-15.2737	-1.77055	0
0.5227	-68.658	94.3631	-12.5309	1.28141	0
0.5233	-65.879	98.023	-9.78062	2.50187	0
0.5240	-62.2826	99.8451	-8.55992	1.58612	0
0.5247	-56.7246	95.2819	-7.03783	2.80658	0
0.5253	-45.445	96.4967	-3.37574	4.02705	0
0.5260	-32.0404	101.075	3.33807	4.02705	0
0.5267	-23.7851	90.0802	13.1036	5.55383	0
0.5273	-17.0828	71.1733	18.5967	6.46957	0
0.5280	-11.6065	56.5182	18.2953	5.55383	0
0.5287	-6.13018	39.122	16.1553	6.46957	0
0.5293	9.80828	26.616	14.9347	8.29947	0
0.5300	21.66	33.9358	17.0746	6.77429	0
0.5307	16.1837	45.5385	23.1781	5.55383	0
0.5313	27.1362	47.6721	23.1781	5.85854	0
0.5320	41.1948	50.1017	18.2953	3.72233	0
0.5327	-6.70232	55.9108	20.7367	0.670372	0
0.5333	-71.6822	61.7043	26.2298	0.365658	0
0.5340	-66.8598	68.4167	25.0091	3.41762	0
0.5347	-35.9637	68.7282	23.7885	4.94279	0
0.5353	-38.1706	57.7329	24.3988	1.28141	0
0.5360	-41.7669	47.968	22.5678	-2.6863	0
0.5367	-35.0646	45.227	20.1264	-2.07527	0
0.5373	-37.5167	42.1745	17.685	-0.55009	0
0.5380	-36.2906	34.5432	14.0229	-2.38159	0
0.5387	-29.9153	24.4668	13.4126	-2.38159	0
0.5393	-32.6125	15.6208	14.0229	0.365658	0
0.5400	-35.3915	9.21983	7.00015	-0.854805	0
0.5407	-31.3865	4.32958	-0.625417	-3.29733	0
0.5413	-27.7901	4.93697	-2.15505	-2.6863	0
0.5420	-24.112	10.1387	-4.2875	-1.46584	0
0.5427	-19.8618	11.9609	-7.94958	-1.16112	0
0.5433	-14.6307	15.6208	-7.94958	0.365658	0
0.5440	-5.80323	22.6446	-7.03783	2.19715	0
0.5447	3.35116	20.8069	-6.72888	2.19715	0
0.5453	11.2795	11.6494	-4.2875	1.28141	0
0.5460	20.4339	9.51573	-0.0150703	2.50187	0
0.5467	30.8143	14.7019	3.33807	4.63808	0
0.5473	40.8678	17.4585	5.16911	5.24751	0
0.5480	51.9021	16.8511	6.69874	4.94279	0
0.5487	62.6095	18.3774	7.91944	4.94279	0
0.5493	68.9849	23.5635	8.52978	5.24751	0
0.5500	74.4612	25.0898	12.1919	6.46957	0
0.5507	83.2887	20.511	21.0381	8.29947	0
0.5513	86.0677	16.5396	25.3106	9.21521	0
0.5520	79.3653	9.82721	21.3471	7.079	0
0.5527	78.4662	-7.2575	18.5967	3.41762	0
0.5533	84.8416	-21.9127	21.0381	0.0609429	0
0.5540	81.8174	-25.5726	22.5678	-1.46584	0
0.5547	72.0091	-28.0177	22.2588	-1.77055	0
0.5553	65.3068	-33.8112	20.1264	-2.99102	0
0.5560	57.0515	-36.8637	17.376	-4.21148	0
0.5567	48.224	-37.4711	17.0746	-2.99102	0
0.5573	44.8729	-34.4186	16.7657	-1.46584	0
0.5580	40.6226	-31.0702	10.9712	-4.21148	0
0.5587	29.9153	-35.0416	4.8677	-6.65401	0
0.5593	20.7609	-44.8065	3.94842	-6.04297	0
0.5600	17.9818	-50.2886	4.55876	-6.95872	0
0.5607	13.4046	-45.7098	1.20562	-8.79022	0
0.5613	4.90414	-37.1752	-3.67715	-6.95872	0
0.5620	1.87992	-33.8112	-7.03783	-4.82251	0
0.5627	4.90414	-31.3661	-8.25852	-5.12723	0
0.5633	3.02422	-20.6979	-8.25852	-6.95872	0
0.5640	1.22604	-10.0141	-8.25852	-7.87447	0
0.5647	10.3804	-8.78375	-8.86887	-6.95872	0
0.5653	21.66	-10.0141	-8.55992	-3.90676	0
0.5660	28.1171	-6.35421	-5.81713	-2.99102	0
0.5667	34.8194	-6.04272	-3.67715	-5.12723	0
0.5673	42.4208	-11.8363	-2.7654	-5.73826	0
0.5680	48.224	-18.2528	2.72772	-5.43354	0
0.5687	54.5994	-24.6537	10.6622	-3.90676	0
0.5693	60.4027	-35.3375	13.4126	0.365658	0
0.5700	66.2059	-47.5475	14.0229	1.58612	0
0.5707	70.7831	-50.2886	17.0746	-2.38159	0
0.5713	70.2109	-39.3089	18.5967	-3.90676	0
0.5720	67.4319	-28.9366	19.2071	-2.07527	0
0.5727	66.5328	-27.0988	20.4278	-2.38159	0
0.5733	63.5086	-24.9652	17.685	-4.21148	0
0.5740	60.1575	-20.0749	15.545	-4.5178	0
0.5747	58.6045	-16.1191	19.2071	-4.21148	0
0.5753	50.0222	-13.674	19.516	-4.21148	0
0.5760	35.7185	-16.415	12.8022	-5.12723	0
0.5767	29.0162	-20.9938	8.22084	-7.87447	0
0.5773	26.2372	-17.9413	4.8677	-10.0107	0
0.5780	19.5348	-13.9699	-0.625417	-10.6217	0
0.5787	12.8325	-19.4675	-3.37574	-9.70597	0
0.5793	7.02927	-27.7062	-5.50819	-8.4839	0
0.5800	-1.55298	-40.8351	-9.78062	-8.17918	0
0.5807	-10.3804	-60.0535	-11.6117	-9.09493	0
0.5813	-13.7316	-66.1585	-12.5309	-8.17918	0
0.5820	-10.3804	-53.9484	-14.362	-7.26344	0
0.5827	-9.48134	-42.9688	-14.362	-6.95872	0
0.5833	-13.0777	-38.0941	-14.362	-3.60205	0
0.5840	-13.0777	-36.8637	-17.1048	-1.46584	0
0.5847	-9.48134	-41.754	-16.4944	-0.55009	0
0.5853	-4.90414	-46.9401	-13.4427	1.28141	0
0.5860	6.45712	-43.8876	-10.391	1.58612	0
0.5867	18.9627	-38.39	-3.67715	1.28141	0
0.5873	20.7609	-35.9449	3.33807	4.94279	0
0.5880	23.7851	-35.3375	4.25736	6.77429	0
0.5887	37.8436	-37.4711	2.72772	3.41762	0
0.5893	48.224	-43.8876	3.94842	3.1113	0
0.5900	52.2291	-47.859	6.69874	4.02705	0
0.5907	57.7054	-46.6287	9.44154	1.89083	0
0.5913	60.4027	-45.4139	12.4933	2.19715	0
0.5920	58.2775	-44.8065	14.9347	4.02705	0
0.5927	58.2775	-40.2277	16.1553	1.89083	0
0.5933	55.5803	-34.1227	14.6333	-0.854805	0
0.5940	47.325	-32.8924	11.5815	-2.07527	0
0.5947	43.6468	-32.8924	11.5815	-5.12723	0
0.5953	40.8678	-31.9891	13.1036	-6.34769	0
0.5960	29.5883	-34.4186	12.4933	-4.21148	0
0.5967	17.0828	-36.2563	9.44154	-3.29733	0
0.5973	8.82745	-35.0416	5.16911	-5.12723	0
0.5980	2.45207	-36.2563	1.20562	-5.12723	0
0.5987	-1.79818	-32.5965	0.595276	-3.29733	0
0.5993	-6.37538	-18.2528	0.896682	-3.60205	0
0.6000	-14.9576	-9.09523	-2.45646	-6.34769	0
0.6007	-21.9869	-11.2289	-7.33923	-6.65401	0
0.6013	-23.2129	-16.1191	-10.0896	-3.90676	0
0.6020	-23.4581	-26.4914	-11.6117	-3.60205	0
0.6027	-23.2129	-46.9401	-12.5309	-5.12723	0
0.6033	-21.66	-67.3888	-14.053	-3.90676	0
0.6040	-20.4339	-77.7611	-14.9723	-1.16112	0
0.6047	-15.8567	-77.4497	-13.4427	0.0609429	0
0.6053	-7.60142	-67.3888	-13.1413	0.365658	0
0.6060	0.653885	-55.7862	-15.8841	2.19715	0
0.6067	4.5772	-50.9115	-16.193	4.33336	0
0.6073	6.13018	-48.1549	-10.6999	5.24751	0
0.6080	12.5056	-41.131	-7.64817	3.41762	0
0.6087	23.7851	-32.8924	-8.86887	2.80658	0
0.6093	31.7134	-28.0177	-5.81713	4.63808	0
0.6100	36.6176	-22.8315	0.595276	5.24751	0
0.6107	42.7478	-10.6215	5.16911	5.24751	0
0.6113	42.4208	6.46322	9.44154	4.94279	0
0.6120	36.6176	14.406	11.5815	2.80658	0
0.6127	37.8436	11.042	7.6105	1.58612	0
0.6133	41.1948	8.61244	3.94842	2.19715	0
0.6140	37.2715	8.90835	7.00015	1.28141	0
0.6147	33.9203	4.64106	10.3608	-0.245376	0
0.6153	31.1413	0.981164	7.91944	-0.854805	0
0.6160	17.7366	0.669683	5.77946	-1.46584	0
0.6167	0.326943	0.669683	6.0884	-2.38159	0
0.6173	-7.60142	0.669683	5.47805	-2.38159	0
0.6180	-11.6065	-2.38283	1.50703	-2.6863	0
0.6187	-18.3088	-14.8888	-2.45646	-3.29733	0
0.6193	-24.112	-31.9891	-4.2875	-4.21148	0
0.6200	-28.6892	-43.5761	-3.37574	-3.60205	0
0.6207	-34.1655	-49.6812	-2.45646	-0.55009	0
0.6213	-35.9637	-52.4222	-4.2875	0.365658	0
0.6220	-34.1655	-51.2074	-7.03783	-0.55009	0
0.6227	-34.1655	-42.0499	-3.37574	3.1113	0
0.6233	-36.9445	-24.9652	0.286335	7.38372	0
0.6240	-36.9445	-10.0141	-3.0668	5.24751	0
0.6247	-32.3673	-6.35421	-5.81713	2.80658	0
0.6253	-25.3381	-11.8363	-1.5447	4.94279	0
0.6260	-14.9576	-20.6979	-0.0150703	7.69004	0
0.6267	-5.80323	-27.4103	-0.625417	7.079	0
0.6273	-0.326943	-25.884	2.72772	5.85854	0
0.6280	8.2553	-24.6537	4.25736	6.16326	0
0.6287	18.6357	-31.9891	3.64701	6.46957	0
0.6293	24.439	-37.1752	6.3898	6.16326	0
0.6300	28.1171	-36.5678	9.44154	7.38372	0
0.6307	34.1655	-42.3614	10.3608	8.29947	0
0.6313	38.1706	-48.1549	14.3243	6.77429	0
0.6320	35.3915	-40.5236	15.8539	7.079	0
0.6327	30.8143	-29.8398	13.714	9.21521	0
0.6333	28.1171	-27.4103	15.2436	7.38372	0
0.6340	27.4632	-26.4914	17.685	4.02705	0
0.6347	25.0111	-19.1716	15.8539	4.94279	0
0.6353	18.3088	-8.17637	16.4643	4.94279	0
0.6360	8.82745	-2.07135	15.8539	0.0609429	0
0.6367	1.22604	-3.5976	6.69874	-4.21148	0
0.6373	-3.67811	-4.51647	1.20562	-4.21148	0
0.6380	-10.0535	0.0622961	5.77946	-1.77055	0
0.6387	-19.2079	3.72219	4.55876	-1.77055	0
0.6393	-26.2372	5.24845	-2.7654	-3.90676	0
0.6400	-31.3865	5.24845	-3.98609	-3.60205	0
0.6407	-38.4158	4.93697	-3.67715	-1.16112	0
0.6413	-41.5217	6.7747	-7.94958	-2.07527	0
0.6420	-39.3966	8.30096	-9.78062	-2.99102	0
0.6427	-40.2957	3.11481	-9.17027	0.365658	0
0.6433	-41.1948	-4.51647	-8.86887	1.28141	0
0.6440	-34.8194	-6.35421	-5.81713	-1.46584	0
0.6447	-25.9102	-1.77544	-2.45646	-0.245376	0
0.6453	-19.5348	4.03367	-3.0668	4.02705	0
0.6460	-9.72654	3.72219	-2.45646	5.55383	0
0.6467	0.653885	2.80333	3.03666	5.85854	0
0.6473	4.25025	11.6494	7.6105	7.38372	0
0.6480	8.2553	18.6733	10.0519	8.60578	0
0.6487	18.6357	10.7461	10.0519	9.21521	0
0.6493	26.891	0.981164	9.44154	7.38372	0
0.6500	30.4874	-1.77544	12.8022	5.24751	0
0.6507	36.9445	-7.56898	18.2953	5.24751	0
0.6513	41.1948	-13.674	19.516	4.94279	0
0.6520	39.7235	-15.4962	17.376	4.63808	0
0.6527	39.0696	-14.5929	18.5967	6.77429	0
0.6533	36.9445	-9.70262	22.2588	5.85854	0
0.6540	28.1171	-8.48785	22.2588	0.670372	0
0.6547	21.333	-19.1716	21.0381	1.28141	0
0.6553	17.4097	-28.3136	21.3471	4.02705	0
0.6560	7.92836	-25.5726	19.8174	1.28141	0
0.6567	-3.67811	-17.0224	14.9347	-1.46584	0
0.6573	-13.0777	-12.7551	11.2726	1.28141	0
0.6580	-21.66	-24.9652	9.44154	3.1113	0
0.6587	-27.7901	-49.3853	7.6105	2.19715	0
0.6593	-35.0646	-65.5511	4.55876	2.19715	0
0.6600	-45.772	-76.8423	0.286335	0.975087	0
0.6607	-50.6761	-98.8172	-6.11854	0.975087	0
0.6613	-47.8971	-118.036	-12.222	3.41762	0
0.6620	-47.8971	-127.193	-14.053	4.02705	0
0.6627	-48.551	-137.27	-11.6117	3.1113	0
0.6633	-45.1181	-146.427	-10.0896	4.33336	0
0.6640	-40.5409	-151.006	-13.1413	4.94279	0
0.6647	-37.8436	-156.488	-14.362	4.94279	0
0.6653	-34.8194	-158.014	-14.9723	7.99475	0
0.6660	-28.6892	-151.613	-15.2737	10.4357	0
0.6667	-20.107	-146.427	-10.6999	9.51993	0
0.6673	-12.1786	-140.618	-4.59644	9.82625	0
0.6680	-6.13018	-130.853	-2.45646	12.5719	0
0.6687	1.87992	-124.141	0.896682	14.0987	0
0.6693	10.7074	-117.428	4.25736	12.8782	0
0.6700	18.9627	-107.056	2.11738	9.82625	0
0.6707	24.7659	-97.291	6.3898	10.131	0
0.6713	22.559	-84.4735	17.376	12.2672	0
0.6720	15.2846	-61.2838	17.0746	10.131	0
0.6727	15.2846	-35.649	10.6622	6.16326	0
0.6733	20.1887	-20.0749	13.4126	4.02705	0
0.6740	19.2079	-15.4962	16.7657	2.50187	0
0.6747	11.2795	-16.415	14.9347	1.58612	0
0.6753	1.22604	-19.1716	14.9347	1.28141	0
0.6760	-9.48134	-19.1716	14.0229	-1.16112	0
0.6767	-18.8809	-16.1191	9.44154	-2.99102	0
0.6773	-27.7901	-11.5404	5.16911	-2.38159	0
0.6780	-36.6176	-6.65011	3.94842	-2.6863	0
0.6787	-43.6468	-9.09523	3.03666	-3.60205	0
0.6793	-51.2483	-25.5726	-0.0150703	-3.29733	0
0.6800	-58.6045	-45.7098	-3.67715	-3.90676	0
0.6807	-62.5278	-49.3853	-3.37574	-4.5178	0
0.6813	-64.4077	-39.6048	-3.37574	-3.90676	0
0.6820	-62.5278	-26.4914	-7.03783	-3.60205	0
0.6827	-58.8497	-7.88046	-6.42748	-1.77055	0
0.6833	-60.0757	12.5682	-2.45646	1.28141	0
0.6840	-61.3018	22.0373	-3.37574	0.365658	0
0.6847	-54.0273	23.5635	-5.50819	-2.38159	0
0.6853	-44.219	25.6972	-5.20679	-0.55009	0
0.6860	-36.2906	31.1948	-3.0668	2.19715	0
0.6867	-25.665	42.486	1.50703	2.50187	0
0.6873	-14.9576	57.1255	4.8677	1.89083	0
0.6880	-7.27447	65.3642	4.55876	0.975087	0
0.6887	2.12513	69.6471	6.69874	1.28141	0
0.6893	11.2795	77.2628	8.22084	4.63808	0
0.6900	15.2846	85.2055	6.0884	5.55383	0
0.6907	19.5348	89.1769	8.22084	3.72233	0
0.6913	24.7659	91.6065	10.3608	3.1113	0
0.6920	25.665	97.1041	7.00015	3.1113	0
0.6927	25.0111	106.262	7.91944	2.19715	0
0.6933	24.7659	114.5	11.2726	0.365658	0
0.6940	21.9869	119.998	7.6105	-1.46584	0
0.6947	16.7558	126.399	7.00015	-2.07527	0
0.6953	9.1544	131.896	12.1919	-2.38159	0
0.6960	0	130.978	8.52978	-3.60205	0
0.6967	-5.80323	129.451	0.286335	-5.12723	0
0.6973	-9.48134	127.925	-3.0668	-6.04297	0
0.6980	-17.6549	112.367	-7.03783	-7.26344	0
0.6987	-28.0353	86.4203	-13.1413	-7.26344	0
0.6993	-34.8194	75.7365	-16.193	-7.26344	0
0.7000	-39.6418	85.517	-18.9358	-8.79022	0
0.7007	-45.772	94.3631	-23.5172	-8.17918	0
0.7013	-48.7962	90.3917	-27.1793	-6.04297	0
0.7020	-48.224	78.1816	-29.0103	-6.04297	0
0.7027	-46.998	66.8905	-30.5324	-5.12723	0
0.7033	-46.0989	60.4895	-32.9738	-2.38159	0
0.7040	-43.6468	57.7329	-36.0255	-2.07527	0
0.7047	-39.9687	54.3845	-37.2462	-1.77055	0
0.7053	-32.9395	53.1542	-36.6359	1.28141	0
0.7060	-20.107	59.5707	-34.1945	3.1113	0
0.7067	-6.13018	71.4692	-27.7896	3.1113	0
0.7073	-0.326943	80.6268	-20.7669	3.1113	0
0.7080	1.55298	85.2055	-18.0241	3.41762	0
0.7087	8.82745	89.1769	-17.7151	3.1113	0
0.7093	20.7609	90.7032	-14.362	2.19715	0
0.7100	30.8143	87.6507	-8.25852	1.89083	0
0.7107	36.9445	88.5539	-3.37574	1.89083	0
0.7113	40.6226	94.9705	-2.45646	0.0609429	0
0.7120	42.4208	95.5778	-1.84611	-0.854805	0
0.7127	40.6226	90.0802	0.595276	0.975087	0
0.7133	35.3915	87.9466	1.81597	0.0609429	0
0.7140	32.0404	87.0433	3.64701	-2.99102	0
0.7147	30.4874	84.8941	7.00015	-3.90676	0
0.7153	22.886	85.2055	5.77946	-5.12723	0
0.7160	11.6065	87.3392	0.896682	-8.79022	0
0.7167	4.00505	89.1769	-0.0150703	-7.56975	0
0.7173	-2.45207	88.5539	-0.324011	-5.12723	0
0.7180	-8.50051	83.3678	-2.45646	-7.26344	0
0.7187	-16.1837	78.1816	-2.15505	-8.17918	0
0.7193	-28.3623	80.0194	-1.23576	-6.65401	0
0.7200	-38.4158	83.3678	-4.89784	-7.87447	0
0.7207	-39.9687	78.4931	-7.33923	-8.4839	0
0.7213	-40.5409	68.7282	-5.50819	-7.26344	0
0.7220	-41.5217	62.3117	-4.2875	-8.4839	0
0.7227	-39.6418	58.3559	-6.11854	-9.09493	0
0.7233	-37.8436	55.9108	-7.03783	-6.65401	0
0.7240	-37.5167	55.5993	-7.94958	-6.95872	0
0.7247	-34.1655	53.1542	-9.17027	-8.79022	0
0.7253	-28.0353	47.0647	-10.0896	-6.65401	0
0.7260	-18.8809	42.7819	-9.17027	-3.60205	0
0.7267	-8.82745	38.8105	-4.89784	-2.07527	0
0.7273	-3.02422	27.2234	0.595276	-1.16112	0
0.7280	3.35116	16.5396	3.64701	-0.55009	0
0.7287	14.6307	16.5396	5.47805	1.58612	0
0.7293	21.9869	16.2281	10.3608	2.80658	0
0.7300	26.891	9.21983	18.5967	0.365658	0
0.7307	32.6943	8.30096	25.6195	0.365658	0
0.7313	29.0162	15.0134	28.9726	1.89083	0
0.7320	19.8618	15.3248	29.583	-1.77055	0
0.7327	21.9869	6.46322	28.9726	-5.12723	0
0.7333	25.9102	-4.51647	27.7519	-2.99102	0
0.7340	19.8618	-9.09523	25.9209	-2.99102	0
0.7347	12.5056	-7.2575	24.7002	-5.12723	0
0.7353	6.13018	-7.2575	25.3106	-4.82251	0
0.7360	-6.70232	-8.48785	24.7002	-6.04297	0
0.7367	-18.8809	-3.5976	18.9057	-9.70597	0
0.7373	-25.9102	0.981164	14.0229	-10.3154	0
0.7380	-31.3865	-1.16805	14.0229	-8.17918	0
0.7387	-38.4158	-6.04272	13.1036	-7.87447	0
0.7393	-45.445	-13.3625	8.22084	-8.79022	0
0.7400	-51.9021	-23.7504	7.00015	-8.79022	0
0.7407	-55.4985	-29.2325	10.0519	-7.56975	0
0.7413	-57.7054	-27.7062	9.44154	-6.04297	0
0.7420	-57.9506	-24.6537	5.77946	-5.12723	0
0.7427	-55.2533	-22.2241	7.30909	-3.60205	0
0.7433	-53.3734	-21.9127	11.5815	-2.6863	0
0.7440	-52.1474	-24.9652	11.5815	-4.21148	0
0.7447	-44.219	-25.5726	8.83119	-3.60205	0
0.7453	-33.2664	-20.6979	8.83119	0.365658	0
0.7460	-25.9102	-14.8888	10.3608	1.89083	0
0.7467	-16.1837	-10.933	12.8022	0.0609429	0
0.7473	-3.92331	-7.56898	16.1553	0.670372	0
0.7480	4.25025	-6.65011	16.7657	3.72233	0
0.7487	11.6065	-8.48785	16.4643	4.63808	0
0.7493	21.333	-8.17637	21.0381	4.63808	0
0.7500	28.3623	-4.82795	25.0091	5.24751	0
0.7507	33.5934	-1.77544	23.7885	3.72233	0
0.7513	39.9687	-0.856572	22.2588	1.58612	0
0.7520	42.7478	-2.67873	23.1781	2.19715	0
0.7527	40.2957	-5.12386	25.9209	0.975087	0
0.7533	37.5167	-5.43534	28.0609	-1.46584	0
0.7540	35.7185	-2.67873	25.6195	0.365658	0
0.7547	32.9395	-0.249185	22.2588	0.670372	0
0.7553	24.439	1.58855	24.0899	-4.21148	0
0.7560	10.0535	4.64106	21.9574	-4.82251	0
0.7567	-0.326943	3.41071	13.1036	-1.46584	0
0.7573	-3.92331	-7.56898	7.91944	-4.21148	0
0.7580	-12.1786	-18.8602	7.00015	-7.56975	0
0.7587	-24.6842	-24.0463	3.33807	-5.12723	0
0.7593	-32.3673	-37.4711	-1.23576	-3.29733	0
0.7600	-36.2906	-57.6239	-4.2875	-3.90676	0
0.7607	-40.2957	-60.3649	-6.42748	-2.38159	0
0.7613	-43.6468	-46.3327	-9.17027	0.0609429	0
0.7620	-45.1181	-40.2277	-13.7516	-0.55009	0
0.7627	-44.5459	-41.131	-16.193	-1.16112	0
0.7633	-41.1948	-37.7826	-15.5827	0.670372	0
0.7640	-37.1897	-35.0416	-18.3255	2.19715	0
0.7647	-32.9395	-36.2563	-21.3772	3.1113	0
0.7653	-24.6842	-39.6048	-18.9358	4.94279	0
0.7660	-13.0777	-47.5475	-14.362	7.69004	0
0.7667	-4.90414	-53.9484	-10.6999	7.079	0
0.7673	-1.22604	-55.7862	-6.72888	6.16326	0
0.7680	4.5772	-58.8387	-5.81713	8.60578	0
0.7687	13.4046	-57.6239	-3.98609	9.51993	0
0.7693	22.559	-46.3327	-0.324011	7.99475	0
0.7700	31.1413	-36.5678	-0.0150703	7.69004	0
0.7707	39.3966	-31.3661	-0.324011	7.69004	0
0.7713	43.0747	-20.9938	1.50703	5.55383	0
0.7720	42.4208	-12.4592	0.896682	4.33336	0
0.7727	40.6226	-15.8076	-0.0150703	5.85854	0
0.7733	37.8436	-17.9413	0.286335	5.24751	0
0.7740	36.2906	-9.70262	-2.45646	2.19715	0
0.7747	35.3915	-3.5976	-3.67715	-0.854805	0
0.7753	28.3623	-3.5976	-2.15505	-2.38159	0
0.7760	15.6115	-5.12386	-5.50819	-0.854805	0
0.7767	3.35116	-10.933	-10.391	0.365658	0
0.7773	-4.90414	-16.1191	-10.6999	-0.854805	0
0.7780	-11.2795	-6.65011	-12.5309	-2.6863	0
0.7787	-21.333	10.7461	-14.6634	-2.07527	0
0.7793	-34.4925	16.5396	-13.4427	-0.55009	0
0.7800	-40.8678	8.90835	-15.2737	0.0609429	0
0.7807	-40.2957	-0.856572	-21.6861	-1.46584	0
0.7813	-41.5217	-13.0666	-21.6861	-3.29733	0
0.7820	-41.5217	-32.5965	-18.6344	-3.60205	0
0.7827	-39.3966	-53.3411	-19.8551	-1.46584	0
0.7833	-39.3966	-68.2921	-21.6861	0.365658	0
0.7840	-36.6176	-72.575	-21.9876	0.365658	0
0.7847	-27.1362	-64.3363	-22.2965	-0.854805	0
0.7853	-18.6357	-48.1549	-20.1565	-0.55009	0
0.7860	-10.9526	-32.285	-14.6634	0.365658	0
0.7867	-0.57215	-20.9938	-8.25852	0.670372	0
0.7873	8.82745	-17.0224	-4.2875	1.89083	0
0.7880	17.9818	-21.3053	-1.5447	3.41762	0
0.7887	29.0162	-24.0463	3.03666	4.02705	0
0.7893	36.0454	-19.4675	7.30909	4.33336	0
0.7900	41.1948	-16.415	8.52978	4.94279	0
0.7907	48.8779	-17.0224	14.3243	4.02705	0
0.7913	50.0222	-11.2289	23.1781	3.1113	0
0.7920	44.5459	-7.88046	21.9574	3.1113	0
0.7927	44.3007	-20.0749	15.545	1.28141	0
0.7933	48.224	-37.1752	15.8539	-3.29733	0
0.7940	45.1998	-46.0213	16.7657	-5.12723	0
0.7947	37.5167	-50.6	15.545	-3.60205	0
0.7953	29.3431	-52.1263	15.8539	-2.38159	0
0.7960	17.0828	-47.5475	15.2436	-4.5178	0
0.7967	4.25025	-40.5236	13.1036	-7.56975	0
0.7973	-2.69728	-33.2038	13.1036	-7.87447	0
0.7980	-7.92836	-24.3578	10.3608	-6.04297	0
0.7987	-15.5298	-17.3339	4.55876	-7.26344	0
0.7993	-22.2321	-11.8363	1.81597	-10.9264	0
0.8000	-26.8093	-9.09523	1.50703	-11.8422	0
0.8007	-31.3865	-11.8363	2.11738	-8.79022	0
0.8013	-33.2664	-13.3625	2.72772	-5.73826	0
0.8020	-30.2422	-10.0141	2.11738	-5.73826	0
0.8027	-25.3381	-5.43534	4.55876	-6.04297	0
0.8033	-23.7851	3.11481	9.14013	-5.12723	0
0.8040	-23.4581	10.1387	7.6105	-4.5178	0
0.8047	-15.8567	4.32958	2.42632	-3.29733	0
0.8053	0	-2.99021	1.50703	-1.77055	0
0.8060	14.3855	0.981164	2.11738	-0.854805	0
0.8067	21.66	3.11481	3.03666	0.670372	0
0.8073	27.4632	-5.12386	7.6105	1.28141	0
0.8080	38.4975	-16.415	11.2726	-1.77055	0
0.8087	49.1231	-20.6979	11.2726	-3.29733	0
0.8093	53.7003	-14.2814	11.5815	-1.77055	0
0.8100	58.0323	-1.46396	12.8022	-2.38159	0
0.8107	65.6337	14.7019	13.714	-3.29733	0
0.8113	68.331	32.0981	15.545	-0.55009	0
0.8120	65.6337	39.122	14.9347	-1.16112	0
0.8127	64.9799	34.5432	10.9712	-3.60205	0
0.8133	65.3068	36.9883	6.3898	-1.16112	0
0.8140	64.7346	47.968	3.03666	0.365658	0
0.8147	65.3068	54.6804	1.20562	-2.38159	0
0.8153	60.1575	53.1542	-0.0150703	-2.6863	0
0.8160	44.8729	41.863	-2.45646	-2.38159	0
0.8167	34.4925	18.9847	-6.42748	-6.04297	0
0.8173	30.8143	-10.6215	-7.94958	-7.26344	0
0.8180	19.8618	-41.131	-7.94958	-5.73826	0
0.8187	5.23108	-62.2027	-10.391	-6.95872	0
0.8193	-1.22604	-60.3649	-13.4427	-8.17918	0
0.8200	-5.14935	-44.495	-14.053	-6.95872	0
0.8207	-13.0777	-35.0416	-12.8324	-8.4839	0
0.8213	-17.6549	-32.5965	-13.7516	-9.09493	0
0.8220	-15.8567	-28.3136	-15.5827	-5.12723	0
0.8227	-14.0585	-22.5201	-14.9723	-2.99102	0
0.8233	-12.8325	-22.8315	-13.4427	-4.21148	0
0.8240	-9.1544	-30.4628	-12.5309	-2.99102	0
0.8247	-4.25025	-31.0702	-10.6999	0.670372	0
0.8253	-1.22604	-17.9413	-6.42748	2.19715	0
0.8260	3.35116	-3.30169	-4.59644	4.02705	0
0.8267	11.6065	-0.249185	-3.37574	7.69004	0
0.8273	17.0828	-5.73124	-1.5447	6.46957	0
0.8280	18.3088	-7.2575	-5.50819	2.50187	0
0.8287	21.66	0.358203	-12.222	3.72233	0
0.8293	27.1362	7.69357	-12.8324	6.16326	0
0.8300	32.6943	8.30096	-10.391	4.02705	0
0.8307	36.2906	5.24845	-10.391	3.72233	0
0.8313	35.3915	-3.30169	-8.86887	6.77429	0
0.8320	31.1413	-13.0666	-4.89784	5.85854	0
0.8327	29.3431	-13.674	-2.45646	3.1113	0
0.8333	25.0111	-15.8076	-0.324011	3.72233	0
0.8340	15.6115	-26.4914	3.03666	3.1113	0
0.8347	8.58225	-28.3136	5.47805	2.50187	0
0.8353	1.87992	-23.7504	5.16911	3.72233	0
0.8360	-10.3804	-29.2325	3.33807	1.28141	0
0.8367	-25.0111	-37.4711	3.03666	-2.07527	0
0.8373	-35.7185	-38.39	1.20562	-1.77055	0
0.8380	-42.4208	-40.5236	-2.7654	-3.29733	0
0.8387	-49.6953	-40.2277	-3.37574	-4.21148	0
0.8393	-61.0565	-31.0702	-2.7654	-0.55009	0
0.8400	-70.7831	-20.0749	-11.3103	-0.55009	0
0.8407	-73.8073	-11.8363	-20.7669	-4.5178	0
0.8413	-72.5813	-4.51647	-21.6861	-2.38159	0
0.8420	-72.0091	-2.07135	-22.5979	0.975087	0
0.8427	-72.3361	-3.5976	-26.26	-1.46584	0
0.8433	-71.437	3.41071	-26.26	-3.29733	0
0.8440	-67.4319	20.1995	-26.8703	-0.245376	0
0.8447	-61.9556	34.8547	-29.0103	3.41762	0
0.8453	-56.1524	38.8105	-26.5689	5.24751	0
0.8460	-45.1181	38.2031	-21.9876	4.94279	0
0.8467	-31.3865	39.122	-21.0758	5.85854	0
0.8473	-23.4581	37.5957	-19.5462	6.77429	0
0.8480	-17.0828	33.0169	-14.6634	5.55383	0
0.8487	-4.5772	36.6768	-11.0013	5.85854	0
0.8493	6.45712	44.3081	-10.391	6.77429	0
0.8500	12.5056	34.5432	-9.17027	4.63808	0
0.8507	20.1887	10.4346	-1.5447	4.02705	0
0.8513	25.0111	-6.65011	7.00015	6.77429	0
0.8520	21.66	-14.5929	5.77946	4.02705	0
0.8527	19.2079	-14.5929	-0.324011	-1.46584	0
0.8533	21.66	-3.5976	-2.45646	0.0609429	0
0.8540	21.9869	7.08618	-1.5447	2.19715	0
0.8547	19.2079	10.1387	-1.5447	-1.16112	0
0.8553	15.2846	15.6208	-3.0668	-3.29733	0
0.8560	7.92836	18.3774	-7.03783	-3.60205	0
0.8567	-0.899092	10.1387	-10.6999	-3.90676	0
0.8573	-8.50051	6.16732	-12.5309	-4.21148	0
0.8580	-14.0585	10.4346	-15.5827	-5.12723	0
0.8587	-17.9818	11.9609	-19.8551	-6.04297	0
0.8593	-24.112	12.8797	-20.1565	-5.73826	0
0.8600	-29.2614	13.1756	-18.6344	-6.04297	0
0.8607	-28.3623	2.19594	-18.0241	-5.73826	0
0.8613	-26.5641	-10.933	-17.4137	-4.21148	0
0.8620	-25.9102	-10.0141	-18.6344	-4.82251	0
0.8627	-21.9869	-2.67873	-18.0241	-4.21148	0
0.8633	-18.6357	-1.16805	-13.4427	-1.46584	0
0.8640	-19.2079	-1.77544	-12.8324	-2.99102	0
0.8647	-15.5298	3.72219	-16.4944	-2.99102	0
0.8653	-4.5772	15.9322	-16.8034	1.89083	0
0.8660	6.70232	28.4382	-13.7516	3.41762	0
0.8667	16.5106	40.3367	-14.362	2.19715	0
0.8673	26.891	49.4943	-14.362	4.33336	0
0.8680	38.1706	42.486	-9.17027	4.94279	0
0.8687	48.224	12.8797	-4.2875	2.50187	0
0.8693	54.3542	-26.4914	-3.98609	3.1113	0
0.8700	58.2775	-60.3649	-3.0668	4.94279	0
0.8707	64.7346	-79.8948	-0.625417	3.72233	0
0.8713	69.884	-82.3399	-0.625417	1.58612	0
0.8720	71.437	-85.0809	-2.7654	1.89083	0
0.8727	72.0091	-96.0762	-3.37574	2.50187	0
0.8733	71.11	-92.4007	-3.67715	1.89083	0
0.8740	68.331	-67.9962	-3.67715	0.670372	0
0.8747	64.4077	-41.131	-2.45646	-0.245376	0
0.8753	51.5752	-18.8602	-5.50819	-1.46584	0
0.8760	34.8194	-5.73124	-14.053	-5.12723	0
0.8767	28.3623	-11.2289	-21.0758	-6.34769	0
0.8773	27.1362	-27.7062	-25.6496	-4.21148	0
0.8780	18.9627	-42.3614	-29.6207	-3.90676	0
0.8787	7.92836	-50.6	-29.3117	-5.12723	0
0.8793	1.55298	-44.8065	-27.1793	-4.21148	0
0.8800	-2.69728	-26.4914	-27.1793	-3.60205	0
0.8807	-5.80323	-8.17637	-27.7896	-4.82251	0
0.8813	-6.13018	3.72219	-27.1793	-4.21148	0
0.8820	-5.80323	6.16732	-26.8703	-3.29733	0
0.8827	-5.80323	1.88446	-24.1275	-4.5178	0
0.8833	-3.02422	-2.67873	-20.1565	-2.99102	0
0.8840	3.67811	-10.933	-18.0241	0.365658	0
0.8847	9.1544	-15.4962	-15.2737	0.975087	0
0.8853	14.9576	-2.07135	-11.0013	0.670372	0
0.8860	27.1362	15.6208	-5.20679	4.02705	0
0.8867	41.5217	21.7258	2.11738	5.85854	0
0.8873	45.445	22.0373	10.0519	3.72233	0
0.8880	46.4259	12.8797	11.5815	3.41762	0
0.8887	55.2533	-6.65011	8.52978	7.079	0
0.8893	67.4319	-13.3625	10.3608	8.9105	0
0.8900	75.6872	-7.56898	16.7657	7.079	0
0.8907	79.3653	-12.1477	20.1264	5.55383	0
0.8913	77.4854	-21.6012	19.2071	5.85854	0
0.8920	73.5621	-23.7504	20.1264	6.16326	0
0.8927	73.2352	-27.7062	24.7002	5.85854	0
0.8933	70.7831	-33.5153	28.6712	6.46957	0
0.8940	63.1817	-29.8398	26.8402	5.85854	0
0.8947	53.7003	-19.779	24.0899	2.80658	0
0.8953	41.1948	-11.8363	22.5678	0.365658	0
0.8960	29.0162	-5.12386	17.685	2.19715	0
0.8967	20.7609	5.55993	11.8829	4.02705	0
0.8973	11.6065	17.147	8.83119	0.670372	0
0.8980	2.12513	25.6972	2.72772	-1.46584	0
0.8987	-3.92331	32.721	-2.45646	0.365658	0
0.8993	-14.6307	39.7294	-2.7654	1.89083	0
0.9000	-26.8093	38.8105	-10.6999	0.365658	0
0.9007	-29.0162	23.8594	-25.3482	0.365658	0
0.9013	-25.3381	1.27707	-27.4807	1.28141	0
0.9020	-24.112	-16.1191	-22.2965	1.58612	0
0.9027	-23.2129	-18.5487	-24.7379	3.41762	0
0.9033	-21.333	-8.17637	-28.7014	5.24751	0
0.9040	-17.9818	-6.35421	-25.3482	4.33336	0
0.9047	-13.0777	-22.5201	-20.4655	4.02705	0
0.9053	-10.0535	-32.8924	-18.3255	5.85854	0
0.9060	-5.80323	-25.5726	-17.4137	6.77429	0
0.9067	3.02422	-21.9127	-15.5827	7.69004	0
0.9073	10.7074	-31.3661	-12.222	9.51993	0
0.9080	15.2846	-40.8351	-8.86887	10.131	0
0.9087	19.5348	-51.5189	-6.72888	9.51993	0
0.9093	21.66	-65.8626	-2.15505	9.82625	0
0.9100	25.9102	-68.2921	4.25736	9.82625	0
0.9107	36.6176	-58.8387	9.75048	9.21521	0
0.9113	38.7427	-49.6812	13.1036	9.51993	0
0.9120	29.0162	-39.9162	13.1036	9.51993	0
0.9127	27.1362	-29.2325	12.1919	7.69004	0
0.9133	32.0404	-25.884	10.9712	6.77429	0
0.9140	28.3623	-20.9938	10.3608	6.16326	0
0.9147	21.66	-7.2575	10.6622	4.33336	0
0.9153	15.2846	3.41071	9.44154	2.80658	0
0.9160	4.25025	6.46322	6.69874	0.975087	0
0.9167	-5.47629	12.2723	6.3898	-1.46584	0
0.9173	-10.7074	25.0898	5.16911	-1.46584	0
0.9180	-18.8809	37.5957	1.20562	-0.55009	0
0.9187	-27.4632	45.227	-0.625417	-2.38159	0
0.9193	-31.3865	49.4943	-0.625417	-1.77055	0
0.9200	-38.7427	50.4131	-2.45646	0.670372	0
0.9207	-46.0989	45.227	-3.98609	-0.55009	0
0.9213	-43.3199	32.0981	-5.81713	-1.46584	0
0.9220	-36.6176	12.2723	-7.33923	2.80658	0
0.9227	-36.2906	-8.17637	-3.37574	4.63808	0
0.9233	-39.9687	-26.4914	2.72772	1.89083	0
0.9240	-38.1706	-38.7015	-0.0150703	1.89083	0
0.9247	-29.9153	-38.39	-5.81713	3.41762	0
0.9253	-22.559	-20.6979	-4.59644	4.02705	0
0.9260	-15.8567	-0.249185	-1.23576	5.85854	0
0.9267	-4.90414	9.21983	-0.0150703	7.079	0
0.9273	5.23108	12.5682	2.42632	4.33336	0
0.9280	11.0343	19.2807	5.16911	4.33336	0
0.9287	18.9627	28.4382	5.47805	8.60578	0
0.9293	26.2372	35.1506	8.52978	7.99475	0
0.9300	27.1362	33.6243	15.8539	4.02705	0
0.9307	29.3431	24.4668	19.8174	4.02705	0
0.9313	34.4925	20.1995	18.5967	6.77429	0
0.9320	35.0646	29.3571	19.516	5.85854	0
0.9327	32.3673	44.9155	24.0899	3.1113	0
0.9333	28.1171	53.1542	24.3988	1.58612	0
0.9340	23.5399	53.4657	20.4278	2.50187	0
0.9347	20.1887	57.1255	20.7367	4.02705	0
0.9353	10.7074	62.9191	23.7885	3.1113	0
0.9360	-6.70232	56.8296	21.3471	0.365658	0
0.9367	-17.9818	38.8105	14.0229	-1.16112	0
0.9373	-24.112	22.3332	8.22084	-2.6863	0
0.9380	-35.9637	13.1756	6.69874	-4.21148	0
0.9387	-47.5702	12.8797	6.69874	-3.29733	0
0.9393	-51.9021	12.8797	5.77946	-1.16112	0
0.9400	-57.0515	0.358203	4.25736	-0.854805	0
0.9407	-62.5278	-15.2003	1.20562	-1.46584	0
0.9413	-63.4269	-13.674	-4.59644	-0.245376	0
0.9420	-63.4269	3.11481	-9.47921	1.58612	0
0.9427	-64.4077	24.4668	-8.86887	-0.245376	0
0.9433	-61.3018	40.9597	-8.25852	-2.38159	0
0.9440	-54.9264	47.3606	-10.0896	1.28141	0
0.9447	-48.7962	49.4943	-9.78062	4.63808	0
0.9453	-44.219	51.332	-7.03783	0.670372	0
0.9460	-35.9637	47.0647	-6.42748	0.365658	0
0.9467	-24.439	43.0933	-4.59644	7.38372	0
0.9473	-18.6357	50.4131	0.286335	9.21521	0
0.9480	-16.7558	59.8822	2.42632	4.63808	0
0.9487	-6.70232	63.838	1.20562	2.80658	0
0.9493	8.82745	66.8905	3.03666	3.72233	0
0.9500	20.4339	66.2831	7.00015	4.94279	0
0.9507	27.1362	60.4895	8.52978	5.85854	0
0.9513	29.5883	54.3845	10.0519	4.94279	0
0.9520	27.7901	48.591	13.1036	3.1113	0
0.9527	24.7659	43.3893	15.8539	2.50187	0
0.9533	20.1887	35.4621	17.685	2.50187	0
0.9540	14.3855	16.2281	18.9057	2.19715	0
0.9547	9.48134	-5.43534	17.685	1.28141	0
0.9553	-0.326943	-5.73124	14.0229	-1.16112	0
0.9560	-16.4289	11.6494	6.69874	-4.21148	0
0.9567	-31.3865	17.4585	-1.5447	-5.12723	0
0.9573	-42.7478	3.72219	-6.11854	-5.43354	0
0.9580	-51.5752	-4.51647	-5.81713	-6.04297	0
0.9587	-58.2775	13.4871	-3.67715	-3.29733	0
0.9593	-67.7589	43.0933	-1.5447	-1.77055	0
0.9600	-78.1393	58.6518	-1.84611	-4.82251	0
0.9607	-80.5914	57.7329	-5.20679	-7.56975	0
0.9613	-76.9133	55.3034	-6.42748	-5.12723	0
0.9620	-76.2594	51.0205	-4.2875	-2.6863	0
0.9627	-76.9133	35.4621	-2.7654	-2.6863	0
0.9633	-74.4612	11.9609	-1.5447	-1.46584	0
0.9640	-70.7831	-9.09523	0.595276	1.28141	0
0.9647	-66.8598	-20.3864	3.03666	3.1113	0
0.9653	-58.8497	-19.779	7.6105	4.63808	0
0.9660	-45.445	-10.933	12.1919	5.85854	0
0.9667	-33.2664	1.88446	13.1036	4.94279	0
0.9673	-26.2372	25.3857	15.8539	4.02705	0
0.9680	-17.9818	51.6279	20.1264	5.55383	0
0.9687	-7.02927	58.9633	21.6485	6.77429	0
0.9693	0.653885	51.332	24.0899	4.94279	0
0.9700	7.02927	48.591	32.0244	4.02705	0
0.9707	13.4046	42.486	40.5692	5.24751	0
0.9713	12.5056	21.1184	46.3713	6.77429	0
0.9720	10.3804	-5.73124	46.6727	4.94279	0
0.9727	14.6307	-26.4914	40.8782	2.19715	0
0.9733	14.9576	-34.4186	39.3485	1.89083	0
0.9740	7.92836	-29.2325	43.621	2.80658	0
0.9747	1.87992	-26.7873	41.4885	-0.245376	0
0.9753	-4.90414	-31.3661	33.2451	-3.29733	0
0.9760	-14.0585	-29.2325	28.6712	-2.07527	0
0.9767	-20.4339	-19.1716	26.5312	-2.07527	0
0.9773	-27.7901	-10.933	23.4795	-3.29733	0
0.9780	-37.8436	-5.43534	20.4278	-2.38159	0
0.9787	-43.9738	-0.545091	14.9347	-1.77055	0
0.9793	-47.325	0.981164	9.44154	-3.29733	0
0.9800	-52.4743	2.80333	8.22084	-4.21148	0
0.9807	-54.9264	8.30096	5.47805	-5.73826	0
0.9813	-54.0273	15.6208	-1.5447	-6.04297	0
0.9820	-52.4743	22.6446	-4.59644	-2.38159	0
0.9827	-49.1231	29.3571	-2.15505	0.365658	0
0.9833	-44.8729	40.0408	0.286335	0.670372	0
0.9840	-43.3199	53.7771	-2.15505	1.28141	0
0.9847	-39.6418	64.1494	-5.20679	0.975087	0
0.9853	-27.1362	74.8332	-3.98609	2.50187	0
0.9860	-11.6065	85.8129	-1.84611	5.85854	0
0.9867	-1.22604	83.0719	-2.15505	4.02705	0
0.9873	7.02927	72.9955	0.286335	0.365658	0
0.9880	15.6115	71.4692	5.16911	4.02705	0
0.9887	22.3138	69.943	6.69874	7.079	0
0.9893	27.7901	60.4895	8.22084	3.1113	0
0.9900	33.5934	44.6196	13.1036	1.89083	0
0.9907	35.3915	11.9609	16.1553	4.94279	0
0.9913	33.2664	-19.4675	15.8539	3.1113	0
0.9920	30.8143	-18.2528	16.7657	-0.55009	0
0.9927	28.1171	-4.51647	18.2953	1.28141	0
0.9933	24.439	-6.04272	18.5967	3.1113	0
0.9940	22.559	-6.35421	18.9057	0.365658	0
0.9947	19.8618	4.32958	20.1264	-1.46584	0
0.9953	7.92836	6.46322	19.8174	-1.16112	0
0.9960	-7.27447	-6.96159	14.9347	-3.29733	0
0.9967	-14.6307	-25.2767	7.30909	-6.34769	0
0.9973	-21.0878	-31.6776	3.33807	-6.65401	0
0.9980	-32.3673	-16.7265	2.72772	-4.82251	0
0.9987	-39.0696	4.32958	0.595276	-5.12723	0
0.9993	-42.7478	18.3774	-3.37574	-7.26344	0
1.0000	-50.6761	26.616	-7.94958	-7.56975	0
1.0007	-56.1524	28.7497	-10.0896	-6.04297	0
1.0013	-55.2533	28.7497	-7.94958	-6.95872	0
1.0020	-55.8255	33.3284	-6.72888	-6.65401	0
1.0027	-56.4793	33.0169	-7.33923	-0.55009	0
1.0033	-51.2483	22.9561	-7.64817	2.50187	0
1.0040	-43.3199	11.042	-8.55992	-1.46584	0
1.0047	-37.1897	2.50742	-7.94958	-1.46584	0
1.0053	-29.5883	-0.249185	-4.89784	2.50187	0
1.0060	-19.5348	-1.16805	-2.7654	1.58612	0
1.0067	-11.8517	-12.7551	-0.324011	1.58612	0
1.0073	-9.48134	-24.6537	3.33807	5.24751	0
1.0080	-3.92331	-27.4103	-0.625417	4.94279	0
1.0087	7.35621	-34.4186	-9.17027	3.72233	0
1.0093	16.1837	-36.8637	-10.6999	5.85854	0
1.0100	20.1887	-17.6454	-6.11854	4.33336	0
1.0107	25.3381	1.88446	-4.2875	2.19715	0
1.0113	29.0162	8.61244	-4.2875	2.50187	0
1.0120	28.1171	18.9847	-5.81713	0.670372	0
1.0127	28.1171	29.3571	-6.42748	-0.55009	0
1.0133	26.2372	28.7497	-3.98609	0.670372	0
1.0140	20.4339	27.8308	-2.15505	-0.854805	0
1.0147	15.6115	27.8308	-2.45646	-3.29733	0
1.0153	7.35621	12.2723	-3.37574	-3.29733	0
1.0160	-4.90414	-27.7062	-5.81713	-5.73826	0
1.0167	-12.8325	-80.5022	-7.33923	-7.56975	0
1.0173	-20.4339	-105.841	-6.72888	-3.29733	0
1.0180	-30.8143	-76.8423	-8.55992	-1.77055	0
1.0187	-37.8436	-30.7587	-9.47921	-6.34769	0
1.0193	-45.445	-11.2289	-6.42748	-6.65401	0
1.0200	-56.1524	-7.88046	-9.78062	-4.5178	0
1.0207	-58.2775	-3.5976	-15.5827	-6.65401	0
1.0213	-54.9264	-10.31	-10.6999	-7.87447	0
1.0220	-57.0515	-27.4103	-2.7654	-5.12723	0
1.0227	-56.4793	-29.5439	-4.2875	-3.90676	0
1.0233	-49.1231	-12.7551	-4.59644	-4.21148	0
1.0240	-45.772	0.0622961	0.896682	-3.60205	0
1.0247	-43.3199	-2.67873	3.33807	-2.38159	0
1.0253	-34.4925	-11.8363	4.55876	-2.6863	0
1.0260	-24.112	-20.6979	8.52978	-2.99102	0
1.0267	-16.4289	-25.5726	10.9712	-0.854805	0
1.0273	-10.7074	-22.5201	12.1919	0.365658	0
1.0280	-2.45207	-15.4962	15.8539	0.0609429	0
1.0287	8.2553	-15.8076	20.7367	0.670372	0
1.0293	15.2846	-23.7504	23.7885	0.975087	0
1.0300	22.559	-30.1513	26.2298	0.670372	0
1.0307	29.3431	-25.5726	29.8919	2.19715	0
1.0313	25.0111	-10.933	32.3333	1.89083	0
1.0320	17.0828	3.72219	31.414	0.0609429	0
1.0327	20.7609	7.69357	27.7519	0.670372	0
1.0333	22.886	5.24845	24.0899	0.365658	0
1.0340	14.6307	0.981164	19.8174	-3.60205	0
1.0347	9.48134	-9.40672	14.3243	-5.12723	0
1.0353	3.35116	-28.3136	5.77946	-6.04297	0
1.0360	-10.9526	-51.2074	-0.934358	-10.6217	0
1.0367	-22.886	-64.9437	-3.98609	-12.4516	0
1.0373	-29.5883	-55.7862	-7.94958	-11.8422	0
1.0380	-38.4158	-34.7301	-11.9206	-13.3674	0
1.0387	-45.772	-27.0988	-11.6117	-12.7579	0
1.0393	-49.6953	-30.7587	-11.6117	-10.3154	0
1.0400	-54.0273	-29.2325	-14.9723	-11.2311	0
1.0407	-57.9506	-24.0463	-14.6634	-11.5359	0
1.0413	-59.8305	-26.1799	-11.0013	-10.0107	0
1.0420	-57.7054	-36.5678	-8.86887	-10.6217	0
1.0427	-54.9264	-45.4139	-5.81713	-10.6217	0
1.0433	-56.4793	-39.6048	-1.84611	-6.65401	0
1.0440	-58.6045	-23.7504	-3.67715	-5.12723	0
1.0447	-52.4743	-16.415	-5.20679	-6.34769	0
1.0453	-42.4208	-18.2528	-2.45646	-5.43354	0
1.0460	-34.8194	-15.4962	-0.625417	-3.29733	0
1.0467	-29.9153	-10.31	1.50703	-2.6863	0
1.0473	-25.0111	-14.8888	5.16911	-2.38159	0
1.0480	-18.6357	-28.3136	5.47805	-1.46584	0
1.0487	-14.3037	-42.9688	7.6105	-0.55009	0
1.0493	-15.8567	-58.5272	16.1553	0.670372	0
1.0500	-17.6549	-68.6036	20.7367	-0.55009	0
1.0507	-18.6357	-53.9484	18.2953	-1.77055	0
1.0513	-25.0111	-20.0749	19.516	-1.16112	0
1.0520	-33.5934	-1.77544	21.3471	-1.46584	0
1.0527	-39.0696	-6.04272	17.0746	-2.07527	0
1.0533	-43.6468	-8.17637	14.6333	-1.16112	0
1.0540	-50.6761	-2.67873	14.9347	-2.6863	0
1.0547	-61.9556	0.0622961	13.1036	-5.43354	0
1.0553	-82.3896	0.0622961	12.4933	-3.60205	0
1.0560	-103.477	-9.09523	13.1036	-2.99102	0
1.0567	-116.228	-36.5678	7.00015	-7.26344	0
1.0573	-127.589	-61.5797	-0.625417	-7.56975	0
1.0580	-144.018	-57.6239	-3.0668	-5.12723	0
1.0587	-162	-35.0416	-4.2875	-8.79022	0
1.0593	-179.737	-13.0666	-10.0896	-11.5359	0
1.0600	-198.945	5.85584	-15.8841	-8.4839	0
1.0607	-217.907	14.7019	-20.7669	-7.87447	0
1.0613	-242.265	7.69357	-24.4289	-8.17918	0
1.0620	-286.892	3.11481	-23.5172	-3.60205	0
1.0627	-344.516	11.6494	-21.6861	-1.16112	0
1.0633	-388.49	17.4585	-23.5172	-2.6863	0
1.0640	-415.054	16.2281	-24.1275	-2.38159	0
1.0647	-434.262	22.0373	-19.8551	-1.77055	0
1.0653	-437.286	31.1948	-17.1048	-1.46584	0
1.0660	-413.174	29.9644	-16.4944	1.58612	0
1.0667	-376.556	24.7783	-13.4427	4.33336	0
1.0673	-343.29	28.4382	-11.6117	4.02705	0
1.0680	-308.552	36.9883	-12.5309	5.55383	0
1.0687	-265.804	42.486	-12.5309	7.69004	0
1.0693	-221.831	46.1459	-11.6117	4.94279	0
1.0700	-184.886	47.3606	-11.6117	2.50187	0
1.0707	-152.274	37.5957	-9.47921	5.24751	0
1.0713	-119.334	11.9609	-6.11854	7.38372	0
1.0720	-84.8416	-21.6012	-5.81713	5.24751	0
1.0727	-54.0273	-42.9688	-4.59644	3.72233	0
1.0733	-28.6892	-42.9688	-3.37574	2.80658	0
1.0740	-4.90414	-31.3661	-5.20679	0.0609429	0
1.0747	18.6357	-17.3339	-5.20679	-2.6863	0
1.0753	35.7185	0.981164	-6.11854	-2.07527	0
1.0760	51.2483	21.1184	-12.222	-0.55009	0
1.0767	70.7831	33.9358	-14.362	0.0609429	0
1.0773	89.0919	33.9358	-11.6117	-0.55009	0
1.0780	105.602	19.5921	-13.4427	-1.46584	0
1.0787	123.911	-6.04272	-16.193	-2.38159	0
1.0793	136.09	-38.7015	-15.5827	-2.07527	0
1.0800	144.345	-63.4175	-20.4655	-0.245376	0
1.0807	163.88	-59.4461	-27.1793	1.28141	0
1.0813	187.665	-30.1513	-26.26	2.19715	0
1.0820	202.95	-3.30169	-26.26	1.58612	0
1.0827	217.58	7.38209	-28.4	1.28141	0
1.0833	236.788	11.9609	-25.3482	2.80658	0
1.0840	255.424	14.7019	-21.0758	4.02705	0
1.0847	273.733	20.1995	-20.7669	4.94279	0
1.0853	295.147	31.1948	-19.5462	6.77429	0
1.0860	315.254	37.9072	-17.4137	8.29947	0
1.0867	330.539	31.1948	-14.9723	8.60578	0
1.0873	344.843	24.7783	-11.6117	10.4357	0
1.0880	361.68	27.5193	-8.55992	11.6561	0
1.0887	374.431	22.3332	-5.20679	9.51993	0
1.0893	382.359	-6.35421	-0.934358	9.51993	0
1.0900	394.947	-41.754	0.286335	12.8782	0
1.0907	407.125	-57.6239	3.64701	13.4876	0
1.0913	405.245	-57.9198	8.83119	11.6561	0
1.0920	398.87	-60.3649	7.30909	9.51993	0
1.0927	399.197	-60.0535	2.42632	7.079	0
1.0933	398.298	-50.2886	3.03666	4.94279	0
1.0940	393.966	-44.8065	3.94842	4.33336	0
1.0947	387.917	-47.5475	3.33807	3.1113	0
1.0953	373.532	-46.3327	3.03666	1.28141	0
1.0960	355.877	-43.8876	-0.324011	1.58612	0
1.0967	344.516	-44.8065	-2.7654	2.50187	0
1.0973	331.765	-40.2277	-1.84611	0.670372	0
1.0980	315.581	-32.285	-5.20679	-1.16112	0
1.0987	305.201	-23.4389	-10.6999	-0.55009	0
1.0993	295.393	-10.0141	-9.17027	-0.55009	0
1.1000	280.762	-1.77544	-8.55992	-1.77055	0
1.1007	269.156	-6.04272	-14.053	-0.245376	0
1.1013	262.453	-3.5976	-18.0241	1.28141	0
1.1020	256.977	13.4871	-17.4137	0.670372	0
1.1027	255.097	32.0981	-14.6634	3.1113	0
1.1033	252.4	44.9155	-11.3103	6.77429	0
1.1040	244.144	54.3845	-11.0013	5.55383	0
1.1047	240.221	59.5707	-15.2737	4.63808	0
1.1053	245.943	59.5707	-17.7151	7.079	0
1.1060	251.746	50.1017	-15.2737	6.46957	0
1.1067	251.501	38.2031	-10.6999	4.02705	0
1.1073	248.722	39.122	-7.94958	7.69004	0
1.1080	247.169	44.9155	-6.11854	11.9625	0
1.1087	246.597	39.7294	-3.0668	8.9105	0
1.1093	244.144	37.2842	0.595276	5.85854	0
1.1100	241.12	53.7771	2.11738	7.69004	0
1.1107	235.317	71.7807	6.0884	8.9105	0
1.1113	227.062	75.1291	11.5815	7.69004	0
1.1120	219.46	77.2628	11.5815	5.55383	0
1.1127	210.551	88.5539	10.3608	3.1113	0
1.1133	197.473	97.1041	13.1036	1.89083	0
1.1140	184.641	93.7557	14.9347	2.19715	0
1.1147	170.909	92.5253	14.0229	0.670372	0
1.1153	146.225	95.5778	13.1036	-1.46584	0
1.1160	120.56	86.7318	7.91944	-1.77055	0
1.1167	108.627	71.4692	1.50703	-3.60205	0
1.1173	97.3472	72.3881	-0.0150703	-8.17918	0
1.1180	77.8124	87.3392	-0.0150703	-9.39965	0
1.1187	62.2826	95.5778	-1.23576	-6.65401	0
1.1193	49.4501	88.8654	-1.5447	-6.04297	0
1.1200	30.8143	73.307	-2.45646	-6.65401	0
1.1207	16.5106	60.7854	-0.625417	-6.04297	0
1.1213	12.8325	51.0205	3.03666	-4.5178	0
1.1220	7.02927	35.4621	2.42632	-3.90676	0
1.1227	-3.92331	19.9036	1.50703	-3.90676	0
1.1233	-10.7074	13.4871	6.3898	-3.90676	0
1.1240	-12.1786	6.7747	10.0519	-2.38159	0
1.1247	-10.3804	-7.56898	11.2726	0.365658	0
1.1253	-6.13018	-20.6979	17.9864	0.365658	0
1.1260	-2.12513	-20.0749	24.3988	-0.55009	0
1.1267	-0.899092	-0.545091	25.9209	1.89083	0
1.1273	-1.55298	28.7497	27.7519	4.02705	0
1.1280	-1.55298	51.0205	29.8919	2.19715	0
1.1287	1.22604	62.3117	29.583	0.365658	0
1.1293	5.80323	69.6471	31.414	0.670372	0
1.1300	7.60142	76.6554	34.1643	0.975087	0
1.1307	4.25025	76.9669	29.583	0.365658	0
1.1313	-1.22604	70.5504	21.0381	1.89083	0
1.1320	-3.92331	68.4167	16.7657	2.19715	0
1.1327	-7.60142	75.1291	14.6333	-0.55009	0
1.1333	-18.6357	77.5743	12.1919	-2.6863	0
1.1340	-30.4874	71.1733	13.4126	-1.46584	0
1.1347	-39.3966	65.3642	16.1553	-1.46584	0
1.1353	-51.5752	61.4084	16.4643	-3.29733	0
1.1360	-66.8598	56.8296	16.4643	-3.60205	0
1.1367	-78.3845	54.073	15.8539	-5.12723	0
1.1373	-90.6449	48.591	12.8022	-7.87447	0
1.1380	-104.05	39.122	11.5815	-7.56975	0
1.1387	-114.103	30.8833	15.8539	-6.04297	0
1.1393	-125.709	26.616	18.5967	-7.87447	0
1.1400	-139.768	23.8594	15.545	-8.4839	0
1.1407	-145.898	17.4585	11.8829	-7.56975	0
1.1413	-145.898	1.88446	11.2726	-7.87447	0
1.1420	-146.797	-18.8602	11.5815	-6.95872	0
1.1427	-147.124	-35.649	10.6622	-4.82251	0
1.1433	-146.143	-40.5236	10.3608	-4.82251	0
1.1440	-148.595	-34.4186	11.5815	-4.21148	0
1.1447	-151.374	-31.6776	12.1919	-0.55009	0
1.1453	-148.269	-38.0941	11.2726	0.0609429	0
1.1460	-140.095	-35.9449	12.1919	-1.46584	0
1.1467	-133.965	-23.4389	14.0229	-0.55009	0
1.1473	-132.167	-21.9127	14.9347	0.0609429	0
1.1480	-128.734	-37.4711	16.7657	0.0609429	0
1.1487	-121.132	-55.7862	20.4278	0.670372	0
1.1493	-117.454	-70.4413	23.1781	-0.245376	0
1.1500	-114.757	-78.3685	28.0609	-1.16112	0
1.1507	-110.18	-82.3399	35.9954	0.365658	0
1.1513	-111.978	-89.3638	42.4003	1.28141	0
1.1520	-118.68	-93.3196	42.4003	-0.55009	0
1.1527	-117.454	-89.3638	35.9954	-1.46584	0
1.1533	-115.983	-83.8662	30.5023	-1.16112	0
1.1540	-123.012	-82.9473	30.8037	-2.07527	0
1.1547	-129.061	-84.4735	32.0244	-3.60205	0
1.1553	-135.763	-81.7325	28.6712	-5.43354	0
1.1560	-148.595	-74.1012	25.0091	-7.56975	0
1.1567	-156.279	-74.1012	22.5678	-10.6217	0
1.1573	-158.404	-84.1621	17.376	-11.5359	0
1.1580	-165.106	-90.2671	11.5815	-8.17918	0
1.1587	-173.607	-94.2385	10.3608	-6.65401	0
1.1593	-180.636	-96.9795	7.91944	-10.6217	0
1.1600	-186.439	-85.6883	0.286335	-10.6217	0
1.1607	-186.112	-73.1824	-4.59644	-5.12723	0
1.1613	-180.636	-82.3399	-5.20679	-5.73826	0
1.1620	-176.386	-98.8172	-8.86887	-9.70597	0
1.1627	-172.135	-100.951	-11.3103	-6.95872	0
1.1633	-164.779	-93.6311	-9.78062	-2.07527	0
1.1640	-158.077	-85.9998	-12.8324	-2.38159	0
1.1647	-148.595	-81.1096	-18.0241	-2.99102	0
1.1653	-132.739	-82.9473	-15.2737	-1.46584	0
1.1660	-115.983	-81.1096	-10.391	-0.55009	0
1.1667	-101.924	-68.6036	-9.78062	-0.245376	0
1.1673	-89.7458	-56.7051	-6.11854	0.670372	0
1.1680	-78.7114	-59.4461	2.11738	1.89083	0
1.1687	-70.2109	-76.8423	4.8677	4.02705	0
1.1693	-63.7538	-94.8459	1.20562	5.85854	0
1.1700	-56.7246	-96.6836	2.72772	4.63808	0
1.1707	-49.6953	-82.6358	7.6105	2.19715	0
1.1713	-46.0989	-73.1824	6.69874	1.89083	0
1.1720	-44.8729	-74.3972	3.33807	1.28141	0
1.1727	-42.4208	-72.575	6.69874	0.670372	0
1.1733	-41.7669	-66.1585	10.3608	0.0609429	0
1.1740	-42.993	-61.2838	7.30909	-1.46584	0
1.1747	-43.9738	-53.0452	2.72772	-1.46584	0
1.1753	-52.4743	-42.6573	-1.23576	-0.55009	0
1.1760	-65.879	-46.9401	-7.33923	-1.77055	0
1.1767	-70.7831	-59.7576	-13.4427	-4.5178	0
1.1773	-71.6822	-56.7051	-18.9358	-4.82251	0
1.1780	-78.1393	-36.2563	-26.8703	-4.21148	0
1.1787	-81.8174	-13.0666	-29.6207	-6.04297	0
1.1793	-83.6156	7.38209	-29.0103	-8.79022	0
1.1800	-89.0919	21.1184	-32.6724	-7.56975	0
1.1807	-90.6449	28.4382	-35.4152	-4.21148	0
1.1813	-86.0677	35.1506	-32.6724	-2.6863	0
1.1820	-83.6156	34.8547	-32.9738	-3.29733	0
1.1827	-81.1635	28.1423	-32.6724	-3.60205	0
1.1833	-72.9082	30.5718	-28.091	-1.46584	0
1.1840	-61.9556	40.3367	-27.1793	0.670372	0
1.1847	-50.6761	33.6243	-28.091	1.28141	0
1.1853	-40.2957	9.21983	-22.5979	3.1113	0
1.1860	-30.2422	-12.1477	-16.193	4.94279	0
1.1867	-19.5348	-18.2528	-12.8324	4.94279	0
1.1873	-12.1786	-12.7551	-8.86887	5.24751	0
1.1880	-7.60142	-9.09523	-7.64817	5.55383	0
1.1887	2.45207	-11.2289	-9.17027	2.19715	0
1.1893	12.8325	-7.2575	-8.55992	0.0609429	0
1.1900	17.0828	7.38209	-4.2875	2.19715	0
1.1907	21.9869	23.5635	-0.324011	3.72233	0
1.1913	27.1362	35.7736	1.20562	2.50187	0
1.1920	26.5641	45.8344	-0.625417	1.58612	0
1.1927	26.2372	46.7532	-1.5447	0.0609429	0
1.1933	25.9102	37.9072	-0.324011	-1.46584	0
1.1940	20.7609	28.4382	0.286335	0.0609429	0
1.1947	13.7316	29.6685	-1.5447	-0.55009	0
1.1953	8.82745	41.2556	-5.81713	-4.82251	0
1.1960	0.653885	42.1745	-12.5309	-6.04297	0
1.1967	-8.50051	10.4346	-14.362	-3.90676	0
1.1973	-16.7558	-30.1513	-12.5309	-3.60205	0
1.1980	-23.2129	-35.649	-11.0013	-3.29733	0
1.1987	-29.0162	-11.5404	-9.17027	-2.6863	0
1.1993	-37.8436	7.08618	-7.64817	-5.12723	0
1.2000	-49.4501	16.8511	-12.222	-6.95872	0
1.2007	-52.8012	27.2234	-19.2448	-3.90676	0
1.2013	-46.998	29.9644	-20.4655	-1.46584	0
1.2020	-43.3199	26.616	-18.0241	-2.6863	0
1.2027	-42.7478	29.3571	-20.1565	-3.90676	0
1.2033	-38.4158	34.8547	-24.4289	-2.6863	0
1.2040	-32.9395	35.7736	-23.5172	-0.55009	0
1.2047	-28.6892	35.7736	-19.8551	1.58612	0
1.2053	-20.4339	35.7736	-18.0241	2.19715	0
1.2060	-7.92836	40.3367	-13.7516	1.89083	0
1.2067	2.45207	53.4657	-9.78062	2.19715	0
1.2073	11.0343	67.4979	-9.17027	3.1113	0
1.2080	21.0878	76.9669	-7.03783	3.1113	0
1.2087	30.2422	88.8654	-1.23576	3.1113	0
1.2093	37.8436	93.4442	0.896682	3.1113	0
1.2100	45.772	68.7282	2.72772	4.94279	0
1.2107	49.1231	25.0898	10.9712	6.77429	0
1.2113	42.7478	-8.17637	18.5967	6.16326	0
1.2120	37.2715	-27.4103	19.516	2.19715	0
1.2127	41.8487	-40.2277	17.376	0.365658	0
1.2133	41.8487	-44.495	15.8539	0.975087	0
1.2140	30.8143	-35.649	13.714	-1.16112	0
1.2147	22.886	-19.1716	11.5815	-5.12723	0
1.2153	16.1837	-7.88046	10.3608	-6.95872	0
1.2160	3.35116	-2.67873	9.44154	-4.82251	0
1.2167	-5.14935	4.32958	6.69874	-2.38159	0
1.2173	-10.3804	15.9322	4.8677	-2.38159	0
1.2180	-21.66	22.6446	3.64701	-4.5178	0
1.2187	-30.4874	24.4668	1.81597	-6.34769	0
1.2193	-33.5934	32.0981	-1.23576	-7.87447	0
1.2200	-41.5217	46.4418	-5.20679	-8.79022	0
1.2207	-48.551	58.6518	-9.78062	-5.73826	0
1.2213	-47.325	61.4084	-13.7516	-3.29733	0
1.2220	-44.219	47.3606	-18.3255	-4.5178	0
1.2227	-40.5409	19.9036	-21.0758	-2.99102	0
1.2233	-38.1706	3.72219	-18.0241	2.19715	0
1.2240	-38.4158	2.80333	-15.5827	2.19715	0
1.2247	-31.1413	-9.40672	-21.6861	-0.55009	0
1.2253	-15.5298	-32.285	-27.1793	1.58612	0
1.2260	-5.47629	-36.2563	-26.26	2.19715	0
1.2267	0.326943	-26.4914	-25.3482	0.365658	0
1.2273	10.7074	-27.7062	-23.5172	0.975087	0
1.2280	20.7609	-31.3661	-19.2448	2.80658	0
1.2287	27.1362	-24.0463	-17.4137	3.1113	0
1.2293	35.0646	-17.9413	-14.362	4.33336	0
1.2300	41.8487	-14.8888	-7.03783	6.77429	0
1.2307	43.6468	-2.67873	-2.45646	5.85854	0
1.2313	43.6468	14.7019	-2.45646	2.19715	0
1.2320	45.772	22.0373	-0.625417	0.0609429	0
1.2327	45.445	22.3332	3.03666	-0.55009	0
1.2333	39.0696	21.1184	6.0884	-2.6863	0
1.2340	34.4925	14.0945	10.3608	-2.38159	0
1.2347	32.6943	8.61244	14.9347	-0.245376	0
1.2353	20.7609	20.1995	16.7657	-0.55009	0
1.2360	1.87992	36.6768	13.714	-2.07527	0
1.2367	-4.25025	36.0695	6.69874	-4.21148	0
1.2373	-5.80323	23.5635	4.8677	-9.70597	0
1.2380	-17.4097	8.61244	8.52978	-12.4516	0
1.2387	-27.7901	-6.04272	7.6105	-10.6217	0
1.2393	-31.7134	-9.40672	0.595276	-10.9264	0
1.2400	-37.8436	-1.77544	-3.0668	-10.0107	0
1.2407	-44.5459	-3.90908	-3.37574	-5.12723	0
1.2413	-46.0989	-20.9938	-3.37574	-3.29733	0
1.2420	-46.0989	-37.1752	-2.7654	-4.82251	0
1.2427	-45.1181	-42.9688	-2.45646	-3.90676	0
1.2433	-40.5409	-38.39	-3.0668	-3.29733	0
1.2440	-34.4925	-29.5439	-3.98609	-2.38159	0
1.2447	-27.7901	-32.8924	-4.2875	0.975087	0
1.2453	-20.4339	-54.8673	-4.2875	2.19715	0
1.2460	-11.6065	-82.6358	-1.5447	0.975087	0
1.2467	-2.12513	-100.343	4.55876	4.94279	0
1.2473	4.25025	-98.2098	9.75048	9.21521	0
1.2480	7.60142	-83.2588	8.52978	7.99475	0
1.2487	13.1594	-70.4413	4.8677	7.69004	0
1.2493	20.7609	-63.7289	7.6105	10.4357	0
1.2500	25.665	-56.7051	10.9712	9.82625	0
1.2507	28.3623	-47.859	9.44154	6.46957	0
1.2513	28.3623	-34.7301	10.3608	6.77429	0
1.2520	26.2372	-20.9938	12.1919	7.69004	0
1.2527	25.3381	-15.2003	11.2726	4.02705	0
1.2533	24.439	-14.2814	13.1036	0.975087	0
1.2540	19.8618	-17.6454	15.545	3.41762	0
1.2547	12.8325	-32.8924	10.9712	4.94279	0
1.2553	1.87992	-42.9688	6.69874	2.19715	0
1.2560	-8.82745	-37.4711	6.3898	0.365658	0
1.2567	-13.4046	-45.4139	3.64701	-0.55009	0
1.2573	-18.6357	-74.7086	1.20562	-2.38159	0
1.2580	-28.0353	-86.3113	2.72772	-2.38159	0
1.2587	-35.3915	-71.9676	3.94842	-0.55009	0
1.2593	-43.3199	-61.2838	2.72772	-0.854805	0
1.2600	-52.1474	-64.0248	-2.45646	-2.07527	0
1.2607	-51.9021	-72.2635	-10.6999	-1.46584	0
1.2613	-46.998	-77.7611	-13.4427	-0.245376	0
1.2620	-48.551	-71.6561	-12.8324	1.28141	0
1.2627	-49.1231	-56.0977	-14.362	3.1113	0
1.2633	-43.3199	-41.754	-15.8841	2.19715	0
1.2640	-37.1897	-31.0702	-13.4427	0.365658	0
1.2647	-30.4874	-24.9652	-11.6117	3.1113	0
1.2653	-20.4339	-28.0177	-11.3103	7.38372	0
1.2660	-11.8517	-37.1752	-10.6999	5.85854	0
1.2667	-2.69728	-38.39	-9.17027	4.63808	0
1.2673	7.92836	-30.4628	-6.42748	6.77429	0
1.2680	16.1837	-28.6251	-3.0668	6.77429	0
1.2687	21.9869	-36.2563	-0.934358	5.24751	0
1.2693	28.6892	-36.2563	0.286335	8.60578	0
1.2700	36.0454	-27.7062	4.8677	9.21521	0
1.2707	40.2957	-22.8315	12.1919	5.55383	0
1.2713	36.9445	-21.3053	15.2436	5.85854	0
1.2720	32.0404	-26.4914	13.1036	6.46957	0
1.2727	34.1655	-52.1263	13.1036	2.19715	0
1.2733	35.3915	-85.9998	13.714	2.19715	0
1.2740	28.3623	-93.927	11.8829	5.24751	0
1.2747	19.5348	-74.3972	10.3608	2.19715	0
1.2753	11.6065	-57.3124	9.44154	-0.55009	0
1.2760	2.45207	-56.0977	7.6105	1.58612	0
1.2767	-6.13018	-55.1788	4.8677	0.0609429	0
1.2773	-14.0585	-45.7098	0.896682	-3.90676	0
1.2780	-23.2129	-42.6573	-3.0668	-2.38159	0
1.2787	-29.2614	-49.6812	-6.11854	0.0609429	0
1.2793	-34.1655	-49.9926	-12.8324	-0.245376	0
1.2800	-39.3966	-43.8876	-18.3255	0.0609429	0
1.2807	-41.5217	-42.9688	-18.0241	1.28141	0
1.2813	-40.2957	-42.0499	-19.5462	1.58612	0
1.2820	-38.7427	-35.9449	-22.2965	1.58612	0
1.2827	-35.7185	-31.0702	-18.6344	2.19715	0
1.2833	-34.1655	-24.6537	-16.193	4.94279	0
1.2840	-33.8386	-13.0666	-18.9358	6.77429	0
1.2847	-24.439	-1.77544	-17.4137	4.94279	0
1.2853	-8.2553	9.82721	-14.053	4.33336	0
1.2860	1.55298	20.1995	-13.4427	7.38372	0
1.2867	7.60142	23.8594	-9.78062	7.38372	0
1.2873	16.1837	22.9561	-2.7654	5.24751	0
1.2880	25.9102	16.5396	0.286335	7.99475	0
1.2887	36.2906	1.27707	3.94842	11.6561	0
1.2893	44.8729	-10.31	8.83119	10.131	0
1.2900	49.1231	-14.8888	10.3608	7.079	0
1.2907	51.9021	-24.6537	12.1919	6.46957	0
1.2913	51.9021	-28.0177	14.9347	6.46957	0
1.2920	50.0222	-13.674	13.4126	6.46957	0
1.2927	51.0031	-2.67873	11.2726	5.85854	0
1.2933	48.8779	-8.17637	12.4933	3.1113	0
1.2940	40.6226	-17.3339	13.714	1.58612	0
1.2947	32.9395	-21.3053	13.1036	3.1113	0
1.2953	22.559	-21.6012	10.3608	3.1113	0
1.2960	7.02927	-16.1191	5.16911	0.365658	0
1.2967	-1.79818	-12.7551	-1.5447	-1.46584	0
1.2973	-3.92331	-19.1716	-5.20679	-3.29733	0
1.2980	-12.8325	-22.2241	-7.03783	-2.99102	0
1.2987	-24.439	-13.3625	-9.17027	-1.16112	0
1.2993	-31.3865	-0.545091	-11.9206	-2.99102	0
1.3000	-37.1897	7.69357	-13.4427	-5.12723	0
1.3007	-39.0696	10.7461	-14.362	-2.6863	0
1.3013	-37.1897	5.85584	-14.6634	-1.46584	0
1.3020	-36.2906	-4.82795	-13.7516	-2.99102	0
1.3027	-33.5934	-10.6215	-15.2737	-1.16112	0
1.3033	-28.3623	-9.09523	-21.6861	2.19715	0
1.3040	-23.2129	-7.88046	-28.091	3.1113	0
1.3047	-14.3037	-7.2575	-29.9221	3.1113	0
1.3053	-2.69728	-2.99021	-28.091	3.41762	0
1.3060	8.2553	4.32958	-25.3482	4.94279	0
1.3067	19.8618	15.6208	-19.8551	8.60578	0
1.3073	26.891	31.1948	-13.7516	8.60578	0
1.3080	28.6892	45.5385	-12.5309	4.94279	0
1.3087	37.2715	55.5993	-12.5309	5.85854	0
1.3093	48.8779	62.3117	-8.25852	9.51993	0
1.3100	52.8012	66.2831	-5.20679	9.51993	0
1.3107	54.0273	69.943	-4.2875	6.77429	0
1.3113	55.5803	71.1733	-3.0668	4.94279	0
1.3120	53.7003	64.1494	-0.625417	4.63808	0
1.3127	50.0222	50.4131	3.03666	4.02705	0
1.3133	45.445	40.9597	6.3898	1.28141	0
1.3140	38.1706	39.7294	4.55876	-0.854805	0
1.3147	29.0162	45.8344	1.20562	0.365658	0
1.3153	17.0828	50.1017	3.03666	0.365658	0
1.3160	4.25025	43.7007	6.3898	-2.6863	0
1.3167	-4.5772	33.0169	5.77946	-4.21148	0
1.3173	-12.1786	33.3284	2.11738	-6.95872	0
1.3180	-19.8618	43.3893	-3.0668	-8.79022	0
1.3187	-23.7851	49.8058	-4.2875	-3.90676	0
1.3193	-29.0162	47.6721	-2.15505	0.975087	0
1.3200	-37.5167	39.4334	-7.03783	-2.07527	0
1.3207	-39.3966	29.9644	-16.4944	-5.43354	0
1.3213	-37.8436	27.2234	-18.3255	-2.99102	0
1.3220	-39.6418	29.0456	-11.6117	0.365658	0
1.3227	-38.1706	13.7986	-3.37574	0.365658	0
1.3233	-33.2664	-30.1513	0.595276	-0.245376	0
1.3240	-31.1413	-72.575	0.896682	0.0609429	0
1.3247	-25.665	-77.1538	0.286335	2.19715	0
1.3253	-14.0585	-53.6525	1.50703	4.02705	0
1.3260	-3.92331	-33.5153	3.03666	4.02705	0
1.3267	3.35116	-17.6454	3.33807	5.24751	0
1.3273	11.6065	1.88446	1.50703	6.77429	0
1.3280	23.2129	15.6208	1.20562	5.85854	0
1.3287	32.6943	21.1184	5.47805	4.94279	0
1.3293	37.2715	29.6685	6.69874	4.94279	0
1.3300	41.5217	41.2556	5.16911	4.94279	0
1.3307	47.8971	51.9394	10.3608	4.02705	0
1.3313	47.6519	65.6757	15.545	2.19715	0
1.3320	42.7478	76.6554	10.9712	0.365658	0
1.3327	43.9738	77.8857	5.77946	0.0609429	0
[truncated: 41,488 more rows]
