# Supplementary material for: Identification of Haptic Based Guiding Using Hard Reins
Source: PLoS One. 2015 Jul 22;10(7):e0132020. doi: 10.1371/journal.pone.0132020 (PMC4511788; doi:10.1371/journal.pone.0132020)
Supplement: S3 File — (ZIP) [file pone.0132020.s003.zip › EMGData1/Subject1/T17/t17.txt]

0.0000	-0.906787	4.94797	-1.72962	-0.0695512	0
0.0007	1.5302	-1.15367	-3.25554	1.15112	0
0.0013	5.49739	-5.7299	-3.25554	2.06638	0
0.0020	5.80343	-4.51214	-6.00368	-0.680392	0
0.0027	5.49739	-0.850299	-8.74812	-2.81632	0
0.0033	6.10948	1.89715	-7.83331	-0.985813	0
0.0040	3.36645	1.28613	-7.83331	0.845703	0
0.0047	-0.906787	-0.850299	-9.05552	0.235869	0
0.0053	-1.21283	-0.23928	-8.13701	-0.374972	0
0.0060	-0.906787	1.59378	-6.91849	-0.680392	0
0.0067	-3.34378	1.89715	-6.61109	0.540282	0
0.0073	-3.34378	1.89715	-6.61109	2.3718	0
0.0080	-1.21283	1.59378	-5.08517	2.06638	0
0.0087	-2.13095	1.59378	-3.86665	0.540282	0
0.0093	-2.73169	2.50817	-6.61109	0.845703	0
0.0100	1.2355	0.679384	-11.1889	2.67722	0
0.0107	2.75436	-1.15367	-7.83331	4.20231	0
0.0113	-1.82491	1.89715	-0.507406	3.89789	0
0.0120	-4.2619	2.20479	-5.69628	3.28705	0
0.0127	-0.600746	-2.37571	-16.3777	4.20231	0
0.0133	2.44832	-4.51214	-17.2925	4.20231	0
0.0140	1.2355	-4.81551	-14.2407	2.06638	0
0.0147	0.623416	-7.25531	-15.1592	2.06638	0
0.0153	1.5302	-6.34092	-14.5481	4.50773	0
0.0160	1.5302	-3.2901	-10.8851	3.28705	0
0.0167	1.5302	-5.12316	-9.66293	-0.985813	0
0.0173	2.75436	-7.25531	-9.66293	-0.0695512	0
0.0180	4.89665	-4.51214	-7.83331	2.98163	0
0.0187	4.59061	-1.15367	-6.91849	2.67722	0
0.0193	2.44832	-0.542653	-3.25554	2.06638	0
0.0200	3.67249	0.982757	1.93333	2.98163	0
0.0207	6.10948	3.73021	3.45925	2.98163	0
0.0213	2.44832	3.73021	2.23703	4.50773	0
0.0220	0.623416	1.89715	2.23703	6.33924	0
0.0227	8.5578	3.42256	4.98517	4.50773	0
0.0233	10.0767	8.30644	7.7296	2.98163	0
0.0240	1.5302	10.1395	6.51109	4.50773	0
0.0247	2.44832	7.69542	2.54073	4.50773	0
0.0253	8.86384	4.6446	-0.203703	3.28705	0
0.0260	5.20269	1.28613	-0.814812	2.67722	0
0.0267	1.2355	-1.45704	-0.507406	1.45654	0
0.0273	4.28457	-1.76469	-0.203703	2.3718	0
0.0280	4.28457	-2.06806	-2.03333	4.50773	0
0.0287	2.75436	-3.2901	-5.39257	2.06638	0
0.0293	3.67249	-1.76469	-4.78147	-0.374972	0
0.0300	2.44832	-1.15367	-2.34073	2.67722	0
0.0307	1.5302	-4.20449	-2.95184	5.11857	0
0.0313	3.36645	-5.12316	-2.64444	3.28705	0
0.0320	0.0113348	-2.98673	0.407406	1.76096	0
0.0327	-3.95586	-1.76469	1.01481	1.15112	0
0.0333	-2.13095	-0.850299	-2.64444	0.540282	0
0.0340	-0.294706	-1.15367	-4.17036	1.15112	0
0.0347	0.623416	-2.98673	-1.72962	4.20231	0
0.0353	1.83624	1.89715	0.711109	6.33924	0
0.0360	-0.294706	8.91745	-1.42592	4.50773	0
0.0367	-2.43699	5.55899	-5.39257	1.76096	0
0.0373	-0.294706	-2.06806	-5.39257	1.76096	0
0.0380	-0.600746	-1.76469	-5.08517	1.76096	0
0.0387	-3.95586	0.679384	-8.74812	1.15112	0
0.0393	-4.2619	-0.23928	-11.1889	3.28705	0
0.0400	-3.03774	-0.23928	-9.66293	3.59247	0
0.0407	-5.48606	0.371739	-8.44442	0.845703	0
0.0413	-9.14721	-1.76469	-7.2222	1.15112	0
0.0420	-9.45325	-2.67908	-4.78147	2.98163	0
0.0427	-9.14721	0.371739	-2.95184	0.540282	0
0.0433	-10.3714	1.89715	-0.507406	-0.680392	0
0.0440	-8.84117	0.0683657	4.67776	1.45654	0
0.0447	-6.09814	1.89715	8.03701	0.845703	0
0.0453	-7.92305	5.55899	7.4259	-0.374972	0
0.0460	-7.92305	4.03358	7.4259	1.76096	0
0.0467	-2.43699	1.28613	10.4777	4.20231	0
0.0473	-3.34378	4.6446	14.1407	2.98163	0
0.0480	-10.0653	5.86663	15.6666	0.235869	0
0.0487	-8.84117	0.982757	14.7481	-1.90107	0
0.0493	-4.2619	-0.542653	15.3592	-0.985813	0
0.0500	-5.7921	2.81154	19.6333	0.845703	0
0.0507	-7.61701	2.81154	23.5999	-0.0695512	0
0.0513	-5.18002	0.0683657	25.1258	-1.29023	0
0.0520	-2.13095	-0.850299	25.7369	0.235869	0
0.0527	-1.82491	-0.850299	25.1258	0.540282	0
0.0533	-3.64982	-0.850299	23.2962	-2.20649	0
0.0540	-3.64982	-1.15367	24.211	-2.5109	0
0.0547	-1.82491	0.679384	25.1258	0.235869	0
0.0553	-2.13095	2.81154	21.4629	-0.0695512	0
0.0560	-3.34378	1.28613	19.6333	-1.90107	0
0.0567	-3.95586	-1.45704	20.5481	-1.29023	0
0.0573	-4.56794	-2.06806	18.7185	-0.0695512	0
0.0580	-0.600746	-2.67908	15.9703	-0.0695512	0
0.0587	4.89665	-1.45704	18.1073	0.845703	0
0.0593	2.14228	3.73021	18.7185	1.76096	0
0.0600	-3.95586	4.6446	14.4444	0.845703	0
0.0607	-2.13095	-0.23928	11.3926	1.45654	0
0.0613	1.83624	-2.06806	10.4777	2.67722	0
0.0620	1.5302	-2.37571	8.34071	-0.680392	0
0.0627	3.67249	-4.51214	8.34071	-2.81632	0
0.0633	5.80343	-4.20449	10.4777	-0.985813	0
0.0640	2.75436	-2.37571	12.0037	-0.985813	0
0.0647	2.44832	-2.67908	11.0889	-1.29023	0
0.0653	6.10948	-3.90112	8.64441	-0.0695512	0
0.0660	7.63968	-5.12316	8.64441	-1.59565	0
0.0667	9.16988	-5.7299	9.56293	-4.037	0
0.0673	12.525	-4.51214	7.7296	-1.90107	0
0.0680	10.9948	-3.2901	7.11849	-0.680392	0
0.0687	8.5578	-1.15367	7.7296	-3.73157	0
0.0693	10.0767	3.11919	2.54073	-4.64784	0
0.0700	12.219	3.73021	-3.25554	-2.5109	0
0.0707	14.0439	1.28613	-0.507406	-0.985813	0
0.0713	14.6559	4.6446	3.45925	0.235869	0
0.0720	11.9129	8.60981	-0.814812	1.76096	0
0.0727	8.5578	3.73021	-5.39257	0.845703	0
0.0733	8.86384	-0.23928	-3.25554	-1.90107	0
0.0740	10.0767	2.81154	-2.34073	-2.5109	0
0.0747	8.86384	5.25562	-4.17036	-0.0695512	0
0.0753	6.10948	3.73021	-5.69628	1.45654	0
0.0760	4.28457	2.50817	-7.83331	0.235869	0
0.0767	3.36645	3.11919	-13.0222	-0.985813	0
0.0773	2.75436	3.73021	-16.074	-1.90107	0
0.0780	4.28457	2.81154	-16.3777	-1.29023	0
0.0787	6.10948	0.679384	-16.3777	0.235869	0
0.0793	4.59061	0.371739	-15.1592	-1.29023	0
0.0800	3.36645	2.81154	-13.3259	-4.037	0
0.0807	3.67249	3.73021	-13.3259	-2.81632	0
0.0813	-0.600746	1.59378	-16.3777	-1.90107	0
0.0820	-6.09814	0.0683657	-17.9036	-4.64784	0
0.0827	-5.48606	-0.23928	-15.7666	-4.95225	0
0.0833	-5.7921	-0.850299	-12.1074	-3.73157	0
0.0840	-7.31097	-3.90112	-11.4963	-4.34242	0
0.0847	-3.03774	-6.64857	-13.937	-5.56309	0
0.0853	0.0113348	-6.64857	-13.6333	-6.17292	0
0.0860	-4.2619	-6.03755	-10.8851	-6.47834	0
0.0867	-6.40418	-6.95194	-11.8	-5.25767	0
0.0873	-3.95586	-7.25531	-13.3259	-2.81632	0
0.0880	-3.34378	-6.34092	-10.274	-3.12174	0
0.0887	-3.03774	-3.59347	-8.44442	-5.25767	0
0.0893	-0.294706	-0.542653	-9.66293	-5.56309	0
0.0900	0.623416	-0.23928	-8.44442	-4.64784	0
0.0907	-1.21283	-1.15367	-6.61109	-4.34242	0
0.0913	-2.13095	1.59378	-5.69628	-4.64784	0
0.0920	-1.21283	3.73021	-3.25554	-5.56309	0
0.0927	-0.294706	1.89715	-2.34073	-5.86851	0
0.0933	-1.51887	0.982757	-5.08517	-4.95225	0
0.0940	0.0113348	3.73021	-5.39257	-2.5109	0
0.0947	3.36645	5.86663	-1.11851	-0.680392	0
0.0953	1.5302	5.55899	2.23703	-0.985813	0
0.0960	-0.294706	3.42256	1.32222	-1.90107	0
0.0967	3.06041	0.982757	-1.11851	-0.985813	0
0.0973	4.59061	-1.76469	-3.55925	1.15112	0
0.0980	3.67249	-2.37571	-5.08517	-0.0695512	0
0.0987	3.97853	-0.542653	-4.78147	-3.73157	0
0.0993	0.623416	0.371739	-2.34073	-3.73157	0
0.1000	-2.73169	-1.45704	-0.814812	-0.985813	0
0.1007	-0.600746	-2.06806	-2.34073	0.235869	0
0.1013	1.2355	-1.76469	-3.55925	-0.374972	0
0.1020	0.0113348	-2.67908	-6.30739	-0.985813	0
0.1027	0.623416	-2.06806	-10.5814	-0.680392	0
0.1033	-0.600746	-0.850299	-8.44442	0.845703	0
0.1040	-2.73169	-3.59347	-1.72962	2.3718	0
0.1047	-0.600746	-4.51214	-2.34073	1.76096	0
0.1053	0.929456	-1.45704	-7.83331	-0.0695512	0
0.1060	0.317375	-1.15367	-7.83331	-0.374972	0
0.1067	-0.294706	-0.850299	-6.00368	1.45654	0
0.1073	-2.73169	4.03358	-4.47776	3.28705	0
0.1080	-3.34378	4.03358	-3.86665	2.06638	0
0.1087	0.623416	-1.76469	-6.00368	-0.0695512	0
0.1093	1.5302	-2.37571	-5.69628	-1.29023	0
0.1100	-0.906787	0.0683657	-1.42592	-1.59565	0
0.1107	0.623416	-1.45704	-1.72962	-0.985813	0
0.1113	1.5302	-2.67908	-3.25554	-0.374972	0
0.1120	0.623416	-2.67908	-1.11851	-1.90107	0
0.1127	0.623416	-4.20449	-1.72962	-2.81632	0
0.1133	1.5302	-4.51214	-2.03333	0.845703	0
0.1140	0.929456	-6.34092	1.32222	3.59247	0
0.1147	1.2355	-7.86633	-1.11851	1.45654	0
0.1153	0.623416	-3.59347	-4.47776	-0.680392	0
0.1160	2.14228	0.371739	-0.507406	-0.0695512	0
0.1167	5.20269	-1.45704	-0.507406	0.845703	0
0.1173	5.20269	-0.850299	-8.13701	0.540282	0
0.1180	5.80343	2.81154	-8.74812	0.540282	0
0.1187	9.77063	2.81154	-4.78147	1.76096	0
0.1193	8.5578	2.81154	-4.17036	2.67722	0
0.1200	5.80343	5.25562	-2.95184	1.76096	0
0.1207	11.9129	2.20479	-2.34073	0.845703	0
0.1213	18.0111	-1.76469	-5.08517	1.45654	0
0.1220	14.6559	0.0683657	-5.08517	1.76096	0
0.1227	11.3008	1.89715	-2.64444	0.540282	0
0.1233	10.0767	0.0683657	-1.72962	-0.985813	0
0.1240	7.0276	-0.850299	-0.507406	-2.20649	0
0.1247	4.89665	-1.15367	0.711109	-1.29023	0
0.1253	4.59061	-2.98673	1.32222	0.235869	0
0.1260	2.44832	-3.59347	4.06665	0.845703	0
0.1267	-0.294706	-3.59347	5.59257	1.76096	0
0.1273	-2.13095	-3.2901	5.89998	2.3718	0
0.1280	-3.64982	-2.67908	9.86663	2.3718	0
0.1287	-4.87398	-3.59347	13.5296	1.76096	0
0.1293	-6.09814	-3.90112	9.56293	2.06638	0
0.1300	-7.31097	-2.67908	5.59257	1.76096	0
0.1307	-8.53513	-0.542653	7.7296	-0.0695512	0
0.1313	-11.2782	1.89715	11.3926	-0.985813	0
0.1320	-14.0325	3.11919	9.56293	-0.985813	0
0.1327	-13.1144	-0.542653	3.76295	-0.985813	0
0.1333	-12.1963	-2.67908	1.01481	-0.985813	0
0.1340	-12.5023	0.371739	2.84814	-1.59565	0
0.1347	-12.1963	0.679384	3.15184	-2.20649	0
0.1353	-11.5842	-2.98673	1.32222	-0.0695512	0
0.1360	-10.9721	-2.37571	1.62592	1.76096	0
0.1367	-10.0653	0.371739	2.23703	-0.0695512	0
0.1373	-9.14721	0.371739	2.23703	-1.90107	0
0.1380	-8.22909	0.982757	4.06665	0.845703	0
0.1387	-7.61701	1.89715	5.89998	3.28705	0
0.1393	-8.53513	0.679384	5.89998	2.06638	0
0.1400	-7.92305	0.982757	9.56293	0.845703	0
0.1407	-6.69889	3.73021	12.9185	2.06638	0
0.1413	-6.40418	3.11919	7.7296	4.20231	0
0.1420	-4.2619	1.89715	2.23703	4.20231	0
0.1427	-1.51887	4.6446	5.89998	2.98163	0
0.1433	-4.87398	7.39204	12.3074	3.59247	0
0.1440	-8.84117	5.55899	10.7814	4.20231	0
0.1447	-6.09814	2.50817	4.37406	2.06638	0
0.1453	-2.43699	0.982757	1.93333	0.540282	0
0.1460	-2.43699	0.0683657	4.06665	1.76096	0
0.1467	-2.73169	-0.850299	4.98517	2.67722	0
0.1473	-2.13095	-1.76469	4.37406	2.06638	0
0.1480	-3.34378	-0.850299	5.28887	2.98163	0
0.1487	-4.2619	0.982757	6.81479	3.59247	0
0.1493	-1.82491	0.371739	8.03701	1.76096	0
0.1500	0.929456	-1.45704	8.64441	0.540282	0
0.1507	0.623416	0.371739	5.28887	0.845703	0
0.1513	0.0113348	2.81154	4.37406	0.540282	0
0.1520	1.2355	2.20479	11.6963	0.235869	0
0.1527	0.929456	1.89715	13.8333	2.06638	0
0.1533	0.623416	1.28613	4.67776	3.59247	0
0.1540	3.97853	-0.850299	0.0999997	1.76096	0
0.1547	4.89665	0.679384	3.15184	0.845703	0
0.1553	1.2355	5.55899	2.84814	3.89789	0
0.1560	-0.906787	6.17001	0.711109	5.42298	0
0.1567	-1.21283	0.679384	-1.11851	1.76096	0
0.1573	-2.43699	-3.59347	-4.78147	-0.680392	0
0.1580	-2.13095	-3.2901	-5.08517	-0.374972	0
0.1587	-2.43699	-3.59347	-2.34073	-0.0695512	0
0.1593	-5.7921	-5.7299	-3.86665	1.15112	0
0.1600	-7.00493	-5.42653	-7.2222	0.845703	0
0.1607	-5.18002	-3.2901	-6.91849	-1.90107	0
0.1613	-3.95586	-4.51214	-6.00368	-2.81632	0
0.1620	-1.51887	-5.42653	-6.00368	-1.90107	0
0.1627	0.0113348	-2.37571	-6.91849	-3.42716	0
0.1633	-3.95586	-1.76469	-5.69628	-3.73157	0
0.1640	-6.09814	-4.51214	-1.72962	0.540282	0
0.1647	-2.43699	-5.42653	-0.814812	1.76096	0
0.1653	-2.43699	-4.20449	-5.69628	-0.985813	0
0.1660	-3.95586	-2.98673	-7.5296	-0.0695512	0
0.1667	0.929456	0.0683657	-2.95184	3.59247	0
0.1673	2.44832	2.81154	1.32222	2.67722	0
0.1680	-3.03774	3.11919	0.711109	-0.0695512	0
0.1687	-1.82491	0.982757	-2.03333	0.845703	0
0.1693	2.44832	-1.45704	-1.72962	1.76096	0
0.1700	0.623416	-0.23928	0.407406	-0.0695512	0
0.1707	-1.21283	0.982757	0.711109	-1.29023	0
0.1713	-0.294706	-2.67908	2.23703	0.235869	0
0.1720	-1.82491	-4.51214	4.06665	1.45654	0
0.1727	-2.13095	-1.15367	2.23703	0.845703	0
0.1733	-1.82491	-1.76469	1.32222	-0.680392	0
0.1740	-3.03774	-4.51214	2.23703	-2.20649	0
0.1747	-1.51887	-3.2901	-0.814812	-3.42716	0
0.1753	0.623416	-1.45704	-3.25554	-3.12174	0
0.1760	-0.906787	-1.76469	-0.507406	-1.90107	0
0.1767	0.623416	0.371739	-0.507406	-2.81632	0
0.1773	4.28457	2.20479	-3.86665	-3.73157	0
0.1780	5.49739	2.20479	-3.25554	-0.680392	0
0.1787	4.89665	4.6446	-1.11851	2.98163	0
0.1793	2.75436	8.91745	-1.42592	1.45654	0
0.1800	0.623416	9.22083	-2.34073	-1.59565	0
0.1807	1.83624	4.94797	-6.30739	-0.985813	0
0.1813	4.28457	2.20479	-10.8851	-0.985813	0
0.1820	4.28457	3.42256	-11.4963	-2.20649	0
0.1827	4.89665	6.17001	-12.4111	-2.20649	0
0.1833	3.67249	6.47765	-16.9888	-2.20649	0
0.1840	2.44832	5.55899	-18.8185	-3.42716	0
0.1847	5.80343	4.6446	-16.3777	-2.81632	0
0.1853	7.33364	3.73021	-16.9888	-0.985813	0
0.1860	3.36645	0.0683657	-18.211	-1.90107	0
0.1867	2.14228	-4.20449	-13.6333	-3.73157	0
0.1873	1.5302	-5.12316	-8.74812	-2.5109	0
0.1880	-1.82491	-4.51214	-8.74812	-0.374972	0
0.1887	-1.82491	-3.59347	-7.5296	-0.985813	0
0.1893	-0.294706	-2.37571	-5.08517	-0.985813	0
0.1900	-1.21283	-3.59347	-5.39257	2.3718	0
0.1907	-0.294706	-5.42653	-2.34073	2.98163	0
0.1913	-0.600746	-4.20449	2.54073	0.845703	0
0.1920	-6.09814	-4.51214	-2.95184	0.540282	0
0.1927	-6.69889	-8.17398	-13.3259	0.845703	0
0.1933	-1.51887	-8.785	-14.8518	-1.90107	0
0.1940	-1.21283	-7.25531	-13.3259	-2.5109	0
0.1947	-1.82491	-8.785	-14.5481	-0.680392	0
0.1953	1.2355	-8.47735	-15.1592	-0.374972	0
0.1960	0.623416	-5.7299	-16.074	-1.59565	0
0.1967	-2.73169	-7.25531	-16.6851	-1.59565	0
0.1973	-2.13095	-9.39174	-12.4111	-2.5109	0
0.1980	-0.906787	-6.95194	-7.5296	-4.037	0
0.1987	-3.03774	-4.51214	-7.2222	-2.5109	0
0.1993	-5.18002	-4.81551	-7.2222	-0.0695512	0
0.2000	-4.2619	-3.2901	-7.83331	-0.680392	0
0.2007	-4.2619	-0.850299	-9.66293	-0.985813	0
0.2013	-6.69889	-2.37571	-7.83331	-0.0695512	0
0.2020	-7.61701	-5.42653	-3.25554	-0.0695512	0
0.2027	-6.69889	-3.59347	3.15184	0.235869	0
0.2033	-10.3714	0.0683657	10.4777	1.76096	0
0.2040	-15.2454	0.982757	11.0889	0.845703	0
0.2047	-13.1144	-2.06806	6.51109	-3.12174	0
0.2053	-10.0653	-6.03755	8.03701	-2.81632	0
0.2060	-12.1963	-7.25531	10.1703	0.235869	0
0.2067	-14.0325	-6.03755	7.4259	-0.0695512	0
0.2073	-14.0325	-4.81551	9.25552	-1.90107	0
0.2080	-14.0325	-4.51214	13.8333	-1.59565	0
0.2087	-11.2782	-1.76469	11.6963	-3.42716	0
0.2093	-7.61701	-0.23928	9.56293	-4.64784	0
0.2100	-8.22909	-2.06806	11.3926	-0.680392	0
0.2107	-6.69889	-2.67908	12.0037	0.845703	0
0.2113	-3.34378	1.28613	12.9185	-3.12174	0
0.2120	-3.03774	4.6446	15.0555	-2.5109	0
0.2127	-3.34378	2.50817	15.6666	0.845703	0
0.2133	-0.294706	-0.850299	15.6666	-1.29023	0
0.2140	2.44832	0.679384	15.0555	-3.12174	0
0.2147	3.36645	5.25562	15.0555	0.540282	0
0.2153	0.623416	8.30644	16.8851	1.76096	0
0.2160	-3.03774	7.0844	16.274	0.845703	0
0.2167	-2.43699	0.982757	10.7814	1.76096	0
0.2173	1.83624	-3.2901	6.20368	0.540282	0
0.2180	3.97853	-0.23928	4.67776	-1.59565	0
0.2187	5.20269	2.20479	3.45925	-0.374972	0
0.2193	6.10948	0.0683657	2.54073	-1.29023	0
0.2200	5.80343	0.679384	1.01481	-3.73157	0
0.2207	7.0276	2.50817	0.407406	-0.985813	0
0.2213	8.25176	-2.37571	1.93333	1.76096	0
0.2220	5.80343	-4.51214	0.407406	-0.374972	0
0.2227	3.36645	-0.850299	-0.814812	-0.985813	0
0.2233	4.89665	-1.45704	0.407406	0.540282	0
0.2240	8.25176	-2.67908	-3.25554	-1.29023	0
0.2247	10.6887	0.982757	-6.91849	-0.0695512	0
0.2253	10.3827	1.59378	-2.34073	5.11857	0
0.2260	11.6069	-2.06806	1.01481	3.59247	0
0.2267	15.5741	-0.542653	-0.507406	-0.680392	0
0.2273	14.3499	4.34122	1.93333	1.76096	0
0.2280	5.49739	5.55899	3.76295	3.28705	0
0.2287	4.28457	3.73021	-0.507406	-0.0695512	0
0.2293	10.6887	1.28613	-1.72962	-0.0695512	0
0.2300	11.9129	0.0683657	0.407406	1.76096	0
0.2307	9.77063	-0.542653	-0.814812	1.76096	0
0.2313	10.0767	0.371739	-1.42592	2.67722	0
0.2320	7.94572	1.89715	1.01481	3.59247	0
0.2327	4.28457	1.28613	1.93333	1.76096	0
0.2333	1.5302	0.982757	-0.203703	-1.59565	0
0.2340	-3.95586	3.73021	-3.25554	-1.29023	0
0.2347	-7.92305	4.03358	-3.25554	1.45654	0
0.2353	-7.61701	-0.23928	0.407406	0.845703	0
0.2360	-7.00493	-0.850299	4.06665	-1.90107	0
0.2367	-5.7921	1.28613	5.28887	-2.20649	0
0.2373	-3.95586	1.28613	1.62592	-0.680392	0
0.2380	-3.95586	0.982757	-5.69628	-0.680392	0
0.2387	-3.95586	3.73021	-5.08517	0.540282	0
0.2393	-4.56794	6.47765	1.62592	1.45654	0
0.2400	-6.69889	4.03358	0.711109	0.235869	0
0.2407	-7.61701	-0.850299	-6.00368	0.540282	0
0.2413	-6.09814	-1.76469	-9.97034	2.06638	0
0.2420	-5.48606	-2.67908	-12.4111	-0.0695512	0
0.2427	-3.03774	-5.12316	-13.3259	-2.81632	0
0.2433	0.317375	-3.90112	-12.4111	-1.90107	0
0.2440	-0.294706	0.0683657	-14.2407	-0.680392	0
0.2447	-2.73169	0.371739	-14.5481	-1.90107	0
0.2453	-2.13095	-0.542653	-10.5814	-1.90107	0
0.2460	0.0113348	0.371739	-9.66293	-0.680392	0
0.2467	0.929456	0.0683657	-9.97034	-0.0695512	0
0.2473	-0.600746	0.679384	-4.47776	-0.0695512	0
0.2480	-0.906787	2.81154	-0.814812	0.540282	0
0.2487	1.5302	2.81154	-0.507406	-0.0695512	0
0.2493	3.36645	2.50817	2.84814	-1.90107	0
0.2500	3.36645	2.81154	4.06665	-1.90107	0
0.2507	1.5302	1.59378	4.06665	0.845703	0
0.2513	-3.03774	1.89715	9.25552	1.45654	0
0.2520	-5.18002	3.11919	10.4777	-0.985813	0
0.2527	-3.34378	0.982757	3.76295	-1.90107	0
0.2533	-3.03774	-2.98673	2.23703	-2.5109	0
0.2540	-3.64982	-6.34092	5.89998	-4.64784	0
0.2547	-0.600746	-7.86633	5.28887	-3.42716	0
0.2553	-0.294706	-2.98673	3.76295	-0.680392	0
0.2560	-4.2619	1.89715	4.98517	-1.29023	0
0.2567	-5.7921	-0.850299	4.98517	-1.90107	0
0.2573	-5.18002	-2.06806	4.98517	-1.90107	0
0.2580	-5.48606	-0.23928	6.51109	-3.12174	0
0.2587	-6.69889	-1.45704	6.81479	-3.12174	0
0.2593	-9.14721	-0.850299	6.81479	-1.90107	0
0.2600	-9.14721	2.20479	7.7296	-3.42716	0
0.2607	-4.87398	2.50817	4.06665	-3.12174	0
0.2613	-3.95586	3.73021	-2.34073	-0.680392	0
0.2620	-4.87398	6.78103	-5.39257	-1.59565	0
0.2627	-2.13095	5.25562	-3.55925	-2.20649	0
0.2633	-1.51887	4.6446	-2.34073	0.845703	0
0.2640	-4.87398	5.55899	-4.78147	2.67722	0
0.2647	-3.95586	0.982757	-8.44442	0.235869	0
0.2653	-0.294706	-2.37571	-10.8851	-0.680392	0
0.2660	-0.294706	0.0683657	-11.1889	-0.680392	0
0.2667	-0.294706	-0.542653	-10.8851	-2.20649	0
0.2673	3.06041	-3.59347	-12.7148	-2.20649	0
0.2680	5.49739	-2.67908	-14.5481	-0.374972	0
0.2687	7.0276	0.0683657	-13.6333	0.540282	0
0.2693	7.0276	1.89715	-12.1074	-0.374972	0
0.2700	4.59061	3.42256	-12.1074	-0.985813	0
0.2707	3.36645	3.11919	-12.1074	-0.0695512	0
0.2713	2.75436	1.89715	-12.1074	-0.374972	0
0.2720	1.83624	0.371739	-13.3259	-0.985813	0
0.2727	3.97853	-1.15367	-13.937	1.15112	0
0.2733	6.72156	-0.23928	-13.3259	0.845703	0
0.2740	7.0276	1.89715	-9.66293	-0.985813	0
0.2747	7.33364	2.20479	-4.17036	1.76096	0
0.2753	6.41552	3.42256	0.407406	3.28705	0
0.2760	4.28457	4.03358	1.62592	-0.0695512	0
0.2767	4.89665	-1.76469	2.54073	-0.0695512	0
0.2773	4.89665	-8.17398	2.54073	2.98163	0
0.2780	0.623416	-5.42653	0.711109	1.76096	0
0.2787	-1.21283	-0.542653	-0.203703	0.235869	0
0.2793	0.0113348	0.0683657	0.407406	1.15112	0
0.2800	-1.21283	1.89715	1.93333	-0.0695512	0
0.2807	-1.82491	4.6446	5.89998	-0.0695512	0
0.2813	-1.21283	4.6446	8.64441	1.45654	0
0.2820	-3.03774	4.6446	7.7296	0.845703	0
0.2827	-3.03774	7.39204	7.7296	0.235869	0
0.2833	-0.906787	7.39204	9.86663	-0.0695512	0
0.2840	-2.43699	4.03358	9.56293	-1.29023	0
0.2847	-5.48606	3.11919	9.86663	-0.680392	0
0.2853	-4.87398	4.03358	11.0889	-0.0695512	0
0.2860	-4.87398	3.11919	8.95182	-0.680392	0
0.2867	-5.7921	2.50817	7.7296	1.76096	0
0.2873	-3.95586	4.6446	10.4777	5.11857	0
0.2880	-3.34378	5.86663	10.7814	3.59247	0
0.2887	-5.18002	2.50817	6.81479	1.45654	0
0.2893	-3.03774	-0.850299	3.76295	-0.0695512	0
0.2900	1.2355	0.0683657	3.15184	-1.29023	0
0.2907	-0.294706	2.50817	3.45925	-0.374972	0
0.2913	-1.51887	1.89715	3.15184	-0.0695512	0
0.2920	3.06041	0.0683657	0.711109	-0.985813	0
0.2927	4.28457	-0.23928	-2.34073	0.235869	0
0.2933	1.5302	2.81154	-3.25554	-0.0695512	0
0.2940	2.44832	6.47765	-2.95184	-1.59565	0
0.2947	3.97853	4.94797	-0.507406	-0.0695512	0
0.2953	3.36645	1.59378	2.23703	-0.374972	0
0.2960	5.20269	1.28613	0.407406	-2.81632	0
0.2967	6.10948	0.982757	-2.34073	-0.374972	0
0.2973	7.0276	-0.542653	-1.11851	0.540282	0
0.2980	11.9129	-0.850299	0.407406	-0.374972	0
0.2987	11.3008	0.371739	1.01481	4.50773	0
0.2993	4.28457	2.81154	3.15184	6.03382	0
0.3000	6.10948	4.6446	3.45925	-0.0695512	0
0.3007	11.9129	0.0683657	1.01481	-1.90107	0
0.3013	8.86384	-3.90112	-1.11851	1.76096	0
0.3020	8.25176	0.679384	-1.42592	1.45654	0
0.3027	13.1371	3.42256	0.0999997	-1.90107	0
0.3033	11.9129	-0.542653	1.01481	-2.20649	0
0.3040	9.77063	0.0683657	-1.42592	-0.0695512	0
0.3047	11.3008	3.73021	-1.72962	1.15112	0
0.3053	8.25176	0.371739	1.01481	-0.680392	0
0.3060	2.44832	-3.59347	0.407406	-2.5109	0
0.3067	0.317375	-2.67908	0.407406	-0.680392	0
0.3073	-1.51887	-3.59347	3.15184	1.76096	0
0.3080	-2.13095	-6.34092	3.15184	1.76096	0
0.3087	-0.600746	-6.34092	1.01481	1.15112	0
0.3093	-1.82491	-3.90112	0.407406	0.845703	0
0.3100	-2.13095	-4.20449	1.62592	0.845703	0
0.3107	1.5302	-4.51214	4.98517	1.15112	0
0.3113	0.623416	-1.15367	8.03701	1.15112	0
0.3120	-4.87398	0.982757	6.81479	1.45654	0
0.3127	-5.18002	-2.98673	4.98517	0.540282	0
0.3133	-2.43699	-6.03755	4.98517	-1.90107	0
0.3140	-3.34378	-4.81551	3.76295	-3.42716	0
0.3147	-2.73169	-5.42653	3.15184	-2.5109	0
0.3153	-0.294706	-6.03755	4.06665	-1.59565	0
0.3160	-1.51887	-3.59347	2.54073	-1.90107	0
0.3167	-3.95586	-3.59347	2.23703	-1.90107	0
0.3173	-3.34378	-5.42653	2.84814	-1.90107	0
0.3180	-3.95586	-4.20449	2.23703	-2.81632	0
0.3187	-4.2619	-2.98673	4.67776	-2.81632	0
0.3193	-3.03774	-5.12316	7.4259	-3.73157	0
0.3200	-3.03774	-5.12316	5.28887	-4.64784	0
0.3207	-4.87398	-2.98673	4.67776	-2.81632	0
0.3213	-3.95586	-2.67908	5.89998	0.235869	0
0.3220	0.0113348	-4.20449	4.98517	-1.29023	0
0.3227	5.49739	-2.67908	7.11849	-2.81632	0
0.3233	6.10948	2.20479	11.0889	-0.985813	0
0.3240	0.0113348	5.55899	8.03701	-1.29023	0
0.3247	-1.82491	4.34122	5.59257	-3.73157	0
0.3253	5.20269	3.11919	8.64441	-4.64784	0
0.3260	7.33364	4.03358	7.7296	-4.64784	0
0.3267	2.44832	2.20479	4.37406	-2.81632	0
0.3273	1.5302	-1.15367	7.11849	-0.985813	0
0.3280	2.75436	-0.542653	10.4777	-2.81632	0
0.3287	1.5302	2.81154	10.1703	-4.64784	0
0.3293	2.14228	1.89715	8.95182	-3.42716	0
0.3300	4.28457	-3.2901	5.59257	-1.59565	0
0.3307	4.89665	-3.59347	1.62592	-1.90107	0
0.3313	4.89665	0.0683657	1.62592	-2.20649	0
0.3320	4.28457	0.679384	2.23703	-1.59565	0
0.3327	3.67249	-1.76469	-1.42592	-0.680392	0
0.3333	4.89665	-0.850299	-6.00368	-1.90107	0
0.3340	6.10948	0.0683657	-7.83331	-2.81632	0
0.3347	6.10948	0.982757	-5.39257	0.235869	0
0.3353	6.10948	5.25562	-4.47776	1.15112	0
0.3360	5.20269	7.69542	-7.5296	-1.90107	0
0.3367	4.59061	4.34122	-11.1889	-1.29023	0
0.3373	5.49739	0.371739	-13.3259	1.76096	0
0.3380	6.10948	-0.23928	-16.074	0.540282	0
0.3387	6.10948	0.679384	-18.8185	-0.680392	0
0.3393	7.0276	0.982757	-22.7888	0.540282	0
0.3400	6.41552	-0.850299	-27.0592	-0.0695512	0
0.3407	5.20269	-1.76469	-27.3629	-0.985813	0
0.3413	4.28457	-0.542653	-26.1444	0.540282	0
0.3420	3.36645	-1.45704	-24.3147	1.76096	0
0.3427	2.14228	-4.51214	-21.8703	1.45654	0
0.3433	1.5302	-4.51214	-22.7888	-0.0695512	0
0.3440	1.5302	-5.12316	-24.6184	-1.90107	0
0.3447	1.5302	-6.03755	-22.4814	-1.29023	0
0.3453	1.2355	-2.67908	-19.4296	1.15112	0
0.3460	0.0113348	-0.23928	-17.9036	2.3718	0
0.3467	-1.51887	-2.06806	-12.4111	3.28705	0
0.3473	-4.2619	-0.850299	-3.55925	3.59247	0
0.3480	-6.69889	2.50817	-0.507406	1.45654	0
0.3487	-5.18002	0.0683657	-1.42592	-0.985813	0
0.3493	-1.82491	-3.59347	-1.42592	-0.985813	0
0.3500	-0.906787	-4.51214	-1.11851	0.235869	0
0.3507	-2.13095	-4.51214	1.32222	-0.0695512	0
0.3513	-3.03774	-2.37571	3.45925	-0.680392	0
0.3520	-4.87398	-0.542653	0.0999997	-0.0695512	0
0.3527	-6.69889	-1.76469	-2.95184	1.15112	0
0.3533	-6.40418	-2.67908	0.711109	0.845703	0
0.3540	-5.7921	-3.2901	3.15184	0.845703	0
0.3547	-5.7921	-4.81551	1.32222	0.845703	0
0.3553	-4.87398	-3.59347	2.23703	0.235869	0
0.3560	-2.73169	-2.98673	5.28887	-0.0695512	0
0.3567	-3.03774	-7.25531	6.81479	-0.0695512	0
0.3573	-4.87398	-9.39174	9.86663	-0.985813	0
0.3580	-1.51887	-8.785	13.2222	-1.29023	0
0.3587	3.67249	-9.39174	14.1407	1.45654	0
0.3593	0.623416	-6.34092	17.1925	4.50773	0
0.3600	-5.48606	-1.45704	19.6333	3.59247	0
0.3607	-3.95586	-2.67908	15.3592	2.06638	0
0.3613	-1.21283	-4.81551	12.6148	4.20231	0
0.3620	-2.73169	-3.59347	14.1407	4.50773	0
0.3627	-2.13095	-1.76469	15.0555	1.76096	0
0.3633	2.14228	0.371739	15.0555	0.845703	0
0.3640	2.44832	1.89715	15.0555	2.06638	0
0.3647	-1.21283	-0.23928	12.9185	1.76096	0
0.3653	-2.43699	0.0683657	11.6963	2.3718	0
0.3660	-2.13095	0.982757	10.1703	3.59247	0
0.3667	-3.34378	-2.06806	6.81479	3.89789	0
0.3673	-5.7921	-3.59347	5.28887	3.59247	0
0.3680	-6.69889	-0.850299	5.89998	2.98163	0
0.3687	-7.61701	-0.850299	5.89998	1.45654	0
0.3693	-8.53513	-0.23928	5.59257	2.3718	0
0.3700	-5.18002	1.89715	6.51109	4.50773	0
0.3707	-1.21283	1.59378	8.34071	4.50773	0
0.3713	-3.34378	0.982757	8.03701	1.76096	0
0.3720	-9.45325	2.20479	4.37406	0.845703	0
0.3727	-11.2782	-2.06806	3.15184	0.540282	0
0.3733	-9.45325	-8.47735	4.98517	-0.0695512	0
0.3740	-6.40418	-9.69939	2.23703	1.15112	0
0.3747	-5.7921	-7.86633	-2.95184	2.98163	0
0.3753	-7.31097	-6.95194	-3.25554	3.28705	0
0.3760	-6.40418	-7.86633	-3.25554	2.98163	0
0.3767	-4.2619	-9.08837	-3.25554	3.59247	0
0.3773	-3.95586	-7.86633	-0.507406	1.76096	0
0.3780	-2.13095	-4.20449	0.407406	-0.374972	0
0.3787	0.317375	-2.37571	-3.25554	1.76096	0
0.3793	-1.82491	-1.76469	-3.25554	2.67722	0
0.3800	-3.03774	0.0683657	-0.203703	-0.0695512	0
0.3807	0.0113348	1.59378	-2.34073	0.540282	0
0.3813	1.5302	2.20479	-6.30739	2.67722	0
0.3820	2.75436	2.81154	-4.78147	0.845703	0
0.3827	6.10948	5.55899	-1.11851	0.235869	0
0.3833	3.06041	9.52847	-0.507406	2.3718	0
0.3840	-2.43699	8.91745	-1.42592	2.98163	0
0.3847	0.623416	3.42256	-2.64444	3.28705	0
0.3853	4.28457	2.20479	-4.47776	2.67722	0
0.3860	2.75436	4.03358	-7.83331	0.845703	0
0.3867	2.75436	2.20479	-10.8851	0.845703	0
0.3873	2.44832	0.679384	-11.4963	2.3718	0
0.3880	0.623416	1.89715	-10.274	2.67722	0
0.3887	2.44832	2.81154	-10.274	2.67722	0
0.3893	4.28457	3.11919	-9.35923	1.76096	0
0.3900	2.44832	4.6446	-5.69628	-0.0695512	0
0.3907	1.83624	5.55899	-1.72962	0.540282	0
0.3913	1.5302	6.47765	0.711109	0.845703	0
0.3920	0.623416	8.30644	2.23703	-0.680392	0
0.3927	2.44832	8.30644	2.54073	-0.0695512	0
0.3933	3.06041	7.0844	4.37406	0.845703	0
0.3940	1.5302	7.0844	7.4259	-0.985813	0
0.3947	4.28457	7.39204	10.4777	0.845703	0
0.3953	6.10948	8.91745	14.7481	4.50773	0
0.3960	-0.294706	8.00306	16.8851	3.59247	0
0.3967	-1.51887	2.81154	12.3074	0.845703	0
0.3973	5.49739	-1.76469	7.11849	1.45654	0
0.3980	7.0276	-2.67908	8.64441	2.3718	0
0.3987	4.28457	-2.67908	12.6148	1.15112	0
0.3993	5.20269	-3.59347	16.274	0.235869	0
0.4000	7.33364	-2.06806	16.8851	-0.985813	0
0.4007	7.0276	0.371739	13.2222	-0.680392	0
0.4013	6.72156	0.982757	11.3926	2.67722	0
0.4020	6.10948	0.0683657	12.3074	2.98163	0
0.4027	6.72156	0.982757	10.4777	0.235869	0
0.4033	8.86384	1.59378	8.64441	1.15112	0
0.4040	8.5578	2.20479	9.86663	2.98163	0
0.4047	5.80343	3.42256	5.89998	1.15112	0
0.4053	6.10948	3.11919	-2.34073	-0.0695512	0
0.4060	8.86384	0.679384	-6.30739	0.845703	0
0.4067	7.94572	1.59378	-5.69628	2.67722	0
0.4073	2.75436	6.47765	-6.00368	4.50773	0
0.4080	-0.906787	6.47765	-9.66293	4.50773	0
0.4087	-1.82491	2.20479	-14.2407	1.15112	0
0.4093	-1.21283	0.679384	-16.9888	-1.59565	0
0.4100	0.623416	-0.850299	-17.9036	-1.90107	0
0.4107	1.5302	-3.2901	-19.4296	-2.20649	0
0.4113	0.0113348	-1.15367	-19.1259	-2.20649	0
0.4120	-2.13095	0.371739	-17.5999	-1.29023	0
0.4127	-2.43699	-2.37571	-19.1259	0.845703	0
0.4133	-0.600746	-1.15367	-20.0407	2.67722	0
0.4140	1.5302	1.59378	-15.4629	0.845703	0
0.4147	0.623416	-0.23928	-10.8851	-0.985813	0
0.4153	-3.03774	-0.542653	-9.66293	-0.985813	0
0.4160	-3.34378	3.11919	-7.5296	-1.29023	0
0.4167	-0.294706	4.03358	-6.00368	-2.20649	0
0.4173	0.0113348	3.73021	-9.05552	-2.20649	0
0.4180	-1.51887	4.94797	-8.44442	-2.20649	0
0.4187	-0.600746	4.6446	-0.507406	-0.985813	0
0.4193	-0.294706	4.6446	4.98517	0.235869	0
0.4200	-4.56794	5.55899	3.76295	-0.985813	0
0.4207	-7.61701	4.6446	2.23703	-2.81632	0
0.4213	-5.7921	1.89715	-0.203703	-2.81632	0
0.4220	-3.34378	0.0683657	-0.507406	-2.81632	0
0.4227	-3.95586	0.0683657	3.76295	-2.81632	0
0.4233	-3.95586	0.982757	5.28887	-3.73157	0
0.4240	-1.82491	-0.850299	4.37406	-3.12174	0
0.4247	0.929456	-2.37571	5.89998	-0.0695512	0
0.4253	-0.294706	0.982757	3.15184	0.540282	0
0.4260	-4.87398	3.73021	-2.34073	-3.73157	0
0.4267	-6.69889	1.59378	-0.203703	-3.42716	0
0.4273	-5.18002	-0.542653	-0.507406	0.845703	0
0.4280	-3.03774	0.982757	-7.2222	-0.680392	0
0.4287	0.317375	0.982757	-6.00368	-3.42716	0
0.4293	2.75436	-1.45704	-2.03333	-1.90107	0
0.4300	1.83624	-2.67908	-3.25554	-2.20649	0
0.4307	2.14228	0.982757	2.23703	-2.81632	0
0.4313	4.59061	4.6446	10.4777	-0.374972	0
0.4320	3.06041	1.89715	6.81479	-0.985813	0
0.4327	-1.51887	-2.06806	3.15184	-3.73157	0
0.4333	-0.294706	-2.37571	4.98517	-3.73157	0
0.4340	5.20269	-2.67908	3.15184	-2.81632	0
0.4347	6.41552	-4.51214	0.0999997	-3.73157	0
0.4353	6.10948	-2.06806	1.32222	-5.25767	0
0.4360	10.6887	0.982757	2.23703	-5.25767	0
0.4367	13.7378	0.982757	3.15184	-3.12174	0
0.4373	11.3008	0.371739	2.54073	-0.985813	0
0.4380	7.94572	0.0683657	-1.42592	-1.29023	0
0.4387	6.41552	0.0683657	-1.42592	-2.5109	0
0.4393	3.67249	1.28613	0.711109	-4.34242	0
0.4400	2.75436	1.28613	-2.03333	-4.64784	0
0.4407	4.28457	-1.76469	-1.72962	-2.20649	0
0.4413	1.2355	-2.67908	2.23703	-1.29023	0
0.4420	-1.21283	0.982757	1.62592	-2.81632	0
0.4427	1.2355	3.73021	2.84814	-1.90107	0
0.4433	-0.600746	2.81154	8.34071	-1.59565	0
0.4440	-8.53513	0.982757	4.98517	-4.34242	0
0.4447	-9.45325	-2.67908	-3.25554	-4.64784	0
0.4453	-7.31097	-6.03755	-3.86665	-1.29023	0
0.4460	-9.14721	-6.34092	-2.64444	-0.985813	0
0.4467	-10.0653	-5.7299	-4.17036	-1.90107	0
0.4473	-8.22909	-4.51214	-6.00368	-2.81632	0
0.4480	-8.84117	-2.67908	-7.83331	-2.81632	0
0.4487	-10.0653	-2.67908	-7.2222	-0.985813	0
0.4493	-9.45325	-4.20449	-4.47776	0.540282	0
0.4500	-10.3714	-3.59347	-3.55925	-0.680392	0
0.4507	-12.1963	-2.67908	-2.34073	-0.985813	0
0.4513	-11.8902	-2.67908	-1.42592	-0.374972	0
0.4520	-9.45325	-5.42653	-5.39257	-2.5109	0
0.4527	-5.48606	-7.25531	-6.91849	-2.81632	0
0.4533	-5.48606	-4.51214	-2.34073	-1.59565	0
0.4540	-7.61701	0.0683657	-0.814812	-2.81632	0
0.4547	-4.2619	2.20479	1.62592	-0.0695512	0
0.4553	-3.03774	7.0844	8.95182	5.42298	0
0.4560	-9.45325	9.22083	8.34071	2.98163	0
0.4567	-10.0653	2.50817	1.32222	-1.90107	0
0.4573	-3.03774	-2.98673	1.93333	0.540282	0
0.4580	-2.13095	-0.23928	4.37406	1.15112	0
0.4587	-4.87398	0.0683657	3.15184	-0.0695512	0
0.4593	-3.34378	-2.67908	5.59257	3.59247	0
0.4600	-2.43699	-3.59347	8.64441	3.59247	0
0.4607	-5.18002	-6.34092	8.64441	-0.374972	0
0.4613	-7.00493	-8.17398	8.95182	1.15112	0
0.4620	-7.61701	-8.17398	8.64441	2.98163	0
0.4627	-8.53513	-9.08837	6.81479	0.235869	0
0.4633	-9.45325	-8.17398	5.28887	0.845703	0
0.4640	-8.53513	-5.42653	2.54073	3.59247	0
0.4647	-5.18002	-6.64857	2.54073	0.845703	0
0.4653	-5.48606	-8.17398	5.28887	-1.59565	0
0.4660	-7.61701	-6.95194	2.54073	0.845703	0
0.4667	-5.7921	-5.7299	0.407406	2.06638	0
0.4673	-6.40418	-3.59347	4.67776	0.235869	0
0.4680	-11.5842	-3.2901	4.67776	-1.29023	0
0.4687	-9.75929	-8.17398	-1.11851	-0.680392	0
0.4693	-4.2619	-10.9214	-2.64444	-0.680392	0
0.4700	-3.95586	-7.56296	-3.25554	-2.81632	0
0.4707	-1.51887	-5.42653	-5.69628	-2.81632	0
0.4713	2.75436	-3.90112	-5.08517	-2.20649	0
0.4720	0.317375	-0.542653	-1.42592	-3.73157	0
0.4727	-3.03774	0.982757	1.32222	-4.64784	0
0.4733	0.317375	0.371739	2.84814	-2.81632	0
0.4740	3.36645	0.679384	1.32222	-0.985813	0
0.4747	3.97853	2.50817	-1.72962	-1.29023	0
0.4753	5.20269	3.73021	-1.72962	-3.12174	0
0.4760	5.20269	2.50817	0.407406	-4.037	0
0.4767	3.06041	1.89715	-0.814812	-4.037	0
0.4773	1.83624	4.6446	-3.25554	-4.64784	0
0.4780	3.67249	4.6446	-4.78147	-3.12174	0
0.4787	4.28457	2.81154	-4.47776	0.235869	0
0.4793	0.623416	5.55899	-4.78147	0.845703	0
0.4800	-3.64982	4.6446	-6.91849	-1.90107	0
0.4807	-3.95586	-2.67908	-10.5814	-2.81632	0
0.4813	-2.13095	-5.42653	-11.1889	-3.12174	0
0.4820	-2.43699	-0.850299	-7.83331	-3.12174	0
0.4827	-3.34378	-0.23928	-7.2222	-0.0695512	0
0.4833	-3.34378	-2.37571	-10.8851	1.45654	0
0.4840	-2.73169	-0.850299	-9.97034	-2.81632	0
0.4847	-3.64982	2.50817	-7.5296	-4.64784	0
0.4853	-4.87398	4.6446	-11.4963	-1.90107	0
0.4860	-3.34378	3.73021	-13.3259	-1.29023	0
0.4867	-2.13095	0.982757	-9.05552	-3.42716	0
0.4873	-3.95586	0.371739	-9.05552	-3.73157	0
0.4880	-3.03774	0.982757	-13.3259	-2.5109	0
0.4887	2.44832	-1.76469	-9.66293	-1.59565	0
0.4893	2.14228	-3.59347	-3.86665	-1.29023	0
0.4900	-0.906787	-2.06806	-4.17036	-0.680392	0
0.4907	2.44832	0.0683657	-3.25554	0.540282	0
0.4913	4.59061	2.81154	1.32222	-0.0695512	0
0.4920	0.317375	2.81154	2.23703	-2.81632	0
0.4927	0.623416	-3.2901	-0.814812	-3.12174	0
0.4933	4.89665	-5.12316	-2.34073	-0.985813	0
0.4940	4.59061	-0.542653	0.407406	-0.374972	0
0.4947	3.67249	-0.23928	3.15184	-1.59565	0
0.4953	3.97853	-2.98673	4.06665	-1.90107	0
0.4960	1.83624	-2.06806	4.98517	-0.374972	0
0.4967	2.14228	-0.542653	6.20368	1.76096	0
0.4973	3.97853	0.0683657	5.28887	1.76096	0
0.4980	1.2355	0.0683657	5.59257	0.845703	0
0.4987	-2.13095	-0.850299	8.64441	0.845703	0
0.4993	-2.13095	-1.76469	9.56293	0.845703	0
0.5000	-0.294706	-1.76469	8.64441	-0.985813	0
0.5007	0.929456	-2.67908	9.56293	-0.985813	0
0.5013	0.317375	-3.59347	9.86663	-0.0695512	0
0.5020	0.317375	-1.45704	8.64441	-0.374972	0
0.5027	3.36645	1.89715	10.7814	2.06638	0
0.5033	2.44832	4.94797	14.4444	5.42298	0
0.5040	-2.43699	7.39204	12.3074	2.98163	0
0.5047	-3.03774	4.6446	7.4259	-0.985813	0
0.5053	-1.21283	-0.542653	7.7296	0.540282	0
0.5060	-3.03774	-0.850299	9.56293	2.06638	0
0.5067	-1.21283	0.982757	6.20368	0.540282	0
0.5073	3.06041	1.59378	3.45925	0.235869	0
0.5080	3.36645	3.42256	4.06665	1.15112	0
0.5087	3.06041	5.86663	1.62592	0.845703	0
0.5093	3.97853	5.55899	-0.814812	-0.374972	0
0.5100	3.36645	4.03358	1.93333	0.235869	0
0.5107	2.44832	4.6446	4.98517	0.845703	0
0.5113	3.67249	5.55899	3.76295	-0.0695512	0
0.5120	5.80343	4.6446	2.54073	-0.985813	0
0.5127	7.63968	2.81154	3.45925	-0.374972	0
0.5133	9.16988	2.81154	2.23703	1.45654	0
0.5140	11.3008	3.73021	1.32222	3.59247	0
0.5147	11.9129	4.6446	5.59257	4.50773	0
0.5153	9.77063	4.94797	10.1703	4.20231	0
0.5160	8.5578	2.50817	6.81479	3.59247	0
0.5167	10.9948	-3.59347	-0.507406	3.59247	0
0.5173	11.9129	-6.34092	-2.03333	2.67722	0
0.5180	10.6887	-3.90112	0.407406	1.76096	0
0.5187	12.525	-2.06806	0.407406	2.67722	0
0.5193	15.8801	-3.59347	-0.507406	2.98163	0
0.5200	15.268	-4.51214	1.32222	-0.0695512	0
0.5207	13.1371	-4.20449	1.32222	0.235869	0
0.5213	12.219	-4.81551	-1.42592	4.50773	0
0.5220	11.6069	-6.03755	-1.42592	6.33924	0
0.5227	11.3008	-5.12316	-0.507406	4.81315	0
0.5233	10.6887	-2.98673	-2.95184	3.59247	0
0.5240	10.6887	-2.37571	-6.00368	1.76096	0
0.5247	11.6069	-1.45704	-6.00368	2.06638	0
0.5253	11.3008	0.679384	-8.74812	4.50773	0
0.5260	9.16988	0.0683657	-12.1074	3.89789	0
0.5267	8.25176	-0.23928	-7.83331	2.3718	0
0.5273	6.10948	3.11919	-3.25554	2.06638	0
0.5280	1.5302	3.11919	-7.2222	1.15112	0
0.5287	1.83624	-1.76469	-10.5814	0.540282	0
0.5293	5.80343	-3.59347	-9.66293	1.76096	0
0.5300	4.28457	-3.59347	-11.1889	2.06638	0
0.5307	-0.294706	-5.7299	-12.7148	0.540282	0
0.5313	-0.294706	-5.12316	-9.97034	-0.0695512	0
0.5320	0.929456	-2.06806	-7.83331	1.76096	0
0.5327	-1.21283	-2.06806	-8.44442	4.50773	0
0.5333	-3.64982	-2.67908	-9.66293	3.59247	0
0.5340	-3.95586	-2.37571	-8.13701	0.845703	0
0.5347	-2.73169	-2.98673	-2.95184	2.67722	0
0.5353	-0.600746	-2.37571	-1.11851	4.81315	0
0.5360	-0.600746	-1.15367	-3.25554	2.06638	0
0.5367	-3.95586	-1.15367	-1.42592	0.235869	0
0.5373	-4.87398	0.982757	0.407406	0.540282	0
0.5380	-1.21283	3.11919	-1.11851	-0.0695512	0
0.5387	0.623416	3.42256	1.01481	1.45654	0
0.5393	-3.95586	5.55899	3.76295	2.3718	0
0.5400	-7.61701	6.78103	1.01481	-0.680392	0
0.5407	-5.7921	1.28613	0.407406	-1.29023	0
0.5413	-1.21283	-2.98673	2.84814	0.540282	0
0.5420	1.83624	-1.45704	2.84814	-0.0695512	0
0.5427	1.5302	0.0683657	4.98517	-0.374972	0
0.5433	0.0113348	0.982757	8.03701	1.45654	0
0.5440	0.623416	2.81154	6.51109	0.845703	0
0.5447	-1.51887	0.0683657	4.98517	-2.5109	0
0.5453	-6.09814	-3.59347	6.20368	-4.64784	0
0.5460	-5.48606	-2.67908	4.37406	-2.5109	0
0.5467	-1.82491	0.0683657	2.23703	1.45654	0
0.5473	-4.87398	-0.542653	2.84814	-0.374972	0
0.5480	-8.53513	-2.98673	2.54073	-2.81632	0
0.5487	-7.31097	-2.37571	3.15184	-0.985813	0
0.5493	-8.53513	1.89715	3.15184	-0.0695512	0
0.5500	-10.0653	3.73021	0.407406	-2.20649	0
0.5507	-6.09814	4.03358	2.84814	-0.680392	0
0.5513	-6.69889	8.60981	9.25552	-0.0695512	0
0.5520	-12.1963	9.52847	9.56293	-3.12174	0
0.5527	-13.1144	2.50817	4.98517	-3.42716	0
0.5533	-10.3714	-0.850299	3.45925	-1.90107	0
0.5540	-9.75929	1.28613	4.06665	-3.73157	0
0.5547	-10.0653	0.679384	4.98517	-4.34242	0
0.5553	-9.45325	0.0683657	3.15184	-2.20649	0
0.5560	-6.69889	1.89715	-0.507406	-1.29023	0
0.5567	-2.73169	0.982757	-2.64444	-2.81632	0
0.5573	-3.95586	0.982757	-4.17036	-3.42716	0
0.5580	-7.61701	2.20479	-5.69628	-1.29023	0
0.5587	-6.40418	-0.850299	-4.17036	0.540282	0
0.5593	-5.7921	-2.67908	-4.17036	-0.374972	0
0.5600	-6.69889	-2.06806	-7.2222	-0.680392	0
0.5607	-4.87398	-4.20449	-6.00368	0.845703	0
0.5613	-4.56794	-4.51214	-1.11851	-0.680392	0
0.5620	-4.87398	-2.67908	2.23703	-3.42716	0
0.5627	-2.13095	-3.59347	5.59257	-3.73157	0
0.5633	-4.87398	-2.67908	8.95182	-2.81632	0
0.5640	-10.3714	0.371739	8.64441	-2.20649	0
0.5647	-4.87398	-3.90112	6.51109	-0.0695512	0
0.5653	1.5302	-10.3104	6.20368	2.98163	0
0.5660	-1.51887	-7.86633	6.81479	1.76096	0
0.5667	-4.56794	-2.67908	6.81479	-2.81632	0
0.5673	-3.64982	-1.76469	5.89998	-4.037	0
0.5680	-4.87398	-1.45704	6.20368	-1.59565	0
0.5687	-3.03774	0.0683657	5.89998	-0.680392	0
0.5693	0.929456	0.982757	3.15184	-2.81632	0
0.5700	1.2355	1.89715	2.23703	-3.73157	0
0.5707	1.2355	3.11919	2.54073	-3.42716	0
0.5713	2.44832	2.81154	0.711109	-2.81632	0
0.5720	1.5302	0.0683657	-0.814812	-1.90107	0
0.5727	2.44832	-1.15367	-0.507406	-0.680392	0
0.5733	4.59061	0.371739	-0.814812	-0.0695512	0
0.5740	4.28457	-0.23928	-0.814812	-0.0695512	0
0.5747	6.41552	-0.850299	0.711109	-0.0695512	0
0.5753	8.5578	5.55899	2.23703	-0.0695512	0
0.5760	4.89665	9.22083	2.54073	-0.985813	0
0.5767	2.44832	3.42256	-0.507406	-2.5109	0
0.5773	6.10948	0.679384	-4.17036	-3.73157	0
0.5780	6.72156	3.42256	-2.95184	-3.42716	0
0.5787	3.36645	1.59378	-0.507406	-2.81632	0
0.5793	3.36645	-1.15367	-3.25554	-2.81632	0
0.5800	4.28457	-0.542653	-5.08517	-2.81632	0
0.5807	2.44832	-1.76469	-2.34073	-2.81632	0
0.5813	2.44832	-2.67908	-1.42592	-2.81632	0
0.5820	5.20269	0.371739	-2.03333	-2.81632	0
0.5827	5.80343	1.59378	-1.72962	-1.59565	0
0.5833	4.28457	1.59378	-2.95184	-1.29023	0
0.5840	5.80343	2.81154	-2.95184	-2.81632	0
0.5847	6.41552	1.59378	1.01481	-2.20649	0
0.5853	4.28457	0.371739	2.23703	-0.985813	0
0.5860	4.89665	0.982757	0.407406	-0.0695512	0
0.5867	4.89665	1.89715	2.23703	2.3718	0
0.5873	-1.21283	4.6446	6.81479	2.98163	0
0.5880	-3.03774	8.00306	5.59257	-0.374972	0
0.5887	2.44832	3.11919	0.711109	-0.985813	0
0.5893	4.28457	-4.81551	0.0999997	1.45654	0
0.5900	2.75436	-6.03755	1.93333	-0.985813	0
0.5907	3.06041	-3.59347	1.62592	-4.34242	0
0.5913	2.14228	-3.59347	1.93333	-3.12174	0
0.5920	1.83624	-3.2901	4.06665	-0.985813	0
0.5927	3.36645	0.0683657	5.28887	0.845703	0
0.5933	1.2355	0.982757	5.89998	0.845703	0
0.5940	-0.294706	-0.850299	5.89998	-2.5109	0
0.5947	3.06041	-1.76469	4.98517	-1.90107	0
0.5953	3.97853	0.371739	7.11849	2.3718	0
0.5960	1.5302	1.89715	12.0037	1.45654	0
0.5967	2.44832	0.982757	12.3074	-0.985813	0
0.5973	2.14228	-0.850299	8.64441	-0.374972	0
0.5980	-0.294706	-2.98673	8.64441	-1.29023	0
0.5987	0.623416	-2.67908	12.3074	-0.374972	0
0.5993	0.0113348	1.28613	12.6148	1.76096	0
0.6000	-4.87398	4.6446	8.64441	-1.59565	0
0.6007	-4.87398	3.42256	5.59257	-3.73157	0
0.6013	0.623416	-0.23928	4.98517	0.235869	0
0.6020	1.5302	-2.67908	4.06665	0.845703	0
0.6027	-2.43699	-3.59347	3.15184	-0.985813	0
0.6033	-3.34378	-3.59347	4.37406	1.76096	0
0.6040	-2.13095	-1.76469	5.89998	2.3718	0
0.6047	-3.03774	-1.15367	5.28887	-0.680392	0
0.6053	-4.2619	-3.2901	4.98517	-0.0695512	0
0.6060	-3.34378	-4.51214	6.51109	-0.0695512	0
0.6067	-3.03774	-1.76469	7.7296	-2.5109	0
0.6073	-4.2619	0.0683657	5.28887	-1.90107	0
0.6080	-3.95586	-3.2901	3.15184	0.845703	0
0.6087	-2.13095	-5.7299	5.89998	1.15112	0
0.6093	-1.21283	-4.51214	6.51109	1.15112	0
0.6100	0.623416	-4.51214	4.06665	1.76096	0
0.6107	4.28457	-5.42653	4.98517	2.67722	0
0.6113	3.97853	-1.76469	7.4259	2.67722	0
0.6120	-0.600746	0.0683657	4.06665	1.45654	0
0.6127	-0.294706	-5.12316	-0.507406	0.845703	0
0.6133	2.75436	-8.785	-2.34073	0.845703	0
0.6140	2.14228	-6.03755	-5.08517	0.845703	0
0.6147	0.317375	-3.90112	-7.2222	1.76096	0
0.6153	-0.294706	-3.90112	-6.30739	2.06638	0
0.6160	-0.294706	-2.67908	-7.2222	1.15112	0
0.6167	0.623416	-2.67908	-9.66293	0.540282	0
0.6173	0.929456	-3.90112	-8.13701	-0.985813	0
0.6180	-0.294706	-2.67908	-5.39257	-2.81632	0
0.6187	1.2355	-0.23928	-6.00368	-0.985813	0
0.6193	4.28457	-1.76469	-6.61109	1.15112	0
0.6200	5.20269	-2.98673	-3.86665	0.540282	0
0.6207	4.89665	-1.76469	-3.25554	1.76096	0
0.6213	3.67249	-1.45704	-7.5296	2.67722	0
0.6220	3.97853	-1.45704	-10.8851	0.845703	0
0.6227	7.0276	1.28613	-9.66293	1.76096	0
0.6233	5.80343	3.73021	-7.83331	4.50773	0
0.6240	1.5302	4.34122	-11.4963	1.45654	0
0.6247	3.67249	1.89715	-15.1592	-4.34242	0
0.6253	7.0276	-2.37571	-12.7148	-3.12174	0
0.6260	4.28457	-3.2901	-10.274	1.15112	0
0.6267	2.44832	-1.45704	-10.5814	1.76096	0
0.6273	4.28457	-0.850299	-7.83331	-0.0695512	0
0.6280	3.06041	-0.542653	-4.78147	0.235869	0
0.6287	0.623416	1.59378	-5.08517	1.15112	0
0.6293	-0.294706	2.81154	-5.39257	0.845703	0
0.6300	-2.13095	3.73021	-3.55925	1.15112	0
0.6307	-4.87398	5.55899	-1.72962	1.76096	0
0.6313	-6.09814	4.03358	-1.72962	0.540282	0
0.6320	-7.31097	0.982757	-3.25554	-0.985813	0
0.6327	-6.69889	2.81154	-2.34073	-0.985813	0
0.6333	-4.87398	7.69542	-0.814812	-0.374972	0
0.6340	-3.95586	8.60981	-2.64444	-1.29023	0
0.6347	-3.95586	7.69542	0.407406	-0.374972	0
0.6353	-6.09814	11.0539	7.7296	3.89789	0
0.6360	-7.92305	12.2759	4.98517	4.20231	0
0.6367	-6.69889	7.0844	-2.64444	-1.29023	0
0.6373	-4.2619	5.55899	-0.814812	-3.73157	0
0.6380	-3.34378	9.22083	0.407406	-1.29023	0
0.6387	-3.34378	9.22083	-5.69628	-0.985813	0
0.6393	-2.73169	7.69542	-6.30739	-1.29023	0
0.6400	-2.13095	7.69542	-3.86665	-0.985813	0
0.6407	-3.95586	5.25562	-5.39257	-1.90107	0
0.6413	-5.7921	3.73021	-4.78147	-1.90107	0
0.6420	-3.95586	6.78103	-2.95184	0.235869	0
0.6427	-1.82491	4.94797	-5.39257	0.540282	0
0.6433	-4.2619	-0.542653	-7.5296	0.235869	0
0.6440	-8.53513	-0.23928	-6.00368	-0.0695512	0
0.6447	-10.6661	1.89715	-3.55925	-1.29023	0
0.6453	-9.75929	-0.850299	-2.34073	-1.29023	0
0.6460	-5.18002	-2.06806	0.0999997	0.845703	0
0.6467	-3.03774	0.982757	5.59257	2.67722	0
0.6473	-8.22909	3.42256	9.56293	2.67722	0
0.6480	-11.8902	2.20479	7.4259	3.59247	0
0.6487	-7.31097	-2.06806	4.37406	2.67722	0
0.6493	-3.03774	-5.12316	2.84814	0.235869	0
0.6500	-3.95586	-2.98673	1.62592	-0.0695512	0
0.6507	-6.09814	-1.15367	4.98517	0.540282	0
0.6513	-6.09814	-4.20449	8.64441	-0.985813	0
0.6520	-3.64982	-5.12316	4.98517	-1.90107	0
0.6527	-1.82491	0.0683657	-0.507406	-1.29023	0
0.6533	-2.13095	3.11919	-2.34073	-2.5109	0
0.6540	-1.51887	0.371739	-2.95184	-2.5109	0
0.6547	-0.294706	-0.23928	-3.25554	0.845703	0
0.6553	-2.13095	3.73021	-2.95184	0.845703	0
0.6560	-1.51887	4.6446	-2.95184	-2.81632	0
0.6567	2.44832	2.81154	-2.95184	-0.985813	0
0.6573	3.06041	4.6446	-1.72962	3.28705	0
0.6580	4.59061	5.55899	1.01481	3.59247	0
0.6587	8.5578	2.81154	4.67776	2.67722	0
0.6593	4.28457	1.59378	6.20368	0.540282	0
0.6600	-3.03774	1.28613	6.81479	-1.90107	0
0.6607	-0.906787	-2.98673	7.7296	-0.680392	0
0.6613	0.929456	-6.64857	7.11849	0.845703	0
0.6620	-3.95586	-4.51214	6.81479	-0.985813	0
0.6627	-5.7921	-1.15367	9.56293	-1.29023	0
0.6633	-3.95586	-1.45704	10.1703	0.845703	0
0.6640	-4.87398	-2.37571	8.34071	0.845703	0
0.6647	-4.56794	-1.76469	8.34071	-0.985813	0
0.6653	-4.2619	0.0683657	7.11849	-1.59565	0
0.6660	-7.31097	-0.542653	3.76295	-1.90107	0
0.6667	-8.84117	-2.67908	2.54073	-2.5109	0
0.6673	-7.92305	-0.850299	2.54073	-2.20649	0
0.6680	-8.53513	1.59378	2.54073	-0.985813	0
0.6687	-8.53513	0.679384	1.93333	1.15112	0
0.6693	-7.31097	0.679384	-1.11851	0.845703	0
0.6700	-5.7921	-0.850299	-1.42592	-1.90107	0
0.6707	-5.48606	-3.90112	4.06665	-0.374972	0
0.6713	-7.61701	-1.76469	8.03701	2.3718	0
0.6720	-11.8902	1.59378	5.89998	0.845703	0
0.6727	-12.5023	-1.76469	3.45925	-1.90107	0
0.6733	-8.53513	-6.34092	2.84814	-0.374972	0
0.6740	-5.7921	-4.81551	2.84814	-0.0695512	0
0.6747	-5.7921	-2.06806	4.98517	-2.81632	0
0.6753	-4.87398	-0.850299	6.81479	-3.12174	0
0.6760	-3.34378	-1.45704	4.98517	-0.0695512	0
0.6767	-3.03774	-2.06806	1.62592	1.76096	0
0.6773	-3.64982	-1.15367	0.711109	2.3718	0
0.6780	-3.03774	-0.850299	1.32222	2.67722	0
0.6787	-2.13095	-1.45704	1.32222	1.15112	0
0.6793	-1.82491	-0.850299	-1.42592	-0.680392	0
0.6800	-1.82491	-0.23928	-2.64444	-0.0695512	0
0.6807	-3.64982	-2.06806	0.407406	1.45654	0
0.6813	-6.40418	-2.67908	0.407406	3.28705	0
0.6820	-2.43699	-0.542653	-2.34073	3.59247	0
0.6827	4.59061	0.0683657	0.0999997	1.76096	0
0.6833	1.5302	0.0683657	4.67776	0.845703	0
0.6840	-6.09814	1.59378	4.98517	1.76096	0
0.6847	-3.34378	0.371739	3.15184	0.540282	0
0.6853	1.5302	-3.2901	0.711109	-1.29023	0
0.6860	0.929456	-5.7299	-1.42592	-0.985813	0
0.6867	2.75436	-5.7299	1.32222	-0.0695512	0
0.6873	6.10948	-4.51214	3.76295	-0.0695512	0
0.6880	6.10948	-3.59347	2.23703	-0.0695512	0
0.6887	7.94572	-3.2901	4.06665	-0.0695512	0
0.6893	10.6887	-1.45704	8.34071	1.45654	0
0.6900	9.77063	1.28613	5.28887	1.76096	0
0.6907	9.77063	2.81154	2.23703	-0.985813	0
0.6913	11.6069	4.34122	5.28887	-2.5109	0
0.6920	10.0767	4.6446	7.11849	-0.985813	0
0.6927	9.77063	2.50817	4.67776	-1.29023	0
0.6933	11.9129	1.28613	1.32222	-2.20649	0
0.6940	12.525	0.0683657	0.0999997	-0.985813	0
0.6947	13.1371	-0.850299	3.15184	-0.0695512	0
0.6953	12.219	3.11919	3.45925	-0.0695512	0
0.6960	8.86384	7.69542	-4.78147	-0.0695512	0
0.6967	9.16988	3.73021	-11.8	-0.0695512	0
0.6973	12.525	-1.45704	-9.66293	-0.374972	0
0.6980	11.9129	-0.850299	-7.83331	-0.680392	0
0.6987	8.25176	-0.542653	-10.5814	-1.59565	0
0.6993	7.94572	-0.542653	-11.1889	-0.374972	0
0.7000	8.86384	0.982757	-8.74812	0.540282	0
0.7007	6.72156	-0.542653	-6.91849	-1.90107	0
0.7013	5.49739	-3.59347	-7.83331	-2.5109	0
0.7020	7.0276	-3.59347	-8.44442	-0.0695512	0
0.7027	6.10948	-1.76469	-5.08517	-0.374972	0
0.7033	3.06041	-1.15367	-1.72962	-0.985813	0
0.7040	0.929456	0.0683657	-2.34073	0.540282	0
0.7047	-0.294706	1.28613	-0.203703	-0.0695512	0
0.7053	-2.13095	0.371739	4.98517	-0.985813	0
0.7060	-0.600746	-3.90112	4.98517	-0.0695512	0
0.7067	2.75436	-5.7299	5.59257	-0.0695512	0
0.7073	3.06041	-0.850299	12.6148	-0.374972	0
0.7080	0.623416	3.42256	14.7481	0.235869	0
0.7087	1.2355	0.982757	8.64441	-0.0695512	0
0.7093	3.36645	0.371739	5.89998	-1.29023	0
0.7100	5.20269	3.73021	7.11849	-1.90107	0
0.7107	5.80343	2.50817	6.51109	-1.90107	0
0.7113	5.20269	-0.850299	5.89998	-0.985813	0
0.7120	4.28457	-0.23928	6.81479	-0.985813	0
0.7127	5.49739	1.59378	6.81479	-4.037	0
0.7133	7.0276	0.371739	4.37406	-4.34242	0
0.7140	6.41552	-0.542653	0.711109	-0.985813	0
0.7147	7.0276	0.371739	-1.42592	-0.374972	0
0.7153	7.33364	0.982757	-1.42592	-0.374972	0
0.7160	5.49739	0.982757	-1.72962	0.845703	0
0.7167	3.67249	0.982757	-4.17036	-0.374972	0
0.7173	3.06041	-0.542653	-6.30739	-3.42716	0
0.7180	3.06041	-3.59347	-5.08517	-3.12174	0
0.7187	4.28457	-3.90112	-1.11851	-1.29023	0
0.7193	3.06041	-1.76469	0.711109	-0.985813	0
0.7200	-1.51887	-3.59347	-1.42592	-1.90107	0
0.7207	-1.51887	-9.08837	-4.17036	-2.81632	0
0.7213	2.75436	-10.0028	-6.61109	-3.12174	0
0.7220	3.06041	-6.34092	-7.83331	-1.90107	0
0.7227	0.929456	-5.12316	-5.39257	-1.90107	0
0.7233	2.14228	-6.03755	-3.25554	-3.12174	0
0.7240	3.36645	-4.51214	-4.17036	-2.81632	0
0.7247	0.623416	-3.90112	-4.17036	-1.90107	0
0.7253	-2.13095	-5.42653	-3.25554	-2.20649	0
0.7260	-3.03774	-3.90112	-3.25554	-3.73157	0
0.7267	-4.2619	-1.15367	-2.03333	-5.56309	0
0.7273	-3.03774	-1.45704	-0.814812	-4.64784	0
0.7280	-0.294706	-2.06806	-2.34073	-1.90107	0
0.7287	-1.21283	0.0683657	-4.17036	-2.81632	0
0.7293	-4.2619	1.59378	-5.08517	-4.64784	0
0.7300	-1.51887	1.28613	-4.17036	-0.374972	0
0.7307	1.2355	1.89715	-1.11851	3.89789	0
0.7313	-4.2619	5.55899	-0.814812	1.76096	0
0.7320	-9.45325	7.0844	-6.30739	0.845703	0
0.7327	-5.7921	2.50817	-10.5814	2.67722	0
0.7333	-2.43699	-1.76469	-12.1074	0.235869	0
0.7340	-7.00493	-2.98673	-13.3259	-2.5109	0
0.7347	-10.3714	-2.67908	-13.0222	-0.0695512	0
0.7353	-7.61701	-0.850299	-13.3259	0.845703	0
0.7360	-6.40418	0.982757	-16.9888	-0.985813	0
0.7367	-7.61701	0.0683657	-17.9036	-0.0695512	0
0.7373	-5.7921	-2.06806	-16.3777	0.540282	0
0.7380	-4.2619	-2.98673	-17.5999	-1.29023	0
0.7387	-6.09814	-2.98673	-18.211	-0.985813	0
0.7393	-8.22909	-1.76469	-18.5148	-0.0695512	0
0.7400	-6.09814	-0.850299	-19.737	-2.20649	0
0.7407	-3.64982	0.0683657	-17.5999	-1.59565	0
0.7413	-3.03774	1.59378	-13.3259	1.45654	0
0.7420	-1.21283	1.28613	-11.4963	0.845703	0
0.7427	2.14228	0.982757	-7.5296	0.845703	0
0.7433	0.623416	3.73021	0.0999997	3.89789	0
0.7440	-4.87398	5.55899	2.54073	2.06638	0
0.7447	-4.87398	3.11919	1.01481	-1.59565	0
0.7453	-3.03774	-1.15367	1.62592	1.45654	0
0.7460	-5.18002	-2.06806	5.89998	2.67722	0
0.7467	-6.69889	1.28613	9.56293	-1.29023	0
0.7473	-7.00493	3.73021	10.1703	-0.374972	0
0.7480	-10.0653	1.59378	8.03701	3.59247	0
0.7487	-10.3714	0.0683657	8.34071	2.67722	0
0.7493	-7.61701	0.679384	11.0889	1.45654	0
0.7500	-7.61701	1.28613	11.0889	2.98163	0
0.7507	-6.69889	2.81154	8.64441	1.15112	0
0.7513	-3.95586	2.20479	4.98517	-2.5109	0
0.7520	-6.69889	-0.850299	1.01481	-0.985813	0
0.7527	-10.0653	0.0683657	-0.203703	2.67722	0
0.7533	-7.61701	2.50817	1.01481	2.3718	0
0.7540	-5.7921	-0.542653	0.407406	-0.0695512	0
0.7547	-6.09814	-0.542653	1.32222	1.45654	0
0.7553	-7.31097	7.39204	4.98517	4.20231	0
0.7560	-9.75929	11.9683	4.98517	3.59247	0
0.7567	-8.84117	7.39204	1.32222	1.76096	0
0.7573	-3.95586	1.89715	1.32222	2.06638	0
0.7580	-3.64982	-3.59347	3.15184	2.67722	0
0.7587	-5.48606	-6.03755	3.15184	2.67722	0
0.7593	-3.03774	-3.90112	4.06665	2.67722	0
0.7600	-2.13095	-3.59347	5.28887	2.67722	0
0.7607	-5.18002	-5.7299	5.89998	0.845703	0
0.7613	-5.48606	-3.90112	7.7296	-1.90107	0
0.7620	-3.34378	-2.06806	9.25552	-0.985813	0
0.7627	-5.7921	-3.2901	9.25552	2.67722	0
0.7633	-8.53513	-1.45704	8.03701	2.98163	0
0.7640	-5.48606	2.20479	6.81479	1.15112	0
0.7647	-1.21283	2.20479	8.64441	0.845703	0
0.7653	-3.03774	2.20479	10.7814	1.76096	0
0.7660	-5.48606	2.50817	10.4777	1.15112	0
0.7667	-4.2619	1.59378	13.5296	0.845703	0
0.7673	-5.48606	3.42256	17.7999	1.76096	0
0.7680	-7.61701	5.55899	13.2222	1.45654	0
0.7687	-4.2619	1.89715	6.81479	-1.29023	0
0.7693	-2.13095	-2.06806	7.11849	-2.20649	0
0.7700	-4.56794	-2.98673	6.20368	-0.985813	0
0.7707	-3.64982	-2.37571	2.23703	-2.81632	0
0.7713	0.0113348	-0.23928	2.23703	-5.25767	0
0.7720	-0.294706	2.20479	1.62592	-2.81632	0
0.7727	-0.906787	3.11919	-0.814812	-0.0695512	0
0.7733	0.929456	3.73021	-0.203703	-0.374972	0
0.7740	2.14228	1.89715	2.23703	0.845703	0
0.7747	2.14228	0.371739	3.15184	0.845703	0
0.7753	2.44832	4.6446	4.06665	-3.42716	0
0.7760	3.36645	7.39204	4.98517	-5.56309	0
0.7767	4.59061	5.55899	5.28887	-1.90107	0
0.7773	4.59061	5.55899	5.59257	0.540282	0
0.7780	6.72156	7.0844	5.28887	-1.90107	0
0.7787	10.6887	6.17001	6.81479	-3.73157	0
0.7793	7.63968	7.39204	11.0889	-3.12174	0
0.7800	2.44832	7.69542	10.4777	-2.5109	0
0.7807	4.28457	2.81154	4.06665	-3.42716	0
0.7813	7.33364	0.982757	1.01481	-4.037	0
0.7820	6.72156	1.89715	2.54073	-4.037	0
0.7827	7.33364	-1.76469	3.15184	-2.81632	0
0.7833	8.5578	-4.51214	1.32222	-0.985813	0
0.7840	7.94572	-4.81551	0.407406	-0.985813	0
0.7847	7.63968	-7.25531	-0.203703	-2.81632	0
0.7853	5.49739	-7.25531	-2.34073	-2.81632	0
0.7860	4.89665	-4.51214	-4.47776	-1.90107	0
0.7867	7.94572	-5.7299	-2.95184	-1.59565	0
0.7873	8.86384	-6.03755	-0.507406	-2.20649	0
0.7880	7.0276	-0.850299	-1.42592	-4.037	0
0.7887	6.72156	-0.542653	-2.34073	-5.56309	0
0.7893	2.44832	-2.37571	-0.203703	-3.42716	0
0.7900	-0.600746	1.28613	1.62592	-0.374972	0
0.7907	2.75436	4.34122	2.54073	0.235869	0
0.7913	0.929456	4.03358	4.98517	-0.374972	0
0.7920	-7.61701	4.94797	4.98517	-0.374972	0
0.7927	-7.00493	3.73021	2.54073	0.540282	0
0.7933	-0.294706	-1.15367	2.23703	1.45654	0
0.7940	-1.51887	-3.2901	1.62592	0.235869	0
0.7947	-5.7921	-2.37571	2.23703	-1.90107	0
0.7953	-3.95586	-2.06806	5.28887	-0.985813	0
0.7960	-1.21283	-1.15367	4.67776	-0.0695512	0
0.7967	-1.21283	-1.15367	1.32222	-1.59565	0
0.7973	-1.82491	-2.67908	4.06665	-0.985813	0
0.7980	-0.294706	-2.98673	6.20368	1.15112	0
0.7987	0.929456	-2.98673	3.15184	-0.680392	0
0.7993	0.623416	-3.59347	1.93333	-3.42716	0
0.8000	1.5302	-1.76469	2.54073	-1.90107	0
0.8007	4.59061	0.982757	0.711109	-0.985813	0
0.8013	5.20269	1.59378	-0.203703	-3.12174	0
0.8020	6.10948	1.89715	0.407406	-3.73157	0
0.8027	7.94572	4.34122	2.23703	-0.985813	0
0.8033	6.10948	8.30644	3.76295	-0.374972	0
0.8040	3.36645	9.83185	1.93333	-3.12174	0
0.8047	5.20269	4.94797	-4.17036	-4.34242	0
0.8053	7.0276	-0.542653	-9.66293	-3.73157	0
0.8060	5.20269	0.0683657	-11.8	-2.81632	0
0.8067	3.06041	1.59378	-11.1889	-1.29023	0
0.8073	3.36645	-0.23928	-12.7148	-0.0695512	0
0.8080	3.36645	-1.15367	-18.8185	-0.680392	0
0.8087	2.44832	0.679384	-20.9555	-0.374972	0
0.8093	2.14228	1.89715	-17.9036	0.845703	0
0.8100	3.36645	0.0683657	-17.2925	-0.0695512	0
0.8107	4.28457	-2.67908	-19.737	-0.374972	0
0.8113	3.36645	-4.20449	-21.2629	0.845703	0
0.8120	1.83624	-4.81551	-21.5666	1.76096	0
0.8127	0.317375	-4.20449	-18.8185	0.845703	0
0.8133	-0.600746	0.0683657	-13.6333	0.235869	0
0.8140	2.44832	2.81154	-12.4111	-0.0695512	0
0.8147	5.49739	1.59378	-10.5814	1.45654	0
0.8153	3.36645	4.34122	-6.00368	1.76096	0
0.8160	-0.294706	5.86663	-6.91849	-0.0695512	0
0.8167	2.44832	0.982757	-10.8851	0.540282	0
0.8173	7.0276	-2.06806	-9.66293	2.67722	0
0.8180	8.86384	-1.15367	-6.91849	1.15112	0
0.8187	7.63968	-2.98673	-6.30739	-0.0695512	0
0.8193	6.10948	-3.59347	-2.95184	2.3718	0
0.8200	5.20269	-2.67908	0.407406	1.76096	0
0.8207	4.28457	-4.81551	-0.203703	-0.0695512	0
0.8213	2.14228	-5.7299	1.32222	2.67722	0
0.8220	-1.21283	-4.20449	4.67776	3.28705	0
0.8227	-6.09814	-2.98673	2.23703	-0.0695512	0
0.8233	-9.14721	-1.76469	1.01481	-0.0695512	0
0.8240	-8.53513	-2.67908	7.7296	1.76096	0
0.8247	-9.45325	-4.51214	9.25552	1.76096	0
0.8253	-12.5023	-3.59347	0.0999997	1.45654	0
0.8260	-8.84117	-3.59347	-2.64444	1.45654	0
0.8267	-2.13095	-5.12316	2.84814	2.06638	0
0.8273	-5.7921	-0.542653	2.23703	3.89789	0
0.8280	-14.0325	2.20479	-4.17036	2.67722	0
0.8287	-12.8084	-4.51214	-7.83331	-0.985813	0
0.8293	-6.69889	-7.25531	-9.35923	0.235869	0
0.8300	-6.09814	-2.67908	-12.1074	3.59247	0
0.8307	-7.00493	-2.67908	-16.074	0.845703	0
0.8313	-5.7921	-5.7299	-20.0407	-1.90107	0
0.8320	-5.18002	-4.51214	-20.6518	0.845703	0
0.8327	-6.69889	-0.850299	-19.1259	2.98163	0
0.8333	-7.61701	0.0683657	-19.737	0.540282	0
0.8340	-8.22909	-2.37571	-19.4296	-0.985813	0
0.8347	-7.92305	-2.98673	-14.5481	0.845703	0
0.8353	-6.69889	-1.76469	-7.83331	1.76096	0
0.8360	-5.48606	-4.51214	-3.25554	0.235869	0
0.8367	-6.40418	-7.25531	-1.72962	-0.680392	0
0.8373	-9.45325	-5.7299	0.0999997	-0.680392	0
0.8380	-7.61701	-5.42653	4.98517	0.845703	0
0.8387	-0.600746	-4.51214	10.4777	4.50773	0
0.8393	-0.294706	1.89715	13.8333	6.33924	0
0.8400	-6.69889	2.50817	15.0555	4.50773	0
0.8407	-6.69889	-3.2901	14.1407	3.59247	0
0.8413	-1.21283	-2.67908	12.3074	3.89789	0
0.8420	0.623416	0.0683657	13.2222	2.67722	0
0.8427	-0.294706	-2.37571	15.0555	2.98163	0
0.8433	-1.51887	-2.67908	14.4444	4.20231	0
0.8440	-2.13095	0.0683657	15.6666	2.06638	0
0.8447	-0.906787	0.679384	19.937	-0.0695512	0
0.8453	-0.600746	1.59378	20.5481	1.15112	0
0.8460	-1.51887	1.89715	18.411	3.59247	0
0.8467	-1.21283	0.0683657	17.7999	2.67722	0
0.8473	-0.600746	0.679384	17.4962	0.845703	0
0.8480	0.317375	1.28613	16.8851	-0.374972	0
0.8487	2.14228	0.982757	17.4962	-0.985813	0
0.8493	0.623416	0.371739	14.1407	-0.374972	0
0.8500	0.317375	-2.67908	9.25552	0.235869	0
0.8507	5.20269	-2.06806	11.3926	-0.985813	0
0.8513	3.67249	4.6446	14.7481	-1.90107	0
0.8520	-3.95586	2.81154	11.6963	-0.985813	0
0.8527	-2.73169	-5.42653	8.64441	-1.90107	0
0.8533	3.36645	-2.67908	5.89998	-4.037	0
0.8540	3.36645	1.28613	0.407406	-2.5109	0
0.8547	3.06041	-4.51214	-1.72962	-1.29023	0
0.8553	5.49739	-6.03755	0.0999997	-3.73157	0
0.8560	6.41552	-1.76469	-1.11851	-3.73157	0
0.8567	5.49739	-2.37571	-2.34073	-0.680392	0
0.8573	3.36645	-2.67908	-1.42592	-0.374972	0
0.8580	2.44832	0.982757	-2.34073	-1.59565	0
0.8587	4.59061	1.89715	-2.95184	-1.59565	0
0.8593	5.20269	2.20479	-1.42592	-1.90107	0
0.8600	3.36645	5.25562	-1.42592	-0.985813	0
0.8607	3.36645	6.47765	-0.507406	-0.0695512	0
0.8613	3.06041	7.0844	2.54073	-0.0695512	0
0.8620	2.75436	7.39204	3.15184	1.15112	0
0.8627	6.10948	4.6446	2.54073	3.28705	0
0.8633	5.80343	3.73021	5.59257	1.76096	0
0.8640	0.317375	3.42256	5.59257	-0.374972	0
0.8647	0.317375	-2.98673	0.0999997	-0.680392	0
0.8653	5.49739	-9.08837	-2.03333	-1.29023	0
0.8660	6.72156	-8.17398	-0.507406	-1.90107	0
0.8667	5.20269	-7.25531	-1.42592	-0.985813	0
0.8673	4.28457	-7.25531	-2.34073	-0.985813	0
0.8680	3.36645	-3.90112	-0.507406	-0.680392	0
0.8687	3.36645	-0.850299	2.23703	1.76096	0
0.8693	3.97853	-2.06806	4.06665	1.76096	0
0.8700	3.36645	-2.06806	3.45925	0.235869	0
0.8707	4.59061	1.59378	1.32222	0.540282	0
0.8713	6.41552	3.73021	1.32222	0.845703	0
0.8720	5.80343	0.679384	-0.203703	-0.985813	0
0.8727	5.20269	-0.850299	-4.17036	-1.90107	0
0.8733	6.41552	1.59378	-3.86665	-0.0695512	0
0.8740	7.0276	2.20479	1.32222	1.76096	0
0.8747	4.89665	1.89715	4.06665	2.98163	0
0.8753	1.5302	5.25562	3.76295	2.06638	0
0.8760	0.0113348	6.47765	2.23703	-1.29023	0
0.8767	3.36645	0.982757	-1.42592	-1.59565	0
0.8773	5.20269	-3.59347	-4.17036	2.3718	0
0.8780	1.5302	-2.67908	-2.95184	2.98163	0
0.8787	-1.21283	-1.76469	-1.72962	0.235869	0
0.8793	-2.43699	-0.850299	-0.814812	-0.0695512	0
0.8800	-3.64982	0.371739	-1.11851	-0.680392	0
0.8807	-4.87398	-2.67908	-5.69628	-2.20649	0
0.8813	-6.69889	-4.51214	-10.5814	0.235869	0
0.8820	-6.69889	-0.850299	-11.4963	2.06638	0
0.8827	-3.95586	1.28613	-13.3259	-0.985813	0
0.8833	-5.7921	-0.542653	-16.9888	-0.0695512	0
0.8840	-10.6661	-0.542653	-16.6851	2.06638	0
0.8847	-8.22909	0.982757	-14.2407	-0.985813	0
0.8853	-3.34378	0.679384	-13.6333	-1.29023	0
0.8860	-3.34378	1.59378	-13.3259	2.3718	0
0.8867	-2.13095	5.25562	-9.35923	1.76096	0
0.8873	-1.82491	8.30644	-4.17036	0.540282	0
0.8880	-7.61701	9.22083	-5.08517	2.3718	0
0.8887	-9.45325	4.6446	-8.44442	1.76096	0
0.8893	-5.48606	-1.76469	-8.13701	-0.0695512	0
0.8900	-5.48606	-1.76469	-6.30739	0.845703	0
0.8907	-5.7921	2.50817	-4.78147	-1.29023	0
0.8913	-3.03774	2.50817	-2.34073	-3.73157	0
0.8920	-3.64982	0.679384	-3.25554	-0.985813	0
0.8927	-3.95586	0.982757	-6.00368	0.235869	0
0.8933	-1.21283	0.679384	-3.86665	-2.5109	0
0.8940	0.623416	0.982757	-1.42592	-3.42716	0
0.8947	0.0113348	2.81154	-4.17036	-1.90107	0
0.8953	-0.600746	0.0683657	-4.17036	-0.374972	0
0.8960	-1.21283	-3.2901	0.407406	0.845703	0
0.8967	0.623416	-2.06806	0.711109	1.76096	0
0.8973	4.28457	0.0683657	-2.34073	-0.0695512	0
0.8980	5.20269	0.0683657	-1.72962	-3.42716	0
0.8987	5.80343	3.73021	1.32222	-1.90107	0
0.8993	4.28457	8.30644	1.62592	2.3718	0
0.9000	0.623416	7.39204	-0.203703	1.45654	0
0.9007	-0.906787	2.81154	-1.42592	-2.20649	0
0.9013	2.44832	2.81154	-2.03333	-1.90107	0
0.9020	5.20269	5.55899	-1.11851	-0.680392	0
0.9027	4.28457	4.03358	1.01481	-2.20649	0
0.9033	1.5302	0.371739	1.32222	-0.985813	0
0.9040	1.5302	0.0683657	3.15184	1.76096	0
0.9047	4.28457	0.982757	6.81479	0.845703	0
0.9053	3.06041	0.982757	5.28887	-1.90107	0
0.9060	-0.600746	1.59378	1.32222	-1.29023	0
0.9067	0.317375	2.20479	1.93333	0.235869	0
0.9073	1.83624	1.28613	2.84814	-0.680392	0
0.9080	-0.294706	1.59378	2.54073	-1.59565	0
0.9087	-1.82491	3.11919	4.98517	-0.0695512	0
0.9093	-4.56794	0.982757	5.89998	0.845703	0
0.9100	-8.22909	-4.51214	3.76295	-0.0695512	0
0.9107	-7.31097	-6.03755	4.98517	-0.985813	0
0.9113	-8.53513	-1.45704	6.51109	-0.680392	0
0.9120	-15.8574	0.0683657	2.23703	0.235869	0
0.9127	-16.4695	-4.51214	-1.72962	-0.680392	0
0.9133	-9.75929	-9.08837	-1.11851	-2.81632	0
0.9140	-8.22909	-8.785	-0.814812	-2.81632	0
0.9147	-9.45325	-6.95194	-2.64444	-2.20649	0
0.9153	-8.22909	-6.34092	-2.34073	-4.037	0
0.9160	-9.14721	-6.64857	-1.42592	-4.037	0
0.9167	-10.3714	-5.42653	-1.11851	-0.374972	0
0.9173	-9.45325	-2.67908	-2.64444	-0.0695512	0
0.9180	-9.75929	-3.90112	-5.08517	-1.90107	0
0.9187	-10.3714	-5.42653	-4.17036	-0.985813	0
0.9193	-9.75929	-2.98673	-1.72962	-1.29023	0
0.9200	-10.3714	-2.67908	-3.55925	-3.73157	0
0.9207	-8.53513	-6.64857	-5.39257	-1.90107	0
0.9213	-5.18002	-7.56296	-3.86665	0.845703	0
0.9220	-5.48606	-4.51214	-4.47776	-0.0695512	0
0.9227	-5.18002	-0.23928	-4.47776	-0.680392	0
0.9233	-3.34378	4.03358	-0.507406	-0.0695512	0
0.9240	-5.7921	3.73021	-2.34073	-1.90107	0
0.9247	-7.31097	-2.06806	-7.83331	-2.81632	0
0.9253	-2.13095	-4.20449	-4.17036	-0.985813	0
0.9260	2.14228	-0.542653	2.23703	-0.0695512	0
0.9267	2.44832	0.982757	2.84814	-0.985813	0
0.9273	1.5302	-1.15367	6.51109	-2.20649	0
0.9280	1.5302	-2.67908	12.3074	-1.59565	0
0.9287	3.36645	-0.850299	12.3074	-0.985813	0
0.9293	4.89665	1.28613	10.4777	-3.73157	0
0.9300	3.67249	1.28613	11.3926	-4.34242	0
0.9307	3.97853	1.89715	12.3074	-0.985813	0
0.9313	6.10948	4.03358	10.4777	0.235869	0
0.9320	5.49739	3.73021	7.11849	-0.680392	0
0.9327	3.97853	1.89715	6.81479	1.45654	0
0.9333	4.28457	2.20479	8.03701	1.15112	0
0.9340	6.10948	1.89715	7.4259	-2.20649	0
0.9347	7.0276	0.982757	8.03701	-0.0695512	0
0.9353	3.97853	4.34122	10.7814	3.28705	0
0.9360	-1.51887	7.0844	9.25552	0.235869	0
0.9367	-0.906787	4.94797	6.20368	-1.59565	0
0.9373	2.44832	3.42256	6.20368	0.235869	0
0.9380	2.14228	2.81154	4.06665	-0.680392	0
0.9387	2.75436	-0.542653	1.01481	-1.59565	0
0.9393	4.59061	-0.850299	2.23703	-1.59565	0
0.9400	2.14228	2.50817	2.84814	-2.81632	0
0.9407	0.623416	1.89715	2.23703	-0.985813	0
0.9413	2.44832	0.0683657	2.23703	1.45654	0
0.9420	1.5302	1.59378	0.0999997	-0.985813	0
0.9427	-1.21283	2.20479	-2.64444	-3.73157	0
0.9433	0.623416	0.982757	-1.72962	-2.5109	0
0.9440	3.67249	1.59378	-0.507406	-2.20649	0
0.9447	3.06041	3.11919	-0.814812	-2.81632	0
0.9453	0.317375	1.59378	-3.25554	-2.81632	0
0.9460	1.83624	-0.850299	-6.00368	-1.90107	0
0.9467	7.94572	-0.850299	-3.55925	-0.0695512	0
0.9473	6.41552	1.59378	0.711109	2.06638	0
0.9480	-0.294706	3.11919	-2.34073	0.845703	0
0.9487	0.317375	0.982757	-6.30739	-0.374972	0
0.9493	4.28457	-1.76469	-4.47776	0.845703	0
0.9500	2.75436	-2.67908	-6.00368	-0.985813	0
0.9507	3.06041	-3.59347	-11.4963	-3.73157	0
0.9513	6.10948	-5.7299	-11.4963	-0.985813	0
0.9520	4.89665	-5.7299	-9.66293	1.76096	0
0.9527	3.06041	-3.59347	-10.274	-0.985813	0
0.9533	3.06041	-2.98673	-9.66293	-3.42716	0
0.9540	3.67249	-5.12316	-8.74812	-1.90107	0
0.9547	6.10948	-5.42653	-9.66293	0.235869	0
0.9553	7.94572	-1.76469	-8.13701	0.235869	0
0.9560	7.33364	0.679384	-5.69628	-0.0695512	0
0.9567	7.94572	0.0683657	-6.91849	-0.374972	0
0.9573	8.25176	-0.850299	-7.5296	-1.59565	0
0.9580	9.16988	0.0683657	-4.47776	-2.20649	0
0.9587	12.219	0.982757	0.407406	-1.90107	0
0.9593	10.6887	3.73021	3.76295	-0.680392	0
0.9600	5.80343	5.25562	4.37406	-0.0695512	0
0.9607	6.72156	1.59378	3.15184	-1.90107	0
0.9613	9.16988	-0.850299	3.45925	-2.81632	0
0.9620	7.33364	1.59378	4.98517	-0.985813	0
0.9627	7.0276	2.20479	5.59257	-0.985813	0
0.9633	7.63968	0.0683657	6.20368	-1.90107	0
0.9640	5.20269	0.0683657	7.7296	-0.985813	0
0.9647	3.06041	0.0683657	9.56293	-0.985813	0
0.9653	-0.294706	-2.06806	11.3926	-1.90107	0
0.9660	-4.2619	-3.59347	10.7814	0.845703	0
0.9667	-3.95586	-3.90112	10.4777	2.67722	0
0.9673	-4.87398	-4.20449	11.3926	-0.985813	0
0.9680	-7.61701	-3.59347	11.0889	-4.037	0
0.9687	-5.7921	-3.2901	9.56293	-1.90107	0
0.9693	-3.95586	-3.90112	8.34071	-0.374972	0
0.9700	-5.7921	-2.67908	6.81479	-0.985813	0
0.9707	-3.64982	-1.76469	6.81479	-0.0695512	0
0.9713	-2.13095	-1.76469	6.20368	0.540282	0
0.9720	-7.31097	-0.542653	1.32222	-0.985813	0
0.9727	-7.61701	-1.76469	-3.86665	-2.81632	0
0.9733	-3.64982	-5.7299	-5.69628	-2.81632	0
0.9740	-4.87398	-7.25531	-7.83331	-2.5109	0
0.9747	-4.87398	-6.64857	-10.8851	-1.90107	0
0.9753	-1.51887	-6.64857	-10.5814	-0.374972	0
0.9760	-3.34378	-6.64857	-9.97034	-0.374972	0
0.9767	-4.2619	-6.34092	-10.5814	-0.985813	0
0.9773	0.929456	-5.12316	-9.66293	1.15112	0
0.9780	2.14228	-1.76469	-8.74812	3.28705	0
0.9787	-1.21283	0.0683657	-7.5296	0.540282	0
0.9793	-0.294706	-0.850299	-5.69628	-1.90107	0
0.9800	-0.600746	-2.67908	-6.00368	-0.0695512	0
0.9807	-3.64982	-3.59347	-7.5296	0.540282	0
0.9813	-1.21283	-1.15367	-6.91849	-0.0695512	0
0.9820	3.67249	2.81154	-6.61109	1.76096	0
0.9827	1.83624	4.94797	-6.61109	2.67722	0
0.9833	-1.51887	6.17001	-4.78147	0.845703	0
0.9840	0.317375	6.78103	-3.86665	-0.374972	0
0.9847	2.75436	3.73021	-3.86665	-0.374972	0
0.9853	2.44832	-0.850299	-3.25554	-0.985813	0
0.9860	2.75436	-1.15367	-4.17036	-1.90107	0
0.9867	3.67249	0.982757	-6.00368	-1.59565	0
0.9873	3.36645	2.20479	-6.00368	-0.0695512	0
0.9880	5.20269	2.20479	-3.55925	0.845703	0
0.9887	6.10948	3.11919	-2.34073	1.76096	0
0.9893	2.14228	5.55899	-3.25554	2.67722	0
0.9900	1.5302	5.55899	-1.42592	2.3718	0
0.9907	5.20269	3.73021	3.45925	0.540282	0
0.9913	2.44832	2.81154	4.37406	0.235869	0
0.9920	-1.82491	1.89715	0.711109	1.76096	0
0.9927	-0.600746	1.89715	0.711109	2.3718	0
0.9933	-2.43699	4.6446	3.45925	2.06638	0
0.9940	-5.7921	4.6446	4.67776	1.76096	0
0.9947	-3.34378	5.25562	7.11849	0.235869	0
0.9953	-3.64982	11.6649	8.64441	-0.985813	0
0.9960	-8.53513	13.1903	4.37406	-0.374972	0
0.9967	-7.00493	3.73021	0.711109	-0.680392	0
0.9973	-3.95586	-2.98673	-0.203703	-3.12174	0
0.9980	-5.7921	-1.45704	-3.55925	-2.81632	0
0.9987	-6.09814	-0.23928	-6.00368	-0.0695512	0
0.9993	-4.87398	0.371739	-5.08517	-0.374972	0
1.0000	-4.87398	0.371739	-7.2222	-0.374972	0
1.0007	-3.95586	-1.76469	-10.8851	1.15112	0
1.0013	-3.03774	-1.76469	-12.7148	-0.374972	0
1.0020	-1.82491	0.982757	-14.2407	-1.90107	0
1.0027	-0.294706	0.0683657	-15.4629	1.76096	0
1.0033	-3.03774	0.0683657	-15.1592	3.59247	0
1.0040	-6.09814	4.03358	-15.4629	1.15112	0
1.0047	-3.34378	4.94797	-17.5999	0.540282	0
1.0053	-2.13095	2.50817	-21.2629	2.3718	0
1.0060	-2.43699	1.28613	-24.3147	2.98163	0
1.0067	1.5302	1.89715	-20.9555	3.89789	0
1.0073	2.75436	2.81154	-15.1592	5.11857	0
1.0080	-0.294706	3.11919	-14.8518	2.67722	0
1.0087	1.83624	0.982757	-16.3777	-1.90107	0
1.0093	4.28457	-2.67908	-13.3259	-1.90107	0
1.0100	1.83624	-4.20449	-8.44442	1.45654	0
1.0107	1.5302	-4.51214	-4.17036	0.540282	0
1.0113	4.28457	-4.20449	-2.34073	-0.374972	0
1.0120	4.28457	-2.06806	-0.507406	0.845703	0
1.0127	3.36645	1.28613	4.67776	-0.0695512	0
1.0133	3.06041	2.81154	7.4259	-1.90107	0
1.0140	2.44832	0.982757	6.51109	-0.680392	0
1.0147	3.06041	-1.45704	9.25552	-0.0695512	0
1.0153	3.36645	-0.850299	14.4444	-0.985813	0
1.0160	4.59061	0.371739	15.6666	0.845703	0
1.0167	5.49739	-0.23928	16.8851	2.06638	0
1.0173	2.75436	-0.542653	19.6333	1.45654	0
1.0180	0.623416	-1.15367	20.2444	2.67722	0
1.0187	2.44832	-0.23928	22.3777	4.50773	0
1.0193	-0.294706	4.34122	26.9555	4.50773	0
1.0200	-5.7921	3.73021	25.1258	2.98163	0
1.0207	-4.2619	-2.67908	18.411	1.76096	0
1.0213	-1.51887	-4.81551	15.6666	0.845703	0
1.0220	-3.03774	-2.06806	16.8851	0.540282	0
1.0227	-3.95586	-2.06806	15.9703	-0.680392	0
1.0233	-4.2619	-2.67908	12.0037	-0.374972	0
1.0240	-6.69889	-1.45704	9.56293	1.15112	0
1.0247	-5.7921	-0.542653	11.3926	0.845703	0
1.0253	-2.13095	-1.15367	10.4777	-1.59565	0
1.0260	-2.13095	-1.76469	6.81479	-1.59565	0
1.0267	-6.09814	-0.23928	5.89998	1.15112	0
1.0273	-7.61701	0.982757	4.37406	0.540282	0
1.0280	-3.95586	-0.542653	1.62592	-2.20649	0
1.0287	-2.13095	-2.37571	4.06665	-1.29023	0
1.0293	-6.09814	-0.850299	7.4259	1.15112	0
1.0300	-5.7921	0.982757	5.28887	0.845703	0
1.0307	-0.294706	2.50817	8.34071	0.845703	0
1.0313	-2.43699	4.6446	14.4444	2.98163	0
1.0320	-9.45325	4.6446	12.3074	2.67722	0
1.0327	-8.22909	0.679384	7.11849	-0.0695512	0
1.0333	-4.2619	-1.76469	7.4259	-0.985813	0
1.0340	-4.2619	-0.850299	6.81479	0.235869	0
1.0347	-3.03774	-0.850299	5.89998	1.76096	0
1.0353	1.2355	-2.67908	8.34071	2.67722	0
1.0360	4.28457	-5.12316	7.4259	2.67722	0
1.0367	3.67249	-5.7299	6.81479	2.06638	0
1.0373	1.2355	-5.42653	12.3074	2.67722	0
1.0380	2.44832	-5.42653	13.2222	1.76096	0
1.0387	6.10948	-3.90112	9.25552	0.235869	0
1.0393	5.80343	-1.45704	10.4777	0.540282	0
1.0400	4.28457	-1.76469	14.1407	2.67722	0
1.0407	4.89665	-3.2901	12.9185	2.98163	0
1.0413	4.59061	-3.59347	10.4777	1.76096	0
1.0420	5.20269	-2.98673	9.56293	2.67722	0
1.0427	8.5578	-0.23928	12.3074	3.89789	0
1.0433	6.72156	3.73021	16.8851	3.28705	0
1.0440	1.2355	3.42256	12.9185	1.76096	0
1.0447	0.0113348	-0.23928	5.28887	0.540282	0
1.0453	0.623416	-2.98673	4.98517	0.845703	0
1.0460	0.317375	-4.20449	4.37406	2.67722	0
1.0467	2.44832	-2.06806	0.711109	3.89789	0
1.0473	2.75436	2.50817	1.62592	3.59247	0
1.0480	-0.294706	1.89715	0.407406	2.3718	0
1.0487	-1.21283	-1.76469	-4.78147	0.845703	0
1.0493	-0.600746	0.982757	-4.47776	2.3718	0
1.0500	-1.21283	4.03358	-2.34073	5.42298	0
1.0507	-0.600746	0.982757	-3.25554	6.33924	0
1.0513	-0.294706	0.0683657	-3.25554	3.59247	0
1.0520	-0.294706	1.89715	-3.25554	2.06638	0
1.0527	0.623416	-1.45704	-4.78147	2.67722	0
1.0533	1.5302	-4.51214	-3.25554	2.67722	0
1.0540	1.5302	-1.15367	-2.34073	2.06638	0
1.0547	2.14228	1.89715	-0.814812	4.50773	0
1.0553	-1.21283	4.03358	2.54073	5.42298	0
1.0560	-5.48606	5.55899	1.01481	2.3718	0
1.0567	-1.82491	0.0683657	-3.55925	1.45654	0
1.0573	3.67249	-4.20449	-1.42592	2.67722	0
1.0580	1.2355	-1.15367	-0.507406	0.845703	0
1.0587	-2.73169	0.371739	-5.69628	-1.90107	0
1.0593	-2.13095	-2.06806	-7.5296	-0.680392	0
1.0600	-2.13095	-1.15367	-4.17036	-0.374972	0
1.0607	-3.34378	0.982757	-2.34073	-3.12174	0
1.0613	-3.64982	0.371739	-2.34073	-3.12174	0
1.0620	-2.13095	-0.542653	-3.25554	-0.985813	0
1.0627	-1.51887	0.0683657	-5.08517	-0.0695512	0
1.0633	-3.95586	0.679384	-3.86665	-0.680392	0
1.0640	-6.09814	0.982757	-2.03333	-2.81632	0
1.0647	-4.87398	0.0683657	-3.55925	-3.42716	0
1.0653	-4.87398	-0.542653	-7.83331	-0.0695512	0
1.0660	-5.7921	0.0683657	-9.97034	4.20231	0
1.0667	-2.43699	-1.45704	-7.5296	4.81315	0
1.0673	-1.21283	-1.45704	-3.25554	2.67722	0
1.0680	-7.00493	2.20479	-5.08517	-0.985813	0
1.0687	-8.53513	1.59378	-9.66293	-2.20649	0
1.0693	-3.95586	-3.2901	-10.8851	-0.0695512	0
1.0700	-2.43699	-3.2901	-10.5814	1.45654	0
1.0707	-1.21283	0.0683657	-10.5814	0.845703	0
1.0713	2.44832	0.371739	-6.91849	-0.0695512	0
1.0720	0.0113348	-0.23928	-4.78147	-2.5109	0
1.0727	-3.95586	1.89715	-5.08517	-4.34242	0
1.0733	-1.21283	2.81154	-4.17036	-2.5109	0
1.0740	2.44832	1.89715	-3.55925	-0.374972	0
1.0747	0.623416	0.982757	-2.34073	-0.0695512	0
1.0753	0.623416	2.81154	-1.11851	-0.374972	0
1.0760	4.28457	5.25562	-4.47776	-1.59565	0
1.0767	6.10948	5.55899	-6.00368	-2.81632	0
1.0773	5.49739	2.81154	-0.203703	-1.90107	0
1.0780	7.63968	0.982757	1.62592	-0.0695512	0
1.0787	12.219	4.03358	-0.814812	-0.985813	0
1.0793	10.6887	7.39204	1.93333	-1.29023	0
1.0800	3.06041	6.17001	1.32222	-0.680392	0
1.0807	0.0113348	0.371739	-6.00368	-1.90107	0
1.0813	0.623416	-2.98673	-6.91849	-4.037	0
1.0820	-2.73169	-2.67908	-4.17036	-3.42716	0
1.0827	-6.09814	-2.98673	-6.30739	-2.81632	0
1.0833	-6.69889	-4.81551	-7.83331	-3.42716	0
1.0840	-5.48606	-4.51214	-5.69628	-2.20649	0
1.0847	-3.95586	-3.59347	-8.44442	-0.985813	0
1.0853	-3.95586	-4.81551	-13.6333	-4.037	0
1.0860	-4.2619	-4.81551	-12.7148	-6.47834	0
1.0867	-2.73169	-2.67908	-10.274	-4.64784	0
1.0873	-2.13095	-1.15367	-15.1592	-3.73157	0
1.0880	-3.03774	-0.23928	-20.3444	-5.56309	0
1.0887	-2.73169	1.89715	-19.1259	-4.95225	0
1.0893	-2.13095	1.89715	-19.737	-3.12174	0
1.0900	0.623416	-0.23928	-23.3962	-3.12174	0
1.0907	5.20269	1.89715	-21.5666	-2.81632	0
1.0913	3.06041	6.17001	-17.9036	-2.81632	0
1.0920	-4.2619	3.73021	-20.6518	-4.64784	0
1.0927	-4.87398	-2.98673	-21.8703	-6.47834	0
1.0933	-1.21283	-3.59347	-17.5999	-5.86851	0
1.0940	0.317375	1.59378	-15.1592	-4.64784	0
1.0947	2.75436	2.81154	-14.2407	-3.73157	0
1.0953	5.20269	-0.542653	-10.5814	-4.64784	0
1.0960	2.75436	-1.76469	-5.39257	-4.95225	0
1.0967	0.0113348	-0.23928	-2.34073	-4.34242	0
1.0973	3.06041	-0.850299	0.407406	-4.64784	0
1.0980	6.10948	-3.59347	2.54073	-4.64784	0
1.0987	4.28457	-3.2901	4.67776	-3.73157	0
1.0993	3.06041	-1.15367	7.11849	-4.64784	0
1.1000	3.97853	-3.59347	9.56293	-5.56309	0
1.1007	2.75436	-7.56296	11.6963	-2.20649	0
1.1013	1.83624	-6.64857	12.6148	-0.985813	0
1.1020	4.59061	-3.2901	14.1407	-3.12174	0
1.1027	5.20269	-2.06806	17.7999	-2.81632	0
1.1033	1.83624	-1.15367	16.8851	-0.985813	0
1.1040	0.929456	-1.15367	10.1703	-2.81632	0
1.1047	1.83624	-4.20449	4.06665	-3.12174	0
1.1053	2.44832	-6.34092	3.15184	-1.29023	0
1.1060	5.20269	-5.42653	4.98517	-1.29023	0
1.1067	5.80343	-5.12316	7.4259	-1.90107	0
1.1073	3.67249	-5.42653	8.64441	-2.5109	0
1.1080	4.89665	-5.12316	6.81479	-4.037	0
1.1087	6.10948	-5.12316	7.11849	-4.34242	0
1.1093	4.28457	-5.42653	8.95182	-1.90107	0
1.1100	5.49739	-5.12316	9.25552	-0.985813	0
1.1107	7.33364	-4.20449	9.56293	-2.81632	0
1.1113	4.28457	-2.67908	8.95182	-4.34242	0
1.1120	3.36645	-1.76469	6.20368	-3.73157	0
1.1127	3.36645	-1.15367	5.28887	-0.985813	0
1.1133	-0.906787	-0.23928	5.89998	-1.29023	0
1.1140	-0.294706	-1.15367	5.89998	-4.34242	0
1.1147	5.80343	-1.45704	9.56293	-3.12174	0
1.1153	3.97853	2.20479	12.6148	-0.985813	0
1.1160	-3.34378	4.34122	9.56293	-2.81632	0
1.1167	-2.43699	-0.23928	5.89998	-2.81632	0
1.1173	2.14228	-3.90112	7.7296	-0.374972	0
1.1180	1.5302	-2.67908	8.64441	-1.90107	0
1.1187	-0.294706	-0.850299	8.64441	-3.42716	0
1.1193	0.623416	-1.45704	12.3074	-1.90107	0
1.1200	2.14228	-2.67908	13.8333	-0.985813	0
1.1207	0.0113348	-3.2901	11.6963	-0.985813	0
1.1213	-1.21283	-1.76469	10.1703	-1.90107	0
1.1220	1.5302	-0.850299	8.64441	-2.5109	0
1.1227	3.97853	-1.15367	7.4259	0.540282	0
1.1233	1.2355	-1.76469	7.7296	1.76096	0
1.1240	1.5302	-3.2901	9.56293	-2.81632	0
1.1247	5.20269	-2.67908	9.56293	-3.42716	0
1.1253	4.28457	1.59378	7.7296	1.76096	0
1.1260	4.59061	2.81154	6.81479	2.06638	0
1.1267	9.46459	0.982757	9.56293	0.845703	0
1.1273	7.33364	2.20479	10.4777	1.76096	0
1.1280	1.5302	4.34122	6.51109	-0.374972	0
1.1287	3.36645	2.20479	2.84814	-1.90107	0
1.1293	5.20269	0.982757	2.84814	1.15112	0
1.1300	4.89665	-0.23928	1.93333	2.06638	0
1.1307	8.25176	-2.37571	0.0999997	-0.0695512	0
1.1313	7.94572	-0.23928	-0.814812	-0.680392	0
1.1320	3.36645	1.59378	-1.72962	-0.985813	0
1.1327	6.10948	-0.23928	-0.507406	-1.59565	0
1.1333	8.25176	-0.850299	1.32222	0.540282	0
1.1340	5.20269	-2.67908	0.711109	1.76096	0
1.1347	7.0276	-5.12316	0.407406	-0.0695512	0
1.1353	10.3827	-1.76469	1.01481	-1.59565	0
1.1360	8.86384	1.89715	2.23703	0.235869	0
1.1367	8.25176	0.982757	5.89998	0.845703	0
1.1373	9.16988	0.982757	6.81479	-0.985813	0
1.1380	8.86384	0.0683657	1.62592	-0.680392	0
1.1387	10.3827	-2.37571	1.32222	1.15112	0
1.1393	9.16988	-1.15367	5.89998	1.15112	0
1.1400	3.97853	-1.15367	3.15184	1.45654	0
1.1407	3.06041	-5.42653	-4.78147	1.76096	0
1.1413	4.28457	-5.7299	-6.91849	0.845703	0
1.1420	2.44832	-4.51214	-6.00368	1.15112	0
1.1427	2.44832	-5.42653	-6.00368	3.28705	0
1.1433	2.14228	-3.90112	-6.00368	4.50773	0
1.1440	-1.82491	-0.542653	-7.83331	4.20231	0
1.1447	-3.03774	-0.850299	-10.8851	2.06638	0
1.1453	-1.82491	-1.76469	-13.3259	1.76096	0
1.1460	-0.906787	-0.542653	-17.5999	4.81315	0
1.1467	-1.21283	-0.542653	-20.6518	4.20231	0
1.1473	-3.03774	0.371739	-18.8185	-0.0695512	0
1.1480	-3.64982	2.50817	-18.8185	0.845703	0
1.1487	-0.906787	3.73021	-21.2629	2.98163	0
1.1493	-0.600746	2.81154	-19.737	1.76096	0
1.1500	-1.21283	3.11919	-16.9888	1.45654	0
1.1507	2.44832	5.55899	-15.4629	3.59247	0
1.1513	1.2355	8.91745	-12.4111	4.20231	0
1.1520	-3.03774	8.30644	-9.66293	3.59247	0
1.1527	-1.51887	3.11919	-11.1889	1.76096	0
1.1533	0.623416	-0.850299	-11.8	-1.29023	0
1.1540	-1.51887	1.59378	-9.66293	-0.985813	0
1.1547	-0.294706	7.39204	-7.2222	1.76096	0
1.1553	3.36645	9.22083	-6.91849	2.06638	0
1.1560	3.97853	5.86663	-7.83331	2.3718	0
1.1567	3.67249	4.94797	-6.00368	2.67722	0
1.1573	3.67249	7.39204	-1.42592	2.3718	0
1.1580	1.2355	7.39204	-2.03333	2.98163	0
1.1587	-2.43699	4.34122	-5.39257	3.28705	0
1.1593	-4.87398	4.6446	-2.34073	1.45654	0
1.1600	-4.56794	6.47765	2.84814	1.15112	0
1.1607	-5.18002	3.73021	1.32222	3.59247	0
1.1613	-9.45325	0.982757	-3.25554	3.28705	0
1.1620	-10.6661	1.89715	-4.17036	0.845703	0
1.1627	-10.6661	3.73021	-2.64444	2.06638	0
1.1633	-15.5514	4.34122	-1.72962	3.59247	0
1.1640	-17.9997	3.11919	-4.17036	2.06638	0
1.1647	-15.2454	-0.23928	-8.13701	1.76096	0
1.1653	-16.4695	-1.76469	-7.5296	1.76096	0
1.1660	-18.9065	0.0683657	-4.47776	-0.0695512	0
1.1667	-16.4695	-0.23928	-4.17036	0.235869	0
1.1673	-15.2454	-3.2901	-3.25554	1.76096	0
1.1680	-14.6333	-2.98673	1.01481	0.845703	0
1.1687	-11.8902	0.679384	4.06665	0.845703	0
1.1693	-12.5023	2.50817	4.06665	2.3718	0
1.1700	-13.7265	-0.542653	5.28887	1.15112	0
1.1707	-10.9721	-3.59347	7.7296	-0.0695512	0
1.1713	-10.3714	-2.37571	8.34071	-0.0695512	0
1.1720	-10.9721	-0.23928	10.7814	-0.680392	0
1.1727	-7.00493	-3.59347	15.6666	-0.985813	0
1.1733	-6.69889	-7.25531	17.4962	-0.0695512	0
1.1740	-9.14721	-5.7299	17.7999	-0.374972	0
1.1747	-4.87398	-1.15367	21.1592	0.235869	0
1.1753	-3.34378	3.73021	25.7369	2.3718	0
1.1760	-8.22909	5.25562	25.7369	2.06638	0
1.1767	-6.69889	1.59378	21.1592	0.540282	0
1.1773	-1.21283	-0.850299	13.8333	0.845703	0
1.1780	-1.82491	2.20479	7.7296	0.845703	0
1.1787	-2.13095	2.81154	5.28887	0.235869	0
1.1793	0.929456	-0.850299	3.45925	-0.680392	0
1.1800	0.623416	-1.76469	-0.203703	-2.81632	0
1.1807	0.0113348	0.0683657	-4.78147	-4.64784	0
1.1813	3.06041	0.0683657	-7.5296	-3.73157	0
1.1820	4.28457	0.0683657	-6.61109	-1.59565	0
1.1827	2.75436	2.20479	-6.00368	-0.680392	0
1.1833	2.44832	4.03358	-8.44442	-0.985813	0
1.1840	5.20269	1.89715	-9.97034	-0.985813	0
1.1847	6.72156	-0.23928	-9.66293	0.235869	0
1.1853	4.28457	1.89715	-8.13701	-0.374972	0
1.1860	2.14228	1.59378	-4.78147	-1.90107	0
1.1867	3.06041	-2.98673	0.407406	-0.0695512	0
1.1873	0.317375	-2.37571	5.89998	1.76096	0
1.1880	-4.87398	-0.850299	8.34071	0.235869	0
1.1887	-3.03774	-8.17398	5.59257	-1.90107	0
1.1893	0.623416	-13.6646	3.15184	-1.90107	0
1.1900	0.317375	-9.08837	5.89998	-0.374972	0
1.1907	1.2355	-4.81551	8.64441	1.76096	0
1.1913	2.75436	-7.25531	6.51109	1.45654	0
1.1920	2.44832	-8.785	5.89998	-1.59565	0
1.1927	1.83624	-7.86633	5.89998	-1.90107	0
1.1933	0.623416	-6.64857	3.15184	-0.985813	0
1.1940	-0.294706	-2.37571	1.62592	-0.680392	0
1.1947	1.5302	3.73021	4.06665	1.45654	0
1.1953	2.44832	4.03358	3.45925	2.67722	0
1.1960	0.623416	0.371739	-0.507406	-0.680392	0
1.1967	2.14228	-0.542653	-0.507406	-2.20649	0
1.1973	3.36645	0.0683657	0.0999997	-1.29023	0
1.1980	1.2355	-1.15367	-2.34073	-1.59565	0
1.1987	0.623416	0.679384	-1.72962	-0.374972	0
1.1993	-2.13095	6.47765	3.15184	2.67722	0
1.2000	-10.3714	6.47765	1.62592	1.76096	0
1.2007	-9.45325	1.89715	-5.08517	-1.90107	0
1.2013	-1.51887	2.20479	-6.91849	-1.90107	0
1.2020	-3.34378	3.73021	-6.00368	0.235869	0
1.2027	-8.22909	0.0683657	-6.91849	0.845703	0
1.2033	-4.2619	-3.2901	-6.00368	-0.680392	0
1.2040	-1.21283	-1.76469	-4.78147	-1.29023	0
1.2047	-4.2619	-1.15367	-7.5296	-0.0695512	0
1.2053	-6.09814	-2.67908	-7.5296	1.76096	0
1.2060	-4.2619	-4.51214	-4.78147	1.76096	0
1.2067	-3.34378	-3.59347	-4.78147	1.15112	0
1.2073	-4.2619	-0.850299	-3.55925	-0.0695512	0
1.2080	-4.2619	0.0683657	0.407406	-0.985813	0
1.2087	-2.13095	-1.45704	1.01481	0.235869	0
1.2093	-0.906787	-2.67908	-0.507406	-0.0695512	0
1.2100	-1.21283	-3.2901	1.62592	-1.59565	0
1.2107	0.623416	-2.67908	6.81479	0.845703	0
1.2113	0.623416	1.89715	10.4777	4.20231	0
1.2120	-3.64982	4.6446	9.25552	2.98163	0
1.2127	-3.34378	-1.45704	5.28887	-0.0695512	0
1.2133	0.623416	-6.03755	5.59257	-1.90107	0
1.2140	0.0113348	-3.59347	8.34071	-1.59565	0
1.2147	-0.906787	-1.76469	7.7296	0.540282	0
1.2153	2.14228	-2.67908	6.81479	-0.0695512	0
1.2160	3.36645	-0.850299	8.03701	-4.037	0
1.2167	4.28457	0.0683657	6.81479	-4.34242	0
1.2173	6.10948	-0.542653	4.37406	-0.985813	0
1.2180	5.80343	0.0683657	4.98517	-0.680392	0
1.2187	5.49739	-1.15367	4.67776	-2.81632	0
1.2193	6.72156	-3.2901	1.32222	-1.90107	0
1.2200	5.80343	-2.67908	0.711109	-0.374972	0
1.2207	4.28457	-0.23928	3.15184	-0.374972	0
1.2213	3.67249	1.59378	1.62592	-0.985813	0
1.2220	4.28457	1.89715	-1.42592	0.845703	0
1.2227	7.94572	1.89715	2.23703	3.89789	0
1.2233	7.94572	4.6446	6.51109	5.7284	0
1.2240	2.44832	7.69542	3.76295	4.81315	0
1.2247	3.06041	5.55899	0.0999997	1.76096	0
1.2253	8.5578	2.81154	0.407406	0.845703	0
1.2260	6.10948	3.73021	-0.507406	1.45654	0
1.2267	1.5302	4.03358	-2.03333	1.45654	0
1.2273	1.5302	1.59378	-3.25554	0.235869	0
1.2280	1.83624	0.982757	-6.00368	0.235869	0
1.2287	1.5302	2.81154	-5.08517	0.845703	0
1.2293	3.67249	3.73021	0.711109	0.235869	0
1.2300	5.20269	3.73021	2.23703	-1.59565	0
1.2307	4.28457	4.6446	0.0999997	-1.29023	0
1.2313	4.89665	4.6446	-1.42592	1.76096	0
1.2320	6.10948	3.42256	-2.34073	1.76096	0
1.2327	6.10948	2.81154	-5.69628	-0.985813	0
1.2333	3.97853	2.50817	-11.1889	-0.0695512	0
1.2340	2.75436	-1.15367	-14.8518	2.3718	0
1.2347	2.75436	-2.67908	-10.8851	1.45654	0
1.2353	-0.294706	1.89715	-5.39257	1.76096	0
1.2360	-3.03774	3.42256	-8.44442	1.45654	0
1.2367	-0.294706	-2.06806	-12.7148	-3.73157	0
1.2373	1.5302	-6.64857	-13.3259	-5.56309	0
1.2380	-1.51887	-6.34092	-14.8518	-0.985813	0
1.2387	-2.43699	-6.03755	-15.4629	-0.374972	0
1.2393	-0.906787	-6.34092	-13.3259	-2.20649	0
1.2400	-2.13095	-6.95194	-11.4963	-1.59565	0
1.2407	-4.87398	-3.90112	-9.35923	-0.0695512	0
1.2413	-5.18002	0.371739	-6.61109	0.845703	0
1.2420	-2.73169	-1.45704	-7.83331	-0.985813	0
1.2427	-2.13095	-4.51214	-8.44442	-3.42716	0
1.2433	-6.09814	0.0683657	-6.91849	-3.12174	0
1.2440	-8.84117	3.73021	-8.74812	-1.29023	0
1.2447	-7.00493	0.679384	-9.97034	-0.374972	0
1.2453	-5.7921	-1.45704	-7.83331	-0.0695512	0
1.2460	-6.40418	-0.542653	-8.13701	-1.90107	0
1.2467	-5.48606	1.89715	-7.5296	-1.90107	0
1.2473	-6.09814	6.47765	-3.55925	1.76096	0
1.2480	-10.6661	7.39204	-4.78147	1.15112	0
1.2487	-13.1144	3.73021	-9.66293	-3.12174	0
1.2493	-8.84117	2.20479	-9.66293	-2.20649	0
1.2500	-4.2619	2.20479	-8.13701	-0.680392	0
1.2507	-3.64982	1.89715	-8.13701	-2.5109	0
1.2513	-3.95586	4.6446	-6.91849	-0.0695512	0
1.2520	-3.95586	4.94797	-6.91849	1.76096	0
1.2527	-3.95586	1.59378	-6.30739	-1.90107	0
1.2533	-3.03774	0.982757	-3.25554	-2.81632	0
1.2540	-1.21283	4.6446	-3.55925	0.845703	0
1.2547	-2.13095	8.30644	-5.39257	-0.0695512	0
1.2553	-3.64982	7.39204	-1.42592	-2.81632	0
1.2560	-1.21283	2.20479	2.54073	-0.985813	0
1.2567	1.2355	0.0683657	2.84814	0.235869	0
1.2573	1.5302	1.28613	3.76295	-1.59565	0
1.2580	2.44832	-0.850299	3.76295	-2.20649	0
1.2587	4.59061	-1.15367	3.15184	-0.985813	0
1.2593	5.49739	5.55899	7.11849	0.845703	0
1.2600	4.28457	7.39204	8.03701	0.845703	0
1.2607	2.14228	-0.23928	1.62592	-0.680392	0
1.2613	1.5302	-5.42653	-0.507406	-2.81632	0
1.2620	1.83624	-5.42653	3.15184	-2.5109	0
1.2627	0.623416	-6.34092	1.93333	-0.985813	0
1.2633	-1.21283	-6.95194	-2.03333	-2.81632	0
1.2640	0.317375	-5.42653	-1.72962	-4.037	0
1.2647	-0.294706	-3.59347	-1.42592	-3.12174	0
1.2653	-3.95586	-2.98673	-2.95184	-0.985813	0
1.2660	-4.2619	-2.98673	-3.25554	1.76096	0
1.2667	-2.43699	-3.2901	-4.47776	2.67722	0
1.2673	-2.73169	-2.06806	-5.08517	-0.680392	0
1.2680	-1.51887	-0.23928	-2.03333	-2.81632	0
1.2687	1.2355	0.0683657	-2.95184	-0.0695512	0
1.2693	1.5302	0.982757	-7.83331	-0.0695512	0
1.2700	2.44832	3.42256	-5.69628	-2.5109	0
1.2707	4.28457	5.86663	0.407406	-0.0695512	0
1.2713	0.929456	8.91745	0.407406	2.98163	0
1.2720	-2.13095	11.0539	-2.34073	1.76096	0
1.2727	0.317375	9.83185	-2.34073	0.540282	0
1.2733	1.5302	5.55899	-4.78147	0.540282	0
1.2740	0.623416	3.42256	-6.00368	0.540282	0
1.2747	4.28457	3.11919	-1.42592	1.15112	0
1.2753	6.41552	1.59378	1.32222	0.540282	0
1.2760	3.97853	-1.15367	0.407406	-2.20649	0
1.2767	3.36645	-2.06806	1.93333	-3.12174	0
1.2773	4.28457	-1.45704	4.98517	-1.90107	0
1.2780	2.75436	-2.37571	6.51109	-1.29023	0
1.2787	2.75436	-4.20449	8.64441	-1.29023	0
1.2793	2.44832	-3.59347	10.4777	-0.680392	0
1.2800	-0.906787	-2.98673	10.7814	-0.0695512	0
1.2807	-2.13095	-3.59347	10.4777	-1.59565	0
1.2813	-0.600746	-3.90112	10.4777	-2.5109	0
1.2820	0.623416	-3.2901	9.56293	-0.985813	0
1.2827	1.5302	-0.850299	9.56293	0.235869	0
1.2833	0.623416	2.81154	10.1703	-0.0695512	0
1.2840	-2.43699	1.59378	6.51109	0.235869	0
1.2847	-1.51887	-4.20449	2.23703	0.845703	0
1.2853	0.623416	-6.03755	2.23703	0.540282	0
1.2860	-1.51887	-4.51214	4.98517	-0.0695512	0
1.2867	-3.03774	-5.42653	5.59257	-1.29023	0
1.2873	-0.294706	-5.12316	2.84814	-2.81632	0
1.2880	2.75436	-0.850299	-1.42592	-2.5109	0
1.2887	2.44832	1.59378	-4.17036	-0.0695512	0
1.2893	2.14228	0.982757	-7.2222	0.845703	0
1.2900	3.97853	1.89715	-10.5814	-0.0695512	0
1.2907	5.20269	3.42256	-11.4963	0.845703	0
1.2913	2.44832	3.73021	-11.8	3.28705	0
1.2920	2.75436	3.73021	-15.1592	3.28705	0
1.2927	5.49739	3.42256	-18.5148	2.06638	0
1.2933	3.97853	3.11919	-18.211	2.06638	0
1.2940	3.97853	2.20479	-16.3777	1.76096	0
1.2947	7.63968	2.50817	-12.7148	3.59247	0
1.2953	3.97853	4.94797	-9.97034	5.7284	0
1.2960	-0.294706	5.55899	-11.4963	2.06638	0
1.2967	6.41552	1.89715	-11.1889	-1.90107	0
1.2973	9.77063	-0.850299	-7.5296	1.76096	0
1.2980	2.44832	-0.850299	-7.2222	3.59247	0
1.2987	-0.600746	-0.850299	-7.5296	-1.29023	0
1.2993	3.06041	-2.98673	-3.25554	-2.81632	0
1.3000	3.67249	-5.42653	1.01481	-0.0695512	0
1.3007	3.36645	-4.51214	5.28887	-0.0695512	0
1.3013	3.97853	-2.37571	10.4777	0.235869	0
1.3020	3.36645	-2.67908	12.3074	2.98163	0
1.3027	1.83624	-5.42653	10.7814	3.28705	0
1.3033	1.2355	-4.81551	10.4777	1.76096	0
1.3040	2.14228	-2.67908	12.0037	2.06638	0
1.3047	3.36645	-1.45704	15.0555	2.3718	0
1.3053	2.14228	0.371739	18.1073	0.845703	0
1.3060	1.83624	2.20479	18.1073	0.235869	0
1.3067	5.20269	2.50817	19.937	1.45654	0
1.3073	6.10948	4.34122	24.5147	2.3718	0
1.3080	3.06041	6.17001	22.3777	0.845703	0
1.3087	3.36645	1.89715	17.1925	0.845703	0
1.3093	3.67249	-3.2901	19.0222	3.89789	0
1.3100	1.83624	-0.850299	21.1592	5.11857	0
1.3107	3.06041	2.20479	17.7999	2.06638	0
1.3113	2.14228	0.371739	16.274	-0.680392	0
1.3120	-2.73169	-1.76469	15.9703	-2.5109	0
1.3127	-3.03774	-3.2901	10.4777	-2.81632	0
1.3133	-0.294706	-6.03755	5.89998	-0.985813	0
1.3140	-2.13095	-5.12316	6.20368	-0.0695512	0
1.3147	-3.03774	-0.850299	4.67776	-0.985813	0
1.3153	-2.43699	-2.06806	1.32222	-0.985813	0
1.3160	-3.64982	-5.42653	0.407406	-0.374972	0
1.3167	-4.56794	-3.59347	0.0999997	-2.5109	0
1.3173	-4.87398	-2.67908	-3.25554	-3.42716	0
1.3180	-4.2619	-5.7299	-5.69628	-1.90107	0
1.3187	-0.294706	-2.67908	-5.08517	-2.5109	0
1.3193	-1.21283	4.6446	-4.47776	-4.34242	0
1.3200	-9.14721	4.6446	-6.00368	-3.73157	0
1.3207	-9.45325	0.0683657	-8.44442	-2.81632	0
1.3213	-2.73169	-0.23928	-9.66293	-2.81632	0
1.3220	-3.64982	-0.850299	-7.83331	-2.20649	0
1.3227	-5.18002	-2.67908	-6.00368	-1.90107	0
1.3233	0.623416	-1.76469	-6.30739	-2.5109	0
1.3240	2.44832	-0.542653	-6.91849	-0.985813	0
1.3247	-1.51887	-1.76469	-5.39257	-1.29023	0
1.3253	-0.906787	-3.2901	-6.00368	-4.64784	0
1.3260	2.44832	-5.12316	-9.05552	-4.64784	0
1.3267	0.623416	-4.81551	-7.83331	-1.90107	0
1.3273	-0.600746	-1.76469	-5.08517	-2.20649	0
1.3280	2.14228	-2.98673	-6.00368	-2.81632	0
1.3287	3.36645	-6.64857	-5.08517	-2.20649	0
1.3293	1.5302	-2.67908	-1.11851	-2.81632	0
1.3300	4.28457	1.28613	0.711109	-1.90107	0
1.3307	7.63968	-1.76469	1.62592	1.45654	0
1.3313	2.44832	-1.45704	4.06665	0.845703	0
1.3320	-5.18002	1.89715	2.54073	-2.20649	0
1.3327	-4.2619	1.28613	-1.72962	-2.81632	0
[truncated: 41,344 more rows]
