# Supplementary material for: Identification of Haptic Based Guiding Using Hard Reins
Source: PLoS One. 2015 Jul 22;10(7):e0132020. doi: 10.1371/journal.pone.0132020 (PMC4511788; doi:10.1371/journal.pone.0132020)
Supplement: S3 File — (ZIP) [file pone.0132020.s003.zip › EMGData1/Subject1/T18/t18.txt]

0.0000	-6.35708	10.5197	-13.9441	7.05021	0
0.0007	-8.19623	9.90934	-16.9948	7.96461	0
0.0013	-4.83778	7.15603	-18.5202	8.2714	0
0.0020	-1.79917	4.71441	-18.2164	6.43862	0
0.0027	0.359835	5.93521	-20.0455	6.13382	0
0.0033	2.15901	7.15603	-20.0455	7.96461	0
0.0040	1.55928	6.24691	-18.5202	8.88099	0
0.0047	-0.279871	5.63651	-18.8239	8.88099	0
0.0053	2.15901	7.76643	-19.4313	7.65981	0
0.0060	6.75689	9.59765	-18.8239	7.05021	0
0.0067	7.07675	9.59765	-17.906	8.2714	0
0.0073	6.15717	10.8185	-15.159	9.79738	0
0.0080	9.7955	12.9614	-11.8046	9.18579	0
0.0087	13.154	12.0393	-7.83598	8.2714	0
0.0093	10.4352	10.8185	-1.43086	7.65981	0
0.0100	9.51563	12.9614	3.15194	7.65981	0
0.0107	11.0349	15.403	1.93031	9.49059	0
0.0113	8.2762	17.2342	1.31612	10.407	0
0.0120	4.91774	19.3641	5.58845	7.65981	0
0.0127	7.35662	17.2342	8.03171	3.99824	0
0.0133	7.67647	12.351	5.28473	3.69344	0
0.0140	5.51746	11.7406	4.98101	4.91463	0
0.0147	5.83732	13.5718	7.72799	5.21943	0
0.0153	5.51746	14.4809	8.94962	3.38864	0
0.0160	5.83732	16.3121	10.7787	3.08185	0
0.0167	8.59605	18.7537	13.5257	4.60784	0
0.0173	6.43704	20.8966	14.1331	5.52422	0
0.0180	2.15901	21.507	15.9689	6.74541	0
0.0187	4.91774	20.8966	20.545	8.57619	0
0.0193	6.75689	19.9745	17.798	8.2714	0
0.0200	2.15901	20.2862	12.304	7.35501	0
0.0207	2.15901	20.2862	13.5257	8.88099	0
0.0213	3.99816	18.7537	16.2726	7.96461	0
0.0220	2.15901	17.2342	15.3547	5.52422	0
0.0227	3.07859	19.6758	19.3233	7.65981	0
0.0233	3.39844	22.7278	25.121	11.933	0
0.0240	-1.47932	20.8966	25.121	10.7118	0
0.0247	-1.47932	18.455	24.5136	6.43862	0
0.0253	1.27941	19.0654	26.0389	4.60784	0
0.0260	-0.279871	19.0654	24.8173	5.52422	0
0.0267	0.359835	18.1433	23.8994	6.13382	0
0.0273	3.71829	18.455	26.9501	4.91463	0
0.0280	3.99816	16.9225	28.7859	3.69344	0
0.0287	3.99816	15.403	30.3113	3.69344	0
0.0293	3.99816	18.7537	34.8873	3.69344	0
0.0300	0.639706	21.1953	39.1596	4.91463	0
0.0307	0.0399816	18.455	41.6029	5.52422	0
0.0313	2.15901	16.3121	44.6536	3.99824	0
0.0320	1.27941	18.7537	44.3499	2.77705	0
0.0327	-0.559743	22.4162	38.2417	4.60784	0
0.0333	-0.879596	22.7278	31.2224	4.60784	0
0.0340	-1.15947	21.8057	26.3426	1.55587	0
0.0347	0.959559	24.2474	26.0389	-1.18931	0
0.0353	2.47886	26.0786	26.6464	0.0318744	0
0.0360	0.359835	21.8057	20.545	2.47225	0
0.0367	-1.47932	16.6238	10.475	1.86266	0
0.0373	0.359835	15.403	6.81008	-1.8009	0
0.0380	1.55928	15.403	7.72799	-2.4105	0
0.0387	1.27941	16.3121	6.81008	0.641471	0
0.0393	0.959559	17.2342	4.98101	0.336673	0
0.0400	3.39844	15.0913	3.75938	-1.8009	0
0.0407	7.07675	13.5718	1.93031	-1.18931	0
0.0413	7.35662	13.5718	0.0944907	-1.8009	0
0.0420	5.83732	11.7406	0.0944907	-3.63168	0
0.0427	5.51746	10.5197	0.70868	-3.0201	0
0.0433	6.15717	11.7406	-0.816669	-3.32689	0
0.0440	9.19577	11.1302	-3.25993	-4.54608	0
0.0447	11.6347	10.2081	-1.73458	-1.18931	0
0.0453	8.59605	8.98724	-0.816669	0.94627	0
0.0460	5.83732	5.93521	-1.73458	-2.4105	0
0.0467	10.4352	7.46772	1.61984	-3.32689	0
0.0473	11.6347	13.2601	5.28473	-0.884513	0
0.0480	6.43704	13.5718	0.70868	-1.8009	0
0.0487	5.23759	11.1302	-4.78528	-4.24128	0
0.0493	6.75689	11.7406	-3.56365	-4.54608	0
0.0500	3.71829	10.8185	-0.512949	-5.46247	0
0.0507	1.27941	9.90934	2.23403	-7.29325	0
0.0513	2.47886	12.351	5.89217	-6.37686	0
0.0520	0.359835	13.2601	7.72799	-6.37686	0
0.0527	-5.15763	12.351	7.72799	-8.20964	0
0.0533	-4.51792	14.4809	9.25333	-9.12403	0
0.0540	-1.15947	16.9225	9.86077	-7.59805	0
0.0547	-2.99862	15.403	10.1645	-5.46247	0
0.0553	-5.15763	13.5718	13.2219	-5.15767	0
0.0560	-1.47932	17.2342	19.0196	-6.37686	0
0.0567	0.0399816	21.8057	19.9308	-6.68365	0
0.0573	-3.31848	19.0654	13.8294	-6.37686	0
0.0580	-2.71875	13.5718	8.63915	-7.29325	0
0.0587	1.55928	13.8705	11.3861	-7.29325	0
0.0593	3.07859	16.3121	17.1838	-4.85287	0
0.0600	2.79871	16.3121	16.8801	-4.54608	0
0.0607	3.99816	15.7017	12.6078	-6.37686	0
0.0613	4.63787	14.4809	11.3861	-6.37686	0
0.0620	5.83732	11.1302	11.6966	-6.37686	0
0.0627	8.87592	9.59765	12.0003	-7.29325	0
0.0633	11.3148	8.98724	12.6078	-6.68365	0
0.0640	11.9545	8.07813	12.304	-6.37686	0
0.0647	13.4738	8.98724	10.7787	-7.29325	0
0.0653	14.0735	10.8185	11.0824	-6.68365	0
0.0660	12.2344	9.90934	11.3861	-5.46247	0
0.0667	11.0349	8.98724	8.94962	-6.07207	0
0.0673	11.3148	9.90934	6.81008	-6.37686	0
0.0680	10.7151	9.29894	5.58845	-3.63168	0
0.0687	7.95634	8.07813	1.93031	-3.0201	0
0.0693	3.99816	7.76643	-2.95621	-8.20964	0
0.0700	1.87914	6.24691	-4.48156	-9.73562	0
0.0707	4.91774	5.93521	-5.089	-3.63168	0
0.0713	5.83732	8.37684	-7.22854	-3.0201	0
0.0720	-2.3989	7.15603	-12.412	-8.51444	0
0.0727	-9.43566	1.97408	-18.8239	-9.12403	0
0.0733	-8.51609	1.05197	-24.6216	-7.29325	0
0.0740	-7.59651	3.49359	-27.0648	-7.59805	0
0.0747	-8.79596	1.05197	-30.723	-4.85287	0
0.0753	-7.87638	-1.07795	-35.3058	-3.0201	0
0.0760	-7.87638	1.05197	-37.4385	-5.76727	0
0.0767	-9.43566	1.05197	-37.4385	-4.85287	0
0.0773	-9.11581	-2.00005	-38.6602	-3.0201	0
0.0780	-8.79596	-1.38965	-37.1348	-4.24128	0
0.0787	-9.43566	1.66238	-31.3372	-1.8009	0
0.0793	-7.87638	0.753266	-24.9253	0.94627	0
0.0800	-6.35708	-2.00005	-20.653	-1.8009	0
0.0807	-4.51792	-1.38965	-17.906	-2.4105	0
0.0813	-2.99862	-1.38965	-17.6023	0.0318744	0
0.0820	-2.3989	-6.27289	-17.906	-1.8009	0
0.0827	-0.559743	-7.182	-16.3806	-0.579715	0
0.0833	-0.559743	-2.29876	-14.5516	4.30304	0
0.0840	-3.63833	-3.83127	-14.8553	1.25107	0
0.0847	-4.23805	-9.32491	-17.6023	-3.93648	0
0.0853	-1.15947	-8.1041	-21.2671	-2.7153	0
0.0860	-2.3989	-6.27289	-22.1783	-2.1057	0
0.0867	-5.15763	-7.79241	-18.8239	-2.7153	0
0.0873	-2.3989	-7.182	-14.2478	-0.579715	0
0.0880	-0.279871	-8.1041	-12.412	0.0318744	0
0.0887	-1.79917	-11.4548	-11.5009	-1.49411	0
0.0893	-2.07904	-9.01322	-11.5009	-0.884513	0
0.0900	-1.79917	-5.66248	-11.8046	-1.8009	0
0.0907	-2.99862	-7.79241	-12.412	-4.54608	0
0.0913	-2.99862	-9.32491	-12.1083	-1.8009	0
0.0920	-2.3989	-9.01322	-11.1971	2.16746	0
0.0927	-3.31848	-9.32491	-10.2792	-0.274916	0
0.0933	-3.31848	-7.4937	-10.2792	-3.93648	0
0.0940	-2.71875	-6.57159	-10.583	-1.8009	0
0.0947	-0.879596	-7.4937	-9.97551	2.47225	0
0.0953	2.79871	-7.4937	-11.8046	2.47225	0
0.0960	4.31802	-8.71451	-17.906	-0.274916	0
0.0967	3.07859	-12.9873	-22.4888	-1.49411	0
0.0973	3.71829	-13.5977	-21.2671	-0.884513	0
0.0980	5.83732	-12.3769	-18.8239	-0.884513	0
0.0987	6.75689	-13.5977	-18.8239	-0.884513	0
0.0993	7.35662	-14.2082	-17.906	0.94627	0
0.1000	6.15717	-14.2082	-13.0262	1.55587	0
0.1007	2.79871	-15.7277	-6.00691	0.336673	0
0.1013	-1.47932	-17.2602	-3.56365	1.25107	0
0.1020	-4.23805	-16.9485	-1.73458	2.77705	0
0.1027	-4.23805	-16.9485	6.20264	1.25107	0
0.1033	-4.23805	-19.0784	13.2219	0.0318744	0
0.1040	-5.15763	-22.4421	13.2219	0.94627	0
0.1047	-6.07721	-22.4421	13.2219	2.77705	0
0.1053	-7.87638	-19.3901	13.2219	3.38864	0
0.1060	-9.11581	-18.7797	7.72799	2.77705	0
0.1067	-7.59651	-16.6498	4.67729	2.77705	0
0.1073	-7.87638	-11.4548	6.81008	3.99824	0
0.1080	-13.074	-12.0652	3.75938	3.99824	0
0.1087	-13.074	-16.9485	-4.48156	0.94627	0
0.1093	-5.4375	-16.0394	-8.75388	0.0318744	0
0.1100	-1.79917	-13.8965	-11.8046	1.25107	0
0.1107	-4.23805	-16.0394	-16.0769	0.336673	0
0.1113	-7.87638	-18.481	-16.0769	-0.884513	0
0.1120	-11.2348	-18.481	-12.412	0.0318744	0
0.1127	-12.4743	-16.9485	-8.1397	0.0318744	0
0.1133	-10.0354	-15.429	-2.65249	-1.18931	0
0.1140	-8.79596	-15.429	1.93031	-1.8009	0
0.1147	-10.955	-15.7277	4.0631	-1.18931	0
0.1153	-11.2348	-14.8186	4.98101	0.641471	0
0.1160	-7.87638	-15.1173	4.0631	0.94627	0
0.1167	-5.75735	-16.0394	2.23403	-1.8009	0
0.1173	-6.99678	-15.7277	2.53775	-2.4105	0
0.1180	-6.99678	-16.6498	4.0631	0.336673	0
0.1187	-1.47932	-16.6498	7.72799	1.25107	0
0.1193	1.87914	-13.8965	17.4943	0.0318744	0
0.1200	-1.15947	-12.9873	25.121	0.94627	0
0.1207	-2.71875	-17.2602	25.121	0.336673	0
0.1213	1.55928	-20.9096	24.8173	-1.8009	0
0.1220	5.83732	-21.2213	27.5643	-2.7153	0
0.1227	7.07675	-19.3901	27.868	-0.884513	0
0.1233	7.67647	-16.9485	28.1717	-0.274916	0
0.1240	9.19577	-17.2602	29.6971	-0.884513	0
0.1247	10.4352	-19.3901	29.6971	-0.884513	0
0.1253	8.87592	-18.1693	27.868	-0.579715	0
0.1260	7.67647	-14.2082	25.4247	0.0318744	0
0.1267	8.2762	-13.5977	22.9882	-0.884513	0
0.1273	6.43704	-14.8186	21.4561	-2.7153	0
0.1280	3.99816	-13.8965	20.8487	-2.1057	0
0.1287	6.75689	-11.1561	18.1017	0.0318744	0
0.1293	6.43704	-8.40281	15.051	0.0318744	0
0.1300	2.15901	-6.88329	15.051	-1.18931	0
0.1307	3.99816	-6.57159	18.1017	0.336673	0
0.1313	6.43704	-4.74038	21.4561	1.86266	0
0.1320	-0.559743	-4.74038	20.2412	0.0318744	0
0.1327	-5.4375	-7.4937	14.7473	-0.884513	0
0.1333	-2.99862	-7.79241	9.86077	-0.884513	0
0.1340	-3.31848	-5.05208	7.42427	-1.18931	0
0.1347	-5.15763	-5.66248	4.36682	-0.884513	0
0.1353	-4.23805	-10.5457	1.93031	0.0318744	0
0.1360	-3.63833	-12.9873	3.45566	0.0318744	0
0.1367	-4.23805	-12.9873	6.50636	0.94627	0
0.1373	-5.15763	-13.8965	6.50636	0.641471	0
0.1380	-6.35708	-16.6498	4.0631	-0.579715	0
0.1387	-4.83778	-16.9485	1.0124	1.86266	0
0.1393	-2.99862	-14.8186	-1.43086	4.60784	0
0.1400	-4.23805	-13.8965	-3.86737	3.38864	0
0.1407	-5.4375	-14.5069	-4.78528	1.55587	0
0.1413	-4.23805	-14.8186	-5.70319	2.77705	0
0.1420	-1.47932	-15.7277	-8.75388	4.60784	0
0.1427	1.87914	-16.6498	-9.97551	6.43862	0
0.1433	2.47886	-14.2082	-7.22854	7.35501	0
0.1440	3.07859	-11.4548	-9.67179	6.43862	0
0.1447	4.91774	-11.1561	-17.906	3.38864	0
0.1453	5.83732	-11.7665	-22.4888	1.86266	0
0.1460	8.2762	-12.0652	-22.1783	1.86266	0
0.1467	10.4352	-11.4548	-21.5709	2.16746	0
0.1473	9.51563	-8.1041	-19.4313	2.47225	0
0.1480	8.87592	-4.74038	-16.3806	2.77705	0
0.1487	10.1154	-3.22086	-16.9948	3.69344	0
0.1493	8.59605	0.142861	-17.906	4.91463	0
0.1500	6.75689	2.88319	-16.3806	4.60784	0
0.1507	6.75689	1.36367	-14.2478	2.16746	0
0.1513	3.99816	-0.168835	-12.412	1.86266	0
0.1520	0.639706	2.88319	-12.1083	2.77705	0
0.1527	-0.879596	5.63651	-12.7225	1.86266	0
0.1533	-4.23805	6.24691	-12.412	0.94627	0
0.1540	-5.75735	6.54562	-9.67179	0.641471	0
0.1547	-4.51792	8.37684	-7.53226	0.94627	0
0.1553	-6.07721	9.29894	-5.089	1.86266	0
0.1560	-8.19623	7.46772	-4.17784	2.77705	0
0.1567	-8.19623	5.0261	-6.00691	0.94627	0
0.1573	-9.43566	3.49359	-6.00691	-0.579715	0
0.1580	-9.43566	3.49359	-3.25993	-0.274916	0
0.1587	-8.79596	3.19489	-0.512949	0.0318744	0
0.1593	-10.6351	2.27278	1.93031	-1.8009	0
0.1600	-10.3153	0.753266	4.98101	-2.4105	0
0.1607	-5.75735	2.58448	6.50636	0.641471	0
0.1613	-4.83778	6.54562	7.42427	3.08185	0
0.1620	-5.75735	7.46772	8.03171	1.86266	0
0.1627	-3.31848	5.93521	5.58845	0.0318744	0
0.1633	-2.71875	7.15603	0.70868	0.641471	0
0.1640	-4.23805	8.37684	-1.12039	1.86266	0
0.1647	-2.3989	7.15603	-1.43086	1.86266	0
0.1653	-1.47932	6.54562	-4.78528	0.641471	0
0.1660	-0.879596	8.37684	-8.1397	-0.274916	0
0.1667	3.07859	11.7406	-9.67179	1.55587	0
0.1673	4.63787	14.7926	-11.5009	2.77705	0
0.1680	1.27941	14.4809	-16.3806	0.94627	0
0.1687	0.0399816	11.4289	-21.5709	-0.579715	0
0.1693	-0.559743	11.7406	-22.1783	0.0318744	0
0.1700	-1.15947	12.0393	-19.7418	0.336673	0
0.1707	0.359835	10.5197	-18.8239	0.0318744	0
0.1713	-1.15947	12.0393	-17.6023	-0.579715	0
0.1720	-4.23805	14.1822	-13.3299	-1.18931	0
0.1727	-1.79917	12.6497	-10.583	-0.274916	0
0.1733	0.359835	13.8705	-6.92482	0.94627	0
0.1740	-1.15947	16.6238	-1.73458	0.336673	0
0.1747	-0.279871	12.6497	0.40496	-0.884513	0
0.1753	1.87914	8.68853	-2.34202	-2.7153	0
0.1760	3.71829	10.2081	-3.56365	-3.32689	0
0.1767	5.83732	9.90934	-1.12039	-1.8009	0
0.1773	4.31802	8.98724	1.31612	-1.8009	0
0.1780	3.71829	11.7406	0.0944907	-3.63168	0
0.1787	9.19577	13.5718	-1.43086	-1.49411	0
0.1793	9.7955	12.9614	-0.512949	1.25107	0
0.1800	4.91774	12.351	-0.512949	-0.884513	0
0.1807	6.15717	9.29894	-2.34202	-3.32689	0
0.1813	10.4352	5.93521	-0.816669	-2.7153	0
0.1820	10.4352	6.85732	2.84147	-3.93648	0
0.1827	11.9545	9.59765	3.15194	-3.63168	0
0.1833	13.4738	9.59765	4.36682	-1.8009	0
0.1840	13.154	6.54562	9.86077	-4.85287	0
0.1847	15.9127	5.93521	12.304	-5.76727	0
0.1853	18.3516	8.98724	12.0003	-1.8009	0
0.1860	16.8323	9.29894	14.1331	-1.8009	0
0.1867	15.9127	8.07813	14.4436	-3.32689	0
0.1873	14.9931	11.7406	11.6966	0.0318744	0
0.1880	14.6733	16.3121	10.1645	0.94627	0
0.1887	15.5928	15.403	8.63915	-1.18931	0
0.1893	13.4738	15.0913	4.98101	0.336673	0
0.1900	12.2344	17.5329	3.15194	2.16746	0
0.1907	15.9127	19.3641	4.0631	0.641471	0
0.1913	15.313	19.9745	3.15194	1.25107	0
0.1920	8.59605	18.1433	2.23403	2.47225	0
0.1927	7.07675	12.6497	2.23403	0.336673	0
0.1933	9.51563	10.5197	1.31612	-1.8009	0
0.1940	8.59605	13.8705	0.70868	-0.884513	0
0.1947	6.15717	15.7017	0.0944907	0.0318744	0
0.1953	2.15901	15.0913	-0.512949	0.0318744	0
0.1960	-1.47932	16.0134	0.40496	0.0318744	0
0.1967	0.639706	16.0134	1.31612	1.25107	0
0.1973	3.07859	15.403	-2.65249	1.25107	0
0.1980	1.27941	17.8446	-5.70319	1.25107	0
0.1987	2.15901	18.1433	-2.95621	2.47225	0
0.1993	4.91774	14.1822	0.70868	2.77705	0
0.2000	3.99816	12.9614	0.70868	3.08185	0
0.2007	3.07859	15.403	0.40496	3.69344	0
0.2013	5.23759	15.403	1.31612	2.47225	0
0.2020	5.51746	13.5718	1.93031	2.47225	0
0.2027	4.91774	14.4809	6.81008	5.82902	0
0.2033	7.67647	16.6238	13.8294	7.05021	0
0.2040	10.7151	16.3121	16.5764	4.60784	0
0.2047	9.51563	12.351	17.4943	4.60784	0
0.2053	7.35662	7.46772	20.8487	4.60784	0
0.2060	8.2762	6.54562	21.4561	3.38864	0
0.2067	10.4352	8.07813	18.4054	2.77705	0
0.2073	9.7955	8.37684	18.7159	2.16746	0
0.2080	7.67647	8.98724	20.545	1.55587	0
0.2087	8.59605	11.1302	17.4943	1.55587	0
0.2093	8.2762	10.5197	15.3547	-0.274916	0
0.2100	4.63787	8.07813	15.051	-2.1057	0
0.2107	3.07859	8.07813	10.475	0.0318744	0
0.2113	3.07859	8.98724	4.36682	0.641471	0
0.2120	0.959559	9.29894	1.93031	-1.18931	0
0.2127	-0.279871	10.5197	1.0124	-0.274916	0
0.2133	1.27941	9.90934	-3.25993	0.336673	0
0.2140	3.39844	6.54562	-9.0576	-0.884513	0
0.2147	6.75689	7.46772	-9.97551	0.94627	0
0.2153	7.07675	13.5718	-5.089	2.47225	0
0.2160	1.87914	13.5718	-3.25993	-0.579715	0
0.2167	-0.559743	7.15603	-5.089	-1.18931	0
0.2173	3.99816	3.80529	-5.089	0.94627	0
0.2180	5.83732	3.49359	-5.70319	-0.579715	0
0.2187	4.31802	3.49359	-8.1397	-2.7153	0
0.2193	4.31802	4.4157	-9.36132	-1.18931	0
0.2200	3.39844	3.19489	-11.8046	-1.18931	0
0.2207	1.27941	1.36367	-15.159	-2.1057	0
0.2213	-1.47932	1.66238	-16.6844	-0.884513	0
0.2220	-4.51792	1.36367	-20.9634	0.0318744	0
0.2227	-6.35708	1.05197	-26.4506	-0.274916	0
0.2233	-6.99678	3.80529	-24.6216	0.0318744	0
0.2240	-9.43566	4.4157	-21.2671	-0.884513	0
0.2247	-10.955	0.753266	-23.3999	-0.274916	0
0.2253	-11.8745	-1.38965	-25.5395	2.77705	0
0.2260	-15.233	-0.467544	-24.0141	3.69344	0
0.2267	-17.0322	2.58448	-19.7418	1.25107	0
0.2273	-16.1526	6.24691	-14.5516	0.641471	0
0.2280	-17.9517	5.0261	-12.7225	0.641471	0
0.2287	-19.7909	0.44157	-13.3299	-1.18931	0
0.2293	-17.0322	-1.07795	-11.5009	-3.0201	0
0.2300	-16.7523	-1.07795	-8.75388	-2.1057	0
0.2307	-19.7909	-1.68835	-6.92482	-0.579715	0
0.2313	-19.1912	-1.68835	-3.86737	-2.7153	0
0.2320	-17.9517	-1.68835	-3.25993	-5.15767	0
0.2327	-19.7909	-2.00005	-0.512949	-3.32689	0
0.2333	-18.5915	-1.07795	5.58845	-1.49411	0
0.2340	-14.5933	-2.29876	6.81008	-2.1057	0
0.2347	-15.233	-4.12997	3.75938	-2.1057	0
0.2353	-17.6719	-3.83127	6.81008	-2.1057	0
0.2360	-16.4324	-3.83127	10.1645	-2.7153	0
0.2367	-15.233	-2.90916	10.475	-0.579715	0
0.2373	-15.233	-0.77924	12.0003	0.94627	0
0.2380	-13.3938	-1.07795	13.2219	-0.274916	0
0.2387	-9.71554	0.142861	14.4436	0.641471	0
0.2393	-7.87638	3.80529	21.4561	2.16746	0
0.2400	-9.71554	2.88319	26.3426	0.0318744	0
0.2407	-8.19623	1.66238	24.8173	-2.1057	0
0.2413	-2.99862	3.80529	23.5957	-0.884513	0
0.2420	-0.559743	2.58448	24.2031	-0.579715	0
0.2427	-1.15947	-1.07795	24.5136	-1.49411	0
0.2433	1.27941	1.66238	26.6464	0.0318744	0
0.2440	3.99816	4.104	28.1717	1.86266	0
0.2447	5.23759	3.49359	29.3933	0.336673	0
0.2453	7.07675	5.0261	31.2224	-1.49411	0
0.2460	5.83732	4.71441	30.615	0.0318744	0
0.2467	2.47886	4.104	29.3933	0.94627	0
0.2473	4.31802	7.15603	30.615	-1.18931	0
0.2480	7.07675	7.15603	30.3113	-2.4105	0
0.2487	4.91774	4.71441	28.7859	-1.49411	0
0.2493	3.99816	8.07813	26.3426	-0.579715	0
0.2500	4.91774	8.68853	23.2919	0.94627	0
0.2507	2.15901	3.49359	25.121	1.86266	0
0.2513	-2.3989	5.0261	28.7859	0.94627	0
0.2520	-4.23805	9.29894	25.7285	0.94627	0
0.2527	-3.31848	5.32481	23.8994	1.25107	0
0.2533	-2.07904	1.97408	28.1717	0.336673	0
0.2540	-2.3989	2.88319	28.4754	-0.579715	0
0.2547	-4.23805	1.97408	26.3426	-0.884513	0
0.2553	-5.4375	2.58448	27.868	-2.4105	0
0.2560	-6.07721	5.32481	25.7285	-2.7153	0
0.2567	-6.99678	3.80529	21.7666	0.0318744	0
0.2573	-6.99678	1.97408	20.545	0.641471	0
0.2580	-6.07721	2.58448	17.798	-0.274916	0
0.2587	-4.83778	1.36367	12.9115	0.94627	0
0.2593	-2.07904	0.44157	9.86077	1.86266	0
0.2600	0.0399816	2.88319	6.20264	0.641471	0
0.2607	-0.279871	4.4157	1.93031	-0.274916	0
0.2613	1.27941	4.71441	-1.43086	0.0318744	0
0.2620	6.15717	6.24691	-5.089	0.0318744	0
0.2627	9.7955	7.15603	-5.089	1.86266	0
0.2633	7.95634	9.59765	-4.17784	2.77705	0
0.2640	5.23759	10.5197	-9.67179	-0.579715	0
0.2647	5.83732	5.63651	-15.159	-3.32689	0
0.2653	7.95634	1.66238	-14.5516	-0.579715	0
0.2660	8.59605	3.19489	-13.9441	0.336673	0
0.2667	7.67647	3.49359	-13.3299	-3.0201	0
0.2673	5.51746	1.97408	-10.583	-2.4105	0
0.2680	5.83732	2.88319	-9.67179	1.86266	0
0.2687	7.35662	2.58448	-9.97551	1.86266	0
0.2693	4.91774	-0.168835	-4.48156	-0.884513	0
0.2700	3.07859	0.753266	2.53775	-0.579715	0
0.2707	4.63787	3.49359	7.1138	0.94627	0
0.2713	3.99816	2.88319	10.475	1.55587	0
0.2720	2.47886	3.49359	11.3861	0.336673	0
0.2727	4.91774	5.93521	10.475	0.641471	0
0.2733	4.63787	6.24691	8.94962	1.25107	0
0.2740	1.55928	5.32481	8.03171	0.94627	0
0.2747	3.99816	5.32481	9.55706	0.94627	0
0.2753	5.83732	4.71441	11.0824	0.94627	0
0.2760	0.359835	4.104	9.25333	-1.18931	0
0.2767	-0.879596	4.4157	5.28473	-3.63168	0
0.2773	4.91774	3.49359	0.40496	-2.7153	0
0.2780	7.67647	2.27278	-4.78528	0.0318744	0
0.2787	5.83732	3.80529	-4.48156	-1.49411	0
0.2793	4.91774	4.71441	-1.43086	-3.32689	0
0.2800	6.15717	2.58448	-3.56365	-1.49411	0
0.2807	8.59605	2.58448	-5.089	0.94627	0
0.2813	10.1154	5.0261	-1.12039	0.0318744	0
0.2820	10.4352	3.80529	1.61984	-0.274916	0
0.2827	13.4738	1.05197	1.61984	-0.274916	0
0.2833	17.1121	1.66238	4.0631	-2.1057	0
0.2840	16.8323	1.97408	5.89217	-1.8009	0
0.2847	15.5928	2.27278	5.89217	1.25107	0
0.2853	13.7937	3.49359	7.1138	0.336673	0
0.2860	13.154	0.753266	9.55706	-1.8009	0
0.2867	17.1121	-0.77924	13.5257	2.47225	0
0.2873	19.591	5.0261	18.7159	6.13382	0
0.2880	12.8741	6.54562	16.8801	1.86266	0
0.2887	7.07675	-0.467544	8.03171	-1.18931	0
0.2893	8.87592	-2.29876	1.31612	0.0318744	0
0.2900	10.7151	2.27278	1.31612	0.0318744	0
0.2907	7.95634	2.58448	3.75938	-1.18931	0
0.2913	5.83732	-0.77924	3.15194	-1.18931	0
0.2920	6.43704	-1.68835	3.15194	-1.49411	0
0.2927	4.91774	-1.38965	6.20264	-0.274916	0
0.2933	0.359835	-2.90916	6.81008	0.94627	0
0.2940	-1.47932	-5.96119	1.0124	0.0318744	0
0.2947	-0.879596	-5.66248	-3.86737	0.94627	0
0.2953	-2.3989	-1.68835	-6.31063	1.86266	0
0.2960	-3.31848	-2.29876	-10.8867	-0.884513	0
0.2967	-3.63833	-6.27289	-13.3299	-0.884513	0
0.2973	-7.87638	-6.27289	-13.3299	2.16746	0
0.2980	-8.79596	-5.35078	-16.0769	3.69344	0
0.2987	-3.9182	-7.4937	-17.906	3.69344	0
0.2993	-3.31848	-6.88329	-18.8239	3.69344	0
0.3000	-6.07721	-7.182	-24.3178	1.86266	0
0.3007	-2.07904	-11.1561	-29.8118	0.94627	0
0.3013	1.27941	-11.4548	-27.3685	0.94627	0
0.3020	-1.47932	-7.79241	-23.3999	1.25107	0
0.3027	-1.15947	-6.27289	-22.7925	3.08185	0
0.3033	2.47886	-6.88329	-22.1783	4.30304	0
0.3040	3.39844	-6.88329	-21.5709	2.77705	0
0.3047	5.23759	-6.57159	-19.4313	3.08185	0
0.3053	7.95634	-6.57159	-11.8046	4.60784	0
0.3060	7.35662	-6.88329	-5.089	3.38864	0
0.3067	6.15717	-7.182	-6.00691	0.94627	0
0.3073	8.59605	-6.27289	-6.61435	0.0318744	0
0.3080	11.0349	-5.66248	-5.39947	-0.579715	0
0.3087	10.4352	-5.66248	-8.75388	-0.579715	0
0.3093	7.67647	-3.83127	-11.5009	-1.8009	0
0.3100	8.2762	-2.00005	-10.583	-1.49411	0
0.3107	9.51563	-2.00005	-11.5009	2.77705	0
0.3113	6.43704	0.44157	-13.0262	4.30304	0
0.3120	1.87914	0.142861	-15.4695	0.94627	0
0.3127	1.87914	-6.27289	-20.653	-0.884513	0
0.3133	2.79871	-9.32491	-23.3999	-0.579715	0
0.3140	0.359835	-6.57159	-22.4888	-1.8009	0
0.3147	-1.47932	-6.57159	-22.1783	-1.49411	0
0.3153	-0.879596	-9.01322	-21.5709	0.0318744	0
0.3160	-1.15947	-9.32491	-20.653	0.0318744	0
0.3167	-2.07904	-10.8444	-19.7418	-0.884513	0
0.3173	-2.3989	-13.5977	-15.159	-1.8009	0
0.3180	-0.279871	-12.9873	-12.412	-2.7153	0
0.3187	1.87914	-9.93532	-14.2478	-1.8009	0
0.3193	0.359835	-7.4937	-12.7225	-0.884513	0
0.3200	1.27941	-8.1041	-8.75388	-1.18931	0
0.3207	6.15717	-9.93532	-8.45016	-0.884513	0
0.3213	6.15717	-10.234	-6.92482	0.336673	0
0.3220	4.31802	-9.93532	-0.512949	1.25107	0
0.3227	9.51563	-8.40281	8.03171	3.08185	0
0.3233	10.4352	-4.74038	17.798	2.77705	0
0.3240	1.87914	-3.51957	21.4561	-0.274916	0
0.3247	-0.279871	-7.79241	18.4054	-0.579715	0
0.3253	3.07859	-10.5457	18.4054	1.25107	0
0.3260	-0.559743	-9.32491	21.7666	0.0318744	0
0.3267	-5.4375	-8.40281	22.9882	-1.18931	0
0.3273	-5.15763	-7.182	22.6778	0.336673	0
0.3280	-5.15763	-6.57159	20.545	0.0318744	0
0.3287	-7.27666	-7.182	15.9689	-1.18931	0
0.3293	-9.71554	-5.35078	13.2219	0.641471	0
0.3300	-11.5547	-1.07795	11.3861	0.94627	0
0.3307	-11.2348	-0.467544	7.42427	-1.8009	0
0.3313	-11.5547	-0.168835	4.0631	-1.8009	0
0.3320	-15.233	1.05197	1.31612	0.336673	0
0.3327	-17.6719	0.44157	-1.12039	-1.18931	0
0.3333	-17.9517	-0.77924	-1.73458	-3.63168	0
0.3340	-17.352	1.05197	-4.17784	-1.8009	0
0.3347	-14.3134	2.27278	-9.0576	0.641471	0
0.3353	-12.7941	2.88319	-12.1083	-0.884513	0
0.3360	-17.6719	5.0261	-17.906	-3.0201	0
0.3367	-20.1108	3.49359	-28.5902	-1.49411	0
0.3373	-16.1526	-0.168835	-33.1662	-0.274916	0
0.3380	-13.074	2.27278	-31.3372	-1.8009	0
0.3387	-13.9936	5.0261	-31.9446	-1.8009	0
0.3393	-14.3134	1.97408	-32.5588	-0.579715	0
0.3400	-12.4743	2.88319	-29.1976	0.336673	0
0.3407	-10.3153	8.37684	-27.0648	0.641471	0
0.3413	-7.87638	7.76643	-26.7611	-0.884513	0
0.3420	-3.9182	5.0261	-24.3178	-2.4105	0
0.3427	-0.559743	7.76643	-22.1783	0.0318744	0
0.3433	-0.559743	8.98724	-21.8746	1.86266	0
0.3440	-0.879596	7.15603	-16.9948	-0.579715	0
0.3447	2.15901	7.15603	-7.83598	-0.884513	0
0.3453	3.99816	5.63651	-2.95621	0.94627	0
0.3460	3.99816	3.19489	-2.34202	0.0318744	0
0.3467	9.7955	7.15603	2.53775	0.0318744	0
0.3473	14.9931	10.2081	8.94962	2.77705	0
0.3480	11.0349	5.0261	10.475	3.38864	0
0.3487	5.83732	0.44157	10.1645	2.77705	0
0.3493	6.15717	1.66238	8.63915	2.77705	0
0.3500	6.15717	0.753266	6.81008	-0.579715	0
0.3507	2.79871	-1.68835	9.25333	-2.1057	0
0.3513	3.07859	0.753266	12.0003	1.86266	0
0.3520	6.15717	3.49359	8.63915	2.16746	0
0.3527	4.63787	1.66238	4.67729	-2.1057	0
0.3533	-0.279871	1.36367	4.0631	-3.0201	0
0.3540	-0.559743	1.97408	1.31612	-2.4105	0
0.3547	-0.559743	-0.168835	-2.65249	-3.32689	0
0.3553	-2.3989	-1.07795	-3.25993	-2.7153	0
0.3560	-2.3989	1.66238	-4.17784	-0.884513	0
0.3567	-2.99862	2.88319	-6.31063	-1.18931	0
0.3573	-5.75735	2.58448	-6.92482	-1.49411	0
0.3580	-3.63833	3.49359	-5.39947	-1.49411	0
0.3587	0.359835	4.71441	-2.34202	-2.1057	0
0.3593	-3.63833	4.71441	2.53775	-1.18931	0
0.3600	-7.87638	2.58448	3.45566	0.0318744	0
0.3607	-3.31848	-0.77924	1.0124	-1.49411	0
0.3613	0.959559	-2.61046	1.31612	-1.49411	0
0.3620	0.0399816	-2.00005	3.15194	0.336673	0
0.3627	-0.559743	-2.00005	3.15194	0.641471	0
0.3633	-0.559743	-1.38965	3.15194	0.0318744	0
0.3640	-1.47932	-0.467544	3.15194	-0.274916	0
0.3647	-1.15947	-1.38965	1.61984	-0.884513	0
0.3653	-1.15947	-3.83127	1.31612	-0.579715	0
0.3660	-2.71875	-4.44167	1.93031	-0.274916	0
0.3667	-2.07904	-3.51957	-0.209229	-0.884513	0
0.3673	0.359835	-3.51957	-2.65249	-0.579715	0
0.3680	1.27941	-4.12997	-2.34202	0.94627	0
0.3687	2.15901	-4.74038	-0.816669	0.0318744	0
0.3693	2.15901	-5.66248	-1.12039	-2.7153	0
0.3700	0.959559	-5.66248	-2.34202	-2.7153	0
0.3707	2.47886	-4.44167	1.0124	-1.18931	0
0.3713	3.07859	-2.61046	4.98101	-2.4105	0
0.3720	-2.07904	-2.61046	0.40496	-5.15767	0
0.3727	-6.07721	-6.27289	-8.1397	-4.54608	0
0.3733	-5.15763	-9.62362	-10.8867	-3.0201	0
0.3740	-4.83778	-7.4937	-9.0576	-3.93648	0
0.3747	-4.51792	-3.51957	-8.1397	-3.32689	0
0.3753	-1.47932	-2.00005	-7.83598	-1.8009	0
0.3760	0.959559	-2.00005	-6.92482	-4.24128	0
0.3767	-0.279871	-0.168835	-4.48156	-5.46247	0
0.3773	-1.15947	0.44157	-0.512949	-2.7153	0
0.3780	0.359835	0.142861	2.84147	-3.0201	0
0.3787	0.959559	1.36367	4.36682	-4.54608	0
0.3793	0.359835	1.66238	7.72799	-2.4105	0
0.3800	2.79871	0.753266	12.0003	-0.579715	0
0.3807	5.83732	-0.168835	11.0824	-0.884513	0
0.3813	5.23759	-2.90916	8.63915	-1.18931	0
0.3820	4.91774	-6.57159	13.2219	-2.7153	0
0.3827	8.87592	-3.22086	20.545	-1.8009	0
0.3833	10.4352	3.49359	21.7666	2.16746	0
0.3840	7.35662	0.753266	19.0196	2.47225	0
0.3847	5.83732	-7.4937	16.2726	-2.1057	0
0.3853	6.75689	-9.32491	12.6078	-3.93648	0
0.3860	6.43704	-8.71451	10.1645	-2.7153	0
0.3867	3.99816	-11.7665	8.63915	-2.4105	0
0.3873	2.15901	-13.2861	5.89217	-3.0201	0
0.3880	3.07859	-12.0652	4.98101	-4.24128	0
0.3887	2.79871	-12.3769	7.72799	-2.7153	0
0.3893	0.0399816	-11.1561	8.33543	-0.579715	0
0.3900	-1.79917	-8.71451	5.58845	-1.8009	0
0.3907	-2.07904	-11.7665	5.89217	-3.63168	0
0.3913	-2.71875	-13.8965	5.28473	-0.884513	0
0.3920	-3.31848	-8.40281	1.31612	1.25107	0
0.3927	-4.51792	-4.74038	-1.12039	-0.884513	0
0.3933	-6.35708	-7.79241	-2.34202	-1.18931	0
0.3940	-4.51792	-8.40281	-4.17784	0.94627	0
0.3947	-1.79917	-2.90916	-3.25993	0.641471	0
0.3953	-5.15763	-1.07795	1.0124	-0.884513	0
0.3960	-9.71554	-4.12997	2.23403	0.336673	0
0.3967	-9.43566	-6.57159	-0.209229	1.25107	0
0.3973	-8.51609	-9.32491	-2.0383	-1.8009	0
0.3980	-8.51609	-12.3769	-2.0383	-4.54608	0
0.3987	-6.67693	-13.2861	-1.43086	-3.0201	0
0.3993	-5.15763	-10.234	-1.73458	-0.274916	0
0.4000	-5.4375	-7.4937	-2.34202	0.0318744	0
0.4007	-6.35708	-7.4937	-2.34202	-0.884513	0
0.4013	-6.99678	-7.79241	-1.73458	-0.884513	0
0.4020	-5.4375	-6.88329	-2.34202	-0.274916	0
0.4027	-2.99862	-5.05208	-2.95621	0.0318744	0
0.4033	-3.31848	-4.74038	-3.25993	-0.579715	0
0.4040	-3.31848	-4.74038	-5.089	-0.274916	0
0.4047	-0.559743	-3.22086	-5.70319	0.641471	0
0.4053	-0.879596	-2.61046	-4.17784	1.25107	0
0.4060	-2.3989	-2.90916	-3.25993	1.86266	0
0.4067	0.959559	-1.68835	-0.512949	1.86266	0
0.4073	1.87914	0.142861	3.15194	1.86266	0
0.4080	0.359835	-0.168835	2.23403	2.16746	0
0.4087	4.91774	-0.168835	-1.73458	0.94627	0
0.4093	7.95634	0.44157	-1.43086	-0.274916	0
0.4100	5.23759	0.44157	-0.209229	1.25107	0
0.4107	6.43704	0.753266	0.40496	2.16746	0
0.4113	9.7955	1.05197	2.84147	0.0318744	0
0.4120	7.07675	1.05197	2.84147	-1.49411	0
0.4127	4.91774	-0.168835	0.40496	-0.579715	0
0.4133	5.83732	-3.22086	3.15194	0.0318744	0
0.4140	3.99816	-6.57159	6.20264	-0.884513	0
0.4147	3.07859	-5.66248	5.28473	-0.884513	0
0.4153	4.91774	-4.44167	7.72799	0.0318744	0
0.4160	4.31802	-6.27289	13.5257	-0.579715	0
0.4167	0.359835	-5.96119	14.7473	-1.18931	0
0.4173	-3.9182	-6.27289	14.1331	-0.274916	0
0.4180	-5.15763	-11.4548	14.1331	-0.274916	0
0.4187	-3.9182	-11.4548	14.1331	-0.274916	0
0.4193	-6.99678	-5.35078	16.2726	0.94627	0
0.4200	-14.3134	-6.27289	16.2726	0.0318744	0
0.4207	-15.233	-12.9873	11.6966	-0.579715	0
0.4213	-11.5547	-16.0394	8.94962	1.86266	0
0.4220	-10.955	-14.5069	9.25333	2.47225	0
0.4227	-11.5547	-9.62362	7.72799	0.0318744	0
0.4233	-11.8745	-5.05208	6.81008	0.336673	0
0.4240	-12.1544	-4.44167	8.63915	0.94627	0
0.4247	-7.87638	-2.00005	10.7787	-0.579715	0
0.4253	-3.63833	0.753266	12.304	0.641471	0
0.4260	-4.23805	-0.168835	12.9115	1.55587	0
0.4267	-4.51792	1.66238	12.9115	-0.884513	0
0.4273	-2.3989	4.71441	17.1838	-2.4105	0
0.4280	-2.07904	0.44157	23.2919	0.0318744	0
0.4287	-2.3989	-3.51957	26.0389	1.55587	0
0.4293	-3.31848	-1.07795	27.868	0.94627	0
0.4300	-4.51792	-1.07795	30.615	0.641471	0
0.4307	-3.31848	0.753266	31.2224	0.94627	0
0.4313	-3.31848	6.85732	28.4754	0.94627	0
0.4320	-6.99678	5.32481	26.9501	0.0318744	0
0.4327	-8.79596	-0.77924	26.0389	-1.18931	0
0.4333	-6.07721	-1.07795	22.374	-0.884513	0
0.4340	-3.31848	-1.07795	16.8801	-1.8009	0
0.4347	-1.79917	-3.51957	11.0824	-4.85287	0
0.4353	-1.15947	-2.90916	4.67729	-4.54608	0
0.4360	-1.47932	-0.77924	-0.816669	-2.4105	0
0.4367	-1.47932	-0.168835	-3.25993	-2.7153	0
0.4373	0.359835	-0.168835	-4.78528	-3.93648	0
0.4380	2.15901	0.753266	-6.61435	-3.93648	0
0.4387	2.15901	3.49359	-3.86737	-1.8009	0
0.4393	1.27941	5.0261	-0.816669	0.0318744	0
0.4400	1.27941	3.80529	-4.78528	-0.579715	0
0.4407	3.39844	4.4157	-8.75388	-2.7153	0
0.4413	4.63787	6.54562	-8.75388	-2.7153	0
0.4420	5.83732	6.24691	-13.0262	-0.579715	0
0.4427	8.2762	8.37684	-17.2985	0.336673	0
0.4433	7.95634	16.0134	-14.2478	0.641471	0
0.4440	6.15717	19.3641	-13.6337	0.94627	0
0.4447	9.19577	15.0913	-19.4313	0.0318744	0
0.4453	14.0735	8.98724	-21.5709	-1.18931	0
0.4460	13.154	7.15603	-18.8239	-1.8009	0
0.4467	12.5542	8.07813	-18.8239	-1.8009	0
0.4473	16.2325	8.37684	-21.5709	-0.884513	0
0.4480	16.8323	8.07813	-22.4888	0.0318744	0
0.4487	15.313	8.98724	-21.5709	-0.579715	0
0.4493	17.432	9.90934	-22.4888	-2.7153	0
0.4500	18.9513	8.98724	-27.0648	-3.93648	0
0.4507	17.432	9.29894	-29.8118	-2.7153	0
0.4513	18.3516	9.90934	-29.8118	-0.884513	0
0.4520	19.8709	9.29894	-28.5902	-0.884513	0
0.4527	17.7518	8.07813	-25.2358	-2.1057	0
0.4533	13.7937	5.32481	-25.2358	-3.93648	0
0.4540	10.7151	1.36367	-29.5081	-3.63168	0
0.4547	11.0349	-1.68835	-27.6723	-1.8009	0
0.4553	11.6347	-1.07795	-22.4888	-0.579715	0
0.4560	6.75689	-0.467544	-25.2358	-0.579715	0
0.4567	1.55928	-2.90916	-27.976	-0.579715	0
0.4573	4.63787	-7.182	-22.1783	-1.18931	0
0.4580	8.59605	-8.1041	-15.4695	-1.49411	0
0.4587	7.67647	-2.90916	-11.5009	-1.18931	0
0.4593	6.75689	1.36367	-6.00691	-1.8009	0
0.4600	7.67647	-0.168835	-3.25993	-0.884513	0
0.4607	7.35662	-0.467544	-3.25993	1.55587	0
0.4613	6.75689	2.88319	0.40496	-0.579715	0
0.4620	7.67647	3.80529	2.84147	-3.32689	0
0.4627	7.95634	0.44157	2.23403	-1.49411	0
0.4633	5.23759	-2.90916	4.67729	0.94627	0
0.4640	3.99816	-5.66248	9.86077	2.16746	0
0.4647	6.15717	-7.4937	15.051	3.69344	0
0.4653	4.91774	-7.4937	19.9308	2.47225	0
0.4660	0.639706	-9.93532	21.7666	0.94627	0
0.4667	0.959559	-11.1561	22.9882	1.86266	0
0.4673	0.639706	-6.57159	26.0389	2.77705	0
0.4680	-3.31848	-4.12997	26.3426	1.55587	0
0.4687	-2.3989	-8.71451	24.2031	0.94627	0
0.4693	4.31802	-8.1041	23.2919	-0.579715	0
0.4700	7.67647	-0.467544	22.0703	-1.8009	0
0.4707	8.59605	1.66238	19.0196	-0.884513	0
0.4713	12.2344	-0.168835	16.5764	-0.579715	0
0.4720	18.0317	1.97408	12.9115	-0.274916	0
0.4727	23.2293	5.32481	9.55706	0.94627	0
0.4733	27.5074	7.15603	7.72799	0.0318744	0
0.4740	30.546	9.29894	2.84147	-2.4105	0
0.4747	34.2243	9.90934	-3.25993	-2.1057	0
0.4753	38.7822	8.07813	-4.78528	-2.1057	0
0.4760	41.2211	6.85732	-5.089	-3.63168	0
0.4767	39.7018	5.0261	-6.31063	-1.8009	0
0.4773	35.1438	1.05197	-6.00691	2.77705	0
0.4780	30.546	-4.74038	-7.22854	2.77705	0
0.4787	27.8272	-9.01322	-8.45016	0.336673	0
0.4793	23.829	-8.1041	-5.39947	0.94627	0
0.4800	17.7518	-4.74038	-6.00691	0.0318744	0
0.4807	11.9545	-9.01322	-14.5516	-4.24128	0
0.4813	4.63787	-14.2082	-21.5709	-4.54608	0
0.4820	-5.15763	-10.5457	-21.8746	-0.884513	0
0.4827	-13.074	-5.66248	-23.0962	-0.884513	0
0.4833	-17.6719	-6.57159	-27.976	-1.49411	0
0.4840	-22.5496	-8.40281	-30.723	0.94627	0
0.4847	-30.7859	-10.234	-28.8939	2.77705	0
0.4853	-38.1025	-12.9873	-23.0962	1.86266	0
0.4860	-41.7808	-12.9873	-19.7418	1.25107	0
0.4867	-43.58	-11.7665	-17.906	0.336673	0
0.4873	-43.58	-12.3769	-12.412	-0.274916	0
0.4880	-40.8612	-11.4548	-3.25993	0.641471	0
0.4887	-36.903	-9.32491	7.42427	0.641471	0
0.4893	-35.9835	-7.79241	14.4436	-2.1057	0
0.4900	-33.5446	-5.96119	17.1838	-2.1057	0
0.4907	-25.9081	-2.00005	21.7666	2.77705	0
0.4913	-20.1108	0.753266	27.868	4.60784	0
0.4920	-21.0303	-1.07795	27.2606	0.0318744	0
0.4927	-20.7105	-5.35078	22.0703	-1.8009	0
0.4933	-16.1526	-5.35078	21.7666	-0.274916	0
0.4940	-13.3938	-2.61046	22.9882	-1.8009	0
0.4947	-13.6737	-2.00005	20.545	-5.15767	0
0.4953	-13.074	-0.168835	18.4054	-3.32689	0
0.4960	-11.2348	4.104	15.9689	-0.884513	0
0.4967	-10.0354	6.54562	9.55706	-2.4105	0
0.4973	-9.71554	8.37684	4.0631	-3.63168	0
0.4980	-8.51609	10.8185	3.15194	-2.4105	0
0.4987	-6.07721	11.4289	3.15194	-1.8009	0
0.4993	-3.31848	12.351	-0.209229	-2.4105	0
0.5000	-1.15947	14.7926	-2.65249	-0.884513	0
0.5007	0.359835	16.6238	-1.12039	-0.274916	0
0.5013	-1.79917	17.8446	0.40496	-1.18931	0
0.5020	-3.9182	16.6238	0.40496	0.0318744	0
0.5027	-1.15947	13.2601	1.93031	2.77705	0
0.5033	-0.559743	13.2601	2.53775	1.86266	0
0.5040	-5.75735	15.403	-0.816669	-0.579715	0
0.5047	-6.35708	13.8705	-6.00691	-2.7153	0
0.5053	-1.47932	12.6497	-9.67179	-4.54608	0
0.5060	-0.559743	15.403	-12.1083	-5.46247	0
0.5067	-2.99862	19.9745	-13.9441	-5.76727	0
0.5073	-4.51792	23.637	-14.5516	-5.76727	0
0.5080	-5.15763	27.0007	-11.5009	-5.15767	0
0.5087	-6.35708	28.5202	-7.22854	-4.54608	0
0.5093	-6.67693	29.741	-5.70319	-5.46247	0
0.5100	-5.4375	32.1826	-1.43086	-7.29325	0
0.5107	-4.23805	34.3255	6.20264	-7.90285	0
0.5113	-4.83778	37.3776	7.72799	-8.81924	0
0.5120	-4.23805	42.2608	5.28473	-10.0404	0
0.5127	-2.3989	45.9232	8.33543	-11.5664	0
0.5133	-2.3989	47.1441	12.304	-12.4808	0
0.5140	-2.71875	47.7545	12.9115	-11.8712	0
0.5147	-1.47932	48.9753	15.051	-8.81924	0
0.5153	-3.63833	47.7545	19.9308	-7.29325	0
0.5160	-7.87638	42.5595	22.0703	-10.3452	0
0.5167	-7.59651	35.5464	20.545	-13.702	0
0.5173	-4.83778	30.0527	18.1017	-13.0924	0
0.5180	-6.07721	26.0786	17.798	-11.5664	0
0.5187	-6.99678	24.2474	17.4943	-13.0924	0
0.5193	-6.07721	26.3903	12.304	-14.6184	0
0.5200	-6.35708	29.4423	5.58845	-12.7856	0
0.5207	-6.07721	31.8839	4.0631	-10.65	0
0.5213	-4.51792	34.3255	4.98101	-11.8712	0
0.5220	-5.75735	34.6243	5.58845	-13.702	0
0.5227	-6.99678	34.0138	5.89217	-11.5664	0
0.5233	-4.51792	35.5464	2.53775	-9.73562	0
0.5240	-1.15947	37.3776	-2.0383	-12.4808	0
0.5247	-0.279871	39.2088	-2.65249	-13.3972	0
0.5253	-0.559743	41.6504	-3.25993	-10.0404	0
0.5260	-1.47932	39.5075	-5.089	-8.51444	0
0.5267	-2.3989	34.6243	-1.43086	-10.65	0
0.5273	-2.07904	33.4034	1.31612	-12.4808	0
0.5280	-0.879596	34.3255	-4.17784	-13.0924	0
0.5287	-0.559743	31.2735	-8.75388	-13.0924	0
0.5293	-1.47932	27.0007	-8.75388	-13.702	0
0.5300	-2.07904	24.2474	-9.67179	-14.6184	0
0.5307	-1.15947	24.2474	-11.1971	-12.7856	0
0.5313	-0.559743	24.5591	-14.8553	-10.0404	0
0.5320	-2.99862	20.8966	-21.2671	-11.5664	0
0.5327	-6.07721	17.2342	-22.1783	-12.7856	0
0.5333	-6.35708	18.1433	-21.5709	-11.8712	0
0.5340	-6.35708	17.5329	-27.6723	-14.0068	0
0.5347	-6.35708	13.5718	-32.2483	-16.754	0
0.5353	-6.07721	9.90934	-30.723	-14.0068	0
0.5360	-6.07721	7.76643	-31.6409	-11.5664	0
0.5367	-6.99678	5.63651	-33.1662	-12.7856	0
0.5373	-9.11581	3.19489	-32.5588	-13.702	0
0.5380	-11.5547	-2.00005	-32.5588	-12.176	0
0.5387	-10.6351	-6.27289	-28.2865	-10.9548	0
0.5393	-12.1544	-5.35078	-20.653	-10.9548	0
0.5400	-17.9517	-6.88329	-21.2671	-11.8712	0
0.5407	-17.9517	-12.3769	-27.0648	-13.0924	0
0.5413	-14.3134	-14.2082	-30.1155	-11.5664	0
0.5420	-16.1526	-15.429	-29.8118	-9.12403	0
0.5427	-17.6719	-20.2992	-28.5902	-9.73562	0
0.5433	-14.9131	-21.52	-29.8118	-10.3452	0
0.5440	-15.5129	-19.0784	-33.4699	-9.12403	0
0.5447	-19.7909	-19.3901	-33.7804	-10.3452	0
0.5453	-20.7105	-20.9096	-33.4699	-10.65	0
0.5460	-21.3102	-20.0005	-35.3058	-6.68365	0
0.5467	-21.6301	-20.9096	-34.6916	-4.24128	0
0.5473	-21.0303	-22.4421	-36.5274	-6.07207	0
0.5480	-23.1494	-23.6629	-41.7109	-7.29325	0
0.5487	-26.188	-28.5462	-38.0527	-6.37686	0
0.5493	-27.1075	-35.2606	-32.5588	-6.07207	0
0.5500	-25.2684	-38.6114	-36.2169	-7.90285	0
0.5507	-21.0303	-40.1439	-35.3058	-9.12403	0
0.5513	-21.9499	-41.9751	-28.5902	-7.29325	0
0.5520	-31.1057	-45.0271	-31.0334	-5.15767	0
0.5527	-35.6636	-50.8195	-37.1348	-5.76727	0
0.5533	-30.1861	-56.0144	-38.3565	-8.20964	0
0.5540	-27.7472	-57.5339	-40.7997	-9.12403	0
0.5547	-29.2666	-60.2872	-43.5399	-8.20964	0
0.5553	-27.4274	-64.8588	-45.6795	-6.68365	0
0.5560	-26.5078	-65.7809	-49.0339	-6.37686	0
0.5567	-28.9467	-66.0796	-47.5086	-6.98845	0
0.5573	-27.1075	-69.4433	-42.3251	-5.46247	0
0.5580	-22.5496	-69.742	-42.3251	-4.54608	0
0.5587	-22.5496	-67.9108	-42.3251	-5.15767	0
0.5593	-22.5496	-68.5212	-40.7997	-6.07207	0
0.5600	-17.9517	-69.742	-44.4579	-7.29325	0
0.5607	-13.9936	-69.1316	-49.0339	-6.68365	0
0.5613	-10.3153	-71.5732	-49.0339	-3.32689	0
0.5620	-2.07904	-78.5994	-49.6481	-1.49411	0
0.5627	6.75689	-82.5605	-46.2869	-2.4105	0
0.5633	6.15717	-82.2618	-38.9639	-0.884513	0
0.5640	-2.07904	-85.3139	-37.4385	0.0318744	0
0.5647	-4.23805	-89.5867	-40.7997	-2.4105	0
0.5653	0.639706	-89.8854	-38.3565	-3.0201	0
0.5660	3.07859	-90.8075	-33.7804	-2.7153	0
0.5667	1.87914	-94.4569	-30.723	-3.63168	0
0.5673	3.39844	-95.379	-25.5395	-2.7153	0
0.5680	7.35662	-92.9374	-20.0455	-1.8009	0
0.5687	9.19577	-89.275	-18.2164	-2.7153	0
0.5693	9.19577	-86.8334	-17.906	-0.884513	0
0.5700	8.2762	-85.0022	-16.0769	1.55587	0
0.5707	8.59605	-82.5605	-14.2478	-1.18931	0
0.5713	11.0349	-82.2618	-13.6337	-3.93648	0
0.5720	12.8741	-84.3917	-13.3299	-2.4105	0
0.5727	13.154	-85.3139	-13.3299	-1.49411	0
0.5733	14.6733	-83.4826	-13.6337	-3.0201	0
0.5740	17.432	-82.5605	-12.7225	-2.7153	0
0.5747	17.7518	-79.8202	-8.45016	-1.18931	0
0.5753	16.5124	-75.2357	-3.86737	-0.579715	0
0.5760	15.9127	-77.989	-3.25993	0.336673	0
0.5767	16.8323	-84.3917	-4.78528	-0.274916	0
0.5773	21.1103	-84.093	-2.95621	-0.884513	0
0.5780	25.9881	-81.041	2.23403	2.16746	0
0.5787	27.1875	-82.5605	7.72799	5.21943	0
0.5793	26.9076	-83.4826	11.6966	3.69344	0
0.5800	27.5074	-81.041	16.8801	3.69344	0
0.5807	28.4269	-78.5994	23.2919	7.35501	0
0.5813	29.9462	-75.8461	27.868	9.79738	0
0.5820	35.1438	-69.742	30.9187	10.1022	0
0.5827	40.9412	-67.0017	36.7164	10.1022	0
0.5833	44.8994	-69.4433	40.685	11.0166	0
0.5840	49.1774	-68.8329	42.2103	12.8474	0
0.5847	51.9361	-63.3393	43.7357	14.6801	0
0.5853	52.216	-61.508	44.3499	16.5109	0
0.5860	55.2946	-62.4172	43.7357	17.4253	0
0.5867	62.0115	-59.9755	46.4827	17.4253	0
0.5873	64.1305	-56.0144	51.0587	18.3417	0
0.5880	61.0919	-55.0923	50.755	20.1725	0
0.5887	61.3718	-55.404	47.0968	20.7821	0
0.5893	67.1691	-58.456	46.1789	19.8677	0
0.5900	71.767	-65.1705	46.7864	19.8677	0
0.5907	70.2477	-70.0537	44.3499	21.0889	0
0.5913	69.9279	-70.3524	40.3813	21.0889	0
0.5920	72.9665	-70.3524	40.3813	20.4773	0
0.5927	74.4858	-74.0149	42.2103	22.0033	0
0.5933	75.7252	-77.989	40.685	25.36	0
0.5940	77.5644	-78.8981	38.5522	25.36	0
0.5947	75.7252	-77.6773	37.938	22.9197	0
0.5953	71.4472	-75.5474	35.191	23.2245	0
0.5960	69.0083	-77.0669	33.0582	23.8341	0
0.5967	65.9697	-82.8722	33.6657	24.4456	0
0.5973	63.8107	-87.1451	31.8366	26.5812	0
0.5980	69.0083	-86.223	26.6464	27.1908	0
0.5987	76.3249	-80.7293	26.0389	26.5812	0
0.5993	76.9646	-73.1057	28.7859	29.6332	0
0.6000	73.886	-68.2225	27.5643	32.0736	0
0.6007	71.1673	-66.0796	23.8994	31.7688	0
0.6013	68.0887	-64.2484	21.7666	33.5996	0
0.6020	70.5276	-63.0276	22.0703	34.8207	0
0.6027	80.9228	-61.1964	24.5136	33.9063	0
0.6033	89.159	-55.404	26.3426	35.7371	0
0.6040	90.0786	-52.6507	24.2031	37.5679	0
0.6047	91.2781	-56.3131	21.1524	36.0419	0
0.6053	95.2762	-57.8456	20.545	36.6515	0
0.6060	95.5561	-56.0144	22.374	39.3987	0
0.6067	95.5561	-55.404	24.5136	38.7891	0
0.6073	98.3148	-56.9235	25.121	39.7035	0
0.6080	98.3148	-58.7547	25.121	41.5343	0
0.6087	97.995	-56.0144	27.2606	37.8727	0
0.6093	100.154	-50.8195	31.5329	33.9063	0
0.6100	101.953	-50.8195	34.2799	36.6515	0
0.6107	104.712	-48.0791	36.1089	39.0939	0
0.6113	105.951	-33.1177	36.4127	38.4823	0
0.6120	100.154	-23.3512	33.362	38.4823	0
0.6127	91.9178	-29.1566	28.4754	37.2631	0
0.6133	86.4003	-29.1566	25.4247	33.9063	0
0.6140	81.2027	-19.6888	22.374	32.6852	0
0.6147	78.1641	-15.429	19.6271	30.5476	0
0.6153	78.1641	-12.9873	21.4561	28.7168	0
0.6160	75.4053	-5.05208	23.2919	30.8544	0
0.6167	70.2477	5.93521	19.9308	32.0736	0
0.6173	67.1691	18.1433	19.3233	29.938	0
0.6180	64.7303	27.0007	23.5957	29.0236	0
0.6187	62.6112	30.0527	22.374	30.2428	0
0.6193	61.6917	34.3255	15.051	30.2428	0
0.6200	61.0919	43.4816	12.6078	29.6332	0
0.6207	65.33	50.8065	13.2219	30.2428	0
0.6213	72.0469	56.2871	8.03171	30.2428	0
0.6220	76.6448	62.3912	4.36682	29.0236	0
0.6227	80.2831	67.5861	11.3861	28.1072	0
0.6233	80.2831	72.1577	18.7159	29.938	0
0.6240	73.6062	75.5214	16.8801	29.6332	0
0.6247	67.8088	75.2097	14.1331	23.8341	0
0.6253	66.8893	73.0798	17.798	21.0889	0
0.6260	62.6112	76.1318	19.0196	24.7504	0
0.6267	52.216	83.145	14.7473	24.4456	0
0.6273	41.5409	85.2879	10.475	19.8677	0
0.6280	31.7854	86.8074	9.25333	19.2561	0
0.6287	23.829	94.4439	7.72799	20.1725	0
0.6293	17.7518	101.457	5.89217	17.4253	0
0.6300	11.3148	102.678	4.67729	14.3733	0
0.6307	3.99816	106.042	2.84147	12.8474	0
0.6313	-2.07904	111.535	-0.512949	12.8474	0
0.6320	-7.87638	111.834	-4.48156	11.6282	0
0.6327	-12.7941	114.276	-6.31063	9.79738	0
0.6333	-15.5129	121.6	-7.53226	8.88099	0
0.6340	-17.352	125.575	-8.75388	7.96461	0
0.6347	-18.2716	128.925	-6.92482	6.43862	0
0.6353	-21.3102	137.159	-2.95621	5.52422	0
0.6360	-28.347	141.432	-4.17784	3.38864	0
0.6367	-34.744	138.692	-8.45016	0.0318744	0
0.6373	-35.0639	137.159	-8.1397	-1.8009	0
0.6380	-35.0639	138.991	-5.089	-2.1057	0
0.6387	-38.1025	139.913	-2.0383	-2.4105	0
0.6393	-38.1025	141.133	1.31612	-3.93648	0
0.6400	-36.5832	144.484	4.0631	-6.37686	0
0.6407	-37.5028	150.29	5.89217	-7.90285	0
0.6413	-40.2215	153.03	8.63915	-7.29325	0
0.6420	-43.8998	152.731	9.25333	-6.37686	0
0.6427	-47.2583	155.471	9.86077	-6.07207	0
0.6433	-47.2583	160.666	12.304	-6.37686	0
0.6440	-45.4191	161.277	11.0824	-8.20964	0
0.6447	-46.3387	160.056	6.81008	-10.0404	0
0.6453	-48.4977	160.965	5.89217	-9.42883	0
0.6460	-46.3387	163.407	8.33543	-8.20964	0
0.6467	-37.5028	167.381	10.475	-6.98845	0
0.6473	-31.7054	169.822	12.0003	-6.37686	0
0.6480	-33.5446	165.55	10.475	-8.20964	0
0.6487	-33.8245	160.965	8.03171	-12.7856	0
0.6493	-29.8663	163.407	8.63915	-15.8376	0
0.6500	-28.9467	168.29	9.55706	-15.5328	0
0.6507	-27.1075	173.485	7.72799	-14.0068	0
0.6513	-18.5915	180.199	6.20264	-14.6184	0
0.6520	-13.9936	185.083	5.58845	-15.5328	0
0.6527	-14.3134	190.265	4.0631	-16.4492	0
0.6533	-10.3153	196.979	4.0631	-15.8376	0
0.6540	-2.3989	201.252	4.36682	-14.9232	0
0.6547	3.39844	203.992	1.93031	-17.0588	0
0.6553	8.2762	205.525	-2.34202	-20.1107	0
0.6560	12.5542	203.992	-5.089	-17.9751	0
0.6567	15.313	203.693	-6.00691	-14.6184	0
0.6573	18.9513	206.745	-6.61435	-15.228	0
0.6580	25.9881	208.265	-5.70319	-16.1444	0
0.6587	32.705	212.239	-0.816669	-14.6184	0
0.6593	35.1438	219.564	6.81008	-12.7856	0
0.6600	34.2243	219.863	12.6078	-12.7856	0
0.6607	36.0634	216.2	14.4436	-13.3972	0
0.6613	41.2211	219.564	17.1838	-13.702	0
0.6620	46.1388	225.058	22.374	-13.0924	0
0.6627	49.1774	225.967	25.121	-12.4808	0
0.6633	50.6967	225.058	24.2031	-13.0924	0
0.6640	51.0166	223.226	24.2031	-13.3972	0
0.6647	47.3382	222.304	26.9501	-12.7856	0
0.6653	41.5409	222.304	27.868	-12.7856	0
0.6660	39.4219	218.642	24.8173	-12.7856	0
0.6667	43.3801	211.927	25.121	-10.9548	0
0.6673	48.5777	205.823	27.868	-8.51444	0
0.6680	51.9361	199.421	24.2031	-7.90285	0
0.6687	52.8557	192.407	15.051	-9.73562	0
0.6693	50.097	186.914	9.25333	-10.9548	0
0.6700	47.938	178.368	5.89217	-9.12403	0
0.6707	47.0584	168.9	3.15194	-5.76727	0
0.6713	40.9412	164.628	1.31612	-4.85287	0
0.6720	33.6245	161.277	-4.17784	-8.81924	0
0.6727	32.3851	153.342	-12.412	-12.7856	0
0.6733	33.6245	144.484	-16.6844	-11.8712	0
0.6740	33.3047	135.939	-17.906	-10.0404	0
0.6747	34.2243	127.705	-19.1276	-9.12403	0
0.6753	36.983	120.99	-17.906	-6.37686	0
0.6760	37.2629	114.276	-13.3299	-4.24128	0
0.6767	36.0634	105.73	-9.67179	-7.29325	0
0.6773	36.0634	96.8856	-6.00691	-7.90285	0
0.6780	38.5023	88.6386	-3.25993	-4.54608	0
0.6787	41.2211	84.6775	-0.512949	-3.63168	0
0.6793	46.4187	83.7554	2.53775	-4.54608	0
0.6800	56.8139	81.3137	5.28473	-3.32689	0
0.6807	66.5694	76.4305	5.58845	-3.63168	0
0.6813	73.6062	72.7681	4.0631	-4.54608	0
0.6820	85.4807	69.4173	3.15194	-1.8009	0
0.6827	100.154	66.3653	4.67729	0.641471	0
0.6833	106.551	62.7029	8.63915	-0.274916	0
0.6840	108.39	52.9364	11.0824	0.0318744	0
0.6847	115.707	41.9491	10.7787	1.55587	0
0.6853	121.824	37.3776	9.55706	0.94627	0
0.6860	122.104	34.9359	9.25333	0.0318744	0
0.6867	123.023	27.2994	10.1645	-1.18931	0
0.6873	125.182	19.0654	10.475	-1.18931	0
0.6880	125.182	12.351	9.25333	0.94627	0
0.6887	123.023	3.49359	7.72799	0.0318744	0
0.6893	117.226	-5.96119	3.45566	-2.1057	0
0.6900	108.67	-12.9873	-3.25993	0.336673	0
0.6907	96.7955	-16.0394	-6.31063	3.69344	0
0.6913	81.8424	-19.6888	-8.45016	1.86266	0
0.6920	75.4053	-25.1825	-13.6337	0.336673	0
0.6927	78.7638	-28.5462	-15.7732	1.55587	0
0.6933	78.1641	-27.6241	-12.412	1.86266	0
0.6940	74.8056	-26.1046	-14.2478	0.94627	0
0.6947	75.7252	-21.2213	-17.906	0.94627	0
0.6953	72.0469	-13.2861	-13.6337	2.16746	0
0.6960	64.1305	-11.1561	-9.67179	2.47225	0
0.6967	64.4504	-14.8186	-13.3299	1.55587	0
0.6973	69.0083	-15.429	-16.3806	0.336673	0
0.6980	67.1691	-12.9873	-13.6337	0.336673	0
0.6987	62.8911	-13.8965	-11.1971	1.86266	0
0.6993	61.0919	-18.1693	-12.412	3.69344	0
0.7000	58.9329	-22.7408	-15.159	3.38864	0
0.7007	56.494	-25.7929	-14.5516	1.86266	0
0.7013	52.216	-27.3254	-11.5009	2.16746	0
0.7020	44.8994	-27.6241	-8.45016	3.38864	0
0.7027	38.7822	-29.1566	-5.70319	3.08185	0
0.7033	33.3047	-31.8969	-3.25993	2.77705	0
0.7040	26.2679	-35.2606	-2.34202	3.69344	0
0.7047	20.4706	-39.5335	-0.512949	4.91463	0
0.7053	14.3934	-45.3258	1.31612	5.82902	0
0.7060	9.19577	-50.8195	2.84147	6.13382	0
0.7067	9.7955	-52.9624	6.81008	8.2714	0
0.7073	7.95634	-51.4299	11.0824	10.1022	0
0.7080	-1.47932	-53.2611	9.25333	7.35501	0
0.7087	-6.35708	-59.9755	5.89217	3.38864	0
0.7093	-6.99678	-66.3913	4.0631	3.99824	0
0.7100	-11.5547	-70.6641	-0.816669	5.21943	0
0.7107	-13.3938	-76.1578	-5.39947	2.77705	0
0.7113	-9.71554	-83.1709	-6.92482	0.94627	0
0.7120	-10.3153	-89.5867	-9.67179	2.47225	0
0.7127	-12.7941	-95.9894	-12.1083	3.69344	0
0.7133	-10.3153	-99.3402	-11.5009	2.47225	0
0.7140	-6.99678	-100.873	-12.412	0.94627	0
0.7147	-6.99678	-103.003	-14.8553	3.08185	0
0.7153	-7.87638	-101.782	-14.2478	4.30304	0
0.7160	-8.79596	-97.2103	-12.412	2.47225	0
0.7167	-7.87638	-95.379	-10.8867	1.86266	0
0.7173	-9.11581	-95.0673	-9.97551	1.86266	0
0.7180	-12.4743	-93.2361	-9.36132	0.0318744	0
0.7187	-10.6351	-93.5478	-7.22854	0.94627	0
0.7193	-6.99678	-96.5998	-3.25993	3.69344	0
0.7200	-8.51609	-99.6519	-2.34202	1.86266	0
0.7207	-4.83778	-104.535	-5.70319	-0.579715	0
0.7213	6.75689	-113.99	-8.1397	1.86266	0
0.7220	11.9545	-124.367	-8.75388	3.69344	0
0.7227	12.2344	-133.224	-8.75388	0.94627	0
0.7233	19.591	-140.848	-7.83598	-0.884513	0
0.7240	26.2679	-143.9	-6.31063	0.0318744	0
0.7247	26.2679	-143.9	-6.61435	0.336673	0
0.7253	26.9076	-146.952	-7.83598	-1.8009	0
0.7260	24.1489	-151.225	-6.00691	-4.85287	0
0.7267	15.5928	-152.147	-3.56365	-5.46247	0
0.7273	11.6347	-154.887	-1.73458	-4.54608	0
0.7280	11.3148	-161.303	2.23403	-4.85287	0
0.7287	1.55928	-161.913	5.58845	-4.54608	0
0.7293	-13.074	-160.082	5.89217	-3.32689	0
0.7300	-22.8295	-160.991	8.63915	-5.46247	0
0.7307	-31.3856	-158.549	15.9689	-6.37686	0
0.7313	-44.8194	-155.199	19.6271	-3.63168	0
0.7320	-59.7725	-158.251	18.1017	-2.7153	0
0.7327	-66.8093	-160.381	16.8801	-6.98845	0
0.7333	-64.9701	-156.108	16.8801	-9.12403	0
0.7340	-67.0892	-152.757	18.4054	-7.29325	0
0.7347	-75.9651	-153.056	21.1524	-7.29325	0
0.7353	-76.8447	-151.225	21.1524	-10.3452	0
0.7360	-66.8093	-146.653	19.3233	-10.3452	0
0.7367	-56.0942	-144.211	20.2412	-10.3452	0
0.7373	-45.4191	-142.069	19.6271	-12.7856	0
0.7380	-36.2633	-137.796	14.7473	-12.7856	0
0.7387	-32.625	-134.744	14.7473	-10.65	0
0.7393	-28.9467	-136.575	19.3233	-11.5664	0
0.7400	-19.4711	-138.107	15.051	-12.176	0
0.7407	-13.9936	-135.666	5.58845	-11.2596	0
0.7413	-15.8327	-137.497	4.0631	-13.3972	0
0.7420	-10.955	-143.9	5.89217	-16.1444	0
0.7427	2.47886	-145.731	4.0631	-14.3116	0
0.7433	5.51746	-145.121	2.23403	-12.176	0
0.7440	-4.23805	-147.562	1.31612	-13.3972	0
0.7447	-7.87638	-150.004	-3.25993	-14.6184	0
0.7453	-7.87638	-149.095	-7.53226	-14.3116	0
0.7460	-17.9517	-147.562	-10.583	-13.0924	0
0.7467	-28.9467	-145.432	-13.6337	-13.3972	0
0.7473	-32.3052	-144.51	-14.5516	-13.3972	0
0.7480	-38.1025	-148.484	-12.412	-11.8712	0
0.7487	-44.4995	-150.004	-10.583	-10.9548	0
0.7493	-45.4191	-145.121	-9.97551	-12.176	0
0.7500	-45.4191	-141.458	-9.67179	-12.7856	0
0.7507	-46.3387	-140.848	-10.583	-12.176	0
0.7513	-45.1393	-139.939	-11.1971	-11.8712	0
0.7520	-42.7004	-142.069	-10.2792	-12.4808	0
0.7527	-39.3419	-142.679	-11.5009	-11.8712	0
0.7533	-36.5832	-136.575	-12.412	-11.5664	0
0.7540	-34.744	-131.692	-12.1083	-12.7856	0
0.7547	-30.1861	-131.393	-11.5009	-13.702	0
0.7553	-28.9467	-128.951	-11.1971	-11.8712	0
0.7560	-32.625	-127.419	-9.67179	-10.65	0
0.7567	-27.1075	-130.172	-11.5009	-12.4808	0
0.7573	-11.5547	-131.081	-15.159	-11.8712	0
0.7580	-1.47932	-127.731	-12.7225	-10.0404	0
0.7587	3.99816	-125.588	-7.83598	-9.73562	0
0.7593	9.51563	-124.678	-5.70319	-8.20964	0
0.7600	10.4352	-123.458	0.0944907	-6.37686	0
0.7607	11.6347	-121.315	8.94962	-9.12403	0
0.7613	17.7518	-117.964	12.0003	-11.2596	0
0.7620	21.3902	-116.133	13.2219	-9.42883	0
0.7627	22.3097	-115.522	18.1017	-9.12403	0
0.7633	24.1489	-110.639	18.7159	-9.12403	0
0.7640	25.6682	-103.314	16.8801	-8.20964	0
0.7647	29.9462	-98.1194	20.8487	-6.98845	0
0.7653	38.1825	-91.7166	22.374	-6.37686	0
0.7660	45.2192	-82.5605	15.9689	-5.46247	0
0.7667	52.8557	-72.4953	13.2219	-4.54608	0
0.7673	60.1723	-61.508	16.8801	-3.32689	0
0.7680	60.7721	-54.1832	15.051	-2.7153	0
0.7687	61.3718	-51.4299	7.72799	-4.85287	0
0.7693	67.8088	-46.2479	1.93031	-6.98845	0
0.7700	67.1691	-37.7023	-2.95621	-6.68365	0
0.7707	58.3332	-29.4553	-6.00691	-5.46247	0
0.7713	54.6549	-21.8317	-6.00691	-5.46247	0
0.7720	54.375	-15.7277	-6.92482	-5.46247	0
0.7727	48.5777	-9.93532	-10.2792	-5.15767	0
0.7733	40.6213	0.142861	-11.5009	-6.07207	0
0.7740	34.2243	9.90934	-10.583	-6.37686	0
0.7747	26.9076	11.1302	-12.1083	-3.93648	0
0.7753	19.8709	12.0393	-13.9441	-2.4105	0
0.7760	12.2344	19.3641	-12.7225	-3.63168	0
0.7767	-0.279871	23.3383	-12.1083	-4.54608	0
0.7773	-14.5933	20.8966	-15.159	-3.93648	0
0.7780	-24.6687	21.507	-17.906	-4.54608	0
0.7787	-30.7859	23.0266	-15.159	-2.4105	0
0.7793	-39.9416	24.5591	-12.412	0.641471	0
0.7800	-53.0556	31.5722	-14.2478	-0.884513	0
0.7807	-64.6503	38.2867	-15.159	-2.7153	0
0.7813	-70.1678	37.3776	-11.5009	-0.579715	0
0.7820	-74.7257	39.8192	-8.1397	-0.579715	0
0.7827	-82.0423	50.4948	-6.31063	-1.8009	0
0.7833	-90.2785	56.8975	-3.25993	0.0318744	0
0.7840	-96.0758	56.5988	-2.0383	1.25107	0
0.7847	-104.952	57.5079	0.0944907	0.94627	0
0.7853	-116.227	61.1704	4.98101	2.47225	0
0.7860	-125.063	68.4952	5.89217	2.16746	0
0.7867	-134.218	77.963	4.0631	-0.579715	0
0.7873	-146.733	83.145	7.72799	0.0318744	0
0.7880	-152.25	84.0671	12.6078	2.16746	0
0.7887	-151.33	87.4178	12.0003	-0.274916	0
0.7893	-157.448	92.6127	12.304	-2.7153	0
0.7900	-165.964	95.9635	16.8801	-0.579715	0
0.7907	-165.684	100.548	18.4054	1.55587	0
0.7913	-165.964	105.73	16.2726	1.55587	0
0.7920	-171.161	106.951	15.9689	2.47225	0
0.7927	-172.681	103.288	14.1331	1.86266	0
0.7933	-172.401	98.7168	9.25333	-1.49411	0
0.7940	-174.52	97.1843	7.72799	-2.4105	0
0.7947	-173	98.1064	13.2219	-0.579715	0
0.7953	-169.322	96.8856	16.8801	-0.884513	0
0.7960	-171.761	91.3919	14.4436	-1.8009	0
0.7967	-173.92	85.2879	14.1331	-0.579715	0
0.7973	-169.642	80.7033	15.9689	0.336673	0
0.7980	-165.964	75.5214	14.7473	0.336673	0
0.7987	-162.325	70.6382	13.2219	0.336673	0
0.7993	-147.972	68.1965	11.3861	-0.274916	0
0.8000	-124.783	65.1445	6.50636	-0.884513	0
0.8007	-107.99	60.56	3.45566	0.94627	0
0.8013	-98.5147	58.7288	3.15194	2.77705	0
0.8020	-78.404	58.43	1.61984	3.99824	0
0.8027	-44.2197	57.5079	3.15194	5.82902	0
0.8033	-12.7941	57.8196	6.81008	8.2714	0
0.8040	12.2344	58.43	2.23403	7.96461	0
0.8047	36.3433	56.8975	-6.00691	6.43862	0
0.8053	53.7353	55.6767	-6.00691	6.74541	0
0.8060	64.7303	55.6767	-2.95621	7.35501	0
0.8067	80.0032	55.0793	-3.25993	6.13382	0
0.8073	98.3148	53.8585	-3.25993	3.69344	0
0.8080	114.787	52.0273	-2.0383	3.69344	0
0.8087	134.938	50.8065	-2.34202	5.52422	0
0.8093	157.807	52.326	-4.78528	5.21943	0
0.8100	177.958	52.9364	-7.53226	4.60784	0
0.8107	192.911	50.4948	-7.53226	7.65981	0
0.8113	202.387	50.1961	-3.86737	8.57619	0
0.8120	209.104	51.1052	-0.209229	4.30304	0
0.8127	219.139	52.0273	-0.209229	3.08185	0
0.8133	232.893	53.2481	-3.25993	4.60784	0
0.8140	246.007	52.9364	-6.00691	2.77705	0
0.8147	259.121	51.4169	-4.17784	3.69344	0
0.8153	266.158	52.0273	-3.25993	7.35501	0
0.8160	263.399	50.4948	-6.31063	3.69344	0
0.8167	257.322	42.2608	-8.75388	-1.18931	0
0.8173	248.166	32.793	-9.67179	2.16746	0
0.8180	232.293	30.0527	-12.7225	5.52422	0
0.8187	217.94	30.3514	-15.7732	2.77705	0
0.8193	210.903	30.0527	-16.6844	2.77705	0
0.8200	202.667	28.5202	-19.7418	6.13382	0
0.8207	187.434	27.2994	-23.3999	5.52422	0
0.8213	173.68	23.637	-23.7037	3.69344	0
0.8220	164.245	19.0654	-21.8746	4.30304	0
0.8227	151.73	18.1433	-19.7418	4.30304	0
0.8233	135.538	17.8446	-17.906	2.16746	0
0.8240	120.585	15.7017	-16.0769	3.08185	0
0.8247	107.151	16.6238	-13.0262	5.52422	0
0.8253	92.7974	19.6758	-10.2792	5.21943	0
0.8260	80.0032	18.455	-9.97551	3.38864	0
0.8267	67.1691	15.0913	-8.1397	4.60784	0
0.8273	50.3769	12.6497	-1.73458	6.43862	0
0.8280	32.0653	7.76643	1.61984	4.91463	0
0.8287	15.9127	1.66238	-2.34202	2.47225	0
0.8293	0.0399816	-2.00005	-7.83598	1.55587	0
0.8300	-17.9517	-4.74038	-9.0576	1.86266	0
0.8307	-36.5832	-7.4937	-6.92482	1.86266	0
0.8313	-57.3337	-7.182	-5.089	0.0318744	0
0.8320	-78.6838	-4.44167	-3.86737	-3.32689	0
0.8327	-94.8764	-3.83127	-4.17784	-4.85287	0
0.8333	-106.751	-4.74038	-6.00691	-3.93648	0
0.8340	-119.585	-4.74038	-6.61435	-2.7153	0
0.8347	-130.58	-4.12997	-4.78528	-1.49411	0
0.8353	-144.014	-4.74038	-3.25993	-1.18931	0
0.8360	-160.766	-7.4937	-3.25993	-3.63168	0
0.8367	-173	-9.32491	-2.65249	-5.15767	0
0.8373	-180.317	-9.62362	-4.17784	-3.63168	0
0.8380	-189.793	-8.1041	-7.83598	-3.32689	0
0.8387	-197.709	-4.74038	-6.61435	-3.63168	0
0.8393	-205.945	-10.8444	-3.25993	-1.49411	0
0.8400	-219.699	-34.9489	-8.1397	-1.8009	0
0.8407	-229.455	-57.8456	-15.159	-4.54608	0
0.8413	-224.857	-56.6248	-12.7225	-4.24128	0
0.8420	-215.701	-43.1959	-7.83598	-1.8009	0
0.8427	-212.063	-37.3906	-8.1397	-2.4105	0
0.8433	-209.304	-37.7023	-8.75388	-4.24128	0
0.8440	-205.346	-38.6114	-6.92482	-4.54608	0
0.8447	-203.826	-39.5335	-6.92482	-3.93648	0
0.8453	-201.987	-34.3385	-6.61435	-2.1057	0
0.8460	-193.751	-24.2733	-4.48156	-2.7153	0
0.8467	-187.034	-17.8706	-1.12039	-3.63168	0
0.8473	-188.233	-16.6498	3.15194	-1.8009	0
0.8480	-189.153	-16.9485	5.89217	0.0318744	0
0.8487	-186.114	-19.3901	5.89217	-3.0201	0
0.8493	-189.473	-23.9616	7.72799	-5.46247	0
0.8500	-194.351	-21.8317	10.1645	-3.63168	0
0.8507	-191.312	-10.8444	11.6966	-3.0201	0
0.8513	-191.592	-4.44167	14.7473	-4.54608	0
0.8520	-200.468	-6.57159	16.2726	-5.76727	0
0.8527	-208.104	-8.1041	14.1331	-6.07207	0
0.8533	-210.543	-12.6756	12.0003	-7.59805	0
0.8540	-212.662	-19.6888	14.1331	-10.0404	0
0.8547	-213.582	-11.1561	17.4943	-8.51444	0
0.8553	-210.543	7.15603	20.545	-5.76727	0
0.8560	-203.506	9.90934	22.0703	-6.37686	0
0.8567	-196.19	2.58448	20.545	-6.37686	0
0.8573	-191.912	2.58448	19.6271	-5.15767	0
0.8580	-180.317	2.88319	20.8487	-6.37686	0
0.8587	-161.686	0.142861	22.9882	-7.29325	0
0.8593	-150.731	1.36367	25.4247	-3.63168	0
0.8600	-145.533	3.80529	28.4754	-1.8009	0
0.8607	-137.897	5.32481	29.3933	-2.7153	0
0.8613	-133.339	10.2081	26.6464	-0.884513	0
0.8620	-127.222	12.6497	24.2031	0.0318744	0
0.8627	-113.188	8.98724	26.0389	-0.579715	0
0.8633	-106.471	9.90934	28.4754	0.336673	0
0.8640	-111.349	12.6497	26.0389	-0.884513	0
0.8647	-110.109	7.15603	23.2919	-3.0201	0
0.8653	-105.232	-2.29876	24.8173	0.0318744	0
0.8660	-106.751	-5.66248	28.7859	2.77705	0
0.8667	-105.871	-5.35078	32.444	-0.274916	0
0.8673	-100.074	-5.66248	33.0582	-1.8009	0
0.8680	-96.7156	-7.4937	31.5329	-0.884513	0
0.8687	-93.3571	-10.8444	32.7478	-1.8009	0
0.8693	-85.7206	-12.6756	36.4127	-2.4105	0
0.8700	-79.3235	-12.3769	39.4633	-0.884513	0
0.8707	-78.404	-12.3769	40.685	-0.884513	0
0.8713	-83.2817	-12.0652	39.7671	-1.49411	0
0.8720	-85.1209	-11.1561	39.4633	-1.49411	0
0.8727	-74.4058	-9.62362	42.514	-2.4105	0
0.8733	-59.4527	-4.74038	43.432	-2.7153	0
0.8740	-47.5781	-4.74038	36.4127	-1.8009	0
0.8747	-33.5446	-10.234	30.9187	-0.884513	0
0.8753	-24.0689	-10.5457	32.1403	-0.274916	0
0.8760	-29.2666	-6.57159	27.2606	0.94627	0
0.8767	-39.0221	-10.5457	15.6585	-0.274916	0
0.8773	-39.0221	-16.6498	10.475	-3.63168	0
0.8780	-38.1025	-18.1693	9.55706	-3.32689	0
0.8787	-41.1411	-19.3901	6.81008	-0.274916	0
0.8793	-41.7808	-20.2992	4.36682	0.0318744	0
0.8800	-39.9416	-19.3901	4.36682	-0.884513	0
0.8807	-37.7826	-18.481	1.61984	-0.274916	0
0.8813	-33.5446	-20.0005	-1.73458	-0.884513	0
0.8820	-29.8663	-25.1825	-2.65249	-1.49411	0
0.8827	-28.9467	-29.1566	-4.17784	0.336673	0
0.8833	-26.188	-28.5462	-6.92482	0.94627	0
0.8840	-22.8295	-34.6502	-10.2792	-0.884513	0
0.8847	-20.3906	-52.0403	-12.412	0.336673	0
0.8853	-12.4743	-67.3004	-12.412	3.38864	0
0.8860	3.39844	-72.4953	-13.6337	3.99824	0
0.8867	16.2325	-73.1057	-15.7732	3.38864	0
0.8873	14.0735	-72.4953	-14.2478	4.60784	0
0.8880	3.71829	-73.4045	-13.3299	5.82902	0
0.8887	-0.879596	-75.5474	-18.5202	4.60784	0
0.8893	-1.15947	-76.7682	-23.0962	1.55587	0
0.8900	-5.15763	-74.937	-24.0141	0.641471	0
0.8907	-8.79596	-71.5732	-27.6723	1.86266	0
0.8913	-12.4743	-68.8329	-31.3372	1.55587	0
0.8920	-20.1108	-67.6121	-27.3685	0.641471	0
0.8927	-29.8663	-65.1705	-22.1783	0.94627	0
0.8933	-39.6218	-62.4172	-21.5709	0.94627	0
0.8940	-50.017	-58.456	-21.5709	2.16746	0
0.8947	-55.8144	-49.9104	-22.1783	5.52422	0
0.8953	-56.7339	-42.5855	-26.1469	5.21943	0
0.8960	-56.4141	-41.3647	-29.1976	1.25107	0
0.8967	-54.295	-37.0918	-29.8118	0.0318744	0
0.8973	-50.6167	-27.0137	-32.2483	1.55587	0
0.8980	-47.2583	-22.7408	-36.5274	2.47225	0
0.8987	-44.4995	-21.52	-37.4385	4.30304	0
0.8993	-43.58	-14.5069	-34.3879	5.52422	0
0.9000	-42.7004	-7.182	-34.3879	3.99824	0
0.9007	-36.903	-7.4937	-39.8818	2.47225	0
0.9013	-32.3052	-5.96119	-42.9325	2.77705	0
0.9020	-32.9049	5.0261	-38.0527	2.16746	0
0.9027	-31.9853	12.6497	-32.8625	1.25107	0
0.9033	-28.6268	7.76643	-32.8625	1.86266	0
0.9040	-26.188	5.63651	-34.3879	2.77705	0
0.9047	-22.5496	14.4809	-31.6409	3.38864	0
0.9053	-20.7105	18.1433	-25.5395	3.69344	0
0.9060	-22.5496	17.8446	-20.9634	3.08185	0
0.9067	-22.5496	27.0007	-19.4313	1.86266	0
0.9073	-19.4711	37.6763	-16.6844	2.77705	0
0.9080	-17.0322	41.6504	-12.7225	3.69344	0
0.9087	-16.1526	48.0532	-12.412	3.69344	0
0.9093	-17.0322	55.9884	-11.8046	4.30304	0
0.9100	-17.0322	58.7288	-8.45016	5.21943	0
0.9107	-11.5547	62.0925	-2.0383	4.60784	0
0.9113	-5.75735	68.4952	4.0631	4.30304	0
0.9120	-0.559743	70.6382	4.98101	3.08185	0
0.9127	12.2344	67.8848	4.0631	0.336673	0
0.9133	36.6632	67.5861	7.42427	0.94627	0
0.9140	61.3718	69.716	10.7787	3.69344	0
0.9147	77.5644	68.4952	8.94962	2.77705	0
0.9153	85.4807	62.7029	8.03171	-0.579715	0
0.9160	91.9178	59.6509	9.86077	0.0318744	0
0.9167	99.8341	63.0016	10.475	1.86266	0
0.9173	104.712	65.7549	12.304	0.94627	0
0.9180	109.31	65.7549	17.4943	0.94627	0
0.9187	117.546	66.664	19.0196	2.47225	0
0.9193	126.702	70.6382	16.8801	2.47225	0
0.9200	137.377	71.859	15.9689	1.86266	0
0.9207	152.61	66.9757	15.9689	1.25107	0
0.9213	164.844	62.0925	15.3547	0.336673	0
0.9220	172.481	57.2092	15.3547	0.336673	0
0.9227	182.556	51.1052	17.798	2.77705	0
0.9233	189.553	48.3649	19.3233	5.21943	0
0.9240	189.873	46.5336	14.1331	3.99824	0
0.9247	193.511	35.8451	6.50636	1.55587	0
0.9253	198.389	24.5591	4.98101	1.86266	0
0.9260	198.109	21.507	9.55706	3.69344	0
0.9267	202.667	19.0654	13.5257	3.69344	0
0.9273	211.543	14.7926	14.1331	2.77705	0
0.9280	214.581	15.403	15.9689	2.16746	0
0.9287	215.181	17.5329	20.545	0.94627	0
0.9293	211.823	17.2342	24.2031	-0.274916	0
0.9300	198.109	16.3121	25.7285	1.55587	0
0.9307	186.514	19.0654	26.9501	1.55587	0
0.9313	187.434	24.8578	26.0389	-0.579715	0
0.9320	191.712	27.0007	21.4561	0.0318744	0
0.9327	194.751	25.1695	19.6271	1.86266	0
0.9333	195.35	29.741	20.8487	0.94627	0
0.9340	190.153	35.5464	20.545	0.0318744	0
0.9347	182.556	31.8839	21.7666	-0.884513	0
0.9353	173.68	27.2994	25.4247	-2.4105	0
0.9360	158.447	26.689	23.2919	-2.4105	0
0.9367	144.094	21.507	16.8801	-0.579715	0
0.9373	141.935	15.7017	13.2219	0.94627	0
0.9380	146.213	17.5329	12.304	1.86266	0
0.9387	148.652	18.7537	10.1645	1.55587	0
0.9393	145.933	17.5329	7.1138	2.16746	0
0.9400	137.057	21.507	6.20264	3.08185	0
0.9407	126.982	24.5591	5.89217	1.86266	0
0.9413	121.184	21.8057	3.15194	0.336673	0
0.9420	119.065	19.9745	-0.209229	3.08185	0
0.9427	114.787	23.637	0.70868	4.91463	0
0.9433	105.631	26.3903	2.53775	5.52422	0
0.9440	98.3148	25.4682	1.0124	8.2714	0
0.9447	93.7169	20.8966	1.31612	7.65981	0
0.9453	84.5611	17.5329	3.45566	2.47225	0
0.9460	72.3667	19.6758	3.15194	2.77705	0
0.9467	63.2109	24.5591	3.45566	7.35501	0
0.9473	52.5359	30.0527	5.89217	6.43862	0
0.9480	40.0216	34.3255	3.45566	3.38864	0
0.9487	36.3433	34.6243	-2.34202	2.47225	0
0.9493	39.102	30.9618	-5.39947	-0.884513	0
0.9500	38.7822	28.2215	-6.92482	-3.32689	0
0.9507	33.3047	28.2215	-7.83598	-0.884513	0
0.9513	25.3883	28.2215	-6.31063	-1.18931	0
0.9520	16.8323	25.4682	-4.17784	-3.63168	0
0.9527	11.3148	22.7278	-5.089	-3.63168	0
0.9533	4.91774	23.3383	-6.31063	-4.54608	0
0.9540	-4.23805	25.4682	-4.48156	-5.46247	0
0.9547	-13.3938	25.1695	-1.73458	-3.32689	0
0.9553	-23.1494	24.5591	-3.25993	-4.24128	0
0.9560	-35.9835	22.7278	-4.17784	-5.46247	0
0.9567	-50.6167	16.9225	0.70868	-2.7153	0
0.9573	-65.25	11.1302	4.36682	-2.7153	0
0.9580	-77.4844	8.98724	5.28473	-5.46247	0
0.9587	-84.801	9.90934	11.6966	-4.85287	0
0.9593	-95.4761	11.7406	19.3233	-3.63168	0
0.9600	-112.548	13.5718	19.6271	-4.54608	0
0.9607	-127.821	14.7926	16.2726	-3.63168	0
0.9613	-136.977	17.2342	14.4436	-1.8009	0
0.9620	-145.213	18.7537	13.8294	0.0318744	0
0.9627	-153.449	16.0134	15.9689	0.641471	0
0.9633	-158.047	12.9614	18.4054	0.336673	0
0.9640	-161.086	15.403	18.4054	0.94627	0
0.9647	-164.125	19.0654	20.8487	1.55587	0
0.9653	-165.364	18.1433	23.2919	0.336673	0
0.9660	-166.284	16.0134	19.6271	0.94627	0
0.9667	-165.364	16.0134	16.8801	1.86266	0
0.9673	-161.406	14.7926	17.798	-0.884513	0
0.9680	-159.887	13.8705	16.5764	-1.49411	0
0.9687	-165.364	15.7017	15.9689	-0.884513	0
0.9693	-173.6	16.0134	16.2726	-3.32689	0
0.9700	-177.878	13.5718	12.0003	-3.32689	0
0.9707	-178.198	12.9614	9.55706	0.0318744	0
0.9713	-180.637	13.5718	11.3861	-2.1057	0
0.9720	-184.595	12.6497	8.63915	-5.76727	0
0.9727	-185.195	11.1302	1.0124	-3.63168	0
0.9733	-183.076	10.2081	-2.95621	-2.7153	0
0.9740	-182.756	10.8185	-4.17784	-4.85287	0
0.9747	-183.676	8.07813	-5.089	-4.54608	0
0.9753	-182.756	-3.83127	-6.92482	-3.63168	0
0.9760	-183.076	-17.2602	-9.36132	-4.54608	0
0.9767	-186.434	-20.6109	-9.97551	-4.24128	0
0.9773	-187.954	-21.2213	-11.1971	-2.7153	0
0.9780	-187.034	-25.7929	-12.412	-3.0201	0
0.9787	-188.873	-26.4033	-12.1083	-2.4105	0
0.9793	-194.031	-23.9616	-15.159	-1.49411	0
0.9800	-196.51	-24.8837	-22.1783	-1.49411	0
0.9807	-193.751	-25.1825	-21.2671	-1.8009	0
0.9813	-192.512	-22.7408	-16.0769	-1.8009	0
0.9820	-192.512	-23.9616	-19.4313	-0.884513	0
0.9827	-188.233	-26.715	-24.3178	1.55587	0
0.9833	-185.195	-23.3512	-20.9634	1.55587	0
0.9840	-187.354	-21.2213	-18.8239	-0.274916	0
0.9847	-190.712	-23.9616	-22.1783	0.94627	0
0.9853	-192.512	-24.8837	-21.2671	2.77705	0
0.9860	-192.232	-23.9616	-16.0769	0.336673	0
0.9867	-189.153	-22.1304	-14.8553	-0.884513	0
0.9873	-187.034	-18.7797	-16.9948	0.336673	0
0.9880	-187.034	-17.2602	-19.4313	-0.274916	0
0.9887	-184.275	-20.9096	-20.3492	-1.18931	0
0.9893	-178.198	-25.7929	-17.906	0.94627	0
0.9900	-170.242	-27.0137	-16.9948	2.16746	0
0.9907	-159.887	-26.715	-19.4313	0.0318744	0
0.9913	-148.292	-26.1046	-19.7418	-1.49411	0
0.9920	-136.057	-26.715	-16.0769	-1.18931	0
0.9927	-125.063	-24.8837	-14.5516	-1.8009	0
0.9933	-119.585	-21.8317	-16.9948	-3.0201	0
0.9940	-117.746	-21.8317	-17.2985	-2.4105	0
0.9947	-115.027	-23.0525	-13.3299	-0.579715	0
0.9953	-112.868	-20.9096	-11.8046	-0.884513	0
0.9960	-110.109	-19.6888	-16.9948	-3.63168	0
0.9967	-103.432	-21.8317	-22.4888	-4.54608	0
0.9973	-95.796	-18.481	-23.3999	-4.54608	0
0.9980	-86.0005	-10.5457	-23.3999	-5.46247	0
0.9987	-70.7675	-7.79241	-24.6216	-3.93648	0
0.9993	-55.4945	-11.7665	-24.3178	-1.49411	0
1.0000	-44.8194	-16.3381	-22.7925	-3.0201	0
1.0007	-35.3438	-17.5589	-24.3178	-2.7153	0
1.0013	-27.1075	-16.3381	-29.1976	0.94627	0
1.0020	-18.8713	-15.1173	-31.3372	1.86266	0
1.0027	-7.27666	-12.9873	-27.6723	0.0318744	0
1.0033	5.83732	-5.35078	-25.2358	0.94627	0
1.0040	15.9127	2.58448	-24.9253	1.86266	0
1.0047	20.4706	1.97408	-19.7418	1.55587	0
1.0053	20.4706	-1.07795	-15.159	1.86266	0
1.0060	22.9495	-1.07795	-15.159	1.25107	0
1.0067	29.3465	0.753266	-9.97551	1.86266	0
1.0073	34.2243	5.63651	-2.95621	4.30304	0
1.0080	36.0634	11.1302	-4.78528	3.38864	0
1.0087	38.1825	9.90934	-6.61435	1.55587	0
1.0093	40.6213	3.19489	-2.65249	0.94627	0
1.0100	44.2996	-1.07795	0.70868	-1.49411	0
1.0107	48.8575	-2.90916	3.15194	-2.7153	0
1.0113	51.9361	-2.90916	5.28473	-0.884513	0
1.0120	58.0133	-3.51957	5.58845	-1.18931	0
1.0127	68.0887	-6.27289	8.94962	-4.54608	0
1.0133	75.1255	-6.27289	13.2219	-4.54608	0
1.0140	78.1641	-3.83127	11.6966	-3.32689	0
1.0147	82.4421	-8.71451	10.475	-2.7153	0
1.0153	86.7201	-16.0394	11.0824	-3.63168	0
1.0160	89.159	-15.7277	8.94962	-5.15767	0
1.0167	90.9982	-12.0652	8.03171	-3.93648	0
1.0173	89.159	-10.234	10.475	-1.49411	0
1.0180	86.4003	-6.88329	11.6966	-2.4105	0
1.0187	87.3199	-1.68835	14.1331	-3.0201	0
1.0193	86.7201	1.66238	18.7159	-1.18931	0
1.0200	80.9228	2.88319	19.9308	-2.4105	0
1.0207	75.7252	1.66238	19.3233	-4.54608	0
1.0213	74.2059	-3.51957	20.545	-3.0201	0
1.0220	73.2863	-10.8444	20.8487	-2.4105	0
1.0227	71.4472	-13.8965	22.6778	-3.32689	0
1.0233	67.489	-11.7665	26.6464	-2.1057	0
1.0240	62.8911	-11.1561	25.7285	-1.49411	0
1.0247	58.653	-11.4548	21.7666	-1.8009	0
1.0253	53.7353	-7.4937	20.2412	-0.884513	0
1.0260	48.8575	-3.51957	17.798	-0.579715	0
1.0267	44.5795	-5.66248	14.4436	-2.7153	0
1.0273	40.9412	-9.01322	12.304	-3.93648	0
1.0280	36.3433	-9.32491	8.94962	-3.63168	0
1.0287	30.8658	-11.1561	4.67729	-2.1057	0
1.0293	24.4688	-12.3769	3.15194	-1.49411	0
1.0300	18.9513	-11.7665	2.84147	-2.4105	0
1.0307	16.2325	-13.8965	3.15194	-2.7153	0
1.0313	13.4738	-17.2602	4.36682	-1.8009	0
1.0320	9.7955	-18.1693	3.15194	-3.63168	0
1.0327	8.2762	-18.7797	-0.512949	-7.29325	0
1.0333	8.87592	-17.5589	-2.34202	-5.46247	0
1.0340	7.67647	-12.9873	-1.12039	-2.7153	0
1.0347	2.15901	-9.01322	2.53775	-4.54608	0
1.0353	-3.63833	-9.01322	4.36682	-6.07207	0
1.0360	-2.71875	-11.1561	3.45566	-3.63168	0
1.0367	0.359835	-14.5069	4.98101	-3.32689	0
1.0373	-1.47932	-16.0394	6.81008	-3.63168	0
1.0380	-2.3989	-13.8965	5.58845	-1.49411	0
1.0387	-0.559743	-10.234	4.98101	-1.18931	0
1.0393	-2.07904	-4.44167	7.42427	-1.8009	0
1.0400	-2.07904	0.753266	9.55706	0.641471	0
1.0407	7.67647	0.753266	10.7787	0.336673	0
1.0413	16.8323	-0.77924	6.20264	-3.63168	0
1.0420	20.7904	0.753266	-2.34202	-1.8009	0
1.0427	27.5074	2.27278	-1.43086	3.69344	0
1.0433	34.824	4.104	5.89217	3.69344	0
1.0440	34.2243	9.29894	2.53775	1.86266	0
1.0447	31.7854	12.0393	-6.92482	3.08185	0
1.0453	33.6245	7.15603	-8.75388	2.77705	0
1.0460	35.4237	1.05197	-7.83598	0.336673	0
1.0467	36.983	4.104	-9.67179	0.336673	0
1.0473	39.7018	13.5718	-11.1971	-0.579715	0
1.0480	43.0602	18.455	-11.8046	-1.49411	0
1.0487	45.2192	18.455	-13.3299	-0.274916	0
1.0493	46.1388	19.3641	-14.2478	-1.18931	0
1.0500	43.3801	19.9745	-16.0769	-3.32689	0
1.0507	37.9026	21.507	-18.2164	-3.0201	0
1.0513	36.3433	24.8578	-18.2164	-2.7153	0
1.0520	38.5023	25.1695	-19.1276	-3.0201	0
1.0527	36.983	23.637	-21.2671	-1.8009	0
1.0533	29.3465	27.9098	-21.2671	-1.8009	0
1.0540	23.829	30.3514	-20.653	-2.7153	0
1.0547	21.3902	28.2215	-21.5709	-3.32689	0
1.0553	12.5542	30.6631	-21.8746	-3.63168	0
1.0560	1.27941	31.8839	-22.4888	-3.63168	0
1.0567	-3.9182	25.1695	-25.2358	-4.54608	0
1.0573	-7.59651	19.9745	-26.1469	-5.76727	0
1.0580	-14.5933	19.9745	-22.4888	-4.54608	0
1.0587	-18.2716	18.7537	-17.6023	-2.1057	0
1.0593	-18.8713	16.9225	-13.9441	-1.18931	0
1.0600	-23.1494	16.3121	-9.67179	-0.274916	0
1.0607	-27.7472	15.7017	-6.61435	0.336673	0
1.0613	-29.8663	17.2342	-5.70319	-0.884513	0
1.0620	-33.8245	19.9745	-4.48156	0.0318744	0
1.0627	-38.1025	22.7278	-2.34202	1.25107	0
1.0633	-40.8612	25.7799	-1.12039	1.25107	0
1.0640	-42.0607	27.0007	0.0944907	2.77705	0
1.0647	-41.1411	25.7799	1.93031	3.69344	0
1.0653	-38.1025	24.8578	2.23403	1.55587	0
1.0660	-33.5446	22.7278	4.0631	1.55587	0
1.0667	-29.8663	22.1174	10.1645	4.60784	0
1.0673	-31.3856	25.1695	14.7473	3.99824	0
1.0680	-38.1025	24.5591	15.051	0.0318744	0
1.0687	-41.7808	19.6758	15.051	-0.884513	0
1.0693	-43.58	16.3121	16.2726	-0.579715	0
1.0700	-48.7776	14.1822	16.8801	1.25107	0
1.0707	-51.8562	11.1302	17.4943	3.69344	0
1.0713	-50.9366	11.4289	19.0196	1.55587	0
1.0720	-53.6553	10.8185	19.0196	-3.63168	0
1.0727	-61.012	9.90934	18.1017	-3.63168	0
1.0733	-64.9701	13.5718	19.6271	-2.1057	0
1.0740	-66.8093	16.3121	22.0703	-3.32689	0
1.0747	-70.7675	13.2601	21.4561	-3.63168	0
1.0753	-77.1645	13.2601	21.4561	-2.4105	0
1.0760	-82.9619	14.7926	22.9882	-1.49411	0
1.0767	-87.5598	13.5718	22.374	-0.579715	0
1.0773	-93.0372	15.0913	20.545	0.641471	0
1.0780	-96.3957	16.9225	21.7666	-0.579715	0
1.0787	-94.8764	12.6497	23.2919	-0.884513	0
1.0793	-96.7156	10.8185	23.5957	1.55587	0
1.0800	-102.793	12.6497	23.2919	2.77705	0
1.0807	-104.032	7.46772	19.0196	0.336673	0
1.0813	-100.074	-0.467544	12.304	-0.884513	0
1.0820	-99.7542	-2.00005	11.3861	0.336673	0
1.0827	-100.954	-1.68835	13.2219	1.86266	0
1.0833	-98.2349	-3.22086	8.63915	2.77705	0
1.0840	-94.8764	-4.44167	1.93031	3.08185	0
1.0847	-92.4375	-4.74038	2.53775	2.16746	0
1.0853	-89.0791	-5.66248	7.72799	2.47225	0
1.0860	-86.0005	-6.57159	10.475	3.38864	0
1.0867	-83.8815	-7.4937	8.94962	0.336673	0
1.0873	-80.2031	-4.74038	5.89217	-2.1057	0
1.0880	-75.9651	-2.00005	4.98101	-0.884513	0
1.0887	-73.8061	-2.90916	4.36682	0.336673	0
1.0893	-73.8061	-6.88329	1.0124	1.25107	0
1.0900	-71.6871	-12.6756	-2.0383	2.16746	0
1.0907	-67.409	-16.9485	-1.12039	0.94627	0
1.0913	-67.0892	-15.7277	0.40496	-0.579715	0
1.0920	-66.8093	-14.5069	-1.73458	-1.18931	0
1.0927	-62.2114	-17.8706	-6.92482	-2.7153	0
1.0933	-59.1728	-17.8706	-14.2478	-2.7153	0
1.0940	-56.4141	-9.01322	-20.9634	-0.884513	0
1.0947	-47.5781	-0.77924	-23.0962	-2.7153	0
1.0953	-40.5414	-2.29876	-22.1783	-5.46247	0
1.0960	-41.1411	-8.40281	-22.7925	-4.85287	0
1.0967	-42.0607	-8.40281	-25.5395	-3.93648	0
1.0973	-41.1411	-3.51957	-28.8939	-3.63168	0
1.0980	-41.7808	0.44157	-30.723	-3.32689	0
1.0987	-39.9416	0.753266	-29.1976	-4.24128	0
1.0993	-35.3438	-0.168835	-26.1469	-3.63168	0
1.1000	-31.7054	1.05197	-23.0962	-1.49411	0
1.1007	-28.0271	7.15603	-20.653	-2.7153	0
1.1013	-24.9885	10.5197	-18.5202	-4.24128	0
1.1020	-20.7105	5.32481	-13.0262	-1.8009	0
1.1027	-15.8327	0.44157	-1.43086	0.0318744	0
1.1033	-12.4743	-1.07795	9.55706	0.0318744	0
1.1040	-8.19623	-5.66248	14.7473	0.94627	0
1.1047	-0.559743	-12.0652	16.5764	0.94627	0
1.1053	3.99816	-14.8186	17.1838	-0.579715	0
1.1060	5.23759	-12.9873	17.798	-0.274916	0
1.1067	7.35662	-8.40281	20.2412	-1.49411	0
1.1073	11.0349	-6.27289	24.5136	-3.32689	0
1.1080	16.2325	-3.83127	26.9501	-1.8009	0
1.1087	19.8709	3.80529	27.5643	-1.18931	0
1.1093	21.1103	8.07813	27.2606	-3.63168	0
1.1100	25.9881	7.15603	24.2031	-2.4105	0
1.1107	32.9848	9.29894	21.1524	-0.884513	0
1.1113	29.6264	10.8185	21.1524	-3.32689	0
1.1120	22.0299	7.46772	21.4561	-3.93648	0
1.1127	19.2711	5.32481	22.9882	-1.8009	0
1.1133	19.8709	1.36367	26.3426	-2.1057	0
1.1140	22.9495	-9.01322	27.868	-2.7153	0
1.1147	27.8272	-14.8186	26.9501	-0.579715	0
1.1153	29.0267	-17.2602	28.7859	0.94627	0
1.1160	24.7486	-27.3254	29.3933	0.0318744	0
1.1167	17.1121	-40.7543	24.5136	-2.7153	0
1.1173	10.4352	-49.2999	19.6271	-3.63168	0
1.1180	7.67647	-54.1832	17.798	-1.18931	0
1.1187	3.99816	-56.0144	15.9689	-0.579715	0
1.1193	-2.99862	-53.8715	14.7473	-2.1057	0
1.1200	-4.23805	-53.2611	14.7473	-1.8009	0
1.1207	2.15901	-56.0144	13.8294	-0.579715	0
1.1213	6.75689	-56.0144	12.304	-1.8009	0
1.1220	7.67647	-51.1312	9.55706	-2.7153	0
1.1227	5.51746	-45.6375	4.0631	-1.49411	0
1.1233	3.39844	-39.5335	0.40496	-0.274916	0
1.1240	5.83732	-34.9489	1.61984	1.25107	0
1.1247	7.67647	-33.1177	0.70868	1.55587	0
1.1253	4.91774	-30.0657	-5.089	-1.18931	0
1.1260	3.99816	-25.1825	-12.1083	-2.4105	0
1.1267	9.51563	-20.2992	-17.6023	0.0318744	0
1.1273	12.2344	-11.1561	-24.3178	0.94627	0
1.1280	10.4352	-4.12997	-31.9446	0.0318744	0
1.1287	12.2344	-8.71451	-38.0527	0.0318744	0
1.1293	16.2325	-12.6756	-39.8818	-0.579715	0
1.1300	16.2325	-5.66248	-38.3565	-1.18931	0
1.1307	13.154	1.66238	-37.1348	-0.579715	0
1.1313	11.6347	3.49359	-36.5274	-0.884513	0
1.1320	11.9545	6.24691	-33.1662	-1.8009	0
1.1327	12.8741	7.76643	-27.976	-0.579715	0
1.1333	14.0735	7.46772	-26.4506	-1.18931	0
1.1340	16.8323	8.37684	-26.7611	-3.93648	0
1.1347	20.4706	7.15603	-23.3999	-3.32689	0
1.1353	22.3097	4.4157	-18.2164	-1.8009	0
1.1360	22.3097	7.15603	-15.159	-2.1057	0
1.1367	22.3097	12.351	-10.2792	-0.274916	0
1.1373	22.6296	12.351	-3.56365	0.641471	0
1.1380	25.0685	8.68853	-1.43086	-1.18931	0
1.1387	31.4655	5.63651	-0.512949	0.336673	0
1.1393	33.9044	6.24691	2.53775	2.77705	0
1.1400	31.4655	12.9614	3.15194	1.86266	0
1.1407	33.3047	24.5591	-0.209229	2.47225	0
1.1413	38.7822	35.5464	-1.12039	4.60784	0
1.1420	42.4605	45.6115	-0.816669	1.86266	0
1.1427	47.0584	53.5468	-2.0383	0.0318744	0
1.1433	52.5359	52.9364	-3.25993	3.08185	0
1.1440	55.8943	43.7803	-2.34202	3.99824	0
1.1447	58.3332	38.8971	0.40496	2.77705	0
1.1453	60.4522	41.9491	2.23403	3.38864	0
1.1460	61.6917	43.1699	1.31612	3.69344	0
1.1467	64.4504	39.8192	1.93031	3.08185	0
1.1473	64.1305	34.9359	5.58845	3.08185	0
1.1480	60.1723	30.0527	4.98101	0.94627	0
1.1487	58.9329	26.0786	0.40496	-0.579715	0
1.1493	58.9329	21.507	-2.95621	1.86266	0
1.1500	56.8139	16.0134	-5.70319	4.30304	0
1.1507	54.9747	17.2342	-6.31063	2.47225	0
1.1513	53.1356	23.637	-3.86737	0.94627	0
1.1520	50.3769	24.2474	-6.31063	1.86266	0
1.1527	50.6967	18.1433	-13.0262	0.336673	0
1.1533	51.2964	13.5718	-12.412	-1.49411	0
1.1540	47.0584	15.0913	-6.92482	-0.884513	0
1.1547	42.4605	17.5329	-6.61435	-1.18931	0
1.1553	40.3415	12.9614	-6.92482	-1.8009	0
1.1560	36.983	7.15603	-1.43086	0.336673	0
1.1567	32.705	8.68853	2.23403	1.55587	0
1.1573	31.7854	8.68853	2.53775	0.336673	0
1.1580	34.2243	2.27278	4.67729	0.336673	0
1.1587	33.3047	0.753266	7.72799	0.94627	0
1.1593	29.0267	1.36367	7.72799	0.0318744	0
1.1600	26.5878	-5.05208	6.81008	0.0318744	0
1.1607	26.5878	-8.1041	7.72799	0.336673	0
1.1613	24.4688	-5.35078	6.81008	1.86266	0
1.1620	23.5492	-10.234	4.0631	5.52422	0
1.1627	25.9881	-15.7277	4.98101	6.43862	0
1.1633	25.0685	-10.8444	10.7787	3.69344	0
1.1640	20.7904	-6.88329	10.475	2.77705	0
1.1647	20.1907	-6.57159	2.23403	4.30304	0
1.1653	21.3902	-0.467544	-2.34202	3.38864	0
1.1660	19.591	7.46772	-2.95621	1.86266	0
1.1667	18.3516	13.5718	-6.92482	3.69344	0
1.1673	18.6714	23.637	-8.75388	6.13382	0
1.1680	16.2325	33.7151	-5.70319	6.74541	0
1.1687	13.4738	37.6763	-2.95621	5.52422	0
1.1693	12.2344	41.9491	-1.43086	1.86266	0
1.1700	11.3148	48.3649	1.0124	-0.274916	0
1.1707	12.2344	54.7676	2.53775	0.641471	0
1.1713	14.0735	62.3912	2.84147	0.94627	0
1.1720	13.154	69.1056	4.67729	0.0318744	0
1.1727	12.5542	71.2486	6.81008	0.641471	0
1.1733	13.154	74.3006	5.89217	-0.884513	0
1.1740	11.6347	80.4046	4.0631	-4.54608	0
1.1747	10.4352	87.7295	6.20264	-2.7153	0
1.1753	8.59605	94.1323	10.1645	0.94627	0
1.1760	2.79871	94.7427	8.33543	-2.1057	0
1.1767	-0.559743	89.5607	4.67729	-3.32689	0
1.1773	3.99816	90.4698	6.20264	-0.579715	0
1.1780	8.59605	96.8856	8.63915	-1.8009	0
1.1787	8.2762	101.769	8.33543	-3.32689	0
1.1793	8.2762	105.73	8.03171	-1.18931	0
1.1800	11.9545	108.483	6.50636	-0.274916	0
1.1807	17.432	108.172	3.45566	0.0318744	0
1.1813	21.1103	108.172	3.15194	0.94627	0
1.1820	24.7486	107.873	3.45566	-0.884513	0
1.1827	28.1071	103.899	3.15194	-0.579715	0
1.1833	27.8272	104.509	2.23403	3.99824	0
1.1840	25.9881	111.224	-1.12039	3.99824	0
1.1847	27.5074	113.367	-5.089	0.641471	0
1.1853	27.1875	111.535	-5.089	0.94627	0
1.1860	26.2679	113.367	-6.00691	2.77705	0
1.1867	29.9462	115.198	-9.67179	2.77705	0
1.1873	29.6264	115.198	-8.45016	3.38864	0
1.1880	22.3097	115.198	-5.089	1.86266	0
1.1887	18.6714	113.367	-5.089	-0.579715	0
1.1893	20.4706	107.873	-4.78528	-1.49411	0
1.1900	19.8709	103.6	-2.65249	-1.8009	0
1.1907	17.1121	102.379	-2.34202	-1.8009	0
1.1913	12.5542	99.0155	-2.0383	-1.8009	0
1.1920	8.59605	92.301	-0.816669	-2.7153	0
1.1927	9.51563	88.6386	1.0124	-3.0201	0
1.1933	10.1154	86.8074	4.0631	-3.63168	0
1.1940	6.75689	80.4046	6.20264	-4.54608	0
1.1947	5.51746	73.9889	5.58845	-4.24128	0
1.1953	4.31802	72.7681	2.53775	-2.7153	0
1.1960	0.359835	70.0277	1.61984	-2.1057	0
1.1967	-1.47932	64.8328	6.20264	-2.1057	0
1.1973	0.959559	61.1704	11.6966	-1.49411	0
1.1980	3.39844	54.4689	11.0824	-0.884513	0
1.1987	4.63787	47.4428	12.304	-0.274916	0
1.1993	1.87914	47.1441	19.3233	0.94627	0
1.2000	-1.15947	42.8712	21.7666	2.16746	0
1.2007	2.47886	31.5722	19.9308	3.08185	0
1.2013	7.67647	24.5591	23.2919	3.99824	0
1.2020	5.83732	21.1953	26.9501	3.69344	0
1.2027	3.71829	17.2342	26.0389	2.16746	0
1.2033	5.23759	15.403	26.0389	2.16746	0
1.2040	7.95634	12.6497	27.5643	3.99824	0
1.2047	10.1154	6.24691	28.7859	3.69344	0
1.2053	9.51563	3.49359	30.615	3.69344	0
1.2060	5.83732	0.753266	31.5329	5.21943	0
1.2067	4.31802	-2.00005	29.3933	3.99824	0
1.2073	4.63787	-0.168835	26.9501	0.336673	0
1.2080	2.15901	-0.168835	24.5136	1.86266	0
1.2087	-0.879596	-3.83127	21.4561	5.82902	0
1.2093	-4.23805	-2.90916	19.0196	6.43862	0
1.2100	-5.15763	-0.168835	16.8801	4.60784	0
1.2107	-1.79917	-0.168835	16.5764	1.86266	0
1.2113	-2.07904	4.104	18.1017	-0.884513	0
1.2120	-7.87638	8.98724	14.7473	-1.8009	0
1.2127	-12.1544	5.32481	6.20264	-1.8009	0
1.2133	-12.1544	1.66238	1.61984	-0.884513	0
1.2140	-11.8745	3.49359	1.31612	0.641471	0
1.2147	-12.4743	3.49359	1.31612	-1.49411	0
1.2153	-14.3134	3.19489	3.15194	-3.32689	0
1.2160	-15.233	5.32481	5.58845	0.0318744	0
1.2167	-13.9936	2.27278	4.67729	2.47225	0
1.2173	-11.8745	-6.88329	3.45566	0.641471	0
1.2180	-10.6351	-11.1561	4.98101	-0.274916	0
1.2187	-10.6351	-11.4548	7.42427	0.641471	0
1.2193	-11.2348	-14.5069	8.63915	1.86266	0
1.2200	-7.87638	-14.8186	10.475	3.69344	0
1.2207	-4.23805	-12.3769	12.304	4.30304	0
1.2213	-6.35708	-16.6498	11.3861	2.77705	0
1.2220	-5.15763	-24.8837	10.7787	1.86266	0
1.2227	2.47886	-25.7929	14.1331	3.38864	0
1.2233	2.79871	-25.7929	16.2726	4.60784	0
1.2240	-2.99862	-33.1177	12.304	3.08185	0
1.2247	-2.99862	-42.8842	6.50636	3.08185	0
1.2253	-0.279871	-46.8583	4.98101	4.60784	0
1.2260	0.959559	-46.8583	4.0631	3.99824	0
1.2267	2.47886	-47.4687	1.31612	1.86266	0
1.2273	3.07859	-48.9883	0.70868	2.77705	0
1.2280	2.47886	-49.5987	0.0944907	4.60784	0
1.2287	2.79871	-48.6895	-2.95621	3.08185	0
1.2293	0.639706	-48.9883	-7.22854	1.86266	0
1.2300	-0.279871	-49.9104	-10.583	1.86266	0
1.2307	0.359835	-50.8195	-13.6337	3.08185	0
1.2313	-1.47932	-52.0403	-20.3492	3.38864	0
1.2320	-0.559743	-53.2611	-28.8939	1.25107	0
1.2327	2.15901	-53.5728	-30.723	0.0318744	0
1.2333	-3.9182	-54.1832	-28.8939	0.94627	0
1.2340	-10.6351	-56.0144	-32.2483	0.641471	0
1.2347	-7.27666	-56.0144	-37.1348	0.94627	0
1.2353	-6.99678	-54.4819	-38.9639	3.69344	0
1.2360	-14.3134	-55.0923	-43.5399	0.0318744	0
1.2367	-14.5933	-56.9235	-50.8697	-6.07207	0
1.2373	-9.11581	-57.8456	-54.8316	-3.32689	0
1.2380	-8.79596	-58.7547	-53.6167	1.25107	0
1.2387	-10.0354	-60.2872	-47.2048	0.0318744	0
1.2393	-10.3153	-57.5339	-39.8818	-0.884513	0
1.2400	-10.3153	-53.2611	-37.7423	0.94627	0
1.2407	-9.71554	-53.8715	-36.8311	0.0318744	0
1.2413	-12.4743	-55.7027	-35.3058	0.0318744	0
1.2420	-14.5933	-54.1832	-35.6095	1.25107	0
1.2427	-11.5547	-53.8715	-34.6916	3.69344	0
1.2433	-8.51609	-56.3131	-30.723	6.74541	0
1.2440	-7.59651	-56.9235	-27.6723	6.13382	0
1.2447	-3.9182	-54.1832	-24.0141	1.86266	0
1.2453	-1.79917	-51.4299	-17.906	2.16746	0
1.2460	-2.99862	-50.2091	-12.7225	4.30304	0
1.2467	-0.279871	-48.0791	-5.089	3.38864	0
1.2473	1.27941	-44.105	6.50636	4.30304	0
1.2480	-2.3989	-43.1959	11.0824	5.52422	0
1.2487	-2.71875	-45.9362	7.1138	3.38864	0
1.2493	-2.07904	-49.2999	4.98101	3.08185	0
1.2500	-4.23805	-49.9104	5.28473	3.69344	0
1.2507	-3.31848	-50.5208	5.89217	1.25107	0
1.2513	-1.79917	-51.1312	5.89217	0.94627	0
1.2520	-5.15763	-50.5208	4.98101	2.77705	0
1.2527	-6.07721	-46.8583	5.89217	0.94627	0
1.2533	-4.23805	-44.105	9.25333	0.0318744	0
1.2540	-6.99678	-45.9362	10.1645	1.55587	0
1.2547	-11.2348	-48.9883	9.86077	0.336673	0
1.2553	-12.1544	-48.6895	9.55706	-0.884513	0
1.2560	-13.3938	-47.7674	7.72799	0.0318744	0
1.2567	-16.1526	-48.9883	6.81008	-1.8009	0
1.2573	-19.1912	-50.5208	6.20264	-2.4105	0
1.2580	-20.7105	-49.5987	2.23403	0.0318744	0
1.2587	-17.352	-45.9362	1.31612	-1.18931	0
1.2593	-16.4324	-42.8842	5.89217	-1.8009	0
1.2600	-20.7105	-42.2738	5.58845	1.86266	0
1.2607	-20.7105	-44.105	-2.65249	2.77705	0
1.2613	-16.7523	-44.4167	-6.92482	1.86266	0
1.2620	-17.0322	-44.105	-2.95621	2.77705	0
1.2627	-18.8713	-45.0271	1.31612	1.25107	0
1.2633	-17.9517	-43.4946	2.23403	0.641471	0
1.2640	-15.5129	-38.6114	2.84147	2.77705	0
1.2647	-13.3938	-36.7802	4.98101	2.16746	0
1.2653	-11.5547	-39.8322	5.89217	2.47225	0
1.2660	-8.79596	-39.5335	7.72799	4.30304	0
1.2667	-5.75735	-33.7281	12.0003	1.25107	0
1.2673	-4.51792	-29.4553	14.1331	-0.884513	0
1.2680	-4.23805	-28.8449	12.9115	1.86266	0
1.2687	-2.99862	-23.9616	12.9115	0.0318744	0
1.2693	-3.31848	-17.8706	13.8294	-2.1057	0
1.2700	-1.79917	-16.9485	12.9115	1.86266	0
1.2707	3.99816	-16.0394	10.1645	1.25107	0
1.2713	5.51746	-10.8444	4.98101	-3.63168	0
1.2720	2.15901	-6.27289	-2.65249	-2.4105	0
1.2727	2.15901	-4.12997	-9.67179	-0.884513	0
1.2733	6.15717	-4.12997	-13.6337	-4.54608	0
1.2740	7.67647	-7.182	-16.6844	-5.46247	0
1.2747	7.35662	-7.182	-19.7418	-3.63168	0
1.2753	9.19577	-2.29876	-23.3999	-3.0201	0
1.2760	12.2344	-1.07795	-23.7037	-2.7153	0
1.2767	12.2344	-2.90916	-21.2671	-1.49411	0
1.2773	11.0349	-0.168835	-21.5709	-0.884513	0
1.2780	13.7937	0.142861	-25.2358	-0.884513	0
1.2787	16.8323	-4.74038	-26.1469	-0.274916	0
1.2793	16.5124	-7.4937	-27.0648	-0.884513	0
1.2800	17.432	-9.62362	-27.976	-1.18931	0
1.2807	19.8709	-14.8186	-25.8432	0.0318744	0
1.2813	17.7518	-15.7277	-25.2358	0.336673	0
1.2820	17.1121	-10.234	-25.2358	-1.18931	0
1.2827	20.7904	-0.77924	-20.3492	-0.274916	0
1.2833	16.8323	6.24691	-16.0769	2.47225	0
1.2840	8.87592	7.15603	-18.5202	2.16746	0
1.2847	9.7955	6.24691	-23.0962	0.0318744	0
1.2853	13.154	8.07813	-23.0962	-0.884513	0
1.2860	9.51563	10.8185	-19.7418	-0.274916	0
1.2867	6.43704	14.4809	-16.0769	-1.8009	0
1.2873	6.75689	18.455	-14.2478	-3.63168	0
1.2880	5.23759	20.8966	-14.2478	-3.63168	0
1.2887	3.71829	24.2474	-13.6337	-3.32689	0
1.2893	3.39844	28.2215	-12.412	-4.24128	0
1.2900	3.71829	31.2735	-12.412	-4.24128	0
1.2907	3.71829	36.4555	-15.4695	-3.63168	0
1.2913	2.47886	35.2347	-16.9948	-3.63168	0
1.2920	0.359835	20.8966	-13.9441	-2.4105	0
1.2927	-2.99862	6.24691	-12.412	-2.1057	0
1.2933	-5.75735	0.142861	-13.6337	-6.68365	0
1.2940	-5.15763	-2.90916	-13.6337	-9.42883	0
1.2947	-1.15947	0.44157	-12.412	-6.98845	0
1.2953	-0.879596	13.5718	-13.9441	-5.15767	0
1.2960	-5.75735	25.4682	-15.159	-7.59805	0
1.2967	-9.71554	31.5722	-16.6844	-8.20964	0
1.2973	-9.43566	40.1179	-19.7418	-5.15767	0
1.2980	-6.99678	52.0273	-18.5202	-3.63168	0
1.2987	-4.83778	63.9237	-13.6337	-6.68365	0
1.2993	-2.07904	76.1318	-12.412	-8.51444	0
1.3000	0.0399816	88.6386	-11.8046	-6.07207	0
1.3007	1.87914	101.457	-5.70319	-4.54608	0
1.3013	4.31802	112.444	0.40496	-4.54608	0
1.3020	6.43704	121.302	2.23403	-3.0201	0
1.3027	6.75689	131.367	5.28473	-3.63168	0
1.3033	7.67647	141.744	11.0824	-4.54608	0
1.3040	9.51563	147.848	15.6585	-1.8009	0
1.3047	10.7151	153.342	19.0196	-1.18931	0
1.3053	9.7955	157.913	23.2919	-4.54608	0
1.3060	9.19577	157.303	27.868	-2.7153	0
1.3067	9.19577	157.303	33.0582	1.25107	0
1.3073	7.35662	161.887	34.2799	-0.579715	0
1.3080	3.39844	166.16	31.8366	-3.0201	0
1.3087	2.79871	169.822	30.615	-2.4105	0
1.3093	6.43704	175.615	31.5329	-3.63168	0
1.3100	8.59605	177.446	30.9187	-4.54608	0
1.3107	5.51746	176.537	28.7859	-2.7153	0
1.3113	2.15901	179.277	25.4247	-1.8009	0
1.3120	3.39844	178.979	20.2412	-3.32689	0
1.3127	6.15717	174.394	16.8801	-4.24128	0
1.3133	4.63787	174.706	16.5764	-5.76727	0
1.3140	2.47886	177.446	16.8801	-5.15767	0
1.3147	4.31802	175.316	16.5764	-0.579715	0
1.3153	3.99816	173.173	16.2726	0.0318744	0
1.3160	1.27941	172.875	17.798	-2.1057	0
1.3167	2.15901	168.9	21.1524	0.336673	0
1.3173	3.99816	162.186	23.2919	3.99824	0
1.3180	3.99816	157.614	23.5957	3.69344	0
1.3187	5.23759	155.173	26.0389	4.30304	0
1.3193	5.51746	150.9	27.5643	5.21943	0
1.3200	1.55928	142.653	25.4247	4.30304	0
1.3207	1.55928	134.419	24.2031	5.52422	0
1.3213	5.83732	128.925	23.2919	7.96461	0
1.3220	7.95634	121.6	19.9308	6.43862	0
1.3227	9.19577	116.107	19.9308	3.69344	0
1.3233	10.1154	116.107	22.374	3.08185	0
1.3240	11.0349	113.055	21.4561	4.30304	0
1.3247	14.0735	105.73	19.6271	5.52422	0
1.3253	16.5124	102.99	20.545	5.52422	0
1.3260	15.5928	100.548	20.545	4.60784	0
1.3267	18.6714	93.8335	19.0196	3.69344	0
1.3273	23.829	88.0282	15.9689	4.60784	0
1.3280	24.4688	84.0671	12.304	3.99824	0
1.3287	23.2293	76.4305	13.8294	2.47225	0
1.3293	23.2293	65.7549	17.798	3.69344	0
1.3300	24.1489	57.2092	18.4054	7.35501	0
1.3307	25.3883	53.5468	22.374	7.65981	0
1.3313	22.3097	51.4169	29.6971	4.60784	0
1.3320	15.313	44.7024	26.9501	0.94627	0
1.3327	14.6733	34.6243	16.2726	-2.7153	0
[truncated: 54,286 more rows]
