# Supplementary material for: Identification of Haptic Based Guiding Using Hard Reins
Source: PLoS One. 2015 Jul 22;10(7):e0132020. doi: 10.1371/journal.pone.0132020 (PMC4511788; doi:10.1371/journal.pone.0132020)
Supplement: S3 File — (ZIP) [file pone.0132020.s003.zip › EMGData1/Subject1/T19/t19.txt]

0.0000	-2.24852	3.37926	4.93646	-3.52654	0
0.0007	-4.39043	-2.4375	0.0525528	-2.30603	0
0.0013	-4.39043	-1.21875	-2.69421	-0.170501	0
0.0020	-4.08029	-1.52344	-6.965	0.13498	0
0.0027	-1.33748	-2.13281	-10.3214	1.66097	0
0.0033	-0.416752	0.94176	-9.10214	1.66097	0
0.0040	-1.33748	0.94176	-10.0166	-0.170501	0
0.0047	-1.63793	-0.914061	-13.0681	-0.474562	0
0.0053	-1.33748	0.0276988	-13.3729	-0.170501	0
0.0060	0.494287	-1.82812	-14.5957	-1.39101	0
0.0067	1.71547	-6.09374	-14.9005	-1.08553	0
0.0073	-1.02734	-5.48437	-12.7633	-0.170501	0
0.0080	-2.55866	-3.96093	-12.4585	-0.170501	0
0.0087	-2.24852	-4.57031	-12.4585	-0.170501	0
0.0093	-4.08029	-3.35156	-9.40695	-0.474562	0
0.0100	-4.08029	-2.74218	-7.2698	0.440462	0
0.0107	1.41502	-2.74218	-5.44096	4.40746	0
0.0113	3.24679	1.24645	0.357359	5.93345	0
0.0120	-1.33748	4.29332	3.40892	2.27193	0
0.0127	-0.726892	-1.82812	1.27528	0.745943	0
0.0133	3.24679	-9.74999	-0.861866	2.57599	0
0.0140	2.02561	-9.4453	0.665669	1.66097	0
0.0147	-1.63793	-4.57031	4.32685	-0.170501	0
0.0153	-0.416752	-3.65625	5.85088	1.05	0
0.0160	1.41502	-4.87499	2.49451	1.66097	0
0.0167	1.41502	-3.65625	1.88489	1.35549	0
0.0173	1.41502	-1.52344	4.32685	3.49244	0
0.0180	2.02561	-1.52344	2.49451	4.40746	0
0.0187	2.93665	-0.581675	1.58009	2.57599	0
0.0193	3.54724	1.85582	5.85088	3.18695	0
0.0200	1.71547	1.24645	5.24126	5.32248	0
0.0207	-1.33748	0.637073	2.49451	4.40746	0
0.0213	-0.116303	2.4652	5.24126	4.10198	0
0.0220	4.15782	3.68394	7.0736	5.32248	0
0.0227	5.07856	3.37926	7.0736	6.23893	0
0.0233	2.32606	4.29332	9.82036	5.32248	0
0.0240	1.41502	4.59801	8.90244	3.7965	0
0.0247	2.32606	2.16051	3.10412	2.57599	0
0.0253	2.32606	-1.82812	1.58009	2.57599	0
0.0260	2.32606	-6.39843	0.970475	3.49244	0
0.0267	2.6362	-8.22655	-3.91343	4.40746	0
0.0273	2.93665	-6.39843	-6.66019	3.49244	0
0.0280	0.804428	-3.65625	-2.99901	0.745943	0
0.0287	-2.55866	-3.04687	-1.16667	-0.170501	0
0.0293	-3.77984	-4.26562	-3.30382	1.66097	0
0.0300	-3.16925	-4.57031	-3.60862	3.49244	0
0.0307	-4.39043	-3.04687	-2.99901	5.01842	0
0.0313	-5.00102	-2.13281	-4.21824	5.01842	0
0.0320	-2.24852	-4.57031	-5.74577	2.88147	0
0.0327	-2.24852	-5.48437	-7.57461	1.66097	0
0.0333	-3.77984	-1.82812	-11.2393	3.49244	0
0.0340	-0.416752	0.332386	-13.986	4.40746	0
0.0347	2.02561	-0.914061	-13.6777	2.57599	0
0.0353	-1.02734	0.332386	-13.986	1.35549	0
0.0360	-1.33748	2.16051	-17.0376	2.57599	0
0.0367	1.41502	-2.13281	-19.4761	2.57599	0
0.0373	2.6362	-5.78906	-18.5616	0.440462	0
0.0380	3.24679	-2.74218	-19.4761	0.745943	0
0.0387	2.93665	0.0276988	-21.6132	3.7965	0
0.0393	2.6362	-1.82812	-18.8664	2.27193	0
0.0400	5.68915	-1.82812	-12.4585	-0.474562	0
0.0407	7.82136	-1.52344	-11.2393	1.35549	0
0.0413	5.07856	-2.4375	-13.6777	2.88147	0
0.0420	2.6362	-0.581675	-11.2393	1.35549	0
0.0427	1.10488	3.68394	-5.13266	0.440462	0
0.0433	-1.33748	5.20738	-2.99901	0.745943	0
0.0440	0.494287	3.68394	-2.99901	0.745943	0
0.0447	1.41502	3.68394	-2.08109	-0.780043	0
0.0453	-2.55866	3.37926	-0.252253	-2.00055	0
0.0460	-1.02734	0.332386	3.40892	-1.69649	0
0.0467	4.46797	0.0276988	8.90244	1.35549	0
0.0473	1.41502	3.68394	11.954	4.10198	0
0.0480	-3.4697	4.29332	12.5671	1.66097	0
0.0487	-2.55866	0.637073	11.6492	-2.91699	0
0.0493	-3.16925	-0.276988	10.7348	-2.91699	0
0.0500	-1.63793	0.332386	12.2623	-0.780043	0
0.0507	3.54724	-0.914061	13.7863	-1.39101	0
0.0513	1.41502	-1.82812	13.7863	-1.08553	0
0.0520	-3.16925	-3.04687	13.7863	1.66097	0
0.0527	-0.726892	-5.48437	12.5671	0.440462	0
0.0533	0.494287	-3.65625	8.90244	-2.61151	0
0.0540	-2.24852	0.637073	7.68322	-1.69649	0
0.0547	-1.33748	0.332386	9.51556	-0.780043	0
0.0553	-0.416752	0.0276988	8.29283	-2.61151	0
0.0560	-3.4697	2.76988	4.32685	-2.00055	0
0.0567	-4.08029	2.4652	1.58009	0.440462	0
0.0573	-4.08029	-0.276988	0.970475	-0.170501	0
0.0580	-3.16925	0.637073	2.79931	-2.30603	0
0.0587	2.32606	4.90269	5.85088	-2.61151	0
0.0593	3.24679	8.55894	8.59764	-1.08553	0
0.0600	-5.30147	7.0355	9.51556	-0.780043	0
0.0607	-8.65487	1.85582	4.93646	-2.00055	0
0.0613	-1.94807	-0.914061	-1.47148	-1.69649	0
0.0620	2.02561	-0.581675	-2.08109	0.440462	0
0.0627	1.10488	0.637073	0.0525528	0.13498	0
0.0633	-0.726892	2.76988	-1.16667	-1.39101	0
0.0640	-2.55866	3.68394	-2.08109	0.13498	0
0.0647	-3.16925	1.85582	-0.252253	1.66097	0
0.0653	-1.94807	0.637073	1.88489	-1.39101	0
0.0660	-1.02734	0.94176	3.40892	-3.83202	0
0.0667	-1.33748	2.16051	4.02204	-1.39101	0
0.0673	-2.85911	2.76988	2.49451	-0.780043	0
0.0680	-5.00102	0.94176	0.0525528	-3.83202	0
0.0687	-4.08029	-0.914061	-0.252253	-3.52654	0
0.0693	-2.85911	-0.276988	2.1897	-1.08553	0
0.0700	-4.08029	-0.914061	3.71723	-1.39101	0
0.0707	-2.55866	-0.276988	4.63165	-1.08553	0
0.0713	0.494287	3.98863	6.7688	1.05	0
0.0720	0.193838	4.90269	5.85088	0.13498	0
0.0727	0.494287	-0.914061	0.0525528	-2.00055	0
0.0733	2.02561	-3.65625	-1.47148	-2.00055	0
0.0740	0.804428	-1.82812	0.0525528	-2.00055	0
0.0747	-0.116303	-1.82812	-1.77628	-2.30603	0
0.0753	2.6362	-1.82812	-2.3894	-2.91699	0
0.0760	5.07856	0.637073	0.970475	-3.22247	0
0.0767	5.07856	1.24645	1.88489	-2.00055	0
0.0773	4.76841	0.332386	2.79931	-1.69649	0
0.0780	5.98959	-0.914061	6.46399	-3.83202	0
0.0787	6.91032	-2.13281	5.24126	-3.52654	0
0.0793	5.98959	-2.74218	2.49451	-2.00055	0
0.0800	4.46797	-1.82812	5.54607	-2.61151	0
0.0807	5.379	-1.82812	7.98802	-2.30603	0
0.0813	7.82136	-1.52344	5.24126	-1.39101	0
0.0820	9.65313	0.94176	7.0736	-2.30603	0
0.0827	8.43195	2.4652	11.3444	-0.170501	0
0.0833	5.98959	3.37926	11.0396	2.57599	0
0.0840	5.68915	5.51207	6.46399	-2.00055	0
0.0847	6.60018	4.59801	0.665669	-4.74704	0
0.0853	6.29973	1.24645	-3.30382	-1.08553	0
0.0860	4.46797	-0.276988	-0.55706	0.745943	0
0.0867	2.93665	-0.914061	3.71723	-0.474562	0
0.0873	3.85738	0.637073	1.88489	-0.474562	0
0.0880	5.07856	2.16051	-2.3894	-0.170501	0
0.0887	4.46797	0.94176	-4.21824	0.440462	0
0.0893	4.15782	0.0276988	-4.82785	1.66097	0
0.0900	5.07856	0.637073	-4.82785	-0.170501	0
0.0907	4.15782	-1.52344	-3.91343	-1.39101	0
0.0913	2.93665	-2.13281	-5.74577	-0.474562	0
0.0920	4.15782	0.637073	-7.2698	-1.69649	0
0.0927	5.07856	0.94176	-6.05058	-2.00055	0
0.0933	2.32606	-1.21875	-5.74577	0.13498	0
0.0940	1.10488	-1.82812	-7.87941	-0.170501	0
0.0947	2.32606	-3.04687	-7.57461	0.13498	0
0.0953	0.804428	-1.82812	-4.21824	5.01842	0
0.0960	-2.24852	-0.914061	-4.52304	6.54441	0
0.0967	-2.55866	-6.39843	-9.40695	3.49244	0
0.0973	-1.33748	-10.9687	-11.2393	1.35549	0
0.0980	-1.33748	-9.14061	-9.40695	0.745943	0
0.0987	0.494287	-7.0078	-9.10214	0.440462	0
0.0993	4.15782	-5.48437	-8.49253	1.66097	0
0.1000	4.15782	-3.65625	-7.57461	2.27193	0
0.1007	1.10488	-4.26562	-9.10214	0.13498	0
0.1013	2.02561	-3.65625	-8.49253	-0.474562	0
0.1020	3.54724	-0.581675	-5.44096	-0.170501	0
0.1027	1.41502	-1.82812	-4.82785	-0.170501	0
0.1033	1.10488	-2.74218	-3.60862	0.745943	0
0.1040	3.85738	0.94176	-1.16667	1.66097	0
0.1047	5.98959	0.94176	-4.21824	-0.474562	0
0.1053	6.29973	1.85582	-7.2698	-1.69649	0
0.1060	5.98959	6.42613	-2.99901	0.745943	0
0.1067	5.98959	6.12144	1.88489	1.05	0
0.1073	5.98959	2.76988	1.58009	-0.170501	0
0.1080	4.46797	4.59801	-2.69421	-0.170501	0
0.1087	0.494287	5.81675	-11.2393	-0.170501	0
0.1093	-1.33748	3.37926	-15.8149	-1.08553	0
0.1100	0.193838	3.37926	-13.3729	-0.780043	0
0.1107	0.193838	3.37926	-12.1537	0.440462	0
0.1113	-1.63793	0.637073	-12.1537	-1.08553	0
0.1120	-1.94807	-1.82812	-8.79734	-2.91699	0
0.1127	-2.55866	-3.04687	-5.74577	-2.91699	0
0.1133	-4.08029	-4.87499	-4.82785	-1.69649	0
0.1140	-2.85911	-3.65625	-3.91343	-0.170501	0
0.1147	-1.94807	-0.581675	-3.91343	0.745943	0
0.1153	-4.08029	-1.82812	-2.3894	0.440462	0
0.1160	-4.39043	-5.17968	0.970475	-0.170501	0
0.1167	-1.33748	-4.57031	3.71723	-1.08553	0
0.1173	-0.726892	-4.57031	5.54607	-2.61151	0
0.1180	-2.55866	-8.22655	6.7688	-2.00055	0
0.1187	-0.416752	-6.39843	10.1252	1.66097	0
0.1193	3.24679	2.76988	14.396	2.57599	0
0.1200	1.41502	5.20738	11.3444	-0.170501	0
0.1207	-3.16925	0.332386	4.02204	-0.474562	0
0.1213	-2.24852	-2.4375	5.24126	1.35549	0
0.1220	0.193838	-2.74218	10.7348	0.745943	0
0.1227	0.804428	-1.82812	10.7348	-2.00055	0
0.1233	2.02561	1.85582	11.6492	-2.91699	0
0.1240	2.32606	2.4652	14.7008	-3.83202	0
0.1247	-1.33748	-1.82812	12.5671	-3.22247	0
0.1253	-3.77984	-2.13281	9.20725	-2.30603	0
0.1260	-2.24852	0.0276988	9.51556	-3.83202	0
0.1267	-2.85911	-0.276988	9.20725	-4.74704	0
0.1273	-4.08029	-0.914061	7.0736	-3.22247	0
0.1280	-2.85911	-0.276988	5.85088	-2.30603	0
0.1287	-2.24852	0.0276988	4.32685	-2.61151	0
0.1293	-3.16925	1.55113	0.665669	-1.69649	0
0.1300	-0.416752	0.94176	-0.55706	-1.08553	0
0.1307	2.32606	-0.914061	3.71723	-0.780043	0
0.1313	-1.63793	2.76988	6.7688	0.745943	0
0.1320	-5.91206	6.42613	2.49451	0.13498	0
0.1327	-5.60192	1.85582	-0.861866	-1.08553	0
0.1333	-6.8231	-3.04687	0.665669	-1.08553	0
0.1340	-8.96501	-1.21875	0.970475	-2.30603	0
0.1347	-6.21251	-0.914061	-0.252253	-3.52654	0
0.1353	-5.91206	-4.26562	-1.16667	-1.08553	0
0.1360	-8.65487	-2.74218	-2.08109	-0.474562	0
0.1367	-5.91206	0.94176	-0.861866	-1.39101	0
0.1373	-3.77984	-1.21875	0.665669	0.440462	0
0.1380	-7.74383	-1.82812	-3.30382	1.05	0
0.1387	-6.8231	1.24645	-5.74577	-1.08553	0
0.1393	-2.24852	1.24645	-1.16667	-1.08553	0
0.1400	-4.08029	-0.276988	2.79931	-0.170501	0
0.1407	-5.91206	0.94176	2.49451	-2.00055	0
0.1413	-5.00102	1.24645	1.27528	-2.61151	0
0.1420	-5.60192	-0.276988	0.0525528	0.13498	0
0.1427	-2.55866	0.332386	2.79931	2.57599	0
0.1433	0.494287	3.68394	8.90244	2.88147	0
0.1440	-4.69088	5.51207	10.7348	1.05	0
0.1447	-7.13324	3.07457	7.37841	-0.780043	0
0.1453	-1.63793	0.0276988	5.24126	0.440462	0
0.1460	-1.33748	-1.21875	4.63165	2.27193	0
0.1467	-5.91206	-1.82812	3.40892	1.05	0
0.1473	-5.91206	-2.74218	2.49451	0.745943	0
0.1480	-2.55866	-0.914061	1.58009	1.96645	0
0.1487	-3.77984	0.637073	0.357359	0.440462	0
0.1493	-6.8231	-1.21875	0.665669	-2.30603	0
0.1500	-5.91206	-2.13281	1.88489	-1.08553	0
0.1507	-1.94807	0.332386	0.665669	0.745943	0
0.1513	-2.24852	2.4652	-1.16667	-0.474562	0
0.1520	-3.16925	1.85582	-0.252253	-0.474562	0
0.1527	0.193838	0.332386	0.970475	0.745943	0
0.1533	-0.116303	-0.914061	-2.08109	0.440462	0
0.1540	-3.77984	-0.914061	-2.99901	-0.474562	0
0.1547	-1.33748	1.24645	1.58009	0.745943	0
0.1553	0.804428	3.68394	4.32685	2.57599	0
0.1560	-4.08029	3.37926	-1.47148	1.05	0
0.1567	-6.21251	0.94176	-7.2698	-2.00055	0
0.1573	-1.33748	-2.13281	-4.82785	-1.08553	0
0.1580	1.71547	-5.48437	0.0525528	1.66097	0
0.1587	0.804428	-4.26562	-1.47148	0.13498	0
0.1593	-0.416752	0.637073	-4.52304	-2.00055	0
0.1600	-0.416752	2.16051	-2.08109	-0.170501	0
0.1607	1.10488	0.0276988	0.0525528	-0.170501	0
0.1613	2.32606	-0.914061	-1.47148	-1.69649	0
0.1620	3.24679	-1.21875	0.357359	-1.08553	0
0.1627	4.15782	-0.276988	3.40892	-2.00055	0
0.1633	2.32606	1.85582	-1.16667	-4.74704	0
0.1640	0.804428	1.55113	-5.74577	-3.22247	0
0.1647	3.54724	0.637073	-1.16667	-1.69649	0
0.1653	3.54724	1.85582	3.10412	-3.52654	0
0.1660	0.804428	0.94176	0.357359	-2.91699	0
0.1667	2.93665	0.332386	-0.861866	1.05	0
0.1673	3.54724	5.20738	2.49451	0.745943	0
0.1680	-1.33748	6.42613	2.79931	-2.00055	0
0.1687	-2.55866	0.637073	-1.16667	-1.08553	0
0.1693	0.494287	-3.04687	-3.91343	1.05	0
0.1700	2.02561	-4.26562	-2.99901	0.440462	0
0.1707	3.24679	-5.78906	-0.861866	-1.69649	0
0.1713	2.32606	-4.87499	0.357359	-4.1375	0
0.1720	-0.116303	-3.04687	-0.55706	-4.1375	0
0.1727	2.02561	-3.65625	-1.16667	-0.170501	0
0.1733	3.24679	-3.65625	-2.69421	2.57599	0
0.1740	-0.726892	-3.65625	-6.05058	0.745943	0
0.1747	-1.33748	-4.26562	-7.57461	-0.170501	0
0.1753	1.41502	-1.82812	-6.05058	1.66097	0
0.1760	1.41502	0.94176	-6.66019	1.05	0
0.1767	-0.416752	0.94176	-7.57461	-1.39101	0
0.1773	-1.33748	1.55113	-4.82785	-0.474562	0
0.1780	0.193838	4.29332	-2.69421	1.35549	0
0.1787	2.93665	4.90269	-2.99901	0.745943	0
0.1793	2.6362	6.12144	-5.13266	1.05	0
0.1800	0.494287	7.64488	-10.0166	1.96645	0
0.1807	1.71547	4.90269	-13.3729	-1.08553	0
0.1813	2.32606	0.94176	-12.1537	-4.44298	0
0.1820	0.494287	1.55113	-11.5441	-1.69649	0
0.1827	0.193838	1.85582	-14.5957	1.05	0
0.1833	0.804428	1.55113	-15.5101	-2.00055	0
0.1840	1.71547	2.4652	-14.2909	-3.22247	0
0.1847	2.02561	1.85582	-15.2053	-0.474562	0
0.1853	-1.33748	-0.581675	-17.6472	-1.39101	0
0.1860	-3.16925	-1.82812	-19.4761	-4.74704	0
0.1867	-0.416752	-2.74218	-20.394	-4.74704	0
0.1873	0.193838	-2.13281	-18.5616	-4.44298	0
0.1880	-0.726892	-0.914061	-15.8149	-4.1375	0
0.1887	0.804428	-2.13281	-15.5101	-2.00055	0
0.1893	0.494287	-3.65625	-16.7293	-1.08553	0
0.1900	-3.16925	-4.26562	-13.6777	-2.30603	0
0.1907	-3.16925	-5.48437	-5.74577	-1.39101	0
0.1913	-2.24852	-3.65625	-0.252253	1.05	0
0.1920	-4.39043	0.0276988	-1.77628	0.745943	0
0.1927	-5.60192	-3.35156	-3.60862	-1.08553	0
0.1933	-4.08029	-10.0547	-3.30382	-1.69649	0
0.1940	-3.77984	-9.74999	-2.69421	-2.61151	0
0.1947	-5.91206	-6.39843	1.58009	-2.00055	0
0.1953	-6.8231	-5.78906	7.0736	0.440462	0
0.1960	-5.00102	-4.26562	7.98802	1.05	0
0.1967	-2.55866	-0.914061	6.15568	-1.08553	0
0.1973	-1.63793	-0.914061	7.0736	-2.61151	0
0.1980	-0.726892	-1.82812	9.20725	0.440462	0
0.1987	0.494287	-1.82812	9.82036	3.49244	0
0.1993	0.494287	-1.82812	11.6492	0.745943	0
0.2000	-0.416752	-2.13281	12.5671	-3.22247	0
0.2007	-1.02734	-1.52344	10.7348	-2.61151	0
0.2013	-2.55866	-0.581675	8.90244	-0.474562	0
0.2020	-1.63793	-0.276988	8.90244	-0.170501	0
0.2027	3.54724	-0.914061	11.3444	0.745943	0
0.2033	5.379	0.94176	14.0912	0.440462	0
0.2040	0.494287	3.68394	12.8719	-2.00055	0
0.2047	-1.94807	2.76988	9.51556	-2.00055	0
0.2053	1.41502	1.24645	8.29283	-2.91699	0
0.2060	3.24679	2.16051	6.15568	-4.44298	0
0.2067	1.10488	1.55113	2.79931	-2.00055	0
0.2073	0.193838	-0.276988	5.24126	1.05	0
0.2080	1.41502	0.637073	7.98802	-0.780043	0
0.2087	0.494287	2.76988	2.79931	-2.91699	0
0.2093	-0.116303	3.07457	-0.252253	-1.08553	0
0.2100	1.71547	3.07457	4.63165	0.13498	0
0.2107	2.32606	1.55113	5.24126	-1.39101	0
0.2113	1.10488	-0.914061	0.665669	-2.00055	0
0.2120	2.32606	1.24645	-1.16667	-0.780043	0
0.2127	4.15782	4.59801	-0.861866	-1.08553	0
0.2133	3.85738	1.24645	-2.3894	-1.69649	0
0.2140	4.15782	-2.74218	-2.99901	-0.170501	0
0.2147	5.68915	0.0276988	-2.69421	0.745943	0
0.2153	4.15782	3.68394	-4.21824	1.05	0
0.2160	1.10488	1.85582	-5.44096	1.66097	0
0.2167	-0.726892	-2.13281	-6.66019	0.745943	0
0.2173	-0.116303	-3.65625	-10.6262	-1.69649	0
0.2180	1.71547	-2.4375	-14.5957	-2.30603	0
0.2187	3.85738	-0.914061	-16.7293	-2.30603	0
0.2193	4.15782	-0.581675	-17.6472	-2.61151	0
0.2200	2.32606	-0.914061	-18.2568	-0.780043	0
0.2207	-0.116303	-1.21875	-18.5616	0.440462	0
0.2213	-0.116303	0.0276988	-17.3424	-1.08553	0
0.2220	-0.416752	1.55113	-13.3729	-0.474562	0
0.2227	-2.85911	0.0276988	-10.0166	-0.170501	0
0.2233	-0.416752	-0.914061	-7.2698	-3.22247	0
0.2240	2.93665	0.94176	-2.69421	-4.44298	0
0.2247	-1.33748	0.94176	0.665669	-1.39101	0
0.2253	-3.16925	-0.581675	-2.08109	0.745943	0
0.2260	2.32606	2.4652	-2.3894	2.57599	0
0.2267	2.93665	5.81675	6.15568	4.71294	0
0.2273	-2.85911	6.12144	10.7348	4.71294	0
0.2280	-3.77984	4.29332	4.93646	2.57599	0
0.2287	-4.08029	1.24645	1.27528	0.745943	0
0.2293	-6.52265	0.94176	3.10412	-1.08553	0
0.2300	-5.00102	1.85582	0.665669	-1.08553	0
0.2307	-2.24852	0.332386	-1.77628	0.745943	0
0.2313	-1.94807	0.0276988	1.58009	1.05	0
0.2320	-0.416752	3.68394	2.79931	-1.08553	0
0.2327	0.804428	4.59801	1.58009	-1.69649	0
0.2333	-1.63793	4.59801	1.58009	-0.170501	0
0.2340	-3.16925	6.42613	1.88489	1.66097	0
0.2347	-1.33748	4.59801	0.357359	2.57599	0
0.2353	-0.726892	-0.276988	-0.252253	1.66097	0
0.2360	-1.33748	-1.82812	0.357359	1.05	0
0.2367	1.41502	-1.21875	1.58009	2.57599	0
0.2373	1.41502	-0.581675	1.88489	4.40746	0
0.2380	-1.33748	-0.581675	0.0525528	5.32248	0
0.2387	2.32606	-0.914061	0.970475	5.32248	0
0.2393	5.68915	2.76988	5.24126	4.40746	0
0.2400	-1.02734	4.59801	4.63165	3.7965	0
0.2407	-6.21251	-0.276988	-1.77628	3.49244	0
0.2413	-2.55866	-3.04687	-4.21824	1.96645	0
0.2420	0.494287	0.0276988	-2.69421	1.05	0
0.2427	-1.33748	0.637073	-2.69421	1.66097	0
0.2433	-3.16925	-0.581675	-3.91343	1.66097	0
0.2440	-2.24852	0.94176	-3.91343	0.745943	0
0.2447	-1.02734	-0.914061	-2.99901	2.27193	0
0.2453	-1.63793	-3.65625	-3.91343	5.32248	0
0.2460	-4.69088	-1.82812	-4.21824	6.84847	0
0.2467	-6.52265	-2.13281	-4.52304	4.71294	0
0.2473	-5.91206	-5.17968	-4.21824	1.66097	0
0.2480	-4.69088	-6.39843	-2.69421	0.745943	0
0.2487	-5.60192	-7.61718	-1.16667	0.745943	0
0.2493	-6.52265	-8.22655	-2.08109	-0.170501	0
0.2500	-4.08029	-6.09374	-1.16667	0.440462	0
0.2507	-1.33748	-4.26562	2.79931	2.27193	0
0.2513	-2.24852	-2.4375	5.54607	3.49244	0
0.2520	-4.69088	-0.914061	6.15568	3.18695	0
0.2527	-5.60192	-3.65625	6.15568	1.66097	0
0.2533	-5.30147	-7.0078	4.32685	0.440462	0
0.2540	-3.16925	-4.26562	1.58009	2.27193	0
0.2547	-2.24852	-0.276988	1.88489	3.7965	0
0.2553	-5.00102	-2.4375	2.79931	2.88147	0
0.2560	-4.69088	-5.48437	1.58009	4.10198	0
0.2567	-0.726892	-3.04687	0.970475	5.32248	0
0.2573	-1.33748	-1.21875	2.1897	1.35549	0
0.2580	-4.69088	-2.74218	1.58009	-0.170501	0
0.2587	-3.77984	-1.21875	0.665669	3.49244	0
0.2593	-1.02734	1.85582	0.665669	2.57599	0
0.2600	-0.726892	-0.581675	-0.861866	-1.08553	0
0.2607	-2.24852	-2.13281	-0.252253	1.66097	0
0.2613	-2.85911	0.0276988	3.71723	3.49244	0
0.2620	-1.63793	-0.581675	4.32685	0.745943	0
0.2627	-0.116303	-1.52344	3.40892	1.05	0
0.2633	-1.33748	1.85582	6.7688	2.57599	0
0.2640	-2.85911	2.76988	7.37841	0.13498	0
0.2647	-1.94807	0.0276988	2.49451	-0.170501	0
0.2653	-2.24852	0.94176	0.665669	1.35549	0
0.2660	-4.69088	0.332386	1.88489	-2.00055	0
0.2667	-4.39043	-1.82812	1.58009	-3.83202	0
0.2673	-3.16925	-0.581675	2.49451	0.440462	0
0.2680	-4.08029	0.94176	4.93646	0.745943	0
0.2687	-4.39043	-0.914061	4.32685	-1.39101	0
0.2693	-2.24852	-2.74218	2.49451	-0.170501	0
0.2700	-2.24852	-1.21875	4.02204	1.05	0
0.2707	-5.91206	0.637073	7.0736	-0.170501	0
0.2713	-8.04428	1.24645	7.0736	-1.69649	0
0.2720	-6.21251	0.94176	5.24126	-2.91699	0
0.2727	-3.77984	1.85582	4.32685	-2.00055	0
0.2733	-3.16925	1.85582	3.40892	1.96645	0
0.2740	-2.24852	-0.914061	4.93646	3.18695	0
0.2747	0.494287	0.637073	9.20725	1.66097	0
0.2753	0.804428	5.81675	8.59764	1.66097	0
0.2760	-2.24852	6.42613	2.49451	1.05	0
0.2767	-1.02734	3.98863	0.970475	-1.08553	0
0.2773	2.32606	2.76988	2.1897	-2.30603	0
0.2780	0.193838	1.85582	0.357359	-2.30603	0
0.2787	-0.416752	3.07457	-1.16667	-1.08553	0
0.2793	5.68915	4.90269	-1.16667	-0.170501	0
0.2800	4.15782	2.76988	-3.30382	-1.39101	0
0.2807	-3.77984	0.94176	-5.13266	-2.91699	0
0.2813	-1.63793	1.24645	-7.2698	-3.83202	0
0.2820	2.93665	-1.21875	-11.2393	-5.66349	0
0.2827	0.193838	-2.74218	-13.0681	-6.88399	0
0.2833	0.804428	-1.21875	-11.2393	-5.66349	0
0.2840	3.85738	-4.57031	-8.79734	-2.00055	0
0.2847	-1.02734	-7.92187	-8.18772	0.13498	0
0.2853	-3.16925	-5.17968	-8.18772	-2.30603	0
0.2860	2.02561	-3.96093	-8.49253	-5.05252	0
0.2867	1.41502	-3.65625	-6.66019	-3.83202	0
0.2873	-5.91206	0.0276988	-3.60862	-3.22247	0
0.2880	-8.35442	0.94176	-2.3894	-4.1375	0
0.2887	-7.13324	-3.65625	-3.91343	-2.61151	0
0.2893	-5.91206	-5.17968	-2.99901	-1.08553	0
0.2900	-4.08029	-3.96093	0.665669	-3.52654	0
0.2907	-4.69088	-3.35156	1.27528	-5.66349	0
0.2913	-6.21251	-1.82812	0.0525528	-5.358	0
0.2920	-5.00102	-1.82812	2.79931	-4.74704	0
0.2927	-4.69088	-4.57031	6.15568	-3.22247	0
0.2933	-7.74383	-4.57031	5.24126	-1.08553	0
0.2940	-8.65487	-0.914061	2.79931	-0.780043	0
0.2947	-5.60192	0.0276988	3.40892	-2.00055	0
0.2953	-5.00102	-1.82812	4.32685	-2.91699	0
0.2960	-4.08029	-1.82812	2.79931	-2.61151	0
0.2967	-0.416752	1.85582	3.10412	-2.91699	0
0.2973	-0.116303	4.59801	5.24126	-2.00055	0
0.2980	-1.63793	3.68394	5.24126	-0.170501	0
0.2987	2.32606	3.98863	4.93646	-0.170501	0
0.2993	5.07856	7.34019	7.37841	-2.00055	0
0.3000	0.804428	7.94956	7.37841	-2.91699	0
0.3007	-0.116303	4.29332	2.1897	-1.08553	0
0.3013	3.54724	1.85582	-0.252253	-0.780043	0
0.3020	2.6362	0.0276988	3.40892	-2.61151	0
0.3027	-0.416752	-2.13281	6.15568	-3.83202	0
0.3033	0.804428	-2.74218	4.02204	-3.83202	0
0.3040	3.24679	-3.35156	2.79931	-3.52654	0
0.3047	4.15782	-3.65625	3.71723	-2.91699	0
0.3053	3.24679	0.94176	4.32685	-2.00055	0
0.3060	1.10488	2.4652	4.32685	0.440462	0
0.3067	0.804428	-2.74218	5.54607	0.440462	0
0.3073	1.41502	-3.96093	5.24126	-1.69649	0
0.3080	2.02561	-0.276988	2.49451	-1.08553	0
0.3087	2.02561	-2.4375	-0.252253	0.745943	0
0.3093	-1.02734	-5.48437	-1.47148	-0.780043	0
0.3100	0.193838	-3.04687	-2.08109	-0.780043	0
0.3107	7.82136	-0.914061	1.58009	2.57599	0
0.3113	9.65313	1.85582	4.32685	3.18695	0
0.3120	4.15782	5.51207	-0.861866	1.96645	0
0.3127	3.24679	0.94176	-6.35538	2.27193	0
0.3133	3.54724	-3.96093	-6.66019	0.13498	0
0.3140	1.41502	-0.914061	-9.40695	-2.00055	0
0.3147	2.32606	1.24645	-14.9005	-0.170501	0
0.3153	3.24679	-0.581675	-16.7293	1.66097	0
0.3160	1.41502	1.24645	-14.9005	0.745943	0
0.3167	3.24679	1.85582	-14.9005	0.440462	0
0.3173	2.93665	0.0276988	-13.6777	1.05	0
0.3180	-1.02734	2.16051	-9.71175	1.05	0
0.3187	0.494287	4.59801	-6.66019	0.13498	0
0.3193	3.24679	3.37926	-6.05058	-1.39101	0
0.3200	2.02561	4.29332	-5.13266	-2.00055	0
0.3207	1.71547	3.68394	-2.69421	-1.08553	0
0.3213	-0.116303	0.0276988	-2.08109	-0.170501	0
0.3220	-3.4697	-0.581675	-2.99901	1.05	0
0.3227	0.193838	2.4652	-0.55706	1.66097	0
0.3233	3.24679	3.98863	3.10412	0.745943	0
0.3240	-1.94807	4.59801	2.79931	-0.170501	0
0.3247	-4.08029	2.4652	1.58009	-1.08553	0
0.3253	0.193838	-2.4375	3.10412	-3.22247	0
0.3260	0.494287	-4.57031	4.32685	-2.61151	0
0.3267	-1.33748	-5.48437	5.24126	-1.39101	0
0.3273	0.494287	-6.39843	7.0736	-2.30603	0
0.3280	2.32606	-4.57031	8.29283	-0.780043	0
0.3287	1.41502	-2.4375	7.0736	1.66097	0
0.3293	1.41502	-3.65625	5.85088	0.13498	0
0.3300	1.41502	-2.74218	5.24126	-1.08553	0
0.3307	0.193838	-1.21875	4.93646	1.35549	0
0.3313	-0.116303	-4.57031	3.40892	0.745943	0
0.3320	1.41502	-7.0078	2.79931	-1.08553	0
0.3327	2.32606	-4.57031	4.63165	-1.08553	0
0.3333	2.6362	-2.4375	5.24126	-0.474562	0
0.3340	5.07856	-3.35156	0.970475	0.13498	0
0.3347	6.91032	-3.96093	-0.861866	0.440462	0
0.3353	4.76841	-1.21875	2.49451	-0.780043	0
0.3360	2.93665	2.4652	0.970475	-0.474562	0
0.3367	5.68915	0.94176	-5.44096	1.35549	0
0.3373	7.82136	-4.57031	-6.66019	-0.170501	0
0.3380	7.82136	-6.39843	-7.2698	-2.61151	0
0.3387	8.43195	-5.48437	-11.2393	-3.22247	0
0.3393	8.43195	-6.39843	-10.0166	-2.30603	0
0.3400	7.51122	-8.22655	-8.49253	0.13498	0
0.3407	6.29973	-6.39843	-11.8489	0.440462	0
0.3413	5.07856	-3.96093	-9.40695	-2.91699	0
0.3420	5.07856	-3.65625	-2.99901	-4.1375	0
0.3427	5.98959	-2.74218	-4.82785	-2.00055	0
0.3433	5.68915	0.637073	-7.57461	-1.08553	0
0.3440	5.07856	4.90269	-3.91343	-1.08553	0
0.3447	6.91032	6.12144	-0.861866	-0.780043	0
0.3453	8.7324	4.59801	-0.252253	-0.780043	0
0.3460	9.04254	4.59801	-0.252253	-0.780043	0
0.3467	9.04254	7.34019	1.58009	-0.474562	0
0.3473	8.43195	10.0824	5.24126	-1.08553	0
0.3480	5.07856	11.3011	6.46399	-2.00055	0
0.3487	2.32606	9.16831	0.970475	-1.39101	0
0.3493	4.15782	5.81675	-2.08109	-0.170501	0
0.3500	4.76841	3.98863	-0.252253	-0.170501	0
0.3507	2.02561	3.07457	-0.252253	-2.91699	0
0.3513	1.41502	3.68394	-0.252253	-4.1375	0
0.3520	3.24679	4.59801	2.49451	-0.474562	0
0.3527	4.15782	4.59801	3.40892	1.96645	0
0.3533	4.46797	2.76988	2.49451	0.13498	0
0.3540	4.15782	0.332386	1.88489	0.13498	0
0.3547	2.32606	-2.13281	1.58009	1.66097	0
0.3553	-0.116303	-1.82812	0.970475	1.05	0
0.3560	-0.416752	1.85582	1.58009	1.66097	0
0.3567	1.71547	3.37926	1.88489	4.10198	0
0.3573	3.24679	2.16051	3.40892	3.49244	0
0.3580	3.24679	1.85582	5.24126	2.88147	0
0.3587	4.15782	3.07457	5.85088	4.40746	0
0.3593	4.15782	4.90269	6.46399	3.7965	0
0.3600	0.193838	6.73082	4.32685	2.88147	0
0.3607	-1.94807	5.51207	-2.3894	4.40746	0
0.3613	1.71547	0.637073	-6.66019	5.01842	0
0.3620	4.46797	-1.21875	-3.30382	3.49244	0
0.3627	2.32606	0.637073	0.665669	1.96645	0
0.3633	1.10488	1.24645	-0.55706	1.05	0
0.3640	1.41502	0.0276988	-3.60862	0.745943	0
0.3647	1.10488	-0.581675	-3.91343	0.745943	0
0.3653	1.41502	0.637073	-2.69421	1.35549	0
0.3660	1.41502	2.16051	-3.60862	1.66097	0
0.3667	-2.55866	2.76988	-7.87941	2.57599	0
0.3673	-5.91206	2.4652	-10.931	4.10198	0
0.3680	-3.77984	3.68394	-9.40695	5.32248	0
0.3687	-0.726892	3.98863	-8.79734	3.18695	0
0.3693	-1.63793	-0.276988	-12.4585	-0.170501	0
0.3700	-1.33748	-2.74218	-14.9005	0.745943	0
0.3707	1.41502	3.68394	-14.9005	2.57599	0
0.3713	-0.726892	9.16831	-14.5957	1.66097	0
0.3720	-5.00102	6.42613	-14.9005	0.13498	0
0.3727	-4.08029	0.637073	-15.5101	0.440462	0
0.3733	-1.63793	-1.82812	-16.1197	0.13498	0
0.3740	-4.08029	-1.52344	-13.0681	0.440462	0
0.3747	-5.91206	-1.21875	-8.18772	2.57599	0
0.3753	-5.00102	-2.74218	-4.82785	3.49244	0
0.3760	-5.30147	-0.914061	-0.252253	3.49244	0
0.3767	-5.00102	3.68394	2.1897	3.18695	0
0.3773	-2.85911	1.55113	-1.47148	1.66097	0
0.3780	-2.85911	-2.74218	-2.08109	-0.780043	0
0.3787	-4.69088	0.94176	4.02204	-0.170501	0
0.3793	-4.69088	4.29332	6.7688	2.57599	0
0.3800	-2.24852	0.0276988	6.15568	0.745943	0
0.3807	-1.33748	-1.82812	7.98802	-2.30603	0
0.3813	-2.85911	0.332386	10.7348	-0.170501	0
0.3820	-1.02734	-2.74218	13.1767	2.57599	0
0.3827	1.71547	-4.87499	14.396	1.66097	0
0.3833	-1.02734	-0.914061	13.7863	0.745943	0
0.3840	-5.60192	0.0276988	13.1767	-0.170501	0
0.3847	-5.30147	-3.35156	11.954	-2.91699	0
0.3853	-3.16925	-3.04687	9.82036	-4.1375	0
0.3860	-1.33748	-3.04687	9.82036	-2.30603	0
0.3867	0.804428	-4.57031	12.2623	0.13498	0
0.3873	0.804428	-3.04687	11.6492	1.35549	0
0.3880	0.494287	-1.52344	9.20725	0.440462	0
0.3887	1.71547	-2.4375	8.59764	0.13498	0
0.3893	1.41502	0.0276988	8.59764	1.96645	0
0.3900	0.193838	2.76988	8.29283	1.66097	0
0.3907	1.10488	0.94176	7.37841	-1.08553	0
0.3913	2.93665	-0.581675	8.59764	-0.170501	0
0.3920	5.07856	1.85582	13.1767	1.05	0
0.3927	5.07856	3.68394	13.1767	-0.780043	0
0.3933	-0.116303	3.07457	5.24126	-1.08553	0
0.3940	-0.416752	0.94176	-1.16667	2.57599	0
0.3947	5.07856	0.637073	-1.16667	4.71294	0
0.3953	2.02561	3.07457	-0.55706	1.66097	0
0.3960	-5.00102	1.85582	-3.91343	-1.08553	0
0.3967	-1.33748	-4.26562	-7.57461	-2.00055	0
0.3973	0.494287	-7.0078	-9.10214	-1.39101	0
0.3980	-4.08029	-6.39843	-8.18772	-0.170501	0
0.3987	-1.63793	-6.70312	-8.79734	0.440462	0
0.3993	2.6362	-5.48437	-9.71175	-1.39101	0
0.4000	-1.33748	-5.78906	-9.10214	-2.91699	0
0.4007	-1.94807	-6.70312	-11.2393	-1.08553	0
0.4013	2.6362	-2.74218	-14.2909	-0.170501	0
0.4020	-0.416752	0.637073	-10.3214	-2.30603	0
0.4027	-3.77984	-0.914061	-3.91343	-2.00055	0
0.4033	-0.116303	0.637073	-4.21824	0.13498	0
0.4040	0.494287	6.12144	-6.965	-0.780043	0
0.4047	-1.94807	7.34019	-4.21824	-2.91699	0
0.4053	-0.726892	4.90269	-0.55706	-1.69649	0
0.4060	-0.116303	0.637073	0.665669	0.745943	0
0.4067	0.494287	-1.82812	3.40892	-0.170501	0
0.4073	2.93665	1.85582	8.59764	-2.30603	0
0.4080	2.32606	3.37926	10.1252	-2.91699	0
0.4087	0.494287	-0.581675	6.46399	-2.91699	0
0.4093	1.41502	-2.4375	3.40892	-3.83202	0
0.4100	0.804428	-3.04687	5.85088	-2.91699	0
0.4107	0.193838	-5.17968	10.7348	-0.170501	0
0.4113	0.804428	-4.57031	10.7348	1.05	0
0.4120	1.41502	-3.04687	8.59764	-0.474562	0
0.4127	1.41502	-4.57031	8.90244	-2.00055	0
0.4133	0.494287	-7.0078	9.82036	-4.44298	0
0.4140	-2.85911	-8.53124	8.90244	-6.27303	0
0.4147	-4.08029	-7.61718	7.98802	-5.358	0
0.4153	-0.726892	-3.65625	6.46399	-2.91699	0
0.4160	2.32606	-3.04687	4.32685	-1.39101	0
0.4167	3.24679	-3.35156	3.71723	-0.780043	0
0.4173	3.24679	0.637073	1.88489	-2.61151	0
0.4180	4.15782	1.85582	-0.55706	-4.74704	0
0.4187	6.91032	0.637073	2.49451	-2.00055	0
0.4193	6.91032	4.59801	8.90244	0.440462	0
0.4200	2.32606	6.73082	9.20725	-2.00055	0
0.4207	2.02561	2.4652	3.10412	-5.358	0
0.4213	5.98959	0.332386	-2.99901	-4.44298	0
0.4220	4.15782	0.637073	-6.35538	-2.61151	0
0.4227	2.02561	-0.581675	-6.965	-3.83202	0
0.4233	4.15782	0.332386	-5.13266	-4.74704	0
0.4240	3.54724	2.16051	-3.91343	-3.52654	0
0.4247	0.494287	1.85582	-3.91343	-3.52654	0
0.4253	3.24679	1.85582	-2.99901	-4.74704	0
0.4260	5.07856	1.85582	-1.77628	-2.91699	0
0.4267	0.494287	0.332386	-0.252253	-1.39101	0
0.4273	-1.94807	-0.914061	1.58009	-3.52654	0
0.4280	0.494287	-2.74218	0.970475	-3.83202	0
0.4287	-0.116303	-4.26562	0.665669	-3.52654	0
0.4293	-2.85911	-2.4375	1.58009	-5.358	0
0.4300	-0.726892	0.332386	0.665669	-5.05252	0
0.4307	2.93665	1.85582	2.49451	-2.00055	0
0.4313	0.193838	4.59801	7.98802	-1.08553	0
0.4320	-4.08029	4.90269	7.37841	-2.30603	0
0.4327	-1.33748	-0.581675	1.58009	-1.69649	0
0.4333	2.32606	-3.96093	3.40892	-1.08553	0
0.4340	0.494287	-0.276988	7.98802	-2.30603	0
0.4347	-0.416752	1.24645	4.32685	-2.91699	0
0.4353	-0.116303	-2.13281	-0.252253	-1.69649	0
0.4360	-2.85911	-1.21875	-0.252253	-1.08553	0
0.4367	-2.24852	1.24645	0.0525528	-0.780043	0
0.4373	0.494287	-0.581675	-0.55706	0.745943	0
0.4380	-1.33748	-0.276988	0.970475	0.745943	0
0.4387	-3.16925	1.85582	3.40892	-2.00055	0
0.4393	-1.02734	-0.914061	2.1897	-3.83202	0
0.4400	-0.416752	-3.96093	-0.55706	-2.00055	0
0.4407	-0.416752	-1.52344	-0.252253	-0.780043	0
0.4413	0.494287	1.55113	0.665669	-2.30603	0
0.4420	-0.116303	1.55113	-1.47148	-0.474562	0
0.4427	-0.116303	1.24645	-1.16667	2.57599	0
0.4433	1.10488	2.76988	2.1897	2.57599	0
0.4440	-1.63793	6.42613	-1.16667	2.57599	0
0.4447	-4.69088	7.0355	-10.3214	1.66097	0
0.4453	-2.24852	3.68394	-13.986	-2.91699	0
0.4460	-0.416752	3.07457	-14.2909	-3.22247	0
0.4467	-3.16925	4.59801	-15.2053	1.66097	0
0.4473	-5.00102	3.07457	-16.4245	0.13498	0
0.4480	-4.08029	1.85582	-15.8149	-3.22247	0
0.4487	-4.39043	1.24645	-16.4245	-1.08553	0
0.4493	-6.21251	0.332386	-17.3424	0.13498	0
0.4500	-5.91206	2.4652	-17.6472	-2.61151	0
0.4507	-4.39043	3.98863	-16.1197	-2.00055	0
0.4513	-3.77984	0.94176	-13.6777	0.440462	0
0.4520	-4.08029	-0.276988	-12.1537	0.745943	0
0.4527	-4.69088	0.94176	-11.5441	2.57599	0
0.4533	-5.91206	0.0276988	-12.1537	2.57599	0
0.4540	-5.00102	-0.914061	-11.8489	-0.170501	0
0.4547	-1.94807	-0.276988	-9.10214	0.745943	0
0.4553	-1.02734	-1.82812	-4.21824	3.7965	0
0.4560	-3.77984	-3.04687	-2.69421	0.745943	0
0.4567	-4.69088	-2.13281	-4.82785	-3.52654	0
0.4573	-1.63793	-4.87499	-6.05058	-2.00055	0
0.4580	1.10488	-8.22655	-4.52304	0.745943	0
0.4587	0.494287	-6.09374	-3.30382	0.13498	0
0.4593	1.41502	-3.65625	-2.08109	-0.170501	0
0.4600	4.15782	-5.78906	0.357359	-0.170501	0
0.4607	3.24679	-7.31249	-0.252253	-2.61151	0
0.4613	-0.416752	-5.78906	-2.99901	-2.30603	0
0.4620	-1.02734	-3.65625	-2.08109	0.440462	0
0.4627	0.494287	-2.4375	-0.252253	-1.39101	0
0.4633	0.494287	-0.581675	-1.16667	-3.83202	0
0.4640	-0.416752	0.332386	-0.55706	-1.08553	0
0.4647	-1.33748	0.0276988	2.1897	-0.170501	0
0.4653	-4.08029	-1.21875	1.58009	-2.30603	0
0.4660	-5.30147	-2.13281	-0.55706	-1.08553	0
0.4667	-2.55866	-1.52344	1.27528	0.745943	0
0.4673	-3.77984	-0.581675	4.93646	-0.474562	0
0.4680	-10.1862	-2.13281	6.7688	-0.170501	0
0.4687	-11.4074	-5.17968	5.85088	1.66097	0
0.4693	-8.65487	-7.61718	3.40892	1.05	0
0.4700	-9.5756	-7.92187	2.1897	-0.170501	0
0.4707	-11.7078	-7.92187	2.1897	1.05	0
0.4713	-10.7968	-9.14061	1.88489	2.57599	0
0.4720	-10.4866	-10.0547	0.970475	1.66097	0
0.4727	-10.7968	-7.0078	0.970475	-0.780043	0
0.4733	-10.7968	-3.04687	1.58009	-0.170501	0
0.4740	-10.4866	-1.82812	1.58009	2.57599	0
0.4747	-10.1862	-2.74218	0.665669	3.49244	0
0.4753	-10.4866	-2.13281	1.27528	4.10198	0
0.4760	-9.5756	-0.914061	2.79931	4.10198	0
0.4767	-6.21251	0.94176	4.02204	3.49244	0
0.4773	-5.60192	1.85582	2.79931	3.49244	0
0.4780	-7.13324	1.55113	1.58009	2.57599	0
0.4787	-4.39043	3.07457	5.24126	1.05	0
0.4793	-1.33748	6.12144	10.7348	3.49244	0
0.4800	-4.08029	6.12144	6.46399	5.93345	0
0.4807	-5.91206	1.55113	-2.69421	4.10198	0
0.4813	-2.24852	-3.04687	-4.21824	1.66097	0
0.4820	-0.416752	-3.65625	-0.861866	1.66097	0
0.4827	-1.63793	-1.52344	-0.252253	1.66097	0
0.4833	-2.24852	0.637073	-0.861866	1.35549	0
0.4840	-1.33748	1.85582	-0.861866	2.57599	0
0.4847	0.494287	0.94176	-0.861866	3.7965	0
0.4853	1.10488	0.0276988	-1.16667	1.66097	0
0.4860	0.494287	1.85582	-3.91343	-1.08553	0
0.4867	0.494287	2.76988	-6.66019	-1.69649	0
0.4873	0.804428	1.24645	-3.91343	-1.08553	0
0.4880	1.41502	1.55113	0.0525528	-1.08553	0
0.4887	5.07856	3.37926	-0.252253	0.13498	0
0.4893	7.82136	3.68394	-3.30382	1.66097	0
0.4900	7.82136	3.68394	-6.05058	0.745943	0
0.4907	8.7324	5.20738	-3.91343	1.96645	0
0.4913	9.65313	5.51207	0.357359	5.01842	0
0.4920	7.21077	1.85582	-0.861866	3.49244	0
0.4927	5.98959	-3.35156	-4.82785	1.35549	0
0.4933	7.51122	-4.57031	-4.21824	2.57599	0
0.4940	5.98959	-2.74218	-1.77628	1.66097	0
0.4947	2.32606	-2.74218	0.970475	-0.780043	0
0.4953	3.85738	-2.74218	3.71723	0.745943	0
0.4960	8.12181	-0.276988	3.40892	2.27193	0
0.4967	7.82136	-0.914061	3.40892	-0.170501	0
0.4973	5.07856	-2.74218	5.54607	-0.170501	0
0.4980	5.98959	-1.82812	6.15568	1.66097	0
0.4987	7.21077	-0.914061	7.0736	0.745943	0
0.4993	4.46797	-2.74218	8.90244	-0.474562	0
0.5000	2.6362	-1.82812	6.15568	1.35549	0
0.5007	4.46797	0.0276988	5.54607	3.49244	0
0.5013	5.98959	-0.276988	8.90244	1.05	0
0.5020	8.12181	-1.52344	7.37841	-1.39101	0
0.5027	10.5642	-0.276988	6.15568	1.05	0
0.5033	6.91032	2.76988	12.8719	4.10198	0
0.5040	2.6362	2.4652	14.0912	1.66097	0
0.5047	5.68915	-2.74218	7.0736	-1.08553	0
0.5053	8.7324	-3.96093	5.24126	-1.08553	0
0.5060	6.29973	0.0276988	5.54607	-1.69649	0
0.5067	3.54724	-0.914061	3.40892	-3.22247	0
0.5073	2.02561	-5.17968	1.88489	-2.00055	0
0.5080	0.494287	-2.74218	1.58009	1.66097	0
0.5087	0.804428	1.55113	1.27528	3.49244	0
0.5093	2.6362	0.94176	2.49451	1.05	0
0.5100	5.07856	-1.21875	2.49451	-1.69649	0
0.5107	6.29973	-2.13281	0.665669	-2.00055	0
0.5113	3.24679	-0.276988	-2.08109	-1.08553	0
0.5120	1.41502	2.76988	-4.21824	-0.780043	0
0.5127	4.15782	1.85582	-3.60862	-1.08553	0
0.5133	4.15782	0.0276988	-3.91343	-0.780043	0
0.5140	2.32606	2.16051	-8.18772	-0.170501	0
0.5147	5.07856	4.29332	-7.87941	-0.780043	0
0.5153	5.98959	3.98863	-4.82785	-1.08553	0
0.5160	1.10488	5.81675	-9.40695	0.745943	0
0.5167	0.494287	6.42613	-15.2053	2.57599	0
0.5173	3.54724	3.37926	-14.9005	2.57599	0
0.5180	2.6362	2.4652	-13.0681	2.57599	0
0.5187	2.02561	5.20738	-13.0681	1.96645	0
0.5193	3.54724	6.42613	-13.0681	1.35549	0
0.5200	3.24679	2.4652	-13.0681	1.35549	0
0.5207	0.494287	-2.13281	-9.40695	0.745943	0
0.5213	-0.416752	-2.13281	-5.74577	0.13498	0
0.5220	0.494287	0.637073	-7.57461	2.27193	0
0.5227	0.804428	-0.276988	-8.49253	3.49244	0
0.5233	-0.416752	-3.04687	-6.05058	2.27193	0
0.5240	-1.33748	-3.35156	-4.21824	0.745943	0
0.5247	-0.726892	-3.04687	-2.99901	-0.170501	0
0.5253	-1.63793	-2.4375	-2.69421	-0.170501	0
0.5260	-2.85911	0.0276988	-2.08109	1.66097	0
0.5267	0.193838	-0.276988	1.88489	2.27193	0
0.5273	2.6362	-1.82812	4.63165	0.745943	0
0.5280	-0.416752	0.332386	2.1897	2.57599	0
0.5287	-4.08029	2.4652	-0.55706	3.7965	0
0.5293	-5.00102	-0.276988	-2.08109	-0.170501	0
0.5300	-4.69088	-2.4375	-3.60862	-2.30603	0
0.5307	-3.16925	-1.21875	-1.16667	-0.170501	0
0.5313	-2.55866	-0.914061	1.58009	-1.69649	0
0.5320	-3.4697	0.0276988	-0.252253	-3.83202	0
0.5327	-2.24852	2.76988	-2.99901	-0.170501	0
0.5333	-1.02734	3.68394	-6.05058	2.27193	0
0.5340	-3.16925	1.85582	-9.40695	-0.170501	0
0.5347	-4.69088	1.55113	-6.66019	-1.08553	0
0.5353	-4.08029	2.4652	-1.16667	0.440462	0
0.5360	-2.85911	2.4652	-1.16667	-0.474562	0
0.5367	-0.416752	2.4652	-2.99901	-2.30603	0
0.5373	0.494287	3.68394	-2.99901	-2.30603	0
0.5380	-2.24852	5.51207	-2.08109	-2.00055	0
0.5387	-1.63793	7.34019	0.665669	-1.08553	0
0.5393	1.41502	8.25425	2.49451	-0.170501	0
0.5400	-1.02734	8.86363	-2.08109	-1.08553	0
0.5407	-3.16925	7.94956	-8.79734	-1.39101	0
0.5413	-0.116303	4.59801	-9.40695	-1.39101	0
0.5420	0.494287	1.55113	-7.57461	-2.61151	0
0.5427	-1.63793	0.94176	-8.49253	-2.00055	0
0.5433	-1.02734	0.637073	-8.79734	0.13498	0
0.5440	-1.02734	-1.82812	-7.57461	-1.69649	0
0.5447	-3.16925	-2.4375	-6.66019	-3.83202	0
0.5453	-1.63793	0.94176	-5.74577	-2.30603	0
0.5460	-0.726892	2.16051	-5.74577	-1.39101	0
0.5467	-4.39043	0.0276988	-6.66019	-1.08553	0
0.5473	-5.30147	-0.914061	-5.13266	0.440462	0
0.5480	-2.55866	-0.914061	-2.99901	-0.780043	0
0.5487	-4.69088	-4.57031	-3.60862	-2.00055	0
0.5493	-7.74383	-4.57031	-5.44096	-1.39101	0
0.5500	-4.39043	-1.82812	-5.13266	-2.91699	0
0.5507	-1.02734	-3.35156	-3.91343	-3.52654	0
0.5513	-3.16925	-3.65625	-3.60862	-0.170501	0
0.5520	-5.91206	1.55113	-5.13266	-1.08553	0
0.5527	-5.60192	1.85582	-6.05058	-6.57851	0
0.5533	-5.91206	-4.87499	-3.91343	-5.358	0
0.5540	-6.8231	-5.17968	-2.99901	-0.474562	0
0.5547	-6.8231	-1.21875	-5.13266	-0.780043	0
0.5553	-6.8231	-3.96093	-5.44096	-3.22247	0
0.5560	-6.8231	-7.92187	-1.47148	-3.83202	0
0.5567	-6.52265	-4.57031	0.357359	-2.91699	0
0.5573	-5.00102	-1.82812	1.27528	-2.00055	0
0.5580	-2.24852	-3.65625	5.24126	-3.22247	0
0.5587	-3.77984	0.332386	8.29283	-5.358	0
0.5593	-7.43369	5.81675	8.29283	-3.52654	0
0.5600	-5.91206	2.16051	10.7348	-0.780043	0
0.5607	-3.16925	-0.276988	12.5671	-2.00055	0
0.5613	-3.4697	3.07457	7.98802	-3.83202	0
0.5620	-2.24852	0.0276988	5.24126	-2.00055	0
0.5627	-0.416752	-4.87499	10.43	0.745943	0
0.5633	-2.24852	0.94176	13.7863	0.745943	0
0.5640	-3.16925	3.98863	10.7348	-1.08553	0
0.5647	-1.63793	-1.82812	9.20725	-0.170501	0
0.5653	-1.94807	-4.57031	9.82036	1.35549	0
0.5660	-1.02734	-4.57031	7.37841	-1.08553	0
0.5667	1.41502	-8.83593	4.93646	-3.52654	0
0.5673	-0.726892	-10.0547	5.85088	-1.08553	0
0.5680	-3.4697	-8.22655	5.24126	-0.170501	0
0.5687	-4.08029	-7.0078	1.88489	-3.83202	0
0.5693	-5.91206	-3.65625	0.357359	-5.66349	0
0.5700	-6.8231	-0.581675	0.665669	-2.30603	0
0.5707	-5.00102	-3.65625	0.0525528	0.13498	0
0.5713	-3.77984	-7.31249	0.357359	-1.08553	0
0.5720	-3.16925	-5.48437	3.10412	-1.39101	0
0.5727	-2.24852	-3.04687	6.46399	0.13498	0
0.5733	-4.69088	-1.82812	7.37841	0.745943	0
0.5740	-3.16925	-0.914061	7.0736	0.440462	0
0.5747	3.24679	0.0276988	9.82036	-0.170501	0
0.5753	1.41502	0.94176	13.1767	-0.474562	0
0.5760	-5.91206	1.85582	10.7348	-0.474562	0
0.5767	-3.16925	1.85582	4.93646	0.13498	0
0.5773	2.32606	0.0276988	4.32685	0.440462	0
0.5780	0.193838	0.637073	6.46399	-1.08553	0
0.5787	-1.33748	3.37926	7.0736	-2.91699	0
0.5793	0.193838	3.68394	7.37841	-3.22247	0
0.5800	-0.726892	2.16051	8.90244	-2.61151	0
0.5807	-1.33748	2.76988	7.0736	-2.91699	0
0.5813	-0.116303	2.4652	3.71723	-1.08553	0
0.5820	0.804428	0.0276988	4.93646	1.66097	0
0.5827	1.71547	1.24645	8.90244	-0.780043	0
0.5833	2.32606	4.59801	10.43	-3.22247	0
0.5840	3.54724	4.59801	10.7348	-1.08553	0
0.5847	5.68915	4.29332	11.3444	-1.39101	0
0.5853	4.15782	3.98863	10.43	-4.1375	0
0.5860	0.494287	1.24645	7.98802	-1.08553	0
0.5867	2.6362	0.0276988	9.20725	3.18695	0
0.5873	4.76841	2.76988	13.4815	1.66097	0
0.5880	0.804428	3.07457	11.0396	0.745943	0
0.5887	-1.63793	1.85582	4.32685	0.745943	0
0.5893	-0.416752	1.85582	3.40892	-1.08553	0
0.5900	-0.116303	0.637073	6.7688	-2.30603	0
0.5907	-0.416752	-0.581675	4.63165	0.13498	0
0.5913	-1.33748	0.94176	0.357359	2.27193	0
0.5920	-3.4697	0.332386	0.357359	-0.170501	0
0.5927	-2.55866	-3.65625	0.665669	-2.61151	0
0.5933	1.41502	-4.87499	-2.3894	-1.08553	0
0.5940	2.02561	-3.04687	-4.82785	0.440462	0
0.5947	-1.94807	-3.35156	-4.82785	0.440462	0
0.5953	-5.30147	-3.96093	-4.52304	0.13498	0
0.5960	-2.24852	-2.74218	-5.74577	-1.08553	0
0.5967	2.93665	-1.82812	-7.57461	-1.69649	0
0.5973	2.6362	-2.13281	-9.10214	-0.780043	0
0.5980	1.41502	0.94176	-9.40695	-0.780043	0
0.5987	2.93665	5.81675	-7.57461	-0.474562	0
0.5993	0.494287	7.34019	-5.13266	1.96645	0
0.6000	-2.24852	6.12144	-6.66019	2.57599	0
0.6007	2.02561	2.76988	-10.3214	0.745943	0
0.6013	4.76841	-1.21875	-11.5441	0.745943	0
0.6020	1.71547	-1.21875	-10.3214	1.66097	0
0.6027	2.32606	2.76988	-6.66019	2.27193	0
0.6033	5.379	3.68394	-2.08109	1.66097	0
0.6040	4.15782	1.55113	-0.252253	1.66097	0
0.6047	2.02561	2.16051	0.0525528	1.66097	0
0.6053	1.71547	2.76988	2.49451	1.35549	0
0.6060	2.02561	-0.276988	3.71723	0.745943	0
0.6067	3.54724	-3.04687	3.40892	1.66097	0
0.6073	3.24679	-3.04687	4.32685	1.66097	0
0.6080	-0.116303	-3.65625	4.32685	-0.780043	0
0.6087	-0.116303	-6.39843	2.49451	-1.08553	0
0.6093	2.6362	-8.53124	1.27528	0.745943	0
0.6100	2.6362	-7.61718	2.79931	1.05	0
0.6107	3.24679	-4.87499	5.24126	1.66097	0
0.6113	3.24679	-1.21875	7.0736	1.96645	0
0.6120	-1.33748	0.0276988	7.37841	0.745943	0
0.6127	-1.63793	-3.65625	5.24126	-0.474562	0
0.6133	2.32606	-5.78906	3.10412	-0.780043	0
0.6140	2.93665	-3.04687	3.40892	-1.69649	0
0.6147	2.32606	-1.52344	4.93646	-0.170501	0
0.6153	2.32606	-2.74218	2.79931	1.35549	0
0.6160	1.41502	-1.52344	-0.252253	0.13498	0
0.6167	3.24679	0.94176	1.58009	0.440462	0
0.6173	6.29973	0.0276988	4.93646	2.88147	0
0.6180	7.21077	-0.914061	4.02204	1.66097	0
0.6187	7.51122	-1.21875	0.970475	-0.170501	0
0.6193	5.98959	-2.74218	1.27528	1.66097	0
0.6200	3.54724	-1.52344	3.10412	3.18695	0
0.6207	5.98959	2.4652	2.49451	1.05	0
0.6213	6.91032	2.76988	0.665669	0.745943	0
0.6220	4.15782	1.55113	1.88489	2.57599	0
0.6227	6.91032	4.29332	6.15568	1.96645	0
0.6233	8.7324	6.42613	8.90244	-0.170501	0
0.6240	2.02561	4.29332	5.85088	-1.39101	0
0.6247	-0.416752	2.16051	-0.252253	-2.91699	0
0.6253	3.24679	0.94176	-2.3894	-2.61151	0
0.6260	1.41502	-0.581675	-1.16667	-0.170501	0
0.6267	-1.33748	0.94176	-2.08109	1.05	0
0.6273	-2.24852	4.59801	-4.21824	1.05	0
0.6280	-4.69088	2.76988	-5.74577	0.440462	0
0.6287	-5.00102	-2.74218	-6.66019	-1.39101	0
0.6293	-5.00102	-4.57031	-8.18772	-2.00055	0
0.6300	-5.30147	-3.04687	-8.49253	-0.170501	0
0.6307	-3.16925	-3.04687	-7.57461	-0.170501	0
0.6313	-1.94807	-2.74218	-7.87941	-1.08553	0
0.6320	-5.30147	-1.52344	-9.10214	0.13498	0
0.6327	-6.21251	-2.13281	-8.49253	0.745943	0
0.6333	-5.60192	-4.26562	-7.87941	-0.474562	0
0.6340	-5.30147	-4.57031	-7.87941	-0.474562	0
0.6347	-2.24852	-3.04687	-4.82785	1.35549	0
0.6353	-1.33748	0.0276988	-1.77628	2.57599	0
0.6360	-5.00102	1.55113	-3.91343	0.745943	0
0.6367	-4.08029	-0.276988	-6.05058	-2.91699	0
0.6373	-1.94807	-2.4375	-6.66019	-2.00055	0
0.6380	-5.00102	-0.581675	-7.87941	1.05	0
0.6387	-5.00102	2.16051	-7.57461	-0.780043	0
0.6393	-2.55866	2.4652	-6.35538	-3.22247	0
0.6400	-2.55866	2.76988	-7.57461	-0.474562	0
0.6407	-1.02734	4.59801	-7.87941	1.96645	0
0.6413	-0.416752	5.51207	-6.35538	0.745943	0
0.6420	-3.16925	3.68394	-7.57461	-0.474562	0
0.6427	-1.33748	1.85582	-8.18772	-1.08553	0
0.6433	1.10488	2.16051	-4.82785	-2.30603	0
0.6440	-0.726892	3.07457	-4.52304	-2.91699	0
0.6447	0.193838	2.76988	-5.44096	-0.474562	0
0.6453	3.24679	0.637073	-2.08109	0.745943	0
0.6460	1.41502	-1.82812	-0.252253	-0.780043	0
0.6467	-1.33748	-2.13281	-0.55706	0.13498	0
0.6473	0.494287	0.637073	5.54607	2.88147	0
0.6480	-0.726892	2.16051	9.82036	2.27193	0
0.6487	-5.00102	-2.74218	5.24126	-0.780043	0
0.6493	-5.00102	-10.6641	1.88489	-0.780043	0
0.6500	-1.33748	-12.7969	2.49451	1.66097	0
0.6507	-1.33748	-10.3594	1.58009	2.57599	0
0.6513	-6.21251	-7.61718	-0.55706	1.35549	0
0.6520	-8.65487	-5.48437	-1.47148	0.13498	0
0.6527	-6.8231	-4.87499	-1.16667	0.440462	0
0.6533	-6.8231	-4.57031	-0.252253	1.35549	0
0.6540	-8.35442	-3.04687	-0.252253	1.05	0
0.6547	-9.26546	-1.82812	-0.252253	-0.170501	0
0.6553	-8.96501	-1.82812	0.665669	-0.474562	0
0.6560	-5.91206	-2.13281	0.665669	-0.474562	0
0.6567	-3.77984	-2.13281	-1.16667	-1.08553	0
0.6573	-5.60192	-0.276988	-0.55706	-0.474562	0
0.6580	-3.16925	0.94176	2.49451	1.66097	0
0.6587	2.32606	0.94176	4.32685	1.66097	0
0.6593	0.494287	3.07457	4.93646	0.13498	0
0.6600	-3.4697	4.59801	5.85088	0.13498	0
0.6607	0.494287	0.94176	6.15568	-0.170501	0
0.6613	3.54724	-0.914061	4.32685	-1.69649	0
0.6620	0.193838	-0.276988	2.79931	-0.780043	0
0.6627	0.494287	-1.52344	5.54607	0.745943	0
0.6633	3.85738	-1.21875	8.59764	-2.00055	0
0.6640	3.24679	0.637073	6.15568	-2.61151	0
0.6647	1.41502	0.94176	3.40892	-0.170501	0
0.6653	3.54724	2.16051	4.32685	-2.00055	0
0.6660	5.98959	3.68394	4.02204	-2.30603	0
0.6667	4.15782	1.55113	4.02204	1.05	0
0.6673	1.41502	-0.276988	5.54607	1.66097	0
0.6680	1.10488	1.24645	5.85088	0.745943	0
0.6687	2.02561	1.55113	4.63165	2.57599	0
0.6693	-0.416752	-0.276988	2.79931	0.745943	0
0.6700	-0.116303	0.0276988	0.357359	-1.39101	0
0.6707	5.379	4.59801	2.1897	0.440462	0
0.6713	5.98959	8.86363	6.7688	-0.780043	0
0.6720	0.193838	7.94956	5.54607	-3.22247	0
0.6727	-1.33748	3.98863	0.665669	0.745943	0
0.6733	0.494287	2.76988	-2.08109	3.49244	0
0.6740	1.41502	3.68394	-2.08109	0.13498	0
0.6747	3.24679	3.98863	-0.252253	-0.474562	0
0.6753	3.85738	3.68394	2.49451	1.66097	0
0.6760	1.41502	2.76988	2.1897	1.35549	0
0.6767	1.41502	0.94176	1.58009	1.05	0
0.6773	3.24679	-2.13281	3.10412	0.745943	0
0.6780	3.24679	-3.65625	2.79931	-2.00055	0
0.6787	3.54724	-0.914061	0.665669	-2.61151	0
0.6793	2.32606	0.332386	-0.55706	-0.170501	0
0.6800	-0.416752	-3.04687	-3.91343	0.13498	0
0.6807	0.804428	-4.87499	-8.79734	0.440462	0
0.6813	2.6362	-3.65625	-9.40695	0.440462	0
0.6820	0.804428	-4.26562	-4.82785	-2.00055	0
0.6827	1.71547	-3.65625	-0.861866	-2.61151	0
0.6833	4.76841	0.332386	0.357359	0.13498	0
0.6840	3.24679	1.55113	0.665669	0.745943	0
0.6847	0.804428	-1.82812	1.58009	-2.00055	0
0.6853	1.41502	-2.74218	-0.252253	-3.52654	0
0.6860	2.32606	-0.914061	-1.77628	-3.52654	0
0.6867	1.71547	1.24645	0.665669	-2.91699	0
0.6873	-3.16925	0.94176	1.88489	-3.52654	0
0.6880	-7.74383	-2.13281	-0.252253	-5.66349	0
0.6887	-6.21251	-3.04687	0.665669	-5.05252	0
0.6893	-3.77984	-0.276988	1.58009	-3.52654	0
0.6900	-3.77984	1.55113	-0.861866	-4.1375	0
0.6907	-3.16925	0.94176	-2.3894	-4.1375	0
0.6913	-3.16925	-0.581675	-2.69421	-3.22247	0
0.6920	-4.39043	-2.74218	-4.52304	-3.52654	0
0.6927	-2.24852	-0.914061	-4.52304	-1.69649	0
0.6933	-2.55866	1.85582	-3.91343	-0.474562	0
0.6940	-2.85911	-0.914061	-5.13266	-2.30603	0
0.6947	3.24679	-1.82812	-2.08109	-0.474562	0
0.6953	5.07856	3.68394	2.49451	2.57599	0
0.6960	-0.416752	3.68394	0.357359	-0.780043	0
0.6967	-1.63793	-2.13281	-5.13266	-3.22247	0
0.6973	1.10488	-0.914061	-6.05058	-0.170501	0
0.6980	1.10488	4.29332	-5.44096	0.13498	0
0.6987	1.41502	3.68394	-5.13266	-2.30603	0
0.6993	1.10488	0.0276988	-2.08109	-2.30603	0
0.7000	-0.416752	-1.52344	2.49451	-1.69649	0
0.7007	-0.416752	-1.52344	3.40892	-2.00055	0
0.7013	-1.94807	-0.914061	4.02204	-0.170501	0
0.7020	-3.4697	-0.276988	7.37841	0.745943	0
0.7027	-0.416752	0.94176	10.7348	-0.780043	0
0.7033	1.10488	2.4652	10.7348	-2.30603	0
0.7040	0.804428	0.94176	10.7348	-1.08553	0
0.7047	2.93665	0.0276988	11.6492	-0.780043	0
0.7053	0.494287	1.24645	11.954	-2.91699	0
0.7060	-4.39043	-2.74218	11.3444	-2.00055	0
0.7067	-1.33748	-4.87499	11.3444	2.57599	0
0.7073	0.804428	1.24645	11.954	3.18695	0
0.7080	-2.24852	5.20738	9.82036	0.440462	0
0.7087	-1.94807	0.94176	3.71723	0.440462	0
0.7093	-1.33748	-0.914061	0.0525528	1.66097	0
0.7100	-2.24852	0.0276988	1.58009	-0.170501	0
0.7107	-0.416752	-2.13281	1.88489	-1.08553	0
0.7113	-0.416752	-1.82812	-1.16667	1.05	0
0.7120	-3.16925	0.637073	-0.55706	2.57599	0
0.7127	-0.416752	-1.52344	0.970475	0.13498	0
0.7133	0.494287	-2.74218	-1.16667	-1.08553	0
0.7140	-2.85911	-0.914061	-2.69421	-0.170501	0
0.7147	-1.33748	-0.581675	-0.252253	0.13498	0
0.7153	-0.116303	-0.581675	-0.252253	1.66097	0
0.7160	-0.726892	2.16051	-2.3894	3.49244	0
0.7167	3.85738	3.07457	-1.16667	2.57599	0
0.7173	4.46797	2.76988	1.27528	1.05	0
0.7180	0.804428	3.98863	0.0525528	2.57599	0
0.7187	5.98959	5.20738	1.88489	4.40746	0
0.7193	9.95358	5.51207	7.68322	4.40746	0
0.7200	1.71547	4.59801	6.7688	2.57599	0
0.7207	0.193838	1.85582	-0.252253	-0.170501	0
0.7213	7.51122	0.332386	-2.3894	-0.780043	0
0.7220	8.43195	-0.276988	-0.252253	0.13498	0
0.7227	5.98959	-2.74218	0.0525528	-0.170501	0
0.7233	5.07856	-2.74218	-0.55706	-0.170501	0
0.7240	3.54724	-0.914061	-1.16667	1.66097	0
0.7247	4.46797	-0.914061	-2.3894	1.96645	0
0.7253	5.98959	-2.74218	-2.08109	1.35549	0
0.7260	3.54724	-5.17968	-2.3894	1.35549	0
0.7267	3.24679	-7.61718	-2.99901	-0.170501	0
0.7273	5.07856	-7.31249	-2.08109	-1.08553	0
0.7280	3.54724	-6.39843	-2.3894	0.745943	0
0.7287	0.804428	-5.48437	-3.91343	2.88147	0
0.7293	0.804428	-0.581675	-3.91343	1.66097	0
0.7300	2.32606	1.85582	-2.99901	-1.08553	0
0.7307	3.85738	-1.82812	-2.69421	0.13498	0
0.7313	1.41502	-2.74218	0.665669	2.57599	0
0.7320	-3.77984	0.94176	0.970475	0.745943	0
0.7327	-3.77984	0.637073	-4.82785	-1.08553	0
0.7333	-1.02734	-1.21875	-7.57461	1.35549	0
0.7340	-2.55866	-1.21875	-7.2698	1.35549	0
0.7347	-4.08029	-0.581675	-10.3214	-1.69649	0
0.7353	-0.416752	1.85582	-13.0681	-1.08553	0
0.7360	2.32606	3.68394	-11.5441	0.440462	0
0.7367	0.804428	2.4652	-10.3214	-1.08553	0
0.7373	-0.726892	1.55113	-12.1537	-1.08553	0
0.7380	0.193838	1.55113	-12.7633	-0.170501	0
0.7387	-0.116303	0.0276988	-10.3214	-2.00055	0
0.7393	-4.39043	0.0276988	-9.40695	-2.91699	0
0.7400	-5.91206	0.332386	-9.10214	-0.780043	0
0.7407	-1.02734	-0.914061	-7.2698	0.440462	0
0.7413	0.494287	-0.914061	-6.66019	-1.08553	0
0.7420	-1.33748	1.24645	-6.965	-2.30603	0
0.7427	0.193838	2.16051	-0.861866	-0.170501	0
0.7433	1.41502	3.07457	7.37841	2.27193	0
0.7440	-2.24852	3.68394	6.46399	1.35549	0
0.7447	-3.16925	1.55113	3.40892	-1.08553	0
0.7453	-1.02734	-0.914061	6.46399	-1.39101	0
0.7460	-1.02734	-2.74218	8.59764	-1.08553	0
0.7467	-1.33748	-3.65625	7.0736	-2.30603	0
0.7473	-0.416752	-3.96093	7.98802	-4.1375	0
0.7480	-1.33748	-4.57031	9.82036	-2.61151	0
0.7487	-4.69088	-3.65625	9.82036	-0.170501	0
0.7493	-5.60192	-3.35156	10.7348	-2.00055	0
0.7500	-4.08029	-3.65625	11.6492	-3.83202	0
0.7507	-3.16925	-3.04687	10.7348	-1.69649	0
0.7513	-1.63793	-0.914061	9.20725	0.13498	0
0.7520	-1.02734	-0.914061	7.0736	-1.39101	0
0.7527	-2.24852	-1.21875	6.15568	-2.61151	0
0.7533	-3.16925	0.0276988	4.63165	-2.91699	0
0.7540	-1.33748	0.637073	2.49451	-2.00055	0
0.7547	-1.02734	3.07457	3.40892	1.35549	0
0.7553	-2.85911	7.34019	6.46399	1.05	0
0.7560	-3.77984	6.73082	4.32685	-1.08553	0
0.7567	-4.08029	2.4652	-3.30382	0.13498	0
0.7573	-3.77984	0.0276988	-9.40695	-0.780043	0
0.7580	-1.33748	-1.52344	-10.931	-4.74704	0
0.7587	-1.33748	-0.581675	-10.3214	-3.83202	0
0.7593	-3.4697	2.76988	-9.71175	-2.00055	0
0.7600	-3.16925	3.07457	-10.6262	-4.1375	0
0.7607	-1.33748	2.4652	-10.3214	-3.83202	0
0.7613	-2.24852	2.76988	-7.2698	-2.00055	0
0.7620	-3.16925	1.24645	-6.35538	-3.52654	0
0.7627	-2.55866	0.94176	-7.2698	-2.30603	0
0.7633	-2.85911	2.76988	-4.82785	1.66097	0
0.7640	-2.85911	2.4652	0.357359	0.440462	0
0.7647	-2.55866	2.4652	1.27528	-2.00055	0
0.7653	-4.69088	4.29332	-2.69421	-1.08553	0
0.7660	-5.60192	3.07457	-4.21824	0.13498	0
0.7667	-2.24852	2.76988	-0.861866	1.05	0
0.7673	-1.63793	5.20738	2.49451	2.57599	0
0.7680	-7.74383	2.76988	0.970475	1.66097	0
0.7687	-11.4074	-2.74218	-2.08109	-1.08553	0
0.7693	-5.91206	-2.4375	-2.69421	-0.170501	0
0.7700	-1.02734	0.0276988	-2.99901	0.440462	0
0.7707	-4.08029	-2.74218	-2.3894	-1.08553	0
0.7713	-7.74383	-4.26562	-0.55706	-1.39101	0
0.7720	-5.91206	-1.82812	0.0525528	-1.08553	0
0.7727	-3.77984	-1.82812	0.357359	-2.91699	0
0.7733	-4.69088	-4.57031	2.1897	-3.83202	0
0.7740	-5.60192	-3.65625	4.32685	-1.69649	0
0.7747	-4.69088	-0.276988	4.32685	-1.08553	0
0.7753	-4.08029	-1.82812	2.49451	-2.00055	0
0.7760	-3.4697	-4.57031	2.79931	-1.39101	0
0.7767	-3.16925	-1.21875	4.93646	0.13498	0
0.7773	-4.08029	0.332386	4.02204	1.66097	0
0.7780	-4.08029	-3.35156	0.665669	1.66097	0
0.7787	-2.55866	-1.82812	3.10412	1.35549	0
0.7793	-3.77984	5.20738	9.51556	2.57599	0
0.7800	-6.8231	5.51207	8.90244	2.57599	0
0.7807	-7.13324	-0.581675	3.40892	-0.474562	0
0.7813	-5.30147	-2.4375	1.27528	-1.08553	0
0.7820	-5.30147	-0.914061	0.0525528	1.66097	0
0.7827	-4.08029	-2.4375	-1.16667	-0.170501	0
0.7833	-0.116303	-4.57031	0.0525528	-3.22247	0
0.7840	1.10488	-2.4375	-0.55706	-2.00055	0
0.7847	1.10488	0.0276988	-4.82785	-0.474562	0
0.7853	2.32606	-0.276988	-6.66019	-0.474562	0
0.7860	1.41502	0.0276988	-8.79734	1.35549	0
0.7867	0.494287	1.85582	-12.1537	1.35549	0
0.7873	2.32606	1.24645	-13.6777	-1.69649	0
0.7880	2.32606	-0.276988	-13.3729	-2.00055	0
0.7887	1.10488	0.332386	-13.986	-1.08553	0
0.7893	4.15782	1.24645	-13.986	-1.08553	0
0.7900	6.91032	1.85582	-13.0681	-1.08553	0
0.7907	4.76841	4.90269	-10.3214	0.745943	0
0.7913	3.54724	8.25425	-5.13266	3.18695	0
0.7920	3.24679	7.64488	-2.99901	2.57599	0
0.7927	1.41502	3.68394	-5.74577	2.27193	0
0.7933	2.32606	0.0276988	-7.57461	2.57599	0
0.7940	4.76841	-0.276988	-6.35538	1.35549	0
0.7947	2.6362	-1.82812	-3.60862	-1.08553	0
0.7953	0.193838	-3.65625	-2.08109	-0.170501	0
0.7960	1.41502	-2.13281	-1.77628	0.745943	0
0.7967	3.24679	-0.276988	0.665669	-1.08553	0
0.7973	4.15782	-2.13281	2.49451	-1.39101	0
0.7980	5.98959	-2.74218	0.357359	-1.08553	0
0.7987	5.98959	-0.581675	-0.252253	-1.08553	0
0.7993	2.6362	0.332386	3.40892	0.13498	0
0.8000	0.804428	0.332386	4.32685	2.27193	0
0.8007	1.10488	0.94176	2.1897	2.88147	0
0.8013	0.494287	0.0276988	2.1897	2.57599	0
0.8020	0.804428	-0.914061	2.49451	1.05	0
0.8027	2.02561	0.332386	4.32685	0.13498	0
0.8033	-0.416752	1.85582	7.68322	1.96645	0
0.8040	-2.55866	1.24645	4.93646	3.7965	0
0.8047	-2.24852	-1.21875	-2.69421	1.66097	0
0.8053	-2.24852	-2.74218	-5.44096	-2.00055	0
0.8060	-5.00102	-2.13281	-5.44096	-2.30603	0
0.8067	-6.52265	-1.82812	-7.57461	-1.08553	0
0.8073	-5.91206	-2.74218	-7.57461	-1.69649	0
0.8080	-5.00102	-2.4375	-6.35538	-2.61151	0
0.8087	-4.08029	-1.82812	-8.79734	-2.00055	0
0.8093	-4.08029	-1.21875	-7.87941	-0.780043	0
0.8100	-2.85911	0.0276988	-3.30382	-0.170501	0
0.8107	-1.33748	0.94176	-5.44096	-1.08553	0
0.8113	-1.33748	0.94176	-10.3214	-2.00055	0
0.8120	-2.55866	1.24645	-10.3214	-0.170501	0
0.8127	-4.08029	3.07457	-9.10214	1.66097	0
0.8133	-5.91206	3.37926	-9.40695	-0.170501	0
0.8140	-4.08029	1.85582	-7.2698	0.13498	0
0.8147	2.93665	3.07457	-3.91343	3.7965	0
0.8153	4.76841	7.34019	-2.99901	3.7965	0
0.8160	-1.02734	7.34019	-3.30382	0.745943	0
0.8167	-4.08029	3.68394	-4.21824	-0.170501	0
0.8173	-0.726892	2.76988	-6.05058	0.440462	0
0.8180	2.93665	2.16051	-4.82785	-2.00055	0
0.8187	3.24679	0.94176	0.357359	-2.30603	0
0.8193	2.6362	1.24645	3.71723	-0.170501	0
0.8200	2.02561	1.85582	4.02204	-0.170501	0
0.8207	0.804428	0.332386	6.15568	-0.170501	0
0.8213	-1.33748	-1.21875	8.90244	0.745943	0
0.8220	-1.94807	-2.4375	8.59764	-1.08553	0
0.8227	-0.416752	-2.74218	7.98802	-2.91699	0
0.8233	0.193838	-2.74218	10.7348	-1.08553	0
0.8240	-1.02734	-2.4375	11.954	-0.474562	0
0.8247	-0.726892	-1.82812	11.954	-0.170501	0
0.8253	-1.33748	-2.74218	11.6492	2.88147	0
0.8260	-1.02734	-4.57031	10.43	3.18695	0
0.8267	1.41502	-2.4375	13.1767	0.745943	0
0.8273	0.494287	2.4652	17.4475	1.96645	0
0.8280	-5.00102	0.94176	12.5671	3.49244	0
0.8287	-6.21251	-4.57031	6.15568	1.35549	0
0.8293	-3.4697	-3.35156	7.98802	0.440462	0
0.8300	-3.4697	-1.82812	8.29283	0.13498	0
0.8307	-5.30147	-7.0078	5.24126	-1.69649	0
0.8313	-5.91206	-8.22655	5.24126	-0.170501	0
0.8320	-7.13324	-1.82812	4.93646	0.745943	0
0.8327	-6.8231	-1.21875	3.71723	-1.39101	0
0.8333	-3.4697	-5.48437	6.7688	-1.39101	0
0.8340	-1.33748	-5.17968	8.90244	-0.170501	0
0.8347	-2.24852	-5.48437	6.46399	-1.39101	0
0.8353	-3.77984	-7.31249	6.46399	-0.474562	0
0.8360	-4.08029	-4.26562	7.98802	1.35549	0
0.8367	-4.08029	-1.52344	7.98802	-1.39101	0
0.8373	-4.69088	-5.48437	7.0736	-2.61151	0
0.8380	-3.16925	-5.48437	7.98802	0.745943	0
0.8387	0.804428	0.332386	11.0396	1.66097	0
0.8393	0.804428	1.85582	14.7008	0.745943	0
0.8400	-3.77984	0.332386	13.7863	1.66097	0
0.8407	-4.08029	0.637073	9.82036	0.440462	0
0.8413	-0.416752	-1.82812	7.0736	-2.91699	0
0.8420	-0.416752	-5.17968	5.24126	-3.52654	0
0.8427	-1.94807	-5.17968	4.02204	-1.69649	0
0.8433	-1.63793	-3.65625	2.49451	-1.08553	0
0.8440	-1.02734	-3.35156	1.58009	-1.69649	0
0.8447	-0.726892	-3.04687	1.88489	-0.170501	0
0.8453	0.193838	-2.74218	0.970475	2.27193	0
0.8460	-0.416752	-2.4375	-0.252253	2.27193	0
0.8467	-3.16925	-2.4375	0.665669	0.440462	0
0.8473	-4.39043	-0.914061	-1.16667	-0.170501	0
0.8480	-2.55866	1.24645	-4.82785	-0.170501	0
0.8487	-2.55866	0.0276988	-3.91343	0.440462	0
0.8493	-4.69088	-2.4375	-2.69421	1.66097	0
0.8500	-2.85911	-1.82812	-4.21824	1.66097	0
0.8507	-0.416752	0.0276988	-2.99901	1.96645	0
0.8513	-3.16925	1.85582	0.0525528	1.96645	0
0.8520	-5.91206	5.20738	1.27528	-1.08553	0
0.8527	-4.69088	3.07457	0.665669	-3.52654	0
0.8533	-4.69088	-3.96093	-2.99901	-0.780043	0
0.8540	-5.60192	-5.48437	-3.60862	0.440462	0
0.8547	-5.30147	-3.04687	1.58009	-3.22247	0
0.8553	-5.91206	-6.09374	2.49451	-5.05252	0
0.8560	-7.74383	-7.61718	-1.16667	-2.00055	0
0.8567	-7.13324	-4.26562	0.0525528	1.35549	0
0.8573	-4.39043	-1.82812	0.970475	1.66097	0
0.8580	-3.16925	-0.581675	-2.99901	-1.39101	0
0.8587	-3.16925	0.0276988	-3.30382	-2.00055	0
0.8593	-1.02734	-1.82812	0.665669	0.440462	0
0.8600	0.494287	-2.74218	1.58009	0.745943	0
0.8607	-2.55866	-1.82812	2.1897	-0.170501	0
0.8613	-3.16925	-1.82812	4.02204	-0.170501	0
0.8620	0.494287	0.0276988	2.49451	-0.474562	0
0.8627	0.494287	5.51207	0.665669	-0.474562	0
0.8633	-3.77984	7.64488	1.58009	0.13498	0
0.8640	-2.55866	3.68394	1.27528	-2.91699	0
0.8647	2.32606	-0.581675	0.665669	-5.66349	0
0.8653	3.85738	-1.82812	2.49451	-2.00055	0
0.8660	2.6362	-1.82812	0.665669	0.745943	0
0.8667	1.41502	-2.13281	-5.44096	-0.780043	0
0.8673	0.494287	-3.65625	-9.71175	-2.00055	0
0.8680	0.804428	-2.74218	-13.3729	-1.39101	0
0.8687	1.41502	0.94176	-17.6472	-1.39101	0
0.8693	1.71547	0.94176	-19.4761	-1.69649	0
0.8700	3.24679	-2.4375	-21.0036	-1.39101	0
0.8707	4.76841	-1.82812	-21.0036	-1.08553	0
0.8713	4.15782	1.85582	-16.1197	-1.69649	0
0.8720	4.15782	2.4652	-13.986	-3.22247	0
0.8727	5.379	0.637073	-17.6472	-2.30603	0
0.8733	8.12181	-0.276988	-18.5616	1.05	0
0.8740	10.2637	0.332386	-17.3424	1.66097	0
0.8747	9.65313	2.76988	-17.6472	0.440462	0
0.8753	6.29973	6.42613	-14.5957	1.35549	0
0.8760	4.15782	7.64488	-13.0681	1.05	0
0.8767	5.98959	4.59801	-17.3424	-1.08553	0
0.8773	8.12181	-0.276988	-18.2568	0.440462	0
0.8780	6.91032	-1.82812	-13.0681	2.57599	0
0.8787	5.379	0.0276988	-9.10214	-1.08553	0
0.8793	5.379	0.0276988	-5.74577	-2.30603	0
0.8800	5.07856	0.0276988	-1.16667	1.35549	0
0.8807	4.46797	0.0276988	1.58009	1.35549	0
0.8813	5.07856	-2.74218	3.40892	-1.08553	0
0.8820	3.54724	-3.65625	6.46399	0.13498	0
0.8827	-1.02734	-0.276988	7.98802	-0.170501	0
0.8833	-2.55866	-0.914061	9.20725	-2.91699	0
0.8840	-1.33748	-4.87499	10.7348	-2.00055	0
0.8847	-2.24852	-2.74218	10.7348	-0.170501	0
0.8853	-3.77984	0.0276988	9.82036	-1.69649	0
0.8860	-2.55866	-1.82812	9.51556	-0.780043	0
0.8867	-1.33748	-1.52344	12.2623	2.57599	0
0.8873	-1.33748	3.07457	15.3139	1.05	0
0.8880	-2.24852	2.76988	12.8719	-2.00055	0
0.8887	-4.08029	-3.35156	5.85088	-2.91699	0
0.8893	-6.8231	-4.57031	2.49451	-2.61151	0
0.8900	-5.00102	-0.914061	2.49451	-2.00055	0
0.8907	-3.4697	-0.276988	-0.252253	-1.08553	0
0.8913	-5.60192	-1.82812	-2.08109	-1.08553	0
0.8920	-5.00102	0.332386	-1.16667	-2.91699	0
0.8927	-2.85911	0.0276988	-1.47148	-3.22247	0
0.8933	-4.69088	-3.35156	-4.21824	-0.170501	0
0.8940	-5.60192	-2.13281	-6.05058	2.57599	0
0.8947	-3.77984	1.85582	-7.57461	1.66097	0
0.8953	-5.30147	0.637073	-8.79734	-0.780043	0
0.8960	-5.00102	0.0276988	-8.49253	0.13498	0
0.8967	0.494287	3.68394	-4.82785	1.05	0
0.8973	1.10488	4.59801	-0.55706	-0.170501	0
0.8980	-1.33748	2.4652	2.79931	0.440462	0
0.8987	2.6362	3.37926	6.7688	4.10198	0
0.8993	5.07856	5.51207	9.20725	4.10198	0
0.9000	1.10488	5.20738	8.59764	1.35549	0
0.9007	1.10488	3.98863	7.98802	0.13498	0
0.9013	4.15782	2.76988	7.37841	0.13498	0
0.9020	2.32606	1.85582	7.98802	0.745943	0
0.9027	0.494287	2.76988	11.3444	1.96645	0
0.9033	1.41502	2.76988	12.5671	1.35549	0
0.9040	2.32606	0.94176	9.82036	-0.780043	0
0.9047	2.6362	0.0276988	11.3444	-2.30603	0
0.9053	1.71547	0.94176	14.7008	-3.52654	0
0.9060	-0.726892	-0.914061	11.6492	-3.22247	0
0.9067	-0.726892	-2.13281	9.51556	-2.30603	0
0.9073	0.494287	-0.276988	11.0396	-3.22247	0
0.9080	-1.33748	0.94176	10.1252	-3.83202	0
0.9087	-4.08029	0.332386	10.1252	-1.39101	0
0.9093	-4.69088	0.94176	11.6492	-0.780043	0
0.9100	-3.16925	1.55113	9.82036	-2.00055	0
0.9107	-1.33748	1.24645	11.954	-1.39101	0
0.9113	-2.24852	1.55113	18.0606	0.440462	0
0.9120	-2.85911	0.637073	14.396	1.35549	0
0.9127	0.494287	-2.4375	6.7688	-0.780043	0
0.9133	-0.116303	-3.65625	7.0736	-4.44298	0
0.9140	-4.69088	-1.82812	8.59764	-5.05252	0
0.9147	-4.08029	-1.82812	5.24126	-2.61151	0
0.9153	-1.33748	-3.65625	4.02204	-1.69649	0
0.9160	-1.63793	-4.26562	3.40892	-2.91699	0
0.9167	1.10488	-3.65625	0.665669	-2.30603	0
0.9173	2.93665	-3.65625	-0.252253	-1.69649	0
0.9180	-0.416752	-1.82812	0.970475	-2.61151	0
0.9187	0.494287	1.85582	-0.55706	-2.00055	0
0.9193	4.46797	3.68394	-3.30382	0.745943	0
0.9200	4.15782	1.85582	-3.91343	1.66097	0
0.9207	4.15782	0.0276988	-2.99901	-0.170501	0
0.9213	3.85738	-0.276988	-3.91343	-1.69649	0
0.9220	0.494287	-0.276988	-6.05058	0.13498	0
0.9227	3.24679	0.0276988	-5.13266	1.96645	0
0.9233	6.60018	0.94176	-1.47148	2.27193	0
0.9240	0.804428	1.85582	-0.252253	1.66097	0
0.9247	-1.02734	0.94176	-2.08109	1.05	0
0.9253	5.379	-2.13281	-1.47148	0.745943	0
0.9260	6.29973	-2.74218	1.58009	-0.170501	0
0.9267	2.6362	0.0276988	3.71723	-0.170501	0
0.9273	0.804428	0.637073	2.49451	0.745943	0
0.9280	-1.63793	-1.82812	-0.252253	0.440462	0
0.9287	-1.33748	-1.82812	-0.55706	-0.170501	0
0.9293	2.6362	-0.276988	0.665669	-0.780043	0
0.9300	2.6362	-2.74218	0.665669	-2.91699	0
0.9307	1.41502	-4.26562	0.665669	-4.74704	0
0.9313	1.71547	-1.21875	1.27528	-3.52654	0
0.9320	2.93665	-1.21875	0.665669	-1.69649	0
0.9327	5.07856	-4.57031	0.357359	-2.00055	0
0.9333	4.15782	-1.82812	0.0525528	-0.474562	0
0.9340	0.804428	1.24645	-2.08109	1.66097	0
0.9347	6.29973	-1.52344	-2.08109	1.96645	0
0.9353	10.8743	-0.581675	1.58009	3.49244	0
0.9360	3.85738	5.20738	0.0525528	3.49244	0
0.9367	-0.416752	4.59801	-5.44096	-0.170501	0
0.9373	4.76841	0.94176	-5.44096	-1.08553	0
0.9380	6.29973	1.85582	-3.30382	0.745943	0
0.9387	5.07856	3.68394	-4.82785	0.13498	0
0.9393	5.07856	2.76988	-4.52304	-0.474562	0
0.9400	2.02561	2.76988	-1.77628	-0.474562	0
0.9407	1.41502	4.29332	-2.08109	-2.00055	0
0.9413	4.15782	4.90269	-5.44096	-2.30603	0
0.9420	2.32606	4.90269	-7.2698	-1.39101	0
0.9427	0.494287	4.59801	-7.2698	-2.91699	0
0.9433	3.54724	4.59801	-7.57461	-2.91699	0
0.9440	5.07856	2.76988	-9.40695	0.745943	0
0.9447	3.85738	0.0276988	-10.3214	0.745943	0
0.9453	2.32606	-0.581675	-11.2393	-2.00055	0
0.9460	1.41502	-0.276988	-11.8489	-0.170501	0
0.9467	2.32606	-0.914061	-11.2393	2.57599	0
0.9473	2.6362	2.4652	-10.0166	1.35549	0
0.9480	-1.02734	6.12144	-9.10214	-2.00055	0
0.9487	-2.85911	1.55113	-8.18772	-2.91699	0
0.9493	0.804428	-3.35156	-6.965	-2.00055	0
0.9500	1.41502	0.637073	-4.82785	-0.170501	0
0.9507	-0.726892	2.16051	-2.3894	0.745943	0
0.9513	0.494287	-3.65625	-1.16667	0.13498	0
0.9520	1.41502	-4.26562	0.665669	-0.474562	0
0.9527	-1.63793	0.0276988	3.40892	0.440462	0
0.9533	-3.16925	-2.74218	2.79931	1.35549	0
0.9540	-0.726892	-4.87499	1.58009	0.440462	0
0.9547	-0.116303	-1.52344	4.32685	-0.780043	0
0.9553	-1.63793	-1.82812	6.15568	-0.170501	0
0.9560	-0.416752	-4.57031	6.15568	0.745943	0
0.9567	1.71547	-1.52344	8.29283	0.440462	0
0.9573	-0.116303	-0.914061	10.43	0.440462	0
0.9580	1.71547	-5.78906	10.1252	-0.474562	0
0.9587	7.82136	-5.78906	11.954	-1.08553	0
0.9593	4.46797	-2.74218	14.7008	1.66097	0
0.9600	-3.77984	-6.09374	11.954	4.40746	0
0.9607	-2.24852	-9.4453	6.15568	2.57599	0
0.9613	3.24679	-10.0547	2.49451	-1.39101	0
0.9620	4.15782	-10.9687	0.665669	-3.83202	0
0.9627	5.68915	-10.9687	2.1897	-4.74704	0
0.9633	5.379	-8.22655	5.24126	-4.1375	0
0.9640	0.804428	-5.48437	4.93646	-2.00055	0
0.9647	0.494287	-2.4375	4.02204	-1.08553	0
0.9653	4.15782	-0.581675	5.24126	-3.22247	0
0.9660	3.24679	-2.74218	6.15568	-2.61151	0
0.9667	1.41502	-3.04687	6.15568	-0.170501	0
0.9673	1.41502	0.637073	5.24126	-1.39101	0
0.9680	1.41502	1.55113	3.10412	-2.91699	0
0.9687	2.6362	-0.276988	2.79931	-1.08553	0
0.9693	4.46797	0.0276988	4.93646	-1.69649	0
0.9700	5.07856	1.55113	6.15568	-3.83202	0
0.9707	7.51122	3.07457	7.37841	-2.91699	0
0.9713	8.7324	4.29332	8.29283	-2.30603	0
0.9720	6.29973	2.76988	4.32685	-3.83202	0
0.9727	6.29973	-0.581675	-1.77628	-2.91699	0
0.9733	7.51122	-2.74218	-2.99901	-1.08553	0
0.9740	6.60018	-5.17968	-2.99901	-1.39101	0
0.9747	7.51122	-6.39843	-6.05058	-2.00055	0
0.9753	8.12181	-3.65625	-9.40695	-2.30603	0
0.9760	7.21077	-1.82812	-11.2393	-3.22247	0
0.9767	9.95358	-2.74218	-12.1537	-2.00055	0
0.9773	12.3959	-2.4375	-13.0681	0.13498	0
0.9780	10.5642	-1.21875	-15.8149	-0.170501	0
0.9787	10.8743	-1.21875	-17.952	-3.22247	0
0.9793	13.0065	0.637073	-13.3729	-3.83202	0
0.9800	11.4849	3.37926	-6.35538	-0.170501	0
0.9807	10.5642	3.07457	-4.82785	1.96645	0
0.9813	9.65313	-0.914061	-8.49253	-0.170501	0
0.9820	8.7324	-4.87499	-9.40695	-2.00055	0
0.9827	13.0065	-5.48437	-4.52304	-0.170501	0
0.9833	15.759	0.0276988	0.0525528	0.13498	0
0.9840	9.65313	2.76988	-0.252253	0.13498	0
0.9847	6.91032	-1.52344	-3.91343	0.745943	0
0.9853	11.1748	-5.48437	-4.21824	-0.474562	0
0.9860	10.5642	-3.96093	0.0525528	-2.30603	0
0.9867	6.91032	-0.581675	3.71723	-0.780043	0
0.9873	6.60018	0.94176	4.32685	1.66097	0
0.9880	5.98959	-1.82812	4.32685	2.88147	0
0.9887	5.07856	-5.48437	4.32685	3.49244	0
0.9893	6.91032	-3.35156	3.71723	1.66097	0
0.9900	8.7324	1.85582	2.1897	-1.08553	0
0.9907	10.8743	0.332386	2.49451	0.13498	0
0.9913	13.0065	-3.65625	6.46399	1.96645	0
0.9920	14.2277	-2.4375	7.0736	-0.474562	0
0.9927	13.3167	0.0276988	2.49451	-2.30603	0
0.9933	11.4849	0.332386	3.10412	0.745943	0
0.9940	12.3959	1.85582	7.98802	1.66097	0
0.9947	15.4489	3.68394	8.29283	-0.780043	0
0.9953	13.3167	5.20738	6.7688	0.13498	0
0.9960	7.82136	7.34019	7.0736	1.96645	0
0.9967	7.82136	5.51207	4.32685	-0.780043	0
0.9973	9.65313	0.0276988	0.0525528	-2.30603	0
0.9980	8.7324	0.332386	-0.252253	-0.780043	0
0.9987	7.82136	3.98863	0.665669	-1.69649	0
0.9993	7.21077	2.16051	-1.16667	-3.83202	0
1.0000	5.07856	0.0276988	-2.3894	-2.61151	0
1.0007	5.07856	2.76988	-0.252253	0.440462	0
1.0013	4.15782	3.68394	0.665669	1.05	0
1.0020	-1.33748	3.37926	-2.3894	-0.170501	0
1.0027	-4.08029	6.42613	-3.91343	-1.08553	0
1.0033	2.02561	8.55894	-2.99901	-1.08553	0
1.0040	5.68915	8.55894	-2.99901	-0.474562	0
1.0047	-0.416752	9.77769	-2.08109	0.13498	0
1.0053	-5.00102	9.77769	-1.16667	0.745943	0
1.0060	-0.726892	7.0355	-2.99901	-0.170501	0
1.0067	1.41502	6.73082	-1.16667	-0.474562	0
1.0073	-4.08029	9.16831	2.79931	-0.170501	0
1.0080	-7.74383	8.25425	-0.252253	0.440462	0
1.0087	-6.21251	5.51207	-3.91343	-0.170501	0
1.0093	-5.91206	1.85582	-3.30382	-1.39101	0
1.0100	-8.65487	-2.74218	-4.82785	-1.69649	0
1.0107	-10.4866	-4.57031	-8.18772	-0.170501	0
1.0113	-11.4074	-1.82812	-7.2698	1.05	0
1.0120	-11.4074	0.94176	-6.66019	0.440462	0
1.0127	-10.4866	0.332386	-8.49253	1.35549	0
1.0133	-10.4866	-0.276988	-7.57461	2.88147	0
1.0140	-13.2391	0.637073	-8.49253	1.96645	0
1.0147	-15.0709	0.0276988	-12.1537	0.745943	0
1.0153	-15.0709	-2.74218	-12.4585	1.05	0
1.0160	-13.5396	-3.35156	-12.4585	1.05	0
1.0167	-11.7078	-0.276988	-14.2909	1.05	0
1.0173	-12.6285	0.94176	-14.5957	1.35549	0
1.0180	-13.5396	0.94176	-13.0681	-0.170501	0
1.0187	-9.5756	2.16051	-11.2393	-1.08553	0
1.0193	-8.65487	2.76988	-5.74577	-0.780043	0
1.0200	-15.0709	3.68394	-3.60862	-1.39101	0
1.0207	-16.9027	4.59801	-6.05058	-2.61151	0
1.0213	-11.4074	0.332386	-4.52304	-1.08553	0
1.0220	-8.65487	-4.57031	2.49451	-0.170501	0
1.0227	-8.35442	-1.82812	5.54607	-1.69649	0
1.0233	-7.74383	1.85582	3.71723	-2.00055	0
1.0240	-9.5756	-0.581675	4.32685	-1.39101	0
1.0247	-13.2391	0.0276988	7.98802	-0.170501	0
1.0253	-15.3714	3.07457	9.82036	0.745943	0
1.0260	-15.0709	-0.581675	10.1252	-0.170501	0
1.0267	-12.929	-3.96093	12.5671	-1.69649	0
1.0273	-13.2391	-2.4375	14.396	-0.780043	0
1.0280	-15.9819	-3.04687	11.6492	0.745943	0
1.0287	-14.7608	-6.39843	9.82036	0.745943	0
1.0293	-12.3184	-4.26562	9.51556	1.35549	0
1.0300	-11.0972	0.0276988	7.0736	3.49244	0
1.0307	-6.52265	0.332386	6.7688	5.01842	0
1.0313	-5.00102	0.0276988	9.82036	3.49244	0
1.0320	-10.4866	0.0276988	6.46399	1.35549	0
1.0327	-10.1862	-2.74218	-1.77628	1.35549	0
1.0333	-3.77984	-4.57031	-5.44096	1.66097	0
1.0340	-5.00102	-0.914061	-8.49253	2.27193	0
1.0347	-9.5756	1.85582	-12.4585	3.49244	0
1.0353	-7.74383	0.332386	-11.5441	3.18695	0
1.0360	-5.91206	0.0276988	-11.5441	1.96645	0
1.0367	-7.74383	1.24645	-14.9005	1.96645	0
1.0373	-7.43369	0.332386	-13.6777	0.440462	0
1.0380	-4.39043	0.0276988	-10.3214	-0.170501	0
1.0387	-3.16925	2.16051	-11.5441	2.27193	0
1.0393	-3.16925	1.85582	-11.2393	1.35549	0
1.0400	-1.33748	-0.276988	-7.2698	-1.39101	0
1.0407	0.193838	-0.914061	-3.91343	-0.170501	0
1.0413	-1.94807	0.637073	-1.77628	-0.780043	0
1.0420	-3.16925	0.637073	1.58009	-2.91699	0
1.0427	-1.33748	0.637073	5.54607	0.745943	0
1.0433	-1.33748	5.51207	9.20725	4.40746	0
1.0440	-2.55866	8.25425	9.82036	1.05	0
1.0447	-1.33748	2.76988	8.29283	-2.91699	0
1.0453	-1.02734	-0.914061	9.82036	-2.91699	0
1.0460	-3.77984	0.332386	11.6492	-0.170501	0
1.0467	-5.00102	-1.82812	10.7348	1.66097	0
1.0473	-4.08029	-4.26562	7.98802	1.96645	0
1.0480	-5.00102	-2.74218	7.37841	1.66097	0
1.0487	-6.8231	-2.4375	7.0736	0.440462	0
1.0493	-7.43369	-3.65625	6.7688	-1.08553	0
1.0500	-4.08029	-1.82812	8.29283	1.35549	0
1.0507	-0.726892	-0.914061	10.7348	2.57599	0
1.0513	-2.85911	-0.581675	11.6492	-1.39101	0
1.0520	-4.08029	0.94176	10.1252	-2.00055	0
1.0527	-0.726892	0.0276988	8.90244	1.35549	0
1.0533	-1.02734	-3.65625	8.90244	0.13498	0
1.0540	-1.33748	-4.57031	7.98802	-0.170501	0
1.0547	3.24679	-3.04687	7.37841	4.40746	0
1.0553	2.93665	-0.276988	7.98802	4.71294	0
1.0560	-1.63793	1.85582	4.93646	0.440462	0
1.0567	0.193838	0.0276988	-1.16667	-1.08553	0
1.0573	3.24679	-4.87499	-1.16667	-0.474562	0
1.0580	1.41502	-5.48437	1.27528	-0.780043	0
1.0587	0.494287	-2.74218	-2.08109	-1.39101	0
1.0593	0.494287	-0.914061	-5.13266	-1.08553	0
1.0600	-2.24852	-0.914061	-2.08109	0.745943	0
1.0607	-1.33748	0.637073	0.0525528	0.13498	0
1.0613	1.41502	1.85582	-1.16667	-2.61151	0
1.0620	2.32606	1.55113	-1.77628	-1.08553	0
1.0627	4.15782	0.0276988	-2.08109	1.66097	0
1.0633	3.85738	-0.914061	-3.30382	-1.08553	0
1.0640	0.494287	0.0276988	-2.69421	-2.00055	0
1.0647	2.32606	1.55113	-1.47148	1.35549	0
1.0653	5.98959	1.55113	-1.16667	1.66097	0
1.0660	3.24679	0.0276988	0.665669	-1.08553	0
1.0667	2.6362	0.0276988	3.40892	0.13498	0
1.0673	5.68915	2.76988	5.24126	1.35549	0
1.0680	2.93665	3.68394	5.85088	-0.170501	0
1.0687	-1.33748	0.0276988	4.32685	-2.00055	0
1.0693	0.804428	-1.82812	6.15568	-1.39101	0
1.0700	4.15782	0.94176	10.7348	-0.170501	0
1.0707	4.15782	2.76988	11.6492	0.745943	0
1.0713	2.6362	-0.276988	10.1252	-0.474562	0
1.0720	1.41502	-1.52344	11.954	-2.00055	0
1.0727	2.02561	0.637073	12.2623	-1.69649	0
1.0733	3.24679	0.637073	8.90244	-2.00055	0
1.0740	4.46797	-0.276988	9.51556	-2.91699	0
1.0747	4.15782	-0.914061	10.43	-0.170501	0
1.0753	3.24679	-3.04687	7.68322	1.66097	0
1.0760	4.15782	-2.74218	6.15568	-0.780043	0
1.0767	6.29973	0.637073	7.68322	-1.69649	0
1.0773	3.24679	-0.276988	6.15568	0.440462	0
1.0780	2.93665	-3.04687	3.40892	1.96645	0
1.0787	9.04254	0.637073	7.0736	2.27193	0
1.0793	10.2637	5.81675	10.1252	0.745943	0
1.0800	4.15782	4.59801	5.85088	0.13498	0
1.0807	1.41502	-1.52344	0.0525528	1.66097	0
1.0813	1.41502	-6.39843	-0.252253	2.27193	0
1.0820	-0.116303	-5.48437	0.0525528	-0.170501	0
1.0827	0.494287	-2.74218	-2.3894	-1.69649	0
1.0833	-0.726892	-4.87499	-3.60862	-1.69649	0
1.0840	-5.60192	-7.0078	-1.47148	-1.69649	0
1.0847	-5.30147	-3.65625	-0.252253	-2.00055	0
1.0853	-2.24852	-1.21875	-0.861866	-3.52654	0
1.0860	-3.77984	-4.26562	-2.08109	-4.1375	0
1.0867	-6.8231	-5.48437	-1.16667	-2.91699	0
1.0873	-6.8231	-4.26562	0.970475	-3.52654	0
1.0880	-5.91206	-5.17968	1.27528	-4.1375	0
1.0887	-7.43369	-3.65625	0.0525528	-1.69649	0
1.0893	-10.4866	0.0276988	1.27528	-1.08553	0
1.0900	-10.4866	-0.581675	0.357359	-3.83202	0
1.0907	-6.8231	-2.13281	-2.69421	-2.61151	0
1.0913	-5.30147	0.94176	0.0525528	-0.170501	0
1.0920	-8.35442	2.4652	2.49451	-1.39101	0
1.0927	-10.4866	-1.52344	-4.82785	-2.00055	0
1.0933	-9.87605	-2.4375	-8.79734	-2.91699	0
1.0940	-8.04428	-1.82812	-4.82785	-6.27303	0
1.0947	-6.8231	-4.57031	-6.05058	-6.27303	0
1.0953	-6.8231	-5.48437	-8.79734	-3.22247	0
1.0960	-5.00102	-3.96093	-6.66019	-2.00055	0
1.0967	-2.24852	-5.17968	-9.40695	-1.69649	0
1.0973	-5.00102	-3.65625	-13.986	-2.91699	0
1.0980	-6.8231	0.637073	-13.0681	-3.22247	0
1.0987	-3.4697	-0.914061	-11.5441	-1.08553	0
1.0993	-2.55866	-4.57031	-11.2393	-0.780043	0
1.1000	-5.30147	-1.82812	-7.57461	-2.91699	0
1.1007	-4.69088	2.76988	-6.05058	-3.52654	0
1.1013	-4.08029	3.68394	-6.66019	-3.83202	0
1.1020	-5.60192	3.07457	-4.82785	-2.61151	0
1.1027	-0.416752	4.59801	-1.77628	1.66097	0
1.1033	2.6362	7.34019	-0.252253	3.49244	0
1.1040	-4.08029	7.64488	-1.16667	0.745943	0
1.1047	-7.74383	3.37926	-6.35538	-0.474562	0
1.1053	-1.33748	1.24645	-8.49253	-0.170501	0
1.1060	0.804428	4.29332	-6.35538	-1.08553	0
1.1067	-1.94807	6.42613	-6.66019	-0.474562	0
1.1073	-1.63793	5.20738	-6.05058	-2.00055	0
1.1080	-2.24852	3.68394	-2.99901	-4.1375	0
1.1087	-5.00102	3.07457	-3.30382	-2.00055	0
1.1093	-4.69088	3.37926	-5.13266	0.440462	0
1.1100	-2.24852	2.76988	-3.91343	0.13498	0
1.1107	-2.24852	-0.276988	-2.99901	-0.170501	0
1.1113	-2.55866	-3.04687	-4.82785	-0.170501	0
1.1120	-0.416752	-2.74218	-5.13266	-1.69649	0
1.1127	0.494287	-1.21875	-4.21824	-2.00055	0
1.1133	-1.33748	-1.82812	-2.99901	-0.474562	0
1.1140	-0.726892	-4.26562	-1.47148	-0.474562	0
1.1147	2.32606	-4.87499	1.27528	0.745943	0
1.1153	1.41502	-1.52344	1.88489	3.49244	0
1.1160	-2.85911	0.94176	-1.77628	3.18695	0
1.1167	-2.85911	-0.914061	-5.13266	-0.170501	0
1.1173	0.494287	-3.96093	-4.82785	-2.00055	0
1.1180	1.41502	-6.09374	-3.60862	-0.170501	0
1.1187	0.804428	-7.31249	-2.08109	1.66097	0
1.1193	2.32606	-7.31249	-0.252253	1.05	0
1.1200	3.24679	-6.70312	-0.252253	0.440462	0
1.1207	2.93665	-6.09374	-0.861866	2.57599	0
1.1213	5.07856	-5.48437	-0.861866	4.10198	0
1.1220	5.98959	-3.35156	-2.69421	1.96645	0
1.1227	3.54724	-0.914061	-2.3894	-0.474562	0
1.1233	4.76841	-1.21875	0.665669	2.57599	0
1.1240	7.21077	-1.82812	0.357359	6.23893	0
1.1247	5.98959	-0.914061	-2.3894	5.32248	0
1.1253	5.07856	-1.52344	-1.16667	1.05	0
1.1260	7.82136	-2.74218	0.0525528	1.05	0
1.1267	9.65313	0.332386	0.665669	2.88147	0
1.1273	7.51122	4.90269	3.40892	2.57599	0
1.1280	2.93665	4.29332	5.24126	1.05	0
1.1287	0.494287	0.94176	3.10412	1.66097	0
1.1293	3.24679	-0.914061	1.27528	1.05	0
1.1300	5.98959	-1.52344	2.49451	-0.170501	0
1.1307	4.76841	-0.914061	4.93646	-1.08553	0
1.1313	3.24679	-0.276988	7.0736	-2.61151	0
1.1320	3.24679	0.94176	8.90244	-2.91699	0
1.1327	2.32606	2.4652	9.20725	0.440462	0
1.1333	1.41502	0.332386	6.46399	2.57599	0
1.1340	3.24679	-3.96093	6.15568	1.05	0
1.1347	3.85738	-2.74218	10.1252	1.05	0
1.1353	1.41502	0.637073	12.2623	2.57599	0
1.1360	2.32606	0.0276988	10.7348	1.96645	0
1.1367	6.91032	-0.914061	11.6492	1.96645	0
1.1373	6.91032	1.55113	10.43	2.57599	0
1.1380	6.29973	3.07457	7.0736	1.66097	0
1.1387	8.7324	1.55113	10.43	1.66097	0
1.1393	6.91032	-0.276988	14.7008	4.10198	0
1.1400	-0.726892	0.332386	8.59764	3.49244	0
1.1407	-2.24852	0.332386	0.970475	1.05	0
1.1413	2.6362	-1.82812	-0.861866	1.35549	0
1.1420	3.85738	-2.74218	-3.30382	2.27193	0
1.1427	1.41502	-1.82812	-4.82785	1.05	0
1.1433	1.71547	-1.21875	-1.77628	1.05	0
1.1440	3.54724	-0.914061	-0.861866	1.66097	0
1.1447	3.24679	0.94176	-2.99901	-0.170501	0
1.1453	2.93665	2.4652	-2.08109	-0.170501	0
1.1460	3.24679	1.55113	0.665669	2.57599	0
1.1467	1.10488	0.637073	2.79931	2.57599	0
1.1473	-1.33748	0.637073	4.32685	-0.170501	0
1.1480	-1.94807	0.0276988	4.32685	0.440462	0
1.1487	-2.24852	0.332386	4.63165	2.57599	0
1.1493	-2.24852	2.16051	6.46399	2.27193	0
1.1500	-0.116303	1.85582	6.15568	2.88147	0
1.1507	2.32606	0.94176	4.63165	5.32248	0
1.1513	0.804428	3.07457	6.46399	4.40746	0
1.1520	-2.55866	3.68394	7.37841	0.745943	0
1.1527	-1.63793	-0.914061	2.1897	1.35549	0
1.1533	0.193838	-1.82812	-2.69421	2.27193	0
1.1540	-0.416752	1.85582	0.665669	-0.780043	0
1.1547	-0.726892	0.637073	4.02204	-1.69649	0
1.1553	0.494287	-2.74218	-1.16667	1.66097	0
1.1560	1.41502	-1.82812	-7.87941	1.35549	0
1.1567	2.02561	-0.914061	-7.87941	-1.08553	0
1.1573	3.54724	0.0276988	-8.49253	-0.474562	0
1.1580	3.24679	2.16051	-10.931	-0.170501	0
1.1587	2.02561	2.76988	-9.40695	-2.00055	0
1.1593	1.71547	1.85582	-9.40695	-2.30603	0
1.1600	2.32606	3.68394	-14.9005	-1.69649	0
1.1607	2.02561	4.90269	-14.5957	-1.39101	0
1.1613	0.804428	2.16051	-7.87941	-2.00055	0
1.1620	1.10488	0.332386	-7.2698	-2.61151	0
1.1627	5.07856	3.98863	-8.79734	-1.08553	0
1.1633	7.82136	7.34019	-5.74577	1.35549	0
1.1640	5.07856	4.29332	-6.05058	-0.170501	0
1.1647	4.15782	-1.21875	-8.49253	-2.91699	0
1.1653	7.82136	-2.4375	-6.965	-1.39101	0
1.1660	6.91032	-2.13281	-5.74577	0.440462	0
1.1667	3.85738	-3.35156	-7.57461	-0.474562	0
1.1673	3.24679	-2.74218	-5.13266	-2.30603	0
1.1680	1.10488	-0.914061	-2.99901	-2.61151	0
1.1687	-1.33748	0.332386	-5.13266	-1.69649	0
1.1693	-0.116303	1.85582	-6.965	-2.00055	0
1.1700	0.494287	2.4652	-4.82785	-2.91699	0
1.1707	-1.63793	1.55113	-3.30382	-1.39101	0
1.1713	-1.94807	0.0276988	-4.82785	-1.69649	0
1.1720	-1.94807	-0.914061	-5.74577	-4.74704	0
1.1727	-4.08029	-0.914061	-3.60862	-4.74704	0
1.1733	-3.16925	2.4652	-1.16667	-2.61151	0
1.1740	-0.416752	4.59801	-0.252253	-1.69649	0
1.1747	-0.416752	2.4652	1.58009	-1.08553	0
1.1753	-2.24852	2.4652	3.71723	-0.170501	0
1.1760	-2.55866	3.07457	3.10412	-1.08553	0
1.1767	-0.416752	-1.52344	0.665669	-1.39101	0
1.1773	1.41502	-6.39843	-1.47148	-2.91699	0
1.1780	1.71547	-4.57031	-3.91343	-3.83202	0
1.1787	2.93665	-2.74218	-2.99901	-2.00055	0
1.1793	2.32606	-4.87499	-0.55706	-2.00055	0
1.1800	-0.416752	-5.17968	-2.99901	-4.44298	0
1.1807	-1.33748	-1.82812	-6.965	-4.1375	0
1.1813	1.41502	-1.21875	-5.13266	-2.00055	0
1.1820	3.24679	-2.74218	-2.69421	-2.30603	0
1.1827	2.02561	-1.82812	-3.91343	-4.1375	0
1.1833	0.494287	0.0276988	-3.91343	-4.74704	0
1.1840	2.32606	-1.82812	-1.77628	-3.22247	0
1.1847	4.15782	-1.82812	-2.99901	-2.00055	0
1.1853	2.6362	2.4652	-5.13266	-2.00055	0
1.1860	1.71547	2.76988	-5.13266	-0.780043	0
1.1867	3.54724	0.94176	-4.52304	1.66097	0
1.1873	1.10488	3.98863	-2.69421	1.35549	0
1.1880	-5.30147	5.51207	-3.30382	-0.170501	0
1.1887	-5.91206	-0.914061	-8.79734	-1.08553	0
1.1893	-0.416752	-4.57031	-12.4585	-1.08553	0
1.1900	0.804428	-1.82812	-10.6262	-1.08553	0
1.1907	-2.24852	-0.581675	-8.79734	-2.00055	0
1.1913	-4.08029	-1.52344	-7.57461	-4.74704	0
1.1920	-3.77984	-0.914061	-6.05058	-4.44298	0
1.1927	-3.16925	-1.21875	-6.05058	-1.08553	0
1.1933	-3.4697	-1.82812	-6.35538	0.13498	0
1.1940	-5.00102	-1.82812	-6.66019	-0.170501	0
1.1947	-6.8231	-2.74218	-6.35538	-0.780043	0
1.1953	-6.8231	-4.26562	-3.91343	-1.08553	0
1.1960	-2.55866	-4.57031	-2.08109	-0.780043	0
1.1967	-0.416752	-4.57031	-1.16667	-0.170501	0
1.1973	-2.55866	-3.96093	1.27528	-0.474562	0
1.1980	-1.33748	-2.4375	4.93646	-1.08553	0
1.1987	3.24679	-0.914061	8.90244	0.13498	0
1.1993	1.41502	0.94176	15.3139	2.27193	0
1.2000	-2.24852	2.76988	16.5331	1.05	0
1.2007	-1.02734	1.55113	9.82036	-2.61151	0
1.2013	-1.63793	-2.74218	7.68322	-3.52654	0
1.2020	-6.52265	-3.96093	13.4815	-1.08553	0
1.2027	-6.8231	-0.914061	15.9235	0.440462	0
1.2033	-3.16925	0.0276988	13.4815	0.745943	0
1.2040	-1.63793	-0.914061	13.7863	-1.08553	0
1.2047	-3.16925	0.94176	13.4815	-3.83202	0
1.2053	-6.8231	2.4652	10.1252	-3.52654	0
1.2060	-6.52265	-0.276988	9.20725	-2.61151	0
1.2067	-3.77984	-0.914061	10.7348	-4.44298	0
1.2073	-4.69088	1.24645	8.90244	-4.44298	0
1.2080	-5.91206	-1.82812	6.7688	-1.69649	0
1.2087	-5.30147	-3.35156	5.24126	0.13498	0
1.2093	-7.43369	1.55113	2.1897	0.13498	0
1.2100	-8.96501	2.16051	-1.47148	-0.170501	0
1.2107	-5.00102	-1.82812	0.357359	-0.170501	0
1.2113	-4.69088	0.0276988	4.63165	1.66097	0
1.2120	-8.65487	3.37926	4.02204	2.27193	0
1.2127	-8.65487	0.637073	-2.08109	-0.170501	0
1.2133	-7.74383	-2.74218	-4.52304	-2.00055	0
1.2140	-9.5756	-0.914061	-2.3894	-0.780043	0
1.2147	-9.5756	0.332386	-2.3894	1.66097	0
1.2153	-10.4866	-1.82812	-2.3894	1.66097	0
1.2160	-11.4074	-2.74218	4.02204	0.440462	0
1.2167	-7.43369	-1.21875	8.90244	-1.08553	0
1.2173	-5.00102	-0.276988	4.93646	-1.08553	0
1.2180	-6.8231	-0.914061	4.02204	-1.08553	0
1.2187	-5.00102	0.332386	10.43	0.440462	0
1.2193	-2.55866	2.76988	10.43	1.05	0
1.2200	-4.08029	1.85582	4.93646	-0.780043	0
1.2207	-3.77984	-1.21875	6.46399	-1.08553	0
1.2213	-1.63793	-2.4375	8.90244	0.13498	0
1.2220	-2.85911	-3.35156	6.15568	0.440462	0
1.2227	-2.55866	-3.04687	7.0736	0.745943	0
1.2233	-2.24852	0.94176	10.7348	2.57599	0
1.2240	-5.91206	3.98863	8.90244	2.57599	0
1.2247	-8.04428	0.637073	5.85088	1.05	0
1.2253	-4.39043	-2.4375	4.32685	0.13498	0
1.2260	-3.16925	-0.276988	2.1897	-1.08553	0
1.2267	-6.8231	1.24645	1.88489	-0.170501	0
1.2273	-8.04428	0.332386	1.58009	1.66097	0
1.2280	-7.43369	-0.581675	-1.16667	0.440462	0
1.2287	-8.65487	-1.82812	-1.47148	-0.474562	0
1.2293	-9.87605	-3.04687	0.357359	-0.170501	0
1.2300	-8.65487	-1.82812	0.970475	-1.08553	0
1.2307	-7.74383	-1.52344	0.665669	-0.474562	0
1.2313	-7.74383	-4.26562	-0.55706	2.57599	0
1.2320	-6.8231	-4.26562	-0.252253	1.66097	0
1.2327	-6.8231	0.332386	4.02204	-2.00055	0
1.2333	-7.13324	2.4652	4.63165	0.745943	0
1.2340	-3.16925	-0.276988	2.49451	4.40746	0
1.2347	2.32606	-0.914061	6.15568	3.49244	0
1.2353	2.02561	2.4652	9.82036	1.66097	0
1.2360	-1.02734	2.4652	5.54607	1.66097	0
1.2367	-1.33748	-2.74218	-1.16667	1.66097	0
1.2373	0.494287	-5.48437	-3.91343	-0.170501	0
1.2380	1.71547	-1.82812	-4.52304	-0.170501	0
1.2387	1.41502	1.85582	-4.82785	1.66097	0
1.2393	-0.416752	0.94176	-5.74577	1.66097	0
1.2400	-0.116303	-2.13281	-7.87941	-0.170501	0
1.2407	0.804428	-4.26562	-7.57461	1.66097	0
1.2413	-1.33748	-3.65625	-7.2698	4.10198	0
1.2420	-2.24852	0.0276988	-8.79734	2.27193	0
1.2427	1.41502	2.76988	-9.10214	0.745943	0
1.2433	3.24679	3.07457	-7.57461	3.49244	0
1.2440	1.41502	3.37926	-8.18772	3.18695	0
1.2447	0.193838	5.51207	-8.49253	0.13498	0
1.2453	0.193838	6.12144	-8.49253	0.745943	0
1.2460	-0.416752	3.68394	-8.18772	3.49244	0
1.2467	0.494287	3.68394	-4.52304	3.18695	0
1.2473	1.41502	7.94956	0.970475	3.7965	0
1.2480	-0.116303	8.55894	1.27528	5.32248	0
1.2487	-1.33748	4.59801	-2.08109	2.57599	0
1.2493	-0.416752	4.59801	-2.3894	-2.00055	0
1.2500	1.41502	7.34019	0.665669	-1.39101	0
1.2507	1.10488	5.20738	1.27528	1.05	0
1.2513	2.02561	2.76988	-1.16667	-0.474562	0
1.2520	3.54724	3.07457	-1.77628	-2.61151	0
1.2527	2.6362	1.24645	-0.252253	0.745943	0
1.2533	2.32606	-0.581675	-2.99901	3.49244	0
1.2540	5.07856	0.0276988	-5.44096	1.66097	0
1.2547	5.07856	-1.21875	-4.21824	1.05	0
1.2553	1.41502	-1.82812	-6.965	4.10198	0
1.2560	5.98959	1.85582	-11.5441	4.40746	0
1.2567	10.5642	3.07457	-10.3214	1.96645	0
1.2573	5.07856	1.24645	-10.931	1.96645	0
1.2580	2.32606	2.76988	-15.2053	2.27193	0
1.2587	8.43195	3.98863	-11.2393	2.57599	0
1.2593	7.82136	2.76988	-2.08109	3.49244	0
1.2600	3.54724	2.76988	-1.47148	1.05	0
1.2607	5.07856	1.24645	-2.69421	-3.22247	0
1.2613	4.46797	-3.65625	2.49451	-3.52654	0
1.2620	-0.416752	-6.70312	6.46399	-2.61151	0
1.2627	0.494287	-6.09374	7.37841	-3.83202	0
1.2633	2.93665	-5.48437	8.29283	-2.61151	0
1.2640	0.494287	-6.39843	7.0736	-0.170501	0
1.2647	0.494287	-5.48437	4.63165	-2.91699	0
1.2653	1.41502	-2.13281	3.71723	-4.1375	0
1.2660	-1.02734	-1.52344	3.71723	-1.39101	0
1.2667	-0.416752	-1.82812	1.58009	-1.08553	0
1.2673	2.32606	0.94176	-0.55706	-2.00055	0
1.2680	-1.02734	2.4652	-0.252253	-0.780043	0
1.2687	-2.85911	-0.276988	0.0525528	-0.170501	0
1.2693	0.804428	0.94176	-2.08109	-1.08553	0
1.2700	1.41502	3.98863	-2.99901	-0.170501	0
1.2707	-0.416752	3.68394	-0.252253	0.745943	0
1.2713	3.24679	6.12144	2.1897	0.745943	0
1.2720	5.68915	9.473	0.970475	0.13498	0
1.2727	3.24679	4.90269	-2.69421	0.440462	0
1.2733	2.32606	-1.21875	-5.13266	0.745943	0
1.2740	3.24679	0.637073	-5.13266	-0.780043	0
1.2747	1.71547	1.55113	-2.99901	-1.08553	0
1.2753	0.494287	-4.26562	-0.252253	0.13498	0
1.2760	2.32606	-9.4453	1.58009	-1.08553	0
1.2767	2.6362	-9.74999	0.0525528	-3.83202	0
1.2773	1.10488	-7.92187	-2.08109	-1.39101	0
1.2780	1.41502	-6.39843	-0.55706	1.05	0
1.2787	2.93665	-4.57031	2.49451	-0.170501	0
1.2793	2.02561	-4.57031	2.49451	-1.69649	0
1.2800	0.804428	-7.31249	2.79931	-2.91699	0
1.2807	2.02561	-9.14061	3.71723	-4.74704	0
1.2813	2.02561	-6.70312	1.58009	-3.22247	0
1.2820	0.494287	-3.65625	0.0525528	-0.474562	0
1.2827	1.41502	-3.04687	4.02204	-0.474562	0
1.2833	2.32606	-1.52344	6.46399	0.440462	0
1.2840	-0.416752	0.0276988	3.40892	2.27193	0
1.2847	-1.33748	-0.276988	0.357359	1.66097	0
1.2853	-1.94807	-0.914061	-2.99901	0.13498	0
1.2860	-3.77984	-1.52344	-6.66019	-0.780043	0
1.2867	-2.85911	-1.82812	-4.52304	-1.08553	0
1.2873	-1.63793	0.332386	-2.08109	-0.474562	0
1.2880	-4.39043	2.76988	-5.74577	-0.780043	0
1.2887	-6.52265	2.16051	-5.44096	-3.52654	0
1.2893	-5.00102	2.4652	1.27528	-2.91699	0
1.2900	-2.85911	3.37926	2.49451	1.66097	0
1.2907	-1.33748	1.85582	-0.55706	1.66097	0
1.2913	-0.416752	1.85582	-0.861866	-1.39101	0
1.2920	-1.94807	4.59801	-1.16667	0.440462	0
1.2927	-3.16925	4.29332	-3.60862	1.66097	0
1.2933	-3.4697	0.332386	-3.91343	-1.69649	0
1.2940	-3.16925	-1.82812	-2.99901	-2.30603	0
1.2947	1.41502	-1.82812	-2.99901	2.57599	0
1.2953	5.379	0.0276988	-1.16667	3.18695	0
1.2960	1.71547	0.94176	-1.47148	-1.39101	0
1.2967	-3.77984	-0.914061	-8.18772	-3.52654	0
1.2973	-3.16925	-3.96093	-13.6777	-2.00055	0
1.2980	1.41502	-2.74218	-11.5441	-0.170501	0
1.2987	2.32606	-0.581675	-6.66019	0.745943	0
1.2993	0.494287	-1.21875	-7.87941	-1.08553	0
1.3000	0.804428	-0.914061	-12.4585	-2.00055	0
1.3007	1.10488	0.94176	-13.0681	-0.474562	0
1.3013	-2.24852	-0.276988	-11.2393	0.13498	0
1.3020	-3.16925	-3.35156	-10.0166	-1.39101	0
1.3027	-0.116303	-1.82812	-7.57461	-2.91699	0
1.3033	-0.116303	1.24645	-3.91343	-3.52654	0
1.3040	-1.63793	0.637073	0.665669	-3.52654	0
1.3047	0.804428	0.94176	5.85088	-2.61151	0
1.3053	1.41502	2.76988	9.51556	-3.83202	0
1.3060	-0.116303	0.94176	9.51556	-4.74704	0
1.3067	1.41502	-0.914061	13.1767	-1.08553	0
1.3073	0.193838	1.85582	20.1943	2.88147	0
1.3080	-5.91206	2.4652	20.1943	0.745943	0
1.3087	-4.69088	-0.914061	15.6187	-4.1375	0
1.3093	2.32606	-0.914061	15.3139	-4.74704	0
1.3100	0.494287	0.94176	15.9235	-2.61151	0
1.3107	-5.91206	0.0276988	13.7863	-2.91699	0
1.3113	-4.39043	-0.276988	13.1767	-3.83202	0
1.3120	-0.116303	1.55113	12.5671	-3.52654	0
1.3127	-0.416752	1.85582	10.7348	-2.61151	0
1.3133	-1.33748	1.24645	12.5671	-2.00055	0
1.3140	0.494287	1.24645	14.0912	-2.00055	0
1.3147	0.804428	0.637073	10.7348	-2.00055	0
1.3153	-1.94807	-0.914061	7.98802	-1.08553	0
1.3160	-3.4697	0.0276988	10.7348	1.05	0
1.3167	-1.33748	0.637073	12.5671	1.66097	0
1.3173	0.494287	0.0276988	7.98802	-1.08553	0
1.3180	0.494287	0.332386	3.71723	-2.91699	0
1.3187	2.93665	3.07457	6.7688	-0.780043	0
1.3193	5.07856	4.59801	10.1252	1.66097	0
1.3200	0.193838	2.76988	7.0736	-0.170501	0
1.3207	-3.16925	1.85582	2.79931	-1.69649	0
1.3213	-0.116303	1.55113	0.357359	0.745943	0
1.3220	2.32606	-1.21875	-2.3894	0.745943	0
1.3227	2.32606	-2.74218	-1.47148	-2.91699	0
1.3233	2.32606	0.0276988	0.665669	-2.00055	0
1.3240	0.494287	0.0276988	-1.77628	-0.170501	0
1.3247	0.804428	-2.13281	-2.99901	-3.52654	0
1.3253	2.02561	-3.35156	0.970475	-6.27303	0
1.3260	-1.63793	-4.26562	-0.252253	-3.83202	0
1.3267	-4.69088	-3.96093	-5.74577	-2.00055	0
1.3273	-3.16925	-1.82812	-4.82785	-1.69649	0
1.3280	-4.39043	-3.96093	-2.99901	-0.780043	0
1.3287	-6.21251	-7.0078	-6.965	-1.08553	0
1.3293	-5.30147	-4.57031	-9.40695	-2.91699	0
1.3300	-5.91206	-1.82812	-6.965	-1.69649	0
1.3307	-2.85911	-2.74218	-4.82785	1.96645	0
1.3313	2.93665	-0.914061	-3.91343	2.57599	0
1.3320	-0.116303	0.0276988	-4.21824	0.745943	0
1.3327	-6.8231	-3.65625	-7.87941	0.440462	0
[truncated: 45,448 more rows]
