# Supplementary material for: Identification of Haptic Based Guiding Using Hard Reins
Source: PLoS One. 2015 Jul 22;10(7):e0132020. doi: 10.1371/journal.pone.0132020 (PMC4511788; doi:10.1371/journal.pone.0132020)
Supplement: S3 File — (ZIP) [file pone.0132020.s003.zip › EMGData1/Subject1/T1/t1.txt]

0.0000	5.20318	-30.0521	9.66874	-26.5841	0
0.0007	-0.617327	-25.4732	6.30027	-14.0654	0
0.0013	-3.3512	-16.3153	2.93181	5.46182	0
0.0020	-11.2883	-8.38313	-0.374274	23.4746	0
0.0027	-19.8426	-4.11641	-2.55754	35.6871	0
0.0033	-27.1624	2.60166	-6.17552	51.2509	0
0.0040	-34.2175	12.673	-10.7916	66.2024	0
0.0047	-35.9813	18.466	-11.1035	72.0026	0
0.0053	-35.0994	20.6052	-10.7916	74.1293	0
0.0060	-38.1861	25.4847	-13.8481	79.3173	0
0.0067	-40.9199	31.9022	-16.5928	82.9746	0
0.0073	-37.216	32.2028	-14.7214	79.3173	0
0.0080	-31.7482	29.763	-13.5362	69.5536	0
0.0087	-26.545	29.1502	-15.3452	58.5656	0
0.0093	-16.756	26.0976	-14.4095	45.4507	0
0.0100	-4.85042	20.9174	-8.35878	30.1931	0
0.0107	3.08663	18.1654	-4.36653	16.4499	0
0.0113	8.20162	14.4999	-3.74274	2.41674	0
0.0120	17.3733	6.86839	-1.30996	-17.1105	0
0.0127	28.397	-0.450955	2.05851	-37.8622	0
0.0133	37.216	-6.55619	4.80318	-50.9931	0
0.0140	44.8885	-12.6614	7.85975	-60.4506	0
0.0147	50.9735	-17.8416	7.85975	-68.9897	0
0.0153	51.8554	-21.2064	7.23596	-74.1777	0
0.0160	51.8554	-25.7854	11.1658	-76.3205	0
0.0167	53.7074	-33.1047	13.9729	-76.3205	0
0.0173	50.9735	-36.7701	11.1658	-73.5815	0
0.0180	44.2711	-34.0182	9.35684	-67.7814	0
0.0187	37.216	-30.6649	8.42116	-56.181	0
0.0193	29.0143	-28.2251	3.8675	-40.005	0
0.0200	18.608	-22.1199	0.187137	-25.0535	0
0.0207	7.05516	-15.4018	-0.374274	-11.3103	0
0.0213	-4.58585	-10.8229	-3.43084	4.84958	0
0.0220	-14.6395	-3.80421	-6.17552	22.2501	0
0.0227	-24.0757	5.04144	-6.17552	38.4261	0
0.0233	-34.4821	10.846	-10.4797	53.6838	0
0.0240	-39.9498	15.7256	-15.6571	64.978	0
0.0247	-37.5687	21.8308	-14.4095	71.6965	0
0.0253	-37.216	25.7969	-11.9768	75.6599	0
0.0260	-43.9184	27.9361	-15.0333	79.0111	0
0.0267	-46.3877	30.3758	-16.5928	79.9295	0
0.0273	-43.6538	33.7291	-13.8481	76.5783	0
0.0280	-41.5373	34.6426	-12.9124	69.8598	0
0.0287	-34.2175	31.59	-12.6005	58.5656	0
0.0293	-21.9592	26.4098	-8.04689	43.0018	0
0.0300	-13.1402	22.7443	-4.36653	27.7441	0
0.0307	-7.05516	18.7782	-2.86943	13.0987	0
0.0313	2.46931	12.3723	0.810926	-4.91403	0
0.0320	11.9056	5.04144	7.54785	-23.5229	0
0.0327	19.4899	-3.80421	9.98063	-38.4744	0
0.0333	28.0443	-12.6614	9.35684	-51.6054	0
0.0340	35.364	-17.8416	12.7253	-62.5935	0
0.0347	38.7152	-20.8942	18.5266	-71.4387	0
0.0353	36.9514	-25.7854	20.3355	-78.4634	0
0.0360	32.3656	-30.3527	19.4622	-81.5084	0
0.0367	31.7482	-31.879	18.5266	-80.284	0
0.0373	33.2474	-33.7175	18.8384	-79.0595	0
0.0380	28.397	-32.8041	17.9028	-73.8716	0
0.0387	19.8426	-27.3117	13.3491	-60.7567	0
0.0393	12.1702	-24.5597	8.17164	-43.3562	0
0.0400	3.3512	-23.6462	6.92406	-28.4047	0
0.0407	-6.08508	-16.3153	5.42697	-15.9021	0
0.0413	-14.3749	-6.55619	-2.55754	-1.85283	0
0.0420	-21.3419	-1.36443	-7.1112	16.1438	0
0.0427	-26.8978	3.51513	-6.17552	33.5443	0
0.0433	-31.1309	12.3723	-9.23209	47.8836	0
0.0440	-35.7168	21.5186	-15.0333	58.8717	0
0.0447	-36.5986	27.6239	-15.3452	64.6718	0
0.0453	-35.364	28.2367	-15.3452	67.4108	0
0.0460	-35.9813	28.5373	-17.4661	72.9049	0
0.0467	-33.8648	32.8156	-17.2166	74.7416	0
0.0473	-30.5136	35.8682	-16.5928	69.2475	0
0.0480	-30.5136	34.9548	-17.778	63.1412	0
0.0487	-25.9277	34.0297	-15.969	53.6838	0
0.0493	-12.5229	29.763	-11.4153	35.0749	0
0.0500	-1.23465	19.9923	-7.73499	17.9805	0
0.0507	3.08663	12.673	-5.30221	5.1557	0
0.0513	8.55438	7.18059	-3.43084	-11.0203	0
0.0520	18.9607	-1.97726	-1.62185	-27.1802	0
0.0527	30.249	-9.2966	2.93181	-40.3111	0
0.0533	36.3341	-13.5749	7.54785	-55.2627	0
0.0540	41.8018	-18.1538	8.42116	-67.4753	0
0.0547	47.2696	-22.7327	6.61217	-72.6632	0
0.0553	47.6223	-26.6988	6.61217	-78.7695	0
0.0560	46.0349	-29.7514	9.98063	-82.7329	0
0.0567	47.005	-27.9129	11.1658	-80.284	0
0.0573	42.4192	-24.8603	9.66874	-78.1572	0
0.0580	35.0994	-26.086	10.2925	-73.2754	0
0.0587	31.7482	-25.1725	10.9163	-58.6139	0
0.0593	20.7245	-19.6801	6.30027	-41.5356	0
0.0600	0.617327	-15.714	1.12282	-27.7925	0
0.0607	-8.55438	-13.2627	-0.686168	-13.4532	0
0.0613	-9.43628	-6.55619	-3.74274	3.3351	0
0.0620	-18.3434	2.60166	-7.1112	19.8172	0
0.0627	-27.7797	8.39469	-6.17552	36.5894	0
0.0633	-32.0128	9.921	-7.1112	52.7654	0
0.0640	-37.8333	11.4473	-11.9768	65.2841	0
0.0647	-42.1546	13.8871	-15.3452	73.211	0
0.0653	-42.7719	16.9397	-17.778	78.3989	0
0.0660	-44.2711	19.9923	-20.8346	81.154	0
0.0667	-44.8885	21.8308	-22.394	81.154	0
0.0673	-41.5373	21.5186	-23.5792	77.7867	0
0.0680	-35.7168	20.9174	-21.7703	71.0843	0
0.0687	-28.6616	21.5186	-15.3452	58.2594	0
0.0693	-21.3419	20.3045	-9.85588	41.7773	0
0.0700	-13.1402	15.1128	-6.79931	28.0502	0
0.0707	-3.08663	8.39469	-1.30996	15.5316	0
0.0713	6.08508	2.9023	2.61992	-3.07731	0
0.0720	11.5528	-1.36443	2.05851	-23.2168	0
0.0727	17.9907	-6.24399	4.49128	-37.25	0
0.0733	27.4269	-13.2627	9.35684	-49.1564	0
0.0740	35.364	-21.2064	11.7896	-62.2873	0
0.0747	39.068	-25.7854	13.661	-70.2142	0
0.0753	40.3026	-28.5258	14.5343	-73.2754	0
0.0760	39.9498	-33.4053	12.7253	-76.9328	0
0.0767	38.4506	-35.8567	11.4777	-77.545	0
0.0773	35.364	-31.5784	11.4777	-72.6632	0
0.0780	30.7781	-27.6123	10.9163	-65.9447	0
0.0787	24.0757	-26.9995	9.98063	-57.0994	0
0.0793	14.0221	-24.259	8.17164	-42.1479	0
0.0800	4.2331	-19.6801	3.5556	-24.7474	0
0.0807	-3.96853	-16.0147	-2.24564	-8.87748	0
0.0813	-12.1702	-8.08249	-6.79931	7.29854	0
0.0820	-19.5781	3.2145	-8.04689	24.3929	0
0.0827	-25.3104	10.2332	-8.92019	41.7773	0
0.0833	-32.0128	17.2519	-14.4095	57.3411	0
0.0840	-37.5687	26.7104	-21.1465	66.8147	0
0.0847	-36.9514	30.9771	-20.8346	72.2926	0
0.0853	-33.2474	31.9022	-19.9613	78.3989	0
0.0860	-30.8663	36.4811	-22.394	83.893	0
0.0867	-30.249	42.2741	-20.8346	85.7297	0
0.0873	-26.8978	42.8869	-18.0899	82.0723	0
0.0880	-20.1072	41.0484	-19.9613	73.8232	0
0.0887	-15.8741	38.6087	-16.9047	61.6268	0
0.0893	-11.2883	35.2554	-9.54398	46.353	0
0.0900	-2.11655	31.2893	-7.4231	31.4015	0
0.0907	7.5843	24.8834	-4.99032	17.6744	0
0.0913	13.4048	14.4999	1.12282	1.49838	0
0.0920	19.8426	4.42861	4.17939	-17.7227	0
0.0927	25.6631	-4.71768	8.42116	-36.0416	0
0.0933	27.1624	-14.789	16.7176	-49.7686	0
0.0940	31.7482	-20.2814	19.4622	-59.5323	0
0.0947	37.216	-22.4205	20.3355	-66.2508	0
0.0953	34.2175	-26.6988	22.2069	-72.0509	0
0.0960	28.0443	-30.3527	20.3355	-78.1572	0
0.0967	28.0443	-31.2778	18.2147	-79.9778	0
0.0973	30.5136	-33.1047	20.6474	-76.3205	0
0.0980	28.0443	-33.1047	20.6474	-67.7814	0
0.0987	21.6946	-27.6123	16.7176	-54.3443	0
0.0993	14.6395	-22.4205	13.9729	-39.6989	0
0.1000	9.78904	-18.4545	10.2925	-26.278	0
0.1007	4.58585	-12.3492	5.42697	-12.5348	0
0.1013	-6.7024	-5.64271	1.12282	5.1557	0
0.1020	-17.3733	0.774717	-1.30996	23.4746	0
0.1027	-21.3419	9.62037	-4.05463	38.7322	0
0.1033	-27.1624	17.2519	-8.04689	52.1532	0
0.1040	-32.3656	22.7443	-12.6005	63.7535	0
0.1047	-28.6616	30.0636	-16.2809	72.0026	0
0.1053	-26.8978	34.9548	-19.3375	76.5783	0
0.1060	-30.5136	36.7817	-20.2108	79.3173	0
0.1067	-28.397	38.9209	-18.4018	80.2356	0
0.1073	-25.9277	37.9958	-18.7137	76.5783	0
0.1080	-30.8663	35.8682	-18.4018	68.3292	0
0.1087	-27.7797	32.5034	-12.9124	57.3411	0
0.1093	-12.7875	21.8308	-7.1112	43.0018	0
0.1100	-5.82051	10.2332	-3.43084	25.3113	0
0.1107	-4.85042	7.48122	2.05851	8.82914	0
0.1113	1.85198	3.2145	5.67649	-6.73464	0
0.1120	9.17171	-8.38313	9.66874	-24.4413	0
0.1127	12.5229	-15.714	16.9671	-40.005	0
0.1133	17.7261	-18.4545	23.0802	-52.5237	0
0.1140	21.9592	-25.7854	24.3278	-66.2508	0
0.1147	21.6946	-33.1047	24.9516	-76.3205	0
0.1153	20.46	-37.3714	25.2635	-78.7695	0
0.1160	22.3119	-41.3491	24.9516	-80.8962	0
0.1167	23.4584	-43.176	25.8249	-81.8146	0
0.1173	21.9592	-40.424	24.9516	-76.0144	0
0.1180	21.0773	-38.5971	24.3278	-66.5569	0
0.1187	20.46	-37.3714	24.3278	-55.2627	0
0.1193	11.9056	-32.8041	20.3355	-40.9234	0
0.1200	-0.617327	-25.1725	13.661	-29.0169	0
0.1207	-7.67249	-16.9281	8.42116	-17.1105	0
0.1213	-11.2883	-8.08249	2.93181	1.8045	0
0.1220	-16.756	-0.450955	-1.93375	20.7195	0
0.1227	-21.9592	3.51513	-3.74274	32.6259	0
0.1233	-27.7797	8.39469	-6.17552	46.9652	0
0.1240	-33.8648	18.466	-9.54398	61.9168	0
0.1247	-33.8648	28.2367	-13.5362	67.4108	0
0.1253	-32.0128	32.8156	-17.778	69.2475	0
0.1260	-34.2175	33.4285	-18.0899	74.4355	0
0.1267	-34.2175	34.0297	-16.2809	75.0477	0
0.1273	-29.8962	37.0823	-17.4661	69.8598	0
0.1280	-25.9277	38.6087	-18.4018	65.5902	0
0.1287	-19.8426	35.2554	-16.2809	56.7288	0
0.1293	-10.4064	27.6239	-13.8481	37.5077	0
0.1300	-0.352758	18.7782	-9.85588	19.8172	0
0.1307	5.46775	11.7595	-3.43084	9.44138	0
0.1313	8.81895	7.18059	0.187137	-4.30179	0
0.1320	15.2568	0.462518	1.43472	-24.1351	0
0.1327	25.3104	-8.99597	6.30027	-41.2295	0
0.1333	33.8648	-14.789	13.0372	-55.2627	0
0.1340	38.1861	-18.1538	14.8462	-68.3936	0
0.1347	39.3325	-25.7854	14.8462	-76.3205	0
0.1353	39.9498	-35.8567	18.2147	-79.3656	0
0.1360	40.9199	-41.6497	21.895	-83.039	0
0.1367	40.3026	-43.176	21.2712	-83.6513	0
0.1373	37.216	-41.3491	18.5266	-80.284	0
0.1380	33.6002	-39.2099	15.7819	-75.096	0
0.1387	28.0443	-37.9843	12.4134	-62.8996	0
0.1393	17.9907	-34.631	9.35684	-44.2746	0
0.1400	8.81895	-28.8264	4.80318	-29.6292	0
0.1407	2.46931	-23.0334	0.810926	-17.4166	0
0.1413	-5.20318	-14.789	-2.55754	0.886136	0
0.1420	-13.1402	-2.89073	-6.17552	20.7195	0
0.1427	-17.7261	6.86839	-11.9768	37.2016	0
0.1433	-24.0757	12.9736	-16.2809	53.6838	0
0.1440	-33.2474	19.6917	-17.778	65.5902	0
0.1447	-37.8333	23.9584	-19.0256	69.5536	0
0.1453	-35.7168	26.4098	-20.8346	73.8232	0
0.1460	-35.0994	30.3758	-19.9613	78.3989	0
0.1467	-35.9813	31.9022	-16.5928	77.1905	0
0.1473	-33.6002	30.0636	-16.5928	75.0477	0
0.1480	-29.8962	31.59	-18.0899	72.0026	0
0.1487	-26.8978	32.8156	-15.3452	59.1778	0
0.1493	-18.9607	27.3232	-10.7916	41.4712	0
0.1500	-6.7024	20.9174	-8.92019	27.1319	0
0.1507	3.3512	17.2519	-6.17552	13.4048	0
0.1513	9.43628	11.7595	-1.30996	-4.60791	0
0.1520	19.4899	5.34208	1.43472	-23.2168	0
0.1527	35.0994	-0.751591	2.3704	-37.25	0
0.1533	45.7704	-6.55619	3.8675	-48.8503	0
0.1540	50.0035	-11.1351	7.23596	-61.0629	0
0.1547	54.9421	-15.1012	10.2925	-67.7814	0
0.1553	56.4413	-20.2814	9.98063	-69.2959	0
0.1560	51.2381	-23.9468	7.85975	-75.4022	0
0.1567	50.0035	-24.259	8.17164	-79.9778	0
0.1573	51.5909	-24.259	6.61217	-74.4838	0
0.1580	45.153	-23.0334	3.8675	-66.863	0
0.1587	31.7482	-19.0673	2.93181	-58.3078	0
0.1593	16.1387	-15.714	-0.124758	-41.5356	0
0.1600	0.617327	-13.2627	-6.48741	-23.829	0
0.1607	-10.0536	-8.99597	-11.6649	-10.4081	0
0.1613	-17.7261	-4.41704	-15.3452	6.07406	0
0.1620	-29.2789	1.68819	-20.8346	24.3929	0
0.1627	-41.1845	10.846	-25.1387	39.9567	0
0.1633	-48.2397	18.466	-28.1953	55.8266	0
0.1640	-54.0602	21.218	-30.6281	69.2475	0
0.1647	-56.4413	26.0976	-30.0043	73.8232	0
0.1653	-53.4428	33.1163	-28.7567	76.2722	0
0.1660	-50.6208	36.4811	-26.3239	82.9746	0
0.1667	-48.2397	38.308	-20.8346	85.4236	0
0.1673	-46.1231	40.135	-16.9047	78.705	0
0.1680	-44.2711	35.2554	-16.5928	70.1659	0
0.1687	-36.5986	28.2367	-11.6649	59.1778	0
0.1693	-25.3104	25.4847	-1.93375	42.6957	0
0.1700	-17.7261	23.0449	1.74661	25.3113	0
0.1707	-8.55438	18.1654	2.3704	10.6497	0
0.1713	4.2331	12.0601	6.30027	-3.07731	0
0.1720	12.5229	2.9023	9.66874	-17.7227	0
0.1727	17.7261	-7.46966	13.0372	-35.1232	0
0.1733	25.3104	-14.789	18.2147	-53.426	0
0.1740	29.8962	-23.0334	20.6474	-63.8018	0
0.1747	30.7781	-30.0521	22.2069	-66.5569	0
0.1753	32.6301	-30.9656	25.513	-71.1326	0
0.1760	33.8648	-32.1912	26.7606	-77.2389	0
0.1767	32.6301	-37.6836	24.0159	-76.6266	0
0.1773	31.7482	-41.0369	21.2712	-70.8265	0
0.1780	28.6616	-39.2099	18.2147	-62.2873	0
0.1787	18.9607	-35.2438	14.8462	-47.9319	0
0.1793	7.05516	-30.3527	13.0372	-33.2865	0
0.1800	-1.49922	-25.1725	9.04495	-22.2984	0
0.1807	-6.08508	-19.6801	2.3704	-8.87748	0
0.1813	-9.78904	-12.3492	-1.62185	10.0375	0
0.1820	-15.2568	-2.5901	-4.36653	27.438	0
0.1827	-22.3119	6.26711	-7.1112	42.6957	0
0.1833	-28.0443	10.846	-9.23209	56.1327	0
0.1840	-33.2474	12.673	-11.6649	64.6718	0
0.1847	-37.216	16.3384	-14.4095	72.2926	0
0.1853	-37.216	21.5186	-16.5928	79.6234	0
0.1860	-34.2175	26.0976	-19.6494	81.154	0
0.1867	-33.6002	30.0636	-21.7703	77.4805	0
0.1873	-32.9829	30.6765	-22.0821	75.6599	0
0.1880	-25.9277	28.2367	-22.0821	71.6965	0
0.1887	-17.3733	28.2367	-20.8346	60.7084	0
0.1893	-14.0221	25.4847	-17.2166	43.3079	0
0.1900	-6.7024	16.3384	-13.5362	24.699	0
0.1907	6.08508	10.2332	-11.1035	11.5681	0
0.1913	12.5229	7.48122	-7.73499	-1.24059	0
0.1920	14.6395	-1.67663	-3.74274	-19.2533	0
0.1927	22.8411	-10.8229	-0.124758	-38.7806	0
0.1933	32.6301	-15.1012	2.61992	-53.1199	0
0.1940	36.3341	-22.7327	5.67649	-63.1896	0
0.1947	37.216	-30.6649	10.2925	-69.9081	0
0.1953	36.3341	-31.2778	13.9729	-75.7083	0
0.1960	36.3341	-31.2778	14.8462	-80.5901	0
0.1967	37.5687	-33.1047	16.4057	-80.8962	0
0.1973	35.7168	-32.4919	18.5266	-75.4022	0
0.1980	30.7781	-31.5784	19.4622	-68.9897	0
0.1987	25.9277	-29.4392	20.0236	-58.92	0
0.1993	19.8426	-22.7327	19.1503	-42.744	0
0.2000	13.4048	-17.8416	15.7819	-27.7925	0
0.2007	8.81895	-15.4018	13.0372	-14.9838	0
0.2013	3.96853	-7.7703	9.35684	1.49838	0
0.2020	-1.49922	0.774717	4.80318	20.7195	0
0.2027	-5.20318	6.26711	1.12282	35.6871	0
0.2033	-11.2883	12.673	-1.62185	51.5409	0
0.2040	-20.46	17.2519	-7.1112	65.5902	0
0.2047	-24.0757	19.0788	-11.1035	69.5536	0
0.2053	-24.0757	22.7443	-11.6649	71.0843	0
0.2060	-26.545	27.3232	-12.2887	78.3989	0
0.2067	-28.397	25.7969	-12.6005	80.2356	0
0.2073	-27.7797	22.1315	-10.7916	72.9049	0
0.2080	-27.7797	21.218	-11.4153	65.8963	0
0.2087	-27.7797	19.9923	-13.2243	54.6021	0
0.2093	-22.3119	13.8871	-9.85588	38.12	0
0.2100	-13.4048	6.26711	-3.43084	25.0052	0
0.2107	-7.05516	2.60166	-0.124758	12.1803	0
0.2113	-3.3512	0.774717	1.43472	-6.42852	0
0.2120	3.08663	-4.71768	3.5556	-22.6045	0
0.2127	14.6395	-14.4884	5.67649	-35.1232	0
0.2133	22.3119	-22.7327	8.42116	-51.6054	0
0.2140	24.6931	-30.0521	12.4134	-67.1691	0
0.2147	30.7781	-36.1573	14.5343	-74.1777	0
0.2153	35.7168	-37.3714	14.8462	-77.2389	0
0.2160	32.6301	-37.6836	14.2224	-79.6717	0
0.2167	30.5136	-41.3491	15.1581	-79.9778	0
0.2173	31.7482	-42.2625	16.7176	-78.1572	0
0.2180	28.0443	-39.5106	14.8462	-71.4387	0
0.2187	20.7245	-36.7701	9.98063	-57.0994	0
0.2193	11.5528	-33.4053	5.98838	-39.3928	0
0.2200	0	-26.3866	2.05851	-25.6657	0
0.2207	-8.20162	-18.4545	-4.05463	-13.147	0
0.2213	-13.7576	-11.7364	-7.4231	4.25345	0
0.2220	-23.1938	-5.33052	-8.04689	22.5562	0
0.2227	-32.3656	1.37599	-9.54398	39.3445	0
0.2233	-37.8333	9.62037	-12.9124	52.7654	0
0.2240	-40.5672	17.5525	-14.4095	61.0145	0
0.2247	-42.4192	23.0449	-15.3452	66.5086	0
0.2253	-41.5373	28.5373	-17.2166	75.0477	0
0.2260	-40.3026	34.6426	-16.9047	80.2356	0
0.2267	-39.3325	36.4811	-12.9124	79.3173	0
0.2273	-36.3341	36.1689	-11.9768	75.6599	0
0.2280	-30.5136	37.3945	-14.4095	68.3292	0
0.2287	-22.3119	34.3419	-13.5362	54.6021	0
0.2293	-12.7875	26.4098	-8.92019	39.3445	0
0.2300	-4.58585	20.6052	-5.30221	26.5196	0
0.2307	3.3512	15.4134	-1.62185	11.5681	0
0.2313	9.43628	8.39469	1.12282	-6.73464	0
0.2320	12.5229	0.774717	3.8675	-23.829	0
0.2327	16.756	-7.46966	8.73305	-39.0867	0
0.2333	23.8112	-14.4884	12.1015	-53.7321	0
0.2340	29.2789	-21.2064	13.9729	-63.4957	0
0.2347	29.2789	-28.5258	16.7176	-68.3936	0
0.2353	28.0443	-34.631	17.5909	-73.8716	0
0.2360	28.6616	-35.8567	16.7176	-79.0595	0
0.2367	30.7781	-34.631	17.5909	-79.0595	0
0.2373	30.5136	-32.4919	17.9028	-75.4022	0
0.2380	26.545	-29.4392	17.9028	-68.6836	0
0.2387	19.4899	-26.086	16.4057	-54.6505	0
0.2393	10.6709	-22.7327	10.6044	-36.9599	0
0.2400	2.46931	-16.9281	5.11507	-22.6045	0
0.2407	-1.85198	-8.69533	2.3704	-9.48972	0
0.2413	-4.85042	-1.97726	-0.998063	6.6863	0
0.2420	-9.43628	1.07535	-4.05463	24.0868	0
0.2427	-16.756	5.34208	-5.61411	40.8751	0
0.2433	-23.1938	13.2858	-9.23209	56.4388	0
0.2440	-25.9277	19.0788	-11.9768	68.3292	0
0.2447	-25.0458	22.7443	-9.85588	74.7416	0
0.2453	-25.0458	26.7104	-10.1678	77.7867	0
0.2460	-25.9277	29.4508	-12.9124	80.2356	0
0.2467	-25.9277	32.5034	-11.9768	81.4601	0
0.2473	-24.6931	34.3419	-11.9768	77.7867	0
0.2480	-22.5765	29.4508	-13.5362	70.472	0
0.2487	-16.756	24.2706	-8.35878	60.0962	0
0.2493	-10.4064	24.5712	0.499032	44.5324	0
0.2500	-5.82051	22.7443	2.93181	28.0502	0
0.2507	1.23465	14.8121	3.24371	14.9193	0
0.2513	11.2883	8.39469	6.92406	-0.934471	0
0.2520	16.4914	2.9023	10.2925	-20.1717	0
0.2527	19.2253	-5.64271	11.1658	-36.9599	0
0.2533	27.7797	-13.2627	12.1015	-51.2992	0
0.2540	37.216	-18.1538	14.8462	-64.4141	0
0.2547	39.068	-21.2064	18.5266	-72.0509	0
0.2553	36.5986	-23.334	20.3355	-76.3205	0
0.2560	36.9514	-26.3866	19.4622	-79.9778	0
0.2567	36.3341	-30.0521	18.5266	-80.8962	0
0.2573	32.0128	-32.4919	19.4622	-78.7695	0
0.2580	26.545	-31.2778	17.9028	-73.5815	0
0.2587	19.8426	-25.7854	13.0372	-60.1445	0
0.2593	10.6709	-20.5936	7.85975	-42.744	0
0.2600	5.82051	-18.7667	5.67649	-29.6292	0
0.2607	1.49922	-16.3153	3.24371	-16.2082	0
0.2613	-8.81895	-8.99597	-0.686168	2.11062	0
0.2620	-16.756	1.98883	-2.55754	20.7195	0
0.2627	-16.756	12.673	-3.74274	38.12	0
0.2633	-22.9293	19.3911	-7.1112	53.6838	0
0.2640	-34.2175	25.1841	-12.2887	64.3657	0
0.2647	-35.364	32.8156	-17.2166	69.2475	0
0.2653	-31.3955	37.3945	-19.3375	73.8232	0
0.2660	-32.9829	39.2215	-18.7137	78.0928	0
0.2667	-32.9829	42.8869	-18.4018	76.5783	0
0.2673	-27.7797	44.7139	-19.0256	71.0843	0
0.2680	-23.1938	41.9735	-15.0333	64.3657	0
0.2687	-19.2253	39.5221	-10.7916	53.3776	0
0.2693	-11.2883	35.556	-8.92019	35.6871	0
0.2700	-0.617327	26.4098	-5.30221	19.8172	0
0.2707	6.7024	19.0788	-1.30996	6.6863	0
0.2713	9.17171	15.4134	0.187137	-10.4081	0
0.2720	16.1387	8.09406	3.8675	-29.3231	0
0.2727	28.397	-2.5901	7.54785	-43.3562	0
0.2733	34.2175	-12.3492	6.61217	-57.4055	0
0.2740	35.364	-21.5071	8.42116	-71.7448	0
0.2747	42.1546	-27.9129	14.8462	-78.4634	0
0.2753	44.2711	-30.3527	15.47	-82.4268	0
0.2760	37.216	-30.9656	11.1658	-87.9208	0
0.2767	35.0994	-30.9656	11.7896	-87.6147	0
0.2773	37.216	-31.879	13.3491	-81.2023	0
0.2780	31.7482	-34.631	10.9163	-75.096	0
0.2787	22.5765	-35.8567	7.54785	-63.1896	0
0.2793	14.3749	-33.1047	5.67649	-44.8868	0
0.2800	3.96853	-29.7514	4.80318	-29.6292	0
0.2807	-4.85042	-26.086	2.61992	-15.9021	0
0.2813	-11.641	-19.3679	-4.67842	1.19226	0
0.2820	-20.1072	-12.3492	-10.4797	17.9805	0
0.2827	-28.397	-6.55619	-9.85588	32.9321	0
0.2833	-34.2175	1.68819	-11.6649	48.4958	0
0.2840	-39.068	10.846	-16.5928	59.4839	0
0.2847	-40.5672	18.466	-16.5928	64.3657	0
0.2853	-38.8034	25.7969	-15.969	68.3292	0
0.2860	-35.0994	30.3758	-17.778	72.2926	0
0.2867	-30.5136	31.59	-14.4095	75.6599	0
0.2873	-31.1309	32.8156	-12.6005	75.3538	0
0.2880	-35.364	34.9548	-16.2809	65.5902	0
0.2887	-29.6317	32.5034	-14.7214	48.1897	0
0.2893	-15.6095	26.0976	-8.67067	33.5443	0
0.2900	-7.05516	20.3045	-7.1112	22.5562	0
0.2907	-1.49922	16.3384	-3.43084	8.52302	0
0.2913	7.93706	11.1467	3.5556	-7.653	0
0.2920	16.756	3.2145	4.49128	-25.0535	0
0.2927	24.0757	-5.64271	4.80318	-43.3562	0
0.2933	32.9829	-12.9621	11.1658	-57.0994	0
0.2940	37.8333	-18.7667	15.47	-64.4141	0
0.2947	36.9514	-22.4205	16.4057	-70.5203	0
0.2953	37.216	-23.9468	17.9028	-76.6266	0
0.2960	38.1861	-30.0521	20.3355	-79.0595	0
0.2967	33.6002	-38.5971	20.3355	-77.545	0
0.2973	28.397	-38.2965	17.9028	-74.7899	0
0.2980	27.4269	-33.7175	16.0938	-67.1691	0
0.2987	23.1938	-34.0182	15.1581	-51.9115	0
0.2993	11.2883	-30.9656	11.4777	-35.1232	0
0.3000	3.3512	-21.2064	6.30027	-23.2168	0
0.3007	0.881895	-14.789	2.93181	-10.7142	0
0.3013	-6.43783	-9.2966	-3.43084	8.52302	0
0.3020	-15.6095	1.98883	-12.2887	27.1319	0
0.3027	-20.46	12.0601	-15.6571	41.4712	0
0.3033	-25.9277	16.3384	-17.2166	55.5205	0
0.3040	-32.6301	21.5186	-20.8346	66.5086	0
0.3047	-37.216	28.2367	-22.9555	72.5987	0
0.3053	-41.5373	32.5034	-22.9555	79.9295	0
0.3060	-41.8018	36.4811	-24.203	84.8113	0
0.3067	-38.1861	42.2741	-22.7059	81.154	0
0.3073	-37.216	45.6274	-19.0256	77.1905	0
0.3080	-35.9813	42.2741	-17.778	74.1293	0
0.3087	-26.8978	35.8682	-16.2809	60.4023	0
0.3093	-15.6095	30.6765	-12.2887	43.614	0
0.3100	-7.93706	25.7969	-7.73499	33.8504	0
0.3107	0	19.9923	-2.55754	20.7195	0
0.3113	7.93706	12.0601	2.05851	0.273897	0
0.3120	14.6395	1.68819	4.17939	-17.1105	0
0.3127	21.9592	-6.55619	7.54785	-32.6743	0
0.3133	30.7781	-12.6614	10.6044	-48.5442	0
0.3140	38.7152	-19.3679	13.0372	-59.2261	0
0.3147	42.6837	-24.259	16.9671	-65.6385	0
0.3153	39.068	-26.3866	20.9593	-70.5203	0
0.3160	35.9813	-31.2778	19.7118	-70.8265	0
0.3167	38.1861	-34.0182	16.7176	-69.2959	0
0.3173	36.9514	-31.2778	16.4057	-68.0875	0
0.3180	29.8962	-31.2778	14.2224	-63.8018	0
0.3187	24.4285	-31.2778	9.66874	-52.8137	0
0.3193	17.1088	-23.9468	6.61217	-36.9599	0
0.3200	7.05516	-18.4545	5.11507	-20.4778	0
0.3207	0.264569	-19.0673	2.61992	-5.83239	0
0.3213	-5.82051	-12.3492	-0.686168	9.73139	0
0.3220	-14.6395	-1.06379	-3.43084	26.2135	0
0.3227	-22.3119	4.74081	-6.17552	44.5324	0
0.3233	-29.6317	8.39469	-10.4797	61.9168	0
0.3240	-37.8333	13.5865	-14.7214	71.0843	0
0.3247	-39.3325	17.8647	-16.5928	72.9049	0
0.3253	-36.9514	23.6578	-16.5928	77.4805	0
0.3260	-35.9813	29.4508	-17.2166	82.0723	0
0.3267	-33.2474	29.1502	-16.9047	82.9746	0
0.3273	-30.249	28.5373	-16.2809	80.8479	0
0.3280	-27.7797	31.9022	-15.3452	73.211	0
0.3287	-17.9907	30.6765	-11.4153	58.2594	0
0.3293	-4.85042	23.6578	-5.86362	43.614	0
0.3300	0.881895	18.7782	-4.99032	31.7076	0
0.3307	5.46775	15.4134	-3.74274	16.1438	0
0.3313	16.4914	9.921	3.24371	-3.38343	0
0.3320	26.545	5.34208	7.85975	-21.3962	0
0.3327	31.7482	0.774717	7.54785	-36.6538	0
0.3333	36.3341	-7.46966	11.1658	-50.0748	0
0.3340	39.9498	-13.8755	18.2147	-62.5935	0
0.3347	41.5373	-15.1012	19.4622	-71.7448	0
0.3353	40.5672	-17.541	15.7819	-75.096	0
0.3360	36.5986	-23.0334	14.2224	-77.545	0
0.3367	33.6002	-26.6988	13.9729	-79.9778	0
0.3373	32.3656	-24.8603	12.1015	-77.2389	0
0.3380	29.2789	-22.1199	10.2925	-68.9897	0
0.3387	24.0757	-21.2064	9.66874	-55.2627	0
0.3393	17.1088	-18.1538	7.85975	-39.3928	0
0.3400	9.17171	-11.1351	2.93181	-25.9719	0
0.3407	2.73387	-6.55619	-2.55754	-13.147	0
0.3413	-4.2331	-5.64271	-6.17552	4.25345	0
0.3420	-14.9922	-3.80421	-7.4231	21.944	0
0.3427	-24.0757	0.462518	-8.92019	37.2016	0
0.3433	-28.6616	9.00753	-13.8481	52.1532	0
0.3440	-33.2474	18.466	-18.4018	63.1412	0
0.3447	-36.9514	23.6578	-18.0899	67.7169	0
0.3453	-38.8034	26.4098	-16.9047	71.6965	0
0.3460	-39.3325	31.2893	-17.2166	77.4805	0
0.3467	-36.9514	36.4811	-15.0333	78.705	0
0.3473	-35.9813	37.3945	-13.2243	75.6599	0
0.3480	-35.9813	34.9548	-15.3452	70.1659	0
0.3487	-29.0143	30.0636	-16.2809	57.3411	0
0.3493	-15.8741	23.9584	-11.4153	36.5894	0
0.3500	-4.85042	19.0788	-7.73499	20.7195	0
0.3507	1.49922	14.1993	-6.48741	8.82914	0
0.3513	8.81895	5.95491	-3.43084	-10.102	0
0.3520	17.1088	-2.2779	0.810926	-29.6292	0
0.3527	26.2805	-8.99597	2.93181	-42.1479	0
0.3533	32.6301	-15.714	4.80318	-54.6505	0
0.3540	36.3341	-21.2064	9.04495	-66.863	0
0.3547	38.1861	-24.8603	12.7253	-72.0509	0
0.3553	38.4506	-30.0521	12.1015	-78.4634	0
0.3560	38.7152	-34.0182	10.2925	-84.5535	0
0.3567	39.9498	-34.631	12.7253	-80.8962	0
0.3573	39.068	-35.2438	15.7819	-75.7083	0
0.3580	35.0994	-38.2965	13.0372	-73.2754	0
0.3587	25.3104	-36.458	7.54785	-59.8384	0
0.3593	11.5528	-28.8264	5.67649	-40.3111	0
0.3600	3.08663	-22.1199	2.61992	-27.7925	0
0.3607	0.881895	-17.541	-4.36653	-16.4982	0
0.3613	-8.55438	-12.0486	-9.23209	1.8045	0
0.3620	-23.4584	-6.24399	-11.9768	20.7195	0
0.3627	-29.6317	-0.150318	-15.0333	35.6871	0
0.3633	-31.1309	7.18059	-17.2166	48.8019	0
0.3640	-36.5986	14.1993	-19.0256	60.7084	0
0.3647	-41.1845	21.5186	-20.8346	69.8598	0
0.3653	-42.7719	28.8495	-18.7137	73.8232	0
0.3660	-42.7719	33.4285	-15.969	75.3538	0
0.3667	-41.1845	36.4811	-16.9047	75.9661	0
0.3673	-38.8034	38.6087	-17.2166	73.211	0
0.3680	-34.2175	35.8682	-14.16	65.5902	0
0.3687	-23.8112	31.2893	-12.9124	52.7654	0
0.3693	-13.7576	29.1502	-10.7916	36.8955	0
0.3700	-7.67249	25.4847	-4.67842	23.1684	0
0.3707	1.85198	19.0788	-0.686168	10.9559	0
0.3713	11.0237	12.673	0.187137	-6.1224	0
0.3720	14.3749	4.42861	2.93181	-25.9719	0
0.3727	19.8426	-6.24399	6.30027	-40.6173	0
0.3733	31.1309	-14.1877	7.54785	-52.8137	0
0.3740	37.216	-21.2064	8.73305	-63.4957	0
0.3747	36.3341	-28.5258	9.98063	-71.4387	0
0.3753	37.216	-34.0182	11.7896	-77.545	0
0.3760	39.6853	-39.2099	14.5343	-80.8962	0
0.3767	37.216	-43.176	15.1581	-79.6717	0
0.3773	30.7781	-41.0369	12.7253	-77.2389	0
0.3780	26.8096	-35.2438	11.1658	-70.5203	0
0.3787	21.0773	-31.879	10.6044	-55.2627	0
0.3793	9.78904	-27.6123	8.42116	-38.7806	0
0.3800	0	-21.5071	4.80318	-26.8741	0
0.3807	-4.85042	-17.541	1.12282	-12.2287	0
0.3813	-13.1402	-11.1351	-2.24564	5.46182	0
0.3820	-21.3419	1.07535	-2.55754	20.7195	0
0.3827	-22.5765	9.00753	-3.43084	37.5077	0
0.3833	-26.2805	10.2332	-9.23209	55.8266	0
0.3840	-35.0994	16.6391	-17.2166	66.5086	0
0.3847	-37.216	26.4098	-19.3375	71.0843	0
0.3853	-33.8648	30.0636	-16.2809	76.5783	0
0.3860	-35.0994	30.0636	-15.6571	80.2356	0
0.3867	-35.0994	31.9022	-17.778	80.2356	0
0.3873	-30.5136	32.2028	-18.4018	78.0928	0
0.3880	-28.0443	29.763	-16.9047	71.0843	0
0.3887	-22.9293	27.3232	-14.4095	57.9533	0
0.3893	-11.2883	26.7104	-10.4797	43.614	0
0.3900	-4.2331	25.1841	-5.86362	29.887	0
0.3907	-0.352758	19.3911	-1.62185	13.4048	0
0.3913	9.17171	11.1467	2.93181	-5.52627	0
0.3920	19.8426	4.74081	7.85975	-21.6862	0
0.3927	27.7797	-2.2779	10.9163	-34.8171	0
0.3933	36.3341	-11.1351	13.3491	-48.8503	0
0.3940	47.005	-17.541	16.7176	-62.8996	0
0.3947	53.4428	-23.0334	19.1503	-70.8265	0
0.3953	51.8554	-25.7854	19.1503	-75.4022	0
0.3960	46.6523	-23.334	18.5266	-79.0595	0
0.3967	46.0349	-23.334	18.8384	-77.8511	0
0.3973	47.2696	-27.6123	19.4622	-74.1777	0
0.3980	40.3026	-27.6123	18.5266	-68.6836	0
0.3987	26.2805	-24.8603	14.2224	-53.1199	0
0.3993	12.5229	-24.5597	8.73305	-33.8987	0
0.4000	1.85198	-21.8077	5.67649	-23.2168	0
0.4007	-9.43628	-17.8416	2.93181	-11.3103	0
0.4013	-22.9293	-18.4545	-2.24564	10.6497	0
0.4020	-35.364	-15.4018	-5.30221	28.9686	0
0.4027	-44.2711	-6.55619	-5.61411	41.1651	0
0.4033	-51.2381	-1.67663	-7.4231	54.6021	0
0.4040	-56.1767	2.60166	-9.54398	64.6718	0
0.4047	-56.794	10.846	-10.4797	69.2475	0
0.4053	-54.3247	16.3384	-13.2243	76.2722	0
0.4060	-50.6208	19.0788	-16.2809	81.7662	0
0.4067	-47.2696	25.1841	-16.9047	80.2356	0
0.4073	-47.005	29.4508	-15.3452	75.6599	0
0.4080	-47.005	28.2367	-14.4095	68.9414	0
0.4087	-39.6853	26.4098	-13.8481	55.5205	0
0.4093	-28.0443	23.6578	-10.7916	39.6506	0
0.4100	-17.1088	16.3384	-6.17552	26.2135	0
0.4107	-7.31973	8.70689	-3.43084	10.9559	0
0.4113	-0.352758	4.12797	-0.374274	-6.73464	0
0.4120	6.43783	-1.97726	4.49128	-24.1351	0
0.4127	17.3733	-10.8229	8.73305	-40.9234	0
0.4133	26.8096	-18.1538	12.1015	-56.181	0
0.4140	30.7781	-23.334	14.8462	-66.5569	0
0.4147	34.4821	-26.3866	17.5909	-72.6632	0
0.4153	35.364	-27.9129	19.7118	-77.2389	0
0.4160	33.6002	-30.9656	21.2712	-79.9778	0
0.4167	36.3341	-32.1912	20.3355	-78.7695	0
0.4173	37.216	-29.4392	19.4622	-75.096	0
0.4180	32.3656	-29.4392	20.0236	-68.3936	0
0.4187	29.0143	-31.2778	17.9028	-54.9566	0
0.4193	20.7245	-26.6988	11.7896	-37.5561	0
0.4200	7.05516	-18.7667	7.85975	-24.4413	0
0.4207	1.85198	-12.6614	5.67649	-13.4532	0
0.4213	-1.23465	-4.71768	0.810926	3.64122	0
0.4220	-13.4048	3.51513	-3.74274	23.1684	0
0.4227	-21.3419	8.70689	-6.17552	39.0383	0
0.4233	-23.1938	14.4999	-11.6649	54.296	0
0.4240	-29.6317	22.4321	-15.969	66.2024	0
0.4247	-34.8349	26.4098	-16.2809	71.0843	0
0.4253	-34.4821	28.8495	-17.2166	74.4355	0
0.4260	-35.0994	30.9771	-18.0899	79.6234	0
0.4267	-33.8648	30.3758	-17.2166	79.0111	0
0.4273	-31.3955	27.3232	-17.778	72.5987	0
0.4280	-28.6616	25.1841	-16.2809	66.5086	0
0.4287	-20.46	22.7443	-9.85588	55.8266	0
0.4293	-9.78904	19.0788	-5.30221	38.12	0
0.4300	-1.49922	16.3384	-4.36653	21.6378	0
0.4307	8.55438	11.7595	-0.374274	9.73139	0
0.4313	16.756	5.34208	3.24371	-6.1224	0
0.4320	20.7245	-1.06379	4.49128	-24.1351	0
0.4327	28.0443	-7.46966	7.85975	-38.7806	0
0.4333	36.9514	-13.8755	11.1658	-53.1199	0
0.4340	40.9199	-19.6801	12.1015	-66.5569	0
0.4347	42.6837	-24.5597	14.8462	-71.7448	0
0.4353	44.5357	-27.6123	16.9671	-74.4838	0
0.4360	43.0365	-29.4392	16.0938	-79.6717	0
0.4367	39.068	-33.4053	16.0938	-78.7695	0
0.4373	33.2474	-35.8567	14.8462	-72.9693	0
0.4380	25.9277	-33.1047	10.9163	-70.2142	0
0.4387	15.8741	-28.5258	9.98063	-59.5323	0
0.4393	4.2331	-24.8603	8.42116	-38.1683	0
0.4400	-2.46931	-21.5071	2.61992	-23.2168	0
0.4407	-7.05516	-18.7667	-2.24564	-13.4532	0
0.4413	-16.1387	-13.8755	-6.48741	3.3351	0
0.4420	-23.1938	-3.50357	-11.9768	21.6378	0
0.4427	-25.9277	6.26711	-14.4095	36.2833	0
0.4433	-34.4821	11.1467	-18.7137	52.1532	0
0.4440	-42.4192	14.8121	-26.9477	65.2841	0
0.4447	-41.5373	20.6052	-28.1953	69.2475	0
0.4453	-40.5672	26.7104	-24.5149	71.0843	0
0.4460	-41.1845	30.6765	-25.4506	74.4355	0
0.4467	-38.8034	30.6765	-25.4506	74.7416	0
0.4473	-36.5986	29.4508	-19.9613	71.0843	0
0.4480	-35.7168	31.59	-15.3452	63.1412	0
0.4487	-29.2789	30.6765	-12.6005	47.8836	0
0.4493	-20.7245	22.7443	-8.04689	28.9686	0
0.4500	-13.1402	16.9397	-0.998063	16.756	0
0.4507	-4.85042	12.9736	5.67649	5.1557	0
0.4513	1.85198	4.42861	9.98063	-14.6776	0
0.4520	9.78904	-4.41704	13.0372	-34.2049	0
0.4527	20.1072	-8.69533	16.7176	-47.0297	0
0.4533	27.1624	-14.789	19.4622	-60.7567	0
0.4540	32.9829	-20.5936	22.7683	-72.0509	0
0.4547	39.9498	-23.0334	27.6963	-76.3205	0
0.4553	39.068	-27.9129	28.5696	-79.9778	0
0.4560	33.6002	-34.631	25.513	-84.8596	0
0.4567	36.3341	-36.7701	24.0159	-85.1658	0
0.4573	40.9199	-36.1573	25.2635	-79.9778	0
0.4580	36.3341	-34.3304	26.4487	-71.7448	0
0.4587	28.397	-29.4392	24.0159	-59.8384	0
0.4593	21.6946	-24.259	17.5909	-44.2746	0
0.4600	14.3749	-19.9808	12.1015	-28.7108	0
0.4607	8.55438	-12.9621	9.35684	-14.0654	0
0.4613	4.2331	-5.02988	5.67649	0.886136	0
0.4620	-2.73387	3.2145	2.05851	19.8172	0
0.4627	-11.0237	11.7595	-1.62185	36.2833	0
0.4633	-16.4914	16.0262	-8.04689	47.2714	0
0.4640	-21.0773	18.1654	-11.6649	60.0962	0
0.4647	-25.6631	24.5712	-10.4797	73.211	0
0.4653	-26.8978	31.9022	-11.6649	77.4805	0
0.4660	-25.6631	35.8682	-14.7214	75.6599	0
0.4667	-25.0458	38.9209	-14.16	76.5783	0
0.4673	-26.545	39.2215	-13.8481	76.5783	0
0.4680	-27.4269	34.6426	-16.2809	67.4108	0
0.4687	-22.3119	29.1502	-13.5362	52.4593	0
0.4693	-13.1402	24.2706	-7.73499	39.0383	0
0.4700	-8.20162	19.0788	-7.1112	25.6013	0
0.4707	-6.08508	14.4999	-8.67067	9.73139	0
0.4713	-0.352758	9.00753	-3.43084	-6.1224	0
0.4720	7.93706	-0.150318	4.17939	-21.6862	0
0.4727	14.9922	-8.08249	9.35684	-40.6173	0
0.4733	23.8112	-13.2627	12.1015	-57.0994	0
0.4740	33.2474	-19.3679	12.4134	-66.2508	0
0.4747	36.3341	-24.8603	12.4134	-70.8265	0
0.4753	36.9514	-26.086	14.8462	-76.0144	0
0.4760	39.6853	-26.6988	16.7176	-79.6717	0
0.4767	39.9498	-29.4392	13.9729	-78.7695	0
0.4773	37.5687	-30.3527	10.2925	-73.5815	0
0.4780	36.3341	-27.6123	9.35684	-65.3324	0
0.4787	30.7781	-23.6462	8.73305	-53.426	0
0.4793	19.2253	-21.2064	4.80318	-37.5561	0
0.4800	9.78904	-18.4545	0.187137	-22.9107	0
0.4807	2.46931	-13.8755	-2.55754	-9.79584	0
0.4813	-7.31973	-9.2966	-5.61411	6.07406	0
0.4820	-13.1402	-2.89073	-10.4797	23.7807	0
0.4827	-17.7261	6.56775	-13.5362	40.5689	0
0.4833	-27.7797	15.4134	-15.6571	54.296	0
0.4840	-35.0994	21.8308	-17.2166	65.2841	0
0.4847	-34.4821	27.6239	-17.778	72.9049	0
0.4853	-35.0994	31.9022	-20.2108	78.0928	0
0.4860	-38.4506	33.7291	-21.7703	81.154	0
0.4867	-38.8034	35.556	-19.9613	80.5417	0
0.4873	-37.216	36.4811	-17.2166	76.5783	0
0.4880	-35.9813	34.9548	-16.9047	69.8598	0
0.4887	-29.8962	29.1502	-15.969	57.6472	0
0.4893	-20.7245	19.9923	-13.5362	39.9567	0
0.4900	-12.1702	14.4999	-9.54398	26.5196	0
0.4907	-3.70396	12.3723	-4.36653	17.9805	0
0.4913	3.96853	5.04144	-1.62185	0.580017	0
0.4920	8.20162	-3.80421	0.810926	-21.3962	0
0.4927	15.8741	-7.46966	3.8675	-36.9599	0
0.4933	27.4269	-12.6614	4.80318	-50.3809	0
0.4940	33.6002	-20.2814	6.30027	-62.5935	0
0.4947	31.7482	-25.1725	11.7896	-68.0875	0
0.4953	32.3656	-28.2251	13.0372	-73.8716	0
0.4960	35.364	-33.1047	10.2925	-79.9778	0
0.4967	35.9813	-36.7701	12.4134	-76.9328	0
0.4973	32.6301	-36.7701	15.47	-71.7448	0
0.4980	28.397	-33.7175	12.1015	-68.0875	0
0.4987	21.6946	-28.5258	9.04495	-55.2627	0
0.4993	11.0237	-23.6462	6.61217	-36.6538	0
0.5000	1.23465	-16.9281	0.187137	-21.9923	0
0.5007	-4.85042	-8.99597	-4.36653	-8.26524	0
0.5013	-9.43628	-3.20293	-5.61411	8.52302	0
0.5020	-14.6395	0.774717	-8.67067	25.6013	0
0.5027	-20.46	8.70689	-10.4797	46.063	0
0.5033	-29.0143	19.3911	-12.6005	64.6718	0
0.5040	-37.5687	25.4847	-21.4584	72.5987	0
0.5047	-39.3325	26.7104	-29.3805	74.7416	0
0.5053	-39.6853	30.0636	-26.9477	78.3989	0
0.5060	-40.9199	34.6426	-24.8268	81.4601	0
0.5067	-38.1861	35.8682	-29.0686	82.0723	0
0.5073	-34.8349	35.8682	-30.0043	79.3173	0
0.5080	-35.9813	36.7817	-26.012	69.2475	0
0.5087	-34.2175	32.8156	-22.9555	54.6021	0
0.5093	-25.3104	25.1841	-19.9613	39.0383	0
0.5100	-15.2568	20.6052	-15.6571	24.3929	0
0.5107	-7.93706	15.4134	-10.4797	10.0375	0
0.5113	0.617327	6.26711	-5.30221	-6.73464	0
0.5120	11.2883	-0.751591	-0.998063	-25.9719	0
0.5127	19.8426	-4.71768	2.93181	-41.8418	0
0.5133	26.2805	-9.2966	7.23596	-51.6054	0
0.5140	33.6002	-14.4884	12.7253	-57.7116	0
0.5147	37.8333	-19.0673	19.4622	-61.9812	0
0.5153	33.6002	-21.5071	22.2069	-68.0875	0
0.5160	30.249	-22.7327	20.0236	-74.4838	0
0.5167	34.4821	-25.4732	19.4622	-74.1777	0
0.5173	35.7168	-27.3117	22.2069	-68.3936	0
0.5180	29.8962	-23.9468	23.0802	-63.4957	0
0.5187	24.4285	-21.2064	20.3355	-53.426	0
0.5193	17.7261	-22.1199	17.9028	-34.2049	0
0.5200	8.20162	-17.8416	17.5909	-17.4166	0
0.5207	1.23465	-9.6088	16.7176	-6.42852	0
0.5213	-3.96853	-5.64271	13.0372	8.52302	0
0.5220	-11.2883	-2.89073	8.42116	26.8258	0
0.5227	-18.608	3.51513	4.49128	41.7773	0
0.5233	-25.6631	10.846	0.810926	55.5205	0
0.5240	-29.6317	17.2519	-0.998063	67.1047	0
0.5247	-30.249	22.7443	-1.93375	73.211	0
0.5253	-30.5136	26.0976	-5.61411	75.9661	0
0.5260	-30.5136	28.8495	-9.85588	79.6234	0
0.5267	-28.0443	32.8156	-8.92019	81.4601	0
0.5273	-27.7797	33.4285	-7.73499	78.0928	0
0.5280	-28.6616	32.5034	-9.85588	69.2475	0
0.5287	-21.3419	32.5034	-10.7916	54.6021	0
0.5293	-8.55438	28.2367	-7.73499	36.8955	0
0.5300	-1.23465	19.3911	-4.67842	23.4746	0
0.5307	2.73387	12.673	-2.55754	12.1803	0
0.5313	9.17171	8.70689	0.187137	-6.73464	0
0.5320	15.5214	1.68819	1.12282	-26.8741	0
0.5327	21.6946	-7.16902	1.43472	-41.2295	0
0.5333	29.6317	-12.9621	6.61217	-54.3443	0
0.5340	35.7168	-15.4018	13.9729	-66.2508	0
0.5347	37.8333	-17.541	15.1581	-73.2754	0
0.5353	38.1861	-22.1199	12.7253	-80.5901	0
0.5360	37.216	-26.6988	12.1015	-86.0841	0
0.5367	35.364	-28.5258	13.3491	-82.7329	0
0.5373	31.3955	-31.2778	15.1581	-76.9328	0
0.5380	26.2805	-33.1047	14.5343	-71.4387	0
0.5387	21.3419	-29.4392	9.66874	-58.6139	0
0.5393	14.0221	-24.259	5.67649	-41.5356	0
0.5400	1.85198	-19.9808	4.80318	-27.4863	0
0.5407	-6.7024	-13.8755	1.12282	-14.3715	0
0.5413	-9.43628	-9.2966	-4.05463	0.273897	0
0.5420	-15.2568	-6.85682	-5.61411	17.0622	0
0.5427	-24.0757	-2.89073	-8.67067	35.9771	0
0.5433	-31.1309	3.51513	-13.5362	52.1532	0
0.5440	-34.8349	10.5338	-12.6005	61.0145	0
0.5447	-35.9813	17.2519	-11.6649	66.5086	0
0.5453	-35.7168	21.8308	-14.7214	72.9049	0
0.5460	-35.9813	23.6578	-15.3452	75.9661	0
0.5467	-33.2474	26.4098	-13.8481	75.6599	0
0.5473	-27.7797	29.4508	-15.969	73.5171	0
0.5480	-25.0458	30.6765	-14.16	66.2024	0
0.5487	-19.8426	29.1502	-8.04689	53.0715	0
0.5493	-10.0536	26.7104	-7.1112	39.0383	0
0.5500	-1.23465	24.5712	-7.1112	23.4746	0
0.5507	6.08508	18.1654	-2.24564	5.76794	0
0.5513	14.0221	7.79342	1.12282	-10.7142	0
0.5520	19.4899	2.30102	2.05851	-28.4047	0
0.5527	24.4285	0.462518	7.54785	-47.6258	0
0.5533	33.6002	-8.69533	13.3491	-61.0629	0
0.5540	40.9199	-20.2814	15.47	-68.9897	0
0.5547	39.6853	-26.6988	15.47	-77.2389	0
0.5553	34.7467	-33.4053	14.2224	-83.6513	0
0.5560	34.4821	-40.424	13.9729	-83.3452	0
0.5567	34.7467	-40.424	15.47	-79.9778	0
0.5573	30.5136	-39.2099	15.1581	-76.0144	0
0.5580	25.6631	-40.1234	14.5343	-68.3936	0
0.5587	20.7245	-36.458	11.7896	-55.2627	0
0.5593	8.55438	-27.6123	6.61217	-39.6989	0
0.5600	-4.2331	-20.2814	3.8675	-25.6657	0
0.5607	-9.78904	-14.789	2.93181	-10.4081	0
0.5613	-16.756	-9.90944	-2.86943	8.82914	0
0.5620	-25.9277	-4.11641	-6.48741	27.1319	0
0.5627	-29.8962	4.12797	-6.17552	41.4712	0
0.5633	-35.7168	16.3384	-11.1035	55.5205	0
0.5640	-43.3011	25.1841	-17.778	67.7169	0
0.5647	-41.5373	26.0976	-19.3375	72.9049	0
0.5653	-36.3341	25.4847	-22.394	75.9661	0
0.5660	-37.8333	29.4508	-24.203	79.6234	0
0.5667	-38.4506	34.0297	-18.4018	79.3173	0
0.5673	-34.4821	34.3419	-15.0333	74.7416	0
0.5680	-29.8962	32.8156	-16.5928	66.5086	0
0.5687	-23.8112	29.4508	-13.5362	50.9448	0
0.5693	-15.6095	22.7443	-8.04689	33.8504	0
0.5700	-7.05516	16.3384	-5.86362	22.5562	0
0.5707	2.46931	10.5338	-2.86943	10.0375	0
0.5713	11.0237	2.60166	0.499032	-9.1836	0
0.5720	16.1387	-4.11641	3.5556	-26.8741	0
0.5727	20.46	-8.38313	9.35684	-39.3928	0
0.5733	27.1624	-14.4884	13.661	-53.426	0
0.5740	35.364	-18.7667	14.5343	-66.2508	0
0.5747	38.1861	-19.9808	16.4057	-69.9081	0
0.5753	35.364	-22.1199	17.279	-72.6632	0
0.5760	34.2175	-25.7854	14.2224	-79.0595	0
0.5767	35.9813	-27.6123	11.4777	-80.284	0
0.5773	33.6002	-28.8264	11.4777	-75.096	0
0.5780	27.4269	-29.1386	12.1015	-69.602	0
0.5787	19.2253	-25.1725	10.2925	-58.3078	0
0.5793	7.31973	-19.6801	5.42697	-39.6989	0
0.5800	-2.46931	-16.0147	0.810926	-24.7474	0
0.5807	-6.7024	-10.8229	-1.62185	-11.9226	0
0.5813	-12.1702	-2.89073	-4.67842	7.29854	0
0.5820	-19.8426	3.51513	-9.85588	26.5196	0
0.5827	-24.0757	6.86839	-14.7214	40.8751	0
0.5833	-29.6317	12.673	-18.7137	54.6021	0
0.5840	-37.8333	18.466	-19.6494	65.5902	0
0.5847	-42.7719	20.9174	-19.9613	71.6965	0
0.5853	-43.3011	24.5712	-21.7703	76.5783	0
0.5860	-42.1546	30.0636	-23.5792	80.5417	0
0.5867	-38.4506	31.9022	-22.9555	81.154	0
0.5873	-33.2474	31.2893	-22.7059	79.0111	0
0.5880	-28.6616	31.59	-21.4584	72.0026	0
0.5887	-20.46	29.4508	-17.2166	56.4388	0
0.5893	-9.43628	24.2706	-12.2887	39.0383	0
0.5900	-1.23465	19.6917	-7.1112	24.699	0
0.5907	7.05516	14.8121	-2.55754	9.73139	0
0.5913	18.9607	9.00753	0.810926	-7.04076	0
0.5920	29.2789	3.2145	5.11507	-23.5229	0
0.5927	34.4821	-4.41704	11.1658	-40.6173	0
0.5933	40.5672	-11.1351	18.2147	-55.8749	0
0.5940	46.3877	-15.4018	23.704	-63.8018	0
0.5947	46.3877	-23.0334	26.4487	-68.3936	0
0.5953	41.8018	-34.0182	27.6963	-74.7899	0
0.5960	39.068	-39.5106	28.0082	-79.6717	0
0.5967	37.8333	-40.424	25.8249	-78.1572	0
0.5973	33.8648	-40.7362	24.3278	-72.3571	0
0.5980	27.4269	-39.5106	25.8249	-64.4141	0
0.5987	19.8426	-33.1047	24.0159	-53.426	0
0.5993	10.0536	-27.9129	16.4057	-37.25	0
0.6000	-2.11655	-26.6988	9.35684	-21.09	0
0.6007	-10.4064	-20.8942	6.30027	-7.653	0
0.6013	-12.5229	-9.6088	2.05851	7.60466	0
0.6020	-17.7261	-2.5901	-3.11895	24.699	0
0.6027	-27.7797	1.37599	-6.48741	38.7322	0
0.6033	-33.2474	9.31973	-12.6005	51.847	0
0.6040	-35.364	17.8647	-19.6494	63.7535	0
0.6047	-38.4506	24.2706	-22.394	69.2475	0
0.6053	-37.8333	30.0636	-21.1465	72.5987	0
0.6060	-33.2474	32.5034	-22.0821	77.7867	0
0.6067	-32.3656	31.9022	-23.2673	78.705	0
0.6073	-32.3656	35.556	-20.2108	74.4355	0
0.6080	-27.1624	39.2215	-15.0333	66.8147	0
0.6087	-20.1072	35.556	-11.4153	53.0715	0
0.6093	-12.5229	28.2367	-6.48741	37.5077	0
0.6100	-2.11655	23.6578	-0.124758	23.4746	0
0.6107	7.05516	19.0788	2.93181	6.07406	0
0.6113	11.9056	8.39469	2.93181	-11.6164	0
0.6120	17.7261	-3.80421	6.30027	-26.5841	0
0.6127	27.4269	-10.2216	11.4777	-45.193	0
0.6133	35.7168	-16.9281	13.661	-62.5935	0
0.6140	39.9498	-29.4392	15.1581	-70.5203	0
0.6147	41.8018	-37.6836	17.9028	-76.3205	0
0.6153	41.8018	-39.2099	19.7118	-82.7329	0
0.6160	40.5672	-39.5106	20.0236	-82.7329	0
0.6167	39.068	-38.5971	16.4057	-81.2023	0
0.6173	37.5687	-37.9843	13.3491	-80.284	0
0.6180	34.7467	-37.9843	15.7819	-70.5203	0
0.6187	29.2789	-32.8041	13.9729	-54.0382	0
0.6193	19.8426	-26.9995	5.67649	-38.1683	0
0.6200	9.78904	-25.7854	3.8675	-22.6045	0
0.6207	3.08663	-19.0673	5.11507	-7.653	0
0.6213	-1.23465	-7.16902	-0.998063	7.91078	0
0.6220	-5.46775	-1.67663	-4.67842	25.3113	0
0.6227	-14.0221	2.60166	-4.05463	42.3895	0
0.6233	-26.8978	10.5338	-11.4153	55.2144	0
0.6240	-34.2175	15.7256	-19.6494	62.8351	0
0.6247	-31.3955	19.9923	-20.8346	67.1047	0
0.6253	-31.7482	27.011	-23.8911	73.5171	0
0.6260	-36.9514	30.0636	-28.5072	79.9295	0
0.6267	-35.364	29.763	-27.5715	77.7867	0
0.6273	-31.3955	29.1502	-26.9477	71.6965	0
0.6280	-28.6616	27.6239	-26.3239	65.8963	0
0.6287	-21.6946	26.7104	-21.4584	53.6838	0
0.6293	-16.4914	25.7969	-17.2166	35.0749	0
0.6300	-17.9907	19.3911	-16.2809	20.7195	0
0.6307	-12.5229	12.3723	-11.9768	7.91078	0
0.6313	-2.46931	7.79342	-5.30221	-9.79584	0
0.6320	1.49922	0.161881	-2.24564	-26.8741	0
0.6327	7.93706	-7.7703	1.12282	-39.6989	0
0.6333	18.9607	-11.7364	5.98838	-53.1199	0
0.6340	24.6931	-16.3153	9.66874	-65.3324	0
0.6347	27.4269	-21.5071	13.0372	-69.9081	0
0.6353	29.2789	-24.5597	15.1581	-71.4387	0
0.6360	26.8096	-27.6123	14.5343	-76.3205	0
0.6367	26.2805	-28.8264	13.9729	-77.2389	0
0.6373	29.6317	-27.3117	14.2224	-71.7448	0
0.6380	27.1624	-26.9995	13.0372	-64.4141	0
0.6387	19.2253	-25.7854	11.1658	-52.8137	0
0.6393	11.2883	-19.0673	10.2925	-36.3477	0
0.6400	3.96853	-13.8755	7.54785	-22.6045	0
0.6407	-1.23465	-10.5223	2.93181	-9.48972	0
0.6413	-6.7024	-2.89073	-1.62185	7.91078	0
0.6420	-14.6395	5.95491	-4.36653	24.0868	0
0.6427	-20.1072	10.846	-7.4231	38.4261	0
0.6433	-25.6631	14.8121	-12.2887	55.5205	0
0.6440	-32.0128	17.2519	-16.2809	68.0231	0
0.6447	-35.0994	20.3045	-16.2809	72.9049	0
0.6453	-36.9514	26.4098	-15.0333	77.4805	0
0.6460	-36.9514	31.9022	-15.3452	81.154	0
0.6467	-30.8663	34.3419	-15.3452	80.5417	0
0.6473	-26.545	35.556	-15.0333	79.0111	0
0.6480	-28.0443	33.4285	-13.5362	73.8232	0
0.6487	-22.5765	27.3232	-11.1035	58.2594	0
0.6493	-9.78904	20.6052	-8.04689	39.6506	0
0.6500	-3.08663	12.9736	-5.30221	25.3113	0
0.6507	2.46931	5.95491	-0.998063	10.6497	0
0.6513	11.5528	0.774717	3.5556	-6.73464	0
0.6520	18.9607	-5.94335	7.54785	-22.9107	0
0.6527	25.3104	-15.714	11.1658	-38.1683	0
0.6533	33.2474	-20.2814	13.3491	-53.7321	0
0.6540	37.5687	-21.2064	13.9729	-63.8018	0
0.6547	37.8333	-26.6988	13.661	-69.9081	0
0.6553	37.8333	-34.0182	13.9729	-76.3205	0
0.6560	38.7152	-34.631	16.7176	-79.0595	0
0.6567	38.7152	-33.1047	17.5909	-77.2389	0
0.6573	34.4821	-35.8567	14.2224	-75.4022	0
0.6580	29.2789	-36.7701	11.1658	-68.9897	0
0.6587	26.2805	-30.0521	11.7896	-54.3443	0
0.6593	16.756	-21.5071	9.35684	-37.25	0
0.6600	2.73387	-16.6275	2.93181	-23.5229	0
0.6607	-1.49922	-12.6614	-0.686168	-11.0203	0
0.6613	-3.96853	-6.24399	-1.62185	4.54346	0
0.6620	-14.9922	0.462518	-4.36653	22.5562	0
0.6627	-23.1938	5.04144	-6.48741	38.7322	0
0.6633	-25.0458	10.2332	-6.79931	50.9448	0
0.6640	-28.397	18.1654	-8.35878	61.6268	0
0.6647	-31.3955	25.1841	-9.23209	70.1659	0
0.6653	-33.8648	29.1502	-8.92019	75.6599	0
0.6660	-35.9813	30.6765	-8.92019	78.3989	0
0.6667	-34.4821	32.5034	-8.04689	76.5783	0
0.6673	-30.5136	35.8682	-6.17552	71.6965	0
0.6680	-27.4269	37.3945	-6.17552	65.5902	0
0.6687	-19.5781	34.0297	-5.30221	54.6021	0
0.6693	-9.43628	28.2367	-2.55754	37.5077	0
0.6700	-2.46931	24.5712	-0.686168	21.6378	0
0.6707	5.20318	22.4321	2.93181	6.99242	0
0.6713	13.4048	17.8647	8.42116	-10.7142	0
0.6720	18.3434	9.00753	9.35684	-27.4863	0
0.6727	24.4285	0.462518	8.42116	-42.744	0
0.6733	31.7482	-4.11641	12.1015	-57.7116	0
0.6740	36.3341	-9.6088	14.5343	-68.3936	0
0.6747	39.068	-17.541	14.5343	-74.4838	0
0.6753	40.5672	-22.1199	16.7176	-80.8962	0
0.6760	39.9498	-23.0334	17.279	-83.9574	0
0.6767	38.1861	-23.6462	13.0372	-78.4634	0
0.6773	35.9813	-22.1199	8.42116	-72.6632	0
0.6780	33.6002	-20.2814	6.61217	-68.0875	0
0.6787	28.0443	-19.6801	5.67649	-56.4872	0
0.6793	18.3434	-17.2403	1.74661	-37.8622	0
0.6800	11.0237	-12.6614	-5.30221	-22.6045	0
0.6807	6.7024	-7.16902	-10.4797	-9.48972	0
0.6813	-0.617327	-0.150318	-11.4153	6.99242	0
0.6820	-8.55438	6.26711	-10.1678	25.0052	0
0.6827	-16.4914	11.7595	-10.1678	40.8751	0
0.6833	-29.0143	17.5525	-14.16	54.296	0
0.6840	-39.6853	21.5186	-19.0256	64.6718	0
0.6847	-39.6853	22.7443	-19.3375	72.0026	0
0.6853	-37.8333	25.4847	-18.0899	76.8844	0
0.6860	-39.068	30.0636	-19.6494	79.3173	0
0.6867	-38.1861	32.8156	-18.7137	78.3989	0
0.6873	-36.9514	30.9771	-15.3452	74.7416	0
0.6880	-34.2175	27.9361	-13.2243	67.1047	0
0.6887	-26.545	25.4847	-10.7916	52.1532	0
0.6893	-17.7261	21.218	-4.99032	33.5443	0
0.6900	-11.2883	14.4999	2.3704	19.5111	0
0.6907	-4.85042	9.00753	7.23596	8.82914	0
0.6913	-0.617327	4.12797	9.35684	-8.26524	0
0.6920	3.08663	-3.50357	13.0372	-27.7925	0
0.6927	9.17171	-11.7364	18.5266	-41.8418	0
0.6933	15.5214	-19.6801	23.0802	-54.3443	0
0.6940	22.3119	-26.9995	26.7606	-66.2508	0
0.6947	28.397	-29.1386	30.4409	-70.2142	0
0.6953	26.545	-28.5258	28.5696	-70.8265	0
0.6960	20.1072	-29.1386	22.7683	-76.3205	0
0.6967	21.3419	-30.3527	21.2712	-79.0595	0
0.6973	25.0458	-34.0182	22.2069	-74.4838	0
0.6980	20.7245	-38.5971	20.3355	-66.863	0
0.6987	13.4048	-35.8567	17.9028	-55.5688	0
0.6993	7.31973	-29.1386	16.0938	-39.0867	0
0.7000	1.23465	-24.259	12.1015	-22.9107	0
0.7007	-5.82051	-15.714	9.04495	-7.95912	0
0.7013	-14.6395	-5.94335	5.67649	7.91078	0
0.7020	-23.4584	-1.06379	-0.686168	25.0052	0
0.7027	-28.397	3.82733	-6.79931	42.0834	0
0.7033	-33.2474	11.7595	-9.85588	56.4388	0
0.7040	-38.8034	17.8647	-12.9124	64.3657	0
0.7047	-39.068	22.7443	-16.2809	70.1659	0
0.7053	-36.5986	27.6239	-17.4661	76.8844	0
0.7060	-35.364	29.4508	-16.9047	80.2356	0
0.7067	-30.8663	30.9771	-15.3452	80.2356	0
0.7073	-25.0458	33.7291	-15.0333	77.4805	0
0.7080	-23.1938	31.59	-16.2809	69.5536	0
0.7087	-17.7261	27.011	-15.0333	56.4388	0
0.7093	-5.20318	22.1315	-11.1035	41.1651	0
0.7100	3.3512	14.4999	-7.1112	27.1319	0
0.7107	8.55438	6.56775	-3.74274	12.7926	0
0.7113	17.7261	2.60166	-1.62185	-4.30179	0
0.7120	25.9277	-3.20293	1.12282	-21.6862	0
0.7127	31.7482	-11.7364	5.67649	-37.5561	0
0.7133	37.216	-18.1538	7.54785	-52.5237	0
0.7140	39.6853	-23.9468	8.42116	-64.4141	0
0.7147	38.4506	-29.4392	12.1015	-71.4387	0
0.7153	38.1861	-33.1047	14.2224	-76.9328	0
0.7160	35.0994	-36.7701	13.0372	-78.7695	0
0.7167	27.7797	-39.8228	15.1581	-75.096	0
0.7173	23.4584	-38.5971	16.0938	-72.9693	0
0.7180	23.1938	-35.8567	13.9729	-68.3936	0
0.7187	18.608	-33.1047	13.661	-52.5237	0
0.7193	7.93706	-28.8264	8.42116	-34.511	0
0.7200	-3.08663	-22.1199	-1.30996	-23.2168	0
0.7207	-12.5229	-13.8755	-5.30221	-9.79584	0
0.7213	-21.0773	-7.46966	-4.99032	8.82914	0
0.7220	-28.397	-0.450955	-9.85588	26.2135	0
0.7227	-33.6002	9.62037	-16.2809	41.7773	0
0.7233	-39.068	19.6917	-18.4018	54.296	0
0.7240	-44.2711	23.9584	-18.0899	63.1412	0
0.7247	-44.2711	27.011	-18.7137	72.2926	0
0.7253	-41.1845	32.8156	-21.7703	78.3989	0
0.7260	-39.6853	37.9958	-23.5792	78.3989	0
0.7267	-38.4506	39.5221	-22.7059	79.0111	0
0.7273	-35.364	39.5221	-22.0821	77.1905	0
0.7280	-29.2789	39.5221	-18.4018	68.3292	0
0.7287	-19.5781	37.3945	-11.4153	54.6021	0
0.7293	-11.0237	31.9022	-8.67067	38.7322	0
0.7300	-4.85042	26.4098	-6.17552	24.0868	0
0.7307	4.2331	21.218	1.12282	10.9559	0
0.7313	13.4048	12.0601	5.11507	-7.04076	0
0.7320	17.7261	-1.36443	5.11507	-27.4863	0
0.7327	22.8411	-11.1351	8.42116	-40.6173	0
0.7333	33.2474	-14.789	11.1658	-52.5237	0
0.7340	39.9498	-17.541	12.1015	-66.2508	0
0.7347	40.3026	-22.4205	14.8462	-72.6632	0
0.7353	40.9199	-29.1386	14.8462	-77.2389	0
0.7360	42.6837	-34.0182	11.4777	-83.6513	0
0.7367	42.6837	-34.0182	12.1015	-79.9778	0
0.7373	40.5672	-31.5784	13.0372	-70.5203	0
0.7380	36.9514	-32.8041	9.98063	-65.3324	0
0.7387	29.0143	-34.9316	5.42697	-53.7321	0
0.7393	17.7261	-30.3527	1.74661	-34.2049	0
0.7400	9.17171	-23.0334	-0.686168	-20.4778	0
0.7407	2.11655	-18.1538	-4.36653	-7.653	0
0.7413	-7.67249	-12.6614	-10.4797	12.4865	0
0.7420	-14.6395	-3.20293	-13.5362	30.4992	0
0.7427	-18.608	4.74081	-13.5362	44.5324	0
0.7433	-27.7797	9.62037	-16.9047	59.79	0
0.7440	-36.5986	14.8121	-20.5227	70.1659	0
0.7447	-33.2474	20.9174	-19.0256	74.7416	0
0.7453	-27.1624	26.4098	-18.0899	79.3173	0
0.7460	-27.4269	28.5373	-19.0256	80.8479	0
0.7467	-25.6631	29.1502	-18.7137	78.0928	0
0.7473	-17.7261	31.9022	-19.6494	73.8232	0
0.7480	-12.1702	34.6426	-18.0899	66.8147	0
0.7487	-7.67249	29.763	-12.6005	54.296	0
0.7493	0.617327	20.9174	-8.92019	38.12	0
0.7500	8.81895	16.0262	-6.17552	20.4134	0
0.7507	11.5528	13.5865	-1.62185	3.94734	0
0.7513	13.4048	8.09406	0.499032	-11.3103	0
0.7520	19.4899	-1.67663	3.5556	-28.0986	0
0.7527	26.8096	-12.0486	10.9163	-44.8868	0
0.7533	30.7781	-20.2814	13.9729	-59.5323	0
0.7540	34.4821	-25.7854	13.9729	-69.9081	0
0.7547	38.7152	-30.3527	19.4622	-73.8716	0
0.7553	35.364	-32.8041	21.2712	-75.096	0
0.7560	27.7797	-34.9316	17.279	-79.6717	0
0.7567	26.8096	-37.9843	17.5909	-83.039	0
0.7573	28.397	-38.2965	18.8384	-77.8511	0
0.7580	22.3119	-36.7701	13.9729	-67.7814	0
0.7587	12.5229	-35.8567	11.1658	-58.0017	0
0.7593	4.85042	-30.3527	10.2925	-44.8868	0
0.7600	-1.23465	-19.9808	5.67649	-27.1802	0
0.7607	-8.20162	-12.0486	1.12282	-11.3103	0
0.7613	-16.756	-6.85682	-0.374274	4.54346	0
0.7620	-25.9277	1.98883	-5.30221	21.944	0
0.7627	-32.3656	11.7595	-13.5362	37.5077	0
0.7633	-35.9813	17.8647	-18.0899	50.0264	0
0.7640	-37.5687	22.7443	-19.6494	61.0145	0
0.7647	-37.216	28.2367	-19.3375	69.2475	0
0.7653	-37.8333	35.2554	-18.0899	72.0026	0
0.7660	-37.5687	41.9735	-18.0899	73.8232	0
0.7667	-33.2474	43.1876	-19.0256	75.3538	0
0.7673	-31.1309	41.9735	-19.9613	73.211	0
0.7680	-31.1309	40.7478	-21.7703	64.6718	0
0.7687	-25.0458	34.6426	-19.3375	49.4142	0
0.7693	-13.1402	25.1841	-12.6005	32.6259	0
0.7700	-3.96853	19.0788	-7.1112	20.4134	0
0.7707	3.61577	13.8871	-4.36653	6.99242	0
0.7713	12.1702	5.95491	1.12282	-11.9226	0
0.7720	21.6946	-3.50357	6.92406	-29.6292	0
0.7727	29.0143	-11.4357	11.1658	-43.3562	0
0.7733	32.9829	-19.0673	15.7819	-58.3078	0
0.7740	38.1861	-24.8603	18.5266	-70.8265	0
0.7747	43.9184	-28.5258	19.4622	-75.7083	0
0.7753	45.153	-31.5784	23.3921	-80.5901	0
0.7760	43.6538	-35.2438	27.3844	-85.4719	0
0.7767	41.1845	-37.6836	25.8249	-82.7329	0
0.7773	36.5986	-36.7701	22.7683	-77.2389	0
0.7780	32.6301	-34.0182	21.2712	-72.3571	0
0.7787	27.1624	-29.1386	17.5909	-58.92	0
0.7793	12.1702	-22.1199	12.1015	-40.9234	0
0.7800	-2.73387	-16.9281	6.92406	-29.3231	0
0.7807	-5.82051	-12.3492	1.43472	-16.4982	0
0.7813	-8.55438	-5.02988	-3.74274	2.41674	0
0.7820	-18.608	1.68819	-6.17552	20.7195	0
0.7827	-29.0143	7.79342	-8.04689	36.5894	0
0.7833	-35.364	16.0262	-10.1678	51.2509	0
0.7840	-39.9498	23.9584	-10.7916	61.0145	0
0.7847	-43.6538	29.4508	-11.6649	69.2475	0
0.7853	-47.2696	33.4285	-15.6571	76.5783	0
0.7860	-48.5042	34.3419	-18.0899	78.0928	0
0.7867	-45.5058	34.0297	-14.16	75.3538	0
0.7873	-42.7719	36.4811	-8.92019	72.0026	0
0.7880	-41.1845	35.8682	-9.23209	65.2841	0
0.7887	-37.216	30.3758	-11.9768	52.7654	0
0.7893	-30.5136	24.5712	-9.85588	38.7322	0
0.7900	-22.3119	17.2519	-3.43084	24.3929	0
0.7907	-12.5229	8.39469	1.12282	10.0375	0
0.7913	-5.82051	1.68819	3.8675	-6.1224	0
0.7920	-0.352758	-3.80421	7.23596	-25.0535	0
0.7927	8.81895	-8.08249	9.35684	-44.8868	0
0.7933	19.2253	-11.4357	10.9163	-58.6139	0
0.7940	23.8112	-17.541	13.661	-66.2508	0
0.7947	25.0458	-26.3866	16.0938	-73.2754	0
0.7953	28.0443	-34.9316	16.7176	-78.4634	0
0.7960	29.8962	-41.3491	15.47	-78.4634	0
0.7967	27.4269	-41.6497	14.5343	-76.3205	0
0.7973	25.0458	-37.9843	15.47	-72.3571	0
0.7980	21.3419	-34.9316	14.2224	-61.369	0
0.7987	13.4048	-30.9656	8.42116	-45.193	0
0.7993	5.82051	-24.259	4.80318	-29.6292	0
0.8000	1.85198	-19.3679	5.42697	-15.596	0
0.8007	-3.96853	-14.1877	1.74661	-1.24059	0
0.8013	-12.7875	-4.71768	-4.36653	14.3232	0
0.8020	-17.1088	4.42861	-4.67842	32.6259	0
0.8027	-19.5781	12.0601	-5.30221	50.0264	0
0.8033	-27.7797	19.9923	-10.7916	62.2229	0
0.8040	-35.364	24.5712	-15.969	70.1659	0
0.8047	-35.0994	27.3232	-18.7137	74.7416	0
0.8053	-32.3656	33.7291	-20.8346	78.3989	0
0.8060	-29.2789	37.0823	-20.8346	82.3785	0
0.8067	-25.6631	33.1163	-19.9613	82.9746	0
0.8073	-25.6631	30.0636	-20.2108	78.3989	0
0.8080	-24.4285	31.2893	-18.7137	71.0843	0
0.8087	-13.1402	30.9771	-13.5362	58.5656	0
0.8093	-2.11655	26.0976	-7.73499	40.5689	0
0.8100	-0.352758	19.0788	-4.99032	25.9074	0
0.8107	5.20318	11.7595	-4.67842	13.7109	0
0.8113	16.1387	6.26711	-0.686168	-4.60791	0
0.8120	25.6631	1.07535	7.23596	-23.5229	0
0.8127	33.6002	-4.71768	12.4134	-38.1683	0
0.8133	40.3026	-11.4357	15.47	-52.2176	0
0.8140	44.5357	-17.8416	19.4622	-62.8996	0
0.8147	49.1216	-20.5936	20.9593	-66.2508	0
0.8153	50.9735	-22.7327	20.0236	-68.9897	0
0.8160	46.6523	-28.5258	20.3355	-73.5815	0
0.8167	43.0365	-33.1047	19.4622	-73.5815	0
0.8173	41.8018	-30.9656	16.4057	-69.9081	0
0.8180	38.1861	-28.8264	13.0372	-63.8018	0
0.8187	31.7482	-29.4392	9.04495	-50.3809	0
0.8193	23.1938	-25.1725	2.05851	-33.2865	0
0.8200	14.9922	-19.3679	-5.86362	-18.335	0
0.8207	7.31973	-16.6275	-9.54398	-3.38343	0
0.8213	-3.96853	-11.7364	-11.9768	13.7109	0
0.8220	-16.1387	-2.89073	-16.2809	29.887	0
0.8227	-22.9293	4.74081	-20.8346	44.5324	0
0.8233	-29.6317	10.5338	-24.8268	57.6472	0
0.8240	-37.8333	16.3384	-26.9477	68.3292	0
0.8247	-39.6853	19.9923	-24.203	74.4355	0
0.8253	-39.9498	22.7443	-21.7703	77.7867	0
0.8260	-41.5373	26.7104	-22.0821	80.2356	0
0.8267	-38.1861	30.3758	-19.9613	81.154	0
0.8273	-34.8349	33.7291	-15.6571	79.0111	0
0.8280	-33.2474	34.6426	-14.4095	70.472	0
0.8287	-24.0757	28.8495	-10.7916	53.6838	0
0.8293	-10.4064	19.9923	-3.74274	36.2833	0
0.8300	-1.85198	16.3384	0.187137	26.2135	0
0.8307	7.05516	12.673	2.93181	13.7109	0
0.8313	16.4914	3.51513	8.17164	-6.42852	0
0.8320	20.7245	-3.50357	12.1015	-23.829	0
0.8327	26.2805	-5.64271	14.5343	-37.5561	0
0.8333	33.6002	-11.1351	17.5909	-54.0382	0
0.8340	36.3341	-19.3679	18.5266	-66.863	0
0.8347	33.8648	-23.0334	18.5266	-72.3571	0
0.8353	32.9829	-26.6988	20.3355	-76.9328	0
0.8360	32.6301	-31.2778	19.4622	-80.8962	0
0.8367	30.7781	-32.1912	15.1581	-80.284	0
0.8373	28.0443	-32.1912	14.8462	-76.3205	0
0.8380	25.6631	-32.8041	16.7176	-67.1691	0
0.8387	17.9907	-26.086	13.0372	-53.7321	0
0.8393	5.82051	-16.6275	6.30027	-41.2295	0
0.8400	-2.11655	-13.8755	3.5556	-29.0169	0
0.8407	-3.96853	-11.1351	1.74661	-13.147	0
0.8413	-9.43628	-2.89073	-3.43084	4.25345	0
0.8420	-18.608	3.51513	-7.73499	18.8989	0
0.8427	-25.9277	6.56775	-9.54398	33.5443	0
0.8433	-31.3955	11.7595	-11.6649	50.3326	0
0.8440	-35.9813	20.3045	-14.4095	61.9168	0
0.8447	-36.9514	27.3232	-15.6571	64.978	0
0.8453	-35.7168	28.5373	-16.9047	68.3292	0
0.8460	-34.2175	29.1502	-19.0256	74.1293	0
0.8467	-32.3656	32.5034	-19.3375	75.9661	0
0.8473	-30.5136	33.7291	-17.2166	71.6965	0
0.8480	-25.6631	30.9771	-15.3452	62.8351	0
0.8487	-15.8741	30.6765	-13.5362	48.4958	0
0.8493	-7.05516	30.6765	-8.04689	32.0137	0
0.8500	0.264569	24.2706	-2.24564	18.2866	0
0.8507	9.78904	16.3384	0.187137	3.3351	0
0.8513	17.9907	10.2332	3.24371	-15.2899	0
0.8520	21.3419	1.68819	7.23596	-32.6743	0
0.8527	25.3104	-8.08249	7.85975	-47.6258	0
0.8533	32.3656	-14.4884	10.2925	-62.8996	0
0.8540	37.8333	-21.8077	15.7819	-72.6632	0
0.8547	39.068	-29.1386	20.0236	-76.3205	0
0.8553	35.9813	-30.9656	21.2712	-80.8962	0
0.8560	31.7482	-32.8041	20.3355	-85.1658	0
0.8567	31.1309	-37.3714	18.8384	-84.5535	0
0.8573	30.7781	-36.458	19.7118	-79.9778	0
0.8580	25.6631	-30.0521	20.6474	-70.8265	0
0.8587	16.4914	-26.9995	16.0938	-55.8749	0
0.8593	7.93706	-25.7854	11.4777	-40.6173	0
0.8600	2.46931	-19.3679	9.66874	-26.8741	0
0.8607	-3.70396	-10.8229	5.67649	-10.4081	0
0.8613	-12.5229	-4.11641	1.12282	7.29854	0
0.8620	-18.608	1.68819	-0.374274	23.4746	0
0.8627	-20.46	9.31973	-2.55754	39.0383	0
0.8633	-28.0443	17.2519	-7.4231	52.4593	0
0.8640	-38.8034	22.4321	-12.6005	61.9168	0
0.8647	-39.6853	28.2367	-15.3452	66.8147	0
0.8653	-36.3341	34.3419	-16.2809	69.2475	0
0.8660	-37.8333	36.4811	-17.4661	72.9049	0
0.8667	-37.5687	36.1689	-19.0256	74.7416	0
0.8673	-32.6301	38.308	-17.778	69.8598	0
0.8680	-27.1624	39.5221	-14.4095	61.0145	0
0.8687	-20.7245	35.556	-11.6649	49.1081	0
0.8693	-14.6395	27.6239	-9.54398	32.6259	0
0.8700	-8.55438	20.3045	-7.73499	17.0622	0
0.8707	0	12.673	-4.36653	3.3351	0
0.8713	7.05516	5.65428	1.12282	-14.0654	0
0.8720	11.5528	1.07535	4.80318	-32.9804	0
0.8727	18.9607	-4.71768	6.92406	-47.9319	0
0.8733	27.1624	-13.8755	13.0372	-60.1445	0
0.8740	32.3656	-19.9808	18.2147	-68.6836	0
0.8747	34.4821	-19.3679	17.5909	-72.6632	0
0.8753	30.5136	-21.8077	14.8462	-76.9328	0
0.8760	25.6631	-29.4392	13.3491	-80.8962	0
0.8767	29.0143	-32.4919	14.8462	-80.284	0
0.8773	30.7781	-30.3527	15.7819	-75.096	0
0.8780	23.4584	-30.3527	12.4134	-67.1691	0
0.8787	16.1387	-31.2778	6.30027	-56.181	0
0.8793	9.78904	-29.7514	2.61992	-40.6173	0
0.8800	0.264569	-24.5597	-0.124758	-22.6045	0
0.8807	-6.7024	-15.1012	-4.36653	-6.73464	0
0.8813	-13.4048	-5.64271	-8.04689	7.91078	0
0.8820	-21.0773	0.161881	-10.4797	25.0052	0
0.8827	-24.6931	7.18059	-12.2887	42.3895	0
0.8833	-29.6317	15.4134	-12.9124	54.9082	0
0.8840	-35.9813	20.3045	-12.6005	63.7535	0
0.8847	-36.9514	24.5712	-11.6649	70.7781	0
0.8853	-36.5986	30.0636	-11.4153	76.2722	0
0.8860	-36.9514	32.5034	-10.7916	78.3989	0
0.8867	-31.7482	32.8156	-8.92019	77.1905	0
0.8873	-29.0143	33.1163	-8.92019	74.7416	0
0.8880	-28.6616	32.8156	-10.1678	68.3292	0
0.8887	-19.5781	30.3758	-8.04689	53.6838	0
0.8893	-7.93706	25.1841	-4.99032	37.2016	0
0.8900	-3.96853	19.3911	-5.86362	23.7807	0
0.8907	2.46931	14.8121	-4.99032	7.91078	0
0.8913	11.2883	7.79342	0.810926	-10.7142	0
0.8920	16.1387	-2.2779	5.67649	-25.0535	0
0.8927	22.5765	-9.90944	8.73305	-37.5561	0
0.8933	30.7781	-15.1012	11.1658	-53.426	0
0.8940	33.8648	-19.9808	13.0372	-65.9447	0
0.8947	35.364	-23.0334	14.5343	-70.2142	0
0.8953	37.5687	-27.6123	14.8462	-74.1777	0
0.8960	36.5986	-33.4053	13.9729	-79.3656	0
0.8967	35.364	-35.2438	13.661	-78.1572	0
0.8973	35.0994	-34.9316	12.7253	-71.1326	0
0.8980	34.2175	-35.8567	9.66874	-62.8996	0
0.8987	30.249	-33.4053	4.80318	-51.2992	0
0.8993	20.46	-28.2251	-0.998063	-34.511	0
0.9000	11.0237	-25.7854	-7.1112	-18.6411	0
0.9007	7.93706	-22.1199	-10.4797	-5.52627	0
0.9013	5.20318	-11.4357	-11.6649	9.13526	0
0.9020	-1.23465	-0.751591	-13.2243	25.9074	0
0.9027	-7.93706	4.42861	-15.3452	43.0018	0
0.9033	-14.0221	10.846	-18.4018	56.4388	0
0.9040	-17.9907	20.9174	-19.6494	64.978	0
0.9047	-17.9907	26.4098	-18.0899	74.1293	0
0.9053	-19.8426	28.2367	-17.2166	81.7662	0
0.9060	-23.1938	33.1163	-16.9047	80.5417	0
0.9067	-23.4584	36.7817	-15.3452	77.4805	0
0.9073	-26.545	34.9548	-15.3452	77.7867	0
0.9080	-30.5136	31.9022	-14.4095	70.1659	0
0.9087	-27.1624	27.3232	-8.67067	54.6021	0
0.9093	-21.0773	19.9923	-3.11895	41.4712	0
0.9100	-19.5781	15.1128	-1.62185	27.1319	0
0.9107	-14.0221	10.846	2.93181	6.38018	0
0.9113	-3.96853	2.60166	9.04495	-12.2287	0
0.9120	1.23465	-5.64271	9.35684	-25.6657	0
0.9127	7.31973	-10.5223	11.1658	-41.2295	0
0.9133	18.9607	-15.1012	16.9671	-55.5688	0
0.9140	25.0458	-21.8077	17.5909	-64.7202	0
0.9147	25.3104	-29.4392	16.9671	-70.5203	0
0.9153	29.0143	-34.631	21.2712	-75.096	0
0.9160	31.7482	-36.7701	21.5831	-77.545	0
0.9167	29.8962	-37.0708	16.0938	-76.3205	0
0.9173	28.6616	-35.8567	13.9729	-70.8265	0
0.9180	26.8096	-34.9316	14.8462	-61.6751	0
0.9187	19.4899	-32.4919	13.9729	-48.8503	0
0.9193	11.9056	-26.086	12.7253	-33.2865	0
0.9200	6.43783	-19.0673	8.42116	-17.4166	0
0.9207	-2.11655	-14.789	1.12282	-0.644463	0
0.9213	-10.4064	-9.2966	-3.43084	17.0622	0
0.9220	-14.0221	-0.150318	-5.30221	32.6259	0
0.9227	-17.7261	8.39469	-8.92019	46.9652	0
0.9233	-26.8978	16.3384	-13.2243	61.0145	0
0.9240	-35.9813	22.7443	-15.3452	69.2475	0
0.9247	-36.9514	24.5712	-18.7137	74.1293	0
0.9253	-34.8349	24.8834	-20.5227	80.5417	0
0.9260	-36.9514	27.9361	-19.0256	82.9746	0
0.9267	-35.0994	30.3758	-19.0256	78.705	0
0.9273	-27.7797	31.2893	-19.9613	74.4355	0
0.9280	-21.9592	31.2893	-18.7137	68.0231	0
0.9287	-16.756	28.2367	-16.9047	54.6021	0
0.9293	-6.7024	21.8308	-15.0333	38.7322	0
0.9300	2.46931	16.0262	-10.4797	23.1684	0
0.9307	8.55438	12.9736	-5.30221	6.99242	0
0.9313	16.4914	9.62037	-3.43084	-9.1836	0
0.9320	25.3104	2.60166	-0.686168	-25.9719	0
0.9327	31.7482	-5.64271	4.17939	-42.4379	0
0.9333	38.1861	-11.4357	8.17164	-53.1199	0
0.9340	44.8885	-17.541	11.1658	-61.369	0
0.9347	50.3562	-24.8603	15.47	-69.9081	0
0.9353	48.857	-29.7514	17.279	-74.4838	0
0.9360	40.9199	-33.1047	15.1581	-75.4022	0
0.9367	35.0994	-37.6836	14.8462	-77.545	0
0.9373	32.9829	-38.5971	15.47	-76.0144	0
0.9380	27.1624	-34.9316	13.661	-68.0875	0
0.9387	17.3733	-32.1912	10.2925	-54.6505	0
0.9393	8.81895	-27.9129	6.61217	-37.8622	0
0.9400	3.3512	-19.9808	3.24371	-23.5229	0
0.9407	-1.85198	-13.5749	1.74661	-10.102	0
0.9413	-8.55438	-7.46966	0.499032	9.13526	0
0.9420	-15.8741	2.60166	-2.55754	26.2135	0
0.9427	-22.5765	10.846	-7.1112	38.12	0
0.9433	-31.7482	16.3384	-12.6005	53.6838	0
0.9440	-38.4506	23.6578	-16.5928	65.2841	0
0.9447	-37.8333	30.6765	-15.3452	68.9414	0
0.9453	-37.216	34.3419	-14.16	74.7416	0
0.9460	-38.8034	35.556	-15.969	79.9295	0
0.9467	-35.0994	36.1689	-13.5362	76.8844	0
0.9473	-30.8663	36.4811	-10.7916	72.2926	0
0.9480	-30.8663	36.4811	-13.5362	66.5086	0
0.9487	-25.9277	32.8156	-12.6005	50.0264	0
0.9493	-13.1402	25.7969	-6.79931	31.7076	0
0.9500	-3.96853	19.6917	-4.36653	20.4134	0
0.9507	3.3512	13.5865	-3.43084	6.99242	0
0.9513	13.4048	3.82733	1.12282	-12.2287	0
0.9520	20.46	-4.41704	4.17939	-28.7108	0
0.9527	21.6946	-7.7703	7.23596	-41.5356	0
0.9533	25.3104	-14.4884	11.1658	-57.4055	0
0.9540	32.9829	-24.5597	12.1015	-70.8265	0
0.9547	36.9514	-27.9129	13.3491	-77.545	0
0.9553	36.3341	-29.4392	17.5909	-83.3452	0
0.9560	35.364	-35.5445	18.5266	-86.6964	0
0.9567	33.6002	-37.3714	16.7176	-83.6513	0
0.9573	29.8962	-34.3304	17.5909	-80.5901	0
0.9580	26.2805	-34.9316	20.3355	-73.8716	0
0.9587	18.608	-33.1047	20.0236	-54.9566	0
0.9593	6.08508	-27.3117	13.9729	-37.5561	0
0.9600	-5.46775	-23.6462	4.80318	-30.5475	0
0.9607	-10.0536	-18.4545	1.12282	-17.1105	0
0.9613	-13.4048	-9.90944	2.3704	3.94734	0
0.9620	-21.3419	-3.50357	-0.124758	19.8172	0
0.9627	-28.6616	2.60166	-6.17552	35.0749	0
0.9633	-33.2474	9.62037	-11.6649	50.6387	0
0.9640	-35.9813	14.4999	-16.5928	58.8717	0
0.9647	-36.3341	19.6917	-19.9613	64.0596	0
0.9653	-36.5986	24.2706	-20.8346	70.1659	0
0.9660	-37.216	27.011	-22.7059	71.3904	0
0.9667	-32.6301	30.9771	-24.5149	72.5987	0
0.9673	-25.6631	34.6426	-21.7703	72.5987	0
0.9680	-22.3119	35.2554	-18.0899	61.9168	0
0.9687	-16.4914	33.7291	-17.4661	44.8385	0
0.9693	-5.46775	29.4508	-13.8481	31.0953	0
0.9700	4.58585	23.9584	-6.48741	16.4499	0
0.9707	14.6395	21.5186	-0.998063	-0.338343	0
0.9713	23.8112	15.4134	2.61992	-15.2899	0
0.9720	28.397	3.51513	5.67649	-31.4659	0
0.9727	32.9829	-4.71768	6.61217	-49.7686	0
0.9733	40.3026	-11.7364	8.73305	-64.4141	0
0.9740	42.6837	-22.1199	14.2224	-72.0509	0
0.9747	39.9498	-27.9129	17.5909	-76.6266	0
0.9753	38.7152	-27.6123	16.7176	-81.8146	0
0.9760	36.3341	-29.1386	17.279	-84.5535	0
0.9767	32.3656	-31.5784	19.1503	-81.8146	0
0.9773	28.6616	-31.2778	18.5266	-76.3205	0
0.9780	21.6946	-31.2778	17.279	-66.863	0
0.9787	10.6709	-31.5784	15.7819	-52.2176	0
0.9793	-0.617327	-28.2251	12.1015	-37.5561	0
0.9800	-8.81895	-19.9808	8.42116	-24.7474	0
0.9807	-16.756	-10.2216	5.42697	-8.87748	0
0.9813	-25.9277	-1.36443	0.187137	8.52302	0
0.9820	-31.7482	6.56775	-6.17552	25.0052	0
0.9827	-34.8349	14.4999	-11.1035	42.6957	0
0.9833	-39.9498	21.218	-17.2166	59.4839	0
0.9840	-46.3877	23.6578	-23.8911	69.2475	0
0.9847	-47.6223	22.1315	-26.3239	74.4355	0
0.9853	-47.005	21.8308	-26.3239	79.3173	0
0.9860	-47.005	23.6578	-26.6358	81.7662	0
0.9867	-44.8885	24.2706	-25.4506	79.9295	0
0.9873	-42.1546	23.9584	-22.0821	74.7416	0
0.9880	-40.5672	25.4847	-18.0899	67.4108	0
0.9887	-34.4821	25.1841	-13.8481	54.6021	0
0.9893	-25.6631	18.7782	-8.92019	38.7322	0
0.9900	-17.7261	12.673	-5.30221	25.3113	0
0.9907	-9.17171	8.09406	-2.24564	10.6497	0
0.9913	-1.23465	-0.450955	2.3704	-8.57136	0
0.9920	4.2331	-8.99597	6.30027	-25.9719	0
0.9927	10.0536	-13.2627	9.35684	-39.0867	0
0.9933	16.756	-19.6801	15.47	-52.2176	0
0.9940	24.4285	-26.9995	22.2069	-60.7567	0
0.9947	32.3656	-28.2251	24.0159	-63.1896	0
0.9953	32.0128	-28.5258	21.5831	-68.3936	0
0.9960	26.8096	-34.3304	20.3355	-74.4838	0
0.9967	29.0143	-38.8977	19.7118	-74.4838	0
0.9973	33.2474	-39.5106	18.2147	-70.2142	0
0.9980	29.8962	-37.6836	16.4057	-61.6751	0
0.9987	23.8112	-33.1047	13.3491	-46.4174	0
0.9993	18.3434	-27.3117	8.73305	-31.4659	0
1.0000	10.6709	-23.0334	5.67649	-19.5594	0
1.0007	3.61577	-17.541	4.80318	-5.52627	0
1.0013	-2.73387	-10.8229	1.43472	12.1803	0
1.0020	-11.0237	-4.11641	-3.11895	30.1931	0
1.0027	-16.756	5.95491	-6.79931	48.1897	0
1.0033	-21.3419	15.4134	-10.7916	61.0145	0
1.0040	-28.6616	19.0788	-14.16	67.7169	0
1.0047	-32.6301	21.218	-13.5362	73.8232	0
1.0053	-32.6301	26.7104	-11.6649	80.8479	0
1.0060	-33.6002	31.59	-12.6005	83.2807	0
1.0067	-31.3955	34.0297	-12.9124	82.3785	0
1.0073	-27.7797	36.4811	-12.6005	79.3173	0
1.0080	-30.249	36.4811	-14.16	70.7781	0
1.0087	-26.8978	31.59	-13.5362	56.4388	0
1.0093	-10.0536	24.5712	-9.23209	39.9567	0
1.0100	1.49922	19.6917	-6.48741	25.6013	0
1.0107	4.58585	15.1128	-3.74274	13.4048	0
1.0113	13.4048	8.39469	2.05851	-1.85283	0
1.0120	23.1938	0.774717	5.42697	-20.4778	0
1.0127	26.2805	-6.24399	5.11507	-37.8622	0
1.0133	33.2474	-12.9621	6.61217	-51.2992	0
1.0140	41.1845	-19.0673	9.98063	-62.5935	0
1.0147	39.9498	-23.9468	14.5343	-68.9897	0
1.0153	38.1861	-28.5258	17.279	-70.2142	0
1.0160	41.5373	-32.1912	16.0938	-70.8265	0
1.0167	39.9498	-34.0182	14.2224	-71.4387	0
1.0173	34.7467	-34.3304	13.9729	-68.9897	0
1.0180	30.249	-34.0182	12.4134	-61.9812	0
1.0187	21.3419	-32.4919	10.2925	-48.8503	0
1.0193	7.93706	-27.6123	7.23596	-32.6743	0
1.0200	-1.85198	-20.2814	1.12282	-18.9472	0
1.0207	-7.31973	-13.8755	-2.86943	-5.22015	0
1.0213	-11.641	-8.08249	-2.86943	12.4865	0
1.0220	-18.608	0.462518	-5.30221	29.887	0
1.0227	-28.397	10.846	-11.6649	44.8385	0
1.0233	-35.0994	19.9923	-17.2166	61.0145	0
1.0240	-36.3341	27.3232	-19.0256	72.2926	0
1.0247	-37.8333	32.8156	-19.9613	74.7416	0
1.0253	-38.8034	35.556	-22.394	77.1905	0
1.0260	-37.8333	36.4811	-23.2673	81.4601	0
1.0267	-37.216	36.7817	-22.394	80.8479	0
1.0273	-32.9829	34.9548	-21.1465	75.0477	0
1.0280	-24.0757	33.7291	-19.0256	68.0231	0
1.0287	-15.8741	33.1163	-16.9047	55.5205	0
1.0293	-9.43628	26.7104	-15.3452	38.12	0
1.0300	1.23465	15.1128	-9.85588	24.699	0
1.0307	14.3749	8.09406	-0.998063	13.0987	0
1.0313	23.4584	4.42861	1.12282	-5.22015	0
1.0320	25.3104	-2.2779	0.810926	-24.7474	0
1.0327	29.2789	-10.5223	6.30027	-39.6989	0
1.0333	39.068	-16.6275	10.6044	-54.6505	0
1.0340	45.153	-21.2064	10.9163	-67.1691	0
1.0347	44.8885	-23.0334	13.9729	-72.0509	0
1.0353	47.6223	-23.9468	16.0938	-75.096	0
1.0360	50.9735	-26.6988	15.7819	-78.4634	0
1.0367	47.8869	-27.6123	17.279	-79.3656	0
1.0373	41.8018	-26.6988	16.7176	-77.8511	0
1.0380	36.3341	-27.9129	11.4777	-71.4387	0
1.0387	27.1624	-26.3866	6.61217	-57.0994	0
1.0393	15.5214	-20.8942	2.05851	-40.3111	0
1.0400	9.17171	-17.2403	-2.55754	-26.278	0
1.0407	4.85042	-15.1012	-5.30221	-12.2287	0
1.0413	-5.46775	-8.99597	-9.85588	4.25345	0
1.0420	-15.6095	0.462518	-15.3452	21.3317	0
1.0427	-18.608	10.2332	-19.3375	37.2016	0
1.0433	-24.0757	18.7782	-23.8911	50.6387	0
1.0440	-32.0128	25.1841	-26.3239	60.0962	0
1.0447	-32.3656	30.9771	-24.8268	64.6718	0
1.0453	-31.3955	34.0297	-26.3239	67.1047	0
1.0460	-35.0994	33.7291	-27.2596	70.1659	0
1.0467	-32.9829	32.8156	-23.5792	71.6965	0
1.0473	-27.4269	32.2028	-22.0821	68.3292	0
1.0480	-25.9277	30.3758	-20.8346	60.0962	0
1.0487	-19.5781	26.4098	-12.9124	45.7569	0
1.0493	-7.93706	18.7782	-5.86362	30.1931	0
1.0500	-2.73387	10.5338	-1.93375	16.1438	0
1.0507	0.881895	5.95491	4.17939	0.273897	0
1.0513	7.31973	0.462518	7.85975	-16.4982	0
1.0520	11.2883	-8.08249	7.23596	-30.5475	0
1.0527	16.1387	-13.8755	11.7896	-44.2746	0
1.0533	22.3119	-17.541	19.1503	-59.8384	0
1.0540	23.8112	-24.8603	22.4564	-71.4387	0
1.0547	24.4285	-32.1912	24.0159	-76.6266	0
1.0553	25.0458	-36.7701	25.2635	-79.9778	0
1.0560	22.5765	-40.1234	25.513	-83.6513	0
1.0567	21.9592	-42.5632	26.1368	-83.6513	0
1.0573	23.8112	-44.4017	24.9516	-78.4634	0
1.0580	19.4899	-43.4767	21.2712	-68.6836	0
1.0587	9.43628	-37.6836	18.8384	-54.3443	0
1.0593	1.23465	-30.3527	14.8462	-38.1683	0
1.0600	-3.08663	-23.0334	9.35684	-23.829	0
1.0607	-7.67249	-14.4884	6.61217	-9.1836	0
1.0613	-15.2568	-6.24399	3.24371	9.44138	0
1.0620	-22.3119	1.37599	-0.998063	27.1319	0
1.0627	-25.6631	9.00753	-3.43084	41.4712	0
1.0633	-31.3955	16.3384	-6.17552	55.5205	0
1.0640	-38.8034	22.7443	-9.85588	66.2024	0
1.0647	-39.6853	28.2367	-10.7916	70.7781	0
1.0653	-38.8034	30.3758	-10.7916	74.1293	0
1.0660	-39.068	31.59	-11.1035	78.0928	0
1.0667	-37.8333	31.9022	-10.4797	78.0928	0
1.0673	-39.6853	30.9771	-9.85588	73.5171	0
1.0680	-40.3026	29.1502	-9.85588	64.3657	0
1.0687	-27.1624	25.4847	-7.73499	48.8019	0
1.0693	-11.641	19.0788	-5.61411	31.7076	0
1.0700	-7.05516	10.5338	-2.24564	17.9805	0
1.0707	-1.85198	3.51513	2.61992	3.3351	0
1.0713	9.78904	-0.450955	5.42697	-14.0654	0
1.0720	17.9907	-3.80421	8.42116	-30.8537	0
1.0727	22.5765	-10.5223	12.1015	-46.7236	0
1.0733	29.0143	-18.4545	12.1015	-59.8384	0
1.0740	34.7467	-23.0334	12.1015	-68.3936	0
1.0747	36.5986	-26.6988	16.9671	-75.4022	0
1.0753	35.364	-30.3527	18.5266	-82.1207	0
1.0760	36.3341	-32.4919	14.8462	-83.9574	0
1.0767	36.5986	-33.1047	13.9729	-80.8962	0
1.0773	30.7781	-32.4919	13.0372	-78.7695	0
1.0780	24.4285	-30.6649	8.42116	-71.1326	0
1.0787	22.5765	-26.6988	5.42697	-52.8137	0
1.0793	16.1387	-20.2814	1.12282	-35.4293	0
1.0800	5.20318	-14.789	-8.04689	-25.3596	0
1.0807	-1.23465	-10.8229	-13.2243	-10.7142	0
1.0813	-5.46775	-2.89073	-12.6005	10.3436	0
1.0820	-13.7576	8.09406	-13.5362	26.2135	0
1.0827	-20.46	16.0262	-16.2809	38.12	0
1.0833	-24.0757	22.7443	-16.5928	52.7654	0
1.0840	-29.6317	29.4508	-12.9124	65.2841	0
1.0847	-34.4821	34.3419	-9.54398	72.0026	0
1.0853	-34.4821	35.556	-10.7916	76.5783	0
1.0860	-32.9829	34.6426	-11.9768	78.3989	0
1.0867	-32.3656	34.6426	-8.92019	78.3989	0
1.0873	-30.249	34.9548	-7.73499	74.7416	0
1.0880	-25.6631	33.7291	-9.54398	66.5086	0
1.0887	-20.1072	27.6239	-5.86362	54.6021	0
1.0893	-11.9056	19.6917	0.499032	39.9567	0
1.0900	-1.23465	13.8871	2.61992	23.1684	0
1.0907	7.05516	8.09406	5.98838	6.38018	0
1.0913	11.5528	-0.150318	11.1658	-9.79584	0
1.0920	14.3749	-5.94335	10.2925	-25.3596	0
1.0927	20.7245	-9.6088	10.9163	-41.5356	0
1.0933	29.6317	-16.3153	16.7176	-57.7116	0
1.0940	32.3656	-23.9468	20.3355	-68.9897	0
1.0947	29.8962	-26.3866	21.2712	-74.4838	0
1.0953	33.8648	-26.3866	24.3278	-78.7695	0
1.0960	39.6853	-28.8264	25.2635	-80.8962	0
1.0967	37.216	-31.5784	22.2069	-78.4634	0
1.0973	31.3955	-32.1912	19.4622	-76.3205	0
1.0980	26.545	-32.4919	16.4057	-70.5203	0
1.0987	17.7261	-30.0521	13.0372	-53.7321	0
1.0993	8.20162	-23.9468	7.54785	-36.3477	0
1.1000	3.08663	-18.4545	2.93181	-25.9719	0
1.1007	-4.2331	-12.0486	1.43472	-11.3103	0
1.1013	-14.9922	-4.11641	-0.686168	9.73139	0
1.1020	-21.0773	3.51513	-7.73499	27.1319	0
1.1027	-24.6931	12.0601	-11.4153	42.3895	0
1.1033	-34.2175	22.1315	-13.2243	58.8717	0
1.1040	-43.3011	27.3232	-19.9613	68.3292	0
1.1047	-43.3011	29.4508	-22.9555	70.472	0
1.1053	-41.1845	33.7291	-18.7137	75.3538	0
1.1060	-42.4192	37.0823	-18.4018	82.0723	0
1.1067	-41.1845	37.9958	-20.8346	82.6685	0
1.1073	-35.9813	40.135	-19.0256	77.4805	0
1.1080	-32.3656	40.4472	-16.9047	70.1659	0
1.1087	-26.545	36.1689	-14.7214	57.3411	0
1.1093	-17.3733	29.763	-10.7916	39.6506	0
1.1100	-8.81895	23.6578	-9.23209	25.3113	0
1.1107	-0.881895	18.1654	-9.23209	12.4865	0
1.1113	8.81895	12.673	-4.99032	-6.42852	0
1.1120	17.7261	6.26711	-0.374274	-25.0535	0
1.1127	25.3104	1.68819	2.93181	-39.6989	0
1.1133	32.9829	-2.2779	8.73305	-54.3443	0
1.1140	39.068	-8.38313	13.3491	-66.5569	0
1.1147	42.1546	-15.1012	13.9729	-69.9081	0
1.1153	40.5672	-21.2064	13.0372	-72.6632	0
1.1160	38.1861	-23.9468	11.4777	-78.1572	0
1.1167	38.1861	-25.7854	8.42116	-77.2389	0
1.1173	37.216	-30.3527	7.23596	-70.5203	0
1.1180	32.6301	-33.1047	7.54785	-61.9812	0
1.1187	26.8096	-26.6988	5.98838	-47.9319	0
1.1193	19.4899	-19.6801	3.24371	-31.1598	0
1.1200	10.6709	-17.8416	0.187137	-17.4166	0
1.1207	2.11655	-13.5749	-4.36653	-2.15895	0
1.1213	-8.55438	-7.46966	-9.23209	16.1438	0
1.1220	-17.1088	-1.97726	-12.2887	31.0953	0
1.1227	-20.46	6.26711	-14.7214	45.4507	0
1.1233	-27.1624	13.8871	-19.9613	61.0145	0
1.1240	-35.0994	17.5525	-22.7059	70.1659	0
1.1247	-35.0994	22.7443	-22.7059	73.8232	0
1.1253	-32.3656	30.0636	-22.9555	78.705	0
1.1260	-31.3955	36.4811	-23.2673	81.4601	0
1.1267	-27.1624	40.7478	-21.1465	79.6234	0
1.1273	-26.545	40.7478	-20.8346	75.6599	0
1.1280	-29.2789	38.308	-23.2673	66.2024	0
1.1287	-21.3419	34.0297	-22.394	49.1081	0
1.1293	-7.67249	26.4098	-18.0899	33.5443	0
1.1300	-3.70396	19.9923	-16.2809	21.3317	0
1.1307	0.264569	16.9397	-15.3452	6.38018	0
1.1313	9.78904	9.921	-9.23209	-10.7142	0
1.1320	16.756	2.30102	-1.93375	-27.4863	0
1.1327	21.6946	-1.67663	2.61992	-43.6624	0
1.1333	29.0143	-11.1351	7.54785	-58.0017	0
1.1340	34.4821	-21.2064	13.0372	-68.6836	0
1.1347	35.7168	-22.4205	15.1581	-74.4838	0
1.1353	35.7168	-28.5258	17.279	-78.1572	0
1.1360	34.4821	-40.1234	19.4622	-80.8962	0
1.1367	31.1309	-41.0369	19.7118	-79.9778	0
1.1373	28.0443	-37.6836	21.5831	-75.4022	0
1.1380	27.1624	-39.5106	24.3278	-67.7814	0
1.1387	21.6946	-36.458	20.9593	-54.0382	0
1.1393	8.20162	-28.8264	12.4134	-36.9599	0
1.1400	-2.46931	-25.1725	4.80318	-23.5229	0
1.1407	-7.31973	-18.4545	-0.686168	-10.102	0
1.1413	-14.6395	-8.69533	-4.05463	7.91078	0
1.1420	-24.4285	-3.20293	-5.86362	25.3113	0
1.1427	-31.3955	1.07535	-9.54398	39.3445	0
1.1433	-37.5687	6.86839	-12.2887	53.6838	0
1.1440	-41.5373	11.1467	-13.2243	65.2841	0
1.1447	-40.9199	18.1654	-15.0333	71.6965	0
1.1453	-40.5672	26.7104	-15.6571	75.6599	0
1.1460	-42.7719	30.3758	-13.5362	77.1905	0
1.1467	-43.0365	32.5034	-13.2243	75.3538	0
1.1473	-40.3026	34.6426	-14.16	71.0843	0
1.1480	-34.4821	32.5034	-12.6005	64.0596	0
1.1487	-25.3104	27.3232	-6.17552	50.6387	0
1.1493	-15.8741	22.1315	-0.686168	33.5443	0
1.1500	-6.43783	16.9397	0.187137	18.8989	0
1.1507	4.85042	9.921	2.3704	7.29854	0
1.1513	12.7875	2.9023	8.42116	-8.57136	0
1.1520	16.4914	-1.97726	12.1015	-27.4863	0
1.1527	23.8112	-6.85682	13.661	-43.9685	0
1.1533	33.2474	-13.8755	17.5909	-57.7116	0
1.1540	37.216	-20.8942	20.6474	-68.0875	0
1.1547	38.4506	-24.5597	20.3355	-73.5815	0
1.1553	39.9498	-28.2251	20.3355	-77.2389	0
1.1560	42.6837	-32.1912	20.3355	-79.9778	0
1.1567	43.9184	-31.879	19.1503	-78.7695	0
1.1573	40.3026	-29.7514	18.2147	-74.7899	0
1.1580	33.2474	-28.8264	18.5266	-67.1691	0
1.1587	27.4269	-26.6988	16.4057	-53.7321	0
1.1593	20.1072	-22.1199	11.4777	-39.3928	0
1.1600	9.78904	-17.541	8.42116	-26.8741	0
1.1607	3.08663	-10.8229	7.54785	-9.48972	0
1.1613	-0.352758	-4.71768	3.5556	11.8742	0
1.1620	-4.85042	-3.50357	0.187137	25.9074	0
1.1627	-11.2883	-1.97726	0.187137	38.12	0
1.1633	-20.46	5.65428	-3.11895	54.6021	0
1.1640	-30.5136	14.8121	-7.1112	66.2024	0
1.1647	-32.3656	19.9923	-5.30221	70.1659	0
1.1653	-28.0443	22.1315	-5.30221	75.6599	0
1.1660	-28.397	23.6578	-9.85588	79.0111	0
1.1667	-29.2789	26.4098	-10.4797	76.8844	0
1.1673	-25.9277	30.0636	-9.85588	74.1293	0
1.1680	-20.46	31.2893	-10.7916	66.8147	0
1.1687	-15.8741	28.5373	-8.04689	51.847	0
1.1693	-12.7875	24.2706	-5.30221	37.2016	0
1.1700	-10.6709	19.9923	-5.30221	21.6378	0
1.1707	-4.85042	13.5865	-0.998063	3.02898	0
1.1713	4.2331	4.42861	2.93181	-12.5348	0
1.1720	12.1702	-3.50357	1.12282	-26.8741	0
1.1727	19.8426	-10.2216	2.93181	-42.744	0
1.1733	25.3104	-19.0673	7.54785	-54.9566	0
1.1740	27.7797	-27.6123	8.42116	-64.4141	0
1.1747	31.3955	-34.0182	8.73305	-73.8716	0
1.1753	32.6301	-37.6836	10.2925	-77.8511	0
1.1760	28.6616	-37.6836	9.04495	-78.1572	0
1.1767	28.0443	-38.8977	7.85975	-79.6717	0
1.1773	31.3955	-40.7362	8.42116	-76.3205	0
1.1780	28.0443	-37.3714	6.92406	-66.5569	0
1.1787	19.2253	-31.5784	4.80318	-52.2176	0
1.1793	11.5528	-28.8264	2.93181	-34.2049	0
1.1800	5.20318	-23.9468	0.187137	-19.8656	0
1.1807	-3.08663	-17.541	-1.62185	-8.26524	0
1.1813	-12.7875	-14.4884	-2.55754	10.0375	0
1.1820	-21.3419	-8.08249	-5.30221	28.9686	0
1.1827	-28.6616	2.30102	-9.85588	42.6957	0
1.1833	-36.9514	7.18059	-13.2243	58.2594	0
1.1840	-42.4192	10.846	-14.16	70.7781	0
1.1847	-42.4192	19.0788	-15.3452	74.7416	0
1.1853	-40.9199	26.0976	-15.6571	78.3989	0
1.1860	-40.9199	28.2367	-13.5362	83.2807	0
1.1867	-40.3026	29.763	-10.1678	83.893	0
1.1873	-38.4506	30.6765	-8.67067	80.2356	0
1.1880	-33.2474	31.2893	-10.1678	71.0843	0
1.1887	-22.9293	30.0636	-9.54398	54.296	0
1.1893	-10.6709	22.7443	-2.24564	36.2833	0
1.1900	-1.85198	15.7256	3.5556	20.4134	0
1.1907	6.08508	14.4999	2.3704	5.1557	0
1.1913	14.9922	11.1467	4.49128	-9.48972	0
1.1920	23.4584	2.60166	11.4777	-24.4413	0
1.1927	31.3955	-4.71768	13.0372	-41.5356	0
1.1933	38.4506	-10.2216	10.6044	-55.2627	0
1.1940	45.5058	-13.8755	11.1658	-63.4957	0
1.1947	50.3562	-18.1538	10.6044	-68.0875	0
1.1953	49.7389	-25.7854	8.42116	-71.4387	0
1.1960	48.2397	-30.6649	9.04495	-75.096	0
1.1967	49.1216	-28.2251	9.35684	-76.3205	0
1.1973	46.6523	-26.6988	8.42116	-72.3571	0
1.1980	39.9498	-27.6123	10.9163	-64.4141	0
1.1987	33.6002	-23.0334	11.7896	-51.2992	0
1.1993	21.9592	-19.0673	5.67649	-33.5926	0
1.2000	6.08508	-21.5071	-0.686168	-19.5594	0
1.2007	-4.2331	-20.2814	-1.62185	-7.95912	0
1.2013	-11.9056	-11.4357	-2.24564	10.6497	0
1.2020	-22.3119	-3.80421	-4.36653	30.7892	0
1.2027	-30.249	0.774717	-8.67067	43.9201	0
1.2033	-35.7168	8.09406	-13.5362	55.5205	0
1.2040	-41.5373	16.6391	-15.3452	66.8147	0
1.2047	-44.2711	22.7443	-15.6571	72.9049	0
1.2053	-43.6538	27.3232	-18.7137	76.5783	0
1.2060	-41.1845	32.8156	-19.9613	80.2356	0
1.2067	-39.068	36.4811	-16.2809	79.9295	0
1.2073	-37.8333	36.4811	-13.5362	74.1293	0
1.2080	-33.8648	34.6426	-11.9768	64.6718	0
1.2087	-24.4285	32.2028	-9.85588	51.847	0
1.2093	-14.6395	29.1502	-8.92019	38.7322	0
1.2100	-5.20318	25.1841	-6.79931	24.699	0
1.2107	5.20318	19.6917	-0.686168	8.2169	0
1.2113	10.4064	13.8871	2.93181	-9.79584	0
1.2120	11.5528	9.921	3.5556	-27.1802	0
1.2127	18.608	3.51513	5.11507	-44.2746	0
1.2133	28.0443	-7.46966	6.61217	-58.6139	0
1.2140	30.7781	-19.3679	6.61217	-67.1691	0
1.2147	29.8962	-26.9995	7.54785	-71.1326	0
1.2153	32.0128	-31.5784	9.66874	-75.096	0
1.2160	33.6002	-35.8567	11.4777	-79.9778	0
1.2167	30.249	-39.8228	12.1015	-78.7695	0
1.2173	27.1624	-40.424	10.9163	-70.8265	0
1.2180	25.3104	-37.6836	11.1658	-63.8018	0
1.2187	17.1088	-34.0182	12.7253	-55.2627	0
1.2193	5.82051	-28.2251	9.98063	-37.8622	0
1.2200	1.49922	-19.9808	5.67649	-19.5594	0
1.2207	-3.08663	-12.9621	7.54785	-6.73464	0
1.2213	-15.8741	-9.2966	7.54785	7.60466	0
1.2220	-25.3104	-4.71768	2.61992	25.3113	0
1.2227	-26.2805	2.60166	0.187137	43.3079	0
1.2233	-32.3656	9.00753	-1.93375	58.2594	0
1.2240	-40.9199	14.1993	-7.73499	66.8147	0
1.2247	-39.6853	20.9174	-9.23209	71.3904	0
1.2253	-34.2175	26.4098	-7.73499	78.3989	0
1.2260	-35.7168	27.9361	-10.1678	82.6685	0
1.2267	-38.4506	28.5373	-11.9768	78.705	0
1.2273	-34.2175	30.9771	-10.4797	73.5171	0
1.2280	-25.3104	31.2893	-9.85588	66.8147	0
1.2287	-16.756	27.6239	-8.92019	53.0715	0
1.2293	-9.43628	22.1315	-6.79931	35.9771	0
1.2300	-4.58585	16.6391	-5.30221	19.8172	0
1.2307	0	12.673	-3.74274	2.72286	0
1.2313	7.5843	6.56775	-1.62185	-13.4532	0
1.2320	17.1088	-3.50357	-0.374274	-27.4863	0
1.2327	23.8112	-10.5223	2.93181	-42.744	0
1.2333	29.6317	-13.8755	7.85975	-57.0994	0
1.2340	34.7467	-18.4545	10.2925	-65.6385	0
1.2347	36.3341	-22.7327	12.4134	-70.8265	0
1.2353	34.7467	-26.3866	14.8462	-75.4022	0
1.2360	34.2175	-32.1912	13.661	-78.4634	0
1.2367	34.2175	-32.8041	10.2925	-77.8511	0
1.2373	33.6002	-26.9995	9.04495	-74.4838	0
1.2380	29.6317	-23.9468	8.17164	-67.7814	0
1.2387	20.7245	-24.5597	5.67649	-55.5688	0
1.2393	9.78904	-23.9468	4.80318	-38.1683	0
1.2400	3.08663	-19.3679	5.98838	-22.2984	0
1.2407	-3.3512	-11.7364	4.80318	-10.4081	0
1.2413	-11.9056	-5.94335	-0.686168	5.1557	0
1.2420	-17.7261	-1.97726	-4.05463	23.4746	0
1.2427	-21.9592	6.56775	-5.30221	38.7322	0
1.2433	-28.0443	16.3384	-9.85588	50.9448	0
1.2440	-31.3955	20.6052	-12.6005	62.529	0
1.2447	-29.6317	25.1841	-11.1035	70.1659	0
1.2453	-29.6317	30.0636	-12.2887	73.211	0
1.2460	-29.6317	28.2367	-13.2243	73.8232	0
1.2467	-27.7797	26.4098	-8.92019	72.0026	0
1.2473	-28.6616	28.2367	-7.4231	68.3292	0
1.2480	-29.6317	26.4098	-10.1678	59.79	0
1.2487	-20.46	20.9174	-8.04689	44.5324	0
1.2493	-9.43628	18.1654	-3.74274	28.0502	0
1.2500	-4.85042	15.7256	-1.93375	14.3232	0
1.2507	-0.881895	10.846	-0.374274	-0.644463	0
1.2513	8.81895	3.82733	3.24371	-18.0288	0
1.2520	18.9607	-4.11641	8.42116	-35.1232	0
1.2527	24.4285	-12.0486	10.9163	-49.1564	0
1.2533	26.2805	-18.4545	9.98063	-61.6751	0
1.2540	31.7482	-23.0334	12.1015	-70.2142	0
1.2547	37.216	-24.259	15.7819	-73.8716	0
1.2553	37.5687	-24.5597	14.8462	-77.8511	0
1.2560	37.8333	-27.6123	13.661	-82.7329	0
1.2567	38.1861	-30.3527	15.7819	-80.5901	0
1.2573	32.0128	-28.8264	14.5343	-72.6632	0
1.2580	25.6631	-25.4732	12.1015	-65.0263	0
1.2587	23.1938	-22.1199	10.9163	-52.8137	0
1.2593	13.1402	-17.541	6.61217	-34.8171	0
1.2600	-3.08663	-12.9621	1.12282	-21.3962	0
1.2607	-10.0536	-8.38313	-1.93375	-9.1836	0
1.2613	-10.4064	-1.97726	-6.17552	11.5681	0
1.2620	-14.0221	5.34208	-9.23209	31.7076	0
1.2627	-19.5781	12.3723	-10.7916	45.7569	0
1.2633	-27.7797	19.0788	-15.6571	59.4839	0
1.2640	-33.2474	25.7969	-19.0256	69.8598	0
1.2647	-31.1309	31.2893	-18.7137	74.4355	0
1.2653	-29.8962	33.7291	-22.0821	78.3989	0
1.2660	-33.2474	34.3419	-26.012	79.6234	0
1.2667	-32.0128	34.3419	-23.5792	76.5783	0
1.2673	-28.0443	33.7291	-22.0821	74.4355	0
1.2680	-27.7797	31.2893	-24.8268	66.5086	0
1.2687	-23.4584	27.9361	-22.9555	49.1081	0
1.2693	-15.2568	23.3571	-18.0899	32.9321	0
1.2700	-8.81895	17.8647	-15.6571	21.6378	0
1.2707	-1.49922	14.1993	-10.7916	8.2169	0
1.2713	4.2331	9.921	-4.05463	-6.73464	0
1.2720	7.31973	1.07535	-0.686168	-22.2984	0
1.2727	15.2568	-8.38313	2.93181	-39.3928	0
1.2733	25.6631	-13.8755	11.1658	-53.7321	0
1.2740	30.5136	-18.1538	16.7176	-63.4957	0
1.2747	32.9829	-21.8077	18.2147	-70.2142	0
1.2753	35.364	-23.6462	19.7118	-73.5815	0
1.2760	34.7467	-24.8603	21.895	-75.096	0
1.2767	33.6002	-28.2251	23.0802	-76.0144	0
1.2773	31.3955	-33.7175	24.0159	-71.7448	0
1.2780	26.545	-36.1573	21.895	-60.7567	0
1.2787	20.7245	-33.1047	18.5266	-47.9319	0
1.2793	12.1702	-28.5258	16.7176	-33.2865	0
1.2800	3.08663	-23.9468	15.7819	-18.0288	0
1.2807	-2.11655	-15.4018	12.7253	-2.46507	0
1.2813	-6.7024	-6.85682	8.17164	13.7109	0
1.2820	-11.0237	-0.150318	3.8675	30.7892	0
1.2827	-16.756	9.31973	1.12282	47.2714	0
1.2833	-26.8978	19.0788	-3.11895	60.7084	0
1.2840	-33.6002	22.4321	-8.67067	69.2475	0
1.2847	-29.2789	25.7969	-10.1678	75.3538	0
1.2853	-26.545	33.1163	-11.1035	80.2356	0
1.2860	-29.0143	37.6952	-12.2887	82.9746	0
1.2867	-27.4269	38.308	-9.54398	81.154	0
1.2873	-22.3119	38.308	-8.35878	74.4355	0
1.2880	-17.9907	37.3945	-10.7916	66.2024	0
1.2887	-10.4064	32.5034	-8.04689	56.4388	0
1.2893	-2.11655	26.7104	-2.86943	41.7773	0
1.2900	3.08663	23.0449	-1.30996	24.699	0
1.2907	7.93706	20.9174	2.05851	9.13526	0
1.2913	13.4048	15.7256	4.80318	-7.653	0
1.2920	18.608	7.18059	3.24371	-24.1351	0
1.2927	25.3104	-1.97726	5.67649	-38.4744	0
1.2933	29.8962	-11.7364	9.35684	-54.0382	0
1.2940	32.9829	-20.2814	8.42116	-67.4753	0
1.2947	35.7168	-24.8603	9.66874	-71.1326	0
1.2953	32.6301	-26.6988	11.1658	-71.7448	0
1.2960	26.2805	-28.5258	6.61217	-76.3205	0
1.2967	26.2805	-30.6649	4.49128	-76.9328	0
1.2973	25.6631	-32.1912	7.54785	-70.8265	0
1.2980	17.9907	-33.1047	6.61217	-62.2873	0
1.2987	10.4064	-30.9656	2.05851	-48.238	0
1.2993	3.96853	-23.0334	-1.93375	-30.8537	0
1.3000	-3.08663	-16.3153	-5.86362	-16.8044	0
1.3007	-8.81895	-13.8755	-6.48741	-1.24059	0
1.3013	-16.4914	-7.7703	-5.86362	17.0622	0
1.3020	-26.2805	4.42861	-8.92019	32.0137	0
1.3027	-32.3656	13.5865	-11.4153	45.4507	0
1.3033	-37.216	17.2519	-11.9768	60.4023	0
1.3040	-41.1845	19.9923	-17.2166	70.1659	0
1.3047	-39.9498	22.1315	-20.8346	74.4355	0
1.3053	-37.8333	25.7969	-19.0256	78.705	0
1.3060	-36.9514	31.2893	-16.9047	79.9295	0
1.3067	-32.9829	33.7291	-15.0333	78.705	0
1.3073	-30.8663	30.9771	-14.7214	78.705	0
1.3080	-30.249	27.3232	-18.0899	70.1659	0
1.3087	-21.6946	23.3571	-17.2166	49.7203	0
1.3093	-8.55438	18.1654	-10.1678	34.1565	0
1.3100	0	12.673	-8.04689	24.3929	0
1.3107	7.05516	5.34208	-9.23209	6.99242	0
1.3113	13.4048	-2.89073	-6.17552	-14.0654	0
1.3120	18.9607	-7.7703	0.187137	-29.0169	0
1.3127	26.8096	-11.4357	5.67649	-43.0501	0
1.3133	34.2175	-17.8416	8.42116	-57.4055	0
1.3140	39.068	-25.1725	8.73305	-67.4753	0
1.3147	42.6837	-28.5258	11.7896	-73.5815	0
1.3153	43.0365	-30.3527	15.1581	-77.545	0
1.3160	41.5373	-33.7175	13.0372	-79.3656	0
1.3167	40.3026	-34.3304	10.2925	-79.0595	0
1.3173	35.9813	-31.879	11.7896	-74.1777	0
1.3180	29.2789	-32.1912	10.2925	-63.4957	0
1.3187	23.4584	-31.2778	6.61217	-51.2992	0
1.3193	12.5229	-24.5597	5.11507	-37.8622	0
1.3200	-2.11655	-17.8416	1.12282	-23.2168	0
1.3207	-10.6709	-14.4884	-4.36653	-6.73464	0
1.3213	-16.4914	-8.38313	-5.30221	9.73139	0
1.3220	-24.0757	-1.06379	-5.86362	25.3113	0
1.3227	-29.6317	4.12797	-10.7916	39.0383	0
1.3233	-36.3341	12.673	-12.9124	53.6838	0
1.3240	-42.1546	21.5186	-12.6005	66.2024	0
1.3247	-41.8018	23.6578	-15.3452	71.0843	0
1.3253	-41.5373	25.4847	-19.6494	72.2926	0
1.3260	-43.6538	31.2893	-18.0899	73.211	0
1.3267	-39.6853	33.7291	-14.4095	72.5987	0
1.3273	-31.3955	30.0636	-14.4095	68.3292	0
1.3280	-27.7797	27.3232	-15.0333	61.0145	0
1.3287	-21.3419	25.4847	-11.9768	49.1081	0
1.3293	-8.20162	21.8308	-7.4231	32.9321	0
1.3300	5.82051	17.2519	-4.67842	17.0622	0
1.3307	15.2568	13.5865	-2.55754	3.64122	0
1.3313	21.6946	10.846	0.810926	-10.4081	0
1.3320	28.0443	6.26711	3.5556	-27.7925	0
1.3327	37.5687	-2.2779	5.42697	-45.4991	0
[truncated: 76,552 more rows]
