# Supplementary material for: Identification of Haptic Based Guiding Using Hard Reins
Source: PLoS One. 2015 Jul 22;10(7):e0132020. doi: 10.1371/journal.pone.0132020 (PMC4511788; doi:10.1371/journal.pone.0132020)
Supplement: S3 File — (ZIP) [file pone.0132020.s003.zip › EMGData1/Subject1/T20/t20.txt]

0.0000	-1.4067	-5.61153	12.093	1.67716	0
0.0007	-2.29515	-8.70754	6.9103	-1.37571	0
0.0013	2.88744	-8.12704	7.51495	-0.153465	0
0.0020	8.36619	-5.61153	8.72425	0.147985	0
0.0027	8.36619	-4.06352	7.77409	-0.767327	0
0.0033	8.36619	-2.90251	6.9103	0.147985	0
0.0040	12.068	-2.32201	7.51495	1.0633	0
0.0047	15.6959	-2.51551	7.16944	-1.98409	0
0.0053	16.2881	-1.93501	5.96013	-4.7355	0
0.0060	17.5468	-2.32201	5.701	-4.42857	0
0.0067	19.3237	-3.09602	5.701	-1.68264	0
0.0073	17.2506	1.16101	3.19601	-0.460396	0
0.0080	16.2881	9.67505	1.98671	-1.98409	0
0.0087	20.8784	11.4166	4.14618	-3.82019	0
0.0093	21.4707	5.61153	2.59136	-3.20633	0
0.0100	17.8429	3.48302	0.172757	-2.29102	0
0.0107	19.99	7.74004	1.72757	-1.68264	0
0.0113	22.1371	11.4166	2.33223	-0.460396	0
0.0120	16.5843	10.6426	-1.38206	0.454915	0
0.0127	13.8449	6.96604	-5.00997	0.147985	0
0.0133	16.8804	5.99853	-5.96013	-2.29102	0
0.0140	16.2881	6.38553	-7.77409	-4.12164	0
0.0147	13.8449	5.41803	-12.3522	-3.51326	0
0.0153	14.4372	5.03103	-15.9801	-2.59795	0
0.0160	15.992	5.99853	-17.794	-1.68264	0
0.0167	17.2506	4.06352	-17.794	-1.06878	0
0.0173	16.2881	2.70901	-19.0897	-2.59795	0
0.0180	15.3997	1.74151	-20.5581	-3.51326	0
0.0187	17.5468	1.35451	-19.3488	-2.90488	0
0.0193	21.1746	1.74151	-16.9302	-4.12164	0
0.0200	22.1371	-0.193501	-14.7708	-3.82019	0
0.0207	21.7669	-2.51551	-12.3522	0.454915	0
0.0213	20.5823	-0.967505	-8.03322	1.67716	0
0.0220	20.5823	-0.387002	-4.40532	-0.767327	0
0.0227	26.061	-2.51551	-1.38206	0.454915	0
0.0233	30.3552	0.580503	1.38206	2.89392	0
0.0240	27.3197	3.87002	2.93688	2.28554	0
0.0247	25.4687	-0.387002	2.59136	1.0633	0
0.0253	26.3572	-0.387002	2.33223	-0.460396	0
0.0260	25.1726	4.83752	1.72757	-0.767327	0
0.0267	20.8784	3.28952	1.12292	0.454915	0
0.0273	16.2881	0.774004	2.59136	-0.460396	0
0.0280	12.6603	3.48302	6.9103	-1.68264	0
0.0287	9.92096	1.93501	8.1196	-0.767327	0
0.0293	6.81141	-2.32201	5.96013	-1.37571	0
0.0300	1.62881	-2.51551	5.96013	-3.20633	0
0.0307	-3.55378	-3.87002	7.77409	-1.68264	0
0.0313	-8.44022	-7.35304	8.98339	0.454915	0
0.0320	-13.919	-9.28805	9.67442	-0.460396	0
0.0327	-18.8054	-9.28805	9.3289	-1.37571	0
0.0333	-22.4332	-7.74004	8.1196	-0.767327	0
0.0340	-24.2841	-5.03103	7.77409	0.454915	0
0.0347	-25.4687	-3.09602	10.5382	1.67716	0
0.0353	-27.6158	-4.06352	13.5615	1.0633	0
0.0360	-28.5783	-6.57903	12.3522	-0.767327	0
0.0367	-26.4312	-8.70754	8.72425	-1.06878	0
0.0373	-23.6919	-8.70754	8.1196	-1.68264	0
0.0380	-23.0996	-9.86855	7.77409	-2.59795	0
0.0387	-22.1371	-11.0296	4.40532	-2.29102	0
0.0393	-22.1371	-8.32054	-0.431894	-2.59795	0
0.0400	-24.8764	-6.77253	-4.0598	-1.68264	0
0.0407	-25.4687	-8.90105	-8.63787	1.67716	0
0.0413	-22.1371	-9.48155	-11.1429	1.97861	0
0.0420	-20.2861	-8.32054	-10.1927	0.147985	0
0.0427	-22.1371	-8.70754	-9.58804	1.97861	0
0.0433	-22.1371	-7.74004	-10.5382	2.59247	0
0.0440	-17.5468	-6.77253	-9.3289	-0.153465	0
0.0447	-14.5113	-7.35304	-6.82392	1.37023	0
0.0453	-15.7699	-7.35304	-6.21927	3.20085	0
0.0460	-15.7699	-4.45052	-7.77409	0.147985	0
0.0467	-12.9565	-2.90251	-6.82392	0.147985	0
0.0473	-12.068	-4.06352	-1.98671	2.89392	0
0.0480	-14.8074	-4.45052	0.518272	-1.06878	0
0.0487	-16.6583	-3.48302	-4.0598	-4.42857	0
0.0493	-19.1016	-6.19203	-9.58804	0.454915	0
0.0500	-23.988	-11.0296	-10.7973	4.11616	0
0.0507	-27.6158	-10.8361	-10.1927	3.20085	0
0.0513	-29.4667	-8.70754	-7.42857	3.50778	0
0.0520	-33.1686	-9.48155	-4.0598	3.80923	0
0.0527	-35.908	-9.86855	-2.24585	1.97861	0
0.0533	-36.7964	-7.74004	-0.172757	1.0633	0
0.0540	-38.6473	-8.32054	3.19601	0.761846	0
0.0547	-42.8674	-8.12704	4.75083	0.454915	0
0.0553	-45.977	-4.64402	5.96013	3.20085	0
0.0560	-45.0145	-2.90251	9.67442	4.11616	0
0.0567	-42.2752	-1.54801	11.4884	1.0633	0
0.0573	-42.5713	1.16101	10.5382	0.147985	0
0.0580	-39.5358	2.32201	13.907	3.80923	0
0.0587	-33.7609	4.83752	20.9037	5.64533	0
0.0593	-34.9455	9.67505	22.4585	5.03147	0
0.0600	-41.6829	9.67505	16.9302	2.89392	0
0.0607	-39.8319	4.83752	12.9568	1.67716	0
0.0613	-32.5023	5.03103	13.907	2.89392	0
0.0620	-30.059	7.54654	14.8571	3.80923	0
0.0627	-29.4667	7.54654	12.9568	1.67716	0
0.0633	-27.3197	7.74004	10.2791	1.97861	0
0.0640	-25.8389	6.96604	7.77409	6.25372	0
0.0647	-23.3957	3.87002	4.14618	7.47596	0
0.0653	-20.6563	1.35451	0.172757	5.3384	0
0.0660	-18.5093	0.193501	-1.38206	4.72454	0
0.0667	-14.8074	-0.967505	-0.431894	6.56065	0
0.0673	-12.9565	-2.32201	-2.8505	8.39127	0
0.0680	-12.9565	-5.03103	-5.96013	9.91496	0
0.0687	-9.92096	-3.09602	-2.59136	8.99965	0
0.0693	-8.14407	1.93501	1.38206	5.3384	0
0.0700	-7.47774	2.90251	-1.03654	4.42309	0
0.0707	-0.444222	2.90251	-0.172757	7.77741	0
0.0713	3.47974	7.54654	7.16944	7.77741	0
0.0720	-1.999	7.74004	5.35548	2.28554	0
0.0727	-2.88744	3.28952	-3.19601	-0.460396	0
0.0733	4.36819	3.28952	-5.35548	1.37023	0
0.0740	3.77589	1.93501	-5.96013	2.59247	0
0.0747	-1.11056	-3.09602	-9.58804	2.59247	0
0.0753	1.03652	-3.09602	-7.77409	2.59247	0
0.0760	4.07204	-0.967505	-6.21927	1.97861	0
0.0767	7.18159	-5.22453	-10.7973	1.97861	0
0.0773	13.5488	-9.86855	-12.3522	1.97861	0
0.0780	16.5843	-9.86855	-9.93355	1.37023	0
0.0787	15.1036	-8.12704	-10.5382	1.97861	0
0.0793	16.8804	-5.22453	-12.3522	3.50778	0
0.0800	22.1371	-4.06352	-12.9568	2.89392	0
0.0807	26.3572	-6.57903	-12.6113	1.97861	0
0.0813	29.3927	-6.77253	-11.402	1.97861	0
0.0820	32.7984	-4.64402	-11.402	1.67716	0
0.0827	35.5378	-3.48302	-10.5382	2.89392	0
0.0833	36.4262	-2.51551	-6.21927	4.72454	0
0.0840	36.4262	-2.32201	-5.61462	2.89392	0
0.0847	39.4617	-5.99853	-8.63787	-1.06878	0
0.0853	41.905	-8.12704	-7.42857	-2.59795	0
0.0860	43.4597	-6.19203	-5.00997	-1.98409	0
0.0867	47.4577	-5.61153	-7.16944	-1.68264	0
0.0873	51.0856	-6.77253	-10.1927	-1.68264	0
0.0880	52.3442	-3.09602	-11.402	-1.98409	0
0.0887	55.6759	0.580503	-11.402	-3.20633	0
0.0893	59.0075	0.580503	-10.1927	-4.7355	0
0.0900	59.97	-0.387002	-10.5382	-4.42857	0
0.0907	63.0055	-0.193501	-12.3522	-2.59795	0
0.0913	67.5958	0.580503	-12.3522	-3.51326	0
0.0920	70.3352	1.74151	-12.6113	-5.65082	0
0.0927	73.6669	2.70901	-15.7209	-3.82019	0
0.0933	74.9255	1.93501	-18.4851	-1.68264	0
0.0940	76.1101	1.74151	-18.1395	-2.29102	0
0.0947	80.4042	3.48302	-15.9801	-1.06878	0
0.0953	83.1436	5.99853	-14.7708	0.147985	0
0.0960	82.2551	7.15954	-18.4851	-1.68264	0
0.0967	85.2907	5.03103	-23.3223	-3.51326	0
0.0973	91.3617	2.90251	-24.2724	-4.42857	0
0.0980	93.8049	1.93501	-23.3223	-5.95227	0
0.0987	97.5068	-1.35451	-24.5316	-6.86758	0
0.0993	102.023	-3.48302	-26.0864	-5.34388	0
0.1000	101.727	-1.35451	-25.1362	-1.98409	0
0.1007	97.8029	-0.967505	-24.8771	0.761846	0
0.1013	91.954	-3.87002	-25.4817	-0.767327	0
0.1020	86.4753	-3.09602	-26.3455	-2.29102	0
0.1027	83.4397	-1.35451	-28.505	1.0633	0
0.1033	82.2551	-1.54801	-28.8505	3.50778	0
0.1040	79.4417	-3.87002	-26.0864	1.97861	0
0.1047	73.6669	-7.15954	-24.2724	2.89392	0
0.1053	67.5958	-9.28805	-26.691	3.80923	0
0.1060	65.1526	-9.48155	-26.0864	1.67716	0
0.1067	65.7449	-9.86855	-20.9037	1.97861	0
0.1073	63.894	-8.12704	-18.7442	3.50778	0
0.1080	59.97	-6.19203	-21.5083	1.67716	0
0.1087	55.6759	-9.48155	-24.2724	0.454915	0
0.1093	50.7894	-11.9971	-25.1362	-0.767327	0
0.1100	46.4953	-7.74004	-26.0864	-1.68264	0
0.1107	42.5713	-5.22453	-25.7409	0.761846	0
0.1113	36.7224	-8.90105	-26.0864	1.37023	0
0.1120	33.0946	-8.90105	-27.6412	-2.29102	0
0.1127	34.6493	-5.03103	-27.6412	-0.767327	0
0.1133	34.6493	-5.22453	-25.7409	2.28554	0
0.1140	30.6513	-7.35304	-24.2724	1.0633	0
0.1147	29.0966	-4.64402	-20.5581	1.0633	0
0.1153	29.0966	-1.93501	-16.3256	2.89392	0
0.1160	26.3572	-1.93501	-14.7708	0.454915	0
0.1167	21.7669	0.774004	-12.3522	-1.06878	0
0.1173	18.7314	4.83752	-9.58804	-0.460396	0
0.1180	16.2881	1.35451	-10.5382	-0.460396	0
0.1187	12.9565	-0.774004	-7.42857	2.59247	0
0.1193	8.07004	5.41803	1.12292	5.03147	0
0.1200	2.5913	7.74004	0.777409	1.97861	0
0.1207	0.74037	1.16101	-7.77409	1.0633	0
0.1213	-1.11056	-1.35451	-10.5382	1.97861	0
0.1220	-4.73837	2.32201	-8.63787	-1.06878	0
0.1227	-8.73637	3.28952	-10.5382	-1.68264	0
0.1233	-13.6228	4.06352	-12.9568	3.50778	0
0.1240	-18.5093	5.03103	-12.0066	2.89392	0
0.1247	-20.2861	1.74151	-8.98339	0.147985	0
0.1253	-22.4332	-1.35451	-6.82392	1.97861	0
0.1260	-29.7629	0.580503	-6.21927	1.97861	0
0.1267	-34.9455	-0.967505	-2.8505	-0.767327	0
0.1273	-34.9455	-5.61153	2.59136	-1.68264	0
0.1280	-36.2041	-5.22453	5.96013	-1.68264	0
0.1287	-39.8319	-3.09602	7.51495	-0.767327	0
0.1293	-43.5338	-4.64402	7.77409	0.761846	0
0.1300	-46.5693	-4.64402	7.51495	-0.767327	0
0.1307	-46.8654	-0.193501	10.5382	-0.460396	0
0.1313	-49.901	4.83752	15.4618	2.89392	0
0.1320	-57.8229	6.96604	12.9568	0.147985	0
0.1327	-64.2642	8.70754	6.9103	-5.34388	0
0.1333	-65.4487	9.67505	6.9103	-2.29102	0
0.1340	-66.4112	9.09455	8.72425	0.761846	0
0.1347	-67.892	7.54654	9.67442	-4.42857	0
0.1353	-68.8544	5.41803	9.93355	-6.56613	0
0.1360	-70.3352	5.99853	8.72425	-1.68264	0
0.1367	-71.5938	6.57903	7.16944	-0.153465	0
0.1373	-73.4447	3.48302	9.93355	-0.460396	0
0.1380	-76.7764	1.93501	12.093	1.67716	0
0.1387	-77.961	5.99853	10.8837	0.147985	0
0.1393	-77.6649	8.12704	11.4884	-2.59795	0
0.1400	-78.9235	4.45052	12.6977	0.147985	0
0.1407	-81.6628	3.87002	11.4884	1.97861	0
0.1413	-80.7744	7.54654	10.8837	0.147985	0
0.1420	-77.0726	9.28805	12.6977	0.147985	0
0.1427	-76.1841	11.2231	15.1163	2.28554	0
0.1433	-78.6273	14.3191	16.0664	3.80923	0
0.1440	-77.3687	12.3841	12.6977	4.42309	0
0.1447	-76.1841	6.96604	7.51495	2.89392	0
0.1453	-79.2196	3.87002	6.9103	0.454915	0
0.1460	-79.8119	1.35451	6.56478	1.0633	0
0.1467	-76.1841	-4.06352	3.19601	4.11616	0
0.1473	-75.2216	-8.32054	2.93688	3.20085	0
0.1480	-75.5178	-6.57903	6.56478	-1.68264	0
0.1487	-72.1861	-5.03103	5.35548	-1.68264	0
0.1493	-71.5938	-6.77253	1.38206	2.28554	0
0.1500	-74.3332	-6.57903	1.72757	2.28554	0
0.1507	-75.2216	-2.32201	3.19601	-1.06878	0
0.1513	-75.5178	1.35451	3.19601	-0.460396	0
0.1520	-76.7764	4.06352	2.93688	1.0633	0
0.1527	-74.9255	5.99853	4.14618	-1.68264	0
0.1533	-70.7054	6.96604	5.96013	-1.98409	0
0.1540	-68.8544	7.54654	8.72425	1.97861	0
0.1547	-68.2621	6.38553	13.3023	4.72454	0
0.1553	-69.7429	6.96604	16.6711	2.59247	0
0.1560	-71.5938	9.67505	15.1163	-0.767327	0
0.1567	-71.0015	7.74004	11.4884	-2.29102	0
0.1573	-68.8544	2.32201	10.5382	-3.20633	0
0.1580	-69.7429	1.93501	12.093	-3.51326	0
0.1587	-70.3352	3.28952	13.5615	-2.90488	0
0.1593	-69.7429	-0.967505	13.907	-1.98409	0
0.1600	-75.888	-4.64402	12.6977	-1.68264	0
0.1607	-89.881	-3.48302	12.9568	-2.29102	0
0.1613	-103.652	-2.32201	15.1163	-2.59795	0
0.1620	-109.427	-1.54801	15.7209	-1.68264	0
0.1627	-108.538	1.35451	13.907	-1.37571	0
0.1633	-103.652	2.90251	12.093	-5.34388	0
0.1640	-97.2106	0.580503	12.093	-7.48144	0
0.1647	-92.9165	-1.35451	12.093	-5.65082	0
0.1653	-89.881	-0.387002	11.1429	-5.34388	0
0.1660	-83.5138	0.580503	11.4884	-6.2592	0
0.1667	-74.9255	1.35451	15.7209	-3.20633	0
0.1673	-71.5938	5.41803	17.8804	-2.29102	0
0.1680	-72.1861	8.70754	13.3023	-6.2592	0
0.1687	-67.0035	5.99853	8.72425	-7.48144	0
0.1693	-59.0816	2.32201	10.5382	-5.34388	0
0.1700	-55.3797	3.28952	13.3023	-6.2592	0
0.1707	-52.048	5.03103	12.093	-6.2592	0
0.1713	-46.8654	4.45052	8.72425	-4.42857	0
0.1720	-46.5693	4.45052	8.37874	-6.2592	0
0.1727	-47.4577	5.41803	9.67442	-7.78289	0
0.1733	-45.3107	5.03103	9.67442	-5.34388	0
0.1740	-41.6829	4.06352	10.2791	-4.7355	0
0.1747	-37.981	4.83752	11.4884	-7.17451	0
0.1753	-37.6849	4.45052	9.3289	-6.2592	0
0.1760	-40.7944	4.83752	6.9103	-5.34388	0
0.1767	-39.8319	7.74004	7.77409	-5.03695	0
0.1773	-34.9455	10.2556	7.77409	-2.59795	0
0.1780	-31.3177	9.28805	5.96013	-3.51326	0
0.1787	-26.7274	11.8036	7.77409	-6.86758	0
0.1793	-22.1371	18.1891	10.2791	-5.65082	0
0.1800	-22.7294	17.2216	6.9103	-4.12164	0
0.1807	-21.2486	12.3841	1.98671	-6.2592	0
0.1813	-16.3622	14.3191	-0.431894	-5.65082	0
0.1820	-14.8074	15.6736	-1.03654	-2.59795	0
0.1827	-14.8074	11.2231	-1.03654	-3.51326	0
0.1833	-12.9565	7.74004	-0.431894	-6.2592	0
0.1840	-13.6228	5.99853	1.12292	-5.03695	0
0.1847	-14.5113	2.32201	0.518272	-2.59795	0
0.1853	-13.6228	-1.35451	-0.777409	-1.68264	0
0.1860	-11.1796	-1.35451	-1.6412	-3.51326	0
0.1867	-6.88544	1.16101	-4.0598	-5.34388	0
0.1873	-3.25763	4.06352	-7.42857	-5.03695	0
0.1880	-1.70285	5.41803	-7.42857	-2.59795	0
0.1887	2.5913	3.87002	-7.16944	-0.153465	0
0.1893	5.33067	3.28952	-10.7973	1.0633	0
0.1900	4.36819	3.87002	-11.1429	0.147985	0
0.1907	8.95848	4.83752	-3.80066	-0.767327	0
0.1913	14.4372	8.12704	0.777409	-0.460396	0
0.1920	11.4017	11.8036	-1.98671	0.454915	0
0.1927	12.9565	13.3516	-5.35548	1.37023	0
0.1933	23.6178	14.3191	-6.56478	2.28554	0
0.1940	27.6158	15.0931	-5.61462	0.454915	0
0.1947	27.6158	14.8996	-5.00997	-2.29102	0
0.1953	33.6869	12.3841	-6.21927	-2.90488	0
0.1960	37.981	8.70754	-6.82392	-1.68264	0
0.1967	37.3887	4.83752	-6.21927	1.37023	0
0.1973	38.8694	1.16101	-6.82392	4.42309	0
0.1980	41.905	-5.99853	-7.77409	2.89392	0
0.1987	42.5713	-12.5776	-6.82392	0.761846	0
0.1993	41.6088	-13.9321	-7.42857	1.67716	0
0.2000	41.905	-13.5451	-9.58804	3.80923	0
0.2007	43.4597	-13.5451	-9.3289	4.72454	0
0.2013	45.6068	-9.86855	-9.3289	3.80923	0
0.2020	49.901	-6.77253	-10.7973	2.89392	0
0.2027	54.7874	-6.77253	-8.98339	3.80923	0
0.2033	56.2682	-2.32201	-5.96013	4.72454	0
0.2040	53.8249	2.32201	-5.61462	4.72454	0
0.2047	52.9365	-2.90251	-6.21927	4.11616	0
0.2053	54.4172	-8.70754	-7.16944	1.97861	0
0.2060	57.5268	-8.32054	-8.03322	1.37023	0
0.2067	58.4152	-8.70754	-6.82392	4.11616	0
0.2073	56.2682	-11.8036	-6.21927	5.64533	0
0.2080	55.6759	-13.5451	-8.63787	4.11616	0
0.2087	59.3037	-15.2866	-8.03322	2.89392	0
0.2093	58.7114	-17.8021	-7.77409	1.97861	0
0.2100	56.5643	-18.9631	-10.5382	1.97861	0
0.2107	60.5623	-18.7696	-10.5382	2.59247	0
0.2113	65.7449	-15.0931	-8.37874	1.37023	0
0.2120	68.1881	-9.28805	-10.5382	1.37023	0
0.2127	73.6669	-2.32201	-10.1927	4.42309	0
0.2133	77.961	5.99853	-6.82392	5.64533	0
0.2140	76.4062	10.8361	-9.93355	4.72454	0
0.2147	78.8494	12.7711	-12.0066	5.64533	0
0.2153	86.7714	19.3501	-6.82392	7.47596	0
0.2160	85.883	27.6706	-8.03322	5.64533	0
0.2167	80.4042	29.2187	-13.907	2.89392	0
0.2173	84.9945	28.8316	-11.402	1.67716	0
0.2180	89.5108	32.8952	-8.37874	0.147985	0
0.2187	83.4397	38.8937	-10.5382	1.0633	0
0.2193	78.8494	46.0532	-7.77409	2.28554	0
0.2200	80.4042	51.4713	-2.24585	1.97861	0
0.2207	75.2216	51.4713	-2.24585	1.37023	0
0.2213	70.039	48.1817	-1.6412	1.97861	0
0.2220	76.9985	43.5377	2.59136	2.89392	0
0.2227	83.1436	36.5717	6.9103	4.42309	0
0.2233	79.4417	28.8316	8.98339	5.94678	0
0.2240	78.2571	22.4461	9.93355	5.64533	0
0.2247	77.6649	15.0931	12.6977	4.72454	0
0.2253	71.2236	1.35451	16.0664	5.03147	0
0.2260	67.5958	-20.5111	15.4618	5.94678	0
0.2267	65.7449	-39.8612	16.6711	7.16903	0
0.2273	58.4152	-44.1182	20.0399	8.39127	0
0.2280	55.6759	-40.6352	17.8804	7.16903	0
0.2287	60.2661	-38.5067	14.5116	6.25372	0
0.2293	59.3037	-34.8302	16.3256	7.47596	0
0.2300	55.0836	-26.8966	16.9302	6.25372	0
0.2307	54.7874	-22.4461	15.4618	3.80923	0
0.2313	54.1211	-23.2201	16.0664	4.72454	0
0.2320	53.5288	-23.0266	14.5116	5.64533	0
0.2327	53.8249	-17.8021	11.7475	3.50778	0
0.2333	50.4933	-12.3841	12.093	3.20085	0
0.2340	48.6423	-8.70754	13.3023	4.42309	0
0.2347	51.0856	-4.45052	14.2525	3.80923	0
0.2353	49.2346	-1.35451	13.3023	2.89392	0
0.2360	45.6068	0.580503	10.5382	2.28554	0
0.2367	46.4953	1.74151	8.72425	1.37023	0
0.2373	47.4577	1.35451	8.72425	2.28554	0
0.2380	48.05	1.16101	7.51495	4.11616	0
0.2387	53.2326	4.06352	10.2791	5.03147	0
0.2393	53.8249	7.74004	14.2525	5.3384	0
0.2400	47.7539	7.74004	10.2791	4.11616	0
0.2407	47.4577	5.61153	6.30565	3.20085	0
0.2413	51.3817	4.06352	9.67442	3.80923	0
0.2420	51.6779	5.41803	9.67442	2.89392	0
0.2427	51.3817	7.54654	4.40532	1.0633	0
0.2433	52.9365	6.57903	5.701	1.0633	0
0.2440	51.6779	6.96604	9.3289	1.67716	0
0.2447	47.7539	10.6426	6.9103	1.37023	0
0.2453	45.0145	9.86855	4.14618	2.89392	0
0.2460	42.5713	6.57903	5.701	2.59247	0
0.2467	39.1656	7.74004	6.30565	0.147985	0
0.2473	36.4262	8.70754	5.09635	0.147985	0
0.2480	33.983	6.96604	4.75083	-0.153465	0
0.2487	32.7984	9.28805	5.09635	-2.59795	0
0.2493	29.3927	13.9321	5.96013	-3.51326	0
0.2500	26.3572	14.8996	5.09635	-3.51326	0
0.2507	28.5043	14.3191	4.14618	-2.59795	0
0.2513	30.059	16.0606	8.1196	1.0633	0
0.2520	24.5803	17.0281	10.8837	1.0633	0
0.2527	20.8784	12.7711	7.16944	-2.90488	0
0.2533	23.6178	5.41803	4.14618	-3.51326	0
0.2540	25.1726	-0.387002	5.09635	-1.68264	0
0.2547	23.6178	-7.74004	4.14618	-1.68264	0
0.2553	21.7669	-20.5111	1.72757	-0.767327	0
0.2560	19.6939	-34.0562	1.72757	-0.153465	0
0.2567	17.8429	-40.4417	1.38206	-2.59795	0
0.2573	14.8074	-37.7327	1.72757	-3.51326	0
0.2580	10.2171	-29.9927	3.54153	-2.29102	0
0.2587	7.18159	-23.2201	4.40532	-1.68264	0
0.2593	4.36819	-19.3501	4.14618	-1.68264	0
0.2600	-1.11056	-16.6411	3.54153	-1.06878	0
0.2607	-3.25763	-15.2866	2.59136	-1.68264	0
0.2613	-1.999	-14.7061	2.33223	-2.59795	0
0.2620	-4.73837	-9.48155	1.98671	-2.90488	0
0.2627	-8.44022	-1.35451	2.59136	-2.59795	0
0.2633	-7.77389	5.99853	5.35548	-0.767327	0
0.2640	-9.03252	10.2556	3.80066	-0.767327	0
0.2647	-12.9565	11.9971	-4.0598	-2.90488	0
0.2653	-12.068	14.8996	-8.63787	-4.12164	0
0.2660	-9.03252	18.5761	-9.58804	-3.20633	0
0.2667	-9.03252	19.7371	-11.7475	-0.767327	0
0.2673	-10.5873	20.7046	-12.9568	0.147985	0
0.2680	-10.8834	23.0266	-10.5382	-1.98409	0
0.2687	-12.068	21.2851	-9.93355	-2.59795	0
0.2693	-13.6228	16.4476	-11.1429	-1.06878	0
0.2700	-10.8834	17.0281	-12.6113	-2.59795	0
0.2707	-8.14407	20.7046	-13.2159	-4.42857	0
0.2713	-11.7719	17.6086	-11.1429	-2.90488	0
0.2720	-16.6583	8.70754	-9.58804	-2.59795	0
0.2727	-16.6583	-0.387002	-8.63787	-3.20633	0
0.2733	-15.7699	-14.5126	-4.40532	-1.68264	0
0.2740	-14.2151	-35.7977	-0.172757	-2.29102	0
0.2747	-10.2171	-53.2128	2.33223	-4.12164	0
0.2753	-9.62481	-58.4373	6.9103	-3.82019	0
0.2760	-14.8074	-55.7283	10.2791	-4.7355	0
0.2767	-16.6583	-50.6973	7.51495	-4.42857	0
0.2773	-11.1796	-43.7312	3.80066	-1.37571	0
0.2780	-6.5893	-35.6042	3.80066	-2.59795	0
0.2787	-6.29315	-31.5407	4.14618	-7.17451	0
0.2793	-5.70085	-33.6692	4.14618	-5.65082	0
0.2800	-3.84993	-36.9587	4.14618	-2.59795	0
0.2807	-1.70285	-34.8302	1.98671	-2.90488	0
0.2813	-0.444222	-28.8316	-0.431894	-3.20633	0
0.2820	-1.11056	-23.2201	-0.172757	-4.12164	0
0.2827	-0.444222	-18.9631	0.518272	-4.7355	0
0.2833	4.07204	-16.6411	-0.172757	-3.82019	0
0.2840	8.95848	-16.8346	0.518272	-5.34388	0
0.2847	11.4017	-16.0606	2.93688	-9.31206	0
0.2853	11.1056	-11.9971	1.38206	-9.00513	0
0.2860	11.4017	-9.48155	-1.03654	-5.34388	0
0.2867	13.5488	-5.22453	1.38206	-4.42857	0
0.2873	9.92096	5.41803	4.75083	-4.7355	0
0.2880	-5.03452	11.4166	1.72757	-5.34388	0
0.2887	-18.5093	11.2231	-2.8505	-6.86758	0
0.2893	-19.1016	13.9321	-3.45515	-7.48144	0
0.2900	-19.1016	19.7371	-2.59136	-6.2592	0
0.2907	-22.1371	21.4786	-3.80066	-5.65082	0
0.2913	-20.2861	18.5761	-5.61462	-6.56613	0
0.2920	-16.6583	12.7711	-5.61462	-6.2592	0
0.2927	-14.8074	9.67505	-5.61462	-5.95227	0
0.2933	-12.068	12.3841	-8.63787	-6.2592	0
0.2940	-8.44022	10.8361	-10.5382	-4.7355	0
0.2947	-5.70085	5.03103	-9.58804	-3.20633	0
0.2953	-4.44222	6.96604	-9.93355	-2.90488	0
0.2960	-7.18159	12.3841	-11.7475	-2.90488	0
0.2967	-10.5873	10.8361	-10.7973	-3.51326	0
0.2973	-11.1796	6.57903	-10.1927	-5.03695	0
0.2980	-8.44022	1.16101	-12.6113	-4.12164	0
0.2987	-4.73837	-7.15954	-12.6113	-0.767327	0
0.2993	-5.997	-15.2866	-12.0066	1.0633	0
0.3000	-16.066	-22.6396	-15.7209	0.454915	0
0.3007	-23.3957	-27.8641	-19.6944	0.147985	0
0.3013	-23.6919	-27.6706	-19.3488	-0.153465	0
0.3020	-25.8389	-29.0252	-20.5581	-0.153465	0
0.3027	-30.3552	-38.8937	-23.9269	0.147985	0
0.3033	-30.3552	-46.8272	-23.9269	-0.767327	0
0.3040	-31.3177	-42.5702	-23.3223	-0.767327	0
0.3047	-39.2396	-31.1537	-26.0864	-0.153465	0
0.3053	-45.977	-22.4461	-29.7143	-0.153465	0
0.3060	-45.0145	-20.8981	-29.4552	0.454915	0
0.3067	-41.3867	-21.0916	-27.6412	1.37023	0
0.3073	-43.8299	-22.4461	-27.9003	0.147985	0
0.3080	-46.8654	-23.2201	-27.6412	0.454915	0
0.3087	-45.977	-19.9306	-24.8771	2.89392	0
0.3093	-45.977	-16.2541	-25.4817	2.89392	0
0.3100	-48.7164	-16.2541	-26.0864	2.59247	0
0.3107	-50.1971	-14.5126	-19.3488	3.80923	0
0.3113	-53.3067	-12.3841	-14.7708	4.42309	0
0.3120	-60.2661	-18.7696	-19.3488	2.89392	0
0.3127	-63.6719	-28.8316	-22.3721	1.67716	0
0.3133	-62.4132	-34.2497	-20.299	1.0633	0
0.3140	-62.7094	-33.6692	-20.5581	1.37023	0
0.3147	-65.1526	-29.7992	-19.6944	3.80923	0
0.3153	-66.1151	-28.2511	-15.3754	4.11616	0
0.3160	-66.1151	-26.8966	-14.7708	1.67716	0
0.3167	-65.4487	-18.1891	-15.1163	0.761846	0
0.3173	-62.7094	-8.70754	-13.2159	2.89392	0
0.3180	-59.0816	-5.22453	-13.2159	4.72454	0
0.3187	-56.046	1.35451	-13.2159	5.3384	0
0.3193	-54.4913	10.6426	-12.9568	5.64533	0
0.3200	-51.4557	12.3841	-14.7708	5.3384	0
0.3207	-45.6809	12.7711	-15.7209	4.11616	0
0.3213	-43.8299	17.8021	-12.3522	3.20085	0
0.3220	-43.8299	20.3176	-9.93355	2.89392	0
0.3227	-39.8319	23.0266	-9.3289	3.80923	0
0.3233	-38.6473	30.7667	-6.21927	4.72454	0
0.3240	-39.5358	33.6692	-5.61462	4.11616	0
0.3247	-29.4667	28.2511	-10.1927	2.89392	0
0.3253	-16.6583	20.7046	-14.1661	1.97861	0
0.3260	-13.919	12.3841	-14.5116	2.89392	0
0.3267	-11.1796	6.96604	-11.402	5.03147	0
0.3273	-5.70085	6.96604	-9.58804	4.72454	0
0.3280	-4.14607	6.38553	-9.58804	1.97861	0
0.3287	1.03652	0.580503	-7.42857	2.59247	0
0.3293	11.1056	-3.87002	-4.0598	2.59247	0
0.3300	15.3997	-6.19203	-5.61462	-0.767327	0
0.3307	18.1391	-8.12704	-6.56478	-1.06878	0
0.3313	22.7294	-4.06352	-2.8505	1.0633	0
0.3320	24.5803	4.06352	-0.431894	0.147985	0
0.3327	32.2061	9.67505	-1.6412	0.761846	0
0.3333	45.6068	13.3516	-3.19601	3.20085	0
0.3340	51.6779	17.6086	-2.24585	2.89392	0
0.3347	59.0075	17.6086	2.33223	3.20085	0
0.3353	78.8494	12.7711	3.80066	6.56065	0
0.3360	100.246	6.57903	-1.03654	6.56065	0
0.3367	113.351	2.32201	-5.00997	1.97861	0
0.3373	119.422	3.28952	-4.0598	-1.37571	0
0.3380	122.531	5.03103	-2.24585	-0.767327	0
0.3387	131.638	8.12704	0.518272	1.0633	0
0.3393	147.852	14.8996	3.19601	1.67716	0
0.3400	157.329	20.3176	2.33223	2.28554	0
0.3407	154.885	18.1891	2.59136	3.80923	0
0.3413	152.738	12.7711	5.09635	3.20085	0
0.3420	160.957	7.74004	4.14618	1.37023	0
0.3427	174.357	5.41803	2.33223	1.97861	0
0.3433	180.502	6.96604	4.14618	1.37023	0
0.3440	180.206	5.41803	5.701	-0.460396	0
0.3447	179.244	-1.54801	5.35548	2.89392	0
0.3453	178.355	-2.32201	6.56478	5.64533	0
0.3460	178.948	0.774004	10.5382	3.50778	0
0.3467	181.095	-5.99853	15.1163	3.80923	0
0.3473	177.467	-16.2541	17.8804	7.47596	0
0.3480	171.026	-22.0591	16.3256	7.16903	0
0.3487	169.841	-26.7031	14.2525	3.50778	0
0.3493	171.914	-28.4446	13.907	2.28554	0
0.3500	171.914	-26.1226	12.3522	2.59247	0
0.3507	167.99	-23.2201	8.37874	2.89392	0
0.3513	156.366	-16.0606	5.35548	2.89392	0
0.3520	143.854	-6.77253	3.80066	0.761846	0
0.3527	140.818	-2.32201	0.777409	-2.29102	0
0.3533	140.818	2.70901	-1.98671	-1.37571	0
0.3540	139.93	10.8361	-2.24585	1.37023	0
0.3547	143.558	17.0281	-1.98671	-0.767327	0
0.3553	147.26	23.6071	-3.19601	-3.82019	0
0.3560	146.889	32.8952	-5.00997	-0.767327	0
0.3567	146.297	39.8612	-5.96013	1.37023	0
0.3573	141.707	42.5702	-7.77409	-2.59795	0
0.3580	133.489	38.1197	-7.16944	-4.12164	0
0.3587	128.01	31.3472	-3.80066	-1.68264	0
0.3593	118.829	31.5407	-0.172757	-1.68264	0
0.3600	106.909	25.1551	0.518272	-2.59795	0
0.3607	107.872	3.28952	-2.24585	-1.68264	0
0.3613	116.682	-17.4151	-5.96013	-3.20633	0
0.3620	118.829	-30.9602	-5.61462	-4.42857	0
0.3627	122.531	-40.0547	-1.98671	-2.90488	0
0.3633	129.491	-37.7327	0.172757	-2.90488	0
0.3640	128.01	-28.8316	-0.172757	-3.20633	0
0.3647	120.977	-28.4446	0.172757	-0.767327	0
0.3653	117.941	-29.7992	-0.777409	-0.460396	0
0.3660	116.682	-27.6706	-0.777409	-2.59795	0
0.3667	113.943	-25.7356	2.33223	-2.29102	0
0.3673	112.462	-22.6396	3.80066	-3.51326	0
0.3680	114.535	-20.8981	1.12292	-6.86758	0
0.3687	116.979	-22.0591	1.38206	-5.34388	0
0.3693	114.535	-17.8021	2.59136	-0.460396	0
0.3700	116.386	-11.4166	-0.431894	-0.153465	0
0.3707	128.602	-9.48155	0.172757	-1.37571	0
0.3713	134.081	-2.90251	5.09635	0.147985	0
0.3720	128.306	7.54654	2.59136	-1.06878	0
0.3727	127.714	5.99853	-4.0598	-3.51326	0
0.3733	132.896	-0.774004	-5.61462	-1.68264	0
0.3740	137.783	1.93501	-5.00997	-0.767327	0
0.3747	149.037	6.96604	-5.35548	-2.59795	0
0.3753	160.957	8.51404	-4.0598	-2.90488	0
0.3760	160.364	14.3191	-5.00997	-1.68264	0
0.3767	160.364	22.2526	-7.42857	-0.460396	0
0.3773	172.284	23.0266	-7.16944	-0.460396	0
0.3780	184.426	20.7046	-8.37874	-2.29102	0
0.3787	188.424	18.7696	-11.7475	-2.90488	0
0.3793	190.867	12.9646	-10.1927	-0.767327	0
0.3800	193.903	2.32201	-7.42857	0.147985	0
0.3807	192.718	-7.74004	-8.98339	-1.98409	0
0.3813	188.424	-19.9306	-9.58804	-1.68264	0
0.3820	187.536	-37.9262	-7.42857	1.0633	0
0.3827	189.979	-50.5038	-5.35548	2.89392	0
0.3833	186.277	-50.1168	-4.40532	3.20085	0
0.3840	175.32	-45.8597	-6.82392	1.0633	0
0.3847	167.694	-41.6027	-13.907	-0.767327	0
0.3853	165.547	-32.7017	-18.4851	0.454915	0
0.3860	161.549	-22.0591	-17.5349	1.67716	0
0.3867	157.625	-14.1256	-15.9801	-0.153465	0
0.3873	156.366	-10.2556	-15.9801	-1.68264	0
0.3880	152.738	-11.0296	-16.5847	-1.37571	0
0.3887	147.26	-17.2216	-19.0897	-0.460396	0
0.3893	142.966	-23.2201	-20.5581	0.454915	0
0.3900	137.783	-25.1551	-19.6944	-0.460396	0
0.3907	129.195	-20.8981	-18.4851	-1.37571	0
0.3913	120.088	-17.8021	-19.6944	-0.767327	0
0.3920	112.758	-23.0266	-19.0897	-0.153465	0
0.3927	108.464	-31.5407	-15.7209	-0.767327	0
0.3933	104.17	-36.9587	-15.1163	0.454915	0
0.3940	100.542	-45.6662	-15.1163	1.0633	0
0.3947	101.727	-57.2763	-10.5382	0.147985	0
0.3953	98.3952	-64.8228	-5.96013	1.67716	0
0.3960	84.9945	-71.7889	-8.03322	2.28554	0
0.3967	78.8494	-74.3044	-13.2159	-1.68264	0
0.3973	86.4753	-65.7903	-14.7708	-4.42857	0
0.3980	90.4733	-56.3088	-12.3522	-2.59795	0
0.3987	88.03	-52.6323	-8.03322	-1.98409	0
0.3993	91.3617	-51.0843	-7.42857	-2.29102	0
0.4000	96.2481	-55.3413	-8.63787	0.147985	0
0.4007	93.2126	-62.1138	-8.37874	-0.153465	0
0.4013	87.0676	-62.8878	-8.03322	-2.29102	0
0.4020	84.3282	-63.8553	-6.82392	-2.59795	0
0.4027	85.2907	-67.3383	-4.0598	-2.90488	0
0.4033	88.6223	-64.2423	-4.0598	-3.20633	0
0.4040	93.2126	-55.3413	-5.96013	-1.37571	0
0.4047	94.3972	-44.6987	-4.0598	-1.37571	0
0.4053	88.6223	-34.6367	-0.431894	-1.06878	0
0.4060	84.9945	-33.0887	1.12292	2.28554	0
0.4067	86.7714	-39.8612	3.19601	3.50778	0
0.4073	86.1791	-38.8937	5.96013	1.0633	0
0.4080	89.5108	-32.5082	6.9103	0.147985	0
0.4087	107.28	-33.0887	5.09635	-1.98409	0
0.4093	126.159	-35.7977	2.33223	-4.42857	0
0.4100	131.046	-32.5082	1.38206	-2.59795	0
0.4107	126.455	-30.5732	3.19601	-1.68264	0
0.4113	120.088	-29.7992	4.75083	-4.42857	0
0.4120	112.758	-22.6396	7.77409	-4.7355	0
0.4127	104.836	-15.6736	10.5382	-2.59795	0
0.4133	96.2481	-11.9971	8.72425	-3.82019	0
0.4140	92.9165	-5.99853	9.93355	-5.65082	0
0.4147	95.952	-2.32201	16.0664	-5.34388	0
0.4153	95.0636	-9.28805	17.5349	-5.03695	0
0.4160	91.6579	-23.2201	16.6711	-3.82019	0
0.4167	95.3597	-35.6042	20.0399	-1.68264	0
0.4173	94.1011	-40.0547	20.0399	-2.59795	0
0.4180	87.0676	-36.9587	17.2757	-4.12164	0
0.4187	93.8049	-31.5407	21.8538	-2.59795	0
0.4193	104.466	-28.8316	26.4319	-1.37571	0
0.4200	97.8029	-25.3486	22.4585	-1.06878	0
0.4207	90.4733	-18.1891	18.1395	-0.460396	0
0.4213	91.3617	-11.4166	19.6944	-1.98409	0
0.4220	84.9945	-6.19203	21.5083	-3.20633	0
0.4227	76.9985	7.74004	20.9037	0.147985	0
0.4233	81.2927	30.9602	18.4851	1.97861	0
0.4240	84.6984	46.6337	16.0664	-0.767327	0
0.4247	78.8494	52.6323	15.1163	-0.460396	0
0.4253	71.5198	62.6943	13.907	1.67716	0
0.4260	61.1546	74.3044	12.093	0.761846	0
0.4267	48.9385	81.6574	11.1429	-0.767327	0
0.4273	44.7184	91.139	11.4884	-0.767327	0
0.4280	49.901	98.105	12.9568	-0.767327	0
0.4287	53.8249	92.8805	13.3023	0.454915	0
0.4293	49.2346	78.5614	10.2791	1.0633	0
0.4300	41.6088	59.4048	8.37874	-0.767327	0
0.4307	38.2771	37.3457	14.8571	0.761846	0
0.4313	33.0946	17.8021	19.6944	5.03147	0
0.4320	19.99	5.03103	14.5116	3.80923	0
0.4327	2.29515	5.99853	10.2791	-1.06878	0
0.4333	-12.6603	17.8021	12.6977	-1.06878	0
0.4340	-21.8409	20.8981	13.3023	1.0633	0
0.4347	-29.4667	12.3841	11.1429	0.147985	0
0.4353	-43.2376	6.57903	11.1429	-0.460396	0
0.4360	-57.8229	4.83752	8.98339	-0.153465	0
0.4367	-67.5958	1.74151	4.40532	0.147985	0
0.4373	-80.7744	5.99853	3.19601	0.761846	0
0.4380	-99.95	16.0606	2.93688	0.147985	0
0.4387	-115.498	18.5761	0.777409	-0.153465	0
0.4393	-129.565	15.6736	0.518272	2.59247	0
0.4400	-148.518	15.0931	1.12292	3.20085	0
0.4407	-167.694	15.6736	1.38206	0.761846	0
0.4413	-185.093	15.0931	1.72757	1.97861	0
0.4420	-201.899	10.8361	2.59136	3.80923	0
0.4427	-216.262	3.87002	5.35548	1.67716	0
0.4433	-231.218	3.28952	10.5382	2.28554	0
0.4440	-250.097	8.12704	10.8837	4.42309	0
0.4447	-267.2	4.83752	5.96013	2.28554	0
0.4453	-282.155	-7.74004	4.75083	0.147985	0
0.4460	-298.962	-19.7371	8.1196	0.147985	0
0.4467	-313.917	-31.5407	7.16944	-1.37571	0
0.4473	-326.133	-45.6662	2.59136	-1.06878	0
0.4480	-337.683	-56.3088	3.19601	1.37023	0
0.4487	-346.567	-62.6943	6.9103	1.97861	0
0.4493	-350.787	-64.4358	7.77409	1.97861	0
0.4500	-355.378	-57.8568	6.30565	3.20085	0
0.4507	-367.298	-45.2792	4.14618	2.28554	0
0.4513	-380.106	-32.7017	3.54153	2.59247	0
0.4520	-379.514	-18.7696	5.35548	4.72454	0
0.4527	-374.331	-2.90251	5.701	2.89392	0
0.4533	-381.661	9.67505	3.19601	-0.767327	0
0.4540	-392.026	16.4476	3.54153	0.147985	0
0.4547	-388.324	21.2851	8.1196	1.37023	0
0.4553	-382.549	28.6381	9.93355	1.0633	0
0.4560	-386.547	33.4757	8.37874	1.97861	0
0.4567	-392.322	30.7667	5.09635	1.97861	0
0.4573	-394.765	31.3472	1.72757	0.761846	0
0.4580	-398.393	40.8287	1.12292	0.761846	0
0.4587	-399.356	48.1817	2.93688	1.97861	0
0.4593	-392.915	50.3103	1.38206	2.89392	0
0.4600	-385.881	58.4373	-3.19601	3.80923	0
0.4607	-382.549	71.5954	-4.0598	3.20085	0
0.4613	-376.774	78.9484	-0.777409	1.97861	0
0.4620	-366.113	82.8184	-0.172757	2.28554	0
0.4627	-353.601	84.3664	-0.777409	2.59247	0
0.4633	-338.942	72.7564	0.777409	2.59247	0
0.4640	-325.171	51.8583	1.72757	4.11616	0
0.4647	-318.803	36.5717	1.12292	5.64533	0
0.4653	-316.064	28.6381	2.33223	4.42309	0
0.4660	-303.552	27.0901	3.54153	2.59247	0
0.4667	-284.895	34.0562	4.14618	5.03147	0
0.4673	-276.38	39.4742	6.30565	7.16903	0
0.4680	-275.418	31.9277	5.701	2.59247	0
0.4687	-270.902	15.4801	0.172757	-1.98409	0
0.4693	-265.645	-0.967505	-4.40532	0.761846	0
0.4700	-262.017	-15.0931	-5.35548	2.28554	0
0.4707	-256.538	-28.2511	-5.96013	-0.153465	0
0.4713	-256.242	-41.9897	-6.82392	0.147985	0
0.4720	-260.462	-51.0843	-5.96013	1.37023	0
0.4727	-260.166	-50.5038	-5.00997	-0.767327	0
0.4733	-258.019	-45.2792	-5.61462	-1.06878	0
0.4740	-261.721	-40.6352	-5.96013	-0.767327	0
0.4747	-267.2	-31.1537	-4.75083	-2.59795	0
0.4753	-272.678	-21.4786	-2.24585	-2.59795	0
0.4760	-277.565	-15.0931	-0.431894	-1.68264	0
0.4767	-280.008	-6.57903	1.12292	-2.90488	0
0.4773	-284.006	5.41803	0.777409	-1.68264	0
0.4780	-291.632	13.3516	-1.38206	0.147985	0
0.4787	-292.816	16.4476	1.38206	-2.59795	0
0.4793	-285.857	19.1566	5.96013	-5.34388	0
0.4800	-277.861	22.2526	3.80066	-2.90488	0
0.4807	-274.825	22.8331	-1.38206	-0.460396	0
0.4813	-275.122	21.4786	-2.24585	-0.767327	0
0.4820	-275.122	18.7696	-1.6412	-0.153465	0
0.4827	-275.418	13.5451	-1.38206	1.0633	0
0.4833	-280.008	3.28952	2.33223	-0.460396	0
0.4840	-286.449	-8.70754	4.14618	-1.68264	0
0.4847	-291.336	-12.3841	3.19601	0.147985	0
0.4853	-295.926	-7.35304	3.80066	-0.153465	0
0.4860	-297.407	-6.19203	5.09635	-2.59795	0
0.4867	-296.814	-9.28805	4.14618	-1.68264	0
0.4873	-298.665	-3.48302	2.59136	0.147985	0
0.4880	-297.407	9.09455	1.38206	-1.37571	0
0.4887	-292.224	15.6736	0.518272	-2.59795	0
0.4893	-289.485	17.0281	-0.431894	-1.68264	0
0.4900	-284.302	20.3176	-2.24585	-0.767327	0
0.4907	-273.641	23.4136	-1.38206	-0.153465	0
0.4913	-267.496	24.5746	2.33223	0.147985	0
0.4920	-266.607	26.7031	4.75083	-1.68264	0
0.4927	-261.721	23.4136	0.777409	-4.12164	0
0.4933	-254.687	13.5451	-5.61462	-3.82019	0
0.4940	-246.173	6.96604	-7.77409	-1.06878	0
0.4947	-234.549	5.99853	-4.40532	-0.153465	0
0.4953	-225.369	1.35451	-2.24585	-3.20633	0
0.4960	-219.298	-13.9321	-1.38206	-5.95227	0
0.4967	-212.56	-35.6042	1.12292	-5.03695	0
0.4973	-207.97	-54.1803	1.72757	-3.20633	0
0.4980	-204.638	-59.9853	-3.19601	-2.59795	0
0.4987	-197.605	-49.3428	-7.77409	-2.59795	0
0.4993	-192.422	-33.6692	-8.63787	-1.68264	0
0.5000	-188.128	-23.6071	-12.0066	-0.460396	0
0.5007	-180.206	-17.4151	-15.1163	0.147985	0
0.5013	-171.988	-10.2556	-15.1163	-0.460396	0
0.5020	-163.104	-1.54801	-15.3754	0.761846	0
0.5027	-150.295	7.74004	-15.7209	1.0633	0
0.5033	-144.224	18.5761	-13.2159	-1.68264	0
0.5040	-147.556	27.6706	-13.5615	-1.68264	0
0.5047	-144.816	32.5082	-16.5847	0.454915	0
0.5053	-134.747	33.4757	-15.9801	-0.153465	0
0.5060	-126.529	32.3147	-13.907	-1.98409	0
0.5067	-117.349	30.7667	-13.2159	-1.06878	0
0.5073	-106.095	26.1226	-9.93355	-0.460396	0
0.5080	-98.7654	12.7711	-8.03322	0.454915	0
0.5087	-95.0636	-2.51551	-8.37874	2.28554	0
0.5093	-90.8434	-16.6411	-3.45515	1.67716	0
0.5100	-81.959	-41.0222	1.12292	-1.68264	0
0.5107	-70.3352	-70.6279	-1.6412	-1.68264	0
0.5113	-61.8209	-77.5939	-4.0598	1.0633	0
0.5120	-52.048	-63.6618	-0.172757	1.37023	0
0.5127	-39.2396	-52.8258	2.33223	0.147985	0
0.5133	-33.4647	-47.4077	-1.38206	-0.767327	0
0.5140	-28.8744	-34.0562	-4.0598	0.147985	0
0.5147	-13.3267	-17.8021	-0.431894	2.89392	0
0.5153	0.74037	-7.15954	0.777409	2.89392	0
0.5160	4.73837	1.35451	-6.21927	-1.06878	0
0.5167	11.6979	8.12704	-12.6113	-3.20633	0
0.5173	21.7669	8.70754	-13.2159	-0.767327	0
0.5180	23.914	7.74004	-14.7708	0.454915	0
0.5187	23.914	16.0606	-16.5847	-1.37571	0
0.5193	28.2081	29.7992	-16.3256	-1.68264	0
0.5200	32.2061	35.2172	-17.5349	0.147985	0
0.5207	35.5378	32.3147	-20.299	1.0633	0
0.5213	39.8319	25.5421	-23.3223	0.147985	0
0.5220	47.4577	15.4801	-25.7409	-1.68264	0
0.5227	59.97	6.57903	-25.4817	-1.06878	0
0.5233	72.4823	1.35451	-23.3223	-0.153465	0
0.5240	76.1101	-16.2541	-21.7674	-1.06878	0
0.5247	74.9255	-50.1168	-20.5581	-2.29102	0
0.5253	75.8139	-73.7239	-19.6944	-1.68264	0
0.5260	76.4062	-74.4979	-20.5581	-1.68264	0
0.5267	75.2216	-65.2098	-21.5083	-0.460396	0
0.5273	78.8494	-58.4373	-20.5581	1.0633	0
0.5280	87.7339	-61.5333	-21.1628	0.454915	0
0.5287	95.6559	-69.0799	-23.3223	-1.06878	0
0.5293	98.6914	-65.4033	-26.3455	-1.06878	0
0.5300	98.6914	-51.0843	-29.1096	0.147985	0
0.5307	98.6914	-34.8302	-30.6645	1.67716	0
0.5313	101.431	-15.0931	-31.8738	1.0633	0
0.5320	106.317	5.03103	-31.5282	-0.767327	0
0.5327	113.647	17.8021	-26.9502	-1.68264	0
0.5333	120.68	27.2836	-23.6678	-0.767327	0
0.5340	124.308	37.1522	-25.7409	-0.767327	0
0.5347	126.159	44.5052	-26.0864	-1.68264	0
0.5353	128.306	46.8272	-23.3223	-3.20633	0
0.5360	125.863	46.0532	-21.5083	-4.42857	0
0.5367	118.237	44.5052	-20.5581	-4.7355	0
0.5373	110.907	44.5052	-19.6944	-4.7355	0
0.5380	104.836	42.9572	-20.9037	-4.42857	0
0.5387	98.6914	41.6027	-19.6944	-2.59795	0
0.5393	93.2126	48.1817	-15.9801	-0.460396	0
0.5400	86.7714	55.3413	-19.6944	-0.153465	0
0.5407	78.8494	54.5673	-28.2458	-1.68264	0
0.5413	75.8139	53.5998	-29.7143	-3.51326	0
0.5420	77.6649	57.2763	-27.6412	-4.7355	0
0.5427	73.6669	63.2748	-28.8505	-4.7355	0
0.5433	66.6333	71.2084	-28.8505	-2.90488	0
0.5440	63.3017	75.6589	-26.691	-1.06878	0
0.5447	57.5268	68.8864	-26.691	-3.20633	0
0.5453	54.1211	56.8893	-23.6678	-6.56613	0
0.5460	59.3037	43.5377	-16.5847	-5.03695	0
0.5467	54.7874	28.2511	-12.9568	-1.06878	0
0.5473	51.0856	21.2851	-12.9568	-3.20633	0
0.5480	61.7469	22.2526	-11.1429	-7.48144	0
0.5487	58.4152	18.7696	-6.56478	-5.34388	0
0.5493	49.2346	16.4476	-3.45515	-1.37571	0
0.5500	56.5643	21.4786	-2.8505	-1.98409	0
0.5507	50.7894	28.0576	2.33223	-1.98409	0
0.5513	51.3817	32.3147	11.1429	-0.460396	0
0.5520	73.6669	33.6692	12.3522	-2.29102	0
0.5527	37.0926	28.2511	5.96013	-3.82019	0
0.5533	-21.8409	21.4786	5.35548	-1.68264	0
0.5540	8.36619	23.4136	8.72425	-0.767327	0
0.5547	46.4953	31.3472	6.56478	-0.767327	0
0.5553	22.7294	42.9572	5.09635	0.147985	0
0.5560	31.5398	56.3088	8.72425	-2.29102	0
0.5567	59.6739	60.9528	9.67442	-5.34388	0
0.5573	43.1636	60.9528	6.9103	-3.20633	0
0.5580	41.0165	65.4033	5.96013	-1.68264	0
0.5587	55.6759	68.3059	5.96013	-3.51326	0
0.5593	40.1281	67.3383	8.37874	-3.20633	0
0.5600	31.8359	73.1434	12.6977	-2.59795	0
0.5607	39.4617	77.0134	12.3522	-4.42857	0
0.5613	31.8359	68.3059	7.77409	-3.82019	0
0.5620	32.7984	56.8893	8.37874	-1.98409	0
0.5627	41.6088	56.1153	12.6977	-2.90488	0
0.5633	37.0926	58.2438	15.7209	-3.20633	0
0.5640	40.1281	51.4713	15.1163	-2.29102	0
0.5647	46.1991	35.6042	10.5382	-1.68264	0
0.5653	38.2771	19.7371	6.9103	-0.767327	0
0.5660	36.1301	7.74004	8.37874	-1.06878	0
0.5667	40.1281	0.774004	8.72425	-2.59795	0
0.5673	36.4262	5.99853	5.701	-1.98409	0
0.5680	26.3572	23.6071	3.80066	-1.98409	0
0.5687	10.8094	34.6367	2.33223	-4.12164	0
0.5693	2.88744	29.2187	1.38206	-2.90488	0
0.5700	12.068	24.3811	3.19601	0.147985	0
0.5707	16.2881	33.6692	2.33223	0.761846	0
0.5713	13.5488	51.8583	-0.431894	-0.767327	0
0.5720	18.4352	68.4994	2.59136	-2.29102	0
0.5727	18.1391	79.9159	7.51495	-3.51326	0
0.5733	7.77389	80.4964	5.35548	-3.51326	0
0.5740	2.5913	71.0149	3.54153	-2.90488	0
0.5747	1.92496	59.4048	10.2791	-1.68264	0
0.5753	-0.444222	52.0518	16.3256	0.454915	0
0.5760	-1.11056	49.3428	15.1163	0.454915	0
0.5767	1.33267	49.5363	12.3522	-1.37571	0
0.5773	6.51526	56.3088	12.3522	-1.68264	0
0.5780	11.4017	69.0799	13.5615	-0.767327	0
0.5787	10.8094	81.6574	15.1163	0.147985	0
0.5793	11.6979	89.3975	16.9302	0.147985	0
0.5800	17.2506	94.4285	18.4851	-1.37571	0
0.5807	21.7669	97.331	20.0399	-1.98409	0
0.5813	25.4687	100.234	21.5083	-0.153465	0
0.5820	30.059	107.006	22.113	0.454915	0
0.5827	33.3907	110.876	24.2724	-0.153465	0
0.5833	41.6088	100.621	27.9003	-0.460396	0
0.5840	55.3797	78.3679	30.0598	0.147985	0
0.5847	61.4507	64.6293	30.6645	0.147985	0
0.5853	63.0055	67.7253	30.0598	-0.153465	0
0.5860	71.2236	74.1109	27.0365	0.147985	0
0.5867	80.1081	75.6589	26.691	1.0633	0
0.5873	79.4417	79.1419	31.8738	1.37023	0
0.5880	75.5178	83.7859	32.8239	0.147985	0
0.5887	77.3687	86.882	26.0864	-0.767327	0
0.5893	82.2551	86.882	22.4585	-0.767327	0
0.5900	78.5533	75.8524	23.6678	0.147985	0
0.5907	72.4823	57.2763	22.113	0.147985	0
0.5913	84.9945	48.9558	18.8306	-1.68264	0
0.5920	105.133	55.7283	15.1163	-0.767327	0
0.5927	103.874	68.3059	8.37874	1.67716	0
0.5933	92.6203	82.6249	3.19601	0.147985	0
0.5940	95.3597	94.8155	3.80066	-2.59795	0
0.5947	99.2837	99.4595	5.701	-0.767327	0
0.5953	90.7694	93.2675	7.16944	1.0633	0
0.5960	82.2551	80.1094	10.5382	0.147985	0
0.5967	80.4042	72.7564	12.3522	-0.767327	0
0.5973	76.7024	69.8539	10.8837	-0.460396	0
0.5980	67.892	48.9558	11.7475	1.37023	0
0.5987	59.0075	0.580503	18.8306	3.80923	0
0.5993	53.8249	-61.1463	24.0133	2.89392	0
0.6000	49.2346	-110.296	21.5083	0.147985	0
0.6007	42.8674	-123.067	16.9302	-0.767327	0
0.6013	35.5378	-107.78	16.9302	-0.460396	0
0.6020	27.912	-95.5895	18.4851	-1.37571	0
0.6027	20.5823	-90.365	19.0897	-1.06878	0
0.6033	15.6959	-77.5939	16.6711	0.147985	0
0.6040	13.5488	-63.2748	12.3522	0.761846	0
0.6047	9.92096	-56.5023	11.4884	2.28554	0
0.6053	1.33267	-53.7933	12.3522	3.80923	0
0.6060	-12.068	-50.6973	10.5382	3.50778	0
0.6067	-23.0996	-43.1507	10.5382	3.20085	0
0.6073	-27.6158	-34.2497	9.3289	3.80923	0
0.6080	-30.3552	-32.1212	5.701	2.28554	0
0.6087	-36.2041	-31.5407	5.701	1.0633	0
0.6093	-39.5358	-26.1226	5.701	1.97861	0
0.6100	-40.4242	-22.0591	2.33223	2.28554	0
0.6107	-47.1616	-22.4461	4.14618	1.0633	0
0.6113	-62.1171	-19.7371	8.1196	1.37023	0
0.6120	-76.1841	-13.1581	4.14618	1.67716	0
0.6127	-85.6609	-11.8036	-1.38206	-0.767327	0
0.6133	-94.4713	-19.3501	-0.172757	-1.68264	0
0.6140	-99.3577	-31.1537	4.14618	1.0633	0
0.6147	-100.246	-40.6352	6.56478	2.28554	0
0.6153	-107.576	-47.0207	5.701	0.454915	0
0.6160	-120.088	-52.6323	3.80066	2.59247	0
0.6167	-126.233	-59.9853	3.19601	5.03147	0
0.6173	-128.676	-72.1759	2.33223	1.0633	0
0.6180	-135.044	-84.3664	0.518272	-1.98409	0
0.6187	-143.928	-87.656	-1.38206	0.147985	0
0.6193	-151.85	-81.6574	-4.0598	1.0633	0
0.6200	-157.625	-75.4654	-6.82392	0.147985	0
0.6207	-161.327	-76.4329	-8.03322	1.0633	0
0.6213	-168.656	-76.4329	-8.98339	0.761846	0
0.6220	-177.171	-68.1124	-8.98339	0.761846	0
0.6227	-176.578	-64.4358	-7.77409	3.20085	0
0.6233	-174.727	-73.3369	-8.37874	2.59247	0
0.6240	-180.502	-83.3989	-13.907	-0.460396	0
0.6247	-182.353	-83.7859	-20.5581	0.454915	0
0.6253	-177.763	-78.1744	-23.0631	1.0633	0
0.6260	-175.616	-72.3694	-23.3223	-1.68264	0
0.6267	-171.692	-63.6618	-25.1362	-1.68264	0
0.6273	-164.955	-45.2792	-25.1362	0.147985	0
0.6280	-162.511	-26.7031	-22.7176	1.0633	0
0.6287	-154.589	-16.8346	-23.9269	0.761846	0
0.6293	-135.71	-9.48155	-26.3455	-2.59795	0
0.6300	-125.937	5.41803	-24.2724	-5.03695	0
0.6307	-131.12	26.7031	-21.7674	-2.59795	0
0.6313	-135.044	49.9233	-24.2724	-1.68264	0
0.6320	-133.267	66.3708	-26.9502	-3.82019	0
0.6327	-131.712	72.5629	-25.1362	-2.90488	0
0.6333	-132.304	74.3044	-23.0631	-0.767327	0
0.6340	-134.155	60.9528	-21.1628	-0.767327	0
0.6347	-135.71	20.7046	-14.1661	-0.153465	0
0.6353	-142.966	-29.0252	-4.75083	-1.68264	0
0.6360	-159.476	-71.7889	-2.24585	-5.03695	0
0.6367	-173.247	-104.491	-5.00997	-4.12164	0
0.6373	-179.022	-115.52	-5.96013	-1.37571	0
0.6380	-188.498	-112.811	-5.61462	-1.37571	0
0.6387	-201.307	-113.972	-5.00997	-0.767327	0
0.6393	-208.933	-109.328	-5.00997	0.147985	0
0.6400	-215.3	-98.2985	-9.58804	-1.37571	0
0.6407	-222.629	-99.8465	-15.1163	-1.37571	0
0.6413	-225.665	-101.975	-15.9801	0.147985	0
0.6420	-221.445	-90.1715	-18.1395	-1.06878	0
0.6427	-211.08	-77.5939	-23.3223	-2.29102	0
0.6433	-201.603	-67.5318	-25.1362	0.147985	0
0.6440	-195.458	-52.6323	-24.5316	1.0633	0
0.6447	-186.351	-38.5067	-26.3455	1.0633	0
0.6453	-174.727	-29.0252	-29.7143	1.97861	0
0.6460	-164.955	-22.0591	-30.0598	1.97861	0
0.6467	-154.885	-17.2216	-26.0864	1.37023	0
0.6473	-146.075	-10.4491	-23.0631	2.89392	0
0.6480	-141.189	-6.77253	-23.9269	3.80923	0
0.6487	-132.896	-15.6736	-23.9269	1.0633	0
0.6493	-122.235	-24.1876	-21.5083	-0.767327	0
0.6500	-113.055	-19.7371	-18.7442	-0.460396	0
0.6507	-99.6539	-12.3841	-12.3522	-0.460396	0
0.6513	-80.7744	-8.90105	-4.75083	-0.767327	0
0.6520	-65.1526	-7.35304	-1.03654	0.147985	0
0.6527	-56.046	-9.86855	2.59136	1.37023	0
0.6533	-49.6048	-13.1581	6.9103	1.67716	0
0.6540	-41.0906	-6.77253	6.9103	-0.153465	0
0.6547	-30.059	5.99853	5.96013	-0.460396	0
0.6553	-21.2486	17.8021	8.98339	1.97861	0
0.6560	-15.3997	26.5096	9.67442	2.89392	0
0.6567	-7.18159	29.2187	7.77409	1.37023	0
0.6573	3.18359	30.9602	8.1196	0.761846	0
0.6580	14.4372	37.1522	9.67442	1.97861	0
0.6587	29.0966	40.8287	11.7475	3.20085	0
0.6593	38.5733	40.8287	14.2525	2.89392	0
0.6600	42.8674	44.5052	11.1429	3.20085	0
0.6607	52.9365	44.1182	5.09635	3.50778	0
0.6613	67.5958	32.5082	2.59136	1.67716	0
0.6620	75.2216	20.3176	1.38206	0.147985	0
0.6627	79.8119	16.0606	0.518272	2.59247	0
0.6633	85.883	18.1891	2.59136	4.72454	0
0.6640	90.4733	31.3472	2.93688	2.59247	0
0.6647	95.0636	52.6323	-1.03654	1.0633	0
0.6653	97.8029	71.9824	-1.98671	2.89392	0
0.6660	95.3597	89.978	0.777409	3.50778	0
0.6667	94.7674	107.587	1.72757	3.20085	0
0.6673	98.0991	115.907	1.38206	1.67716	0
0.6680	100.542	117.068	3.19601	-2.59795	0
0.6687	100.542	117.455	6.56478	-3.51326	0
0.6693	96.8404	107.587	10.2791	0.147985	0
0.6700	94.1011	88.43	11.4884	-0.153465	0
0.6707	98.9875	73.1434	13.907	-1.68264	0
0.6713	99.2837	58.2438	17.5349	1.67716	0
0.6720	86.7714	35.0237	16.0664	1.67716	0
0.6727	78.8494	13.3516	11.4884	-1.98409	0
0.6733	77.3687	4.45052	11.7475	-0.153465	0
0.6740	67.892	3.28952	14.2525	2.59247	0
0.6747	56.2682	-1.35451	14.8571	0.454915	0
0.6753	49.901	-13.1581	16.0664	0.761846	0
0.6760	47.4577	-22.4461	18.1395	2.59247	0
0.6767	49.6048	-19.7371	17.2757	1.0633	0
0.6773	51.6779	-16.2541	14.2525	1.67716	0
0.6780	51.6779	-17.8021	12.093	3.20085	0
0.6787	53.5288	-8.90105	11.1429	0.761846	0
0.6793	53.8249	5.03103	7.51495	0.147985	0
0.6800	55.972	5.99853	3.80066	2.89392	0
0.6807	61.4507	1.93501	6.30565	2.89392	0
0.6813	61.7469	9.86855	8.72425	1.67716	0
0.6820	69.3727	23.6071	5.35548	2.89392	0
0.6827	84.032	33.0887	4.14618	2.89392	0
0.6833	61.1546	35.2172	8.37874	1.67716	0
0.6840	9.92096	31.5407	8.72425	1.67716	0
0.6847	-9.03252	31.3472	3.19601	0.147985	0
0.6853	3.47974	30.7667	1.12292	0.761846	0
0.6860	13.5488	19.7371	3.80066	3.50778	0
0.6867	19.99	10.6426	4.40532	1.97861	0
0.6873	27.912	16.0606	0.777409	-1.68264	0
0.6880	45.6068	20.3176	-4.0598	-0.153465	0
0.6887	77.6649	15.4801	-7.16944	2.89392	0
0.6893	95.952	12.9646	-10.5382	1.97861	0
0.6900	97.8029	12.3841	-14.1661	1.97861	0
0.6907	106.317	9.67505	-18.1395	4.11616	0
0.6913	113.351	3.28952	-20.5581	3.50778	0
0.6920	112.758	-11.8036	-20.5581	-0.153465	0
0.6927	116.682	-23.2201	-21.5083	-1.68264	0
0.6933	111.5	-16.8346	-25.1362	0.454915	0
0.6940	98.6914	-9.28805	-23.9269	2.28554	0
0.6947	102.393	-14.1256	-15.7209	2.89392	0
0.6953	106.909	-25.3486	-9.93355	3.20085	0
0.6960	97.2106	-41.0222	-6.21927	3.80923	0
0.6967	94.1011	-51.6648	0.518272	1.97861	0
0.6973	98.0991	-40.6352	4.75083	-0.153465	0
0.6980	98.0991	-21.0916	2.33223	0.147985	0
0.6987	103.282	-7.74004	-0.431894	0.761846	0
0.6993	112.758	1.35451	1.38206	1.37023	0
0.7000	118.237	5.61153	4.75083	2.89392	0
0.7007	123.42	2.32201	5.35548	3.20085	0
0.7013	126.751	-5.61153	6.30565	0.147985	0
0.7020	126.751	-16.0606	8.1196	-1.06878	0
0.7027	129.861	-26.1226	6.9103	0.147985	0
0.7033	132.896	-39.4742	2.93688	0.761846	0
0.7040	133.489	-63.6618	4.14618	0.454915	0
0.7047	139.264	-80.1094	8.37874	1.67716	0
0.7053	145.705	-71.7889	7.51495	2.59247	0
0.7060	148.148	-52.8258	5.09635	2.59247	0
0.7067	150.887	-34.6367	7.77409	1.97861	0
0.7073	151.184	-12.5776	8.98339	2.89392	0
0.7080	150.887	0.774004	4.14618	2.59247	0
0.7087	157.921	2.32201	0.518272	-0.460396	0
0.7093	166.435	6.57903	2.33223	-1.98409	0
0.7100	170.137	10.6426	4.40532	-1.06878	0
0.7107	175.32	1.35451	3.19601	-0.767327	0
0.7113	181.687	-7.74004	0.518272	0.147985	0
0.7120	184.13	-8.70754	-1.38206	2.28554	0
0.7127	182.946	-15.0931	-1.6412	2.59247	0
0.7133	178.651	-26.3161	-1.03654	-0.767327	0
0.7140	177.467	-26.7031	2.33223	-2.59795	0
0.7147	182.946	-21.4786	6.9103	-1.37571	0
0.7153	182.946	-20.5111	7.16944	-0.460396	0
0.7160	177.763	-12.5776	6.9103	-1.98409	0
0.7167	178.059	0.580503	10.8837	-1.68264	0
0.7173	178.355	-1.35451	13.3023	1.0633	0
0.7180	173.469	-12.3841	10.8837	1.0633	0
0.7187	171.322	-16.2541	12.3522	-0.460396	0
0.7193	169.841	-16.8346	16.3256	1.0633	0
0.7200	164.955	-16.0606	15.1163	0.761846	0
0.7207	164.584	-9.48155	12.3522	-2.90488	0
0.7213	166.139	-3.87002	10.5382	-2.59795	0
0.7220	162.511	-7.35304	7.77409	-0.767327	0
0.7227	160.068	-20.5111	6.56478	-3.20633	0
0.7233	161.549	-33.4757	7.77409	-4.7355	0
0.7240	161.253	-27.8641	7.77409	-3.51326	0
0.7247	156.366	-4.06352	5.35548	-3.20633	0
0.7253	149.333	7.54654	2.59136	-1.68264	0
0.7260	146.593	-6.77253	3.19601	0.454915	0
0.7267	147.852	-22.6396	7.77409	0.147985	0
0.7273	144.816	-23.0266	8.1196	-0.767327	0
0.7280	141.707	-19.3501	5.09635	-0.153465	0
0.7287	142.669	-17.2216	5.96013	-1.68264	0
0.7293	142.373	-12.3841	5.96013	-2.59795	0
0.7300	141.115	-8.70754	2.93688	-1.06878	0
0.7307	142.669	-5.61153	7.16944	1.0633	0
0.7313	135.932	3.48302	12.093	3.80923	0
0.7320	121.569	9.09455	5.96013	4.72454	0
0.7327	115.202	5.03103	-3.19601	0.761846	0
0.7333	114.535	4.06352	-8.63787	-0.767327	0
0.7340	109.057	-0.193501	-13.2159	1.67716	0
0.7347	100.542	-13.9321	-15.1163	0.454915	0
0.7353	94.3972	-19.3501	-15.1163	-0.153465	0
0.7360	92.3242	-23.2201	-15.9801	2.89392	0
0.7367	90.7694	-50.5038	-15.3754	0.761846	0
0.7373	85.5868	-85.3339	-13.2159	-2.59795	0
0.7380	79.4417	-94.8155	-10.1927	0.454915	0
0.7387	79.4417	-81.0769	-6.56478	2.89392	0
0.7393	80.4042	-55.3413	-7.42857	0.147985	0
0.7400	77.3687	-26.8966	-9.58804	-0.153465	0
0.7407	76.4062	-10.4491	-7.42857	1.0633	0
0.7413	74.9255	-4.45052	-8.63787	-0.767327	0
0.7420	68.7804	4.06352	-13.2159	-1.37571	0
0.7427	66.041	16.4476	-9.58804	0.147985	0
0.7433	63.0055	31.5407	-2.59136	0.454915	0
0.7440	49.901	45.0857	-6.56478	0.147985	0
0.7447	39.8319	41.0222	-10.7973	0.147985	0
0.7453	42.8674	22.2526	-5.35548	0.761846	0
0.7460	42.8674	10.6426	1.38206	0.147985	0
0.7467	34.6493	9.67505	3.54153	-0.767327	0
0.7473	29.7629	10.8361	3.19601	0.761846	0
0.7480	26.3572	9.67505	2.59136	2.59247	0
0.7487	15.992	0.580503	5.09635	0.454915	0
0.7493	5.92296	-9.28805	7.77409	-0.460396	0
0.7500	-0.148074	0.193501	9.67442	1.67716	0
0.7507	-7.77389	16.6411	11.1429	0.761846	0
0.7513	-16.9545	17.0281	10.5382	-0.767327	0
0.7520	-22.4332	12.3841	8.72425	1.0633	0
0.7527	-28.5783	13.9321	12.093	1.97861	0
0.7533	-35.908	5.03103	15.1163	2.28554	0
0.7540	-37.6849	-15.0931	12.9568	5.64533	0
0.7547	-35.908	-30.3797	17.8804	6.25372	0
0.7553	-43.5338	-37.9262	27.0365	2.89392	0
0.7560	-54.1951	-45.6662	23.3223	1.97861	0
0.7567	-57.8229	-59.9853	15.7209	1.67716	0
0.7573	-63.3757	-78.7549	17.8804	-1.68264	0
0.7580	-71.89	-92.4935	19.0897	-1.68264	0
0.7587	-73.7409	-92.8805	15.4618	-0.460396	0
0.7593	-75.2216	-80.6899	15.1163	-2.59795	0
0.7600	-80.4042	-62.1138	15.1163	-3.20633	0
0.7607	-80.4042	-44.8922	12.093	-1.37571	0
0.7613	-76.7764	-28.8316	11.1429	-1.68264	0
0.7620	-74.9255	-8.70754	10.8837	-3.51326	0
0.7627	-70.039	7.74004	9.3289	-2.59795	0
0.7633	-65.4487	17.6086	7.77409	-1.06878	0
0.7640	-63.968	27.0901	7.77409	-1.37571	0
0.7647	-57.8229	31.5407	10.2791	-1.68264	0
0.7653	-49.3087	23.6071	13.907	-1.37571	0
0.7660	-43.8299	13.9321	17.2757	-2.90488	0
0.7667	-40.1281	13.3516	21.5083	-4.42857	0
0.7673	-37.981	11.4166	23.3223	-1.68264	0
0.7680	-38.6473	-3.09602	20.0399	-0.767327	0
0.7687	-36.2041	-20.5111	14.5116	-3.82019	0
0.7693	-29.4667	-19.3501	10.5382	-4.12164	0
0.7700	-25.8389	-3.09602	7.77409	-2.59795	0
0.7707	-24.8764	3.87002	5.09635	-5.34388	0
0.7713	-20.2861	2.32201	3.19601	-7.17451	0
0.7720	-15.7699	5.41803	3.80066	-5.03695	0
0.7727	-15.7699	-1.54801	4.40532	-1.68264	0
0.7733	-14.5113	-27.6706	2.33223	-0.767327	0
0.7740	-6.5893	-41.6027	1.38206	-2.59795	0
0.7747	-1.11056	-32.1212	3.54153	-4.42857	0
0.7753	-0.814407	-23.2201	2.33223	-2.59795	0
0.7760	3.18359	-25.1551	-0.777409	-1.37571	0
0.7767	10.8094	-26.8966	0.518272	-3.20633	0
0.7773	16.2881	-26.3161	1.38206	-2.59795	0
0.7780	22.7294	-19.7371	1.12292	-0.153465	0
0.7787	33.0946	-5.22453	3.80066	-0.460396	0
0.7793	37.3887	-1.54801	3.19601	1.0633	0
0.7800	30.6513	-18.9631	-3.45515	2.28554	0
0.7807	20.2861	-36.1847	-5.61462	-1.68264	0
0.7813	10.8094	-26.8966	-4.40532	-5.34388	0
0.7820	-1.11056	1.93501	-9.58804	-2.90488	0
0.7827	-13.6228	23.6071	-14.5116	-1.68264	0
0.7833	-23.6919	27.2836	-14.1661	-3.51326	0
0.7840	-33.1686	17.6086	-15.9801	-2.59795	0
0.7847	-41.979	-0.387002	-18.7442	0.147985	0
0.7853	-48.7164	-15.2866	-15.7209	0.147985	0
0.7860	-56.046	-16.8346	-10.1927	-0.460396	0
0.7867	-60.6363	-14.1256	-8.03322	0.147985	0
0.7873	-60.6363	-16.8346	-8.37874	-1.37571	0
0.7880	-61.5248	-25.7356	-8.98339	-3.51326	0
0.7887	-66.1151	-44.8922	-8.63787	-3.51326	0
0.7893	-71.5938	-62.6943	-7.77409	-3.51326	0
0.7900	-72.4823	-60.5658	-9.58804	-4.7355	0
0.7907	-68.8544	-47.9882	-9.93355	-2.59795	0
0.7913	-66.7074	-37.9262	-5.35548	1.0633	0
0.7920	-67.5958	-20.3176	-5.00997	0.147985	0
0.7927	-65.1526	1.35451	-11.1429	-2.59795	0
0.7933	-62.4132	13.3516	-14.1661	-2.59795	0
0.7940	-63.3757	16.6411	-12.9568	-2.59795	0
0.7947	-63.3757	16.4476	-10.5382	-3.51326	0
0.7953	-60.2661	15.4801	-8.63787	-2.59795	0
0.7960	-57.5268	13.3516	-8.63787	-1.37571	0
0.7967	-54.1951	3.28952	-9.93355	-0.767327	0
0.7973	-52.048	-6.77253	-9.58804	0.147985	0
0.7980	-49.6048	-1.35451	-8.63787	-1.98409	0
0.7987	-45.6809	-0.387002	-9.3289	-3.51326	0
0.7993	-45.3107	-27.2836	-8.37874	-0.153465	0
0.8000	-46.2731	-48.3752	-9.58804	-1.06878	0
0.8007	-39.8319	-29.7992	-14.1661	-5.34388	0
0.8013	-34.6493	-0.193501	-15.9801	-3.51326	0
0.8020	-35.908	-1.35451	-13.2159	-0.460396	0
0.8027	-33.7609	-27.8641	-9.58804	-1.06878	0
0.8033	-31.0215	-52.0518	-8.63787	-0.767327	0
0.8040	-34.6493	-65.4033	-10.1927	-0.767327	0
0.8047	-34.3532	-61.7268	-13.2159	-3.51326	0
0.8053	-30.3552	-40.6352	-14.7708	-4.7355	0
0.8060	-31.0215	-16.0606	-14.5116	-3.82019	0
0.8067	-32.2061	-2.32201	-13.2159	-2.29102	0
0.8073	-31.3177	4.06352	-12.9568	-1.68264	0
0.8080	-32.2061	11.4166	-14.5116	-3.51326	0
0.8087	-32.2061	20.3176	-14.1661	-3.82019	0
0.8093	-32.5023	25.7356	-10.7973	-1.68264	0
0.8100	-34.3532	23.9941	-9.58804	-1.68264	0
0.8107	-34.057	16.0606	-12.9568	-1.68264	0
0.8113	-34.057	1.16101	-14.1661	-1.06878	0
0.8120	-37.6849	-22.4461	-9.93355	-3.51326	0
0.8127	-37.6849	-44.3117	-6.21927	-5.03695	0
0.8133	-37.3887	-54.7608	-12.0066	-3.20633	0
0.8140	-40.4242	-61.1463	-18.4851	-2.90488	0
0.8147	-40.7944	-72.7564	-15.1163	-3.51326	0
0.8153	-41.3867	-80.6899	-11.1429	-3.51326	0
0.8160	-49.901	-73.1434	-13.2159	-3.51326	0
0.8167	-55.3797	-56.5023	-14.1661	-2.29102	0
0.8173	-49.901	-42.1832	-11.7475	-1.68264	0
0.8180	-45.977	-29.7992	-11.402	-1.98409	0
0.8187	-50.4933	-17.4151	-12.9568	-0.460396	0
0.8193	-57.8229	-8.70754	-14.1661	-1.06878	0
0.8200	-60.6363	-1.93501	-16.9302	-3.82019	0
0.8207	-59.0816	9.09455	-18.7442	-2.29102	0
0.8213	-55.0836	24.9616	-18.4851	-1.98409	0
0.8220	-53.3067	42.5702	-18.4851	-7.17451	0
0.8227	-55.7499	58.8243	-15.9801	-7.17451	0
0.8233	-55.0836	64.0488	-10.5382	-2.29102	0
0.8240	-45.977	58.4373	-5.96013	-1.68264	0
0.8247	-34.9455	52.0518	-4.0598	-1.68264	0
0.8253	-29.4667	41.6027	-0.431894	-1.06878	0
0.8260	-24.5803	25.7356	3.19601	-4.42857	0
0.8267	-16.9545	15.0931	4.75083	-2.59795	0
0.8273	-13.919	1.16101	4.14618	2.59247	0
0.8280	-13.919	-30.5732	2.33223	0.454915	0
0.8287	-9.62481	-52.8258	-0.777409	-2.59795	0
0.8293	-4.14607	-40.4417	-1.6412	-0.460396	0
0.8300	0.444222	-14.7061	-1.38206	-0.767327	0
0.8307	5.33067	-1.35451	-2.8505	-1.68264	0
0.8313	8.95848	0.193501	-2.8505	0.761846	0
0.8320	11.6979	-12.9646	1.12292	0.761846	0
0.8327	14.4372	-42.1832	4.14618	-1.37571	0
0.8333	16.8804	-76.4329	4.14618	-1.06878	0
0.8340	20.8784	-98.105	6.56478	-2.90488	0
0.8347	25.4687	-99.0725	9.67442	-4.12164	0
0.8353	26.9495	-89.204	9.93355	-0.153465	0
0.8360	30.6513	-89.204	12.3522	1.0633	0
0.8367	34.6493	-103.91	20.0399	-2.59795	0
0.8373	32.5023	-120.745	24.2724	-3.51326	0
0.8380	30.9475	-133.709	21.8538	-0.767327	0
0.8387	36.4262	-143.578	20.6445	1.37023	0
0.8393	36.1301	-146.867	22.113	1.67716	0
0.8400	31.5398	-135.257	21.5083	0.147985	0
0.8407	35.8339	-111.263	18.1395	-0.767327	0
0.8413	41.0165	-95.5895	15.4618	-0.153465	0
0.8420	39.1656	-95.9765	14.2525	-0.153465	0
0.8427	40.1281	-87.656	13.907	-0.153465	0
0.8433	45.903	-71.2084	13.907	1.67716	0
0.8440	46.1991	-81.8509	12.9568	3.50778	0
0.8447	41.905	-120.745	9.67442	2.89392	0
0.8453	38.2771	-144.739	4.75083	1.0633	0
0.8460	37.3887	-134.096	1.38206	0.454915	0
0.8467	39.8319	-104.491	-1.38206	1.37023	0
0.8473	41.905	-73.1434	-4.40532	3.20085	0
0.8480	42.2752	-48.9558	-6.21927	2.89392	0
0.8487	43.7559	-38.8937	-8.03322	1.37023	0
0.8493	46.4953	-39.8612	-9.93355	2.28554	0
0.8500	46.7914	-38.5067	-8.37874	3.20085	0
0.8507	47.7539	-25.7356	-3.19601	1.67716	0
0.8513	50.1971	-12.3841	0.777409	1.0633	0
0.8520	52.6403	-19.3501	1.72757	2.89392	0
0.8527	55.6759	-34.8302	0.172757	3.20085	0
0.8533	59.6739	-31.5407	-2.24585	4.42309	0
0.8540	59.6739	-12.3841	-3.19601	6.56065	0
0.8547	57.2306	8.51404	-5.00997	4.42309	0
0.8553	56.8604	24.5746	-5.96013	1.97861	0
0.8560	58.4152	22.4461	-0.777409	5.03147	0
0.8567	56.5643	-6.77253	5.701	8.08434	0
0.8573	50.1971	-36.7652	5.09635	6.25372	0
0.8580	46.1991	-40.6352	4.75083	6.25372	0
0.8587	45.3107	-30.5732	10.2791	8.39127	0
0.8593	40.1281	-37.9262	12.9568	6.56065	0
0.8600	32.7984	-76.4329	9.93355	5.03147	0
0.8607	29.3927	-108.361	9.67442	7.47596	0
0.8613	27.3197	-88.2365	11.4884	8.99965	0
0.8620	26.3572	-37.9262	11.1429	8.39127	0
0.8627	29.0966	-3.87002	12.6977	8.99965	0
0.8633	27.3197	20.7046	15.1163	8.39127	0
0.8640	19.6939	50.5038	11.4884	4.72454	0
0.8647	17.2506	70.0474	5.701	2.59247	0
0.8653	19.6939	83.5924	5.09635	2.89392	0
0.8660	18.7314	106.426	5.701	3.80923	0
0.8667	15.992	120.358	5.09635	4.11616	0
0.8673	14.1411	111.844	5.35548	3.80923	0
0.8680	12.6603	96.557	8.1196	2.89392	0
0.8687	11.6979	83.2054	12.3522	2.28554	0
0.8693	8.95848	63.6618	14.8571	2.59247	0
0.8700	3.18359	38.7002	14.2525	3.50778	0
0.8707	0.148074	17.2216	13.3023	5.64533	0
0.8713	-1.70285	14.3191	11.7475	5.64533	0
0.8720	-5.70085	30.7667	11.1429	3.80923	0
0.8727	-8.73637	41.9897	14.5116	3.20085	0
0.8733	-9.32867	24.3811	16.9302	4.42309	0
0.8740	-7.47774	-10.2556	14.2525	5.64533	0
0.8747	-6.5893	-20.8981	15.4618	6.25372	0
0.8753	-11.4757	5.03103	21.5083	5.3384	0
0.8760	-19.3977	37.1522	19.4352	4.11616	0
0.8767	-22.4332	48.3752	13.3023	2.28554	0
0.8773	-22.4332	45.2792	11.4884	1.0633	0
0.8780	-23.0996	44.5052	8.72425	1.67716	0
0.8787	-23.0996	47.4077	4.75083	2.89392	0
0.8793	-26.7274	52.0518	5.96013	1.0633	0
0.8800	-29.7629	59.0178	7.16944	-0.460396	0
0.8807	-26.4312	73.7239	3.54153	1.0633	0
0.8813	-25.1726	99.0725	-0.431894	1.97861	0
0.8820	-28.5783	131.968	-5.00997	-0.460396	0
0.8827	-25.8389	166.217	-11.402	-0.767327	0
0.8833	-20.9525	196.404	-14.7708	1.0633	0
0.8840	-22.1371	220.204	-14.5116	1.0633	0
0.8847	-17.8429	231.814	-13.2159	-0.153465	0
0.8853	-8.73637	225.429	-10.7973	-0.767327	0
0.8860	-4.73837	201.048	-8.03322	-1.06878	0
0.8867	-1.70285	168.346	-5.00997	-0.767327	0
0.8873	1.33267	134.096	-1.98671	-0.767327	0
0.8880	-4.44222	100.04	0.172757	-1.68264	0
0.8887	-11.1796	70.0474	2.59136	-2.59795	0
0.8893	-11.1796	40.8287	6.9103	-2.29102	0
0.8900	-13.3267	9.67505	11.4884	-3.51326	0
0.8907	-20.2861	-6.77253	16.9302	-5.95227	0
0.8913	-25.8389	8.70754	20.9037	-5.03695	0
0.8920	-26.7274	38.8937	19.0897	-1.98409	0
0.8927	-26.7274	56.1153	15.1163	-1.68264	0
0.8933	-30.3552	62.6943	15.4618	-2.59795	0
0.8940	-34.057	69.0799	18.1395	-1.68264	0
0.8947	-31.91	74.3044	18.1395	-0.767327	0
0.8953	-29.4667	85.7209	15.4618	-1.06878	0
0.8960	-31.3177	101.201	12.9568	-2.29102	0
0.8967	-31.91	94.4285	12.3522	-4.7355	0
0.8973	-31.3177	71.0149	10.8837	-7.17451	0
0.8980	-31.3177	69.4669	7.51495	-5.95227	0
0.8987	-29.7629	91.139	7.16944	-3.20633	0
0.8993	-30.7254	111.263	9.93355	-3.82019	0
0.9000	-36.2041	127.711	9.3289	-6.56613	0
0.9007	-36.7964	134.096	4.14618	-8.08982	0
0.9013	-32.5023	122.486	0.777409	-7.17451	0
0.9020	-31.3177	110.102	2.33223	-5.03695	0
0.9027	-29.4667	106.619	5.09635	-3.51326	0
0.9033	-27.3197	100.04	1.98671	-3.51326	0
0.9040	-27.6158	82.0444	-1.6412	-4.42857	0
0.9047	-29.4667	52.4388	-1.03654	-4.12164	0
0.9053	-31.3177	21.8656	-1.03654	-2.59795	0
0.9060	-32.2061	16.0606	-3.19601	-2.90488	0
0.9067	-31.3177	32.3147	-0.431894	-5.03695	0
0.9073	-31.3177	45.0857	0.777409	-4.42857	0
0.9080	-33.1686	52.0518	-3.19601	-3.51326	0
0.9087	-33.7609	59.7918	-3.19601	-4.42857	0
0.9093	-33.4647	60.3723	-3.19601	-3.51326	0
0.9100	-32.5023	58.4373	-8.37874	-1.68264	0
0.9107	-28.2821	62.5008	-9.58804	-2.59795	0
0.9113	-25.1726	65.7903	-6.82392	-1.68264	0
0.9120	-28.5783	64.2423	-9.93355	0.761846	0
0.9127	-29.4667	64.0488	-13.5615	-2.59795	0
0.9133	-23.988	69.8539	-12.9568	-6.2592	0
0.9140	-19.1016	80.6899	-12.0066	-2.59795	0
0.9147	-14.8074	89.591	-10.1927	1.0633	0
0.9153	-9.32867	92.1065	-9.3289	-0.767327	0
0.9160	-6.5893	94.8155	-11.402	-2.29102	0
0.9167	-5.33067	94.4285	-9.58804	-1.68264	0
0.9173	-3.84993	76.4329	-6.56478	-1.68264	0
0.9180	-3.84993	49.3428	-7.77409	-2.29102	0
0.9187	-3.84993	28.8316	-5.00997	-1.98409	0
0.9193	-3.84993	-5.03103	-0.172757	-1.37571	0
0.9200	-4.73837	-59.0178	-1.03654	-1.06878	0
0.9207	-3.84993	-89.204	-1.03654	-1.98409	0
0.9213	-0.444222	-77.4004	0.518272	-1.68264	0
0.9220	2.5913	-56.5023	-1.38206	0.147985	0
0.9227	8.36619	-39.8612	1.38206	1.37023	0
0.9233	11.4017	-20.8981	7.51495	1.97861	0
0.9240	8.36619	-16.8346	2.93688	1.97861	0
0.9247	9.62481	-23.6071	-6.56478	-0.767327	0
0.9253	15.3997	-13.1581	-7.16944	-2.90488	0
0.9260	19.0275	11.4166	-5.61462	-1.06878	0
0.9267	23.0255	30.7667	-8.03322	1.0633	0
0.9273	29.7629	45.2792	-8.63787	0.454915	0
0.9280	30.6513	61.5333	-5.96013	-0.767327	0
0.9287	29.0966	71.0149	-4.0598	-0.767327	0
0.9293	33.3907	65.7903	-4.0598	-0.153465	0
0.9300	37.3887	49.3428	-1.98671	0.147985	0
0.9307	35.8339	19.9306	0.518272	0.147985	0
0.9313	36.4262	-28.8316	-1.98671	-0.460396	0
0.9320	41.0165	-77.5939	-5.00997	-0.460396	0
0.9327	39.8319	-89.0105	-3.45515	-0.153465	0
0.9333	35.2416	-69.6604	-2.59136	0.761846	0
0.9340	39.1656	-57.8568	-4.0598	2.89392	0
0.9347	45.6068	-54.7608	-1.03654	3.50778	0
0.9353	43.7559	-50.1168	5.701	1.97861	0
0.9360	41.905	-63.8553	9.67442	1.97861	0
0.9367	44.7184	-93.461	8.1196	2.89392	0
0.9373	45.0145	-101.201	4.40532	1.67716	0
0.9380	45.6068	-79.7224	2.33223	0.147985	0
0.9387	50.7894	-57.4698	2.33223	-0.460396	0
0.9393	51.3817	-42.1832	0.518272	-0.767327	0
0.9400	49.901	-26.1226	-1.38206	-0.153465	0
0.9407	51.974	-14.1256	0.777409	1.0633	0
0.9413	53.2326	-6.77253	3.19601	0.454915	0
0.9420	54.7874	0.774004	5.09635	-1.06878	0
0.9427	60.2661	-2.90251	7.77409	-1.98409	0
0.9433	61.1546	-23.0266	9.3289	-1.68264	0
0.9440	56.5643	-38.8937	8.37874	-0.153465	0
0.9447	57.5268	-40.0547	9.93355	0.147985	0
0.9453	60.5623	-34.2497	12.3522	-0.767327	0
0.9460	61.1546	-28.8316	11.4884	-1.06878	0
0.9467	62.1171	-35.6042	11.7475	0.761846	0
0.9473	61.1546	-53.5998	12.3522	1.67716	0
0.9480	55.6759	-61.7268	8.98339	0.454915	0
0.9487	54.4172	-64.2423	7.16944	-1.37571	0
0.9493	57.8229	-69.0799	9.93355	-2.59795	0
0.9500	58.4152	-65.4033	10.2791	-2.29102	0
0.9507	55.6759	-66.9513	9.3289	-1.98409	0
0.9513	53.8249	-85.5274	11.1429	-1.98409	0
0.9520	53.8249	-89.0105	10.2791	0.147985	0
0.9527	55.0836	-63.6618	7.77409	2.28554	0
0.9533	55.0836	-35.2172	9.67442	-0.767327	0
0.9540	55.3797	-10.4491	10.5382	-3.51326	0
0.9547	56.5643	13.3516	7.77409	-1.06878	0
0.9553	55.0836	25.7356	5.701	0.454915	0
0.9560	51.974	31.9277	4.75083	-0.767327	0
0.9567	50.1971	29.7992	5.09635	1.0633	0
0.9573	48.9385	7.54654	9.3289	3.20085	0
0.9580	51.0856	-21.8656	12.093	1.67716	0
0.9587	54.7874	-41.4092	10.8837	1.0633	0
0.9593	50.1971	-52.6323	13.3023	3.20085	0
0.9600	42.8674	-58.0503	17.2757	2.59247	0
0.9607	43.1636	-65.4033	16.3256	1.0633	0
0.9613	42.5713	-81.8509	13.907	1.0633	0
0.9620	37.3887	-91.3325	13.3023	1.97861	0
0.9627	38.5733	-80.1094	12.093	2.89392	0
0.9633	42.5713	-62.3073	9.67442	2.59247	0
0.9640	40.4242	-51.6648	9.67442	1.0633	0
0.9647	40.4242	-54.7608	8.98339	0.454915	0
0.9653	41.6088	-72.1759	6.30565	0.147985	0
0.9660	39.8319	-79.5289	5.35548	-1.06878	0
0.9667	42.2752	-54.9543	7.16944	-0.767327	0
0.9673	46.4953	-23.2201	7.77409	0.454915	0
0.9680	45.0145	-14.1256	5.96013	1.37023	0
0.9687	43.1636	-15.2866	4.40532	1.97861	0
0.9693	41.0165	-12.5776	6.56478	1.97861	0
0.9700	34.9455	-15.6736	10.2791	1.97861	0
0.9707	33.6869	-19.7371	12.9568	2.59247	0
0.9713	33.6869	-24.1876	15.7209	1.97861	0
0.9720	23.914	-60.7593	17.2757	1.97861	0
0.9727	16.2881	-124.228	16.9302	1.97861	0
0.9733	15.6959	-158.477	17.5349	0.761846	0
0.9740	11.4017	-146.867	17.8804	0.454915	0
0.9747	6.51526	-122.099	13.3023	0.761846	0
0.9753	8.07004	-102.362	7.77409	0.147985	0
0.9760	7.77389	-87.4624	8.1196	1.0633	0
0.9767	5.33067	-78.5614	8.72425	2.59247	0
0.9773	5.03452	-75.8524	4.75083	1.0633	0
0.9780	4.73837	-74.8849	1.72757	0.454915	0
0.9787	5.62681	-68.1124	3.19601	1.0633	0
0.9793	6.81141	-57.4698	3.54153	-0.460396	0
0.9800	4.36819	-53.5998	0.172757	-0.153465	0
0.9807	3.47974	-52.8258	-4.75083	1.97861	0
0.9813	5.33067	-44.6987	-7.77409	0.454915	0
0.9820	5.92296	-32.1212	-5.61462	-1.37571	0
0.9827	8.07004	-21.4786	-1.98671	-1.37571	0
0.9833	9.92096	-18.9631	-1.38206	-1.37571	0
0.9840	5.62681	-29.7992	-2.8505	0.454915	0
0.9847	3.77589	-43.5377	-5.35548	1.37023	0
0.9853	8.07004	-42.5702	-7.77409	-1.68264	0
0.9860	9.92096	-30.3797	-7.42857	-2.29102	0
0.9867	10.2171	-21.4786	-6.82392	0.147985	0
0.9873	13.2526	-16.0606	-7.42857	-0.153465	0
0.9880	12.6603	-6.57903	-5.96013	-0.460396	0
0.9887	11.6979	9.86855	-4.40532	0.147985	0
0.9893	16.2881	31.9277	-6.56478	-1.06878	0
0.9900	19.0275	49.9233	-6.82392	-0.767327	0
0.9907	17.5468	53.9868	-3.80066	1.0633	0
0.9913	19.0275	48.9558	-1.98671	0.147985	0
0.9920	21.7669	36.1847	1.98671	-1.68264	0
0.9927	20.5823	0.580503	8.1196	-1.37571	0
0.9933	17.2506	-40.4417	9.67442	-0.767327	0
0.9940	18.7314	-46.8272	8.72425	0.147985	0
0.9947	19.99	-29.9927	13.907	1.67716	0
0.9953	12.6603	-22.6396	19.0897	2.28554	0
0.9960	3.77589	-23.0266	17.8804	1.37023	0
0.9967	4.36819	-30.3797	14.5116	0.147985	0
0.9973	6.81141	-52.2453	14.5116	-0.153465	0
0.9980	5.62681	-69.0799	16.0664	0.147985	0
0.9987	5.03452	-72.3694	14.5116	0.761846	0
0.9993	2.88744	-80.1094	11.4884	1.0633	0
1.0000	1.33267	-81.2704	12.3522	0.147985	0
1.0007	4.07204	-61.7268	14.5116	-1.37571	0
1.0013	6.21911	-39.8612	11.7475	-2.59795	0
1.0020	6.81141	-25.3486	5.96013	-2.90488	0
1.0027	10.5133	-12.3841	4.75083	-2.29102	0
1.0033	12.6603	-2.32201	7.77409	-0.460396	0
1.0040	12.6603	8.51404	7.77409	0.761846	0
1.0047	16.5843	23.9941	4.14618	0.761846	0
1.0053	19.0275	35.2172	4.14618	1.0633	0
1.0060	17.5468	40.8287	6.9103	0.761846	0
1.0067	18.4352	52.4388	7.51495	-0.767327	0
1.0073	17.8429	63.0813	6.9103	-1.06878	0
1.0080	13.5488	60.9528	5.09635	-0.153465	0
1.0087	12.9565	42.9572	1.12292	0.147985	0
1.0093	13.5488	-0.387002	0.172757	-0.460396	0
1.0100	11.6979	-56.3088	4.14618	-1.68264	0
1.0107	10.5133	-75.4654	7.51495	-0.153465	0
1.0113	8.95848	-50.5038	9.3289	2.59247	0
1.0120	5.33067	-40.4417	8.98339	2.28554	0
1.0127	1.33267	-59.5983	7.16944	1.37023	0
1.0133	-3.25763	-66.5643	7.16944	1.0633	0
1.0140	-5.33067	-53.5998	7.51495	-0.767327	0
1.0147	-5.03452	-41.6027	3.80066	-1.68264	0
1.0153	-7.47774	-33.6692	1.98671	0.147985	0
1.0160	-7.77389	-30.3797	4.14618	1.0633	0
1.0167	-5.33067	-29.7992	5.35548	1.67716	0
1.0173	-8.73637	-18.7696	5.09635	2.89392	0
1.0180	-11.4757	-1.93501	3.80066	2.59247	0
1.0187	-7.47774	2.32201	3.19601	2.89392	0
1.0193	-9.03252	1.35451	5.35548	5.94678	0
1.0200	-16.9545	11.8036	4.14618	5.64533	0
1.0207	-17.2506	27.0901	-1.98671	2.89392	0
1.0213	-14.8074	32.5082	-4.40532	3.20085	0
1.0220	-16.6583	30.7667	-4.0598	1.97861	0
1.0227	-16.6583	28.0576	-4.0598	-1.06878	0
1.0233	-15.3997	24.9616	-1.38206	-1.68264	0
1.0240	-16.9545	29.2187	-0.777409	-1.68264	0
1.0247	-15.7699	36.5717	-6.21927	-1.68264	0
1.0253	-11.1796	24.9616	-5.61462	0.147985	0
1.0260	-9.62481	-5.03103	-1.6412	0.454915	0
1.0267	-10.2171	-25.7356	-5.35548	-1.06878	0
1.0273	-12.9565	-34.2497	-7.16944	-0.767327	0
1.0280	-16.6583	-42.5702	-3.45515	-0.153465	0
1.0287	-17.5468	-44.6987	-5.96013	-1.68264	0
1.0293	-17.5468	-32.7017	-10.5382	-2.59795	0
1.0300	-19.3977	-13.9321	-8.03322	-1.06878	0
1.0307	-18.8054	5.99853	-6.82392	1.67716	0
1.0313	-17.2506	21.8656	-8.98339	1.97861	0
1.0320	-20.9525	27.2836	-10.7973	-0.767327	0
1.0327	-24.2841	22.2526	-13.907	-1.98409	0
1.0333	-23.3957	10.8361	-17.1894	-2.59795	0
1.0340	-23.0996	-2.51551	-17.794	-3.20633	0
1.0347	-23.988	-16.2541	-19.6944	-1.06878	0
1.0353	-24.5803	-20.8981	-22.3721	0.147985	0
1.0360	-25.1726	-6.57903	-22.3721	-1.98409	0
1.0367	-25.8389	18.7696	-20.299	-1.37571	0
1.0373	-26.1351	40.2482	-17.794	0.761846	0
1.0380	-25.8389	58.2438	-19.0897	-1.06878	0
1.0387	-23.0996	78.3679	-22.3721	-1.06878	0
1.0393	-21.8409	100.234	-20.5581	1.67716	0
1.0400	-23.3957	115.907	-13.907	0.147985	0
1.0407	-23.3957	96.557	-10.5382	-1.06878	0
1.0413	-23.988	36.5717	-8.37874	1.97861	0
1.0420	-24.8764	-13.5451	-3.19601	3.80923	0
1.0427	-22.1371	-20.8981	4.75083	3.50778	0
1.0433	-23.0996	-18.7696	12.6977	3.20085	0
1.0440	-30.059	-31.9277	15.4618	1.0633	0
1.0447	-33.1686	-40.0547	11.4884	-1.98409	0
1.0453	-32.2061	-28.2511	8.72425	-2.59795	0
1.0460	-34.057	-10.8361	9.67442	-1.68264	0
1.0467	-34.057	-3.09602	10.8837	-2.29102	0
1.0473	-33.1686	1.93501	12.9568	-2.59795	0
1.0480	-33.1686	19.3501	16.0664	-0.767327	0
1.0487	-30.059	42.5702	17.8804	1.0633	0
1.0493	-27.0235	61.5333	18.8306	0.147985	0
1.0500	-27.912	79.5289	18.4851	-0.767327	0
1.0507	-27.0235	95.009	14.2525	0.454915	0
1.0513	-24.5803	107.393	10.5382	1.0633	0
1.0520	-24.8764	115.907	9.93355	0.147985	0
1.0527	-25.1726	105.845	7.51495	0.147985	0
1.0533	-24.8764	66.1773	2.33223	-0.460396	0
1.0540	-23.988	4.45052	-0.431894	-1.06878	0
1.0547	-23.0996	-63.6618	-0.431894	0.454915	0
1.0553	-28.5783	-101.201	-1.98671	1.67716	0
1.0560	-35.908	-80.6899	-7.77409	-0.153465	0
1.0567	-35.908	-40.4417	-14.5116	-1.37571	0
1.0573	-35.2416	-26.1226	-16.3256	-0.767327	0
1.0580	-37.981	-25.3486	-14.1661	-1.06878	0
1.0587	-38.6473	-18.9631	-13.5615	-2.29102	0
1.0593	-37.3887	-12.3841	-12.3522	-0.767327	0
1.0600	-38.6473	-1.54801	-9.3289	0.454915	0
1.0607	-39.8319	15.4801	-10.1927	-1.68264	0
1.0613	-39.5358	27.0901	-10.5382	-3.51326	0
1.0620	-36.7964	27.0901	-5.61462	-2.90488	0
1.0627	-31.3177	26.5096	-2.59136	-1.98409	0
1.0633	-28.8744	35.0237	-3.19601	-2.29102	0
1.0640	-28.8744	48.1817	-0.431894	-2.90488	0
1.0647	-25.8389	50.3103	3.19601	-2.59795	0
1.0653	-21.2486	37.3457	2.33223	-0.767327	0
1.0660	-18.2131	24.5746	0.777409	-0.767327	0
1.0667	-16.066	27.6706	5.35548	-1.68264	0
1.0673	-17.5468	47.2142	12.6977	1.37023	0
1.0680	-21.2486	61.9203	11.7475	3.80923	0
1.0687	-21.2486	45.6662	5.96013	-0.460396	0
1.0693	-17.8429	8.70754	6.9103	-1.68264	0
1.0700	-18.5093	-11.4166	8.37874	1.97861	0
1.0707	-22.1371	-1.54801	3.19601	1.0633	0
1.0713	-21.8409	17.6086	0.172757	-0.767327	0
1.0720	-19.6939	32.8952	1.38206	1.97861	0
1.0727	-20.9525	41.0222	-2.59136	1.37023	0
1.0733	-21.2486	39.2807	-5.61462	-1.68264	0
1.0740	-16.066	37.3457	-0.777409	0.761846	0
1.0747	-12.9565	50.3103	3.19601	3.20085	0
1.0753	-16.3622	65.4033	2.33223	1.0633	0
1.0760	-16.9545	60.9528	2.93688	-0.153465	0
1.0767	-13.6228	32.3147	7.16944	-0.460396	0
1.0773	-12.9565	-9.28805	10.5382	-0.460396	0
1.0780	-11.1796	-42.5702	9.3289	1.67716	0
1.0787	-7.77389	-46.8272	5.35548	1.97861	0
1.0793	-10.5873	-29.7992	3.19601	1.0633	0
1.0800	-14.8074	-20.5111	5.09635	1.0633	0
1.0807	-11.7719	-24.5746	5.96013	0.147985	0
1.0813	-8.44022	-30.9602	3.54153	-2.90488	0
1.0820	-7.18159	-41.4092	1.72757	-3.20633	0
1.0827	-4.73837	-49.3428	1.12292	-2.29102	0
1.0833	-5.33067	-44.3117	-2.59136	-3.20633	0
1.0840	-9.32867	-36.7652	-6.56478	-1.98409	0
1.0847	-9.32867	-33.4757	-5.61462	0.761846	0
1.0853	-7.18159	-26.1226	-5.96013	1.0633	0
1.0860	-6.5893	-17.8021	-9.3289	-0.460396	0
1.0867	-5.33067	-15.6736	-10.5382	-1.37571	0
1.0873	-4.14607	-8.90105	-11.402	-1.68264	0
1.0880	-5.33067	1.35451	-13.2159	-1.06878	0
1.0887	-4.44222	5.99853	-10.5382	-0.460396	0
1.0893	-1.11056	7.15954	-8.98339	1.0633	0
1.0900	2.5913	7.74004	-13.907	2.28554	0
1.0907	4.07204	7.74004	-14.5116	1.97861	0
1.0913	1.62881	9.86855	-10.1927	0.147985	0
1.0920	-0.814407	5.03103	-10.1927	-1.68264	0
1.0927	1.62881	-12.3841	-13.2159	-4.42857	0
1.0933	6.81141	-22.6396	-13.5615	-5.65082	0
1.0940	8.66233	-20.5111	-13.2159	-0.767327	0
1.0947	8.36619	-18.3826	-12.3522	4.42309	0
1.0953	8.95848	-17.8021	-12.9568	1.97861	0
1.0960	11.6979	-13.1581	-13.907	-1.98409	0
1.0967	13.5488	-5.03103	-11.402	-0.767327	0
1.0973	11.1056	6.38553	-10.1927	0.147985	0
1.0980	10.8094	7.74004	-11.402	-1.68264	0
1.0987	14.4372	-4.45052	-10.5382	-2.59795	0
1.0993	14.4372	-11.9971	-9.58804	-1.68264	0
1.1000	13.8449	-14.1256	-10.1927	-1.68264	0
1.1007	18.4352	-24.7681	-7.16944	-0.767327	0
1.1013	19.99	-28.4446	-5.35548	0.147985	0
1.1020	17.2506	-15.2866	-9.58804	-0.767327	0
1.1027	20.8784	-3.09602	-11.1429	-1.68264	0
1.1033	23.3217	5.41803	-8.37874	-0.767327	0
1.1040	15.992	19.1566	-8.98339	-0.153465	0
1.1047	13.2526	34.0562	-11.402	-1.98409	0
1.1053	18.7314	50.8908	-13.2159	-4.42857	0
1.1060	19.99	64.6293	-15.9801	-3.82019	0
1.1067	17.2506	56.3088	-16.5847	-2.90488	0
1.1073	18.1391	31.9277	-14.1661	-4.7355	0
1.1080	19.3237	19.1566	-14.7708	-6.56613	0
1.1087	18.7314	28.0576	-18.4851	-4.42857	0
1.1093	18.4352	43.5377	-21.7674	-2.29102	0
1.1100	19.3237	52.6323	-23.3223	-3.51326	0
1.1107	21.1746	57.2763	-22.3721	-5.34388	0
1.1113	21.7669	52.6323	-20.5581	-5.95227	0
1.1120	21.7669	29.7992	-19.0897	-5.34388	0
1.1127	23.0255	6.38553	-17.794	-2.59795	0
1.1133	24.5803	10.2556	-17.5349	-0.153465	0
1.1140	26.9495	34.0562	-15.3754	-1.06878	0
1.1147	33.3907	48.9558	-6.82392	-0.767327	0
1.1153	33.983	38.7002	3.19601	2.89392	0
1.1160	26.3572	6.57903	6.56478	2.89392	0
1.1167	23.914	-24.1876	5.09635	-0.153465	0
1.1173	26.3572	-43.5377	3.54153	0.147985	0
1.1180	23.3217	-62.1138	2.33223	1.0633	0
1.1187	18.7314	-75.2719	3.54153	0.147985	0
1.1193	15.3997	-70.6279	7.16944	2.89392	0
1.1200	11.1056	-62.3073	8.72425	4.11616	0
1.1207	7.77389	-61.7268	9.93355	-0.767327	0
1.1213	3.47974	-60.7593	12.3522	-2.29102	0
1.1220	-1.70285	-58.6308	11.4884	0.454915	0
1.1227	-1.11056	-59.5983	8.37874	-0.767327	0
1.1233	3.18359	-60.1788	7.51495	-2.59795	0
1.1240	2.5913	-56.3088	8.98339	-1.37571	0
1.1247	0.74037	-50.6973	10.8837	-0.767327	0
1.1253	-0.148074	-48.9558	7.77409	-2.29102	0
1.1260	-2.29515	-47.0207	1.38206	-4.42857	0
1.1267	-1.11056	-34.6367	1.72757	-5.65082	0
1.1273	2.29515	-16.6411	5.701	-2.59795	0
1.1280	2.5913	-8.90105	-0.172757	-1.06878	0
1.1287	5.33067	-6.19203	-7.77409	-4.42857	0
1.1293	10.2171	1.35451	-3.45515	-5.03695	0
1.1300	10.2171	5.61153	2.33223	-2.29102	0
1.1307	9.92096	-2.32201	-0.431894	-3.20633	0
1.1313	11.4017	-19.3501	-2.24585	-5.03695	0
1.1320	8.66233	-47.0207	-0.777409	-2.59795	0
1.1327	4.73837	-89.0105	-1.38206	-0.153465	0
1.1333	3.47974	-126.163	-1.03654	-1.06878	0
1.1340	2.5913	-129.839	2.33223	-1.68264	0
1.1347	2.88744	-108.361	1.38206	-0.767327	0
1.1353	1.92496	-90.1715	-1.03654	0.761846	0
1.1360	-0.814407	-69.6604	0.518272	1.0633	0
1.1367	-1.11056	-41.6027	1.38206	1.67716	0
1.1373	-1.70285	-33.4757	1.38206	1.37023	0
1.1380	-2.5913	-39.0872	6.30565	-0.153465	0
1.1387	0.74037	-28.4446	13.907	1.0633	0
1.1393	1.62881	-21.8656	15.7209	3.80923	0
1.1400	-4.73837	-43.7312	12.3522	1.97861	0
1.1407	-6.88544	-60.7593	10.5382	0.454915	0
1.1413	-2.88744	-48.9558	11.4884	3.50778	0
1.1420	-4.44222	-34.2497	9.67442	3.50778	0
1.1427	-8.73637	-32.5082	6.9103	-0.153465	0
1.1433	-9.92096	-39.0872	6.9103	1.0633	0
1.1440	-12.9565	-57.4698	7.77409	2.28554	0
1.1447	-17.5468	-76.4329	9.67442	-0.767327	0
1.1453	-17.2506	-78.1744	11.1429	-1.98409	0
1.1460	-15.1036	-75.2719	8.72425	0.147985	0
1.1467	-16.6583	-76.0459	5.96013	1.0633	0
1.1473	-17.5468	-62.6943	5.09635	0.147985	0
1.1480	-14.8074	-32.5082	1.12292	-0.460396	0
1.1487	-15.1036	-8.70754	-6.82392	0.147985	0
1.1493	-18.5093	2.32201	-13.907	0.147985	0
1.1500	-16.9545	11.4166	-21.7674	0.147985	0
1.1507	-13.919	21.2851	-25.4817	1.97861	0
1.1513	-15.1036	34.0562	-24.2724	3.80923	0
1.1520	-19.1016	51.4713	-28.2458	2.28554	0
1.1527	-20.6563	59.7918	-34.897	1.37023	0
1.1533	-19.3977	50.8908	-32.4784	1.0633	0
1.1540	-16.6583	41.6027	-28.2458	-0.767327	0
1.1547	-15.1036	46.2467	-26.9502	0.147985	0
1.1553	-17.2506	57.4698	-18.7442	1.0633	0
1.1560	-19.1016	59.4048	-8.63787	-1.68264	0
1.1567	-18.5093	50.5038	-2.59136	-3.20633	0
1.1573	-17.8429	41.6027	3.80066	-1.98409	0
1.1580	-18.5093	35.2172	6.9103	-3.20633	0
1.1587	-20.9525	30.9602	4.14618	-3.20633	0
1.1593	-23.0996	39.8612	7.77409	-1.37571	0
1.1600	-21.2486	57.2763	16.3256	-2.90488	0
1.1607	-20.6563	58.4373	16.0664	-2.90488	0
1.1613	-23.988	48.1817	9.67442	0.454915	0
1.1620	-22.1371	46.6337	10.8837	0.761846	0
1.1627	-15.3997	49.5363	16.6711	0.147985	0
1.1633	-16.6583	48.1817	19.6944	0.454915	0
1.1640	-24.5803	45.2792	19.0897	-2.29102	0
1.1647	-24.5803	37.1522	19.4352	-2.90488	0
1.1653	-17.8429	25.7356	23.0631	1.0633	0
1.1660	-15.7699	28.0576	26.0864	0.454915	0
1.1667	-16.3622	41.6027	23.3223	-3.51326	0
1.1673	-15.1036	56.3088	19.4352	-3.20633	0
1.1680	-15.1036	66.3708	20.299	-0.767327	0
1.1687	-15.7699	41.6027	22.4585	-0.153465	0
1.1693	-14.8074	-34.0562	20.6445	0.761846	0
1.1700	-15.7699	-102.749	19.0897	1.0633	0
1.1707	-18.5093	-105.652	19.6944	-0.153465	0
1.1713	-17.8429	-63.6618	18.4851	-1.37571	0
1.1720	-17.2506	-30.3797	13.907	-0.767327	0
1.1727	-18.8054	-19.3501	10.5382	0.761846	0
1.1733	-17.2506	-16.0606	9.3289	1.0633	0
1.1740	-12.3642	-11.0296	8.1196	1.0633	0
1.1747	-12.068	-9.48155	9.93355	3.20085	0
1.1753	-16.9545	-11.9971	10.8837	3.80923	0
1.1760	-19.6939	-9.86855	3.80066	1.37023	0
1.1767	-17.5468	0.580503	-5.96013	0.761846	0
1.1773	-13.6228	10.8361	-8.03322	1.37023	0
1.1780	-12.068	18.7696	-5.96013	0.147985	0
1.1787	-11.1796	26.1226	-5.00997	1.67716	0
1.1793	-8.14407	28.0576	-4.0598	3.80923	0
1.1800	-5.997	23.4136	-2.24585	1.37023	0
1.1807	-7.47774	21.8656	-2.59136	0.761846	0
1.1813	-8.73637	28.6381	-3.19601	3.50778	0
1.1820	-6.5893	40.4417	-4.0598	1.67716	0
1.1827	-4.44222	53.9868	-3.45515	-1.06878	0
1.1833	-5.997	57.2763	-3.19601	0.761846	0
1.1840	-8.44022	48.1817	-2.59136	0.147985	0
1.1847	-9.32867	48.7623	1.38206	-1.68264	0
1.1853	-6.88544	69.0799	3.54153	1.97861	0
1.1860	-2.88744	85.3339	-1.38206	3.80923	0
1.1867	-0.444222	88.043	-3.19601	1.0633	0
1.1873	-3.25763	88.43	4.14618	1.97861	0
1.1880	-8.73637	85.3339	5.701	3.50778	0
1.1887	-10.8834	78.3679	-1.38206	0.761846	0
1.1893	-7.47774	74.6914	-2.8505	0.761846	0
1.1900	-5.03452	63.6618	-1.6412	3.80923	0
1.1907	-6.29315	38.8937	-4.75083	3.50778	0
1.1913	-5.70085	22.4461	-5.00997	2.59247	0
1.1920	-1.70285	29.2187	-2.59136	4.72454	0
1.1927	-0.148074	49.3428	-2.8505	4.72454	0
1.1933	0.148074	70.0474	-2.24585	1.0633	0
1.1940	3.47974	75.2719	0.172757	0.147985	0
1.1947	5.92296	64.2423	-1.03654	2.28554	0
1.1953	7.18159	65.7903	-4.0598	1.67716	0
1.1960	9.92096	81.2704	-1.6412	0.454915	0
1.1967	8.07004	72.7564	1.38206	2.28554	0
1.1973	1.92496	38.1197	-1.98671	3.80923	0
1.1980	3.47974	15.0931	-7.77409	3.80923	0
1.1987	10.2171	15.6736	-6.21927	5.94678	0
1.1993	9.25463	28.6381	-2.59136	6.56065	0
1.2000	3.77589	42.3767	-5.35548	3.80923	0
1.2007	3.47974	43.5377	-9.58804	0.454915	0
1.2013	7.77389	38.8937	-9.93355	-1.68264	0
1.2020	11.1056	46.2467	-10.1927	-1.37571	0
1.2027	10.5133	56.6958	-11.7475	1.0633	0
1.2033	7.47774	59.4048	-12.0066	2.28554	0
1.2040	7.77389	67.7253	-12.6113	1.0633	0
1.2047	11.1056	83.7859	-14.1661	0.147985	0
1.2053	12.068	87.4624	-13.2159	-0.153465	0
1.2060	11.6979	74.1109	-11.1429	-1.98409	0
1.2067	12.9565	56.6958	-9.58804	-3.51326	0
1.2073	13.5488	43.5377	-9.93355	-3.51326	0
1.2080	12.6603	26.5096	-8.98339	-2.59795	0
1.2087	13.5488	1.93501	-6.56478	-0.767327	0
1.2093	13.5488	-7.74004	-5.96013	1.0633	0
1.2100	12.9565	12.3841	-8.63787	-0.767327	0
1.2107	15.3997	36.1847	-8.03322	-1.68264	0
1.2113	15.1036	38.7002	-3.45515	0.147985	0
1.2120	9.62481	25.1551	-3.19601	0.147985	0
1.2127	8.66233	3.48302	-5.61462	-1.98409	0
1.2133	12.3642	-19.9306	-2.8505	-0.767327	0
1.2140	12.3642	-28.8316	0.518272	1.0633	0
1.2147	11.6979	-22.4461	-1.03654	-0.767327	0
1.2153	13.5488	-16.0606	-3.19601	-1.68264	0
1.2160	13.5488	-12.5776	-3.19601	-0.153465	0
1.2167	10.2171	-4.45052	-4.0598	0.147985	0
1.2173	7.47774	7.74004	-5.00997	-0.767327	0
1.2180	8.95848	17.8021	-5.00997	-1.37571	0
1.2187	10.8094	28.8316	-5.00997	-0.767327	0
1.2193	8.07004	44.1182	-7.77409	-0.153465	0
1.2200	6.21911	57.8568	-10.5382	0.147985	0
1.2207	10.2171	68.8864	-11.1429	1.0633	0
1.2213	11.6979	82.2379	-12.3522	1.97861	0
1.2220	9.92096	86.882	-11.402	0.454915	0
1.2227	11.4017	72.5629	-3.80066	-1.06878	0
1.2233	11.6979	48.9558	3.19601	-0.460396	0
1.2240	7.18159	22.2526	1.38206	-1.06878	0
1.2247	7.18159	-11.8036	-2.24585	-2.59795	0
1.2253	10.2171	-38.5067	-2.59136	-1.06878	0
1.2260	8.36619	-40.6352	-3.19601	1.97861	0
1.2267	5.03452	-23.2201	-6.82392	2.89392	0
1.2273	5.03452	-5.03103	-9.58804	1.0633	0
1.2280	5.33067	4.45052	-9.58804	-1.98409	0
1.2287	4.73837	8.70754	-11.1429	-1.37571	0
1.2293	4.36819	16.6411	-18.4851	1.97861	0
1.2300	4.07204	28.2511	-25.4817	1.0633	0
1.2307	4.73837	41.6027	-26.9502	-0.153465	0
1.2313	3.77589	51.8583	-29.1096	1.37023	0
1.2320	1.92496	45.6662	-30.6645	2.89392	0
1.2327	4.36819	28.2511	-23.9269	2.59247	0
1.2333	6.81141	25.1551	-17.794	2.28554	0
1.2340	5.62681	37.1522	-19.3488	1.67716	0
1.2347	6.21911	52.6323	-15.9801	1.67716	0
1.2353	7.77389	72.5629	-4.0598	2.59247	0
1.2360	3.47974	83.2054	0.518272	1.0633	0
1.2367	-1.11056	65.4033	-3.45515	-0.460396	0
1.2373	-2.5913	36.7652	-4.75083	1.0633	0
1.2380	-4.14607	22.4461	1.38206	2.59247	0
1.2387	-5.33067	23.9941	7.77409	1.97861	0
1.2393	-6.88544	22.4461	10.2791	2.28554	0
1.2400	-9.92096	-11.4166	11.4884	1.97861	0
1.2407	-10.8834	-72.3694	16.9302	1.0633	0
1.2413	-11.7719	-105.458	20.6445	1.0633	0
1.2420	-14.8074	-90.752	18.8306	1.0633	0
1.2427	-13.919	-72.3694	20.0399	1.37023	0
1.2433	-8.44022	-69.0799	23.3223	0.147985	0
1.2440	-3.55378	-60.1788	22.113	-2.29102	0
1.2447	-1.999	-47.9882	22.4585	-0.767327	0
1.2453	-6.5893	-44.1182	25.2226	2.59247	0
1.2460	-12.6603	-41.6027	24.0133	1.0633	0
1.2467	-11.1796	-29.9927	23.3223	-1.06878	0
1.2473	-10.2171	-12.3841	25.2226	-0.460396	0
1.2480	-14.5113	-0.387002	20.6445	-1.06878	0
1.2487	-12.9565	1.16101	14.2525	-2.29102	0
1.2493	-6.5893	-2.51551	11.1429	-0.460396	0
1.2500	-7.47774	-5.22453	8.1196	0.147985	0
1.2507	-12.9565	0.774004	5.701	-1.68264	0
1.2513	-14.8074	15.4801	6.30565	-1.68264	0
1.2520	-14.5113	18.5761	5.701	-0.153465	0
1.2527	-12.9565	-1.35451	4.14618	0.761846	0
1.2533	-10.2171	-16.0606	7.16944	0.454915	0
1.2540	-9.62481	-3.09602	10.8837	-0.153465	0
1.2547	-11.4757	20.7046	9.3289	1.0633	0
1.2553	-12.068	30.3797	6.30565	2.89392	0
1.2560	-10.2171	24.9616	7.51495	-0.767327	0
1.2567	-6.88544	11.4166	10.8837	-4.7355	0
1.2573	-4.73837	-7.74004	10.8837	-2.90488	0
1.2580	-3.55378	-20.8981	9.67442	0.147985	0
1.2587	-1.999	-13.1581	13.3023	0.147985	0
1.2593	-3.84993	-4.06352	16.6711	1.0633	0
1.2600	-8.44022	-19.7371	12.3522	2.59247	0
1.2607	-9.03252	-44.8922	4.75083	0.454915	0
1.2613	-5.33067	-53.5998	2.33223	-1.68264	0
1.2620	-3.84993	-57.2763	3.54153	-1.37571	0
1.2627	-3.84993	-68.1124	4.14618	-1.06878	0
1.2633	-2.5913	-64.2423	2.33223	-2.29102	0
1.2640	-1.999	-34.6367	-0.777409	-2.29102	0
1.2647	-1.999	-7.74004	-3.19601	-2.59795	0
1.2653	-1.999	3.28952	-4.40532	-3.51326	0
1.2660	-0.148074	9.09455	-3.45515	-1.98409	0
1.2667	4.36819	12.3841	-1.03654	-0.460396	0
1.2673	6.51526	15.4801	0.518272	-1.68264	0
1.2680	3.77589	20.8981	0.172757	-3.20633	0
1.2687	2.88744	5.41803	0.777409	-2.59795	0
1.2693	5.62681	-34.6367	0.777409	-1.98409	0
1.2700	7.18159	-51.6648	-1.38206	-1.98409	0
1.2707	5.62681	-29.4122	0.518272	-0.460396	0
1.2713	2.88744	-8.12704	7.77409	-0.460396	0
1.2720	2.5913	-5.03103	7.16944	-2.90488	0
1.2727	2.88744	-1.93501	-2.24585	-2.59795	0
1.2733	2.5913	8.70754	-3.19601	0.147985	0
1.2740	5.33067	19.9306	3.80066	0.454915	0
1.2747	9.92096	18.1891	5.09635	-1.68264	0
1.2753	10.2171	-6.19203	2.93688	-2.59795	0
1.2760	7.18159	-30.5732	3.54153	-0.767327	0
1.2767	5.03452	-28.4446	3.54153	0.147985	0
1.2773	4.73837	-11.8036	2.59136	-0.153465	0
1.2780	5.62681	-2.32201	2.33223	-1.68264	0
1.2787	5.62681	-8.70754	0.518272	-0.767327	0
1.2793	3.47974	-36.7652	0.518272	0.761846	0
1.2800	4.36819	-69.6604	2.93688	-0.767327	0
1.2807	5.33067	-77.4004	0.518272	-2.59795	0
1.2813	1.92496	-64.4358	-3.45515	-1.98409	0
1.2820	1.62881	-55.9218	-2.59136	-3.20633	0
1.2827	7.18159	-47.7947	-0.431894	-4.42857	0
1.2833	7.47774	-31.5407	-1.38206	-1.68264	0
1.2840	2.29515	-17.2216	-4.75083	-0.767327	0
1.2847	1.03652	-8.32054	-10.1927	-5.34388	0
1.2853	4.07204	-0.193501	-15.1163	-7.17451	0
1.2860	7.77389	6.38553	-18.1395	-2.90488	0
1.2867	11.1056	11.4166	-20.5581	-2.59795	0
1.2873	13.2526	17.8021	-19.6944	-5.65082	0
1.2880	13.8449	24.5746	-16.9302	-3.82019	0
1.2887	14.1411	27.6706	-16.9302	-2.59795	0
1.2893	14.8074	8.70754	-15.9801	-5.34388	0
1.2900	14.4372	-39.8612	-12.3522	-3.82019	0
1.2907	10.8094	-81.2704	-8.98339	1.0633	0
1.2913	6.21911	-77.4004	-6.21927	1.67716	0
1.2920	6.21911	-45.8597	-6.21927	1.67716	0
1.2927	6.21911	-26.3161	-8.63787	2.59247	0
1.2933	2.29515	-24.5746	-6.82392	1.0633	0
1.2940	1.62881	-24.7681	-0.431894	0.147985	0
1.2947	5.03452	-14.5126	4.75083	1.67716	0
1.2953	2.88744	5.99853	7.51495	2.28554	0
1.2960	-2.88744	22.4461	6.56478	1.0633	0
1.2967	-6.29315	21.4786	4.40532	-0.460396	0
1.2973	-6.88544	7.15954	5.96013	0.761846	0
1.2980	-5.70085	-14.1256	7.77409	3.20085	0
1.2987	-4.73837	-37.7327	7.77409	1.97861	0
1.2993	-6.5893	-48.5687	8.37874	-0.767327	0
1.3000	-5.997	-34.8302	8.72425	1.0633	0
1.3007	-1.70285	-9.48155	7.77409	2.89392	0
1.3013	-2.29515	1.93501	9.67442	0.761846	0
1.3020	-6.5893	0.193501	11.4884	0.761846	0
1.3027	-7.47774	-5.03103	9.3289	2.59247	0
1.3033	-8.44022	-16.6411	6.9103	1.0633	0
1.3040	-9.32867	-30.5732	6.30565	0.147985	0
1.3047	-6.88544	-29.7992	4.40532	2.59247	0
1.3053	-5.997	-18.1891	4.14618	1.67716	0
1.3060	-7.47774	-13.1581	6.9103	-1.37571	0
1.3067	-5.03452	-11.4166	8.72425	1.37023	0
1.3073	-4.73837	-2.32201	8.1196	5.64533	0
1.3080	-9.32867	10.2556	7.16944	2.89392	0
1.3087	-9.62481	21.2851	4.40532	-1.37571	0
1.3093	-5.997	29.7992	1.12292	1.37023	0
1.3100	-5.03452	25.7356	0.777409	2.89392	0
1.3107	-5.33067	6.38553	3.54153	-0.460396	0
1.3113	-4.44222	-20.3176	4.14618	-1.68264	0
1.3120	-6.29315	-44.3117	2.33223	1.0633	0
1.3127	-9.03252	-52.6323	-0.172757	1.67716	0
1.3133	-8.44022	-35.6042	-1.6412	1.0633	0
1.3140	-6.88544	-13.1581	0.172757	2.28554	0
1.3147	-9.92096	-7.74004	2.59136	4.11616	0
1.3153	-12.3642	-7.74004	0.518272	2.59247	0
1.3160	-9.62481	-5.99853	-2.59136	-0.153465	0
1.3167	-7.77389	-5.99853	-2.59136	-0.460396	0
1.3173	-10.2171	-0.967505	-2.8505	-0.767327	0
1.3180	-9.92096	11.4166	-2.8505	-0.767327	0
1.3187	-5.70085	18.7696	0.518272	2.59247	0
1.3193	-6.88544	21.2851	2.93688	3.80923	0
1.3200	-12.068	23.0266	0.172757	-0.767327	0
1.3207	-9.62481	16.4476	-5.00997	-2.29102	0
1.3213	-4.44222	5.03103	-8.63787	-0.767327	0
1.3220	-5.33067	1.35451	-6.21927	-2.59795	0
1.3227	-6.88544	5.03103	-2.24585	-2.59795	0
1.3233	-3.55378	8.70754	-3.45515	-0.460396	0
1.3240	-0.444222	-1.54801	-5.00997	-2.59795	0
1.3247	-0.444222	-35.6042	-1.03654	-5.34388	0
1.3253	-2.5913	-64.8228	-0.172757	-3.20633	0
1.3260	-4.73837	-55.3413	-3.45515	-1.98409	0
1.3267	-3.84993	-23.9941	-2.24585	-2.59795	0
1.3273	-1.4067	-6.77253	0.518272	-2.29102	0
1.3280	-2.29515	-0.967505	-1.98671	-4.12164	0
1.3287	-1.999	10.8361	-4.0598	-5.95227	0
1.3293	-1.11056	22.4461	-3.19601	-3.51326	0
1.3300	-1.999	27.2836	-3.19601	-3.51326	0
1.3307	-0.148074	34.4432	-3.19601	-5.95227	0
1.3313	1.33267	29.7992	-5.96013	-1.98409	0
1.3320	-4.73837	-0.387002	-14.1661	2.89392	0
1.3327	-9.03252	-19.7371	-17.5349	-0.153465	0
[truncated: 48,292 more rows]
