# Supplementary material for: Identification of Haptic Based Guiding Using Hard Reins
Source: PLoS One. 2015 Jul 22;10(7):e0132020. doi: 10.1371/journal.pone.0132020 (PMC4511788; doi:10.1371/journal.pone.0132020)
Supplement: S3 File — (ZIP) [file pone.0132020.s003.zip › EMGData1/Subject1/T2/t2.txt]

0.0000	14.2659	-0.978977	3.17928	-0.409954	0
0.0007	23.4295	-4.64134	5.00532	-1.92679	0
0.0013	27.9986	-3.72575	6.84767	-4.34552	0
0.0020	28.6079	-0.978977	5.00532	-6.47728	0
0.0027	28.9125	-2.50731	3.17928	-4.96045	0
0.0033	26.4756	-3.4229	3.17928	-5.57538	0
0.0040	23.1249	-0.676128	1.35323	-8.65004	0
0.0047	19.1523	0.852203	1.04345	-8.32207	0
0.0053	15.1797	-0.063387	3.79883	-6.80524	0
0.0060	14.5705	-1.89457	5.3151	-7.70714	0
0.0067	12.1336	-2.50731	4.0923	-7.42018	0
0.0073	4.50567	-0.676128	3.79883	-5.28841	0
0.0080	-1.90381	0.239462	4.0923	-3.15665	0
0.0087	-4.96259	-0.373279	2.26625	-2.21375	0
0.0093	-7.39946	0.542311	1.35323	-2.82869	0
0.0100	-8.6179	2.68338	0.440208	-2.82869	0
0.0107	-11.3721	4.51456	-3.22819	-0.0819909	0
0.0113	-16.855	6.64859	-6.89658	2.04977	0
0.0120	-19.6092	8.17692	-10.8585	3.5666	0
0.0127	-19.9138	7.56418	-17.2659	4.79647	0
0.0133	-20.2184	8.17692	-22.4506	3.5666	0
0.0140	-18.0862	10.0081	-22.1408	2.04977	0
0.0147	-15.0274	10.311	-22.4506	4.18154	0
0.0153	-14.1136	10.311	-25.206	6.3133	0
0.0160	-11.9813	10.9237	-25.8092	6.3133	0
0.0167	-6.18102	11.8393	-20.005	4.79647	0
0.0173	-0.380761	10.9237	-12.9943	2.33674	0
0.0180	3.28724	7.56418	-8.72263	0.819909	0
0.0187	6.63794	5.733	-5.67379	0.819909	0
0.0193	9.69672	4.51456	-2.00539	-0.983891	0
0.0200	15.7889	0.852203	2.26625	-2.82869	0
0.0207	21.2846	-1.89457	6.22812	-1.59882	0
0.0213	22.503	-4.33849	10.4998	-0.0819909	0
0.0220	23.4295	-7.38811	15.391	-0.983891	0
0.0227	26.171	-8.3037	19.9724	-2.21375	0
0.0233	24.0387	-8.3037	20.5756	-3.73059	0
0.0240	17.9339	-11.0505	19.6626	-5.28841	0
0.0247	16.0935	-12.8816	23.331	-5.57538	0
0.0253	16.0935	-15.3256	28.8091	-5.57538	0
0.0260	12.1336	-20.2064	27.8961	-4.67348	0
0.0267	6.02872	-17.1567	25.7603	-1.92679	0
0.0273	-0.68537	-8.3037	25.4668	0.204977	0
0.0280	-9.53172	-6.47252	21.7984	0.532941	0
0.0287	-15.9412	-9.21929	16.304	0.819909	0
0.0293	-20.8276	-8.3037	12.3421	0.819909	0
0.0300	-26.9325	-5.86682	7.7607	2.04977	0
0.0307	-30.5878	-3.72575	1.04345	4.5095	0
0.0313	-29.674	-2.20446	-5.67379	5.4114	0
0.0320	-28.1509	-1.89457	-9.32588	6.02633	0
0.0327	-26.9325	1.4579	-10.5487	8.15809	0
0.0333	-23.5691	5.12026	-12.3747	8.44506	0
0.0340	-19.6092	6.95144	-13.5975	7.54316	0
0.0347	-15.9412	10.311	-12.3747	10.0029	0
0.0353	-13.1997	13.6705	-12.0813	11.8067	0
0.0360	-11.3721	12.7549	-12.9943	9.05999	0
0.0367	-7.39946	12.445	-12.0813	7.25619	0
0.0373	-0.380761	13.9733	-9.63565	7.25619	0
0.0380	8.46559	13.6705	-5.05423	5.4114	0
0.0387	15.1797	11.8393	-0.179344	3.5666	0
0.0393	17.9339	10.0081	0.440208	2.33674	0
0.0400	20.0661	6.64859	0.130432	-0.0819909	0
0.0407	22.503	3.59897	2.57603	-2.21375	0
0.0413	21.2846	-0.063387	3.17928	-4.34552	0
0.0420	20.9799	-3.72575	1.66301	-6.47728	0
0.0427	23.7341	-4.64134	3.79883	-6.47728	0
0.0433	22.8076	-4.03564	5.00532	-6.47728	0
0.0440	19.1523	-6.47252	3.17928	-8.65004	0
0.0447	16.0935	-10.7476	4.0923	-8.65004	0
0.0453	11.5244	-14.41	6.22812	-5.28841	0
0.0460	5.11489	-16.8469	5.93465	-3.73059	0
0.0467	-1.5992	-16.544	6.5379	-5.57538	0
0.0473	-13.5043	-13.1845	7.45092	-5.57538	0
0.0480	-24.1783	-11.9661	4.0923	-2.21375	0
0.0487	-23.8737	-12.8816	-0.472815	-0.983891	0
0.0493	-22.9599	-11.9661	-1.69561	-2.54172	0
0.0500	-27.2371	-8.3037	-3.22819	-0.409954	0
0.0507	-28.7602	-4.64134	-5.96726	3.27964	0
0.0513	-27.8463	-0.978977	-7.49983	3.5666	0
0.0520	-29.674	2.68338	-7.80961	3.27964	0
0.0527	-29.674	6.03585	-6.89658	4.5095	0
0.0533	-26.6279	8.47977	-7.80961	4.79647	0
0.0540	-24.4829	10.0081	-10.8585	5.4114	0
0.0547	-22.3507	10.6138	-11.1682	5.69837	0
0.0553	-18.0862	9.69821	-7.19006	4.18154	0
0.0560	-13.1997	6.34574	-5.96726	3.5666	0
0.0567	-8.00868	4.20467	-7.80961	4.18154	0
0.0573	-1.29459	4.51456	-8.10308	2.04977	0
0.0580	7.85637	3.59897	-4.45099	2.33674	0
0.0587	15.4843	3.59897	1.04345	5.4114	0
0.0593	15.1797	7.56418	1.95648	3.5666	0
0.0600	12.1336	9.39536	-1.09237	-0.409954	0
0.0607	17.02	6.34574	-0.472815	-1.92679	0
0.0613	22.8076	3.59897	3.79883	-2.21375	0
0.0620	21.8938	1.15505	5.93465	-2.82869	0
0.0627	21.5892	-3.72575	6.84767	-1.92679	0
0.0633	22.8076	-8.00085	6.84767	-2.82869	0
0.0640	19.7615	-10.1349	5.93465	-5.28841	0
0.0647	14.8751	-11.9661	7.45092	-6.47728	0
0.0653	12.4382	-11.0505	10.4998	-5.28841	0
0.0660	10.0013	-7.08526	9.58674	-2.82869	0
0.0667	7.85637	-5.55693	7.7607	-2.82869	0
0.0673	5.72411	-9.21929	6.5379	-5.28841	0
0.0680	-0.989979	-8.3037	1.66301	-4.67348	0
0.0687	-8.00868	-0.676128	-3.22819	0.204977	0
0.0693	-10.7502	1.76779	-3.53796	2.6647	0
0.0700	-14.1136	-0.978977	-4.14121	2.6647	0
0.0707	-19.9138	0.852203	-8.72263	4.5095	0
0.0713	-24.1783	3.28908	-10.8585	5.4114	0
0.0720	-26.0187	1.4579	-10.8585	4.5095	0
0.0727	-24.7876	2.98623	-11.7715	6.02633	0
0.0733	-21.7415	5.733	-12.3747	9.38796	0
0.0740	-20.2184	4.51456	-12.3747	9.38796	0
0.0747	-19.6092	5.733	-13.304	7.83013	0
0.0753	-16.855	7.56418	-14.5105	9.05999	0
0.0760	-12.5905	5.43015	-15.1301	9.38796	0
0.0767	-9.53172	4.51456	-13.5975	6.3133	0
0.0773	-6.79024	4.20467	-10.5487	5.08344	0
0.0780	0.228457	1.15505	-7.80961	5.69837	0
0.0787	7.85637	4.51456	-4.74446	3.89457	0
0.0793	12.4382	10.0081	-0.179344	1.14787	0
0.0800	17.6292	4.51456	4.71185	-0.409954	0
0.0807	22.8076	-2.81016	5.93465	-3.15665	0
0.0813	23.4295	-1.59172	5.00532	-4.96045	0
0.0820	24.6479	-0.978977	8.36394	-3.15665	0
0.0827	27.9986	-4.03564	12.3421	-1.31185	0
0.0833	23.1249	-5.25408	9.29327	-2.21375	0
0.0840	14.2659	-5.86682	4.0923	-4.34552	0
0.0847	15.1797	-6.78241	5.00532	-8.32207	0
0.0853	18.2385	-6.47252	5.93465	-11.0688	0
0.0860	14.5705	-7.38811	5.3151	-8.65004	0
0.0867	11.5244	-8.3037	6.22812	-4.96045	0
0.0873	8.46559	-4.03564	5.93465	-4.96045	0
0.0880	1.44689	2.07064	3.48905	-5.28841	0
0.0887	-3.42685	4.20467	4.0923	-4.05855	0
0.0893	-4.03607	4.51456	3.79883	-4.34552	0
0.0900	-7.09485	6.95144	-0.782591	-2.82869	0
0.0907	-11.3721	10.0081	-2.91841	0.532941	0
0.0913	-11.9813	12.1421	-3.22819	0.532941	0
0.0920	-13.1997	13.6705	-7.19006	-2.21375	0
0.0927	-15.9412	14.8889	-11.4617	-0.983891	0
0.0933	-16.5504	15.5016	-12.6845	2.33674	0
0.0940	-12.8951	14.2762	-10.8585	3.27964	0
0.0947	-8.6179	12.7549	-8.41286	4.18154	0
0.0953	-8.6179	13.3606	-10.5487	5.4114	0
0.0960	-9.53172	12.445	-13.9073	2.04977	0
0.0967	-5.87642	9.39536	-10.2389	-0.0819909	0
0.0973	-0.380761	7.26133	-4.45099	1.7628	0
0.0980	1.44689	5.43015	-3.22819	-0.0819909	0
0.0987	3.89646	0.852203	-3.22819	-3.73059	0
0.0993	10.6105	-2.81016	-2.91841	-4.34552	0
0.1000	17.3246	-3.4229	-1.69561	-5.28841	0
0.1007	20.6753	-3.72575	1.04345	-6.80524	0
0.1013	21.8938	-4.64134	2.8695	-7.09221	0
0.1020	25.2572	-5.55693	5.00532	-10.1669	0
0.1027	27.9986	-9.52214	8.67372	-13.2005	0
0.1033	26.4756	-14.1001	9.58674	-11.9707	0
0.1040	22.503	-14.1001	10.8095	-11.0688	0
0.1047	18.8477	-11.3533	12.6356	-11.0688	0
0.1053	13.0474	-11.0505	10.8095	-9.22398	0
0.1060	9.07481	-12.5788	10.4998	-9.22398	0
0.1067	9.07481	-11.0505	14.4779	-10.4538	0
0.1073	2.98263	-7.698	13.2551	-7.70714	0
0.1080	-8.00868	-6.47252	5.62487	-6.19031	0
0.1087	-13.8089	-7.698	2.26625	-7.70714	0
0.1093	-15.0274	-6.78241	1.35323	-6.47728	0
0.1100	-17.7689	-4.95123	-0.782591	-2.82869	0
0.1107	-21.1322	-4.64134	-2.00539	-0.983891	0
0.1113	-25.1049	-3.4229	-3.22819	0.204977	0
0.1120	-28.7602	1.76779	-6.89658	2.04977	0
0.1127	-29.674	5.43015	-9.63565	2.95167	0
0.1133	-27.8463	2.07064	-10.5487	2.33674	0
0.1140	-25.1049	-0.063387	-10.5487	1.43484	0
0.1147	-21.7415	3.90182	-12.6845	2.33674	0
0.1153	-18.6954	5.733	-14.8203	3.5666	0
0.1160	-13.1997	2.68338	-12.3747	3.27964	0
0.1167	-7.70407	4.51456	-6.89658	3.27964	0
0.1173	-2.81763	8.47977	-7.49983	3.89457	0
0.1180	6.02872	8.17692	-9.32588	2.33674	0
0.1187	14.8751	6.34574	-5.05423	0.204977	0
0.1193	15.1797	6.34574	0.440208	-0.0819909	0
0.1200	15.7889	5.43015	1.66301	-0.983891	0
0.1207	22.1984	4.20467	1.35323	-2.21375	0
0.1213	24.3433	1.4579	4.40208	-3.73059	0
0.1220	23.4295	-4.33849	8.07047	-6.47728	0
0.1227	25.8664	-8.91644	8.98349	-8.32207	0
0.1233	25.8664	-9.21929	8.67372	-7.42018	0
0.1240	22.8076	-9.21929	10.4998	-7.09221	0
0.1247	22.8076	-8.91644	12.6356	-8.65004	0
0.1253	21.8938	-8.00085	13.8584	-9.55194	0
0.1260	18.5431	-7.38811	13.5649	-8.32207	0
0.1267	17.3246	-7.08526	11.1193	-5.90334	0
0.1273	14.8751	-8.00085	7.14114	-3.15665	0
0.1280	6.94255	-9.21929	4.0923	-0.983891	0
0.1287	-1.29459	-7.698	2.57603	-1.31185	0
0.1293	-7.39946	-6.47252	1.66301	-3.73059	0
0.1300	-12.2859	-8.3037	-0.179344	-2.54172	0
0.1307	-18.6954	-6.78241	-1.40214	3.5666	0
0.1313	-28.4556	-0.676128	-2.31517	6.64126	0
0.1320	-36.9973	2.68338	-5.36401	5.69837	0
0.1327	-36.0835	3.28908	-9.03241	6.3133	0
0.1333	-30.5878	6.34574	-9.32588	8.44506	0
0.1340	-26.9325	9.39536	-6.89658	8.44506	0
0.1347	-25.1049	11.5294	-6.89658	6.64126	0
0.1353	-22.3507	12.7549	-8.10308	6.02633	0
0.1360	-17.7689	13.6705	-8.41286	7.25619	0
0.1367	-12.2859	13.3606	-6.89658	6.92823	0
0.1373	-5.87642	11.8393	-5.05423	3.5666	0
0.1380	2.36072	10.0081	-2.31517	3.5666	0
0.1387	11.5244	7.26133	0.130432	6.02633	0
0.1393	13.352	0.852203	-0.472815	4.5095	0
0.1400	12.4382	-5.25408	0.733679	2.95167	0
0.1407	16.4108	-7.38811	5.00532	4.5095	0
0.1413	17.9339	-11.0505	6.22812	1.7628	0
0.1420	16.0935	-14.41	6.84767	-2.82869	0
0.1427	20.3707	-10.1349	11.1193	-1.92679	0
0.1433	19.7615	-7.38811	12.3421	-0.409954	0
0.1440	9.39211	-15.3256	10.4998	-1.92679	0
0.1447	6.94255	-22.0375	12.0323	-2.21375	0
0.1453	12.4382	-22.9531	12.3421	-1.92679	0
0.1460	9.69672	-22.6503	7.7607	-2.54172	0
0.1467	5.11489	-17.4596	5.00532	-2.21375	0
0.1473	6.02872	-10.4377	5.93465	-1.31185	0
0.1480	2.67802	-8.3037	4.71185	1.7628	0
0.1487	-4.96259	-6.47252	1.66301	5.69837	0
0.1493	-8.92251	-2.20446	-0.472815	6.02633	0
0.1500	-10.4455	0.542311	-2.91841	5.4114	0
0.1507	-14.1136	2.37349	-6.89658	8.44506	0
0.1513	-20.523	5.12026	-9.32588	10.2899	0
0.1520	-24.7876	6.34574	-7.19006	11.1918	0
0.1527	-25.1049	7.56418	-4.74446	12.7496	0
0.1533	-26.9325	7.26133	-6.89658	10.5768	0
0.1540	-27.8463	4.20467	-9.63565	7.83013	0
0.1547	-24.1783	2.68338	-8.10308	10.9048	0
0.1553	-23.8737	2.68338	-7.80961	12.4216	0
0.1560	-27.5417	1.4579	-10.2389	8.15809	0
0.1567	-22.3507	0.852203	-10.5487	6.64126	0
0.1573	-10.7502	1.4579	-8.72263	7.25619	0
0.1580	-3.12224	0.852203	-7.80961	4.79647	0
0.1587	2.36072	1.76779	-4.45099	4.5095	0
0.1593	6.94255	2.98623	0.130432	4.79647	0
0.1600	11.5244	1.15505	1.35323	2.6647	0
0.1607	18.5431	-1.28887	2.26625	0.532941	0
0.1613	22.503	-0.978977	5.93465	-0.983891	0
0.1620	23.4295	-1.28887	7.7607	-4.34552	0
0.1627	26.171	-5.55693	10.2063	-4.67348	0
0.1633	26.171	-9.21929	12.3421	-2.82869	0
0.1640	22.503	-8.60655	10.4998	-3.73059	0
0.1647	21.5892	-8.60655	9.58674	-4.34552	0
0.1653	18.8477	-9.83203	11.7226	-2.82869	0
0.1660	13.0474	-7.08526	11.4291	-1.92679	0
0.1667	11.5244	-3.72575	9.58674	-2.21375	0
0.1673	6.02872	-3.12005	9.58674	-1.31185	0
0.1680	-5.87642	-2.20446	6.22812	0.819909	0
0.1687	-8.6179	-1.28887	1.35323	3.5666	0
0.1693	-4.96259	-2.81016	-0.472815	3.89457	0
0.1700	-9.53172	-0.978977	-2.60864	3.5666	0
0.1707	-15.9412	1.76779	-5.96726	6.02633	0
0.1713	-15.6366	1.15505	-6.89658	6.92823	0
0.1720	-15.6366	2.07064	-5.96726	3.5666	0
0.1727	-17.1596	6.64859	-3.22819	3.5666	0
0.1733	-16.5504	9.69821	0.733679	9.05999	0
0.1740	-15.6366	10.311	3.48905	10.0029	0
0.1747	-12.5905	10.9237	2.57603	7.83013	0
0.1753	-6.18102	11.8393	0.440208	8.44506	0
0.1760	-3.73146	13.6705	-0.179344	9.05999	0
0.1767	-4.34068	16.4172	1.35323	6.92823	0
0.1773	-0.0761523	16.4172	2.57603	6.3133	0
0.1780	8.16098	17.3328	3.48905	6.3133	0
0.1787	11.2198	18.8541	5.00532	5.69837	0
0.1793	8.7702	15.5016	1.66301	4.5095	0
0.1800	8.7702	9.69821	-5.67379	0.532941	0
0.1807	11.829	6.64859	-8.41286	-2.21375	0
0.1813	14.2659	3.90182	-7.19006	-1.31185	0
0.1820	15.4843	-0.676128	-6.89658	-1.92679	0
0.1827	16.0935	-5.55693	-6.27703	-4.96045	0
0.1833	14.5705	-11.6632	-8.10308	-5.28841	0
0.1840	13.9612	-14.7128	-10.5487	-5.57538	0
0.1847	13.9612	-12.5788	-8.41286	-8.03511	0
0.1853	11.2198	-12.5788	-6.58681	-7.70714	0
0.1860	7.85637	-16.2412	-7.49983	-6.80524	0
0.1867	6.02872	-16.2412	-5.67379	-7.42018	0
0.1873	0.533066	-14.1001	-5.05423	-6.19031	0
0.1880	-7.70407	-13.4944	-6.89658	-4.96045	0
0.1887	-11.9813	-9.52214	-5.05423	-5.90334	0
0.1893	-13.8089	-3.4229	-3.83144	-3.73059	0
0.1900	-17.7689	-1.89457	-4.74446	0.204977	0
0.1907	-23.2645	-0.978977	-2.00539	0.532941	0
0.1913	-29.0648	2.68338	-0.472815	-0.0819909	0
0.1920	-33.342	3.59897	-4.14121	-0.0819909	0
0.1927	-30.8924	3.59897	-3.53796	0.204977	0
0.1933	-26.6279	7.56418	-1.09237	2.6647	0
0.1940	-24.1783	10.9237	-2.31517	4.79647	0
0.1947	-21.4369	9.09251	-2.00539	2.6647	0
0.1953	-17.1596	9.09251	1.66301	0.819909	0
0.1960	-12.2859	13.6705	2.57603	1.7628	0
0.1967	-8.6179	13.6705	2.57603	0.819909	0
0.1973	-3.73146	9.69821	4.40208	0.204977	0
0.1980	5.72411	11.5294	7.45092	1.43484	0
0.1987	13.9612	13.6705	11.4291	2.04977	0
0.1993	17.02	10.0081	12.9454	0.532941	0
0.2000	22.8076	6.34574	10.4998	-3.15665	0
0.2007	30.4482	6.34574	7.45092	-5.57538	0
0.2013	33.4943	5.733	4.71185	-4.67348	0
0.2020	39.2946	2.98623	4.40208	-3.44362	0
0.2027	45.3994	0.852203	5.00532	-5.90334	0
0.2033	38.0761	1.4579	1.04345	-8.32207	0
0.2040	27.3894	3.59897	-3.22819	-8.32207	0
0.2047	27.0848	1.76779	-1.69561	-8.65004	0
0.2053	24.3433	-1.89457	-0.472815	-8.32207	0
0.2060	15.7889	-1.28887	-1.40214	-8.32207	0
0.2067	10.6105	0.542311	1.35323	-9.22398	0
0.2073	3.28724	-1.89457	4.0923	-9.22398	0
0.2080	-5.87642	-4.95123	0.130432	-7.09221	0
0.2087	-10.1409	-4.64134	-1.69561	-5.28841	0
0.2093	-16.5504	-2.50731	-0.472815	-2.54172	0
0.2100	-25.1049	-0.063387	-4.14121	0.532941	0
0.2107	-28.7602	0.542311	-9.03241	0.204977	0
0.2113	-32.7328	2.37349	-9.03241	-1.92679	0
0.2120	-36.9973	5.12026	-8.41286	-0.983891	0
0.2127	-34.2558	6.03585	-8.72263	1.43484	0
0.2133	-28.4556	8.17692	-9.94543	1.7628	0
0.2140	-25.1049	12.7549	-10.5487	2.04977	0
0.2147	-21.4369	14.2762	-8.72263	3.5666	0
0.2153	-20.523	11.8393	-6.58681	4.18154	0
0.2160	-21.7415	10.311	-6.89658	4.79647	0
0.2167	-18.3908	8.17692	-3.53796	3.27964	0
0.2173	-8.6179	5.43015	2.57603	-1.31185	0
0.2180	2.05611	2.68338	5.62487	-0.696923	0
0.2187	8.46559	-0.676128	5.93465	3.5666	0
0.2193	9.39211	-2.20446	7.14114	1.14787	0
0.2200	12.4382	-1.28887	8.98349	-3.15665	0
0.2207	20.6753	-2.50731	10.2063	-2.82869	0
0.2213	23.4295	-2.50731	10.4998	-4.34552	0
0.2220	21.5892	0.852203	8.98349	-7.09221	0
0.2227	24.9526	-1.59172	8.36394	-7.09221	0
0.2233	26.7802	-9.21929	5.93465	-7.70714	0
0.2240	20.6753	-11.0505	1.35323	-8.65004	0
0.2247	14.2659	-8.3037	-1.40214	-6.47728	0
0.2253	13.352	-8.91644	-2.31517	-5.90334	0
0.2260	14.8751	-8.60655	-5.05423	-5.57538	0
0.2267	13.352	-4.64134	-5.67379	-2.82869	0
0.2273	5.11489	-0.373279	-5.36401	-3.15665	0
0.2280	-4.96259	2.07064	-10.2389	-5.57538	0
0.2287	-6.48563	2.68338	-14.8203	-3.44362	0
0.2293	-4.34068	2.68338	-14.2171	-0.696923	0
0.2300	-7.09485	4.20467	-12.0813	-0.696923	0
0.2307	-9.53172	4.81741	-12.3747	-0.0819909	0
0.2313	-10.4455	2.68338	-14.2171	0.819909	0
0.2320	-14.1136	-0.373279	-14.5105	2.33674	0
0.2327	-17.1596	-3.72575	-14.2171	4.79647	0
0.2333	-16.2458	-4.33849	-12.0813	5.69837	0
0.2340	-15.332	-0.676128	-9.03241	5.4114	0
0.2347	-16.5504	4.51456	-7.80961	6.3133	0
0.2353	-16.5504	7.56418	-8.41286	5.08344	0
0.2360	-13.8089	8.17692	-5.05423	2.6647	0
0.2367	-10.4455	7.26133	-0.179344	4.79647	0
0.2373	-6.48563	6.64859	-0.179344	6.3133	0
0.2380	1.7515	5.733	1.35323	1.7628	0
0.2387	11.5244	2.07064	7.45092	-0.983891	0
0.2393	14.2659	-2.81016	8.36394	0.532941	0
0.2400	14.5705	-4.95123	4.0923	-1.31185	0
0.2407	20.6753	-6.16967	6.84767	-5.28841	0
0.2413	27.9986	-6.47252	12.0323	-4.05855	0
0.2420	30.7528	-5.86682	12.9454	-1.92679	0
0.2427	31.6666	-6.47252	15.391	-4.05855	0
0.2433	30.4482	-7.38811	19.0431	-6.47728	0
0.2440	27.0848	-7.698	16.9072	-5.57538	0
0.2447	24.0387	-9.21929	12.9454	-5.57538	0
0.2453	19.4569	-13.7972	12.9454	-6.80524	0
0.2460	13.352	-15.9313	13.2551	-5.90334	0
0.2467	7.85637	-14.7128	12.0323	-4.05855	0
0.2473	-0.380761	-15.3256	9.89652	-3.15665	0
0.2480	-9.22711	-18.0723	6.5379	-2.54172	0
0.2487	-12.2859	-16.544	2.26625	-1.92679	0
0.2493	-15.9412	-11.6632	-1.40214	-0.983891	0
0.2500	-21.7415	-7.698	-3.22819	1.7628	0
0.2507	-23.2645	-5.25408	-5.05423	5.4114	0
0.2513	-25.1049	-0.978977	-9.03241	7.25619	0
0.2520	-29.674	3.28908	-14.5105	6.64126	0
0.2527	-29.674	5.43015	-15.7333	5.4114	0
0.2533	-24.4829	6.03585	-11.4617	4.5095	0
0.2540	-22.6553	7.26133	-10.5487	5.4114	0
0.2547	-22.3507	7.86703	-14.2171	7.25619	0
0.2553	-18.6954	6.03585	-14.2171	7.25619	0
0.2560	-15.0274	3.59897	-11.1682	6.92823	0
0.2567	-12.8951	2.98623	-9.32588	6.3133	0
0.2573	-6.79024	2.98623	-6.58681	4.5095	0
0.2580	4.20107	1.76779	-5.05423	3.27964	0
0.2587	12.1336	-0.063387	-7.80961	4.79647	0
0.2593	11.829	-2.50731	-6.89658	3.5666	0
0.2600	12.1336	-4.33849	-2.91841	1.7628	0
0.2607	17.9339	-4.64134	-4.74446	1.7628	0
0.2613	21.8938	-4.95123	-5.96726	-0.983891	0
0.2620	23.7341	-6.47252	-0.179344	-4.67348	0
0.2627	26.171	-5.25408	2.8695	-1.92679	0
0.2633	23.7341	-4.03564	0.440208	1.14787	0
0.2640	18.5431	-6.78241	-0.179344	-2.82869	0
0.2647	17.9339	-8.3037	1.35323	-5.90334	0
0.2653	17.02	-6.16967	3.17928	-4.34552	0
0.2660	10.9152	-6.47252	7.7607	-2.82869	0
0.2667	6.63794	-9.21929	9.89652	-2.82869	0
0.2673	4.50567	-8.60655	7.14114	-3.44362	0
0.2680	-0.0761523	-7.38811	5.00532	-1.92679	0
0.2687	-5.87642	-6.16967	3.17928	0.819909	0
0.2693	-10.1409	-2.81016	-0.472815	0.819909	0
0.2700	-12.8951	0.852203	-4.74446	1.14787	0
0.2707	-15.332	3.90182	-8.72263	4.79647	0
0.2713	-16.5504	6.34574	-10.2389	5.08344	0
0.2720	-13.8089	9.09251	-9.63565	3.5666	0
0.2727	-11.3721	12.445	-12.0813	8.15809	0
0.2733	-13.1997	15.5016	-17.8692	11.5197	0
0.2740	-12.2859	16.4172	-20.005	8.15809	0
0.2747	-7.70407	17.6357	-17.2659	8.77303	0
0.2753	-9.22711	19.7697	-14.2171	12.4216	0
0.2760	-12.8951	17.6357	-12.3747	10.5768	0
0.2767	-8.00868	10.9237	-11.4617	7.25619	0
0.2773	0.228457	3.90182	-9.63565	8.15809	0
0.2780	4.50567	-0.373279	-5.67379	8.15809	0
0.2787	8.7702	-3.12005	-1.40214	5.69837	0
0.2793	14.5705	-4.33849	2.57603	3.5666	0
0.2800	19.7615	-4.64134	8.98349	2.04977	0
0.2807	22.1984	-5.25408	15.7007	0.532941	0
0.2813	23.1249	-5.55693	18.7496	0.204977	0
0.2820	25.2572	-3.12005	19.9724	2.04977	0
0.2827	28.6079	-1.89457	19.9724	2.04977	0
0.2833	29.839	-5.25408	17.217	-1.92679	0
0.2840	29.839	-8.3037	13.2551	-4.96045	0
0.2847	27.9986	-7.08526	11.4291	-3.44362	0
0.2853	24.6479	-5.55693	9.89652	-2.54172	0
0.2860	22.1984	-4.03564	7.14114	-4.67348	0
0.2867	19.1523	-2.50731	4.40208	-3.73059	0
0.2873	10.6105	-1.28887	2.8695	-0.0819909	0
0.2880	-0.989979	0.239462	1.66301	-0.0819909	0
0.2887	-10.1409	-0.063387	0.130432	-2.82869	0
0.2893	-17.7689	-3.72575	-1.69561	-2.82869	0
0.2900	-25.4095	-3.72575	-2.91841	1.14787	0
0.2907	-30.8924	-0.063387	-3.53796	3.27964	0
0.2913	-34.5604	-0.676128	-4.74446	2.04977	0
0.2920	-37.3019	-2.50731	-7.19006	2.6647	0
0.2927	-39.7515	-0.063387	-10.5487	4.5095	0
0.2933	-38.8376	0.852203	-10.8585	5.08344	0
0.2940	-33.9512	-1.28887	-7.19006	4.18154	0
0.2947	-29.9786	-1.89457	-1.40214	2.95167	0
0.2953	-27.8463	-1.28887	2.26625	3.5666	0
0.2960	-22.6553	-3.72575	4.0923	5.69837	0
0.2967	-16.5504	-4.64134	4.0923	5.4114	0
0.2973	-11.6767	-0.063387	3.48905	0.819909	0
0.2980	-2.51302	3.59897	7.45092	-1.31185	0
0.2987	6.63794	0.542311	12.0323	0.204977	0
0.2993	6.94255	-2.81016	10.4998	-0.983891	0
0.3000	4.20107	-1.89457	8.98349	-4.96045	0
0.3007	7.85637	-3.12005	12.3421	-6.47728	0
0.3013	14.2659	-4.95123	12.3421	-7.70714	0
0.3020	19.4569	-4.33849	10.2063	-10.7818	0
0.3027	22.1984	-4.95123	12.9454	-11.3967	0
0.3033	20.6753	-6.78241	16.6138	-9.55194	0
0.3040	18.2385	-6.16967	16.304	-9.22398	0
0.3047	17.02	-6.16967	18.4398	-11.6837	0
0.3053	16.0935	-7.08526	20.5756	-12.2986	0
0.3060	16.0935	-5.55693	18.4398	-11.0688	0
0.3067	15.1797	-3.72575	15.9942	-10.1669	0
0.3073	8.7702	-3.4229	15.9942	-9.55194	0
0.3080	2.98263	-0.978977	15.0812	-7.42018	0
0.3087	2.98263	3.59897	15.0812	-5.57538	0
0.3093	1.7515	3.59897	15.0812	-5.57538	0
0.3100	-1.5992	-0.676128	10.4998	-4.05855	0
0.3107	-4.03607	0.852203	6.84767	-1.31185	0
0.3113	-9.83633	6.03585	6.22812	-0.409954	0
0.3120	-17.7689	6.64859	2.57603	-1.59882	0
0.3127	-19.6092	7.26133	-3.22819	-1.59882	0
0.3133	-16.5504	11.8393	-4.14121	1.43484	0
0.3140	-15.0274	13.6705	-3.83144	3.89457	0
0.3147	-18.3908	13.6705	-4.45099	2.95167	0
0.3153	-22.3507	13.9733	-3.53796	0.204977	0
0.3160	-19.9138	12.7549	-1.40214	-0.0819909	0
0.3167	-16.855	10.9237	0.440208	2.95167	0
0.3173	-16.855	12.445	2.26625	4.18154	0
0.3180	-10.4455	9.69821	3.17928	-0.0819909	0
0.3187	1.44689	2.07064	4.71185	-4.05855	0
0.3193	8.16098	-0.676128	6.84767	-3.44362	0
0.3200	10.6105	0.239462	8.36394	-4.05855	0
0.3207	15.1797	-2.81016	9.29327	-7.42018	0
0.3213	17.9339	-6.47252	10.2063	-7.42018	0
0.3220	18.8477	-6.47252	10.4998	-6.47728	0
0.3227	19.7615	-7.698	10.4998	-8.03511	0
0.3233	16.0935	-8.91644	8.67372	-8.93701	0
0.3240	11.829	-9.21929	4.0923	-8.65004	0
0.3247	12.4382	-11.0505	1.66301	-9.22398	0
0.3253	11.829	-13.1845	1.66301	-8.32207	0
0.3260	7.85637	-12.5788	-0.179344	-6.47728	0
0.3267	5.72411	-10.7476	-1.69561	-7.42018	0
0.3273	3.28724	-8.3037	-1.40214	-7.70714	0
0.3280	-3.12224	-8.91644	-3.22819	-5.90334	0
0.3287	-11.3721	-11.0505	-6.89658	-3.73059	0
0.3293	-17.7689	-7.08526	-7.80961	-2.21375	0
0.3300	-19.9138	-1.89457	-8.10308	-1.31185	0
0.3307	-22.0461	-5.25408	-10.5487	-0.983891	0
0.3313	-26.9325	-7.08526	-12.9943	-0.409954	0
0.3320	-27.8463	-0.978977	-13.304	0.819909	0
0.3327	-25.4095	1.4579	-15.1301	1.43484	0
0.3333	-25.4095	0.852203	-16.9561	2.6647	0
0.3340	-22.9599	5.12026	-13.5975	2.95167	0
0.3347	-19.3046	9.09251	-10.8585	2.6647	0
0.3353	-21.7415	10.6138	-14.2171	4.18154	0
0.3360	-20.523	12.7549	-16.9561	5.4114	0
0.3367	-8.6179	13.9733	-15.1301	4.5095	0
0.3373	0.533066	12.7549	-12.6845	3.27964	0
0.3380	5.11489	10.311	-10.8585	2.04977	0
0.3387	10.9152	7.26133	-10.2389	-0.696923	0
0.3393	16.0935	5.12026	-10.8585	-1.92679	0
0.3400	18.8477	3.90182	-8.72263	-1.92679	0
0.3407	23.1249	0.852203	-4.14121	-3.73059	0
0.3413	25.2572	-1.89457	-2.31517	-5.57538	0
0.3420	24.3433	-3.4229	-2.31517	-8.32207	0
0.3427	26.171	-5.55693	0.130432	-11.9707	0
0.3433	27.694	-7.38811	2.57603	-10.4538	0
0.3440	24.6479	-5.55693	4.0923	-6.47728	0
0.3447	19.1523	-5.25408	5.93465	-8.93701	0
0.3453	13.352	-6.47252	7.45092	-11.9707	0
0.3460	10.3059	-6.16967	7.7607	-9.22398	0
0.3467	9.07481	-6.47252	8.36394	-6.80524	0
0.3473	2.36072	-7.698	7.7607	-5.57538	0
0.3480	-8.6179	-5.25408	4.0923	-2.82869	0
0.3487	-12.2859	-1.89457	0.440208	-2.82869	0
0.3493	-10.4455	-2.20446	-0.179344	-4.67348	0
0.3500	-14.4182	0.239462	-1.40214	-0.983891	0
0.3507	-22.3507	6.34574	-5.36401	0.819909	0
0.3513	-24.7876	6.03585	-7.80961	-0.409954	0
0.3520	-25.1049	3.59897	-6.27703	2.33674	0
0.3527	-25.4095	7.26133	-5.05423	6.3133	0
0.3533	-23.5691	10.9237	-7.19006	5.08344	0
0.3540	-20.523	10.6138	-7.80961	4.79647	0
0.3547	-19.6092	10.6138	-6.89658	7.25619	0
0.3553	-17.7689	8.17692	-8.10308	7.25619	0
0.3560	-11.3721	4.51456	-9.63565	7.83013	0
0.3567	-4.96259	4.81741	-9.03241	7.54316	0
0.3573	-1.5992	7.26133	-8.72263	2.6647	0
0.3580	4.20107	5.43015	-6.89658	0.819909	0
0.3587	10.9152	1.76779	-1.69561	3.5666	0
0.3593	10.9152	-2.20446	-0.179344	1.7628	0
0.3600	8.46559	-7.38811	-1.69561	-3.15665	0
0.3607	11.829	-11.9661	0.440208	-3.73059	0
0.3613	15.7889	-13.7972	4.0923	-3.15665	0
0.3620	16.4108	-13.7972	5.62487	-4.96045	0
0.3627	17.02	-13.4944	7.14114	-5.90334	0
0.3633	16.0935	-13.7972	8.67372	-6.47728	0
0.3640	12.7428	-14.7128	8.67372	-8.03511	0
0.3647	11.5244	-15.6284	10.4998	-8.65004	0
0.3653	10.6105	-13.4944	10.2063	-8.93701	0
0.3660	6.94255	-9.21929	4.71185	-9.83891	0
0.3667	3.28724	-6.47252	1.95648	-9.22398	0
0.3673	0.837675	-4.95123	4.0923	-5.28841	0
0.3680	-0.989979	-2.81016	1.66301	-1.92679	0
0.3687	-3.12224	0.239462	-4.14121	-2.21375	0
0.3693	-4.96259	6.03585	-4.14121	-2.54172	0
0.3700	-4.96259	9.39536	-1.40214	-0.0819909	0
0.3707	-5.57181	7.56418	-0.472815	2.6647	0
0.3713	-11.0548	7.26133	-0.782591	3.89457	0
0.3720	-18.6954	10.311	-5.05423	6.02633	0
0.3727	-20.2184	8.47977	-12.9943	7.25619	0
0.3733	-15.9412	2.98623	-15.7333	5.4114	0
0.3740	-13.1997	2.37349	-15.4399	5.08344	0
0.3747	-13.5043	4.51456	-20.6245	7.25619	0
0.3753	-13.1997	6.34574	-27.6353	6.92823	0
0.3760	-12.2859	7.86703	-30.7004	4.5095	0
0.3767	-12.5905	7.26133	-30.7004	4.5095	0
0.3773	-13.8089	3.59897	-29.7711	5.08344	0
0.3780	-11.6767	1.15505	-27.3418	2.95167	0
0.3787	-8.31329	2.07064	-24.5864	-0.0819909	0
0.3793	-6.79024	2.07064	-21.2278	-2.82869	0
0.3800	-4.03607	-0.978977	-15.7333	-3.73059	0
0.3807	-0.0761523	-4.95123	-8.72263	-1.31185	0
0.3813	0.533066	-6.78241	-2.60864	-0.983891	0
0.3820	2.98263	-8.60655	1.66301	-3.15665	0
0.3827	10.6105	-9.21929	5.93465	-1.59882	0
0.3833	10.6105	-7.08526	8.36394	0.819909	0
0.3840	2.67802	-7.08526	6.5379	-1.92679	0
0.3847	4.20107	-9.83203	5.3151	-4.67348	0
0.3853	11.2198	-8.91644	7.7607	-4.67348	0
0.3860	7.85637	-6.47252	10.8095	-5.90334	0
0.3867	2.36072	-8.91644	12.9454	-5.90334	0
0.3873	1.14228	-11.0505	13.5649	-1.31185	0
0.3880	-4.03607	-6.78241	10.4998	0.204977	0
0.3887	-9.83633	-4.64134	7.14114	-1.92679	0
0.3893	-11.9813	-5.55693	6.84767	0.204977	0
0.3900	-16.855	-1.89457	5.93465	3.5666	0
0.3907	-22.0461	3.59897	0.440208	3.5666	0
0.3913	-22.0461	3.59897	-5.96726	4.18154	0
0.3920	-23.2645	3.59897	-11.4617	6.92823	0
0.3927	-25.1049	7.26133	-15.1301	8.15809	0
0.3933	-22.3507	7.86703	-16.0431	8.15809	0
0.3940	-18.3908	7.86703	-13.304	10.5768	0
0.3947	-17.7689	10.9237	-9.63565	10.9048	0
0.3953	-18.6954	12.7549	-7.80961	7.54316	0
0.3960	-16.2458	11.5294	-8.72263	7.25619	0
0.3967	-7.70407	12.7549	-8.41286	7.83013	0
0.3973	2.98263	11.8393	-4.14121	4.5095	0
0.3980	8.16098	7.86703	0.440208	2.6647	0
0.3987	10.6105	6.64859	3.17928	4.79647	0
0.3993	15.1797	8.17692	5.3151	4.5095	0
0.4000	20.6753	7.26133	9.58674	0.819909	0
0.4007	24.0387	5.43015	14.1682	-1.31185	0
0.4013	25.2572	4.51456	17.5268	-1.59882	0
0.4020	25.5618	2.68338	20.5756	-4.67348	0
0.4027	26.7802	0.239462	21.4886	-8.03511	0
0.4033	26.4756	-2.81016	19.6626	-6.19031	0
0.4040	24.3433	-8.00085	17.5268	-2.54172	0
0.4047	21.8938	-10.1349	16.304	-2.82869	0
0.4053	20.0661	-10.1349	14.1682	-4.34552	0
0.4060	19.1523	-11.6632	12.3421	-3.15665	0
0.4067	18.8477	-10.1349	11.4291	-2.82869	0
0.4073	11.5244	-3.4229	8.98349	-3.15665	0
0.4080	-1.90381	-0.676128	4.0923	-0.983891	0
0.4087	-8.6179	-5.86682	-0.179344	-0.983891	0
0.4093	-7.70407	-11.6632	-2.00539	-4.67348	0
0.4100	-10.1409	-12.5788	-1.09237	-2.54172	0
0.4107	-14.4182	-10.1349	0.130432	4.79647	0
0.4113	-15.9412	-7.38811	-1.40214	6.3133	0
0.4120	-17.1596	-5.86682	-3.22819	4.5095	0
0.4127	-19.6092	-2.81016	-3.22819	6.92823	0
0.4133	-19	2.68338	-4.14121	9.05999	0
0.4140	-17.1596	5.43015	-5.96726	6.64126	0
0.4147	-13.8089	6.34574	-5.05423	6.64126	0
0.4153	-8.92251	7.86703	-4.14121	9.05999	0
0.4160	-5.87642	8.47977	-4.45099	8.15809	0
0.4167	-2.81763	8.17692	-3.53796	6.3133	0
0.4173	4.20107	7.56418	-2.00539	5.4114	0
0.4180	12.4382	5.43015	1.04345	3.27964	0
0.4187	18.8477	4.51456	7.45092	1.7628	0
0.4193	21.5892	7.26133	11.4291	1.14787	0
0.4200	21.5892	6.64859	8.98349	-2.82869	0
0.4207	24.3433	-0.978977	9.29327	-6.19031	0
0.4213	29.2171	-5.25408	12.3421	-4.67348	0
0.4220	31.0574	-2.50731	12.0323	-4.05855	0
0.4227	29.839	-1.89457	11.4291	-5.28841	0
0.4233	26.171	-6.78241	12.9454	-5.28841	0
0.4240	21.5892	-8.91644	12.0323	-7.09221	0
0.4247	17.02	-7.38811	8.67372	-8.93701	0
0.4253	10.9152	-8.60655	6.84767	-7.09221	0
0.4260	4.81028	-12.2689	4.0923	-4.67348	0
0.4267	0.533066	-12.5788	1.35323	-5.57538	0
0.4273	-4.34068	-10.1349	-0.782591	-5.57538	0
0.4280	-11.0548	-8.00085	-3.22819	-3.73059	0
0.4287	-13.1997	-3.72575	-5.05423	-1.92679	0
0.4293	-13.1997	0.852203	-4.14121	-0.983891	0
0.4300	-15.9412	1.76779	-2.31517	-0.0819909	0
0.4307	-19.6092	3.59897	-0.782591	2.33674	0
0.4313	-21.7415	8.78262	-0.179344	4.5095	0
0.4320	-24.4829	10.9237	-2.31517	5.4114	0
0.4327	-22.3507	9.39536	-5.67379	7.25619	0
0.4333	-14.7228	9.69821	-5.96726	7.25619	0
0.4340	-8.6179	10.311	-5.36401	4.5095	0
0.4347	-3.12224	11.8393	-6.58681	2.6647	0
0.4353	2.05611	13.6705	-7.19006	3.89457	0
0.4360	3.59185	13.3606	-6.27703	4.18154	0
0.4367	5.11489	12.7549	-3.22819	3.5666	0
0.4373	10.6105	12.7549	1.04345	3.5666	0
0.4380	15.4843	9.09251	3.17928	2.04977	0
0.4387	17.02	6.03585	5.00532	-0.696923	0
0.4393	19.4569	6.34574	7.14114	-1.59882	0
0.4400	20.6753	5.12026	7.45092	0.204977	0
0.4407	17.6292	0.542311	8.67372	0.819909	0
0.4413	15.7889	-2.81016	12.9454	-2.21375	0
0.4420	19.1523	-4.03564	14.1682	-4.67348	0
0.4427	19.4569	-7.08526	12.0323	-2.82869	0
0.4433	11.5244	-11.0505	11.4291	-2.21375	0
0.4440	5.72411	-13.7972	10.4998	-5.28841	0
0.4447	6.02872	-14.41	8.98349	-8.03511	0
0.4453	5.72411	-16.544	7.14114	-8.32207	0
0.4460	5.11489	-18.9879	2.26625	-8.32207	0
0.4467	4.50567	-15.9313	-1.40214	-6.47728	0
0.4473	-2.20842	-11.9661	-0.782591	-3.44362	0
0.4480	-11.0548	-13.7972	-3.53796	-1.92679	0
0.4487	-15.9412	-15.6284	-7.49983	-1.92679	0
0.4493	-19.3046	-14.1001	-8.41286	-0.0819909	0
0.4500	-22.3507	-11.0505	-10.8585	3.89457	0
0.4507	-22.3507	-6.16967	-11.4617	5.4114	0
0.4513	-22.3507	-0.063387	-7.49983	4.5095	0
0.4520	-22.3507	0.852203	-9.03241	5.4114	0
0.4527	-20.523	-0.063387	-14.5105	7.54316	0
0.4533	-17.7689	3.90182	-13.304	7.25619	0
0.4540	-14.1136	6.95144	-9.63565	7.54316	0
0.4547	-9.83633	1.76779	-10.8585	10.9048	0
0.4553	-10.4455	-0.373279	-11.4617	12.7496	0
0.4560	-11.3721	4.51456	-8.10308	8.77303	0
0.4567	-4.96259	4.51456	-3.22819	4.5095	0
0.4573	2.98263	0.852203	1.35323	4.5095	0
0.4580	5.4195	1.76779	2.8695	5.08344	0
0.4587	5.72411	-0.063387	2.26625	3.5666	0
0.4593	7.55176	-4.95123	0.440208	2.6647	0
0.4600	12.4382	-5.55693	-0.472815	2.04977	0
0.4607	17.3246	-4.33849	2.26625	-0.983891	0
0.4613	19.7615	-5.86682	5.00532	-4.67348	0
0.4620	23.7341	-6.47252	3.48905	-6.47728	0
0.4627	28.3033	-8.3037	0.130432	-5.90334	0
0.4633	26.171	-9.21929	-4.45099	-5.57538	0
0.4640	22.503	-6.47252	-8.41286	-4.67348	0
0.4647	23.1249	-6.78241	-8.10308	-3.73059	0
0.4653	19.1523	-8.3037	-9.32588	-4.67348	0
0.4660	14.5705	-4.03564	-12.6845	-6.47728	0
0.4667	16.0935	1.15505	-14.2171	-3.73059	0
0.4673	10.6105	1.76779	-18.1789	-0.409954	0
0.4680	-3.42685	1.76779	-25.8092	-1.59882	0
0.4687	-8.92251	3.90182	-27.3418	-1.31185	0
0.4693	-5.87642	5.733	-25.206	0.819909	0
0.4700	-6.79024	6.64859	-24.8962	0.204977	0
0.4707	-10.1409	7.56418	-23.0701	0.532941	0
0.4713	-11.9813	10.0081	-19.7115	3.27964	0
0.4720	-13.1997	12.445	-16.0431	4.5095	0
0.4727	-12.2859	12.7549	-7.80961	5.4114	0
0.4733	-10.4455	13.0577	-1.09237	7.54316	0
0.4740	-9.83633	14.5861	-0.179344	7.25619	0
0.4747	-9.53172	16.1073	2.8695	5.4114	0
0.4753	-9.53172	18.2484	6.5379	5.4114	0
0.4760	-9.53172	18.2484	7.14114	4.79647	0
0.4767	-8.31329	15.5016	10.2063	6.3133	0
0.4773	-5.87642	13.6705	14.1682	7.25619	0
0.4780	-0.380761	12.445	15.0812	3.89457	0
0.4787	5.72411	9.09251	16.6138	2.04977	0
0.4793	5.11489	10.0081	17.8366	2.6647	0
0.4800	4.20107	10.9237	17.217	-0.0819909	0
0.4807	9.69672	3.59897	19.6626	-4.05855	0
0.4813	12.1336	-3.12005	21.7984	-2.82869	0
0.4820	10.0013	-1.89457	18.7496	-3.44362	0
0.4827	12.7428	-1.28887	18.7496	-8.03511	0
0.4833	16.0935	-4.03564	23.0212	-10.1669	0
0.4840	15.1797	-5.55693	20.2659	-6.80524	0
0.4847	16.0935	-8.3037	15.0812	-4.05855	0
0.4853	16.0935	-11.3533	15.0812	-6.47728	0
0.4860	13.9612	-10.4377	12.6356	-9.55194	0
0.4867	12.1336	-7.08526	8.98349	-7.42018	0
0.4873	7.85637	-4.64134	10.2063	-4.34552	0
0.4880	0.228457	-3.12005	8.98349	-5.28841	0
0.4887	-4.34068	-1.89457	2.8695	-5.90334	0
0.4893	-6.18102	3.28908	1.04345	-3.73059	0
0.4900	-8.00868	8.47977	0.440208	-0.983891	0
0.4907	-10.7502	6.34574	-4.14121	0.819909	0
0.4913	-17.4642	1.15505	-5.96726	3.27964	0
0.4920	-23.8737	1.76779	-4.14121	3.5666	0
0.4927	-22.6553	2.68338	-5.67379	2.6647	0
0.4933	-17.4642	-0.063387	-5.05423	1.14787	0
0.4940	-13.5043	0.852203	0.733679	1.43484	0
0.4947	-11.6767	2.98623	2.57603	3.89457	0
0.4953	-12.2859	2.37349	1.35323	6.02633	0
0.4960	-11.0548	2.68338	4.71185	4.5095	0
0.4967	-4.65798	5.733	8.36394	2.6647	0
0.4973	0.533066	6.03585	10.4998	2.6647	0
0.4980	2.05611	3.59897	13.2551	1.7628	0
0.4987	3.59185	1.4579	12.3421	0.819909	0
0.4993	4.20107	-0.978977	6.5379	0.532941	0
0.5000	5.4195	-3.4229	5.62487	-0.983891	0
0.5007	7.85637	-4.64134	8.67372	-4.05855	0
0.5013	9.07481	-7.698	7.14114	-6.19031	0
0.5020	11.2198	-11.6632	2.8695	-6.80524	0
0.5027	13.352	-12.2689	2.26625	-6.47728	0
0.5033	9.39211	-11.6632	4.71185	-5.90334	0
0.5040	4.50567	-13.4944	6.5379	-6.47728	0
0.5047	6.33333	-16.2412	5.00532	-8.03511	0
0.5053	6.02872	-17.7624	1.04345	-8.93701	0
0.5060	0.533066	-17.4596	0.130432	-7.70714	0
0.5067	-2.81763	-15.9313	1.66301	-5.28841	0
0.5073	-6.18102	-14.7128	0.130432	-2.82869	0
0.5080	-11.0548	-13.4944	-3.83144	-1.92679	0
0.5087	-11.0548	-11.9661	-5.05423	-0.983891	0
0.5093	-11.9813	-9.83203	-5.05423	0.819909	0
0.5100	-19.9138	-6.78241	-6.58681	3.27964	0
0.5107	-25.1049	-4.95123	-8.72263	3.5666	0
0.5113	-24.1783	-3.12005	-10.5487	2.33674	0
0.5120	-26.0187	1.15505	-10.5487	3.27964	0
0.5127	-28.7602	5.43015	-8.72263	5.08344	0
0.5133	-26.6279	6.64859	-8.72263	5.4114	0
0.5140	-20.523	9.09251	-11.1682	6.64126	0
0.5147	-16.5504	11.8393	-13.304	9.05999	0
0.5153	-16.2458	10.311	-13.304	8.44506	0
0.5160	-16.5504	8.47977	-12.0813	7.54316	0
0.5167	-12.2859	10.6138	-8.10308	8.77303	0
0.5173	-6.48563	10.0081	-5.05423	8.15809	0
0.5180	-0.380761	6.34574	-3.83144	5.69837	0
0.5187	3.89646	4.20467	-1.09237	5.4114	0
0.5193	4.20107	3.28908	4.0923	5.08344	0
0.5200	5.72411	0.852203	5.00532	2.6647	0
0.5207	12.1336	-0.373279	1.35323	1.7628	0
0.5213	16.4108	-2.20446	0.733679	2.33674	0
0.5220	17.6292	-4.64134	6.84767	-0.0819909	0
0.5227	19.7615	-5.55693	10.4998	-3.73059	0
0.5233	19.4569	-6.16967	8.67372	-4.34552	0
0.5240	17.9339	-7.08526	10.2063	-3.73059	0
0.5247	18.5431	-6.47252	15.7007	-2.82869	0
0.5253	17.3246	-4.95123	17.5268	-1.92679	0
0.5260	14.8751	-2.81016	16.6138	-1.92679	0
0.5267	16.0935	0.852203	15.9942	0.204977	0
0.5273	12.4382	3.28908	10.4998	5.4114	0
0.5280	0.228457	1.76779	1.95648	6.02633	0
0.5287	-5.87642	1.15505	-3.83144	3.5666	0
0.5293	-4.03607	1.15505	-8.10308	5.08344	0
0.5300	-7.09485	0.852203	-13.5975	6.3133	0
0.5307	-12.5905	3.90182	-18.7985	4.5095	0
0.5313	-14.1136	7.26133	-21.5376	4.79647	0
0.5320	-15.9412	5.12026	-21.8473	7.54316	0
0.5327	-16.855	4.51456	-21.8473	7.25619	0
0.5333	-11.9813	6.64859	-21.5376	6.02633	0
0.5340	-8.00868	4.51456	-19.7115	6.3133	0
0.5347	-10.4455	2.07064	-16.9561	7.25619	0
0.5353	-10.4455	3.59897	-17.8692	7.25619	0
0.5360	-5.57181	1.76779	-17.5757	6.02633	0
0.5367	-0.989979	-2.20446	-12.6845	5.4114	0
0.5373	1.44689	0.542311	-8.72263	5.69837	0
0.5380	5.11489	2.68338	-7.80961	4.5095	0
0.5387	8.7702	0.852203	-5.05423	-0.409954	0
0.5393	11.5244	1.4579	-2.31517	-2.82869	0
0.5400	13.352	2.37349	-1.69561	-2.54172	0
0.5407	18.2385	-0.676128	-0.782591	-3.73059	0
0.5413	22.8076	-3.4229	0.130432	-6.47728	0
0.5420	22.503	-4.64134	0.440208	-7.42018	0
0.5427	19.7615	-6.47252	2.26625	-7.42018	0
0.5433	18.8477	-7.08526	3.79883	-7.70714	0
0.5440	16.0935	-8.3037	3.17928	-8.65004	0
0.5447	11.2198	-9.52214	3.17928	-10.4538	0
0.5453	8.16098	-9.83203	2.8695	-12.2986	0
0.5460	5.11489	-10.4377	1.66301	-11.9707	0
0.5467	-0.380761	-11.0505	1.35323	-10.7818	0
0.5473	-4.65798	-9.21929	0.733679	-8.65004	0
0.5480	-8.6179	-8.3037	-0.782591	-5.28841	0
0.5487	-13.1997	-8.60655	-0.782591	-3.15665	0
0.5493	-16.855	-5.25408	-1.40214	-4.34552	0
0.5500	-19.6092	-0.063387	-5.36401	-4.67348	0
0.5507	-19.9138	3.59897	-8.10308	-0.983891	0
0.5513	-20.2184	8.78262	-10.5487	2.33674	0
0.5520	-24.1783	14.5861	-14.2171	0.819909	0
0.5527	-26.9325	16.4172	-13.304	-0.409954	0
0.5533	-22.6553	14.5861	-7.49983	2.6647	0
0.5540	-18.3908	13.0577	-4.45099	4.79647	0
0.5547	-15.9412	13.9733	-3.83144	4.18154	0
0.5553	-10.7502	15.5016	-1.40214	2.95167	0
0.5560	-7.39946	15.5016	0.440208	2.6647	0
0.5567	-6.79024	15.1918	2.57603	2.95167	0
0.5573	-0.0761523	12.7549	4.0923	3.27964	0
0.5580	9.07481	7.56418	3.48905	1.7628	0
0.5587	9.69672	5.43015	4.0923	0.204977	0
0.5593	8.16098	5.12026	5.93465	0.532941	0
0.5600	13.352	1.76779	5.3151	0.204977	0
0.5607	18.8477	-0.373279	5.93465	-1.59882	0
0.5613	19.7615	1.76779	10.2063	-2.21375	0
0.5620	21.2846	-0.373279	13.5649	-2.54172	0
0.5627	21.2846	-4.95123	15.9942	-3.15665	0
0.5633	14.2659	-4.64134	16.9072	-4.67348	0
0.5640	5.72411	-5.25408	12.9454	-7.42018	0
0.5647	1.44689	-12.8816	10.4998	-9.22398	0
0.5653	1.44689	-19.2908	13.5649	-8.03511	0
0.5660	2.67802	-19.5936	15.391	-5.57538	0
0.5667	2.05611	-18.0723	15.7007	-4.34552	0
0.5673	-2.20842	-14.41	15.7007	-3.44362	0
0.5680	-9.83633	-10.7476	12.9454	-3.15665	0
0.5687	-15.332	-8.3037	10.8095	-2.82869	0
0.5693	-15.9412	-8.00085	10.4998	-0.696923	0
0.5700	-16.5504	-10.4377	6.22812	1.7628	0
0.5707	-20.2184	-10.7476	0.440208	3.5666	0
0.5713	-24.1783	-3.12005	-1.69561	6.3133	0
0.5720	-25.1049	3.59897	-2.91841	9.67492	0
0.5727	-25.1049	3.28908	-5.67379	10.0029	0
0.5733	-24.4829	4.51456	-7.80961	8.15809	0
0.5740	-19.3046	5.12026	-9.03241	7.83013	0
0.5747	-15.0274	1.4579	-9.63565	10.2899	0
0.5753	-18.0862	3.59897	-12.3747	11.8067	0
0.5760	-18.3908	11.8393	-15.4399	11.8067	0
0.5767	-10.4455	12.7549	-14.2171	10.5768	0
0.5773	-4.03607	7.56418	-11.4617	8.15809	0
0.5780	-0.68537	5.43015	-11.4617	3.27964	0
0.5787	4.50567	4.51456	-9.94543	0.532941	0
0.5793	7.85637	4.51456	-4.45099	2.6647	0
0.5800	9.07481	4.81741	-0.472815	4.18154	0
0.5807	13.9612	0.852203	2.26625	2.6647	0
0.5813	15.4843	-4.95123	5.00532	1.7628	0
0.5820	14.2659	-7.38811	6.84767	0.819909	0
0.5827	17.3246	-10.1349	6.22812	-2.82869	0
0.5833	17.02	-14.1001	2.26625	-4.34552	0
0.5840	10.9152	-14.7128	-1.09237	-2.82869	0
0.5847	11.5244	-12.8816	0.130432	-2.21375	0
0.5853	14.8751	-14.7128	-0.782591	-2.82869	0
0.5860	11.5244	-16.8469	-3.83144	-0.696923	0
0.5867	7.85637	-11.3533	-3.22819	1.14787	0
0.5873	2.98263	-4.95123	-5.36401	-0.0819909	0
0.5880	-7.70407	-5.55693	-13.304	0.532941	0
0.5887	-10.4455	-8.00085	-15.4399	2.04977	0
0.5893	-5.87642	-6.47252	-10.2389	0.819909	0
0.5900	-8.92251	-3.12005	-11.4617	1.43484	0
0.5907	-16.2458	-0.063387	-16.9561	4.79647	0
0.5913	-18.3908	1.76779	-17.8692	5.4114	0
0.5920	-18.6954	0.239462	-16.9561	4.18154	0
0.5927	-21.4369	0.852203	-16.3529	6.3133	0
0.5933	-22.3507	5.733	-14.8203	7.54316	0
0.5940	-21.4369	8.78262	-14.2171	5.69837	0
0.5947	-19.6092	8.47977	-13.5975	6.92823	0
0.5953	-19	10.6138	-10.8585	8.77303	0
0.5960	-17.7689	11.8393	-9.03241	6.3133	0
0.5967	-11.0548	10.311	-9.32588	4.5095	0
0.5973	-1.29459	10.0081	-7.80961	4.5095	0
0.5980	5.72411	10.0081	-3.53796	3.5666	0
0.5987	9.69672	7.26133	0.440208	2.04977	0
0.5993	12.4382	8.17692	3.79883	1.43484	0
0.6000	15.1797	10.0081	5.3151	-1.31185	0
0.6007	19.7615	6.03585	6.84767	-3.44362	0
0.6013	25.2572	2.37349	9.58674	-4.34552	0
0.6020	30.7528	3.28908	10.8095	-5.90334	0
0.6027	34.4081	1.76779	9.89652	-6.80524	0
0.6033	34.4081	-2.50731	9.29327	-5.90334	0
0.6040	31.362	-3.72575	11.4291	-6.80524	0
0.6047	29.839	-5.55693	13.2551	-8.32207	0
0.6053	27.0848	-9.52214	11.7226	-7.70714	0
0.6060	21.8938	-11.9661	8.36394	-7.42018	0
0.6067	15.1797	-11.9661	5.00532	-6.19031	0
0.6073	6.94255	-11.0505	-0.472815	-3.44362	0
0.6080	-2.20842	-7.698	-5.05423	-0.983891	0
0.6087	-8.00868	-4.03564	-5.05423	-0.983891	0
0.6093	-13.5043	-4.33849	-5.96726	-1.59882	0
0.6100	-18.6954	-9.83203	-9.63565	-1.92679	0
0.6107	-20.8276	-15.6284	-10.5487	-0.983891	0
0.6113	-23.2645	-13.7972	-9.94543	2.6647	0
0.6120	-26.0187	-7.38811	-9.94543	4.18154	0
0.6127	-20.8276	-4.03564	-8.41286	1.14787	0
0.6133	-11.9813	-1.89457	-7.49983	-0.0819909	0
0.6140	-10.4455	2.37349	-8.72263	2.6647	0
0.6147	-11.3721	8.47977	-8.72263	4.5095	0
0.6153	-7.09485	13.6705	-6.27703	4.18154	0
0.6160	-2.51302	13.9733	-4.14121	3.5666	0
0.6167	-1.29459	11.2265	-3.22819	2.33674	0
0.6173	3.28724	11.8393	-4.14121	-0.0819909	0
0.6180	11.829	14.5861	-4.14121	-0.696923	0
0.6187	15.7889	13.6705	-0.179344	-0.696923	0
0.6193	13.9612	7.56418	5.00532	-2.21375	0
0.6200	14.2659	0.852203	8.36394	-3.73059	0
0.6207	19.1523	-3.4229	10.4998	-4.67348	0
0.6213	21.8938	-7.08526	10.8095	-7.09221	0
0.6220	22.1984	-13.4944	12.3421	-10.1669	0
0.6227	22.503	-17.4596	16.9072	-10.1669	0
0.6233	20.6753	-15.6284	19.0431	-8.65004	0
0.6240	17.3246	-13.1845	17.8366	-8.32207	0
0.6247	15.7889	-13.1845	17.5268	-8.32207	0
0.6253	13.9612	-14.1001	18.7496	-6.47728	0
0.6260	12.1336	-14.41	19.9724	-6.47728	0
0.6267	9.69672	-12.2689	21.4886	-8.65004	0
0.6273	1.44689	-8.91644	18.4398	-8.03511	0
0.6280	-7.70407	-7.38811	11.4291	-5.57538	0
0.6287	-11.3721	-6.78241	7.45092	-4.67348	0
0.6293	-14.4182	-4.95123	5.93465	-1.92679	0
0.6300	-17.7689	-4.64134	3.17928	-0.0819909	0
0.6307	-18.3908	-3.4229	-0.782591	-3.15665	0
0.6313	-22.3507	2.68338	-5.05423	-2.82869	0
0.6320	-27.8463	8.78262	-6.89658	3.5666	0
0.6327	-27.5417	9.39536	-5.05423	6.64126	0
0.6333	-25.1049	9.69821	-4.45099	5.08344	0
0.6340	-23.5691	11.5294	-5.96726	3.89457	0
0.6347	-20.2184	11.2265	-3.53796	4.79647	0
0.6353	-17.1596	11.2265	-2.31517	6.3133	0
0.6360	-13.5043	13.6705	-5.96726	6.3133	0
0.6367	-5.87642	15.1918	-4.14121	3.5666	0
0.6373	3.28724	13.3606	4.0923	3.5666	0
0.6380	11.2198	9.69821	7.45092	4.5095	0
0.6387	17.9339	5.43015	9.29327	2.95167	0
0.6393	19.4569	4.20467	15.391	0.204977	0
0.6400	20.6753	5.43015	18.4398	-1.59882	0
0.6407	27.694	4.20467	17.8366	-4.05855	0
0.6413	30.7528	1.76779	21.4886	-4.96045	0
0.6420	27.694	1.15505	27.2929	-4.67348	0
0.6427	27.3894	-3.4229	27.8961	-5.90334	0
0.6433	27.9986	-10.1349	25.4668	-6.47728	0
0.6440	24.0387	-11.0505	24.244	-4.05855	0
0.6447	21.2846	-6.47252	25.157	-4.67348	0
0.6453	19.7615	-4.64134	27.6026	-7.70714	0
0.6460	16.0935	-4.64134	29.7385	-7.42018	0
0.6467	10.6105	-3.4229	31.2547	-6.47728	0
0.6473	3.89646	-1.89457	28.8091	-5.57538	0
0.6480	-5.57181	-2.20446	23.6245	-1.59882	0
0.6487	-12.2859	-2.50731	19.6626	1.7628	0
0.6493	-15.9412	-0.978977	15.0812	-0.409954	0
0.6500	-20.523	0.852203	9.89652	-1.31185	0
0.6507	-25.1049	2.68338	6.5379	1.7628	0
0.6513	-28.1509	7.56418	2.8695	2.6647	0
0.6520	-30.8924	11.8393	-4.74446	2.6647	0
0.6527	-28.7602	9.09251	-10.5487	4.5095	0
0.6533	-22.6553	4.20467	-11.7715	4.5095	0
0.6540	-19.3046	4.51456	-13.304	5.08344	0
0.6547	-18.3908	4.81741	-15.4399	6.92823	0
0.6553	-15.9412	3.59897	-15.1301	5.4114	0
0.6560	-13.5043	4.51456	-14.2171	2.04977	0
0.6567	-12.2859	5.12026	-12.0813	2.95167	0
0.6573	-8.6179	3.90182	-7.80961	3.5666	0
0.6580	1.7515	5.12026	-5.36401	2.04977	0
0.6587	11.5244	8.17692	-4.14121	1.7628	0
0.6593	11.5244	8.78262	-0.782591	0.204977	0
0.6600	9.39211	6.03585	3.17928	-3.15665	0
0.6607	15.1797	2.98623	3.48905	-4.67348	0
0.6613	22.503	2.07064	2.26625	-5.90334	0
0.6620	23.7341	1.15505	3.79883	-9.22398	0
0.6627	25.5618	-1.89457	6.22812	-11.3967	0
0.6633	27.9986	-4.03564	7.14114	-12.9136	0
0.6640	26.171	-3.12005	7.7607	-15.6603	0
0.6647	22.503	-2.50731	9.29327	-16.8901	0
0.6653	19.1523	-3.72575	9.58674	-14.7174	0
0.6660	16.0935	-6.47252	8.36394	-11.3967	0
0.6667	13.0474	-7.698	5.00532	-9.55194	0
0.6673	7.24716	-5.55693	-1.69561	-10.1669	0
0.6680	-0.68537	-3.72575	-5.96726	-12.2986	0
0.6687	-5.2672	-6.47252	-7.80961	-10.7818	0
0.6693	-7.70407	-7.698	-13.5975	-6.19031	0
0.6700	-10.4455	-2.50731	-19.4017	-4.67348	0
0.6707	-13.5043	2.37349	-18.7985	-5.28841	0
0.6713	-20.8276	3.59897	-21.5376	-3.15665	0
0.6720	-30.2832	5.12026	-29.7711	-0.983891	0
0.6727	-31.197	4.51456	-32.5264	-1.31185	0
0.6733	-26.9325	1.76779	-30.0808	-0.696923	0
0.6740	-26.3233	3.28908	-29.4776	1.14787	0
0.6747	-23.2645	7.26133	-27.945	1.7628	0
0.6753	-16.5504	10.0081	-26.119	1.7628	0
0.6760	-13.8089	10.311	-25.4994	1.43484	0
0.6767	-12.2859	9.39536	-23.9832	0.204977	0
0.6773	-6.48563	6.34574	-22.1408	-0.0819909	0
0.6780	0.228457	3.59897	-20.005	-0.983891	0
0.6787	4.81028	1.76779	-15.4399	-4.67348	0
0.6793	6.94255	-1.28887	-13.304	-5.57538	0
0.6800	10.9152	-3.72575	-12.3747	-4.05855	0
0.6807	17.3246	-6.16967	-7.80961	-4.34552	0
0.6813	18.8477	-7.38811	-4.74446	-7.09221	0
0.6820	19.1523	-8.3037	-5.36401	-8.93701	0
0.6827	25.5618	-10.1349	-2.60864	-8.32207	0
0.6833	25.2572	-11.3533	-0.782591	-8.93701	0
0.6840	14.2659	-12.2689	-4.45099	-13.8155	0
0.6847	11.829	-15.3256	-5.96726	-16.5622	0
0.6853	15.4843	-19.2908	-4.45099	-12.2986	0
0.6860	8.7702	-20.5092	-5.96726	-8.32207	0
0.6867	2.67802	-19.2908	-9.63565	-9.22398	0
0.6873	4.50567	-15.6284	-13.5975	-7.42018	0
0.6880	-0.380761	-11.0505	-16.9561	-4.67348	0
0.6887	-8.31329	-8.60655	-17.2659	-7.09221	0
0.6893	-7.70407	-6.16967	-18.7985	-8.32207	0
0.6900	-8.92251	-2.20446	-22.4506	-4.34552	0
0.6907	-15.9412	-0.373279	-22.1408	-1.92679	0
0.6913	-17.7689	-0.676128	-21.2278	-0.983891	0
0.6920	-16.855	0.542311	-24.8962	1.7628	0
0.6927	-19.3046	4.20467	-27.3418	2.04977	0
0.6933	-21.4369	7.86703	-24.8962	-0.0819909	0
0.6940	-22.9599	9.69821	-20.9343	2.6647	0
0.6947	-24.7876	10.9237	-18.7985	6.3133	0
0.6953	-24.1783	12.7549	-20.3148	6.3133	0
0.6960	-20.523	13.9733	-21.8473	5.08344	0
0.6967	-15.9412	13.6705	-17.8692	4.18154	0
0.6973	-7.70407	11.8393	-11.4617	2.95167	0
0.6980	3.28724	10.9237	-7.19006	2.33674	0
0.6987	7.85637	13.0577	-5.67379	1.43484	0
0.6993	7.85637	13.6705	-2.31517	-0.983891	0
0.7000	12.4382	8.47977	2.57603	-3.73059	0
0.7007	18.8477	1.76779	6.84767	-4.34552	0
0.7013	18.2385	-0.063387	8.98349	-4.67348	0
0.7020	17.6292	-0.063387	12.0323	-4.67348	0
0.7027	20.6753	-2.81016	15.7007	-4.67348	0
0.7033	19.7615	-4.03564	17.8366	-6.19031	0
0.7040	15.1797	-3.72575	17.8366	-8.03511	0
0.7047	12.4382	-7.08526	16.9072	-5.57538	0
0.7053	9.07481	-12.2689	15.9942	-2.82869	0
0.7060	5.72411	-11.9661	15.0812	-4.67348	0
0.7067	6.02872	-8.00085	14.4779	-4.96045	0
0.7073	2.36072	-7.38811	12.6356	0.819909	0
0.7080	-7.70407	-7.38811	8.36394	3.5666	0
0.7087	-13.1997	-6.16967	3.48905	0.819909	0
0.7093	-15.332	-6.78241	0.733679	1.7628	0
0.7100	-21.4369	-7.698	-1.40214	6.64126	0
0.7107	-26.6279	-8.00085	-4.14121	8.15809	0
0.7113	-26.6279	-8.60655	-6.89658	7.25619	0
0.7120	-26.3233	-6.16967	-9.32588	8.15809	0
0.7127	-25.7141	0.239462	-10.5487	8.15809	0
0.7133	-22.9599	3.28908	-10.5487	7.25619	0
0.7140	-19	3.90182	-10.5487	9.05999	0
0.7147	-14.4182	6.64859	-10.2389	10.2899	0
0.7153	-11.0548	6.64859	-11.1682	8.15809	0
0.7160	-9.22711	2.68338	-12.0813	7.25619	0
0.7167	-4.03607	0.542311	-8.72263	9.05999	0
0.7173	4.50567	1.76779	-2.60864	8.44506	0
0.7180	12.1336	3.90182	0.440208	7.83013	0
0.7187	17.9339	6.34574	3.17928	9.38796	0
0.7193	18.5431	7.26133	7.14114	9.05999	0
0.7200	16.7154	6.03585	10.2063	6.3133	0
0.7207	21.5892	4.51456	12.9454	3.89457	0
0.7213	28.3033	2.68338	17.217	1.7628	0
0.7220	28.3033	-0.063387	19.6626	1.7628	0
0.7227	25.2572	-3.72575	19.6626	3.5666	0
0.7233	21.8938	-7.698	20.8854	3.5666	0
0.7240	17.02	-9.21929	23.331	1.7628	0
0.7247	13.6566	-7.38811	22.7114	-0.0819909	0
0.7253	11.2198	-6.78241	19.6626	-1.59882	0
0.7260	6.94255	-7.38811	16.6138	0.819909	0
0.7267	4.81028	-4.95123	13.8584	3.5666	0
0.7273	2.67802	-2.81016	8.67372	2.6647	0
0.7280	-4.03607	-3.4229	4.40208	4.5095	0
0.7287	-8.92251	-2.50731	1.95648	8.15809	0
0.7293	-10.1409	-0.063387	-2.31517	6.92823	0
0.7300	-11.9813	1.15505	-4.14121	5.4114	0
0.7307	-13.8089	2.07064	-1.09237	10.0029	0
0.7313	-16.855	3.59897	-2.91841	13.3235	0
0.7320	-24.1783	6.03585	-8.41286	12.4216	0
0.7327	-25.1049	8.17692	-8.10308	13.6515	0
0.7333	-17.7689	7.26133	-6.89658	14.5534	0
0.7340	-14.7228	4.51456	-9.03241	13.0366	0
0.7347	-16.855	4.20467	-8.72263	12.1347	0
0.7353	-16.855	3.90182	-7.49983	12.4216	0
0.7360	-15.0274	3.59897	-6.89658	12.1347	0
0.7367	-12.2859	7.86703	-3.53796	12.7496	0
0.7373	-6.48563	10.9237	-0.472815	11.5197	0
0.7380	1.14228	7.26133	1.35323	8.77303	0
0.7387	6.02872	4.51456	5.93465	9.05999	0
0.7393	8.16098	4.51456	8.98349	10.2899	0
0.7400	13.0474	2.68338	10.2063	6.02633	0
0.7407	17.9339	1.76779	14.1682	2.6647	0
0.7413	20.6753	1.76779	15.0812	3.89457	0
0.7420	23.4295	-2.20446	14.7714	2.6647	0
0.7427	25.2572	-3.72575	18.7496	0.532941	0
0.7433	22.1984	-2.20446	21.4886	1.7628	0
0.7440	19.1523	-3.12005	18.7496	-0.983891	0
0.7447	19.4569	-5.55693	18.7496	-4.96045	0
0.7453	16.4108	-6.78241	18.7496	-2.82869	0
0.7460	10.3059	-8.60655	15.391	-0.983891	0
0.7467	5.11489	-7.08526	12.6356	-3.73059	0
0.7473	-2.81763	-2.81016	10.8095	-2.82869	0
0.7480	-11.3721	-3.72575	8.07047	-0.0819909	0
0.7487	-13.5043	-5.86682	6.84767	-0.983891	0
0.7493	-15.332	-4.33849	6.84767	-1.31185	0
0.7500	-18.6954	-2.81016	5.62487	2.04977	0
0.7507	-20.2184	-3.12005	2.26625	4.79647	0
0.7513	-23.2645	-0.063387	-1.40214	5.69837	0
0.7520	-25.7141	4.20467	-4.14121	6.92823	0
0.7527	-22.0461	4.51456	-5.96726	7.54316	0
0.7533	-16.855	3.90182	-9.03241	7.54316	0
0.7540	-13.1997	3.59897	-12.9943	9.38796	0
0.7547	-9.53172	1.76779	-14.8203	11.5197	0
0.7553	-7.70407	2.68338	-16.0431	10.0029	0
0.7560	-6.18102	6.64859	-18.7985	6.64126	0
0.7567	-1.29459	5.43015	-19.4017	5.69837	0
0.7573	4.20107	1.15505	-15.7333	5.08344	0
0.7580	8.16098	0.542311	-11.7715	2.33674	0
0.7587	12.4382	-0.676128	-10.2389	-0.0819909	0
0.7593	13.352	-2.50731	-8.41286	-1.59882	0
0.7600	13.0474	-1.89457	-4.14121	-1.92679	0
0.7607	15.7889	-2.81016	0.130432	-0.983891	0
0.7613	18.8477	-5.55693	3.17928	-1.31185	0
0.7620	20.9799	-4.64134	7.7607	-4.96045	0
0.7627	23.4295	-3.72575	11.4291	-6.80524	0
0.7633	22.503	-8.00085	11.7226	-7.09221	0
0.7640	17.02	-8.3037	12.3421	-8.65004	0
0.7647	12.4382	-6.16967	14.4779	-8.32207	0
0.7653	9.69672	-8.91644	15.7007	-7.09221	0
0.7660	9.69672	-12.2689	17.217	-7.42018	0
0.7667	8.7702	-11.0505	20.8854	-6.19031	0
0.7673	0.533066	-9.21929	19.6626	-2.82869	0
0.7680	-9.53172	-9.52214	12.0323	-3.15665	0
0.7687	-12.5905	-8.3037	8.36394	-4.67348	0
0.7693	-14.4182	-5.55693	7.7607	-3.73059	0
0.7700	-19.6092	-4.64134	5.00532	-3.15665	0
0.7707	-23.2645	-3.72575	1.04345	-2.82869	0
0.7713	-25.4095	-0.978977	-3.22819	-1.31185	0
0.7720	-29.674	1.15505	-6.89658	-0.696923	0
0.7727	-30.5878	1.76779	-7.80961	1.14787	0
0.7733	-25.7141	3.28908	-8.10308	3.27964	0
0.7740	-20.523	5.733	-10.5487	2.6647	0
0.7747	-19	7.86703	-11.4617	2.04977	0
0.7753	-19	9.09251	-12.0813	2.6647	0
0.7760	-15.6366	8.17692	-14.2171	1.14787	0
0.7767	-8.31329	7.26133	-15.1301	-0.0819909	0
0.7773	-2.51302	7.26133	-14.5105	0.204977	0
0.7780	1.7515	6.03585	-11.4617	-1.31185	0
0.7787	8.16098	4.51456	-3.53796	-1.92679	0
0.7793	9.69672	5.12026	2.26625	-1.92679	0
0.7800	7.55176	5.43015	2.57603	-7.42018	0
0.7807	11.829	3.28908	5.00532	-11.0688	0
0.7813	18.8477	0.542311	9.58674	-8.32207	0
0.7820	20.6753	-1.89457	11.7226	-8.32207	0
0.7827	21.5892	-3.72575	14.1682	-12.5856	0
0.7833	21.5892	-4.64134	16.6138	-12.9136	0
0.7840	18.5431	-4.95123	16.9072	-11.9707	0
0.7847	17.02	-5.86682	16.9072	-13.5285	0
0.7853	16.0935	-8.3037	16.9072	-13.8155	0
0.7860	12.4382	-9.83203	15.9942	-13.8155	0
0.7867	9.69672	-5.55693	15.0812	-14.7174	0
0.7873	5.11489	-1.59172	11.7226	-13.8155	0
0.7880	-4.96259	-2.20446	6.84767	-11.3967	0
0.7887	-9.83633	-1.59172	3.48905	-8.32207	0
0.7893	-9.22711	4.51456	1.95648	-4.67348	0
0.7900	-11.6767	7.56418	1.95648	-5.57538	0
0.7907	-16.855	6.95144	2.57603	-7.42018	0
0.7913	-21.7415	7.26133	0.440208	-3.73059	0
0.7920	-25.1049	7.86703	-3.53796	-0.0819909	0
0.7927	-22.9599	6.34574	-5.36401	-0.696923	0
0.7933	-18.6954	4.81741	-7.80961	-0.983891	0
0.7940	-18.3908	3.28908	-10.2389	-0.409954	0
0.7947	-17.7689	3.59897	-11.1682	-0.983891	0
0.7953	-14.1136	6.03585	-14.2171	-0.409954	0
0.7960	-10.7502	4.81741	-17.8692	-0.0819909	0
0.7967	-8.6179	1.15505	-17.8692	-0.983891	0
0.7973	-4.96259	-0.063387	-15.1301	-2.54172	0
0.7980	1.44689	-0.063387	-12.3747	-3.15665	0
0.7987	6.02872	-0.978977	-8.72263	-3.73059	0
0.7993	6.02872	-2.50731	-7.80961	-5.57538	0
0.8000	8.16098	-4.33849	-5.96726	-7.70714	0
0.8007	15.1797	-4.64134	-0.782591	-8.65004	0
0.8013	18.2385	-4.64134	1.35323	-9.83891	0
0.8020	20.0661	-7.08526	1.35323	-11.9707	0
0.8027	24.3433	-7.08526	4.0923	-12.2986	0
0.8033	22.503	-4.64134	5.00532	-10.1669	0
0.8040	14.8751	-6.47252	3.48905	-10.4538	0
0.8047	14.2659	-8.60655	4.0923	-13.2005	0
0.8053	15.1797	-8.00085	5.00532	-14.4304	0
0.8060	10.9152	-9.52214	4.40208	-13.2005	0
0.8067	7.24716	-11.9661	4.40208	-11.0688	0
0.8073	4.20107	-9.21929	4.0923	-10.7818	0
0.8080	-2.20842	-6.16967	2.26625	-11.0688	0
0.8087	-7.39946	-4.33849	-0.472815	-9.22398	0
0.8093	-9.83633	-0.676128	-5.36401	-5.57538	0
0.8100	-13.1997	0.852203	-8.41286	-3.44362	0
0.8107	-16.855	1.15505	-7.19006	-2.82869	0
0.8113	-20.523	4.20467	-9.94543	-2.82869	0
0.8120	-24.1783	6.03585	-16.0431	-0.983891	0
0.8127	-24.1783	6.03585	-16.3529	1.14787	0
0.8133	-24.1783	8.17692	-13.304	2.33674	0
0.8140	-22.6553	8.47977	-14.2171	2.95167	0
0.8147	-17.1596	6.64859	-15.7333	6.02633	0
0.8153	-15.6366	7.26133	-13.9073	7.83013	0
0.8160	-19	7.26133	-12.0813	5.4114	0
0.8167	-15.9412	3.59897	-11.4617	3.27964	0
0.8173	-6.79024	1.4579	-7.80961	3.89457	0
0.8180	0.228457	0.239462	1.66301	3.5666	0
0.8187	5.11489	-0.978977	9.58674	2.04977	0
0.8193	9.39211	-0.978977	11.1193	1.7628	0
0.8200	13.352	-3.4229	12.9454	1.14787	0
0.8207	17.6292	-6.16967	17.8366	-1.59882	0
0.8213	19.7615	-6.16967	19.6626	-3.73059	0
0.8220	22.1984	-8.00085	18.7496	-3.73059	0
0.8227	26.7802	-9.83203	17.217	-3.15665	0
0.8233	27.0848	-7.698	15.391	-1.31185	0
0.8240	23.7341	-8.60655	12.9454	0.204977	0
0.8247	20.9799	-11.9661	8.36394	-0.983891	0
0.8253	17.9339	-8.3037	2.57603	-1.92679	0
0.8260	17.02	-3.72575	-0.472815	1.43484	0
0.8267	16.4108	-4.33849	-2.91841	4.18154	0
0.8273	7.85637	-2.20446	-10.5487	2.04977	0
0.8280	-3.42685	2.37349	-17.8692	0.819909	0
0.8287	-6.79024	2.98623	-19.7115	2.6647	0
0.8293	-6.79024	3.28908	-20.3148	5.08344	0
0.8300	-10.7502	5.733	-20.6245	6.3133	0
0.8307	-15.0274	8.17692	-19.7115	7.83013	0
0.8313	-18.6954	9.39536	-20.005	9.67492	0
0.8320	-23.2645	8.78262	-20.3148	12.4216	0
0.8327	-26.0187	8.47977	-17.8692	14.5534	0
0.8333	-24.1783	8.78262	-14.8203	12.4216	0
0.8340	-22.3507	9.09251	-13.304	11.8067	0
0.8347	-23.5691	10.9237	-13.304	14.2664	0
0.8353	-22.3507	12.445	-12.0813	12.7496	0
0.8360	-16.855	9.09251	-7.19006	10.2899	0
0.8367	-11.6767	5.43015	-3.53796	11.8067	0
0.8373	-6.79024	4.20467	-3.53796	10.5768	0
0.8380	3.28724	1.76779	1.35323	7.83013	0
0.8387	11.2198	-0.063387	10.4998	9.67492	0
0.8393	10.9152	2.07064	12.3421	8.44506	0
0.8400	11.5244	3.28908	11.4291	2.6647	0
0.8407	16.4108	1.4579	15.391	1.7628	0
0.8413	17.9339	-0.063387	18.13	2.33674	0
0.8420	15.1797	-0.373279	19.9724	0.532941	0
0.8427	13.352	-0.978977	22.7114	0.532941	0
0.8433	11.2198	-3.4229	22.4017	-0.0819909	0
0.8440	7.55176	-8.3037	20.2659	-4.34552	0
0.8447	4.81028	-12.5788	17.8366	-3.73059	0
0.8453	2.67802	-12.2689	12.0323	-0.409954	0
0.8460	1.44689	-11.0505	9.58674	-3.15665	0
0.8467	1.7515	-11.0505	12.3421	-5.57538	0
0.8473	-0.68537	-11.9661	10.4998	-0.983891	0
0.8480	-8.6179	-11.3533	4.0923	2.95167	0
0.8487	-14.7228	-8.91644	1.04345	2.04977	0
0.8493	-16.2458	-4.64134	-1.69561	2.6647	0
0.8500	-17.7689	-2.81016	-5.96726	4.5095	0
0.8507	-19.6092	-3.12005	-6.89658	4.5095	0
0.8513	-22.3507	-0.978977	-7.80961	6.02633	0
0.8520	-25.7141	3.28908	-13.304	6.3133	0
0.8527	-24.1783	6.34574	-15.7333	4.5095	0
0.8533	-16.855	9.09251	-14.2171	5.4114	0
0.8540	-11.3721	10.9237	-13.304	8.77303	0
0.8547	-7.70407	11.8393	-12.3747	7.83013	0
0.8553	-4.03607	12.7549	-12.0813	5.4114	0
0.8560	-3.12224	12.445	-12.3747	7.25619	0
0.8567	-1.90381	8.78262	-8.41286	6.92823	0
0.8573	4.50567	5.43015	-1.09237	3.5666	0
0.8580	11.829	3.90182	0.440208	2.6647	0
0.8587	17.02	1.76779	-1.09237	2.33674	0
0.8593	21.2846	-0.676128	1.35323	-0.409954	0
0.8600	23.4295	-2.20446	4.0923	-2.21375	0
0.8607	25.5618	-1.89457	2.57603	-1.59882	0
0.8613	27.0848	-1.89457	3.17928	-1.92679	0
0.8620	26.7802	-5.55693	7.7607	-2.82869	0
0.8627	26.7802	-8.91644	8.36394	-3.44362	0
0.8633	25.5618	-6.78241	2.8695	-3.73059	0
0.8640	17.6292	-4.64134	-0.472815	-4.67348	0
0.8647	10.6105	-7.698	1.66301	-7.09221	0
0.8653	10.6105	-12.2689	1.95648	-11.0688	0
0.8660	8.7702	-14.7128	-1.09237	-11.9707	0
0.8667	2.05611	-18.3752	-4.14121	-8.32207	0
0.8673	-3.42685	-21.7347	-5.96726	-6.19031	0
0.8680	-7.70407	-19.5936	-5.36401	-7.42018	0
0.8687	-10.4455	-15.6284	-5.96726	-6.47728	0
0.8693	-12.2859	-12.2689	-9.94543	-2.82869	0
0.8700	-16.855	-6.78241	-11.4617	-2.21375	0
0.8707	-21.7415	-1.59172	-9.32588	-2.54172	0
0.8713	-22.9599	-1.89457	-10.5487	-1.31185	0
0.8720	-22.9599	-3.12005	-13.9073	0.204977	0
0.8727	-22.9599	3.59897	-12.9943	2.95167	0
0.8733	-21.4369	11.2265	-12.0813	5.4114	0
0.8740	-18.3908	11.5294	-13.304	5.69837	0
0.8747	-12.2859	10.6138	-11.4617	6.92823	0
0.8753	-8.00868	14.2762	-10.5487	6.64126	0
0.8760	-9.22711	15.5016	-12.3747	2.95167	0
0.8767	-7.70407	12.7549	-9.03241	0.819909	0
0.8773	0.533066	11.8393	-4.14121	1.7628	0
0.8780	7.24716	10.9237	-3.22819	1.43484	0
0.8787	10.0013	7.86703	-1.40214	0.819909	0
0.8793	13.352	6.95144	2.8695	-0.409954	0
0.8800	17.6292	7.26133	4.0923	-3.73059	0
0.8807	22.1984	3.59897	3.48905	-3.15665	0
0.8813	24.3433	-1.59172	5.62487	-0.409954	0
0.8820	23.4295	-2.20446	8.36394	-5.28841	0
0.8827	25.8664	-1.89457	8.67372	-10.1669	0
0.8833	27.9986	-6.16967	8.07047	-7.09221	0
0.8840	24.3433	-11.6632	10.4998	-4.67348	0
0.8847	19.7615	-12.8816	11.4291	-7.09221	0
0.8853	17.9339	-13.7972	5.62487	-6.80524	0
0.8860	15.4843	-16.544	2.26625	-5.90334	0
0.8867	10.9152	-15.3256	3.79883	-6.47728	0
0.8873	3.28724	-8.3037	-0.782591	-4.96045	0
0.8880	-6.18102	-4.64134	-8.41286	-3.15665	0
0.8887	-11.3721	-4.95123	-8.72263	-3.73059	0
0.8893	-13.5043	-4.64134	-7.80961	-2.54172	0
0.8900	-17.7689	-4.64134	-9.94543	-0.0819909	0
0.8907	-20.523	-2.20446	-11.7715	0.819909	0
0.8913	-19.3046	4.51456	-12.3747	0.819909	0
0.8920	-18.6954	8.17692	-11.4617	1.43484	0
0.8927	-17.1596	7.26133	-10.5487	3.27964	0
0.8933	-14.1136	7.86703	-11.1682	5.4114	0
0.8940	-13.5043	9.09251	-8.10308	6.3133	0
0.8947	-11.9813	10.9237	-3.53796	7.54316	0
0.8953	-6.79024	14.8889	-3.22819	8.15809	0
0.8960	-2.81763	14.8889	-2.91841	6.3133	0
0.8967	-0.989979	10.0081	0.440208	6.92823	0
0.8973	4.81028	9.39536	2.26625	8.15809	0
0.8980	15.1797	10.9237	5.62487	3.27964	0
0.8987	20.6753	8.78262	10.4998	-0.696923	0
0.8993	17.6292	6.03585	10.2063	1.14787	0
0.9000	17.02	4.81741	9.58674	-0.0819909	0
0.9007	20.6753	2.07064	12.9454	-4.67348	0
0.9013	19.1523	-1.89457	14.1682	-4.67348	0
0.9020	17.9339	-3.72575	15.7007	-3.73059	0
0.9027	23.4295	-3.4229	19.3528	-5.90334	0
0.9033	24.3433	-4.33849	18.13	-6.80524	0
0.9040	18.8477	-8.3037	15.9942	-7.42018	0
0.9047	16.4108	-9.83203	19.9724	-9.22398	0
0.9053	13.352	-6.47252	22.1082	-9.22398	0
0.9060	6.63794	-4.95123	17.5268	-6.47728	0
0.9067	2.36072	-6.16967	13.2551	-5.57538	0
0.9073	-3.12224	-5.55693	10.4998	-5.57538	0
0.9080	-10.7502	-5.55693	6.22812	-1.92679	0
0.9087	-15.6366	-7.08526	2.26625	0.819909	0
0.9093	-21.7415	-6.78241	-1.40214	-1.31185	0
0.9100	-27.5417	-4.64134	-5.05423	-0.0819909	0
0.9107	-23.8737	-2.20446	-6.27703	6.64126	0
0.9113	-20.8276	1.4579	-8.41286	7.83013	0
0.9120	-26.9325	5.43015	-12.3747	4.5095	0
0.9127	-27.2371	7.26133	-13.5975	5.4114	0
0.9133	-20.8276	8.78262	-11.7715	7.54316	0
0.9140	-20.523	11.5294	-11.1682	5.4114	0
0.9147	-21.1322	12.445	-13.304	6.02633	0
0.9153	-15.0274	12.1421	-15.4399	9.05999	0
0.9160	-8.92251	13.6705	-15.1301	8.77303	0
0.9167	-4.96259	13.6705	-14.5105	6.64126	0
0.9173	1.44689	9.39536	-15.1301	7.25619	0
0.9180	8.46559	6.64859	-13.304	6.64126	0
0.9187	12.7428	5.43015	-9.03241	3.27964	0
0.9193	14.2659	2.37349	-4.45099	0.532941	0
0.9200	16.0935	1.76779	0.733679	2.33674	0
0.9207	18.2385	0.852203	5.00532	3.89457	0
0.9213	14.2659	-5.55693	6.84767	-0.0819909	0
0.9220	11.2198	-9.52214	8.98349	-4.05855	0
0.9227	15.1797	-10.4377	12.3421	-3.44362	0
0.9233	13.6566	-16.544	11.4291	-2.54172	0
0.9240	4.20107	-21.4248	10.2063	-5.57538	0
0.9247	-0.0761523	-18.678	13.5649	-7.70714	0
0.9253	0.837675	-17.4596	15.0812	-7.09221	0
0.9260	-2.51302	-21.122	11.4291	-6.47728	0
0.9267	-5.87642	-18.678	11.4291	-6.19031	0
0.9273	-6.18102	-12.2689	14.1682	-5.28841	0
0.9280	-10.4455	-9.21929	11.1193	-3.73059	0
0.9287	-17.7689	-7.698	7.7607	-1.59882	0
0.9293	-22.3507	-4.64134	7.45092	1.43484	0
0.9300	-23.2645	-3.4229	2.57603	1.43484	0
0.9307	-23.5691	-2.81016	-3.83144	-0.0819909	0
0.9313	-24.7876	-0.676128	-5.67379	2.6647	0
0.9320	-25.4095	2.37349	-7.80961	5.4114	0
0.9327	-24.1783	5.733	-8.72263	4.79647	0
0.9333	-21.1322	10.9237	-5.96726	5.4114	0
0.9340	-16.855	14.8889	-5.05423	9.05999	0
0.9347	-14.1136	16.4172	-5.96726	10.5768	0
0.9353	-15.9412	17.3328	-3.22819	8.77303	0
0.9360	-14.1136	17.0229	-3.22819	6.64126	0
0.9367	-5.2672	14.5861	-4.14121	5.4114	0
0.9373	2.36072	12.445	-0.179344	4.5095	0
0.9380	6.02872	10.6138	3.48905	4.18154	0
0.9387	8.7702	9.39536	3.17928	2.95167	0
0.9393	9.69672	7.26133	5.3151	-0.409954	0
0.9400	11.829	3.28908	8.36394	-4.67348	0
0.9407	18.8477	0.239462	9.89652	-3.73059	0
0.9413	23.7341	0.542311	12.3421	-0.983891	0
0.9420	23.4295	0.542311	13.8584	-3.15665	0
0.9427	23.7341	-1.89457	14.1682	-7.09221	0
0.9433	23.1249	-2.81016	15.7007	-6.47728	0
0.9440	20.6753	-1.89457	14.1682	-5.57538	0
0.9447	19.7615	-4.33849	11.4291	-7.42018	0
0.9453	17.9339	-5.86682	12.9454	-7.09221	0
0.9460	16.0935	-3.4229	13.8584	-5.57538	0
0.9467	15.1797	-0.978977	12.3421	-3.73059	0
0.9473	7.55176	-0.676128	11.7226	-1.31185	0
0.9480	-3.42685	-0.373279	9.58674	-0.983891	0
0.9487	-5.2672	-0.676128	6.84767	-2.82869	0
0.9493	-5.2672	-0.373279	5.93465	-2.54172	0
0.9500	-12.8951	1.76779	3.48905	-1.59882	0
0.9507	-17.1596	3.90182	0.130432	-0.983891	0
0.9513	-15.9412	4.51456	-0.472815	0.819909	0
0.9520	-19.9138	5.43015	-1.69561	3.5666	0
0.9527	-25.1049	5.43015	-1.40214	4.5095	0
0.9533	-21.4369	6.64859	3.17928	5.69837	0
0.9540	-17.1596	10.311	1.95648	6.3133	0
0.9547	-15.9412	10.6138	-5.05423	5.69837	0
0.9553	-12.8951	5.43015	-5.96726	5.69837	0
0.9560	-10.4455	1.76779	-1.40214	5.4114	0
0.9567	-8.92251	0.852203	-1.40214	4.5095	0
0.9573	-3.12224	-0.063387	-2.31517	4.18154	0
0.9580	6.63794	-1.59172	0.733679	2.6647	0
0.9587	13.352	-2.20446	5.00532	1.7628	0
0.9593	13.9612	-2.81016	5.62487	3.89457	0
0.9600	13.0474	-3.12005	4.0923	3.5666	0
0.9607	17.6292	-4.95123	3.48905	-0.983891	0
0.9613	25.8664	-8.00085	5.3151	-2.54172	0
0.9620	28.9125	-11.6632	8.36394	-3.15665	0
0.9627	26.7802	-14.1001	10.4998	-6.47728	0
0.9633	25.2572	-13.7972	8.98349	-7.42018	0
0.9640	24.3433	-13.1845	5.93465	-5.90334	0
0.9647	23.4295	-12.8816	5.00532	-7.42018	0
0.9653	22.503	-10.1349	4.0923	-8.93701	0
0.9660	18.8477	-7.698	1.35323	-7.42018	0
0.9667	13.6566	-8.3037	1.04345	-6.19031	0
0.9673	8.16098	-6.47252	1.95648	-5.57538	0
0.9680	2.05611	-2.50731	-1.40214	-4.67348	0
0.9687	-1.29459	-2.20446	-5.96726	-3.44362	0
0.9693	-2.51302	-1.89457	-5.05423	-0.983891	0
0.9700	-5.87642	0.852203	-1.40214	1.7628	0
0.9707	-8.92251	3.28908	-0.179344	3.89457	0
0.9713	-13.8089	6.34574	-4.14121	5.69837	0
0.9720	-22.6553	10.311	-8.72263	6.92823	0
0.9727	-26.9325	11.5294	-10.2389	5.69837	0
0.9733	-23.2645	13.0577	-10.5487	5.4114	0
0.9740	-21.7415	14.2762	-11.4617	7.25619	0
0.9747	-24.4829	7.26133	-9.63565	7.25619	0
0.9753	-25.1049	-3.72575	-9.63565	5.4114	0
0.9760	-23.5691	-10.1349	-14.8203	4.79647	0
0.9767	-23.2645	-8.91644	-17.5757	5.08344	0
0.9773	-20.523	-5.55693	-13.304	4.5095	0
0.9780	-13.8089	-4.03564	-12.6845	3.5666	0
0.9787	-7.09485	-5.25408	-17.5757	1.7628	0
0.9793	-3.12224	-5.55693	-16.0431	-0.0819909	0
0.9800	1.7515	-5.55693	-8.10308	-1.31185	0
0.9807	7.85637	-7.08526	-5.67379	-3.15665	0
0.9813	10.6105	-7.38811	-8.10308	-3.15665	0
0.9820	13.352	-7.08526	-5.36401	-2.82869	0
0.9827	18.8477	-9.21929	1.04345	-4.96045	0
0.9833	17.6292	-9.83203	2.8695	-6.47728	0
0.9840	10.3059	-6.47252	1.35323	-5.90334	0
0.9847	6.63794	-4.03564	2.26625	-7.42018	0
0.9853	6.94255	-5.86682	5.00532	-9.55194	0
0.9860	6.02872	-8.00085	6.22812	-9.83891	0
0.9867	3.28724	-6.16967	7.45092	-9.83891	0
0.9873	-1.29459	-1.59172	8.67372	-8.03511	0
0.9880	-4.96259	2.68338	9.29327	-3.73059	0
0.9887	-7.39946	5.43015	10.4998	-3.15665	0
0.9893	-11.3721	5.43015	9.58674	-4.34552	0
0.9900	-15.0274	4.81741	5.00532	-1.59882	0
0.9907	-17.7689	6.34574	-0.472815	0.532941	0
0.9913	-19.3046	8.78262	-4.45099	-0.409954	0
0.9920	-17.7689	11.8393	-7.49983	2.33674	0
0.9927	-15.9412	15.8045	-8.72263	5.4114	0
0.9933	-16.2458	19.164	-9.03241	3.5666	0
0.9940	-12.2859	19.7697	-9.63565	3.27964	0
0.9947	-6.18102	19.164	-8.41286	5.4114	0
0.9953	-6.79024	17.3328	-7.80961	5.08344	0
0.9960	-6.48563	14.5861	-11.4617	3.89457	0
0.9967	1.7515	12.445	-11.7715	4.5095	0
0.9973	8.16098	9.09251	-6.89658	2.04977	0
0.9980	10.6105	2.07064	-5.05423	0.204977	0
0.9987	13.9612	-4.33849	-6.89658	-0.0819909	0
0.9993	14.8751	-7.08526	-5.36401	-2.82869	0
1.0000	15.1797	-8.60655	-3.22819	-4.96045	0
1.0007	17.02	-12.8816	-3.22819	-3.73059	0
1.0013	16.4108	-16.8469	-1.69561	-3.73059	0
1.0020	17.02	-16.8469	1.04345	-6.47728	0
1.0027	21.5892	-15.6284	2.26625	-7.42018	0
1.0033	20.6753	-16.2412	2.26625	-6.47728	0
1.0040	14.2659	-15.3256	1.66301	-7.42018	0
1.0047	12.1336	-13.7972	0.733679	-9.55194	0
1.0053	9.39211	-15.3256	1.95648	-10.1669	0
1.0060	5.11489	-16.544	3.79883	-8.93701	0
1.0067	6.02872	-14.7128	3.17928	-7.42018	0
1.0073	1.44689	-11.9661	1.66301	-5.28841	0
1.0080	-10.4455	-9.21929	0.733679	-3.15665	0
1.0087	-15.9412	-5.86682	-1.40214	-4.34552	0
1.0093	-14.1136	-3.12005	-5.96726	-6.19031	0
1.0100	-17.7689	0.542311	-8.72263	-4.05855	0
1.0107	-23.2645	1.76779	-9.03241	-0.0819909	0
1.0113	-26.9325	-1.89457	-9.94543	2.33674	0
1.0120	-29.0648	-4.03564	-12.6845	3.5666	0
1.0127	-28.1509	-2.81016	-13.5975	3.5666	0
1.0133	-24.7876	-1.89457	-12.3747	3.89457	0
1.0140	-21.4369	0.239462	-11.4617	5.4114	0
1.0147	-17.7689	2.98623	-13.304	7.25619	0
1.0153	-15.0274	2.98623	-14.2171	7.25619	0
1.0160	-11.9813	4.20467	-10.5487	4.79647	0
1.0167	-7.70407	6.03585	-7.80961	4.5095	0
1.0173	-2.20842	4.20467	-7.80961	6.02633	0
1.0180	6.02872	2.07064	-3.53796	5.08344	0
1.0187	13.352	1.76779	2.57603	3.89457	0
1.0193	13.352	2.68338	5.62487	5.4114	0
1.0200	13.0474	5.12026	7.7607	3.5666	0
1.0207	20.0661	5.43015	11.1193	-3.15665	0
1.0213	27.3894	2.37349	14.1682	-4.67348	0
1.0220	30.4482	1.15505	16.9072	-2.54172	0
1.0227	31.0574	0.542311	18.4398	-3.73059	0
1.0233	27.694	-4.03564	17.8366	-5.28841	0
1.0240	23.1249	-5.55693	17.8366	-4.67348	0
1.0247	22.503	-2.20446	17.5268	-4.96045	0
1.0253	19.7615	-3.12005	13.8584	-4.34552	0
1.0260	13.9612	-5.86682	8.67372	-4.05855	0
1.0267	12.7428	-5.55693	5.93465	-4.96045	0
1.0273	10.6105	-3.4229	3.79883	-2.21375	0
1.0280	1.44689	0.239462	0.440208	0.819909	0
1.0287	-4.96259	4.81741	-3.22819	-1.31185	0
1.0293	-3.42685	6.95144	-4.14121	-1.92679	0
1.0300	-4.03607	7.26133	-2.60864	2.33674	0
1.0307	-8.31329	7.56418	-1.40214	5.69837	0
1.0313	-11.6767	7.86703	-2.60864	6.3133	0
1.0320	-15.332	9.39536	-6.27703	6.92823	0
1.0327	-17.7689	10.0081	-9.03241	7.25619	0
1.0333	-17.4642	8.47977	-8.10308	6.02633	0
1.0340	-16.855	7.86703	-7.80961	3.89457	0
1.0347	-18.3908	7.26133	-9.63565	3.89457	0
1.0353	-19.6092	5.12026	-7.80961	5.08344	0
1.0360	-17.1596	5.733	-5.36401	3.5666	0
1.0367	-14.1136	7.56418	-4.14121	2.33674	0
1.0373	-12.2859	6.34574	-0.472815	3.27964	0
1.0380	-6.79024	5.43015	5.00532	2.04977	0
1.0387	1.14228	5.43015	5.62487	0.204977	0
1.0393	4.81028	2.98623	4.71185	-0.0819909	0
1.0400	7.55176	-0.676128	5.62487	-1.31185	0
1.0407	13.6566	-2.81016	7.45092	-4.67348	0
1.0413	17.9339	-4.64134	8.07047	-5.57538	0
1.0420	20.6753	-6.78241	8.07047	-6.19031	0
1.0427	22.503	-9.21929	6.84767	-6.47728	0
1.0433	17.3246	-9.83203	3.48905	-4.96045	0
1.0440	11.2198	-9.52214	0.130432	-5.57538	0
1.0447	13.0474	-11.0505	1.35323	-9.55194	0
1.0453	12.4382	-12.5788	3.48905	-10.1669	0
1.0460	6.33333	-11.0505	1.35323	-7.42018	0
1.0467	3.59185	-9.83203	-1.09237	-8.03511	0
1.0473	-0.989979	-10.1349	-1.69561	-6.47728	0
1.0480	-9.22711	-8.3037	-4.14121	-0.983891	0
1.0487	-11.9813	-4.95123	-6.27703	0.532941	0
1.0493	-12.2859	-1.28887	-8.10308	-3.15665	0
1.0500	-16.2458	2.37349	-12.0813	-1.92679	0
1.0507	-20.523	3.59897	-14.5105	1.14787	0
1.0513	-25.4095	4.81741	-15.7333	-0.0819909	0
1.0520	-28.1509	9.09251	-17.5757	-0.0819909	0
1.0527	-24.4829	12.1421	-19.4017	3.27964	0
1.0533	-22.0461	12.1421	-20.3148	4.18154	0
1.0540	-20.523	14.5861	-18.4887	3.89457	0
1.0547	-14.4182	17.3328	-12.3747	4.79647	0
1.0553	-12.2859	17.6357	-9.63565	4.79647	0
1.0560	-15.0274	18.5513	-12.0813	3.89457	0
1.0567	-8.92251	18.2484	-8.72263	1.7628	0
1.0573	0.533066	11.5294	-2.60864	-1.92679	0
1.0580	5.11489	3.59897	-3.22819	-2.82869	0
1.0587	10.6105	0.852203	-5.67379	-0.983891	0
1.0593	15.1797	-1.59172	-5.05423	-2.54172	0
1.0600	17.3246	-7.698	-3.83144	-6.47728	0
1.0607	21.5892	-13.7972	-2.00539	-8.03511	0
1.0613	24.3433	-14.7128	-2.31517	-8.03511	0
1.0620	23.1249	-13.1845	-4.74446	-10.7818	0
1.0627	23.7341	-13.7972	-4.45099	-13.5285	0
1.0633	23.4295	-13.7972	-2.60864	-12.5856	0
1.0640	17.6292	-11.6632	-2.91841	-11.0688	0
1.0647	13.0474	-10.1349	-1.40214	-11.0688	0
1.0653	10.9152	-10.4377	0.733679	-9.22398	0
1.0660	8.16098	-10.1349	0.130432	-8.65004	0
1.0667	7.55176	-7.38811	-3.22819	-10.1669	0
1.0673	4.50567	-3.72575	-6.89658	-9.22398	0
1.0680	-4.65798	-0.063387	-9.63565	-6.80524	0
1.0687	-10.4455	0.239462	-9.03241	-5.28841	0
1.0693	-9.53172	-3.12005	-8.72263	-1.92679	0
1.0700	-11.0548	-6.47252	-11.7715	0.532941	0
1.0707	-15.6366	-5.86682	-14.2171	-0.0819909	0
1.0713	-18.6954	-2.81016	-12.9943	1.43484	0
1.0720	-20.8276	0.852203	-10.2389	5.69837	0
1.0727	-21.7415	4.81741	-9.94543	6.3133	0
1.0733	-21.7415	7.26133	-10.2389	4.79647	0
1.0740	-21.1322	4.20467	-7.49983	6.02633	0
1.0747	-18.6954	0.852203	-5.05423	7.54316	0
1.0753	-14.7228	0.852203	-5.36401	8.15809	0
1.0760	-10.4455	1.76779	-4.14121	7.25619	0
1.0767	-6.48563	4.20467	0.440208	5.4114	0
1.0773	-4.03607	7.86703	5.00532	4.5095	0
1.0780	-0.380761	5.43015	10.4998	5.4114	0
1.0787	4.81028	0.239462	14.4779	5.08344	0
1.0793	4.50567	-0.978977	13.5649	3.5666	0
1.0800	2.67802	-0.373279	12.9454	1.14787	0
1.0807	10.3059	-1.28887	16.9072	-1.92679	0
1.0813	18.8477	-1.89457	17.8366	-4.34552	0
1.0820	17.9339	-2.20446	15.9942	-4.34552	0
1.0827	17.3246	-2.81016	15.9942	-5.57538	0
1.0833	19.7615	-3.72575	16.9072	-8.32207	0
1.0840	16.7154	-7.38811	16.9072	-8.93701	0
1.0847	12.4382	-9.21929	15.0812	-5.57538	0
1.0853	13.352	-9.21929	11.1193	-4.34552	0
1.0860	12.4382	-9.21929	8.67372	-6.80524	0
1.0867	8.16098	-7.08526	10.2063	-7.42018	0
1.0873	6.02872	-4.64134	6.84767	-5.28841	0
1.0880	3.28724	-5.55693	1.04345	-3.73059	0
1.0887	-2.81763	-5.55693	2.26625	-0.983891	0
1.0893	-6.18102	-2.81016	3.48905	3.27964	0
1.0900	-5.87642	-0.676128	-2.60864	4.5095	0
1.0907	-9.22711	3.90182	-5.67379	4.18154	0
1.0913	-17.7689	10.311	-2.91841	4.79647	0
1.0920	-20.2184	10.6138	-4.14121	4.79647	0
1.0927	-16.5504	7.56418	-6.89658	5.08344	0
1.0933	-15.6366	8.47977	-5.05423	7.25619	0
1.0940	-15.9412	10.0081	-2.91841	9.38796	0
1.0947	-12.8951	10.9237	-2.00539	9.05999	0
1.0953	-11.3721	11.8393	1.04345	7.25619	0
1.0960	-11.6767	10.6138	4.40208	7.54316	0
1.0967	-8.6179	7.56418	3.79883	8.15809	0
1.0973	-3.12224	6.95144	3.17928	6.02633	0
1.0980	2.05611	6.03585	6.84767	3.5666	0
1.0987	5.4195	2.98623	8.67372	2.95167	0
1.0993	6.94255	2.07064	8.36394	0.819909	0
1.1000	10.0013	2.68338	12.9454	-1.92679	0
1.1007	15.1797	0.239462	18.7496	-1.92679	0
1.1013	17.02	-2.81016	20.5756	-1.92679	0
1.1020	17.02	-3.72575	24.244	-2.21375	0
1.1027	20.3707	-7.38811	28.8091	-0.983891	0
1.1033	19.4569	-10.4377	25.157	-1.92679	0
1.1040	10.6105	-9.52214	19.6626	-4.34552	0
1.1047	6.02872	-9.83203	20.8854	-5.57538	0
1.1053	7.85637	-12.5788	21.4886	-7.42018	0
1.1060	7.55176	-11.6632	17.5268	-8.03511	0
1.1067	2.36072	-8.3037	14.1682	-4.34552	0
1.1073	-1.90381	-6.47252	11.7226	-3.73059	0
1.1080	-4.96259	-2.81016	8.07047	-5.90334	0
1.1087	-9.53172	-0.063387	5.62487	-3.15665	0
1.1093	-14.4182	-1.28887	4.40208	-0.0819909	0
1.1100	-17.4642	-1.89457	3.17928	-0.983891	0
1.1107	-18.3908	0.852203	0.733679	0.532941	0
1.1113	-20.2184	4.51456	-1.69561	2.6647	0
1.1120	-22.3507	5.733	-2.60864	3.27964	0
1.1127	-23.5691	5.12026	-1.40214	6.64126	0
1.1133	-23.2645	2.68338	0.440208	9.05999	0
1.1140	-20.8276	2.68338	1.35323	6.64126	0
1.1147	-16.855	3.90182	1.35323	6.02633	0
1.1153	-15.0274	7.26133	-3.22819	6.92823	0
1.1160	-14.1136	10.0081	-9.63565	2.95167	0
1.1167	-6.79024	8.17692	-11.1682	-0.409954	0
1.1173	1.7515	5.43015	-6.89658	1.7628	0
1.1180	7.24716	6.34574	-4.14121	2.04977	0
1.1187	13.352	5.43015	-5.67379	-2.21375	0
1.1193	18.8477	1.4579	-8.10308	-5.57538	0
1.1200	20.6753	1.76779	-7.19006	-6.47728	0
1.1207	22.8076	1.76779	-3.53796	-6.47728	0
1.1213	24.9526	-1.89457	-0.472815	-5.57538	0
1.1220	26.171	-0.978977	2.26625	-6.47728	0
1.1227	28.9125	2.37349	5.00532	-8.65004	0
1.1233	27.9986	-0.978977	5.00532	-8.32207	0
1.1240	21.8938	-4.95123	5.00532	-7.42018	0
1.1247	18.8477	-6.47252	6.5379	-8.93701	0
1.1253	16.7154	-9.83203	6.5379	-9.83891	0
1.1260	11.829	-11.0505	5.00532	-7.70714	0
1.1267	9.69672	-7.38811	5.93465	-5.90334	0
1.1273	3.89646	-3.4229	1.35323	-5.57538	0
1.1280	-8.00868	-0.676128	-12.0813	-5.57538	0
1.1287	-12.5905	0.239462	-26.119	-5.28841	0
1.1293	-11.3721	-1.89457	-38.9339	-3.15665	0
1.1300	-15.6366	-4.64134	-51.1456	-0.0819909	0
1.1307	-21.4369	-4.64134	-59.9824	1.43484	0
1.1313	-24.1783	-0.978977	-67.0094	0.819909	0
1.1320	-26.6279	6.03585	-72.194	2.6647	0
1.1327	-26.6279	10.9237	-73.4168	6.3133	0
1.1333	-24.1783	9.39536	-73.1071	6.3133	0
1.1340	-21.4369	7.26133	-69.7484	5.08344	0
1.1347	-17.7689	9.09251	-59.9824	6.3133	0
1.1353	-15.332	11.5294	-51.7488	6.92823	0
1.1360	-15.0274	11.5294	-48.7	6.02633	0
1.1367	-11.3721	11.2265	-42.2925	6.64126	0
1.1373	-5.2672	12.1421	-32.5264	7.25619	0
1.1380	2.36072	11.8393	-23.9832	5.69837	0
1.1387	8.46559	7.56418	-16.0431	6.3133	0
1.1393	8.16098	3.59897	-8.72263	5.69837	0
1.1400	10.6105	3.90182	-3.83144	2.33674	0
1.1407	19.1523	4.20467	2.26625	1.14787	0
1.1413	23.4295	-0.978977	8.36394	-0.0819909	0
1.1420	25.5618	-7.08526	12.0323	-3.73059	0
1.1427	30.1436	-11.3533	15.391	-4.96045	0
1.1433	28.3033	-15.3256	20.5756	-3.73059	0
1.1440	22.8076	-15.6284	24.5375	-5.57538	0
1.1447	22.503	-13.7972	26.3798	-5.57538	0
1.1453	20.6753	-12.8816	28.8091	-2.82869	0
1.1460	17.02	-11.9661	34.0101	-4.34552	0
1.1467	15.7889	-8.91644	35.2329	-6.47728	0
1.1473	9.69672	-7.38811	31.8743	-4.05855	0
1.1480	1.14228	-8.3037	31.5645	-1.59882	0
1.1487	-1.29459	-7.698	34.0101	-0.983891	0
1.1493	-4.96259	-3.72575	32.1678	-0.696923	0
1.1500	-10.7502	-1.59172	29.1189	2.04977	0
1.1507	-12.5905	-2.81016	26.9831	6.92823	0
1.1513	-18.0862	-0.676128	21.7984	8.77303	0
1.1520	-26.9325	2.98623	17.5268	6.64126	0
1.1527	-26.9325	1.15505	16.304	7.25619	0
1.1533	-22.9599	-0.063387	13.2551	9.67492	0
1.1540	-24.1783	2.07064	9.89652	8.44506	0
1.1547	-23.5691	-0.063387	9.29327	8.44506	0
1.1553	-19	-2.81016	6.84767	10.0029	0
1.1560	-14.7228	-0.978977	3.48905	8.15809	0
1.1567	-8.6179	-0.978977	5.00532	7.25619	0
1.1573	-1.29459	-0.676128	9.58674	9.67492	0
1.1580	6.94255	2.98623	10.4998	7.25619	0
1.1587	14.8751	4.51456	9.58674	2.6647	0
1.1593	18.2385	4.51456	9.58674	4.5095	0
1.1600	20.9799	6.03585	10.4998	5.08344	0
1.1607	27.9986	2.68338	12.3421	-0.0819909	0
1.1613	31.0574	-0.978977	15.9942	-2.82869	0
1.1620	31.6666	1.4579	22.1082	-1.31185	0
1.1627	36.2358	0.239462	27.2929	-0.696923	0
1.1633	32.5805	-5.55693	26.6733	-1.92679	0
1.1640	22.503	-5.25408	21.4886	-4.05855	0
1.1647	22.503	-3.72575	20.8854	-5.90334	0
1.1653	23.7341	-7.698	23.331	-4.96045	0
1.1660	15.1797	-12.8816	20.5756	-4.34552	0
1.1667	8.7702	-17.4596	11.4291	-4.96045	0
1.1673	3.89646	-20.2064	-0.179344	-2.82869	0
1.1680	-5.2672	-16.544	-10.8585	-0.0819909	0
1.1687	-9.53172	-10.4377	-19.7115	-0.696923	0
1.1693	-8.6179	-7.38811	-26.7222	-0.983891	0
1.1700	-11.9813	-4.95123	-31.9069	2.95167	0
1.1707	-13.1997	-2.81016	-34.0427	6.92823	0
1.1713	-11.9813	-2.81016	-32.5264	6.92823	0
1.1720	-13.8089	-1.59172	-30.0808	6.02633	0
1.1727	-14.1136	3.59897	-28.2548	8.44506	0
1.1733	-13.5043	8.17692	-25.206	10.9048	0
1.1740	-14.7228	10.9237	-20.6245	10.2899	0
1.1747	-12.2859	14.8889	-16.3529	10.5768	0
1.1753	-9.22711	17.3328	-13.304	11.8067	0
1.1760	-10.4455	14.5861	-12.3747	9.05999	0
1.1767	-7.70407	11.5294	-12.3747	5.08344	0
1.1773	0.533066	12.445	-10.8585	5.69837	0
1.1780	6.02872	14.5861	-5.67379	7.25619	0
1.1787	7.24716	12.7549	-1.40214	6.02633	0
1.1793	8.16098	9.09251	-0.472815	5.4114	0
1.1800	10.6105	5.733	4.0923	5.08344	0
1.1807	12.7428	3.59897	12.3421	2.33674	0
1.1813	13.0474	1.76779	16.6138	-0.0819909	0
1.1820	14.2659	-1.89457	17.5268	-0.0819909	0
1.1827	18.8477	-6.78241	23.331	-0.409954	0
1.1833	19.4569	-8.60655	28.2059	-2.21375	0
1.1840	14.8751	-9.21929	27.8961	-2.54172	0
1.1847	13.352	-10.1349	30.3417	-0.696923	0
1.1853	13.9612	-9.52214	35.5264	-0.983891	0
1.1860	13.0474	-7.38811	35.5264	-3.44362	0
1.1867	10.6105	-4.95123	34.6134	-2.82869	0
1.1873	2.05611	-2.20446	35.2329	-0.0819909	0
1.1880	-8.6179	1.15505	31.2547	1.43484	0
1.1887	-11.0548	3.28908	27.8961	1.7628	0
1.1893	-10.4455	3.59897	29.7385	2.33674	0
1.1900	-17.1596	5.43015	27.8961	2.6647	0
1.1907	-23.5691	9.09251	23.0212	3.5666	0
1.1913	-26.0187	11.5294	19.0431	6.3133	0
1.1920	-29.674	11.8393	12.3421	8.15809	0
1.1927	-32.4282	12.445	6.84767	9.38796	0
1.1933	-29.9786	13.0577	8.07047	9.38796	0
1.1940	-27.5417	12.445	5.93465	9.05999	0
1.1947	-24.1783	11.8393	-0.782591	10.0029	0
1.1953	-18.6954	13.0577	-2.31517	10.9048	0
1.1960	-14.4182	13.6705	1.35323	10.0029	0
1.1967	-10.7502	10.6138	3.17928	8.15809	0
1.1973	-4.34068	7.26133	4.0923	7.25619	0
1.1980	2.36072	7.86703	7.7607	6.3133	0
1.1987	7.85637	10.9237	12.3421	5.4114	0
1.1993	11.2198	9.69821	15.391	3.89457	0
1.2000	10.9152	3.59897	16.304	1.14787	0
1.2007	14.2659	0.542311	17.8366	-0.0819909	0
1.2013	20.0661	-2.81016	19.6626	-0.696923	0
1.2020	20.6753	-10.4377	22.1082	-3.73059	0
1.2027	20.3707	-14.7128	23.9342	-5.90334	0
1.2033	20.6753	-14.1001	21.7984	-4.05855	0
1.2040	14.8751	-17.1567	19.3528	-2.82869	0
1.2047	8.7702	-22.9531	18.7496	-4.67348	0
1.2053	7.85637	-22.9531	15.7007	-4.67348	0
1.2060	2.98263	-20.2064	11.1193	-4.05855	0
1.2067	-3.12224	-18.3752	10.4998	-5.57538	0
1.2073	-5.2672	-16.544	10.2063	-6.47728	0
1.2080	-10.4455	-14.7128	8.98349	-4.05855	0
1.2087	-16.855	-11.9661	9.89652	-1.59882	0
1.2093	-17.7689	-6.47252	9.89652	0.204977	0
1.2100	-18.6954	-0.978977	8.67372	2.6647	0
1.2107	-22.0461	0.542311	7.7607	4.5095	0
1.2113	-25.1049	0.542311	4.0923	4.79647	0
1.2120	-27.8463	2.37349	-1.69561	2.6647	0
1.2127	-27.8463	4.20467	-3.22819	0.819909	0
1.2133	-25.1049	4.51456	-2.91841	1.14787	0
1.2140	-23.5691	4.81741	-5.05423	2.6647	0
1.2147	-20.523	6.95144	-6.58681	2.6647	0
1.2153	-15.0274	10.0081	-5.96726	2.6647	0
1.2160	-11.3721	10.9237	-8.72263	4.5095	0
1.2167	-7.70407	7.26133	-11.4617	5.08344	0
1.2173	-2.20842	1.15505	-10.8585	2.33674	0
1.2180	2.67802	-1.89457	-10.5487	-0.0819909	0
1.2187	7.24716	-1.59172	-11.7715	0.532941	0
1.2193	12.1336	-1.89457	-11.4617	-0.0819909	0
1.2200	17.02	-1.89457	-10.5487	-3.73059	0
1.2207	20.9799	-1.89457	-9.63565	-5.28841	0
1.2213	23.4295	-3.72575	-9.03241	-4.67348	0
1.2220	27.9986	-6.16967	-7.49983	-5.90334	0
1.2227	32.5805	-7.38811	-4.45099	-7.42018	0
1.2233	27.694	-8.3037	-3.53796	-7.42018	0
1.2240	18.8477	-9.21929	-6.27703	-9.83891	0
1.2247	19.4569	-8.3037	-6.58681	-11.6837	0
1.2253	21.2846	-7.38811	-2.91841	-8.93701	0
1.2260	16.0935	-7.38811	-1.40214	-4.96045	0
1.2267	10.3059	-6.78241	-0.782591	-4.67348	0
1.2273	4.50567	-5.55693	0.130432	-4.96045	0
1.2280	-3.12224	-4.95123	-2.60864	-4.05855	0
1.2287	-7.70407	-3.4229	-6.58681	-3.73059	0
1.2293	-11.9813	1.4579	-6.58681	-3.15665	0
1.2300	-17.7689	7.86703	-6.89658	-0.696923	0
1.2307	-19.9138	8.17692	-9.32588	2.33674	0
1.2313	-19.3046	5.12026	-11.4617	3.89457	0
1.2320	-17.7689	7.26133	-12.6845	5.08344	0
1.2327	-14.1136	12.7549	-13.304	6.02633	0
1.2333	-12.2859	15.1918	-13.304	5.4114	0
1.2340	-10.1409	17.3328	-15.1301	4.79647	0
1.2347	-5.87642	18.5513	-15.1301	6.92823	0
1.2353	-4.96259	14.5861	-12.6845	7.25619	0
1.2360	-8.6179	9.09251	-13.304	3.89457	0
1.2367	-5.2672	5.43015	-14.2171	1.43484	0
1.2373	4.50567	2.68338	-11.1682	-0.0819909	0
1.2380	12.1336	1.76779	-7.80961	-0.983891	0
1.2387	16.0935	2.68338	-6.27703	-0.983891	0
1.2393	17.02	-0.063387	-3.22819	-2.82869	0
1.2400	14.2659	-3.72575	-1.69561	-6.47728	0
1.2407	13.6566	-5.55693	-1.69561	-7.42018	0
1.2413	16.7154	-5.55693	1.35323	-5.90334	0
1.2420	19.7615	-5.55693	3.48905	-8.03511	0
1.2427	20.6753	-7.38811	1.35323	-8.32207	0
1.2433	19.4569	-10.1349	-2.31517	-7.09221	0
1.2440	16.0935	-9.21929	-4.74446	-9.22398	0
1.2447	12.4382	-6.47252	-5.96726	-10.7818	0
1.2453	8.7702	-8.60655	-6.89658	-7.42018	0
1.2460	6.02872	-12.8816	-6.89658	-6.47728	0
1.2467	2.36072	-12.8816	-6.89658	-8.32207	0
1.2473	-5.87642	-10.7476	-9.32588	-4.96045	0
1.2480	-14.1136	-10.4377	-13.5975	-1.59882	0
1.2487	-17.4642	-10.4377	-16.3529	-4.34552	0
1.2493	-21.1322	-8.91644	-16.3529	-7.09221	0
1.2500	-26.9325	-7.08526	-18.7985	-4.67348	0
1.2507	-28.7602	-6.16967	-23.0701	-1.92679	0
1.2513	-29.674	-5.86682	-23.9832	-1.59882	0
1.2520	-32.4282	-4.33849	-21.5376	-0.409954	0
1.2527	-29.674	-1.89457	-21.8473	1.7628	0
1.2533	-22.6553	-0.978977	-23.3636	0.819909	0
1.2540	-20.8276	0.852203	-20.6245	-1.92679	0
1.2547	-21.4369	6.64859	-15.7333	-0.0819909	0
1.2553	-18.6954	10.0081	-16.9561	1.14787	0
1.2560	-16.5504	9.09251	-16.6464	-0.409954	0
1.2567	-14.1136	10.0081	-12.0813	1.14787	0
1.2573	-8.00868	10.9237	-9.03241	3.5666	0
1.2580	-0.989979	10.0081	-4.45099	-0.0819909	0
1.2587	5.11489	8.17692	2.57603	-3.73059	0
1.2593	9.07481	5.43015	2.57603	-2.82869	0
1.2600	9.07481	2.68338	2.8695	-2.82869	0
1.2607	9.07481	0.852203	10.8095	-4.96045	0
1.2613	13.9612	-2.81016	15.0812	-6.47728	0
1.2620	19.4569	-5.86682	15.0812	-8.93701	0
1.2627	21.2846	-6.47252	19.6626	-11.0688	0
1.2633	20.6753	-7.38811	19.6626	-10.1669	0
1.2640	17.6292	-8.3037	15.7007	-10.1669	0
1.2647	15.4843	-7.08526	15.391	-10.4538	0
1.2653	16.4108	-8.3037	14.7714	-10.1669	0
1.2660	13.6566	-10.4377	11.7226	-10.4538	0
1.2667	5.11489	-7.698	8.67372	-8.65004	0
1.2673	-0.989979	-5.55693	2.26625	-4.34552	0
1.2680	-4.96259	-6.47252	-2.60864	-3.73059	0
1.2687	-9.53172	-6.47252	-5.36401	-4.67348	0
1.2693	-13.1997	-4.64134	-9.63565	-2.82869	0
1.2700	-15.0274	1.15505	-11.4617	-0.983891	0
1.2707	-17.7689	8.47977	-9.94543	0.819909	0
1.2713	-21.4369	10.0081	-14.8203	3.5666	0
1.2720	-24.4829	10.9237	-17.8692	4.5095	0
1.2727	-26.0187	15.8045	-14.2171	2.95167	0
1.2733	-22.3507	17.9385	-13.304	3.5666	0
1.2740	-16.855	16.7201	-14.2171	5.69837	0
1.2747	-15.9412	18.5513	-11.4617	6.92823	0
1.2753	-15.0274	17.9385	-10.5487	6.3133	0
1.2760	-9.53172	13.0577	-9.63565	3.27964	0
1.2767	-4.03607	10.311	-4.14121	2.95167	0
1.2773	0.533066	8.47977	-1.40214	6.3133	0
1.2780	6.02872	3.59897	-2.60864	4.5095	0
1.2787	10.6105	-4.33849	-0.782591	0.819909	0
1.2793	13.352	-11.0505	0.130432	1.7628	0
1.2800	16.7154	-11.0505	-0.179344	0.819909	0
1.2807	19.7615	-8.3037	4.0923	-1.92679	0
1.2813	22.1984	-8.91644	7.14114	-0.983891	0
1.2820	27.3894	-9.21929	7.14114	-0.696923	0
1.2827	32.5805	-8.00085	11.1193	-3.73059	0
1.2833	29.839	-8.00085	15.7007	-3.44362	0
1.2840	23.4295	-7.698	15.7007	-2.82869	0
1.2847	20.9799	-7.08526	16.9072	-6.47728	0
1.2853	18.8477	-8.60655	21.4886	-7.42018	0
1.2860	15.1797	-10.1349	22.1082	-4.34552	0
1.2867	10.0013	-11.0505	20.5756	-2.82869	0
1.2873	3.28724	-11.0505	20.5756	-1.92679	0
1.2880	-4.03607	-7.38811	19.0431	-0.0819909	0
1.2887	-8.92251	-3.72575	16.304	-0.0819909	0
1.2893	-13.1997	-4.03564	14.4779	1.14787	0
1.2900	-17.7689	-2.20446	9.58674	3.27964	0
1.2907	-20.523	2.68338	3.48905	3.5666	0
1.2913	-22.9599	4.51456	2.26625	3.89457	0
1.2920	-24.7876	5.12026	1.66301	6.92823	0
1.2927	-23.2645	7.56418	-5.05423	9.05999	0
1.2933	-22.3507	7.86703	-11.7715	9.05999	0
1.2940	-20.523	6.64859	-11.4617	7.83013	0
1.2947	-14.1136	10.311	-9.63565	8.77303	0
1.2953	-8.31329	13.9733	-12.3747	10.2899	0
1.2960	-8.31329	10.6138	-15.4399	10.0029	0
1.2967	-7.70407	4.81741	-16.0431	8.15809	0
1.2973	-2.51302	3.59897	-13.304	6.64126	0
1.2980	2.36072	5.43015	-8.10308	6.3133	0
1.2987	5.11489	4.20467	-5.05423	6.64126	0
1.2993	7.85637	-0.676128	-2.91841	4.5095	0
1.3000	10.6105	-4.03564	0.440208	-0.0819909	0
1.3007	13.352	-4.64134	3.79883	-3.15665	0
1.3013	14.2659	-5.55693	5.00532	-3.73059	0
1.3020	15.4843	-8.60655	5.00532	-3.44362	0
1.3027	17.3246	-11.0505	4.71185	-4.34552	0
1.3033	17.02	-11.0505	4.71185	-5.57538	0
1.3040	14.5705	-9.21929	5.3151	-5.57538	0
1.3047	11.5244	-7.698	5.00532	-4.34552	0
1.3053	6.63794	-6.47252	2.57603	-5.57538	0
1.3060	3.28724	-4.95123	-0.472815	-6.47728	0
1.3067	4.20107	-3.4229	-1.69561	-2.82869	0
1.3073	1.14228	-2.20446	-2.60864	-0.0819909	0
1.3080	-8.00868	-0.978977	-5.05423	-1.92679	0
1.3087	-12.8951	0.239462	-6.27703	-1.92679	0
1.3093	-11.3721	0.239462	-6.89658	-0.696923	0
1.3100	-13.1997	-0.978977	-9.63565	-0.409954	0
1.3107	-18.3908	-1.28887	-11.1682	-0.409954	0
1.3113	-20.523	-0.063387	-10.2389	-1.92679	0
1.3120	-21.4369	1.76779	-13.9073	-2.21375	0
1.3127	-22.3507	0.852203	-19.092	1.14787	0
1.3133	-19.3046	-1.59172	-15.1301	5.08344	0
1.3140	-14.1136	-0.063387	-9.32588	5.4114	0
1.3147	-12.8951	2.98623	-10.5487	3.89457	0
1.3153	-13.1997	3.28908	-10.2389	3.27964	0
1.3160	-10.1409	3.90182	-4.45099	3.5666	0
1.3167	-4.34068	5.733	-3.22819	3.89457	0
1.3173	0.533066	4.51456	-5.05423	2.95167	0
1.3180	9.07481	3.90182	0.440208	1.7628	0
1.3187	19.7615	5.733	5.93465	1.7628	0
1.3193	20.9799	1.76779	4.40208	0.532941	0
1.3200	18.8477	-4.64134	4.0923	-1.59882	0
1.3207	25.2572	-6.16967	6.22812	-3.73059	0
1.3213	31.9713	-6.16967	4.71185	-5.28841	0
1.3220	30.7528	-7.38811	2.26625	-4.96045	0
1.3227	28.3033	-5.55693	5.00532	-5.57538	0
1.3233	27.0848	-3.72575	8.07047	-8.65004	0
1.3240	23.7341	-4.33849	7.7607	-9.22398	0
1.3247	20.6753	-3.12005	7.7607	-8.32207	0
1.3253	16.4108	-3.72575	9.58674	-9.22398	0
1.3260	8.46559	-8.3037	10.4998	-10.1669	0
1.3267	4.20107	-10.1349	9.58674	-9.55194	0
1.3273	2.05611	-9.83203	7.45092	-8.32207	0
1.3280	-3.12224	-9.52214	4.40208	-5.57538	0
1.3287	-7.70407	-3.72575	1.66301	-4.67348	0
1.3293	-10.4455	4.81741	0.130432	-5.57538	0
1.3300	-14.7228	7.26133	-0.472815	-1.92679	0
1.3307	-19.9138	7.86703	-1.40214	2.33674	0
1.3313	-26.0187	10.311	-4.14121	2.04977	0
1.3320	-30.2832	10.9237	-6.58681	3.89457	0
1.3327	-28.1509	10.6138	-7.19006	6.3133	0
[truncated: 54,718 more rows]
