# Supplementary material for: Identification of Haptic Based Guiding Using Hard Reins
Source: PLoS One. 2015 Jul 22;10(7):e0132020. doi: 10.1371/journal.pone.0132020 (PMC4511788; doi:10.1371/journal.pone.0132020)
Supplement: S3 File — (ZIP) [file pone.0132020.s003.zip › EMGData1/Subject1/T3/t3.txt]

0.0000	82.0854	-6.53703	5.7841	6.60167	0
0.0007	86.0657	-5.9183	6.68787	3.54888	0
0.0013	86.0657	-5.9183	7.00419	1.7172	0
0.0020	80.552	-7.15577	6.37155	3.54888	0
0.0027	79.3449	-8.98506	5.46778	5.68583	0
0.0033	79.9648	-9.8997	2.12385	5.38055	0
0.0040	81.1719	-8.07041	0.27113	3.54888	0
0.0047	83.9125	-4.41183	0.27113	2.63304	0
0.0053	82.3791	-3.17436	-0.632636	2.63304	0
0.0060	77.8115	-3.79309	-0.948954	2.63304	0
0.0067	77.5179	-4.08901	-0.0451883	2.32776	0
0.0073	78.725	-5.32647	-1.85272	1.7172	0
0.0080	79.0513	-7.74759	-3.97657	1.41192	0
0.0087	82.3791	-9.28097	-1.85272	2.93832	0
0.0093	86.3594	-12.0249	-0.948954	5.07527	0
0.0100	89.0999	-14.177	-3.97657	4.46471	0
0.0107	92.4603	-11.729	-4.29289	3.85415	0
0.0113	91.5468	-9.8997	-3.38912	5.68583	0
0.0120	86.3594	-11.729	-8.26946	6.29639	0
0.0127	85.1522	-12.3477	-11.0259	3.2436	0
0.0133	87.8928	-11.1103	-6.41674	2.63304	0
0.0140	88.1864	-10.1956	-4.60921	5.38055	0
0.0147	87.2729	-6.83295	-7.95314	5.38055	0
0.0153	88.48	-5.32647	-7.95314	2.63304	0
0.0160	88.48	-9.57689	-5.51297	3.54888	0
0.0167	86.0657	-12.0249	-5.19665	6.29639	0
0.0173	83.6188	-10.8144	-5.82929	5.38055	0
0.0180	82.3791	-13.5583	-6.73306	3.85415	0
0.0187	83.2926	-18.4274	-7.36569	5.07527	0
0.0193	83.9125	-18.1315	-5.82929	6.29639	0
0.0200	82.3791	-17.5128	-4.60921	5.68583	0
0.0207	79.9648	-20.8755	-3.70544	3.54888	0
0.0213	79.3449	-24.5341	-0.632636	2.32776	0
0.0220	79.9648	-26.3633	-0.632636	4.46471	0
0.0227	80.552	-23.9422	-4.60921	5.99111	0
0.0233	79.3449	-19.9608	-6.14561	5.07527	0
0.0240	76.898	-19.0462	-6.14561	3.2436	0
0.0247	78.1051	-20.8755	-7.04938	2.02248	0
0.0253	79.3449	-20.2836	-4.60921	2.32776	0
0.0260	75.9845	-19.9608	-0.0451883	3.54888	0
0.0267	74.4511	-23.3235	0.903766	2.02248	0
0.0273	78.725	-24.5341	0.587448	-1.03032	0
0.0280	79.6385	-22.1129	1.1749	-0.725039	0
0.0287	76.898	-20.8755	1.49121	0.801359	0
0.0293	77.5179	-18.1315	3.02762	-0.419759	0
0.0300	78.1051	-14.4729	6.37155	-1.03032	0
0.0307	76.898	-14.4729	5.46778	-1.03032	0
0.0313	78.1051	-15.3876	3.02762	-1.94616	0
0.0320	80.552	-12.3477	5.15147	-1.64088	0
0.0327	79.9648	-10.5184	8.4954	1.41192	0
0.0333	79.0513	-10.8144	7.27532	1.7172	0
0.0340	82.9989	-8.07041	6.68787	1.10664	0
0.0347	87.8928	-6.53703	8.81172	3.85415	0
0.0353	86.0657	-8.66224	4.83515	5.38055	0
0.0360	79.6385	-8.07041	-2.75649	3.2436	0
0.0367	78.4314	-4.70774	-3.97657	2.02248	0
0.0373	81.7918	-4.41183	-3.38912	2.02248	0
0.0380	80.552	-5.62239	-7.04938	1.7172	0
0.0387	75.6909	-7.45168	-7.95314	2.63304	0
0.0393	74.4511	-9.8997	-7.63682	2.32776	0
0.0400	75.9845	-11.1103	-12.246	-1.03032	0
0.0407	77.1916	-11.1103	-14.0536	0.1908	0
0.0413	78.1051	-11.1103	-11.6134	4.15943	0
0.0420	77.8115	-8.98506	-9.48954	2.63304	0
0.0427	76.898	-6.24112	-6.73306	0.801359	0
0.0433	77.5179	-5.62239	-3.38912	2.02248	0
0.0440	77.8115	-5.62239	-3.0728	1.10664	0
0.0447	76.898	-3.49718	0.27113	-0.11448	0
0.0453	78.725	-2.25972	6.05523	0.801359	0
0.0460	81.1719	-2.87845	7.00419	0.1908	0
0.0467	78.725	-1.66789	7.59163	0.1908	0
0.0473	74.1575	0.18831	10.9808	2.63304	0
0.0480	72.9177	-2.58253	9.44436	3.2436	0
0.0487	74.1575	-5.00365	7.59163	1.7172	0
0.0493	75.071	-1.66789	11.2519	2.93832	0
0.0500	76.6044	2.0176	12.2008	3.85415	0
0.0507	77.8115	-1.04915	8.4954	2.63304	0
0.0513	76.2781	-3.79309	7.90795	2.63304	0
0.0520	75.9845	-3.17436	9.44436	3.2436	0
0.0527	78.725	-4.41183	6.68787	3.85415	0
0.0533	79.6385	-6.24112	4.2477	4.46471	0
0.0540	78.4314	-3.79309	4.83515	4.46471	0
0.0547	79.9648	0.18831	5.46778	3.54888	0
0.0553	81.7918	-0.753238	4.2477	3.2436	0
0.0560	79.6385	-6.24112	2.12385	4.76999	0
0.0567	77.1916	-7.74759	2.12385	5.68583	0
0.0573	78.1051	-6.24112	4.2477	3.54888	0
0.0580	80.552	-6.24112	6.05523	4.15943	0
0.0587	82.9989	-7.45168	5.46778	8.73863	0
0.0593	80.552	-7.74759	3.61506	8.12807	0
0.0600	75.071	-9.8997	1.1749	3.85415	0
0.0607	75.3646	-8.98506	-2.16904	4.15943	0
0.0613	79.3449	-3.49718	-3.38912	6.29639	0
0.0620	77.8115	-3.17436	-2.48536	5.68583	0
0.0627	77.5179	-8.98506	-2.48536	4.76999	0
0.0633	82.9989	-9.57689	-3.97657	3.85415	0
0.0640	84.2387	-8.98506	-4.29289	3.2436	0
0.0647	80.552	-11.729	-2.16904	5.38055	0
0.0653	80.2584	-9.8997	-0.632636	5.68583	0
0.0660	78.725	-5.32647	-1.26527	2.63304	0
0.0667	74.1575	-6.24112	-2.16904	2.93832	0
0.0673	71.0907	-5.62239	-1.85272	4.15943	0
0.0680	69.5899	-1.66789	-0.0451883	1.7172	0
0.0687	68.0565	-1.66789	2.12385	0.801359	0
0.0693	68.6438	-4.41183	0.903766	2.63304	0
0.0700	71.0907	-3.49718	-0.948954	1.7172	0
0.0707	73.5376	-2.58253	0.903766	2.02248	0
0.0713	73.244	-2.58253	1.1749	4.46471	0
0.0720	71.4169	-1.9638	-0.316318	3.54888	0
0.0727	72.9177	-0.753238	2.12385	0.801359	0
0.0733	75.3646	2.31352	6.05523	2.63304	0
0.0740	74.1575	4.76154	7.27532	3.2436	0
0.0747	72.6241	3.8469	7.27532	1.7172	0
0.0753	72.0042	3.22816	7.59163	3.54888	0
0.0760	70.5034	3.8469	6.68787	4.46471	0
0.0767	69.8836	3.22816	3.34393	1.10664	0
0.0773	69.2637	2.60943	0.27113	0.801359	0
0.0780	66.8168	1.10296	0.903766	2.63304	0
0.0787	67.143	-0.753238	2.39498	1.7172	0
0.0793	69.2637	-1.34507	-0.632636	0.496079	0
0.0800	68.3502	-1.34507	-4.29289	2.32776	0
0.0807	67.143	-1.9638	-3.97657	1.7172	0
0.0813	66.8168	-2.25972	-5.19665	-0.419759	0
0.0820	65.6096	-3.17436	-4.92552	1.41192	0
0.0827	65.9033	-4.08901	-0.632636	4.76999	0
0.0833	65.316	-2.58253	0.903766	5.38055	0
0.0840	61.3357	1.10296	0.27113	2.93832	0
0.0847	61.3357	3.52408	4.83515	0.1908	0
0.0853	64.6961	2.31352	9.44436	-1.03032	0
0.0860	64.0762	-0.753238	9.12804	-0.11448	0
0.0867	63.1627	1.10296	9.44436	1.7172	0
0.0873	63.7826	4.76154	11.2519	2.02248	0
0.0880	63.4564	1.69479	10.0318	0.1908	0
0.0887	64.9897	-3.49718	6.68787	-0.725039	0
0.0893	67.143	-0.430422	4.2477	-0.419759	0
0.0900	65.6096	3.52408	2.7113	0.801359	0
0.0907	61.6293	1.39887	3.02762	2.63304	0
0.0913	60.4222	0.78014	4.56402	3.54888	0
0.0920	60.4222	4.14281	4.83515	2.63304	0
0.0927	59.8023	6.59084	5.15147	3.2436	0
0.0933	59.2151	7.50548	6.05523	4.46471	0
0.0940	58.2689	8.71604	7.59163	4.15943	0
0.0947	57.0618	11.46	7.59163	4.15943	0
0.0953	55.8546	14.2039	7.27532	6.60167	0
0.0960	55.2348	11.46	6.05523	7.21223	0
0.0967	56.4419	2.0176	4.83515	4.76999	0
0.0973	58.5952	-5.9183	3.02762	3.85415	0
0.0980	59.2151	-8.66224	1.80753	5.38055	0
0.0987	56.7682	-9.28097	1.1749	7.21223	0
0.0993	54.9411	-8.07041	-0.0451883	7.21223	0
0.1000	56.4419	-6.53703	-2.16904	6.60167	0
0.1007	58.5952	-6.83295	-4.29289	8.43335	0
0.1013	58.5952	-9.57689	-5.51297	9.04391	0
0.1020	58.5952	-12.9396	-4.29289	5.38055	0
0.1027	58.5952	-15.0917	-3.70544	3.85415	0
0.1033	56.7682	-15.0917	-7.04938	7.82279	0
0.1040	54.9411	-14.177	-10.3933	8.12807	0
0.1047	54.6149	-11.1103	-9.48954	5.38055	0
0.1053	55.5284	-6.83295	-7.95314	4.76999	0
0.1060	57.3554	-4.41183	-7.36569	6.29639	0
0.1067	60.4222	-3.17436	-4.29289	5.99111	0
0.1073	59.8023	-2.25972	-3.70544	5.07527	0
0.1080	55.8546	-4.08901	-8.58578	3.85415	0
0.1087	55.8546	-7.15577	-11.2971	4.46471	0
0.1093	60.4222	-6.83295	-9.48954	5.99111	0
0.1100	59.2151	-5.32647	-8.26946	4.46471	0
0.1107	55.5284	-5.00365	-8.85691	2.63304	0
0.1113	57.0618	-3.79309	-9.80586	5.38055	0
0.1120	58.8888	-1.66789	-9.48954	8.12807	0
0.1127	55.8546	-1.9638	-7.95314	7.21223	0
0.1133	53.7014	-3.79309	-8.26946	4.46471	0
0.1140	57.0618	-2.58253	-8.85691	4.46471	0
0.1147	60.4222	-1.66789	-7.04938	6.90695	0
0.1153	60.7158	-5.9183	-5.51297	8.73863	0
0.1160	61.6293	-8.98506	-5.51297	8.12807	0
0.1167	61.0421	-8.98506	-5.82929	8.12807	0
0.1173	56.1483	-10.5184	-6.73306	9.65447	0
0.1180	53.995	-10.8144	-5.51297	9.95975	0
0.1187	55.8546	-8.36633	-2.48536	9.04391	0
0.1193	53.995	-7.45168	-2.75649	8.12807	0
0.1200	50.0473	-7.15577	-3.97657	5.68583	0
0.1207	51.2545	-4.41183	-2.75649	4.46471	0
0.1213	55.5284	-3.79309	-4.29289	4.76999	0
0.1220	55.8546	-5.32647	-6.14561	2.93832	0
0.1227	53.4077	-4.41183	-2.75649	0.801359	0
0.1233	51.5807	-1.04915	0.903766	3.54888	0
0.1240	51.8743	1.69479	0.27113	4.76999	0
0.1247	53.0815	3.52408	-0.632636	1.10664	0
0.1253	53.4077	2.0176	-0.632636	-0.11448	0
0.1260	52.7879	-1.66789	0.27113	2.63304	0
0.1267	52.168	-2.87845	1.49121	3.54888	0
0.1273	51.2545	-4.41183	1.80753	2.93832	0
0.1280	51.2545	-9.8997	0.27113	3.85415	0
0.1287	50.341	-14.4729	1.1749	4.46471	0
0.1293	48.2203	-15.0917	3.34393	4.15943	0
0.1300	50.341	-16.3022	3.61506	4.46471	0
0.1307	53.7014	-18.4274	3.02762	5.07527	0
0.1313	50.0473	-17.2169	3.02762	5.68583	0
0.1320	44.8599	-14.4729	1.1749	5.99111	0
0.1327	46.3933	-16.0063	1.1749	6.29639	0
0.1333	48.5139	-16.3022	3.61506	6.90695	0
0.1340	46.9805	-10.5184	3.93138	6.90695	0
0.1347	47.3068	-6.24112	2.7113	5.38055	0
0.1353	49.1338	-8.36633	3.61506	3.85415	0
0.1360	50.341	-8.98506	5.7841	4.46471	0
0.1367	50.9608	-5.32647	5.46778	5.38055	0
0.1373	49.4274	-1.66789	2.12385	5.38055	0
0.1380	46.3933	2.0176	-2.75649	4.76999	0
0.1387	46.067	4.14281	-5.19665	4.46471	0
0.1393	46.3933	6.59084	-3.70544	3.2436	0
0.1400	43.9464	8.71604	-1.85272	1.7172	0
0.1407	41.4995	6.59084	-0.948954	1.41192	0
0.1413	41.2058	0.484225	0.27113	1.7172	0
0.1420	43.0329	0.484225	2.12385	2.63304	0
0.1427	43.6201	5.67619	5.7841	4.46471	0
0.1433	39.0526	6.59084	9.44436	5.07527	0
0.1440	35.6922	3.52408	9.12804	3.2436	0
0.1447	40.2923	3.52408	8.81172	1.7172	0
0.1453	44.5663	2.93225	12.7883	0.1908	0
0.1460	41.4995	-0.753238	14.9121	-2.25144	0
0.1467	38.4327	-1.9638	14.0084	-3.16728	0
0.1473	38.4327	-0.134507	14.9121	-2.25144	0
0.1480	40.586	-0.753238	15.8611	-2.862	0
0.1487	42.413	-3.17436	16.1322	-3.77783	0
0.1493	42.1194	-2.58253	17.3523	-2.862	0
0.1500	40.2923	-2.25972	14.641	-2.55672	0
0.1507	38.7589	-2.87845	12.472	-3.16728	0
0.1513	38.4327	-1.04915	17.3523	-1.64088	0
0.1520	39.6725	-0.134507	19.205	0.801359	0
0.1527	41.4995	-1.66789	13.1046	1.10664	0
0.1533	38.4327	0.18831	9.71548	0.801359	0
0.1540	36.6057	4.14281	10.9808	1.7172	0
0.1547	40.586	6.26802	10.0318	2.32776	0
0.1553	42.1194	5.9721	8.4954	0.801359	0
0.1560	34.7786	3.8469	5.15147	-1.03032	0
0.1567	31.1246	2.0176	0.27113	0.801359	0
0.1573	35.1049	4.76154	-1.5364	1.41192	0
0.1580	36.312	7.18267	-3.97657	-0.11448	0
0.1587	34.1588	7.50548	-7.95314	-0.11448	0
0.1593	34.7786	7.8014	-8.85691	1.10664	0
0.1600	34.485	6.59084	-8.58578	-1.03032	0
0.1607	32.658	4.43873	-11.6134	-0.725039	0
0.1613	33.2453	6.59084	-14.3699	2.93832	0
0.1620	34.485	10.2494	-13.4661	3.2436	0
0.1627	33.5715	10.2494	-12.5623	0.801359	0
0.1633	32.9516	8.42013	-11.9297	1.7172	0
0.1640	32.3317	8.71604	-7.36569	2.63304	0
0.1647	30.831	10.5453	-1.5364	0.801359	0
0.1653	32.0381	11.1641	1.80753	-0.419759	0
0.1660	35.1049	6.26802	5.7841	-0.11448	0
0.1667	32.3317	0.484225	10.9808	2.63304	0
0.1673	25.3173	1.39887	14.0084	3.54888	0
0.1680	22.8704	5.05746	13.4209	0.496079	0
0.1687	28.0578	4.14281	14.0084	-0.725039	0
0.1693	35.6922	1.39887	15.8611	1.7172	0
0.1700	43.6201	2.0176	14.9121	1.41192	0
0.1707	45.7734	3.8469	11.8845	0.496079	0
0.1713	39.0526	5.67619	9.44436	2.63304	0
0.1720	33.5715	3.22816	9.12804	2.63304	0
0.1727	36.0184	-1.66789	11.2519	0.801359	0
0.1733	38.4327	-4.08901	13.4209	2.63304	0
0.1740	36.9319	-3.49718	12.472	3.85415	0
0.1747	35.6922	-4.41183	9.71548	2.02248	0
0.1753	32.9516	-5.62239	8.4954	2.63304	0
0.1760	30.2111	-4.41183	10.0318	4.46471	0
0.1767	31.7445	-4.41183	9.71548	3.54888	0
0.1773	31.7445	-6.53703	7.59163	3.54888	0
0.1780	28.6777	-5.32647	7.59163	6.29639	0
0.1787	27.7642	0.18831	9.44436	6.90695	0
0.1793	26.5571	4.76154	9.44436	6.60167	0
0.1800	25.3173	6.26802	8.22427	8.12807	0
0.1807	25.9372	5.35337	5.7841	6.90695	0
0.1813	24.73	3.8469	1.80753	4.46471	0
0.1820	21.9569	5.05746	-0.316318	4.15943	0
0.1827	22.8704	7.50548	0.27113	2.02248	0
0.1833	23.4903	4.14281	-0.632636	0.1908	0
0.1840	21.9569	-0.753238	-0.316318	4.15943	0
0.1847	22.5768	1.10296	2.39498	6.60167	0
0.1853	21.9569	4.76154	0.27113	2.63304	0
0.1860	19.5426	5.9721	-6.14561	1.7172	0
0.1867	19.8362	7.18267	-7.36569	5.38055	0
0.1873	20.1299	8.09731	-5.82929	4.76999	0
0.1880	18.3028	6.26802	-6.73306	-0.11448	0
0.1887	18.9227	4.76154	-6.73306	-0.11448	0
0.1893	21.0434	5.67619	-4.29289	3.54888	0
0.1900	20.7497	5.35337	-1.85272	3.85415	0
0.1907	18.5965	3.52408	0.27113	3.54888	0
0.1913	15.8559	3.8469	0.27113	5.38055	0
0.1920	13.1154	3.8469	-2.75649	6.29639	0
0.1927	14.3225	-0.134507	-4.92552	5.38055	0
0.1933	18.0092	-4.08901	-3.0728	4.76999	0
0.1940	18.9227	-3.17436	-0.316318	5.68583	0
0.1947	18.9227	-1.34507	2.7113	7.82279	0
0.1953	19.8362	-0.753238	6.68787	9.65447	0
0.1960	18.3028	0.18831	9.44436	9.65447	0
0.1967	15.5623	2.0176	9.12804	8.12807	0
0.1973	17.0957	2.60943	8.4954	6.60167	0
0.1980	18.3028	3.52408	8.81172	5.07527	0
0.1987	15.2687	5.67619	9.44436	4.15943	0
0.1993	13.7353	7.18267	8.81172	4.15943	0
0.2000	15.2687	6.26802	5.7841	5.38055	0
0.2007	14.9424	6.59084	1.80753	7.21223	0
0.2013	15.8559	8.71604	1.49121	7.21223	0
0.2020	17.0957	8.71604	3.34393	5.07527	0
0.2027	13.7353	6.59084	1.80753	3.2436	0
0.2033	9.1351	5.35337	-1.26527	3.2436	0
0.2040	4.56755	3.8469	-0.316318	2.93832	0
0.2047	-0.619882	0.18831	1.49121	1.7172	0
0.2053	-1.53339	-2.25972	0.27113	1.7172	0
0.2060	3.03416	-2.25972	-1.85272	2.02248	0
0.2067	5.48106	-4.41183	-1.85272	1.7172	0
0.2073	9.46136	-8.07041	-0.316318	2.02248	0
0.2080	16.4758	-7.74759	0.27113	3.2436	0
0.2087	16.7694	-4.70774	0.27113	2.63304	0
0.2093	13.409	-2.58253	0.27113	2.32776	0
0.2100	15.5623	-1.34507	-0.632636	2.63304	0
0.2107	16.4758	-0.753238	-3.38912	1.7172	0
0.2113	10.0812	-1.04915	-5.19665	3.54888	0
0.2120	6.39457	-1.66789	-6.41674	5.68583	0
0.2127	8.22159	-2.58253	-7.04938	2.93832	0
0.2133	10.0812	-3.79309	-7.95314	0.496079	0
0.2140	13.409	-3.49718	-9.17323	5.07527	0
0.2147	17.0957	-0.134507	-10.077	8.12807	0
0.2153	15.5623	3.52408	-10.077	5.38055	0
0.2160	12.8218	4.43873	-8.26946	5.68583	0
0.2167	14.6488	3.52408	-5.51297	6.60167	0
0.2173	18.3028	3.22816	-3.38912	3.85415	0
0.2180	19.8362	2.60943	-1.26527	2.63304	0
0.2187	19.8362	0.18831	2.12385	5.07527	0
0.2193	18.3028	-2.58253	2.7113	6.90695	0
0.2200	16.4758	-3.17436	1.1749	7.21223	0
0.2207	16.1822	-2.58253	2.12385	4.76999	0
0.2213	16.1822	-0.430422	3.93138	1.7172	0
0.2220	15.5623	2.93225	4.56402	2.93832	0
0.2227	16.4758	2.93225	4.83515	3.85415	0
0.2233	18.5965	0.18831	2.12385	0.496079	0
0.2240	19.5426	0.484225	-1.85272	-0.11448	0
0.2247	19.2163	1.39887	-2.48536	3.54888	0
0.2253	20.1299	-3.49718	-3.70544	1.41192	0
0.2260	21.3696	-5.62239	-6.14561	-0.725039	0
0.2267	21.0434	-3.49718	-4.29289	3.54888	0
0.2273	20.1299	-7.15577	-2.48536	5.38055	0
0.2280	19.8362	-15.3876	-4.29289	2.02248	0
0.2287	18.3028	-17.8356	-1.26527	1.41192	0
0.2293	17.683	-15.0917	3.02762	1.7172	0
0.2300	19.8362	-12.9396	-0.0451883	0.801359	0
0.2307	20.4561	-10.8144	-2.75649	1.10664	0
0.2313	19.2163	-8.98506	-1.5364	2.63304	0
0.2320	21.0434	-8.66224	-4.29289	2.93832	0
0.2327	23.1966	-10.1956	-7.95314	2.93832	0
0.2333	19.2163	-9.8997	-7.04938	2.93832	0
0.2340	15.5623	-6.24112	-6.41674	2.93832	0
0.2347	18.3028	-5.00365	-6.14561	2.63304	0
0.2353	20.7497	-8.36633	-4.29289	0.801359	0
0.2360	20.4561	-9.8997	-4.92552	1.10664	0
0.2367	21.6632	-8.07041	-4.29289	3.54888	0
0.2373	21.9569	-6.53703	0.27113	3.54888	0
0.2380	19.8362	-4.70774	3.93138	2.93832	0
0.2387	19.8362	-1.34507	5.46778	5.07527	0
0.2393	20.1299	0.18831	6.68787	3.85415	0
0.2400	18.0092	2.0176	4.83515	1.41192	0
0.2407	17.3893	8.09731	3.02762	3.2436	0
0.2413	20.7497	11.1641	3.61506	4.46471	0
0.2420	22.8704	9.33478	2.7113	3.54888	0
0.2427	22.8704	10.2494	1.80753	4.46471	0
0.2433	22.5768	16.0332	3.93138	4.46471	0
0.2440	21.0434	18.4812	5.7841	-0.11448	0
0.2447	19.2163	15.7373	5.7841	-2.862	0
0.2453	18.0092	13.6121	6.68787	-2.55672	0
0.2460	17.3893	12.9934	7.90795	-2.25144	0
0.2467	16.7694	11.7828	7.90795	-1.03032	0
0.2473	17.3893	11.1641	5.7841	-1.94616	0
0.2480	19.2163	12.0787	4.2477	-4.08311	0
0.2487	21.9569	10.8682	6.05523	-2.862	0
0.2493	25.0237	9.03886	6.68787	-0.419759	0
0.2500	25.6435	10.5453	6.05523	-0.419759	0
0.2507	21.6632	11.46	8.81172	1.10664	0
0.2513	12.8218	8.71604	11.2519	1.7172	0
0.2520	8.22159	8.09731	7.59163	-1.64088	0
0.2527	12.8218	10.2494	5.46778	-2.55672	0
0.2533	18.0092	12.3746	6.68787	-0.11448	0
0.2540	18.3028	13.908	5.7841	0.801359	0
0.2547	20.4561	14.5267	5.15147	0.1908	0
0.2553	23.1966	15.7373	7.00419	-0.11448	0
0.2560	22.2831	18.1853	6.37155	-1.64088	0
0.2567	20.4561	18.4812	2.39498	-1.3356	0
0.2573	19.2163	18.4812	1.1749	0.1908	0
0.2580	18.9227	22.1398	4.56402	-0.11448	0
0.2587	21.9569	25.7984	5.7841	-0.725039	0
0.2593	23.1966	29.1611	1.1749	-0.11448	0
0.2600	21.9569	31.6091	0.27113	-0.11448	0
0.2607	23.1966	31.905	5.7841	-1.03032	0
0.2613	24.4038	32.8197	8.81172	-0.725039	0
0.2620	23.1966	36.8011	10.3481	0.1908	0
0.2627	24.73	38.3345	16.4485	1.7172	0
0.2633	25.3173	37.7157	19.205	1.10664	0
0.2640	21.9569	40.1637	16.7649	-1.3356	0
0.2647	22.8704	38.6304	19.5213	-1.94616	0
0.2653	27.4706	30.9904	23.4527	-0.725039	0
0.2660	28.6777	28.5693	21.9615	-0.11448	0
0.2667	27.4706	32.2278	21.3289	-1.03032	0
0.2673	26.5571	34.0571	22.2326	-1.3356	0
0.2680	23.7839	32.2278	19.5213	-1.03032	0
0.2687	20.4561	31.3132	17.0812	0.496079	0
0.2693	20.1299	34.649	14.9121	0.496079	0
0.2700	21.6632	35.8864	10.0318	-0.11448	0
0.2707	20.4561	27.9505	8.22427	1.7172	0
0.2713	18.0092	20.0146	6.37155	1.7172	0
0.2720	19.8362	19.3959	-0.632636	0.801359	0
0.2727	21.9569	20.3105	-2.75649	1.7172	0
0.2733	20.4561	19.7187	0.27113	2.02248	0
0.2740	21.9569	20.3105	-1.5364	1.7172	0
0.2747	26.5571	20.3105	-3.97657	4.46471	0
0.2753	24.73	21.2252	-3.97657	6.29639	0
0.2760	20.1299	25.7984	-8.26946	2.93832	0
0.2767	21.9569	28.5693	-12.8335	0.801359	0
0.2773	24.4038	28.2464	-11.6134	1.7172	0
0.2780	22.8704	28.5693	-11.6134	0.801359	0
0.2787	21.0434	27.3318	-13.1498	-0.419759	0
0.2793	18.9227	24.2919	-11.6134	2.02248	0
0.2800	14.6488	21.2252	-8.85691	5.07527	0
0.2807	11.9083	19.1	-3.97657	5.99111	0
0.2813	10.9948	18.8041	-0.0451883	3.85415	0
0.2820	8.54785	18.8041	-1.26527	-0.11448	0
0.2827	7.63434	16.0332	-3.0728	-1.3356	0
0.2833	8.84148	13.908	-0.316318	0.1908	0
0.2840	8.22159	12.0787	2.12385	0.496079	0
0.2847	7.01446	6.88675	-0.0451883	0.801359	0
0.2853	7.01446	1.10296	-1.5364	2.63304	0
0.2860	7.92797	-0.753238	1.1749	2.63304	0
0.2867	8.54785	-1.66789	3.02762	1.10664	0
0.2873	8.54785	-2.87845	-0.316318	0.801359	0
0.2880	7.63434	-0.753238	-4.92552	-0.11448	0
0.2887	8.54785	0.78014	-7.04938	-1.94616	0
0.2893	11.2884	-2.25972	-8.85691	-0.725039	0
0.2900	10.9948	-2.58253	-10.3933	0.801359	0
0.2907	8.54785	2.93225	-11.6134	0.801359	0
0.2913	10.6685	4.43873	-13.7824	0.496079	0
0.2920	14.3225	1.10296	-15.2736	-0.11448	0
0.2927	13.7353	3.22816	-16.4937	-0.11448	0
0.2933	12.8218	7.50548	-18.9339	1.7172	0
0.2940	15.2687	6.26802	-18.9339	2.63304	0
0.2947	14.9424	3.8469	-17.7138	2.93832	0
0.2953	11.9083	2.0176	-18.9339	4.15943	0
0.2960	9.75499	-1.66789	-19.5665	3.2436	0
0.2967	9.1351	-4.70774	-18.0301	2.32776	0
0.2973	10.6685	-6.53703	-18.9339	3.85415	0
0.2980	13.7353	-10.8144	-18.0301	3.54888	0
0.2987	14.6488	-18.1315	-12.246	1.7172	0
0.2993	12.4955	-27.278	-7.04938	4.46471	0
0.3000	12.8218	-34.6221	-7.04938	4.76999	0
0.3007	15.5623	-36.4514	-9.17323	0.801359	0
0.3013	14.6488	-32.174	-11.6134	0.801359	0
0.3020	11.582	-28.8114	-15.0025	3.2436	0
0.3027	12.2019	-30.0488	-18.9339	2.63304	0
0.3033	14.6488	-32.7928	-22.9105	1.41192	0
0.3040	15.5623	-30.9635	-26.2544	0.496079	0
0.3047	14.3225	-27.8967	-29.0109	-0.725039	0
0.3053	12.8218	-28.1926	-31.7674	-0.11448	0
0.3060	11.582	-28.5155	-31.4511	0.801359	0
0.3067	11.9083	-23.9422	-27.7908	0.496079	0
0.3073	11.2884	-19.9608	-26.5707	0.801359	0
0.3080	8.22159	-18.4274	-27.2034	-0.11448	0
0.3087	6.10094	-18.1315	-24.4469	-1.03032	0
0.3093	6.39457	-19.9608	-20.4703	1.10664	0
0.3100	7.30808	-21.1983	-16.81	2.63304	0
0.3107	7.30808	-18.1315	-10.077	2.63304	0
0.3113	4.56755	-13.5583	-6.14561	4.46471	0
0.3120	1.53339	-12.9396	-9.80586	4.15943	0
0.3127	3.65404	-14.7689	-9.17323	0.1908	0
0.3133	7.63434	-17.2169	-2.75649	-0.11448	0
0.3140	7.30808	-17.8356	-0.948954	2.63304	0
0.3147	6.10094	-13.8542	-0.632636	2.93832	0
0.3153	7.92797	-9.28097	2.39498	2.63304	0
0.3160	10.3749	-8.36633	3.93138	3.85415	0
0.3167	10.0812	-9.57689	4.83515	5.38055	0
0.3173	7.30808	-8.98506	7.59163	6.29639	0
0.3180	5.48106	-8.98506	8.4954	6.29639	0
0.3187	6.39457	-10.8144	9.44436	5.38055	0
0.3193	4.56755	-8.98506	11.2519	5.38055	0
0.3200	1.20714	-6.83295	12.2008	6.29639	0
0.3207	3.36041	-10.8144	14.9121	4.46471	0
0.3213	5.48106	-16.3022	19.5213	3.2436	0
0.3220	3.94767	-18.1315	20.1088	5.38055	0
0.3227	4.56755	-19.0462	19.5213	6.60167	0
0.3233	4.27392	-19.0462	19.5213	4.46471	0
0.3240	0	-16.5981	16.4485	1.7172	0
0.3247	-0.91351	-16.921	16.7649	-0.11448	0
0.3253	3.03416	-19.0462	21.0126	-0.725039	0
0.3260	5.48106	-20.2836	20.7414	2.63304	0
0.3267	5.48106	-20.8755	18.5724	5.38055	0
0.3273	3.65404	-18.7503	21.0126	3.2436	0
0.3280	2.4469	-15.3876	21.6452	2.63304	0
0.3287	3.94767	-14.7689	18.8887	5.68583	0
0.3293	2.74053	-14.4729	18.8887	4.46471	0
0.3300	0.619882	-9.57689	20.4251	0.801359	0
0.3307	3.65404	-5.32647	18.5724	1.7172	0
0.3313	6.10094	-8.07041	17.3523	3.54888	0
0.3320	4.56755	-12.6436	18.5724	4.15943	0
0.3327	5.48106	-14.4729	18.8887	5.07527	0
0.3333	4.56755	-13.8542	17.6686	4.76999	0
0.3340	3.36041	-10.8144	17.0812	5.38055	0
0.3347	9.1351	-6.24112	18.8887	8.73863	0
0.3353	12.8218	-5.62239	21.3289	9.95975	0
0.3360	9.1351	-10.5184	20.4251	5.99111	0
0.3367	8.22159	-14.4729	16.7649	3.54888	0
0.3373	13.1154	-15.0917	16.1322	4.76999	0
0.3380	13.409	-13.2624	19.5213	5.07527	0
0.3387	10.6685	-12.9396	22.549	4.46471	0
0.3393	9.75499	-14.177	20.4251	3.54888	0
0.3400	7.63434	-14.177	15.2285	3.2436	0
0.3407	2.74053	-15.3876	12.2008	3.54888	0
0.3413	-1.53339	-19.9608	11.8845	3.2436	0
0.3420	-2.74053	-22.1129	10.3481	2.93832	0
0.3427	-3.65404	-19.6649	9.12804	4.76999	0
0.3433	-5.80732	-19.0462	8.81172	4.46471	0
0.3440	-6.10094	-18.7503	7.59163	1.7172	0
0.3447	-4.56755	-15.3876	5.46778	0.496079	0
0.3453	-6.10094	-12.9396	4.83515	1.10664	0
0.3460	-7.01446	-12.6436	4.83515	0.801359	0
0.3467	-4.56755	-11.1103	3.93138	1.7172	0
0.3473	-4.56755	-7.45168	1.80753	3.2436	0
0.3480	-6.4272	-6.24112	-0.632636	3.54888	0
0.3487	-6.4272	-9.57689	-1.5364	2.02248	0
0.3493	-4.89381	-12.6436	-0.632636	0.496079	0
0.3500	-3.65404	-11.1103	1.1749	-0.11448	0
0.3507	-3.06679	-12.9396	3.02762	1.7172	0
0.3513	-3.65404	-18.7503	3.93138	2.93832	0
0.3520	-3.9803	-18.7503	3.02762	2.93832	0
0.3527	-3.65404	-16.0063	2.12385	1.41192	0
0.3533	-6.4272	-16.921	3.02762	-0.11448	0
0.3540	-8.25422	-16.921	7.90795	-0.11448	0
0.3547	-6.72083	-14.177	11.2519	1.7172	0
0.3553	-5.80732	-14.4729	9.12804	1.7172	0
0.3560	-7.01446	-16.5981	7.00419	1.10664	0
0.3567	-5.80732	-18.4274	9.44436	2.63304	0
0.3573	-3.9803	-21.7901	10.9808	5.38055	0
0.3580	-1.82702	-23.6194	10.3481	7.21223	0
0.3587	1.53339	-25.1528	12.2008	8.73863	0
0.3593	0.293628	-29.1342	12.7883	8.12807	0
0.3600	-4.27392	-30.9635	9.71548	7.21223	0
0.3607	-2.74053	-28.8114	6.68787	6.29639	0
0.3613	0.619882	-28.1926	5.7841	4.76999	0
0.3620	-0.619882	-29.1342	4.56402	3.54888	0
0.3627	-0.619882	-30.9635	3.61506	4.46471	0
0.3633	2.4469	-33.7074	4.2477	4.15943	0
0.3640	0.91351	-34.0033	5.15147	1.7172	0
0.3647	-1.23976	-30.9635	5.46778	1.7172	0
0.3653	1.20714	-30.9635	4.83515	4.15943	0
0.3660	1.20714	-32.7928	5.15147	3.2436	0
0.3667	-1.53339	-32.47	5.15147	-0.725039	0
0.3673	0.91351	-32.7928	2.7113	-2.862	0
0.3680	3.94767	-35.5367	-0.632636	-1.64088	0
0.3687	-0.326254	-36.4514	-0.948954	0.1908	0
0.3693	-3.65404	-34.918	1.49121	0.801359	0
0.3700	0.293628	-33.7074	2.12385	1.10664	0
0.3707	1.82702	-32.174	0.27113	1.10664	0
0.3713	-4.89381	-30.0488	-2.16904	0.801359	0
0.3720	-10.0812	-29.1342	-3.38912	1.7172	0
0.3727	-6.72083	-29.4301	-4.60921	3.54888	0
0.3733	-2.74053	-26.9821	-5.51297	2.63304	0
0.3740	-4.27392	-21.7901	-5.19665	0.801359	0
0.3747	-6.10094	-16.0063	-5.19665	1.41192	0
0.3753	-4.27392	-9.8997	-7.95314	0.496079	0
0.3760	-2.74053	-2.87845	-10.7096	-1.94616	0
0.3767	-3.65404	5.35337	-11.6134	-1.94616	0
0.3773	-3.36041	14.8227	-10.3933	0.1908	0
0.3780	-1.53339	23.0545	-6.73306	1.7172	0
0.3787	-1.23976	29.4839	-3.38912	2.63304	0
0.3793	0	35.8864	-3.70544	2.93832	0
0.3800	1.82702	41.0784	-3.70544	1.7172	0
0.3807	0.91351	43.2036	-3.38912	1.7172	0
0.3813	2.12065	46.2704	-4.92552	0.801359	0
0.3820	6.39457	54.1794	-5.82929	-0.419759	0
0.3827	6.72083	60.6088	-4.29289	0.496079	0
0.3833	4.27392	60.286	-4.92552	3.2436	0
0.3840	5.48106	58.1608	-6.14561	2.63304	0
0.3847	9.46136	61.5234	-6.41674	1.10664	0
0.3853	11.9083	65.182	-7.04938	3.54888	0
0.3860	14.6488	64.2674	-6.41674	5.07527	0
0.3867	13.409	62.734	-6.73306	0.801359	0
0.3873	7.30808	62.1153	-9.48954	-1.94616	0
0.3880	3.94767	60.286	-6.73306	-0.725039	0
0.3887	3.65404	59.9901	1.80753	0.1908	0
0.3893	0.91351	59.6941	4.83515	-0.419759	0
0.3900	0.619882	58.4567	4.83515	-1.3356	0
0.3907	4.56755	58.4567	7.00419	-2.55672	0
0.3913	3.94767	58.4567	7.59163	-1.94616	0
0.3920	2.4469	56.0356	6.05523	-0.11448	0
0.3927	5.18743	53.2647	6.68787	0.496079	0
0.3933	3.94767	50.5208	4.83515	0.1908	0
0.3940	0.619882	48.6915	2.12385	0.496079	0
0.3947	4.27392	49.9289	4.2477	2.32776	0
0.3953	7.30808	49.9289	4.83515	5.38055	0
0.3960	4.89381	47.7768	2.39498	5.38055	0
0.3967	6.39457	48.3956	4.2477	1.10664	0
0.3973	9.75499	49.6061	8.4954	-0.11448	0
0.3980	6.39457	48.6915	8.81172	2.32776	0
0.3987	3.03416	50.5208	8.4954	2.93832	0
0.3993	2.74053	53.5875	10.6644	2.63304	0
0.4000	2.4469	53.5875	11.5682	3.2436	0
0.4007	1.53339	54.1794	10.3481	2.93832	0
0.4013	-0.326254	54.5022	10.6644	2.02248	0
0.4020	-1.53339	48.6915	11.2519	1.41192	0
0.4027	0	43.8223	8.81172	1.10664	0
0.4033	-0.619882	43.8223	7.00419	2.63304	0
0.4040	-1.82702	41.6702	7.59163	3.2436	0
0.4047	1.82702	38.0116	4.56402	1.10664	0
0.4053	4.27392	38.6304	-0.316318	-0.11448	0
0.4060	3.36041	38.3345	1.49121	1.41192	0
0.4067	5.80732	34.0571	7.59163	3.54888	0
0.4073	7.30808	30.0757	9.71548	5.07527	0
0.4080	1.82702	27.6546	8.4954	4.15943	0
0.4087	-0.91351	26.1212	7.90795	2.32776	0
0.4093	2.4469	26.7131	5.7841	2.93832	0
0.4100	2.4469	28.5693	2.7113	3.54888	0
0.4107	-0.91351	28.5693	-0.316318	2.02248	0
0.4113	-1.82702	26.7131	-2.16904	-0.11448	0
0.4120	-1.53339	23.6732	-0.948954	-0.725039	0
0.4127	-2.4469	19.3959	1.49121	1.10664	0
0.4133	-2.15327	19.1	2.12385	5.38055	0
0.4140	0.619882	20.3105	2.12385	6.29639	0
0.4147	0.91351	18.4812	3.02762	3.85415	0
0.4153	-1.82702	16.6519	3.02762	4.46471	0
0.4160	-1.53339	17.2707	3.61506	6.29639	0
0.4167	-0.326254	16.9479	5.15147	5.38055	0
0.4173	-1.23976	16.356	6.05523	4.76999	0
0.4180	-0.326254	17.2707	6.68787	6.60167	0
0.4187	2.12065	17.5666	8.4954	8.12807	0
0.4193	1.53339	16.0332	9.44436	10.265	0
0.4200	0	12.6974	9.44436	10.8756	0
0.4207	-1.23976	5.9721	8.4954	7.21223	0
0.4213	-2.74053	1.10296	5.46778	5.68583	0
0.4220	-1.23976	2.0176	4.83515	7.82279	0
0.4227	1.82702	1.39887	10.3481	7.21223	0
0.4233	1.82702	-2.58253	11.2519	2.93832	0
0.4240	0.91351	-4.41183	5.15147	1.7172	0
0.4247	-0.91351	-4.70774	3.02762	3.85415	0
0.4253	-4.56755	-6.24112	2.7113	6.29639	0
0.4260	-4.89381	-3.79309	-2.16904	7.21223	0
0.4267	-0.91351	-2.25972	-4.29289	6.29639	0
0.4273	0.91351	-6.24112	-3.38912	4.76999	0
0.4280	0.293628	-9.8997	-5.19665	4.46471	0
0.4287	-0.326254	-11.4331	-6.73306	5.38055	0
0.4293	-1.82702	-12.9396	-5.19665	4.46471	0
0.4300	-1.23976	-11.729	-2.75649	2.93832	0
0.4307	1.20714	-9.8997	0.587448	3.85415	0
0.4313	0.293628	-11.729	3.93138	6.29639	0
0.4320	-4.56755	-11.729	3.93138	6.90695	0
0.4327	-7.01446	-11.729	4.83515	4.76999	0
0.4333	-4.56755	-14.4729	3.93138	2.93832	0
0.4340	-1.82702	-16.0063	-0.0451883	3.2436	0
0.4347	-2.15327	-15.0917	-0.948954	4.46471	0
0.4353	-2.74053	-14.7689	-0.316318	5.68583	0
0.4360	-2.4469	-15.3876	-2.48536	6.29639	0
0.4367	-1.82702	-16.5981	-4.29289	5.38055	0
0.4373	-0.91351	-18.7503	-6.14561	4.15943	0
0.4380	0.91351	-18.7503	-7.36569	4.46471	0
0.4387	1.20714	-19.0462	-5.19665	5.68583	0
0.4393	-0.91351	-21.4942	-3.38912	5.38055	0
0.4400	0	-21.7901	-5.19665	3.54888	0
0.4407	1.82702	-20.5795	-4.92552	2.63304	0
0.4413	0.91351	-19.9608	-3.70544	2.63304	0
0.4420	1.53339	-19.6649	-5.51297	2.93832	0
0.4427	2.74053	-19.0462	-5.19665	3.2436	0
0.4433	-3.65404	-19.0462	-4.29289	3.2436	0
0.4440	-12.8218	-19.6649	-6.41674	1.7172	0
0.4447	-14.3552	-22.1129	-7.04938	0.1908	0
0.4453	-11.6146	-24.2381	-5.51297	1.10664	0
0.4460	-11.6146	-22.7048	-6.14561	1.7172	0
0.4467	-11.9083	-19.0462	-8.26946	-0.725039	0
0.4473	-11.6146	-16.3022	-9.48954	-2.55672	0
0.4480	-12.5281	-15.6835	-10.077	-1.94616	0
0.4487	-11.9083	-17.2169	-10.077	-1.3356	0
0.4493	-9.16773	-16.5981	-10.3933	-1.64088	0
0.4500	-9.16773	-14.4729	-11.2971	-2.25144	0
0.4507	-11.6146	-14.4729	-12.5623	-1.64088	0
0.4513	-11.9083	-16.5981	-14.0536	-1.3356	0
0.4520	-9.16773	-18.4274	-13.4661	-3.16728	0
0.4527	-7.92797	-18.7503	-11.9297	-3.77783	0
0.4533	-9.16773	-15.3876	-11.6134	-0.11448	0
0.4540	-10.0812	-14.177	-11.6134	3.54888	0
0.4547	-7.34071	-18.7503	-10.7096	2.93832	0
0.4553	-5.51369	-20.8755	-11.0259	0.801359	0
0.4560	-7.92797	-19.9608	-11.6134	0.496079	0
0.4567	-7.34071	-23.9422	-11.6134	0.801359	0
0.4573	-3.06679	-27.8967	-12.8335	-0.725039	0
0.4580	-1.82702	-28.5155	-15.2736	-2.862	0
0.4587	-2.74053	-30.9635	-17.4427	-1.94616	0
0.4593	-0.91351	-31.8781	-17.4427	-0.725039	0
0.4600	-0.91351	-31.2594	-14.3699	-2.862	0
0.4607	-2.74053	-32.7928	-13.4661	-3.16728	0
0.4613	-0.91351	-32.47	-14.3699	-0.725039	0
0.4620	0	-29.726	-11.2971	-1.94616	0
0.4627	-1.82702	-30.3447	-6.41674	-3.77783	0
0.4633	0.619882	-29.726	-4.29289	-1.03032	0
0.4640	2.4469	-25.7715	-1.5364	-0.11448	0
0.4647	-0.91351	-28.8114	1.1749	-2.862	0
0.4653	-2.74053	-36.4514	0.27113	-2.862	0
0.4660	-1.82702	-40.4059	-0.632636	-1.94616	0
0.4667	-1.82702	-42.8539	-0.0451883	-2.55672	0
0.4673	-0.91351	-40.1099	-0.632636	-0.725039	0
0.4680	1.82702	-32.7928	-0.632636	0.496079	0
0.4687	3.65404	-32.7928	-1.5364	-2.25144	0
0.4693	5.18743	-37.9847	-4.92552	-4.08311	0
0.4700	4.89381	-36.1285	-6.14561	-4.38839	0
0.4707	3.36041	-33.0887	-5.51297	-3.16728	0
0.4713	4.27392	-33.7074	-7.63682	-0.419759	0
0.4720	6.10094	-31.8781	-10.077	-0.11448	0
0.4727	6.10094	-28.5155	-9.17323	-1.94616	0
0.4733	5.80732	-27.8967	-6.41674	-0.11448	0
0.4740	7.30808	-26.0674	-3.38912	2.02248	0
0.4747	9.1351	-22.7048	-0.948954	0.801359	0
0.4753	8.54785	-21.4942	-0.632636	-0.11448	0
0.4760	5.80732	-21.7901	-0.948954	1.7172	0
0.4767	5.48106	-20.8755	-0.632636	2.63304	0
0.4773	6.72083	-19.0462	-1.85272	2.63304	0
0.4780	8.22159	-18.1315	-3.38912	5.07527	0
0.4787	10.6685	-18.7503	-2.48536	8.12807	0
0.4793	11.2884	-18.1315	-3.38912	7.21223	0
0.4800	7.30808	-17.5128	-6.41674	5.38055	0
0.4807	7.30808	-19.9608	-6.14561	5.68583	0
0.4813	11.2884	-19.9608	-2.48536	4.76999	0
0.4820	12.2019	-16.3022	-0.632636	2.63304	0
0.4827	11.9083	-15.3876	-0.632636	4.15943	0
0.4833	14.6488	-16.3022	1.1749	5.38055	0
0.4840	15.2687	-14.4729	2.12385	3.54888	0
0.4847	13.7353	-14.4729	0.903766	3.54888	0
0.4853	12.8218	-17.2169	1.80753	5.99111	0
0.4860	10.9948	-16.5981	5.46778	4.76999	0
0.4867	10.0812	-15.0917	7.00419	3.54888	0
0.4873	8.84148	-17.2169	5.15147	4.15943	0
0.4880	6.10094	-18.1315	4.83515	2.63304	0
0.4887	3.94767	-17.2169	7.59163	2.63304	0
0.4893	4.56755	-18.4274	9.44436	4.76999	0
0.4900	7.01446	-17.2169	11.5682	4.15943	0
0.4907	9.1351	-10.8144	13.1046	5.99111	0
0.4913	8.54785	-9.8997	11.2519	9.95975	0
0.4920	4.56755	-14.177	7.59163	8.12807	0
0.4927	3.36041	-12.6436	5.7841	5.99111	0
0.4933	5.48106	-8.98506	3.61506	9.65447	0
0.4940	7.63434	-9.57689	1.80753	8.12807	0
0.4947	8.22159	-8.66224	3.34393	2.93832	0
0.4953	7.01446	-8.98506	6.37155	5.99111	0
0.4960	7.01446	-13.2624	5.7841	8.12807	0
0.4967	9.1351	-13.2624	3.61506	2.63304	0
0.4973	9.1351	-8.98506	3.02762	2.02248	0
0.4980	8.22159	-7.15577	4.83515	5.99111	0
0.4987	10.3749	-5.00365	6.05523	5.68583	0
0.4993	12.4955	-1.9638	4.83515	3.54888	0
0.5000	13.409	-1.66789	5.46778	2.02248	0
0.5007	14.6488	0.18831	7.59163	1.7172	0
0.5013	14.9424	2.93225	6.05523	2.93832	0
0.5020	15.5623	2.93225	5.7841	4.46471	0
0.5027	17.3893	6.59084	9.71548	5.68583	0
0.5033	14.0289	13.2893	10.0318	5.38055	0
0.5040	7.63434	14.2039	7.27532	1.7172	0
0.5047	6.72083	11.1641	10.3481	-0.725039	0
0.5053	7.30808	11.1641	14.9121	0.1908	0
0.5060	5.80732	12.6974	12.2008	-1.03032	0
0.5067	7.30808	10.5453	6.05523	-1.94616	0
0.5073	8.22159	5.67619	2.39498	1.10664	0
0.5080	4.56755	3.22816	-0.0451883	-0.11448	0
0.5087	4.27392	3.8469	-0.632636	-3.47256	0
0.5093	6.10094	2.93225	0.27113	-3.16728	0
0.5100	4.89381	2.0176	0.27113	-1.94616	0
0.5107	3.94767	3.8469	-3.70544	-1.64088	0
0.5113	5.18743	5.35337	-7.04938	-0.725039	0
0.5120	3.03416	4.43873	-6.73306	-1.94616	0
0.5127	0.91351	3.52408	-6.41674	-2.55672	0
0.5133	1.82702	3.52408	-9.48954	-1.03032	0
0.5140	3.36041	4.76154	-8.85691	-0.11448	0
0.5147	0.91351	5.9721	-6.14561	2.02248	0
0.5153	-3.06679	5.67619	-7.63682	4.15943	0
0.5160	-5.51369	5.05746	-8.85691	0.801359	0
0.5167	-4.56755	2.93225	-2.48536	-2.862	0
0.5173	-3.65404	-3.49718	6.05523	-1.3356	0
0.5180	-5.51369	-5.32647	11.2519	0.1908	0
0.5187	-6.72083	0.484225	14.0084	-0.725039	0
0.5193	-5.51369	1.10296	14.9121	-1.3356	0
0.5200	-5.18743	-2.58253	15.8611	-3.16728	0
0.5207	-9.16773	-3.49718	16.1322	-4.08311	0
0.5213	-11.9083	-6.24112	16.4485	-2.862	0
0.5220	-9.75499	-10.1956	18.5724	-1.3356	0
0.5227	-6.4272	-10.5184	19.5213	-2.25144	0
0.5233	-6.4272	-12.6436	16.7649	-4.08311	0
0.5240	-6.10094	-16.0063	15.5448	-4.69367	0
0.5247	-3.9803	-11.1103	14.9121	-2.55672	0
0.5253	-4.56755	-5.00365	14.0084	-1.03032	0
0.5260	-3.36041	-5.9183	15.5448	-0.725039	0
0.5267	1.82702	-5.9183	16.4485	1.41192	0
0.5273	2.12065	-3.49718	13.4209	2.93832	0
0.5280	-3.9803	-2.87845	9.44436	0.801359	0
0.5287	-3.9803	-1.9638	7.59163	-1.64088	0
0.5293	0	-1.66789	6.05523	-1.94616	0
0.5300	-1.82702	-4.70774	6.37155	0.1908	0
0.5307	-4.89381	-6.24112	5.15147	2.32776	0
0.5313	-3.65404	-5.62239	2.39498	0.801359	0
0.5320	-2.74053	-6.24112	3.02762	-1.3356	0
0.5327	-3.36041	-3.17436	6.05523	1.7172	0
0.5333	-1.82702	1.10296	4.83515	4.15943	0
0.5340	0.619882	1.10296	3.02762	2.02248	0
0.5347	2.74053	1.10296	7.00419	3.54888	0
0.5353	4.27392	3.8469	10.3481	7.82279	0
0.5360	2.74053	4.14281	9.44436	5.99111	0
0.5367	0.293628	2.93225	11.2519	0.496079	0
0.5373	-0.326254	3.22816	14.9121	0.801359	0
0.5380	-1.82702	2.93225	11.5682	4.46471	0
0.5387	-2.4469	2.60943	4.56402	6.29639	0
0.5393	-1.82702	3.8469	-1.5364	5.38055	0
0.5400	-2.4469	4.76154	-8.26946	3.2436	0
0.5407	-1.82702	2.31352	-15.2736	2.32776	0
0.5413	1.20714	-1.66789	-18.3465	3.85415	0
0.5420	1.20714	-3.17436	-18.6628	4.46471	0
0.5427	-0.91351	-4.08901	-18.0301	2.63304	0
0.5433	-0.619882	-5.62239	-17.1264	2.93832	0
0.5440	0.619882	-5.9183	-17.7138	2.63304	0
0.5447	0.91351	-6.53703	-17.4427	0.496079	0
0.5453	1.82702	-10.5184	-15.2736	0.1908	0
0.5460	3.03416	-10.1956	-13.1498	1.7172	0
0.5467	2.74053	-5.32647	-12.246	1.7172	0
0.5473	0.91351	-5.00365	-11.6134	1.7172	0
0.5480	1.82702	-5.32647	-8.26946	2.63304	0
0.5487	4.27392	-1.66789	-3.70544	1.10664	0
0.5493	1.53339	-5.32647	-1.85272	-0.11448	0
0.5500	-1.53339	-15.3876	1.49121	1.41192	0
0.5507	0.91351	-16.0063	9.71548	1.41192	0
0.5513	-1.82702	-9.28097	13.4209	-0.725039	0
0.5520	-8.54785	-10.1956	9.71548	-0.725039	0
0.5527	-7.01446	-16.3022	9.44436	1.7172	0
0.5533	-3.36041	-18.7503	13.1046	2.63304	0
0.5540	-6.72083	-19.9608	11.2519	1.10664	0
0.5547	-8.25422	-23.0276	7.59163	-0.725039	0
0.5553	-4.56755	-23.0276	9.12804	-1.03032	0
0.5560	-2.74053	-19.9608	10.0318	-0.11448	0
0.5567	-2.74053	-18.1315	6.05523	1.10664	0
0.5573	-1.53339	-18.4274	3.61506	1.7172	0
0.5580	0.293628	-16.921	3.61506	2.32776	0
0.5587	2.74053	-13.5583	2.12385	5.38055	0
0.5593	4.27392	-12.3477	0.27113	8.43335	0
0.5600	3.65404	-13.8542	1.1749	6.60167	0
0.5607	3.36041	-13.5583	0.903766	4.46471	0
0.5613	3.36041	-11.1103	0.27113	4.46471	0
0.5620	5.48106	-9.8997	1.49121	4.15943	0
0.5627	7.01446	-7.74759	-0.0451883	3.54888	0
0.5633	3.03416	-4.08901	-4.92552	3.2436	0
0.5640	0	-3.17436	-5.82929	0.496079	0
0.5647	4.27392	-5.00365	-4.29289	-2.55672	0
0.5653	7.30808	-3.49718	-6.41674	-2.862	0
0.5660	6.39457	-0.753238	-9.17323	-0.725039	0
0.5667	7.30808	0.18831	-8.58578	0.801359	0
0.5673	8.84148	0.484225	-7.95314	-0.419759	0
0.5680	10.0812	1.69479	-8.58578	-1.3356	0
0.5687	12.2019	1.10296	-10.077	-0.11448	0
0.5693	11.582	0.484225	-13.4661	-1.3356	0
0.5700	10.3749	0.18831	-15.9063	-3.47256	0
0.5707	10.0812	0.78014	-15.2736	-1.03032	0
0.5713	7.63434	2.31352	-15.2736	1.41192	0
0.5720	6.39457	3.52408	-16.2226	0.496079	0
0.5727	8.22159	2.60943	-16.81	0.496079	0
0.5733	7.30808	1.39887	-17.7138	1.7172	0
0.5740	5.48106	-1.04915	-18.0301	2.02248	0
0.5747	7.30808	-2.25972	-15.2736	3.85415	0
0.5753	6.72083	0.78014	-14.6862	5.68583	0
0.5760	1.82702	2.93225	-18.3465	2.63304	0
0.5767	0.91351	1.69479	-19.8829	-0.725039	0
0.5773	3.36041	2.0176	-17.1264	0.801359	0
0.5780	2.74053	2.31352	-14.3699	2.02248	0
0.5787	0.293628	-0.753238	-11.0259	0.496079	0
0.5793	0.293628	-0.753238	-8.85691	-0.11448	0
0.5800	0.91351	1.69479	-11.6134	0.801359	0
0.5807	0.91351	1.10296	-11.6134	1.41192	0
0.5813	3.36041	-0.134507	-8.85691	1.41192	0
0.5820	5.48106	-0.430422	-7.95314	1.7172	0
0.5827	2.74053	-0.753238	-6.14561	1.41192	0
0.5833	0.293628	-0.134507	-2.48536	1.10664	0
0.5840	2.12065	1.10296	-3.0728	1.7172	0
0.5847	3.36041	2.0176	-4.29289	2.32776	0
0.5853	1.20714	3.8469	-2.48536	1.7172	0
0.5860	2.12065	4.43873	-1.26527	-0.11448	0
0.5867	5.80732	3.8469	0.27113	1.10664	0
0.5873	4.89381	6.88675	1.80753	3.2436	0
0.5880	0.619882	10.2494	-1.85272	2.32776	0
0.5887	1.82702	9.33478	-4.29289	1.10664	0
0.5893	7.30808	7.50548	-1.26527	1.7172	0
0.5900	8.22159	6.59084	1.1749	1.7172	0
0.5907	6.72083	5.67619	2.12385	2.02248	0
0.5913	8.22159	8.09731	3.34393	3.54888	0
0.5920	10.3749	8.42013	2.12385	3.85415	0
0.5927	11.582	5.9721	-1.26527	4.46471	0
0.5933	10.6685	7.18267	-1.26527	7.21223	0
0.5940	7.30808	10.5453	0.903766	6.90695	0
0.5947	6.39457	10.2494	1.49121	5.38055	0
0.5953	8.54785	8.71604	1.1749	6.29639	0
0.5960	9.1351	9.33478	5.46778	6.29639	0
0.5967	7.63434	7.8014	11.2519	3.85415	0
0.5973	7.92797	4.43873	9.44436	1.41192	0
0.5980	10.9948	2.0176	6.05523	1.41192	0
0.5987	14.6488	-0.753238	10.9808	5.07527	0
0.5993	13.1154	-3.49718	12.472	6.60167	0
0.6000	8.22159	-4.08901	7.27532	2.02248	0
0.6007	10.9948	-3.79309	7.90795	-1.3356	0
0.6013	16.1822	-7.74759	11.8845	0.801359	0
0.6020	13.7353	-10.1956	10.0318	0.801359	0
0.6027	10.9948	-5.62239	9.44436	-0.11448	0
0.6033	13.7353	-4.08901	11.2519	1.41192	0
0.6040	14.9424	-8.98506	10.3481	0.1908	0
0.6047	13.1154	-7.45168	10.0318	-1.3356	0
0.6053	12.4955	-1.04915	9.71548	0.1908	0
0.6060	11.9083	-1.04915	9.12804	-0.11448	0
0.6067	8.22159	-0.753238	10.9808	-1.94616	0
0.6073	4.56755	2.93225	13.1046	-0.419759	0
0.6080	5.80732	1.10296	12.2008	0.801359	0
0.6087	9.1351	-0.430422	14.0084	-0.725039	0
0.6093	6.39457	2.93225	16.4485	-1.03032	0
0.6100	4.27392	0.18831	14.3247	0.1908	0
0.6107	8.54785	-4.08901	13.6921	0.496079	0
0.6113	11.2884	-0.753238	14.9121	0.1908	0
0.6120	11.9083	-1.34507	11.2519	-0.11448	0
0.6127	18.0092	-6.24112	7.59163	-0.725039	0
0.6133	23.1966	-4.41183	9.12804	0.496079	0
0.6140	20.7497	-3.49718	9.44436	3.85415	0
0.6147	17.3893	-7.15577	8.4954	5.07527	0
0.6153	16.4758	-3.49718	9.71548	2.93832	0
0.6160	15.5623	2.0176	11.2519	2.63304	0
0.6167	15.2687	0.18831	12.2008	4.46471	0
0.6173	12.2019	-0.753238	10.6644	4.76999	0
0.6180	7.92797	2.31352	5.46778	3.54888	0
0.6187	7.63434	3.8469	0.27113	3.54888	0
0.6193	10.0812	5.67619	-1.85272	4.76999	0
0.6200	8.22159	6.59084	-2.16904	5.38055	0
0.6207	3.36041	6.88675	-0.948954	4.46471	0
0.6213	-0.619882	9.03886	1.1749	4.15943	0
0.6220	0	9.33478	4.56402	5.38055	0
0.6227	1.82702	5.05746	6.37155	5.99111	0
0.6233	-1.23976	3.22816	4.56402	6.29639	0
0.6240	-5.80732	2.93225	3.02762	5.38055	0
0.6247	-6.4272	0.78014	7.27532	1.7172	0
0.6253	-4.56755	0.78014	11.2519	0.1908	0
0.6260	-3.9803	3.52408	11.8845	2.32776	0
0.6267	-4.56755	4.76154	12.472	3.2436	0
0.6273	-6.4272	5.67619	12.7883	1.7172	0
0.6280	-5.80732	5.9721	12.472	1.10664	0
0.6287	-3.36041	6.59084	14.9121	1.7172	0
0.6293	-4.27392	5.35337	17.3523	2.63304	0
0.6300	-6.72083	2.31352	17.6686	1.41192	0
0.6307	-7.34071	2.93225	16.7649	-1.3356	0
0.6313	-7.34071	5.9721	13.6921	-1.03032	0
0.6320	-7.34071	5.05746	12.2008	2.63304	0
0.6327	-8.84148	1.10296	14.9121	3.54888	0
0.6333	-15.2687	-1.04915	15.8611	2.63304	0
0.6340	-18.0092	-1.9638	14.0084	3.2436	0
0.6347	-14.0289	-1.66789	14.3247	4.76999	0
0.6353	-14.6488	0.18831	14.3247	5.99111	0
0.6360	-18.3028	0.78014	13.1046	5.38055	0
0.6367	-16.4758	-0.134507	12.7883	2.93832	0
0.6373	-15.8886	-1.66789	11.2519	2.32776	0
0.6380	-21.9895	-2.58253	9.44436	2.63304	0
0.6387	-24.73	-1.66789	10.6644	1.7172	0
0.6393	-23.8165	0.18831	11.5682	0.801359	0
0.6400	-25.6435	1.10296	8.4954	2.02248	0
0.6407	-25.6435	0.484225	6.05523	2.63304	0
0.6413	-21.9895	-0.753238	6.37155	0.801359	0
0.6420	-20.7497	0.484225	6.68787	-1.03032	0
0.6427	-20.4561	2.0176	5.15147	-0.725039	0
0.6433	-18.9227	-0.134507	2.7113	0.801359	0
0.6440	-19.8362	0.18831	0.587448	1.7172	0
0.6447	-21.076	4.14281	0.27113	2.63304	0
0.6453	-17.3893	3.8469	-0.316318	4.15943	0
0.6460	-11.6146	2.93225	-1.5364	3.2436	0
0.6467	-9.75499	7.50548	-2.48536	1.41192	0
0.6473	-13.1154	9.63069	-4.29289	2.02248	0
0.6480	-15.5623	6.26802	-7.36569	2.93832	0
0.6487	-12.5281	3.8469	-10.077	1.7172	0
0.6493	-8.25422	2.60943	-11.6134	-0.11448	0
0.6500	-7.34071	0.18831	-12.5623	-0.11448	0
0.6507	-9.46136	0.18831	-13.1498	0.801359	0
0.6513	-9.75499	1.39887	-9.80586	1.7172	0
0.6520	-6.4272	-1.34507	-4.29289	-0.11448	0
0.6527	-3.06679	-6.24112	-0.0451883	-0.725039	0
0.6533	-3.06679	-8.36633	2.7113	2.02248	0
0.6540	-5.18743	-8.07041	2.39498	2.32776	0
0.6547	-6.4272	-6.24112	0.903766	-0.725039	0
0.6553	-6.72083	-5.9183	1.1749	0.1908	0
0.6560	-5.80732	-6.53703	3.93138	3.2436	0
0.6567	-6.10094	-6.24112	5.15147	1.10664	0
0.6573	-6.4272	-5.32647	3.93138	-2.862	0
0.6580	-3.9803	-3.49718	3.93138	-1.3356	0
0.6587	-2.74053	0.78014	6.37155	2.63304	0
0.6593	-5.51369	5.35337	6.68787	2.63304	0
0.6600	-5.80732	5.67619	3.02762	0.1908	0
0.6607	0	0.484225	2.12385	-0.419759	0
0.6613	3.03416	-6.24112	5.7841	-2.25144	0
0.6620	2.4469	-9.57689	3.93138	-4.38839	0
0.6627	1.82702	-9.8997	0.903766	-2.862	0
0.6633	-0.326254	-9.8997	4.2477	0.1908	0
0.6640	-3.06679	-9.8997	4.83515	1.41192	0
0.6647	-3.06679	-7.74759	-1.26527	0.1908	0
0.6653	-2.15327	-6.24112	-3.38912	-1.03032	0
0.6660	-0.91351	-5.32647	-1.5364	-0.11448	0
0.6667	1.20714	-2.87845	-1.26527	1.10664	0
0.6673	0.619882	-1.66789	0.587448	0.496079	0
0.6680	-1.23976	-3.49718	3.34393	0.1908	0
0.6687	-0.91351	-4.08901	2.7113	0.801359	0
0.6693	0	-1.04915	2.39498	1.10664	0
0.6700	0	1.10296	6.37155	3.85415	0
0.6707	0.91351	0.18831	9.71548	7.21223	0
0.6713	1.20714	-1.04915	8.81172	6.29639	0
0.6720	0	0.484225	5.7841	5.38055	0
0.6727	-0.326254	2.60943	3.93138	7.82279	0
0.6733	2.74053	1.10296	4.83515	9.95975	0
0.6740	6.39457	-0.753238	5.15147	10.8756	0
0.6747	3.03416	1.39887	4.2477	12.7073	0
0.6753	-4.89381	4.76154	4.2477	12.402	0
0.6760	-4.56755	5.67619	3.34393	9.95975	0
0.6767	0	5.9721	0.27113	10.5703	0
0.6773	0	5.9721	-2.48536	10.8756	0
0.6780	1.53339	3.8469	-4.92552	9.65447	0
0.6787	6.39457	2.60943	-8.58578	10.5703	0
0.6793	5.18743	4.14281	-9.17323	13.0125	0
0.6800	3.36041	3.22816	-8.85691	11.1809	0
0.6807	6.39457	-1.66789	-11.6134	6.60167	0
0.6813	6.39457	-5.32647	-13.1498	3.54888	0
0.6820	4.56755	-4.70774	-11.6134	2.63304	0
0.6827	5.18743	-3.49718	-10.077	5.38055	0
0.6833	1.82702	-1.9638	-9.80586	6.29639	0
0.6840	-3.65404	-0.753238	-8.85691	1.41192	0
0.6847	-2.74053	-2.58253	-9.17323	-1.03032	0
0.6853	0.91351	-2.58253	-8.85691	3.85415	0
0.6860	1.20714	1.69479	-6.14561	6.60167	0
0.6867	2.12065	2.31352	-3.97657	5.38055	0
0.6873	6.39457	0.18831	-3.0728	6.29639	0
0.6880	8.84148	2.93225	-1.85272	6.90695	0
0.6887	7.30808	6.26802	-1.85272	6.29639	0
0.6893	6.10094	5.9721	-4.29289	5.07527	0
0.6900	7.01446	6.88675	-7.04938	3.2436	0
0.6907	6.72083	6.59084	-7.36569	4.15943	0
0.6913	4.89381	2.93225	-6.41674	5.99111	0
0.6920	5.48106	1.69479	-6.14561	4.46471	0
0.6927	6.72083	2.31352	-7.36569	3.85415	0
0.6933	4.89381	2.93225	-9.17323	7.21223	0
0.6940	3.03416	3.8469	-8.58578	6.29639	0
0.6947	3.03416	2.93225	-6.14561	4.46471	0
0.6953	2.74053	3.52408	-5.51297	8.43335	0
0.6960	0	6.88675	-7.36569	9.95975	0
0.6967	-1.53339	8.42013	-7.63682	4.46471	0
0.6973	-1.23976	6.88675	-6.41674	1.7172	0
0.6980	0	7.8014	-6.41674	0.801359	0
0.6987	1.82702	8.42013	-7.04938	-8.66231	0
0.6993	1.20714	6.26802	-6.14561	-18.4313	0
0.7000	0	6.26802	-4.60921	-15.989	0
0.7007	1.82702	9.03886	-6.41674	-10.1887	0
0.7013	4.27392	9.95351	-9.80586	-11.1045	0
0.7020	3.03416	7.50548	-8.85691	-11.1045	0
0.7027	2.12065	5.67619	-3.0728	-6.52535	0
0.7033	3.94767	3.8469	-0.0451883	-7.44119	0
0.7040	3.65404	0.18831	-1.5364	-9.57815	0
0.7047	1.53339	-0.753238	-1.5364	-5.91479	0
0.7053	0.91351	3.8469	0.587448	-2.25144	0
0.7060	0	7.18267	3.61506	-1.3356	0
0.7067	-3.65404	7.18267	4.83515	2.93832	0
0.7073	-5.51369	8.09731	2.39498	6.29639	0
0.7080	-5.51369	9.03886	-1.26527	2.93832	0
0.7087	-4.89381	10.2494	-0.0451883	1.10664	0
0.7093	-4.27392	13.2893	3.02762	3.85415	0
0.7100	-3.65404	14.2039	3.02762	4.46471	0
0.7107	-2.74053	11.7828	2.12385	4.46471	0
0.7113	-2.15327	10.8682	2.12385	7.82279	0
0.7120	-3.65404	12.0787	2.39498	9.04391	0
0.7127	-4.56755	12.6974	2.39498	7.51751	0
0.7133	0	13.2893	1.49121	9.04391	0
0.7140	5.18743	12.9934	1.1749	10.8756	0
0.7147	2.74053	12.0787	1.49121	10.265	0
0.7153	0.619882	9.63069	-0.948954	11.4861	0
0.7160	4.89381	6.88675	-3.0728	15.1495	0
0.7167	7.30808	9.33478	1.1749	14.5389	0
0.7173	4.56755	11.46	5.7841	11.4861	0
0.7180	4.27392	4.76154	5.7841	13.3178	0
0.7187	5.80732	-3.17436	7.59163	17.2865	0
0.7193	3.03416	-0.753238	9.44436	19.1181	0
0.7200	-1.82702	2.60943	8.22427	18.2023	0
0.7207	-5.51369	0.18831	6.37155	14.5389	0
0.7213	-8.54785	0.18831	7.90795	12.7073	0
0.7220	-9.75499	2.31352	10.3481	15.4548	0
0.7227	-11.6146	0.484225	11.2519	15.4548	0
0.7233	-18.3028	-2.58253	9.44436	11.4861	0
0.7240	-21.9895	-5.00365	6.68787	11.7914	0
0.7247	-19.2163	-9.28097	6.68787	13.3178	0
0.7253	-18.3028	-12.0249	7.59163	8.43335	0
0.7260	-17.7156	-10.1956	6.68787	4.46471	0
0.7267	-12.8218	-10.1956	6.37155	5.68583	0
0.7273	-9.16773	-12.6436	8.22427	6.90695	0
0.7280	-7.34071	-11.729	10.0318	5.99111	0
0.7287	-5.51369	-9.8997	9.44436	5.38055	0
0.7293	-7.63434	-10.1956	7.90795	4.46471	0
0.7300	-7.34071	-9.8997	7.90795	3.85415	0
0.7307	0.293628	-7.74759	9.44436	5.38055	0
0.7313	0.619882	-5.9183	7.59163	5.38055	0
0.7320	-5.80732	-7.15577	2.7113	2.32776	0
0.7327	-3.65404	-11.729	3.61506	0.801359	0
0.7333	0.619882	-14.4729	9.44436	2.32776	0
0.7340	-1.82702	-13.5583	11.2519	3.2436	0
0.7347	-2.4469	-14.177	10.3481	3.2436	0
0.7353	0.619882	-12.9396	10.3481	3.85415	0
0.7360	2.4469	-8.98506	10.0318	4.15943	0
0.7367	3.36041	-9.28097	8.81172	2.93832	0
0.7373	1.82702	-10.8144	8.4954	1.10664	0
0.7380	0.91351	-7.15577	9.44436	0.496079	0
0.7387	4.27392	-5.32647	12.7883	1.41192	0
0.7393	5.48106	-7.15577	15.5448	2.32776	0
0.7400	4.27392	-3.49718	14.641	1.10664	0
0.7407	5.80732	-1.04915	12.7883	-0.11448	0
0.7413	8.22159	-2.87845	10.6644	1.7172	0
0.7420	11.9083	-1.66789	7.27532	4.46471	0
0.7427	16.4758	0.18831	4.83515	4.76999	0
0.7433	18.0092	1.10296	3.34393	1.7172	0
0.7440	17.683	3.8469	0.903766	-1.94616	0
0.7447	19.8362	2.93225	0.27113	-3.77783	0
0.7453	19.5426	-0.753238	1.49121	-3.16728	0
0.7460	17.3893	0.18831	0.27113	-3.77783	0
0.7467	18.3028	2.0176	-3.38912	-5.60951	0
0.7473	18.9227	2.0176	-5.19665	-6.52535	0
0.7480	19.2163	4.14281	-5.19665	-6.52535	0
0.7487	18.9227	6.59084	-4.29289	-8.35703	0
0.7493	15.5623	6.59084	-5.51297	-8.35703	0
0.7500	13.7353	6.88675	-7.63682	-7.74647	0
0.7507	15.8559	7.18267	-7.63682	-8.05175	0
0.7513	17.3893	8.71604	-4.29289	-8.66231	0
0.7520	16.4758	10.2494	0.27113	-9.27287	0
0.7527	17.0957	9.33478	0.27113	-10.1887	0
0.7533	18.3028	10.2494	-2.75649	-11.1045	0
0.7540	19.2163	14.8227	-0.632636	-11.7151	0
0.7547	18.5965	16.356	3.02762	-11.4098	0
0.7553	14.3225	15.1186	-1.26527	-11.1045	0
0.7560	10.0812	12.9934	-4.29289	-11.7151	0
0.7567	10.0812	10.2494	-1.26527	-13.8521	0
0.7573	9.46136	10.2494	-1.5364	-13.8521	0
0.7580	5.48106	8.42013	-3.38912	-11.7151	0
0.7587	4.56755	-0.753238	-1.26527	-11.7151	0
0.7593	6.39457	-7.74759	-0.316318	-13.5468	0
0.7600	7.92797	-5.32647	-0.948954	-12.9362	0
0.7607	7.30808	-1.34507	0.587448	-11.1045	0
0.7613	6.10094	0.18831	0.587448	-10.1887	0
0.7620	5.48106	0.18831	-0.632636	-9.57815	0
0.7627	6.10094	0.484225	1.49121	-8.05175	0
0.7633	6.39457	1.69479	3.02762	-5.91479	0
0.7640	3.65404	2.0176	2.7113	-4.69367	0
0.7647	0	1.39887	3.02762	-4.69367	0
0.7653	0.619882	3.52408	1.49121	-5.60951	0
0.7660	1.53339	4.43873	-0.632636	-5.30423	0
0.7667	-1.23976	1.39887	-1.26527	-3.77783	0
0.7673	-4.89381	0.18831	-3.70544	-2.25144	0
0.7680	-6.10094	1.10296	-6.14561	-0.725039	0
0.7687	-5.51369	-0.134507	-4.29289	-0.725039	0
0.7693	-5.51369	-0.134507	-1.5364	-1.94616	0
0.7700	-4.27392	0.78014	-2.48536	-1.64088	0
0.7707	-1.53339	0.18831	-4.60921	-1.03032	0
0.7713	-0.91351	2.0176	-5.82929	-1.94616	0
0.7720	-3.9803	5.9721	-4.92552	-0.725039	0
0.7727	-4.89381	5.9721	-1.5364	3.54888	0
0.7733	-3.36041	3.8469	2.12385	5.07527	0
0.7740	-3.9803	2.93225	6.05523	5.07527	0
0.7747	-6.4272	5.05746	10.0318	8.43335	0
0.7753	-7.01446	7.50548	12.2008	11.7914	0
0.7760	-3.65404	8.09731	10.3481	12.0967	0
0.7767	0.91351	8.42013	7.27532	12.7073	0
0.7773	2.74053	10.2494	5.7841	13.6231	0
0.7780	3.94767	9.03886	6.37155	13.6231	0
0.7787	6.39457	8.09731	6.68787	15.7601	0
0.7793	5.80732	9.95351	5.15147	19.4234	0
0.7800	3.94767	9.03886	0.903766	20.034	0
0.7807	5.48106	6.26802	-3.97657	19.1181	0
0.7813	7.92797	6.26802	-7.04938	19.4234	0
0.7820	9.1351	5.67619	-7.63682	18.2023	0
0.7827	10.6685	4.76154	-5.51297	17.897	0
0.7833	10.3749	7.8014	-3.70544	20.034	0
0.7840	7.92797	9.03886	-2.48536	20.3393	0
0.7847	7.63434	5.9721	-0.0451883	19.1181	0
0.7853	7.30808	5.9721	3.61506	19.7287	0
0.7860	3.65404	5.9721	5.7841	18.8129	0
0.7867	1.20714	2.0176	5.7841	17.897	0
0.7873	1.53339	-0.753238	6.05523	19.4234	0
0.7880	3.36041	-2.25972	8.81172	18.2023	0
0.7887	6.39457	-5.9183	10.6644	16.3706	0
0.7893	7.30808	-8.66224	9.71548	20.034	0
0.7900	5.18743	-9.8997	10.3481	23.0868	0
0.7907	2.4469	-9.8997	11.5682	21.8657	0
0.7913	1.53339	-7.15577	9.44436	23.0868	0
0.7920	1.82702	-5.32647	4.83515	23.6973	0
0.7927	3.36041	-7.15577	3.02762	20.034	0
0.7933	5.18743	-4.08901	3.93138	19.4234	0
0.7940	7.30808	2.93225	6.68787	20.9498	0
0.7947	7.63434	3.8469	8.81172	18.2023	0
0.7953	5.18743	2.31352	8.22427	16.0653	0
0.7960	4.56755	4.76154	7.59163	17.5917	0
0.7967	7.30808	6.59084	9.12804	17.5917	0
0.7973	6.72083	6.26802	9.44436	14.8442	0
0.7980	3.65404	7.50548	8.81172	13.0125	0
0.7987	5.48106	9.33478	6.68787	12.0967	0
0.7993	8.54785	9.03886	4.2477	10.8756	0
0.8000	8.22159	9.03886	3.93138	9.34919	0
0.8007	7.30808	9.33478	2.39498	9.34919	0
0.8013	8.22159	7.50548	-2.16904	9.65447	0
0.8020	10.9948	5.67619	-1.5364	8.43335	0
0.8027	13.409	4.43873	3.93138	7.82279	0
0.8033	11.582	2.93225	3.34393	7.21223	0
0.8040	7.30808	1.69479	-0.0451883	5.38055	0
0.8047	6.72083	-0.134507	-0.632636	3.54888	0
0.8053	7.63434	-1.34507	-1.5364	2.63304	0
0.8060	7.30808	1.10296	-1.26527	-0.11448	0
0.8067	8.84148	3.8469	3.02762	-2.25144	0
0.8073	10.9948	2.0176	3.93138	-1.94616	0
0.8080	10.0812	1.39887	-0.316318	-1.03032	0
0.8087	7.30808	2.93225	-2.75649	-0.725039	0
0.8093	5.18743	1.10296	-4.29289	-1.64088	0
0.8100	3.94767	-0.753238	-8.58578	-2.862	0
0.8107	0	1.10296	-11.6134	-2.55672	0
0.8113	-10.0812	1.10296	-11.2971	-1.64088	0
0.8120	-18.3028	-0.753238	-11.2971	-1.64088	0
0.8127	-15.5623	1.39887	-14.0536	-1.3356	0
0.8133	-11.6146	3.8469	-17.1264	0.1908	0
0.8140	-12.2019	3.8469	-15.9063	0.801359	0
0.8147	-12.2019	3.8469	-11.6134	0.1908	0
0.8153	-10.3749	5.05746	-10.7096	0.1908	0
0.8160	-9.16773	7.18267	-11.9297	-1.03032	0
0.8167	-6.72083	9.33478	-11.9297	-3.16728	0
0.8173	-4.89381	8.71604	-11.6134	-2.55672	0
0.8180	-4.56755	6.88675	-11.6134	-0.11448	0
0.8187	-3.36041	6.26802	-9.48954	-1.03032	0
0.8193	-2.15327	7.50548	-7.63682	-0.725039	0
0.8200	-4.27392	8.42013	-7.95314	-0.11448	0
0.8207	-4.56755	6.59084	-6.14561	-4.08311	0
0.8213	-3.65404	2.0176	-3.38912	-8.05175	0
0.8220	-5.18743	1.10296	-3.38912	-5.91479	0
0.8227	-3.9803	2.0176	-4.29289	-4.99895	0
0.8233	-2.4469	-2.58253	-3.97657	-7.13591	0
0.8240	-6.10094	-6.83295	-3.0728	-8.05175	0
0.8247	-10.0812	-3.49718	-2.16904	-9.88343	0
0.8253	-9.16773	-1.66789	-4.29289	-12.6309	0
0.8260	-8.25422	-6.83295	-5.51297	-12.6309	0
0.8267	-9.16773	-10.8144	-3.0728	-11.4098	0
0.8273	-10.9948	-8.36633	-2.48536	-12.6309	0
0.8280	-13.7353	-6.24112	-5.19665	-13.2415	0
0.8287	-13.4417	-8.66224	-6.14561	-12.0204	0
0.8293	-10.9948	-12.9396	-6.14561	-11.1045	0
0.8300	-11.2884	-12.6436	-7.04938	-12.0204	0
0.8307	-11.6146	-10.5184	-5.51297	-11.7151	0
0.8313	-9.75499	-12.0249	-5.82929	-9.27287	0
0.8320	-9.16773	-14.7689	-7.95314	-7.44119	0
0.8327	-10.3749	-15.3876	-7.95314	-6.22007	0
0.8333	-10.9948	-16.3022	-7.95314	-3.77783	0
0.8340	-10.9948	-18.1315	-9.80586	-2.55672	0
0.8347	-10.0812	-19.0462	-10.7096	-3.77783	0
0.8353	-10.9948	-20.8755	-12.8335	-3.77783	0
0.8360	-12.2019	-21.7901	-14.0536	-1.94616	0
0.8367	-10.0812	-20.8755	-10.7096	-1.03032	0
0.8373	-7.63434	-21.7901	-8.85691	-2.862	0
0.8380	-8.84148	-20.8755	-9.80586	-2.862	0
0.8387	-9.16773	-16.3022	-9.48954	0.801359	0
0.8393	-7.34071	-14.7689	-8.85691	2.93832	0
0.8400	-7.34071	-15.6835	-10.077	0.1908	0
0.8407	-7.34071	-12.9396	-9.80586	-1.64088	0
0.8413	-5.51369	-13.2624	-8.85691	-1.03032	0
0.8420	-6.10094	-17.2169	-8.26946	-1.64088	0
0.8427	-6.72083	-17.8356	-6.73306	-1.94616	0
0.8433	-5.18743	-15.3876	-6.41674	0.801359	0
0.8440	-5.18743	-13.8542	-8.58578	2.63304	0
0.8447	-6.72083	-11.4331	-9.48954	1.41192	0
0.8453	-7.34071	-11.729	-8.85691	1.7172	0
0.8460	-7.34071	-14.4729	-7.95314	4.15943	0
0.8467	-8.54785	-14.4729	-5.19665	3.54888	0
0.8473	-8.25422	-18.4274	-3.38912	3.2436	0
0.8480	-6.4272	-27.8967	-3.70544	6.29639	0
0.8487	-7.92797	-27.8967	-5.19665	7.21223	0
0.8493	-10.7011	-22.7048	-3.97657	5.38055	0
0.8500	-10.3749	-26.0674	0.903766	6.29639	0
0.8507	-8.84148	-31.2594	3.93138	9.04391	0
0.8513	-11.2884	-30.0488	2.12385	8.12807	0
0.8520	-15.2687	-29.726	-0.316318	5.68583	0
0.8527	-14.3552	-31.5553	-0.316318	5.68583	0
0.8533	-10.9948	-32.47	-0.0451883	5.99111	0
0.8540	-9.16773	-32.174	-0.632636	6.29639	0
0.8547	-7.63434	-28.8114	-3.38912	6.90695	0
0.8553	-4.56755	-25.4487	-6.14561	7.51751	0
0.8560	-4.89381	-27.278	-4.29289	8.43335	0
0.8567	-10.7011	-29.1342	-2.48536	9.65447	0
0.8573	-13.7353	-25.7715	-1.26527	9.65447	0
0.8580	-10.0812	-23.6194	3.34393	8.43335	0
0.8587	-7.34071	-24.2381	5.7841	8.43335	0
0.8593	-10.0812	-21.7901	3.93138	9.04391	0
0.8600	-10.9948	-17.8356	5.46778	8.43335	0
0.8607	-8.25422	-17.2169	7.27532	8.12807	0
0.8613	-8.54785	-18.1315	4.83515	8.12807	0
0.8620	-9.16773	-18.1315	7.00419	7.82279	0
0.8627	-4.27392	-16.3022	11.8845	8.43335	0
0.8633	-2.4469	-15.0917	9.44436	9.04391	0
0.8640	-6.4272	-16.921	6.05523	6.60167	0
0.8647	-5.80732	-19.0462	7.00419	3.54888	0
0.8653	-0.91351	-17.2169	5.7841	2.63304	0
0.8660	0	-13.2624	4.83515	1.7172	0
0.8667	0	-12.0249	6.05523	2.93832	0
0.8673	3.65404	-12.6436	3.93138	6.60167	0
0.8680	5.48106	-13.8542	2.12385	6.90695	0
0.8687	3.65404	-14.177	3.02762	4.76999	0
0.8693	0.91351	-11.729	0.587448	5.68583	0
0.8700	-2.74053	-10.5184	-1.5364	5.07527	0
0.8707	-5.51369	-12.9396	2.7113	3.2436	0
0.8713	-6.4272	-14.177	6.05523	5.38055	0
0.8720	-6.4272	-13.5583	3.93138	7.21223	0
0.8727	-7.01446	-14.4729	3.02762	5.07527	0
0.8733	-7.63434	-13.5583	5.15147	3.54888	0
0.8740	-7.01446	-9.8997	7.90795	4.15943	0
0.8747	-4.27392	-8.07041	8.4954	6.29639	0
0.8753	-2.74053	-6.53703	8.81172	6.90695	0
0.8760	-3.9803	-5.32647	11.8845	2.63304	0
0.8767	-2.74053	-8.36633	15.5448	-1.03032	0
0.8773	1.20714	-11.1103	17.0812	1.7172	0
0.8780	2.4469	-8.98506	18.8887	3.54888	0
0.8787	0.91351	-7.15577	20.7414	0.801359	0
0.8793	2.74053	-6.53703	21.3289	0.801359	0
0.8800	5.18743	-5.00365	19.7925	0.801359	0
0.8807	4.56755	-6.83295	18.5724	-1.03032	0
0.8813	4.56755	-13.2624	20.1088	-0.11448	0
0.8820	6.10094	-17.5128	22.8653	1.10664	0
0.8827	6.72083	-22.7048	23.769	-2.25144	0
0.8833	5.48106	-34.6221	24.9891	-5.30423	0
0.8840	3.94767	-44.6832	29.282	-4.69367	0
0.8847	1.53339	-43.7685	30.5021	-4.08311	0
0.8853	0.619882	-41.3205	26.8419	-3.47256	0
0.8860	2.74053	-43.7685	25.8929	-2.55672	0
0.8867	2.74053	-42.558	26.8419	-3.16728	0
0.8873	-1.82702	-38.8994	23.769	-5.30423	0
0.8880	-3.06679	-41.9392	20.4251	-8.05175	0
0.8887	0.619882	-48.0458	19.7925	-10.494	0
0.8893	2.74053	-49.2564	17.9849	-9.57815	0
0.8900	1.82702	-50.1711	13.1046	-8.66231	0
0.8907	1.82702	-51.4085	9.12804	-11.1045	0
0.8913	2.12065	-49.2564	9.71548	-12.0204	0
0.8920	3.36041	-49.2564	12.7883	-12.0204	0
0.8927	4.89381	-52.0004	14.0084	-15.6837	0
0.8933	5.80732	-50.1711	13.1046	-20.8544	0
0.8940	5.48106	-46.8084	11.2519	-22.9914	0
0.8947	5.80732	-47.4271	10.3481	-25.7389	0
0.8953	7.92797	-46.5125	12.472	-29.7075	0
0.8960	9.1351	-41.0246	16.1322	-29.4022	0
0.8967	8.22159	-40.1099	14.9121	-27.5706	0
0.8973	7.01446	-41.0246	11.2519	-28.4864	0
0.8980	7.63434	-38.5766	12.472	-31.2339	0
0.8987	9.75499	-35.5367	14.0084	-31.2339	0
0.8993	8.22159	-35.8326	12.472	-29.097	0
0.9000	3.65404	-34.0033	14.3247	-28.7917	0
0.9007	4.27392	-29.726	19.205	-28.7917	0
0.9013	9.75499	-27.278	20.1088	-27.2653	0
0.9020	11.2884	-27.6008	18.5724	-26.3494	0
0.9027	9.1351	-27.6008	19.205	-26.96	0
0.9033	9.75499	-25.1528	20.1088	-26.6547	0
0.9040	10.6685	-20.8755	19.5213	-23.9072	0
0.9047	10.0812	-20.2836	17.6686	-19.3471	0
0.9053	9.46136	-21.4942	14.641	-18.4313	0
0.9060	10.3749	-19.0462	10.6644	-20.8544	0
0.9067	10.9948	-17.2169	9.44436	-21.1597	0
0.9073	10.3749	-18.4274	13.1046	-19.6524	0
0.9080	9.1351	-18.1315	16.1322	-19.3471	0
0.9087	7.30808	-17.8356	14.641	-17.5154	0
0.9093	5.80732	-22.7048	12.7883	-12.9362	0
0.9100	6.39457	-27.278	16.1322	-12.0204	0
0.9107	8.22159	-28.1926	19.7925	-12.0204	0
0.9113	4.89381	-32.47	17.3523	-10.1887	0
0.9120	-0.91351	-38.5766	12.472	-10.1887	0
0.9127	-3.65404	-39.814	11.5682	-11.1045	0
0.9133	-4.27392	-37.366	12.472	-8.66231	0
0.9140	-6.72083	-36.1285	12.472	-5.60951	0
0.9147	-10.0812	-34.2992	12.2008	-5.60951	0
0.9153	-11.2884	-31.5553	11.2519	-6.52535	0
0.9160	-9.46136	-30.3447	10.0318	-7.44119	0
0.9167	-7.34071	-29.1342	8.22427	-6.83063	0
0.9173	-10.0812	-25.1528	7.59163	-4.69367	0
0.9180	-12.2019	-20.5795	9.12804	-4.38839	0
0.9187	-9.16773	-17.8356	8.4954	-4.08311	0
0.9193	-8.25422	-15.3876	5.7841	-2.25144	0
0.9200	-11.6146	-11.1103	4.83515	-1.94616	0
0.9207	-11.9083	-5.00365	5.7841	-2.862	0
0.9213	-9.16773	-1.04915	4.2477	-3.77783	0
0.9220	-7.63434	-0.753238	4.2477	-2.862	0
0.9227	-7.01446	2.93225	5.7841	0.801359	0
0.9233	-9.75499	11.1641	0.587448	4.15943	0
0.9240	-14.0289	13.908	-9.17323	3.54888	0
0.9247	-13.7353	11.7828	-14.6862	1.41192	0
0.9253	-9.75499	12.3746	-15.9063	2.02248	0
0.9260	-8.25422	15.4414	-17.7138	2.93832	0
0.9267	-9.16773	16.0332	-18.9339	3.54888	0
0.9273	-10.7011	18.4812	-18.9339	6.29639	0
0.9280	-12.2019	21.548	-18.9339	8.12807	0
0.9287	-11.2884	22.1398	-17.4427	7.21223	0
0.9293	-11.2884	23.3773	-14.3699	6.29639	0
0.9300	-15.8886	28.5693	-11.2971	8.73863	0
0.9307	-18.3028	30.9904	-9.80586	12.402	0
0.9313	-15.8886	28.2464	-8.85691	12.402	0
0.9320	-16.1822	27.0359	-6.14561	9.95975	0
0.9327	-18.3028	30.0757	-2.75649	10.8756	0
0.9333	-16.4758	33.1425	-1.5364	13.3178	0
0.9340	-14.0289	34.0571	1.1749	14.5389	0
0.9347	-14.3552	36.8011	6.05523	17.5917	0
0.9353	-16.4758	40.4597	3.93138	21.2551	0
0.9360	-18.9227	41.993	-0.632636	20.3393	0
0.9367	-18.3028	41.0784	3.02762	18.5076	0
0.9373	-15.5623	42.9077	7.59163	20.9498	0
0.9380	-17.3893	45.3288	5.46778	23.0868	0
0.9387	-21.9895	43.4995	4.83515	23.6973	0
0.9393	-22.2831	41.0784	7.27532	24.9184	0
0.9400	-21.9895	41.3743	6.37155	25.2237	0
0.9407	-24.1102	42.5849	3.34393	22.4762	0
0.9413	-24.73	44.4142	1.80753	21.2551	0
0.9420	-25.3499	48.3956	2.12385	23.6973	0
0.9427	-26.8507	49.6061	5.15147	24.9184	0
0.9433	-25.6435	48.0997	8.22427	24.9184	0
0.9440	-24.4038	49.6061	7.90795	27.666	0
0.9447	-26.8507	53.2647	5.46778	30.4135	0
0.9453	-27.4706	51.7582	2.39498	27.666	0
0.9460	-25.6435	49.0143	0.587448	25.529	0
0.9467	-28.0904	50.5208	0.27113	28.2765	0
0.9473	-32.0381	53.2647	-2.16904	27.9712	0
0.9480	-32.0381	53.2647	-6.73306	25.2237	0
0.9487	-30.2111	52.3501	-8.58578	25.529	0
0.9493	-28.0904	51.7582	-7.95314	26.1396	0
0.9500	-27.4706	52.3501	-6.14561	24.0026	0
0.9507	-28.0904	53.5875	-6.14561	23.6973	0
0.9513	-26.8507	53.2647	-8.85691	23.6973	0
0.9520	-25.9372	50.2249	-9.80586	23.0868	0
0.9527	-28.3841	49.9289	-8.85691	25.529	0
0.9533	-29.004	53.5875	-10.7096	27.3607	0
0.9540	-26.8507	56.0356	-12.5623	25.529	0
0.9547	-27.7642	55.094	-9.80586	25.529	0
0.9553	-29.004	55.094	-8.58578	27.666	0
0.9560	-26.5571	56.6274	-11.9297	27.3607	0
0.9567	-25.9372	56.9502	-11.9297	27.666	0
0.9573	-26.5571	56.0356	-8.26946	28.2765	0
0.9580	-23.8165	59.0754	-6.14561	26.4448	0
0.9587	-23.1966	62.4381	-3.97657	24.6132	0
0.9593	-28.3841	60.9047	-1.85272	24.6132	0
0.9600	-34.485	57.542	-2.16904	23.392	0
0.9607	-35.3985	57.542	-1.5364	21.5604	0
0.9613	-32.9516	56.9502	0.27113	20.9498	0
0.9620	-32.0381	53.8834	0.27113	20.6445	0
0.9627	-33.8651	49.9289	-0.0451883	20.034	0
0.9633	-33.2779	45.3288	0.587448	20.9498	0
0.9640	-31.4509	40.4597	1.1749	20.9498	0
0.9647	-33.8651	36.8011	1.80753	18.5076	0
0.9653	-36.6383	34.0571	1.80753	16.3706	0
0.9660	-32.3644	33.1425	-0.316318	17.897	0
0.9667	-29.2976	32.5238	-1.5364	18.2023	0
0.9673	-32.3644	30.3986	-2.48536	13.6231	0
0.9680	-33.5715	28.2464	-4.60921	11.7914	0
0.9687	-31.1246	28.5693	-7.04938	13.6231	0
0.9693	-31.1246	29.4839	-6.14561	13.3178	0
0.9700	-29.9175	30.6945	-2.48536	11.4861	0
0.9707	-25.6435	30.6945	-0.632636	12.402	0
0.9713	-24.4038	28.5693	-2.75649	12.402	0
0.9720	-26.5571	26.7131	-5.19665	11.4861	0
0.9727	-25.6435	27.3318	-4.29289	12.402	0
0.9733	-23.8165	28.5693	-3.38912	11.7914	0
0.9740	-23.4903	27.9505	-3.38912	9.34919	0
0.9747	-22.903	26.7131	-2.75649	9.04391	0
0.9753	-23.8165	26.7131	-4.29289	6.29639	0
0.9760	-24.73	26.7131	-6.41674	3.54888	0
0.9767	-21.3696	25.7984	-6.14561	6.90695	0
0.9773	-17.3893	25.7984	-6.73306	9.04391	0
0.9780	-15.5623	26.1212	-8.26946	5.38055	0
0.9787	-14.0289	23.9691	-5.82929	4.46471	0
0.9793	-14.6488	21.2252	-3.70544	6.90695	0
0.9800	-17.3893	22.7586	-5.19665	5.38055	0
0.9807	-17.3893	25.2066	-6.73306	3.54888	0
0.9813	-17.0957	25.7984	-6.73306	4.15943	0
0.9820	-17.7156	26.7131	-6.14561	3.2436	0
0.9827	-18.0092	28.5693	-3.97657	2.63304	0
0.9833	-21.076	27.6546	-3.0728	3.54888	0
0.9840	-26.5571	25.2066	-5.19665	1.7172	0
0.9847	-25.6435	24.8838	-7.95314	-1.94616	0
0.9853	-22.5768	24.5879	-9.80586	-3.16728	0
0.9860	-23.8165	21.8439	-9.48954	-2.862	0
0.9867	-23.8165	19.1	-9.17323	-2.862	0
0.9873	-21.3696	17.5666	-11.6134	-2.862	0
0.9880	-21.076	17.2707	-12.246	-3.77783	0
0.9887	-21.3696	16.9479	-10.3933	-4.69367	0
0.9893	-19.8362	16.356	-11.6134	-4.08311	0
0.9900	-18.9227	14.8227	-12.246	-4.69367	0
0.9907	-18.3028	14.5267	-10.077	-6.83063	0
0.9913	-18.3028	16.6519	-11.0259	-6.83063	0
0.9920	-18.3028	19.3959	-13.1498	-6.52535	0
0.9927	-17.0957	18.4812	-11.6134	-6.52535	0
0.9933	-15.5623	16.6519	-11.6134	-4.69367	0
0.9940	-16.4758	17.5666	-11.6134	-2.862	0
0.9947	-17.3893	18.4812	-4.60921	-1.94616	0
0.9953	-19.2163	16.6519	-3.38912	-0.419759	0
0.9960	-21.6632	13.2893	-10.7096	-1.64088	0
0.9967	-21.6632	10.2494	-8.85691	-3.77783	0
0.9973	-20.1625	6.26802	-5.51297	-5.60951	0
0.9980	-20.1625	6.59084	-8.26946	-7.13591	0
0.9987	-20.1625	9.63069	-2.16904	-6.83063	0
0.9993	-19.2163	7.8014	2.12385	-4.38839	0
1.0000	-19.2163	4.76154	-2.48536	-4.69367	0
1.0007	-19.2163	7.8014	1.1749	-6.52535	0
1.0013	-18.3028	11.46	-0.948954	-4.99895	0
1.0020	-18.6291	11.46	-8.58578	-4.99895	0
1.0027	-17.3893	12.0787	3.02762	-7.74647	0
1.0033	-17.3893	12.9934	1.49121	-7.74647	0
1.0040	-19.5426	12.3746	-10.3933	-5.60951	0
1.0047	-18.3028	14.2039	4.83515	-6.22007	0
1.0053	-14.6488	15.7373	2.39498	-7.44119	0
1.0060	-15.5623	14.8227	-11.6134	-6.83063	0
1.0067	-16.1822	16.9479	7.59163	-4.99895	0
1.0073	-15.2687	19.1	-10.7096	-3.77783	0
1.0080	-16.4758	16.6519	-32.3548	-5.60951	0
1.0087	-16.1822	14.8227	9.44436	-7.74647	0
1.0093	-11.9083	18.4812	-25.0343	-6.52535	0
1.0100	-11.9083	19.7187	-53.7289	-4.69367	0
1.0107	-16.4758	16.6519	105.244	-5.60951	0
1.0113	-17.3893	14.8227	57.6603	-5.30423	0
1.0120	-16.1822	16.356	-405.61	-2.862	0
1.0127	-17.3893	17.2707	-661.331	-1.64088	0
1.0133	-18.0092	15.4414	-451.386	-1.94616	0
1.0140	-15.2687	13.6121	-237.781	-1.03032	0
1.0147	-12.8218	13.908	-150.477	-0.11448	0
1.0153	-14.0289	14.5267	-43.3808	-0.725039	0
1.0160	-14.3552	13.2893	8.81172	-1.94616	0
1.0167	-10.7011	12.6974	13.1046	-1.94616	0
1.0173	-10.9948	13.908	53.3674	0.801359	0
1.0180	-12.8218	13.6121	73.205	2.63304	0
1.0187	-9.16773	12.3746	75.3289	3.2436	0
1.0193	-8.25422	13.2893	100.68	4.76999	0
1.0200	-13.7353	11.7828	111.66	5.07527	0
1.0207	-14.0289	5.9721	114.733	2.02248	0
1.0213	-10.0812	3.8469	127.521	1.41192	0
1.0220	-9.75499	7.18267	122.054	2.93832	0
1.0227	-12.2019	9.33478	115.637	1.7172	0
1.0233	-14.0289	8.71604	124.494	-0.11448	0
1.0240	-14.9424	5.67619	125.714	-0.11448	0
1.0247	-15.5623	1.69479	125.714	-0.725039	0
1.0253	-16.1822	2.31352	130.278	0.1908	0
1.0260	-13.7353	4.14281	126.618	2.32776	0
1.0267	-11.9083	3.8469	127.25	0.1908	0
1.0273	-16.4758	7.18267	134.842	-2.862	0
1.0280	-21.9895	12.0787	135.791	-0.725039	0
1.0287	-21.076	11.1641	136.062	1.7172	0
1.0293	-19.2163	11.46	139.722	1.10664	0
1.0300	-19.8362	14.8227	139.722	2.63304	0
1.0307	-16.8021	12.9934	138.231	5.38055	0
1.0313	-14.6488	10.8682	136.695	4.46471	0
1.0320	-16.4758	14.5267	132.131	3.85415	0
1.0327	-16.4758	13.908	128.47	5.99111	0
1.0333	-14.9424	7.8014	127.25	6.60167	0
1.0340	-14.3552	6.26802	126.618	4.76999	0
1.0347	-13.4417	5.9721	125.714	4.76999	0
1.0353	-14.0289	2.93225	122.37	6.90695	0
1.0360	-15.5623	1.39887	118.664	7.82279	0
1.0367	-13.1154	1.69479	115.637	6.29639	0
1.0373	-9.46136	1.39887	114.417	4.76999	0
1.0380	-6.72083	2.93225	115.953	4.76999	0
1.0387	-3.65404	3.8469	115.004	7.51751	0
1.0393	-3.06679	2.31352	109.22	10.8756	0
1.0400	-2.74053	2.0176	104.972	12.0967	0
1.0407	2.12065	3.8469	101.9	11.7914	0
1.0413	6.39457	3.8469	93.9465	12.7073	0
1.0420	9.1351	2.60943	83.282	13.0125	0
1.0427	12.8218	3.22816	74.4251	11.7914	0
1.0433	12.4955	5.67619	63.1281	9.65447	0
1.0440	10.0812	6.26802	49.3908	7.21223	0
1.0447	13.1154	3.8469	38.4101	3.54888	0
1.0453	16.4758	3.22816	30.5021	-0.11448	0
1.0460	14.0289	5.05746	22.2326	-0.11448	0
1.0467	12.8218	5.35337	14.641	0.801359	0
1.0473	14.9424	3.22816	7.27532	-0.11448	0
1.0480	17.0957	2.0176	0.587448	-1.03032	0
1.0487	16.4758	1.10296	-5.19665	-0.11448	0
1.0493	13.409	-1.04915	-11.6134	0.801359	0
1.0500	14.9424	-1.66789	-17.4427	-0.419759	0
1.0507	18.5965	-0.753238	-21.3741	-2.55672	0
1.0513	16.4758	-1.66789	-22.9105	-2.55672	0
1.0520	16.1822	-4.41183	-25.0343	-0.725039	0
1.0527	20.4561	-6.24112	-29.6435	0.1908	0
1.0533	20.1299	-5.32647	-36.0603	-0.11448	0
1.0540	19.2163	-2.25972	-41.528	0.801359	0
1.0547	23.1966	1.10296	-43.9682	1.7172	0
1.0553	21.0434	2.0176	-43.0644	0.801359	0
1.0560	14.0289	2.0176	-44.6009	-1.94616	0
1.0567	14.3225	3.8469	-51.2887	-3.47256	0
1.0573	15.2687	4.76154	-54.6327	-2.55672	0
1.0580	9.46136	2.93225	-52.8251	-1.64088	0
1.0587	4.27392	1.10296	-56.4854	-2.25144	0
1.0593	0.91351	-0.430422	-64.7096	-2.862	0
1.0600	-2.4469	-2.58253	-66.5624	-3.16728	0
1.0607	-4.89381	-3.79309	-66.8787	-4.99895	0
1.0613	-8.54785	-5.9183	-73.8829	-6.52535	0
1.0620	-11.9083	-8.66224	-79.0795	-5.91479	0
1.0627	-11.6146	-8.36633	-79.9833	-3.77783	0
1.0633	-11.6146	-6.24112	-79.9833	-4.08311	0
1.0640	-12.2019	-7.74759	-78.7632	-6.83063	0
1.0647	-11.9083	-8.66224	-79.667	-7.44119	0
1.0653	-11.6146	-6.53703	-83.9599	-5.60951	0
1.0660	-10.0812	-5.32647	-83.9599	-5.91479	0
1.0667	-9.16773	-5.32647	-82.1071	-8.05175	0
1.0673	-11.9083	-3.17436	-84.5473	-9.57815	0
1.0680	-14.6488	-1.04915	-88.5239	-9.57815	0
1.0687	-14.6488	-0.430422	-90.9641	-8.35703	0
1.0693	-14.6488	-0.430422	-94.0368	-7.74647	0
1.0700	-14.0289	-1.34507	-95.8444	-8.35703	0
1.0707	-14.6488	-2.25972	-95.8444	-6.22007	0
1.0713	-17.0957	-1.34507	-94.9406	-2.862	0
1.0720	-15.8886	-0.134507	-92.8168	-2.862	0
1.0727	-14.6488	-0.753238	-91.2804	-5.60951	0
1.0733	-15.8886	-1.66789	-94.0368	-6.52535	0
1.0740	-12.8218	-1.04915	-94.0368	-5.60951	0
1.0747	-8.25422	-0.753238	-89.4276	-4.08311	0
1.0753	-9.46136	-1.34507	-91.2804	-2.862	0
1.0760	-7.92797	-0.753238	-96.7482	-2.862	0
1.0767	-2.4469	-1.34507	-97.6971	-1.94616	0
1.0773	-2.74053	-3.49718	-96.1607	-1.64088	0
1.0780	-3.06679	-5.00365	-94.9406	-1.03032	0
1.0787	2.12065	-5.00365	-90.0603	0.496079	0
1.0793	3.36041	-4.70774	-85.1799	1.7172	0
1.0800	0.91351	-3.49718	-83.0561	1.41192	0
1.0807	4.89381	-2.58253	-79.3958	-0.419759	0
1.0813	9.1351	-2.58253	-72.9791	-0.725039	0
1.0820	9.46136	-3.49718	-69.3189	-0.11448	0
1.0827	11.582	-5.00365	-67.1498	-1.3356	0
1.0833	12.8218	-5.32647	-62.2695	-1.94616	0
1.0840	10.9948	-1.9638	-56.4854	0.801359	0
1.0847	13.409	1.10296	-51.9214	-0.11448	0
1.0853	18.5965	-1.66789	-47.3121	-3.77783	0
1.0860	20.1299	-4.70774	-43.0644	-3.47256	0
1.0867	21.0434	-2.25972	-38.7716	-0.11448	0
1.0873	23.4903	1.69479	-33.8912	0.801359	0
1.0880	24.4038	1.39887	-31.4511	2.32776	0
1.0887	24.4038	0.18831	-31.7674	3.85415	0
1.0893	23.1966	-0.753238	-31.4511	3.2436	0
1.0900	23.7839	-1.66789	-29.0109	3.54888	0
1.0907	29.2976	-1.66789	-27.2034	5.68583	0
1.0913	32.9516	-0.753238	-25.667	4.46471	0
1.0920	30.5047	-0.753238	-24.4469	1.7172	0
1.0927	32.658	-1.34507	-23.5431	2.63304	0
1.0933	39.6725	0.18831	-19.2502	2.93832	0
1.0940	41.2058	0.484225	-13.4661	0.801359	0
1.0947	39.6725	-2.87845	-11.6134	2.63304	0
1.0953	42.413	-4.41183	-10.7096	6.60167	0
1.0960	46.6869	-2.58253	-5.19665	4.76999	0
1.0967	48.8076	-1.04915	0.27113	1.7172	0
1.0973	48.5139	0.18831	1.1749	2.93832	0
1.0980	48.8076	0.18831	3.02762	4.15943	0
1.0987	52.4942	-0.753238	7.27532	3.54888	0
1.0993	53.7014	-0.430422	9.71548	3.54888	0
1.1000	52.168	0.18831	10.3481	3.54888	0
1.1007	53.0815	-0.753238	12.7883	2.63304	0
1.1013	52.4942	-1.34507	16.7649	2.02248	0
1.1020	50.6672	-1.34507	18.8887	1.10664	0
1.1027	55.8546	-1.04915	21.6452	1.7172	0
1.1033	61.0421	1.10296	23.4527	2.32776	0
1.1040	57.9753	3.8469	22.549	0.1908	0
1.1047	56.7682	2.0176	23.1816	-0.11448	0
1.1053	61.3357	-2.58253	26.8419	-0.11448	0
1.1060	61.9556	-3.49718	27.7456	-4.08311	0
1.1067	59.5087	-2.58253	26.5255	-5.91479	0
1.1073	59.5087	-2.87845	26.5255	-1.64088	0
1.1080	59.5087	-2.58253	27.113	-0.419759	0
1.1087	59.2151	-0.753238	27.7456	-3.77783	0
1.1093	59.5087	-2.25972	27.7456	-4.38839	0
1.1100	55.8546	-5.9183	27.7456	-2.25144	0
1.1107	50.9608	-8.66224	28.0619	-1.3356	0
1.1113	48.5139	-8.66224	31.4059	-1.03032	0
1.1120	47.894	-8.66224	33.5297	-1.03032	0
1.1127	49.1338	-12.0249	31.7222	-4.38839	0
1.1133	52.4942	-16.3022	30.5021	-7.74647	0
1.1140	54.3212	-14.177	34.7498	-7.13591	0
1.1147	52.168	-9.8997	38.7264	-3.77783	0
1.1153	48.5139	-8.98506	36.9188	-2.862	0
1.1160	49.4274	-6.53703	31.7222	-4.08311	0
1.1167	53.0815	-4.41183	30.1858	-3.16728	0
1.1173	53.995	-7.74759	31.7222	-1.03032	0
1.1180	52.7879	-10.1956	31.9933	0.1908	0
1.1187	53.7014	-7.45168	31.0896	-1.03032	0
1.1193	54.3212	-7.74759	32.3096	-1.94616	0
1.1200	53.7014	-12.6436	34.7498	0.496079	0
1.1207	52.7879	-13.8542	34.1624	0.801359	0
1.1213	50.341	-12.6436	30.7732	-1.94616	0
1.1220	49.4274	-12.9396	28.0619	-2.25144	0
1.1227	52.168	-12.9396	27.4293	-1.94616	0
1.1233	52.168	-12.0249	26.5255	-4.69367	0
1.1240	50.341	-11.1103	23.769	-3.77783	0
1.1247	50.341	-8.98506	19.7925	0.496079	0
1.1253	47.6004	-8.07041	18.8887	-0.419759	0
1.1260	45.1535	-8.98506	21.9615	-1.94616	0
1.1267	48.2203	-6.83295	24.9891	1.10664	0
1.1273	47.894	-4.41183	25.6218	3.2436	0
1.1280	42.7066	-5.62239	24.4017	2.02248	0
1.1287	42.7066	-6.24112	21.3289	2.63304	0
1.1293	45.4798	-6.24112	18.5724	2.63304	0
1.1300	43.9464	-9.8997	18.8887	1.7172	0
1.1307	44.24	-11.4331	18.8887	3.54888	0
1.1313	47.6004	-8.98506	15.8611	4.46471	0
1.1320	49.4274	-10.1956	12.7883	2.32776	0
1.1327	49.1338	-12.6436	9.44436	2.63304	0
1.1333	47.6004	-9.8997	6.05523	5.68583	0
1.1340	47.6004	-7.15577	5.7841	5.68583	0
1.1347	48.5139	-7.74759	5.15147	4.46471	0
1.1353	48.5139	-8.07041	0.587448	4.15943	0
1.1360	50.341	-6.24112	-2.75649	2.63304	0
1.1367	53.995	-5.00365	-2.48536	1.7172	0
1.1373	51.5807	-5.00365	-5.19665	5.07527	0
1.1380	48.8076	-2.25972	-8.85691	8.43335	0
1.1387	50.9608	2.60943	-7.04938	7.82279	0
1.1393	48.2203	4.14281	-7.63682	6.60167	0
1.1400	41.2058	2.93225	-14.3699	6.90695	0
1.1407	42.1194	2.60943	-19.8829	6.29639	0
1.1413	44.8599	0.484225	-23.5431	5.68583	0
1.1420	42.1194	-4.08901	-29.3272	5.99111	0
1.1427	39.0526	-7.45168	-31.1347	7.51751	0
1.1433	36.6057	-9.57689	-28.6946	8.12807	0
1.1440	32.658	-9.28097	-32.0837	5.38055	0
1.1447	32.0381	-8.07041	-38.5004	4.46471	0
1.1453	31.7445	-10.8144	-39.0879	7.21223	0
1.1460	28.0578	-13.5583	-36.3314	5.99111	0
1.1467	26.5571	-11.729	-34.5239	3.54888	0
1.1473	25.9372	-9.8997	-32.9875	6.29639	0
1.1480	23.1966	-12.3477	-33.8912	7.21223	0
1.1487	21.6632	-13.5583	-34.2075	5.07527	0
1.1493	21.0434	-12.3477	-31.7674	5.07527	0
1.1500	20.4561	-10.8144	-30.5473	5.68583	0
1.1507	21.0434	-9.57689	-29.6435	4.46471	0
1.1513	18.9227	-8.98506	-28.6946	5.99111	0
1.1520	14.9424	-8.66224	-31.7674	6.29639	0
1.1527	17.0957	-8.07041	-34.8402	2.32776	0
1.1533	20.4561	-9.8997	-33.5749	1.41192	0
1.1540	18.3028	-10.8144	-31.1347	3.2436	0
1.1547	15.5623	-7.74759	-27.4745	1.7172	0
1.1553	15.5623	-5.32647	-23.8142	-0.725039	0
1.1560	17.3893	-6.24112	-24.1306	-1.03032	0
1.1567	19.2163	-7.15577	-26.2544	-0.11448	0
1.1573	19.2163	-5.9183	-26.887	0.1908	0
1.1580	18.9227	-5.32647	-25.667	0.801359	0
1.1587	19.5426	-5.62239	-21.6904	2.32776	0
1.1593	18.0092	-4.70774	-17.7138	3.54888	0
1.1600	14.0289	-2.25972	-14.3699	3.54888	0
1.1607	10.9948	-0.134507	-9.17323	3.54888	0
1.1613	10.6685	1.10296	-6.14561	4.46471	0
1.1620	11.582	2.31352	-5.82929	3.2436	0
1.1627	9.46136	3.22816	-1.5364	3.54888	0
1.1633	1.82702	2.0176	3.02762	8.43335	0
1.1640	-3.36041	1.69479	1.1749	11.4861	0
1.1647	-1.53339	2.93225	-0.632636	9.34919	0
1.1653	-0.91351	2.60943	3.34393	8.73863	0
1.1660	-2.74053	2.93225	8.22427	9.04391	0
1.1667	-3.36041	5.67619	9.44436	8.43335	0
1.1673	-4.27392	5.9721	9.44436	9.34919	0
1.1680	-4.89381	2.0176	12.2008	10.5703	0
1.1687	-4.27392	1.10296	15.8611	9.34919	0
1.1693	-6.72083	4.76154	15.2285	9.65447	0
1.1700	-10.3749	5.67619	14.9121	12.0967	0
1.1707	-10.0812	2.93225	17.6686	13.0125	0
1.1713	-10.9948	2.93225	18.5724	12.7073	0
1.1720	-13.4417	5.67619	18.5724	13.6231	0
1.1727	-11.9083	5.35337	21.9615	13.6231	0
1.1733	-10.9948	2.93225	24.0854	13.3178	0
1.1740	-13.1154	2.31352	24.9891	16.3706	0
1.1747	-11.9083	2.31352	29.282	21.2551	0
1.1753	-9.75499	3.52408	34.4787	20.6445	0
1.1760	-13.7353	5.35337	34.1624	15.7601	0
1.1767	-15.5623	4.76154	33.2586	15.1495	0
1.1773	-11.9083	2.60943	36.2862	19.1181	0
1.1780	-9.16773	2.60943	40.5791	20.6445	0
1.1787	-8.84148	3.22816	43.6067	18.2023	0
1.1793	-9.46136	2.31352	44.5105	17.2865	0
1.1800	-10.0812	0.484225	43.2904	18.5076	0
1.1807	-9.16773	-0.753238	40.8502	17.5917	0
1.1813	-7.34071	0.18831	37.8226	14.5389	0
1.1820	-7.01446	2.0176	36.9188	13.6231	0
1.1827	-7.63434	1.10296	39.0427	14.5389	0
1.1833	-10.0812	-0.753238	40.8502	13.9284	0
1.1840	-11.9083	-1.9638	40.5791	15.1495	0
1.1847	-10.0812	-5.32647	41.7992	16.3706	0
1.1853	-8.25422	-7.15577	43.923	13.9284	0
1.1860	-9.16773	-4.08901	45.7306	11.4861	0
1.1867	-9.16773	-3.17436	48.487	14.2337	0
1.1873	-10.0812	-5.9183	50.9272	15.4548	0
1.1880	-11.2884	-5.62239	51.5598	12.402	0
1.1887	-9.46136	-3.79309	52.4636	11.4861	0
1.1893	-7.92797	-3.49718	53.6837	12.402	0
1.1900	-8.54785	-3.79309	51.831	11.4861	0
1.1907	-8.54785	-3.79309	48.487	11.4861	0
1.1913	-9.46136	-3.17436	46.3632	14.5389	0
1.1920	-9.75499	-2.58253	44.8268	15.7601	0
1.1927	-4.56755	-3.49718	41.4829	13.9284	0
1.1933	-1.82702	-3.49718	37.8226	11.7914	0
1.1940	-5.80732	-1.9638	36.2862	11.7914	0
1.1947	-6.10094	-2.87845	35.0661	11.1809	0
1.1953	-2.74053	-5.32647	31.4059	9.95975	0
1.1960	-3.36041	-5.32647	29.5531	9.95975	0
1.1967	-4.27392	-5.62239	30.1858	9.34919	0
1.1973	-4.56755	-6.24112	27.113	7.82279	0
1.1980	-6.4272	-6.24112	23.1816	10.265	0
1.1987	-5.51369	-6.53703	22.2326	14.8442	0
1.1993	-5.80732	-8.66224	16.4485	12.402	0
1.2000	-13.1154	-9.8997	6.37155	5.38055	0
1.2007	-17.3893	-10.1956	0.27113	4.15943	0
1.2013	-14.6488	-11.1103	-2.75649	6.90695	0
1.2020	-13.4417	-9.8997	-7.04938	7.21223	0
1.2027	-13.7353	-8.98506	-9.80586	5.68583	0
1.2033	-15.5623	-9.8997	-12.246	5.38055	0
1.2040	-19.2163	-12.3477	-16.2226	7.21223	0
1.2047	-20.7497	-14.177	-19.8829	5.38055	0
1.2053	-22.903	-14.4729	-25.3506	-0.419759	0
1.2060	-25.9372	-12.9396	-31.7674	-2.862	0
1.2067	-23.8165	-12.9396	-35.4276	0.801359	0
1.2073	-21.076	-14.4729	-37.2803	1.7172	0
1.2080	-22.903	-10.8144	-39.7205	-1.64088	0
1.2087	-21.076	-6.53703	-42.7481	-2.55672	0
1.2093	-16.4758	-7.15577	-45.8209	-1.03032	0
1.2100	-14.3552	-6.24112	-44.6009	-1.3356	0
1.2107	-10.3749	-3.49718	-39.9916	-1.94616	0
1.2113	-7.34071	-5.62239	-40.6243	-3.47256	0
1.2120	-8.25422	-7.15577	-43.6519	-5.91479	0
1.2127	-6.4272	-3.17436	-43.0644	-7.13591	0
1.2133	-1.23976	-2.58253	-41.528	-6.83063	0
1.2140	0.619882	-5.32647	-39.9916	-7.74647	0
1.2147	2.12065	-1.66789	-38.1841	-8.35703	0
1.2153	3.94767	2.0176	-38.1841	-9.27287	0
1.2160	3.94767	0.484225	-38.5004	-10.7993	0
1.2167	6.39457	2.60943	-39.0879	-10.494	0
1.2173	9.75499	6.88675	-43.0644	-10.1887	0
1.2180	10.0812	6.88675	-45.1883	-11.1045	0
1.2187	10.3749	5.67619	-42.1607	-10.1887	0
1.2193	8.54785	6.88675	-42.1607	-9.57815	0
1.2200	4.89381	3.8469	-44.872	-12.3257	0
1.2207	5.48106	-1.66789	-45.5046	-12.9362	0
1.2213	6.10094	-3.17436	-47.6285	-11.7151	0
1.2220	2.4469	-4.41183	-50.7013	-13.8521	0
1.2227	0.293628	-7.15577	-48.8486	-14.7679	0
1.2233	-0.326254	-5.32647	-47.6285	-11.1045	0
1.2240	-2.74053	-2.58253	-51.2887	-12.0204	0
1.2247	-2.4469	-2.25972	-53.7289	-15.6837	0
1.2253	0.619882	-0.134507	-51.9214	-15.3785	0
1.2260	-0.619882	1.10296	-50.9724	-14.7679	0
1.2267	-3.65404	-1.66789	-51.2887	-16.5996	0
1.2273	-6.4272	-3.49718	-50.7013	-17.5154	0
1.2280	-9.16773	-3.79309	-49.7523	-18.4313	0
1.2287	-7.34071	-4.41183	-48.2611	-17.5154	0
1.2293	-2.74053	-1.9638	-45.5046	-13.5468	0
1.2300	-3.65404	-0.134507	-45.1883	-13.5468	0
1.2307	-6.10094	-1.04915	-46.0921	-17.5154	0
1.2313	-3.06679	1.10296	-43.0644	-16.9049	0
1.2320	0.91351	3.52408	-39.0879	-13.8521	0
1.2327	0.293628	3.8469	-38.1841	-14.7679	0
1.2333	-1.82702	5.35337	-36.6477	-15.989	0
1.2340	1.82702	8.09731	-33.5749	-14.7679	0
1.2347	10.0812	8.09731	-32.6711	-12.9362	0
1.2353	9.75499	8.09731	-31.1347	-12.9362	0
1.2360	3.65404	8.71604	-27.7908	-13.8521	0
1.2367	5.48106	8.42013	-25.3506	-13.8521	0
1.2373	11.9083	9.03886	-23.8142	-12.3257	0
1.2380	11.2884	9.33478	-20.7866	-12.9362	0
1.2387	8.22159	8.09731	-18.0301	-14.4626	0
1.2393	8.22159	9.03886	-15.9063	-13.8521	0
1.2400	10.0812	10.2494	-12.8335	-12.9362	0
1.2407	11.582	7.50548	-11.6134	-12.0204	0
1.2413	10.0812	3.22816	-9.80586	-10.494	0
1.2420	7.30808	1.10296	-6.14561	-10.494	0
1.2427	6.39457	-1.66789	-3.38912	-12.0204	0
1.2433	3.36041	-3.49718	-1.5364	-12.0204	0
1.2440	0.91351	-0.134507	3.34393	-12.0204	0
1.2447	4.27392	3.52408	9.12804	-11.7151	0
1.2453	5.48106	2.60943	10.6644	-10.494	0
1.2460	3.03416	-0.753238	13.4209	-9.27287	0
1.2467	3.03416	-2.58253	17.6686	-8.35703	0
1.2473	0.91351	-1.9638	16.7649	-7.74647	0
1.2480	-3.65404	-1.66789	17.0812	-7.44119	0
1.2487	0	-2.87845	22.549	-6.83063	0
1.2493	6.10094	-3.49718	24.0854	-6.83063	0
1.2500	4.56755	-1.9638	21.9615	-7.44119	0
1.2507	2.74053	-2.58253	24.0854	-7.44119	0
1.2513	4.27392	-5.32647	26.2092	-6.52535	0
1.2520	4.56755	-6.24112	24.4017	-7.44119	0
1.2527	7.30808	-6.83295	25.8929	-5.91479	0
1.2533	12.8218	-7.74759	30.5021	-2.25144	0
1.2540	13.409	-6.83295	33.2586	-1.03032	0
1.2547	9.1351	-6.53703	35.9699	-1.94616	0
1.2553	9.1351	-7.15577	39.359	-2.25144	0
1.2560	13.409	-6.83295	42.0703	-2.862	0
1.2567	17.3893	-8.07041	44.5105	-2.25144	0
1.2573	18.3028	-8.98506	47.8996	-1.03032	0
1.2580	18.3028	-6.53703	53.3674	-1.94616	0
1.2587	19.5426	-4.70774	57.0276	-2.25144	0
1.2593	19.5426	-5.9183	54.5875	-0.11448	0
1.2600	16.4758	-6.24112	50.6109	0.496079	0
1.2607	14.9424	-6.24112	51.831	-1.94616	0
1.2613	15.5623	-7.15577	55.8076	-1.94616	0
1.2620	12.8218	-7.74759	59.7841	-1.03032	0
1.2627	8.22159	-8.07041	64.3481	-3.16728	0
1.2633	6.39457	-8.66224	66.7883	-4.38839	0
1.2640	5.18743	-6.83295	67.4209	-3.47256	0
1.2647	2.74053	-5.9183	70.4486	-3.77783	0
1.2653	1.82702	-9.57689	71.6686	-3.77783	0
1.2660	1.82702	-14.177	70.4486	-1.03032	0
1.2667	0.91351	-14.177	71.985	0.1908	0
1.2673	-1.82702	-11.4331	74.4251	-1.03032	0
1.2680	-5.51369	-8.98506	75.6452	-2.25144	0
1.2687	-4.27392	-8.66224	77.1816	-1.3356	0
1.2693	-0.619882	-9.8997	75.9615	-0.725039	0
1.2700	-3.65404	-9.8997	72.8887	-2.862	0
1.2707	-6.72083	-9.28097	76.2778	-4.38839	0
1.2713	-5.51369	-8.98506	81.7456	-2.55672	0
1.2720	-5.80732	-7.15577	78.4017	-1.03032	0
1.2727	-5.51369	-5.00365	73.5214	-1.64088	0
1.2733	-1.53339	-5.32647	73.8377	-1.3356	0
1.2740	-1.23976	-6.83295	72.3013	0.1908	0
1.2747	-1.53339	-6.24112	68.3247	0.1908	0
1.2753	0.91351	-6.53703	66.7883	0.1908	0
1.2760	-0.91351	-6.83295	65.2971	1.7172	0
1.2767	-3.65404	-4.41183	61.6368	2.02248	0
1.2773	0	-1.9638	61.0042	2.32776	0
1.2780	3.36041	-2.87845	64.3481	2.02248	0
1.2787	4.89381	-4.41183	64.3481	1.10664	0
1.2793	6.39457	-3.49718	57.6603	1.7172	0
1.2800	6.39457	-1.66789	49.7071	2.93832	0
1.2807	9.1351	0.78014	43.923	1.41192	0
1.2813	13.409	2.60943	38.7264	-0.11448	0
1.2820	11.9083	3.22816	35.3824	2.63304	0
1.2827	9.75499	5.05746	32.9423	3.54888	0
1.2833	10.0812	8.42013	27.7456	1.41192	0
1.2840	7.30808	9.95351	21.6452	0.801359	0
1.2847	4.56755	6.59084	20.7414	0.801359	0
1.2853	5.48106	1.39887	24.4017	-0.419759	0
1.2860	3.03416	-1.34507	28.0619	-1.03032	0
1.2867	2.12065	-1.66789	31.0896	0.801359	0
1.2873	2.74053	-1.34507	35.0661	1.10664	0
1.2880	-0.619882	-0.430422	39.359	0.496079	0
1.2887	-0.326254	-0.753238	42.3866	-0.11448	0
1.2893	3.36041	-2.58253	44.2393	0.496079	0
1.2900	-0.91351	-4.70774	45.4594	1.41192	0
1.2907	-5.18743	-7.15577	46.0469	0.801359	0
1.2913	-1.82702	-7.15577	47.5833	-0.11448	0
1.2920	-0.326254	-4.08901	49.3908	1.41192	0
1.2927	0.619882	-1.66789	47.8996	2.93832	0
1.2933	2.4469	0.18831	44.2393	2.63304	0
1.2940	0.619882	3.22816	43.2904	2.63304	0
1.2947	0	3.52408	41.7992	4.46471	0
1.2953	0.91351	1.10296	36.9188	5.99111	0
1.2960	-3.36041	2.0176	32.626	5.99111	0
1.2967	-4.89381	2.93225	30.5021	5.99111	0
1.2973	-0.326254	0.18831	27.4293	6.60167	0
1.2980	-0.91351	0.18831	23.1816	7.82279	0
1.2987	-3.36041	3.22816	19.7925	6.90695	0
1.2993	-1.53339	2.93225	16.7649	5.38055	0
1.3000	-2.74053	1.10296	14.9121	4.76999	0
1.3007	-2.15327	2.60943	12.2008	6.29639	0
1.3013	2.74053	4.14281	7.59163	8.12807	0
1.3020	1.82702	4.14281	3.02762	7.51751	0
1.3027	-0.91351	4.76154	-1.26527	5.07527	0
1.3033	-0.326254	6.26802	-3.38912	4.46471	0
1.3040	-2.74053	6.88675	-2.75649	4.46471	0
1.3047	-4.56755	5.67619	-4.29289	3.54888	0
1.3053	-2.74053	2.0176	-8.85691	3.85415	0
1.3060	-3.36041	1.10296	-11.6134	5.99111	0
1.3067	-3.36041	1.10296	-13.4661	5.68583	0
1.3073	-2.15327	-1.66789	-15.59	5.07527	0
1.3080	-7.34071	-1.66789	-17.4427	4.46471	0
1.3087	-10.0812	2.93225	-18.9339	1.7172	0
1.3093	-5.18743	4.76154	-21.1029	0.801359	0
1.3100	-4.56755	1.39887	-22.0067	2.93832	0
1.3107	-5.51369	-0.753238	-21.6904	3.85415	0
1.3113	-3.06679	-0.753238	-22.5942	4.15943	0
1.3120	-4.89381	0.18831	-25.0343	6.29639	0
1.3127	-6.4272	1.10296	-27.2034	6.60167	0
1.3133	0	-0.134507	-28.1071	3.54888	0
1.3140	2.74053	-0.134507	-27.4745	3.2436	0
1.3147	-0.619882	2.60943	-25.9833	6.90695	0
1.3153	1.20714	2.31352	-26.2544	9.65447	0
1.3160	4.89381	-1.34507	-29.0109	9.04391	0
1.3167	3.03416	-0.430422	-29.6435	7.51751	0
1.3173	2.74053	3.52408	-28.1071	6.60167	0
1.3180	6.39457	3.8469	-26.887	6.29639	0
1.3187	7.30808	2.60943	-25.9833	7.82279	0
1.3193	4.56755	2.60943	-28.4234	9.04391	0
1.3200	2.74053	2.93225	-33.8912	5.38055	0
1.3207	4.56755	2.0176	-35.1113	1.7172	0
1.3213	6.72083	-1.04915	-33.3038	4.76999	0
1.3220	4.27392	-3.79309	-36.0603	8.43335	0
1.3227	1.20714	-2.25972	-38.1841	6.90695	0
1.3233	0	-0.134507	-35.7439	6.29639	0
1.3240	-1.23976	-1.04915	-35.1113	7.21223	0
1.3247	-3.06679	-1.66789	-38.1841	6.29639	0
1.3253	-4.56755	-1.04915	-38.5004	5.07527	0
1.3260	-6.4272	-2.25972	-36.0603	5.38055	0
1.3267	-8.54785	-3.49718	-35.1113	5.99111	0
1.3273	-10.7011	-3.49718	-35.4276	6.90695	0
1.3280	-10.7011	-5.00365	-36.0603	7.82279	0
1.3287	-8.25422	-5.32647	-36.6477	5.99111	0
1.3293	-7.34071	-4.70774	-37.5515	4.76999	0
1.3300	-7.34071	-4.08901	-37.5515	5.38055	0
1.3307	-5.51369	-2.58253	-35.7439	5.38055	0
1.3313	-8.25422	-2.87845	-35.4276	5.07527	0
1.3320	-14.6488	-4.70774	-37.5515	4.76999	0
1.3327	-12.8218	-3.17436	-39.4042	3.54888	0
[truncated: 40,876 more rows]
