# Supplementary material for: Identification of Haptic Based Guiding Using Hard Reins
Source: PLoS One. 2015 Jul 22;10(7):e0132020. doi: 10.1371/journal.pone.0132020 (PMC4511788; doi:10.1371/journal.pone.0132020)
Supplement: S3 File — (ZIP) [file pone.0132020.s003.zip › EMGData1/Subject1/T4/t4.txt]

0.0000	0.335728	-32.1365	4.29483	-2.71549	0
0.0007	-0.167864	-41.5951	4.29483	-3.02444	0
0.0013	0	-44.3492	4.29483	-5.77245	0
0.0020	-1.17505	-40.9874	5.21237	-7.28467	0
0.0027	-1.51078	-33.3521	3.68965	-3.62608	0
0.0033	-1.67864	-22.374	1.85459	-1.18701	0
0.0040	-1.51078	-10.4653	2.77212	-5.77245	0
0.0047	-0.503593	0.512817	2.77212	-8.21152	0
0.0053	-0.167864	9.66755	-1.19084	-5.4635	0
0.0060	0.671457	13.3332	-3.94344	-4.55292	0
0.0067	0.671457	9.97144	-2.10837	-5.4635	0
0.0073	-1.67864	5.09018	-0.878489	-2.40654	0
0.0080	-1.67864	2.33617	-2.10837	-0.585375	0
0.0087	0.671457	3.57072	-4.23627	-3.62608	0
0.0093	1.67864	4.17851	-4.86097	-3.93502	0
0.0100	2.51796	1.42449	-2.71355	-1.18701	0
0.0107	3.35728	-1.31053	0.937055	-1.18701	0
0.0113	-1.67864	2.03227	0.937055	-1.80491	0
0.0120	-5.03593	8.14809	-2.10837	-0.878063	0
0.0127	0.335728	10.8831	-3.63109	-1.80491	0
0.0133	5.20379	12.4216	-2.10837	-2.71549	0
0.0140	4.7002	18.2145	-2.42072	-1.80491	0
0.0147	4.02874	21.8802	-3.63109	-1.80491	0
0.0153	2.85369	16.3911	-3.94344	-2.71549	0
0.0160	1.34291	6.91353	-4.86097	-1.80491	0
0.0167	1.00719	-0.0949661	-4.86097	-1.18701	0
0.0173	1.34291	-4.06455	-2.10837	-2.09759	0
0.0180	2.51796	-6.81856	1.56176	-1.49596	0
0.0187	5.20379	-11.6998	1.85459	0.0325209	0
0.0193	3.35728	-19.62	0.644225	0.0325209	0
0.0200	-0.167864	-20.5507	0.937055	-0.585375	0
0.0207	-0.167864	-10.4653	0.644225	0.943105	0
0.0213	0.335728	-0.702749	-2.10837	3.08948	0
0.0220	2.51796	1.42449	-2.42072	4.00006	0
0.0227	6.21098	3.26683	0.331873	4.6017	0
0.0233	2.18224	5.09018	1.56176	5.52854	0
0.0240	-3.86088	-0.0949661	-0.273308	4.6017	0
0.0247	-0.167864	-7.12246	-2.10837	2.16264	0
0.0253	5.20379	-7.73024	-1.79602	1.561	0
0.0260	6.21098	-2.54509	-0.273308	2.16264	0
0.0267	7.0503	5.09018	0.937055	2.16264	0
0.0273	4.36447	11.8138	0.019522	2.16264	0
0.0280	1.84651	13.6371	-0.585659	3.69112	0
0.0287	4.02874	13.6371	-2.10837	3.08948	0
0.0293	3.35728	16.0683	-3.02591	1.86995	0
0.0300	0.335728	17.9106	-2.42072	3.38217	0
0.0307	1.84651	17.3028	-2.10837	4.6017	0
0.0313	2.51796	17.6067	-3.94344	2.16264	0
0.0320	1.84651	19.734	-2.42072	0.0325209	0
0.0327	7.0503	24.9191	-0.585659	0.634157	0
0.0333	9.23253	30.4271	-3.02591	-0.276427	0
0.0340	7.72175	29.1926	-3.02591	-2.09759	0
0.0347	8.8968	26.4576	2.45977	-0.276427	0
0.0353	5.87525	29.8193	4.002	0.634157	0
0.0360	-1.51078	31.0349	0.644225	-2.40654	0
0.0367	0.671457	20.0378	-1.19084	-3.02444	0
0.0373	6.21098	6.00186	-1.19084	-0.878063	0
0.0380	3.69301	-2.2412	-1.50319	-1.80491	0
0.0387	0.671457	-8.03413	-0.585659	-2.09759	0
0.0393	1.84651	-13.5232	0.331873	-1.80491	0
0.0400	1.34291	-18.1005	2.45977	-3.62608	0
0.0407	-1.17505	-20.5507	6.1299	-3.62608	0
0.0413	-2.68583	-17.1889	6.1299	-1.80491	0
0.0420	-1.67864	-9.2497	0.937055	-2.71549	0
0.0427	-0.167864	-4.97622	-1.79602	-4.24397	0
0.0433	-0.503593	-9.55359	-2.10837	-3.93502	0
0.0440	-1.67864	-18.4044	-3.02591	-4.24397	0
0.0447	-1.17505	-23.5896	-3.02591	-4.55292	0
0.0453	-1.17505	-20.5507	-1.19084	-2.71549	0
0.0460	1.00719	-13.8271	0.937055	-1.49596	0
0.0467	5.20379	-8.9458	4.002	-0.276427	0
0.0473	3.18942	-7.12246	4.91954	0.634157	0
0.0480	-3.86088	-8.33802	3.68965	-0.276427	0
0.0487	-4.19661	-10.1614	3.3773	-2.40654	0
0.0493	0	-7.73024	4.91954	-3.33339	0
0.0500	1.84651	-3.45677	5.81755	-2.71549	0
0.0507	2.51796	-1.31053	5.21237	-2.71549	0
0.0513	4.7002	2.64006	4.60718	-4.55292	0
0.0520	5.20379	7.8442	6.1299	-5.15456	0
0.0527	2.51796	10.5792	7.96496	-4.55292	0
0.0533	0	11.4909	8.57014	-3.62608	0
0.0540	1.34291	9.36366	7.96496	-2.71549	0
0.0547	1.67864	6.91353	7.65261	-1.80491	0
0.0553	0	9.66755	6.44225	-2.71549	0
0.0560	-0.503593	16.9989	5.21237	-2.09759	0
0.0567	0	24.0074	4.002	-0.878063	0
0.0573	0.671457	30.4271	1.56176	-2.09759	0
0.0580	2.85369	31.3388	0.644225	-3.62608	0
0.0587	5.20379	22.7919	2.16694	-2.40654	0
0.0593	1.67864	14.2449	0.644225	0.0325209	0
0.0600	-3.52515	10.5792	-4.54862	0.0325209	0
0.0607	-3.35728	7.23642	-6.07133	-1.80491	0
0.0613	-2.01437	3.26683	-4.54862	-3.93502	0
0.0620	-3.02156	-1.93731	-4.86097	-3.93502	0
0.0627	-3.35728	-9.55359	-6.38368	-1.18701	0
0.0633	-3.86088	-15.0426	-7.30122	-1.49596	0
0.0640	-5.70738	-15.3655	-6.38368	-4.24397	0
0.0647	-7.55389	-17.4928	-3.63109	-3.93502	0
0.0653	-7.21816	-20.8546	-3.94344	-1.18701	0
0.0660	-5.03593	-22.9818	-6.67651	-1.49596	0
0.0667	-5.03593	-27.5592	-4.86097	-3.02444	0
0.0673	-7.21816	-28.7747	-1.50319	-3.02444	0
0.0680	-6.04311	-19.62	-3.02591	-2.71549	0
0.0687	-3.35728	-11.3959	-6.38368	-1.80491	0
0.0693	-4.86806	-13.5232	-7.59405	0.943105	0
0.0700	-5.70738	-15.6694	-8.51158	2.16264	0
0.0707	-1.67864	-8.64191	-7.9064	0.943105	0
0.0713	-1.51078	1.42449	-6.38368	0.634157	0
0.0720	-6.88243	7.23642	-6.98886	0.0325209	0
0.0727	-5.37166	9.36366	-6.38368	-0.276427	0
0.0733	0.671457	8.45198	-2.10837	0.634157	0
0.0740	-0.503593	4.78629	0.937055	1.561	0
0.0747	-3.02156	2.33617	1.85459	2.16264	0
0.0753	0.671457	4.17851	3.3773	2.78053	0
0.0760	1.67864	5.69796	4.29483	2.78053	0
0.0767	-3.35728	2.03227	5.21237	2.78053	0
0.0773	-5.03593	-4.97622	8.27731	2.16264	0
0.0780	-3.52515	-9.2497	11.3227	0.634157	0
0.0787	-3.86088	-6.81856	12.2403	1.25205	0
0.0793	-3.52515	-3.15287	9.80003	4.6017	0
0.0800	-1.67864	-7.42635	8.27731	4.30901	0
0.0807	-3.86088	-19.0122	8.8825	1.561	0
0.0813	-7.21816	-24.1974	9.80003	2.78053	0
0.0820	-3.86088	-10.4653	9.80003	5.52854	0
0.0827	1.67864	12.4216	10.0929	7.05702	0
0.0833	-1.51078	25.5459	7.35978	6.74808	0
0.0840	-6.71457	28.2809	3.3773	3.69112	0
0.0847	-3.86088	32.8583	2.16694	2.78053	0
0.0853	1.00719	36.8278	1.56176	4.91065	0
0.0860	1.00719	29.8193	1.56176	4.91065	0
0.0867	1.34291	13.0293	4.60718	3.38217	0
0.0873	3.35728	-4.97622	6.73508	4.00006	0
0.0880	3.18942	-19.62	7.96496	2.78053	0
0.0887	1.34291	-31.5287	11.3227	2.47158	0
0.0893	0.335728	-42.5258	12.5331	5.52854	0
0.0900	-1.17505	-48.0149	8.8825	4.91065	0
0.0907	-1.67864	-41.2913	5.81755	0.943105	0
0.0913	-1.17505	-28.7747	6.44225	1.86995	0
0.0920	0.671457	-18.7083	7.35978	3.08948	0
0.0927	1.67864	-10.7692	5.52472	0.634157	0
0.0933	-0.503593	-3.15287	2.45977	1.561	0
0.0940	-1.51078	3.26683	3.08447	4.6017	0
0.0947	3.35728	12.4216	6.1299	2.47158	0
0.0953	4.36447	23.7035	3.3773	-0.276427	0
0.0960	-2.01437	34.0738	-4.23627	1.25205	0
0.0967	-2.68583	42.6208	-3.94344	1.561	0
0.0973	3.69301	48.7366	-0.273308	-0.878063	0
0.0980	4.7002	48.1288	-2.71355	-0.878063	0
0.0987	2.18224	41.4052	-6.38368	0.943105	0
0.0993	2.51796	36.2201	-5.7785	2.47158	0
0.1000	2.51796	38.3473	-6.07133	3.69112	0
0.1007	2.51796	43.2286	-6.98886	4.6017	0
0.1013	4.02874	34.7006	-5.1538	4.00006	0
0.1020	5.03593	9.36366	-3.63109	3.08948	0
0.1027	2.51796	-13.8271	-3.94344	3.08948	0
0.1033	-2.68583	-18.1005	-4.54862	3.08948	0
0.1040	-5.37166	-12.3076	-3.33826	1.86995	0
0.1047	-3.86088	-11.6998	-1.19084	1.561	0
0.1053	-5.03593	-18.7083	-1.50319	1.25205	0
0.1060	-5.03593	-22.0701	-2.42072	0.943105	0
0.1067	-0.503593	-16.885	0.644225	1.86995	0
0.1073	-1.17505	-7.73024	-0.273308	4.00006	0
0.1080	-7.88962	-4.06455	-5.7785	2.47158	0
0.1087	-7.88962	-9.85748	-4.54862	-1.49596	0
0.1093	-3.52515	-17.7966	0.019522	-2.40654	0
0.1100	-3.86088	-20.2468	-1.19084	-0.585375	0
0.1107	-4.86806	-18.7083	-2.71355	0.0325209	0
0.1113	-3.02156	-13.2193	-1.79602	-0.878063	0
0.1120	-2.01437	-10.4653	-0.878489	-1.18701	0
0.1127	-2.3501	-19.9429	3.08447	-1.80491	0
0.1133	-0.839321	-31.5287	6.73508	-3.02444	0
0.1140	-0.167864	-28.4708	6.1299	-3.02444	0
0.1147	-1.17505	-22.9818	6.44225	-1.80491	0
0.1153	-1.17505	-24.8241	9.80003	-1.18701	0
0.1160	1.00719	-23.2857	10.7176	-0.276427	0
0.1167	3.35728	-15.3655	8.27731	0.634157	0
0.1173	4.7002	-8.64191	5.81755	-2.09759	0
0.1180	6.21098	-2.84898	6.1299	-5.15456	0
0.1187	5.87525	3.87462	7.04743	-2.09759	0
0.1193	1.84651	8.75587	3.3773	0.943105	0
0.1200	0	13.3332	0.937055	-1.49596	0
0.1207	4.02874	19.734	2.45977	-3.33339	0
0.1213	8.05748	24.3113	1.56176	-1.80491	0
0.1220	6.21098	25.223	-2.71355	-1.80491	0
0.1227	2.85369	24.3113	-2.71355	-1.18701	0
0.1233	4.36447	28.2809	0.644225	-0.878063	0
0.1240	6.21098	35.9162	0.937055	-4.84561	0
0.1247	2.51796	38.9741	-2.71355	-4.55292	0
0.1253	-0.839321	37.4356	-4.86097	0.0325209	0
0.1260	1.67864	28.8887	-2.10837	-0.878063	0
0.1267	1.67864	10.2753	-1.79602	-2.09759	0
0.1273	-2.01437	-8.03413	-5.46615	1.86995	0
0.1280	-2.01437	-15.9733	-4.23627	0.0325209	0
0.1287	-0.839321	-20.8546	0.644225	-4.55292	0
0.1293	-4.19661	-25.7358	-2.10837	-2.40654	0
0.1300	-3.86088	-21.4623	-6.07133	-0.276427	0
0.1307	1.34291	-12.3076	-3.94344	-0.878063	0
0.1313	0.671457	-5.58401	-3.02591	0.943105	0
0.1320	-3.86088	2.03227	-5.7785	-1.80491	0
0.1327	-2.01437	8.75587	-5.7785	-6.68304	0
0.1333	3.69301	6.00186	-4.23627	-3.62608	0
0.1340	5.03593	-5.58401	-5.7785	0.634157	0
0.1347	4.7002	-11.3959	-5.7785	-0.878063	0
0.1353	6.21098	-1.31053	-3.63109	0.0325209	0
0.1360	6.54671	16.0683	-4.86097	0.943105	0
0.1367	6.21098	27.0653	-8.51158	-2.71549	0
0.1373	7.0503	31.0349	-9.13628	-2.71549	0
0.1380	7.0503	33.7699	-7.59405	0.341469	0
0.1387	7.38603	35.3084	-8.82393	-2.40654	0
0.1393	10.4076	38.6512	-10.0343	-5.4635	0
0.1400	12.5898	45.3748	-9.42911	-2.40654	0
0.1407	7.72175	46.2865	-10.3466	1.25205	0
0.1413	4.36447	40.1896	-13.0992	1.561	0
0.1420	8.05748	33.1622	-14.622	0.341469	0
0.1427	9.90399	20.6456	-11.2642	0.0325209	0
0.1433	2.85369	-6.81856	-8.82393	-0.276427	0
0.1440	-1.51078	-40.6835	-6.98886	-1.80491	0
0.1447	1.34291	-62.3547	-1.79602	-2.71549	0
0.1453	3.35728	-62.3547	2.77212	-1.18701	0
0.1460	3.18942	-51.6805	1.56176	-1.49596	0
0.1467	3.35728	-44.3492	0.644225	-1.80491	0
0.1473	2.51796	-40.6835	0.644225	0.0325209	0
0.1480	0.671457	-37.9484	-2.71355	0.0325209	0
0.1487	0	-34.2828	-5.7785	-1.80491	0
0.1493	-0.839321	-25.7358	-5.7785	-1.80491	0
0.1500	-2.01437	-16.5811	-6.07133	-2.40654	0
0.1507	-1.67864	-15.0426	-5.7785	-2.40654	0
0.1513	-1.51078	-14.7387	-3.94344	0.634157	0
0.1520	-1.51078	-10.4653	-3.94344	0.634157	0
0.1527	-0.167864	-10.4653	-3.94344	-2.40654	0
0.1533	-0.839321	-10.1614	-1.19084	-0.585375	0
0.1540	-2.01437	-4.36844	0.644225	2.16264	0
0.1547	-0.167864	-1.00664	-0.273308	0.943105	0
0.1553	0.335728	-1.31053	-2.10837	1.86995	0
0.1560	-3.86088	-1.93731	-3.94344	4.30901	0
0.1567	-7.21816	-3.76066	-4.23627	0.943105	0
0.1573	-5.37166	-0.702749	-3.94344	-0.585375	0
0.1580	-1.51078	6.00186	-3.33826	2.78053	0
0.1587	0.671457	0.512817	-4.54862	2.78053	0
0.1593	-0.167864	-15.9733	-6.67651	0.341469	0
0.1600	-1.67864	-22.6779	-6.98886	0.943105	0
0.1607	-3.02156	-19.3161	-5.7785	1.25205	0
0.1613	-3.02156	-12.9154	-4.86097	0.634157	0
0.1620	-2.3501	-4.06455	-4.23627	1.86995	0
0.1627	-2.68583	1.42449	-2.42072	2.78053	0
0.1633	-3.02156	2.64006	0.937055	2.78053	0
0.1640	0	8.75587	2.45977	2.16264	0
0.1647	2.51796	18.2145	-1.19084	0.341469	0
0.1653	1.84651	21.8802	-3.94344	-1.49596	0
0.1660	4.02874	22.488	-1.19084	-0.276427	0
0.1667	7.0503	26.4576	0.937055	1.561	0
0.1673	4.36447	26.1537	-2.10837	2.16264	0
0.1680	0.671457	16.695	-2.71355	3.69112	0
0.1687	4.02874	10.5792	0.331873	4.00006	0
0.1693	5.20379	12.4216	1.56176	3.69112	0
0.1700	2.18224	8.75587	1.24941	4.00006	0
0.1707	2.18224	-1.61442	0.937055	3.08948	0
0.1713	3.35728	-6.51467	0.644225	0.943105	0
0.1720	1.84651	-6.51467	0.019522	-0.276427	0
0.1727	-0.167864	-7.73024	0.644225	-1.80491	0
0.1733	-3.02156	-5.8879	2.45977	-0.585375	0
0.1740	-4.19661	-2.2412	2.77212	2.16264	0
0.1747	-3.35728	-0.0949661	1.24941	0.943105	0
0.1753	-3.35728	7.8442	1.24941	-1.18701	0
0.1760	-3.86088	19.4301	2.45977	1.25205	0
0.1767	-3.52515	24.6152	2.45977	1.25205	0
0.1773	-3.86088	27.0653	2.16694	-0.276427	0
0.1780	-2.01437	31.0349	3.3773	2.47158	0
0.1787	0.671457	29.8193	4.002	2.16264	0
0.1793	-3.86088	26.1537	2.45977	-2.09759	0
0.1800	-11.2469	27.977	2.16694	-1.80491	0
0.1807	-9.06467	29.8193	4.29483	-0.585375	0
0.1813	-3.86088	25.8498	4.91954	-2.71549	0
0.1820	-4.53233	17.9106	3.3773	-2.09759	0
0.1827	-6.37884	6.00186	1.56176	-0.585375	0
0.1833	-6.88243	-7.12246	-1.19084	-1.18701	0
0.1840	-5.70738	-12.0037	-3.94344	-0.276427	0
0.1847	-2.3501	-7.12246	-5.7785	0.341469	0
0.1853	-0.839321	0.512817	-9.13628	-2.71549	0
0.1860	-0.839321	7.23642	-13.0992	-4.84561	0
0.1867	1.00719	12.4216	-14.3096	-3.33339	0
0.1873	1.67864	17.9106	-13.0992	-2.71549	0
0.1880	1.00719	26.1537	-12.4941	-4.24397	0
0.1887	1.84651	34.0738	-11.8694	-4.55292	0
0.1893	1.67864	31.0349	-10.9518	-2.71549	0
0.1900	2.18224	18.8223	-11.2642	-1.18701	0
0.1907	7.0503	7.8442	-10.3466	-0.585375	0
0.1913	5.87525	1.42449	-7.59405	1.561	0
0.1920	-2.68583	-3.45677	-5.7785	0.943105	0
0.1927	-3.52515	-11.092	-2.42072	-2.71549	0
0.1933	2.85369	-20.5507	1.56176	-3.93502	0
0.1940	2.85369	-32.7443	4.002	-2.09759	0
0.1947	-2.01437	-46.1725	4.60718	-2.40654	0
0.1953	-4.86806	-54.4156	5.21237	-3.93502	0
0.1960	-6.04311	-48.9265	7.65261	-5.15456	0
0.1967	-6.37884	-33.3521	10.7176	-4.84561	0
0.1973	-5.70738	-17.7966	10.4052	-2.71549	0
0.1980	-5.70738	-9.2497	8.27731	-2.40654	0
0.1987	-5.70738	-8.33802	9.80003	-2.71549	0
0.1993	-4.86806	-14.4348	9.48768	-1.49596	0
0.2000	-4.53233	-26.9514	4.91954	-0.585375	0
0.2007	-4.86806	-39.7718	5.21237	-0.878063	0
0.2013	-6.88243	-42.5258	9.80003	-0.276427	0
0.2020	-7.21816	-36.1061	8.57014	0.0325209	0
0.2027	-3.86088	-30.6171	5.81755	0.634157	0
0.2033	-6.04311	-25.4319	4.91954	1.25205	0
0.2040	-11.2469	-15.3655	0.644225	-1.49596	0
0.2047	-8.72894	-5.28011	-2.10837	-2.40654	0
0.2053	-3.86088	0.512817	0.644225	0.341469	0
0.2060	-3.86088	4.17851	-0.273308	-0.585375	0
0.2067	-4.53233	5.39407	-3.02591	-2.71549	0
0.2073	-4.86806	7.54031	-2.71355	-0.585375	0
0.2080	-6.37884	15.1566	-3.94344	-0.276427	0
0.2087	-4.86806	22.488	-5.7785	-1.80491	0
0.2093	-3.52515	19.734	-3.02591	1.25205	0
0.2100	-5.03593	14.2449	-1.19084	2.78053	0
0.2107	-4.86806	18.8223	-1.19084	-0.585375	0
0.2113	-4.86806	30.731	1.56176	-1.80491	0
0.2120	-6.71457	37.7395	4.29483	-1.18701	0
0.2127	-4.86806	37.1317	2.16694	-2.09759	0
0.2133	-2.01437	34.0738	-1.50319	-1.18701	0
0.2140	-0.167864	30.1232	-2.42072	2.47158	0
0.2147	2.51796	22.488	0.019522	4.00006	0
0.2153	-0.167864	12.4216	0.644225	1.86995	0
0.2160	-6.88243	2.33617	-2.10837	0.943105	0
0.2167	-3.52515	-5.28011	-3.63109	1.86995	0
0.2173	1.84651	-5.8879	-3.02591	2.16264	0
0.2180	-2.01437	-1.61442	-3.63109	1.25205	0
0.2187	-4.86806	-2.2412	-3.63109	0.943105	0
0.2193	-1.51078	-8.33802	-2.10837	1.25205	0
0.2200	-0.503593	-13.2193	-2.71355	1.86995	0
0.2207	-0.503593	-17.7966	-3.63109	2.78053	0
0.2213	-0.167864	-24.1974	-3.63109	1.86995	0
0.2220	-2.68583	-28.1669	-3.63109	1.86995	0
0.2227	-3.86088	-26.0397	-3.94344	4.91065	0
0.2233	-3.02156	-18.7083	-3.94344	4.6017	0
0.2240	-3.02156	-8.9458	-2.71355	1.25205	0
0.2247	-1.17505	-2.2412	-0.273308	1.86995	0
0.2253	2.51796	-3.15287	2.45977	4.91065	0
0.2260	5.03593	-5.58401	4.29483	4.6017	0
0.2267	4.7002	-4.36844	5.81755	3.38217	0
0.2273	1.67864	-3.15287	6.73508	4.00006	0
0.2280	-1.17505	-1.31053	6.44225	3.69112	0
0.2287	0.671457	2.96294	7.04743	1.86995	0
0.2293	1.34291	5.39407	9.17533	1.25205	0
0.2300	-0.167864	4.78629	9.80003	2.16264	0
0.2307	0.671457	6.30575	9.80003	0.0325209	0
0.2313	-0.167864	11.4909	9.80003	-2.71549	0
0.2320	-5.70738	13.941	8.8825	-0.878063	0
0.2327	-5.70738	7.8442	9.80003	0.634157	0
0.2333	-3.35728	-3.76066	11.9279	-1.18701	0
0.2340	-4.53233	-14.131	9.48768	-0.585375	0
0.2347	-4.86806	-19.9429	7.04743	1.561	0
0.2353	-3.86088	-16.2772	10.4052	0.0325209	0
0.2360	-5.03593	-5.58401	12.5331	-1.49596	0
0.2367	-3.02156	2.33617	7.96496	0.943105	0
0.2373	-0.839321	4.17851	6.1299	0.341469	0
0.2380	-1.67864	4.17851	8.8825	-2.40654	0
0.2387	0	0.816708	11.0104	-0.878063	0
0.2393	-1.17505	-5.58401	11.6156	0.943105	0
0.2400	-8.72894	-10.1614	9.17533	0.0325209	0
0.2407	-7.55389	-14.7387	4.29483	0.634157	0
0.2413	-0.503593	-20.5507	3.3773	1.25205	0
0.2420	-3.02156	-21.7662	5.21237	-1.80491	0
0.2427	-6.04311	-18.4044	4.91954	-1.49596	0
0.2433	-1.67864	-15.9733	4.29483	1.86995	0
0.2440	-0.167864	-12.3076	4.91954	0.0325209	0
0.2447	-3.52515	-2.84898	1.24941	-2.71549	0
0.2453	-4.19661	9.97144	0.644225	0.341469	0
0.2460	-1.67864	19.734	7.96496	1.86995	0
0.2467	-0.167864	23.3996	9.80003	-0.585375	0
0.2473	-1.51078	19.734	2.77212	0.943105	0
0.2480	-1.67864	13.0293	0.644225	1.86995	0
0.2487	2.51796	8.75587	4.60718	-0.585375	0
0.2493	5.20379	5.69796	7.04743	0.0325209	0
0.2500	4.7002	-0.0949661	7.96496	1.25205	0
0.2507	6.21098	-4.67233	7.35978	0.0325209	0
0.2513	6.21098	-3.76066	2.45977	0.634157	0
0.2520	1.67864	0.512817	0.937055	0.943105	0
0.2527	2.85369	3.87462	4.002	-3.33339	0
0.2533	9.56826	5.09018	2.45977	-4.55292	0
0.2540	9.23253	4.17851	-2.42072	0.0325209	0
0.2547	7.0503	3.57072	-3.02591	0.634157	0
0.2553	9.56826	3.26683	0.019522	-0.585375	0
0.2560	10.7433	3.26683	0.937055	1.25205	0
0.2567	10.7433	5.09018	-1.19084	0.943105	0
0.2573	12.2541	7.54031	-3.02591	-1.80491	0
0.2580	11.4148	2.33617	-0.273308	-0.878063	0
0.2587	5.53952	-9.85748	1.56176	0.634157	0
0.2593	2.85369	-17.4928	-3.02591	0.341469	0
0.2600	5.53952	-17.1889	-6.07133	2.47158	0
0.2607	6.21098	-12.9154	-3.33826	3.69112	0
0.2613	1.84651	-7.12246	-1.79602	0.943105	0
0.2620	0.335728	-3.76066	-3.94344	1.86995	0
0.2627	2.51796	-2.54509	-3.94344	7.65866	0
0.2633	0	1.1206	-3.94344	8.27656	0
0.2640	-6.04311	3.87462	-7.9064	1.86995	0
0.2647	-4.86806	-0.0949661	-7.59405	0.0325209	0
0.2653	-0.167864	-1.61442	-3.94344	3.08948	0
0.2660	1.34291	3.57072	-3.94344	4.00006	0
0.2667	2.51796	9.66755	-5.7785	2.78053	0
0.2673	1.84651	14.2449	-7.30122	1.561	0
0.2680	-2.01437	18.2145	-11.5765	0.634157	0
0.2687	-1.17505	20.3417	-13.7044	2.47158	0
0.2693	3.18942	23.3996	-11.2642	4.00006	0
0.2700	2.51796	25.8498	-10.659	1.561	0
0.2707	1.34291	17.9106	-11.2642	0.341469	0
0.2713	2.51796	3.87462	-10.9518	2.78053	0
0.2720	1.67864	-5.8879	-13.0992	3.38217	0
0.2727	0	-11.3959	-14.0168	2.16264	0
0.2733	0.671457	-8.9458	-10.659	2.16264	0
0.2740	1.67864	7.54031	-7.30122	3.38217	0
0.2747	0.335728	26.1537	-6.38368	4.6017	0
0.2753	-2.3501	32.2505	-3.63109	2.78053	0
0.2760	-3.02156	32.2505	-2.10837	0.0325209	0
0.2767	0.671457	34.3967	-3.02591	0.943105	0
0.2773	3.35728	35.9162	-3.02591	0.943105	0
0.2780	3.18942	33.466	-2.71355	-1.49596	0
0.2787	3.35728	30.731	-2.71355	0.0325209	0
0.2793	2.18224	23.3996	-0.878489	1.86995	0
0.2800	0.335728	7.8442	0.644225	-0.276427	0
0.2807	0.335728	-11.092	-1.79602	1.25205	0
0.2813	-2.01437	-24.1974	-3.94344	3.69112	0
0.2820	-3.52515	-27.5592	-3.94344	0.0325209	0
0.2827	0.671457	-21.7662	-3.02591	-0.878063	0
0.2833	1.34291	-17.1889	-3.02591	0.943105	0
0.2840	0.335728	-25.128	-2.42072	-0.585375	0
0.2847	4.7002	-37.6256	-1.19084	-0.585375	0
0.2853	5.20379	-42.2029	-0.273308	2.78053	0
0.2860	1.67864	-43.4375	0.331873	2.78053	0
0.2867	5.20379	-41.2913	-0.878489	0.0325209	0
0.2873	3.18942	-25.128	-4.54862	-0.276427	0
0.2880	-7.55389	-5.28011	-8.82393	-0.585375	0
0.2887	-7.55389	0.208925	-10.9518	-0.878063	0
0.2893	-2.01437	-1.93731	-9.42911	-0.276427	0
0.2900	-3.86088	-3.15287	-6.67651	-0.878063	0
0.2907	-3.02156	-8.33802	-5.46615	-0.878063	0
0.2913	-0.167864	-14.131	-4.86097	-0.878063	0
0.2920	-3.52515	-16.885	-3.94344	-2.40654	0
0.2927	-5.03593	-22.0701	-3.94344	-3.62608	0
0.2933	-3.02156	-26.0397	-3.94344	-2.71549	0
0.2940	-1.51078	-22.374	-2.10837	-2.71549	0
0.2947	1.00719	-16.885	-1.50319	-2.71549	0
0.2953	0.671457	-14.131	-3.63109	-2.09759	0
0.2960	-1.17505	-9.55359	-6.38368	-2.71549	0
0.2967	2.51796	-4.67233	-7.59405	-5.15456	0
0.2973	5.20379	0.208925	-5.1538	-5.4635	0
0.2980	5.20379	7.23642	-0.585659	-3.02444	0
0.2987	11.4148	15.7644	-0.878489	-2.40654	0
0.2993	14.7721	25.223	-3.63109	-4.24397	0
0.3000	7.72175	35.3084	-3.02591	-3.93502	0
0.3007	5.20379	39.5819	-3.02591	-1.80491	0
0.3013	11.079	34.3967	-3.94344	-1.80491	0
0.3020	13.4291	23.3996	-2.10837	-1.80491	0
0.3027	12.5898	9.05976	-0.585659	0.943105	0
0.3033	11.079	-6.81856	-0.585659	0.943105	0
0.3040	8.39321	-19.62	4.91954	-1.18701	0
0.3047	6.21098	-26.9514	8.57014	-3.62608	0
0.3053	3.35728	-24.5202	3.3773	-5.15456	0
0.3060	1.84651	-13.2193	0.937055	-5.4635	0
0.3067	1.67864	-3.15287	3.08447	-3.62608	0
0.3073	-3.02156	-1.31053	-0.585659	-1.80491	0
0.3080	-6.71457	-2.84898	-3.02591	-3.33339	0
0.3087	-3.02156	-7.42635	0.644225	-4.24397	0
0.3093	-3.52515	-11.3959	0.331873	-1.18701	0
0.3100	-6.37884	-5.58401	-3.02591	2.78053	0
0.3107	-3.02156	3.26683	1.24941	3.38217	0
0.3113	-5.70738	1.72838	4.91954	1.25205	0
0.3120	-15.4435	-3.15287	2.45977	-0.878063	0
0.3127	-14.9399	0.208925	1.85459	-1.80491	0
0.3133	-8.39321	5.69796	2.77212	-2.40654	0
0.3140	-7.21816	9.36366	0.644225	-1.80491	0
0.3147	-7.88962	9.66755	-0.273308	-1.80491	0
0.3153	-8.22535	0.512817	2.16694	-1.80491	0
0.3160	-8.39321	-9.85748	4.002	-1.80491	0
0.3167	-6.04311	-8.64191	5.21237	-1.80491	0
0.3173	-4.53233	-8.64191	7.04743	-1.80491	0
0.3180	-3.52515	-15.9733	7.65261	-0.585375	0
0.3187	-0.167864	-14.131	7.96496	1.86995	0
0.3193	0.335728	-7.73024	8.8825	1.86995	0
0.3200	-3.02156	-12.0037	10.0929	0.634157	0
0.3207	-3.86088	-17.1889	13.1578	0.341469	0
0.3213	-5.03593	-15.0426	13.4506	-0.878063	0
0.3220	-5.70738	-13.8271	11.0104	-1.49596	0
0.3227	-4.86806	-13.2193	10.7176	1.86995	0
0.3233	-8.39321	-7.73024	8.8825	4.91065	0
0.3240	-12.0862	-1.31053	2.16694	1.86995	0
0.3247	-8.39321	4.78629	-0.585659	-0.585375	0
0.3253	-5.37166	8.45198	1.85459	0.0325209	0
0.3260	-6.88243	8.14809	2.16694	-1.80491	0
0.3267	-5.03593	9.05976	1.56176	-2.40654	0
0.3273	-2.68583	11.4909	3.3773	-0.878063	0
0.3280	-4.53233	10.2753	3.68965	-3.33339	0
0.3287	-5.70738	8.14809	4.29483	-4.84561	0
0.3293	-6.71457	7.23642	6.73508	0.0325209	0
0.3300	-6.37884	6.00186	7.35978	2.16264	0
0.3307	-3.86088	8.14809	7.04743	-2.09759	0
0.3313	-3.86088	13.941	8.57014	-4.24397	0
0.3320	-4.86806	16.9989	9.17533	-4.24397	0
0.3327	-1.51078	20.6456	9.17533	-4.84561	0
0.3333	0.671457	25.8498	10.4052	-3.93502	0
0.3340	2.85369	25.8498	10.7176	-3.02444	0
0.3347	8.39321	24.0074	9.80003	-3.62608	0
0.3353	6.54671	28.8887	8.57014	-2.40654	0
0.3360	-2.01437	35.3084	7.04743	-1.49596	0
0.3367	-3.02156	35.3084	6.44225	-2.71549	0
0.3373	1.34291	32.5544	7.96496	-3.33339	0
0.3380	1.84651	33.466	8.8825	-2.71549	0
0.3387	2.51796	38.0434	7.96496	-3.02444	0
0.3393	2.51796	40.1896	6.44225	-3.93502	0
0.3400	1.84651	39.8858	7.35978	-2.09759	0
0.3407	3.69301	35.9162	8.8825	-0.585375	0
0.3413	5.03593	23.0958	5.81755	-3.33339	0
0.3420	2.18224	2.96294	2.45977	-6.37409	0
0.3427	0	-11.3959	5.21237	-4.24397	0
0.3433	-1.67864	-17.7966	7.04743	-3.02444	0
0.3440	-5.70738	-21.4623	3.3773	-6.37409	0
0.3447	-6.37884	-22.374	2.45977	-7.28467	0
0.3453	-3.02156	-22.6779	3.3773	-5.15456	0
0.3460	0	-26.9514	2.45977	-4.84561	0
0.3467	0.335728	-31.5287	2.45977	-3.62608	0
0.3473	-3.52515	-31.8326	2.16694	-1.80491	0
0.3480	-6.71457	-34.2828	-3.33826	-5.4635	0
0.3487	-4.19661	-39.7718	-6.38368	-8.21152	0
0.3493	-1.67864	-39.7718	-4.54862	-6.37409	0
0.3500	-2.01437	-29.4015	-5.7785	-6.99198	0
0.3507	-2.3501	-16.885	-8.21875	-7.28467	0
0.3513	-4.19661	-7.73024	-8.21875	-4.84561	0
0.3520	-3.02156	-0.702749	-9.42911	-4.55292	0
0.3527	2.51796	4.4824	-11.5765	-5.4635	0
0.3533	2.85369	8.75587	-11.8694	-4.24397	0
0.3540	-1.17505	13.3332	-10.3466	-5.4635	0
0.3547	1.34291	16.9989	-8.51158	-7.59362	0
0.3553	4.36447	15.4605	-8.51158	-5.4635	0
0.3560	3.35728	7.8442	-10.659	-3.33339	0
0.3567	5.20379	-0.398858	-9.13628	-7.28467	0
0.3573	8.8968	-2.2412	-7.30122	-9.1221	0
0.3580	10.7433	-2.2412	-8.21875	-5.4635	0
0.3587	11.9184	-3.15287	-5.46615	-2.71549	0
0.3593	8.8968	-1.31053	-2.10837	-3.62608	0
0.3600	3.18942	5.39407	-4.86097	-4.84561	0
0.3607	2.51796	12.4216	-5.7785	-6.37409	0
0.3613	4.36447	17.9106	-3.33826	-8.52046	0
0.3620	2.51796	21.8802	-4.86097	-8.21152	0
0.3627	0	25.223	-5.7785	-5.4635	0
0.3633	-0.167864	30.731	-2.10837	-4.24397	0
0.3640	-0.839321	34.7006	-1.50319	-4.55292	0
0.3647	-1.17505	29.1926	-2.10837	-5.15456	0
0.3653	-1.17505	16.9989	0.331873	-5.4635	0
0.3660	0	4.4824	1.24941	-3.93502	0
0.3667	0	-11.3959	-0.273308	-2.09759	0
0.3673	-3.02156	-31.5287	-1.19084	-1.80491	0
0.3680	-4.86806	-44.3492	-0.585659	-2.09759	0
0.3687	-5.03593	-44.3492	1.56176	-1.80491	0
0.3693	-6.71457	-36.7139	2.45977	-1.80491	0
0.3700	-4.86806	-27.2553	0.331873	-0.276427	0
0.3707	0.671457	-17.7966	0.937055	1.86995	0
0.3713	-3.35728	-8.64191	2.16694	0.634157	0
0.3720	-11.2469	2.33617	-2.10837	-1.49596	0
0.3727	-7.55389	15.7644	-3.33826	-1.80491	0
0.3733	-2.3501	25.5459	0.937055	-0.878063	0
0.3740	-4.86806	27.977	-0.273308	0.634157	0
0.3747	-5.37166	26.7614	-3.94344	1.25205	0
0.3753	-3.86088	19.4301	-0.273308	-0.585375	0
0.3760	-3.35728	1.42449	3.3773	0.341469	0
0.3767	-0.503593	-15.9733	1.56176	4.00006	0
0.3773	2.85369	-21.7662	0.019522	4.00006	0
0.3780	2.51796	-23.5896	0.644225	1.86995	0
0.3787	1.84651	-28.7747	0.644225	2.78053	0
0.3793	1.84651	-29.7054	0.937055	4.30901	0
0.3800	0.671457	-27.5592	2.45977	4.30901	0
0.3807	0.335728	-24.8241	0.937055	4.30901	0
0.3813	-0.167864	-17.4928	-3.02591	4.6017	0
0.3820	-0.167864	-8.64191	-5.1538	4.30901	0
0.3827	4.02874	-4.06455	-3.33826	4.30901	0
0.3833	5.20379	3.87462	-0.878489	5.52854	0
0.3840	-0.167864	19.1262	-2.10837	7.34971	0
0.3847	-1.17505	31.6427	-3.33826	6.43913	0
0.3853	3.69301	29.8193	-3.33826	3.08948	0
0.3860	5.20379	15.1566	-4.23627	3.38217	0
0.3867	1.67864	3.57072	-3.94344	8.56924	0
0.3873	-1.51078	5.39407	-0.878489	10.4067	0
0.3880	-2.01437	9.66755	1.24941	7.34971	0
0.3887	-1.67864	0.816708	-0.273308	6.74808	0
0.3893	-4.19661	-17.4928	-2.10837	7.96761	0
0.3900	-6.37884	-29.0976	-4.54862	6.43913	0
0.3907	-4.86806	-26.9514	-9.13628	6.43913	0
0.3913	-4.86806	-17.4928	-13.0992	7.96761	0
0.3920	-4.86806	-11.3959	-14.0168	6.13018	0
0.3927	-2.01437	-12.0037	-14.0168	2.47158	0
0.3933	-2.68583	-15.0426	-15.2271	1.561	0
0.3940	-4.19661	-19.62	-15.2271	1.561	0
0.3947	-1.17505	-24.8241	-12.1817	2.47158	0
0.3953	-3.35728	-27.2553	-8.82393	4.6017	0
0.3960	-12.7577	-25.4319	-7.30122	4.6017	0
0.3967	-12.0862	-20.5507	-4.54862	2.47158	0
0.3973	-4.86806	-12.6115	-1.19084	0.341469	0
0.3980	-6.04311	-3.15287	0.331873	0.0325209	0
0.3987	-8.39321	3.26683	0.644225	1.86995	0
0.3993	-5.70738	4.4824	1.85459	2.78053	0
0.4000	-4.86806	6.00186	3.3773	2.16264	0
0.4007	-4.53233	8.75587	3.3773	2.78053	0
0.4013	-0.839321	10.5792	4.002	4.00006	0
0.4020	2.18224	12.7255	4.60718	3.38217	0
0.4027	1.84651	14.8527	5.52472	2.78053	0
0.4033	-0.839321	10.8831	7.65261	2.78053	0
0.4040	-1.17505	4.17851	9.17533	2.78053	0
0.4047	0.671457	1.42449	7.04743	3.69112	0
0.4053	1.00719	2.33617	3.68965	5.52854	0
0.4060	3.18942	0.512817	3.68965	4.91065	0
0.4067	8.39321	-1.31053	5.52472	5.2196	0
0.4073	7.72175	0.816708	5.21237	8.27656	0
0.4080	1.84651	8.75587	5.21237	8.27656	0
0.4087	3.35728	16.3911	4.91954	5.2196	0
0.4093	8.05748	20.0378	1.56176	5.52854	0
0.4100	7.0503	21.2724	-0.273308	8.27656	0
0.4107	5.53952	20.6456	0.644225	8.27656	0
0.4113	5.20379	22.1841	0.331873	6.74808	0
0.4120	7.38603	28.2809	-0.273308	5.52854	0
0.4127	11.7505	36.2201	1.56176	4.30901	0
0.4133	11.7505	38.6512	0.937055	3.69112	0
0.4140	9.56826	35.3084	0.937055	4.6017	0
0.4147	10.4076	29.1926	5.81755	6.43913	0
0.4153	11.4148	26.1537	7.65261	7.65866	0
0.4160	11.4148	27.0653	4.29483	7.34971	0
0.4167	11.079	18.2145	4.29483	7.34971	0
0.4173	8.05748	-4.67233	4.60718	6.43913	0
0.4180	6.71457	-22.9818	2.77212	4.6017	0
0.4187	6.21098	-26.9514	3.3773	4.91065	0
0.4193	-3.02156	-24.1974	1.56176	5.2196	0
0.4200	-9.73613	-18.1005	-3.33826	2.78053	0
0.4207	-4.19661	-10.1614	-1.79602	1.86995	0
0.4213	-0.167864	-6.51467	2.45977	2.47158	0
0.4220	-2.68583	-7.42635	-0.273308	0.341469	0
0.4227	-0.839321	-9.55359	-1.19084	0.0325209	0
0.4233	0.671457	-12.9154	1.56176	1.561	0
0.4240	-2.3501	-13.2193	-0.273308	0.341469	0
0.4247	-2.01437	-10.7692	-1.50319	0.0325209	0
0.4253	0.671457	-8.64191	2.16694	1.561	0
0.4260	0.671457	-3.15287	2.16694	0.943105	0
0.4267	-0.167864	5.09018	-0.585659	1.25205	0
0.4273	0.671457	6.00186	0.644225	4.00006	0
0.4280	2.18224	-2.2412	2.45977	1.86995	0
0.4287	2.51796	-8.64191	2.16694	-0.878063	0
0.4293	1.67864	-10.1614	2.77212	2.16264	0
0.4300	3.35728	-8.64191	3.3773	3.38217	0
0.4307	7.38603	-4.06455	4.002	0.943105	0
0.4313	4.36447	2.33617	5.21237	1.86995	0
0.4320	-2.01437	3.87462	3.68965	1.86995	0
0.4327	-0.167864	1.1206	0.644225	-2.40654	0
0.4333	4.7002	-0.0949661	-1.19084	-4.55292	0
0.4340	4.36447	0.208925	-3.33826	-3.62608	0
0.4347	2.51796	-2.2412	-5.1538	-2.71549	0
0.4353	3.35728	-8.64191	-6.38368	-2.09759	0
0.4360	1.84651	-15.3655	-7.30122	-1.18701	0
0.4367	-0.503593	-18.1005	-8.51158	-3.02444	0
0.4373	-1.17505	-17.1889	-10.659	-6.68304	0
0.4380	-0.167864	-12.3076	-11.8694	-6.99198	0
0.4387	1.67864	-4.06455	-10.3466	-5.4635	0
0.4393	2.51796	3.26683	-9.42911	-6.06514	0
0.4400	1.67864	7.54031	-9.42911	-6.37409	0
0.4407	1.67864	10.8831	-7.30122	-5.15456	0
0.4413	3.35728	13.3332	-6.38368	-5.15456	0
0.4420	4.36447	15.4605	-6.38368	-4.84561	0
0.4427	5.20379	22.1841	-1.19084	-2.71549	0
0.4433	5.87525	29.1926	2.45977	-1.18701	0
0.4440	2.18224	31.9466	-1.79602	-1.49596	0
0.4447	0.671457	35.0045	-3.02591	-2.09759	0
0.4453	5.20379	34.0738	3.68965	-3.93502	0
0.4460	8.39321	22.488	5.52472	-5.77245	0
0.4467	5.87525	13.3332	0.937055	-5.15456	0
0.4473	4.36447	15.1566	0.644225	-4.84561	0
0.4480	5.53952	8.14809	3.3773	-6.99198	0
0.4487	5.87525	-15.0426	2.77212	-6.37409	0
0.4493	4.02874	-31.5287	1.24941	-3.02444	0
0.4500	3.35728	-26.0397	1.24941	-2.40654	0
0.4507	3.35728	-11.092	3.08447	-5.15456	0
0.4513	0.335728	-1.93731	3.3773	-6.99198	0
0.4520	-3.52515	0.512817	0.644225	-6.37409	0
0.4527	-0.839321	6.60964	0.644225	-5.4635	0
0.4533	3.35728	17.3028	3.68965	-4.55292	0
0.4540	3.18942	22.7919	3.3773	-4.84561	0
0.4547	1.67864	21.8802	2.45977	-6.68304	0
0.4553	0.335728	20.0378	5.52472	-4.84561	0
0.4560	-2.68583	13.6371	7.96496	-1.49596	0
0.4567	-1.17505	2.96294	7.04743	-2.71549	0
0.4573	3.35728	-1.31053	6.73508	-4.55292	0
0.4580	1.67864	-0.398858	6.73508	-2.71549	0
0.4587	-1.51078	-6.81856	6.1299	-2.71549	0
0.4593	1.67864	-18.7083	7.35978	-4.55292	0
0.4600	3.35728	-22.6779	7.65261	-2.71549	0
0.4607	-1.17505	-16.885	7.04743	-1.49596	0
0.4613	-3.52515	-10.4653	7.65261	-3.33339	0
0.4620	-1.51078	-13.8271	7.65261	-2.40654	0
0.4627	-0.839321	-22.0701	7.04743	0.0325209	0
0.4633	-1.17505	-18.7083	6.73508	-1.49596	0
0.4640	-1.17505	-2.54509	3.3773	-3.02444	0
0.4647	-4.19661	1.72838	0.937055	-0.878063	0
0.4653	-6.71457	-14.131	5.52472	0.0325209	0
0.4660	-3.52515	-28.4708	9.80003	-1.49596	0
0.4667	-2.3501	-32.7443	7.96496	-0.878063	0
0.4673	-7.55389	-38.8601	5.52472	0.943105	0
0.4680	-6.71457	-44.3492	4.60718	0.943105	0
0.4687	0	-43.1336	2.45977	0.341469	0
0.4693	0.671457	-41.5951	1.56176	0.943105	0
0.4700	-1.17505	-40.6835	1.85459	1.561	0
0.4707	2.18224	-33.3521	1.56176	0.943105	0
0.4713	2.51796	-24.1974	1.56176	0.341469	0
0.4720	1.34291	-19.0122	0.937055	0.0325209	0
0.4727	3.69301	-13.2193	-0.273308	-0.585375	0
0.4733	3.18942	-6.51467	-0.585659	-0.276427	0
0.4740	-3.02156	-0.0949661	-0.273308	2.47158	0
0.4747	-3.86088	7.54031	-0.273308	5.52854	0
0.4753	-2.01437	14.2449	-1.19084	4.91065	0
0.4760	-3.86088	18.8223	-4.23627	1.86995	0
0.4767	-5.03593	23.0958	-6.67651	0.0325209	0
0.4773	-1.67864	25.223	-5.1538	1.561	0
0.4780	0.671457	25.223	-3.02591	3.69112	0
0.4787	0.671457	27.977	-3.02591	4.6017	0
0.4793	-0.503593	29.8193	-2.71355	5.2196	0
0.4800	-5.03593	22.488	-3.33826	5.52854	0
0.4807	-7.55389	11.8138	-4.86097	4.91065	0
0.4813	-4.86806	7.8442	-3.94344	4.30901	0
0.4820	-4.86806	8.14809	-0.585659	3.69112	0
0.4827	-6.37884	10.5792	1.24941	2.47158	0
0.4833	-4.19661	13.0293	0.644225	2.16264	0
0.4840	-1.17505	10.8831	0.331873	4.30901	0
0.4847	-1.51078	6.00186	1.24941	4.6017	0
0.4853	-3.86088	4.17851	1.56176	2.78053	0
0.4860	-4.86806	3.26683	1.56176	3.69112	0
0.4867	-4.53233	0.208925	3.08447	4.6017	0
0.4873	-5.03593	1.1206	3.3773	4.00006	0
0.4880	-6.04311	4.17851	0.019522	3.69112	0
0.4887	-5.03593	9.36366	-3.02591	2.47158	0
0.4893	-5.03593	19.734	-3.02591	2.16264	0
0.4900	-3.52515	27.977	-3.02591	4.00006	0
0.4907	-0.167864	25.5459	-3.33826	5.52854	0
0.4913	-2.01437	16.0683	-4.23627	4.6017	0
0.4920	-7.21816	5.09018	-5.7785	2.16264	0
0.4927	-5.70738	-3.15287	-6.67651	0.341469	0
0.4933	-2.68583	-3.45677	-8.51158	1.561	0
0.4940	-3.02156	-1.31053	-11.5765	2.47158	0
0.4947	-2.68583	-7.73024	-12.1817	-0.276427	0
0.4953	-2.01437	-13.2193	-8.82393	-1.49596	0
0.4960	-2.68583	-6.19179	-5.7785	0.943105	0
0.4967	-1.67864	-0.398858	-3.94344	0.634157	0
0.4973	-0.167864	-5.8879	-3.02591	-2.09759	0
0.4980	1.67864	-13.2193	-2.71355	-1.18701	0
0.4987	3.18942	-15.9733	-1.19084	0.0325209	0
0.4993	3.18942	-16.885	2.16694	0.634157	0
0.5000	4.36447	-12.6115	3.08447	2.47158	0
0.5007	6.71457	-3.45677	3.08447	2.16264	0
0.5013	5.20379	0.816708	5.21237	0.943105	0
0.5020	3.35728	1.42449	6.44225	2.47158	0
0.5027	5.53952	5.09018	5.81755	3.69112	0
0.5033	2.85369	8.45198	4.91954	1.86995	0
0.5040	-0.167864	7.54031	3.3773	1.86995	0
0.5047	4.36447	6.30575	3.3773	2.16264	0
0.5053	8.05748	6.91353	4.60718	0.634157	0
0.5060	8.05748	11.187	4.002	-0.276427	0
0.5067	9.23253	18.8223	3.68965	0.0325209	0
0.5073	8.8968	23.3996	6.44225	0.0325209	0
0.5080	5.53952	22.488	6.1299	0.0325209	0
0.5087	5.03593	23.3996	2.16694	-0.585375	0
0.5093	3.69301	27.6731	3.68965	-2.09759	0
0.5100	3.35728	31.0349	5.81755	-3.02444	0
0.5107	7.38603	31.6427	1.56176	-3.62608	0
0.5113	7.0503	28.8887	-1.19084	-3.02444	0
0.5120	2.85369	23.3996	0.331873	-1.80491	0
0.5127	4.36447	18.8223	0.644225	-1.80491	0
0.5133	8.05748	16.3911	1.85459	-3.02444	0
0.5140	5.53952	15.7644	4.91954	-1.49596	0
0.5147	0.671457	13.3332	3.3773	0.341469	0
0.5153	-3.35728	3.57072	-0.273308	-0.276427	0
0.5160	-7.88962	-8.64191	-1.19084	-1.49596	0
0.5167	-8.39321	-11.6998	-2.10837	-2.71549	0
0.5173	-4.19661	-7.73024	-3.63109	-5.15456	0
0.5180	-1.17505	-4.97622	-3.94344	-5.15456	0
0.5187	-2.01437	-2.2412	-3.63109	-1.18701	0
0.5193	-2.01437	2.33617	-2.42072	-1.80491	0
0.5200	0	4.17851	-0.878489	-5.4635	0
0.5207	-1.51078	3.87462	-1.50319	-3.62608	0
0.5213	-4.19661	3.87462	-1.79602	-1.18701	0
0.5220	-2.01437	2.96294	-1.19084	-4.24397	0
0.5227	-2.01437	1.42449	-3.94344	-6.06514	0
0.5233	-5.37166	0.816708	-7.59405	-3.62608	0
0.5240	-3.86088	3.26683	-6.98886	-3.62608	0
0.5247	-1.17505	9.05976	-6.67651	-2.71549	0
0.5253	-1.67864	9.66755	-9.42911	-0.276427	0
0.5260	-1.67864	0.512817	-10.3466	-1.18701	0
0.5267	-2.01437	-6.81856	-8.51158	-2.40654	0
0.5273	-7.55389	-9.55359	-8.51158	0.634157	0
0.5280	-10.2397	-11.3959	-11.2642	0.943105	0
0.5287	-7.88962	-9.2497	-13.3921	-3.62608	0
0.5293	-9.06467	-5.58401	-14.0168	-6.68304	0
0.5300	-11.2469	-11.3959	-11.5765	-5.77245	0
0.5307	-10.2397	-26.9514	-6.07133	-5.15456	0
0.5313	-10.2397	-39.7718	-1.50319	-5.77245	0
0.5320	-11.2469	-44.0453	0.644225	-7.28467	0
0.5327	-9.06467	-43.4375	1.56176	-8.21152	0
0.5333	-8.72894	-43.1336	2.45977	-6.37409	0
0.5340	-11.2469	-41.2913	3.3773	-3.62608	0
0.5347	-9.4004	-36.7139	5.81755	-4.84561	0
0.5353	-8.72894	-32.4404	6.73508	-7.28467	0
0.5360	-12.0862	-27.2553	7.65261	-6.68304	0
0.5367	-11.5826	-20.5507	11.0104	-5.4635	0
0.5373	-7.55389	-15.0426	14.0753	-6.37409	0
0.5380	-6.04311	-10.4653	14.3682	-3.62608	0
0.5387	-3.52515	-5.8879	15.5981	-0.276427	0
0.5393	-2.01437	-4.97622	15.2857	-2.09759	0
0.5400	-7.55389	-7.42635	10.4052	-4.55292	0
0.5407	-9.06467	-8.33802	7.04743	-3.02444	0
0.5413	-1.17505	-2.54509	7.65261	-3.02444	0
0.5420	2.51796	8.75587	7.35978	-3.62608	0
0.5427	-0.167864	19.734	4.29483	-0.878063	0
0.5433	2.18224	30.1232	2.45977	-1.18701	0
0.5440	7.38603	40.7974	3.68965	-3.33339	0
0.5447	7.0503	46.2865	5.21237	-2.71549	0
0.5453	4.7002	42.6208	3.68965	-3.93502	0
0.5460	4.7002	34.0738	3.68965	-5.77245	0
0.5467	6.54671	21.5763	7.96496	-2.40654	0
0.5473	8.8968	9.97144	9.80003	-0.585375	0
0.5480	9.90399	6.00186	5.52472	-2.71549	0
0.5487	8.56108	3.26683	3.08447	0.0325209	0
0.5493	5.53952	-2.2412	4.002	3.69112	0
0.5500	5.20379	-4.36844	4.91954	0.341469	0
0.5507	8.05748	-4.06455	5.21237	-2.09759	0
0.5513	6.21098	-4.36844	4.29483	0.943105	0
0.5520	-1.17505	-4.97622	2.77212	2.78053	0
0.5527	-2.01437	-9.2497	2.45977	1.25205	0
0.5533	1.67864	-16.2772	1.85459	-0.585375	0
0.5540	-1.51078	-15.9733	2.16694	-0.585375	0
0.5547	-6.71457	-14.7387	3.08447	0.341469	0
0.5553	-7.55389	-21.7662	1.85459	0.634157	0
0.5560	-7.88962	-24.1974	-0.585659	1.25205	0
0.5567	-6.71457	-17.7966	-0.878489	2.78053	0
0.5573	-4.86806	-17.7966	-1.19084	2.78053	0
0.5580	-6.04311	-21.1584	-1.19084	2.78053	0
0.5587	-5.70738	-16.5811	1.56176	4.00006	0
0.5593	-3.35728	-9.55359	1.85459	4.30901	0
0.5600	-4.86806	-4.06455	-2.42072	4.6017	0
0.5607	-5.37166	2.96294	-3.33826	5.52854	0
0.5613	-0.839321	7.23642	-1.50319	3.69112	0
0.5620	1.67864	13.3332	-2.10837	2.78053	0
0.5627	1.67864	24.0074	-1.50319	6.43913	0
0.5633	2.18224	30.731	-3.94344	7.96761	0
0.5640	1.00719	37.1317	-10.9518	5.52854	0
0.5647	1.84651	49.0405	-12.1817	5.2196	0
0.5653	7.0503	56.3529	-8.51158	4.00006	0
0.5660	9.23253	53.6178	-9.13628	2.16264	0
0.5667	8.56108	54.5295	-8.21875	3.69112	0
0.5673	8.05748	56.049	-5.7785	4.30901	0
0.5680	8.05748	45.6787	-6.98886	4.30901	0
0.5687	9.23253	31.0349	-7.59405	6.43913	0
0.5693	9.90399	22.488	-6.07133	5.52854	0
0.5700	7.0503	11.4909	-10.0343	3.38217	0
0.5707	5.53952	-5.8879	-15.8323	4.30901	0
0.5713	5.87525	-17.7966	-17.0622	5.2196	0
0.5720	2.85369	-21.4623	-17.3746	3.69112	0
0.5727	1.34291	-24.1974	-16.7498	4.00006	0
0.5733	3.35728	-20.5507	-13.0992	4.00006	0
0.5740	5.03593	-6.81856	-7.30122	3.08948	0
0.5747	5.87525	2.96294	-2.10837	4.30901	0
0.5753	5.03593	-1.00664	-2.10837	6.13018	0
0.5760	0.335728	-12.3076	-3.63109	5.83749	0
0.5767	0.335728	-22.374	-0.273308	4.6017	0
0.5773	6.21098	-30.3132	4.29483	4.00006	0
0.5780	5.53952	-30.921	6.1299	4.00006	0
0.5787	0.671457	-21.7662	7.35978	6.13018	0
0.5793	-0.167864	-15.9733	8.8825	8.27656	0
0.5800	-0.167864	-26.6475	9.80003	7.96761	0
0.5807	-3.35728	-36.7139	8.27731	6.43913	0
0.5813	-4.19661	-27.2553	5.52472	5.2196	0
0.5820	-4.53233	-11.3959	4.29483	5.52854	0
0.5827	-6.04311	-7.42635	4.29483	5.52854	0
0.5833	-6.37884	-10.4653	5.21237	3.69112	0
0.5840	-4.86806	-16.885	7.04743	4.30901	0
0.5847	-4.86806	-26.9514	5.21237	6.43913	0
0.5853	-3.86088	-30.3132	-0.273308	5.52854	0
0.5860	1.34291	-19.62	0.019522	3.69112	0
0.5867	4.36447	-3.15287	4.29483	4.6017	0
0.5873	1.00719	7.23642	4.29483	7.34971	0
0.5880	-0.503593	12.7255	3.08447	7.34971	0
0.5887	1.67864	17.6067	3.3773	4.00006	0
0.5893	2.85369	16.9989	3.08447	0.0325209	0
0.5900	3.35728	8.45198	4.002	0.634157	0
0.5907	5.20379	3.26683	2.77212	4.6017	0
0.5913	3.69301	4.4824	-1.19084	5.2196	0
0.5920	1.84651	-1.31053	0.019522	0.634157	0
0.5927	3.69301	-14.131	4.29483	-3.33339	0
0.5933	1.84651	-21.1584	4.002	-1.18701	0
0.5940	-3.02156	-24.5202	1.56176	2.78053	0
0.5947	-3.02156	-29.7054	0.019522	0.943105	0
0.5953	-0.167864	-28.7747	-2.10837	-3.33339	0
0.5960	-0.503593	-18.1005	-2.42072	-2.71549	0
0.5967	0.671457	-5.8879	-0.878489	-1.18701	0
0.5973	2.51796	2.03227	-1.19084	-3.02444	0
0.5980	1.00719	1.42449	-1.19084	-3.62608	0
0.5987	0.671457	-1.00664	-0.273308	-4.55292	0
0.5993	-0.167864	2.96294	-2.10837	-6.37409	0
0.6000	-5.37166	4.4824	-4.86097	-4.24397	0
0.6007	-6.37884	-4.67233	-4.86097	-1.49596	0
0.6013	-1.17505	-9.55359	-3.94344	-3.93502	0
0.6020	0.335728	2.03227	-2.42072	-5.4635	0
0.6027	-0.167864	17.3028	-1.50319	-4.24397	0
0.6033	3.69301	22.488	-2.71355	-4.55292	0
0.6040	7.0503	23.0958	-4.23627	-3.62608	0
0.6047	6.21098	24.3113	-4.23627	-2.71549	0
0.6053	4.02874	23.7035	-4.23627	-5.4635	0
0.6060	2.51796	21.2724	-2.71355	-6.06514	0
0.6067	2.85369	18.8223	-1.50319	-1.80491	0
0.6073	5.03593	12.7255	-3.94344	-3.02444	0
0.6080	6.21098	6.00186	-4.23627	-6.99198	0
0.6087	5.53952	9.05976	-2.10837	-6.06514	0
0.6093	5.20379	20.9685	-3.94344	-4.24397	0
0.6100	8.39321	28.8887	-5.1538	-3.62608	0
0.6107	10.7433	26.1537	-1.79602	-3.62608	0
0.6113	7.0503	18.8223	-1.50319	-5.4635	0
0.6120	1.84651	15.1566	-5.1538	-6.37409	0
0.6127	2.51796	16.0683	-5.7785	-5.4635	0
0.6133	5.03593	16.9989	-5.7785	-5.4635	0
0.6140	4.7002	15.1566	-7.30122	-4.55292	0
0.6147	3.35728	6.60964	-4.54862	-2.71549	0
0.6153	1.00719	-7.73024	-1.19084	-5.4635	0
0.6160	-2.01437	-16.885	-2.42072	-7.59362	0
0.6167	-2.3501	-19.9429	-4.23627	-3.93502	0
0.6173	-0.167864	-26.9514	-3.94344	-2.40654	0
0.6180	-0.167864	-34.2828	-3.02591	-5.4635	0
0.6187	-0.839321	-32.7443	-2.10837	-5.77245	0
0.6193	0.335728	-23.8935	-0.273308	-2.09759	0
0.6200	1.67864	-14.4348	1.56176	-0.585375	0
0.6207	1.34291	-8.64191	4.29483	-2.71549	0
0.6213	1.34291	-5.8879	5.21237	-2.71549	0
0.6220	2.51796	-2.2412	4.29483	1.25205	0
0.6227	2.18224	-2.2412	6.1299	2.78053	0
0.6233	-0.839321	-12.6115	6.73508	0.341469	0
0.6240	-2.01437	-23.5896	3.68965	0.634157	0
0.6247	0	-24.1974	0.644225	1.86995	0
0.6253	3.18942	-15.3655	-1.19084	-2.71549	0
0.6260	6.21098	-1.93731	-0.878489	-6.68304	0
0.6267	7.72175	6.30575	1.85459	-4.55292	0
0.6273	5.20379	5.39407	1.56176	-2.09759	0
0.6280	3.35728	9.36366	-1.50319	-3.33339	0
0.6287	5.03593	24.0074	-1.50319	-4.24397	0
0.6293	4.7002	36.8278	-0.878489	-2.71549	0
0.6300	4.7002	42.6208	-0.878489	-0.878063	0
0.6307	7.0503	44.1592	0.937055	-0.878063	0
0.6313	6.54671	38.0434	-0.273308	-1.80491	0
0.6320	5.53952	29.1926	-6.07133	-1.80491	0
0.6327	8.56108	27.0653	-8.51158	-1.80491	0
0.6333	5.53952	24.6152	-7.59405	-0.276427	0
0.6340	-0.167864	11.8138	-5.7785	2.47158	0
0.6347	3.18942	-4.97622	-2.71355	2.78053	0
0.6353	2.85369	-21.1584	-2.71355	1.25205	0
0.6360	-8.39321	-35.1944	-5.46615	1.25205	0
0.6367	-10.0719	-41.899	-4.86097	0.341469	0
0.6373	-0.167864	-40.9874	-3.94344	-2.71549	0
0.6380	0.335728	-37.3217	-4.23627	-3.33339	0
0.6387	-2.3501	-28.4708	-1.79602	-1.18701	0
0.6393	0.671457	-13.5232	1.24941	0.0325209	0
0.6400	-1.17505	-1.61442	0.644225	-0.276427	0
0.6407	-6.04311	7.54031	1.56176	-0.878063	0
0.6413	-3.35728	18.2145	4.29483	-0.878063	0
0.6420	-0.167864	24.0074	3.3773	0.634157	0
0.6427	-1.67864	21.2724	0.644225	1.25205	0
0.6433	-3.02156	16.0683	1.56176	-0.878063	0
0.6440	-3.86088	7.54031	3.68965	-1.49596	0
0.6447	-3.02156	-4.06455	2.77212	0.943105	0
0.6453	0.335728	-10.4653	1.85459	0.943105	0
0.6460	0.671457	-14.131	5.21237	-0.276427	0
0.6467	-0.839321	-25.128	7.96496	2.78053	0
0.6473	-3.52515	-33.0482	4.002	6.13018	0
0.6480	-8.39321	-26.9514	0.331873	2.47158	0
0.6487	-10.2397	-16.885	0.937055	0.341469	0
0.6493	-6.04311	-15.0426	1.56176	4.00006	0
0.6500	-3.02156	-20.5507	0.937055	4.30901	0
0.6507	-2.01437	-27.5592	3.3773	0.943105	0
0.6513	-1.51078	-26.9514	5.52472	1.86995	0
0.6520	-2.68583	-17.4928	7.04743	3.69112	0
0.6527	-2.68583	-10.4653	8.8825	3.38217	0
0.6533	-0.503593	-6.51467	9.17533	2.47158	0
0.6540	-0.503593	1.42449	7.35978	0.0325209	0
0.6547	-2.68583	10.2753	7.04743	-1.49596	0
0.6553	-3.52515	14.5488	7.65261	1.86995	0
0.6560	-3.02156	20.0378	6.73508	4.91065	0
0.6567	-0.839321	30.731	5.52472	3.69112	0
0.6573	0.335728	40.7974	3.68965	2.16264	0
0.6580	1.34291	45.0709	1.24941	2.16264	0
0.6587	1.84651	41.7091	1.24941	2.78053	0
0.6593	-2.68583	34.7006	2.16694	3.69112	0
0.6600	-8.39321	31.6427	1.24941	2.78053	0
0.6607	-6.04311	27.3692	2.77212	0.341469	0
0.6613	-0.167864	5.39407	7.04743	0.341469	0
0.6620	-2.01437	-26.6475	6.1299	1.86995	0
0.6627	-7.55389	-39.7718	4.002	1.86995	0
0.6633	-7.88962	-29.7054	5.21237	0.634157	0
0.6640	-2.3501	-17.4928	5.81755	1.25205	0
0.6647	0.671457	-11.092	4.60718	1.86995	0
0.6653	-2.3501	-7.12246	1.85459	0.341469	0
0.6660	-4.19661	-8.33802	-2.42072	-0.585375	0
0.6667	-0.167864	-13.8271	-3.33826	-0.276427	0
0.6673	1.34291	-15.9733	0.937055	-0.878063	0
0.6680	-0.167864	-12.3076	2.77212	-0.878063	0
0.6687	-0.167864	-4.97622	-0.273308	0.634157	0
0.6693	-1.17505	2.33617	-1.79602	-0.878063	0
0.6700	-1.51078	7.23642	0.331873	-2.71549	0
0.6707	1.34291	7.8442	2.45977	0.943105	0
0.6713	-0.839321	-0.398858	2.45977	3.38217	0
0.6720	-6.71457	-15.0426	0.331873	-0.585375	0
0.6727	-6.71457	-24.8241	0.644225	-1.80491	0
0.6733	-4.86806	-22.9818	2.77212	0.0325209	0
0.6740	-6.04311	-15.9733	2.77212	-1.18701	0
0.6747	-6.71457	-7.73024	2.16694	-4.24397	0
0.6753	-6.37884	-1.31053	1.56176	-3.62608	0
0.6760	-7.55389	2.64006	0.644225	-1.49596	0
0.6767	-6.88243	8.14809	0.644225	-0.878063	0
0.6773	-5.03593	15.7644	2.16694	-1.49596	0
0.6780	-3.86088	16.0683	1.56176	-2.09759	0
0.6787	-2.68583	9.36366	-0.585659	-2.71549	0
0.6793	-1.17505	2.03227	-1.50319	-3.62608	0
0.6800	-0.167864	-7.12246	0.019522	-3.33339	0
0.6807	-1.51078	-15.3655	1.24941	-0.585375	0
0.6813	-2.68583	-15.0426	-1.19084	0.634157	0
0.6820	0.671457	-6.81856	-2.10837	0.0325209	0
0.6827	3.35728	3.87462	0.644225	-0.276427	0
0.6833	0	16.695	-0.878489	-2.71549	0
0.6840	-2.01437	27.977	-4.23627	-5.15456	0
0.6847	2.51796	34.0738	-3.63109	-4.55292	0
0.6853	6.21098	37.4356	-3.63109	-4.84561	0
0.6860	5.53952	40.4935	-4.86097	-7.59362	0
0.6867	5.87525	38.9741	-2.71355	-5.4635	0
0.6873	7.0503	30.731	-2.71355	-1.18701	0
0.6880	7.72175	19.4301	-5.46615	-3.62608	0
0.6887	8.56108	14.2449	-4.54862	-6.06514	0
0.6893	10.0719	15.1566	-5.46615	-2.71549	0
0.6900	11.079	16.0683	-9.74146	-2.71549	0
0.6907	10.0719	16.0683	-9.13628	-5.77245	0
0.6913	10.4076	19.4301	-6.38368	-5.4635	0
0.6920	13.2613	18.2145	-6.98886	-3.62608	0
0.6927	12.5898	6.60964	-4.86097	-3.33339	0
0.6933	7.38603	-10.1614	-0.585659	-4.24397	0
0.6940	7.0503	-25.4319	-0.273308	-6.06514	0
0.6947	8.05748	-36.1061	0.644225	-5.4635	0
0.6953	-1.17505	-42.5258	0.331873	-1.49596	0
0.6960	-10.5754	-49.2304	-4.86097	-0.878063	0
0.6967	-9.73613	-52.5922	-6.67651	-4.24397	0
0.6973	-6.88243	-46.7803	-3.63109	-5.15456	0
0.6980	-8.22535	-38.8601	-5.1538	-3.02444	0
0.6987	-7.55389	-31.8326	-8.21875	-2.09759	0
0.6993	-8.39321	-21.1584	-6.07133	-2.71549	0
0.7000	-13.4291	-12.9154	-4.23627	-4.55292	0
0.7007	-15.7792	-10.1614	-5.7785	-4.55292	0
0.7013	-13.0934	-4.06455	-7.30122	-2.71549	0
0.7020	-12.0862	4.4824	-8.82393	-1.18701	0
0.7027	-14.9399	10.5792	-8.51158	-1.80491	0
0.7033	-16.115	15.7644	-7.59405	-2.71549	0
0.7040	-15.1078	19.734	-10.3466	-1.49596	0
0.7047	-14.6042	20.3417	-12.1817	0.943105	0
0.7053	-14.6042	20.6456	-9.42911	1.25205	0
0.7060	-13.0934	17.9106	-7.30122	-0.878063	0
0.7067	-10.9112	14.5488	-6.07133	0.0325209	0
0.7073	-11.2469	12.1177	-3.02591	3.69112	0
0.7080	-12.422	2.64006	-0.273308	2.47158	0
0.7087	-12.0862	-8.64191	0.644225	-1.80491	0
0.7093	-10.0719	-11.6998	0.019522	-1.80491	0
0.7100	-6.71457	-15.0426	-0.273308	-1.80491	0
0.7107	-5.37166	-18.7083	0.019522	-3.33339	0
0.7113	-8.22535	-7.73024	0.019522	-0.878063	0
0.7120	-9.73613	9.66755	0.644225	0.943105	0
0.7127	-7.21816	15.4605	0.644225	-3.02444	0
0.7133	-5.70738	20.6456	-3.02591	-3.02444	0
0.7140	-6.37884	31.0349	-5.7785	0.0325209	0
0.7147	-6.71457	34.0738	-3.02591	-1.80491	0
0.7153	-6.88243	29.8193	-1.19084	-2.71549	0
0.7160	-6.71457	24.0074	-4.23627	0.0325209	0
0.7167	-5.37166	14.2449	-3.94344	0.0325209	0
0.7173	-7.55389	2.33617	-1.19084	0.0325209	0
0.7180	-7.55389	-4.06455	1.56176	2.78053	0
0.7187	-0.503593	-4.97622	4.91954	3.08948	0
0.7193	-0.167864	-8.03413	4.60718	2.78053	0
0.7200	-9.4004	-16.885	0.019522	4.30901	0
0.7207	-10.0719	-24.8241	-3.02591	2.16264	0
0.7213	-3.02156	-26.0397	-5.46615	-0.878063	0
0.7220	-2.01437	-26.3436	-10.3466	0.341469	0
0.7227	-3.52515	-30.0093	-11.2642	1.561	0
0.7233	-0.503593	-34.5866	-7.9064	0.0325209	0
0.7240	2.51796	-39.4679	-7.30122	1.25205	0
0.7247	3.18942	-42.5258	-7.59405	2.47158	0
0.7253	1.84651	-38.5562	-7.30122	0.943105	0
0.7260	2.85369	-26.0397	-6.67651	0.0325209	0
0.7267	5.20379	-13.5232	-3.63109	0.943105	0
0.7273	5.20379	-7.42635	1.56176	1.25205	0
0.7280	5.53952	-2.84898	4.29483	1.25205	0
0.7287	7.0503	4.4824	4.91954	0.634157	0
0.7293	5.87525	8.14809	6.1299	-0.276427	0
0.7300	6.54671	6.91353	8.8825	0.341469	0
0.7307	10.4076	9.66755	11.9279	2.47158	0
0.7313	7.0503	12.7255	12.8455	2.78053	0
0.7320	2.51796	10.8831	7.96496	0.943105	0
0.7327	7.72175	12.4216	3.08447	-0.585375	0
0.7333	11.7505	15.1566	4.60718	1.561	0
0.7340	9.56826	9.97144	5.21237	4.00006	0
0.7347	8.8968	3.87462	-2.10837	2.78053	0
0.7353	8.05748	5.69796	-9.42911	-0.878063	0
0.7360	5.03593	9.97144	-9.13628	-1.80491	0
0.7367	5.20379	10.5792	-6.67651	0.634157	0
0.7373	6.21098	3.26683	-5.1538	0.0325209	0
0.7380	5.20379	-10.4653	-1.50319	-1.80491	0
0.7387	5.87525	-14.7387	4.29483	-1.49596	0
0.7393	1.67864	-4.06455	8.27731	-0.276427	0
0.7400	-3.02156	6.91353	11.0104	-0.878063	0
0.7407	1.34291	13.6371	11.6156	-1.80491	0
0.7413	4.02874	19.4301	9.17533	-2.40654	0
0.7420	-0.167864	21.5763	9.17533	-1.80491	0
0.7427	-0.839321	19.734	13.4506	0.341469	0
0.7433	0.671457	21.2724	13.4506	0.943105	0
0.7440	-2.01437	25.223	7.96496	-0.585375	0
0.7447	-3.86088	31.0349	6.73508	-1.80491	0
0.7453	-2.3501	38.9741	7.04743	-3.33339	0
0.7460	-0.167864	42.3169	4.60718	-3.93502	0
0.7467	2.18224	40.4935	4.002	-3.62608	0
0.7473	3.35728	34.3967	6.73508	-5.15456	0
0.7480	5.20379	17.9106	7.96496	-6.99198	0
0.7487	8.8968	-8.03413	9.80003	-5.4635	0
0.7493	8.8968	-30.3132	12.5331	-3.62608	0
0.7500	6.21098	-47.1032	11.6156	-5.4635	0
0.7507	4.36447	-60.2085	9.80003	-5.4635	0
0.7513	2.51796	-61.7469	9.80003	-4.24397	0
0.7520	1.00719	-50.7499	8.27731	-4.55292	0
0.7527	1.67864	-37.6256	5.81755	-4.84561	0
0.7533	-2.01437	-26.3436	3.68965	-3.62608	0
0.7540	-3.86088	-18.1005	2.77212	-2.09759	0
0.7547	1.00719	-12.0037	4.29483	-0.878063	0
0.7553	-0.167864	-5.28011	3.68965	0.0325209	0
0.7560	-7.88962	1.1206	-1.19084	-0.878063	0
0.7567	-6.37884	3.57072	-0.273308	-4.24397	0
0.7573	-2.01437	1.42449	5.52472	-5.4635	0
0.7580	-3.86088	-1.93731	4.29483	-4.24397	0
0.7587	-2.01437	-2.2412	-0.273308	-3.33339	0
0.7593	1.84651	-1.31053	0.937055	-2.09759	0
0.7600	-1.17505	-2.54509	1.85459	1.25205	0
0.7607	-3.35728	-7.12246	-1.79602	1.561	0
0.7613	-0.167864	-10.4653	-3.33826	-0.878063	0
0.7620	1.67864	-7.73024	-2.42072	1.561	0
0.7627	2.51796	0.512817	-3.63109	4.00006	0
0.7633	4.36447	9.97144	-5.46615	0.341469	0
0.7640	5.87525	16.9989	-4.86097	-1.18701	0
0.7647	7.38603	22.7919	-2.71355	0.634157	0
0.7653	8.8968	28.2809	-3.02591	0.0325209	0
0.7660	9.23253	28.8887	-5.7785	0.943105	0
0.7667	9.90399	20.0378	-5.1538	6.13018	0
0.7673	7.72175	7.8442	-3.94344	6.74808	0
0.7680	3.35728	-1.31053	-7.30122	3.69112	0
0.7687	4.36447	-8.33802	-7.59405	3.08948	0
0.7693	8.05748	-9.85748	-5.1538	2.78053	0
0.7700	8.05748	4.17851	-6.67651	2.47158	0
0.7707	6.21098	26.4576	-9.74146	3.69112	0
0.7713	6.21098	37.4356	-10.3466	3.69112	0
0.7720	6.21098	36.2201	-9.13628	1.561	0
0.7727	7.0503	38.9741	-6.67651	2.16264	0
0.7733	7.0503	47.1981	-7.30122	3.69112	0
0.7740	4.36447	46.8942	-9.13628	2.78053	0
0.7747	1.00719	33.1622	-6.38368	2.16264	0
0.7753	-3.02156	12.4216	-4.23627	4.00006	0
0.7760	-5.70738	-11.6998	-7.30122	5.52854	0
0.7767	-4.53233	-36.1061	-8.51158	4.30901	0
0.7773	-4.86806	-51.6805	-5.7785	2.78053	0
0.7780	-7.21816	-52.5922	-2.10837	4.00006	0
0.7787	-6.04311	-47.1032	3.08447	5.52854	0
0.7793	-6.71457	-41.899	3.68965	4.30901	0
0.7800	-12.0862	-37.3217	-0.585659	3.69112	0
0.7807	-11.2469	-30.6171	0.331873	4.6017	0
0.7813	-5.70738	-24.1974	3.3773	1.86995	0
0.7820	-5.70738	-21.4623	0.644225	-0.878063	0
0.7827	-7.55389	-22.374	-1.50319	0.634157	0
0.7833	-6.04311	-26.9514	-2.10837	0.943105	0
0.7840	-6.04311	-28.7747	-4.86097	-1.18701	0
0.7847	-6.71457	-24.8241	-3.94344	-0.585375	0
0.7853	-4.86806	-18.7083	0.331873	1.86995	0
0.7860	-3.02156	-14.4348	1.85459	0.943105	0
0.7867	-3.02156	-8.64191	0.937055	0.0325209	0
0.7873	-1.67864	-1.31053	-0.273308	0.943105	0
0.7880	0	2.33617	-1.19084	2.47158	0
0.7887	-0.839321	3.87462	-1.19084	3.69112	0
0.7893	-3.52515	6.91353	-1.50319	1.86995	0
0.7900	-0.167864	8.45198	-2.10837	-1.80491	0
0.7907	6.71457	9.36366	1.56176	0.341469	0
0.7913	5.20379	13.3332	4.29483	4.91065	0
0.7920	-0.167864	13.3332	1.24941	3.38217	0
0.7927	1.84651	9.66755	-1.50319	0.634157	0
0.7933	4.36447	10.5792	-0.878489	0.943105	0
0.7940	3.69301	15.1566	-0.273308	0.0325209	0
0.7947	5.53952	17.9106	-0.585659	-0.878063	0
0.7953	5.53952	20.3417	-0.273308	0.943105	0
0.7960	3.18942	16.0683	0.644225	1.561	0
0.7967	4.7002	3.57072	2.16694	0.0325209	0
0.7973	5.20379	-0.398858	4.29483	-0.878063	0
0.7980	3.18942	8.14809	5.21237	-1.18701	0
0.7987	4.7002	14.2449	4.29483	-0.878063	0
0.7993	6.21098	20.6456	3.08447	0.0325209	0
0.8000	3.35728	34.7006	2.77212	0.341469	0
0.8007	3.18942	43.5514	2.77212	0.943105	0
0.8013	1.84651	45.3748	-0.585659	1.86995	0
0.8020	-0.167864	49.9522	-4.86097	0.943105	0
0.8027	4.36447	51.7755	-4.54862	0.634157	0
0.8033	8.05748	45.3748	-6.07133	0.943105	0
0.8040	3.69301	33.7699	-13.0992	0.0325209	0
0.8047	2.51796	14.8527	-14.3096	-1.49596	0
0.8053	6.21098	-3.45677	-10.0343	-2.71549	0
0.8060	7.38603	-4.06455	-10.3466	-1.80491	0
0.8067	5.87525	-1.93731	-11.2642	0.0325209	0
0.8073	3.35728	-16.5811	-6.38368	-0.878063	0
0.8080	-0.503593	-27.863	-3.94344	-1.80491	0
0.8087	-3.35728	-25.7358	-5.7785	0.0325209	0
0.8093	-6.37884	-28.1669	-4.86097	0.341469	0
0.8100	-9.4004	-31.2248	-3.63109	-2.09759	0
0.8107	-9.4004	-22.0701	-2.71355	-2.71549	0
0.8113	-8.39321	-12.3076	3.08447	-1.49596	0
0.8120	-8.72894	-14.131	6.73508	-1.80491	0
0.8127	-7.55389	-21.4623	4.29483	-0.585375	0
0.8133	-7.21816	-24.1974	4.91954	1.561	0
0.8140	-7.55389	-16.885	7.96496	0.341469	0
0.8147	-3.52515	-9.55359	7.04743	0.634157	0
0.8153	-3.02156	-11.3959	5.52472	4.30901	0
0.8160	-9.06467	-12.3076	7.04743	2.78053	0
0.8167	-9.06467	-9.2497	6.44225	-2.40654	0
0.8173	-2.01437	-9.2497	6.73508	-1.18701	0
0.8180	1.34291	-8.64191	8.8825	0.943105	0
0.8187	1.67864	-4.06455	10.4052	-1.49596	0
0.8193	1.34291	-2.2412	9.80003	0.0325209	0
0.8200	-1.67864	-2.54509	6.73508	3.69112	0
0.8207	-3.86088	-2.2412	0.019522	0.943105	0
0.8213	-0.839321	-0.398858	-2.42072	-2.71549	0
0.8220	4.36447	6.00186	1.24941	0.0325209	0
0.8227	8.56108	19.734	1.56176	2.78053	0
0.8233	9.90399	32.5544	-2.71355	1.86995	0
0.8240	10.4076	36.2201	-4.23627	-0.878063	0
0.8247	9.90399	33.466	-3.63109	-2.71549	0
0.8253	8.56108	27.977	-3.94344	-1.80491	0
0.8260	8.8968	16.9989	-3.33826	0.943105	0
0.8267	8.05748	0.816708	-1.19084	1.86995	0
0.8273	2.51796	-12.3076	1.85459	2.47158	0
0.8280	-1.67864	-19.62	4.91954	2.47158	0
0.8287	-1.51078	-23.5896	5.81755	0.943105	0
0.8293	-1.17505	-19.9429	5.81755	0.943105	0
0.8300	-0.503593	-9.85748	8.8825	1.86995	0
0.8307	1.00719	-3.45677	12.5331	-0.276427	0
0.8313	-0.839321	-0.0949661	13.1578	-3.62608	0
0.8320	-1.17505	3.26683	12.5331	-3.62608	0
0.8327	1.84651	-1.00664	13.1578	-0.878063	0
0.8333	-1.17505	-8.9458	12.5331	0.634157	0
0.8340	-5.37166	-7.12246	12.5331	-0.878063	0
0.8347	-3.86088	-1.61442	14.3682	-3.02444	0
0.8353	-6.37884	-5.58401	14.9733	-1.49596	0
0.8360	-11.5826	-13.2193	14.0753	0.943105	0
0.8367	-10.2397	-15.9733	15.8909	-0.878063	0
0.8373	-7.88962	-13.5232	17.1208	-2.71549	0
0.8380	-7.88962	-10.1614	16.2032	-1.18701	0
0.8387	-6.37884	-8.9458	15.5981	0.341469	0
0.8393	-7.88962	-8.33802	14.9733	0.634157	0
0.8400	-11.7505	-4.97622	12.5331	0.0325209	0
0.8407	-10.2397	-4.36844	12.5331	0.0325209	0
0.8413	-8.39321	-5.8879	12.2403	1.561	0
0.8420	-10.2397	-2.84898	7.04743	2.16264	0
0.8427	-9.4004	-1.93731	4.002	1.25205	0
0.8433	-6.71457	-7.73024	6.1299	0.634157	0
0.8440	-5.03593	-7.12246	3.68965	0.634157	0
0.8447	-3.02156	2.64006	-2.42072	0.634157	0
0.8453	-0.167864	9.66755	-3.63109	-0.585375	0
0.8460	0.671457	15.1566	-0.878489	-1.80491	0
0.8467	1.34291	24.3113	-2.10837	-1.49596	0
0.8473	0.671457	32.5544	-6.67651	-0.878063	0
0.8480	-0.167864	39.8858	-9.42911	-1.80491	0
0.8487	2.85369	50.2561	-10.0343	-1.18701	0
0.8493	8.05748	57.8913	-8.51158	0.0325209	0
0.8500	13.4291	59.4108	-5.1538	0.341469	0
0.8507	15.2756	60.0186	-3.33826	0.341469	0
0.8513	11.7505	57.2835	-4.86097	-0.878063	0
0.8520	8.39321	46.5904	-5.7785	-4.24397	0
0.8527	8.56108	35.3084	-3.63109	-4.55292	0
0.8533	6.21098	27.6731	-1.79602	-2.40654	0
0.8540	1.84651	21.5763	-3.02591	-1.80491	0
0.8547	1.67864	16.3911	-4.86097	-2.09759	0
0.8553	1.34291	8.75587	-4.54862	-2.71549	0
0.8560	-3.02156	-8.9458	-3.02591	-3.62608	0
0.8567	-6.37884	-27.2553	-1.19084	-3.62608	0
0.8573	-7.88962	-32.1365	-0.273308	-3.93502	0
0.8580	-9.4004	-33.9789	-2.71355	-5.4635	0
0.8587	-11.5826	-40.6835	-6.67651	-4.55292	0
0.8593	-13.0934	-43.1336	-6.67651	-2.71549	0
0.8600	-12.7577	-43.4375	-3.94344	-1.18701	0
0.8607	-11.7505	-52.5922	-4.23627	-0.585375	0
0.8613	-11.2469	-59.9046	-5.7785	-1.49596	0
0.8620	-8.39321	-54.7195	-3.33826	-1.80491	0
0.8627	-6.37884	-48.0149	-0.585659	0.341469	0
0.8633	-9.4004	-45.2608	-2.10837	-0.276427	0
0.8640	-13.4291	-43.4375	-5.1538	-2.40654	0
0.8647	-10.9112	-38.2523	-5.46615	-0.276427	0
0.8653	-4.86806	-27.863	-5.1538	1.25205	0
0.8660	-2.68583	-16.885	-5.7785	-1.18701	0
0.8667	-4.86806	-12.0037	-4.86097	-2.09759	0
0.8673	-6.04311	-9.55359	-3.02591	-0.878063	0
0.8680	-3.02156	-2.2412	-4.86097	-0.585375	0
0.8687	-1.17505	6.00186	-7.59405	-0.878063	0
0.8693	-1.67864	10.5792	-5.7785	-2.40654	0
0.8700	-0.503593	13.6371	-3.33826	-4.24397	0
0.8707	-0.167864	18.2145	-5.7785	-4.55292	0
0.8713	-2.3501	21.5763	-8.51158	-5.15456	0
0.8720	-0.167864	24.3113	-9.42911	-6.37409	0
0.8727	2.18224	28.8887	-10.3466	-4.84561	0
0.8733	-2.3501	30.4271	-10.0343	-2.71549	0
0.8740	-3.02156	29.4965	-8.51158	-2.09759	0
0.8747	2.51796	35.9162	-10.3466	0.0325209	0
0.8753	0	46.2865	-13.3921	1.86995	0
0.8760	-5.37166	53.9217	-13.3921	-0.585375	0
0.8767	0	63.0765	-15.5395	-2.09759	0
0.8773	5.20379	68.2616	-18.2921	0.634157	0
0.8780	1.67864	53.6178	-15.5395	2.16264	0
0.8787	1.34291	27.3692	-10.659	0.943105	0
0.8793	6.21098	5.39407	-7.9064	1.561	0
0.8800	5.20379	-20.5507	-3.94344	2.78053	0
0.8807	1.00719	-48.6226	-1.79602	0.943105	0
0.8813	1.00719	-56.5618	-4.23627	0.943105	0
0.8820	1.67864	-47.4071	-5.7785	4.91065	0
0.8827	1.00719	-40.6835	-4.23627	4.6017	0
0.8833	1.67864	-36.1061	-4.86097	0.943105	0
0.8840	4.02874	-25.4319	-5.7785	1.86995	0
0.8847	6.54671	-10.7692	-3.02591	3.38217	0
0.8853	8.39321	-1.31053	0.331873	2.47158	0
0.8860	11.4148	-0.702749	2.45977	4.30901	0
0.8867	13.4291	-4.06455	5.21237	4.91065	0
0.8873	8.8968	-4.97622	5.21237	2.78053	0
0.8880	2.51796	-6.19179	2.77212	4.00006	0
0.8887	3.35728	-5.8879	4.002	6.13018	0
0.8893	5.87525	-1.93731	7.04743	3.08948	0
0.8900	5.03593	-0.398858	7.35978	0.943105	0
0.8907	7.0503	-1.61442	7.04743	3.38217	0
0.8913	8.39321	0.208925	6.73508	3.08948	0
0.8920	3.18942	5.09018	6.1299	0.943105	0
0.8927	0.671457	6.91353	7.35978	2.47158	0
0.8933	1.00719	2.64006	7.65261	3.08948	0
0.8940	-0.839321	-3.15287	5.21237	-0.878063	0
0.8947	1.67864	-4.97622	6.1299	-0.878063	0
0.8953	6.21098	-5.8879	7.96496	4.00006	0
0.8960	5.53952	-6.51467	6.1299	4.30901	0
0.8967	7.0503	-4.06455	3.3773	0.341469	0
0.8973	9.56826	3.26683	2.16694	-0.276427	0
0.8980	6.71457	10.5792	2.45977	2.78053	0
0.8987	5.20379	16.695	5.21237	5.52854	0
0.8993	2.85369	18.8223	4.60718	7.34971	0
0.9000	-5.03593	18.2145	0.644225	5.2196	0
0.9007	-4.86806	17.9106	0.937055	1.561	0
0.9013	3.35728	17.9106	5.21237	1.25205	0
0.9020	2.51796	16.695	7.65261	4.30901	0
0.9027	0	14.2449	8.8825	4.91065	0
0.9033	2.51796	14.5488	8.8825	2.78053	0
0.9040	-0.167864	20.6456	6.1299	3.38217	0
0.9047	-3.02156	27.0653	3.68965	6.43913	0
0.9053	-0.167864	25.8498	3.3773	6.43913	0
0.9060	0.335728	18.8223	0.644225	2.16264	0
0.9067	1.00719	11.4909	-3.94344	-1.18701	0
0.9073	2.85369	-6.19179	-6.98886	-0.585375	0
0.9080	1.67864	-34.2828	-7.59405	3.38217	0
0.9087	-1.17505	-56.2579	-8.21875	4.91065	0
0.9093	-3.02156	-60.5314	-7.9064	2.16264	0
0.9100	-3.02156	-50.7499	-5.7785	0.943105	0
0.9107	-0.167864	-36.1061	-2.71355	4.6017	0
0.9113	-4.19661	-25.4319	-0.585659	5.83749	0
0.9120	-13.9327	-26.0397	-1.19084	2.78053	0
0.9127	-14.9399	-31.5287	-4.86097	0.943105	0
0.9133	-11.5826	-30.921	-6.67651	1.25205	0
0.9140	-12.422	-22.374	-5.1538	2.47158	0
0.9147	-11.2469	-10.1614	-4.86097	3.69112	0
0.9153	-9.4004	1.42449	-4.23627	4.30901	0
0.9160	-9.4004	6.60964	-1.19084	4.30901	0
0.9167	-4.19661	5.09018	0.937055	4.30901	0
0.9173	-0.167864	2.96294	3.3773	3.69112	0
0.9180	-2.3501	1.1206	7.96496	1.86995	0
0.9187	0	-1.93731	9.17533	0.341469	0
0.9193	3.35728	-4.36844	8.8825	0.634157	0
0.9200	0.671457	-6.81856	10.4052	1.25205	0
0.9207	-0.503593	-8.9458	10.4052	0.634157	0
0.9213	1.00719	-8.33802	10.0929	-0.276427	0
0.9220	-0.503593	-1.61442	14.0753	0.341469	0
0.9227	-0.839321	12.4216	15.2857	1.561	0
0.9233	-0.839321	27.3692	10.7176	1.561	0
0.9240	-3.02156	32.5544	6.44225	0.0325209	0
0.9247	-2.68583	31.9466	3.08447	-2.09759	0
0.9253	0	36.2201	0.331873	-2.40654	0
0.9260	0.671457	38.0434	1.24941	-1.49596	0
0.9267	2.18224	30.731	2.45977	-1.80491	0
0.9273	4.36447	20.6456	1.56176	-3.02444	0
0.9280	4.36447	5.69796	1.56176	-4.24397	0
0.9287	1.84651	-15.0426	2.45977	-3.62608	0
0.9293	0.671457	-30.6171	4.29483	-2.71549	0
0.9300	3.35728	-39.7718	7.96496	-3.33339	0
0.9307	4.7002	-42.5258	7.04743	-4.24397	0
0.9313	-0.167864	-36.41	0.937055	-4.55292	0
0.9320	-2.01437	-30.6171	-0.273308	-6.37409	0
0.9327	2.51796	-30.3132	3.3773	-7.28467	0
0.9333	2.85369	-22.9818	2.45977	-3.02444	0
0.9340	2.18224	-10.4653	-0.878489	-0.878063	0
0.9347	3.35728	-4.67233	-0.273308	-4.24397	0
0.9353	-3.02156	-2.2412	0.331873	-3.62608	0
0.9360	-12.0862	1.42449	-3.33826	-0.878063	0
0.9367	-9.4004	6.00186	-6.98886	-3.62608	0
0.9373	-3.02156	9.66755	-6.98886	-6.06514	0
0.9380	-3.52515	10.5792	-6.98886	-4.55292	0
0.9387	-3.02156	11.187	-8.21875	-4.55292	0
0.9393	0.671457	15.4605	-7.30122	-6.06514	0
0.9400	1.84651	16.3911	-6.98886	-5.4635	0
0.9407	1.84651	11.8138	-12.4941	-2.71549	0
0.9413	2.51796	7.8442	-17.3746	-1.18701	0
0.9420	2.51796	2.33617	-15.2271	-2.09759	0
0.9427	3.18942	-4.36844	-12.1817	-4.24397	0
0.9433	3.35728	-3.76066	-11.2642	-3.02444	0
0.9440	3.69301	-0.398858	-10.3466	-0.878063	0
0.9447	3.35728	-0.702749	-11.2642	-3.62608	0
0.9453	1.67864	0.816708	-13.3921	-4.84561	0
0.9460	0.335728	2.64006	-11.8694	-0.878063	0
0.9467	-1.51078	2.33617	-7.9064	0.943105	0
0.9473	-7.21816	4.17851	-8.51158	-2.71549	0
0.9480	-9.73613	6.91353	-11.2642	-6.37409	0
0.9487	-4.53233	9.66755	-10.9518	-6.37409	0
0.9493	-0.167864	14.2449	-8.51158	-3.02444	0
0.9500	0.335728	15.1566	-8.21875	-1.18701	0
0.9507	0.671457	12.1177	-8.51158	-3.62608	0
0.9513	0.335728	11.4909	-6.67651	-6.68304	0
0.9520	1.67864	12.4216	-4.86097	-6.37409	0
0.9527	5.03593	13.941	-5.7785	-4.55292	0
0.9533	3.35728	22.7919	-6.07133	-4.24397	0
0.9540	1.84651	31.0349	-3.63109	-6.06514	0
0.9547	6.54671	30.4271	-3.33826	-6.06514	0
0.9553	7.38603	30.4271	-5.7785	-2.71549	0
0.9560	3.35728	34.7006	-6.07133	-3.02444	0
0.9567	3.69301	33.466	-5.7785	-7.28467	0
0.9573	6.71457	32.5544	-6.07133	-5.77245	0
0.9580	8.05748	41.1013	-2.10837	-1.49596	0
0.9587	9.23253	53.6178	3.3773	-2.40654	0
0.9593	5.53952	58.1952	3.3773	-4.24397	0
0.9600	-1.17505	47.502	0.644225	-2.09759	0
0.9607	1.00719	22.488	0.937055	-1.80491	0
0.9613	5.53952	-0.398858	1.56176	-3.93502	0
0.9620	2.51796	-6.51467	0.644225	-2.71549	0
0.9627	-0.167864	-7.73024	-0.273308	-1.18701	0
0.9633	4.02874	-23.8935	0.019522	-4.55292	0
0.9640	5.03593	-51.3577	-0.273308	-4.55292	0
0.9647	0.671457	-71.8133	-2.71355	0.0325209	0
0.9653	0.671457	-75.1751	-4.86097	0.0325209	0
0.9660	2.85369	-63.2664	-2.42072	-3.02444	0
0.9667	-0.167864	-44.9569	2.77212	-2.71549	0
0.9673	-5.03593	-32.1365	3.68965	-1.80491	0
0.9680	-4.53233	-26.6475	2.45977	-2.09759	0
0.9687	-1.51078	-21.7662	3.68965	0.341469	0
0.9693	-0.839321	-15.9733	5.52472	2.47158	0
0.9700	1.84651	-14.7387	6.44225	1.25205	0
0.9707	6.21098	-17.4928	8.8825	0.943105	0
0.9713	3.69301	-19.62	7.96496	1.25205	0
0.9720	-1.17505	-19.9429	3.3773	0.943105	0
0.9727	0	-15.0426	2.77212	2.47158	0
0.9733	3.18942	-5.8879	5.21237	2.78053	0
0.9740	2.18224	1.42449	6.1299	-0.585375	0
0.9747	3.35728	4.78629	5.81755	-0.276427	0
0.9753	5.20379	7.8442	5.21237	3.08948	0
0.9760	3.18942	12.4216	4.29483	3.38217	0
0.9767	2.51796	16.9989	5.21237	1.25205	0
0.9773	4.7002	16.9989	6.1299	1.25205	0
0.9780	4.7002	12.4216	4.91954	1.86995	0
0.9787	4.36447	5.09018	5.81755	1.86995	0
0.9793	4.02874	-3.76066	7.65261	2.47158	0
0.9800	1.34291	-9.85748	4.91954	3.38217	0
0.9807	0.671457	-7.12246	1.56176	5.2196	0
0.9813	4.7002	-2.2412	2.77212	4.30901	0
0.9820	7.72175	-5.58401	5.52472	0.943105	0
0.9827	6.21098	-11.3959	5.21237	1.561	0
0.9833	3.18942	-12.0037	2.77212	3.38217	0
0.9840	-0.503593	-11.092	1.85459	0.943105	0
0.9847	-1.17505	-8.9458	4.29483	-0.276427	0
0.9853	0.335728	-2.54509	5.81755	3.08948	0
0.9860	0	2.64006	5.21237	2.78053	0
0.9867	-2.01437	1.1206	4.60718	2.16264	0
0.9873	-0.839321	-3.45677	2.77212	6.74808	0
0.9880	3.18942	-1.93731	0.019522	7.05702	0
0.9887	2.85369	6.91353	1.24941	1.25205	0
0.9893	0	17.3028	3.3773	-1.49596	0
0.9900	-0.167864	25.223	3.3773	-2.09759	0
0.9907	-1.51078	27.0653	2.16694	-2.40654	0
0.9913	-4.53233	21.2724	0.331873	0.943105	0
0.9920	-2.3501	13.0293	0.331873	2.78053	0
0.9927	1.34291	6.91353	3.3773	0.0325209	0
0.9933	0	4.17851	4.29483	-0.585375	0
0.9940	0	6.60964	0.937055	0.0325209	0
0.9947	2.51796	7.8442	-1.19084	-0.276427	0
0.9953	-3.02156	-1.61442	-2.10837	2.47158	0
0.9960	-10.0719	-17.4928	-2.10837	3.38217	0
0.9967	-6.88243	-29.4015	2.45977	-1.18701	0
0.9973	-3.02156	-33.0482	5.21237	-2.09759	0
0.9980	-5.70738	-27.5592	3.3773	0.943105	0
0.9987	-5.70738	-16.885	2.45977	1.561	0
0.9993	-3.52515	-8.64191	1.85459	2.16264	0
1.0000	-4.86806	-2.84898	0.644225	3.38217	0
1.0007	-5.70738	-1.93731	1.56176	0.943105	0
1.0013	-4.53233	-12.0037	2.16694	0.341469	0
1.0020	-7.21816	-23.5896	0.644225	3.69112	0
1.0027	-10.0719	-23.2857	2.16694	2.78053	0
1.0033	-7.88962	-15.9733	6.73508	-0.585375	0
1.0040	-4.86806	-11.3959	9.80003	0.943105	0
1.0047	-2.01437	-9.85748	9.48768	2.78053	0
1.0053	0.671457	-8.64191	6.44225	1.25205	0
1.0060	2.85369	-7.73024	4.60718	1.561	0
1.0067	3.69301	-2.84898	6.1299	3.69112	0
1.0073	2.51796	4.17851	7.04743	3.08948	0
1.0080	0.671457	7.54031	4.60718	0.943105	0
1.0087	1.67864	8.14809	4.29483	0.634157	0
1.0093	4.36447	8.75587	5.52472	0.0325209	0
1.0100	4.36447	9.05976	4.91954	-1.80491	0
1.0107	2.18224	8.45198	3.08447	-0.878063	0
1.0113	0.671457	3.87462	2.45977	1.561	0
1.0120	0.671457	-1.00664	3.08447	0.0325209	0
1.0127	0.671457	0.208925	1.85459	-0.276427	0
1.0133	-2.68583	4.17851	-1.50319	2.78053	0
1.0140	-5.70738	5.09018	-2.71355	3.38217	0
1.0147	-6.88243	6.00186	0.937055	0.0325209	0
1.0153	-9.4004	8.75587	1.56176	-0.585375	0
1.0160	-11.2469	10.5792	-3.94344	0.341469	0
1.0167	-10.5754	14.5488	-8.21875	0.943105	0
1.0173	-10.9112	23.0958	-8.51158	1.86995	0
1.0180	-8.72894	28.2809	-6.67651	2.78053	0
1.0187	-4.86806	25.223	-4.23627	3.69112	0
1.0193	-8.22535	20.6456	-3.63109	5.52854	0
1.0200	-15.4435	22.488	-5.1538	7.05702	0
1.0207	-14.9399	21.8802	-6.98886	6.43913	0
1.0213	-10.2397	15.1566	-8.82393	5.2196	0
1.0220	-8.39321	11.4909	-9.13628	3.69112	0
1.0227	-6.71457	13.941	-6.98886	2.47158	0
1.0233	-6.04311	12.4216	-6.38368	3.38217	0
1.0240	-6.71457	9.97144	-6.98886	5.2196	0
1.0247	-6.04311	10.2753	-6.38368	4.00006	0
1.0253	-5.70738	5.09018	-6.67651	1.561	0
1.0260	-5.70738	-1.00664	-5.7785	1.25205	0
1.0267	-3.02156	-1.31053	-3.94344	1.86995	0
1.0273	0	-5.8879	-5.7785	1.25205	0
1.0280	-0.167864	-17.4928	-6.98886	1.86995	0
1.0287	-0.839321	-21.4623	-3.63109	3.69112	0
1.0293	1.84651	-16.2772	-3.63109	2.47158	0
1.0300	5.53952	-10.4653	-6.07133	1.25205	0
1.0307	7.72175	-6.51467	-4.54862	3.38217	0
1.0313	5.20379	-6.19179	-6.38368	3.08948	0
1.0320	1.67864	-8.33802	-11.2642	0.943105	0
1.0327	1.84651	-8.03413	-8.82393	0.0325209	0
1.0333	6.54671	-6.51467	-4.23627	-0.585375	0
1.0340	8.8968	-5.28011	-4.54862	-2.71549	0
1.0347	7.0503	-3.76066	-4.23627	-3.62608	0
1.0353	4.02874	-3.15287	-3.02591	-1.80491	0
1.0360	3.18942	-1.31053	-3.63109	-2.09759	0
1.0367	4.36447	7.8442	-2.42072	-4.84561	0
1.0373	3.35728	18.8223	-3.02591	-3.93502	0
1.0380	0.335728	22.1841	-4.54862	-0.878063	0
1.0387	-0.503593	14.2449	-1.50319	-0.878063	0
1.0393	-0.503593	0.512817	0.331873	-2.09759	0
1.0400	-1.17505	-11.092	-2.10837	-0.276427	0
1.0407	-0.167864	-16.5811	-1.50319	0.0325209	0
1.0413	-0.503593	-16.885	1.56176	-1.80491	0
1.0420	-1.17505	-12.3076	1.24941	-0.878063	0
1.0427	-0.167864	-5.8879	0.937055	0.634157	0
1.0433	-2.3501	-1.31053	1.56176	-0.878063	0
1.0440	-4.86806	4.17851	-0.273308	-2.09759	0
1.0447	-2.68583	6.30575	0.644225	-3.02444	0
1.0453	-0.503593	4.17851	2.16694	-4.55292	0
1.0460	-1.17505	3.26683	-1.79602	-3.62608	0
1.0467	0.671457	-0.702749	-3.94344	-0.585375	0
1.0473	2.51796	-11.092	-1.50319	-0.878063	0
1.0480	-0.167864	-16.885	-3.02591	-3.02444	0
1.0487	-2.01437	-17.4928	-3.63109	-2.71549	0
1.0493	0	-18.4044	2.77212	-1.80491	0
1.0500	1.84651	-11.6998	4.002	-3.33339	0
1.0507	2.51796	3.57072	-1.19084	-3.33339	0
1.0513	2.51796	16.0683	-2.10837	-3.33339	0
1.0520	1.84651	23.7035	-1.79602	-4.55292	0
1.0527	1.34291	30.1232	-2.71355	-3.62608	0
1.0533	1.84651	31.3388	1.24941	-1.80491	0
1.0540	3.69301	25.223	3.68965	-1.80491	0
1.0547	3.69301	17.9106	1.56176	-2.71549	0
1.0553	-1.17505	10.5792	2.77212	-2.09759	0
1.0560	-4.19661	-5.58401	4.002	-3.33339	0
1.0567	-1.17505	-31.5287	1.24941	-5.4635	0
1.0573	1.00719	-49.8382	1.24941	-4.84561	0
1.0580	-0.167864	-48.0149	3.08447	-2.09759	0
1.0587	-2.01437	-38.2523	0.644225	-3.33339	0
1.0593	-3.02156	-31.2248	-1.50319	-5.77245	0
1.0600	-2.3501	-27.863	-0.273308	-3.62608	0
1.0607	0	-27.863	0.644225	0.0325209	0
1.0613	-1.17505	-29.4015	-1.19084	-0.276427	0
1.0620	-3.86088	-30.6171	-3.02591	-1.49596	0
1.0627	-2.01437	-26.3436	-3.94344	-1.80491	0
1.0633	0.671457	-14.131	-3.94344	-2.71549	0
1.0640	0.335728	-4.06455	-3.94344	-2.71549	0
1.0647	2.18224	-3.15287	-3.33826	-1.49596	0
1.0653	4.36447	-0.0949661	-3.02591	-0.585375	0
1.0660	3.35728	6.60964	-2.10837	0.0325209	0
1.0667	2.18224	8.14809	1.85459	1.25205	0
1.0673	1.00719	8.75587	1.85459	2.78053	0
1.0680	-0.503593	12.4216	-2.10837	0.943105	0
1.0687	-0.167864	13.6371	1.24941	-2.40654	0
1.0693	1.34291	13.3332	7.35978	-2.71549	0
1.0700	1.00719	16.0683	6.1299	-0.878063	0
1.0707	0.335728	20.9685	5.21237	-0.878063	0
1.0713	1.34291	26.7614	8.8825	-2.71549	0
1.0720	4.36447	32.5544	10.4052	-3.93502	0
1.0727	6.21098	37.1317	9.17533	-4.24397	0
1.0733	4.02874	39.278	9.80003	-4.55292	0
1.0740	3.69301	37.4356	10.7176	-4.24397	0
1.0747	6.21098	36.2201	9.80003	-1.80491	0
1.0753	5.20379	39.5819	8.27731	-0.878063	0
1.0760	5.87525	42.6208	7.35978	-1.80491	0
1.0767	9.90399	40.4935	7.65261	-1.80491	0
1.0773	8.56108	33.7699	7.04743	0.0325209	0
1.0780	6.71457	22.1841	7.35978	0.634157	0
1.0787	10.7433	12.7255	10.7176	0.634157	0
1.0793	8.56108	13.3332	11.6156	1.25205	0
1.0800	0.671457	15.1566	6.73508	2.16264	0
1.0807	1.67864	11.8138	4.29483	1.86995	0
1.0813	5.20379	8.45198	6.1299	0.0325209	0
1.0820	3.35728	-0.398858	7.04743	-0.276427	0
1.0827	2.51796	-15.0426	7.65261	-0.878063	0
1.0833	2.85369	-23.5896	8.8825	-2.71549	0
1.0840	1.67864	-29.0976	6.44225	-3.62608	0
1.0847	1.67864	-37.0178	3.3773	-3.33339	0
1.0853	-0.839321	-35.8022	3.3773	-3.62608	0
1.0860	-3.02156	-23.2857	1.56176	-2.09759	0
1.0867	-1.67864	-13.5232	-3.94344	0.0325209	0
1.0873	-3.02156	-6.51467	-5.7785	-2.71549	0
1.0880	-5.03593	2.03227	-4.23627	-4.55292	0
1.0887	-3.86088	4.4824	-4.54862	-0.276427	0
1.0893	-6.04311	-0.702749	-7.30122	-0.585375	0
1.0900	-9.4004	-7.73024	-6.98886	-4.84561	0
1.0907	-6.71457	-16.5811	-3.33826	-2.71549	0
1.0913	-7.21816	-23.2857	-2.10837	0.0325209	0
1.0920	-12.0862	-25.128	-2.10837	-3.62608	0
1.0927	-10.2397	-28.7747	0.644225	-5.15456	0
1.0933	-7.55389	-35.1944	0.331873	-2.71549	0
1.0940	-7.55389	-34.8905	-2.10837	-4.55292	0
1.0947	-4.86806	-26.0397	0.937055	-5.15456	0
1.0953	-5.03593	-17.4928	4.91954	-1.18701	0
1.0960	-8.72894	-14.7387	5.21237	-1.18701	0
1.0967	-6.88243	-11.6998	6.73508	-4.24397	0
1.0973	-4.86806	-2.2412	7.04743	-3.62608	0
1.0980	-6.71457	5.39407	2.16694	-0.878063	0
1.0987	-5.70738	2.33617	-0.273308	0.341469	0
1.0993	-4.53233	0.512817	0.019522	0.341469	0
1.1000	-6.04311	7.54031	-2.10837	-1.80491	0
1.1007	-3.86088	14.2449	-2.42072	-2.71549	0
1.1013	-0.167864	19.734	0.644225	-0.585375	0
1.1020	0	23.7035	1.56176	1.561	0
1.1027	-0.503593	20.6456	1.56176	2.47158	0
1.1033	-3.02156	16.0683	1.56176	3.38217	0
1.1040	-4.86806	13.941	0.644225	2.16264	0
1.1047	-1.51078	7.8442	0.019522	0.0325209	0
1.1053	2.85369	0.208925	0.937055	-0.276427	0
1.1060	2.51796	0.512817	0.019522	-0.276427	0
1.1067	1.84651	6.00186	-1.79602	-0.878063	0
1.1073	2.51796	9.66755	-1.19084	-0.878063	0
1.1080	2.18224	8.75587	0.019522	0.943105	0
1.1087	2.85369	8.75587	0.937055	1.86995	0
1.1093	3.35728	13.3332	0.331873	1.25205	0
1.1100	3.35728	16.3911	0.331873	-0.276427	0
1.1107	4.36447	16.9989	1.85459	0.341469	0
1.1113	5.20379	24.6152	1.85459	1.561	0
1.1120	5.53952	32.8583	-0.273308	0.943105	0
1.1127	7.0503	29.8193	0.937055	1.86995	0
1.1133	5.53952	16.695	4.002	3.08948	0
1.1140	4.02874	-4.97622	4.29483	1.25205	0
1.1147	7.38603	-29.4015	2.77212	0.943105	0
1.1153	6.54671	-39.7718	0.937055	3.69112	0
1.1160	-1.67864	-37.9484	-3.02591	2.78053	0
1.1167	-2.68583	-33.3521	-6.67651	0.341469	0
1.1173	2.51796	-20.5507	-6.07133	1.25205	0
1.1180	1.00719	-4.97622	-5.46615	0.943105	0
1.1187	-2.3501	-1.00664	-7.59405	-0.878063	0
1.1193	-2.01437	-5.8879	-8.51158	0.341469	0
1.1200	-1.17505	-7.42635	-7.30122	2.78053	0
1.1207	1.34291	-3.15287	-7.59405	2.78053	0
1.1213	2.18224	3.26683	-7.9064	1.561	0
1.1220	-1.51078	6.91353	-6.07133	0.341469	0
1.1227	-2.68583	7.8442	-3.33826	-0.276427	0
1.1233	0	9.05976	-1.50319	-0.585375	0
1.1240	-0.839321	10.8831	0.644225	-1.18701	0
1.1247	-2.68583	8.75587	3.08447	-2.71549	0
1.1253	-2.01437	5.39407	4.29483	-3.33339	0
1.1260	-0.503593	5.39407	5.81755	-1.80491	0
1.1267	0.671457	9.36366	6.1299	0.341469	0
1.1273	-1.51078	11.4909	4.29483	0.0325209	0
1.1280	-5.70738	7.23642	2.45977	-0.276427	0
1.1287	-4.86806	1.1206	2.45977	0.943105	0
1.1293	-1.17505	-2.2412	3.3773	-0.585375	0
1.1300	-1.51078	-3.45677	2.45977	-3.33339	0
1.1307	-2.01437	0.208925	1.24941	-2.09759	0
1.1313	1.00719	12.4216	3.08447	-0.878063	0
1.1320	4.7002	22.7919	4.29483	-3.02444	0
1.1327	5.20379	25.8498	3.3773	-2.71549	0
1.1333	2.51796	25.223	3.68965	-0.878063	0
1.1340	1.00719	15.7644	4.60718	-2.40654	0
1.1347	1.00719	-1.93731	3.08447	-1.80491	0
1.1353	0	-10.4653	2.77212	0.0325209	0
1.1360	0.671457	-9.55359	5.21237	-1.80491	0
1.1367	2.85369	-20.5507	5.21237	-2.09759	0
1.1373	1.00719	-37.6256	4.002	2.16264	0
1.1380	-1.17505	-37.0178	6.1299	1.86995	0
1.1387	1.00719	-23.2857	7.35978	-0.585375	0
1.1393	-2.01437	-12.9154	4.60718	1.86995	0
1.1400	-11.2469	-4.06455	0.644225	1.86995	0
1.1407	-11.7505	6.91353	-2.71355	-2.71549	0
1.1413	-6.04311	15.7644	-4.86097	-0.878063	0
1.1420	-4.53233	21.2724	-3.94344	2.16264	0
1.1427	-3.86088	23.7035	-2.42072	-0.585375	0
1.1433	-2.3501	22.7919	-4.23627	-2.40654	0
1.1440	-3.02156	25.223	-6.98886	0.0325209	0
1.1447	-4.19661	31.0349	-5.7785	-0.585375	0
1.1453	-4.53233	32.2505	-3.02591	-4.24397	0
1.1460	-3.52515	26.4576	-3.94344	-3.62608	0
1.1467	-1.67864	16.695	-5.7785	0.0325209	0
1.1473	-1.17505	5.09018	-5.1538	0.0325209	0
1.1480	-1.67864	-4.36844	-3.94344	-3.33339	0
1.1487	0.335728	-12.0037	-5.1538	-3.62608	0
1.1493	3.35728	-20.5507	-4.23627	-1.80491	0
1.1500	5.87525	-25.7358	0.644225	-1.80491	0
1.1507	5.87525	-22.374	3.68965	-1.49596	0
1.1513	1.84651	-12.3076	1.24941	-0.878063	0
1.1520	-1.51078	-7.42635	-2.10837	-2.71549	0
1.1527	0	-12.0037	-2.10837	-4.55292	0
1.1533	1.34291	-16.885	0.937055	-1.80491	0
1.1540	-1.17505	-13.8271	1.56176	1.86995	0
1.1547	-2.01437	-10.1614	0.019522	1.561	0
1.1553	-0.503593	-11.3959	-0.273308	-1.18701	0
1.1560	-0.839321	-13.2193	1.56176	-4.55292	0
1.1567	-1.51078	-12.9154	3.3773	-4.24397	0
1.1573	-2.01437	-11.6998	4.29483	0.0325209	0
1.1580	-1.67864	-6.19179	3.68965	1.561	0
1.1587	-0.839321	4.17851	2.77212	-1.80491	0
1.1593	-1.17505	12.7255	-0.273308	-2.09759	0
1.1600	-2.3501	15.7644	-3.33826	0.0325209	0
1.1607	-1.67864	17.3028	-2.10837	-0.878063	0
1.1613	-1.17505	24.6152	1.24941	-0.276427	0
1.1620	0.671457	38.0434	0.644225	2.78053	0
1.1627	2.85369	48.1288	-1.50319	1.86995	0
1.1633	-0.839321	45.0709	-0.878489	-0.878063	0
1.1640	-4.53233	29.8193	-0.273308	0.341469	0
1.1647	0.671457	13.941	-2.10837	1.561	0
1.1653	5.20379	7.23642	-3.02591	-0.585375	0
1.1660	2.51796	3.87462	-1.79602	-0.878063	0
1.1667	2.18224	-9.55359	-1.19084	0.634157	0
1.1673	3.35728	-31.5287	0.019522	0.634157	0
1.1680	0	-48.0149	1.56176	0.634157	0
1.1687	-3.02156	-52.8961	-1.79602	0.634157	0
1.1693	-1.17505	-47.1032	-4.54862	-0.878063	0
1.1700	1.67864	-36.41	-1.79602	-1.18701	0
1.1707	2.85369	-24.5202	0.644225	1.25205	0
1.1713	0.671457	-14.4348	0.019522	0.943105	0
1.1720	-2.3501	-8.64191	2.45977	-1.18701	0
1.1727	-3.02156	-7.73024	3.3773	0.943105	0
1.1733	-3.02156	-8.33802	-1.19084	2.16264	0
1.1740	0.671457	-8.64191	-0.878489	-0.878063	0
1.1747	8.05748	-8.64191	5.21237	0.943105	0
1.1753	7.0503	-4.97622	4.29483	6.13018	0
1.1760	-1.17505	0.512817	-0.878489	4.6017	0
1.1767	-0.167864	3.26683	0.644225	1.86995	0
1.1773	5.87525	4.4824	2.16694	3.69112	0
1.1780	5.20379	5.39407	-0.273308	3.69112	0
1.1787	2.51796	5.69796	-0.273308	1.86995	0
1.1793	2.51796	9.97144	0.331873	2.78053	0
1.1800	3.35728	18.8223	-2.71355	3.69112	0
1.1807	4.7002	23.3996	-4.54862	3.38217	0
1.1813	3.35728	19.4301	-3.02591	2.78053	0
1.1820	0	7.54031	-3.63109	1.86995	0
1.1827	-0.167864	-5.58401	-5.46615	2.78053	0
1.1833	-2.01437	-9.55359	-4.86097	6.13018	0
1.1840	-5.37166	-1.93731	-2.71355	5.52854	0
1.1847	-4.53233	6.91353	-4.86097	2.78053	0
1.1853	-5.03593	9.66755	-9.42911	4.00006	0
1.1860	-10.2397	11.187	-8.82393	4.30901	0
1.1867	-10.0719	14.2449	-4.86097	1.561	0
1.1873	-9.73613	18.8223	-6.98886	2.78053	0
1.1880	-14.9399	22.488	-15.2271	4.6017	0
1.1887	-12.7577	24.3113	-19.1901	1.86995	0
1.1893	-3.02156	25.223	-15.5395	-1.18701	0
1.1900	-1.17505	19.734	-12.1817	0.0325209	0
1.1907	-4.86806	7.8442	-11.8694	0.943105	0
1.1913	-3.35728	3.26683	-10.9518	0.0325209	0
1.1920	0.671457	10.2753	-7.9064	0.341469	0
1.1927	0.671457	16.695	-5.7785	1.86995	0
1.1933	-0.503593	15.4605	-3.94344	1.86995	0
1.1940	1.34291	6.00186	-0.878489	0.943105	0
1.1947	2.51796	-6.19179	1.24941	0.634157	0
1.1953	0.335728	-18.1005	0.644225	0.634157	0
1.1960	1.34291	-38.8601	2.16694	-0.276427	0
1.1967	3.69301	-64.1781	5.52472	-1.18701	0
1.1973	2.18224	-67.8438	6.44225	0.0325209	0
1.1980	1.67864	-47.711	7.35978	1.561	0
1.1987	3.69301	-28.7747	10.7176	1.561	0
1.1993	-1.51078	-19.0122	8.8825	0.943105	0
1.2000	-8.39321	-11.092	4.29483	0.943105	0
1.2007	-6.04311	-2.84898	4.29483	1.25205	0
1.2013	-1.17505	8.75587	5.52472	1.25205	0
1.2020	-2.01437	18.8223	6.44225	1.86995	0
1.2027	-2.3501	19.4301	8.57014	1.561	0
1.2033	-0.167864	14.2449	6.44225	0.0325209	0
1.2040	-1.17505	6.00186	2.16694	-0.878063	0
1.2047	-3.52515	-6.19179	1.24941	-0.585375	0
1.2053	-3.52515	-16.2772	-1.50319	-0.276427	0
1.2060	-2.01437	-19.62	-4.23627	0.943105	0
1.2067	-3.86088	-19.62	-0.585659	2.47158	0
1.2073	-5.37166	-20.2468	-0.273308	1.25205	0
1.2080	-3.86088	-19.9429	-3.94344	0.0325209	0
1.2087	-3.02156	-16.5811	-1.19084	1.25205	0
1.2093	-3.02156	-10.7692	0.019522	1.86995	0
1.2100	0	-4.97622	-3.63109	0.943105	0
1.2107	2.51796	3.26683	-1.19084	2.47158	0
1.2113	-0.503593	12.7255	-1.50319	2.47158	0
1.2120	-1.67864	16.0683	-8.82393	-1.80491	0
1.2127	3.35728	19.734	-9.42911	-3.02444	0
1.2133	5.03593	28.8887	-5.7785	-0.276427	0
1.2140	1.34291	31.6427	-6.98886	0.943105	0
1.2147	-0.167864	22.488	-5.46615	-0.878063	0
1.2153	0.671457	15.4605	-1.50319	-2.09759	0
1.2160	0.671457	13.3332	-1.19084	-1.80491	0
1.2167	0.671457	11.8138	1.56176	-1.80491	0
1.2173	0.671457	13.3332	4.29483	-1.80491	0
1.2180	-0.167864	8.45198	2.45977	-0.878063	0
1.2187	0.335728	-10.4653	2.77212	0.0325209	0
1.2193	1.84651	-27.2553	4.91954	-1.80491	0
1.2200	2.51796	-26.3436	3.68965	-2.71549	0
1.2207	3.18942	-13.2193	5.52472	-1.80491	0
1.2213	5.20379	0.816708	9.17533	-1.80491	0
1.2220	7.0503	8.45198	7.04743	-1.80491	0
1.2227	7.38603	6.60964	5.21237	0.0325209	0
1.2233	4.36447	-1.61442	6.1299	1.86995	0
1.2240	-1.17505	-8.9458	4.29483	1.25205	0
1.2247	-2.01437	-11.3959	2.45977	0.0325209	0
1.2253	4.02874	-9.55359	3.68965	-1.18701	0
1.2260	5.03593	-4.97622	3.68965	-1.80491	0
1.2267	1.34291	-0.702749	3.08447	-3.62608	0
1.2273	1.84651	-1.31053	3.68965	-6.06514	0
1.2280	3.35728	-4.97622	3.08447	-3.62608	0
1.2287	1.00719	-4.36844	2.16694	0.341469	0
1.2293	-0.167864	-2.2412	2.77212	-0.878063	0
1.2300	2.51796	-4.06455	4.29483	-3.62608	0
1.2307	3.18942	-7.73024	6.1299	-3.62608	0
1.2313	1.67864	-8.33802	7.96496	-3.93502	0
1.2320	2.51796	-4.97622	6.1299	-2.71549	0
1.2327	3.18942	0.512817	3.08447	0.0325209	0
1.2333	2.18224	6.91353	1.85459	-0.878063	0
1.2340	5.03593	10.2753	3.3773	-0.878063	0
1.2347	8.8968	10.8831	4.91954	2.16264	0
1.2353	4.7002	13.0293	3.08447	2.47158	0
1.2360	-3.02156	17.6067	-1.79602	0.943105	0
1.2367	-3.35728	20.3417	-1.79602	2.16264	0
1.2373	-0.167864	16.0683	1.85459	0.943105	0
1.2380	-0.839321	6.30575	1.24941	-2.71549	0
1.2387	-2.01437	-0.398858	-1.50319	-2.09759	0
1.2393	-4.19661	0.512817	-2.10837	0.943105	0
1.2400	-6.88243	0.512817	-4.54862	1.25205	0
1.2407	-7.55389	-3.45677	-8.21875	0.943105	0
1.2413	-7.21816	-0.0949661	-7.9064	0.634157	0
1.2420	-9.06467	13.6371	-6.98886	0.0325209	0
1.2427	-9.4004	20.6456	-6.67651	0.943105	0
1.2433	-9.06467	10.8831	-4.86097	1.86995	0
1.2440	-9.4004	-0.398858	-4.86097	0.0325209	0
1.2447	-10.5754	-1.31053	-5.1538	-2.09759	0
1.2453	-10.2397	-1.31053	-3.33826	-0.878063	0
1.2460	-8.39321	-4.06455	-3.02591	0.634157	0
1.2467	-7.55389	-4.97622	-3.94344	1.86995	0
1.2473	-9.4004	-7.42635	-3.63109	4.00006	0
1.2480	-13.0934	-15.6694	-5.7785	2.78053	0
1.2487	-13.4291	-22.9818	-8.21875	-1.49596	0
1.2493	-10.2397	-23.5896	-5.7785	-1.18701	0
1.2500	-8.22535	-20.8546	-4.54862	0.943105	0
1.2507	-7.21816	-19.0122	-6.38368	-0.878063	0
1.2513	-5.70738	-17.4928	-5.7785	-1.80491	0
1.2520	-3.35728	-14.131	-4.86097	-0.276427	0
1.2527	-3.35728	-9.85748	-5.7785	0.341469	0
1.2533	-4.86806	-9.2497	-5.1538	-0.276427	0
1.2540	-3.35728	-11.092	-4.54862	-1.18701	0
1.2547	-0.167864	-9.2497	-4.54862	-3.62608	0
1.2553	-0.167864	-5.58401	-3.94344	-5.15456	0
1.2560	-0.167864	-6.81856	-3.94344	-3.93502	0
1.2567	2.85369	-11.3959	-2.10837	-3.33339	0
1.2573	2.18224	-13.8271	1.24941	-3.62608	0
1.2580	0.671457	-12.3076	0.644225	-3.02444	0
1.2587	4.02874	-7.12246	-0.878489	-2.09759	0
1.2593	1.84651	0.816708	-1.19084	-0.878063	0
1.2600	-5.03593	7.8442	-5.46615	-1.18701	0
1.2607	-3.02156	10.5792	-8.21875	-2.40654	0
1.2613	4.36447	12.4216	-6.07133	-1.80491	0
1.2620	4.02874	16.0683	-7.59405	-0.878063	0
1.2627	1.67864	17.6067	-10.0343	-2.09759	0
1.2633	1.84651	16.3911	-7.30122	-2.71549	0
1.2640	1.67864	17.9106	-6.67651	-2.40654	0
1.2647	1.67864	17.3028	-8.51158	-3.33339	0
1.2653	1.34291	9.66755	-5.46615	-3.33339	0
1.2660	0.671457	5.09018	-2.10837	-1.80491	0
1.2667	2.85369	6.30575	-4.86097	-1.80491	0
1.2673	5.20379	7.8442	-6.67651	-3.02444	0
1.2680	6.21098	13.3332	-4.86097	-2.71549	0
1.2687	8.05748	24.3113	-5.1538	0.0325209	0
1.2693	7.0503	31.9466	-6.67651	0.943105	0
1.2700	5.53952	38.0434	-3.94344	-0.585375	0
1.2707	7.38603	46.2865	1.24941	-0.585375	0
1.2713	5.20379	53.0101	0.644225	-0.276427	0
1.2720	1.00719	53.6178	-4.23627	-3.02444	0
1.2727	3.35728	46.2865	-4.54862	-4.24397	0
1.2733	6.21098	36.524	-0.878489	-2.40654	0
1.2740	3.35728	28.5848	-1.19084	-1.80491	0
1.2747	3.35728	17.6067	-3.94344	-2.40654	0
1.2753	5.03593	-0.398858	-1.19084	-2.09759	0
1.2760	3.69301	-15.0426	4.002	-3.62608	0
1.2767	4.02874	-20.5507	4.60718	-4.24397	0
1.2773	3.35728	-23.2857	2.16694	-2.09759	0
1.2780	1.67864	-26.0397	4.002	-2.40654	0
1.2787	3.18942	-26.0397	9.80003	-3.93502	0
1.2793	3.35728	-23.2857	11.0104	-2.40654	0
1.2800	-1.67864	-18.7083	7.96496	-0.276427	0
1.2807	-2.68583	-17.7966	8.8825	0.0325209	0
1.2813	0.671457	-24.8241	11.6156	0.634157	0
1.2820	1.34291	-30.6171	10.0929	1.25205	0
1.2827	4.36447	-29.4015	8.8825	0.943105	0
1.2833	5.20379	-27.863	9.48768	1.25205	0
1.2840	-1.67864	-30.0093	8.8825	2.47158	0
1.2847	-3.02156	-29.0976	10.0929	1.25205	0
1.2853	3.35728	-26.0397	11.0104	0.0325209	0
1.2860	3.35728	-26.0397	7.96496	0.943105	0
1.2867	-0.167864	-25.7358	5.52472	2.16264	0
1.2873	3.35728	-19.62	6.44225	0.943105	0
1.2880	5.20379	-9.85748	7.04743	-0.878063	0
1.2887	1.00719	-1.00664	5.81755	-0.276427	0
1.2893	1.67864	5.69796	4.29483	0.943105	0
1.2900	5.20379	9.36366	4.002	-0.276427	0
1.2907	4.02874	14.2449	5.21237	-1.80491	0
1.2913	1.67864	18.2145	3.3773	-0.878063	0
1.2920	4.02874	14.2449	1.85459	0.0325209	0
1.2927	5.03593	8.45198	4.91954	-0.276427	0
1.2933	1.67864	10.5792	4.29483	-0.878063	0
1.2940	1.34291	14.5488	0.937055	-0.585375	0
1.2947	3.69301	13.3332	2.45977	1.25205	0
1.2953	1.34291	9.66755	4.002	2.78053	0
1.2960	-3.02156	5.39407	0.644225	1.561	0
1.2967	-1.51078	-3.45677	-0.273308	0.0325209	0
1.2973	0.671457	-14.4348	2.45977	1.25205	0
1.2980	-0.167864	-18.1005	3.3773	1.86995	0
1.2987	-0.167864	-10.4653	4.002	0.0325209	0
1.2993	1.34291	1.1206	5.21237	0.0325209	0
1.3000	1.67864	7.54031	4.002	1.25205	0
1.3007	2.51796	10.5792	4.002	1.25205	0
1.3013	2.51796	14.8527	5.21237	0.943105	0
1.3020	1.67864	14.8527	4.002	1.86995	0
1.3027	2.18224	5.69796	2.45977	2.47158	0
1.3033	1.84651	-4.06455	-1.19084	1.561	0
1.3040	0.671457	-4.36844	-7.30122	-0.276427	0
1.3047	2.51796	-2.2412	-9.13628	0.0325209	0
1.3053	3.18942	-5.58401	-6.67651	0.341469	0
1.3060	1.34291	-7.12246	-7.30122	-0.878063	0
1.3067	4.36447	-0.0949661	-7.59405	0.341469	0
1.3073	5.20379	6.00186	-4.86097	2.47158	0
1.3080	-0.167864	6.91353	-5.7785	0.0325209	0
1.3087	0.671457	8.75587	-9.13628	-0.878063	0
1.3093	8.8968	9.05976	-7.30122	1.86995	0
1.3100	9.90399	3.87462	-4.86097	2.47158	0
1.3107	5.20379	-0.398858	-5.1538	0.341469	0
1.3113	3.35728	-0.702749	-1.19084	-1.18701	0
1.3120	2.85369	-4.36844	5.21237	-2.40654	0
1.3127	1.67864	-11.3959	5.21237	-0.878063	0
1.3133	-0.167864	-13.2193	2.45977	0.634157	0
1.3140	-1.67864	-11.3959	2.45977	0.0325209	0
1.3147	-3.02156	-13.2193	4.29483	0.341469	0
1.3153	-6.04311	-18.4044	5.81755	1.86995	0
1.3160	-7.55389	-19.9429	5.21237	0.943105	0
1.3167	-2.3501	-18.4044	4.002	0.0325209	0
1.3173	0.671457	-15.3655	4.29483	-1.80491	0
1.3180	-1.17505	-9.2497	4.29483	-3.62608	0
1.3187	0.335728	-3.15287	2.16694	-0.878063	0
1.3193	0.671457	-4.67233	0.644225	2.78053	0
1.3200	-5.70738	-9.55359	0.019522	1.86995	0
1.3207	-7.55389	-10.7692	-1.50319	-1.18701	0
1.3213	-3.35728	-7.12246	-2.10837	-1.49596	0
1.3220	-3.86088	-1.93731	1.56176	0.341469	0
1.3227	-6.04311	-0.0949661	5.21237	1.86995	0
1.3233	-5.37166	-1.93731	5.21237	0.634157	0
1.3240	-4.53233	2.03227	5.81755	-1.80491	0
1.3247	-4.19661	10.8831	7.35978	-0.878063	0
1.3253	-4.19661	15.1566	6.44225	-1.80491	0
1.3260	-4.19661	16.695	4.60718	-4.55292	0
1.3267	-2.01437	21.5763	5.21237	-1.80491	0
1.3273	-1.17505	26.1537	5.21237	0.943105	0
1.3280	-3.52515	27.977	3.68965	-2.09759	0
1.3287	-1.67864	31.6427	2.77212	-0.878063	0
1.3293	2.18224	33.1622	2.45977	3.38217	0
1.3300	4.36447	30.4271	4.29483	-0.276427	0
1.3307	7.0503	28.2809	7.35978	-3.93502	0
1.3313	6.21098	27.977	5.21237	0.0325209	0
1.3320	-0.503593	21.2724	0.644225	0.0325209	0
1.3327	-2.3501	6.91353	0.644225	-5.77245	0
[truncated: 43,648 more rows]
