# Supplementary material for: Identification of Haptic Based Guiding Using Hard Reins
Source: PLoS One. 2015 Jul 22;10(7):e0132020. doi: 10.1371/journal.pone.0132020 (PMC4511788; doi:10.1371/journal.pone.0132020)
Supplement: S3 File — (ZIP) [file pone.0132020.s003.zip › EMGData1/Subject1/T5/t5.txt]

0.0000	-7.39408	10.3151	-5.55536	0.819958	0
0.0007	-4.64584	8.18005	-8.30285	-2.54187	0
0.0013	-0.719778	10.6221	-6.1894	1.12061	0
0.0020	-1.8976	10.9156	-3.1098	0.819958	0
0.0027	-3.46802	10.3151	-2.80787	-1.33926	0
0.0033	-4.31867	13.9715	-4.95152	0.491975	0
0.0040	-6.15083	14.8922	-6.79324	1.42126	0
0.0047	-5.56192	11.2226	-9.23881	0.191324	0
0.0053	-7.06691	12.4502	-10.7484	0.191324	0
0.0060	-11.0584	14.8922	-11.0503	-0.409979	0
0.0067	-10.7312	12.1433	-10.7484	-1.63992	0
0.0073	-9.81515	10.3151	-10.7484	-0.71063	0
0.0080	-11.6473	11.2226	-9.54073	-1.94057	0
0.0087	-10.7312	10.0082	-5.85729	-5.00174	0
0.0093	-7.06691	7.56622	-2.80787	-6.20435	0
0.0100	-5.23475	6.04497	-1.60019	-6.83298	0
0.0107	-4.31867	6.64546	0.543459	-4.67376	0
0.0113	-5.56192	6.64546	2.68711	-1.01128	0
0.0120	-8.89907	4.81729	1.44923	-1.33926	0
0.0127	-6.15083	4.81729	1.75115	-3.77181	0
0.0133	-1.8976	7.56622	6.03844	-2.84252	0
0.0140	-4.31867	6.95238	7.84997	-0.71063	0
0.0147	-7.06691	4.51037	6.9442	-1.63992	0
0.0153	-4.64584	3.29604	5.10248	-3.47116	0
0.0160	-2.55194	1.46787	2.05307	-2.24122	0
0.0167	-1.8976	1.76145	0.241538	-0.109328	0
0.0173	-0.719778	5.43113	1.1473	-1.63992	0
0.0180	2.68281	6.64546	-1.29826	-3.77181	0
0.0187	4.51497	4.51037	-5.85729	-2.54187	0
0.0193	2.02846	2.6822	-7.39709	-1.63992	0
0.0200	-0.719778	1.16095	-7.39709	-2.54187	0
0.0207	0.850646	0.547116	-8.60478	-2.54187	0
0.0213	3.59889	2.37529	-6.79324	-2.54187	0
0.0220	5.43105	4.51037	-3.74383	-2.84252	0
0.0227	7.85212	6.33854	-4.95152	-1.63992	0
0.0233	7.52495	8.78055	-8.00093	-1.63992	0
0.0240	2.68281	10.6221	-7.69901	-4.37311	0
0.0247	3.27172	10.0082	-7.39709	-5.30239	0
0.0253	8.44103	8.78055	-9.84266	-4.37311	0
0.0260	7.85212	8.18005	-11.0503	-5.30239	0
0.0267	4.77671	6.64546	-10.7484	-6.20435	0
0.0273	5.10388	4.81729	-11.3523	-5.30239	0
0.0280	5.43105	3.89654	-10.4465	-5.00174	0
0.0287	4.77671	3.60296	-10.4465	-4.67376	0
0.0293	6.34713	2.06837	-11.3523	-5.30239	0
0.0300	7.85212	2.06837	-9.84266	-8.33624	0
0.0307	5.69279	2.06837	-5.85729	-8.63689	0
0.0313	3.27172	0.854035	-2.20403	-5.30239	0
0.0320	3.86063	0.547116	0.543459	-5.60305	0
0.0327	5.10388	2.37529	2.05307	-9.26552	0
0.0333	4.1878	2.06837	0.543459	-9.26552	0
0.0340	3.59889	2.06837	2.35499	-6.83298	0
0.0347	3.86063	5.73805	6.9442	-7.13363	0
0.0353	1.43956	7.56622	6.34036	-8.63689	0
0.0360	-0.719778	5.73805	1.44923	-8.33624	0
0.0367	2.02846	3.89654	-0.69442	-7.43428	0
0.0373	4.51497	1.16095	0.543459	-8.96487	0
0.0380	4.1878	-0.680559	0.543459	-12.2994	0
0.0387	3.86063	1.76145	-1.29826	-12.6274	0
0.0393	2.35564	1.46787	-1.90211	-10.4681	0
0.0400	0.196303	-2.50873	-2.20403	-10.4681	0
0.0407	2.68281	-4.02998	-5.25344	-12.6274	0
0.0413	3.86063	-3.41614	-8.30285	-13.2287	0
0.0420	0.850646	-4.3369	-7.39709	-13.5293	0
0.0427	0.196303	-5.25765	-5.85729	-14.1306	0
0.0433	1.11238	-5.25765	-6.79324	-13.5293	0
0.0440	1.11238	-2.50873	-8.00093	-13.5293	0
0.0447	2.94454	-0.974134	-9.23881	-14.4586	0
0.0453	1.76673	-5.85815	-7.69901	-15.3605	0
0.0460	-1.8976	-9.52783	-2.80787	-14.4586	0
0.0467	1.11238	-6.16507	-0.996342	-11.6981	0
0.0473	2.68281	-5.85815	-3.1098	-10.4681	0
0.0480	-4.31867	-8.91399	-3.1098	-13.5293	0
0.0487	-5.88909	-7.69966	0.845381	-15.3605	0
0.0493	-0.719778	-7.69966	3.89479	-14.4586	0
0.0500	-0.0654343	-10.7422	5.73652	-14.7592	0
0.0507	-0.719778	-8.30015	6.03844	-15.0599	0
0.0513	-0.0654343	-5.25765	1.44923	-11.9987	0
0.0520	-3.14085	-8.91399	-4.04575	-11.3974	0
0.0527	-4.31867	-12.5703	-3.1098	-12.928	0
0.0533	-2.22477	-13.798	1.44923	-11.6981	0
0.0540	-1.8976	-14.4118	-0.0603844	-10.4681	0
0.0547	-2.55194	-14.1049	-5.25344	-11.6981	0
0.0553	-2.22477	-15.3193	-5.55536	-11.6981	0
0.0560	-1.63586	-15.9331	-3.44191	-9.86683	0
0.0567	-0.0654343	-11.356	-4.6496	-9.86683	0
0.0573	-1.30869	-8.60707	-3.74383	-10.1675	0
0.0580	-1.63586	-9.22091	3.89479	-9.86683	0
0.0587	2.35564	-7.39274	10.5975	-8.63689	0
0.0593	2.02846	-5.25765	9.08785	-7.43428	0
0.0600	-3.46802	-7.69966	6.03844	-8.03559	0
0.0607	-2.22477	-7.99323	6.9442	-9.26552	0
0.0613	2.02846	-6.16507	6.9442	-8.33624	0
0.0620	1.76673	-4.64382	7.54805	-7.13363	0
0.0627	1.76673	-3.72306	10.2955	-6.505	0
0.0633	3.86063	-4.02998	9.99362	-5.30239	0
0.0640	3.27172	-4.02998	7.84997	-3.47116	0
0.0647	2.02846	-2.20181	11.2315	-2.24122	0
0.0653	1.11238	-4.3369	16.0924	-3.47116	0
0.0660	-0.392606	-8.60707	17.9342	-5.60305	0
0.0667	-3.46802	-6.7789	20.3797	-5.60305	0
0.0673	-6.80517	-2.50873	20.3797	-3.77181	0
0.0680	-7.06691	-3.41614	17.9342	-2.54187	0
0.0687	-4.05693	-5.25765	18.8399	-1.63992	0
0.0693	-1.8976	-6.16507	20.9836	-0.109328	0
0.0700	-0.719778	-4.3369	20.3797	0.191324	0
0.0707	1.43956	-0.680559	20.6817	0.491975	0
0.0713	-0.981515	-0.680559	22.5234	2.02256	0
0.0720	-7.06691	-4.64382	22.1913	2.02256	0
0.0727	-7.98299	-4.95073	21.8893	2.32321	0
0.0733	-4.64584	-4.02998	22.5234	4.48244	0
0.0740	-2.55194	-4.3369	20.6817	4.78309	0
0.0747	-1.8976	-1.58797	17.6322	3.55315	0
0.0753	-1.30869	-0.37364	16.3944	4.78309	0
0.0760	-1.63586	-2.81565	17.0284	7.51628	0
0.0767	-1.63586	-3.41614	18.2361	7.51628	0
0.0773	-1.30869	-3.41614	18.8399	6.61433	0
0.0780	0.523475	-3.72306	17.9342	6.61433	0
0.0787	1.76673	0.240197	16.0924	8.44557	0
0.0793	0.196303	4.51037	11.8353	11.8074	0
0.0800	0.850646	2.6822	6.9442	13.3106	0
0.0807	3.86063	-0.680559	4.19671	11.8074	0
0.0813	2.94454	-0.37364	4.19671	10.2768	0
0.0820	1.43956	-0.680559	5.4346	11.4794	0
0.0827	6.34713	-2.50873	6.9442	14.8412	0
0.0833	6.60887	-2.20181	6.9442	14.8412	0
0.0840	-0.719778	0.547116	2.68711	11.4794	0
0.0847	-0.981515	0.854035	-2.20403	9.64817	0
0.0853	3.59889	-0.37364	-4.04575	12.108	0
0.0860	2.02846	1.16095	-4.95152	14.2399	0
0.0867	-0.392606	1.16095	-6.1894	13.01	0
0.0873	0.196303	-2.81565	-4.95152	11.1788	0
0.0880	-2.55194	-3.72306	-3.1098	11.1788	0
0.0887	-4.31867	-1.28105	-5.55536	10.5775	0
0.0893	-0.981515	-4.02998	-8.60478	9.97615	0
0.0900	1.11238	-7.08582	-9.54073	11.1788	0
0.0907	-1.30869	-4.02998	-8.93689	12.7093	0
0.0913	-1.63586	-0.680559	-8.60478	11.1788	0
0.0920	1.43956	0.240197	-8.00093	9.64817	0
0.0927	2.02846	2.37529	-7.39709	10.5775	0
0.0933	-2.22477	0.854035	-6.1894	11.4794	0
0.0940	-2.22477	-2.81565	-5.55536	10.2768	0
0.0947	2.68281	0.240197	-3.44191	11.1788	0
0.0953	0.523475	6.04497	-2.80787	13.6386	0
0.0960	-4.97301	6.04497	-6.49132	12.108	0
0.0967	-2.22477	4.51037	-9.54073	8.14491	0
0.0973	2.94454	4.51037	-8.60478	8.44557	0
0.0980	3.27172	3.29604	-8.00093	10.8781	0
0.0987	2.68281	1.46787	-7.69901	10.5775	0
0.0993	-0.392606	2.6822	-5.85729	10.8781	0
0.1000	-3.72976	4.51037	-5.55536	13.01	0
0.1007	-2.81368	4.81729	-5.85729	13.01	0
0.1013	-2.22477	3.89654	-3.74383	11.1788	0
0.1020	-4.05693	3.89654	-1.29826	11.4794	0
0.1027	-1.30869	2.98912	-0.362306	12.4087	0
0.1033	0.523475	2.6822	-0.996342	11.1788	0
0.1040	-2.81368	3.89654	-1.29826	8.44557	0
0.1047	-2.81368	8.18005	-1.29826	6.61433	0
0.1053	-0.392606	11.2226	-3.1098	7.21563	0
0.1060	-0.719778	11.5295	-4.95152	8.44557	0
0.1067	-0.0654343	10.6221	-0.69442	9.04687	0
0.1073	-1.63586	13.0641	1.75115	9.64817	0
0.1080	-8.31016	15.5061	-4.04575	9.97615	0
0.1087	-9.81515	12.4502	-6.49132	7.51628	0
0.1093	-3.46802	9.39439	-3.74383	3.55315	0
0.1100	-0.392606	12.1433	-6.79324	2.02256	0
0.1107	-2.55194	13.0641	-12.2882	4.78309	0
0.1113	-3.46802	7.56622	-13.194	5.98569	0
0.1120	-4.64584	6.33854	-15.3376	4.78309	0
0.1127	-7.39408	9.39439	-21.4365	4.78309	0
0.1133	-8.89907	9.08747	-22.9461	5.08374	0
0.1140	-8.31016	6.33854	-21.4365	3.8538	0
0.1147	-8.89907	6.33854	-22.9461	2.02256	0
0.1153	-9.22624	7.87314	-26.6295	1.12061	0
0.1160	-6.15083	9.39439	-27.5353	0.191324	0
0.1167	-6.80517	9.39439	-25.0897	1.12061	0
0.1173	-11.6473	8.18005	-22.9461	2.95185	0
0.1180	-10.7312	7.56622	-20.5307	1.72191	0
0.1187	-7.39408	8.18005	-15.6396	0.191324	0
0.1193	-12.5634	6.64546	-9.23881	2.02256	0
0.1200	-16.2277	3.29604	-6.1894	1.72191	0
0.1207	-9.55341	0.854035	-3.1098	-1.63992	0
0.1213	-3.46802	0.240197	3.59287	-2.54187	0
0.1220	-4.05693	0.240197	6.9442	-1.63992	0
0.1227	-1.8976	0.240197	6.9442	-2.84252	0
0.1233	2.02846	0.854035	9.69169	-3.77181	0
0.1240	2.35564	3.89654	11.8353	-2.84252	0
0.1247	2.02846	6.64546	9.38977	-3.47116	0
0.1253	3.27172	8.18005	9.99362	-4.67376	0
0.1260	5.43105	9.39439	12.4392	-4.37311	0
0.1267	7.26321	9.39439	9.69169	-3.77181	0
0.1273	6.60887	8.18005	8.78593	-3.47116	0
0.1280	5.69279	8.48697	11.5334	-4.37311	0
0.1287	8.44103	10.3151	7.84997	-4.37311	0
0.1293	9.35711	8.48697	2.35499	-3.77181	0
0.1300	7.85212	6.64546	3.89479	-4.07246	0
0.1307	9.35711	5.73805	5.10248	-4.67376	0
0.1313	8.7682	2.98912	3.29095	-4.67376	0
0.1320	0.850646	0.854035	3.29095	-5.60305	0
0.1327	-1.30869	2.06837	2.35499	-7.43428	0
0.1333	4.51497	3.29604	1.1473	-7.13363	0
0.1340	3.86063	2.06837	4.19671	-6.505	0
0.1347	-0.0654343	2.06837	6.64228	-6.20435	0
0.1353	1.43956	3.89654	6.03844	-6.83298	0
0.1360	2.94454	4.20345	7.24613	-8.33624	0
0.1367	2.02846	3.29604	6.34036	-9.26552	0
0.1373	4.77671	2.6822	0.543459	-8.96487	0
0.1380	5.69279	2.06837	0.845381	-9.26552	0
0.1387	2.02846	0.854035	6.03844	-8.96487	0
0.1393	0.850646	-1.58797	3.29095	-7.73494	0
0.1400	2.68281	-4.3369	-1.60019	-7.43428	0
0.1407	2.94454	-5.55123	1.1473	-7.73494	0
0.1413	2.02846	-6.16507	2.68711	-7.73494	0
0.1420	4.77671	-5.25765	0.543459	-8.03559	0
0.1427	9.09537	-3.41614	2.35499	-6.20435	0
0.1433	7.52495	-1.28105	3.89479	-3.47116	0
0.1440	1.11238	-0.680559	-1.60019	-6.20435	0
0.1447	2.02846	-1.58797	-4.95152	-11.3974	0
0.1453	7.52495	-3.12257	-2.50595	-10.7961	0
0.1460	8.44103	-4.64382	-2.80787	-8.03559	0
0.1467	6.60887	-6.47198	-5.85729	-9.26552	0
0.1473	7.52495	-8.30015	-4.6496	-8.96487	0
0.1480	6.01996	-7.99323	-1.60019	-6.20435	0
0.1487	4.1878	-5.55123	-1.90211	-5.60305	0
0.1493	5.10388	-6.16507	-2.20403	-8.03559	0
0.1500	6.93604	-6.16507	-1.60019	-8.96487	0
0.1507	6.93604	-2.81565	-1.29826	-8.96487	0
0.1513	3.86063	-2.50873	-0.362306	-9.26552	0
0.1520	1.43956	-7.08582	2.05307	-10.1675	0
0.1527	4.51497	-7.69966	2.68711	-10.7961	0
0.1533	6.34713	-4.3369	1.44923	-10.7961	0
0.1540	4.1878	-2.20181	2.05307	-10.1675	0
0.1547	4.77671	-0.0667215	4.19671	-8.96487	0
0.1553	5.69279	0.854035	2.68711	-7.73494	0
0.1560	3.86063	-1.58797	-2.20403	-9.26552	0
0.1567	6.60887	-4.3369	-3.74383	-11.6981	0
0.1573	10.6004	-4.3369	0.241538	-9.86683	0
0.1580	8.44103	-4.3369	1.75115	-6.20435	0
0.1587	7.52495	-5.25765	1.44923	-6.20435	0
0.1593	10.2732	-6.16507	2.35499	-8.03559	0
0.1600	10.2732	-7.08582	2.35499	-8.63689	0
0.1607	9.68428	-8.30015	0.241538	-7.13363	0
0.1613	11.1893	-9.83475	-1.29826	-5.9037	0
0.1620	10.9275	-8.91399	-0.69442	-5.00174	0
0.1627	8.17929	-6.16507	0.845381	-4.67376	0
0.1633	4.77671	-6.47198	1.1473	-4.67376	0
0.1640	2.68281	-8.91399	0.543459	-5.00174	0
0.1647	3.86063	-11.0491	-0.362306	-4.07246	0
0.1653	4.77671	-13.798	-1.29826	-2.54187	0
0.1660	6.01996	-14.4118	-0.362306	-2.54187	0
0.1667	7.52495	-12.8772	2.35499	-1.63992	0
0.1673	4.77671	-12.5703	1.75115	1.42126	0
0.1680	0.196303	-11.6629	-3.1098	1.12061	0
0.1687	1.43956	-8.60707	-6.1894	-0.71063	0
0.1693	4.51497	-9.83475	-8.00093	-0.409979	0
0.1700	2.94454	-11.6629	-12.5901	-0.109328	0
0.1707	0.523475	-7.08582	-13.4959	-1.63992	0
0.1713	2.35564	-3.41614	-9.54073	-0.109328	0
0.1720	4.1878	-5.25765	-6.49132	1.12061	0
0.1727	2.35564	-6.7789	-4.95152	0.191324	0
0.1733	2.35564	-4.3369	0.543459	0.191324	0
0.1740	4.77671	-2.81565	5.10248	0.819958	0
0.1747	3.86063	-4.02998	6.64228	0.491975	0
0.1753	2.68281	-6.16507	8.78593	1.42126	0
0.1760	6.60887	-5.55123	12.4392	2.02256	0
0.1767	7.26321	-2.81565	15.1867	1.42126	0
0.1773	2.94454	-2.20181	14.5828	2.32321	0
0.1780	5.43105	-3.12257	13.3449	2.95185	0
0.1787	10.2732	-2.81565	15.1867	2.6512	0
0.1793	5.69279	-5.25765	17.6322	3.8538	0
0.1800	0.523475	-8.30015	15.1867	6.61433	0
0.1807	2.35564	-7.69966	12.4392	6.61433	0
0.1813	6.93604	-7.99323	10.8994	4.15445	0
0.1820	11.5164	-9.83475	7.84997	3.8538	0
0.1827	13.9375	-7.08582	5.10248	5.68504	0
0.1833	13.0214	-1.58797	6.34036	6.31368	0
0.1840	13.0214	-1.28105	4.80056	5.68504	0
0.1847	13.9375	-2.81565	0.845381	5.08374	0
0.1853	11.1893	-3.12257	0.543459	4.78309	0
0.1860	11.1893	-2.20181	-0.0603844	5.98569	0
0.1867	14.8536	-0.680559	-3.1098	7.51628	0
0.1873	13.9375	-0.0667215	-4.6496	6.31368	0
0.1880	11.5164	-1.58797	-4.95152	5.08374	0
0.1887	11.8436	-2.50873	-5.25344	6.61433	0
0.1893	9.68428	-1.28105	-3.44191	5.98569	0
0.1900	7.26321	2.06837	-1.29826	4.15445	0
0.1907	8.7682	3.29604	-2.20403	6.91498	0
0.1913	6.34713	2.6822	-1.60019	8.44557	0
0.1920	-3.14085	2.98912	-0.362306	4.15445	0
0.1927	-8.89907	2.98912	-2.20403	2.95185	0
0.1933	-8.89907	-0.37364	-4.04575	6.91498	0
0.1940	-7.06691	-2.50873	-1.29826	8.74622	0
0.1947	-6.80517	-1.28105	2.05307	7.51628	0
0.1953	-9.81515	-1.89489	1.75115	5.38439	0
0.1960	-12.8906	-3.12257	0.543459	3.8538	0
0.1967	-10.4695	-1.58797	0.845381	4.48244	0
0.1973	-8.89907	-0.680559	2.05307	4.48244	0
0.1980	-10.7312	-1.58797	3.29095	2.95185	0
0.1987	-12.5634	-0.680559	2.98903	4.15445	0
0.1993	-15.6388	-0.974134	0.543459	5.98569	0
0.2000	-16.8821	-3.72306	-1.29826	4.78309	0
0.2007	-11.6473	-6.16507	-3.1098	3.55315	0
0.2013	-8.89907	-6.16507	-7.69901	2.6512	0
0.2020	-9.22624	-4.3369	-11.3523	1.12061	0
0.2027	-5.88909	-2.81565	-10.4465	5.08374	0
0.2033	-6.15083	-1.89489	-12.2882	8.74622	0
0.2040	-9.55341	0.240197	-18.9909	4.15445	0
0.2047	-5.88909	2.6822	-20.2288	1.42126	0
0.2053	-2.55194	2.6822	-15.0357	4.78309	0
0.2060	-5.23475	3.29604	-13.4959	6.61433	0
0.2067	-4.64584	6.64546	-15.0357	5.38439	0
0.2073	-3.46802	7.56622	-12.8921	3.2525	0
0.2080	-7.06691	5.12421	-8.30285	1.12061	0
0.2087	-5.23475	3.60296	-7.69901	1.42126	0
0.2093	-0.719778	3.89654	-9.54073	2.02256	0
0.2100	-1.30869	2.98912	-9.84266	2.02256	0
0.2107	-0.392606	0.240197	-7.09517	2.6512	0
0.2113	1.11238	-3.12257	-4.95152	2.6512	0
0.2120	-0.719778	-2.50873	-3.44191	2.02256	0
0.2127	-1.30869	-1.28105	-1.90211	5.08374	0
0.2133	-0.392606	-4.64382	-0.362306	5.68504	0
0.2140	0.850646	-5.55123	-0.362306	2.95185	0
0.2147	3.86063	0.547116	0.543459	5.68504	0
0.2153	2.94454	5.43113	2.35499	7.81693	0
0.2160	-1.63586	6.64546	1.44923	3.55315	0
0.2167	1.11238	6.95238	-0.362306	1.42126	0
0.2173	3.59889	2.98912	-0.362306	2.95185	0
0.2180	-0.0654343	0.240197	-0.996342	0.191324	0
0.2187	-2.55194	2.06837	-4.04575	-2.54187	0
0.2193	-4.05693	2.37529	-6.79324	0.191324	0
0.2200	-8.31016	1.46787	-6.49132	1.12061	0
0.2207	-8.89907	3.60296	-6.79324	-0.71063	0
0.2213	-7.06691	2.98912	-8.00093	-0.409979	0
0.2220	-7.06691	1.16095	-8.30285	-0.109328	0
0.2227	-6.80517	2.06837	-9.54073	-2.54187	0
0.2233	-6.80517	0.240197	-11.3523	-2.54187	0
0.2240	-6.478	-2.20181	-10.4465	0.191324	0
0.2247	-4.05693	0.240197	-9.84266	-1.01128	0
0.2253	-4.64584	2.06837	-13.194	-5.60305	0
0.2260	-7.06691	0.240197	-13.4959	-6.83298	0
0.2267	-4.31867	-0.680559	-8.93689	-4.07246	0
0.2273	-4.31867	-0.37364	-6.79324	-3.47116	0
0.2280	-9.81515	-1.28105	-7.39709	-6.20435	0
0.2287	-8.89907	-0.680559	-5.25344	-7.73494	0
0.2293	-3.46802	-0.680559	-4.95152	-7.13363	0
0.2300	-1.8976	-0.0667215	-6.79324	-6.20435	0
0.2307	-1.63586	1.16095	-5.85729	-5.60305	0
0.2313	-3.14085	-1.28105	-5.85729	-5.30239	0
0.2320	-6.15083	-3.72306	-8.60478	-5.9037	0
0.2327	-4.05693	-0.680559	-8.00093	-8.63689	0
0.2333	-2.81368	0.854035	-4.95152	-10.4681	0
0.2340	-6.80517	0.240197	-5.85729	-8.03559	0
0.2347	-6.15083	3.89654	-6.49132	-4.37311	0
0.2353	-4.05693	5.43113	-1.60019	-4.67376	0
0.2360	-5.88909	2.98912	3.59287	-6.505	0
0.2367	-6.478	4.20345	3.29095	-4.67376	0
0.2373	-6.478	5.73805	1.44923	-3.77181	0
0.2380	-7.06691	3.89654	3.89479	-5.60305	0
0.2387	-3.46802	6.33854	6.9442	-4.37311	0
0.2393	-2.81368	5.73805	6.64228	-2.84252	0
0.2400	-9.55341	-0.974134	6.03844	-7.43428	0
0.2407	-7.98299	-2.81565	6.34036	-10.1675	0
0.2413	-1.30869	-0.680559	6.9442	-8.33624	0
0.2420	-2.22477	-2.81565	9.99362	-8.33624	0
0.2427	-3.14085	-3.41614	11.5334	-9.56618	0
0.2433	0.196303	-1.28105	8.48401	-8.03559	0
0.2440	-0.0654343	-2.81565	6.9442	-8.03559	0
0.2447	-0.719778	-3.41614	8.78593	-9.56618	0
0.2453	2.02846	-0.974134	7.84997	-11.0968	0
0.2460	2.35564	-1.58797	6.03844	-12.2994	0
0.2467	1.76673	-4.3369	8.78593	-10.1675	0
0.2473	0.850646	-4.64382	9.08785	-8.03559	0
0.2480	-0.719778	-3.72306	3.29095	-10.1675	0
0.2487	-0.719778	-1.89489	-1.60019	-9.86683	0
0.2493	-0.719778	-0.37364	-1.60019	-6.83298	0
0.2500	-1.63586	-0.0667215	-0.362306	-7.13363	0
0.2507	-0.981515	-1.58797	-0.362306	-9.26552	0
0.2513	-3.72976	-4.64382	-2.50595	-9.86683	0
0.2520	-10.7312	-7.99323	-5.55536	-9.86683	0
0.2527	-12.3017	-7.99323	-6.1894	-8.96487	0
0.2533	-7.98299	-6.7789	-4.04575	-9.26552	0
0.2540	-7.06691	-5.25765	-1.29826	-11.3974	0
0.2547	-8.89907	-3.12257	-0.0603844	-10.7961	0
0.2553	-7.98299	-2.20181	0.543459	-8.96487	0
0.2560	-6.478	-3.41614	0.241538	-9.56618	0
0.2567	-6.15083	-3.41614	-0.362306	-7.43428	0
0.2573	-4.97301	-1.58797	0.241538	-6.505	0
0.2580	-1.8976	-0.37364	2.35499	-11.0968	0
0.2587	0.196303	-0.680559	4.49864	-11.6981	0
0.2593	-0.719778	-0.974134	5.10248	-8.03559	0
0.2600	-0.392606	-0.680559	5.10248	-8.03559	0
0.2607	1.43956	-1.58797	6.34036	-10.1675	0
0.2613	2.02846	-2.81565	8.78593	-11.0968	0
0.2620	4.77671	-0.680559	10.5975	-11.9987	0
0.2627	8.44103	0.854035	12.7411	-9.56618	0
0.2633	5.43105	-1.58797	13.6469	-6.20435	0
0.2640	-0.0654343	-3.12257	12.7411	-8.96487	0
0.2647	2.02846	-1.58797	11.2315	-11.3974	0
0.2653	8.7682	-0.37364	10.2955	-9.56618	0
0.2660	10.6004	1.76145	10.8994	-9.86683	0
0.2667	9.09537	3.29604	10.8994	-11.3974	0
0.2673	7.85212	2.06837	7.84997	-9.56618	0
0.2680	6.60887	1.16095	5.73652	-8.96487	0
0.2687	6.93604	1.16095	6.34036	-9.86683	0
0.2693	8.44103	-1.28105	6.03844	-9.56618	0
0.2700	7.26321	-3.12257	4.19671	-8.96487	0
0.2707	5.10388	-2.81565	3.89479	-8.96487	0
0.2713	6.60887	-2.20181	2.35499	-8.96487	0
0.2720	8.7682	-0.680559	-0.362306	-9.56618	0
0.2727	5.69279	0.240197	-3.1098	-10.1675	0
0.2733	1.76673	-0.974134	-6.49132	-8.03559	0
0.2740	4.51497	-0.0667215	-8.60478	-6.505	0
0.2747	7.52495	2.98912	-7.09517	-6.83298	0
0.2753	3.27172	3.89654	-7.39709	-5.30239	0
0.2760	-2.55194	3.89654	-11.9863	-5.00174	0
0.2767	-2.55194	3.29604	-13.194	-7.73494	0
0.2773	1.11238	1.76145	-10.4465	-7.43428	0
0.2780	3.86063	1.76145	-7.09517	-4.67376	0
0.2787	2.02846	2.06837	-6.49132	-5.30239	0
0.2793	-0.719778	-1.28105	-7.39709	-6.20435	0
0.2800	0.523475	-3.41614	-7.69901	-4.37311	0
0.2807	4.51497	-2.50873	-6.79324	-3.47116	0
0.2813	5.69279	-4.64382	-5.25344	-2.84252	0
0.2820	4.77671	-6.16507	-3.44191	-3.47116	0
0.2827	2.94454	-1.89489	-0.362306	-5.00174	0
0.2833	0.523475	0.854035	1.44923	-5.30239	0
0.2840	1.11238	-1.89489	2.35499	-4.07246	0
0.2847	4.1878	-3.12257	5.10248	-3.77181	0
0.2853	4.51497	-3.12257	6.34036	-2.84252	0
0.2860	1.76673	-2.81565	6.03844	-1.94057	0
0.2867	0.196303	1.16095	9.38977	-1.63992	0
0.2873	-2.55194	4.51037	12.7411	1.42126	0
0.2880	-4.64584	2.98912	10.8994	3.55315	0
0.2887	-0.981515	1.16095	8.18209	1.12061	0
0.2893	3.86063	0.240197	9.69169	-1.01128	0
0.2900	3.27172	-0.680559	11.8353	-0.71063	0
0.2907	1.11238	1.16095	11.8353	-0.71063	0
0.2913	1.76673	2.37529	11.5334	0.491975	0
0.2920	2.94454	1.16095	12.7411	3.8538	0
0.2927	3.27172	-0.0667215	12.7411	4.48244	0
0.2933	4.77671	-0.680559	10.8994	2.95185	0
0.2940	5.43105	-2.50873	11.5334	4.78309	0
0.2947	3.86063	-3.41614	13.6469	7.51628	0
0.2953	3.59889	-4.3369	14.2809	6.61433	0
0.2960	6.34713	-5.25765	14.5828	5.68504	0
0.2967	8.44103	-5.55123	15.1867	7.51628	0
0.2973	8.44103	-4.3369	14.2809	7.51628	0
0.2980	7.52495	-3.41614	13.043	7.51628	0
0.2987	8.17929	-1.89489	9.69169	10.2768	0
0.2993	6.34713	0.240197	0.543459	11.1788	0
0.3000	1.11238	-0.0667215	-6.1894	9.64817	0
0.3007	-0.719778	-2.50873	-7.69901	10.5775	0
0.3013	0.523475	-1.58797	-11.9863	11.4794	0
0.3020	0.196303	2.06837	-15.6396	9.34752	0
0.3027	-1.30869	1.16095	-14.0998	9.04687	0
0.3033	-1.30869	-1.89489	-13.4959	10.8781	0
0.3040	-0.0654343	-3.12257	-15.0357	11.8074	0
0.3047	-0.0654343	-4.3369	-12.2882	13.6386	0
0.3053	-1.63586	-4.95073	-9.23881	15.1419	0
0.3060	-0.981515	-4.02998	-6.79324	13.6386	0
0.3067	0.196303	-7.39274	0.543459	13.01	0
0.3073	-3.46802	-11.6629	7.84997	15.4699	0
0.3080	-6.15083	-8.91399	9.08785	13.9393	0
0.3087	-2.22477	-5.25765	7.84997	10.8781	0
0.3093	-1.63586	-6.16507	9.08785	11.4794	0
0.3100	-5.56192	-6.16507	11.8353	13.9393	0
0.3107	-4.97301	-5.25765	11.5334	13.01	0
0.3113	-6.15083	-4.3369	7.84997	12.108	0
0.3120	-12.8906	-1.28105	4.49864	12.7093	0
0.3127	-10.7312	-1.58797	5.10248	11.8074	0
0.3133	-4.31867	-5.25765	6.64228	10.2768	0
0.3140	-6.15083	-3.41614	6.9442	9.97615	0
0.3147	-8.89907	0.240197	5.73652	9.34752	0
0.3153	-7.06691	-0.680559	3.29095	8.74622	0
0.3160	-7.06691	-1.28105	2.98903	10.8781	0
0.3167	-8.63733	0.547116	3.89479	12.108	0
0.3173	-7.06691	0.854035	4.19671	10.2768	0
0.3180	-5.56192	1.16095	5.10248	8.14491	0
0.3187	-4.31867	2.98912	5.10248	8.14491	0
0.3193	-3.14085	3.89654	2.98903	9.04687	0
0.3200	-3.14085	4.81729	1.75115	9.34752	0
0.3207	-0.392606	5.12421	0.845381	8.14491	0
0.3213	3.59889	4.20345	-0.0603844	7.81693	0
0.3220	5.69279	4.81729	0.543459	8.74622	0
0.3227	6.93604	6.95238	1.1473	7.81693	0
0.3233	4.77671	7.2593	-0.0603844	7.81693	0
0.3240	1.11238	6.95238	-1.60019	8.74622	0
0.3247	2.68281	7.87314	-2.50595	6.91498	0
0.3253	6.01996	8.18005	-3.74383	5.08374	0
0.3260	6.34713	6.95238	-4.6496	4.15445	0
0.3267	6.60887	5.12421	-7.09517	2.32321	0
0.3273	6.60887	3.60296	-9.84266	4.48244	0
0.3280	4.1878	2.98912	-9.54073	7.51628	0
0.3287	3.59889	4.51037	-9.54073	4.78309	0
0.3293	3.27172	4.81729	-11.3523	2.02256	0
0.3300	0.196303	1.76145	-11.9863	2.95185	0
0.3307	-1.8976	-1.58797	-11.3523	0.191324	0
0.3313	-2.55194	-1.89489	-11.3523	-1.94057	0
0.3320	-3.46802	-1.28105	-10.4465	1.42126	0
0.3327	-4.64584	-1.58797	-10.4465	2.95185	0
0.3333	-5.56192	-1.58797	-12.2882	0.191324	0
0.3340	-6.15083	-2.20181	-11.3523	-0.71063	0
0.3347	-6.15083	-5.25765	-8.60478	1.12061	0
0.3353	-8.63733	-6.47198	-7.69901	2.32321	0
0.3360	-11.3856	-5.25765	-8.30285	0.819958	0
0.3367	-8.63733	-5.85815	-7.69901	-2.54187	0
0.3373	-5.88909	-7.39274	-8.30285	-4.07246	0
0.3380	-7.06691	-5.85815	-10.4465	-3.1705	0
0.3387	-6.478	-3.12257	-11.0503	-3.1705	0
0.3393	-4.31867	-2.50873	-9.23881	-5.30239	0
0.3400	-4.05693	-3.72306	-7.69901	-7.13363	0
0.3407	-4.64584	-3.41614	-6.79324	-5.60305	0
0.3413	-3.46802	-2.20181	-5.85729	-5.30239	0
0.3420	-0.981515	-1.89489	-4.95152	-8.96487	0
0.3427	-0.719778	-0.680559	-4.6496	-10.1675	0
0.3433	-2.81368	2.6822	-6.79324	-7.13363	0
0.3440	-3.14085	4.51037	-9.23881	-6.83298	0
0.3447	-1.63586	2.98912	-8.30285	-8.03559	0
0.3453	-3.46802	2.06837	-5.25344	-7.13363	0
0.3460	-2.81368	2.6822	-4.04575	-6.20435	0
0.3467	1.76673	4.81729	-2.50595	-7.13363	0
0.3473	-2.22477	5.73805	-1.29826	-8.03559	0
0.3480	-8.31016	2.98912	-3.1098	-10.1675	0
0.3487	-2.55194	0.240197	-4.95152	-13.2287	0
0.3493	3.59889	1.76145	-3.74383	-14.4586	0
0.3500	0.196303	3.60296	-2.80787	-14.1306	0
0.3507	0.523475	3.89654	-4.04575	-13.2287	0
0.3513	3.59889	5.43113	-6.1894	-12.6274	0
0.3520	0.196303	6.33854	-7.39709	-12.928	0
0.3527	0.850646	4.81729	-7.09517	-12.928	0
0.3533	5.10388	5.12421	-8.00093	-13.5293	0
0.3540	1.11238	4.81729	-10.1446	-13.2287	0
0.3547	-4.64584	2.37529	-10.7484	-12.6274	0
0.3553	-3.46802	2.06837	-9.54073	-13.5293	0
0.3560	-1.8976	1.16095	-7.69901	-12.6274	0
0.3567	-2.22477	-1.28105	-5.85729	-10.7961	0
0.3573	-1.30869	-0.974134	-4.95152	-12.6274	0
0.3580	-1.63586	-0.680559	-2.20403	-13.5293	0
0.3587	-1.30869	-1.58797	0.543459	-9.86683	0
0.3593	-2.55194	0.854035	-0.996342	-10.1675	0
0.3600	-7.39408	2.98912	-2.50595	-13.5293	0
0.3607	-6.80517	1.16095	-1.60019	-11.6981	0
0.3613	-0.719778	0.547116	-2.20403	-11.0968	0
0.3620	-1.8976	1.46787	-4.95152	-14.4586	0
0.3627	-5.23475	-0.0667215	-5.85729	-12.6274	0
0.3633	-1.63586	0.547116	-4.04575	-9.56618	0
0.3640	1.76673	3.60296	-3.44191	-11.3974	0
0.3647	-0.392606	2.37529	-5.85729	-11.3974	0
0.3653	-1.30869	-0.0667215	-7.69901	-8.96487	0
0.3660	1.11238	2.37529	-6.49132	-10.1675	0
0.3667	3.86063	6.04497	-5.25344	-10.7961	0
0.3673	3.59889	5.43113	-4.95152	-7.43428	0
0.3680	2.68281	2.98912	-4.04575	-7.73494	0
0.3687	4.77671	2.98912	-2.50595	-10.1675	0
0.3693	6.34713	3.60296	-3.1098	-7.13363	0
0.3700	4.1878	3.89654	-4.04575	-2.84252	0
0.3707	6.60887	5.12421	-0.69442	-3.77181	0
0.3713	8.44103	4.81729	3.29095	-5.9037	0
0.3720	1.11238	0.240197	3.59287	-5.30239	0
0.3727	-2.55194	-2.81565	3.89479	-5.60305	0
0.3733	4.77671	-2.50873	6.34036	-6.20435	0
0.3740	6.60887	-2.81565	6.64228	-4.37311	0
0.3747	2.94454	-4.02998	4.80056	-3.47116	0
0.3753	3.86063	-3.41614	6.03844	-5.00174	0
0.3760	3.27172	-2.50873	7.84997	-6.20435	0
0.3767	-1.30869	-3.72306	7.84997	-7.13363	0
0.3773	0.196303	-5.85815	7.54805	-6.20435	0
0.3780	3.27172	-6.7789	7.84997	-2.84252	0
0.3787	0.196303	-4.64382	7.54805	-0.71063	0
0.3793	0.196303	-2.50873	4.80056	-3.47116	0
0.3800	5.43105	-3.41614	0.845381	-4.67376	0
0.3807	4.77671	-7.08582	1.44923	-1.94057	0
0.3813	1.11238	-8.30015	4.49864	-0.409979	0
0.3820	2.94454	-4.64382	4.49864	-0.71063	0
0.3827	2.94454	-1.58797	3.59287	-0.109328	0
0.3833	-3.46802	-1.58797	4.80056	0.191324	0
0.3840	-7.39408	-0.680559	4.19671	-0.109328	0
0.3847	-6.80517	0.854035	2.35499	-0.71063	0
0.3853	-4.31867	0.854035	4.19671	-1.01128	0
0.3860	-3.72976	3.29604	6.64228	-1.63992	0
0.3867	-5.23475	7.2593	5.4346	-1.63992	0
0.3873	-4.05693	6.64546	5.4346	-1.63992	0
0.3880	-0.392606	3.60296	7.84997	-1.63992	0
0.3887	-1.63586	2.06837	7.84997	-0.409979	0
0.3893	-5.23475	2.98912	5.10248	-0.109328	0
0.3900	-1.63586	5.43113	3.59287	-0.109328	0
0.3907	3.86063	5.12421	3.29095	0.491975	0
0.3913	2.94454	2.37529	3.89479	1.12061	0
0.3920	0.196303	2.98912	7.24613	1.42126	0
0.3927	1.11238	3.89654	8.78593	2.95185	0
0.3933	2.94454	1.76145	5.10248	2.95185	0
0.3940	3.86063	1.16095	3.29095	2.32321	0
0.3947	1.11238	1.76145	3.59287	4.78309	0
0.3953	-2.55194	-0.974134	-0.69442	6.61433	0
0.3960	-5.23475	-0.680559	-8.30285	5.08374	0
0.3967	-4.31867	2.98912	-12.2882	2.95185	0
0.3973	-1.8976	1.16095	-13.4959	2.6512	0
0.3980	-1.63586	0.240197	-13.194	4.15445	0
0.3987	-3.14085	3.29604	-10.4465	6.61433	0
0.3993	-2.55194	1.46787	-7.09517	6.91498	0
0.4000	-0.0654343	-0.974134	-5.55536	5.08374	0
0.4007	-1.30869	0.547116	-2.80787	4.48244	0
0.4013	-3.46802	0.240197	-0.0603844	4.15445	0
0.4020	-1.63586	-0.680559	3.29095	3.8538	0
0.4027	0.523475	1.76145	7.84997	2.95185	0
0.4033	-0.392606	-0.0667215	9.99362	2.32321	0
0.4040	0.850646	-2.81565	9.69169	2.6512	0
0.4047	2.68281	-1.89489	10.2955	2.95185	0
0.4053	0.523475	-4.95073	10.5975	3.2525	0
0.4060	1.76673	-8.91399	10.8994	3.8538	0
0.4067	7.52495	-5.55123	13.6469	4.15445	0
0.4073	4.77671	-5.25765	12.1373	2.32321	0
0.4080	-3.46802	-9.83475	7.84997	1.12061	0
0.4087	-1.30869	-7.99323	8.78593	2.02256	0
0.4093	3.86063	-4.3369	10.5975	3.8538	0
0.4100	1.11238	-5.85815	9.69169	2.95185	0
0.4107	-0.0654343	-5.85815	10.2955	0.491975	0
0.4113	2.94454	-2.50873	10.5975	0.191324	0
0.4120	3.59889	-1.89489	9.69169	2.32321	0
0.4127	2.94454	-4.3369	12.7411	2.6512	0
0.4133	1.43956	-6.7789	13.3449	2.02256	0
0.4140	-0.719778	-8.30015	8.48401	3.8538	0
0.4147	1.11238	-7.99323	7.84997	4.78309	0
0.4153	3.27172	-6.47198	8.48401	2.02256	0
0.4160	3.27172	-6.47198	4.80056	1.12061	0
0.4167	5.43105	-7.69966	5.73652	3.2525	0
0.4173	6.60887	-9.22091	6.9442	2.95185	0
0.4180	5.43105	-8.91399	0.845381	2.02256	0
0.4187	6.60887	-6.7789	-1.29826	5.38439	0
0.4193	5.69279	-6.7789	-0.0603844	6.61433	0
0.4200	0.196303	-9.83475	-5.85729	4.48244	0
0.4207	-0.719778	-9.83475	-9.84266	3.2525	0
0.4213	2.02846	-7.39274	-7.39709	3.8538	0
0.4220	4.51497	-7.99323	-7.69901	3.2525	0
0.4227	6.60887	-11.6629	-10.1446	3.8538	0
0.4233	5.69279	-12.8772	-8.00093	4.48244	0
0.4240	1.76673	-11.356	-5.25344	3.8538	0
0.4247	3.27172	-9.22091	-3.1098	3.2525	0
0.4253	6.93604	-8.60707	-1.29826	2.95185	0
0.4260	6.01996	-8.91399	-2.20403	2.6512	0
0.4267	4.77671	-8.91399	-1.90211	1.72191	0
0.4273	5.69279	-9.22091	-2.80787	0.191324	0
0.4280	6.93604	-9.22091	-6.49132	-1.94057	0
0.4287	9.68428	-7.99323	-5.55536	-2.84252	0
0.4293	10.6004	-8.91399	-3.1098	0.191324	0
0.4300	9.35711	-8.91399	-5.25344	2.32321	0
0.4307	11.1893	1.46787	-6.1894	1.42126	0
0.4313	12.1053	13.9715	-5.85729	1.12061	0
0.4320	8.44103	15.7996	-9.54073	2.95185	0
0.4327	8.44103	14.8922	-10.1446	1.12061	0
0.4333	10.6004	16.7204	-7.09517	-0.71063	0
0.4340	8.7682	14.8922	-8.60478	2.95185	0
0.4347	6.93604	10.9156	-11.3523	3.2525	0
0.4353	10.2732	11.2226	-11.3523	-1.94057	0
0.4360	10.9275	12.7571	-14.4017	-2.54187	0
0.4367	3.59889	13.3576	-16.5453	-0.409979	0
0.4373	-0.981515	13.0641	-14.7338	-1.63992	0
0.4380	1.76673	10.6221	-14.0998	-2.84252	0
0.4387	1.11238	8.48697	-14.7338	-1.63992	0
0.4393	-2.81368	7.56622	-13.4959	-1.63992	0
0.4400	-0.0654343	4.51037	-12.5901	-2.84252	0
0.4407	2.94454	2.98912	-11.0503	-2.54187	0
0.4413	0.196303	4.81729	-9.23881	-2.54187	0
0.4420	2.02846	4.81729	-8.93689	-1.94057	0
0.4427	3.59889	3.89654	-8.30285	0.191324	0
0.4433	-3.14085	3.89654	-5.55536	0.191324	0
0.4440	-5.56192	3.89654	-4.6496	-2.84252	0
0.4447	-1.30869	4.81729	-4.95152	-4.07246	0
0.4453	-2.55194	6.33854	-4.04575	-3.47116	0
0.4460	-3.72976	5.43113	-3.44191	-3.47116	0
0.4467	1.11238	4.20345	-4.95152	-2.54187	0
0.4473	0.850646	5.43113	-4.95152	-1.01128	0
0.4480	-5.56192	3.89654	-3.74383	-0.71063	0
0.4487	-5.56192	1.16095	-5.85729	-1.63992	0
0.4493	-3.46802	3.29604	-9.23881	-2.54187	0
0.4500	-4.97301	5.12421	-8.93689	-2.54187	0
0.4507	-6.478	2.98912	-7.09517	-0.109328	0
0.4513	-7.06691	3.29604	-6.79324	2.02256	0
0.4520	-7.98299	5.43113	-4.95152	1.72191	0
0.4527	-7.39408	2.06837	-4.04575	1.12061	0
0.4533	-6.15083	-1.28105	-4.04575	-0.409979	0
0.4540	-6.15083	2.37529	-0.362306	-0.409979	0
0.4547	-5.88909	6.64546	4.80056	3.8538	0
0.4553	-7.06691	6.64546	5.10248	5.68504	0
0.4560	-10.4695	3.89654	3.89479	2.02256	0
0.4567	-8.89907	2.06837	4.80056	0.191324	0
0.4573	-5.23475	2.06837	4.80056	0.491975	0
0.4580	-5.56192	2.98912	4.49864	-1.94057	0
0.4587	-8.31016	3.89654	4.19671	-1.33926	0
0.4593	-7.06691	3.89654	1.44923	2.02256	0
0.4600	-4.05693	1.46787	-0.362306	1.42126	0
0.4607	-5.23475	0.240197	0.241538	0.191324	0
0.4613	-7.98299	1.16095	1.1473	1.72191	0
0.4620	-5.88909	2.06837	2.35499	1.12061	0
0.4627	-1.8976	2.37529	1.1473	0.191324	0
0.4633	-4.97301	2.06837	-3.1098	-1.33926	0
0.4640	-7.39408	-0.0667215	-4.04575	-3.47116	0
0.4647	-2.81368	-3.41614	0.845381	-1.01128	0
0.4653	-0.719778	-2.81565	3.29095	2.02256	0
0.4660	-0.719778	-0.974134	1.75115	-0.109328	0
0.4667	2.35564	-0.680559	2.35499	0.491975	0
0.4673	-0.0654343	0.854035	2.35499	4.15445	0
0.4680	-9.22624	1.76145	-0.996342	1.12061	0
0.4687	-9.22624	1.16095	-3.1098	-3.47116	0
0.4693	-3.72976	2.37529	-0.996342	-1.63992	0
0.4700	-5.23475	2.98912	-0.362306	-1.63992	0
0.4707	-7.98299	-0.974134	-2.20403	-3.47116	0
0.4713	-7.98299	-2.81565	-2.20403	-1.63992	0
0.4720	-8.89907	-0.680559	-0.362306	-0.109328	0
0.4727	-8.89907	0.240197	2.98903	-1.33926	0
0.4733	-7.06691	1.76145	6.9442	-0.409979	0
0.4740	-7.39408	3.60296	9.69169	1.72191	0
0.4747	-4.97301	2.6822	10.5975	2.32321	0
0.4753	-1.63586	1.76145	14.5828	1.72191	0
0.4760	-2.81368	2.6822	20.3797	1.42126	0
0.4767	-3.46802	2.06837	21.5874	2.32321	0
0.4773	0.196303	1.46787	20.3797	1.42126	0
0.4780	3.86063	3.29604	20.0778	-1.01128	0
0.4787	5.69279	4.20345	19.7759	0.191324	0
0.4793	5.69279	2.98912	17.0284	2.95185	0
0.4800	3.59889	0.854035	13.6469	1.42126	0
0.4807	1.43956	-2.50873	12.4392	0.191324	0
0.4813	2.94454	-4.02998	12.4392	0.491975	0
0.4820	7.26321	-3.41614	13.3449	-1.63992	0
0.4827	9.35711	-3.12257	11.5334	-2.24122	0
0.4833	8.44103	-3.41614	7.84997	-0.71063	0
0.4840	7.52495	-3.12257	7.24613	-1.63992	0
0.4847	7.26321	-2.50873	7.24613	-2.54187	0
0.4853	5.43105	-3.12257	3.29095	-1.63992	0
0.4860	2.02846	-3.41614	2.35499	-1.01128	0
0.4867	0.523475	-3.41614	6.9442	-0.71063	0
0.4873	0.523475	-4.3369	6.34036	-1.94057	0
0.4880	-0.0654343	-6.16507	-1.60019	-2.54187	0
0.4887	-2.22477	-6.16507	-3.1098	-0.71063	0
0.4893	-2.22477	-4.3369	1.1473	0.191324	0
0.4900	2.94454	-2.50873	1.44923	-2.54187	0
0.4907	4.77671	-1.58797	-0.69442	-3.1705	0
0.4913	-1.8976	-0.0667215	-1.60019	-1.63992	0
0.4920	-6.15083	-1.58797	-2.50595	-3.77181	0
0.4927	-2.81368	-4.3369	-3.44191	-6.20435	0
0.4933	-0.719778	-2.50873	-4.95152	-4.37311	0
0.4940	-2.22477	0.240197	-7.09517	-2.54187	0
0.4947	-3.46802	-2.20181	-6.79324	-2.54187	0
0.4953	-2.55194	-5.85815	-4.95152	-2.54187	0
0.4960	-1.8976	-6.16507	-3.44191	-3.47116	0
0.4967	-3.46802	-5.55123	-2.20403	-3.1705	0
0.4973	-3.46802	-2.81565	-0.996342	-1.94057	0
0.4980	0.850646	0.240197	-2.50595	-3.47116	0
0.4987	2.35564	-1.58797	-4.95152	-5.9037	0
0.4993	-0.719778	-3.41614	-4.04575	-5.00174	0
0.5000	0.196303	0.240197	-3.1098	-3.47116	0
0.5007	2.02846	2.6822	-4.95152	-3.77181	0
0.5013	-1.63586	2.06837	-7.69901	-1.94057	0
0.5020	0.850646	2.98912	-6.79324	0.491975	0
0.5027	6.60887	4.81729	-4.95152	-0.409979	0
0.5033	1.43956	3.89654	-8.60478	-1.94057	0
0.5040	-6.80517	1.16095	-13.7978	-2.24122	0
0.5047	-2.22477	-0.37364	-14.4017	-2.54187	0
0.5053	3.86063	0.240197	-13.194	-1.94057	0
0.5060	2.35564	-1.58797	-11.9863	-0.71063	0
0.5067	0.850646	-4.64382	-10.1446	-1.63992	0
0.5073	0.850646	-5.85815	-8.93689	-2.24122	0
0.5080	1.11238	-6.7789	-7.39709	-1.63992	0
0.5087	4.1878	-7.69966	-4.95152	-2.54187	0
0.5093	4.51497	-7.69966	-5.25344	-3.77181	0
0.5100	2.94454	-6.47198	-6.79324	-4.37311	0
0.5107	3.86063	-4.02998	-5.85729	-4.37311	0
0.5113	2.35564	-2.81565	-4.6496	-4.07246	0
0.5120	-0.0654343	-4.64382	-2.80787	-4.67376	0
0.5127	2.94454	-5.25765	-2.20403	-5.00174	0
0.5133	3.59889	-1.58797	-5.55536	-3.77181	0
0.5140	1.11238	-0.974134	-8.60478	-4.37311	0
0.5147	5.43105	-2.81565	-5.85729	-5.30239	0
0.5153	5.69279	-2.50873	-5.55536	-3.77181	0
0.5160	-3.72976	-3.41614	-9.23881	-5.00174	0
0.5167	-6.15083	-6.7789	-9.84266	-7.43428	0
0.5173	-1.30869	-10.4352	-8.60478	-5.30239	0
0.5180	-0.392606	-15.0123	-9.54073	-3.1705	0
0.5187	-0.981515	-18.3751	-8.93689	-5.00174	0
0.5193	1.11238	-17.7613	-8.00093	-5.60305	0
0.5200	2.68281	-15.3193	-10.4465	-4.67376	0
0.5207	0.523475	-13.798	-12.5901	-4.37311	0
0.5213	-2.22477	-13.798	-11.6542	-3.47116	0
0.5220	1.11238	-15.0123	-8.60478	-3.47116	0
0.5227	6.93604	-13.798	-4.34768	-5.30239	0
0.5233	3.86063	-8.91399	-3.1098	-5.30239	0
0.5240	-0.719778	-6.16507	-1.90211	-6.505	0
0.5247	2.35564	-7.08582	0.543459	-9.26552	0
0.5253	2.02846	-7.39274	0.543459	-8.03559	0
0.5260	1.11238	-5.25765	0.543459	-6.20435	0
0.5267	7.52495	-4.02998	4.19671	-5.60305	0
0.5273	6.60887	-5.25765	5.10248	-3.77181	0
0.5280	-2.22477	-6.16507	0.845381	-3.77181	0
0.5287	1.11238	-5.25765	-0.362306	-6.505	0
0.5293	8.7682	-4.3369	1.1473	-5.30239	0
0.5300	4.77671	-4.02998	0.241538	-3.77181	0
0.5307	0.523475	-2.50873	1.1473	-5.00174	0
0.5313	2.02846	-1.58797	2.68711	-4.37311	0
0.5320	-1.63586	-3.72306	0.241538	-2.54187	0
0.5327	-5.56192	-6.47198	-3.1098	-4.67376	0
0.5333	-4.64584	-7.39274	-4.04575	-5.9037	0
0.5340	-6.80517	-6.16507	-4.95152	-4.37311	0
0.5347	-10.4695	-5.25765	-2.20403	-4.37311	0
0.5353	-9.81515	-5.85815	1.44923	-4.37311	0
0.5360	-8.63733	-7.08582	2.35499	-2.54187	0
0.5367	-8.63733	-6.7789	3.59287	-2.54187	0
0.5373	-7.98299	-6.47198	8.48401	-2.54187	0
0.5380	-7.06691	-4.95073	13.6469	0.819958	0
0.5387	-6.15083	-1.28105	16.3944	2.6512	0
0.5393	-6.15083	2.37529	15.4886	0.191324	0
0.5400	-7.39408	4.81729	12.4392	-1.94057	0
0.5407	-5.88909	3.89654	12.4392	-0.71063	0
0.5413	-1.30869	-0.37364	13.3449	-0.71063	0
0.5420	1.11238	-2.20181	10.5975	-4.37311	0
0.5427	1.43956	0.240197	8.78593	-4.07246	0
0.5433	2.68281	0.547116	11.5334	0.191324	0
0.5440	4.1878	-0.0667215	13.043	0.191324	0
0.5447	4.77671	1.16095	14.2809	-2.54187	0
0.5453	4.77671	1.76145	15.1867	-1.33926	0
0.5460	6.01996	5.43113	13.043	-0.109328	0
0.5467	6.60887	16.1066	10.2955	-1.63992	0
0.5473	4.1878	24.6603	8.48401	0.491975	0
0.5480	4.77671	25.2608	6.9442	3.8538	0
0.5487	7.52495	24.6603	7.84997	1.42126	0
0.5493	5.69279	23.4326	10.2955	-1.63992	0
0.5500	3.27172	19.7762	10.5975	0.819958	0
0.5507	5.69279	18.5486	9.99362	2.6512	0
0.5513	1.76673	19.4693	6.03844	1.42126	0
0.5520	-8.31016	19.1624	-0.996342	3.2525	0
0.5527	-7.06691	17.9347	-5.25344	5.08374	0
0.5533	0.196303	17.9347	-8.60478	1.42126	0
0.5540	-2.22477	17.3342	-13.4959	-1.63992	0
0.5547	-6.15083	15.7996	-13.7978	-0.109328	0
0.5553	-4.05693	15.7996	-11.9863	0.191324	0
0.5560	-2.55194	17.9347	-14.0998	1.12061	0
0.5567	-3.46802	18.5486	-15.0357	2.6512	0
0.5573	-1.63586	15.1992	-14.0998	0.819958	0
0.5580	0.850646	11.2226	-15.6396	0.191324	0
0.5587	-0.719778	10.3151	-11.6542	3.55315	0
0.5593	-2.22477	9.39439	-2.50595	3.2525	0
0.5600	-0.719778	8.48697	0.543459	-0.109328	0
0.5607	-0.0654343	6.64546	-0.362306	0.819958	0
0.5613	-0.0654343	4.51037	1.1473	3.2525	0
0.5620	3.27172	6.64546	3.89479	3.2525	0
0.5627	6.93604	10.3151	9.38977	2.95185	0
0.5633	2.94454	7.87314	14.2809	3.2525	0
0.5640	-2.81368	4.51037	12.4392	4.15445	0
0.5647	-0.0654343	3.60296	11.8353	2.95185	0
0.5653	3.86063	1.46787	15.1867	-0.71063	0
0.5660	1.76673	0.240197	14.2809	-2.24122	0
0.5667	0.196303	2.06837	10.2955	-1.33926	0
0.5673	2.35564	2.37529	11.2315	0.191324	0
0.5680	2.94454	0.240197	10.2955	2.02256	0
0.5687	4.51497	1.16095	5.4346	1.72191	0
0.5693	6.60887	3.60296	2.98903	0.491975	0
0.5700	6.34713	1.76145	0.845381	1.72191	0
0.5707	4.77671	-1.58797	-3.74383	2.02256	0
0.5713	3.86063	-2.50873	-7.09517	0.191324	0
0.5720	2.68281	-2.20181	-9.23881	0.191324	0
0.5727	2.02846	-2.81565	-10.7484	0.819958	0
0.5733	2.68281	-2.50873	-8.60478	1.72191	0
0.5740	3.27172	-2.50873	-4.6496	3.2525	0
0.5747	2.02846	-5.25765	-5.55536	2.95185	0
0.5753	-1.63586	-7.39274	-8.60478	1.12061	0
0.5760	-5.23475	-5.25765	-7.69901	1.72191	0
0.5767	-3.46802	-4.3369	-6.1894	0.819958	0
0.5773	-0.392606	-6.16507	-7.39709	-1.01128	0
0.5780	-0.0654343	-4.64382	-8.60478	0.191324	0
0.5787	-1.63586	-2.50873	-9.23881	1.12061	0
0.5793	-0.719778	-4.95073	-12.2882	-2.24122	0
0.5800	2.94454	-6.7789	-15.0357	-3.1705	0
0.5807	5.43105	-3.72306	-14.4017	0.191324	0
0.5813	5.43105	-4.02998	-13.7978	0.191324	0
0.5820	4.1878	-7.08582	-15.0357	-1.63992	0
0.5827	1.76673	-7.69966	-15.9415	-0.109328	0
0.5833	1.43956	-5.85815	-15.3376	0.819958	0
0.5840	5.43105	-3.41614	-15.0357	-1.63992	0
0.5847	6.34713	1.16095	-16.5453	-2.24122	0
0.5853	3.59889	4.20345	-19.2928	-1.01128	0
0.5860	5.10388	6.04497	-17.4813	-1.94057	0
0.5867	4.51497	6.64546	-14.0998	-2.24122	0
0.5873	-3.46802	5.12421	-17.7832	-0.409979	0
0.5880	-5.88909	2.06837	-22.6441	-1.63992	0
0.5887	1.11238	-1.28105	-21.4365	-3.77181	0
0.5893	2.94454	-4.02998	-16.8472	-1.63992	0
0.5900	0.196303	-3.41614	-13.194	-1.01128	0
0.5907	0.850646	-3.12257	-11.3523	-4.07246	0
0.5913	1.11238	-7.39274	-11.3523	-2.54187	0
0.5920	-0.981515	-9.52783	-11.0503	1.12061	0
0.5927	-0.981515	-6.16507	-11.0503	-0.71063	0
0.5933	-0.981515	-6.16507	-13.194	-5.00174	0
0.5940	-3.46802	-9.22091	-13.7978	-5.00174	0
0.5947	-4.97301	-10.1417	-12.2882	-3.47116	0
0.5953	-4.31867	-11.9698	-11.6542	-4.07246	0
0.5960	-3.72976	-15.3193	-9.54073	-4.67376	0
0.5967	-3.14085	-16.8538	-4.6496	-2.54187	0
0.5973	-4.05693	-16.8538	-0.996342	-1.63992	0
0.5980	-4.64584	-16.8538	1.44923	-3.77181	0
0.5987	-0.981515	-13.798	5.4346	-4.37311	0
0.5993	1.76673	-9.22091	8.78593	-1.94057	0
0.6000	-3.14085	-8.60707	10.5975	-1.01128	0
0.6007	-7.98299	-12.5703	11.5334	-1.63992	0
0.6013	-3.46802	-13.1842	11.8353	-1.01128	0
0.6020	2.94454	-8.91399	10.5975	-1.33926	0
0.6027	0.850646	-7.39274	10.2955	-2.54187	0
0.6033	-4.31867	-8.91399	9.99362	-3.1705	0
0.6040	-2.81368	-8.91399	9.38977	-3.47116	0
0.6047	-0.392606	-8.91399	9.99362	-4.07246	0
0.6053	-2.55194	-9.83475	10.5975	-3.1705	0
0.6060	-1.63586	-9.83475	10.5975	-2.84252	0
0.6067	1.43956	-9.83475	11.5334	-4.37311	0
0.6073	0.196303	-8.60707	12.4392	-5.00174	0
0.6080	0.850646	-7.39274	11.2315	-4.37311	0
0.6087	3.27172	-8.91399	10.5975	-4.67376	0
0.6093	1.43956	-12.5703	9.99362	-6.20435	0
0.6100	1.76673	-14.4118	8.48401	-6.83298	0
0.6107	6.01996	-14.1049	8.78593	-5.60305	0
0.6113	3.59889	-12.8772	9.69169	-5.9037	0
0.6120	-1.63586	-12.2768	10.2955	-8.96487	0
0.6127	-0.0654343	-12.8772	13.3449	-10.4681	0
0.6133	1.43956	-13.798	15.7905	-8.33624	0
0.6140	1.76673	-14.4118	12.4392	-6.83298	0
0.6147	3.59889	-15.3193	9.99362	-7.73494	0
0.6153	3.86063	-14.7188	8.78593	-8.96487	0
0.6160	2.94454	-12.5703	3.29095	-8.96487	0
0.6167	4.51497	-10.4352	-0.362306	-8.33624	0
0.6173	3.86063	-9.52783	1.44923	-8.03559	0
0.6180	2.02846	-9.52783	-0.69442	-8.96487	0
0.6187	2.35564	-7.99323	-6.79324	-8.33624	0
0.6193	2.68281	-4.64382	-8.60478	-5.9037	0
0.6200	1.11238	-4.3369	-7.09517	-5.9037	0
0.6207	1.11238	-5.55123	-6.79324	-7.13363	0
0.6213	2.02846	-4.3369	-6.1894	-7.13363	0
0.6220	3.86063	-1.58797	-4.04575	-8.03559	0
0.6227	5.69279	1.16095	-0.69442	-6.83298	0
0.6233	4.77671	2.06837	2.05307	-1.63992	0
0.6240	2.35564	-0.37364	3.29095	-1.63992	0
0.6247	3.27172	-2.50873	4.49864	-7.73494	0
0.6253	5.69279	-1.28105	8.18209	-9.56618	0
0.6260	5.69279	-1.28105	10.5975	-6.505	0
0.6267	4.51497	-4.95073	11.5334	-5.60305	0
0.6273	2.94454	-8.91399	13.3449	-5.9037	0
0.6280	2.68281	-9.83475	15.4886	-5.30239	0
0.6287	4.77671	-7.99323	17.0284	-6.83298	0
0.6293	5.69279	-5.25765	20.3797	-8.33624	0
0.6300	3.27172	-4.3369	23.7311	-7.73494	0
0.6307	1.76673	-3.72306	23.1272	-6.83298	0
0.6313	2.02846	-3.72306	21.5874	-5.60305	0
0.6320	1.43956	-3.41614	20.6817	-3.47116	0
0.6327	-0.719778	-2.50873	16.0924	-2.84252	0
0.6333	-0.981515	-1.58797	12.4392	-4.37311	0
0.6340	0.196303	-0.974134	14.2809	-4.67376	0
0.6347	0.523475	1.16095	15.7905	-5.30239	0
0.6353	-1.63586	2.06837	11.8353	-4.67376	0
0.6360	-3.46802	0.547116	8.78593	-2.84252	0
0.6367	-1.8976	0.240197	6.34036	-3.1705	0
0.6373	1.11238	2.06837	2.68711	-5.9037	0
0.6380	0.523475	0.240197	2.35499	-5.9037	0
0.6387	-2.55194	-1.89489	3.59287	-4.37311	0
0.6393	-2.55194	-0.680559	-0.362306	-5.30239	0
0.6400	0.196303	1.76145	-4.34768	-4.67376	0
0.6407	0.196303	1.16095	-3.1098	-2.54187	0
0.6413	-0.981515	0.240197	-0.996342	-2.24122	0
0.6420	1.76673	0.547116	-0.996342	-2.54187	0
0.6427	4.77671	2.06837	1.1473	0.191324	0
0.6433	4.77671	2.37529	3.29095	2.32321	0
0.6440	4.77671	0.547116	2.68711	1.12061	0
0.6447	4.51497	-1.58797	3.29095	0.491975	0
0.6453	3.86063	0.240197	7.54805	2.02256	0
0.6460	5.69279	3.89654	9.99362	1.12061	0
0.6467	3.86063	4.51037	6.9442	2.02256	0
0.6473	-4.64584	3.60296	2.35499	5.08374	0
0.6480	-8.31016	4.20345	0.543459	5.38439	0
0.6487	-3.72976	7.2593	1.1473	4.15445	0
0.6493	-1.30869	10.0082	2.98903	5.38439	0
0.6500	-1.8976	10.0082	4.19671	4.78309	0
0.6507	-1.8976	9.7013	2.68711	4.78309	0
0.6513	-3.14085	10.6221	0.543459	8.14491	0
0.6520	-3.14085	10.3151	-0.0603844	8.14491	0
0.6527	-1.63586	9.08747	-1.90211	6.31368	0
0.6533	-3.72976	9.7013	-7.09517	8.44557	0
0.6540	-7.06691	10.6221	-10.1446	10.8781	0
0.6547	-5.88909	11.2226	-9.84266	10.2768	0
0.6553	-3.14085	13.0641	-11.9863	10.8781	0
0.6560	-2.55194	13.3576	-13.194	11.1788	0
0.6567	-4.31867	13.0641	-10.7484	10.2768	0
0.6573	-5.56192	13.9715	-10.1446	11.4794	0
0.6580	-2.55194	15.5061	-12.5901	12.7093	0
0.6587	0.523475	16.7204	-12.2882	12.108	0
0.6593	-3.46802	17.6412	-10.4465	12.108	0
0.6600	-7.98299	19.1624	-11.3523	11.1788	0
0.6607	-6.478	19.4693	-12.8921	10.2768	0
0.6613	-3.14085	16.7204	-12.5901	10.8781	0
0.6620	-0.981515	14.5853	-11.6542	10.5775	0
0.6627	0.523475	15.7996	-10.4465	9.64817	0
0.6633	-0.719778	14.5853	-8.93689	10.2768	0
0.6640	-2.81368	9.7013	-7.39709	10.5775	0
0.6647	-3.14085	10.0082	-5.85729	11.4794	0
0.6653	-4.31867	10.3151	-6.49132	12.108	0
0.6660	-4.31867	4.20345	-9.23881	10.8781	0
0.6667	-2.81368	0.854035	-8.30285	9.64817	0
0.6673	-5.56192	4.81729	-6.49132	9.97615	0
0.6680	-7.06691	7.56622	-8.60478	10.2768	0
0.6687	-1.63586	4.81729	-10.4465	10.2768	0
0.6693	-1.30869	1.76145	-8.00093	10.2768	0
0.6700	-5.23475	0.547116	-4.95152	9.34752	0
0.6707	-3.46802	2.06837	-2.20403	10.5775	0
0.6713	-4.05693	3.89654	-0.362306	11.4794	0
0.6720	-9.22624	4.20345	-0.362306	9.34752	0
0.6727	-5.56192	4.51037	0.543459	7.51628	0
0.6733	0.523475	3.60296	2.35499	7.51628	0
0.6740	-3.46802	1.76145	3.59287	8.44557	0
0.6747	-4.31867	2.06837	4.49864	8.44557	0
0.6753	2.02846	2.37529	6.64228	6.31368	0
0.6760	3.86063	3.60296	7.84997	4.78309	0
0.6767	1.11238	6.04497	5.4346	6.61433	0
0.6773	3.27172	7.2593	3.29095	5.08374	0
0.6780	6.93604	8.48697	4.19671	1.12061	0
0.6787	6.60887	11.8364	3.59287	2.02256	0
0.6793	5.69279	11.5295	1.44923	3.55315	0
0.6800	5.69279	8.48697	3.59287	1.72191	0
0.6807	4.77671	10.3151	7.24613	1.12061	0
0.6813	4.1878	10.6221	6.9442	2.02256	0
0.6820	6.60887	7.56622	7.54805	0.191324	0
0.6827	8.44103	10.3151	11.5334	-0.71063	0
0.6833	2.94454	13.6646	11.2315	-0.109328	0
0.6840	-3.14085	8.78055	6.03844	-3.1705	0
0.6847	-2.55194	3.60296	2.35499	-5.9037	0
0.6853	-1.63586	3.60296	0.543459	-3.47116	0
0.6860	-2.22477	3.89654	-1.29826	-1.63992	0
0.6867	0.196303	4.51037	-3.1098	-4.07246	0
0.6873	-0.392606	4.81729	-4.6496	-6.20435	0
0.6880	-3.14085	3.89654	-6.1894	-5.9037	0
0.6887	-2.22477	2.98912	-6.49132	-6.83298	0
0.6893	-1.63586	1.76145	-7.09517	-8.96487	0
0.6900	-2.81368	-1.58797	-8.93689	-10.4681	0
0.6907	-2.55194	0.240197	-7.69901	-9.86683	0
0.6913	-4.64584	5.43113	-5.55536	-8.33624	0
0.6920	-7.06691	5.43113	-6.49132	-8.96487	0
0.6927	-2.81368	2.06837	-7.69901	-10.7961	0
0.6933	-0.719778	1.76145	-6.79324	-9.86683	0
0.6940	-2.81368	2.37529	-3.44191	-6.505	0
0.6947	0.523475	1.76145	0.543459	-6.20435	0
0.6953	1.76673	2.06837	1.44923	-6.20435	0
0.6960	-6.15083	2.98912	-1.29826	-4.67376	0
0.6967	-6.80517	2.06837	1.75115	-6.83298	0
0.6973	2.02846	-0.37364	7.84997	-11.6981	0
0.6980	2.94454	-2.20181	7.54805	-10.7961	0
0.6987	-0.719778	-4.3369	7.24613	-8.03559	0
0.6993	1.11238	-5.25765	11.8353	-9.86683	0
0.7000	2.02846	-2.50873	12.7411	-10.1675	0
0.7007	-0.0654343	-0.680559	10.5975	-7.13363	0
0.7013	-0.719778	-1.58797	10.5975	-7.73494	0
0.7020	-0.392606	-1.28105	9.69169	-8.03559	0
0.7027	-1.30869	-0.37364	7.54805	-4.37311	0
0.7033	-1.8976	-3.12257	6.34036	-4.07246	0
0.7040	-1.30869	-4.02998	6.64228	-8.03559	0
0.7047	-0.719778	-0.0667215	7.84997	-8.33624	0
0.7053	-0.392606	1.16095	6.64228	-6.83298	0
0.7060	1.43956	-0.680559	4.49864	-6.83298	0
0.7067	0.523475	0.240197	7.84997	-5.30239	0
0.7073	-7.06691	1.16095	8.78593	-2.24122	0
0.7080	-11.0584	-1.58797	1.75115	-2.54187	0
0.7087	-4.64584	-4.3369	-0.362306	-4.37311	0
0.7093	0.196303	-5.25765	1.75115	-3.47116	0
0.7100	-2.22477	-5.25765	1.1473	-4.67376	0
0.7107	-3.72976	-5.85815	3.29095	-5.60305	0
0.7113	-2.81368	-8.30015	4.19671	-2.54187	0
0.7120	-1.63586	-9.83475	-2.20403	-2.24122	0
0.7127	2.02846	-8.60707	-2.50595	-5.30239	0
0.7133	2.35564	-6.16507	2.98903	-4.37311	0
0.7140	-1.63586	-3.41614	0.543459	-0.71063	0
0.7147	-1.63586	-1.28105	-3.44191	-2.24122	0
0.7153	0.196303	-2.20181	-3.1098	-4.07246	0
0.7160	-1.63586	-3.41614	-4.34768	-2.54187	0
0.7167	-2.22477	-2.20181	-4.04575	-1.01128	0
0.7173	2.02846	0.240197	-2.80787	-1.01128	0
0.7180	3.86063	2.06837	-4.04575	-0.71063	0
0.7187	3.27172	3.89654	-2.20403	0.191324	0
0.7193	3.27172	3.89654	0.845381	1.12061	0
0.7200	1.11238	3.60296	-4.34768	-0.409979	0
0.7207	-0.392606	3.60296	-8.60478	-2.54187	0
0.7213	3.86063	1.76145	-3.74383	-1.94057	0
0.7220	5.69279	-0.680559	-0.0603844	-1.01128	0
0.7227	1.76673	-2.50873	-0.362306	-0.71063	0
0.7233	1.43956	-4.64382	0.241538	0.491975	0
0.7240	6.60887	-3.41614	-0.0603844	-0.71063	0
0.7247	6.60887	0.547116	-3.1098	-2.24122	0
0.7253	3.27172	2.06837	-4.34768	0.491975	0
0.7260	6.60887	1.16095	-2.20403	0.191324	0
0.7267	8.7682	0.547116	-1.29826	-3.47116	0
0.7273	3.86063	-0.680559	-2.20403	-2.54187	0
0.7280	2.68281	0.547116	-0.362306	0.191324	0
0.7287	6.60887	5.12421	1.1473	-0.71063	0
0.7293	4.51497	5.73805	-0.996342	1.42126	0
0.7300	2.35564	3.89654	1.1473	3.8538	0
0.7307	5.69279	5.43113	6.03844	1.72191	0
0.7313	3.59889	3.89654	3.29095	0.819958	0
0.7320	-4.64584	-0.0667215	-0.362306	1.42126	0
0.7327	-5.23475	0.240197	0.241538	-0.71063	0
0.7333	-1.63586	1.16095	-3.1098	-0.71063	0
0.7340	-3.46802	0.854035	-6.79324	2.02256	0
0.7347	-5.56192	4.20345	-6.1894	1.72191	0
0.7353	-4.31867	6.04497	-8.00093	1.12061	0
0.7360	-3.46802	2.98912	-11.6542	2.02256	0
0.7367	-4.05693	1.76145	-12.5901	1.12061	0
0.7373	-2.55194	1.76145	-14.7338	0.191324	0
0.7380	-0.981515	1.76145	-17.4813	-0.109328	0
0.7387	-1.63586	4.81729	-17.7832	-0.71063	0
0.7393	-3.14085	7.87314	-20.5307	0.491975	0
0.7400	-2.55194	7.2593	-21.7384	2.02256	0
0.7407	-0.719778	5.12421	-17.1492	0.819958	0
0.7413	0.523475	3.60296	-15.3376	-0.409979	0
0.7420	1.11238	3.89654	-16.5453	-0.109328	0
0.7427	-0.392606	6.04497	-12.5901	-0.71063	0
0.7433	-2.22477	6.64546	-7.09517	0.819958	0
0.7440	-1.8976	4.20345	-4.34768	2.02256	0
0.7447	-0.0654343	0.854035	-2.20403	-0.409979	0
0.7453	1.11238	-0.974134	-0.996342	-1.63992	0
0.7460	2.94454	-0.0667215	1.1473	0.491975	0
0.7467	3.86063	1.76145	4.19671	1.12061	0
0.7473	2.02846	1.76145	3.29095	0.491975	0
0.7480	2.94454	2.06837	0.543459	0.191324	0
0.7487	5.69279	3.29604	3.89479	-0.71063	0
0.7493	2.94454	3.60296	7.84997	-1.01128	0
0.7500	-2.55194	3.89654	6.34036	-0.409979	0
0.7507	-1.8976	4.51037	5.10248	1.12061	0
0.7513	-1.30869	1.76145	6.9442	2.02256	0
0.7520	-4.05693	0.240197	6.9442	0.491975	0
0.7527	-4.31867	2.06837	3.89479	-2.54187	0
0.7533	-2.55194	3.89654	4.19671	-1.33926	0
0.7540	-0.719778	4.81729	6.9442	2.32321	0
0.7547	2.35564	5.73805	7.84997	3.8538	0
0.7553	0.196303	3.89654	5.10248	4.78309	0
0.7560	-5.23475	1.46787	1.1473	3.8538	0
0.7567	-2.55194	3.29604	0.845381	-0.409979	0
0.7573	2.35564	2.6822	4.19671	-1.63992	0
0.7580	-0.0654343	-2.50873	6.03844	1.42126	0
0.7587	-0.0654343	-3.12257	5.10248	2.95185	0
0.7593	3.27172	1.76145	2.05307	2.02256	0
0.7600	2.02846	2.06837	-0.362306	3.8538	0
0.7607	0.850646	-0.37364	-1.60019	5.98569	0
0.7613	2.94454	-1.28105	-2.80787	4.78309	0
0.7620	2.68281	-1.89489	-3.44191	1.12061	0
0.7627	2.35564	-1.58797	-3.1098	-0.409979	0
0.7633	5.43105	-0.680559	-2.80787	0.191324	0
0.7640	6.01996	-1.58797	-4.04575	0.191324	0
0.7647	5.10388	-0.680559	-4.04575	1.12061	0
0.7653	4.1878	2.06837	-4.04575	2.95185	0
0.7660	4.77671	0.240197	-3.1098	2.32321	0
0.7667	8.17929	-4.3369	-0.996342	2.02256	0
0.7673	6.93604	-4.95073	0.241538	4.15445	0
0.7680	1.11238	-5.25765	-1.29826	3.8538	0
0.7687	-0.719778	-8.60707	-1.90211	-0.109328	0
0.7693	-0.981515	-9.83475	-2.80787	-1.63992	0
0.7700	-3.72976	-7.69966	-7.69901	-1.63992	0
0.7707	-2.55194	-8.60707	-10.7484	-2.54187	0
0.7713	-1.30869	-12.5703	-8.00093	-2.54187	0
0.7720	-4.64584	-14.7188	-7.09517	-2.54187	0
0.7727	-3.46802	-13.798	-9.23881	-4.07246	0
0.7733	-0.981515	-12.5703	-8.93689	-4.07246	0
0.7740	-4.05693	-10.7422	-7.09517	-4.37311	0
0.7747	-4.31867	-8.91399	-7.39709	-6.505	0
0.7753	-1.30869	-9.52783	-7.69901	-7.13363	0
0.7760	-1.63586	-9.83475	-5.85729	-4.37311	0
0.7767	-1.63586	-7.99323	-3.1098	-3.1705	0
0.7773	-2.22477	-6.7789	-3.1098	-3.77181	0
0.7780	-5.23475	-7.08582	-4.95152	-3.77181	0
0.7787	-5.23475	-7.69966	-3.74383	-3.47116	0
0.7793	-5.56192	-7.39274	-0.0603844	-4.37311	0
0.7800	-8.89907	-7.99323	-1.29826	-4.67376	0
0.7807	-7.98299	-8.91399	-5.85729	-3.77181	0
0.7813	-3.72976	-8.91399	-5.25344	-4.37311	0
0.7820	-4.05693	-11.6629	-1.60019	-4.67376	0
0.7827	-5.23475	-15.0123	-1.29826	-4.37311	0
0.7833	-4.05693	-15.3193	-0.69442	-7.13363	0
0.7840	-2.55194	-15.0123	2.35499	-9.26552	0
0.7847	-1.30869	-15.3193	3.29095	-6.505	0
0.7853	-2.81368	-15.3193	3.29095	-4.07246	0
0.7860	-4.31867	-15.3193	4.19671	-6.20435	0
0.7867	-1.30869	-12.8772	5.10248	-7.73494	0
0.7873	1.11238	-10.4352	5.10248	-6.505	0
0.7880	0.196303	-11.6629	6.9442	-7.13363	0
0.7887	-1.30869	-11.9698	7.54805	-9.26552	0
0.7893	-0.981515	-9.83475	6.03844	-11.3974	0
0.7900	2.35564	-10.1417	6.03844	-11.3974	0
0.7907	4.77671	-8.91399	7.24613	-8.63689	0
0.7913	-0.719778	-4.64382	4.49864	-7.13363	0
0.7920	-3.14085	-5.55123	-1.29826	-8.63689	0
0.7927	2.35564	-7.08582	-4.6496	-9.56618	0
0.7933	3.86063	-3.12257	-4.34768	-8.96487	0
0.7940	0.850646	-2.20181	-4.95152	-10.7961	0
0.7947	1.11238	-4.95073	-6.1894	-12.6274	0
0.7953	0.850646	-3.41614	-6.49132	-11.6981	0
0.7960	-1.8976	-1.58797	-5.55536	-10.7961	0
0.7967	-2.22477	-2.81565	-6.79324	-11.0968	0
0.7973	-0.719778	-2.81565	-7.69901	-11.0968	0
0.7980	0.523475	-3.12257	-6.79324	-11.6981	0
0.7987	2.02846	-3.12257	-6.49132	-12.6274	0
0.7993	2.94454	-1.28105	-8.00093	-11.0968	0
0.8000	4.51497	-0.37364	-7.69901	-8.03559	0
0.8007	4.77671	-0.37364	-4.04575	-7.13363	0
0.8013	0.523475	-0.680559	-0.996342	-8.96487	0
0.8020	-0.981515	-2.81565	2.05307	-8.96487	0
0.8027	2.94454	-1.28105	2.98903	-6.20435	0
0.8033	1.11238	4.51037	-0.362306	-4.37311	0
0.8040	-6.15083	5.43113	-2.80787	-6.505	0
0.8047	-7.98299	2.98912	-1.90211	-8.63689	0
0.8053	-5.56192	3.89654	-1.60019	-8.96487	0
0.8060	-3.72976	2.98912	-2.20403	-8.03559	0
0.8067	-4.05693	0.547116	-1.29826	-5.9037	0
0.8073	-4.97301	2.06837	-2.80787	-4.67376	0
0.8080	-3.46802	2.98912	-4.95152	-4.67376	0
0.8087	-0.0654343	1.16095	-5.25344	-1.33926	0
0.8093	1.11238	1.16095	-6.79324	0.191324	0
0.8100	0.850646	1.46787	-10.1446	-3.47116	0
0.8107	2.02846	-0.37364	-10.7484	-4.37311	0
0.8113	1.11238	0.854035	-8.00093	-1.01128	0
0.8120	-0.0654343	2.98912	-5.85729	-0.71063	0
0.8127	1.11238	2.37529	-5.55536	-1.63992	0
0.8133	-0.0654343	1.76145	-5.85729	-1.33926	0
0.8140	0.196303	2.06837	-2.50595	-0.71063	0
0.8147	6.60887	2.06837	1.44923	1.42126	0
0.8153	6.34713	3.89654	0.241538	2.6512	0
0.8160	-0.719778	7.56622	-2.80787	0.819958	0
0.8167	1.43956	9.08747	-3.1098	1.42126	0
0.8173	7.52495	6.04497	-4.6496	3.8538	0
0.8180	4.77671	3.29604	-6.79324	2.95185	0
0.8187	0.850646	3.89654	-5.25344	1.72191	0
0.8193	2.02846	3.89654	-3.1098	3.8538	0
0.8200	3.86063	0.547116	-3.74383	5.38439	0
0.8207	3.86063	0.854035	-3.74383	4.78309	0
0.8213	3.27172	3.60296	-1.90211	4.78309	0
0.8220	4.1878	2.37529	-0.362306	3.55315	0
0.8227	6.60887	0.547116	-0.362306	2.6512	0
0.8233	6.93604	3.89654	-0.996342	4.15445	0
0.8240	5.69279	7.2593	-0.0603844	5.68504	0
0.8247	6.01996	5.73805	2.05307	4.78309	0
0.8253	3.86063	3.60296	1.44923	3.2525	0
0.8260	2.94454	5.12421	0.241538	2.95185	0
0.8267	7.52495	8.48697	1.1473	4.78309	0
0.8273	6.01996	7.56622	1.1473	7.81693	0
0.8280	0.196303	4.20345	-1.60019	9.04687	0
0.8287	3.59889	3.89654	-3.1098	9.04687	0
0.8293	9.68428	5.12421	-2.20403	9.04687	0
0.8300	8.44103	5.73805	-2.80787	5.68504	0
0.8307	7.26321	7.56622	-4.04575	3.2525	0
0.8313	6.60887	9.39439	-2.80787	6.31368	0
0.8320	2.94454	10.9156	0.241538	8.44557	0
0.8327	1.11238	13.3576	3.29095	6.91498	0
0.8333	1.11238	13.9715	4.19671	6.91498	0
0.8340	-2.55194	12.1433	3.59287	8.14491	0
0.8347	-4.05693	12.1433	2.98903	7.51628	0
0.8353	-3.14085	11.2226	3.89479	6.61433	0
0.8360	-4.31867	6.64546	6.03844	5.98569	0
0.8367	-4.97301	4.20345	6.9442	4.78309	0
0.8373	-2.81368	6.04497	5.10248	4.48244	0
0.8380	-1.30869	7.56622	3.29095	5.08374	0
0.8387	-2.22477	8.18005	4.19671	6.61433	0
0.8393	-7.06691	10.0082	6.34036	7.51628	0
0.8400	-10.4695	11.2226	6.9442	5.38439	0
0.8407	-5.56192	10.0082	8.78593	1.72191	0
0.8413	-1.30869	7.56622	13.043	1.12061	0
0.8420	-3.46802	7.2593	13.6469	2.02256	0
0.8427	-4.31867	6.64546	8.78593	2.02256	0
0.8433	-2.55194	2.06837	5.10248	0.191324	0
0.8440	-2.55194	-3.41614	4.49864	-0.71063	0
0.8447	-2.55194	-2.50873	2.68711	1.72191	0
0.8453	-1.8976	2.06837	-0.996342	4.48244	0
0.8460	-0.981515	2.98912	-4.34768	2.95185	0
0.8467	-0.719778	-0.680559	-9.23881	1.12061	0
0.8473	-0.392606	-0.680559	-13.194	2.02256	0
0.8480	2.68281	2.06837	-14.0998	1.12061	0
0.8487	5.43105	2.6822	-14.0998	0.491975	0
0.8493	2.94454	0.240197	-14.0998	2.95185	0
0.8500	2.35564	-0.0667215	-12.2882	3.55315	0
0.8507	6.93604	1.16095	-10.1446	1.42126	0
0.8513	4.51497	0.240197	-8.60478	1.42126	0
0.8520	-4.05693	-2.20181	-5.85729	1.42126	0
0.8527	-3.46802	-4.64382	0.241538	-0.71063	0
0.8533	2.35564	-7.08582	5.4346	-1.01128	0
0.8540	2.68281	-9.22091	8.78593	-0.109328	0
0.8547	2.94454	-7.99323	11.5334	-2.24122	0
0.8553	4.77671	-4.3369	13.6469	-4.37311	0
0.8560	3.59889	-3.72306	16.7265	-2.84252	0
0.8567	3.59889	-5.85815	18.2361	-1.33926	0
0.8573	3.86063	-5.85815	16.7265	-1.94057	0
0.8580	0.196303	-4.95073	14.8848	-2.24122	0
0.8587	-1.63586	-6.16507	13.979	-2.54187	0
0.8593	-0.719778	-7.99323	12.1373	-3.1705	0
0.8600	-1.30869	-8.60707	12.1373	-2.84252	0
0.8607	-0.719778	-7.99323	12.4392	-3.47116	0
0.8613	1.76673	-9.83475	7.84997	-4.37311	0
0.8620	-1.30869	-12.5703	4.19671	-3.1705	0
0.8627	-4.64584	-9.52783	5.4346	-3.1705	0
0.8633	-2.81368	-4.64382	3.29095	-5.9037	0
0.8640	-1.8976	-6.16507	-1.29826	-5.9037	0
0.8647	-3.46802	-7.99323	-0.996342	-4.37311	0
0.8653	-1.63586	-5.25765	-0.69442	-5.60305	0
0.8660	1.11238	-4.64382	-2.80787	-5.60305	0
0.8667	-0.0654343	-7.39274	-2.80787	-5.60305	0
0.8673	-2.55194	-8.60707	-1.90211	-7.73494	0
0.8680	-0.719778	-7.99323	-2.20403	-7.73494	0
0.8687	2.02846	-8.91399	-2.20403	-6.20435	0
0.8693	-0.0654343	-10.1417	-3.1098	-7.13363	0
0.8700	-1.63586	-8.60707	-1.29826	-8.63689	0
0.8707	1.11238	-4.3369	3.59287	-9.86683	0
0.8713	0.850646	-2.50873	3.29095	-11.0968	0
0.8720	-3.46802	-2.81565	-0.0603844	-9.56618	0
0.8727	-4.64584	0.240197	1.44923	-7.43428	0
0.8733	-2.81368	3.89654	4.19671	-8.03559	0
0.8740	-0.392606	2.98912	5.10248	-7.73494	0
0.8747	2.35564	1.16095	7.84997	-6.83298	0
0.8753	-0.0654343	0.240197	9.69169	-8.96487	0
0.8760	-6.15083	-1.58797	7.24613	-10.7961	0
0.8767	-5.56192	-4.64382	4.49864	-10.7961	0
0.8773	0.850646	-7.39274	3.29095	-11.0968	0
0.8780	2.02846	-8.30015	1.44923	-10.1675	0
0.8787	-1.30869	-6.16507	-0.0603844	-8.63689	0
0.8793	-1.63586	-4.64382	-0.69442	-9.56618	0
0.8800	-0.0654343	-6.16507	-0.996342	-8.96487	0
0.8807	-1.8976	-7.39274	-3.1098	-7.13363	0
0.8813	-3.46802	-7.99323	-5.85729	-8.03559	0
0.8820	-1.63586	-7.99323	-4.34768	-7.43428	0
0.8827	-0.392606	-5.55123	-3.74383	-5.00174	0
0.8833	0.850646	-5.25765	-6.1894	-6.505	0
0.8840	4.1878	-7.08582	-5.85729	-8.63689	0
0.8847	3.59889	-4.3369	-4.04575	-5.00174	0
0.8853	0.196303	-0.974134	-5.25344	-1.63992	0
0.8860	3.86063	-2.50873	-4.95152	-3.47116	0
0.8867	7.26321	-0.974134	-1.60019	-3.47116	0
0.8873	3.27172	-0.37364	-2.20403	-1.63992	0
0.8880	1.11238	-4.95073	-4.6496	-2.84252	0
0.8887	2.94454	-4.3369	-5.85729	-5.00174	0
0.8893	1.76673	-1.58797	-7.09517	-4.37311	0
0.8900	0.850646	-7.99323	-5.25344	-3.47116	0
0.8907	2.02846	-13.798	-2.50595	-5.00174	0
0.8913	0.523475	-9.83475	-3.44191	-5.30239	0
0.8920	-1.63586	-7.39274	-4.95152	-5.60305	0
0.8927	-0.719778	-7.99323	-6.1894	-6.20435	0
0.8933	-0.0654343	-6.47198	-8.00093	-5.30239	0
0.8940	1.11238	-5.25765	-6.1894	-4.37311	0
0.8947	3.86063	-4.3369	-2.80787	-6.20435	0
0.8953	4.51497	-1.89489	-3.1098	-7.13363	0
0.8960	2.94454	-0.0667215	-2.20403	-4.67376	0
0.8967	1.43956	2.98912	-0.362306	-2.84252	0
0.8973	1.43956	6.04497	-0.69442	-4.07246	0
0.8980	4.1878	6.64546	0.543459	-4.37311	0
0.8987	7.85212	10.3151	1.75115	-1.63992	0
0.8993	6.60887	14.5853	-3.44191	0.819958	0
0.9000	2.35564	11.2226	-8.00093	-0.109328	0
0.9007	4.51497	6.64546	-4.95152	-2.24122	0
0.9013	10.2732	7.56622	-3.74383	-1.33926	0
0.9020	10.2732	6.04497	-7.69901	0.191324	0
0.9027	6.93604	1.76145	-8.00093	-1.63992	0
0.9033	7.52495	2.06837	-5.25344	-2.84252	0
0.9040	9.09537	3.89654	-3.1098	-0.409979	0
0.9047	7.85212	-0.0667215	0.241538	-0.109328	0
0.9053	6.93604	-5.55123	2.35499	-1.33926	0
0.9060	7.26321	-6.47198	2.05307	0.819958	0
0.9067	6.60887	-4.3369	1.44923	2.02256	0
0.9073	5.43105	-4.95073	1.75115	2.32321	0
0.9080	6.01996	-7.08582	3.59287	3.55315	0
0.9087	5.43105	-7.69966	5.10248	2.02256	0
0.9093	0.850646	-7.08582	4.49864	-1.01128	0
0.9100	-2.55194	-7.08582	5.4346	1.12061	0
0.9107	0.196303	-8.30015	7.84997	5.08374	0
0.9113	0.196303	-9.83475	6.03844	3.2525	0
0.9120	-5.23475	-9.83475	4.19671	0.191324	0
0.9127	-6.15083	-7.69966	5.4346	0.191324	0
0.9133	-1.30869	-6.7789	3.89479	0.819958	0
0.9140	-0.719778	-5.55123	0.845381	-0.109328	0
0.9147	-2.22477	-2.50873	2.35499	0.491975	0
0.9153	-1.63586	-2.50873	3.29095	1.12061	0
0.9160	-2.81368	-5.25765	2.05307	0.491975	0
0.9167	-4.31867	-4.95073	3.29095	0.191324	0
0.9173	-2.55194	-4.3369	4.80056	1.12061	0
0.9180	-0.981515	-6.7789	6.34036	2.32321	0
0.9187	-1.30869	-6.16507	10.8994	3.2525	0
0.9193	-0.719778	-1.58797	12.7411	3.55315	0
0.9200	-0.981515	-0.0667215	11.8353	2.95185	0
0.9207	-1.8976	-1.58797	13.043	3.55315	0
0.9213	-1.30869	-0.0667215	12.7411	3.55315	0
0.9220	1.11238	2.6822	11.5334	3.8538	0
0.9227	3.86063	2.06837	14.2809	6.61433	0
0.9233	2.68281	0.240197	14.2809	7.51628	0
0.9240	-2.22477	0.240197	8.18209	5.38439	0
0.9247	-2.55194	-0.37364	6.9442	5.08374	0
0.9253	1.11238	-1.28105	10.5975	4.78309	0
0.9260	1.76673	-1.89489	9.69169	2.02256	0
0.9267	0.523475	-4.02998	5.4346	2.6512	0
0.9273	0.523475	-7.08582	4.19671	5.08374	0
0.9280	0.196303	-8.60707	3.29095	3.8538	0
0.9287	-0.0654343	-8.30015	0.241538	2.6512	0
0.9293	-0.392606	-7.08582	-1.29826	4.15445	0
0.9300	0.196303	-4.3369	-0.0603844	4.48244	0
0.9307	1.76673	-1.58797	0.241538	3.55315	0
0.9313	0.850646	-3.72306	-1.29826	4.78309	0
0.9320	-2.55194	-6.47198	-1.90211	5.68504	0
0.9327	-1.63586	-3.72306	-0.362306	4.78309	0
0.9333	0.523475	-0.37364	1.44923	5.68504	0
0.9340	-0.719778	-2.20181	2.98903	8.14491	0
0.9347	-1.63586	-3.41614	2.05307	7.51628	0
0.9353	-4.31867	0.240197	-1.29826	6.91498	0
0.9360	-11.0584	1.46787	-2.20403	8.44557	0
0.9367	-9.22624	-0.680559	-1.60019	8.44557	0
0.9373	0.196303	-1.58797	-4.04575	7.51628	0
0.9380	-0.719778	-0.0667215	-7.39709	10.2768	0
0.9387	-7.06691	1.16095	-7.69901	10.8781	0
0.9393	-6.15083	2.37529	-6.1894	5.68504	0
0.9400	-5.56192	3.60296	-4.34768	3.8538	0
0.9407	-9.22624	4.81729	-1.90211	7.51628	0
0.9413	-7.06691	5.12421	-0.996342	6.91498	0
0.9420	-3.72976	5.43113	-1.29826	4.78309	0
0.9427	-7.72125	6.95238	-1.60019	6.31368	0
0.9433	-10.7312	8.18005	-1.29826	6.91498	0
0.9440	-9.22624	8.18005	-1.29826	6.31368	0
0.9447	-8.31016	7.56622	-2.20403	7.51628	0
0.9453	-10.1423	6.95238	-2.80787	6.61433	0
0.9460	-10.1423	5.73805	-0.362306	3.55315	0
0.9467	-6.80517	6.04497	3.29095	5.68504	0
0.9473	-4.64584	6.04497	2.35499	7.51628	0
0.9480	-7.06691	5.12421	-3.1098	4.48244	0
0.9487	-7.39408	6.64546	-4.04575	1.72191	0
0.9493	-3.14085	7.87314	0.543459	0.191324	0
0.9500	-2.55194	4.81729	2.98903	-0.71063	0
0.9507	-5.88909	2.98912	0.241538	1.12061	0
0.9513	-7.39408	5.12421	-1.90211	4.15445	0
0.9520	-7.06691	5.73805	-0.996342	4.78309	0
0.9527	-6.15083	4.81729	-0.996342	5.38439	0
0.9533	-7.06691	3.89654	-3.1098	5.68504	0
0.9540	-7.72125	3.89654	-3.74383	4.78309	0
0.9547	-5.56192	6.64546	-1.29826	5.68504	0
0.9553	-4.97301	8.18005	1.44923	6.61433	0
0.9560	-7.72125	4.81729	3.29095	4.15445	0
0.9567	-7.39408	3.60296	3.89479	3.55315	0
0.9573	-5.23475	7.87314	3.29095	5.68504	0
0.9580	-5.56192	8.48697	4.19671	7.51628	0
0.9587	-4.64584	6.04497	6.9442	8.44557	0
0.9593	-5.23475	9.08747	6.03844	8.44557	0
0.9600	-9.55341	11.5295	2.35499	7.51628	0
0.9607	-7.98299	9.39439	2.05307	6.61433	0
0.9613	-1.30869	8.78055	4.19671	4.48244	0
0.9620	0.850646	9.39439	6.03844	3.55315	0
0.9627	0.196303	8.48697	5.4346	5.08374	0
0.9633	2.35564	8.78055	2.98903	3.8538	0
0.9640	3.59889	10.3151	2.35499	0.191324	0
0.9647	3.86063	8.48697	3.29095	1.12061	0
0.9653	4.51497	4.51037	2.68711	5.08374	0
0.9660	2.94454	2.37529	0.845381	5.08374	0
0.9667	1.43956	3.29604	1.1473	2.02256	0
0.9673	2.94454	3.29604	-0.0603844	0.191324	0
0.9680	6.01996	0.240197	-3.1098	1.42126	0
0.9687	9.35711	-1.89489	-5.25344	2.02256	0
0.9693	10.0115	-0.680559	-6.79324	0.191324	0
0.9700	9.35711	0.240197	-6.1894	-0.71063	0
0.9707	11.1893	0.240197	-4.34768	1.72191	0
0.9713	9.09537	2.06837	-7.09517	3.55315	0
0.9720	2.94454	2.6822	-11.9863	2.32321	0
0.9727	4.1878	1.16095	-10.7484	0.191324	0
0.9733	10.2732	1.16095	-8.60478	-1.94057	0
0.9740	10.2732	1.16095	-10.1446	-3.1705	0
0.9747	8.7682	-0.0667215	-8.60478	-2.84252	0
0.9753	8.44103	-0.0667215	-5.85729	-4.07246	0
0.9760	5.69279	1.46787	-6.79324	-6.83298	0
0.9767	3.86063	2.06837	-6.79324	-6.20435	0
0.9773	3.59889	1.76145	-5.85729	-3.1705	0
0.9780	0.850646	1.76145	-8.93689	-3.47116	0
0.9787	0.523475	0.547116	-10.4465	-7.13363	0
0.9793	0.196303	-1.28105	-10.7484	-7.13363	0
0.9800	-4.31867	0.240197	-14.0998	-4.37311	0
0.9807	-4.31867	3.89654	-16.8472	-5.60305	0
0.9813	0.196303	5.43113	-17.7832	-8.96487	0
0.9820	1.11238	5.12421	-19.2928	-7.13363	0
0.9827	2.02846	5.43113	-15.9415	-1.63992	0
0.9833	3.59889	5.12421	-10.4465	-1.33926	0
0.9840	-0.392606	3.29604	-8.93689	-7.13363	0
0.9847	-3.14085	0.547116	-8.93689	-8.96487	0
0.9853	0.196303	-2.50873	-5.25344	-5.00174	0
0.9860	2.02846	-4.3369	-0.362306	-4.37311	0
0.9867	1.11238	-6.16507	2.05307	-7.13363	0
0.9873	0.523475	-7.39274	1.1473	-6.20435	0
0.9880	0.196303	-6.16507	0.543459	-5.30239	0
0.9887	-1.63586	-4.3369	1.44923	-8.33624	0
0.9893	-2.55194	-5.25765	0.241538	-9.86683	0
0.9900	-0.392606	-5.55123	-1.90211	-8.96487	0
0.9907	1.11238	-2.50873	-2.20403	-8.33624	0
0.9913	-0.981515	-1.28105	-3.1098	-7.43428	0
0.9920	-1.63586	-1.58797	-4.04575	-6.505	0
0.9927	0.196303	0.854035	-2.20403	-7.43428	0
0.9933	-2.81368	1.16095	-2.20403	-8.63689	0
0.9940	-6.15083	-1.28105	-4.95152	-9.86683	0
0.9947	-3.72976	-2.50873	-3.44191	-10.4681	0
0.9953	-5.23475	-1.58797	-0.0603844	-8.96487	0
0.9960	-11.0584	-0.37364	-1.29826	-8.03559	0
0.9967	-10.7312	2.6822	-1.60019	-9.86683	0
0.9973	-5.88909	3.29604	2.05307	-11.6981	0
0.9980	-5.23475	-0.0667215	2.35499	-10.7961	0
0.9987	-5.88909	-0.680559	-0.362306	-9.26552	0
0.9993	-5.23475	-0.37364	-1.60019	-8.33624	0
1.0000	-5.23475	-3.12257	-3.1098	-8.63689	0
1.0007	-4.05693	-2.81565	-8.30285	-8.33624	0
1.0013	-3.46802	0.240197	-12.5901	-6.505	0
1.0020	-3.14085	-0.37364	-13.7978	-6.20435	0
1.0027	0.196303	-1.58797	-15.3376	-7.73494	0
1.0033	2.94454	1.16095	-16.5453	-7.43428	0
1.0040	0.196303	1.46787	-15.0357	-5.9037	0
1.0047	-0.719778	-0.0667215	-14.4017	-6.505	0
1.0053	1.11238	1.16095	-15.3376	-8.03559	0
1.0060	1.11238	1.46787	-12.8921	-5.00174	0
1.0067	1.43956	0.547116	-8.60478	-2.54187	0
1.0073	0.196303	2.6822	-7.69901	-6.20435	0
1.0080	-1.30869	4.81729	-7.39709	-7.73494	0
1.0087	1.43956	4.20345	-5.85729	-5.30239	0
1.0093	4.77671	4.81729	-5.25344	-6.505	0
1.0100	3.86063	5.73805	-3.74383	-7.43428	0
1.0107	3.86063	3.89654	0.241538	-4.37311	0
1.0113	4.77671	2.98912	1.44923	-2.84252	0
1.0120	6.01996	2.37529	0.543459	-4.37311	0
1.0127	7.52495	1.16095	1.75115	-5.30239	0
1.0133	6.60887	0.240197	2.35499	-6.20435	0
1.0140	6.01996	0.854035	0.543459	-4.67376	0
1.0147	10.2732	-0.680559	0.241538	-1.33926	0
1.0153	10.2732	-1.58797	-0.0603844	-2.84252	0
1.0160	6.93604	0.240197	-1.29826	-4.37311	0
1.0167	9.35711	2.06837	-2.50595	-1.33926	0
1.0173	10.0115	0.240197	-3.1098	-1.01128	0
1.0180	8.44103	-1.28105	-2.50595	-2.54187	0
1.0187	10.2732	-0.974134	-1.90211	0.491975	0
1.0193	6.60887	-1.89489	-2.80787	2.02256	0
1.0200	-0.719778	-2.50873	-3.74383	0.491975	0
1.0207	1.43956	-0.37364	-1.60019	1.72191	0
1.0213	6.60887	2.06837	1.1473	2.02256	0
1.0220	5.10388	1.16095	2.35499	-0.109328	0
1.0227	3.59889	0.854035	4.19671	-0.71063	0
1.0233	3.27172	5.43113	6.9442	-0.409979	0
1.0240	3.27172	12.4502	7.54805	-1.01128	0
1.0247	4.77671	22.5252	6.64228	-0.71063	0
1.0253	2.68281	36.857	6.64228	0.191324	0
1.0260	-0.719778	45.4106	7.84997	-0.109328	0
1.0267	-0.392606	39.6059	8.18209	0.819958	0
1.0273	0.523475	31.3724	8.78593	1.12061	0
1.0280	1.76673	28.3166	9.99362	-0.71063	0
1.0287	2.35564	24.6603	10.5975	-0.409979	0
1.0293	-1.8976	20.3767	10.5975	2.32321	0
1.0300	-1.63586	18.5486	10.5975	1.12061	0
1.0307	6.01996	17.6412	9.99362	-1.63992	0
1.0313	2.94454	14.2784	6.9442	0.491975	0
1.0320	-4.97301	10.6221	2.35499	2.02256	0
1.0327	-0.719778	8.78055	-0.362306	0.191324	0
1.0333	3.86063	7.2593	-2.50595	-1.01128	0
1.0340	1.11238	3.89654	-5.55536	-2.54187	0
1.0347	2.94454	2.06837	-5.85729	-3.1705	0
1.0353	5.43105	2.06837	-3.44191	0.491975	0
1.0360	2.94454	-1.58797	-4.6496	4.15445	0
1.0367	1.76673	-6.16507	-5.55536	2.95185	0
1.0373	-0.392606	-6.16507	-1.29826	1.12061	0
1.0380	-4.31867	-5.25765	2.35499	-0.409979	0
1.0387	-4.31867	-6.7789	2.35499	-0.409979	0
1.0393	-4.31867	-7.08582	6.03844	1.72191	0
1.0400	-5.88909	-7.39274	9.69169	2.6512	0
1.0407	-3.72976	-8.60707	8.48401	2.6512	0
1.0413	-1.30869	-8.60707	8.78593	4.78309	0
1.0420	0.196303	-7.99323	12.1373	5.08374	0
1.0427	3.59889	-7.08582	10.5975	3.8538	0
1.0433	2.35564	-7.08582	8.48401	5.98569	0
1.0440	-1.8976	-9.22091	8.18209	7.21563	0
1.0447	0.850646	-12.2768	6.34036	5.08374	0
1.0453	5.10388	-12.8772	6.03844	5.08374	0
1.0460	2.94454	-12.5703	8.78593	5.08374	0
1.0467	2.02846	-13.4911	7.84997	2.02256	0
1.0473	5.69279	-14.1049	5.10248	2.02256	0
1.0480	7.26321	-12.5703	5.4346	3.2525	0
1.0487	6.93604	-13.4911	4.49864	2.02256	0
1.0493	7.85212	-18.0682	3.29095	0.191324	0
1.0500	7.52495	-19.8963	3.89479	0.491975	0
1.0507	5.69279	-18.3751	3.29095	2.02256	0
1.0513	4.51497	-18.682	0.543459	3.55315	0
1.0520	2.02846	-18.3751	1.44923	2.6512	0
1.0527	-1.63586	-16.5469	4.19671	2.02256	0
1.0533	-4.64584	-17.1608	4.49864	2.6512	0
1.0540	-3.72976	-18.0682	5.10248	1.72191	0
1.0547	1.11238	-16.24	6.34036	0.491975	0
1.0553	1.11238	-13.4911	5.10248	0.819958	0
1.0560	-4.64584	-11.9698	1.44923	-0.109328	0
1.0567	-5.23475	-13.1842	1.44923	-1.63992	0
1.0573	-0.981515	-16.5469	5.10248	-1.94057	0
1.0580	1.11238	-18.3751	4.80056	-1.33926	0
1.0587	3.27172	-17.7613	2.35499	-0.109328	0
1.0593	3.86063	-17.7613	3.59287	0.191324	0
1.0600	1.11238	-20.8171	5.10248	-1.33926	0
1.0607	2.02846	-23.566	3.29095	-2.54187	0
1.0613	5.43105	-21.4309	5.10248	-2.54187	0
1.0620	3.86063	-17.1608	10.5975	-1.01128	0
1.0627	0.850646	-15.3193	10.5975	-0.109328	0
1.0633	0.523475	-14.7188	5.10248	-2.84252	0
1.0640	0.196303	-14.1049	2.98903	-3.47116	0
1.0647	-0.392606	-13.798	5.10248	0.191324	0
1.0653	-2.22477	-14.1049	4.19671	-1.01128	0
1.0660	-3.72976	-14.1049	-0.0603844	-3.47116	0
1.0667	-1.8976	-11.9698	-4.04575	1.12061	0
1.0673	-2.81368	-7.69966	-7.09517	2.32321	0
1.0680	-8.63733	-4.3369	-11.9863	-2.24122	0
1.0687	-8.63733	-4.95073	-14.4017	-2.54187	0
1.0693	-4.05693	-5.25765	-15.6396	-2.54187	0
1.0700	-5.23475	-4.3369	-19.2928	-5.30239	0
1.0707	-8.89907	-5.55123	-22.9461	-3.77181	0
1.0713	-7.98299	-7.69966	-22.3422	-3.1705	0
1.0720	-7.06691	-7.08582	-21.4365	-5.9037	0
1.0727	-6.80517	-6.47198	-20.5307	-4.37311	0
1.0733	-5.88909	-8.30015	-19.2928	-2.54187	0
1.0740	-8.31016	-9.22091	-18.387	-5.60305	0
1.0747	-11.3856	-7.99323	-14.7338	-7.13363	0
1.0753	-9.81515	-7.69966	-7.69901	-5.60305	0
1.0760	-7.06691	-7.69966	-4.34768	-6.20435	0
1.0767	-6.15083	-6.47198	-4.6496	-6.20435	0
1.0773	-3.46802	-5.25765	-2.80787	-5.00174	0
1.0780	-0.0654343	-3.72306	0.845381	-4.67376	0
1.0787	2.02846	-0.680559	4.19671	-4.37311	0
1.0793	1.11238	2.37529	5.10248	-5.00174	0
1.0800	-1.63586	4.51037	2.68711	-6.20435	0
1.0807	0.523475	5.43113	1.75115	-4.37311	0
1.0813	5.69279	3.60296	4.80056	-3.47116	0
1.0820	4.77671	0.240197	4.49864	-5.30239	0
1.0827	2.35564	0.547116	0.543459	-3.47116	0
1.0833	5.69279	3.60296	-0.362306	-0.71063	0
1.0840	7.52495	4.81729	-0.362306	-3.47116	0
1.0847	5.10388	4.81729	-2.50595	-5.00174	0
1.0853	5.69279	3.89654	-1.90211	-2.54187	0
1.0860	6.93604	0.854035	0.845381	-3.47116	0
1.0867	5.43105	-2.50873	-0.362306	-6.20435	0
1.0873	6.60887	-2.50873	-1.60019	-4.37311	0
1.0880	9.09537	0.240197	2.05307	-1.63992	0
1.0887	8.44103	0.854035	4.19671	-1.94057	0
1.0893	8.17929	-0.0667215	2.98903	-3.1705	0
1.0900	10.2732	0.854035	4.49864	-2.84252	0
1.0907	7.52495	3.89654	8.48401	-1.63992	0
1.0913	-0.392606	5.12421	8.18209	0.191324	0
1.0920	-3.14085	4.81729	6.64228	-0.71063	0
1.0927	-0.981515	4.20345	7.24613	-3.47116	0
1.0933	-2.22477	3.89654	8.78593	-2.84252	0
1.0940	-4.31867	4.81729	8.78593	-0.109328	0
1.0947	-3.46802	4.51037	7.84997	0.819958	0
1.0953	-2.81368	1.76145	6.9442	-0.109328	0
1.0960	-2.55194	-1.28105	5.10248	-2.54187	0
1.0967	-0.392606	-2.50873	-0.362306	-3.47116	0
1.0973	-0.981515	-3.41614	-4.95152	-1.33926	0
1.0980	-4.05693	-6.16507	-4.95152	-0.71063	0
1.0987	-3.46802	-7.99323	-7.69901	-3.1705	0
1.0993	-2.22477	-7.39274	-11.6542	-2.24122	0
1.1000	-1.63586	-7.08582	-9.54073	-0.409979	0
1.1007	1.43956	-8.91399	-4.95152	-3.47116	0
1.1013	3.27172	-8.60707	-4.04575	-4.07246	0
1.1020	2.02846	-4.02998	-1.90211	0.191324	0
1.1027	3.27172	-0.974134	2.05307	0.191324	0
1.1033	3.86063	0.240197	2.35499	-1.33926	0
1.1040	0.196303	1.46787	2.05307	0.191324	0
1.1047	1.11238	0.240197	2.35499	0.191324	0
1.1053	5.43105	-2.50873	1.75115	-2.54187	0
1.1060	5.69279	-3.41614	3.29095	-2.54187	0
1.1067	4.77671	-3.41614	4.19671	0.191324	0
1.1073	6.60887	-1.58797	0.543459	1.72191	0
1.1080	7.52495	1.16095	0.241538	-0.109328	0
1.1087	5.69279	1.46787	3.29095	-0.71063	0
1.1093	3.27172	2.37529	2.68711	0.491975	0
1.1100	2.35564	5.73805	1.75115	-0.71063	0
1.1107	1.76673	7.56622	3.89479	-1.94057	0
1.1113	-0.0654343	7.87314	1.75115	0.491975	0
1.1120	-0.719778	9.39439	-3.1098	1.42126	0
1.1127	0.196303	10.3151	-4.04575	-0.109328	0
1.1133	-1.63586	10.3151	-2.50595	1.12061	0
1.1140	-1.8976	10.9156	-0.0603844	2.95185	0
1.1147	0.850646	11.2226	2.35499	3.55315	0
1.1153	-0.392606	10.6221	0.241538	4.78309	0
1.1160	-4.31867	7.87314	-2.20403	4.48244	0
1.1167	-3.46802	2.37529	0.543459	1.12061	0
1.1173	-0.719778	-0.37364	1.1473	0.191324	0
1.1180	-0.981515	0.240197	-1.29826	1.72191	0
1.1187	-0.981515	-0.974134	-1.90211	2.95185	0
1.1193	0.196303	-3.12257	-4.95152	3.55315	0
1.1200	-0.0654343	-2.50873	-10.4465	3.55315	0
1.1207	-1.30869	-0.0667215	-11.3523	2.95185	0
1.1213	-1.30869	1.16095	-11.9863	1.72191	0
1.1220	1.11238	-0.0667215	-15.0357	0.819958	0
1.1227	2.02846	-1.58797	-14.0998	1.12061	0
1.1233	2.35564	-1.58797	-10.4465	2.02256	0
1.1240	3.86063	-1.58797	-9.84266	2.95185	0
1.1247	2.94454	-2.20181	-10.4465	3.55315	0
1.1253	1.11238	-1.58797	-7.69901	2.02256	0
1.1260	5.43105	0.854035	-3.1098	0.491975	0
1.1267	8.17929	3.29604	-0.69442	2.6512	0
1.1273	2.68281	5.43113	-1.29826	3.55315	0
1.1280	0.196303	4.81729	-1.60019	0.191324	0
1.1287	4.51497	0.240197	0.241538	-1.63992	0
1.1293	6.93604	-2.81565	1.44923	0.191324	0
1.1300	7.52495	-2.20181	2.35499	0.191324	0
1.1307	5.10388	-0.0667215	3.89479	-1.63992	0
1.1313	1.11238	0.240197	4.80056	-3.47116	0
1.1320	3.59889	-0.680559	4.19671	-4.67376	0
1.1327	6.93604	-1.58797	3.29095	-4.07246	0
1.1333	0.523475	-2.50873	2.98903	-1.94057	0
1.1340	-4.31867	-5.25765	4.19671	-0.71063	0
1.1347	-1.30869	-5.85815	5.10248	-1.63992	0
1.1353	-2.55194	-2.50873	3.29095	-3.77181	0
1.1360	-7.06691	-0.680559	1.44923	-5.30239	0
1.1367	-8.63733	-2.50873	-0.0603844	-4.37311	0
1.1373	-9.55341	-1.28105	-1.29826	-3.47116	0
1.1380	-8.63733	3.29604	-2.20403	-2.54187	0
1.1387	-6.478	3.60296	-1.90211	-0.71063	0
1.1393	-8.31016	2.06837	-2.50595	-0.109328	0
1.1400	-9.81515	5.73805	-5.25344	-2.84252	0
1.1407	-7.98299	8.48697	-7.69901	-5.30239	0
1.1413	-7.98299	5.12421	-9.54073	-4.67376	0
1.1420	-8.31016	3.89654	-10.4465	-2.24122	0
1.1427	-6.80517	4.81729	-10.1446	-2.84252	0
1.1433	-6.15083	2.06837	-10.1446	-4.07246	0
1.1440	-6.80517	-0.680559	-11.3523	-0.71063	0
1.1447	-7.06691	-1.28105	-8.93689	0.191324	0
1.1453	-8.63733	-2.20181	-5.25344	-5.30239	0
1.1460	-9.22624	-2.50873	-5.85729	-6.20435	0
1.1467	-7.06691	-0.974134	-6.49132	-2.84252	0
1.1473	-5.88909	-1.58797	-4.04575	-4.37311	0
1.1480	-6.15083	-1.58797	-4.04575	-5.00174	0
1.1487	-4.31867	-0.680559	-5.25344	-0.71063	0
1.1493	-1.63586	-0.0667215	-4.95152	-0.109328	0
1.1500	-0.0654343	3.29604	-3.74383	-2.54187	0
1.1507	2.02846	8.48697	-3.1098	-0.109328	0
1.1513	2.35564	9.39439	-4.34768	2.32321	0
1.1520	-3.14085	10.0082	-7.39709	-0.71063	0
1.1527	-5.56192	13.0641	-9.23881	-3.47116	0
1.1533	-0.392606	12.4502	-9.23881	-1.94057	0
1.1540	1.76673	9.39439	-9.54073	0.491975	0
1.1547	-1.8976	7.56622	-7.69901	-1.01128	0
1.1553	-2.55194	5.12421	-2.20403	-4.37311	0
1.1560	0.196303	4.51037	1.1473	-4.07246	0
1.1567	-0.719778	6.04497	0.241538	-2.24122	0
1.1573	-3.14085	5.12421	0.543459	-1.63992	0
1.1580	-4.31867	4.51037	4.19671	-1.63992	0
1.1587	-3.46802	6.04497	7.84997	-0.71063	0
1.1593	-0.719778	4.81729	8.78593	0.491975	0
1.1600	-0.392606	2.06837	6.64228	1.12061	0
1.1607	-1.63586	2.98912	3.29095	-0.71063	0
1.1613	-0.392606	2.98912	2.05307	-2.54187	0
1.1620	1.43956	1.76145	2.68711	-4.37311	0
1.1627	3.86063	2.98912	1.44923	-3.47116	0
1.1633	4.77671	4.20345	-0.362306	-1.01128	0
1.1640	0.850646	3.89654	-1.60019	-0.71063	0
1.1647	-0.981515	2.06837	-1.90211	-3.47116	0
1.1653	5.10388	0.240197	-0.0603844	-2.54187	0
1.1660	7.52495	0.240197	4.19671	-0.71063	0
1.1667	2.94454	3.29604	6.03844	-4.67376	0
1.1673	2.94454	6.04497	6.03844	-8.96487	0
1.1680	4.77671	4.81729	9.99362	-6.505	0
1.1687	-0.719778	3.29604	13.6469	-3.47116	0
1.1693	-2.55194	4.51037	12.7411	-4.37311	0
1.1700	2.02846	6.04497	12.1373	-5.9037	0
1.1707	0.196303	5.73805	14.2809	-5.9037	0
1.1713	-4.64584	4.51037	16.0924	-6.505	0
1.1720	-1.8976	3.29604	16.0924	-8.03559	0
1.1727	0.523475	2.98912	16.3944	-6.83298	0
1.1733	-3.46802	4.20345	17.3303	-5.60305	0
1.1740	-2.55194	5.73805	17.0284	-7.43428	0
1.1747	5.43105	6.04497	13.3449	-7.73494	0
1.1753	6.34713	7.87314	8.78593	-3.77181	0
1.1760	0.196303	9.39439	6.9442	-1.01128	0
1.1767	-0.392606	6.95238	6.64228	-3.1705	0
1.1773	3.86063	3.60296	4.80056	-5.60305	0
1.1780	4.77671	2.06837	2.35499	-6.83298	0
1.1787	3.86063	2.37529	1.44923	-6.505	0
1.1793	4.77671	4.20345	0.543459	-4.67376	0
1.1800	6.01996	3.89654	-0.69442	-3.1705	0
1.1807	5.69279	-1.89489	0.543459	-3.1705	0
1.1813	5.69279	-5.25765	4.19671	-3.47116	0
1.1820	4.77671	-3.72306	5.4346	-2.54187	0
1.1827	2.35564	-5.85815	5.10248	-2.24122	0
1.1833	2.02846	-8.30015	5.73652	-2.54187	0
1.1840	3.59889	-4.3369	7.84997	-2.54187	0
1.1847	2.02846	-3.41614	9.08785	-2.54187	0
1.1853	-0.719778	-9.83475	8.18209	-1.63992	0
1.1860	0.850646	-13.4911	6.34036	0.819958	0
1.1867	0.196303	-11.0491	6.34036	1.12061	0
1.1873	-8.31016	-8.30015	5.73652	-3.47116	0
1.1880	-13.2177	-7.39274	4.80056	-6.505	0
1.1887	-7.98299	-9.22091	8.18209	-5.00174	0
1.1893	-2.81368	-12.2768	13.6469	-2.54187	0
1.1900	-2.22477	-11.6629	15.7905	-2.54187	0
1.1907	-2.55194	-10.1417	17.0284	-2.84252	0
1.1913	-1.63586	-11.9698	17.3303	-4.67376	0
1.1920	2.02846	-12.5703	14.8848	-5.30239	0
1.1927	3.86063	-10.7422	11.5334	-3.47116	0
1.1933	0.196303	-11.0491	8.18209	-2.84252	0
1.1940	1.11238	-12.5703	6.9442	-2.24122	0
1.1947	7.26321	-9.22091	8.18209	1.12061	0
1.1953	8.17929	-7.39274	6.03844	2.32321	0
1.1960	7.85212	-8.91399	-0.69442	-1.33926	0
1.1967	12.1053	-7.08582	-3.1098	-2.24122	0
1.1973	12.1053	-4.64382	-4.04575	2.6512	0
1.1980	11.1893	-7.08582	-6.49132	4.48244	0
1.1987	16.424	-7.08582	-6.1894	2.02256	0
1.1993	15.5079	-2.50873	-4.95152	2.95185	0
1.2000	6.34713	-1.89489	-6.1894	5.08374	0
1.2007	3.86063	-5.85815	-6.79324	3.55315	0
1.2013	5.10388	-9.22091	-6.79324	2.95185	0
1.2020	0.850646	-12.5703	-7.69901	3.55315	0
1.2027	-1.8976	-14.7188	-5.85729	1.72191	0
1.2033	-0.719778	-13.4911	-3.74383	2.32321	0
1.2040	-2.81368	-11.9698	-4.34768	5.68504	0
1.2047	-4.97301	-9.83475	-4.95152	3.8538	0
1.2053	-4.31867	-7.99323	-4.95152	1.12061	0
1.2060	-5.56192	-9.52783	-4.6496	3.55315	0
1.2067	-5.88909	-11.0491	-3.1098	4.48244	0
1.2073	-4.64584	-10.1417	-2.20403	3.2525	0
1.2080	-6.15083	-8.91399	-1.90211	5.08374	0
1.2087	-7.98299	-6.7789	-0.362306	5.98569	0
1.2093	-7.06691	-4.3369	-0.362306	5.38439	0
1.2100	-4.64584	-5.55123	-1.29826	7.81693	0
1.2107	-2.22477	-7.39274	-0.362306	10.2768	0
1.2113	-3.46802	-6.7789	1.1473	9.64817	0
1.2120	-8.89907	-8.30015	2.35499	7.51628	0
1.2127	-9.22624	-10.7422	3.29095	5.08374	0
1.2133	-4.64584	-8.91399	2.35499	5.38439	0
1.2140	-4.05693	-5.85815	0.241538	7.81693	0
1.2147	-3.46802	-3.41614	0.845381	7.51628	0
1.2153	-3.14085	-1.58797	3.89479	5.68504	0
1.2160	-7.06691	-2.81565	4.80056	6.61433	0
1.2167	-9.81515	-4.64382	4.80056	7.51628	0
1.2173	-7.72125	-2.20181	6.64228	6.61433	0
1.2180	-7.06691	2.98912	8.18209	6.61433	0
1.2187	-8.89907	6.33854	7.54805	6.61433	0
1.2193	-8.63733	4.81729	6.34036	7.21563	0
1.2200	-6.15083	2.06837	6.03844	8.44557	0
1.2207	-2.55194	2.98912	6.9442	7.51628	0
1.2213	-0.981515	3.89654	9.08785	6.61433	0
1.2220	-1.63586	1.16095	10.5975	9.34752	0
1.2227	1.43956	0.240197	8.78593	9.34752	0
1.2233	2.68281	1.16095	5.73652	6.61433	0
1.2240	-4.31867	0.547116	4.19671	6.61433	0
1.2247	-6.80517	2.06837	4.19671	8.14491	0
1.2253	-1.63586	2.98912	5.4346	6.31368	0
1.2260	-0.0654343	0.240197	5.4346	4.78309	0
1.2267	1.11238	2.06837	1.75115	5.98569	0
1.2273	5.10388	6.64546	-0.69442	7.51628	0
1.2280	5.10388	6.04497	0.543459	9.34752	0
1.2287	3.27172	7.2593	0.241538	10.2768	0
1.2293	4.77671	13.3576	-2.20403	7.51628	0
1.2300	5.69279	13.0641	-3.1098	4.78309	0
1.2307	3.59889	8.78055	-3.74383	4.78309	0
1.2313	2.94454	10.3151	-4.04575	5.68504	0
1.2320	3.86063	11.2226	-3.1098	5.08374	0
1.2327	5.43105	9.39439	-4.04575	5.38439	0
1.2333	5.10388	9.08747	-6.1894	4.78309	0
1.2340	5.69279	9.08747	-4.04575	2.95185	0
1.2347	7.52495	10.6221	-1.29826	3.55315	0
1.2353	4.51497	15.1992	-3.44191	6.61433	0
1.2360	0.523475	15.7996	-6.79324	5.08374	0
1.2367	3.86063	13.6646	-7.39709	0.191324	0
1.2373	8.44103	14.8922	-6.79324	-1.01128	0
1.2380	7.52495	13.3576	-6.79324	-0.109328	0
1.2387	6.60887	10.3151	-9.54073	-1.63992	0
1.2393	6.34713	12.1433	-14.4017	-2.54187	0
1.2400	2.94454	12.7571	-17.7832	-1.63992	0
1.2407	0.196303	10.0082	-17.1492	-3.1705	0
1.2413	-0.392606	11.8364	-15.6396	-5.30239	0
1.2420	-0.719778	14.5853	-12.2882	-5.30239	0
1.2427	-0.719778	12.1433	-8.60478	-5.9037	0
1.2433	-0.981515	11.2226	-8.30285	-4.67376	0
1.2440	-0.719778	14.5853	-7.69901	-1.63992	0
1.2447	0.523475	13.3576	-4.34768	-2.54187	0
1.2453	0.523475	9.08747	-5.85729	-6.505	0
1.2460	1.11238	8.48697	-10.4465	-5.60305	0
1.2467	4.51497	9.7013	-9.23881	-3.47116	0
1.2473	2.35564	9.39439	-9.23881	-5.9037	0
1.2480	-4.05693	9.08747	-14.0998	-8.96487	0
1.2487	-3.14085	8.48697	-15.6396	-9.56618	0
1.2493	2.02846	7.87314	-14.0998	-9.86683	0
1.2500	3.86063	6.64546	-17.1492	-10.7961	0
1.2507	3.86063	4.51037	-18.689	-11.6981	0
1.2513	4.51497	2.98912	-17.7832	-11.6981	0
1.2520	3.86063	3.89654	-20.2288	-11.9987	0
1.2527	2.94454	2.98912	-21.7384	-13.5293	0
1.2533	-0.392606	-2.20181	-20.5307	-13.5293	0
1.2540	-1.63586	-6.7789	-18.387	-12.928	0
1.2547	2.68281	-6.16507	-13.7978	-15.0599	0
1.2553	5.10388	-2.50873	-6.79324	-16.2898	0
1.2560	3.59889	-0.0667215	-0.362306	-13.5293	0
1.2567	3.59889	-0.37364	4.49864	-11.0968	0
1.2573	1.76673	-0.680559	5.73652	-14.4586	0
1.2580	-0.392606	0.240197	5.4346	-15.3605	0
1.2587	3.86063	0.240197	7.54805	-12.6274	0
1.2593	3.86063	-1.58797	6.34036	-11.9987	0
1.2600	-4.97301	-0.0667215	2.05307	-15.3605	0
1.2607	-7.72125	1.76145	2.98903	-16.5905	0
1.2613	-2.81368	-0.37364	8.18209	-14.7592	0
1.2620	-2.55194	-4.3369	9.38977	-15.3605	0
1.2627	-3.46802	-7.39274	7.24613	-16.2898	0
1.2633	-1.8976	-9.83475	6.03844	-15.0599	0
1.2640	-3.72976	-9.83475	6.9442	-14.1306	0
1.2647	-5.56192	-9.83475	7.54805	-15.3605	0
1.2653	-4.05693	-11.6629	6.64228	-17.1918	0
1.2660	-3.46802	-12.5703	5.10248	-15.6612	0
1.2667	-3.14085	-10.1417	4.19671	-12.928	0
1.2673	-2.55194	-7.99323	2.68711	-11.6981	0
1.2680	-4.97301	-7.99323	0.845381	-13.83	0
1.2687	-4.31867	-7.99323	1.44923	-15.3605	0
1.2693	-0.719778	-8.30015	2.05307	-13.83	0
1.2700	-0.0654343	-8.30015	2.68711	-9.86683	0
1.2707	-0.719778	-6.16507	4.80056	-8.03559	0
1.2713	-0.719778	-4.95073	3.29095	-8.96487	0
1.2720	-3.46802	-7.39274	-1.29826	-9.26552	0
1.2727	-3.72976	-10.7422	-1.60019	-8.96487	0
1.2733	1.11238	-9.83475	-1.29826	-8.63689	0
1.2740	2.02846	-8.30015	-4.04575	-8.03559	0
1.2747	-0.719778	-10.1417	-4.04575	-8.03559	0
1.2753	0.196303	-11.356	-3.44191	-7.43428	0
1.2760	2.68281	-11.6629	-7.69901	-4.67376	0
1.2767	4.1878	-12.8772	-10.4465	-2.24122	0
1.2773	5.10388	-10.7422	-8.30285	-2.24122	0
1.2780	2.02846	-8.91399	-7.39709	-2.54187	0
1.2787	-3.72976	-13.4911	-8.60478	-3.1705	0
1.2793	-5.23475	-16.5469	-8.60478	-4.37311	0
1.2800	-2.22477	-13.4911	-7.69901	-2.54187	0
1.2807	-1.8976	-11.0491	-4.6496	-0.71063	0
1.2813	-1.8976	-10.1417	-1.29826	-4.37311	0
1.2820	2.35564	-7.99323	0.543459	-6.20435	0
1.2827	3.59889	-5.25765	3.29095	-2.24122	0
1.2833	-1.8976	-3.72306	5.10248	0.191324	0
1.2840	-4.31867	-5.25765	3.89479	-0.71063	0
1.2847	-1.63586	-9.22091	4.19671	-1.01128	0
1.2853	-2.55194	-10.7422	6.64228	-0.71063	0
1.2860	-4.97301	-11.9698	5.73652	0.491975	0
1.2867	-4.31867	-15.0123	5.10248	2.02256	0
1.2873	-1.8976	-14.1049	9.08785	0.491975	0
1.2880	-1.63586	-10.7422	11.8353	0.191324	0
1.2887	-4.31867	-13.1842	11.5334	2.02256	0
1.2893	-5.88909	-17.1608	12.1373	1.12061	0
1.2900	-5.56192	-16.8538	11.2315	-0.71063	0
1.2907	-8.31016	-14.4118	7.84997	1.12061	0
1.2913	-11.3856	-14.4118	7.24613	2.6512	0
1.2920	-7.39408	-14.4118	6.9442	2.02256	0
1.2927	-4.64584	-13.1842	2.98903	3.2525	0
1.2933	-8.31016	-12.8772	0.543459	3.8538	0
1.2940	-5.56192	-11.6629	2.68711	2.6512	0
1.2947	0.523475	-6.16507	4.80056	4.48244	0
1.2953	-4.64584	-2.20181	5.4346	7.51628	0
1.2960	-11.6473	-3.12257	4.19671	5.98569	0
1.2967	-7.06691	-3.41614	0.845381	3.55315	0
1.2973	-1.63586	-0.974134	0.543459	4.15445	0
1.2980	-4.05693	-0.680559	3.29095	5.68504	0
1.2987	-4.31867	-1.89489	3.89479	5.38439	0
1.2993	-0.719778	-2.50873	2.35499	5.68504	0
1.3000	1.11238	-2.50873	1.44923	5.98569	0
1.3007	1.43956	-2.50873	1.44923	5.08374	0
1.3013	1.43956	-0.680559	2.98903	5.08374	0
1.3020	2.02846	1.46787	2.98903	5.98569	0
1.3027	5.10388	2.98912	-1.29826	6.31368	0
1.3033	6.60887	3.29604	-4.6496	5.68504	0
1.3040	5.43105	3.29604	-4.95152	6.91498	0
1.3047	5.69279	4.20345	-7.69901	8.44557	0
1.3053	7.52495	4.81729	-12.8921	9.34752	0
1.3060	8.7682	4.81729	-15.0357	11.1788	0
1.3067	10.2732	5.43113	-15.0357	11.8074	0
1.3073	9.35711	6.04497	-18.0851	9.04687	0
1.3080	4.77671	6.64546	-22.6441	5.98569	0
1.3087	4.51497	5.73805	-24.1839	6.61433	0
1.3093	7.52495	4.81729	-22.9461	6.61433	0
1.3100	7.26321	4.20345	-23.2782	5.08374	0
1.3107	4.1878	2.98912	-24.4859	6.61433	0
1.3113	2.02846	2.06837	-22.3422	8.44557	0
1.3120	1.76673	2.6822	-17.7832	5.98569	0
1.3127	2.35564	2.98912	-14.0998	2.6512	0
1.3133	0.196303	3.89654	-12.2882	2.6512	0
1.3140	-2.81368	7.56622	-12.5901	3.8538	0
1.3147	-2.55194	9.08747	-14.0998	4.15445	0
1.3153	-1.8976	7.56622	-12.5901	2.6512	0
1.3160	-1.30869	10.3151	-9.54073	1.42126	0
1.3167	1.11238	13.9715	-10.4465	2.02256	0
1.3173	0.523475	11.8364	-11.0503	2.95185	0
1.3180	0.850646	12.1433	-6.79324	2.95185	0
1.3187	5.43105	16.7204	-4.04575	4.48244	0
1.3193	2.94454	17.3342	-6.1894	5.68504	0
1.3200	-4.31867	14.8922	-7.39709	2.32321	0
1.3207	-0.719778	14.5853	-5.25344	-1.63992	0
1.3213	5.69279	12.1433	-3.74383	-2.24122	0
1.3220	2.35564	9.08747	-3.1098	-1.63992	0
1.3227	0.196303	10.3151	-3.74383	-2.54187	0
1.3233	2.68281	10.9156	-5.85729	-3.1705	0
1.3240	0.850646	8.78055	-5.25344	-1.63992	0
1.3247	-2.22477	9.39439	-4.04575	1.42126	0
1.3253	-4.64584	11.2226	-6.1894	2.02256	0
1.3260	-7.98299	10.3151	-8.30285	-0.71063	0
1.3267	-9.55341	8.78055	-8.60478	-2.54187	0
1.3273	-7.39408	9.39439	-9.84266	-3.1705	0
1.3280	-5.56192	11.2226	-7.39709	-2.54187	0
1.3287	-6.15083	13.9715	-1.60019	-0.71063	0
1.3293	-7.39408	16.4135	-0.0603844	-1.63992	0
1.3300	-4.97301	18.8555	1.44923	-3.47116	0
1.3307	-3.46802	20.3767	5.4346	-0.71063	0
1.3313	-8.89907	19.1624	4.49864	2.32321	0
1.3320	-12.3017	17.6412	1.44923	0.491975	0
1.3327	-6.80517	16.7204	4.49864	-1.63992	0
[truncated: 41,776 more rows]
