# Supplementary material for: Identification of Haptic Based Guiding Using Hard Reins
Source: PLoS One. 2015 Jul 22;10(7):e0132020. doi: 10.1371/journal.pone.0132020 (PMC4511788; doi:10.1371/journal.pone.0132020)
Supplement: S3 File — (ZIP) [file pone.0132020.s003.zip › EMGData1/Subject1/T6/t6.txt]

0.0000	53.7486	-330.534	35.2918	6.23031	0
0.0007	55.0065	-326.295	34.3676	3.78853	0
0.0013	55.3496	-324.418	37.1138	6.23031	0
0.0020	46.7727	-321.986	37.7212	8.06794	0
0.0027	41.2835	-305.515	38.038	7.14913	0
0.0033	42.1983	-304.889	39.8601	8.37002	0
0.0040	39.6825	-331.785	40.7843	10.8118	0
0.0047	35.1081	-350.341	40.1637	10.8118	0
0.0053	33.0497	-347.353	38.9491	10.1951	0
0.0060	31.7917	-337.276	37.1138	12.9515	0
0.0067	30.305	-315.87	36.8102	15.3933	0
0.0073	25.7307	-282.65	35.2918	17.5204	0
0.0080	21.3851	-251.167	33.1529	19.358	0
0.0087	21.1564	-219.128	34.6713	19.6601	0
0.0093	20.2415	-176.109	38.038	19.9622	0
0.0100	17.4969	-128.224	35.2918	23.6248	0
0.0107	18.4117	-86.1085	30.4067	27.5896	0
0.0113	17.7256	-49.1353	29.1788	28.2063	0
0.0120	9.83484	-18.6256	27.0399	25.4625	0
0.0127	3.43076	10.0078	24.2936	23.9269	0
0.0133	3.77384	47.2589	24.2936	26.6834	0
0.0140	2.17281	85.6915	23.3826	29.7293	0
0.0147	-3.3164	104.943	21.2437	30.0314	0
0.0153	-8.80562	109.251	20.6364	31.5669	0
0.0160	-11.5502	112.24	18.1938	34.3108	0
0.0167	-13.723	105.846	15.1439	36.4505	0
0.0173	-17.9543	81.4521	14.2329	40.4152	0
0.0180	-21.6138	52.1238	14.8402	41.9382	0
0.0187	-21.042	18.9036	16.3586	40.1131	0
0.0193	-22.8717	-26.5484	17.5865	43.7632	0
0.0200	-28.3609	-75.6837	15.1439	49.8677	0
0.0207	-29.8476	-116.618	13.3087	48.3447	0
0.0213	-30.4194	-138.858	13.3087	45.6008	0
0.0220	-32.2491	-137.676	11.4867	48.3447	0
0.0227	-29.2758	-125.167	8.74043	49.8677	0
0.0233	-28.3609	-106.541	6.29786	48.3447	0
0.0240	-34.765	-76.3092	2.32374	46.5197	0
0.0247	-37.5096	-47.9539	1.41273	44.9841	0
0.0253	-34.765	-32.3862	3.24795	43.7632	0
0.0260	-38.0814	-12.8572	-0.118828	43.7632	0
0.0267	-38.6532	12.7877	-4.07975	44.682	0
0.0273	-34.0789	34.1237	-1.94085	45.9029	0
0.0280	-36.5948	65.6064	-1.02984	46.5197	0
0.0287	-42.084	108.626	-4.07975	46.205	0
0.0293	-42.084	145.877	-3.47241	45.2988	0
0.0300	-43.5706	183.684	-1.33351	41.9382	0
0.0307	-46.8871	226.426	-2.24452	37.9734	0
0.0313	-45.7435	255.406	-5.6113	37.3567	0
0.0320	-46.6583	272.503	-6.82599	38.8923	0
0.0327	-52.1475	288.071	-4.99076	37.9734	0
0.0333	-54.8922	299.955	-2.5614	33.694	0
0.0340	-51.2327	314.897	-1.33351	29.4272	0
0.0347	-48.7168	339.291	-2.24452	30.0314	0
0.0353	-54.5491	365.909	-4.07975	31.869	0
0.0360	-65.5275	395.793	-3.16874	28.2063	0
0.0367	-72.2747	425.677	0.184843	23.9269	0
0.0373	-75.5911	439.091	-1.33351	24.5437	0
0.0380	-79.5936	444.303	-4.38342	23.6248	0
0.0387	-78.6788	465.083	-0.422498	20.881	0
0.0393	-73.5326	492.535	4.15897	19.9622	0
0.0400	-73.5326	501.083	1.7164	18.7413	0
0.0407	-76.849	486.697	-0.118828	17.2183	0
0.0413	-77.1921	468.697	1.41273	18.7413	0
0.0420	-75.9342	462.025	-0.422498	18.4392	0
0.0427	-73.7613	467.515	-2.24452	17.2183	0
0.0433	-70.1019	480.303	-1.63718	17.5204	0
0.0440	-67.3572	483.987	-2.5614	15.3933	0
0.0447	-63.4691	468.141	-4.68709	10.5097	0
0.0453	-56.0357	452.851	-3.77608	10.1951	0
0.0460	-49.6317	457.438	-0.422498	10.8118	0
0.0467	-46.3153	458.342	-0.118828	8.97417	0
0.0473	-42.6558	444.025	-2.5614	8.37002	0
0.0480	-39.9112	442.149	-2.86507	7.4512	0
0.0487	-40.2542	455.631	-1.02984	1.64883	0
0.0493	-38.9963	458.62	-0.422498	-2.61799	0
0.0500	-34.422	458.064	0.184843	-2.31591	0
0.0507	-30.7625	469.044	0.184843	-4.44303	0
0.0513	-29.8476	475.716	-0.422498	-9.32659	0
0.0520	-28.9327	464.735	0.501717	-12.083	0
0.0527	-27.4461	445.554	2.32374	-12.083	0
0.0533	-26.1881	427.554	1.10906	-12.083	0
0.0540	-25.2733	410.735	0.805387	-11.4663	0
0.0547	-24.7015	394.264	2.32374	-10.8621	0
0.0553	-22.8717	381.407	1.41273	-11.7684	0
0.0560	-21.042	366.187	-0.422498	-13.606	0
0.0567	-21.042	328.31	0.501717	-13.606	0
0.0573	-23.4435	266.109	2.62741	-13.606	0
0.0580	-24.7015	210.233	5.06998	-14.8269	0
0.0587	-22.8717	180.001	8.74043	-13.9081	0
0.0593	-24.7015	164.781	11.183	-11.4663	0
0.0600	-33.164	157.414	12.094	-12.083	0
0.0607	-36.8235	163.252	14.2329	-14.2101	0
0.0613	-31.3343	172.981	18.8012	-14.8269	0
0.0620	-28.5897	181.877	23.3826	-13.606	0
0.0627	-32.0204	199.252	25.8252	-10.8621	0
0.0633	-34.9937	220.032	26.1289	-9.94333	0
0.0640	-38.0814	234.626	27.0399	-10.5475	0
0.0647	-42.084	254.155	27.0399	-8.1057	0
0.0653	-42.6558	275.213	27.9641	-3.22214	0
0.0660	-43.2276	278.271	32.5456	-1.69918	0
0.0667	-47.2301	279.8	36.5065	-0.780362	0
0.0673	-48.7168	305.445	36.2028	1.64883	0
0.0680	-48.4881	333.801	34.6713	2.56764	0
0.0687	-54.206	346.31	36.5065	3.78853	0
0.0693	-60.9532	353.052	38.038	4.40527	0
0.0700	-60.0383	351.523	38.6454	3.18438	0
0.0707	-58.5516	341.445	41.0879	3.48646	0
0.0713	-63.126	337.484	42.6063	1.64883	0
0.0720	-66.7855	332.619	41.0879	-7.50155	0
0.0727	-66.2137	310.31	40.7843	-15.431	0
0.0733	-67.1285	284.109	42.6063	-16.6519	0
0.0740	-68.6152	263.329	44.4415	-18.4896	0
0.0747	-68.2721	238.588	46.2768	-22.1522	0
0.0753	-68.6152	211.761	46.8841	-25.8149	0
0.0760	-70.4449	187.646	45.9731	-31.3026	0
0.0767	-74.1044	162.626	45.6562	-35.582	0
0.0773	-79.5936	132.742	45.0489	-36.4882	0
0.0780	-82.3382	100.078	41.3916	-40.1509	0
0.0787	-79.9367	80.5486	38.6454	-44.7324	0
0.0793	-81.9952	85.1355	37.1138	-44.7324	0
0.0800	-86.5695	91.2513	35.2918	-45.0345	0
0.0807	-86.5695	77.7687	32.5456	-48.6971	0
0.0813	-86.5695	57.6141	31.3177	-49.6159	0
0.0820	-88.3992	39.9616	30.7103	-48.093	0
0.0827	-86.5695	19.1815	31.014	-48.395	0
0.0833	-86.9126	-3.40542	30.4067	-48.093	0
0.0840	-93.8885	-24.4634	27.9641	-48.395	0
0.0847	-97.3192	-38.7801	26.4325	-50.8368	0
0.0853	-97.3192	-40.0311	26.1289	-52.0577	0
0.0860	-101.894	-39.6836	26.4325	-53.2786	0
0.0867	-107.04	-47.6064	29.4825	-55.1036	0
0.0873	-111.271	-53.1662	31.014	-52.9765	0
0.0880	-117.446	-57.1276	29.7993	-50.5348	0
0.0887	-120.763	-69.0119	30.7103	-54.1974	0
0.0893	-121.449	-77.2127	31.6213	-56.9413	0
0.0900	-126.252	-77.2127	27.9641	-55.7204	0
0.0907	-130.826	-92.7803	25.8252	-55.7204	0
0.0913	-131.741	-132.186	28.8751	-53.2786	0
0.0920	-134.486	-178.889	28.8751	-52.3598	0
0.0927	-138.831	-214.263	23.6863	-56.9413	0
0.0933	-138.488	-232.541	20.0291	-52.3598	0
0.0940	-135.401	-240.186	19.118	-49.3139	0
0.0947	-131.741	-244.495	19.118	-52.9765	0
0.0953	-130.598	-242.063	19.4217	-9.94333	0
0.0960	-130.826	-230.109	16.0549	81.6108	0
0.0967	-128.768	-217.321	12.3977	120.063	0
0.0973	-126.023	-222.534	16.3586	82.8317	0
0.0980	-126.938	-258.812	18.8012	62.0766	0
0.0987	-124.765	-313.438	11.183	90.157	0
0.0993	-119.848	-361.391	5.99419	118.842	0
0.1000	-121.678	-409.276	9.65144	126.771	0
0.1007	-124.422	-470.295	8.74043	117.923	0
0.1013	-122.364	-528.257	1.7164	102.97	0
0.1020	-120.763	-566.412	-3.16874	95.3427	0
0.1027	-122.021	-587.47	-8.35754	89.8549	0
0.1033	-122.592	-593.585	-13.2427	74.5875	0
0.1040	-122.364	-586.288	-17.5073	58.4139	0
0.1047	-121.449	-570.095	-21.4814	47.7406	0
0.1053	-119.848	-546.327	-24.2276	38.2755	0
0.1060	-115.617	-524.921	-24.2276	28.8105	0
0.1067	-110.356	-513.315	-24.2276	19.0559	0
0.1073	-110.699	-494.689	-27.8849	8.67209	0
0.1080	-114.359	-461.469	-34.2884	1.34675	0
0.1087	-108.869	-437.631	-34.9089	-3.22214	0
0.1093	-97.3192	-429.708	-29.7201	-8.42036	0
0.1100	-92.0587	-412.959	-31.2385	-13.9081	0
0.1107	-88.3992	-378.141	-37.6551	-17.5707	0
0.1113	-81.9952	-342.14	-37.9588	-21.2334	0
0.1120	-76.849	-310.727	-35.8199	-27.3379	0
0.1127	-71.9316	-273.129	-39.7808	-27.3379	0
0.1133	-64.9557	-226.495	-44.3623	-9.64125	0
0.1140	-56.7219	-189.87	-45.8939	9.5909	0
0.1147	-48.4881	-176.109	-46.5012	6.53239	0
0.1153	-41.1691	-161.167	-46.1975	-3.83888	0
0.1160	-32.0204	-126.07	-44.3623	-1.69918	0
0.1167	-18.2974	-99.2436	-44.9697	4.40527	0
0.1173	-8.11946	-101.051	-46.1975	6.53239	0
0.1180	-0.800511	-112.309	-44.3623	8.06794	0
0.1187	12.0077	-124.541	-39.4772	3.48646	0
0.1193	23.2148	-138.858	-36.1236	-4.14095	0
0.1200	25.0445	-138.302	-33.3774	-5.97858	0
0.1207	32.7066	-124.263	-31.5421	-6.88481	0
0.1213	47.3445	-116.618	-32.77	-11.1642	0
0.1220	55.0065	-108.695	-31.859	-14.5248	0
0.1227	60.1527	-99.2436	-26.0497	-20.6293	0
0.1233	69.6444	-110.224	-23.6071	-27.3379	0
0.1240	76.0485	-132.186	-26.3533	-24.594	0
0.1247	80.9659	-137.329	-26.9739	-21.2334	0
0.1253	87.0269	-121.483	-25.1386	-26.7211	0
0.1260	87.5987	-90.0699	-25.746	-31.3026	0
0.1267	87.9418	-51.6373	-27.5812	-30.0817	0
0.1273	94.3459	-19.251	-26.9739	-30.6984	0
0.1280	99.8351	10.6332	-24.835	-30.3838	0
0.1287	101.093	40.865	-24.835	-28.5587	0
0.1293	104.409	63.73	-25.1386	-29.4776	0
0.1300	109.899	82.981	-19.3425	-28.2567	0
0.1307	116.989	100.981	-13.2427	-23.3731	0
0.1313	126.366	110.155	-15.672	-23.9773	0
0.1320	131.856	122.943	-18.1146	-26.7211	0
0.1327	133.685	148.309	-14.4574	-28.5587	0
0.1333	138.031	162.001	-13.5463	-34.0465	0
0.1340	140.776	150.116	-13.2427	-38.0238	0
0.1347	138.26	122.039	-8.05387	-35.582	0
0.1353	136.43	92.1548	-4.07975	-34.3611	0
0.1360	134.6	88.4714	-3.77608	-35.8841	0
0.1367	130.026	111.962	-2.24452	-34.3611	0
0.1373	130.712	126.626	-2.24452	-32.8256	0
0.1380	133.685	126.279	-4.68709	-35.8841	0
0.1387	127.052	124.472	-4.07975	-38.6279	0
0.1393	116.989	107.375	-2.86507	-37.7091	0
0.1400	116.074	86.039	-3.16874	-37.7091	0
0.1407	118.132	95.7687	-1.02984	-38.6279	0
0.1413	119.047	126.904	0.501717	-37.105	0
0.1420	123.622	156.232	-0.726169	-34.3611	0
0.1427	126.366	186.464	-1.33351	-33.4423	0
0.1433	123.622	209.955	-1.33351	-30.3838	0
0.1440	123.965	220.31	-2.5614	-25.8149	0
0.1447	129.797	230.387	-2.24452	-26.117	0
0.1453	133.457	246.58	0.501717	-29.4776	0
0.1460	133.457	256.588	1.41273	-27.3379	0
0.1467	135.286	248.665	-0.422498	-23.0584	0
0.1473	138.26	231.916	-0.422498	-23.9773	0
0.1480	140.089	230.387	2.93108	-24.8961	0
0.1487	140.432	231.916	3.8553	-23.6752	0
0.1493	139.174	206.549	4.46264	-23.9773	0
0.1500	137.116	179.097	9.65144	-23.9773	0
0.1507	133.685	180.904	14.2329	-20.0125	0
0.1513	128.539	185.491	17.8902	-17.5707	0
0.1520	121.792	179.097	23.3826	-17.8728	0
0.1527	117.904	176.387	25.8252	-17.2687	0
0.1533	116.303	170.271	23.3826	-15.7457	0
0.1540	116.646	162.001	25.5215	-13.9081	0
0.1547	120.877	178.194	33.1529	-11.7684	0
0.1553	123.622	202.31	34.9749	-12.3851	0
0.1560	120.305	206.549	29.7993	-14.2101	0
0.1567	119.962	215.445	25.8252	-13.9081	0
0.1573	126.366	236.503	25.5215	-12.6872	0
0.1580	131.284	230.665	27.0399	-13.3039	0
0.1587	134.028	204.742	28.2678	-13.9081	0
0.1593	137.345	198.348	31.014	-13.9081	0
0.1600	138.26	192.858	32.2287	-12.9893	0
0.1607	138.26	170.896	29.7993	-10.2454	0
0.1613	141.919	169.923	26.7362	-8.1057	0
0.1620	149.238	188.271	27.0399	-9.94333	0
0.1627	156.671	188.271	28.2678	-12.083	0
0.1633	163.647	186.117	27.6604	-8.42036	0
0.1640	173.139	199.53	24.9142	-1.3971	0
0.1647	184.117	203.213	23.3826	-0.176211	0
0.1653	192.58	201.406	23.079	-3.83888	0
0.1660	200.242	214.194	21.8643	-2.31591	0
0.1667	208.819	229.136	23.6863	2.86972	0
0.1673	214.308	245.329	30.7103	5.3115	0
0.1680	213.05	246.858	34.6713	6.53239	0
0.1687	210.992	186.742	32.5456	8.06794	0
0.1693	210.649	97.6452	30.7103	8.06794	0
0.1700	207.904	54.2782	29.7993	9.89298	0
0.1707	202.415	50.5948	27.9641	12.6368	0
0.1713	194.41	66.1624	27.3568	12.0327	0
0.1720	183.203	105.846	24.6105	10.1951	0
0.1727	170.394	137.607	19.118	10.8118	0
0.1733	159.988	157.761	16.6755	12.9515	0
0.1740	144.664	206.549	16.3586	15.9974	0
0.1747	106.925	256.032	13.3087	18.1371	0
0.1753	40.3686	270.974	9.95511	17.8351	0
0.1760	-38.0814	284.665	9.65144	16.2995	0
0.1767	-106.125	292.31	9.95511	15.3933	0
0.1773	-148.209	264.858	11.4867	15.3933	0
0.1780	-159.873	239.561	14.5366	15.9974	0
0.1787	-152.211	226.704	15.4476	17.5204	0
0.1793	-145.464	181.53	14.2329	21.4851	0
0.1800	-143.063	129.684	14.2329	24.5437	0
0.1807	-137.002	130.309	12.094	23.0207	0
0.1813	-126.252	157.136	5.99419	19.0559	0
0.1820	-113.787	168.117	2.62741	17.5204	0
0.1827	-99.7207	182.433	5.37365	16.2995	0
0.1833	-87.8274	209.329	6.9052	15.9974	0
0.1840	-79.5936	215.723	3.55163	18.4392	0
0.1847	-63.126	188.271	0.184843	19.9622	0
0.1853	-37.5096	154.078	-2.24452	18.1371	0
0.1860	-20.3558	143.375	-4.07975	17.2183	0
0.1867	-13.723	157.761	-4.99076	18.1371	0
0.1873	-3.54512	169.367	-4.07975	15.9974	0
0.1880	6.17537	174.232	-4.38342	12.9515	0
0.1887	9.49177	186.464	-6.82599	13.5556	0
0.1893	17.7256	193.483	-8.05387	14.4745	0
0.1900	33.0497	192.858	-5.91497	11.7306	0
0.1907	44.2568	203.491	-3.16874	8.67209	0
0.1913	51.6901	198.626	-4.07975	9.5909	0
0.1920	61.4106	181.877	-4.99076	10.8118	0
0.1927	73.3039	211.761	-6.52232	8.37002	0
0.1933	86.1121	236.781	-11.4075	6.23031	0
0.1940	97.7766	178.194	-14.1537	5.00942	0
0.1947	105.667	140.665	-13.5463	4.70735	0
0.1953	116.303	201.684	-13.2427	8.97417	0
0.1960	132.542	227.329	-13.2427	13.8577	0
0.1967	143.749	163.53	-11.1038	12.6368	0
0.1973	145.579	125.375	-10.4964	8.67209	0
0.1980	150.153	98.5487	-9.57222	8.37002	0
0.1987	166.049	-7.64482	-7.7502	7.14913	0
0.1993	181.373	-93.4058	-11.4075	6.23031	0
0.2000	185.261	-55.2512	-16.5963	8.97417	0
0.2007	185.604	-17.0966	-18.4315	8.06794	0
0.2013	188.692	-62.618	-21.4814	2.56764	0
0.2020	192.351	-76.6567	-24.835	1.64883	0
0.2027	199.67	-37.8766	-22.3924	3.48646	0
0.2033	210.077	-48.8573	-20.5572	0.742603	0
0.2040	214.308	-74.5022	-23.924	-2.00125	0
0.2047	214.308	-54.3477	-25.1386	-2.92007	0
0.2053	218.882	-69.0119	-24.5313	-5.05977	0
0.2060	223.457	-124.263	-27.5812	-3.83888	0
0.2067	223.114	-119.329	-29.7201	-0.478287	0
0.2073	227.459	-89.1664	-28.1885	-2.00125	0
0.2080	238.095	-109.877	-29.4164	-4.75769	0
0.2087	242.669	-125.445	-31.2385	-2.61799	0
0.2093	244.499	-112.031	-27.8849	-0.176211	0
0.2100	254.562	-135.244	-26.0497	-0.780362	0
0.2107	269.2	-167.908	-28.7959	-1.09502	0
0.2113	282.923	-148.379	-30.3274	-0.176211	0
0.2120	296.075	-127.599	-27.8849	-1.3971	0
0.2127	300.649	-137.051	-26.9739	-4.14095	0
0.2133	295.731	-127.877	-30.3274	-3.83888	0
0.2140	295.503	-115.715	-34.9089	0.125865	0
0.2147	296.989	-137.676	-35.2126	2.26557	0
0.2153	287.269	-144.696	-33.9847	0.742603	0
0.2160	276.519	-119.051	-35.2126	1.34675	0
0.2167	278.12	-118.147	-35.2126	3.48646	0
0.2173	278.12	-130.031	-31.859	1.96349	0
0.2180	268.628	-116.618	-31.859	-0.176211	0
0.2187	257.65	-121.831	-31.5421	0.742603	0
0.2193	248.73	-163.599	-22.9997	0.742603	0
0.2200	241.754	-194.109	-15.672	1.96349	0
0.2207	235.35	-225.522	-17.5073	5.3115	0
0.2213	224.943	-286.889	-19.9498	5.92824	0
0.2220	217.053	-330.534	-16.8999	5.92824	0
0.2227	218.882	-339.082	-12.6221	10.1951	0
0.2233	216.481	-354.65	-9.87589	12.0327	0
0.2240	204.816	-363.824	-9.87589	12.3348	0
0.2247	195.668	-341.862	-13.85	15.9974	0
0.2253	187.091	-320.804	-16.8999	17.8351	0
0.2260	178.628	-299.746	-14.4574	18.1371	0
0.2267	179.543	-249.638	-12.6221	22.706	0
0.2273	177.713	-203.561	-13.2427	25.1478	0
0.2280	163.99	-189.87	-12.3185	21.7998	0
0.2287	158.501	-183.128	-9.57222	20.5789	0
0.2293	157.243	-177.012	-9.26855	20.881	0
0.2300	137.345	-173.398	-9.26855	19.9622	0
0.2307	113.329	-148.379	-7.43333	20.881	0
0.2313	98.9202	-109.877	-6.52232	22.706	0
0.2320	82.7957	-92.7803	-4.99076	22.706	0
0.2327	66.5567	-103.761	-1.63718	22.706	0
0.2333	55.9214	-135.244	0.501717	23.6248	0
0.2340	36.9378	-173.954	0.805387	24.2416	0
0.2347	12.2364	-193.483	1.41273	23.9269	0
0.2353	-3.54512	-195.985	1.7164	21.1831	0
0.2360	-12.8082	-198.07	0.184843	19.6601	0
0.2367	-28.0179	-186.812	-1.33351	20.881	0
0.2373	-49.4029	-161.792	-0.726169	19.9622	0
0.2380	-68.6152	-152.896	1.41273	16.2995	0
0.2387	-82.3382	-149.56	2.93108	14.7765	0
0.2393	-101.207	-127.321	0.184843	15.0786	0
0.2400	-128.997	-103.483	-3.16874	14.1724	0
0.2407	-153.126	-88.8189	1.10906	12.0327	0
0.2413	-170.509	-71.7223	6.60153	10.8118	0
0.2420	-188.806	-49.4828	3.8553	9.89298	0
0.2427	-206.875	-9.79927	0.501717	8.67209	0
0.2433	-226.43	43.5755	5.06998	7.75328	0
0.2440	-250.217	68.3169	7.20888	8.06794	0
0.2447	-269.086	66.1624	2.02007	6.23031	0
0.2453	-280.979	72.9038	-0.422498	3.18438	0
0.2460	-291.958	81.4521	2.32374	4.70735	0
0.2467	-302.021	89.0969	2.62741	6.53239	0
0.2473	-316.087	111.336	0.184843	3.48646	0
0.2480	-335.071	116.827	-1.63718	-0.780362	0
0.2487	-348.451	85.6915	-2.5614	-2.00125	0
0.2493	-358.857	42.672	-1.33351	-2.00125	0
0.2500	-372.581	-6.74134	2.32374	-2.00125	0
0.2507	-381.157	-49.4828	3.24795	-1.69918	0
0.2513	-388.133	-58.0311	-1.94085	-2.00125	0
0.2520	-402.199	-64.147	-10.4964	-5.36184	0
0.2527	-415.236	-91.8768	-16.8999	-9.32659	0
0.2533	-421.983	-97.9927	-18.7352	-9.32659	0
0.2540	-430.789	-74.5022	-16.2926	-7.19947	0
0.2547	-440.281	-61.0891	-14.4574	-8.72244	0
0.2553	-447.6	-59.8381	-14.761	-11.1642	0
0.2560	-453.775	-51.9153	-14.1537	-12.9893	0
0.2567	-457.663	-36.6256	-13.2427	-14.8269	0
0.2573	-462.238	-21.6835	-13.2427	-16.6519	0
0.2580	-468.642	-19.251	-12.3185	-15.129	0
0.2587	-475.046	-22.587	-7.7502	-13.9081	0
0.2593	-485.109	-17.7221	-3.16874	-15.7457	0
0.2600	-497.117	-12.8572	-1.33351	-18.4896	0
0.2607	-503.75	-20.1545	-3.47241	-18.7916	0
0.2613	-513.585	-37.2511	-2.86507	-19.4084	0
0.2620	-532.797	-58.9346	4.46264	-20.0125	0
0.2627	-553.839	-61.9925	8.74043	-17.8728	0
0.2633	-571.221	-34.1932	6.60153	-16.6519	0
0.2640	-586.774	-9.52127	5.06998	-21.2334	0
0.2647	-597.524	-10.4248	5.69052	-24.8961	0
0.2653	-604.157	-11.3282	5.99419	-22.4543	0
0.2660	-613.305	3.96141	6.9052	-20.0125	0
0.2667	-621.539	23.143	5.99419	-20.3146	0
0.2673	-626.114	44.8264	2.93108	-17.5707	0
0.2680	-630.688	62.5485	2.32374	-13.3039	0
0.2687	-630.688	61.923	4.46264	-13.9081	0
0.2693	-624.97	64.981	6.9052	-16.3498	0
0.2700	-620.396	95.7687	6.9052	-14.8269	0
0.2707	-620.396	116.271	6.29786	-10.2454	0
0.2713	-616.393	92.7108	7.20888	-9.64125	0
0.2720	-605.758	68.3169	8.11989	-12.083	0
0.2727	-596.838	75.6837	6.29786	-10.8621	0
0.2733	-590.091	81.7301	4.15897	-6.28066	0
0.2740	-577.054	83.8845	4.76631	-4.44303	0
0.2747	-562.073	110.433	6.29786	-2.92007	0
0.2753	-553.267	141.29	7.20888	-1.3971	0
0.2760	-542.861	157.136	6.9052	-2.31591	0
0.2767	-525.707	177.29	6.60153	-2.00125	0
0.2773	-509.925	178.472	7.20888	0.125865	0
0.2780	-498.261	134.827	5.69052	-1.3971	0
0.2787	-488.197	94.5873	1.10906	-2.92007	0
0.2793	-478.134	95.4907	-2.24452	0.742603	0
0.2800	-464.982	100.981	-3.47241	4.09061	0
0.2807	-449.43	97.6452	-4.68709	4.40527	0
0.2813	-433.877	113.491	-4.99076	3.78853	0
0.2820	-415.579	136.981	-4.68709	2.26557	0
0.2827	-396.939	144.348	-6.82599	2.56764	0
0.2833	-385.96	147.962	-8.96488	5.00942	0
0.2840	-376.24	150.394	-8.66121	3.78853	0
0.2847	-360.344	139.761	-7.12966	2.86972	0
0.2853	-344.22	133.298	-5.6113	6.23031	0
0.2860	-325.808	126.001	-1.94085	7.75328	0
0.2867	-301.106	78.6721	3.8553	5.00942	0
0.2873	-284.41	0.903479	8.43676	5.92824	0
0.2880	-277.32	-64.425	10.5625	7.4512	0
0.2887	-260.509	-111.128	9.95511	3.48646	0
0.2893	-237.98	-135.8	7.20888	0.125865	0
0.2900	-225.515	-124.819	5.99419	2.56764	0
0.2907	-216.023	-109.877	7.81622	5.3115	0
0.2913	-201.386	-126.695	9.34777	5.62616	0
0.2920	-187.891	-147.128	9.34777	7.75328	0
0.2927	-174.168	-140.109	8.74043	8.97417	0
0.2933	-156.214	-125.167	9.95511	7.75328	0
0.2940	-138.488	-117.522	16.0549	8.06794	0
0.2947	-122.592	-106.819	21.8643	10.8118	0
0.2953	-108.869	-97.3672	23.3826	11.4159	0
0.2960	-96.9761	-101.051	23.99	10.8118	0
0.2967	-82.3382	-106.263	24.2936	12.3348	0
0.2973	-65.5275	-102.858	22.4716	12.6368	0
0.2980	-51.2327	-96.4637	23.3826	10.8118	0
0.2987	-36.5948	-86.3865	26.1289	10.8118	0
0.2993	-25.6163	-69.9153	22.4716	11.4159	0
0.3000	-21.2707	-57.4056	16.9791	8.97417	0
0.3007	-10.9784	-57.6836	17.5865	7.4512	0
0.3013	4.6887	-59.2126	19.7254	9.89298	0
0.3020	12.2364	-51.0118	17.5865	10.8118	0
0.3027	19.5553	-40.309	14.2329	8.67209	0
0.3033	31.7917	-30.5793	12.094	8.06794	0
0.3040	36.023	-15.5676	8.11989	9.89298	0
0.3047	37.2809	-7.64482	4.76631	9.89298	0
0.3053	46.7727	-11.6062	4.76631	7.4512	0
0.3060	54.0916	-7.64482	6.60153	6.84705	0
0.3067	55.9214	1.80696	7.51255	8.06794	0
0.3073	62.8973	-11.9537	6.9052	6.53239	0
0.3080	69.6444	-42.4635	5.99419	5.3115	0
0.3087	70.9024	-58.3091	5.37365	9.89298	0
0.3093	78.2213	-50.6643	4.15897	13.5556	0
0.3100	93.431	-34.8187	2.93108	11.7306	0
0.3107	100.75	-27.5213	3.24795	11.1139	0
0.3113	98.0054	-32.3862	2.02007	12.3348	0
0.3120	93.431	-34.8187	0.805387	11.4159	0
0.3127	94.3459	-30.5793	2.32374	11.1139	0
0.3133	97.0905	-29.0503	3.24795	10.5097	0
0.3140	95.6038	-38.5021	2.02007	6.53239	0
0.3147	90.3433	-55.2512	1.41273	5.00942	0
0.3153	85.1972	-64.425	2.62741	5.00942	0
0.3160	77.8782	-57.4056	2.62741	2.86972	0
0.3167	64.727	-55.2512	0.501717	2.56764	0
0.3173	51.347	-64.147	-0.422498	3.48646	0
0.3180	32.1348	-61.645	0.184843	-0.176211	0
0.3187	-7.89075	-54.6257	-0.726169	-2.00125	0
0.3193	-66.2137	-65.3285	-2.24452	1.96349	0
0.3200	-116.875	-79.0891	-0.422498	2.26557	0
0.3207	-140.89	-82.703	0.805387	-1.69918	0
0.3213	-141.233	-88.1934	-0.726169	-2.31591	0
0.3220	-129.34	-93.7533	2.32374	-0.176211	0
0.3227	-112.529	-89.7224	8.74043	-0.176211	0
0.3233	-96.0613	-89.1664	7.81622	-2.00125	0
0.3240	-80.5085	-100.425	3.24795	-2.92007	0
0.3247	-61.2962	-105.637	1.7164	-2.92007	0
0.3253	-38.9963	-98.6182	1.41273	-3.22214	0
0.3260	-17.9543	-101.051	1.41273	-3.5368	0
0.3267	3.43076	-114.186	2.32374	-2.31591	0
0.3273	25.9594	-114.811	3.55163	-2.31591	0
0.3280	46.2009	-102.232	3.24795	-3.83888	0
0.3287	64.1552	-98.2707	2.02007	-5.05977	0
0.3293	84.6254	-106.541	1.7164	-4.14095	0
0.3300	106.239	-117.522	2.32374	-3.5368	0
0.3307	127.624	-124.819	0.501717	-5.66392	0
0.3313	158.73	-120.858	-2.5614	-8.42036	0
0.3320	222.885	-106.819	-2.5614	-7.50155	0
0.3327	326.265	-97.3672	-2.5614	-6.88481	0
0.3333	427.93	-95.5602	-3.16874	-7.80362	0
0.3340	495.402	-92.2243	-2.24452	-5.05977	0
0.3347	560.357	-85.761	-1.02984	-1.3971	0
0.3353	641.209	-81.1741	-1.63718	-3.22214	0
0.3360	699.532	-79.7146	-2.24452	-7.50155	0
0.3367	730.294	-79.9926	-3.16874	-8.42036	0
0.3373	768.147	-79.7146	-4.68709	-6.88481	0
0.3380	805.771	-72.0698	-4.38342	-5.66392	0
0.3387	825.555	-50.1083	-3.16874	-6.58273	0
0.3393	842.023	-22.031	-3.16874	-8.42036	0
0.3400	863.065	0.555987	-4.07975	-8.42036	0
0.3407	877.131	15.2201	-5.6113	-8.42036	0
0.3413	879.304	26.2009	-8.05387	-9.32659	0
0.3420	878.046	39.9616	-10.8001	-9.94333	0
0.3427	892.112	59.1431	-9.57222	-12.083	0
0.3433	921.959	78.3941	-5.91497	-12.9893	0
0.3440	943.688	82.981	-5.30763	-11.1642	0
0.3447	952.265	57.3361	-7.7502	-9.94333	0
0.3453	961.642	1.80696	-4.99076	-10.2454	0
0.3460	973.307	-54.0697	0.805387	-11.1642	0
0.3467	977.538	-76.3092	2.02007	-11.7684	0
0.3473	970.562	-65.9539	-1.33351	-9.32659	0
0.3480	958.897	-50.6643	-5.91497	-6.58273	0
0.3487	955.009	-49.1353	-7.7502	-9.94333	0
0.3493	948.605	-60.7416	-6.82599	-12.9893	0
0.3500	925.39	-83.3285	-2.5614	-9.64125	0
0.3507	903.09	-123.29	3.24795	-6.88481	0
0.3513	891.769	-176.109	6.9052	-8.42036	0
0.3520	861.921	-207.87	6.9052	-9.32659	0
0.3527	802.683	-202.032	7.20888	-9.32659	0
0.3533	738.871	-183.476	9.65144	-10.5475	0
0.3540	684.894	-170.34	8.74043	-11.4663	0
0.3547	636.406	-149.838	5.69052	-12.083	0
0.3553	590.891	-116.271	4.46264	-12.3851	0
0.3560	544.805	-85.483	4.15897	-12.3851	0
0.3567	499.976	-62.896	3.24795	-11.1642	0
0.3573	462.695	-33.2897	4.15897	-8.72244	0
0.3580	426.1	4.86488	7.20888	-8.42036	0
0.3587	381.844	30.7878	9.0441	-9.94333	0
0.3593	339.988	43.5755	8.74043	-9.64125	0
0.3600	310.484	51.5678	8.74043	-8.72244	0
0.3607	283.266	33.5677	9.34777	-9.02451	0
0.3613	249.645	-1.52896	8.43676	-7.80362	0
0.3620	217.968	-13.1352	5.69052	-8.42036	0
0.3627	188.692	-16.8186	4.15897	-11.1642	0
0.3633	153.927	-50.1083	4.15897	-10.8621	0
0.3640	127.967	-84.8575	4.76631	-8.72244	0
0.3647	122.707	-87.2899	5.99419	-9.32659	0
0.3653	114.816	-68.6644	4.76631	-7.50155	0
0.3660	88.5136	-36.9731	-0.422498	-2.92007	0
0.3667	53.5199	3.33592	-3.47241	-0.780362	0
0.3673	18.4117	33.2202	-5.30763	0.427941	0
0.3680	-9.14869	52.7492	-9.57222	1.04468	0
0.3687	-25.8451	67.6914	-11.4075	-0.478287	0
0.3693	-39.5681	61.923	-8.66121	0.125865	0
0.3700	-47.5732	31.6912	-4.38342	4.09061	0
0.3707	-58.5516	-9.52127	-0.422498	5.3115	0
0.3713	-95.1464	-54.3477	3.24795	4.40527	0
0.3720	-128.425	-100.147	6.60153	5.00942	0
0.3727	-124.194	-130.657	9.95511	6.23031	0
0.3733	-115.617	-130.031	10.5625	6.53239	0
0.3740	-109.441	-107.792	9.0441	5.3115	0
0.3747	-84.7398	-82.703	10.2588	5.3115	0
0.3753	-96.9761	-56.7802	10.8661	7.14913	0
0.3760	-169.594	-33.0117	8.74043	7.14913	0
0.3767	-214.194	-22.309	9.65144	4.40527	0
0.3773	-201.614	-17.4441	10.2588	4.40527	0
0.3780	-190.636	-4.93438	7.81622	4.09061	0
0.3787	-195.896	2.08495	8.43676	-2.92007	0
0.3793	-208.705	-15.0116	12.3977	-11.4663	0
0.3800	-223.914	-56.1547	15.1439	-12.3851	0
0.3807	-203.215	-108.348	18.4975	-9.02451	0
0.3813	-135.401	-141.36	20.6364	-9.02451	0
0.3820	-70.1019	-139.205	20.9401	-14.2101	0
0.3827	-36.5948	-122.734	21.5474	-18.1875	0
0.3833	-28.9327	-105.29	17.8902	-17.2687	0
0.3840	-29.2758	-80.8961	11.183	-19.0937	0
0.3847	-10.0636	-60.4636	10.5625	-23.6752	0
0.3853	7.43331	-52.5408	12.3977	-23.6752	0
0.3860	-30.1907	-46.1469	8.74043	-21.8376	0
0.3867	-98.4628	-37.8766	6.9052	-22.1522	0
0.3873	-130.598	-31.4828	8.43676	-20.6293	0
0.3880	-144.549	-24.7414	5.37365	-19.7104	0
0.3887	-207.104	-22.309	2.02007	-21.2334	0
0.3893	-300.191	-26.2704	4.15897	-20.3146	0
0.3900	-330.497	-25.3669	3.55163	-18.4896	0
0.3907	-280.979	-16.8186	-0.422498	-20.3146	0
0.3913	-233.406	-7.64482	-1.33351	-18.7916	0
0.3920	-209.848	0.277993	-1.94085	-13.9081	0
0.3927	-165.934	7.57532	-5.30763	-13.3039	0
0.3933	-112.872	13.4132	-5.91497	-13.3039	0
0.3940	-73.7613	17.0271	-3.16874	-9.94333	0
0.3947	-26.7599	19.807	-2.86507	-7.50155	0
0.3953	5.83229	17.0271	-4.07975	-7.50155	0
0.3960	-7.54767	2.43244	-4.07975	-6.58273	0
0.3967	-20.6989	-17.7221	-4.07975	-5.66392	0
0.3973	0.114359	-33.5677	-2.24452	-4.44303	0
0.3980	29.0471	-44.6179	0.184843	-1.69918	0
0.3987	69.9875	-50.3863	-2.24452	-0.478287	0
0.3993	144.664	-46.1469	-6.82599	-1.09502	0
0.4000	242.669	-33.2897	-8.35754	0.125865	0
0.4007	343.419	-14.0387	-9.26855	2.86972	0
0.4013	438.565	5.14288	-12.6221	4.40527	0
0.4020	531.996	15.5676	-15.672	5.00942	0
0.4027	617.994	13.6912	-17.8109	5.62616	0
0.4033	670.485	9.45178	-18.4315	7.14913	0
0.4040	687.639	11.5367	-18.4315	8.97417	0
0.4047	695.872	18.9036	-19.9498	10.5097	0
0.4053	698.274	24.6719	-20.2535	11.4159	0
0.4060	701.362	28.6333	-15.3684	14.7765	0
0.4067	726.978	31.6912	-10.8001	18.1371	0
0.4073	760.256	32.3167	-10.4964	17.5204	0
0.4080	785.873	39.9616	-12.9258	14.4745	0
0.4087	824.64	64.3555	-12.9258	12.6368	0
0.4093	867.982	91.2513	-11.1038	12.6368	0
0.4100	882.277	108.278	-11.4075	13.8577	0
0.4107	877.131	122.665	-12.9258	15.3933	0
0.4113	878.961	138.858	-11.4075	16.2995	0
0.4120	878.618	148.865	-9.57222	15.3933	0
0.4127	872.213	144.348	-10.8001	13.5556	0
0.4133	881.362	121.414	-7.7502	13.5556	0
0.4140	905.492	74.4327	-1.02984	15.3933	0
0.4147	918.071	-5.83786	3.55163	14.4745	0
0.4153	922.303	-101.676	6.60153	12.0327	0
0.4160	941.172	-158.109	7.20888	12.3348	0
0.4167	959.583	-157.205	5.06998	11.1139	0
0.4173	950.092	-141.012	5.06998	7.4512	0
0.4180	927.22	-128.224	6.9052	7.4512	0
0.4187	911.896	-99.2436	6.9052	8.97417	0
0.4193	903.433	-63.7995	5.99419	7.4512	0
0.4200	904.005	-45.1739	2.62741	5.62616	0
0.4207	908.236	-35.7222	-1.02984	6.23031	0
0.4213	892.684	-25.9924	-0.422498	5.62616	0
0.4220	864.666	-19.529	1.7164	3.48646	0
0.4227	849.685	-13.1352	1.41273	2.86972	0
0.4233	826.813	2.43244	0.184843	3.48646	0
0.4240	765.746	21.614	-1.63718	3.78853	0
0.4247	692.213	37.1816	-4.99076	2.86972	0
0.4253	643.725	43.923	-6.21865	1.64883	0
0.4260	622.34	48.7878	-5.6113	2.26557	0
0.4267	608.617	59.7686	-4.07975	3.48646	0
0.4273	575.681	65.6064	-4.68709	3.48646	0
0.4280	522.848	55.5292	-6.82599	3.48646	0
0.4287	477.104	35.6527	-7.43333	3.48646	0
0.4293	435.821	15.8456	-7.43333	3.48646	0
0.4300	381.844	5.14288	-7.7502	3.78853	0
0.4307	336.329	15.2201	-6.52232	3.78853	0
0.4313	312.885	34.4712	-4.99076	3.48646	0
0.4320	288.413	42.672	-5.91497	4.09061	0
0.4327	258.908	44.5484	-4.68709	5.3115	0
0.4333	231.119	47.2589	-2.24452	6.23031	0
0.4340	192.923	42.394	-2.24452	7.4512	0
0.4347	140.089	29.8843	-1.63718	6.23031	0
0.4353	91.0295	16.1236	0.184843	4.40527	0
0.4360	55.5783	0	0.501717	7.75328	0
0.4367	24.8158	-17.4441	-0.118828	9.89298	0
0.4373	-7.2046	-30.2318	0.805387	7.14913	0
0.4380	-22.8717	-36.3476	3.24795	6.53239	0
0.4387	-14.6379	-36.0696	4.15897	8.37002	0
0.4393	-4.80306	-30.5793	2.32374	6.84705	0
0.4400	2.85897	-20.502	2.62741	4.70735	0
0.4407	22.0712	-4.3089	5.37365	4.40527	0
0.4413	42.1983	12.5097	4.15897	2.86972	0
0.4420	55.9214	28.9808	3.55163	4.09061	0
0.4427	75.7054	57.6141	4.15897	5.3115	0
0.4433	93.7741	99.1741	-0.422498	1.64883	0
0.4440	106.239	130.865	-6.82599	-1.09502	0
0.4447	123.622	147.684	-6.21865	1.64883	0
0.4453	136.773	154.981	-3.47241	5.3115	0
0.4460	141.919	137.885	-0.422498	4.40527	0
0.4467	152.669	90.0004	6.29786	2.56764	0
0.4473	159.416	35.6527	13.3087	2.86972	0
0.4480	159.416	-28.0773	18.1938	4.40527	0
0.4487	166.392	-121.205	22.168	4.09061	0
0.4493	172.224	-188.341	24.2936	2.86972	0
0.4500	165.477	-170.896	23.3826	3.78853	0
0.4507	153.012	-115.715	19.4217	4.40527	0
0.4513	131.284	-84.232	15.1439	3.18438	0
0.4520	105.096	-70.8188	14.5366	3.18438	0
0.4527	87.0269	-65.9539	16.6755	5.00942	0
0.4533	62.8973	-69.6374	16.3586	4.09061	0
0.4540	26.8743	-60.7416	15.4476	1.34675	0
0.4547	-3.88819	-42.116	14.8402	0.125865	0
0.4553	-38.6532	-34.8187	12.094	-2.00125	0
0.4560	-79.5936	-30.8573	8.74043	-4.75769	0
0.4567	-100.636	-20.1545	8.43676	-4.75769	0
0.4573	-112.529	-7.64482	9.34777	-5.36184	0
0.4580	-141.805	5.14288	11.4867	-6.58273	0
0.4587	-174.168	18.0001	13.6124	-4.75769	0
0.4593	-194.067	23.7684	13.3087	-2.92007	0
0.4600	-210.191	27.7298	11.183	-4.44303	0
0.4607	-227.002	29.2588	9.0441	-3.83888	0
0.4613	-247.129	23.7684	6.9052	-3.83888	0
0.4620	-265.426	18.0001	6.29786	-5.97858	0
0.4627	-273.66	23.4904	5.99419	-4.75769	0
0.4633	-286.812	37.5291	2.93108	-3.22214	0
0.4640	-322.148	50.0388	1.41273	-6.58273	0
0.4647	-374.067	56.4327	2.32374	-6.88481	0
0.4653	-428.959	56.4327	1.41273	-5.05977	0
0.4660	-473.216	46.6334	1.41273	-7.50155	0
0.4667	-503.75	33.2202	4.15897	-9.32659	0
0.4673	-534.627	32.0387	3.24795	-7.50155	0
0.4680	-559.9	39.6141	-1.02984	-10.2454	0
0.4687	-566.647	46.3554	-1.02984	-13.9081	0
0.4693	-578.884	61.2975	0.184843	-13.9081	0
0.4700	-609.646	83.6065	-1.33351	-14.8269	0
0.4707	-640.752	96.7417	-3.16874	-16.6519	0
0.4713	-671.057	104.039	-4.38342	-15.129	0
0.4720	-703.992	106.749	-3.77608	-13.9081	0
0.4727	-740.015	89.3749	-0.422498	-15.7457	0
0.4733	-793.649	58.2396	-0.422498	-16.6519	0
0.4740	-859.634	31.6912	-2.86507	-16.3498	0
0.4747	-905.721	13.0657	-3.77608	-17.2687	0
0.4753	-928.021	7.92281	-2.86507	-18.1875	0
0.4760	-937.741	11.2587	0.501717	-19.7104	0
0.4767	-943.23	2.43244	5.37365	-20.9313	0
0.4773	-964.615	-16.1931	6.9052	-19.0937	0
0.4780	-998.809	-28.0773	5.69052	-17.2687	0
0.4787	-1023.51	-35.7222	1.7164	-18.7916	0
0.4793	-1050.61	-40.9345	-8.05387	-20.6293	0
0.4800	-1087.89	-38.7801	-16.5963	-18.4896	0
0.4807	-1109.85	-29.3283	-20.2535	-14.5248	0
0.4813	-1123.57	-18.6256	-26.0497	-14.5248	0
0.4820	-1150.1	-14.3862	-31.2385	-17.5707	0
0.4827	-1174.81	-14.0387	-25.746	-16.9666	0
0.4833	-1191.05	-3.40542	-21.1777	-14.2101	0
0.4840	-1209.34	16.7491	-24.835	-15.129	0
0.4847	-1225.47	27.4518	-23.924	-15.7457	0
0.4853	-1230.38	31.4133	-16.2926	-14.5248	0
0.4860	-1221.24	39.9616	-12.3185	-13.9081	0
0.4867	-1207.51	47.6064	-10.1796	-11.4663	0
0.4873	-1210.6	47.8844	-5.6113	-9.64125	0
0.4880	-1225.24	47.2589	-1.63718	-12.083	0
0.4887	-1231.07	46.9809	0.501717	-12.9893	0
0.4893	-1242.96	37.1816	3.24795	-9.02451	0
0.4900	-1269.72	18.9036	6.29786	-8.72244	0
0.4907	-1289.05	14.0387	7.81622	-9.94333	0
0.4913	-1303.69	31.6912	5.69052	-6.88481	0
0.4920	-1317.07	51.2203	2.62741	-5.66392	0
0.4927	-1307.01	54.9037	3.24795	-7.50155	0
0.4933	-1287.22	43.0195	5.37365	-6.58273	0
0.4940	-1299.69	10.9807	9.0441	-4.14095	0
0.4947	-1338.45	-32.6642	14.2329	-5.66392	0
0.4953	-1371.73	-55.8767	13.6124	-8.72244	0
0.4960	-1388.77	-53.1662	7.81622	-8.72244	0
0.4967	-1401.58	-47.3284	5.37365	-5.66392	0
0.4973	-1426.28	-43.367	6.29786	-2.92007	0
0.4980	-1449.27	-37.8766	5.99419	-4.75769	0
0.4987	-1429.37	-43.367	6.60153	-6.58273	0
0.4993	-1369.56	-52.5408	6.60153	-3.22214	0
0.5000	-1323.13	-43.645	3.24795	0.742603	0
0.5007	-1317.07	-23.5599	1.41273	0.125865	0
0.5013	-1322.21	-12.2317	0.805387	-2.00125	0
0.5020	-1299.69	-9.52127	-0.726169	-0.780362	0
0.5027	-1246.85	-5.83786	-0.726169	1.96349	0
0.5033	-1191.96	2.43244	-0.118828	1.64883	0
0.5040	-1144.96	9.72977	-3.16874	0.427941	0
0.5047	-1103.1	11.5367	-6.21865	1.64883	0
0.5053	-1072	12.7877	-5.91497	1.64883	0
0.5060	-1041.24	17.3746	-7.12966	0.742603	0
0.5067	-1000.64	20.4325	-10.8001	3.48646	0
0.5073	-975.022	23.4904	-11.1038	5.92824	0
0.5080	-983.256	28.0773	-7.7502	2.56764	0
0.5087	-1005.21	26.2009	-7.43333	-0.478287	0
0.5093	-1023.17	20.085	-9.57222	2.56764	0
0.5100	-1018.36	18.9036	-9.57222	3.48646	0
0.5107	-977.995	18.5561	-7.43333	0.742603	0
0.5113	-934.425	18.2781	-8.05387	1.64883	0
0.5120	-910.295	27.7298	-7.7502	5.62616	0
0.5127	-878.846	44.5484	-4.99076	5.92824	0
0.5133	-845.911	65.259	-5.91497	4.70735	0
0.5140	-840.422	91.2513	-8.35754	5.92824	0
0.5147	-831.502	114.116	-7.7502	6.53239	0
0.5153	-793.42	130.587	-11.4075	5.92824	0
0.5160	-746.076	142.819	-20.2535	6.23031	0
0.5167	-686.609	145.252	-24.835	5.3115	0
0.5173	-610.561	131.491	-21.7851	1.96349	0
0.5180	-549.836	100.703	-17.2036	1.64883	0
0.5187	-496.202	43.5755	-11.7111	2.86972	0
0.5193	-422.898	-31.4828	-4.99076	1.64883	0
0.5200	-353.025	-93.7533	-0.422498	0.427941	0
0.5207	-296.532	-123.916	-1.33351	2.56764	0
0.5213	-227.002	-126.348	-2.86507	4.40527	0
0.5220	-167.421	-106.819	-0.422498	3.78853	0
0.5227	-152.783	-79.9926	0.805387	2.56764	0
0.5233	-148.552	-65.0505	-0.422498	0.742603	0
0.5240	-118.933	-62.896	2.62741	0.125865	0
0.5247	-90.9151	-61.645	5.69052	3.48646	0
0.5253	-74.1044	-55.2512	1.41273	5.92824	0
0.5260	-34.765	-45.1739	0.184843	5.3115	0
0.5267	21.1564	-34.5407	3.24795	4.40527	0
0.5273	60.4957	-22.031	-0.726169	5.3115	0
0.5280	96.1756	-8.89579	-6.82599	6.23031	0
0.5287	144.435	4.2394	-6.82599	6.23031	0
0.5293	181.373	18.0001	-6.21865	3.48646	0
0.5300	210.649	30.5098	-7.7502	2.26557	0
0.5307	256.049	38.0851	-8.35754	5.00942	0
0.5313	296.646	43.5755	-8.96488	7.14913	0
0.5320	318.031	50.0388	-4.68709	5.92824	0
0.5327	346.392	49.4133	4.76631	6.23031	0
0.5333	377.612	37.5291	7.51255	8.06794	0
0.5340	389.506	19.807	5.99419	8.06794	0
0.5347	390.992	1.52896	10.5625	7.4512	0
0.5353	386.418	-19.529	13.3087	8.06794	0
0.5360	373.61	-38.7801	10.5625	8.67209	0
0.5367	369.95	-44.6179	10.2588	8.97417	0
0.5373	373.038	-42.4635	11.7903	9.89298	0
0.5380	373.267	-43.367	9.0441	9.89298	0
0.5387	384.931	-41.2125	6.9052	9.89298	0
0.5393	412.949	-32.6642	7.20888	10.5097	0
0.5400	445.313	-33.0117	4.76631	8.06794	0
0.5407	478.591	-42.4635	2.32374	4.70735	0
0.5413	502.378	-46.7029	3.8553	5.3115	0
0.5420	497.46	-48.5793	5.06998	5.92824	0
0.5427	470.929	-54.3477	3.24795	4.40527	0
0.5433	448.057	-50.6643	3.24795	4.70735	0
0.5440	443.826	-34.8187	5.06998	5.92824	0
0.5447	444.97	-19.8765	4.15897	5.00942	0
0.5453	416.38	-7.64482	2.62741	5.3115	0
0.5460	343.419	4.51739	3.55163	5.62616	0
0.5467	255.477	5.49037	4.76631	5.00942	0
0.5473	196.926	-4.3089	5.99419	5.62616	0
0.5480	194.181	-7.01933	8.74043	7.75328	0
0.5487	220.14	4.2394	8.74043	7.75328	0
0.5493	225.287	15.2201	4.46264	8.06794	0
0.5500	208.476	15.5676	1.7164	8.06794	0
0.5507	198.755	7.29733	2.32374	5.92824	0
0.5513	193.266	-6.46335	1.7164	4.40527	0
0.5520	199.67	-17.7221	-0.422498	4.70735	0
0.5527	235.35	-14.0387	-0.726169	3.18438	0
0.5533	273.775	-4.3089	1.10906	1.96349	0
0.5540	302.136	-12.5097	1.41273	4.40527	0
0.5547	337.93	-38.7801	2.32374	5.00942	0
0.5553	366.634	-62.2705	5.37365	2.56764	0
0.5560	371.437	-74.7802	8.43676	0.742603	0
0.5567	365.948	-78.1856	9.0441	0.427941	0
0.5573	346.735	-76.6567	9.0441	1.64883	0
0.5580	318.718	-77.5602	8.74043	3.48646	0
0.5587	305.795	-80.8961	6.9052	3.48646	0
0.5593	298.819	-82.1471	5.69052	1.34675	0
0.5600	282.008	-76.3092	3.55163	0.742603	0
0.5607	266.799	-61.9925	2.02007	2.26557	0
0.5613	250.903	-47.6064	2.32374	2.56764	0
0.5620	244.156	-44.2705	2.32374	3.18438	0
0.5627	266.456	-47.9539	3.24795	6.84705	0
0.5633	293.33	-48.2319	4.46264	8.97417	0
0.5640	310.141	-44.2705	0.805387	6.23031	0
0.5647	341.246	-38.7801	-3.47241	3.48646	0
0.5653	370.865	-27.1739	-3.16874	4.09061	0
0.5660	379.099	-9.17378	-1.02984	5.3115	0
0.5667	385.846	4.2394	1.10906	6.53239	0
0.5673	385.16	10.9807	5.37365	6.23031	0
0.5680	371.78	21.614	6.9052	5.3115	0
0.5687	372.352	34.7492	4.76631	7.14913	0
0.5693	376.354	39.0581	4.76631	8.67209	0
0.5700	369.035	37.8071	8.11989	6.84705	0
0.5707	365.033	32.5947	10.5625	8.06794	0
0.5713	347.993	12.7877	10.5625	11.7306	0
0.5720	304.88	-14.0387	10.5625	11.4159	0
0.5727	259.137	-22.309	12.3977	9.5909	0
0.5733	184.346	-17.0966	14.2329	9.89298	0
0.5740	72.7321	-14.3862	12.7014	9.89298	0
0.5747	1.02923	-9.17378	10.5625	10.1951	0
0.5753	-21.6138	-4.0309	8.11989	10.8118	0
0.5760	-57.6368	-9.52127	5.06998	9.5909	0
0.5767	-93.6597	-14.6642	4.46264	8.06794	0
0.5773	-103.38	-11.9537	5.69052	8.97417	0
0.5780	-123.507	-14.6642	5.06998	8.06794	0
0.5787	-152.554	-22.587	2.93108	5.62616	0
0.5793	-158.615	-25.3669	-1.02984	4.70735	0
0.5800	-161.017	-26.8959	-3.16874	5.3115	0
0.5807	-168.45	-27.5213	0.501717	6.23031	0
0.5813	-155.528	-18.9731	3.8553	6.53239	0
0.5820	-127.51	-5.49037	0.501717	5.3115	0
0.5827	-109.784	0	-2.24452	4.40527	0
0.5833	-107.955	-4.0309	-3.16874	5.3115	0
0.5840	-110.127	-6.46335	-4.99076	5.00942	0
0.5847	-107.955	3.33592	-5.30763	4.40527	0
0.5853	-96.9761	18.9036	-4.99076	6.23031	0
0.5860	-72.6177	27.1044	-7.12966	7.4512	0
0.5867	-37.5096	28.9808	-9.57222	6.23031	0
0.5873	-5.37486	33.8457	-12.9258	5.62616	0
0.5880	31.7917	42.672	-16.8999	7.14913	0
0.5887	90.6864	55.8072	-18.1146	6.84705	0
0.5893	154.842	73.1818	-16.2926	6.23031	0
0.5900	209.162	76.5872	-14.1537	7.14913	0
0.5907	256.049	53.6527	-13.5463	7.14913	0
0.5913	289.327	32.3167	-15.672	5.3115	0
0.5920	309.798	35.3747	-16.2926	4.09061	0
0.5927	326.037	46.6334	-14.1537	5.00942	0
0.5933	327.18	48.7878	-13.2427	5.3115	0
0.5940	315.973	44.201	-12.3185	4.40527	0
0.5947	309.226	33.5677	-8.05387	4.09061	0
0.5953	297.904	18.9036	-6.82599	2.26557	0
0.5960	275.376	3.61391	-9.26855	-0.176211	0
0.5967	253.304	-12.2317	-8.05387	0.742603	0
0.5973	231.691	-15.2896	-7.12966	2.56764	0
0.5980	209.391	3.61391	-8.35754	1.04468	0
0.5987	196.011	23.4904	-6.82599	-0.780362	0
0.5993	185.261	27.7298	-6.82599	-0.780362	0
0.6000	175.884	20.7105	-9.87589	-1.69918	0
0.6007	169.136	4.2394	-8.66121	-3.5368	0
0.6013	150.153	-10.7027	-6.82599	-4.75769	0
0.6020	127.624	-12.2317	-9.57222	-5.66392	0
0.6027	130.026	-19.251	-8.05387	-5.36184	0
0.6033	151.182	-41.2125	-4.07975	-5.05977	0
0.6040	171.309	-52.5408	-4.07975	-7.80362	0
0.6047	186.176	-43.645	-5.30763	-9.32659	0
0.6053	197.84	-31.4828	-6.82599	-6.28066	0
0.6060	219.226	-17.7221	-8.05387	-4.75769	0
0.6067	246.9	-4.58689	-6.82599	-7.80362	0
0.6073	261.31	1.52896	-7.12966	-7.50155	0
0.6080	275.604	8.20081	-11.7111	-5.05977	0
0.6087	282.352	23.4904	-12.6221	-5.97858	0
0.6093	259.137	40.587	-11.4075	-7.80362	0
0.6100	256.392	55.1817	-13.2427	-7.80362	0
0.6107	280.522	70.4713	-13.85	-7.80362	0
0.6113	219.454	86.6644	-13.2427	-6.58273	0
0.6120	83.7105	101.259	-16.2926	-6.28066	0
0.6127	18.9835	108.278	-20.2535	-9.32659	0
0.6133	34.8794	104.039	-21.4814	-12.083	0
0.6140	55.3496	91.5293	-20.8608	-10.5475	0
0.6147	84.8541	61.0196	-17.5073	-11.7684	0
0.6153	118.476	12.1622	-14.4574	-14.8269	0
0.6160	130.369	-19.529	-15.672	-13.3039	0
0.6167	139.174	-15.9151	-18.1146	-8.72244	0
0.6173	138.603	-2.77993	-19.9498	-9.02451	0
0.6180	108.984	4.86488	-23.3034	-12.9893	0
0.6187	83.3675	12.5097	-26.0497	-14.5248	0
0.6193	76.9634	15.8456	-25.746	-12.9893	0
0.6200	62.6685	16.4711	-24.5313	-12.083	0
0.6207	38.7676	26.2009	-24.5313	-14.2101	0
0.6213	12.9225	36.2781	-23.6071	-16.3498	0
0.6220	-0.800511	35.0967	-21.7851	-14.8269	0
0.6227	11.3215	28.6333	-20.8608	-13.9081	0
0.6233	10.7497	27.7298	-21.7851	-15.129	0
0.6240	-24.3584	36.5561	-23.924	-16.6519	0
0.6247	-37.5096	54.6257	-24.835	-16.3498	0
0.6253	-9.14869	71.0968	-21.7851	-15.431	0
0.6260	19.3266	77.4907	-16.8999	-14.2101	0
0.6267	34.8794	78.6721	-14.1537	-12.6872	0
0.6273	45.5147	81.4521	-12.3185	-12.6872	0
0.6280	45.8578	73.1818	-8.05387	-13.9081	0
0.6287	47.6876	43.0195	-2.24452	-12.083	0
0.6293	57.1793	5.14288	3.8553	-7.19947	0
0.6300	59.9239	-24.7414	7.81622	-5.05977	0
0.6307	46.7727	-54.9732	8.74043	-6.58273	0
0.6313	18.4117	-82.425	7.81622	-5.66392	0
0.6320	-13.38	-79.0891	7.81622	-2.92007	0
0.6327	-32.0204	-47.0504	9.65144	-3.22214	0
0.6333	-39.9112	-17.4441	11.4867	-4.75769	0
0.6340	-39.5681	2.43244	9.65144	-2.31591	0
0.6347	-27.4461	18.9036	5.99419	0.125865	0
0.6353	-9.14869	21.614	4.15897	-1.69918	0
0.6360	11.0928	9.72977	3.55163	-2.61799	0
0.6367	34.1932	-4.3089	2.62741	-2.00125	0
0.6373	48.6024	-16.5406	2.62741	-2.92007	0
0.6380	44.0281	-28.7028	3.8553	-1.3971	0
0.6387	4.6887	-40.587	5.06998	1.96349	0
0.6393	-79.5936	-51.9153	4.76631	1.64883	0
0.6400	-165.591	-59.5601	2.62741	0.427941	0
0.6407	-206.189	-61.0891	3.8553	1.96349	0
0.6413	-213.279	-59.2126	7.51255	2.26557	0
0.6420	-204.702	-50.6643	7.81622	-0.176211	0
0.6427	-181.258	-30.5793	5.99419	-0.176211	0
0.6433	-155.528	-4.93438	3.24795	1.04468	0
0.6440	-132.656	16.7491	0.501717	0.427941	0
0.6447	-115.274	35.0967	-1.02984	0.427941	0
0.6453	-114.359	55.5292	-1.94085	1.34675	0
0.6460	-122.364	79.6451	-3.47241	1.04468	0
0.6467	-132.084	105.568	-4.07975	0.742603	0
0.6473	-156.214	122.317	-4.99076	0.742603	0
0.6480	-174.854	118.703	-8.35754	0.742603	0
0.6487	-169.365	90.2784	-7.43333	-0.176211	0
0.6493	-169.937	52.7492	-2.24452	-1.3971	0
0.6500	-189.492	23.4904	-0.422498	-1.09502	0
0.6507	-216.252	-6.74134	-0.422498	0.742603	0
0.6513	-261.767	-51.9153	4.46264	1.96349	0
0.6520	-317.574	-97.9927	8.74043	1.64883	0
0.6527	-362.174	-128.224	6.29786	1.64883	0
0.6533	-403.686	-142.819	2.62741	0.742603	0
0.6540	-440.281	-136.425	4.15897	0.742603	0
0.6547	-454.919	-107.166	5.99419	1.96349	0
0.6553	-460.179	-76.6567	2.62741	1.34675	0
0.6560	-468.07	-60.7416	2.02007	-0.478287	0
0.6567	-502.606	-55.2512	7.20888	0.427941	0
0.6573	-608.159	-51.2898	8.74043	1.64883	0
0.6580	-761.629	-41.56	4.46264	0.742603	0
0.6587	-879.189	-30.5793	4.76631	-0.176211	0
0.6593	-939.228	-32.1082	6.9052	-0.176211	0
0.6600	-964.958	-44.6179	5.06998	-1.09502	0
0.6607	-956.381	-49.4828	5.37365	-3.83888	0
0.6613	-924.59	-40.9345	9.65144	-4.75769	0
0.6620	-895.314	-28.4248	7.81622	-2.61799	0
0.6627	-875.187	-14.0387	3.24795	-0.176211	0
0.6633	-865.466	1.52896	4.15897	-1.09502	0
0.6640	-871.184	18.0001	4.15897	-2.92007	0
0.6647	-887.995	39.0581	-2.5614	-2.31591	0
0.6653	-900.46	57.3361	-6.52232	-2.00125	0
0.6660	-896.229	63.174	-4.07975	-3.22214	0
0.6667	-882.506	62.8265	-1.63718	-2.92007	0
0.6673	-877.588	62.5485	-0.726169	-1.3971	0
0.6680	-885.593	50.5948	-0.422498	-0.780362	0
0.6687	-907.55	25.5754	2.32374	-1.09502	0
0.6693	-927.677	-1.87646	8.11989	-2.31591	0
0.6700	-904.806	-33.5677	14.5366	-3.83888	0
0.6707	-834.589	-61.645	16.9791	-4.75769	0
0.6713	-755.911	-65.9539	16.6755	-3.83888	0
0.6720	-672.886	-52.5408	14.5366	-1.09502	0
0.6727	-576.711	-40.587	13.6124	-0.478287	0
0.6733	-504.093	-30.5793	14.8402	-3.83888	0
0.6740	-476.647	-22.587	13.3087	-7.50155	0
0.6747	-462.238	-22.9345	9.34777	-7.19947	0
0.6753	-432.962	-19.529	8.74043	-5.36184	0
0.6760	-395.452	-11.0502	9.0441	-4.75769	0
0.6767	-361.602	-10.0773	8.43676	-5.05977	0
0.6773	-332.326	-10.4248	9.95511	-6.58273	0
0.6780	-297.447	-5.21238	10.5625	-7.80362	0
0.6787	-249.302	-0.625485	8.11989	-7.50155	0
0.6793	-195.896	5.49037	9.65144	-6.28066	0
0.6800	-155.871	10.6332	12.094	-4.75769	0
0.6807	-139.746	0	9.65144	-3.22214	0
0.6813	-140.661	-18.9731	6.29786	-3.83888	0
0.6820	-155.528	-28.7028	5.69052	-5.66392	0
0.6827	-196.468	-29.9538	6.9052	-3.22214	0
0.6833	-252.618	-21.6835	8.74043	0.125865	0
0.6840	-278.578	-4.58689	7.81622	-1.09502	0
0.6847	-262.11	7.57532	2.62741	-2.92007	0
0.6853	-238.895	12.5097	1.41273	-3.83888	0
0.6860	-218.997	14.3167	4.15897	-4.75769	0
0.6867	-195.896	10.3553	4.15897	-2.31591	0
0.6873	-190.407	8.20081	0.805387	0.742603	0
0.6880	-198.87	16.7491	-2.24452	-0.478287	0
0.6887	-185.833	29.5368	-4.07975	-2.00125	0
0.6893	-168.45	42.116	-5.91497	0.427941	0
0.6900	-171.767	50.0388	-6.52232	1.64883	0
0.6907	-152.783	44.5484	-6.82599	-0.176211	0
0.6913	-93.3167	34.1237	-6.21865	-0.780362	0
0.6920	-38.4245	28.9808	-4.99076	-0.176211	0
0.6927	12.9225	19.529	-2.86507	0.125865	0
0.6933	87.37	2.98843	0.501717	-0.176211	0
0.6940	150.496	-8.2703	3.24795	-2.92007	0
0.6947	175.541	-12.5097	4.15897	-3.83888	0
0.6953	198.069	-15.9151	2.32374	-1.09502	0
0.6960	246.329	-20.78	1.10906	-2.00125	0
0.6967	313.8	-27.5213	4.15897	-5.66392	0
0.6973	384.931	-38.1546	8.74043	-4.75769	0
0.6980	442.568	-48.5793	7.51255	-5.36184	0
0.6987	491.742	-47.3284	5.37365	-9.64125	0
0.6993	549.722	-29.6063	7.51255	-8.1057	0
0.7000	599.468	-2.77993	5.99419	-2.92007	0
0.7007	628.172	24.3939	1.10906	-6.58273	0
0.7013	679.405	49.4133	0.501717	-12.9893	0
0.7020	786.788	68.6644	0.501717	-12.083	0
0.7027	920.816	71.6528	-0.422498	-9.32659	0
0.7033	1041.58	53.3747	1.7164	-9.64125	0
0.7040	1132.27	25.5754	1.41273	-7.50155	0
0.7047	1189.67	1.80696	-4.07975	-5.36184	0
0.7053	1233.24	-18.3476	-5.30763	-6.28066	0
0.7060	1283.33	-29.0503	-3.77608	-5.36184	0
0.7067	1335.48	-23.2125	-4.99076	-1.69918	0
0.7073	1381	-18.3476	-4.68709	-2.92007	0
0.7080	1419.76	-25.9924	-1.02984	-7.19947	0
0.7087	1460.02	-30.8573	0.501717	-6.58273	0
0.7093	1509.76	-28.4248	0.184843	-5.05977	0
0.7100	1556.42	-28.4248	-1.63718	-6.58273	0
0.7107	1589.47	-26.2704	-3.16874	-7.19947	0
0.7113	1623.32	-22.9345	-0.118828	-6.28066	0
0.7120	1641.62	-23.5599	1.41273	-6.58273	0
0.7127	1594.05	-21.6835	-1.33351	-6.88481	0
0.7133	1480.49	-19.8765	-0.726169	-5.66392	0
0.7140	1359.04	-18.6256	1.41273	-5.66392	0
0.7147	1282.99	2.43244	-2.5614	-8.42036	0
0.7153	1273.84	45.7299	-8.96488	-9.32659	0
0.7160	1306.55	81.1741	-11.7111	-7.50155	0
0.7167	1333.08	96.7417	-12.0148	-6.58273	0
0.7173	1344.06	104.039	-12.0148	-8.72244	0
0.7180	1350.46	113.491	-13.5463	-8.42036	0
0.7187	1349.55	126.904	-13.85	-5.36184	0
0.7193	1341.31	133.02	-10.4964	-6.58273	0
0.7200	1315.7	109.529	-7.7502	-9.94333	0
0.7207	1252.46	41.4905	-4.38342	-9.02451	0
0.7213	1175.04	-54.3477	3.55163	-8.72244	0
0.7220	1123.12	-123.638	9.0441	-9.32659	0
0.7227	1089.84	-133.089	7.81622	-6.88481	0
0.7233	1051.07	-112.657	7.51255	-5.66392	0
0.7240	1002.01	-91.5988	8.11989	-6.88481	0
0.7247	936.597	-65.6759	6.9052	-7.19947	0
0.7253	858.833	-38.7801	6.29786	-8.1057	0
0.7260	797.194	-21.4055	6.9052	-8.42036	0
0.7267	773.408	-11.3282	6.9052	-4.75769	0
0.7273	781.87	-4.0309	7.81622	-2.00125	0
0.7280	802.683	4.51739	7.20888	-2.92007	0
0.7287	817.893	21.9615	5.37365	-2.92007	0
0.7293	824.068	46.3554	4.15897	-2.31591	0
0.7300	819.723	71.0968	4.76631	-1.69918	0
0.7307	789.303	93.0583	6.29786	1.34675	0
0.7313	711.425	108.626	5.69052	3.48646	0
0.7320	613.191	110.78	1.7164	3.48646	0
0.7327	553.953	93.0583	0.501717	4.09061	0
0.7333	541.717	59.7686	3.24795	5.00942	0
0.7340	543.547	24.6719	4.46264	4.09061	0
0.7347	560.357	-4.93438	5.06998	2.56764	0
0.7353	582.657	-29.3283	7.20888	2.56764	0
0.7360	562.187	-43.645	7.51255	2.56764	0
0.7367	495.402	-50.6643	4.15897	3.48646	0
0.7373	416.037	-54.3477	0.501717	3.78853	0
0.7380	337.244	-45.1739	-1.33351	3.78853	0
0.7387	272.631	-18.9731	0.501717	5.62616	0
0.7393	233.177	9.10428	2.02007	9.28883	0
0.7400	207.904	29.2588	-0.726169	8.97417	0
0.7407	196.011	49.1353	-3.47241	5.00942	0
0.7413	198.069	68.0389	-2.24452	5.00942	0
0.7420	202.072	82.0776	-0.422498	10.1951	0
0.7427	215.566	96.3942	0.501717	13.5556	0
0.7433	242.097	106.193	1.41273	12.6368	0
0.7440	268.628	97.2977	0.805387	11.7306	0
0.7447	300.306	74.7107	-0.726169	11.7306	0
0.7453	326.265	47.2589	-1.33351	12.6368	0
0.7460	329.696	15.8456	-0.422498	13.5556	0
0.7467	345.249	-4.93438	0.184843	12.9515	0
0.7473	393.737	-10.7027	-2.24452	11.7306	0
0.7480	442.225	-23.2125	-4.38342	11.7306	0
0.7487	483.508	-35.4442	-3.16874	12.6368	0
0.7493	522.848	-24.7414	-3.16874	12.6368	0
0.7500	551.209	-6.46335	-3.16874	12.6368	0
0.7507	585.745	-2.15445	0.184843	12.9515	0
0.7513	625.999	-4.3089	2.02007	13.2536	0
0.7520	629.087	-5.83786	-0.118828	14.1724	0
0.7527	597.638	-8.89579	-0.726169	14.4745	0
0.7533	587.575	-10.0773	-0.118828	12.9515	0
0.7540	617.422	-9.52127	-0.422498	12.6368	0
0.7547	661.107	-4.93438	-0.118828	13.8577	0
0.7553	698.617	5.14288	-3.16874	13.2536	0
0.7560	740.129	12.5097	-7.43333	12.6368	0
0.7567	786.216	17.6526	-5.30763	13.5556	0
0.7573	801.769	27.4518	-1.94085	11.4159	0
0.7580	781.87	38.0851	-6.52232	9.28883	0
0.7587	773.636	46.9809	-12.0148	9.89298	0
0.7593	786.788	59.1431	-12.0148	8.37002	0
0.7600	788.389	71.6528	-13.2427	6.23031	0
0.7607	777.067	80.2011	-14.761	8.06794	0
0.7613	766.317	86.039	-12.3185	8.06794	0
0.7620	753.28	85.6915	-10.4964	4.40527	0
0.7627	737.042	72.0003	-10.1796	5.00942	0
0.7633	720.574	44.8264	-6.82599	7.14913	0
0.7640	705.936	13.0657	-5.30763	5.92824	0
0.7647	692.213	-6.74134	-7.7502	4.09061	0
0.7653	668.083	-9.52127	-8.96488	5.3115	0
0.7660	632.403	-6.46335	-7.7502	6.23031	0
0.7667	604.271	-2.77993	-7.7502	5.3115	0
0.7673	583.915	4.51739	-8.05387	4.40527	0
0.7680	558.528	11.8842	-8.05387	3.18438	0
0.7687	528.68	15.2201	-8.35754	1.04468	0
0.7693	488.083	16.7491	-7.7502	0.742603	0
0.7700	425.757	16.7491	-7.7502	2.56764	0
0.7707	348.222	14.9421	-8.66121	1.64883	0
0.7713	254.562	12.7877	-9.57222	-2.00125	0
0.7720	142.605	9.72977	-9.26855	-2.92007	0
0.7727	32.3635	4.2394	-7.7502	-1.69918	0
0.7733	-60.0383	-4.0309	-6.52232	-1.09502	0
0.7740	-145.807	-11.9537	-5.91497	-0.176211	0
0.7747	-231.004	-10.4248	-3.77608	0.742603	0
0.7753	-310.026	3.61391	-2.24452	-0.478287	0
0.7760	-383.559	17.0271	-3.47241	-2.00125	0
0.7767	-445.198	22.2395	-2.86507	-3.83888	0
0.7773	-487.054	24.6719	0.501717	-4.75769	0
0.7780	-530.052	23.4904	-0.726169	-3.83888	0
0.7787	-570.878	12.7877	-2.86507	-2.92007	0
0.7793	-581.857	2.71044	-1.33351	-2.92007	0
0.7800	-612.162	6.67184	-1.63718	-2.61799	0
0.7807	-716.457	20.7105	-4.68709	-4.75769	0
0.7813	-825.098	26.8264	-4.07975	-8.1057	0
0.7820	-897.487	22.865	-3.77608	-8.42036	0
0.7827	-1015.5	32.9422	-7.7502	-7.80362	0
0.7833	-1165.66	59.4906	-11.1038	-9.32659	0
0.7840	-1237.7	75.3362	-9.87589	-8.42036	0
0.7847	-1254.51	68.6644	-6.52232	-5.97858	0
0.7853	-1290.54	46.6334	-2.24452	-5.66392	0
0.7860	-1308.49	5.49037	2.32374	-6.58273	0
0.7867	-1273.15	-52.8187	3.8553	-6.58273	0
0.7873	-1222.49	-104.734	1.41273	-5.36184	0
0.7880	-1174.58	-130.657	2.32374	-5.66392	0
0.7887	-1117.74	-133.993	6.60153	-6.58273	0
0.7893	-1054.62	-122.734	6.60153	-5.36184	0
0.7900	-996.979	-103.205	5.69052	-5.66392	0
0.7907	-952.036	-83.954	9.65144	-5.97858	0
0.7913	-913.383	-69.9153	10.8661	-4.75769	0
0.7920	-866.038	-56.7802	5.69052	-5.66392	0
0.7927	-819.037	-39.6836	2.62741	-9.02451	0
0.7933	-779.354	-18.6256	2.93108	-8.42036	0
0.7940	-729.951	6.67184	0.805387	-5.66392	0
0.7947	-666.139	32.5947	-1.02984	-5.66392	0
0.7953	-604.157	54.0002	-1.33351	-4.75769	0
0.7960	-544.69	75.6837	-4.38342	-2.61799	0
0.7967	-482.708	93.9618	-7.7502	-3.83888	0
0.7973	-420.154	100.981	-7.7502	-5.66392	0
0.7980	-354.283	98.5487	-4.99076	-5.36184	0
0.7987	-292.873	74.4327	-1.33351	-4.44303	0
0.7993	-252.618	16.4711	1.7164	-2.00125	0
0.8000	-223.342	-35.4442	3.24795	0.427941	0
0.8007	-194.638	-47.6064	4.15897	-0.478287	0
0.8013	-184.575	-50.6643	4.15897	-1.69918	0
0.8020	-192.466	-63.7995	2.62741	0.742603	0
0.8027	-209.619	-69.0119	2.93108	3.78853	0
0.8033	-252.275	-69.0119	3.24795	5.3115	0
0.8040	-293.787	-70.1933	-0.118828	4.40527	0
0.8047	-287.383	-57.1276	-1.02984	1.64883	0
0.8053	-274.575	-35.4442	2.32374	0.742603	0
0.8060	-304.537	-23.2125	4.15897	2.86972	0
0.8067	-342.047	-18.0696	2.62741	4.09061	0
0.8073	-363.432	-13.1352	3.55163	4.40527	0
0.8080	-382.644	-12.2317	5.99419	7.14913	0
0.8087	-414.321	-15.9151	5.06998	8.37002	0
0.8093	-499.862	-19.529	2.02007	6.23031	0
0.8100	-635.605	-15.2896	0.501717	6.53239	0
0.8107	-733.268	-3.68341	2.32374	7.75328	0
0.8113	-757.74	1.18147	2.32374	6.23031	0
0.8120	-751.565	-3.05793	-3.16874	6.53239	0
0.8127	-743.903	-4.93438	-8.96488	8.97417	0
0.8133	-755.911	-7.36683	-9.87589	8.06794	0
0.8140	-789.075	-15.2896	-7.12966	6.84705	0
0.8147	-817.779	-15.0116	-5.30763	7.4512	0
0.8153	-854.374	-1.87646	-6.21865	6.23031	0
0.8160	-902.633	12.5097	-9.87589	5.00942	0
0.8167	-909.037	29.2588	-12.9258	4.70735	0
0.8173	-866.953	51.5678	-10.1796	3.78853	0
0.8180	-817.55	68.9424	-6.82599	2.56764	0
0.8187	-761.629	78.1161	-8.66121	4.40527	0
0.8193	-687.181	83.8845	-9.57222	4.40527	0
0.8200	-614.22	81.7301	-6.82599	2.56764	0
0.8207	-569.392	67.4134	-4.99076	2.56764	0
0.8213	-543.775	48.5098	-4.07975	2.56764	0
0.8220	-503.521	26.8264	-1.33351	2.26557	0
0.8227	-438.794	4.2394	0.501717	4.40527	0
0.8233	-365.49	-13.1352	0.501717	4.09061	0
0.8240	-276.748	-29.3283	1.7164	-0.176211	0
0.8247	-185.147	-52.5408	2.62741	1.34675	0
0.8253	-115.617	-74.5022	3.24795	0.125865	0
0.8260	-48.7168	-82.703	5.99419	-16.6519	0
0.8267	7.66203	-81.7996	7.20888	-28.5587	0
0.8273	10.1779	-74.7802	5.99419	-20.3146	0
0.8280	-11.8933	-58.6566	4.15897	-13.9081	0
0.8287	-8.46254	-41.2125	2.32374	-18.4896	0
0.8293	3.77384	-33.2897	0.501717	-19.0937	0
0.8300	12.2364	-27.5213	1.7164	-17.2687	0
0.8307	23.901	-17.7221	1.10906	-17.2687	0
0.8313	35.7943	-10.7027	-2.86507	-14.8269	0
0.8320	41.2835	-6.74134	-4.38342	-13.3039	0
0.8327	2.51589	2.08495	-6.21865	-14.2101	0
0.8333	-83.5962	13.4132	-11.4075	-11.1642	0
0.8340	-149.467	23.4904	-12.9258	-5.36184	0
0.8347	-193.152	34.4712	-9.57222	-5.05977	0
0.8353	-256.278	49.1353	-11.4075	-7.50155	0
0.8360	-293.787	65.8844	-16.5963	-6.58273	0
0.8367	-271.831	77.7687	-18.4315	-4.14095	0
0.8373	-233.749	77.2127	-15.9889	-2.92007	0
0.8380	-227.002	69.5678	-12.0148	-3.22214	0
0.8387	-290.128	67.4134	-9.57222	-2.61799	0
0.8393	-389.048	67.4134	-9.87589	-0.176211	0
0.8400	-414.664	57.3361	-9.87589	1.96349	0
0.8407	-393.279	30.1623	-8.66121	3.48646	0
0.8413	-442.111	-11.3282	-7.43333	4.40527	0
0.8420	-527.88	-52.5408	-4.38342	2.86972	0
0.8427	-552.581	-77.8382	-0.422498	1.04468	0
0.8433	-557.842	-84.232	1.41273	2.56764	0
0.8440	-663.052	-71.7223	3.8553	4.40527	0
0.8447	-878.846	-43.089	6.9052	5.3115	0
0.8453	-1057.36	-16.5406	4.76631	6.23031	0
0.8460	-1079.66	-4.3089	0.805387	6.84705	0
0.8467	-1007.27	3.33592	2.62741	7.75328	0
0.8473	-931.909	9.10428	5.69052	8.97417	0
0.8480	-846.14	2.43244	5.69052	8.06794	0
0.8487	-753.166	-16.5406	7.81622	6.84705	0
0.8493	-676.775	-31.7607	12.094	6.23031	0
0.8500	-601.412	-29.3283	11.7903	6.23031	0
0.8507	-526.965	-8.5483	9.34777	8.06794	0
0.8513	-474.131	15.2201	8.74043	9.89298	0
0.8520	-426.215	36.2781	6.9052	8.97417	0
0.8527	-363.432	58.8651	3.8553	6.23031	0
0.8533	-296.532	77.4907	3.8553	5.62616	0
0.8540	-237.065	82.3555	4.46264	7.14913	0
0.8547	-174.854	75.9617	4.46264	8.67209	0
0.8553	-113.101	60.6721	5.37365	7.75328	0
0.8560	-106.125	40.587	7.51255	4.70735	0
0.8567	-201.043	18.5561	7.51255	5.3115	0
0.8573	-344.791	-18.6256	7.51255	8.06794	0
0.8580	-448.515	-72.6953	9.34777	5.3115	0
0.8587	-496.431	-108.973	9.95511	1.64883	0
0.8593	-522.733	-104.109	8.74043	4.09061	0
0.8600	-546.52	-79.0891	7.81622	6.23031	0
0.8607	-557.155	-58.9346	7.20888	5.00942	0
0.8613	-524.563	-50.6643	6.29786	5.3115	0
0.8620	-445.77	-52.8187	5.99419	4.70735	0
0.8627	-356.685	-54.6257	6.9052	2.26557	0
0.8633	-285.554	-47.6064	6.29786	2.26557	0
0.8640	-229.175	-37.8766	5.69052	2.56764	0
0.8647	-164.448	-31.4828	6.60153	0.742603	0
0.8653	-78.107	-26.8959	6.9052	0.427941	0
0.8660	22.2999	-22.309	5.99419	0.742603	0
0.8667	129.797	-15.5676	4.46264	-0.478287	0
0.8673	229.289	-8.5483	5.99419	0.742603	0
0.8680	292.072	-5.83786	9.65144	2.26557	0
0.8687	325.693	-3.05793	9.95511	0.742603	0
0.8693	373.267	1.80696	5.37365	0.125865	0
0.8700	437.422	4.86488	5.06998	2.26557	0
0.8707	479.163	6.04636	9.0441	4.40527	0
0.8713	505.465	9.45178	7.51255	4.40527	0
0.8720	558.528	8.82629	2.62741	0.742603	0
0.8727	630.002	3.96141	4.76631	-2.31591	0
0.8733	680.548	10.0078	9.65144	-1.3971	0
0.8740	703.191	31.6912	9.95511	1.64883	0
0.8747	695.872	53.3747	7.20888	2.86972	0
0.8753	661.336	67.1354	5.37365	1.34675	0
0.8760	654.703	82.3555	2.93108	-0.176211	0
0.8767	705.021	98.5487	-0.422498	0.742603	0
0.8773	757.169	100.703	-0.422498	1.64883	0
0.8780	784.043	89.3749	2.32374	0.427941	0
0.8787	814.234	76.5872	5.06998	-0.780362	0
0.8793	842.938	61.0196	7.81622	0.742603	0
0.8800	859.405	37.1816	9.0441	4.09061	0
0.8807	884.45	7.92281	9.0441	5.3115	0
0.8813	903.09	-20.1545	8.43676	3.18438	0
0.8820	886.28	-38.5021	5.99419	1.64883	0
0.8827	851.515	-42.116	4.15897	3.48646	0
0.8833	825.555	-40.9345	5.37365	5.3115	0
0.8840	809.087	-44.2705	5.69052	5.3115	0
0.8847	790.218	-49.7608	2.93108	5.3115	0
0.8853	757.512	-54.0697	4.15897	5.3115	0
0.8860	720.002	-60.7416	8.43676	6.23031	0
0.8867	686.724	-66.2319	10.5625	8.06794	0
0.8873	639.151	-63.7995	10.5625	8.06794	0
0.8880	580.485	-59.2126	7.20888	7.14913	0
0.8887	540.23	-58.0311	1.41273	7.75328	0
0.8893	508.21	-51.9153	-1.63718	7.4512	0
0.8900	463.038	-36.9731	-2.24452	5.92824	0
0.8907	409.29	-22.031	-5.30763	6.23031	0
0.8913	347.993	-14.6642	-8.96488	6.23031	0
0.8920	285.439	-13.1352	-10.1796	6.53239	0
0.8927	251.818	-12.8572	-10.4964	10.5097	0
0.8933	248.158	-10.4248	-12.3185	12.6368	0
0.8940	241.411	-5.83786	-12.9258	10.5097	0
0.8947	228.946	-5.83786	-10.8001	8.67209	0
0.8953	226.201	-16.5406	-9.87589	9.89298	0
0.8960	227.116	-30.8573	-10.8001	9.89298	0
0.8967	215.566	-29.0503	-11.4075	8.97417	0
0.8973	191.436	-12.8572	-11.7111	8.67209	0
0.8980	167.879	-3.68341	-11.1038	8.37002	0
0.8987	144.664	2.08495	-6.82599	10.5097	0
0.8993	102.008	18.9036	-5.91497	13.5556	0
0.9000	66.328	32.0387	-10.4964	12.9515	0
0.9007	91.2582	29.8843	-9.26855	8.97417	0
0.9013	145.579	22.5175	-3.16874	7.14913	0
0.9020	163.075	14.5947	-3.77608	8.97417	0
0.9027	163.99	18.0001	-5.91497	11.7306	0
0.9033	171.309	38.7106	-3.47241	13.5556	0
0.9040	125.795	44.201	-3.16874	12.6368	0
0.9047	16.582	21.9615	-4.68709	9.5909	0
0.9053	-70.1019	4.2394	-1.63718	7.75328	0
0.9060	-90.9151	-0.347492	1.7164	8.97417	0
0.9067	-87.8274	-7.01933	0.805387	10.1951	0
0.9073	-88.7423	-11.3282	1.41273	9.89298	0
0.9080	-75.9342	-11.9537	5.99419	9.5909	0
0.9087	-50.3178	-16.8186	8.43676	8.97417	0
0.9093	-49.4029	-19.251	5.06998	8.97417	0
0.9100	-82.91	-15.9151	3.55163	11.1139	0
0.9107	-118.361	-15.9151	6.60153	11.7306	0
0.9113	-140.318	-25.6449	7.81622	8.37002	0
0.9120	-154.613	-48.5793	5.99419	4.70735	0
0.9127	-160.445	-70.8188	5.37365	5.92824	0
0.9133	-168.107	-65.9539	5.06998	6.84705	0
0.9140	-185.147	-40.309	4.15897	3.18438	0
0.9147	-199.785	-25.3669	3.55163	1.34675	0
0.9153	-207.447	-23.5599	2.02007	3.78853	0
0.9160	-209.276	-22.309	0.184843	4.09061	0
0.9167	-201.043	-25.3669	0.184843	1.64883	0
0.9173	-185.147	-29.6063	-2.24452	2.26557	0
0.9180	-161.017	-20.1545	-5.30763	3.78853	0
0.9187	-133.914	-1.25097	-4.07975	1.64883	0
0.9193	-116.188	13.0657	-4.07975	-0.780362	0
0.9200	-89.6572	23.4904	-7.7502	-0.478287	0
0.9207	-56.3788	27.7298	-7.43333	0.427941	0
0.9213	-74.6762	13.4132	-4.38342	-1.09502	0
0.9220	-131.741	-4.0309	-4.07975	-2.92007	0
0.9227	-144.321	1.52896	-4.99076	-1.09502	0
0.9233	-128.082	18.9036	-8.66121	1.64883	0
0.9240	-139.975	21.614	-15.9889	0.125865	0
0.9247	-152.554	14.5947	-19.6462	-2.92007	0
0.9253	-154.384	9.10428	-17.5073	-3.83888	0
0.9260	-180.915	5.14288	-15.672	-4.44303	0
0.9267	-214.194	6.04636	-14.1537	-2.61799	0
0.9273	-228.832	14.9421	-12.3185	-0.780362	0
0.9280	-240.725	30.1623	-11.1038	-3.22214	0
0.9287	-249.874	46.6334	-9.26855	-5.66392	0
0.9293	-244.041	50.5948	-7.7502	-5.36184	0
0.9300	-235.236	40.865	-7.7502	-5.66392	0
0.9307	-236.494	35.3747	-4.68709	-5.66392	0
0.9313	-252.618	35.6527	0.805387	-5.97858	0
0.9320	-276.405	26.5484	1.7164	-8.42036	0
0.9327	-288.298	7.01933	0.501717	-8.1057	0
0.9333	-286.812	-24.1159	2.02007	-5.66392	0
0.9340	-274.346	-67.1354	5.06998	-7.50155	0
0.9347	-252.275	-95.2127	8.74043	-9.02451	0
0.9353	-260.509	-85.205	9.65144	-7.50155	0
0.9360	-304.194	-56.1547	5.06998	-9.32659	0
0.9367	-333.241	-33.9152	2.62741	-13.9081	0
0.9373	-379.556	-20.78	4.46264	-13.3039	0
0.9380	-503.521	-11.3282	2.32374	-12.083	0
0.9387	-623.369	-0.972977	-2.24452	-13.606	0
0.9393	-664.653	7.01933	-3.16874	-12.6872	0
0.9400	-691.755	5.76836	-4.99076	-10.2454	0
0.9407	-751.336	0.555987	-7.12966	-12.083	0
0.9413	-820.866	-0.347492	-3.47241	-13.9081	0
0.9420	-897.715	-2.15445	-1.63718	-12.6872	0
0.9427	-967.36	-10.4248	-5.6113	-12.083	0
0.9433	-1001.78	-21.4055	-5.30763	-13.606	0
0.9440	-1008.87	-33.0117	0.501717	-11.1642	0
0.9447	-993.319	-38.7801	2.93108	-9.32659	0
0.9453	-957.296	-32.3862	3.24795	-12.083	0
0.9460	-920.358	-18.0696	7.51255	-11.4663	0
0.9467	-876.102	-7.64482	10.8661	-7.50155	0
0.9473	-823.954	-2.15445	8.74043	-7.19947	0
0.9480	-780.612	-0.347492	5.06998	-11.7684	0
0.9487	-724.691	2.43244	5.06998	-13.9081	0
0.9493	-647.27	7.01933	5.69052	-11.7684	0
0.9500	-578.197	11.5367	5.37365	-8.72244	0
0.9507	-509.925	13.0657	6.60153	-8.42036	0
0.9513	-441.539	15.5676	6.9052	-7.80362	0
0.9520	-425.643	21.058	5.69052	-6.58273	0
0.9527	-454.919	25.2974	5.99419	-8.42036	0
0.9533	-460.408	29.8843	6.60153	-10.2454	0
0.9540	-427.473	37.8071	5.37365	-9.02451	0
0.9547	-384.474	43.2975	5.69052	-9.32659	0
0.9553	-340.56	44.201	8.11989	-11.4663	0
0.9560	-298.362	39.9616	9.0441	-10.2454	0
0.9567	-261.195	20.085	7.20888	-7.50155	0
0.9573	-227.917	-14.3862	5.37365	-7.19947	0
0.9580	-191.894	-38.7801	5.99419	-8.42036	0
0.9587	-157.358	-34.1932	5.99419	-9.02451	0
0.9593	-154.384	-14.6642	4.15897	-8.42036	0
0.9600	-188.577	2.43244	-1.02984	-6.88481	0
0.9607	-221.856	18.2781	-6.21865	-9.02451	0
0.9613	-242.555	42.394	-10.4964	-10.5475	0
0.9620	-268.743	70.7493	-13.2427	-6.28066	0
0.9627	-288.641	92.1548	-14.4574	-3.22214	0
0.9633	-285.897	98.5487	-12.3185	-4.44303	0
0.9640	-274.918	91.2513	-8.35754	-5.36184	0
0.9647	-259.937	80.2011	-4.99076	-5.97858	0
0.9653	-224.829	73.5293	-3.16874	-7.50155	0
0.9660	-164.105	63.174	-2.24452	-5.36184	0
0.9667	-92.0587	36.9036	-2.5614	-2.31591	0
0.9673	-25.6163	0	-1.94085	-2.61799	0
0.9680	34.5363	-31.4828	0.501717	-4.75769	0
0.9687	98.9202	-49.1353	3.55163	-5.66392	0
0.9693	168.793	-53.4442	5.37365	-5.66392	0
0.9700	238.667	-53.4442	4.46264	-4.44303	0
0.9707	300.306	-61.0891	4.46264	-1.09502	0
0.9713	348.908	-70.8188	5.37365	1.04468	0
0.9720	399.798	-72.6953	3.55163	-1.3971	0
0.9727	470.7	-71.4443	1.41273	-3.5368	0
0.9733	543.547	-72.3478	1.10906	-1.09502	0
0.9740	593.293	-67.4829	-0.726169	-0.780362	0
0.9747	614.335	-58.0311	-1.02984	-2.61799	0
0.9753	609.76	-48.8573	2.02007	-1.09502	0
0.9760	591.463	-36.0696	1.41273	-0.478287	0
0.9767	582.086	-20.502	-2.86507	-3.83888	0
0.9773	577.74	-12.2317	-4.07975	-4.14095	0
0.9780	564.932	-6.46335	-4.99076	-2.00125	0
0.9787	556.698	6.67184	-5.91497	-2.31591	0
0.9793	570.764	24.3939	-4.99076	-3.83888	0
0.9800	596.38	41.7685	-4.07975	-3.22214	0
0.9807	612.848	56.4327	-4.68709	-2.92007	0
0.9813	607.931	61.923	-4.99076	-2.00125	0
0.9820	581.399	56.1547	-5.6113	-0.478287	0
0.9827	543.89	43.5755	-3.16874	0.742603	0
0.9833	507.295	36.0001	1.41273	1.04468	0
0.9840	474.588	31.4133	0.805387	-1.09502	0
0.9847	452.288	15.5676	-1.94085	-4.75769	0
0.9853	440.738	-15.9151	-1.63718	-4.75769	0
0.9860	438.565	-47.0504	-2.5614	-1.3971	0
0.9867	445.884	-59.8381	-4.07975	-1.09502	0
0.9873	457.549	-54.3477	-3.16874	-2.61799	0
0.9880	463.953	-46.1469	-2.24452	-1.69918	0
0.9887	467.269	-46.1469	-2.24452	0.125865	0
0.9893	466.926	-44.2705	-0.118828	-0.478287	0
0.9900	458.121	-35.0967	0.805387	-1.09502	0
0.9907	446.571	-25.9924	-2.24452	-0.176211	0
0.9913	441.653	-16.8186	-3.47241	-0.780362	0
0.9920	447.142	-2.15445	-2.86507	-1.09502	0
0.9927	455.719	9.72977	-3.77608	0.427941	0
0.9933	454.461	16.7491	-4.99076	1.34675	0
0.9940	452.975	26.5484	-3.77608	1.96349	0
0.9947	459.379	38.0851	-0.422498	3.18438	0
0.9953	453.546	43.2975	1.10906	2.56764	0
0.9960	430.103	42.672	0.501717	0.742603	0
0.9967	407.46	32.5947	-0.118828	0.427941	0
0.9973	385.503	9.72977	1.7164	0.427941	0
0.9980	363.203	-5.83786	2.93108	-0.780362	0
0.9987	358.057	8.5483	0.501717	-0.176211	0
0.9993	364.461	39.9616	-2.24452	1.34675	0
1.0000	359.887	61.923	-1.33351	-0.176211	0
1.0007	338.502	62.5485	-0.726169	-2.92007	0
1.0013	312.313	52.7492	-2.24452	-2.61799	0
1.0020	293.902	49.1353	-1.33351	-1.09502	0
1.0027	267.371	46.3554	1.10906	-2.00125	0
1.0033	217.053	21.9615	0.805387	-2.92007	0
1.0040	176.112	-18.0696	-0.726169	-1.3971	0
1.0047	156.9	-46.4249	-2.24452	-1.09502	0
1.0053	126.366	-57.1276	-7.7502	-3.22214	0
1.0060	98.3484	-54.3477	-10.8001	-3.22214	0
1.0067	105.324	-41.2125	-6.82599	-0.176211	0
1.0073	129.111	-28.7028	-4.99076	1.64883	0
1.0080	156.671	-22.031	-7.43333	1.64883	0
1.0087	191.093	-12.8572	-4.38342	0.125865	0
1.0093	208.819	-2.50194	2.62741	-1.09502	0
1.0100	205.503	-0.347492	5.06998	-0.780362	0
1.0107	202.987	-2.15445	4.46264	-1.3971	0
1.0113	198.412	-1.25097	5.69052	-3.22214	0
1.0120	192.58	-0.972977	8.11989	-1.3971	0
1.0127	204.245	-8.5483	11.183	1.64883	0
1.0133	227.116	-17.4441	11.183	-0.176211	0
1.0140	251.475	-14.0387	8.74043	-1.69918	0
1.0147	277.777	-4.93438	9.0441	-0.176211	0
1.0153	303.05	-7.99231	10.5625	0.427941	0
1.0160	326.608	-16.5406	9.0441	-0.176211	0
1.0167	336.329	-13.7607	8.74043	0.125865	0
1.0173	318.718	-4.3089	9.34777	-0.780362	0
1.0180	307.625	2.43244	7.81622	-0.176211	0
1.0187	329.01	12.5097	8.11989	2.56764	0
1.0193	345.478	23.4904	10.8661	1.64883	0
1.0200	341.818	27.7298	10.5625	-1.69918	0
1.0207	341.589	31.0658	8.43676	-0.176211	0
1.0213	323.521	38.0851	7.20888	1.34675	0
1.0220	271.03	45.4519	4.76631	-1.69918	0
1.0227	228.031	50.9423	2.32374	-1.3971	0
1.0233	200.585	49.1353	3.55163	0.427941	0
1.0240	147.18	35.3747	5.69052	-1.09502	0
1.0247	74.7906	19.529	4.76631	-1.09502	0
1.0253	19.3266	5.49037	2.93108	1.34675	0
1.0260	-28.9327	-12.2317	2.93108	0.125865	0
1.0267	-79.2505	-22.9345	1.7164	-2.00125	0
1.0273	-103.952	-15.5676	-3.47241	-1.69918	0
1.0280	-100.293	-4.0309	-6.82599	-2.61799	0
1.0287	-103.037	-2.15445	-6.82599	-2.00125	0
1.0293	-122.592	-3.40542	-11.1038	0.742603	0
1.0300	-134.257	-0.347492	-13.85	-1.69918	0
1.0307	-127.167	5.49037	-8.66121	-5.66392	0
1.0313	-121.106	7.92281	-6.82599	-3.22214	0
1.0320	-127.853	4.2394	-13.2427	-4.14095	0
1.0327	-138.145	0.277993	-12.6221	-10.2454	0
1.0333	-155.528	4.2394	-6.52232	-12.6872	0
1.0340	-193.152	13.4132	-6.82599	-18.1875	0
1.0347	-231.576	21.336	-8.66121	-33.7444	0
1.0353	-245.299	30.7878	-4.68709	-41.6739	0
1.0360	-243.813	46.0774	-2.24452	-35.2673	0
1.0367	-247.701	57.6141	-1.63718	-30.0817	0
1.0373	-276.405	52.7492	1.41273	-32.5235	0
1.0380	-331.411	34.4712	4.15897	-37.407	0
1.0387	-361.831	7.29733	3.8553	-38.0238	0
1.0393	-355.427	-24.4634	3.24795	-33.1402	0
1.0400	-400.941	-43.089	3.24795	-30.3838	0
1.0407	-526.622	-37.5986	3.55163	-32.2214	0
1.0413	-618.795	-21.6835	3.24795	-30.3838	0
1.0420	-605.987	-10.7027	3.8553	-24.8961	0
1.0427	-542.289	-3.05793	5.99419	-21.8376	0
1.0433	-480.535	6.04636	5.99419	-18.1875	0
1.0440	-415.579	20.7105	2.02007	-14.8269	0
1.0447	-344.22	34.4712	-0.726169	-16.3498	0
1.0453	-294.702	33.5677	-0.726169	-16.0478	0
1.0460	-265.426	25.0194	-1.02984	-10.8621	0
1.0467	-217.167	20.7105	-0.726169	-8.42036	0
1.0473	-152.554	15.2201	-1.02984	-8.42036	0
1.0480	-100.979	6.67184	-3.16874	-5.97858	0
1.0487	-49.4029	5.14288	-4.99076	-4.44303	0
1.0493	-6.6328	8.5483	-5.91497	-3.83888	0
1.0500	-10.0636	17.0271	-6.21865	-0.176211	0
1.0507	-19.2123	31.0658	-5.91497	2.26557	0
1.0513	18.0687	33.5677	-4.38342	0.427941	0
1.0520	60.1527	18.0001	-4.07975	-0.176211	0
1.0527	67.8147	6.39385	-4.68709	2.56764	0
1.0533	61.0675	0	-4.38342	3.18438	0
1.0540	56.2645	-15.9151	-2.5614	3.48646	0
1.0547	47.1158	-37.8766	-0.118828	7.75328	0
1.0553	22.9861	-61.9925	2.62741	9.89298	0
1.0560	-4.45999	-86.3865	5.37365	6.53239	0
1.0567	8.5769	-91.5988	5.99419	5.92824	0
1.0573	61.7537	-73.5988	3.24795	8.37002	0
1.0580	106.582	-50.1083	0.805387	8.67209	0
1.0587	129.111	-29.9538	0.184843	8.06794	0
1.0593	120.648	-17.7221	-1.63718	9.89298	0
1.0600	72.9608	-17.0966	-1.33351	9.89298	0
1.0607	42.1983	-20.1545	1.7164	7.75328	0
1.0613	21.3851	-21.6835	-0.422498	7.75328	0
1.0620	-121.678	-26.2704	-4.68709	10.1951	0
1.0627	-408.26	-28.0773	-5.6113	12.6368	0
1.0633	-689.926	-23.2125	-9.26855	13.5556	0
1.0640	-899.545	-15.9151	-15.0647	14.1724	0
1.0647	-1080.57	-7.64482	-13.85	15.3933	0
1.0653	-1235.3	-0.625485	-10.4964	15.6954	0
1.0660	-1347.03	-0.347492	-12.0148	14.7765	0
1.0667	-1430.63	3.61391	-12.0148	16.2995	0
1.0673	-1493.18	15.5676	-8.66121	17.5204	0
1.0680	-1535.84	23.7684	-8.96488	14.7765	0
1.0687	-1560.88	22.5175	-10.4964	15.0786	0
1.0693	-1543.5	19.807	-7.7502	19.0559	0
1.0700	-1460.25	26.2009	-4.68709	18.1371	0
1.0707	-1328.39	42.672	-2.5614	14.7765	0
1.0713	-1182.47	53.3747	-0.118828	15.6954	0
1.0720	-1039.98	46.6334	1.10906	15.0786	0
1.0727	-889.825	35.6527	1.10906	12.9515	0
1.0733	-729.265	28.0773	3.8553	13.8577	0
1.0740	-589.176	17.6526	8.11989	14.4745	0
1.0747	-490.37	10.0078	9.0441	13.2536	0
1.0753	-404.258	4.86488	7.51255	12.3348	0
1.0760	-304.194	-15.5676	7.81622	12.0327	0
1.0767	-202.3	-48.8573	10.5625	12.6368	0
1.0773	-122.592	-73.5988	12.3977	13.5556	0
1.0780	-58.2086	-81.7996	13.005	12.3348	0
1.0787	20.8133	-74.1547	13.3087	11.4159	0
1.0793	97.0905	-54.9732	12.094	12.9515	0
1.0800	123.622	-34.5407	7.81622	12.6368	0
1.0807	125.795	-18.6256	5.99419	9.89298	0
1.0813	142.262	-6.74134	10.2588	8.97417	0
1.0820	140.089	2.43244	11.7903	10.5097	0
1.0827	104.753	13.4132	7.51255	10.1951	0
1.0833	77.8782	27.1044	6.60153	7.14913	0
1.0840	72.389	38.7106	7.81622	4.70735	0
1.0847	83.7105	53.0967	4.15897	5.3115	0
1.0853	120.877	76.8652	0.501717	7.14913	0
1.0860	167.307	96.7417	0.805387	5.00942	0
1.0867	209.734	100.703	-1.94085	2.26557	0
1.0873	273.546	93.9618	-3.16874	1.64883	0
1.0880	373.61	87.5679	2.32374	1.34675	0
1.0887	482.594	79.2976	5.69052	1.64883	0
1.0893	574.995	49.1353	5.99419	3.48646	0
1.0900	677.575	-7.99231	11.183	3.18438	0
1.0907	803.026	-58.9346	15.7513	1.34675	0
1.0913	884.107	-76.0312	13.6124	2.86972	0
1.0920	906.407	-72.6953	10.8661	4.09061	0
1.0927	955.924	-71.7223	10.2588	1.34675	0
1.0933	1020.31	-73.8767	7.81622	0.742603	0
1.0940	1014.82	-70.8188	5.99419	2.56764	0
1.0947	964.73	-59.8381	6.60153	1.04468	0
1.0953	909.151	-47.9539	3.8553	-0.176211	0
1.0960	843.281	-42.116	-2.24452	2.26557	0
1.0967	829.786	-38.5021	-3.16874	2.56764	0
1.0973	881.133	-30.2318	0.184843	-0.176211	0
1.0980	906.178	-23.5599	-0.118828	1.34675	0
1.0987	902.518	-23.2125	-3.16874	4.40527	0
1.0993	929.278	-20.502	-3.47241	4.09061	0
1.1000	965.073	-10.4248	-2.5614	1.64883	0
1.1007	992.747	2.98843	-3.16874	1.96349	0
1.1013	1024.54	18.9036	-3.47241	3.18438	0
1.1020	1030.94	36.0001	-2.24452	2.86972	0
1.1027	1020.88	51.8458	0.184843	2.56764	0
1.1033	1041.35	65.8844	-0.422498	4.70735	0
1.1040	1058.73	76.5872	-4.07975	5.3115	0
1.1047	1015.73	82.0776	-6.82599	3.78853	0
1.1053	934.768	82.3555	-4.99076	4.40527	0
1.1060	857.004	75.3362	-2.5614	4.09061	0
1.1067	780.955	57.3361	-0.726169	-0.176211	0
1.1073	709.252	26.2009	2.62741	-0.176211	0
1.1080	647.041	-19.529	8.11989	2.86972	0
1.1087	580.256	-62.618	10.5625	1.64883	0
1.1093	510.04	-72.3478	9.0441	-1.09502	0
1.1100	466.698	-47.0504	8.11989	0.742603	0
1.1107	444.055	-17.7221	8.74043	0.742603	0
1.1113	405.63	-2.15445	8.74043	-0.780362	0
1.1120	373.61	1.80696	7.20888	0.742603	0
1.1127	405.973	0	6.9052	2.56764	0
1.1133	484.423	-2.77993	6.9052	0.742603	0
1.1140	540.23	-7.99231	3.24795	-0.780362	0
1.1147	572.251	-19.251	-0.118828	0.427941	0
1.1153	618.68	-29.6063	0.184843	1.04468	0
1.1160	684.551	-36.0696	-1.33351	0.125865	0
1.1167	761.171	-42.7415	-4.68709	-1.3971	0
1.1173	845.11	-51.0118	-4.07975	-2.31591	0
1.1180	921.388	-54.3477	-2.86507	-3.22214	0
1.1187	984.285	-49.1353	-3.77608	-4.44303	0
1.1193	1034.26	-37.5986	-2.86507	-5.05977	0
1.1200	1061.48	-26.8959	-2.24452	-4.75769	0
1.1207	1073.03	-21.058	-5.91497	-2.92007	0
1.1213	1088.35	-14.0387	-7.43333	-2.61799	0
1.1220	1090.18	-3.68341	-7.12966	-3.83888	0
1.1227	1063.88	4.86488	-10.4964	-2.31591	0
1.1233	1026.71	10.6332	-13.2427	0.427941	0
1.1240	970.219	17.3746	-11.7111	0.427941	0
1.1247	877.131	23.143	-11.1038	-0.176211	0
1.1253	791.362	22.5175	-13.2427	1.34675	0
1.1260	741.959	17.0271	-14.4574	3.18438	0
1.1267	675.745	14.5947	-13.2427	2.26557	0
1.1273	576.825	20.085	-13.85	0.742603	0
1.1280	522.276	31.6912	-17.2036	0.427941	0
1.1287	535.084	42.394	-19.6462	0.427941	0
1.1293	554.525	44.5484	-17.8109	0.125865	0
1.1300	553.953	39.0581	-16.5963	0.742603	0
1.1307	542.975	26.5484	-19.9498	0.742603	0
1.1313	509.125	9.72977	-22.3924	-0.478287	0
1.1320	459.607	-0.972977	-19.3425	-0.176211	0
1.1327	423.928	-3.05793	-17.2036	1.04468	0
1.1333	408.718	-8.5483	-18.4315	0.125865	0
1.1340	420.039	-22.309	-15.9889	-0.176211	0
1.1347	453.203	-32.3862	-10.8001	-1.09502	0
1.1353	460.865	-31.4828	-10.8001	-3.5368	0
1.1360	425.757	-22.309	-15.9889	-3.83888	0
1.1367	380.014	-11.3282	-19.6462	-1.3971	0
1.1373	326.037	-5.21238	-19.0388	-2.61799	0
1.1380	257.307	-1.25097	-15.9889	-4.14095	0
1.1387	204.816	6.67184	-12.6221	-1.09502	0
1.1393	204.245	10.9807	-12.0148	1.96349	0
1.1400	258.222	8.5483	-12.0148	-0.478287	0
1.1407	310.141	11.5367	-9.57222	-4.75769	0
1.1413	299.391	23.4904	-7.7502	-5.97858	0
1.1420	273.203	32.9422	-7.7502	-3.83888	0
1.1427	296.075	33.5677	-5.91497	-2.00125	0
1.1433	327.18	27.1044	-3.77608	-1.3971	0
1.1440	328.781	24.3939	-3.16874	-1.09502	0
1.1447	319.861	32.5947	-2.24452	0.427941	0
1.1453	288.184	42.672	-1.63718	1.04468	0
1.1460	233.52	42.394	-2.5614	2.56764	0
1.1467	197.154	32.3167	-2.24452	3.48646	0
1.1473	179.772	13.6912	-1.94085	0.125865	0
1.1480	165.82	-5.83786	-1.94085	-2.00125	0
1.1487	156.671	-13.1352	-0.422498	1.04468	0
1.1493	133.457	-10.4248	0.184843	3.18438	0
1.1500	99.8351	-8.89579	-1.02984	2.86972	0
1.1507	79.708	-9.79927	0.501717	4.40527	0
1.1513	54.0916	-12.5097	1.41273	5.3115	0
1.1520	18.0687	-16.8186	-2.5614	4.70735	0
1.1527	0.114359	-16.8186	-6.52232	5.00942	0
1.1533	-10.6354	-13.1352	-4.38342	4.09061	0
1.1540	-25.6163	-8.2703	-1.33351	2.56764	0
1.1547	-17.3825	2.71044	-1.94085	3.48646	0
1.1553	13.8374	15.8456	-4.38342	2.86972	0
1.1560	40.9404	20.4325	-4.07975	0.742603	0
1.1567	62.8973	18.9036	-1.02984	2.26557	0
1.1573	82.4526	19.1815	-1.33351	4.09061	0
1.1580	97.7766	17.0271	-4.07975	2.56764	0
1.1587	109.899	13.4132	-5.6113	2.86972	0
1.1593	118.132	16.7491	-8.66121	5.3115	0
1.1600	125.451	24.3939	-13.2427	3.48646	0
1.1607	131.856	29.8843	-13.2427	2.26557	0
1.1613	125.451	33.5677	-11.4075	5.00942	0
1.1620	121.22	32.5947	-9.57222	4.40527	0
1.1627	136.43	26.2009	-4.07975	3.18438	0
1.1633	144.664	19.1815	-2.86507	6.53239	0
1.1640	127.281	11.5367	-7.7502	6.23031	0
1.1647	103.495	-5.49037	-6.52232	2.26557	0
1.1653	85.769	-27.7993	-0.422498	4.70735	0
1.1660	61.0675	-43.9925	0.184843	6.23031	0
1.1667	26.3025	-46.7029	-1.94085	1.04468	0
1.1673	-11.8933	-43.089	-1.02984	0.742603	0
1.1680	-45.4004	-45.5214	1.7164	1.64883	0
1.1687	-72.2747	-50.3863	5.99419	-2.00125	0
1.1693	-96.0613	-44.8959	8.74043	-1.09502	0
1.1700	-119.276	-33.9152	7.81622	2.86972	0
1.1707	-147.294	-25.6449	9.0441	0.125865	0
1.1713	-182.173	-15.5676	11.183	-0.478287	0
1.1720	-217.51	-3.68341	10.2588	3.18438	0
1.1727	-254.105	2.43244	10.8661	0.427941	0
1.1733	-308.197	4.2394	14.8402	-3.22214	0
1.1740	-369.493	5.14288	16.6755	-0.176211	0
1.1747	-409.175	5.76836	15.1439	1.04468	0
1.1753	-430.789	10.6332	13.005	-1.3971	0
1.1760	-443.368	17.3746	11.183	-2.31591	0
1.1767	-432.047	16.1236	9.34777	-3.5368	0
1.1773	-404.601	7.57532	10.5625	-6.28066	0
1.1780	-397.282	-4.0309	12.7014	-6.88481	0
1.1787	-404.029	-16.8186	9.65144	-6.28066	0
1.1793	-398.769	-23.2125	5.99419	-5.36184	0
1.1800	-389.963	-18.6256	10.5625	-5.05977	0
1.1807	-393.622	-8.5483	15.1439	-6.58273	0
1.1813	-409.175	4.86488	13.3087	-8.72244	0
1.1820	-447.6	14.9421	13.3087	-8.1057	0
1.1827	-505.923	10.9807	16.0549	-6.58273	0
1.1833	-547.435	-1.52896	14.2329	-6.58273	0
1.1840	-561.73	-10.4248	14.2329	-8.42036	0
1.1847	-591.006	-15.0116	18.8012	-9.32659	0
1.1853	-650.015	-18.9731	19.7254	-8.42036	0
1.1860	-697.245	-19.529	21.5474	-8.42036	0
1.1867	-726.292	-19.529	26.1289	-9.02451	0
1.1873	-765.059	-24.4634	23.3826	-8.1057	0
1.1880	-791.248	-25.6449	15.7513	-7.19947	0
1.1887	-770.549	-15.2896	13.005	-8.42036	0
1.1893	-729.608	-2.15445	12.3977	-8.72244	0
1.1900	-695.758	8.5483	11.183	-7.19947	0
1.1907	-664.653	20.7105	12.3977	-7.50155	0
1.1913	-638.922	31.0658	14.5366	-8.42036	0
1.1920	-614.22	29.8843	14.2329	-6.28066	0
1.1927	-572.479	19.1815	15.1439	-5.66392	0
1.1933	-529.709	8.20081	16.3586	-6.88481	0
1.1940	-506.266	3.33592	14.8402	-7.80362	0
1.1947	-495.287	7.01933	14.2329	-8.1057	0
1.1953	-489.455	14.9421	16.9791	-7.50155	0
1.1960	-476.876	17.3746	18.8012	-5.97858	0
1.1967	-454.919	7.29733	18.4975	-6.28066	0
1.1973	-436.964	-8.89579	16.3586	-7.50155	0
1.1980	-410.09	-16.5406	14.2329	-7.50155	0
1.1987	-366.748	-17.7221	16.3586	-7.19947	0
1.1993	-342.39	-29.3283	20.0291	-7.19947	0
1.2000	-335.071	-46.1469	17.8902	-7.50155	0
1.2007	-309.683	-51.0118	13.3087	-8.42036	0
1.2013	-281.894	-44.8959	12.7014	-8.42036	0
1.2020	-278.006	-35.4442	11.7903	-6.58273	0
1.2027	-290.471	-23.8379	9.0441	-4.75769	0
1.2033	-321.233	-15.5676	8.43676	-4.75769	0
1.2040	-363.089	-15.5676	8.11989	-5.36184	0
1.2047	-387.561	-16.8186	7.20888	-5.05977	0
1.2053	-402.428	-15.0116	7.81622	-3.83888	0
1.2060	-426.215	-8.2703	6.9052	-2.31591	0
1.2067	-449.201	3.33592	4.15897	-3.83888	0
1.2073	-465.897	12.7877	1.7164	-5.05977	0
1.2080	-481.221	16.4711	-0.422498	-2.92007	0
1.2087	-491.628	15.2201	-2.24452	-0.780362	0
1.2093	-490.942	9.45178	0.805387	-2.92007	0
1.2100	-468.985	7.01933	4.15897	-3.22214	0
1.2107	-428.388	19.529	2.02007	1.64883	0
1.2113	-389.963	38.0851	-3.16874	4.70735	0
1.2120	-348.794	47.6064	-9.57222	1.64883	0
1.2127	-288.069	55.5292	-15.0647	-1.3971	0
1.2133	-227.917	64.6335	-13.2427	-0.176211	0
1.2140	-187.663	56.7107	-10.4964	1.34675	0
1.2147	-159.187	34.7492	-13.2427	0.427941	0
1.2153	-138.831	16.1236	-14.1537	0.427941	0
1.2160	-122.936	-11.3282	-9.57222	1.96349	0
1.2167	-107.04	-58.9346	-6.82599	2.56764	0
1.2173	-100.293	-95.5602	-7.12966	1.34675	0
1.2180	-104.295	-91.5988	-5.91497	2.26557	0
1.2187	-104.295	-64.425	-6.82599	3.18438	0
1.2193	-91.4869	-42.7415	-8.96488	2.56764	0
1.2200	-60.6101	-33.5677	-8.05387	3.78853	0
1.2207	-16.4676	-26.8959	-5.91497	6.23031	0
1.2213	17.4969	-15.0116	-6.82599	5.3115	0
1.2220	34.8794	-3.68341	-8.96488	2.86972	0
1.2227	58.0942	-2.15445	-9.26855	3.18438	0
1.2233	91.9444	-4.93438	-9.57222	6.23031	0
1.2240	130.026	-6.74134	-12.3185	8.06794	0
1.2247	170.623	-10.4248	-13.2427	6.23031	0
1.2253	202.415	-16.1931	-13.2427	4.40527	0
1.2260	214.88	-20.502	-14.1537	7.14913	0
1.2267	221.627	-20.1545	-15.0647	8.37002	0
1.2273	232.949	-12.8572	-16.2926	5.3115	0
1.2280	240.496	-4.93438	-20.8608	4.70735	0
1.2287	234.092	-1.25097	-26.3533	6.23031	0
1.2293	220.712	7.29733	-26.6702	6.53239	0
1.2300	215.223	18.9036	-26.0497	7.14913	0
1.2307	214.308	23.7684	-27.8849	6.23031	0
1.2313	203.33	29.8843	-28.7959	2.26557	0
1.2320	184.117	41.7685	-27.5812	2.86972	0
1.2327	155.756	45.7299	-27.8849	6.23031	0
1.2333	106.582	39.9616	-29.4164	3.18438	0
1.2340	51.347	37.8071	-26.0497	1.04468	0
1.2347	12.5795	34.4712	-20.2535	5.3115	0
1.2353	-20.6989	19.1815	-19.3425	4.40527	0
1.2360	-53.9773	-3.68341	-20.2535	0.125865	0
1.2367	-68.2721	-24.1159	-16.8999	1.04468	0
1.2373	-68.0434	-32.3862	-13.5463	1.64883	0
1.2380	-77.1921	-25.0889	-14.1537	0.742603	0
1.2387	-99.149	-9.52127	-14.1537	2.86972	0
1.2393	-118.361	5.49037	-12.3185	3.48646	0
1.2400	-120.534	18.2781	-11.1038	0.427941	0
1.2407	-114.702	30.7878	-11.4075	0.742603	0
1.2413	-125.108	44.8264	-13.85	-0.176211	0
1.2420	-147.98	56.1547	-14.761	-2.00125	0
1.2427	-164.105	61.2975	-11.4075	1.64883	0
1.2433	-166.506	64.981	-8.66121	3.78853	0
1.2440	-157.358	63.174	-8.35754	-1.09502	0
1.2447	-161.017	49.1353	-5.30763	-1.69918	0
1.2453	-200.128	29.5368	-2.86507	1.64883	0
1.2460	-236.494	8.5483	-1.33351	-0.176211	0
1.2467	-232.491	-20.502	4.46264	-1.09502	0
1.2473	-214.194	-47.0504	8.43676	3.48646	0
1.2480	-194.982	-58.0311	3.8553	2.86972	0
1.2487	-160.102	-55.2512	1.41273	-1.69918	0
1.2493	-127.167	-45.1739	3.55163	-2.61799	0
1.2500	-113.444	-29.6063	3.8553	-2.00125	0
1.2507	-103.037	-11.6062	3.24795	-2.31591	0
1.2513	-100.064	6.04636	2.62741	-2.31591	0
1.2520	-112.186	24.3939	-0.422498	-2.31591	0
1.2527	-122.592	42.672	-1.33351	-4.14095	0
1.2533	-125.68	54.6257	0.805387	-5.36184	0
1.2540	-133.571	50.9423	-0.118828	-4.75769	0
1.2547	-152.783	34.4712	-1.94085	-5.36184	0
1.2553	-177.828	13.6912	0.501717	-6.88481	0
1.2560	-194.638	-9.52127	2.62741	-6.58273	0
1.2567	-202.872	-30.8573	1.7164	-5.36184	0
1.2573	-213.851	-40.587	1.10906	-5.66392	0
1.2580	-212.936	-41.2125	2.32374	-5.66392	0
1.2587	-190.407	-47.6064	4.76631	-4.44303	0
1.2593	-173.596	-58.0311	5.06998	-3.5368	0
1.2600	-166.506	-54.6257	1.7164	-4.14095	0
1.2607	-143.634	-38.7801	0.805387	-6.58273	0
1.2613	-118.018	-26.8959	1.41273	-7.50155	0
1.2620	-115.045	-21.4055	1.41273	-6.58273	0
1.2627	-119.619	-15.0116	3.24795	-5.36184	0
1.2633	-115.617	-10.7027	5.37365	-5.66392	0
1.2640	-114.702	-4.93438	2.93108	-4.75769	0
1.2647	-119.848	12.5097	-0.726169	-2.92007	0
1.2653	-117.103	30.7878	-1.63718	-2.31591	0
1.2660	-103.38	36.9036	-2.86507	-2.92007	0
1.2667	-96.6331	40.865	-4.07975	-2.92007	0
1.2673	-107.383	46.3554	-4.07975	-2.92007	0
1.2680	-126.595	47.6064	-2.86507	-2.00125	0
1.2687	-148.209	40.865	1.10906	-1.09502	0
1.2693	-176.341	14.5947	5.06998	-2.00125	0
1.2700	-208.933	-27.1739	5.99419	-1.3971	0
1.2707	-241.983	-48.8573	5.69052	0.742603	0
1.2713	-270.573	-38.1546	5.37365	0.125865	0
1.2720	-275.833	-24.1159	4.15897	-2.61799	0
1.2727	-254.448	-18.6256	2.93108	-2.92007	0
1.2733	-239.81	-11.9537	3.55163	-1.09502	0
1.2740	-245.299	-16.1931	5.37365	-1.69918	0
1.2747	-247.129	-43.367	5.37365	-3.83888	0
1.2753	-237.065	-63.5215	4.15897	-3.83888	0
1.2760	-225.172	-53.7222	4.15897	-1.09502	0
1.2767	-217.853	-38.7801	5.37365	-0.478287	0
1.2773	-215.109	-36.0696	5.06998	-2.00125	0
1.2780	-210.763	-30.5793	3.24795	-2.31591	0
1.2787	-206.875	-23.2125	2.32374	-2.00125	0
1.2793	-208.361	-34.8187	2.32374	-2.31591	0
1.2800	-203.215	-56.1547	4.15897	-4.14095	0
1.2807	-194.982	-61.9925	4.46264	-5.05977	0
1.2813	-205.045	-52.8187	3.8553	-3.83888	0
1.2820	-215.68	-42.4635	5.69052	-1.09502	0
1.2827	-203.444	-31.7607	7.20888	0.742603	0
1.2833	-191.322	-19.529	4.46264	1.64883	0
1.2840	-186.062	-11.0502	2.32374	0.742603	0
1.2847	-170.509	-4.93438	3.24795	-0.176211	0
1.2853	-166.506	3.33592	3.24795	0.125865	0
1.2860	-187.663	12.5097	1.7164	0.427941	0
1.2867	-208.018	18.9036	0.501717	-1.09502	0
1.2873	-223.686	24.3939	0.184843	-0.176211	0
1.2880	-243.47	28.9808	-0.118828	2.56764	0
1.2887	-251.703	31.6912	0.501717	2.56764	0
1.2893	-241.297	36.9036	-1.33351	0.427941	0
1.2900	-228.832	42.672	-4.38342	0.742603	0
1.2907	-228.26	37.1816	-3.16874	2.56764	0
1.2913	-236.151	23.4904	1.10906	4.40527	0
1.2920	-233.978	14.3167	-1.94085	4.40527	0
1.2927	-222.085	11.5367	-8.35754	4.40527	0
1.2933	-216.595	11.5367	-10.1796	5.00942	0
1.2940	-206.875	19.1815	-10.8001	4.40527	0
1.2947	-185.49	28.0773	-12.3185	2.86972	0
1.2953	-173.025	28.3553	-12.3185	4.40527	0
1.2960	-163.533	28.0773	-13.2427	4.40527	0
1.2967	-136.316	35.3747	-14.1537	1.64883	0
1.2973	-108.869	44.201	-10.8001	2.56764	0
1.2980	-91.4869	48.1624	-8.05387	5.00942	0
1.2987	-71.3598	43.923	-6.82599	3.48646	0
1.2993	-51.2327	30.7878	-1.33351	1.34675	0
1.3000	-32.0204	21.336	4.46264	2.56764	0
1.3007	-7.54767	22.865	5.99419	4.40527	0
1.3013	8.34818	27.4518	7.81622	5.92824	0
1.3020	4.6887	27.4518	7.81622	6.84705	0
1.3027	-4.23127	25.5754	5.69052	5.62616	0
1.3033	-3.88819	24.3939	7.20888	5.00942	0
1.3040	7.43331	21.9615	9.34777	6.23031	0
1.3047	15.8959	15.8456	8.74043	7.4512	0
1.3053	3.08768	7.57532	11.4867	8.97417	0
1.3060	-24.7015	1.18147	16.3586	10.8118	0
1.3067	-62.5542	-6.74134	17.2828	11.7306	0
1.3073	-123.507	-22.309	16.6755	10.8118	0
1.3080	-182.173	-38.1546	16.3586	8.97417	0
1.3087	-205.045	-42.116	12.7014	7.4512	0
1.3093	-209.276	-33.2897	8.43676	7.14913	0
1.3100	-212.021	-24.7414	10.2588	6.23031	0
1.3107	-198.641	-27.7993	14.8402	5.3115	0
1.3113	-173.94	-37.8766	14.2329	6.23031	0
1.3120	-149.124	-44.6179	10.5625	6.84705	0
1.3127	-124.422	-45.5214	9.65144	5.3115	0
1.3133	-105.21	-42.116	10.5625	4.40527	0
1.3140	-96.0613	-32.3862	8.43676	5.00942	0
1.3147	-107.955	-14.3862	5.06998	5.00942	0
1.3153	-154.613	1.80696	3.55163	2.56764	0
1.3160	-205.045	9.72977	2.93108	1.64883	0
1.3167	-233.406	18.5561	3.24795	3.18438	0
1.3173	-264.512	30.7878	2.93108	2.56764	0
1.3180	-304.766	32.0387	1.7164	-0.176211	0
1.3187	-335.986	24.0464	1.7164	1.96349	0
1.3193	-364.347	20.4325	2.62741	4.40527	0
1.3200	-375.325	17.6526	0.805387	1.96349	0
1.3207	-343.876	10.3553	-3.16874	-0.176211	0
1.3213	-303.622	6.39385	-3.77608	1.04468	0
1.3220	-278.921	9.45178	-0.118828	1.04468	0
1.3227	-253.533	13.4132	0.501717	0.742603	0
1.3233	-230.661	12.1622	-3.16874	1.34675	0
1.3240	-212.364	3.33592	-2.5614	-0.176211	0
1.3247	-186.748	-5.83786	-0.422498	-1.09502	0
1.3253	-174.854	-13.4827	-4.38342	0.742603	0
1.3260	-189.492	-27.7993	-7.7502	1.34675	0
1.3267	-202.872	-40.587	-6.82599	-1.3971	0
1.3273	-208.933	-34.5407	-8.66121	-2.00125	0
1.3280	-218.768	-10.7027	-9.87589	-2.31591	0
1.3287	-230.661	12.7877	-6.82599	-3.5368	0
1.3293	-241.64	23.4904	-5.6113	-2.92007	0
1.3300	-232.834	27.1044	-5.91497	-2.61799	0
1.3307	-194.067	38.0851	-5.91497	-4.44303	0
1.3313	-158.615	52.4713	-9.26855	-4.14095	0
1.3320	-134.486	56.1547	-12.6221	-3.22214	0
1.3327	-92.0587	52.1238	-12.6221	-6.28066	0
[truncated: 38,050 more rows]
