# Supplementary material for: Identification of Haptic Based Guiding Using Hard Reins
Source: PLoS One. 2015 Jul 22;10(7):e0132020. doi: 10.1371/journal.pone.0132020 (PMC4511788; doi:10.1371/journal.pone.0132020)
Supplement: S3 File — (ZIP) [file pone.0132020.s003.zip › EMGData1/Subject1/T7/t7.txt]

0.0000	15.1299	59.2663	14.1667	-15.4072	0
0.0007	6.88497	60.5006	9.58597	-8.08329	0
0.0013	3.48498	60.192	6.53589	1.6779	0
0.0020	-9.60496	62.0242	2.25684	8.3956	0
0.0027	-25.4999	63.8564	-2.01104	13.5824	0
0.0033	-34.3398	63.2392	-7.80955	20.6002	0
0.0040	-42.2448	65.0714	-14.5242	28.2303	0
0.0047	-50.4898	71.4744	-17.2726	31.286	0
0.0053	-55.4198	79.7289	-17.8871	33.117	0
0.0060	-58.3947	86.1319	-23.0711	34.948	0
0.0067	-59.9247	87.964	-27.9535	35.5542	0
0.0073	-58.1397	92.2263	-27.9535	34.948	0
0.0080	-54.1448	102.602	-25.8195	32.8108	0
0.0087	-46.2398	109.314	-22.4566	27.6179	0
0.0093	-35.5298	111.455	-16.0548	21.2125	0
0.0100	-22.4399	121.522	-11.1725	14.5009	0
0.0107	-8.07496	131.3	-6.29009	6.56461	0
0.0113	1.69999	133.73	0.424553	0.153093	0
0.0120	8.66996	141.676	6.53589	-5.64606	0
0.0127	19.9749	152.052	9.88762	-15.4072	0
0.0133	33.4049	149.603	12.3344	-26.0931	0
0.0140	42.8398	141.984	17.5184	-30.9737	0
0.0147	49.5548	138.32	24.5347	-32.8047	0
0.0153	54.4848	133.441	28.8138	-34.6357	0
0.0160	57.2047	130.374	29.7299	-35.5481	0
0.0167	58.1397	130.066	32.1655	-36.7729	0
0.0173	54.8248	126.112	34.2994	-38.2977	0
0.0180	49.8948	127.944	32.4672	-37.3791	0
0.0187	45.0498	135.254	28.8138	-32.4985	0
0.0193	35.5298	130.374	24.2331	-23.6498	0
0.0200	24.2249	118.166	19.3507	-14.4948	0
0.0207	14.5349	114.212	16.3006	-7.77711	0
0.0213	1.35999	107.79	12.636	-0.153093	0
0.0220	-10.795	93.7499	5.30692	8.08942	0
0.0227	-18.7849	86.749	1.34069	15.1072	0
0.0233	-31.2799	88.2726	-0.491588	23.3497	0
0.0240	-45.6448	90.1048	-9.64183	31.286	0
0.0247	-51.0848	91.0113	-19.4066	33.7233	0
0.0253	-52.3598	89.4876	-20.9372	33.117	0
0.0260	-54.4848	85.8233	-21.5405	34.0294	0
0.0267	-54.7398	84.6083	-26.1212	35.2481	0
0.0273	-53.5498	83.6825	-27.9535	33.7233	0
0.0280	-49.8948	80.9439	-23.9873	30.0613	0
0.0287	-41.6498	79.1117	-20.021	25.1807	0
0.0293	-33.1499	78.186	-18.8032	19.3815	0
0.0300	-23.9699	79.1117	-16.3565	13.2762	0
0.0307	-11.7299	82.7761	-12.3903	6.25843	0
0.0313	-0.424998	86.4404	-9.02734	-1.06553	0
0.0320	10.54	91.3198	-5.06112	-8.69566	0
0.0327	23.9699	97.4143	1.34069	-15.1011	0
0.0333	37.6548	99.8636	5.00526	-21.5126	0
0.0340	49.8948	97.7228	6.83754	-28.8365	0
0.0347	56.0148	91.0113	13.2505	-32.8047	0
0.0353	54.4848	79.7289	16.6023	-33.7171	0
0.0360	53.5498	72.7087	13.5522	-37.079	0
0.0367	56.2697	72.0916	13.2505	-38.2977	0
0.0373	55.6748	68.7358	16.6023	-34.6357	0
0.0380	51.7648	62.6221	15.6861	-32.8047	0
0.0387	47.7698	55.3126	11.4183	-29.7551	0
0.0393	39.8648	35.4672	6.22306	-20.9002	0
0.0400	26.0949	4.95654	0.737382	-15.1011	0
0.0407	12.6649	-13.9632	-3.22884	-11.139	0
0.0413	1.35999	-15.7953	-7.80955	-0.75934	0
0.0420	-9.94496	-9.08377	-13.0047	10.5328	0
0.0427	-21.5049	0.675015	-15.1387	17.2444	0
0.0433	-32.4699	6.17156	-20.021	23.9559	0
0.0440	-43.1798	4.33938	-30.0874	29.4489	0
0.0447	-48.9598	-2.98935	-36.5004	32.1985	0
0.0453	-50.2348	-14.8889	-37.1037	34.948	0
0.0460	-52.6148	-22.1983	-39.2488	36.779	0
0.0467	-54.1448	-16.4125	-39.8521	36.1666	0
0.0473	-53.8898	-7.56016	-35.8859	36.4728	0
0.0480	-53.2098	-6.63443	-33.1375	33.117	0
0.0487	-45.8998	-4.82153	-33.4503	23.9559	0
0.0493	-29.7499	2.19862	-30.7019	17.2444	0
0.0500	-17.8499	3.74151	-23.9873	12.97	0
0.0507	-10.2	1.29217	-16.971	4.42744	0
0.0513	1.35999	0.0771445	-11.4741	-4.42132	0
0.0520	14.7899	-3.8958	-5.97726	-11.139	0
0.0527	25.4999	-9.70092	0.122897	-19.0692	0
0.0533	35.5298	-9.39235	4.39078	-27.0055	0
0.0540	43.7748	-3.8958	7.75368	-31.2799	0
0.0547	48.3648	2.81578	13.2505	-34.6357	0
0.0553	52.6148	14.1174	19.049	-38.2977	0
0.0560	58.1397	22.044	20.8701	-39.2101	0
0.0567	60.2647	18.0711	22.4008	-37.9915	0
0.0573	56.9497	11.3595	23.0153	-36.1605	0
0.0580	52.3598	13.1917	20.8701	-32.8047	0
0.0587	46.5798	18.0711	21.4846	-25.4807	0
0.0593	33.1499	17.7625	22.0991	-15.4072	0
0.0600	18.4449	18.3797	15.3845	-9.91428	0
0.0607	10.88	22.3526	7.1392	-8.69566	0
0.0613	0.424998	14.7153	4.08912	-2.59033	0
0.0620	-16.3199	-9.39235	-0.178759	8.08942	0
0.0627	-27.8799	-25.8627	-5.97726	16.0257	0
0.0633	-32.8099	-24.6477	-6.59175	21.5187	0
0.0640	-40.7148	-24.9563	-6.8934	25.4869	0
0.0647	-51.0848	-35.9493	-12.0886	28.2303	0
0.0653	-59.9247	-40.5202	-15.1387	32.1985	0
0.0660	-62.3897	-34.715	-15.1387	34.3356	0
0.0667	-59.3297	-29.5271	-16.971	32.5046	0
0.0673	-60.8597	-27.6949	-18.8032	32.1985	0
0.0680	-62.1347	-27.097	-17.2726	30.6736	0
0.0687	-52.0198	-23.7412	-14.2225	22.4311	0
0.0693	-37.9948	-17.3189	-9.94349	14.5009	0
0.0700	-27.8799	-13.9632	-5.67561	10.839	0
0.0707	-16.6599	-11.2245	-0.491588	4.73363	0
0.0713	-6.28997	-4.82153	7.1392	-4.11513	0
0.0720	0.424998	0.675015	12.636	-11.7453	0
0.0727	13.0049	1.29217	12.636	-19.6816	0
0.0733	28.2199	2.19862	12.636	-28.2242	0
0.0740	38.5898	4.33938	18.7362	-32.8047	0
0.0747	46.5798	7.69517	26.0653	-35.5481	0
0.0753	52.3598	10.7424	28.1993	-37.9915	0
0.0760	51.7648	8.31232	27.8976	-40.741	0
0.0767	50.4898	3.43293	29.4171	-40.741	0
0.0773	50.8298	2.19862	31.551	-36.7729	0
0.0780	48.9598	5.86298	30.9477	-34.3295	0
0.0787	41.6498	14.4067	27.8976	-32.8047	0
0.0793	30.6849	20.5204	23.6186	-25.4807	0
0.0800	18.4449	19.9033	18.7362	-15.1011	0
0.0807	7.47997	22.044	12.9377	-8.69566	0
0.0813	-2.54999	28.447	7.75368	-1.98408	0
0.0820	-12.6649	28.447	3.47463	6.56461	0
0.0827	-23.3749	30.8964	0.424553	15.7196	0
0.0833	-35.5298	39.7487	-1.70939	25.4869	0
0.0840	-46.2398	33.0371	-5.97726	31.8923	0
0.0847	-49.2998	4.33938	-11.1725	32.1985	0
0.0853	-49.8948	-26.1713	-13.3064	34.0294	0
0.0860	-52.0198	-50.5875	-15.1387	37.079	0
0.0867	-54.1448	-66.7686	-18.8032	35.5542	0
0.0873	-54.1448	-65.8428	-19.4066	32.8108	0
0.0880	-52.3598	-53.0369	-17.8871	31.8923	0
0.0887	-44.7098	-40.5202	-16.0548	27.0117	0
0.0893	-31.8749	-32.285	-12.3903	17.5505	0
0.0900	-20.5699	-29.2185	-8.1112	11.4452	0
0.0907	-10.54	-27.6949	-4.45781	7.78323	0
0.0913	2.88999	-23.1241	1.03904	-0.153093	0
0.0920	16.0649	-17.6275	6.83754	-10.8328	0
0.0927	26.0949	-12.131	11.4183	-17.5444	0
0.0933	36.8048	-2.98935	15.6861	-22.7312	0
0.0940	48.3648	4.95654	19.954	-28.2242	0
0.0947	56.2697	8.00374	23.6186	-30.3613	0
0.0953	57.7997	13.5003	27.5848	-32.4985	0
0.0960	54.4848	18.9968	30.646	-37.3791	0
0.0967	52.9548	16.8561	30.646	-36.4667	0
0.0973	56.0148	12.8831	27.2831	-30.9737	0
0.0980	56.9497	13.5003	21.4846	-30.9737	0
0.0987	50.4898	12.8831	16.9039	-26.3932	0
0.0993	38.3348	8.31232	13.5522	-14.4948	0
0.1000	23.6299	4.33938	8.66983	-9.00185	0
0.1007	11.7299	2.5072	2.25684	-5.94612	0
0.1013	2.88999	-1.75504	-4.14498	5.95224	0
0.1020	-8.66996	-9.70092	-9.94349	15.7196	0
0.1027	-20.5699	-14.5803	-14.2225	18.1629	0
0.1033	-28.8149	-12.131	-17.5743	24.5683	0
0.1040	-37.0598	-6.63443	-22.4566	31.286	0
0.1047	-45.6448	-3.8958	-27.6518	32.5046	0
0.1053	-50.2348	-10.6074	-30.7019	34.0294	0
0.1060	-50.8298	-22.8155	-34.3665	37.3852	0
0.1067	-50.2348	-30.7614	-34.3665	38.61	0
0.1073	-49.2998	-35.9493	-28.8696	38.91	0
0.1080	-47.1748	-39.5944	-27.6518	35.2481	0
0.1087	-38.5898	-31.0507	-30.7019	26.7055	0
0.1093	-23.6299	-15.7953	-28.8696	19.0753	0
0.1100	-9.00996	-10.2988	-24.5906	12.3638	0
0.1107	1.69999	-6.94301	-23.3728	3.81507	0
0.1113	11.4749	2.5072	-19.7082	-4.11513	0
0.1120	21.8449	2.5072	-12.6919	-11.139	0
0.1127	31.6199	-6.63443	-7.50789	-19.9878	0
0.1133	38.9298	-5.4194	-4.14498	-29.1427	0
0.1140	47.7698	1.90933	1.34069	-31.8861	0
0.1147	54.8248	0.366437	5.00526	-32.1923	0
0.1153	54.8248	-3.58722	6.83754	-35.2481	0
0.1160	53.8898	-0.84859	9.27314	-37.6853	0
0.1167	55.6748	2.5072	11.4183	-37.079	0
0.1173	51.0848	2.5072	10.8038	-36.7729	0
0.1180	42.5848	1.60075	7.75368	-34.6357	0
0.1187	37.0598	1.29217	5.30692	-25.4807	0
0.1193	24.5649	0.0771445	4.08912	-15.1011	0
0.1200	7.81997	-7.25159	-0.491588	-10.8328	0
0.1207	-0.424998	-21.6005	-9.94349	-6.86468	0
0.1213	-8.66996	-28.312	-16.971	0.153093	0
0.1220	-23.3749	-23.1241	-18.8032	6.8708	0
0.1227	-34.3398	-20.3854	-21.5405	13.5824	0
0.1233	-43.5198	-24.3391	-28.8696	22.4311	0
0.1240	-53.5498	-24.3391	-34.6681	28.8427	0
0.1247	-57.2047	-22.5069	-37.1037	30.3675	0
0.1253	-58.7347	-26.7884	-40.165	31.8923	0
0.1260	-62.7297	-33.1914	-41.6844	34.6418	0
0.1267	-59.9247	-32.285	-38.6344	34.948	0
0.1273	-55.4198	-27.097	-36.8021	34.0294	0
0.1280	-53.5498	-29.8356	-37.1037	31.286	0
0.1287	-46.2398	-37.1644	-34.9698	25.1807	0
0.1293	-33.4049	-31.0507	-30.7019	17.5505	0
0.1300	-22.4399	-15.7953	-27.0373	9.61422	0
0.1307	-10.2	-9.39235	-19.7082	1.6779	0
0.1313	-1.105	-7.86874	-11.4741	-5.33987	0
0.1320	5.01498	-2.68077	-7.20623	-11.7453	0
0.1327	19.3799	-0.84859	-5.06112	-19.0692	0
0.1333	37.0598	-2.06362	-0.178759	-27.0055	0
0.1340	44.7098	-1.44646	4.7036	-32.4985	0
0.1347	47.1748	1.60075	7.45203	-35.5481	0
0.1353	52.0198	12.5746	10.8038	-37.3791	0
0.1360	54.4848	26.9234	14.77	-38.2977	0
0.1367	52.6148	32.7286	16.9039	-38.2977	0
0.1373	51.7648	34.2522	18.7362	-35.5481	0
0.1380	49.8948	39.1316	18.7362	-31.2799	0
0.1387	41.6498	40.3466	16.9039	-25.4807	0
0.1393	30.3449	33.0371	15.6861	-17.5444	0
0.1400	20.5699	25.7084	15.0716	-11.7453	0
0.1407	11.135	22.9505	14.1667	-7.77711	0
0.1413	-0.169999	15.6411	11.1054	0.153093	0
0.1420	-11.7299	-8.17732	5.30692	12.3638	0
0.1427	-24.2249	-41.1373	0.122897	21.5187	0
0.1433	-38.3348	-62.4871	-2.01104	25.7869	0
0.1440	-48.0248	-65.8428	-4.14498	29.4489	0
0.1447	-50.8298	-60.3463	-8.42403	32.5046	0
0.1453	-52.0198	-56.3926	-13.3064	33.7233	0
0.1460	-53.5498	-54.869	-14.5242	34.3356	0
0.1467	-53.5498	-50.8961	-13.0047	34.3356	0
0.1473	-52.0198	-46.0167	-13.9097	33.4171	0
0.1480	-46.8348	-43.2588	-16.971	31.286	0
0.1487	-35.5298	-37.1644	-13.3064	23.9559	0
0.1493	-23.3749	-25.2648	-5.06112	13.8886	0
0.1500	-12.3249	-16.7211	-4.14498	7.78323	0
0.1507	-0.424998	-11.2245	-2.62553	3.81507	0
0.1513	13.8549	-5.4194	6.83754	-1.98408	0
0.1520	26.0949	-0.540012	14.4683	-8.69566	0
0.1527	35.2748	4.0308	17.5184	-16.0196	0
0.1533	45.3048	8.31232	23.3169	-22.7312	0
0.1540	56.0148	9.83593	27.8976	-27.3117	0
0.1547	63.3247	11.051	29.7299	-31.2799	0
0.1553	63.9197	15.0239	34.9139	-35.5481	0
0.1560	61.7947	13.1917	38.2657	-37.3791	0
0.1567	61.7947	4.64796	34.2994	-36.4667	0
0.1573	61.1997	0.675015	30.3332	-34.3295	0
0.1580	56.0148	3.43293	30.0316	-29.1427	0
0.1587	46.2398	3.43293	28.5009	-23.0374	0
0.1593	33.4049	1.60075	26.6687	-16.632	0
0.1600	19.7199	0.983593	26.0653	-10.8328	0
0.1607	6.54497	-2.68077	20.5685	-4.42132	0
0.1613	-7.13997	-11.8224	10.5021	5.64606	0
0.1620	-19.7199	-18.2447	5.30692	15.7196	0
0.1627	-29.7499	-18.8426	4.39078	23.0435	0
0.1633	-40.4598	-20.6747	-0.793244	28.5365	0
0.1640	-47.4298	-25.2648	-8.72569	31.8923	0
0.1647	-48.3648	-27.097	-13.3064	33.117	0
0.1653	-52.0198	-24.9563	-16.0548	35.8604	0
0.1660	-55.4198	-18.5533	-18.8032	38.3038	0
0.1667	-51.7648	-7.86874	-18.1888	37.6914	0
0.1673	-51.7648	1.60075	-16.6581	37.079	0
0.1680	-54.1448	7.38659	-16.971	33.117	0
0.1687	-42.5848	14.1174	-15.4403	23.0435	0
0.1693	-25.1599	19.9033	-12.3903	15.7196	0
0.1700	-17.8499	19.3054	-11.7758	11.139	0
0.1707	-9.94496	11.6681	-10.558	3.20882	0
0.1713	3.82498	6.48014	-3.54167	-5.94612	0
0.1720	15.7249	4.33938	4.08912	-12.6638	0
0.1727	25.7549	-3.27864	8.97148	-19.3754	0
0.1733	35.5298	-16.7211	13.5522	-26.3932	0
0.1740	42.2448	-23.4326	18.7362	-30.9737	0
0.1747	45.0498	-20.3854	20.8701	-33.1109	0
0.1753	46.5798	-17.6275	20.5685	-34.6357	0
0.1760	48.1098	-17.3189	20.8701	-37.079	0
0.1767	48.9598	-15.4868	23.6186	-37.9915	0
0.1773	47.1748	-11.8224	24.2331	-35.5481	0
0.1780	43.7748	-6.94301	20.5685	-29.1427	0
0.1787	37.6548	1.60075	17.8201	-22.125	0
0.1793	24.2249	8.31232	18.1329	-15.7134	0
0.1800	11.4749	1.60075	15.6861	-9.91428	0
0.1807	5.35498	-13.0567	8.66983	-1.98408	0
0.1813	-2.54999	-20.3854	0.424553	4.42744	0
0.1820	-16.9149	-21.2919	-5.97726	9.30803	0
0.1827	-30.0899	-22.1983	-11.1725	18.1629	0
0.1833	-39.1848	-19.7683	-14.2225	26.7055	0
0.1840	-45.3048	-12.7481	-18.4904	27.6179	0
0.1847	-48.9598	-4.20438	-24.9034	28.5365	0
0.1853	-51.4248	5.86298	-30.0874	34.0294	0
0.1860	-53.2098	13.8089	-33.4503	35.5542	0
0.1867	-52.3598	15.3325	-33.752	32.1985	0
0.1873	-49.2998	15.6411	-30.7019	31.286	0
0.1880	-45.0498	15.9303	-27.0373	29.7551	0
0.1887	-38.5898	10.7424	-23.9873	22.125	0
0.1893	-29.4099	-1.15717	-21.5405	13.8886	0
0.1900	-18.1899	-18.5533	-18.8032	8.3956	0
0.1907	-5.94997	-36.8558	-10.8596	1.98408	0
0.1913	4.41998	-49.6811	1.34069	-6.25231	0
0.1920	12.0699	-56.3926	6.83754	-13.2701	0
0.1927	20.5699	-55.4669	4.08912	-20.594	0
0.1933	33.4049	-43.2588	7.1392	-29.1427	0
0.1940	44.3698	-26.4799	13.2505	-33.7171	0
0.1947	49.2998	-15.7953	13.2505	-34.6357	0
0.1953	49.8948	-12.131	13.8538	-36.4667	0
0.1960	48.3648	-13.9632	18.4346	-38.2977	0
0.1967	45.3048	-16.1039	18.1329	-37.3791	0
0.1973	43.5198	-15.4868	15.3845	-35.8543	0
0.1980	40.7148	-17.3189	15.9878	-31.8861	0
0.1987	31.6199	-22.5069	12.9377	-23.6498	0
0.1993	20.3149	-22.1983	5.61975	-17.2382	0
0.2000	12.3249	-16.7211	2.56966	-12.97	0
0.2007	2.29499	-14.8889	1.34069	-5.33987	0
0.2013	-11.4749	-13.0567	-5.06112	3.81507	0
0.2020	-20.9099	-6.03656	-11.1725	12.0576	0
0.2027	-29.1549	-2.06362	-12.3903	19.6877	0
0.2033	-40.4598	-5.4194	-14.8258	23.6559	0
0.2040	-48.9598	-9.08377	-19.1049	25.1807	0
0.2047	-52.6148	-13.6546	-22.7695	30.3675	0
0.2053	-54.4848	-24.6477	-27.9535	33.4171	0
0.2060	-55.4198	-35.0236	-33.752	32.1985	0
0.2067	-57.2047	-35.3322	-36.5004	31.8923	0
0.2073	-57.2047	-32.285	-38.0199	30.6736	0
0.2080	-50.4898	-29.5271	-37.1037	25.4869	0
0.2087	-39.7798	-21.2919	-31.618	19.3815	0
0.2093	-29.4099	-13.9632	-25.5067	13.2762	0
0.2100	-18.1899	-12.131	-19.7082	4.73363	0
0.2107	-5.94997	-8.46661	-12.6919	-3.50888	0
0.2113	4.41998	-5.4194	-6.29009	-10.8328	0
0.2120	16.0649	-5.72798	-1.40773	-18.1568	0
0.2127	27.9649	-2.06362	5.30692	-25.4807	0
0.2133	37.9948	4.33938	10.5021	-31.8861	0
0.2140	48.1098	6.17156	14.4683	-36.4667	0
0.2147	55.4198	8.92948	20.8701	-36.7729	0
0.2153	56.2697	16.5475	27.2831	-36.1605	0
0.2160	56.2697	21.4269	26.9815	-37.9915	0
0.2167	58.4797	26.6149	22.4008	-39.5163	0
0.2173	55.4198	33.9436	19.6523	-38.2977	0
0.2180	48.9598	34.8693	15.9878	-32.4985	0
0.2187	42.8398	31.4943	9.27314	-23.6498	0
0.2193	32.4699	30.8964	5.00526	-17.5444	0
0.2200	19.7199	28.1385	2.56966	-12.97	0
0.2207	9.60496	20.2119	-2.62553	-2.89651	0
0.2213	-0.424998	9.52735	-6.8934	6.8708	0
0.2220	-13.2599	-8.77519	-7.50789	11.139	0
0.2227	-26.0949	-31.0507	-10.558	17.5505	0
0.2233	-39.7798	-40.5202	-16.971	24.8745	0
0.2240	-47.1748	-40.5202	-20.9372	26.7055	0
0.2247	-46.2398	-46.0167	-23.3728	28.5365	0
0.2253	-48.9598	-52.4197	-25.2051	31.8923	0
0.2260	-52.9548	-47.8489	-22.155	30.3675	0
0.2267	-49.2998	-38.0708	-19.7082	29.4489	0
0.2273	-48.0248	-29.8356	-18.8032	31.286	0
0.2280	-48.9598	-22.1983	-16.0548	25.4869	0
0.2287	-35.2748	-17.0104	-14.2225	13.8886	0
0.2293	-18.4449	-14.8889	-13.0047	8.08942	0
0.2300	-13.5999	-10.916	-8.72569	5.346	0
0.2307	-5.01498	-6.34514	-2.32387	-2.59033	0
0.2313	11.135	-3.58722	2.25684	-11.7453	0
0.2320	20.9099	1.29217	5.61975	-19.0692	0
0.2327	30.6849	12.2853	8.97148	-26.0931	0
0.2333	44.3698	24.4934	14.77	-33.4171	0
0.2340	50.2348	27.232	21.4846	-37.3791	0
0.2347	51.4248	19.3054	24.2331	-37.3791	0
0.2353	56.6097	11.051	22.7024	-39.2101	0
0.2360	57.5447	5.55441	22.4008	-42.572	0
0.2367	53.2948	-2.37219	22.0991	-41.3473	0
0.2373	51.0848	-4.82153	19.6523	-36.4667	0
0.2380	47.4298	0.983593	18.1329	-31.5861	0
0.2387	37.9948	-4.51295	18.4346	-23.6498	0
0.2393	24.9049	-21.2919	18.4346	-15.4072	0
0.2400	10.2	-27.6949	15.3845	-9.91428	0
0.2407	-3.22999	-21.2919	7.75368	-4.11513	0
0.2413	-13.2599	-13.9632	0.122897	3.81507	0
0.2420	-21.8449	-4.20438	-3.54167	12.0576	0
0.2427	-31.2799	5.26511	-9.64183	20.294	0
0.2433	-40.1198	9.83593	-17.8871	26.3993	0
0.2440	-45.0498	9.83593	-20.3227	29.1488	0
0.2447	-46.4948	3.74151	-20.6244	32.1985	0
0.2453	-50.4898	-6.03656	-26.1212	35.8604	0
0.2460	-56.0148	-11.5331	-27.9535	35.5542	0
0.2467	-55.4198	-9.08377	-23.0711	32.8108	0
0.2473	-49.5548	-4.20438	-21.5405	31.286	0
0.2480	-44.3698	-4.20438	-20.6244	28.5365	0
0.2487	-37.6548	-15.1975	-13.9097	20.294	0
0.2493	-26.0949	-32.285	-9.64183	11.139	0
0.2500	-13.8549	-41.4266	-8.72569	5.346	0
0.2507	-5.35498	-33.1914	-0.793244	1.07165	0
0.2513	1.69999	-14.8889	8.66983	-6.55849	0
0.2520	10.54	-0.231434	11.4183	-14.801	0
0.2527	20.5699	3.43293	14.1667	-19.9878	0
0.2533	31.6199	-2.37219	20.2668	-24.5622	0
0.2540	40.7148	-9.08377	25.1492	-30.6675	0
0.2547	46.5798	-9.39235	27.8976	-33.4171	0
0.2553	48.9598	-6.63443	29.4171	-33.7171	0
0.2560	49.8948	-4.82153	29.7299	-34.6357	0
0.2567	49.5548	-2.68077	30.646	-34.6357	0
0.2573	46.2398	-0.540012	29.4171	-32.8047	0
0.2580	38.3348	-4.82153	25.1492	-28.8365	0
0.2587	24.9049	-11.5331	21.7863	-21.8188	0
0.2593	11.7299	-14.8889	19.3507	-14.4948	0
0.2600	1.95499	-16.4125	14.1667	-8.08329	0
0.2607	-9.60496	-14.5803	7.75368	1.6779	0
0.2613	-23.3749	-8.17732	0.424553	10.839	0
0.2620	-33.4049	-5.72798	-5.06112	15.4134	0
0.2627	-44.3698	-9.70092	-6.8934	21.5187	0
0.2633	-57.5447	-13.0567	-6.8934	29.1488	0
0.2640	-66.0447	-12.7481	-10.558	32.5046	0
0.2647	-66.3847	-10.6074	-18.1888	33.4171	0
0.2653	-65.4497	-9.08377	-27.9535	33.4171	0
0.2660	-64.5147	-8.77519	-32.5342	31.8923	0
0.2667	-61.4547	-8.17732	-27.9535	31.5861	0
0.2673	-57.7997	-5.4194	-23.6856	32.1985	0
0.2680	-51.7648	-1.15717	-24.2889	27.0117	0
0.2687	-37.9948	2.5072	-21.8533	18.463	0
0.2693	-24.5649	4.33938	-16.0548	12.0576	0
0.2700	-15.1299	7.69517	-12.3903	6.25843	0
0.2707	-1.95499	14.4067	-10.8596	-2.59033	0
0.2713	13.2599	19.9033	-8.42403	-9.91428	0
0.2720	22.4399	25.7084	-4.14498	-14.4948	0
0.2727	30.3449	34.5607	1.95518	-20.594	0
0.2733	42.2448	40.0573	6.83754	-27.0055	0
0.2740	52.0198	37.9165	10.5021	-31.8861	0
0.2747	57.7997	36.6822	13.8538	-34.3295	0
0.2753	57.7997	36.6822	17.5184	-35.5481	0
0.2760	52.6148	31.205	20.8701	-35.5481	0
0.2767	51.0848	19.5947	21.4846	-34.3295	0
0.2773	52.6148	1.90933	19.049	-29.4489	0
0.2780	46.2398	-21.909	17.8201	-21.2064	0
0.2787	33.4049	-36.8558	15.9878	-14.4948	0
0.2793	22.7799	-31.9764	9.88762	-10.8328	0
0.2800	14.1949	-19.4597	3.47463	-3.50888	0
0.2807	3.22999	-15.4868	-0.491588	6.56461	0
0.2813	-9.60496	-16.7211	-6.29009	12.97	0
0.2820	-22.4399	-17.3189	-12.6919	18.1629	0
0.2827	-33.1499	-17.0104	-16.0548	27.3179	0
0.2833	-41.6498	-13.0567	-18.8032	34.0294	0
0.2840	-47.4298	-4.82153	-22.155	34.948	0
0.2847	-52.0198	2.81578	-23.6856	36.1666	0
0.2853	-56.6097	8.31232	-24.5906	38.91	0
0.2860	-56.0148	10.1445	-23.3728	40.441	0
0.2867	-49.5548	6.17156	-19.7082	41.9658	0
0.2873	-47.1748	4.33938	-17.2726	40.1348	0
0.2880	-45.3048	5.26511	-18.4904	31.286	0
0.2887	-32.4699	3.43293	-19.7082	20.9063	0
0.2893	-17.2549	2.81578	-17.8871	15.1072	0
0.2900	-8.66996	8.92948	-13.9097	10.2266	0
0.2907	1.69999	11.6681	-11.4741	1.07165	0
0.2913	16.3199	5.86298	-8.42403	-7.47705	0
0.2920	26.4349	0.0771445	0.122897	-14.4948	0
0.2927	33.4049	-0.84859	8.05534	-21.5126	0
0.2933	43.5198	-2.06362	8.36817	-26.0931	0
0.2940	51.7648	-5.4194	9.58597	-27.6179	0
0.2947	54.4848	-2.06362	15.0716	-29.4489	0
0.2953	56.9497	8.92948	17.8201	-30.9737	0
0.2960	61.7947	15.3325	19.049	-32.1923	0
0.2967	62.1347	13.1917	22.0991	-32.8047	0
0.2973	56.2697	12.5746	19.6523	-29.4489	0
0.2980	48.9598	15.6411	15.0716	-20.9002	0
0.2987	41.6498	18.9968	15.6861	-12.6638	0
0.2993	28.8149	23.8762	15.0716	-5.33987	0
0.3000	14.5349	26.9234	8.66983	0.153093	0
0.3007	5.94997	22.6612	1.34069	5.03981	0
0.3013	-3.48498	12.5746	-4.75947	12.67	0
0.3020	-17.8499	-8.17732	-10.8596	21.2125	0
0.3027	-31.2799	-37.1644	-15.742	27.0117	0
0.3033	-41.6498	-56.0841	-18.4904	31.8923	0
0.3040	-49.2998	-60.3463	-21.8533	34.6418	0
0.3047	-52.6148	-57.6077	-26.7357	36.1666	0
0.3053	-53.2098	-49.6811	-28.568	37.9976	0
0.3060	-54.4848	-38.0708	-26.1212	38.61	0
0.3067	-54.4848	-32.285	-25.2051	37.079	0
0.3073	-52.0198	-32.8829	-27.6518	34.0294	0
0.3080	-45.8998	-31.3592	-26.1212	27.6179	0
0.3087	-33.4049	-25.8627	-19.7082	18.463	0
0.3093	-17.8499	-18.8426	-14.8258	11.4452	0
0.3100	-5.35498	-11.8224	-12.6919	5.64606	0
0.3107	5.60997	-5.4194	-5.37395	-0.453154	0
0.3113	16.3199	-0.231434	3.78746	-9.00185	0
0.3120	25.1599	1.90933	6.22306	-20.594	0
0.3127	35.2748	3.12435	5.00526	-28.8365	0
0.3133	47.7698	5.86298	6.22306	-31.8861	0
0.3140	56.2697	8.00374	10.5021	-36.1605	0
0.3147	59.0747	8.6209	17.2168	-39.2101	0
0.3153	60.2647	8.92948	22.7024	-38.2977	0
0.3160	60.8597	10.4531	20.8701	-37.3791	0
0.3167	56.6097	14.1174	17.8201	-36.4667	0
0.3173	50.2348	18.3797	19.954	-31.8861	0
0.3180	44.1148	18.9968	21.4846	-27.0055	0
0.3187	34.9348	19.9033	18.7362	-22.425	0
0.3193	22.0999	24.4934	13.5522	-16.3258	0
0.3200	10.54	25.3998	8.05534	-9.30803	0
0.3207	0.424998	23.2591	4.08912	-1.37171	0
0.3213	-10.54	23.5677	-1.40773	8.3956	0
0.3220	-19.7199	23.5677	-9.94349	17.5505	0
0.3227	-27.8799	22.9505	-14.2225	24.5683	0
0.3233	-40.1198	23.5677	-14.5242	30.3675	0
0.3240	-49.8948	18.9968	-18.8032	32.8108	0
0.3247	-48.9598	8.31232	-24.2889	33.7233	0
0.3253	-46.2398	-2.06362	-25.2051	35.5542	0
0.3260	-50.2348	-10.2988	-24.5906	34.6418	0
0.3267	-51.7648	-16.7211	-23.3728	31.286	0
0.3273	-45.0498	-20.3854	-19.7082	28.2303	0
0.3280	-38.5898	-23.4326	-15.4403	23.6559	0
0.3287	-31.6199	-24.6477	-13.3064	15.7196	0
0.3293	-19.3799	-22.1983	-9.34017	7.47705	0
0.3300	-6.88497	-17.6275	-3.22884	0.459278	0
0.3307	1.35999	-7.56016	2.87132	-6.55849	0
0.3313	11.4749	3.43293	6.53589	-14.4948	0
0.3320	23.9699	7.0973	9.27314	-22.7312	0
0.3327	33.9998	9.83593	15.0716	-28.2242	0
0.3333	41.9898	20.2119	20.5685	-31.5861	0
0.3340	50.4898	29.3728	23.0153	-35.8543	0
0.3347	56.2697	29.0642	28.8138	-38.91	0
0.3353	55.4198	22.9505	35.8301	-37.6853	0
0.3360	51.7648	16.2389	34.2994	-36.7729	0
0.3367	50.4898	6.17156	29.7299	-35.5481	0
0.3373	47.7698	-13.0567	30.0316	-31.2799	0
0.3380	37.0598	-29.8356	26.9815	-28.2242	0
0.3387	22.4399	-26.1713	19.6523	-25.7869	0
0.3393	13.2599	-12.4396	15.6861	-18.1568	0
0.3400	5.60997	-9.08377	13.2505	-7.47705	0
0.3407	-6.88497	-11.2245	9.58597	0.765463	0
0.3413	-19.7199	-13.0567	7.1392	6.8708	0
0.3420	-28.8149	-19.4597	2.87132	13.8886	0
0.3427	-37.9948	-20.3854	-5.37395	21.2125	0
0.3433	-45.6448	-9.70092	-10.8596	28.2303	0
0.3440	-48.7048	-2.37219	-13.0047	30.6736	0
0.3447	-51.0848	-13.0567	-16.971	30.6736	0
0.3453	-56.2697	-35.6408	-22.4566	31.5861	0
0.3460	-56.2697	-50.5875	-24.2889	32.1985	0
0.3467	-50.2348	-47.2317	-22.4566	30.6736	0
0.3473	-48.0248	-35.6408	-20.021	27.9241	0
0.3480	-47.1748	-24.3391	-17.8871	23.9559	0
0.3487	-36.1248	-13.6546	-16.0548	16.9382	0
0.3493	-18.4449	-7.56016	-14.2225	9.00797	0
0.3500	-4.75998	-6.34514	-9.34017	0.153093	0
0.3507	5.01498	0.366437	-2.92718	-9.00185	0
0.3513	16.0649	9.83593	2.87132	-15.1011	0
0.3520	26.6899	13.5003	7.1392	-21.2064	0
0.3527	37.0598	16.2389	11.1054	-28.2242	0
0.3533	48.3648	18.9968	16.6023	-32.8047	0
0.3540	55.4198	19.3054	23.3169	-34.6357	0
0.3547	56.2697	21.1183	27.5848	-36.4667	0
0.3553	58.1397	22.6612	28.1993	-36.4667	0
0.3560	61.1997	19.9033	26.367	-35.5481	0
0.3567	61.1997	18.0711	23.9314	-35.2481	0
0.3573	56.0148	20.2119	21.4846	-33.7171	0
0.3580	46.2398	20.829	19.6523	-26.6994	0
0.3587	33.9998	16.2389	18.7362	-16.9321	0
0.3593	20.5699	6.17156	16.9039	-10.2205	0
0.3600	6.88497	-1.75504	9.88762	-5.03369	0
0.3607	-5.94997	-4.82153	1.95518	2.90264	0
0.3613	-15.7249	-10.916	-4.75947	10.5328	0
0.3620	-25.1599	-18.5533	-13.9097	17.5505	0
0.3627	-37.9948	-18.5533	-23.3728	24.8745	0
0.3633	-49.8948	-19.4597	-29.1713	29.4489	0
0.3640	-55.6748	-31.3592	-34.9698	31.8923	0
0.3647	-59.0747	-41.1373	-40.4666	36.1666	0
0.3653	-63.3247	-43.2588	-41.6844	38.61	0
0.3660	-63.6647	-44.1845	-41.0811	35.2481	0
0.3667	-60.6047	-39.3051	-40.165	31.5861	0
0.3673	-59.0747	-26.7884	-37.4166	29.4489	0
0.3680	-52.9548	-17.0104	-33.4503	23.6559	0
0.3687	-40.1198	-10.916	-28.2551	16.0257	0
0.3693	-27.8799	-3.27864	-21.5405	10.839	0
0.3700	-15.3849	4.95654	-16.971	4.42744	0
0.3707	0.424998	11.6681	-10.2563	-3.81507	0
0.3713	10.54	18.9968	-0.178759	-12.3576	0
0.3720	15.3849	26.017	3.47463	-20.294	0
0.3727	27.9649	29.0642	3.17298	-27.9241	0
0.3733	42.5848	30.8964	9.27314	-34.6357	0
0.3740	47.1748	32.7286	16.3006	-38.2977	0
0.3747	48.1098	29.9706	18.4346	-37.3791	0
0.3753	52.3598	21.1183	19.3507	-35.8543	0
0.3760	52.3598	12.5746	21.183	-37.079	0
0.3767	46.5798	10.7424	21.183	-36.4667	0
0.3773	39.5248	14.1174	20.5685	-31.8861	0
0.3780	30.9399	15.0239	18.7362	-24.8684	0
0.3787	20.3149	5.26511	14.1667	-17.2382	0
0.3793	9.00996	-8.77519	8.36817	-9.91428	0
0.3800	-1.105	-13.0567	3.17298	-4.11513	0
0.3807	-12.3249	-10.2988	-1.40773	3.51501	0
0.3813	-26.0949	-15.1975	-6.29009	13.5824	0
0.3820	-34.9348	-23.7412	-9.94349	21.2125	0
0.3827	-41.0548	-20.3854	-13.3064	25.4869	0
0.3833	-51.0848	-12.131	-17.2726	29.4489	0
0.3840	-58.1397	-11.2245	-20.3227	32.5046	0
0.3847	-55.4198	-14.2717	-22.4566	33.117	0
0.3853	-52.6148	-13.9632	-28.568	31.8923	0
0.3860	-53.2098	-17.6275	-33.4503	30.3675	0
0.3867	-48.9598	-26.7884	-31.618	28.8427	0
0.3873	-41.9898	-32.285	-29.4841	27.9241	0
0.3880	-35.2748	-30.1442	-29.7858	23.3497	0
0.3887	-24.9049	-21.2919	-24.9034	13.2762	0
0.3893	-13.0049	-9.39235	-17.8871	5.64606	0
0.3900	-2.29499	-2.98935	-16.6581	0.459278	0
0.3907	11.135	-0.84859	-14.2225	-8.69566	0
0.3913	23.3749	4.33938	-7.20623	-17.2382	0
0.3920	31.8749	13.5003	-2.01104	-20.9002	0
0.3927	41.3948	20.829	1.95518	-26.3932	0
0.3933	52.3598	24.1848	6.83754	-35.5481	0
0.3940	61.1997	27.232	11.4183	-39.2101	0
0.3947	65.4497	34.2522	16.9039	-38.2977	0
0.3953	63.3247	40.3466	20.2668	-38.2977	0
0.3960	59.3297	36.3929	17.8201	-38.6039	0
0.3967	59.3297	24.1848	15.0716	-37.3791	0
0.3973	54.8248	14.4067	14.1667	-34.9419	0
0.3980	41.9898	13.1917	8.66983	-28.5304	0
0.3987	30.6849	16.8561	4.7036	-20.9002	0
0.3993	21.5049	13.8089	5.61975	-17.2382	0
0.4000	9.00996	-2.06362	2.56966	-12.0515	0
0.4007	-3.22999	-22.5069	-4.14498	-0.453154	0
0.4013	-15.9799	-33.1914	-7.80955	9.30803	0
0.4020	-29.7499	-35.9493	-12.0886	14.1948	0
0.4027	-41.3098	-41.4266	-16.971	19.3815	0
0.4033	-49.2998	-48.7553	-20.3227	23.9559	0
0.4040	-53.5498	-48.4468	-23.3728	26.7055	0
0.4047	-56.2697	-39.3051	-24.5906	29.1488	0
0.4053	-59.9247	-29.2185	-22.7695	29.4489	0
0.4060	-60.8597	-20.0769	-22.4566	30.3675	0
0.4067	-54.7398	-11.5331	-21.5405	33.117	0
0.4073	-51.4248	-7.56016	-16.3565	28.8427	0
0.4080	-48.9598	-5.72798	-15.4403	18.463	0
0.4087	-36.4648	-1.44646	-16.3565	12.3638	0
0.4093	-18.7849	0.675015	-11.4741	6.8708	0
0.4100	-6.54497	0.675015	-5.37395	-2.28414	0
0.4107	3.48498	2.19862	-2.01104	-9.30803	0
0.4113	14.7899	2.5072	4.39078	-14.801	0
0.4120	24.9049	0.0771445	10.5021	-22.7312	0
0.4127	34.3398	-0.231434	13.5522	-27.3117	0
0.4133	43.5198	0.983593	17.8201	-29.7551	0
0.4140	50.2348	5.55441	23.0153	-33.7171	0
0.4147	54.1448	16.2389	25.1492	-36.1605	0
0.4153	56.2697	23.5677	26.6687	-36.1605	0
0.4160	55.4198	22.6612	26.9815	-34.6357	0
0.4167	49.5548	25.0913	26.9815	-32.1923	0
0.4173	42.8398	29.6814	26.367	-28.2242	0
0.4180	37.6548	28.1385	23.3169	-21.5126	0
0.4187	28.5599	25.7084	20.2668	-13.2701	0
0.4193	13.8549	26.017	18.7362	-6.25231	0
0.4200	-1.35999	21.7355	14.77	-0.75934	0
0.4207	-13.0049	15.6411	5.9214	5.64606	0
0.4213	-22.6949	12.5746	-2.62553	13.2762	0
0.4220	-31.6199	11.6681	-7.80955	23.6559	0
0.4227	-41.3098	10.1445	-11.4741	32.5046	0
0.4233	-48.7048	2.81578	-14.5242	34.948	0
0.4240	-50.8298	-11.2245	-16.3565	35.8604	0
0.4247	-52.6148	-22.1983	-17.8871	41.0472	0
0.4253	-57.5447	-24.3391	-20.6244	43.1844	0
0.4260	-58.1397	-21.6005	-22.4566	40.441	0
0.4267	-52.3598	-16.7211	-20.6244	37.3852	0
0.4273	-47.4298	-11.5331	-16.971	34.948	0
0.4280	-41.6498	-5.11083	-14.8258	29.1488	0
0.4287	-29.7499	1.29217	-11.4741	19.9939	0
0.4293	-16.3199	3.12435	-6.29009	12.97	0
0.4300	-2.29499	3.43293	-2.01104	8.3956	0
0.4307	11.4749	11.051	5.00526	1.07165	0
0.4313	19.9749	20.5204	15.0716	-8.38948	0
0.4320	26.0949	22.044	20.5685	-15.4072	0
0.4327	37.6548	17.1647	20.8701	-19.6816	0
0.4333	48.7048	6.17156	21.183	-24.8684	0
0.4340	51.7648	-9.39235	24.2331	-29.4489	0
0.4347	54.1448	-15.7953	28.8138	-30.9737	0
0.4353	57.2047	-5.72798	31.551	-30.0552	0
0.4360	56.2697	5.26511	30.646	-30.0552	0
0.4367	53.5498	4.33938	30.0316	-28.8365	0
0.4373	48.9598	-3.8958	28.1993	-24.8684	0
0.4380	39.1848	-13.0567	20.5685	-18.1568	0
0.4387	26.0949	-24.0305	13.2505	-10.2205	0
0.4393	14.1949	-30.4528	14.77	-3.50888	0
0.4400	2.63499	-28.6206	16.6023	2.59645	0
0.4407	-8.41496	-25.8627	8.97148	10.2266	0
0.4413	-19.7199	-27.6949	-1.70939	18.463	0
0.4420	-29.7499	-26.7884	-7.80955	25.4869	0
0.4427	-37.9948	-19.4597	-10.8596	31.5861	0
0.4433	-47.7698	-12.131	-12.3903	36.779	0
0.4440	-56.2697	-7.25159	-13.6081	37.3852	0
0.4447	-56.9497	-2.98935	-18.8032	36.1666	0
0.4453	-53.5498	-2.68077	-25.5067	36.1666	0
0.4460	-51.0848	-5.4194	-27.0373	34.948	0
0.4467	-45.3048	-2.06362	-24.9034	33.117	0
0.4473	-39.5248	8.00374	-24.2889	30.3675	0
0.4480	-33.1499	13.5003	-23.6856	21.5187	0
0.4487	-20.3149	14.4067	-19.7082	12.97	0
0.4493	-6.88497	18.9968	-14.2225	8.3956	0
0.4500	1.95499	28.447	-9.94349	-0.153093	0
0.4507	14.1949	32.7286	-6.8934	-12.0515	0
0.4513	27.9649	24.4934	-2.92718	-17.8506	0
0.4520	37.0598	9.52735	2.56966	-22.7312	0
0.4527	46.5798	-4.51295	9.58597	-30.9737	0
0.4533	55.0798	-15.1975	17.5184	-34.3295	0
0.4540	56.2697	-26.7884	21.183	-34.3295	0
0.4547	55.4198	-35.9493	19.954	-35.5481	0
0.4553	53.8898	-34.715	21.4846	-35.8543	0
0.4560	49.2998	-27.6949	25.1492	-36.1605	0
0.4567	46.2398	-26.1713	23.3169	-37.3791	0
0.4573	44.3698	-26.1713	15.9878	-33.7171	0
0.4580	35.2748	-21.6005	9.88762	-25.1746	0
0.4587	20.5699	-17.6275	8.66983	-17.8506	0
0.4593	7.81997	-16.7211	7.1392	-11.7453	0
0.4600	-4.07998	-16.7211	1.65352	-3.50888	0
0.4607	-18.1899	-18.8426	-6.59175	5.03981	0
0.4613	-30.9399	-21.909	-12.3903	10.5328	0
0.4620	-40.7148	-19.4597	-15.4403	15.7196	0
0.4627	-49.8948	-13.0567	-19.4066	23.3497	0
0.4633	-57.2047	-8.46661	-23.0711	28.8427	0
0.4640	-59.9247	-6.63443	-25.2051	31.286	0
0.4647	-60.2647	-5.72798	-27.9535	34.0294	0
0.4653	-61.4547	-3.27864	-30.7019	34.6418	0
0.4660	-58.1397	1.90933	-30.7019	31.8923	0
0.4667	-49.2998	4.33938	-28.8696	30.9798	0
0.4673	-43.7748	-0.231434	-27.9535	28.5365	0
0.4680	-38.9298	-2.98935	-26.7357	17.5505	0
0.4687	-26.4349	-1.44646	-23.3728	6.56461	0
0.4693	-12.3249	-1.75504	-20.6244	2.90264	0
0.4700	-2.29499	-4.20438	-18.8032	-1.98408	0
0.4707	9.34996	-6.03656	-13.9097	-12.3576	0
0.4713	21.5049	-7.86874	-5.97726	-22.7312	0
0.4720	29.4949	-8.46661	1.03904	-29.7551	0
0.4727	37.9948	-5.11083	7.1392	-34.0233	0
0.4733	46.2398	0.0771445	12.3344	-37.3791	0
0.4740	51.7648	4.95654	15.0716	-41.0411	0
0.4747	55.6748	8.31232	15.3845	-42.572	0
0.4753	57.7997	10.1445	15.6861	-41.0411	0
0.4760	55.6748	11.9767	17.2168	-40.1287	0
0.4767	52.9548	13.1917	18.7362	-40.1287	0
0.4773	46.8348	12.8831	18.1329	-36.1605	0
0.4780	36.8048	13.5003	14.1667	-26.3932	0
0.4787	28.8149	15.9303	12.3344	-17.2382	0
0.4793	18.1899	18.9968	12.9377	-12.3576	0
0.4800	-0.169999	20.829	8.66983	-8.08329	0
0.4807	-14.1949	18.3797	-0.793244	-1.6779	0
0.4813	-19.7199	19.3054	-7.80955	7.47705	0
0.4820	-28.8149	27.232	-12.3903	16.3319	0
0.4827	-41.9898	33.0371	-16.971	22.125	0
0.4833	-48.7048	29.0642	-20.6244	26.3993	0
0.4840	-49.5548	16.8561	-21.8533	30.0613	0
0.4847	-50.8298	0.675015	-21.8533	30.3675	0
0.4853	-51.7648	-10.6074	-21.5405	31.286	0
0.4860	-49.8948	-12.4396	-23.0711	33.117	0
0.4867	-46.4948	-8.77519	-24.2889	29.7551	0
0.4873	-39.7798	0.675015	-22.4566	23.3497	0
0.4880	-26.6899	11.9767	-17.8871	19.0753	0
0.4887	-13.8549	14.4067	-13.6081	13.8886	0
0.4893	-8.41496	11.6681	-10.558	7.17698	0
0.4900	2.63499	15.0239	-5.06112	0.459278	0
0.4907	22.0999	20.2119	5.9214	-7.77711	0
0.4913	33.4049	22.3526	14.77	-17.2382	0
0.4920	36.4648	21.1183	16.6023	-23.3436	0
0.4927	44.1148	12.2853	18.1329	-28.5304	0
0.4933	53.5498	-7.25159	23.9314	-34.3295	0
0.4940	57.2047	-29.5271	28.8138	-35.8543	0
0.4947	57.5447	-44.7824	31.551	-34.9419	0
0.4953	56.2697	-49.0639	33.9978	-36.4667	0
0.4960	53.2948	-46.9232	34.2994	-37.079	0
0.4967	47.4298	-40.8287	31.8638	-31.8861	0
0.4973	38.3348	-30.1442	28.1993	-25.4807	0
0.4980	27.6249	-21.2919	23.6186	-19.0692	0
0.4987	16.6599	-18.5533	18.7362	-11.4391	0
0.4993	5.35498	-15.4868	14.1667	-3.50888	0
0.5000	-4.41998	-11.8224	8.66983	3.20882	0
0.5007	-15.1299	-12.4396	1.34069	10.5328	0
0.5013	-27.8799	-13.6546	-7.80955	18.7692	0
0.5020	-37.0598	-12.131	-15.4403	25.1807	0
0.5027	-43.5198	-8.46661	-16.971	29.1488	0
0.5033	-54.4848	-2.98935	-14.8258	32.5046	0
0.5040	-61.4547	-0.231434	-18.8032	34.948	0
0.5047	-58.1397	-3.8958	-26.1212	35.8604	0
0.5053	-53.8898	-7.56016	-29.1713	34.948	0
0.5060	-53.5498	-5.4194	-28.2551	34.6418	0
0.5067	-49.8948	2.5072	-27.339	32.8108	0
0.5073	-41.3098	13.1917	-24.5906	26.7055	0
0.5080	-28.5599	22.6612	-19.7082	20.294	0
0.5087	-16.3199	22.9505	-13.9097	15.1072	0
0.5093	-9.26496	12.5746	-6.8934	6.56461	0
0.5100	-1.105	2.19862	-2.32387	-2.59033	0
0.5107	13.2599	2.5072	-0.491588	-8.08329	0
0.5113	26.6899	6.78872	2.56966	-13.2701	0
0.5120	37.0598	6.17156	9.58597	-20.9002	0
0.5127	46.2398	2.5072	16.9039	-27.0055	0
0.5133	50.8298	-3.58722	21.183	-30.0552	0
0.5140	55.6748	-11.2245	21.4846	-32.1923	0
0.5147	61.4547	-9.39235	24.5347	-33.4171	0
0.5153	58.7347	0.366437	31.8638	-33.7171	0
0.5160	50.8298	4.0308	32.4672	-33.4171	0
0.5167	48.3648	4.95654	26.6687	-30.3613	0
0.5173	45.0498	12.8831	23.3169	-25.1746	0
0.5180	33.7449	16.5475	20.2668	-18.763	0
0.5187	22.4399	7.0973	14.1667	-11.7453	0
0.5193	12.3249	-2.06362	8.66983	-5.33987	0
0.5200	0.424998	-6.34514	1.95518	2.29027	0
0.5207	-11.135	-10.0095	-4.75947	10.5328	0
0.5213	-22.6949	-11.2245	-7.80955	16.3319	0
0.5220	-34.3398	-8.46661	-11.4741	21.8249	0
0.5227	-41.6498	-3.8958	-18.1888	28.5365	0
0.5233	-46.2398	3.74151	-22.155	32.1985	0
0.5240	-51.0848	10.1445	-24.2889	33.117	0
0.5247	-55.4198	9.52735	-27.0373	36.1666	0
0.5253	-57.7997	9.21877	-27.0373	37.6914	0
0.5260	-55.4198	12.5746	-24.2889	35.8604	0
0.5267	-48.0248	6.78872	-22.4566	34.0294	0
0.5273	-43.5198	-10.2988	-19.4066	30.0613	0
0.5280	-37.6548	-28.9292	-17.8871	20.294	0
0.5287	-23.9699	-44.4931	-21.5405	10.2266	0
0.5293	-10.795	-50.5875	-20.9372	4.73363	0
0.5300	-1.69999	-38.688	-13.6081	-1.6779	0
0.5307	11.4749	-17.3189	-8.42403	-10.8328	0
0.5313	24.5649	-2.06362	-7.50789	-18.463	0
0.5320	34.9348	4.33938	-2.32387	-24.5622	0
0.5327	47.4298	4.64796	6.83754	-31.8861	0
0.5333	54.8248	1.60075	14.1667	-36.1605	0
0.5340	53.2948	1.60075	17.8201	-35.8543	0
0.5347	56.2697	4.0308	18.7362	-37.3791	0
0.5353	62.3897	7.0973	18.4346	-41.0411	0
0.5360	58.7347	8.6209	19.6523	-40.1287	0
0.5367	51.0848	8.92948	22.4008	-36.4667	0
0.5373	46.5798	8.92948	21.183	-32.1923	0
0.5380	38.3348	5.26511	15.3845	-23.3436	0
0.5387	26.0949	-3.27864	12.3344	-12.6638	0
0.5393	13.2599	-7.56016	13.5522	-7.17086	0
0.5400	-0.169999	-2.98935	9.27314	-1.6779	0
0.5407	-10.795	-0.540012	-2.32387	9.00797	0
0.5413	-18.7849	-2.98935	-11.1725	18.463	0
0.5420	-27.8799	-3.8958	-14.2225	23.0435	0
0.5427	-37.6548	-6.63443	-16.971	27.6179	0
0.5433	-44.1148	-7.56016	-21.8533	30.6736	0
0.5440	-48.9598	0.983593	-26.1212	31.286	0
0.5447	-51.0848	6.17156	-27.0373	31.286	0
0.5453	-50.2348	-2.37219	-26.7357	32.1985	0
0.5460	-48.0248	-6.63443	-28.8696	32.1985	0
0.5467	-45.8998	-2.06362	-28.568	30.3675	0
0.5473	-41.3098	-3.27864	-23.0711	24.2621	0
0.5480	-31.2799	-12.4396	-19.1049	15.1072	0
0.5487	-20.5699	-19.7683	-16.6581	7.78323	0
0.5493	-13.2599	-19.1511	-9.34017	1.98408	0
0.5500	-2.29499	-7.56016	-2.32387	-4.42132	0
0.5507	14.1949	6.78872	0.424553	-11.139	0
0.5513	21.2499	11.051	5.00526	-18.1568	0
0.5520	23.6299	11.3595	11.1054	-24.5622	0
0.5527	36.8048	13.8089	12.9377	-30.0552	0
0.5533	48.9598	13.5003	15.0716	-35.5481	0
0.5540	49.8948	11.051	19.6523	-37.079	0
0.5547	53.2948	12.5746	20.8701	-35.8543	0
0.5553	57.7997	11.9767	20.5685	-37.3791	0
0.5560	53.8898	6.17156	20.2668	-37.3791	0
0.5567	51.0848	3.12435	19.6523	-30.0552	0
0.5573	49.2998	5.86298	18.7362	-21.8188	0
0.5580	36.8048	9.83593	15.0716	-16.9321	0
0.5587	22.0999	13.5003	7.75368	-12.0515	0
0.5593	13.8549	12.5746	1.95518	-6.55849	0
0.5600	2.63499	7.0973	-1.40773	1.98408	0
0.5607	-11.135	2.5072	-5.97726	13.8886	0
0.5613	-20.3149	0.0771445	-11.1725	22.125	0
0.5620	-29.1549	-7.25159	-13.9097	26.7055	0
0.5627	-40.1198	-13.3653	-15.1387	35.2481	0
0.5633	-47.1748	-11.5331	-16.0548	38.91	0
0.5640	-50.8298	-8.46661	-18.8032	35.2481	0
0.5647	-51.7648	-7.56016	-24.2889	35.5542	0
0.5653	-48.9598	-5.72798	-26.7357	39.2162	0
0.5660	-46.2398	-4.82153	-25.5067	37.6914	0
0.5667	-43.5198	-5.72798	-24.9034	33.117	0
0.5673	-36.4648	-3.8958	-22.4566	27.6179	0
0.5680	-23.9699	0.675015	-16.6581	20.294	0
0.5687	-11.7299	4.33938	-12.6919	14.801	0
0.5693	-2.54999	7.69517	-7.20623	9.30803	0
0.5700	7.47997	14.4067	0.122897	-0.75934	0
0.5707	19.7199	22.044	4.39078	-9.6081	0
0.5713	31.8749	27.232	6.83754	-14.4948	0
0.5720	42.5848	30.2792	12.3344	-19.9878	0
0.5727	48.9598	34.2522	18.1329	-26.0931	0
0.5733	50.8298	33.635	19.6523	-30.6675	0
0.5740	55.0798	23.5677	19.049	-34.6357	0
0.5747	61.4547	12.2853	22.4008	-34.3295	0
0.5753	58.1397	7.0973	27.2831	-30.3613	0
0.5760	48.3648	4.64796	26.367	-30.9737	0
0.5767	44.3698	4.0308	19.954	-32.1923	0
0.5773	40.7148	4.33938	16.9039	-25.4807	0
0.5780	28.5599	-0.84859	17.8201	-15.7134	0
0.5787	15.3849	-7.86874	15.6861	-10.2205	0
0.5793	3.22999	-7.56016	11.1054	-3.2027	0
0.5800	-12.6649	-2.98935	8.36817	5.64606	0
0.5807	-25.4999	-2.98935	6.83754	10.5328	0
0.5813	-34.5948	-8.77519	1.34069	15.7196	0
0.5820	-47.1748	-11.8224	-5.97726	24.5683	0
0.5827	-56.6097	-10.916	-9.94349	29.7551	0
0.5833	-59.9247	-19.4597	-10.558	30.0613	0
0.5840	-63.3247	-33.5	-13.0047	32.1985	0
0.5847	-65.4497	-36.8558	-15.742	36.4728	0
0.5853	-63.6647	-38.688	-16.0548	36.779	0
0.5860	-59.0747	-49.0639	-15.4403	34.0294	0
0.5867	-51.7648	-47.8489	-12.6919	30.6736	0
0.5873	-44.3698	-33.8086	-7.50789	24.8745	0
0.5880	-38.9298	-28.0035	-5.97726	14.801	0
0.5887	-26.4349	-22.5069	-6.29009	5.64606	0
0.5893	-9.26496	-6.34514	-1.40773	0.153093	0
0.5900	0.169999	4.33938	2.87132	-6.86468	0
0.5907	6.54497	6.48014	5.00526	-15.4072	0
0.5913	18.7849	10.7424	10.1893	-22.425	0
0.5920	30.6849	14.4067	15.6861	-30.0552	0
0.5927	40.4598	14.1174	19.049	-37.9915	0
0.5933	49.2998	17.1647	24.2331	-39.8225	0
0.5940	52.6148	20.5204	26.9815	-39.2101	0
0.5947	52.3598	18.6883	25.1492	-41.3473	0
0.5953	53.5498	10.7424	26.0653	-41.9596	0
0.5960	50.8298	-2.06362	27.2831	-37.079	0
0.5967	43.1798	-8.46661	23.3169	-32.8047	0
0.5973	36.2098	-2.68077	19.6523	-28.2242	0
0.5980	27.2849	2.5072	18.4346	-19.0692	0
0.5987	15.7249	-0.231434	16.6023	-11.139	0
0.5993	3.48498	-2.68077	14.77	-6.25231	0
0.6000	-10.795	-0.540012	11.4183	-0.153093	0
0.6007	-24.5649	3.12435	4.08912	8.70179	0
0.6013	-32.4699	5.86298	-2.32387	15.1072	0
0.6020	-41.6498	5.26511	-9.64183	18.1629	0
0.6027	-52.9548	-0.231434	-17.8871	22.125	0
0.6033	-56.6097	-4.20438	-19.7082	27.0117	0
0.6040	-54.7398	1.90933	-17.8871	30.9798	0
0.6047	-57.2047	12.5746	-20.9372	33.4171	0
0.6053	-58.3947	16.5475	-23.6856	31.286	0
0.6060	-54.4848	15.6411	-20.3227	26.7055	0
0.6067	-49.2998	12.5746	-16.3565	24.8745	0
0.6073	-41.9898	-0.84859	-13.6081	19.9939	0
0.6080	-30.3449	-19.4597	-9.34017	9.00797	0
0.6087	-18.7849	-27.6949	-5.97726	3.51501	0
0.6093	-10.2	-28.6206	-4.14498	1.6779	0
0.6100	2.29499	-29.8356	-2.32387	-8.08329	0
0.6107	16.0649	-27.3863	4.39078	-18.1568	0
0.6113	22.4399	-19.4597	13.8538	-23.9559	0
0.6120	27.0299	-9.39235	18.4346	-31.2799	0
0.6127	38.3348	0.675015	17.8201	-36.4667	0
0.6133	48.7048	6.48014	20.5685	-35.5481	0
0.6140	52.6148	8.6209	24.5347	-38.2977	0
0.6147	56.2697	11.051	21.7863	-42.8721	0
0.6153	57.2047	13.5003	18.1329	-40.1287	0
0.6160	53.8898	17.7625	19.954	-34.9419	0
0.6167	50.2348	22.6612	20.2668	-32.8047	0
0.6173	44.3698	25.0913	14.1667	-26.6994	0
0.6180	34.3398	27.8492	8.66983	-18.1568	0
0.6187	23.3749	31.205	5.9214	-12.6638	0
0.6193	12.3249	30.8964	2.25684	-7.47705	0
0.6200	1.35999	34.2522	-3.22884	0.459278	0
0.6207	-9.60496	41.8702	-8.72569	8.70179	0
0.6213	-20.9099	37.608	-14.8258	16.9382	0
0.6220	-30.6849	22.044	-19.7082	24.8745	0
0.6227	-39.1848	4.64796	-19.7082	31.286	0
0.6233	-49.2998	-21.2919	-19.1049	35.8604	0
0.6240	-56.2697	-49.9704	-23.3728	37.6914	0
0.6247	-57.2047	-62.7956	-27.9535	36.1666	0
0.6253	-56.9497	-62.1785	-28.2551	34.0294	0
0.6260	-54.7398	-61.5806	-26.4229	33.117	0
0.6267	-49.8948	-61.272	-25.2051	30.9798	0
0.6273	-42.8398	-56.0841	-23.3728	24.8745	0
0.6280	-33.1499	-46.0167	-21.5405	16.632	0
0.6287	-24.2249	-31.9764	-20.021	8.70179	0
0.6293	-19.0399	-20.6747	-16.3565	1.98408	0
0.6300	-9.26496	-13.6546	-10.558	-5.64606	0
0.6307	6.54497	-2.68077	-6.8934	-13.2701	0
0.6313	18.7849	10.7424	-5.67561	-18.763	0
0.6320	29.4949	18.6883	-1.70939	-24.5622	0
0.6327	39.8648	21.1183	4.08912	-30.0552	0
0.6333	44.7098	23.5677	7.45203	-31.5861	0
0.6340	49.8948	27.232	9.27314	-31.8861	0
0.6347	55.4198	29.9706	13.2505	-32.8047	0
0.6353	50.8298	29.9706	17.8201	-33.1109	0
0.6360	44.1148	26.3063	16.9039	-31.2799	0
0.6367	44.7098	19.9033	12.0216	-29.1427	0
0.6373	39.1848	10.7424	6.53589	-26.0931	0
0.6380	25.7549	-1.15717	2.25684	-19.6816	0
0.6387	16.3199	-9.39235	0.424553	-11.7453	0
0.6393	7.81997	-12.131	-3.22884	-4.11513	0
0.6400	-4.41998	-8.46661	-10.558	4.12125	0
0.6407	-15.7249	-3.27864	-17.8871	12.97	0
0.6413	-25.7549	-2.98935	-23.3728	18.7692	0
0.6420	-37.0598	-5.72798	-28.8696	24.2621	0
0.6427	-46.2398	-3.8958	-33.4503	30.6736	0
0.6433	-51.7648	-0.231434	-33.1375	33.7233	0
0.6440	-54.1448	0.0771445	-34.3665	34.3356	0
0.6447	-53.5498	-2.06362	-37.1037	37.6914	0
0.6453	-54.1448	-8.17732	-36.8021	39.5224	0
0.6460	-54.4848	-16.7211	-32.5342	34.948	0
0.6467	-48.3648	-20.0769	-27.0373	29.4489	0
0.6473	-38.9298	-17.6275	-19.7082	23.9559	0
0.6480	-31.2799	-14.5803	-15.1387	15.1072	0
0.6487	-21.1649	-10.2988	-14.2225	7.47705	0
0.6493	-6.88497	-6.94301	-12.0886	1.98408	0
0.6500	5.35498	-3.58722	-7.20623	-5.03369	0
0.6507	13.8549	1.60075	1.03904	-14.1886	0
0.6513	24.5649	5.26511	9.88762	-22.425	0
0.6520	37.0598	9.83593	13.2505	-27.6179	0
0.6527	46.2398	19.9033	13.2505	-28.2242	0
0.6533	49.8948	25.3998	16.9039	-29.7551	0
0.6540	52.9548	22.6612	19.6523	-34.9419	0
0.6547	55.6748	21.7355	19.6523	-37.3791	0
0.6553	54.1448	24.4934	21.183	-35.8543	0
0.6560	51.4248	26.3063	21.4846	-34.6357	0
0.6567	49.2998	29.0642	17.5184	-30.9737	0
0.6573	41.3948	27.232	13.2505	-22.125	0
0.6580	28.2199	17.7625	9.88762	-14.1886	0
0.6587	18.7849	6.78872	7.75368	-8.69566	0
0.6593	6.88497	-5.4194	7.1392	-2.28414	0
0.6600	-11.4749	-16.7211	2.25684	5.95224	0
0.6607	-21.5049	-19.7683	-5.67561	13.5824	0
0.6613	-24.5649	-16.4125	-9.02734	19.3815	0
0.6620	-33.4049	-13.9632	-13.3064	25.7869	0
0.6627	-45.3048	-12.131	-20.3227	30.9798	0
0.6633	-50.8298	-12.4396	-21.8533	31.286	0
0.6640	-54.4848	-16.7211	-23.6856	31.5861	0
0.6647	-55.4198	-15.1975	-31.0036	34.0294	0
0.6653	-53.5498	-4.82153	-31.9197	32.5046	0
0.6660	-51.7648	0.675015	-28.8696	29.1488	0
0.6667	-47.4298	-1.44646	-31.618	27.3179	0
0.6673	-36.1248	-0.540012	-29.7858	19.9939	0
0.6680	-22.4399	4.33938	-18.8032	9.61422	0
0.6687	-12.3249	5.26511	-13.6081	4.73363	0
0.6693	-3.82498	4.0308	-11.4741	0.153093	0
0.6700	10.54	4.33938	-2.32387	-8.08329	0
0.6707	26.6899	8.6209	8.05534	-14.4948	0
0.6713	33.9998	14.1174	13.5522	-19.9878	0
0.6720	37.3998	18.9968	18.7362	-27.3117	0
0.6727	48.1098	19.5947	23.0153	-31.8861	0
0.6733	57.7997	14.4067	22.4008	-34.9419	0
0.6740	57.7997	11.3595	21.7863	-38.2977	0
0.6747	57.7997	15.9303	26.367	-36.7729	0
0.6753	60.6047	20.829	31.8638	-33.7171	0
0.6760	58.1397	20.5204	31.8638	-34.0233	0
0.6767	49.8948	18.9968	26.9815	-31.2799	0
0.6773	40.7148	15.9303	21.4846	-21.8188	0
0.6780	31.6199	10.4531	17.2168	-13.2701	0
0.6787	21.5049	11.6681	15.0716	-8.08329	0
0.6793	9.94496	19.5947	10.8038	0.459278	0
0.6800	-1.95499	22.3526	5.00526	12.0576	0
0.6807	-15.1299	20.829	0.424553	19.3815	0
0.6813	-26.6899	18.3797	-1.70939	21.8249	0
0.6820	-33.4049	8.92948	-6.8934	27.0117	0
0.6827	-40.7148	-8.46661	-11.1725	34.0294	0
0.6833	-51.4248	-27.6949	-12.0886	37.079	0
0.6840	-59.3297	-43.2588	-15.1387	36.779	0
0.6847	-60.6047	-48.4468	-21.5405	36.1666	0
0.6853	-57.5447	-41.7352	-23.6856	36.779	0
0.6860	-52.6148	-34.4065	-21.2388	36.779	0
0.6867	-44.7098	-32.285	-16.0548	29.4489	0
0.6873	-32.4699	-26.4799	-13.0047	19.3815	0
0.6880	-19.7199	-14.2717	-12.6919	14.1948	0
0.6887	-9.60496	-7.56016	-10.8596	10.839	0
0.6893	0.764997	-7.56016	-4.75947	2.90264	0
0.6900	14.5349	0.675015	1.95518	-5.64606	0
0.6907	25.1599	12.5746	9.88762	-13.5763	0
0.6913	32.4699	11.6681	19.3507	-19.9878	0
0.6920	41.9898	6.17156	25.1492	-23.9559	0
0.6927	50.4898	8.6209	26.9815	-28.2242	0
0.6933	53.2948	5.55441	28.5009	-33.4171	0
0.6940	57.2047	-5.11083	29.4171	-34.6357	0
0.6947	61.7947	-9.39235	30.3332	-33.4171	0
0.6953	57.2047	-8.46661	31.551	-34.0233	0
0.6960	47.7698	-15.7953	31.8638	-32.4985	0
0.6967	41.0548	-29.5271	30.0316	-26.3932	0
0.6973	32.4699	-38.0708	24.2331	-20.294	0
0.6980	19.0399	-32.5743	15.3845	-14.801	0
0.6987	7.81997	-20.9833	11.7199	-8.08329	0
0.6993	-2.29499	-13.9632	12.0216	-1.06553	0
0.7000	-13.8549	-8.77519	6.22306	5.95224	0
0.7007	-25.1599	-4.20438	-3.22884	13.5824	0
0.7013	-35.5298	-4.51295	-11.7758	20.294	0
0.7020	-45.6448	-3.58722	-20.021	25.7869	0
0.7027	-50.8298	2.81578	-25.2051	30.9798	0
0.7033	-52.6148	7.0973	-24.2889	33.117	0
0.7040	-55.0798	7.38659	-23.6856	32.1985	0
0.7047	-55.4198	6.78872	-26.1212	32.1985	0
0.7053	-53.5498	4.33938	-27.0373	32.8108	0
0.7060	-48.9598	2.5072	-23.6856	30.6736	0
0.7067	-38.9298	1.90933	-17.2726	25.7869	0
0.7073	-27.8799	-2.98935	-12.3903	20.294	0
0.7080	-19.9749	-6.94301	-10.8596	12.3638	0
0.7087	-8.66996	-3.58722	-10.558	2.90264	0
0.7093	5.94997	3.43293	-6.8934	-5.94612	0
0.7100	17.8499	8.92948	-0.491588	-14.4948	0
0.7107	26.0949	13.8089	5.00526	-21.8188	0
0.7113	35.2748	18.9968	9.58597	-27.3117	0
0.7120	44.3698	21.4269	12.3344	-33.1109	0
0.7127	50.8298	18.6883	13.5522	-38.2977	0
0.7133	54.4848	13.8089	17.5184	-39.2101	0
0.7140	57.7997	9.21877	23.3169	-38.2977	0
0.7147	59.6697	-1.15717	26.367	-39.2101	0
0.7153	57.2047	-13.0567	26.0653	-38.2977	0
0.7160	52.9548	-13.9632	24.2331	-34.3295	0
0.7167	47.7698	-13.0567	22.4008	-30.9737	0
0.7173	35.2748	-20.9833	18.7362	-25.7869	0
0.7180	22.4399	-23.7412	15.6861	-17.2382	0
0.7187	16.0649	-14.2717	13.8538	-9.00185	0
0.7193	4.75998	-8.46661	11.4183	-1.6779	0
0.7200	-12.3249	-9.39235	5.00526	7.47705	0
0.7207	-24.5649	-8.77519	-2.62553	14.1948	0
0.7213	-33.4049	-9.70092	-7.80955	19.0753	0
0.7220	-43.5198	-12.4396	-12.0886	25.1807	0
0.7227	-51.7648	-14.2717	-16.0548	29.4489	0
0.7233	-56.0148	-13.9632	-21.2388	31.5861	0
0.7240	-58.1397	-4.82153	-26.1212	33.7233	0
0.7247	-58.1397	9.83593	-27.9535	34.6418	0
0.7253	-58.1397	11.051	-26.1212	32.1985	0
0.7260	-57.5447	-0.84859	-26.1212	28.5365	0
0.7267	-50.8298	-4.82153	-27.339	23.0435	0
0.7273	-39.5248	-4.51295	-25.2051	15.4134	0
0.7280	-28.8149	-11.2245	-20.021	9.92041	0
0.7287	-21.5049	-17.3189	-15.1387	5.03981	0
0.7293	-13.2599	-16.1039	-10.558	-3.50888	0
0.7300	1.69999	-12.131	-5.67561	-12.0515	0
0.7307	17.8499	-3.27864	-0.491588	-18.1568	0
0.7313	25.1599	6.48014	6.83754	-24.256	0
0.7320	29.1549	12.5746	12.0216	-31.5861	0
0.7327	37.0598	17.1647	10.1893	-37.3791	0
0.7333	45.3048	19.9033	8.36817	-39.2101	0
0.7340	50.8298	22.9505	10.8038	-39.5163	0
0.7347	54.8248	31.205	12.3344	-40.4348	0
0.7353	52.6148	36.3929	12.3344	-39.5163	0
0.7360	46.2398	32.7286	12.636	-34.9419	0
0.7367	39.8648	26.017	10.5021	-30.0552	0
0.7373	30.9399	15.6411	5.00526	-24.5622	0
0.7380	20.5699	3.43293	2.25684	-15.7134	0
0.7387	10.54	-2.98935	1.34069	-7.17086	0
0.7393	-2.88999	-7.86874	-2.92718	-0.75934	0
0.7400	-15.9799	-19.4597	-8.72569	8.70179	0
0.7407	-25.7549	-27.6949	-13.3064	19.3815	0
0.7413	-36.8048	-24.6477	-17.2726	25.1807	0
0.7420	-45.8998	-16.7211	-21.8533	29.4489	0
0.7427	-47.7698	-10.2988	-23.9873	34.948	0
0.7433	-52.6148	-5.11083	-22.7695	38.3038	0
0.7440	-62.1347	-2.98935	-23.3728	38.61	0
0.7447	-63.3247	-9.39235	-29.4841	37.9976	0
0.7453	-59.0747	-20.6747	-35.2826	34.948	0
0.7460	-58.1397	-25.8627	-33.752	32.1985	0
0.7467	-50.8298	-22.8155	-28.8696	29.4489	0
0.7473	-35.5298	-16.7211	-26.4229	22.4311	0
0.7480	-22.4399	-9.70092	-25.2051	15.1072	0
0.7487	-12.6649	-3.58722	-22.4566	9.00797	0
0.7493	-1.69999	-0.540012	-18.4904	-0.153093	0
0.7500	10.54	2.5072	-13.3064	-9.00185	0
0.7507	20.5699	8.92948	-9.02734	-15.1011	0
0.7513	29.1549	12.2853	-6.8934	-23.3436	0
0.7520	39.1848	11.051	-2.92718	-29.7551	0
0.7527	46.5798	11.6681	3.47463	-30.9737	0
0.7533	48.3648	15.0239	5.9214	-33.1109	0
0.7540	51.7648	17.1647	6.83754	-37.3791	0
0.7547	55.0798	16.8561	12.3344	-36.4667	0
0.7553	51.7648	16.2389	17.5184	-33.1109	0
0.7560	44.3698	15.3325	16.6023	-32.4985	0
0.7567	37.9948	15.9303	12.3344	-28.2242	0
0.7573	29.4949	18.0711	8.05534	-19.0692	0
0.7580	19.7199	15.6411	5.9214	-12.3576	0
0.7587	11.7299	7.0973	3.17298	-7.17086	0
0.7593	1.105	2.5072	-2.01104	0.765463	0
0.7600	-11.4749	5.26511	-6.29009	9.61422	0
0.7607	-20.9099	8.6209	-9.02734	15.7196	0
0.7613	-28.8149	9.52735	-13.3064	21.8249	0
0.7620	-36.1248	6.48014	-16.0548	28.5365	0
0.7627	-42.5848	-2.06362	-16.3565	32.1985	0
0.7633	-48.3648	-13.6546	-20.3227	32.8108	0
0.7640	-51.7648	-23.7412	-26.7357	35.2481	0
0.7647	-50.4898	-27.3863	-29.4841	36.4728	0
0.7653	-49.8948	-21.909	-30.7019	33.117	0
0.7660	-48.3648	-14.2717	-32.2214	29.4489	0
0.7667	-40.1198	-10.0095	-28.8696	24.8745	0
0.7673	-32.2149	-6.34514	-23.6856	18.463	0
0.7680	-28.2199	-3.27864	-20.6244	11.4452	0
0.7687	-17.8499	0.0771445	-18.8032	5.346	0
0.7693	-0.764997	9.83593	-14.8258	-2.59033	0
0.7700	12.3249	20.829	-7.50789	-12.3576	0
0.7707	23.3749	27.232	0.737382	-19.9878	0
0.7713	37.0598	30.8964	4.39078	-25.4807	0
0.7720	48.1098	31.8028	7.75368	-31.2799	0
0.7727	53.2948	31.8028	12.9377	-35.5481	0
0.7733	55.4198	33.3264	15.9878	-36.1605	0
0.7740	56.0148	27.5406	19.6523	-37.3791	0
0.7747	54.4848	10.4531	25.4509	-39.2101	0
0.7753	51.0848	-5.11083	23.9314	-37.9915	0
0.7760	46.2398	-11.8224	16.6023	-33.4171	0
0.7767	37.6548	-14.5803	15.0716	-26.0931	0
0.7773	23.0349	-15.7953	15.3845	-17.5444	0
0.7780	12.3249	-14.2717	10.1893	-12.6638	0
0.7787	9.00996	-10.2988	8.36817	-6.25231	0
0.7793	-1.69999	-10.6074	9.88762	5.03981	0
0.7800	-20.5699	-19.4597	5.9214	14.801	0
0.7807	-30.0899	-24.9563	-0.793244	17.8567	0
0.7813	-36.1248	-21.2919	-5.97726	23.9559	0
0.7820	-47.7698	-24.9563	-10.558	31.8923	0
0.7827	-53.2098	-36.5472	-11.1725	33.117	0
0.7833	-51.7648	-34.4065	-9.64183	32.8108	0
0.7840	-52.9548	-21.909	-13.3064	35.8604	0
0.7847	-53.5498	-13.9632	-16.0548	37.3852	0
0.7853	-51.7648	-9.39235	-14.2225	34.0294	0
0.7860	-50.4898	-4.82153	-13.0047	28.8427	0
0.7867	-42.2448	-1.75504	-12.3903	23.3497	0
0.7873	-27.6249	-2.68077	-5.97726	17.8567	0
0.7880	-15.7249	-12.7481	1.95518	11.139	0
0.7887	-5.01498	-23.1241	5.61975	3.81507	0
0.7893	9.34996	-19.7683	7.45203	-2.89651	0
0.7900	22.4399	-12.131	10.5021	-12.0515	0
0.7907	31.8749	-10.2988	16.6023	-19.9878	0
0.7913	38.3348	-4.82153	24.5347	-23.3436	0
0.7920	45.3048	4.95654	29.4171	-27.6179	0
0.7927	53.8898	8.92948	28.8138	-34.6357	0
0.7933	57.2047	9.83593	26.9815	-38.6039	0
0.7940	57.5447	13.5003	26.367	-41.9596	0
0.7947	60.6047	14.1174	26.9815	-42.572	0
0.7953	59.6697	9.83593	27.8976	-36.4667	0
0.7960	52.6148	7.38659	27.8976	-30.9737	0
0.7967	45.3048	7.69517	27.5848	-28.5304	0
0.7973	34.3398	0.983593	24.8475	-21.8188	0
0.7980	21.2499	-11.2245	16.9039	-13.2701	0
0.7987	11.7299	-14.8889	11.7199	-8.08329	0
0.7993	-1.105	-9.08377	10.5021	0.459278	0
0.8000	-17.2549	-3.8958	4.7036	9.92041	0
0.8007	-27.8799	1.90933	-5.06112	13.8886	0
0.8013	-37.3998	6.17156	-10.8596	20.294	0
0.8020	-46.2398	3.43293	-13.3064	28.5365	0
0.8027	-50.2348	0.675015	-12.6919	30.9798	0
0.8033	-57.2047	-2.68077	-12.3903	33.117	0
0.8040	-65.1097	-16.7211	-17.8871	37.3852	0
0.8047	-61.7947	-31.9764	-25.2051	34.948	0
0.8053	-55.4198	-35.9493	-25.2051	31.8923	0
0.8060	-54.4848	-37.7622	-22.155	31.8923	0
0.8067	-45.3048	-38.3794	-20.3227	25.4869	0
0.8073	-30.6849	-30.4528	-17.8871	14.801	0
0.8080	-21.5049	-20.3854	-15.742	8.70179	0
0.8087	-11.4749	-10.2988	-13.3064	1.98408	0
0.8093	3.22999	2.5072	-6.8934	-7.17086	0
0.8100	16.0649	12.2853	1.34069	-13.2701	0
0.8107	26.0949	19.5947	5.00526	-19.0692	0
0.8113	35.5298	27.232	6.83754	-26.3932	0
0.8120	45.0498	29.6814	12.636	-32.8047	0
0.8127	53.5498	26.3063	16.9039	-36.7729	0
0.8133	56.2697	22.3526	18.1329	-38.91	0
0.8140	58.1397	17.4732	22.4008	-38.91	0
0.8147	63.3247	16.8561	26.9815	-36.7729	0
0.8153	59.0747	21.4269	25.4509	-33.1109	0
0.8160	47.1748	22.6612	21.7863	-30.0552	0
0.8167	41.6498	22.044	17.8201	-26.6994	0
0.8173	34.6798	24.4934	11.7199	-18.763	0
0.8180	20.5699	24.4934	8.66983	-9.91428	0
0.8187	10.54	23.5677	6.22306	-4.11513	0
0.8193	1.69999	26.3063	-0.491588	3.51501	0
0.8200	-12.0699	23.5677	-5.67561	12.67	0
0.8207	-22.0999	11.9767	-7.80955	18.463	0
0.8213	-30.0899	-4.51295	-11.4741	23.9559	0
0.8220	-41.3098	-26.1713	-14.2225	30.0613	0
0.8227	-48.0248	-42.3523	-16.0548	34.0294	0
0.8233	-53.2098	-42.6609	-20.3227	36.4728	0
0.8240	-59.9247	-35.6408	-21.5405	37.6914	0
0.8247	-59.0747	-26.7884	-21.5405	36.1666	0
0.8253	-53.5498	-17.3189	-25.8195	34.948	0
0.8260	-49.2998	-17.3189	-24.5906	32.8108	0
0.8267	-39.7798	-22.8155	-16.0548	26.7055	0
0.8273	-30.0899	-18.5533	-10.8596	18.463	0
0.8280	-27.6249	-13.3653	-10.558	10.5328	0
0.8287	-18.7849	-14.5803	-11.4741	2.90264	0
0.8293	-1.35999	-12.131	-9.94349	-3.81507	0
0.8300	8.66996	-5.72798	-5.37395	-11.139	0
0.8307	16.9149	-5.72798	0.424553	-19.0692	0
0.8313	29.1549	-9.08377	6.83754	-26.0931	0
0.8320	37.0598	-10.2988	14.1667	-31.2799	0
0.8327	41.3948	-8.77519	18.4346	-34.3295	0
0.8333	46.8348	-7.56016	19.6523	-34.9419	0
0.8340	49.5548	-7.56016	22.0991	-35.8543	0
0.8347	49.8948	-3.27864	24.5347	-37.3791	0
0.8353	49.8948	5.26511	23.6186	-34.9419	0
0.8360	45.3048	9.83593	21.7863	-28.2242	0
0.8367	37.6548	10.7424	21.4846	-21.2064	0
0.8373	27.2849	15.3325	17.8201	-16.3258	0
0.8380	16.3199	18.3797	11.4183	-9.91428	0
0.8387	7.81997	18.3797	8.97148	-2.59033	0
0.8393	-4.07998	18.9968	9.88762	3.20882	0
0.8400	-22.6949	15.9303	4.39078	9.61422	0
0.8407	-33.9998	7.38659	-5.06112	18.463	0
0.8413	-38.3348	2.19862	-9.94349	24.2621	0
0.8420	-47.7698	0.983593	-12.3903	27.3179	0
0.8427	-55.6748	0.0771445	-14.2225	32.1985	0
0.8433	-57.7997	-0.84859	-16.971	36.779	0
0.8440	-61.7947	-2.98935	-21.8533	36.779	0
0.8447	-64.5147	-6.63443	-23.3728	34.948	0
0.8453	-59.6697	-6.63443	-18.4904	33.7233	0
0.8460	-52.9548	-2.06362	-15.4403	31.8923	0
0.8467	-45.0498	6.17156	-15.1387	27.6179	0
0.8473	-30.6849	18.0711	-12.6919	19.0753	0
0.8480	-17.8499	26.3063	-8.72569	9.61422	0
0.8487	-10.795	21.1183	-3.84332	4.12125	0
0.8493	0.424998	7.0973	2.25684	-1.37171	0
0.8500	18.4449	-0.84859	5.00526	-10.2205	0
0.8507	30.9399	3.43293	7.75368	-19.3754	0
0.8513	36.2098	10.7424	14.4683	-27.0055	0
0.8520	41.9898	8.92948	17.8201	-32.4985	0
0.8527	48.7048	-1.15717	15.3845	-34.3295	0
0.8533	54.4848	-3.8958	16.3006	-34.9419	0
0.8540	60.2647	1.60075	19.049	-36.7729	0
0.8547	60.8597	-3.58722	18.7362	-37.3791	0
0.8553	54.1448	-23.1241	19.6523	-35.5481	0
0.8560	48.1098	-36.8558	20.5685	-32.8047	0
0.8567	41.9898	-34.715	15.9878	-26.3932	0
0.8573	30.6849	-28.312	8.66983	-16.632	0
0.8580	18.7849	-24.9563	5.30692	-9.6081	0
0.8587	8.66996	-21.2919	2.87132	-4.42132	0
0.8593	-4.07998	-18.2447	-4.14498	2.59645	0
0.8600	-15.9799	-17.9361	-11.1725	10.2266	0
0.8607	-24.2249	-16.1039	-13.0047	17.2444	0
0.8613	-33.4049	-11.2245	-16.3565	24.2621	0
0.8620	-42.2448	-11.2245	-22.4566	29.4489	0
0.8627	-49.5548	-17.9361	-22.155	31.286	0
0.8633	-59.0747	-23.4326	-18.8032	34.3356	0
0.8640	-65.1097	-23.7412	-21.5405	38.3038	0
0.8647	-61.7947	-23.4326	-26.7357	36.779	0
0.8653	-56.2697	-22.8155	-28.2551	32.1985	0
0.8660	-52.0198	-16.7211	-29.1713	27.3179	0
0.8667	-43.7748	-9.39235	-27.9535	19.9939	0
0.8673	-32.8099	-5.72798	-22.4566	12.0576	0
0.8680	-21.5049	-3.58722	-17.8871	6.56461	0
0.8687	-9.26496	-1.44646	-14.2225	-1.06553	0
0.8693	1.95499	2.5072	-8.42403	-9.30803	0
0.8700	15.7249	11.9767	-3.22884	-14.4948	0
0.8707	31.6199	21.7355	1.95518	-23.0374	0
0.8713	40.7148	24.1848	5.9214	-34.3295	0
0.8720	46.2398	26.3063	8.66983	-39.2101	0
0.8727	53.5498	29.6814	14.1667	-38.2977	0
0.8733	57.7997	27.232	20.2668	-39.5163	0
0.8740	60.8597	23.5677	21.4846	-40.1287	0
0.8747	67.9147	22.3526	23.3169	-37.3791	0
0.8753	65.4497	18.9968	26.9815	-34.9419	0
0.8760	54.4848	12.8831	24.2331	-33.7171	0
0.8767	48.3648	6.78872	16.9039	-27.3117	0
0.8773	42.5848	-3.8958	12.3344	-17.8506	0
0.8780	29.4949	-14.8889	9.88762	-11.4391	0
0.8787	16.9149	-17.3189	6.53589	-4.7275	0
0.8793	4.41998	-15.7953	2.25684	5.346	0
0.8800	-9.94496	-14.2717	-2.32387	13.8886	0
0.8807	-20.9099	-11.2245	-6.59175	18.463	0
0.8813	-32.2149	-15.1975	-12.3903	24.5683	0
0.8820	-43.5198	-31.6678	-18.8032	30.0613	0
0.8827	-47.7698	-42.9502	-23.0711	30.9798	0
0.8833	-52.6148	-40.5202	-25.2051	31.286	0
0.8840	-60.2647	-32.8829	-25.8195	35.2481	0
0.8847	-60.2647	-24.9563	-24.2889	37.6914	0
0.8853	-59.0747	-17.3189	-26.7357	34.0294	0
0.8860	-57.2047	-13.3653	-29.7858	28.5365	0
0.8867	-43.7748	-8.46661	-22.4566	23.9559	0
0.8873	-31.2799	0.675015	-13.3064	17.5505	0
0.8880	-27.8799	4.0308	-15.4403	8.3956	0
0.8887	-16.3199	0.983593	-20.6244	-0.153093	0
0.8893	4.16498	-0.231434	-16.971	-9.00185	0
0.8900	16.0649	0.366437	-9.02734	-16.0196	0
0.8907	23.3749	0.675015	-3.22884	-20.594	0
0.8913	33.9998	6.17156	1.34069	-26.3932	0
0.8920	41.3948	11.9767	8.36817	-33.4171	0
0.8927	45.0498	13.8089	15.6861	-35.2481	0
0.8933	47.1748	18.3797	20.2668	-34.6357	0
0.8940	48.1098	29.9706	21.4846	-37.3791	0
0.8947	48.9598	37.9165	23.6186	-37.3791	0
0.8953	48.1098	39.4401	25.7525	-32.1923	0
0.8960	42.2448	41.5809	25.1492	-26.3932	0
0.8967	34.6798	43.4131	23.3169	-19.9878	0
0.8973	24.2249	38.823	20.2668	-12.6638	0
0.8980	11.4749	30.2792	15.9878	-5.33987	0
0.8987	2.29499	21.1183	15.3845	2.90264	0
0.8993	-7.47997	8.00374	14.4683	10.5328	0
0.9000	-20.5699	-8.77519	8.36817	15.1072	0
0.9007	-29.7499	-24.3391	1.34069	21.2125	0
0.9013	-37.0598	-33.8086	-4.14498	30.3675	0
0.9020	-45.3048	-35.6408	-10.558	34.948	0
0.9027	-48.0248	-33.8086	-14.8258	37.079	0
0.9033	-48.9598	-27.097	-14.8258	40.741	0
0.9040	-54.1448	-13.9632	-15.1387	42.572	0
0.9047	-53.5498	-2.98935	-16.6581	41.0472	0
0.9053	-45.8998	3.12435	-16.971	37.9976	0
0.9060	-39.5248	14.4067	-17.8871	32.8108	0
0.9067	-30.6849	22.044	-16.0548	25.7869	0
0.9073	-16.9149	12.2853	-9.34017	18.463	0
0.9080	-5.94997	1.29217	-6.29009	9.61422	0
0.9087	2.63499	1.29217	-6.29009	1.37783	0
0.9093	12.6649	-2.98935	-0.491588	-3.81507	0
0.9100	24.5649	-13.0567	5.9214	-10.2205	0
0.9107	37.0598	-16.4125	9.88762	-19.3754	0
0.9113	42.8398	-13.9632	16.6023	-27.9241	0
0.9120	43.5198	-9.39235	18.7362	-33.4171	0
0.9127	48.9598	-1.15717	13.5522	-36.4667	0
0.9133	56.9497	4.33938	12.3344	-38.2977	0
0.9140	56.6097	2.5072	15.9878	-39.2101	0
0.9147	52.3598	-1.44646	15.6861	-38.2977	0
0.9153	47.4298	-1.15717	13.8538	-34.0233	0
0.9160	39.8648	1.90933	12.636	-27.6179	0
0.9167	30.9399	0.0771445	8.66983	-21.8188	0
0.9173	22.4399	-7.56016	5.30692	-16.9321	0
0.9180	11.7299	-13.9632	4.08912	-11.7453	0
0.9187	0.424998	-18.5533	-1.0949	-4.42132	0
0.9193	-11.135	-24.0305	-5.97726	4.12125	0
0.9200	-22.6949	-24.0305	-5.97726	12.0576	0
0.9207	-32.4699	-14.8889	-7.50789	18.7692	0
0.9213	-40.7148	-6.03656	-14.8258	25.1807	0
0.9220	-45.3048	-4.82153	-22.4566	30.3675	0
0.9227	-47.1748	-7.25159	-25.2051	34.6418	0
0.9233	-52.6148	-8.46661	-24.9034	36.779	0
0.9240	-59.0747	-7.56016	-27.339	36.1666	0
0.9247	-55.6748	-4.51295	-29.7858	34.948	0
0.9253	-48.3648	-0.231434	-27.0373	32.1985	0
0.9260	-42.8398	6.17156	-23.9873	25.7869	0
0.9267	-33.9998	12.5746	-22.155	19.3815	0
0.9273	-23.3749	6.48014	-16.0548	13.2762	0
0.9280	-14.7899	-17.6275	-10.558	5.03981	0
0.9287	-4.07998	-36.8558	-7.50789	-1.37171	0
0.9293	6.28997	-34.4065	0.122897	-6.86468	0
0.9300	13.2599	-22.8155	7.75368	-14.4948	0
0.9307	23.6299	-12.131	8.05534	-22.125	0
0.9313	38.5898	-2.06362	10.5021	-27.0055	0
0.9320	46.8348	1.60075	17.8201	-31.8861	0
0.9327	48.9598	-1.15717	21.4846	-35.8543	0
0.9333	50.2348	-0.84859	20.5685	-37.3791	0
0.9340	52.3598	2.19862	21.183	-38.2977	0
0.9347	55.0798	5.26511	21.4846	-37.3791	0
0.9353	52.3598	9.83593	22.0991	-33.4171	0
0.9360	41.9898	14.1174	20.5685	-28.2242	0
0.9367	33.1499	11.6681	15.9878	-21.8188	0
0.9373	27.0299	4.33938	11.4183	-15.4072	0
0.9380	16.9149	-1.15717	7.75368	-10.2205	0
0.9387	4.41998	-2.98935	1.34069	-2.59033	0
0.9393	-7.47997	-2.06362	-5.37395	7.17698	0
0.9400	-20.5699	2.19862	-10.8596	16.0257	0
0.9407	-28.8149	8.31232	-16.6581	23.9559	0
0.9413	-34.9348	12.2853	-20.6244	28.5365	0
0.9420	-44.3698	12.5746	-23.0711	30.0613	0
0.9427	-51.0848	9.83593	-25.2051	33.7233	0
0.9433	-53.2098	2.5072	-27.0373	37.6914	0
0.9440	-56.2697	-3.8958	-28.2551	37.6914	0
0.9447	-56.0148	-4.82153	-28.8696	35.8604	0
0.9453	-49.8948	-2.37219	-27.339	33.4171	0
0.9460	-43.1798	0.675015	-26.4229	27.9241	0
0.9467	-34.3398	1.90933	-21.5405	22.4311	0
0.9473	-24.5649	-2.98935	-12.0886	18.7692	0
0.9480	-16.9149	-9.39235	-7.80955	11.4452	0
0.9487	-5.01498	-8.46661	-8.72569	0.153093	0
0.9493	9.60496	-3.27864	-5.06112	-8.38948	0
0.9500	18.7849	-0.231434	1.34069	-13.5763	0
0.9507	27.2849	0.675015	4.39078	-20.594	0
0.9513	37.6548	4.0308	8.66983	-28.8365	0
0.9520	45.3048	10.4531	13.2505	-31.8861	0
0.9527	51.0848	14.1174	15.9878	-32.4985	0
0.9533	54.4848	14.7153	17.8201	-35.5481	0
0.9540	54.1448	17.1647	18.1329	-37.6853	0
0.9547	54.8248	18.0711	18.1329	-36.1605	0
0.9553	53.5498	13.5003	18.7362	-35.5481	0
0.9560	45.3048	8.92948	16.9039	-31.8861	0
0.9567	35.2748	9.83593	12.9377	-22.7312	0
0.9573	27.6249	10.7424	10.8038	-14.801	0
0.9580	19.7199	9.52735	6.83754	-11.139	0
0.9587	9.60496	7.0973	3.17298	-2.59033	0
0.9593	-6.54497	3.74151	3.78746	9.92041	0
0.9600	-23.9699	0.366437	1.34069	16.632	0
0.9607	-32.4699	-0.231434	-7.80955	19.3815	0
0.9613	-39.7798	1.60075	-13.6081	24.5683	0
0.9620	-51.0848	4.33938	-14.2225	28.8427	0
0.9627	-57.2047	4.0308	-17.5743	30.6736	0
0.9633	-57.2047	1.90933	-22.7695	32.1985	0
0.9640	-58.7347	5.26511	-22.4566	33.117	0
0.9647	-57.5447	13.1917	-19.7082	31.8923	0
0.9653	-52.6148	18.9968	-20.6244	29.4489	0
0.9660	-45.3048	24.1848	-19.7082	26.3993	0
0.9667	-32.2149	30.8964	-12.6919	18.1629	0
0.9673	-19.0399	33.9436	-6.59175	8.3956	0
0.9680	-10.54	39.1316	-3.84332	3.81507	0
0.9687	0.764997	47.3667	0.424553	0.459278	0
0.9693	16.0649	47.3667	4.7036	-9.91428	0
0.9700	28.8149	37.608	8.05534	-20.9002	0
0.9707	40.7148	29.6814	15.6861	-24.8684	0
0.9713	48.9598	18.0711	24.2331	-27.9241	0
0.9720	49.5548	2.5072	26.6687	-34.6357	0
0.9727	50.4898	-4.20438	26.0653	-38.6039	0
0.9733	55.4198	-8.77519	26.9815	-38.2977	0
0.9740	56.6097	-20.9833	26.9815	-37.3791	0
0.9747	52.9548	-29.8356	25.7525	-35.8543	0
0.9753	47.7698	-28.6206	24.2331	-32.8047	0
0.9760	39.1848	-24.0305	21.183	-29.1427	0
0.9767	27.2849	-20.0769	16.9039	-22.7312	0
0.9773	15.3849	-14.8889	12.3344	-14.4948	0
0.9780	5.60997	-11.2245	7.1392	-8.08329	0
0.9787	-4.41998	-14.8889	3.47463	-1.6779	0
0.9793	-16.9149	-25.8627	-0.491588	8.3956	0
0.9800	-29.7499	-35.6408	-5.06112	17.5505	0
0.9807	-40.1198	-38.688	-9.02734	23.0435	0
0.9813	-49.5548	-43.2588	-13.3064	28.2303	0
0.9820	-55.4198	-48.7553	-17.8871	32.5046	0
0.9827	-59.0747	-44.1845	-17.5743	33.7233	0
0.9833	-65.1097	-32.285	-14.5242	34.3356	0
0.9840	-67.9147	-21.6005	-16.971	36.4728	0
0.9847	-59.9247	-13.9632	-21.5405	34.6418	0
0.9853	-49.8948	-9.70092	-20.021	28.8427	0
0.9860	-42.5848	-9.08377	-16.3565	24.8745	0
0.9867	-32.4699	-8.77519	-15.742	20.294	0
0.9873	-21.5049	-12.4396	-13.3064	12.3638	0
0.9880	-14.1949	-19.7683	-6.8934	4.42744	0
0.9887	-3.48498	-23.4326	-2.32387	-1.98408	0
0.9893	10.2	-21.6005	2.25684	-10.8328	0
0.9900	20.3149	-20.3854	8.36817	-20.294	0
0.9907	28.8149	-19.4597	12.3344	-28.2242	0
0.9913	39.5248	-13.9632	15.9878	-32.8047	0
0.9920	45.8998	-6.63443	20.5685	-34.6357	0
0.9927	48.9598	-4.82153	23.3169	-36.4667	0
0.9933	52.9548	-5.72798	22.7024	-38.91	0
0.9940	56.2697	-1.75504	24.8475	-38.2977	0
0.9947	56.2697	8.00374	29.4171	-35.5481	0
0.9953	50.8298	15.9303	29.7299	-33.7171	0
0.9960	40.7148	15.3325	24.2331	-29.7551	0
0.9967	31.2799	7.0973	16.9039	-21.2064	0
0.9973	23.3749	2.5072	11.7199	-14.4948	0
0.9980	13.5999	2.81578	6.83754	-9.91428	0
0.9987	3.22999	-1.44646	2.56966	-2.28414	0
0.9993	-6.88497	-9.39235	-2.32387	7.17698	0
1.0000	-17.8499	-11.8224	-8.72569	16.632	0
1.0007	-28.8149	-13.3653	-15.1387	23.9559	0
1.0013	-38.9298	-16.7211	-18.8032	26.7055	0
1.0020	-44.3698	-13.9632	-22.4566	28.8427	0
1.0027	-43.5198	-6.63443	-26.1212	35.8604	0
1.0033	-43.1798	-2.37219	-28.568	37.9976	0
1.0040	-47.1748	-2.06362	-31.618	33.117	0
1.0047	-49.5548	-4.82153	-35.2826	34.0294	0
1.0053	-47.4298	-7.25159	-37.4166	36.1666	0
1.0060	-38.3348	-3.8958	-37.1037	28.5365	0
1.0067	-23.3749	4.0308	-29.7858	18.463	0
1.0073	-14.1949	8.00374	-17.5743	13.8886	0
1.0080	-9.26496	8.00374	-12.3903	6.8708	0
1.0087	5.94997	11.6681	-13.0047	-3.50888	0
1.0093	23.9699	18.3797	-8.72569	-12.0515	0
1.0100	33.9998	16.8561	-0.491588	-18.763	0
1.0107	43.5198	6.17156	5.00526	-24.256	0
1.0113	54.1448	3.43293	10.1893	-29.1427	0
1.0120	59.0747	11.051	16.3006	-35.8543	0
1.0127	60.8597	15.3325	19.954	-39.8225	0
1.0133	60.8597	13.1917	20.5685	-38.2977	0
1.0140	59.6697	14.1174	21.7863	-37.079	0
1.0147	59.0747	15.6411	23.0153	-36.4667	0
1.0153	54.4848	10.7424	22.0991	-34.3295	0
1.0160	44.3698	-0.540012	18.7362	-28.8365	0
1.0167	32.4699	-13.3653	16.9039	-21.8188	0
1.0173	18.7849	-20.3854	14.77	-16.3258	0
1.0180	6.88497	-16.1039	6.22306	-12.0515	0
1.0187	-2.29499	-6.94301	-4.14498	-2.28414	0
1.0193	-16.6599	1.29217	-11.1725	9.61422	0
1.0200	-31.6199	8.00374	-18.4904	16.0257	0
1.0207	-37.9948	9.83593	-27.0373	19.6877	0
1.0213	-41.6498	7.0973	-31.3052	26.3993	0
1.0220	-49.8948	8.92948	-30.0874	31.5861	0
1.0227	-53.8898	13.1917	-27.9535	31.5861	0
1.0233	-53.8898	5.26511	-26.1212	31.286	0
1.0240	-54.7398	-13.0567	-25.8195	32.1985	0
1.0247	-54.1448	-24.0305	-27.0373	31.8923	0
1.0253	-48.3648	-15.1975	-27.0373	28.8427	0
1.0260	-38.3348	3.43293	-23.9873	24.5683	0
1.0267	-26.0949	15.9303	-17.5743	19.0753	0
1.0273	-14.1949	18.9968	-10.2563	12.0576	0
1.0280	-4.07998	17.7625	-3.54167	4.73363	0
1.0287	4.16498	8.00374	2.87132	-2.28414	0
1.0293	15.1299	-6.63443	8.05534	-9.30803	0
1.0300	27.0299	-11.8224	12.3344	-16.9321	0
1.0307	35.2748	-7.56016	19.6523	-24.8684	0
1.0313	38.9298	-3.8958	29.1154	-30.9737	0
1.0320	43.5198	0.983593	31.8638	-34.3295	0
1.0327	48.9598	5.26511	28.8138	-36.4667	0
1.0333	52.6148	4.33938	27.2831	-37.3791	0
1.0340	55.6748	3.43293	26.9815	-35.5481	0
1.0347	55.4198	6.48014	25.1492	-31.8861	0
1.0353	48.9598	7.0973	24.8475	-29.1427	0
1.0360	40.4598	8.6209	24.2331	-24.8684	0
1.0367	31.2799	15.9303	19.6523	-17.2382	0
1.0373	22.0999	18.9968	13.2505	-9.30803	0
1.0380	12.6649	11.9767	8.66983	-3.50888	0
1.0387	1.35999	4.64796	3.17298	4.73363	0
1.0393	-11.7299	0.675015	-3.54167	13.8886	0
1.0400	-22.6949	-6.63443	-7.50789	19.6877	0
1.0407	-32.4699	-13.9632	-9.02734	24.8745	0
1.0413	-42.2448	-13.0567	-13.3064	32.1985	0
1.0420	-46.4948	-13.9632	-17.8871	34.948	0
1.0427	-48.3648	-24.6477	-18.8032	34.948	0
1.0433	-54.7398	-33.1914	-17.8871	38.3038	0
1.0440	-61.1997	-30.4528	-20.9372	40.1348	0
1.0447	-59.6697	-26.1713	-25.8195	36.779	0
1.0453	-52.6148	-27.6949	-27.0373	31.286	0
1.0460	-45.8998	-25.8627	-23.3728	26.7055	0
1.0467	-37.0598	-19.1511	-19.7082	20.294	0
1.0473	-27.0299	-15.7953	-16.6581	12.97	0
1.0480	-18.7849	-14.5803	-12.0886	5.64606	0
1.0487	-7.81997	-7.56016	-7.20623	-3.2027	0
1.0493	7.81997	3.74151	-4.75947	-12.6638	0
1.0500	19.3799	12.2853	-1.40773	-18.463	0
1.0507	26.6899	18.6883	3.78746	-23.6498	0
1.0513	37.0598	23.5677	6.83754	-30.6675	0
1.0520	48.1098	26.6149	7.75368	-34.3295	0
1.0527	51.7648	30.8964	9.58597	-32.8047	0
1.0533	51.7648	33.635	11.1054	-33.4171	0
1.0540	54.4848	32.7286	13.2505	-34.3295	0
1.0547	56.0148	28.1385	16.3006	-30.6675	0
1.0553	48.1098	16.8561	15.3845	-26.6994	0
1.0560	34.6798	4.0308	11.4183	-23.6498	0
1.0567	23.9699	2.81578	8.66983	-16.3258	0
1.0573	16.0649	8.31232	5.00526	-8.38948	0
1.0580	6.54497	7.69517	0.122897	-2.59033	0
1.0587	-5.01498	2.81578	-1.40773	5.346	0
1.0593	-17.2549	-3.8958	-5.67561	14.801	0
1.0600	-27.8799	-13.6546	-15.1387	20.6002	0
1.0607	-37.3998	-17.6275	-20.6244	25.1807	0
1.0613	-46.4948	-14.2717	-22.4566	30.3675	0
1.0620	-51.7648	-11.2245	-27.6518	34.6418	0
1.0627	-51.7648	-9.39235	-32.5342	36.779	0
1.0633	-53.5498	-9.70092	-33.4503	37.9976	0
1.0640	-56.0148	-13.9632	-32.2214	37.6914	0
1.0647	-49.8948	-13.3653	-29.1713	34.948	0
1.0653	-40.7148	-4.82153	-27.339	32.1985	0
1.0660	-32.8099	7.69517	-28.568	27.3179	0
1.0667	-19.7199	19.9033	-25.2051	18.463	0
1.0673	-8.66996	24.1848	-16.3565	9.92041	0
1.0680	-5.01498	17.4732	-12.3903	4.42744	0
1.0687	5.01498	12.5746	-11.1725	-2.89651	0
1.0693	19.7199	11.3595	-5.37395	-13.5763	0
1.0700	26.6899	5.86298	2.25684	-20.594	0
1.0707	33.1499	-2.98935	6.53589	-23.0374	0
1.0713	42.5848	-16.4125	11.1054	-27.6179	0
1.0720	45.8998	-33.1914	15.9878	-33.7171	0
1.0727	46.2398	-35.9493	16.9039	-36.4667	0
1.0733	48.9598	-19.4597	16.9039	-36.4667	0
1.0740	47.4298	-5.72798	19.049	-36.4667	0
1.0747	41.9898	-1.15717	18.7362	-34.6357	0
1.0753	36.2098	-0.84859	14.4683	-29.4489	0
1.0760	25.1599	-4.20438	12.636	-24.5622	0
1.0767	11.4749	-8.77519	10.8038	-20.594	0
1.0773	1.95499	-9.70092	4.39078	-13.8824	0
1.0780	-8.41496	-10.6074	-0.793244	-4.11513	0
1.0787	-22.4399	-12.131	-2.01104	4.73363	0
1.0793	-35.2748	-9.70092	-5.97726	11.139	0
1.0800	-46.4948	-6.34514	-14.8258	16.3319	0
1.0807	-56.2697	-6.63443	-22.155	20.9063	0
1.0813	-60.8597	-9.70092	-24.2889	24.8745	0
1.0820	-60.6047	-13.9632	-26.1212	28.5365	0
1.0827	-64.2597	-15.4868	-30.7019	31.5861	0
1.0833	-70.0397	-13.3653	-32.5342	33.4171	0
1.0840	-69.1047	-10.2988	-31.618	33.117	0
1.0847	-63.6647	-4.82153	-31.618	30.6736	0
1.0853	-58.7347	5.55441	-31.0036	26.7055	0
1.0860	-48.7048	17.4732	-26.1212	21.2125	0
1.0867	-32.4699	28.1385	-20.6244	14.1948	0
1.0873	-17.5099	35.4672	-17.8871	6.8708	0
1.0880	-5.60997	35.1586	-14.8258	-1.06553	0
1.0887	4.75998	29.9706	-9.94349	-9.00185	0
1.0893	15.1299	27.5406	-5.06112	-14.4948	0
1.0900	29.7499	26.3063	-0.178759	-22.125	0
1.0907	44.3698	22.9505	6.83754	-30.0552	0
1.0913	51.4248	18.6883	12.636	-33.1109	0
1.0920	53.8898	13.5003	11.4183	-34.9419	0
1.0927	57.5447	6.17156	8.97148	-40.1287	0
1.0933	60.8597	1.90933	11.7199	-42.8721	0
1.0940	62.1347	4.33938	14.1667	-41.0411	0
1.0947	60.0097	11.6681	12.3344	-38.2977	0
1.0953	52.9548	18.0711	11.4183	-34.0233	0
1.0960	42.5848	17.1647	11.4183	-28.2242	0
1.0967	30.9399	7.69517	8.36817	-21.8188	0
1.0973	19.9749	-1.15717	3.17298	-14.4948	0
1.0980	7.47997	-5.72798	-2.32387	-6.25231	0
1.0987	-6.54497	-13.9632	-6.29009	0.153093	0
1.0993	-17.8499	-28.6206	-9.64183	8.3956	0
1.1000	-27.6249	-36.8558	-14.5242	18.1629	0
1.1007	-39.1848	-33.1914	-20.6244	25.7869	0
1.1013	-48.0248	-29.8356	-22.7695	28.8427	0
1.1020	-49.8948	-32.8829	-23.0711	29.4489	0
1.1027	-51.7648	-35.9493	-22.155	30.9798	0
1.1033	-58.7347	-35.0236	-21.5405	33.4171	0
1.1040	-62.3897	-31.3592	-25.2051	33.4171	0
1.1047	-58.7347	-28.6206	-29.7858	29.1488	0
1.1053	-51.0848	-28.0035	-24.9034	23.9559	0
1.1060	-42.5848	-24.9563	-16.3565	19.3815	0
1.1067	-33.4049	-17.6275	-14.2225	13.5824	0
1.1073	-25.1599	-9.39235	-12.0886	5.64606	0
1.1080	-15.7249	-5.72798	-5.97726	-1.6779	0
1.1087	-3.48498	-3.58722	0.424553	-7.77711	0
1.1093	6.88497	0.366437	5.30692	-14.4948	0
1.1100	15.3849	6.17156	11.4183	-22.425	0
1.1107	26.4349	10.1445	16.9039	-30.0552	0
1.1113	36.2098	11.6681	20.2668	-36.4667	0
1.1120	41.0548	13.8089	21.4846	-38.91	0
1.1127	46.2398	18.9968	21.7863	-37.9915	0
1.1133	52.9548	23.8762	23.3169	-39.5163	0
1.1140	56.6097	30.8964	26.0653	-41.3473	0
1.1147	55.0798	39.1316	24.2331	-37.079	0
1.1153	45.8998	41.8702	16.3006	-31.2799	0
1.1160	32.8099	36.6822	9.58597	-28.2242	0
1.1167	24.2249	29.9706	6.83754	-21.2064	0
1.1173	18.1899	21.7355	4.08912	-11.7453	0
1.1180	6.28997	8.6209	1.34069	-4.7275	0
1.1187	-8.41496	-2.06362	-1.40773	1.07165	0
1.1193	-21.5049	-8.46661	-5.37395	9.30803	0
1.1200	-33.4049	-18.8426	-7.20623	17.5505	0
1.1207	-43.5198	-29.5271	-6.59175	23.0435	0
1.1213	-51.4248	-30.1442	-10.2563	27.0117	0
1.1220	-56.2697	-24.0305	-14.2225	30.6736	0
1.1227	-58.1397	-21.2919	-13.6081	32.5046	0
1.1233	-59.9247	-23.1241	-16.0548	32.1985	0
1.1240	-59.0747	-24.0305	-19.7082	31.5861	0
1.1247	-52.6148	-19.4597	-18.8032	30.3675	0
1.1253	-47.4298	-14.5803	-16.971	25.4869	0
1.1260	-39.7798	-14.5803	-16.3565	20.294	0
1.1267	-24.5649	-11.8224	-12.3903	15.1072	0
1.1273	-14.7899	-1.15717	-8.1112	9.61422	0
1.1280	-12.0699	5.26511	-5.06112	3.51501	0
1.1287	1.35999	2.5072	0.424553	-4.42132	0
1.1293	21.5049	2.5072	4.7036	-13.8824	0
1.1300	31.2799	5.55441	7.75368	-20.594	0
1.1307	37.3998	4.64796	15.0716	-26.6994	0
1.1313	47.7698	2.5072	20.5685	-33.7171	0
1.1320	54.1448	2.19862	23.3169	-35.5481	0
1.1327	54.4848	2.5072	30.646	-34.0233	0
1.1333	57.5447	8.31232	35.8301	-35.5481	0
1.1340	62.7297	15.9303	33.0816	-36.4667	0
1.1347	62.3897	17.4732	31.2494	-33.1109	0
1.1353	55.6748	18.0711	31.8638	-30.0552	0
1.1360	48.3648	22.6612	29.1154	-25.4807	0
1.1367	38.9298	26.017	25.4509	-16.3258	0
1.1373	28.2199	26.9234	21.7863	-8.69566	0
1.1380	21.5049	25.0913	17.2168	-2.28414	0
1.1387	12.3249	15.3325	14.1667	6.8708	0
1.1393	-4.41998	0.675015	9.88762	14.801	0
1.1400	-16.6599	-13.0567	1.34069	19.6877	0
1.1407	-21.5049	-25.8627	-5.97726	25.1807	0
1.1413	-27.0299	-30.7614	-10.2563	30.9798	0
1.1420	-32.2149	-23.7412	-13.9097	34.948	0
1.1427	-37.9948	-14.8889	-14.8258	37.6914	0
1.1433	-46.2398	-13.0567	-15.742	37.6914	0
1.1440	-45.8998	-13.6546	-19.1049	34.0294	0
1.1447	-39.1848	-11.2245	-19.4066	32.1985	0
1.1453	-37.9948	-7.86874	-15.1387	30.3675	0
1.1460	-32.4699	-7.86874	-11.4741	23.0435	0
1.1467	-16.6599	-12.131	-9.02734	14.801	0
1.1473	-5.01498	-15.1975	-5.97726	9.00797	0
1.1480	2.88999	-12.131	-3.22884	0.153093	0
1.1487	16.9149	-3.58722	1.03904	-10.2205	0
1.1493	27.9649	2.81578	6.83754	-15.4072	0
1.1500	34.6798	2.81578	13.8538	-21.5126	0
1.1507	45.6448	6.17156	19.049	-29.1427	0
1.1513	52.0198	18.9968	19.3507	-32.4985	0
1.1520	50.4898	29.9706	16.6023	-34.6357	0
1.1527	54.4848	30.8964	16.9039	-37.9915	0
1.1533	60.8597	21.4269	19.3507	-37.9915	0
1.1540	59.0747	2.5072	19.6523	-34.9419	0
1.1547	53.5498	-14.2717	18.4346	-32.4985	0
1.1553	48.1098	-19.4597	16.6023	-28.5304	0
1.1560	35.5298	-20.3854	14.4683	-21.8188	0
1.1567	18.4449	-23.1241	11.1054	-13.8824	0
1.1573	5.35498	-19.4597	5.00526	-6.25231	0
1.1580	-3.82498	-10.0095	-1.0949	0.153093	0
1.1587	-14.4499	-3.8958	-6.8934	7.47705	0
1.1593	-25.1599	-6.03656	-15.742	15.7196	0
1.1600	-33.4049	-13.9632	-23.0711	22.125	0
1.1607	-42.5848	-20.3854	-25.2051	27.6179	0
1.1613	-51.4248	-23.7412	-27.339	32.1985	0
1.1620	-53.5498	-24.6477	-27.6518	34.0294	0
1.1627	-52.0198	-18.5533	-25.2051	35.2481	0
1.1633	-55.0798	-7.56016	-27.9535	37.079	0
1.1640	-56.0148	-3.8958	-33.4503	36.4728	0
1.1647	-51.0848	-8.77519	-31.3052	34.0294	0
1.1653	-44.7098	-11.2245	-24.5906	30.3675	0
1.1660	-33.9998	-11.2245	-20.6244	23.9559	0
1.1667	-20.5699	-19.4597	-17.5743	16.0257	0
1.1673	-13.8549	-28.6206	-14.5242	9.92041	0
1.1680	-7.13997	-26.1713	-11.4741	2.29027	0
1.1687	6.88497	-14.2717	-7.20623	-6.55849	0
1.1693	18.4449	-3.58722	-2.32387	-12.3576	0
1.1700	25.4999	6.17156	2.56966	-16.0196	0
1.1707	36.4648	14.4067	8.36817	-22.7312	0
1.1713	44.3698	16.2389	13.2505	-29.7551	0
1.1720	47.4298	16.2389	17.5184	-33.1109	0
1.1727	53.5498	15.9303	21.7863	-34.0233	0
1.1733	58.1397	4.0308	24.2331	-33.4171	0
1.1740	56.6097	-10.2988	25.1492	-30.9737	0
1.1747	55.0798	-10.2988	24.5347	-28.5304	0
1.1753	47.4298	-7.56016	19.6523	-25.7869	0
1.1760	29.7499	-13.0567	13.5522	-20.294	0
1.1767	17.2549	-11.2245	9.58597	-15.4072	0
1.1773	12.3249	-6.63443	3.78746	-10.8328	0
1.1780	1.35999	-9.70092	-3.22884	-0.75934	0
1.1787	-12.6649	-10.2988	-7.80955	10.5328	0
1.1793	-20.3149	-5.11083	-10.8596	17.5505	0
1.1800	-28.5599	-6.63443	-15.1387	23.9559	0
1.1807	-39.5248	-6.94301	-20.9372	29.1488	0
1.1813	-45.3048	0.675015	-25.8195	31.286	0
1.1820	-47.7698	5.86298	-28.8696	34.0294	0
1.1827	-49.8948	10.1445	-30.3891	36.779	0
1.1833	-49.8948	18.0711	-33.4503	36.779	0
1.1840	-44.3698	20.2119	-35.2826	35.5542	0
1.1847	-37.9948	19.3054	-32.5342	34.0294	0
1.1853	-32.8099	21.7355	-26.4229	27.6179	0
1.1860	-23.0349	16.8561	-20.6244	19.6877	0
1.1867	-8.41496	6.17156	-14.2225	14.5009	0
1.1873	-1.105	3.12435	-9.34017	9.61422	0
1.1880	2.88999	4.33938	-5.67561	1.07165	0
1.1887	15.3849	4.33938	-0.491588	-9.91428	0
1.1893	29.7499	11.3595	5.30692	-18.463	0
1.1900	37.0598	21.7355	9.88762	-24.5622	0
1.1907	44.1148	24.4934	13.2505	-28.8365	0
1.1913	51.4248	20.829	15.9878	-32.8047	0
1.1920	53.5498	15.3325	19.6523	-34.9419	0
1.1927	55.4198	6.48014	23.3169	-37.079	0
1.1933	57.7997	-2.98935	24.2331	-39.2101	0
1.1940	55.4198	-12.131	24.5347	-38.6039	0
1.1947	49.5548	-23.1241	26.9815	-36.1605	0
1.1953	44.7098	-31.3592	26.367	-33.4171	0
1.1960	37.6548	-26.1713	20.8701	-25.7869	0
1.1967	27.0299	-13.6546	17.2168	-15.7134	0
1.1973	16.0649	-7.25159	13.5522	-10.8328	0
1.1980	5.01498	-9.08377	7.1392	-5.64606	0
1.1987	-6.88497	-10.916	0.424553	5.03981	0
1.1993	-19.7199	-9.70092	-8.72569	12.97	0
1.2000	-32.4699	-10.2988	-17.8871	17.2444	0
1.2007	-41.9898	-10.6074	-20.9372	24.8745	0
1.2013	-44.3698	-3.58722	-21.2388	28.8427	0
1.2020	-44.7098	5.86298	-25.2051	27.3179	0
1.2027	-48.3648	5.55441	-27.9535	30.3675	0
1.2033	-51.0848	1.29217	-27.6518	33.117	0
1.2040	-49.5548	4.33938	-27.9535	28.8427	0
1.2047	-48.9598	8.00374	-24.9034	26.0931	0
1.2053	-46.8348	5.26511	-19.4066	25.7869	0
1.2060	-35.2748	-0.84859	-15.1387	16.9382	0
1.2067	-19.7199	-12.7481	-9.64183	5.64606	0
1.2073	-9.60496	-27.097	-2.32387	2.29027	0
1.2080	1.35999	-29.5271	1.34069	-1.6779	0
1.2087	14.7899	-21.2919	4.7036	-13.5763	0
1.2093	24.2249	-14.8889	8.36817	-22.425	0
1.2100	31.6199	-12.4396	10.8038	-24.8684	0
1.2107	41.0548	-9.39235	16.6023	-30.0552	0
1.2113	45.8998	-7.86874	21.4846	-35.5481	0
1.2120	46.2398	-10.2988	19.6523	-35.5481	0
1.2127	49.5548	-9.39235	19.954	-35.5481	0
1.2133	51.4248	-0.231434	23.3169	-38.6039	0
1.2140	48.9598	8.6209	21.4846	-37.079	0
1.2147	46.2398	5.26511	19.3507	-33.1109	0
1.2153	39.1848	-1.44646	19.049	-30.0552	0
1.2160	25.7549	0.675015	15.3845	-23.3436	0
1.2167	13.0049	1.60075	11.4183	-15.4072	0
1.2173	2.63499	-5.4194	9.27314	-11.139	0
1.2180	-8.66996	-8.46661	5.61975	-3.81507	0
1.2187	-19.3799	-3.27864	1.34069	7.47705	0
1.2193	-30.6849	-1.15717	-2.62553	15.7196	0
1.2200	-42.5848	-1.15717	-9.64183	21.2125	0
1.2207	-50.8298	-0.231434	-16.0548	27.6179	0
1.2213	-55.4198	-1.44646	-18.4904	32.5046	0
1.2220	-57.7997	-4.51295	-22.4566	34.948	0
1.2227	-59.0747	-3.27864	-28.568	35.2481	0
1.2233	-63.6647	-0.84859	-34.0536	34.948	0
1.2240	-66.9797	-1.15717	-37.1037	34.6418	0
1.2247	-59.6697	-3.27864	-37.1037	31.286	0
1.2253	-48.0248	-5.72798	-34.0536	24.2621	0
1.2260	-38.9298	-3.8958	-27.339	18.7692	0
1.2267	-28.8149	4.33938	-19.7082	13.8886	0
1.2273	-17.8499	9.52735	-15.4403	6.8708	0
1.2280	-3.48498	5.26511	-10.8596	-0.75934	0
1.2287	10.88	4.33938	-2.32387	-9.00185	0
1.2293	18.4449	10.7424	3.47463	-15.4072	0
1.2300	25.1599	14.1174	7.75368	-21.2064	0
1.2307	36.2098	11.6681	16.6023	-28.2242	0
1.2313	43.5198	8.92948	21.183	-33.4171	0
1.2320	46.2398	8.00374	18.7362	-33.7171	0
1.2327	48.7048	8.92948	20.5685	-34.3295	0
1.2333	47.7698	8.92948	25.1492	-35.5481	0
1.2340	47.1748	8.6209	23.6186	-34.9419	0
1.2347	48.3648	10.7424	21.4846	-32.1923	0
1.2353	37.0598	13.5003	19.954	-27.0055	0
1.2360	18.1899	13.5003	14.1667	-18.463	0
1.2367	10.54	11.051	8.66983	-11.7453	0
1.2373	8.66996	6.17156	6.53589	-5.64606	0
1.2380	-1.95499	-2.06362	2.87132	2.90264	0
1.2387	-15.9799	-7.86874	-2.32387	11.139	0
1.2393	-27.6249	-6.63443	-5.97726	16.632	0
1.2400	-37.3998	0.0771445	-10.8596	23.3497	0
1.2407	-44.3698	5.86298	-17.8871	29.4489	0
1.2413	-48.3648	8.6209	-21.8533	32.1985	0
1.2420	-51.0848	11.9767	-21.8533	34.6418	0
1.2427	-53.5498	13.1917	-21.5405	37.6914	0
1.2433	-55.0798	8.6209	-23.3728	36.779	0
1.2440	-51.0848	5.26511	-26.1212	33.4171	0
1.2447	-44.3698	7.0973	-24.9034	31.286	0
1.2453	-37.6548	6.48014	-20.021	26.7055	0
1.2460	-24.9049	4.33938	-15.4403	19.3815	0
1.2467	-9.60496	2.19862	-12.0886	14.1948	0
1.2473	-3.22999	-1.15717	-9.64183	9.00797	0
1.2480	2.29499	-0.540012	-7.20623	-1.6779	0
1.2487	16.0649	7.0973	-2.01104	-12.6638	0
1.2493	29.4949	13.5003	5.30692	-19.0692	0
1.2500	38.5898	7.0973	10.1893	-23.9559	0
1.2507	46.8348	-13.0567	12.0216	-29.7551	0
1.2513	50.4898	-33.1914	15.0716	-34.6357	0
1.2520	52.6148	-38.688	17.8201	-37.9915	0
1.2527	57.5447	-29.5271	17.8201	-38.2977	0
1.2533	58.7347	-14.8889	18.4346	-37.079	0
1.2540	56.6097	-4.82153	19.6523	-37.3791	0
1.2547	56.0148	-8.77519	18.4346	-36.7729	0
1.2553	49.5548	-22.1983	15.0716	-31.5861	0
1.2560	38.3348	-27.6949	12.9377	-23.0374	0
1.2567	28.5599	-22.1983	10.5021	-14.1886	0
1.2573	16.9149	-18.5533	5.9214	-6.86468	0
1.2580	6.28997	-17.6275	2.25684	-1.6779	0
1.2587	0.764997	-14.2717	0.424553	7.47705	0
1.2593	-10.2	-17.3189	-3.22884	18.463	0
1.2600	-27.0299	-33.8086	-10.558	24.5683	0
1.2607	-36.1248	-47.5403	-15.1387	27.6179	0
1.2613	-40.7148	-42.6609	-15.4403	31.286	0
1.2620	-46.2398	-30.4528	-17.8871	33.117	0
1.2627	-48.0248	-25.8627	-21.5405	34.948	0
1.2633	-47.7698	-24.6477	-22.4566	35.2481	0
1.2640	-48.7048	-22.1983	-25.2051	30.6736	0
1.2647	-46.4948	-23.1241	-26.7357	25.4869	0
1.2653	-39.1848	-26.1713	-22.155	23.6559	0
1.2660	-28.8149	-23.4326	-16.0548	18.463	0
1.2667	-17.8499	-16.4125	-14.2225	9.30803	0
1.2673	-8.41496	-8.17732	-12.3903	1.6779	0
1.2680	1.95499	0.675015	-6.8934	-4.42132	0
1.2687	14.7899	5.55441	-0.178759	-11.7453	0
1.2693	25.1599	7.69517	5.9214	-19.0692	0
1.2700	34.6798	13.5003	9.58597	-28.2242	0
1.2707	44.3698	20.829	13.5522	-34.6357	0
1.2713	46.2398	24.1848	19.049	-35.5481	0
1.2720	44.3698	23.2591	19.3507	-36.4667	0
1.2727	51.7648	19.9033	17.8201	-40.1287	0
1.2733	59.0747	17.7625	21.4846	-41.9596	0
1.2740	55.0798	16.2389	22.4008	-38.6039	0
1.2747	48.9598	12.5746	18.1329	-34.6357	0
1.2753	44.7098	11.6681	18.7362	-30.6675	0
1.2760	33.9998	15.9303	17.8201	-23.3436	0
1.2767	20.5699	15.0239	8.66983	-13.5763	0
1.2773	10.2	4.64796	3.17298	-5.33987	0
1.2780	-1.105	-4.82153	3.17298	0.153093	0
1.2787	-13.2599	-8.17732	-2.62553	8.3956	0
1.2793	-23.6299	-7.86874	-9.64183	18.1629	0
1.2800	-35.2748	-8.17732	-10.558	23.9559	0
1.2807	-46.2398	-9.08377	-12.0886	26.0931	0
1.2813	-50.8298	-9.39235	-16.3565	28.5365	0
1.2820	-52.3598	-8.46661	-19.4066	33.4171	0
1.2827	-57.2047	-8.77519	-22.4566	37.6914	0
1.2833	-61.7947	-10.2988	-26.4229	37.6914	0
1.2840	-59.6697	-9.39235	-28.8696	34.0294	0
1.2847	-50.4898	-7.86874	-27.6518	29.4489	0
1.2853	-37.6548	-8.77519	-23.3728	23.6559	0
1.2860	-27.6249	-9.39235	-19.7082	15.4134	0
1.2867	-20.5699	-5.4194	-16.0548	8.3956	0
1.2873	-11.4749	2.5072	-13.3064	2.90264	0
1.2880	2.88999	8.92948	-11.7758	-5.33987	0
1.2887	15.7249	12.2853	-8.72569	-12.6638	0
1.2893	24.5649	17.7625	-1.0949	-16.9321	0
1.2900	35.2748	25.0913	6.53589	-24.256	0
1.2907	46.2398	29.9706	10.8038	-31.5861	0
1.2913	49.2998	32.1114	15.9878	-31.8861	0
1.2920	50.2348	33.9436	22.4008	-31.5861	0
1.2927	54.4848	33.635	26.0653	-35.8543	0
1.2933	53.5498	28.7556	25.1492	-35.8543	0
1.2940	49.8948	17.4732	23.9314	-30.0552	0
1.2947	49.2998	1.29217	24.5347	-25.4807	0
1.2953	39.1848	-10.916	22.7024	-19.9878	0
1.2960	19.0399	-12.4396	15.3845	-12.6638	0
1.2967	8.66996	-8.46661	9.58597	-8.08329	0
1.2973	3.22999	-3.27864	7.75368	-4.42132	0
1.2980	-13.2599	2.81578	4.08912	4.12125	0
1.2987	-27.8799	7.69517	-2.32387	13.8886	0
1.2993	-35.2748	10.7424	-7.50789	20.9063	0
1.3000	-47.1748	12.5746	-13.9097	25.7869	0
1.3007	-58.1397	13.1917	-19.7082	30.0613	0
1.3013	-59.0747	14.1174	-20.6244	32.1985	0
1.3020	-60.8597	11.6681	-19.1049	33.117	0
1.3027	-66.6397	-4.82153	-21.8533	34.948	0
1.3033	-68.5097	-27.3863	-23.9873	36.4728	0
1.3040	-63.9197	-35.9493	-19.4066	34.6418	0
1.3047	-56.2697	-32.8829	-14.2225	31.286	0
1.3053	-46.4948	-31.6678	-14.2225	26.7055	0
1.3060	-35.2748	-25.8627	-11.7758	19.3815	0
1.3067	-24.2249	-13.0567	-5.37395	12.0576	0
1.3073	-16.3199	-7.86874	-2.92718	4.73363	0
1.3080	-7.81997	-11.8224	-2.32387	-3.50888	0
1.3087	5.60997	-12.131	3.78746	-11.4391	0
1.3093	17.8499	-7.86874	11.1054	-17.2382	0
1.3100	26.6899	-2.06362	15.0716	-24.5622	0
1.3107	36.2098	3.12435	17.8201	-30.6675	0
1.3113	42.2448	3.74151	18.7362	-31.8861	0
1.3120	43.5198	7.0973	19.049	-32.8047	0
1.3127	46.2398	16.2389	21.7863	-33.7171	0
1.3133	48.7048	20.5204	21.4846	-33.1109	0
1.3140	46.8348	18.9968	17.8201	-31.8861	0
1.3147	45.0498	21.7355	17.2168	-27.3117	0
1.3153	39.8648	24.7827	15.0716	-19.9878	0
1.3160	27.2849	24.4934	7.45203	-15.7134	0
1.3167	16.9149	25.7084	1.95518	-10.8328	0
1.3173	8.41496	26.9234	0.737382	-0.75934	0
1.3180	-3.22999	20.5204	-0.793244	7.47705	0
1.3187	-13.8549	12.5746	-4.14498	14.1948	0
1.3193	-24.2249	9.52735	-10.8596	24.5683	0
1.3200	-37.9948	2.81578	-17.8871	31.286	0
1.3207	-46.4948	-12.4396	-21.2388	30.3675	0
1.3213	-47.1748	-24.9563	-23.3728	31.5861	0
1.3220	-49.8948	-24.0305	-27.0373	37.079	0
1.3227	-52.6148	-15.4868	-29.1713	37.9976	0
1.3233	-51.7648	-9.08377	-29.7858	35.2481	0
1.3240	-49.2998	-6.34514	-31.3052	34.6418	0
1.3247	-45.0498	-7.25159	-29.1713	33.4171	0
1.3253	-37.0598	-17.3189	-24.2889	26.7055	0
1.3260	-26.4349	-28.6206	-19.4066	17.2444	0
1.3267	-15.1299	-24.0305	-14.5242	11.139	0
1.3273	-5.94997	-13.0567	-10.558	6.25843	0
1.3280	5.01498	-15.1975	-5.67561	-0.75934	0
1.3287	17.8499	-21.909	0.737382	-9.30803	0
1.3293	27.6249	-15.4868	5.00526	-17.2382	0
1.3300	36.8048	-1.44646	8.05534	-24.8684	0
1.3307	49.5548	8.92948	13.2505	-29.4489	0
1.3313	53.5498	15.9303	16.3006	-30.3613	0
1.3320	49.8948	20.829	14.77	-32.8047	0
1.3327	53.5498	24.4934	12.3344	-36.4667	0
[truncated: 41,074 more rows]
