# Supplementary material for: Identification of Haptic Based Guiding Using Hard Reins
Source: PLoS One. 2015 Jul 22;10(7):e0132020. doi: 10.1371/journal.pone.0132020 (PMC4511788; doi:10.1371/journal.pone.0132020)
Supplement: S3 File — (ZIP) [file pone.0132020.s003.zip › EMGData1/Subject1/T8/t8.txt]

0.0000	-12.7021	-65.3371	-3.41612	0.449589	0
0.0007	-10.8527	-67.1577	-9.51095	-0.770725	0
0.0013	-8.71138	-63.1934	-10.128	0.449589	0
0.0020	-10.5607	-50.9776	-7.991	0.143276	0
0.0027	-8.41938	-42.4324	-11.6479	0.143276	0
0.0033	-4.42869	-41.5221	-16.8398	0.755903	0
0.0040	-4.76936	-37.2348	-16.2228	-0.770725	0
0.0047	-5.69403	-25.9586	-14.0858	-2.60367	0
0.0053	-5.69403	-15.8864	-13.7849	-2.60367	0
0.0060	-6.27804	-11.3055	-13.4839	-2.29735	0
0.0067	-8.12738	-5.81426	-12.2649	-2.29735	0
0.0073	-9.92806	0.910314	-10.4289	-1.68967	0
0.0080	-9.05205	4.55157	-8.59296	-1.38335	0
0.0087	-7.20271	6.07855	-7.991	-1.99104	0
0.0093	-8.41938	12.1865	-8.59296	-3.51767	0
0.0100	-6.27804	19.5277	-7.37399	-3.82398	0
0.0107	0.146001	20.438	-1.27916	-2.29735	0
0.0113	-2.92002	18.0007	4.21371	0.143276	0
0.0120	-11.1447	20.7317	2.39279	1.36359	0
0.0127	-8.71138	25.019	-3.10009	0.143276	0
0.0133	-3.55269	21.3483	-4.01807	-1.38335	0
0.0140	-5.06136	13.7134	-1.27916	-0.464411	0
0.0147	-5.35336	7.92854	-1.88112	1.05728	0
0.0153	-4.13669	1.49761	-4.01807	-0.163038	0
0.0160	-4.13669	-2.14364	-2.49813	-1.99104	0
0.0167	-1.99534	3.64126	-2.19715	-0.464411	0
0.0173	-1.07067	13.4198	-3.71709	1.6699	0
0.0180	-2.62802	15.8571	-3.10009	1.05728	0
0.0187	-1.99534	11.2761	-1.88112	-0.163038	0
0.0193	-2.33601	8.51584	-1.27916	-1.68967	0
0.0200	-3.84469	14.9468	-4.01807	-1.68967	0
0.0207	-3.21202	25.3126	-7.991	0.449589	0
0.0213	-2.92002	28.0729	-6.45601	1.36359	0
0.0220	-0.778671	24.6959	-0.361175	1.05728	0
0.0227	6.52137	25.3126	1.77578	1.6699	0
0.0233	5.93737	27.4562	1.15877	1.6699	0
0.0240	-1.70334	25.3126	-0.0601959	-1.68967	0
0.0247	1.65468	23.492	-5.85405	-4.13029	0
0.0253	10.2201	23.7856	-11.6479	-3.82398	0
0.0260	9.58739	22.2586	-9.51095	-3.51767	0
0.0267	8.07871	20.7317	-7.69002	-3.51767	0
0.0273	10.2201	24.6959	-10.4289	-2.90998	0
0.0280	9.29539	25.3126	-9.51095	-3.51767	0
0.0287	7.44604	16.4737	-4.01807	-3.21135	0
0.0293	6.86204	1.49761	-0.0601959	-0.770725	0
0.0300	6.22937	-12.2158	2.07676	1.05728	0
0.0307	4.08802	-18.6468	2.69377	0.143276	0
0.0313	-1.41134	-15.5928	0.255832	-0.770725	0
0.0320	-6.91071	-10.1015	-2.49813	0.143276	0
0.0327	-7.20271	-10.3952	0.556812	3.50285	0
0.0333	-6.57004	-19.5571	6.96767	2.27759	0
0.0340	-6.91071	-36.3245	12.4605	-1.07704	0
0.0347	-5.69403	-50.3609	15.1995	0.755903	0
0.0353	-9.05205	-51.5942	13.6795	4.11053	0
0.0360	-13.9187	-43.3427	9.70658	0.143276	0
0.0367	-10.8527	-35.7372	9.4056	-3.21135	0
0.0373	-6.91071	-31.4499	11.5426	0.449589	0
0.0380	-7.49471	-29.6293	9.4056	2.5839	0
0.0387	-7.20271	-27.192	6.66669	-1.07704	0
0.0393	-7.20271	-21.9944	7.88566	-3.21135	0
0.0400	-8.71138	-15.8864	8.18664	-2.60367	0
0.0407	-5.35336	-10.3952	5.1317	-2.60367	0
0.0413	-3.84469	-5.81426	3.91273	-2.29735	0
0.0420	-6.57004	-2.14364	5.1317	-1.07704	0
0.0427	-4.13669	2.43729	5.74871	-1.38335	0
0.0433	1.02201	6.69521	4.21371	-2.29735	0
0.0440	1.02201	10.3658	1.77578	-2.60367	0
0.0447	0.438003	15.2404	1.15877	-1.07704	0
0.0453	2.87135	23.169	1.15877	0.143276	0
0.0460	4.38003	30.8039	-1.58014	-1.68967	0
0.0467	6.52137	32.3308	-4.01807	-3.51767	0
0.0473	6.86204	32.3308	-4.3341	-2.60367	0
0.0480	1.65468	39.0554	-8.59296	-1.38335	0
0.0487	0.438003	47.2776	-15.0038	-2.29735	0
0.0493	7.73804	47.2776	-15.6208	-1.99104	0
0.0500	12.6534	43.93	-12.2649	-1.38335	0
0.0507	10.5121	39.9657	-12.5659	-0.770725	0
0.0513	7.44604	26.5459	-15.6208	1.6699	0
0.0520	7.44604	4.55157	-16.5388	3.80422	0
0.0527	7.73804	-14.6531	-16.2228	3.80422	0
0.0533	7.44604	-25.665	-17.7578	3.19653	0
0.0540	6.52137	-25.9586	-19.5787	2.5839	0
0.0547	5.5967	-21.3777	-19.5787	2.89022	0
0.0553	4.08802	-24.138	-18.3597	4.11053	0
0.0560	4.08802	-26.5753	-15.3198	3.50285	0
0.0567	4.08802	-17.1198	-12.2649	1.36359	0
0.0573	1.36267	-9.77853	-10.4289	0.755903	0
0.0580	1.36267	-14.9761	-9.51095	0.755903	0
0.0587	4.08802	-19.5571	-4.93606	1.97622	0
0.0593	-0.778671	-21.9944	0.857791	3.50285	0
0.0600	-9.92806	-29.0126	2.69377	1.97622	0
0.0607	-9.05205	-32.6832	-0.0601959	-0.464411	0
0.0613	-6.91071	-27.192	-3.71709	0.449589	0
0.0620	-10.5607	-19.8507	-3.10009	1.05728	0
0.0627	-9.92806	-13.4492	0.857791	-0.163038	0
0.0633	-6.27804	-7.63489	4.21371	0.143276	0
0.0640	-6.27804	-5.81426	5.43268	-0.464411	0
0.0647	-6.27804	-4.90395	6.96767	-1.38335	0
0.0653	-2.62802	-1.23333	6.66669	-0.770725	0
0.0660	-1.41134	1.49761	5.1317	-0.464411	0
0.0667	-1.99534	2.11428	6.35066	-1.07704	0
0.0673	-1.41134	4.25792	6.66669	-1.99104	0
0.0680	0.730004	5.16823	3.91273	-0.770725	0
0.0687	1.94668	6.07855	3.91273	2.89022	0
0.0693	1.02201	8.83886	6.04969	4.41685	0
0.0700	2.57935	8.51584	6.04969	2.89022	0
0.0707	4.72069	6.98886	7.56963	2.5839	0
0.0713	1.02201	10.9825	8.48762	3.19653	0
0.0720	-3.21202	14.3301	3.91273	1.05728	0
0.0727	-0.778671	10.6595	-0.662155	0.449589	0
0.0733	0.146001	10.3658	-1.27916	3.19653	0
0.0740	-2.92002	13.4198	-2.19715	2.5839	0
0.0747	-2.62802	12.8031	-4.3341	-0.464411	0
0.0753	-0.778671	12.1865	-3.41612	-0.770725	0
0.0760	-1.70334	15.2404	-4.63508	-0.770725	0
0.0767	-1.70334	19.8214	-9.51095	-1.99104	0
0.0773	-0.194668	25.9293	-10.7299	-1.07704	0
0.0780	1.36267	32.0372	-10.4289	-1.68967	0
0.0787	4.38003	39.6427	-13.1829	-2.60367	0
0.0793	7.44604	48.8046	-14.7028	1.05728	0
0.0800	7.44604	54.2958	-15.0038	3.80422	0
0.0807	6.86204	54.9125	-15.3198	-0.464411	0
0.0813	7.44604	53.3855	-12.8669	-2.90998	0
0.0820	9.58739	42.1094	-7.37399	0.143276	0
0.0827	11.0961	21.642	-4.01807	-0.163038	0
0.0833	6.86204	6.40156	0.556812	-2.60367	0
0.0840	0.438003	-3.37697	5.1317	-0.770725	0
0.0847	1.02201	-21.3777	5.1317	0.143276	0
0.0853	5.93737	-36.9411	4.21371	-2.29735	0
0.0860	5.3047	-35.4142	7.56963	-1.68967	0
0.0867	-0.778671	-24.7253	12.4605	0.143276	0
0.0873	-3.84469	-15.2698	15.1995	-1.68967	0
0.0880	-2.33601	-6.72458	14.5975	-2.29735	0
0.0887	-2.62802	-0.029365	12.4605	0.143276	0
0.0893	-4.13669	4.87459	12.7615	0.143276	0
0.0900	-2.33601	13.7134	14.2815	-0.770725	0
0.0907	-0.778671	17.3841	13.3785	0.449589	0
0.0913	-2.92002	4.87459	10.9256	1.97622	0
0.0920	-3.21202	-11.6285	10.6246	0.143276	0
0.0927	-0.778671	-14.9761	10.6246	-0.770725	0
0.0933	-0.778671	-6.72458	9.70658	2.5839	0
0.0940	-1.41134	1.49761	9.4056	6.55116	0
0.0947	0.146001	1.82063	12.1596	6.55116	0
0.0953	-1.99534	-5.81426	15.1995	3.80422	0
0.0960	-7.78671	-14.6531	11.8435	1.97622	0
0.0967	-7.78671	-16.5031	4.21371	2.89022	0
0.0973	-1.70334	-9.48489	-0.662155	3.80422	0
0.0980	1.65468	-2.76031	-3.71709	2.27759	0
0.0987	0.438003	-3.67062	-6.15503	1.05728	0
0.0993	-1.41134	-3.99364	-6.77204	2.27759	0
0.1000	-2.62802	7.92854	-7.37399	3.50285	0
0.1007	-2.33601	23.492	-9.20997	1.97622	0
0.1013	-1.41134	30.8039	-9.20997	0.449589	0
0.1020	-0.778671	30.8039	-7.07301	-0.770725	0
0.1027	-0.194668	23.169	-6.77204	-2.29735	0
0.1033	-0.194668	7.92854	-6.77204	-1.99104	0
0.1040	-0.778671	-10.3952	-3.41612	-0.464411	0
0.1047	-0.778671	-29.9229	0.857791	0.143276	0
0.1053	-1.99534	-49.157	2.39279	0.143276	0
0.1060	-2.62802	-55.8522	2.39279	0.449589	0
0.1067	-0.194668	-46.103	6.66669	1.36359	0
0.1073	-2.33601	-32.3602	12.1596	1.97622	0
0.1080	-9.92806	-22.288	11.2416	0.143276	0
0.1087	-9.34405	-14.6531	6.35066	-1.68967	0
0.1093	-4.42869	-15.5928	6.04969	-0.770725	0
0.1100	-6.27804	-24.7253	6.96767	1.36359	0
0.1107	-8.41938	-27.7793	4.21371	1.05728	0
0.1113	-6.27804	-22.9047	2.07676	0.143276	0
0.1120	-6.27804	-23.1983	3.29572	0.143276	0
0.1127	-8.71138	-23.1983	2.39279	0.143276	0
0.1133	-9.92806	-14.0658	-0.361175	0.449589	0
0.1140	-8.12738	-10.6888	0.556812	1.05728	0
0.1147	-5.35336	-16.1801	1.15877	-0.770725	0
0.1153	-7.20271	-14.9761	-2.19715	-1.99104	0
0.1160	-8.71138	-3.99364	-0.963134	-1.38335	0
0.1167	-5.35336	6.07855	3.29572	-1.99104	0
0.1173	-3.84469	10.9825	-0.361175	-3.51767	0
0.1180	-5.69403	14.3301	-4.63508	-2.60367	0
0.1187	-3.55269	22.8753	-1.58014	-1.68967	0
0.1193	-2.33601	34.4745	-0.361175	-3.21135	0
0.1200	-6.27804	39.0554	-2.49813	-5.35061	0
0.1207	-5.98603	40.2594	-2.19715	-5.9583	0
0.1213	-1.70334	42.403	-3.10009	-4.13029	0
0.1220	-3.55269	39.3491	-6.45601	-2.29735	0
0.1227	-5.69403	36.6181	-6.15503	-5.0443	0
0.1233	-2.33601	37.2054	-4.01807	-8.09755	0
0.1240	-1.99534	28.9832	-4.63508	-8.09755	0
0.1247	-7.20271	9.13251	-6.15503	-8.70524	0
0.1253	-9.92806	-11.0119	-7.37399	-9.62418	0
0.1260	-9.05205	-26.5753	-7.69002	-6.87724	0
0.1267	-9.34405	-36.3245	-6.77204	-4.73798	0
0.1273	-10.2687	-39.7014	-7.69002	-7.48492	0
0.1280	-12.4101	-36.0308	-8.59296	-8.09755	0
0.1287	-15.7194	-25.342	-4.01807	-5.0443	0
0.1293	-13.9187	-17.7071	-0.361175	-5.65692	0
0.1300	-8.12738	-17.4134	-1.88112	-6.87724	0
0.1307	-8.71138	-14.3595	0.255832	-2.90998	0
0.1313	-13.6267	-4.90395	4.83072	-0.770725	0
0.1320	-13.2861	4.25792	2.07676	-4.73798	0
0.1327	-9.63605	10.6595	-4.63508	-7.17861	0
0.1333	-8.12738	9.74917	-6.45601	-5.35061	0
0.1340	-7.78671	3.34761	-8.29198	-2.29735	0
0.1347	-7.20271	6.98886	-11.3469	-0.163038	0
0.1353	-6.27804	18.0007	-11.3469	-1.38335	0
0.1360	-3.21202	18.2944	-10.7299	-2.60367	0
0.1367	-1.07067	13.4198	-11.3469	-0.163038	0
0.1373	-2.33601	9.74917	-11.3469	-0.163038	0
0.1380	-1.07067	-3.67062	-13.1829	-3.21135	0
0.1387	2.23868	-20.1444	-17.4568	-1.99104	0
0.1393	2.23868	-23.815	-21.4147	0.449589	0
0.1400	1.94668	-18.6468	-21.7157	-1.38335	0
0.1407	3.79602	-13.1261	-17.7578	-1.38335	0
0.1413	2.87135	-4.58094	-15.6208	1.97622	0
0.1420	4.72069	3.64126	-17.1408	2.5839	0
0.1427	8.37072	9.13251	-13.4839	1.97622	0
0.1433	1.94668	11.8928	-5.23704	3.50285	0
0.1440	-3.55269	7.92854	-3.10009	3.80422	0
0.1447	2.87135	-1.23333	-5.85405	1.97622	0
0.1453	4.72069	-3.99364	-7.07301	1.05728	0
0.1460	-2.62802	0.29365	-6.77204	1.6699	0
0.1467	-4.42869	5.16823	-4.3341	2.89022	0
0.1473	-2.62802	9.74917	-1.58014	4.72316	0
0.1480	-2.92002	13.0968	-1.58014	4.72316	0
0.1487	0.146001	13.4198	-2.49813	3.50285	0
0.1493	2.57935	10.3658	-2.49813	2.89022	0
0.1500	1.65468	2.43729	-1.88112	3.80422	0
0.1507	1.94668	-6.72458	-0.361175	6.55116	0
0.1513	1.36267	-8.57457	-1.27916	7.77148	0
0.1520	-1.41134	-4.90395	-5.23704	5.94347	0
0.1527	-0.486669	-2.46666	-7.37399	5.94347	0
0.1533	0.438003	-2.14364	-6.77204	8.99179	0
0.1540	1.36267	-0.323015	-7.69002	8.3841	0
0.1547	3.79602	4.25792	-6.77204	6.55116	0
0.1553	-1.07067	8.83886	-2.79911	7.4701	0
0.1560	-9.92806	10.6595	-0.361175	8.3841	0
0.1567	-9.34405	12.5095	-0.963134	6.55116	0
0.1573	-2.62802	16.1507	-0.0601959	5.02453	0
0.1580	0.146001	19.8214	0.556812	4.41685	0
0.1587	-0.778671	21.965	-0.963134	4.11053	0
0.1593	-2.62802	24.4023	0.556812	3.80422	0
0.1600	-1.99534	26.2229	4.52974	2.89022	0
0.1607	-0.486669	28.0729	6.96767	2.5839	0
0.1613	-1.70334	25.019	6.04969	2.89022	0
0.1620	-1.41134	9.74917	5.1317	1.97622	0
0.1627	1.94668	-9.48489	6.04969	0.449589	0
0.1633	0.146001	-16.1801	5.74871	1.97622	0
0.1640	-1.07067	-11.9222	2.39279	3.50285	0
0.1647	1.02201	-10.3952	1.77578	1.97622	0
0.1653	-0.778671	-12.8325	4.83072	0.143276	0
0.1660	-1.70334	-12.5388	4.83072	1.05728	0
0.1667	3.16335	-8.57457	5.1317	1.97622	0
0.1673	0.730004	-1.23333	8.7886	1.05728	0
0.1680	-6.91071	4.87459	8.7886	-1.07704	0
0.1687	-4.42869	-1.55634	4.21371	-1.68967	0
0.1693	0.146001	-19.2341	2.69377	-1.68967	0
0.1700	-3.21202	-26.8689	2.39279	-1.38335	0
0.1707	-5.35336	-18.0301	1.4748	-0.770725	0
0.1713	-4.76936	-8.57457	1.77578	-1.68967	0
0.1720	-5.35336	-4.90395	1.15877	-1.38335	0
0.1727	-5.69403	1.49761	-1.58014	-0.163038	0
0.1733	-4.76936	9.74917	-2.19715	-1.38335	0
0.1740	-3.55269	15.2404	-2.19715	-0.770725	0
0.1747	-4.13669	20.7317	-4.01807	1.05728	0
0.1753	-4.13669	26.8396	-7.07301	-0.163038	0
0.1760	1.02201	31.4205	-8.29198	-1.68967	0
0.1767	6.52137	31.7142	-7.991	-0.163038	0
0.1773	5.3047	28.9832	-7.991	-1.38335	0
0.1780	5.0127	25.019	-4.93606	-2.29735	0
0.1787	6.22937	18.588	4.21371	1.05728	0
0.1793	0.146001	7.92854	11.2416	1.6699	0
0.1800	-5.69403	-1.23333	6.96767	-2.60367	0
0.1807	-3.55269	-5.81426	-0.361175	-3.51767	0
0.1813	-2.92002	-8.57457	-3.41612	-3.21135	0
0.1820	-3.21202	-8.57457	-5.55307	-6.26461	0
0.1827	1.02201	-5.81426	-7.69002	-9.01155	0
0.1833	1.65468	-3.08332	-8.59296	-7.48492	0
0.1840	-2.92002	-0.323015	-8.59296	-5.0443	0
0.1847	-2.62802	1.82063	-5.85405	-4.43167	0
0.1853	-0.486669	2.43729	-2.49813	-3.82398	0
0.1860	-2.62802	0.29365	-2.49813	-3.21135	0
0.1867	-5.69403	-6.10791	-3.10009	-4.73798	0
0.1873	-6.91071	-16.7968	-3.71709	-5.35061	0
0.1880	-5.35336	-26.2523	-7.69002	-2.90998	0
0.1887	-4.42869	-34.2102	-11.9489	-2.60367	0
0.1893	-5.06136	-42.4324	-13.1829	-4.73798	0
0.1900	-3.84469	-46.103	-12.5659	-4.73798	0
0.1907	-3.21202	-47.0133	-7.69002	-2.60367	0
0.1913	-8.12738	-50.9776	-0.361175	-2.29735	0
0.1920	-12.7021	-50.6839	-2.19715	-4.43167	0
0.1927	-10.8527	-41.5221	-7.69002	-6.26461	0
0.1933	-7.20271	-30.5396	-5.85405	-4.43167	0
0.1940	-6.57004	-19.5571	-2.19715	-3.21135	0
0.1947	-7.78671	-10.1015	-2.49813	-5.35061	0
0.1953	-7.49471	-7.63489	-2.19715	-6.26461	0
0.1960	-5.98603	-8.57457	0.857791	-5.35061	0
0.1967	-5.35336	-4.28729	2.69377	-6.57092	0
0.1973	-5.69403	0.29365	3.61175	-7.79124	0
0.1980	-3.55269	3.64126	2.39279	-6.57092	0
0.1987	-0.778671	10.6595	0.556812	-5.9583	0
0.1993	-3.84469	13.4198	1.77578	-6.26461	0
0.2000	-5.98603	10.3658	1.4748	-6.87724	0
0.2007	-2.92002	12.5095	-2.19715	-8.39892	0
0.2013	-1.99534	22.5523	-2.19715	-7.79124	0
0.2020	-0.194668	28.9832	2.39279	-5.35061	0
0.2027	4.38003	28.9832	4.21371	-4.43167	0
0.2033	0.146001	28.3666	3.91273	-3.82398	0
0.2040	-6.91071	32.6245	3.91273	-4.43167	0
0.2047	-0.778671	37.2054	-0.963134	-7.17861	0
0.2053	7.15404	33.8578	-5.85405	-8.09755	0
0.2060	4.38003	25.3126	-4.93606	-5.35061	0
0.2067	3.79602	19.5277	-3.10009	-5.35061	0
0.2073	6.52137	11.2761	-2.19715	-6.57092	0
0.2080	3.79602	-4.58094	0.857791	-6.26461	0
0.2087	0.146001	-14.9761	2.99474	-6.87724	0
0.2093	-0.486669	-10.6888	2.69377	-8.09755	0
0.2100	-2.33601	-2.76031	4.52974	-6.26461	0
0.2107	-1.70334	-2.14364	7.56963	-3.51767	0
0.2113	-0.486669	-8.25156	9.10463	-2.60367	0
0.2120	-2.62802	-18.0301	12.4605	-0.770725	0
0.2127	-4.42869	-28.1023	16.4184	0.449589	0
0.2133	-4.42869	-31.7435	17.0354	0.143276	0
0.2140	-4.42869	-28.1023	15.8165	2.27759	0
0.2147	-4.13669	-23.5213	15.1995	5.02453	0
0.2153	-7.20271	-21.3777	16.1174	3.80422	0
0.2160	-12.7021	-17.4134	15.1995	2.89022	0
0.2167	-11.1447	-10.6888	9.10463	3.19653	0
0.2173	-5.35336	-5.81426	4.21371	0.143276	0
0.2180	-5.35336	-4.28729	3.29572	-0.770725	0
0.2187	-8.71138	-2.46666	2.99474	4.11053	0
0.2193	-10.8527	-2.14364	1.77578	4.72316	0
0.2200	-12.7021	-4.90395	2.39279	1.05728	0
0.2207	-12.9941	-4.28729	1.4748	1.36359	0
0.2213	-12.9941	-2.14364	-1.88112	3.80422	0
0.2220	-12.0694	-3.99364	-2.19715	3.80422	0
0.2227	-8.41938	-2.76031	-2.19715	3.80422	0
0.2233	-6.27804	6.69521	-5.85405	4.41685	0
0.2240	-6.91071	18.0007	-7.991	4.72316	0
0.2247	-5.35336	28.3666	-4.93606	4.72316	0
0.2253	-4.13669	37.5284	-3.41612	4.72316	0
0.2260	-3.21202	41.7864	-4.93606	5.63716	0
0.2267	1.36267	43.6363	-3.10009	8.69042	0
0.2273	0.146001	49.4212	-0.662155	9.2981	0
0.2280	-8.12738	52.4752	-4.01807	6.55116	0
0.2287	-6.27804	43.6363	-6.77204	5.63716	0
0.2293	1.94668	20.7317	-3.10009	6.24485	0
0.2300	0.146001	-0.029365	-1.27916	5.63716	0
0.2307	-2.62802	-0.323015	-2.49813	5.94347	0
0.2313	3.50402	8.83886	0.556812	8.3841	0
0.2320	2.87135	8.22219	4.21371	10.8247	0
0.2327	-3.55269	6.98886	3.29572	10.2121	0
0.2333	-0.486669	11.5698	3.61175	8.99179	0
0.2340	2.57935	6.69521	7.56963	8.99179	0
0.2347	-1.70334	-5.52061	8.7886	7.4701	0
0.2353	-0.486669	-16.7968	9.10463	6.55116	0
0.2360	1.94668	-34.7975	11.2416	8.3841	0
0.2367	-5.35336	-53.1212	9.70658	8.3841	0
0.2373	-8.12738	-54.0315	2.99474	5.63716	0
0.2380	-0.194668	-44.2824	-0.361175	7.16379	0
0.2387	0.730004	-38.1745	2.39279	8.3841	0
0.2393	-6.27804	-32.9769	6.66669	6.55116	0
0.2400	-9.05205	-27.7793	6.35066	5.02453	0
0.2407	-8.12738	-24.7253	3.29572	4.11053	0
0.2413	-7.49471	-22.288	2.69377	2.89022	0
0.2420	-4.42869	-19.2341	3.29572	2.5839	0
0.2427	-2.92002	-14.9761	2.39279	1.97622	0
0.2433	-6.57004	-12.2158	2.39279	1.36359	0
0.2440	-9.92806	-11.9222	3.61175	2.27759	0
0.2447	-8.71138	-7.04759	3.29572	1.6699	0
0.2453	-5.98603	1.49761	1.4748	-0.163038	0
0.2460	-5.69403	4.55157	0.857791	0.143276	0
0.2467	-6.91071	6.69521	-0.361175	-0.464411	0
0.2473	-6.57004	16.1507	-2.19715	-1.07704	0
0.2480	-4.42869	26.5459	-1.58014	1.97622	0
0.2487	-3.55269	30.8039	2.07676	2.89022	0
0.2493	-2.92002	32.3308	4.21371	-0.770725	0
0.2500	1.02201	34.4745	4.52974	-0.770725	0
0.2507	6.86204	39.0554	7.26865	1.36359	0
0.2513	4.72069	41.7864	10.6246	0.143276	0
0.2520	-2.92002	32.9475	7.26865	-1.68967	0
0.2527	-4.76936	20.438	2.07676	-0.163038	0
0.2533	-0.778671	15.8571	2.69377	-0.464411	0
0.2540	1.02201	11.2761	4.83072	-1.99104	0
0.2547	0.146001	1.82063	3.29572	-1.38335	0
0.2553	-0.194668	-0.616664	2.99474	0.755903	0
0.2560	-1.70334	0.587299	3.29572	0.143276	0
0.2567	-3.21202	-6.43093	1.4748	-1.38335	0
0.2573	-3.55269	-14.9761	0.556812	-0.464411	0
0.2580	-1.99534	-21.084	2.39279	-1.38335	0
0.2587	-2.62802	-27.7793	2.39279	-4.43167	0
0.2593	-5.69403	-25.0483	-0.361175	-3.51767	0
0.2600	-8.12738	-8.57457	-2.19715	-0.770725	0
0.2607	-9.05205	3.96427	-3.41612	-1.68967	0
0.2613	-9.92806	5.46188	-4.93606	-3.51767	0
0.2620	-8.12738	6.98886	-4.01807	-2.90998	0
0.2627	-5.06136	6.40156	-0.361175	-1.68967	0
0.2633	-7.49471	1.49761	1.4748	-2.29735	0
0.2640	-11.1447	2.43729	0.255832	-6.26461	0
0.2647	-9.05205	6.69521	-2.19715	-7.48492	0
0.2653	-7.20271	7.60553	-6.15503	-4.43167	0
0.2660	-6.27804	10.0428	-8.90899	-4.13029	0
0.2667	-1.99534	14.9468	-7.69002	-7.17861	0
0.2673	0.146001	17.3841	-7.37399	-5.35061	0
0.2680	-1.07067	20.115	-8.59296	-4.13029	0
0.2687	-0.486669	23.7856	-7.07301	-6.57092	0
0.2693	0.146001	24.4023	-7.69002	-5.35061	0
0.2700	1.65468	23.492	-11.3469	-2.29735	0
0.2707	3.79602	24.6959	-9.51095	-4.43167	0
0.2713	2.23868	28.6602	-7.69002	-6.26461	0
0.2720	2.87135	30.5102	-10.7299	-4.13029	0
0.2727	7.44604	24.4023	-10.7299	-2.60367	0
0.2733	5.5967	19.5277	-8.59296	-2.60367	0
0.2740	-0.194668	20.7317	-8.90899	0.143276	0
0.2747	-1.41134	14.9468	-4.01807	3.19653	0
0.2753	-2.92002	-3.67062	3.29572	2.5839	0
0.2760	-7.49471	-23.1983	0.857791	0.143276	0
0.2767	-8.41938	-41.8157	-4.3341	0.143276	0
0.2773	-6.91071	-53.4149	-1.88112	0.143276	0
0.2780	-5.06136	-49.7736	-0.963134	-0.770725	0
0.2787	-4.13669	-44.2824	-3.41612	-1.07704	0
0.2793	-6.91071	-45.4863	-0.361175	-1.38335	0
0.2800	-6.91071	-39.3784	2.39279	-1.68967	0
0.2807	-5.35336	-25.342	-2.49813	-0.770725	0
0.2813	-10.8527	-19.5571	-7.991	1.36359	0
0.2820	-13.2861	-19.2341	-7.37399	1.97622	0
0.2827	-6.57004	-15.8864	-6.45601	0.755903	0
0.2833	-5.35336	-10.6888	-6.77204	-1.38335	0
0.2840	-9.92806	-4.90395	-4.63508	-0.770725	0
0.2847	-8.12738	-2.14364	-0.361175	2.89022	0
0.2853	-4.42869	-3.08332	0.255832	3.80422	0
0.2860	-5.35336	-0.323015	-0.0601959	1.97622	0
0.2867	-7.49471	3.34761	4.21371	2.5839	0
0.2873	-11.4854	1.20396	8.7886	2.89022	0
0.2880	-13.6267	-0.323015	7.88566	1.05728	0
0.2887	-9.92806	3.34761	4.21371	0.755903	0
0.2893	-5.69403	5.16823	3.61175	1.05728	0
0.2900	-6.27804	4.55157	5.1317	0.755903	0
0.2907	-7.20271	3.64126	5.1317	0.449589	0
0.2913	-7.20271	0.587299	5.1317	1.05728	0
0.2920	-7.49471	-4.90395	5.43268	2.5839	0
0.2927	-7.49471	-10.1015	4.21371	4.41685	0
0.2933	-6.27804	-7.95791	3.61175	4.11053	0
0.2940	-5.35336	4.25792	4.21371	1.97622	0
0.2947	-5.06136	17.061	2.39279	1.97622	0
0.2953	-2.92002	23.169	0.255832	1.36359	0
0.2960	-1.70334	29.8935	1.77578	-0.770725	0
0.2967	-2.62802	31.7142	2.07676	-0.770725	0
0.2973	-0.778671	18.2944	1.15877	1.97622	0
0.2980	4.72069	5.7849	3.61175	3.80422	0
0.2987	6.86204	5.7849	5.1317	3.19653	0
0.2993	2.57935	1.49761	4.21371	3.80422	0
0.3000	-0.778671	-7.63489	4.83072	4.41685	0
0.3007	1.02201	-3.67062	3.61175	4.41685	0
0.3013	4.08802	4.25792	-2.79911	4.11053	0
0.3020	6.22937	2.11428	-3.10009	4.41685	0
0.3027	7.15404	-0.029365	3.29572	2.89022	0
0.3033	5.5967	1.49761	4.83072	0.755903	0
0.3040	3.79602	-1.84999	0.556812	1.05728	0
0.3047	4.08802	-8.57457	-0.361175	1.36359	0
0.3053	1.94668	-15.8864	-0.0601959	-1.68967	0
0.3060	-1.07067	-25.665	-4.3341	-1.99104	0
0.3067	-1.70334	-29.6293	-11.3469	2.27759	0
0.3073	-2.92002	-24.138	-15.0038	4.72316	0
0.3080	-4.13669	-15.8864	-15.3198	3.80422	0
0.3087	-3.21202	-8.57457	-16.2228	4.11053	0
0.3093	-5.35336	-3.99364	-22.3327	4.72316	0
0.3100	-8.12738	-3.67062	-26.9076	3.80422	0
0.3107	-5.35336	-0.323015	-23.2507	4.72316	0
0.3113	-5.69403	6.40156	-17.1408	5.02453	0
0.3120	-12.9941	6.40156	-17.7578	4.11053	0
0.3127	-14.2107	3.64126	-19.8947	5.33085	0
0.3133	-10.8527	6.98886	-16.2228	6.24485	0
0.3140	-11.7774	8.83886	-10.128	3.80422	0
0.3147	-12.0694	0.29365	-8.59296	2.89022	0
0.3153	-10.5607	-8.86822	-9.82698	3.50285	0
0.3160	-11.7774	-9.16187	-7.37399	4.72316	0
0.3167	-11.4854	-2.76031	-1.58014	6.24485	0
0.3173	-9.05205	5.16823	0.556812	3.80422	0
0.3180	-8.12738	12.5095	-1.27916	-0.464411	0
0.3187	-7.78671	20.438	-1.58014	1.97622	0
0.3193	-7.78671	25.9293	-0.963134	4.11053	0
0.3200	-9.05205	27.1332	-0.361175	-0.770725	0
0.3207	-7.49471	26.5459	0.857791	-1.99104	0
0.3213	-4.42869	22.5523	1.4748	0.449589	0
0.3220	-1.99534	6.40156	0.556812	-0.464411	0
0.3227	0.146001	-15.5928	3.29572	-0.464411	0
0.3233	-2.33601	-17.7071	9.10463	1.97622	0
0.3240	-7.20271	-0.323015	9.10463	-1.07704	0
0.3247	-3.55269	7.92854	3.29572	-5.35061	0
0.3253	2.87135	3.34761	-0.0601959	-4.13029	0
0.3260	1.65468	6.69521	-0.361175	0.143276	0
0.3267	0.146001	16.1507	-0.963134	1.6699	0
0.3273	3.79602	20.7317	-0.361175	-0.770725	0
0.3280	5.5967	19.5277	0.255832	-0.163038	0
0.3287	5.5967	14.3301	-0.963134	2.89022	0
0.3293	7.15404	10.3658	-0.361175	0.143276	0
0.3300	6.52137	14.9468	-0.662155	-5.9583	0
0.3307	4.72069	18.588	-4.3341	-5.65692	0
0.3313	6.52137	12.1865	-5.23704	-4.43167	0
0.3320	8.37072	6.98886	0.857791	-3.82398	0
0.3327	6.22937	2.43729	6.96767	-1.38335	0
0.3333	1.94668	-15.8864	8.7886	-0.770725	0
0.3340	0.730004	-34.2102	7.88566	-2.60367	0
0.3347	1.02201	-29.0126	7.26865	-1.68967	0
0.3353	-2.62802	-11.6285	6.66669	-1.68967	0
0.3360	-6.57004	-1.23333	4.21371	-3.51767	0
0.3367	-4.76936	4.25792	0.255832	-3.51767	0
0.3373	-1.41134	6.07855	-2.49813	-2.60367	0
0.3380	0.146001	-1.55634	-0.361175	-2.29735	0
0.3387	0.146001	-13.1261	3.61175	-1.99104	0
0.3393	-2.62802	-18.6468	5.1317	-1.68967	0
0.3400	-7.20271	-14.6531	6.04969	-1.68967	0
0.3407	-7.20271	-5.1976	7.26865	-3.51767	0
0.3413	-4.42869	3.34761	6.66669	-5.35061	0
0.3420	-2.92002	7.60553	6.04969	-4.43167	0
0.3427	-2.62802	10.6595	6.04969	-3.82398	0
0.3433	-4.42869	11.2761	6.04969	-5.35061	0
0.3440	-5.35336	7.60553	8.18664	-4.43167	0
0.3447	-3.55269	1.49761	11.5426	-3.21135	0
0.3453	-5.06136	-4.58094	8.7886	-5.35061	0
0.3460	-6.27804	-8.57457	5.1317	-5.65692	0
0.3467	-2.92002	-6.72458	8.48762	-3.51767	0
0.3473	-3.84469	-1.55634	11.8435	-3.51767	0
0.3480	-8.71138	2.11428	9.70658	-5.0443	0
0.3487	-5.06136	5.7849	6.04969	-5.35061	0
0.3493	1.94668	5.16823	3.61175	-6.26461	0
0.3500	0.730004	-7.95791	3.61175	-6.26461	0
0.3507	-2.33601	-26.2523	5.1317	-4.73798	0
0.3513	0.146001	-34.2102	4.21371	-4.43167	0
0.3520	0.730004	-29.3062	3.91273	-6.57092	0
0.3527	-1.99534	-20.761	4.83072	-6.87724	0
0.3533	-1.99534	-14.6531	3.91273	-3.21135	0
0.3540	0.146001	-9.48489	2.07676	-1.99104	0
0.3547	0.730004	-4.90395	2.39279	-2.90998	0
0.3553	-1.41134	-2.46666	2.69377	-1.38335	0
0.3560	-2.33601	-2.14364	2.99474	-0.464411	0
0.3567	0.146001	2.11428	2.69377	-2.60367	0
0.3573	2.87135	6.07855	-0.361175	-2.60367	0
0.3580	4.08802	6.07855	-1.27916	0.449589	0
0.3587	5.5967	6.98886	4.52974	1.36359	0
0.3593	4.08802	10.0428	8.18664	0.143276	0
0.3600	-0.778671	10.6595	5.1317	0.755903	0
0.3607	-1.07067	15.2404	2.07676	1.6699	0
0.3613	2.57935	23.169	1.77578	0.143276	0
0.3620	4.72069	22.2586	1.4748	-1.99104	0
0.3627	6.86204	15.5341	1.77578	0.449589	0
0.3633	9.87939	15.2404	1.77578	3.19653	0
0.3640	10.2201	19.5277	-0.662155	-0.163038	0
0.3647	9.87939	25.6063	-1.88112	-1.68967	0
0.3653	11.7287	32.6245	-0.963134	3.19653	0
0.3660	11.7287	31.7142	-2.49813	3.80422	0
0.3667	9.87939	25.3126	-5.55307	0.143276	0
0.3673	9.87939	26.2229	-6.45601	1.6699	0
0.3680	11.0961	25.3126	-6.15503	3.80422	0
0.3687	11.7287	18.2944	-4.93606	1.97622	0
0.3693	11.0961	16.1507	-2.79911	1.97622	0
0.3700	12.9454	18.0007	-3.41612	5.33085	0
0.3707	15.0868	17.061	-0.963134	6.85747	0
0.3713	12.0207	18.588	5.74871	6.55116	0
0.3720	5.5967	7.92854	5.1317	5.63716	0
0.3727	3.16335	-25.0483	-2.49813	3.80422	0
0.3733	2.87135	-52.5046	-4.3341	2.5839	0
0.3740	-0.778671	-54.0315	-2.79911	4.11053	0
0.3747	-5.35336	-43.049	-4.93606	5.63716	0
0.3753	-7.49471	-30.2166	-5.55307	5.33085	0
0.3760	-7.20271	-20.1444	-4.93606	4.72316	0
0.3767	-6.91071	-21.084	-7.37399	5.63716	0
0.3773	-8.41938	-24.138	-7.07301	4.72316	0
0.3780	-8.71138	-17.7071	-4.93606	3.80422	0
0.3787	-6.91071	-10.6888	-8.90899	5.94347	0
0.3793	-8.12738	-7.63489	-16.5388	5.33085	0
0.3800	-8.71138	-0.323015	-20.4967	1.97622	0
0.3807	-5.69403	8.22219	-20.1957	1.05728	0
0.3813	-4.76936	14.9468	-18.6758	1.6699	0
0.3820	-3.21202	27.4562	-16.5388	0.143276	0
0.3827	1.94668	36.9118	-14.0858	1.05728	0
0.3833	-0.194668	27.7499	-14.0858	3.50285	0
0.3840	-6.91071	8.83886	-17.4568	2.89022	0
0.3847	-5.06136	-4.28729	-20.1957	1.05728	0
0.3853	-0.778671	-12.2158	-18.9767	0.755903	0
0.3860	-1.41134	-15.2698	-16.8398	0.143276	0
0.3867	0.146001	-10.1015	-14.0858	-0.464411	0
0.3873	1.02201	-4.28729	-10.4289	-0.163038	0
0.3880	-2.33601	-3.37697	-9.20997	0.143276	0
0.3887	-1.70334	-3.08332	-11.6479	0.449589	0
0.3893	2.57935	-1.84999	-13.7849	-0.770725	0
0.3900	2.23868	0.29365	-15.0038	-2.90998	0
0.3907	1.94668	1.49761	-17.4568	-2.60367	0
0.3913	4.08802	3.64126	-17.4568	-1.38335	0
0.3920	0.730004	6.98886	-12.2649	-2.90998	0
0.3927	-4.13669	1.82063	-5.85405	-3.21135	0
0.3933	-3.55269	-15.5928	-6.15503	-0.163038	0
0.3940	-2.62802	-26.2523	-10.4289	1.36359	0
0.3947	-4.13669	-19.5571	-9.20997	0.449589	0
0.3953	-6.27804	-9.16187	-4.01807	-0.770725	0
0.3960	-7.49471	-2.46666	-4.3341	-1.68967	0
0.3967	-5.98603	6.07855	-8.90899	-1.38335	0
0.3973	-3.21202	10.9825	-9.20997	-2.29735	0
0.3980	-1.70334	10.0428	-6.77204	-4.43167	0
0.3987	0.146001	11.8928	-9.20997	-5.35061	0
0.3993	1.36267	15.2404	-12.2649	-4.13029	0
0.4000	0.438003	18.2944	-10.4289	-2.29735	0
0.4007	0.146001	27.7499	-8.29198	-1.68967	0
0.4013	1.02201	37.2054	-7.991	-4.43167	0
0.4020	2.87135	33.8578	-7.69002	-7.48492	0
0.4027	5.93737	26.2229	-7.69002	-6.26461	0
0.4033	6.22937	28.0729	-8.90899	-4.13029	0
0.4040	4.38003	37.2054	-9.51095	-7.17861	0
0.4047	5.93737	41.4927	-10.128	-8.39892	0
0.4053	6.22937	34.4745	-9.82698	-4.73798	0
0.4060	5.93737	23.7856	-7.69002	-3.51767	0
0.4067	9.58739	22.2586	-5.85405	-4.43167	0
0.4073	5.3047	22.8753	-4.01807	-1.99104	0
0.4080	-6.27804	8.83886	1.4748	-1.68967	0
0.4087	-7.20271	-17.7071	4.21371	-7.17861	0
0.4093	-3.55269	-44.576	0.857791	-9.62418	0
0.4100	-8.12738	-61.6664	2.07676	-6.26461	0
0.4107	-10.8527	-65.3371	6.35066	-6.26461	0
0.4113	-9.34405	-60.4331	4.52974	-8.70524	0
0.4120	-11.7774	-54.9419	1.4748	-6.87724	0
0.4127	-12.4101	-47.63	5.43268	-3.51767	0
0.4133	-9.34405	-40.6118	8.48762	-4.43167	0
0.4140	-9.92806	-39.3784	6.66669	-6.26461	0
0.4147	-12.0694	-35.1205	5.1317	-4.43167	0
0.4153	-11.4854	-23.1983	3.91273	-1.07704	0
0.4160	-9.92806	-12.5388	1.4748	-1.07704	0
0.4167	-8.41938	-6.72458	1.15877	-2.60367	0
0.4173	-9.63605	2.73094	1.77578	-1.68967	0
0.4180	-9.05205	14.0071	2.69377	0.143276	0
0.4187	-4.13669	19.2047	6.04969	1.05728	0
0.4193	-4.13669	23.492	8.18664	-0.163038	0
0.4200	-10.8527	34.4745	5.1317	-2.60367	0
0.4207	-10.8527	43.6363	1.15877	-1.99104	0
0.4213	-5.69403	46.6609	0.556812	1.05728	0
0.4220	-4.13669	46.3673	2.39279	2.27759	0
0.4227	-2.33601	35.3848	4.21371	1.6699	0
0.4233	-0.778671	12.1865	5.74871	1.36359	0
0.4240	-3.21202	-8.86822	4.52974	1.05728	0
0.4247	-4.76936	-19.5571	3.29572	1.05728	0
0.4253	-5.35336	-18.0301	3.29572	2.5839	0
0.4260	-6.27804	-5.81426	3.29572	2.89022	0
0.4267	-6.27804	-0.323015	4.21371	2.89022	0
0.4273	-8.71138	-10.3952	6.96767	4.72316	0
0.4280	-11.7774	-20.4674	10.0226	6.55116	0
0.4287	-10.5607	-19.2341	11.5426	6.24485	0
0.4293	-10.8527	-16.7968	10.3236	5.63716	0
0.4300	-12.7021	-19.5571	8.18664	6.55116	0
0.4307	-9.05205	-21.3777	10.9256	7.4701	0
0.4313	-8.71138	-17.1198	14.5975	7.4701	0
0.4320	-16.0601	-11.9222	12.7615	5.94347	0
0.4327	-16.0601	-17.4134	7.88566	4.72316	0
0.4333	-10.5607	-24.7253	3.91273	6.55116	0
0.4340	-12.7021	-18.6468	2.07676	9.2981	0
0.4347	-15.1354	-10.1015	3.29572	8.3841	0
0.4353	-10.8527	-10.6888	4.21371	6.24485	0
0.4360	-9.63605	-9.48489	1.4748	7.16379	0
0.4367	-10.5607	-1.84999	-0.361175	8.3841	0
0.4373	-6.57004	5.16823	-0.662155	7.4701	0
0.4380	-3.55269	12.8031	-3.10009	5.63716	0
0.4387	-5.98603	19.5277	-5.85405	7.16379	0
0.4393	-5.35336	19.8214	-6.45601	8.3841	0
0.4400	-1.70334	18.588	-5.85405	6.55116	0
0.4407	-3.55269	21.0253	-2.19715	5.02453	0
0.4413	-5.35336	23.169	2.39279	5.33085	0
0.4420	1.94668	21.642	3.61175	5.94347	0
0.4427	3.79602	19.8214	6.04969	7.16379	0
0.4433	-3.55269	18.911	11.8435	7.77148	0
0.4440	-3.84469	19.2047	16.1174	5.33085	0
0.4447	0.438003	20.115	14.5975	2.89022	0
0.4453	-2.62802	21.3483	9.70658	4.72316	0
0.4460	-3.21202	21.642	6.66669	4.72316	0
0.4467	1.94668	18.911	8.7886	3.50285	0
0.4473	1.02201	13.7134	11.8435	5.33085	0
0.4480	-1.70334	10.9825	10.6246	5.94347	0
0.4487	0.146001	8.22219	9.70658	2.89022	0
0.4493	-1.07067	2.43729	12.4605	3.50285	0
0.4500	-1.70334	-2.46666	13.3785	5.63716	0
0.4507	1.65468	-8.25156	13.0625	2.89022	0
0.4513	-1.41134	-17.7071	13.9805	2.89022	0
0.4520	-3.84469	-24.4317	12.7615	6.55116	0
0.4527	1.02201	-20.4674	10.6246	5.94347	0
0.4533	0.438003	-14.0658	9.10463	4.11053	0
0.4540	-4.42869	-16.5031	7.26865	7.16379	0
0.4547	-1.70334	-18.6468	8.7886	10.2121	0
0.4553	-1.70334	-8.86822	14.2815	9.2981	0
0.4560	-11.1447	-0.029365	12.4605	6.85747	0
0.4567	-12.0694	-0.029365	3.91273	4.72316	0
0.4573	-4.42869	1.20396	2.39279	4.11053	0
0.4580	-4.13669	6.98886	2.99474	5.02453	0
0.4587	-5.69403	12.1865	-1.27916	4.11053	0
0.4593	-1.70334	20.115	-4.01807	2.27759	0
0.4600	1.94668	27.4562	-3.10009	3.80422	0
0.4607	1.94668	24.4023	-3.71709	4.72316	0
0.4613	1.36267	20.115	-3.10009	1.97622	0
0.4620	0.438003	27.1332	-1.58014	1.05728	0
0.4627	0.730004	42.403	-2.79911	2.27759	0
0.4633	2.57935	56.1458	-3.71709	0.755903	0
0.4640	3.50402	58.8768	-1.88112	-2.29735	0
0.4647	4.08802	45.457	-1.27916	-1.68967	0
0.4653	3.16335	26.8396	-2.79911	0.755903	0
0.4660	2.23868	11.8928	-3.41612	0.755903	0
0.4667	4.08802	0.587299	-3.41612	0.449589	0
0.4673	2.57935	-3.08332	-4.01807	2.89022	0
0.4680	-3.55269	-0.616664	-5.85405	2.5839	0
0.4687	-3.55269	-8.57457	-9.51095	-2.60367	0
0.4693	0.730004	-23.5213	-11.0459	-5.9583	0
0.4700	0.146001	-26.2523	-6.15503	-5.0443	0
0.4707	-1.70334	-22.611	-2.19715	-3.82398	0
0.4713	-1.07067	-29.6293	-4.93606	-3.21135	0
0.4720	-2.62802	-41.2284	-6.77204	-3.51767	0
0.4727	-2.62802	-49.157	-3.41612	-4.43167	0
0.4733	-0.778671	-58.3188	-2.49813	-2.90998	0
0.4740	-4.42869	-64.3974	-5.85405	-2.60367	0
0.4747	-9.05205	-57.0855	-6.45601	-5.35061	0
0.4753	-7.49471	-42.1387	-6.77204	-6.26461	0
0.4760	-6.57004	-34.2102	-8.29198	-5.35061	0
0.4767	-8.12738	-32.0665	-7.991	-5.35061	0
0.4773	-9.05205	-30.8332	-8.59296	-3.21135	0
0.4780	-9.63605	-30.5396	-12.2649	-1.68967	0
0.4787	-10.5607	-29.6293	-11.9489	-2.60367	0
0.4793	-12.7021	-23.5213	-8.59296	-2.29735	0
0.4800	-16.3521	-14.9761	-11.3469	-1.68967	0
0.4807	-16.6441	-7.34124	-16.8398	-5.35061	0
0.4813	-13.2861	-2.14364	-18.6758	-6.87724	0
0.4820	-12.0694	1.49761	-18.3597	-3.51767	0
0.4827	-12.4101	2.73094	-16.5388	-1.07704	0
0.4833	-11.4854	-0.939679	-12.2649	-2.60367	0
0.4840	-10.5607	-6.43093	-10.128	-4.43167	0
0.4847	-9.63605	-5.81426	-13.7849	-6.26461	0
0.4853	-9.05205	0.29365	-18.6758	-7.48492	0
0.4860	-8.41938	6.40156	-20.8127	-5.35061	0
0.4867	-7.20271	14.3301	-19.8947	-2.60367	0
0.4873	-7.20271	21.642	-17.7578	-3.21135	0
0.4880	-7.49471	23.169	-14.7028	-4.43167	0
0.4887	-4.13669	22.8753	-13.1829	-4.43167	0
0.4893	-3.84469	23.492	-15.0038	-4.13029	0
0.4900	-5.35336	15.2404	-18.6758	-2.90998	0
0.4907	-0.778671	1.49761	-18.9767	-0.770725	0
0.4913	0.146001	-4.28729	-17.1408	1.05728	0
0.4920	-7.20271	-3.37697	-15.9218	1.97622	0
0.4927	-7.20271	-3.99364	-16.5388	1.05728	0
0.4933	-0.778671	-3.99364	-18.0588	-1.68967	0
0.4940	0.730004	0.587299	-18.3597	-1.68967	0
0.4947	0.146001	8.22219	-15.0038	-1.07704	0
0.4953	0.438003	18.0007	-12.8669	-0.770725	0
0.4960	0.146001	27.1332	-12.2649	1.36359	0
0.4967	0.438003	34.7681	-8.59296	0.755903	0
0.4973	0.730004	43.3133	-4.93606	-4.43167	0
0.4980	2.23868	50.3316	-4.01807	-3.82398	0
0.4987	5.5967	50.3316	-3.71709	-0.163038	0
0.4993	5.5967	40.5824	-2.19715	-3.21135	0
0.5000	3.50402	24.4023	1.4748	-4.43167	0
0.5007	3.79602	8.22219	7.26865	-0.770725	0
0.5013	2.23868	-3.37697	8.18664	-1.38335	0
0.5020	0.146001	-10.3952	3.29572	-4.43167	0
0.5027	1.36267	-11.9222	3.91273	-3.51767	0
0.5033	-1.70334	-11.3055	8.7886	-3.51767	0
0.5040	-5.69403	-16.7968	7.26865	-6.26461	0
0.5047	-4.42869	-24.138	0.857791	-6.26461	0
0.5053	-3.21202	-23.815	-1.27916	-4.43167	0
0.5060	-3.21202	-16.5031	-2.49813	-4.43167	0
0.5067	-1.70334	-5.1976	-4.3341	-3.21135	0
0.5073	-2.62802	5.16823	-4.93606	-0.163038	0
0.5080	-3.55269	11.2761	-5.23704	-0.770725	0
0.5087	-0.778671	16.1507	-4.93606	-3.51767	0
0.5093	-1.70334	23.169	-1.88112	-2.29735	0
0.5100	-4.13669	27.1332	0.857791	-0.464411	0
0.5107	-1.41134	27.7499	2.07676	-2.60367	0
0.5113	1.36267	27.4562	6.04969	-2.90998	0
0.5120	2.23868	19.8214	12.1596	-0.163038	0
0.5127	5.0127	4.25792	15.1995	-1.07704	0
0.5133	6.52137	-7.04759	16.4184	-1.99104	0
0.5140	6.52137	-8.57457	16.4184	0.755903	0
0.5147	7.44604	-0.323015	16.4184	2.5839	0
0.5153	5.0127	11.5698	17.6524	1.05728	0
0.5160	1.94668	10.6595	17.9534	-1.07704	0
0.5167	4.38003	-6.72458	17.3364	-2.60367	0
0.5173	6.52137	-20.761	17.0354	-1.99104	0
0.5180	5.5967	-22.9047	15.8165	0.143276	0
0.5187	5.0127	-30.2166	14.2815	0.143276	0
0.5193	2.23868	-43.9594	15.5155	-0.464411	0
0.5200	-1.70334	-49.4506	17.0354	-1.07704	0
0.5207	-2.62802	-47.9236	15.8165	-2.60367	0
0.5213	-4.13669	-44.2824	14.8985	-1.38335	0
0.5220	-5.06136	-36.9411	17.3364	2.5839	0
0.5227	-2.62802	-31.4499	16.7345	3.80422	0
0.5233	-1.07067	-34.5038	10.3236	2.27759	0
0.5240	-0.778671	-35.1205	7.88566	2.89022	0
0.5247	0.146001	-26.8689	12.1596	4.41685	0
0.5253	-1.70334	-17.7071	12.4605	3.80422	0
0.5260	-4.13669	-9.16187	11.5426	4.72316	0
0.5267	-2.62802	-0.939679	16.1174	6.55116	0
0.5273	-5.35336	5.7849	16.1174	5.94347	0
0.5280	-11.4854	12.5095	8.7886	2.89022	0
0.5287	-9.34405	17.3841	6.04969	1.36359	0
0.5293	-2.92002	18.2944	6.04969	0.143276	0
0.5300	-0.194668	22.5523	3.91273	-0.464411	0
0.5307	1.02201	28.6602	5.43268	1.36359	0
0.5313	0.730004	26.2229	7.88566	2.5839	0
0.5320	-0.194668	18.911	4.21371	0.755903	0
0.5327	4.08802	18.0007	3.61175	-0.163038	0
0.5333	5.93737	22.5523	6.96767	2.5839	0
0.5340	0.438003	24.0793	6.96767	3.80422	0
0.5347	-0.778671	18.588	6.35066	2.27759	0
0.5353	2.87135	10.3658	8.48762	1.05728	0
0.5360	2.87135	5.16823	10.3236	0.755903	0
0.5367	1.02201	5.7849	13.0625	0.449589	0
0.5373	0.730004	8.83886	15.5155	1.97622	0
0.5380	-0.486669	11.5698	14.2815	3.80422	0
0.5387	-0.778671	10.0428	14.2815	3.19653	0
0.5393	-3.55269	4.25792	16.1174	0.755903	0
0.5400	-10.8527	-0.323015	13.3785	-0.770725	0
0.5407	-12.7021	-0.029365	9.4056	-0.770725	0
0.5413	-6.57004	4.25792	7.26865	-0.770725	0
0.5420	-5.06136	8.83886	5.1317	-1.38335	0
0.5427	-10.5607	11.2761	4.52974	-3.51767	0
0.5433	-13.6267	14.3301	5.1317	-3.51767	0
0.5440	-10.8527	17.3841	2.69377	-3.51767	0
0.5447	-9.34405	14.3301	-0.0601959	-5.35061	0
0.5453	-11.4854	5.46188	-1.27916	-4.43167	0
0.5460	-9.05205	-0.616664	-2.79911	-2.60367	0
0.5467	-3.55269	-3.08332	-2.79911	-3.51767	0
0.5473	-4.76936	-3.37697	-3.41612	-3.51767	0
0.5480	-7.78671	-4.28729	-6.77204	-1.38335	0
0.5487	-5.35336	-8.57457	-4.93606	-2.90998	0
0.5493	-4.13669	-11.9222	-2.79911	-4.43167	0
0.5500	-4.42869	-8.25156	-7.69002	-1.07704	0
0.5507	-0.778671	-2.14364	-6.45601	0.143276	0
0.5513	-1.99534	2.43729	1.4748	-2.60367	0
0.5520	-9.05205	8.51584	-2.19715	-2.60367	0
0.5527	-9.34405	13.0968	-10.128	0.143276	0
0.5533	-6.27804	11.2761	-8.29198	-0.163038	0
0.5540	-7.20271	4.25792	-5.55307	-2.90998	0
0.5547	-7.20271	-2.46666	-6.77204	-2.60367	0
0.5553	-5.69403	-6.43093	-5.85405	0.143276	0
0.5560	-5.35336	-7.34124	-6.45601	-1.38335	0
0.5567	-4.76936	-7.63489	-8.90899	-4.43167	0
0.5573	-3.84469	-4.58094	-8.59296	-3.21135	0
0.5580	-3.84469	0.587299	-7.991	0.449589	0
0.5587	-3.55269	-1.23333	-9.51095	-1.07704	0
0.5593	-3.84469	-7.95791	-9.51095	-4.73798	0
0.5600	-6.27804	-8.57457	-7.69002	-3.51767	0
0.5607	-6.91071	-2.46666	-7.37399	-0.770725	0
0.5613	-5.69403	8.22219	-8.29198	-1.07704	0
0.5620	-4.13669	18.911	-9.82698	-1.07704	0
0.5627	-3.21202	22.2586	-8.59296	1.36359	0
0.5633	-4.76936	21.0253	-4.63508	0.143276	0
0.5640	-6.27804	20.438	-5.55307	-4.43167	0
0.5647	-2.33601	14.3301	-12.8669	-4.43167	0
0.5653	1.94668	6.07855	-15.9218	-3.21135	0
0.5660	1.36267	4.25792	-13.1829	-3.51767	0
0.5667	-1.70334	3.34761	-13.1829	-2.60367	0
0.5673	-3.21202	-2.14364	-15.9218	-2.29735	0
0.5680	-2.62802	-5.1976	-16.2228	-4.43167	0
0.5687	-1.99534	-0.323015	-15.0038	-2.60367	0
0.5693	-4.76936	6.07855	-14.4019	0.449589	0
0.5700	-6.91071	6.98886	-15.0038	-0.770725	0
0.5707	-4.13669	6.98886	-15.9218	-1.99104	0
0.5713	-3.84469	11.2761	-14.4019	-0.464411	0
0.5720	-6.27804	14.3301	-11.9489	-0.770725	0
0.5727	-3.84469	9.74917	-12.2649	-1.99104	0
0.5733	-1.70334	4.25792	-14.7028	-1.68967	0
0.5740	-0.486669	4.25792	-14.7028	-0.163038	0
0.5747	2.87135	3.64126	-12.5659	1.97622	0
0.5753	0.730004	-3.08332	-11.0459	1.97622	0
0.5760	-5.98603	-11.6285	-12.2649	0.755903	0
0.5767	-3.84469	-11.0119	-14.7028	1.6699	0
0.5773	1.02201	-3.99364	-16.5388	1.6699	0
0.5780	-1.07067	-5.1976	-17.4568	-0.163038	0
0.5787	-2.62802	-9.48489	-17.7578	0.449589	0
0.5793	-1.70334	-2.14364	-16.8398	1.36359	0
0.5800	-1.70334	9.13251	-18.0588	1.05728	0
0.5807	-0.778671	7.92854	-22.9497	2.27759	0
0.5813	1.94668	1.20396	-25.0716	1.36359	0
0.5820	2.87135	-0.029365	-22.6336	-1.38335	0
0.5827	1.94668	-1.55634	-19.8947	0.143276	0
0.5833	1.02201	-9.48489	-17.7578	0.143276	0
0.5840	2.57935	-16.1801	-14.7028	-3.21135	0
0.5847	4.08802	-18.0301	-11.6479	-1.99104	0
0.5853	0.146001	-18.6468	-9.20997	1.05728	0
0.5860	-0.486669	-15.8864	-6.45601	1.6699	0
0.5867	5.0127	-11.3055	-3.10009	3.19653	0
0.5873	0.730004	-10.3952	0.556812	4.72316	0
0.5880	-7.20271	-9.77853	1.15877	3.50285	0
0.5887	-2.92002	-5.81426	-1.58014	2.89022	0
0.5893	3.16335	0.587299	-2.19715	1.6699	0
0.5900	2.57935	6.07855	1.4748	0.143276	0
0.5907	3.16335	9.13251	3.29572	2.27759	0
0.5913	4.38003	9.13251	2.07676	2.5839	0
0.5920	1.94668	7.60553	3.29572	0.143276	0
0.5927	1.02201	1.49761	5.74871	1.05728	0
0.5933	0.438003	-7.04759	6.35066	2.27759	0
0.5940	-0.486669	-9.48489	7.88566	1.36359	0
0.5947	1.02201	-7.04759	10.6246	3.19653	0
0.5953	1.94668	-7.04759	10.3236	4.11053	0
0.5960	0.730004	-5.52061	7.56963	2.89022	0
0.5967	-0.778671	1.49761	8.7886	3.19653	0
0.5973	-2.62802	8.83886	11.8435	3.80422	0
0.5980	-0.778671	13.0968	10.6246	4.72316	0
0.5987	2.23868	15.8571	10.0226	7.4701	0
0.5993	-2.62802	17.6777	12.4605	5.94347	0
0.6000	-9.63605	14.0071	9.70658	0.143276	0
0.6007	-7.78671	-3.08332	2.39279	-0.163038	0
0.6013	-4.42869	-27.7793	2.39279	1.97622	0
0.6020	-6.91071	-45.4863	8.18664	0.143276	0
0.6027	-7.20271	-50.9776	11.8435	-1.68967	0
0.6033	-2.62802	-47.9236	12.4605	1.05728	0
0.6040	-1.70334	-37.8514	11.5426	3.50285	0
0.6047	-5.35336	-24.7253	8.18664	3.19653	0
0.6053	-8.12738	-14.0658	5.1317	0.755903	0
0.6060	-5.98603	-4.90395	4.52974	0.143276	0
0.6067	-4.76936	4.87459	6.96767	2.27759	0
0.6073	-6.27804	14.0071	10.6246	2.89022	0
0.6080	-2.62802	21.0253	10.9256	2.5839	0
0.6087	1.02201	25.019	10.3236	3.50285	0
0.6093	-1.99534	26.2229	12.4605	3.80422	0
0.6100	-1.99534	23.492	14.8985	4.72316	0
0.6107	2.87135	14.3301	16.1174	8.3841	0
0.6113	-1.70334	2.11428	20.0904	9.2981	0
0.6120	-8.12738	-6.10791	23.1453	4.72316	0
0.6127	-3.55269	-6.72458	20.3914	1.97622	0
0.6133	-0.778671	1.49761	17.6524	3.50285	0
0.6140	-3.21202	10.0428	19.1724	4.41685	0
0.6147	-1.99534	9.13251	21.6103	1.6699	0
0.6153	-2.33601	7.60553	22.8293	1.05728	0
0.6160	-5.35336	16.7674	22.8293	4.41685	0
0.6167	-3.55269	23.169	21.3093	5.94347	0
0.6173	-2.33601	18.911	18.8714	3.80422	0
0.6180	-5.35336	17.061	18.5554	2.89022	0
0.6187	-5.98603	15.2404	19.7894	3.19653	0
0.6193	-4.42869	2.73094	18.8714	2.27759	0
0.6200	-4.42869	0.587299	16.1174	1.6699	0
0.6207	-3.55269	13.0968	16.1174	3.19653	0
0.6213	-3.21202	11.5698	17.3364	3.80422	0
0.6220	-2.33601	-6.43093	15.5155	1.97622	0
0.6227	1.02201	-14.3595	14.5975	1.05728	0
0.6233	-1.07067	-9.48489	16.1174	3.80422	0
0.6240	-6.57004	-3.08332	14.5975	2.5839	0
0.6247	-5.35336	0.29365	10.9256	-2.29735	0
0.6253	-1.70334	-8.57457	11.2416	-3.51767	0
0.6260	-2.33601	-28.3959	11.2416	-2.29735	0
0.6267	-2.62802	-39.3784	8.7886	-4.43167	0
0.6273	-2.92002	-35.4142	7.88566	-5.9583	0
0.6280	-3.55269	-25.9586	8.7886	-2.90998	0
0.6287	0.438003	-15.8864	6.35066	-0.770725	0
0.6293	3.79602	-7.95791	2.39279	-1.68967	0
0.6300	3.79602	-3.08332	0.255832	-1.38335	0
0.6307	4.08802	1.49761	-0.361175	-0.464411	0
0.6313	4.38003	1.49761	-1.27916	-0.163038	0
0.6320	3.16335	-3.37697	-1.58014	1.05728	0
0.6327	3.79602	-6.10791	-1.88112	1.05728	0
0.6333	3.50402	-9.77853	-2.19715	-0.770725	0
0.6340	2.57935	-17.7071	-2.19715	-0.464411	0
0.6347	5.5967	-18.6468	0.556812	3.80422	0
0.6353	4.72069	-10.1015	1.15877	4.72316	0
0.6360	-3.21202	-3.37697	-4.63508	0.755903	0
0.6367	-4.76936	-1.23333	-10.7299	-2.60367	0
0.6373	1.36267	1.20396	-11.0459	-2.29735	0
0.6380	2.87135	6.40156	-8.59296	-0.770725	0
0.6387	-0.194668	14.0071	-9.51095	-1.68967	0
0.6393	0.146001	14.6238	-11.3469	-4.73798	0
0.6400	1.36267	4.25792	-12.2649	-5.65692	0
0.6407	0.438003	0.910314	-13.7849	-2.90998	0
0.6413	1.36267	12.5095	-16.8398	-0.770725	0
0.6420	5.0127	21.965	-21.4147	-1.68967	0
0.6427	7.15404	22.5523	-25.0716	-2.60367	0
0.6433	6.52137	23.169	-27.2085	-1.68967	0
0.6440	4.72069	26.8396	-29.9625	-2.29735	0
0.6447	3.16335	27.7499	-35.4554	-3.82398	0
0.6453	1.94668	24.4023	-41.5653	-4.13029	0
0.6460	2.57935	15.8571	-45.2221	-4.13029	0
0.6467	2.87135	2.43729	-46.1401	-4.13029	0
0.6473	-2.62802	-7.95791	-44.9212	-3.51767	0
0.6480	-9.05205	-6.43093	-44.6051	-2.90998	0
0.6487	-8.71138	-4.58094	-48.5781	-3.82398	0
0.6493	-4.76936	-12.5388	-51.016	-3.51767	0
0.6500	-2.62802	-15.2698	-47.9611	-2.60367	0
0.6507	-1.41134	-6.72458	-43.6872	-3.51767	0
0.6513	-2.62802	-2.76031	-40.6473	-4.13029	0
0.6520	-4.76936	-2.46666	-36.6743	-2.29735	0
0.6527	-4.13669	4.55157	-30.8805	-1.68967	0
0.6533	-5.69403	9.45552	-23.8526	-3.51767	0
0.6540	-9.05205	7.31188	-15.9218	-2.60367	0
0.6547	-8.12738	6.40156	-11.0459	-0.770725	0
0.6553	-6.27804	4.25792	-8.59296	-1.07704	0
0.6560	-7.20271	2.43729	-6.45601	-2.90998	0
0.6567	-5.35336	11.8928	-4.01807	-3.51767	0
0.6573	-5.35336	19.5277	-3.41612	-3.51767	0
0.6580	-6.27804	9.74917	-1.27916	-1.68967	0
0.6587	-1.07067	-4.90395	3.91273	0.449589	0
0.6593	-0.194668	-10.3952	8.7886	-1.07704	0
0.6600	-9.63605	-10.6888	8.18664	-3.51767	0
0.6607	-11.7774	-7.63489	5.1317	-2.60367	0
0.6613	-5.06136	-0.323015	5.1317	-3.51767	0
0.6620	-2.92002	5.46188	6.04969	-5.65692	0
0.6627	-4.42869	7.92854	5.1317	-4.43167	0
0.6633	-2.62802	9.74917	5.74871	-5.35061	0
0.6640	-2.33601	10.3658	6.96767	-7.79124	0
0.6647	-2.33601	9.13251	3.91273	-3.21135	0
0.6653	1.02201	7.60553	1.4748	0.755903	0
0.6660	2.87135	10.0428	2.69377	-2.60367	0
0.6667	1.36267	21.642	3.61175	-4.43167	0
0.6673	1.65468	36.2951	2.99474	-2.90998	0
0.6680	3.79602	34.4745	2.07676	-4.43167	0
0.6687	4.08802	16.4737	0.556812	-4.13029	0
0.6693	3.50402	3.64126	0.556812	-1.68967	0
0.6700	3.50402	-0.323015	3.29572	-3.51767	0
0.6707	2.87135	-11.3055	5.1317	-3.82398	0
0.6713	-3.21202	-27.7793	4.21371	0.143276	0
0.6720	-9.34405	-35.1205	3.91273	2.5839	0
0.6727	-7.20271	-32.9769	2.99474	1.05728	0
0.6733	-2.33601	-29.6293	2.69377	0.143276	0
0.6740	-2.92002	-24.7253	2.39279	-0.163038	0
0.6747	-3.21202	-17.1198	-0.361175	-1.07704	0
0.6753	-1.70334	-10.3952	-3.41612	-0.770725	0
0.6760	-3.84469	-7.63489	-6.45601	-0.464411	0
0.6767	-4.76936	-7.34124	-11.3469	-0.770725	0
0.6773	-2.62802	-9.16187	-14.0858	-0.163038	0
0.6780	-4.76936	-13.1261	-12.2649	0.143276	0
0.6787	-7.49471	-15.2698	-9.51095	-0.770725	0
0.6793	-5.06136	-11.0119	-9.82698	-1.99104	0
0.6800	-6.91071	-4.90395	-10.4289	-2.29735	0
0.6807	-12.7021	-2.14364	-7.991	-4.13029	0
0.6813	-11.1447	0.587299	-4.63508	-6.87724	0
0.6820	-5.35336	4.25792	-3.10009	-5.9583	0
0.6827	-4.13669	5.46188	-0.662155	-2.60367	0
0.6833	-8.12738	3.34761	6.04969	-0.770725	0
0.6840	-12.4101	-0.323015	9.4056	-1.99104	0
0.6847	-11.1447	-3.08332	4.83072	-5.65692	0
0.6853	-6.57004	-2.46666	2.99474	-9.31787	0
0.6860	-5.98603	-0.939679	7.56963	-9.62418	0
0.6867	-7.49471	-3.08332	9.4056	-7.17861	0
0.6873	-9.05205	-3.99364	7.26865	-5.35061	0
0.6880	-10.8527	5.46188	8.7886	-4.73798	0
0.6887	-9.34405	20.7317	12.1596	-4.73798	0
0.6893	-5.69403	26.2229	11.5426	-5.9583	0
0.6900	-5.35336	22.2586	9.70658	-7.79124	0
0.6907	-5.06136	18.2944	10.6246	-6.57092	0
0.6913	-1.99534	8.83886	10.0226	-2.90998	0
0.6920	-0.778671	-10.3952	7.56963	-1.99104	0
0.6927	-2.62802	-22.611	7.88566	-4.43167	0
0.6933	-3.84469	-20.4674	9.70658	-4.13029	0
0.6940	-2.62802	-15.8864	9.10463	-1.38335	0
0.6947	0.146001	-13.1261	9.70658	-2.29735	0
0.6953	-2.92002	-6.10791	10.9256	-4.73798	0
0.6960	-7.20271	2.11428	9.70658	-3.21135	0
0.6967	-4.76936	3.02459	8.18664	-1.99104	0
0.6973	-1.70334	-0.029365	8.18664	-4.43167	0
0.6980	-3.21202	3.34761	8.48762	-4.73798	0
0.6987	-1.70334	13.0968	7.88566	-2.90998	0
0.6993	0.730004	18.0007	5.1317	-3.51767	0
0.7000	-1.70334	16.1507	2.69377	-4.43167	0
0.7007	-2.33601	17.061	6.04969	-4.43167	0
0.7013	1.36267	18.588	6.96767	-4.43167	0
0.7020	1.94668	11.5698	3.91273	-1.68967	0
0.7027	-1.41134	6.69521	5.1317	-0.163038	0
0.7033	-1.99534	12.8031	6.66669	-1.99104	0
0.7040	-1.07067	13.4198	4.21371	-1.68967	0
0.7047	-1.70334	-1.23333	6.66669	1.05728	0
0.7053	-1.70334	-18.0301	11.2416	0.143276	0
0.7060	-1.70334	-29.6293	7.88566	0.143276	0
0.7067	-1.41134	-33.2705	6.04969	3.19653	0
0.7073	-2.62802	-22.611	10.0226	4.72316	0
0.7080	-3.84469	-9.16187	9.70658	4.72316	0
0.7087	-1.70334	-3.99364	6.96767	4.11053	0
0.7093	1.94668	-3.37697	7.88566	1.97622	0
0.7100	2.23868	-8.25156	10.3236	1.97622	0
0.7107	1.94668	-16.1801	10.6246	4.72316	0
0.7113	3.50402	-13.1261	7.26865	5.33085	0
0.7120	4.72069	-1.84999	4.21371	5.94347	0
0.7127	5.0127	4.87459	6.96767	7.16379	0
0.7133	4.72069	12.1865	7.88566	5.02453	0
0.7140	3.79602	23.7856	3.29572	2.89022	0
0.7147	4.72069	32.6245	1.4748	3.80422	0
0.7153	5.0127	39.9657	1.4748	4.72316	0
0.7160	4.72069	47.8943	-4.01807	4.72316	0
0.7167	6.86204	52.7689	-6.77204	5.33085	0
0.7173	9.29539	54.6188	-4.01807	5.63716	0
0.7180	9.29539	42.6967	-4.01807	3.80422	0
0.7187	10.2201	10.6595	-2.19715	2.89022	0
0.7193	9.29539	-17.1198	4.21371	4.72316	0
0.7200	3.16335	-19.8507	5.43268	4.72316	0
0.7207	3.79602	-15.8864	-0.0601959	3.80422	0
0.7213	8.37072	-26.8689	-2.19715	3.80422	0
0.7220	3.79602	-44.8697	-2.49813	2.89022	0
0.7227	1.02201	-53.7379	-4.93606	1.05728	0
0.7233	5.5967	-48.8339	-6.77204	1.05728	0
0.7240	1.94668	-40.6118	-5.23704	1.36359	0
0.7247	-5.35336	-38.7618	-3.10009	1.05728	0
0.7253	-2.62802	-34.5038	-2.19715	1.36359	0
0.7260	1.36267	-24.138	-2.49813	1.97622	0
0.7267	-1.99534	-17.1198	-2.49813	1.6699	0
0.7273	-4.13669	-15.5928	-3.10009	2.27759	0
0.7280	-3.21202	-10.6888	-4.01807	1.97622	0
0.7287	-4.42869	-5.52061	-3.71709	-1.07704	0
0.7293	-6.91071	-4.58094	-2.19715	-2.90998	0
0.7300	-6.91071	-2.14364	-2.19715	-1.68967	0
0.7307	-5.35336	3.64126	-3.10009	1.36359	0
0.7313	-9.05205	2.43729	-1.27916	1.97622	0
0.7320	-14.5028	-10.1015	0.556812	-1.38335	0
0.7327	-12.0694	-18.6468	-3.41612	-3.51767	0
0.7333	-9.05205	-11.6285	-8.59296	-1.38335	0
0.7340	-11.7774	1.20396	-9.82698	0.755903	0
0.7347	-12.0694	7.31188	-10.4289	-0.770725	0
0.7353	-9.05205	10.6595	-13.1829	-1.99104	0
0.7360	-9.92806	16.4737	-14.0858	-0.770725	0
0.7367	-9.05205	23.492	-12.8669	0.143276	0
0.7373	-5.35336	28.6602	-12.2649	-1.68967	0
0.7380	-5.06136	32.0372	-11.0459	-3.21135	0
0.7387	-8.12738	33.5642	-10.128	-0.770725	0
0.7393	-9.05205	30.8039	-10.128	0.143276	0
0.7400	-7.20271	24.4023	-9.82698	-1.68967	0
0.7407	-5.35336	22.5523	-9.51095	-1.07704	0
0.7413	-4.42869	24.6959	-10.7299	-0.464411	0
0.7420	-2.33601	22.5523	-10.4289	-2.60367	0
0.7427	0.438003	18.0007	-6.77204	-3.21135	0
0.7433	-2.33601	15.2404	-4.01807	-0.163038	0
0.7440	-8.12738	8.51584	-5.55307	-0.163038	0
0.7447	-8.71138	-1.23333	-7.37399	-3.51767	0
0.7453	-6.27804	-1.84999	-8.59296	-4.73798	0
0.7460	-6.91071	5.46188	-11.3469	-3.82398	0
0.7467	-8.12738	9.74917	-10.4289	-3.82398	0
0.7473	-7.20271	6.69521	-3.71709	-5.35061	0
0.7480	-5.35336	3.64126	-1.27916	-4.73798	0
0.7487	-5.35336	2.43729	-4.3341	-3.21135	0
0.7493	-9.05205	-0.616664	-4.01807	-3.82398	0
0.7500	-8.41938	-3.37697	-4.01807	-3.21135	0
0.7507	-3.55269	-0.939679	-8.90899	-0.464411	0
0.7513	-4.13669	-0.029365	-11.3469	-0.770725	0
0.7520	-6.27804	-5.1976	-9.51095	-1.68967	0
0.7527	-1.99534	-7.63489	-8.29198	0.755903	0
0.7533	-0.778671	-4.28729	-7.991	1.05728	0
0.7540	-2.92002	1.49761	-7.991	0.449589	0
0.7547	1.36267	10.3658	-6.45601	3.19653	0
0.7553	1.94668	18.911	-1.27916	3.80422	0
0.7560	-4.42869	18.911	0.857791	1.05728	0
0.7567	-2.62802	10.3658	-2.19715	1.05728	0
0.7573	3.79602	-1.55634	-2.49813	2.27759	0
0.7580	3.50402	-11.6285	-0.361175	1.05728	0
0.7587	4.08802	-13.1261	-1.58014	0.449589	0
0.7593	7.15404	-7.63489	-3.41612	1.6699	0
0.7600	3.79602	-3.37697	-4.63508	1.6699	0
0.7607	0.146001	-0.939679	-5.55307	1.05728	0
0.7613	1.65468	2.73094	-3.41612	2.27759	0
0.7620	1.94668	6.07855	-2.19715	3.19653	0
0.7627	3.16335	10.9825	-2.19715	2.89022	0
0.7633	6.52137	16.4737	2.99474	2.89022	0
0.7640	4.72069	15.5341	7.88566	4.41685	0
0.7647	1.36267	7.92854	3.91273	5.63716	0
0.7653	2.57935	-0.323015	-0.662155	5.63716	0
0.7660	3.50402	-8.57457	-1.27916	5.33085	0
0.7667	-0.194668	-17.7071	-4.93606	6.55116	0
0.7673	-4.76936	-24.7253	-7.69002	8.69042	0
0.7680	-8.41938	-30.5396	-7.69002	8.69042	0
0.7687	-9.92806	-40.9054	-11.3469	7.4701	0
0.7693	-7.20271	-51.3006	-13.1829	6.85747	0
0.7700	-3.84469	-49.7736	-7.69002	5.63716	0
0.7707	-4.42869	-34.5038	-4.01807	5.02453	0
0.7713	-5.69403	-18.9404	-4.63508	5.94347	0
0.7720	-5.69403	-11.3055	-1.27916	5.94347	0
0.7727	-6.27804	-6.72458	1.4748	4.72316	0
0.7733	-7.49471	-0.323015	1.4748	5.02453	0
0.7740	-5.35336	3.34761	3.61175	6.55116	0
0.7747	-1.99534	4.87459	5.1317	7.77148	0
0.7753	-4.42869	6.98886	3.61175	8.07779	0
0.7760	-8.12738	6.69521	5.1317	6.85747	0
0.7767	-5.35336	3.64126	8.7886	7.77148	0
0.7773	-2.62802	1.20396	9.70658	11.131	0
0.7780	-5.06136	-3.37697	12.4605	11.131	0
0.7787	-6.27804	-4.90395	17.0354	8.99179	0
0.7793	-5.69403	1.49761	17.9534	8.69042	0
0.7800	-9.92806	6.98886	13.9805	7.16379	0
0.7807	-11.1447	6.40156	9.70658	3.80422	0
0.7813	-5.35336	10.9825	9.10463	3.80422	0
0.7820	-3.55269	21.3483	10.9256	4.11053	0
0.7827	-5.06136	29.5705	10.9256	2.5839	0
0.7833	-1.70334	36.6181	9.70658	3.19653	0
0.7840	-0.486669	39.9657	11.5426	3.80422	0
0.7847	-1.99534	32.6245	13.0625	1.36359	0
0.7853	0.438003	22.8753	11.5426	1.6699	0
0.7860	2.87135	16.1507	10.3236	4.72316	0
0.7867	1.94668	10.3658	9.70658	4.72316	0
0.7873	2.87135	3.34761	9.70658	2.89022	0
0.7880	3.79602	-11.0119	12.7615	2.89022	0
0.7887	1.02201	-28.6896	13.0625	1.97622	0
0.7893	-0.778671	-29.0126	7.88566	-0.163038	0
0.7900	0.438003	-14.0658	4.21371	1.05728	0
0.7907	1.65468	-6.43093	5.1317	4.72316	0
0.7913	-0.778671	-5.1976	4.83072	5.94347	0
0.7920	-3.55269	-2.46666	-0.662155	3.50285	0
0.7927	-1.99534	-3.99364	-7.991	1.6699	0
0.7933	-0.194668	-7.04759	-10.128	2.89022	0
0.7940	-0.194668	-6.10791	-7.69002	3.80422	0
0.7947	-1.41134	-6.10791	-7.69002	4.11053	0
0.7953	-3.55269	-6.72458	-8.59296	4.41685	0
0.7960	-3.21202	-4.90395	-7.69002	3.80422	0
0.7967	1.02201	-3.08332	-6.77204	4.11053	0
0.7973	2.23868	-0.616664	-4.93606	4.72316	0
0.7980	0.146001	4.25792	-3.10009	1.6699	0
0.7987	0.730004	7.31188	-4.01807	-0.770725	0
0.7993	0.730004	8.83886	-6.45601	0.449589	0
0.8000	0.438003	8.83886	-6.77204	-0.464411	0
0.8007	2.23868	6.98886	-5.85405	-3.51767	0
0.8013	1.65468	9.13251	-5.23704	-2.90998	0
0.8020	1.02201	15.2404	-4.63508	-1.07704	0
0.8027	4.72069	18.911	-2.19715	0.143276	0
0.8033	3.79602	20.7317	0.556812	1.36359	0
0.8040	-1.07067	24.6959	-1.27916	0.143276	0
0.8047	1.36267	24.4023	-5.85405	-1.99104	0
0.8053	6.86204	18.911	-7.991	-2.60367	0
0.8060	7.44604	17.3841	-8.59296	-4.73798	0
0.8067	6.52137	21.0253	-8.90899	-6.26461	0
0.8073	4.38003	25.3126	-7.69002	-4.13029	0
0.8080	2.57935	28.0729	-5.85405	-2.60367	0
0.8087	3.50402	28.6602	-4.93606	-5.35061	0
0.8093	2.57935	21.0253	-4.01807	-6.87724	0
0.8100	1.36267	5.7849	-4.93606	-5.65692	0
0.8107	3.79602	-6.10791	-5.85405	-3.21135	0
0.8113	3.79602	-7.63489	-4.3341	-2.29735	0
0.8120	1.02201	-6.43093	-4.3341	-4.13029	0
0.8127	2.23868	-9.16187	-7.69002	-5.35061	0
0.8133	3.50402	-14.6531	-10.128	-4.13029	0
0.8140	3.50402	-23.1983	-7.69002	-3.82398	0
0.8147	5.5967	-29.0126	-1.27916	-5.0443	0
0.8153	3.50402	-25.0483	3.29572	-5.35061	0
0.8160	-0.778671	-18.3237	0.556812	-5.35061	0
0.8167	3.79602	-15.2698	-4.01807	-7.17861	0
0.8173	8.95472	-12.5388	-5.85405	-8.39892	0
0.8180	5.5967	-9.48489	-6.77204	-6.26461	0
0.8187	4.72069	-8.57457	-7.69002	-3.82398	0
0.8193	8.07871	-6.10791	-6.77204	-5.0443	0
0.8200	9.29539	2.73094	-7.991	-7.17861	0
0.8207	8.95472	12.5095	-10.4289	-7.48492	0
0.8213	8.95472	14.3301	-10.7299	-6.57092	0
0.8220	9.87939	10.6595	-9.51095	-5.35061	0
0.8227	12.9454	11.2761	-8.29198	-4.13029	0
0.8233	12.3127	17.061	-7.07301	-4.73798	0
0.8240	9.58739	22.5523	-7.69002	-5.9583	0
0.8247	12.0207	21.642	-8.90899	-3.51767	0
0.8253	13.8701	10.6595	-9.20997	-2.29735	0
0.8260	12.0207	-3.99364	-8.29198	-4.43167	0
0.8267	15.3788	-9.16187	-4.63508	-5.35061	0
0.8273	18.7368	-7.63489	0.556812	-3.82398	0
0.8280	13.8701	-8.57457	2.07676	-2.60367	0
0.8287	11.0961	-6.10791	-0.361175	-1.38335	0
0.8293	15.3788	1.49761	-3.41612	-2.29735	0
0.8300	17.5201	6.98886	-4.93606	-6.26461	0
0.8307	16.5954	11.5698	-4.93606	-7.17861	0
0.8313	15.6708	18.0007	-4.3341	-2.60367	0
0.8320	13.2374	19.8214	-4.63508	0.755903	0
0.8327	11.7287	13.7134	-4.3341	1.6699	0
0.8333	10.8041	8.51584	-3.41612	1.6699	0
0.8340	10.8041	10.6595	-2.19715	0.143276	0
0.8347	12.9454	14.3301	-0.0601959	-1.68967	0
0.8353	12.6534	12.5095	3.29572	-1.99104	0
0.8360	9.58739	5.16823	4.52974	-1.68967	0
0.8367	10.8041	-7.63489	3.91273	-0.770725	0
0.8373	11.0961	-18.6468	4.21371	-0.163038	0
0.8380	8.37072	-18.3237	5.74871	-1.99104	0
0.8387	10.5121	-12.2158	7.88566	-2.60367	0
0.8393	12.0207	-15.8864	8.7886	2.27759	0
0.8400	6.86204	-22.288	6.04969	4.41685	0
0.8407	6.52137	-17.4134	1.77578	-0.163038	0
0.8413	11.4367	-10.3952	1.4748	-2.90998	0
0.8420	10.2201	-10.1015	4.21371	-0.163038	0
0.8427	9.29539	-10.6888	6.66669	0.755903	0
0.8433	12.0207	-13.1261	7.26865	-1.07704	0
0.8440	10.2201	-21.3777	5.43268	-1.07704	0
0.8447	7.44604	-26.2523	3.29572	-1.07704	0
0.8453	10.2201	-24.7253	4.21371	-2.29735	0
0.8460	9.58739	-19.2341	5.1317	-1.68967	0
0.8467	5.93737	-12.2158	2.69377	0.755903	0
0.8473	5.93737	-10.6888	1.77578	1.6699	0
0.8480	8.37072	-14.9761	4.83072	0.143276	0
0.8487	10.2201	-12.2158	7.88566	-0.770725	0
0.8493	11.0961	-4.90395	8.48762	-0.464411	0
0.8500	11.7287	-6.10791	6.96767	2.27759	0
0.8507	11.4367	-9.77853	6.66669	6.55116	0
0.8513	8.07871	-4.28729	9.4056	7.4701	0
0.8520	1.02201	4.25792	9.10463	2.27759	0
0.8527	-2.33601	6.69521	3.29572	-1.38335	0
0.8533	0.438003	6.07855	0.255832	0.755903	0
0.8540	4.72069	6.98886	0.857791	1.97622	0
0.8547	5.5967	8.83886	-0.361175	0.143276	0
0.8553	3.16335	10.6595	-1.88112	1.05728	0
0.8560	2.57935	11.8928	-1.27916	2.89022	0
0.8567	2.87135	11.2761	0.556812	3.19653	0
0.8573	1.94668	7.31188	3.29572	4.11053	0
0.8580	2.87135	2.43729	3.91273	4.41685	0
0.8587	3.50402	-9.48489	0.556812	2.27759	0
0.8593	0.730004	-31.4499	1.4748	1.05728	0
0.8600	-1.70334	-43.3427	5.43268	1.97622	0
0.8607	-2.62802	-34.2102	5.1317	1.6699	0
0.8613	-6.91071	-22.288	2.99474	-0.163038	0
0.8620	-7.78671	-17.7071	2.99474	-0.464411	0
0.8627	-6.27804	-11.3055	5.74871	1.05728	0
0.8633	-11.4854	-4.90395	8.7886	2.5839	0
0.8640	-15.4274	-4.90395	8.18664	2.5839	0
0.8647	-10.5607	-5.81426	4.52974	1.36359	0
0.8653	-7.78671	-5.81426	2.07676	0.449589	0
0.8660	-9.34405	-3.99364	1.4748	-0.464411	0
0.8667	-8.12738	-0.323015	-0.963134	-0.163038	0
0.8673	-8.12738	4.25792	-4.01807	1.36359	0
0.8680	-8.12738	12.1865	-4.3341	1.36359	0
0.8687	-5.06136	22.5523	-2.19715	1.6699	0
0.8693	-5.35336	27.1332	-2.19715	4.11053	0
0.8700	-8.41938	29.5705	-4.01807	4.72316	0
0.8707	-7.49471	34.1515	-2.79911	3.80422	0
0.8713	-6.27804	31.7142	-0.361175	3.80422	0
0.8720	-6.57004	24.4023	-0.361175	2.89022	0
0.8727	-6.91071	21.642	1.4748	2.27759	0
0.8733	-9.34405	13.4198	3.91273	4.11053	0
0.8740	-8.71138	-3.08332	2.39279	3.80422	0
0.8747	-3.55269	-11.6285	4.21371	2.89022	0
0.8753	-5.35336	-12.8325	9.70658	5.63716	0
0.8760	-9.92806	-15.8864	7.88566	5.33085	0
0.8767	-9.05205	-17.7071	1.4748	1.97622	0
0.8773	-9.63605	-16.7968	-1.58014	4.11053	0
0.8780	-13.6267	-15.5928	-2.19715	8.3841	0
0.8787	-13.9187	-10.3952	-1.58014	7.4701	0
0.8793	-13.6267	-4.28729	-0.361175	5.02453	0
0.8800	-14.8434	-3.37697	-0.0601959	2.5839	0
0.8807	-13.6267	-4.90395	-0.0601959	0.143276	0
0.8813	-12.7021	-3.99364	-2.19715	1.05728	0
0.8820	-13.6267	-2.76031	-8.29198	3.50285	0
0.8827	-14.2107	-0.616664	-12.2649	1.6699	0
0.8833	-16.3521	3.96427	-13.4839	0.143276	0
0.8840	-19.0774	6.98886	-17.1408	1.97622	0
0.8847	-19.7101	5.46188	-18.6758	1.6699	0
0.8853	-20.9268	3.64126	-16.5388	0.449589	0
0.8860	-21.5595	4.25792	-15.6208	1.6699	0
0.8867	-19.0774	3.02459	-14.0858	1.05728	0
0.8873	-20.3428	1.49761	-8.59296	-1.38335	0
0.8880	-23.7008	3.96427	-6.77204	-1.38335	0
0.8887	-21.8515	5.46188	-10.4289	-2.29735	0
0.8893	-20.0021	4.55157	-12.2649	-4.73798	0
0.8900	-23.7008	6.98886	-11.3469	-2.60367	0
0.8907	-25.5015	10.6595	-8.59296	0.143276	0
0.8913	-23.7008	10.6595	-5.55307	-2.29735	0
0.8920	-23.0681	10.3658	-6.15503	-2.60367	0
0.8927	-25.7935	10.3658	-8.59296	-0.163038	0
0.8933	-27.9348	5.7849	-7.07301	-1.68967	0
0.8940	-27.0102	0.29365	-4.93606	-1.99104	0
0.8947	-25.5015	-1.23333	-4.01807	0.143276	0
0.8953	-25.2095	0.587299	-2.19715	-0.770725	0
0.8960	-24.2848	9.13251	-2.19715	-2.60367	0
0.8967	-23.0681	20.7317	-4.3341	-0.770725	0
0.8973	-23.9928	23.169	-3.10009	-1.68967	0
0.8980	-22.4355	20.115	-0.361175	-4.43167	0
0.8987	-18.7854	23.169	1.15877	-2.29735	0
0.8993	-23.3601	26.5459	1.4748	1.05728	0
0.9000	-31.6335	23.7856	-2.49813	-0.163038	0
0.9007	-29.7842	20.438	-9.82698	-2.29735	0
0.9013	-25.2095	21.3483	-11.3469	-2.29735	0
0.9020	-28.2755	26.5459	-9.20997	-3.51767	0
0.9027	-28.8595	33.8578	-11.6479	-5.35061	0
0.9033	-26.7182	38.7324	-13.7849	-5.35061	0
0.9040	-31.0008	40.2594	-10.4289	-3.51767	0
0.9047	-34.9915	41.7864	-9.51095	-3.51767	0
0.9053	-33.1422	41.1697	-12.5659	-5.0443	0
0.9060	-33.7262	31.7142	-12.2649	-5.35061	0
0.9067	-35.8675	12.5095	-8.59296	-5.0443	0
0.9073	-35.5755	-5.52061	-7.991	-3.82398	0
0.9080	-37.4249	-15.8864	-9.51095	-3.21135	0
0.9087	-40.4422	-30.8332	-9.51095	-4.43167	0
0.9093	-37.4249	-54.6482	-8.59296	-4.43167	0
0.9100	-34.0669	-64.3974	-11.3469	-3.51767	0
0.9107	-35.8675	-51.5942	-14.0858	-2.60367	0
0.9113	-39.8582	-38.1745	-14.7028	-1.68967	0
0.9120	-42.5836	-35.1205	-15.9218	-1.38335	0
0.9127	-43.5083	-34.2102	-20.4967	-1.99104	0
0.9133	-42.5836	-29.9229	-22.3327	-2.60367	0
0.9140	-41.0749	-24.4317	-18.0588	-3.51767	0
0.9147	-41.9996	-20.4674	-13.7849	-5.0443	0
0.9153	-43.5083	-16.1801	-13.4839	-5.0443	0
0.9160	-43.5083	-9.77853	-14.0858	-1.99104	0
0.9167	-41.9996	-6.72458	-11.9489	1.36359	0
0.9173	-41.0749	-7.34124	-10.128	0.755903	0
0.9180	-38.3496	-6.10791	-10.7299	-3.51767	0
0.9187	-34.0669	-5.81426	-10.4289	-3.51767	0
0.9193	-33.1422	-7.63489	-7.69002	-0.163038	0
0.9200	-33.7262	-8.57457	-5.85405	-1.07704	0
0.9207	-31.6335	-7.34124	-4.3341	-3.51767	0
0.9213	-29.4922	-3.99364	-2.79911	-1.68967	0
0.9220	-27.9348	3.02459	-0.963134	-0.163038	0
0.9227	-27.3508	9.74917	2.69377	-1.07704	0
0.9233	-30.0762	14.9468	6.96767	-0.770725	0
0.9240	-32.5095	22.2586	5.74871	-0.770725	0
0.9247	-27.9348	28.9832	2.07676	-1.07704	0
0.9253	-21.8515	33.2411	1.77578	0.143276	0
0.9260	-20.9268	37.2054	0.556812	1.05728	0
0.9267	-20.9268	38.1157	-2.19715	0.143276	0
0.9273	-16.9848	32.6245	-1.27916	-0.464411	0
0.9280	-13.6267	15.5341	-0.361175	-1.38335	0
0.9287	-12.0694	-12.5388	-1.88112	-0.163038	0
0.9293	-12.7021	-35.1205	0.857791	2.89022	0
0.9300	-13.9187	-39.9951	2.99474	2.5839	0
0.9307	-13.6267	-39.0848	-0.361175	-0.163038	0
0.9313	-10.8527	-39.3784	-0.662155	0.755903	0
0.9320	-8.71138	-34.5038	-0.0601959	2.5839	0
0.9327	-8.71138	-22.288	-4.93606	2.89022	0
0.9333	-7.20271	-10.6888	-7.07301	4.72316	0
0.9340	-2.33601	-5.81426	-3.71709	6.24485	0
0.9347	0.146001	-3.08332	-2.19715	5.02453	0
0.9353	-1.70334	5.7849	-2.79911	4.72316	0
0.9360	-3.55269	11.5698	-3.71709	4.41685	0
0.9367	-3.55269	5.7849	-6.77204	2.5839	0
0.9373	-2.33601	-0.323015	-7.991	1.97622	0
0.9380	-0.778671	-1.55634	-7.991	1.97622	0
0.9387	-0.778671	-3.99364	-9.51095	1.05728	0
0.9393	-1.41134	-5.81426	-8.90899	1.36359	0
0.9400	0.438003	-5.81426	-5.85405	1.97622	0
0.9407	1.36267	-8.57457	-5.55307	-0.163038	0
0.9413	-1.99534	-11.9222	-4.93606	0.143276	0
0.9420	-2.33601	-12.5388	-3.10009	1.6699	0
0.9427	1.94668	-11.6285	-1.27916	-1.68967	0
0.9433	0.438003	-9.48489	0.556812	-4.43167	0
0.9440	-1.99534	-5.81426	3.61175	-1.68967	0
0.9447	1.65468	-1.23333	5.1317	-1.07704	0
0.9453	4.38003	6.07855	3.29572	-2.60367	0
0.9460	5.93737	14.3301	2.99474	-1.38335	0
0.9467	10.2201	18.2944	7.26865	-0.770725	0
0.9473	9.29539	14.3301	11.8435	-1.68967	0
0.9480	2.23868	4.55157	11.2416	-0.770725	0
0.9487	3.79602	-0.029365	7.88566	-1.68967	0
0.9493	11.0961	3.34761	6.96767	-5.9583	0
0.9500	11.0961	0.587299	9.70658	-5.65692	0
0.9507	8.37072	-8.25156	14.5975	-2.29735	0
0.9513	10.8041	-12.2158	17.9534	-3.21135	0
0.9520	12.0207	-11.3055	17.9534	-5.0443	0
0.9527	10.8041	-5.81426	17.3364	-2.60367	0
0.9533	12.0207	5.16823	15.5155	-1.68967	0
0.9540	14.1621	18.0007	10.6246	-3.51767	0
0.9547	13.2374	27.4562	8.48762	-3.21135	0
0.9553	12.0207	33.5642	6.96767	-2.60367	0
0.9560	13.2374	40.5824	2.07676	-5.0443	0
0.9567	14.1621	48.1879	-2.19715	-4.73798	0
0.9573	15.0868	48.5109	-4.3341	-1.99104	0
0.9580	18.4448	39.0554	-7.07301	-1.68967	0
0.9587	19.9534	32.0372	-5.85405	-1.68967	0
0.9593	15.3788	19.5277	-0.0601959	-0.770725	0
0.9600	12.9454	-10.6888	0.556812	-1.99104	0
0.9607	14.7948	-33.2705	-2.19715	-4.13029	0
0.9613	13.8701	-29.6293	-1.27916	-4.13029	0
0.9620	11.4367	-21.084	1.4748	-2.29735	0
0.9627	14.1621	-19.5571	3.91273	-0.770725	0
0.9633	14.7948	-14.9761	7.26865	-0.770725	0
0.9640	10.2201	-11.0119	8.18664	-2.90998	0
0.9647	9.29539	-9.16187	7.88566	-5.65692	0
0.9653	11.0961	-1.23333	9.10463	-5.0443	0
0.9660	11.7287	7.60553	10.0226	-1.99104	0
0.9667	12.9454	8.22219	9.70658	-0.770725	0
0.9673	13.5781	4.55157	8.7886	-1.68967	0
0.9680	12.6534	1.82063	6.04969	-1.68967	0
0.9687	13.8701	-0.616664	4.83072	-0.163038	0
0.9693	15.3788	-4.90395	7.26865	0.449589	0
0.9700	16.0114	-9.48489	7.56963	1.05728	0
0.9707	18.4448	-6.43093	6.96767	2.89022	0
0.9713	16.3034	4.25792	9.10463	3.19653	0
0.9720	11.0961	9.74917	6.35066	1.97622	0
0.9727	14.7948	11.5698	0.255832	0.143276	0
0.9733	21.1701	20.438	-0.0601959	0.449589	0
0.9740	20.2454	32.0372	2.39279	1.97622	0
0.9747	21.1701	33.2411	0.857791	1.6699	0
0.9753	25.1608	26.2229	-0.963134	0.143276	0
0.9760	21.8028	20.438	-1.27916	-0.770725	0
0.9767	16.5954	11.8928	-2.19715	-0.770725	0
0.9773	18.1528	-5.1976	-2.49813	-1.07704	0
0.9780	17.5201	-22.9047	-2.79911	-0.464411	0
0.9787	12.6534	-33.8872	-4.01807	0.143276	0
0.9793	10.2201	-40.6118	-3.10009	-0.163038	0
0.9800	9.87939	-40.6118	0.857791	-0.464411	0
0.9807	8.37072	-34.2102	2.07676	0.449589	0
0.9813	10.5121	-28.1023	-4.01807	0.143276	0
0.9820	12.3127	-22.288	-9.82698	-1.07704	0
0.9827	9.29539	-14.0658	-4.63508	1.05728	0
0.9833	5.5967	-10.3952	3.61175	3.50285	0
0.9840	6.52137	-11.9222	1.77578	1.05728	0
0.9847	8.66272	-13.1261	-4.93606	-2.29735	0
0.9853	9.29539	-16.7968	-9.82698	-0.770725	0
0.9860	9.29539	-22.288	-13.1829	0.755903	0
0.9867	9.29539	-23.1983	-12.2649	-0.464411	0
0.9873	8.66272	-21.3777	-11.0459	-1.68967	0
0.9880	8.95472	-18.3237	-14.0858	-1.07704	0
0.9887	9.87939	-10.1015	-15.0038	0.143276	0
0.9893	9.58739	-0.323015	-10.7299	1.05728	0
0.9900	8.95472	6.98886	-9.51095	-0.464411	0
0.9907	9.29539	13.4198	-10.4289	-1.68967	0
0.9913	9.29539	20.7317	-11.3469	-0.464411	0
0.9920	8.37072	25.019	-12.8669	0.755903	0
0.9927	8.37072	24.0793	-10.128	1.05728	0
0.9933	8.95472	20.7317	-4.93606	1.6699	0
0.9940	9.29539	21.3483	-4.3341	2.5839	0
0.9947	11.4367	26.2229	-1.27916	3.80422	0
0.9953	9.29539	26.2229	3.29572	4.72316	0
0.9960	3.79602	18.588	0.556812	3.19653	0
0.9967	4.08802	11.5698	-4.93606	2.27759	0
0.9973	8.37072	11.5698	-5.55307	3.80422	0
0.9980	8.07871	11.5698	-5.55307	3.19653	0
0.9987	6.52137	6.98886	-5.85405	1.36359	0
0.9993	7.73804	6.07855	-3.10009	2.27759	0
1.0000	8.66272	11.5698	-0.662155	2.5839	0
1.0007	11.0961	14.3301	-1.27916	0.143276	0
1.0013	15.0868	15.8571	-2.49813	0.449589	0
1.0020	15.3788	21.0253	-3.41612	2.5839	0
1.0027	13.5781	18.0007	-3.71709	1.6699	0
1.0033	12.9454	-2.14364	-4.01807	0.449589	0
1.0040	13.2374	-20.4674	-6.45601	1.6699	0
1.0047	13.2374	-19.5571	-7.37399	2.27759	0
1.0053	11.0961	-9.16187	-4.93606	1.36359	0
1.0060	8.37072	-4.90395	-4.01807	1.97622	0
1.0067	9.58739	-7.63489	-6.45601	2.89022	0
1.0073	10.5121	-11.3055	-6.45601	1.97622	0
1.0080	4.72069	-16.7968	-3.10009	2.89022	0
1.0087	1.02201	-22.288	-4.93606	4.11053	0
1.0093	4.72069	-17.4134	-9.51095	2.5839	0
1.0100	5.0127	-6.10791	-9.51095	1.97622	0
1.0107	0.438003	-2.14364	-6.77204	4.72316	0
1.0113	-0.486669	-3.08332	-6.77204	3.80422	0
1.0120	0.146001	-3.08332	-6.15503	0.755903	0
1.0127	-2.92002	-2.46666	-4.63508	1.97622	0
1.0133	-5.35336	2.43729	-4.93606	2.89022	0
1.0140	-3.55269	7.92854	-5.85405	1.97622	0
1.0147	-2.33601	2.43729	-5.85405	1.97622	0
1.0153	-5.35336	-10.3952	-4.93606	3.19653	0
1.0160	-8.12738	-19.2341	-4.01807	3.80422	0
1.0167	-8.12738	-23.1983	-3.10009	4.11053	0
1.0173	-8.41938	-24.138	-3.41612	2.5839	0
1.0180	-8.12738	-22.611	-3.41612	1.05728	0
1.0187	-5.35336	-20.4674	-1.58014	2.5839	0
1.0193	-5.98603	-14.0658	1.4748	2.89022	0
1.0200	-9.05205	-3.67062	3.29572	0.143276	0
1.0207	-6.91071	0.910314	0.556812	-1.68967	0
1.0213	-1.41134	3.34761	-5.55307	-1.38335	0
1.0220	0.146001	11.5698	-8.29198	-0.770725	0
1.0227	-0.194668	21.0253	-8.59296	-0.770725	0
1.0233	1.36267	27.7499	-12.5659	-1.07704	0
1.0240	3.16335	34.1515	-15.9218	-2.29735	0
1.0247	5.0127	34.7681	-11.9489	-3.21135	0
1.0253	5.93737	24.4023	-8.29198	-3.21135	0
1.0260	4.72069	12.5095	-8.59296	-2.90998	0
1.0267	3.79602	7.92854	-6.77204	-3.51767	0
1.0273	4.38003	6.40156	-3.10009	-3.51767	0
1.0280	4.08802	1.82063	-0.361175	-0.770725	0
1.0287	1.94668	-1.84999	1.4748	-0.770725	0
1.0293	-1.07067	-1.23333	0.857791	-2.29735	0
1.0300	-2.33601	1.82063	-0.662155	-0.770725	0
1.0307	1.02201	6.40156	4.21371	0.143276	0
1.0313	0.438003	9.74917	9.10463	-1.68967	0
1.0320	-5.35336	9.45552	4.83072	-1.99104	0
1.0327	-4.76936	10.9825	-0.662155	-0.464411	0
1.0333	1.36267	16.1507	-1.27916	-0.770725	0
1.0340	0.730004	14.9468	-1.27916	-0.163038	0
1.0347	-2.62802	9.74917	-2.19715	0.449589	0
1.0353	-1.70334	10.0428	-4.63508	-0.770725	0
1.0360	-0.486669	5.16823	-7.69002	-0.163038	0
1.0367	-2.92002	-8.86822	-6.77204	1.97622	0
1.0373	-3.84469	-14.9761	-2.19715	-0.770725	0
1.0380	-1.41134	-9.48489	-1.27916	-2.90998	0
1.0387	0.730004	-8.86822	-2.49813	-0.770725	0
1.0393	-0.778671	-11.3055	-4.63508	-0.770725	0
1.0400	-2.92002	-7.95791	-6.15503	-3.51767	0
1.0407	-3.55269	-5.52061	-4.93606	-3.21135	0
1.0413	-4.13669	-6.10791	-2.79911	-2.60367	0
1.0420	-1.99534	-3.08332	-2.49813	-3.51767	0
1.0427	-0.778671	3.34761	-0.0601959	-1.07704	0
1.0433	-6.27804	7.31188	0.556812	1.97622	0
1.0440	-10.8527	7.60553	-4.3341	1.05728	0
1.0447	-6.27804	8.51584	-6.45601	-0.770725	0
1.0453	-3.55269	12.5095	-4.01807	-1.07704	0
1.0460	-8.41938	15.2404	-4.01807	-2.29735	0
1.0467	-10.2687	11.2761	-4.01807	-1.68967	0
1.0473	-9.05205	3.34761	-1.27916	0.449589	0
1.0480	-12.0694	-6.10791	-2.19715	-1.07704	0
1.0487	-14.5028	-14.6531	-5.23704	-2.60367	0
1.0493	-12.7021	-14.9761	-7.69002	-0.163038	0
1.0500	-10.8527	-7.63489	-9.51095	1.36359	0
1.0507	-9.92806	-3.99364	-9.82698	0.449589	0
1.0513	-8.41938	-3.08332	-8.59296	1.05728	0
1.0520	-5.69403	2.43729	-8.29198	0.755903	0
1.0527	-2.92002	9.13251	-9.20997	-1.99104	0
1.0533	-3.21202	7.92854	-9.51095	-1.38335	0
1.0540	-4.42869	-2.76031	-10.128	2.27759	0
1.0547	-3.84469	-15.8864	-9.51095	2.89022	0
1.0553	-4.42869	-25.0483	-6.77204	1.05728	0
1.0560	-8.41938	-32.3602	-4.3341	0.143276	0
1.0567	-9.63605	-38.7618	-4.01807	-0.770725	0
1.0573	-7.20271	-38.7618	-5.85405	-0.770725	0
1.0580	-5.98603	-29.6293	-7.07301	0.755903	0
1.0587	-6.27804	-15.8864	-6.77204	0.143276	0
1.0593	-7.20271	-4.58094	-8.59296	-2.60367	0
1.0600	-7.20271	-1.23333	-13.1829	-1.68967	0
1.0607	-5.35336	-1.55634	-14.0858	0.143276	0
1.0613	-3.84469	0.910314	-12.2649	-1.68967	0
1.0620	-2.33601	-1.23333	-13.1829	-4.13029	0
1.0627	0.146001	-11.3055	-15.6208	-1.99104	0
1.0633	-0.778671	-16.7968	-15.0038	0.143276	0
1.0640	-2.62802	-14.6531	-13.7849	0.449589	0
1.0647	-1.41134	-14.9761	-11.0459	1.97622	0
1.0653	-0.778671	-17.7071	-7.69002	1.6699	0
1.0660	-1.70334	-18.9404	-5.55307	-0.770725	0
1.0667	0.146001	-18.3237	-1.58014	1.05728	0
1.0673	0.146001	-11.6285	3.61175	4.72316	0
1.0680	-5.35336	0.587299	2.39279	3.19653	0
1.0687	-5.98603	12.5095	-1.58014	-0.163038	0
1.0693	-1.41134	21.0253	-1.88112	0.449589	0
1.0700	-1.99534	26.8396	-1.88112	2.5839	0
1.0707	-4.42869	29.2769	-3.10009	3.19653	0
1.0713	-0.778671	32.9475	-2.49813	1.97622	0
1.0720	1.94668	43.6363	-2.79911	-1.38335	0
1.0727	1.02201	54.9125	-3.10009	-1.07704	0
1.0733	1.65468	53.6792	-1.27916	2.89022	0
1.0740	3.79602	35.6784	-1.88112	2.89022	0
1.0747	2.23868	14.3301	-4.63508	1.36359	0
1.0753	-0.486669	7.60553	-3.71709	3.19653	0
1.0760	2.23868	18.588	-0.361175	3.19653	0
1.0767	5.5967	25.3126	3.91273	1.36359	0
1.0773	3.16335	10.6595	7.26865	2.27759	0
1.0780	1.65468	-12.2158	6.96767	2.5839	0
1.0787	3.16335	-28.3959	7.88566	1.05728	0
1.0793	-0.778671	-37.5578	14.8985	1.97622	0
1.0800	-6.57004	-38.7618	14.8985	1.97622	0
1.0807	-6.27804	-28.3959	6.66669	-2.29735	0
1.0813	-4.42869	-16.7968	4.21371	-3.51767	0
1.0820	-4.42869	-11.9222	8.48762	-2.60367	0
1.0827	-3.84469	-10.3952	8.7886	-3.82398	0
1.0833	-5.69403	-11.0119	6.04969	-3.51767	0
1.0840	-8.12738	-14.0658	6.35066	-1.99104	0
1.0847	-7.49471	-11.3055	7.88566	-3.82398	0
1.0853	-6.91071	-3.99364	8.48762	-4.43167	0
1.0860	-5.98603	3.02459	7.88566	-1.68967	0
1.0867	-3.55269	10.6595	6.96767	-1.68967	0
1.0873	-4.13669	16.7674	6.66669	-2.29735	0
1.0880	-5.35336	15.2404	6.04969	-1.68967	0
1.0887	-4.13669	12.5095	5.1317	-3.51767	0
1.0893	-5.35336	12.8031	5.43268	-3.51767	0
1.0900	-5.69403	12.1865	5.74871	1.05728	0
1.0907	-1.99534	14.3301	3.29572	2.5839	0
1.0913	-3.21202	21.642	1.77578	0.755903	0
1.0920	-8.41938	21.642	2.39279	1.36359	0
1.0927	-5.69403	10.0428	1.77578	2.27759	0
1.0933	-1.41134	1.20396	-1.27916	1.36359	0
1.0940	-3.55269	-1.84999	-3.10009	1.05728	0
1.0947	-4.42869	-2.76031	-3.71709	1.05728	0
1.0953	-0.486669	-1.84999	-6.45601	1.05728	0
1.0960	1.02201	-4.58094	-8.59296	1.36359	0
1.0967	0.146001	-9.48489	-8.29198	1.05728	0
1.0973	-0.486669	-2.14364	-8.90899	0.755903	0
1.0980	-2.62802	8.83886	-11.3469	1.36359	0
1.0987	-3.84469	3.34761	-11.3469	1.36359	0
1.0993	1.02201	-11.3055	-12.2649	1.6699	0
1.1000	5.93737	-14.6531	-13.4839	2.5839	0
1.1007	3.79602	-12.2158	-9.82698	0.755903	0
1.1013	-2.33601	-13.7428	-5.23704	0.143276	0
1.1020	-2.92002	-11.3055	-5.85405	2.89022	0
1.1027	0.438003	-0.029365	-4.01807	3.50285	0
1.1033	-3.55269	8.83886	-0.963134	2.27759	0
1.1040	-10.8527	6.40156	-4.01807	2.89022	0
1.1047	-9.63605	-0.939679	-8.59296	3.19653	0
1.1053	-6.27804	-4.58094	-7.991	3.19653	0
1.1060	-7.49471	-3.99364	-6.77204	2.89022	0
1.1067	-6.27804	2.43729	-6.77204	1.36359	0
1.1073	-4.13669	14.9468	-5.85405	1.97622	0
1.1080	-6.27804	24.4023	-6.45601	3.80422	0
1.1087	-5.98603	25.019	-6.15503	1.97622	0
1.1093	-3.55269	20.7317	-4.63508	1.6699	0
1.1100	-5.06136	6.98886	-3.41612	5.02453	0
1.1107	-5.35336	-16.5031	-2.49813	5.02453	0
1.1113	-1.07067	-29.6293	-1.88112	2.89022	0
1.1120	0.730004	-24.138	-3.10009	2.89022	0
1.1127	0.438003	-17.1198	-2.49813	3.19653	0
1.1133	-0.778671	-18.6468	-0.361175	4.72316	0
1.1140	-1.41134	-21.084	0.255832	6.85747	0
1.1147	-0.486669	-23.1983	0.857791	5.94347	0
1.1153	-1.70334	-22.288	1.4748	5.02453	0
1.1160	-4.76936	-11.0119	0.556812	6.24485	0
1.1167	-2.62802	2.43729	-0.963134	3.50285	0
1.1173	0.146001	7.60553	-2.79911	1.97622	0
1.1180	-1.41134	13.4198	-4.93606	6.55116	0
1.1187	0.146001	21.965	-4.3341	7.16379	0
1.1193	5.5967	23.492	-4.93606	1.05728	0
1.1200	6.52137	22.5523	-8.29198	1.05728	0
1.1207	4.72069	30.8039	-9.20997	5.02453	0
1.1213	3.79602	40.876	-8.59296	3.50285	0
1.1220	5.5967	42.1094	-8.29198	0.449589	0
1.1227	9.29539	37.2054	-5.55307	1.05728	0
1.1233	8.66272	29.8935	-4.63508	1.97622	0
1.1240	3.79602	24.6959	-8.29198	1.05728	0
1.1247	2.23868	21.965	-9.20997	1.36359	0
1.1253	1.94668	15.2404	-7.991	1.97622	0
1.1260	0.730004	0.587299	-9.51095	2.27759	0
1.1267	1.94668	-15.8864	-7.69002	3.19653	0
1.1273	-0.778671	-28.3959	-2.19715	4.41685	0
1.1280	-9.05205	-30.2166	-2.19715	3.80422	0
1.1287	-10.2687	-25.9586	-7.991	0.755903	0
1.1293	-5.98603	-25.9586	-10.7299	-1.07704	0
1.1300	-8.12738	-28.1023	-8.29198	-0.464411	0
1.1307	-9.63605	-28.1023	-6.45601	1.05728	0
1.1313	-5.35336	-35.1205	-8.29198	1.6699	0
1.1320	-5.98603	-40.6118	-9.20997	-0.770725	0
1.1327	-9.05205	-28.3959	-7.69002	-2.29735	0
1.1333	-5.98603	-14.6531	-8.29198	-0.770725	0
1.1340	-2.92002	-14.9761	-7.37399	-0.770725	0
1.1347	-4.42869	-13.1261	-0.361175	-3.21135	0
1.1353	-5.35336	-7.34124	3.29572	-2.29735	0
1.1360	-3.55269	-9.16187	-2.19715	1.6699	0
1.1367	-2.62802	-10.1015	-4.63508	1.05728	0
1.1373	-2.33601	-7.63489	-2.49813	-3.51767	0
1.1380	-1.70334	-11.3055	-3.41612	-3.51767	0
1.1387	-1.70334	-11.9222	-3.10009	-0.163038	0
1.1393	-3.84469	-1.23333	0.556812	0.143276	0
1.1400	-5.69403	9.74917	-1.88112	-2.60367	0
1.1407	-2.92002	14.0071	-8.59296	-2.29735	0
1.1413	2.23868	19.8214	-10.7299	0.143276	0
1.1420	3.79602	30.8039	-7.69002	0.143276	0
1.1427	1.02201	37.2054	-3.41612	-2.29735	0
1.1433	0.146001	30.1872	0.255832	-4.43167	0
1.1440	1.94668	26.5459	2.39279	-4.73798	0
1.1447	1.94668	39.9657	4.21371	-4.13029	0
1.1453	0.146001	49.1276	6.35066	-4.43167	0
1.1460	0.146001	40.5824	7.88566	-4.73798	0
1.1467	1.02201	30.1872	10.6246	-3.51767	0
1.1473	-0.486669	21.642	12.4605	-4.13029	0
1.1480	-2.62802	3.64126	13.0625	-5.65692	0
1.1487	-2.62802	-19.5571	14.5975	-4.43167	0
1.1493	-1.70334	-41.5221	16.7345	-1.38335	0
1.1500	-1.41134	-58.6125	17.0354	0.143276	0
1.1507	-1.07067	-58.9061	17.6524	1.97622	0
1.1513	-2.92002	-45.1927	19.1724	2.5839	0
1.1520	-6.27804	-35.7372	16.4184	0.755903	0
1.1527	-5.98603	-33.2705	12.4605	-0.770725	0
1.1533	-1.70334	-27.192	11.2416	-1.68967	0
1.1540	-1.07067	-16.1801	9.10463	-3.51767	0
1.1547	-3.21202	-8.57457	6.66669	-3.82398	0
1.1553	-2.33601	-5.52061	8.48762	-2.29735	0
1.1560	-1.70334	-3.67062	9.4056	-2.60367	0
1.1567	-4.42869	-3.08332	4.52974	-3.21135	0
1.1573	-5.35336	-2.76031	-0.662155	-1.68967	0
1.1580	-2.92002	-1.23333	-3.10009	-1.99104	0
1.1587	-3.55269	0.910314	-5.23704	-3.51767	0
1.1593	-5.35336	3.34761	-7.37399	-3.21135	0
1.1600	-2.92002	7.92854	-6.45601	-1.68967	0
1.1607	-1.99534	12.5095	-5.85405	-1.07704	0
1.1613	-4.42869	17.6777	-6.77204	-1.68967	0
1.1620	-2.62802	25.3126	-5.55307	-1.07704	0
1.1627	1.94668	32.6245	-1.88112	1.97622	0
1.1633	-0.194668	33.5642	-1.58014	3.80422	0
1.1640	-5.06136	31.7142	-4.01807	1.05728	0
1.1647	-2.33601	31.4205	-3.10009	-0.464411	0
1.1653	1.94668	28.0729	-1.27916	0.143276	0
1.1660	2.87135	18.0007	-4.93606	0.755903	0
1.1667	2.87135	3.34761	-7.69002	0.449589	0
1.1673	2.87135	-7.63489	-4.63508	0.143276	0
1.1680	1.36267	-9.48489	-3.10009	1.05728	0
1.1687	1.65468	-8.57457	-4.93606	3.19653	0
1.1693	2.87135	-13.4492	-3.10009	2.89022	0
1.1700	2.23868	-18.0301	-0.963134	1.6699	0
1.1707	1.36267	-16.1801	-2.49813	1.97622	0
1.1713	1.02201	-13.7428	-0.963134	0.449589	0
1.1720	0.730004	-12.2158	4.83072	0.143276	0
1.1727	-0.194668	-6.72458	6.96767	2.89022	0
1.1733	-0.194668	-4.58094	6.04969	2.89022	0
1.1740	3.50402	-7.63489	6.04969	2.27759	0
1.1747	8.95472	-4.28729	6.35066	5.02453	0
1.1753	8.37072	7.92854	6.04969	4.72316	0
1.1760	2.87135	20.115	3.91273	1.36359	0
1.1767	3.79602	29.5705	-0.963134	1.36359	0
1.1773	11.4367	38.4387	-5.55307	1.36359	0
1.1780	15.3788	46.6609	-5.85405	0.143276	0
1.1787	13.2374	53.3855	-6.15503	1.36359	0
1.1793	11.0961	54.2958	-11.3469	0.755903	0
1.1800	11.4367	44.5467	-12.2649	-0.770725	0
1.1807	14.4541	28.9832	-6.77204	0.449589	0
1.1813	18.7368	14.3301	-3.41612	-0.464411	0
1.1820	21.1701	0.910314	-2.79911	-4.13029	0
1.1827	21.1701	-13.4492	0.556812	-4.13029	0
1.1833	19.6614	-28.1023	1.4748	-4.13029	0
1.1840	19.9534	-36.3245	-2.19715	-6.57092	0
1.1847	21.1701	-31.1562	-2.49813	-6.26461	0
1.1853	19.0288	-19.8507	-3.10009	-5.0443	0
1.1860	17.2281	-16.7968	-6.45601	-5.9583	0
1.1867	20.2454	-16.1801	-3.41612	-3.51767	0
1.1873	20.8781	-6.72458	2.39279	0.755903	0
1.1880	16.0114	4.25792	-0.0601959	-0.464411	0
1.1887	15.0868	6.40156	-3.41612	-3.51767	0
1.1893	16.5954	0.910314	-2.49813	-2.29735	0
1.1900	12.6534	-11.3055	-3.10009	0.143276	0
1.1907	9.58739	-21.9944	-3.71709	-2.29735	0
1.1913	10.5121	-22.611	-4.3341	-4.43167	0
1.1920	6.22937	-22.288	-7.37399	-1.68967	0
1.1927	1.02201	-23.5213	-7.69002	-0.770725	0
1.1933	1.94668	-19.2341	-5.85405	-5.35061	0
1.1940	1.65468	-14.9761	-8.59296	-6.57092	0
1.1947	-3.21202	-10.3952	-11.0459	-2.29735	0
1.1953	-4.42869	3.96427	-9.82698	-1.68967	0
1.1960	-3.21202	14.9468	-10.128	-4.43167	0
1.1967	-3.84469	10.9825	-12.2649	-5.0443	0
1.1973	-5.06136	8.51584	-12.2649	-5.0443	0
1.1980	-1.99534	13.4198	-9.51095	-5.9583	0
1.1987	2.23868	17.3841	-7.07301	-3.51767	0
1.1993	1.02201	24.4023	-6.45601	-0.770725	0
1.2000	-4.42869	29.8935	-4.93606	-2.29735	0
1.2007	-4.42869	19.5277	-3.41612	-5.35061	0
1.2013	-0.486669	0.910314	-5.85405	-6.26461	0
1.2020	-2.33601	-11.3055	-8.29198	-5.65692	0
1.2027	-5.98603	-17.4134	-5.55307	-4.73798	0
1.2033	-6.27804	-19.8507	-2.19715	-3.82398	0
1.2040	-5.98603	-18.6468	-3.10009	-4.43167	0
1.2047	-4.13669	-16.7968	-3.41612	-4.43167	0
1.2053	-1.99534	-17.1198	-0.361175	-2.90998	0
1.2060	-3.55269	-15.8864	0.556812	-2.60367	0
1.2067	-5.69403	-10.1015	-1.27916	-1.99104	0
1.2073	-4.76936	0.29365	-2.19715	-1.68967	0
1.2080	-4.42869	7.92854	-1.27916	-2.60367	0
1.2087	-5.69403	9.74917	-0.361175	-1.68967	0
1.2093	-6.27804	6.40156	-0.963134	0.449589	0
1.2100	-5.06136	-1.55634	-0.361175	0.143276	0
1.2107	-6.27804	-9.77853	4.52974	1.36359	0
1.2113	-13.6267	-11.9222	7.88566	4.41685	0
1.2120	-15.7194	-8.86822	5.1317	2.27759	0
1.2127	-9.92806	-3.99364	1.4748	-0.464411	0
1.2133	-7.20271	3.34761	-0.361175	1.97622	0
1.2140	-8.41938	7.60553	-4.93606	3.80422	0
1.2147	-5.98603	3.02459	-9.82698	1.36359	0
1.2153	-6.27804	-4.90395	-8.29198	-0.464411	0
1.2160	-12.4101	-5.52061	-5.55307	1.05728	0
1.2167	-13.6267	0.587299	-6.77204	3.80422	0
1.2173	-12.7021	5.46188	-7.37399	4.41685	0
1.2180	-15.4274	3.64126	-5.55307	4.41685	0
1.2187	-15.1354	1.49761	-2.79911	5.94347	0
1.2193	-10.2687	3.64126	-0.361175	5.63716	0
1.2200	-8.12738	6.07855	-1.27916	2.89022	0
1.2207	-9.63605	3.34761	-3.10009	3.80422	0
1.2213	-11.4854	-4.28729	-4.01807	5.94347	0
1.2220	-9.92806	-11.9222	-5.23704	4.11053	0
1.2227	-6.27804	-11.0119	-5.55307	3.80422	0
1.2233	-8.12738	1.49761	-3.41612	6.85747	0
1.2240	-13.9187	12.8031	-5.85405	5.94347	0
1.2247	-12.9941	14.9468	-10.4289	3.50285	0
1.2253	-9.05205	17.061	-10.128	5.02453	0
1.2260	-10.2687	21.3483	-7.37399	6.55116	0
1.2267	-12.4101	21.965	-7.991	4.72316	0
1.2273	-11.4854	20.115	-8.59296	3.19653	0
1.2280	-10.2687	13.0968	-7.69002	3.19653	0
1.2287	-9.92806	-0.323015	-6.77204	3.19653	0
1.2293	-12.4101	-6.10791	-4.3341	4.41685	0
1.2300	-13.9187	-3.99364	-1.27916	5.33085	0
1.2307	-10.5607	-11.6285	-1.27916	4.72316	0
1.2313	-7.20271	-20.1444	-2.19715	4.72316	0
1.2320	-9.05205	-10.6888	-2.19715	5.63716	0
1.2327	-9.92806	4.55157	-1.27916	4.41685	0
1.2333	-8.71138	9.45552	-0.662155	2.89022	0
1.2340	-9.63605	5.16823	-2.19715	4.72316	0
1.2347	-9.92806	-6.10791	-4.01807	5.02453	0
1.2353	-11.1447	-18.0301	-2.79911	3.19653	0
1.2360	-15.4274	-20.4674	-2.19715	3.80422	0
1.2367	-17.5688	-17.1198	-4.3341	3.80422	0
1.2373	-16.0601	-15.2698	-3.10009	-0.163038	0
1.2380	-15.4274	-11.9222	-0.0601959	-1.68967	0
1.2387	-15.4274	-6.10791	-2.19715	1.05728	0
1.2393	-14.5028	0.29365	-4.93606	0.755903	0
1.2400	-14.2107	7.92854	-4.93606	-1.99104	0
1.2407	-16.3521	10.0428	-7.07301	-0.464411	0
1.2413	-16.6441	5.16823	-9.20997	1.05728	0
1.2420	-12.9941	2.43729	-5.85405	-0.770725	0
1.2427	-11.7774	0.587299	-1.88112	-1.38335	0
1.2433	-15.4274	-5.81426	-1.88112	0.449589	0
1.2440	-14.5028	-6.72458	-1.27916	-0.464411	0
1.2447	-10.5607	0.587299	1.4748	-1.07704	0
1.2453	-11.7774	4.25792	3.91273	0.449589	0
1.2460	-12.0694	6.69521	5.43268	1.05728	0
1.2467	-9.05205	14.3301	9.70658	0.755903	0
1.2473	-10.8527	17.061	13.6795	1.97622	0
1.2480	-14.5028	11.5698	11.5426	1.05728	0
1.2487	-13.6267	8.51584	5.43268	-0.770725	0
1.2493	-13.6267	4.25792	3.29572	0.143276	0
1.2500	-13.6267	-4.90395	3.29572	0.449589	0
1.2507	-7.78671	-7.34124	1.4748	-1.68967	0
1.2513	-5.35336	3.64126	-0.0601959	-2.29735	0
1.2520	-9.92806	18.911	1.4748	-1.38335	0
1.2527	-9.92806	30.8039	3.61175	-0.464411	0
1.2533	-6.91071	40.2594	2.69377	0.143276	0
1.2540	-6.91071	47.2776	-0.662155	-0.464411	0
1.2547	-8.41938	46.3673	-0.361175	-0.770725	0
1.2553	-9.34405	37.5284	2.99474	1.05728	0
1.2560	-10.2687	21.965	3.29572	1.97622	0
1.2567	-9.92806	-1.55634	2.39279	0.143276	0
1.2573	-9.05205	-31.4499	3.61175	-1.68967	0
1.2580	-7.78671	-55.8522	2.39279	-0.163038	0
1.2587	-5.35336	-65.6307	0.556812	2.5839	0
1.2593	-5.98603	-61.6664	0.857791	1.6699	0
1.2600	-9.92806	-48.5403	-0.662155	-0.770725	0
1.2607	-11.7774	-33.5935	-5.23704	-0.464411	0
1.2613	-8.71138	-22.9047	-7.07301	0.449589	0
1.2620	-3.55269	-16.7968	-6.15503	-0.770725	0
1.2627	-1.99534	-16.7968	-3.71709	-0.770725	0
1.2633	-6.27804	-18.9404	-1.88112	-1.07704	0
1.2640	-6.27804	-19.2341	-4.01807	-2.60367	0
1.2647	-2.62802	-15.8864	-5.23704	-2.60367	0
1.2653	-4.76936	-10.1015	-3.41612	-1.99104	0
1.2660	-6.91071	-3.99364	-2.79911	-3.51767	0
1.2667	-4.42869	-1.55634	-4.01807	-3.51767	0
1.2673	-8.12738	1.49761	-4.93606	-1.99104	0
1.2680	-10.2687	5.16823	-4.93606	-1.07704	0
1.2687	-6.27804	2.11428	-4.93606	-0.770725	0
1.2693	-12.4101	-0.616664	-7.69002	-1.68967	0
1.2700	-20.0021	7.60553	-13.1829	-5.0443	0
1.2707	-13.2861	17.3841	-13.1829	-5.35061	0
1.2713	-11.4854	20.115	-8.59296	-1.68967	0
1.2720	-19.4181	21.3483	-9.82698	-1.68967	0
1.2727	-16.3521	25.9293	-14.0858	-3.51767	0
1.2733	-10.2687	31.7142	-14.7028	-1.68967	0
1.2740	-13.2861	32.6245	-15.9218	-0.464411	0
1.2747	-11.7774	30.8039	-16.8398	-3.51767	0
1.2753	-8.12738	36.2951	-14.4019	-4.13029	0
1.2760	-10.5607	46.984	-12.8669	-1.68967	0
1.2767	-9.63605	51.2419	-13.1829	-2.60367	0
1.2773	-4.42869	52.4752	-11.6479	-5.0443	0
1.2780	-3.55269	55.8228	-7.69002	-5.0443	0
1.2787	-3.84469	52.7689	-4.93606	-5.35061	0
1.2793	-2.92002	37.5284	-1.58014	-5.35061	0
1.2800	-3.21202	17.061	2.07676	-3.51767	0
1.2807	-3.55269	-7.95791	4.21371	-2.90998	0
1.2813	-5.98603	-39.9951	4.52974	-3.51767	0
1.2820	-7.20271	-67.1577	5.74871	-0.770725	0
1.2827	-6.27804	-74.4696	7.88566	1.36359	0
1.2833	-10.5607	-66.2474	10.3236	-0.163038	0
1.2840	-14.5028	-54.0315	11.5426	-2.90998	0
1.2847	-10.5607	-43.3427	9.70658	-3.82398	0
1.2853	-8.71138	-37.2348	4.83072	-2.29735	0
1.2860	-11.4854	-31.4499	2.69377	-0.163038	0
1.2867	-10.5607	-23.1983	3.61175	0.143276	0
1.2873	-10.8527	-17.7071	1.77578	-1.07704	0
1.2880	-14.2107	-14.6531	-3.10009	-1.99104	0
1.2887	-12.4101	-8.57457	-5.55307	-0.163038	0
1.2893	-10.2687	-4.90395	-4.63508	1.97622	0
1.2900	-12.7021	-6.43093	-4.63508	0.143276	0
1.2907	-11.7774	-7.34124	-6.45601	-0.163038	0
1.2913	-11.1447	-5.52061	-4.93606	3.50285	0
1.2920	-13.6267	1.49761	1.15877	3.80422	0
1.2927	-10.5607	17.6777	3.29572	-0.464411	0
1.2933	-3.55269	40.2594	-0.361175	1.05728	0
1.2940	-0.778671	62.841	-4.01807	5.63716	0
1.2947	1.02201	81.1648	-2.19715	5.63716	0
1.2953	1.36267	95.2012	2.69377	3.50285	0
1.2960	-2.92002	102.836	4.21371	2.89022	0
1.2967	-3.55269	102.219	2.07676	1.97622	0
1.2973	2.87135	90.0036	1.77578	1.97622	0
1.2980	5.5967	63.4577	2.99474	1.97622	0
1.2987	3.50402	19.8214	3.29572	0.449589	0
1.2993	3.79602	-33.2705	7.26865	-1.99104	0
1.3000	5.3047	-79.6672	11.5426	-2.60367	0
1.3007	4.38003	-102.249	8.48762	-0.770725	0
1.3013	5.0127	-96.7576	4.83072	-0.163038	0
1.3020	6.22937	-75.9965	5.74871	-1.68967	0
1.3027	1.65468	-59.8458	5.74871	-1.38335	0
1.3033	-2.92002	-51.8879	4.21371	-0.163038	0
1.3040	0.146001	-43.3427	4.83072	-0.770725	0
1.3047	2.57935	-36.0308	4.52974	0.143276	0
1.3053	-0.778671	-34.7975	3.91273	1.36359	0
1.3060	0.438003	-35.1205	6.35066	-0.464411	0
1.3067	2.23868	-30.8332	8.18664	1.05728	0
1.3073	-3.55269	-24.4317	6.04969	4.11053	0
1.3080	-7.20271	-19.5571	4.21371	1.97622	0
1.3087	-3.21202	-15.8864	3.29572	-0.464411	0
1.3093	-1.70334	-11.9222	0.556812	0.143276	0
1.3100	-3.84469	-8.57457	-0.0601959	-1.99104	0
1.3107	-4.42869	-4.90395	2.69377	-3.51767	0
1.3113	-4.42869	1.49761	2.39279	-1.68967	0
1.3120	-3.55269	8.83886	1.15877	-1.07704	0
1.3127	-1.70334	13.4198	3.61175	-0.464411	0
1.3133	-1.41134	15.5341	3.61175	0.755903	0
1.3140	-1.07067	14.9468	-2.19715	-1.07704	0
1.3147	0.146001	13.0968	-4.93606	-2.60367	0
1.3153	1.02201	13.0968	-3.41612	-1.99104	0
1.3160	3.16335	15.5341	-4.01807	-1.99104	0
1.3167	4.72069	22.2586	-4.93606	-1.68967	0
1.3173	3.50402	32.6245	-4.63508	-0.163038	0
1.3180	4.08802	41.4927	-2.49813	-1.38335	0
1.3187	8.95472	46.3673	1.77578	-2.90998	0
1.3193	8.95472	47.2776	2.39279	-2.60367	0
1.3200	2.23868	42.6967	-2.79911	-2.29735	0
1.3207	-0.194668	31.0975	-6.45601	-1.38335	0
1.3213	4.08802	14.6238	-5.55307	-0.464411	0
1.3220	6.52137	0.587299	-4.01807	-2.60367	0
1.3227	3.79602	-0.939679	-3.10009	-3.82398	0
1.3233	2.87135	5.16823	-4.3341	-1.68967	0
1.3240	5.0127	6.40156	-5.23704	-2.29735	0
1.3247	3.50402	-1.23333	-2.19715	-4.43167	0
1.3253	0.438003	-12.2158	1.4748	-4.13029	0
1.3260	2.57935	-19.8507	-0.361175	-2.29735	0
1.3267	5.3047	-20.1444	-2.79911	-1.07704	0
1.3273	3.16335	-16.7968	-3.41612	0.755903	0
1.3280	3.16335	-13.4492	-4.93606	1.6699	0
1.3287	5.5967	-8.86822	-5.55307	-0.770725	0
1.3293	1.36267	-3.67062	-4.93606	-3.21135	0
1.3300	-4.42869	-0.323015	-5.85405	-0.163038	0
1.3307	-2.62802	-3.99364	-3.71709	3.80422	0
1.3313	-3.55269	-15.2698	0.556812	3.50285	0
1.3320	-10.8527	-19.8507	-0.0601959	1.36359	0
1.3327	-9.92806	-15.8864	-3.41612	1.05728	0
[truncated: 53,746 more rows]
