# Supplementary material for: Identification of Haptic Based Guiding Using Hard Reins
Source: PLoS One. 2015 Jul 22;10(7):e0132020. doi: 10.1371/journal.pone.0132020 (PMC4511788; doi:10.1371/journal.pone.0132020)
Supplement: S3 File — (ZIP) [file pone.0132020.s003.zip › EMGData1/Subject1/T9/t9.txt]

0.0000	-24.7777	-8.46769	-8.75976	-1.3992	0
0.0007	-26.9351	-13.956	-12.426	-4.75781	0
0.0013	-24.4835	-12.1266	-11.81	-3.84035	0
0.0020	-25.3987	-10.2971	-7.85055	-3.23141	0
0.0027	-25.3987	-11.2206	-2.05307	-3.84035	0
0.0033	-25.3987	-11.5168	4.05726	-3.84035	0
0.0040	-29.9751	-7.54426	11.3799	-5.06092	0
0.0047	-31.8056	-3.27557	19.0056	-5.97838	0
0.0053	-29.9751	-3.27557	23.2779	-2.92559	0
0.0060	-30.2693	-2.36956	26.3282	-2.01084	0
0.0067	-33.0478	1.91656	29.3882	-5.06092	0
0.0073	-32.7209	1.91656	30.9134	-7.50207	0
0.0080	-31.8056	-1.14993	28.7723	-8.41953	0
0.0087	-33.963	1.60294	24.1969	-7.80789	0
0.0093	-35.4667	7.40487	18.7025	-6.58732	0
0.0100	-29.9751	11.6736	15.6522	-6.58732	0
0.0107	-24.4835	18.0853	13.824	-6.58732	0
0.0113	-28.1445	24.7933	9.23881	-3.23141	0
0.0120	-31.8056	29.6718	2.83519	-2.31395	0
0.0127	-29.0598	36.3971	-3.57821	-5.67256	0
0.0133	-28.1445	44.3247	-10.9008	-8.11371	0
0.0140	-29.0598	52.8795	-14.5572	-8.41953	0
0.0147	-26.9351	63.2463	-13.648	-9.02847	0
0.0153	-26.0198	68.4384	-12.426	-8.41953	0
0.0160	-26.314	61.7305	-10.2849	-7.19896	0
0.0167	-23.5682	44.9345	-5.10334	-7.19896	0
0.0173	-22.6529	19.9148	-1.74022	-7.50207	0
0.0180	-23.8624	-3.88538	-0.831004	-6.89314	0
0.0187	-22.6529	-10.9069	1.9162	-6.58732	0
0.0193	-22.9471	-5.41862	5.58239	-6.58732	0
0.0200	-25.3987	-1.14993	7.4106	-5.06092	0
0.0207	-26.0198	-2.66575	9.55166	-2.92559	0
0.0213	-27.2293	-13.05	10.1578	-2.01084	0
0.0220	-28.7656	-32.2678	10.764	-1.3992	0
0.0227	-26.6082	-43.2619	15.9553	-2.31395	0
0.0233	-26.314	-40.509	20.2276	-5.67256	0
0.0240	-28.1445	-35.9267	15.6522	-7.19896	0
0.0247	-22.6529	-36.5365	11.0768	-5.06092	0
0.0253	-13.7944	-31.9716	10.1578	-6.58732	0
0.0260	-11.6697	-20.3678	6.80446	-9.33429	0
0.0267	-14.4155	-10.6107	4.05726	-7.19896	0
0.0273	-12.585	-4.49519	4.6634	-3.84035	0
0.0280	-7.71441	-0.836315	2.53212	-3.23141	0
0.0287	-5.2628	-0.226502	-0.215083	-2.61977	0
0.0293	-2.81118	-0.226502	1.61313	-2.92559	0
0.0300	1.14409	-1.14993	2.83519	-4.75781	0
0.0307	1.43828	-12.4402	1.9162	-3.84035	0
0.0313	-0.980646	-30.4384	3.44134	-1.09338	0
0.0320	2.97463	-39.603	6.80446	-1.09338	0
0.0327	9.08732	-34.0973	8.93574	-2.92559	0
0.0333	9.08732	-22.1972	9.55166	-2.61977	0
0.0340	9.38151	-13.6598	9.85473	-2.61977	0
0.0347	10.6237	-9.39112	11.0768	-2.01084	0
0.0353	6.01463	-4.80881	11.986	-1.09338	0
0.0360	4.18409	-0.226502	10.764	-2.92559	0
0.0367	10.2968	1.60294	11.0768	-4.75781	0
0.0373	13.0426	0.679506	12.905	-3.84035	0
0.0380	11.2121	0.0696929	11.6829	-4.45199	0
0.0387	13.0426	0.679506	8.93574	-6.89314	0
0.0393	12.7484	3.74599	9.23881	-5.67256	0
0.0400	9.08732	5.87163	11.986	-3.84035	0
0.0407	8.79313	6.79506	12.905	-5.67256	0
0.0413	9.70839	9.84412	11.0768	-4.14617	0
0.0420	9.38151	11.6736	9.23881	-1.09338	0
0.0427	11.5389	9.84412	11.0768	-3.84035	0
0.0433	11.8331	9.53051	14.4301	-6.58732	0
0.0440	8.46624	8.92069	14.1271	-5.67256	0
0.0447	8.46624	7.09125	11.986	-5.36674	0
0.0453	9.70839	11.9872	12.6019	-4.75781	0
0.0460	9.08732	19.9148	14.7332	-3.23141	0
0.0467	11.5389	26.3265	18.3994	-2.31395	0
0.0473	12.7484	40.962	22.9748	-1.09338	0
0.0480	9.38151	58.3678	23.581	0.1272	0
0.0487	9.70839	62.9501	19.3086	-0.178621	0
0.0493	13.9579	67.8286	17.4804	0.430314	0
0.0500	14.5789	76.9758	21.7528	2.26253	0
0.0507	14.5789	66.609	25.722	1.95671	0
0.0513	13.3695	37.0069	24.803	0.736134	0
0.0520	10.0026	14.4264	23.8938	1.34778	0
0.0527	9.08732	8.01469	26.9441	2.26253	0
0.0533	8.17205	5.87163	29.6913	2.56835	0
0.0540	3.26882	-12.1266	28.4692	2.56835	0
0.0547	-1.60172	-49.36	29.0754	3.78893	0
0.0553	-6.17807	-74.0836	32.1354	3.17728	0
0.0560	-12.2908	-66.4522	31.2164	0.736134	0
0.0567	-14.7097	-53.3325	30.2974	0.736134	0
0.0573	-16.246	-52.4091	33.0446	3.17728	0
0.0580	-19.286	-49.9698	35.1857	2.56835	0
0.0587	-18.9918	-40.8226	36.7108	3.48311	0
0.0593	-20.8224	-31.3618	38.8421	6.5359	0
0.0600	-29.9751	-23.4168	37.317	6.23008	0
0.0607	-33.963	-21.2912	33.9636	3.48311	0
0.0613	-30.8903	-21.2912	34.2667	1.65089	0
0.0620	-29.354	-16.3953	34.5698	-1.09338	0
0.0627	-28.4387	-10.6107	32.7416	-1.3992	0
0.0633	-28.4387	-6.63825	31.2164	2.87417	0
0.0640	-30.8903	-3.58919	29.6913	6.23008	0
0.0647	-29.9751	-2.05594	29.3882	5.31532	0
0.0653	-28.1445	-0.226502	30.2974	1.65089	0
0.0660	-31.1845	3.43238	28.1662	-1.70502	0
0.0667	-33.963	4.652	26.0251	0.430314	0
0.0673	-33.6362	5.26182	28.1662	3.17728	0
0.0680	-33.342	8.6245	28.4692	1.95671	0
0.0687	-33.6362	9.84412	27.5502	2.26253	0
0.0693	-35.1725	8.31088	29.9944	3.48311	0
0.0700	-35.4667	8.92069	29.0754	1.65089	0
0.0707	-30.5962	14.4264	26.641	0.736134	0
0.0713	-31.8056	22.6676	30.2974	1.95671	0
0.0720	-41.2852	29.0619	33.3477	1.34778	0
0.0727	-40.9583	27.8423	29.3882	0.736134	0
0.0733	-32.7209	24.4971	26.641	2.87417	0
0.0740	-34.2572	27.2325	26.0251	5.31532	0
0.0747	-38.8336	32.7382	22.9748	5.31532	0
0.0753	-38.2125	33.6443	22.0558	3.78893	0
0.0760	-37.9183	28.1559	25.722	2.87417	0
0.0767	-36.382	18.9913	26.3282	4.39786	0
0.0773	-35.4667	10.1403	24.803	4.39786	0
0.0780	-39.1278	2.52637	24.803	2.56835	0
0.0787	-40.6641	-1.14993	24.803	2.56835	0
0.0793	-38.8336	2.52637	24.803	4.39786	0
0.0800	-40.9583	3.43238	28.4692	5.92426	0
0.0807	-42.2005	0.0696929	31.8226	6.23008	0
0.0813	-40.9583	5.87163	30.6005	6.83901	0
0.0820	-41.5794	11.3599	29.9944	7.75647	0
0.0827	-39.4547	0.993124	31.2164	9.8918	0
0.0833	-40.6641	-2.97937	31.2164	11.1124	0
0.0840	-47.9863	7.40487	30.9134	9.58598	0
0.0847	-46.4499	5.26182	29.3882	7.45065	0
0.0853	-37.9183	-2.97937	26.641	6.83901	0
0.0860	-39.1278	6.79506	24.803	8.05959	0
0.0867	-42.7888	16.2559	24.5	10.8066	0
0.0873	-41.8736	4.04219	22.0558	11.4182	0
0.0880	-44.6194	-16.7089	21.1466	8.67123	0
0.0887	-47.6921	-31.3618	21.4497	8.36541	0
0.0893	-45.5347	-36.8501	20.2276	10.8066	0
0.0900	-46.4499	-29.5324	18.7025	10.5034	0
0.0907	-49.5226	-17.9285	19.3086	8.97705	0
0.0913	-49.8168	-12.4402	18.7025	10.1976	0
0.0920	-50.111	-9.68732	16.5712	9.8918	0
0.0927	-51.9415	-3.58919	14.1271	7.14483	0
0.0933	-51.9415	2.82256	12.2989	8.97705	0
0.0940	-51.0263	5.57543	11.6829	11.724	0
0.0947	-51.9415	7.70107	11.0768	9.28287	0
0.0953	-53.4779	14.1128	9.85473	6.83901	0
0.0960	-52.8568	20.2109	8.63267	7.14483	0
0.0967	-51.9415	21.1344	5.88547	6.5359	0
0.0973	-51.6474	21.4306	1.9162	5.31532	0
0.0980	-48.9015	21.7442	-0.215083	5.0095	0
0.0987	-46.7768	18.9913	-0.527932	4.70368	0
0.0993	-51.3532	17.7717	-2.35614	4.39786	0
0.1000	-53.1837	20.5246	-5.40642	4.39786	0
0.1007	-49.5226	22.6676	-7.23463	5.0095	0
0.1013	-50.4379	15.6461	-6.01256	6.23008	0
0.1020	-55.6026	-0.836315	-3.57821	7.14483	0
0.1027	-56.2237	-12.4402	-4.48742	5.61844	0
0.1033	-54.6874	-9.39112	-8.15362	2.87417	0
0.1040	-54.6874	-3.88538	-9.37568	2.56835	0
0.1047	-53.4779	-1.14993	-9.37568	3.48311	0
0.1053	-54.099	4.35581	-9.98183	3.48311	0
0.1060	-55.9295	7.40487	-9.98183	2.56835	0
0.1067	-54.3932	8.01469	-9.98183	0.736134	0
0.1073	-55.0142	16.5521	-10.2849	0.736134	0
0.1080	-60.5059	24.1834	-13.0321	4.39786	0
0.1087	-61.0942	18.9913	-16.3952	5.61844	0
0.1093	-55.3084	17.1619	-17.6173	-0.178621	0
0.1100	-51.9415	26.9363	-16.3952	-2.01084	0
0.1107	-53.1837	39.1326	-15.4762	4.39786	0
0.1113	-51.9415	51.0326	-15.1732	5.31532	0
0.1120	-49.1957	59.2738	-15.4762	1.34778	0
0.1127	-50.111	58.3678	-16.3952	1.65089	0
0.1133	-52.2684	52.8795	-15.7793	2.56835	0
0.1140	-51.3532	44.0285	-14.5572	0.736134	0
0.1147	-49.1957	27.5461	-13.648	-0.178621	0
0.1153	-50.111	7.70107	-13.0321	-0.790262	0
0.1160	-50.7321	-11.5168	-11.2039	-1.09338	0
0.1167	-50.111	-32.5814	-9.37568	1.04195	0
0.1173	-51.9415	-47.8442	-8.15362	1.95671	0
0.1180	-52.5626	-48.454	-6.32541	1.65089	0
0.1187	-50.111	-35.9267	-3.26536	3.78893	0
0.1193	-52.5626	-22.1972	-0.215083	5.31532	0
0.1200	-58.9695	-19.1481	0.391061	2.56835	0
0.1207	-57.4332	-23.4168	-0.527932	1.34778	0
0.1213	-51.9415	-20.6814	-1.13408	1.65089	0
0.1220	-51.0263	-13.956	-3.26536	0.1272	0
0.1227	-49.1957	-13.956	-5.40642	-2.01084	0
0.1233	-46.7768	-16.7089	-3.57821	-1.70502	0
0.1240	-48.6073	-14.2696	-2.96229	0.1272	0
0.1247	-48.2805	-12.1266	-6.32541	-0.178621	0
0.1253	-43.7041	-11.2206	-6.32541	-2.61977	0
0.1260	-45.5347	-10.0009	-3.57821	-2.92559	0
0.1267	-47.9863	-8.46769	-5.10334	-1.09338	0
0.1273	-45.2405	-5.71482	-6.32541	-2.01084	0
0.1280	-44.6194	-2.97937	-5.40642	-1.70502	0
0.1287	-47.3652	-4.80881	-7.23463	2.26253	0
0.1293	-45.5347	-6.32463	-10.5977	4.09475	0
0.1300	-42.2005	-2.97937	-9.98183	3.17728	0
0.1307	-43.1157	0.679506	-5.40642	4.70368	0
0.1313	-44.9463	3.13618	-0.831004	5.31532	0
0.1320	-44.9463	7.09125	-3.57821	1.95671	0
0.1327	-46.1557	8.6245	-11.507	1.34778	0
0.1333	-46.4499	8.01469	-12.729	2.87417	0
0.1340	-44.3252	12.2834	-9.67876	2.26253	0
0.1347	-43.4099	17.7717	-11.81	1.04195	0
0.1353	-44.3252	19.3049	-12.729	1.04195	0
0.1360	-42.2005	20.8208	-8.75976	0.736134	0
0.1367	-39.7488	27.2325	-8.15362	0.736134	0
0.1373	-40.6641	33.3481	-11.507	2.56835	0
0.1380	-40.043	29.9854	-11.507	6.23008	0
0.1387	-37.2972	18.9913	-9.98183	7.14483	0
0.1393	-39.1278	8.92069	-8.75976	4.70368	0
0.1400	-39.4547	1.28932	-6.62848	4.39786	0
0.1407	-34.5514	-7.54426	-4.80027	6.83901	0
0.1413	-34.5514	-11.2206	-4.48742	6.83901	0
0.1420	-36.7088	-10.6107	-1.74022	7.14483	0
0.1427	-32.7209	-11.8304	2.21927	10.1976	0
0.1433	-32.4267	-9.39112	1.9162	9.58598	0
0.1440	-37.2972	-0.226502	-2.65921	4.70368	0
0.1447	-35.4667	4.04219	-5.10334	2.26253	0
0.1453	-30.8903	0.383311	-5.10334	2.87417	0
0.1460	-31.8056	-4.80881	-5.10334	5.92426	0
0.1467	-33.6362	-6.63825	-3.57821	8.05959	0
0.1473	-32.7209	-3.27557	-2.65921	5.0095	0
0.1480	-32.4267	-4.199	-5.40642	1.65089	0
0.1487	-32.7209	-15.4893	-7.23463	3.17728	0
0.1493	-33.6362	-21.5874	-6.32541	3.48311	0
0.1500	-34.8783	-15.4893	-6.32541	3.48311	0
0.1507	-35.7936	-12.1266	-7.23463	4.70368	0
0.1513	-36.382	-15.7854	-6.01256	3.48311	0
0.1520	-35.1725	-24.0266	-5.40642	0.1272	0
0.1527	-33.6362	-37.4599	-5.40642	1.65089	0
0.1533	-35.1725	-42.3384	-6.32541	5.0095	0
0.1540	-35.4667	-31.9716	-7.5377	4.70368	0
0.1547	-34.8783	-21.5874	-5.10334	4.39786	0
0.1553	-38.2125	-17.9285	-2.05307	4.09475	0
0.1560	-40.043	-14.8794	-3.57821	0.430314	0
0.1567	-36.0878	-15.4893	-5.70949	-2.92559	0
0.1573	-32.7209	-19.1481	-7.23463	-1.09338	0
0.1580	-31.5114	-19.4617	-9.98183	1.65089	0
0.1587	-30.8903	-22.1972	-9.67876	0.736134	0
0.1593	-32.7209	-27.9991	-7.5377	-2.61977	0
0.1600	-35.4667	-27.6855	-10.2849	-3.84035	0
0.1607	-34.5514	-22.807	-10.2849	-2.61977	0
0.1613	-34.5514	-21.5874	-4.80027	-1.3992	0
0.1620	-35.7936	-20.3678	-6.32541	-2.01084	0
0.1627	-34.8783	-12.7364	-13.0321	-3.53453	0
0.1633	-34.5514	-4.49519	-13.648	-4.45199	0
0.1640	-36.0878	-1.14993	-11.81	-3.84035	0
0.1647	-34.2572	1.60294	-12.426	-5.06092	0
0.1653	-30.8903	7.09125	-9.98183	-7.50207	0
0.1660	-29.9751	8.6245	-6.62848	-5.97838	0
0.1667	-28.4387	8.01469	-6.01256	-1.3992	0
0.1673	-28.4387	13.503	-5.40642	-2.61977	0
0.1680	-32.1325	18.0853	-7.5377	-6.89314	0
0.1687	-31.8056	11.6736	-12.729	-6.89314	0
0.1693	-26.314	2.52637	-12.729	-6.89314	0
0.1700	-23.5682	1.28932	-9.07261	-9.02847	0
0.1707	-23.8624	0.993124	-8.15362	-7.19896	0
0.1713	-23.5682	-4.199	-9.07261	-5.36674	0
0.1720	-25.3987	-9.39112	-10.2849	-8.11371	0
0.1727	-27.2293	-12.1266	-9.98183	-9.33429	0
0.1733	-27.5235	-18.5383	-8.15362	-8.41953	0
0.1740	-30.8903	-24.9501	-8.45669	-8.41953	0
0.1747	-35.4667	-20.9776	-10.9008	-10.249	0
0.1753	-35.1725	-15.4893	-12.1229	-9.94322	0
0.1760	-33.6362	-23.7304	-10.9008	-8.41953	0
0.1767	-33.0478	-34.7071	-8.75976	-6.89314	0
0.1773	-30.8903	-34.4109	-7.23463	-8.41953	0
0.1780	-28.1445	-32.2678	-7.85055	-9.02847	0
0.1787	-26.0198	-30.752	-7.23463	-5.97838	0
0.1793	-27.5235	-19.7579	-4.48742	-3.53453	0
0.1800	-33.342	-4.49519	-4.48742	-4.75781	0
0.1807	-36.382	0.993124	-9.67876	-6.58732	0
0.1813	-31.8056	0.383311	-12.426	-8.41953	0
0.1820	-27.2293	4.652	-9.67876	-9.94322	0
0.1827	-26.314	14.4264	-6.62848	-9.33429	0
0.1833	-25.6929	20.2109	-8.45669	-7.19896	0
0.1840	-25.6929	19.9148	-12.729	-4.75781	0
0.1847	-26.0198	20.8208	-13.648	-2.92559	0
0.1853	-25.1045	22.6676	-12.729	-2.31395	0
0.1860	-26.9351	17.1619	-13.0321	-2.31395	0
0.1867	-27.2293	5.57543	-12.1229	-3.23141	0
0.1873	-22.0318	-7.54426	-10.9008	-4.14617	0
0.1880	-21.7376	-21.2912	-12.426	-2.31395	0
0.1887	-28.7656	-28.9226	-13.648	1.65089	0
0.1893	-28.4387	-24.9501	-13.648	2.26253	0
0.1900	-21.1166	-20.9776	-13.345	0.736134	0
0.1907	-20.2013	-17.6149	-10.5977	2.26253	0
0.1913	-25.1045	-4.80881	-9.07261	3.17728	0
0.1920	-27.5235	8.01469	-10.9008	2.56835	0
0.1927	-26.6082	5.57543	-13.0321	3.48311	0
0.1933	-23.8624	0.679506	-15.7793	2.87417	0
0.1940	-22.3587	3.13618	-19.1424	-0.178621	0
0.1947	-24.7777	3.74599	-18.8296	-1.09338	0
0.1953	-26.6082	2.82256	-16.6983	-1.3992	0
0.1960	-24.7777	4.96562	-16.6983	-1.70502	0
0.1967	-22.9471	3.43238	-15.4762	0.736134	0
0.1973	-21.7376	-1.44613	-15.1732	2.56835	0
0.1980	-19.9071	-4.49519	-16.6983	0.736134	0
0.1987	-20.8224	-3.88538	-16.3952	0.736134	0
0.1993	-23.8624	0.993124	-16.3952	0.736134	0
0.2000	-22.6529	5.87163	-19.1424	-2.31395	0
0.2007	-19.9071	7.09125	-18.8296	-2.01084	0
0.2013	-21.4435	9.84412	-15.4762	-0.178621	0
0.2020	-20.8224	14.1128	-15.4762	-0.790262	0
0.2027	-15.3308	16.5521	-15.4762	0.1272	0
0.2033	-15.3308	24.4971	-12.729	1.04195	0
0.2040	-21.1166	31.8148	-10.9008	-1.09338	0
0.2047	-21.4435	29.9854	-13.648	-1.09338	0
0.2053	-15.3308	27.8423	-16.6983	0.430314	0
0.2060	-13.5002	24.7933	-17.3044	-0.790262	0
0.2067	-15.3308	12.2834	-17.9204	0.1272	0
0.2073	-14.4155	-1.75975	-18.2234	1.04195	0
0.2080	-13.5002	-9.39112	-20.9706	-0.790262	0
0.2087	-16.246	-11.2206	-25.243	0.736134	0
0.2093	-17.7824	-3.88538	-24.6368	3.78893	0
0.2100	-15.625	4.35581	-20.3547	2.56835	0
0.2107	-17.1613	-0.226502	-21.2737	0.736134	0
0.2113	-20.8224	-6.32463	-25.243	0.430314	0
0.2120	-20.2013	-2.05594	-24.0209	-1.3992	0
0.2127	-20.8224	2.21275	-21.2737	-0.178621	0
0.2133	-23.8624	-2.36956	-21.5768	1.65089	0
0.2140	-22.0318	-8.46769	-22.1927	-0.178621	0
0.2147	-21.7376	-6.93445	-20.9706	1.65089	0
0.2153	-27.5235	-0.836315	-17.6173	4.09475	0
0.2160	-28.1445	-2.66575	-15.7793	0.430314	0
0.2167	-21.7376	-10.2971	-19.7486	-2.31395	0
0.2173	-21.1166	-12.1266	-24.0209	-0.178621	0
0.2180	-22.6529	-14.8794	-22.7988	-0.178621	0
0.2187	-21.4435	-21.2912	-20.9706	-1.09338	0
0.2193	-21.7376	-19.7579	-21.8896	-0.178621	0
0.2200	-23.5682	-12.7364	-20.9706	0.430314	0
0.2207	-22.6529	-8.17149	-19.1424	-0.178621	0
0.2213	-22.6529	-2.36956	-19.4455	-2.01084	0
0.2220	-22.0318	4.04219	-21.8896	-3.23141	0
0.2227	-18.9918	8.92069	-24.0209	-2.01084	0
0.2233	-18.0766	16.8657	-23.4148	-1.3992	0
0.2240	-18.0766	22.6676	-20.9706	-3.53453	0
0.2247	-16.8671	25.4031	-19.4455	-5.97838	0
0.2253	-18.6976	31.205	-18.5265	-6.58732	0
0.2260	-19.9071	32.4246	-16.0824	-4.14617	0
0.2267	-15.0366	23.5736	-12.426	-0.790262	0
0.2273	-14.1213	18.0853	-9.98183	-1.70502	0
0.2280	-18.9918	12.597	-11.507	-3.23141	0
0.2287	-15.3308	-2.97937	-14.5572	-1.09338	0
0.2293	-7.09334	-12.7364	-14.5572	0.1272	0
0.2300	-7.71441	-8.17149	-12.426	-0.178621	0
0.2307	-11.0486	-2.66575	-11.81	1.04195	0
0.2313	-9.83915	3.13618	-12.1229	0.736134	0
0.2320	-9.54495	15.0362	-13.648	-1.70502	0
0.2327	-9.54495	26.3265	-16.0824	-2.92559	0
0.2333	-5.88388	33.6443	-15.7793	-2.92559	0
0.2340	-3.43226	39.1326	-14.5572	-1.09338	0
0.2347	-5.2628	40.3522	-16.6983	0.736134	0
0.2353	-7.09334	41.8854	-17.9204	-3.53453	0
0.2360	-6.17807	43.4187	-13.9511	-8.11371	0
0.2367	-4.34753	38.8364	-11.507	-4.45199	0
0.2373	0.228817	26.0129	-12.1229	-1.09338	0
0.2380	3.8899	5.26182	-10.5977	-2.92559	0
0.2387	2.97463	-18.5383	-5.10334	-2.92559	0
0.2393	-1.60172	-29.5324	-2.65921	-0.790262	0
0.2400	-4.05334	-24.0266	-6.01256	-2.92559	0
0.2407	-2.81118	-10.6107	-9.98183	-4.75781	0
0.2413	-0.0653764	5.87163	-10.9008	-3.23141	0
0.2420	2.05936	15.0362	-10.2849	-1.09338	0
0.2427	2.35355	3.74599	-9.98183	-0.790262	0
0.2433	0.523011	-16.7089	-9.67876	-0.178621	0
0.2440	-0.686452	-24.9501	-11.2039	0.736134	0
0.2447	0.228817	-21.5874	-11.81	0.736134	0
0.2453	-0.980646	-22.5108	-9.98183	-1.09338	0
0.2460	-5.2628	-30.1422	-9.67876	-0.790262	0
0.2467	-7.38753	-32.5814	-11.507	0.430314	0
0.2473	-7.38753	-23.1206	-12.1229	-0.178621	0
0.2480	-8.92388	-10.9069	-11.81	-1.09338	0
0.2487	-10.7544	-6.32463	-11.81	-0.790262	0
0.2493	-10.4602	-8.46769	-10.2849	-1.09338	0
0.2500	-8.3028	-13.05	-8.15362	-1.3992	0
0.2507	-8.00861	-12.4402	-6.62848	1.04195	0
0.2513	-14.4155	-3.88538	-5.70949	3.48311	0
0.2520	-20.8224	-2.97937	-6.32541	3.17728	0
0.2527	-19.9071	-15.4893	-9.37568	1.65089	0
0.2533	-18.9918	-17.3187	-11.81	-0.178621	0
0.2540	-19.286	-2.97937	-12.426	-0.484441	0
0.2547	-18.0766	3.43238	-11.507	1.65089	0
0.2553	-18.6976	0.679506	-9.07261	0.736134	0
0.2560	-19.9071	5.26182	-7.5377	-2.01084	0
0.2567	-18.3708	8.31088	-7.5377	0.736134	0
0.2573	-19.286	1.91656	-6.93155	5.31532	0
0.2580	-20.2013	-2.36956	-7.23463	4.09475	0
0.2587	-17.1613	-0.836315	-8.15362	2.56835	0
0.2593	-18.3708	1.60294	-7.85055	4.39786	0
0.2600	-22.6529	3.43238	-6.32541	4.09475	0
0.2607	-18.9918	2.21275	-5.40642	4.39786	0
0.2613	-15.0366	0.993124	-5.40642	8.67123	0
0.2620	-16.5402	6.18525	-4.80027	8.97705	0
0.2627	-14.7097	13.2068	-1.13408	6.23008	0
0.2633	-14.7097	18.0853	3.75418	8.05959	0
0.2640	-20.5282	22.9638	3.13826	8.36541	0
0.2647	-19.9071	25.1069	0.0879887	3.48311	0
0.2653	-14.7097	22.6676	1.00698	4.09475	0
0.2660	-16.246	23.8872	1.61313	9.8918	0
0.2667	-17.1613	29.9854	1.9162	9.8918	0
0.2673	-14.1213	33.6443	5.58239	5.92426	0
0.2680	-15.0366	30.2816	6.49161	6.5359	0
0.2687	-18.0766	22.354	3.75418	8.97705	0
0.2693	-17.4555	16.5521	6.18854	8.97705	0
0.2700	-16.246	15.9423	12.2989	8.67123	0
0.2707	-16.246	15.3324	13.824	9.58598	0
0.2713	-17.1613	14.4264	12.905	8.97705	0
0.2720	-17.1613	11.6736	11.986	8.97705	0
0.2727	-16.246	0.679506	12.6019	9.58598	0
0.2733	-18.0766	-6.32463	13.824	10.1976	0
0.2740	-18.9918	2.21275	14.1271	13.2477	0
0.2747	-14.4155	10.4539	15.6522	16.9121	0
0.2753	-14.4155	7.40487	20.8435	15.9947	0
0.2760	-22.6529	4.96562	22.0558	14.1652	0
0.2767	-24.4835	5.26182	17.1773	16.3005	0
0.2773	-18.9918	2.21275	17.1773	18.1327	0
0.2780	-16.8671	1.28932	20.2276	16.9121	0
0.2787	-16.5402	8.01469	19.0056	14.7741	0
0.2793	-16.5402	19.3049	17.7835	14.1652	0
0.2800	-19.9071	29.6718	18.3994	12.9446	0
0.2807	-22.6529	31.205	17.4804	12.6388	0
0.2813	-22.9471	22.9638	17.4804	14.1652	0
0.2820	-21.7376	18.0853	19.9246	15.0799	0
0.2827	-17.1613	19.9148	21.7528	13.5535	0
0.2833	-15.3308	15.6461	22.3687	13.2477	0
0.2840	-20.2013	7.09125	23.581	15.3857	0
0.2847	-21.4435	0.679506	24.1969	15.3857	0
0.2853	-20.5282	-12.1266	23.8938	13.5535	0
0.2860	-23.274	-27.6855	22.6718	13.5535	0
0.2867	-22.3587	-27.6855	23.8938	13.5535	0
0.2873	-22.6529	-12.7364	26.9441	12.9446	0
0.2880	-31.5114	-2.05594	26.641	12.6388	0
0.2887	-32.7209	-0.226502	22.0558	10.8066	0
0.2893	-24.4835	-0.836315	19.0056	8.36541	0
0.2900	-23.8624	-1.14993	18.0963	7.75647	0
0.2907	-26.0198	-2.66575	18.3994	5.92426	0
0.2913	-23.5682	-9.68732	21.1466	4.39786	0
0.2920	-25.3987	-18.5383	22.9748	6.5359	0
0.2927	-27.8503	-20.9776	21.1466	7.75647	0
0.2933	-24.4835	-16.7089	19.6215	4.09475	0
0.2940	-22.6529	-11.8304	19.9246	1.65089	0
0.2947	-23.5682	-7.54426	19.6215	3.17728	0
0.2953	-21.7376	-6.02844	18.7025	2.56835	0
0.2960	-19.9071	-7.85788	18.7025	-0.790262	0
0.2967	-19.6129	-6.63825	19.3086	-2.61977	0
0.2973	-19.286	-1.44613	18.3994	-1.70502	0
0.2980	-17.1613	1.60294	16.5712	-1.3992	0
0.2987	-12.8791	4.35581	20.2276	-0.790262	0
0.2993	-13.5002	9.84412	23.581	1.04195	0
0.3000	-19.6129	11.6736	20.2276	0.430314	0
0.3007	-20.8224	6.48144	16.2584	-2.01084	0
0.3013	-17.1613	4.652	15.0363	-2.92559	0
0.3020	-15.9518	7.09125	11.986	-3.23141	0
0.3027	-15.0366	5.57543	8.93574	-3.84035	0
0.3033	-15.3308	4.652	9.23881	-1.3992	0
0.3040	-18.9918	7.09125	8.02652	-2.01084	0
0.3047	-17.7824	7.40487	6.18854	-6.2815	0
0.3053	-15.3308	9.23431	6.80446	-6.2815	0
0.3060	-17.1613	15.3324	7.4106	-3.53453	0
0.3067	-17.1613	19.9148	7.4106	-3.84035	0
0.3073	-14.4155	22.9638	7.4106	-4.14617	0
0.3080	-14.7097	30.2816	4.05726	-2.31395	0
0.3087	-16.246	40.3522	0.0879887	-1.70502	0
0.3093	-17.7824	49.2032	-0.831004	-3.23141	0
0.3100	-18.3708	52.8795	-1.43715	-3.84035	0
0.3107	-14.7097	52.8795	-0.527932	-4.45199	0
0.3113	-14.1213	57.4444	2.53212	-6.2815	0
0.3120	-18.3708	63.2463	2.83519	-7.50207	0
0.3127	-17.4555	57.4444	1.31005	-7.80789	0
0.3133	-12.585	36.0835	2.83519	-8.72265	0
0.3140	-13.206	0.679506	4.36033	-8.41953	0
0.3147	-15.0366	-33.1913	4.36033	-7.19896	0
0.3153	-14.4155	-46.9208	4.96647	-6.58732	0
0.3160	-15.3308	-47.5306	5.27932	-5.97838	0
0.3167	-17.1613	-52.4091	4.6634	-7.50207	0
0.3173	-16.246	-53.3325	5.88547	-10.8607	0
0.3180	-12.585	-45.0913	7.10753	-8.41953	0
0.3187	-11.9639	-43.2619	5.58239	-4.45199	0
0.3193	-15.3308	-48.7502	2.83519	-6.2815	0
0.3200	-18.0766	-49.6736	2.83519	-7.50207	0
0.3207	-17.1613	-44.4815	2.83519	-5.67256	0
0.3213	-15.3308	-37.7736	-0.215083	-6.2815	0
0.3220	-12.8791	-29.2188	-3.88128	-6.2815	0
0.3227	-11.0486	-19.1481	-0.527932	-3.23141	0
0.3233	-15.3308	-13.3462	4.6634	-4.75781	0
0.3240	-20.8224	-16.0991	1.9162	-7.19896	0
0.3247	-17.7824	-19.7579	-3.57821	-3.84035	0
0.3253	-12.8791	-17.0051	-4.18435	-2.61977	0
0.3260	-15.9518	-11.2206	-5.40642	-6.2815	0
0.3267	-18.9918	-4.199	-9.07261	-6.58732	0
0.3273	-17.1613	4.96562	-8.75976	-4.45199	0
0.3280	-18.0766	8.01469	-6.32541	-5.06092	0
0.3287	-20.2013	5.57543	-6.62848	-4.75781	0
0.3293	-18.0766	4.35581	-7.85055	-2.92559	0
0.3300	-18.6976	3.13618	-8.15362	-2.92559	0
0.3307	-22.0318	6.18525	-8.15362	-4.14617	0
0.3313	-22.6529	16.5521	-7.23463	-4.75781	0
0.3320	-24.4835	19.3049	-9.07261	-3.84035	0
0.3327	-29.9751	11.6736	-12.729	-2.31395	0
0.3333	-29.9751	10.1403	-13.0321	-1.09338	0
0.3340	-25.6929	14.4264	-10.5977	1.34778	0
0.3347	-23.5682	12.597	-8.15362	4.39786	0
0.3353	-23.5682	12.597	-6.32541	4.39786	0
0.3360	-25.1045	18.9913	-5.70949	1.65089	0
0.3367	-26.9351	20.8208	-6.32541	1.34778	0
0.3373	-25.3987	10.4539	-6.32541	1.65089	0
0.3380	-23.8624	-1.44613	-6.32541	0.736134	0
0.3387	-26.314	-1.14993	-6.32541	0.430314	0
0.3393	-29.0598	8.01469	-6.93155	0.1272	0
0.3400	-28.1445	8.92069	-8.75976	-1.09338	0
0.3407	-26.6082	2.82256	-9.07261	-1.09338	0
0.3413	-29.354	1.60294	-7.23463	-0.484441	0
0.3420	-31.8056	-5.71482	-6.62848	-0.178621	0
0.3427	-31.1845	-24.9501	-6.62848	-0.178621	0
0.3433	-31.8056	-34.0973	-2.96229	-0.790262	0
0.3440	-33.963	-24.0266	1.9162	-0.790262	0
0.3447	-33.6362	-13.05	2.53212	2.56835	0
0.3453	-32.4267	-8.46769	-1.43715	5.31532	0
0.3460	-32.7209	-4.199	-3.57821	4.70368	0
0.3467	-32.7209	2.21275	1.61313	5.61844	0
0.3473	-35.7936	9.84412	4.6634	5.92426	0
0.3480	-40.9583	12.597	-1.74022	2.87417	0
0.3487	-40.6641	9.53051	-5.40642	-0.178621	0
0.3493	-37.6241	8.01469	-1.74022	-0.178621	0
0.3500	-37.003	9.23431	-0.831004	1.04195	0
0.3507	-35.1725	7.09125	-4.18435	3.78893	0
0.3513	-33.0478	5.26182	-2.65921	4.39786	0
0.3520	-36.0878	6.18525	-1.13408	1.04195	0
0.3527	-39.1278	7.40487	-4.48742	-0.484441	0
0.3533	-39.4547	8.31088	-6.62848	1.34778	0
0.3540	-39.7488	9.84412	-5.40642	3.48311	0
0.3547	-38.5394	10.7501	-4.18435	4.39786	0
0.3553	-37.003	12.597	-3.57821	1.65089	0
0.3560	-37.2972	15.9423	-2.96229	-0.484441	0
0.3567	-37.6241	18.6951	-3.57821	1.34778	0
0.3573	-36.382	19.3049	-4.18435	3.48311	0
0.3580	-35.1725	18.0853	-2.05307	1.65089	0
0.3587	-34.2572	20.2109	1.9162	0.736134	0
0.3593	-37.003	24.1834	4.05726	3.48311	0
0.3600	-40.9583	21.7442	3.44134	4.39786	0
0.3607	-39.4547	15.6461	1.61313	0.736134	0
0.3613	-35.7936	15.3324	0.0879887	-1.70502	0
0.3620	-36.0878	17.1619	0.0879887	0.736134	0
0.3627	-35.4667	16.5521	1.00698	2.56835	0
0.3633	-34.2572	16.5521	1.61313	1.04195	0
0.3640	-35.1725	16.2559	3.13826	-1.09338	0
0.3647	-34.2572	13.2068	4.6634	-2.61977	0
0.3653	-32.4267	10.1403	3.75418	-2.31395	0
0.3660	-32.4267	4.652	4.05726	-1.09338	0
0.3667	-30.8903	-4.80881	8.02652	-1.3992	0
0.3673	-29.9751	-11.2206	6.80446	-3.53453	0
0.3680	-32.7209	-13.05	2.83519	-2.01084	0
0.3687	-32.7209	-10.2971	4.6634	0.430314	0
0.3693	-29.0598	-7.54426	8.02652	-1.09338	0
0.3700	-28.1445	-6.93445	7.4106	-3.23141	0
0.3707	-27.8503	-0.836315	9.23881	-0.484441	0
0.3713	-29.0598	13.503	12.2989	2.56835	0
0.3720	-34.2572	17.1619	9.23881	-0.178621	0
0.3727	-34.2572	6.18525	5.58239	-2.01084	0
0.3733	-27.2293	-0.226502	5.58239	0.1272	0
0.3740	-28.1445	4.96562	3.13826	-0.178621	0
0.3747	-34.5514	15.3324	-1.13408	-2.31395	0
0.3753	-33.6362	21.7442	-0.831004	-2.01084	0
0.3760	-31.8056	11.6736	2.21927	-0.790262	0
0.3767	-36.382	-10.9069	2.83519	-0.790262	0
0.3773	-36.7088	-30.4384	3.75418	-1.3992	0
0.3780	-31.8056	-42.3384	6.18854	-2.92559	0
0.3787	-33.6362	-42.6521	6.49161	-3.23141	0
0.3793	-37.6241	-31.3618	4.6634	-0.178621	0
0.3800	-35.7936	-29.2188	4.6634	0.430314	0
0.3807	-34.8783	-37.7736	4.6634	-1.09338	0
0.3813	-36.382	-39.2894	1.31005	-1.70502	0
0.3820	-32.4267	-34.4109	0.0879887	-2.92559	0
0.3827	-27.8503	-28.6089	2.83519	-2.01084	0
0.3833	-32.1325	-17.3187	4.05726	1.95671	0
0.3840	-37.2972	-11.8304	2.21927	1.34778	0
0.3847	-34.5514	-18.2421	0.0879887	-2.61977	0
0.3853	-30.8903	-22.807	-1.74022	-1.09338	0
0.3860	-31.8056	-20.3678	-2.96229	0.736134	0
0.3867	-33.963	-16.0991	-2.35614	-1.09338	0
0.3873	-33.6362	-10.2971	-3.26536	0.736134	0
0.3880	-32.7209	-4.199	-5.10334	3.78893	0
0.3887	-32.4267	1.60294	-3.57821	1.34778	0
0.3893	-31.1845	9.84412	-2.65921	0.430314	0
0.3900	-29.6809	16.8657	-6.32541	4.39786	0
0.3907	-31.8056	22.6676	-7.85055	3.48311	0
0.3913	-34.5514	27.2325	-5.70949	0.430314	0
0.3920	-30.8903	31.205	-5.40642	1.95671	0
0.3927	-27.2293	37.6168	-5.70949	2.56835	0
0.3933	-27.5235	36.3971	-4.18435	-1.3992	0
0.3940	-26.6082	18.0853	-3.88128	0.1272	0
0.3947	-25.3987	2.52637	-3.57821	6.23008	0
0.3953	-26.9351	5.26182	-0.831004	6.5359	0
0.3960	-27.8503	8.01469	-2.05307	2.26253	0
0.3967	-29.0598	-0.836315	-7.23463	0.736134	0
0.3973	-29.0598	-10.2971	-8.45669	2.87417	0
0.3980	-26.0198	-17.0051	-6.32541	4.39786	0
0.3987	-24.4835	-24.3403	-4.48742	3.78893	0
0.3993	-26.314	-29.5324	-4.48742	5.0095	0
0.4000	-26.314	-31.0482	-6.62848	6.23008	0
0.4007	-26.314	-29.2188	-7.85055	3.78893	0
0.4013	-30.8903	-27.0757	-6.01256	1.95671	0
0.4020	-31.1845	-27.0757	-5.70949	5.0095	0
0.4027	-28.4387	-25.2463	-7.23463	7.14483	0
0.4033	-31.5114	-21.2912	-5.70949	4.70368	0
0.4040	-34.2572	-18.5383	-5.40642	2.26253	0
0.4047	-29.9751	-15.7854	-8.15362	1.65089	0
0.4053	-29.354	-14.2696	-9.07261	3.48311	0
0.4060	-33.0478	-14.8794	-8.45669	6.23008	0
0.4067	-30.2693	-11.5168	-7.5377	7.14483	0
0.4073	-28.1445	-8.17149	-4.18435	6.23008	0
0.4080	-33.6362	-11.5168	-3.88128	5.61844	0
0.4087	-33.0478	-14.5658	-9.67876	3.17728	0
0.4093	-26.6082	-12.1266	-11.81	-0.178621	0
0.4100	-26.9351	-9.0775	-9.37568	0.1272	0
0.4107	-28.4387	-4.80881	-9.98183	1.95671	0
0.4113	-27.2293	0.0696929	-9.67876	1.34778	0
0.4120	-29.9751	1.60294	-7.23463	-0.790262	0
0.4127	-31.5114	4.35581	-8.15362	0.1272	0
0.4133	-27.2293	10.7501	-9.07261	3.78893	0
0.4140	-27.2293	13.503	-6.32541	4.70368	0
0.4147	-29.9751	14.7226	-7.85055	1.65089	0
0.4153	-26.9351	19.9148	-11.81	0.736134	0
0.4160	-24.7777	21.1344	-10.9008	3.17728	0
0.4167	-27.2293	16.2559	-8.45669	2.87417	0
0.4173	-26.6082	13.8166	-8.75976	2.56835	0
0.4180	-23.5682	17.1619	-8.75976	4.70368	0
0.4187	-24.7777	23.2774	-6.62848	4.39786	0
0.4193	-28.4387	29.6718	-4.80027	1.95671	0
0.4200	-28.4387	32.1284	-6.32541	1.95671	0
0.4207	-26.6082	27.2325	-10.2849	3.78893	0
0.4213	-28.1445	20.8208	-12.729	3.48311	0
0.4220	-29.9751	21.1344	-11.2039	2.26253	0
0.4227	-26.6082	27.8423	-9.67876	3.48311	0
0.4233	-22.0318	31.8148	-8.45669	5.31532	0
0.4240	-20.8224	29.6718	-6.62848	2.87417	0
0.4247	-23.8624	22.9638	-5.40642	0.1272	0
0.4253	-27.5235	13.2068	-5.70949	2.56835	0
0.4260	-28.1445	-0.836315	-6.01256	4.09475	0
0.4267	-26.314	-11.8304	-2.96229	1.65089	0
0.4273	-26.314	-15.7854	0.391061	2.56835	0
0.4280	-26.6082	-14.8794	1.00698	5.92426	0
0.4287	-26.0198	-7.54426	1.9162	5.61844	0
0.4293	-25.3987	3.43238	5.27932	4.09475	0
0.4300	-24.4835	5.26182	6.49161	5.92426	0
0.4307	-22.6529	-5.71482	6.49161	7.45065	0
0.4313	-24.4835	-17.0051	9.23881	6.23008	0
0.4320	-28.4387	-23.4168	10.1578	3.78893	0
0.4327	-29.0598	-32.8776	7.4106	2.56835	0
0.4333	-27.2293	-41.4324	4.6634	1.34778	0
0.4340	-25.3987	-43.8717	2.21927	0.736134	0
0.4347	-24.4835	-47.5306	2.53212	1.04195	0
0.4353	-24.1893	-52.4091	5.58239	1.34778	0
0.4360	-24.7777	-47.8442	5.88547	1.34778	0
0.4367	-26.6082	-40.509	3.75418	1.65089	0
0.4373	-26.9351	-44.1679	5.58239	1.34778	0
0.4380	-23.8624	-46.9208	9.23881	1.95671	0
0.4387	-22.0318	-35.3169	8.3296	3.78893	0
0.4393	-21.7376	-22.1972	6.49161	4.39786	0
0.4400	-20.8224	-16.3953	8.63267	3.48311	0
0.4407	-20.8224	-11.2206	10.764	3.48311	0
0.4413	-21.7376	-7.85788	8.93574	2.26253	0
0.4420	-18.9918	-7.54426	8.3296	1.34778	0
0.4427	-17.1613	-2.66575	14.4301	3.78893	0
0.4433	-21.1166	6.48144	19.0056	4.70368	0
0.4440	-24.7777	10.1403	16.8743	1.65089	0
0.4447	-23.5682	9.84412	13.824	0.430314	0
0.4453	-21.1166	10.1403	11.986	1.04195	0
0.4460	-18.9918	9.84412	11.0768	1.65089	0
0.4467	-18.0766	8.92069	12.6019	4.39786	0
0.4473	-19.9071	8.01469	13.5112	5.0095	0
0.4480	-20.8224	4.35581	13.5112	1.65089	0
0.4487	-18.6976	-1.75975	15.0363	0.430314	0
0.4493	-18.3708	-4.80881	13.824	1.95671	0
0.4500	-20.2013	-2.97937	10.1578	0.736134	0
0.4507	-20.8224	1.60294	12.2989	-0.178621	0
0.4513	-22.0318	4.96562	13.824	2.56835	0
0.4520	-24.4835	6.48144	10.764	5.31532	0
0.4527	-24.4835	12.597	11.6829	4.09475	0
0.4533	-24.4835	19.3049	15.0363	2.56835	0
0.4540	-25.3987	20.5246	14.7332	2.87417	0
0.4547	-22.6529	25.4031	16.5712	3.78893	0
0.4553	-21.7376	39.4462	19.9246	3.78893	0
0.4560	-26.9351	43.1051	18.0963	2.87417	0
0.4567	-28.7656	29.9854	14.4301	3.48311	0
0.4573	-23.5682	22.0578	14.7332	4.39786	0
0.4580	-21.7376	25.4031	16.5712	3.48311	0
0.4587	-23.5682	23.5736	16.5712	3.48311	0
0.4593	-22.6529	14.4264	15.0363	5.31532	0
0.4600	-21.1166	3.43238	13.824	2.87417	0
0.4607	-22.6529	-11.2206	14.4301	-0.178621	0
0.4613	-23.5682	-27.0757	13.824	3.17728	0
0.4620	-21.7376	-36.2403	11.986	5.61844	0
0.4627	-21.1166	-34.4109	10.1578	3.17728	0
0.4633	-22.0318	-23.4168	8.3296	2.87417	0
0.4640	-23.274	-12.7364	8.63267	4.70368	0
0.4647	-24.7777	-7.24806	9.85473	3.48311	0
0.4653	-25.3987	-2.97937	8.02652	3.17728	0
0.4660	-22.6529	1.60294	8.02652	6.23008	0
0.4667	-20.2013	7.09125	12.2989	7.45065	0
0.4673	-23.5682	15.9423	13.824	6.83901	0
0.4680	-27.8503	19.3049	10.764	6.83901	0
0.4687	-24.4835	5.57543	7.71368	5.31532	0
0.4693	-20.2013	-12.7364	6.18854	3.78893	0
0.4700	-21.7376	-18.2421	4.6634	5.61844	0
0.4707	-22.3587	-11.2206	3.44134	7.14483	0
0.4713	-20.5282	-3.88538	2.53212	5.0095	0
0.4720	-22.0318	-2.36956	4.05726	3.48311	0
0.4727	-24.4835	-3.58919	5.58239	5.31532	0
0.4733	-22.6529	-2.05594	2.53212	5.31532	0
0.4740	-22.0318	-0.226502	-2.05307	3.48311	0
0.4747	-23.8624	-0.226502	-1.13408	4.09475	0
0.4753	-24.4835	-1.44613	2.83519	5.61844	0
0.4760	-23.5682	-1.14993	4.36033	3.48311	0
0.4767	-22.6529	2.82256	1.9162	0.736134	0
0.4773	-19.286	4.35581	-0.527932	0.1272	0
0.4780	-18.3708	-1.75975	0.0879887	1.04195	0
0.4787	-21.7376	-2.97937	3.44134	3.48311	0
0.4793	-24.1893	6.79506	7.10753	5.31532	0
0.4800	-24.4835	13.503	6.49161	4.39786	0
0.4807	-23.8624	9.84412	1.00698	1.04195	0
0.4813	-21.4435	5.26182	-0.831004	-1.3992	0
0.4820	-19.6129	2.21275	1.31005	-2.61977	0
0.4827	-20.2013	-3.58919	-0.527932	-2.61977	0
0.4833	-21.4435	-9.68732	-3.57821	-3.23141	0
0.4840	-20.8224	-7.54426	-1.74022	-2.92559	0
0.4847	-18.6976	4.35581	-0.215083	0.1272	0
0.4853	-18.0766	17.7717	-2.96229	0.1272	0
0.4860	-19.286	26.6227	-3.26536	-4.14617	0
0.4867	-20.2013	28.1559	-1.43715	-4.75781	0
0.4873	-21.4435	20.5246	-2.96229	-0.790262	0
0.4880	-21.7376	10.1403	-4.80027	0.736134	0
0.4887	-21.1166	1.60294	-3.26536	0.1272	0
0.4893	-23.274	-9.39112	-3.57821	0.1272	0
0.4900	-23.274	-17.3187	-5.40642	2.56835	0
0.4907	-17.7824	-11.2206	-2.65921	4.70368	0
0.4913	-18.9918	0.679506	1.9162	2.87417	0
0.4920	-29.354	4.35581	0.694133	-0.178621	0
0.4927	-31.8056	1.91656	-2.65921	0.430314	0
0.4933	-23.8624	-2.97937	-3.57821	0.1272	0
0.4940	-22.6529	-13.956	-3.57821	-2.01084	0
0.4947	-26.314	-21.2912	-5.40642	-2.01084	0
0.4953	-24.4835	-17.6149	-6.62848	-1.70502	0
0.4960	-21.7376	-10.2971	-7.23463	-3.53453	0
0.4967	-20.8224	-4.80881	-7.23463	-2.92559	0
0.4973	-18.9918	4.96562	-7.85055	-1.3992	0
0.4980	-18.0766	13.503	-8.15362	-2.61977	0
0.4987	-19.9071	12.8932	-7.23463	-3.53453	0
0.4993	-21.1166	9.23431	-6.32541	-2.31395	0
0.5000	-19.6129	8.01469	-7.23463	-2.31395	0
0.5007	-18.9918	4.35581	-8.15362	-4.45199	0
0.5013	-21.7376	-3.27557	-9.07261	-5.67256	0
0.5020	-21.1166	-7.54426	-8.75976	-4.45199	0
0.5027	-17.7824	-6.32463	-5.40642	-2.01084	0
0.5033	-19.6129	-3.88538	-2.05307	-2.01084	0
0.5040	-24.4835	-2.97937	-3.88128	-3.84035	0
0.5047	-23.5682	-3.27557	-7.5377	-4.14617	0
0.5053	-20.8224	-4.49519	-9.07261	-3.84035	0
0.5060	-22.0318	-2.97937	-9.07261	-3.84035	0
0.5067	-21.4435	1.60294	-9.37568	-3.53453	0
0.5073	-21.7376	4.96562	-8.45669	-3.53453	0
0.5080	-24.4835	5.87163	-8.15362	-4.75781	0
0.5087	-22.6529	10.1403	-9.67876	-4.75781	0
0.5093	-20.8224	18.3815	-11.2039	-4.14617	0
0.5100	-23.5682	20.8208	-10.9008	-4.75781	0
0.5107	-22.6529	12.2834	-10.9008	-3.84035	0
0.5113	-20.2013	6.18525	-13.0321	-3.84035	0
0.5120	-22.9471	11.0638	-14.2542	-7.19896	0
0.5127	-23.5682	13.503	-13.0321	-7.50207	0
0.5133	-22.6529	6.18525	-13.0321	-4.45199	0
0.5140	-24.1893	1.60294	-14.8701	-3.84035	0
0.5147	-21.4435	5.26182	-11.81	-3.84035	0
0.5153	-19.6129	7.09125	-5.40642	-3.23141	0
0.5160	-24.4835	0.993124	-5.10334	-5.97838	0
0.5167	-24.4835	-8.46769	-9.98183	-9.02847	0
0.5173	-18.9918	-15.1756	-11.81	-8.41953	0
0.5180	-21.1166	-14.8794	-9.98183	-6.89314	0
0.5187	-23.5682	-11.2206	-8.75976	-6.58732	0
0.5193	-19.9071	-10.6107	-8.15362	-6.89314	0
0.5200	-20.2013	-12.1266	-9.98183	-6.58732	0
0.5207	-25.1045	-10.2971	-12.426	-5.97838	0
0.5213	-25.3987	-4.80881	-12.729	-8.41953	0
0.5220	-24.1893	0.993124	-13.648	-10.5549	0
0.5227	-24.4835	7.09125	-15.4762	-8.11371	0
0.5233	-23.8624	8.6245	-16.6983	-6.58732	0
0.5240	-23.5682	2.82256	-15.7793	-7.80789	0
0.5247	-24.1893	-3.88538	-13.9511	-5.67256	0
0.5253	-24.4835	-8.46769	-11.81	-5.67256	0
0.5260	-22.6529	-7.54426	-9.37568	-9.33429	0
0.5267	-22.3587	5.26182	-5.70949	-7.50207	0
0.5273	-26.314	22.0578	-4.18435	-3.84035	0
0.5280	-29.354	24.4971	-7.23463	-5.97838	0
0.5287	-26.6082	14.1128	-9.67876	-8.41953	0
0.5293	-24.4835	8.01469	-10.2849	-8.72265	0
0.5300	-26.0198	9.84412	-11.81	-9.64011	0
0.5307	-25.1045	9.23431	-12.1229	-8.11371	0
0.5313	-23.5682	3.13618	-10.9008	-5.67256	0
0.5320	-25.1045	-3.88538	-11.81	-5.97838	0
0.5327	-25.3987	-11.2206	-11.81	-6.2815	0
0.5333	-24.4835	-23.1206	-9.07261	-5.67256	0
0.5340	-25.3987	-28.3127	-9.07261	-6.2815	0
0.5347	-26.314	-15.4893	-9.98183	-7.50207	0
0.5353	-24.4835	1.28932	-9.07261	-9.02847	0
0.5360	-22.3587	5.87163	-11.507	-9.64011	0
0.5367	-23.5682	10.4539	-14.2542	-8.11371	0
0.5373	-24.4835	21.7442	-12.729	-7.50207	0
0.5380	-20.5282	25.4031	-10.5977	-6.89314	0
0.5387	-15.3308	18.9913	-8.75976	-4.75781	0
0.5393	-16.8671	10.7501	-4.18435	-4.45199	0
0.5400	-21.7376	-4.49519	-3.26536	-6.89314	0
0.5407	-22.9471	-18.2421	-8.45669	-8.41953	0
0.5413	-20.8224	-16.0991	-11.2039	-8.41953	0
0.5420	-16.5402	-7.85788	-10.5977	-10.249	0
0.5427	-12.8791	-5.10501	-10.5977	-11.4696	0
0.5433	-13.206	-2.66575	-8.75976	-11.1665	0
0.5440	-15.3308	0.0696929	-5.40642	-10.249	0
0.5447	-16.246	0.0696929	-4.48742	-9.33429	0
0.5453	-18.3708	2.21275	-5.10334	-7.50207	0
0.5460	-18.9918	3.13618	-6.01256	-8.11371	0
0.5467	-15.625	-1.75975	-6.93155	-10.249	0
0.5473	-15.625	-5.10501	-6.32541	-9.33429	0
0.5480	-18.9918	-2.97937	-5.40642	-6.89314	0
0.5487	-19.286	0.679506	-6.01256	-6.58732	0
0.5493	-18.6976	3.74599	-6.32541	-7.50207	0
0.5500	-18.0766	2.21275	-5.40642	-6.89314	0
0.5507	-16.8671	-0.226502	-2.35614	-5.67256	0
0.5513	-22.9471	3.74599	1.00698	-5.67256	0
0.5520	-31.1845	9.53051	0.0879887	-5.67256	0
0.5527	-27.5235	8.6245	-6.01256	-6.89314	0
0.5533	-20.8224	5.26182	-10.9008	-8.41953	0
0.5540	-23.274	2.52637	-9.07261	-8.41953	0
0.5547	-24.4835	-0.54012	-5.70949	-7.19896	0
0.5553	-20.8224	-2.97937	-6.01256	-7.50207	0
0.5560	-21.1166	-8.46769	-6.01256	-9.33429	0
0.5567	-25.3987	-15.7854	-3.26536	-8.72265	0
0.5573	-27.2293	-19.1481	-1.74022	-8.41953	0
0.5580	-27.2293	-19.4617	-2.96229	-9.94322	0
0.5587	-26.314	-19.4617	-3.57821	-8.41953	0
0.5593	-26.6082	-13.956	-3.57821	-6.58732	0
0.5600	-27.8503	-6.63825	-1.43715	-7.19896	0
0.5607	-29.0598	-3.27557	1.9162	-6.58732	0
0.5613	-29.354	-0.226502	0.0879887	-4.45199	0
0.5620	-25.3987	4.96562	-3.26536	-4.75781	0
0.5627	-22.3587	9.53051	0.0879887	-3.84035	0
0.5633	-25.3987	14.1128	3.75418	-0.790262	0
0.5640	-29.0598	19.3049	1.9162	-1.70502	0
0.5647	-27.5235	19.6011	0.391061	-3.23141	0
0.5653	-26.6082	13.8166	1.9162	-1.70502	0
0.5660	-27.5235	10.4539	3.75418	-1.09338	0
0.5667	-26.314	11.6736	4.96647	-1.70502	0
0.5673	-26.0198	11.9872	3.75418	-1.09338	0
0.5680	-25.3987	8.92069	1.00698	-2.01084	0
0.5687	-23.274	6.48144	0.694133	-2.01084	0
0.5693	-22.9471	7.40487	1.00698	1.65089	0
0.5700	-22.3587	9.84412	1.00698	2.56835	0
0.5707	-19.9071	6.79506	1.9162	0.430314	0
0.5713	-22.3587	0.383311	1.00698	1.95671	0
0.5720	-24.4835	0.383311	1.00698	4.70368	0
0.5727	-21.7376	7.09125	5.88547	2.87417	0
0.5733	-22.9471	13.2068	7.71368	1.34778	0
0.5740	-24.7777	15.6461	3.13826	2.56835	0
0.5747	-19.9071	16.2559	5.58239	3.48311	0
0.5753	-21.4435	11.3599	12.2989	4.39786	0
0.5760	-28.7656	-4.80881	9.55166	4.09475	0
0.5767	-26.314	-26.7795	3.13826	1.65089	0
0.5773	-20.8224	-35.9267	1.31005	0.736134	0
0.5780	-24.4835	-26.7795	-1.74022	1.34778	0
0.5787	-27.8503	-15.4893	-4.48742	3.48311	0
0.5793	-27.2293	-11.2206	-0.831004	6.5359	0
0.5800	-29.354	-7.54426	1.31005	6.23008	0
0.5807	-30.2693	-4.80881	0.0879887	4.39786	0
0.5813	-28.4387	-6.63825	0.0879887	5.31532	0
0.5820	-29.0598	-5.71482	0.391061	5.31532	0
0.5827	-29.354	-1.14993	-0.215083	4.39786	0
0.5833	-26.9351	-2.66575	-0.215083	5.0095	0
0.5840	-26.314	-8.46769	0.391061	6.23008	0
0.5847	-28.1445	-7.24806	1.31005	7.14483	0
0.5853	-27.5235	3.74599	1.9162	8.67123	0
0.5860	-22.0318	13.503	1.00698	9.8918	0
0.5867	-18.9918	15.6461	1.00698	12.0271	0
0.5873	-24.7777	16.8657	3.75418	14.7741	0
0.5880	-30.2693	22.9638	3.75418	12.6388	0
0.5887	-26.9351	28.1559	-0.831004	8.97705	0
0.5893	-22.6529	30.5952	-1.13408	10.1976	0
0.5900	-21.7376	36.6933	1.31005	9.8918	0
0.5907	-20.5282	42.1991	0.0879887	7.14483	0
0.5913	-20.8224	37.6168	-2.05307	8.67123	0
0.5920	-21.4435	26.3265	-1.13408	10.1976	0
0.5927	-19.6129	15.6461	-1.74022	8.67123	0
0.5933	-22.0318	8.31088	-4.48742	9.58598	0
0.5940	-26.6082	10.4539	-2.96229	12.6388	0
0.5947	-23.8624	18.3815	0.0879887	11.724	0
0.5953	-19.9071	11.6736	-0.831004	9.8918	0
0.5960	-20.8224	-17.9285	-0.215083	11.724	0
0.5967	-22.0318	-49.9698	3.75418	12.6388	0
0.5973	-22.6529	-61.5737	3.44134	9.58598	0
0.5980	-22.9471	-54.2385	1.61313	8.97705	0
0.5987	-21.1166	-42.0423	5.88547	12.0271	0
0.5993	-22.6529	-31.9716	10.1578	12.6388	0
0.6000	-28.7656	-26.7795	7.4106	10.8066	0
0.6007	-28.1445	-30.4384	2.53212	11.724	0
0.6013	-21.7376	-34.4109	0.0879887	10.8066	0
0.6020	-18.9918	-29.2188	1.00698	7.14483	0
0.6027	-19.9071	-25.2463	3.13826	9.28287	0
0.6033	-21.7376	-25.8561	4.36033	12.333	0
0.6040	-24.1893	-19.1481	3.75418	8.97705	0
0.6047	-26.9351	-7.54426	1.9162	8.67123	0
0.6053	-28.1445	-6.63825	0.391061	11.724	0
0.6060	-27.2293	-13.3462	2.83519	8.97705	0
0.6067	-26.6082	-18.5383	4.6634	7.75647	0
0.6073	-28.1445	-16.7089	3.13826	10.8066	0
0.6080	-27.8503	-6.63825	3.44134	9.28287	0
0.6087	-24.7777	4.652	4.96647	7.75647	0
0.6093	-24.4835	9.84412	1.9162	12.0271	0
0.6100	-24.4835	11.6736	-0.831004	11.724	0
0.6107	-20.5282	17.1619	2.21927	8.05959	0
0.6113	-19.9071	23.5736	5.88547	9.58598	0
0.6120	-25.1045	26.3265	5.88547	10.5034	0
0.6127	-26.0198	25.4031	2.83519	6.83901	0
0.6133	-20.5282	25.1069	-2.35614	7.14483	0
0.6140	-18.6976	28.1559	-3.88128	10.5034	0
0.6147	-19.6129	28.7658	-1.43715	8.67123	0
0.6153	-18.6976	20.2109	-1.74022	6.23008	0
0.6160	-19.286	8.31088	-4.18435	8.05959	0
0.6167	-19.9071	1.60294	-0.831004	6.5359	0
0.6173	-16.5402	-3.27557	2.83519	1.65089	0
0.6180	-15.3308	-14.2696	1.61313	1.65089	0
0.6187	-17.1613	-24.0266	-0.215083	4.39786	0
0.6193	-14.4155	-24.9501	1.31005	2.56835	0
0.6200	-13.206	-19.4617	2.83519	0.1272	0
0.6207	-18.3708	-14.5658	1.9162	1.34778	0
0.6213	-19.6129	-12.1266	-1.43715	1.65089	0
0.6220	-14.4155	-10.9069	-3.26536	0.736134	0
0.6227	-15.3308	-9.0775	1.00698	2.87417	0
0.6233	-20.8224	-6.63825	6.18854	3.78893	0
0.6240	-20.8224	-6.93445	3.75418	1.95671	0
0.6247	-18.0766	-10.6107	-2.05307	2.26253	0
0.6253	-17.7824	-12.1266	-3.26536	2.56835	0
0.6260	-17.7824	-8.46769	-1.74022	0.736134	0
0.6267	-18.3708	-3.88538	-0.831004	1.65089	0
0.6273	-21.1166	1.28932	-2.35614	4.09475	0
0.6280	-21.7376	7.09125	-4.80027	2.87417	0
0.6287	-19.6129	11.6736	-5.70949	1.04195	0
0.6293	-21.1166	11.0638	-4.18435	0.736134	0
0.6300	-24.7777	8.01469	-3.57821	0.736134	0
0.6307	-24.4835	7.09125	-3.57821	1.34778	0
0.6313	-23.8624	9.53051	-3.57821	0.1272	0
0.6320	-25.3987	9.53051	-4.48742	0.736134	0
0.6327	-23.5682	4.35581	-7.23463	3.78893	0
0.6333	-21.4435	-2.05594	-8.75976	3.48311	0
0.6340	-22.9471	-3.88538	-8.15362	1.04195	0
0.6347	-22.9471	0.383311	-4.48742	3.48311	0
0.6353	-22.6529	8.01469	-1.13408	4.39786	0
0.6360	-28.1445	11.0638	-2.65921	1.65089	0
0.6367	-30.5962	8.92069	-7.85055	0.736134	0
0.6373	-25.3987	9.23431	-10.2849	-0.178621	0
0.6380	-24.1893	12.597	-9.37568	-2.31395	0
0.6387	-26.9351	12.597	-7.85055	-1.09338	0
0.6393	-27.2293	14.1128	-8.15362	0.1272	0
0.6400	-27.2293	18.9913	-9.07261	-1.3992	0
0.6407	-25.6929	21.7442	-7.85055	-0.178621	0
0.6413	-21.1166	25.4031	-7.23463	1.65089	0
0.6420	-19.286	31.5186	-10.2849	-1.09338	0
0.6427	-20.8224	35.4737	-12.729	-2.01084	0
0.6433	-18.9918	37.9129	-12.426	0.1272	0
0.6440	-18.0766	41.8854	-10.9008	0.736134	0
0.6447	-21.7376	44.0285	-9.07261	1.04195	0
0.6453	-24.4835	42.1991	-10.9008	1.34778	0
0.6460	-21.1166	37.0069	-14.8701	0.1272	0
0.6467	-18.6976	32.7382	-13.648	1.04195	0
0.6473	-22.6529	37.6168	-9.07261	4.39786	0
0.6480	-26.314	40.6658	-10.5977	5.31532	0
0.6487	-25.1045	19.6011	-11.81	2.87417	0
0.6493	-24.1893	-13.05	-9.67876	1.95671	0
0.6500	-24.4835	-28.9226	-9.67876	1.65089	0
0.6507	-23.274	-26.4659	-10.9008	0.736134	0
0.6513	-22.9471	-19.4617	-10.9008	0.736134	0
0.6520	-25.3987	-13.05	-10.9008	2.56835	0
0.6527	-26.314	-11.5168	-9.07261	4.39786	0
0.6533	-26.0198	-19.1481	-9.37568	5.31532	0
0.6540	-25.6929	-31.9716	-12.729	5.31532	0
0.6547	-23.5682	-37.7736	-10.5977	4.39786	0
0.6553	-24.1893	-32.8776	-8.75976	2.56835	0
0.6560	-27.2293	-26.7795	-12.729	1.95671	0
0.6567	-25.6929	-25.5599	-10.9008	2.26253	0
0.6573	-22.6529	-22.5108	-5.40642	0.736134	0
0.6580	-22.6529	-18.8519	-7.23463	-0.484441	0
0.6587	-23.5682	-22.5108	-6.32541	0.1272	0
0.6593	-25.3987	-29.2188	-0.527932	0.430314	0
0.6600	-29.0598	-30.1422	-2.65921	-0.178621	0
0.6607	-29.0598	-27.6855	-7.23463	-0.790262	0
0.6613	-26.9351	-24.9501	-7.23463	-1.70502	0
0.6620	-25.3987	-21.5874	-7.23463	-2.61977	0
0.6627	-24.1893	-18.8519	-8.15362	-2.61977	0
0.6633	-25.3987	-13.6598	-7.85055	-2.01084	0
0.6640	-28.1445	-7.85788	-9.98183	-0.484441	0
0.6647	-26.9351	-6.93445	-9.67876	-0.790262	0
0.6653	-26.6082	-4.80881	-6.62848	-4.14617	0
0.6660	-29.354	1.28932	-6.62848	-5.06092	0
0.6667	-28.1445	2.52637	-7.23463	-2.01084	0
0.6673	-26.314	0.679506	-6.32541	-1.3992	0
0.6680	-27.5235	0.679506	-7.5377	-3.53453	0
0.6687	-26.314	0.679506	-8.15362	-4.14617	0
0.6693	-24.7777	0.383311	-7.85055	-3.84035	0
0.6700	-25.3987	4.04219	-7.85055	-2.92559	0
0.6707	-24.7777	8.6245	-5.40642	-3.84035	0
0.6713	-26.0198	13.8166	-2.35614	-6.2815	0
0.6720	-30.5962	18.0853	-3.26536	-5.67256	0
0.6727	-29.0598	14.1128	-5.70949	-2.31395	0
0.6733	-24.4835	7.09125	-8.75976	-3.23141	0
0.6740	-26.9351	8.31088	-10.2849	-6.58732	0
0.6747	-29.0598	13.8166	-8.75976	-5.97838	0
0.6753	-25.3987	18.6951	-8.75976	-4.45199	0
0.6760	-24.1893	22.354	-11.2039	-5.36674	0
0.6767	-25.3987	18.0853	-9.07261	-5.97838	0
0.6773	-26.0198	8.92069	-6.62848	-4.14617	0
0.6780	-26.6082	8.01469	-8.15362	-4.75781	0
0.6787	-26.9351	8.92069	-7.23463	-6.2815	0
0.6793	-27.8503	2.52637	-7.23463	-3.53453	0
0.6800	-28.7656	-2.05594	-10.9008	-0.178621	0
0.6807	-27.2293	-1.75975	-9.07261	-3.84035	0
0.6813	-26.314	-6.63825	-4.18435	-7.50207	0
0.6820	-25.3987	-12.7364	-4.48742	-5.97838	0
0.6827	-20.2013	-11.2206	-1.43715	-3.53453	0
0.6833	-18.9918	-3.88538	5.27932	-1.3992	0
0.6840	-25.6929	-0.226502	2.83519	0.1272	0
0.6847	-30.8903	-5.71482	-3.88128	-2.01084	0
0.6853	-29.9751	-15.7854	-5.40642	-4.75781	0
0.6860	-28.1445	-18.2421	-4.18435	-3.84035	0
0.6867	-28.1445	-13.3462	-6.32541	-1.09338	0
0.6873	-29.9751	-10.6107	-8.15362	-1.09338	0
0.6880	-29.0598	-10.0009	-5.40642	-1.70502	0
0.6887	-28.7656	-7.85788	-2.35614	-1.09338	0
0.6893	-30.5962	-3.88538	-2.96229	-0.790262	0
0.6900	-29.0598	-0.226502	-2.96229	-2.01084	0
0.6907	-26.6082	-0.54012	0.0879887	-2.31395	0
0.6913	-31.8056	-2.97937	-0.831004	-1.3992	0
0.6920	-34.2572	-2.66575	-3.57821	-1.70502	0
0.6927	-30.5962	-0.54012	-1.13408	-2.92559	0
0.6933	-33.342	0.679506	0.0879887	-2.92559	0
0.6940	-36.0878	0.0696929	-3.57821	-2.01084	0
0.6947	-31.8056	0.0696929	-3.57821	-0.790262	0
0.6953	-34.5514	4.35581	1.31005	0.1272	0
0.6960	-43.1157	6.79506	1.00698	-2.01084	0
0.6967	-38.8336	0.993124	-2.96229	-4.75781	0
0.6973	-29.6809	-4.80881	-3.57821	-4.75781	0
0.6980	-29.6809	-3.27557	-2.05307	-3.53453	0
0.6987	-30.8903	-1.44613	-3.26536	-3.23141	0
0.6993	-29.0598	-2.05594	-5.40642	-1.3992	0
0.7000	-30.8903	-1.14993	-5.40642	-1.09338	0
0.7007	-32.7209	1.28932	-2.05307	-2.31395	0
0.7013	-28.4387	4.652	0.0879887	-0.790262	0
0.7020	-24.1893	7.09125	0.0879887	1.65089	0
0.7027	-24.4835	5.57543	-0.215083	-0.178621	0
0.7033	-26.314	5.26182	-1.43715	-1.09338	0
0.7040	-25.6929	7.40487	-2.35614	1.65089	0
0.7047	-26.0198	7.70107	0.0879887	2.87417	0
0.7053	-27.8503	7.40487	3.75418	0.736134	0
0.7060	-25.3987	10.1403	3.75418	0.1272	0
0.7067	-22.0318	14.4264	2.83519	3.17728	0
0.7073	-26.314	18.0853	4.6634	6.23008	0
0.7080	-32.7209	18.9913	4.6634	3.78893	0
0.7087	-30.2693	15.0362	1.31005	0.736134	0
0.7093	-25.1045	15.0362	0.0879887	1.34778	0
0.7100	-23.5682	26.0129	-0.831004	3.48311	0
0.7107	-24.1893	35.1775	-2.65921	4.39786	0
0.7113	-25.1045	34.8639	-2.65921	4.39786	0
0.7120	-25.6929	32.7382	-2.05307	3.48311	0
0.7127	-23.8624	29.9854	-1.43715	3.17728	0
0.7133	-23.274	18.6951	1.00698	3.48311	0
0.7140	-24.4835	5.26182	2.83519	2.56835	0
0.7147	-25.3987	-6.02844	3.13826	1.95671	0
0.7153	-25.3987	-23.1206	3.44134	2.87417	0
0.7160	-24.7777	-46.9208	4.6634	3.48311	0
0.7167	-22.6529	-61.5737	7.10753	2.56835	0
0.7173	-23.8624	-57.2876	7.71368	2.26253	0
0.7180	-26.6082	-41.7286	3.75418	2.87417	0
0.7187	-23.8624	-26.7795	3.44134	4.70368	0
0.7193	-22.6529	-13.956	8.02652	5.61844	0
0.7200	-27.2293	-5.71482	7.10753	4.39786	0
0.7207	-27.8503	-10.0009	2.21927	2.26253	0
0.7213	-24.4835	-23.7304	2.83519	2.26253	0
0.7220	-26.0198	-29.5324	5.27932	3.78893	0
0.7227	-25.3987	-20.6814	4.6634	4.39786	0
0.7233	-22.0318	-14.2696	4.05726	3.48311	0
0.7240	-23.8624	-14.5658	2.53212	3.78893	0
0.7247	-26.9351	-11.2206	1.00698	5.92426	0
0.7253	-24.4835	-7.24806	1.9162	6.83901	0
0.7260	-23.5682	-10.2971	3.13826	7.45065	0
0.7267	-25.3987	-9.68732	4.96647	8.67123	0
0.7273	-23.274	-1.44613	7.10753	6.83901	0
0.7280	-19.9071	-1.14993	5.27932	3.17728	0
0.7287	-21.4435	-7.54426	1.00698	4.39786	0
0.7293	-22.6529	-6.93445	0.0879887	7.14483	0
0.7300	-18.9918	-1.14993	2.53212	6.23008	0
0.7307	-16.246	1.91656	6.18854	7.14483	0
0.7313	-20.8224	3.43238	8.63267	9.8918	0
0.7320	-24.4835	1.91656	6.49161	7.14483	0
0.7327	-21.1166	-4.199	1.9162	3.78893	0
0.7333	-16.246	-7.54426	-0.831004	7.14483	0
0.7340	-15.625	-4.199	-0.831004	10.8066	0
0.7347	-15.9518	-2.05594	0.391061	7.14483	0
0.7353	-15.9518	-3.27557	0.391061	4.39786	0
0.7360	-15.3308	-1.44613	-1.74022	5.0095	0
0.7367	-13.5002	4.04219	-1.13408	4.39786	0
0.7373	-14.4155	6.18525	-1.13408	3.48311	0
0.7380	-15.9518	4.96562	-3.88128	5.0095	0
0.7387	-14.1213	8.01469	-4.48742	4.39786	0
0.7393	-14.1213	13.2068	-3.88128	0.736134	0
0.7400	-16.246	14.4264	-5.70949	0.736134	0
0.7407	-14.4155	13.8166	-5.40642	3.17728	0
0.7413	-12.585	12.597	-3.88128	2.56835	0
0.7420	-12.585	7.70107	-5.40642	2.26253	0
0.7427	-8.92388	6.48144	-4.80027	3.78893	0
0.7433	-10.7544	11.9872	0.694133	3.17728	0
0.7440	-20.8224	11.9872	1.00698	2.87417	0
0.7447	-21.4435	2.21275	-4.80027	6.23008	0
0.7453	-12.2908	-6.63825	-5.70949	6.23008	0
0.7460	-12.585	-11.5168	-3.88128	2.56835	0
0.7467	-18.6976	-13.3462	-6.62848	1.65089	0
0.7473	-18.0766	-10.2971	-8.15362	1.95671	0
0.7480	-16.5402	-4.80881	-4.48742	0.430314	0
0.7487	-19.286	-2.05594	-2.96229	0.430314	0
0.7493	-19.6129	-0.226502	-6.32541	2.26253	0
0.7500	-17.4555	2.21275	-6.62848	2.56835	0
0.7507	-18.0766	3.43238	-6.62848	1.95671	0
0.7513	-19.9071	4.35581	-9.98183	1.65089	0
0.7520	-19.9071	4.04219	-10.2849	2.56835	0
0.7527	-19.9071	0.993124	-7.23463	4.70368	0
0.7533	-21.1166	-0.226502	-6.93155	3.78893	0
0.7540	-18.9918	1.28932	-7.23463	-0.484441	0
0.7547	-15.3308	2.52637	-3.57821	-0.178621	0
0.7553	-18.0766	4.35581	-0.831004	5.31532	0
0.7560	-23.5682	7.09125	-3.26536	4.39786	0
0.7567	-22.3587	7.09125	-4.80027	-1.3992	0
0.7573	-18.6976	5.26182	-4.48742	-0.790262	0
0.7580	-18.6976	4.96562	-4.80027	4.39786	0
0.7587	-19.286	4.04219	-4.48742	2.87417	0
0.7593	-19.286	1.91656	-4.18435	-0.790262	0
0.7600	-18.6976	2.52637	-4.48742	0.736134	0
0.7607	-15.3308	3.74599	-4.48742	2.26253	0
0.7613	-13.5002	4.35581	-4.80027	1.34778	0
0.7620	-15.9518	8.31088	-6.62848	1.65089	0
0.7627	-18.9918	12.597	-7.5377	0.736134	0
0.7633	-19.6129	8.01469	-6.32541	-2.92559	0
0.7640	-20.8224	-2.97937	-6.01256	-2.61977	0
0.7647	-22.3587	-3.88538	-6.93155	-2.01084	0
0.7653	-20.5282	6.79506	-6.93155	-2.31395	0
0.7660	-16.8671	13.503	-5.70949	1.04195	0
0.7667	-16.246	14.4264	-3.26536	4.70368	0
0.7673	-19.6129	21.4306	0.0879887	2.26253	0
0.7680	-21.4435	25.4031	-0.831004	-1.3992	0
0.7687	-21.4435	18.9913	-4.48742	-0.484441	0
0.7693	-20.8224	14.4264	-6.62848	1.65089	0
0.7700	-18.9918	11.9872	-6.93155	1.04195	0
0.7707	-18.9918	1.91656	-7.85055	0.736134	0
0.7713	-23.274	-6.63825	-7.85055	1.65089	0
0.7720	-24.4835	-8.46769	-6.32541	2.26253	0
0.7727	-24.4835	-10.2971	-6.62848	-0.178621	0
0.7733	-28.1445	-6.93445	-8.45669	-2.92559	0
0.7740	-28.1445	3.13618	-9.07261	-2.31395	0
0.7747	-23.8624	9.23431	-9.07261	-1.70502	0
0.7753	-24.4835	10.1403	-9.98183	-2.01084	0
0.7760	-26.314	9.84412	-8.15362	-1.3992	0
0.7767	-24.7777	5.87163	-5.40642	-1.70502	0
0.7773	-26.6082	-0.54012	-6.01256	-4.14617	0
0.7780	-28.4387	-10.2971	-5.10334	-5.36674	0
0.7787	-25.3987	-24.3403	0.0879887	-4.75781	0
0.7793	-26.9351	-29.5324	1.9162	-4.75781	0
0.7800	-33.6362	-17.6149	-1.74022	-2.92559	0
0.7807	-33.0478	-3.58919	-4.18435	-0.178621	0
0.7813	-27.2293	1.60294	-5.40642	-1.09338	0
0.7820	-26.6082	2.21275	-7.5377	-5.06092	0
0.7827	-28.4387	0.0696929	-8.75976	-5.67256	0
0.7833	-27.2293	-3.88538	-8.45669	-4.14617	0
0.7840	-28.1445	-2.97937	-6.93155	-5.36674	0
0.7847	-30.8903	4.04219	-4.18435	-8.41953	0
0.7853	-31.5114	6.18525	-4.48742	-8.41953	0
0.7860	-32.7209	-0.54012	-6.62848	-3.84035	0
0.7867	-34.8783	-5.71482	-6.32541	-0.790262	0
0.7873	-33.6362	-8.46769	-5.10334	-2.61977	0
0.7880	-32.4267	-17.0051	-4.48742	-2.92559	0
0.7887	-34.5514	-22.1972	-1.74022	-1.09338	0
0.7893	-34.8783	-11.2206	-1.43715	-2.92559	0
0.7900	-30.8903	3.43238	-4.48742	-3.53453	0
0.7907	-29.0598	11.3599	-4.18435	-0.178621	0
0.7913	-32.1325	22.6676	-1.13408	-1.09338	0
0.7920	-35.1725	33.3481	-1.74022	-5.67256	0
0.7927	-33.6362	28.4521	-3.57821	-6.2815	0
0.7933	-31.1845	15.0362	-5.40642	-4.45199	0
0.7940	-31.5114	8.92069	-6.93155	-4.75781	0
0.7947	-32.1325	10.1403	-6.32541	-5.06092	0
0.7953	-32.7209	13.503	-3.57821	-4.75781	0
0.7960	-33.963	13.503	-3.57821	-3.53453	0
0.7967	-33.6362	1.60294	-5.40642	-2.01084	0
0.7973	-31.8056	-15.4893	-7.23463	-3.84035	0
0.7980	-31.8056	-20.6814	-6.93155	-6.2815	0
0.7987	-33.6362	-18.8519	-4.80027	-5.67256	0
0.7993	-34.5514	-26.1697	-3.26536	-4.75781	0
0.8000	-33.963	-38.3834	-3.88128	-2.92559	0
0.8007	-31.8056	-41.7286	-3.57821	-2.31395	0
0.8013	-30.2693	-38.6796	-1.74022	-6.58732	0
0.8020	-29.9751	-33.4874	-1.74022	-7.80789	0
0.8027	-28.1445	-22.5108	0.694133	-2.01084	0
0.8033	-29.0598	-6.63825	4.6634	-0.790262	0
0.8040	-34.5514	0.679506	3.75418	-4.75781	0
0.8047	-34.5514	-4.199	-1.74022	-3.23141	0
0.8053	-27.8503	-10.9069	-1.74022	-0.178621	0
0.8060	-28.7656	-11.8304	1.31005	-0.790262	0
0.8067	-36.0878	-10.2971	2.21927	0.736134	0
0.8073	-34.2572	-9.39112	3.44134	2.56835	0
0.8080	-27.2293	-8.46769	4.96647	0.736134	0
0.8087	-28.1445	-8.46769	2.53212	0.430314	0
0.8093	-31.5114	-8.46769	0.391061	1.65089	0
0.8100	-29.6809	-6.02844	2.53212	-0.178621	0
0.8107	-29.0598	-3.88538	4.6634	0.736134	0
0.8113	-31.8056	-2.97937	4.6634	2.26253	0
0.8120	-30.8903	-0.226502	7.4106	0.430314	0
0.8127	-29.0598	1.60294	11.3799	0.430314	0
0.8133	-29.9751	-0.54012	11.0768	1.65089	0
0.8140	-27.2293	-1.14993	7.4106	-1.09338	0
0.8147	-23.8624	3.43238	8.3296	-1.70502	0
0.8153	-27.2293	7.70107	11.3799	2.56835	0
0.8160	-31.1845	7.40487	10.764	2.56835	0
0.8167	-28.1445	5.26182	8.02652	-0.178621	0
0.8173	-24.4835	2.52637	6.49161	0.1272	0
0.8180	-26.314	0.0696929	7.4106	0.736134	0
0.8187	-26.314	1.28932	8.3296	0.736134	0
0.8193	-26.0198	5.26182	7.10753	1.65089	0
0.8200	-27.8503	6.48144	5.58239	0.736134	0
0.8207	-27.8503	6.48144	9.23881	0.1272	0
0.8213	-23.8624	7.09125	13.824	2.26253	0
0.8220	-23.8624	4.652	12.2989	2.26253	0
0.8227	-27.2293	3.74599	8.63267	-1.09338	0
0.8233	-25.1045	5.26182	8.3296	-1.09338	0
0.8240	-20.5282	3.43238	11.6829	1.04195	0
0.8247	-22.6529	2.52637	12.2989	-0.178621	0
0.8253	-25.6929	7.09125	8.93574	-1.3992	0
0.8260	-22.6529	6.18525	8.02652	0.736134	0
0.8267	-20.8224	-1.75975	12.905	1.65089	0
0.8273	-25.3987	-1.44613	15.6522	1.34778	0
0.8280	-29.0598	3.43238	13.824	2.87417	0
0.8287	-29.9751	1.28932	10.1578	3.48311	0
0.8293	-29.0598	-1.44613	7.4106	0.736134	0
0.8300	-26.9351	-1.14993	8.3296	-0.484441	0
0.8307	-27.2293	-2.66575	10.764	0.1272	0
0.8313	-29.6809	-3.58919	8.02652	-0.178621	0
0.8320	-28.1445	-2.05594	5.27932	-0.178621	0
0.8327	-24.4835	-0.836315	7.10753	0.736134	0
0.8333	-25.3987	3.43238	6.49161	0.736134	0
0.8340	-25.6929	10.7501	3.75418	0.1272	0
0.8347	-21.7376	15.3324	5.58239	-0.790262	0
0.8353	-18.9918	20.5246	8.3296	-2.01084	0
0.8360	-17.7824	28.7658	6.49161	-2.01084	0
0.8367	-14.4155	34.8639	2.21927	-2.31395	0
0.8373	-13.5002	39.1326	-1.13408	-4.14617	0
0.8380	-15.9518	45.5443	-1.74022	-3.84035	0
0.8387	-13.206	53.7855	1.31005	-2.01084	0
0.8393	-12.585	59.8836	4.6634	-2.31395	0
0.8400	-18.9918	52.8795	3.75418	-4.45199	0
0.8407	-19.9071	28.1559	1.00698	-5.67256	0
0.8413	-15.0366	2.21275	0.391061	-6.58732	0
0.8420	-18.0766	-11.5168	3.13826	-5.97838	0
0.8427	-23.5682	-19.1481	5.27932	-5.36674	0
0.8433	-23.274	-30.4384	5.58239	-5.67256	0
0.8440	-25.3987	-40.509	5.88547	-5.06092	0
0.8447	-27.2293	-44.1679	5.88547	-5.06092	0
0.8453	-25.3987	-45.9973	3.75418	-5.97838	0
0.8460	-27.2293	-48.454	3.44134	-4.75781	0
0.8467	-31.1845	-45.9973	3.44134	-3.23141	0
0.8473	-30.2693	-38.6796	0.391061	-4.75781	0
0.8480	-29.9751	-32.8776	0.0879887	-6.2815	0
0.8487	-31.5114	-26.1697	2.83519	-4.75781	0
0.8493	-29.9751	-18.8519	1.00698	-4.14617	0
0.8500	-29.9751	-15.7854	-2.35614	-6.58732	0
0.8507	-31.5114	-13.3462	0.0879887	-5.06092	0
0.8513	-32.1325	-6.63825	1.9162	-0.484441	0
0.8520	-35.4667	-4.80881	-2.05307	-2.61977	0
0.8527	-37.9183	-10.6107	-4.48742	-9.33429	0
0.8533	-30.8903	-11.2206	-4.48742	-9.02847	0
0.8540	-24.1893	-4.80881	-7.23463	-5.06092	0
0.8547	-27.2293	-1.14993	-9.07261	-5.67256	0
0.8553	-29.9751	-0.836315	-6.93155	-5.97838	0
0.8560	-26.9351	-0.54012	-8.15362	-4.75781	0
0.8567	-24.4835	0.0696929	-11.507	-6.89314	0
0.8573	-25.3987	4.35581	-10.5977	-7.50207	0
0.8580	-24.4835	10.4539	-9.37568	-5.06092	0
0.8587	-23.274	13.503	-11.2039	-3.84035	0
0.8593	-24.1893	13.2068	-11.507	-3.53453	0
0.8600	-24.4835	13.8166	-10.9008	-4.14617	0
0.8607	-21.4435	19.6011	-9.98183	-7.50207	0
0.8613	-18.3708	27.2325	-8.45669	-8.72265	0
0.8620	-15.9518	27.5461	-7.5377	-7.19896	0
0.8627	-13.5002	20.8208	-5.70949	-7.19896	0
0.8633	-16.8671	18.0853	-2.65921	-5.67256	0
0.8640	-23.5682	15.3324	-4.48742	-3.84035	0
0.8647	-23.8624	6.18525	-9.07261	-6.58732	0
0.8653	-19.6129	0.679506	-8.45669	-8.11371	0
0.8660	-18.3708	1.60294	-5.40642	-4.45199	0
0.8667	-19.286	-2.97937	-7.23463	-3.84035	0
0.8673	-19.286	-10.9069	-10.2849	-7.50207	0
0.8680	-19.286	-9.0775	-11.507	-6.89314	0
0.8687	-19.9071	-1.44613	-10.9008	-4.75781	0
0.8693	-22.6529	0.679506	-8.45669	-4.45199	0
0.8700	-24.4835	-3.27557	-6.32541	-5.06092	0
0.8707	-23.5682	-8.46769	-8.15362	-6.2815	0
0.8713	-22.6529	-8.46769	-10.2849	-6.58732	0
0.8720	-22.6529	-2.97937	-9.37568	-3.84035	0
0.8727	-23.5682	2.52637	-7.5377	-0.790262	0
0.8733	-24.4835	4.35581	-7.5377	-0.484441	0
0.8740	-22.0318	1.60294	-8.15362	-0.178621	0
0.8747	-18.6976	-3.58919	-7.23463	1.95671	0
0.8753	-22.6529	-4.199	-5.40642	3.48311	0
0.8760	-27.2293	1.60294	-4.48742	1.65089	0
0.8767	-24.7777	4.652	-6.93155	-2.01084	0
0.8773	-23.5682	3.43238	-9.67876	-2.61977	0
0.8780	-26.314	4.35581	-9.07261	0.736134	0
0.8787	-24.7777	7.09125	-7.5377	1.95671	0
0.8793	-24.1893	8.01469	-7.23463	-0.484441	0
0.8800	-27.2293	8.92069	-6.32541	-1.3992	0
0.8807	-26.0198	8.6245	-5.70949	0.1272	0
0.8813	-24.4835	8.92069	-7.85055	1.04195	0
0.8820	-27.2293	13.2068	-8.75976	-0.790262	0
0.8827	-28.1445	16.2559	-8.15362	-1.09338	0
0.8833	-25.6929	15.0362	-9.07261	1.65089	0
0.8840	-26.314	13.8166	-8.75976	3.48311	0
0.8847	-26.314	14.7226	-6.32541	1.04195	0
0.8853	-24.7777	15.6461	-5.40642	-0.790262	0
0.8860	-24.7777	16.5521	-5.10334	1.65089	0
0.8867	-25.3987	16.5521	-2.65921	3.78893	0
0.8873	-28.7656	17.1619	-0.527932	1.95671	0
0.8880	-32.7209	18.0853	0.0879887	0.1272	0
0.8887	-30.8903	12.8932	-2.35614	-0.484441	0
0.8893	-25.1045	6.18525	-5.40642	-2.01084	0
0.8900	-24.4835	7.70107	-5.10334	-1.70502	0
0.8907	-27.5235	13.503	-3.57821	-0.178621	0
0.8913	-28.1445	16.2559	-4.80027	-1.3992	0
0.8920	-25.3987	20.2109	-5.10334	-3.23141	0
0.8927	-24.4835	24.4971	-3.57821	-0.790262	0
0.8933	-25.3987	21.7442	-4.48742	0.1272	0
0.8940	-23.5682	16.8657	-5.70949	-3.53453	0
0.8947	-21.7376	16.8657	-3.57821	-3.84035	0
0.8953	-23.8624	15.9423	-1.74022	-1.09338	0
0.8960	-24.4835	13.503	-0.831004	-1.09338	0
0.8967	-19.9071	16.2559	0.694133	-2.01084	0
0.8973	-18.9918	22.0578	0.0879887	-1.09338	0
0.8980	-21.1166	19.9148	-1.74022	-1.09338	0
0.8987	-22.0318	9.23431	1.9162	-1.70502	0
0.8993	-24.7777	0.0696929	6.18854	-1.70502	0
0.9000	-27.2293	-7.54426	4.36033	-4.14617	0
0.9007	-22.6529	-13.956	0.0879887	-7.19896	0
0.9013	-20.8224	-12.7364	1.9162	-7.50207	0
0.9020	-25.1045	-4.199	4.96647	-6.2815	0
0.9027	-25.6929	0.679506	2.83519	-4.75781	0
0.9033	-23.8624	1.60294	-1.43715	-4.45199	0
0.9040	-25.3987	2.82256	-0.831004	-5.06092	0
0.9047	-25.3987	4.96562	1.9162	-4.14617	0
0.9053	-22.9471	6.79506	1.9162	-2.61977	0
0.9060	-24.7777	8.01469	0.694133	-3.84035	0
0.9067	-25.6929	9.53051	-0.831004	-4.75781	0
0.9073	-22.6529	12.597	-3.26536	-3.84035	0
0.9080	-22.6529	13.503	-3.88128	-5.67256	0
0.9087	-22.9471	11.9872	-1.74022	-7.80789	0
0.9093	-20.5282	12.8932	0.0879887	-6.58732	0
0.9100	-21.7376	13.503	-1.43715	-5.67256	0
0.9107	-24.7777	15.3324	-1.43715	-6.2815	0
0.9113	-24.4835	26.0129	1.31005	-4.14617	0
0.9120	-26.0198	36.3971	1.61313	-3.84035	0
0.9127	-27.2293	33.6443	-0.831004	-8.11371	0
0.9133	-22.0318	23.5736	-2.65921	-10.5549	0
0.9140	-17.7824	13.503	-3.88128	-8.11371	0
0.9147	-20.5282	5.26182	-2.96229	-5.97838	0
0.9153	-21.7376	5.57543	-2.05307	-7.19896	0
0.9160	-19.6129	12.597	-3.57821	-9.02847	0
0.9167	-17.4555	11.6736	-3.26536	-8.72265	0
0.9173	-18.6976	0.993124	-0.527932	-6.58732	0
0.9180	-20.8224	-12.4402	-0.831004	-3.23141	0
0.9187	-19.9071	-23.7304	0.0879887	-1.70502	0
0.9193	-18.9918	-25.8561	4.6634	-2.31395	0
0.9200	-22.6529	-21.2912	4.6634	-2.92559	0
0.9207	-23.5682	-20.3678	2.83519	-2.92559	0
0.9213	-23.8624	-21.2912	2.53212	-2.92559	0
0.9220	-26.314	-19.4617	0.0879887	-2.01084	0
0.9227	-25.3987	-15.7854	0.694133	0.736134	0
0.9233	-25.6929	-10.2971	5.88547	2.26253	0
0.9240	-33.342	-4.199	4.96647	1.34778	0
0.9247	-33.6362	-8.46769	-1.74022	-0.178621	0
0.9253	-27.2293	-21.901	-3.26536	-0.178621	0
0.9260	-29.354	-27.0757	-0.527932	1.34778	0
0.9267	-32.4267	-19.1481	-0.831004	3.48311	0
0.9273	-27.5235	-8.46769	-3.88128	4.39786	0
0.9280	-26.314	-2.05594	-5.10334	3.17728	0
0.9287	-28.1445	0.679506	-3.88128	2.56835	0
0.9293	-26.314	0.993124	-4.18435	3.48311	0
0.9300	-27.5235	0.679506	-6.32541	5.0095	0
0.9307	-31.5114	4.96562	-5.70949	5.31532	0
0.9313	-29.9751	9.84412	-3.57821	5.0095	0
0.9320	-28.1445	8.01469	-2.35614	5.31532	0
0.9327	-31.1845	-1.44613	-1.74022	7.14483	0
0.9333	-31.8056	-9.0775	-0.831004	7.45065	0
0.9340	-26.6082	-10.9069	0.0879887	6.83901	0
0.9347	-22.9471	-9.39112	3.44134	6.83901	0
0.9353	-26.9351	-5.71482	7.4106	6.83901	0
0.9360	-29.0598	-2.97937	5.58239	6.5359	0
0.9367	-26.314	-8.78131	1.9162	7.75647	0
0.9373	-26.6082	-19.4617	1.9162	7.75647	0
0.9380	-28.4387	-24.0266	4.6634	4.70368	0
0.9387	-25.3987	-20.3678	5.88547	6.83901	0
0.9393	-24.1893	-15.1756	4.36033	11.724	0
0.9400	-26.314	-13.6598	2.83519	10.1976	0
0.9407	-25.1045	-12.4402	4.6634	6.83901	0
0.9413	-24.1893	-9.39112	8.3296	7.75647	0
0.9420	-25.1045	-7.24806	8.63267	7.75647	0
0.9427	-23.274	-8.46769	6.49161	6.5359	0
0.9433	-24.4835	-12.1266	5.58239	8.36541	0
0.9440	-29.0598	-12.7364	8.63267	9.8918	0
0.9447	-27.8503	-8.46769	10.1578	8.97705	0
0.9453	-23.5682	-2.36956	7.10753	8.05959	0
0.9460	-22.0318	0.679506	7.10753	7.45065	0
0.9467	-22.6529	3.74599	13.2081	8.97705	0
0.9473	-26.0198	9.53051	15.6522	12.333	0
0.9480	-28.1445	10.7501	11.0768	11.724	0
0.9487	-23.5682	5.26182	8.3296	8.36541	0
0.9493	-21.7376	-1.14993	7.4106	6.83901	0
0.9500	-25.3987	-2.97937	6.80446	7.14483	0
0.9507	-24.7777	-2.97937	7.4106	8.05959	0
0.9513	-22.9471	-2.05594	7.10753	9.8918	0
0.9520	-25.3987	0.383311	6.49161	9.8918	0
0.9527	-25.1045	0.679506	7.4106	9.58598	0
0.9533	-21.7376	-1.44613	6.49161	10.1976	0
0.9540	-21.1166	0.679506	3.75418	10.5034	0
0.9547	-22.6529	5.87163	4.05726	10.5034	0
0.9553	-25.6929	5.87163	6.49161	10.8066	0
0.9560	-26.314	3.13618	5.58239	10.1976	0
0.9567	-23.8624	4.96562	5.27932	9.58598	0
0.9573	-23.5682	6.79506	7.4106	9.8918	0
0.9580	-21.4435	5.26182	8.3296	8.67123	0
0.9587	-15.625	5.26182	10.4609	8.05959	0
0.9593	-18.6976	7.40487	12.905	10.1976	0
0.9600	-26.6082	9.84412	11.6829	9.8918	0
0.9607	-24.7777	11.3599	5.88547	6.23008	0
0.9613	-22.0318	7.70107	1.61313	4.39786	0
0.9620	-24.7777	2.52637	2.83519	5.0095	0
0.9627	-22.0318	4.35581	7.10753	4.70368	0
0.9633	-19.286	7.70107	7.4106	5.31532	0
0.9640	-24.1893	5.57543	4.96647	7.14483	0
0.9647	-23.5682	2.52637	5.58239	7.45065	0
0.9653	-19.286	-0.226502	6.49161	6.23008	0
0.9660	-21.7376	-2.66575	3.75418	4.70368	0
0.9667	-23.5682	-0.836315	2.21927	3.48311	0
0.9673	-19.9071	1.91656	2.83519	2.26253	0
0.9680	-20.8224	1.60294	3.44134	-0.178621	0
0.9687	-24.4835	3.43238	3.75418	-0.790262	0
0.9693	-24.1893	7.09125	3.44134	0.736134	0
0.9700	-22.0318	5.26182	2.21927	2.26253	0
0.9707	-20.8224	4.04219	4.36033	3.78893	0
0.9713	-21.7376	10.4539	6.80446	4.39786	0
0.9720	-25.3987	17.7717	4.6634	0.736134	0
0.9727	-24.4835	17.4755	1.61313	-1.09338	0
0.9733	-20.8224	17.1619	1.31005	0.736134	0
0.9740	-18.6976	22.9638	0.391061	-0.790262	0
0.9747	-18.0766	22.6676	-1.13408	-2.92559	0
0.9753	-17.4555	11.0638	-1.13408	-1.09338	0
0.9760	-16.8671	5.57543	-0.831004	-2.01084	0
0.9767	-18.0766	9.23431	0.391061	-5.36674	0
0.9773	-22.0318	7.40487	1.9162	-4.75781	0
0.9780	-23.5682	-1.14993	1.61313	-2.92559	0
0.9787	-20.5282	-9.0775	1.61313	-4.14617	0
0.9793	-21.7376	-17.6149	3.75418	-5.36674	0
0.9800	-24.7777	-22.1972	4.96647	-4.14617	0
0.9807	-20.5282	-16.3953	3.75418	-2.31395	0
0.9813	-18.9918	-8.78131	2.83519	-2.01084	0
0.9820	-22.3587	-4.80881	3.13826	-2.31395	0
0.9827	-18.0766	1.91656	4.6634	0.430314	0
0.9833	-17.1613	9.53051	7.71368	3.48311	0
0.9840	-21.7376	9.84412	11.0768	1.34778	0
0.9847	-21.7376	4.35581	9.55166	-1.3992	0
0.9853	-21.7376	-3.88538	3.44134	-0.790262	0
0.9860	-21.7376	-12.1266	0.0879887	-0.178621	0
0.9867	-21.7376	-13.3462	3.75418	-2.01084	0
0.9873	-21.7376	-9.39112	6.80446	-3.23141	0
0.9880	-21.7376	-7.54426	5.88547	-4.45199	0
0.9887	-21.7376	-10.2971	4.6634	-4.75781	0
0.9893	-21.7376	-11.8304	2.83519	-4.14617	0
0.9900	-21.7376	-12.1266	0.694133	-4.45199	0
0.9907	-21.7376	-12.4402	1.00698	-4.75781	0
0.9913	-21.7376	-12.4402	2.83519	-4.45199	0
0.9920	-21.7376	-11.2206	1.9162	-5.36674	0
0.9927	-21.7376	-7.85788	0.391061	-6.2815	0
0.9933	-21.7376	-5.71482	0.0879887	-6.2815	0
0.9940	-21.7376	-5.10501	0.694133	-4.14617	0
0.9947	-21.7376	-6.63825	2.83519	-1.09338	0
0.9953	-21.7376	-9.39112	4.6634	-1.09338	0
0.9960	-21.7376	-9.68732	4.05726	-4.75781	0
0.9967	-21.7376	-8.46769	3.75418	-4.45199	0
0.9973	-21.7376	-10.2971	4.36033	-1.09338	0
0.9980	-21.7376	-13.956	3.75418	-3.84035	0
0.9987	-21.7376	-14.8794	5.58239	-8.41953	0
0.9993	-21.7376	-13.05	7.4106	-7.50207	0
1.0000	-21.7376	-12.4402	5.88547	-5.97838	0
1.0007	-21.7376	-12.1266	4.96647	-6.58732	0
1.0013	-21.7376	-10.9069	5.58239	-5.97838	0
1.0020	-21.7376	-12.7364	3.44134	-5.67256	0
1.0027	-21.7376	-21.5874	2.83519	-6.58732	0
1.0033	-21.7376	-27.9991	5.27932	-3.84035	0
1.0040	-21.7376	-23.1206	4.96647	-0.790262	0
1.0047	-21.7376	-16.3953	3.75418	-2.92559	0
1.0053	-21.7376	-17.6149	3.44134	-3.23141	0
1.0060	-21.7376	-20.6814	3.13826	0.736134	0
1.0067	-21.7376	-16.7089	6.18854	1.65089	0
1.0073	-21.7376	-8.78131	8.63267	-0.484441	0
1.0080	-21.7376	-4.80881	4.96647	-1.09338	0
1.0087	-21.7376	-6.63825	3.13826	-1.09338	0
1.0093	-21.7376	-9.0775	5.88547	-2.01084	0
1.0100	-21.7376	-5.71482	3.13826	-1.09338	0
1.0107	-21.7376	-1.75975	0.391061	1.04195	0
1.0113	-21.7376	-2.36956	3.75418	1.04195	0
1.0120	-21.7376	-3.88538	3.13826	1.04195	0
1.0127	-21.7376	-2.97937	-0.527932	2.56835	0
1.0133	-21.7376	-1.14993	2.21927	2.56835	0
1.0140	-21.7376	1.60294	4.96647	1.65089	0
1.0147	-21.7376	3.74599	3.44134	0.736134	0
1.0153	-21.7376	2.82256	3.13826	0.1272	0
1.0160	-21.7376	4.35581	3.44134	1.04195	0
1.0167	-21.7376	7.09125	2.21927	4.70368	0
1.0173	-21.7376	5.26182	1.9162	5.61844	0
1.0180	-21.7376	4.652	1.61313	2.26253	0
1.0187	-21.7376	11.6736	3.13826	2.56835	0
1.0193	-21.7376	17.4755	7.4106	6.23008	0
1.0200	-21.7376	17.1619	7.4106	6.83901	0
1.0207	-21.7376	13.2068	2.21927	5.31532	0
1.0213	-21.7376	9.84412	0.0879887	6.23008	0
1.0220	-21.7376	9.53051	2.83519	8.05959	0
1.0227	-21.7376	11.6736	4.36033	6.83901	0
1.0233	-21.7376	12.2834	3.75418	5.0095	0
1.0240	-21.7376	13.503	2.83519	6.5359	0
1.0247	-21.7376	16.5521	1.61313	10.8066	0
1.0253	-21.7376	14.7226	-0.215083	11.4182	0
1.0260	-21.7376	8.6245	0.0879887	9.8918	0
1.0267	-21.7376	6.18525	1.61313	10.8066	0
1.0273	-21.7376	6.79506	1.00698	11.1124	0
1.0280	-21.7376	6.48144	-1.43715	8.36541	0
1.0287	-21.7376	8.01469	-1.13408	8.67123	0
1.0293	-21.7376	8.92069	-0.831004	9.8918	0
1.0300	-21.7376	5.26182	-1.43715	8.05959	0
1.0307	-21.7376	5.87163	1.9162	9.8918	0
1.0313	-21.7376	13.8166	6.49161	14.1652	0
1.0320	-21.7376	14.4264	3.13826	12.6388	0
1.0327	-21.7376	5.57543	-4.80027	9.8918	0
1.0333	-21.7376	2.82256	-6.62848	10.1976	0
1.0340	-21.7376	4.652	-4.48742	8.97705	0
1.0347	-21.7376	1.60294	-3.57821	6.5359	0
1.0353	-21.7376	1.60294	-4.18435	8.05959	0
1.0360	-21.7376	7.09125	-5.40642	9.28287	0
1.0367	-21.7376	8.01469	-5.70949	8.36541	0
1.0373	-21.7376	6.79506	-4.48742	8.97705	0
1.0380	-21.7376	10.1403	-4.48742	9.28287	0
1.0387	-21.7376	10.7501	-6.32541	5.92426	0
1.0393	-21.7376	6.18525	-6.01256	3.48311	0
1.0400	-21.7376	5.87163	-5.40642	4.09475	0
1.0407	-21.7376	9.84412	-4.48742	3.78893	0
1.0413	-21.7376	14.4264	-3.57821	3.78893	0
1.0420	-21.7376	19.9148	-5.70949	4.70368	0
1.0427	-21.7376	25.1069	-8.15362	4.39786	0
1.0433	-21.7376	28.4521	-5.70949	3.78893	0
1.0440	-28.1445	27.8423	-4.48742	3.48311	0
1.0447	-30.2693	21.7442	-8.45669	1.95671	0
1.0453	-28.1445	11.0638	-11.2039	1.95671	0
1.0460	-26.6082	-5.41862	-10.5977	3.48311	0
1.0467	-24.7777	-23.1206	-9.07261	1.65089	0
1.0473	-24.7777	-32.2678	-7.23463	-0.484441	0
1.0480	-28.4387	-29.8286	-7.23463	1.65089	0
1.0487	-26.314	-23.1206	-9.67876	2.26253	0
1.0493	-21.1166	-16.0991	-9.07261	-1.09338	0
1.0500	-26.314	-12.1266	-7.23463	-0.484441	0
1.0507	-31.8056	-11.2206	-9.07261	1.65089	0
1.0513	-28.1445	-11.2206	-10.9008	-0.790262	0
1.0520	-25.3987	-11.8304	-9.07261	-2.01084	0
1.0527	-29.0598	-17.3187	-8.15362	-0.178621	0
1.0533	-29.9751	-24.3403	-10.5977	-1.3992	0
1.0540	-26.0198	-27.0757	-10.5977	-3.84035	0
1.0547	-22.3587	-24.9501	-4.48742	-1.09338	0
1.0553	-24.4835	-19.7579	0.694133	1.04195	0
1.0560	-29.0598	-14.8794	-3.57821	-2.31395	0
1.0567	-26.0198	-13.3462	-10.5977	-5.06092	0
1.0573	-20.2013	-11.2206	-11.2039	-4.14617	0
1.0580	-21.7376	-6.63825	-8.45669	-3.84035	0
1.0587	-24.1893	-1.75975	-8.75976	-5.36674	0
1.0593	-21.7376	1.60294	-10.9008	-5.67256	0
1.0600	-19.9071	5.26182	-11.81	-4.14617	0
1.0607	-19.286	8.92069	-11.81	-5.36674	0
1.0613	-18.6976	8.01469	-11.2039	-8.41953	0
1.0620	-21.7376	2.52637	-8.45669	-8.41953	0
1.0627	-24.4835	-1.14993	-7.23463	-6.58732	0
1.0633	-23.8624	-2.05594	-11.2039	-6.2815	0
1.0640	-25.1045	-6.02844	-13.648	-5.67256	0
1.0647	-27.2293	-13.3462	-11.81	-3.23141	0
1.0653	-27.2293	-15.7854	-12.729	-4.75781	0
1.0660	-25.6929	-8.46769	-15.4762	-8.11371	0
1.0667	-22.0318	1.91656	-9.98183	-5.36674	0
1.0673	-19.6129	11.6736	-1.74022	-1.09338	0
1.0680	-24.4835	20.8208	-4.18435	-2.01084	0
1.0687	-28.7656	22.0578	-7.5377	-2.92559	0
1.0693	-24.4835	14.1128	-4.48742	-2.92559	0
1.0700	-22.3587	4.04219	-3.26536	-4.75781	0
1.0707	-25.6929	-6.32463	-7.23463	-3.84035	0
1.0713	-26.314	-16.7089	-9.98183	-2.01084	0
1.0720	-25.1045	-18.5383	-9.98183	-3.23141	0
1.0727	-26.314	-10.6107	-8.45669	-3.84035	0
1.0733	-25.1045	-2.97937	-7.5377	-2.92559	0
1.0740	-21.7376	1.28932	-6.32541	-4.45199	0
1.0747	-21.7376	4.35581	-4.18435	-5.67256	0
1.0753	-21.7376	4.04219	-4.48742	-4.45199	0
1.0760	-20.2013	0.679506	-5.40642	-3.84035	0
1.0767	-24.7777	-1.44613	-2.96229	-2.92559	0
1.0773	-30.8903	-0.226502	-4.18435	-2.01084	0
1.0780	-28.7656	-0.226502	-9.07261	-3.23141	0
1.0787	-24.4835	-7.85788	-6.32541	-2.92559	0
1.0793	-26.314	-17.9285	0.391061	-1.09338	0
1.0800	-24.4835	-18.5383	-1.13408	-3.84035	0
1.0807	-24.4835	-12.1266	-3.88128	-5.67256	0
1.0813	-24.4835	-6.93445	-2.05307	-4.14617	0
1.0820	-24.4835	-2.66575	-1.43715	-5.36674	0
1.0827	-24.4835	1.60294	-1.43715	-8.41953	0
1.0833	-24.4835	0.993124	-1.43715	-6.89314	0
1.0840	-24.4835	-1.14993	-2.65921	-4.45199	0
1.0847	-24.4835	0.679506	-0.831004	-4.75781	0
1.0853	-24.4835	3.43238	1.61313	-3.84035	0
1.0860	-24.4835	4.35581	1.00698	-2.92559	0
1.0867	-24.4835	7.70107	1.31005	-2.01084	0
1.0873	-24.4835	11.6736	1.9162	-0.790262	0
1.0880	-24.4835	10.1403	0.694133	-0.790262	0
1.0887	-24.4835	6.48144	2.21927	-1.09338	0
1.0893	-24.4835	6.18525	4.96647	-0.790262	0
1.0900	-24.4835	7.40487	3.75418	-2.61977	0
1.0907	-24.4835	9.84412	4.36033	-2.61977	0
1.0913	-24.4835	14.7226	7.10753	3.17728	0
1.0920	-27.8503	19.6011	5.58239	4.39786	0
1.0927	-27.8503	19.9148	3.75418	0.430314	0
1.0933	-24.1893	18.3815	3.75418	1.34778	0
1.0940	-20.8224	18.6951	2.53212	2.56835	0
1.0947	-22.6529	19.9148	3.13826	-0.178621	0
1.0953	-24.4835	24.4971	6.80446	-0.178621	0
1.0960	-22.3587	31.8148	7.71368	1.65089	0
1.0967	-20.5282	35.7873	7.10753	0.736134	0
1.0973	-20.8224	36.3971	6.80446	1.04195	0
1.0980	-19.286	35.4737	6.49161	1.04195	0
1.0987	-20.2013	28.4521	8.3296	-0.178621	0
1.0993	-23.274	16.2559	8.63267	1.65089	0
1.1000	-22.9471	8.92069	7.4106	3.78893	0
1.1007	-21.4435	4.35581	10.764	2.56835	0
1.1013	-21.1166	-8.17149	13.824	1.04195	0
1.1020	-18.0766	-24.6364	11.986	1.04195	0
1.1027	-15.0366	-31.3618	11.986	3.48311	0
1.1033	-18.3708	-25.5599	16.5712	6.83901	0
1.1040	-21.7376	-18.2421	15.9553	7.14483	0
1.1047	-19.9071	-17.9285	11.6829	4.70368	0
1.1053	-20.8224	-17.6149	10.1578	5.61844	0
1.1060	-25.1045	-10.6107	10.4609	6.83901	0
1.1067	-22.9471	-4.80881	11.0768	4.39786	0
1.1073	-19.9071	-1.75975	9.23881	2.56835	0
1.1080	-24.1893	0.993124	7.4106	4.09475	0
1.1087	-25.3987	0.679506	8.3296	5.92426	0
1.1093	-21.1166	-2.05594	9.55166	6.83901	0
1.1100	-21.1166	-1.75975	7.10753	7.75647	0
1.1107	-22.9471	-0.836315	6.18854	7.14483	0
1.1113	-21.7376	-2.05594	6.80446	5.31532	0
1.1120	-22.3587	-2.97937	5.27932	6.23008	0
1.1127	-24.4835	-2.97937	5.27932	6.23008	0
1.1133	-22.0318	-0.836315	7.10753	4.39786	0
1.1140	-18.6976	4.35581	5.58239	5.31532	0
1.1147	-19.9071	8.92069	4.6634	8.97705	0
1.1153	-24.4835	11.3599	8.93574	9.58598	0
1.1160	-24.4835	10.7501	10.4609	8.36541	0
1.1167	-24.4835	5.87163	4.96647	8.05959	0
1.1173	-24.4835	1.60294	2.21927	5.31532	0
1.1180	-24.4835	2.82256	4.36033	3.48311	0
1.1187	-24.4835	5.87163	3.75418	4.70368	0
1.1193	-24.4835	6.79506	2.83519	4.09475	0
1.1200	-24.4835	4.35581	5.27932	1.65089	0
1.1207	-24.4835	-2.66575	4.6634	3.48311	0
1.1213	-24.4835	-7.85788	1.00698	4.70368	0
1.1220	-24.4835	-4.80881	1.61313	1.34778	0
1.1227	-24.4835	1.60294	3.13826	0.430314	0
1.1233	-24.4835	5.26182	0.0879887	3.48311	0
1.1240	-24.4835	6.79506	-2.05307	3.48311	0
1.1247	-24.4835	8.31088	-0.215083	3.17728	0
1.1253	-24.4835	6.18525	-0.831004	5.61844	0
1.1260	-24.4835	2.52637	-2.65921	8.36541	0
1.1267	-24.4835	5.87163	0.694133	8.36541	0
1.1273	-24.4835	16.2559	4.6634	7.14483	0
1.1280	-24.4835	21.7442	1.31005	5.92426	0
1.1287	-24.4835	15.3324	-4.18435	5.61844	0
1.1293	-24.4835	0.0696929	-4.80027	6.23008	0
1.1300	-24.4835	-15.1756	-3.88128	5.0095	0
1.1307	-24.4835	-27.9991	-3.57821	2.87417	0
1.1313	-24.4835	-36.8501	-1.74022	2.56835	0
1.1320	-24.4835	-37.7736	-2.35614	4.39786	0
1.1327	-24.4835	-31.3618	-5.10334	5.31532	0
1.1333	-24.4835	-24.9501	-4.80027	4.39786	0
1.1340	-24.4835	-21.5874	-3.88128	1.95671	0
1.1347	-24.4835	-18.5383	-6.32541	0.736134	0
1.1353	-24.4835	-16.7089	-8.15362	-0.178621	0
1.1360	-24.4835	-15.1756	-7.5377	-0.790262	0
1.1367	-24.4835	-9.39112	-8.45669	-0.178621	0
1.1373	-24.4835	-2.66575	-9.07261	0.736134	0
1.1380	-24.4835	-0.226502	-6.01256	-0.178621	0
1.1387	-24.4835	0.993124	-2.65921	-0.484441	0
1.1393	-24.4835	5.57543	-2.65921	1.04195	0
1.1400	-32.1325	11.0638	-5.40642	1.04195	0
1.1407	-29.9751	9.84412	-9.37568	-2.92559	0
1.1413	-27.2293	2.82256	-11.2039	-4.75781	0
1.1420	-27.2293	0.679506	-9.37568	-5.06092	0
1.1427	-26.314	4.35581	-8.15362	-5.67256	0
1.1433	-27.8503	4.35581	-8.75976	-4.75781	0
1.1440	-30.8903	2.52637	-8.75976	-3.84035	0
1.1447	-29.9751	2.52637	-7.5377	-4.75781	0
1.1453	-30.2693	-1.44613	-8.15362	-4.75781	0
1.1460	-31.1845	-6.32463	-9.07261	-3.23141	0
1.1467	-29.354	-5.41862	-8.15362	-4.75781	0
1.1473	-30.5962	-5.10501	-6.01256	-6.2815	0
1.1480	-33.342	-7.54426	-3.26536	-5.06092	0
1.1487	-30.8903	-4.80881	-2.96229	-6.2815	0
1.1493	-29.0598	1.60294	-5.40642	-7.50207	0
1.1500	-30.2693	3.74599	-5.40642	-4.45199	0
1.1507	-29.9751	6.18525	-0.831004	-3.53453	0
1.1513	-33.342	9.23431	1.9162	-5.67256	0
1.1520	-39.1278	4.96562	-0.831004	-5.67256	0
1.1527	-36.382	-2.97937	-4.80027	-6.58732	0
1.1533	-29.6809	-3.58919	-6.32541	-9.94322	0
1.1540	-29.0598	2.21275	-6.32541	-9.33429	0
1.1547	-30.2693	7.09125	-5.40642	-7.50207	0
1.1553	-28.4387	9.84412	-6.01256	-7.80789	0
1.1560	-27.2293	13.2068	-8.15362	-6.89314	0
1.1567	-27.2293	13.2068	-7.23463	-5.97838	0
1.1573	-26.314	10.7501	-4.18435	-9.02847	0
1.1580	-26.0198	10.7501	-3.57821	-9.33429	0
1.1587	-27.5235	14.7226	-5.40642	-5.36674	0
1.1593	-27.2293	20.2109	-7.85055	-5.36674	0
1.1600	-23.8624	20.8208	-7.85055	-7.50207	0
1.1607	-24.1893	8.92069	-3.57821	-5.06092	0
1.1613	-27.2293	-8.46769	-2.65921	-3.53453	0
1.1620	-22.0318	-14.2696	-6.32541	-6.2815	0
1.1627	-15.3308	-5.10501	-5.40642	-6.2815	0
1.1633	-20.2013	7.09125	-1.43715	-2.92559	0
1.1640	-28.4387	11.6736	-2.96229	-2.31395	0
1.1647	-26.9351	7.70107	-5.10334	-2.92559	0
1.1653	-23.274	-1.14993	-3.57821	-3.84035	0
1.1660	-24.4835	-9.68732	-4.80027	-6.89314	0
1.1667	-24.7777	-15.4893	-6.01256	-7.50207	0
1.1673	-23.5682	-15.1756	-6.32541	-4.75781	0
1.1680	-25.3987	-10.0009	-8.15362	-4.14617	0
1.1687	-26.0198	-6.02844	-7.85055	-4.14617	0
1.1693	-24.4835	-1.75975	-4.80027	-2.61977	0
1.1700	-25.3987	4.35581	-5.40642	-2.01084	0
1.1707	-25.3987	4.652	-5.40642	-2.01084	0
1.1713	-20.8224	1.60294	-2.65921	-0.178621	0
1.1720	-20.8224	0.679506	-2.65921	-2.01084	0
1.1727	-23.5682	-4.80881	-3.57821	-4.75781	0
1.1733	-20.8224	-17.0051	-1.43715	-2.61977	0
1.1740	-18.9918	-21.2912	-2.05307	-0.178621	0
1.1747	-23.5682	-12.4402	-2.35614	-1.70502	0
1.1753	-25.6929	-2.97937	2.21927	-1.70502	0
1.1760	-22.6529	-1.14993	2.53212	-0.790262	0
1.1767	-22.6529	-4.49519	-2.35614	-3.23141	0
1.1773	-23.274	-6.63825	-2.96229	-3.84035	0
1.1780	-19.9071	-8.46769	-2.35614	-1.09338	0
1.1787	-16.246	-10.6107	-4.18435	-1.09338	0
1.1793	-16.8671	-7.85788	-2.65921	-3.84035	0
1.1800	-16.8671	-2.05594	-0.831004	-4.75781	0
1.1807	-15.625	0.993124	-2.35614	-3.23141	0
1.1813	-16.246	4.35581	-1.13408	-1.70502	0
1.1820	-18.3708	9.84412	1.61313	-1.3992	0
1.1827	-20.5282	14.4264	-0.831004	-2.31395	0
1.1833	-20.8224	17.1619	-3.57821	-1.09338	0
1.1840	-18.0766	17.1619	-1.13408	-0.178621	0
1.1847	-17.1613	15.0362	1.00698	-1.09338	0
1.1853	-18.3708	14.4264	1.00698	-0.178621	0
1.1860	-15.3308	16.2559	1.61313	1.65089	0
1.1867	-10.7544	20.8208	2.83519	0.736134	0
1.1873	-16.246	27.8423	4.6634	1.65089	0
1.1880	-23.274	23.5736	6.49161	2.26253	0
1.1887	-19.6129	7.09125	4.05726	-0.178621	0
1.1893	-15.625	-4.49519	0.391061	-2.01084	0
1.1900	-17.4555	-6.63825	0.694133	-1.3992	0
1.1907	-17.1613	-9.39112	1.9162	-2.01084	0
1.1913	-16.8671	-13.956	-1.13408	-2.31395	0
1.1920	-18.9918	-16.7089	-4.18435	0.430314	0
1.1927	-17.1613	-17.6149	-1.74022	2.87417	0
1.1933	-14.4155	-16.7089	1.9162	3.17728	0
1.1940	-16.246	-13.05	0.0879887	1.95671	0
1.1947	-15.9518	-6.63825	-1.74022	-0.178621	0
1.1953	-15.3308	-0.226502	0.0879887	-2.92559	0
1.1960	-18.9918	0.679506	1.31005	-2.92559	0
1.1967	-20.2013	1.60294	0.0879887	0.736134	0
1.1973	-17.1613	8.01469	-0.831004	3.17728	0
1.1980	-16.8671	10.7501	0.391061	1.34778	0
1.1987	-19.6129	7.70107	3.75418	0.736134	0
1.1993	-23.274	10.4539	6.18854	3.17728	0
1.2000	-26.314	12.8932	4.96647	1.65089	0
1.2007	-25.6929	0.679506	1.31005	-2.01084	0
1.2013	-22.6529	-13.05	-0.215083	-1.3992	0
1.2020	-21.4435	-13.05	-0.215083	-0.790262	0
1.2027	-24.7777	-11.2206	-0.215083	-1.09338	0
1.2033	-29.0598	-13.3462	0.391061	1.65089	0
1.2040	-29.354	-10.2971	0.391061	2.56835	0
1.2047	-27.5235	-4.80881	-0.215083	1.04195	0
1.2053	-29.0598	-5.71482	0.0879887	1.34778	0
1.2060	-30.2693	-8.46769	0.391061	0.736134	0
1.2067	-26.6082	-11.5168	0.694133	-1.09338	0
1.2073	-24.7777	-19.4617	0.0879887	1.65089	0
1.2080	-28.4387	-22.1972	-1.13408	2.87417	0
1.2087	-29.6809	-15.7854	-0.215083	-0.484441	0
1.2093	-26.6082	-9.39112	1.00698	-0.178621	0
1.2100	-26.314	-3.88538	-0.527932	3.48311	0
1.2107	-29.0598	4.35581	0.0879887	2.56835	0
1.2113	-31.1845	9.53051	2.53212	1.95671	0
1.2120	-33.342	9.84412	-1.13408	3.78893	0
1.2127	-30.8903	12.2834	-5.40642	1.95671	0
1.2133	-23.5682	14.4264	-3.88128	-1.09338	0
1.2140	-20.8224	15.9423	-1.43715	0.1272	0
1.2147	-22.3587	18.9913	-1.43715	1.04195	0
1.2153	-22.3587	19.6011	-2.05307	-1.09338	0
1.2160	-21.4435	18.0853	-2.96229	-0.484441	0
1.2167	-24.1893	18.3815	-2.65921	2.56835	0
1.2173	-27.8503	16.2559	-1.13408	1.65089	0
1.2180	-26.9351	11.6736	-1.13408	0.736134	0
1.2187	-23.5682	7.70107	-0.831004	3.48311	0
1.2193	-22.6529	-2.97937	-0.215083	4.09475	0
1.2200	-23.274	-16.3953	-0.215083	-0.484441	0
1.2207	-22.3587	-14.5658	1.31005	-2.01084	0
1.2213	-21.1166	-2.05594	1.9162	0.736134	0
1.2220	-19.286	3.43238	-0.831004	1.95671	0
1.2227	-16.8671	5.26182	0.0879887	2.87417	0
1.2233	-20.2013	7.09125	3.75418	5.61844	0
1.2240	-26.6082	-0.226502	1.9162	6.23008	0
1.2247	-26.6082	-12.4402	-0.831004	5.31532	0
1.2253	-23.8624	-15.4893	0.0879887	4.39786	0
1.2260	-23.5682	-10.2971	-2.35614	2.56835	0
1.2267	-21.1166	-2.36956	-3.57821	2.56835	0
1.2273	-18.9918	5.57543	0.0879887	3.48311	0
1.2280	-21.7376	8.6245	1.31005	3.17728	0
1.2287	-24.1893	5.26182	0.694133	3.48311	0
1.2293	-23.5682	0.679506	1.61313	5.31532	0
1.2300	-24.7777	-0.226502	-0.527932	4.39786	0
1.2307	-26.314	4.652	-3.57821	3.17728	0
1.2313	-25.1045	13.503	-1.74022	5.0095	0
1.2320	-22.6529	21.4306	-0.527932	6.23008	0
1.2327	-20.2013	29.3756	-1.13408	5.61844	0
1.2333	-19.9071	34.5677	-0.527932	5.31532	0
1.2340	-22.6529	33.0344	-1.74022	5.61844	0
1.2347	-22.9471	33.6443	-0.831004	6.83901	0
1.2353	-20.2013	40.962	4.96647	6.23008	0
1.2360	-19.9071	36.6933	4.36033	4.70368	0
1.2367	-20.8224	16.5521	-2.96229	5.92426	0
1.2373	-19.9071	0.679506	-4.48742	5.92426	0
1.2380	-17.4555	-9.0775	-0.527932	3.48311	0
1.2387	-17.1613	-23.1206	1.9162	3.17728	0
1.2393	-16.8671	-31.658	2.83519	5.0095	0
1.2400	-16.246	-26.7795	1.31005	4.70368	0
1.2407	-18.0766	-22.1972	-0.831004	3.78893	0
1.2413	-20.8224	-26.7795	-0.527932	3.17728	0
1.2420	-22.0318	-33.8011	0.694133	3.48311	0
1.2427	-21.7376	-39.603	1.00698	4.39786	0
1.2433	-20.2013	-39.8992	1.61313	4.09475	0
1.2440	-18.6976	-31.0482	0.0879887	3.48311	0
1.2447	-20.5282	-20.3678	-2.65921	5.31532	0
1.2453	-25.3987	-14.5658	-2.65921	5.31532	0
1.2460	-24.1893	-8.46769	-0.831004	3.48311	0
1.2467	-18.9918	0.0696929	0.391061	5.0095	0
1.2473	-18.9918	6.18525	1.9162	6.23008	0
1.2480	-22.0318	6.18525	1.9162	3.48311	0
1.2487	-19.9071	0.679506	0.0879887	2.87417	0
1.2493	-18.6976	-6.63825	-2.05307	5.31532	0
1.2500	-22.6529	-11.8304	-1.74022	3.17728	0
1.2507	-23.5682	-12.4402	1.00698	0.736134	0
1.2513	-21.7376	-12.1266	1.00698	2.26253	0
1.2520	-22.9471	-13.956	-0.831004	2.26253	0
1.2527	-25.3987	-13.956	0.0879887	0.736134	0
1.2533	-24.4835	-6.93445	-0.831004	1.95671	0
1.2540	-23.274	1.60294	-4.80027	3.48311	0
1.2547	-20.8224	5.57543	-1.74022	1.34778	0
1.2553	-18.0766	8.01469	3.44134	-1.09338	0
1.2560	-20.5282	7.70107	1.9162	-0.178621	0
1.2567	-25.3987	0.679506	1.00698	1.65089	0
1.2573	-23.274	-5.10501	1.9162	0.736134	0
1.2580	-18.0766	-4.199	0.391061	-2.01084	0
1.2587	-18.0766	-4.80881	1.00698	-2.61977	0
1.2593	-22.6529	-10.9069	4.36033	-2.92559	0
1.2600	-25.3987	-17.3187	3.44134	-4.45199	0
1.2607	-25.3987	-20.6814	1.9162	-4.14617	0
1.2613	-22.0318	-16.3953	2.21927	-2.01084	0
1.2620	-19.9071	-7.54426	0.391061	-2.31395	0
1.2627	-22.6529	-3.88538	-0.831004	-4.45199	0
1.2633	-26.314	-3.58919	1.61313	-5.67256	0
1.2640	-26.0198	0.679506	-0.215083	-5.67256	0
1.2647	-21.7376	5.26182	-5.40642	-3.23141	0
1.2653	-19.9071	7.09125	-4.80027	-0.790262	0
1.2660	-21.7376	9.84412	-1.74022	-1.09338	0
1.2667	-22.6529	12.597	-2.96229	-1.09338	0
1.2673	-21.7376	14.1128	-5.10334	-0.178621	0
1.2680	-22.3587	12.597	-3.57821	-2.01084	0
1.2687	-24.1893	9.84412	-0.831004	-3.23141	0
1.2693	-23.5682	10.7501	0.391061	-1.09338	0
1.2700	-20.8224	13.2068	0.0879887	-0.178621	0
1.2707	-18.0766	15.0362	0.694133	0.736134	0
1.2713	-19.286	21.1344	2.21927	2.56835	0
1.2720	-22.9471	21.4306	1.61313	0.736134	0
1.2727	-20.8224	5.26182	-2.35614	-2.61977	0
1.2733	-15.0366	-9.39112	-4.18435	-2.31395	0
1.2740	-15.625	-9.39112	-2.35614	-2.61977	0
1.2747	-18.9918	-6.93445	-0.831004	-3.84035	0
1.2753	-17.1613	-5.41862	-1.74022	-3.53453	0
1.2760	-17.7824	1.60294	-3.88128	-4.14617	0
1.2767	-20.8224	8.01469	-2.96229	-4.75781	0
1.2773	-18.9918	10.7501	0.0879887	-2.61977	0
1.2780	-17.1613	13.2068	0.0879887	-1.09338	0
1.2787	-20.2013	12.597	-2.05307	-1.70502	0
1.2793	-18.9918	12.597	-2.65921	-1.09338	0
1.2800	-16.8671	18.0853	-1.13408	-2.01084	0
1.2807	-20.5282	22.354	-0.831004	-4.45199	0
1.2813	-22.6529	22.6676	-0.831004	-2.01084	0
1.2820	-17.1613	25.4031	0.0879887	1.04195	0
1.2827	-13.206	30.8914	0.0879887	-0.178621	0
1.2833	-16.8671	33.3481	0.391061	-0.178621	0
1.2840	-21.4435	28.1559	-0.831004	1.04195	0
1.2847	-20.8224	16.5521	-5.40642	1.34778	0
1.2853	-18.6976	10.7501	-7.5377	1.95671	0
1.2860	-18.6976	10.1403	-6.32541	1.04195	0
1.2867	-17.4555	1.60294	-4.48742	-2.92559	0
1.2873	-17.1613	-13.956	-1.43715	-2.92559	0
1.2880	-19.9071	-27.9991	1.61313	1.04195	0
1.2887	-20.5282	-39.603	1.00698	1.04195	0
1.2893	-19.9071	-46.9208	-0.527932	-0.790262	0
1.2900	-23.274	-45.9973	-0.215083	0.430314	0
1.2907	-24.4835	-39.603	-0.831004	1.65089	0
1.2913	-22.6529	-32.5814	-2.96229	1.95671	0
1.2920	-25.1045	-24.6364	-3.26536	1.95671	0
1.2927	-28.4387	-16.7089	-2.65921	-0.178621	0
1.2933	-27.2293	-9.39112	-3.26536	-1.70502	0
1.2940	-22.9471	-2.97937	-2.65921	-0.178621	0
1.2947	-18.0766	1.91656	-0.831004	1.65089	0
1.2953	-20.5282	2.82256	0.0879887	1.65089	0
1.2960	-29.6809	-1.75975	-0.527932	0.736134	0
1.2967	-30.2693	-7.24806	-2.05307	-0.484441	0
1.2973	-24.7777	-6.93445	-4.48742	-1.09338	0
1.2980	-26.0198	-0.226502	-4.48742	0.1272	0
1.2987	-25.3987	6.48144	-2.35614	1.65089	0
1.2993	-20.8224	8.92069	-1.74022	0.430314	0
1.3000	-22.6529	9.84412	-2.35614	-1.3992	0
1.3007	-26.0198	11.9872	-1.43715	-0.178621	0
1.3013	-21.7376	13.503	-0.527932	1.34778	0
1.3020	-18.9918	13.503	0.0879887	1.34778	0
1.3027	-19.6129	13.8166	0.694133	1.65089	0
1.3033	-17.7824	15.3324	0.694133	1.34778	0
1.3040	-17.4555	13.503	0.391061	1.65089	0
1.3047	-21.4435	8.31088	1.00698	5.92426	0
1.3053	-22.6529	3.74599	1.31005	6.5359	0
1.3060	-19.9071	3.43238	1.9162	1.04195	0
1.3067	-17.4555	4.652	2.83519	-0.484441	0
1.3073	-22.0318	3.43238	4.05726	2.87417	0
1.3080	-29.6809	-2.36956	3.13826	3.78893	0
1.3087	-29.0598	-10.2971	-0.527932	3.17728	0
1.3093	-24.7777	-15.7854	-3.57821	2.87417	0
1.3100	-28.4387	-13.956	-3.57821	1.95671	0
1.3107	-32.4267	-8.17149	-3.57821	1.34778	0
1.3113	-28.7656	-7.24806	-4.18435	3.17728	0
1.3120	-26.314	-11.2206	-3.26536	5.92426	0
1.3127	-27.2293	-9.39112	-2.05307	6.5359	0
1.3133	-25.6929	-1.75975	-3.26536	5.61844	0
1.3140	-24.4835	3.43238	-4.48742	4.70368	0
1.3147	-23.8624	3.43238	-5.40642	4.39786	0
1.3153	-21.7376	3.43238	-6.01256	4.09475	0
1.3160	-23.274	7.40487	-4.48742	3.78893	0
1.3167	-27.2293	11.9872	-3.57821	4.70368	0
1.3173	-25.6929	14.4264	-5.40642	4.70368	0
1.3180	-22.3587	15.0362	-5.70949	3.48311	0
1.3187	-21.7376	16.2559	-2.65921	4.09475	0
1.3193	-22.3587	18.3815	-0.831004	6.23008	0
1.3200	-23.5682	13.503	-1.74022	6.23008	0
1.3207	-25.1045	-2.05594	-3.57821	3.17728	0
1.3213	-24.4835	-14.2696	-5.40642	1.65089	0
1.3220	-25.1045	-10.2971	-6.32541	2.87417	0
1.3227	-26.314	-0.226502	-6.01256	2.87417	0
1.3233	-26.0198	6.18525	-3.88128	3.48311	0
1.3240	-25.3987	11.0638	-2.65921	5.31532	0
1.3247	-25.3987	8.01469	-5.40642	5.61844	0
1.3253	-26.314	-3.58919	-7.5377	3.78893	0
1.3260	-27.2293	-8.78131	-4.18435	2.87417	0
1.3267	-24.7777	-5.71482	-2.65921	3.48311	0
1.3273	-24.1893	-3.58919	-6.62848	4.39786	0
1.3280	-28.4387	-6.93445	-6.32541	5.0095	0
1.3287	-28.1445	-10.9069	-1.74022	4.09475	0
1.3293	-23.5682	-10.0009	-1.74022	2.56835	0
1.3300	-23.8624	-4.80881	-2.35614	2.26253	0
1.3307	-24.1893	2.52637	0.391061	3.48311	0
1.3313	-23.8624	10.7501	0.391061	4.70368	0
1.3320	-28.4387	12.8932	-0.831004	3.17728	0
1.3327	-29.6809	7.09125	0.0879887	0.1272	0
[truncated: 38,536 more rows]
