# Supplementary material for: Identification of Haptic Based Guiding Using Hard Reins
Source: PLoS One. 2015 Jul 22;10(7):e0132020. doi: 10.1371/journal.pone.0132020 (PMC4511788; doi:10.1371/journal.pone.0132020)
Supplement: S3 File — (ZIP) [file pone.0132020.s003.zip › EMGData1/Subject2/T10/t10.txt]

0.0000	-2.13017	-1.82016	-25.6349	-13.7937	0
0.0007	-3.65596	-1.52013	-36.9254	-17.4547	0
0.0013	-3.9631	-0.900077	-43.9485	-20.8208	0
0.0020	-4.56748	-1.2201	-45.1619	-20.1961	0
0.0027	-3.04168	-2.12018	-45.4704	-19.2939	0
0.0033	-2.13017	-3.66031	-45.1619	-19.2939	0
0.0040	-5.18176	-2.44021	-43.9485	-18.3743	0
0.0047	-5.18176	-2.12018	-41.203	-15.9279	0
0.0053	-1.21865	-3.04026	-32.9562	-13.7937	0
0.0060	-0.297233	-1.82016	-21.6658	-11.0524	0
0.0067	-2.13017	1.54013	-12.8226	-7.99864	0
0.0073	-3.65596	1.2201	-3.96915	-3.41807	0
0.0080	-4.56748	-0.300026	7.02313	1.16249	0
0.0087	-3.04168	0.620053	18.9203	4.51116	0
0.0093	-2.13017	1.54013	29.9023	9.09173	0
0.0100	-3.65596	1.54013	35.4035	15.4941	0
0.0107	-2.43731	1.84016	41.203	18.5478	0
0.0113	1.5357	1.54013	50.6632	17.021	0
0.0120	4.28015	0.620053	56.1542	16.4137	0
0.0127	7.0246	0	54.622	18.5478	0
0.0133	11.2948	1.2201	53.7069	19.4674	0
0.0140	11.602	3.36029	51.8765	19.1724	0
0.0147	7.0246	4.58039	44.5552	17.9405	0
0.0153	2.14008	3.68032	36.3187	13.065	0
0.0160	0.921422	1.54013	27.1568	7.87719	0
0.0167	1.22856	0.620053	12.8123	5.74306	0
0.0173	-0.911514	0.620053	2.43701	3.29662	0
0.0180	-3.9631	-1.2201	-5.19279	-1.89122	0
0.0187	-6.70755	-2.44021	-19.8354	-5.86451	0
0.0193	-9.14486	-2.12018	-32.3496	-7.68633	0
0.0200	-8.54049	-2.44021	-36.9254	-10.4451	0
0.0207	-6.70755	-3.66031	-44.2467	-13.7937	0
0.0213	-7.0147	-3.04026	-51.5783	-14.7133	0
0.0220	-8.54049	-1.2201	-52.7917	-15.0083	0
0.0227	-8.23335	-1.52013	-56.1542	-15.6329	0
0.0233	-7.92621	-3.96034	-57.3778	-15.9279	0
0.0240	-5.4889	-3.66031	-50.6632	-14.7133	0
0.0247	-5.4889	-0.300026	-46.694	-11.9719	0
0.0253	-5.4889	1.54013	-44.2467	-8.2936	0
0.0260	-5.4889	0.620053	-32.0411	-4.63262	0
0.0267	-5.4889	1.84016	-20.4421	-3.73039	0
0.0273	-5.4889	3.36029	-14.3445	-2.20353	0
0.0280	-5.4889	1.54013	-3.05398	4.51116	0
0.0287	-5.4889	0.620053	7.93829	10.3063	0
0.0293	-5.4889	3.36029	18.3136	12.1454	0
0.0300	-5.4889	4.28037	31.4344	16.4137	0
0.0307	-5.4889	0.920079	37.8406	21.6015	0
0.0313	-5.4889	0.320027	38.7557	21.9138	0
0.0320	-5.4889	3.06026	44.5552	22.2088	0
0.0327	-5.4889	3.06026	47.3007	24.048	0
0.0333	-5.4889	1.54013	43.64	22.5211	0
0.0340	-5.4889	3.36029	41.203	20.0747	0
0.0347	-5.4889	3.98034	38.7557	19.4674	0
0.0353	-5.4889	2.14018	32.658	14.8868	0
0.0360	-3.9631	2.76024	23.4961	8.17215	0
0.0367	-4.87462	4.28037	12.5141	6.35033	0
0.0373	-4.87462	2.14018	1.52185	4.2162	0
0.0380	-3.9631	-0.300026	-9.46014	-1.89122	0
0.0387	-5.4889	0.320027	-23.1979	-7.39137	0
0.0393	-6.40041	1.54013	-34.4884	-9.21318	0
0.0400	-5.18176	1.84016	-39.6709	-11.6596	0
0.0407	-4.56748	0.620053	-45.7789	-14.7133	0
0.0413	-4.87462	-1.52013	-50.6632	-17.1598	0
0.0420	-3.9631	-2.44021	-53.7069	-18.062	0
0.0427	-1.51589	-1.52013	-58.5912	-18.3743	0
0.0433	1.83294	-1.2201	-59.8148	-18.6693	0
0.0440	3.35873	-1.52013	-55.239	-15.6329	0
0.0447	0.307141	-1.2201	-52.4935	-12.2669	0
0.0453	-4.27025	-2.12018	-46.9922	-11.3473	0
0.0460	-3.04168	-2.74023	-33.2647	-7.68633	0
0.0467	0.921422	-1.2201	-20.7506	-0.971635	0
0.0473	-1.21865	0.620053	-11.599	2.68935	0
0.0480	-5.79604	-0.300026	0.606683	6.03802	0
0.0487	-3.04168	-0.300026	13.4293	12.1454	0
0.0493	2.44722	2.44021	21.9743	14.8868	0
0.0500	4.28015	2.44021	28.9871	16.4137	0
0.0507	4.28015	1.54013	34.7866	20.0747	0
0.0513	6.11309	3.98034	39.9794	20.387	0
0.0520	7.63888	4.90042	44.8637	19.1724	0
0.0527	6.41032	2.44021	46.9922	20.6819	0
0.0533	4.28015	0.920079	45.1619	19.4674	0
0.0540	2.14008	1.2201	43.64	16.4137	0
0.0547	0.921422	0.620053	41.8097	15.8064	0
0.0553	-0.297233	1.2201	34.7866	13.9846	0
0.0560	-0.911514	2.44021	24.1131	9.09173	0
0.0567	0.00990776	2.76024	14.3445	6.35033	0
0.0573	0.00990776	2.76024	4.26735	2.98431	0
0.0580	0.614281	2.76024	-9.46014	-2.8108	0
0.0587	2.75436	3.06026	-21.0591	-7.99864	0
0.0593	0.307141	2.44021	-27.1568	-12.5792	0
0.0600	0.307141	-0.600051	-34.7866	-17.1598	0
0.0607	0.307141	-4.26037	-46.3855	-19.9012	0
0.0613	0.307141	-3.96034	-53.7069	-22.0353	0
0.0620	0.307141	-1.2201	-54.3238	-22.6426	0
0.0627	0.307141	-1.2201	-55.8457	-22.3476	0
0.0633	0.307141	-1.2201	-57.676	-21.723	0
0.0640	0.307141	-1.52013	-55.8457	-19.2939	0
0.0647	0.307141	-2.12018	-50.9614	-18.062	0
0.0653	0.307141	-2.74023	-42.4164	-18.6693	0
0.0660	0.307141	-2.74023	-30.8277	-14.7133	0
0.0667	0.307141	-3.04026	-20.7506	-6.47178	0
0.0673	0.307141	-2.12018	-11.2905	-2.49849	0
0.0680	0.307141	-0.900077	0.606683	0.242909	0
0.0687	0.307141	-0.300026	12.2056	5.43075	0
0.0693	0.307141	-0.600051	23.4961	7.56487	0
0.0700	0.307141	1.54013	35.4035	9.40404	0
0.0707	0.307141	6.12052	42.7249	15.8064	0
0.0713	0.307141	6.42055	45.4704	19.1724	0
0.0720	-4.56748	1.84016	50.0462	17.6456	0
0.0727	-4.56748	1.84016	52.185	18.2529	0
0.0733	-5.79604	6.12052	48.2159	18.2529	0
0.0740	-12.1965	5.20045	44.8637	15.4941	0
0.0747	-13.1179	2.44021	44.5552	14.5919	0
0.0753	-7.0147	3.68032	39.0642	13.6723	0
0.0760	-1.82303	2.76024	23.8046	8.79677	0
0.0767	3.35873	-0.300026	10.0668	3.29662	0
0.0773	11.9091	0.620053	3.66066	0.850181	0
0.0780	15.2679	3.06026	-4.88431	-2.8108	0
0.0787	11.602	1.84016	-18.6118	-9.82046	0
0.0793	10.6905	0.920079	-29.6041	-15.6329	0
0.0800	11.2948	0	-36.9254	-15.9279	0
0.0807	7.0246	-2.12018	-45.1619	-16.2402	0
0.0813	0.921422	-3.04026	-50.6632	-18.6693	0
0.0820	-3.04168	-4.26037	-54.622	-20.1961	0
0.0827	-3.65596	-5.7805	-57.9845	-19.9012	0
0.0833	-2.13017	-4.26037	-55.5372	-19.5889	0
0.0840	-5.79604	-3.04026	-48.8328	-18.062	0
0.0847	-9.14486	-5.7805	-45.1619	-17.1598	0
0.0853	-6.09327	-5.7805	-39.6709	-16.5351	0
0.0860	-5.18176	-2.74023	-28.3804	-12.8742	0
0.0867	-6.70755	-3.34029	-17.3984	-7.68633	0
0.0873	-2.13017	-4.56039	-9.15166	-3.41807	0
0.0880	1.83294	-1.52013	1.52185	2.68935	0
0.0887	1.5357	-0.900077	15.2596	8.17215	0
0.0893	8.24326	-2.12018	26.5501	10.9309	0
0.0900	17.1008	0	33.5732	12.1454	0
0.0907	18.0123	3.36029	38.7557	13.6723	0
0.0913	18.0123	1.84016	44.2467	16.726	0
0.0920	19.8452	-0.300026	48.2159	20.9943	0
0.0927	17.1008	-0.300026	49.131	21.6015	0
0.0933	14.3464	-0.300026	48.2159	18.2529	0
0.0940	12.8206	0	48.2159	16.4137	0
0.0947	7.93612	2.76024	46.077	16.726	0
0.0953	3.0615	3.36029	39.6709	12.7527	0
0.0960	-0.604373	1.54013	31.4344	6.64529	0
0.0967	-3.9631	1.2201	21.3573	3.60893	0
0.0973	-6.70755	-0.300026	8.85346	-0.0694025	0
0.0980	-11.8992	-2.12018	-3.35218	-6.7841	0
0.0987	-17.6953	-0.300026	-14.036	-10.4451	0
0.0993	-15.8623	2.14018	-23.8046	-11.3473	0
0.1000	-11.2849	-0.300026	-31.4344	-13.7937	0
0.1007	-10.0663	-2.74023	-37.8406	-16.5351	0
0.1013	-7.61907	-1.2201	-44.2467	-18.6693	0
0.1020	-4.27025	0	-47.9177	-19.2939	0
0.1027	-3.34882	-1.52013	-48.8328	-17.767	0
0.1033	-2.13017	-3.34029	-48.8328	-18.3743	0
0.1040	-0.297233	-2.44021	-47.9177	-20.8208	0
0.1047	-1.21865	-1.2201	-43.64	-16.8475	0
0.1053	-2.13017	-1.2201	-35.7017	-10.1328	0
0.1060	-1.21865	-1.2201	-24.4113	-8.91822	0
0.1067	0.00990776	-0.900077	-13.4293	-7.68633	0
0.1073	4.28015	-2.12018	-5.19279	-1.89122	0
0.1080	7.93612	-2.44021	3.66066	3.60893	0
0.1087	7.0246	-1.52013	14.036	7.87719	0
0.1093	7.0246	-2.12018	22.2827	10.9309	0
0.1100	8.5504	-1.82016	30.8174	13.6723	0
0.1107	4.88453	0	39.6709	18.2529	0
0.1113	0.307141	-0.300026	44.2467	21.9138	0
0.1120	2.14008	-0.600051	46.9922	20.0747	0
0.1127	3.97301	1.54013	50.0462	18.2529	0
0.1133	1.83294	2.44021	50.6632	20.9943	0
0.1140	0.921422	1.54013	48.5243	21.3066	0
0.1147	1.22856	2.14018	45.4704	18.2529	0
0.1153	-1.21865	1.2201	38.149	15.4941	0
0.1160	-3.34882	-0.300026	28.0719	11.8331	0
0.1167	-2.13017	0.920079	19.527	6.35033	0
0.1173	-1.51589	0.920079	11.2905	1.45745	0
0.1180	-4.87462	-0.600051	-1.22365	-2.8108	0
0.1187	-7.92621	-1.2201	-14.9511	-7.39137	0
0.1193	-7.92621	-1.82016	-25.6349	-10.74	0
0.1200	4.28015	-3.96034	-33.8714	-14.1061	0
0.1207	4.28015	-6.10052	-41.5012	-15.9279	0
0.1213	4.28015	-5.48047	-47.6092	-15.9279	0
0.1220	4.28015	-2.12018	-50.3547	-17.4547	0
0.1227	4.28015	-1.82016	-49.748	-19.5889	0
0.1233	4.28015	-5.48047	-46.3855	-19.5889	0
0.1240	4.28015	-5.7805	-42.4164	-16.5351	0
0.1247	4.28015	-3.96034	-38.7557	-13.1865	0
0.1253	4.28015	-4.26037	-32.3496	-11.9719	0
0.1260	4.28015	-3.96034	-22.2827	-11.0524	0
0.1267	4.28015	-3.04026	-10.6838	-7.07906	0
0.1273	4.28015	-3.96034	1.52185	-1.28395	0
0.1280	4.28015	-2.12018	13.4293	3.60893	0
0.1287	4.28015	0.620053	23.1979	6.9576	0
0.1293	4.28015	0.620053	32.3496	10.0113	0
0.1300	4.28015	0.320027	41.8097	15.4941	0
0.1307	4.28015	0.620053	49.748	20.6819	0
0.1313	4.28015	0	54.622	20.6819	0
0.1320	6.71746	1.54013	58.293	19.1724	0
0.1327	7.33174	2.44021	60.73	20.6819	0
0.1333	5.80595	0.620053	59.5063	20.9943	0
0.1340	4.28015	1.2201	54.0153	19.1724	0
0.1347	4.88453	2.14018	46.3855	17.9405	0
0.1353	2.44722	-0.900077	38.4472	13.6723	0
0.1360	-2.74445	-1.2201	30.8174	6.03802	0
0.1367	-3.65596	1.54013	22.8894	1.45745	0
0.1373	-2.13017	0.620053	12.5141	-0.364363	0
0.1380	-3.04168	-1.82016	-1.52185	-6.47178	0
0.1387	-1.21865	-2.12018	-15.8663	-12.8742	0
0.1393	3.35873	-2.44021	-25.6349	-15.3206	0
0.1400	3.35873	-3.04026	-33.2647	-17.767	0
0.1407	0.307141	-3.04026	-39.9794	-21.723	0
0.1413	-0.604373	-3.96034	-44.5552	-22.9549	0
0.1420	-2.74445	-3.96034	-49.131	-22.0353	0
0.1427	-5.79604	-2.74023	-53.7069	-21.1157	0
0.1433	-5.4889	-2.12018	-50.9614	-17.4547	0
0.1440	4.28015	-1.2201	-44.8637	-15.6329	0
0.1447	4.28015	1.2201	-44.2467	-16.8475	0
0.1453	4.28015	-0.600051	-39.0642	-12.8742	0
0.1460	4.28015	-4.88042	-23.8046	-5.5522	0
0.1467	4.28015	-3.66031	-13.7378	-3.41807	0
0.1473	4.28015	0.920079	-8.23649	-3.10576	0
0.1480	4.28015	1.54013	5.49099	1.76976	0
0.1487	4.28015	0.320027	20.1439	5.74306	0
0.1493	4.28015	1.54013	28.0719	7.56487	0
0.1500	4.28015	1.2201	34.4884	11.5382	0
0.1507	4.28015	-0.900077	42.1182	14.5919	0
0.1513	4.28015	1.54013	49.131	15.4941	0
0.1520	4.28015	4.90042	55.239	18.5478	0
0.1527	4.28015	3.68032	55.5372	20.0747	0
0.1533	4.28015	2.44021	50.9614	16.4137	0
0.1540	4.28015	4.28037	48.2159	15.4941	0
0.1547	4.28015	5.8005	46.3855	16.4137	0
0.1553	4.28015	3.36029	41.203	12.1454	0
0.1560	4.28015	0.620053	31.4344	4.51116	0
0.1567	4.28015	2.14018	19.527	0.55522	0
0.1573	4.28015	3.06026	9.15166	0.242909	0
0.1580	4.28015	1.2201	-3.05398	-2.8108	0
0.1587	4.28015	-0.600051	-18.3136	-10.1328	0
0.1593	4.28015	-1.2201	-28.6889	-16.5351	0
0.1600	4.28015	0	-34.1799	-19.9012	0
0.1607	4.28015	1.54013	-41.8097	-22.9549	0
0.1613	4.28015	-0.300026	-46.694	-26.0086	0
0.1620	4.28015	-4.88042	-46.694	-24.7767	0
0.1627	4.28015	-5.7805	-48.8328	-22.9549	0
0.1633	4.28015	-4.88042	-50.6632	-22.9549	0
0.1640	4.28015	-7.32063	-48.2159	-22.0353	0
0.1647	4.28015	-7.92068	-44.2467	-18.9816	0
0.1653	4.28015	-3.96034	-36.0102	-16.5351	0
0.1660	4.28015	-2.12018	-21.9743	-13.4814	0
0.1667	4.28015	-2.74023	-10.6838	-10.4451	0
0.1673	4.28015	-1.2201	-0.915166	-7.39137	0
0.1680	-1.82303	0.620053	11.8972	-0.971635	0
0.1687	-0.911514	0.920079	21.6658	5.74306	0
0.1693	-0.604373	3.06026	28.9871	10.0113	0
0.1700	0.00990776	3.98034	38.4472	13.065	0
0.1707	1.22856	1.54013	46.077	13.9846	0
0.1713	1.83294	1.54013	50.0462	12.7527	0
0.1720	2.44722	3.68032	53.4087	13.6723	0
0.1727	3.35873	2.14018	53.7069	13.6723	0
0.1733	4.28015	0	52.185	13.065	0
0.1740	4.88453	2.14018	51.8765	15.8064	0
0.1747	0.00990776	2.76024	48.8328	16.726	0
0.1753	-8.54049	0.620053	39.6709	9.40404	0
0.1760	-16.4766	0.620053	26.5501	3.90389	0
0.1767	-20.7469	2.44021	14.6529	5.43075	0
0.1773	-20.1326	2.44021	5.19279	2.98431	0
0.1780	-14.9508	1.84016	-8.23649	-3.73039	0
0.1787	-10.3734	1.54013	-24.1131	-7.07906	0
0.1793	-5.79604	0.620053	-31.4344	-9.21318	0
0.1800	0.921422	-0.300026	-32.9562	-12.5792	0
0.1807	3.35873	-1.82016	-42.1182	-14.7133	0
0.1813	0.921422	-3.04026	-52.7917	-15.9279	0
0.1820	1.5357	-3.66031	-55.239	-16.8475	0
0.1827	3.35873	-3.66031	-53.1002	-16.5351	0
0.1833	2.44722	-3.96034	-50.0462	-15.9279	0
0.1840	2.14008	-3.96034	-46.9922	-15.3206	0
0.1847	2.75436	-3.66031	-44.8637	-13.7937	0
0.1853	2.44722	-3.04026	-37.8406	-10.4451	0
0.1860	5.80595	-1.2201	-23.1979	-5.86451	0
0.1867	10.3833	1.2201	-12.8226	-2.49849	0
0.1873	9.46191	0.920079	-7.62981	-0.364363	0
0.1880	7.63888	-0.300026	4.26735	5.11844	0
0.1887	8.85754	0	19.527	11.8331	0
0.1893	7.0246	1.84016	28.9871	13.6723	0
0.1900	1.5357	5.20045	35.7017	13.6723	0
0.1907	-0.911514	6.72058	41.8097	16.4137	0
0.1913	1.22856	4.28037	45.4704	18.2529	0
0.1920	1.22856	1.54013	51.2698	19.1724	0
0.1927	1.22856	2.44021	55.239	20.387	0
0.1933	1.22856	3.06026	50.0462	19.7797	0
0.1940	1.22856	2.44021	44.5552	20.0747	0
0.1947	1.22856	3.06026	43.3316	20.6819	0
0.1953	1.22856	3.06026	35.4035	15.4941	0
0.1960	1.22856	2.14018	21.9743	8.48446	0
0.1967	1.22856	2.14018	13.4293	6.35033	0
0.1973	1.22856	2.14018	5.19279	2.68935	0
0.1980	1.22856	0.620053	-7.62981	-1.89122	0
0.1987	1.22856	-0.300026	-18.6118	-3.73039	0
0.1993	1.22856	0.620053	-25.9434	-7.39137	0
0.2000	1.22856	0.920079	-34.4884	-14.7133	0
0.2007	1.22856	0	-41.8097	-16.2402	0
0.2013	1.22856	-0.600051	-45.1619	-14.7133	0
0.2020	1.22856	-0.300026	-48.8328	-16.5351	0
0.2027	1.22856	-1.2201	-52.4935	-17.4547	0
0.2033	1.22856	-3.34029	-50.6632	-17.4547	0
0.2040	1.22856	-3.34029	-46.694	-17.1598	0
0.2047	1.22856	-1.2201	-43.64	-14.7133	0
0.2053	1.22856	0.320027	-35.0951	-10.1328	0
0.2060	1.22856	0.920079	-22.5809	-7.39137	0
0.2067	1.22856	0.620053	-14.6529	-5.25724	0
0.2073	1.22856	-0.300026	-6.71464	-1.57891	0
0.2080	1.22856	0.920079	7.02313	3.60893	0
0.2087	1.22856	2.44021	20.7506	8.48446	0
0.2093	1.22856	2.44021	29.2956	11.8331	0
0.2100	1.22856	1.84016	34.7866	14.5919	0
0.2107	1.22856	2.76024	40.5861	15.4941	0
0.2113	1.22856	4.28037	46.3855	14.8868	0
0.2120	1.22856	4.90042	50.6632	16.4137	0
0.2127	1.22856	5.20045	51.5783	19.1724	0
0.2133	1.22856	6.42055	49.748	18.5478	0
0.2140	1.22856	6.72058	46.694	17.6456	0
0.2147	1.22856	6.12052	42.1182	16.1187	0
0.2153	1.22856	5.20045	35.0951	10.3063	0
0.2160	-7.92621	3.98034	25.3264	4.51116	0
0.2167	-7.92621	1.54013	13.1208	3.60893	0
0.2173	-10.3734	0.620053	0.915166	2.37704	0
0.2180	-10.6707	-1.2201	-10.3753	-3.41807	0
0.2187	-10.6707	-2.44021	-22.2827	-9.5255	0
0.2193	-12.1965	-0.300026	-33.8714	-11.9719	0
0.2200	-13.425	1.84016	-44.2467	-12.5792	0
0.2207	-13.425	-1.2201	-51.2698	-16.2402	0
0.2213	-10.9778	-2.74023	-55.239	-22.0353	0
0.2220	-4.87462	-1.2201	-59.2081	-22.0353	0
0.2227	0.00990776	-2.12018	-62.5603	-16.5351	0
0.2233	3.35873	-3.96034	-61.0385	-14.7133	0
0.2240	10.0762	-3.66031	-57.3778	-17.1598	0
0.2247	15.2679	-3.66031	-54.3238	-17.4547	0
0.2253	14.3464	-3.96034	-44.2467	-14.401	0
0.2260	14.0492	-2.74023	-29.6041	-10.1328	0
0.2267	15.575	-1.2201	-19.8354	-4.63262	0
0.2273	14.3464	-1.2201	-11.2905	0.242909	0
0.2280	12.8206	-2.44021	2.43701	4.82347	0
0.2287	11.602	-3.04026	13.7378	9.09173	0
0.2293	6.41032	-0.600051	21.6658	12.4578	0
0.2300	2.75436	0.620053	31.7429	16.4137	0
0.2307	4.58729	-1.52013	40.8945	20.6819	0
0.2313	3.35873	-2.12018	46.3855	21.3066	0
0.2320	-3.9631	0.920079	52.185	20.0747	0
0.2327	-7.92621	2.44021	55.239	20.387	0
0.2333	-7.0147	1.54013	52.7917	19.4674	0
0.2340	-5.79604	0.920079	50.0462	15.8064	0
0.2347	-5.79604	0.320027	45.4704	12.7527	0
0.2353	-5.79604	-1.52013	35.4035	10.0113	0
0.2360	-3.65596	-2.12018	24.7198	5.43075	0
0.2367	1.22856	-0.300026	16.1748	3.90389	0
0.2373	0.614281	1.84016	7.02313	2.37704	0
0.2380	-4.27025	0.920079	-5.79948	-4.94493	0
0.2387	-3.34882	-0.900077	-17.3984	-10.1328	0
0.2393	-1.82303	-1.2201	-25.6349	-9.82046	0
0.2400	14.3464	-3.04026	-33.8714	-13.7937	0
0.2407	14.3464	-5.48047	-43.3316	-20.1961	0
0.2413	14.3464	-4.88042	-50.6632	-19.5889	0
0.2420	14.3464	-2.74023	-54.9305	-18.062	0
0.2427	14.3464	-3.04026	-54.622	-20.1961	0
0.2433	14.3464	-3.66031	-50.3547	-21.1157	0
0.2440	14.3464	-2.12018	-47.9177	-20.1961	0
0.2447	14.3464	-0.900077	-45.1619	-19.2939	0
0.2453	14.3464	-2.12018	-35.0951	-15.6329	0
0.2460	14.3464	-3.96034	-21.3676	-10.1328	0
0.2467	14.3464	-3.04026	-11.2905	-6.7841	0
0.2473	14.3464	-1.2201	-1.52185	-4.63262	0
0.2480	14.3464	-0.300026	10.3753	1.16249	0
0.2487	14.3464	2.44021	22.5809	8.48446	0
0.2493	14.3464	5.20045	32.0411	12.7527	0
0.2500	14.3464	4.28037	37.2339	14.5919	0
0.2507	14.3464	3.36029	41.8097	18.5478	0
0.2513	14.3464	6.12052	49.4395	21.9138	0
0.2520	14.3464	7.94068	55.8457	21.3066	0
0.2527	14.3464	5.50047	57.3778	21.3066	0
0.2533	14.3464	4.28037	54.9305	22.8334	0
0.2540	14.3464	5.8005	50.0462	20.0747	0
0.2547	14.3464	5.50047	45.4704	16.4137	0
0.2553	14.3464	4.28037	39.3624	15.4941	0
0.2560	14.3464	3.36029	27.1568	11.2259	0
0.2567	14.3464	2.76024	13.7378	3.60893	0
0.2573	14.3464	2.44021	5.19279	-1.89122	0
0.2580	14.3464	1.54013	-5.19279	-4.63262	0
0.2587	14.3464	-1.2201	-19.527	-8.60591	0
0.2593	14.3464	-2.12018	-29.2956	-11.9719	0
0.2600	14.3464	-1.2201	-36.0102	-14.401	0
0.2607	14.3464	-1.52013	-42.7249	-17.4547	0
0.2613	14.3464	0.620053	-46.9922	-19.5889	0
0.2620	14.3464	4.28037	-49.4395	-21.723	0
0.2627	14.3464	0.320027	-50.9614	-21.723	0
0.2633	14.3464	-5.18044	-47.9177	-18.3743	0
0.2640	-0.911514	-2.74023	-43.64	-16.5351	0
0.2647	-1.82303	0.920079	-41.5012	-16.5351	0
0.2653	-4.27025	-2.12018	-34.1799	-11.9719	0
0.2660	-2.74445	-4.56039	-23.1979	-5.5522	0
0.2667	0.921422	-1.52013	-14.9511	-2.49849	0
0.2673	2.14008	0.320027	-4.57583	0.850181	0
0.2680	4.28015	0.620053	10.0668	5.43075	0
0.2687	7.93612	2.76024	21.9743	9.09173	0
0.2693	7.93612	3.36029	31.1259	14.2796	0
0.2700	6.41032	0.920079	39.6709	19.1724	0
0.2707	8.24326	1.54013	45.7789	19.4674	0
0.2713	10.6905	3.36029	49.748	18.8601	0
0.2720	10.9877	1.2201	52.7917	20.6819	0
0.2727	10.6905	0.320027	55.5372	20.9943	0
0.2733	10.6905	3.06026	55.5372	17.9405	0
0.2740	9.76905	3.36029	50.9614	17.021	0
0.2747	8.85754	1.84016	44.8637	16.4137	0
0.2753	9.76905	0.920079	39.0642	11.2259	0
0.2760	8.24326	0.620053	28.9871	5.43075	0
0.2767	0.00990776	1.2201	15.5681	2.68935	0
0.2773	-8.84763	0.620053	4.26735	-1.57891	0
0.2780	-9.452	-2.74023	-7.32133	-7.39137	0
0.2787	-5.79604	-3.96034	-18.6118	-9.21318	0
0.2793	-3.04168	-2.12018	-27.4653	-11.6596	0
0.2800	-0.911514	-3.34029	-35.7017	-18.3743	0
0.2807	4.28015	-4.26037	-42.7249	-21.1157	0
0.2813	9.46191	-1.82016	-48.8328	-18.9816	0
0.2820	9.76905	-0.900077	-54.3238	-19.9012	0
0.2827	7.93612	-1.52013	-54.3238	-22.3476	0
0.2833	9.16468	-0.300026	-50.0462	-21.428	0
0.2840	9.16468	0.920079	-52.4935	-19.2939	0
0.2847	5.80595	-0.300026	-52.4935	-18.3743	0
0.2853	4.28015	-1.2201	-39.6709	-14.1061	0
0.2860	5.19167	-0.300026	-25.9434	-8.91822	0
0.2867	3.35873	0.920079	-20.1439	-5.5522	0
0.2873	1.5357	1.54013	-10.3753	-1.57891	0
0.2880	14.3464	2.14018	3.66066	2.98431	0
0.2887	14.3464	1.84016	14.3445	6.35033	0
0.2893	14.3464	0	22.2827	10.0113	0
0.2900	14.3464	2.14018	28.3804	15.4941	0
0.2907	14.3464	5.50047	30.8174	17.3333	0
0.2913	14.3464	3.98034	34.4884	15.4941	0
0.2920	14.3464	2.76024	41.5012	17.3333	0
0.2927	14.3464	7.64065	42.4164	22.2088	0
0.2933	14.3464	10.6809	36.3187	22.5211	0
0.2940	14.3464	7.34063	33.5732	19.7797	0
0.2947	14.3464	4.28037	32.9562	19.4674	0
0.2953	14.3464	4.28037	26.2416	17.3333	0
0.2960	14.3464	5.20045	15.5681	10.3063	0
0.2967	14.3464	4.58039	7.93829	4.51116	0
0.2973	14.3464	1.54013	-2.7455	1.16249	0
0.2980	14.3464	-1.82016	-16.7815	-2.8108	0
0.2987	14.3464	-2.44021	-26.8586	-7.68633	0
0.2993	14.3464	-1.2201	-35.0951	-13.7937	0
0.3000	14.3464	-1.2201	-45.4704	-18.062	0
0.3007	14.3464	-4.88042	-54.3238	-18.062	0
0.3013	14.3464	-7.32063	-58.293	-18.3743	0
0.3020	14.3464	-6.70057	-59.5063	-20.1961	0
0.3027	14.3464	-5.7805	-59.8148	-20.8208	0
0.3033	14.3464	-7.0006	-60.1233	-20.1961	0
0.3040	14.3464	-8.84076	-57.0693	-20.5084	0
0.3047	14.3464	-9.46081	-49.4395	-18.9816	0
0.3053	14.3464	-9.14078	-38.4472	-16.5351	0
0.3060	14.3464	-8.24071	-27.1568	-13.7937	0
0.3067	14.3464	-6.70057	-18.6118	-7.07906	0
0.3073	14.3464	-4.56039	-10.982	-0.0694025	0
0.3080	14.3464	-3.66031	0	2.37704	0
0.3087	14.3464	-3.96034	14.3445	5.11844	0
0.3093	14.3464	-2.74023	27.1568	10.0113	0
0.3100	14.3464	-1.82016	36.3187	11.8331	0
0.3107	14.3464	-3.96034	41.8097	13.6723	0
0.3113	14.3464	-2.74023	45.7789	16.1187	0
0.3120	-1.21865	2.14018	50.0462	16.4137	0
0.3127	1.83294	2.14018	51.8765	17.9405	0
0.3133	5.19167	0	48.8328	18.5478	0
0.3140	3.97301	1.54013	42.1182	15.8064	0
0.3147	2.75436	0.620053	36.6169	13.065	0
0.3153	2.44722	-1.82016	31.1259	11.5382	0
0.3160	0.307141	0.620053	22.2827	7.26991	0
0.3167	-2.74445	2.14018	14.6529	3.29662	0
0.3173	-4.87462	-2.12018	8.54497	-1.57891	0
0.3180	-5.79604	-6.10052	-4.88431	-8.91822	0
0.3187	-3.9631	-5.48047	-21.6658	-13.1865	0
0.3193	-2.13017	-3.04026	-31.4344	-13.7937	0
0.3200	-1.21865	-2.74023	-38.7557	-16.5351	0
0.3207	-2.43731	-3.04026	-46.3855	-19.2939	0
0.3213	-4.56748	-3.04026	-50.6632	-20.1961	0
0.3220	-4.87462	-3.96034	-52.4935	-22.0353	0
0.3227	-2.74445	-5.18044	-53.4087	-21.1157	0
0.3233	-2.13017	-4.26037	-47.9177	-18.062	0
0.3240	-6.40041	-1.52013	-42.4164	-18.062	0
0.3247	-10.9778	-0.600051	-41.5012	-17.4547	0
0.3253	-9.452	-1.2201	-33.8714	-10.1328	0
0.3260	-5.4889	0.320027	-19.8354	-2.8108	0
0.3267	-6.70755	2.44021	-10.982	-0.971635	0
0.3273	-8.54049	3.98034	-3.66066	1.76976	0
0.3280	-5.4889	3.68032	8.85346	7.56487	0
0.3287	-3.34882	1.54013	20.7506	11.5382	0
0.3293	-4.87462	-0.300026	28.9871	12.7527	0
0.3300	-1.51589	-0.300026	37.5321	14.2796	0
0.3307	6.11309	2.44021	44.8637	17.9405	0
0.3313	10.6905	6.12052	47.3007	20.387	0
0.3320	11.9091	7.34063	49.131	19.1724	0
0.3327	11.2948	4.28037	51.2698	18.5478	0
0.3333	9.76905	2.44021	50.9614	21.3066	0
0.3340	10.6905	4.28037	47.9074	20.0747	0
0.3347	11.602	5.20045	43.3316	15.8064	0
0.3353	10.6905	2.76024	36.6169	12.7527	0
0.3360	10.6905	1.54013	27.4653	7.56487	0
0.3367	12.2163	1.84016	18.6118	-0.0694025	0
0.3373	11.9091	1.54013	10.982	-2.8108	0
0.3380	9.76905	0.920079	-0.915166	-5.5522	0
0.3387	7.33174	0.620053	-14.9511	-12.8742	0
0.3393	2.44722	-1.2201	-24.7198	-17.4547	0
0.3400	-4.27025	-3.96034	-31.4344	-17.767	0
0.3407	-7.92621	-3.96034	-38.7557	-18.3743	0
0.3413	-8.84763	-1.82016	-43.3316	-18.3743	0
0.3420	-11.2849	-2.12018	-46.3855	-19.2939	0
0.3427	-12.1965	-5.18044	-50.3547	-20.5084	0
0.3433	-10.3734	-4.26037	-47.6092	-17.1598	0
0.3440	-9.75914	-0.900077	-41.5012	-13.4814	0
0.3447	-10.9778	-1.52013	-37.5321	-15.6329	0
0.3453	-9.14486	-1.82016	-27.7737	-13.7937	0
0.3460	-6.40041	0.920079	-14.3445	-5.86451	0
0.3467	-3.04168	0.320027	-6.10796	-1.89122	0
0.3473	1.83294	-2.12018	5.19279	-0.0694025	0
0.3480	4.58729	0.620053	21.6658	5.11844	0
0.3487	2.44722	3.98034	29.9023	10.0113	0
0.3493	0.307141	1.84016	35.4035	13.065	0
0.3500	0.614281	0.620053	46.077	17.9405	0
0.3507	0.614281	2.14018	52.7917	21.6015	0
0.3513	1.83294	1.54013	53.4087	20.9943	0
0.3520	7.0246	1.54013	55.239	19.7797	0
0.3527	11.602	3.36029	58.293	20.9943	0
0.3533	12.8206	3.36029	59.5063	20.0747	0
0.3540	11.2948	3.68032	57.3778	16.1187	0
0.3547	9.46191	5.20045	48.8328	15.1992	0
0.3553	7.93612	5.20045	38.149	15.1992	0
0.3560	5.49881	3.06026	28.9871	9.09173	0
0.3567	3.0615	1.54013	18.9203	3.29662	0
0.3573	2.75436	0.620053	8.85346	3.60893	0
0.3580	4.28015	0.620053	-1.83033	0.55522	0
0.3587	4.28015	1.84016	-14.036	-7.68633	0
0.3593	3.97301	2.44021	-21.3676	-12.8742	0
0.3600	10.6905	1.84016	-24.7198	-16.8475	0
0.3607	10.6905	0.620053	-32.3496	-20.8208	0
0.3613	10.6905	-1.52013	-39.9794	-19.9012	0
0.3620	10.6905	-3.34029	-40.5861	-18.062	0
0.3627	10.6905	-2.12018	-41.5012	-19.2939	0
0.3633	10.6905	-1.52013	-42.4164	-20.1961	0
0.3640	10.6905	-3.96034	-36.9254	-20.5084	0
0.3647	10.6905	-4.88042	-30.8277	-20.1961	0
0.3653	10.6905	-3.34029	-25.3264	-15.0083	0
0.3660	10.6905	-3.04026	-13.7378	-6.7841	0
0.3667	10.6905	-3.96034	-1.22365	-1.89122	0
0.3673	10.6905	-2.44021	6.71464	2.37704	0
0.3680	10.6905	-0.300026	16.1748	8.17215	0
0.3687	10.6905	1.2201	28.3804	13.6723	0
0.3693	10.6905	2.14018	39.0642	16.726	0
0.3700	10.6905	1.84016	45.4704	18.2529	0
0.3707	10.6905	0	50.0462	17.3333	0
0.3713	10.6905	0.620053	55.239	15.8064	0
0.3720	-4.87462	3.98034	60.1233	16.4137	0
0.3727	-7.0147	1.54013	58.5912	17.6456	0
0.3733	-6.09327	-2.44021	52.7917	18.2529	0
0.3740	-5.4889	0.320027	49.748	17.3333	0
0.3747	-6.40041	3.68032	45.4704	14.5919	0
0.3753	-4.87462	1.54013	36.6169	9.699	0
0.3760	-4.87462	0.620053	26.5501	4.82347	0
0.3767	-7.61907	2.14018	16.1748	2.68935	0
0.3773	-7.61907	1.84016	3.96915	-1.28395	0
0.3780	-3.9631	0.320027	-8.54497	-7.68633	0
0.3787	-4.27025	-1.52013	-18.6118	-12.8742	0
0.3793	-6.70755	-1.2201	-25.9434	-16.5351	0
0.3800	-11.2849	2.14018	-33.2647	-20.5084	0
0.3807	-18.6068	2.44021	-43.9485	-22.0353	0
0.3813	-24.1056	0.320027	-52.4935	-20.5084	0
0.3820	-23.1842	0	-55.8457	-20.1961	0
0.3827	-18.2996	0	-56.7608	-22.0353	0
0.3833	-11.2849	-1.2201	-53.7069	-21.428	0
0.3840	-11.2849	-0.300026	-48.5243	-19.9012	0
0.3847	-11.2849	0	-46.077	-19.2939	0
0.3853	-11.2849	-0.300026	-40.5861	-16.2402	0
0.3860	-11.2849	1.54013	-28.6889	-10.1328	0
0.3867	-11.2849	1.84016	-20.7506	-5.5522	0
0.3873	-11.2849	-0.300026	-12.8226	-1.89122	0
0.3880	-11.2849	2.44021	2.7455	2.98431	0
0.3887	-11.2849	5.20045	17.3984	8.48446	0
0.3893	-11.2849	3.36029	26.2416	13.6723	0
0.3900	-11.2849	2.76024	33.2647	18.2529	0
0.3907	-11.2849	5.20045	39.0642	19.4674	0
0.3913	-11.2849	5.8005	43.3316	19.4674	0
0.3920	-11.2849	5.8005	46.3855	19.7797	0
0.3927	-11.2849	6.12052	46.077	18.5478	0
0.3933	-11.2849	5.50047	44.2467	17.3333	0
0.3940	-11.2849	4.90042	42.7249	18.2529	0
0.3947	-11.2849	3.68032	35.0951	17.021	0
0.3953	-11.2849	1.54013	24.7198	10.3063	0
0.3960	-11.2849	0.920079	18.0051	5.11844	0
0.3967	-11.2849	0	8.85346	6.03802	0
0.3973	-11.2849	-1.82016	-6.10796	4.2162	0
0.3980	-11.2849	-0.900077	-21.3676	-4.02535	0
0.3987	-11.2849	0.620053	-32.3496	-10.1328	0
0.3993	-11.2849	-2.12018	-39.6709	-10.4451	0
0.4000	-11.2849	-5.18044	-46.9922	-14.401	0
0.4007	-11.2849	-5.7805	-54.3238	-21.1157	0
0.4013	-11.2849	-5.7805	-56.1542	-22.0353	0
0.4020	-11.2849	-5.18044	-56.1542	-20.8208	0
0.4027	-11.2849	-5.7805	-60.73	-22.9549	0
0.4033	-11.2849	-7.32063	-60.73	-24.1694	0
0.4040	-11.2849	-5.7805	-53.4087	-20.1961	0
0.4047	-11.2849	-3.96034	-47.6092	-16.2402	0
0.4053	-11.2849	-4.56039	-39.9794	-14.7133	0
0.4060	-11.2849	-4.88042	-27.7737	-11.3473	0
0.4067	-11.2849	-3.96034	-18.6118	-5.5522	0
0.4073	-11.2849	-3.96034	-6.71464	-2.20353	0
0.4080	6.11309	-3.96034	11.2905	-0.0694025	0
0.4087	6.11309	-2.44021	19.8354	4.51116	0
0.4093	5.80595	-1.52013	22.2827	10.0113	0
0.4100	4.88453	0.620053	33.8714	12.4578	0
0.4107	4.28015	3.06026	45.1619	14.2796	0
0.4113	3.0615	2.44021	46.694	18.2529	0
0.4120	0.00990776	0.920079	51.2698	19.7797	0
0.4127	-2.13017	2.76024	56.1542	17.3333	0
0.4133	-3.04168	2.44021	52.4935	14.5919	0
0.4140	-1.51589	0.920079	49.748	12.7527	0
0.4147	-1.82303	2.14018	44.8637	9.699	0
0.4153	-3.9631	4.28037	30.8174	6.64529	0
0.4160	-4.87462	3.98034	18.9203	6.03802	0
0.4167	-4.27025	1.54013	14.3445	3.60893	0
0.4173	-6.09327	-0.900077	3.35218	-2.8108	0
0.4180	-7.61907	-0.600051	-11.599	-8.60591	0
0.4187	-4.27025	0.620053	-21.0591	-11.3473	0
0.4193	0.614281	-0.600051	-27.4653	-15.0083	0
0.4200	0.921422	-2.44021	-36.3187	-18.6693	0
0.4207	-1.82303	-3.34029	-45.1619	-19.2939	0
0.4213	-2.13017	-4.88042	-51.5783	-18.062	0
0.4220	0.921422	-4.26037	-54.0153	-18.6693	0
0.4227	2.75436	-2.12018	-55.239	-21.1157	0
0.4233	0.921422	-3.04026	-52.4935	-22.0353	0
0.4240	-2.13017	-4.88042	-45.4704	-21.1157	0
0.4247	-2.13017	-3.34029	-40.5861	-17.767	0
0.4253	-0.604373	-2.12018	-36.3187	-12.8742	0
0.4260	-2.74445	-3.04026	-25.6349	-7.39137	0
0.4267	-6.09327	-2.12018	-13.1208	-2.20353	0
0.4273	-5.79604	-1.2201	-3.05398	1.45745	0
0.4280	-3.04168	-3.66031	9.15166	6.64529	0
0.4287	-1.51589	-3.66031	23.1979	12.1454	0
0.4293	0.614281	0.620053	32.658	14.2796	0
0.4300	2.44722	0	38.149	14.8868	0
0.4307	3.0615	-3.04026	42.1182	17.3333	0
0.4313	4.88453	-1.82016	48.8328	18.5478	0
0.4320	6.11309	-0.600051	55.5372	17.3333	0
0.4327	3.97301	-2.74023	53.4087	16.4137	0
0.4333	2.44722	-0.900077	48.2159	16.1187	0
0.4340	4.58729	0	46.3855	13.6723	0
0.4347	4.28015	-4.26037	40.5861	13.065	0
0.4353	2.14008	-3.96034	27.1568	11.8331	0
0.4360	2.75436	0.620053	14.9511	7.26991	0
0.4367	2.75436	-2.12018	6.10796	3.60893	0
0.4373	-1.51589	-5.18044	-2.13881	0.850181	0
0.4380	-3.65596	-3.34029	-12.5141	-5.5522	0
0.4387	-2.13017	-3.66031	-25.9434	-10.74	0
0.4393	-1.82303	-3.96034	-37.2339	-10.74	0
0.4400	-2.13017	-2.12018	-43.3316	-12.5792	0
0.4407	-2.43731	-3.34029	-48.5243	-16.5351	0
0.4413	-3.34882	-5.18044	-51.5783	-17.767	0
0.4420	-3.9631	-2.44021	-52.4935	-19.9012	0
0.4427	-2.43731	-1.52013	-54.3238	-21.723	0
0.4433	-0.297233	-3.04026	-50.9614	-19.2939	0
0.4440	0.614281	-3.04026	-42.4164	-16.8475	0
0.4447	-0.911514	-3.34029	-39.9794	-15.6329	0
0.4453	-2.13017	-2.74023	-36.0102	-12.8742	0
0.4460	-3.65596	0	-21.3676	-9.82046	0
0.4467	-7.61907	0.320027	-8.23649	-6.7841	0
0.4473	-10.0663	-0.900077	-0.308483	-2.20353	0
0.4480	-8.23335	0.920079	12.2056	2.68935	0
0.4487	-6.70755	2.44021	24.1131	6.9576	0
0.4493	-7.61907	1.84016	30.8174	12.7527	0
0.4500	-7.61907	2.14018	37.8406	17.9405	0
0.4507	-7.32184	1.54013	45.4704	20.9943	0
0.4513	-6.09327	-0.600051	48.2159	22.8334	0
0.4520	-1.82303	-0.300026	49.131	23.7357	0
0.4527	0.614281	3.06026	49.748	25.8698	0
0.4533	0.307141	4.58039	49.4395	27.709	0
0.4540	5.80595	3.36029	48.2159	25.5748	0
0.4547	13.1278	2.44021	41.5012	21.6015	0
0.4553	16.7937	3.68032	29.9023	17.3333	0
0.4560	19.8452	5.20045	20.1439	11.8331	0
0.4567	20.7568	3.98034	11.599	7.26991	0
0.4573	15.575	1.2201	-1.22365	4.51116	0
0.4580	11.9091	-0.300026	-14.9511	-1.28395	0
0.4587	11.602	0.620053	-25.3264	-6.15947	0
0.4593	10.3833	1.2201	-34.7866	-6.7841	0
0.4600	9.16468	0.620053	-44.2467	-10.4451	0
0.4607	5.19167	1.2201	-50.9614	-15.3206	0
0.4613	-1.21865	2.44021	-55.239	-15.0083	0
0.4620	-1.21865	0.920079	-59.5063	-15.3206	0
0.4627	0.921422	-0.300026	-60.73	-17.767	0
0.4633	-3.04168	0.620053	-56.4626	-17.767	0
0.4640	-4.87462	0	-55.239	-16.5351	0
0.4647	-1.51589	-1.2201	-53.4087	-14.7133	0
0.4653	-1.51589	0	-40.5861	-9.21318	0
0.4660	-1.82303	0.620053	-25.6349	-3.73039	0
0.4667	1.5357	0.620053	-19.527	-1.89122	0
0.4673	3.35873	1.84016	-6.71464	2.68935	0
0.4680	2.44722	2.76024	13.4293	9.09173	0
0.4687	1.5357	2.14018	22.5809	12.1454	0
0.4693	2.44722	1.54013	27.4653	14.8868	0
0.4700	3.0615	1.54013	39.6709	19.1724	0
0.4707	0.307141	0.620053	47.6092	19.7797	0
0.4713	-3.04168	0.620053	48.2159	19.1724	0
0.4720	-4.87462	2.44021	51.2698	20.9943	0
0.4727	-5.4889	3.36029	53.7069	20.0747	0
0.4733	-4.27025	0	50.9614	16.4137	0
0.4740	-1.51589	-2.12018	48.5243	15.1992	0
0.4747	-1.51589	0.620053	44.2467	14.8868	0
0.4753	-2.13017	2.44021	32.9562	12.4578	0
0.4760	-0.297233	1.54013	22.5809	9.09173	0
0.4767	-0.297233	0.620053	14.3445	4.2162	0
0.4773	-3.65596	-0.300026	3.35218	-0.676675	0
0.4780	-6.70755	0.620053	-9.15166	-1.89122	0
0.4787	-8.54049	2.14018	-18.0051	-4.94493	0
0.4793	-8.23335	1.54013	-26.5501	-12.8742	0
0.4800	-5.79604	0.920079	-35.4035	-17.4547	0
0.4807	-3.34882	1.54013	-41.8097	-18.3743	0
0.4813	-3.04168	0.320027	-47.6092	-20.8208	0
0.4820	-4.56748	-1.2201	-53.1002	-22.3476	0
0.4827	-3.9631	-0.900077	-51.5783	-21.723	0
0.4833	-0.911514	-0.600051	-46.694	-21.1157	0
0.4840	-0.297233	1.84016	-46.077	-21.1157	0
0.4847	-2.43731	4.58039	-41.5012	-20.5084	0
0.4853	-3.04168	3.06026	-29.6041	-17.4547	0
0.4860	-2.13017	1.54013	-19.527	-11.0524	0
0.4867	-0.911514	3.36029	-11.2905	-7.68633	0
0.4873	3.35873	4.28037	2.7455	-7.39137	0
0.4880	7.0246	5.20045	14.6529	-0.676675	0
0.4887	5.80595	5.20045	22.5809	6.64529	0
0.4893	4.28015	4.28037	32.658	7.26991	0
0.4900	4.28015	6.12052	40.8945	11.2259	0
0.4907	1.5357	8.86076	45.1619	17.3333	0
0.4913	-0.297233	4.28037	51.2698	14.5919	0
0.4920	3.35873	1.54013	56.4524	12.7527	0
0.4927	1.83294	6.12052	54.9305	15.4941	0
0.4933	-1.82303	7.94068	50.9614	13.36	0
0.4940	2.44722	4.90042	48.2159	12.7527	0
0.4947	3.35873	3.68032	41.8097	15.4941	0
0.4953	-7.61907	3.36029	30.8174	11.5382	0
0.4960	-14.0294	2.44021	20.7506	3.90389	0
0.4967	-12.1965	2.44021	12.8123	1.76976	0
0.4973	-18.0024	-0.300026	0.606683	0.55522	0
0.4980	-25.0171	-3.66031	-14.9511	-1.89122	0
0.4987	-21.3512	-1.52013	-24.7198	-4.63262	0
0.4993	-15.248	1.54013	-30.5192	-10.74	0
0.5000	-8.84763	0	-38.7557	-17.1598	0
0.5007	-0.297233	-2.74023	-44.5552	-18.062	0
0.5013	4.28015	-2.74023	-46.077	-16.2402	0
0.5020	7.63888	-2.12018	-49.748	-17.1598	0
0.5027	13.4349	-2.12018	-51.5783	-19.5889	0
0.5033	13.7421	-1.82016	-46.9922	-20.1961	0
0.5040	-8.23335	-2.12018	-42.4164	-19.2939	0
0.5047	-8.23335	-3.96034	-38.4472	-17.4547	0
0.5053	-8.23335	-4.88042	-28.3804	-15.3206	0
0.5060	-8.23335	-3.66031	-15.8663	-11.9719	0
0.5067	-8.23335	-1.82016	-5.79948	-8.2936	0
0.5073	-8.23335	-1.2201	4.26735	-3.73039	0
0.5080	-8.23335	-0.600051	15.8663	2.68935	0
0.5087	-8.23335	-1.2201	26.5501	7.26991	0
0.5093	-8.23335	-2.12018	34.4884	9.09173	0
0.5100	-8.23335	-0.300026	43.64	11.2259	0
0.5107	-8.23335	1.54013	51.8765	13.6723	0
0.5113	-8.23335	2.14018	55.239	14.5919	0
0.5120	-8.23335	1.84016	54.9305	15.8064	0
0.5127	-8.23335	0.920079	54.622	18.2529	0
0.5133	-8.23335	1.84016	54.3238	18.2529	0
0.5140	-8.23335	4.58039	49.4395	15.8064	0
0.5147	-8.23335	2.44021	41.5012	14.2796	0
0.5153	-8.23335	-2.74023	33.8714	11.5382	0
0.5160	-8.23335	-2.74023	26.2416	6.35033	0
0.5167	-8.23335	-1.52013	14.6529	0.850181	0
0.5173	-8.23335	-3.96034	1.52185	-5.5522	0
0.5180	-8.23335	-3.66031	-9.76862	-11.9719	0
0.5187	-8.23335	-1.82016	-21.3676	-15.6329	0
0.5193	-8.23335	-2.74023	-33.5732	-17.1598	0
0.5200	-8.23335	-3.66031	-41.5012	-19.5889	0
0.5207	-8.23335	-3.66031	-45.1619	-22.3476	0
0.5213	-8.23335	-4.26037	-48.5243	-23.2498	0
0.5220	-8.23335	-3.96034	-51.5783	-22.9549	0
0.5227	-8.23335	-3.96034	-52.185	-23.2498	0
0.5233	-8.23335	-4.88042	-50.6632	-24.7767	0
0.5240	-8.23335	-3.66031	-46.9922	-23.2498	0
0.5247	-8.23335	-3.04026	-39.6709	-18.3743	0
0.5253	-8.23335	-4.26037	-28.9871	-14.7133	0
0.5260	-8.23335	-3.96034	-20.7506	-12.8742	0
0.5267	-8.23335	-0.300026	-14.6529	-9.21318	0
0.5273	-8.23335	0.620053	-1.83033	-4.63262	0
0.5280	3.0615	-1.82016	16.4833	-0.364363	0
0.5287	3.0615	-1.82016	26.8586	3.90389	0
0.5293	5.49881	0.620053	30.8174	8.17215	0
0.5300	6.41032	0.320027	39.0642	12.4578	0
0.5307	7.0246	-1.2201	47.3007	15.4941	0
0.5313	6.41032	-1.2201	47.6092	15.1992	0
0.5320	4.28015	-1.2201	48.2159	13.6723	0
0.5327	5.19167	-0.900077	50.0462	13.6723	0
0.5333	7.63888	2.76024	47.3007	13.6723	0
0.5340	5.49881	2.44021	43.64	12.7527	0
0.5347	3.35873	-1.52013	40.5861	12.7527	0
0.5353	3.97301	-1.2201	30.8174	9.40404	0
0.5360	3.0615	1.54013	17.3984	5.43075	0
0.5367	1.5357	0.620053	8.85346	3.60893	0
0.5373	0.614281	0	1.83033	-0.0694025	0
0.5380	-2.13017	0.620053	-10.982	-7.39137	0
0.5387	-3.04168	0.320027	-25.3264	-12.8742	0
0.5393	-2.13017	0.920079	-32.9562	-16.5351	0
0.5400	-2.13017	0.320027	-37.2339	-18.6693	0
0.5407	-2.13017	-3.66031	-46.077	-18.3743	0
0.5413	-2.13017	-5.48047	-55.239	-18.9816	0
0.5420	-2.13017	-3.96034	-58.8997	-20.1961	0
0.5427	-2.13017	-3.96034	-57.9845	-18.6693	0
0.5433	-2.13017	-2.74023	-56.1542	-16.8475	0
0.5440	-2.13017	-0.300026	-53.7069	-16.5351	0
0.5447	-2.13017	-1.2201	-47.6092	-14.7133	0
0.5453	-2.13017	-2.44021	-36.3187	-11.3473	0
0.5460	-2.13017	-2.12018	-24.7198	-8.2936	0
0.5467	-2.13017	-1.2201	-15.8663	-4.94493	0
0.5473	-2.13017	0.320027	-4.88431	-0.676675	0
0.5480	-2.13017	1.54013	8.54497	4.51116	0
0.5487	-2.13017	1.54013	20.7506	8.48446	0
0.5493	-2.13017	2.44021	29.9023	11.8331	0
0.5500	-2.13017	5.8005	35.7017	16.726	0
0.5507	-2.13017	6.72058	41.8097	21.3066	0
0.5513	-2.13017	5.20045	49.748	21.9138	0
0.5520	-2.13017	3.68032	54.0153	23.7357	0
0.5527	-2.13017	2.14018	52.4935	25.8698	0
0.5533	-2.13017	1.54013	49.131	22.8334	0
0.5540	-2.13017	2.14018	45.7789	20.387	0
0.5547	-2.13017	2.14018	39.0642	20.0747	0
0.5553	-2.13017	0.620053	29.6041	15.4941	0
0.5560	-2.13017	-0.300026	18.9203	9.09173	0
0.5567	-2.13017	-0.300026	9.76862	6.35033	0
0.5573	-2.13017	-0.600051	1.52185	2.68935	0
0.5580	-2.13017	-1.82016	-10.982	-2.49849	0
0.5587	-2.13017	-3.04026	-24.4113	-5.86451	0
0.5593	-2.13017	-3.04026	-33.8714	-7.99864	0
0.5600	-2.13017	-3.04026	-41.5012	-10.74	0
0.5607	-2.13017	-4.26037	-48.5243	-13.7937	0
0.5613	-2.13017	-5.7805	-49.748	-15.0083	0
0.5620	-2.13017	-2.44021	-51.2698	-14.1061	0
0.5627	-2.13017	1.54013	-53.7069	-14.401	0
0.5633	-2.13017	-2.12018	-50.9614	-16.2402	0
0.5640	-3.9631	-7.62065	-46.694	-14.401	0
0.5647	-1.21865	-5.7805	-41.8097	-9.82046	0
0.5653	-0.911514	-3.04026	-28.9871	-6.47178	0
0.5660	-4.87462	-3.34029	-15.8663	-2.20353	0
0.5667	-7.0147	-2.74023	-11.2905	3.60893	0
0.5673	-6.70755	-1.82016	-1.52185	5.74306	0
0.5680	-6.09327	-2.12018	15.8663	7.26991	0
0.5687	-5.4889	-1.2201	25.3264	13.6723	0
0.5693	-5.4889	1.2201	29.9023	20.387	0
0.5700	-5.18176	2.14018	39.0642	22.2088	0
0.5707	-3.04168	0.620053	46.077	22.2088	0
0.5713	-2.13017	-0.300026	46.694	23.7357	0
0.5720	-1.82303	1.84016	48.8328	25.5748	0
0.5727	3.0615	3.36029	51.5783	24.3603	0
0.5733	7.33174	2.44021	50.3547	23.1284	0
0.5740	9.16468	3.06026	45.4704	22.8334	0
0.5747	15.2679	2.76024	36.9254	21.9138	0
0.5753	20.7568	-0.900077	27.1568	18.2529	0
0.5760	20.7568	-1.82016	19.2288	12.4578	0
0.5767	20.7568	-0.300026	9.76862	6.35033	0
0.5773	20.7568	-2.44021	-4.27763	2.08208	0
0.5780	20.7568	-2.74023	-16.7815	-0.971635	0
0.5787	20.7568	0.620053	-25.0282	-4.33766	0
0.5793	20.7568	-0.300026	-35.0951	-8.2936	0
0.5800	20.7568	-2.74023	-45.1619	-10.74	0
0.5807	20.7568	-1.82016	-50.0462	-11.9719	0
0.5813	20.7568	-1.52013	-51.5783	-14.7133	0
0.5820	20.7568	-3.96034	-53.4087	-15.3206	0
0.5827	20.7568	-5.48047	-53.4087	-13.4814	0
0.5833	20.7568	-4.56039	-50.6632	-13.1865	0
0.5840	20.7568	-1.82016	-47.3007	-11.6596	0
0.5847	20.7568	-0.900077	-41.8097	-8.2936	0
0.5853	20.7568	-1.2201	-30.8277	-6.47178	0
0.5860	20.7568	-0.600051	-16.7815	-3.73039	0
0.5867	20.7568	-0.300026	-5.49099	1.45745	0
0.5873	20.7568	-0.600051	5.19279	2.68935	0
0.5880	0.614281	0.320027	19.8354	3.60893	0
0.5887	0.307141	-0.300026	31.1259	10.6186	0
0.5893	-0.297233	0.320027	36.9254	17.021	0
0.5900	0.307141	3.36029	43.9485	17.9405	0
0.5907	2.75436	2.44021	51.8765	17.6456	0
0.5913	3.97301	0	53.7069	17.9405	0
0.5920	3.0615	1.54013	54.3238	17.3333	0
0.5927	2.44722	2.44021	56.1542	17.3333	0
0.5933	2.14008	0.620053	54.622	17.6456	0
0.5940	-0.297233	2.44021	50.9614	18.2529	0
0.5947	0.307141	3.36029	46.3855	16.726	0
0.5953	3.35873	-0.900077	35.7017	10.9309	0
0.5960	0.614281	-3.04026	22.5809	4.51116	0
0.5967	-3.04168	-1.2201	12.5141	0.242909	0
0.5973	-0.911514	-0.600051	3.66066	-4.02535	0
0.5980	-0.911514	-1.2201	-9.46014	-7.99864	0
0.5987	-10.0663	-3.34029	-21.9743	-10.1328	0
0.5993	-17.6953	-5.7805	-27.7737	-14.401	0
0.6000	-18.2996	-4.88042	-31.4344	-20.1961	0
0.6007	-16.4766	-5.7805	-39.6709	-21.1157	0
0.6013	-11.8992	-8.84076	-48.8328	-20.1961	0
0.6020	-3.9631	-7.92068	-52.185	-23.2498	0
0.6027	2.44722	-5.48047	-52.4935	-26.0086	0
0.6033	6.71746	-4.88042	-51.5783	-22.9549	0
0.6040	9.46191	-3.04026	-48.2159	-18.6693	0
0.6047	10.6905	-2.74023	-42.1182	-16.5351	0
0.6053	10.0762	-4.56039	-32.3496	-13.1865	0
0.6060	8.85754	-3.66031	-19.8354	-8.2936	0
0.6067	7.93612	-1.52013	-10.6838	-5.5522	0
0.6073	8.85754	-2.44021	-2.13881	-4.33766	0
0.6080	7.93612	-4.26037	10.982	0.242909	0
0.6087	5.19167	-4.56039	22.8894	8.17215	0
0.6093	4.58729	-1.82016	29.9023	12.7527	0
0.6100	3.66587	2.14018	36.3187	12.7527	0
0.6107	0.614281	2.44021	43.64	14.5919	0
0.6113	-1.51589	1.54013	49.4395	18.8601	0
0.6120	-3.04168	4.28037	52.185	20.0747	0
0.6127	-5.4889	3.98034	49.4395	17.3333	0
0.6133	-6.70755	1.54013	43.64	15.1992	0
0.6140	-6.70755	3.36029	40.5861	13.9846	0
0.6147	-8.54049	3.36029	38.149	11.2259	0
0.6153	-9.452	0	30.2108	6.9576	0
0.6160	-9.14486	1.54013	18.9203	2.68935	0
0.6167	-9.452	3.36029	10.3753	-1.89122	0
0.6173	-7.32184	1.54013	0.606683	-5.86451	0
0.6180	-4.56748	0.620053	-13.4293	-9.21318	0
0.6187	-6.09327	1.84016	-27.7737	-13.1865	0
0.6193	-7.0147	2.44021	-37.5321	-19.2939	0
0.6200	-3.04168	1.84016	-42.7249	-23.8571	0
0.6207	-2.13017	-1.52013	-46.077	-24.1694	0
0.6213	-3.04168	-3.66031	-51.5783	-25.384	0
0.6220	-0.297233	0	-56.1542	-26.0086	0
0.6227	-2.13017	1.84016	-55.8457	-22.6426	0
0.6233	-9.14486	-0.600051	-53.1002	-21.428	0
0.6240	-1.51589	-1.52013	-49.748	-22.9549	0
0.6247	-1.51589	-2.12018	-42.7249	-20.1961	0
0.6253	-1.51589	-2.74023	-34.4884	-14.7133	0
0.6260	-1.51589	-0.300026	-25.9434	-12.5792	0
0.6267	-1.51589	1.84016	-14.036	-10.1328	0
0.6273	-1.51589	1.54013	-0.308483	-3.73039	0
0.6280	-1.51589	2.14018	10.6838	2.37704	0
0.6287	-1.51589	3.36029	19.527	5.74306	0
0.6293	-1.51589	3.98034	29.6041	9.699	0
0.6300	-1.51589	5.20045	39.0642	14.2796	0
0.6307	-1.51589	5.20045	46.3855	15.4941	0
0.6313	-1.51589	4.90042	50.3547	13.6723	0
0.6320	-1.51589	6.12052	54.622	13.6723	0
0.6327	-1.51589	5.50047	56.4524	14.5919	0
0.6333	-1.51589	2.76024	52.7917	14.2796	0
0.6340	-1.51589	3.06026	46.9922	14.8868	0
0.6347	-1.51589	3.98034	40.8945	13.6723	0
0.6353	-1.51589	3.36029	31.7429	6.9576	0
0.6360	8.85754	2.44021	22.5809	2.08208	0
0.6367	6.41032	1.54013	13.4293	0.850181	0
0.6373	8.24326	1.54013	-1.22365	-1.89122	0
0.6380	6.41032	2.14018	-14.9511	-5.86451	0
0.6387	-0.297233	1.54013	-23.1979	-8.91822	0
0.6393	-4.56748	2.44021	-35.0951	-14.401	0
0.6400	-4.56748	3.36029	-46.077	-20.1961	0
0.6407	-3.04168	0.920079	-47.6092	-22.3476	0
0.6413	-0.911514	-0.300026	-50.0462	-23.2498	0
0.6420	-0.911514	0.320027	-57.0693	-24.7767	0
0.6427	-3.04168	-2.12018	-57.0693	-26.0086	0
0.6433	-2.13017	-4.26037	-52.4935	-24.7767	0
0.6440	-1.51589	-3.96034	-49.748	-21.1157	0
0.6447	-4.87462	-4.88042	-42.1182	-17.767	0
0.6453	-4.87462	-3.04026	-29.6041	-15.3206	0
0.6460	-0.911514	0.920079	-19.527	-10.74	0
0.6467	1.5357	-1.2201	-10.3753	-5.86451	0
0.6473	2.44722	-3.04026	1.22365	-2.49849	0
0.6480	3.0615	0.620053	12.8123	2.08208	0
0.6487	1.83294	1.54013	22.8894	6.64529	0
0.6493	2.75436	-2.12018	32.658	10.0113	0
0.6500	4.58729	-1.2201	41.8097	14.2796	0
0.6507	3.35873	1.2201	47.6092	15.4941	0
0.6513	2.44722	0	49.4395	14.5919	0
0.6520	2.44722	-0.600051	50.6632	16.1187	0
0.6527	0.307141	-0.900077	52.185	17.6456	0
0.6533	-0.911514	-0.600051	51.2698	15.4941	0
0.6540	0.00990776	2.76024	46.3855	13.36	0
0.6547	0.00990776	4.28037	39.0642	12.1454	0
0.6553	-0.911514	1.2201	29.6041	9.09173	0
0.6560	-1.51589	0.920079	18.0051	4.51116	0
0.6567	-1.82303	3.36029	7.02313	0.55522	0
0.6573	-3.04168	0.620053	-3.66066	-2.8108	0
0.6580	-6.70755	-2.12018	-14.6529	-4.94493	0
0.6587	-7.92621	0	-25.9434	-9.21318	0
0.6593	-6.70755	0.920079	-35.4035	-15.0083	0
0.6600	-6.70755	-0.900077	-41.5012	-18.9816	0
0.6607	-6.70755	-0.900077	-45.7789	-20.1961	0
0.6613	-6.70755	-1.2201	-48.5243	-20.5084	0
0.6620	-6.70755	-3.04026	-50.0462	-20.1961	0
0.6627	-6.70755	-3.04026	-49.4395	-19.2939	0
0.6633	-6.70755	-2.12018	-46.3855	-17.767	0
0.6640	-6.70755	-3.66031	-42.7249	-14.1061	0
0.6647	-6.70755	-5.18044	-35.0951	-9.21318	0
0.6653	-6.70755	-3.34029	-22.2827	-6.47178	0
0.6660	-6.70755	-0.600051	-12.5141	-4.02535	0
0.6667	-6.70755	-3.34029	-6.71464	-0.0694025	0
0.6673	-6.70755	-5.7805	5.19279	2.98431	0
0.6680	-6.70755	-0.300026	21.6658	5.74306	0
0.6687	-6.70755	3.36029	35.0951	11.8331	0
0.6693	-6.70755	0.620053	44.5552	16.4137	0
0.6700	-6.70755	0.920079	50.0462	16.726	0
0.6707	-6.70755	4.28037	54.0153	18.8601	0
0.6713	-6.70755	2.76024	61.6451	21.6015	0
0.6720	-5.18176	0.320027	66.8379	18.2529	0
0.6727	-0.604373	0	62.2518	17.021	0
0.6733	0.00990776	-1.2201	55.5372	21.3066	0
0.6740	-1.21865	-0.900077	51.8765	21.3066	0
0.6747	3.66587	0.920079	44.5552	16.4137	0
0.6753	9.76905	0	34.4884	12.7527	0
0.6760	13.4349	0.620053	25.3264	9.09173	0
0.6767	17.7052	1.54013	13.7378	2.68935	0
0.6773	19.231	-2.12018	1.22365	-2.8108	0
0.6780	16.4865	-4.88042	-11.2905	-6.47178	0
0.6787	12.5234	-2.44021	-24.1131	-7.39137	0
0.6793	7.33174	-1.52013	-34.1799	-6.7841	0
0.6800	2.75436	-3.96034	-40.5861	-10.1328	0
0.6807	1.5357	-3.96034	-45.4704	-15.0083	0
0.6813	-0.297233	-2.12018	-49.748	-15.9279	0
0.6820	-2.74445	-1.2201	-53.1002	-14.7133	0
0.6827	-2.43731	0	-53.4087	-16.5351	0
0.6833	-3.65596	0.620053	-48.2159	-18.6693	0
0.6840	-10.0663	-2.12018	-40.8945	-15.3206	0
0.6847	-18.9139	-3.34029	-35.7017	-9.82046	0
0.6853	-26.5429	-1.52013	-26.8586	-6.15947	0
0.6860	-26.5429	-1.2201	-14.9511	-2.8108	0
0.6867	-18.2996	-1.2201	-6.40616	2.98431	0
0.6873	-10.3734	1.54013	3.35218	9.09173	0
0.6880	-5.79604	3.98034	17.3984	12.4578	0
0.6887	1.5357	2.14018	28.0719	13.065	0
0.6893	7.93612	0.620053	34.4884	14.8868	0
0.6900	6.71746	2.76024	41.8097	17.6456	0
0.6907	1.22856	3.98034	45.7789	18.5478	0
0.6913	-0.604373	1.2201	48.8328	19.7797	0
0.6920	-0.911514	0.620053	56.1542	22.8334	0
0.6927	-3.04168	3.98034	59.8148	23.7357	0
0.6933	-5.79604	3.98034	54.9305	22.5211	0
0.6940	-6.09327	3.06026	47.3007	20.9943	0
0.6947	-3.65596	6.12052	39.0642	19.1724	0
0.6953	-2.13017	6.12052	29.9023	13.9846	0
0.6960	-3.04168	2.14018	18.6118	8.17215	0
0.6967	-2.74445	1.54013	4.26735	4.51116	0
0.6973	0.614281	2.14018	-8.23649	1.45745	0
0.6980	3.35873	-0.600051	-17.6966	-3.10576	0
0.6987	1.83294	-0.600051	-28.6889	-5.86451	0
0.6993	0.614281	1.54013	-39.6709	-5.5522	0
0.7000	3.35873	0.320027	-46.9922	-8.2936	0
0.7007	3.66587	-2.44021	-52.4935	-13.4814	0
0.7013	0.614281	-4.56039	-56.1542	-16.5351	0
0.7020	2.44722	-5.48047	-57.0693	-18.3743	0
0.7027	7.0246	-3.34029	-56.4626	-19.5889	0
0.7033	6.11309	-1.52013	-53.7069	-19.2939	0
0.7040	3.66587	-2.44021	-48.8328	-18.9816	0
0.7047	4.28015	-2.44021	-42.7249	-16.2402	0
0.7053	0.921422	-1.2201	-33.2647	-9.82046	0
0.7060	-3.04168	-0.300026	-22.2827	-6.15947	0
0.7067	-0.604373	0.620053	-14.9511	-4.94493	0
0.7073	4.58729	0.620053	-5.19279	-0.676675	0
0.7080	4.58729	-0.600051	7.93829	4.2162	0
0.7087	1.83294	0.620053	17.0899	9.09173	0
0.7093	1.22856	1.54013	23.8046	15.4941	0
0.7100	1.83294	0.920079	34.1799	17.3333	0
0.7107	2.14008	2.44021	43.3316	13.6723	0
0.7113	0.307141	4.58039	47.6092	15.4941	0
0.7120	-2.13017	3.36029	49.4395	19.7797	0
0.7127	-1.82303	3.36029	49.131	18.2529	0
0.7133	-0.604373	4.58039	47.3007	16.1187	0
0.7140	-0.297233	2.44021	44.2467	15.8064	0
0.7147	0.614281	0.620053	36.3187	13.9846	0
0.7153	2.14008	3.98034	24.7198	12.1454	0
0.7160	-0.604373	5.50047	14.9511	9.09173	0
0.7167	-4.87462	1.84016	6.40616	0.850181	0
0.7173	-5.79604	-0.300026	-4.27763	-5.86451	0
0.7180	-6.70755	0.920079	-17.3984	-7.99864	0
0.7187	-9.452	0.920079	-28.9871	-11.6596	0
0.7193	-8.84763	-0.900077	-36.9254	-15.9279	0
0.7200	-2.13017	-1.82016	-42.4164	-18.3743	0
0.7207	-2.13017	-2.12018	-48.8328	-22.3476	0
0.7213	-2.13017	-1.52013	-56.1542	-26.0086	0
0.7220	-2.13017	-0.300026	-61.6451	-23.8571	0
0.7227	-2.13017	-0.600051	-61.6451	-20.1961	0
0.7233	-2.13017	-2.12018	-58.8997	-19.2939	0
0.7240	-2.13017	-1.2201	-56.4626	-17.4547	0
0.7247	-2.13017	0	-50.6632	-12.8742	0
0.7253	-2.13017	0.620053	-36.9254	-9.5255	0
0.7260	-2.13017	0	-24.4113	-7.99864	0
0.7267	-2.13017	-1.52013	-16.7815	-4.63262	0
0.7273	-2.13017	-1.2201	-4.57583	1.76976	0
0.7280	-2.13017	1.54013	12.2056	8.17215	0
0.7287	-2.13017	1.84016	23.8046	11.8331	0
0.7293	-2.13017	0.920079	32.658	13.6723	0
0.7300	-2.13017	3.98034	42.7249	14.5919	0
0.7307	-2.13017	8.24071	50.0462	16.726	0
0.7313	-2.13017	8.86076	54.9305	20.0747	0
0.7320	-2.13017	6.12052	58.293	20.0747	0
0.7327	-2.13017	3.36029	56.4524	16.4137	0
0.7333	-2.13017	2.44021	52.4935	16.4137	0
0.7340	-2.13017	1.84016	49.131	18.2529	0
0.7347	-2.13017	1.54013	40.2879	12.7527	0
0.7353	-2.13017	3.06026	27.7737	5.43075	0
0.7360	-2.13017	2.76024	18.9203	3.90389	0
0.7367	-2.13017	-0.300026	9.76862	1.76976	0
0.7373	-2.13017	0.620053	-3.96915	-3.73039	0
0.7380	-2.13017	4.58039	-15.8663	-5.5522	0
0.7387	-2.13017	3.36029	-23.1979	-7.07906	0
0.7393	-2.13017	0	-31.4344	-11.6596	0
0.7400	-2.13017	-0.900077	-39.6709	-15.0083	0
0.7407	-2.13017	-2.74023	-44.2467	-17.1598	0
0.7413	-2.13017	-4.26037	-47.9177	-20.1961	0
0.7420	-2.13017	-3.96034	-51.5783	-20.5084	0
0.7427	-2.13017	-4.26037	-48.5243	-16.8475	0
0.7433	-2.13017	-4.88042	-42.1182	-15.6329	0
0.7440	-4.56748	-4.88042	-39.6709	-17.767	0
0.7447	-1.21865	-5.7805	-35.7017	-17.1598	0
0.7453	-2.43731	-3.96034	-25.3264	-11.0524	0
0.7460	-2.74445	0	-15.5681	-4.63262	0
0.7467	-2.43731	-0.600051	-7.62981	-1.57891	0
0.7473	-7.61907	-3.04026	3.96915	1.16249	0
0.7480	-13.1179	-2.44021	15.2596	6.64529	0
0.7487	-9.452	-2.74023	25.0282	13.6723	0
0.7493	-4.27025	-3.04026	36.3187	18.2529	0
0.7500	-5.18176	-0.300026	44.5552	19.4674	0
0.7507	-3.04168	1.54013	45.7789	19.1724	0
0.7513	4.28015	0.920079	48.2159	20.6819	0
0.7520	5.19167	-0.600051	51.8765	23.1284	0
0.7527	-0.297233	-1.82016	51.5783	23.4407	0
0.7533	-1.82303	0.620053	48.2159	21.6015	0
0.7540	0.00990776	6.12052	43.9485	20.0747	0
0.7547	0.921422	7.0206	37.2339	17.021	0
0.7553	1.5357	2.76024	28.9871	11.2259	0
0.7560	1.5357	-0.300026	20.7506	7.26991	0
0.7567	1.5357	0.620053	10.982	4.51116	0
0.7573	1.5357	1.54013	-1.22365	-0.971635	0
0.7580	1.5357	-1.2201	-13.7378	-6.47178	0
0.7587	1.5357	-5.18044	-24.4113	-9.82046	0
0.7593	1.5357	-3.96034	-32.9562	-11.6596	0
0.7600	1.5357	-1.52013	-39.9794	-13.4814	0
0.7607	1.5357	-3.04026	-45.7789	-14.7133	0
0.7613	1.5357	-3.96034	-49.131	-15.9279	0
0.7620	1.5357	-2.12018	-50.6632	-16.5351	0
0.7627	1.5357	-3.66031	-50.6632	-15.6329	0
0.7633	1.5357	-5.18044	-47.6092	-13.7937	0
0.7640	1.5357	-3.04026	-43.0334	-12.2669	0
0.7647	1.5357	-3.34029	-37.8406	-9.82046	0
0.7653	1.5357	-7.0006	-28.9871	-6.15947	0
0.7660	1.5357	-6.40055	-17.6966	-3.73039	0
0.7667	1.5357	-2.74023	-7.32133	-1.28395	0
0.7673	1.5357	-2.12018	6.10796	2.08208	0
0.7680	-0.911514	-2.44021	21.3573	4.82347	0
0.7687	1.5357	-0.600051	30.5192	8.79677	0
0.7693	2.44722	0	35.4035	14.8868	0
0.7700	1.5357	-0.900077	42.7249	18.5478	0
0.7707	1.5357	0.320027	48.5243	19.4674	0
0.7713	2.44722	1.54013	50.0462	20.6819	0
0.7720	3.97301	0	51.5783	21.9138	0
0.7727	3.97301	-0.300026	52.4935	21.9138	0
0.7733	3.35873	3.06026	49.4395	20.6819	0
0.7740	4.28015	3.98034	43.64	16.726	0
0.7747	5.49881	1.2201	36.3187	14.5919	0
0.7753	2.44722	0.320027	26.2416	13.065	0
0.7760	-3.9631	0.920079	14.6529	7.56487	0
0.7767	-9.14486	-0.900077	6.71464	2.08208	0
0.7773	-12.1965	-3.66031	-1.22365	0.850181	0
0.7780	-14.0294	-3.96034	-14.9511	-2.8108	0
0.7787	-15.5552	-2.44021	-26.8586	-9.82046	0
0.7793	-15.8623	-1.52013	-33.2647	-12.2669	0
0.7800	-15.5552	-0.300026	-42.7249	-13.7937	0
0.7807	-14.0294	0.920079	-52.7917	-18.3743	0
0.7813	-10.9778	-1.2201	-54.622	-20.5084	0
0.7820	-7.61907	-3.66031	-55.8457	-18.3743	0
0.7827	-3.9631	-3.04026	-58.8997	-17.4547	0
0.7833	-0.604373	-1.82016	-54.622	-19.5889	0
0.7840	3.0615	-2.44021	-46.9922	-20.8208	0
0.7847	9.46191	-2.74023	-42.1182	-17.767	0
0.7853	17.1008	-1.2201	-32.3496	-11.9719	0
0.7860	18.9238	-0.300026	-18.6118	-7.39137	0
0.7867	15.2679	-1.2201	-8.54497	-5.86451	0
0.7873	13.7421	-2.12018	3.66066	-4.63262	0
0.7880	12.5234	-2.12018	17.0899	0.850181	0
0.7887	3.97301	-1.82016	25.9434	8.17215	0
0.7893	-8.54049	-0.300026	35.7017	12.7527	0
0.7900	-14.3365	2.14018	46.3855	14.5919	0
0.7907	-12.1965	3.98034	50.6632	15.1992	0
0.7913	-10.9778	4.28037	55.5372	14.5919	0
0.7920	-10.9778	3.98034	61.6451	14.5919	0
0.7927	-10.9778	2.44021	56.7608	17.3333	0
0.7933	-10.9778	2.44021	48.8328	17.9405	0
0.7940	-10.9778	3.98034	48.2159	14.8868	0
0.7947	-10.9778	2.14018	43.3316	12.1454	0
0.7953	-10.9778	-2.12018	29.9023	8.17215	0
0.7960	-10.9778	-0.900077	19.2288	1.16249	0
0.7967	-10.9778	3.36029	10.6838	-3.41807	0
0.7973	-10.9778	1.54013	-1.83033	-5.25724	0
0.7980	-10.9778	-1.52013	-12.8226	-9.5255	0
0.7987	-10.9778	-0.300026	-23.1979	-15.0083	0
0.7993	-10.9778	-0.900077	-35.7017	-17.4547	0
0.8000	-10.9778	-2.74023	-43.3316	-19.2939	0
0.8007	-10.9778	-0.300026	-46.077	-23.8571	0
0.8013	-10.9778	0.320027	-48.8328	-27.8304	0
0.8020	-10.9778	-2.74023	-50.9614	-25.6963	0
0.8027	-10.9778	-2.12018	-50.6632	-22.0353	0
0.8033	-10.9778	0.320027	-46.9922	-20.1961	0
0.8040	4.28015	-2.74023	-41.5012	-20.1961	0
0.8047	0.614281	-3.96034	-37.2339	-17.767	0
0.8053	-2.13017	0	-29.2956	-13.1865	0
0.8060	-2.13017	0.620053	-17.3984	-8.2936	0
0.8067	0.614281	-2.44021	-8.85346	-4.63262	0
0.8073	2.14008	-1.82016	-0.606683	-0.971635	0
0.8080	0.614281	-0.600051	14.3445	5.74306	0
0.8087	-2.13017	-2.44021	26.8586	11.2259	0
0.8093	-2.74445	-1.82016	32.3496	12.4578	0
0.8100	-2.43731	0.620053	38.4472	12.7527	0
0.8107	-3.04168	0.920079	46.3855	15.4941	0
0.8113	-2.74445	0.320027	50.9614	17.6456	0
0.8120	-2.13017	0.920079	52.185	18.2529	0
0.8127	-2.13017	2.76024	50.0462	17.6456	0
0.8133	-1.21865	4.28037	46.3855	15.8064	0
0.8140	-1.21865	4.28037	41.5012	14.8868	0
0.8147	-2.13017	4.28037	34.4884	13.9846	0
0.8153	-2.74445	5.50047	27.4653	8.79677	0
0.8160	-3.9631	5.50047	19.8354	3.60893	0
0.8167	-7.61907	3.06026	9.46014	1.76976	0
0.8173	-7.92621	0.620053	-2.13881	-1.89122	0
0.8180	-3.65596	0	-14.9511	-9.5255	0
0.8187	-3.9631	0	-29.6041	-13.7937	0
0.8193	-8.54049	-0.900077	-39.6709	-16.8475	0
0.8200	-7.61907	-2.12018	-44.2467	-22.0353	0
0.8207	-2.13017	-1.52013	-48.2159	-23.2498	0
0.8213	-0.297233	-0.300026	-51.2698	-23.5622	0
0.8220	-3.04168	-0.300026	-54.622	-26.3036	0
0.8227	-6.40041	0.920079	-57.3778	-26.6159	0
0.8233	-9.14486	2.44021	-52.7917	-22.6426	0
0.8240	-8.54049	1.2201	-44.2467	-20.1961	0
0.8247	-5.4889	0	-36.9254	-18.062	0
0.8253	-3.9631	1.54013	-27.1568	-16.5351	0
0.8260	-4.87462	2.44021	-17.0899	-13.7937	0
0.8267	-6.70755	2.44021	-10.3753	-5.86451	0
0.8273	-8.54049	1.54013	3.35218	-0.0694025	0
0.8280	-8.54049	-0.600051	21.0591	0.55522	0
0.8287	-7.61907	-0.900077	26.8586	5.74306	0
0.8293	-6.70755	0.320027	29.9023	13.6723	0
0.8300	-6.40041	-1.2201	40.8945	16.726	0
0.8307	-4.87462	-0.600051	49.4395	19.1724	0
0.8313	-3.9631	2.14018	50.6632	22.8334	0
0.8320	-1.51589	0.320027	52.185	22.8334	0
0.8327	3.66587	-2.74023	50.6632	20.6819	0
0.8333	9.16468	-0.600051	44.5552	19.4674	0
0.8340	11.2948	1.2201	41.203	17.3333	0
0.8347	12.5234	0.620053	35.0951	15.1992	0
0.8353	16.1794	1.54013	22.8894	12.4578	0
0.8360	19.8452	0	13.1208	7.26991	0
0.8367	18.0123	-1.2201	5.49099	2.68935	0
0.8373	13.1278	0.320027	-8.54497	-1.28395	0
0.8380	10.6905	1.2201	-23.1979	-7.39137	0
0.8387	11.602	1.84016	-31.1259	-10.74	0
0.8393	10.3833	4.28037	-38.149	-11.3473	0
0.8400	6.71746	2.14018	-45.1619	-14.7133	0
0.8407	3.35873	-3.04026	-47.3007	-18.062	0
0.8413	0.307141	-2.44021	-48.8328	-15.9279	0
0.8420	-3.04168	-0.300026	-51.8765	-14.7133	0
0.8427	-3.9631	-2.12018	-49.748	-16.8475	0
0.8433	-3.04168	-3.34029	-44.5552	-16.5351	0
0.8440	-3.04168	-0.600051	-43.3316	-13.7937	0
0.8447	-2.74445	2.44021	-36.9254	-11.0524	0
0.8453	-0.297233	1.54013	-23.4961	-7.39137	0
0.8460	1.22856	-2.12018	-13.4293	-4.63262	0
0.8467	0.307141	-1.82016	-5.19279	-2.8108	0
0.8473	1.83294	1.54013	8.85346	2.98431	0
0.8480	5.19167	3.06026	21.6658	8.79677	0
0.8487	4.28015	3.36029	29.6041	10.9309	0
0.8493	3.35873	3.98034	38.149	14.8868	0
0.8500	6.41032	2.76024	44.8637	19.4674	0
0.8507	7.63888	2.44021	48.8328	20.9943	0
0.8513	5.49881	3.68032	56.4524	23.7357	0
0.8520	-8.54049	1.54013	61.9536	24.3603	0
0.8527	-8.54049	-1.82016	58.5912	19.4674	0
0.8533	-8.54049	0	54.622	17.021	0
0.8540	-8.54049	3.68032	52.7917	18.2529	0
0.8547	-8.54049	3.68032	43.9485	15.8064	0
0.8553	-8.54049	2.44021	32.0411	10.3063	0
0.8560	-8.54049	2.76024	22.2827	6.03802	0
0.8567	-8.54049	2.14018	11.599	1.76976	0
0.8573	-8.54049	0.620053	-1.22365	-2.8108	0
0.8580	-8.54049	2.14018	-14.036	-6.47178	0
0.8587	-8.54049	3.68032	-25.3264	-10.1328	0
0.8593	-8.54049	0	-31.4344	-12.2669	0
0.8600	-8.54049	-3.66031	-36.0102	-11.6596	0
0.8607	-8.54049	-2.12018	-44.2467	-12.2669	0
0.8613	-8.54049	-1.82016	-48.5243	-15.6329	0
0.8620	-8.54049	-3.96034	-46.694	-15.9279	0
0.8627	-8.54049	-2.74023	-45.4704	-12.2669	0
0.8633	-8.54049	-0.600051	-42.4164	-10.4451	0
0.8640	-8.54049	-2.44021	-36.6169	-11.9719	0
0.8647	-8.54049	-4.88042	-33.5732	-12.2669	0
0.8653	-8.54049	-3.66031	-26.8586	-9.82046	0
0.8660	-8.54049	-1.52013	-13.1208	-6.47178	0
0.8667	-8.54049	-1.2201	-3.05398	-0.971635	0
0.8673	-8.54049	-1.52013	6.10796	5.11844	0
0.8680	-8.54049	-1.2201	20.1439	9.09173	0
0.8687	-8.54049	-0.600051	31.1259	12.4578	0
0.8693	-8.54049	-0.300026	37.5321	15.4941	0
0.8700	-8.54049	0.620053	45.4704	17.6456	0
0.8707	-8.54049	2.44021	50.0462	19.1724	0
0.8713	-8.54049	3.36029	51.8765	18.5478	0
0.8720	-8.54049	3.36029	57.0693	15.4941	0
0.8727	-8.54049	2.44021	57.3778	16.1187	0
0.8733	-8.54049	1.54013	50.9614	18.2529	0
0.8740	-8.54049	1.84016	46.077	15.8064	0
0.8747	-8.54049	3.36029	40.8945	10.6186	0
0.8753	-8.54049	3.98034	30.5192	6.9576	0
0.8760	4.58729	3.06026	19.527	4.51116	0
0.8767	3.97301	0.920079	9.15166	0.850181	0
0.8773	3.35873	-1.52013	-3.35218	-4.02535	0
0.8780	1.5357	-1.82016	-16.4833	-7.39137	0
0.8787	0.614281	-0.300026	-27.1568	-10.1328	0
0.8793	0.307141	-0.300026	-35.0951	-14.1061	0
0.8800	-1.21865	-1.82016	-40.8945	-19.2939	0
0.8807	-0.297233	-2.74023	-47.3007	-20.8208	0
0.8813	1.22856	-3.04026	-52.4935	-21.1157	0
0.8820	0.307141	-4.26037	-53.4087	-22.0353	0
0.8827	-0.297233	-3.96034	-52.4935	-21.428	0
0.8833	0.00990776	-2.12018	-51.2698	-21.723	0
0.8840	-3.04168	-1.52013	-48.5243	-20.8208	0
0.8847	-7.32184	-2.44021	-39.9794	-14.7133	0
0.8853	-8.54049	-2.44021	-26.2416	-8.60591	0
0.8860	-7.32184	-1.52013	-16.1748	-7.39137	0
0.8867	-5.79604	-0.300026	-10.3753	-5.86451	0
0.8873	-6.70755	0.320027	2.43701	-3.10576	0
0.8880	-7.92621	0.620053	19.8354	-0.364363	0
0.8887	-4.27025	1.54013	27.4653	4.82347	0
0.8893	-1.21865	2.44021	29.9023	9.40404	0
0.8900	-3.34882	3.36029	36.0102	9.699	0
0.8907	-1.21865	2.76024	42.1182	11.5382	0
0.8913	4.58729	0.320027	47.3007	13.9846	0
0.8920	5.19167	-2.12018	50.0462	11.8331	0
0.8927	9.76905	-1.82016	47.3007	10.9309	0
0.8933	18.9238	0.320027	44.8637	14.5919	0
0.8940	19.8452	1.54013	44.2467	14.5919	0
0.8947	17.7052	1.54013	33.5732	7.87719	0
0.8953	19.8452	-0.300026	17.0899	2.68935	0
0.8960	13.4349	-1.52013	8.23649	1.76976	0
0.8967	-0.297233	-1.52013	0.915166	-0.364363	0
0.8973	-3.9631	-2.12018	-14.036	-5.86451	0
0.8980	-2.13017	-2.12018	-27.7737	-10.1328	0
0.8987	-2.43731	-1.52013	-36.6169	-11.0524	0
0.8993	-3.04168	-2.12018	-44.2467	-13.4814	0
0.9000	-3.9631	-3.96034	-51.2698	-17.4547	0
0.9007	-5.18176	-4.26037	-57.676	-21.428	0
0.9013	-1.51589	-2.44021	-63.167	-24.7767	0
0.9020	1.22856	-2.74023	-65.3058	-25.6963	0
0.9027	-0.604373	-5.48047	-63.784	-22.6426	0
0.9033	0.921422	-6.70057	-58.5912	-20.8208	0
0.9040	6.41032	-4.88042	-53.1002	-19.5889	0
0.9047	7.93612	-2.44021	-45.4704	-15.6329	0
0.9053	6.11309	-2.44021	-31.1259	-11.9719	0
0.9060	3.97301	-2.74023	-15.8663	-10.1328	0
0.9067	2.14008	-1.52013	-6.71464	-7.39137	0
0.9073	0.614281	-0.900077	3.35218	-2.8108	0
0.9080	2.14008	-1.52013	17.3984	2.37704	0
0.9087	3.97301	-1.2201	27.1568	7.56487	0
0.9093	3.0615	0.320027	33.5732	10.9309	0
0.9100	0.614281	1.54013	40.2879	13.6723	0
0.9107	-0.297233	1.54013	45.4704	16.726	0
0.9113	0.307141	2.14018	51.8765	19.4674	0
0.9120	0.614281	3.06026	57.3778	20.387	0
0.9127	0.921422	4.28037	53.4087	18.8601	0
0.9133	3.35873	5.20045	46.9922	14.8868	0
0.9140	3.97301	3.68032	46.9922	13.36	0
0.9147	-1.21865	0.920079	42.4164	13.6723	0
0.9153	-9.452	1.2201	28.9871	10.0113	0
0.9160	-15.8623	3.36029	18.3136	4.82347	0
0.9167	-19.2211	3.36029	11.599	0.850181	0
0.9173	-17.081	1.2201	0.606683	-2.8108	0
0.9180	-10.3734	0.320027	-13.4293	-6.47178	0
0.9187	-5.79604	0.620053	-25.0282	-10.4451	0
0.9193	-1.51589	0.620053	-34.1799	-16.5351	0
0.9200	4.28015	0.320027	-40.5861	-20.1961	0
0.9207	4.28015	0	-43.9485	-20.1961	0
0.9213	2.44722	-0.600051	-46.9922	-20.5084	0
0.9220	5.19167	-1.2201	-50.0462	-20.1961	0
0.9227	7.93612	-1.52013	-49.4395	-18.6693	0
0.9233	7.93612	-1.52013	-44.5552	-20.1961	0
0.9240	-3.04168	-2.12018	-38.7557	-21.1157	0
0.9247	-3.04168	-2.12018	-33.2647	-15.6329	0
0.9253	-3.04168	-1.2201	-25.0282	-8.2936	0
0.9260	-3.04168	-1.52013	-13.4293	-5.25724	0
0.9267	-3.04168	-3.04026	-2.13881	-0.971635	0
0.9273	-3.04168	-3.04026	9.15166	5.74306	0
0.9280	-3.04168	-2.74023	22.2827	10.0113	0
0.9287	-3.04168	-0.900077	33.2647	13.36	0
0.9293	-3.04168	1.54013	39.3624	17.021	0
0.9300	-3.04168	2.14018	44.5552	18.8601	0
0.9307	-3.04168	1.54013	49.131	20.0747	0
0.9313	-3.04168	3.36029	50.9614	21.9138	0
0.9320	-3.04168	4.28037	52.185	21.9138	0
0.9327	-3.04168	3.06026	53.7069	21.3066	0
0.9333	-3.04168	3.06026	49.748	20.387	0
0.9340	-3.04168	4.58039	39.9794	17.3333	0
0.9347	-3.04168	3.36029	28.9871	14.5919	0
0.9353	-3.04168	1.84016	20.1439	11.8331	0
0.9360	-3.04168	3.68032	12.2056	5.74306	0
0.9367	-3.04168	5.20045	2.13881	-0.676675	0
0.9373	-3.04168	3.68032	-9.46014	-4.63262	0
0.9380	-3.04168	0.620053	-20.7506	-8.2936	0
0.9387	-3.04168	-2.12018	-32.3496	-11.9719	0
0.9393	-3.04168	-3.34029	-40.8945	-14.401	0
0.9400	-3.04168	-3.04026	-46.9922	-15.6329	0
0.9407	-3.04168	-3.04026	-54.0153	-16.8475	0
0.9413	-3.04168	-3.04026	-57.3778	-18.9816	0
0.9420	-3.04168	-1.2201	-54.622	-22.0353	0
0.9427	-3.04168	0.620053	-53.4087	-20.8208	0
0.9433	-3.04168	-1.2201	-52.7917	-15.6329	0
0.9440	-3.04168	-2.12018	-44.2467	-12.8742	0
0.9447	-3.04168	0.620053	-32.3496	-12.2669	0
0.9453	-3.04168	0.620053	-25.9434	-7.68633	0
0.9460	-3.04168	-1.2201	-20.7506	-0.971635	0
0.9467	-3.04168	0.620053	-8.23649	2.68935	0
0.9473	-3.04168	1.84016	8.85346	4.82347	0
0.9480	-0.911514	-1.2201	21.6658	9.40404	0
0.9487	1.5357	-1.82016	29.2956	14.8868	0
0.9493	5.19167	0.320027	36.9254	18.2529	0
0.9500	7.63888	0.620053	43.64	19.4674	0
0.9507	9.46191	0.620053	45.7789	20.387	0
0.9513	10.0762	0.620053	49.4395	21.3066	0
0.9520	8.24326	-1.2201	55.239	21.9138	0
0.9527	6.71746	-0.900077	55.8457	21.3066	0
0.9533	7.33174	0.620053	53.7069	19.1724	0
0.9540	5.49881	-1.2201	47.9074	15.8064	0
0.9547	-0.297233	-1.2201	35.0951	12.1454	0
0.9553	-1.82303	1.54013	24.4113	7.87719	0
0.9560	0.307141	2.14018	19.527	3.90389	0
0.9567	-2.74445	-0.300026	9.76862	-0.971635	0
0.9573	-4.27025	-0.300026	-3.35218	-5.5522	0
0.9580	-1.21865	1.2201	-12.2056	-7.39137	0
0.9587	-2.74445	1.84016	-23.8046	-10.1328	0
0.9593	-6.70755	1.54013	-35.7017	-16.5351	0
0.9600	-3.04168	-0.600051	-38.4472	-21.723	0
0.9607	-3.04168	-3.96034	-40.2879	-22.0353	0
0.9613	-3.04168	-5.18044	-46.9922	-22.0353	0
0.9620	-3.04168	-3.96034	-49.748	-22.0353	0
0.9627	-3.04168	-3.04026	-49.4395	-20.8208	0
0.9633	-3.04168	-2.74023	-48.8328	-18.9816	0
0.9640	-3.04168	-3.04026	-42.7249	-18.3743	0
0.9647	-3.04168	-3.96034	-32.3496	-15.0083	0
0.9653	-3.04168	-2.44021	-23.1979	-7.39137	0
0.9660	-3.04168	-0.600051	-14.9511	-1.57891	0
0.9667	-3.04168	-1.52013	-4.88431	1.16249	0
0.9673	-3.04168	-1.82016	7.93829	6.35033	0
0.9680	-3.04168	1.2201	20.7506	12.7527	0
0.9687	-3.04168	3.36029	30.8174	15.1992	0
0.9693	-3.04168	3.06026	38.149	15.4941	0
0.9700	-3.04168	3.68032	43.64	18.2529	0
0.9707	-3.04168	4.58039	47.6092	21.9138	0
0.9713	-3.04168	3.98034	53.1002	22.5211	0
0.9720	-3.04168	1.54013	56.1542	20.0747	0
0.9727	-3.04168	2.14018	51.8765	17.3333	0
0.9733	-3.04168	4.28037	47.9074	18.2529	0
0.9740	-3.04168	2.76024	44.5552	19.1724	0
0.9747	-3.04168	-1.2201	34.4884	16.4137	0
0.9753	-3.04168	-1.82016	22.5809	11.5382	0
0.9760	-3.04168	0.920079	16.7815	8.17215	0
0.9767	-3.04168	1.2201	9.46014	4.51116	0
0.9773	-3.04168	-1.52013	-6.40616	0.242909	0
0.9780	-3.04168	-3.04026	-22.2827	-5.5522	0
0.9787	-3.04168	-3.04026	-32.658	-13.7937	0
0.9793	-3.04168	-2.74023	-39.3727	-18.6693	0
0.9800	-3.04168	-2.74023	-42.7249	-17.767	0
0.9807	-3.04168	-3.34029	-47.9177	-18.3743	0
0.9813	-3.04168	-4.88042	-55.239	-21.723	0
0.9820	-3.04168	-5.48047	-57.676	-22.0353	0
0.9827	-3.04168	-3.34029	-54.0153	-21.1157	0
0.9833	-3.04168	-2.74023	-49.748	-21.428	0
0.9840	-6.09327	-5.7805	-44.2467	-18.3743	0
0.9847	-2.43731	-7.0006	-36.9254	-11.9719	0
0.9853	-0.911514	-5.7805	-27.7737	-9.21318	0
0.9860	-3.04168	-6.70057	-17.3984	-7.68633	0
0.9867	-1.82303	-5.18044	-7.02313	-4.02535	0
0.9873	0.00990776	-1.52013	5.19279	0.850181	0
0.9880	-2.13017	-1.82016	19.8354	5.74306	0
0.9887	-3.65596	-3.04026	30.5192	10.0113	0
0.9893	-3.65596	-1.2201	34.7866	13.6723	0
0.9900	-3.34882	0	40.8945	17.3333	0
0.9907	-1.21865	0.320027	46.3855	19.7797	0
0.9913	2.14008	0.320027	47.3007	20.6819	0
0.9920	2.44722	-1.82016	47.6092	20.0747	0
0.9927	3.35873	-1.82016	48.5243	18.8601	0
0.9933	5.80595	2.14018	48.2159	17.3333	0
0.9940	5.49881	3.68032	44.5552	16.1187	0
0.9947	3.97301	1.84016	34.7866	12.7527	0
0.9953	2.75436	1.2201	24.1131	6.03802	0
0.9960	2.75436	0.320027	15.5681	1.76976	0
0.9967	2.75436	-0.300026	3.35218	0.242909	0
0.9973	2.75436	1.54013	-12.2056	-4.02535	0
0.9980	2.75436	1.54013	-23.1979	-11.3473	0
0.9987	2.75436	-1.82016	-31.1259	-14.7133	0
0.9993	2.8039	-2.94025	-39.3933	-13.7243	0
1.0000	2.8039	-2.94025	-45.7994	-15.2512	0
1.0007	2.8039	-2.94025	-50.6837	-18.2876	0
1.0013	2.8039	-1.40012	-55.568	-19.2071	0
1.0020	2.8039	-0.480041	-54.9511	-18.9122	0
1.0027	2.8039	-1.10009	-50.6837	-17.9926	0
1.0033	2.8039	-1.10009	-50.3752	-17.073	0
1.0040	2.8039	-0.800068	-48.2364	-17.073	0
1.0047	2.8039	-2.02017	-37.2544	-13.412	0
1.0053	2.8039	-1.70015	-24.1336	-6.40238	0
1.0060	2.8039	-1.10009	-16.5038	-4.2509	0
1.0067	2.8039	-0.180015	-7.04369	-4.2509	0
1.0073	2.8039	2.86024	8.83289	0.936934	0
1.0080	-2.99214	6.22053	21.6452	6.41973	0
1.0087	-2.08063	6.22053	28.0514	8.2589	0
1.0093	-0.247694	5.30045	34.766	12.2148	0
1.0100	-0.554835	5.30045	42.0976	17.4027	0
1.0107	2.49676	4.40038	44.5346	17.4027	0
1.0113	5.25111	3.4803	46.365	16.1881	0
1.0120	2.49676	4.08035	49.1105	18.6346	0
1.0127	2.8039	6.84059	47.5886	18.9295	0
1.0133	6.16263	8.06069	44.2262	17.1077	0
1.0140	5.54835	5.30045	39.9588	15.2686	0
1.0147	5.25111	2.56022	30.1902	11.3126	0
1.0153	7.38128	3.4803	15.5475	7.027	0
1.0160	4.63683	3.78032	5.16195	6.12477	0
1.0167	-2.37786	1.96017	-2.76606	2.75875	0
1.0173	-5.73659	1.04009	-14.0565	-5.77776	0
1.0180	-7.26239	1.96017	-27.4858	-9.75105	0
1.0187	-11.5326	1.96017	-37.8611	-10.6706	0
1.0193	-14.8914	0.740063	-44.5758	-15.5462	0
1.0200	-13.6727	-1.10009	-51.2904	-18.9122	0
1.0207	-11.5326	-2.62022	-59.2287	-17.9926	0
1.0213	-10.314	-4.46038	-63.8045	-21.3413	0
1.0220	-8.18381	-4.46038	-65.0282	-23.4928	0
1.0227	-8.18381	-2.62022	-66.55	-19.8144	0
1.0233	-6.35088	-2.02017	-64.113	-18.2876	0
1.0240	3.11104	-3.5403	-55.8662	-19.2071	0
1.0247	8.3027	-2.94025	-45.7994	-13.412	0
1.0253	2.8039	-2.02017	-34.5089	-5.77776	0
1.0260	0.366587	-3.84033	-23.8252	-2.42909	0
1.0267	4.02255	-3.84033	-12.8432	-0.589921	0
1.0273	7.07414	-0.180015	0.287917	2.15148	0
1.0280	9.52136	1.64014	11.8766	5.81246	0
1.0287	8.90708	0.12001	20.4216	9.47344	0
1.0293	4.02255	-1.40012	28.9665	11.9199	0
1.0300	5.85549	-1.40012	34.766	12.8395	0
1.0307	10.4329	-0.480041	37.82	15.5809	0
1.0313	7.07414	1.34011	43.311	18.3223	0
1.0320	2.19952	1.64014	46.6735	17.715	0
1.0327	-0.554835	0.740063	41.7891	15.8758	0
1.0333	-4.82508	0.740063	37.2133	15.2686	0
1.0340	-4.82508	0.740063	35.0745	15.2686	0
1.0347	0.673728	-1.70015	27.1362	13.1344	0
1.0353	0.673728	-3.24028	16.4627	7.65163	0
1.0360	-1.77349	-1.40012	8.21593	3.07106	0
1.0367	0.970961	-0.480041	-3.68123	2.15148	0
1.0373	3.11104	-1.70015	-16.802	0.312311	0
1.0380	1.2781	-2.02017	-27.4858	-2.42909	0
1.0387	0.366587	-1.40012	-39.0848	-3.95594	0
1.0393	1.2781	-2.94025	-48.5449	-6.69734	0
1.0400	1.58524	-5.38046	-53.4292	-11.8852	0
1.0407	2.8039	-4.76041	-57.6966	-14.6266	0
1.0413	6.46977	-2.94025	-60.7505	-13.412	0
1.0420	8.3027	-3.5403	-58.3135	-14.0193	0
1.0427	5.25111	-5.38046	-54.9511	-17.3853	0
1.0433	1.58524	-5.38046	-51.5989	-18.5999	0
1.0440	2.19952	-3.84033	-45.4909	-15.5462	0
1.0447	3.72532	-2.02017	-37.5526	-12.4925	0
1.0453	2.8039	-2.02017	-25.6555	-10.6706	0
1.0460	1.2781	-3.24028	-12.5347	-7.00965	0
1.0467	1.58524	-1.10009	-1.8509	-1.5095	0
1.0473	2.49676	3.4803	10.9614	4.28561	0
1.0480	2.8039	3.4803	27.1362	9.47344	0
1.0487	4.02255	1.04009	35.0745	11.9199	0
1.0493	6.46977	1.64014	40.257	13.1344	0
1.0500	7.07414	3.18027	49.1105	16.5004	0
1.0507	5.54835	3.4803	55.5166	21.0637	0
1.0513	6.77691	4.08035	56.7403	22.5905	0
1.0520	9.52136	5.30045	58.5706	20.4564	0
1.0527	8.90708	5.00043	58.5706	17.715	0
1.0533	7.68842	5.30045	55.8251	17.715	0
1.0540	9.21422	6.52056	50.3341	17.1077	0
1.0547	10.1257	6.52056	39.3418	12.2148	0
1.0553	7.07414	5.00043	28.9665	6.41973	0
1.0560	7.07414	5.30045	22.5604	3.36602	0
1.0567	7.07414	5.92051	12.4936	0.312311	0
1.0573	7.07414	1.64014	-3.38303	-3.34867	0
1.0580	7.07414	-2.94025	-14.6735	-7.00965	0
1.0587	7.07414	-1.10009	-24.4318	-13.0997	0
1.0593	7.07414	1.64014	-35.7223	-17.6803	0
1.0600	7.07414	-0.800068	-40.3084	-17.6803	0
1.0607	7.07414	-2.02017	-40.3084	-17.9926	0
1.0613	7.07414	-0.180015	-45.1824	-21.6536	0
1.0620	7.07414	-0.480041	-49.4601	-23.1804	0
1.0627	7.07414	-2.62022	-45.4909	-23.1804	0
1.0633	7.07414	-2.3202	-41.2236	-23.1804	0
1.0640	7.07414	-0.480041	-38.4781	-19.2071	0
1.0647	7.07414	-0.180015	-29.6246	-12.4925	0
1.0653	7.07414	-1.70015	-16.802	-10.0634	0
1.0660	7.07414	-2.02017	-8.87402	-7.30462	0
1.0667	7.07414	-0.480041	-0.935731	-0.589921	0
1.0673	7.07414	0.740063	13.4087	4.28561	0
1.0680	-5.73659	0.420036	29.275	6.73204	0
1.0687	-3.90366	0.12001	37.5115	11.6076	0
1.0693	-1.77349	2.26019	43.0128	15.8758	0
1.0700	1.58524	4.40038	50.6426	18.6346	0
1.0707	3.41818	5.00043	56.7403	21.6883	0
1.0713	2.49676	4.08035	59.4858	21.0637	0
1.0720	0.970961	2.56022	60.4009	17.715	0
1.0727	-1.15921	2.26019	57.9639	19.8491	0
1.0733	-2.99214	5.30045	53.0796	21.376	0
1.0740	-0.554835	7.76066	49.7274	16.1881	0
1.0747	1.89238	5.30045	43.0128	10.688	0
1.0753	0.366587	4.08035	29.5835	7.94659	0
1.0760	-0.852067	7.14061	17.3779	4.59792	0
1.0767	0.673728	7.76066	10.6632	1.23189	0
1.0773	0.970961	4.7004	-0.0205655	-3.34867	0
1.0780	-0.247694	3.4803	-16.802	-9.43874	0
1.0787	-1.15921	1.34011	-28.401	-13.412	0
1.0793	-2.08063	-1.40012	-32.3701	-16.1534	0
1.0800	-1.15921	-1.10009	-37.2544	-19.2071	0
1.0807	-2.37786	0.420036	-43.9691	-20.1267	0
1.0813	-6.65802	-0.180015	-49.4601	-19.8144	0
1.0820	-7.87667	0.12001	-51.5989	-20.1267	0
1.0827	-3.29928	2.26019	-48.8534	-20.1267	0
1.0833	-0.247694	1.64014	-43.9691	-19.2071	0
1.0840	-2.99214	-1.10009	-38.7763	-16.7781	0
1.0847	-5.13222	-1.70015	-29.018	-11.8852	0
1.0853	-3.60643	-0.480041	-15.8869	-7.91189	0
1.0860	-2.08063	-1.10009	-7.95886	-6.09007	0
1.0867	-1.77349	-1.10009	-0.627248	-1.5095	0
1.0873	-1.15921	1.96017	13.7069	4.59792	0
1.0880	-0.852067	4.40038	29.275	6.73204	0
1.0887	-2.99214	2.56022	40.257	8.55386	0
1.0893	-4.82508	1.04009	47.2801	13.7417	0
1.0900	-2.99214	3.78032	49.4189	19.5542	0
1.0907	-0.247694	6.84059	51.5578	20.7687	0
1.0913	-1.15921	6.84059	58.8791	17.715	0
1.0920	-1.15921	4.40038	64.0616	16.1881	0
1.0927	-1.15921	3.18027	60.1027	17.4027	0
1.0933	-1.15921	3.4803	53.3881	16.5004	0
1.0940	-1.15921	4.08035	48.1953	12.8395	0
1.0947	-1.15921	4.40038	38.4267	12.2148	0
1.0953	-1.15921	3.78032	24.3907	11.6076	0
1.0960	-1.15921	2.26019	15.2391	5.81246	0
1.0967	-1.15921	0.740063	8.83289	-0.589921	0
1.0973	-1.15921	-1.10009	-5.82004	-4.2509	0
1.0980	-1.15921	-2.94025	-22.91	-7.91189	0
1.0987	-1.15921	-3.84033	-31.1465	-11.5902	0
1.0993	-1.15921	-4.46038	-36.3393	-12.8048	0
1.1000	-1.15921	-4.76041	-44.2673	-14.3316	0
1.1007	-1.15921	-5.68049	-49.7686	-16.7781	0
1.1013	-1.15921	-5.98051	-53.4292	-18.2876	0
1.1020	-1.15921	-3.84033	-57.3984	-17.073	0
1.1027	-1.15921	-1.40012	-55.2596	-14.6266	0
1.1033	-1.15921	-2.62022	-50.3752	-14.6266	0
1.1040	-1.77349	-3.5403	-46.7146	-15.2512	0
1.1047	0.970961	-3.84033	-37.8611	-10.6706	0
1.1053	3.41818	-5.68049	-25.347	-4.87553	0
1.1060	5.25111	-5.68049	-17.419	-2.42909	0
1.1067	4.94397	-2.3202	-9.48071	0.624623	0
1.1073	2.49676	-1.40012	3.94858	4.89288	0
1.1080	3.41818	-0.800068	15.2391	6.12477	0
1.1087	5.25111	1.04009	23.784	8.86617	0
1.1093	4.02255	1.64014	34.766	15.5809	0
1.1100	4.32969	2.56022	42.7043	19.5542	0
1.1107	5.25111	2.56022	44.8431	18.6346	0
1.1113	4.32969	1.04009	47.5886	19.2418	0
1.1120	4.02255	2.56022	49.1105	19.8491	0
1.1127	4.32969	4.7004	47.8868	17.1077	0
1.1133	4.02255	3.4803	46.9716	15.8758	0
1.1140	6.46977	2.26019	42.0976	17.1077	0
1.1147	7.99556	2.56022	31.1054	14.6613	0
1.1153	3.72532	2.26019	21.3367	8.2589	0
1.1160	-0.247694	2.26019	13.7069	3.97329	0
1.1167	-0.852067	0.740063	0.586117	1.54421	0
1.1173	-1.46635	-2.3202	-15.2802	-3.95594	0
1.1180	-2.08063	-2.3202	-26.2622	-10.0634	0
1.1187	-4.51794	-0.800068	-33.5938	-13.412	0
1.1193	-6.65802	-1.40012	-42.1388	-16.1534	0
1.1200	-4.2108	-2.02017	-50.3752	-17.9926	0
1.1207	-2.99214	-2.3202	-53.7274	-18.2876	0
1.1213	-3.60643	-3.84033	-54.0359	-18.9122	0
1.1220	-1.77349	-3.84033	-53.7274	-19.8144	0
1.1227	-2.08063	-2.94025	-50.6837	-16.7781	0
1.1233	-4.82508	-2.62022	-47.6297	-13.7243	0
1.1240	-2.37786	-1.70015	-44.2673	-14.6266	0
1.1247	-0.554835	-1.40012	-36.0308	-11.5902	0
1.1253	-3.90366	-2.02017	-24.7403	-2.42909	0
1.1260	-1.46635	-1.10009	-17.1105	2.15148	0
1.1267	4.32969	-0.480041	-8.25706	0.312311	0
1.1273	4.02255	-0.480041	6.69408	3.36602	0
1.1280	-1.15921	1.34011	22.2519	9.47344	0
1.1287	-1.15921	0.740063	30.4987	12.5272	0
1.1293	-1.15921	-1.70015	34.1593	14.9736	0
1.1300	-1.15921	-0.480041	40.257	18.0273	0
1.1307	-1.15921	1.34011	46.365	19.5542	0
1.1313	-1.15921	-0.180015	49.7274	21.376	0
1.1320	-1.15921	0.740063	53.0796	21.6883	0
1.1327	-1.15921	2.56022	53.0796	18.0273	0
1.1333	-1.15921	0.740063	46.6735	15.5809	0
1.1340	-1.15921	-0.180015	39.9588	14.9736	0
1.1347	-1.15921	3.4803	34.766	10.393	0
1.1353	-1.15921	4.40038	22.8689	5.20519	0
1.1360	-1.15921	2.56022	9.13109	3.36602	0
1.1367	-1.15921	3.18027	0.287917	-1.21454	0
1.1373	-1.15921	3.78032	-10.3959	-8.2242	0
1.1380	-1.15921	-0.180015	-21.9948	-11.5902	0
1.1387	-1.15921	-2.02017	-28.401	-13.7243	0
1.1393	-1.15921	-0.180015	-35.1156	-17.3853	0
1.1400	-4.51794	-0.800068	-43.0539	-20.1267	0
1.1407	-4.82508	-3.24028	-48.2364	-21.0463	0
1.1413	-2.99214	-2.94025	-53.1207	-21.9659	0
1.1420	3.41818	-2.62022	-56.7814	-22.2609	0
1.1427	8.90708	-3.84033	-53.4292	-21.3413	0
1.1433	12.5729	-2.94025	-46.7146	-20.734	0
1.1440	17.7547	-1.70015	-42.1388	-17.9926	0
1.1447	22.6392	-1.10009	-35.7223	-12.4925	0
1.1453	24.4722	-0.180015	-25.347	-7.61693	0
1.1460	22.6392	1.64014	-14.6735	-3.34867	0
1.1467	20.8162	1.64014	-2.76606	0.312311	0
1.1473	21.7277	1.96017	11.8766	3.67833	0
1.1480	21.7277	3.4803	23.784	7.33932	0
1.1487	17.7547	3.4803	31.1054	11.6076	0
1.1493	15.0103	2.56022	39.0436	14.3663	0
1.1500	13.1773	2.86024	46.0565	16.7954	0
1.1507	7.38128	3.4803	49.4189	20.4564	0
1.1513	3.11104	1.34011	53.9948	20.4564	0
1.1520	4.32969	-0.180015	56.4318	19.2418	0
1.1527	4.02255	1.04009	51.856	21.376	0
1.1533	0.970961	1.64014	48.1953	22.2956	0
1.1540	2.19952	0.740063	47.5886	17.1077	0
1.1547	5.25111	0.740063	38.4267	11.6076	0
1.1553	4.02255	0.740063	23.4755	9.78576	0
1.1560	1.58524	-1.70015	12.7918	7.33932	0
1.1567	1.58524	-2.02017	2.72493	3.07106	0
1.1573	0.673728	-0.800068	-8.25706	-3.03636	0
1.1580	-2.37786	-2.3202	-18.9408	-9.75105	0
1.1587	-2.99214	-5.68049	-29.018	-12.4925	0
1.1593	-2.08063	-7.50064	-38.4781	-11.8852	0
1.1600	-3.90366	-7.50064	-44.8843	-13.7243	0
1.1607	-5.73659	-6.28054	-48.2364	-18.9122	0
1.1613	-4.82508	-5.68049	-51.5989	-20.734	0
1.1620	-2.685	-5.68049	-54.9511	-18.2876	0
1.1627	-4.82508	-5.98051	-54.3444	-16.1534	0
1.1633	-8.78818	-8.1207	-45.7994	-16.1534	0
1.1640	3.11104	-8.42072	-35.7223	-15.8585	0
1.1647	3.11104	-3.84033	-31.1465	-10.3583	0
1.1653	3.11104	-1.10009	-24.7403	-3.34867	0
1.1660	3.11104	-4.16036	-13.7583	0.312311	0
1.1667	3.11104	-4.76041	-1.8509	3.07106	0
1.1673	3.11104	-2.02017	8.83289	7.65163	0
1.1680	3.11104	-0.180015	18.293	11.9199	0
1.1687	3.11104	1.64014	27.1362	14.6613	0
1.1693	3.11104	2.56022	36.2981	18.9295	0
1.1700	3.11104	1.96017	45.7583	22.9028	0
1.1707	3.11104	1.04009	50.9408	22.5905	0
1.1713	3.11104	0.420036	53.0796	21.0637	0
1.1720	3.11104	0.740063	53.0796	22.2956	0
1.1727	3.11104	4.40038	51.856	21.376	0
1.1733	3.11104	7.14061	50.3341	17.715	0
1.1740	3.11104	4.40038	44.2262	15.8758	0
1.1747	3.11104	1.96017	32.9357	13.7417	0
1.1753	3.11104	2.56022	22.8689	8.55386	0
1.1760	3.11104	3.4803	16.1542	5.81246	0
1.1767	3.11104	4.7004	6.38559	3.36602	0
1.1773	3.11104	5.30045	-8.25706	-3.95594	0
1.1780	3.11104	2.26019	-17.7172	-10.3583	0
1.1787	3.11104	-0.480041	-23.8252	-12.4925	0
1.1793	3.11104	1.34011	-34.5089	-14.9389	0
1.1800	3.11104	2.26019	-43.9691	-17.3853	0
1.1807	3.11104	-1.10009	-45.4909	-17.6803	0
1.1813	3.11104	-2.02017	-46.7146	-19.5195	0
1.1820	3.11104	0.12001	-51.8971	-21.6536	0
1.1827	3.11104	-1.10009	-51.8971	-20.734	0
1.1833	3.11104	-4.16036	-45.4909	-19.8144	0
1.1840	3.11104	-2.94025	-39.3933	-17.9926	0
1.1847	3.11104	0.12001	-31.1465	-12.8048	0
1.1853	3.11104	1.04009	-18.3342	-7.00965	0
1.1860	3.11104	1.96017	-6.42673	-4.56322	0
1.1867	3.11104	3.78032	3.6401	-1.82182	0
1.1873	3.11104	4.40038	15.8457	3.97329	0
1.1880	-4.82508	2.86024	27.4447	8.55386	0
1.1887	-4.2108	1.64014	34.766	10.688	0
1.1893	-3.90366	2.26019	40.874	13.1344	0
1.1900	-6.35088	4.40038	46.0565	15.8758	0
1.1907	-6.65802	5.62048	50.3341	18.0273	0
1.1913	-6.65802	4.40038	54.6015	21.376	0
1.1920	-10.6211	3.78032	55.2184	21.6883	0
1.1927	-11.5326	4.40038	52.1644	18.0273	0
1.1933	-6.65802	5.30045	50.3341	18.6346	0
1.1940	-2.37786	4.40038	45.4498	19.5542	0
1.1947	-0.852067	2.86024	32.9357	14.9736	0
1.1953	0.673728	3.4803	21.0385	11.3126	0
1.1960	0.673728	4.40038	14.6324	10.0807	0
1.1967	-0.247694	4.40038	3.94858	3.97329	0
1.1973	1.89238	3.18027	-10.0874	-2.72405	0
1.1980	5.25111	1.34011	-20.1645	-7.91189	0
1.1987	4.94397	-0.180015	-29.9331	-13.0997	0
1.1993	2.49676	0.740063	-40.6066	-15.2512	0
1.2000	4.94397	0.740063	-46.4061	-16.7781	0
1.2007	10.1257	-1.40012	-49.4601	-19.8144	0
1.2013	12.8801	-2.62022	-54.0359	-19.8144	0
1.2020	12.5729	-2.3202	-55.8662	-18.2876	0
1.2027	10.4329	-3.24028	-53.4292	-20.1267	0
1.2033	6.16263	-3.5403	-51.2904	-21.6536	0
1.2040	2.8039	-1.10009	-46.7146	-19.8144	0
1.2047	3.41818	-0.180015	-36.6375	-15.8585	0
1.2053	5.85549	-1.10009	-25.347	-10.9656	0
1.2060	7.68842	-1.10009	-16.802	-6.09007	0
1.2067	7.07414	1.04009	-6.73521	-2.11678	0
1.2073	3.41818	1.64014	7.00256	-0.589921	0
1.2080	1.89238	1.64014	17.3779	1.83917	0
1.2087	2.19952	3.18027	21.9537	7.65163	0
1.2093	0.673728	3.4803	29.275	13.1344	0
1.2100	-0.247694	2.86024	39.3418	15.2686	0
1.2107	-0.247694	5.62048	46.6735	17.4027	0
1.2113	-0.554835	6.22053	52.1644	18.9295	0
1.2120	0.366587	2.56022	54.6015	19.2418	0
1.2127	1.58524	1.96017	50.3341	18.9295	0
1.2133	0.970961	4.40038	46.6735	15.2686	0
1.2140	1.2781	4.40038	45.1413	10.0807	0
1.2147	1.58524	4.08035	35.383	9.47344	0
1.2153	-1.46635	3.4803	21.0385	7.33932	0
1.2160	-3.90366	1.04009	13.1002	1.23189	0
1.2167	-1.15921	0.420036	4.55526	-1.21454	0
1.2173	0.970961	0.420036	-9.78919	-5.17049	0
1.2180	-2.08063	-2.02017	-21.0797	-15.5462	0
1.2187	-4.2108	-2.94025	-29.9331	-19.8144	0
1.2193	-2.08063	-2.02017	-39.9999	-17.6803	0
1.2200	-1.46635	-2.94025	-45.4909	-21.3413	0
1.2207	-4.51794	-2.3202	-49.1516	-23.4928	0
1.2213	-4.82508	-0.180015	-54.3444	-21.0463	0
1.2220	-2.99214	-1.70015	-54.0359	-21.6536	0
1.2227	-2.08063	-3.5403	-50.3752	-23.4928	0
1.2233	-2.99214	-2.94025	-48.5449	-19.8144	0
1.2240	-2.99214	-3.5403	-41.5218	-17.3853	0
1.2247	-2.99214	-3.84033	-29.3162	-15.2512	0
1.2253	-2.99214	-1.10009	-20.7712	-8.83147	0
1.2260	-2.99214	0.420036	-14.6735	-5.77776	0
1.2267	-2.99214	1.04009	-6.42673	-5.77776	0
1.2273	-2.99214	3.78032	3.33161	1.23189	0
1.2280	-2.99214	4.40038	16.1542	9.16113	0
1.2287	-2.99214	1.64014	26.838	11.0003	0
1.2293	-2.99214	0.12001	32.329	12.2148	0
1.2300	-2.99214	0.12001	38.1285	15.8758	0
1.2307	-2.99214	1.04009	46.6735	18.3223	0
1.2313	-2.99214	3.4803	51.5578	18.6346	0
1.2320	-2.99214	5.00043	50.3341	17.715	0
1.2327	-2.99214	3.4803	47.5886	15.8758	0
1.2333	-2.99214	1.96017	47.5886	15.8758	0
1.2340	-2.99214	1.64014	44.5346	14.6613	0
1.2347	-2.99214	0.12001	32.0205	9.78576	0
1.2353	-2.99214	-1.10009	20.4216	6.12477	0
1.2360	-2.99214	0.12001	15.5475	4.28561	0
1.2367	-2.99214	1.64014	4.55526	0.312311	0
1.2373	-2.99214	-0.180015	-11.928	-3.95594	0
1.2380	-2.99214	-3.84033	-21.9948	-7.00965	0
1.2387	-2.99214	-2.94025	-30.2313	-10.6706	0
1.2393	-2.99214	1.04009	-39.6915	-14.3316	0
1.2400	-2.99214	1.64014	-44.2673	-16.7781	0
1.2407	-2.99214	-2.94025	-48.5449	-18.2876	0
1.2413	-2.99214	-6.60057	-53.7274	-17.6803	0
1.2420	-2.99214	-6.28054	-52.2056	-16.1534	0
1.2427	-2.99214	-5.06043	-50.0668	-17.3853	0
1.2433	-2.99214	-5.68049	-48.5449	-18.9122	0
1.2440	-2.99214	-5.98051	-39.3933	-15.8585	0
1.2447	-2.99214	-4.76041	-26.2622	-9.75105	0
1.2453	-2.99214	-4.76041	-18.3342	-5.4828	0
1.2460	-2.99214	-5.98051	-9.78919	-3.03636	0
1.2467	-2.99214	-4.46038	2.11825	1.23189	0
1.2473	-2.99214	-0.480041	15.5475	6.12477	0
1.2480	1.58524	0.12001	27.4447	9.16113	0
1.2487	2.49676	-0.800068	33.5526	12.5272	0
1.2493	0.673728	-0.800068	38.4267	17.4027	0
1.2500	1.58524	-0.180015	47.2801	19.5542	0
1.2507	1.58524	1.04009	53.9948	20.1614	0
1.2513	-3.90366	2.56022	55.8251	21.9832	0
1.2520	-6.35088	0.740063	56.7403	23.8224	0
1.2527	-3.60643	0.420036	54.9099	23.2151	0
1.2533	-5.13222	4.08035	50.0256	20.7687	0
1.2540	-7.56953	5.30045	43.0128	17.4027	0
1.2547	-4.82508	2.26019	32.0205	13.1344	0
1.2553	-2.99214	1.64014	21.6452	10.393	0
1.2560	-4.51794	2.26019	14.3239	8.2589	0
1.2567	-3.90366	0.420036	2.41645	3.07106	0
1.2573	-1.77349	-1.10009	-11.0026	-2.42909	0
1.2580	0.366587	-0.180015	-19.2493	-4.56322	0
1.2587	4.32969	0.420036	-29.3162	-7.61693	0
1.2593	8.90708	-1.10009	-39.3933	-12.4925	0
1.2600	8.90708	-3.5403	-42.437	-15.5462	0
1.2607	8.90708	-5.68049	-46.7146	-16.4657	0
1.2613	8.90708	-6.60057	-54.6426	-17.6803	0
1.2620	8.90708	-5.68049	-54.9511	-18.2876	0
1.2627	8.90708	-3.84033	-49.7686	-17.6803	0
1.2633	8.90708	-4.16036	-47.0231	-14.9389	0
1.2640	8.90708	-4.76041	-41.2236	-12.1975	0
1.2647	8.90708	-2.94025	-31.1465	-9.75105	0
1.2653	8.90708	-1.10009	-21.0797	-4.87553	0
1.2660	8.90708	-2.62022	-10.7044	0.312311	0
1.2667	8.90708	-2.94025	1.50128	1.83917	0
1.2673	8.90708	-0.480041	12.7918	3.36602	0
1.2680	8.90708	0.12001	22.5604	9.47344	0
1.2687	8.90708	0.740063	31.712	15.8758	0
1.2693	8.90708	2.56022	41.4807	18.6346	0
1.2700	8.90708	3.18027	49.4189	20.4564	0
1.2707	8.90708	2.56022	51.5578	21.0637	0
1.2713	8.90708	1.64014	53.6863	20.7687	0
1.2720	8.90708	0.740063	55.5166	20.4564	0
1.2727	8.90708	0.740063	50.6426	20.4564	0
1.2733	8.90708	1.96017	44.8431	20.4564	0
1.2740	8.90708	2.56022	41.1825	19.5542	0
1.2747	8.90708	3.4803	32.9357	15.8758	0
1.2753	8.90708	3.4803	21.6452	9.78576	0
1.2760	8.90708	1.34011	13.4087	3.36602	0
1.2767	8.90708	-0.180015	1.80977	-0.902233	0
1.2773	8.90708	-0.480041	-12.2262	-3.34867	0
1.2780	8.90708	-1.10009	-21.9948	-6.69734	0
1.2787	8.90708	-1.10009	-32.3701	-10.6706	0
1.2793	8.90708	-0.800068	-42.437	-12.4925	0
1.2800	8.90708	-2.94025	-46.7146	-14.6266	0
1.2807	8.90708	-3.84033	-49.4601	-17.9926	0
1.2813	8.90708	-1.70015	-54.0359	-19.8144	0
1.2820	8.90708	-1.10009	-54.6426	-17.9926	0
1.2827	8.90708	-1.70015	-51.8971	-16.7781	0
1.2833	8.90708	-1.70015	-49.1516	-16.7781	0
1.2840	-6.35088	-2.94025	-42.7454	-15.2512	0
1.2847	-6.65802	-1.70015	-32.6786	-11.8852	0
1.2853	-4.51794	2.26019	-23.5167	-7.30462	0
1.2860	-5.73659	1.96017	-15.8869	-1.82182	0
1.2867	-6.65802	0.12001	-6.42673	1.54421	0
1.2873	-4.82508	2.26019	7.30076	3.67833	0
1.2880	-4.82508	2.56022	21.0385	9.47344	0
1.2887	-4.51794	1.04009	31.1054	15.8758	0
1.2893	-2.08063	2.56022	37.82	16.5004	0
1.2900	-0.247694	4.40038	42.0976	17.715	0
1.2907	-1.15921	4.08035	43.928	22.5905	0
1.2913	-0.554835	2.86024	45.7583	24.1174	0
1.2920	3.41818	3.18027	48.5038	21.9832	0
1.2927	8.59994	4.08035	50.0256	21.0637	0
1.2933	11.6515	3.18027	48.1953	20.4564	0
1.2940	13.4845	2.56022	39.3418	17.4027	0
1.2947	13.4845	5.30045	28.0514	12.8395	0
1.2953	10.4329	5.00043	21.6452	7.33932	0
1.2960	10.4329	-1.10009	14.6324	1.23189	0
1.2967	10.4329	-3.5403	1.50128	-3.34867	0
1.2973	10.4329	-1.10009	-12.8432	-5.77776	0
1.2980	10.4329	-1.70015	-24.1336	-8.53651	0
1.2987	10.4329	-1.40012	-34.8071	-13.412	0
1.2993	10.4329	1.04009	-41.5218	-19.8144	0
1.3000	10.4329	-0.800068	-44.8843	-22.8681	0
1.3007	10.4329	-2.94025	-47.9382	-23.4928	0
1.3013	10.4329	-1.70015	-50.3752	-23.4928	0
1.3020	10.4329	-2.62022	-52.2056	-21.9659	0
1.3027	10.4329	-2.3202	-52.2056	-19.8144	0
1.3033	10.4329	0.740063	-47.6297	-19.8144	0
1.3040	10.4329	-0.180015	-39.6915	-19.8144	0
1.3047	10.4329	-1.40012	-31.7634	-16.1534	0
1.3053	10.4329	-0.180015	-20.7712	-10.6706	0
1.3060	10.4329	-0.480041	-9.78919	-6.09007	0
1.3067	10.4329	-0.180015	-0.0205655	-2.11678	0
1.3073	10.4329	2.56022	14.0154	2.15148	0
1.3080	-3.60643	0.740063	29.275	5.81246	0
1.3087	-1.77349	-0.480041	35.6812	9.47344	0
1.3093	-0.852067	2.56022	39.9588	13.1344	0
1.3100	-3.29928	1.64014	47.2801	14.9736	0
1.3107	-3.29928	-2.02017	52.7711	16.1881	0
1.3113	-1.46635	1.04009	54.9099	16.5004	0
1.3120	-2.37786	2.56022	54.6015	15.5809	0
1.3127	-2.99214	0.740063	52.1644	14.9736	0
1.3133	-2.99214	2.56022	50.3341	12.5272	0
1.3140	-3.29928	4.08035	44.8431	7.027	0
1.3147	-2.08063	0.420036	32.329	3.97329	0
1.3153	0.0594466	-0.480041	21.9537	4.59792	0
1.3160	0.366587	2.26019	15.5475	1.23189	0
1.3167	0.673728	1.96017	3.33161	-6.09007	0
1.3173	1.89238	-0.800068	-13.7583	-11.2779	0
1.3180	2.49676	-2.02017	-27.1773	-13.7243	0
1.3187	0.970961	-1.10009	-36.6375	-17.3853	0
1.3193	-0.852067	-1.10009	-42.7454	-22.5732	0
1.3200	1.2781	-2.94025	-46.4061	-27.1537	0
1.3207	4.02255	-3.84033	-52.8123	-27.761	0
1.3213	2.49676	-2.3202	-59.5269	-24.395	0
1.3220	-0.554835	-2.62022	-58.6117	-22.5732	0
1.3227	-1.15921	-3.84033	-52.5141	-22.5732	0
1.3233	-0.852067	-4.76041	-51.2904	-21.0463	0
1.3240	-0.247694	-4.16036	-48.5449	-17.073	0
1.3247	0.366587	-1.40012	-36.3393	-12.1975	0
1.3253	-1.77349	0.740063	-22.6015	-7.91189	0
1.3260	-3.90366	-2.02017	-14.9717	-4.56322	0
1.3267	-3.29928	-2.02017	-6.73521	0.624623	0
1.3273	-2.37786	1.96017	5.47043	6.12477	0
1.3280	-1.15921	2.56022	17.6761	9.78576	0
1.3287	1.58524	0.740063	29.275	13.1344	0
1.3293	3.11104	1.64014	35.6812	17.1077	0
1.3300	3.41818	1.64014	37.5115	21.0637	0
1.3307	4.94397	0.740063	42.0976	23.2151	0
1.3313	4.32969	1.96017	48.5038	21.9832	0
1.3320	2.49676	3.18027	47.2801	18.9295	0
1.3327	4.32969	3.18027	43.928	18.3223	0
[truncated: 58,552 more rows]
