# Supplementary material for: Identification of Haptic Based Guiding Using Hard Reins
Source: PLoS One. 2015 Jul 22;10(7):e0132020. doi: 10.1371/journal.pone.0132020 (PMC4511788; doi:10.1371/journal.pone.0132020)
Supplement: S3 File — (ZIP) [file pone.0132020.s003.zip › EMGData1/Subject2/T11/t11.txt]

0.0000	-5.74108	-21.2298	43.9266	10.3859	0
0.0007	-1.46581	-10.235	27.4475	26.8664	0
0.0013	-0.244301	-0.491638	14.9272	33.2845	0
0.0020	1.28258	4.38005	4.86612	29.3167	0
0.0027	8.00087	8.04499	-10.7055	16.8039	0
0.0033	9.81786	16.5816	-25.3564	-11.5799	0
0.0040	4.33635	22.3919	-31.4588	-37.2149	0
0.0047	1.58796	19.0398	-36.6406	-32.3392	0
0.0053	-3.29807	13.2295	-40.9149	-6.70416	0
0.0060	-12.154	7.1511	-38.1662	12.2267	0
0.0067	-10.3217	-2.63697	-34.51	18.3214	0
0.0073	1.28258	-13.3189	-24.4358	22.2892	0
0.0080	10.1232	-23.0623	-7.35179	26.5679	0
0.0087	17.7577	-33.4314	-9.17987	25.3489	0
0.0093	21.1168	-42.5938	-32.0638	22.2892	0
0.0100	16.2308	-45.9458	-41.2174	22.8986	0
0.0107	12.5663	-43.8452	-32.9844	21.9906	0
0.0113	13.4824	-44.1134	-29.3151	18.3214	0
0.0120	11.6501	-52.069	-27.7895	11.6172	0
0.0127	10.734	-56.9407	-22.9102	-10.6719	0
0.0133	12.8716	-53.5886	-24.1333	-40.8842	0
0.0140	8.61162	-46.8844	-29.3151	-53.6955	0
0.0147	0.366452	-34.0571	-28.7101	-51.8671	0
0.0153	-0.244301	-14.8385	-28.4076	-53.086	0
0.0160	6.77936	-2.94983	-35.4175	-52.1656	0
0.0167	13.7878	-4.46944	-45.7941	-44.2301	0
0.0173	20.506	-10.8607	-55.8683	-36.307	0
0.0180	26.919	-22.7494	-67.7706	-29.2794	0
0.0187	26.919	-41.0741	-84.5521	-22.2643	0
0.0193	17.4523	-59.7117	-107.752	-15.5477	0
0.0200	10.1232	-77.0978	-133.384	-8.22162	0
0.0207	11.9555	-91.7576	-158.412	-3.03491	0
0.0213	6.16861	-99.9814	-184.045	2.1518	0
0.0220	-14.2764	-103.959	-209.677	10.3859	0
0.0227	-33.8205	-106.06	-227.077	13.1347	0
0.0233	-43.8826	-97.836	-233.179	5.80862	0
0.0240	-49.3794	-85.6345	-234.402	1.23138	0
0.0247	-46.0203	-82.5952	-235.31	3.37074	0
0.0253	-33.8205	-82.2824	-224.328	10.0873	0
0.0260	-27.7129	-77.9917	-193.198	18.6323	0
0.0267	-26.7968	-78.9303	-146.51	21.0702	0
0.0273	-18.5516	-85.6345	-94.9288	19.5403	0
0.0280	-11.2379	-87.1541	-45.1892	29.0058	0
0.0287	-13.0701	-85.6345	-5.51055	39.0807	0
0.0293	-13.6809	-86.5283	24.3964	29.6152	0
0.0300	-7.26797	-86.2602	50.3315	7.94798	0
0.0307	0.671829	-84.4277	70.4798	-8.53257	0
0.0313	8.61162	-86.8412	81.764	-20.4359	0
0.0320	12.8716	-92.0257	90.615	-27.14	0
0.0327	8.30625	-96.3164	97.9405	-24.7022	0
0.0333	-0.244301	-99.0428	100.387	-16.7666	0
0.0340	-2.07656	-101.188	100.992	-10.6719	0
0.0347	1.28258	-100.875	101.597	-10.0625	0
0.0353	1.58796	-96.3164	99.7686	-12.1894	0
0.0360	-4.2142	-84.6959	97.0199	-10.6719	0
0.0367	-10.9325	-70.0808	94.8893	-7.00268	0
0.0373	-11.8486	-58.4603	89.0894	-9.14204	0
0.0380	-10.0164	-52.3818	81.4615	-13.4083	0
0.0387	-11.2379	-50.8622	74.136	-10.361	0
0.0393	-11.2379	-50.2365	63.1543	-4.86332	0
0.0400	-4.82495	-41.6999	47.5828	-3.34586	0
0.0407	3.42022	-27.0401	34.773	1.84085	0
0.0413	4.33635	-21.2298	26.8294	9.47787	0
0.0420	1.58796	-25.8334	16.4527	9.47787	0
0.0427	1.89334	-25.8334	1.1968	7.94798	0
0.0433	0.366452	-18.1906	-10.0873	13.7442	0
0.0440	-7.57334	-16.9839	-15.5847	19.5403	0
0.0447	-14.8871	-24.3137	-22.9102	22.6001	0
0.0453	-17.0248	-28.5597	-32.0638	25.9584	0
0.0460	-17.3301	-28.8726	-33.5894	28.6948	0
0.0467	-14.5817	-28.5597	-25.6589	31.4436	0
0.0473	-5.13033	-29.4983	-12.5335	30.5357	0
0.0480	8.61162	-33.7443	3.02489	22.6001	0
0.0487	17.1469	-42.0127	16.4527	17.1025	0
0.0493	16.2308	-47.7783	25.6195	15.5726	0
0.0500	14.7039	-49.6108	32.3268	10.3859	0
0.0507	16.5361	-48.7169	32.9318	9.16692	0
0.0513	15.62	-45.633	26.5269	13.7442	0
0.0520	19.2845	-42.5938	23.4757	10.9953	0
0.0527	29.0566	-40.4484	23.1733	8.25893	0
0.0533	27.8351	-37.4092	18.294	7.94798	0
0.0540	20.8114	-35.8896	11.5735	-14.0178	0
0.0547	26.3082	-36.2025	3.9455	-47.8993	0
0.0553	32.7058	-35.8896	-6.73366	-54.6159	0
0.0560	29.9727	-36.7835	-12.836	-38.1354	0
0.0567	29.6673	-39.2417	-15.2822	-25.0131	0
0.0573	29.9727	-38.616	-24.4358	-17.9856	0
0.0580	19.5899	-38.0349	-34.51	-15.8586	0
0.0587	3.7256	-39.8674	-35.7331	-20.4359	0
0.0593	-10.9325	-38.616	-36.0356	-19.8264	0
0.0600	-21.9108	-35.8896	-44.2685	-6.70416	0
0.0607	-26.1861	-35.2639	-53.7377	9.77639	0
0.0613	-29.2398	-32.8504	-57.6964	22.2892	0
0.0620	-37.4697	-30.3922	-62.2732	30.8342	0
0.0627	-46.631	-29.7665	-71.4268	37.8617	0
0.0633	-48.7687	-20.917	-75.3986	42.128	0
0.0640	-40.5235	-4.46944	-72.3474	42.7375	0
0.0647	-23.743	4.06719	-72.6499	38.7697	0
0.0653	-6.96259	0.446944	-74.7936	32.6626	0
0.0660	7.08474	-6.30191	-72.9523	27.4759	0
0.0667	16.5361	-11.7993	-72.0449	23.8191	0
0.0673	15.3146	-15.7324	-69.5987	18.6323	0
0.0680	10.734	-16.671	-60.7476	7.33851	0
0.0687	12.2609	-13.3189	-54.3427	-9.75151	0
0.0693	11.9555	-8.71541	-50.6866	-25.3116	0
0.0700	2.50409	-5.67619	-42.138	-26.8415	0
0.0707	-7.57334	-2.01125	-33.8919	-16.7666	0
0.0713	-12.154	3.79902	-28.4076	-13.4083	0
0.0720	-14.5817	10.816	-22.9102	-20.7344	0
0.0727	-15.8032	14.481	-21.0821	-23.1847	0
0.0733	-9.4056	16.0006	-22.3052	-20.1249	0
0.0740	2.50409	15.3749	-20.1615	-19.8264	0
0.0747	6.47399	12.6485	-18.3334	-17.0776	0
0.0753	3.7256	10.816	-20.464	-9.14204	0
0.0760	10.4286	12.6485	-19.859	-3.03491	0
0.0767	24.1706	13.8553	-17.4128	3.98021	0
0.0773	26.919	10.816	-21.3846	7.64946	0
0.0780	20.506	6.52538	-28.7101	5.5101	0
0.0787	17.4523	4.38005	-33.8919	8.25893	0
0.0793	18.3684	4.06719	-40.3099	15.274	0
0.0800	15.3146	3.48616	-49.161	12.2267	0
0.0807	5.25248	4.38005	-58.3145	6.11957	0
0.0813	-7.87872	7.46396	-64.1144	7.33851	0
0.0820	-19.1624	8.98357	-65.9425	6.72904	0
0.0827	-26.7968	9.5646	-65.9425	1.23138	0
0.0833	-30.7667	11.1289	-67.4681	-1.2065	0
0.0840	-29.8506	11.1289	-71.1243	-0.895547	0
0.0847	-25.2699	9.5646	-77.2266	0.323392	0
0.0853	-18.857	10.816	-85.1702	4.58968	0
0.0860	-9.71098	13.5424	-90.957	12.2267	0
0.0867	-0.549678	13.5424	-94.6263	24.1176	0
0.0873	2.50409	12.3357	-99.2031	32.6626	0
0.0880	1.58796	10.816	-106.831	25.038	0
0.0887	4.64173	13.8553	-117.51	9.77639	0
0.0893	8.00087	23.5986	-130.031	5.80862	0
0.0900	3.11484	28.2022	-141.315	10.0873	0
0.0907	-4.82495	27.5764	-149.258	7.02755	0
0.0913	-3.60345	33.6996	-152.612	-1.51745	0
0.0920	1.89334	41.0294	-147.417	-4.5648	0
0.0927	-1.16043	40.4037	-131.859	-5.17427	0
0.0933	-10.3217	38.2584	-113.236	-10.361	0
0.0940	-17.6355	36.4259	-95.2313	-16.4681	0
0.0947	-19.7731	31.5542	-74.4779	-21.9533	0
0.0953	-15.8032	29.096	-56.1708	-30.8093	0
0.0960	-9.4056	30.3475	-47.6222	-35.0756	0
0.0967	-2.99269	31.8671	-45.7941	-26.5306	0
0.0973	3.11484	33.3867	-46.7148	-17.0776	0
0.0980	6.47399	33.6996	-49.4635	-17.9856	0
0.0987	8.61162	26.3697	-54.3427	-21.3439	0
0.0993	15.0093	16.8945	-65.64	-19.8264	0
0.1000	20.8114	10.1903	-79.6729	-14.6397	0
0.1007	20.8114	5.31863	-87.9058	-5.47279	0
0.1013	19.8953	-0.178778	-96.1519	5.80862	0
0.1020	18.3684	-5.67619	-107.449	13.4456	0
0.1027	10.734	-12.0675	-111.105	18.6323	0
0.1033	2.50409	-17.5649	-108.054	24.1176	0
0.1040	-1.77118	-19.0845	-108.975	30.8342	0
0.1047	-6.04646	-15.7324	-108.357	40.9091	0
0.1053	-12.7647	-8.40254	-100.729	53.1109	0
0.1060	-18.5516	3.1733	-80.2778	56.4692	0
0.1067	-19.1624	19.6655	-50.0684	49.4541	0
0.1073	-12.154	41.0294	-25.6589	40.9091	0
0.1080	-4.51958	60.248	-4.28745	32.3641	0
0.1087	0.671829	70.93	22.8708	23.5081	0
0.1093	6.16861	77.0084	34.773	18.9309	0
0.1100	8.61162	84.3383	19.8196	15.5726	0
0.1107	2.19871	91.3553	1.81493	5.80862	0
0.1113	-5.74108	99.6238	-3.98496	-6.09469	0
0.1120	-5.74108	110.574	-4.60309	-18.6075	0
0.1127	-0.244301	116.071	-2.76185	-35.3865	0
0.1133	4.33635	115.49	2.7224	-45.1505	0
0.1140	7.69549	116.071	13.0991	-34.1676	0
0.1147	11.6501	115.49	25.6195	-22.8738	0
0.1153	16.8415	112.406	31.1037	-27.14	0
0.1160	17.4523	110.887	33.8524	-26.8415	0
0.1167	15.0093	106.328	38.4292	-17.9856	0
0.1173	15.3146	99.6238	40.2573	-16.4681	0
0.1180	15.3146	97.4785	38.7317	-10.6719	0
0.1187	14.3985	93.1878	36.6011	9.47787	0
0.1193	18.3684	84.0255	32.9318	21.9906	0
0.1200	20.2007	79.4666	26.5269	26.8664	0
0.1207	13.177	76.7403	15.5453	39.3792	0
0.1213	9.81786	69.7233	6.39171	35.1129	0
0.1220	16.5361	63.913	2.11742	1.84085	0
0.1227	20.2007	63.2873	-14.0591	-19.2169	0
0.1233	17.1469	62.3934	-33.8919	-13.1098	0
0.1240	15.3146	59.9352	-39.9942	-1.51745	0
0.1247	17.1469	56.2702	-68.9937	9.77639	0
0.1253	18.3684	53.812	-131.241	18.6323	0
0.1260	12.5663	52.9182	-163.896	14.6646	0
0.1267	-0.244301	49.2532	-152.612	6.11957	0
0.1273	-6.65721	45.9011	-140.092	3.98021	0
0.1280	-2.68731	48.3593	-128.808	6.72904	0
0.1287	-2.99269	51.0857	-116.287	13.1347	0
0.1293	-14.2764	55.3764	-117.208	16.8039	0
0.1300	-28.6291	65.7454	-110.803	7.94798	0
0.1307	-35.6527	75.8017	-85.1702	-1.51745	0
0.1313	-28.0183	78.5727	-58.3145	-3.34586	0
0.1320	-12.154	80.6734	-31.1432	-7.31363	0
0.1327	-2.07656	83.7573	-0.63128	-12.5003	0
0.1333	-2.07656	85.2769	20.4246	-12.5003	0
0.1340	-2.99269	88.629	37.2061	-7.00268	0
0.1347	-2.99269	93.1878	58.8801	1.54233	0
0.1353	-3.90882	96.5399	76.5822	7.02755	0
0.1360	-4.82495	102.037	87.8663	3.07222	0
0.1367	-4.82495	108.786	100.387	-0.895547	0
0.1373	-7.57334	113.658	111.973	4.58968	0
0.1380	-15.8032	120.675	119.917	8.55745	0
0.1387	-19.4678	129.524	128.15	0.323392	0
0.1393	-12.7647	132.564	138.527	-10.6719	0
0.1400	-4.82495	127.066	144.629	-10.6719	0
0.1407	-2.07656	119.736	144.931	0.323392	0
0.1413	0.0610753	115.177	147.983	1.54233	0
0.1420	5.25248	113.345	152.573	-16.7666	0
0.1427	12.5663	110.306	152.257	-35.996	0
0.1433	16.2308	104.183	153.48	-39.0434	0
0.1440	10.734	96.5399	154.703	-27.14	0
0.1447	4.9471	88.9418	147.075	-8.83109	0
0.1453	6.16861	82.193	140.052	8.8684	0
0.1460	6.47399	77.6342	141.88	19.2418	0
0.1467	2.80947	75.176	140.052	22.6001	0
0.1473	3.42022	71.2429	134.87	21.0702	0
0.1480	11.3447	64.2258	129.978	15.8835	0
0.1487	22.0329	57.477	115.34	10.0873	0
0.1493	29.6673	51.3985	95.1918	4.29116	0
0.1500	29.362	47.4207	82.3821	-1.2065	0
0.1507	23.2544	48.6275	66.508	-5.78374	0
0.1513	14.3985	48.3593	41.1779	-13.1098	0
0.1520	9.20711	41.9233	19.2014	-20.7344	0
0.1527	11.0394	37.3645	3.9455	-20.7344	0
0.1533	8.00087	38.8841	-11.6129	-18.906	0
0.1540	-5.13033	41.9233	-25.6589	-21.0453	0
0.1547	-16.414	43.7558	-33.2869	-20.7344	0
0.1553	-26.4914	43.7558	-30.5382	-17.687	0
0.1560	-38.6912	43.1301	-16.8078	-21.9533	0
0.1567	-37.7751	42.8619	1.49929	-28.3714	0
0.1573	-21.9108	43.1301	19.5039	-23.7942	0
0.1580	-8.48947	41.6105	39.3498	-13.7193	0
0.1587	0.671829	31.8671	58.5776	-7.9231	0
0.1593	9.81786	16.8945	74.136	-4.25385	0
0.1600	8.917	7.1511	90.3126	2.76127	0
0.1607	1.58796	2.54758	107.094	10.3859	0
0.1613	-1.46581	-7.50866	119.917	14.9631	0
0.1620	-1.16043	-20.3359	129.676	17.4134	0
0.1627	0.977205	-29.1854	137.303	18.0229	0
0.1633	4.03097	-36.2025	138.224	19.5403	0
0.1640	0.977205	-43.2195	130.899	25.3489	0
0.1647	-7.57334	-49.6108	121.14	33.2845	0
0.1653	-12.154	-56.9407	109.843	38.7697	0
0.1660	-12.7647	-62.4381	93.6662	40.9091	0
0.1667	-13.6809	-60.6056	77.1872	35.4114	0
0.1673	-14.8871	-56.0468	68.6386	22.8986	0
0.1680	-13.0701	-52.3818	61.3131	14.0551	0
0.1687	-11.2379	-45.0519	45.1497	10.3859	0
0.1693	-11.2379	-32.2247	31.4062	4.90063	0
0.1700	-7.26797	-21.2298	28.0525	-0.286077	0
0.1707	4.03097	-19.0845	21.9501	-6.09469	0
0.1713	16.2308	-23.0623	12.1916	-16.1572	0
0.1720	21.1168	-23.0623	10.3504	-25.0131	0
0.1727	17.7577	-16.671	10.0479	-30.4983	0
0.1733	10.4286	-10.8607	4.24799	-34.4661	0
0.1740	4.9471	-7.82152	-0.328792	-34.1676	0
0.1747	0.366452	-3.218	-0.63128	-31.7297	0
0.1753	-5.74108	1.96655	4.55048	-31.7297	0
0.1760	-3.90882	3.48616	16.4527	-27.451	0
0.1767	10.1232	3.48616	28.6707	-18.6075	0
0.1773	24.1706	5.89966	33.5499	-7.61215	0
0.1780	24.1706	5.31863	37.2061	8.8684	0
0.1787	15.9254	2.27941	45.7547	14.9631	0
0.1793	11.3447	3.1733	54.9082	-10.9704	0
0.1800	9.81786	5.31863	56.7363	-37.8244	0
0.1807	6.77936	4.38005	55.2107	-21.6548	0
0.1813	0.977205	8.98357	60.4056	13.1347	0
0.1820	-9.4056	21.8109	62.5362	26.5679	0
0.1827	-20.6893	30.0346	50.3315	25.038	0
0.1833	-24.0484	30.0346	35.378	27.4759	0
0.1840	-21.6054	26.6826	28.355	32.3641	0
0.1847	-16.1086	20.5594	21.6477	36.0209	0
0.1853	-3.29807	10.816	15.5453	35.1129	0
0.1860	7.08474	1.65369	14.3222	30.5357	0
0.1867	5.25248	-6.57008	13.7172	28.6948	0
0.1873	0.366452	-13.3189	12.7966	25.9584	0
0.1880	-1.77118	-19.3974	8.2198	14.9631	0
0.1887	-8.79485	-26.7272	-1.5519	3.37074	0
0.1893	-13.6809	-34.0571	-1.85439	-2.12692	0
0.1900	-8.79485	-37.0963	8.52229	-3.64438	0
0.1907	-5.74108	-36.2025	12.7966	-7.31363	0
0.1913	-6.04646	-34.9957	13.7172	-15.5477	0
0.1920	-2.07656	-33.1632	22.2526	-22.8738	0
0.1927	1.89334	-31.3308	31.4062	-22.5628	0
0.1933	1.58796	-29.7665	36.9036	-17.0776	0
0.1940	4.64173	-27.934	43.006	-13.4083	0
0.1947	7.69549	-26.1015	45.1497	-13.1098	0
0.1953	7.39012	-26.7272	41.1779	-16.1572	0
0.1960	8.917	-26.1015	36.6011	-17.687	0
0.1967	10.734	-20.3359	32.0243	-16.1572	0
0.1973	8.00087	-13.9	26.5269	-14.0178	0
0.1980	2.50409	-12.3803	25.6195	-12.5003	0
0.1987	-6.65721	-10.8607	26.2244	-7.61215	0
0.1993	-16.414	-9.02827	21.9501	3.68169	0
0.2000	-15.8032	-12.3803	14.9272	15.8835	0
0.2007	-8.48947	-14.2128	11.5735	19.8513	0
0.2013	-2.99269	-8.40254	8.82477	17.1025	0
0.2020	3.7256	-2.01125	0.894314	16.1945	0
0.2027	9.20711	2.86044	-6.73366	12.2267	0
0.2033	7.69549	9.29643	-4.60309	-0.895547	0
0.2040	5.55786	11.3971	-0.0263034	-7.00268	0
0.2047	6.16861	10.816	-4.60309	2.1518	0
0.2053	4.03097	17.5202	-10.0873	9.47787	0
0.2060	2.50409	32.18	-6.12868	4.58968	0
0.2067	1.58796	50.1918	-2.15687	2.1518	0
0.2073	-8.1841	70.6171	0.591825	6.72904	0
0.2080	-17.9409	88.629	10.3504	8.55745	0
0.2087	-21.3	101.143	13.4016	9.47787	0
0.2093	-24.9645	112.719	-2.15687	15.5726	0
0.2100	-22.5215	124.027	-15.8872	17.1025	0
0.2107	-8.79485	132.564	-12.836	10.6968	0
0.2113	-2.07656	141.726	-3.37998	4.90063	0
0.2120	-5.43571	157.592	4.86612	-1.81597	0
0.2127	0.366452	174.979	10.9685	-14.6397	0
0.2133	12.2609	182.934	13.7172	-23.4832	0
0.2140	17.1469	187.493	14.6247	-20.4359	0
0.2147	19.8953	201.214	16.4527	-12.5003	0
0.2153	24.7813	218.645	19.2014	-10.6719	0
0.2160	24.7813	228.701	23.4757	-12.5003	0
0.2167	20.2007	236.031	25.0013	-10.0625	0
0.2173	17.7577	239.696	25.6195	-3.64438	0
0.2180	17.1469	238.176	29.8806	0.0124381	0
0.2187	13.177	239.383	34.1549	1.23138	0
0.2193	4.64173	242.11	36.9036	3.07222	0
0.2200	-3.90882	235.092	39.9548	1.23138	0
0.2207	-8.48947	223.517	41.4804	-3.03491	0
0.2213	-7.87872	211.628	38.7317	-5.17427	0
0.2220	-6.96259	196.968	27.4475	-4.5648	0
0.2227	-8.79485	189.325	10.0479	-2.42544	0
0.2233	-8.79485	191.158	-4.28745	4.29116	0
0.2240	-1.16043	189.325	-19.2409	11.3063	0
0.2247	9.81786	181.996	-45.7941	16.493	0
0.2253	16.2308	169.794	-68.6912	22.2892	0
0.2260	17.7577	159.112	-76.9241	25.6475	0
0.2267	19.8953	169.168	-83.329	19.2418	0
0.2273	23.8652	193.929	-84.5521	9.47787	0
0.2280	22.6437	226.556	-75.0961	4.90063	0
0.2287	16.5361	289.128	-69.5987	2.1518	0
0.2293	18.3684	346.203	-67.7706	0.323392	0
0.2300	22.6437	360.237	-53.7377	-3.95533	0
0.2307	15.62	417.312	-35.7331	-17.9856	0
0.2313	0.671829	538.433	-21.0821	-36.9164	0
0.2320	-15.1925	566.546	1.81493	-47.2898	0
0.2327	-26.1861	456.643	30.1962	-50.3372	0
0.2333	-24.3538	340.705	48.8059	-46.6804	0
0.2340	-14.8871	256.769	59.485	-31.1078	0
0.2347	-14.8871	162.777	69.5592	-12.5003	0
0.2353	-24.6592	78.8409	80.5409	3.07222	0
0.2360	-31.6828	15.3749	86.0383	14.0551	0
0.2367	-31.3775	-50.2365	84.2102	3.07222	0
0.2373	-24.9645	-110.976	79.6334	-24.4036	0
0.2380	-17.6355	-164.967	73.8335	-27.14	0
0.2387	-14.5817	-222.042	65.5874	-1.81597	0
0.2393	-13.0701	-267.809	56.1314	15.8835	0
0.2400	-9.4056	-304.145	44.2291	20.4608	0
0.2407	-1.16043	-345.354	31.4062	27.7868	0
0.2413	11.3447	-384.685	23.4757	36.9413	0
0.2420	20.2007	-415.837	19.8196	42.7375	0
0.2427	19.2845	-443.592	13.7172	35.1129	0
0.2433	13.4824	-467.101	5.16861	11.3063	0
0.2440	8.917	-487.258	-3.68247	-4.86332	0
0.2447	5.25248	-506.477	-9.17987	0.323392	0
0.2453	-2.07656	-521.718	-11.3104	3.07222	0
0.2460	-9.4056	-536.377	-12.836	-10.0625	0
0.2467	-9.4056	-550.724	-13.7567	-23.4832	0
0.2473	-6.65721	-558.635	-12.5335	-24.0927	0
0.2480	-6.04646	-564.133	-11.008	-17.0776	0
0.2487	-4.51958	-569.943	-9.17987	-12.1894	0
0.2493	-4.2142	-569.63	-5.51055	-10.6719	0
0.2500	-7.57334	-565.965	2.41991	-7.9231	0
0.2507	-6.65721	-565.965	13.0991	-5.17427	0
0.2513	-2.68731	-564.758	24.6988	-7.00268	0
0.2520	-2.38194	-559.261	33.5499	-10.6719	0
0.2527	0.977205	-555.909	40.2573	-11.5799	0
0.2533	7.08474	-552.244	41.4804	-12.5003	0
0.2540	7.08474	-544.333	36.6011	-13.7193	0
0.2547	8.917	-537.003	26.2244	-14.9382	0
0.2553	18.063	-530.254	10.3504	-15.8586	0
0.2560	20.506	-523.863	-6.12868	-16.7666	0
0.2567	11.9555	-521.405	-18.0309	-15.8586	0
0.2573	4.03097	-518.053	-27.7895	-12.5003	0
0.2580	-0.244301	-508.622	-35.7331	-8.83109	0
0.2587	-6.04646	-499.46	-36.6406	-3.34586	0
0.2593	-11.2379	-489.985	-33.5894	9.47787	0
0.2600	-9.71098	-473.492	-32.9844	21.3812	0
0.2607	-6.35184	-452.754	-29.3151	26.5679	0
0.2613	-6.96259	-434.161	-19.2409	32.6626	0
0.2620	-9.4056	-418.563	-7.35179	42.7375	0
0.2627	-11.8486	-404.842	4.55048	49.7526	0
0.2633	-16.7194	-388.975	16.4527	47.9242	0
0.2640	-16.414	-372.796	21.9501	37.5508	0
0.2647	-5.43571	-363.321	18.294	22.2892	0
0.2653	6.16861	-353.89	16.7684	12.2267	0
0.2660	10.734	-335.565	22.2526	14.0551	0
0.2667	12.8716	-314.514	25.6195	21.6797	0
0.2673	15.0093	-299.274	24.6988	29.6152	0
0.2680	14.7039	-285.821	20.4246	33.583	0
0.2687	11.6501	-271.474	6.39171	32.9735	0
0.2693	5.86323	-259.272	-9.48236	24.7395	0
0.2700	1.28258	-246.445	-17.1103	7.64946	0
0.2707	0.977205	-229.059	-29.6176	-14.3287	0
0.2713	3.42022	-211.36	-50.0684	-28.0605	0
0.2720	5.25248	-194.599	-61.3657	-30.8093	0
0.2727	2.50409	-176.275	-65.0219	-31.7297	0
0.2733	-2.99269	-158.576	-70.8218	-34.4661	0
0.2740	-5.43571	-143.603	-68.6912	-31.4188	0
0.2747	-3.29807	-129.256	-56.4733	-22.5628	0
0.2753	-0.549678	-117.367	-45.4916	-18.2965	0
0.2760	0.366452	-111.87	-32.9844	-15.2492	0
0.2767	-1.16043	-107.311	-19.859	-9.44056	0
0.2773	-2.07656	-98.4617	-17.7153	-8.22162	0
0.2780	3.7256	-88.9865	-14.0591	-9.75151	0
0.2787	9.51248	-77.9917	2.7224	-5.17427	0
0.2793	5.86323	-64.8963	2.7224	0.323392	0
0.2800	-1.16043	-54.7953	-23.8308	-0.597031	0
0.2807	-2.68731	-46.2587	-36.3381	-8.83109	0
0.2813	0.671829	-34.6828	-25.6589	-17.0776	0
0.2820	4.33635	-24.0009	-23.2127	-13.1098	0
0.2827	0.977205	-12.6932	-24.7383	2.45032	0
0.2833	-9.10023	2.54758	-13.7567	14.6646	0
0.2840	-20.9946	17.2073	-10.0873	18.9309	0
0.2847	-30.156	26.3697	-17.1103	22.2892	0
0.2853	-32.599	34.9063	-15.8872	27.7868	0
0.2860	-26.1861	46.214	-12.2311	35.1129	0
0.2867	-20.3839	58.7284	-14.3616	37.5508	0
0.2873	-17.0248	71.2429	-10.0873	33.2845	0
0.2880	-10.6271	82.193	-4.28745	33.2845	0
0.2887	-5.74108	91.6682	-8.87738	32.3641	0
0.2893	-3.90882	100.518	-12.836	16.493	0
0.2900	1.58796	110.306	-8.56174	-2.42544	0
0.2907	7.08474	118.53	-9.17987	-11.2814	0
0.2913	9.20711	124.027	-11.9286	-12.1894	0
0.2920	14.3985	130.418	-3.37998	-10.6719	0
0.2927	19.8953	138.687	9.14041	-23.7942	0
0.2933	23.2544	145.391	13.0991	-58.8822	0
0.2940	32.4005	149.056	18.899	-77.1912	0
0.2947	41.5618	152.408	32.9318	-57.3647	0
0.2953	36.065	154.24	42.0985	-27.451	0
0.2960	23.2544	153.927	37.2061	-10.361	0
0.2967	13.7878	154.24	28.355	-6.70416	0
0.2973	8.30625	155.447	22.2526	-16.1572	0
0.2980	11.0394	153.302	17.0709	-28.0605	0
0.2987	19.8953	149.056	10.0479	-33.5581	0
0.2993	21.4222	149.95	2.41991	-32.0282	0
0.3000	13.4824	153.302	-6.43117	-16.4681	0
0.3007	0.671829	150.263	-18.9384	9.47787	0
0.3013	-11.8486	143.871	-33.8919	26.5679	0
0.3020	-13.6809	142.039	-46.0966	32.0531	0
0.3027	-4.51958	142.933	-54.6452	36.3318	0
0.3033	2.19871	141.726	-61.0501	34.8019	0
0.3040	4.64173	138.374	-67.4681	18.6323	0
0.3047	6.16861	136.229	-70.8218	-10.0625	0
0.3053	0.671829	138.061	-66.85	-35.3865	0
0.3060	-7.26797	140.787	-57.6964	-42.1031	0
0.3067	-7.57334	143.558	-48.2403	-33.5581	0
0.3073	-7.57334	147.223	-36.9431	-19.8264	0
0.3080	-11.2379	150.263	-22.9102	-6.09469	0
0.3087	-13.6809	151.201	-11.9286	-0.895547	0
0.3093	-16.7194	152.721	-4.60309	-2.73639	0
0.3100	-21.9108	152.721	2.7224	-0.597031	0
0.3107	-20.9946	149.95	5.16861	1.23138	0
0.3113	-15.1925	147.223	3.64301	-4.25385	0
0.3120	-11.2379	142.039	4.24799	-7.9231	0
0.3127	-5.74108	134.083	1.49929	-7.61215	0
0.3133	2.50409	130.105	-6.43117	-8.83109	0
0.3140	5.25248	129.211	-11.008	-9.75151	0
0.3147	1.89334	125.234	-14.3616	-10.6719	0
0.3153	0.977205	119.423	-22.3052	-14.9382	0
0.3160	7.69549	112.138	-29.9332	-16.7666	0
0.3167	17.1469	103.87	-34.1944	-15.2492	0
0.3173	22.0329	102.037	-37.2587	-15.5477	0
0.3180	19.5899	104.183	-31.7613	-12.5003	0
0.3187	11.6501	102.35	-16.1897	-7.00268	0
0.3193	8.00087	100.518	-2.15687	-5.17427	0
0.3200	9.81786	100.831	7.29918	-5.17427	0
0.3207	3.42022	95.9589	18.294	-1.51745	0
0.3213	-8.79485	88.3161	26.5269	4.90063	0
0.3220	-9.71098	84.0255	25.3038	10.9953	0
0.3227	-7.87872	82.193	20.1221	15.8835	0
0.3233	-17.0248	80.6734	17.0709	20.4608	0
0.3240	-22.2162	76.7403	12.1916	28.3963	0
0.3247	-14.5817	71.8239	7.29918	35.1129	0
0.3253	-6.65721	70.93	13.0991	35.1129	0
0.3260	-0.244301	71.511	25.0013	33.894	0
0.3267	8.30625	67.2651	31.4062	37.5508	0
0.3273	10.734	63.2873	36.9036	39.9887	0
0.3280	10.734	63.6001	45.7547	33.583	0
0.3287	18.9792	62.0805	48.8059	22.8986	0
0.3293	26.0028	56.5831	53.0802	15.8835	0
0.3300	22.6437	52.2924	64.6799	14.3536	0
0.3307	14.3985	52.2924	72.9129	12.2267	0
0.3313	3.42022	56.5831	72.9129	5.80862	0
0.3320	-9.4056	61.1419	74.136	-5.17427	0
0.3327	-16.414	65.1197	76.5822	-20.4359	0
0.3333	-15.8032	68.4718	77.7922	-33.5581	0
0.3340	-15.4979	68.7847	79.6334	-37.2149	0
0.3347	-13.6809	70.3043	83.592	-34.7771	0
0.3353	-9.10023	73.0753	89.6944	-34.1676	0
0.3360	-9.10023	70.3043	91.22	-35.6851	0
0.3367	-12.154	65.1197	82.9871	-34.4661	0
0.3373	-10.3217	66.0583	75.9641	-29.8889	0
0.3380	-7.26797	69.4104	77.7922	-23.4832	0
0.3387	-8.48947	69.4104	77.4897	-14.3287	0
0.3393	-9.10023	67.2651	69.5592	-4.5648	0
0.3400	-3.29807	61.1419	62.2337	-0.597031	0
0.3407	4.33635	53.812	55.5264	2.76127	0
0.3413	9.81786	51.3985	46.0572	12.2267	0
0.3420	9.81786	51.9796	35.6805	18.9309	0
0.3427	8.00087	49.2532	27.1451	21.0702	0
0.3433	5.25248	43.4429	19.2014	26.8664	0
0.3440	2.19871	39.197	10.666	33.2845	0
0.3447	4.03097	36.7388	0.591825	35.4114	0
0.3453	10.734	33.0738	-7.35179	39.6901	0
0.3460	16.5361	28.2022	-14.9798	47.0162	0
0.3467	21.4222	24.5372	-27.487	55.8597	0
0.3473	20.506	21.1851	-40.3099	61.6559	0
0.3480	9.51248	17.2073	-52.2122	60.437	0
0.3487	4.03097	13.5424	-68.6912	54.3298	0
0.3493	11.9555	12.0228	-83.6447	36.0209	0
0.3500	14.7039	13.2295	-89.747	-14.0178	0
0.3507	8.917	15.062	-97.375	-69.2556	0
0.3513	8.00087	16.3135	-108.659	-82.9873	0
0.3520	2.50409	19.9784	-110.803	-64.3799	0
0.3527	-11.2379	22.079	-110.803	-50.6481	0
0.3533	-12.154	19.6655	-117.51	-41.7922	0
0.3540	-4.82495	16.8945	-118.128	-29.8889	0
0.3547	-6.65721	11.1289	-113.236	-20.7344	0
0.3553	-10.0164	-1.11736	-113.854	-14.3287	0
0.3560	-10.6271	-9.34113	-107.134	-9.75151	0
0.3567	-17.3301	-11.4865	-86.3802	-9.14204	0
0.3573	-20.9946	-19.3974	-69.5987	-8.83109	0
0.3580	-17.6355	-26.4144	-57.3939	-8.83109	0
0.3587	-18.857	-25.8334	-40.3099	-7.9231	0
0.3593	-19.7731	-26.1015	-31.1432	-5.17427	0
0.3600	-12.4594	-29.4983	-36.3381	-5.47279	0
0.3607	-3.29807	-34.0571	-36.6406	-7.00268	0
0.3613	2.80947	-42.2809	-27.1845	1.54233	0
0.3620	5.86323	-48.404	-17.4128	14.9631	0
0.3627	3.11484	-48.0912	-6.43117	22.6001	0
0.3633	1.58796	-48.404	6.39171	29.6152	0
0.3640	8.917	-48.7169	10.9685	38.1602	0
0.3647	18.9792	-43.2195	8.2198	42.128	0
0.3653	24.4759	-36.2025	7.29918	44.8768	0
0.3660	26.3082	-29.1854	6.39171	50.984	0
0.3667	29.9727	-20.3359	-0.0263034	47.9242	0
0.3673	29.9727	-10.5479	-3.98496	30.5357	0
0.3680	18.063	-2.63697	-0.933769	13.1347	0
0.3687	-1.16043	5.00577	-2.45936	0.932861	0
0.3693	-13.3755	14.481	-5.51055	-7.9231	0
0.3700	-18.2463	26.9954	1.81493	-9.44056	0
0.3707	-20.3839	39.778	9.14041	-8.83109	0
0.3713	-17.6355	51.7114	5.4711	-15.2492	0
0.3720	-11.2379	65.7454	-2.45936	-20.7344	0
0.3727	-6.96259	78.2599	-14.3616	-21.6548	0
0.3733	-8.1841	85.8579	-30.5382	-23.4832	0
0.3740	-13.9863	93.1878	-39.6918	-24.7022	0
0.3747	-19.7731	104.183	-43.0454	-27.14	0
0.3753	-19.4678	112.406	-50.3709	-38.1354	0
0.3760	-17.0248	114.239	-52.2122	-44.852	0
0.3767	-18.5516	111.513	-39.3893	-35.996	0
0.3773	-19.4678	109.367	-22.6077	-25.9211	0
0.3780	-12.154	108.473	-5.51055	-17.687	0
0.3787	-0.855055	107.535	13.0991	-3.64438	0
0.3793	5.25248	106.641	30.1962	3.37074	0
0.3800	5.86323	105.389	46.9778	-0.597031	0
0.3807	8.00087	103.289	68.3361	2.1518	0
0.3813	10.1232	100.831	85.4333	12.8362	0
0.3820	9.51248	97.7913	91.22	21.0702	0
0.3827	11.3447	96.2717	89.0894	31.4436	0
0.3833	16.5361	96.8527	82.0665	44.2674	0
0.3840	17.1469	94.1264	71.6898	48.2351	0
0.3847	11.0394	84.964	61.0106	44.5659	0
0.3853	4.9471	79.7795	50.3315	43.6579	0
0.3860	1.28258	82.5058	41.1779	44.8768	0
0.3867	1.58796	84.3383	35.6805	41.8295	0
0.3873	8.917	83.4444	32.9318	35.7224	0
0.3880	18.6738	85.5898	30.4987	27.1774	0
0.3887	20.8114	87.6904	27.4475	10.9953	0
0.3893	15.3146	84.6512	27.4475	-12.5003	0
0.3900	8.61162	81.2991	30.1962	-31.7297	0
0.3907	4.9471	82.193	31.1037	-37.2149	0
0.3913	3.42022	85.8579	30.4987	-34.4661	0
0.3920	1.28258	86.7965	38.4292	-35.0756	0
0.3927	-2.38194	84.3383	52.1595	-40.8842	0
0.3933	-8.48947	78.5727	61.9312	-41.7922	0
0.3940	-13.3755	71.511	68.3361	-34.4661	0
0.3947	-9.10023	65.7454	74.741	-28.6699	0
0.3953	1.28258	60.5609	74.136	-27.451	0
0.3960	3.7256	55.9574	66.8105	-20.1249	0
0.3967	-5.13033	50.7728	58.2619	-8.22162	0
0.3973	-15.4979	43.4429	49.7265	-2.42544	0
0.3980	-20.6893	35.532	45.7547	-1.2065	0
0.3987	-20.3839	30.0346	49.7265	-0.597031	0
0.3993	-14.8871	23.0176	47.8853	-1.51745	0
0.4000	-8.48947	12.9167	35.6805	2.1518	0
0.4007	-4.82495	4.38005	26.5269	4.90063	0
0.4013	-1.16043	2.54758	24.0939	-2.42544	0
0.4020	4.03097	2.54758	21.6477	-7.00268	0
0.4027	12.5663	-2.32411	16.1503	0.323392	0
0.4033	25.3921	-5.67619	8.52229	10.3859	0
0.4040	37.2865	-3.53086	-1.85439	25.038	0
0.4047	41.5618	-3.218	-13.1385	46.7052	0
0.4053	36.3704	-7.1958	-27.7895	65.0142	0
0.4060	22.6437	-8.40254	-47.3197	83.6341	0
0.4067	8.30625	-5.67619	-63.4963	95.5374	0
0.4073	-2.07656	-3.84372	-72.3474	68.982	0
0.4080	-10.9325	-3.84372	-79.6729	21.3812	0
0.4087	-17.0248	-3.84372	-89.747	9.77639	0
0.4093	-24.0484	-0.178778	-95.2313	21.3812	0
0.4100	-39.6074	7.46396	-92.1801	0.0124381	0
0.4107	-51.2117	15.3749	-86.3802	-50.3372	0
0.4113	-43.8826	22.7048	-79.6729	-79.6415	0
0.4120	-32.599	31.5542	-61.3657	-71.0965	0
0.4127	-29.2398	38.5713	-33.8919	-47.5884	0
0.4133	-22.5215	42.5491	-13.1385	-32.3392	0
0.4140	-12.7647	48.3593	6.07607	-27.451	0
0.4147	-7.87872	55.9574	36.6011	-29.8889	0
0.4153	-3.90882	57.477	68.0336	-35.6851	0
0.4160	-0.855055	54.1249	84.2102	-36.6055	0
0.4167	-2.99269	50.1918	91.5357	-31.7297	0
0.4173	1.58796	43.7558	95.1918	-30.8093	0
0.4180	16.5361	35.532	93.3637	-32.6377	0
0.4187	26.919	27.2636	88.1688	-28.9809	0
0.4193	29.6673	20.5594	83.2896	-23.1847	0
0.4200	32.7058	16.0006	76.8847	-17.9856	0
0.4207	34.5381	12.6485	73.531	-8.22162	0
0.4213	32.1104	5.63149	72.0054	7.02755	0
0.4220	26.3082	-3.84372	64.0618	25.038	0
0.4227	15.62	-9.34113	54.9082	38.4712	0
0.4233	0.366452	-12.6932	52.7777	43.347	0
0.4240	-12.7647	-20.0231	48.8059	41.2076	0
0.4247	-17.3301	-29.4983	40.2573	33.583	0
0.4253	-14.2764	-33.1632	36.9036	24.7395	0
0.4260	-10.3217	-30.3922	37.5217	21.9906	0
0.4267	-10.3217	-30.0793	34.1549	25.038	0
0.4273	-13.0701	-32.8504	26.5269	23.2096	0
0.4280	-13.6809	-34.0571	16.7684	4.90063	0
0.4287	-9.4056	-33.1632	6.99669	-23.4832	0
0.4293	-0.855055	-30.0793	0.894314	-36.6055	0
0.4300	6.16861	-26.7272	-1.23626	-24.7022	0
0.4307	8.00087	-23.3752	-1.5519	-14.0178	0
0.4313	9.51248	-18.5035	-1.85439	-15.8586	0
0.4320	8.917	-13.9	-0.0263034	-12.5003	0
0.4327	4.64173	-16.3581	1.49929	-2.73639	0
0.4333	3.7256	-18.8163	-2.76185	-0.597031	0
0.4340	6.16861	-12.3803	-9.48236	-1.81597	0
0.4347	5.25248	-6.57008	-15.8872	-3.03491	0
0.4353	5.25248	-10.8607	-25.0408	-10.6719	0
0.4360	7.69549	-16.9839	-34.8125	-21.6548	0
0.4367	2.80947	-18.1906	-43.3611	-22.5628	0
0.4373	-7.87872	-19.0845	-54.6452	-14.3287	0
0.4380	-13.6809	-21.2298	-62.2732	-1.51745	0
0.4387	-13.9863	-21.2298	-59.5245	12.2267	0
0.4393	-10.9325	-21.2298	-55.5658	24.1176	0
0.4400	-1.77118	-25.2076	-57.6964	31.4436	0
0.4407	6.16861	-27.6658	-59.8401	29.0058	0
0.4413	8.917	-27.934	-57.6964	20.4608	0
0.4420	12.5663	-28.8726	-50.3709	14.0551	0
0.4427	15.3146	-26.1015	-39.0868	13.7442	0
0.4433	11.9555	-20.3359	-27.487	14.9631	0
0.4440	11.9555	-19.3974	-18.9384	18.3214	0
0.4447	16.8415	-19.7102	-12.836	25.9584	0
0.4453	11.6501	-16.3581	-6.43117	33.2845	0
0.4460	0.671829	-11.1736	2.7224	35.4114	0
0.4467	-0.549678	-5.36333	15.8478	31.7546	0
0.4473	2.80947	1.34083	30.4987	23.8191	0
0.4480	2.50409	9.5646	44.2291	14.9631	0
0.4487	4.33635	19.3527	54.0008	9.47787	0
0.4493	7.08474	27.8893	61.3131	6.11957	0
0.4500	7.08474	34.5935	68.6386	5.5101	0
0.4507	9.81786	41.0294	68.9542	3.98021	0
0.4513	12.5663	44.3815	60.7081	-3.64438	0
0.4520	0.671829	46.5269	52.7777	-8.83109	0
0.4527	-18.2463	51.3985	45.1497	-0.597031	0
0.4533	-26.7968	54.7506	31.7218	10.3859	0
0.4540	-22.2162	58.1027	15.5453	18.3214	0
0.4547	-15.1925	64.2258	3.64301	29.3167	0
0.4553	-21.3	69.7233	-5.20806	32.0531	0
0.4560	-33.2097	72.7625	-8.56174	23.5081	0
0.4567	-29.5452	75.8017	-4.60309	21.3812	0
0.4573	-13.6809	78.8409	5.4711	20.4608	0
0.4580	-7.57334	82.8187	19.5039	11.6172	0
0.4587	-9.4056	88.629	36.6011	1.23138	0
0.4593	-6.65721	92.2939	47.8853	-25.0131	0
0.4600	-4.51958	95.9589	47.5828	-62.85	0
0.4607	-7.57334	100.831	45.7547	-61.942	0
0.4613	-14.2764	100.518	44.5316	-21.3439	0
0.4620	-18.857	96.5399	36.6011	6.72904	0
0.4627	-13.0701	96.2717	26.5269	18.0229	0
0.4633	0.671829	96.8527	23.7782	25.038	0
0.4640	5.86323	92.6068	22.5683	13.1347	0
0.4647	5.86323	85.8579	15.2428	-7.00268	0
0.4653	11.0394	79.4666	4.55048	-8.53257	0
0.4660	14.7039	71.8239	-8.56174	-0.286077	0
0.4667	12.8716	62.6615	-17.4128	2.1518	0
0.4673	14.3985	54.4378	-19.2409	1.23138	0
0.4680	15.3146	48.3593	-24.1333	-2.12692	0
0.4687	13.7878	43.7558	-32.9844	-5.17427	0
0.4693	17.1469	37.6774	-36.0356	-3.64438	0
0.4700	20.8114	33.0738	-38.1662	-2.12692	0
0.4707	16.8415	30.9285	-41.8355	-3.03491	0
0.4713	10.734	30.0346	-43.0454	-2.12692	0
0.4720	9.81786	30.9285	-49.4635	-0.597031	0
0.4727	14.0931	32.761	-67.4681	-5.17427	0
0.4733	19.8953	31.2414	-85.1702	-17.0776	0
0.4740	19.2845	27.5764	-95.8494	-23.4832	0
0.4747	11.9555	26.3697	-100.426	-17.687	0
0.4753	6.16861	25.4311	-103.175	-10.0625	0
0.4760	3.11484	22.079	-104.7	-10.361	0
0.4767	0.977205	19.3527	-98.2825	-10.9704	0
0.4773	4.33635	19.0398	-81.5009	-12.5003	0
0.4780	5.25248	15.3749	-61.3657	-19.8264	0
0.4787	-1.16043	8.04499	-40.3099	-23.4832	0
0.4793	-6.04646	2.54758	-17.1103	-17.9856	0
0.4800	-9.4056	-0.804499	-0.0263034	-17.3761	0
0.4807	-14.5817	-4.7823	10.0479	-23.1847	0
0.4813	-12.4594	-8.40254	18.294	-22.2643	0
0.4820	-1.77118	-10.5479	23.7782	-14.6397	0
0.4827	4.9471	-12.0675	25.0013	-7.00268	0
0.4833	4.33635	-13.0061	25.6195	1.23138	0
0.4840	2.80947	-14.8385	23.7782	10.6968	0
0.4847	3.42022	-15.7324	20.1221	16.8039	0
0.4853	2.50409	-13.6318	19.5039	21.0702	0
0.4860	-3.60345	-11.1736	18.294	24.7395	0
0.4867	-4.51958	-9.34113	15.2428	23.2096	0
0.4873	8.30625	-3.84372	14.3222	19.8513	0
0.4880	22.9491	3.48616	15.2428	19.5403	0
0.4887	27.8351	9.87746	12.7966	18.9309	0
0.4893	25.3921	16.0006	10.9685	20.1622	0
0.4900	17.1469	19.0398	13.0991	25.9584	0
0.4907	10.1232	21.8109	12.4941	24.1176	0
0.4913	14.0931	27.2636	5.4711	12.8362	0
0.4920	20.8114	31.2414	-3.68247	5.80862	0
0.4927	18.3684	30.9285	-17.4128	-7.00268	0
0.4933	11.3447	30.6604	-36.0356	-34.4661	0
0.4940	4.9471	31.8671	-46.4123	-50.6481	0
0.4947	-2.07656	32.18	-44.8867	-44.541	0
0.4953	-8.79485	32.18	-43.0454	-38.1354	0
0.4960	-13.9863	30.9285	-40.3099	-37.2149	0
0.4967	-17.3301	30.9285	-30.2357	-39.0434	0
0.4973	-14.8871	33.6996	-18.9384	-45.4614	0
0.4980	-12.154	34.5935	-7.35179	-41.7922	0
0.4987	-15.8032	32.761	8.2198	-20.7344	0
0.4993	-22.5215	31.8671	19.8196	0.323392	0
0.5000	-21.9108	30.9285	21.0295	10.3859	0
0.5007	-13.6809	28.2022	20.1221	10.3859	0
0.5013	-8.1841	24.8501	19.2014	3.68169	0
0.5020	-10.3217	22.3919	10.3504	2.1518	0
0.5027	-13.6809	23.5986	-2.45936	9.47787	0
0.5033	-10.0164	25.744	-9.17987	14.0551	0
0.5040	0.671829	21.8109	-16.5054	12.8362	0
0.5047	7.69549	13.8553	-31.1432	17.7119	0
0.5053	7.08474	11.7099	-42.138	26.8664	0
0.5060	7.08474	10.5032	-46.4123	30.5357	0
0.5067	9.81786	5.31863	-54.0402	29.9262	0
0.5073	10.734	0.134083	-58.9195	30.2247	0
0.5080	12.8716	-2.94983	-57.3939	25.6475	0
0.5087	16.2308	-8.40254	-61.9707	14.9631	0
0.5093	14.0931	-15.1514	-65.9425	8.25893	0
0.5100	11.0394	-20.917	-63.4963	8.55745	0
0.5107	12.5663	-25.5205	-65.64	5.19915	0
0.5113	11.9555	-26.7272	-61.3657	-7.00268	0
0.5120	8.30625	-26.7272	-46.4123	-19.5155	0
0.5127	7.08474	-28.2469	-50.989	-24.7022	0
0.5133	3.11484	-29.4983	-63.4963	-23.1847	0
0.5140	-3.90882	-28.5597	-48.8453	-17.9856	0
0.5147	-6.04646	-26.7272	-31.4588	-14.3287	0
0.5153	0.366452	-25.5205	-35.7331	-13.7193	0
0.5160	12.8716	-25.8334	-36.6406	-10.361	0
0.5167	21.1168	-26.1015	-32.3663	-4.5648	0
0.5173	17.7577	-24.0009	-36.6406	-4.86332	0
0.5180	12.8716	-23.0623	-31.4588	-6.09469	0
0.5187	12.5663	-24.8948	-13.1385	-0.286077	0
0.5193	8.00087	-26.4144	-5.51055	6.72904	0
0.5200	4.64173	-28.8726	-5.81304	14.6646	0
0.5207	3.7256	-33.7443	-1.23626	25.9584	0
0.5213	-9.4056	-34.0571	0.591825	25.3489	0
0.5220	-22.8269	-32.8504	-3.68247	14.3536	0
0.5227	-19.4678	-35.8896	-9.78485	18.3214	0
0.5233	-16.1086	-38.9288	-14.0591	33.583	0
0.5240	-19.4678	-38.3478	-11.6129	42.439	0
0.5247	-9.10023	-39.2417	-4.60309	47.9242	0
0.5253	10.1232	-43.2195	-5.81304	50.673	0
0.5260	20.8114	-46.8844	-14.9798	49.7526	0
0.5267	21.7276	-47.1973	-18.9384	42.439	0
0.5273	10.734	-43.8452	-14.6641	12.2267	0
0.5280	-4.82495	-41.6999	-14.6641	-30.4983	0
0.5287	-7.26797	-40.7613	-26.5664	-41.7922	0
0.5293	-2.07656	-34.0571	-44.2685	-22.5628	0
0.5300	-7.57334	-26.7272	-58.617	-15.2492	0
0.5307	-16.7194	-27.934	-73.873	-21.9533	0
0.5313	-19.4678	-30.3922	-90.6545	-24.0927	0
0.5320	-18.5516	-29.7665	-99.2031	-23.4832	0
0.5327	-13.9863	-29.1854	-97.98	-26.2321	0
0.5333	-3.90882	-28.5597	-93.4032	-28.9809	0
0.5340	1.58796	-28.5597	-78.7522	-28.0605	0
0.5347	-1.16043	-30.3922	-48.5428	-27.7619	0
0.5353	-3.90882	-29.4983	-11.3104	-31.7297	0
0.5360	-3.90882	-30.705	28.0525	-34.4661	0
0.5367	-5.13033	-38.616	65.903	-27.451	0
0.5373	-11.2379	-46.5716	92.7588	-15.8586	0
0.5380	-19.7731	-50.5494	110.763	-11.5799	0
0.5387	-23.1323	-56.9407	129.676	-11.2814	0
0.5393	-17.9409	-65.1644	140.973	-6.09469	0
0.5400	-13.9863	-70.6618	139.145	2.1518	0
0.5407	-13.3755	-76.4721	133.647	10.3859	0
0.5413	-10.3217	-82.9081	125.099	21.0702	0
0.5420	-7.57334	-88.9865	111.368	30.2247	0
0.5427	-8.1841	-95.3778	96.7174	33.894	0
0.5433	-5.43571	-100.875	79.6334	36.0209	0
0.5440	-3.29807	-103.959	56.7363	38.4712	0
0.5447	-10.3217	-106.373	35.0755	37.2398	0
0.5453	-16.414	-106.06	21.9501	33.2845	0
0.5460	-13.9863	-103.021	14.3222	33.2845	0
0.5467	-11.5432	-100.294	13.7172	37.5508	0
0.5473	-9.71098	-96.3164	19.5039	40.5981	0
0.5480	-2.99269	-89.6123	22.8708	39.0807	0
0.5487	3.7256	-83.4891	23.1733	35.7224	0
0.5493	6.47399	-80.7628	28.355	32.9735	0
0.5500	6.47399	-78.3046	37.8242	28.0853	0
0.5507	-1.16043	-73.4329	45.7547	15.274	0
0.5513	-13.3755	-66.103	53.6851	-6.09469	0
0.5520	-17.0248	-61.5442	62.8387	-25.3116	0
0.5527	-12.4594	-62.1252	64.9824	-30.4983	0
0.5533	-7.26797	-62.4381	60.1032	-29.8889	0
0.5540	-0.549678	-57.8792	59.1825	-35.3865	0
0.5547	4.03097	-53.2757	62.2337	-35.3865	0
0.5553	2.50409	-54.2143	63.7593	-25.3116	0
0.5560	3.11484	-58.7731	65.2849	-19.8264	0
0.5567	12.5663	-60.9185	66.8105	-15.8586	0
0.5573	22.3383	-59.7117	61.0106	-7.61215	0
0.5580	21.7276	-60.2927	54.0008	-5.17427	0
0.5587	14.3985	-64.5834	51.2521	-10.9704	0
0.5593	7.69549	-68.2483	40.2573	-14.3287	0
0.5600	-0.855055	-68.5612	20.4246	-9.14204	0
0.5607	-9.4056	-69.1422	4.55048	0.0124381	0
0.5613	-8.48947	-72.2261	-9.48236	5.80862	0
0.5620	1.28258	-72.8072	-31.1432	9.47787	0
0.5627	7.08474	-67.6226	-46.4123	18.6323	0
0.5633	4.9471	-60.6056	-48.8453	23.2096	0
0.5640	-2.38194	-56.0468	-51.2915	13.1347	0
0.5647	-8.1841	-52.3818	-53.1196	6.72904	0
0.5653	-2.38194	-47.7783	-50.0684	12.2267	0
0.5660	11.6501	-45.633	-45.7941	13.1347	0
0.5667	18.063	-46.2587	-35.115	5.80862	0
0.5673	12.5663	-45.633	-14.6641	3.37074	0
0.5680	0.671829	-41.6999	1.81493	2.76127	0
0.5687	-11.5432	-36.2025	13.7172	-1.81597	0
0.5693	-13.6809	-29.4983	32.6293	-4.25385	0
0.5700	-2.38194	-22.1684	46.9778	-2.12692	0
0.5707	8.917	-15.1514	49.4108	-0.286077	0
0.5713	13.7878	-9.34113	50.3315	-1.51745	0
0.5720	14.7039	-2.94983	53.6851	-5.17427	0
0.5727	8.917	3.1733	55.2107	-8.83109	0
0.5733	-0.244301	8.35785	54.6058	-12.7989	0
0.5740	-3.60345	14.481	46.9778	-17.687	0
0.5747	-3.60345	21.8109	35.6805	-21.6548	0
0.5753	-0.549678	27.2636	27.1451	-22.5628	0
0.5760	7.08474	29.096	15.8478	-23.1847	0
0.5767	6.16861	34.5935	-3.68247	-22.5628	0
0.5773	-4.82495	43.7558	-22.9102	-16.1572	0
0.5780	-6.65721	47.1079	-35.4175	-5.47279	0
0.5787	4.64173	48.0465	-39.6918	7.64946	0
0.5793	13.4824	51.9796	-40.6124	22.6001	0
0.5800	12.2609	55.0635	-41.2174	33.583	0
0.5807	4.03097	55.3764	-33.8919	36.0209	0
0.5813	-2.99269	57.477	-17.4128	37.8617	0
0.5820	-0.855055	62.0805	-0.933769	43.347	0
0.5827	3.7256	67.2651	16.1503	47.6257	0
0.5833	1.28258	72.7625	33.5499	43.6579	0
0.5840	-3.90882	77.3213	40.2573	30.5357	0
0.5847	-10.6271	83.7573	35.0755	18.6323	0
0.5853	-17.6355	90.4614	27.4475	20.4608	0
0.5860	-13.6809	93.1878	17.0709	35.1129	0
0.5867	-1.16043	96.8527	7.29918	60.7479	0
0.5873	-0.855055	102.35	3.02489	71.1213	0
0.5880	-8.48947	101.724	0.894314	30.5357	0
0.5887	-8.79485	99.6238	-2.15687	-36.307	0
0.5893	-6.96259	103.557	-2.15687	-63.1609	0
0.5900	-6.65721	107.535	4.24799	-46.3694	0
0.5907	-1.16043	105.702	12.7966	-34.4661	0
0.5913	4.33635	105.121	20.1221	-36.307	0
0.5920	4.9471	105.121	26.5269	-35.0756	0
0.5927	8.917	100.205	31.4062	-32.3392	0
0.5933	15.62	92.2939	33.2474	-33.5581	0
0.5940	18.3684	82.193	40.2573	-34.7771	0
0.5947	19.8953	71.8239	59.485	-38.7448	0
0.5953	21.7276	64.8069	79.6334	-48.1978	0
0.5960	19.8953	55.9574	87.8663	-52.4766	0
0.5967	13.4824	42.8619	88.787	-46.3694	0
0.5973	3.42022	32.761	88.4845	-38.7448	0
0.5980	-3.90882	24.5372	86.6432	-32.6377	0
0.5987	-2.68731	13.5424	84.2102	-23.4832	0
0.5993	-1.77118	3.79902	83.592	-16.7666	0
0.6000	-7.57334	-3.53086	80.5409	-16.7666	0
0.6007	-4.82495	-11.7993	74.4385	-16.1572	0
0.6013	8.61162	-16.9839	70.4798	-11.8909	0
0.6020	16.8415	-17.252	70.1642	-7.61215	0
0.6027	15.3146	-17.8778	73.8335	-0.286077	0
0.6033	8.917	-23.3752	75.3591	9.16692	0
0.6040	-0.549678	-31.3308	63.7593	15.5726	0
0.6047	-5.13033	-38.0349	43.3085	18.6323	0
0.6053	-1.46581	-43.2195	29.8806	21.3812	0
0.6060	-2.38194	-48.0912	15.5453	23.8191	0
0.6067	-10.3217	-48.404	-8.87738	23.5081	0
0.6073	-13.3755	-44.7391	-29.9332	20.7717	0
0.6080	-10.0164	-45.0519	-45.4916	21.3812	0
0.6087	-3.60345	-47.1973	-67.4681	24.1176	0
0.6093	6.47399	-46.8844	-83.329	19.5403	0
0.6100	17.1469	-48.0912	-86.6958	12.2267	0
0.6107	19.5899	-50.5494	-94.9288	7.94798	0
0.6113	14.3985	-49.6108	-101.649	-1.51745	0
0.6120	9.81786	-48.7169	-91.5751	-13.7193	0
0.6127	10.1232	-51.1304	-81.5009	-16.1572	0
0.6133	10.1232	-53.9014	-76.9241	-16.4681	0
0.6140	8.00087	-55.1082	-62.2732	-21.6548	0
0.6147	7.69549	-54.2143	-44.2685	-23.4832	0
0.6153	8.00087	-52.6947	-33.8919	-22.5628	0
0.6160	2.50409	-49.6108	-18.9384	-21.6548	0
0.6167	-6.35184	-47.1973	3.34053	-16.1572	0
0.6173	-14.8871	-49.2979	20.4246	-10.361	0
0.6180	-21.9108	-56.0468	30.8012	-7.9231	0
0.6187	-19.4678	-59.7117	40.2573	-3.34586	0
0.6193	-7.57334	-60.6056	51.2521	-1.51745	0
0.6200	-4.51958	-63.3766	58.5776	-5.47279	0
0.6207	-11.8486	-66.103	61.9312	-5.17427	0
0.6213	-6.65721	-66.103	66.8105	2.1518	0
0.6220	10.4286	-67.6226	71.3873	13.1347	0
0.6227	20.506	-70.6618	68.3361	27.7868	0
0.6233	21.7276	-72.4943	61.3131	32.9735	0
0.6240	16.2308	-75.8464	50.3315	20.1622	0
0.6247	0.0610753	-81.6567	25.6195	9.16692	0
0.6253	-12.7647	-84.1148	-6.73366	10.9953	0
0.6260	-12.154	-82.5952	-34.1944	13.4456	0
0.6267	-11.5432	-82.5952	-55.8683	12.2267	0
0.6273	-13.6809	-82.9081	-71.1243	13.4456	0
0.6280	-10.0164	-80.7628	-78.7522	14.0551	0
0.6287	-8.1841	-79.8242	-90.6545	8.55745	0
0.6293	-12.4594	-77.9917	-108.054	0.323392	0
0.6300	-9.71098	-73.12	-125.756	-4.25385	0
0.6307	3.42022	-70.6618	-148.64	-6.39321	0
0.6313	12.8716	-69.4551	-169.696	-11.5799	0
0.6320	10.4286	-63.6448	-174.891	-17.687	0
0.6327	-0.549678	-58.7731	-177.324	-21.6548	0
0.6333	-10.0164	-57.8792	-189.529	-23.1847	0
0.6340	-8.79485	-53.2757	-197.17	-21.0453	0
0.6347	-1.16043	-45.0519	-194.724	-17.687	0
0.6353	0.671829	-40.1803	-188.003	-19.5155	0
0.6360	-5.74108	-38.616	-172.142	-20.4359	0
0.6367	-12.4594	-37.0963	-148.64	-12.5003	0
0.6373	-14.8871	-36.5153	-121.482	-4.25385	0
0.6380	-12.154	-34.0571	-80.2778	1.54233	0
0.6387	-1.46581	-28.5597	-25.3564	7.94798	0
0.6393	10.734	-24.3137	22.5683	14.9631	0
0.6400	12.2609	-23.688	56.4338	20.4608	0
0.6407	6.47399	-22.4813	82.9871	25.038	0
0.6413	4.9471	-20.3359	97.0199	24.1176	0
0.6420	7.39012	-19.0845	93.3637	17.7119	0
0.6427	15.3146	-18.5035	78.7128	6.72904	0
0.6433	26.919	-20.3359	55.8289	-4.5648	0
0.6440	28.7512	-25.2076	24.6988	-3.64438	0
0.6447	20.2007	-30.0793	-7.65427	7.64946	0
0.6453	19.5899	-34.0571	-31.4588	12.2267	0
0.6460	23.2544	-38.616	-50.3709	10.0873	0
0.6467	17.1469	-40.1803	-66.5475	12.5252	0
0.6473	8.61162	-36.7835	-73.873	12.2267	0
0.6480	1.58796	-34.6828	-74.7936	3.07222	0
0.6487	-5.13033	-35.2639	-75.3986	-7.00268	0
0.6493	-3.90882	-32.2247	-64.7194	-12.5003	0
0.6500	-2.68731	-25.5205	-39.3893	-10.6719	0
0.6507	-13.9863	-21.2298	-16.5054	-8.53257	0
0.6513	-27.7129	-14.8385	-2.15687	-12.7989	0
0.6520	-38.6912	-2.63697	13.7172	-12.5003	0
0.6527	-49.074	7.73213	26.5269	-6.09469	0
0.6533	-47.2418	11.7099	28.355	-6.70416	0
0.6540	-27.7129	14.7491	25.6195	-5.78374	0
0.6547	-8.1841	14.1681	22.5683	-0.895547	0
0.6553	8.30625	8.04499	12.4941	-5.78374	0
0.6560	23.5598	4.38005	-5.51055	-7.61215	0
0.6567	29.362	1.96655	-25.0408	-3.64438	0
0.6573	27.2243	-2.94983	-42.7429	-28.6699	0
0.6580	27.8351	-4.46944	-52.5146	-71.0965	0
0.6587	23.2544	-2.63697	-50.6866	-76.2832	0
0.6593	6.16861	-4.15658	-43.3611	-49.4292	0
0.6600	-12.154	-7.1958	-36.9431	-24.7022	0
0.6607	-23.743	-8.40254	-29.6176	-3.34586	0
0.6613	-28.9344	-10.235	-19.859	12.5252	0
0.6620	-28.6291	-10.5479	-11.008	16.1945	0
0.6627	-22.8269	-9.34113	-3.98496	18.6323	0
0.6633	-14.8871	-12.6932	1.81493	16.8039	0
0.6640	-8.48947	-15.7324	3.64301	5.19915	0
0.6647	-3.60345	-12.0675	3.64301	2.1518	0
0.6653	-0.244301	-10.8607	7.91731	10.9953	0
0.6660	1.28258	-15.1514	17.0709	15.8835	0
0.6667	2.50409	-17.252	22.8708	13.7442	0
0.6673	1.28258	-15.4643	21.6477	10.3859	0
0.6680	-5.13033	-15.4643	14.9272	10.0873	0
0.6687	-11.2379	-16.671	6.99669	13.7442	0
0.6693	-13.9863	-18.1906	-0.328792	10.3859	0
0.6700	-13.6809	-21.5427	-10.403	-7.31363	0
0.6707	-6.96259	-24.8948	-24.7383	-23.4832	0
0.6713	2.19871	-26.1015	-34.51	-29.2794	0
0.6720	3.11484	-27.934	-36.3381	-32.6377	0
0.6727	1.58796	-32.5375	-41.2174	-33.2472	0
0.6733	3.7256	-36.7835	-50.989	-29.8889	0
0.6740	0.671829	-38.3478	-54.0402	-26.2321	0
0.6747	-3.60345	-37.4092	-49.4635	-25.6226	0
0.6753	0.366452	-35.5767	-44.2685	-25.3116	0
0.6760	1.58796	-34.9957	-35.7331	-25.6226	0
0.6767	-4.82495	-36.7835	-25.6589	-27.7619	0
0.6773	-9.4056	-37.0963	-17.7153	-26.2321	0
0.6780	-10.3217	-35.8896	-8.25925	-17.0776	0
0.6787	-10.0164	-34.9957	5.77359	-5.17427	0
0.6793	-6.65721	-34.0571	17.0709	1.84085	0
0.6800	-3.60345	-34.0571	20.727	7.33851	0
0.6807	0.977205	-34.9957	28.0525	13.4456	0
0.6813	11.6501	-35.2639	41.7829	16.493	0
0.6820	18.9792	-34.9957	47.5828	22.2892	0
0.6827	16.5361	-34.0571	40.2573	32.0531	0
0.6833	12.2609	-31.9118	31.1037	32.6626	0
0.6840	14.3985	-33.1632	19.2014	25.038	0
0.6847	21.7276	-37.0963	1.81493	22.6001	0
0.6853	22.6437	-36.5153	-12.5335	25.3489	0
0.6860	11.9555	-32.8504	-22.9102	24.7395	0
0.6867	-0.244301	-29.1854	-32.9844	20.7717	0
0.6873	-3.29807	-21.2298	-42.7429	14.9631	0
0.6880	2.50409	-11.1736	-59.222	8.25893	0
0.6887	16.5361	-6.30191	-80.896	2.76127	0
0.6893	27.2243	-2.94983	-93.4032	0.0124381	0
0.6900	19.5899	4.38005	-99.8081	-0.597031	0
0.6907	2.50409	12.6485	-112.631	-1.2065	0
0.6913	-9.4056	20.2466	-119.654	-4.25385	0
0.6920	-17.9409	29.7218	-111.105	-4.25385	0
0.6927	-17.6355	38.2584	-96.7569	0.323392	0
0.6933	-5.74108	45.5883	-82.4215	1.84085	0
0.6940	-0.549678	54.7506	-67.1656	-0.286077	0
0.6947	-9.4056	65.7454	-50.0684	-0.597031	0
0.6953	-17.6355	72.7625	-31.1432	-1.51745	0
0.6960	-14.8871	73.9692	-20.1615	-0.597031	0
0.6967	-4.82495	74.5949	-17.4128	5.5101	0
0.6973	0.671829	79.4666	-7.65427	11.3063	0
0.6980	-5.74108	85.2769	7.60167	14.0551	0
0.6987	-15.8032	87.6904	19.2014	18.3214	0
0.6993	-19.7731	88.629	28.6707	23.8191	0
0.7000	-15.8032	89.2547	36.9036	29.3167	0
0.7007	-1.16043	88.629	45.7547	36.0209	0
0.7013	20.2007	91.3553	59.485	38.7697	0
0.7020	33.3166	95.9589	69.5592	32.0531	0
0.7027	34.2327	95.0203	71.3873	25.9584	0
0.7033	34.5381	89.2547	75.6616	31.4436	0
0.7040	40.3403	88.0033	77.7922	36.3318	0
0.7047	44.6155	90.4614	66.8105	29.6152	0
0.7053	39.1188	88.629	50.9496	17.7119	0
0.7060	23.8652	84.964	32.3268	10.0873	0
0.7067	0.366452	84.964	8.2198	5.19915	0
0.7073	-28.6291	85.5898	-9.48236	7.33851	0
0.7080	-51.2117	85.2769	-21.0821	14.3536	0
0.7087	-54.2654	88.0033	-38.4687	17.4134	0
0.7093	-40.8289	89.5229	-49.7659	15.8835	0
0.7100	-24.0484	84.6512	-47.3197	14.0551	0
0.7107	-10.0164	79.4666	-46.7148	7.64946	0
0.7113	-3.29807	77.6342	-51.8965	-0.597031	0
0.7120	-4.51958	77.6342	-51.2915	1.23138	0
0.7127	-5.74108	79.7795	-43.966	10.3859	0
0.7133	-2.38194	80.3605	-30.5382	12.2267	0
0.7140	1.58796	76.7403	-12.2311	2.45032	0
0.7147	2.80947	73.9692	7.60167	-10.9704	0
0.7153	2.50409	72.4496	26.2244	-18.906	0
0.7160	1.58796	69.4104	38.7317	-17.9856	0
0.7167	-0.244301	70.6171	41.1779	-12.5003	0
0.7173	-1.77118	76.7403	35.9961	-6.39321	0
0.7180	-3.90882	78.5727	31.1037	0.323392	0
0.7187	-8.48947	75.8017	25.3038	6.72904	0
0.7193	-11.2379	74.2821	17.3734	10.0873	0
0.7200	-7.26797	74.2821	8.82477	12.2267	0
0.7207	-2.07656	73.9692	5.16861	16.8039	0
0.7213	-2.99269	71.2429	10.3504	20.4608	0
0.7220	-5.43571	68.1589	20.1221	23.5081	0
0.7227	-2.99269	69.4104	31.1037	28.6948	0
0.7233	0.0610753	69.4104	43.9266	32.0531	0
0.7240	-0.244301	66.6393	55.5264	33.894	0
0.7247	0.366452	68.4718	65.5874	36.9413	0
0.7253	2.80947	69.0975	79.6334	38.7697	0
0.7260	4.03097	65.7454	94.2844	39.9887	0
0.7267	4.03097	67.8908	100.071	43.6579	0
0.7273	4.33635	69.4104	102.517	49.7526	0
0.7280	1.89334	71.8239	105.266	57.9991	0
0.7287	-2.07656	91.0425	104.345	64.4047	0
0.7293	-2.07656	108.786	103.122	66.8426	0
0.7300	2.50409	114.552	104.345	66.2331	0
0.7307	7.69549	152.095	100.689	56.1707	0
0.7313	9.51248	219.539	93.9687	40.5981	0
0.7320	11.9555	253.417	94.2844	33.2845	0
0.7327	21.4222	246.4	91.5357	17.7119	0
0.7333	31.1942	233.573	81.159	-13.4083	0
0.7340	30.5835	222.31	76.8847	-28.3714	0
0.7347	19.8953	210.376	77.7922	-27.451	0
0.7353	8.61162	202.153	67.7311	-30.4983	0
0.7360	3.7256	192.096	50.3315	-17.0776	0
0.7367	7.08474	176.811	34.4574	-6.70416	0
0.7373	10.734	160.051	12.7966	-47.8993	0
0.7380	5.55786	141.413	-14.9798	-89.7039	0
0.7387	-7.57334	129.524	-43.3611	-69.8651	0
0.7393	-16.7194	123.714	-76.6217	-34.7771	0
0.7400	-13.9863	112.138	-115.682	-25.3116	0
0.7407	-1.46581	94.7074	-151.389	-16.1572	0
0.7413	9.20711	78.8409	-177.324	-3.34586	0
0.7420	9.81786	67.5779	-193.198	3.98021	0
0.7427	1.58796	60.8738	-197.17	15.5726	0
0.7433	-10.9325	51.0857	-184.65	24.4285	0
0.7440	-21.9108	34.9063	-156.268	25.038	0
0.7447	-23.1323	23.5986	-120.259	27.7868	0
0.7453	-17.6355	19.9784	-81.1984	30.2247	0
0.7460	-19.4678	17.8331	-36.6406	25.6475	0
0.7467	-26.7968	20.2466	10.9685	20.1622	0
0.7473	-24.3538	26.0568	53.0802	12.8362	0
0.7480	-14.5817	21.1851	83.2896	3.37074	0
0.7487	-7.26797	7.1511	99.4661	-1.51745	0
0.7493	1.28258	-1.11736	106.489	-4.5648	0
0.7500	12.5663	-0.491638	112.289	-9.75151	0
0.7507	21.7276	-1.11736	109.54	-14.9382	0
0.7513	29.6673	-8.40254	93.9687	-19.2169	0
0.7520	35.4542	-20.3359	79.9359	-20.1249	0
0.7527	34.5381	-28.2469	72.3079	-16.4681	0
0.7533	30.8889	-31.3308	55.2107	-15.5477	0
0.7540	23.5598	-35.5767	32.0243	-16.1572	0
0.7547	9.81786	-42.0127	18.294	-14.3287	0
0.7553	-2.68731	-50.5494	8.82477	-16.7666	0
0.7560	-13.3755	-61.2313	-6.73366	-23.4832	0
0.7567	-28.0183	-67.9355	-25.0408	-24.4036	0
0.7573	-39.6074	-68.8294	-39.9942	-23.7942	0
0.7580	-40.2181	-70.6618	-46.0966	-27.451	0
0.7587	-34.7366	-74.6396	-43.3611	-27.451	0
0.7593	-25.8807	-77.9917	-43.0454	-25.3116	0
0.7600	-15.8032	-81.6567	-45.1892	-29.8889	0
0.7607	-10.3217	-86.5283	-33.5894	-30.8093	0
0.7613	-7.57334	-92.6515	-13.1385	-20.7344	0
0.7620	-4.82495	-96.9421	-4.60309	-10.6719	0
0.7627	-5.74108	-97.2103	-3.68247	-6.09469	0
0.7633	-10.9325	-96.9421	0.894314	0.0124381	0
0.7640	-13.9863	-99.0428	2.7224	2.1518	0
0.7647	-12.4594	-100.875	1.1968	-0.597031	0
0.7653	-11.5432	-102.708	3.64301	2.1518	0
0.7660	-7.87872	-105.166	6.39171	10.0873	0
0.7667	1.58796	-103.959	8.82477	11.3063	0
0.7673	11.6501	-100.875	15.8478	4.90063	0
0.7680	18.9792	-100.875	17.3734	-2.73639	0
0.7687	23.5598	-103.646	7.29918	-10.0625	0
0.7693	18.9792	-101.188	-1.23626	-13.4083	0
0.7700	7.69549	-91.1319	-7.03615	-13.4083	0
0.7707	0.977205	-78.3046	-18.3334	-20.4359	0
0.7713	-3.60345	-64.5834	-27.487	-36.6055	0
0.7720	-6.65721	-48.7169	-26.5664	-51.5561	0
0.7727	-0.244301	-37.7221	-23.2127	-56.4443	0
0.7733	7.08474	-36.2025	-17.4128	-51.8671	0
0.7740	4.64173	-36.2025	3.9455	-44.541	0
0.7747	2.50409	-36.7835	38.4292	-43.3221	0
0.7753	6.47399	-43.5323	71.0848	-48.8197	0
0.7760	13.4824	-52.069	93.6662	-50.0387	0
0.7767	23.5598	-59.086	107.094	-46.6804	0
0.7773	28.7512	-65.1644	112.894	-44.541	0
0.7780	19.8953	-65.4773	115.025	-38.7448	0
0.7787	10.1232	-62.4381	116.248	-26.8415	0
0.7793	7.08474	-64.2705	116.248	-19.8264	0
0.7800	-2.38194	-67.9355	109.54	-15.8586	0
0.7807	-10.9325	-72.4943	97.9405	-9.44056	0
0.7813	0.977205	-78.6174	86.0383	-6.09469	0
0.7820	15.62	-82.2824	73.2154	-5.47279	0
0.7827	8.917	-83.4891	56.7363	0.323392	0
0.7833	-4.51958	-85.9473	38.1267	7.33851	0
0.7840	-6.04646	-85.3216	18.899	5.19915	0
0.7847	-4.51958	-85.3216	-1.5519	-3.03491	0
0.7853	-5.74108	-90.1933	-19.5565	-7.9231	0
0.7860	-4.82495	-94.4839	-33.8919	-7.31363	0
0.7867	-1.16043	-94.7968	-47.0172	-7.00268	0
0.7873	4.64173	-95.3778	-58.9195	-6.09469	0
0.7880	13.4824	-97.5232	-71.4268	-2.73639	0
0.7887	19.5899	-99.3556	-84.5521	-3.03491	0
0.7893	14.0931	-98.7746	-91.5751	-8.83109	0
0.7900	3.42022	-99.6685	-94.3238	-12.5003	0
0.7907	-0.244301	-103.646	-101.334	-14.3287	0
0.7913	3.42022	-105.792	-106.226	-22.5628	0
0.7920	4.64173	-107.311	-99.8081	-32.0282	0
0.7927	2.50409	-111.87	-90.6545	-35.996	0
0.7933	-2.07656	-113.703	-82.4215	-34.4661	0
0.7940	-13.0701	-110.976	-67.7706	-29.5904	0
0.7947	-23.1323	-108.205	-43.0454	-25.9211	0
0.7953	-18.2463	-101.814	-14.6641	-27.14	0
0.7960	-4.2142	-94.4839	11.5735	-28.0605	0
0.7967	6.16861	-93.5454	36.6011	-26.8415	0
0.7973	12.8716	-92.6515	62.5362	-28.0605	0
0.7980	16.8415	-84.6959	82.3821	-27.14	0
0.7987	17.1469	-79.5113	88.1688	-21.0453	0
0.7993	19.5899	-80.137	86.6432	-15.8586	0
0.8000	22.9491	-77.0978	81.4615	-12.5003	0
0.8007	22.6437	-71.6004	69.5592	-5.47279	0
0.8013	18.9792	-74.3268	53.0802	0.323392	0
0.8020	13.177	-86.8412	31.4062	2.1518	0
0.8027	7.08474	-96.3164	3.9455	6.72904	0
0.8033	3.11484	-100.607	-18.3334	13.7442	0
0.8040	-0.244301	-107.311	-36.6406	17.1025	0
0.8047	-2.07656	-115.222	-61.6682	19.2418	0
0.8053	1.58796	-117.055	-83.329	20.1622	0
0.8060	5.86323	-114.328	-91.5751	19.5403	0
0.8067	3.42022	-109.725	-94.6263	20.4608	0
0.8073	-2.07656	-102.708	-97.98	20.7717	0
0.8080	-4.82495	-96.9421	-98.5981	16.1945	0
0.8087	-2.07656	-88.9865	-99.2031	5.5101	0
0.8093	7.69549	-73.4329	-90.957	-11.2814	0
0.8100	16.2308	-55.1082	-65.3244	-25.9211	0
0.8107	18.063	-40.1803	-34.51	-29.8889	0
0.8113	19.5899	-27.6658	-3.98496	-27.7619	0
0.8120	19.8953	-21.2298	31.4062	-25.0131	0
0.8127	14.3985	-20.3359	60.4056	-19.8264	0
0.8133	8.917	-16.9839	76.2666	-8.22162	0
0.8140	3.42022	-10.8607	90.615	10.0873	0
0.8147	-6.65721	-5.67619	103.122	23.8191	0
0.8153	-13.0701	-2.94983	107.094	19.5403	0
0.8160	-13.0701	-2.01125	105.266	8.8684	0
0.8167	-16.7194	-2.94983	94.5869	9.47787	0
0.8173	-18.857	-3.218	78.4103	11.6172	0
0.8180	-11.2379	-3.53086	70.7823	10.9953	0
0.8187	-4.82495	-5.67619	69.5592	17.7119	0
0.8193	-4.82495	-10.5479	61.0106	24.7395	0
0.8200	-3.90882	-14.5257	48.8059	26.5679	0
0.8207	-4.82495	-14.5257	41.4804	33.2845	0
0.8213	-15.1925	-12.6932	32.9318	39.6901	0
0.8220	-27.1022	-10.5479	17.6759	39.6901	0
0.8227	-32.2936	-8.40254	1.1968	47.9242	0
0.8233	-31.3775	-5.98905	-8.25925	52.5014	0
0.8240	-26.7968	3.1733	-15.2822	23.2096	0
0.8247	-18.857	25.744	-26.882	-17.0776	0
0.8253	-12.154	53.812	-34.51	-26.2321	0
0.8260	-10.0164	72.7625	-31.1432	-10.0625	0
0.8267	-10.0164	79.7795	-24.7383	-0.286077	0
0.8273	-10.0164	80.9862	-16.5054	-1.51745	0
0.8280	-9.71098	83.1316	-7.03615	-4.5648	0
0.8287	-7.87872	89.2547	-4.60309	-15.2492	0
0.8293	-7.57334	96.8527	-3.37998	-35.6851	0
0.8300	-11.5432	103.557	7.29918	-48.8197	0
0.8307	-12.154	107.848	15.2428	-41.7922	0
0.8313	-5.13033	108.16	14.9272	-27.7619	0
0.8320	2.19871	107.848	18.5965	-18.906	0
0.8327	5.25248	109.68	23.7782	-11.8909	0
0.8333	6.16861	109.68	21.6477	-7.61215	0
0.8340	3.11484	108.16	19.2014	-8.53257	0
0.8347	-4.82495	106.641	26.5269	-7.00268	0
0.8353	-11.5432	105.702	36.6011	-0.286077	0
0.8360	-10.9325	103.87	38.7317	3.07222	0
0.8367	-6.35184	101.143	33.5499	2.1518	0
0.8373	-8.48947	96.5399	30.4987	4.90063	0
0.8380	-17.0248	90.7743	28.0525	10.6968	0
0.8387	-20.9946	84.964	18.294	12.2267	0
0.8393	-19.4678	80.3605	6.6942	7.64946	0
0.8400	-17.6355	78.2599	-2.76185	3.98021	0
0.8407	-16.7194	77.6342	-14.3616	6.72904	0
0.8413	-14.8871	75.4888	-26.882	13.7442	0
0.8420	-7.87872	70.93	-41.8355	18.6323	0
0.8427	4.03097	65.7454	-65.0219	20.4608	0
0.8433	10.734	59.9352	-87.9058	22.2892	0
0.8440	9.81786	53.812	-101.031	24.4285	0
0.8447	8.30625	51.0857	-112.631	27.1774	0
0.8453	6.16861	51.0857	-124.533	31.4436	0
0.8460	2.50409	47.4207	-127.282	33.2845	0
0.8467	1.28258	40.0909	-121.18	33.2845	0
0.8473	0.0610753	33.0738	-110.5	34.8019	0
0.8480	-4.82495	26.3697	-97.375	35.1129	0
0.8487	-4.51958	19.0398	-84.2496	31.4436	0
0.8493	3.42022	11.7099	-68.3756	29.3167	0
0.8500	5.25248	5.63149	-46.4123	26.8664	0
0.8507	-2.07656	1.65369	-21.3846	16.1945	0
0.8513	-6.35184	-2.01125	4.55048	2.76127	0
0.8520	-2.99269	-9.65399	30.1962	-3.95533	0
0.8527	-1.46581	-20.6488	49.1084	-5.47279	0
0.8533	-3.90882	-27.6658	61.0106	-9.14204	0
0.8540	-4.82495	-34.9957	75.0566	-12.1894	0
0.8547	-5.43571	-48.0912	89.0894	-10.0625	0
0.8553	-6.96259	-58.4603	93.6662	-6.09469	0
0.8560	-6.04646	-62.4381	94.5869	-3.34586	0
0.8567	-3.90882	-68.8294	97.3355	-2.73639	0
0.8573	-3.90882	-77.0978	93.3637	-2.42544	0
0.8580	-2.99269	-81.9695	81.159	0.323392	0
0.8587	0.977205	-88.0926	72.0054	3.68169	0
0.8593	8.00087	-96.0035	60.7081	3.07222	0
0.8600	15.9254	-98.7746	41.7829	1.84085	0
0.8607	19.8953	-97.2103	26.8294	3.37074	0
0.8613	20.8114	-96.3164	16.4527	5.80862	0
0.8620	23.5598	-97.836	-1.23626	7.02755	0
0.8627	25.3921	-102.127	-21.0821	10.6968	0
0.8633	20.8114	-104.853	-34.1944	13.1347	0
0.8640	17.1469	-105.479	-50.0684	9.47787	0
0.8647	20.506	-107.311	-68.6912	8.8684	0
0.8653	24.7813	-108.518	-79.6729	15.8835	0
0.8660	22.6437	-105.166	-82.4215	21.6797	0
0.8667	11.0394	-99.9814	-78.7522	21.3812	0
0.8673	-6.65721	-96.0035	-68.6912	18.6323	0
0.8680	-14.8871	-94.4839	-55.8683	14.0551	0
0.8687	-4.2142	-94.4839	-38.4687	7.64946	0
0.8693	4.33635	-90.5061	-7.35179	3.98021	0
0.8700	-6.65721	-84.4277	30.8012	1.23138	0
0.8707	-22.8269	-83.4891	61.3131	-9.14204	0
0.8713	-30.7667	-83.1763	87.2614	-21.3439	0
0.8720	-28.9344	-78.6174	114.722	-24.7022	0
0.8727	-10.3217	-77.0978	136.396	-25.3116	0
0.8733	13.177	-79.5113	147.983	-25.6226	0
0.8740	16.2308	-77.0978	154.098	-19.5155	0
0.8747	7.39012	-68.8294	151.954	-12.1894	0
0.8753	5.25248	-60.9185	142.498	-12.7989	0
0.8760	2.19871	-60.2927	131.504	-11.5799	0
0.8767	-1.77118	-64.2705	117.773	-4.86332	0
0.8773	1.89334	-64.2705	102.517	-2.73639	0
0.8780	-2.07656	-59.7117	97.3355	-3.34586	0
0.8787	-24.6592	-56.9407	95.1918	-0.597031	0
0.8793	-48.7687	-54.2143	83.2896	-0.286077	0
0.8800	-53.9601	-52.3818	75.6616	0.0124381	0
0.8807	-40.8289	-52.9629	83.592	6.72904	0
0.8813	-27.7129	-50.8622	89.6944	12.8362	0
0.8820	-26.7968	-46.2587	86.0383	13.1347	0
0.8827	-25.5753	-44.1134	85.1176	14.6646	0
0.8833	-13.9863	-42.5938	86.9589	18.6323	0
0.8840	-6.04646	-38.9288	82.9871	19.5403	0
0.8847	-6.35184	-36.5153	75.9641	18.6323	0
0.8853	-2.07656	-36.7835	70.4798	16.493	0
0.8860	5.55786	-39.5545	60.7081	15.5726	0
0.8867	5.55786	-38.616	50.029	19.2418	0
0.8873	1.89334	-32.5375	43.9266	24.1176	0
0.8880	0.671829	-29.1854	37.2061	22.2892	0
0.8887	0.671829	-30.3922	24.6988	16.8039	0
0.8893	2.19871	-26.4144	12.1916	14.9631	0
0.8900	4.33635	-16.9839	4.86612	15.8835	0
0.8907	0.671829	-7.50866	-0.933769	16.493	0
0.8913	-8.48947	2.86044	-6.12868	18.6323	0
0.8920	-15.1925	11.7099	-9.17987	23.2096	0
0.8927	-16.1086	15.062	-13.7567	26.5679	0
0.8933	-13.0701	16.3135	-22.9102	27.1774	0
0.8940	-8.48947	15.6877	-32.0638	24.7395	0
0.8947	-4.82495	11.7099	-39.9942	15.8835	0
0.8953	-1.77118	8.98357	-54.9477	0.932861	0
0.8960	4.33635	8.35785	-76.0035	-17.0776	0
0.8967	15.62	7.1511	-96.7569	-36.307	0
0.8973	24.4759	7.46396	-116.905	-51.2576	0
0.8980	27.8351	8.35785	-133.687	-58.2727	0
0.8987	33.3166	7.1511	-138.264	-59.4917	0
0.8993	40.0349	6.21252	-134.91	-53.397	0
0.9000	33.0112	9.5646	-125.454	-32.0282	0
0.9007	11.3447	13.5424	-98.9006	-4.5648	0
0.9013	-9.71098	16.8945	-62.2732	10.6968	0
0.9020	-20.3839	22.3919	-36.0356	12.5252	0
0.9027	-20.3839	27.8893	-22.3052	16.8039	0
0.9033	-14.5817	28.8279	-16.5054	27.1774	0
0.9040	-11.8486	26.0568	-20.1615	32.6626	0
0.9047	-10.3217	23.5986	-25.0408	33.894	0
0.9053	-4.82495	23.5986	-26.5664	41.5185	0
0.9060	-6.65721	26.0568	-32.9844	46.0958	0
0.9067	-13.0701	30.3475	-39.3893	42.439	0
0.9073	-4.82495	33.3867	-37.5612	41.2076	0
0.9080	9.81786	38.2584	-36.9431	22.8986	0
0.9087	11.6501	48.0465	-43.0454	-29.8889	0
0.9093	9.81786	57.477	-43.0454	-69.8651	0
0.9100	12.2609	62.3934	-33.5894	-57.0538	0
0.9107	10.4286	67.8908	-25.6589	-30.1998	0
0.9113	3.11484	73.0753	-20.1615	-23.4832	0
0.9120	-2.38194	73.9692	-11.3104	-20.4359	0
0.9127	-5.43571	73.9692	-4.90557	-14.3287	0
0.9133	-6.65721	73.3435	-4.90557	-13.7193	0
0.9140	-6.04646	72.1367	-2.76185	-16.1572	0
0.9147	-2.99269	74.9078	1.81493	-18.6075	0
0.9153	6.47399	79.4666	1.49929	-21.6548	0
0.9160	18.9792	78.2599	-1.85439	-20.1249	0
0.9167	25.3921	73.0753	-5.81304	-14.0178	0
0.9173	25.3921	70.3043	-15.8872	-11.5799	0
0.9180	22.9491	67.5779	-28.4076	-12.1894	0
0.9187	19.2845	61.1419	-41.2174	-8.83109	0
0.9193	14.3985	53.5439	-63.1938	-4.86332	0
0.9200	11.6501	48.0465	-88.2214	-4.25385	0
0.9207	11.3447	44.6944	-104.082	0.323392	0
0.9213	7.08474	38.8841	-119.654	6.72904	0
0.9220	3.7256	32.18	-139.789	5.80862	0
0.9227	12.5663	29.7218	-148.943	2.1518	0
0.9233	25.3921	29.7218	-146.194	3.68169	0
0.9240	32.1104	27.5764	-149.258	7.33851	0
0.9247	40.3403	24.5372	-163.291	11.3063	0
0.9253	48.2801	22.3919	-181.296	15.274	0
0.9260	40.0349	23.0176	-194.724	14.0551	0
0.9267	22.3383	26.0568	-199.905	10.0873	0
0.9273	12.5663	29.096	-202.352	10.3859	0
0.9280	7.08474	35.2192	-206.021	12.2267	0
0.9287	-6.04646	45.5883	-200.826	11.3063	0
0.9293	-23.743	52.9182	-180.073	8.55745	0
0.9300	-33.2097	55.6445	-155.966	5.80862	0
0.9307	-26.4914	60.5609	-138.882	3.98021	0
0.9313	-13.9863	67.5779	-123.928	3.37074	0
0.9320	-13.0701	70.6171	-106.529	5.80862	0
0.9327	-13.9863	72.1367	-87.6033	11.3063	0
0.9333	-4.82495	73.9692	-71.4268	14.0551	0
0.9340	4.33635	71.2429	-62.2732	14.0551	0
0.9347	4.33635	65.4326	-54.9477	15.274	0
0.9353	-0.244301	64.2258	-40.3099	8.55745	0
0.9360	-7.57334	66.6393	-16.8078	-6.39321	0
0.9367	-14.2764	69.4104	11.876	-15.8586	0
0.9373	-15.8032	74.9078	47.5828	-18.906	0
0.9380	-16.1086	81.9248	89.6944	-19.2169	0
0.9387	-15.8032	85.8579	132.727	-11.8909	0
0.9393	-11.2379	87.6904	166.303	-5.47279	0
0.9400	-6.65721	87.6904	184.005	-6.70416	0
0.9407	-8.79485	83.7573	198.34	-4.5648	0
0.9413	-11.8486	80.9862	212.071	4.90063	0
0.9420	-9.71098	81.2991	209.94	14.0551	0
0.9427	-3.90882	79.4666	194.987	22.2892	0
0.9433	3.42022	77.0084	184.005	28.3963	0
0.9440	5.25248	80.3605	169.052	30.2247	0
0.9447	1.28258	84.964	143.722	32.9735	0
0.9453	2.80947	84.964	126.019	38.4712	0
0.9460	6.16861	83.4444	114.117	41.2076	0
0.9467	-1.46581	88.0033	99.7686	36.9413	0
0.9473	-11.2379	100.205	97.3355	24.7395	0
0.9480	-13.6809	114.552	103.122	10.9953	0
0.9487	-15.4979	125.859	102.517	5.80862	0
0.9493	-16.7194	133.77	105.568	8.55745	0
0.9500	-14.2764	138.955	117.168	10.3859	0
0.9507	-13.3755	142.933	122.35	8.55745	0
0.9513	-12.4594	146.285	122.048	0.323392	0
0.9520	-5.74108	147.804	118.076	-14.6397	0
0.9527	0.671829	147.804	106.173	-23.4832	0
0.9533	4.33635	146.598	98.5455	-17.0776	0
0.9540	11.3447	143.558	101.597	-4.5648	0
0.9547	17.4523	140.787	100.689	2.45032	0
0.9553	17.1469	138.061	94.2844	9.47787	0
0.9560	15.3146	135.335	90.9175	18.6323	0
0.9567	13.4824	133.502	84.8152	21.3812	0
0.9573	7.39012	130.731	70.4798	21.9906	0
0.9580	0.671829	125.234	58.5776	28.6948	0
0.9587	-4.82495	121.882	55.2107	31.7546	0
0.9593	-10.0164	118.53	51.2521	24.1176	0
0.9600	-12.154	109.054	41.1779	22.8986	0
0.9607	-8.48947	100.205	33.8524	34.8019	0
0.9613	-2.38194	95.646	32.3268	37.5508	0
0.9620	2.50409	87.6904	23.4757	23.5081	0
0.9627	8.00087	77.947	7.91731	11.9157	0
0.9633	12.8716	71.511	-3.68247	8.8684	0
0.9640	12.5663	63.2873	-16.1897	8.55745	0
0.9647	7.08474	53.812	-34.8125	14.6646	0
0.9653	4.64173	47.1079	-52.8171	22.2892	0
0.9660	5.25248	38.2584	-69.9012	20.4608	0
0.9667	4.33635	28.2022	-91.5751	15.8835	0
0.9673	3.42022	24.2244	-110.803	18.3214	0
0.9680	7.69549	20.5594	-122.087	22.8986	0
0.9687	13.7878	14.481	-130.333	25.9584	0
0.9693	18.063	11.1289	-138.264	14.9631	0
0.9700	19.8953	7.73213	-143.761	-26.2321	0
0.9707	20.2007	1.96655	-147.417	-68.6461	0
0.9713	20.2007	-1.11736	-151.086	-71.0965	0
0.9720	18.063	-4.15658	-155.663	-49.4292	0
0.9727	11.0394	-10.5479	-161.766	-36.6055	0
0.9733	5.25248	-14.8385	-163.291	-31.7297	0
0.9740	4.33635	-14.8385	-151.994	-28.0605	0
0.9747	3.11484	-14.8385	-130.938	-26.8415	0
0.9753	0.0610753	-17.252	-105.608	-25.3116	0
0.9760	-1.16043	-16.0453	-77.5423	-24.4036	0
0.9767	0.0610753	-13.0061	-51.2915	-25.0131	0
0.9773	4.33635	-15.1514	-31.1432	-23.4832	0
0.9780	12.5663	-20.0231	-11.008	-20.1249	0
0.9787	21.7276	-17.5649	8.52229	-16.7666	0
0.9793	25.0867	-10.8607	21.6477	-10.9704	0
0.9800	21.7276	-5.67619	35.6805	-6.70416	0
0.9807	18.3684	0.71511	59.485	-6.09469	0
0.9813	19.8953	3.79902	80.8565	-4.5648	0
0.9820	23.2544	-1.38553	90.9175	-1.81597	0
0.9827	21.7276	-4.46944	95.1918	-1.51745	0
0.9833	9.51248	-1.11736	94.5869	-0.597031	0
0.9840	-10.3217	0.446944	87.8663	-1.51745	0
0.9847	-24.9645	1.96655	76.8847	-8.22162	0
0.9853	-26.7968	6.21252	63.1543	-12.7989	0
0.9860	-19.1624	9.5646	52.4752	-10.361	0
0.9867	-7.26797	10.816	48.5034	-9.75151	0
0.9873	-2.07656	8.98357	47.8853	-13.7193	0
0.9880	-7.57334	7.1511	43.9266	-19.5155	0
0.9887	-11.2379	16.0006	40.2573	-29.8889	0
0.9893	-7.57334	34.0124	42.0985	-43.3221	0
0.9900	0.366452	48.9404	44.2291	-48.8197	0
0.9907	14.3985	62.9744	36.9036	-50.0387	0
0.9913	26.0028	78.5727	25.0013	-46.9789	0
0.9920	24.4759	91.6682	17.3734	-36.6055	0
0.9927	18.9792	106.641	10.9685	-33.2472	0
0.9933	16.2308	123.401	-0.63128	-42.4016	0
0.9940	10.4286	132.564	-11.008	-41.7922	0
0.9947	7.39012	139.893	-14.0591	-30.8093	0
0.9953	9.81786	149.056	-12.2311	-29.2794	0
0.9960	4.33635	153.034	-10.403	-29.2794	0
0.9967	-8.48947	162.151	-10.0873	-18.906	0
0.9973	-19.7731	180.789	-8.87738	-10.9704	0
0.9980	-29.2398	184.454	-4.90557	-11.5799	0
0.9987	-29.5452	171.001	1.81493	-8.83109	0
0.9993	-15.1314	155.045	8.81162	-1.67915	0
1.0000	-1.08409	139.491	12.1785	2.28862	0
1.0007	-2.61097	113.881	15.5321	5.33597	0
1.0013	-12.0776	87.601	17.6627	12.3635	0
1.0020	-16.9637	60.1586	18.5833	18.7692	0
1.0027	-13.6045	32.4034	19.5039	18.7692	0
1.0033	-10.5508	12.2463	18.5833	13.2715	0
1.0040	-13.6045	-9.11766	14.6115	5.03745	0
1.0047	-13.2992	-36.2918	11.5603	-7.78628	0
1.0053	-4.13785	-60.695	5.15546	-18.7692	0
1.0060	2.87054	-88.4502	-9.798	-17.8487	0
1.0067	-0.167957	-123.848	-20.4772	-9.30374	0
1.0073	-5.05398	-150.709	-22.0028	-2.28862	0
1.0080	-4.74861	-170.554	-26.882	-0.149258	0
1.0087	-1.08409	-197.102	-37.2587	-1.38063	0
1.0093	0.442796	-224.857	-46.4254	-1.38063	0
1.0100	-2.30559	-249.886	-54.0534	0.460212	0
1.0107	-5.05398	-276.748	-60.1558	-0.758727	0
1.0113	-5.35936	-297.218	-61.9838	-2.59957	0
1.0120	-3.5271	-306.961	-61.9838	-1.06968	0
1.0127	-0.473334	-316.436	-59.5376	-0.460212	0
1.0133	0.748173	-325.911	-53.7377	-0.758727	0
1.0140	-0.167957	-331.096	-48.8585	1.97767	0
1.0147	2.87054	-338.694	-46.7279	3.20904	0
1.0153	7.75657	-349.376	-47.951	1.3682	0
1.0160	6.84044	-356.125	-55.8815	1.67915	0
1.0167	1.35893	-361.309	-67.7837	4.11703	0
1.0173	-3.22172	-365.868	-73.2811	4.7265	0
1.0180	-5.97011	-363.41	-69.0068	9.00522	0
1.0187	-4.44323	-357.645	-56.7889	16.9408	0
1.0193	1.35893	-357.332	-43.3742	19.6772	0
1.0200	9.28345	-360.684	-32.6819	17.8487	0
1.0207	17.834	-360.058	-19.5697	20.5976	0
1.0213	23.9415	-356.393	-7.0493	27.0032	0
1.0220	25.1478	-353.98	-6.14183	30.3615	0
1.0227	27.8962	-349.376	-11.6261	33.7198	0
1.0233	34.3091	-342.046	-8.87738	38.2971	0
1.0240	36.1413	-339.633	-3.99811	41.0459	0
1.0247	32.4768	-341.152	-3.99811	46.2326	0
1.0253	26.98	-337.487	1.18365	56.3075	0
1.0260	14.1695	-328.951	10.6529	63.9321	0
1.0267	-7.80237	-318.269	14.9272	69.1188	0
1.0273	-21.5291	-309.106	16.7552	72.788	0
1.0280	-19.7121	-305.441	19.5039	71.5567	0
1.0287	-16.3529	-301.777	15.8346	65.462	0
1.0293	-20.0174	-291.095	12.1785	56.3075	0
1.0300	-24.8882	-281.619	12.7834	42.8743	0
1.0307	-26.1097	-275.541	10.9553	33.7198	0
1.0313	-22.4452	-265.172	10.0347	30.3615	0
1.0320	-15.1314	-253.551	13.0859	20.2866	0
1.0327	-5.35936	-248.054	9.12726	9.91321	0
1.0333	4.7028	-242.288	-0.0263034	14.1919	0
1.0340	9.28345	-233.126	-3.09064	20.5976	0
1.0347	1.35893	-225.17	-7.0493	13.2715	0
1.0353	-8.7185	-218.779	-14.3748	-1.67915	0
1.0360	-8.41313	-210.823	-12.2442	-14.1919	0
1.0367	-6.88624	-201.974	-1.56505	-15.4109	0
1.0373	-15.1314	-192.231	10.3372	-2.59957	0
1.0380	-25.499	-182.174	31.4062	12.3635	0
1.0387	-29.1635	-173.593	57.9463	18.4582	0
1.0393	-27.942	-165.056	75.6484	23.6449	0
1.0400	-21.8344	-158.039	85.1176	33.4213	0
1.0407	-10.8561	-151.648	90.9044	41.0459	0
1.0413	-2.30559	-143.692	86.9457	39.516	0
1.0420	-0.778711	-134.262	73.8204	34.3293	0
1.0427	-4.13785	-125.993	65.5743	34.6402	0
1.0433	-4.13785	-117.77	66.7974	37.0781	0
1.0440	0.13742	-110.44	66.1924	38.608	0
1.0447	-0.473334	-102.797	53.3695	48.061	0
1.0453	-11.1615	-92.7409	35.983	63.9321	0
1.0460	-23.3613	-82.0589	27.4344	70.9472	0
1.0467	-26.4151	-73.8351	24.0807	71.8676	0
1.0473	-19.7121	-66.5052	17.6627	60.8847	0
1.0480	-9.63463	-58.2368	10.6529	22.426	0
1.0487	-1.69484	-49.7002	5.15546	-15.1124	0
1.0493	2.87054	-39.3311	0.881162	-13.2715	0
1.0500	2.56516	-28.0234	-1.86754	5.03745	0
1.0507	-0.167957	-15.8218	-8.57489	5.64692	0
1.0513	0.442796	-3.30738	-18.0441	1.06968	0
1.0520	5.92431	7.68744	-21.3978	3.20904	0
1.0527	10.505	15.5983	-19.8722	2.58714	0
1.0533	10.8103	22.6154	-19.8722	0.149258	0
1.0540	5.61893	27.487	-17.1235	2.28862	0
1.0547	-2.00022	30.571	-16.2029	3.20904	0
1.0553	-5.97011	36.3365	-20.4772	-0.460212	0
1.0560	-4.44323	42.1468	-24.1465	-3.50756	0
1.0567	-0.473334	42.7725	-27.1977	-2.28862	0
1.0573	3.17592	45.8117	-29.0257	-2.89809	0
1.0580	4.39742	52.8288	-19.5697	-7.17681	0
1.0587	2.25979	58.0133	0.578674	-6.86586	0
1.0593	-0.167957	65.9689	19.1883	-3.81851	0
1.0600	2.25979	81.2097	35.983	-6.86586	0
1.0607	7.45119	94.6627	53.9876	-9.61469	0
1.0613	10.1996	100.428	66.1924	-6.86586	0
1.0620	11.4211	103.78	67.718	-8.39575	0
1.0627	16.0017	105.345	63.4437	-14.1919	0
1.0633	20.5824	105.926	57.0388	-13.5825	0
1.0640	16.9179	108.384	46.3597	-11.1446	0
1.0647	13.2533	110.529	33.5368	-14.1919	0
1.0653	17.5286	111.11	23.1601	-16.9408	0
1.0660	21.8039	112.63	10.6529	-16.6298	0
1.0667	18.1394	115.982	-1.56505	-17.8487	0
1.0673	12.6426	120.273	-2.47252	-24.2668	0
1.0680	8.97808	123.044	-0.0263034	-32.8118	0
1.0687	3.78667	122.418	-2.47252	-35.2497	0
1.0693	2.25979	120.898	4.55048	-33.7198	0
1.0700	9.58883	125.77	21.937	-40.4364	0
1.0707	17.2232	133.726	31.0906	-51.7303	0
1.0713	12.3372	137.078	38.1136	-55.3871	0
1.0720	0.442796	137.972	53.067	-55.3871	0
1.0727	-8.10775	139.178	58.8669	-58.1359	0
1.0733	-10.8561	138.91	57.6438	-55.3871	0
1.0740	-11.4669	141.324	69.8485	-48.9814	0
1.0747	-13.2992	145.301	86.3276	-48.061	0
1.0753	-17.8798	146.821	89.3788	-47.4515	0
1.0760	-19.7121	152.944	84.802	-47.153	0
1.0767	-11.4669	164.52	77.4765	-52.6382	0
1.0773	1.05355	173.37	65.2718	-54.1681	0
1.0780	8.6727	178.867	51.8439	-47.153	0
1.0787	10.505	183.739	42.0854	-46.8421	0
1.0793	11.4211	183.426	32.9318	-50.8098	0
1.0800	14.7802	174.889	25.6063	-47.153	0
1.0807	18.7501	164.207	24.3832	-41.6554	0
1.0813	17.2232	158.71	26.5138	-40.7474	0
1.0820	8.97808	158.129	29.565	-39.827	0
1.0827	2.25979	151.425	36.2855	-39.827	0
1.0833	-1.38946	141.324	44.2159	-44.7151	0
1.0840	-5.05398	140.117	45.1366	-51.1208	0
1.0847	-7.80237	142.575	42.3879	-54.1681	0
1.0853	-11.4669	139.491	46.044	-52.0288	0
1.0860	-17.5744	137.346	49.7133	-50.5113	0
1.0867	-19.4067	135.826	47.8853	-54.4791	0
1.0873	-15.7422	131.267	46.044	-59.9643	0
1.0880	-17.5744	128.228	41.4672	-63.9321	0
1.0887	-27.0258	124.563	31.4062	-67.8999	0
1.0893	-32.5226	117.546	29.2625	-68.2108	0
1.0900	-27.942	113.881	33.8393	-67.6013	0
1.0907	-15.1314	111.11	31.7087	-70.6487	0
1.0913	-1.69484	105.926	32.9318	-72.1786	0
1.0920	2.56516	103.78	44.2159	-69.7283	0
1.0927	0.748173	99.2215	50.6208	-69.1188	0
1.0933	1.35893	89.4335	49.7133	-67.6013	0
1.0940	3.17592	83.0422	51.2389	-61.8052	0
1.0947	3.48129	76.9637	49.4108	-58.1359	0
1.0953	5.61893	67.1757	44.2159	-55.9965	0
1.0960	6.84044	61.3654	43.3085	-51.1208	0
1.0967	3.17592	54.6612	39.9416	-48.372	0
1.0973	1.35893	40.6272	30.4856	-49.2924	0
1.0980	5.00818	31.7777	25.2907	-45.9341	0
1.0987	8.97808	29.0514	23.1601	-38.9065	0
1.0993	11.4211	21.7215	11.5603	-36.4687	0
1.1000	15.6964	12.872	-1.86754	-34.6402	0
1.1007	17.834	7.68744	-7.96992	-26.0952	0
1.1013	13.2533	1.25144	-15.5979	-16.9408	0
1.1020	8.6727	-4.24597	-32.0769	-12.973	0
1.1027	8.06194	-6.3913	-52.8303	-9.00522	0
1.1033	5.92431	-8.49193	-73.5836	-5.95787	0
1.1040	3.48129	-10.6373	-99.8212	-8.39575	0
1.1047	7.75657	-12.4697	-134.002	-8.69427	0
1.1053	11.4211	-13.4083	-166.961	-3.81851	0
1.1060	9.28345	-12.4697	-186.806	-3.50756	0
1.1067	8.06194	-8.49193	-197.486	-8.0848	0
1.1073	11.7265	-2.99452	-205.416	-9.92564	0
1.1080	16.6125	1.5643	-203.285	-9.30374	0
1.1087	23.9415	4.60352	-189.542	-2.59957	0
1.1093	32.4768	10.4138	-173.984	11.4431	0
1.1100	30.3392	18.6376	-165.435	18.4582	0
1.1107	14.7802	21.0958	-164.527	9.61469	0
1.1113	6.53506	19.2633	-171.235	1.97767	0
1.1120	15.0856	18.3694	-179.783	3.81851	0
1.1127	19.9716	19.2633	-189.239	1.06968	0
1.1133	8.6727	20.7829	-207.547	-9.00522	0
1.1140	-2.30559	22.6154	-230.141	-12.3635	0
1.1147	0.442796	21.0958	-241.425	-6.56734	0
1.1153	6.84044	18.0565	-239.597	-2.28862	0
1.1160	5.31355	18.6376	-234.1	-4.11703	0
1.1167	-3.22172	19.5761	-215.793	-9.30374	0
1.1173	-16.0475	16.8051	-174.286	-9.61469	0
1.1180	-28.8581	16.5369	-117.523	-0.460212	0
1.1187	-34.3549	20.47	-56.7889	11.7541	0
1.1193	-29.4689	19.5761	2.10427	17.5502	0
1.1200	-20.6282	13.1402	50.6208	19.6772	0
1.1207	-10.2454	7.9556	88.1688	23.6449	0
1.1213	-4.13785	3.08391	117.458	26.3938	0
1.1220	-7.19162	-4.82699	136.685	24.2544	0
1.1227	-12.9938	-11.5758	148.89	22.426	0
1.1233	-11.7723	-13.9893	160.792	28.8316	0
1.1240	-7.80237	-14.6151	167.815	37.3766	0
1.1247	-5.35936	-17.3414	170.262	37.3766	0
1.1253	-0.473334	-21.0064	172.695	31.8914	0
1.1260	4.09205	-23.4646	168.42	31.5805	0
1.1267	5.61893	-24.3584	158.662	33.7198	0
1.1273	5.00818	-25.6099	155.611	32.1899	0
1.1280	5.00818	-27.4424	149.193	29.1426	0
1.1287	6.84044	-30.7944	133.029	28.5331	0
1.1293	6.84044	-35.3533	124.481	30.063	0
1.1300	-2.30559	-35.0404	125.704	32.1899	0
1.1307	-16.0475	-31.6883	122.337	31.5805	0
1.1313	-18.7959	-30.4816	121.127	29.7521	0
1.1320	-10.2454	-31.3755	125.704	30.063	0
1.1327	-5.05398	-33.5208	125.388	30.971	0
1.1333	-5.97011	-36.8729	123.56	29.7521	0
1.1340	-3.83248	-37.1857	123.257	29.1426	0
1.1347	1.05355	-36.2918	114.104	33.1104	0
1.1353	2.87054	-37.1857	99.453	38.9065	0
1.1360	2.87054	-37.1857	86.9457	43.4838	0
1.1367	3.17592	-35.3533	71.0717	48.6705	0
1.1373	3.78667	-36.2918	55.5132	54.7776	0
1.1380	6.53506	-38.1243	46.044	53.5587	0
1.1387	8.06194	-38.7053	33.2343	42.5758	0
1.1393	5.00818	-40.5378	16.7552	31.8914	0
1.1400	1.95441	-44.2028	6.07607	30.6725	0
1.1407	1.95441	-45.4542	-0.946921	38.608	0
1.1413	3.17592	-43.8899	-6.14183	49.2799	0
1.1420	5.92431	-40.8507	-4.91873	54.1681	0
1.1427	8.6727	-37.1857	-0.644432	51.7303	0
1.1433	10.8103	-35.6661	-1.24941	44.7027	0
1.1440	15.6964	-35.3533	-7.96992	36.1577	0
1.1447	14.1695	-32.314	-18.3466	34.9388	0
1.1453	-0.473334	-29.543	-28.4076	45.0137	0
1.1460	-12.9938	-27.1295	-36.3512	50.5113	0
1.1467	-11.7723	-23.4646	-44.5842	48.061	0
1.1473	-9.63463	-22.8388	-53.7377	49.5909	0
1.1480	-13.2992	-24.3584	-61.3789	48.9814	0
1.1487	-14.2153	-19.1739	-66.5606	40.4364	0
1.1493	-12.6884	-11.5758	-65.64	37.9985	0
1.1500	-13.9099	-10.9501	-58.9327	43.4838	0
1.1507	-16.9637	-9.74338	-51.3047	43.4838	0
1.1513	-17.2691	-3.62025	-41.8355	38.9065	0
1.1520	-12.6884	-1.47491	-30.2489	37.6876	0
1.1527	-6.58087	-3.30738	-23.2259	38.608	0
1.1533	-3.83248	-0.268166	-22.3052	38.2971	0
1.1540	-6.58087	4.91638	-18.0441	37.3766	0
1.1547	-10.5508	8.89418	-9.19302	36.7672	0
1.1553	-10.5508	13.1402	-5.82619	35.5482	0
1.1560	-9.94001	17.7437	-7.96992	31.5805	0
1.1567	-10.5508	21.4086	-7.0493	27.6127	0
1.1573	-7.497	27.2189	-2.47252	27.3142	0
1.1580	-0.473334	35.7555	-0.644432	29.4535	0
1.1587	3.78667	45.186	-3.09064	30.971	0
1.1593	5.00818	52.5159	-9.798	33.7198	0
1.1600	6.53506	55.5998	-18.0441	36.1577	0
1.1607	6.22968	59.2201	-24.1465	36.7672	0
1.1613	5.61893	61.9911	-32.0769	34.0308	0
1.1620	7.75657	58.0133	-48.2535	29.7521	0
1.1627	11.7265	54.0355	-62.9045	29.1426	0
1.1633	14.1695	55.868	-65.035	31.5805	0
1.1640	12.0318	55.5998	-62.9045	28.2222	0
1.1647	5.31355	53.4545	-64.7325	25.4858	0
1.1653	0.13742	55.287	-68.0862	29.7521	0
1.1660	0.442796	56.1808	-72.9655	26.0952	0
1.1667	4.09205	51.9349	-80.291	12.662	0
1.1673	4.39742	52.8288	-84.8678	9.30374	0
1.1680	-3.5271	57.1194	-89.7602	14.1919	0
1.1687	-12.0776	56.4937	-95.2444	15.0999	0
1.1693	-6.88624	57.7005	-90.3652	18.7692	0
1.1700	5.92431	62.885	-75.1092	27.0032	0
1.1707	9.58883	65.3432	-66.5606	28.8316	0
1.1713	5.61893	66.5499	-69.3093	28.8316	0
1.1720	1.35893	71.1535	-76.6348	18.7692	0
1.1727	-2.91635	72.6731	-88.5371	-20.2991	0
1.1733	-5.66474	71.7345	-105.924	-59.0563	0
1.1740	-5.05398	71.7345	-122.718	-51.1208	0
1.1747	-5.35936	69.902	-136.146	-20.9085	0
1.1753	-12.383	67.4885	-148.351	-10.5351	0
1.1760	-23.6667	67.4885	-161.779	-10.5351	0
1.1767	-25.1936	65.3432	-176.43	-6.86586	0
1.1773	-15.4368	59.5329	-186.491	-7.78628	0
1.1780	-10.5508	53.4545	-186.188	-9.30374	0
1.1787	-13.9099	48.2699	-174.588	-6.25639	0
1.1793	-12.0776	45.186	-150.784	-9.00522	0
1.1800	-3.22172	43.9793	-113.565	-14.1919	0
1.1807	4.7028	42.1468	-72.9655	-10.5351	0
1.1813	7.75657	39.1076	-41.8355	-4.11703	0
1.1820	5.61893	35.7555	-22.6209	-4.11703	0
1.1827	1.05355	32.6716	-7.96992	-7.17681	0
1.1833	0.442796	33.6102	8.81162	-8.0848	0
1.1840	2.25979	36.9623	26.8163	-8.0848	0
1.1847	0.442796	38.4819	43.3085	-10.2242	0
1.1853	-4.13785	40.6272	57.9463	-13.881	0
1.1860	-6.58087	46.4375	67.718	-16.3313	0
1.1867	-6.88624	54.0355	74.4253	-17.2393	0
1.1873	-7.80237	58.9519	83.5789	-17.8487	0
1.1880	-10.5508	58.0133	93.0481	-18.7692	0
1.1887	-12.9938	52.203	102.807	-21.518	0
1.1893	-13.2992	47.0185	118.983	-22.426	0
1.1900	-11.4669	47.6442	135.765	-22.426	0
1.1907	-7.80237	52.8288	146.76	-23.9559	0
1.1913	-2.91635	57.1194	160.187	-26.3938	0
1.1920	5.00818	59.8458	176.969	-27.0157	0
1.1927	13.2533	62.6168	188.266	-27.9236	0
1.1933	9.58883	62.6168	194.369	-30.3615	0
1.1940	-2.30559	56.4937	201.378	-31.2819	0
1.1947	-5.05398	51.3092	204.43	-31.5929	0
1.1953	-1.38946	48.5381	201.694	-32.5009	0
1.1960	-0.473334	43.6664	198.025	-32.8118	0
1.1967	3.17592	38.7947	194.053	-30.063	0
1.1973	5.00818	35.7555	183.992	-24.8763	0
1.1980	0.442796	30.571	167.815	-19.3786	0
1.1987	1.6643	25.0736	154.992	-13.2715	0
1.1993	6.22968	19.5761	142.788	-9.00522	0
1.2000	1.35893	15.5983	121.429	-6.56734	0
1.2007	-1.38946	18.0565	100.979	-3.50756	0
1.2013	3.48129	22.9282	92.1275	1.3682	0
1.2020	-1.69484	22.3025	84.802	5.33597	0
1.2027	-11.7723	20.47	74.741	3.50756	0
1.2033	-8.10775	20.47	68.9411	-7.78628	0
1.2040	-2.61097	17.118	61.3131	-18.7692	0
1.2047	-8.41313	13.453	51.8439	-17.2393	0
1.2053	-6.88624	12.2463	47.5696	-11.1446	0
1.2060	7.45119	9.78807	39.3367	-11.4431	0
1.2067	17.834	8.58132	25.2907	-10.8336	0
1.2073	19.0555	9.78807	18.5833	-2.89809	0
1.2080	16.3071	8.89418	12.1785	2.28862	0
1.2087	9.89421	8.58132	-4.3006	-0.758727	0
1.2093	2.25979	12.2463	-14.3748	-2.28862	0
1.2100	-2.30559	14.7045	-14.3748	5.64692	0
1.2107	-4.74861	16.5369	-16.2029	14.1919	0
1.2113	-8.7185	19.5761	-12.8492	14.1919	0
1.2120	-15.1314	19.5761	-0.341944	7.78628	0
1.2127	-18.1852	15.9112	3.62986	-2.89809	0
1.2133	-13.2992	13.1402	0.276185	-17.2393	0
1.2140	-3.5271	9.78807	4.55048	-30.063	0
1.2147	3.17592	5.85497	6.68105	-35.5482	0
1.2153	5.61893	4.0225	-4.3006	-36.7796	0
1.2160	7.14581	1.25144	-15.5979	-34.6402	0
1.2167	5.92431	-1.16205	-26.277	-29.7521	0
1.2173	-1.08409	-2.72636	-41.533	-27.0157	0
1.2180	-7.80237	-6.97232	-53.7377	-24.8763	0
1.2187	-7.80237	-13.4083	-61.6814	-17.8487	0
1.2193	-3.22172	-16.1347	-75.7142	-10.2242	0
1.2200	-2.91635	-17.0733	-88.5371	-5.33597	0
1.2207	-5.97011	-20.6935	-90.3652	-0.758727	0
1.2213	-6.58087	-24.3584	-89.4445	3.50756	0
1.2220	-2.61097	-28.0234	-89.4445	7.78628	0
1.2227	2.25979	-31.1073	-83.0397	8.69427	0
1.2233	6.84044	-31.6883	-77.2398	0.149258	0
1.2240	9.58883	-30.7944	-76.6348	-8.39575	0
1.2247	7.14581	-31.6883	-69.9143	-6.86586	0
1.2253	4.09205	-31.3755	-57.4071	-1.9901	0
1.2260	4.09205	-27.4424	-53.7377	-0.460212	0
1.2267	3.78667	-23.4646	-55.2633	3.20904	0
1.2273	0.13742	-21.6321	-51.9097	5.03745	0
1.2280	-1.38946	-20.4253	-47.951	1.3682	0
1.2287	1.05355	-17.9671	-45.8073	-2.28862	0
1.2293	5.00818	-14.6151	-39.4024	-1.67915	0
1.2300	8.6727	-11.263	-33.6025	-1.38063	0
1.2307	8.6727	-8.22377	-37.2587	-2.59957	0
1.2313	5.00818	-4.24597	-42.7561	-2.89809	0
1.2320	5.92431	0.357555	-41.533	-0.758727	0
1.2327	9.58883	3.08391	-40.0074	-0.149258	0
1.2333	9.89421	2.77105	-44.8998	0.758727	0
1.2340	8.97808	4.0225	-50.0816	5.94544	0
1.2347	5.61893	6.74885	-50.0816	10.5227	0
1.2353	-2.30559	7.68744	-50.0816	9.00522	0
1.2360	-4.74861	6.74885	-55.2633	9.61469	0
1.2367	-3.22172	6.12313	-60.4583	14.1919	0
1.2373	-10.5508	5.22924	-61.0632	15.0999	0
1.2380	-19.4067	4.0225	-58.9327	14.1919	0
1.2387	-17.5744	3.70963	-61.9838	15.7094	0
1.2393	-9.02388	1.87716	-77.2398	16.0203	0
1.2400	2.25979	-2.10064	-97.6906	15.7094	0
1.2407	11.4211	-5.45272	-111.119	16.0203	0
1.2413	7.75657	-7.59805	-119.351	14.1919	0
1.2420	0.13742	-8.49193	-130.649	13.2715	0
1.2427	3.48129	-6.97232	-132.174	16.3313	0
1.2433	4.39742	-3.30738	-110.816	18.7692	0
1.2440	-5.97011	-0.581027	-76.3323	17.5502	0
1.2447	-11.4669	1.25144	-42.7561	15.0999	0
1.2453	-9.63463	2.19003	-11.0211	12.662	0
1.2460	-12.383	2.19003	17.0577	10.5227	0
1.2467	-13.6045	0.625721	37.1929	10.5227	0
1.2473	-7.80237	-2.4135	49.7133	9.61469	0
1.2480	-1.69484	-6.07844	57.3413	5.03745	0
1.2487	1.05355	-8.8048	62.5231	2.28862	0
1.2493	1.35893	-7.91091	69.5461	3.50756	0
1.2500	0.442796	-2.99452	74.4253	3.20904	0
1.2507	-1.08409	3.08391	74.4253	-0.758727	0
1.2513	-0.473334	7.68744	76.8715	-1.38063	0
1.2520	4.09205	13.1402	86.9457	1.67915	0
1.2527	9.28345	16.2241	100.979	1.67915	0
1.2533	8.36732	8.26846	115.327	0.460212	0
1.2540	1.35893	-5.13985	127.532	2.89809	0
1.2547	-3.22172	-12.4697	135.765	4.42798	0
1.2553	-4.13785	-15.509	143.09	1.97767	0
1.2560	-2.30559	-16.7604	150.113	3.20904	0
1.2567	1.6643	-15.8218	151.941	7.78628	0
1.2573	6.84044	-16.7604	149.811	8.0848	0
1.2580	4.39742	-17.0733	149.811	9.61469	0
1.2587	-4.13785	-13.0955	151.336	15.0999	0
1.2593	-5.05398	-9.74338	150.416	13.5825	0
1.2600	3.48129	-10.0115	145.536	9.61469	0
1.2607	7.75657	-13.0955	135.462	13.881	0
1.2613	2.25979	-22.526	123.257	18.1597	0
1.2620	-3.83248	-34.4594	111.053	16.0203	0
1.2627	-4.13785	-40.5378	99.453	13.881	0
1.2633	-1.08409	-44.2028	89.3788	13.2715	0
1.2640	2.87054	-47.2867	80.8433	11.7541	0
1.2647	4.7028	-44.5156	72.8997	12.973	0
1.2653	4.09205	-38.1243	65.8899	15.7094	0
1.2660	5.00818	-32.6269	56.1182	13.881	0
1.2667	8.6727	-27.4424	40.8623	8.0848	0
1.2673	9.58883	-26.1909	27.7369	6.86586	0
1.2680	6.53506	-27.4424	20.4114	11.7541	0
1.2687	5.92431	-24.0903	12.4809	16.9408	0
1.2693	8.6727	-19.7996	3.93235	24.2544	0
1.2700	5.92431	-20.1125	0.276185	37.0781	0
1.2707	-0.778711	-19.1739	-0.946921	43.4838	0
1.2713	-2.30559	-14.9279	0.276185	41.3444	0
1.2720	1.05355	-10.0115	1.80178	39.516	0
1.2727	-1.08409	-4.55883	-7.35179	25.1748	0
1.2733	-7.80237	1.25144	-23.5283	-8.69427	0
1.2740	-9.63463	4.0225	-33.6025	-31.2819	0
1.2747	-0.473334	5.22924	-42.4536	-27.0157	0
1.2753	8.6727	7.06171	-56.184	-14.5029	0
1.2760	6.84044	4.91638	-67.4812	-1.67915	0
1.2767	2.87054	-0.893888	-75.7142	10.8336	0
1.2773	9.28345	-4.24597	-88.5371	16.6298	0
1.2780	16.9179	-3.93311	-102.267	18.1597	0
1.2787	12.6426	-3.93311	-110.816	16.9408	0
1.2793	3.48129	-6.97232	-118.142	4.7265	0
1.2800	-4.13785	-10.9501	-125.769	-7.78628	0
1.2807	-14.826	-12.7826	-126.677	-4.42798	0
1.2813	-21.239	-14.3022	-120.272	3.81851	0
1.2820	-16.6583	-17.0733	-112.342	1.3682	0
1.2827	-12.383	-20.4253	-101.347	-3.50756	0
1.2833	-16.9637	-23.4646	-86.0909	-3.20904	0
1.2840	-22.7506	-23.4646	-74.8067	-2.59957	0
1.2847	-22.4452	-21.6321	-72.9655	-0.149258	0
1.2853	-20.0174	-19.7996	-75.7142	8.69427	0
1.2860	-17.8798	-17.0733	-78.1604	11.7541	0
1.2867	-14.2153	-11.5758	-78.4629	4.11703	0
1.2873	-11.1615	-7.91091	-79.686	-0.460212	0
1.2880	-9.32926	-8.22377	-86.3934	1.3682	0
1.2887	-6.58087	-8.49193	-94.9419	0.149258	0
1.2893	-0.167957	-8.49193	-96.77	-1.38063	0
1.2900	8.6727	-9.43052	-92.1932	-0.460212	0
1.2907	13.8641	-8.8048	-90.3652	-1.9901	0
1.2913	12.948	-7.28519	-91.5883	-2.89809	0
1.2920	10.505	-7.28519	-86.3934	2.28862	0
1.2927	6.84044	-6.97232	-76.6348	9.61469	0
1.2933	2.25979	-3.93311	-70.2168	13.2715	0
1.2940	1.05355	-0.268166	-61.0632	5.94544	0
1.2947	1.35893	5.85497	-43.0586	-6.86586	0
1.2953	0.13742	12.5591	-23.8308	-12.973	0
1.2960	1.35893	15.9112	-6.44432	-11.4431	0
1.2967	-1.38946	17.4308	12.7834	-11.7541	0
1.2973	-11.4669	19.2633	27.4344	-12.0526	0
1.2980	-14.5207	17.118	35.0624	-6.86586	0
1.2987	-6.27549	11.9334	39.6391	-3.20904	0
1.2993	-1.38946	4.91638	35.6673	-8.0848	0
1.3000	-0.167957	-4.24597	22.8576	-14.8014	0
1.3007	5.00818	-12.7826	12.7834	-16.9408	0
1.3013	5.31355	-18.9057	5.15546	-21.518	0
1.3020	-1.38946	-26.5038	-8.87738	-31.5929	0
1.3027	-0.473334	-33.5208	-26.277	-36.1701	0
1.3033	11.4211	-36.6047	-44.5842	-33.4213	0
1.3040	17.5286	-39.9568	-67.1656	-28.8441	0
1.3047	17.2232	-46.3481	-85.7884	-21.8165	0
1.3053	24.5523	-51.2198	-93.7188	-16.0203	0
1.3060	33.3929	-53.0522	-91.5883	-14.5029	0
1.3067	30.6446	-52.1584	-78.4629	-13.2715	0
1.3073	23.9415	-50.013	-61.3789	-11.4431	0
1.3080	15.391	-49.0744	-52.2122	-16.9408	0
1.3087	1.05355	-50.013	-50.0816	-23.0479	0
1.3093	-8.7185	-51.2198	-45.2023	-20.9085	0
1.3100	-11.7723	-53.3651	-36.9562	-19.0801	0
1.3107	-21.8344	-55.8233	-26.277	-25.1748	0
1.3113	-29.7742	-55.8233	-10.403	-32.5009	0
1.3120	-22.7506	-51.8455	10.0347	-33.7198	0
1.3127	-11.7723	-47.2867	31.7087	-29.7521	0
1.3133	-10.2454	-44.2028	56.4207	-25.7843	0
1.3140	-13.6045	-42.0574	85.7226	-25.1748	0
1.3147	-13.9099	-39.3311	112.881	-27.6251	0
1.3153	-6.58087	-36.6047	128.137	-30.971	0
1.3160	1.05355	-32.6269	133.332	-34.0308	0
1.3167	-0.473334	-26.1909	137.908	-34.6402	0
1.3173	-5.66474	-15.8218	143.406	-32.5009	0
1.3180	-11.1615	-2.10064	145.234	-28.8441	0
1.3187	-16.9637	5.85497	144.313	-22.7369	0
1.3193	-18.4906	1.87716	141.262	-19.6896	0
1.3200	-14.826	-5.76558	135.16	-20.5976	0
1.3207	-12.0776	-10.6373	131.188	-17.2393	0
1.3213	-9.63463	-13.9893	130.583	-9.61469	0
1.3220	-7.80237	-14.6151	129.057	-9.00522	0
1.3227	-6.88624	-13.4083	128.755	-12.0526	0
1.3233	-6.88624	-13.0955	128.452	-9.00522	0
1.3240	-8.7185	-11.5758	121.429	-9.61469	0
1.3247	-6.88624	-8.8048	112.276	-20.5976	0
1.3253	2.25979	-8.8048	107.699	-30.3615	0
1.3260	6.22968	-7.59805	99.7555	-33.1104	0
1.3267	2.87054	-3.30738	90.9044	-31.8914	0
1.3273	3.78667	2.19003	89.0763	-27.9236	0
1.3280	5.00818	5.85497	82.0533	-25.1748	0
1.3287	-0.167957	5.85497	66.4949	-25.1748	0
1.3293	-0.473334	3.39677	58.8669	-20.5976	0
1.3300	3.48129	4.60352	56.7363	-14.1919	0
1.3307	1.95441	7.68744	49.7133	-14.1919	0
1.3313	0.442796	6.74885	45.439	-15.1124	0
1.3320	2.25979	5.22924	42.0854	-11.4431	0
1.3327	4.09205	5.85497	27.1319	-8.39575	0
[truncated: 53,620 more rows]
