# Supplementary material for: Identification of Haptic Based Guiding Using Hard Reins
Source: PLoS One. 2015 Jul 22;10(7):e0132020. doi: 10.1371/journal.pone.0132020 (PMC4511788; doi:10.1371/journal.pone.0132020)
Supplement: S3 File — (ZIP) [file pone.0132020.s003.zip › EMGData1/Subject2/T12/t12.txt]

0.0000	6.84303	1.22003	11.8661	-23.3412	0
0.0007	6.84303	-2.44005	6.3734	-22.4335	0
0.0013	6.84303	-4.21464	4.84814	-19.6835	0
0.0020	6.84303	-2.66188	6.07379	-19.6835	0
0.0027	6.84303	-0.887292	4.54854	-18.4643	0
0.0033	6.84303	-1.22003	3.93117	-16.0259	0
0.0040	6.84303	-3.32735	4.23985	-17.2451	0
0.0047	6.84303	-5.43467	4.84814	-19.3855	0
0.0053	6.84303	-5.7674	7.59905	-19.3855	0
0.0060	6.84303	-5.10193	6.99076	-19.0739	0
0.0067	6.84303	-6.98743	3.02328	-18.7759	0
0.0073	6.84303	-6.98743	4.84814	-17.2451	0
0.0080	6.84303	-3.32735	7.59905	-16.6355	0
0.0087	6.84303	-0.887292	4.84814	-17.8547	0
0.0093	6.84303	-1.77458	4.84814	-18.1528	0
0.0100	6.84303	-1.77458	6.07379	-16.3239	0
0.0107	6.84303	-3.32735	3.32288	-16.0259	0
0.0113	6.84303	-7.87472	2.7146	-16.9335	0
0.0120	6.84303	-8.76201	4.23985	-13.8855	0
0.0127	6.84303	-6.10014	2.10631	-8.69706	0
0.0133	6.84303	-5.7674	-1.56157	-9.30667	0
0.0140	6.84303	-6.10014	-4.30341	-10.8375	0
0.0147	6.84303	-6.10014	-7.6626	-9.61825	0
0.0153	6.84303	-7.32016	-10.4044	-9.61825	0
0.0160	6.84303	-8.54019	-13.1553	-6.86824	0
0.0167	6.84303	-8.76201	-16.2059	-0.758622	0
0.0173	6.84303	-8.54019	-16.8142	0.460592	0
0.0180	6.84303	-5.43467	-18.3394	0.149015	0
0.0187	6.84303	-4.88011	-23.5325	5.03942	0
0.0193	6.84303	-9.42748	-25.9748	6.55667	0
0.0200	6.84303	-10.6475	-26.8917	1.36823	0
0.0207	6.84303	-6.98743	-28.417	2.58744	0
0.0213	6.84303	-6.98743	-26.2744	7.47785	0
0.0220	6.84303	-8.76201	-24.4495	7.77588	0
0.0227	6.84303	-6.65469	-26.2744	7.47785	0
0.0233	6.84303	-4.21464	-24.4495	7.77588	0
0.0240	-2.92254	-4.54737	-20.482	5.33745	0
0.0247	-2.00479	-5.10193	-22.0073	6.25864	0
0.0253	-6.88758	-5.10193	-26.2744	10.5259	0
0.0260	-6.88758	-6.10014	-28.1083	10.2279	0
0.0267	-4.14324	-7.87472	-28.417	8.69706	0
0.0273	-6.88758	-9.42748	-28.417	11.7451	0
0.0280	-5.96983	-9.09475	-28.417	12.6663	0
0.0287	0.133653	-7.87472	-30.2419	11.7451	0
0.0293	-0.784097	-6.32196	-31.7671	13.8855	0
0.0300	-4.14324	-5.10193	-29.9423	13.2759	0
0.0307	-2.30774	-4.21464	-25.0578	9.61825	0
0.0313	0.4366	-4.21464	-19.2564	9.91628	0
0.0320	1.6573	-4.21464	-16.5145	12.0567	0
0.0327	2.26319	-5.7674	-12.5471	9.61825	0
0.0333	0.739546	-7.87472	-2.77815	7.77588	0
0.0340	-0.481151	-9.42748	7.29037	9.30667	0
0.0347	1.35435	-8.54019	12.7831	9.91628	0
0.0353	3.18094	-6.32196	17.3589	8.99509	0
0.0360	4.09869	-7.54199	21.3264	7.47785	0
0.0367	3.79574	-10.3148	22.8516	5.33745	0
0.0373	3.18094	-8.76201	21.9437	5.03942	0
0.0380	2.57505	-7.32016	18.8841	7.47785	0
0.0387	3.18094	-9.09475	14.3084	8.99509	0
0.0393	2.26319	-8.54019	12.7831	8.38549	0
0.0400	-1.3989	-5.7674	13.3914	8.69706	0
0.0407	-4.14324	-6.10014	10.3409	10.2279	0
0.0413	-2.6196	-7.32016	4.84814	8.38549	0
0.0420	-0.178204	-7.87472	3.93117	5.03942	0
0.0427	-0.481151	-9.09475	4.54854	5.64903	0
0.0433	1.35435	-7.87472	5.76511	8.69706	0
0.0440	7.14598	-5.43467	11.2579	10.5259	0
0.0447	8.67853	-6.98743	16.7506	10.5259	0
0.0453	5.62233	-6.65469	17.6676	9.61825	0
0.0460	5.62233	-2.44005	17.6676	9.61825	0
0.0467	6.84303	-3.32735	20.4185	9.91628	0
0.0473	4.40164	-8.76201	24.6856	7.77588	0
0.0480	0.133653	-6.98743	26.8191	5.94706	0
0.0487	-3.22549	-3.32735	26.8191	8.08746	0
0.0493	-5.06099	-6.10014	28.6531	9.61825	0
0.0500	-5.36394	-8.76201	30.7866	7.77588	0
0.0507	-4.14324	-6.32196	28.9617	7.77588	0
0.0513	-0.784097	-5.43467	24.3769	10.5259	0
0.0520	0.739546	-4.21464	21.0268	11.7451	0
0.0527	-2.30774	-1.44185	15.8336	13.8855	0
0.0533	-4.14324	-1.44185	11.5665	16.0259	0
0.0540	-2.92254	-2.66188	14.9167	16.6355	0
0.0547	-5.06099	-0.554558	17.3589	16.9335	0
0.0553	-7.80533	-0.554558	10.3409	16.9335	0
0.0560	-4.14324	-1.22003	3.02328	15.1047	0
0.0567	-0.784097	-0.554558	2.10631	13.2759	0
0.0573	-1.08704	0.332735	2.10631	12.3547	0
0.0580	-1.3989	1.8855	-0.0363157	12.3547	0
0.0587	-0.784097	3.99282	-1.86118	14.1835	0
0.0593	-1.3989	2.21823	0.880655	14.7931	0
0.0600	-1.3989	-1.44185	3.93117	12.3547	0
0.0607	-1.3989	-0.887292	1.79763	10.5259	0
0.0613	-2.30774	0	1.18934	10.5259	0
0.0620	-3.22549	-1.44185	8.51602	11.1355	0
0.0627	-2.6196	-0.554558	15.8336	9.30667	0
0.0633	0.4366	0.332735	17.3589	5.33745	0
0.0640	3.79574	-2.99461	17.0593	4.11824	0
0.0647	5.62233	-4.21464	16.451	5.64903	0
0.0653	5.01644	-1.44185	16.7506	6.86824	0
0.0660	2.26319	-0.221823	20.4185	7.77588	0
0.0667	1.96024	-1.22003	22.8516	7.77588	0
0.0673	4.40164	0.332735	22.8516	5.94706	0
0.0680	4.09869	1.8855	22.552	7.77588	0
0.0687	2.26319	0.332735	21.0268	9.91628	0
0.0693	4.09869	-1.44185	18.5845	7.77588	0
0.0700	5.01644	-1.22003	17.6676	8.38549	0
0.0707	1.6573	0.998204	14.9167	10.5259	0
0.0713	0.4366	1.8855	9.12431	6.86824	0
0.0720	4.40164	0.998204	4.54854	3.19705	0
0.0727	4.40164	0	-2.77815	5.33745	0
0.0733	4.40164	0.332735	-12.5471	5.64903	0
0.0740	4.40164	1.22003	-14.6806	4.11824	0
0.0747	4.40164	1.8855	-13.464	6.55667	0
0.0753	4.40164	1.55276	-17.7311	6.86824	0
0.0760	4.40164	0.332735	-18.9568	4.42981	0
0.0767	4.40164	-0.554558	-11.9388	6.25864	0
0.0773	4.40164	-1.44185	-7.97129	10.8375	0
0.0780	4.40164	-2.44005	-5.22038	10.8375	0
0.0787	4.40164	-0.887292	4.84814	8.69706	0
0.0793	4.40164	0	15.8336	8.99509	0
0.0800	4.40164	-2.44005	20.7181	8.99509	0
0.0807	4.40164	-5.10193	24.0773	8.69706	0
0.0813	4.40164	-4.88011	28.6531	7.16627	0
0.0820	4.40164	-3.32735	32.3119	5.03942	0
0.0827	4.40164	-2.44005	34.1458	5.33745	0
0.0833	4.40164	-2.44005	34.7541	9.30667	0
0.0840	1.35435	-2.44005	35.3715	8.99509	0
0.0847	-0.784097	-2.44005	35.0628	5.03942	0
0.0853	-3.22549	-2.66188	32.0123	5.64903	0
0.0860	-4.14324	-1.44185	29.57	6.55667	0
0.0867	-3.22549	0.665469	29.2613	2.89902	0
0.0873	-0.178204	0	24.9943	2.28941	0
0.0880	1.6573	-0.887292	18.5845	5.03942	0
0.0887	0.739546	1.8855	15.534	4.11824	0
0.0893	0.4366	3.66008	11.5665	1.97784	0
0.0900	1.04249	1.55276	6.07379	1.97784	0
0.0907	1.35435	-0.554558	4.54854	1.0702	0
0.0913	2.26319	-1.44185	4.23985	0.460592	0
0.0920	3.48389	-0.554558	1.79763	2.28941	0
0.0927	2.57505	1.55276	-0.0363157	3.80666	0
0.0933	1.35435	-0.221823	-1.56157	5.94706	0
0.0940	0.4366	-4.21464	-4.61209	8.38549	0
0.0947	0.4366	-3.32735	-5.82866	5.94706	0
0.0953	2.87799	-2.10732	-4.61209	0.758622	0
0.0960	4.09869	-6.10014	-4.91169	-1.36823	0
0.0967	2.57505	-7.54199	-4.61209	-1.36823	0
0.0973	1.6573	-5.43467	-3.08683	-1.67981	0
0.0980	0.4366	-6.10014	-4.61209	-0.460592	0
0.0987	-2.00479	-7.32016	-7.05432	0.460592	0
0.0993	-0.784097	-5.43467	-4.91169	-1.0702	0
0.1000	-0.481151	-4.54737	-2.16986	-2.28941	0
0.1007	-4.14324	-5.43467	-3.38644	-1.36823	0
0.1013	-4.74914	-5.43467	-3.69512	0.460592	0
0.1020	-4.14324	-6.32196	-3.69512	2.28941	0
0.1027	-5.66689	-6.98743	-6.74563	3.19705	0
0.1033	-5.96983	-1.22003	-9.18786	1.0702	0
0.1040	-6.88758	4.88011	-8.27089	-0.758622	0
0.1047	-9.02603	1.55276	-6.13735	1.0702	0
0.1053	-5.96983	-2.66188	-6.43695	2.28941	0
0.1060	-1.3989	0	-10.7131	0.758622	0
0.1067	-3.22549	2.44005	-13.464	0.460592	0
0.1073	-5.06099	0	-10.1048	1.97784	0
0.1080	-2.30774	-1.77458	-7.05432	2.28941	0
0.1087	-1.08704	-2.66188	-8.57957	1.0702	0
0.1093	-0.784097	-3.32735	-10.7131	-0.460592	0
0.1100	-0.178204	-2.44005	-12.2384	1.0702	0
0.1107	-1.3989	-2.44005	-15.2889	2.58744	0
0.1113	-2.00479	-5.10193	-17.1228	-0.149015	0
0.1120	0.739546	-5.7674	-17.7311	-2.60099	0
0.1127	2.26319	-4.21464	-16.5145	-1.36823	0
0.1133	2.26319	-2.44005	-14.0723	-1.99138	0
0.1140	2.87799	-0.554558	-14.3719	-3.82021	0
0.1147	0.739546	-2.10732	-15.2889	-3.2106	0
0.1153	-2.30774	-5.7674	-13.1553	-5.03942	0
0.1160	-1.3989	-4.21464	-14.3719	-5.03942	0
0.1167	1.35435	-3.66008	-17.1228	0.460592	0
0.1173	1.6573	-7.87472	-14.3719	1.36823	0
0.1180	1.35435	-8.76201	-12.2384	-3.82021	0
0.1187	1.35435	-4.88011	-11.9388	-3.2106	0
0.1193	1.35435	-4.21464	-7.05432	-0.460592	0
0.1200	1.6573	-6.98743	-5.82866	-3.82021	0
0.1207	2.26319	-9.98204	-12.5471	-5.03942	0
0.1213	2.26319	-9.76022	-15.2889	-3.2106	0
0.1220	2.57505	-6.10014	-16.5145	-2.28941	0
0.1227	5.01644	-4.54737	-21.6986	1.0702	0
0.1233	6.23714	-6.32196	-23.8322	4.72784	0
0.1240	5.31939	-5.43467	-25.0578	2.58744	0
0.1247	2.26319	-4.21464	-31.7671	-1.36823	0
0.1253	0.133653	-4.88011	-35.435	-1.99138	0
0.1260	1.35435	-4.21464	-32.3845	-1.99138	0
0.1267	3.18094	-2.44005	-28.1083	-0.758622	0
0.1273	1.04249	-2.44005	-20.7816	2.58744	0
0.1280	-2.6196	-1.77458	-12.8467	3.50863	0
0.1287	-3.8403	0.998204	-9.79615	2.28941	0
0.1293	-3.22549	3.10552	-7.97129	4.11824	0
0.1300	-2.30774	4.32555	-3.69512	4.42981	0
0.1307	-2.30774	4.65829	-0.644603	3.19705	0
0.1313	-3.22549	2.77279	2.7146	5.33745	0
0.1320	1.35435	-0.221823	7.59905	7.77588	0
0.1327	1.35435	-0.887292	8.20734	5.64903	0
0.1333	1.35435	0.998204	5.15682	6.25864	0
0.1340	1.35435	-0.221823	2.40591	7.47785	0
0.1347	1.35435	-4.88011	0.272367	3.19705	0
0.1353	1.35435	-5.10193	0.880655	2.28941	0
0.1360	1.35435	-3.32735	4.84814	5.64903	0
0.1367	1.35435	-2.66188	5.76511	3.50863	0
0.1373	1.35435	-1.44185	3.02328	-0.460592	0
0.1380	1.35435	-0.221823	3.02328	1.36823	0
0.1387	1.35435	-2.99461	5.45643	1.36823	0
0.1393	1.35435	-4.21464	6.3734	-0.460592	0
0.1400	1.35435	-0.554558	8.51602	2.28941	0
0.1407	1.35435	1.55276	13.0918	5.03942	0
0.1413	1.35435	0.332735	15.2253	4.11824	0
0.1420	1.35435	-0.221823	12.1748	4.11824	0
0.1427	1.35435	2.21823	6.99076	2.89902	0
0.1433	1.35435	5.54558	6.07379	0.460592	0
0.1440	-0.178204	4.88011	9.42391	1.0702	0
0.1447	-1.3989	3.10552	10.0413	3.19705	0
0.1453	0.133653	3.10552	5.76511	4.72784	0
0.1460	-0.178204	0.665469	3.02328	5.03942	0
0.1467	0.133653	-0.887292	0.272367	5.03942	0
0.1473	2.57505	2.21823	-6.13735	4.72784	0
0.1480	1.96024	3.10552	-14.3719	4.42981	0
0.1487	0.4366	0.665469	-20.1733	3.50863	0
0.1493	1.96024	1.22003	-25.3665	4.72784	0
0.1500	3.18094	-0.554558	-31.4675	8.38549	0
0.1507	2.26319	-4.54737	-35.435	9.91628	0
0.1513	1.6573	-1.44185	-33.6011	9.91628	0
0.1520	1.96024	2.21823	-30.5506	10.5259	0
0.1527	0.4366	-2.44005	-29.6336	8.99509	0
0.1533	-0.784097	-5.43467	-27.5	7.77588	0
0.1540	0.4366	-4.21464	-25.6661	9.30667	0
0.1547	0.4366	-3.8819	-25.6661	8.99509	0
0.1553	-1.3989	-1.22003	-21.0903	5.33745	0
0.1560	-2.6196	0.665469	-11.3214	4.42981	0
0.1567	-4.14324	-2.66188	-7.6626	5.33745	0
0.1573	-5.06099	-5.10193	-9.79615	3.80666	0
0.1580	-2.30774	-3.32735	-6.74563	2.28941	0
0.1587	0.4366	-2.66188	0.272367	1.97784	0
0.1593	-1.70185	-4.21464	2.10631	1.36823	0
0.1600	-2.92254	-6.10014	0.880655	1.36823	0
0.1607	1.6573	-5.43467	1.48894	1.67981	0
0.1613	4.09869	-3.8819	3.02328	1.0702	0
0.1620	0.133653	-4.21464	6.3734	2.28941	0
0.1627	-2.30774	-5.7674	10.3409	5.03942	0
0.1633	-2.00479	-3.32735	10.6496	5.94706	0
0.1640	-3.22549	-1.22003	14.6171	7.47785	0
0.1647	-2.30774	-3.8819	24.3769	8.08746	0
0.1653	1.96024	-6.98743	27.7361	4.11824	0
0.1660	2.26319	-6.10014	24.9943	1.0702	0
0.1667	-1.3989	-4.88011	28.0448	3.80666	0
0.1673	-2.30774	-6.65469	32.3119	5.33745	0
0.1680	-2.30774	-6.98743	28.9617	1.0702	0
0.1687	-3.22549	-2.66188	24.3769	-1.36823	0
0.1693	-0.784097	0.332735	24.9943	-0.149015	0
0.1700	0.4366	0	28.0448	-1.0702	0
0.1707	-1.3989	0.332735	29.57	-2.60099	0
0.1713	-0.481151	0.332735	30.1783	-1.0702	0
0.1720	1.96024	-1.44185	33.2288	0.149015	0
0.1727	0.133653	-0.554558	37.8046	-0.758622	0
0.1733	-2.6196	0.332735	38.1133	0.460592	0
0.1740	-1.70185	-3.32735	37.505	1.97784	0
0.1747	-0.178204	-3.32735	39.6385	0.758622	0
0.1753	0.133653	1.22003	39.9472	-1.0702	0
0.1760	1.35435	3.66008	38.422	-2.89902	0
0.1767	5.62233	1.22003	38.7216	-5.64903	0
0.1773	6.84303	-0.221823	33.5375	-6.25864	0
0.1780	3.48389	2.44005	24.0773	-4.42981	0
0.1787	1.96024	6.10014	23.7686	-4.72784	0
0.1793	3.18094	3.99282	28.6531	-6.55667	0
0.1800	3.18094	-0.887292	24.6856	-6.86824	0
0.1807	2.87799	-0.887292	18.2759	-6.25864	0
0.1813	2.26319	1.22003	17.9763	-5.94706	0
0.1820	0.739546	0.332735	18.2759	-5.33745	0
0.1827	-0.481151	0.332735	16.7506	-6.86824	0
0.1833	-0.481151	0.332735	15.8336	-8.69706	0
0.1840	1.04249	-1.77458	14.0088	-8.39903	0
0.1847	4.09869	-3.8819	11.2579	-7.78943	0
0.1853	5.62233	-3.8819	8.51602	-9.00864	0
0.1860	2.57505	-3.32735	3.93117	-9.30667	0
0.1867	-0.178204	-3.66008	-1.56157	-7.78943	0
0.1873	0.739546	-4.21464	-3.38644	-8.69706	0
0.1880	1.35435	-3.8819	-4.61209	-10.2279	0
0.1887	-0.784097	-2.66188	-7.97129	-10.8375	0
0.1893	-1.3989	-3.32735	-12.5471	-11.4471	0
0.1900	1.6573	-4.21464	-16.5145	-11.1355	0
0.1907	4.40164	-3.66008	-20.1733	-9.91628	0
0.1913	4.09869	-3.66008	-20.1733	-12.0567	0
0.1920	1.96024	-3.32735	-20.1733	-15.7143	0
0.1927	1.35435	-2.44005	-22.6156	-13.8855	0
0.1933	1.04249	-4.88011	-20.1733	-10.5259	0
0.1940	0.4366	-6.98743	-11.3214	-11.4471	0
0.1947	1.35435	-4.88011	-4.0038	-12.3547	0
0.1953	1.6573	-2.66188	2.7146	-10.5259	0
0.1960	-0.178204	-3.8819	10.3409	-8.69706	0
0.1967	0.4366	-2.66188	14.0088	-6.55667	0
0.1973	2.26319	-2.10732	17.3589	-4.72784	0
0.1980	-0.481151	-4.21464	21.9437	-6.25864	0
0.1987	-3.52844	-4.88011	22.552	-6.86824	0
0.1993	-3.22549	-2.99461	23.1603	-3.50863	0
0.2000	-3.22549	-3.66008	25.9112	-4.42981	0
0.2007	-5.06099	-5.10193	24.0773	-9.91628	0
0.2013	-3.22549	-4.21464	20.7181	-10.5259	0
0.2020	-0.481151	-3.32735	22.2433	-6.25864	0
0.2027	-0.481151	-3.8819	20.4185	-3.82021	0
0.2033	-2.00479	-5.7674	17.9763	-4.11824	0
0.2040	-1.08704	-6.65469	21.6351	-5.03942	0
0.2047	0.133653	-5.10193	22.8516	-6.55667	0
0.2053	-0.784097	-3.8819	16.7506	-8.69706	0
0.2060	-1.3989	-2.44005	14.6171	-8.08746	0
0.2067	0.133653	0.332735	16.1423	-5.03942	0
0.2073	2.26319	0.665469	14.0088	-5.03942	0
0.2080	1.96024	-2.44005	11.8661	-5.94706	0
0.2087	0.4366	-4.21464	10.9492	-3.50863	0
0.2093	-1.3989	-4.21464	9.42391	-3.50863	0
0.2100	-2.6196	-3.66008	9.42391	-4.42981	0
0.2107	-1.70185	-1.22003	12.1748	-2.28941	0
0.2113	-0.481151	1.22003	14.0088	-3.50863	0
0.2120	-1.08704	0	13.0918	-6.86824	0
0.2127	-2.92254	-2.10732	10.6496	-5.94706	0
0.2133	-3.52844	-2.10732	9.12431	-4.11824	0
0.2140	-1.3989	-1.44185	9.7326	-5.03942	0
0.2147	0.739546	-1.44185	10.3409	-3.2106	0
0.2153	-0.481151	0	9.42391	-2.28941	0
0.2160	-2.00479	2.21823	7.59905	-5.33745	0
0.2167	0.739546	0.665469	4.84814	-5.03942	0
0.2173	2.57505	-2.44005	1.79763	-0.758622	0
0.2180	-0.178204	-0.554558	-1.56157	1.36823	0
0.2187	-2.30774	2.21823	-3.38644	2.58744	0
0.2193	-3.52844	0.332735	-4.30341	5.03942	0
0.2200	-5.36394	-0.221823	-6.43695	5.03942	0
0.2207	-4.14324	1.22003	-7.97129	3.19705	0
0.2213	-2.00479	-0.887292	-6.13735	2.28941	0
0.2220	-2.30774	-1.77458	-8.87918	3.50863	0
0.2227	-0.784097	0.998204	-16.8142	5.64903	0
0.2233	2.26319	-0.554558	-18.9568	4.11824	0
0.2240	0.4366	-2.10732	-18.3394	0.460592	0
0.2247	-2.30774	1.22003	-23.8322	-0.460592	0
0.2253	0.4366	0.665469	-30.2419	3.19705	0
0.2260	3.18094	-2.10732	-32.0758	7.47785	0
0.2267	0.4366	0	-33.6011	6.86824	0
0.2273	-2.00479	1.22003	-33.2924	5.03942	0
0.2280	-1.08704	0	-28.7166	5.03942	0
0.2287	-0.784097	1.55276	-29.334	3.80666	0
0.2293	-1.70185	1.55276	-34.8267	0.460592	0
0.2300	-1.3989	-2.99461	-36.352	1.36823	0
0.2307	-0.784097	-3.32735	-36.6516	3.80666	0
0.2313	1.04249	-0.221823	-40.9277	2.28941	0
0.2320	3.18094	-0.887292	-43.6696	0.460592	0
0.2327	2.26319	-2.10732	-42.1443	1.36823	0
0.2333	0.739546	0.998204	-40.9277	2.28941	0
0.2340	1.35435	1.55276	-42.7617	3.80666	0
0.2347	1.35435	-2.44005	-43.6696	2.58744	0
0.2353	1.35435	-4.54737	-43.9783	-0.460592	0
0.2360	5.31939	-4.21464	-46.4205	0.758622	0
0.2367	7.76078	-5.10193	-44.5866	4.72784	0
0.2373	4.70458	-7.87472	-37.8772	2.89902	0
0.2380	3.48389	-9.76022	-36.352	1.0702	0
0.2387	6.23714	-11.8675	-36.0433	4.72784	0
0.2393	7.14598	-13.9749	-27.1914	8.38549	0
0.2400	7.14598	-15.1949	-19.5651	9.30667	0
0.2407	7.14598	-15.1949	-18.0398	9.61825	0
0.2413	7.14598	-13.0876	-13.1553	8.38549	0
0.2420	7.14598	-11.2021	-4.30341	8.38549	0
0.2427	7.14598	-9.98204	2.10631	9.61825	0
0.2433	7.14598	-8.76201	6.68208	8.99509	0
0.2440	7.14598	-7.32016	9.7326	9.30667	0
0.2447	7.14598	-5.10193	14.0088	11.7451	0
0.2453	7.14598	-1.44185	19.5015	10.8375	0
0.2460	7.14598	0.665469	21.6351	8.69706	0
0.2467	7.14598	2.21823	21.3264	7.77588	0
0.2473	7.14598	3.99282	26.8191	5.94706	0
0.2480	7.14598	3.66008	34.1458	4.42981	0
0.2487	7.14598	1.22003	37.505	7.47785	0
0.2493	7.14598	2.21823	39.9472	10.5259	0
0.2500	7.14598	5.87831	41.4725	12.3547	0
0.2507	7.14598	6.7656	40.5555	15.1047	0
0.2513	7.14598	5.21284	38.1133	16.9335	0
0.2520	7.14598	3.99282	32.3119	17.2451	0
0.2527	7.14598	4.32555	22.2433	18.4643	0
0.2533	7.14598	3.10552	13.3914	17.5431	0
0.2540	7.14598	-0.554558	9.12431	14.1835	0
0.2547	7.14598	-3.32735	7.29037	12.3547	0
0.2553	7.14598	-4.21464	4.84814	11.4471	0
0.2560	7.14598	-3.8819	0.581051	9.91628	0
0.2567	7.14598	-1.77458	0.581051	10.5259	0
0.2573	7.14598	-1.77458	6.07379	12.0567	0
0.2580	7.14598	-5.43467	9.7326	12.0567	0
0.2587	7.14598	-7.32016	11.2579	13.2759	0
0.2593	7.14598	-4.54737	16.7506	14.4951	0
0.2600	7.14598	-3.66008	24.9943	12.3547	0
0.2607	7.14598	-5.10193	29.8787	9.61825	0
0.2613	7.14598	-4.21464	33.8462	9.61825	0
0.2620	7.14598	-1.22003	39.3389	10.2279	0
0.2627	7.14598	0.332735	45.7396	12.0567	0
0.2633	7.14598	-0.221823	53.3749	13.5739	0
0.2640	-0.481151	-0.554558	58.8677	12.3547	0
0.2647	-4.74914	0	56.4255	11.1355	0
0.2653	-5.96983	0	48.1818	12.3547	0
0.2660	-4.14324	-1.22003	42.3895	10.2279	0
0.2667	-2.00479	-2.10732	38.1133	5.03942	0
0.2673	-1.08704	-2.66188	30.487	2.28941	0
0.2680	-1.3989	-2.44005	20.1098	0.758622	0
0.2687	-1.08704	-0.887292	10.9492	-1.36823	0
0.2693	-0.178204	0.332735	0.272367	-5.03942	0
0.2700	-1.08704	0.332735	-11.3214	-7.47785	0
0.2707	-2.00479	-1.22003	-18.0398	-8.39903	0
0.2713	0.4366	-3.32735	-20.7816	-8.39903	0
0.2720	2.57505	-2.99461	-24.4495	-8.39903	0
0.2727	1.04249	-2.44005	-22.9243	-9.00864	0
0.2733	-0.481151	-2.99461	-13.7636	-11.7451	0
0.2740	0.4366	-2.99461	-4.61209	-13.2759	0
0.2747	1.04249	-2.44005	2.10631	-12.6663	0
0.2753	0.739546	-3.66008	8.51602	-16.9335	0
0.2760	1.35435	-3.8819	13.0918	-22.122	0
0.2767	0.133653	-1.22003	17.3589	-19.3855	0
0.2773	-1.08704	-0.221823	21.9437	-14.4951	0
0.2780	1.04249	-0.554558	22.552	-17.2451	0
0.2787	1.96024	-0.554558	21.3264	-21.8239	0
0.2793	2.26319	-2.10732	20.7181	-21.8239	0
0.2800	5.92528	-4.21464	14.6171	-21.2143	0
0.2807	6.84303	-3.66008	3.32288	-21.5124	0
0.2813	2.87799	-2.66188	-2.47854	-23.0432	0
0.2820	3.48389	-2.44005	-7.05432	-22.7316	0
0.2827	5.92528	-1.44185	-18.3394	-18.4643	0
0.2833	2.87799	-2.10732	-27.5	-13.2759	0
0.2840	0.4366	-3.66008	-30.2419	-13.2759	0
0.2847	-1.3989	-2.99461	-34.518	-17.8547	0
0.2853	-7.80533	-2.66188	-38.1768	-18.1528	0
0.2860	-11.4674	-2.66188	-34.518	-13.5875	0
0.2867	-9.02603	-0.887292	-27.7996	-10.8375	0
0.2873	-6.28169	-1.44185	-20.1733	-12.6663	0
0.2880	-4.44619	-5.10193	-12.8467	-13.8855	0
0.2887	-2.92254	-6.10014	-8.87918	-13.2759	0
0.2893	-2.00479	-3.66008	-4.30341	-14.1971	0
0.2900	-0.178204	-3.8819	4.23985	-17.5431	0
0.2907	0.4366	-4.21464	13.3914	-20.9028	0
0.2913	0.4366	-1.77458	21.3264	-18.1528	0
0.2920	2.87799	0	27.1278	-13.2759	0
0.2927	3.18094	-0.554558	29.2613	-21.2143	0
0.2933	1.96024	-2.44005	29.57	-37.9989	0
0.2940	5.92528	-4.21464	31.404	-48.0641	0
0.2947	11.4229	-5.10193	31.0953	-49.5949	0
0.2953	13.2495	-3.8819	30.1783	-48.0641	0
0.2960	15.085	-1.44185	28.9617	-42.8757	0
0.2967	13.8643	-2.10732	25.6025	-38.2969	0
0.2973	11.4229	-3.32735	22.8516	-32.8104	0
0.2980	14.782	-2.44005	22.8516	-23.0432	0
0.2987	18.1323	-0.887292	21.0268	-19.0739	0
0.2993	14.782	-2.66188	17.6676	-22.4335	0
0.3000	0.739546	-5.7674	15.8336	-16.0259	0
0.3007	0.739546	-5.43467	13.3914	2.58744	0
0.3013	0.739546	-2.44005	10.3409	17.5431	0
0.3020	0.739546	-0.887292	9.42391	23.3412	0
0.3027	0.739546	-1.44185	9.12431	23.9508	0
0.3033	0.739546	-1.44185	5.15682	24.5604	0
0.3040	0.739546	-0.887292	-1.56157	28.2316	0
0.3047	0.739546	-0.554558	-5.22038	31.5777	0
0.3053	0.739546	0.665469	-4.0038	30.67	0
0.3060	0.739546	2.21823	-0.944207	27.92	0
0.3067	0.739546	1.55276	0.880655	25.17	0
0.3073	0.739546	1.8855	3.02328	19.6835	0
0.3080	0.739546	3.10552	4.23985	11.4471	0
0.3087	0.739546	4.88011	5.76511	5.03942	0
0.3093	0.739546	6.7656	7.89866	4.11824	0
0.3100	0.739546	6.7656	6.99076	5.33745	0
0.3107	0.739546	3.99282	3.32288	5.64903	0
0.3113	0.739546	2.44005	3.02328	6.86824	0
0.3120	0.739546	4.32555	2.10631	8.08746	0
0.3127	0.739546	4.88011	-3.38644	6.86824	0
0.3133	0.739546	4.65829	-5.82866	5.64903	0
0.3140	0.739546	4.32555	-3.69512	8.38549	0
0.3147	0.739546	2.44005	-3.69512	12.3547	0
0.3153	0.739546	1.22003	-3.38644	11.4471	0
0.3160	0.739546	2.77279	-0.0363157	6.86824	0
0.3167	0.739546	3.99282	3.02328	6.55667	0
0.3173	0.739546	4.32555	5.76511	12.0567	0
0.3180	0.739546	6.7656	8.81563	15.7143	0
0.3187	0.739546	7.6529	10.3409	16.0259	0
0.3193	0.739546	5.21284	8.51602	16.6355	0
0.3200	0.739546	4.32555	6.68208	15.1047	0
0.3207	0.739546	7.98563	6.68208	11.4471	0
0.3213	0.739546	10.4257	8.81563	10.8375	0
0.3220	0.739546	8.54019	10.0413	14.7931	0
0.3227	0.739546	4.88011	8.51602	15.7143	0
0.3233	0.739546	3.66008	8.81563	13.2759	0
0.3240	-2.00479	3.99282	10.3409	14.1835	0
0.3247	1.35435	2.77279	6.68208	16.6355	0
0.3253	1.96024	1.22003	1.18934	16.3239	0
0.3260	0.4366	0.665469	-0.644603	17.8547	0
0.3267	1.35435	0.332735	-3.38644	21.5124	0
0.3273	1.96024	-0.554558	-4.61209	21.5124	0
0.3280	1.35435	-1.22003	-1.56157	20.5912	0
0.3287	3.48389	-0.554558	-2.16986	24.2624	0
0.3293	4.40164	-0.554558	-7.6626	27.622	0
0.3300	3.18094	-1.22003	-5.52906	27.0124	0
0.3307	5.01644	-1.77458	0.581051	27.622	0
0.3313	7.76078	-2.10732	-1.56157	30.0604	0
0.3320	5.62233	-0.554558	-5.52906	32.2008	0
0.3327	3.18094	-0.221823	-4.61209	34.0296	0
0.3333	3.79574	-3.8819	-3.69512	37.0777	0
0.3340	5.01644	-4.21464	-6.13735	41.6565	0
0.3347	3.48389	0	-7.97129	45.3141	0
0.3353	0.4366	-1.22003	-4.30341	45.9238	0
0.3360	-2.92254	-5.43467	4.84814	46.2353	0
0.3367	-3.8403	-4.88011	9.12431	45.9238	0
0.3373	-1.70185	-4.21464	6.99076	43.7969	0
0.3380	0.739546	-6.10014	8.51602	42.8757	0
0.3387	0.4366	-3.32735	12.1748	45.3141	0
0.3393	-2.30774	-1.44185	11.5665	46.2353	0
0.3400	-2.92254	-5.10193	10.9492	43.4853	0
0.3407	-1.3989	-3.66008	12.1748	40.7353	0
0.3413	-2.6196	-1.22003	12.7831	43.1873	0
0.3420	-5.06099	-5.43467	14.0088	46.8449	0
0.3427	-3.22549	-6.98743	13.7001	46.8449	0
0.3433	-1.3989	-0.221823	12.1748	44.4065	0
0.3440	-3.22549	4.88011	12.1748	44.4065	0
0.3447	-5.06099	4.88011	13.3914	45.3141	0
0.3453	-4.44619	3.43826	14.3084	43.7969	0
0.3460	-4.14324	1.8855	14.9167	43.1873	0
0.3467	-4.14324	1.8855	12.1748	43.4853	0
0.3473	-3.52844	1.55276	9.12431	40.7353	0
0.3480	-3.52844	-1.44185	9.7326	37.9989	0
0.3487	-3.52844	-3.8819	5.76511	37.9989	0
0.3493	-3.52844	-3.8819	-4.30341	36.7661	0
0.3500	-3.52844	-3.32735	-7.05432	34.6392	0
0.3507	-3.52844	-3.8819	-4.91169	34.3277	0
0.3513	-3.52844	-4.54737	-8.57957	34.3277	0
0.3520	-3.52844	-3.32735	-11.6301	34.6392	0
0.3527	-3.52844	-1.44185	-11.0218	35.8585	0
0.3533	-3.52844	-2.44005	-14.0723	34.9373	0
0.3540	-3.52844	-5.10193	-17.1228	34.0296	0
0.3547	-3.52844	-6.10014	-16.5145	34.3277	0
0.3553	-3.52844	-4.54737	-19.2564	30.67	0
0.3560	-3.52844	-5.10193	-24.4495	26.7008	0
0.3567	-3.52844	-7.87472	-25.6661	27.92	0
0.3573	-3.52844	-9.76022	-27.7996	30.67	0
0.3580	-3.52844	-8.54019	-34.518	27.92	0
0.3587	-3.52844	-6.10014	-37.5686	26.0912	0
0.3593	-3.52844	-4.88011	-36.9603	26.7008	0
0.3600	-3.52844	-6.10014	-40.0108	26.0912	0
0.3607	-3.52844	-7.32016	-44.2869	24.872	0
0.3613	-3.52844	-5.7674	-42.1443	26.0912	0
0.3620	-3.52844	-4.21464	-36.6516	27.622	0
0.3627	-3.52844	-7.32016	-33.2924	27.0124	0
0.3633	-3.52844	-11.2021	-29.6336	27.0124	0
0.3640	-3.52844	-10.6475	-24.4495	29.1392	0
0.3647	-3.52844	-9.42748	-19.8647	29.7488	0
0.3653	-3.52844	-8.76201	-14.3719	28.8412	0
0.3660	-3.52844	-7.54199	-7.05432	30.0604	0
0.3667	-3.52844	-7.54199	-4.91169	29.7488	0
0.3673	-3.52844	-8.54019	-7.35392	27.0124	0
0.3680	-3.52844	-8.76201	-8.27089	25.7796	0
0.3687	-3.52844	-9.42748	-10.4044	26.7008	0
0.3693	-3.52844	-9.42748	-14.9893	25.7796	0
0.3700	-3.52844	-6.10014	-13.7636	24.2624	0
0.3707	-3.52844	-5.43467	-9.79615	23.0432	0
0.3713	-3.52844	-9.76022	-9.79615	21.2143	0
0.3720	-0.178204	-12.4221	-9.49655	20.2931	0
0.3727	-2.00479	-11.5348	-7.97129	19.0739	0
0.3733	-2.30774	-10.9802	-10.7131	16.9335	0
0.3740	-1.3989	-12.4221	-10.1048	16.0259	0
0.3747	-0.178204	-13.0876	-2.47854	15.1047	0
0.3753	1.35435	-12.4221	2.10631	12.3547	0
0.3760	1.04249	-12.2003	2.7146	11.1355	0
0.3767	-1.3989	-11.5348	5.15682	10.5259	0
0.3773	-0.481151	-12.2003	6.3734	7.47785	0
0.3780	5.01644	-14.3076	6.3734	4.72784	0
0.3787	6.84303	-11.8675	10.3409	4.11824	0
0.3793	2.57505	-6.98743	10.6496	2.89902	0
0.3800	0.739546	-8.76201	7.59905	2.28941	0
0.3807	1.35435	-12.7548	11.5665	2.28941	0
0.3813	-0.481151	-9.76022	15.534	-1.67981	0
0.3820	-1.3989	-6.32196	9.42391	-5.64903	0
0.3827	-1.3989	-8.54019	5.45643	-6.25864	0
0.3833	-2.6196	-8.20745	10.0413	-10.2279	0
0.3840	-2.6196	-6.65469	11.2579	-17.2451	0
0.3847	-0.784097	-7.54199	9.42391	-19.6835	0
0.3853	-0.178204	-6.98743	7.59905	-19.6835	0
0.3860	0.4366	-3.8819	4.23985	-22.4335	0
0.3867	1.35435	-3.32735	3.63157	-26.0912	0
0.3873	0.4366	-4.54737	8.20734	-28.2316	0
0.3880	-0.784097	-6.98743	9.7326	-32.4988	0
0.3887	1.04249	-8.20745	7.59905	-37.6873	0
0.3893	2.57505	-5.7674	7.89866	-39.8277	0
0.3900	1.35435	-3.32735	7.59905	-40.7489	0
0.3907	-0.178204	-3.66008	3.93117	-44.0949	0
0.3913	-0.481151	-2.44005	1.18934	-47.1565	0
0.3920	-2.92254	-0.554558	0.272367	-47.4545	0
0.3927	-6.88758	-1.77458	-0.33592	-47.1565	0
0.3933	-6.88758	-4.21464	-0.944207	-48.9853	0
0.3940	-4.14324	-3.8819	-1.25289	-50.5026	0
0.3947	-4.14324	-2.10732	-0.944207	-52.0334	0
0.3953	-7.19053	-0.887292	-1.25289	-57.2218	0
0.3960	-7.19053	-1.44185	-0.644603	-63.3314	0
0.3967	-7.19053	-1.77458	0.581051	-64.8487	0
0.3973	-7.19053	-1.22003	0.880655	-63.3314	0
0.3980	-7.19053	-1.44185	-0.644603	-66.3795	0
0.3987	-7.19053	-2.44005	-0.944207	-73.3967	0
0.3993	-7.19053	-2.66188	0.272367	-75.5371	0
0.4000	-7.19053	-5.43467	1.48894	-73.0851	0
0.4007	-7.19053	-8.76201	1.79763	-73.3967	0
0.4013	-7.19053	-8.76201	2.7146	-76.1467	0
0.4020	-7.19053	-7.54199	4.84814	-77.3659	0
0.4027	-7.19053	-6.98743	6.68208	-77.664	0
0.4033	-7.19053	-3.66008	5.76511	-79.1948	0
0.4040	-7.19053	-2.66188	3.32288	-81.0236	0
0.4047	-7.19053	-5.43467	1.79763	-82.8524	0
0.4053	-7.19053	-6.10014	-0.644603	-84.6812	0
0.4060	-7.19053	-3.8819	-7.05432	-86.212	0
0.4067	-7.19053	-3.32735	-9.79615	-87.7428	0
0.4073	-7.19053	-3.32735	-7.6626	-88.962	0
0.4080	0.133653	-3.66008	-10.7131	-89.2601	0
0.4087	0.133653	-4.21464	-17.1228	-88.3524	0
0.4093	-1.70185	-3.66008	-16.2059	-86.5236	0
0.4100	-1.70185	-4.54737	-13.1553	-83.7736	0
0.4107	0.739546	-6.32196	-15.5976	-82.8524	0
0.4113	-0.178204	-4.88011	-18.6481	-83.7736	0
0.4120	-3.52844	-3.32735	-21.0903	-82.8524	0
0.4127	-4.14324	-5.10193	-23.5325	-80.414	0
0.4133	-4.14324	-5.10193	-21.6986	-80.1159	0
0.4140	-4.14324	-3.32735	-17.1228	-81.3352	0
0.4147	-2.30774	-3.32735	-17.1228	-81.0236	0
0.4153	-0.481151	-4.54737	-17.1228	-79.8044	0
0.4160	-0.481151	-4.21464	-13.7636	-77.3659	0
0.4167	0.4366	-4.21464	-10.7131	-74.3179	0
0.4173	1.35435	-5.10193	-6.74563	-73.3967	0
0.4180	-0.178204	-3.32735	-1.56157	-72.7871	0
0.4187	-2.30774	-0.554558	1.79763	-70.3487	0
0.4193	-1.70185	-0.221823	6.68208	-68.2083	0
0.4200	0.4366	-2.44005	14.0088	-67.2871	0
0.4207	0.739546	-4.21464	14.0088	-65.4583	0
0.4213	1.35435	-6.10014	7.59905	-63.3314	0
0.4220	1.96024	-6.65469	2.10631	-63.0198	0
0.4227	1.35435	-5.10193	-1.56157	-62.0987	0
0.4233	1.96024	-4.21464	-4.30341	-59.9718	0
0.4240	3.48389	-6.32196	-6.13735	-57.5334	0
0.4247	4.40164	-8.54019	-7.35392	-55.393	0
0.4253	4.70458	-7.87472	-6.74563	-53.5642	0
0.4260	5.01644	-6.32196	-4.61209	-51.7353	0
0.4267	5.01644	-6.10014	-4.30341	-48.9853	0
0.4273	4.70458	-4.88011	-5.52906	-48.0641	0
0.4280	5.01644	-0.887292	-6.43695	-47.1565	0
0.4287	5.01644	1.8855	-9.49655	-44.4065	0
0.4293	4.09869	-2.10732	-12.5471	-42.5777	0
0.4300	4.09869	-4.88011	-14.3719	-39.2181	0
0.4307	5.01644	-0.887292	-15.2889	-33.7181	0
0.4313	2.57505	0.332735	-13.1553	-31.8892	0
0.4320	-7.19053	-2.10732	-5.52906	-32.4988	0
0.4327	-7.19053	0.332735	1.79763	-32.4988	0
0.4333	-7.19053	5.21284	7.59905	-32.2008	0
0.4340	-7.19053	4.88011	15.2253	-29.4508	0
0.4347	-7.19053	4.88011	23.7686	-25.1836	0
0.4353	-7.19053	7.09834	29.8787	-25.1836	0
0.4360	-7.19053	7.09834	32.3119	-24.2624	0
0.4367	-7.19053	6.43287	31.7036	-19.9951	0
0.4373	-7.19053	6.7656	31.404	-19.3855	0
0.4380	-7.19053	4.88011	31.404	-19.0739	0
0.4387	-7.19053	2.44005	28.6531	-16.0259	0
0.4393	-7.19053	0	23.469	-16.9335	0
0.4400	-7.19053	-2.44005	18.5845	-19.9951	0
0.4407	-7.19053	-1.77458	13.7001	-17.8547	0
0.4413	-7.19053	-2.44005	10.0413	-16.3239	0
0.4420	-7.19053	-6.98743	9.7326	-15.7143	0
0.4427	-7.19053	-8.76201	10.6496	-9.91628	0
0.4433	-7.19053	-5.7674	10.9492	-5.03942	0
0.4440	1.6573	-6.32196	10.6496	-5.94706	0
0.4447	1.35435	-9.76022	7.59905	-5.03942	0
0.4453	1.96024	-6.98743	2.10631	-1.67981	0
0.4460	0.4366	-3.32735	-0.944207	-1.36823	0
0.4467	-2.00479	-3.8819	-0.944207	-0.758622	0
0.4473	-2.00479	-4.21464	-1.56157	1.36823	0
0.4480	-2.30774	-3.32735	0.880655	2.28941	0
0.4487	-4.14324	-2.44005	7.59905	1.97784	0
0.4493	-1.70185	-0.554558	11.8661	1.36823	0
0.4500	1.96024	0.332735	14.0088	1.36823	0
0.4507	1.6573	-2.10732	19.1928	2.58744	0
0.4513	1.96024	-2.99461	24.9943	2.58744	0
0.4520	4.70458	-1.44185	28.6531	3.19705	0
0.4527	2.26319	-3.32735	32.3119	7.77588	0
0.4533	-3.8403	-6.98743	34.1458	11.7451	0
0.4540	-4.14324	-4.21464	33.5375	11.1355	0
0.4547	-0.481151	0.332735	33.8462	11.4471	0
0.4553	0.4366	0.998204	34.1458	12.9643	0
0.4560	0.4366	-0.554558	30.7866	12.3547	0
0.4567	1.6573	-1.77458	26.2108	14.1835	0
0.4573	3.79574	-2.99461	23.1603	19.6835	0
0.4580	3.18094	-3.32735	20.4185	23.3412	0
0.4587	-2.30774	-1.44185	19.5015	23.3412	0
0.4593	-8.41123	1.22003	17.6676	23.3412	0
0.4600	-7.50239	1.22003	12.1748	24.2624	0
0.4607	-1.3989	-1.22003	6.99076	25.7796	0
0.4613	1.96024	-0.887292	6.68208	28.2316	0
0.4620	1.35435	0.998204	7.59905	29.7488	0
0.4627	-0.481151	-1.77458	3.93117	30.67	0
0.4633	-2.00479	-5.10193	-2.47854	31.5777	0
0.4640	-0.784097	-2.66188	-5.52906	33.1085	0
0.4647	-0.481151	-0.887292	-7.05432	35.5469	0
0.4653	-2.92254	-1.77458	-8.87918	38.2969	0
0.4660	-3.22549	-0.554558	-8.87918	39.5161	0
0.4667	-1.08704	0.998204	-7.6626	41.0469	0
0.4673	-3.52844	-0.221823	-7.35392	44.4065	0
0.4680	-6.88758	-0.554558	-7.6626	45.6257	0
0.4687	-4.74914	1.22003	-8.27089	42.5641	0
0.4693	-4.14324	2.21823	-10.7131	40.1257	0
0.4700	-6.28169	3.99282	-13.464	41.9545	0
0.4707	-4.14324	5.21284	-15.2889	45.0161	0
0.4713	-0.481151	3.10552	-16.2059	45.0161	0
0.4720	-2.30774	0.332735	-16.5145	42.2661	0
0.4727	-4.74914	-1.22003	-17.4315	40.4373	0
0.4733	-3.52844	-2.10732	-18.6481	42.8757	0
0.4740	-2.00479	-3.32735	-18.9568	47.143	0
0.4747	-0.784097	-3.32735	-18.6481	47.143	0
0.4753	0.133653	-2.66188	-20.1733	44.4065	0
0.4760	1.35435	-2.10732	-22.0073	43.4853	0
0.4767	2.26319	-2.66188	-19.5651	43.4853	0
0.4773	0.739546	-3.66008	-14.3719	44.7045	0
0.4780	-0.784097	-3.32735	-13.464	45.3141	0
0.4787	0.4366	-2.44005	-13.1553	44.4065	0
0.4793	0.739546	-2.66188	-4.30341	42.5641	0
0.4800	-3.52844	-3.8819	2.40591	40.4373	0
0.4807	-3.52844	-5.10193	-4.30341	38.2969	0
0.4813	-3.52844	-4.21464	-11.6301	37.9989	0
0.4820	-3.52844	-3.8819	-12.2384	40.1257	0
0.4827	-3.52844	-6.10014	-14.3719	41.6565	0
0.4833	-3.52844	-4.54737	-19.8647	43.1873	0
0.4840	-3.52844	1.8855	-21.6986	43.7969	0
0.4847	-3.52844	1.22003	-23.2239	41.0469	0
0.4853	-3.52844	-3.66008	-24.7491	38.9065	0
0.4860	-3.52844	-2.10732	-21.399	41.6565	0
0.4867	-3.52844	0.665469	-21.399	41.3449	0
0.4873	-3.52844	-1.22003	-27.1914	37.3892	0
0.4880	-3.52844	0.665469	-27.1914	37.9989	0
0.4887	-3.52844	1.55276	-23.5325	39.5161	0
0.4893	-3.52844	-3.32735	-26.5831	36.4681	0
0.4900	-3.52844	-4.21464	-26.8917	34.6392	0
0.4907	-3.52844	-0.887292	-19.2564	33.42	0
0.4913	-3.52844	-2.66188	-14.6806	28.8412	0
0.4920	-3.52844	-3.8819	-15.2889	27.0124	0
0.4927	-3.52844	-2.10732	-15.5976	28.2316	0
0.4933	-3.52844	-4.88011	-17.1228	25.7796	0
0.4940	-3.52844	-8.76201	-18.9568	24.2624	0
0.4947	-3.52844	-8.20745	-20.1733	26.0912	0
0.4953	-3.52844	-7.54199	-22.3069	27.622	0
0.4960	-3.52844	-7.87472	-21.399	29.7488	0
0.4967	-3.52844	-6.10014	-18.9568	30.67	0
0.4973	-3.52844	-5.10193	-18.6481	27.0124	0
0.4980	-3.52844	-6.65469	-18.0398	24.2624	0
0.4987	-3.52844	-6.10014	-16.8142	25.4816	0
0.4993	-3.52844	-5.43467	-15.5976	26.4028	0
0.5000	-3.52844	-6.98743	-10.7131	25.17	0
0.5007	-3.52844	-7.54199	-6.13735	22.4335	0
0.5013	-3.52844	-4.54737	-8.87918	19.6835	0
0.5020	-3.52844	-3.66008	-12.2384	19.372	0
0.5027	-3.52844	-6.98743	-9.49655	20.5912	0
0.5033	-3.52844	-7.87472	-6.74563	19.6835	0
0.5040	-2.00479	-5.7674	-5.82866	18.7624	0
0.5047	-3.52844	-7.32016	-7.05432	19.9816	0
0.5053	-1.3989	-9.42748	-9.18786	22.122	0
0.5060	-2.30774	-6.98743	-10.7131	23.3412	0
0.5067	-4.14324	-5.10193	-14.3719	22.4335	0
0.5073	-2.92254	-5.7674	-20.7816	21.8239	0
0.5080	-4.44619	-2.99461	-22.6156	22.122	0
0.5087	-7.80533	-0.887292	-22.3069	19.6835	0
0.5093	-5.06099	-4.21464	-26.2744	16.6355	0
0.5100	-3.22549	-6.98743	-26.2744	16.0259	0
0.5107	-6.28169	-3.8819	-19.8647	13.2759	0
0.5113	-4.44619	-0.887292	-13.464	8.99509	0
0.5120	0.4366	-1.44185	-5.52906	7.77588	0
0.5127	-0.784097	-2.10732	5.45643	6.86824	0
0.5133	-0.481151	0.332735	13.3914	5.33745	0
0.5140	4.40164	2.77279	20.7181	5.94706	0
0.5147	4.70458	3.66008	32.3119	4.72784	0
0.5153	2.26319	3.10552	41.4725	1.67981	0
0.5160	2.26319	-0.554558	46.0483	2.28941	0
0.5167	3.18094	-3.32735	48.1818	3.19705	0
0.5173	3.18094	-2.44005	48.1818	2.28941	0
0.5180	1.96024	-2.44005	46.9652	1.97784	0
0.5187	0.133653	-4.88011	47.5735	2.28941	0
0.5193	0.739546	-6.10014	46.6565	3.19705	0
0.5200	0.133653	-5.7674	42.3895	4.72784	0
0.5207	-4.14324	-5.10193	37.8046	3.19705	0
0.5213	-5.06099	-3.8819	31.7036	1.36823	0
0.5220	-4.74914	-5.7674	24.3769	3.19705	0
0.5227	-9.02603	-9.42748	19.5015	2.28941	0
0.5233	-9.94378	-7.87472	15.2253	-1.0702	0
0.5240	-4.44619	-3.8819	8.81563	-2.28941	0
0.5247	-2.30774	-2.99461	4.23985	-4.11824	0
0.5253	-2.92254	-4.54737	3.93117	-5.03942	0
0.5260	-1.70185	-5.10193	1.48894	-1.36823	0
0.5267	0.4366	-3.66008	-1.25289	-2.60099	0
0.5273	1.35435	-2.99461	0.581051	-6.86824	0
0.5280	1.35435	-3.32735	2.40591	-5.03942	0
0.5287	1.04249	0.665469	0.272367	-2.28941	0
0.5293	0.4366	4.88011	-0.644603	-4.11824	0
0.5300	-1.3989	3.10552	2.10631	-4.11824	0
0.5307	-2.00479	1.22003	5.45643	-3.50863	0
0.5313	-0.178204	3.43826	6.3734	-2.89902	0
0.5320	0.133653	2.21823	8.51602	-0.460592	0
0.5327	-1.70185	0.665469	15.8336	-1.0702	0
0.5333	-1.3989	3.10552	26.5195	-2.89902	0
0.5340	-2.00479	2.21823	33.2288	1.36823	0
0.5347	-3.52844	-1.44185	36.588	2.58744	0
0.5353	-0.784097	0.998204	38.7216	-3.2106	0
0.5360	1.6573	3.10552	37.1963	-4.11824	0
0.5367	-0.481151	0.332735	35.9797	-1.99138	0
0.5373	-2.00479	-0.221823	35.3715	-3.2106	0
0.5380	-2.92254	1.22003	35.0628	-4.11824	0
0.5387	-4.44619	-1.22003	37.1963	-5.03942	0
0.5393	-2.30774	-2.99461	39.3389	-7.78943	0
0.5400	1.35435	-0.221823	33.5375	-6.86824	0
0.5407	1.35435	3.43826	28.3444	-5.33745	0
0.5413	1.35435	3.43826	26.5195	-7.17982	0
0.5420	1.35435	0.998204	19.1928	-7.17982	0
0.5427	1.35435	-0.221823	11.8661	-5.33745	0
0.5433	1.35435	1.22003	11.5665	-5.94706	0
0.5440	1.35435	2.21823	9.12431	-5.94706	0
0.5447	1.35435	2.21823	6.3734	-5.03942	0
0.5453	1.35435	1.8855	12.1748	-4.11824	0
0.5460	1.35435	0.998204	14.0088	-2.28941	0
0.5467	1.35435	0.332735	7.89866	-1.36823	0
0.5473	1.35435	0.332735	8.51602	-1.67981	0
0.5480	1.35435	-1.22003	10.3409	-0.758622	0
0.5487	1.35435	-1.44185	3.32288	-3.2106	0
0.5493	1.35435	-0.554558	-4.91169	-5.03942	0
0.5500	1.35435	-1.44185	-11.0218	0.460592	0
0.5507	1.35435	-2.66188	-16.5145	4.11824	0
0.5513	1.35435	-2.44005	-15.2889	-1.36823	0
0.5520	1.35435	-2.66188	-14.3719	-4.42981	0
0.5527	1.35435	-4.21464	-25.0578	-1.36823	0
0.5533	1.35435	-4.21464	-36.6516	-1.67981	0
0.5540	1.35435	-2.99461	-38.1768	-3.2106	0
0.5547	1.35435	-3.66008	-40.0108	-1.36823	0
0.5553	1.35435	-5.10193	-44.5866	-1.67981	0
0.5560	1.35435	-5.43467	-44.5866	-3.2106	0
0.5567	1.35435	-6.10014	-42.7617	-2.28941	0
0.5573	1.35435	-6.32196	-43.0613	-1.67981	0
0.5580	1.35435	-5.43467	-41.2274	-1.36823	0
0.5587	1.35435	-5.7674	-33.6011	1.0702	0
0.5593	1.35435	-7.87472	-20.7816	1.36823	0
0.5600	1.35435	-7.32016	-5.82866	1.36823	0
0.5607	1.35435	-4.21464	6.07379	4.11824	0
0.5613	1.35435	-4.54737	13.3914	4.72784	0
0.5620	1.35435	-5.43467	18.2759	3.50863	0
0.5627	1.35435	-4.21464	23.1603	4.42981	0
0.5633	1.35435	-4.54737	28.0448	2.89902	0
0.5640	1.6573	-4.88011	29.57	-1.36823	0
0.5647	2.87799	-1.44185	28.0448	-2.28941	0
0.5653	3.18094	-0.221823	26.5195	-2.60099	0
0.5660	3.48389	-2.99461	23.469	-0.758622	0
0.5667	3.18094	-2.99461	22.8516	5.03942	0
0.5673	1.6573	-1.44185	26.2108	7.77588	0
0.5680	0.4366	-2.10732	26.5195	6.55667	0
0.5687	-1.08704	-1.44185	24.6856	8.38549	0
0.5693	-1.08704	0.665469	27.4365	7.77588	0
0.5700	-0.784097	0.665469	27.7361	2.28941	0
0.5707	-1.08704	-1.22003	24.9943	1.36823	0
0.5713	-0.784097	0	28.0448	5.03942	0
0.5720	-2.00479	3.10552	29.2613	5.94706	0
0.5727	-5.06099	3.99282	23.7686	5.94706	0
0.5733	-4.14324	3.66008	23.1603	5.94706	0
0.5740	-1.3989	3.66008	23.469	5.94706	0
0.5747	-2.30774	2.44005	17.6676	7.77588	0
0.5753	-4.14324	1.22003	17.6676	6.86824	0
0.5760	1.35435	-0.554558	20.7181	3.50863	0
0.5767	1.35435	-3.8819	13.0918	3.80666	0
0.5773	1.35435	-5.10193	5.76511	4.72784	0
0.5780	1.35435	-4.21464	5.45643	2.58744	0
0.5787	1.35435	-4.88011	3.93117	3.19705	0
0.5793	1.35435	-5.10193	1.18934	5.03942	0
0.5800	1.35435	-3.32735	-1.56157	1.97784	0
0.5807	1.35435	-4.88011	-7.35392	-3.2106	0
0.5813	1.35435	-8.76201	-12.5471	-3.2106	0
0.5820	1.35435	-9.76022	-15.2889	0.460592	0
0.5827	1.35435	-8.76201	-16.2059	1.36823	0
0.5833	1.35435	-8.54019	-14.6806	0.460592	0
0.5840	1.35435	-8.20745	-15.2889	2.58744	0
0.5847	1.35435	-8.54019	-18.0398	3.19705	0
0.5853	1.35435	-9.42748	-13.464	-1.0702	0
0.5860	1.35435	-8.54019	-5.52906	-3.50863	0
0.5867	1.35435	-8.20745	-0.644603	-2.28941	0
0.5873	1.35435	-10.3148	3.93117	-1.99138	0
0.5880	1.96024	-10.6475	5.76511	0.149015	0
0.5887	4.09869	-8.54019	-0.944207	2.89902	0
0.5893	2.26319	-8.76201	-7.05432	2.58744	0
0.5900	-1.70185	-10.9802	-7.97129	3.80666	0
0.5907	-0.178204	-9.09475	-12.5471	5.33745	0
0.5913	1.35435	-7.32016	-18.6481	1.97784	0
0.5920	-3.22549	-7.54199	-21.6986	0.460592	0
0.5927	-5.96983	-5.43467	-25.9748	5.03942	0
0.5933	-4.14324	-2.66188	-32.9928	7.16627	0
0.5940	-5.96983	-4.88011	-37.8772	7.16627	0
0.5947	-10.2467	-6.98743	-39.0938	7.77588	0
0.5953	-10.5497	-5.10193	-38.1768	7.47785	0
0.5960	-9.94378	-2.66188	-36.0433	8.69706	0
0.5967	-9.63192	-2.10732	-32.3845	9.61825	0
0.5973	-5.96983	-2.44005	-26.5831	5.64903	0
0.5980	-3.22549	-2.10732	-20.1733	5.64903	0
0.5987	-3.8403	-0.554558	-13.464	8.69706	0
0.5993	-3.22549	1.22003	-5.82866	5.33745	0
0.6000	-2.30774	0.332735	1.79763	2.28941	0
0.6007	-2.30774	-1.22003	4.84814	4.72784	0
0.6013	-1.70185	-2.10732	4.23985	4.72784	0
0.6020	-1.3989	-5.10193	1.48894	5.33745	0
0.6027	-3.8403	-8.54019	-1.56157	8.08746	0
0.6033	-5.96983	-7.87472	-2.16986	5.64903	0
0.6040	-5.06099	-4.21464	-2.47854	3.50863	0
0.6047	-3.8403	-1.22003	-7.05432	6.25864	0
0.6053	-2.92254	-0.887292	-9.18786	5.94706	0
0.6060	-1.3989	-2.66188	-4.91169	4.42981	0
0.6067	0.4366	-3.8819	-4.91169	5.33745	0
0.6073	1.96024	-2.66188	-9.49655	2.28941	0
0.6080	2.26319	-0.554558	-7.05432	0.460592	0
0.6087	2.26319	0.665469	-2.47854	3.19705	0
0.6093	2.26319	0.332735	-5.22038	2.28941	0
0.6100	1.35435	-1.44185	-6.74563	0.460592	0
0.6107	2.26319	-3.66008	-0.644603	2.58744	0
0.6113	2.26319	-5.10193	5.76511	2.28941	0
0.6120	-2.30774	-3.32735	9.42391	-0.460592	0
0.6127	-5.36394	-1.22003	12.7831	0.758622	0
0.6133	-2.30774	-2.44005	16.7506	2.28941	0
0.6140	-0.178204	-4.21464	24.9943	1.67981	0
0.6147	-2.00479	-4.88011	34.4545	0.460592	0
0.6153	-1.70185	-6.10014	39.3389	-3.50863	0
0.6160	-0.784097	-7.54199	41.4725	-3.50863	0
0.6167	-2.92254	-7.54199	45.44	1.97784	0
0.6173	-3.22549	-7.87472	47.8822	0.758622	0
0.6180	0.4366	-8.54019	46.9652	-3.82021	0
0.6187	2.26319	-6.98743	46.0483	-0.149015	0
0.6193	3.18094	-4.21464	45.1313	2.58744	0
0.6200	2.57505	-1.44185	44.8317	-1.99138	0
0.6207	-0.178204	0.332735	42.6891	-5.03942	0
0.6213	1.35435	0	36.2793	-6.55667	0
0.6220	6.84303	-1.22003	30.487	-8.08746	0
0.6227	6.23714	-1.77458	29.57	-6.86824	0
0.6233	3.18094	-2.99461	26.8191	-6.86824	0
0.6240	5.01644	-3.66008	20.4185	-11.1355	0
0.6247	6.23714	-2.44005	12.4835	-11.7451	0
0.6253	2.87799	-1.77458	3.02328	-10.2279	0
0.6260	1.96024	-3.66008	-6.43695	-11.4471	0
0.6267	2.57505	-5.10193	-11.3214	-12.9779	0
0.6273	1.35435	-3.32735	-12.5471	-15.1047	0
0.6280	2.26319	-2.44005	-13.1553	-16.9335	0
0.6287	4.09869	-3.32735	-13.7636	-13.2759	0
0.6293	3.18094	-3.32735	-14.3719	-8.69706	0
0.6300	2.87799	-3.32735	-12.8467	-9.61825	0
0.6307	3.48389	-4.88011	-6.13735	-10.5259	0
0.6313	0.4366	-3.8819	1.18934	-10.5259	0
0.6320	-5.96983	0.332735	4.54854	-12.3547	0
0.6327	-9.63192	1.22003	5.76511	-15.1047	0
0.6333	-6.58464	1.55276	8.51602	-16.3239	0
0.6340	-1.08704	5.21284	8.81563	-16.9335	0
0.6347	-1.3989	5.54558	7.29037	-16.3239	0
0.6353	-3.22549	0.332735	10.9492	-18.1528	0
0.6360	-3.22549	-1.44185	15.8336	-20.6047	0
0.6367	-3.22549	0.332735	13.0918	-17.5431	0
0.6373	-3.22549	0	8.20734	-10.8375	0
0.6380	-3.22549	0.332735	9.12431	-6.86824	0
0.6387	-3.22549	0.332735	13.0918	-6.55667	0
0.6393	-3.22549	-2.10732	16.1423	-6.55667	0
0.6400	-3.22549	-3.66008	20.7181	-5.03942	0
0.6407	-3.22549	-2.66188	25.6025	-4.11824	0
0.6413	-3.22549	-2.10732	27.7361	-5.33745	0
0.6420	-3.22549	-1.22003	27.7361	-5.64903	0
0.6427	-3.22549	-2.10732	29.57	-4.11824	0
0.6433	-3.22549	-4.21464	31.404	-3.2106	0
0.6440	-3.22549	-3.32735	29.8787	-1.67981	0
0.6447	-3.22549	-1.44185	27.7361	-1.36823	0
0.6453	-3.22549	-1.77458	27.1278	-2.28941	0
0.6460	-3.22549	-1.22003	24.9943	-1.67981	0
0.6467	-3.22549	0.998204	24.0773	-1.36823	0
0.6473	-3.22549	-0.554558	26.8191	-1.99138	0
0.6480	3.18094	-3.66008	25.2939	-1.67981	0
0.6487	-0.178204	-3.32735	17.0593	-1.99138	0
0.6493	1.35435	-1.77458	10.0413	-3.82021	0
0.6500	3.18094	-3.32735	5.76511	-2.60099	0
0.6507	1.6573	-5.7674	3.32288	-0.149015	0
0.6513	1.6573	-5.7674	2.10631	-1.36823	0
0.6520	4.09869	-4.21464	-2.16986	-4.11824	0
0.6527	2.87799	-3.8819	-7.05432	-3.2106	0
0.6533	0.4366	-3.8819	-8.87918	-2.28941	0
0.6540	0.4366	-2.10732	-12.8467	-2.89902	0
0.6547	0.4366	-2.44005	-17.7311	-2.89902	0
0.6553	1.04249	-3.8819	-18.6481	0.149015	0
0.6560	2.57505	-3.32735	-20.482	4.11824	0
0.6567	1.6573	-3.32735	-22.6156	5.03942	0
0.6573	-1.3989	-4.54737	-22.0073	5.94706	0
0.6580	-2.92254	-2.44005	-23.8322	7.47785	0
0.6587	-3.22549	-0.554558	-24.4495	5.64903	0
0.6593	-0.481151	-1.22003	-18.0398	2.28941	0
0.6600	-3.22549	-0.887292	-14.3719	1.67981	0
0.6607	-3.22549	-0.221823	-16.2059	0.460592	0
0.6613	-3.22549	-1.22003	-14.0723	-1.36823	0
0.6620	-3.22549	-2.44005	-11.3214	0.460592	0
0.6627	-3.22549	-3.32735	-11.6301	3.19705	0
0.6633	-3.22549	-3.66008	-7.97129	4.42981	0
0.6640	-3.22549	-3.32735	-4.61209	5.03942	0
0.6647	-3.22549	-3.32735	-3.38644	3.19705	0
0.6653	-3.22549	-0.554558	0.272367	2.28941	0
0.6660	-3.22549	1.22003	0.272367	4.11824	0
0.6667	-3.22549	-1.22003	-1.25289	2.28941	0
0.6673	-3.22549	-2.10732	6.68208	0.149015	0
0.6680	-3.22549	0	13.3914	5.94706	0
0.6687	-3.22549	-1.44185	10.0413	8.08746	0
0.6693	-3.22549	-3.8819	9.12431	3.50863	0
0.6700	-3.22549	-2.44005	11.5665	3.19705	0
0.6707	-3.22549	-2.66188	8.20734	3.80666	0
0.6713	-3.22549	-2.99461	8.51602	-1.0702	0
0.6720	-2.30774	-1.44185	13.0918	-1.99138	0
0.6727	0.4366	-2.99461	8.81563	3.19705	0
0.6733	1.04249	-4.88011	1.79763	4.72784	0
0.6740	4.09869	-2.44005	2.7146	2.28941	0
0.6747	5.01644	-2.99461	3.32288	3.50863	0
0.6753	3.18094	-4.88011	-0.0363157	5.94706	0
0.6760	4.40164	-2.44005	-1.56157	3.50863	0
0.6767	5.92528	0.665469	-4.0038	-0.460592	0
0.6773	4.70458	1.55276	-5.82866	1.36823	0
0.6780	3.79574	1.22003	-4.91169	4.42981	0
0.6787	1.35435	-2.10732	-7.05432	3.19705	0
0.6793	-2.92254	-4.21464	-11.9388	1.67981	0
0.6800	-2.92254	-2.66188	-13.464	-0.758622	0
0.6807	-3.22549	-3.8819	-12.5471	-4.72784	0
0.6813	-5.96983	-6.10014	-11.6301	-4.11824	0
0.6820	-2.92254	-3.32735	-10.4044	-3.2106	0
0.6827	3.79574	-0.554558	-9.79615	-6.55667	0
0.6833	3.18094	-2.10732	-8.27089	-6.86824	0
0.6840	-0.481151	-4.54737	-6.13735	-5.03942	0
0.6847	0.739546	-6.10014	-7.97129	-6.55667	0
0.6853	1.04249	-7.54199	-10.4044	-6.25864	0
0.6860	-2.00479	-7.54199	-8.27089	-3.50863	0
0.6867	-2.00479	-6.98743	-7.6626	-4.11824	0
0.6873	0.739546	-6.32196	-9.79615	-6.86824	0
0.6880	1.04249	-6.10014	-10.7131	-9.30667	0
0.6887	0.4366	-7.54199	-10.7131	-10.8375	0
0.6893	1.96024	-8.76201	-11.3214	-11.4471	0
0.6900	1.35435	-7.87472	-12.5471	-11.7451	0
0.6907	-3.52844	-6.32196	-13.464	-10.5259	0
0.6913	-4.44619	-6.10014	-11.0218	-9.91628	0
0.6920	0.4366	-6.98743	-7.05432	-13.2759	0
0.6927	1.04249	-9.42748	-7.97129	-15.1047	0
0.6933	-2.30774	-10.3148	-9.79615	-13.2759	0
0.6940	-1.08704	-7.54199	-8.27089	-13.2759	0
0.6947	-0.178204	-4.54737	-7.35392	-12.9779	0
0.6953	-2.92254	-3.32735	-4.91169	-10.2279	0
0.6960	-2.6196	-3.32735	-2.47854	-11.4471	0
0.6967	1.35435	-3.8819	-6.74563	-13.8855	0
0.6973	2.57505	-4.21464	-11.6301	-12.9779	0
0.6980	1.35435	-2.66188	-9.79615	-13.8855	0
0.6987	1.6573	-3.32735	-5.22038	-13.5875	0
0.6993	4.09869	-4.88011	-3.38644	-9.91628	0
0.7000	5.62233	-5.43467	-3.69512	-10.2279	0
0.7007	3.18094	-6.98743	-3.69512	-10.5259	0
0.7013	-0.784097	-6.98743	-2.47854	-5.94706	0
0.7020	-4.14324	-2.99461	-2.77815	-4.11824	0
0.7027	-6.58464	-1.44185	-5.52906	-5.03942	0
0.7033	-5.96983	-4.21464	-4.61209	-5.03942	0
0.7040	-5.06099	-4.21464	-2.47854	-6.86824	0
0.7047	-5.96983	-4.21464	-6.43695	-8.69706	0
0.7053	-5.06099	-5.7674	-10.4044	-7.78943	0
0.7060	-2.92254	-5.10193	-11.9388	-9.00864	0
0.7067	-3.8403	-3.8819	-16.5145	-11.1355	0
0.7073	-5.66689	-3.8819	-19.2564	-11.7451	0
0.7080	-4.44619	-2.10732	-16.2059	-12.9779	0
0.7087	-3.22549	-2.10732	-15.5976	-11.4471	0
0.7093	-1.3989	-4.54737	-14.9893	-7.78943	0
0.7100	0.4366	-3.8819	-8.87918	-6.55667	0
0.7107	-0.784097	-2.44005	-4.0038	-7.78943	0
0.7113	-2.00479	-3.66008	-2.77815	-9.30667	0
0.7120	0.739546	-4.21464	0.581051	-8.39903	0
0.7127	1.96024	-5.7674	4.23985	-3.82021	0
0.7133	0.133653	-9.09475	4.84814	-0.758622	0
0.7140	1.04249	-8.76201	5.15682	-2.60099	0
0.7147	2.87799	-5.7674	6.68208	-3.82021	0
0.7153	2.26319	-4.88011	7.89866	-2.28941	0
0.7160	2.26319	-4.21464	10.3409	-2.28941	0
0.7167	3.18094	-4.21464	13.0918	-4.11824	0
0.7173	2.26319	-5.7674	14.6171	-5.03942	0
0.7180	2.26319	-4.88011	13.3914	-5.03942	0
0.7187	3.18094	-2.44005	13.3914	-4.11824	0
0.7193	1.04249	0.665469	17.3589	-0.149015	0
0.7200	-4.14324	6.43287	18.5845	2.28941	0
0.7207	-5.96983	8.31837	15.8336	-0.460592	0
0.7213	-6.58464	3.43826	16.1423	-1.67981	0
0.7220	-8.10828	0.998204	19.8011	0.758622	0
0.7227	-6.58464	1.8855	20.4185	0.149015	0
0.7233	-0.784097	1.55276	19.1928	-4.42981	0
0.7240	0.4366	0.332735	18.5845	-4.11824	0
0.7247	-2.92254	-1.44185	16.1423	0.758622	0
0.7253	-2.00479	-3.66008	12.1748	1.97784	0
0.7260	1.04249	-2.66188	8.51602	-1.67981	0
0.7267	-2.30774	-1.44185	4.84814	-3.50863	0
0.7273	-5.36394	-3.32735	3.02328	-0.460592	0
0.7280	-1.70185	-6.10014	-0.33592	1.97784	0
0.7287	2.26319	-5.10193	-4.91169	0.460592	0
0.7293	1.35435	-3.32735	-6.13735	-0.149015	0
0.7300	1.35435	-2.66188	-5.22038	3.19705	0
0.7307	3.18094	-4.21464	-1.86118	5.03942	0
0.7313	1.35435	-5.7674	7.59905	5.03942	0
0.7320	1.04249	-5.43467	14.9167	5.94706	0
0.7327	1.04249	-5.10193	12.1748	6.25864	0
0.7333	1.04249	-5.7674	10.3409	2.28941	0
0.7340	1.04249	-4.54737	15.2253	-0.460592	0
0.7347	1.04249	-1.77458	17.6676	0.460592	0
0.7353	1.04249	1.22003	16.7506	2.28941	0
0.7360	1.04249	2.21823	17.6676	1.97784	0
0.7367	1.04249	0.332735	19.5015	1.67981	0
0.7373	1.04249	-2.44005	19.5015	5.03942	0
0.7380	1.04249	-1.44185	18.5845	6.86824	0
0.7387	1.04249	-0.554558	17.6676	3.80666	0
0.7393	1.04249	-1.44185	18.5845	1.67981	0
0.7400	1.04249	0	19.1928	3.50863	0
0.7407	1.04249	0.665469	15.2253	1.97784	0
0.7413	1.04249	-2.66188	11.2579	-1.67981	0
0.7420	1.04249	-3.66008	12.1748	-1.0702	0
0.7427	1.04249	-1.44185	13.0918	-1.0702	0
0.7433	1.04249	-2.66188	10.6496	-4.72784	0
0.7440	-0.178204	-5.10193	6.3734	-5.03942	0
0.7447	-4.74914	-4.54737	1.18934	-0.758622	0
0.7453	-4.44619	-4.21464	-2.47854	0.460592	0
0.7460	0.4366	-5.43467	-2.47854	-0.460592	0
0.7467	2.57505	-4.21464	-0.33592	0.149015	0
0.7473	3.48389	-2.99461	2.7146	0.460592	0
0.7480	3.79574	-4.88011	4.84814	0.460592	0
0.7487	1.35435	-5.10193	3.93117	1.97784	0
0.7493	0.133653	-3.32735	2.40591	2.28941	0
0.7500	1.04249	-3.32735	2.10631	1.36823	0
0.7507	2.26319	-5.43467	-1.86118	2.89902	0
0.7513	4.09869	-6.98743	-7.35392	4.11824	0
0.7520	3.18094	-7.87472	-9.18786	4.11824	0
0.7527	-1.70185	-8.76201	-11.0218	3.50863	0
0.7533	-3.8403	-7.32016	-16.2059	3.50863	0
0.7540	-0.784097	-6.10014	-21.0903	4.72784	0
0.7547	1.96024	-5.43467	-26.2744	5.94706	0
0.7553	1.96024	-3.32735	-31.7671	5.33745	0
0.7560	1.96024	-3.32735	-31.7671	4.42981	0
0.7567	1.96024	-6.32196	-29.9423	5.64903	0
0.7573	1.96024	-5.43467	-35.1263	7.77588	0
0.7580	1.96024	-3.32735	-39.0938	9.91628	0
0.7587	1.96024	-5.10193	-33.9097	12.3547	0
0.7593	1.96024	-5.43467	-29.0253	11.7451	0
0.7600	1.96024	-3.66008	-27.1914	10.2279	0
0.7607	1.96024	-3.32735	-19.5651	11.4471	0
0.7613	1.96024	-0.887292	-11.0218	14.1835	0
0.7620	1.96024	0.332735	-6.13735	13.8855	0
0.7627	1.96024	-2.10732	-0.644603	9.61825	0
0.7633	1.96024	-2.44005	4.23985	5.94706	0
0.7640	1.96024	-1.22003	5.76511	4.72784	0
0.7647	1.96024	-1.44185	10.3409	2.58744	0
0.7653	1.96024	0.665469	14.3084	-1.99138	0
0.7660	1.96024	3.43826	13.3914	-3.2106	0
0.7667	1.96024	1.8855	14.9167	-0.460592	0
0.7673	1.96024	2.77279	20.1098	-0.758622	0
0.7680	-0.178204	4.88011	21.0268	-2.89902	0
0.7687	-0.481151	0.665469	18.5845	-1.0702	0
0.7693	-0.784097	-1.44185	15.8336	2.28941	0
0.7700	1.6573	2.21823	10.9492	1.36823	0
0.7707	1.96024	0.665469	4.84814	-1.99138	0
0.7713	-0.481151	-2.99461	0.581051	-6.55667	0
0.7720	0.133653	-1.22003	-2.77815	-8.69706	0
0.7727	0.739546	-1.44185	-5.82866	-6.86824	0
0.7733	-1.3989	-5.10193	-9.49655	-5.33745	0
0.7740	-0.784097	-2.66188	-13.1553	-5.94706	0
0.7747	0.739546	0.332735	-14.6806	-3.82021	0
0.7753	-0.481151	-0.221823	-15.9063	-1.36823	0
0.7760	-0.481151	-0.554558	-16.5145	-1.36823	0
0.7767	1.6573	-1.44185	-14.0723	-0.758622	0
0.7773	1.04249	-2.66188	-10.7131	0.149015	0
0.7780	1.35435	-2.10732	-8.87918	-0.460592	0
0.7787	4.40164	-1.77458	-6.13735	-0.460592	0
0.7793	3.18094	-4.21464	-0.944207	-0.460592	0
0.7800	1.96024	-4.88011	2.10631	-1.67981	0
0.7807	1.96024	-4.21464	2.10631	0.149015	0
0.7813	1.96024	-6.32196	3.02328	3.19705	0
0.7820	1.96024	-6.65469	6.07379	5.03942	0
0.7827	1.96024	-5.10193	10.0413	8.08746	0
0.7833	1.96024	-4.21464	13.3914	10.5259	0
0.7840	1.96024	-3.66008	16.7506	9.61825	0
0.7847	1.96024	-2.66188	19.5015	10.5259	0
0.7853	1.96024	-4.21464	19.8011	13.2759	0
0.7860	1.96024	-6.65469	18.2759	12.3547	0
0.7867	1.96024	-6.65469	19.1928	8.99509	0
0.7873	1.96024	-6.10014	23.1603	8.08746	0
0.7880	1.96024	-6.65469	22.8516	8.99509	0
0.7887	1.96024	-6.65469	17.6676	11.1355	0
0.7893	1.96024	-4.88011	16.451	13.2759	0
0.7900	1.96024	-2.99461	16.7506	11.7451	0
0.7907	1.96024	-4.54737	14.0088	10.5259	0
0.7913	1.96024	-5.7674	11.5665	11.4471	0
0.7920	-2.6196	-2.44005	10.0413	11.1355	0
0.7927	-2.30774	1.22003	2.10631	8.99509	0
0.7933	-1.3989	0.332735	-6.13735	9.30667	0
0.7940	-1.3989	-1.77458	-7.05432	9.61825	0
0.7947	0.4366	-2.44005	-9.49655	8.38549	0
0.7953	1.6573	-2.66188	-18.0398	7.47785	0
0.7960	0.4366	-1.44185	-24.4495	7.77588	0
0.7967	-0.784097	0.332735	-25.3665	8.99509	0
0.7973	-1.3989	0.332735	-24.4495	11.7451	0
0.7980	-2.30774	-0.887292	-21.0903	12.9643	0
0.7987	-2.30774	-1.44185	-16.2059	11.1355	0
0.7993	-2.6196	-1.22003	-14.0723	9.61825	0
0.8000	-2.92254	0.332735	-12.8467	9.30667	0
0.8007	-4.14324	0.665469	-6.13735	9.30667	0
0.8013	-5.96983	-1.44185	1.48894	9.30667	0
0.8020	-4.14324	-1.77458	0.880655	8.38549	0
0.8027	-0.481151	1.8855	-0.644603	6.55667	0
0.8033	-1.08704	4.88011	5.45643	5.33745	0
0.8040	-2.30774	4.88011	10.3409	5.03942	0
0.8047	-2.30774	5.21284	7.29037	4.72784	0
0.8053	-3.8403	4.88011	4.23985	3.19705	0
0.8060	-5.06099	2.77279	3.32288	1.0702	0
0.8067	-4.74914	-0.221823	-2.47854	1.97784	0
0.8073	-5.96983	-3.8819	-8.27089	5.03942	0
0.8080	-5.66689	-5.43467	-8.27089	5.03942	0
0.8087	-2.6196	-3.32735	-8.87918	4.11824	0
0.8093	-1.3989	-1.44185	-11.9388	5.03942	0
0.8100	-2.00479	-1.77458	-11.9388	4.11824	0
0.8107	-2.00479	-0.554558	-11.0218	2.89902	0
0.8113	-1.08704	1.8855	-12.5471	5.03942	0
0.8120	0.4366	1.22003	-12.2384	6.55667	0
0.8127	0.4366	0.332735	-12.5471	6.25864	0
0.8133	-0.481151	1.22003	-18.9568	7.77588	0
0.8140	0.739546	0	-24.7491	8.99509	0
0.8147	2.26319	-1.22003	-26.2744	8.08746	0
0.8153	-0.178204	1.55276	-28.1083	8.08746	0
0.8160	-1.08704	4.32555	-29.9423	8.99509	0
0.8167	-1.08704	3.43826	-32.3845	8.08746	0
0.8173	-1.08704	2.21823	-36.6516	5.94706	0
0.8180	-1.08704	0.665469	-38.1768	3.80666	0
0.8187	-1.08704	-0.221823	-35.7346	3.50863	0
0.8193	-1.08704	1.22003	-36.9603	4.11824	0
0.8200	-1.08704	0.998204	-37.8772	2.58744	0
0.8207	-1.08704	-2.44005	-30.5506	1.36823	0
0.8213	-1.08704	-2.10732	-20.1733	4.11824	0
0.8220	-1.08704	0.998204	-12.2384	4.72784	0
0.8227	-1.08704	-1.77458	-3.38644	1.97784	0
0.8233	-1.08704	-5.7674	7.29037	0.460592	0
0.8240	-1.08704	-5.10193	14.9167	0.758622	0
0.8247	-1.08704	-4.21464	21.0268	1.67981	0
0.8253	-1.08704	-3.32735	27.1278	4.42981	0
0.8260	-1.08704	-2.66188	30.487	5.94706	0
0.8267	-1.08704	-4.88011	30.7866	5.64903	0
0.8273	-1.08704	-5.43467	32.9292	5.03942	0
0.8280	-0.481151	-3.32735	35.9797	3.19705	0
0.8287	-0.784097	-3.8819	35.6711	0.460592	0
0.8293	-1.3989	-5.43467	35.0628	0.758622	0
0.8300	0.4366	-4.21464	36.8967	1.36823	0
0.8307	2.57505	-4.21464	37.8046	0.460592	0
0.8313	0.739546	-5.10193	35.9797	-0.460592	0
0.8320	-0.481151	-5.7674	34.1458	-0.460592	0
0.8327	3.18094	-7.54199	32.6205	0.149015	0
0.8333	3.18094	-6.65469	30.1783	1.0702	0
0.8340	-0.784097	-2.44005	27.1278	0.460592	0
0.8347	-0.481151	-0.887292	23.7686	-0.460592	0
0.8353	1.35435	-1.77458	21.0268	-0.460592	0
0.8360	-0.178204	-0.887292	18.5845	-0.149015	0
0.8367	-0.784097	-1.77458	16.7506	1.36823	0
0.8373	-0.178204	-2.99461	16.1423	3.19705	0
0.8380	-1.3989	-0.554558	17.9763	1.67981	0
0.8387	-1.3989	0.665469	20.7181	1.36823	0
0.8393	-1.08704	-2.99461	22.2433	2.58744	0
0.8400	-1.08704	-6.10014	21.0268	0.460592	0
0.8407	-1.08704	-5.43467	18.5845	-2.89902	0
0.8413	-1.08704	-4.21464	16.7506	-1.99138	0
0.8420	-1.08704	-5.43467	16.451	-0.149015	0
0.8427	-1.08704	-6.98743	16.1423	0.149015	0
0.8433	-1.08704	-5.7674	14.9167	-1.0702	0
0.8440	-1.08704	-5.10193	11.2579	-3.2106	0
0.8447	-1.08704	-7.32016	10.3409	-3.50863	0
0.8453	-1.08704	-8.54019	11.5665	-2.28941	0
0.8460	-1.08704	-7.87472	10.3409	-3.82021	0
0.8467	-1.08704	-7.54199	7.89866	-5.33745	0
0.8473	-1.08704	-6.10014	7.29037	-3.50863	0
0.8480	-1.08704	-5.10193	6.3734	-3.2106	0
0.8487	-1.08704	-6.65469	3.32288	-5.33745	0
0.8493	-1.08704	-6.65469	0.272367	-4.11824	0
0.8500	-1.08704	-5.10193	-3.69512	-0.460592	0
0.8507	-1.08704	-4.88011	-7.97129	-0.460592	0
0.8513	-1.08704	-4.21464	-10.4044	-3.82021	0
0.8520	-1.08704	-3.32735	-12.5471	-5.94706	0
0.8527	-1.08704	-5.10193	-18.9568	-5.94706	0
0.8533	-1.08704	-6.65469	-28.417	-4.42981	0
0.8540	-1.08704	-7.32016	-35.7346	-2.60099	0
0.8547	-1.08704	-7.54199	-40.0108	-0.460592	0
0.8553	-1.08704	-6.10014	-42.7617	-1.36823	0
0.8560	-1.08704	-5.10193	-45.5035	-4.11824	0
0.8567	-1.08704	-7.87472	-46.4205	-5.03942	0
0.8573	-1.08704	-9.42748	-42.7617	-3.2106	0
0.8580	-1.08704	-7.87472	-37.2599	-2.60099	0
0.8587	-1.08704	-7.87472	-34.2094	-2.28941	0
0.8593	-1.08704	-8.76201	-30.8592	-1.99138	0
0.8600	-1.08704	-8.20745	-26.8917	-1.67981	0
0.8607	-1.08704	-7.87472	-22.6156	-2.28941	0
0.8613	-1.08704	-5.7674	-21.6986	-4.11824	0
0.8620	-1.08704	-3.66008	-22.6156	-3.2106	0
0.8627	-1.08704	-4.21464	-18.0398	0.460592	0
0.8633	-1.08704	-3.32735	-4.91169	1.97784	0
0.8640	-4.14324	-2.44005	5.45643	1.97784	0
0.8647	-5.06099	-2.44005	7.29037	4.11824	0
0.8653	-3.22549	0.332735	9.42391	3.80666	0
0.8660	-6.58464	3.43826	15.2253	1.97784	0
0.8667	-6.88758	2.44005	19.5015	1.97784	0
0.8673	-1.08704	2.21823	21.9437	1.36823	0
0.8680	0.133653	0.998204	24.0773	0.460592	0
0.8687	-1.08704	-3.32735	25.6025	1.36823	0
0.8693	1.35435	-3.32735	28.0448	-2.28941	0
0.8700	2.57505	-0.221823	28.9617	-6.25864	0
0.8707	1.96024	-3.66008	25.6025	-4.11824	0
0.8713	2.26319	-6.65469	22.2433	-2.60099	0
0.8720	1.96024	-5.10193	22.2433	-4.11824	0
0.8727	0.739546	-4.54737	23.1603	-1.0702	0
0.8733	-1.3989	-4.54737	21.9437	2.89902	0
0.8740	-3.22549	-3.66008	15.2253	2.28941	0
0.8747	-1.3989	-5.7674	6.99076	2.58744	0
0.8753	1.6573	-6.65469	3.93117	1.67981	0
0.8760	0.4366	-4.54737	3.02328	-2.28941	0
0.8767	-2.6196	-4.88011	0.581051	-2.28941	0
0.8773	-2.30774	-5.10193	0.581051	2.28941	0
0.8780	-0.784097	-2.99461	4.84814	5.94706	0
0.8787	-2.6196	-2.99461	9.7326	8.69706	0
0.8793	-4.14324	-4.21464	13.7001	8.69706	0
0.8800	-3.8403	-4.21464	16.7506	5.33745	0
0.8807	-4.14324	-2.66188	19.5015	5.33745	0
0.8813	-4.14324	-0.221823	23.1603	9.61825	0
0.8820	-2.30774	-1.22003	25.9112	10.2279	0
0.8827	-1.70185	-5.10193	25.9112	8.08746	0
0.8833	-4.14324	-5.10193	24.3769	6.55667	0
0.8840	-4.44619	-2.44005	21.9437	4.11824	0
0.8847	-3.8403	-1.22003	19.5015	3.50863	0
0.8853	-2.00479	1.22003	17.6676	5.03942	0
0.8860	1.04249	5.21284	14.3084	2.89902	0
0.8867	1.35435	5.87831	12.7831	-0.460592	0
0.8873	-0.481151	1.55276	17.0593	-1.99138	0
0.8880	0.4366	-2.44005	17.9763	-2.60099	0
0.8887	0.4366	-2.44005	11.2579	-2.28941	0
0.8893	-1.3989	0.332735	4.84814	-3.2106	0
0.8900	0.133653	-1.22003	1.18934	-6.55667	0
0.8907	-1.08704	-3.66008	-4.91169	-5.94706	0
0.8913	-5.06099	-2.10732	-12.5471	-3.50863	0
0.8920	-2.00479	-0.554558	-18.9568	-7.17982	0
0.8927	3.18094	-1.22003	-18.9568	-10.5259	0
0.8933	1.04249	-1.22003	-14.6806	-9.61825	0
0.8940	-2.00479	-1.77458	-14.9893	-11.1355	0
0.8947	-1.3989	-4.88011	-19.2564	-11.1355	0
0.8953	-0.784097	-4.88011	-20.482	-5.64903	0
0.8960	1.35435	-2.44005	-21.6986	-5.03942	0
0.8967	3.79574	-3.32735	-23.8322	-7.17982	0
0.8973	0.739546	-6.10014	-22.6156	-5.03942	0
0.8980	-2.6196	-6.98743	-22.6156	-3.2106	0
0.8987	-2.00479	-4.54737	-21.6986	-3.82021	0
0.8993	-1.3989	-2.44005	-16.2059	-3.82021	0
0.9000	-2.30774	-6.10014	-14.0723	-5.03942	0
0.9007	-2.00479	-9.76022	-16.2059	-5.94706	0
0.9013	-0.784097	-7.54199	-12.2384	-1.36823	0
0.9020	0.4366	-5.7674	-2.77815	-1.0702	0
0.9027	0.739546	-6.10014	4.84814	-6.25864	0
0.9033	-0.481151	-2.99461	14.0088	-7.17982	0
0.9040	-0.178204	-0.221823	24.3769	-5.94706	0
0.9047	3.18094	-2.44005	32.3119	-6.86824	0
0.9053	4.40164	-2.10732	37.8046	-5.33745	0
0.9060	3.48389	0.665469	41.4725	-5.33745	0
0.9067	4.09869	-2.44005	42.3895	-8.69706	0
0.9073	3.18094	-5.7674	43.3064	-9.00864	0
0.9080	1.04249	-3.66008	43.9147	-8.08746	0
0.9087	2.26319	-2.10732	42.0808	-9.00864	0
0.9093	2.26319	-4.54737	38.7216	-9.30667	0
0.9100	-0.481151	-5.10193	33.2288	-9.61825	0
0.9107	0.739546	-4.54737	30.1783	-9.91628	0
0.9113	3.18094	-5.43467	31.404	-6.55667	0
0.9120	-0.784097	-5.7674	30.7866	-4.72784	0
0.9127	-2.6196	-3.8819	25.6025	-6.86824	0
0.9133	1.35435	-2.10732	21.9437	-7.78943	0
0.9140	2.87799	-0.554558	21.3264	-7.17982	0
0.9147	1.96024	-1.22003	19.1928	-6.86824	0
0.9153	2.87799	-2.44005	15.8336	-4.42981	0
0.9160	1.6573	-1.77458	14.3084	-2.60099	0
0.9167	-0.784097	-2.66188	14.9167	-2.28941	0
0.9173	-0.481151	-5.7674	16.7506	-0.149015	0
0.9180	1.6573	-5.10193	19.1928	1.67981	0
0.9187	1.35435	-2.44005	22.8516	0.758622	0
0.9193	-1.3989	-4.21464	25.2939	3.50863	0
0.9200	-4.14324	-6.98743	24.0773	7.77588	0
0.9207	-5.96983	-5.43467	22.2433	6.55667	0
0.9213	-8.72308	-3.32735	23.1603	3.19705	0
0.9220	-9.94378	-3.66008	21.6351	2.58744	0
0.9227	-5.66689	-4.88011	16.451	3.19705	0
0.9233	-1.08704	-5.7674	15.534	3.19705	0
0.9240	-2.30774	-5.43467	15.8336	3.80666	0
0.9247	-3.52844	-5.10193	10.3409	5.64903	0
0.9253	-2.00479	-6.10014	4.84814	10.5259	0
0.9260	-2.30774	-6.65469	4.54854	14.1835	0
0.9267	-3.22549	-6.10014	2.40591	12.3547	0
0.9273	-2.30774	-5.10193	-2.16986	8.38549	0
0.9280	-1.70185	-4.54737	-3.08683	7.16627	0
0.9287	-0.178204	-4.21464	-2.47854	8.69706	0
0.9293	1.6573	-4.88011	-4.91169	10.5259	0
0.9300	0.739546	-4.21464	-9.18786	8.99509	0
0.9307	1.04249	-3.8819	-14.3719	5.03942	0
0.9313	3.79574	-4.54737	-19.2564	2.28941	0
0.9320	2.26319	-4.21464	-23.5325	0.758622	0
0.9327	-0.481151	-1.77458	-29.334	-0.460592	0
0.9333	0.739546	0.332735	-36.0433	1.97784	0
0.9340	3.79574	-1.22003	-41.536	4.11824	0
0.9347	5.92528	-4.21464	-47.0288	2.28941	0
0.9353	6.84303	-4.21464	-50.0793	-0.149015	0
0.9360	4.09869	-2.99461	-50.0793	1.97784	0
0.9367	1.04249	-5.10193	-50.9963	3.50863	0
0.9373	3.18094	-7.87472	-52.5215	3.50863	0
0.9380	5.62233	-6.10014	-47.3375	5.33745	0
0.9387	3.48389	-4.21464	-39.7021	7.77588	0
0.9393	0.739546	-5.10193	-32.9928	7.77588	0
0.9400	-0.178204	-6.98743	-26.5831	6.25864	0
0.9407	-1.3989	-7.32016	-21.6986	5.64903	0
0.9413	-3.52844	-7.54199	-18.6481	7.77588	0
0.9420	-4.14324	-8.20745	-14.3719	9.30667	0
0.9427	-3.22549	-8.54019	-11.6301	7.77588	0
0.9433	-2.30774	-6.32196	-9.79615	6.86824	0
0.9440	-2.00479	-3.8819	-5.52906	6.25864	0
0.9447	-1.08704	-3.66008	-0.644603	4.42981	0
0.9453	-0.784097	-2.66188	1.79763	1.36823	0
0.9460	-1.3989	0.332735	2.7146	-1.36823	0
0.9467	-0.178204	2.21823	3.32288	-2.28941	0
0.9473	1.35435	3.10552	6.68208	-2.28941	0
0.9480	1.04249	3.43826	11.5665	-2.28941	0
0.9487	0.4366	0.332735	7.59905	-2.89902	0
0.9493	0.133653	-1.77458	-0.644603	-3.2106	0
0.9500	0.4366	-1.44185	0.272367	-3.50863	0
0.9507	1.35435	-2.44005	4.84814	-3.50863	0
0.9513	0.133653	-4.88011	1.18934	-2.60099	0
0.9520	-4.14324	-4.21464	-4.30341	-0.460592	0
0.9527	-5.96983	-2.66188	-4.91169	1.97784	0
0.9533	-3.22549	-3.32735	-4.91169	0.149015	0
0.9540	-0.784097	-3.8819	-6.13735	-4.42981	0
0.9547	-0.481151	-2.10732	-7.05432	-4.72784	0
0.9553	-0.481151	-0.554558	-10.7131	-2.28941	0
0.9560	-2.00479	0.332735	-14.6806	-2.28941	0
0.9567	-2.92254	-0.554558	-18.0398	-3.2106	0
0.9573	-0.481151	-3.32735	-22.6156	-4.72784	0
0.9580	1.6573	-3.32735	-27.7996	-7.78943	0
0.9587	0.4366	0	-31.7671	-9.61825	0
0.9593	-0.481151	1.8855	-36.0433	-9.61825	0
0.9600	0.4366	1.55276	-37.5686	-9.91628	0
0.9607	-0.178204	1.55276	-37.2599	-9.00864	0
0.9613	-1.08704	0.998204	-37.2599	-7.17982	0
0.9620	-0.178204	0.665469	-36.6516	-7.17982	0
0.9627	0.4366	1.22003	-33.2924	-7.78943	0
0.9633	-2.30774	1.22003	-32.3845	-6.86824	0
0.9640	-4.14324	1.22003	-32.9928	-7.78943	0
0.9647	-1.3989	0.665469	-28.7166	-9.91628	0
0.9653	1.35435	-1.77458	-24.4495	-12.0567	0
0.9660	1.6573	-1.77458	-23.2239	-13.2759	0
0.9667	1.35435	0	-17.1228	-13.8855	0
0.9673	1.96024	-1.77458	-7.05432	-12.3547	0
0.9680	0.133653	-3.32735	-3.38644	-10.5259	0
0.9687	-2.30774	-2.99461	-3.08683	-10.2279	0
0.9693	-1.3989	-4.21464	2.10631	-10.5259	0
0.9700	0.4366	-4.21464	6.68208	-11.1355	0
0.9707	0.4366	-2.99461	8.81563	-11.7451	0
0.9713	-0.481151	-4.88011	15.8336	-11.1355	0
0.9720	-0.481151	-4.54737	23.7686	-11.4471	0
0.9727	-0.481151	-2.10732	23.7686	-12.3547	0
0.9733	-0.481151	-4.88011	20.4185	-11.1355	0
0.9740	-0.481151	-7.54199	20.4185	-9.61825	0
0.9747	-0.481151	-4.88011	21.0268	-10.5259	0
0.9753	-0.481151	-4.88011	17.0593	-11.4471	0
0.9760	-0.481151	-7.32016	12.1748	-11.4471	0
0.9767	-0.481151	-4.21464	12.1748	-12.3547	0
0.9773	-0.481151	-0.887292	13.7001	-11.7451	0
0.9780	-0.481151	-2.10732	13.7001	-11.4471	0
0.9787	-0.481151	0	15.8336	-11.7451	0
0.9793	-0.481151	6.43287	20.7181	-9.00864	0
0.9800	-0.481151	8.54019	21.3264	-5.33745	0
0.9807	-0.481151	5.87831	19.8011	-6.55667	0
0.9813	-0.481151	3.10552	23.7686	-7.78943	0
0.9820	-0.481151	1.8855	28.6531	-5.94706	0
0.9827	-0.481151	2.21823	29.57	-5.94706	0
0.9833	-0.481151	2.77279	30.1783	-6.86824	0
0.9840	-2.30774	0.332735	29.2613	-6.86824	0
0.9847	-0.481151	-1.77458	26.5195	-6.55667	0
0.9853	-0.481151	0.332735	24.9943	-6.55667	0
0.9860	-2.00479	2.77279	25.9112	-6.86824	0
0.9867	-0.481151	3.66008	27.1278	-6.86824	0
0.9873	0.739546	5.87831	26.8191	-5.33745	0
0.9880	-1.3989	4.88011	24.3769	-1.36823	0
0.9887	-1.70185	0.665469	22.2433	-1.36823	0
0.9893	1.96024	-1.22003	21.3264	-4.42981	0
0.9900	3.79574	-1.77458	19.8011	-4.11824	0
0.9907	2.26319	-2.44005	20.4185	-0.149015	0
0.9913	2.57505	2.21823	23.1603	1.36823	0
0.9920	5.01644	4.65829	25.9112	1.0702	0
0.9927	5.01644	1.55276	30.1783	2.89902	0
0.9933	2.26319	0	32.9292	4.42981	0
0.9940	1.35435	2.21823	32.3119	5.03942	0
0.9947	2.87799	1.22003	32.0123	4.72784	0
0.9953	2.87799	-1.22003	33.2288	2.89902	0
0.9960	1.6573	-2.10732	32.6205	2.28941	0
0.9967	1.96024	-1.22003	27.1278	3.80666	0
0.9973	3.18094	-0.554558	17.9763	2.89902	0
0.9980	4.70458	-1.44185	10.3409	2.28941	0
0.9987	5.01644	-3.32735	8.51602	5.03942	0
0.9993	3.57299	0.665469	5.8559	4.41627	0
1.0000	1.43454	1.8855	0.363157	3.80666	0
1.0007	2.04044	1.33094	-3.60433	7.4643	0
1.0013	2.35229	0.998204	-2.38775	9.29313	0
1.0020	0.213845	0.665469	-1.1621	7.4643	0
1.0027	0.819738	-0.554558	-4.21262	7.16627	0
1.0033	2.65524	-1.44185	-9.70536	5.63548	0
1.0040	1.1316	-1.44185	-11.5393	3.49508	0
1.0047	0.516791	-1.44185	-10.014	3.49508	0
1.0053	2.04044	-0.776381	-9.70536	2.88547	0
1.0060	0.819738	0.110912	-12.4563	5.63548	0
1.0067	-0.400959	-0.776381	-14.2902	13.872	0
1.0073	1.43454	-2.99461	-12.1476	13.872	0
1.0080	2.04044	-3.8819	-11.5393	8.38549	0
1.0087	1.43454	-3.21643	-14.8985	10.2143	0
1.0093	2.35229	-3.21643	-17.949	14.4816	0
1.0100	4.17888	-4.21464	-19.1656	15.4027	0
1.0107	5.09663	-3.54917	-19.4743	20.2796	0
1.0113	2.35229	-2.32914	-17.6403	26.0776	0
1.0120	-2.22755	-2.32914	-13.3732	25.7796	0
1.0127	-3.75119	0.998204	-9.70536	24.8584	0
1.0133	-2.84235	5.32375	-6.96353	25.468	0
1.0140	-3.1453	5.32375	-2.99604	23.6392	0
1.0147	-4.97189	4.10373	-0.245131	22.1084	0
1.0153	-6.50444	4.65829	1.57973	21.4988	0
1.0160	-5.88964	2.21823	5.8559	20.2796	0
1.0167	-2.84235	-0.221823	12.2656	20.8892	0
1.0173	-1.00685	1.66367	15.0074	22.1084	0
1.0180	-1.3098	1.33094	15.6248	20.5912	0
1.0187	-1.00685	-1.99641	18.6753	18.4508	0
1.0193	-0.089102	-1.44185	23.5598	17.8412	0
1.0200	0.213845	0.443646	27.2186	15.7008	0
1.0207	0.516791	-0.221823	27.8269	11.7451	0
1.0213	2.04044	-0.776381	25.3846	9.90273	0
1.0220	4.48183	-1.99641	22.3341	9.90273	0
1.0227	4.79369	-2.66188	23.2511	9.29313	0
1.0233	1.43454	-1.77458	24.1681	10.2143	0
1.0240	-0.089102	-3.21643	21.7258	12.9643	0
1.0247	1.43454	-3.8819	18.6753	12.3547	0
1.0253	0.516791	-0.776381	16.2331	9.90273	0
1.0260	-1.00685	-1.44185	15.9244	10.2143	0
1.0267	0.516791	-4.7692	16.5327	12.3547	0
1.0273	0.213845	-3.21643	15.0074	12.9643	0
1.0280	-2.5305	-0.554558	11.04	12.3547	0
1.0287	-3.75119	-0.554558	7.68984	11.7451	0
1.0293	-4.06305	0.110912	3.10499	9.6047	0
1.0300	-4.97189	-0.554558	-3.29565	7.4643	0
1.0307	-5.88964	-2.32914	-6.04656	5.93351	0
1.0313	-5.88964	-1.99641	-8.1801	4.7143	0
1.0320	-3.44825	-1.44185	-14.5898	2.58744	0
1.0327	0.819738	-2.99461	-20.0826	0.758622	0
1.0333	0.213845	-2.99461	-22.2161	1.05665	0
1.0340	-4.66894	-3.21643	-23.4418	1.05665	0
1.0347	-5.88964	-4.43646	-18.5573	-1.69335	0
1.0353	-4.66894	-2.32914	-14.8985	-2.60099	0
1.0360	-4.06305	0.110912	-27.7179	-0.772169	0
1.0367	-2.22755	-1.77458	-42.3622	-0.772169	0
1.0373	-1.3098	-4.21464	-39.92	-3.52218	0
1.0380	-3.1453	-3.21643	-34.7359	-5.351	0
1.0387	-2.22755	-3.21643	-36.2612	-6.27218	0
1.0393	0.213845	-3.21643	-35.3442	-9.00864	0
1.0400	-0.400959	-2.32914	-32.5933	-11.7586	0
1.0407	0.213845	-3.21643	-29.2432	-12.0702	0
1.0413	1.43454	-6.32196	-25.884	-9.00864	0
1.0420	0.213845	-5.98922	-27.7179	-6.57021	0
1.0427	-0.400959	-4.21464	-29.5428	-8.101	0
1.0433	0.516791	-6.87652	-25.2757	-11.149	0
1.0440	0.516791	-8.42928	-27.1006	-12.0702	0
1.0447	2.65524	-5.10193	-34.1186	-10.851	0
1.0453	3.87594	-3.21643	-35.3442	-10.5394	0
1.0460	0.213845	-5.10193	-34.4272	-10.851	0
1.0467	-1.62166	-5.98922	-34.4272	-9.92983	0
1.0473	1.1316	-5.43467	-28.0175	-8.71061	0
1.0480	-0.400959	-2.99461	-22.8335	-7.17982	0
1.0487	-4.06305	-0.776381	-24.967	-6.27218	0
1.0493	-3.1453	-4.21464	-26.1836	-8.101	0
1.0500	-1.3098	-7.54199	-25.2757	-9.00864	0
1.0507	-0.703906	-5.43467	-27.1006	-6.57021	0
1.0513	-0.400959	-5.10193	-28.6258	-5.9606	0
1.0520	-1.3098	-6.87652	-28.3262	-7.78943	0
1.0527	-2.22755	-5.65649	-27.7179	-5.9606	0
1.0533	-0.703906	-4.7692	-24.3587	-2.60099	0
1.0540	0.516791	-5.10193	-19.1656	-3.2106	0
1.0547	1.1316	-1.44185	-16.1151	-2.91257	0
1.0553	2.04044	0.110912	-12.4563	0.447045	0
1.0560	1.1316	0.110912	-6.96353	-0.772169	0
1.0567	0.213845	4.10373	-4.8209	-3.82021	0
1.0573	1.1316	5.54558	-5.12959	-1.99138	0
1.0580	2.95819	1.66367	-1.77039	1.36823	0
1.0587	4.17888	0.443646	2.80538	1.66626	0
1.0593	2.95819	-0.221823	4.93893	1.36823	0
1.0600	-0.703906	-2.99461	8.60681	0.135468	0
1.0607	-1.00685	-0.554558	15.0074	-1.69335	0
1.0613	1.73749	3.43826	19.8919	-1.99138	0
1.0620	2.65524	0.443646	24.1681	-1.38178	0
1.0627	1.43454	-2.66188	28.1356	-2.60099	0
1.0633	0.516791	-1.99641	28.4352	-2.91257	0
1.0640	-0.400959	-1.99641	26.002	-1.99138	0
1.0647	-0.089102	-1.77458	26.9099	-2.60099	0
1.0653	0.819738	-0.221823	27.5273	-4.13178	0
1.0660	0.516791	0.110912	22.9424	-4.42981	0
1.0667	0.516791	0.443646	16.5327	-5.351	0
1.0673	0.516791	-0.554558	13.1826	-8.101	0
1.0680	0.516791	-3.21643	10.4317	-10.5394	0
1.0687	1.43454	-1.77458	6.16458	-11.149	0
1.0693	2.35229	-0.776381	1.57973	-9.61825	0
1.0700	1.73749	-4.21464	-1.47078	-5.9606	0
1.0707	1.43454	-3.8819	-4.21262	-3.52218	0
1.0713	1.43454	-1.10912	-9.09707	-3.52218	0
1.0720	-0.400959	-2.32914	-10.931	-1.99138	0
1.0727	-3.1453	-3.54917	-10.6223	1.05665	0
1.0733	-3.1453	-0.554558	-13.9815	1.36823	0
1.0740	-2.84235	4.32555	-16.1151	-1.69335	0
1.0747	-5.28375	8.6511	-10.6223	-4.42981	0
1.0753	-6.19259	7.43107	-4.5213	-4.42981	0
1.0760	-2.84235	1.8855	-2.38775	-3.2106	0
1.0767	-1.3098	1.8855	2.1971	-1.69335	0
1.0773	-2.22755	6.54378	7.07247	0.135468	0
1.0780	-2.22755	5.87831	7.38116	1.97784	0
1.0787	-3.75119	3.43826	9.82339	3.49508	0
1.0793	-6.80739	4.10373	17.1501	3.80666	0
1.0800	-4.06305	3.10552	21.4172	4.7143	0
1.0807	1.73749	1.33094	22.6428	6.55667	0
1.0813	1.43454	1.8855	25.085	6.55667	0
1.0820	-1.9246	1.33094	28.4352	6.8547	0
1.0827	-0.703906	-0.554558	29.9604	8.07391	0
1.0833	0.213845	0.110912	30.2691	7.4643	0
1.0840	-1.00685	0.110912	29.6608	5.3239	0
1.0847	-0.703906	-2.32914	29.3521	3.80666	0
1.0853	0.516791	-2.32914	27.8269	2.88547	0
1.0860	-0.089102	-0.776381	24.7764	0.758622	0
1.0867	-1.62166	-1.44185	23.2511	-1.08375	0
1.0873	-1.62166	-1.99641	21.4172	0.447045	0
1.0880	-0.703906	-0.554558	16.5327	1.36823	0
1.0887	-1.00685	-1.99641	9.5147	-0.162562	0
1.0893	-0.703906	-4.43646	3.72236	-1.69335	0
1.0900	1.43454	-2.99461	0.971444	-3.2106	0
1.0907	4.17888	-0.554558	-0.245131	-5.9606	0
1.0913	3.57299	-2.32914	-2.68736	-6.27218	0
1.0920	1.1316	-4.21464	-6.96353	-4.74139	0
1.0927	-0.089102	-2.32914	-9.70536	-5.351	0
1.0933	1.43454	0.998204	-12.4563	-6.88179	0
1.0940	2.04044	1.8855	-13.9815	-7.78943	0
1.0947	0.819738	0.998204	-10.6223	-9.32022	0
1.0953	-1.3098	1.33094	-6.04656	-8.71061	0
1.0960	-2.22755	2.55097	-5.43827	-6.88179	0
1.0967	0.213845	0.443646	-2.68736	-7.78943	0
1.0973	1.43454	-2.32914	3.72236	-7.4914	0
1.0980	-2.22755	-2.32914	5.8559	-4.74139	0
1.0987	-4.06305	-1.77458	3.72236	-4.74139	0
1.0993	-2.22755	-0.554558	2.1971	-8.39903	0
1.1000	-2.5305	3.10552	-0.553814	-11.4606	0
1.1007	-3.75119	3.43826	-2.38775	-11.7586	0
1.1013	-1.9246	-0.221823	-2.99604	-9.92983	0
1.1020	-3.1453	1.33094	-6.35524	-8.39903	0
1.1027	-5.88964	4.99102	-6.96353	-9.61825	0
1.1033	-4.06305	1.8855	-0.553814	-11.4606	0
1.1040	-1.62166	-2.32914	1.57973	-13.899	0
1.1047	-1.3098	-1.44185	-4.21262	-15.7279	0
1.1053	-0.400959	-0.554558	-4.21262	-13.899	0
1.1060	1.73749	-0.776381	0.971444	-11.7586	0
1.1067	2.35229	0.443646	1.57973	-12.3683	0
1.1073	-0.089102	1.33094	1.28013	-13.5875	0
1.1080	-2.22755	1.33094	4.33064	-13.5875	0
1.1087	-1.62166	0.110912	7.07247	-13.5875	0
1.1093	-1.3098	-1.10912	10.4317	-13.2894	0
1.1100	-1.62166	-1.44185	15.6248	-11.7586	0
1.1107	1.43454	-1.44185	17.1501	-11.7586	0
1.1113	4.48183	0.443646	14.3992	-11.149	0
1.1120	2.95819	2.8837	11.04	-10.851	0
1.1127	2.04044	3.77099	8.29813	-12.6798	0
1.1133	4.17888	4.10373	5.24761	-14.5087	0
1.1140	4.17888	6.54378	1.57973	-12.6798	0
1.1147	3.26113	5.87831	-1.1621	-11.7586	0
1.1153	4.17888	0.110912	0.0544735	-12.9779	0
1.1160	4.17888	-2.66188	1.28013	-11.7586	0
1.1167	2.35229	-1.77458	0.0544735	-10.5394	0
1.1173	2.04044	-4.21464	1.28013	-11.7586	0
1.1180	1.73749	-4.21464	4.93893	-10.851	0
1.1187	1.1316	0.443646	5.8559	-8.39903	0
1.1193	1.43454	2.21823	5.8559	-10.2279	0
1.1200	2.95819	-0.554558	6.77287	-12.6798	0
1.1207	3.26113	-0.554558	5.8559	-10.5394	0
1.1213	2.04044	0.110912	2.1971	-7.4914	0
1.1220	0.516791	-0.221823	-3.29565	-6.57021	0
1.1227	0.819738	0.998204	-9.40576	-6.27218	0
1.1233	2.95819	1.66367	-11.2306	-5.351	0
1.1240	3.26113	0.443646	-13.6728	-3.52218	0
1.1247	1.43454	-0.554558	-18.2486	-0.772169	0
1.1253	1.1316	-0.221823	-17.949	0.135468	0
1.1260	1.73749	0.443646	-15.1981	2.88547	0
1.1267	0.516791	0.443646	-15.5068	5.63548	0
1.1273	1.1316	-1.77458	-11.848	3.49508	0
1.1280	3.26113	-3.21643	-9.40576	2.27587	0
1.1287	1.43454	-2.99461	-15.8155	5.3239	0
1.1293	-0.703906	-4.7692	-19.783	6.55667	0
1.1300	1.43454	-7.20925	-15.1981	6.55667	0
1.1307	0.516791	-5.10193	-13.9815	7.4643	0
1.1313	-2.5305	-1.99641	-15.1981	5.02587	0
1.1320	-1.00685	-2.99461	-13.3732	4.10469	0
1.1327	0.516791	-2.66188	-9.40576	6.55667	0
1.1333	-0.400959	-1.10912	-3.29565	5.93351	0
1.1340	2.35229	-3.21643	3.72236	7.4643	0
1.1347	2.35229	-5.65649	7.98945	12.3547	0
1.1353	-1.9246	-3.8819	11.6573	12.3547	0
1.1360	-1.3098	-1.44185	16.8414	12.0431	0
1.1367	0.819738	0.665469	20.5002	15.0912	0
1.1373	-0.703906	5.87831	24.1681	12.6527	0
1.1380	2.65524	8.31837	26.002	7.16627	0
1.1387	7.53803	5.54558	24.1681	6.8547	0
1.1393	4.79369	4.10373	26.6103	7.4643	0
1.1400	3.26113	5.87831	31.4948	5.02587	0
1.1407	8.14392	4.65829	31.4948	3.80666	0
1.1413	9.67647	2.21823	28.7438	4.10469	0
1.1420	6.01438	4.10373	29.9604	8.68352	0
1.1427	3.26113	5.87831	31.4948	13.872	0
1.1433	2.35229	3.43826	30.8774	14.7931	0
1.1440	-2.5305	3.10552	27.8269	16.3104	0
1.1447	-10.4695	3.77099	24.1681	19.67	0
1.1453	-14.1316	0.443646	24.1681	18.4508	0
1.1460	-12.9109	-0.776381	25.085	15.4027	0
1.1467	-12.2961	1.66367	19.2836	15.7008	0
1.1473	-10.7724	1.66367	14.3992	16.622	0
1.1480	-6.19259	-0.221823	15.6248	16.3104	0
1.1487	-3.75119	-0.221823	13.1826	14.7931	0
1.1493	-4.06305	0.110912	6.77287	12.3547	0
1.1500	-2.84235	1.33094	4.63933	12.6527	0
1.1507	-1.3098	3.10552	4.33064	13.872	0
1.1513	-0.703906	2.55097	2.1971	12.6527	0
1.1520	0.516791	0.110912	-0.553814	11.1219	0
1.1527	-0.400959	-1.77458	-4.5213	11.1219	0
1.1533	-3.1453	-1.77458	-10.6223	10.2143	0
1.1540	-1.9246	-0.554558	-12.1476	8.68352	0
1.1547	1.43454	-0.554558	-10.931	8.07391	0
1.1553	2.35229	0.443646	-14.5898	7.16627	0
1.1560	2.35229	2.8837	-18.2486	8.38549	0
1.1567	3.26113	1.33094	-16.7234	13.2623	0
1.1573	2.35229	-3.54917	-16.1151	16.0124	0
1.1580	0.213845	-3.21643	-18.5573	13.872	0
1.1587	-0.089102	-0.554558	-18.866	12.3547	0
1.1593	2.65524	-0.221823	-17.949	12.3547	0
1.1600	4.48183	0.665469	-16.7234	10.2143	0
1.1607	2.65524	2.21823	-11.848	7.16627	0
1.1613	1.73749	0.998204	-7.57182	8.38549	0
1.1620	4.17888	0.443646	-6.65484	12.9643	0
1.1627	4.79369	2.21823	-2.07907	14.7931	0
1.1633	1.73749	2.21823	4.33064	11.7451	0
1.1640	0.213845	1.8855	3.72236	8.38549	0
1.1647	-0.089102	1.33094	0.67184	10.2143	0
1.1653	-1.62166	-0.554558	3.10499	12.3547	0
1.1660	-2.84235	-2.32914	4.02196	9.6047	0
1.1667	-1.62166	-1.44185	-0.245131	6.8547	0
1.1673	-0.400959	-1.44185	-3.29565	7.77588	0
1.1680	-0.089102	-2.66188	-3.60433	8.38549	0
1.1687	-0.400959	-3.54917	-6.04656	8.68352	0
1.1693	-0.089102	-2.99461	-7.8805	11.1219	0
1.1700	-0.400959	-3.21643	-9.70536	12.9643	0
1.1707	-1.9246	-5.10193	-10.931	12.6527	0
1.1713	-3.75119	-3.21643	-10.6223	12.9643	0
1.1720	-4.06305	3.10552	-11.5393	11.4335	0
1.1727	-3.75119	4.99102	-13.3732	6.55667	0
1.1733	-3.1453	3.10552	-11.848	5.3239	0
1.1740	-2.5305	3.10552	-10.6223	10.2143	0
1.1747	-2.22755	2.21823	-13.9815	11.4335	0
1.1753	-1.3098	-0.554558	-14.2902	5.63548	0
1.1760	-2.5305	-0.554558	-11.848	2.88547	0
1.1767	-4.66894	-1.77458	-15.5068	5.63548	0
1.1773	-3.44825	-5.43467	-19.783	4.41627	0
1.1780	-0.089102	-5.65649	-19.4743	0.758622	0
1.1787	0.516791	-2.66188	-20.0826	0.135468	0
1.1793	-1.00685	-2.66188	-20.3912	0.135468	0
1.1800	0.516791	-4.21464	-16.7234	-0.772169	0
1.1807	3.57299	-4.21464	-16.7234	-1.08375	0
1.1813	4.17888	-5.65649	-19.783	-1.69335	0
1.1820	2.65524	-7.20925	-18.866	-0.772169	0
1.1827	3.57299	-7.20925	-17.3407	1.05665	0
1.1833	7.23508	-5.43467	-19.4743	-1.08375	0
1.1840	8.14392	-2.99461	-22.5248	-2.91257	0
1.1847	4.17888	-3.21643	-25.2757	0.447045	0
1.1853	-0.400959	-6.32196	-24.3587	0.758622	0
1.1860	-0.703906	-5.98922	-20.3912	-2.60099	0
1.1867	1.43454	-2.66188	-17.6403	-1.69335	0
1.1873	2.65524	-2.99461	-15.5068	-1.38178	0
1.1880	1.43454	-5.43467	-9.40576	-4.13178	0
1.1887	1.43454	-4.43646	-1.47078	-4.13178	0
1.1893	1.43454	-3.54917	4.63933	-3.82021	0
1.1900	-1.3098	-5.10193	9.2151	-5.351	0
1.1907	-1.3098	-4.21464	11.3486	-5.66257	0
1.1913	2.35229	-1.44185	13.1826	-6.88179	0
1.1920	2.35229	-2.32914	17.4497	-9.61825	0
1.1927	-0.400959	-3.21643	19.5923	-7.78943	0
1.1933	-0.089102	0.443646	18.6753	-5.351	0
1.1940	1.73749	2.21823	18.6753	-6.27218	0
1.1947	0.213845	-0.554558	20.5002	-5.351	0
1.1953	-0.400959	-0.776381	21.4172	-3.52218	0
1.1960	2.35229	1.66367	20.8089	-5.351	0
1.1967	2.35229	1.33094	21.4172	-4.13178	0
1.1973	-0.400959	-0.554558	20.8089	-0.474139	0
1.1980	-1.62166	-0.776381	18.9749	-1.99138	0
1.1987	-1.00685	-1.10912	19.5923	-4.42981	0
1.1993	-1.00685	-3.54917	22.3341	-3.82021	0
1.2000	2.65524	-4.43646	21.4172	-4.74139	0
1.2007	2.65524	-2.32914	15.9244	-6.27218	0
1.2013	2.65524	-1.10912	10.7404	-5.351	0
1.2020	2.65524	-1.44185	5.24761	-5.351	0
1.2027	2.65524	-0.554558	-1.77039	-7.17982	0
1.2033	2.65524	-0.776381	-8.1801	-7.4914	0
1.2040	2.65524	-1.77458	-13.3732	-6.57021	0
1.2047	2.65524	1.66367	-19.4743	-3.82021	0
1.2053	2.65524	4.99102	-25.2757	-0.772169	0
1.2060	2.65524	0.443646	-28.9345	-3.2106	0
1.2067	2.65524	-3.54917	-29.8515	-6.27218	0
1.2073	2.65524	2.55097	-28.9345	-3.52218	0
1.2080	2.65524	6.7656	-29.2432	0.758622	0
1.2087	2.65524	1.66367	-28.0175	-0.474139	0
1.2093	2.65524	-1.10912	-21.6078	-3.2106	0
1.2100	2.65524	3.10552	-14.2902	-4.13178	0
1.2107	2.65524	2.21823	-11.848	-4.74139	0
1.2113	2.65524	-1.77458	-10.3227	-5.351	0
1.2120	2.95819	0.443646	-7.57182	-5.03942	0
1.2127	0.213845	2.21823	-9.70536	-5.03942	0
1.2133	-0.400959	-0.776381	-12.7559	-4.74139	0
1.2140	0.516791	-1.99641	-6.96353	-4.13178	0
1.2147	-2.5305	-1.10912	0.0544735	-3.82021	0
1.2153	-3.44825	-2.32914	-0.553814	-5.351	0
1.2160	-0.400959	-2.99461	-1.1621	-5.66257	0
1.2167	0.213845	-0.554558	4.02196	-4.42981	0
1.2173	0.516791	1.8855	7.07247	-3.2106	0
1.2180	2.65524	2.21823	7.98945	-3.52218	0
1.2187	1.1316	2.55097	11.3486	-3.2106	0
1.2193	-1.9246	3.43826	16.5327	-1.99138	0
1.2200	-1.9246	3.10552	20.5002	-1.69335	0
1.2207	-1.00685	0.110912	22.3341	-2.60099	0
1.2213	-0.089102	-2.32914	20.5002	-4.13178	0
1.2220	0.213845	-1.44185	18.6753	-4.13178	0
1.2227	-0.703906	-0.554558	20.5002	-1.08375	0
1.2233	0.819738	-3.8819	22.3341	1.36823	0
1.2240	2.65524	-4.43646	22.0345	0.135468	0
1.2247	0.213845	0.443646	18.6753	-3.52218	0
1.2253	-1.3098	3.43826	14.3992	-2.30296	0
1.2260	0.516791	2.55097	12.2656	3.19705	0
1.2267	-1.62166	3.10552	14.7078	4.7143	0
1.2273	-4.06305	3.77099	17.4497	3.19705	0
1.2280	-2.84235	1.33094	18.6753	3.19705	0
1.2287	-2.5305	0.443646	19.8919	2.88547	0
1.2293	-5.58669	1.66367	22.0345	1.05665	0
1.2300	-6.19259	0.443646	25.085	2.88547	0
1.2307	-4.97189	0.443646	27.5273	5.63548	0
1.2313	-3.1453	3.10552	27.8269	3.19705	0
1.2320	-2.84235	2.21823	28.7438	0.758622	0
1.2327	-4.06305	1.33094	28.7438	2.88547	0
1.2333	-3.44825	4.10373	24.1681	3.80666	0
1.2340	0.516791	3.10552	21.1176	1.97784	0
1.2347	2.35229	0.443646	20.5002	2.27587	0
1.2353	0.516791	5.32375	15.9244	2.58744	0
1.2360	0.516791	10.4257	9.5147	1.36823	0
1.2367	0.516791	8.98384	5.8559	1.97784	0
1.2373	0.516791	5.87831	1.28013	4.10469	0
1.2380	0.516791	4.99102	-2.99604	4.41627	0
1.2387	0.516791	5.32375	-1.77039	2.58744	0
1.2393	0.516791	5.87831	-2.38775	3.80666	0
1.2400	0.516791	4.99102	-6.04656	4.7143	0
1.2407	0.516791	3.77099	-5.73787	2.27587	0
1.2413	0.516791	3.77099	-4.21262	1.05665	0
1.2420	0.516791	3.10552	-5.43827	2.88547	0
1.2427	0.516791	-0.221823	-2.38775	1.97784	0
1.2433	0.516791	0.443646	3.10499	-1.69335	0
1.2440	0.516791	4.99102	2.80538	-0.772169	0
1.2447	0.516791	5.87831	2.1971	1.97784	0
1.2453	0.516791	2.55097	5.8559	0.447045	0
1.2460	0.516791	2.55097	5.54722	-1.38178	0
1.2467	0.516791	3.10552	4.02196	1.05665	0
1.2473	0.516791	1.33094	8.90642	1.97784	0
1.2480	-1.3098	0.998204	13.1826	-1.38178	0
1.2487	-2.22755	2.21823	7.98945	-2.60099	0
1.2493	-1.00685	-0.221823	1.88841	-2.30296	0
1.2500	2.04044	-2.99461	1.28013	-4.13178	0
1.2507	1.43454	-1.44185	2.1971	-3.52218	0
1.2513	-1.3098	-1.10912	1.28013	-1.69335	0
1.2520	-0.400959	-4.21464	-0.245131	-2.30296	0
1.2527	-0.400959	-4.7692	-2.99604	-2.60099	0
1.2533	-1.9246	-3.54917	-3.91301	-0.772169	0
1.2540	-0.400959	-4.21464	-2.99604	-0.772169	0
1.2547	0.213845	-4.21464	-4.8209	-0.162562	0
1.2553	-1.3098	-2.32914	-6.65484	1.05665	0
1.2560	-1.3098	-1.77458	-5.12959	-1.38178	0
1.2567	-2.22755	-2.99461	-4.8209	-0.162562	0
1.2573	-2.22755	-3.21643	-7.57182	3.80666	0
1.2580	1.73749	-3.54917	-10.3227	1.05665	0
1.2587	3.26113	-3.21643	-12.4563	-5.351	0
1.2593	-0.089102	-3.8819	-14.2902	-4.42981	0
1.2600	-0.089102	-4.7692	-16.7234	-2.30296	0
1.2607	0.819738	-3.8819	-23.4418	-2.30296	0
1.2613	0.516791	-2.66188	-28.3262	-0.772169	0
1.2620	2.65524	-4.21464	-29.2432	0.135468	0
1.2627	4.17888	-4.21464	-34.4272	0.758622	0
1.2633	0.819738	-1.44185	-40.2287	3.19705	0
1.2640	-1.62166	-1.77458	-39.92	4.7143	0
1.2647	-2.5305	-2.32914	-40.2287	5.63548	0
1.2653	-4.366	2.55097	-46.021	8.68352	0
1.2660	-4.06305	6.21105	-49.0715	10.5123	0
1.2667	-2.84235	5.87831	-47.2467	9.90273	0
1.2673	-4.06305	7.09834	-44.4958	10.2143	0
1.2680	-4.66894	7.98563	-44.1962	9.90273	0
1.2687	-3.1453	7.98563	-44.1962	8.07391	0
1.2693	-2.5305	8.6511	-40.2287	6.24509	0
1.2700	-1.62166	6.21105	-32.5933	4.7143	0
1.2707	-0.400959	2.8837	-26.1836	5.93351	0
1.2713	-1.62166	4.32555	-20.3912	6.24509	0
1.2720	-4.06305	6.21105	-13.6728	1.05665	0
1.2727	-3.1453	3.77099	-8.78839	-0.162562	0
1.2733	-1.3098	1.33094	-7.26313	6.55667	0
1.2740	-1.9246	1.33094	-4.21262	7.16627	0
1.2747	-2.5305	2.21823	1.88841	2.88547	0
1.2753	-1.3098	3.43826	7.68984	5.02587	0
1.2760	-0.400959	3.10552	13.1826	7.16627	0
1.2767	-0.400959	1.33094	19.5923	5.63548	0
1.2773	0.213845	2.8837	23.2511	5.63548	0
1.2780	0.819738	4.65829	24.1681	4.10469	0
1.2787	1.43454	3.10552	25.085	2.27587	0
1.2793	3.87594	1.66367	24.1681	4.41627	0
1.2800	6.01438	2.21823	19.5923	3.19705	0
1.2807	4.79369	4.10373	17.4497	-0.772169	0
1.2813	3.26113	5.54558	16.8414	1.05665	0
1.2820	3.57299	5.54558	14.0996	4.41627	0
1.2827	2.95819	4.10373	13.1826	4.41627	0
1.2833	-0.400959	1.8855	15.9244	6.55667	0
1.2840	-4.06305	-0.554558	15.3161	6.8547	0
1.2847	-3.1453	-1.10912	13.1826	5.3239	0
1.2853	0.819738	0.110912	14.7078	5.93351	0
1.2860	1.73749	-2.32914	14.3992	5.63548	0
1.2867	0.819738	-5.43467	10.4317	3.49508	0
1.2873	1.43454	-3.21643	8.60681	5.02587	0
1.2880	2.35229	-1.44185	5.8559	7.77588	0
1.2887	3.26113	-3.21643	1.28013	6.8547	0
1.2893	4.17888	-5.10193	-1.47078	6.55667	0
1.2900	4.17888	-5.10193	-2.99604	7.77588	0
1.2907	2.95819	-5.10193	-6.04656	7.4643	0
1.2913	2.65524	-2.66188	-7.57182	5.63548	0
1.2920	3.26113	1.66367	-6.04656	5.02587	0
1.2927	4.17888	4.65829	-5.73787	6.55667	0
1.2933	4.79369	4.32555	-6.96353	5.63548	0
1.2940	5.70253	1.33094	-7.8805	3.80666	0
1.2947	7.84097	0.665469	-7.8805	4.7143	0
1.2953	7.53803	3.43826	-6.35524	6.8547	0
1.2960	2.65524	2.8837	-4.21262	7.4643	0
1.2967	-0.089102	0.443646	-4.21262	9.6047	0
1.2973	-0.400959	0.665469	-7.26313	12.3547	0
1.2980	-2.84235	-0.554558	-10.6223	13.2623	0
1.2987	-6.80739	-4.7692	-13.0646	14.4816	0
1.2993	-8.63398	-5.10193	-14.2902	13.2623	0
1.3000	-8.33103	-4.43646	-16.1151	10.2143	0
1.3007	-5.58669	-5.98922	-17.949	9.90273	0
1.3013	-1.00685	-6.32196	-18.866	9.29313	0
1.3020	1.43454	-6.87652	-20.0826	6.8547	0
1.3027	0.213845	-7.20925	-20.9995	8.07391	0
1.3033	-0.400959	-3.54917	-20.3912	9.6047	0
1.3040	-0.089102	0.110912	-17.949	8.07391	0
1.3047	-0.703906	-0.554558	-13.9815	8.38549	0
1.3053	-0.400959	-2.32914	-12.1476	8.38549	0
1.3060	-0.400959	-3.8819	-14.8985	6.24509	0
1.3067	-1.62166	-4.21464	-20.0826	8.07391	0
1.3073	-2.22755	-1.99641	-23.4418	9.29313	0
1.3080	-1.3098	-2.66188	-23.1331	3.49508	0
1.3087	-1.3098	-6.65469	-23.7504	0.758622	0
1.3093	-0.400959	-5.98922	-29.5428	3.19705	0
1.3100	1.43454	-4.21464	-34.4272	2.88547	0
1.3107	2.35229	-4.7692	-32.5933	0.135468	0
1.3113	1.1316	-1.44185	-30.7684	-0.162562	0
1.3120	1.1316	1.33094	-27.1006	-1.69335	0
1.3127	2.95819	-2.32914	-16.4238	-5.03942	0
1.3133	5.09663	-4.21464	-7.26313	-6.27218	0
1.3140	4.17888	-0.554558	-4.5213	-6.57021	0
1.3147	1.73749	-0.554558	0.67184	-8.101	0
1.3153	2.04044	-2.32914	6.16458	-11.7586	0
1.3160	2.35229	-0.776381	7.68984	-13.5875	0
1.3167	1.43454	-1.44185	12.5743	-12.6798	0
1.3173	2.95819	-4.21464	18.6753	-11.149	0
1.3180	3.87594	-2.32914	20.5002	-13.5875	0
1.3187	1.1316	0.443646	25.085	-16.0259	0
1.3193	-1.00685	0.665469	32.103	-14.5087	0
1.3200	0.516791	1.8855	35.1536	-12.3683	0
1.3207	2.95819	2.21823	39.7293	-11.149	0
1.3213	2.65524	0.443646	42.7799	-10.2279	0
1.3220	-0.089102	0.443646	41.5633	-10.851	0
1.3227	-0.400959	-0.221823	43.3881	-12.0702	0
1.3233	0.213845	-2.66188	47.056	-12.9779	0
1.3240	-4.06305	-1.44185	44.3051	-13.2894	0
1.3247	-7.72514	1.8855	40.955	-12.0702	0
1.3253	-5.28375	2.21823	43.3881	-10.2279	0
1.3260	-5.88964	2.21823	43.6968	-10.2279	0
1.3267	-7.72514	3.10552	40.6463	-12.6798	0
1.3273	-3.75119	2.21823	40.038	-14.8067	0
1.3280	-0.089102	1.8855	39.7293	-16.3375	0
1.3287	-2.84235	0.665469	36.0705	-16.3375	0
1.3293	-5.88964	-2.66188	32.4026	-13.2894	0
1.3300	-6.50444	-2.32914	30.8774	-9.92983	0
1.3307	-5.88964	0.998204	30.5778	-11.4606	0
1.3313	-4.06305	-0.554558	27.5273	-14.1971	0
1.3320	-1.00685	-3.21643	22.3341	-14.8067	0
1.3327	-1.00685	-2.66188	19.5923	-15.4163	0
[truncated: 46,330 more rows]
