# Supplementary material for: Identification of Haptic Based Guiding Using Hard Reins
Source: PLoS One. 2015 Jul 22;10(7):e0132020. doi: 10.1371/journal.pone.0132020 (PMC4511788; doi:10.1371/journal.pone.0132020)
Supplement: S3 File — (ZIP) [file pone.0132020.s003.zip › EMGData1/Subject2/T13/t13.txt]

0.0000	-1.00495	-112.797	26.919	-10.844	0
0.0007	-6.80873	-114.963	15.0087	-9.31578	0
0.0013	-7.7202	-109.186	3.11081	-10.844	0
0.0020	-4.36257	-107.598	-6.04811	-10.5433	0
0.0027	-6.50491	-110.342	-14.5873	-9.62468	0
0.0033	-9.55092	-110.342	-23.4364	-9.92546	0
0.0040	-6.50491	-111.281	-31.3808	-9.62468	0
0.0047	-4.36257	-115.252	-38.0857	-9.01501	0
0.0053	-8.02402	-116.769	-42.6714	-9.31578	0
0.0060	-8.63945	-120.163	-48.1618	-8.70611	0
0.0067	-6.50491	-125.94	-55.1766	-8.70611	0
0.0073	-7.41638	-127.745	-60.0597	-11.7626	0
0.0080	-7.7202	-128.973	-59.7623	-15.1199	0
0.0087	-5.88947	-132.656	-55.1766	-14.811	0
0.0093	-8.63945	-133.594	-48.4592	-15.1199	0
0.0100	-11.3816	-133.883	-45.1129	-17.2496	0
0.0107	-8.63945	-128.973	-42.0517	-18.7779	0
0.0113	-7.41638	-113.736	-30.7611	-19.3876	0
0.0120	-7.41638	-99.0765	-18.8632	-20.9158	0
0.0127	-7.41638	-91.133	-16.1118	-21.8344	0
0.0133	-7.41638	-81.0954	-16.4216	-21.8344	0
0.0140	-7.41638	-72.2132	-14.2899	-22.7448	0
0.0147	-7.41638	-74.0907	-16.1118	-23.6634	0
0.0153	-7.41638	-82.6119	-22.5193	-22.7448	0
0.0160	-7.41638	-93.2994	-25.5805	-23.0537	0
0.0167	-7.41638	-102.759	-27.1049	-23.6634	0
0.0173	-7.41638	-106.081	-28.9392	-24.2731	0
0.0180	-7.41638	-109.764	-27.1049	-25.4924	0
0.0187	-7.41638	-118.646	-22.5193	-27.3214	0
0.0193	-7.41638	-125.362	-19.4705	-28.24	0
0.0200	-7.41638	-127.745	-16.1118	-29.4593	0
0.0207	-7.41638	-132.656	-10.6214	-32.2069	0
0.0213	-7.41638	-137.566	-7.88237	-34.0359	0
0.0220	-7.41638	-138.433	-6.04811	-30.9876	0
0.0227	-7.41638	-139.66	-1.46245	-26.7118	0
0.0233	-7.41638	-145.149	4.02794	-28.24	0
0.0240	-7.41638	-152.803	6.46949	-31.2884	0
0.0247	-7.41638	-157.064	3.42065	-29.4593	0
0.0253	-7.41638	-155.836	-5.13098	-27.3214	0
0.0260	-7.41638	-152.803	-13.0629	-28.5408	0
0.0267	-7.41638	-151.287	-16.1118	-30.9876	0
0.0273	-7.41638	-150.637	-20.9949	-31.5973	0
0.0280	-7.41638	-147.893	-30.7611	-30.9876	0
0.0287	-7.41638	-142.693	-38.7054	-30.9876	0
0.0293	-7.41638	-137.855	-44.4933	-30.3779	0
0.0300	-7.41638	-136.916	-52.7351	-28.8497	0
0.0307	-7.41638	-138.722	-60.9768	-28.8497	0
0.0313	-7.41638	-137.855	-66.4672	-30.9876	0
0.0320	-7.41638	-132.944	-72.5773	-31.2884	0
0.0327	-7.41638	-128.395	-77.4604	-29.4593	0
0.0333	-7.41638	-126.518	-77.4604	-27.9311	0
0.0340	-7.41638	-123.485	-78.9848	-25.4924	0
0.0347	-7.41638	-116.48	-84.7851	-22.444	0
0.0353	-7.41638	-108.536	-84.4752	-19.3876	0
0.0360	-2.83567	-103.987	-77.4604	-15.4206	0
0.0367	-6.1933	-100.304	-74.1017	-12.3723	0
0.0373	-7.7202	-92.6495	-71.97	-11.7626	0
0.0380	-10.4702	-85.6448	-66.4672	-9.92546	0
0.0387	-13.524	-83.1896	-62.5013	-7.186	0
0.0393	-12.3009	-79.5789	-58.5353	-6.26743	0
0.0400	-10.4702	-71.9243	-48.4592	-5.04808	0
0.0407	-12.9085	-64.9197	-38.0857	-2.30049	0
0.0413	-15.6585	-57.915	-31.0709	-0.162579	0
0.0420	-15.0431	-49.3216	-22.5193	-0.772251	0
0.0427	-12.3009	-43.8334	-14.2899	0.138192	0
0.0433	-9.55092	-38.0564	-8.78711	4.41402	0
0.0440	-8.33563	-31.0517	-1.46245	5.02369	0
0.0447	-7.11255	-26.1412	9.2085	0.138192	0
0.0453	-4.05875	-20.9418	15.9259	1.36566	0
0.0460	-1.62038	-15.1648	16.2357	9.29953	0
0.0467	-2.53185	-12.1318	17.4503	12.3479	0
0.0473	-4.05875	-5.99369	21.4163	8.99063	0
0.0480	-3.14729	-0.21664	23.5604	8.38095	0
0.0487	-0.0934837	-2.67189	19.5944	9.6003	0
0.0493	3.26414	-4.47722	12.877	8.68985	0
0.0500	4.1834	1.29984	8.6012	7.77128	0
0.0507	6.01412	5.56042	5.84981	8.38095	0
0.0513	8.75631	7.72681	1.88384	8.68985	0
0.0520	9.67557	13.215	-2.37958	7.16161	0
0.0527	12.4178	17.1867	-4.21385	4.72292	0
0.0533	15.1677	17.7644	-5.73827	3.19468	0
0.0540	12.4178	16.8979	-11.5385	2.27611	0
0.0547	8.75631	16.248	-17.0289	-1.08115	0
0.0553	11.5063	18.7032	-17.946	-3.51984	0
0.0560	14.2485	22.6749	-19.7803	-0.772251	0
0.0567	11.5063	22.3861	-22.5193	3.49545	0
0.0573	8.14866	22.9638	-20.9949	4.41402	0
0.0580	4.1834	27.8743	-20.0901	8.38095	0
0.0587	-1.31656	28.8131	-21.3047	15.4044	0
0.0593	-4.67419	27.2244	-19.7803	16.6237	0
0.0600	-6.80873	28.8131	-18.2559	13.5672	0
0.0607	-6.80873	30.6184	-19.173	13.5672	0
0.0613	2.34488	31.1961	-17.3387	10.5189	0
0.0620	10.2832	34.3013	-14.5873	3.80435	0
0.0627	6.62176	38.273	-14.5873	3.80435	0
0.0633	1.43342	38.8507	-12.4556	7.77128	0
0.0640	3.26414	39.7895	-6.34556	7.46238	0
0.0647	4.79104	43.1113	-0.855163	6.85271	0
0.0653	4.79104	46.2164	3.11081	8.99063	0
0.0660	5.70251	48.9605	6.15965	10.21	0
0.0667	4.79104	51.9935	11.3526	11.4293	0
0.0673	4.1834	55.0264	20.4991	10.8196	0
0.0680	6.31794	58.7093	26.6092	8.08018	0
0.0687	6.01412	62.0311	27.8238	8.38095	0
0.0693	3.26414	62.0311	33.3266	7.46238	0
0.0700	5.09486	60.8035	40.3414	1.97534	0
0.0707	10.8909	60.8035	40.6512	4.72292	0
0.0713	13.9447	59.287	42.4731	8.38095	0
0.0720	13.6408	55.3153	44.9146	1.97534	0
0.0727	16.0792	53.7988	37.59	7.77128	0
0.0733	20.3561	53.2211	30.885	35.8487	0
0.0740	18.8292	48.9605	33.3266	50.4971	0
0.0747	14.2485	45.2777	32.7069	36.4584	0
0.0753	12.1139	45.2777	28.4435	19.3713	0
0.0760	10.2832	44.9888	29.3606	15.0955	0
0.0767	5.39868	41.0171	27.8238	19.6721	0
0.0773	0.51416	34.5901	20.4991	28.2156	0
0.0780	-2.83567	26.6467	18.6773	34.9301	0
0.0787	-4.67419	20.8696	22.0359	38.5963	0
0.0793	-3.45111	17.1867	24.1677	41.3439	0
0.0800	-0.397306	11.4097	31.7898	41.9535	0
0.0807	2.6565	2.23861	41.556	39.5067	0
0.0813	3.26414	-5.41599	43.7001	38.5963	0
0.0820	-1.31656	-12.4207	46.4391	38.8971	0
0.0827	-4.97801	-16.9701	57.7297	37.068	0
0.0833	-3.14729	-16.9701	67.1985	33.7108	0
0.0840	-0.701128	-18.1977	70.8546	29.4349	0
0.0847	-1.62038	-23.3971	73.606	26.6955	0
0.0853	-1.00495	-27.0799	73.9158	29.4349	0
0.0860	3.26414	-25.5635	75.4403	29.1342	0
0.0867	6.01412	-23.3971	84.5868	23.639	0
0.0873	4.79104	-26.43	94.0555	24.8583	0
0.0880	3.26414	-31.6294	98.319	32.1825	0
0.0887	2.6565	-30.6906	105.644	34.3205	0
0.0893	2.04106	-26.1412	116.327	35.5398	0
0.0900	-0.397306	-26.7911	119.686	39.8156	0
0.0907	-2.83567	-26.1412	122.127	40.1164	0
0.0913	-2.22803	-18.4866	129.452	37.6777	0
0.0920	0.51416	-14.5149	133.12	39.5067	0
0.0927	0.51416	-16.6812	131.893	41.035	0
0.0933	-2.53185	-13.3594	134.942	37.068	0
0.0940	-2.22803	-8.7378	137.694	34.0197	0
0.0947	0.825773	-10.9042	135.859	35.239	0
0.0953	1.43342	-12.1318	137.086	36.4584	0
0.0960	-4.67419	-9.67657	137.384	35.5398	0
0.0967	-4.67419	-10.9042	131.286	36.4584	0
0.0973	-4.67419	-12.4207	127.618	38.8971	0
0.0980	-4.67419	-9.67657	126.403	37.9866	0
0.0987	-4.67419	-9.38771	120.603	36.4584	0
0.0993	-4.67419	-13.3594	113.885	37.3769	0
0.1000	-4.67419	-17.3312	109.61	37.068	0
0.1007	-4.67419	-19.7142	104.739	34.0197	0
0.1013	-4.67419	-22.1694	99.2361	34.0197	0
0.1020	-4.67419	-23.3971	93.7457	35.5398	0
0.1027	-4.67419	-23.3971	87.3382	35.8487	0
0.1033	-4.67419	-22.4583	80.9306	35.8487	0
0.1040	-4.67419	-23.6859	71.7717	36.1495	0
0.1047	-4.67419	-27.0799	59.8738	34.6294	0
0.1053	-4.67419	-27.3688	52.5491	33.7108	0
0.1060	-4.67419	-23.9748	44.9146	34.9301	0
0.1067	-4.67419	-22.8194	29.658	33.41	0
0.1073	-4.67419	-24.6247	16.5332	31.5729	0
0.1080	8.75631	-23.3971	10.4355	33.1011	0
0.1087	7.84484	-21.5917	-2.37958	31.8818	0
0.1093	7.22941	-22.8194	-20.0901	31.2721	0
0.1100	7.53323	-26.7911	-28.0221	34.0197	0
0.1107	8.75631	-27.0799	-30.4636	34.9301	0
0.1113	9.06013	-22.8194	-32.5953	34.6294	0
0.1120	8.75631	-18.1977	-26.7951	34.0197	0
0.1127	9.97939	-15.4536	-15.8143	32.7922	0
0.1133	11.8101	-12.9984	-5.44082	33.1011	0
0.1140	11.5063	-12.1318	8.29136	34.9301	0
0.1147	9.36395	-12.4207	22.9407	33.41	0
0.1153	9.67557	-10.2543	36.9827	31.2721	0
0.1160	11.8101	-6.64361	57.1224	30.3535	0
0.1167	8.75631	-5.99369	78.4891	30.9632	0
0.1173	5.39868	-6.93247	92.5311	33.7108	0
0.1180	7.53323	-3.53845	106.263	35.239	0
0.1187	9.36395	1.29984	123.961	32.4914	0
0.1193	7.84484	1.29984	136.169	30.6624	0
0.1200	6.31794	-0.794345	143.184	31.5729	0
0.1207	3.56796	0.433279	148.984	31.8818	0
0.1213	1.43342	3.46623	155.082	31.8818	0
0.1220	3.26414	6.21033	160.585	30.6624	0
0.1227	4.48722	8.95444	163.026	28.5245	0
0.1233	3.26414	11.4097	158.75	28.2156	0
0.1240	3.56796	15.9591	151.426	26.6955	0
0.1247	5.09486	26.9355	145.935	22.7286	0
0.1253	6.92559	40.656	141.969	19.3713	0
0.1260	9.36395	51.7046	134.025	14.4858	0
0.1267	11.5063	57.7705	123.044	7.16161	0
0.1273	11.8101	56.5429	113.588	4.41402	0
0.1280	11.5063	51.7046	104.119	0.447093	0
0.1287	11.5063	48.3106	91.3041	-10.844	0
0.1293	12.4178	47.083	78.1793	-17.8674	0
0.1300	14.2485	46.2164	65.9715	-15.4206	0
0.1307	13.9447	46.2164	50.7149	-14.5102	0
0.1313	12.4178	45.8554	33.3266	-16.3392	0
0.1320	11.5063	43.1113	15.0087	-14.811	0
0.1327	9.06013	40.3672	-4.21385	-11.7626	0
0.1333	5.09486	40.3672	-18.8632	-10.2344	0
0.1340	4.48722	43.4001	-30.4636	-10.2344	0
0.1347	4.48722	44.9888	-39.0029	-11.7626	0
0.1353	0.51416	42.8224	-40.2298	-10.844	0
0.1360	-4.05875	42.2447	-38.7054	-7.186	0
0.1367	-4.36257	44.6278	-38.3956	-9.01501	0
0.1373	-3.45111	46.7941	-29.2367	-13.8924	0
0.1380	-2.53185	48.0218	-14.2899	-15.1199	0
0.1387	-0.397306	49.5382	-6.6554	-16.9489	0
0.1393	2.34488	51.3436	-3.60656	-23.3545	0
0.1400	5.39868	53.7988	4.02794	-27.3214	0
0.1407	6.31794	51.3436	15.0087	-25.4924	0
0.1413	2.34488	45.2777	27.2165	-22.1351	0
0.1420	-3.45111	47.083	38.5071	-19.3876	0
0.1427	-6.1933	53.2211	45.2245	-18.7779	0
0.1433	-8.63945	53.51	51.632	-21.5255	0
0.1440	12.4178	51.0547	58.0395	-26.411	0
0.1447	12.4178	50.7659	58.6468	-30.6787	0
0.1453	12.4178	51.0547	54.6809	-28.24	0
0.1460	12.4178	51.7046	51.0247	-21.8344	0
0.1467	12.4178	51.3436	46.1416	-21.2166	0
0.1473	12.4178	50.7659	40.3414	-25.1916	0
0.1480	12.4178	51.0547	35.1484	-24.5738	0
0.1487	12.4178	50.7659	31.4923	-25.1916	0
0.1493	12.4178	53.2211	27.5263	-31.2884	0
0.1500	12.4178	59.9369	20.809	-33.7352	0
0.1507	12.4178	61.1646	13.1745	-32.8166	0
0.1513	12.4178	56.2541	10.4355	-35.2553	0
0.1520	12.4178	56.2541	12.2697	-36.7835	0
0.1527	12.4178	55.9652	10.4355	-35.5642	0
0.1533	12.4178	48.3106	3.42065	-36.7835	0
0.1540	12.4178	41.8836	-4.82114	-38.3118	0
0.1547	12.4178	41.3059	-12.4556	-38.3118	0
0.1553	12.4178	40.656	-17.0289	-40.4497	0
0.1560	12.4178	37.0454	-21.6146	-42.8884	0
0.1567	12.4178	31.846	-29.844	-42.8884	0
0.1573	12.4178	29.6796	-37.1686	-42.8884	0
0.1580	12.4178	27.5854	-40.5273	-43.498	0
0.1587	12.4178	20.5808	-44.4933	-44.7174	0
0.1593	12.4178	13.215	-50.2935	-44.7174	0
0.1600	12.4178	12.2762	-52.7351	-42.5795	0
0.1607	12.4178	13.8649	-54.5693	-42.8884	0
0.1613	12.4178	9.53214	-59.1426	-45.636	0
0.1620	12.4178	1.01098	-63.1086	-43.8069	0
0.1627	12.4178	-5.99369	-67.0869	-39.84	0
0.1633	12.4178	-9.96542	-73.7919	-41.3601	0
0.1640	12.4178	-16.9701	-78.3776	-44.1077	0
0.1647	12.4178	-27.9465	-79.5921	-42.5795	0
0.1653	12.4178	-34.3735	-86.3095	-40.4497	0
0.1660	12.4178	-35.0234	-95.7659	-40.4497	0
0.1667	12.4178	-34.6623	-99.4344	-37.3932	0
0.1673	12.4178	-33.4347	-98.8147	-32.8166	0
0.1680	-9.85474	-29.824	-99.4344	-32.8166	0
0.1687	-8.63945	-27.6576	-101.256	-34.3448	0
0.1693	-4.97801	-32.5681	-105.222	-31.2884	0
0.1700	-4.97801	-41.7392	-109.498	-31.898	0
0.1707	-4.97801	-49.0328	-111.022	-40.4497	0
0.1713	-3.45111	-53.9433	-112.249	-47.465	0
0.1720	-4.36257	-60.9479	-116.215	-48.3835	0
0.1727	-5.58565	-66.4361	-120.789	-51.1311	0
0.1733	-4.05875	-69.7579	-124.457	-50.5133	0
0.1740	-2.22803	-76.1849	-130.257	-45.636	0
0.1747	-1.31656	-84.7061	-137.272	-46.2456	0
0.1753	-0.397306	-87.4502	-144.287	-41.3601	0
0.1760	-1.62038	-85.6448	-151.612	-12.0634	0
0.1767	-2.83567	-80.4455	-158.936	22.1108	0
0.1773	-1.31656	-73.152	-166.261	26.6955	0
0.1780	-0.397306	-69.4691	-174.503	8.38095	0
0.1787	-3.45111	-72.502	-182.745	-6.5682	0
0.1793	-5.88947	-75.6072	-187.318	-11.7626	0
0.1800	-2.22803	-75.2461	-192.511	-11.7626	0
0.1807	2.6565	-72.8631	-199.526	-11.7626	0
0.1813	3.26414	-71.3466	-200.133	-13.5916	0
0.1820	0.51416	-71.9243	-193.725	-15.7295	0
0.1827	-1.31656	-70.9856	-185.484	-17.2496	0
0.1833	-0.701128	-69.1802	-169.62	-15.4206	0
0.1840	-0.0934837	-70.9856	-146.121	-9.01501	0
0.1847	-0.0934837	-74.0907	-124.457	-3.51984	0
0.1853	-1.00495	-74.9573	-105.532	-2.60127	0
0.1860	-2.53185	-77.1237	-88.1438	-0.772251	0
0.1867	-3.45111	-81.0954	-76.5433	3.80435	0
0.1873	-1.62038	-84.7061	-64.9428	5.94227	0
0.1880	-1.92421	-89.0389	-52.4376	4.72292	0
0.1887	-4.05875	-93.0106	-43.5885	1.97534	0
0.1893	-1.00495	-93.5883	-32.5953	-0.471479	0
0.1900	3.26414	-90.8442	-18.8632	-1.99159	0
0.1907	2.96032	-86.5836	-11.5385	-2.30049	0
0.1913	2.34488	-81.0954	-5.73827	-2.30049	0
0.1920	3.26414	-75.6072	1.27655	-1.08115	0
0.1927	2.34488	-68.2415	3.42065	0.755993	0
0.1933	3.87178	-60.9479	4.94507	1.05676	0
0.1940	6.31794	-57.2651	8.91105	1.66644	0
0.1947	3.87178	-52.3546	12.2697	3.49545	0
0.1953	1.43342	-44.7722	15.9259	3.19468	0
0.1960	2.96032	-39.8617	19.5944	1.66644	0
0.1967	1.43342	-36.251	17.7601	4.72292	0
0.1973	-0.0934837	-30.4018	18.3674	11.1285	0
0.1980	3.87178	-26.1412	22.3334	14.1769	0
0.1987	6.92559	-22.8194	19.2845	16.6237	0
0.1993	6.31794	-16.9701	12.5672	20.8914	0
0.2000	8.14866	-12.1318	11.9599	21.81	0
0.2007	12.4178	-12.4207	11.65	17.8431	0
0.2013	16.383	-12.7095	5.84981	11.1285	0
0.2020	25.2406	-10.6153	0.0619683	0.755993	0
0.2027	34.0904	-7.79902	-4.21385	-6.26743	0
0.2033	31.6442	-4.47722	-8.48966	-4.43841	0
0.2040	26.1521	-4.18836	-15.207	-5.34885	0
0.2047	27.9828	-6.93247	-25.5805	-15.7295	0
0.2053	22.4906	-2.31082	-37.4785	-24.8827	0
0.2060	9.36395	8.95444	-49.0789	-25.1916	0
0.2067	6.92559	11.9874	-59.1426	-18.1682	0
0.2073	9.97939	9.24329	-67.9917	-11.4537	0
0.2080	7.84484	12.6373	-77.4604	-13.5916	0
0.2087	6.31794	17.1867	-89.6682	-21.8344	0
0.2093	7.53323	19.3531	-100.649	-26.411	0
0.2100	6.01412	21.7362	-106.449	-27.0206	0
0.2107	4.48722	22.3861	-106.759	-18.4771	0
0.2113	1.73724	23.3249	-104.925	10.8196	0
0.2120	-2.22803	30.0407	-104.008	41.3439	0
0.2127	-1.92421	37.0454	-97.2903	41.3439	0
0.2133	-3.14729	41.8836	-77.4604	19.6721	0
0.2140	-9.55092	49.5382	-54.8792	7.16161	0
0.2147	-11.3816	56.5429	-39.0029	8.99063	0
0.2153	-8.94328	59.9369	-21.6146	13.8761	0
0.2160	-11.3816	61.4534	-4.52369	17.2334	0
0.2167	-13.524	58.4205	4.02794	16.3148	0
0.2173	-11.3816	58.0594	9.51834	12.9576	0
0.2180	-11.3816	66.6528	16.2357	12.6568	0
0.2187	-16.8738	73.6574	19.8918	17.8431	0
0.2193	-22.0622	76.6904	25.0848	21.81	0
0.2200	-22.6776	85.8615	31.1825	19.0624	0
0.2207	-18.7123	95.0326	31.4923	14.1769	0
0.2213	-12.9085	94.6715	33.3266	12.6568	0
0.2220	-8.63945	92.5773	42.1757	8.38095	0
0.2227	-6.80873	91.0608	46.7489	-2.60127	0
0.2233	-5.88947	86.1503	46.7489	-10.844	0
0.2240	-5.58565	82.8285	47.0588	-13.8924	0
0.2247	-6.80873	82.1786	45.5343	-16.3392	0
0.2253	-6.80873	76.9793	45.5343	-16.3392	0
0.2260	-2.22803	70.9134	47.0588	-15.7295	0
0.2267	3.26414	69.3969	46.1416	-15.4206	0
0.2273	4.79104	70.6245	47.0588	4.72292	0
0.2280	3.26414	71.2022	49.7978	44.0833	0
0.2287	3.26414	70.9134	42.4731	60.2599	0
0.2293	5.70251	68.1693	33.3266	38.8971	0
0.2300	7.84484	64.7752	29.3606	15.7051	0
0.2307	8.14866	61.7423	19.5944	7.16161	0
0.2313	10.587	58.0594	5.84981	4.41402	0
0.2320	15.4716	54.4487	-2.68943	2.58501	0
0.2327	22.7944	48.9605	-11.5385	-4.43841	0
0.2333	28.9021	43.7612	-24.3536	-12.673	0
0.2340	26.1521	42.5336	-34.4296	-11.7626	0
0.2347	17.6061	42.5336	-44.4933	-11.7626	0
0.2353	13.337	39.7895	-57.3207	-19.6965	0
0.2360	12.4178	38.273	-68.6113	-19.0868	0
0.2367	9.67557	40.3672	-77.4604	-11.1529	0
0.2373	5.09486	41.5948	-85.0825	-9.01501	0
0.2380	0.51416	37.9119	-92.1097	-9.01501	0
0.2387	-2.83567	32.4237	-95.7659	-4.73918	0
0.2393	-4.67419	30.0407	-92.1097	0.138192	0
0.2400	-8.63945	30.3295	-84.7851	5.63337	0
0.2407	-14.4354	26.6467	-82.9508	9.9092	0
0.2413	-16.8738	20.5808	-83.868	8.38095	0
0.2420	-19.9276	22.6749	-79.2823	6.85271	0
0.2427	-21.7583	31.1961	-74.1017	6.55194	0
0.2433	-18.4007	34.3013	-75.936	4.72292	0
0.2440	-16.2662	34.3013	-82.0337	2.88578	0
0.2447	-16.8738	35.1678	-85.3924	1.66644	0
0.2453	-13.2124	33.9402	-82.9508	0.138192	0
0.2460	-9.55092	33.3625	-75.6262	-0.772251	0
0.2467	-10.1664	37.0454	-64.6454	-0.162579	0
0.2473	-6.80873	41.5948	-50.9008	-1.38192	0
0.2480	-3.75493	48.3106	-35.3467	-5.65775	0
0.2487	-4.97801	59.9369	-17.3387	-6.8771	0
0.2493	-4.36257	67.5193	4.02794	-0.471479	0
0.2500	-2.53185	69.6857	22.3334	4.72292	0
0.2507	-3.14729	70.6245	30.885	3.80435	0
0.2513	-3.14729	70.9134	39.7341	1.05676	0
0.2520	-2.53185	69.9746	52.5491	-1.38192	0
0.2527	-1.31656	69.3969	57.1224	-5.65775	0
0.2533	3.26414	66.9416	55.3005	-7.186	0
0.2540	4.79104	65.714	58.9567	-3.21907	0
0.2547	3.26414	69.6857	62.3154	-1.69082	0
0.2553	6.92559	74.8851	59.564	-5.65775	0
0.2560	9.06013	78.2069	56.5151	-8.70611	0
0.2567	5.09486	81.6009	55.3005	-7.48677	0
0.2573	2.96032	82.8285	53.1564	-7.186	0
0.2580	-0.397306	78.4957	51.632	-8.70611	0
0.2587	-6.80873	75.7516	48.8806	-10.844	0
0.2593	-5.58565	78.2069	44.3074	-14.811	0
0.2600	0.210338	79.7234	43.3902	-19.0868	0
0.2607	0.51416	79.4345	45.2245	-18.1682	0
0.2613	-2.22803	80.3733	44.3074	-14.2013	0
0.2620	-4.97801	80.6621	44.3074	-12.3723	0
0.2627	-4.67419	78.8568	47.9759	-13.5916	0
0.2633	-3.45111	77.3403	52.5491	-17.2496	0
0.2640	-6.1933	73.6574	52.859	-20.6069	0
0.2647	-8.94328	68.747	49.1905	-18.1682	0
0.2653	-7.41638	66.0029	48.5832	-14.2013	0
0.2660	-8.02402	62.681	53.4663	-16.3392	0
0.2667	-7.7202	58.4205	59.2665	-22.7448	0
0.2673	-2.83567	57.4817	64.4471	-31.5973	0
0.2680	-2.83567	58.9982	68.1156	-40.1408	0
0.2687	-6.1933	62.32	66.8886	-43.8069	0
0.2693	-4.36257	67.5193	65.3642	-43.498	0
0.2700	-4.36257	68.4581	68.1156	-42.5795	0
0.2707	-8.02402	64.4864	65.9715	-42.5795	0
0.2713	-6.1933	64.7752	58.9567	-45.636	0
0.2720	-4.97801	68.1693	54.0736	-49.6029	0
0.2727	-9.55092	64.7752	48.5832	-49.294	0
0.2733	-11.9971	57.7705	42.1757	-46.5464	0
0.2740	-8.94328	52.8601	38.2097	-45.636	0
0.2747	-6.80873	50.116	31.7898	-44.7174	0
0.2753	-8.02402	47.083	24.1677	-45.0263	0
0.2760	-10.774	41.5948	21.4163	-46.5464	0
0.2767	-10.1664	35.1678	14.4014	-45.3271	0
0.2773	-8.33563	29.6796	2.80097	-44.4166	0
0.2780	-9.85474	23.9026	-1.46245	-47.7739	0
0.2787	-11.6933	15.0203	-3.60656	-50.2126	0
0.2793	-10.4702	4.04394	-11.5385	-50.5133	0
0.2800	-9.2471	-3.89951	-15.5045	-52.0416	0
0.2807	-8.94328	-5.05492	-16.7315	-51.1311	0
0.2813	-7.7202	-5.70484	-24.9608	-46.8553	0
0.2820	-6.80873	-10.9042	-34.1198	-45.0263	0
0.2827	-6.80873	-16.1035	-37.1686	-44.7174	0
0.2833	-5.88947	-17.62	-41.147	-43.498	0
0.2840	-5.88947	-20.653	-49.9961	-41.9698	0
0.2847	-4.67419	-27.6576	-56.701	-39.2222	0
0.2853	-0.0934837	-34.0846	-62.8111	-40.1408	0
0.2860	1.43342	-37.4064	-74.3992	-48.6843	0
0.2867	-3.14729	-39.284	-85.3924	-53.2609	0
0.2873	-1.62038	-39.8617	-94.8487	-50.2126	0
0.2880	-3.45111	-42.3169	-111.94	-48.9932	0
0.2887	-3.45111	-49.6105	-133.914	-51.4319	0
0.2893	-3.45111	-57.5539	-150.087	-53.5698	0
0.2900	-3.45111	-58.2038	-160.771	-58.4553	0
0.2907	-3.45111	-53.5822	-168.095	-63.0319	0
0.2913	-3.45111	-53.5822	-172.978	-62.1134	0
0.2920	-3.45111	-58.2038	-179.076	-60.5851	0
0.2927	-3.45111	-61.5256	-182.137	-54.7892	0
0.2933	-3.45111	-67.3749	-177.254	-31.898	0
0.2940	-3.45111	-71.9243	-167.785	-8.40534	0
0.2947	-3.45111	-64.9197	-152.839	-16.3392	0
0.2953	-3.45111	-47.2274	-129.948	-49.6029	0
0.2960	-3.45111	-34.3735	-106.139	-71.2666	0
0.2967	-3.45111	-31.9182	-83.5581	-72.494	0
0.2973	-3.45111	-33.4347	-57.0109	-67.6085	0
0.2980	-3.45111	-33.1459	-31.0709	-52.0416	0
0.2987	-3.45111	-34.6623	-11.5385	-26.7118	0
0.2993	-3.45111	-41.7392	4.32539	-16.9489	0
0.3000	-3.45111	-47.5163	15.3186	-27.9311	0
0.3007	-3.45111	-45.7109	19.5944	-36.4828	0
0.3013	-3.45111	-43.5446	23.2505	-33.4263	0
0.3020	-3.45111	-45.9998	27.2165	-29.1586	0
0.3027	-3.45111	-49.9715	29.0508	-26.411	0
0.3033	-3.45111	-55.4597	28.7409	-26.411	0
0.3040	-3.45111	-61.5256	24.7749	-27.6303	0
0.3047	-3.45111	-63.692	15.0087	-26.1021	0
0.3053	-3.45111	-63.9809	6.76694	-22.1351	0
0.3060	-3.45111	-66.725	-0.855163	-20.9158	0
0.3067	-3.45111	-69.1802	-12.7655	-17.2496	0
0.3073	-3.45111	-72.2132	-24.3536	-9.01501	0
0.3080	-3.45111	-74.6684	-31.6782	-3.51984	0
0.3087	-3.45111	-72.8631	-38.7054	-2.60127	0
0.3093	-3.45111	-71.3466	-41.7543	0.755993	0
0.3100	-3.45111	-72.2132	-38.0857	7.46238	0
0.3107	-3.45111	-67.9526	-34.4296	9.29953	0
0.3113	-3.45111	-60.298	-29.5465	7.46238	0
0.3120	-3.45111	77.3403	-19.7803	5.94227	0
0.3127	-3.45111	77.3403	-11.8483	-1.38192	0
0.3133	-3.45111	77.3403	-3.60656	-15.4206	0
0.3140	-3.45111	77.3403	13.1745	-21.8344	0
0.3147	-3.45111	77.3403	29.0508	-14.811	0
0.3153	-3.45111	77.3403	35.1484	-1.38192	0
0.3160	-3.45111	77.3403	41.2585	7.46238	0
0.3167	-3.45111	77.3403	53.1564	5.63337	0
0.3173	-3.45111	77.3403	63.5299	0.138192	0
0.3180	-3.45111	77.3403	67.1985	0.138192	0
0.3187	-3.45111	77.3403	69.0327	4.72292	0
0.3193	-3.45111	77.3403	72.9987	6.55194	0
0.3200	-3.45111	77.3403	73.606	5.33259	0
0.3207	-3.45111	77.3403	67.8058	3.80435	0
0.3213	-3.45111	77.3403	63.5299	5.02369	0
0.3220	-3.45111	77.3403	61.3982	9.29953	0
0.3227	-3.45111	77.3403	54.6809	11.4293	0
0.3233	-3.45111	77.3403	47.9759	10.8196	0
0.3240	7.84484	-11.4819	44.9146	10.21	0
0.3247	6.31794	-10.9042	37.8998	10.8196	0
0.3253	7.84484	-8.7378	26.919	11.4293	0
0.3260	11.8101	-6.64361	19.2845	9.6003	0
0.3267	11.2025	-2.31082	15.616	6.55194	0
0.3273	7.53323	4.98271	9.51834	4.72292	0
0.3280	7.84484	13.5039	0.359416	6.55194	0
0.3287	9.36395	27.5854	-6.04811	8.38095	0
0.3293	6.92559	49.8271	-9.70424	7.16161	0
0.3300	5.70251	70.9134	-17.6486	6.24304	0
0.3307	8.45249	84.9227	-27.4024	8.38095	0
0.3313	10.2832	97.4156	-34.4296	9.9092	0
0.3320	7.84484	109.331	-42.6714	9.29953	0
0.3327	5.70251	123.412	-49.9961	9.9092	0
0.3333	6.62176	147.82	-50.6033	10.21	0
0.3340	6.92559	177.428	-49.3764	10.21	0
0.3347	6.62176	196.925	-48.4592	12.0471	0
0.3353	6.62176	207.613	-42.6714	13.8761	0
0.3360	6.01412	217.362	-39.0029	12.9576	0
0.3367	6.01412	227.183	-45.4104	10.8196	0
0.3373	7.53323	242.709	-52.1278	8.99063	0
0.3380	8.14866	262.278	-53.6522	8.08018	0
0.3387	8.14866	277.804	-57.3207	11.4293	0
0.3393	10.587	288.781	-64.3355	17.2334	0
0.3400	11.2025	295.496	-67.3844	21.2003	0
0.3407	7.84484	294.63	-65.5501	24.8583	0
0.3413	6.01412	291.525	-63.7282	27.3052	0
0.3420	6.62176	292.463	-63.1086	29.4349	0
0.3427	6.01412	292.175	-64.6454	35.5398	0
0.3433	5.09486	287.553	-68.6113	39.5067	0
0.3440	2.04106	286.686	-69.2186	37.3769	0
0.3447	-1.92421	288.781	-67.0869	34.9301	0
0.3453	-0.0934837	283.003	-68.9088	34.9301	0
0.3460	3.56796	265.311	-75.0189	30.9632	0
0.3467	2.6565	252.457	-79.902	20.2817	0
0.3473	1.1296	252.818	-82.0337	10.21	0
0.3480	0.51416	251.23	-83.2607	9.29953	0
0.3487	-1.31656	241.192	-85.0825	18.4527	0
0.3493	-2.22803	235.704	-90.2755	26.9963	0
0.3500	-1.92421	234.187	-94.8487	27.6059	0
0.3507	-3.14729	225.594	-92.4072	26.6955	0
0.3513	-4.97801	219.239	-87.5241	31.5729	0
0.3520	-7.7202	220.756	-82.641	39.5067	0
0.3527	-13.2124	221.045	-73.4944	42.864	0
0.3533	-14.7393	221.983	-61.894	35.239	0
0.3540	-8.94328	225.594	-55.1766	21.5011	0
0.3547	-6.1933	223.211	-49.9961	15.7051	0
0.3553	-9.85474	221.983	-44.1958	21.2003	0
0.3560	-8.94328	229.927	-41.147	21.2003	0
0.3567	-3.14729	233.537	-41.4444	7.77128	0
0.3573	-2.22803	239.387	-39.0029	6.55194	0
0.3580	-1.00495	262.856	-34.4296	34.6294	0
0.3587	10.587	292.752	-29.844	62.089	0
0.3593	15.1677	335.502	-22.2218	63.3164	0
0.3600	3.87178	414.865	-14.2899	54.1551	0
0.3607	-4.97801	499.643	-14.5873	50.4971	0
0.3613	-2.83567	552.142	-18.8632	45.9205	0
0.3620	-0.701128	597.925	-17.6486	35.8487	0
0.3627	1.73724	646.452	-16.1118	22.1108	0
0.3633	6.92559	658.368	-20.6974	10.8196	0
0.3640	7.53323	638.22	-25.5805	12.9576	0
0.3647	3.56796	633.671	-27.4024	17.2334	0
0.3653	-0.397306	650.135	-27.7122	6.85271	0
0.3660	-3.45111	660.534	-27.7122	-3.21907	0
0.3667	-5.28183	654.685	-30.1538	2.58501	0
0.3673	-4.36257	653.818	-36.2639	9.6003	0
0.3680	-3.45111	685.52	-40.8371	8.08018	0
0.3687	-5.28183	716.355	-42.3616	10.5189	0
0.3693	-11.3816	653.168	-41.7543	20.5906	0
0.3700	-16.8738	481.662	-41.7543	28.8253	0
0.3707	-18.0969	297.013	-40.8371	31.5729	0
0.3713	-15.9623	153.886	-38.0857	30.3535	0
0.3720	-15.9623	25.1302	-37.1686	28.2156	0
0.3727	-15.9623	-100.304	-37.7883	28.2156	0
0.3733	-15.9623	-208.046	-34.4296	28.2156	0
0.3740	-15.9623	-302.934	-25.878	26.6955	0
0.3747	-15.9623	-392.334	-15.5045	26.6955	0
0.3753	-15.9623	-476.246	-4.21385	27.6059	0
0.3760	-15.9623	-557.125	7.68407	25.1672	0
0.3767	-15.9623	-629.771	19.8918	23.3382	0
0.3773	-15.9623	-689.925	33.624	23.639	0
0.3780	-15.9623	-748.49	46.1416	22.1108	0
0.3787	-15.9623	-804.96	56.2053	20.8914	0
0.3793	-15.9623	-852.26	67.4959	22.4197	0
0.3800	-15.9623	-896.527	80.0135	22.1108	0
0.3807	-15.9623	-942.31	89.1724	21.2003	0
0.3813	-15.9623	-982.894	91.9114	22.7286	0
0.3820	-15.9623	-1014.31	91.3041	19.981	0
0.3827	-15.9623	-1038.71	90.9943	17.2334	0
0.3833	-15.9623	-1056.12	91.614	18.4527	0
0.3840	-15.9623	-1068.03	89.1724	16.014	0
0.3847	-15.9623	-1075.33	84.5868	11.7382	0
0.3853	-15.9623	-1079.59	80.0135	13.2665	0
0.3860	-15.9623	-1085.73	77.2621	14.1769	0
0.3867	-15.9623	-1090.92	76.0475	11.7382	0
0.3873	-15.9623	-1089.7	74.5231	12.9576	0
0.3880	-15.9623	-1083.56	72.6889	15.4044	0
0.3887	-15.9623	-1075.33	72.0816	15.4044	0
0.3893	-15.9623	-1065.87	71.7717	16.6237	0
0.3900	-15.9623	-1056.12	71.4743	14.1769	0
0.3907	-15.9623	-1043.26	73.606	7.16161	0
0.3913	-15.9623	-1023.77	77.2621	5.33259	0
0.3920	-15.9623	-1003.91	78.7989	7.46238	0
0.3927	-15.9623	-990.187	80.9306	5.63337	0
0.3933	-15.9623	-975.528	83.6696	3.80435	0
0.3940	-15.9623	-953.575	86.1112	2.88578	0
0.3947	-15.9623	-931.622	91.614	1.97534	0
0.3953	-15.9623	-912.702	99.2361	2.88578	0
0.3960	-3.14729	-892.266	102.297	4.41402	0
0.3967	-4.67419	-869.952	100.153	2.27611	0
0.3973	-0.397306	-849.227	96.7945	1.05676	0
0.3980	2.34488	-825.397	93.7457	2.88578	0
0.3987	3.26414	-799.761	89.7797	2.27611	0
0.3993	5.09486	-778.097	83.9795	-1.69082	0
0.4000	5.39868	-756.433	79.4062	-3.51984	0
0.4007	4.48722	-732.603	76.0475	-2.60127	0
0.4013	5.70251	-712.816	69.0327	-1.69082	0
0.4020	7.22941	-692.669	60.4811	-2.91017	0
0.4027	7.53323	-668.839	55.9078	-4.43841	0
0.4033	7.53323	-645.369	49.5003	-4.73918	0
0.4040	8.14866	-624.933	40.6512	-4.43841	0
0.4047	8.45249	-604.424	36.3754	-4.43841	0
0.4053	6.92559	-584.277	30.885	-5.34885	0
0.4060	5.70251	-564.49	19.2845	-6.5682	0
0.4067	5.09486	-541.599	13.7942	-6.26743	0
0.4073	5.39868	-516.902	15.3186	-6.26743	0
0.4080	5.70251	-494.01	2.19368	-8.09644	0
0.4087	5.39868	-471.119	-9.70424	-7.186	0
0.4093	5.09486	-444.833	-15.5045	-5.34885	0
0.4100	6.01412	-414.648	-20.9949	-5.34885	0
0.4107	6.01412	-380.78	-28.0221	-6.8771	0
0.4113	4.48722	-345.685	-35.3467	-7.186	0
0.4120	5.09486	-316.366	-44.8031	-6.5682	0
0.4127	8.45249	-291.669	-52.1278	-4.43841	0
0.4133	9.67557	-264.156	-52.7351	-0.772251	0
0.4140	8.45249	-233.682	-51.8179	3.80435	0
0.4147	10.2832	-206.819	-54.5693	7.16161	0
0.4153	12.4178	-180.894	-50.2935	8.68985	0
0.4160	9.67557	-151.864	-33.5125	11.1285	0
0.4167	7.53323	-127.167	-15.207	14.7866	0
0.4173	8.45249	-106.731	-1.77229	18.1438	0
0.4180	7.84484	-83.8395	8.6012	16.6237	0
0.4187	6.92559	-58.2038	14.7113	6.24304	0
0.4193	8.45249	-36.251	18.6773	-13.2827	0
0.4200	9.36395	-17.3312	21.7261	-32.2069	0
0.4207	8.75631	0.433279	20.2017	-38.9214	0
0.4213	7.84484	16.8979	18.6773	-32.5158	0
0.4220	6.62176	33.3625	21.7261	-25.1916	0
0.4227	6.31794	50.477	21.7261	-24.2731	0
0.4233	9.97939	66.2917	17.4503	-21.2166	0
0.4240	13.337	80.951	14.0916	-10.2344	0
0.4247	10.587	96.549	9.51834	-1.69082	0
0.4253	6.92559	109.981	1.88384	-3.21907	0
0.4260	9.67557	118.502	-5.73827	-8.40534	0
0.4267	13.0332	128.612	-12.4556	-9.01501	0
0.4273	7.22941	140.455	-21.6146	-4.73918	0
0.4280	-0.397306	146.304	-28.9392	-1.38192	0
0.4287	-0.701128	149.337	-33.5125	-0.162579	0
0.4293	1.1296	157.858	-39.3127	1.97534	0
0.4300	-1.00495	169.484	-45.7202	3.49545	0
0.4307	-3.14729	180.75	-48.1618	-2.60127	0
0.4313	-3.75493	192.954	-47.2447	-10.844	0
0.4320	8.45249	202.125	-45.1129	-9.01501	0
0.4327	8.45249	206.385	-41.147	-1.69082	0
0.4333	8.45249	211.296	-34.1198	1.97534	0
0.4340	8.45249	217.073	-24.9608	2.27611	0
0.4347	8.45249	220.106	-13.3728	0.138192	0
0.4353	8.45249	222.85	0.359416	-4.12951	0
0.4360	8.45249	226.822	16.5332	-3.51984	0
0.4367	8.45249	231.082	30.5752	0.447093	0
0.4373	8.45249	234.765	38.817	1.36566	0
0.4380	8.45249	234.765	45.8318	0.138192	0
0.4387	8.45249	233.537	55.3005	-0.471479	0
0.4393	8.45249	234.476	64.4471	-2.60127	0
0.4400	8.45249	233.899	71.1644	-1.99159	0
0.4407	8.45249	231.732	79.0964	0.755993	0
0.4413	8.45249	233.899	85.5039	-1.08115	0
0.4420	8.45249	242.131	87.0283	-3.51984	0
0.4427	8.45249	253.974	87.3382	0.138192	0
0.4433	8.45249	268.344	87.3382	0.138192	0
0.4440	-4.97801	280.259	84.8966	-4.73918	0
0.4447	-4.67419	289.069	79.7037	-3.51984	0
0.4453	-5.88947	301.634	69.0327	-0.162579	0
0.4460	-5.58565	315.066	56.5151	-2.60127	0
0.4467	-3.75493	323.01	47.3562	-3.21907	0
0.4473	-2.83567	330.881	37.2925	-1.08115	0
0.4480	-0.397306	341.929	23.8578	-3.21907	0
0.4487	3.87178	349.223	11.3526	-3.82874	0
0.4493	4.1834	350.739	-0.557715	0.755993	0
0.4500	2.6565	350.162	-13.0629	1.66644	0
0.4507	3.26414	347.057	-20.0901	-0.772251	0
0.4513	3.26414	342.796	-20.6974	-1.08115	0
0.4520	3.26414	339.763	-21.3047	-0.162579	0
0.4527	3.56796	336.369	-21.912	3.80435	0
0.4533	2.6565	330.014	-19.4705	7.46238	0
0.4540	2.04106	322.649	-12.4556	4.41402	0
0.4547	2.34488	315.933	-3.90401	1.05676	0
0.4553	2.04106	307.7	2.50352	2.58501	0
0.4560	3.26414	297.374	9.2085	-2.30049	0
0.4567	4.48722	286.975	18.6773	-12.3723	0
0.4573	0.825773	279.971	24.1677	-14.811	0
0.4580	-4.05875	276.865	23.8578	-12.3723	0
0.4587	-4.05875	276.288	26.919	-10.2344	0
0.4593	-2.53185	278.743	31.4923	-6.8771	0
0.4600	-1.92421	282.354	32.0996	-3.51984	0
0.4607	0.51416	280.837	32.7069	-2.60127	0
0.4613	1.1296	272.894	33.9339	-3.51984	0
0.4620	-2.22803	268.633	31.4923	-4.73918	0
0.4627	-4.05875	269.572	30.2653	-3.21907	0
0.4633	-0.397306	268.994	32.4094	1.05676	0
0.4640	2.96032	268.055	31.4923	2.27611	0
0.4647	-1.31656	268.633	26.919	1.97534	0
0.4653	-5.88947	268.633	22.6432	2.58501	0
0.4660	-1.92421	268.055	18.0576	4.10512	0
0.4667	2.34488	269.572	15.0087	6.24304	0
0.4673	1.43342	270.799	15.3186	1.97534	0
0.4680	2.34488	270.15	16.2357	-9.01501	0
0.4687	3.26414	267.117	16.2357	-15.1199	0
0.4693	0.51416	261.917	18.6773	-14.811	0
0.4700	1.1296	255.562	24.4775	-17.8674	0
0.4707	6.01412	250.074	29.658	-20.9158	0
0.4713	6.62176	244.514	29.9679	-15.4206	0
0.4720	3.26414	237.509	28.1336	3.80435	0
0.4727	1.1296	228.988	25.3822	28.5245	0
0.4733	-0.0934837	222.272	17.7601	35.8487	0
0.4740	0.825773	220.106	9.82818	22.4197	0
0.4747	1.1296	216.495	5.84981	11.1285	0
0.4753	-1.31656	208.552	0.9791	9.29953	0
0.4760	-0.397306	201.186	-7.57253	7.46238	0
0.4767	2.34488	195.409	-14.2899	6.55194	0
0.4773	-0.397306	188.693	-17.0289	6.85271	0
0.4780	-4.97801	179.522	-17.946	6.55194	0
0.4787	-2.22803	172.806	-19.4705	5.63337	0
0.4793	0.210338	173.167	-17.0289	3.49545	0
0.4800	0.210338	174.323	-5.13098	1.05676	0
0.4807	1.43342	169.773	9.51834	5.33259	0
0.4813	1.1296	166.74	19.8918	10.8196	0
0.4820	-1.62038	167.607	33.3266	9.9092	0
0.4827	-2.22803	165.801	47.3562	7.77128	0
0.4833	-1.62038	162.48	51.3222	8.08018	0
0.4840	-2.83567	162.48	51.0247	6.24304	0
0.4847	-2.53185	162.119	53.4663	4.72292	0
0.4853	-3.45111	160.313	49.7978	4.72292	0
0.4860	-4.36257	159.736	44.9146	1.97534	0
0.4867	-1.31656	157.28	46.4391	-1.69082	0
0.4873	-0.397306	152.37	46.4391	1.97534	0
0.4880	-1.31656	149.337	40.0315	7.46238	0
0.4887	2.96032	144.138	35.7681	4.72292	0
0.4893	6.31794	132.222	33.624	-1.99159	0
0.4900	6.01412	118.791	28.7409	-4.73918	0
0.4907	9.97939	110.27	23.2505	-6.26743	0
0.4913	12.4178	104.131	18.6773	-9.01501	0
0.4920	12.4178	99.8708	13.1745	-6.26743	0
0.4927	12.4178	95.0326	6.76694	4.41402	0
0.4933	12.4178	87.378	1.58639	11.7382	0
0.4940	12.4178	80.951	-2.37958	12.6568	0
0.4947	12.4178	79.1457	-4.52369	15.7051	0
0.4953	12.4178	78.4957	-6.04811	21.5011	0
0.4960	12.4178	78.2069	-6.6554	23.639	0
0.4967	12.4178	78.2069	-6.04811	19.0624	0
0.4973	12.4178	74.5962	-6.34556	5.63337	0
0.4980	12.4178	69.9746	-10.9312	-8.09644	0
0.4987	12.4178	70.2634	-15.5045	-9.62468	0
0.4993	12.4178	71.2022	-14.2899	-5.34885	0
0.5000	12.4178	68.1693	-10.9312	-3.51984	0
0.5007	12.4178	68.747	-11.5385	1.05676	0
0.5013	12.4178	72.141	-10.9312	4.72292	0
0.5020	12.4178	70.9134	-9.09695	4.72292	0
0.5027	12.4178	67.8804	-10.6214	8.38095	0
0.5033	12.4178	67.2305	-9.70424	13.2665	0
0.5040	12.4178	104.131	-3.60656	10.5189	0
0.5047	12.4178	104.131	-0.557715	5.94227	0
0.5053	12.4178	104.131	-3.29672	4.10512	0
0.5060	12.4178	104.131	-3.29672	3.49545	0
0.5067	12.4178	104.131	-0.855163	4.10512	0
0.5073	12.4178	104.131	-3.29672	4.72292	0
0.5080	12.4178	104.131	-6.96524	5.33259	0
0.5087	12.4178	104.131	-5.13098	7.46238	0
0.5093	12.4178	104.131	-0.247873	7.46238	0
0.5100	12.4178	104.131	2.19368	6.85271	0
0.5107	12.4178	104.131	3.11081	11.1285	0
0.5113	12.4178	104.131	5.84981	12.9576	0
0.5120	12.4178	104.131	7.99392	8.68985	0
0.5127	12.4178	104.131	6.76694	8.38095	0
0.5133	12.4178	104.131	4.02794	14.7866	0
0.5140	12.4178	104.131	1.27655	15.7051	0
0.5147	12.4178	104.131	-1.165	7.46238	0
0.5153	12.4178	104.131	-0.557715	-1.69082	0
0.5160	2.34488	-14.226	-0.247873	-0.471479	0
0.5167	4.48722	-16.9701	-4.21385	7.46238	0
0.5173	6.92559	-20.0753	-10.0141	8.68985	0
0.5180	7.84484	-18.1977	-13.3728	4.72292	0
0.5187	5.09486	-13.3594	-15.207	5.94227	0
0.5193	0.51416	-9.67657	-17.3387	7.77128	0
0.5200	0.51416	-3.89951	-19.7803	2.27611	0
0.5207	1.43342	4.69386	-23.139	-2.60127	0
0.5213	-5.58565	8.01566	-29.5465	-1.99159	0
0.5220	-11.3816	7.14911	-36.2639	-0.471479	0
0.5227	-9.2471	9.53214	-37.7883	0.138192	0
0.5233	-7.7202	14.4426	-35.954	0.447093	0
0.5240	-8.33563	18.1255	-36.2639	0.138192	0
0.5247	-3.14729	20.2197	-39.3127	1.97534	0
0.5253	2.34488	22.9638	-42.0517	4.72292	0
0.5260	0.210338	28.8131	-46.6374	2.88578	0
0.5267	-2.22803	35.5289	-52.7351	1.36566	0
0.5273	0.51416	41.5948	-58.2254	3.19468	0
0.5280	2.6565	44.3389	-65.2527	4.10512	0
0.5287	2.34488	42.5336	-75.6262	2.88578	0
0.5293	1.1296	40.656	-87.2266	3.19468	0
0.5300	-1.31656	43.4001	-96.3732	3.80435	0
0.5307	-3.75493	48.0218	-101.876	1.97534	0
0.5313	-4.97801	50.7659	-105.532	0.138192	0
0.5320	-4.97801	51.7046	-109.498	-3.51984	0
0.5327	-3.45111	53.51	-111.332	-7.186	0
0.5333	-3.14729	55.0264	-109.201	-4.73918	0
0.5340	-4.97801	53.2211	-105.222	1.05676	0
0.5347	-6.50491	48.0218	-98.8147	0.138192	0
0.5353	-5.58565	42.5336	-91.1926	-4.43841	0
0.5360	-4.36257	37.0454	-87.5241	-4.43841	0
0.5367	-6.80873	26.6467	-84.1654	-1.69082	0
0.5373	-11.0778	11.1208	-77.1506	-2.60127	0
0.5380	-10.4702	-5.05492	-66.7771	-4.73918	0
0.5387	-4.05875	-17.62	-54.5693	-6.8771	0
0.5393	-2.22803	-27.9465	-43.2787	-8.40534	0
0.5400	-6.80873	-38.9951	-37.1686	-6.8771	0
0.5407	-8.02402	-49.0328	-30.7611	-2.91017	0
0.5413	-5.28183	-52.0657	-19.4705	-1.99159	0
0.5420	-4.97801	-45.9998	-5.13098	-4.12951	0
0.5427	-5.58565	-34.6623	13.1745	-4.73918	0
0.5433	-4.67419	-21.5917	33.624	-3.21907	0
0.5440	-3.75493	-5.05492	48.8806	-1.99159	0
0.5447	-2.22803	12.2762	59.8738	-3.82874	0
0.5453	-1.31656	29.6796	68.1156	-5.04808	0
0.5460	-4.36257	52.2823	70.8546	-2.60127	0
0.5467	-6.1933	74.2352	73.2962	-2.91017	0
0.5473	-3.14729	87.378	78.1793	-7.79567	0
0.5480	-1.31656	100.232	81.8478	-6.26743	0
0.5487	-4.05875	113.014	83.3722	-0.162579	0
0.5493	-5.88947	114.241	80.0135	0.755993	0
0.5500	-4.97801	113.014	74.2133	0.138192	0
0.5507	-3.75493	115.18	75.7377	0.755993	0
0.5513	-2.53185	107.814	81.2405	-4.43841	0
0.5520	-0.701128	107.814	78.1793	-11.7626	0
0.5527	-0.397306	107.814	71.7717	-15.1199	0
0.5533	-3.75493	107.814	69.9375	-13.5916	0
0.5540	-5.88947	107.814	67.1985	-6.5682	0
0.5547	-4.67419	107.814	62.6128	-0.471479	0
0.5553	-4.36257	107.814	58.0395	1.97534	0
0.5560	-3.14729	107.814	50.1076	19.0624	0
0.5567	3.26414	107.814	42.7829	49.5785	0
0.5573	8.75631	107.814	36.9827	54.1551	0
0.5580	8.45249	107.814	28.1336	26.9963	0
0.5587	10.587	107.814	19.2845	3.80435	0
0.5593	14.8639	107.814	14.7113	0.447093	0
0.5600	12.4178	107.814	10.7329	2.88578	0
0.5607	6.92559	107.814	6.46949	-4.12951	0
0.5613	8.75631	107.814	0.9791	-27.0206	0
0.5620	13.9447	107.814	-6.04811	-48.3835	0
0.5627	12.1139	107.814	-10.3239	-42.2787	0
0.5633	3.26414	107.814	-11.5385	-21.2166	0
0.5640	-2.53185	107.814	-14.8972	-8.70611	0
0.5647	-2.53185	107.814	-16.4216	-2.30049	0
0.5653	-2.53185	107.814	-13.0629	2.88578	0
0.5660	-2.53185	107.814	-12.4556	1.05676	0
0.5667	-2.53185	107.814	-14.2899	-2.91017	0
0.5673	-2.53185	107.814	-12.7655	-3.51984	0
0.5680	-2.53185	107.814	-13.3728	-2.91017	0
0.5687	-2.53185	107.814	-18.5533	-0.772251	0
0.5693	-2.53185	107.814	-21.912	-0.772251	0
0.5700	-2.53185	107.814	-24.3536	-4.73918	0
0.5707	-2.53185	107.814	-28.0221	-4.12951	0
0.5713	-2.53185	107.814	-29.2367	2.58501	0
0.5720	-2.53185	107.814	-25.878	8.08018	0
0.5727	-2.53185	107.814	-19.7803	10.5189	0
0.5733	-2.53185	107.814	-11.2287	13.5672	0
0.5740	-2.53185	107.814	1.58639	21.2003	0
0.5747	-2.53185	107.814	16.2357	28.5245	0
0.5753	-2.53185	107.814	29.0508	26.0777	0
0.5760	16.9985	-56.3263	37.8998	27.3052	0
0.5767	11.5063	-62.7533	44.3074	38.8971	0
0.5773	10.8909	-67.6638	46.1416	35.8487	0
0.5780	14.2485	-70.119	45.2245	15.7051	0
0.5787	15.7754	-71.9243	45.2245	7.77128	0
0.5793	15.1677	-69.1802	46.7489	13.5672	0
0.5800	12.1139	-64.6308	47.0588	21.81	0
0.5807	5.09486	-61.8867	46.1416	32.4914	0
0.5813	-1.62038	-61.8867	46.4391	39.5067	0
0.5820	-4.67419	-63.4032	47.666	46.8309	0
0.5827	-6.1933	-63.692	45.2245	63.3164	0
0.5833	-7.7202	-60.9479	35.4583	62.7068	0
0.5840	-11.3816	-59.0704	22.6432	31.8818	0
0.5847	-16.8738	-60.0092	10.4355	12.0471	0
0.5853	-19.32	-60.0092	-3.29672	21.81	0
0.5860	-19.9276	-56.6874	-17.946	34.9301	0
0.5867	-21.1507	-52.7156	-29.2367	39.5067	0
0.5873	-19.6238	-49.6105	-36.8712	40.7342	0
0.5880	-15.6585	-49.0328	-42.0517	37.6777	0
0.5887	-13.2124	-49.9715	-45.4104	32.4914	0
0.5893	-13.2124	-49.0328	-44.1958	31.8818	0
0.5900	-12.9085	-47.8051	-34.4296	32.4914	0
0.5907	-12.9085	-48.455	-18.8632	31.2721	0
0.5913	-13.8278	-46.5775	-1.46245	29.4349	0
0.5920	-15.0431	-44.4833	18.0576	30.0527	0
0.5927	-11.6933	-47.2274	37.59	30.3535	0
0.5933	-4.67419	-49.9715	56.5151	27.3052	0
0.5940	-2.83567	-46.2887	77.2621	23.3382	0
0.5947	-6.80873	-42.8946	97.1044	22.1108	0
0.5953	-7.7202	-42.8946	113.885	20.8914	0
0.5960	-3.45111	-39.5728	128.845	18.1438	0
0.5967	0.51416	-36.251	137.694	14.1769	0
0.5973	3.26414	-37.4064	140.135	10.8196	0
0.5980	6.01412	-37.4064	140.742	10.21	0
0.5987	8.45249	-33.4347	139.218	11.4293	0
0.5993	11.5063	-32.2793	135.252	8.68985	0
0.6000	13.9447	-34.6623	132.203	2.58501	0
0.6007	15.1677	-35.6011	128.535	1.97534	0
0.6013	16.9985	-35.6011	123.354	6.55194	0
0.6020	20.6599	-37.7675	121.21	7.16161	0
0.6027	22.7944	-38.0564	117.554	6.55194	0
0.6033	20.6599	-34.3735	110.229	8.99063	0
0.6040	15.1677	-30.6906	105.346	5.63337	0
0.6047	13.6408	-30.6906	99.2361	-3.51984	0
0.6053	12.7216	-32.2793	86.7309	-3.51984	0
0.6060	8.14866	-32.5681	72.0816	1.97534	0
0.6067	6.92559	-31.6294	61.7081	-5.34885	0
0.6073	9.67557	-27.9465	53.4663	-20.9158	0
0.6080	6.01412	-24.3358	46.7489	-23.6634	0
0.6087	-4.67419	-24.3358	40.9487	-11.7626	0
0.6093	-16.57	-26.1412	37.8998	0.755993	0
0.6100	-24.8121	-26.43	36.0656	3.80435	0
0.6107	-25.7314	-25.5635	33.3266	1.66644	0
0.6113	-23.2852	-24.3358	31.4923	-0.772251	0
0.6120	-26.0352	-23.3971	29.658	-5.04808	0
0.6127	-28.7774	-26.7911	25.0848	-8.09644	0
0.6133	-26.9467	-31.3405	25.0848	-7.48677	0
0.6140	-22.0622	-33.1459	32.7069	-7.186	0
0.6147	-17.1854	-32.5681	39.4243	-9.92546	0
0.6153	-12.3009	-30.4018	42.7829	-9.92546	0
0.6160	-9.2471	-25.5635	42.4731	-8.40534	0
0.6167	-8.94328	-23.1082	32.4094	-11.4537	0
0.6173	-8.94328	-26.1412	18.3674	-14.5102	0
0.6180	-5.28183	-31.0517	8.6012	-14.5102	0
0.6187	-0.701128	-35.0234	-5.73827	-15.7295	0
0.6193	0.210338	-38.3452	-27.1049	-18.7779	0
0.6200	-0.397306	-42.6058	-41.7543	-19.9972	0
0.6207	0.210338	-48.455	-50.2935	-21.8344	0
0.6213	-0.0934837	-52.3546	-61.894	-22.1351	0
0.6220	-1.00495	-52.7156	-71.0529	-19.3876	0
0.6227	-0.0934837	-51.7769	-68.9088	-19.6965	0
0.6233	0.210338	-50.2604	-60.0597	-23.6634	0
0.6240	-23.2852	-51.1992	-50.6033	-25.1916	0
0.6247	-23.2852	-54.8098	-43.5885	-24.8827	0
0.6253	-23.2852	-56.9762	-37.4785	-29.1586	0
0.6260	-23.2852	-56.3263	-28.9392	-37.7021	0
0.6267	-23.2852	-57.5539	-18.8632	-42.5795	0
0.6273	-23.2852	-60.0092	-13.3728	-38.6125	0
0.6280	-23.2852	-60.9479	-13.0629	-34.9545	0
0.6287	-23.2852	-61.8867	-14.2899	-36.7835	0
0.6293	-23.2852	-62.4644	-16.1118	-25.8013	0
0.6300	-23.2852	-62.7533	-20.9949	1.05676	0
0.6307	-23.2852	-65.2085	-30.7611	13.8761	0
0.6313	-23.2852	-67.3749	-39.6102	0.138192	0
0.6320	-23.2852	-66.1473	-43.5885	-18.1682	0
0.6327	-23.2852	-63.4032	-47.2447	-25.1916	0
0.6333	-23.2852	-61.5256	-55.7839	-22.444	0
0.6340	-23.2852	-60.298	-63.7282	-20.6069	0
0.6347	-23.2852	-57.5539	-68.6113	-26.411	0
0.6353	-23.2852	-51.7769	-72.8748	-31.898	0
0.6360	-6.80873	-47.5163	-80.5093	-30.9876	0
0.6367	-12.3009	-45.3499	-90.8828	-32.5158	0
0.6373	-11.9971	-40.8004	-96.683	-33.4263	0
0.6380	-10.4702	-35.3122	-98.5173	-23.0537	0
0.6387	-13.2124	-32.2793	-101.876	-12.673	0
0.6393	-14.1316	-27.9465	-100.339	-15.4206	0
0.6400	-10.4702	-22.8194	-92.717	-24.8827	0
0.6407	-7.7202	-21.8806	-88.7511	-28.8497	0
0.6413	-6.80873	-20.9418	-86.6069	-25.4924	0
0.6420	-6.1933	-16.1035	-77.4604	-20.9158	0
0.6427	-7.41638	-12.1318	-70.743	-17.2496	0
0.6433	-8.63945	-11.7708	-70.1358	-13.8924	0
0.6440	-6.1933	-12.9984	-65.5501	-14.811	0
0.6447	-4.67419	-13.9371	-57.0109	-19.0868	0
0.6453	-4.97801	-11.4819	-51.8179	-19.0868	0
0.6460	-2.22803	-7.79902	-49.6862	-14.811	0
0.6467	-0.0934837	-5.70484	-48.1618	-13.5916	0
0.6473	-3.14729	-3.24959	-45.7202	-14.5102	0
0.6480	-3.14729	-2.96074	-44.8031	-13.2827	0
0.6487	1.73724	-6.64361	-50.6033	-10.844	0
0.6493	0.210338	-8.16009	-60.0597	-9.31578	0
0.6500	-1.31656	-6.64361	-68.6113	-9.01501	0
0.6507	3.56796	-7.79902	-76.8407	-6.26743	0
0.6513	3.87178	-9.67657	-83.2607	-3.82874	0
0.6520	2.34488	-7.79902	-86.6069	-4.43841	0
0.6527	10.587	-8.7378	-90.2755	-4.43841	0
0.6533	16.0792	-11.4819	-91.1926	-2.91017	0
0.6540	9.67557	-11.4819	-83.868	-5.95852	0
0.6547	6.92559	-10.6153	-74.709	-10.5433	0
0.6553	9.67557	-8.44894	-67.6942	-9.62468	0
0.6560	7.84484	-2.31082	-59.4524	-6.8771	0
0.6567	8.14866	1.29984	-50.9008	-9.01501	0
0.6573	12.4178	0.433279	-41.7543	-13.2827	0
0.6580	10.587	5.92148	-30.7611	-13.2827	0
0.6587	5.09486	15.9591	-18.2559	-8.40534	0
0.6593	4.48722	20.5808	-4.52369	-1.38192	0
0.6600	-3.14729	21.4473	5.84981	3.80435	0
0.6607	-3.14729	26.9355	3.7181	2.88578	0
0.6613	-3.14729	33.3625	-6.96524	-1.99159	0
0.6620	-3.14729	37.9119	-17.6486	0.755993	0
0.6627	-3.14729	44.3389	-27.1049	10.8196	0
0.6633	-3.14729	52.2823	-36.8712	15.4044	0
0.6640	-3.14729	58.9982	-42.0517	16.014	0
0.6647	-3.14729	65.4251	-42.9688	16.3148	0
0.6653	-3.14729	72.7187	-38.3956	0.138192	0
0.6660	-3.14729	84.345	-26.7951	-27.0206	0
0.6667	-3.14729	96.549	-11.8483	-27.9311	0
0.6673	-3.14729	104.781	0.669258	-4.43841	0
0.6680	-3.14729	109.692	9.82818	5.94227	0
0.6687	-3.14729	115.758	18.9747	1.05676	0
0.6693	-3.14729	123.051	32.7069	3.19468	0
0.6700	-3.14729	131.356	47.9759	7.77128	0
0.6707	-3.14729	140.455	57.1224	2.58501	0
0.6713	-3.14729	147.82	65.0544	-6.26743	0
0.6720	-19.6238	147.82	75.1304	-9.31578	0
0.6727	-16.2662	142.91	80.0135	-6.26743	0
0.6733	-14.1316	141.393	79.0964	-1.69082	0
0.6740	-9.55092	146.593	77.8818	-1.08115	0
0.6747	-2.22803	151.142	74.5231	-4.43841	0
0.6753	1.1296	152.659	68.7229	-5.04808	0
0.6760	-1.00495	156.63	68.413	-3.21907	0
0.6767	-4.05875	162.48	72.379	-1.69082	0
0.6773	-4.05875	166.451	71.4743	1.97534	0
0.6780	-2.22803	168.546	68.413	5.63337	0
0.6787	-0.0934837	169.484	70.8546	-0.162579	0
0.6793	2.6565	168.546	76.6548	-7.79567	0
0.6800	2.96032	167.968	83.9795	-5.65775	0
0.6807	-0.701128	169.773	92.5311	0.447093	0
0.6813	-1.00495	173.456	97.1044	5.33259	0
0.6820	3.56796	177.067	96.7945	10.8196	0
0.6827	4.79104	179.883	98.9386	12.9576	0
0.6833	4.1834	179.522	104.739	13.8761	0
0.6840	6.62176	176.2	110.837	21.81	0
0.6847	9.36395	170.423	114.803	30.0527	0
0.6853	11.8101	163.996	116.637	32.7922	0
0.6860	13.337	158.147	115.72	36.1495	0
0.6867	10.587	153.02	114.803	41.3439	0
0.6873	11.2025	145.943	116.637	45.9205	0
0.6880	16.9985	135.328	122.127	52.635	0
0.6887	20.6599	125.868	130.059	58.122	0
0.6893	20.6599	121.246	140.433	62.3979	0
0.6900	20.6599	115.758	155.999	69.4132	0
0.6907	18.8292	105.72	174.007	76.7373	0
0.6913	16.0792	99.8708	190.181	80.7043	0
0.6920	17.9099	98.0655	210.023	84.6793	0
0.6927	20.3561	93.5161	233.819	86.8091	0
0.6933	19.133	86.1503	252.744	88.947	0
0.6940	19.7406	78.4957	264.952	93.5236	0
0.6947	23.0983	72.7187	275.933	96.5801	0
0.6953	23.4021	70.2634	285.401	97.4906	0
0.6960	22.4906	66.9416	293.023	99.6285	0
0.6967	24.0175	60.2258	296.382	102.067	0
0.6973	23.7137	56.8318	296.072	106.343	0
0.6980	21.5714	58.4205	296.989	114.586	0
0.6987	22.1868	60.8035	296.989	118.853	0
0.6993	23.4021	59.9369	293.631	114.586	0
0.7000	20.9637	54.4487	292.106	109.7	0
0.7007	18.5254	48.0218	288.76	106.953	0
0.7013	20.0523	44.9888	278.077	100.547	0
0.7020	22.4906	39.1395	270.442	87.7277	0
0.7027	22.1868	30.9072	268.608	78.5745	0
0.7033	21.5714	26.9355	260.676	85.5898	0
0.7040	20.3561	21.1585	249.076	104.514	0
0.7047	17.9099	8.66558	243.585	115.496	0
0.7053	19.7406	-2.02197	237.487	107.562	0
0.7060	26.1521	-7.79902	226.494	94.1333	0
0.7067	26.1521	-13.9371	219.17	89.5567	0
0.7073	19.7406	-20.3641	213.679	86.5083	0
0.7080	19.7406	-30.4018	194.754	73.689	0
0.7087	19.7406	-33.1459	180.724	72.4696	0
0.7093	19.7406	-32.5681	168.814	73.3801	0
0.7100	19.7406	-33.7958	155.702	70.9414	0
0.7107	19.7406	-34.3735	142.874	68.5027	0
0.7113	19.7406	-35.6011	130.679	64.5358	0
0.7120	19.7406	-41.7392	118.161	62.3979	0
0.7127	19.7406	-46.8664	107.18	68.8035	0
0.7133	19.7406	-49.0328	97.7117	72.4696	0
0.7140	19.7406	-54.521	85.2065	63.3164	0
0.7147	19.7406	-63.9809	75.7377	54.464	0
0.7153	19.7406	-73.152	72.6889	51.7164	0
0.7160	19.7406	-83.8395	66.5912	45.9205	0
0.7167	19.7406	-94.8159	60.1713	40.1164	0
0.7173	19.7406	-103.626	62.6128	39.206	0
0.7180	19.7406	-109.764	66.5912	37.6777	0
0.7187	19.7406	-110.992	67.8058	33.7108	0
0.7193	19.7406	-107.598	71.1644	34.3205	0
0.7200	-2.83567	-104.854	73.606	38.8971	0
0.7207	-3.14729	-100.593	72.6889	39.206	0
0.7213	1.43342	-93.8771	74.5231	33.1011	0
0.7220	4.79104	-87.4502	76.6548	26.9963	0
0.7227	6.62176	-79.8678	74.5231	24.8583	0
0.7233	7.84484	-70.6967	71.7717	22.7286	0
0.7240	5.39868	-65.2085	69.64	19.3713	0
0.7247	0.210338	-62.7533	64.1496	19.6721	0
0.7253	-2.83567	-59.0704	58.0395	23.9479	0
0.7260	-1.92421	-60.0092	54.0736	25.468	0
0.7267	2.34488	-65.4974	47.9759	19.3713	0
0.7273	7.84484	-69.7579	39.7341	8.08018	0
0.7280	8.75631	-73.7297	34.2313	-1.69082	0
0.7287	6.01412	-82.323	29.658	-7.79567	0
0.7293	2.96032	-87.8112	21.4163	-13.5916	0
0.7300	-2.22803	-88.3889	13.7942	-15.4206	0
0.7307	-7.41638	-91.4219	10.1256	-6.8771	0
0.7313	-7.41638	-96.3324	7.68407	2.88578	0
0.7320	-5.88947	-100.593	2.80097	0.138192	0
0.7327	-4.97801	-107.598	-4.21385	-9.01501	0
0.7333	-3.14729	-114.313	-10.6214	-11.1529	0
0.7340	-4.05875	-116.191	-15.207	-5.34885	0
0.7347	-6.50491	-117.419	-21.6146	-1.69082	0
0.7353	-3.75493	-121.679	-30.1538	-5.95852	0
0.7360	-0.0934837	-127.167	-35.6442	-11.4537	0
0.7367	-1.31656	-132.006	-38.3956	-11.4537	0
0.7373	-0.397306	-136.916	-44.4933	-9.92546	0
0.7380	3.87178	-142.116	-50.9008	-9.62468	0
0.7387	1.73724	-145.798	-53.0449	-5.95852	0
0.7393	-3.14729	-145.149	-56.0937	-2.60127	0
0.7400	-1.92421	-140.888	-60.9768	-2.91017	0
0.7407	1.73724	-140.599	-59.4524	-2.91017	0
0.7413	1.43342	-146.087	-53.962	-1.08115	0
0.7420	-1.92421	-148.831	-56.4036	0.447093	0
0.7427	-3.14729	-145.798	-63.4184	2.27611	0
0.7433	-0.397306	-147.026	-63.4184	1.97534	0
0.7440	-7.41638	-155.836	-63.4184	-1.08115	0
0.7447	-7.41638	-160.458	-69.2186	1.66644	0
0.7453	-7.41638	-155.258	-71.97	7.46238	0
0.7460	-7.41638	-147.026	-69.2186	6.55194	0
0.7467	-7.41638	-141.827	-63.4184	5.02369	0
0.7473	-7.41638	-140.599	-50.9008	9.6003	0
0.7480	-7.41638	-139.66	-37.1686	10.21	0
0.7487	-7.41638	-132.006	-28.9392	5.94227	0
0.7493	-7.41638	-117.996	-14.2899	8.38095	0
0.7500	-7.41638	-106.731	7.38663	12.9576	0
0.7507	-7.41638	-100.304	23.8578	12.6568	0
0.7513	-7.41638	-95.1048	39.1144	12.0471	0
0.7520	-7.41638	-90.5553	57.7297	13.8761	0
0.7527	-7.41638	-86.2948	69.9375	12.9576	0
0.7533	-7.41638	-81.962	75.4403	11.4293	0
0.7540	-7.41638	-78.3513	79.0964	13.8761	0
0.7547	-7.41638	-73.4408	80.0135	15.0955	0
0.7553	-7.41638	-64.6308	81.8478	12.0471	0
0.7560	7.84484	-58.2038	84.2893	8.99063	0
0.7567	9.36395	-55.4597	80.3234	7.46238	0
0.7573	8.14866	-49.9715	73.9158	9.29953	0
0.7580	9.97939	-41.3782	71.1644	15.7051	0
0.7587	13.9447	-36.5399	68.413	20.2817	0
0.7593	15.1677	-34.0846	63.8398	17.2334	0
0.7600	13.9447	-27.6576	58.9567	13.2665	0
0.7607	12.4178	-20.9418	52.2393	11.4293	0
0.7613	11.8101	-16.9701	47.0588	5.33259	0
0.7620	7.53323	-13.9371	42.4731	-1.08115	0
0.7627	-0.0934837	-11.193	34.851	1.05676	0
0.7633	-0.397306	-9.02665	26.919	9.29953	0
0.7640	3.26414	-5.99369	20.4991	15.4044	0
0.7647	0.51416	-1.73312	11.9599	17.5342	0
0.7653	-4.05875	1.29984	3.11081	21.5011	0
0.7660	-1.62038	4.405	-6.04811	35.5398	0
0.7667	2.04106	8.01566	-15.207	47.1398	0
0.7673	-1.31656	11.6985	-14.8972	31.8818	0
0.7680	-10.4702	14.7315	-9.40679	-4.12951	0
0.7687	-16.2662	15.9591	-13.3728	-34.6456	0
0.7693	-10.4702	17.7644	-18.5533	-52.9601	0
0.7700	-1.92421	21.7362	-11.2287	-57.5368	0
0.7707	-3.75493	25.7079	-1.46245	-46.5464	0
0.7713	-7.7202	27.2244	2.50352	-32.8166	0
0.7720	-4.05875	29.1019	8.6012	-28.8497	0
0.7727	-0.701128	30.6184	14.4014	-29.7682	0
0.7733	-1.31656	27.2244	14.0916	-31.2884	0
0.7740	-2.22803	20.8696	12.5672	-36.1739	0
0.7747	-4.36257	15.6703	14.0916	-40.4497	0
0.7753	-6.1933	11.1208	15.0087	-41.3601	0
0.7760	-4.97801	4.405	14.0916	-43.8069	0
0.7767	-4.05875	-1.44426	10.7329	-49.6029	0
0.7773	-5.58565	-4.76607	4.32539	-53.5698	0
0.7780	-6.80873	-10.2543	0.0619683	-53.5698	0
0.7787	-4.67419	-18.1977	-0.247873	-55.0981	0
0.7793	-1.31656	-23.3971	-0.557715	-59.3658	0
0.7800	-1.92421	-26.43	-5.13098	-63.0319	0
0.7807	-4.05875	-28.5964	-12.7655	-65.1698	0
0.7813	-3.14729	-24.9135	-21.6146	-67.2996	0
0.7820	-1.00495	-14.5149	-28.9392	-70.0472	0
0.7827	-1.31656	-5.41599	-35.954	-73.4045	0
0.7833	-0.397306	3.46623	-46.3275	-75.2335	0
0.7840	0.825773	14.7315	-59.7623	-75.2335	0
0.7847	-2.22803	23.3249	-68.9088	-79.8182	0
0.7853	-4.05875	27.8743	-78.0677	-88.3617	0
0.7860	-2.22803	31.846	-94.2414	-92.9384	0
0.7867	-4.05875	33.6513	-110.415	-96.9053	0
0.7873	-9.55092	31.5572	-120.491	-105.449	0
0.7880	-11.3816	27.8743	-133.604	-112.464	0
0.7887	-8.63945	24.1914	-151.004	-113.082	0
0.7893	-4.05875	21.1585	-164.129	-111.554	0
0.7900	0.825773	19.3531	-176.337	-106.668	0
0.7907	3.56796	17.7644	-191.904	-98.7343	0
0.7913	0.51416	16.8979	-204.099	-99.0432	0
0.7920	-1.31656	17.1867	-213.568	-108.806	0
0.7927	-1.31656	17.1867	-223.334	-113.383	0
0.7933	-1.31656	15.9591	-230.349	-107.587	0
0.7940	-1.31656	14.1538	-234.625	-104.53	0
0.7947	-1.31656	10.7598	-239.198	-110.334	0
0.7953	-1.31656	6.78804	-240.425	-120.707	0
0.7960	-1.31656	4.98271	-235.839	-132.608	0
0.7967	-1.31656	4.98271	-232.183	-138.103	0
0.7973	-1.31656	3.46623	-231.873	-132.307	0
0.7980	-1.31656	1.29984	-229.134	-127.112	0
0.7987	-1.31656	-2.31082	-226.383	-129.86	0
0.7993	-1.31656	-5.70484	-226.693	-128.031	0
0.8000	-1.31656	-6.93247	-225.168	-120.707	0
0.8007	-1.31656	-10.2543	-223.334	-118.268	0
0.8013	-1.31656	-18.8476	-228.217	-118.878	0
0.8020	-1.31656	-26.1412	-234.922	-116.439	0
0.8027	-1.31656	-27.0799	-234.922	-113.992	0
0.8033	-1.31656	-27.0799	-228.514	-112.464	0
0.8040	-14.1316	-30.1129	-220.582	-107.587	0
0.8047	-10.4702	-34.0846	-216.307	-102.4	0
0.8053	-12.3009	-34.3735	-214.175	-99.6529	0
0.8060	-18.0969	-36.251	-207.458	-93.2391	0
0.8067	-25.116	-42.0281	-198.311	-85.0045	0
0.8073	-30.3043	-46.5775	-194.035	-82.8666	0
0.8080	-32.4389	-49.9715	-190.367	-83.4762	0
0.8087	-30.6081	-54.521	-184.876	-80.4279	0
0.8093	-24.8121	-54.8098	-182.435	-76.7617	0
0.8100	-18.4007	-52.0657	-181.518	-74.0141	0
0.8107	-15.6585	-53.2933	-177.552	-69.4375	0
0.8113	-15.9623	-56.3263	-175.42	-66.9989	0
0.8120	-14.4354	-56.6874	-177.254	-67.6085	0
0.8127	-12.3009	-57.2651	-178.469	-65.7795	0
0.8133	-10.774	-59.4315	-178.159	-65.7795	0
0.8140	-8.94328	-60.9479	-180.91	-73.4045	0
0.8147	-7.11255	-64.6308	-186.401	-80.4279	0
0.8153	-8.33563	-70.9856	-190.069	-79.2004	0
0.8160	-8.33563	-75.6072	-190.986	-73.1037	0
0.8167	-8.33563	-76.4738	-195.56	-68.8279	0
0.8173	-8.33563	-78.3513	-198.311	-68.519	0
0.8180	-8.33563	-80.1566	-196.167	-69.4375	0
0.8187	-8.33563	-78.3513	-197.394	-70.9658	0
0.8193	-8.33563	-75.6072	-200.133	-72.1851	0
0.8200	-8.33563	-74.6684	-197.394	-71.8762	0
0.8207	-8.33563	-74.0907	-197.084	-70.3561	0
0.8213	-8.33563	-71.6355	-200.133	-70.9658	0
0.8220	-8.33563	-67.3749	-194.345	-71.5755	0
0.8227	-8.33563	-60.9479	-183.662	-71.2666	0
0.8233	-8.33563	-55.4597	-175.11	-72.1851	0
0.8240	-8.33563	-53.5822	-165.344	-76.7617	0
0.8247	-8.33563	-53.5822	-158.019	-80.4279	0
0.8253	-8.33563	-56.6874	-158.019	-76.7617	0
0.8260	-8.33563	-59.4315	-160.771	-69.4375	0
0.8267	-8.33563	-54.2321	-163.522	-67.6085	0
0.8273	-8.33563	-45.061	-166.261	-71.5755	0
0.8280	-8.33563	-42.6058	-170.847	-74.0141	0
0.8287	-8.33563	-44.7722	-181.827	-74.0141	0
0.8293	-8.33563	-44.4833	-196.477	-78.5907	0
0.8300	-8.33563	-42.8946	-208.685	-87.7521	0
0.8307	-8.33563	-42.0281	-219.975	-94.4666	0
0.8313	-8.33563	-41.7392	-230.349	-97.8157	0
0.8320	-8.33563	-43.8334	-241.639	-101.791	0
0.8327	-8.33563	-45.061	-255.979	-102.4	0
0.8333	-8.33563	-42.0281	-263.613	-100.263	0
0.8340	-8.33563	-40.8004	-259.04	-96.9053	0
0.8347	-8.33563	-41.3782	-251.108	-81.3383	0
0.8353	-8.33563	-39.8617	-244.391	-53.8706	0
0.8360	-8.33563	-38.9951	-236.756	-45.636	0
0.8367	-8.33563	-42.6058	-229.134	-65.7795	0
0.8373	-8.33563	-49.0328	-215.699	-80.4279	0
0.8380	-8.33563	-52.7156	-193.725	-74.0141	0
0.8387	-8.33563	-52.7156	-170.847	-68.519	0
0.8393	-8.33563	-51.1992	-152.839	-74.0141	0
0.8400	-24.8121	-52.7156	-146.121	-75.2335	0
0.8407	-27.8659	-57.5539	-151.314	-69.1368	0
0.8413	-26.6429	-60.9479	-154.053	-60.5851	0
0.8420	-21.4545	-60.0092	-146.121	-50.2126	0
0.8427	-17.7931	-58.2038	-136.045	-48.3835	0
0.8433	-15.0431	-61.2368	-128.113	-61.1948	0
0.8440	-10.4702	-67.3749	-122.313	-66.69	0
0.8447	-5.28183	-72.8631	-120.491	-59.3658	0
0.8453	-3.14729	-77.7014	-118.657	-67.2996	0
0.8460	-5.88947	-82.9007	-116.215	-84.6956	0
0.8467	-10.1664	-85.9337	-112.547	-80.4279	0
0.8473	-12.3009	-88.1001	-108.581	-65.1698	0
0.8480	-13.8278	-91.133	-107.664	-55.3988	0
0.8487	-14.1316	-93.2994	-106.139	-39.5311	0
0.8493	-13.2124	-95.7547	-99.1245	-22.1351	0
0.8500	-13.8278	-99.7264	-97.2903	-15.4206	0
0.8507	-15.0431	-99.3653	-106.139	-14.5102	0
0.8513	-13.524	-92.0718	-114.084	-23.0537	0
0.8520	-10.4702	-86.5836	-120.491	-41.9698	0
0.8527	-6.80873	-85.6448	-131.782	-53.8706	0
0.8533	-0.701128	-82.9007	-132.389	-61.5037	0
0.8540	1.43342	-74.9573	-115.298	-70.6569	0
0.8547	-2.53185	-66.4361	-103.091	-58.7561	0
0.8553	-8.63945	-60.0092	-99.4344	-27.0206	0
0.8560	-13.8278	-53.9433	-88.1438	-7.79567	0
0.8567	-13.2124	-45.3499	-77.1506	-7.186	0
0.8573	-6.80873	-35.89	-75.3163	-9.62468	0
0.8580	-5.28183	-26.7911	-71.97	-10.844	0
0.8587	-6.80873	-18.4866	-70.4332	-12.673	0
0.8593	0.210338	-13.3594	-75.6262	-19.0868	0
0.8600	6.01412	-10.9042	-72.8748	-32.8166	0
0.8607	1.73724	-10.6153	-62.2038	-41.0594	0
0.8613	-1.31656	-15.1648	-58.2254	-30.069	0
0.8620	1.43342	-23.3971	-56.4036	-12.673	0
0.8627	4.1834	-27.0799	-49.9961	-7.48677	0
0.8633	5.09486	-27.9465	-46.3275	-11.1529	0
0.8640	2.96032	-33.4347	-45.4104	-9.01501	0
0.8647	-0.397306	-42.6058	-47.5545	-2.30049	0
0.8653	0.51416	-49.6105	-53.6522	2.58501	0
0.8660	3.87178	-51.7769	-59.7623	8.38095	0
0.8667	6.01412	-50.8381	-63.7282	18.4527	0
0.8673	7.84484	-50.8381	-71.97	27.6059	0
0.8680	8.75631	-51.1992	-81.4264	28.2156	0
0.8687	9.67557	-49.6105	-88.4412	21.5011	0
0.8693	9.97939	-47.8051	-95.7659	15.0955	0
0.8700	6.31794	-48.455	-101.256	10.21	0
0.8707	2.6565	-44.7722	-99.1245	6.55194	0
0.8713	4.1834	-34.0846	-86.3095	10.8196	0
0.8720	6.92559	-24.6247	-68.9088	22.1108	0
0.8727	9.06013	-19.7142	-51.8179	27.9148	0
0.8733	11.5063	-14.226	-32.5953	28.2156	0
0.8740	9.36395	-5.70484	-11.8483	32.4914	0
0.8747	4.1834	3.17738	3.11081	38.5963	0
0.8753	3.26414	10.1821	14.7113	39.5067	0
0.8760	-13.524	16.609	26.919	38.8971	0
0.8767	-13.524	22.9638	37.59	38.2874	0
0.8773	-13.524	29.6796	49.7978	37.6777	0
0.8780	-13.524	36.1066	63.8398	38.5963	0
0.8787	-13.524	42.2447	71.7717	38.8971	0
0.8793	-13.524	48.0218	69.9375	40.4253	0
0.8800	-13.524	51.9935	65.674	47.7495	0
0.8807	-13.524	54.0877	64.4471	55.6833	0
0.8813	-13.524	55.9652	64.7569	58.7317	0
0.8820	-13.524	59.5759	66.2813	59.6503	0
0.8827	-13.524	68.747	71.7717	56.9027	0
0.8833	-13.524	79.7234	81.8478	54.464	0
0.8840	-13.524	84.6339	90.9943	57.8213	0
0.8847	-13.524	86.8003	99.5459	60.8696	0
0.8853	-13.524	93.155	112.051	57.8213	0
0.8860	-13.524	98.0655	123.961	58.7317	0
0.8867	-13.524	99.2931	131.286	62.3979	0
0.8873	-13.524	103.843	132.203	56.9027	0
0.8880	-13.524	107.525	125.796	50.7978	0
0.8887	-13.524	103.554	113.885	54.1551	0
0.8893	-13.524	99.2931	98.319	58.7317	0
0.8900	-13.524	100.81	78.4891	55.9922	0
0.8907	-13.524	104.131	62.9226	50.4971	0
0.8913	-13.524	104.781	50.1076	49.5785	0
0.8920	-13.524	104.492	32.4094	52.0253	0
0.8927	-13.524	107.525	18.6773	51.4075	0
0.8933	-13.524	113.952	14.0916	51.4075	0
0.8940	-13.524	118.213	6.76694	55.9922	0
0.8947	-13.524	122.762	10.1256	57.8213	0
0.8953	-13.524	129.767	37.2925	54.1551	0
0.8960	-13.524	133.45	65.3642	55.6833	0
0.8967	-13.524	134.1	85.5039	60.8696	0
0.8973	-13.524	138.072	113.278	57.8213	0
0.8980	-13.524	144.138	142.577	48.0584	0
0.8987	-13.524	150.564	166.075	42.2543	0
0.8993	-13.524	156.991	191.705	42.2543	0
0.9000	-13.524	158.508	210.94	44.7011	0
0.9007	-13.524	155.764	217.348	46.5301	0
0.9013	-13.524	152.659	225.577	57.2116	0
0.9020	-13.524	152.659	233.819	82.2325	0
0.9027	-13.524	159.086	230.163	100.238	0
0.9033	-13.524	166.451	220.087	89.8656	0
0.9040	-13.524	165.513	207.582	63.0075	0
0.9047	-13.524	164.285	193.54	46.5301	0
0.9053	-13.524	167.029	184.381	45.6116	0
0.9060	-13.524	164.285	174.007	48.0584	0
0.9067	-13.524	159.375	162.109	48.9688	0
0.9073	-13.524	158.508	155.082	54.1551	0
0.9080	-13.524	155.764	144.101	60.5689	0
0.9087	-13.524	150.853	131.893	61.1785	0
0.9093	-13.524	147.82	144.101	62.7068	0
0.9100	-13.524	143.199	169.731	67.2834	0
0.9107	-13.524	138.649	173.4	60.8696	0
0.9113	-13.524	138.649	164.241	41.9535	0
0.9120	8.14866	135.328	161.489	24.8583	0
0.9127	4.1834	125.507	151.426	16.014	0
0.9133	1.43342	115.18	131.584	10.5189	0
0.9140	-1.31656	107.814	117.554	6.85271	0
0.9147	-2.22803	101.387	109.61	10.21	0
0.9153	-2.22803	94.6715	104.429	20.2817	0
0.9160	-1.31656	86.4392	104.739	27.3052	0
0.9167	4.1834	78.2069	108.395	28.2156	0
0.9173	9.67557	69.9746	111.754	28.2156	0
0.9180	10.587	60.5147	114.803	23.639	0
0.9187	12.7216	52.8601	118.161	11.1285	0
0.9193	16.9985	50.7659	121.52	4.72292	0
0.9200	11.8101	49.8271	120.293	12.0471	0
0.9207	1.73724	47.7329	113.588	20.2817	0
0.9213	0.51416	45.8554	104.739	22.4197	0
0.9220	4.79104	44.6278	92.8286	22.7286	0
0.9227	4.79104	46.2164	79.4062	20.2817	0
0.9233	5.09486	52.5712	71.1644	16.3148	0
0.9240	8.45249	58.7093	63.8398	15.7051	0
0.9247	7.84484	58.0594	49.7978	16.6237	0
0.9253	6.31794	58.9982	37.59	18.1438	0
0.9260	7.84484	64.1975	30.5752	21.2003	0
0.9267	9.36395	68.1693	22.9407	20.2817	0
0.9273	9.06013	71.2022	14.7113	15.7051	0
0.9280	9.97939	73.6574	5.84981	16.3148	0
0.9287	9.67557	73.3686	-2.99927	18.4527	0
0.9293	8.45249	73.9463	-4.82114	14.7866	0
0.9300	9.06013	76.1127	-2.68943	14.1769	0
0.9307	7.22941	75.7516	-4.52369	19.6721	0
0.9313	5.70251	76.1127	-7.57253	21.81	0
0.9320	7.84484	76.9793	-9.09695	21.81	0
0.9327	6.92559	74.5962	-11.2287	22.1108	0
0.9333	4.79104	73.3686	-13.3728	19.3713	0
0.9340	7.53323	76.4016	-13.9801	20.2817	0
0.9347	11.2025	78.2069	-9.70424	23.0293	0
0.9353	13.0332	79.1457	1.88384	15.0955	0
0.9360	13.0332	82.4675	11.9599	1.97534	0
0.9367	13.0332	87.0891	11.3526	-0.471479	0
0.9373	13.0332	91.0608	8.29136	2.88578	0
0.9380	13.0332	94.6715	8.29136	4.72292	0
0.9387	13.0332	96.2602	7.68407	6.55194	0
0.9393	13.0332	99.0043	5.84981	4.72292	0
0.9400	13.0332	103.554	4.32539	0.755993	0
0.9407	13.0332	103.843	1.27655	2.27611	0
0.9413	13.0332	99.582	-2.99927	7.16161	0
0.9420	13.0332	99.0043	-4.21385	8.68985	0
0.9427	13.0332	101.098	-8.78711	8.68985	0
0.9433	13.0332	101.098	-17.0289	7.46238	0
0.9440	13.0332	99.2931	-21.6146	4.10512	0
0.9447	13.0332	97.4156	-24.3536	4.72292	0
0.9453	13.0332	95.6103	-33.5125	12.0471	0
0.9460	13.0332	94.6715	-47.5545	16.014	0
0.9467	13.0332	93.5161	-57.928	15.7051	0
0.9473	13.0332	91.0608	-62.8111	17.5342	0
0.9480	13.0332	85.5726	-71.0529	18.4527	0
0.9487	13.0332	79.7234	-79.2823	16.3148	0
0.9493	13.0332	74.5962	-84.7851	14.1769	0
0.9500	13.0332	73.6574	-86.9168	7.16161	0
0.9507	13.0332	72.7187	-91.1926	-8.70611	0
0.9513	13.0332	71.4911	-95.4684	-18.1682	0
0.9520	13.0332	76.1127	-95.7659	-11.1529	0
0.9527	13.0332	81.8898	-95.7659	0.138192	0
0.9533	13.0332	82.8285	-96.683	5.94227	0
0.9540	13.0332	84.6339	-94.8487	6.55194	0
0.9547	13.0332	90.4109	-93.0269	8.38095	0
0.9553	13.0332	93.155	-93.9316	16.6237	0
0.9560	13.0332	92.2885	-87.8339	23.9479	0
0.9567	13.0332	93.8049	-74.709	17.5342	0
0.9573	13.0332	97.4156	-67.9917	-2.91017	0
0.9580	13.0332	99.2931	-67.0869	-20.6069	0
0.9587	13.0332	101.748	-63.7282	-25.1916	0
0.9593	13.0332	105.72	-62.2038	-24.5738	0
0.9600	0.51416	105.07	-68.6113	-27.6303	0
0.9607	2.34488	99.582	-78.3776	-29.1586	0
0.9613	-4.05875	96.2602	-87.5241	-22.7448	0
0.9620	-5.58565	95.0326	-96.683	-3.82874	0
0.9627	-2.22803	91.3497	-106.449	27.6059	0
0.9633	-3.75493	87.6668	-112.857	42.864	0
0.9640	-6.80873	86.4392	-111.642	22.7286	0
0.9647	-10.774	82.8285	-102.173	0.138192	0
0.9653	-17.4892	78.2069	-92.4072	3.80435	0
0.9660	-19.0161	76.9793	-86.3095	8.99063	0
0.9667	-13.524	73.9463	-77.4604	0.447093	0
0.9673	-11.3816	68.1693	-66.4672	-5.34885	0
0.9680	-13.8278	65.1363	-59.7623	-7.186	0
0.9687	-14.7393	63.5476	-55.7839	-14.2013	0
0.9693	-12.6047	60.8035	-51.5205	-17.2496	0
0.9700	-9.85474	58.4205	-49.9961	-13.5916	0
0.9707	-8.94328	55.6764	-48.7691	-10.844	0
0.9713	-11.3816	53.7988	-45.1129	-10.2344	0
0.9720	-11.3816	55.3153	-46.0301	-10.844	0
0.9727	-11.3816	55.6764	-53.0449	-9.92546	0
0.9733	-11.3816	53.51	-56.701	-4.43841	0
0.9740	-11.3816	55.3153	-56.701	-1.38192	0
0.9747	-11.3816	57.1928	-60.0597	-4.73918	0
0.9753	-11.3816	57.1928	-64.3355	-5.65775	0
0.9760	-11.3816	59.9369	-63.7282	-2.60127	0
0.9767	-11.3816	62.681	-60.667	-5.34885	0
0.9773	-11.3816	58.4205	-56.4036	-9.01501	0
0.9780	-11.3816	55.0264	-53.0449	-5.65775	0
0.9787	-11.3816	55.3153	-53.0449	-1.08115	0
0.9793	-11.3816	53.2211	-53.6522	-1.69082	0
0.9800	-11.3816	48.9605	-55.1766	-3.21907	0
0.9807	-11.3816	44.05	-58.8451	-4.12951	0
0.9813	-11.3816	37.6231	-60.9768	-4.12951	0
0.9820	-11.3816	34.3013	-60.667	-2.60127	0
0.9827	-11.3816	35.8177	-61.894	-1.99159	0
0.9833	-11.3816	36.3954	-64.6454	-4.43841	0
0.9840	-0.397306	31.846	-71.0529	-5.34885	0
0.9847	-2.22803	23.6137	-86.3095	-3.51984	0
0.9853	0.210338	15.9591	-103.4	-1.08115	0
0.9860	0.210338	12.9262	-116.525	0.138192	0
0.9867	-3.14729	10.1821	-131.782	-0.471479	0
0.9873	-0.397306	5.56042	-146.729	0.447093	0
0.9880	4.1834	3.17738	-153.446	3.80435	0
0.9887	3.26414	2.23861	-156.805	3.80435	0
0.9893	-0.0934837	-0.505492	-156.805	2.88578	0
0.9900	-0.0934837	-1.73312	-150.695	5.02369	0
0.9907	1.1296	-1.73312	-145.811	6.55194	0
0.9913	1.43342	-3.89951	-145.514	5.02369	0
0.9920	2.34488	-5.05492	-142.763	6.55194	0
0.9927	5.70251	-4.18836	-133.306	9.29953	0
0.9933	10.2832	-4.18836	-110.725	8.99063	0
0.9940	7.84484	-3.53845	-75.6262	9.9092	0
0.9947	-1.31656	-2.67189	-39.92	11.1285	0
0.9953	-6.50491	-3.89951	-6.96524	8.68985	0
0.9960	-8.02402	-4.18836	27.2165	6.85271	0
0.9967	-11.6933	-4.47722	55.3005	11.4293	0
0.9973	-15.9623	-7.22132	73.606	16.9245	0
0.9980	-15.9623	-8.7378	89.1724	16.3148	0
0.9987	-10.4702	-9.38771	98.6288	13.2665	0
0.9993	-2.91358	-18.7754	107.813	18.6722	0
1.0000	-0.779031	-24.2636	113.91	24.1674	0
1.0007	-1.38668	-28.2354	119.413	19.2819	0
1.0013	0.74787	-32.2071	118.186	7.68999	0
1.0020	0.444048	-36.8287	118.186	1.88592	0
1.0027	-1.08285	-41.9559	124.296	2.80449	0
1.0033	4.71314	-47.5163	126.118	7.38109	0
1.0040	11.7322	-50.5492	122.152	15.315	0
1.0047	6.85547	-54.2321	122.462	22.0295	0
1.0053	-1.38668	-61.5256	123.986	23.5577	0
1.0060	-1.6905	-69.7579	117.889	24.7771	0
1.0067	1.66713	-79.2179	110.254	27.5246	0
1.0073	3.18624	-90.8442	109.337	28.1343	0
1.0080	3.18624	-99.3653	108.122	28.1343	0
1.0087	3.18624	-104.854	101.715	31.1827	0
1.0093	3.18624	-111.569	94.6876	33.3206	0
1.0100	3.18624	-116.769	87.363	33.0198	0
1.0107	3.18624	-118.574	78.8237	35.7593	0
1.0113	3.18624	-119.513	73.0235	38.5069	0
1.0120	3.18624	-116.769	71.7965	36.6778	0
1.0127	3.18624	-113.086	69.9746	34.2392	0
1.0133	3.18624	-112.797	66.0087	35.7593	0
1.0140	3.18624	-113.086	63.2573	38.5069	0
1.0147	3.18624	-113.736	62.65	39.7262	0
1.0153	3.18624	-116.48	62.65	39.7262	0
1.0160	3.18624	-115.252	63.2573	37.8972	0
1.0167	3.18624	-111.281	67.5331	37.5964	0
1.0173	3.18624	-111.858	72.7136	40.344	0
1.0180	3.18624	-112.147	77.2993	40.9537	0
1.0187	3.18624	-106.081	83.0995	38.8158	0
1.0193	3.18624	-102.398	87.6728	36.6778	0
1.0200	1.05169	-106.659	88.2801	35.7593	0
1.0207	1.05169	-109.114	87.0655	38.5069	0
1.0213	3.18624	-106.37	85.8385	40.344	0
1.0220	3.80167	-105.792	84.624	40.6448	0
1.0227	2.57859	-108.825	84.624	44.9206	0
1.0233	1.97095	-113.086	84.9214	50.7166	0
1.0240	2.27477	-120.452	82.7897	47.6682	0
1.0247	2.88241	-129.262	75.7749	37.5964	0
1.0253	1.66713	-134.172	66.3061	29.9633	0
1.0260	1.05169	-138.144	59.8986	27.5246	0
1.0267	4.40932	-142.404	55.6228	26.6061	0
1.0273	9.29384	-139.66	54.4082	19.5908	0
1.0280	11.7322	-130.778	60.2084	7.38109	0
1.0287	12.9553	-124.712	71.1892	7.99076	0
1.0293	12.0438	-119.513	80.9554	25.6956	0
1.0300	11.4284	-112.147	95.2949	38.8158	0
1.0307	15.7053	-101.532	121.235	41.5634	0
1.0313	16.9206	-87.739	156.941	49.1883	0
1.0320	11.1246	-74.6684	192.647	61.398	0
1.0327	11.7322	-65.4974	219.207	68.7222	0
1.0333	18.4475	-55.7486	236.595	75.7375	0
1.0340	14.4822	-45.3499	251.554	87.0286	0
1.0347	7.46312	-40.1505	263.762	93.1334	0
1.0353	10.5169	-40.8004	268.645	90.0851	0
1.0360	12.9553	-40.8004	268.943	83.9802	0
1.0367	10.5169	-40.8004	267.418	81.2327	0
1.0373	10.5169	-45.6387	264.369	82.7609	0
1.0380	12.0438	-52.6434	262.238	82.1512	0
1.0387	12.6515	-55.3875	261.011	79.0947	0
1.0393	12.9553	-57.8428	261.618	89.7762	0
1.0400	11.4284	-63.692	264.977	114.805	0
1.0407	10.8207	-68.8192	263.452	123.65	0
1.0413	12.9553	-73.152	254.293	105.034	0
1.0420	10.2053	-81.6731	246.361	87.3375	0
1.0427	3.18624	-90.1943	237.202	83.3706	0
1.0433	1.35551	-94.166	219.814	78.4851	0
1.0440	1.35551	-99.0765	200.282	68.7222	0
1.0447	1.35551	-102.398	185.942	63.227	0
1.0453	1.35551	-98.4266	172.817	60.4794	0
1.0460	1.35551	-89.3277	159.692	56.2117	0
1.0467	1.35551	-79.8678	147.485	49.4972	0
1.0473	1.35551	-67.9526	136.801	44.002	0
1.0480	1.35551	-56.3263	126.738	39.4254	0
1.0487	1.35551	-50.5492	111.469	30.8819	0
1.0493	1.35551	-48.6717	88.8874	17.4529	0
1.0500	1.35551	-48.094	66.3061	7.07219	0
1.0507	1.35551	-47.1552	46.1664	0.0569027	0
1.0513	1.35551	-46.8664	26.0267	-7.26729	0
1.0520	1.35551	-49.3216	9.54312	-12.7625	0
1.0527	1.35551	-52.6434	-1.43767	-14.5915	0
1.0533	1.35551	-53.2933	-15.4797	-16.4205	0
1.0540	1.35551	-53.2933	-32.5706	-17.3391	0
1.0547	1.35551	-52.3546	-44.171	-21.9157	0
1.0553	1.35551	-48.094	-52.103	-40.2302	0
1.0560	1.35551	-46.2887	-61.8692	-63.1132	0
1.0567	1.35551	-48.094	-74.3744	-69.2181	0
1.0573	1.35551	-44.1223	-89.0237	-60.3656	0
1.0580	1.35551	-33.4347	-99.3972	-55.1794	0
1.0587	1.35551	-23.6859	-105.805	-60.0649	0
1.0593	1.35551	-16.3202	-115.273	-69.527	0
1.0600	1.35551	-10.2543	-130.22	-76.2334	0
1.0607	1.35551	-5.99369	-146.097	-78.0705	0
1.0613	1.35551	-2.96074	-165.926	-77.4608	0
1.0620	1.35551	-0.505492	-183.625	-77.1519	0
1.0627	1.35551	1.37205	-192.176	-78.6802	0
1.0633	1.35551	3.75509	-197.667	-79.8995	0
1.0640	1.35551	4.98271	-203.467	-79.8995	0
1.0647	1.35551	6.86025	-203.157	-80.2003	0
1.0653	1.35551	9.89321	-196.452	-79.2898	0
1.0660	1.35551	12.3485	-186.376	-74.1036	0
1.0667	1.35551	14.1538	-178.741	-69.527	0
1.0673	1.35551	16.3202	-175.395	-69.2181	0
1.0680	1.35551	16.8979	-169.892	-73.185	0
1.0687	1.35551	15.3814	-156.16	-80.5092	0
1.0693	1.35551	15.6703	-139.069	-81.7285	0
1.0700	1.35551	16.8979	-118.012	-69.527	0
1.0707	1.35551	17.5478	-90.5481	-55.789	0
1.0713	1.35551	20.2919	-66.1326	-47.2455	0
1.0720	1.35551	25.1302	-49.9589	-42.0592	0
1.0727	1.35551	27.5854	-36.5365	-48.1641	0
1.0733	1.35551	28.2354	-22.1971	-58.2277	0
1.0740	1.35551	30.3295	-9.36961	-51.2124	0
1.0747	1.35551	32.7848	4.96986	-38.702	0
1.0753	1.35551	34.3013	25.7169	-40.2302	0
1.0760	1.35551	34.879	46.1664	-40.2302	0
1.0767	1.35551	34.0124	58.0643	-27.7116	0
1.0773	1.35551	33.3625	69.9746	-14.2826	0
1.0780	1.35551	33.0736	90.1144	0.975475	0
1.0787	1.35551	32.4959	108.73	15.9246	0
1.0793	1.35551	33.0736	120.02	23.8585	0
1.0800	1.35551	34.3013	128.869	29.0448	0
1.0807	1.35551	33.3625	137.111	33.6295	0
1.0813	1.35551	30.3295	144.126	37.5964	0
1.0820	1.35551	28.8131	151.451	49.4972	0
1.0827	1.35551	27.0077	156.036	64.1456	0
1.0833	1.35551	25.7801	158.775	69.3319	0
1.0840	1.35551	23.6137	160.61	69.023	0
1.0847	1.35551	18.1255	159.383	71.4698	0
1.0853	1.35551	13.8649	156.036	72.3802	0
1.0860	1.35551	13.8649	155.119	74.827	0
1.0867	1.35551	12.0596	153.285	79.0947	0
1.0873	1.35551	9.24329	149.009	80.623	0
1.0880	1.35551	11.6985	147.794	80.9319	0
1.0887	1.35551	12.3485	147.175	81.5416	0
1.0893	1.35551	7.72681	142.292	79.0947	0
1.0900	1.35551	5.92148	130.394	76.0464	0
1.0907	1.35551	5.92148	114.827	76.0464	0
1.0913	1.35551	2.59967	102.62	75.1278	0
1.0920	1.35551	0.433279	92.8534	70.5512	0
1.0927	1.35551	1.6609	75.7749	66.8932	0
1.0933	1.35551	2.59967	58.9815	65.6657	0
1.0940	1.35551	5.63263	49.8349	64.7553	0
1.0947	1.35551	9.24329	38.8418	63.8367	0
1.0953	1.35551	8.66558	23.5851	63.227	0
1.0960	1.35551	7.14911	13.5091	60.4794	0
1.0967	1.35551	8.08788	6.80412	51.9359	0
1.0973	1.35551	8.66558	-0.830376	42.4738	0
1.0980	1.35551	7.43796	-6.32077	39.1165	0
1.0987	1.35551	7.14911	-9.67945	35.7593	0
1.0993	1.35551	7.14911	-12.4308	31.1827	0
1.1000	1.35551	7.72681	-10.9064	33.0198	0
1.1007	1.35551	10.832	-0.520534	39.7262	0
1.1013	1.35551	14.1538	17.4751	40.6448	0
1.1020	1.35551	15.3814	36.4002	38.5069	0
1.1027	1.35551	17.5478	50.7397	40.344	0
1.1033	1.35551	23.036	62.65	42.7827	0
1.1040	1.35551	26.6467	73.6308	43.0835	0
1.1047	1.35551	25.1302	83.7068	44.002	0
1.1053	1.35551	23.9026	92.8534	44.3109	0
1.1060	1.35551	25.1302	99.5707	41.2545	0
1.1067	1.35551	27.2966	104.156	39.4254	0
1.1073	1.35551	30.3295	110.254	42.7827	0
1.1080	1.35551	34.3013	118.496	44.9206	0
1.1087	1.35551	37.3342	127.952	42.7827	0
1.1093	1.35551	39.7895	137.409	44.3109	0
1.1100	1.35551	43.1835	144.126	49.4972	0
1.1107	1.35551	44.05	153.285	51.9359	0
1.1113	1.35551	41.5948	164.266	56.2117	0
1.1120	1.35551	38.8507	169.768	62.0077	0
1.1127	1.35551	40.7282	170.066	57.4311	0
1.1133	1.35551	42.5336	167.327	47.969	0
1.1140	1.35551	39.7895	158.775	46.14	0
1.1147	1.35551	35.24	150.843	44.3109	0
1.1153	1.35551	35.8177	149.616	31.1827	0
1.1160	1.35551	37.3342	143.829	17.4529	0
1.1167	1.35551	34.0124	131.621	19.2819	0
1.1173	1.35551	29.7518	126.428	34.8488	0
1.1180	1.35551	28.8131	128.869	50.7166	0
1.1187	1.35551	27.8743	132.835	57.7318	0
1.1193	1.35551	27.0077	137.111	52.2448	0
1.1200	1.35551	29.1019	140.47	45.5303	0
1.1207	1.35551	31.5572	145.96	48.5786	0
1.1213	1.35551	30.9795	155.417	56.5125	0
1.1220	1.35551	29.7518	162.741	58.6504	0
1.1227	1.35551	31.5572	167.017	57.1222	0
1.1233	1.35551	36.7565	174.342	58.9593	0
1.1240	1.35551	38.8507	182.881	61.0891	0
1.1247	1.35551	36.7565	188.681	61.398	0
1.1253	1.35551	35.24	191.433	65.056	0
1.1260	1.35551	36.1066	192.647	72.3802	0
1.1267	1.35551	35.5289	196.006	77.8754	0
1.1273	1.35551	34.3013	202.116	76.6561	0
1.1280	1.35551	34.5901	209.131	72.6891	0
1.1287	1.35551	31.846	208.821	74.2174	0
1.1293	1.35551	27.5854	205.772	79.7044	0
1.1300	1.35551	26.069	203.64	81.8423	0
1.1307	1.35551	23.6137	199.365	81.5416	0
1.1313	1.35551	20.5808	188.991	83.3706	0
1.1320	1.35551	20.8696	186.549	85.1996	0
1.1327	1.35551	21.5195	198.757	85.8093	0
1.1333	1.35551	17.8367	209.131	85.5085	0
1.1340	1.35551	14.8037	210.048	83.0617	0
1.1347	1.35551	15.0926	210.048	81.5416	0
1.1353	1.35551	15.0926	209.131	83.3706	0
1.1360	1.35551	14.1538	205.772	82.1512	0
1.1367	1.35551	9.89321	202.723	76.965	0
1.1373	1.35551	2.23861	198.15	74.5181	0
1.1380	1.35551	-1.73312	190.825	75.1278	0
1.1387	1.35551	-0.21664	182.881	74.5181	0
1.1393	1.35551	-0.505492	173.425	74.2174	0
1.1400	16.3129	-3.24959	163.658	72.0795	0
1.1407	17.2244	-6.86025	155.119	68.7222	0
1.1413	20.2782	-12.4207	145.043	69.6408	0
1.1420	19.0629	-15.4536	133.443	70.5512	0
1.1427	19.6705	-12.4207	122.462	66.2835	0
1.1433	21.5013	-10.832	113.005	60.4794	0
1.1440	18.1436	-12.9984	101.715	54.6835	0
1.1447	15.7053	-14.226	88.5899	46.14	0
1.1453	17.536	-17.5478	78.5139	38.5069	0
1.1460	17.8398	-21.5195	69.0575	35.4585	0
1.1467	14.786	-20.653	56.2425	35.7593	0
1.1473	12.0438	-20.0031	46.1664	38.2061	0
1.1480	11.1246	-21.5195	39.7589	39.7262	0
1.1487	12.0438	-17.9089	29.6828	36.3689	0
1.1493	10.5169	-15.1648	21.4534	29.9633	0
1.1500	8.07076	-17.9089	16.8678	21.4198	0
1.1507	9.29384	-19.7142	11.9847	9.21011	0
1.1513	11.1246	-17.259	16.8678	-0.251998	0
1.1520	11.4284	-18.4866	30.3025	-1.16244	0
1.1527	12.0438	-20.2919	36.0904	-0.861669	0
1.1533	8.07076	-18.7754	36.71	-2.99146	0
1.1540	-0.779031	-17.259	42.2004	-2.69068	0
1.1547	-5.35194	-17.9089	45.5591	-2.08101	0
1.1553	-6.57502	-18.4866	44.3321	-4.21893	0
1.1560	-10.2365	-18.7754	43.415	-6.04794	0
1.1567	-12.6826	-18.7754	41.2833	-8.18586	0
1.1573	-12.6826	-22.7472	41.5931	-13.0632	0
1.1580	-14.5133	-29.7518	45.8566	-17.3391	0
1.1587	-15.4248	-32.2071	44.9518	-19.1681	0
1.1593	-15.121	-33.1459	41.5931	-21.6068	0
1.1600	-16.0325	-38.3452	42.5103	-23.4439	0
1.1607	-16.3441	-41.0893	35.4831	-24.6633	0
1.1613	-14.8172	-39.5728	16.8678	-28.6302	0
1.1620	-10.8519	-42.8946	2.52831	-31.0689	0
1.1627	-6.87884	-47.8051	-9.07216	-32.2882	0
1.1633	-7.49428	-47.5163	-30.7363	-39.3116	0
1.1640	-10.8519	-52.0657	-52.7103	-47.8552	0
1.1647	-10.2365	-63.0421	-60.9521	-49.3834	0
1.1653	-6.2712	-68.2415	-65.2279	-49.3834	0
1.1660	-3.2174	-69.7579	-78.3404	-50.6028	0
1.1667	-1.38668	-75.8961	-92.0726	-48.7737	0
1.1673	0.140226	-80.4455	-95.1338	-47.5544	0
1.1680	1.97095	-78.2791	-98.4801	-51.2124	0
1.1687	4.40932	-77.7014	-107.032	-54.8786	0
1.1693	5.63239	-77.9902	-109.163	-55.789	0
1.1700	3.18624	-74.6684	-109.783	-56.7076	0
1.1707	-2.60975	-73.4408	-117.715	-55.789	0
1.1713	-9.325	-76.1849	-120.764	-53.3503	0
1.1720	-13.2903	-75.535	-116.488	-54.5697	0
1.1727	-13.5941	-71.9243	-118.632	-56.7076	0
1.1733	-12.6826	-70.9856	-124.73	-56.0979	0
1.1740	-9.62882	-69.4691	-125.957	-56.7076	0
1.1747	-5.35194	-67.3027	-125.957	-58.8455	0
1.1753	-4.44048	-67.3027	-127.481	-59.4552	0
1.1760	-4.44048	-68.8192	-129.613	-61.585	0
1.1767	-4.44048	-74.0185	-137.855	-67.9987	0
1.1773	-4.44048	-81.0232	-150.063	-71.356	0
1.1780	-4.44048	-81.6731	-159.519	-67.9987	0
1.1787	-4.44048	-76.1849	-163.485	-64.0318	0
1.1793	-4.44048	-74.0185	-160.746	-65.8608	0
1.1800	-4.44048	-74.6684	-154.338	-70.7463	0
1.1807	-4.44048	-71.5633	-149.753	-72.8761	0
1.1813	-4.44048	-66.4361	-143.655	-70.1366	0
1.1820	-4.44048	-65.4974	-134.186	-66.7794	0
1.1827	-4.44048	-67.9526	-125.957	-66.1697	0
1.1833	-4.44048	-70.4079	-119.549	-67.9987	0
1.1840	-4.44048	-70.6967	-114.964	-71.6567	0
1.1847	-4.44048	-67.3027	-112.522	-75.014	0
1.1853	-4.44048	-62.7533	-109.473	-79.5906	0
1.1860	-4.44048	-61.2368	-105.507	-81.7285	0
1.1867	-4.44048	-60.5869	-104.9	-75.6237	0
1.1873	-4.44048	-58.1316	-104.9	-68.6084	0
1.1880	-14.5133	-59.0704	-105.805	-77.7616	0
1.1887	-17.2555	-63.9809	-111.605	-80.5092	0
1.1893	-23.667	-63.9809	-116.798	-74.4043	0
1.1900	-28.2399	-62.1033	-120.454	-71.6567	0
1.1907	-25.1939	-63.331	-128.089	-75.014	0
1.1913	-16.6479	-63.9809	-134.186	-81.7285	0
1.1920	-13.8979	-63.0421	-133.579	-87.8334	0
1.1927	-16.6479	-65.4974	-136.33	-89.3616	0
1.1933	-16.3441	-67.9526	-141.511	-88.7519	0
1.1940	-16.3441	-68.8192	-143.048	-88.1423	0
1.1947	-19.7017	-70.4079	-146.097	-85.0858	0
1.1953	-22.4439	-71.9243	-150.67	-83.2568	0
1.1960	-23.3631	-70.9856	-149.753	-86.9148	0
1.1967	-21.5324	-70.0468	-148.836	-92.1092	0
1.1973	-16.9517	-70.4079	-154.338	-94.5479	0
1.1980	-16.3441	-71.9243	-162.568	-94.8487	0
1.1987	-20.917	-72.502	-169.892	-95.1576	0
1.1993	-20.917	-71.2744	-173.561	-94.8487	0
1.2000	-14.5133	-71.9243	-176.3	-93.9382	0
1.2007	-10.2365	-75.8961	-183.017	-94.8487	0
1.2013	-8.10192	-77.7014	-192.486	-92.41	0
1.2020	-6.2712	-77.9902	-200.108	-85.3947	0
1.2027	-5.04812	-82.6119	-207.433	-81.1189	0
1.2033	-4.13665	-86.2225	-216.282	-69.8277	0
1.2040	-3.52122	-81.3843	-225.738	-42.0592	0
1.2047	-7.18267	-72.2132	-232.765	-26.1915	0
1.2053	-11.1557	-68.2415	-233.373	-45.4165	0
1.2060	-10.2365	-66.725	-233.373	-68.6084	0
1.2067	-6.87884	-63.692	-236.731	-68.6084	0
1.2073	-6.2712	-58.7815	-232.765	-64.6415	0
1.2080	-9.01339	-53.0045	-222.082	-71.356	0
1.2087	-12.0672	-47.1552	-215.365	-71.356	0
1.2093	-12.6826	-44.4111	-205.599	-61.2842	0
1.2100	-9.93265	-43.8334	-189.127	-59.4552	0
1.2107	-7.49428	-40.1505	-176.002	-70.4374	0
1.2113	-8.10192	-35.89	-162.27	-81.4277	0
1.2120	-8.10192	-33.1459	-141.511	-79.5906	0
1.2127	-8.10192	-30.6906	-128.398	-65.8608	0
1.2133	-8.10192	-28.5964	-124.123	-50.9035	0
1.2140	-8.10192	-25.8523	-117.405	-42.9697	0
1.2147	-8.10192	-24.2636	-109.473	-42.0592	0
1.2153	-8.10192	-26.1412	-102.458	-42.0592	0
1.2160	-8.10192	-26.1412	-94.824	-38.3931	0
1.2167	-8.10192	-22.1694	-92.3824	-35.0358	0
1.2173	-8.10192	-20.2919	-93.9068	-34.735	0
1.2180	-8.10192	-21.5195	-94.824	-33.8165	0
1.2187	-8.10192	-21.5195	-95.4312	-30.1584	0
1.2193	-8.10192	-20.653	-92.6922	-28.0205	0
1.2200	-8.10192	-19.7142	-90.858	-27.1019	0
1.2207	-8.10192	-18.7754	-98.4801	-23.7447	0
1.2213	-8.10192	-19.1365	-108.866	-24.0536	0
1.2220	-8.10192	-20.653	-114.964	-31.6785	0
1.2227	-8.10192	-18.1977	-120.454	-37.7834	0
1.2233	-8.10192	-13.5761	-121.074	-34.735	0
1.2240	-8.10192	-12.9984	-117.108	-29.5488	0
1.2247	-8.10192	-15.1648	-120.454	-29.8495	0
1.2253	-8.10192	-17.259	-127.481	-29.8495	0
1.2260	-8.10192	-19.7142	-129.303	-28.3213	0
1.2267	-8.10192	-20.9418	-131.745	-34.735	0
1.2273	-8.10192	-21.5195	-132.055	-46.6358	0
1.2280	-8.10192	-21.5195	-121.371	-47.2455	0
1.2287	-8.10192	-19.4253	-112.832	-37.4826	0
1.2293	-8.10192	-16.9701	-117.405	-35.3447	0
1.2300	-8.10192	-16.0313	-125.04	-40.2302	0
1.2307	-8.10192	-15.1648	-128.696	-39.3116	0
1.2313	-8.10192	-13.5761	-132.055	-31.9874	0
1.2320	-8.10192	-14.8037	-137.247	-26.4923	0
1.2327	-8.10192	-13.5761	-140.904	-26.4923	0
1.2333	-8.10192	-10.5431	-142.428	-31.3778	0
1.2340	-8.10192	-11.7708	-144.262	-35.3447	0
1.2347	-8.10192	-14.226	-144.572	-32.906	0
1.2353	-8.10192	-11.4819	-139.986	-31.3778	0
1.2360	-8.10192	-9.67657	-132.662	-36.8729	0
1.2367	-8.10192	-11.7708	-128.696	-48.1641	0
1.2373	-8.10192	-11.7708	-126.254	-64.6415	0
1.2380	-8.10192	-10.2543	-119.847	-81.1189	0
1.2387	-8.10192	-8.7378	-112.832	-85.0858	0
1.2393	-8.10192	-8.44894	-110.998	-75.9326	0
1.2400	-8.10192	-9.96542	-111.308	-64.9422	0
1.2407	-8.10192	-10.832	-108.556	-58.5366	0
1.2413	-8.10192	-10.5431	-105.805	-59.4552	0
1.2420	-8.10192	-11.4819	-104.9	-68.6084	0
1.2427	-8.10192	-14.226	-104.9	-75.9326	0
1.2433	-8.10192	-15.1648	-107.342	-72.8761	0
1.2440	-8.10192	-15.1648	-110.39	-64.9422	0
1.2447	-8.10192	-11.7708	-109.783	-61.8939	0
1.2453	-8.10192	-8.44894	-110.688	-63.1132	0
1.2460	-8.10192	-11.4819	-117.405	-64.0318	0
1.2467	-8.10192	-15.4536	-120.454	-62.2028	0
1.2473	-8.10192	-15.4536	-116.191	-60.9753	0
1.2480	-5.66356	-15.4536	-113.749	-60.0649	0
1.2487	-9.01339	-16.3202	-117.108	-57.9269	0
1.2493	-11.4595	-15.1648	-119.847	-56.3987	0
1.2500	-8.10192	-14.5149	-122.598	-55.789	0
1.2507	-6.2712	-14.226	-128.089	-54.2608	0
1.2513	-9.62882	-7.79902	-130.84	-55.1794	0
1.2520	-8.70957	-0.794345	-131.447	-58.8455	0
1.2527	-7.49428	0.722132	-136.02	-57.618	0
1.2533	-13.5941	1.94976	-142.428	-49.0745	0
1.2540	-19.0863	3.46623	-145.787	-43.8882	0
1.2547	-18.1748	4.11615	-147.311	-45.7172	0
1.2553	-14.8172	6.21033	-149.753	-44.1971	0
1.2560	-10.8519	6.86025	-154.029	-40.2302	0
1.2567	-10.8519	4.11615	-157.387	-43.8882	0
1.2573	-14.8172	2.88853	-157.077	-53.0414	0
1.2580	-8.40574	2.23861	-153.421	-59.756	0
1.2587	5.63239	-2.02197	-145.787	-59.756	0
1.2593	5.93622	-5.05492	-129.613	-54.5697	0
1.2600	-7.18267	-5.99369	-113.129	-46.9366	0
1.2607	-14.5133	-7.79902	-105.197	-33.8165	0
1.2613	-15.4248	-6.86025	-96.3484	-2.08101	0
1.2620	-16.9517	-2.31082	-82.0089	35.7593	0
1.2627	-15.4248	-1.37205	-74.6842	41.2545	0
1.2633	-11.7634	-3.53845	-72.85	12.2666	0
1.2640	-11.7634	-1.37205	-64.918	-14.2826	0
1.2647	-12.371	2.23861	-61.5593	-19.477	0
1.2653	-9.93265	3.17738	-63.0838	-15.2011	0
1.2660	-9.01339	2.23861	-51.4833	-11.5431	0
1.2667	-7.49428	2.23861	-30.7363	-11.2342	0
1.2673	-6.2712	5.34378	-22.8043	-12.7625	0
1.2680	-14.5133	10.4709	-27.0802	-12.4536	0
1.2687	-25.4977	11.4097	-29.2119	-10.0149	0
1.2693	-23.0515	12.3485	-27.3776	-9.70597	0
1.2700	-17.2555	17.1867	-24.6386	-13.3721	0
1.2707	-18.4786	19.642	-23.4116	-18.2576	0
1.2713	-16.3441	16.8979	-26.163	-18.5584	0
1.2720	-8.70957	14.1538	-32.5706	-11.8439	0
1.2727	-6.57502	12.6373	-41.4196	-3.60113	0
1.2733	-7.18267	10.1821	-50.876	1.88592	0
1.2740	-5.35194	8.95444	-54.5445	3.72306	0
1.2747	-5.04812	10.4709	-51.7931	5.24318	0
1.2753	-4.44048	13.215	-52.103	7.38109	0
1.2760	0.444048	14.1538	-58.2007	6.46252	0
1.2767	5.93622	12.3485	-59.7251	4.6335	0
1.2773	9.59766	11.1208	-56.6762	7.07219	0
1.2780	10.2053	13.5761	-59.1178	11.0473	0
1.2787	7.76694	15.0926	-66.4425	11.9577	0
1.2793	8.37458	14.8037	-70.0986	12.2666	0
1.2800	10.8207	17.8367	-67.3596	14.3964	0
1.2807	9.29384	18.7032	-60.9521	17.4529	0
1.2813	4.10549	15.9591	-51.1858	21.4198	0
1.2820	-0.779031	17.8367	-38.9781	24.7771	0
1.2827	-5.35194	26.069	-24.3288	25.6956	0
1.2833	-9.01339	31.5572	-6.92806	25.0778	0
1.2840	5.93622	31.5572	6.80412	23.8585	0
1.2847	5.93622	28.5242	13.2116	24.1674	0
1.2853	5.93622	26.3578	18.3922	25.9964	0
1.2860	5.93622	27.0077	23.2753	26.3053	0
1.2867	5.93622	25.419	24.1924	25.6956	0
1.2873	5.93622	22.6749	25.4194	27.5246	0
1.2880	5.93622	20.5808	29.9927	29.6626	0
1.2887	5.93622	17.1867	32.1244	29.3537	0
1.2893	5.93622	13.215	31.5171	26.6061	0
1.2900	5.93622	12.9262	30.9098	26.3053	0
1.2907	5.93622	14.4426	28.4683	29.3537	0
1.2913	5.93622	14.8037	25.4194	29.0448	0
1.2920	5.93622	14.1538	24.7997	22.3384	0
1.2927	5.93622	12.0596	20.8338	18.0625	0
1.2933	5.93622	9.24329	12.592	17.4529	0
1.2940	5.93622	9.60435	3.1356	18.0625	0
1.2947	5.93622	12.9262	-6.63061	21.7206	0
1.2953	5.93622	17.5478	-11.5137	26.6061	0
1.2960	5.93622	21.5195	-10.5966	27.2157	0
1.2967	5.93622	22.3861	-13.348	27.5246	0
1.2973	5.93622	21.5195	-22.4945	30.573	0
1.2980	5.93622	24.2636	-26.4605	30.2722	0
1.2987	5.93622	28.8131	-24.6386	27.5246	0
1.2993	5.93622	31.846	-24.6386	29.3537	0
1.3000	5.93622	34.5901	-26.163	31.1827	0
1.3007	5.93622	39.2118	-24.9361	28.744	0
1.3013	5.93622	42.2447	-24.0189	25.6956	0
1.3020	5.93622	41.0171	-26.163	26.3053	0
1.3027	5.93622	39.7895	-22.1971	27.5246	0
1.3033	5.93622	42.5336	-8.76232	29.3537	0
1.3040	5.93622	46.2164	6.80412	31.7923	0
1.3047	5.93622	44.9888	22.0607	28.4351	0
1.3053	5.93622	43.4723	36.0904	22.948	0
1.3060	5.93622	45.2777	45.2493	25.9964	0
1.3067	5.93622	46.5053	52.5739	33.0198	0
1.3073	5.93622	45.2777	62.3401	32.7109	0
1.3080	5.93622	44.9888	69.355	27.8254	0
1.3087	5.93622	42.5336	69.0575	25.0778	0
1.3093	5.93622	38.8507	66.0087	27.2157	0
1.3100	5.93622	39.5006	63.2573	34.2392	0
1.3107	5.93622	39.7895	60.5059	40.9537	0
1.3113	5.93622	34.3013	56.2425	43.3924	0
1.3120	5.93622	27.8743	48.9178	46.4407	0
1.3127	5.93622	22.6749	37.9246	49.798	0
1.3133	5.93622	18.1255	29.9927	51.9359	0
1.3140	5.93622	13.215	31.8269	49.1883	0
1.3147	5.93622	9.24329	38.8418	30.2722	0
1.3153	5.93622	7.72681	42.5103	3.72306	0
1.3160	5.93622	6.86025	47.6908	0.0569027	0
1.3167	5.93622	4.405	60.5059	14.3964	0
1.3173	5.93622	4.69386	75.465	17.7536	0
1.3180	5.93622	8.08788	87.9703	18.3714	0
1.3187	5.93622	10.4709	98.6536	28.4351	0
1.3193	5.93622	13.215	106.598	28.4351	0
1.3200	14.1784	17.8367	108.73	16.5343	0
1.3207	16.3129	18.1255	104.764	13.7867	0
1.3213	15.7053	17.8367	100.178	19.5908	0
1.3220	11.1246	20.5808	102.012	22.0295	0
1.3227	6.54386	23.3249	109.944	24.4682	0
1.3233	2.88241	22.6749	117.579	25.6956	0
1.3240	1.97095	19.642	126.738	22.948	0
1.3247	2.88241	17.8367	135.884	23.5577	0
1.3253	4.71314	18.7032	136.801	26.3053	0
1.3260	6.24004	19.0643	136.801	25.6956	0
1.3267	7.1593	18.1255	142.292	25.6956	0
1.3273	4.40932	18.7032	144.436	27.5246	0
1.3280	1.05169	18.1255	141.994	25.6956	0
1.3287	0.140226	14.1538	141.387	22.6391	0
1.3293	1.05169	11.4097	136.504	22.948	0
1.3300	1.97095	10.4709	125.821	24.7771	0
1.3307	2.88241	9.60435	117.269	25.6956	0
1.3313	3.49785	8.66558	108.73	24.7771	0
1.3320	5.02475	5.92148	96.5219	22.6391	0
1.3327	5.63239	1.94976	84.9214	22.0295	0
[truncated: 49,408 more rows]
