# Supplementary material for: Identification of Haptic Based Guiding Using Hard Reins
Source: PLoS One. 2015 Jul 22;10(7):e0132020. doi: 10.1371/journal.pone.0132020 (PMC4511788; doi:10.1371/journal.pone.0132020)
Supplement: S3 File — (ZIP) [file pone.0132020.s003.zip › EMGData1/Subject2/T14/t14.txt]

0.0000	3.48834	-3.24686	-86.5859	-90.5801	0
0.0007	3.48834	-3.24686	-76.2115	-84.7836	0
0.0013	3.48834	-2.31918	-61.2584	-71.965	0
0.0020	3.48834	-2.021	-40.4975	-50.2994	0
0.0027	3.48834	0.430705	-20.6645	-29.8505	0
0.0033	3.48834	-0.496968	-2.36165	-15.5112	0
0.0040	3.48834	-5.06907	19.9174	3.72125	0
0.0047	3.48834	-5.06907	42.811	29.0454	0
0.0053	3.48834	-1.39151	61.1258	49.4944	0
0.0060	3.48834	-1.72282	77.2959	63.2254	0
0.0067	3.48834	-3.24686	93.466	74.5233	0
0.0073	3.48834	-2.021	104.455	83.3702	0
0.0080	3.48834	-0.165656	109.648	90.6964	0
0.0087	3.48834	-1.72282	112.998	95.2675	0
0.0093	3.48834	-3.84322	111.781	93.7468	0
0.0100	3.48834	-1.39151	103.84	87.0289	0
0.0107	3.48834	-1.09333	95.6108	78.4861	0
0.0113	3.48834	-7.81896	84.0074	67.8054	0
0.0120	3.48834	-11.4634	62.644	51.3281	0
0.0127	3.48834	-7.81896	39.7625	32.1047	0
0.0133	3.48834	-6.89128	22.0622	13.7937	0
0.0140	3.48834	-7.81896	0.385576	-5.43874	0
0.0147	3.48834	-5.96361	-24.3274	-27.4084	0
0.0153	3.48834	-6.89128	-42.9435	-45.7194	0
0.0160	3.48834	-11.1652	-57.2821	-57.9298	0
0.0167	3.48834	-11.7947	-70.1025	-69.5229	0
0.0173	3.48834	-12.3911	-79.2599	-80.2036	0
0.0180	3.48834	-12.6892	-85.6702	-86.9215	0
0.0187	3.48834	-10.5688	-90.2489	-91.1884	0
0.0193	3.48834	-11.4634	-90.2489	-90.276	0
0.0200	3.48834	-12.3911	-86.5859	-84.1753	0
0.0207	3.48834	-8.7135	-80.7902	-76.8491	0
0.0213	3.48834	-7.52078	-68.8856	-63.7263	0
0.0220	3.48834	-11.4634	-49.3537	-41.1395	0
0.0227	3.48834	-11.4634	-28.9061	-20.0822	0
0.0233	3.48834	-8.41532	-9.98883	-7.88081	0
0.0240	3.48834	-9.04481	9.543	9.21366	0
0.0247	3.48834	-12.3911	28.1591	35.155	0
0.0253	3.48834	-13.3187	45.257	55.9081	0
0.0260	3.48834	-9.93935	64.7888	67.8054	0
0.0267	3.48834	-3.84322	82.7904	80.9282	0
0.0273	3.48834	2.25292	92.5503	94.9633	0
0.0280	3.48834	5.6323	99.2738	103.202	0
0.0287	3.48834	4.07513	106.901	105.34	0
0.0293	3.48834	2.5511	106.588	101.985	0
0.0300	3.48834	5.00281	98.358	96.493	0
0.0307	3.48834	7.45451	92.249	91.0006	0
0.0313	3.48834	5.00281	83.7061	79.7116	0
0.0320	3.48834	4.40645	64.4755	61.7047	0
0.0327	3.48834	8.05088	43.7267	46.1399	0
0.0333	3.48834	7.15633	27.8579	30.575	0
0.0340	3.48834	1.95474	8.32603	8.90952	0
0.0347	3.48834	0.430705	-14.5675	-13.3732	0
0.0353	3.48834	0.728886	-30.7376	-31.9884	0
0.0360	-13.8927	-2.61736	-43.558	-49.0739	0
0.0367	-14.2112	-4.77089	-57.5954	-60.0588	0
0.0373	-14.2112	-5.36725	-68.8856	-66.4725	0
0.0380	-14.2112	-8.11714	-75.597	-74.7112	0
0.0387	-16.0312	-9.93935	-80.1757	-80.5077	0
0.0393	-18.1697	-9.93935	-77.7297	-77.7615	0
0.0400	-18.1697	-11.7947	-69.5001	-71.0525	0
0.0407	-14.5145	-12.0929	-63.3911	-63.1181	0
0.0413	-9.63086	-11.1652	-52.4022	-50.9077	0
0.0420	-6.26385	-12.0929	-31.6534	-33.5091	0
0.0427	-3.82201	-11.1652	-10.5913	-15.5112	0
0.0433	-1.69867	-9.04481	8.0248	1.58332	0
0.0440	0.439834	-9.64117	29.6893	21.4151	0
0.0447	3.48834	-7.81896	51.6551	43.0895	0
0.0453	7.46202	-5.66543	69.97	61.0964	0
0.0460	10.2072	-6.29492	85.2243	75.1316	0
0.0467	12.0424	-4.1414	98.6592	88.5585	0
0.0473	13.8775	-1.72282	109.648	96.7971	0
0.0480	13.8775	-4.77089	115.444	98.6309	0
0.0487	12.9524	-3.24686	116.661	100.769	0
0.0493	13.8775	2.88241	114.227	101.073	0
0.0500	15.6975	4.70463	106.286	94.3551	0
0.0507	14.4842	4.07513	91.9478	83.9785	0
0.0513	11.1172	3.47877	72.7172	69.6392	0
0.0520	8.69052	-1.09333	48.0042	49.4944	0
0.0527	6.24868	-3.84322	26.6409	30.2709	0
0.0533	2.88167	-2.91554	10.4587	15.0102	0
0.0540	0.1365	-4.1414	-11.507	-2.69254	0
0.0547	-2.30534	-6.29492	-37.7503	-23.1326	0
0.0553	-6.58235	-9.04481	-57.8966	-43.5815	0
0.0560	-9.93419	-11.1652	-72.8497	-63.4222	0
0.0567	-10.8442	-8.11714	-87.8029	-78.3698	0
0.0573	-12.6794	-6.5931	-96.6591	-85.696	0
0.0580	-15.1212	-11.7947	-98.7918	-91.1884	0
0.0587	-14.8179	-14.2133	-99.093	-96.0726	0
0.0593	-13.5894	-9.04481	-93.9118	-95.4643	0
0.0600	-13.8927	-4.43958	-84.7544	-91.1884	0
0.0607	-12.9827	-3.84322	-78.3442	-85.0877	0
0.0613	-9.93419	-3.84322	-69.1868	-72.5732	0
0.0620	-7.49235	-5.06907	-45.0762	-54.8705	0
0.0627	-4.44384	-5.96361	-16.0857	-37.4808	0
0.0633	0.1365	-4.43958	2.21706	-19.7781	0
0.0640	1.97167	-4.43958	17.7847	-1.16289	0
0.0647	4.41351	-6.5931	39.7625	17.4523	0
0.0653	10.8139	-6.5931	60.8126	36.0675	0
0.0660	12.0424	-3.54504	75.1632	53.4661	0
0.0667	9.60052	-1.39151	85.5376	65.9716	0
0.0673	12.3457	-2.021	91.0321	74.2102	0
0.0680	15.3942	-2.61736	94.0805	78.7902	0
0.0687	12.649	-1.72282	99.2738	80.624	0
0.0693	12.0424	-0.496968	101.406	78.7902	0
0.0700	14.4842	0.430705	99.2738	74.5233	0
0.0707	12.9524	1.35838	96.2132	67.5013	0
0.0713	11.1172	-0.496968	87.3691	52.8489	0
0.0720	9.29719	-2.91554	69.3555	32.4088	0
0.0727	4.41351	-1.39151	48.9079	13.1764	0
0.0733	1.66834	-2.31918	31.5208	-2.69254	0
0.0740	2.88167	-7.81896	13.206	-20.0822	0
0.0747	0.1365	-8.7135	-8.7598	-39.9229	0
0.0753	-4.14051	-6.89128	-27.3759	-59.4505	0
0.0760	-6.88568	-10.2375	-40.8108	-77.4574	0
0.0767	-11.7694	-12.3911	-53.6312	-89.6677	0
0.0773	-16.3345	-5.96361	-64.6081	-94.856	0
0.0780	-17.563	2.25292	-70.1025	-100.348	0
0.0787	-20.3082	4.40645	-72.8497	-106.449	0
0.0793	-21.8401	1.35838	-74.9825	-103.703	0
0.0800	-16.9564	-1.09333	-71.934	-96.3767	0
0.0807	-12.6794	-1.39151	-64.3068	-91.4926	0
0.0813	-13.286	-2.31918	-51.4864	-79.5953	0
0.0820	-9.93419	-2.61736	-31.3521	-56.7043	0
0.0827	-5.35385	-1.72282	-11.2058	-37.1767	0
0.0833	-4.74718	-1.39151	4.96429	-23.1326	0
0.0840	-2.30534	0.728886	24.1949	-5.74288	0
0.0847	2.27501	4.40645	45.257	15.3144	0
0.0853	4.71685	1.95474	60.2101	35.155	0
0.0860	8.99386	-3.24686	73.0184	51.3281	0
0.0867	13.8775	-0.795148	86.4534	65.0592	0
0.0873	15.6975	1.35838	93.7793	75.1316	0
0.0880	14.7875	-5.06907	96.5265	79.0944	0
0.0887	13.559	-10.5688	100.177	79.7116	0
0.0893	11.739	-10.867	98.0447	81.5364	0
0.0900	11.1172	-8.7135	89.2006	79.3985	0
0.0907	8.06869	-2.31918	82.4771	67.1971	0
0.0913	4.11018	4.07513	72.416	51.3281	0
0.0920	5.32351	4.07513	48.9079	34.8509	0
0.0927	5.62685	3.77695	22.9779	18.0606	0
0.0933	-1.07684	4.40645	4.96429	2.79988	0
0.0940	-5.35385	1.35838	-14.8688	-17.0319	0
0.0947	-4.44384	0.430705	-38.9793	-41.1395	0
0.0953	-6.88568	1.35838	-59.1136	-58.5381	0
0.0960	-12.6794	-4.1414	-74.6812	-71.3567	0
0.0967	-14.2112	-8.41532	-86.5859	-86.9215	0
0.0973	-13.286	-5.36725	-93.9118	-95.1601	0
0.0980	-14.2112	-4.1414	-99.7075	-95.1601	0
0.0987	-16.3345	-5.96361	-100.322	-98.5146	0
0.0993	-15.4245	-5.06907	-92.9961	-102.486	0
0.1000	-13.5894	-3.54504	-86.2847	-98.2105	0
0.1007	-13.5894	-4.43958	-77.1272	-87.2256	0
0.1013	-12.376	-5.96361	-55.4506	-73.4946	0
0.1020	-7.18902	-6.5931	-30.4364	-55.4877	0
0.1027	-2.91201	-5.96361	-12.7361	-35.3429	0
0.1033	-1.69867	-7.81896	3.74732	-17.336	0
0.1040	1.97167	-9.64117	24.1949	-0.250468	0
0.1047	5.62685	-6.5931	44.6425	19.2861	0
0.1053	6.85535	-4.43958	63.5598	38.8137	0
0.1060	9.90386	-6.29492	78.2117	55.9081	0
0.1067	13.8775	-5.66543	88.5861	69.9433	0
0.1073	13.8775	-3.24686	98.0447	79.3985	0
0.1080	12.9524	-5.96361	103.539	82.4578	0
0.1087	13.8775	-8.11714	101.093	85.204	0
0.1093	14.1809	-6.89128	97.4423	88.5585	0
0.1100	13.2557	-6.89128	97.7435	83.3702	0
0.1107	11.739	-7.81896	93.466	72.6895	0
0.1113	9.29719	-7.52078	77.2959	61.7047	0
0.1120	7.76535	-7.81896	54.4024	44.9144	0
0.1127	6.24868	-9.04481	35.1838	24.7785	0
0.1133	2.88167	-8.41532	20.5319	9.5178	0
0.1140	-0.773502	-8.11714	3.74732	-6.95945	0
0.1147	-3.51868	-9.04481	-17.9172	-31.067	0
0.1153	-5.35385	-8.7135	-39.2805	-52.4374	0
0.1160	-7.49235	-8.41532	-56.9809	-64.9429	0
0.1167	-10.2375	-10.2375	-70.4158	-76.2408	0
0.1173	-14.2112	-10.867	-81.0914	-87.2256	0
0.1180	-16.9564	-9.34299	-90.2489	-93.3263	0
0.1187	-16.9564	-5.96361	-97.2615	-96.3767	0
0.1193	-16.3345	-1.09333	-95.43	-95.4643	0
0.1200	-14.8179	0.430705	-86.5859	-89.6677	0
0.1207	-10.8442	-4.1414	-79.2599	-81.7332	0
0.1213	-6.58235	-7.81896	-68.271	-68.6105	0
0.1220	-3.82201	-6.5931	-45.992	-47.5532	0
0.1227	-2.91201	-4.77089	-25.2432	-27.4084	0
0.1233	-2.30534	-3.84322	-13.0373	-10.9312	0
0.1240	-0.470168	-3.84322	5.88003	11.0474	0
0.1247	3.18501	-5.36725	34.2681	35.7633	0
0.1253	4.71685	-4.1414	54.4024	52.2406	0
0.1260	5.62685	0.132525	66.0058	65.0592	0
0.1267	11.1172	-0.496968	77.9104	80.624	0
0.1273	16.6227	-2.31918	87.3691	91.6088	0
0.1280	14.7875	0.430705	91.0321	93.4426	0
0.1287	12.3457	1.02707	93.466	94.6592	0
0.1293	12.0424	-2.31918	93.1648	97.1013	0
0.1300	9.29719	-2.021	88.2848	95.5806	0
0.1307	7.15868	0.430705	79.4286	87.0289	0
0.1313	8.99386	-0.165656	62.644	71.1599	0
0.1320	7.46202	-1.09333	37.6178	51.3281	0
0.1327	2.88167	-1.39151	12.9047	33.9295	0
0.1333	1.0465	-2.91554	-9.98883	19.5902	0
0.1340	0.439834	-4.77089	-34.0994	3.11297	0
0.1347	-2.91201	-5.06907	-57.2821	-18.5615	0
0.1353	-6.88568	-4.77089	-78.043	-42.0608	0
0.1360	-9.93419	-3.84322	-96.6591	-58.5381	0
0.1367	-12.376	-3.84322	-109.467	-67.6891	0
0.1373	-11.466	-5.36725	-117.408	-75.9277	0
0.1380	-9.63086	-6.89128	-123.505	-83.5581	0
0.1387	-11.7694	-6.89128	-125.035	-84.4794	0
0.1393	-13.286	-5.06907	-120.456	-81.116	0
0.1400	-10.2375	-3.54504	-111.612	-76.8491	0
0.1407	-8.09902	-4.1414	-97.2615	-69.5229	0
0.1413	-9.02419	-5.06907	-77.1272	-55.7919	0
0.1420	-5.65718	-3.24686	-54.2337	-35.9512	0
0.1427	-0.773502	-0.795148	-30.7376	-16.7277	0
0.1433	-0.470168	-0.496968	-9.37431	-1.16289	0
0.1440	1.0465	-0.496968	12.2902	14.7061	0
0.1447	6.24868	-0.496968	36.0995	35.7633	0
0.1453	9.29719	-1.39151	57.4629	57.4288	0
0.1460	10.2072	-0.496968	76.3802	73.9061	0
0.1467	13.559	0.430705	93.1648	86.4206	0
0.1473	15.3942	-0.795148	104.154	94.6592	0
0.1480	14.1809	-0.795148	109.034	98.9351	0
0.1487	16.6227	0.430705	113.311	102.594	0
0.1493	19.3679	-1.09333	112.998	104.427	0
0.1500	17.2294	-1.72282	104.756	99.5433	0
0.1507	13.8775	0.430705	95.2975	87.6461	0
0.1513	12.649	-0.496968	83.7061	72.3854	0
0.1520	9.60052	-3.24686	62.644	55.5951	0
0.1527	6.24868	-3.54504	40.6783	38.5095	0
0.1533	3.80684	-2.91554	22.9779	22.0323	0
0.1540	-0.773502	-3.54504	1.91583	1.58332	0
0.1547	-4.74718	-5.06907	-21.279	-21.0036	0
0.1553	-5.96051	-6.89128	-37.7503	-40.5312	0
0.1560	-7.18902	-5.96361	-50.2695	-57.0084	0
0.1567	-9.93419	-4.43958	-62.7766	-71.3567	0
0.1573	-12.0727	-6.89128	-71.0183	-79.2912	0
0.1580	-13.5894	-9.64117	-76.2115	-82.6457	0
0.1587	-14.5145	-9.64117	-79.2599	-86.3043	0
0.1593	-15.4245	-9.64117	-77.1272	-86.0001	0
0.1600	-14.8179	-8.41532	-73.4643	-80.5077	0
0.1607	-12.376	-6.89128	-69.8013	-72.8774	0
0.1613	-10.8442	-6.89128	-57.8966	-59.7546	0
0.1620	-9.93419	-5.66543	-37.1478	-41.1395	0
0.1627	-7.18902	-3.24686	-18.5317	-23.7498	0
0.1633	-4.44384	-3.24686	-2.36165	-5.74288	0
0.1640	-1.69867	-2.31918	18.7004	15.6185	0
0.1647	1.97167	0.430705	44.028	34.2337	0
0.1653	6.55202	2.25292	64.7888	51.6323	0
0.1660	10.2072	1.35838	78.2117	70.5516	0
0.1667	11.739	-0.496968	88.2848	83.9785	0
0.1673	11.1172	-2.61736	95.6108	90.0882	0
0.1680	12.0424	-2.021	98.0447	95.8847	0
0.1687	13.8775	-0.496968	97.7435	98.6309	0
0.1693	12.9524	-1.09333	96.2132	95.2675	0
0.1700	11.1172	-2.61736	88.8873	91.6088	0
0.1707	10.5105	-4.1414	77.5972	84.5868	0
0.1713	9.29719	-5.36725	64.7888	70.5516	0
0.1720	5.93018	-3.24686	46.1727	52.5447	0
0.1727	2.88167	-2.31918	26.6409	32.713	0
0.1733	1.0465	-5.06907	12.2902	13.1764	0
0.1740	-4.14051	-5.66543	-4.7956	-3.60496	0
0.1747	-8.70569	-4.77089	-28.6049	-22.8284	0
0.1753	-9.02419	-8.41532	-45.6907	-44.5029	0
0.1760	-8.70569	-9.64117	-55.7639	-59.1463	0
0.1767	-11.7694	-6.29492	-68.271	-68.6105	0
0.1773	-15.4245	-6.29492	-78.3442	-81.116	0
0.1780	-15.7279	-9.04481	-83.2242	-91.1884	0
0.1787	-13.8927	-9.34299	-86.5859	-92.7181	0
0.1793	-13.5894	-9.04481	-82.9229	-89.6677	0
0.1800	-14.5145	-8.7135	-73.151	-86.6174	0
0.1807	-13.5894	-7.81896	-67.0541	-80.5077	0
0.1813	-10.8442	-8.11714	-57.5954	-66.7767	0
0.1820	-8.70569	-10.2375	-34.4006	-46.6319	0
0.1827	-4.74718	-10.867	-12.4228	-28.3208	0
0.1833	1.0465	-10.5688	-0.216886	-11.2353	0
0.1840	3.18501	-11.4634	17.7847	9.82194	0
0.1847	4.71685	-14.8428	43.1122	31.1833	0
0.1853	8.69052	-15.4391	64.7888	47.0523	0
0.1860	13.2557	-10.867	80.3444	61.4006	0
0.1867	16.0009	-7.81896	92.249	75.1316	0
0.1873	16.0009	-8.7135	99.575	84.5868	0
0.1880	15.6975	-8.7135	105.985	89.7751	0
0.1887	18.1394	-7.52078	111.166	93.4426	0
0.1893	19.6712	-8.11714	109.034	92.8344	0
0.1900	16.926	-7.81896	99.8762	84.5868	0
0.1907	15.0909	-6.29492	88.5861	72.9937	0
0.1913	14.7875	-6.89128	74.2475	61.0964	0
0.1920	9.60052	-8.7135	54.7156	42.7854	0
0.1927	4.41351	-9.64117	33.6535	21.1109	0
0.1933	3.18501	-10.5688	12.2902	5.24195	0
0.1940	0.1365	-12.3911	-11.2058	-11.8436	0
0.1947	-3.82201	-12.3911	-36.5333	-34.7346	0
0.1953	-6.26385	-11.4634	-57.2821	-55.4877	0
0.1960	-9.02419	-12.6892	-72.8497	-70.1312	0
0.1967	-10.8442	-15.4391	-88.4174	-84.1753	0
0.1973	-9.93419	-15.4391	-99.093	-94.2388	0
0.1980	-10.5409	-12.3911	-102.154	-99.427	0
0.1987	-12.6794	-9.64117	-103.672	-103.095	0
0.1993	-12.376	-7.81896	-104.901	-102.173	0
0.2000	-10.8442	-6.89128	-100.322	-94.5518	0
0.2007	-10.2375	-8.41532	-90.8513	-86.3043	0
0.2013	-8.09902	-9.64117	-76.8139	-75.6236	0
0.2020	-2.30534	-8.7135	-55.4506	-57.0084	0
0.2027	-0.773502	-7.81896	-33.1836	-36.2553	0
0.2033	-2.002	-7.18947	-15.17	-19.1698	0
0.2040	-2.002	-5.66543	7.41029	-1.16289	0
0.2047	-2.002	-3.54504	33.9548	20.5026	0
0.2053	-2.002	-2.021	52.2696	40.6475	0
0.2060	-2.002	1.35838	66.0058	57.1247	0
0.2067	-2.002	5.93048	81.5734	70.5516	0
0.2073	-2.002	9.87309	92.5503	80.3199	0
0.2080	-2.002	11.7284	97.129	86.1164	0
0.2087	-2.002	11.7284	101.708	89.7751	0
0.2093	-2.002	11.4303	102.322	88.2544	0
0.2100	-2.002	12.0266	94.9963	83.3702	0
0.2107	-2.002	10.8008	87.3691	77.8778	0
0.2113	-2.002	8.34906	77.2959	66.2757	0
0.2120	-2.002	7.15633	55.0169	44.9144	0
0.2127	-2.002	8.05088	32.1233	23.8571	0
0.2133	-2.002	6.82502	18.3992	9.21366	0
0.2140	-2.002	2.5511	-2.66288	-8.48909	0
0.2147	-2.002	0.430705	-31.9546	-31.067	0
0.2153	-2.002	0.430705	-49.6549	-51.516	0
0.2160	-11.7694	-1.39151	-61.8608	-67.385	0
0.2167	-14.5145	-3.24686	-78.3442	-78.6739	0
0.2173	-12.376	-3.84322	-87.5016	-85.0877	0
0.2180	-13.5894	-7.81896	-91.1646	-91.1884	0
0.2187	-15.7279	-10.5688	-100.322	-96.985	0
0.2193	-12.9827	-7.81896	-99.4063	-96.3767	0
0.2200	-10.8442	-8.41532	-86.8871	-88.7464	0
0.2207	-12.6794	-11.4634	-76.5127	-79.5953	0
0.2213	-10.8442	-9.64117	-59.1136	-65.5601	0
0.2220	-3.82201	-8.7135	-33.4849	-44.807	0
0.2227	-0.773502	-11.7947	-16.0857	-25.2705	0
0.2233	0.743168	-12.0929	-1.44591	-10.0098	0
0.2240	4.11018	-11.7947	24.1949	8.60538	0
0.2247	6.55202	-12.3911	48.6067	33.0171	0
0.2253	9.60052	-8.7135	67.524	55.9081	0
0.2260	13.2557	-4.43958	86.7546	72.3854	0
0.2267	14.4842	-5.96361	101.406	83.3702	0
0.2273	14.4842	-8.7135	109.949	91.6088	0
0.2280	15.6975	-8.41532	117.577	100.456	0
0.2287	15.3942	-6.89128	119.709	105.957	0
0.2293	12.3457	-6.29492	115.143	104.123	0
0.2300	9.90386	-5.66543	111.166	98.3268	0
0.2307	9.29719	-3.24686	104.756	93.1385	0
0.2313	7.76535	-2.91554	88.2848	80.624	0
0.2320	4.11018	-5.66543	65.3913	58.6544	0
0.2327	1.365	-6.89128	45.5582	39.1178	0
0.2333	1.66834	-6.29492	28.4724	24.7785	0
0.2340	-0.773502	-6.29492	5.5788	6.16331	0
0.2347	-5.35385	-6.29492	-20.6645	-16.4236	0
0.2353	-6.26385	-7.18947	-40.1963	-36.8725	0
0.2360	-6.26385	-10.2375	-55.4506	-52.7415	0
0.2367	-9.02419	-12.3911	-71.6328	-64.0305	0
0.2373	-12.6794	-11.4634	-82.3084	-71.6608	0
0.2380	-15.4245	-10.867	-85.9714	-78.6739	0
0.2387	-16.3345	-11.4634	-89.3331	-82.3415	0
0.2393	-13.5894	-11.1652	-89.3331	-81.7332	0
0.2400	-11.7694	-9.93935	-82.9229	-78.0657	0
0.2407	-12.9827	-10.2375	-75.2957	-70.1312	0
0.2413	-11.1475	-10.2375	-66.1383	-55.4877	0
0.2420	-6.58235	-8.41532	-48.7392	-35.647	0
0.2427	-4.14051	-6.89128	-28.6049	-17.6401	0
0.2433	-2.91201	-6.5931	-14.2543	-1.77117	0
0.2440	0.439834	-5.36725	1.91583	17.1481	0
0.2447	4.71685	-4.1414	26.3276	38.8137	0
0.2453	6.55202	-2.31918	47.0885	58.0371	0
0.2460	8.37202	0.132525	58.3786	74.5233	0
0.2467	12.0424	-1.09333	70.5845	88.5585	0
0.2473	15.0909	-2.31918	84.6219	95.5806	0
0.2480	14.7875	1.02707	91.9478	98.9351	0
0.2487	15.3942	3.18059	93.466	102.898	0
0.2493	16.926	1.65656	91.9478	102.594	0
0.2500	15.3942	3.18059	85.5376	95.8847	0
0.2507	11.739	5.6323	77.5972	87.6461	0
0.2513	9.90386	2.25292	66.9215	78.4861	0
0.2520	-13.5894	-3.24686	47.3897	59.8709	0
0.2527	-13.5894	-4.1414	26.3276	35.7633	0
0.2533	-13.5894	-3.24686	8.62726	17.7564	0
0.2540	-13.5894	-4.1414	-13.0373	0.975038	0
0.2547	-13.5894	-5.66543	-37.1478	-22.8284	0
0.2553	-13.5894	-7.18947	-55.4506	-42.9732	0
0.2560	-13.5894	-8.7135	-73.7655	-55.1836	0
0.2567	-13.5894	-6.89128	-92.9961	-69.2188	0
0.2573	-13.5894	-4.77089	-106.72	-80.8119	0
0.2580	-13.5894	-5.66543	-116.793	-82.9498	0
0.2587	-13.5894	-5.06907	-127.168	-83.8622	0
0.2593	-13.5894	-3.24686	-129.915	-85.3919	0
0.2600	-13.5894	-4.1414	-125.035	-81.116	0
0.2607	-13.5894	-5.96361	-119.541	-73.1815	0
0.2613	-13.5894	-5.06907	-107.949	-62.1967	0
0.2620	-13.5894	-4.1414	-88.4174	-42.9732	0
0.2627	-13.5894	-5.36725	-68.5843	-23.7498	0
0.2633	-13.5894	-6.89128	-48.438	-9.09737	0
0.2640	1.66834	-5.06907	-25.2432	8.60538	0
0.2647	7.46202	-1.72282	-3.26535	30.2709	0
0.2653	12.0424	-4.43958	17.1702	50.4068	0
0.2660	13.559	-8.7135	37.931	67.8054	0
0.2667	13.8775	-7.52078	59.2943	80.0157	0
0.2673	14.4842	-6.5931	77.5972	86.7247	0
0.2680	14.7875	-7.52078	92.8635	92.5213	0
0.2687	17.5327	-5.06907	105.371	96.7971	0
0.2693	18.4427	-4.1414	112.998	95.2675	0
0.2700	13.559	-5.36725	112.697	88.5585	0
0.2707	10.5105	-1.39151	107.503	80.0157	0
0.2713	13.8775	2.25292	98.358	66.893	0
0.2720	12.3457	0.728886	80.6577	49.4944	0
0.2727	4.11018	0.430705	59.8968	32.1047	0
0.2733	1.0465	-1.09333	43.4255	15.6185	0
0.2740	0.743168	-4.77089	24.4961	-4.51738	0
0.2747	-4.14051	-5.96361	0.385576	-27.1043	0
0.2753	-8.40235	-7.52078	-18.2305	-46.6319	0
0.2760	-8.70569	-12.0929	-32.8703	-63.1181	0
0.2767	-10.8442	-15.1409	-49.9682	-77.1532	0
0.2773	-13.5894	-16.665	-62.4753	-84.1753	0
0.2780	-13.286	-17.8908	-67.0541	-87.5298	0
0.2787	-13.5894	-15.1409	-71.3195	-93.3263	0
0.2793	-15.4245	-12.6892	-72.5485	-94.2388	0
0.2800	-14.2112	-13.3187	-68.5843	-86.3043	0
0.2807	-12.376	-12.3911	-63.3911	-77.1532	0
0.2813	-10.8442	-9.64117	-49.0525	-64.3346	0
0.2820	-7.18902	-8.7135	-24.3274	-43.5815	0
0.2827	-2.60867	-8.41532	-6.32585	-25.2705	0
0.2833	-1.07684	-5.96361	7.10906	-11.8436	0
0.2840	-0.470168	-2.61736	30.3039	6.46745	0
0.2847	3.18501	0.132525	51.9684	29.3495	0
0.2853	7.46202	2.25292	65.3913	49.7985	0
0.2860	8.37202	5.30099	82.4771	66.893	0
0.2867	8.69052	6.82502	100.177	79.0944	0
0.2873	11.1172	1.95474	107.503	85.8123	0
0.2880	12.9524	-3.24686	113.612	90.6964	0
0.2887	13.8775	-1.39151	119.408	94.9633	0
0.2893	13.8775	0.728886	117.577	96.7971	0
0.2900	14.7875	-1.39151	113.914	91.913	0
0.2907	14.4842	-3.24686	110.251	80.624	0
0.2913	10.5105	-1.72282	96.8278	67.8054	0
0.2920	5.93018	-1.72282	75.4644	53.1619	0
0.2927	4.11018	-3.24686	56.8484	33.0171	0
0.2933	1.97167	-4.43958	42.1965	11.6557	0
0.2940	-1.38017	-5.66543	22.6646	-6.65531	0
0.2947	-3.51868	-6.29492	-3.57863	-23.7498	0
0.2953	-6.26385	-7.52078	-27.6892	-41.7477	0
0.2960	-9.93419	-10.2375	-44.775	-59.7546	0
0.2967	-11.1475	-14.5115	-59.1136	-75.9277	0
0.2973	-12.0727	-17.8908	-70.717	-85.0877	0
0.2980	-12.0727	-15.1409	-78.3442	-87.8339	0
0.2987	-9.02419	-8.11714	-84.1399	-90.5801	0
0.2993	-8.40235	-2.31918	-83.5374	-92.1098	0
0.3000	-12.376	0.430705	-76.8139	-85.696	0
0.3007	-12.6794	-0.496968	-71.0183	-74.407	0
0.3013	-9.32752	-5.06907	-61.2584	-62.1967	0
0.3020	-5.96051	-8.7135	-41.7265	-45.4153	0
0.3027	-0.773502	-7.81896	-22.4959	-26.1918	0
0.3033	3.80684	-6.29492	-7.84406	-9.09737	0
0.3040	7.76535	-5.96361	8.94054	10.7344	0
0.3047	10.5105	-5.96361	30.6051	33.6254	0
0.3053	10.8139	-8.41532	50.4381	53.7702	0
0.3060	12.0424	-9.64117	66.9215	69.0309	0
0.3067	16.0009	-6.29492	82.7904	81.5364	0
0.3073	16.926	-5.06907	96.2132	89.4709	0
0.3080	14.7875	-5.96361	104.455	93.7468	0
0.3087	14.7875	-2.91554	111.781	97.4054	0
0.3093	12.3457	0.132525	117.577	98.3268	0
0.3100	11.1172	-3.24686	112.998	94.6592	0
0.3107	13.2557	-5.96361	101.093	86.1164	0
0.3113	8.69052	-4.1414	91.3333	71.464	0
0.3120	-0.773502	-3.24686	73.6329	52.8489	0
0.3127	-2.60867	-2.61736	46.1727	36.0675	0
0.3133	-2.60867	-2.61736	25.4119	20.8068	0
0.3140	-7.49235	-7.81896	8.32603	0.670898	0
0.3147	-9.93419	-12.6892	-17.0015	-22.8284	0
0.3153	-10.5409	-9.93935	-38.0636	-42.365	0
0.3160	-13.8927	-5.96361	-50.884	-55.7919	0
0.3167	-15.7279	-5.96361	-65.5238	-68.9146	0
0.3173	-15.4245	-5.96361	-76.2115	-80.8119	0
0.3180	-16.3345	-5.96361	-78.3442	-85.3919	0
0.3187	-15.7279	-5.96361	-81.0914	-84.1753	0
0.3193	-13.5894	-2.021	-82.0072	-84.7836	0
0.3200	-12.6794	1.02707	-74.6812	-82.6457	0
0.3207	-11.7694	-0.496968	-64.6081	-70.7395	0
0.3213	-9.93419	-3.24686	-49.9682	-53.6539	0
0.3220	-5.96051	-4.1414	-26.7734	-36.8725	0
0.3227	-2.60867	-1.39151	-5.09683	-20.0822	0
0.3233	-2.002	2.88241	8.94054	-1.46703	0
0.3240	0.1365	2.88241	26.9421	16.844	0
0.3247	5.62685	0.430705	50.7394	37.5971	0
0.3253	7.46202	1.02707	71.187	57.733	0
0.3260	7.46202	0.430705	87.3691	72.9937	0
0.3267	9.90386	-2.31918	100.177	83.3702	0
0.3273	12.0424	-2.31918	107.503	91.6088	0
0.3280	11.739	-0.165656	112.395	97.1013	0
0.3287	12.3457	0.132525	114.829	100.456	0
0.3293	12.9524	-0.795148	110.251	100.152	0
0.3300	10.8139	-1.09333	101.406	94.9633	0
0.3307	8.37202	-0.496968	92.8635	86.1164	0
0.3313	9.29719	-0.496968	79.1274	71.464	0
0.3320	8.37202	-0.165656	55.9326	53.4661	0
0.3327	3.80684	1.02707	32.1233	38.5095	0
0.3333	-0.773502	1.02707	10.4587	21.4151	0
0.3340	-1.69867	0.430705	-14.8688	-2.07531	0
0.3347	-3.21534	1.95474	-40.8108	-23.4456	0
0.3353	-6.88568	2.5511	-60.0294	-39.9229	0
0.3360	-10.8442	-0.496968	-76.5127	-59.1463	0
0.3367	-12.9827	-2.91554	-93.9118	-75.6236	0
0.3373	-12.376	-3.84322	-105.804	-81.4291	0
0.3380	-10.8442	-5.96361	-110.383	-85.0877	0
0.3387	-12.0727	-5.06907	-113.444	-89.9719	0
0.3393	-13.5894	-3.84322	-112.215	-87.8339	0
0.3400	-12.6794	-6.29492	-104.901	-80.8119	0
0.3407	-12.376	-7.81896	-94.2131	-73.1815	0
0.3413	-11.7694	-5.96361	-78.6454	-60.3718	0
0.3420	-7.49235	-6.29492	-56.6797	-42.6691	0
0.3427	-3.82201	-4.1414	-33.4849	-25.8788	0
0.3433	-2.91201	0.728886	-12.1215	-10.0098	0
0.3440	-2.30534	0.430705	10.4587	10.1261	0
0.3447	-0.166834	-3.24686	32.7378	32.1047	0
0.3453	2.88167	-2.61736	52.5709	51.3281	0
0.3460	7.76535	-1.09333	66.9215	66.2757	0
0.3467	12.649	-0.165656	77.9104	78.7902	0
0.3473	13.559	1.95474	88.8873	88.8626	0
0.3480	11.4357	0.430705	98.0447	93.1385	0
0.3487	12.0424	-3.24686	101.406	93.4426	0
0.3493	14.7875	-1.39151	98.6592	93.1385	0
0.3500	12.9524	2.5511	92.5503	90.6964	0
0.3507	9.29719	3.18059	83.7061	83.6744	0
0.3513	8.99386	2.25292	67.8373	70.8557	0
0.3520	6.55202	1.02707	46.4739	51.3281	0
0.3527	1.0465	0.430705	27.2433	28.7413	0
0.3533	-0.773502	1.02707	8.62726	9.82194	0
0.3540	-1.07684	0.430705	-14.5675	-7.88081	0
0.3547	-5.65718	-2.31918	-38.0636	-28.0167	0
0.3553	-9.32752	-4.1414	-56.3664	-48.4657	0
0.3560	-9.02419	-7.81896	-75.597	-64.9429	0
0.3567	-10.2375	-11.1652	-94.8276	-75.6236	0
0.3573	-13.5894	-7.52078	-106.118	-82.0374	0
0.3580	-14.5145	-4.1414	-114.661	-87.8339	0
0.3587	-12.9827	-8.41532	-125.035	-93.3263	0
0.3593	-11.7694	-10.867	-126.565	-92.7181	0
0.3600	-11.7694	-10.867	-119.239	-88.4422	0
0.3607	-11.466	-14.2133	-113.13	-81.7332	0
0.3613	-9.02419	-15.7373	-101.238	-64.9429	0
0.3620	-3.51868	-11.4634	-75.597	-40.5312	0
0.3627	-0.166834	-9.04481	-48.1367	-22.2201	0
0.3633	0.1365	-10.5688	-24.3274	-7.88081	0
0.3640	1.97167	-9.04481	3.1328	11.6557	0
0.3647	6.55202	-6.5931	33.3523	32.4088	0
0.3653	8.69052	-5.36725	59.2943	51.9364	0
0.3660	8.99386	-3.84322	86.4534	70.5516	0
0.3667	11.1172	0.430705	111.166	84.8999	0
0.3673	13.559	5.00281	125.204	93.4426	0
0.3680	14.4842	7.45451	133.747	100.769	0
0.3687	16.0009	6.52684	143.82	104.732	0
0.3693	15.6975	5.6323	147.182	100.769	0
0.3700	13.559	6.52684	142.302	95.8847	0
0.3707	14.7875	7.7527	139.554	91.6088	0
0.3713	15.3942	7.7527	134.06	80.3199	0
0.3720	-11.7694	6.22866	115.143	59.5668	0
0.3727	-11.7694	5.00281	93.7793	39.422	0
0.3733	-11.7694	5.00281	78.8262	23.553	0
0.3740	-11.7694	5.00281	57.4629	4.32953	0
0.3747	-11.7694	3.18059	30.3039	-16.7277	0
0.3753	-11.7694	0.132525	10.4587	-34.7346	0
0.3760	-11.7694	-2.021	-4.18109	-50.2994	0
0.3767	-11.7694	-2.31918	-21.279	-63.1181	0
0.3773	-11.7694	-3.54504	-33.7861	-71.6608	0
0.3780	-11.7694	-5.06907	-40.8108	-77.7615	0
0.3787	-11.7694	-1.72282	-45.6907	-81.116	0
0.3793	-11.7694	3.77695	-44.775	-78.3698	0
0.3800	-11.7694	4.07513	-38.666	-72.5732	0
0.3807	-11.7694	2.5511	-31.6534	-64.9429	0
0.3813	-11.7694	3.18059	-19.1463	-52.1243	0
0.3820	-11.7694	3.18059	-0.530167	-32.5967	0
0.3827	-11.7694	2.25292	15.0375	-13.6774	0
0.3833	-11.7694	4.07513	28.7736	0.0536718	0
0.3840	1.97167	5.30099	45.257	15.0102	0
0.3847	6.55202	2.25292	59.8968	37.5971	0
0.3853	10.8139	-1.39151	71.187	58.6544	0
0.3860	12.9524	-0.496968	85.5376	74.5233	0
0.3867	15.3942	2.25292	98.358	90.3923	0
0.3873	15.6975	1.65656	103.84	98.9351	0
0.3880	14.1809	1.35838	107.503	99.8475	0
0.3887	17.2294	4.70463	115.143	104.732	0
0.3893	18.7612	8.68037	120.938	108.086	0
0.3900	14.7875	8.68037	121.541	99.5433	0
0.3907	12.9524	6.52684	119.408	89.1668	0
0.3913	12.9524	6.82502	110.564	79.7116	0
0.3920	7.76535	7.7527	91.3333	59.5668	0
0.3927	2.57834	3.77695	69.6687	37.5971	0
0.3933	2.88167	-0.795148	51.3539	23.2488	0
0.3940	0.743168	-1.39151	30.9063	6.46745	0
0.3947	-4.44384	-3.84322	6.19331	-17.6401	0
0.3953	-7.18902	-7.81896	-15.7845	-37.4808	0
0.3960	-8.09902	-8.11714	-34.7018	-52.1243	0
0.3967	-10.8442	-9.64117	-51.7997	-66.7767	0
0.3973	-11.1475	-15.1409	-62.7766	-78.3698	0
0.3980	-10.5409	-16.0355	-71.934	-84.1753	0
0.3987	-13.5894	-13.6169	-80.4769	-85.696	0
0.3993	-15.7279	-14.2133	-82.6217	-84.1753	0
0.4000	-12.6794	-12.6892	-77.4285	-81.116	0
0.4007	-7.79569	-9.04481	-71.0183	-74.1029	0
0.4013	-6.26385	-10.867	-60.3426	-57.9298	0
0.4020	-5.96051	-14.2133	-43.558	-36.8725	0
0.4027	-3.51868	-12.3911	-25.8577	-21.916	0
0.4033	0.439834	-10.867	-11.507	-7.88081	0
0.4040	4.41351	-13.3187	5.5788	15.3144	0
0.4047	6.24868	-15.1409	29.3881	40.3433	0
0.4053	6.55202	-12.3911	50.7394	57.733	0
0.4060	8.37202	-9.34299	62.3428	72.0813	0
0.4067	10.8139	-10.2375	70.8857	86.4206	0
0.4073	12.0424	-13.6169	79.4286	95.5806	0
0.4080	12.0424	-14.8428	83.7061	98.9351	0
0.4087	12.0424	-12.6892	83.7061	101.377	0
0.4093	12.0424	-11.7947	78.5129	101.073	0
0.4100	12.0424	-13.6169	69.97	97.7095	0
0.4107	12.0424	-13.6169	63.5598	90.3923	0
0.4113	12.0424	-11.4634	50.7394	75.1316	0
0.4120	12.0424	-12.3911	27.2433	54.0744	0
0.4127	12.0424	-15.4391	5.88003	35.7633	0
0.4133	12.0424	-16.0355	-12.1215	19.2861	0
0.4140	12.0424	-15.1409	-36.2321	-0.250468	0
0.4147	12.0424	-16.3668	-60.9451	-21.3077	0
0.4153	12.0424	-19.1167	-79.2599	-42.6691	0
0.4160	12.0424	-18.7854	-97.5748	-59.1463	0
0.4167	12.0424	-16.3668	-109.781	-67.9932	0
0.4173	12.0424	-14.5115	-116.191	-75.6236	0
0.4180	12.0424	-12.3911	-125.035	-84.7836	0
0.4187	12.0424	-9.64117	-130.831	-87.8339	0
0.4193	12.0424	-10.5688	-126.867	-83.2539	0
0.4200	12.0424	-13.6169	-122.288	-78.0657	0
0.4207	12.0424	-14.8428	-115.878	-73.1815	0
0.4213	12.0424	-16.9632	-99.4063	-61.2843	0
0.4220	12.0424	-20.6407	-80.1757	-41.4436	0
0.4227	12.0424	-19.7131	-62.1741	-21.6119	0
0.4233	12.0424	-17.2613	-41.7265	-6.35117	0
0.4240	12.0424	-18.7854	-20.3632	11.0474	0
0.4247	12.0424	-18.7854	0.385576	32.1047	0
0.4253	12.0424	-14.2133	21.4477	50.7199	0
0.4260	12.0424	-11.4634	37.3165	66.2757	0
0.4267	12.0424	-12.9874	47.3897	79.3985	0
0.4273	12.0424	-14.2133	56.8484	87.9502	0
0.4280	12.0424	-14.2133	66.0058	92.2171	0
0.4287	12.0424	-13.3187	70.8857	94.3551	0
0.4293	12.0424	-10.867	67.524	92.5213	0
0.4300	12.0424	-9.64117	57.1496	87.9502	0
0.4307	12.0424	-10.2375	45.8594	79.3985	0
0.4313	12.0424	-11.7947	33.9548	63.2254	0
0.4320	3.18501	-13.9151	12.9047	43.3937	0
0.4327	-0.773502	-15.1409	-11.8203	25.6909	0
0.4333	-0.470168	-15.4391	-29.8219	7.68402	0
0.4340	-2.60867	-17.8908	-49.3537	-13.3732	0
0.4347	-7.49235	-21.5353	-76.8139	-34.7346	0
0.4353	-9.93419	-24.2852	-100.322	-53.9581	0
0.4360	-10.5409	-27.6314	-114.359	-69.5229	0
0.4367	-13.8927	-27.9627	-124.119	-81.4291	0
0.4373	-18.7764	-18.7854	-128.698	-90.276	0
0.4380	-21.8401	-8.7135	-130.228	-96.6808	0
0.4387	-23.3567	-6.89128	-131.746	-99.7312	0
0.4393	-20.9149	-7.81896	-125.336	-97.9063	0
0.4400	-15.4245	-6.5931	-111.299	-94.2388	0
0.4407	-13.5894	-7.52078	-97.5748	-88.1381	0
0.4413	-13.286	-9.64117	-78.3442	-75.0153	0
0.4420	-8.70569	-10.5688	-52.4022	-56.7043	0
0.4427	-4.44384	-11.4634	-30.7376	-38.0891	0
0.4433	-3.51868	-11.4634	-11.507	-21.0036	0
0.4440	-0.773502	-8.7135	13.206	-4.51738	0
0.4447	1.97167	-8.7135	37.0153	13.7937	0
0.4453	4.71685	-11.7947	54.7156	36.6757	0
0.4460	10.2072	-11.7947	71.187	55.9081	0
0.4467	12.0424	-11.1652	84.0074	63.8426	0
0.4473	11.4357	-13.6169	91.3333	69.0309	0
0.4480	16.6227	-11.7947	99.2738	76.6523	0
0.4487	19.9745	-6.29492	103.84	78.1819	0
0.4493	15.3942	-7.18947	96.8278	75.1316	0
0.4500	12.3457	-10.5688	83.3928	72.3854	0
0.4507	13.8775	-9.93935	71.8015	65.3633	0
0.4513	11.4357	-10.5688	57.1496	50.4068	0
0.4520	6.55202	-12.3911	34.8705	33.3213	0
0.4527	4.71685	-10.2375	13.8205	15.0102	0
0.4533	3.80684	-9.04481	-2.04837	-2.69254	0
0.4540	1.365	-9.64117	-22.1947	-20.3863	0
0.4547	-3.51868	-8.41532	-45.6907	-42.6691	0
0.4553	-8.40235	-9.64117	-63.6923	-64.6388	0
0.4560	-9.02419	-12.3911	-77.4285	-79.5953	0
0.4567	-9.93419	-9.04481	-90.8513	-91.4926	0
0.4573	-15.4245	-6.5931	-99.7075	-101.869	0
0.4580	-17.563	-10.5688	-102.756	-108.283	0
0.4587	-14.5145	-14.2133	-101.539	-111.333	0
0.4593	-11.7694	-13.6169	-94.8276	-109.804	0
0.4600	-11.466	-11.4634	-85.9714	-103.703	0
0.4607	-11.466	-9.64117	-76.8139	-96.985	0
0.4613	-10.5409	-9.64117	-60.9451	-84.1753	0
0.4620	-8.09902	-11.4634	-38.0636	-64.6388	0
0.4627	-4.44384	-12.3911	-17.0015	-45.7194	0
0.4633	-1.38017	-11.4634	0.385576	-27.4084	0
0.4640	1.66834	-10.867	22.0622	-6.35117	0
0.4647	6.55202	-9.04481	48.0042	12.5682	0
0.4653	10.5105	-4.1414	69.97	29.6626	0
0.4660	12.649	-2.021	85.8388	48.5819	0
0.4667	14.7875	-5.06907	99.2738	62.313	0
0.4673	16.6227	-6.89128	110.251	68.7178	0
0.4680	17.836	-3.54504	116.36	73.2978	0
0.4687	20.2779	-1.39151	115.745	76.9654	0
0.4693	20.2779	-1.72282	107.503	76.3482	0
0.4700	16.3194	-1.39151	97.4423	73.2978	0
0.4707	13.559	-0.795148	90.7188	65.9716	0
0.4713	13.559	-1.09333	76.6814	51.3281	0
0.4720	10.5105	-0.795148	51.6551	32.1047	0
0.4727	5.32351	-0.496968	28.1591	15.6185	0
0.4733	1.97167	-0.795148	9.24177	0.0536718	0
0.4740	-0.773502	-2.31918	-10.5913	-20.6994	0
0.4747	-4.14051	-3.24686	-31.3521	-42.6691	0
0.4753	-4.74718	-2.91554	-51.7997	-60.3718	0
0.4760	-6.26385	-2.021	-70.4158	-74.407	0
0.4767	-10.8442	-0.496968	-81.0914	-86.0001	0
0.4773	-11.7694	1.35838	-85.6702	-95.1601	0
0.4780	-9.02419	1.35838	-90.8513	-102.79	0
0.4787	-9.93419	1.95474	-94.8276	-104.311	0
0.4793	-13.286	1.02707	-92.0804	-98.8188	0
0.4800	-13.5894	-3.54504	-85.6702	-94.2388	0
0.4807	-11.1475	-5.66543	-79.2599	-90.276	0
0.4813	-7.18902	-4.1414	-70.1025	-77.4574	0
0.4820	-3.51868	-3.24686	-55.4506	-57.3126	0
0.4827	-2.002	-1.39151	-41.112	-38.0891	0
0.4833	-1.69867	0.430705	-29.2074	-20.6994	0
0.4840	2.88167	-2.31918	-13.953	0.0536718	0
0.4847	9.29719	-4.1414	5.27757	22.9447	0
0.4853	12.0424	-1.72282	20.8331	42.7854	0
0.4860	13.8775	-1.09333	33.3523	58.0371	0
0.4867	18.4427	-0.795148	43.4255	71.1599	0
0.4873	20.8846	1.02707	49.8236	80.9282	0
0.4880	18.4427	0.430705	53.1854	87.0289	0
0.4887	19.3679	-1.09333	57.1496	92.2171	0
0.4893	22.1131	1.02707	57.4629	92.8344	0
0.4900	19.6712	2.25292	55.0169	87.0289	0
0.4907	15.0909	1.95474	54.1011	78.7902	0
0.4913	12.9524	3.18059	51.3539	66.893	0
0.4920	10.2072	3.47877	40.365	46.7482	0
0.4927	7.46202	3.18059	23.5804	25.9951	0
0.4933	6.85535	2.25292	6.79578	11.0474	0
0.4940	3.80684	-0.165656	-8.45857	-4.51738	0
0.4947	-0.773502	-2.021	-24.6287	-24.6622	0
0.4953	-2.60867	-3.24686	-44.1605	-42.9732	0
0.4960	-4.14051	-5.96361	-62.7766	-59.1463	0
0.4967	-6.88568	-6.29492	-74.6812	-74.1029	0
0.4973	-9.02419	-4.77089	-81.0914	-82.9498	0
0.4980	-10.5409	-4.77089	-86.5859	-85.0877	0
0.4987	-9.93419	-6.89128	-88.4174	-87.8339	0
0.4993	-7.18902	-8.7135	-82.9229	-88.7464	0
0.5000	-5.35385	-4.77089	-75.597	-84.7836	0
0.5007	-3.51868	4.07513	-67.3553	-78.0657	0
0.5013	-2.60867	8.05088	-50.884	-65.247	0
0.5020	-2.91201	6.82502	-29.5207	-44.5029	0
0.5027	1.0465	8.68037	-10.2901	-23.1326	0
0.5033	6.24868	9.57491	9.85628	-5.43874	0
0.5040	5.62685	5.30099	33.039	13.4806	0
0.5047	7.46202	4.07513	51.0527	33.9295	0
0.5053	13.8775	5.6323	68.1385	54.0744	0
0.5060	15.3942	4.40645	87.3691	70.2475	0
0.5067	12.649	5.00281	99.8762	81.5364	0
0.5073	11.1172	8.97855	105.371	90.0882	0
0.5080	12.9524	10.5026	111.166	96.1888	0
0.5087	16.6227	10.5026	113.311	98.9351	0
0.5093	18.4427	11.4303	108.419	97.7095	0
0.5100	15.6975	9.57491	102.009	92.8344	0
0.5107	12.9524	7.45451	94.695	84.2826	0
0.5113	12.649	6.22866	79.7419	70.8557	0
0.5120	10.8139	3.47877	58.3786	52.2406	0
0.5127	9.60052	2.25292	37.931	32.4088	0
0.5133	7.46202	5.00281	18.0859	15.0102	0
0.5140	2.57834	5.00281	-7.2416	-3.30082	0
0.5147	-1.38017	1.35838	-32.5691	-23.4456	0
0.5153	-4.14051	0.132525	-51.7997	-42.365	0
0.5160	-8.70569	1.65656	-68.8856	-60.3718	0
0.5167	-12.6794	0.728886	-85.9714	-75.9277	0
0.5173	-14.5145	-2.021	-95.7433	-84.1753	0
0.5180	-16.3345	-1.09333	-98.4905	-89.0505	0
0.5187	-15.4245	2.25292	-100.924	-93.0222	0
0.5193	-12.6794	-0.496968	-100.322	-92.4139	0
0.5200	-12.376	-4.77089	-92.3816	-88.1381	0
0.5207	-11.7694	-2.31918	-82.0072	-81.116	0
0.5213	-9.93419	-0.165656	-69.5001	-65.247	0
0.5220	-6.88568	-3.84322	-50.884	-44.807	0
0.5227	-3.21534	-5.06907	-28.9061	-28.6339	0
0.5233	-1.69867	-2.31918	-10.2901	-13.6774	0
0.5240	-0.773502	-1.72282	7.71152	6.46745	0
0.5247	4.41351	-2.021	29.3881	29.3495	0
0.5253	9.29719	0.430705	51.6551	49.4944	0
0.5260	11.4357	1.95474	71.187	65.9716	0
0.5267	13.8775	1.35838	85.2243	79.7116	0
0.5273	14.7875	1.02707	95.6108	89.4709	0
0.5280	13.2557	-0.165656	103.539	94.0509	0
0.5287	16.6227	-1.72282	105.371	95.8847	0
0.5293	19.3679	-2.61736	98.358	96.493	0
0.5300	15.6975	-5.36725	91.3333	92.8344	0
0.5307	14.7875	-6.89128	86.7546	82.7619	0
0.5313	15.6975	-5.36725	72.7172	67.8054	0
0.5320	10.2072	-6.89128	47.6909	50.7199	0
0.5327	4.71685	-11.7947	23.2791	34.8509	0
0.5333	4.41351	-12.3911	4.96429	17.4523	0
0.5340	1.66834	-9.34299	-12.4228	-3.9091	0
0.5347	-1.69867	-9.64117	-33.1836	-23.7498	0
0.5353	-4.44384	-13.3187	-52.7155	-40.8353	0
0.5360	-10.5409	-14.5115	-66.4396	-58.5381	0
0.5367	-13.8927	-12.0929	-78.043	-72.5732	0
0.5373	-9.32752	-10.2375	-89.0198	-80.2036	0
0.5380	-8.09902	-11.1652	-96.3458	-85.0877	0
0.5387	-12.6794	-12.3911	-101.539	-86.9215	0
0.5393	-13.8927	-14.2133	-100.623	-84.7836	0
0.5400	14.7875	-16.9632	-88.7186	-81.116	0
0.5407	14.7875	-18.4872	-75.8982	-73.4946	0
0.5413	14.7875	-18.4872	-64.3068	-58.2339	0
0.5420	14.7875	-18.189	-40.4975	-38.6974	0
0.5427	14.7875	-16.3668	-13.3385	-19.7781	0
0.5433	14.7875	-14.2133	2.83157	-1.77117	0
0.5440	14.7875	-13.3187	23.2791	16.2357	0
0.5447	14.7875	-11.4634	54.4024	36.6757	0
0.5453	14.7875	-11.4634	75.7657	56.2123	0
0.5460	14.7875	-12.3911	85.5376	71.464	0
0.5467	14.7875	-7.81896	97.7435	81.5364	0
0.5473	14.7875	-2.31918	105.672	87.333	0
0.5480	14.7875	-2.021	106.588	92.5213	0
0.5487	14.7875	-2.61736	107.202	99.8475	0
0.5493	14.7875	-1.39151	102.925	101.073	0
0.5500	14.7875	-2.91554	91.3333	92.8344	0
0.5507	14.7875	-4.1414	81.8746	83.0661	0
0.5513	14.7875	-3.84322	68.1385	71.7771	0
0.5520	4.11018	-6.29492	42.811	52.8489	0
0.5527	4.41351	-8.7135	18.3992	33.0171	0
0.5533	2.57834	-6.89128	-0.530167	18.3647	0
0.5540	-3.21534	-2.91554	-23.4117	0.0536718	0
0.5547	-5.65718	-1.39151	-48.1367	-22.8284	0
0.5553	-6.26385	-4.1414	-64.3068	-42.6691	0
0.5560	-9.93419	-8.7135	-76.5127	-56.096	0
0.5567	-13.286	-8.7135	-88.4174	-68.6105	0
0.5573	-15.4245	-7.52078	-92.9961	-80.5077	0
0.5580	-18.1697	-8.41532	-91.7671	-89.9719	0
0.5587	-20.0049	-5.66543	-88.4174	-92.4139	0
0.5593	-18.1697	-0.496968	-78.9587	-88.4422	0
0.5600	-15.4245	-2.31918	-64.9213	-82.6457	0
0.5607	-15.4245	-7.81896	-52.7155	-77.1532	0
0.5613	-14.5145	-11.1652	-33.7861	-65.5601	0
0.5620	-10.5409	-13.9151	-4.49437	-45.4153	0
0.5627	-6.58235	-14.2133	21.7489	-26.8001	0
0.5633	-3.21534	-6.89128	41.594	-13.0691	0
0.5640	2.88167	3.47877	66.307	6.16331	0
0.5647	7.46202	9.27673	92.8635	30.2709	0
0.5653	7.76535	9.57491	110.251	48.2778	0
0.5660	9.29719	8.34906	124.288	61.4006	0
0.5667	12.0424	8.68037	137.108	75.1316	0
0.5673	11.739	7.45451	142.302	84.8999	0
0.5680	10.5105	3.77695	145.049	89.4709	0
0.5687	12.0424	3.18059	150.23	91.6088	0
0.5693	12.3457	5.00281	145.651	88.8626	0
0.5700	10.5105	4.40645	131.927	84.2826	0
0.5707	8.69052	4.07513	124.902	79.7116	0
0.5713	6.24868	4.07513	114.829	66.893	0
0.5720	2.27501	1.35838	88.8873	45.2275	0
0.5727	1.0465	-1.09333	65.3913	25.9951	0
0.5733	0.439834	-0.795148	52.5709	10.1261	0
0.5740	-2.60867	0.430705	30.6051	-9.09737	0
0.5747	-7.18902	2.25292	2.21706	-30.4588	0
0.5753	-9.32752	0.728886	-13.953	-51.2119	0
0.5760	-11.466	-4.43958	-25.2432	-67.385	0
0.5767	-13.8927	-7.81896	-44.4738	-75.9277	0
0.5773	-16.3345	-9.64117	-60.0294	-84.1753	0
0.5780	-18.7764	-11.1652	-66.4396	-93.9346	0
0.5787	-20.0049	-9.34299	-72.2352	-97.6022	0
0.5793	-17.2597	-6.89128	-75.597	-93.3263	0
0.5800	-14.5145	-8.7135	-70.1025	-87.8339	0
0.5807	-13.5894	-9.64117	-59.7281	-80.5077	0
0.5813	-11.7694	-8.7135	-48.1367	-65.5601	0
0.5820	-7.18902	-7.52078	-32.2679	-44.5029	0
0.5827	-2.91201	-4.1414	-14.5675	-26.1918	0
0.5833	1.0465	-1.72282	3.44608	-11.2353	0
0.5840	4.71685	-2.61736	23.8937	8.60538	0
0.5847	5.62685	-0.496968	46.1727	30.575	0
0.5853	6.24868	2.5511	67.8373	47.3564	0
0.5860	8.99386	1.35838	83.7061	64.1468	0
0.5867	12.9524	0.430705	92.8635	80.9282	0
0.5873	15.6975	0.728886	98.358	88.8626	0
0.5880	-3.21534	-2.021	103.84	92.5213	0
0.5887	-3.21534	-2.31918	105.672	97.1013	0
0.5893	-3.21534	-0.165656	98.9605	95.2675	0
0.5900	-3.21534	-2.61736	87.0558	88.8626	0
0.5907	-3.21534	-5.96361	74.8499	84.2826	0
0.5913	-3.21534	-4.1414	60.5113	70.8557	0
0.5920	-3.21534	-3.84322	40.9795	49.4944	0
0.5927	-3.21534	-7.18947	20.5319	33.9295	0
0.5933	-3.21534	-7.18947	2.21706	19.2861	0
0.5940	-3.21534	-5.06907	-17.9172	-2.69254	0
0.5947	-3.21534	-6.5931	-40.1963	-25.5746	0
0.5953	-3.21534	-7.81896	-57.2821	-45.4153	0
0.5960	-3.21534	-6.5931	-68.8856	-61.2843	0
0.5967	-3.21534	-6.89128	-81.3927	-72.5732	0
0.5973	-3.21534	-8.7135	-92.0804	-82.0374	0
0.5980	-3.21534	-8.7135	-96.0446	-87.5298	0
0.5987	-3.21534	-8.7135	-96.6591	-86.9215	0
0.5993	-3.21534	-8.41532	-94.8276	-86.0001	0
0.6000	-3.21534	-5.06907	-88.7186	-86.0001	0
0.6007	-3.21534	0.430705	-80.4769	-77.1532	0
0.6013	-3.21534	5.30099	-68.5843	-62.1967	0
0.6020	-3.21534	8.68037	-49.0525	-45.4153	0
0.6027	-3.21534	8.97855	-27.9904	-25.2705	0
0.6033	-3.21534	7.7527	-9.98883	-7.88081	0
0.6040	-3.21534	9.27673	10.1575	7.37988	0
0.6047	-3.21534	11.4303	33.039	27.5247	0
0.6053	-3.21534	9.87309	51.9684	48.5819	0
0.6060	-3.21534	7.7527	67.524	65.0592	0
0.6067	-3.21534	8.34906	80.9589	79.7116	0
0.6073	-3.21534	5.93048	89.803	87.0289	0
0.6080	-3.21534	2.5511	96.5265	87.0289	0
0.6087	-3.21534	4.07513	101.406	90.0882	0
0.6093	-3.21534	5.00281	97.4423	91.6088	0
0.6100	-3.21534	1.95474	88.8873	85.5081	0
0.6107	-3.21534	2.25292	82.7904	76.9654	0
0.6113	-3.21534	5.00281	70.8857	65.6675	0
0.6120	9.29719	3.18059	48.3054	46.1399	0
0.6127	5.32351	0.430705	27.8579	27.5247	0
0.6133	5.32351	-0.496968	9.24177	12.5682	0
0.6140	2.57834	-5.06907	-15.17	-6.35117	0
0.6147	-3.51868	-8.41532	-40.1963	-28.6339	0
0.6153	-5.96051	-5.96361	-58.1979	-48.1615	0
0.6160	-6.88568	-5.06907	-73.7655	-63.4222	0
0.6167	-8.70569	-7.81896	-89.9356	-75.3195	0
0.6173	-9.93419	-8.7135	-99.093	-84.4794	0
0.6180	-11.7694	-9.64117	-103.069	-91.1884	0
0.6187	-14.2112	-11.4634	-106.72	-94.2388	0
0.6193	-12.6794	-11.4634	-106.72	-94.2388	0
0.6200	-9.93419	-10.867	-101.238	-91.4926	0
0.6207	-9.02419	-10.2375	-95.7433	-80.5077	0
0.6213	-6.26385	-10.2375	-86.5859	-63.4222	0
0.6220	-0.166834	-9.64117	-66.1383	-45.4153	0
0.6227	2.27501	-6.89128	-44.4738	-26.1918	0
0.6233	0.743168	-4.77089	-29.8219	-8.18495	0
0.6240	2.27501	-7.52078	-11.507	8.2923	0
0.6247	8.37202	-10.5688	12.6035	26.9164	0
0.6253	11.1172	-8.7135	32.1233	47.9737	0
0.6260	12.3457	-4.1414	47.0885	65.9716	0
0.6267	14.4842	-0.795148	62.644	79.7116	0
0.6273	13.8775	0.132525	71.5002	88.8626	0
0.6280	12.3457	-0.795148	70.8857	93.1385	0
0.6287	15.6975	-2.31918	70.2712	96.493	0
0.6293	16.0009	-2.61736	71.5002	97.1013	0
0.6300	9.90386	-2.021	67.8373	90.0882	0
0.6307	7.46202	-0.496968	59.8968	79.7116	0
0.6313	10.5105	-0.165656	46.7752	66.893	0
0.6320	8.69052	-3.54504	26.0264	47.6606	0
0.6327	4.11018	-6.5931	7.10906	26.6033	0
0.6333	1.365	-5.66543	-6.62709	10.1261	0
0.6340	-1.69867	-5.06907	-26.1589	-8.18495	0
0.6347	-5.65718	-5.96361	-47.5222	-30.4588	0
0.6353	-9.02419	-5.66543	-58.5111	-48.4657	0
0.6360	-9.02419	-6.29492	-64.6081	-63.1181	0
0.6367	-9.02419	-8.7135	-71.0183	-78.0657	0
0.6373	-9.02419	-8.11714	-72.8497	-87.2256	0
0.6380	-9.02419	-6.89128	-76.5127	-92.7181	0
0.6387	-9.02419	-8.7135	-81.0914	-98.8188	0
0.6393	-9.02419	-9.04481	-75.597	-97.9063	0
0.6400	-9.02419	-8.41532	-66.4396	-89.6677	0
0.6407	-9.02419	-11.1652	-60.0294	-84.1753	0
0.6413	-9.02419	-12.6892	-44.4738	-75.9277	0
0.6420	-9.02419	-8.7135	-22.4959	-56.096	0
0.6427	-9.02419	-5.96361	-4.7956	-35.647	0
0.6433	-9.02419	-8.41532	12.6035	-21.0036	0
0.6440	-9.02419	-9.64117	35.1838	-2.07531	0
0.6447	-9.02419	-8.11714	56.2338	20.1985	0
0.6453	-9.02419	-5.36725	75.1632	37.284	0
0.6460	-9.02419	-3.24686	91.0321	51.024	0
0.6467	-9.02419	-2.021	102.322	65.6675	0
0.6473	-9.02419	-2.31918	112.697	74.5233	0
0.6480	-9.02419	-3.24686	122.155	76.6523	0
0.6487	-9.02419	-2.91554	121.24	78.7902	0
0.6493	-9.02419	-2.31918	112.998	79.7116	0
0.6500	-9.02419	-2.91554	106.588	75.1316	0
0.6507	-9.02419	-4.1414	99.575	65.6675	0
0.6513	-9.02419	-3.84322	84.0074	52.2406	0
0.6520	-9.02419	-3.24686	61.4271	33.0171	0
0.6527	-9.02419	-5.36725	39.7625	13.7937	0
0.6533	-9.02419	-7.81896	21.4477	-1.77117	0
0.6540	-9.02419	-6.29492	0.385576	-19.7781	0
0.6547	-9.02419	-3.24686	-25.2432	-41.1395	0
0.6553	-9.02419	-3.24686	-48.1367	-60.3718	0
0.6560	-9.02419	-8.41532	-66.1383	-75.0153	0
0.6567	-9.02419	-12.9874	-82.3084	-89.3636	0
0.6573	-9.02419	-11.4634	-93.5986	-98.8188	0
0.6580	-9.02419	-9.34299	-100.322	-100.957	0
0.6587	-9.02419	-9.64117	-104.286	-103.399	0
0.6593	-9.02419	-8.41532	-101.238	-105.537	0
0.6600	-15.4245	-8.11714	-93.2973	-99.7312	0
0.6607	-12.6794	-9.64117	-85.6702	-89.9719	0
0.6613	-9.02419	-7.18947	-71.6328	-77.4574	0
0.6620	-7.18902	-4.77089	-48.1367	-56.7043	0
0.6627	-4.44384	-7.81896	-26.1589	-34.1263	0
0.6633	-1.69867	-9.04481	-9.37431	-18.8656	0
0.6640	0.1365	-5.36725	10.772	-0.250468	0
0.6647	5.62685	-4.43958	34.8705	22.9447	0
0.6653	11.739	-4.1414	56.2338	42.4723	0
0.6660	12.9524	-1.09333	70.8857	58.6544	0
0.6667	12.0424	-2.021	81.5734	72.9937	0
0.6673	14.1809	-5.96361	88.2848	81.5364	0
0.6680	16.0009	-4.77089	91.0321	87.333	0
0.6687	14.7875	-2.021	90.1163	93.4426	0
0.6693	12.3457	-3.84322	88.2848	94.6592	0
0.6700	11.1172	-4.43958	82.7904	90.6964	0
0.6707	12.9524	-2.021	71.5002	81.8406	0
0.6713	14.4842	-2.61736	55.3181	68.1095	0
0.6720	10.5105	-6.5931	34.5693	51.9364	0
0.6727	3.80684	-5.36725	13.206	35.4592	0
0.6733	0.1365	-2.31918	-4.18109	17.4523	0
0.6740	0.439834	-2.91554	-24.3274	-1.77117	0
0.6747	-0.773502	-4.43958	-51.4864	-20.0822	0
0.6753	-5.65718	-5.66543	-77.1272	-37.4808	0
0.6760	-9.32752	-10.2375	-94.8276	-53.0456	0
0.6767	-9.93419	-12.3911	-107.636	-64.9429	0
0.6773	-10.8442	-9.04481	-116.191	-72.5732	0
0.6780	-13.5894	-9.34299	-118.938	-78.0657	0
0.6787	-13.286	-12.3911	-117.709	-81.4291	0
0.6793	-11.466	-10.867	-112.829	-79.5953	0
0.6800	-12.6794	-9.34299	-104.286	-73.1815	0
0.6807	-13.5894	-10.5688	-94.2131	-65.5601	0
0.6813	-11.7694	-11.1652	-78.3442	-52.7415	0
0.6820	-8.40235	-11.4634	-54.5349	-31.067	0
0.6827	-4.44384	-11.4634	-30.7376	-10.0098	0
0.6833	-0.773502	-9.64117	-8.7598	4.63367	0
0.6840	2.27501	-9.64117	18.7004	22.0323	0
0.6847	5.93018	-8.7135	48.0042	47.0523	0
0.6853	7.76535	-5.36725	71.187	67.1971	0
0.6860	8.37202	-4.1414	91.0321	80.624	0
0.6867	11.1172	-4.43958	110.865	94.3551	0
0.6873	14.7875	-2.91554	124.902	105.957	0
0.6880	14.7875	-3.54504	133.144	111.145	0
0.6887	13.8775	-4.1414	135.578	113.274	0
0.6893	13.8775	-0.165656	131.614	111.145	0
0.6900	13.559	2.25292	126.433	103.819	0
0.6907	12.649	2.25292	120.324	96.1888	0
0.6913	12.3457	5.30099	105.069	84.5868	0
0.6920	10.5105	6.22866	82.7904	64.1468	0
0.6927	6.24868	4.40645	64.4755	44.3061	0
0.6933	1.97167	4.07513	46.4739	30.2709	0
0.6940	-0.470168	1.35838	21.4477	11.6557	0
0.6947	-3.21534	-2.021	-2.36165	-12.1477	0
0.6953	-7.18902	-1.09333	-18.5317	-30.7629	0
0.6960	-8.70569	-3.24686	-34.7018	-46.3277	0
0.6967	-9.02419	-7.81896	-51.7997	-60.9801	0
0.6973	-11.466	-6.89128	-61.8608	-69.5229	0
0.6980	-12.0727	-4.1414	-67.6686	-73.7988	0
0.6987	-10.5409	-5.06907	-73.4643	-77.7615	0
0.6993	-12.376	-8.11714	-71.934	-76.8491	0
0.7000	-13.286	-14.2133	-64.6081	-71.965	0
0.7007	-9.63086	-17.8908	-56.6797	-66.7767	0
0.7013	-9.02419	-14.2133	-42.0278	-55.1836	0
0.7020	-8.40235	-10.5688	-20.0499	-33.8132	0
0.7027	-1.69867	-7.52078	-1.44591	-14.5898	0
0.7033	1.97167	-3.24686	12.9047	-0.554609	0
0.7040	1.0465	-1.39151	29.6893	19.2861	0
0.7047	4.71685	-2.91554	52.2696	44.0019	0
0.7053	8.99386	-4.1414	73.6329	63.2254	0
0.7060	9.29719	-5.96361	87.6703	76.9654	0
0.7067	12.0424	-5.06907	98.0447	89.7751	0
0.7073	13.559	-1.39151	110.865	97.7095	0
0.7080	12.9524	-0.795148	120.324	98.0226	0
0.7087	15.6975	-1.39151	121.541	99.2392	0
0.7093	16.926	-0.496968	119.408	100.152	0
0.7100	13.2557	-2.31918	112.998	94.3551	0
0.7107	12.649	-4.1414	98.358	85.204	0
0.7113	12.0424	-2.91554	81.2601	73.2978	0
0.7120	5.62685	-4.77089	62.644	53.1619	0
0.7127	-1.07684	-7.18947	43.1122	33.3213	0
0.7133	-4.44384	-4.77089	25.4119	17.4523	0
0.7140	-6.26385	-1.09333	4.04855	-4.51738	0
0.7147	-8.09902	-1.09333	-23.4117	-28.3208	0
0.7153	-10.8442	-1.72282	-44.4738	-44.807	0
0.7160	-14.5145	-1.39151	-58.5111	-59.4505	0
0.7167	-14.8179	-0.496968	-76.8139	-75.0153	0
0.7173	-14.5145	-0.795148	-93.2973	-83.5581	0
0.7180	-16.653	-3.24686	-100.322	-88.1381	0
0.7187	-17.2597	-5.66543	-105.503	-94.856	0
0.7193	-14.2112	-5.66543	-107.636	-96.985	0
0.7200	-11.7694	-6.29492	-100.924	-91.4926	0
0.7207	-10.8442	-7.81896	-93.2973	-80.5077	0
0.7213	-10.2375	-8.41532	-84.4532	-64.0305	0
0.7220	-9.32752	-7.81896	-63.6923	-45.7194	0
0.7227	-6.88568	-7.81896	-40.8108	-30.1546	0
0.7233	-3.51868	-7.18947	-25.2432	-13.6774	0
0.7240	-0.773502	-5.96361	-7.2416	8.2923	0
0.7247	2.57834	-5.96361	17.1702	30.2709	0
0.7253	5.93018	-6.89128	37.0153	47.6606	0
0.7260	7.46202	-6.89128	51.6551	60.7833	0
0.7267	9.29719	-4.1414	68.1385	72.3854	0
0.7273	12.9524	-1.72282	80.9589	80.9282	0
0.7280	14.4842	-2.021	87.3691	85.204	0
0.7287	12.3457	-3.24686	93.1648	85.8123	0
0.7293	10.5105	-3.24686	95.6108	85.204	0
0.7300	11.4357	-2.91554	89.2006	79.7116	0
0.7307	12.649	-2.61736	80.6577	68.4137	0
0.7313	11.739	-3.24686	68.1385	54.9868	0
0.7320	8.99386	-5.06907	43.7267	38.8137	0
0.7327	7.15868	-5.96361	19.6162	18.9819	0
0.7333	5.93018	-5.96361	3.1328	0.975038	0
0.7340	1.66834	-7.81896	-17.9172	-17.336	0
0.7347	-3.51868	-10.867	-45.6907	-39.3146	0
0.7353	-5.65718	-13.6169	-68.271	-57.6256	0
0.7360	-8.70569	-14.8428	-85.3689	-71.0525	0
0.7367	-13.5894	-13.6169	-100.322	-84.4794	0
0.7373	-14.2112	-12.6892	-110.696	-94.5518	0
0.7380	-13.8927	-12.6892	-114.962	-99.427	0
0.7387	-16.653	-11.4634	-114.962	-102.486	0
0.7393	-17.2597	-8.41532	-111.299	-100.044	0
0.7400	-14.5145	-5.96361	-104.901	-91.4926	0
0.7407	-14.5145	-4.1414	-90.8513	-84.4794	0
0.7413	-14.2112	-4.1414	-70.1025	-73.4946	0
0.7420	-10.8442	-3.84322	-48.7392	-52.7415	0
0.7427	-9.93419	-1.39151	-27.6892	-31.3801	0
0.7433	-7.79569	-0.795148	-6.92832	-18.2574	0
0.7440	11.739	-5.06907	13.206	-2.3884	0
0.7447	11.739	-5.96361	37.0153	18.9819	0
0.7453	11.739	-0.795148	60.5113	37.5971	0
0.7460	11.739	1.95474	77.2959	53.1619	0
0.7467	11.739	2.5511	93.7793	68.1095	0
0.7473	11.739	5.93048	109.335	77.2695	0
0.7480	11.739	7.7527	114.829	81.8406	0
0.7487	11.739	7.7527	116.36	87.0289	0
0.7493	11.739	8.68037	117.878	86.4206	0
0.7500	11.739	7.7527	110.251	78.4861	0
0.7507	11.739	2.88241	97.4423	70.5516	0
0.7513	11.739	1.02707	84.0074	59.8709	0
0.7520	11.739	2.5511	61.7283	40.6475	0
0.7527	11.739	0.728886	36.0995	22.9447	0
0.7533	11.739	-2.021	15.652	9.82194	0
0.7540	11.739	-1.72282	-7.2416	-9.40151	0
0.7547	11.739	-3.24686	-33.4849	-34.1263	0
0.7553	11.739	-5.66543	-53.0167	-52.1243	0
0.7560	-12.376	-4.77089	-70.717	-63.1181	0
0.7567	-13.286	-5.66543	-87.2004	-74.407	0
0.7573	-17.563	-9.34299	-94.5143	-85.0877	0
0.7580	-18.1697	-7.81896	-100.322	-89.9719	0
0.7587	-15.4245	-4.43958	-106.72	-92.1098	0
0.7593	-14.8179	-5.66543	-101.238	-91.7967	0
0.7600	-13.286	-5.06907	-90.5501	-85.0877	0
0.7607	-9.02419	-2.91554	-85.6702	-74.1029	0
0.7613	-7.79569	-6.5931	-74.0667	-60.676	0
0.7620	-8.40235	-9.64117	-49.0525	-42.0608	0
0.7627	-5.35385	-6.89128	-24.9419	-20.6994	0
0.7633	-0.166834	-5.96361	-5.71134	-4.82152	0
0.7640	2.88167	-7.81896	17.7847	11.9599	0
0.7647	5.62685	-4.77089	43.4255	36.6757	0
0.7653	11.1172	-0.496968	64.7888	59.5668	0
0.7660	14.7875	0.430705	79.7419	73.602	0
0.7667	12.0424	-0.165656	94.3818	84.5868	0
0.7673	9.90386	-2.021	108.419	94.3551	0
0.7680	14.7875	-2.021	114.227	98.3268	0
0.7687	19.3679	0.728886	114.829	100.769	0
0.7693	17.2294	-0.496968	113.914	101.985	0
0.7700	14.4842	-5.36725	108.118	97.1013	0
0.7707	15.0909	-5.06907	97.129	89.4709	0
0.7713	12.9524	-3.24686	82.4771	79.0944	0
0.7720	7.76535	-6.29492	59.8968	60.1751	0
0.7727	6.55202	-8.7135	37.3165	38.5095	0
0.7733	6.55202	-8.41532	21.4477	21.7281	0
0.7740	2.88167	-9.93935	1.30132	1.58332	0
0.7747	-1.69867	-13.6169	-27.9904	-20.3863	0
0.7753	-5.35385	-14.2133	-53.3179	-35.647	0
0.7760	-8.70569	-12.3911	-72.8497	-50.2994	0
0.7767	-10.2375	-12.0929	-90.2489	-64.3346	0
0.7773	-9.63086	-12.0929	-99.4063	-70.4353	0
0.7780	-10.5409	-9.64117	-102.154	-74.7112	0
0.7787	-12.376	-8.11714	-106.72	-81.7332	0
0.7793	-11.466	-8.7135	-106.419	-82.6457	0
0.7800	-10.2375	-7.52078	-96.0446	-78.0657	0
0.7807	-10.8442	-3.24686	-85.3689	-70.4353	0
0.7813	-9.93419	-1.09333	-74.38	-54.8705	0
0.7820	-6.26385	-2.021	-53.6312	-34.7346	0
0.7827	-1.69867	-2.91554	-29.2074	-17.9443	0
0.7833	1.97167	-4.1414	-11.2058	0.975038	0
0.7840	3.48834	-2.61736	8.62726	22.6406	0
0.7847	4.71685	1.95474	34.5693	41.2557	0
0.7853	7.76535	2.5511	56.2338	59.5668	0
0.7860	10.2072	-0.165656	70.2712	77.8778	0
0.7867	11.1172	1.35838	82.7904	90.3923	0
0.7873	12.9524	5.30099	91.3333	96.1888	0
0.7880	15.0909	3.18059	98.358	101.073	0
0.7887	15.0909	0.430705	105.672	104.732	0
0.7893	13.8775	2.25292	106.588	104.427	0
0.7900	13.2557	3.18059	100.491	98.9351	0
0.7907	13.559	0.132525	95.6108	90.6964	0
0.7913	11.1172	-0.795148	88.5861	77.5737	0
0.7920	5.62685	2.88241	73.3317	58.0371	0
0.7927	1.0465	6.22866	55.3181	38.5095	0
0.7933	0.743168	4.70463	37.0153	23.553	0
0.7940	-0.166834	-0.496968	15.9532	5.85917	0
0.7947	-4.74718	-2.31918	-4.49437	-16.1194	0
0.7953	-8.40235	-1.39151	-22.4959	-35.0388	0
0.7960	-9.02419	-2.31918	-38.9793	-50.2994	0
0.7967	-9.63086	-5.96361	-51.7997	-63.1181	0
0.7973	-11.466	-7.52078	-61.5596	-69.5229	0
0.7980	-11.466	-5.96361	-70.1025	-73.7988	0
0.7987	-11.7694	-5.96361	-75.8982	-78.6739	0
0.7993	-12.376	-8.11714	-75.597	-78.6739	0
0.8000	-11.1475	-9.64117	-71.934	-71.6608	0
0.8007	-11.7694	-9.64117	-65.2226	-64.0305	0
0.8013	-11.7694	-7.52078	-53.6312	-51.8201	0
0.8020	-6.58235	-6.29492	-35.3163	-31.6843	0
0.8027	-1.69867	-6.89128	-13.3385	-11.8436	0
0.8033	-2.002	-5.36725	7.41029	3.72125	0
0.8040	1.0465	-1.39151	26.0264	22.0323	0
0.8047	8.06869	-0.795148	45.257	43.0895	0
0.8053	9.90386	-2.021	62.9573	61.4006	0
0.8060	10.2072	1.35838	76.3802	78.1819	0
0.8067	14.4842	1.35838	87.3691	92.5213	0
0.8073	17.836	-6.89128	94.9963	99.5433	0
0.8080	18.4427	-10.867	98.9605	103.515	0
0.8087	17.5327	-9.04481	100.177	109.007	0
0.8093	14.7875	-8.7135	98.0447	108.086	0
0.8100	13.2557	-5.06907	91.6345	99.8475	0
0.8107	15.0909	2.25292	82.7904	92.5213	0
0.8113	13.8775	4.07513	69.97	81.8406	0
0.8120	7.46202	3.77695	47.3897	62.0088	0
0.8127	2.57834	5.93048	25.1106	41.2557	0
0.8133	1.97167	5.30099	9.85628	24.7785	0
0.8140	1.66834	2.25292	-10.5913	6.46745	0
0.8147	0.1365	-0.496968	-41.112	-16.1194	0
0.8153	-2.91201	-3.84322	-65.5238	-36.5684	0
0.8160	-8.40235	-5.96361	-82.0072	-54.2622	0
0.8167	-13.5894	-4.1414	-101.238	-66.4725	0
0.8173	-14.5145	-3.54504	-117.709	-72.8774	0
0.8180	-13.5894	-5.96361	-123.818	-78.6739	0
0.8187	-14.5145	-5.96361	-126.867	-83.2539	0
0.8193	-13.5894	-5.06907	-126.867	-82.9498	0
0.8200	-10.8442	-7.18947	-121.987	-76.8491	0
0.8207	-9.02419	-11.1652	-114.962	-67.9932	0
0.8213	-6.58235	-11.4634	-100.623	-54.8705	0
0.8220	-3.21534	-8.7135	-77.4285	-37.1767	0
0.8227	-1.69867	-5.96361	-56.3664	-18.5615	0
0.8233	-0.166834	-5.96361	-38.3648	-1.46703	0
0.8240	1.97167	-8.7135	-14.5675	15.9226	0
0.8247	5.32351	-11.4634	12.6035	36.9799	0
0.8253	10.2072	-10.2375	37.931	57.733	0
0.8260	13.2557	-7.52078	60.8126	72.6895	0
0.8267	13.2557	-7.18947	81.2601	81.5364	0
0.8273	14.1809	-6.5931	101.708	89.1668	0
0.8280	16.0009	-3.24686	119.408	94.9633	0
0.8287	14.1809	-2.61736	125.818	95.8847	0
0.8293	10.2072	-3.84322	125.818	93.4426	0
0.8300	9.29719	-1.72282	125.818	88.2544	0
0.8307	10.8139	0.728886	120.625	77.8778	0
0.8313	10.2072	0.430705	109.949	61.4006	0
0.8320	8.06869	-1.39151	95.2975	44.3061	0
0.8327	7.15868	-1.39151	75.4644	27.8288	0
0.8333	4.11018	-1.39151	57.1496	8.60538	0
0.8340	-0.166834	-2.31918	40.6783	-12.1477	0
0.8347	-1.69867	-3.24686	17.1702	-31.6843	0
0.8353	-3.21534	-4.1414	-7.84406	-48.7698	0
0.8360	-6.88568	-2.61736	-23.4117	-64.9429	0
0.8367	-9.02419	-2.61736	-35.3163	-79.8994	0
0.8373	-10.5409	-5.66543	-48.1367	-87.8339	0
0.8380	-13.5894	-6.89128	-55.7639	-89.9719	0
0.8387	-14.2112	-5.66543	-58.8124	-93.0222	0
0.8393	-12.6794	-7.18947	-57.8966	-95.1601	0
0.8400	-14.5145	-9.64117	-50.884	-90.5801	0
0.8407	-16.0312	-8.41532	-45.6907	-79.5953	0
0.8413	-13.5894	-8.7135	-39.2805	-65.8643	0
0.8420	-9.02419	-10.5688	-20.0499	-48.4657	0
0.8427	-5.96051	-7.81896	2.83157	-29.2422	0
0.8433	-5.05051	-5.36725	15.9532	-11.8436	0
0.8440	-4.74718	-6.29492	29.9906	7.37988	0
0.8447	0.1365	-5.06907	52.2696	28.4371	0
0.8453	7.15868	-4.1414	72.416	46.1399	0
0.8460	11.1172	-8.11714	87.3691	63.5295	0
0.8467	13.2557	-8.41532	101.093	78.7902	0
0.8473	13.8775	-2.61736	107.202	85.5081	0
0.8480	12.0424	-1.39151	106.588	88.5585	0
0.8487	13.8775	-4.43958	106.588	93.1385	0
0.8493	16.3194	-4.1414	104.154	91.913	0
0.8500	14.1809	-0.795148	94.9963	82.4578	0
0.8507	12.649	1.65656	85.2243	75.1316	0
0.8513	12.9524	0.430705	73.3317	65.6675	0
0.8520	7.46202	-3.24686	50.1369	44.6102	0
0.8527	0.1365	-2.61736	22.3634	22.3364	0
0.8533	-0.166834	-1.39151	1.00009	7.98816	0
0.8540	-1.07684	-3.24686	-19.7487	-9.09737	0
0.8547	-6.26385	-2.31918	-45.0762	-31.067	0
0.8553	-8.40235	1.35838	-68.5843	-48.4657	0
0.8560	-9.32752	0.430705	-86.5859	-62.1967	0
0.8567	-14.2112	-0.165656	-101.238	-74.7112	0
0.8573	-15.4245	2.25292	-111.299	-82.3415	0
0.8580	-12.0727	1.02707	-117.709	-87.8339	0
0.8587	-12.6794	-2.31918	-121.987	-94.2388	0
0.8593	-15.7279	-2.61736	-116.793	-93.0222	0
0.8600	-13.8927	-2.91554	-105.804	-83.8622	0
0.8607	-10.8442	-4.1414	-96.9603	-75.9277	0
0.8613	-9.93419	-5.06907	-81.0914	-64.9429	0
0.8620	-5.96051	-4.77089	-55.1494	-45.1112	0
0.8627	1.0465	-4.77089	-33.4849	-24.6622	0
0.8633	3.48834	-7.52078	-16.0857	-9.09737	0
0.8640	-2.91201	-10.5688	8.0248	7.98816	0
0.8647	-2.91201	-8.41532	34.5693	27.5247	0
0.8653	-2.91201	-5.96361	54.4024	46.444	0
0.8660	-2.91201	-8.41532	70.5845	63.2254	0
0.8667	-2.91201	-9.64117	84.6219	75.1316	0
0.8673	-2.91201	-5.06907	93.7793	83.0661	0
0.8680	-2.91201	-1.09333	98.6592	88.5585	0
0.8687	-2.91201	-0.496968	102.623	92.5213	0
0.8693	-2.91201	-0.496968	102.925	91.6088	0
0.8700	-2.91201	-1.09333	97.4423	87.0289	0
0.8707	-2.91201	-1.09333	88.2848	80.3199	0
0.8713	-2.91201	-0.795148	74.2475	68.4137	0
0.8720	-2.91201	-2.31918	52.5709	48.5819	0
0.8727	-2.91201	-5.96361	31.5208	28.4371	0
0.8733	-2.91201	-5.06907	14.1217	12.8723	0
0.8740	-2.91201	-2.021	-6.62709	-5.1346	0
0.8747	-2.91201	-4.43958	-27.9904	-28.6339	0
0.8753	-2.91201	-10.5688	-41.7265	-51.2119	0
0.8760	-11.466	-12.3911	-56.6797	-67.6891	0
0.8767	-11.466	-11.1652	-75.2957	-77.4574	0
0.8773	-11.7694	-11.4634	-84.1399	-84.4794	0
0.8780	-12.6794	-11.7947	-88.1161	-92.7181	0
0.8787	-10.5409	-12.0929	-94.8276	-97.9063	0
0.8793	-9.93419	-12.9874	-92.9961	-93.6305	0
0.8800	-12.6794	-11.7947	-84.7544	-83.5581	0
0.8807	-10.8442	-9.93935	-81.0914	-76.8491	0
0.8813	-6.26385	-11.7947	-68.5843	-67.6891	0
0.8820	-4.44384	-13.9151	-42.9435	-48.1615	0
0.8827	-4.14051	-12.3911	-22.4959	-28.6339	0
0.8833	-1.69867	-11.4634	-7.2416	-15.1981	0
0.8840	1.365	-12.3911	14.4229	4.02539	0
0.8847	4.11018	-9.93935	37.3165	28.7413	0
0.8853	7.76535	-7.81896	58.0653	45.8357	0
0.8860	11.1172	-6.89128	77.5972	57.733	0
0.8867	12.9524	-2.61736	88.2848	72.9937	0
0.8873	13.8775	1.65656	95.912	81.2323	0
0.8880	14.7875	-0.795148	106.588	80.624	0
0.8887	15.6975	-2.021	109.648	81.5364	0
0.8893	18.4427	2.88241	102.925	83.0661	0
0.8900	19.3679	4.40645	96.8278	78.7902	0
0.8907	16.6227	1.02707	89.2006	70.5516	0
0.8913	14.4842	-1.72282	73.6329	58.6544	0
0.8920	13.2557	-3.54504	51.6551	40.9516	0
0.8927	8.06869	-5.06907	31.2196	22.6406	0
0.8933	3.80684	-5.96361	15.9532	5.85917	0
0.8940	2.27501	-10.2375	-4.7956	-13.3732	0
0.8947	-2.60867	-12.6892	-34.7018	-34.7346	0
0.8953	-6.88568	-9.34299	-55.4506	-53.0456	0
0.8960	-6.58235	-6.89128	-64.6081	-67.385	0
0.8967	-9.02419	-8.7135	-80.1757	-77.7615	0
0.8973	-13.286	-7.81896	-94.2131	-85.3919	0
0.8980	-12.0727	-5.96361	-97.2615	-91.1884	0
0.8987	-12.376	-8.11714	-97.876	-93.0222	0
0.8993	-16.3345	-11.1652	-94.8276	-91.4926	0
0.9000	-16.3345	-10.5688	-84.1399	-88.7464	0
0.9007	-12.376	-10.5688	-77.7297	-79.5953	0
0.9013	-8.40235	-11.1652	-69.5001	-60.9801	0
0.9020	-4.74718	-9.04481	-46.6065	-41.1395	0
0.9027	-2.002	-7.81896	-22.4959	-24.9663	0
0.9033	0.1365	-9.64117	-6.01257	-7.26359	0
0.9040	3.48834	-9.64117	16.2544	14.4019	0
0.9047	8.06869	-8.41532	43.7267	37.284	0
0.9053	10.2072	-8.7135	64.7888	58.3413	0
0.9060	9.29719	-8.11714	81.8746	74.2102	0
0.9067	8.06869	-4.77089	98.358	86.1164	0
0.9073	8.37202	-2.91554	109.335	96.1888	0
0.9080	10.2072	-3.24686	115.444	103.515	0
0.9087	12.0424	-2.61736	120.023	106.261	0
0.9093	12.0424	-2.31918	120.023	105.34	0
0.9100	12.0424	-1.39151	113.311	99.8475	0
0.9107	12.3457	0.430705	104.756	90.6964	0
0.9113	10.2072	-1.72282	94.695	78.1819	0
0.9120	6.55202	-5.96361	77.2959	62.0088	0
0.9127	4.11018	-6.29492	53.4866	44.0019	0
0.9133	1.97167	-4.43958	34.5693	27.5247	0
0.9140	-0.166834	-5.06907	17.4835	8.2923	0
0.9147	-3.21534	-5.96361	-5.09683	-14.2856	0
0.9153	-9.02419	-5.96361	-26.1589	-33.5091	0
0.9160	-12.6794	-6.29492	-39.2805	-46.0236	0
0.9167	-10.5409	-6.5931	-50.5707	-54.8705	0
0.9173	-9.93419	-5.96361	-60.0294	-63.1181	0
0.9180	-12.9827	-5.96361	-63.3911	-71.3567	0
0.9187	-14.2112	-5.06907	-64.3068	-77.1532	0
0.9193	-13.8927	-3.84322	-62.7766	-75.6236	0
0.9200	-13.286	-4.1414	-53.6312	-67.9932	0
0.9207	-11.466	-5.66543	-39.8951	-60.3718	0
0.9213	-11.1475	-5.36725	-25.2432	-48.7698	0
0.9220	-11.1475	-4.43958	-6.01257	-28.0167	0
0.9227	-6.26385	-3.54504	16.8689	-8.18495	0
0.9233	-2.002	-0.165656	37.3165	6.46745	0
0.9240	-1.69867	2.88241	58.3786	24.7785	0
0.9247	1.365	0.430705	81.8746	45.8357	0
0.9253	7.46202	0.728886	102.322	62.6171	0
0.9260	11.1172	5.00281	116.661	79.0944	0
0.9267	11.1172	3.47877	128.565	93.7468	0
0.9273	10.2072	-0.496968	138.325	100.769	0
0.9280	12.0424	2.25292	144.736	105.644	0
0.9287	17.5327	4.07513	148.712	111.145	0
0.9293	18.1394	1.35838	148.399	109.616	0
0.9300	13.8775	1.02707	141.073	102.594	0
0.9307	12.0424	1.35838	130.096	94.6592	0
0.9313	12.0424	-1.09333	114.829	80.9282	0
0.9320	7.76535	-0.795148	93.1648	61.7047	0
0.9327	5.02018	0.430705	73.6329	45.8357	0
0.9333	5.62685	-1.39151	60.5113	30.2709	0
0.9340	1.97167	-2.31918	39.7625	8.90952	0
0.9347	-3.51868	-2.021	11.3745	-14.2856	0
0.9353	-4.44384	-3.24686	-7.84406	-31.067	0
0.9360	-5.96051	-4.43958	-16.7003	-43.8857	0
0.9367	-9.93419	-4.1414	-28.6049	-56.7043	0
0.9373	-9.93419	-5.06907	-39.8951	-66.7767	0
0.9380	-9.02419	-7.18947	-43.2448	-71.3567	0
0.9387	-11.466	-8.11714	-46.6065	-72.2691	0
0.9393	-11.7694	-7.52078	-49.0525	-71.3567	0
0.9400	-9.63086	-5.96361	-43.2448	-64.9429	0
0.9407	-8.09902	-3.84322	-32.8703	-55.7919	0
0.9413	-7.18902	-2.31918	-20.0499	-43.2774	0
0.9420	-7.18902	-4.1414	0.385576	-25.5746	0
0.9427	-6.26385	-6.89128	21.4477	-7.57667	0
0.9433	-1.69867	-8.41532	36.702	7.98816	0
0.9440	4.71685	-7.81896	53.4866	28.4371	0
0.9447	8.06869	-2.31918	77.2959	52.2406	0
0.9453	9.60052	4.07513	99.2738	70.2475	0
0.9460	12.9524	5.00281	112.998	83.3702	0
0.9467	15.0909	7.15633	121.24	96.1888	0
0.9473	13.559	11.4303	128.867	103.819	0
0.9480	10.8139	10.8008	136.193	107.478	0
0.9487	12.0424	6.82502	137.723	110.224	0
0.9493	15.3942	5.00281	131.927	109.312	0
0.9500	15.3942	3.18059	123.987	104.427	0
0.9507	13.2557	0.430705	113.914	95.2675	0
0.9513	13.2557	1.35838	96.2132	80.3199	0
0.9520	10.8139	2.5511	72.7172	61.4006	0
0.9527	4.11018	1.95474	50.7394	43.0895	0
0.9533	1.0465	-0.496968	32.4366	25.6909	0
0.9540	2.27501	-4.1414	11.3745	7.37988	0
0.9547	-0.773502	-5.66543	-13.3385	-13.6774	0
0.9553	-6.88568	-5.66543	-35.0151	-33.8132	0
0.9560	-9.02419	-8.7135	-53.6312	-51.2119	0
0.9567	-9.93419	-10.867	-70.4158	-64.3346	0
0.9573	-12.376	-7.81896	-82.0072	-72.8774	0
0.9580	-11.7694	-6.89128	-88.1161	-75.9277	0
0.9587	-11.466	-9.93935	-92.6828	-78.987	0
0.9593	-15.1212	-10.5688	-91.4658	-81.116	0
0.9600	-16.0312	-10.2375	-83.2242	-75.9277	0
0.9607	-12.6794	-12.3911	-76.2115	-65.247	0
0.9613	-9.02419	-15.4391	-67.6686	-53.9581	0
0.9620	-5.35385	-17.8908	-49.0525	-39.0015	0
0.9627	-2.002	-17.5927	-28.9061	-20.0822	0
0.9633	-0.773502	-14.5115	-15.7845	-0.858749	0
0.9640	1.97167	-13.3187	0.0843447	17.4523	0
0.9647	7.46202	-13.3187	23.5804	36.3716	0
0.9653	9.29719	-14.8428	45.257	54.0744	0
0.9660	8.99386	-19.4149	61.7283	68.7178	0
0.9667	10.2072	-22.4629	75.7657	78.7902	0
0.9673	10.8139	-21.2371	81.8746	83.9785	0
0.9680	12.0424	-18.189	81.8746	88.2544	0
0.9687	15.3942	-12.9874	84.6219	93.7468	0
0.9693	14.7875	-6.89128	85.8388	92.5213	0
0.9700	12.0424	-5.66543	76.6814	82.4578	0
0.9707	13.8775	-6.29492	64.7888	72.3854	0
0.9713	12.3457	-4.77089	51.9684	60.4792	0
0.9720	5.62685	-4.1414	29.6893	39.7261	0
0.9727	1.97167	-4.43958	4.66306	18.6688	0
0.9733	0.1365	-2.31918	-13.0373	2.79988	0
0.9740	-4.74718	-1.39151	-33.4849	-15.8153	0
0.9747	-9.02419	-2.021	-59.1136	-38.3932	0
0.9753	-10.5409	-2.61736	-78.043	-57.6256	0
0.9760	-14.2112	-4.1414	-94.8276	-74.1029	0
0.9767	-17.2597	-4.43958	-112.528	-87.8339	0
0.9773	-17.8664	-5.06907	-122.288	-95.1601	0
0.9780	-16.3345	-7.81896	-126.252	-100.653	0
0.9787	-14.5145	-9.34299	-132.361	-106.145	0
0.9793	-15.4245	-8.11714	-132.06	-105.233	0
0.9800	-16.0312	-9.34299	-125.65	-98.5146	0
0.9807	-13.8927	-9.64117	-118.625	-91.4926	0
0.9813	-12.9827	-6.89128	-103.672	-80.5077	0
0.9820	-12.376	-3.24686	-82.9229	-61.5884	0
0.9827	-6.88568	-1.39151	-67.3553	-42.365	0
0.9833	-1.69867	-2.31918	-50.884	-26.8001	0
0.9840	12.3457	-5.06907	-26.4601	-10.0098	0
0.9847	12.3457	-6.29492	-4.18109	10.1261	0
0.9853	12.3457	-4.77089	13.206	28.7413	0
0.9860	12.3457	-3.24686	30.9063	44.3061	0
0.9867	12.3457	-1.39151	45.257	58.6544	0
0.9873	12.3457	-0.795148	52.8841	67.8054	0
0.9880	12.3457	-2.31918	58.0653	70.2475	0
0.9887	12.3457	-0.496968	62.0416	72.0813	0
0.9893	12.3457	1.95474	63.5598	72.3854	0
0.9900	12.3457	0.728886	60.8126	66.893	0
0.9907	12.3457	0.132525	52.5709	58.3413	0
0.9913	12.3457	1.35838	38.8468	46.444	0
0.9920	12.3457	-0.795148	21.4477	28.133	0
0.9927	12.3457	-4.77089	3.1328	11.0474	0
0.9933	12.3457	-5.36725	-15.17	-3.30082	0
0.9940	12.3457	-4.43958	-36.8466	-23.7498	0
0.9947	12.3457	-4.77089	-59.1136	-47.8574	0
0.9953	12.3457	-5.96361	-75.597	-64.6388	0
0.9960	-5.65718	-6.5931	-88.4174	-78.987	0
0.9967	-9.02419	-7.18947	-104.901	-95.1601	0
0.9973	-11.7694	-9.04481	-118.625	-103.399	0
0.9980	-11.466	-9.93935	-123.204	-105.233	0
0.9987	-10.5409	-10.5688	-126.565	-108.283	0
0.9993	-11.1475	-8.64724	-134.361	-109.419	0
1.0000	-13.5894	-10.4695	-129.782	-102.093	0
1.0007	-15.7279	-8.94542	-122.457	-94.4624	0
1.0013	-13.8927	-8.01775	-109.937	-82.8693	0
1.0020	-8.70569	-7.71956	-87.6703	-64.5583	0
1.0027	-6.87052	-6.49371	-65.9937	-46.2472	0
1.0033	-6.26385	-6.19553	-51.0406	-29.4569	0
1.0040	-1.07684	-6.82502	-30.2918	-7.48722	0
1.0047	3.80684	-4.96968	-3.74732	16.0121	0
1.0053	3.20017	-2.21979	16.399	34.019	0
1.0060	2.88167	-0.397574	34.0994	48.9666	0
1.0067	7.46202	1.72282	53.0167	61.1769	0
1.0073	10.829	2.94867	65.8371	70.0238	0
1.0080	10.5105	2.35231	73.163	76.4376	0
1.0087	11.739	1.42464	77.1272	79.7921	0
1.0093	11.739	0.828279	73.7775	77.6542	0
1.0100	8.99386	0.496968	66.4516	72.1618	0
1.0107	9.90386	1.12646	58.8244	63.619	0
1.0113	10.829	0.828279	42.9556	48.3583	0
1.0120	5.32351	-0.397574	20.062	29.7431	0
1.0127	-0.773502	-0.695755	1.14468	13.57	0
1.0133	-1.38017	-1.32525	-15.3387	-2.29894	0
1.0140	-4.74718	-1.32525	-38.8347	-23.3562	0
1.0147	-9.31236	-0.397574	-63.861	-46.2472	0
1.0153	-10.8442	0.496968	-81.8626	-64.8624	0
1.0160	-12.0727	-0.0993935	-98.6472	-79.2017	0
1.0167	-15.7279	0.496968	-112.383	-91.7162	0
1.0173	-16.6379	4.17453	-118.179	-102.093	0
1.0180	-14.8179	8.74663	-124.288	-107.281	0
1.0187	-14.196	8.44845	-132.831	-109.723	0
1.0193	-14.8179	6.92442	-130.084	-110.331	0
1.0200	-14.5145	8.74663	-119.095	-105.751	0
1.0207	-13.5894	8.74663	-111.769	-95.679	0
1.0213	-11.1475	4.47271	-101.093	-82.8693	0
1.0220	-8.09902	3.24686	-79.7299	-65.4707	0
1.0227	-5.65718	4.47271	-60.198	-46.8555	0
1.0233	-3.21534	4.47271	-44.9437	-30.6824	0
1.0240	0.439834	4.17453	-23.8816	-12.3714	0
1.0247	5.32351	4.17453	0.530167	9.59831	0
1.0253	8.99386	4.77089	20.062	27.9093	0
1.0260	11.1324	6.92442	35.6296	42.5618	0
1.0267	13.2709	8.74663	49.667	56.2928	0
1.0273	15.3942	8.44845	58.8244	65.1486	0
1.0280	15.0909	9.04481	65.2226	70.0238	0
1.0287	14.4842	11.4965	71.3315	72.1618	0
1.0293	14.7875	12.0929	72.2473	68.199	0
1.0300	12.9524	12.7224	66.7528	60.8728	0
1.0307	8.99386	13.3187	61.2584	55.3804	0
1.0313	8.06869	11.7947	53.0167	44.3955	0
1.0320	8.38719	9.37612	35.6296	23.6424	0
1.0327	6.24868	8.15027	14.5675	4.10589	0
1.0333	4.41351	6.62624	-4.66306	-9.62515	0
1.0340	4.71685	4.77089	-24.1828	-28.2403	0
1.0347	1.06167	5.99674	-47.9922	-52.0438	0
1.0353	-5.65718	10.2707	-68.741	-71.2672	0
1.0360	-7.49235	10.2707	-82.1759	-84.9983	0
1.0367	-8.09902	4.77089	-94.683	-97.2086	0
1.0373	-12.6794	2.021	-105.973	-106.673	0
1.0380	-13.8927	2.94867	-110.853	-113.99	0
1.0387	-10.8442	2.35231	-110.853	-117.962	0
1.0393	-11.1475	0.496968	-109.022	-113.99	0
1.0400	-13.8927	-0.0993935	-103.226	-105.447	0
1.0407	-11.4509	-1.32525	-93.1527	-98.4341	0
1.0413	-7.49235	-2.21979	-78.8141	-88.0576	0
1.0420	-6.56718	-0.695755	-59.5835	-69.1293	0
1.0427	-4.74718	-1.02707	-38.8347	-49.2976	0
1.0433	-2.002	-3.14746	-19.6162	-32.5162	0
1.0440	-1.6835	-2.84928	2.97616	-13.2838	0
1.0447	0.1365	-2.21979	25.8577	8.99003	0
1.0453	7.46202	-3.14746	42.0398	27.9093	0
1.0460	12.649	-3.44564	54.2457	43.7783	0
1.0467	11.739	-3.77695	66.7528	57.2142	0
1.0473	12.0424	-4.07513	76.826	64.8356	0
1.0480	16.3194	-2.5511	85.0677	68.8073	0
1.0487	17.836	-2.21979	90.2489	72.1618	0
1.0493	15.7127	-4.96968	85.9834	73.0831	0
1.0500	14.7875	-6.82502	76.826	70.328	0
1.0507	14.4842	-8.64724	70.4158	64.5314	0
1.0513	11.739	-9.57491	59.4269	52.33	0
1.0520	8.69052	-4.6715	35.9309	32.7935	0
1.0527	7.15868	1.72282	14.8688	14.7866	0
1.0533	4.41351	3.24686	0.831398	-1.38652	0
1.0540	-1.07684	2.35231	-20.5319	-20.0017	0
1.0547	-4.74718	0.496968	-47.6909	-38.921	0
1.0553	-6.87052	-1.92161	-65.9937	-54.1817	0
1.0560	-10.5409	-1.32525	-79.7299	-68.521	0
1.0567	-13.286	1.72282	-96.5145	-81.9479	0
1.0573	-14.8179	2.65049	-108.419	-89.2741	0
1.0580	-17.2597	2.35231	-112.998	-92.0203	0
1.0587	-19.0797	1.42464	-115.432	-94.4624	0
1.0593	-17.8664	0.828279	-111.769	-94.1583	0
1.0600	-16.6379	2.35231	-100.479	-88.0576	0
1.0607	-15.7279	3.24686	-90.1043	-80.4272	0
1.0613	-12.9827	1.42464	-76.6814	-69.4424	0
1.0620	-8.70569	0.496968	-53.1854	-48.9934	0
1.0627	-3.82201	1.12646	-30.2918	-27.9362	0
1.0633	-0.166834	0.496968	-14.7242	-12.3714	0
1.0640	2.57834	-0.397574	4.80765	6.54796	0
1.0647	5.94535	-1.32525	31.3521	30.0473	0
1.0653	8.99386	-3.14746	53.0167	49.2797	0
1.0660	11.4357	-5.89735	66.7528	66.9735	0
1.0667	15.3942	-4.37332	78.043	81.93	0
1.0673	17.836	0.198787	88.1161	86.51	0
1.0680	16.3194	3.87635	94.2251	89.5604	0
1.0687	15.3942	5.40038	96.3578	95.6611	0
1.0693	15.3942	6.62624	93.3094	95.6611	0
1.0700	13.2709	6.92442	85.6702	89.5604	0
1.0707	12.649	6.92442	77.7417	82.5383	0
1.0713	14.4842	7.2226	67.6686	69.4156	0
1.0720	12.0424	2.65049	48.1367	50.8004	0
1.0727	8.69052	-1.62343	26.7734	33.4018	0
1.0733	7.76535	0.198787	13.6518	16.6204	0
1.0740	5.02018	-0.695755	-1.91583	-3.21136	0
1.0747	-0.773502	-7.42138	-25.7131	-23.3562	0
1.0753	-3.21534	-9.2436	-47.6909	-39.8334	0
1.0760	-3.51868	-7.1232	-64.1622	-52.6521	0
1.0767	-7.18902	-7.71956	-78.1996	-65.7748	0
1.0773	-10.5409	-8.01775	-87.9716	-76.1514	0
1.0780	-11.1475	-8.34906	-95.9	-79.2017	0
1.0787	-14.5145	-11.6953	-102.623	-79.81	0
1.0793	-17.563	-12.2917	-98.6472	-78.8976	0
1.0800	-14.8179	-9.57491	-88.8873	-72.7969	0
1.0807	-12.0727	-9.2436	-82.7783	-64.2541	0
1.0813	-10.2375	-7.71956	-71.4882	-52.9562	0
1.0820	-5.65718	-4.37332	-51.0406	-32.5162	0
1.0827	-2.91201	-5.59917	-34.8705	-10.2334	0
1.0833	-4.12534	-7.42138	-19.6162	5.3314	0
1.0840	-0.470168	-5.89735	3.2774	23.0342	0
1.0847	5.02018	-4.96968	27.3879	45.9162	0
1.0853	5.62685	-4.6715	46.6065	63.3149	0
1.0860	8.69052	-2.5511	63.0899	77.0459	0
1.0867	14.1809	-4.07513	75.2957	91.3852	0
1.0873	14.7875	-6.82502	82.6217	100.849	0
1.0880	16.3194	-3.14746	86.2847	103.9	0
1.0887	19.9745	-1.92161	86.5859	106.038	0
1.0893	17.2294	-8.64724	84.4532	106.342	0
1.0900	12.649	-10.1713	78.6575	100.849	0
1.0907	12.0424	-4.96968	67.6686	92.9149	0
1.0913	8.99386	-4.96968	56.3784	81.93	0
1.0920	2.88167	-8.64724	42.0398	62.0893	0
1.0927	-0.773502	-8.94542	21.8935	40.4238	0
1.0933	-2.30534	-10.7676	2.66288	24.2507	0
1.0940	-3.82201	-14.147	-15.6399	7.77347	0
1.0947	-5.65718	-12.9212	-38.8347	-14.2051	0
1.0953	-7.79569	-12.2917	-59.5835	-33.7327	0
1.0960	-7.49235	-15.3729	-73.6329	-49.2976	0
1.0967	-6.26385	-16.2674	-85.8388	-62.7245	0
1.0973	-9.31236	-15.0416	-93.466	-71.8755	0
1.0980	-12.9827	-16.8969	-97.129	-75.5431	0
1.0987	-12.9827	-15.9692	-102.009	-77.0638	0
1.0993	-11.7542	-13.2193	-101.708	-76.7596	0
1.1000	-11.1475	-13.5175	-92.5503	-72.7969	0
1.1007	-8.40235	-12.9212	-85.8388	-65.7748	0
1.1013	-5.65718	-8.64724	-76.0669	-53.5645	0
1.1020	-2.60867	-7.71956	-54.1011	-34.6452	0
1.1027	1.365	-10.1713	-30.9063	-15.7258	0
1.1033	2.88167	-11.3971	-12.8927	-0.465156	0
1.1040	3.50351	-10.7676	11.8203	16.9245	0
1.1047	6.85535	-6.19553	42.0398	39.8155	0
1.1053	11.1324	0.496968	66.1383	59.9604	0
1.1060	11.1324	0.198787	87.2004	73.9955	0
1.1067	8.99386	-2.21979	107.648	85.2845	0
1.1073	10.5105	2.35231	120.155	93.5231	0
1.1080	13.2709	6.92442	126.879	97.4949	0
1.1087	13.2709	5.1022	131.759	99.6328	0
1.1093	10.829	3.87635	131.445	97.4949	0
1.1100	10.2072	4.77089	127.481	91.3852	0
1.1107	10.5105	5.1022	120.155	84.068	0
1.1113	8.69052	4.77089	104.6	70.6411	0
1.1120	3.80684	4.17453	83.2362	50.1921	0
1.1127	-0.166834	3.57817	63.7044	32.4893	0
1.1133	-1.38017	3.24686	44.7871	16.6204	0
1.1140	-2.30534	3.57817	22.8092	-5.04515	0
1.1147	-4.74718	5.1022	-0.0843447	-27.0148	0
1.1153	-7.79569	2.94867	-21.1344	-43.8051	0
1.1160	-12.0727	-3.77695	-38.5335	-58.7528	0
1.1167	-16.0312	-5.89735	-52.5709	-72.1886	0
1.1173	-16.9412	-4.37332	-63.861	-78.8976	0
1.1180	-15.7279	-6.82502	-71.4882	-83.1734	0
1.1187	-14.5145	-7.71956	-75.1512	-89.8824	0
1.1193	-13.5894	-2.84928	-73.3197	-91.7162	0
1.1200	-13.8927	-0.695755	-67.8252	-85.6155	0
1.1207	-13.8927	-1.62343	-61.1138	-76.1514	0
1.1213	-10.2375	-1.62343	-51.0406	-62.1162	0
1.1220	-6.56718	-3.14746	-32.1233	-43.501	0
1.1227	-5.05051	-4.6715	-11.3745	-26.7107	0
1.1233	-2.002	-2.21979	3.57863	-12.3714	0
1.1240	1.66834	0.198787	21.8935	7.16519	0
1.1247	5.62685	0.198787	44.7871	29.7431	0
1.1253	9.90386	-1.62343	62.1741	47.1417	0
1.1260	12.9524	-2.84928	75.9103	60.8728	0
1.1267	13.8775	-1.32525	89.6464	73.3873	0
1.1273	15.0909	0.496968	96.9603	81.93	0
1.1280	16.3194	0.496968	100.021	86.2059	0
1.1287	17.5327	-0.0993935	102.154	88.0307	0
1.1293	17.2294	-1.02707	97.876	88.3349	0
1.1300	13.5742	-0.397574	86.5859	84.6762	0
1.1307	11.739	2.021	74.9945	75.8293	0
1.1313	13.5742	1.42464	61.2584	61.4811	0
1.1320	11.1324	-1.32525	40.8108	43.4742	0
1.1327	5.32351	-1.32525	20.062	25.7804	0
1.1333	2.88167	-0.397574	1.74714	8.68589	0
1.1340	1.06167	-2.84928	-19.6162	-11.1458	0
1.1347	-2.91201	-4.07513	-45.5462	-31.5948	0
1.1353	-4.44384	-1.32525	-67.8252	-49.2976	0
1.1360	-5.65718	2.021	-83.3928	-64.2541	0
1.1367	-9.63086	1.12646	-96.2132	-77.3769	0
1.1373	-11.7542	-2.21979	-104.756	-87.1362	0
1.1380	-9.63086	-3.14746	-110.251	-91.7162	0
1.1387	-9.63086	-2.84928	-116.348	-94.1583	0
1.1393	-11.4509	-5.89735	-115.745	-95.3748	0
1.1400	-10.8442	-7.1232	-106.588	-91.412	0
1.1407	-9.00902	-4.6715	-99.8762	-80.7314	0
1.1413	-7.79569	-4.96968	-91.3333	-66.3831	0
1.1420	-5.35385	-6.19553	-69.3555	-49.6017	0
1.1427	-3.21534	-3.14746	-47.3776	-32.2031	0
1.1433	-2.60867	-1.92161	-31.5088	-16.6383	0
1.1440	0.758335	-2.5511	-9.84424	1.35969	0
1.1447	5.62685	0.198787	14.8688	23.3383	0
1.1453	9.90386	3.87635	33.1836	42.5618	0
1.1460	12.649	7.81896	49.3537	57.2142	0
1.1467	13.8775	11.1983	64.0056	70.0238	0
1.1473	15.0909	11.4965	74.0788	77.6542	0
1.1480	18.1394	10.5688	85.0677	81.3217	0
1.1487	17.5327	10.9002	96.3578	85.8928	0
1.1493	13.5742	9.37612	100.322	86.51	0
1.1500	15.3942	10.9002	96.9603	80.0962	0
1.1507	19.0645	15.1741	91.4779	71.2493	0
1.1513	14.1809	12.0929	82.6217	56.9011	0
1.1520	7.15868	6.29492	64.9213	37.0693	0
1.1527	4.71685	5.99674	44.1725	19.0624	0
1.1533	4.11018	3.24686	27.3879	3.80175	0
1.1540	1.97167	-0.0993935	6.94037	-14.5093	0
1.1547	-1.6835	4.17453	-20.2186	-33.7327	0
1.1553	-7.18902	5.99674	-40.365	-52.9562	0
1.1560	-10.5409	0.828279	-53.1854	-70.0507	0
1.1567	-12.0727	-0.0993935	-69.0542	-81.0355	0
1.1573	-14.196	0.496968	-82.1759	-87.1362	0
1.1580	-14.5145	-3.77695	-84.9231	-94.1583	0
1.1587	-10.8442	-4.96968	-85.8388	-100.259	0
1.1593	-9.31236	-1.62343	-87.6703	-98.121	0
1.1600	-11.1475	-0.0993935	-85.2243	-91.1079	0
1.1607	-9.93419	0.828279	-77.8984	-82.8693	0
1.1613	-5.65718	3.24686	-63.2465	-67.9127	0
1.1620	-4.44384	4.47271	-41.8832	-46.2472	0
1.1627	-4.74718	3.87635	-22.0501	-27.9362	0
1.1633	-2.002	3.24686	-4.96429	-15.1176	0
1.1640	0.1365	2.94867	15.7845	2.88933	0
1.1647	1.06167	1.72282	37.4611	24.859	0
1.1653	4.41351	0.496968	56.9929	45.6121	0
1.1660	8.99386	0.496968	75.609	63.619	0
1.1667	11.739	2.35231	90.5621	73.6914	0
1.1673	15.0909	4.17453	99.4063	77.35	0
1.1680	16.926	5.1022	104.901	82.5383	0
1.1687	16.926	5.99674	109.178	87.1183	0
1.1693	16.6227	7.2226	107.648	85.5887	0
1.1700	15.7127	7.52078	98.4905	81.6259	0
1.1707	15.3942	6.92442	90.8634	76.1335	0
1.1713	14.1809	7.81896	82.3205	62.3935	0
1.1720	9.60052	6.29492	60.3426	43.4742	0
1.1727	6.24868	1.12646	36.5454	27.9093	0
1.1733	5.02018	0.496968	23.725	12.0404	0
1.1740	1.66834	5.1022	3.89191	-8.70378	0
1.1747	-2.002	6.29492	-23.5804	-30.6824	0
1.1753	-4.74718	1.42464	-37.919	-50.5141	0
1.1760	-9.31236	-1.62343	-49.5224	-65.7748	0
1.1767	-12.0727	-2.21979	-71.8015	-74.9348	0
1.1773	-12.0727	-4.07513	-85.2243	-81.3396	0
1.1780	-13.8927	-4.07513	-85.5256	-87.4403	0
1.1787	-14.196	-1.62343	-88.8873	-90.1865	0
1.1793	-12.9827	-1.92161	-87.357	-88.97	0
1.1800	-13.8927	-4.37332	-77.5972	-86.8321	0
1.1807	-14.8179	-4.96968	-71.187	-80.1231	0
1.1813	-11.1475	-4.37332	-58.9811	-64.5583	0
1.1820	-7.49235	-4.37332	-33.9548	-45.0217	0
1.1827	-7.49235	-3.14746	-11.977	-28.8486	0
1.1833	-4.44384	-1.92161	2.97616	-13.5879	0
1.1840	2.57834	-0.695755	23.4237	6.8521	0
1.1847	8.06869	1.72282	48.438	29.1349	0
1.1853	8.69052	4.77089	70.4158	47.75	0
1.1860	8.38719	6.29492	87.2004	62.7066	0
1.1867	10.5105	7.52078	100.623	75.8293	0
1.1873	13.5742	7.2226	112.841	84.3721	0
1.1880	16.016	5.69856	120.77	88.9521	0
1.1887	16.6227	5.1022	121.987	91.0811	0
1.1893	16.3194	5.40038	121.384	88.639	0
1.1900	16.3194	4.17453	118.938	82.8425	0
1.1907	15.0909	4.17453	109.178	74.908	0
1.1913	11.1324	5.1022	92.3936	62.3935	0
1.1920	8.99386	5.40038	72.2473	46.2204	0
1.1927	7.46202	5.1022	53.0167	30.9686	0
1.1933	2.27501	5.99674	33.4849	13.57	0
1.1940	-4.12534	7.52078	13.3506	-7.18308	0
1.1947	-8.09902	6.62624	-7.39824	-26.7107	0
1.1953	-10.2375	4.17453	-28.1591	-45.0217	0
1.1960	-11.7542	4.17453	-47.3776	-63.0286	0
1.1967	-14.8179	5.69856	-61.415	-75.2389	0
1.1973	-19.0797	5.1022	-68.1385	-78.5934	0
1.1980	-20.0049	3.57817	-73.0184	-81.9479	0
1.1987	-17.563	5.40038	-75.4524	-85.3114	0
1.1993	-17.2597	8.44845	-69.3555	-81.9479	0
1.2000	-18.473	9.37612	-59.2823	-75.8472	0
1.2007	-18.1697	9.04481	-51.3539	-70.3548	0
1.2013	-15.7279	9.37612	-37.6178	-57.5362	0
1.2020	-10.8442	10.2707	-14.1217	-37.0872	0
1.2027	-5.35385	12.4242	8.47062	-20.3058	0
1.2033	-3.21534	14.5446	25.2552	-4.43687	0
1.2040	-2.60867	14.8428	46.004	16.6204	0
1.2047	0.758335	13.3187	72.2473	37.9818	0
1.2053	5.62685	13.3187	93.6106	54.459	0
1.2060	9.60052	13.3187	108.865	70.328	0
1.2067	12.649	12.4242	123.517	82.8425	0
1.2073	12.9524	13.0206	132.674	89.2562	0
1.2080	12.3457	14.2464	136.337	94.1404	0
1.2087	12.649	12.4242	139.084	101.153	0
1.2093	11.739	10.2707	137.855	103.596	0
1.2100	9.29719	9.6743	129.011	97.4949	0
1.2107	8.06869	7.81896	118.938	85.8928	0
1.2113	6.24868	5.99674	106.118	70.9452	0
1.2120	2.88167	5.1022	82.3205	53.5466	0
1.2127	1.06167	2.35231	57.5954	37.3735	0
1.2133	-0.166834	0.496968	40.2083	21.5045	0
1.2140	-3.82201	2.94867	20.9777	1.35969	0
1.2147	-7.18902	1.72282	-3.74732	-17.8638	0
1.2153	-9.31236	-2.21979	-25.7131	-32.8203	0
1.2160	-11.4509	-2.21979	-43.1122	-49.2976	0
1.2167	-12.6794	-1.92161	-56.8484	-65.4707	0
1.2173	-13.8927	-5.59917	-65.078	-72.7969	0
1.2180	-15.1212	-8.64724	-70.5724	-76.7596	0
1.2187	-14.8179	-8.64724	-75.4524	-81.3396	0
1.2193	-13.286	-8.64724	-76.9826	-81.0355	0
1.2200	-14.8179	-9.87309	-73.3197	-74.0134	0
1.2207	-16.0312	-10.4695	-65.078	-64.5583	0
1.2213	-13.286	-7.1232	-51.0406	-49.9058	0
1.2220	-9.63086	-3.44564	-33.3403	-30.6824	0
1.2227	-9.31236	-4.37332	-16.2544	-12.6755	0
1.2233	-7.49235	-4.07513	2.97616	1.35969	0
1.2240	-0.773502	0.496968	25.8577	16.6204	0
1.2247	4.41351	1.42464	46.3053	37.3735	0
1.2253	7.46202	0.198787	62.4753	59.039	0
1.2260	12.649	1.72282	79.2599	77.0459	0
1.2267	14.4842	2.94867	93.3094	89.2562	0
1.2273	11.1324	1.42464	98.4905	96.8866	0
1.2280	12.649	1.12646	99.1051	102.379	0
1.2287	16.3194	1.42464	102.455	108.784	0
1.2293	12.9524	3.24686	102.455	109.392	0
1.2300	11.739	7.2226	92.9961	101.153	0
1.2307	16.3194	11.4965	80.1757	92.6107	0
1.2313	15.7127	15.7704	65.8371	82.5383	0
1.2320	8.99386	19.7462	44.7871	61.7852	0
1.2327	4.41351	20.0444	22.508	40.4238	0
1.2333	1.66834	17.8908	6.63914	26.6928	0
1.2340	-0.470168	16.9963	-11.977	8.68589	0
1.2347	-3.21534	17.8908	-37.919	-14.2051	0
1.2353	-8.70569	16.0686	-57.752	-30.6824	0
1.2360	-12.0727	10.5688	-70.5724	-44.7176	0
1.2367	-11.1475	7.2226	-87.0558	-58.1445	0
1.2373	-12.0727	5.99674	-100.792	-64.8624	0
1.2380	-14.196	1.42464	-105.057	-71.2672	0
1.2387	-12.0727	1.42464	-107.202	-77.681	0
1.2393	-10.2375	11.1983	-108.118	-74.0134	0
1.2400	-12.0727	15.1741	-104.455	-67.3045	0
1.2407	-12.376	10.5688	-98.9605	-63.6369	0
1.2413	-9.00902	11.1983	-86.7546	-49.6017	0
1.2420	-4.12534	14.2464	-65.6925	-25.7983	0
1.2427	-1.07684	12.0929	-44.9437	-9.32101	0
1.2433	-0.773502	10.5688	-27.5446	5.02726	0
1.2440	0.439834	12.4242	-7.71152	25.1631	0
1.2447	6.24868	16.0686	16.399	45.308	0
1.2453	10.829	19.448	38.6781	63.9231	0
1.2460	12.649	18.2221	54.8482	81.93	0
1.2467	15.3942	14.2464	65.8371	94.4445	0
1.2473	15.3942	12.7224	74.6933	102.683	0
1.2480	13.2709	10.2707	79.5732	108.48	0
1.2487	15.3942	8.15027	81.0914	109.392	0
1.2493	16.6227	11.7947	80.489	106.342	0
1.2500	11.739	13.65	73.7775	100.241	0
1.2507	9.90386	6.92442	61.5717	90.4728	0
1.2513	11.739	2.35231	46.9198	77.35	0
1.2520	6.85535	2.35231	26.4722	59.9604	0
1.2527	1.66834	-0.0993935	3.89191	39.5114	0
1.2533	3.20017	-3.14746	-12.8927	21.5045	0
1.2540	1.66834	-2.5511	-33.3403	3.19347	0
1.2547	-5.65718	-0.695755	-60.4993	-18.7762	0
1.2553	-8.40235	0.496968	-82.4771	-37.6955	0
1.2560	-9.00902	-1.32525	-99.2617	-53.2603	0
1.2567	-11.1475	-3.14746	-116.661	-67.3045	0
1.2573	-10.5409	-4.07513	-127.951	-74.6217	0
1.2580	-8.40235	-5.30099	-132.831	-78.5934	0
1.2587	-9.31236	-7.71956	-136.193	-84.0858	0
1.2593	-11.1475	-7.71956	-133.747	-83.7817	0
1.2600	-9.31236	-6.82502	-128.252	-76.4555	0
1.2607	-7.18902	-8.64724	-123.372	-70.0507	0
1.2613	-7.49235	-10.7676	-109.335	-58.1445	0
1.2620	-5.65718	-11.3971	-84.3086	-36.7831	0
1.2627	-1.38017	-8.94542	-59.5835	-15.7258	0
1.2633	0.758335	-5.30099	-38.5335	-0.465156	0
1.2640	1.365	-6.19553	-14.1217	16.9245	0
1.2647	5.02018	-8.64724	12.4348	39.8155	0
1.2653	9.29719	-4.96968	35.6296	59.6473	0
1.2660	10.5105	0.496968	53.9324	73.3873	0
1.2667	9.90386	1.42464	66.7528	86.51	0
1.2673	8.69052	0.496968	74.9945	95.3569	0
1.2680	8.69052	-1.32525	80.1757	97.4949	0
1.2687	10.2072	-5.30099	82.3205	100.545	0
1.2693	11.739	-5.89735	76.826	102.075	0
1.2700	11.4357	-3.14746	65.8371	94.1404	0
1.2707	9.60052	-2.5511	57.9087	84.3721	0
1.2713	8.06869	-4.6715	47.5222	72.77	0
1.2720	5.62685	-6.49371	25.2552	52.33	0
1.2727	2.88167	-7.71956	0.831398	32.7935	0
1.2733	0.758335	-8.01775	-13.8084	20.5921	0
1.2740	-0.166834	-7.71956	-31.2076	0.751405	0
1.2747	-1.07684	-10.4695	-57.1496	-24.8858	0
1.2753	-3.21534	-15.0416	-78.8141	-42.8838	0
1.2760	-7.18902	-15.9692	-94.0685	-56.6238	0
1.2767	-11.4509	-16.2674	-108.419	-70.659	0
1.2773	-13.8927	-17.7914	-117.577	-78.8976	0
1.2780	-13.286	-18.7191	-119.095	-83.4776	0
1.2787	-12.9827	-18.7191	-118.179	-87.7445	0
1.2793	-13.286	-18.0896	-112.383	-86.8321	0
1.2800	-12.9827	-19.3155	-102.925	-81.0355	0
1.2807	-12.376	-21.469	-93.466	-73.4052	0
1.2813	-11.1475	-20.8395	-75.4524	-60.8907	0
1.2820	-6.56718	-16.8969	-49.5224	-42.2755	0
1.2827	-2.60867	-16.2674	-28.7616	-23.3562	0
1.2833	-0.773502	-19.0173	-11.3745	-6.87894	0
1.2840	2.57834	-17.4933	11.2058	11.7362	0
1.2847	5.62685	-13.2193	30.7376	34.019	0
1.2853	7.76535	-12.9212	44.4738	52.0259	0
1.2860	11.4357	-15.0416	56.6797	63.619	0
1.2867	12.649	-15.9692	63.0899	74.6038	0
1.2873	10.5105	-15.9692	64.6201	84.6762	0
1.2880	12.3457	-15.3729	66.7528	88.9521	0
1.2887	14.7875	-14.4452	63.0899	91.0811	0
1.2893	11.739	-16.5656	54.5469	90.4728	0
1.2900	9.60052	-18.7191	45.6907	84.068	0
1.2907	10.829	-16.5656	32.8824	75.2121	0
1.2913	8.38719	-14.7434	16.399	63.619	0
1.2920	5.02018	-16.2674	-3.1328	44.0914	0
1.2927	3.50351	-15.9692	-22.9659	22.7211	0
1.2933	1.66834	-13.2193	-37.919	5.02726	0
1.2940	-1.6835	-12.2917	-50.1249	-15.1176	0
1.2947	-4.74718	-11.9935	-68.4397	-36.1748	0
1.2953	-7.18902	-12.623	-84.6098	-53.8776	0
1.2960	-9.31236	-15.9692	-91.9358	-69.1293	0
1.2967	-12.0727	-19.0173	-98.6472	-81.9479	0
1.2973	-13.8927	-18.4209	-103.539	-89.8824	0
1.2980	-14.5145	-15.9692	-99.2617	-95.679	0
1.2987	-16.6379	-14.147	-94.0685	-99.9548	0
1.2993	-18.473	-12.2917	-89.803	-97.5127	0
1.3000	-15.1212	-10.4695	-78.5129	-90.1865	0
1.3007	-13.8927	-9.57491	-63.861	-84.6941	0
1.3013	-13.5894	-9.2436	-46.7752	-74.6217	0
1.3020	-9.31236	-9.2436	-23.8816	-52.9562	0
1.3027	-7.79569	-9.57491	-1.00009	-33.1245	0
1.3033	-9.00902	-8.01775	17.0135	-19.6976	0
1.3040	-5.05051	-4.07513	39.5938	0.447265	0
1.3047	-0.166834	-2.21979	67.6686	23.3383	0
1.3053	1.66834	-4.07513	89.0319	36.7652	0
1.3060	4.11018	-4.96968	102.455	50.8004	0
1.3067	7.15868	-4.37332	115.275	69.1114	0
1.3073	8.06869	-4.96968	128.096	77.35	0
1.3080	8.69052	-3.14746	137.253	77.0459	0
1.3087	8.99386	0.828279	138.771	78.8797	0
1.3093	9.29719	0.496968	134.506	78.5755	0
1.3100	9.60052	-3.14746	127.18	72.4659	0
1.3107	8.06869	-4.6715	115.89	63.3149	0
1.3113	6.24868	-3.14746	98.4905	48.9666	0
1.3120	5.02018	-1.92161	75.609	30.6556	0
1.3127	2.27501	-3.14746	52.1009	12.9617	0
1.3133	-2.002	-4.6715	30.4364	-3.52445	0
1.3140	-4.74718	-5.59917	6.94037	-23.3562	0
1.3147	-6.87052	-6.19553	-18.3872	-46.2472	0
1.3153	-8.40235	-6.82502	-41.2807	-66.079	0
1.3160	-10.2375	-6.82502	-60.198	-80.4272	0
1.3167	-13.286	-4.96968	-75.7657	-93.55	0
1.3173	-14.8179	-0.695755	-87.0558	-102.093	0
1.3180	-14.5145	1.42464	-94.9842	-103.927	0
1.3187	-15.1212	0.496968	-99.8762	-105.751	0
1.3193	-16.6379	-1.02707	-98.0447	-107.585	0
1.3200	-17.563	-3.14746	-92.5503	-103.927	0
1.3207	-17.8664	-4.37332	-88.2728	-94.7665	0
1.3213	-18.7764	-1.92161	-78.8141	-79.81	0
1.3220	-17.2597	-1.32525	-60.8126	-59.0658	0
1.3227	-12.376	-4.6715	-44.028	-39.8334	0
1.3233	-8.40235	-5.30099	-29.9906	-25.19	0
1.3240	-6.87052	-2.21979	-11.6757	-7.18308	0
1.3247	-2.91201	-2.21979	5.41011	16.0121	0
1.3253	2.88167	-1.92161	18.2305	35.8438	0
1.3260	4.41351	1.42464	31.0509	50.1921	0
1.3267	5.02018	3.57817	42.9556	62.0893	0
1.3273	8.69052	3.24686	49.3537	70.328	0
1.3280	10.829	5.40038	53.9324	75.5163	0
1.3287	10.2072	9.6743	57.9087	79.1838	0
1.3293	11.739	11.1983	56.6797	77.0459	0
1.3300	11.739	11.4965	49.0525	70.328	0
1.3307	7.15868	11.7947	40.8108	63.619	0
1.3313	2.57834	9.6743	29.8219	50.4962	0
1.3320	0.758335	9.6743	10.6033	28.5266	0
1.3327	-0.166834	13.9482	-10.1455	9.59831	0
[truncated: 42,352 more rows]
