# Supplementary material for: Identification of Haptic Based Guiding Using Hard Reins
Source: PLoS One. 2015 Jul 22;10(7):e0132020. doi: 10.1371/journal.pone.0132020 (PMC4511788; doi:10.1371/journal.pone.0132020)
Supplement: S3 File — (ZIP) [file pone.0132020.s003.zip › EMGData1/Subject2/T15/t15.txt]

0.0000	2.9274	13.8357	38.3796	12.2212	0
0.0007	2.9274	16.5672	32.8858	11.004	0
0.0013	0.786936	14.4295	27.0834	13.1341	0
0.0020	1.3955	7.06629	21.2896	13.7427	0
0.0027	1.3955	-0.534426	10.9105	7.64033	0
0.0033	-1.96209	-6.05682	3.8911	3.06765	0
0.0040	-2.57066	-8.78833	-0.0771363	3.06765	0
0.0047	0.482654	-8.49143	-8.62212	1.23364	0
0.0053	0.178372	-5.10673	-19.3012	-2.42615	0
0.0060	-2.87494	-0.237522	-27.5376	-4.86876	0
0.0067	-3.17922	4.98797	-35.1656	-5.78165	0
0.0073	-3.17922	6.76939	-38.8338	-5.47735	0
0.0080	-2.57066	7.71948	-40.0509	-7.61566	0
0.0087	-2.26638	7.71948	-44.9362	-10.6669	0
0.0093	-2.26638	3.74098	-47.6788	-9.44967	0
0.0100	-2.26638	-0.831329	-44.6276	-7.00706	0
0.0107	-2.26638	-1.78142	-41.5764	-7.91995	0
0.0113	-3.17922	-5.40364	-36.3912	-7.00706	0
0.0120	-2.26638	-14.2513	-26.3206	-3.33905	0
0.0127	-1.34304	-20.6645	-18.3841	-3.03475	0
0.0133	-1.03876	-26.1869	-11.6733	-2.42615	0
0.0140	1.3955	-32.2437	-2.21124	-0.60037	0
0.0147	3.53597	-32.2437	6.64229	-0.60037	0
0.0153	3.53597	-20.6645	13.9617	1.84223	0
0.0160	2.9274	3.14717	22.5066	7.33603	0
0.0167	2.9274	29.3934	29.526	9.17004	0
0.0173	4.75309	42.5165	32.5772	9.47434	0
0.0180	6.89356	36.6972	34.7199	13.1341	0
0.0187	6.58928	25.4149	36.2455	14.0552	0
0.0193	5.37215	19.2987	36.5454	10.6915	0
0.0200	5.67643	16.8641	34.7199	10.3872	0
0.0207	5.37215	15.6171	31.0516	11.6126	0
0.0213	4.44881	14.4295	28.309	8.25715	0
0.0220	3.84025	13.8357	22.5066	3.98054	0
0.0227	2.62312	15.0233	10.9105	3.06765	0
0.0233	0.786936	16.8641	1.14847	0.625043	0
0.0240	-0.430192	18.1111	-1.60272	-3.03475	0
0.0247	-0.12591	18.7049	-9.23064	-5.17305	0
0.0253	0.178372	16.8641	-25.4035	-8.22425	0
0.0260	-2.87494	15.9734	-36.6911	-12.8052	0
0.0267	-7.75394	17.7548	-41.2765	-14.0223	0
0.0273	-10.1987	15.3202	-45.8532	-13.7181	0
0.0280	-8.66679	10.1541	-48.9044	-15.5521	0
0.0287	-5.92825	9.56028	-51.0385	-16.465	0
0.0293	-4.70063	9.85718	-54.6982	-15.8564	0
0.0300	-5.62397	6.76939	-55.3153	-16.1607	0
0.0307	-5.3092	5.87868	-51.9556	-15.5521	0
0.0313	-1.34304	5.87868	-48.9044	-13.4138	0
0.0320	3.23168	1.30637	-43.102	-11.2754	0
0.0327	2.9274	-0.831329	-33.9485	-9.14537	0
0.0333	0.786936	1.30637	-26.6206	-7.91995	0
0.0340	-0.734474	1.30637	-19.9097	-6.08595	0
0.0347	-4.09207	1.30637	-10.1477	-1.51326	0
0.0353	-8.36251	3.74098	-0.377111	2.45905	0
0.0360	-9.59013	3.14717	9.08494	2.45905	0
0.0367	-9.89441	-0.831329	18.847	3.06765	0
0.0373	-10.1987	-2.07832	21.8981	6.11884	0
0.0380	-6.8411	-2.07832	19.764	9.77864	0
0.0387	-1.96209	-3.26593	21.8981	11.3083	0
0.0393	2.62312	-2.37522	26.4749	10.3872	0
0.0400	5.67643	-0.534426	24.6407	8.56145	0
0.0407	4.14453	-3.91912	20.3725	6.72744	0
0.0413	2.01456	-7.24444	17.9299	5.81455	0
0.0420	4.14453	-6.65063	10.302	3.06765	0
0.0427	5.37215	-6.94753	-0.685656	-0.60037	0
0.0433	2.9274	-9.67904	-6.47945	-4.86876	0
0.0440	2.62312	-9.67904	-12.5904	-7.00706	0
0.0447	4.44881	-10.2728	-23.878	-8.22425	0
0.0453	4.14453	-13.6575	-34.2571	-10.9712	0
0.0460	3.53597	-13.0637	-40.6594	-14.3266	0
0.0467	1.3955	-10.6291	-45.8532	-17.0735	0
0.0473	-2.26638	-11.8167	-49.2044	-19.5161	0
0.0480	-2.87494	-13.6575	-52.2555	-18.9076	0
0.0487	-2.26638	-11.8167	-59.5835	-18.9076	0
0.0493	-2.57066	-10.6291	-64.1602	-21.0459	0
0.0500	-1.34304	-10.6291	-59.892	-20.7416	0
0.0507	1.09122	-9.67904	-56.5323	-17.6904	0
0.0513	-0.12591	-7.54134	-56.5323	-17.6904	0
0.0520	-1.03876	-6.05682	-49.2044	-15.2478	0
0.0527	0.482654	-7.83824	-35.1656	-8.83285	0
0.0533	1.3955	-9.67904	-26.9291	-6.70276	0
0.0540	3.23168	-7.83824	-22.3524	-6.39847	0
0.0547	3.23168	-4.80983	-12.8903	-2.73045	0
0.0553	0.786936	-3.91912	-1.90269	-0.60037	0
0.0560	0.786936	-4.80983	5.1167	0.0164485	0
0.0567	3.23168	-6.05682	11.8276	2.45905	0
0.0573	5.05738	-3.91912	17.0128	5.51025	0
0.0580	5.37215	-1.12823	20.6811	7.64033	0
0.0587	4.44881	-2.67213	25.5578	8.86574	0
0.0593	0.786936	-4.21602	27.7005	6.72744	0
0.0600	0.482654	1.30637	24.6407	3.98054	0
0.0607	2.62312	4.98797	22.2067	3.98054	0
0.0613	0.482654	2.49399	17.6299	3.67624	0
0.0620	-2.87494	1.90018	9.08494	3.06765	0
0.0627	-1.96209	4.33478	4.49962	1.53794	0
0.0633	-0.734474	2.49399	1.75699	-1.51326	0
0.0640	-0.430192	0.356284	-9.23064	-4.26016	0
0.0647	3.23168	3.44408	-21.1353	-5.47735	0
0.0653	5.05738	2.49399	-29.6803	-6.08595	0
0.0660	2.01456	-2.96903	-39.4423	-7.31136	0
0.0667	-0.12591	-3.26593	-46.1532	-9.75396	0
0.0673	-0.12591	-1.12823	-47.6788	-11.5797	0
0.0680	-0.430192	-4.21602	-52.8726	-10.3626	0
0.0687	-0.12591	-6.94753	-57.1408	-9.75396	0
0.0693	-0.12591	-6.05682	-54.0897	-11.884	0
0.0700	-1.03876	-6.05682	-53.1726	-13.1095	0
0.0707	-2.57066	-5.10673	-53.7811	-10.9712	0
0.0713	-4.39635	-3.26593	-44.9362	-10.0583	0
0.0720	-6.53682	-3.91912	-33.64	-8.83285	0
0.0727	-7.44966	-2.96903	-26.9291	-3.03475	0
0.0733	-6.53682	2.19708	-18.6927	1.23364	0
0.0740	-5.62397	7.06629	-7.09654	1.23364	0
0.0747	-5.3092	9.204	3.8911	3.06765	0
0.0753	-4.39635	10.451	13.6617	5.81455	0
0.0760	-3.17922	11.9949	20.9811	7.33603	0
0.0767	-2.87494	13.1825	26.1749	9.77864	0
0.0773	-3.17922	14.4295	30.1346	12.2212	0
0.0780	-1.96209	15.0233	32.5772	11.9169	0
0.0787	-0.430192	16.8641	34.7199	13.4384	0
0.0793	0.178372	19.5956	37.154	15.881	0
0.0800	1.09122	19.8925	34.4113	14.3595	0
0.0807	1.09122	17.7548	30.1346	14.3595	0
0.0813	-0.430192	12.5887	29.8346	15.881	0
0.0820	-2.57066	8.61019	24.6407	12.5255	0
0.0827	-5.00491	5.87868	12.1361	10.3872	0
0.0833	-5.3092	1.30637	5.41668	10.0829	0
0.0840	-3.17922	-4.21602	2.67406	4.28484	0
0.0847	-2.57066	-4.51293	-7.70506	-2.42615	0
0.0853	-3.17922	-3.56284	-19.3012	-3.65157	0
0.0860	-2.26638	-4.21602	-25.7121	-2.73045	0
0.0867	-1.34304	-5.70054	-33.0315	-3.33905	0
0.0873	-3.17922	-8.78833	-39.1338	-6.70276	0
0.0880	-4.70063	-11.5198	-40.3594	-10.3626	0
0.0887	-4.70063	-11.5198	-41.2765	-8.52855	0
0.0893	-4.09207	-13.3606	-44.0191	-5.47735	0
0.0900	-4.09207	-15.4983	-43.4106	-6.08595	0
0.0907	-5.3092	-14.9045	-40.0509	-6.08595	0
0.0913	-5.92825	-15.2014	-34.8656	-4.26016	0
0.0920	-3.17922	-17.0422	-26.0121	-3.33905	0
0.0927	-0.734474	-16.686	-17.7756	-0.60037	0
0.0933	-1.34304	-17.636	-13.1989	3.06765	0
0.0940	-1.34304	-19.7737	-6.47945	3.98054	0
0.0947	1.09122	-17.636	4.49962	4.89343	0
0.0953	2.01456	-15.4983	14.8787	6.72744	0
0.0960	0.482654	-18.2298	22.8152	9.17004	0
0.0967	0.482654	-19.7737	28.9175	12.2212	0
0.0973	2.31884	-20.6645	32.8858	14.9681	0
0.0980	2.01456	-24.0492	37.7711	17.1064	0
0.0987	1.09122	-26.1869	45.0904	18.6279	0
0.0993	1.3955	-26.1869	49.0587	16.4896	0
0.1000	1.09122	-28.6215	46.616	14.3595	0
0.1007	-0.12591	-29.8091	43.8734	15.881	0
0.1013	0.786936	-25.2368	42.0393	14.9681	0
0.1020	1.09122	-21.2583	36.2455	9.47434	0
0.1027	-1.34304	-25.2368	28.0005	6.72744	0
0.1033	-1.64732	-31.0561	20.064	7.64033	0
0.1040	0.482654	-36.2222	11.8276	7.33603	0
0.1047	-0.430192	-39.0131	2.36551	3.67624	0
0.1053	-3.4835	-31.6499	-7.39651	-2.12186	0
0.1060	-3.17922	-16.389	-17.7756	-4.86876	0
0.1067	-1.64732	-8.49143	-22.6609	-4.56446	0
0.1073	-3.17922	-9.08523	-22.9609	-7.00706	0
0.1080	-4.09207	-9.38214	-27.5376	-10.3626	0
0.1087	-2.57066	-9.38214	-35.4741	-8.83285	0
0.1093	0.178372	-9.97594	-39.4423	-7.00706	0
0.1100	2.01456	-8.78833	-37.9168	-7.91995	0
0.1107	5.05738	-5.70054	-33.0315	-7.91995	0
0.1113	13.0002	-0.831329	-29.3718	-6.08595	0
0.1120	22.4539	2.85027	-27.5376	-4.56446	0
0.1127	25.8115	-0.237522	-20.8268	-1.81756	0
0.1133	23.0625	-4.21602	-8.62212	0.92934	0
0.1140	19.7154	-2.67213	-1.29418	1.23364	0
0.1147	12.6959	-0.831329	4.80816	3.06765	0
0.1153	-0.430192	-2.37522	17.3214	7.33603	0
0.1160	-10.503	-2.37522	25.8664	11.004	0
0.1167	-10.8073	1.00947	29.2261	12.8298	0
0.1173	-5.92825	4.33478	36.5454	14.9681	0
0.1180	-0.12591	4.98797	42.0393	15.881	0
0.1187	2.31884	2.19708	42.0393	14.6638	0
0.1193	0.178372	1.90018	46.316	13.4384	0
0.1200	-3.78779	2.85027	48.4501	13.1341	0
0.1207	-5.92825	0.356284	40.5137	11.6126	0
0.1213	-8.36251	-2.37522	33.8028	8.56145	0
0.1220	-14.7734	-1.12823	28.0005	6.72744	0
0.1227	-21.4886	0.356284	15.1873	6.42314	0
0.1233	-24.8462	0.0593806	6.33374	4.89343	0
0.1240	-24.2376	-0.831329	4.19964	2.14653	0
0.1247	-20.5758	-3.26593	-6.78799	0.0164485	0
0.1253	-16.9139	-5.40364	-21.1353	-3.33905	0
0.1260	-14.4691	-5.40364	-28.4547	-6.70276	0
0.1267	-11.1115	-4.51293	-35.1656	-7.91995	0
0.1273	-9.28585	-3.91912	-41.885	-10.6669	0
0.1280	-10.503	-2.67213	-43.4106	-13.4138	0
0.1287	-11.4158	-3.26593	-45.5447	-11.5797	0
0.1293	-11.4158	-4.51293	-50.1214	-11.5797	0
0.1300	-11.4158	-3.26593	-51.347	-12.8052	0
0.1307	-10.503	-2.67213	-47.3788	-10.3626	0
0.1313	-11.1115	-5.10673	-41.2765	-8.83285	0
0.1320	-11.4158	-6.94753	-33.64	-9.14537	0
0.1327	-6.8411	-10.6291	-25.7121	-6.39847	0
0.1333	-2.26638	-14.2513	-19.6098	-5.17305	0
0.1340	-2.26638	-6.05682	-11.9733	-7.00706	0
0.1347	-1.64732	4.98797	-0.377111	-3.33905	0
0.1353	-1.34304	4.98797	10.6105	2.14653	0
0.1360	-2.57066	3.74098	17.0128	3.37194	0
0.1367	-0.12591	7.06629	21.8981	4.58913	0
0.1373	3.84025	5.87868	27.3919	6.11884	0
0.1380	2.01456	3.14717	31.0516	6.72744	0
0.1387	-1.34304	5.87868	33.8028	10.0829	0
0.1393	-2.26638	3.44408	35.3284	11.004	0
0.1400	-3.4835	-1.42513	33.8028	6.11884	0
0.1407	-5.00491	3.14717	33.1857	3.67624	0
0.1413	-7.14538	9.204	32.8858	4.28484	0
0.1420	-10.8073	8.61019	23.7323	3.37194	0
0.1427	-12.0244	7.71948	11.8276	1.84223	0
0.1433	-12.0244	7.06629	7.55935	-1.51326	0
0.1440	-12.3287	4.03788	3.59112	-7.00706	0
0.1447	-8.66679	3.44408	-9.23064	-7.91995	0
0.1453	-4.09207	3.14717	-22.0438	-7.61566	0
0.1460	-5.92825	-0.534426	-29.0632	-11.5797	0
0.1467	-8.66679	-2.37522	-35.7827	-15.2478	0
0.1473	-8.66679	-1.42513	-44.0191	-15.5521	0
0.1480	-10.503	-0.831329	-48.9044	-17.0735	0
0.1487	-11.1115	0.356284	-51.347	-18.9076	0
0.1493	-4.09207	3.14717	-55.0067	-18.9076	0
0.1500	4.75309	4.03788	-55.9238	-17.0735	0
0.1507	9.64259	3.44408	-50.1214	-14.3266	0
0.1513	14.2173	4.03788	-44.9362	-12.8052	0
0.1520	18.4878	3.14717	-42.185	-10.6669	0
0.1527	16.9663	1.30637	-33.9485	-7.00706	0
0.1533	14.2173	1.30637	-21.1353	-4.56446	0
0.1540	16.0535	2.19708	-11.9733	-3.33905	0
0.1547	18.792	1.30637	-3.73682	0.92934	0
0.1553	16.9663	3.44408	6.64229	3.37194	0
0.1560	15.1302	7.71948	15.1873	3.06765	0
0.1567	15.7387	6.17558	21.5896	4.28484	0
0.1573	16.9663	1.60328	26.7834	6.42314	0
0.1580	16.6621	1.30637	30.1346	6.11884	0
0.1587	16.3578	3.74098	31.6601	5.81455	0
0.1593	16.9663	4.63169	33.4943	7.64033	0
0.1600	15.7387	3.74098	34.1028	9.47434	0
0.1607	11.7726	2.19708	34.4113	8.86574	0
0.1613	9.64259	1.00947	30.4431	7.03174	0
0.1620	11.4683	0.356284	20.064	6.72744	0
0.1627	12.3811	0.356284	9.99343	4.58913	0
0.1633	8.71925	2.49399	6.33374	0.92934	0
0.1640	3.23168	4.03788	2.06554	-0.60037	0
0.1647	0.786936	0.712567	-9.23064	-3.33905	0
0.1653	1.3955	-0.534426	-22.0438	-7.91995	0
0.1660	1.71027	2.85027	-31.2059	-7.91995	0
0.1667	2.62312	2.49399	-38.2253	-7.00706	0
0.1673	3.23168	-0.534426	-43.102	-12.5009	0
0.1680	0.482654	0.356284	-45.8532	-15.5521	0
0.1687	-2.87494	-1.12823	-48.2959	-10.6669	0
0.1693	-2.26638	-5.40364	-50.7299	-9.75396	0
0.1700	-2.26638	-3.26593	-49.8215	-13.7181	0
0.1707	-3.17922	1.00947	-45.2361	-13.4138	0
0.1713	-3.17922	-0.237522	-40.9679	-9.44967	0
0.1720	-2.87494	-2.67213	-36.6911	-6.08595	0
0.1727	-3.17922	-2.96903	-29.0632	-3.65157	0
0.1733	-2.26638	-2.96903	-19.9097	-2.42615	0
0.1740	-2.26638	-2.67213	-11.0648	0.0164485	0
0.1747	-4.09207	-1.42513	-0.685656	4.89343	0
0.1753	-4.39635	0.356284	10.9105	7.03174	0
0.1760	-2.57066	2.19708	18.847	6.72744	0
0.1767	-0.430192	3.74098	24.6407	9.47434	0
0.1773	0.786936	2.49399	31.0516	12.8298	0
0.1780	-1.03876	1.90018	35.9369	12.5255	0
0.1787	-3.4835	4.03788	39.2966	12.5255	0
0.1793	-3.17922	4.98797	42.0393	12.2212	0
0.1800	-1.34304	2.49399	42.6478	8.86574	0
0.1807	-0.430192	0.356284	41.4307	6.72744	0
0.1813	-0.430192	2.19708	36.2455	8.86574	0
0.1820	-1.64732	2.85027	27.0834	8.56145	0
0.1827	-3.4835	2.19708	18.847	5.51025	0
0.1833	-5.3092	3.74098	12.7446	3.06765	0
0.1840	-5.92825	3.74098	3.8911	-0.287849	0
0.1847	-5.92825	0.0593806	-5.57095	-5.17305	0
0.1853	-6.8411	-2.37522	-13.8074	-7.91995	0
0.1860	-8.05823	-2.07832	-22.9609	-8.83285	0
0.1867	-9.89441	-2.37522	-30.5888	-10.6669	0
0.1873	-12.9477	-2.07832	-34.2571	-12.5009	0
0.1880	-14.7734	-2.67213	-38.5253	-14.3266	0
0.1887	-13.252	-4.21602	-43.102	-15.8564	0
0.1893	-10.503	-3.26593	-44.3276	-15.2478	0
0.1900	-9.59013	-2.37522	-43.102	-12.5009	0
0.1907	-7.75394	-3.56284	-40.6594	-11.2754	0
0.1913	-5.00491	-2.07832	-36.6911	-12.5009	0
0.1920	-4.09207	2.19708	-31.8144	-12.1966	0
0.1927	-4.09207	2.49399	-23.878	-9.75396	0
0.1933	-3.78779	0.712567	-15.0244	-6.70276	0
0.1940	-3.17922	2.19708	-9.83916	-3.33905	0
0.1947	-4.09207	4.03788	-2.51978	-0.60037	0
0.1953	-4.70063	4.03788	9.99343	0.320746	0
0.1960	-3.4835	4.63169	19.1555	2.76335	0
0.1967	-2.87494	5.87868	24.6407	6.42314	0
0.1973	-3.4835	5.58178	33.4943	6.11884	0
0.1980	-2.26638	3.74098	40.2051	4.89343	0
0.1987	-0.12591	4.63169	40.2051	7.64033	0
0.1993	0.482654	8.01638	41.4307	8.86574	0
0.2000	0.482654	9.56028	43.8734	7.03174	0
0.2007	-0.430192	9.56028	41.1222	6.42314	0
0.2013	-2.87494	10.7479	35.9369	6.72744	0
0.2020	-4.09207	10.451	30.7517	3.98054	0
0.2027	-2.87494	8.61019	22.8152	0.320746	0
0.2033	-2.87494	9.85718	15.4872	-1.51326	0
0.2040	-4.09207	11.3417	8.77639	-3.03475	0
0.2047	-4.09207	8.61019	-3.73682	-7.61566	0
0.2053	-4.09207	6.76939	-14.7245	-12.1966	0
0.2060	-5.62397	9.204	-19.3012	-14.3266	0
0.2067	-5.00491	9.204	-26.6206	-16.1607	0
0.2073	-4.39635	4.98797	-36.3912	-17.3778	0
0.2080	-5.62397	3.44408	-40.3594	-17.0735	0
0.2087	-5.00491	5.87868	-41.2765	-17.0735	0
0.2093	-4.09207	6.76939	-41.5764	-17.3778	0
0.2100	-5.62397	7.06629	-39.4423	-17.6904	0
0.2107	-6.23253	9.85718	-36.0826	-17.9947	0
0.2113	-5.00491	10.451	-31.8144	-15.2478	0
0.2120	-4.70063	8.61019	-27.5376	-9.75396	0
0.2127	-2.87494	8.90709	-22.6609	-7.91995	0
0.2133	-1.34304	10.451	-14.7245	-9.14537	0
0.2140	-2.57066	10.1541	-5.57095	-6.70276	0
0.2147	-3.78779	10.451	2.97403	-2.42615	0
0.2153	-2.26638	11.3417	14.2702	1.53794	0
0.2160	-0.12591	11.698	26.4749	5.51025	0
0.2167	2.01456	11.9949	34.7199	6.72744	0
0.2173	1.3955	11.3417	39.9052	6.72744	0
0.2180	-1.03876	10.451	42.9563	7.94463	0
0.2187	-0.430192	12.5887	45.6989	7.33603	0
0.2193	0.178372	15.0233	49.6672	7.33603	0
0.2200	-1.03876	14.4295	50.5842	10.3872	0
0.2207	-0.430192	13.1825	45.6989	10.0829	0
0.2213	0.786936	13.1825	39.2966	6.11884	0
0.2220	-1.34304	13.8357	33.4943	5.81455	0
0.2227	-2.26638	12.2918	26.1749	6.72744	0
0.2233	-2.87494	8.61019	17.6299	3.06765	0
0.2240	-5.00491	3.74098	9.08494	-0.904668	0
0.2247	-4.39635	-1.12823	-0.0771363	-2.42615	0
0.2253	-3.4835	-0.237522	-9.23064	-3.95587	0
0.2260	-5.00491	10.7479	-16.55	-7.61566	0
0.2267	-5.62397	22.3271	-22.6609	-9.75396	0
0.2273	-6.23253	24.4648	-28.1462	-9.44967	0
0.2280	-7.75394	22.9803	-31.2059	-10.0583	0
0.2287	-5.00491	25.118	-34.557	-11.2754	0
0.2293	-2.26638	27.8495	-39.1338	-9.75396	0
0.2300	-6.53682	28.7402	-39.7509	-9.75396	0
0.2307	-9.28585	26.3056	-37.6082	-11.2754	0
0.2313	-5.92825	22.0302	-36.3912	-8.83285	0
0.2320	-3.17922	21.1395	-29.3718	-4.56446	0
0.2327	-1.64732	22.9803	-14.7245	-2.12186	0
0.2333	-1.34304	22.0302	-6.47945	0.320746	0
0.2340	-3.17922	18.1111	-3.1283	2.14653	0
0.2347	-2.87494	16.5672	7.85933	5.81455	0
0.2353	1.09122	18.1111	20.064	12.2212	0
0.2360	4.14453	20.5457	26.4749	14.0552	0
0.2367	3.84025	21.4364	31.9687	11.6126	0
0.2373	2.31884	19.5956	38.071	14.9681	0
0.2380	0.482654	17.7548	41.4307	21.3748	0
0.2387	1.3955	19.2987	45.6989	21.0705	0
0.2393	3.23168	19.5956	51.1928	17.715	0
0.2400	1.3955	15.9734	52.7183	16.8021	0
0.2407	-0.12591	12.2918	50.5842	16.8021	0
0.2413	2.01456	7.06629	45.0904	16.1853	0
0.2420	4.14453	-2.07832	37.154	15.881	0
0.2427	2.62312	-6.35373	30.1346	13.7427	0
0.2433	1.3955	-3.91912	24.0322	10.0829	0
0.2440	1.3955	-3.91912	15.1873	7.64033	0
0.2447	-0.12591	-4.51293	6.33374	7.94463	0
0.2453	-1.34304	-1.42513	-2.81976	6.72744	0
0.2460	-0.430192	-5.10673	-14.1159	0.320746	0
0.2467	-0.734474	-12.7668	-22.0438	-3.33905	0
0.2473	-2.87494	-11.5198	-23.878	-1.20896	0
0.2480	-2.26638	-6.35373	-27.5376	0.320746	0
0.2487	0.178372	-6.05682	-33.9485	-2.12186	0
0.2493	0.482654	-5.10673	-35.7827	-3.33905	0
0.2500	-1.96209	-3.26593	-34.2571	-1.20896	0
0.2507	-3.17922	-4.80983	-30.8974	0.625043	0
0.2513	-2.26638	-6.05682	-25.4035	0.320746	0
0.2520	-0.734474	-6.65063	-20.2183	2.14653	0
0.2527	0.178372	-8.13514	-14.7245	5.81455	0
0.2533	0.482654	-8.13514	-6.47945	7.64033	0
0.2540	0.482654	-8.78833	1.44845	9.47434	0
0.2547	-0.12591	-11.2229	9.99343	14.0552	0
0.2553	-1.34304	-10.926	21.2896	18.0193	0
0.2560	-2.26638	-9.38214	29.2261	17.4107	0
0.2567	-2.87494	-10.926	33.1857	18.0193	0
0.2573	-2.57066	-12.4105	42.0393	24.7303	0
0.2580	-1.03876	-10.2728	50.2757	28.094	0
0.2587	1.3955	-8.78833	50.8928	25.0346	0
0.2593	2.31884	-8.78833	51.1928	24.426	0
0.2600	0.178372	-8.78833	53.6354	25.9557	0
0.2607	-1.03876	-9.97594	52.7183	22.9045	0
0.2613	0.178372	-11.5198	49.3672	19.549	0
0.2620	1.09122	-12.1136	42.6478	19.549	0
0.2627	2.31884	-10.926	33.1857	15.881	0
0.2633	3.23168	-9.08523	26.7834	10.3872	0
0.2640	1.09122	-8.13514	19.764	8.56145	0
0.2647	-1.03876	-7.83824	7.55935	7.64033	0
0.2653	-1.03876	-6.94753	-2.51978	4.89343	0
0.2660	-2.57066	-6.65063	-11.6733	2.45905	0
0.2667	-4.70063	-7.83824	-23.5694	1.53794	0
0.2673	-4.09207	-9.67904	-29.0632	1.23364	0
0.2680	-3.4835	-10.2728	-30.8974	-0.287849	0
0.2687	-3.17922	-8.78833	-39.1338	-2.12186	0
0.2693	-1.64732	-7.24444	-43.7105	-0.287849	0
0.2700	-1.64732	-6.05682	-38.5253	1.84223	0
0.2707	-2.87494	-5.10673	-35.7827	0.320746	0
0.2713	-3.78779	-6.65063	-34.8656	0.320746	0
0.2720	-5.00491	-7.83824	-27.5376	3.98054	0
0.2727	-4.39635	-5.40364	-19.3012	6.11884	0
0.2733	-2.26638	-2.96903	-11.9733	8.25715	0
0.2740	-1.34304	-2.96903	-2.81976	11.9169	0
0.2747	-0.430192	-1.42513	5.72522	14.9681	0
0.2753	0.482654	2.19708	17.3214	15.881	0
0.2760	-0.734474	4.03788	30.4431	18.3236	0
0.2767	0.482654	4.63169	34.7199	21.3748	0
0.2773	4.14453	7.71948	34.7199	22.2877	0
0.2780	4.14453	11.0448	39.2966	21.3748	0
0.2787	3.53597	10.7479	43.2649	22.2877	0
0.2793	5.98071	10.451	44.7905	22.6002	0
0.2800	4.14453	15.0233	44.1734	20.7662	0
0.2807	0.178372	20.8426	39.9052	18.6279	0
0.2813	0.786936	24.1679	34.1028	17.4107	0
0.2820	3.23168	24.1679	29.2261	15.881	0
0.2827	1.3955	22.9803	21.2896	12.8298	0
0.2833	-1.96209	20.1894	11.8276	11.3083	0
0.2840	-2.26638	18.1111	5.1167	11.004	0
0.2847	0.482654	19.0018	-2.81976	7.64033	0
0.2853	2.01456	19.2987	-12.5904	2.76335	0
0.2860	0.482654	15.3202	-21.4353	0.92934	0
0.2867	-1.34304	14.1326	-29.9803	-0.287849	0
0.2873	-2.26638	16.8641	-36.3912	-3.33905	0
0.2880	-3.78779	16.2703	-38.8338	-4.56446	0
0.2887	-3.78779	13.4794	-42.8021	-4.56446	0
0.2893	-3.17922	14.1326	-49.5129	-5.47735	0
0.2900	-4.39635	14.1326	-52.5641	-6.08595	0
0.2907	-5.00491	10.451	-50.43	-6.08595	0
0.2913	-2.87494	9.204	-44.9362	-6.08595	0
0.2920	-1.64732	9.56028	-33.9485	-4.26016	0
0.2927	-1.34304	8.61019	-23.878	-0.287849	0
0.2933	-1.34304	9.204	-19.3012	2.76335	0
0.2940	-1.96209	10.451	-12.8903	4.28484	0
0.2947	-0.430192	9.204	-1.90269	6.72744	0
0.2953	2.31884	10.451	7.25081	8.56145	0
0.2960	1.09122	14.1326	17.0128	9.47434	0
0.2967	0.482654	11.3417	26.4749	12.2212	0
0.2973	2.01456	6.76939	30.1346	14.6638	0
0.2980	1.3955	9.85718	32.8858	13.7427	0
0.2987	0.482654	14.7264	38.9881	11.9169	0
0.2993	1.3955	13.1825	41.1222	13.1341	0
0.3000	0.482654	11.9949	42.0393	13.7427	0
0.3007	-0.430192	13.4794	41.7307	11.6126	0
0.3013	2.31884	11.3417	35.3284	9.77864	0
0.3020	4.14453	7.71948	27.3919	7.64033	0
0.3027	1.3955	6.76939	21.2896	4.89343	0
0.3033	-0.12591	7.71948	13.6617	2.45905	0
0.3040	1.3955	6.47249	6.94226	0.320746	0
0.3047	0.786936	2.85027	0.231409	-2.42615	0
0.3053	-1.96209	-0.534426	-12.5904	-4.86876	0
0.3060	-3.4835	-1.12823	-23.878	-6.39847	0
0.3067	-2.26638	-1.42513	-29.6803	-7.61566	0
0.3073	-1.34304	-3.56284	-36.9997	-9.75396	0
0.3080	-3.17922	-4.80983	-42.185	-12.5009	0
0.3087	-3.4835	-4.80983	-40.6594	-14.3266	0
0.3093	-2.26638	-6.05682	-41.2765	-15.2478	0
0.3100	-2.57066	-7.24444	-43.4106	-14.3266	0
0.3107	-3.17922	-7.83824	-39.4423	-13.1095	0
0.3113	-1.34304	-9.08523	-33.64	-12.5009	0
0.3120	0.786936	-9.38214	-29.0632	-11.5797	0
0.3127	1.71027	-8.78833	-21.1353	-9.14537	0
0.3133	2.31884	-8.49143	-14.4159	-6.70276	0
0.3140	0.786936	-7.24444	-8.31357	-4.56446	0
0.3147	1.3955	-7.83824	3.59112	-3.03475	0
0.3153	4.44881	-11.5198	15.4872	-0.60037	0
0.3160	4.75309	-12.4105	23.1152	3.98054	0
0.3167	2.31884	-9.97594	31.3602	6.42314	0
0.3173	3.23168	-8.13514	39.5966	5.81455	0
0.3180	4.14453	-6.05682	41.1222	6.72744	0
0.3187	2.9274	-3.26593	42.0393	8.56145	0
0.3193	3.53597	-3.91912	45.6989	7.33603	0
0.3200	4.75309	-6.94753	45.399	6.72744	0
0.3207	2.62312	-7.83824	41.1222	8.56145	0
0.3213	1.3955	-8.78833	37.7711	7.94463	0
0.3220	3.23168	-10.6291	29.2261	3.98054	0
0.3227	2.31884	-9.38214	17.9299	1.84223	0
0.3233	-0.12591	-7.54134	13.6617	1.53794	0
0.3240	-0.430192	-5.70054	9.08494	-1.51326	0
0.3247	-0.430192	-2.96903	-4.95386	-6.08595	0
0.3253	-0.430192	-3.56284	-21.1353	-8.83285	0
0.3260	1.3955	-8.13514	-31.8144	-10.9712	0
0.3267	2.31884	-10.6291	-37.6082	-12.8052	0
0.3273	0.482654	-12.7668	-41.885	-12.1966	0
0.3280	0.482654	-14.9045	-47.9873	-13.4138	0
0.3287	-0.430192	-11.2229	-52.2555	-16.7692	0
0.3293	-4.09207	-9.67904	-50.7299	-16.465	0
0.3300	-5.3092	-14.5483	-50.43	-14.6309	0
0.3307	-3.4835	-18.2298	-52.2555	-16.1607	0
0.3313	-2.26638	-19.1206	-48.5958	-14.9435	0
0.3320	-0.734474	-17.9329	-40.6594	-10.9712	0
0.3327	-0.430192	-10.6291	-32.1144	-9.75396	0
0.3333	-1.96209	-3.91912	-25.7121	-7.31136	0
0.3340	-2.26638	-3.91912	-19.3012	-1.20896	0
0.3347	-1.34304	-4.21602	-6.78799	1.23364	0
0.3353	-1.34304	-2.37522	8.46785	0.320746	0
0.3360	-0.12591	-1.42513	14.8787	3.06765	0
0.3367	2.01456	-2.37522	16.4043	7.33603	0
0.3373	1.3955	-0.534426	21.8981	8.56145	0
0.3380	1.3955	1.60328	25.8664	8.56145	0
0.3387	2.62312	1.00947	27.3919	9.17004	0
0.3393	2.62312	-2.07832	30.1346	10.3872	0
0.3400	2.31884	-3.26593	30.7517	11.6126	0
0.3407	3.84025	-2.67213	29.2261	11.6126	0
0.3413	3.84025	-2.96903	26.4749	10.0829	0
0.3420	2.01456	-2.37522	18.2384	7.64033	0
0.3427	1.09122	-2.37522	6.64229	4.89343	0
0.3433	1.3955	-6.94753	-1.90269	2.76335	0
0.3440	1.3955	-10.6291	-9.23064	-0.287849	0
0.3447	-0.430192	-10.6291	-18.3841	-5.17305	0
0.3453	-1.34304	-10.6291	-26.6206	-7.61566	0
0.3460	0.786936	-9.08523	-36.0826	-7.00706	0
0.3467	1.3955	-3.56284	-45.2361	-8.22425	0
0.3473	-2.26638	-0.237522	-48.5958	-12.1966	0
0.3480	-4.09207	-2.37522	-50.7299	-14.3266	0
0.3487	-1.64732	-5.10673	-55.9238	-14.3266	0
0.3493	-0.734474	-4.21602	-58.0579	-14.6309	0
0.3500	-3.4835	-3.26593	-56.5323	-14.0223	0
0.3507	-4.09207	-2.96903	-54.0897	-10.9712	0
0.3513	-1.03876	-2.67213	-50.1214	-7.91995	0
0.3520	0.178372	-2.67213	-43.4106	-5.47735	0
0.3527	-1.64732	-3.26593	-35.4741	-5.17305	0
0.3533	-1.34304	-2.96903	-26.3206	-4.26016	0
0.3540	1.09122	-0.831329	-19.3012	-1.51326	0
0.3547	0.178372	2.19708	-12.8903	0.92934	0
0.3553	-2.26638	3.44408	-1.60272	2.14653	0
0.3560	-2.26638	1.90018	8.77639	5.19773	0
0.3567	-0.430192	1.60328	13.9617	7.64033	0
0.3573	2.31884	7.71948	18.847	6.11884	0
0.3580	5.05738	14.1326	22.2067	6.42314	0
0.3587	3.53597	14.4295	23.1152	10.3872	0
0.3593	1.3955	11.0448	26.4749	11.6126	0
0.3600	2.31884	8.01638	29.2261	10.3872	0
0.3607	2.9274	4.98797	24.6407	9.17004	0
0.3613	-0.734474	1.30637	17.6299	8.25715	0
0.3620	-1.96209	1.60328	10.6105	6.72744	0
0.3627	-0.430192	6.47249	2.36551	3.98054	0
0.3633	-2.26638	11.0448	-4.65389	1.23364	0
0.3640	-5.00491	9.56028	-11.9733	-0.904668	0
0.3647	-4.09207	5.28487	-22.9609	-3.33905	0
0.3653	-2.87494	4.98797	-33.64	-5.17305	0
0.3660	-3.17922	4.98797	-41.2765	-7.61566	0
0.3667	-3.4835	0.356284	-46.4617	-11.5797	0
0.3673	-3.4835	-1.42513	-51.347	-14.0223	0
0.3680	-4.39635	0.356284	-56.8409	-13.7181	0
0.3687	-5.3092	-1.12823	-62.6346	-14.6309	0
0.3693	-4.09207	-4.21602	-63.2432	-15.5521	0
0.3700	-2.26638	-4.51293	-60.192	-12.8052	0
0.3707	-2.87494	-6.65063	-59.2749	-11.5797	0
0.3713	-5.92825	-10.6291	-57.4494	-15.5521	0
0.3720	-6.23253	-10.2728	-49.5129	-15.5521	0
0.3727	-2.57066	-6.94753	-40.6594	-10.3626	0
0.3733	-0.734474	-2.96903	-34.2571	-7.91995	0
0.3740	-1.64732	1.30637	-26.0121	-7.61566	0
0.3747	-2.26638	2.85027	-15.333	-4.26016	0
0.3753	-1.34304	1.00947	-4.95386	-1.51326	0
0.3760	0.178372	-0.534426	5.41668	0.320746	0
0.3767	0.482654	-0.831329	13.0446	3.37194	0
0.3773	-0.734474	-2.37522	15.1873	4.89343	0
0.3780	0.786936	-3.56284	17.0128	4.28484	0
0.3787	4.14453	-2.67213	24.3408	5.81455	0
0.3793	2.9274	0.0593806	29.8346	6.72744	0
0.3800	0.482654	0.356284	28.309	3.98054	0
0.3807	1.3955	-0.534426	25.5578	3.67624	0
0.3813	1.09122	0.712567	23.7323	3.67624	0
0.3820	-1.64732	2.19708	16.4043	0.320746	0
0.3827	-2.57066	0.0593806	5.41668	-1.51326	0
0.3833	-2.87494	-3.26593	-0.98563	-2.42615	0
0.3840	-3.4835	-3.56284	-7.09654	-5.47735	0
0.3847	-4.09207	-3.56284	-18.6927	-8.52855	0
0.3853	-4.09207	-2.96903	-29.9803	-9.14537	0
0.3860	-4.09207	-2.37522	-33.9485	-10.3626	0
0.3867	-4.09207	-4.51293	-39.1338	-13.1095	0
0.3873	-4.70063	-6.94753	-48.5958	-15.8564	0
0.3880	-5.62397	-6.35373	-53.7811	-17.0735	0
0.3887	-5.92825	-6.05682	-54.6982	-17.0735	0
0.3893	-5.00491	-8.78833	-57.7493	-17.0735	0
0.3900	-5.00491	-11.5198	-61.4176	-17.3778	0
0.3907	-5.92825	-11.5198	-59.2749	-15.5521	0
0.3913	-5.92825	-9.38214	-53.1726	-13.4138	0
0.3920	-3.17922	-8.78833	-45.5447	-12.1966	0
0.3927	-1.96209	-6.65063	-35.7827	-11.5797	0
0.3933	-1.34304	-0.534426	-26.6206	-10.0583	0
0.3940	0.482654	1.90018	-20.2183	-4.56446	0
0.3947	0.482654	-0.534426	-11.0648	1.23364	0
0.3953	-2.57066	-0.534426	2.06554	2.14653	0
0.3960	-2.57066	0.356284	13.3531	3.67624	0
0.3967	-1.34304	-1.12823	19.764	7.64033	0
0.3973	-1.03876	-2.37522	22.8152	8.56145	0
0.3980	0.178372	-2.37522	27.3919	6.72744	0
0.3987	2.31884	-1.42513	32.8858	7.64033	0
0.3993	3.53597	-0.534426	33.8028	8.56145	0
0.4000	3.23168	-1.12823	32.8858	6.42314	0
0.4007	2.31884	-2.07832	34.7199	5.19773	0
0.4013	2.01456	-1.78142	32.8858	5.81455	0
0.4020	2.31884	-3.26593	26.1749	4.58913	0
0.4027	1.3955	-6.94753	19.764	1.23364	0
0.4033	0.786936	-9.08523	13.0446	-0.60037	0
0.4040	-0.12591	-9.97594	2.06554	-1.51326	0
0.4047	-1.34304	-10.6291	-8.92209	-5.17305	0
0.4053	-0.430192	-11.8167	-16.55	-10.0583	0
0.4060	0.178372	-13.9544	-24.4865	-11.884	0
0.4067	-1.34304	-14.2513	-32.1144	-13.4138	0
0.4073	-1.03876	-13.3606	-35.7827	-17.0735	0
0.4080	-0.734474	-15.2014	-36.6911	-17.9947	0
0.4087	-4.09207	-16.0921	-41.2765	-15.2478	0
0.4093	-4.70063	-12.4105	-48.5958	-13.7181	0
0.4100	-1.64732	-8.49143	-50.43	-13.1095	0
0.4107	-2.57066	-6.65063	-45.5447	-12.1966	0
0.4113	-3.78779	-5.70054	-42.8021	-13.1095	0
0.4120	-1.03876	-6.35373	-38.5253	-11.2754	0
0.4127	-0.430192	-7.24444	-26.6206	-4.26016	0
0.4133	-2.57066	-7.24444	-17.1671	-0.60037	0
0.4140	-3.17922	-9.08523	-12.8903	-0.904668	0
0.4147	-2.26638	-10.926	-3.73682	1.84223	0
0.4153	-1.96209	-9.38214	7.25081	6.72744	0
0.4160	-1.34304	-9.08523	12.7446	8.56145	0
0.4167	-0.734474	-6.94753	20.6811	8.56145	0
0.4173	-0.12591	1.60328	30.1346	9.17004	0
0.4180	-0.734474	4.98797	31.3602	9.77864	0
0.4187	-1.64732	-0.237522	31.3602	10.6915	0
0.4193	-1.03876	0.0593806	36.5454	10.6915	0
0.4200	-0.12591	2.49399	35.9369	8.86574	0
0.4207	0.786936	-2.07832	30.4431	7.64033	0
0.4213	1.71027	-6.65063	29.2261	8.25715	0
0.4220	0.786936	-12.1136	24.0322	7.33603	0
0.4227	0.178372	-23.7522	12.7446	4.58913	0
0.4233	1.09122	-28.9184	4.49962	2.76335	0
0.4240	-0.734474	-22.2084	-1.90269	0.625043	0
0.4247	-3.4835	-14.2513	-13.8074	-2.73045	0
0.4253	-2.26638	-6.94753	-25.7121	-5.17305	0
0.4260	-2.26638	-1.12823	-33.0315	-6.70276	0
0.4267	-6.8411	-2.37522	-38.5253	-9.75396	0
0.4273	-9.59013	-3.26593	-45.8532	-9.75396	0
0.4280	-8.66679	0.356284	-53.1726	-6.70276	0
0.4287	-8.66679	3.44408	-54.3982	-7.61566	0
0.4293	-8.05823	4.98797	-51.9556	-12.5009	0
0.4300	-5.92825	7.71948	-52.8726	-12.5009	0
0.4307	-4.70063	6.47249	-52.2555	-9.14537	0
0.4313	-5.62397	3.14717	-44.9362	-9.75396	0
0.4320	-6.23253	4.03788	-37.3082	-10.9712	0
0.4327	-5.92825	8.61019	-31.2059	-7.91995	0
0.4333	-5.92825	11.3417	-25.095	-4.26016	0
0.4340	-5.92825	10.451	-17.7756	-2.73045	0
0.4347	-5.00491	8.61019	-9.23064	0.320746	0
0.4353	-4.70063	9.56028	1.75699	4.28484	0
0.4360	-5.00491	9.85718	11.8276	6.11884	0
0.4367	-3.17922	7.71948	20.064	6.72744	0
0.4373	-1.34304	6.47249	25.2578	7.64033	0
0.4380	-1.64732	8.31329	28.309	8.86574	0
0.4387	-1.96209	8.90709	33.4943	11.3083	0
0.4393	-0.12591	8.61019	37.4625	12.8298	0
0.4400	1.09122	8.01638	35.3284	10.6915	0
0.4407	0.482654	8.61019	32.8858	7.94463	0
0.4413	-1.34304	8.61019	32.8858	7.64033	0
0.4420	-2.26638	4.98797	26.4749	6.11884	0
0.4427	-2.57066	1.30637	13.3531	1.23364	0
0.4433	-2.26638	1.30637	6.64229	-1.51326	0
0.4440	-3.17922	1.60328	4.80816	-3.03475	0
0.4447	-4.09207	1.30637	-3.42828	-7.91995	0
0.4453	-3.78779	6.17558	-15.6415	-10.6669	0
0.4460	-1.96209	12.2918	-23.2694	-9.75396	0
0.4467	-1.34304	11.9949	-29.9803	-10.0583	0
0.4473	-3.17922	8.61019	-37.3082	-14.3266	0
0.4480	-3.4835	6.47249	-40.3594	-16.1607	0
0.4487	-2.57066	4.33478	-42.185	-15.5521	0
0.4493	-4.70063	4.33478	-46.4617	-14.3266	0
0.4500	-5.92825	4.98797	-47.0703	-13.4138	0
0.4507	-2.87494	3.14717	-41.5764	-11.2754	0
0.4513	-3.17922	2.19708	-35.1656	-9.14537	0
0.4520	-6.53682	3.44408	-28.4547	-9.14537	0
0.4527	-5.62397	4.03788	-19.3012	-8.52855	0
0.4533	-1.96209	4.63169	-10.7562	-3.33905	0
0.4540	-1.34304	6.76939	-3.1283	3.06765	0
0.4547	-2.57066	8.61019	5.72522	4.28484	0
0.4553	-3.17922	8.90709	17.9299	4.28484	0
0.4560	-2.26638	7.42258	30.1346	6.72744	0
0.4567	-0.430192	6.17558	35.6284	8.56145	0
0.4573	1.3955	7.71948	37.7711	8.56145	0
0.4580	3.23168	8.90709	43.2649	10.6915	0
0.4587	3.23168	9.56028	50.8928	13.7427	0
0.4593	1.71027	11.3417	53.0269	15.881	0
0.4600	1.3955	11.0448	50.2757	15.881	0
0.4607	0.786936	9.56028	48.1416	11.9169	0
0.4613	-0.430192	10.451	44.7905	7.64033	0
0.4620	-0.430192	10.7479	37.4625	5.81455	0
0.4627	0.178372	9.204	28.309	4.58913	0
0.4633	-1.34304	8.61019	21.8981	2.76335	0
0.4640	-2.87494	5.58178	15.7958	1.53794	0
0.4647	-3.17922	2.19708	6.33374	-1.20896	0
0.4653	-3.17922	4.03788	-4.04537	-3.03475	0
0.4660	-4.09207	7.06629	-11.6733	-3.33905	0
0.4667	-4.39635	8.90709	-17.1671	-8.22425	0
0.4673	-4.09207	9.85718	-21.4353	-13.1095	0
0.4680	-4.09207	6.76939	-24.795	-9.44967	0
0.4687	-4.39635	2.49399	-28.4547	-6.39847	0
0.4693	-3.17922	2.19708	-33.0315	-10.0583	0
0.4700	-3.78779	3.14717	-35.7827	-10.6669	0
0.4707	-5.92825	3.74098	-34.8656	-8.52855	0
0.4713	-5.92825	3.44408	-30.5888	-7.91995	0
0.4720	-3.78779	1.90018	-24.795	-3.65157	0
0.4727	-2.87494	2.85027	-18.3841	1.84223	0
0.4733	-1.03876	6.47249	-11.0648	3.06765	0
0.4740	2.62312	6.47249	-1.90269	6.11884	0
0.4747	2.31884	5.87868	9.99343	10.3872	0
0.4753	-1.34304	7.71948	21.8981	11.3083	0
0.4760	-3.17922	7.06629	30.1346	13.7427	0
0.4767	-3.4835	5.87868	34.7199	19.549	0
0.4773	-4.70063	6.76939	38.9881	21.9834	0
0.4780	-3.78779	4.63169	42.9563	22.2877	0
0.4787	-2.57066	5.58178	45.6989	21.9834	0
0.4793	-2.87494	10.7479	51.1928	20.1576	0
0.4800	-1.34304	10.451	54.861	20.4619	0
0.4807	-0.430192	6.76939	49.3672	20.4619	0
0.4813	-3.78779	8.31329	38.6795	16.4896	0
0.4820	-4.70063	8.61019	31.6601	14.9681	0
0.4827	-1.03876	6.76939	25.5578	16.4896	0
0.4833	-1.03876	9.56028	16.4043	14.6638	0
0.4840	-3.4835	11.0448	9.08494	10.3872	0
0.4847	-3.17922	6.76939	1.44845	7.64033	0
0.4853	-3.17922	3.44408	-9.23064	5.19773	0
0.4860	-3.78779	1.90018	-18.3841	2.45905	0
0.4867	-1.64732	1.00947	-25.095	1.23364	0
0.4873	-1.34304	2.19708	-30.8974	2.14653	0
0.4880	-4.09207	3.74098	-34.2571	3.37194	0
0.4887	-4.09207	3.14717	-37.3082	0.92934	0
0.4893	-1.34304	4.98797	-40.6594	-3.33905	0
0.4900	-1.03876	7.71948	-40.3594	-2.12186	0
0.4907	-1.96209	7.42258	-36.6911	3.06765	0
0.4913	-0.430192	6.17558	-33.9485	3.98054	0
0.4920	0.178372	6.17558	-30.2888	3.67624	0
0.4927	-1.96209	6.17558	-23.2694	7.03174	0
0.4933	-2.57066	6.17558	-15.6415	8.56145	0
0.4940	-1.03876	4.98797	-6.78799	8.25715	0
0.4947	-0.430192	2.19708	3.59112	12.2212	0
0.4953	-0.734474	0.712567	13.6617	18.0193	0
0.4960	0.786936	1.00947	22.8152	20.4619	0
0.4967	1.3955	3.14717	28.9175	22.2877	0
0.4973	-0.12591	7.06629	33.4943	24.426	0
0.4980	-0.12591	11.0448	37.7711	23.8174	0
0.4987	-0.430192	15.9734	39.2966	23.2088	0
0.4993	-0.430192	22.3271	40.5137	23.2088	0
0.5000	1.3955	24.1679	44.4819	21.3748	0
0.5007	1.3955	20.8426	45.0904	20.4619	0
0.5013	-1.64732	18.7049	37.4625	21.3748	0
0.5020	-1.96209	18.7049	28.9175	19.2365	0
0.5027	1.09122	17.7548	22.8152	13.1341	0
0.5033	0.482654	16.2703	15.4872	8.86574	0
0.5040	-2.87494	12.8856	7.85933	6.11884	0
0.5047	-4.39635	10.7479	-0.685656	2.45905	0
0.5053	-3.78779	11.698	-12.8903	-0.904668	0
0.5060	-2.26638	9.204	-23.878	-1.81756	0
0.5067	-3.17922	4.98797	-29.9803	-2.42615	0
0.5073	-5.92825	4.33478	-35.4741	-3.95587	0
0.5080	-5.62397	2.49399	-40.3594	-5.17305	0
0.5087	-2.87494	-1.12823	-42.185	-6.39847	0
0.5093	-3.78779	-0.534426	-44.0191	-8.83285	0
0.5100	-5.92825	-0.534426	-44.9362	-10.3626	0
0.5107	-4.70063	-2.07832	-41.885	-7.91995	0
0.5113	-3.17922	2.85027	-38.2253	-6.08595	0
0.5120	-3.17922	8.61019	-33.0315	-6.70276	0
0.5127	-1.34304	5.87868	-22.6609	-5.47735	0
0.5133	0.482654	0.356284	-13.1989	-1.51326	0
0.5140	-1.03876	-1.42513	-7.09654	1.53794	0
0.5147	-1.34304	-2.37522	2.36551	3.98054	0
0.5153	-0.734474	-1.42513	14.5702	7.03174	0
0.5160	-1.03876	2.19708	22.8152	8.25715	0
0.5167	0.482654	8.61019	26.7834	7.03174	0
0.5173	2.9274	15.0233	31.0516	7.64033	0
0.5180	2.01456	15.9734	35.9369	9.47434	0
0.5187	2.01456	13.4794	40.2051	9.47434	0
0.5193	2.31884	13.8357	42.9563	10.3872	0
0.5200	0.482654	13.4794	42.0393	13.4384	0
0.5207	2.31884	9.85718	39.2966	14.9681	0
0.5213	4.75309	7.42258	37.4625	13.7427	0
0.5220	1.09122	8.01638	31.9687	13.1341	0
0.5227	-2.87494	8.01638	24.6407	12.2212	0
0.5233	-1.03876	5.87868	19.1555	10.3872	0
0.5240	-0.430192	3.14717	11.219	8.86574	0
0.5247	-0.12591	1.90018	-0.0771363	5.19773	0
0.5253	2.31884	0.356284	-8.00503	0.320746	0
0.5260	-0.12591	-0.237522	-14.7245	-3.03475	0
0.5267	-3.78779	1.30637	-22.9609	-5.17305	0
0.5273	-1.64732	-0.831329	-27.5376	-6.70276	0
0.5280	-0.12591	-6.65063	-31.5059	-7.31136	0
0.5287	-2.57066	-8.13514	-41.2765	-8.83285	0
0.5293	-2.87494	-6.05682	-45.8532	-9.75396	0
0.5300	-0.734474	-6.05682	-43.102	-8.22425	0
0.5307	-1.34304	-5.40364	-42.185	-8.83285	0
0.5313	-2.26638	-4.21602	-40.3594	-11.2754	0
0.5320	-1.34304	-7.24444	-30.2888	-9.75396	0
0.5327	-0.430192	-9.67904	-20.2183	-5.47735	0
0.5333	-1.96209	-7.83824	-13.8074	-5.47735	0
0.5340	-3.17922	-6.35373	-6.47945	-8.22425	0
0.5347	-1.96209	-4.51293	1.75699	-6.08595	0
0.5353	0.482654	-1.42513	13.0446	-1.20896	0
0.5360	2.31884	-1.12823	24.6407	-0.60037	0
0.5367	2.62312	-2.96903	29.2261	-3.65157	0
0.5373	1.3955	-2.67213	31.3602	-2.73045	0
0.5380	1.71027	-4.21602	35.9369	2.14653	0
0.5387	3.84025	-6.94753	38.6795	3.06765	0
0.5393	2.62312	-6.05682	40.8222	-1.51326	0
0.5400	1.09122	-5.70054	43.2649	-3.33905	0
0.5407	3.23168	-8.78833	40.5137	-1.51326	0
0.5413	4.14453	-9.97594	33.1857	-0.904668	0
0.5420	2.31884	-8.78833	26.1749	-1.51326	0
0.5427	1.09122	-10.2728	18.2384	-2.42615	0
0.5433	-1.03876	-10.6291	9.99343	-7.00706	0
0.5440	-0.430192	-6.65063	1.75699	-10.3626	0
0.5447	2.9274	-3.56284	-9.23064	-10.6669	0
0.5453	0.786936	-5.10673	-19.3012	-13.1095	0
0.5460	-2.57066	-5.70054	-23.5694	-17.9947	0
0.5467	-0.430192	-5.40364	-29.9803	-20.429	0
0.5473	-0.430192	-6.05682	-38.8338	-20.1247	0
0.5480	-1.96209	-6.05682	-44.3276	-20.1247	0
0.5487	0.482654	-9.08523	-47.9873	-20.429	0
0.5493	2.31884	-13.9544	-51.9556	-19.8204	0
0.5500	1.3955	-13.9544	-53.4811	-17.6904	0
0.5507	1.3955	-10.2728	-52.5641	-14.6309	0
0.5513	0.178372	-9.97594	-48.2959	-12.5009	0
0.5520	-2.87494	-11.2229	-39.4423	-11.2754	0
0.5527	-4.39635	-10.6291	-32.4229	-10.6669	0
0.5533	-4.09207	-10.926	-27.5376	-8.22425	0
0.5540	-1.96209	-9.38214	-19.3012	-3.33905	0
0.5547	0.786936	-2.67213	-9.23064	1.53794	0
0.5553	0.482654	1.60328	-0.377111	4.28484	0
0.5560	0.786936	-0.534426	9.38491	8.25715	0
0.5567	2.62312	-1.42513	19.1555	11.3083	0
0.5573	3.23168	0.356284	24.6407	10.3872	0
0.5580	3.23168	2.19708	28.609	10.3872	0
0.5587	2.9274	3.14717	34.4113	14.6638	0
0.5593	-0.12591	3.14717	38.6795	15.2724	0
0.5600	-0.430192	2.19708	36.854	11.9169	0
0.5607	3.23168	2.19708	31.3602	10.6915	0
0.5613	4.14453	4.03788	26.4749	11.004	0
0.5620	1.3955	2.85027	20.064	8.86574	0
0.5627	0.482654	-0.534426	11.8276	6.42314	0
0.5633	-0.430192	-2.37522	4.80816	4.28484	0
0.5640	-2.26638	-3.26593	-1.90269	0.320746	0
0.5647	-1.34304	-2.67213	-16.8586	-3.65157	0
0.5653	-0.12591	-1.42513	-33.0315	-6.08595	0
0.5660	-1.34304	-1.12823	-41.5764	-7.31136	0
0.5667	-3.78779	-2.67213	-47.9873	-8.83285	0
0.5673	-5.00491	-2.96903	-55.6152	-9.75396	0
0.5680	-6.53682	-3.26593	-58.6664	-10.6669	0
0.5687	-7.44966	-5.10673	-60.5005	-14.3266	0
0.5693	-7.75394	-6.05682	-63.8603	-18.299	0
0.5700	-6.53682	-4.51293	-60.8005	-17.0735	0
0.5707	-3.78779	-4.21602	-57.4494	-12.5009	0
0.5713	-4.09207	-6.05682	-58.6664	-11.2754	0
0.5720	-7.14538	-6.94753	-52.2555	-12.5009	0
0.5727	-5.00491	-6.94753	-38.5253	-11.2754	0
0.5733	0.178372	-8.78833	-34.557	-8.52855	0
0.5740	0.178372	-9.08523	-33.34	-4.86876	0
0.5747	-0.430192	-7.24444	-21.4353	-1.20896	0
0.5753	2.62312	-6.35373	-7.70506	-0.60037	0
0.5760	2.01456	-7.24444	-0.0771363	0.0164485	0
0.5767	-0.430192	-8.78833	7.55935	5.51025	0
0.5773	3.23168	-10.6291	14.5702	9.47434	0
0.5780	5.98071	-10.926	17.3214	9.47434	0
0.5787	3.23168	-8.13514	18.847	11.9169	0
0.5793	2.01456	-5.70054	20.064	14.0552	0
0.5800	4.14453	-6.94753	18.2384	9.47434	0
0.5807	4.14453	-8.13514	17.0128	6.11884	0
0.5813	2.31884	-4.80983	18.847	9.17004	0
0.5820	2.01456	-0.831329	15.7958	9.47434	0
0.5827	1.3955	-1.42513	5.1167	6.72744	0
0.5833	1.09122	-3.26593	-3.1283	6.72744	0
0.5840	0.178372	-2.96903	-8.31357	4.58913	0
0.5847	-2.57066	-3.56284	-19.3012	-0.904668	0
0.5853	-3.4835	-6.94753	-30.2888	-1.81756	0
0.5860	-3.17922	-6.94753	-34.8656	-0.60037	0
0.5867	-4.09207	-3.56284	-40.9679	-4.26016	0
0.5873	-3.78779	-3.91912	-47.9873	-7.00706	0
0.5880	-1.03876	-7.54134	-48.5958	-6.08595	0
0.5887	-1.03876	-9.67904	-50.7299	-6.70276	0
0.5893	-2.26638	-10.926	-55.0067	-7.61566	0
0.5900	-1.64732	-12.4105	-53.1726	-5.47735	0
0.5907	-1.96209	-11.2229	-49.5129	-4.86876	0
0.5913	-2.87494	-9.38214	-46.7703	-4.86876	0
0.5920	-0.734474	-9.38214	-37.6082	-1.81756	0
0.5927	1.71027	-9.67904	-26.0121	1.23364	0
0.5933	2.01456	-9.08523	-18.3841	2.14653	0
0.5940	2.01456	-10.6291	-11.0648	3.98054	0
0.5947	1.71027	-11.5198	-1.90269	7.03174	0
0.5953	0.178372	-8.78833	7.25081	8.56145	0
0.5960	0.482654	-7.83824	17.3214	9.17004	0
0.5967	3.23168	-9.38214	27.7005	10.3872	0
0.5973	2.9274	-8.13514	33.8028	10.3872	0
0.5980	0.178372	-4.21602	34.7199	8.86574	0
0.5987	-0.430192	-0.831329	36.5454	10.6915	0
0.5993	0.482654	2.49399	42.0393	13.1341	0
0.6000	-1.03876	4.63169	45.399	11.004	0
0.6007	-0.734474	2.19708	41.4307	6.42314	0
0.6013	1.3955	-1.42513	35.3284	3.98054	0
0.6020	2.62312	-0.831329	29.526	2.14653	0
0.6027	2.62312	3.44408	20.6811	-1.51326	0
0.6033	1.71027	6.76939	10.9105	-4.26016	0
0.6040	0.482654	6.76939	3.59112	-5.17305	0
0.6047	0.786936	6.17558	-4.95386	-8.83285	0
0.6053	0.482654	5.58178	-14.7245	-14.3266	0
0.6060	-2.26638	4.03788	-24.4865	-16.1607	0
0.6067	-3.17922	0.712567	-34.2571	-15.5521	0
0.6073	-1.64732	-4.21602	-39.7509	-17.9947	0
0.6080	-1.34304	-6.94753	-41.2765	-18.9076	0
0.6087	-2.57066	-3.26593	-44.0191	-18.299	0
0.6093	-4.70063	3.14717	-47.0703	-19.8204	0
0.6100	-5.00491	8.61019	-47.9873	-19.5161	0
0.6107	-1.96209	9.56028	-47.0703	-15.2478	0
0.6113	-1.03876	7.06629	-41.5764	-15.2478	0
0.6120	-3.17922	6.76939	-32.4229	-16.7692	0
0.6127	-2.57066	8.31329	-25.7121	-11.884	0
0.6133	0.482654	5.58178	-20.8268	-7.00706	0
0.6140	1.3955	2.49399	-12.2818	-6.08595	0
0.6147	0.482654	2.19708	-2.81976	-1.20896	0
0.6153	0.482654	1.00947	7.25081	4.89343	0
0.6160	1.71027	1.00947	18.2384	4.89343	0
0.6167	3.53597	5.87868	26.1749	6.72744	0
0.6173	3.84025	10.7479	30.4431	11.3083	0
0.6180	1.71027	13.8357	36.2455	11.6126	0
0.6187	0.482654	14.4295	41.1222	10.3872	0
0.6193	0.482654	10.7479	42.3478	11.3083	0
0.6200	1.71027	7.42258	41.1222	11.3083	0
0.6207	4.14453	9.85718	41.1222	11.3083	0
0.6213	4.14453	14.1326	41.1222	12.2212	0
0.6220	1.3955	16.2703	36.5454	8.86574	0
0.6227	1.3955	17.161	26.7834	3.98054	0
0.6233	4.14453	15.9734	19.764	1.53794	0
0.6240	2.01456	12.5887	16.4043	0.320746	0
0.6247	-2.87494	10.7479	4.80816	-1.81756	0
0.6253	-1.96209	10.451	-11.3647	-3.33905	0
0.6260	-0.12591	11.3417	-19.9097	-5.17305	0
0.6267	-2.87494	10.7479	-24.795	-7.00706	0
0.6273	-4.39635	8.61019	-32.1144	-9.44967	0
0.6280	-1.96209	7.42258	-35.7827	-10.6669	0
0.6287	-1.03876	6.17558	-35.7827	-11.2754	0
0.6293	-1.34304	5.58178	-38.5253	-14.0223	0
0.6300	-0.734474	7.42258	-40.3594	-16.1607	0
0.6307	-1.96209	8.31329	-35.1656	-13.4138	0
0.6313	-3.4835	3.14717	-30.2888	-11.5797	0
0.6320	-2.26638	-1.42513	-26.6206	-11.5797	0
0.6327	-1.03876	0.356284	-18.3841	-7.61566	0
0.6333	0.482654	2.19708	-6.47945	-1.81756	0
0.6340	1.3955	2.19708	1.44845	-0.287849	0
0.6347	-0.430192	4.03788	8.16787	0.625043	0
0.6353	-3.17922	4.98797	20.064	2.14653	0
0.6360	-4.09207	2.49399	30.7517	2.76335	0
0.6367	-5.00491	-1.78142	36.2455	6.42314	0
0.6373	-2.26638	-6.65063	40.2051	10.3872	0
0.6380	2.01456	-8.78833	43.8734	8.56145	0
0.6387	1.3955	-3.26593	45.0904	9.17004	0
0.6393	-0.734474	7.71948	47.5331	13.1341	0
0.6400	-0.430192	17.4579	47.2245	12.2212	0
0.6407	-1.96209	22.0302	44.4819	10.3872	0
0.6413	-3.17922	21.4364	44.7905	12.8298	0
0.6420	-0.430192	17.7548	40.8222	11.004	0
0.6427	0.482654	15.0233	27.0834	5.81455	0
0.6433	-1.64732	16.5672	16.1043	5.81455	0
0.6440	-1.96209	16.8641	11.519	4.89343	0
0.6447	-1.34304	13.1825	1.14847	0.320746	0
0.6453	-1.34304	10.451	-11.0648	-1.51326	0
0.6460	-1.34304	10.1541	-18.3841	-2.73045	0
0.6467	-0.734474	10.451	-25.7121	-6.39847	0
0.6473	-1.34304	11.0448	-32.7315	-6.70276	0
0.6480	-4.70063	10.1541	-36.6911	-5.47735	0
0.6487	-8.05823	5.58178	-41.2765	-8.83285	0
0.6493	-6.53682	2.19708	-45.8532	-10.9712	0
0.6500	-1.34304	4.03788	-46.7703	-7.91995	0
0.6507	0.482654	5.87868	-46.4617	-5.17305	0
0.6513	-1.64732	2.85027	-43.7105	-3.33905	0
0.6520	-3.17922	0.356284	-33.9485	-0.60037	0
0.6527	-4.70063	1.90018	-22.9609	-0.60037	0
0.6533	-5.92825	4.33478	-17.4671	0.320746	0
0.6540	-4.09207	6.17558	-13.4988	6.42314	0
0.6547	-3.4835	7.71948	-3.42828	9.77864	0
0.6553	-5.00491	9.56028	9.69346	9.47434	0
0.6560	-4.09207	12.2918	17.9299	12.2212	0
0.6567	-1.03876	15.6171	22.2067	16.4896	0
0.6573	-0.12591	19.2987	28.309	17.715	0
0.6580	0.178372	22.3271	33.1857	17.715	0
0.6587	2.62312	23.2772	37.4625	17.1064	0
0.6593	3.84025	21.1395	43.8734	15.2724	0
0.6600	2.31884	18.7049	45.399	15.881	0
0.6607	0.482654	17.161	37.4625	17.4107	0
0.6613	-1.34304	15.6171	31.9687	16.8021	0
0.6620	-2.57066	15.0233	30.7517	14.9681	0
0.6627	-1.34304	15.3202	23.4237	13.1341	0
0.6633	-1.03876	12.5887	12.1361	12.8298	0
0.6640	-3.17922	11.3417	5.41668	11.3083	0
0.6647	-3.17922	15.3202	-2.81976	6.72744	0
0.6653	-1.03876	15.3202	-13.1989	4.28484	0
0.6660	-2.26638	11.3417	-20.5182	4.89343	0
0.6667	-3.78779	13.1825	-26.3206	1.84223	0
0.6673	-1.96209	16.8641	-33.9485	-2.42615	0
0.6680	-1.96209	14.4295	-40.0509	-0.60037	0
0.6687	-3.78779	10.1541	-43.102	3.37194	0
0.6693	-3.17922	7.06629	-43.102	2.76335	0
0.6700	-3.17922	4.98797	-41.5764	1.23364	0
0.6707	-3.4835	5.87868	-41.2765	0.625043	0
0.6713	-0.430192	6.47249	-39.1338	0.320746	0
0.6720	2.31884	0.356284	-32.1144	3.98054	0
0.6727	0.786936	-6.35373	-23.5694	9.77864	0
0.6733	-1.34304	-9.67904	-17.4671	10.3872	0
0.6740	-2.26638	-12.7668	-11.3647	10.3872	0
0.6747	-1.64732	-10.926	-2.21124	14.9681	0
0.6753	0.178372	-2.37522	7.25081	20.1576	0
0.6760	1.09122	2.19708	15.4872	21.6791	0
0.6767	1.09122	1.00947	22.2067	23.5131	0
0.6773	1.09122	-0.831329	28.0005	25.9557	0
0.6780	0.786936	-3.56284	32.8858	28.7026	0
0.6787	1.3955	-8.13514	37.4625	31.4495	0
0.6793	4.14453	-7.83824	38.9881	33.5796	0
0.6800	5.67643	-4.51293	37.4625	34.805	0
0.6807	4.44881	-5.70054	36.5454	34.1964	0
0.6813	3.23168	-9.97594	34.1028	31.7538	0
0.6820	2.01456	-10.926	26.4749	31.4495	0
0.6827	-0.12591	-10.2728	17.3214	30.8327	0
0.6833	-1.34304	-11.2229	15.1873	25.6514	0
0.6840	-0.734474	-13.6575	12.7446	19.8533	0
0.6847	-1.03876	-17.0422	0.539954	19.549	0
0.6853	-4.09207	-17.9329	-13.8074	18.6279	0
0.6860	-5.92825	-15.2014	-19.9097	13.7427	0
0.6867	-4.39635	-16.0921	-25.7121	9.77864	0
0.6873	-3.17922	-20.6645	-33.9485	7.64033	0
0.6880	-4.09207	-24.0492	-37.3082	5.81455	0
0.6887	-4.09207	-24.9399	-38.5253	5.81455	0
0.6893	-2.57066	-22.5053	-44.0191	4.89343	0
0.6900	-1.64732	-15.7952	-45.2361	0.625043	0
0.6907	-1.64732	-10.926	-39.4423	-1.51326	0
0.6913	-1.96209	-10.2728	-35.7827	0.0164485	0
0.6920	-0.430192	-7.83824	-32.7315	0.92934	0
0.6927	2.31884	-5.10673	-23.878	1.53794	0
0.6933	1.3955	-6.05682	-12.8903	4.58913	0
0.6940	-1.34304	-7.24444	-4.65389	7.64033	0
0.6947	-1.34304	-7.54134	3.59112	8.56145	0
0.6953	2.01456	-10.2728	13.0446	10.3872	0
0.6960	4.14453	-15.2014	21.2896	11.6126	0
0.6967	3.23168	-17.9329	27.3919	10.3872	0
0.6973	1.3955	-20.0706	31.3602	10.6915	0
0.6980	2.31884	-23.0991	33.8028	12.8298	0
0.6987	2.62312	-21.6145	36.2455	10.3872	0
0.6993	1.71027	-13.6575	38.071	6.72744	0
0.7000	3.84025	-8.78833	38.3796	7.64033	0
0.7007	5.98071	-9.97594	38.9881	8.56145	0
0.7013	2.31884	-12.4105	38.6795	6.11884	0
0.7020	-2.57066	-14.2513	31.0516	3.06765	0
0.7027	-2.87494	-15.2014	17.9299	-2.42615	0
0.7033	-0.12591	-13.6575	9.38491	-7.61566	0
0.7040	0.482654	-13.9544	4.49962	-8.22425	0
0.7047	-1.64732	-18.8237	-3.73682	-10.0583	0
0.7053	-3.78779	-21.2583	-14.4159	-14.3266	0
0.7060	-4.39635	-20.0706	-24.4865	-15.8564	0
0.7067	-5.92825	-21.6145	-32.1144	-15.8564	0
0.7073	-6.53682	-24.9399	-33.0315	-17.3778	0
0.7080	-5.00491	-26.1869	-33.9485	-17.9947	0
0.7087	-6.23253	-27.0776	-42.185	-19.2119	0
0.7093	-9.28585	-27.6714	-48.2959	-21.9588	0
0.7100	-8.36251	-26.4838	-45.2361	-21.6545	0
0.7107	-5.92825	-25.2368	-40.3594	-20.7416	0
0.7113	-5.92825	-25.8899	-36.0826	-21.3502	0
0.7120	-5.3092	-26.1869	-29.3718	-18.6033	0
0.7127	-3.17922	-25.2368	-22.3524	-13.4138	0
0.7133	-3.78779	-25.2368	-15.0244	-13.4138	0
0.7140	-5.00491	-26.7807	-5.57095	-13.4138	0
0.7147	-3.17922	-26.4838	5.41668	-10.0583	0
0.7153	-1.03876	-25.2368	16.4043	-7.61566	0
0.7160	-0.430192	-25.2368	24.3408	-5.78165	0
0.7167	0.786936	-23.7522	31.0516	-2.42615	0
0.7173	2.9274	-17.3391	39.5966	-2.12186	0
0.7180	4.44881	-9.67904	43.8734	-4.26016	0
0.7187	5.98071	-6.35373	42.9563	-3.65157	0
0.7193	6.285	-8.49143	46.9246	-3.03475	0
0.7200	3.23168	-9.97594	50.5842	-5.47735	0
0.7207	1.09122	-6.94753	45.6989	-6.70276	0
0.7213	1.09122	-4.80983	41.1222	-6.70276	0
0.7220	0.786936	-6.65063	38.071	-11.5797	0
0.7227	1.09122	-6.94753	27.3919	-17.6904	0
0.7233	1.09122	-3.56284	17.3214	-19.2119	0
0.7240	-0.734474	-1.42513	13.0446	-20.7416	0
0.7247	-0.12591	-3.26593	4.80816	-22.8716	0
0.7253	3.23168	-6.65063	-8.31357	-22.8716	0
0.7260	1.3955	-8.78833	-17.4671	-23.7928	0
0.7267	-4.09207	-8.78833	-22.0438	-27.1483	0
0.7273	-5.92825	-7.24444	-26.0121	-28.974	0
0.7280	-5.62397	-5.10673	-29.6803	-29.5909	0
0.7287	-4.09207	-1.78142	-33.9485	-30.808	0
0.7293	-2.26638	0.0593806	-36.0826	-30.808	0
0.7300	-3.17922	-0.534426	-34.8656	-28.974	0
0.7307	-5.62397	0.356284	-33.9485	-28.0611	0
0.7313	-4.39635	2.19708	-31.2059	-28.0611	0
0.7320	-4.09207	1.00947	-22.3524	-25.9228	0
0.7327	-6.8411	-1.12823	-12.8903	-20.7416	0
0.7333	-5.92825	-0.237522	-8.31357	-16.7692	0
0.7340	-2.26638	-1.42513	-2.21124	-15.2478	0
0.7347	-1.96209	-6.35373	8.46785	-12.1966	0
0.7353	-3.4835	-8.13514	20.3725	-7.00706	0
0.7360	-2.87494	-5.10673	28.9175	-4.26016	0
0.7367	1.3955	-0.534426	34.4113	-2.42615	0
0.7373	4.14453	6.47249	38.9881	-0.287849	0
0.7380	1.09122	15.6171	42.9563	1.84223	0
0.7387	-2.57066	21.7333	46.616	4.58913	0
0.7393	-0.430192	24.1679	49.9757	7.64033	0
0.7400	2.31884	26.9588	51.8099	8.25715	0
0.7407	1.71027	28.7402	49.9757	7.64033	0
0.7413	1.3955	26.3056	47.5331	7.64033	0
0.7420	1.71027	22.0302	42.9563	5.19773	0
0.7427	0.178372	20.5457	31.9687	2.76335	0
0.7433	-0.734474	21.4364	21.8981	1.23364	0
0.7440	-0.430192	22.0302	15.4872	-0.904668	0
0.7447	0.786936	22.9803	4.49962	-2.42615	0
0.7453	1.71027	24.4648	-11.3647	-2.42615	0
0.7460	0.482654	23.5741	-20.5182	-4.86876	0
0.7467	-1.03876	20.5457	-25.095	-7.31136	0
0.7473	-0.430192	18.7049	-33.0315	-7.00706	0
0.7480	-0.430192	17.4579	-38.5253	-7.00706	0
0.7487	-2.26638	15.0233	-38.8338	-8.22425	0
0.7493	-1.64732	10.7479	-40.6594	-7.00706	0
0.7500	-1.34304	4.98797	-41.2765	-4.86876	0
0.7507	-4.09207	-0.831329	-39.7509	-5.17305	0
0.7513	-6.23253	-0.831329	-38.5253	-4.56446	0
0.7520	-5.92825	5.87868	-30.8974	-2.12186	0
0.7527	-5.00491	11.3417	-18.3841	0.320746	0
0.7533	-5.00491	11.3417	-13.8074	3.98054	0
0.7540	-6.8411	12.2918	-10.1477	10.6915	0
0.7547	-5.3092	16.5672	3.59112	14.9681	0
0.7553	0.178372	20.5457	17.0128	14.0552	0
0.7560	1.3955	22.3271	24.6407	14.9681	0
0.7567	-2.87494	22.3271	31.6601	19.8533	0
0.7573	-3.17922	20.1894	35.6284	23.5131	0
0.7580	1.3955	20.5457	36.5454	23.2088	0
0.7587	3.23168	23.2772	41.1222	22.2877	0
0.7593	2.01456	22.6834	44.4819	23.2088	0
0.7600	0.482654	21.1395	41.7307	24.7303	0
0.7607	2.31884	23.871	40.8222	25.0346	0
0.7613	5.67643	25.4149	40.2051	23.5131	0
0.7620	5.05738	21.7333	32.5772	20.4619	0
0.7627	1.3955	19.0018	21.8981	16.8021	0
0.7633	-0.430192	18.7049	14.8787	14.9681	0
0.7640	0.786936	16.8641	7.85933	12.2212	0
0.7647	0.786936	15.0233	-2.21124	7.64033	0
0.7653	-0.734474	14.1326	-11.3647	3.98054	0
0.7660	-0.430192	11.0448	-19.6098	2.14653	0
0.7667	1.09122	8.90709	-27.5376	1.53794	0
0.7673	0.178372	9.56028	-32.7315	0.92934	0
0.7680	-3.17922	9.204	-35.7827	0.320746	0
0.7687	-4.70063	9.56028	-38.8338	-0.60037	0
0.7693	-4.09207	13.1825	-42.185	-1.81756	0
0.7700	-3.78779	12.2918	-43.7105	-2.73045	0
0.7707	-5.00491	6.76939	-42.185	-1.81756	0
0.7713	-4.39635	5.87868	-37.6082	1.23364	0
0.7720	-2.57066	7.71948	-32.1144	3.06765	0
0.7727	-3.17922	8.01638	-24.795	3.98054	0
0.7733	-3.78779	10.7479	-13.8074	7.64033	0
0.7740	-1.03876	11.3417	-6.47945	12.2212	0
0.7747	-0.12591	6.47249	-1.90269	14.6638	0
0.7753	-0.734474	4.63169	8.46785	17.1064	0
0.7760	2.31884	6.47249	20.064	19.8533	0
0.7767	3.23168	4.98797	23.1152	22.2877	0
0.7773	-0.734474	2.19708	25.2578	24.426	0
0.7780	0.482654	3.14717	30.1346	25.0346	0
0.7787	5.05738	4.33478	36.5454	23.5131	0
0.7793	3.23168	4.98797	43.5648	25.9557	0
0.7800	1.3955	3.44408	45.399	32.3624	0
0.7807	2.31884	2.19708	38.3796	37.5519	0
0.7813	1.71027	2.49399	32.8858	39.6902	0
0.7820	2.31884	1.90018	30.1346	40.6031	0
0.7827	4.44881	-1.12823	22.8152	39.9945	0
0.7833	3.53597	-4.21602	16.1043	40.6031	0
0.7840	0.786936	-6.05682	13.3531	42.7414	0
0.7847	0.482654	-6.05682	4.49962	42.4371	0
0.7853	-0.734474	-4.51293	-8.00503	39.9945	0
0.7860	-2.87494	-7.83824	-15.333	39.0734	0
0.7867	-2.87494	-12.7668	-20.5182	36.9433	0
0.7873	-0.734474	-15.7952	-25.7121	33.2753	0
0.7880	-0.12591	-21.6145	-27.8462	32.971	0
0.7887	-2.87494	-27.0776	-30.8974	33.5796	0
0.7893	-5.92825	-23.0991	-36.9997	30.2241	0
0.7900	-5.00491	-14.9045	-39.1338	27.7815	0
0.7907	-2.87494	-9.97594	-36.6911	28.3983	0
0.7913	-3.4835	-6.94753	-34.8656	26.8686	0
0.7920	-4.09207	-6.94753	-31.2059	25.9557	0
0.7927	-2.87494	-11.5198	-22.0438	25.9557	0
0.7933	-3.17922	-13.3606	-13.8074	23.8174	0
0.7940	-5.00491	-12.1136	-9.23064	21.3748	0
0.7947	-3.17922	-11.5198	-1.60272	21.3748	0
0.7953	0.482654	-8.78833	9.08494	21.3748	0
0.7960	2.01456	-4.80983	17.3214	19.8533	0
0.7967	2.62312	-6.94753	23.4237	18.9322	0
0.7973	3.53597	-9.38214	31.6601	17.1064	0
0.7980	1.09122	-5.40364	37.154	14.3595	0
0.7987	-1.03876	-3.91912	38.3796	13.7427	0
0.7993	1.71027	-7.83824	40.2051	13.4384	0
0.8000	3.23168	-8.78833	42.6478	10.3872	0
0.8007	1.3955	-7.54134	41.4307	4.89343	0
0.8013	1.71027	-7.83824	35.0199	2.14653	0
0.8020	1.71027	-7.83824	24.6407	0.92934	0
0.8027	-1.34304	-6.94753	15.4872	-3.95587	0
0.8033	-2.87494	-9.67904	9.99343	-10.3626	0
0.8040	-2.26638	-14.2513	1.44845	-15.5521	0
0.8047	-3.17922	-17.0422	-11.3647	-20.1247	0
0.8053	-2.57066	-16.0921	-22.3524	-22.5673	0
0.8060	-2.26638	-13.0637	-32.1144	-24.4014	0
0.8067	-5.00491	-11.2229	-41.2765	-28.3654	0
0.8073	-4.09207	-6.65063	-46.7703	-31.1123	0
0.8080	-1.64732	2.19708	-50.43	-31.1123	0
0.8087	-5.00491	5.87868	-55.0067	-32.0335	0
0.8093	-7.75394	2.49399	-55.0067	-32.6421	0
0.8100	-4.39635	0.0593806	-52.5641	-30.5037	0
0.8107	-4.70063	-1.78142	-51.647	-28.6697	0
0.8113	-7.14538	-4.21602	-48.9044	-28.974	0
0.8120	-5.92825	-4.21602	-42.185	-27.7568	0
0.8127	-4.09207	-2.96903	-34.2571	-24.7057	0
0.8133	-3.17922	-2.96903	-24.4865	-21.3502	0
0.8140	0.786936	-2.67213	-13.1989	-18.299	0
0.8147	1.3955	-3.56284	-4.65389	-14.3266	0
0.8153	-0.734474	-3.91912	5.41668	-11.884	0
0.8160	0.786936	-1.12823	18.2384	-12.5009	0
0.8167	2.31884	-0.534426	24.6407	-10.3626	0
0.8173	2.31884	-0.831329	26.4749	-6.08595	0
0.8180	4.14453	2.85027	30.7517	-5.47735	0
0.8187	3.84025	5.58178	34.4113	-7.31136	0
0.8193	1.3955	1.60328	34.7199	-6.08595	0
0.8200	2.31884	-3.91912	33.8028	-6.08595	0
0.8207	2.31884	-6.94753	31.3602	-8.83285	0
0.8213	-1.34304	-4.21602	28.609	-10.6669	0
0.8220	-1.64732	4.63169	22.2067	-12.5009	0
0.8227	-1.34304	8.61019	9.08494	-16.1607	0
0.8233	-3.4835	5.87868	-3.1283	-19.5161	0
0.8240	-2.87494	4.63169	-9.83916	-23.1759	0
0.8247	-1.64732	4.98797	-19.3012	-27.1483	0
0.8253	-3.17922	1.30637	-30.8974	-29.8952	0
0.8260	-2.26638	0.0593806	-39.4423	-32.0335	0
0.8267	-1.64732	4.03788	-46.7703	-33.5549	0
0.8273	-4.09207	4.03788	-49.8215	-34.4678	0
0.8280	-4.39635	-1.42513	-49.8215	-36.3018	0
0.8287	-2.57066	-5.10673	-55.9238	-37.2147	0
0.8293	-0.734474	-7.24444	-62.3261	-35.6933	0
0.8300	1.3955	-12.4105	-57.1408	-34.7721	0
0.8307	0.482654	-17.3391	-52.8726	-32.9464	0
0.8313	-1.34304	-20.6645	-53.4811	-27.7568	0
0.8320	2.31884	-25.2368	-44.9362	-24.4014	0
0.8327	4.75309	-27.0776	-32.1144	-24.0971	0
0.8333	1.3955	-23.396	-28.4547	-21.3502	0
0.8340	1.3955	-19.7737	-21.7439	-16.1607	0
0.8347	3.84025	-22.2084	-5.57095	-12.5009	0
0.8353	2.01456	-27.6714	6.33374	-10.0583	0
0.8360	1.09122	-29.8091	12.7446	-6.39847	0
0.8367	3.23168	-20.0706	21.8981	-3.33905	0
0.8373	1.3955	4.98797	29.2261	-0.60037	0
0.8380	-1.64732	33.6688	32.8858	3.06765	0
0.8387	-1.34304	47.9795	37.154	5.51025	0
0.8393	-2.26638	44.001	42.3478	4.89343	0
0.8400	-4.09207	33.3125	45.6989	2.14653	0
0.8407	-1.34304	24.8211	44.1734	0.625043	0
0.8413	0.482654	19.8925	37.4625	1.23364	0
0.8420	-1.96209	17.7548	27.3919	0.625043	0
0.8427	-3.78779	16.2703	17.3214	0.0164485	0
0.8433	-2.87494	13.1825	9.69346	1.23364	0
0.8440	-1.96209	10.1541	3.28258	1.23364	0
0.8447	-2.57066	8.01638	-6.17947	-1.81756	0
0.8453	-3.4835	7.42258	-18.9927	-3.03475	0
0.8460	-3.17922	5.28487	-29.9803	-2.42615	0
0.8467	-3.4835	0.712567	-36.0826	-4.26016	0
0.8473	-5.92825	-0.534426	-38.5253	-6.39847	0
0.8480	-6.23253	0.712567	-40.6594	-5.78165	0
0.8487	-4.09207	-3.26593	-46.7703	-5.17305	0
0.8493	-3.17922	-7.83824	-51.0385	-5.47735	0
0.8500	-3.4835	-6.05682	-46.1532	-4.26016	0
0.8507	-2.26638	-5.70054	-40.3594	-1.81756	0
0.8513	-3.17922	-7.54134	-36.6911	-0.287849	0
0.8520	-5.92825	-6.65063	-29.3718	0.92934	0
0.8527	-4.09207	-6.65063	-21.7439	3.06765	0
0.8533	-1.34304	-6.94753	-18.3841	5.81455	0
0.8540	-1.34304	-2.37522	-10.7562	8.56145	0
0.8547	-0.430192	1.30637	1.44845	11.9169	0
0.8553	1.09122	1.90018	9.99343	15.881	0
0.8560	-1.03876	4.98797	17.0128	18.3236	0
0.8567	-1.34304	7.71948	25.5578	18.9322	0
0.8573	1.3955	6.76939	31.0516	20.4619	0
0.8580	2.31884	5.87868	34.7199	22.9045	0
0.8587	0.786936	6.17558	40.2051	24.1217	0
0.8593	0.482654	6.76939	44.1734	23.8174	0
0.8600	0.482654	8.01638	42.6478	22.2877	0
0.8607	0.482654	6.76939	40.2051	22.2877	0
0.8613	1.3955	-0.237522	38.071	22.2877	0
0.8620	-1.03876	-6.94753	31.0516	19.549	0
0.8627	-3.78779	-8.49143	21.2896	14.9681	0
0.8633	-2.26638	-6.35373	14.8787	11.3083	0
0.8640	-1.34304	-5.10673	9.38491	9.47434	0
0.8647	-4.09207	-3.26593	-3.73682	5.81455	0
0.8653	-5.62397	0.712567	-18.3841	0.92934	0
0.8660	-3.17922	3.14717	-25.7121	-2.12186	0
0.8667	-1.96209	1.30637	-31.8144	-3.65157	0
0.8673	-2.87494	-0.237522	-40.0509	-7.00706	0
0.8680	-2.26638	0.356284	-44.0191	-10.3626	0
0.8687	-1.03876	0.0593806	-44.9362	-10.9712	0
0.8693	-1.34304	-0.831329	-47.0703	-12.1966	0
0.8700	-2.26638	-0.534426	-47.6788	-14.3266	0
0.8707	-1.64732	0.0593806	-46.7703	-16.1607	0
0.8713	-2.26638	-0.534426	-47.6788	-16.1607	0
0.8720	-3.17922	-0.237522	-43.102	-13.1095	0
0.8727	-1.96209	1.00947	-29.9803	-10.0583	0
0.8733	-1.34304	1.60328	-21.4353	-8.52855	0
0.8740	-2.26638	3.14717	-17.7756	-6.08595	0
0.8747	-2.26638	5.28487	-9.23064	-2.42615	0
0.8753	-2.87494	5.28487	3.28258	0.0164485	0
0.8760	-4.09207	3.74098	13.0446	1.23364	0
0.8767	-1.34304	3.44408	19.1555	3.06765	0
0.8773	1.09122	4.03788	22.8152	4.89343	0
0.8780	0.482654	4.98797	26.4749	5.81455	0
0.8787	-0.12591	8.31329	31.3602	6.72744	0
0.8793	1.3955	12.5887	35.6284	7.33603	0
0.8800	2.9274	13.4794	36.5454	6.72744	0
0.8807	3.23168	11.3417	34.4113	7.03174	0
0.8813	2.31884	8.90709	31.6601	8.25715	0
0.8820	0.482654	8.61019	26.7834	5.81455	0
0.8827	0.482654	7.71948	18.2384	0.0164485	0
0.8833	0.482654	7.71948	10.302	-3.33905	0
0.8840	-0.430192	8.31329	4.49962	-4.56446	0
0.8847	-1.96209	6.76939	-4.65389	-8.52855	0
0.8853	-3.78779	5.87868	-16.25	-11.5797	0
0.8860	-4.09207	8.01638	-24.795	-12.5009	0
0.8867	-2.87494	7.06629	-30.8974	-14.3266	0
0.8873	-3.4835	2.49399	-36.6911	-16.465	0
0.8880	-5.62397	1.30637	-40.9679	-16.465	0
0.8887	-5.00491	1.90018	-46.1532	-17.0735	0
0.8893	-4.70063	-0.237522	-50.43	-19.8204	0
0.8900	-5.92825	-1.42513	-48.5958	-20.7416	0
0.8907	-5.62397	-0.534426	-45.2361	-18.9076	0
0.8913	-5.00491	2.49399	-44.0191	-16.7692	0
0.8920	-4.70063	7.06629	-38.2253	-14.9435	0
0.8927	-2.57066	8.31329	-27.5376	-12.8052	0
0.8933	-1.96209	4.98797	-18.6927	-10.3626	0
0.8940	-2.26638	4.98797	-11.9733	-8.52855	0
0.8947	-0.734474	6.47249	-2.21124	-6.08595	0
0.8953	-0.430192	4.03788	8.16787	-2.42615	0
0.8960	-3.17922	4.33478	15.7958	0.0164485	0
0.8967	-5.92825	7.42258	22.5066	1.23364	0
0.8973	-5.00491	5.87868	30.1346	3.67624	0
0.8980	-1.03876	6.47249	35.9369	6.11884	0
0.8987	1.71027	14.7264	38.3796	7.94463	0
0.8993	1.09122	19.8925	42.0393	8.86574	0
0.9000	0.786936	17.7548	46.616	9.17004	0
0.9007	2.31884	14.1326	44.7905	9.47434	0
0.9013	1.09122	12.2918	36.854	9.47434	0
0.9020	-0.12591	10.1541	29.8346	7.03174	0
0.9027	0.786936	6.17558	24.6407	5.81455	0
0.9033	-0.430192	1.90018	18.2384	7.64033	0
0.9040	-2.26638	3.74098	8.16787	7.03174	0
0.9047	-1.64732	11.3417	-3.42828	1.84223	0
0.9053	-1.96209	15.9734	-13.1989	-1.51326	0
0.9060	-2.87494	14.4295	-22.9609	-0.60037	0
0.9067	-0.430192	11.3417	-30.2888	1.23364	0
0.9073	-0.430192	8.90709	-33.64	0.0164485	0
0.9080	-4.09207	7.42258	-37.6082	-3.33905	0
0.9087	-4.39635	7.42258	-44.3276	-4.86876	0
0.9093	-3.17922	7.42258	-47.6788	-3.03475	0
0.9100	-5.92825	8.31329	-48.5958	-2.73045	0
0.9107	-5.92825	10.451	-45.8532	-5.17305	0
0.9113	-1.96209	9.85718	-38.5253	-4.26016	0
0.9120	-1.96209	7.71948	-32.7315	0.0164485	0
0.9127	-5.00491	7.42258	-28.4547	3.06765	0
0.9133	-2.26638	5.28487	-20.2183	3.98054	0
0.9140	0.482654	-0.534426	-10.1477	4.58913	0
0.9147	-1.34304	-6.65063	-0.377111	5.81455	0
0.9153	-1.96209	-11.5198	11.219	10.0829	0
0.9160	0.482654	-13.6575	19.764	14.0552	0
0.9167	0.482654	-8.78833	24.0322	14.3595	0
0.9173	1.09122	1.30637	32.2772	13.1341	0
0.9180	4.14453	7.42258	39.9052	12.5255	0
0.9187	3.23168	9.56028	39.5966	13.4384	0
0.9193	1.71027	10.1541	39.2966	15.881	0
0.9200	3.23168	6.76939	40.2051	14.0552	0
0.9207	2.62312	4.33478	37.4625	10.0829	0
0.9213	0.786936	5.58178	35.3284	10.6915	0
0.9220	2.62312	4.63169	30.4431	11.3083	0
0.9227	3.23168	0.0593806	16.7129	5.19773	0
0.9233	1.71027	-2.07832	7.55935	0.320746	0
0.9240	1.3955	-1.42513	7.25081	-0.60037	0
0.9247	-1.03876	-2.37522	-2.81976	-4.26016	0
0.9253	-3.4835	-3.26593	-20.2183	-8.83285	0
0.9260	-1.96209	-1.42513	-30.2888	-9.14537	0
0.9267	-1.03876	-0.534426	-34.8656	-8.22425	0
0.9273	-3.78779	-2.67213	-38.5253	-9.75396	0
0.9280	-3.4835	-4.21602	-42.185	-11.5797	0
0.9287	-2.26638	-3.56284	-47.6788	-11.5797	0
0.9293	-3.17922	-5.70054	-50.7299	-10.3626	0
0.9300	-2.26638	-9.67904	-47.6788	-9.44967	0
0.9307	-1.34304	-10.6291	-45.8532	-9.75396	0
0.9313	-1.64732	-9.67904	-44.6276	-7.91995	0
0.9320	-0.12591	-10.2728	-36.6911	-3.95587	0
0.9327	1.09122	-12.4105	-26.6206	-0.60037	0
0.9333	-0.734474	-14.9045	-20.8268	3.06765	0
0.9340	0.178372	-14.5483	-14.7245	7.64033	0
0.9347	2.31884	-12.4105	-3.42828	9.17004	0
0.9353	-0.12591	-11.5198	9.38491	11.004	0
0.9360	-1.34304	-11.8167	18.2384	14.6638	0
0.9367	1.09122	-12.1136	23.7323	17.1064	0
0.9373	2.01456	-12.4105	29.526	18.3236	0
0.9380	2.31884	-12.1136	35.0199	19.549	0
0.9387	3.23168	-9.97594	38.3796	20.7662	0
0.9393	2.31884	-9.67904	40.2051	21.6791	0
0.9400	3.23168	-10.926	39.5966	21.0705	0
0.9407	6.89356	-11.5198	38.071	19.549	0
0.9413	6.89356	-12.7668	34.7199	19.8533	0
0.9420	2.9274	-14.2513	26.4749	19.549	0
0.9427	0.786936	-14.2513	15.7958	15.2724	0
0.9433	0.482654	-17.0422	8.46785	11.6126	0
0.9440	-0.430192	-22.8022	2.36551	10.3872	0
0.9447	-2.26638	-24.3461	-7.39651	8.86574	0
0.9453	-4.09207	-23.396	-19.3012	5.51025	0
0.9460	-5.92825	-25.2368	-29.3718	3.37194	0
0.9467	-5.3092	-25.2368	-36.3912	2.76335	0
0.9473	-5.62397	-19.7737	-39.7509	0.320746	0
0.9480	-5.62397	-15.2014	-42.185	-4.26016	0
0.9487	-3.17922	-11.5198	-46.1532	-6.70276	0
0.9493	-1.03876	-8.13514	-49.2044	-8.22425	0
0.9500	-2.57066	-8.78833	-49.5129	-10.0583	0
0.9507	-3.4835	-10.926	-46.7703	-8.83285	0
0.9513	-2.57066	-10.6291	-40.9679	-3.95587	0
0.9520	-1.64732	-10.6291	-33.34	-1.81756	0
0.9527	-0.430192	-9.67904	-26.6206	-1.81756	0
0.9533	0.786936	-5.40364	-19.9097	0.625043	0
0.9540	0.482654	-2.37522	-10.4477	5.81455	0
0.9547	-1.03876	-2.37522	0.539954	9.47434	0
0.9553	-1.34304	-2.07832	10.6105	11.3083	0
0.9560	-0.12591	-0.831329	18.847	12.2212	0
0.9567	1.71027	0.712567	25.5578	15.881	0
0.9573	0.786936	1.90018	30.1346	21.3748	0
0.9580	-1.34304	2.19708	33.8028	24.7303	0
0.9587	-0.430192	5.58178	38.3796	24.1217	0
0.9593	1.09122	8.90709	41.4307	20.4619	0
0.9600	0.178372	6.76939	41.7307	16.8021	0
0.9607	0.786936	3.44408	40.5137	15.881	0
0.9613	3.23168	5.58178	39.2966	14.6638	0
0.9620	3.23168	8.31329	33.1857	9.47434	0
0.9627	3.23168	8.61019	23.4237	4.28484	0
0.9633	3.84025	8.01638	14.5702	2.14653	0
0.9640	2.9274	4.98797	8.16787	0.625043	0
0.9647	1.3955	1.90018	0.839928	-2.12186	0
0.9653	1.3955	3.74098	-7.39651	-7.00706	0
0.9660	2.01456	5.58178	-17.7756	-13.1095	0
0.9667	2.01456	2.19708	-26.3206	-14.3266	0
0.9673	2.01456	0.0593806	-29.3718	-11.5797	0
0.9680	-0.734474	5.28487	-32.1144	-14.3266	0
0.9687	-7.44966	10.451	-37.3082	-18.6033	0
0.9693	-11.4158	8.31329	-38.5253	-14.0223	0
0.9700	-7.44966	8.31329	-36.6911	-8.22425	0
0.9707	-1.34304	14.4295	-35.7827	-8.83285	0
0.9713	-1.96209	17.4579	-32.4229	-8.52855	0
0.9720	-5.92825	15.9734	-24.4865	-7.00706	0
0.9727	-4.39635	16.8641	-16.25	-6.08595	0
0.9733	-1.03876	17.7548	-10.1477	-1.51326	0
0.9740	-4.09207	15.0233	-4.65389	2.76335	0
0.9747	-7.14538	10.7479	3.8911	2.76335	0
0.9753	-4.09207	7.71948	14.2702	3.98054	0
0.9760	-1.03876	7.71948	21.8981	7.03174	0
0.9767	-3.4835	10.1541	28.309	6.72744	0
0.9773	-5.00491	9.85718	34.7199	6.72744	0
0.9780	-2.26638	8.61019	40.8222	9.77864	0
0.9787	0.178372	12.2918	46.0075	11.6126	0
0.9793	-0.430192	20.1894	49.3672	11.3083	0
0.9800	-1.34304	22.6834	48.4501	11.004	0
0.9807	-1.03876	17.7548	46.616	10.3872	0
0.9813	0.482654	13.4794	45.399	10.0829	0
0.9820	-0.430192	12.2918	38.3796	7.03174	0
0.9827	-1.34304	7.71948	28.609	1.53794	0
0.9833	-0.12591	1.60328	22.8152	-2.12186	0
0.9840	0.178372	1.30637	18.2384	-3.33905	0
0.9847	-2.26638	3.14717	9.99343	-6.08595	0
0.9853	-4.09207	6.76939	-0.685656	-9.14537	0
0.9860	-5.00491	14.4295	-11.9733	-12.1966	0
0.9867	-6.23253	19.0018	-20.2183	-15.8564	0
0.9873	-4.39635	16.5672	-23.2694	-16.7692	0
0.9880	-2.57066	15.0233	-26.6206	-16.1607	0
0.9887	-3.17922	12.8856	-31.2059	-20.429	0
0.9893	-5.00491	7.42258	-33.34	-26.844	0
0.9900	-6.8411	3.44408	-32.1144	-25.6185	0
0.9907	-6.8411	3.14717	-31.5059	-20.7416	0
0.9913	-0.430192	2.49399	-31.2059	-19.8204	0
0.9920	3.53597	1.90018	-25.095	-17.9947	0
0.9927	1.09122	1.30637	-15.6415	-13.4138	0
0.9933	0.482654	-1.12823	-8.62212	-12.5009	0
0.9940	3.84025	-4.21602	-4.65389	-11.5797	0
0.9947	5.05738	-9.97594	4.49962	-6.70276	0
0.9953	5.98071	-16.0921	16.7129	-3.95587	0
0.9960	5.98071	-15.4983	26.4749	-4.26016	0
0.9967	3.53597	-9.67904	32.8858	-2.12186	0
0.9973	3.53597	-3.91912	38.6795	1.23364	0
0.9980	6.58928	2.19708	41.1222	3.06765	0
0.9987	7.80641	4.33478	41.4307	5.81455	0
0.9993	6.89356	4.03788	44.4819	7.94463	0
1.0000	3.84025	8.61019	46.616	7.64033	0
1.0007	0.178372	14.1326	45.6989	6.72744	0
1.0013	0.482654	9.56028	44.7905	7.03174	0
1.0020	2.31884	1.30637	40.2051	6.72744	0
1.0027	0.482654	-1.78142	30.1346	2.45905	0
1.0033	-2.26638	-1.42513	22.8152	-3.33905	0
1.0040	-4.09207	1.90018	17.0128	-4.26016	0
1.0047	-4.09207	9.204	5.41668	-0.904668	0
1.0053	-2.26638	15.6171	-5.57095	-3.33905	0
1.0060	-2.26638	15.6171	-13.8074	-9.75396	0
1.0067	-3.4835	11.698	-23.2694	-11.884	0
1.0073	-2.87494	9.56028	-27.8462	-10.6669	0
1.0080	-2.87494	8.31329	-28.7633	-11.2754	0
1.0087	-4.70063	6.47249	-36.3912	-11.5797	0
1.0093	-4.09207	6.76939	-42.4935	-9.75396	0
1.0100	-2.87494	5.87868	-38.8338	-8.83285	0
1.0107	-5.00491	1.00947	-36.6911	-8.83285	0
1.0113	-6.8411	-1.78142	-37.6082	-7.31136	0
1.0120	-5.3092	-1.42513	-30.2888	-3.03475	0
1.0127	-3.78779	-6.05682	-19.3012	0.92934	0
1.0133	-4.39635	-16.0921	-13.1989	2.14653	0
1.0140	-5.62397	-30.1654	-5.57095	4.58913	0
1.0147	-4.70063	-42.9322	7.25081	8.86574	0
1.0153	-3.4835	-43.5854	17.3214	10.0829	0
1.0160	-3.17922	-29.8091	24.3408	9.47434	0
1.0167	-1.96209	-8.13514	33.1857	12.8298	0
1.0173	-1.64732	17.161	40.2051	16.8021	0
1.0180	-0.734474	35.1533	42.9563	17.715	0
1.0187	2.31884	33.3125	45.0904	16.8021	0
1.0193	2.31884	23.2772	46.616	15.881	0
1.0200	-0.12591	17.161	46.316	13.4384	0
1.0207	1.3955	11.3417	47.8416	11.3083	0
1.0213	3.84025	4.98797	44.1734	9.77864	0
1.0220	1.3955	4.98797	31.0516	9.77864	0
1.0227	0.178372	7.06629	22.5066	8.25715	0
1.0233	2.9274	4.98797	21.5896	2.45905	0
1.0240	0.786936	2.19708	13.3531	-2.42615	0
1.0247	-3.78779	0.356284	-1.29418	-4.26016	0
1.0253	-2.87494	-5.10673	-10.1477	-7.31136	0
1.0260	-2.26638	-9.67904	-17.4671	-12.1966	0
1.0267	-6.23253	-8.13514	-26.9291	-14.3266	0
1.0273	-7.75394	-7.24444	-33.9485	-15.5521	0
1.0280	-5.00491	-10.2728	-39.7509	-17.9947	0
1.0287	-5.92825	-12.1136	-44.6276	-19.8204	0
1.0293	-7.14538	-10.6291	-44.9362	-19.8204	0
1.0300	-6.23253	-6.65063	-44.3276	-17.9947	0
1.0307	-6.8411	-5.10673	-44.6276	-15.2478	0
1.0313	-7.75394	-6.94753	-40.3594	-16.1607	0
1.0320	-5.3092	-6.65063	-32.7315	-17.3778	0
1.0327	-0.734474	-1.78142	-28.4547	-14.3266	0
1.0333	1.3955	-0.237522	-24.795	-11.5797	0
1.0340	0.178372	-0.534426	-18.3841	-10.6669	0
1.0347	-1.34304	3.14717	-8.62212	-7.31136	0
1.0353	-1.64732	4.03788	1.14847	-4.26016	0
1.0360	-1.64732	1.60328	9.99343	-3.33905	0
1.0367	-2.87494	2.85027	18.5384	-0.904668	0
1.0373	-2.87494	4.33478	25.5578	1.23364	0
1.0380	-1.03876	3.74098	28.309	0.625043	0
1.0387	0.786936	5.28487	30.1346	0.92934	0
1.0393	1.3955	6.76939	31.9687	3.98054	0
1.0400	0.482654	6.17558	31.3602	7.33603	0
1.0407	-1.03876	8.01638	31.0516	9.47434	0
1.0413	0.786936	9.56028	29.526	11.3083	0
1.0420	2.31884	9.56028	19.764	12.2212	0
1.0427	0.482654	10.451	9.08494	9.47434	0
1.0433	-0.430192	11.3417	4.80816	4.28484	0
1.0440	0.786936	8.31329	-1.60272	1.53794	0
1.0447	-1.34304	3.44408	-14.1159	0.0164485	0
1.0453	-4.09207	0.356284	-26.0121	-5.47735	0
1.0460	-1.34304	0.0593806	-35.1656	-9.75396	0
1.0467	1.3955	1.30637	-42.185	-9.44967	0
1.0473	-1.34304	0.356284	-46.4617	-10.3626	0
1.0480	-3.17922	-0.534426	-51.9556	-14.3266	0
1.0487	-1.34304	-1.78142	-57.1408	-14.3266	0
1.0493	-0.430192	-5.70054	-57.7493	-12.1966	0
1.0500	-1.34304	-7.83824	-56.2238	-12.1966	0
1.0507	-2.26638	-7.83824	-55.6152	-11.5797	0
1.0513	-3.4835	-10.2728	-52.5641	-12.1966	0
1.0520	-4.09207	-13.0637	-46.7703	-13.1095	0
1.0527	-3.4835	-10.2728	-39.4423	-10.3626	0
1.0533	-4.09207	-6.35373	-30.8974	-5.17305	0
1.0540	-5.92825	-2.67213	-22.9609	-1.51326	0
1.0547	-3.78779	1.90018	-14.7245	1.84223	0
1.0553	-0.734474	5.28487	-4.65389	3.37194	0
1.0560	-0.430192	9.56028	3.28258	3.37194	0
1.0567	-0.734474	15.0233	8.16787	7.03174	0
1.0573	-1.96209	15.0233	13.6617	11.3083	0
1.0580	-2.57066	11.698	18.5384	10.3872	0
1.0587	-1.34304	11.3417	21.8981	10.0829	0
1.0593	-0.430192	9.204	24.9493	13.4384	0
1.0600	-0.430192	4.03788	25.5578	13.7427	0
1.0607	0.482654	3.14717	23.7323	11.3083	0
1.0613	1.09122	4.98797	21.5896	10.3872	0
1.0620	1.09122	5.87868	15.7958	8.25715	0
1.0627	2.31884	6.47249	5.41668	6.42314	0
1.0633	1.3955	7.71948	-2.81976	4.89343	0
1.0640	-1.96209	6.17558	-7.70506	1.23364	0
1.0647	-3.17922	1.30637	-14.7245	-0.904668	0
1.0653	-2.26638	-2.07832	-24.1865	-1.81756	0
1.0660	-1.34304	0.0593806	-35.1656	-5.17305	0
1.0667	-1.64732	1.00947	-45.5447	-9.14537	0
1.0673	-2.57066	-4.21602	-49.5129	-10.6669	0
1.0680	-4.09207	-10.6291	-50.43	-10.3626	0
1.0687	-4.70063	-16.0921	-55.9238	-7.91995	0
1.0693	-5.00491	-23.7522	-60.5005	-6.39847	0
1.0700	-5.00491	-24.3461	-59.2749	-6.08595	0
1.0707	-5.00491	-12.4105	-59.2749	-3.65157	0
1.0713	-4.39635	-0.534426	-59.5835	-3.33905	0
1.0720	-3.17922	4.03788	-52.2555	-5.17305	0
1.0727	-0.430192	8.01638	-41.2765	0.320746	0
1.0733	0.178372	14.1326	-34.557	7.64033	0
1.0740	-1.34304	19.2987	-29.9803	5.81455	0
1.0747	-1.34304	22.6834	-22.0438	4.89343	0
1.0753	0.482654	25.118	-11.0648	10.3872	0
1.0760	0.786936	26.9588	-1.29418	14.0552	0
1.0767	-0.430192	26.9588	5.41668	14.9681	0
1.0773	-0.430192	24.8211	12.4361	15.881	0
1.0780	1.71027	23.871	17.6299	15.2724	0
1.0787	4.14453	27.2557	18.847	16.4896	0
1.0793	2.01456	29.6903	21.8981	19.2365	0
1.0800	-1.03876	27.5526	26.1749	18.6279	0
1.0807	0.178372	23.2772	22.5066	18.0193	0
1.0813	1.09122	22.3271	16.7129	19.8533	0
1.0820	-0.734474	23.871	12.7446	17.1064	0
1.0827	-2.26638	23.2772	5.41668	10.6915	0
1.0833	-2.26638	20.5457	-1.90269	10.0829	0
1.0840	-1.03876	19.8925	-5.57095	11.9169	0
1.0847	0.178372	20.5457	-15.333	6.72744	0
1.0853	-1.03876	18.1111	-28.4547	0.0164485	0
1.0860	-3.17922	15.6171	-36.6911	0.92934	0
1.0867	-3.17922	17.4579	-42.185	3.06765	0
1.0873	-3.4835	18.7049	-49.5129	-2.42615	0
1.0880	-4.39635	15.6171	-55.6152	-5.47735	0
1.0887	-3.17922	13.4794	-60.192	-1.51326	0
1.0893	-1.64732	15.0233	-62.6346	-0.287849	0
1.0900	-1.34304	15.0233	-61.4176	-3.33905	0
1.0907	-1.64732	12.8856	-58.6664	-2.12186	0
1.0913	-2.26638	12.2918	-55.3153	1.23364	0
1.0920	-4.09207	12.8856	-48.5958	1.53794	0
1.0927	-4.70063	10.451	-38.5253	2.76335	0
1.0933	-3.17922	8.01638	-30.8974	5.19773	0
1.0940	-0.734474	9.204	-24.4865	7.94463	0
1.0947	-0.12591	11.9949	-14.4159	11.3083	0
1.0953	-0.12591	14.4295	-0.685656	13.4384	0
1.0960	1.3955	16.8641	9.69346	14.9681	0
1.0967	3.23168	16.8641	15.7958	17.715	0
1.0973	2.01456	14.1326	22.8152	20.4619	0
1.0980	-0.430192	8.61019	30.1346	22.2877	0
1.0987	-1.34304	0.356284	34.1028	25.3471	0
1.0993	0.482654	-4.51293	35.6284	25.3471	0
1.1000	3.53597	-2.07832	35.3284	22.2877	0
1.1007	5.67643	0.712567	36.2455	21.0705	0
1.1013	3.23168	-2.37522	39.2966	20.7662	0
1.1020	-1.34304	-8.13514	35.9369	19.8533	0
1.1027	-2.26638	-13.9544	28.309	18.3236	0
1.1033	0.482654	-17.0422	26.1749	13.4384	0
1.1040	0.482654	-14.2513	23.7323	8.56145	0
1.1047	-1.34304	-6.35373	11.8276	7.94463	0
1.1053	-2.26638	0.712567	-1.60272	6.72744	0
1.1060	-1.34304	2.19708	-11.3647	2.14653	0
1.1067	-2.57066	0.356284	-20.5182	0.625043	0
1.1073	-4.09207	0.0593806	-26.9291	0.320746	0
1.1080	-4.09207	3.74098	-28.1462	-2.42615	0
1.1087	-4.09207	9.56028	-30.2888	-3.03475	0
1.1093	-4.39635	14.7264	-35.1656	-1.81756	0
1.1100	-3.17922	15.9734	-36.6911	-3.65157	0
1.1107	-2.87494	11.0448	-33.64	-4.26016	0
1.1113	-2.87494	4.63169	-29.6803	0.320746	0
1.1120	-3.17922	2.19708	-23.5694	4.28484	0
1.1127	-4.39635	-4.21602	-13.4988	5.81455	0
1.1133	-5.00491	-16.0921	-6.78799	7.94463	0
1.1140	-3.78779	-24.3461	-4.34534	10.3872	0
1.1147	-4.70063	-28.9184	5.41668	10.6915	0
1.1153	-5.3092	-34.0845	21.8981	10.3872	0
1.1160	-2.26638	-31.9468	33.1857	11.9169	0
1.1167	-0.734474	-25.2368	38.3796	14.0552	0
1.1173	-1.34304	-19.7737	42.9563	14.9681	0
1.1180	1.3955	-3.56284	48.4501	14.9681	0
1.1187	3.53597	20.1894	53.0269	14.9681	0
1.1193	3.23168	26.9588	54.2439	15.2724	0
1.1200	2.31884	17.7548	53.944	15.881	0
1.1207	1.71027	10.7479	54.861	15.881	0
1.1213	1.71027	4.98797	52.1098	15.5767	0
1.1220	4.14453	-2.07832	42.9563	14.0552	0
1.1227	2.62312	-5.40364	34.7199	9.47434	0
1.1233	-1.34304	-7.54134	27.3919	6.72744	0
1.1240	-1.03876	-7.83824	15.4872	6.42314	0
1.1247	1.3955	-4.80983	2.06554	2.45905	0
1.1253	2.31884	-4.21602	-10.1477	-2.73045	0
1.1260	3.23168	-5.70054	-22.3524	-4.26016	0
1.1267	1.3955	-5.10673	-31.2059	-6.08595	0
1.1273	-4.39635	-5.10673	-33.9485	-9.75396	0
1.1280	-5.00491	-5.10673	-35.4741	-9.14537	0
1.1287	-1.34304	-3.26593	-41.2765	-6.08595	0
1.1293	-1.34304	-4.51293	-46.7703	-7.31136	0
1.1300	-1.96209	-6.65063	-45.8532	-10.0583	0
1.1307	-1.34304	-6.35373	-42.185	-10.3626	0
1.1313	-2.26638	-6.05682	-42.4935	-10.6669	0
1.1320	-2.26638	-8.13514	-40.3594	-8.83285	0
1.1327	0.178372	-9.67904	-29.9803	-3.33905	0
1.1333	0.482654	-9.67904	-18.6927	-1.20896	0
1.1340	-2.26638	-7.83824	-11.0648	-2.12186	0
1.1347	-3.17922	-4.80983	-1.29418	0.320746	0
1.1353	-0.734474	-2.37522	9.99343	3.98054	0
1.1360	1.3955	-2.07832	18.2384	4.28484	0
1.1367	1.3955	-2.96903	23.7323	5.81455	0
1.1373	-1.34304	-1.78142	28.9175	9.17004	0
1.1380	-2.26638	4.33478	31.9687	10.3872	0
1.1387	2.01456	11.3417	35.6284	10.6915	0
1.1393	4.14453	13.8357	40.2051	10.6915	0
1.1400	1.3955	10.1541	41.1222	8.56145	0
1.1407	2.31884	3.14717	37.4625	8.56145	0
1.1413	5.37215	-3.26593	34.1028	10.3872	0
1.1420	4.14453	-4.21602	28.609	6.11884	0
1.1427	2.01456	1.30637	16.7129	0.0164485	0
1.1433	2.31884	8.31329	7.25081	0.0164485	0
1.1440	1.09122	14.7264	2.67406	0.320746	0
1.1447	-0.12591	23.871	-3.73682	-4.26016	0
1.1453	0.482654	36.9941	-13.1989	-8.83285	0
1.1460	-2.26638	48.5733	-22.9609	-10.9712	0
1.1467	-6.23253	50.711	-31.2059	-13.1095	0
1.1473	-4.09207	46.7919	-36.6911	-12.8052	0
1.1480	-1.64732	43.1103	-42.185	-12.8052	0
1.1487	-3.78779	42.5165	-47.6788	-17.0735	0
1.1493	-5.00491	41.5664	-48.2959	-19.5161	0
1.1500	-3.17922	39.7256	-47.3788	-16.1607	0
1.1507	-1.64732	38.538	-47.9873	-12.5009	0
1.1513	-4.09207	36.9941	-42.8021	-13.4138	0
1.1520	-6.53682	33.0156	-33.34	-16.1607	0
1.1527	-5.92825	28.7402	-27.5376	-12.5009	0
1.1533	-3.17922	26.9588	-20.8268	-6.08595	0
1.1540	-2.26638	24.1679	-11.0648	-4.26016	0
1.1547	-2.26638	20.8426	-1.60272	-2.73045	0
1.1553	-2.26638	20.1894	8.77639	2.76335	0
1.1560	-1.64732	20.5457	18.2384	4.89343	0
1.1567	-0.12591	19.5956	24.6407	3.06765	0
1.1573	-0.12591	17.7548	30.7517	5.51025	0
1.1580	-1.34304	14.7264	35.9369	8.86574	0
1.1587	-0.734474	12.8856	37.4625	7.64033	0
1.1593	0.482654	14.1326	40.2051	7.64033	0
1.1600	1.71027	13.1825	41.1222	11.004	0
1.1607	2.31884	9.56028	38.3796	9.77864	0
1.1613	1.09122	8.31329	37.4625	5.81455	0
1.1620	-0.12591	9.56028	33.8028	6.42314	0
1.1627	0.786936	9.204	23.7323	7.64033	0
1.1633	2.31884	8.61019	17.0128	2.14653	0
1.1640	1.09122	5.87868	12.1361	-3.95587	0
1.1647	-1.64732	0.712567	-1.29418	-5.47735	0
1.1653	-2.87494	-3.56284	-15.333	-7.31136	0
1.1660	-1.96209	-6.05682	-21.7439	-9.44967	0
1.1667	-1.03876	-9.97594	-27.5376	-9.44967	0
1.1673	-0.12591	-14.2513	-34.557	-10.0583	0
1.1680	-0.430192	-17.9329	-39.1338	-12.1966	0
1.1687	-1.96209	-23.0991	-42.185	-12.1966	0
1.1693	-2.26638	-27.6714	-45.8532	-11.884	0
1.1700	-2.26638	-29.2153	-47.0703	-12.8052	0
1.1707	-4.39635	-29.8091	-44.6276	-12.8052	0
1.1713	-4.39635	-34.3814	-39.7509	-11.884	0
1.1720	-2.26638	-38.063	-34.8656	-10.6669	0
1.1727	-3.17922	-36.2222	-27.5376	-7.00706	0
1.1733	-3.78779	-33.7876	-18.9927	-1.20896	0
1.1740	-1.03876	-32.8969	-12.8903	1.53794	0
1.1747	0.786936	-27.3745	-3.73682	1.84223	0
1.1753	0.482654	-21.9114	11.219	3.37194	0
1.1760	2.01456	-22.5053	21.5896	5.81455	0
1.1767	2.9274	-22.5053	24.0322	7.33603	0
1.1773	2.31884	-19.4768	29.2261	9.17004	0
1.1780	3.84025	-20.0706	34.7199	10.6915	0
1.1787	4.44881	-23.396	36.5454	10.6915	0
1.1793	3.23168	-26.1869	37.4625	12.2212	0
1.1800	2.01456	-28.0277	38.3796	14.6638	0
1.1807	0.482654	-28.6215	37.154	12.8298	0
1.1813	-0.430192	-28.0277	35.6284	9.47434	0
1.1820	0.786936	-26.1869	29.8346	8.56145	0
1.1827	1.3955	-25.8899	18.5384	7.64033	0
1.1833	-0.430192	-28.9184	10.6105	5.81455	0
1.1840	-1.03876	-31.6499	7.25081	4.89343	0
1.1847	-1.03876	-29.2153	-0.377111	2.14653	0
1.1853	-2.57066	-29.5122	-12.2818	-3.33905	0
1.1860	-3.4835	-34.0845	-22.9609	-5.47735	0
1.1867	-3.78779	-33.4907	-29.3718	-6.08595	0
1.1873	-4.39635	-31.6499	-31.5059	-9.44967	0
1.1880	-4.09207	-34.0845	-32.1144	-11.884	0
1.1887	-3.78779	-34.0845	-35.7827	-11.5797	0
1.1893	-4.39635	-34.7377	-40.9679	-11.2754	0
1.1900	-5.00491	-39.9038	-42.185	-10.0583	0
1.1907	-4.39635	-40.7945	-39.4423	-8.83285	0
1.1913	-3.4835	-39.0131	-37.6082	-10.0583	0
1.1920	-2.87494	-42.9322	-33.0315	-9.14537	0
1.1927	-2.57066	-45.3668	-24.1865	-4.86876	0
1.1933	-0.734474	-41.7446	-18.6927	-1.51326	0
1.1940	1.71027	-39.9038	-13.8074	0.320746	0
1.1947	1.09122	-39.9038	-4.65389	3.06765	0
1.1953	-0.430192	-39.0131	5.1167	4.89343	0
1.1960	0.786936	-42.3384	12.4361	7.64033	0
1.1967	1.3955	-47.2076	20.064	11.3083	0
1.1973	0.178372	-44.4761	26.1749	14.0552	0
1.1980	0.482654	-34.7377	30.1346	14.0552	0
1.1987	0.786936	-24.643	35.9369	13.7427	0
1.1993	-0.430192	-18.8237	39.5966	14.9681	0
1.2000	-0.734474	-18.2298	37.4625	16.4896	0
1.2007	-1.96209	-17.0422	35.6284	14.9681	0
1.2013	-2.57066	-13.3606	32.8858	12.2212	0
1.2020	-0.734474	-11.5198	24.3408	10.3872	0
1.2027	-1.03876	-12.7668	14.8787	10.0829	0
1.2033	-3.17922	-17.0422	8.77639	9.47434	0
1.2040	-2.26638	-24.3461	2.36551	7.64033	0
1.2047	-1.34304	-31.353	-6.17947	3.67624	0
1.2053	-3.17922	-37.1723	-16.25	-1.20896	0
1.2060	-3.4835	-37.7661	-26.3206	-3.65157	0
1.2067	-2.87494	-26.4838	-32.1144	-5.47735	0
1.2073	-4.39635	-12.7668	-35.7827	-6.70276	0
1.2080	-5.3092	-12.1136	-42.185	-6.08595	0
1.2087	-4.09207	-17.9329	-47.3788	-7.91995	0
1.2093	-4.39635	-18.2298	-47.6788	-10.0583	0
1.2100	-5.00491	-17.636	-46.1532	-7.91995	0
1.2107	-5.00491	-18.2298	-43.4106	-6.08595	0
1.2113	-6.23253	-16.686	-39.4423	-7.91995	0
1.2120	-6.8411	-16.389	-35.4741	-7.31136	0
1.2127	-4.09207	-17.9329	-29.3718	-3.03475	0
1.2133	-0.12591	-17.9329	-19.6098	-0.60037	0
1.2140	0.482654	-20.6645	-10.7562	-0.60037	0
1.2147	-0.12591	-24.643	-2.81976	1.84223	0
1.2153	-0.12591	-24.3461	8.16787	6.72744	0
1.2160	0.482654	-22.2084	19.1555	10.0829	0
1.2167	0.482654	-18.8237	25.2578	10.0829	0
1.2173	1.3955	-10.6291	30.1346	9.47434	0
1.2180	2.9274	-0.831329	35.6284	10.6915	0
1.2187	2.9274	1.30637	39.2966	12.8298	0
1.2193	1.71027	-1.42513	39.2966	13.1341	0
1.2200	0.482654	-3.26593	39.9052	12.8298	0
1.2207	-0.734474	-5.10673	39.9052	12.2212	0
1.2213	0.178372	-6.94753	37.4625	11.3083	0
1.2220	1.71027	-3.26593	32.2772	10.0829	0
1.2227	1.3955	1.30637	26.1749	8.25715	0
1.2233	-0.734474	-0.534426	18.847	5.81455	0
1.2240	-1.64732	-4.51293	11.219	2.76335	0
1.2247	-0.430192	-5.10673	2.36551	-1.51326	0
1.2253	-0.734474	-7.24444	-8.31357	-5.17305	0
1.2260	-1.03876	-11.2229	-17.7756	-5.17305	0
1.2267	0.482654	-9.67904	-23.878	-6.08595	0
1.2273	-0.734474	-6.94753	-28.4547	-10.6669	0
1.2280	-3.17922	-8.13514	-36.0826	-14.0223	0
1.2287	-2.87494	-9.97594	-41.2765	-14.0223	0
1.2293	-3.4835	-10.2728	-41.2765	-13.1095	0
1.2300	-5.3092	-9.67904	-40.3594	-11.884	0
1.2307	-3.4835	-7.24444	-40.9679	-11.5797	0
1.2313	-1.03876	-5.10673	-37.9168	-12.5009	0
1.2320	-2.26638	-6.05682	-30.2888	-13.1095	0
1.2327	-3.4835	-6.94753	-19.6098	-8.83285	0
1.2333	-3.78779	-5.10673	-12.5904	-3.33905	0
1.2340	-1.96209	-2.96903	-9.53061	-1.51326	0
1.2347	2.31884	-2.37522	-1.90269	0.320746	0
1.2353	2.62312	-2.67213	12.7446	3.98054	0
1.2360	-0.430192	-2.07832	23.4237	5.19773	0
1.2367	0.178372	-1.78142	27.3919	7.03174	0
1.2373	2.01456	-1.78142	30.7517	9.47434	0
1.2380	0.786936	-0.831329	33.4943	8.25715	0
1.2387	1.3955	-0.237522	37.154	6.11884	0
1.2393	3.53597	1.30637	42.3478	7.64033	0
1.2400	0.786936	4.98797	39.5966	9.77864	0
1.2407	-2.26638	7.42258	32.8858	9.47434	0
1.2413	1.71027	6.76939	32.8858	7.94463	0
1.2420	2.9274	5.58178	29.526	5.19773	0
1.2427	-2.57066	6.47249	16.7129	3.67624	0
1.2433	-1.34304	8.01638	8.46785	3.98054	0
1.2440	3.84025	5.87868	5.41668	1.84223	0
1.2447	-0.430192	1.30637	-4.95386	-2.73045	0
1.2453	-4.09207	2.19708	-16.8586	-6.70276	0
1.2460	-0.430192	4.33478	-23.878	-10.6669	0
1.2467	-0.430192	2.19708	-29.3718	-13.4138	0
1.2473	-4.09207	0.712567	-33.9485	-12.1966	0
1.2480	-2.26638	2.19708	-37.3082	-12.5009	0
1.2487	-0.430192	1.90018	-42.8021	-15.2478	0
1.2493	-1.96209	2.85027	-47.3788	-16.1607	0
1.2500	-1.96209	4.03788	-47.6788	-15.2478	0
1.2507	-2.57066	-0.534426	-46.1532	-13.7181	0
1.2513	-5.3092	-6.35373	-42.185	-9.75396	0
1.2520	-5.00491	-6.94753	-34.8656	-7.00706	0
1.2527	-3.17922	-6.35373	-26.6206	-8.22425	0
1.2533	-3.17922	-5.10673	-19.9097	-6.70276	0
1.2540	-1.34304	-2.96903	-12.2818	-0.60037	0
1.2547	0.482654	0.356284	-2.81976	2.76335	0
1.2553	-0.430192	6.76939	9.99343	3.06765	0
1.2560	-0.430192	11.9949	24.0322	5.51025	0
1.2567	2.01456	9.56028	31.0516	7.33603	0
1.2573	1.71027	7.71948	33.1857	8.86574	0
1.2580	-0.734474	8.61019	38.3796	11.9169	0
1.2587	-0.12591	8.90709	44.4819	10.6915	0
1.2593	2.31884	12.2918	47.2245	7.03174	0
1.2600	1.09122	18.7049	48.4501	9.77864	0
1.2607	-1.96209	19.8925	48.4501	12.2212	0
1.2613	-0.734474	19.5956	43.2649	7.64033	0
1.2620	2.31884	18.408	34.7199	5.81455	0
1.2627	2.9274	12.2918	27.0834	7.94463	0
1.2633	2.01456	6.17558	20.9811	4.58913	0
1.2640	1.71027	4.63169	13.6617	-0.60037	0
1.2647	1.09122	2.49399	3.28258	-1.81756	0
1.2653	-0.430192	1.90018	-7.09654	-4.26016	0
1.2660	-0.734474	6.76939	-15.6415	-8.22425	0
1.2667	-0.734474	11.3417	-24.1865	-9.14537	0
1.2673	-2.57066	11.3417	-27.8462	-8.52855	0
1.2680	-3.4835	8.01638	-28.4547	-10.0583	0
1.2687	-2.26638	4.33478	-33.9485	-14.3266	0
1.2693	-1.34304	5.28487	-39.7509	-14.6309	0
1.2700	-2.57066	8.90709	-36.6911	-9.75396	0
1.2707	-2.26638	10.7479	-33.9485	-8.52855	0
1.2713	-0.734474	13.1825	-35.7827	-10.9712	0
1.2720	-1.34304	16.8641	-29.6803	-8.83285	0
1.2727	-3.17922	15.9734	-17.4671	-5.17305	0
1.2733	-2.26638	11.698	-10.4477	-4.56446	0
1.2740	0.482654	12.2918	-5.87093	-0.904668	0
1.2747	2.31884	13.1825	2.97403	3.06765	0
1.2753	2.01456	11.3417	13.0446	2.14653	0
1.2760	-0.12591	10.1541	21.5896	3.67624	0
1.2767	-1.34304	8.61019	28.609	7.64033	0
1.2773	-0.430192	8.31329	34.7199	9.77864	0
1.2780	-0.734474	11.0448	40.2051	11.004	0
1.2787	-1.03876	12.2918	44.4819	10.0829	0
1.2793	1.09122	14.1326	44.1734	8.25715	0
1.2800	3.23168	20.1894	42.3478	11.9169	0
1.2807	2.31884	21.4364	41.7307	14.9681	0
1.2813	1.09122	17.4579	38.9881	10.3872	0
1.2820	1.3955	18.7049	31.0516	6.72744	0
1.2827	1.09122	20.5457	23.7323	5.51025	0
1.2833	0.482654	14.4295	18.847	0.625043	0
1.2840	0.786936	10.7479	12.7446	-1.51326	0
1.2847	2.31884	12.2918	2.06554	0.0164485	0
1.2853	1.3955	11.3417	-9.23064	-3.33905	0
1.2860	-1.64732	11.698	-17.4671	-8.52855	0
1.2867	-5.00491	12.2918	-25.7121	-7.91995	0
1.2873	-7.14538	7.42258	-33.64	-8.22425	0
1.2880	-6.53682	3.74098	-36.6911	-11.5797	0
1.2887	-5.00491	5.58178	-38.2253	-11.5797	0
1.2893	-6.23253	4.03788	-40.6594	-10.3626	0
1.2900	-6.8411	-0.534426	-42.4935	-10.6669	0
1.2907	-5.92825	-2.37522	-42.4935	-10.3626	0
1.2913	-5.3092	-3.91912	-38.8338	-9.44967	0
1.2920	-3.17922	-6.65063	-30.8974	-8.22425	0
1.2927	0.482654	-6.94753	-22.6609	-5.78165	0
1.2933	-0.430192	-3.91912	-17.1671	-3.03475	0
1.2940	-2.26638	1.60328	-9.83916	-0.60037	0
1.2947	-0.430192	7.71948	2.67406	3.98054	0
1.2953	0.786936	9.204	15.4872	7.94463	0
1.2960	-1.03876	6.47249	23.4237	8.86574	0
1.2967	-0.430192	4.98797	27.3919	8.86574	0
1.2973	2.31884	5.87868	31.9687	10.0829	0
1.2980	2.62312	5.58178	37.7711	11.3083	0
1.2987	-0.430192	5.28487	40.5137	11.3083	0
1.2993	-1.96209	7.71948	40.2051	12.2212	0
1.3000	2.31884	7.06629	39.9052	14.0552	0
1.3007	4.75309	4.98797	38.3796	14.0552	0
1.3013	2.62312	8.61019	34.1028	12.2212	0
1.3020	2.31884	12.8856	27.3919	9.77864	0
1.3027	3.53597	7.71948	19.1555	7.33603	0
1.3033	3.23168	1.30637	11.219	4.89343	0
1.3040	3.23168	1.60328	2.97403	3.06765	0
1.3047	2.31884	2.49399	-6.17947	0.625043	0
1.3053	-2.87494	1.60328	-14.7245	-3.33905	0
1.3060	-4.09207	1.30637	-22.0438	-6.39847	0
1.3067	-0.430192	0.356284	-29.3718	-7.91995	0
1.3073	-1.64732	-1.42513	-35.4741	-9.75396	0
1.3080	-5.00491	-2.07832	-39.4423	-10.6669	0
1.3087	-5.00491	-5.10673	-44.0191	-10.0583	0
1.3093	-6.53682	-10.6291	-47.3788	-11.2754	0
1.3100	-8.05823	-16.389	-46.4617	-12.1966	0
1.3107	-6.23253	-17.636	-45.8532	-12.5009	0
1.3113	-4.70063	-11.5198	-44.9362	-12.8052	0
1.3120	-3.4835	-2.67213	-37.6082	-9.44967	0
1.3127	0.482654	1.00947	-27.5376	-4.26016	0
1.3133	2.9274	-0.534426	-20.8268	-2.42615	0
1.3140	0.482654	-0.831329	-14.1159	-1.81756	0
1.3147	-0.430192	1.00947	-6.17947	0.625043	0
1.3153	2.31884	0.356284	2.06554	3.67624	0
1.3160	4.14453	-1.12823	11.519	7.03174	0
1.3167	2.9274	1.30637	20.9811	8.86574	0
1.3173	1.71027	4.63169	27.7005	7.94463	0
1.3180	1.09122	3.14717	29.2261	11.3083	0
1.3187	0.786936	1.60328	30.4431	15.881	0
1.3193	1.09122	2.85027	36.2455	13.1341	0
1.3200	0.786936	2.49399	39.2966	9.17004	0
1.3207	0.482654	2.85027	35.3284	11.3083	0
1.3213	1.09122	4.98797	30.1346	12.2212	0
1.3220	0.178372	4.03788	24.6407	7.94463	0
1.3227	-0.430192	1.90018	15.1873	3.06765	0
1.3233	0.482654	3.14717	5.72522	-0.904668	0
1.3240	-1.34304	5.58178	-0.685656	-1.51326	0
1.3247	-2.57066	5.28487	-9.23064	-1.51326	0
1.3253	-1.64732	4.98797	-19.6098	-5.17305	0
1.3260	-3.17922	5.87868	-27.8462	-6.70276	0
1.3267	-5.00491	6.76939	-35.1656	-5.17305	0
1.3273	-2.26638	5.87868	-42.8021	-9.44967	0
1.3280	-0.734474	5.28487	-48.5958	-14.6309	0
1.3287	-3.4835	5.58178	-51.647	-12.8052	0
1.3293	-2.57066	4.03788	-53.7811	-10.6669	0
1.3300	0.482654	1.90018	-55.9238	-9.14537	0
1.3307	-1.03876	2.19708	-54.0897	-6.08595	0
1.3313	-3.17922	1.30637	-49.8215	-7.00706	0
1.3320	-1.34304	-0.831329	-45.8532	-9.75396	0
1.3327	-0.12591	-1.78142	-39.4423	-7.91995	0
[truncated: 54,556 more rows]
