# Supplementary material for: Identification of Haptic Based Guiding Using Hard Reins
Source: PLoS One. 2015 Jul 22;10(7):e0132020. doi: 10.1371/journal.pone.0132020 (PMC4511788; doi:10.1371/journal.pone.0132020)
Supplement: S3 File — (ZIP) [file pone.0132020.s003.zip › EMGData1/Subject2/T16/t16.txt]

0.0000	-4.39619	-5.71309	-0.990448	25.9528	0
0.0007	-2.57032	0.37098	-0.990448	24.4309	0
0.0013	-4.09057	4.35283	-0.990448	25.6452	0
0.0020	-5.92428	4.97113	-0.990448	27.7823	0
0.0027	-3.18156	3.11623	-0.990448	26.8676	0
0.0033	-1.04223	1.28606	-0.990448	25.0381	0
0.0040	-1.34785	0.074196	-0.990448	26.8676	0
0.0047	-1.34785	-1.13767	-0.990448	29.0047	0
0.0053	-1.04223	-1.45919	-0.990448	26.5681	0
0.0060	-0.430999	0.074196	-0.990448	25.3457	0
0.0067	1.40271	2.81945	-0.990448	28.6971	0
0.0073	0.485854	3.73453	-0.990448	29.3123	0
0.0080	-0.125382	3.11623	-0.990448	25.3457	0
0.0087	2.01394	2.52266	-0.990448	22.2938	0
0.0093	0.485854	2.20115	-0.990448	21.9862	0
0.0100	-2.26471	1.28606	-0.990448	22.5934	0
0.0107	0.485854	1.28606	-0.990448	22.2938	0
0.0113	1.40271	2.52266	-0.990448	19.5415	0
0.0120	1.40271	3.11623	-0.990448	17.712	0
0.0127	1.40271	2.81945	-0.990448	18.0196	0
0.0133	1.40271	3.11623	-0.990448	17.712	0
0.0140	1.40271	3.73453	-0.990448	15.5749	0
0.0147	1.40271	2.81945	-0.990448	14.3607	0
0.0153	1.40271	3.73453	-0.990448	14.6602	0
0.0160	1.40271	6.8013	-0.990448	14.6602	0
0.0167	1.40271	6.8013	-0.990448	12.2236	0
0.0173	1.40271	4.97113	-0.990448	8.5565	0
0.0180	1.40271	6.47978	-0.990448	8.5565	0
0.0187	1.40271	7.71638	-0.990448	10.0865	0
0.0193	1.40271	5.26792	-0.990448	8.25698	0
0.0200	1.40271	2.20115	-0.990448	5.20514	0
0.0207	1.40271	2.20115	-0.990448	5.81227	0
0.0213	1.40271	4.35283	-0.990448	5.81227	0
0.0220	1.40271	4.03132	-0.990448	4.89752	0
0.0227	1.40271	1.28606	-0.990448	5.81227	0
0.0233	1.40271	2.81945	-0.990448	5.20514	0
0.0240	1.40271	4.03132	-0.990448	1.23855	0
0.0247	1.40271	1.60758	-0.990448	0.315708	0
0.0253	1.40271	2.20115	-0.990448	2.15329	0
0.0260	1.40271	5.5647	-0.990448	-0.599036	0
0.0267	1.40271	4.03132	-0.990448	-3.65088	0
0.0273	1.40271	3.43775	-0.990448	-3.34327	0
0.0280	1.40271	5.26792	-0.990448	-1.8133	0
0.0287	1.40271	4.97113	-0.990448	-2.12091	0
0.0293	1.40271	5.88621	-0.990448	-3.34327	0
0.0300	1.40271	8.01317	-0.990448	-6.70273	0
0.0307	1.40271	6.8013	-0.990448	-8.83983	0
0.0313	1.40271	7.09808	-0.990448	-8.53221	0
0.0320	1.40271	9.22503	-0.990448	-8.53221	0
0.0327	1.40271	6.47978	-0.990448	-11.5841	0
0.0333	1.40271	4.03132	-0.990448	-14.0207	0
0.0340	1.40271	3.11623	-0.990448	-12.8064	0
0.0347	1.40271	1.90436	-0.990448	-10.9688	0
0.0353	1.40271	7.39487	-0.990448	-12.8064	0
0.0360	-3.18156	15.9521	-1.90166	-15.243	0
0.0367	-0.430999	13.5037	-1.90166	-14.9435	0
0.0373	0.180236	7.71638	-3.42695	-15.243	0
0.0380	-1.65347	6.8013	-4.34807	-16.1578	0
0.0387	0.485854	5.88621	-1.90166	-15.243	0
0.0393	3.22858	4.97113	-0.37637	-14.6359	0
0.0400	-0.430999	5.26792	-1.60453	-16.773	0
0.0407	-3.18156	3.11623	-1.29749	-17.3801	0
0.0413	-1.65347	3.73453	-0.0693314	-17.9954	0
0.0420	-1.65347	9.84333	-0.683409	-19.5172	0
0.0427	-3.18156	11.6735	1.14892	-18.9101	0
0.0433	-2.26471	8.63147	4.1995	-19.8248	0
0.0440	-0.430999	8.63147	2.67421	-23.1762	0
0.0447	1.09709	8.63147	-0.37637	-25.9285	0
0.0453	1.09709	6.8013	-0.683409	-26.8433	0
0.0460	0.485854	6.8013	-1.90166	-27.1428	0
0.0467	0.791471	6.8013	-3.12982	-25.9285	0
0.0473	-1.04223	3.11623	-1.29749	-25.3133	0
0.0480	-1.04223	-0.222588	-1.29749	-28.0656	0
0.0487	-1.04223	0.074196	-1.29749	-28.9804	0
0.0493	-1.04223	0.692496	-1.29749	-28.0656	0
0.0500	-1.04223	1.60758	-1.29749	-26.2281	0
0.0507	-1.04223	4.03132	-1.29749	-25.3133	0
0.0513	-1.04223	2.20115	-1.29749	-25.3133	0
0.0520	-1.04223	-2.67106	-1.29749	-26.2281	0
0.0527	-1.04223	-2.37427	-1.29749	-27.1428	0
0.0533	-1.04223	0.37098	-1.29749	-27.758	0
0.0540	-1.04223	-0.840888	-1.29749	-27.758	0
0.0547	-1.04223	-1.45919	-1.29749	-26.2281	0
0.0553	-1.04223	2.20115	-1.29749	-26.2281	0
0.0560	-1.04223	5.88621	-1.29749	-27.4504	0
0.0567	-1.04223	8.63147	-1.29749	-28.0656	0
0.0573	-1.04223	9.54655	-1.29749	-28.9804	0
0.0580	-1.04223	5.88621	-1.29749	-28.0656	0
0.0587	-1.04223	3.11623	-1.29749	-23.7914	0
0.0593	-1.04223	3.11623	-1.29749	-22.5691	0
0.0600	-1.04223	0.98928	-1.90166	-26.5357	0
0.0607	-1.04223	-0.544104	-3.73399	-26.2281	0
0.0613	-1.04223	-1.13767	-1.60453	-23.7914	0
0.0620	-1.04223	-2.67106	-3.73399	-25.3133	0
0.0627	-1.04223	-2.67106	-8.30986	-24.3986	0
0.0633	-1.04223	-2.67106	-4.65511	-22.2615	0
0.0640	-1.04223	-6.03461	0.227803	-25.3133	0
0.0647	-1.04223	-7.24647	-4.04103	-26.2281	0
0.0653	-1.04223	-6.03461	-6.48744	-20.7396	0
0.0660	-1.04223	-10.9068	-1.90166	-19.8248	0
0.0667	-1.04223	-15.1854	-0.0693314	-21.6543	0
0.0673	-1.04223	-14.2704	-0.990448	-20.7396	0
0.0680	-1.04223	-16.3973	0.841881	-21.0472	0
0.0687	-1.04223	-23.1244	0.841881	-22.8767	0
0.0693	-1.04223	-25.2514	-2.82278	-20.7396	0
0.0700	-1.04223	-24.0395	-3.73399	-20.7396	0
0.0707	-1.04223	-23.1244	-3.12982	-23.4838	0
0.0713	-1.04223	-21.8878	-2.51574	-22.2615	0
0.0720	-1.04223	-23.4212	-1.29749	-22.5691	0
0.0727	-1.04223	-26.4632	-1.29749	-25.0138	0
0.0733	-1.04223	-22.2093	-1.29749	-24.0991	0
0.0740	-1.04223	-7.86477	-1.29749	-23.4838	0
0.0747	-1.04223	5.88621	-1.29749	-26.2281	0
0.0753	-1.04223	8.30995	-1.29749	-25.3133	0
0.0760	-1.04223	2.52266	-1.29749	-22.2615	0
0.0767	-1.04223	-0.840888	-1.29749	-22.2615	0
0.0773	-1.04223	-0.544104	-1.29749	-22.5691	0
0.0780	-1.04223	-2.05276	-1.29749	-21.0472	0
0.0787	-1.04223	-3.28936	-1.29749	-21.0472	0
0.0793	-1.04223	-2.05276	-1.29749	-23.1762	0
0.0800	-1.04223	-2.67106	-1.29749	-22.5691	0
0.0807	-1.04223	-3.88292	-1.29749	-19.8248	0
0.0813	-1.04223	-2.37427	-1.29749	-21.0472	0
0.0820	-1.04223	-2.37427	-1.29749	-23.4838	0
0.0827	-1.04223	-5.11952	-1.29749	-20.7396	0
0.0833	-1.04223	-5.71309	-1.29749	-19.2096	0
0.0840	-1.04223	-5.11952	1.45596	-20.432	0
0.0847	-1.04223	-6.33139	-1.60453	-18.6025	0
0.0853	-1.04223	-8.77986	-0.990448	-18.9101	0
0.0860	-1.04223	-12.1187	0.227803	-20.7396	0
0.0867	-1.04223	-12.4402	-0.683409	-20.1244	0
0.0873	-1.04223	-8.16156	-1.29749	-19.8248	0
0.0880	-1.04223	-6.94969	-1.29749	-20.7396	0
0.0887	-1.04223	-11.2036	-2.82278	-20.1244	0
0.0893	-1.04223	-9.99173	-2.82278	-17.0725	0
0.0900	-1.04223	-5.71309	-2.51574	-15.243	0
0.0907	-1.04223	-7.24647	-4.65511	-15.243	0
0.0913	-1.04223	-11.5251	-4.34807	-13.7212	0
0.0920	-1.04223	-13.3553	1.45596	-13.1059	0
0.0927	-1.04223	-13.6521	2.36717	-14.0207	0
0.0933	-1.04223	-12.737	-1.60453	-12.4988	0
0.0940	-1.04223	-12.4402	-3.12982	-8.2246	0
0.0947	-1.04223	-12.4402	-3.73399	-8.53221	0
0.0953	-1.04223	-11.2036	-2.82278	-10.6693	0
0.0960	-1.04223	-10.9068	-0.0693314	-7.61747	0
0.0967	-1.04223	-11.5251	-2.2087	-4.25801	0
0.0973	-1.04223	-8.77986	-7.39865	-5.48037	0
0.0980	-1.04223	-5.41631	-5.87336	-6.0875	0
0.0987	-1.04223	-6.94969	-1.29749	-2.42852	0
0.0993	-1.04223	-8.77986	-0.0693314	0.0161902	0
0.1000	-1.04223	-9.69494	1.75309	-0.291423	0
0.1007	-1.04223	-11.5251	3.58542	0.315708	0
0.1013	-1.04223	-9.99173	1.45596	0.930934	0
0.1020	-1.04223	-6.94969	-0.683409	-0.898554	0
0.1027	-1.04223	-7.86477	0.534842	-0.898554	0
0.1033	-1.04223	-9.37343	1.75309	3.36755	0
0.1040	-1.04223	-8.16156	2.36717	4.89752	0
0.1047	-1.04223	-7.24647	2.67421	1.53807	0
0.1053	-1.04223	-6.94969	1.45596	1.84568	0
0.1060	-1.04223	-5.41631	-1.90166	5.81227	0
0.1067	-1.04223	-3.88292	-4.34807	5.50465	0
0.1073	-1.04223	-3.28936	-3.73399	3.06803	0
0.1080	-1.04223	-3.88292	-1.90166	4.2823	0
0.1087	-1.04223	-2.96784	-3.12982	7.03462	0
0.1093	-1.04223	-0.840888	-5.56632	7.64175	0
0.1100	-1.04223	-0.544104	-6.48744	5.81227	0
0.1107	-1.04223	-1.45919	-8.30986	3.98278	0
0.1113	-1.04223	-0.222588	-9.23098	4.89752	0
0.1120	-1.04223	1.60758	-7.09161	8.5565	0
0.1127	-1.04223	0.074196	-6.78457	8.25698	0
0.1133	-1.04223	0.37098	-7.39865	4.89752	0
0.1140	-1.04223	2.52266	-5.56632	6.11988	0
0.1147	-1.04223	0.692496	-5.87336	8.5565	0
0.1153	-1.04223	-1.45919	-6.78457	8.25698	0
0.1160	-1.04223	0.074196	-4.65511	8.5565	0
0.1167	-1.04223	0.98928	-3.73399	9.47124	0
0.1173	-1.04223	1.28606	-6.78457	8.5565	0
0.1180	-1.04223	3.73453	-6.48744	10.386	0
0.1187	-1.04223	4.35283	-4.65511	11.916	0
0.1193	-1.04223	2.20115	-5.25928	8.5565	0
0.1200	-1.95909	2.52266	-4.65511	7.64175	0
0.1207	-0.430999	5.26792	-3.73399	11.916	0
0.1213	-0.736617	5.88621	-5.56632	12.8307	0
0.1220	-2.26471	4.03132	-7.09161	13.1383	0
0.1227	-1.95909	4.03132	-5.56632	15.8825	0
0.1233	-2.26471	5.88621	-4.95224	16.7973	0
0.1240	-3.18156	5.88621	-6.78457	17.712	0
0.1247	-2.57032	3.43775	-8.30986	21.0715	0
0.1253	-3.78496	3.11623	-7.39865	21.9862	0
0.1260	-5.31305	3.11623	-5.87336	21.3791	0
0.1267	-3.47934	0.074196	-8.30986	23.2086	0
0.1273	-1.34785	-0.840888	-10.1422	25.0381	0
0.1280	-1.65347	-1.45919	-5.87336	23.8157	0
0.1287	-2.87594	-7.54326	-3.12982	22.901	0
0.1293	-4.39619	-9.69494	-6.78457	25.0381	0
0.1300	-5.31305	-1.75597	-9.83515	28.3975	0
0.1307	-3.18156	4.97113	-8.01273	28.3975	0
0.1313	-1.65347	5.5647	-5.25928	25.9528	0
0.1320	-3.78496	5.5647	-2.82278	26.8676	0
0.1327	-5.61866	4.97113	-2.82278	29.6199	0
0.1333	-3.18156	3.73453	-6.78457	30.227	0
0.1340	-0.125382	4.03132	-7.70569	30.227	0
0.1347	-0.736617	4.03132	-5.56632	31.7489	0
0.1353	-2.26471	3.11623	-6.48744	32.6636	0
0.1360	-1.04223	3.11623	-8.6169	31.4494	0
0.1367	-0.125382	2.52266	-7.70569	29.9194	0
0.1373	-1.34785	1.60758	-7.70569	30.5346	0
0.1380	-1.34785	2.52266	-10.1422	31.4494	0
0.1387	-1.34785	2.52266	-10.1422	30.8342	0
0.1393	-3.18156	0.692496	-6.48744	30.227	0
0.1400	-2.26471	-1.13767	-3.12982	31.1418	0
0.1407	-0.430999	-1.45919	-0.990448	32.9713	0
0.1413	-2.26471	-0.840888	-0.37637	33.5865	0
0.1420	-2.26471	-1.45919	-3.12982	32.3641	0
0.1427	-1.34785	-3.28936	-6.48744	31.4494	0
0.1433	-3.18156	-3.88292	-4.95224	31.7489	0
0.1440	-2.26471	-5.11952	-1.90166	30.227	0
0.1447	1.70832	-8.77986	-2.2087	30.5346	0
0.1453	-0.430999	-9.69494	-1.90166	31.7489	0
0.1460	-3.18156	-6.03461	1.75309	29.3123	0
0.1467	-2.26471	-3.88292	2.98125	28.0899	0
0.1473	-1.34785	-5.11952	2.36717	32.0565	0
0.1480	-1.34785	-5.41631	4.1995	31.4494	0
0.1487	-1.04223	-4.20444	2.98125	27.1752	0
0.1493	-1.65347	-4.79801	-1.60453	28.3975	0
0.1500	0.180236	-7.24647	-2.51574	29.9194	0
0.1507	1.70832	-8.77986	-1.90166	26.2604	0
0.1513	-1.34785	-9.37343	-0.0693314	25.9528	0
0.1520	-2.26471	-10.2885	4.80367	29.6199	0
0.1527	-0.430999	-10.9068	4.80367	28.6971	0
0.1533	-2.26471	-10.61	-1.29749	24.4309	0
0.1540	-1.34785	-7.54326	-1.60453	24.1233	0
0.1547	2.92296	0.692496	4.1995	27.4828	0
0.1553	1.09709	8.63147	6.94304	27.7823	0
0.1560	-2.26471	8.92825	7.25008	25.9528	0
0.1567	-1.95909	4.97113	6.636	26.8676	0
0.1573	-3.78496	5.5647	5.11071	28.6971	0
0.1580	-3.18156	7.71638	6.33887	27.1752	0
0.1587	0.485854	6.47978	8.46833	25.9528	0
0.1593	-0.430999	5.88621	8.77537	28.6971	0
0.1600	-2.26471	10.7584	9.99362	31.4494	0
0.1607	-0.125382	15.9521	12.7471	31.4494	0
0.1613	-0.125382	17.164	13.0442	29.9194	0
0.1620	-1.95909	16.5457	12.7471	27.7823	0
0.1627	-0.125382	17.7823	12.44	28.6971	0
0.1633	1.40271	19.6125	12.7471	31.4494	0
0.1640	-1.34785	18.6974	14.5695	27.7823	0
0.1647	-3.18156	16.8672	14.8765	23.2086	0
0.1653	-2.26471	17.7823	12.7471	25.9528	0
0.1660	-1.95909	18.9942	10.9147	29.3123	0
0.1667	-1.95909	16.8672	9.99362	26.8676	0
0.1673	-1.04223	14.122	9.99362	23.8157	0
0.1680	1.09709	13.5037	11.5189	24.1233	0
0.1687	1.70832	13.8005	9.38945	25.0381	0
0.1693	0.180236	13.5037	4.50654	24.1233	0
0.1700	-2.26471	12.2918	4.80367	21.0715	0
0.1707	-2.87594	9.54655	7.25008	18.6268	0
0.1713	-1.65347	8.30995	6.33887	18.6268	0
0.1720	-1.34785	11.0552	4.50654	18.3273	0
0.1727	-1.34785	11.3767	3.58542	17.1049	0
0.1733	-1.34785	6.8013	0.841881	18.0196	0
0.1740	-1.34785	2.81945	-1.29749	18.6268	0
0.1747	-1.34785	2.81945	-1.90166	18.3273	0
0.1753	-0.736617	2.52266	-3.73399	18.6268	0
0.1760	0.485854	0.37098	-4.04103	16.7973	0
0.1767	1.40271	-1.13767	-0.683409	14.0531	0
0.1773	0.485854	-1.13767	0.534842	13.4378	0
0.1780	-1.34785	-0.222588	-1.60453	13.7454	0
0.1787	-1.04223	0.37098	-0.683409	12.5231	0
0.1793	-0.736617	-1.45919	2.98125	11.6083	0
0.1800	-1.04223	-4.50122	4.50654	10.0865	0
0.1807	-1.04223	-6.03461	2.67421	8.25698	0
0.1813	-1.04223	-5.71309	0.841881	10.0865	0
0.1820	-1.04223	-4.50122	-0.0693314	11.3088	0
0.1827	-1.04223	-4.20444	1.45596	7.33414	0
0.1833	-1.04223	-7.86477	2.98125	4.89752	0
0.1840	-1.04223	-10.61	0.841881	8.5565	0
0.1847	-1.04223	-9.69494	-1.60453	7.64175	0
0.1853	-1.04223	-9.99173	-0.0693314	3.67517	0
0.1860	-1.04223	-9.07664	2.67421	3.67517	0
0.1867	-1.04223	-4.20444	1.14892	4.2823	0
0.1873	-1.04223	-3.28936	-1.29749	1.53807	0
0.1880	-1.04223	-6.94969	0.534842	0.0161902	0
0.1887	-1.04223	-4.79801	3.89246	0.315708	0
0.1893	-1.04223	-2.05276	2.36717	0.315708	0
0.1900	-1.04223	-3.58614	-4.04103	1.23855	0
0.1907	-1.04223	-4.20444	-8.01273	0.315708	0
0.1913	-1.04223	-3.58614	-5.25928	-3.03565	0
0.1920	-1.04223	-5.11952	-1.90166	-4.86514	0
0.1927	-1.04223	-5.41631	-3.42695	-4.56562	0
0.1933	-1.04223	-6.33139	-4.65511	-4.56562	0
0.1940	-1.04223	-7.86477	-2.2087	-5.17276	0
0.1947	-1.04223	-6.03461	-0.990448	-5.78798	0
0.1953	-1.04223	-2.37427	-2.2087	-6.0875	0
0.1960	-1.04223	-2.05276	-1.90166	-6.0875	0
0.1967	-1.04223	-2.96784	-0.990448	-6.70273	0
0.1973	-1.04223	-3.28936	-0.990448	-7.91699	0
0.1980	-1.04223	-3.58614	-0.990448	-8.2246	0
0.1987	-1.04223	-3.88292	-0.37637	-7.61747	0
0.1993	-1.04223	-3.88292	-0.990448	-7.00224	0
0.2000	-1.04223	-3.28936	0.227803	-7.91699	0
0.2007	-1.04223	-3.28936	3.27838	-10.0541	0
0.2013	-1.04223	-3.28936	3.58542	-10.0541	0
0.2020	-1.04223	-2.37427	1.75309	-8.2246	0
0.2027	-1.04223	-2.37427	2.67421	-10.6693	0
0.2033	-1.04223	-4.20444	5.72479	-15.243	0
0.2040	-1.04223	-4.20444	9.38945	-17.0725	0
0.2047	-1.04223	-1.45919	9.99362	-15.8583	0
0.2053	-1.04223	0.37098	6.94304	-14.0207	0
0.2060	-1.04223	0.37098	4.1995	-14.0207	0
0.2067	-1.04223	0.37098	4.1995	-17.6877	0
0.2073	-1.04223	-0.544104	5.41775	-20.1244	0
0.2080	-1.04223	-2.37427	7.55712	-19.5172	0
0.2087	-1.04223	-1.45919	7.86416	-19.8248	0
0.2093	-1.04223	0.37098	5.41775	-19.8248	0
0.2100	-1.04223	-0.222588	3.89246	-17.9954	0
0.2107	-1.04223	-3.28936	3.27838	-19.5172	0
0.2113	-1.04223	-6.33139	1.75309	-22.5691	0
0.2120	-1.04223	-8.77986	2.36717	-20.7396	0
0.2127	-1.04223	-9.37343	4.80367	-18.9101	0
0.2133	-1.04223	-6.03461	3.58542	-22.2615	0
0.2140	-1.04223	0.37098	0.841881	-23.1762	0
0.2147	-1.04223	4.35283	2.06013	-18.9101	0
0.2153	-1.04223	3.43775	6.03183	-18.9101	0
0.2160	-1.04223	1.28606	7.86416	-21.6543	0
0.2167	-1.04223	4.35283	5.41775	-19.8248	0
0.2173	-1.04223	10.7584	2.36717	-18.6025	0
0.2180	-1.04223	16.5457	2.36717	-21.3467	0
0.2187	-1.04223	21.1211	3.58542	-21.3467	0
0.2193	-1.04223	20.8243	3.58542	-20.432	0
0.2200	-1.04223	15.9521	2.67421	-21.962	0
0.2207	-1.04223	13.8005	0.841881	-21.6543	0
0.2213	-1.04223	13.8005	1.75309	-19.5172	0
0.2220	-1.04223	12.8854	4.50654	-18.6025	0
0.2227	-1.04223	15.0371	2.67421	-17.9954	0
0.2233	-1.04223	15.0371	-0.0693314	-18.9101	0
0.2240	-1.04223	8.63147	2.98125	-22.5691	0
0.2247	-1.04223	6.8013	4.50654	-22.8767	0
0.2253	-1.04223	14.122	1.75309	-20.7396	0
0.2260	-1.04223	16.2489	2.36717	-22.2615	0
0.2267	-1.04223	10.4616	2.06013	-24.7062	0
0.2273	-1.04223	7.39487	0.841881	-25.3133	0
0.2280	-1.04223	8.30995	2.36717	-26.2281	0
0.2287	-1.04223	11.3767	-0.683409	-24.0991	0
0.2293	-1.04223	13.2069	-8.30986	-20.7396	0
0.2300	-1.04223	10.4616	-9.23098	-22.5691	0
0.2307	-1.04223	5.26792	-8.6169	-26.2281	0
0.2313	-1.04223	2.20115	-12.8956	-25.3133	0
0.2320	-1.04223	1.28606	-11.9745	-24.3986	0
0.2327	-1.04223	3.43775	-8.01273	-25.6209	0
0.2333	-1.04223	7.09808	-11.0633	-23.7914	0
0.2340	-1.04223	6.47978	-14.4209	-21.6543	0
0.2347	-1.04223	2.20115	-13.1928	-22.8767	0
0.2353	-1.04223	-0.840888	-13.8068	-24.3986	0
0.2360	-1.04223	-2.67106	-15.6392	-22.5691	0
0.2367	-1.04223	-3.28936	-14.7181	-21.6543	0
0.2373	-1.04223	-3.28936	-14.7181	-21.0472	0
0.2380	-1.04223	-4.20444	-17.4715	-19.5172	0
0.2387	-1.04223	-5.11952	-16.5504	-17.9954	0
0.2393	-1.04223	-6.62817	-10.4492	-18.6025	0
0.2400	-0.430999	-10.9068	-7.09161	-15.8583	0
0.2407	0.180236	-14.5671	-10.1422	-11.5841	0
0.2413	0.180236	-14.2704	-11.6675	-12.4988	0
0.2420	-0.430999	-13.6521	-11.3703	-16.1578	0
0.2427	-0.736617	-14.2704	-15.3321	-15.243	0
0.2433	-0.125382	-12.4402	-18.0757	-12.4988	0
0.2440	2.61734	-10.61	-16.2533	-14.6359	0
0.2447	3.22858	-11.8219	-16.5504	-16.4654	0
0.2453	-0.125382	-12.4402	-17.7785	-14.0207	0
0.2460	-2.57032	-9.99173	-15.3321	-12.8064	0
0.2467	-1.34785	-7.54326	-14.1139	-14.0207	0
0.2473	0.485854	-6.03461	-12.8956	-13.1059	0
0.2480	-0.430999	-6.03461	-8.30986	-10.9688	0
0.2487	-1.34785	-6.62817	-8.92394	-11.2764	0
0.2493	-0.125382	-4.20444	-13.1928	-11.5841	0
0.2500	0.791471	-3.28936	-11.0633	-8.83983	0
0.2507	0.791471	-3.88292	-8.30986	-7.91699	0
0.2513	0.791471	-0.840888	-11.9745	-9.13934	0
0.2520	0.485854	2.20115	-10.1422	-8.83983	0
0.2527	0.791471	0.074196	-4.65511	-6.39511	0
0.2533	0.791471	0.692496	-6.1804	-4.86514	0
0.2540	-0.430999	7.09808	-8.01273	-2.42852	0
0.2547	1.09709	10.4616	-4.65511	0.315708	0
0.2553	4.14543	8.01317	-3.42695	-0.599036	0
0.2560	3.83981	6.183	-0.990448	-0.599036	0
0.2567	2.01394	9.22503	4.1995	2.15329	0
0.2573	3.22858	13.2069	6.03183	3.06803	0
0.2580	3.53419	12.5886	7.25008	2.76042	0
0.2587	0.485854	8.63147	10.9147	5.20514	0
0.2593	0.485854	8.01317	10.3007	7.33414	0
0.2600	3.83981	10.4616	10.3007	7.94937	0
0.2607	2.01394	12.2918	16.4018	8.5565	0
0.2613	-4.09057	11.6735	18.2342	8.86411	0
0.2620	-3.47934	9.54655	13.6583	9.47124	0
0.2627	3.22858	9.22503	12.7471	11.3088	0
0.2633	4.75666	11.3767	14.8765	11.3088	0
0.2640	0.791471	10.1401	15.1836	11.0012	0
0.2647	0.791471	6.47978	14.5695	12.2236	0
0.2653	0.791471	4.97113	15.1836	12.5231	0
0.2660	0.791471	5.5647	15.1836	13.4378	0
0.2667	0.791471	7.71638	14.5695	14.9678	0
0.2673	0.791471	9.54655	15.1836	14.9678	0
0.2680	0.791471	8.92825	16.4018	14.0531	0
0.2687	0.791471	11.3767	15.7977	14.6602	0
0.2693	0.791471	18.9942	14.2724	15.8825	0
0.2700	0.791471	22.976	14.8765	15.8825	0
0.2707	0.791471	20.8243	15.4906	15.8825	0
0.2713	0.791471	20.8243	12.7471	16.7973	0
0.2720	0.791471	21.7394	12.44	16.1902	0
0.2727	0.791471	17.7823	15.4906	14.3607	0
0.2733	0.791471	12.2918	13.6583	14.9678	0
0.2740	0.791471	12.2918	10.3007	17.712	0
0.2747	0.791471	15.9521	12.44	17.712	0
0.2753	0.791471	16.8672	13.9653	13.7454	0
0.2760	-0.430999	13.2069	12.133	13.1383	0
0.2767	0.485854	9.54655	12.133	15.8825	0
0.2773	-1.34785	8.30995	13.3512	17.712	0
0.2780	-2.26471	6.47978	13.0442	17.712	0
0.2787	-1.04223	5.5647	12.7471	16.7973	0
0.2793	-0.736617	9.84333	11.826	14.3607	0
0.2800	-1.34785	17.7823	10.9147	12.5231	0
0.2807	-1.04223	20.8243	11.5189	13.4378	0
0.2813	-1.04223	17.7823	12.133	16.4897	0
0.2820	-2.26471	15.0371	11.826	18.6268	0
0.2827	-3.18156	14.122	12.7471	18.0196	0
0.2833	-2.57032	12.8854	14.5695	16.4897	0
0.2840	-1.65347	12.5886	14.8765	15.5749	0
0.2847	-0.736617	11.3767	14.8765	15.8825	0
0.2853	-0.736617	9.54655	14.2724	17.1049	0
0.2860	-1.34785	10.1401	10.9147	19.5415	0
0.2867	-1.65347	9.84333	7.25008	19.5415	0
0.2873	-1.95909	7.09808	8.77537	17.712	0
0.2880	-1.95909	7.71638	9.38945	18.6268	0
0.2887	-1.95909	7.71638	3.89246	18.0196	0
0.2893	-1.95909	2.52266	-0.990448	16.4897	0
0.2900	-1.95909	-0.840888	0.841881	17.712	0
0.2907	-1.95909	-0.222588	1.75309	19.242	0
0.2913	-1.95909	-2.05276	0.841881	17.1049	0
0.2920	-1.95909	-4.50122	3.58542	16.4897	0
0.2927	-1.95909	-4.20444	6.33887	17.4125	0
0.2933	-1.95909	-5.41631	7.25008	16.4897	0
0.2940	-1.95909	-9.99173	9.08241	15.5749	0
0.2947	-1.95909	-10.2885	9.08241	16.7973	0
0.2953	-1.95909	-1.45919	6.03183	17.712	0
0.2960	-1.95909	9.84333	9.68658	17.712	0
0.2967	-1.95909	15.0371	15.7977	15.8825	0
0.2973	-1.95909	13.2069	11.826	14.6602	0
0.2980	-1.95909	10.4616	4.50654	15.8825	0
0.2987	-1.95909	9.54655	6.03183	15.5749	0
0.2993	-1.95909	10.7584	9.99362	14.0531	0
0.3000	-1.95909	13.2069	9.99362	14.6602	0
0.3007	-1.95909	14.7155	8.77537	14.9678	0
0.3013	-1.95909	14.4188	8.16129	12.8307	0
0.3020	-1.95909	12.2918	7.25008	11.916	0
0.3027	-1.95909	8.63147	6.33887	12.8307	0
0.3033	-1.95909	4.03132	7.55712	11.0012	0
0.3040	-1.95909	1.28606	8.16129	7.33414	0
0.3047	-1.95909	-0.840888	6.33887	6.11988	0
0.3053	-1.95909	-4.20444	6.03183	5.81227	0
0.3060	-1.95909	-6.94969	7.25008	4.58991	0
0.3067	-1.95909	-5.11952	6.03183	3.06803	0
0.3073	-1.95909	-0.544104	4.50654	2.15329	0
0.3080	-1.95909	3.11623	5.11071	-0.599036	0
0.3087	-1.95909	7.09808	4.50654	-3.03565	0
0.3093	-1.95909	10.7584	2.67421	-3.34327	0
0.3100	-1.95909	10.4616	0.841881	-2.73614	0
0.3107	-1.95909	7.09808	-1.60453	-3.65088	0
0.3113	-1.95909	4.64962	-2.82278	-7.61747	0
0.3120	-2.26471	3.73453	-0.683409	-11.2764	0
0.3127	-1.95909	4.03132	-0.0693314	-11.8917	0
0.3133	-1.65347	4.35283	-2.2087	-14.0207	0
0.3140	-2.26471	1.90436	-3.73399	-17.3801	0
0.3147	-4.09057	0.37098	-3.73399	-15.8583	0
0.3153	-2.57032	2.20115	-4.04103	-13.1059	0
0.3160	-0.125382	2.20115	-4.95224	-18.6025	0
0.3167	-1.34785	-0.222588	-4.34807	-25.3133	0
0.3173	-2.26471	-0.544104	-1.90166	-23.4838	0
0.3180	-0.736617	1.28606	-2.2087	-20.7396	0
0.3187	-2.26471	2.20115	-3.73399	-23.7914	0
0.3193	-4.09057	1.28606	-3.73399	-27.1428	0
0.3200	-1.65347	1.90436	-4.65511	-27.1428	0
0.3207	1.09709	0.98928	-4.95224	-28.6728	0
0.3213	1.40271	-0.840888	-4.65511	-29.8951	0
0.3220	0.791471	0.074196	-9.23098	-28.9804	0
0.3227	-1.34785	1.60758	-12.8956	-30.5023	0
0.3233	-2.87594	-0.544104	-8.01273	-32.947	0
0.3240	-2.26471	-2.96784	-5.56632	-33.2465	0
0.3247	-1.34785	-2.67106	-12.8956	-34.4688	0
0.3253	-1.65347	-3.88292	-19.3038	-35.3836	0
0.3260	-2.26471	-6.33139	-19.3038	-34.4688	0
0.3267	-2.57032	-5.41631	-18.9968	-37.2212	0
0.3273	-1.04223	-2.67106	-20.215	-40.273	0
0.3280	0.485854	-2.37427	-21.7403	-36.9136	0
0.3287	0.485854	-3.28936	-22.0474	-35.6912	0
0.3293	-0.430999	-3.58614	-21.1362	-39.9654	0
0.3300	-1.65347	-6.03461	-22.0474	-38.1359	0
0.3307	-1.65347	-7.86477	-26.3162	-34.4688	0
0.3313	-0.125382	-6.94969	-27.8415	-38.1359	0
0.3320	-0.125382	-8.77986	-22.9586	-40.8801	0
0.3327	-1.34785	-12.4402	-20.8291	-37.5207	0
0.3333	-0.430999	-11.8219	-24.7909	-37.2212	0
0.3340	1.09709	-10.2885	-26.0191	-39.3502	0
0.3347	0.180236	-10.2885	-23.8797	-36.2983	0
0.3353	-1.04223	-5.41631	-23.8797	-32.6394	0
0.3360	-1.04223	0.692496	-22.9586	-33.5541	0
0.3367	-1.04223	-0.222588	-19.3038	-32.947	0
0.3373	-1.04223	-2.05276	-18.3827	-29.8951	0
0.3380	-1.04223	-1.45919	-21.1362	-29.2799	0
0.3387	-1.04223	-3.88292	-21.1362	-30.8099	0
0.3393	-1.04223	-6.03461	-18.0757	-31.7246	0
0.3400	-1.04223	-5.41631	-15.0251	-31.417	0
0.3407	-1.04223	-8.45834	-14.7181	-28.0656	0
0.3413	-1.04223	-13.3553	-15.0251	-24.0991	0
0.3420	-1.04223	-15.4822	-14.4209	-24.7062	0
0.3427	-1.04223	-17.3124	-15.3321	-25.6209	0
0.3433	-1.04223	-17.3124	-17.4715	-23.7914	0
0.3440	-1.04223	-13.9736	-16.8574	-21.0472	0
0.3447	-1.04223	-10.9068	-15.3321	-20.7396	0
0.3453	-1.04223	-8.77986	-13.8068	-21.962	0
0.3460	-1.04223	-6.33139	-13.8068	-20.7396	0
0.3467	-1.04223	-3.88292	-15.3321	-17.3801	0
0.3473	-1.04223	-2.05276	-13.8068	-15.243	0
0.3480	-2.57032	-2.05276	-10.1422	-15.243	0
0.3487	-4.70181	-4.20444	-12.8956	-14.6359	0
0.3493	-2.26471	-5.11952	-17.4715	-11.8917	0
0.3500	-1.04223	-4.79801	-13.4998	-9.44696	0
0.3507	-4.09057	-5.71309	-12.5886	-7.00224	0
0.3513	-4.39619	-5.11952	-15.6392	-4.86514	0
0.3520	-1.04223	-4.20444	-11.3703	-5.48037	0
0.3527	0.180236	-4.50122	-9.23098	-6.0875	0
0.3533	-0.430999	-4.79801	-14.7181	-3.34327	0
0.3540	-0.430999	-3.88292	-11.9745	0.0161902	0
0.3547	-0.430999	-5.11952	-5.56632	-0.291423	0
0.3553	-0.430999	-6.33139	-8.30986	0.0161902	0
0.3560	1.40271	-5.11952	-8.92394	1.23855	0
0.3567	1.40271	-4.20444	-3.73399	1.23855	0
0.3573	-0.125382	-5.11952	-3.12982	2.45281	0
0.3580	1.70832	-4.20444	-3.73399	4.89752	0
0.3587	2.61734	-0.544104	-2.51574	5.81227	0
0.3593	-1.34785	-0.840888	-3.12982	5.81227	0
0.3600	-2.57032	-4.50122	-1.90166	6.72701	0
0.3607	-0.430999	-5.11952	0.534842	7.94937	0
0.3613	-0.430999	-2.37427	0.534842	9.77886	0
0.3620	-0.125382	-0.544104	0.534842	10.6936	0
0.3627	2.31172	-0.840888	0.227803	12.2236	0
0.3633	0.180236	-2.05276	-0.683409	14.6602	0
0.3640	-3.18156	-4.20444	0.534842	14.3607	0
0.3647	-1.34785	-5.11952	1.14892	13.4378	0
0.3653	0.180236	-4.20444	0.841881	15.8825	0
0.3660	-1.04223	-4.50122	0.534842	16.4897	0
0.3667	-1.65347	-6.33139	-1.90166	16.4897	0
0.3673	-1.34785	-3.58614	-1.90166	19.5415	0
0.3680	-0.430999	1.28606	1.45596	20.4644	0
0.3687	0.485854	2.20115	0.841881	19.5415	0
0.3693	-0.125382	3.11623	-1.90166	21.6786	0
0.3700	0.791471	4.03132	-3.73399	23.8157	0
0.3707	2.61734	0.98928	-6.48744	22.2938	0
0.3713	0.180236	-0.222588	-6.1804	21.3791	0
0.3720	0.180236	2.81945	-1.90166	21.9862	0
0.3727	0.180236	2.20115	-1.29749	21.6786	0
0.3733	0.180236	1.28606	-2.82278	22.2938	0
0.3740	0.180236	3.11623	-1.90166	22.2938	0
0.3747	0.180236	1.90436	-2.51574	21.3791	0
0.3753	0.180236	-1.45919	-1.90166	21.3791	0
0.3760	0.180236	0.692496	1.75309	21.6786	0
0.3767	0.180236	2.20115	0.227803	20.4644	0
0.3773	0.180236	-1.45919	-3.42695	20.4644	0
0.3780	0.180236	-3.28936	-0.990448	21.6786	0
0.3787	0.180236	-2.37427	2.06013	22.2938	0
0.3793	0.180236	-1.13767	2.67421	23.2086	0
0.3800	0.180236	0.074196	4.80367	22.2938	0
0.3807	0.180236	1.28606	8.16129	19.5415	0
0.3813	0.180236	1.28606	9.08241	19.242	0
0.3820	0.180236	1.28606	7.86416	21.3791	0
0.3827	0.180236	1.28606	6.03183	19.5415	0
0.3833	0.180236	0.692496	6.33887	18.6268	0
0.3840	-1.34785	-1.45919	7.25008	21.9862	0
0.3847	-4.70181	-3.58614	6.03183	22.2938	0
0.3853	-3.78496	-4.20444	6.03183	19.5415	0
0.3860	-1.95909	-7.24647	7.55712	18.9344	0
0.3867	-2.26471	-13.0585	6.03183	17.1049	0
0.3873	-3.18156	-16.1005	3.27838	13.1383	0
0.3880	-3.78496	-19.1426	2.98125	12.2236	0
0.3887	-3.78496	-23.1244	2.67421	13.1383	0
0.3893	-2.26471	-19.7609	0.841881	11.916	0
0.3900	-0.736617	-11.5251	-0.0693314	11.3088	0
0.3907	-1.65347	-5.41631	-1.90166	11.916	0
0.3913	-1.95909	3.43775	-2.51574	11.0012	0
0.3920	-0.125382	16.2489	0.841881	7.64175	0
0.3927	0.485854	21.7394	2.36717	4.89752	0
0.3933	-0.430999	18.6974	-0.990448	3.98278	0
0.3940	-0.125382	14.4188	-0.990448	4.89752	0
0.3947	-0.430999	11.6735	2.06013	5.81227	0
0.3953	-0.736617	10.4616	2.98125	4.89752	0
0.3960	1.70832	9.54655	3.89246	2.45281	0
0.3967	4.14543	9.54655	4.1995	1.84568	0
0.3973	1.09709	12.8854	0.841881	3.67517	0
0.3980	-1.65347	15.0371	-0.683409	5.50465	0
0.3987	0.180236	10.7584	1.75309	5.20514	0
0.3993	1.40271	6.8013	1.75309	3.98278	0
0.4000	-1.34785	8.01317	0.534842	3.06803	0
0.4007	-2.87594	7.39487	0.841881	3.67517	0
0.4013	-1.95909	4.03132	0.841881	3.98278	0
0.4020	-1.34785	4.03132	0.534842	3.06803	0
0.4027	-0.125382	6.47978	0.841881	1.53807	0
0.4033	0.791471	8.30995	0.227803	1.23855	0
0.4040	-0.736617	5.5647	-0.0693314	2.15329	0
0.4047	-1.34785	0.074196	2.06013	2.15329	0
0.4053	0.180236	0.692496	4.80367	-0.291423	0
0.4060	-1.04223	8.01317	2.67421	-3.34327	0
0.4067	-1.65347	13.2069	-2.51574	-3.03565	0
0.4073	-0.430999	13.2069	-2.2087	-2.12091	0
0.4080	-1.65347	11.3767	-0.0693314	-4.86514	0
0.4087	-1.34785	8.92825	-1.90166	-7.91699	0
0.4093	1.40271	6.183	-3.73399	-6.0875	0
0.4100	-0.736617	3.73453	-4.04103	-3.9504	0
0.4107	-5.00743	0.98928	-7.39865	-7.61747	0
0.4113	-1.34785	-1.75597	-9.83515	-10.6693	0
0.4120	1.70832	-5.11952	-6.78457	-7.91699	0
0.4127	-1.34785	-5.11952	-7.39865	-4.25801	0
0.4133	-2.26471	-0.840888	-11.3703	-6.0875	0
0.4140	-0.125382	1.60758	-10.1422	-9.75457	0
0.4147	-0.430999	1.90436	-6.48744	-10.0541	0
0.4153	-2.26471	3.43775	-6.78457	-7.91699	0
0.4160	-1.34785	5.26792	-4.95224	-6.39511	0
0.4167	-0.430999	6.183	-0.990448	-6.0875	0
0.4173	-1.04223	7.39487	-1.29749	-7.00224	0
0.4180	-1.34785	6.8013	-5.25928	-7.30986	0
0.4187	-1.04223	4.35283	-5.56632	-6.39511	0
0.4193	0.180236	2.81945	-0.990448	-5.78798	0
0.4200	-0.430999	1.60758	1.75309	-7.30986	0
0.4207	-0.430999	-0.544104	-2.2087	-8.83983	0
0.4213	-0.430999	-1.45919	-6.1804	-8.53221	0
0.4220	-0.430999	-1.45919	-5.56632	-7.91699	0
0.4227	-0.430999	-0.544104	-5.56632	-7.91699	0
0.4233	-0.430999	-0.544104	-6.78457	-8.2246	0
0.4240	-0.430999	-2.96784	-8.01273	-11.8917	0
0.4247	-0.430999	-6.03461	-8.6169	-13.1059	0
0.4253	-0.430999	-6.94969	-8.30986	-9.75457	0
0.4260	-0.430999	-9.37343	-8.30986	-9.75457	0
0.4267	-0.430999	-10.61	-9.23098	-12.1912	0
0.4273	-0.430999	-7.54326	-10.1422	-12.8064	0
0.4280	-0.430999	-4.50122	-11.0633	-14.6359	0
0.4287	-0.430999	-3.88292	-13.1928	-15.5506	0
0.4293	-0.430999	-4.20444	-12.5886	-13.4135	0
0.4300	-0.430999	-6.03461	-11.0633	-13.4135	0
0.4307	-0.430999	-6.33139	-14.7181	-14.3283	0
0.4313	-0.430999	-4.79801	-15.6392	-12.4988	0
0.4320	1.09709	-5.41631	-9.83515	-12.4988	0
0.4327	0.485854	-6.03461	-10.1422	-13.1059	0
0.4333	-1.34785	-3.28936	-15.6392	-10.9688	0
0.4340	-0.430999	-3.28936	-14.1139	-10.9688	0
0.4347	1.70832	-7.86477	-11.0633	-11.5841	0
0.4353	2.31172	-7.86477	-11.6675	-8.83983	0
0.4360	1.40271	-4.50122	-9.23098	-7.91699	0
0.4367	-0.430999	-5.11952	-7.09161	-10.0541	0
0.4373	-1.65347	-6.94969	-11.0633	-9.75457	0
0.4380	-1.04223	-6.94969	-13.4998	-7.00224	0
0.4387	-0.125382	-8.45834	-11.0633	-3.9504	0
0.4393	-0.125382	-9.69494	-8.01273	-3.34327	0
0.4400	0.180236	-8.45834	-4.65511	-7.00224	0
0.4407	-0.125382	-7.86477	-3.73399	-8.2246	0
0.4413	-0.736617	-6.62817	-5.87336	-4.25801	0
0.4420	-0.430999	-3.58614	-5.56632	-2.42852	0
0.4427	-0.430999	-4.50122	-4.34807	-2.73614	0
0.4433	-0.430999	-6.94969	-5.25928	-1.51378	0
0.4440	-0.430999	-5.11952	-5.56632	-1.8133	0
0.4447	-0.430999	-2.05276	-5.87336	-4.25801	0
0.4453	-0.430999	-3.88292	-7.39865	-2.42852	0
0.4460	-0.430999	-6.33139	-6.48744	0.315708	0
0.4467	-0.430999	-5.71309	-4.04103	-0.898554	0
0.4473	-0.430999	-5.71309	-4.34807	-1.51378	0
0.4480	-0.430999	-6.33139	-4.04103	0.930934	0
0.4487	-0.430999	-5.41631	-5.56632	1.23855	0
0.4493	-0.430999	-5.71309	-9.23098	-0.291423	0
0.4500	-0.430999	-9.99173	-7.39865	-0.599036	0
0.4507	-0.430999	-12.4402	-3.73399	-0.898554	0
0.4513	-0.430999	-13.0585	-7.70569	-1.20617	0
0.4520	-0.430999	-15.4822	-12.8956	-0.599036	0
0.4527	-0.430999	-12.737	-11.3703	-0.898554	0
0.4533	-0.430999	-2.05276	-8.30986	-0.599036	0
0.4540	-0.430999	4.03132	-7.70569	1.53807	0
0.4547	-0.430999	1.90436	-7.39865	2.15329	0
0.4553	-0.430999	0.074196	-4.34807	-0.898554	0
0.4560	-0.430999	0.37098	-1.90166	-2.73614	0
0.4567	-0.430999	-0.544104	-4.04103	-1.51378	0
0.4573	-0.430999	-2.05276	-8.01273	0.315708	0
0.4580	-0.430999	-3.88292	-8.30986	1.53807	0
0.4587	-0.430999	-4.20444	-6.48744	1.84568	0
0.4593	-0.430999	-2.67106	-6.1804	2.15329	0
0.4600	-0.430999	-3.58614	-7.39865	3.06803	0
0.4607	-0.430999	-4.20444	-6.78457	3.67517	0
0.4613	-0.430999	-0.544104	-4.34807	3.06803	0
0.4620	-0.430999	0.074196	-4.04103	2.15329	0
0.4627	-0.430999	-3.58614	-6.48744	1.84568	0
0.4633	-0.430999	-4.50122	-5.56632	3.06803	0
0.4640	-0.430999	-4.20444	-4.95224	4.89752	0
0.4647	-0.430999	-6.62817	-6.1804	3.98278	0
0.4653	-0.430999	-7.86477	-3.42695	3.06803	0
0.4660	-0.430999	-6.33139	-1.29749	4.89752	0
0.4667	-0.430999	-4.79801	-4.34807	5.20514	0
0.4673	-0.430999	-3.58614	-1.90166	3.67517	0
0.4680	-0.125382	-2.37427	3.27838	4.89752	0
0.4687	0.180236	-3.88292	-0.683409	5.50465	0
0.4693	0.791471	-5.11952	-5.56632	2.76042	0
0.4700	1.40271	-3.88292	-5.56632	3.06803	0
0.4707	-0.125382	-2.67106	-7.39865	4.58991	0
0.4713	-1.65347	-3.58614	-9.23098	3.67517	0
0.4720	-1.95909	-2.37427	-7.39865	3.98278	0
0.4727	-1.34785	0.692496	-6.48744	4.58991	0
0.4733	-0.430999	0.98928	-7.70569	2.45281	0
0.4740	-0.430999	2.20115	-6.1804	3.67517	0
0.4747	-2.87594	4.03132	-4.04103	6.4194	0
0.4753	-2.87594	0.074196	-4.65511	4.2823	0
0.4760	-0.125382	-3.28936	-5.56632	2.15329	0
0.4767	-1.34785	-1.45919	-5.87336	3.36755	0
0.4773	-4.09057	-3.58614	-6.48744	3.36755	0
0.4780	-3.78496	-7.86477	-5.56632	3.06803	0
0.4787	-2.57032	0.37098	-2.82278	4.89752	0
0.4793	-1.04223	12.5886	-0.37637	5.20514	0
0.4800	2.31172	15.6306	-1.90166	5.81227	0
0.4807	2.01394	13.5037	-3.12982	9.17172	0
0.4813	-0.430999	10.4616	-0.990448	9.47124	0
0.4820	-0.125382	4.03132	-0.0693314	6.72701	0
0.4827	0.485854	-0.544104	-3.12982	7.64175	0
0.4833	-1.34785	-1.75597	-2.82278	10.386	0
0.4840	-0.430999	-3.88292	-0.990448	10.386	0
0.4847	0.180236	-8.45834	-2.82278	11.3088	0
0.4853	-1.34785	-13.0585	-4.65511	12.8307	0
0.4860	-1.34785	-13.6521	-1.60453	10.386	0
0.4867	-1.65347	-9.07664	0.227803	10.386	0
0.4873	-3.18156	-2.05276	-0.990448	13.7454	0
0.4880	-3.78496	5.88621	-0.990448	11.6083	0
0.4887	-3.18156	10.7584	-0.683409	7.64175	0
0.4893	-1.65347	11.0552	-2.2087	11.3088	0
0.4900	0.791471	10.1401	-3.42695	14.6602	0
0.4907	1.09709	8.92825	-3.12982	12.2236	0
0.4913	-2.26471	6.47978	-2.82278	10.6936	0
0.4920	-2.26471	8.01317	-1.60453	10.6936	0
0.4927	-2.26471	13.8005	-2.2087	10.386	0
0.4933	-2.26471	14.122	-5.56632	11.3088	0
0.4940	-2.26471	11.9703	-7.39865	11.3088	0
0.4947	-2.26471	11.9703	-6.48744	9.77886	0
0.4953	-2.26471	9.54655	-6.1804	10.0865	0
0.4960	-2.26471	5.88621	-5.25928	10.6936	0
0.4967	-2.26471	5.88621	-3.73399	10.386	0
0.4973	-2.26471	5.88621	-3.73399	13.4378	0
0.4980	-2.26471	1.28606	-4.65511	14.9678	0
0.4987	-2.26471	-2.05276	-5.87336	12.5231	0
0.4993	-2.26471	0.37098	-4.95224	12.2236	0
0.5000	-2.26471	4.97113	-1.90166	14.0531	0
0.5007	-2.26471	8.63147	0.227803	11.3088	0
0.5013	-2.26471	13.2069	-1.60453	9.47124	0
0.5020	-2.26471	15.9521	-4.04103	12.2236	0
0.5027	-2.26471	14.7155	-4.04103	14.9678	0
0.5033	-2.26471	11.6735	-1.90166	14.3607	0
0.5040	-0.736617	8.30995	-0.683409	12.2236	0
0.5047	-4.70181	4.64962	-1.90166	11.3088	0
0.5053	-1.95909	4.03132	-3.12982	13.1383	0
0.5060	-0.125382	3.43775	-4.65511	16.1902	0
0.5067	-1.65347	-1.45919	-8.30986	16.1902	0
0.5073	-1.04223	-5.41631	-8.92394	15.8825	0
0.5080	-0.736617	-2.37427	-4.95224	14.6602	0
0.5087	-3.18156	1.28606	-4.65511	11.3088	0
0.5093	-3.18156	2.20115	-8.30986	10.6936	0
0.5100	-2.26471	5.26792	-8.30986	13.4378	0
0.5107	-2.26471	8.92825	-10.1422	14.0531	0
0.5113	-0.736617	10.1401	-13.8068	13.7454	0
0.5120	1.09709	9.54655	-11.0633	14.0531	0
0.5127	0.180236	8.01317	-6.78457	12.2236	0
0.5133	-2.26471	5.5647	-10.1422	11.3088	0
0.5140	-2.57032	4.35283	-11.9745	13.1383	0
0.5147	-2.26471	3.11623	-6.78457	14.0531	0
0.5153	-2.26471	0.98928	-4.65511	13.1383	0
0.5160	-1.34785	2.20115	-7.39865	12.2236	0
0.5167	1.09709	4.97113	-10.1422	12.8307	0
0.5173	1.09709	4.35283	-12.2816	13.4378	0
0.5180	-1.34785	4.03132	-11.6675	11.6083	0
0.5187	-1.95909	5.88621	-9.23098	9.47124	0
0.5193	-1.65347	4.35283	-9.83515	11.3088	0
0.5200	-2.26471	1.90436	-7.70569	13.7454	0
0.5207	-0.736617	4.03132	-2.51574	13.1383	0
0.5213	1.09709	4.35283	-3.12982	11.6083	0
0.5220	-0.125382	0.074196	-8.01273	10.386	0
0.5227	-1.04223	-0.222588	-7.39865	10.0865	0
0.5233	-0.430999	2.20115	-4.65511	12.2236	0
0.5240	-0.430999	-1.45919	-1.90166	12.2236	0
0.5247	-0.430999	-3.88292	1.14892	9.47124	0
0.5253	0.485854	0.37098	-0.0693314	10.0865	0
0.5260	-1.04223	3.43775	-5.56632	11.916	0
0.5267	-3.18156	2.20115	-7.09161	10.0865	0
0.5273	-2.87594	2.81945	-5.25928	8.86411	0
0.5280	-1.34785	4.35283	-3.73399	10.386	0
0.5287	-2.26471	3.11623	-4.34807	10.0865	0
0.5293	-3.18156	1.60758	-6.78457	8.5565	0
0.5300	-0.736617	2.20115	-9.23098	8.86411	0
0.5307	0.485854	3.43775	-9.23098	9.17172	0
0.5313	-0.430999	2.20115	-8.92394	9.47124	0
0.5320	-0.736617	0.37098	-8.92394	10.0865	0
0.5327	-0.736617	1.60758	-8.30986	7.64175	0
0.5333	-0.125382	3.11623	-8.6169	5.20514	0
0.5340	0.485854	0.692496	-8.01273	7.94937	0
0.5347	-1.95909	-1.75597	-4.65511	11.3088	0
0.5353	-1.95909	-0.222588	-4.04103	8.86411	0
0.5360	2.61734	0.98928	-8.01273	5.81227	0
0.5367	3.22858	-1.45919	-7.70569	6.4194	0
0.5373	-1.65347	-2.05276	-3.73399	7.64175	0
0.5380	-2.57032	0.37098	-4.65511	7.03462	0
0.5387	0.180236	2.81945	-6.48744	7.64175	0
0.5393	0.485854	2.81945	-2.51574	7.64175	0
0.5400	-1.34785	0.692496	-0.37637	5.81227	0
0.5407	-2.26471	-0.544104	-2.82278	6.4194	0
0.5413	-0.430999	0.37098	-2.82278	7.64175	0
0.5420	0.180236	0.37098	-2.2087	5.20514	0
0.5427	-2.87594	0.37098	-4.04103	5.20514	0
0.5433	-2.26471	2.20115	-3.73399	8.5565	0
0.5440	0.485854	2.52266	-3.73399	8.5565	0
0.5447	-2.26471	1.28606	-6.78457	6.11988	0
0.5453	-4.09057	2.81945	-8.01273	6.72701	0
0.5460	-0.125382	4.97113	-6.48744	7.64175	0
0.5467	0.485854	1.90436	-4.65511	5.81227	0
0.5473	-3.18156	-1.45919	-3.42695	5.50465	0
0.5480	-1.65347	-0.840888	-5.56632	6.72701	0
0.5487	-0.430999	0.692496	-8.30986	4.89752	0
0.5493	-2.26471	0.37098	-5.56632	3.98278	0
0.5500	-0.736617	1.28606	-3.73399	6.72701	0
0.5507	0.485854	2.81945	-5.87336	7.64175	0
0.5513	-2.26471	2.81945	-4.65511	2.45281	0
0.5520	-2.26471	3.11623	-0.683409	-0.291423	0
0.5527	1.09709	4.97113	-1.90166	3.06803	0
0.5533	0.485854	4.64962	-5.56632	4.2823	0
0.5540	-2.26471	1.28606	-5.25928	1.23855	0
0.5547	-1.34785	0.074196	-4.04103	1.84568	0
0.5553	0.180236	1.60758	-5.56632	3.98278	0
0.5560	-0.430999	2.81945	-4.65511	2.45281	0
0.5567	-3.18156	2.20115	-1.90166	1.53807	0
0.5573	-3.78496	2.52266	-1.90166	4.89752	0
0.5580	-1.34785	3.73453	-2.82278	6.4194	0
0.5587	-0.430999	3.73453	-0.37637	4.2823	0
0.5593	-3.18156	3.43775	1.14892	3.67517	0
0.5600	-3.47934	3.11623	0.534842	3.98278	0
0.5607	-0.125382	1.28606	2.98125	2.15329	0
0.5613	2.01394	1.28606	5.72479	-0.291423	0
0.5620	0.485854	4.97113	2.98125	0.0161902	0
0.5627	-1.34785	7.09808	0.841881	0.315708	0
0.5633	-1.95909	4.03132	5.41775	0.0161902	0
0.5640	-2.57032	0.98928	7.25008	1.84568	0
0.5647	-1.34785	0.692496	-0.683409	3.98278	0
0.5653	0.180236	0.98928	-4.34807	2.15329	0
0.5660	-0.736617	2.20115	0.227803	-0.898554	0
0.5667	-1.95909	3.11623	-0.0693314	-0.291423	0
0.5673	-1.04223	1.60758	-2.82278	0.930934	0
0.5680	-0.125382	1.28606	-0.0693314	-0.599036	0
0.5687	1.40271	1.28606	-0.683409	-1.20617	0
0.5693	2.92296	-1.45919	-4.95224	-1.51378	0
0.5700	1.09709	-5.41631	-4.34807	-3.03565	0
0.5707	-1.95909	-6.94969	-2.82278	-0.898554	0
0.5713	-0.430999	-5.11952	-4.04103	1.53807	0
0.5720	1.40271	1.28606	-1.90166	-0.898554	0
0.5727	1.40271	7.39487	-1.60453	-4.56562	0
0.5733	1.70832	7.71638	-4.04103	-4.25801	0
0.5740	0.485854	6.47978	-2.82278	-3.34327	0
0.5747	-1.95909	6.47978	-0.683409	-2.42852	0
0.5753	-0.736617	4.97113	-0.37637	-2.42852	0
0.5760	-1.95909	2.81945	0.841881	-3.34327	0
0.5767	-1.95909	2.20115	-1.29749	-4.56562	0
0.5773	-1.95909	2.81945	-6.78457	-5.17276	0
0.5780	-1.95909	3.73453	-6.1804	-4.25801	0
0.5787	-1.95909	2.20115	-0.990448	-3.34327	0
0.5793	-1.95909	-1.13767	-0.0693314	-5.17276	0
0.5800	-1.95909	-0.544104	-0.990448	-5.78798	0
0.5807	-1.95909	3.11623	-0.0693314	-3.65088	0
0.5813	-1.95909	5.5647	2.36717	-2.73614	0
0.5820	-1.95909	5.88621	2.67421	-3.03565	0
0.5827	-1.95909	3.73453	0.534842	-2.42852	0
0.5833	-1.95909	3.11623	2.36717	-2.73614	0
0.5840	-1.95909	5.88621	6.94304	-4.25801	0
0.5847	-1.95909	4.35283	6.33887	-6.0875	0
0.5853	-1.95909	-1.45919	3.89246	-5.17276	0
0.5860	-1.95909	-2.05276	3.89246	-0.599036	0
0.5867	-1.95909	-0.544104	2.36717	0.0161902	0
0.5873	-1.95909	-5.41631	1.75309	-4.86514	0
0.5880	0.791471	-9.07664	4.50654	-5.17276	0
0.5887	-0.736617	-6.94969	4.50654	-2.42852	0
0.5893	-1.34785	-5.11952	1.75309	-4.86514	0
0.5900	-1.34785	0.692496	1.75309	-7.61747	0
0.5907	-2.26471	8.92825	1.14892	-5.17276	0
0.5913	0.180236	7.39487	-1.29749	-2.12091	0
0.5920	2.92296	1.60758	-0.37637	-2.42852	0
0.5927	-1.65347	3.43775	2.06013	-6.0875	0
0.5933	-5.00743	4.97113	2.06013	-7.61747	0
0.5940	0.485854	2.20115	2.67421	-6.0875	0
0.5947	3.83981	3.73453	6.33887	-6.0875	0
0.5953	-0.736617	5.88621	7.86416	-5.78798	0
0.5960	-2.26471	3.11623	5.41775	-2.42852	0
0.5967	0.485854	0.692496	4.50654	-3.34327	0
0.5973	0.485854	-2.37427	5.11071	-4.25801	0
0.5980	-1.34785	-6.03461	1.75309	0.0161902	0
0.5987	-1.34785	-2.67106	0.841881	0.930934	0
0.5993	-1.65347	0.692496	5.72479	-2.73614	0
0.6000	-1.34785	-5.11952	5.11071	-1.8133	0
0.6007	-1.65347	-10.2885	0.841881	0.930934	0
0.6013	-3.18156	-9.37343	0.841881	1.53807	0
0.6020	-3.18156	-6.62817	0.227803	3.06803	0
0.6027	-1.34785	4.03132	-2.82278	3.67517	0
0.6033	-2.57032	19.9093	-0.37637	1.23855	0
0.6040	-3.18156	24.1879	2.06013	0.315708	0
0.6047	-0.736617	16.8672	-0.37637	0.623321	0
0.6053	-1.04223	11.3767	-1.90166	2.15329	0
0.6060	-2.57032	9.84333	-1.60453	4.2823	0
0.6067	-1.34785	6.8013	-2.82278	3.98278	0
0.6073	0.485854	4.03132	-3.12982	1.53807	0
0.6080	-1.65347	4.35283	-2.2087	0.930934	0
0.6087	-1.95909	5.88621	-2.82278	0.930934	0
0.6093	0.791471	4.97113	-3.73399	0.623321	0
0.6100	1.70832	2.81945	-4.95224	1.23855	0
0.6107	-0.736617	3.11623	-5.56632	1.84568	0
0.6113	-2.26471	3.43775	-3.42695	1.23855	0
0.6120	-1.65347	0.074196	-0.0693314	1.23855	0
0.6127	-1.95909	-2.67106	-1.29749	0.0161902	0
0.6133	-2.26471	-0.840888	-4.95224	-2.12091	0
0.6140	-1.34785	1.28606	-5.56632	-1.20617	0
0.6147	-1.04223	1.28606	-3.42695	0.623321	0
0.6153	-0.125382	0.692496	-3.73399	1.23855	0
0.6160	0.180236	-0.222588	-3.12982	2.76042	0
0.6167	-2.26471	-0.544104	-0.990448	4.2823	0
0.6173	-3.18156	0.37098	-1.90166	4.2823	0
0.6180	-0.125382	2.52266	-4.65511	4.58991	0
0.6187	-0.736617	3.11623	-2.82278	5.50465	0
0.6193	-3.47934	0.98928	-0.683409	4.89752	0
0.6200	-1.34785	-1.75597	-0.990448	2.76042	0
0.6207	0.485854	-3.28936	-0.0693314	1.23855	0
0.6213	-2.57032	-3.28936	2.06013	1.23855	0
0.6220	-3.78496	-2.37427	-0.0693314	3.06803	0
0.6227	-2.26471	-1.13767	-2.82278	4.89752	0
0.6233	-1.04223	3.43775	0.227803	3.98278	0
0.6240	-0.125382	8.92825	3.58542	2.15329	0
0.6247	-0.736617	10.7584	0.227803	4.89752	0
0.6253	-1.65347	7.71638	-2.82278	5.81227	0
0.6260	-0.430999	4.64962	0.534842	2.15329	0
0.6267	-1.04223	1.90436	2.06013	2.15329	0
0.6273	-4.39619	-1.45919	-0.990448	5.81227	0
0.6280	-2.87594	-2.05276	-3.73399	4.89752	0
0.6287	1.40271	-0.840888	-4.04103	3.67517	0
0.6293	1.70832	-0.544104	-3.12982	6.4194	0
0.6300	0.180236	-1.45919	-1.60453	5.50465	0
0.6307	-1.04223	-2.05276	-2.2087	2.15329	0
0.6313	-1.65347	-3.28936	-4.65511	3.06803	0
0.6320	-1.34785	-4.50122	-5.56632	4.89752	0
0.6327	-2.26471	-4.20444	-5.87336	4.89752	0
0.6333	-5.00743	-3.28936	-5.25928	5.50465	0
0.6340	-4.39619	-1.75597	-3.42695	4.2823	0
0.6347	-1.95909	-0.222588	-0.990448	2.15329	0
0.6353	-0.736617	-1.13767	1.14892	1.84568	0
0.6360	-0.736617	-2.67106	1.75309	1.84568	0
0.6367	-1.04223	-2.37427	0.534842	2.15329	0
0.6373	-0.430999	-1.13767	-0.990448	2.15329	0
0.6380	1.09709	-0.222588	-2.82278	1.23855	0
0.6387	1.70832	-0.222588	-2.51574	2.15329	0
0.6393	0.791471	-3.58614	2.67421	3.67517	0
0.6400	-0.125382	-6.03461	5.41775	3.67517	0
0.6407	-0.430999	-2.96784	1.75309	5.20514	0
0.6413	-2.26471	-1.75597	0.841881	6.72701	0
0.6420	-4.09057	-3.58614	2.36717	4.58991	0
0.6427	-2.26471	-3.28936	1.14892	4.2823	0
0.6433	0.180236	-4.20444	2.36717	7.33414	0
0.6440	-1.04223	-6.33139	4.80367	7.64175	0
0.6447	-2.87594	-4.50122	2.67421	5.81227	0
0.6453	-2.57032	-4.79801	1.75309	5.81227	0
0.6460	-2.26471	-7.54326	3.27838	6.4194	0
0.6467	-1.95909	-5.11952	1.45596	7.33414	0
0.6473	-0.430999	-3.88292	3.58542	7.33414	0
0.6480	-0.430999	-6.62817	8.16129	7.33414	0
0.6487	-0.430999	-3.28936	3.58542	7.33414	0
0.6493	-0.430999	0.692496	-1.90166	7.33414	0
0.6500	-0.430999	-2.05276	-0.990448	7.33414	0
0.6507	-0.430999	-2.37427	-0.990448	7.33414	0
0.6513	-0.430999	0.37098	-0.990448	7.33414	0
0.6520	-0.430999	-1.45919	1.75309	7.33414	0
0.6527	-0.430999	-2.37427	1.75309	7.33414	0
0.6533	-0.430999	-0.544104	-0.0693314	7.33414	0
0.6540	-0.430999	-3.28936	1.75309	7.33414	0
0.6547	-0.430999	-4.20444	4.50654	7.33414	0
0.6553	-0.430999	-1.13767	2.98125	7.33414	0
0.6560	-0.430999	-1.45919	2.36717	7.33414	0
0.6567	-0.430999	-2.37427	4.50654	7.33414	0
0.6573	-0.430999	-0.544104	5.11071	7.33414	0
0.6580	-0.430999	-0.840888	3.27838	7.33414	0
0.6587	-0.430999	-1.45919	4.50654	7.33414	0
0.6593	-0.430999	0.37098	9.99362	7.33414	0
0.6600	0.485854	-1.45919	10.9147	1.84568	0
0.6607	-0.736617	-3.58614	9.08241	2.15329	0
0.6613	-1.34785	-1.75597	8.46833	4.2823	0
0.6620	1.40271	-1.45919	7.86416	1.53807	0
0.6627	1.40271	-2.37427	6.636	-0.599036	0
0.6633	-0.736617	0.074196	5.72479	1.53807	0
0.6640	-1.04223	1.28606	4.1995	2.15329	0
0.6647	-1.95909	0.37098	3.89246	0.315708	0
0.6653	-2.57032	0.98928	5.72479	-0.599036	0
0.6660	-0.736617	2.52266	4.50654	0.315708	0
0.6667	-0.430999	3.73453	2.06013	0.0161902	0
0.6673	-1.95909	1.28606	3.58542	-0.599036	0
0.6680	-1.34785	-2.96784	4.1995	0.0161902	0
0.6687	0.791471	-2.67106	0.534842	0.0161902	0
0.6693	0.485854	-0.544104	-1.29749	-0.898554	0
0.6700	-1.34785	-3.88292	0.227803	-1.20617	0
0.6707	-2.26471	-9.69494	1.45596	-1.8133	0
0.6713	-1.34785	-11.8219	1.14892	-3.34327	0
0.6720	-0.430999	-12.4402	-0.0693314	7.33414	0
0.6727	-0.430999	-12.4402	-3.12982	7.33414	0
0.6733	-0.430999	-9.69494	-4.65511	7.33414	0
0.6740	-0.430999	-4.20444	-1.90166	7.33414	0
0.6747	-0.430999	3.11623	0.841881	7.33414	0
0.6753	-0.430999	8.92825	0.534842	7.33414	0
0.6760	-0.430999	11.6735	-0.37637	7.33414	0
0.6767	-0.430999	10.4616	0.841881	7.33414	0
0.6773	-0.430999	6.8013	1.14892	7.33414	0
0.6780	-0.430999	4.03132	0.841881	7.33414	0
0.6787	-0.430999	3.11623	0.841881	7.33414	0
0.6793	-0.430999	3.43775	-0.990448	7.33414	0
0.6800	-0.430999	2.52266	-0.0693314	7.33414	0
0.6807	-0.430999	0.074196	5.41775	7.33414	0
0.6813	-0.430999	-0.544104	7.55712	7.33414	0
0.6820	-0.430999	1.28606	6.03183	7.33414	0
0.6827	-0.430999	0.98928	8.46833	7.33414	0
0.6833	-0.430999	0.692496	13.3512	7.33414	0
0.6840	-5.00743	1.28606	13.3512	-8.2246	0
0.6847	-2.57032	0.37098	9.99362	-8.83983	0
0.6853	-2.87594	-0.222588	8.16129	-6.70273	0
0.6860	-3.78496	2.20115	8.16129	-5.48037	0
0.6867	-2.87594	1.90436	7.25008	-7.00224	0
0.6873	-2.26471	-2.05276	5.41775	-7.00224	0
0.6880	-1.95909	-2.96784	6.94304	-7.00224	0
0.6887	-1.34785	-2.05276	10.9147	-9.75457	0
0.6893	-2.57032	-2.37427	13.0442	-10.6693	0
0.6900	-4.09057	-1.45919	13.0442	-9.44696	0
0.6907	-0.736617	-1.13767	10.3007	-9.44696	0
0.6913	2.31172	-2.96784	6.636	-11.2764	0
0.6920	1.09709	-3.58614	6.03183	-12.8064	0
0.6927	0.180236	-2.05276	6.636	-12.4988	0
0.6933	1.09709	-0.222588	4.80367	-11.2764	0
0.6940	-0.430999	1.28606	3.89246	-10.3617	0
0.6947	-0.125382	2.20115	5.41775	-11.2764	0
0.6953	1.09709	4.64962	6.94304	-13.1059	0
0.6960	-1.65347	7.71638	8.77537	-12.1912	0
0.6967	-2.87594	8.63147	6.94304	-11.2764	0
0.6973	-0.430999	6.47978	-0.0693314	-13.4135	0
0.6980	-2.26471	3.11623	-2.2087	-14.0207	0
0.6987	-4.39619	2.81945	2.67421	-10.9688	0
0.6993	-0.430999	4.35283	5.11071	-9.75457	0
0.7000	0.791471	4.03132	4.1995	-9.75457	0
0.7007	-2.57032	2.20115	4.1995	-8.83983	0
0.7013	-1.34785	2.81945	2.67421	-7.91699	0
0.7020	1.40271	3.43775	0.841881	-8.2246	0
0.7027	-1.04223	2.81945	1.75309	-7.61747	0
0.7033	-2.26471	3.11623	4.50654	-6.70273	0
0.7040	-0.430999	4.35283	3.89246	-6.39511	0
0.7047	-0.430999	3.43775	0.841881	-7.30986	0
0.7053	-3.18156	1.90436	-0.0693314	-9.44696	0
0.7060	-3.18156	1.28606	0.534842	-8.83983	0
0.7067	-0.736617	3.43775	0.841881	-5.48037	0
0.7073	-1.04223	5.5647	1.75309	-5.78798	0
0.7080	-2.57032	3.73453	1.75309	-7.00224	0
0.7087	-2.26471	2.20115	-1.90166	-5.17276	0
0.7093	-1.34785	6.8013	-6.48744	-4.56562	0
0.7100	-0.430999	8.63147	-6.48744	-6.0875	0
0.7107	1.40271	4.35283	-5.56632	-5.48037	0
0.7113	0.791471	3.43775	-6.78457	-5.78798	0
0.7120	-2.87594	6.8013	-8.30986	-6.39511	0
0.7127	-3.78496	6.47978	-7.39865	-4.25801	0
0.7133	-1.34785	4.64962	-7.09161	-3.34327	0
0.7140	-0.430999	4.97113	-7.09161	-3.65088	0
0.7147	-0.125382	4.97113	-5.56632	-1.51378	0
0.7153	1.40271	5.26792	-4.34807	-1.20617	0
0.7160	1.70832	6.183	-5.56632	-5.17276	0
0.7167	1.40271	3.73453	-4.65511	-6.0875	0
0.7173	1.09709	0.37098	-1.90166	-3.34327	0
0.7180	-0.430999	2.20115	-2.82278	-2.42852	0
0.7187	-2.87594	6.8013	-5.25928	-2.42852	0
0.7193	-1.95909	9.54655	-2.82278	-1.8133	0
0.7200	0.180236	11.9703	0.227803	-2.42852	0
0.7207	-1.34785	14.122	-0.683409	-2.42852	0
0.7213	-3.18156	13.2069	-4.34807	0.0161902	0
0.7220	0.180236	10.1401	-8.30986	0.315708	0
0.7227	3.22858	8.30995	-8.30986	-1.20617	0
0.7233	1.40271	9.22503	-4.04103	-0.291423	0
0.7240	0.180236	11.0552	-3.73399	0.315708	0
0.7247	2.31172	10.1401	-7.70569	-1.51378	0
0.7253	2.61734	5.88621	-7.39865	-0.898554	0
0.7260	0.485854	4.35283	-4.95224	1.53807	0
0.7267	-2.26471	7.71638	-6.48744	0.315708	0
0.7273	-2.87594	9.54655	-6.1804	-1.20617	0
0.7280	0.485854	9.54655	-4.95224	0.930934	0
0.7287	4.75666	8.63147	-7.09161	0.930934	0
0.7293	3.53419	7.09808	-10.4492	-0.599036	0
0.7300	-0.430999	6.183	-12.5886	0.623321	0
0.7307	-1.95909	8.01317	-13.1928	0.930934	0
0.7313	-0.430999	8.63147	-10.7563	-1.51378	0
0.7320	-0.430999	6.8013	-8.01273	-1.20617	0
0.7327	-0.430999	6.8013	-9.23098	-0.291423	0
0.7333	-0.430999	6.47978	-10.4492	-2.12091	0
0.7340	-0.430999	4.64962	-7.39865	-2.12091	0
0.7347	-0.430999	4.03132	-6.78457	0.315708	0
0.7353	-0.430999	2.20115	-9.23098	1.23855	0
0.7360	-0.430999	-2.37427	-8.30986	1.53807	0
0.7367	-0.430999	-3.88292	-6.1804	1.84568	0
0.7373	-0.430999	-5.11952	-5.56632	-0.291423	0
0.7380	-0.430999	-9.69494	-5.56632	-1.8133	0
0.7387	-0.430999	-12.1187	-5.25928	0.0161902	0
0.7393	-0.430999	-9.69494	-4.95224	1.23855	0
0.7400	-0.430999	-4.50122	-4.65511	0.930934	0
0.7407	-0.430999	4.97113	-4.65511	1.53807	0
0.7413	-0.430999	14.4188	-3.12982	3.06803	0
0.7420	-0.430999	17.4608	-0.990448	3.06803	0
0.7427	-0.430999	14.122	-0.683409	3.98278	0
0.7433	-0.430999	10.7584	-1.90166	3.98278	0
0.7440	0.791471	7.71638	-1.29749	2.76042	0
0.7447	-2.26471	3.11623	-0.990448	3.36755	0
0.7453	-4.70181	0.692496	-0.683409	5.81227	0
0.7460	-4.09057	2.52266	0.534842	5.81227	0
0.7467	-1.34785	4.03132	-0.37637	4.2823	0
0.7473	-1.34785	1.28606	-2.82278	3.36755	0
0.7480	-3.18156	-0.840888	-1.60453	3.06803	0
0.7487	-2.87594	1.28606	-0.0693314	3.36755	0
0.7493	-2.26471	4.35283	-1.90166	3.67517	0
0.7500	-3.47934	4.64962	-3.42695	3.06803	0
0.7507	-3.18156	3.11623	-4.04103	2.76042	0
0.7513	-1.65347	3.11623	-5.25928	2.15329	0
0.7520	-1.34785	3.73453	-5.87336	0.930934	0
0.7527	-2.26471	3.43775	-6.48744	0.315708	0
0.7533	-3.78496	2.81945	-6.78457	0.315708	0
0.7540	-3.18156	3.43775	-5.56632	0.315708	0
0.7547	-0.430999	2.81945	-4.04103	1.23855	0
0.7553	-1.34785	0.074196	-4.34807	2.45281	0
0.7560	-3.47934	-1.45919	-3.12982	1.53807	0
0.7567	-2.26471	-0.544104	-1.90166	0.315708	0
0.7573	-1.34785	0.692496	-2.82278	1.23855	0
0.7580	-2.26471	1.90436	-4.34807	2.15329	0
0.7587	0.485854	2.20115	-4.04103	1.84568	0
0.7593	1.40271	0.692496	-2.2087	3.06803	0
0.7600	-1.95909	-2.67106	-1.60453	4.2823	0
0.7607	-2.26471	-6.94969	-3.12982	3.98278	0
0.7613	-1.65347	-9.69494	-3.12982	3.98278	0
0.7620	-4.09057	-6.94969	-1.90166	5.20514	0
0.7627	-3.47934	-1.45919	-4.95224	7.03462	0
0.7633	-1.04223	1.28606	-7.09161	7.33414	0
0.7640	0.485854	1.28606	-4.34807	4.89752	0
0.7647	1.40271	0.074196	-3.73399	3.06803	0
0.7653	0.485854	-2.96784	-7.09161	3.67517	0
0.7660	-1.95909	-6.03461	-9.53802	3.67517	0
0.7667	-1.95909	-5.11952	-11.6675	4.58991	0
0.7673	-2.87594	-1.13767	-10.4492	7.33414	0
0.7680	-2.87594	3.11623	-6.48744	6.72701	0
0.7687	-2.87594	7.09808	-10.1422	3.98278	0
0.7693	-2.87594	7.71638	-16.5504	4.58991	0
0.7700	-2.87594	4.97113	-15.6392	5.81227	0
0.7707	-2.87594	4.03132	-14.7181	3.98278	0
0.7713	-2.87594	4.03132	-18.0757	2.15329	0
0.7720	-2.87594	1.28606	-17.4715	2.15329	0
0.7727	-2.87594	-2.37427	-15.6392	0.930934	0
0.7733	-2.87594	-3.28936	-19.3038	1.84568	0
0.7740	-2.87594	-5.11952	-20.8291	3.98278	0
0.7747	-2.87594	-7.24647	-16.5504	3.67517	0
0.7753	-2.87594	-8.16156	-14.1139	2.76042	0
0.7760	-2.87594	-10.61	-15.6392	3.06803	0
0.7767	-2.87594	-7.54326	-15.0251	2.45281	0
0.7773	-2.87594	5.88621	-12.8956	1.53807	0
0.7780	-2.87594	16.5457	-14.7181	1.23855	0
0.7787	-2.87594	15.6306	-16.5504	0.930934	0
0.7793	-2.87594	13.2069	-10.7563	3.36755	0
0.7800	-2.87594	11.3767	-5.87336	3.36755	0
0.7807	-2.87594	7.39487	-9.23098	3.36755	0
0.7813	-2.87594	4.35283	-10.4492	3.36755	0
0.7820	-2.87594	6.183	-7.09161	3.36755	0
0.7827	-2.87594	7.71638	-7.39865	3.36755	0
0.7833	-2.87594	6.8013	-8.30986	3.36755	0
0.7840	-2.87594	4.97113	-6.1804	3.36755	0
0.7847	-2.87594	4.35283	-8.6169	3.36755	0
0.7853	-2.87594	4.97113	-11.6675	3.36755	0
0.7860	-2.87594	6.183	-8.30986	3.36755	0
0.7867	-2.87594	8.30995	-7.09161	3.36755	0
0.7873	-2.87594	8.92825	-11.9745	3.36755	0
0.7880	-2.87594	6.47978	-13.4998	3.36755	0
0.7887	-2.87594	4.03132	-11.9745	3.36755	0
0.7893	-2.87594	4.35283	-12.2816	3.36755	0
0.7900	-2.87594	4.64962	-15.0251	3.36755	0
0.7907	-2.87594	4.64962	-17.4715	3.36755	0
0.7913	-2.87594	4.03132	-15.9462	3.36755	0
0.7920	-2.87594	2.20115	-11.6675	3.06803	0
0.7927	-2.87594	-0.222588	-9.83515	3.67517	0
0.7933	-2.87594	-0.544104	-11.3703	5.81227	0
0.7940	-2.87594	0.074196	-13.1928	6.11988	0
0.7947	-2.87594	0.37098	-13.4998	4.89752	0
0.7953	-2.87594	-1.13767	-11.0633	4.89752	0
0.7960	-2.87594	-2.37427	-7.70569	4.89752	0
0.7967	-2.87594	-1.13767	-7.09161	4.2823	0
0.7973	-2.87594	0.074196	-8.30986	4.89752	0
0.7980	-2.87594	-1.45919	-9.53802	6.72701	0
0.7987	-2.87594	-3.28936	-8.30986	7.33414	0
0.7993	-2.87594	-3.28936	-5.56632	5.50465	0
0.8000	-2.87594	-3.28936	-4.95224	3.06803	0
0.8007	-2.87594	-3.28936	-5.56632	2.76042	0
0.8013	-2.87594	-2.05276	-4.65511	4.89752	0
0.8020	-2.87594	-0.222588	-5.56632	7.03462	0
0.8027	-2.87594	0.37098	-5.87336	5.81227	0
0.8033	-2.87594	-0.840888	-2.82278	4.2823	0
0.8040	-0.430999	-1.45919	-3.42695	3.98278	0
0.8047	-2.26471	-1.75597	-7.39865	2.76042	0
0.8053	-2.87594	-4.50122	-7.39865	0.930934	0
0.8060	-2.26471	-6.33139	-7.39865	2.45281	0
0.8067	-1.34785	-4.50122	-9.23098	5.20514	0
0.8073	0.485854	-2.67106	-7.39865	4.58991	0
0.8080	1.70832	-2.37427	-6.1804	3.36755	0
0.8087	0.180236	-1.45919	-8.30986	3.67517	0
0.8093	-1.95909	-1.45919	-8.30986	3.67517	0
0.8100	-2.57032	-2.37427	-9.23098	2.15329	0
0.8107	-2.26471	-2.37427	-12.5886	0.315708	0
0.8113	-1.34785	-5.11952	-12.8956	-0.898554	0
0.8120	-1.04223	-8.77986	-12.2816	-0.291423	0
0.8127	-2.57032	-6.03461	-11.3703	-0.599036	0
0.8133	-2.57032	-1.45919	-7.09161	-1.51378	0
0.8140	-0.430999	-0.544104	-5.87336	-1.51378	0
0.8147	-2.26471	-1.13767	-10.1422	-0.599036	0
0.8153	-5.31305	-1.45919	-8.92394	-0.898554	0
0.8160	-3.18156	-3.28936	-6.48744	-0.898554	0
0.8167	-0.430999	-2.37427	-9.53802	-0.898554	0
0.8173	-0.125382	-0.222588	-11.0633	-0.898554	0
0.8180	-0.125382	-2.67106	-7.70569	-0.898554	0
0.8187	-1.04223	-4.20444	-6.48744	-0.898554	0
0.8193	-2.57032	-0.222588	-6.1804	-0.898554	0
0.8200	-1.95909	1.28606	-5.56632	-0.898554	0
0.8207	-0.736617	-1.45919	-4.95224	-0.898554	0
0.8213	-1.34785	-4.20444	-3.12982	-0.898554	0
0.8220	-1.04223	-6.33139	-2.82278	-0.898554	0
0.8227	-0.430999	-9.99173	-5.25928	-0.898554	0
0.8233	-1.65347	-13.0585	-4.95224	-0.898554	0
0.8240	-4.70181	-13.6521	-5.56632	-0.898554	0
0.8247	-5.92428	-10.2885	-8.6169	-0.898554	0
0.8253	-3.78496	-2.37427	-6.78457	-0.898554	0
0.8260	-1.65347	5.26792	-4.34807	-0.898554	0
0.8267	-1.95909	8.01317	-5.87336	-0.898554	0
0.8273	-1.04223	5.88621	-2.2087	-0.898554	0
0.8280	-5.31305	2.20115	2.67421	-0.898554	0
0.8287	-5.31305	0.98928	-2.82278	-0.898554	0
0.8293	-5.31305	1.90436	-7.70569	-0.898554	0
0.8300	-5.31305	1.28606	-5.25928	-0.898554	0
0.8307	-5.31305	0.692496	-6.48744	-0.898554	0
0.8313	-5.31305	2.20115	-9.83515	-0.898554	0
0.8320	-5.31305	2.20115	-5.56632	-0.898554	0
0.8327	-5.31305	1.60758	-2.51574	-0.898554	0
0.8333	-5.31305	-0.222588	-4.95224	-0.898554	0
0.8340	-5.31305	-1.75597	-4.65511	-0.898554	0
0.8347	-5.31305	-0.544104	-3.42695	-0.898554	0
0.8353	-5.31305	0.692496	-5.56632	-0.898554	0
0.8360	-5.31305	-1.13767	-5.56632	-0.898554	0
0.8367	-5.31305	-2.05276	-0.990448	-0.898554	0
0.8373	-5.31305	-1.45919	-0.990448	-0.898554	0
0.8380	-5.31305	-2.37427	-5.56632	-0.898554	0
0.8387	-5.31305	-3.58614	-5.56632	-0.898554	0
0.8393	-5.31305	-6.03461	-1.29749	-0.898554	0
0.8400	1.70832	-10.9068	-0.37637	4.2823	0
0.8407	-1.04223	-15.8037	-0.683409	3.98278	0
0.8413	-3.78496	-15.8037	0.841881	4.2823	0
0.8420	-1.95909	-11.5251	-0.990448	2.15329	0
0.8427	-1.04223	-7.24647	-3.73399	2.15329	0
0.8433	-2.26471	-4.50122	-2.2087	5.50465	0
0.8440	-0.736617	-1.75597	-1.60453	6.11988	0
0.8447	0.485854	1.90436	-2.82278	4.89752	0
0.8453	-1.34785	6.8013	0.841881	4.89752	0
0.8460	-2.26471	9.22503	2.98125	5.20514	0
0.8467	-2.26471	5.88621	-0.0693314	5.50465	0
0.8473	-3.18156	2.81945	-0.990448	5.81227	0
0.8480	-1.95909	3.43775	-0.0693314	5.81227	0
0.8487	-1.04223	4.03132	-1.90166	6.11988	0
0.8493	-1.34785	4.03132	-2.82278	7.64175	0
0.8500	-1.04223	4.64962	-1.60453	7.64175	0
0.8507	-1.04223	3.43775	-1.29749	5.50465	0
0.8513	-2.26471	2.20115	0.841881	3.67517	0
0.8520	-1.04223	2.20115	2.06013	3.67517	0
0.8527	0.485854	-0.222588	-1.29749	5.50465	0
0.8533	-1.04223	-2.37427	-2.51574	6.4194	0
0.8540	-1.34785	-2.05276	1.45596	5.50465	0
0.8547	-0.430999	-3.28936	3.58542	4.89752	0
0.8553	-0.736617	-5.11952	3.58542	6.11988	0
0.8560	-0.430999	-3.88292	4.50654	6.72701	0
0.8567	1.70832	-3.28936	4.50654	5.81227	0
0.8573	3.83981	-4.20444	3.58542	6.72701	0
0.8580	3.83981	-3.58614	3.27838	7.03462	0
0.8587	1.70832	-3.28936	2.06013	6.4194	0
0.8593	-0.125382	-4.20444	1.45596	7.33414	0
0.8600	-0.736617	-3.58614	3.27838	7.64175	0
0.8607	0.180236	-3.28936	4.80367	5.81227	0
0.8613	2.31172	-4.20444	4.1995	5.81227	0
0.8620	3.22858	-3.58614	2.67421	7.64175	0
0.8627	2.01394	-2.05276	5.11071	6.4194	0
0.8633	-0.430999	-2.05276	9.99362	5.20514	0
0.8640	-2.26471	-2.96784	10.9147	6.72701	0
0.8647	-3.18156	-5.11952	6.03183	8.25698	0
0.8653	-2.26471	-6.33139	2.67421	8.86411	0
0.8660	-0.736617	-4.50122	3.58542	7.94937	0
0.8667	-0.430999	-2.96784	3.89246	5.81227	0
0.8673	-1.34785	-5.41631	3.27838	5.81227	0
0.8680	-2.26471	-7.54326	3.58542	7.03462	0
0.8687	-2.87594	-4.50122	4.1995	5.20514	0
0.8693	-2.26471	-2.96784	3.58542	1.23855	0
0.8700	-1.65347	-6.03461	2.67421	0.315708	0
0.8707	-0.430999	-6.94969	2.06013	2.76042	0
0.8713	-0.125382	-3.58614	0.534842	3.67517	0
0.8720	-0.125382	-2.37427	-0.990448	0.930934	0
0.8727	-1.04223	-2.37427	-0.0693314	-1.51378	0
0.8733	-2.26471	-1.45919	-1.90166	-0.599036	0
0.8740	-1.34785	-0.544104	-5.25928	2.15329	0
0.8747	0.791471	0.37098	-0.990448	2.45281	0
0.8753	0.485854	-0.544104	5.41775	-1.51378	0
0.8760	-0.430999	-2.67106	2.36717	-4.25801	0
0.8767	-0.125382	-2.96784	-0.683409	-1.8133	0
0.8773	0.180236	-0.544104	2.06013	-0.291423	0
0.8780	-0.125382	-0.544104	0.841881	-2.12091	0
0.8787	0.791471	-2.05276	-1.90166	-1.51378	0
0.8793	-0.430999	-3.58614	1.45596	-1.20617	0
0.8800	-2.26471	-5.11952	4.50654	-4.56562	0
0.8807	-0.430999	-4.20444	2.98125	-4.25801	0
0.8813	0.180236	-2.05276	3.58542	1.23855	0
0.8820	-4.09057	-2.37427	3.89246	2.15329	0
0.8827	-5.00743	-2.05276	3.89246	-1.8133	0
0.8833	-1.95909	-2.05276	5.41775	-3.03565	0
0.8840	-1.04223	-4.20444	4.80367	-2.42852	0
0.8847	-1.34785	-2.96784	2.36717	-1.51378	0
0.8853	-2.26471	0.98928	1.75309	1.84568	0
0.8860	-3.47934	0.37098	0.841881	2.15329	0
0.8867	-1.04223	-1.75597	0.841881	-2.12091	0
0.8873	2.92296	-1.13767	5.41775	-1.8133	0
0.8880	2.92296	-2.67106	6.636	-1.8133	0
0.8887	2.92296	-4.50122	0.534842	-1.8133	0
0.8893	2.92296	-2.37427	-3.42695	-1.8133	0
0.8900	2.92296	-1.75597	-2.82278	-1.8133	0
0.8907	2.92296	-2.96784	-3.42695	-1.8133	0
0.8913	2.92296	-0.840888	-3.73399	-1.8133	0
0.8920	2.92296	0.98928	-2.51574	-1.8133	0
0.8927	2.92296	-1.45919	-0.990448	-1.8133	0
0.8933	2.92296	-1.75597	0.841881	-1.8133	0
0.8940	2.92296	0.692496	1.14892	-1.8133	0
0.8947	2.92296	1.60758	-1.29749	-1.8133	0
0.8953	2.92296	0.074196	-1.60453	-1.8133	0
0.8960	2.92296	-0.840888	-0.0693314	-1.8133	0
0.8967	2.92296	-0.544104	-0.0693314	-1.8133	0
0.8973	2.92296	0.98928	-1.90166	-1.8133	0
0.8980	2.92296	2.20115	-4.34807	-1.8133	0
0.8987	2.92296	1.28606	-5.87336	-1.8133	0
0.8993	2.92296	-0.222588	-2.2087	-1.8133	0
0.9000	2.92296	-1.45919	2.06013	-1.8133	0
0.9007	2.92296	-3.28936	2.06013	-1.8133	0
0.9013	2.92296	-2.37427	2.98125	-1.8133	0
0.9020	2.92296	1.90436	4.50654	-1.8133	0
0.9027	2.92296	3.11623	1.14892	-1.8133	0
0.9033	2.92296	0.37098	-0.37637	-1.8133	0
0.9040	2.92296	-0.222588	2.98125	-1.8133	0
0.9047	2.92296	0.692496	2.67421	-1.8133	0
0.9053	2.92296	0.37098	-0.683409	-1.8133	0
0.9060	2.92296	0.37098	-0.37637	-1.8133	0
0.9067	2.92296	1.28606	-0.990448	-1.8133	0
0.9073	2.92296	2.52266	-3.12982	-1.8133	0
0.9080	2.92296	1.60758	-1.29749	-1.8133	0
0.9087	2.92296	-1.45919	-1.90166	-1.8133	0
0.9093	2.92296	-0.544104	-5.56632	-1.8133	0
0.9100	2.92296	4.97113	-4.65511	-1.8133	0
0.9107	2.92296	5.88621	-4.65511	-1.8133	0
0.9113	2.92296	4.35283	-9.23098	-1.8133	0
0.9120	2.92296	5.26792	-8.01273	-1.8133	0
0.9127	2.92296	5.5647	-6.48744	-1.8133	0
0.9133	2.92296	4.97113	-11.6675	-1.8133	0
0.9140	2.92296	5.5647	-12.5886	-1.8133	0
0.9147	2.92296	4.35283	-8.01273	-1.8133	0
0.9153	2.92296	2.81945	-11.0633	-1.8133	0
0.9160	2.92296	4.64962	-15.6392	-1.8133	0
0.9167	2.92296	5.88621	-12.8956	-1.8133	0
0.9173	2.92296	4.97113	-11.9745	-1.8133	0
0.9180	2.92296	5.26792	-14.4209	-1.8133	0
0.9187	2.92296	4.97113	-12.2816	-1.8133	0
0.9193	2.92296	4.03132	-10.1422	-1.8133	0
0.9200	2.92296	4.97113	-12.5886	-1.8133	0
0.9207	2.92296	5.26792	-12.8956	-1.8133	0
0.9213	2.92296	4.35283	-10.1422	-1.8133	0
0.9220	2.92296	6.8013	-11.3703	-1.8133	0
0.9227	2.92296	7.71638	-11.9745	-1.8133	0
0.9233	2.92296	5.5647	-8.6169	-1.8133	0
0.9240	-2.57032	4.97113	-8.30986	-1.8133	0
0.9247	-2.26471	5.88621	-14.7181	-1.8133	0
0.9253	0.791471	5.88621	-17.4715	-1.8133	0
0.9260	0.180236	5.5647	-14.1139	-1.8133	0
0.9267	-2.26471	4.97113	-13.8068	-1.8133	0
0.9273	-2.57032	4.35283	-16.5504	-1.8133	0
0.9280	-2.57032	4.64962	-17.7785	-1.8133	0
0.9287	-2.57032	4.03132	-18.6898	-1.8133	0
0.9293	-0.736617	4.03132	-19.601	-1.8133	0
0.9300	0.180236	5.5647	-19.3038	-1.8133	0
0.9307	-0.430999	5.5647	-19.3038	-1.8133	0
0.9313	-1.04223	3.43775	-21.4333	-1.8133	0
0.9320	-2.87594	3.11623	-22.0474	-1.8133	0
0.9327	-5.00743	4.35283	-20.215	-1.8133	0
0.9333	-4.09057	4.03132	-18.3827	-1.8133	0
0.9340	-0.430999	3.43775	-17.4715	-1.8133	0
0.9347	2.31172	4.97113	-15.6392	-1.8133	0
0.9353	2.31172	4.97113	-12.5886	-1.8133	0
0.9360	-1.04223	0.692496	-11.6675	-6.70273	0
0.9367	-3.78496	-2.37427	-14.7181	-6.70273	0
0.9373	-3.78496	-1.45919	-16.2533	-6.0875	0
0.9380	-2.87594	-2.37427	-14.7181	-5.48037	0
0.9387	-1.95909	-7.54326	-12.8956	-4.25801	0
0.9393	0.180236	-8.16156	-10.4492	-2.42852	0
0.9400	0.485854	-5.11952	-10.1422	-0.898554	0
0.9407	-1.04223	-4.20444	-10.7563	-0.898554	0
0.9413	-1.65347	0.074196	-8.30986	-2.73614	0
0.9420	-2.26471	8.30995	-8.01273	-2.73614	0
0.9427	-4.09057	11.3767	-11.6675	0.930934	0
0.9433	-3.18156	9.54655	-9.83515	1.23855	0
0.9440	-2.26471	10.4616	-5.87336	-0.291423	0
0.9447	-3.18156	8.92825	-8.01273	1.23855	0
0.9453	-2.26471	4.97113	-8.6169	2.45281	0
0.9460	-0.736617	2.20115	-6.48744	0.623321	0
0.9467	-1.34785	1.90436	-8.01273	-1.51378	0
0.9473	-1.65347	2.81945	-5.56632	-2.42852	0
0.9480	2.31172	4.03132	0.534842	-2.42852	0
0.9487	2.31172	2.81945	-2.82278	-1.51378	0
0.9493	2.31172	2.20115	-7.70569	-3.03565	0
0.9500	2.31172	4.97113	-4.04103	-2.73614	0
0.9507	2.31172	4.97113	-1.90166	-1.20617	0
0.9513	2.31172	3.11623	-2.82278	-3.03565	0
0.9520	2.31172	4.03132	0.841881	-2.42852	0
0.9527	2.31172	3.73453	1.75309	1.53807	0
0.9533	2.31172	3.11623	-0.990448	0.930934	0
0.9540	2.31172	4.97113	2.06013	-1.20617	0
0.9547	2.31172	4.64962	4.1995	0.930934	0
0.9553	2.31172	2.52266	1.45596	-0.599036	0
0.9560	2.31172	3.73453	3.58542	-4.86514	0
0.9567	2.31172	3.73453	9.99362	-5.17276	0
0.9573	2.31172	0.98928	9.99362	-4.25801	0
0.9580	2.31172	2.20115	4.50654	-4.25801	0
0.9587	2.31172	4.35283	2.67421	-3.34327	0
0.9593	2.31172	1.60758	5.41775	-5.17276	0
0.9600	-1.04223	-0.840888	5.72479	-7.00224	0
0.9607	0.180236	-0.840888	4.50654	-5.17276	0
0.9613	0.180236	-1.75597	4.50654	-3.65088	0
0.9620	-0.736617	-0.222588	4.50654	-4.86514	0
0.9627	-3.18156	6.8013	4.50654	-3.9504	0
0.9633	-0.430999	10.4616	5.41775	-1.8133	0
0.9640	4.14543	7.39487	3.58542	-2.42852	0
0.9647	2.92296	5.26792	2.98125	-4.25801	0
0.9653	-0.430999	6.183	5.41775	-4.25801	0
0.9660	0.180236	5.5647	4.50654	-3.65088	0
0.9667	-0.430999	4.97113	1.75309	-4.56562	0
0.9673	-1.65347	5.88621	4.50654	-5.17276	0
0.9680	-1.34785	4.64962	5.11071	-4.56562	0
0.9687	-1.04223	1.28606	0.841881	-6.0875	0
0.9693	-0.125382	-1.45919	0.841881	-7.30986	0
0.9700	1.70832	-2.05276	3.58542	-5.17276	0
0.9707	2.31172	0.37098	2.06013	-3.34327	0
0.9713	2.01394	5.5647	2.67421	-5.48037	0
0.9720	1.40271	7.71638	7.25008	-7.91699	0
0.9727	-0.736617	6.47978	7.25008	-8.83983	0
0.9733	-1.95909	4.97113	3.58542	-8.53221	0
0.9740	-1.04223	2.20115	5.41775	-5.78798	0
0.9747	-0.430999	0.37098	9.99362	-3.34327	0
0.9753	0.180236	2.81945	7.25008	-3.9504	0
0.9760	-0.736617	3.11623	2.36717	-4.86514	0
0.9767	-1.95909	0.37098	6.33887	-3.9504	0
0.9773	-1.34785	0.98928	9.99362	-2.42852	0
0.9780	0.180236	3.73453	6.33887	-1.51378	0
0.9787	-0.736617	2.52266	5.41775	-0.898554	0
0.9793	-1.65347	0.98928	9.99362	0.0161902	0
0.9800	-1.04223	1.28606	10.6077	-0.898554	0
0.9807	-0.736617	0.98928	11.2218	-3.65088	0
0.9813	-0.430999	2.20115	16.7089	-3.65088	0
0.9820	1.09709	3.43775	16.1047	-0.599036	0
0.9827	1.40271	1.60758	10.6077	-0.291423	0
0.9833	0.485854	0.37098	13.3512	-2.12091	0
0.9840	-1.34785	1.60758	16.4018	-1.51378	0
0.9847	-2.26471	0.98928	11.826	0.315708	0
0.9853	-2.26471	0.37098	12.133	1.23855	0
0.9860	-0.736617	0.98928	17.0159	0.930934	0
0.9867	-0.125382	0.37098	13.9653	-0.291423	0
0.9873	0.485854	-0.544104	10.3007	-0.291423	0
0.9880	0.485854	-0.544104	13.6583	1.84568	0
0.9887	-1.04223	-0.840888	13.3512	2.45281	0
0.9893	-1.04223	-0.544104	10.6077	0.623321	0
0.9900	0.180236	0.37098	12.44	-0.898554	0
0.9907	-0.736617	0.37098	11.826	-0.291423	0
0.9913	-1.65347	-0.840888	8.16129	0.930934	0
0.9920	0.180236	-2.37427	8.46833	1.84568	0
0.9927	0.180236	-1.45919	10.6077	1.53807	0
0.9933	-2.26471	2.20115	10.9147	0.623321	0
0.9940	-2.26471	2.81945	9.68658	0.930934	0
0.9947	-1.34785	0.37098	8.46833	1.23855	0
0.9953	-1.34785	0.37098	9.68658	0.315708	0
0.9960	-1.34785	3.11623	10.9147	-1.20617	0
0.9967	-2.26471	3.73453	9.08241	-1.8133	0
0.9973	-2.26471	1.60758	9.08241	-1.8133	0
0.9980	-0.430999	-0.544104	11.2218	-2.12091	0
0.9987	-0.430999	0.98928	10.9147	-2.42852	0
0.9993	0.423163	2.30008	13.5691	-1.78092	0
1.0000	2.25687	0.148392	16.3127	-0.250947	0
1.0007	1.64563	-3.51194	15.0944	-0.250947	0
1.0013	0.423163	-3.21516	13.8762	0.663796	0
1.0020	1.34002	-2.30008	15.6986	1.27093	0
1.0027	1.34002	-1.97856	14.4804	-0.250947	0
1.0033	-2.01394	-0.445176	12.9551	-0.55856	0
1.0040	-2.31956	1.68178	15.6986	1.57854	0
1.0047	0.728781	1.97856	16.0056	-0.55856	0
1.0053	1.95125	1.97856	12.9551	-3.61041	0
1.0060	0.423163	2.30008	11.4298	0.0566656	0
1.0067	0.423163	0.766692	11.1227	4.02325	0
1.0073	0.423163	-1.36026	10.8157	1.88615	0
1.0080	0.423163	-1.36026	11.7368	1.88615	0
1.0087	0.423163	-0.766692	11.4298	1.88615	0
1.0093	0.423163	-1.06348	10.5186	1.88615	0
1.0100	0.423163	-0.148392	11.1227	1.88615	0
1.0107	0.423163	1.97856	10.2115	1.88615	0
1.0113	0.423163	1.06348	7.45808	1.88615	0
1.0120	0.423163	-0.766692	7.45808	1.88615	0
1.0127	0.423163	1.06348	8.37919	1.88615	0
1.0133	0.423163	4.13024	7.16094	1.88615	0
1.0140	0.423163	3.51194	5.32861	1.88615	0
1.0147	0.423163	1.38499	5.02157	1.88615	0
1.0153	0.423163	1.38499	5.93279	1.88615	0
1.0160	0.423163	2.30008	7.45808	1.88615	0
1.0167	0.423163	1.97856	7.76511	1.88615	0
1.0173	0.423163	2.30008	4.71453	1.88615	0
1.0180	0.423163	2.59686	-0.168376	1.88615	0
1.0187	0.423163	0.148392	-0.475415	1.88615	0
1.0193	0.423163	-1.36026	5.02157	1.88615	0
1.0200	0.423163	2.59686	9.90448	1.88615	0
1.0207	0.423163	4.13024	10.2115	1.88615	0
1.0213	0.423163	0.469908	8.99327	1.88615	0
1.0220	0.423163	-0.445176	6.54686	1.88615	0
1.0227	0.423163	0.469908	3.80332	1.88615	0
1.0233	0.423163	-1.36026	2.57517	1.88615	0
1.0240	0.423163	-0.445176	1.35691	1.88615	0
1.0247	0.423163	0.469908	1.97099	1.88615	0
1.0253	0.423163	-1.36026	5.63565	1.88615	0
1.0260	0.423163	-0.445176	6.54686	1.88615	0
1.0267	0.423163	3.51194	1.35691	1.88615	0
1.0273	0.423163	3.51194	1.04988	1.88615	0
1.0280	0.423163	2.30008	3.80332	1.88615	0
1.0287	0.423163	1.68178	1.04988	1.88615	0
1.0293	0.423163	1.38499	-2.60488	1.88615	0
1.0300	0.423163	2.89364	-2.60488	1.88615	0
1.0307	0.423163	3.80873	-4.43721	1.88615	0
1.0313	0.423163	2.59686	-6.26954	1.88615	0
1.0320	-0.791471	1.97856	-2.60488	3.40803	0
1.0327	-0.485854	1.38499	-2.30774	3.10851	0
1.0333	-0.188072	-1.36026	-5.9625	4.938	0
1.0340	-0.485854	-3.21516	-6.57658	4.63039	0
1.0347	-0.485854	-3.51194	-6.26954	2.8009	0
1.0353	0.423163	-3.51194	-7.48779	2.8009	0
1.0360	1.34002	-2.30008	-6.88362	1.88615	0
1.0367	1.0344	-2.30008	-4.43721	-0.250947	0
1.0373	0.423163	-4.13024	-2.91192	0.663796	0
1.0380	1.64563	-4.13024	-3.83303	1.57854	0
1.0387	3.17372	-1.68178	-4.43721	1.27093	0
1.0393	2.25687	0.469908	-2.30774	4.02325	0
1.0400	1.34002	0.766692	-0.77255	5.24561	0
1.0407	1.34002	-1.36026	-2.00071	2.49328	0
1.0413	0.423163	-3.21516	-1.69367	3.40803	0
1.0420	-0.188072	-3.21516	-0.168376	6.76749	0
1.0427	1.34002	-4.13024	-1.69367	6.45987	0
1.0433	0.728781	-5.96041	-0.168376	6.45987	0
1.0440	-2.31956	-5.6389	3.80332	7.37462	0
1.0447	-3.23641	-5.6389	0.445702	5.24561	0
1.0453	-3.23641	-6.87549	-5.05129	7.0751	0
1.0460	-3.54203	-5.6389	-3.526	10.7341	0
1.0467	-1.70832	-4.42703	-2.60488	8.29746	0
1.0473	0.728781	-6.87549	-5.35833	5.54513	0
1.0480	-0.188072	-8.70566	-5.35833	6.76749	0
1.0487	-1.40271	-6.25719	-5.35833	6.76749	0
1.0493	-0.485854	-4.13024	-6.57658	7.0751	0
1.0500	-2.62518	-5.96041	-5.35833	8.90459	0
1.0507	-3.23641	-7.79058	-6.26954	7.98984	0
1.0513	1.34002	-6.55398	-9.9342	5.85274	0
1.0520	1.95125	-4.42703	-7.79483	6.16036	0
1.0527	-1.70832	-4.42703	-3.83303	5.54513	0
1.0533	-1.40271	-3.80873	-5.9625	3.71564	0
1.0540	2.25687	-1.68178	-8.40891	5.24561	0
1.0547	2.25687	-3.21516	-7.19065	7.0751	0
1.0553	0.728781	-5.96041	-5.65546	6.45987	0
1.0560	0.728781	-4.42703	-3.83303	7.0751	0
1.0567	0.728781	-3.51194	-2.30774	8.90459	0
1.0573	0.728781	-5.6389	-3.526	9.81933	0
1.0580	0.728781	-5.04533	-5.35833	8.90459	0
1.0587	0.728781	-4.13024	-4.74425	7.98984	0
1.0593	0.728781	-7.79058	-4.43721	7.98984	0
1.0600	0.728781	-7.79058	-4.74425	7.37462	0
1.0607	0.728781	-4.13024	-3.526	7.0751	0
1.0613	0.728781	-5.04533	-2.91192	7.0751	0
1.0620	0.728781	-7.46906	-4.74425	7.68223	0
1.0627	0.728781	-5.34211	-5.35833	7.98984	0
1.0633	0.728781	-3.51194	-2.91192	8.90459	0
1.0640	0.728781	-4.42703	-4.43721	9.2122	0
1.0647	0.728781	-4.72381	-8.10187	7.37462	0
1.0653	0.728781	-4.13024	-7.79483	5.24561	0
1.0660	0.728781	-5.04533	-9.01308	6.45987	0
1.0667	0.728781	-6.87549	-12.0736	8.90459	0
1.0673	0.728781	-8.70566	-8.10187	7.0751	0
1.0680	0.728781	-9.91753	-4.74425	6.45987	0
1.0687	0.728781	-10.5358	-10.2412	6.45987	0
1.0693	0.728781	-9.29923	-13.5989	6.45987	0
1.0700	0.728781	-3.51194	-12.6777	6.45987	0
1.0707	0.728781	4.42703	-15.7283	6.45987	0
1.0713	0.728781	9.00245	-17.8677	6.45987	0
1.0720	0.728781	8.38415	-14.5101	6.45987	0
1.0727	0.728781	4.42703	-15.7283	6.45987	0
1.0733	0.728781	2.30008	-19.0859	6.45987	0
1.0740	0.728781	3.51194	-16.9466	6.45987	0
1.0747	0.728781	1.97856	-13.5989	6.45987	0
1.0753	0.728781	-3.80873	-13.5989	6.45987	0
1.0760	0.728781	-4.72381	-14.5101	6.45987	0
1.0767	0.728781	-0.766692	-15.1241	6.45987	0
1.0773	0.728781	-1.36026	-13.896	6.45987	0
1.0780	0.728781	-4.72381	-12.9848	6.45987	0
1.0787	0.728781	-3.51194	-12.0736	6.45987	0
1.0793	0.728781	-2.59686	-9.01308	6.45987	0
1.0800	-3.84765	-4.42703	-8.71595	6.16036	0
1.0807	0.117545	-4.13024	-13.5989	7.37462	0
1.0813	0.423163	-3.51194	-13.5989	7.0751	0
1.0820	-4.15327	-5.04533	-9.9342	5.54513	0
1.0827	-3.23641	-5.6389	-11.4595	7.98984	0
1.0833	-1.09709	-4.13024	-12.6777	8.29746	0
1.0840	-2.31956	-4.13024	-10.8454	4.938	0
1.0847	-2.31956	-3.21516	-12.3707	4.63039	0
1.0853	-0.791471	0.469908	-12.3707	6.45987	0
1.0860	-1.40271	2.30008	-6.26954	4.63039	0
1.0867	-2.31956	0.469908	-3.526	4.32277	0
1.0873	-2.62518	-0.445176	-6.57658	9.2122	0
1.0880	-2.31956	-1.36026	-5.35833	9.81933	0
1.0887	0.423163	-3.21516	-2.30774	3.40803	0
1.0893	1.34002	-1.36026	-3.526	0.0566656	0
1.0900	-0.188072	1.68178	-6.26954	2.49328	0
1.0907	0.117545	0.469908	-8.40891	4.63039	0
1.0913	-0.485854	-2.30008	-9.32012	4.32277	0
1.0920	-0.485854	-2.30008	-7.19065	3.71564	0
1.0927	-0.485854	-2.59686	-6.88362	4.32277	0
1.0933	-0.485854	-3.51194	-10.8454	4.02325	0
1.0940	-0.485854	-1.36026	-11.7665	2.19377	0
1.0947	-0.485854	0.469908	-9.01308	1.88615	0
1.0953	-0.485854	-0.445176	-9.32012	4.32277	0
1.0960	-0.485854	0.469908	-10.2412	5.24561	0
1.0967	-0.485854	1.97856	-7.19065	3.40803	0
1.0973	-0.485854	2.30008	-4.43721	4.02325	0
1.0980	-0.485854	3.80873	-5.9625	3.71564	0
1.0987	-0.485854	4.72381	-6.26954	1.27093	0
1.0993	-0.485854	2.30008	-4.74425	3.40803	0
1.1000	-0.485854	1.68178	-5.05129	6.45987	0
1.1007	-0.485854	3.21516	-3.83303	3.71564	0
1.1013	-0.485854	3.80873	-0.77255	1.57854	0
1.1020	-0.485854	4.13024	-0.77255	5.24561	0
1.1027	-0.485854	5.96041	-2.30774	6.45987	0
1.1033	-0.485854	4.72381	0.752741	2.8009	0
1.1040	-0.485854	1.97856	2.8822	1.57854	0
1.1047	-0.485854	1.38499	0.138663	4.63039	0
1.1053	-0.485854	2.59686	-2.60488	5.85274	0
1.1060	-0.485854	3.51194	-3.526	3.10851	0
1.1067	-0.485854	5.96041	-4.43721	2.19377	0
1.1073	-0.485854	8.08736	-3.83303	4.32277	0
1.1080	-0.485854	7.79058	-4.13017	2.49328	0
1.1087	-0.485854	7.17228	-6.88362	0.356183	0
1.1093	-0.485854	9.62075	-7.79483	2.8009	0
1.1100	-0.485854	11.1294	-5.35833	4.63039	0
1.1107	-0.485854	8.38415	-5.65546	1.88615	0
1.1113	-0.485854	8.38415	-9.01308	0.971409	0
1.1120	-0.485854	10.8326	-9.9342	2.49328	0
1.1127	-0.485854	7.46906	-8.10187	0.663796	0
1.1133	-0.485854	4.13024	-6.88362	0.356183	0
1.1140	-0.485854	9.00245	-8.10187	2.19377	0
1.1147	-0.485854	12.0445	-8.10187	2.19377	0
1.1153	-0.485854	8.70566	-4.74425	0.356183	0
1.1160	-0.485854	8.70566	-4.43721	-1.16569	0
1.1167	1.0344	9.29923	-7.19065	-2.08044	0
1.1173	1.34002	5.96041	-7.48779	-1.4733	0
1.1180	-0.188072	5.34211	-5.35833	0.356183	0
1.1187	-2.31956	6.25719	-6.26954	1.57854	0
1.1193	-3.23641	3.21516	-8.10187	0.663796	0
1.1200	-2.62518	3.51194	-6.26954	-2.08044	0
1.1207	-1.70832	8.70566	-4.13017	-2.99518	0
1.1213	-1.40271	8.38415	-3.21896	-0.858078	0
1.1220	-2.31956	3.21516	-1.69367	1.57854	0
1.1227	-3.23641	2.59686	-1.07959	0.0566656	0
1.1233	-2.01394	5.34211	-0.77255	-1.4733	0
1.1240	0.117545	5.6389	0.752741	-1.16569	0
1.1247	-0.485854	4.13024	1.04988	-0.858078	0
1.1253	-0.791471	5.04533	-0.475415	-1.4733	0
1.1260	0.728781	5.6389	-1.07959	-2.08044	0
1.1267	0.423163	4.13024	-0.168376	-0.55856	0
1.1273	-0.791471	2.30008	1.35691	-0.858078	0
1.1280	1.34002	-0.445176	1.97099	-4.83276	0
1.1287	1.64563	-4.13024	-0.77255	-6.66225	0
1.1293	-1.40271	-5.6389	-4.13017	-1.4733	0
1.1300	-2.62518	-2.59686	-3.83303	1.57854	0
1.1307	-1.09709	0.469908	-1.69367	-1.78092	0
1.1313	-1.09709	0.766692	-1.38663	-3.90992	0
1.1320	-0.485854	0.469908	-2.60488	-2.99518	0
1.1327	0.117545	2.59686	-2.30774	-3.30279	0
1.1333	-2.62518	4.13024	0.752741	-4.21754	0
1.1340	-3.23641	1.97856	1.66395	-3.90992	0
1.1347	1.34002	-1.06348	0.138663	-4.21754	0
1.1353	1.34002	0.148392	0.752741	-4.52515	0
1.1360	-4.15327	0.766692	3.49628	-3.90992	0
1.1367	-3.84765	-2.89364	6.54686	-3.90992	0
1.1373	-0.791471	-5.04533	7.76511	-3.90992	0
1.1380	-2.31956	-1.36026	6.23982	-2.08044	0
1.1387	-2.62518	1.06348	4.71453	-2.08044	0
1.1393	-0.188072	-1.06348	8.37919	-4.83276	0
1.1400	-1.40271	-3.21516	11.4298	-6.04702	0
1.1407	-2.31956	-4.42703	8.68623	-4.52515	0
1.1413	1.34002	-6.25719	7.16094	-3.61041	0
1.1420	3.17372	-5.6389	9.59744	-2.99518	0
1.1427	1.34002	-1.36026	10.8157	-2.08044	0
1.1433	-2.01394	-1.06348	9.59744	-1.16569	0
1.1440	-2.31956	-3.51194	8.99327	-1.16569	0
1.1447	1.34002	-1.36026	7.16094	-3.61041	0
1.1453	1.95125	1.06348	5.32861	-5.74751	0
1.1460	-2.01394	-1.36026	6.54686	-4.21754	0
1.1467	-1.40271	-2.89364	7.76511	-2.38805	0
1.1473	3.47934	-1.97856	7.45808	-2.99518	0
1.1480	3.17372	-2.59686	8.07215	-3.61041	0
1.1487	0.423163	-3.21516	7.45808	-4.52515	0
1.1493	1.34002	-2.30008	5.02157	-7.88461	0
1.1500	1.95125	-3.21516	4.11036	-9.40648	0
1.1507	1.95125	-3.51194	6.23982	-6.66225	0
1.1513	1.34002	-3.21516	7.45808	-5.43989	0
1.1520	-0.188072	-4.13024	7.45808	-6.04702	0
1.1527	-0.485854	-5.04533	7.45808	-8.18412	0
1.1533	0.117545	-4.13024	6.23982	-10.0136	0
1.1540	-2.62518	-4.13024	5.32861	-8.79935	0
1.1547	-3.23641	-4.42703	4.71453	-6.35464	0
1.1553	1.64563	-3.80873	1.97099	-6.66225	0
1.1560	1.95125	-3.21516	1.04988	-5.13228	0
1.1567	-1.70832	-3.21516	3.80332	-2.08044	0
1.1573	-0.485854	-3.51194	2.57517	-2.99518	0
1.1580	2.56249	-3.21516	-1.07959	-6.96177	0
1.1587	2.8681	-2.30008	2.57517	-6.66225	0
1.1593	3.47934	-2.59686	8.68623	-5.43989	0
1.1600	2.8681	-3.21516	7.16094	-6.66225	0
1.1607	-0.188072	-1.68178	4.11036	-7.26938	0
1.1613	1.0344	-1.68178	5.63565	-6.35464	0
1.1620	3.17372	-4.13024	6.54686	-5.43989	0
1.1627	0.423163	-4.72381	5.63565	-3.90992	0
1.1633	-0.485854	-1.68178	6.54686	-2.38805	0
1.1640	2.56249	-1.97856	8.07215	-5.13228	0
1.1647	1.34002	-5.04533	6.8539	-6.66225	0
1.1653	-1.40271	-5.04533	5.63565	-4.21754	0
1.1660	1.34002	-2.59686	5.32861	-3.90992	0
1.1667	4.70181	-4.13024	5.93279	-6.96177	0
1.1673	2.56249	-5.96041	5.63565	-4.21754	0
1.1680	0.728781	-3.80873	2.8822	0.0566656	0
1.1687	1.34002	-3.21516	1.35691	-2.38805	0
1.1693	1.34002	-4.42703	2.57517	-5.74751	0
1.1700	2.25687	-4.13024	2.57517	-4.52515	0
1.1707	4.39619	-4.72381	1.35691	-3.30279	0
1.1713	4.09057	-5.96041	0.445702	-3.90992	0
1.1720	3.17372	-4.42703	-0.77255	-3.90992	0
1.1727	4.70181	-3.80873	-0.475415	-5.74751	0
1.1733	5.00743	-5.04533	1.04988	-7.88461	0
1.1740	2.56249	-3.51194	0.445702	-5.74751	0
1.1747	3.17372	-1.36026	1.04988	-4.52515	0
1.1753	4.39619	-3.21516	5.63565	-7.57699	0
1.1760	2.25687	-5.04533	7.45808	-9.09887	0
1.1767	1.64563	-4.42703	4.11036	-6.66225	0
1.1773	5.30521	-4.72381	0.752741	-6.96177	0
1.1780	6.22206	-5.34211	0.445702	-6.96177	0
1.1787	2.8681	-4.13024	3.18924	-3.90992	0
1.1793	0.423163	-4.13024	5.63565	-2.08044	0
1.1800	1.0344	-7.46906	3.80332	-2.08044	0
1.1807	1.34002	-8.08736	2.8822	-1.4733	0
1.1813	0.117545	-5.04533	5.63565	-1.16569	0
1.1820	-0.485854	-5.96041	5.32861	-0.55856	0
1.1827	1.64563	-12.366	1.04988	0.663796	0
1.1833	2.25687	-16.6199	-0.475415	-0.858078	0
1.1840	-1.40271	-16.6199	1.04988	-2.99518	0
1.1847	-2.01394	-14.4929	2.57517	-3.30279	0
1.1853	1.0344	-8.38415	2.8822	-3.30279	0
1.1860	1.95125	2.30008	1.04988	-3.61041	0
1.1867	-0.485854	12.0445	0.752741	-2.69566	0
1.1873	-2.31956	17.2382	3.80332	-2.69566	0
1.1880	-2.01394	16.0263	6.23982	-3.90992	0
1.1887	-0.791471	9.62075	3.18924	-3.90992	0
1.1893	-0.188072	3.80873	0.138663	-2.69566	0
1.1900	-0.485854	3.21516	0.138663	-2.38805	0
1.1907	-1.40271	4.72381	-1.69367	-1.4733	0
1.1913	-0.791471	4.42703	-5.05129	-0.858078	0
1.1920	2.25687	1.38499	-5.35833	-1.16569	0
1.1927	2.25687	-0.445176	-5.35833	-2.08044	0
1.1933	-2.31956	1.68178	-7.79483	-2.38805	0
1.1940	-3.84765	5.96041	-6.88362	-1.16569	0
1.1947	-1.09709	5.6389	-3.526	-0.250947	0
1.1953	-0.485854	3.21516	-4.43721	-1.16569	0
1.1960	-0.188072	4.13024	-6.26954	-1.4733	0
1.1967	0.423163	6.25719	-4.43721	-0.858078	0
1.1973	-1.70832	6.25719	-3.526	-0.250947	0
1.1980	-0.188072	4.13024	-4.43721	1.27093	0
1.1987	4.39619	2.89364	-2.60488	1.27093	0
1.1993	2.25687	3.80873	-0.168376	-0.858078	0
1.2000	-0.791471	3.80873	0.138663	-2.38805	0
1.2007	0.117545	4.13024	-1.69367	-1.16569	0
1.2013	-0.485854	5.04533	-4.43721	0.663796	0
1.2020	-2.01394	2.59686	-5.9625	1.27093	0
1.2027	0.423163	-0.445176	-2.60488	1.27093	0
1.2033	1.0344	1.68178	1.35691	2.8009	0
1.2040	-0.485854	3.80873	-0.475415	3.40803	0
1.2047	0.117545	0.469908	-3.21896	2.49328	0
1.2053	0.728781	-1.36026	-2.91192	2.8009	0
1.2060	-0.188072	-0.445176	-3.21896	4.02325	0
1.2067	-1.09709	-2.30008	-4.74425	2.49328	0
1.2073	-1.40271	-3.21516	-4.43721	1.57854	0
1.2080	-1.40271	-0.148392	-4.43721	3.71564	0
1.2087	-2.31956	1.68178	-6.26954	4.63039	0
1.2093	-2.01394	1.97856	-8.10187	3.71564	0
1.2100	0.117545	2.30008	-9.01308	3.71564	0
1.2107	1.34002	1.68178	-8.10187	4.32277	0
1.2113	0.423163	1.97856	-5.05129	4.32277	0
1.2120	0.423163	3.51194	-4.43721	3.10851	0
1.2127	0.423163	1.97856	-7.48779	1.57854	0
1.2133	0.423163	-1.06348	-8.40891	3.40803	0
1.2140	0.423163	0.469908	-5.35833	6.76749	0
1.2147	0.423163	1.38499	-3.21896	7.0751	0
1.2153	0.423163	-1.06348	-3.83303	4.32277	0
1.2160	0.423163	-0.445176	-4.74425	2.49328	0
1.2167	0.423163	3.21516	-2.91192	2.49328	0
1.2173	0.423163	2.59686	-2.30774	3.10851	0
1.2180	0.423163	0.148392	-4.43721	2.49328	0
1.2187	0.423163	2.30008	-3.83303	0.971409	0
1.2193	0.423163	3.51194	-2.00071	2.19377	0
1.2200	0.423163	2.30008	-3.83303	4.32277	0
1.2207	0.423163	3.21516	-3.526	4.32277	0
1.2213	0.423163	4.42703	1.97099	2.8009	0
1.2220	0.423163	3.21516	2.8822	2.49328	0
1.2227	0.423163	2.89364	1.04988	2.49328	0
1.2233	0.423163	2.89364	4.11036	3.40803	0
1.2240	1.0344	1.97856	3.49628	4.32277	0
1.2247	4.09057	1.68178	-1.07959	1.57854	0
1.2253	3.17372	0.148392	0.445702	-0.250947	0
1.2260	1.34002	-0.148392	2.27803	2.8009	0
1.2267	1.64563	1.68178	-1.07959	5.24561	0
1.2273	1.34002	0.148392	-2.60488	3.10851	0
1.2280	2.25687	-0.766692	0.138663	1.27093	0
1.2287	3.17372	3.21516	1.35691	1.88615	0
1.2293	-1.40271	5.04533	-0.168376	3.71564	0
1.2300	-4.45888	2.30008	-0.77255	4.32277	0
1.2307	0.117545	0.469908	-1.38663	3.10851	0
1.2313	-0.188072	2.30008	-2.91192	0.663796	0
1.2320	-4.15327	2.59686	-0.77255	0.663796	0
1.2327	-1.70832	1.06348	1.97099	0.0566656	0
1.2333	-0.485854	0.469908	-0.168376	-1.78092	0
1.2340	-1.40271	2.89364	-1.07959	-0.250947	0
1.2347	0.423163	5.04533	1.97099	3.40803	0
1.2353	-0.485854	3.21516	1.35691	4.32277	0
1.2360	-4.45888	-0.445176	-2.60488	3.10851	0
1.2367	-1.70832	-0.766692	-1.69367	2.8009	0
1.2373	0.728781	-1.06348	0.138663	1.57854	0
1.2380	-1.40271	-2.30008	-1.07959	0.663796	0
1.2387	0.117545	-1.97856	-0.475415	2.19377	0
1.2393	3.17372	-0.766692	2.27803	3.10851	0
1.2400	1.64563	-0.445176	2.8822	1.57854	0
1.2407	0.423163	-0.148392	4.71453	0.971409	0
1.2413	0.728781	-0.445176	7.45808	2.19377	0
1.2420	-0.485854	-3.21516	4.71453	2.8009	0
1.2427	-1.40271	-3.21516	1.04988	4.938	0
1.2433	-1.09709	-0.445176	3.80332	6.16036	0
1.2440	-2.31956	0.148392	5.93279	3.10851	0
1.2447	-2.31956	-1.36026	2.8822	1.57854	0
1.2453	-0.485854	-1.68178	2.8822	4.938	0
1.2460	-1.09709	-1.36026	4.71453	6.45987	0
1.2467	-3.54203	-1.06348	2.27803	5.24561	0
1.2473	-3.84765	-1.68178	1.97099	5.24561	0
1.2480	-1.40271	-2.59686	5.93279	5.54513	0
1.2487	-1.40271	-2.30008	4.71453	5.24561	0
1.2493	-3.54203	-1.68178	-0.77255	4.938	0
1.2500	-3.23641	-2.30008	-2.91192	5.24561	0
1.2507	-2.01394	-2.59686	-5.35833	4.32277	0
1.2513	-3.23641	-2.89364	-7.79483	2.49328	0
1.2520	-3.84765	-2.59686	-5.35833	1.88615	0
1.2527	-0.791471	-1.36026	-4.43721	4.32277	0
1.2533	0.423163	-1.68178	-7.48779	5.24561	0
1.2540	-1.40271	-2.59686	-5.65546	4.02325	0
1.2547	-1.70832	-0.766692	-1.69367	4.02325	0
1.2553	-0.485854	1.68178	-2.00071	5.24561	0
1.2560	-0.485854	1.06348	-1.69367	5.24561	0
1.2567	-1.09709	-0.445176	-0.77255	4.63039	0
1.2573	-0.485854	1.38499	-4.43721	4.938	0
1.2580	-0.485854	3.21516	-6.88362	6.16036	0
1.2587	-1.40271	2.30008	-6.57658	6.45987	0
1.2593	-2.31956	2.30008	-5.35833	4.32277	0
1.2600	-3.84765	5.04533	-2.00071	5.24561	0
1.2607	-3.84765	2.30008	0.752741	5.24561	0
1.2613	-3.84765	-3.80873	-0.475415	5.24561	0
1.2620	-3.84765	-2.59686	-0.77255	5.24561	0
1.2627	-3.84765	0.766692	0.752741	5.24561	0
1.2633	-3.84765	-1.68178	-0.77255	5.24561	0
1.2640	-3.84765	-3.21516	-3.83303	5.24561	0
1.2647	-3.84765	-0.766692	-5.65546	5.24561	0
1.2653	-3.84765	-1.06348	-5.35833	5.24561	0
1.2660	-3.84765	-1.36026	-4.74425	5.24561	0
1.2667	-3.84765	0.148392	-6.26954	5.24561	0
1.2673	-3.84765	-1.68178	-6.26954	5.24561	0
1.2680	-3.84765	-3.21516	-1.69367	5.24561	0
1.2687	-3.84765	-1.36026	0.138663	5.24561	0
1.2693	-3.84765	-1.36026	-4.74425	5.24561	0
1.2700	-3.84765	-2.30008	-9.32012	5.24561	0
1.2707	-3.84765	-0.766692	-9.01308	5.24561	0
1.2713	-3.84765	-0.766692	-5.65546	5.24561	0
1.2720	-3.84765	-3.51194	-3.526	5.24561	0
1.2727	-3.84765	-5.96041	-4.74425	5.24561	0
1.2733	-3.84765	-6.55398	-7.48779	5.24561	0
1.2740	-3.84765	-5.04533	-6.57658	5.24561	0
1.2747	-3.84765	-3.51194	-2.91192	5.24561	0
1.2753	-3.84765	-2.89364	-3.526	5.24561	0
1.2760	-3.84765	-3.21516	-6.57658	5.24561	0
1.2767	-3.84765	-4.13024	-5.65546	5.24561	0
1.2773	-3.84765	-3.21516	-4.43721	5.24561	0
1.2780	-3.84765	-0.766692	-5.65546	5.24561	0
1.2787	-3.84765	-1.68178	-4.43721	5.24561	0
1.2793	-3.84765	-4.13024	-1.38663	5.24561	0
1.2800	-3.84765	-3.21516	-0.77255	5.24561	0
1.2807	-3.84765	-1.36026	1.97099	5.24561	0
1.2813	-3.84765	-1.36026	6.54686	5.24561	0
1.2820	-3.84765	-1.36026	4.71453	5.24561	0
1.2827	-3.84765	1.38499	1.97099	5.24561	0
1.2833	-3.84765	2.30008	4.4075	5.24561	0
1.2840	-3.54203	-0.445176	5.32861	7.68223	0
1.2847	-1.70832	-2.30008	1.04988	7.0751	0
1.2853	-2.62518	1.38499	-1.07959	7.0751	0
1.2860	-4.15327	3.21516	-1.07959	7.37462	0
1.2867	-3.23641	0.469908	-2.60488	6.45987	0
1.2873	-3.23641	0.469908	-3.21896	7.98984	0
1.2880	-2.31956	1.97856	-1.69367	10.4265	0
1.2887	-1.40271	0.766692	-0.475415	7.37462	0
1.2893	-2.31956	-0.148392	-2.00071	4.02325	0
1.2900	-2.31956	1.06348	-5.35833	7.0751	0
1.2907	-0.791471	0.766692	-7.48779	9.81933	0
1.2913	-2.01394	-1.68178	-7.19065	7.0751	0
1.2920	-3.23641	-2.30008	-5.65546	4.32277	0
1.2927	-2.01394	-0.445176	-5.65546	3.40803	0
1.2933	-1.40271	1.06348	-5.05129	4.02325	0
1.2940	-1.40271	1.38499	-3.21896	7.0751	0
1.2947	0.117545	1.06348	-2.30774	8.29746	0
1.2953	1.34002	-0.445176	-1.69367	5.24561	0
1.2960	-0.791471	-2.89364	-0.475415	4.02325	0
1.2967	-3.23641	-2.59686	-2.91192	5.85274	0
1.2973	-0.485854	0.469908	-8.10187	6.16036	0
1.2980	1.95125	3.80873	-7.19065	5.54513	0
1.2987	-1.40271	5.34211	-2.60488	6.45987	0
1.2993	-3.23641	5.04533	-1.07959	6.76749	0
1.3000	-1.70832	5.34211	-1.07959	7.98984	0
1.3007	-2.31956	5.96041	-0.168376	8.90459	0
1.3013	-2.93079	3.21516	-0.77255	6.76749	0
1.3020	0.423163	0.469908	-1.38663	4.938	0
1.3027	2.25687	1.38499	0.752741	6.45987	0
1.3033	1.0344	1.68178	1.04988	8.59697	0
1.3040	1.0344	-1.36026	-2.00071	8.59697	0
1.3047	1.0344	-3.21516	-4.43721	6.76749	0
1.3053	0.423163	-2.59686	-4.74425	5.85274	0
1.3060	1.34002	-3.80873	-4.43721	7.98984	0
1.3067	1.34002	-5.04533	-4.43721	9.2122	0
1.3073	-0.485854	-1.97856	-5.65546	6.16036	0
1.3080	-0.485854	5.04533	-8.10187	6.16036	0
1.3087	-0.485854	10.5358	-10.2412	6.16036	0
1.3093	-0.485854	12.9596	-10.8454	6.16036	0
1.3100	-0.485854	13.2811	-9.62716	6.16036	0
1.3107	-0.485854	9.00245	-7.79483	6.16036	0
1.3113	-0.485854	5.04533	-9.9342	6.16036	0
1.3120	-0.485854	5.6389	-12.6777	6.16036	0
1.3127	-0.485854	6.25719	-11.4595	6.16036	0
1.3133	-0.485854	4.42703	-10.8454	6.16036	0
1.3140	-0.485854	4.42703	-12.3707	6.16036	0
1.3147	-0.485854	5.34211	-10.8454	6.16036	0
1.3153	-0.485854	5.34211	-8.10187	6.16036	0
1.3160	-0.485854	5.96041	-7.19065	6.16036	0
1.3167	-0.485854	7.17228	-3.526	6.16036	0
1.3173	-0.485854	7.79058	-1.38663	6.16036	0
1.3180	-0.485854	9.29923	-5.9625	6.16036	0
1.3187	-0.485854	6.55398	-9.01308	6.16036	0
1.3193	-0.485854	1.38499	-4.43721	6.16036	0
1.3200	2.56249	-1.06348	-1.69367	-6.96177	0
1.3207	4.09057	-3.21516	-4.13017	-9.09887	0
1.3213	2.25687	-4.42703	-6.26954	-7.57699	0
1.3220	1.34002	-0.445176	-6.26954	-5.74751	0
1.3227	1.95125	4.13024	-5.35833	-6.35464	0
1.3233	-0.188072	4.72381	-4.43721	-10.0136	0
1.3240	0.423163	5.34211	-4.13017	-11.5436	0
1.3247	4.70181	5.96041	-4.13017	-8.49174	0
1.3253	3.17372	4.72381	-2.91192	-8.18412	0
1.3260	0.423163	4.42703	-0.475415	-10.9365	0
1.3267	3.47934	3.21516	-0.168376	-11.5436	0
1.3273	5.00743	1.38499	-0.77255	-11.236	0
1.3280	1.34002	3.21516	2.8822	-10.3212	0
1.3287	0.117545	5.04533	5.02157	-9.09887	0
1.3293	-1.40271	5.04533	0.138663	-12.1507	0
1.3300	-3.23641	5.04533	-2.91192	-16.7325	0
1.3307	-0.791471	5.34211	-0.168376	-14.5954	0
1.3313	0.728781	4.72381	1.97099	-11.236	0
1.3320	0.728781	3.21516	1.35691	-10.3212	0
1.3327	0.728781	0.766692	-1.69367	-9.7141	0
[truncated: 42,496 more rows]
