# Supplementary material for: Identification of Haptic Based Guiding Using Hard Reins
Source: PLoS One. 2015 Jul 22;10(7):e0132020. doi: 10.1371/journal.pone.0132020 (PMC4511788; doi:10.1371/journal.pone.0132020)
Supplement: S3 File — (ZIP) [file pone.0132020.s003.zip › EMGData1/Subject2/T17/t17.txt]

0.0000	3.47706	5.04671	47.7441	20.1931	0
0.0007	2.2476	1.37904	20.5892	2.49272	0
0.0013	-2.6318	0.469461	-20	-22.225	0
0.0020	-8.72145	-0.469461	-52.0455	-46.9427	0
0.0027	-12.3906	-3.1982	-73.4091	-63.7319	0
0.0033	-14.2156	-3.81437	-98.1314	-77.1591	0
0.0040	-15.7524	-5.04671	-117.963	-92.4192	0
0.0047	-18.4995	-10.5335	-123.763	-103.406	0
0.0053	-20.6318	-15.1108	-129.865	-109.198	0
0.0060	-18.8068	-15.1108	-138.106	-110.12	0
0.0067	-17.8847	-15.4042	-134.748	-103.71	0
0.0073	-21.2465	-18.1623	-124.377	-96.3782	0
0.0080	-21.8613	-16.9299	-114.916	-87.528	0
0.0087	-17.27	-8.68503	-93.8553	-67.691	0
0.0093	-13.3127	0.762875	-58.4512	-43.277	0
0.0100	-9.64355	7.77545	-27.0202	-24.9691	0
0.0107	-5.97439	11.4431	-0.774411	-4.82834	0
0.0113	-2.32444	11.4431	31.5741	21.4185	0
0.0120	1.65208	11.4431	63.0051	44.9109	0
0.0127	5.60939	18.4557	87.4159	65.0516	0
0.0133	9.27855	26.0844	107.256	84.2812	0
0.0140	13.8506	24.5587	119.764	95.8755	0
0.0147	15.9829	17.8395	125.564	101.07	0
0.0153	15.9829	16.0204	129.226	106.559	0
0.0160	18.73	16.9299	125.867	109.617	0
0.0167	19.6521	14.2012	118.241	105.951	0
0.0173	15.3874	10.827	110.303	96.4934	0
0.0180	14.158	10.2108	91.0775	83.9774	0
0.0187	15.08	8.09821	58.729	66.8845	0
0.0193	11.7183	3.81437	27.298	45.2146	0
0.0200	8.66382	2.58204	0.13468	23.5552	0
0.0207	7.74173	3.52096	-28.5522	4.93307	0
0.0213	3.78442	-0.469461	-62.7273	-17.648	0
0.0220	-0.480256	-6.86587	-101.482	-42.9732	0
0.0227	-2.32444	-8.39162	-132.609	-63.4177	0
0.0233	-8.12594	-8.68503	-151.835	-78.3741	0
0.0240	-14.8303	-11.1497	-171.069	-92.4192	0
0.0247	-14.2156	-12.3527	-186.633	-100.955	0
0.0253	-12.0832	-14.2012	-190.295	-104.013	0
0.0260	-13.3127	-17.8395	-186.936	-104.925	0
0.0267	-14.2156	-16.0204	-177.778	-100.348	0
0.0273	-13.3127	-10.5335	-160.076	-90.89	0
0.0280	-11.1612	-11.7365	-139.327	-79.9032	0
0.0287	-7.81857	-16.9299	-112.778	-62.8103	0
0.0293	-4.76414	-16.0204	-76.7677	-40.5329	0
0.0300	-3.22732	-11.7365	-40.4462	-21.3138	0
0.0307	-1.09498	-10.5335	-6.57408	-1.47678	0
0.0313	3.78442	-10.827	31.2626	24.4664	0
0.0320	8.66382	-9.91737	70.0253	49.4878	0
0.0327	10.7962	-4.72395	101.759	68.4136	0
0.0333	11.4109	2.90479	124.958	84.2812	0
0.0340	14.7727	7.15928	142.349	96.4934	0
0.0347	18.4226	8.09821	157.61	104.726	0
0.0353	17.2124	9.62396	168.594	111.136	0
0.0360	15.08	10.827	171.338	112.057	0
0.0367	15.6756	11.1497	165.85	105.951	0
0.0373	16.2903	10.5335	154.865	99.2375	0
0.0380	15.9829	7.77545	139.301	90.691	0
0.0387	12.6403	4.10779	115.497	72.9906	0
0.0393	5.60939	3.1982	84.6718	47.3512	0
0.0400	0.422626	5.63354	57.8199	24.4664	0
0.0407	-2.01708	6.86587	34.0152	5.23681	0
0.0413	-6.89648	4.10779	1.35522	-17.648	0
0.0420	-10.5656	-0.469461	-32.8199	-42.3658	0
0.0427	-11.4685	-3.81437	-56.3216	-62.5065	0
0.0433	-14.8303	-6.2497	-76.4647	-77.1591	0
0.0440	-18.8068	-9.00779	-96.9108	-90.2825	0
0.0447	-19.7097	-11.4431	-110.337	-97.9073	0
0.0453	-19.4024	-12.3527	-117.046	-101.269	0
0.0460	-20.0171	-14.2012	-120.707	-103.71	0
0.0467	-20.3244	-16.6365	-116.439	-99.7402	0
0.0473	-18.8068	-15.727	-105.455	-91.1938	0
0.0480	-15.7524	-13.8784	-92.3317	-83.569	0
0.0487	-13.3127	-14.788	-71.2711	-68.3089	0
0.0493	-11.1612	-16.0204	-44.1162	-42.3658	0
0.0500	-6.89648	-12.3527	-21.835	-19.7847	0
0.0507	-2.01708	-5.34012	0.13468	-1.16257	0
0.0513	4.39915	-0.146707	31.2626	23.5552	0
0.0520	13.5432	2.28862	61.4815	48.2729	0
0.0527	16.2903	3.1982	84.3687	67.5024	0
0.0533	11.4109	4.43054	104.2	84.8886	0
0.0540	9.27855	4.72395	118.241	97.1009	0
0.0547	10.4888	5.04671	123.426	105.029	0
0.0553	9.58592	5.95629	125.261	111.743	0
0.0560	12.0256	5.04671	120.985	111.743	0
0.0567	13.5432	4.72395	107.559	105.951	0
0.0573	10.4888	6.2497	93.2155	101.374	0
0.0580	11.1035	7.48204	72.7694	91.9164	0
0.0587	13.8506	8.09821	42.2559	70.2465	0
0.0593	10.7962	9.62396	15.0926	45.8325	0
0.0600	8.66382	8.39162	-6.27105	26.2992	0
0.0607	8.35646	3.1982	-32.2138	6.46222	0
0.0613	1.95945	-0.146707	-63.6448	-17.0406	0
0.0620	-5.07151	-0.762875	-95.0758	-41.1404	0
0.0627	-6.58912	-3.52096	-123.46	-62.5065	0
0.0633	-7.51121	-7.15928	-143.603	-79.5995	0
0.0640	-10.5656	-9.3012	-156.414	-93.0266	0
0.0647	-13.3127	-10.5335	-162.517	-102.788	0
0.0653	-14.8303	-12.0593	-158.855	-107.365	0
0.0660	-14.523	-13.2623	-147.264	-106.15	0
0.0667	-14.8303	-12.6755	-134.445	-101.877	0
0.0673	-15.1377	-12.0593	-121.322	-94.8595	0
0.0680	-13.0053	-11.4431	-102.702	-83.8727	0
0.0687	-12.0832	-6.86587	-72.1886	-66.7798	0
0.0693	-12.3906	-1.37904	-37.399	-44.5024	0
0.0700	-7.81857	0.146707	-9.62963	-22.225	0
0.0707	-0.78762	-0.762875	15.6987	-2.99545	0
0.0713	2.2476	-1.05629	48.0472	18.3602	0
0.0720	5.30203	-2.28862	80.7071	43.3922	0
0.0727	9.89328	-1.05629	106.035	63.5329	0
0.0733	13.2359	3.52096	128.62	77.8713	0
0.0740	15.08	4.10779	146.625	93.1314	0
0.0747	15.9829	3.1982	156.086	104.118	0
0.0753	18.4226	5.34012	161.886	104.422	0
0.0760	19.9595	4.10779	165.85	103.511	0
0.0767	16.905	0.469461	162.795	103.207	0
0.0773	13.8506	3.81437	153.03	95.8755	0
0.0780	13.8506	8.39162	137.163	82.4483	0
0.0787	12.333	6.2497	109.083	65.0516	0
0.0793	9.27855	2.28862	74.293	43.6959	0
0.0800	7.14621	2.28862	45.3031	23.2514	0
0.0807	2.86233	2.28862	19.3603	3.71813	0
0.0813	-3.22732	1.05629	-13.8973	-22.225	0
0.0820	-6.58912	-1.37904	-50.8249	-47.5502	0
0.0827	-11.1612	-3.1982	-83.1734	-65.5543	0
0.0833	-15.445	-5.95629	-109.419	-82.951	0
0.0840	-14.8303	-11.1497	-127.727	-98.2111	0
0.0847	-14.2156	-12.0593	-140.547	-103.71	0
0.0853	-17.8847	-8.68503	-150.615	-106.454	0
0.0860	-19.7097	-7.48204	-155.194	-109.198	0
0.0867	-16.9627	-8.68503	-150.926	-106.15	0
0.0873	-13.6201	-8.39162	-140.244	-97.2999	0
0.0880	-13.3127	-7.77545	-123.46	-86.6168	0
0.0887	-11.4685	-7.77545	-95.3788	-68.6126	0
0.0893	-5.68623	-7.48204	-61.2037	-45.1099	0
0.0900	-0.78762	-3.1982	-30.6818	-24.3616	0
0.0907	0.422626	5.34012	-1.99495	-5.13207	0
0.0913	4.99467	9.3012	33.0977	19.5857	0
0.0920	10.7962	6.86587	69.4108	44.3034	0
0.0927	12.0256	5.95629	100.539	62.0038	0
0.0933	12.9477	9.00779	125.564	76.3526	0
0.0940	14.158	12.3527	141.743	92.5239	0
0.0947	11.4109	13.2623	151.204	104.422	0
0.0953	10.4888	10.827	162.492	106.255	0
0.0960	13.8506	8.68503	168.594	104.118	0
0.0967	15.08	9.00779	159.748	100.452	0
0.0973	15.6756	7.77545	144.79	93.1314	0
0.0980	15.3874	5.63354	125.867	82.1446	0
0.0987	12.0256	5.34012	95.6566	64.7479	0
0.0993	8.66382	4.10779	62.3906	40.9518	0
0.1000	7.14621	1.99521	36.1532	20.8006	0
0.1007	3.47706	0.469461	8.0724	3.4144	0
0.1013	-1.70971	-1.67246	-28.2408	-22.5287	0
0.1020	-5.97439	-4.10779	-63.0303	-48.7756	0
0.1027	-8.72145	-8.09821	-89.8906	-64.9469	0
0.1033	-12.0832	-13.585	-112.475	-79.9032	0
0.1040	-17.5774	-15.727	-132.003	-96.0745	0
0.1047	-21.5539	-14.2012	-145.429	-104.621	0
0.1053	-19.7097	-13.585	-153.064	-107.365	0
0.1060	-18.4995	-13.8784	-156.414	-107.669	0
0.1067	-19.7097	-15.1108	-154.285	-102.181	0
0.1073	-16.9627	-17.8395	-146.044	-95.1633	0
0.1080	-14.2156	-16.6365	-133.224	-89.0571	0
0.1087	-14.523	-11.4431	-112.475	-73.1896	0
0.1093	-10.873	-6.57246	-83.4765	-46.9427	0
0.1100	-5.68623	0.146707	-56.9276	-23.1362	0
0.1107	-5.07151	6.57246	-33.7374	-4.22087	0
0.1113	-2.01708	7.15928	-0.774411	18.0565	0
0.1120	4.70651	5.63354	35.8418	42.7742	0
0.1127	7.14621	4.72395	61.4815	63.2292	0
0.1133	7.74173	3.1982	81.0101	80.3117	0
0.1140	11.1035	2.58204	100.85	94.053	0
0.1147	15.3874	1.99521	111.221	103.511	0
0.1153	18.4226	0.469461	113.359	108.999	0
0.1160	19.0374	4.10779	114.882	109.303	0
0.1167	15.6756	12.3527	110	103.207	0
0.1173	12.0256	16.9299	99.0152	96.1792	0
0.1180	11.4109	14.788	85.8923	85.8103	0
0.1187	11.1035	9.3012	62.0876	66.277	0
0.1193	6.83885	1.37904	30.9596	43.3922	0
0.1200	1.34472	-5.34012	8.37543	23.8589	0
0.1207	-2.32444	-9.3012	-12.6768	3.4144	0
0.1213	-4.14941	-10.2108	-44.7222	-21.6175	0
0.1220	-7.81857	-5.95629	-75.8502	-46.639	0
0.1227	-10.873	3.1982	-97.2139	-67.0835	0
0.1233	-11.4685	8.68503	-115.219	-83.2548	0
0.1240	-13.3127	3.81437	-128.948	-95.467	0
0.1247	-16.3671	-5.63354	-135.051	-103.406	0
0.1253	-12.698	-11.4431	-137.5	-108.59	0
0.1260	-4.45678	-17.5461	-137.189	-110.12	0
0.1267	-1.40235	-27.6102	-129.865	-105.228	0
0.1273	-4.76414	-33.7132	-117.963	-96.3782	0
0.1280	-10.5656	-29.7521	-101.482	-85.3914	0
0.1287	-17.8847	-23.9425	-75.2441	-68.0052	0
0.1293	-24.301	-17.8395	-42.8956	-44.8061	0
0.1300	-27.9509	-6.86587	-14.2088	-23.1362	0
0.1307	-27.3362	-1.05629	11.431	-3.91713	0
0.1313	-19.1142	-6.86587	44.0825	18.3602	0
0.1320	-7.81857	-14.788	80.7071	42.7742	0
0.1327	1.34472	-16.9299	105.732	64.4441	0
0.1333	13.2359	-17.8395	122.82	82.4483	0
0.1340	23.9168	-17.5461	141.743	94.053	0
0.1347	24.2241	-15.727	156.086	100.452	0
0.1353	20.5742	-13.585	157.913	107.166	0
0.1360	21.4771	-10.2108	154.865	109.921	0
0.1367	21.4771	-7.77545	150.589	106.255	0
0.1373	17.8271	-10.2108	141.128	100.452	0
0.1380	14.4653	-12.6755	124.04	90.3873	0
0.1387	9.89328	-11.7365	98.0977	70.2465	0
0.1393	4.09178	-12.3527	64.8317	46.1363	0
0.1400	1.65208	-14.4946	34.3182	25.388	0
0.1407	1.03735	-15.727	4.41078	4.3256	0
0.1413	-2.32444	-15.727	-34.0404	-18.863	0
0.1420	-4.45678	-13.2623	-70.3536	-39.6217	0
0.1427	-6.58912	-11.1497	-96.9108	-59.4587	0
0.1433	-11.4685	-13.585	-120.404	-78.992	0
0.1440	-12.3906	-16.3138	-139.941	-93.0266	0
0.1447	-8.72145	-14.788	-154.588	-99.7402	0
0.1453	-8.72145	-14.788	-169.234	-104.621	0
0.1460	-12.0832	-17.8395	-175.64	-108.287	0
0.1467	-12.3906	-17.8395	-171.372	-104.621	0
0.1473	-9.95091	-16.3138	-167.096	-95.1633	0
0.1480	-7.81857	-17.5461	-155.505	-83.8727	0
0.1487	-7.51121	-16.9299	-124.68	-66.1723	0
0.1493	-6.89648	-12.0593	-88.0556	-42.6695	0
0.1500	-1.40235	-9.62396	-59.0657	-21.9213	0
0.1507	4.70651	-9.62396	-29.4613	-3.91713	0
0.1513	4.09178	-4.72395	5.02526	20.1931	0
0.1520	5.30203	-0.146707	38.8973	47.0475	0
0.1527	12.0256	-3.1982	69.7223	67.1882	0
0.1533	14.4653	-5.04671	96.8772	81.5371	0
0.1540	13.8506	2.90479	118.241	94.9643	0
0.1547	16.2903	14.2012	132.887	105.344	0
0.1553	20.2668	20.891	142.963	111.439	0
0.1560	21.4771	22.7395	147.845	112.968	0
0.1567	17.8271	18.7785	144.79	108.999	0
0.1573	12.333	8.39162	135.943	99.5412	0
0.1580	12.333	-0.762875	121.599	87.6432	0
0.1587	16.5977	3.81437	98.0977	70.5503	0
0.1593	12.333	17.8395	70.3283	47.9692	0
0.1600	3.16969	23.3557	46.8266	28.1321	0
0.1607	-2.32444	16.3138	23.9394	9.82425	0
0.1613	-9.64355	9.62396	-8.09765	-14.904	0
0.1620	-19.4024	7.15928	-44.7222	-39.9254	0
0.1627	-27.048	4.10779	-74.9327	-57.0184	0
0.1633	-29.4877	0.469461	-96.5994	-74.4045	0
0.1640	-24.301	0.762875	-114.604	-91.4975	0
0.1647	-14.8303	4.10779	-128.948	-98.2111	0
0.1653	-10.5656	6.57246	-139.024	-101.269	0
0.1660	-8.12594	8.68503	-145.429	-106.454	0
0.1667	-2.32444	9.00779	-143.603	-103.71	0
0.1673	1.03735	5.34012	-132.003	-95.467	0
0.1680	-0.192103	2.90479	-117.963	-87.2243	0
0.1687	1.34472	6.86587	-98.4344	-68.6126	0
0.1693	4.70651	8.39162	-68.527	-42.062	0
0.1700	5.91676	4.43054	-40.7576	-24.0579	0
0.1707	7.14621	3.81437	-15.4293	-8.19037	0
0.1713	8.66382	7.77545	18.4512	19.8894	0
0.1720	11.4109	9.3012	51.4058	45.8325	0
0.1727	16.2903	10.2108	74.293	62.915	0
0.1733	19.0374	15.1108	95.0506	79.7042	0
0.1740	18.73	19.688	113.056	93.4351	0
0.1747	19.0374	22.7395	125.867	100.452	0
0.1753	19.3447	25.4976	139.907	105.647	0
0.1760	18.73	24.5587	147.845	107.166	0
0.1767	18.1345	20.891	143.872	103.207	0
0.1773	16.2903	20.3042	136.549	98.63	0
0.1780	14.158	20.3042	122.517	88.5544	0
0.1787	11.1035	17.8395	92.6095	66.5808	0
0.1793	2.86233	14.788	60.867	42.4705	0
0.1800	-6.89648	12.3527	37.6768	23.5552	0
0.1807	-13.3127	11.1497	12.3485	4.02187	0
0.1813	-18.8068	11.1497	-21.532	-20.6959	0
0.1820	-23.3789	7.77545	-55.7071	-46.0315	0
0.1827	-22.4568	2.90479	-84.091	-65.8686	0
0.1833	-22.4568	2.90479	-107.896	-79.5995	0
0.1840	-25.2038	2.58204	-126.507	-91.1938	0
0.1847	-23.0715	-1.99521	-137.803	-102.788	0
0.1853	-18.8068	-3.1982	-143.906	-109.502	0
0.1860	-16.9627	-1.67246	-147.567	-108.59	0
0.1867	-15.1377	-3.1982	-143.906	-103.092	0
0.1873	-13.3127	-2.90479	-133.527	-96.3782	0
0.1880	-12.698	-1.67246	-119.487	-85.7056	0
0.1887	-9.33618	-2.90479	-94.1583	-67.3872	0
0.1893	-3.53469	-1.37904	-59.3687	-45.4136	0
0.1900	1.03735	0.469461	-32.8199	-25.5766	0
0.1907	4.99467	-0.469461	-8.09765	-5.73954	0
0.1913	9.58592	0.762875	30.0421	17.1453	0
0.1920	14.4653	4.10779	67.5842	39.4227	0
0.1927	19.3447	4.10779	91.692	60.1709	0
0.1933	21.7844	5.95629	111.835	80.9296	0
0.1940	23.9168	10.5335	131.061	95.8755	0
0.1947	25.7609	11.7365	142.963	101.678	0
0.1953	24.2241	12.9689	150.286	105.951	0
0.1960	21.4771	16.6365	153.948	108.999	0
0.1967	21.1697	18.4557	150.892	106.862	0
0.1973	19.0374	20.3042	142.349	99.2375	0
0.1980	14.7727	22.4168	127.399	87.329	0
0.1987	12.333	21.5072	102.98	67.5024	0
0.1993	9.89328	19.0719	73.9899	43.6959	0
0.2000	5.91676	16.9299	45.3031	22.3297	0
0.2007	2.2476	12.0593	15.0926	3.11066	0
0.2013	-1.40235	3.81437	-20	-18.5592	0
0.2020	-6.89648	0.469461	-58.1482	-40.8366	0
0.2027	-12.3906	5.63354	-91.4142	-60.3699	0
0.2033	-15.7524	9.91737	-115.219	-78.0703	0
0.2040	-17.5774	9.00779	-132.921	-93.0266	0
0.2047	-19.1142	7.77545	-149.705	-100.044	0
0.2053	-21.2465	8.39162	-161.296	-101.877	0
0.2060	-21.2465	6.86587	-163.737	-103.092	0
0.2067	-19.4024	1.99521	-157.946	-100.044	0
0.2073	-17.5774	-1.05629	-147.264	-91.4975	0
0.2080	-14.523	-3.1982	-132.609	-81.4323	0
0.2087	-10.873	-6.86587	-109.116	-65.2506	0
0.2093	-9.64355	-9.00779	-75.8502	-41.4546	0
0.2100	-8.4333	-5.04671	-42.8956	-20.3921	0
0.2107	-2.01708	1.37904	-14.8148	-1.78051	0
0.2113	4.99467	6.86587	18.7542	21.4185	0
0.2120	6.83885	11.1497	57.8199	44.6071	0
0.2127	7.45358	10.5335	88.9479	64.4441	0
0.2133	15.08	6.57246	113.359	83.9774	0
0.2140	23.9168	5.04671	134.108	98.0121	0
0.2147	23.3212	4.10779	145.707	102.589	0
0.2153	13.2359	1.37904	152.424	106.862	0
0.2160	1.34472	1.67246	159.133	111.439	0
0.2167	-9.95091	5.34012	154.251	106.559	0
0.2173	-20.0171	8.09821	139.907	97.1009	0
0.2180	-26.1259	10.5335	126.785	87.9469	0
0.2187	-25.8186	10.5335	107.862	71.4615	0
0.2193	-19.4024	4.43054	78.8721	47.9692	0
0.2200	-9.02882	-1.37904	52.3233	27.2104	0
0.2207	-1.40235	-5.95629	27.601	7.99137	0
0.2213	0.72999	-9.91737	-5.35354	-14.286	0
0.2220	2.2476	-8.09821	-39.5371	-36.2597	0
0.2227	2.55496	-2.28862	-67.3064	-56.0967	0
0.2233	0.422626	-3.1982	-91.4142	-73.4933	0
0.2240	-2.6318	-5.95629	-111.254	-86.313	0
0.2247	-7.20384	-3.1982	-121.322	-93.9378	0
0.2253	-13.9082	2.90479	-127.121	-100.348	0
0.2260	-17.8847	7.77545	-133.527	-102.484	0
0.2267	-16.3671	7.15928	-129.259	-96.3782	0
0.2273	-16.3671	-0.469461	-114.301	-87.8317	0
0.2280	-20.6318	-8.39162	-98.7374	-79.5995	0
0.2287	-21.5539	-12.3527	-77.9883	-65.2506	0
0.2293	-15.445	-15.4042	-47.1633	-41.7583	0
0.2300	-8.12594	-12.3527	-19.0909	-18.5592	0
0.2307	-2.32444	-5.04671	6.24579	0.659838	0
0.2313	5.91676	-5.04671	40.4209	21.4185	0
0.2320	15.08	-5.34012	76.128	46.7437	0
0.2327	19.0374	3.1982	101.759	70.2465	0
0.2333	15.9829	10.2108	123.737	86.7215	0
0.2340	10.2006	12.3527	140.211	98.3158	0
0.2347	6.53149	19.0719	146.625	106.559	0
0.2353	5.60939	26.0844	150.286	111.439	0
0.2360	4.70651	23.9719	151.204	113.272	0
0.2367	3.16969	19.3653	142.046	110.528	0
0.2373	5.30203	18.7785	126.179	100.452	0
0.2380	12.0256	17.8395	106.035	87.9469	0
0.2387	16.5977	16.0204	76.128	72.9906	0
0.2393	17.5197	13.8784	45	50.7132	0
0.2400	18.1345	8.68503	19.6717	26.9067	0
0.2407	18.4226	6.86587	-11.1532	9.51004	0
0.2413	14.7727	12.3527	-48.6869	-10.327	0
0.2420	9.89328	10.827	-78.9058	-36.8776	0
0.2427	5.91676	-3.81437	-102.399	-58.2333	0
0.2433	1.03735	-16.6365	-124.066	-72.5821	0
0.2440	-2.32444	-17.8395	-139.024	-86.313	0
0.2447	-2.32444	-9.00779	-146.347	-96.3782	0
0.2453	-2.32444	4.10779	-150.926	-100.955	0
0.2460	-4.14941	10.827	-147.264	-103.092	0
0.2467	-5.07151	8.68503	-133.527	-100.348	0
0.2473	-5.97439	7.48204	-119.487	-93.0266	0
0.2480	-7.51121	5.34012	-102.702	-82.0398	0
0.2487	-7.20384	1.37904	-72.7947	-64.3394	0
0.2493	-5.07151	3.52096	-35.261	-43.5912	0
0.2500	-1.40235	8.09821	-6.27105	-24.6654	0
0.2507	4.70651	6.86587	18.1397	-2.08425	0
0.2513	9.89328	8.09821	52.3233	23.5552	0
0.2520	13.2359	12.6755	88.6364	43.6959	0
0.2527	17.2124	11.4431	110.615	62.0038	0
0.2533	20.5742	10.2108	124.647	81.5371	0
0.2540	22.0918	12.9689	140.522	94.9643	0
0.2547	22.0918	11.7365	150.286	100.452	0
0.2553	16.5977	9.62396	152.113	105.344	0
0.2560	3.78442	9.91737	153.645	107.48	0
0.2567	-9.02882	7.48204	148.763	102.285	0
0.2573	-18.8068	4.10779	134.722	95.268	0
0.2580	-27.6436	3.52096	117.323	88.5544	0
0.2587	-31.6201	1.99521	92.6095	71.4615	0
0.2593	-30.0833	0.762875	60.564	43.6959	0
0.2600	-27.048	1.99521	32.1802	19.5857	0
0.2607	-23.9936	-0.762875	6.85186	4.3256	0
0.2613	-19.4024	-5.34012	-26.4142	-16.1189	0
0.2620	-11.7759	-4.72395	-62.1212	-42.062	0
0.2627	-3.84205	-2.28862	-89.5792	-63.4177	0
0.2633	-2.32444	-2.28862	-109.419	-79.5995	0
0.2640	-5.37887	-4.10779	-125.286	-94.5558	0
0.2647	-4.14941	-5.63354	-139.327	-103.71	0
0.2653	0.115262	-7.77545	-147.87	-105.532	0
0.2660	-0.480256	-11.4431	-143.603	-104.621	0
0.2667	-4.76414	-14.2012	-131.7	-103.406	0
0.2673	-9.64355	-13.2623	-121.322	-98.2111	0
0.2680	-11.4685	-10.5335	-109.722	-86.0093	0
0.2687	-6.28175	-9.00779	-85.9176	-67.3872	0
0.2693	1.03735	-6.86587	-52.0455	-46.639	0
0.2700	6.53149	-2.90479	-23.9731	-24.9691	0
0.2707	17.8271	0.469461	-3.21549	-4.82834	0
0.2713	36.4418	1.37904	25.4714	15.6162	0
0.2720	50.1772	1.99521	61.4815	40.3339	0
0.2727	55.3639	4.10779	91.995	63.2292	0
0.2733	57.1889	8.39162	115.8	78.4788	0
0.2740	54.7492	10.2108	135.943	90.0835	0
0.2747	48.0256	8.68503	148.148	98.63	0
0.2753	40.0918	8.09821	154.554	100.767	0
0.2760	30.333	8.68503	157.61	100.452	0
0.2767	16.905	8.68503	150.589	100.452	0
0.2773	9.58592	8.39162	136.549	94.3568	0
0.2780	10.7962	9.00779	120.985	82.4483	0
0.2787	10.7962	7.15928	95.0506	65.6696	0
0.2793	6.22412	2.58204	59.0404	42.7742	0
0.2800	4.39915	-1.05629	30.0421	21.4185	0
0.2807	2.2476	1.37904	4.71381	3.11066	0
0.2813	-5.07151	10.2108	-29.7727	-20.0884	0
0.2820	-9.33618	15.1108	-66.0859	-46.0315	0
0.2827	-9.33618	9.62396	-92.9378	-68.9164	0
0.2833	-12.3906	1.99521	-115.825	-86.9205	0
0.2840	-17.27	-1.99521	-137.189	-97.2999	0
0.2847	-18.4995	-5.04671	-151.835	-101.877	0
0.2853	-18.8068	-8.68503	-160.076	-108.287	0
0.2860	-20.9392	-11.7365	-165.572	-111.335	0
0.2867	-22.4568	-12.3527	-162.828	-107.669	0
0.2873	-21.5539	-8.09821	-151.532	-104.317	0
0.2880	-19.1142	-0.469461	-134.141	-96.3782	0
0.2887	-17.27	5.04671	-107.281	-75.3262	0
0.2893	-15.445	5.95629	-74.6297	-50.6085	0
0.2900	-10.5656	4.10779	-47.4664	-29.8498	0
0.2907	-4.45678	3.81437	-21.835	-10.327	0
0.2913	-1.40235	4.72395	13.8721	12.5683	0
0.2920	1.65208	3.81437	50.4882	37.8935	0
0.2927	4.99467	2.28862	77.9546	60.1709	0
0.2933	5.30203	4.72395	103.291	75.1272	0
0.2940	2.55496	6.86587	127.088	85.8103	0
0.2947	1.34472	6.2497	141.128	95.8755	0
0.2953	1.34472	6.86587	148.451	102.285	0
0.2960	1.65208	6.86587	150.286	102.285	0
0.2967	4.09178	3.52096	144.79	97.7083	0
0.2973	4.39915	0.469461	134.722	91.2985	0
0.2980	1.34472	-0.469461	118.241	81.2333	0
0.2987	-0.480256	-1.67246	87.1128	63.2292	0
0.2993	-1.09498	0.469461	55.9849	39.7264	0
0.3000	-4.45678	2.90479	35.8418	19.2819	0
0.3007	-7.81857	0.762875	9.29293	0.356103	0
0.3013	-9.02882	-3.52096	-29.7727	-23.1362	0
0.3020	-11.4685	-6.57246	-61.5068	-46.3353	0
0.3027	-16.3671	-10.5335	-85.9176	-64.6431	0
0.3033	-21.5539	-15.1108	-112.475	-82.6473	0
0.3040	-27.048	-17.5461	-135.362	-96.6819	0
0.3047	-32.8303	-18.4557	-147.264	-102.788	0
0.3053	-39.8613	-15.1108	-151.229	-106.454	0
0.3060	-44.4333	-9.91737	-148.173	-110.12	0
0.3067	-43.5112	-7.77545	-139.941	-106.758	0
0.3073	-37.7289	-7.15928	-130.48	-97.9073	0
0.3080	-30.698	-9.00779	-113.998	-86.313	0
0.3087	-22.4568	-12.6755	-87.4495	-70.4455	0
0.3093	-12.698	-11.7365	-55.7071	-49.0794	0
0.3100	-5.07151	-6.57246	-25.4966	-27.7132	0
0.3107	3.16969	-5.95629	2.57576	-8.4941	0
0.3113	14.7727	-5.95629	35.2357	13.4795	0
0.3120	25.1462	-1.37904	72.1633	40.3339	0
0.3127	28.2006	2.90479	100.539	63.8367	0
0.3133	22.3992	4.10779	120.076	78.793	0
0.3140	8.97119	7.48204	139.301	90.691	0
0.3147	-9.33618	9.62396	152.727	100.767	0
0.3153	-24.301	7.77545	155.775	106.559	0
0.3160	-28.873	7.48204	156.389	108.391	0
0.3167	-25.5112	9.3012	153.645	104.422	0
0.3173	-17.8847	6.86587	141.128	96.7971	0
0.3180	-1.70971	3.52096	120.985	87.9469	0
0.3187	19.3447	2.28862	95.0506	71.4615	0
0.3193	34.3095	-0.146707	62.3906	46.1363	0
0.3200	43.1462	-5.04671	30.9596	23.5552	0
0.3207	48.9477	-7.15928	2.27273	4.3256	0
0.3213	46.2007	-4.10779	-32.5169	-20.0884	0
0.3220	34.0021	-0.469461	-73.1061	-44.1987	0
0.3227	20.5742	2.28862	-106.978	-64.3394	0
0.3233	9.89328	6.86587	-128.645	-82.6473	0
0.3240	0.72999	10.827	-143.603	-94.8595	0
0.3247	-3.53469	7.77545	-157.635	-100.348	0
0.3253	-4.45678	1.99521	-169.849	-106.454	0
0.3260	-5.68623	3.52096	-173.51	-107.983	0
0.3267	-6.89648	8.68503	-167.399	-101.877	0
0.3273	-6.28175	8.39162	-160.076	-95.467	0
0.3280	-0.192103	5.34012	-151.835	-86.0093	0
0.3287	8.0491	2.28862	-129.562	-66.1723	0
0.3293	7.74173	-4.10779	-95.9933	-42.3658	0
0.3300	3.16969	-11.1497	-66.692	-22.225	0
0.3307	7.74173	-12.9689	-38.9226	-2.99545	0
0.3313	14.7727	-11.4431	-1.38889	19.8894	0
0.3320	12.9477	-11.4431	37.9798	44.6071	0
0.3327	12.333	-10.5335	69.7223	65.6696	0
0.3333	18.4226	-7.77545	95.0506	81.2333	0
0.3340	22.3992	-7.77545	115.194	94.3568	0
0.3347	21.7844	-4.10779	129.226	102.589	0
0.3353	18.73	6.86587	139.907	105.647	0
0.3360	12.333	16.6365	145.707	106.255	0
0.3367	8.66382	18.4557	142.963	103.814	0
0.3373	11.1035	16.6365	135.64	96.7971	0
0.3380	10.7962	13.585	126.179	86.7215	0
0.3387	6.53149	9.3012	107.862	69.6286	0
0.3393	4.09178	5.95629	81.6162	44.6071	0
0.3400	1.03735	3.1982	56.5994	23.2514	0
0.3407	-3.22732	0.146707	32.1802	5.23681	0
0.3413	-5.07151	-4.10779	-0.471381	-17.0406	0
0.3420	-8.12594	-8.39162	-34.6549	-39.9254	0
0.3427	-12.698	-10.827	-62.1212	-57.6258	0
0.3433	-15.1377	-14.2012	-84.394	-75.3262	0
0.3440	-14.523	-19.688	-102.399	-91.4975	0
0.3447	-10.873	-23.0329	-112.475	-99.4365	0
0.3453	-8.4333	-23.3557	-118.881	-102.788	0
0.3460	-10.2583	-22.7395	-124.983	-104.621	0
0.3467	-10.5656	-18.4557	-121.322	-101.877	0
0.3473	-8.12594	-10.827	-108.813	-96.3782	0
0.3480	-9.64355	-5.04671	-94.4697	-87.2243	0
0.3487	-13.3127	0.762875	-71.5741	-67.691	0
0.3493	-14.8303	7.48204	-38.0051	-42.9732	0
0.3500	-20.3244	13.2623	-9.93267	-22.8325	0
0.3507	-26.7407	15.4042	14.1751	-2.69172	0
0.3513	-25.2038	13.2623	48.6616	23.2514	0
0.3520	-19.7097	9.91737	83.1482	47.6654	0
0.3527	-15.1377	9.62396	106.641	67.1882	0
0.3533	-9.64355	9.62396	129.226	83.0662	0
0.3540	-4.45678	7.77545	149.672	93.1314	0
0.3547	-0.78762	7.77545	158.527	101.982	0
0.3553	6.83885	6.86587	163.106	111.743	0
0.3560	18.4226	4.43054	166.456	114.498	0
0.3567	23.9168	5.04671	159.436	109.617	0
0.3573	24.2241	5.95629	147.231	102.285	0
0.3580	25.1462	5.34012	132.887	89.4656	0
0.3587	21.4771	7.77545	105.118	69.6286	0
0.3593	4.99467	8.39162	70.6314	49.4878	0
0.3600	-14.2156	1.99521	44.697	29.6508	0
0.3607	-28.5656	-3.1982	16.3131	8.2951	0
0.3613	-39.8613	-2.28862	-22.4411	-13.0711	0
0.3620	-44.4333	-2.28862	-56.9276	-34.4268	0
0.3627	-39.8613	-6.86587	-83.4765	-57.3221	0
0.3633	-36.1921	-15.4042	-110.034	-77.1591	0
0.3640	-35.27	-26.7006	-132.609	-89.9683	0
0.3647	-29.7951	-32.8036	-146.347	-96.6819	0
0.3653	-22.1494	-27.6102	-154.285	-103.406	0
0.3660	-18.4995	-21.2138	-154.588	-105.532	0
0.3667	-13.6201	-21.2138	-147.567	-100.348	0
0.3673	-5.68623	-15.4042	-139.024	-93.6341	0
0.3680	-0.192103	0.469461	-124.377	-85.0876	0
0.3687	3.47706	7.77545	-96.2963	-66.1723	0
0.3693	8.0491	4.10779	-62.1212	-41.7583	0
0.3700	10.4888	2.90479	-32.5169	-20.6959	0
0.3707	13.2359	2.28862	-5.05051	0.659838	0
0.3713	18.73	-3.1982	26.995	23.5552	0
0.3720	21.4771	-6.86587	60.564	43.0884	0
0.3727	19.0374	-4.43054	89.857	62.915	0
0.3733	14.4653	-1.37904	112.441	81.2333	0
0.3740	11.1035	5.34012	129.226	93.7388	0
0.3747	10.4888	15.4042	140.522	103.814	0
0.3753	14.4653	19.688	148.451	112.361	0
0.3760	17.5197	16.9299	151.507	112.057	0
0.3767	17.8271	12.6755	146.625	105.344	0
0.3773	17.8271	9.62396	136.549	98.63	0
0.3780	17.2124	7.77545	123.123	89.4656	0
0.3787	15.9829	5.95629	98.4091	70.854	0
0.3793	15.3874	2.90479	63.3081	46.1363	0
0.3800	14.7727	-1.67246	32.1802	25.0738	0
0.3807	14.158	-4.10779	4.71381	7.06969	0
0.3813	15.08	-5.63354	-27.9377	-14.5897	0
0.3820	11.4109	-9.3012	-66.692	-37.7888	0
0.3827	2.55496	-12.3527	-101.179	-57.9296	0
0.3833	-3.22732	-14.2012	-125.286	-76.2374	0
0.3840	-5.37887	-16.6365	-141.465	-92.105	0
0.3847	-8.12594	-17.8395	-154.285	-101.269	0
0.3853	-9.33618	-16.6365	-163.434	-104.621	0
0.3860	-8.4333	-17.2527	-168.014	-105.532	0
0.3867	-7.81857	-19.688	-166.49	-103.71	0
0.3873	-5.97439	-18.1623	-157.332	-96.6819	0
0.3880	-4.76414	-16.0204	-141.768	-86.313	0
0.3887	-4.76414	-15.727	-115.522	-68.9164	0
0.3893	-2.32444	-14.2012	-80.4293	-44.8061	0
0.3900	2.2476	-12.3527	-51.7425	-21.6175	0
0.3907	5.91676	-12.3527	-28.8552	-5.43581	0
0.3913	9.27855	-9.91737	5.02526	13.7833	0
0.3920	13.5432	-5.95629	43.4765	39.4227	0
0.3927	17.5197	-6.86587	70.0253	62.0038	0
0.3933	19.6521	-9.3012	88.6364	77.5676	0
0.3940	20.2668	-7.77545	106.035	91.2985	0
0.3947	20.5742	-5.34012	122.205	101.07	0
0.3953	22.3992	-4.43054	137.163	104.422	0
0.3960	25.4536	-3.1982	144.184	104.118	0
0.3967	28.8154	-1.67246	138.687	100.149	0
0.3973	30.6404	-2.28862	129.84	93.4351	0
0.3980	27.5859	-1.05629	120.076	83.6737	0
0.3987	17.5197	3.81437	99.0152	66.5808	0
0.3993	2.86233	8.68503	66.6667	44.3034	0
0.4000	-12.3906	8.39162	35.2357	25.388	0
0.4007	-24.301	3.81437	9.59597	6.46222	0
0.4013	-32.2348	0.469461	-17.8704	-18.5592	0
0.4020	-35.27	-2.28862	-50.2189	-43.277	0
0.4027	-32.5422	-8.39162	-82.5674	-61.8991	0
0.4033	-27.3362	-16.0204	-109.722	-78.992	0
0.4040	-26.4333	-23.0329	-129.865	-93.9378	0
0.4047	-26.1259	-27.9329	-141.465	-103.406	0
0.4053	-22.4568	-26.994	-146.65	-106.454	0
0.4060	-20.0171	-17.8395	-149.091	-104.925	0
0.4067	-20.6318	-9.62396	-144.512	-102.484	0
0.4073	-21.8613	-6.86587	-131.7	-98.8185	0
0.4080	-21.5539	-7.77545	-117.963	-89.0571	0
0.4087	-19.7097	-9.3012	-96.9108	-70.1418	0
0.4093	-18.8068	-5.04671	-63.0303	-47.2465	0
0.4100	-20.0171	3.81437	-30.6818	-25.5766	0
0.4107	-19.7097	9.62396	-5.05051	-3.91713	0
0.4113	-13.3127	9.62396	27.601	19.2819	0
0.4120	-4.14941	3.52096	63.9226	43.0884	0
0.4127	3.16969	-5.95629	92.6095	63.5329	0
0.4133	6.22412	-5.95629	117.02	80.0079	0
0.4140	5.60939	1.99521	137.466	92.2202	0
0.4147	1.03735	5.04671	147.845	100.149	0
0.4153	-4.45678	10.2108	153.948	105.951	0
0.4160	-6.89648	20.5976	160.657	108.999	0
0.4167	-5.97439	22.4168	157.61	105.647	0
0.4173	-1.70971	15.1108	142.046	98.63	0
0.4180	4.99467	9.00779	122.82	88.5544	0
0.4187	12.333	2.28862	98.4091	69.3249	0
0.4193	16.905	-1.37904	66.9697	44.6071	0
0.4200	19.0374	0.469461	37.0623	24.7701	0
0.4207	19.3447	-1.67246	7.46633	7.68763	0
0.4213	17.8271	-6.86587	-29.4613	-13.9823	0
0.4220	15.9829	-8.68503	-67.6095	-37.7888	0
0.4227	8.66382	-8.39162	-96.5994	-59.155	0
0.4233	-1.70971	-6.86587	-119.798	-77.1591	0
0.4240	-7.81857	-3.1982	-139.941	-89.0571	0
0.4247	-13.0053	-2.90479	-155.505	-96.3782	0
0.4253	-22.7641	-6.86587	-165.572	-102.181	0
0.4260	-29.7951	-12.0593	-170.455	-102.484	0
0.4267	-31.0053	-18.7785	-168.317	-96.6819	0
0.4273	-30.0833	-22.4168	-161.608	-90.89	0
0.4280	-26.1259	-15.1108	-150.008	-84.1764	0
0.4287	-16.9627	-1.67246	-126.507	-68.0052	0
0.4293	-5.07151	7.48204	-96.9108	-42.9732	0
0.4300	8.0491	7.77545	-73.7122	-19.7847	0
0.4307	15.9829	3.1982	-49.3014	-1.16257	0
0.4313	19.6521	-0.469461	-12.0707	18.9782	0
0.4320	27.5859	-0.146707	26.6919	42.1668	0
0.4327	36.7492	0.762875	54.4613	65.3658	0
0.4333	42.5315	1.37904	80.3957	81.8408	0
0.4340	48.9477	3.1982	106.338	90.9948	0
0.4347	58.111	5.04671	122.82	99.5412	0
0.4353	65.4301	5.63354	134.722	108.088	0
0.4360	64.508	5.95629	142.963	109.617	0
0.4367	54.1345	5.04671	142.652	104.118	0
0.4373	40.7065	4.10779	141.128	98.63	0
0.4380	30.6404	4.43054	138.687	88.8581	0
0.4387	22.0918	5.04671	117.938	68.4136	0
0.4393	14.4653	5.95629	84.3687	43.9996	0
0.4400	11.7183	6.86587	58.729	25.0738	0
0.4407	10.4888	6.86587	36.7593	7.99137	0
0.4413	6.83885	7.15928	3.19024	-15.5114	0
0.4420	1.95945	7.77545	-33.7374	-40.5329	0
0.4427	-2.6318	6.86587	-61.8098	-60.9774	0
0.4433	-5.97439	1.37904	-80.7324	-77.7666	0
0.4440	-10.2583	-5.04671	-96.9108	-92.7229	0
0.4447	-13.9082	-7.15928	-112.475	-101.573	0
0.4453	-13.6201	-7.48204	-123.763	-106.454	0
0.4460	-14.523	-8.68503	-128.948	-107.669	0
0.4467	-21.5539	-9.62396	-127.727	-101.877	0
0.4473	-27.6436	-9.00779	-120.707	-94.2416	0
0.4480	-29.7951	-12.0593	-109.116	-86.313	0
0.4487	-31.0053	-16.9299	-88.6701	-69.2201	0
0.4493	-27.9509	-16.6365	-59.3687	-45.1099	0
0.4500	-21.5539	-11.1497	-33.7374	-25.8908	0
0.4507	-16.9627	-7.15928	-10.8502	-8.19037	0
0.4513	-12.698	-5.04671	20.5892	17.1453	0
0.4520	-3.53469	-3.1982	55.3788	41.863	0
0.4527	9.58592	-1.99521	81.9277	61.0926	0
0.4533	26.3565	-0.469461	104.2	78.793	0
0.4540	41.0139	3.1982	122.205	93.1314	0
0.4547	43.4536	5.63354	131.978	99.5412	0
0.4553	40.0918	1.37904	138.384	102.285	0
0.4560	37.6521	-5.34012	142.652	102.589	0
0.4567	28.2006	-9.91737	135.943	98.63	0
0.4573	10.4888	-11.4431	125.564	93.1314	0
0.4580	-5.97439	-10.2108	115.8	84.8886	0
0.4587	-14.2156	-4.43054	94.4361	67.5024	0
0.4593	-18.4995	5.95629	60.867	44.6071	0
0.4600	-22.4568	18.7785	34.6212	25.388	0
0.4607	-24.301	29.7521	13.569	5.23681	0
0.4613	-22.1494	30.0749	-18.1734	-20.3921	0
0.4620	-20.3244	19.688	-51.7425	-44.1987	0
0.4627	-21.5539	12.6755	-75.8502	-63.4177	0
0.4633	-21.2465	13.2623	-97.8199	-82.0398	0
0.4640	-17.27	11.7365	-119.184	-95.467	0
0.4647	-13.9082	6.57246	-129.865	-101.877	0
0.4653	-14.523	4.10779	-133.224	-107.669	0
0.4660	-17.8847	2.58204	-135.665	-110.12	0
0.4667	-20.9392	-0.469461	-130.783	-105.846	0
0.4673	-23.3789	-4.10779	-118.881	-100.044	0
0.4680	-26.1259	-6.86587	-107.281	-91.1938	0
0.4687	-27.3362	-5.63354	-88.6701	-72.5821	0
0.4693	-26.7407	-1.99521	-57.5421	-49.0794	0
0.4700	-23.0715	-1.37904	-28.8552	-30.4677	0
0.4707	-16.9627	-4.10779	-5.65657	-11.2382	0
0.4713	-9.33618	-5.34012	25.7744	13.4795	0
0.4720	-1.70971	-3.81437	61.4815	36.9823	0
0.4727	4.99467	-3.1982	87.1128	56.2014	0
0.4733	9.58592	-5.04671	106.953	74.8235	0
0.4740	13.2359	-4.10779	126.482	88.2507	0
0.4747	15.6756	-0.146707	138.384	93.7388	0
0.4753	15.08	0.762875	142.349	98.3158	0
0.4760	10.7962	-1.67246	142.963	101.678	0
0.4767	5.91676	-0.146707	139.604	98.63	0
0.4773	1.34472	2.58204	131.364	91.9164	0
0.4780	-0.480256	1.05629	114.579	81.8408	0
0.4787	-1.40235	-0.469461	88.9479	64.4441	0
0.4793	-2.6318	-0.469461	60.867	42.7742	0
0.4800	-4.14941	-1.99521	34.9243	19.8894	0
0.4807	-5.37887	-0.762875	6.54883	-1.78051	0
0.4813	-8.4333	2.58204	-26.1027	-20.3921	0
0.4820	-14.2156	0.146707	-58.4512	-41.7583	0
0.4827	-17.8847	-4.10779	-88.0556	-66.476	0
0.4833	-17.5774	-1.99521	-113.384	-83.8727	0
0.4840	-18.8068	3.1982	-129.865	-92.7229	0
0.4847	-22.4568	6.2497	-138.409	-102.181	0
0.4853	-21.8613	7.15928	-146.044	-110.12	0
0.4860	-18.4995	5.95629	-150.615	-111.942	0
0.4867	-18.4995	3.1982	-143.603	-108.287	0
0.4873	-16.9627	1.37904	-130.783	-100.651	0
0.4880	-9.64355	0.469461	-117.963	-88.4497	0
0.4887	-5.07151	-0.469461	-95.0758	-70.7493	0
0.4893	-6.89648	-1.99521	-59.6802	-48.1681	0
0.4900	-6.58912	-2.58204	-28.5522	-26.802	0
0.4907	-5.68623	-1.05629	-3.52694	-8.4941	0
0.4913	-9.64355	0.146707	30.0421	13.4795	0
0.4920	-12.0832	0.146707	66.0522	38.1973	0
0.4927	-8.4333	3.81437	92.298	60.1709	0
0.4933	-0.480256	7.77545	111.221	78.4788	0
0.4940	10.4888	7.77545	128.005	91.6022	0
0.4947	16.905	7.48204	140.825	98.9338	0
0.4953	17.5197	10.5335	148.451	103.814	0
0.4960	21.4771	11.1497	150.892	105.344	0
0.4967	31.5624	7.77545	146.625	99.845	0
0.4973	36.4418	7.15928	136.549	93.1314	0
0.4980	33.3874	9.62396	121.296	87.6432	0
0.4987	23.9168	8.09821	98.0977	72.3831	0
0.4993	8.35646	2.90479	65.1431	45.2146	0
0.5000	-6.89648	-1.37904	31.5741	21.1148	0
0.5007	-17.5774	-1.99521	2.88721	5.85475	0
0.5013	-24.5891	-3.81437	-29.7727	-13.9823	0
0.5020	-24.8965	-8.68503	-70.3536	-41.4546	0
0.5027	-19.1142	-11.7365	-105.758	-64.6431	0
0.5033	-13.3127	-12.0593	-131.086	-80.8144	0
0.5040	-5.37887	-13.2623	-153.973	-93.6341	0
0.5047	4.09178	-15.727	-173.51	-101.877	0
0.5053	8.97119	-14.2012	-185.101	-104.621	0
0.5060	11.7183	-9.91737	-189.377	-105.228	0
0.5067	14.7727	-8.68503	-182.963	-102.788	0
0.5073	12.333	-10.5335	-171.372	-96.0745	0
0.5080	7.14621	-10.827	-158.249	-84.4802	0
0.5087	4.70651	-10.5335	-131.7	-67.0835	0
0.5093	3.16969	-10.2108	-92.3317	-45.1099	0
0.5100	0.72999	-7.77545	-60.9007	-24.0579	0
0.5107	-0.192103	-7.77545	-35.261	-4.22087	0
0.5113	1.03735	-14.2012	1.05219	18.0565	0
0.5120	4.99467	-20.5976	38.5943	43.9996	0
0.5127	12.6403	-26.0844	69.4108	66.5808	0
0.5133	21.7844	-28.8425	100.539	81.5371	0
0.5140	30.6404	-12.6755	127.399	93.1314	0
0.5147	35.2124	23.3557	143.872	104.118	0
0.5153	36.1345	48.0611	158.527	110.832	0
0.5160	37.0566	46.8581	166.456	111.136	0
0.5167	37.0566	37.0874	160.354	106.862	0
0.5173	35.5198	29.7521	151.507	99.845	0
0.5180	33.6948	23.0329	141.128	89.4656	0
0.5187	29.4109	15.727	116.103	72.3831	0
0.5193	25.1462	10.2108	82.5337	50.1058	0
0.5200	22.7065	7.77545	55.0674	29.965	0
0.5207	17.8271	5.34012	29.133	10.128	0
0.5213	11.4109	0.146707	-3.52694	-12.4636	0
0.5220	8.0491	-2.28862	-37.096	-34.123	0
0.5227	2.2476	-3.81437	-64.8654	-54.2638	0
0.5233	-5.68623	-9.91737	-88.0556	-74.1008	0
0.5240	-7.81857	-12.3527	-109.116	-88.4497	0
0.5247	-6.89648	-9.3012	-123.46	-95.467	0
0.5253	-12.0832	-11.4431	-129.259	-101.269	0
0.5260	-17.5774	-14.4946	-131.086	-102.484	0
0.5267	-17.27	-11.7365	-128.342	-95.7707	0
0.5273	-15.1377	-13.2623	-117.963	-89.6646	0
0.5280	-15.1377	-17.8395	-103.014	-83.8727	0
0.5287	-14.2156	-13.2623	-83.7879	-67.0835	0
0.5293	-9.33618	-8.39162	-56.6246	-41.7583	0
0.5300	-5.07151	-12.6755	-27.3317	-21.3138	0
0.5307	-3.84205	-18.4557	0.749159	-2.08425	0
0.5313	-0.480256	-19.9814	31.2626	21.4185	0
0.5320	4.39915	-17.8395	61.7845	44.9109	0
0.5327	6.22412	-11.4431	88.9479	65.0516	0
0.5333	6.22412	-6.2497	113.662	83.37	0
0.5340	7.14621	-2.90479	131.061	96.7971	0
0.5347	8.66382	1.37904	139.301	102.589	0
0.5353	10.4888	2.28862	144.79	108.695	0
0.5360	7.74173	6.2497	146.625	113.88	0
0.5367	2.55496	18.7785	142.046	110.832	0
0.5373	2.55496	26.0844	134.419	102.285	0
0.5380	2.2476	21.5072	119.764	93.1314	0
0.5387	-4.14941	16.0204	91.995	76.3526	0
0.5393	-8.72145	11.1497	62.0876	51.9386	0
0.5400	-9.64355	4.72395	39.5034	29.965	0
0.5407	-13.3127	4.10779	14.7896	11.9504	0
0.5413	-16.0598	5.95629	-20.6145	-7.87616	0
0.5420	-16.3671	1.99521	-55.4041	-31.6827	0
0.5427	-18.8068	-3.1982	-81.0354	-56.4004	0
0.5433	-21.5539	-5.04671	-103.62	-75.63	0
0.5440	-24.5891	-7.77545	-123.763	-85.7056	0
0.5447	-26.1259	-12.9689	-135.051	-92.7229	0
0.5453	-22.7641	-16.9299	-141.768	-100.955	0
0.5460	-19.7097	-16.0204	-148.173	-103.71	0
0.5467	-20.3244	-11.4431	-145.732	-98.8185	0
0.5473	-16.9627	-8.68503	-136.271	-93.0266	0
0.5480	-12.698	-9.62396	-125.286	-85.0876	0
0.5487	-14.2156	-9.3012	-103.317	-66.7798	0
0.5493	-13.3127	-7.48204	-69.7475	-42.3658	0
0.5500	-8.72145	-5.04671	-41.0606	-21.3138	0
0.5507	-6.58912	-2.28862	-17.2559	-0.555102	0
0.5513	-1.40235	1.05629	16.3131	23.5552	0
0.5520	6.83885	3.1982	52.3233	45.2146	0
0.5527	9.27855	4.43054	78.8721	62.6113	0
0.5533	9.58592	7.15928	102.677	78.793	0
0.5540	15.08	10.5335	123.123	93.1314	0
0.5547	19.0374	12.3527	133.805	101.678	0
0.5553	18.73	12.0593	140.825	106.559	0
0.5560	18.4226	10.5335	146.625	108.695	0
0.5567	16.905	6.57246	142.046	105.029	0
0.5573	13.5432	4.10779	132.281	95.268	0
0.5580	12.333	7.15928	121.902	84.2812	0
0.5587	12.0256	7.77545	98.0977	70.5503	0
0.5593	6.53149	4.72395	62.7021	50.7132	0
0.5600	0.115262	3.52096	35.5387	26.2992	0
0.5607	-1.40235	1.99521	12.037	3.11066	0
0.5613	-3.22732	-1.99521	-22.7525	-19.1772	0
0.5620	-7.81857	-2.28862	-62.1212	-40.5329	0
0.5627	-10.5656	-1.37904	-94.1583	-61.8991	0
0.5633	-13.3127	-4.10779	-117.963	-81.4323	0
0.5640	-18.8068	-6.86587	-136.271	-96.6819	0
0.5647	-20.3244	-6.57246	-152.45	-106.15	0
0.5653	-14.8303	-5.04671	-165.572	-112.256	0
0.5660	-10.2583	-5.04671	-169.234	-114.079	0
0.5667	-10.873	-9.3012	-166.49	-107.983	0
0.5673	-14.523	-12.6755	-161.911	-97.6036	0
0.5680	-18.4995	-13.2623	-146.953	-87.8317	0
0.5687	-19.7097	-12.9689	-117.66	-71.6605	0
0.5693	-17.5774	-9.00779	-87.7526	-47.8539	0
0.5700	-13.3127	1.05629	-62.1212	-27.7132	0
0.5707	-8.72145	7.77545	-30.9933	-11.2382	0
0.5713	-4.76414	8.68503	4.71381	12.5683	0
0.5720	0.422626	10.5335	38.5943	37.2861	0
0.5727	5.91676	12.3527	71.2458	54.9865	0
0.5733	8.66382	11.4431	99.0152	72.0794	0
0.5740	12.0256	10.5335	117.02	89.7798	0
0.5747	15.6756	11.1497	131.364	100.767	0
0.5753	15.6756	10.5335	145.404	102.589	0
0.5760	14.4653	10.2108	150.589	101.374	0
0.5767	15.9829	9.91737	144.79	97.7083	0
0.5773	15.3874	7.77545	136.246	91.6022	0
0.5780	11.4109	5.34012	125.564	81.5371	0
0.5787	8.97119	5.34012	106.338	65.6696	0
0.5793	8.66382	4.72395	75.2105	42.7742	0
0.5800	8.35646	2.90479	43.4765	18.9782	0
0.5807	6.83885	7.48204	17.5337	0.0523681	0
0.5813	4.99467	16.0204	-13.2913	-18.5592	0
0.5820	4.70651	15.1108	-50.8249	-43.8949	0
0.5827	6.83885	5.04671	-81.6499	-68.9164	0
0.5833	11.4109	-1.37904	-103.014	-85.3914	0
0.5840	12.6403	-2.28862	-121.625	-97.2999	0
0.5847	5.60939	-4.10779	-136.271	-107.983	0
0.5853	-8.4333	-6.86587	-146.044	-113.471	0
0.5860	-21.8613	-5.63354	-154.588	-112.256	0
0.5867	-29.7951	-4.10779	-156.414	-108.59	0
0.5873	-31.9274	-4.10779	-150.312	-104.013	0
0.5880	-30.698	-2.28862	-145.126	-94.8595	0
0.5887	-29.1804	-0.469461	-133.83	-77.4628	0
0.5893	-26.1259	-3.1982	-110.64	-54.8817	0
0.5900	-19.4024	-5.95629	-87.7526	-33.2118	0
0.5907	-12.3906	-4.43054	-65.4714	-13.6785	0
0.5913	-7.81857	-2.58204	-32.8199	8.2951	0
0.5920	-3.22732	-0.469461	2.88721	32.1016	0
0.5927	2.55496	3.52096	33.4007	52.8499	0
0.5933	8.35646	5.04671	64.2256	69.9428	0
0.5940	12.333	4.43054	90.1684	84.8886	0
0.5947	14.158	6.86587	110.918	94.9643	0
0.5953	13.2359	9.62396	132.887	99.5412	0
0.5960	10.7962	9.62396	146.01	100.149	0
0.5967	8.35646	7.77545	145.707	97.1009	0
0.5973	3.47706	6.2497	146.625	92.2202	0
0.5980	-0.480256	9.00779	142.652	83.9774	0
0.5987	0.115262	13.2623	121.599	65.6696	0
0.5993	-1.09498	15.1108	97.1802	40.6376	0
0.6000	-4.45678	15.727	79.4866	20.1931	0
0.6007	-3.22732	14.2012	54.4613	2.79645	0
0.6013	-2.32444	6.2497	19.6717	-20.3921	0
0.6020	-8.12594	-3.1982	-14.5118	-45.7278	0
0.6027	-11.4685	-8.39162	-42.5842	-67.0835	0
0.6033	-10.5656	-14.2012	-65.7829	-83.569	0
0.6040	-13.6201	-21.5072	-86.8351	-93.9378	0
0.6047	-16.0598	-22.4168	-102.399	-101.573	0
0.6053	-15.1377	-18.1623	-109.419	-109.502	0
0.6060	-16.6553	-12.3527	-111.557	-111.638	0
0.6067	-14.8303	-0.469461	-110.034	-105.228	0
0.6073	-8.12594	13.2623	-101.179	-97.9073	0
0.6080	-3.84205	16.3138	-88.0556	-89.0571	0
0.6087	2.2476	11.7365	-66.0859	-70.4455	0
0.6093	9.27855	9.91737	-31.2963	-46.9427	0
0.6100	7.45358	8.68503	-0.774411	-26.802	0
0.6107	4.09178	5.63354	20.2778	-8.19037	0
0.6113	4.70651	6.57246	51.1027	14.087	0
0.6120	1.95945	9.3012	87.7273	38.1973	0
0.6127	1.65208	8.68503	114.579	60.4746	0
0.6133	8.66382	7.77545	135.328	77.2638	0
0.6140	11.4109	9.00779	151.507	90.3873	0
0.6147	14.158	10.5335	159.436	101.374	0
0.6153	24.5315	11.1497	165.85	105.951	0
0.6160	28.508	12.0593	168.291	105.029	0
0.6167	22.7065	12.9689	161.886	103.511	0
0.6173	20.5742	13.2623	153.948	99.5412	0
0.6180	21.4771	12.3527	139.301	87.9469	0
0.6187	19.6521	10.827	107.862	69.0211	0
0.6193	18.4226	5.95629	70.9428	46.44	0
0.6200	15.9829	-4.10779	40.4209	26.2992	0
0.6207	11.7183	-15.1108	11.431	7.99137	0
0.6213	9.27855	-24.8814	-22.7525	-14.904	0
0.6220	6.83885	-37.3809	-59.6802	-38.7	0
0.6227	2.2476	-45.303	-91.1112	-56.0967	0
0.6233	-3.84205	-37.0874	-111.557	-74.1008	0
0.6240	-9.95091	-17.8395	-129.865	-91.8012	0
0.6247	-12.3906	-1.05629	-147.87	-96.6819	0
0.6253	-11.4685	10.5335	-155.505	-96.0745	0
0.6260	-11.4685	18.4557	-156.414	-100.955	0
0.6267	-10.5656	19.688	-153.67	-102.181	0
0.6273	-8.4333	14.788	-142.382	-93.9378	0
0.6280	-8.72145	10.5335	-128.645	-83.8727	0
0.6287	-9.64355	9.62396	-109.116	-67.0835	0
0.6293	-6.58912	7.77545	-75.8502	-40.5329	0
0.6300	-1.70971	6.2497	-44.4192	-19.1772	0
0.6307	3.16969	5.04671	-23.0556	-3.6134	0
0.6313	8.66382	2.28862	7.46633	19.8894	0
0.6320	11.7183	2.58204	46.2206	46.44	0
0.6327	13.2359	7.77545	74.6044	65.6696	0
0.6333	16.2903	8.39162	96.8772	82.4483	0
0.6340	17.2124	5.34012	117.323	98.63	0
0.6347	15.3874	7.77545	129.226	107.784	0
0.6353	16.905	10.2108	136.549	110.528	0
0.6360	21.1697	6.57246	140.211	110.528	0
0.6367	21.1697	4.43054	134.419	109.617	0
0.6373	16.5977	7.77545	124.958	104.422	0
0.6380	12.6403	11.7365	111.524	92.5239	0
0.6387	8.97119	14.2012	83.1482	74.216	0
0.6393	2.55496	12.6755	48.9647	54.6827	0
0.6400	-6.28175	7.77545	22.7189	34.2382	0
0.6407	-13.6201	5.63354	-4.43603	11.6467	0
0.6413	-17.5774	3.52096	-40.1431	-12.1494	0
0.6420	-19.7097	-3.52096	-74.9327	-35.9559	0
0.6427	-22.1494	-9.3012	-103.317	-57.0184	0
0.6433	-21.5539	-11.1497	-128.039	-72.5821	0
0.6440	-18.4995	-13.2623	-147.87	-84.4802	0
0.6447	-16.0598	-14.788	-159.167	-95.467	0
0.6453	-13.3127	-15.1108	-165.572	-102.788	0
0.6460	-10.873	-17.8395	-169.537	-104.621	0
0.6467	-11.7759	-18.7785	-165.572	-100.955	0
0.6473	-12.3906	-15.4042	-151.835	-93.6341	0
0.6480	-8.72145	-11.1497	-136.583	-83.569	0
0.6487	-4.76414	-7.77545	-114.916	-68.3089	0
0.6493	-2.6318	-6.2497	-82.5674	-44.8061	0
0.6500	0.115262	-6.86587	-51.4394	-20.6959	0
0.6507	1.34472	-4.10779	-24.5791	-2.38798	0
0.6513	0.115262	0.469461	8.9899	18.3602	0
0.6520	0.115262	0.146707	48.0472	44.6071	0
0.6527	4.39915	-1.37904	83.4512	66.277	0
0.6533	9.58592	0.762875	110.615	80.6154	0
0.6540	12.9477	2.28862	129.529	92.8276	0
0.6547	15.08	4.10779	143.872	101.982	0
0.6553	16.5977	12.0593	154.865	106.862	0
0.6560	16.905	19.688	155.471	108.695	0
0.6567	15.9829	18.7785	149.369	106.862	0
0.6573	14.158	13.2623	145.707	101.07	0
0.6580	12.333	8.68503	132.584	90.0835	0
0.6587	12.333	7.15928	102.677	70.854	0
0.6593	11.1035	6.57246	73.3839	47.9692	0
0.6600	4.99467	4.10779	49.2677	28.1321	0
0.6607	-0.480256	1.05629	19.3603	6.76595	0
0.6613	-2.01708	0.762875	-18.1734	-18.863	0
0.6620	-5.07151	-0.762875	-52.963	-41.4546	0
0.6627	-10.5656	-4.43054	-80.4293	-60.6736	0
0.6633	-13.9082	-4.10779	-103.923	-80.2069	0
0.6640	-14.8303	-2.28862	-126.818	-95.7707	0
0.6647	-16.6553	-5.63354	-143.603	-101.877	0
0.6653	-16.6553	-11.1497	-152.45	-104.621	0
0.6660	-14.2156	-12.6755	-158.552	-107.365	0
0.6667	-14.2156	-11.7365	-157.635	-104.317	0
0.6673	-16.9627	-12.6755	-146.347	-95.7707	0
0.6680	-15.445	-16.0204	-135.665	-85.3914	0
0.6687	-9.02882	-15.727	-119.487	-69.8276	0
0.6693	-4.76414	-10.2108	-85.0085	-47.2465	0
0.6700	-2.32444	-7.48204	-52.0455	-25.8908	0
0.6707	1.34472	-9.3012	-30.3788	-8.4941	0
0.6713	3.16969	-7.77545	1.35522	12.5683	0
0.6720	3.16969	-3.1982	41.0354	37.5898	0
0.6727	4.99467	-2.28862	68.1903	58.0343	0
0.6733	1.95945	-2.90479	90.7745	74.5198	0
0.6740	-6.28175	-2.90479	114.882	90.3873	0
0.6747	-10.2583	-2.90479	128.005	99.845	0
0.6753	-9.64355	-2.28862	133.805	103.814	0
0.6760	-9.64355	0.469461	140.211	105.647	0
0.6767	-9.33618	4.10779	140.825	101.374	0
0.6773	-6.89648	7.15928	136.549	93.1314	0
0.6780	-2.01708	7.15928	129.226	83.9774	0
0.6787	5.30203	4.10779	107.862	67.8062	0
0.6793	9.27855	2.90479	78.5691	44.6071	0
0.6800	9.27855	2.28862	55.6819	25.388	0
0.6807	10.4888	-2.58204	32.1802	7.06969	0
0.6813	10.4888	-6.86587	-1.69192	-16.4226	0
0.6820	7.74173	-5.34012	-37.096	-40.5329	0
0.6827	5.60939	-1.37904	-67.0034	-62.5065	0
0.6833	1.34472	2.28862	-91.1112	-82.951	0
0.6840	-3.84205	3.1982	-109.419	-96.0745	0
0.6847	-4.76414	1.05629	-126.818	-102.181	0
0.6853	-3.53469	0.762875	-140.85	-107.365	0
0.6860	-4.76414	3.1982	-145.126	-110.12	0
0.6867	-5.07151	1.37904	-141.768	-106.758	0
0.6873	-3.84205	-3.81437	-137.189	-99.7402	0
0.6880	-1.40235	-6.86587	-125.286	-88.1459	0
0.6887	3.78442	-10.2108	-100.875	-69.8276	0
0.6893	10.7962	-12.3527	-71.5741	-48.7756	0
0.6900	14.4653	-13.585	-44.7222	-28.3311	0
0.6907	12.333	-16.0204	-17.5589	-8.4941	0
0.6913	6.53149	-16.0204	14.4781	13.1758	0
0.6920	1.34472	-13.2623	47.7441	36.3749	0
0.6927	-1.70971	-13.2623	77.9546	58.338	0
0.6933	-4.45678	-9.91737	102.677	76.3526	0
0.6940	-5.68623	7.48204	120.076	89.4656	0
0.6947	-2.32444	27.0234	134.108	98.3158	0
0.6953	2.86233	32.8036	148.148	103.207	0
0.6960	7.14621	26.0844	152.113	104.422	0
0.6967	10.7962	14.2012	143.266	102.285	0
0.6973	13.5432	5.04671	132.584	97.7083	0
0.6980	15.3874	0.469461	121.296	86.4178	0
0.6987	16.2903	-4.10779	98.7122	67.5024	0
0.6993	14.158	-6.86587	65.4462	47.3512	0
0.7000	10.2006	-1.37904	34.0152	29.0433	0
0.7007	9.27855	10.5335	8.0724	7.68763	0
0.7013	9.27855	20.5976	-23.0556	-17.3443	0
0.7020	5.60939	27.3168	-59.0657	-40.8366	0
0.7027	0.422626	26.0844	-88.3586	-62.5065	0
0.7033	-5.68623	17.2527	-109.722	-79.2957	0
0.7040	-10.5656	9.62396	-129.865	-89.6646	0
0.7047	-10.5656	4.72395	-142.685	-98.8185	0
0.7053	-8.4333	-0.762875	-143.291	-108.287	0
0.7060	-9.33618	-3.52096	-138.409	-110.12	0
0.7067	-10.5656	-3.1982	-131.389	-103.092	0
0.7073	-10.873	-5.63354	-119.798	-94.8595	0
0.7080	-12.3906	-9.3012	-105.143	-85.3914	0
0.7087	-10.5656	-9.00779	-84.091	-68.9164	0
0.7093	-5.07151	-6.57246	-53.5691	-46.0315	0
0.7100	-2.93917	-5.04671	-22.1381	-25.2728	0
0.7107	-1.70971	-3.1982	4.71381	-7.57242	0
0.7113	5.30203	0.146707	34.3182	15.3124	0
0.7120	11.7183	1.99521	69.7223	40.9518	0
0.7127	12.0256	1.37904	102.374	59.5634	0
0.7133	12.0256	0.762875	128.62	74.8235	0
0.7140	14.4653	1.05629	148.451	91.6022	0
0.7147	15.08	3.1982	160.354	103.207	0
0.7153	12.9477	8.09821	169.512	106.255	0
0.7160	11.4109	12.3527	174.091	107.166	0
0.7167	10.4888	11.1497	167.677	105.951	0
0.7173	7.74173	8.09821	156.995	99.845	0
0.7180	5.91676	7.77545	144.487	88.8581	0
0.7187	7.74173	3.1982	120.076	71.4615	0
0.7193	11.7183	-8.39162	88.9479	49.1841	0
0.7200	14.7727	-18.7785	60.867	29.965	0
0.7207	16.905	-21.83	30.0421	11.6467	0
0.7213	14.7727	-17.8395	-8.09765	-12.1494	0
0.7220	4.39915	-9.3012	-44.7222	-36.8776	0
0.7227	-7.20384	-3.52096	-75.8502	-57.6258	0
0.7233	-15.1377	-6.57246	-104.84	-75.3262	0
0.7240	-23.3789	-16.0204	-127.424	-89.0571	0
0.7247	-29.4877	-23.3557	-139.941	-96.3782	0
0.7253	-29.1804	-23.3557	-147.87	-102.788	0
0.7260	-27.9509	-16.9299	-153.367	-105.532	0
0.7267	-26.4333	-11.1497	-150.312	-100.348	0
0.7273	-20.6318	-10.5335	-142.071	-92.7229	0
0.7280	-16.6553	-7.77545	-134.141	-84.7839	0
0.7287	-16.0598	2.28862	-113.695	-68.6126	0
0.7293	-11.7759	9.00779	-80.4293	-45.1099	0
0.7300	-5.68623	6.2497	-55.7071	-24.3616	0
0.7307	-1.70971	1.99521	-36.7845	-5.43581	0
0.7313	3.78442	0.762875	-2.60943	18.0565	0
0.7320	7.74173	2.28862	33.7037	42.4705	0
0.7327	4.70651	5.63354	56.2879	63.8367	0
0.7333	0.422626	6.86587	76.128	82.1446	0
0.7340	1.34472	7.15928	96.8772	94.6605	0
0.7347	6.53149	9.3012	110.918	102.285	0
0.7353	12.0256	10.5335	120.076	108.391	0
0.7360	13.2359	11.4431	123.123	110.832	0
0.7367	13.8506	13.2623	118.544	106.862	0
0.7373	20.5742	10.2108	113.965	99.5412	0
0.7380	27.2786	4.72395	104.815	91.2985	0
0.7387	25.7609	3.1982	80.7071	74.8235	0
0.7393	16.2903	1.67246	48.6616	51.017	0
0.7400	4.09178	-2.90479	21.1953	29.965	0
0.7407	-7.81857	-5.63354	-1.69192	12.8721	0
0.7413	-18.8068	-4.72395	-30.3788	-10.0128	0
0.7420	-29.4877	-1.67246	-65.1684	-36.8776	0
0.7427	-32.8303	3.1982	-93.2492	-57.0184	0
0.7433	-27.048	7.77545	-109.116	-71.9642	0
0.7440	-19.7097	5.95629	-123.157	-85.3914	0
0.7447	-9.33618	-4.43054	-138.409	-94.8595	0
0.7453	5.91676	-17.2527	-146.347	-101.877	0
0.7460	12.333	-22.7395	-145.126	-106.15	0
0.7467	8.0491	-20.3042	-140.244	-102.788	0
0.7473	3.16969	-14.2012	-133.224	-94.5558	0
0.7480	-3.22732	-5.63354	-121.936	-85.3914	0
0.7487	-12.698	3.1982	-100.572	-68.6126	0
0.7493	-16.9627	8.39162	-66.692	-44.5024	0
0.7500	-15.445	9.00779	-32.5169	-24.3616	0
0.7507	-10.5656	7.77545	-4.74748	-8.4941	0
0.7513	-0.480256	6.86587	27.601	13.4795	0
0.7520	9.58592	5.95629	64.5287	41.5593	0
0.7527	15.6756	3.81437	95.3536	64.4441	0
0.7533	18.73	2.28862	120.379	77.5676	0
0.7540	20.5742	4.43054	144.487	88.8581	0
0.7547	23.3212	7.48204	160.657	99.5412	0
0.7553	25.4536	6.86587	168.897	105.344	0
0.7560	25.7609	5.04671	174.091	106.559	0
0.7567	25.1462	6.86587	170.732	105.951	0
0.7573	23.0139	9.3012	158.527	99.845	0
0.7580	19.3447	6.2497	143.872	87.6432	0
0.7587	15.08	2.58204	120.682	70.2465	0
0.7593	9.58592	4.43054	84.9748	48.8804	0
0.7600	5.30203	5.04671	51.7172	27.8284	0
0.7607	2.2476	3.1982	25.1599	8.59884	0
0.7613	-5.97439	5.63354	-9.93267	-13.0711	0
0.7620	-14.8303	7.77545	-51.128	-35.9559	0
0.7627	-15.1377	2.58204	-81.9529	-58.8408	0
0.7633	-13.0053	-2.58204	-106.061	-78.992	0
0.7640	-15.1377	-2.90479	-130.783	-91.8012	0
0.7647	-17.8847	-1.67246	-147.567	-98.2111	0
0.7653	-18.8068	-2.58204	-153.367	-101.877	0
0.7660	-18.8068	-6.57246	-156.726	-104.621	0
0.7667	-18.4995	-9.00779	-155.194	-103.71	0
0.7673	-20.6318	-8.39162	-145.126	-99.1328	0
0.7680	-26.1259	-9.91737	-131.7	-88.4497	0
0.7687	-27.6436	-12.6755	-112.475	-68.0052	0
0.7693	-25.8186	-9.91737	-83.1734	-42.6695	0
0.7700	-22.4568	-5.04671	-53.8805	-23.1362	0
0.7707	-19.7097	-3.1982	-29.1583	-6.66122	0
0.7713	-15.1377	-1.37904	2.88721	16.8416	0
0.7720	-5.68623	1.37904	41.9445	41.863	0
0.7727	4.70651	2.58204	75.2105	60.4746	0
0.7733	10.7962	4.43054	102.677	78.793	0
0.7740	15.6756	6.2497	128.005	96.4934	0
0.7747	20.8815	7.48204	146.01	103.511	0
0.7753	23.0139	7.15928	155.775	105.029	0
0.7760	23.3212	5.63354	158.527	110.224	0
0.7767	22.3992	0.469461	153.948	109.617	0
0.7773	18.73	-8.68503	144.184	98.9338	0
0.7780	16.2903	-12.9689	129.529	85.8103	0
0.7787	14.158	-7.77545	101.153	70.5503	0
0.7793	6.83885	-4.10779	65.4462	48.2729	0
0.7800	1.34472	-3.52096	36.4562	26.2992	0
0.7807	1.34472	4.10779	6.85186	8.90257	0
0.7813	-0.78762	14.2012	-32.8199	-13.0711	0
0.7820	-5.97439	15.4042	-70.3536	-38.0925	0
0.7827	-7.81857	11.7365	-100.261	-57.0184	0
0.7833	-9.95091	5.95629	-129.259	-72.5821	0
0.7840	-12.3906	-0.762875	-150.312	-86.9205	0
0.7847	-11.7759	-3.1982	-160.69	-96.6819	0
0.7853	-12.3906	-5.95629	-170.152	-102.484	0
0.7860	-15.7524	-11.4431	-176.557	-104.621	0
0.7867	-16.0598	-12.0593	-170.455	-99.7402	0
0.7873	-16.3671	-8.39162	-158.249	-93.0266	0
0.7880	-16.9627	-8.68503	-141.465	-86.313	0
0.7887	-13.9082	-7.77545	-111.254	-69.8276	0
0.7893	-10.5656	-1.37904	-74.9327	-45.1099	0
0.7900	-7.81857	3.52096	-45.0253	-25.5766	0
0.7907	-1.70971	3.1982	-14.5118	-9.4053	0
0.7913	6.83885	3.1982	24.8569	12.8721	0
0.7920	14.158	5.95629	64.5287	39.1189	0
0.7927	18.4226	6.86587	95.3536	61.7001	0
0.7933	16.2903	3.1982	120.379	77.5676	0
0.7940	12.333	1.37904	140.211	89.1619	0
0.7947	12.333	3.81437	151.204	98.63	0
0.7953	12.9477	4.43054	156.692	103.814	0
0.7960	13.2359	3.52096	159.436	106.862	0
0.7967	14.4653	3.81437	153.948	106.862	0
0.7973	12.0256	1.37904	139.301	99.5412	0
0.7980	8.66382	-3.52096	122.517	86.7215	0
0.7987	9.27855	-5.04671	100.236	72.6869	0
0.7993	4.70651	-6.86587	66.9697	53.7611	0
0.8000	-7.81857	-10.5335	31.2626	31.1799	0
0.8007	-16.9627	-11.7365	1.05219	9.82425	0
0.8013	-23.6862	-8.39162	-30.9933	-13.0711	0
0.8020	-27.9509	-1.37904	-67.9125	-35.0447	0
0.8027	-24.301	10.5335	-96.9108	-53.6563	0
0.8033	-20.6318	17.5461	-113.998	-72.5821	0
0.8040	-22.7641	11.1497	-129.562	-89.6646	0
0.8047	-21.2465	-1.37904	-145.126	-96.6819	0
0.8053	-16.6553	-12.0593	-152.753	-99.1328	0
0.8060	-15.7524	-23.9425	-152.753	-102.484	0
0.8067	-11.4685	-30.6617	-146.347	-100.955	0
0.8073	-5.97439	-23.0329	-132.306	-93.6341	0
0.8080	-5.07151	-5.63354	-115.219	-85.3914	0
0.8087	-4.45678	5.95629	-90.4967	-69.8276	0
0.8093	-1.70971	8.09821	-54.7896	-46.0315	0
0.8100	1.03735	7.77545	-24.8822	-24.0579	0
0.8107	5.91676	7.48204	-3.52694	-5.43581	0
0.8113	12.6403	7.48204	29.133	18.6745	0
0.8120	16.905	9.91737	66.9697	43.6959	0
0.8127	20.8815	13.2623	96.2711	63.5329	0
0.8133	25.4536	12.3527	121.902	79.7042	0
0.8140	26.6638	9.00779	144.487	93.1314	0
0.8147	24.5315	9.62396	154.865	101.374	0
0.8153	21.4771	11.7365	164.933	105.029	0
0.8160	19.3447	7.48204	174.697	107.166	0
0.8167	19.6521	1.05629	167.374	105.951	0
0.8173	18.73	0.146707	149.672	100.149	0
0.8180	16.905	2.28862	135.64	88.5544	0
0.8187	15.6756	1.99521	112.744	72.0794	0
0.8193	12.333	0.762875	77.3485	51.6244	0
0.8200	8.35646	0.469461	45	30.8762	0
0.8207	5.60939	-1.67246	15.3956	10.4317	0
0.8213	1.34472	-4.72395	-20.9175	-13.0711	0
0.8220	-3.84205	-4.43054	-58.4512	-38.3963	0
0.8227	-8.72145	-2.28862	-90.1937	-59.7624	0
0.8233	-16.0598	-1.05629	-116.136	-76.2374	0
0.8240	-24.8965	0.469461	-139.024	-90.89	0
0.8247	-29.7951	-1.37904	-158.552	-99.7402	0
0.8253	-34.3671	-8.68503	-171.069	-102.181	0
0.8260	-40.1686	-11.4431	-176.557	-104.621	0
0.8267	-42.9157	-5.04671	-175.64	-105.228	0
0.8273	-43.2231	0.146707	-165.572	-98.2111	0
0.8280	-43.8186	-2.58204	-149.705	-86.9205	0
0.8287	-40.476	-5.34012	-130.783	-69.5238	0
0.8293	-28.2583	-4.10779	-100.875	-45.4136	0
0.8300	-14.2156	-4.72395	-64.8654	-24.9691	0
0.8307	-4.14941	-5.95629	-36.4815	-7.87616	0
0.8313	5.91676	0.762875	-8.09765	17.1453	0
0.8320	17.2124	10.2108	28.5185	42.7742	0
0.8327	26.0683	13.2623	60.564	61.3963	0
0.8333	30.9477	13.2623	83.7543	77.2638	0
0.8340	33.0801	13.8784	105.421	90.691	0
0.8347	34.905	13.2623	120.985	98.63	0
0.8353	37.9595	11.1497	129.226	105.647	0
0.8360	39.1889	9.62396	132.887	109.617	0
0.8367	37.0566	9.62396	128.923	105.951	0
0.8373	37.9595	9.62396	120.985	98.63	0
0.8380	43.4536	7.77545	112.138	87.0253	0
0.8387	42.8389	3.81437	90.7745	69.3249	0
0.8393	33.6948	1.67246	58.426	48.8804	0
0.8400	19.9595	0.469461	32.4832	27.8284	0
0.8407	3.78442	-1.99521	8.37543	6.15848	0
0.8413	-13.0053	-3.1982	-28.2408	-15.8152	0
0.8420	-24.8965	-4.10779	-63.3418	-40.5329	0
0.8427	-27.9509	-6.57246	-85.9176	-64.3394	0
0.8433	-26.7407	-9.00779	-108.199	-78.0703	0
0.8440	-23.9936	-11.4431	-129.562	-89.6646	0
0.8447	-19.7097	-12.3527	-136.583	-102.181	0
0.8453	-15.1377	-11.1497	-137.803	-107.365	0
0.8460	-13.3127	-12.9689	-140.85	-107.061	0
0.8467	-11.4685	-16.6365	-134.445	-105.532	0
0.8473	-9.02882	-15.727	-121.625	-98.5148	0
0.8480	-12.698	-14.2012	-110.943	-87.2243	0
0.8487	-19.4024	-15.727	-89.5792	-72.5821	0
0.8493	-18.1921	-14.2012	-54.4866	-52.1272	0
0.8500	-9.64355	-12.0593	-24.5791	-30.1535	0
0.8507	1.95945	-15.1108	-0.774411	-11.2382	0
0.8513	15.08	-17.8395	32.1802	10.7355	0
0.8520	23.3212	-16.0204	68.1903	35.7569	0
0.8527	20.5742	-16.9299	94.4361	56.8194	0
0.8533	15.6756	-19.9814	115.194	72.3831	0
0.8540	17.5197	-18.7785	134.722	83.9774	0
0.8547	21.4771	-12.3527	148.451	93.1314	0
0.8553	22.3992	-1.05629	156.692	100.452	0
0.8560	20.5742	8.68503	159.748	101.982	0
0.8567	18.73	12.3527	153.03	96.7971	0
0.8573	15.3874	13.8784	138.384	90.3873	0
0.8580	7.74173	15.1108	124.647	82.752	0
0.8587	-4.14941	7.48204	108.78	66.8845	0
0.8593	-11.7759	-7.15928	78.266	44.6071	0
0.8600	-9.64355	-16.9299	42.862	23.5552	0
0.8607	-4.76414	-19.9814	17.8367	3.4144	0
0.8613	-4.14941	-19.0719	-8.71213	-18.2555	0
0.8620	-4.76414	-11.4431	-48.9983	-40.5329	0
0.8627	-4.45678	0.146707	-87.1381	-62.2028	0
0.8633	-6.89648	8.09821	-111.557	-81.7361	0
0.8640	-11.1612	9.62396	-130.783	-94.8595	0
0.8647	-15.1377	7.77545	-148.788	-100.348	0
0.8653	-19.7097	5.34012	-158.552	-105.532	0
0.8660	-22.4568	1.37904	-161.911	-110.12	0
0.8667	-22.7641	-3.1982	-160.076	-107.365	0
0.8673	-24.8965	-6.86587	-150.008	-99.1328	0
0.8680	-26.1259	-6.2497	-133.527	-89.6646	0
0.8687	-20.6318	-3.52096	-108.813	-73.7971	0
0.8693	-10.2583	-5.04671	-73.7122	-50.9122	0
0.8700	-2.32444	-5.95629	-38.6195	-28.6349	0
0.8707	4.09178	-1.37904	-9.31819	-9.4053	0
0.8713	11.4109	2.90479	24.8569	11.9504	0
0.8720	17.8271	6.86587	62.3906	36.6786	0
0.8727	21.1697	13.8784	90.7745	58.956	0
0.8733	24.2241	18.7785	114.579	74.8235	0
0.8740	27.2786	19.688	136.86	87.329	0
0.8747	27.8933	20.3042	149.983	97.4046	0
0.8753	26.6638	18.1623	158.527	102.285	0
0.8760	25.1462	15.1108	166.768	102.589	0
0.8767	23.3212	13.8784	163.106	100.767	0
0.8773	22.0918	8.09821	151.204	94.3568	0
0.8780	21.4771	-2.90479	141.128	82.4483	0
0.8787	16.905	-10.827	120.379	65.9733	0
0.8793	9.58592	-14.2012	84.9748	45.5288	0
0.8800	4.09178	-10.5335	51.4058	26.2992	0
0.8807	0.115262	4.72395	23.9394	7.99137	0
0.8813	-5.07151	20.891	-8.4091	-16.1189	0
0.8820	-9.64355	28.2264	-42.8956	-41.4546	0
0.8827	-13.9082	29.4587	-73.7122	-59.4587	0
0.8833	-16.6553	23.3557	-99.6549	-73.4933	0
0.8840	-17.5774	12.3527	-120.404	-88.1459	0
0.8847	-18.1921	6.2497	-133.224	-97.2999	0
0.8853	-18.8068	6.86587	-139.024	-101.877	0
0.8860	-17.8847	6.2497	-140.85	-105.228	0
0.8867	-17.27	4.10779	-134.748	-102.788	0
0.8873	-16.0598	5.63354	-121.322	-95.467	0
0.8880	-12.3906	6.86587	-108.199	-86.0093	0
0.8887	-8.72145	4.10779	-89.8906	-70.1418	0
0.8893	-7.81857	2.28862	-56.0101	-47.2465	0
0.8900	-7.81857	1.37904	-21.532	-24.9691	0
0.8907	-7.81857	-1.37904	3.19024	-5.43581	0
0.8913	-6.89648	-0.146707	34.0152	16.2236	0
0.8920	-5.37887	5.63354	72.7694	40.0302	0
0.8927	-3.22732	6.86587	102.677	61.7001	0
0.8933	1.34472	4.43054	124.958	78.4788	0
0.8940	6.83885	2.28862	145.093	91.2985	0
0.8947	8.97119	-0.146707	157.61	99.845	0
0.8953	9.58592	-0.469461	164.015	104.726	0
0.8960	12.0256	2.58204	166.768	106.255	0
0.8967	15.08	4.72395	162.492	104.118	0
0.8973	15.9829	6.2497	152.113	98.3158	0
0.8980	15.6756	7.15928	132.281	88.8581	0
0.8987	14.4653	3.1982	102.374	71.7652	0
0.8993	10.4888	0.762875	70.6314	46.44	0
0.9000	3.78442	3.1982	40.7239	23.5552	0
0.9007	-0.480256	3.1982	7.46633	8.59884	0
0.9013	-2.6318	0.469461	-30.3788	-9.70904	0
0.9020	-8.4333	0.469461	-67.9125	-35.9559	0
0.9027	-13.6201	-0.762875	-99.958	-59.4587	0
0.9033	-14.8303	-6.57246	-125.286	-75.3262	0
0.9040	-17.8847	-8.39162	-146.347	-87.528	0
0.9047	-23.3789	-6.86587	-160.993	-96.9961	0
0.9053	-21.5539	-7.77545	-166.49	-102.788	0
0.9060	-17.8847	-9.62396	-167.711	-106.454	0
0.9067	-21.2465	-11.7365	-165.269	-104.621	0
0.9073	-21.2465	-14.2012	-155.505	-98.8185	0
0.9080	-15.7524	-13.8784	-139.941	-90.2825	0
0.9087	-13.3127	-12.3527	-116.136	-72.5821	0
0.9093	-12.3906	-12.6755	-81.9529	-46.3353	0
0.9100	-7.81857	-10.2108	-48.9983	-23.7542	0
0.9107	-5.97439	-5.04671	-16.9529	-6.05375	0
0.9113	-5.37887	-2.90479	22.1128	16.5378	0
0.9120	-1.09498	-1.99521	58.729	40.6376	0
0.9127	2.2476	3.1982	88.0303	59.2597	0
0.9133	3.16969	9.00779	115.8	75.7347	0
0.9140	5.60939	13.585	137.769	90.3873	0
0.9147	9.58592	18.4557	151.81	98.9338	0
0.9153	14.158	19.9814	161.574	104.118	0
0.9160	19.3447	16.6365	164.63	107.784	0
0.9167	19.9595	12.6755	161.271	104.118	0
0.9173	17.2124	11.4431	155.775	95.8755	0
0.9180	15.9829	10.827	141.128	88.2507	0
0.9187	14.4653	8.68503	112.744	71.1577	0
0.9193	11.4109	6.86587	81.9277	44.9109	0
0.9200	6.83885	8.39162	50.7997	25.6918	0
0.9207	3.16969	9.91737	19.0572	10.7355	0
0.9213	1.65208	6.57246	-13.5943	-12.7673	0
0.9220	0.422626	0.762875	-50.2189	-37.7888	0
0.9227	-4.14941	-5.04671	-83.4765	-55.4892	0
0.9233	-7.51121	-10.2108	-105.143	-71.6605	0
0.9240	-6.89648	-9.62396	-123.46	-87.528	0
0.9247	-8.72145	-5.04671	-142.071	-99.1328	0
0.9253	-11.1612	-3.81437	-152.753	-106.758	0
0.9260	-9.95091	-6.2497	-156.726	-108.287	0
0.9267	-10.5656	-8.09821	-154.891	-101.877	0
0.9273	-15.1377	-9.91737	-143.603	-94.5558	0
0.9280	-15.7524	-9.62396	-127.727	-84.7839	0
0.9287	-9.95091	-5.04671	-104.537	-68.0052	0
0.9293	-7.81857	-3.1982	-69.7475	-47.5502	0
0.9300	-10.873	-6.2497	-38.9226	-28.6349	0
0.9307	-10.2583	-5.34012	-16.0354	-9.4053	0
0.9313	-5.97439	-1.67246	14.4781	13.4795	0
0.9320	-6.89648	-1.05629	50.1852	39.1189	0
0.9327	-8.72145	0.469461	80.7071	59.5634	0
0.9333	-3.84205	4.72395	106.953	75.7347	0
0.9340	3.78442	4.43054	126.179	92.2202	0
0.9347	9.58592	1.05629	136.86	101.982	0
0.9353	15.3874	0.146707	146.625	103.814	0
0.9360	19.6521	-2.58204	152.424	106.559	0
0.9367	19.6521	-7.15928	143.872	105.951	0
0.9373	20.5742	-9.62396	128.923	97.7083	0
0.9380	23.0139	-10.827	116.103	87.6432	0
0.9387	22.0918	-8.09821	96.2711	72.3831	0
0.9393	20.2668	3.1982	66.3637	48.5766	0
0.9400	19.6521	13.8784	36.7593	29.0433	0
0.9407	17.8271	14.4946	8.37543	12.8721	0
0.9413	12.333	9.62396	-25.7997	-10.9345	0
0.9420	3.78442	5.04671	-61.2037	-35.9559	0
0.9427	-6.28175	2.28862	-90.1937	-56.0967	0
0.9433	-16.3671	-0.469461	-114.301	-73.1896	0
0.9440	-25.2038	-5.63354	-134.141	-85.7056	0
0.9447	-29.1804	-8.68503	-146.347	-93.6341	0
0.9453	-30.698	-7.15928	-156.111	-101.269	0
0.9460	-31.9274	-5.95629	-165.572	-103.092	0
0.9467	-29.7951	-5.95629	-165.572	-98.8185	0
0.9473	-25.2038	-6.57246	-153.67	-95.467	0
0.9480	-22.7641	-7.77545	-140.85	-87.8317	0
0.9487	-20.0171	-6.57246	-125.286	-68.9164	0
0.9493	-14.2156	-5.95629	-96.5994	-47.2465	0
0.9500	-5.68623	-9.00779	-63.9478	-28.0274	0
0.9507	7.74173	-9.62396	-37.399	-7.87616	0
0.9513	20.5742	-3.81437	-8.09765	15.6162	0
0.9520	21.7844	1.67246	27.601	39.1189	0
0.9527	13.2359	4.10779	59.6465	60.1709	0
0.9533	5.60939	6.86587	87.4159	76.9601	0
0.9540	-0.480256	10.5335	110.918	88.2507	0
0.9547	-6.28175	12.6755	126.785	96.7971	0
0.9553	-8.72145	11.4431	138.384	105.029	0
0.9560	-5.37887	9.3012	145.093	108.695	0
0.9567	1.34472	10.5335	145.404	105.029	0
0.9573	8.66382	9.91737	140.522	97.7083	0
0.9580	15.3874	5.34012	126.482	87.329	0
0.9587	16.905	-1.67246	97.7947	69.9428	0
0.9593	10.7962	-12.3527	66.9697	48.8804	0
0.9600	2.2476	-21.83	45	28.7396	0
0.9607	-3.22732	-23.3557	20.2778	7.37342	0
0.9613	-7.20384	-16.9299	-14.2088	-15.2077	0
0.9620	-11.1612	-8.09821	-50.2189	-36.2597	0
0.9627	-14.2156	-1.37904	-79.2088	-55.7929	0
0.9633	-16.6553	-3.1982	-104.234	-72.5821	0
0.9640	-16.0598	-9.62396	-126.818	-85.3914	0
0.9647	-12.3906	-11.4431	-142.071	-96.6819	0
0.9653	-6.89648	-11.4431	-148.173	-103.092	0
0.9660	0.115262	-14.4946	-150.615	-102.181	0
0.9667	4.99467	-17.8395	-148.173	-99.4365	0
0.9673	5.30203	-22.4168	-138.409	-96.3782	0
0.9680	7.14621	-28.5198	-126.204	-87.2243	0
0.9687	12.0256	-26.0844	-107.896	-69.5238	0
0.9693	12.0256	-6.86587	-75.8502	-46.9427	0
0.9700	8.35646	17.8395	-44.1162	-24.0579	0
0.9707	8.66382	31.894	-20	-4.82834	0
0.9713	9.27855	28.8425	11.128	15.0087	0
0.9720	7.74173	17.8395	48.3586	38.501	0
0.9727	7.74173	12.3527	76.128	60.1709	0
0.9733	10.4888	12.9689	98.7122	77.5676	0
0.9740	14.7727	12.9689	120.985	91.6022	0
0.9747	19.6521	11.4431	135.64	100.452	0
0.9753	22.0918	10.827	142.963	105.029	0
0.9760	25.1462	9.62396	148.148	108.088	0
0.9767	30.333	6.2497	143.872	105.951	0
0.9773	32.7727	5.95629	131.978	98.63	0
0.9780	33.3874	5.04671	119.158	88.5544	0
0.9787	32.4653	-2.28862	95.6566	72.3831	0
0.9793	25.1462	-11.1497	59.9495	50.1058	0
0.9800	16.905	-12.6755	27.601	29.0433	0
0.9807	12.9477	-12.6755	0.446128	7.99137	0
0.9813	9.58592	-14.2012	-33.7374	-16.1189	0
0.9820	6.83885	-12.9689	-72.1886	-38.0925	0
0.9827	9.89328	-8.39162	-102.399	-56.0967	0
0.9833	12.9477	-2.28862	-123.46	-73.7971	0
0.9840	12.9477	4.10779	-141.162	-88.7534	0
0.9847	12.9477	3.52096	-153.67	-97.2999	0
0.9853	12.9477	-3.1982	-160.993	-103.71	0
0.9860	9.89328	-7.77545	-162.214	-107.669	0
0.9867	1.65208	-10.5335	-152.753	-105.532	0
0.9873	-10.5656	-11.4431	-137.803	-96.9961	0
0.9880	-20.6318	-4.43054	-122.845	-85.0876	0
0.9887	-24.301	3.1982	-98.4344	-68.9164	0
0.9893	-25.2038	1.99521	-63.0303	-48.4719	0
0.9900	-24.5891	-0.146707	-30.9933	-28.6349	0
0.9907	-20.6318	-0.469461	-1.38889	-10.0128	0
0.9913	-14.2156	-5.34012	34.3182	14.705	0
0.9920	-10.5656	-9.62396	72.4664	41.5593	0
0.9927	-11.4685	-6.86587	104.512	62.0038	0
0.9933	-10.873	-1.05629	130.143	77.5676	0
0.9940	-5.37887	9.00779	151.204	90.3873	0
0.9947	-4.14941	20.5976	167.677	98.9338	0
0.9953	-7.20384	25.1749	176.835	103.207	0
0.9960	-4.14941	26.4072	179.579	105.951	0
0.9967	2.55496	29.7521	178.67	105.029	0
0.9973	1.34472	28.8425	171.953	98.63	0
0.9980	-3.22732	23.6491	153.645	86.7215	0
0.9987	-3.22732	18.4557	126.179	69.0211	0
0.9993	-3.47706	12.382	95.8839	45.9058	0
1.0000	-7.74173	8.42096	65.0674	25.4614	0
1.0007	-10.1814	7.80479	35.463	7.45721	0
1.0013	-10.4888	5.66288	2.19697	-14.2127	0
1.0020	-13.8506	2.02455	-35.9512	-39.2342	0
1.0027	-18.4226	0.498803	-70.7408	-59.3749	0
1.0033	-20.555	-2.5527	-97.2896	-73.7238	0
1.0040	-22.3992	-5.31078	-118.342	-87.7584	0
1.0047	-24.2241	-5.60419	-134.823	-99.6564	0
1.0053	-23.302	-8.36228	-146.726	-104.537	0
1.0060	-22.3992	-12.3234	-152.525	-106.066	0
1.0067	-22.9947	-10.1814	-147.946	-104.537	0
1.0073	-20.8623	-8.06887	-139.099	-98.1378	0
1.0080	-19.6521	-12.0299	-131.162	-89.2876	0
1.0087	-18.73	-15.0814	-116.515	-74.9387	0
1.0093	-13.8506	-13.5557	-89.9664	-50.5247	0
1.0100	-9.27855	-12.0299	-62.5	-26.4145	0
1.0107	-8.35646	-9.88803	-38.3923	-9.32152	0
1.0113	-5.60939	-6.54312	-7.26431	9.59383	0
1.0120	-0.422626	-4.07844	29.3603	34.0078	0
1.0127	5.37887	-1.3497	60.4883	54.7561	0
1.0133	13.0053	2.02455	84.899	70.3198	0
1.0140	18.4995	3.22755	104.436	84.365	0
1.0147	17.8847	1.40838	117.862	95.9593	0
1.0153	13.6201	0.498803	127.323	102.065	0
1.0160	8.74066	2.93413	134.344	102.673	0
1.0167	3.24653	5.36946	133.426	99.9287	0
1.0173	2.32444	5.98563	125.488	95.6555	0
1.0180	5.37887	8.12755	116.641	85.2762	0
1.0187	1.40235	8.71438	97.4159	66.0466	0
1.0193	-9.27855	4.13713	68.4175	44.0834	0
1.0200	-15.0608	1.08563	45.8418	25.1576	0
1.0207	-14.158	0.498803	23.5606	5.92807	0
1.0213	-13.2359	-4.07844	-11.8434	-16.3493	0
1.0220	-12.0256	-8.97845	-46.9361	-39.2342	0
1.0227	-8.0491	-10.1814	-74.4024	-61.2078	0
1.0233	-0.115262	-14.7587	-100.951	-79.8194	0
1.0240	7.51121	-19.6587	-121.397	-90.8062	0
1.0247	5.9936	-17.2234	-132.997	-96.3049	0
1.0253	-4.6873	-15.0814	-144.285	-103.018	0
1.0260	-13.5432	-15.991	-148.864	-108.507	0
1.0267	-15.6756	-12.6461	-141.237	-105.459	0
1.0273	-14.7727	-10.1814	-134.52	-97.2161	0
1.0280	-11.7183	-12.6461	-125.673	-88.0621	0
1.0287	-6.81964	-9.59461	-99.4277	-73.4096	0
1.0293	-2.55496	1.40838	-65.2441	-50.221	0
1.0300	1.40235	9.03713	-37.1717	-25.1995	0
1.0307	8.12594	12.7048	-8.78788	-5.05876	0
1.0313	13.3127	13.2916	23.5606	13.2596	0
1.0320	14.8303	9.94671	52.8536	34.919	0
1.0327	17.8847	6.89521	77.5758	57.8143	0
1.0333	22.7641	5.98563	99.5455	75.8185	0
1.0340	25.8186	6.6018	117.862	88.6382	0
1.0347	26.7407	9.6533	130.37	97.4884	0
1.0353	26.4333	10.5629	138.308	103.584	0
1.0360	25.2231	7.51138	143.493	106.035	0
1.0367	25.2231	7.51138	141.667	103.584	0
1.0373	24.6083	9.6533	133.729	97.1847	0
1.0380	21.2465	8.71438	122.744	86.8053	0
1.0387	17.2892	8.71438	101.381	71.2415	0
1.0393	12.3906	12.382	68.729	49.5716	0
1.0400	5.07151	12.0886	40.6482	28.5196	0
1.0407	0.806831	8.42096	21.1195	9.2901	0
1.0413	-0.115262	3.22755	-6.34681	-13.5948	0
1.0420	-3.78442	-8.36228	-43.8805	-38.323	0
1.0427	-7.127	-19.3359	-73.7879	-59.0712	0
1.0433	-8.97119	-21.1844	-93.325	-75.8499	0
1.0440	-13.8506	-19.3359	-112.239	-89.2876	0
1.0447	-16.905	-15.991	-130.244	-97.8236	0
1.0453	-15.3682	-6.54312	-141.54	-103.322	0
1.0460	-16.5977	1.40838	-146.12	-106.988	0
1.0467	-18.73	0.176048	-144.588	-105.155	0
1.0473	-15.6756	-2.5527	-136.961	-97.8236	0
1.0480	-12.3138	-1.64311	-125.673	-86.8367	0
1.0487	-9.27855	-2.25928	-105.833	-70.058	0
1.0493	-3.16969	-5.01737	-74.0994	-48.6918	0
1.0500	-0.115262	-5.60419	-42.3569	-29.7765	0
1.0507	-1.03735	-4.07844	-17.0286	-9.01778	0
1.0513	0.806831	-4.07844	12.8788	16.6112	0
1.0520	3.86126	-4.69461	47.6684	39.5065	0
1.0527	4.45678	-1.02695	76.0522	57.2069	0
1.0533	7.81857	3.5503	98.6364	75.211	0
1.0540	13.6201	4.13713	119.386	91.0785	0
1.0547	16.3671	3.22755	135.253	99.9287	0
1.0553	13.9274	6.6018	148.687	104.809	0
1.0560	10.873	10.5629	159.057	107.25	0
1.0567	9.33618	10.2401	155.699	104.506	0
1.0573	5.9936	7.80479	142.576	97.4884	0
1.0580	1.40235	7.18863	130.673	87.109	0
1.0587	-4.09178	9.94671	113.283	70.3198	0
1.0593	-12.3138	12.7048	82.1549	48.0425	0
1.0600	-17.8079	13.9078	51.9445	28.8234	0
1.0607	-15.9829	12.382	28.7458	10.8192	0
1.0613	-14.158	7.80479	-2.98822	-12.3798	0
1.0620	-16.5977	1.40838	-42.0539	-35.5684	0
1.0627	-17.8079	-8.97845	-71.0438	-55.4054	0
1.0633	-16.905	-23.9132	-94.8485	-72.8021	0
1.0640	-16.2903	-36.1485	-120.177	-85.0143	0
1.0647	-15.0608	-40.403	-136.658	-93.8645	0
1.0653	-15.6756	-35.2096	-146.726	-103.322	0
1.0660	-16.5977	-16.9006	-156.49	-105.155	0
1.0667	-10.4888	9.33054	-153.443	-96.9123	0
1.0673	0.806831	20.3335	-138.796	-92.0316	0
1.0680	8.12594	11.4725	-127.197	-87.7584	0
1.0687	9.04803	4.13713	-108.889	-69.4505	0
1.0693	7.20384	4.13713	-77.1465	-45.644	0
1.0700	2.93917	0.498803	-48.1566	-27.3361	0
1.0707	-4.6873	-4.4012	-24.0488	-7.19537	0
1.0713	-12.0256	0.176048	4.94108	16.9149	0
1.0720	-14.158	7.80479	36.9866	37.6736	0
1.0727	-11.1035	10.8563	67.5085	56.8927	0
1.0733	-3.47706	13.2916	92.2223	74.2893	0
1.0740	7.20384	16.6659	108.704	86.1978	0
1.0747	16.9819	14.8174	121.524	95.3518	0
1.0753	20.9392	11.179	132.508	102.673	0
1.0760	21.2465	12.382	134.344	103.898	0
1.0767	22.7641	16.0497	131.288	101.144	0
1.0773	26.1259	15.7563	128.544	98.0959	0
1.0780	28.2583	9.94671	119.386	88.9419	0
1.0787	27.9701	3.22755	98.325	69.7124	0
1.0793	22.476	-0.44012	70.2526	46.8275	0
1.0800	12.3906	-1.64311	42.7862	27.598	0
1.0807	3.5539	-2.25928	16.5404	10.2013	0
1.0813	-0.72999	-2.87545	-15.1936	-11.7723	0
1.0820	-4.99467	-6.83653	-48.7627	-35.2647	0
1.0827	-10.4888	-11.7072	-75.926	-55.1017	0
1.0833	-12.9285	-11.1204	-98.2071	-72.8021	0
1.0840	-13.2359	-9.59461	-119.259	-86.8367	0
1.0847	-16.905	-13.5557	-132.997	-96.0011	0
1.0853	-21.7844	-16.9006	-139.402	-101.793	0
1.0860	-22.9947	-15.0814	-143.064	-102.715	0
1.0867	-22.3992	-13.2329	-139.402	-98.1378	0
1.0873	-20.555	-12.3234	-131.162	-95.0795	0
1.0880	-15.0608	-11.1204	-122.315	-89.895	0
1.0887	-8.35646	-10.1814	-102.778	-72.1946	0
1.0893	-0.422626	-9.27186	-71.6499	-47.4769	0
1.0900	9.04803	-9.59461	-46.9361	-27.3361	0
1.0907	15.1377	-9.88803	-25.8754	-9.93946	0
1.0913	15.1377	-8.06887	5.85859	12.6417	0
1.0920	17.8847	-6.83653	38.5185	36.7519	0
1.0927	26.1259	-7.4527	62.9293	55.9815	0
1.0933	31.6201	-5.01737	86.1196	71.2415	0
1.0940	31.0053	-3.16886	106.566	84.365	0
1.0947	31.6201	-4.07844	117.862	93.5189	0
1.0953	33.445	-1.64311	126.103	99.0071	0
1.0960	31.6201	3.22755	134.647	103.28	0
1.0967	26.4333	5.98563	135.564	101.762	0
1.0973	22.1686	8.71438	127.626	94.7338	0
1.0980	19.1142	11.4725	114.2	85.8836	0
1.0987	14.8303	8.42096	95.8839	71.2415	0
1.0993	9.64355	4.45988	71.7761	48.6604	0
1.1000	5.9936	5.66288	44.6212	27.2942	0
1.1007	2.32444	5.66288	18.9815	7.76095	0
1.1013	-2.2476	1.08563	-8.48485	-15.7314	0
1.1020	-6.22412	-1.02695	-43.2744	-38.323	0
1.1027	-10.4888	2.31797	-75.0085	-56.6308	0
1.1033	-13.8506	2.02455	-93.628	-74.9387	0
1.1040	-15.9829	-4.4012	-109.192	-89.5913	0
1.1047	-18.1153	-9.27186	-126.583	-97.2161	0
1.1053	-19.6521	-9.59461	-136.044	-103.322	0
1.1060	-19.0374	-11.4138	-134.823	-108.81	0
1.1067	-17.5197	-15.0814	-129.335	-106.066	0
1.1073	-16.905	-15.6976	-120.791	-96.9123	0
1.1080	-14.7727	-14.1719	-107.668	-86.8367	0
1.1087	-11.4109	-13.8491	-85.6903	-73.4096	0
1.1093	-8.35646	-13.2329	-54.5623	-52.3576	0
1.1100	-6.81964	-12.0299	-24.0488	-30.9914	0
1.1107	-4.09178	-11.4138	2.81145	-13.909	0
1.1113	0.192103	-7.74611	35.16	7.76095	0
1.1120	2.93917	-3.16886	71.1701	34.0078	0
1.1127	3.24653	-1.96587	100.16	55.6777	0
1.1133	4.76414	-1.3497	123.965	71.849	0
1.1140	7.81857	1.7018	144.411	86.1978	0
1.1147	9.64355	5.07605	154.79	96.263	0
1.1153	11.7951	7.80479	160.892	101.144	0
1.1160	12.3906	11.7659	166.692	102.673	0
1.1167	9.95091	11.4725	159.057	99.625	0
1.1173	8.12594	6.27904	140.749	93.2152	0
1.1180	8.74066	7.51138	126.406	84.9724	0
1.1187	4.45678	18.485	104.125	68.8012	0
1.1193	-2.2476	25.2042	64.7559	45.9058	0
1.1200	-4.6873	17.8689	31.4983	25.7651	0
1.1207	-7.127	5.66288	6.16162	6.84974	0
1.1213	-15.9829	-1.3497	-29.5371	-15.7314	0
1.1220	-26.0491	-5.31078	-68.9058	-37.4013	0
1.1227	-33.6756	-7.74611	-97.8957	-55.4054	0
1.1233	-37.0374	-1.96587	-123.838	-73.1058	0
1.1240	-33.3874	7.80479	-147.34	-87.4547	0
1.1247	-29.7183	9.94671	-159.546	-95.6869	0
1.1253	-28.7962	5.07605	-165.951	-101.489	0
1.1260	-24.5315	2.61138	-168.392	-104.233	0
1.1267	-18.73	3.5503	-161.684	-101.489	0
1.1273	-17.8079	3.22755	-149.47	-96.3049	0
1.1280	-15.9829	-1.3497	-136.658	-90.1988	0
1.1287	-10.7962	-6.54312	-114.377	-74.9387	0
1.1293	-6.53149	-7.74611	-80.2021	-50.8284	0
1.1300	-1.34472	-9.88803	-48.7627	-30.6877	0
1.1307	1.70971	-16.9006	-21.6078	-14.2127	0
1.1313	2.32444	-22.094	13.4933	10.505	0
1.1320	6.89648	-19.6587	53.7711	36.7519	0
1.1327	11.1804	-14.1719	87.6516	54.1486	0
1.1333	5.07151	-7.74611	116.945	71.2415	0
1.1340	-1.63287	4.7533	140.749	89.5494	0
1.1347	-0.72999	16.3431	156.616	99.0071	0
1.1353	1.11419	16.0497	167.913	102.673	0
1.1360	3.24653	8.12755	171.877	106.339	0
1.1367	8.4333	4.13713	165.775	103.28	0
1.1373	11.4877	2.61138	156.313	94.1264	0
1.1380	9.95091	0.498803	142.576	84.6687	0
1.1387	11.4877	5.36946	116.945	70.634	0
1.1393	12.698	16.0497	86.431	49.5716	0
1.1400	9.64355	19.1012	59.8738	27.598	0
1.1407	7.20384	14.524	34.2424	7.45721	0
1.1413	7.20384	11.179	3.41751	-13.5948	0
1.1420	3.5539	12.0886	-32.8956	-35.2647	0
1.1427	0.806831	16.0497	-64.6381	-54.4942	0
1.1433	5.37887	20.627	-90.2694	-70.9692	0
1.1440	9.95091	20.3335	-112.854	-85.9255	0
1.1447	9.64355	13.9078	-128.418	-96.9123	0
1.1453	8.74066	3.22755	-134.823	-102.097	0
1.1460	6.89648	-7.4527	-142.147	-104.233	0
1.1467	2.32444	-13.2329	-143.367	-103.93	0
1.1473	-1.34472	-11.1204	-132.079	-98.1378	0
1.1480	-1.34472	-0.117365	-117.433	-87.1509	0
1.1487	4.45678	12.0886	-98.2071	-71.2729	0
1.1493	17.2892	14.524	-67.0792	-50.5247	0
1.1500	29.7951	8.42096	-36.2542	-28.5511	0
1.1507	31.6201	2.61138	-9.70539	-9.32152	0
1.1513	24.301	-0.733533	25.3956	10.8192	0
1.1520	20.0171	-4.07844	61.0943	34.919	0
1.1527	19.7289	-5.60419	86.431	58.7256	0
1.1533	14.8303	-3.78503	109.924	75.5148	0
1.1540	4.76414	1.08563	131.591	87.109	0
1.1547	-5.30203	6.89521	143.493	96.263	0
1.1553	-13.2359	9.6533	151.734	101.762	0
1.1560	-16.905	9.03713	155.396	104.202	0
1.1567	-15.9829	7.51138	147.458	104.506	0
1.1573	-13.2359	5.36946	136.785	99.0071	0
1.1580	-8.66382	5.07605	125.185	88.9419	0
1.1587	-3.47706	8.12755	99.2425	73.9856	0
1.1593	-2.2476	8.71438	62.9293	51.7082	0
1.1600	-1.94024	4.45988	32.7189	28.5196	0
1.1607	0.192103	-0.44012	5.85859	10.505	0
1.1613	-1.94024	-1.96587	-26.1869	-9.93946	0
1.1620	-5.91676	-1.96587	-64.3266	-34.0497	0
1.1627	-5.91676	-5.31078	-100.034	-55.1017	0
1.1633	-6.22412	-9.59461	-125.673	-73.1058	0
1.1640	-8.66382	-11.4138	-143.982	-88.6696	0
1.1647	-8.66382	-13.2329	-160.463	-96.9123	0
1.1653	-8.0491	-16.9006	-171.751	-101.186	0
1.1660	-9.27855	-16.2844	-173.889	-105.155	0
1.1667	-10.4888	-14.1719	-167.483	-103.322	0
1.1673	-12.0256	-17.8102	-154.663	-95.6869	0
1.1680	-11.4109	-19.6587	-138.485	-85.9255	0
1.1687	-7.127	-14.1719	-114.992	-70.3617	0
1.1693	-4.6873	-9.88803	-79.8906	-47.4769	0
1.1700	-1.63287	-11.4138	-44.798	-25.807	0
1.1707	6.30096	-10.7976	-17.3317	-8.10658	0
1.1713	15.1377	-5.60419	14.4024	12.3379	0
1.1720	20.6318	-3.16886	53.7711	36.7519	0
1.1727	23.9936	-3.16886	87.6516	58.7256	0
1.1733	19.7289	-1.02695	110.842	74.2893	0
1.1740	8.4333	0.176048	129.764	86.8053	0
1.1747	-1.03735	-2.25928	145.328	98.7033	0
1.1753	-5.91676	-2.25928	155.396	105.417	0
1.1760	-8.66382	-0.44012	159.36	103.584	0
1.1767	-9.27855	-1.96587	156.01	99.0071	0
1.1773	-4.99467	0.792216	146.237	96.5667	0
1.1780	2.32444	9.03713	130.673	91.686	0
1.1787	7.20384	9.6533	106.566	75.8185	0
1.1793	8.4333	4.45988	75.4378	51.1008	0
1.1800	9.04803	4.7533	44.9243	30.0383	0
1.1807	8.74066	3.84371	16.8434	13.2596	0
1.1813	5.37887	-1.3497	-15.8081	-9.32152	0
1.1820	1.40235	-2.25928	-52.4243	-34.6572	0
1.1827	-3.47706	-2.25928	-84.4697	-53.8867	0
1.1833	-9.87407	-5.92695	-112.854	-70.058	0
1.1840	-12.0256	-7.4527	-139.705	-85.6218	0
1.1847	-8.66382	-7.4527	-157.711	-95.3832	0
1.1853	-10.4888	-9.27186	-165.034	-100.882	0
1.1860	-18.1153	-8.06887	-169.31	-103.626	0
1.1867	-23.302	-5.92695	-167.786	-101.489	0
1.1873	-27.8933	-8.36228	-155.269	-95.3832	0
1.1880	-33.3874	-10.7976	-138.485	-85.6218	0
1.1887	-33.3874	-10.5042	-118.342	-69.1363	0
1.1893	-30.0256	-9.59461	-89.0489	-47.7806	0
1.1900	-31.2359	-7.74611	-56.7004	-28.2473	0
1.1907	-32.4653	-6.83653	-27.7105	-10.2432	0
1.1913	-24.2241	-7.12994	5.25253	10.2013	0
1.1920	-11.1035	-3.16886	44.0068	34.3116	0
1.1927	0.499467	3.22755	76.9697	57.8143	0
1.1933	11.4877	5.98563	101.077	75.211	0
1.1940	20.3244	6.89521	121.221	87.7165	0
1.1947	25.2231	7.18863	135.253	96.5667	0
1.1953	27.6628	5.98563	141.052	102.065	0
1.1960	28.873	5.36946	142.273	105.417	0
1.1967	27.048	6.6018	139.226	105.417	0
1.1973	24.9157	8.42096	131.591	99.0071	0
1.1980	24.9157	8.71438	119.386	87.4128	0
1.1987	23.0715	4.7533	98.0219	71.5453	0
1.1993	18.8068	-1.96587	67.8115	49.2679	0
1.2000	17.5774	-3.16886	39.1246	25.7651	0
1.2007	15.445	2.31797	12.5758	8.36842	0
1.2013	8.12594	5.98563	-20.9933	-9.93946	0
1.2020	1.40235	2.93413	-56.0859	-32.2168	0
1.2027	-0.422626	0.498803	-81.7256	-52.0539	0
1.2033	-2.55496	2.31797	-103.695	-68.8326	0
1.2040	-6.81964	2.61138	-126.28	-85.0143	0
1.2047	-7.74173	1.08563	-140.32	-94.1683	0
1.2053	-6.53149	2.02455	-148.249	-98.7452	0
1.2060	-8.0491	2.31797	-154.049	-104.537	0
1.2067	-9.27855	-0.733533	-149.781	-105.155	0
1.2073	-5.91676	-2.87545	-138.182	-96.9123	0
1.2080	-3.78442	-3.16886	-125.673	-86.533	0
1.2087	-4.37994	-6.54312	-101.869	-73.1058	0
1.2093	-0.422626	-8.36228	-65.5472	-52.6613	0
1.2100	5.68623	-1.3497	-36.2542	-30.9914	0
1.2107	6.89648	5.98563	-12.1465	-12.3798	0
1.2113	7.20384	7.51138	23.5606	8.06468	0
1.2120	11.4877	5.07605	62.3148	30.96	0
1.2127	15.1377	3.22755	89.1751	54.1486	0
1.2133	15.1377	5.07605	109.318	73.3781	0
1.2140	16.9819	8.71438	128.232	85.2762	0
1.2147	19.7289	9.6533	141.052	92.9114	0
1.2153	16.3671	9.6533	149.293	99.3108	0
1.2160	12.698	10.5629	154.478	102.673	0
1.2167	14.2348	8.71438	149.907	102.369	0
1.2173	15.1377	5.07605	136.785	96.8705	0
1.2180	11.7951	5.36946	121.827	85.2762	0
1.2187	7.81857	8.71438	102.298	69.4086	0
1.2193	3.24653	9.33054	72.9967	48.3567	0
1.2200	0.499467	6.89521	39.1246	26.0688	0
1.2207	-1.34472	4.13713	7.99664	8.68263	0
1.2213	-5.91676	1.7018	-24.3519	-9.63572	0
1.2220	-10.7962	-1.3497	-58.8384	-34.6572	0
1.2227	-10.4888	-5.60419	-88.1314	-57.8458	0
1.2233	-12.0256	-11.7072	-109.798	-74.635	0
1.2240	-17.8079	-19.9521	-129.941	-89.5913	0
1.2247	-19.9595	-30.6323	-147.946	-97.8236	0
1.2253	-19.9595	-38.2611	-158.022	-100.882	0
1.2260	-22.7065	-34.6228	-161.372	-104.233	0
1.2267	-24.2241	-21.4779	-159.243	-104.537	0
1.2273	-22.3992	-5.60419	-150.699	-98.7452	0
1.2280	-19.9595	9.03713	-138.485	-89.5913	0
1.2287	-18.4226	18.8078	-117.121	-72.1946	0
1.2293	-17.8079	17.5755	-82.9462	-47.7806	0
1.2300	-16.2903	6.89521	-51.8182	-28.5511	0
1.2307	-12.6211	-2.87545	-29.234	-12.6835	0
1.2313	-9.27855	-3.49162	1.59091	9.2901	0
1.2320	-6.81964	8.71438	38.5185	33.0966	0
1.2327	-2.2476	30.691	68.4175	52.6194	0
1.2333	2.01708	46.2713	93.4428	70.634	0
1.2340	5.9936	43.8359	116.945	86.5016	0
1.2347	10.873	35.2683	134.95	95.9593	0
1.2353	13.9274	30.691	149.907	100.232	0
1.2360	14.5422	25.8204	159.057	102.065	0
1.2367	15.7524	19.7174	155.699	102.369	0
1.2373	15.445	16.6659	147.458	99.0071	0
1.2380	14.8303	14.524	136.17	88.9419	0
1.2387	15.445	13.2916	113.586	70.9378	0
1.2393	11.7951	13.6144	83.9815	49.8753	0
1.2400	6.89648	11.7659	58.3502	31.2637	0
1.2407	6.89648	8.12755	35.463	12.0342	0
1.2413	4.14941	7.51138	6.16162	-11.4581	0
1.2420	-3.47706	6.27904	-29.5371	-35.2647	0
1.2427	-6.81964	2.31797	-59.4445	-55.7092	0
1.2433	-8.35646	-1.64311	-81.7256	-74.9387	0
1.2440	-12.9285	-4.4012	-101.254	-89.5913	0
1.2447	-14.7727	-8.36228	-115.901	-97.5198	0
1.2453	-14.7727	-10.1814	-124.756	-103.322	0
1.2460	-15.6756	-8.06887	-132.685	-106.988	0
1.2467	-13.2359	-6.83653	-133.603	-104.851	0
1.2473	-8.35646	-10.1814	-121.7	-99.3527	0
1.2480	-5.91676	-17.8102	-106.448	-91.7279	0
1.2487	-3.47706	-27.9036	-89.0489	-77.0753	0
1.2493	-1.63287	-34.9162	-60.665	-54.7979	0
1.2500	-3.47706	-30.6323	-26.7929	-32.2168	0
1.2507	-4.99467	-16.6072	2.19697	-12.6835	0
1.2513	-4.09178	-2.25928	32.7189	7.45721	0
1.2520	-3.78442	3.22755	67.8115	30.3421	0
1.2527	-2.86233	4.13713	97.7189	52.9336	0
1.2533	1.11419	4.13713	120	70.9378	0
1.2540	4.14941	3.22755	138.914	85.5799	0
1.2547	6.89648	1.7018	154.478	96.5667	0
1.2553	14.2348	1.7018	164.857	101.447	0
1.2560	23.3789	2.31797	167.298	102.065	0
1.2567	25.2231	3.5503	161.498	100.536	0
1.2573	22.476	4.7533	150.817	96.263	0
1.2580	19.7289	3.84371	135.253	88.0202	0
1.2587	14.2348	2.31797	110.539	72.7707	0
1.2593	3.24653	1.40838	79.7139	51.1008	0
1.2600	-4.37994	-0.44012	48.5859	29.4309	0
1.2607	-7.74173	-2.87545	17.1549	11.123	0
1.2613	-12.0256	-3.78503	-17.0286	-9.01778	0
1.2620	-15.6756	-5.92695	-50.2946	-31.6094	0
1.2627	-15.0608	-9.59461	-78.6701	-54.7979	0
1.2633	-15.0608	-12.3234	-105.227	-73.7238	0
1.2640	-15.6756	-13.2329	-130.244	-86.8367	0
1.2647	-14.7727	-13.2329	-144.899	-95.0795	0
1.2653	-12.9285	-14.7587	-150.699	-99.3527	0
1.2660	-11.4109	-15.6976	-154.049	-102.401	0
1.2667	-11.7183	-13.5557	-153.443	-103.322	0
1.2673	-14.158	-12.3234	-145.505	-97.2161	0
1.2680	-14.7727	-14.4653	-134.217	-85.9255	0
1.2687	-12.0256	-15.0814	-114.68	-71.2729	0
1.2693	-7.127	-11.4138	-79.8906	-52.0539	0
1.2700	-1.34472	-7.4527	-46.0185	-29.1585	0
1.2707	4.45678	-3.16886	-20.9933	-9.63572	0
1.2713	9.04803	-0.117365	11.0522	10.2013	0
1.2720	11.4877	-1.3497	51.027	34.3116	0
1.2727	12.3906	-2.25928	82.1549	57.5106	0
1.2733	13.9274	0.498803	104.436	75.211	0
1.2740	16.9819	3.22755	127.012	87.109	0
1.2747	17.8847	5.98563	143.493	94.4301	0
1.2753	17.5774	10.5629	153.569	100.84	0
1.2760	17.8847	13.9078	159.057	104.506	0
1.2767	16.9819	15.7563	155.093	102.065	0
1.2773	16.0598	17.8689	146.549	96.263	0
1.2780	16.9819	16.6659	138.005	87.7165	0
1.2787	13.0053	12.382	116.945	73.3781	0
1.2793	6.58912	9.6533	83.0724	52.6194	0
1.2800	4.45678	7.80479	51.33	30.0383	0
1.2807	-0.72999	6.27904	23.8636	9.59383	0
1.2813	-12.3138	4.7533	-8.48485	-9.93946	0
1.2820	-19.0374	-0.733533	-47.5421	-32.5206	0
1.2827	-19.6521	-6.83653	-85.3873	-56.0234	0
1.2833	-23.6094	-9.59461	-111.633	-75.2424	0
1.2840	-26.0491	-12.9395	-128.115	-88.6696	0
1.2847	-21.4771	-16.9006	-145.808	-96.9123	0
1.2853	-15.9829	-16.6072	-161.987	-100.882	0
1.2860	-12.9285	-14.4653	-166.263	-102.401	0
1.2867	-12.3138	-14.7587	-162.29	-99.9602	0
1.2873	-11.7183	-15.991	-155.581	-95.0795	0
1.2880	-7.74173	-17.2234	-143.367	-88.6696	0
1.2887	-2.55496	-18.7491	-121.094	-72.4984	0
1.2893	-0.422626	-17.8102	-89.9664	-49.6135	0
1.2900	2.32444	-15.991	-57.9209	-31.6094	0
1.2907	6.30096	-10.7976	-29.234	-12.6835	0
1.2913	11.4877	-2.5527	2.5	12.6417	0
1.2920	16.0598	4.13713	40.6482	35.537	0
1.2927	17.8847	7.80479	76.0522	53.8448	0
1.2933	18.4995	12.7048	101.995	72.4565	0
1.2940	21.2465	17.282	123.35	86.1978	0
1.2947	23.3789	16.3431	143.493	95.3518	0
1.2953	20.6318	10.2401	157.231	103.584	0
1.2960	12.3906	1.40838	163.022	107.857	0
1.2967	5.37887	-7.74611	161.801	104.202	0
1.2973	11.4877	-11.1204	153.569	97.1847	0
1.2980	24.6083	-5.60419	140.446	88.9419	0
1.2987	23.9936	7.51138	119.689	74.2893	0
1.2993	9.64355	25.2042	88.2576	52.9336	0
1.3000	-3.78442	38.3198	57.7441	32.7929	0
1.3007	-18.1153	37.1168	32.7189	13.8671	0
1.3013	-35.5198	28.8719	2.5	-8.10658	0
1.3020	-47.7183	22.7689	-35.0337	-30.9914	0
1.3027	-50.4653	16.3431	-68.9058	-51.7501	0
1.3033	-44.3565	10.5629	-94.8485	-70.9692	0
1.3040	-31.5432	11.7659	-115.598	-86.533	0
1.3047	-19.9595	12.9982	-132.079	-96.0011	0
1.3053	-12.3138	7.51138	-143.982	-102.715	0
1.3060	-5.91676	2.02455	-149.167	-106.988	0
1.3067	-1.34472	0.792216	-147.34	-104.537	0
1.3073	-0.115262	0.176048	-139.099	-97.2161	0
1.3080	1.40235	-2.25928	-126.583	-87.4547	0
1.3087	5.9936	-4.4012	-107.668	-73.4096	0
1.3093	12.0832	-5.60419	-78.9815	-53.5725	0
1.3100	15.1377	-4.07844	-49.3771	-31.9131	0
1.3107	16.6745	-0.117365	-24.9663	-12.0761	0
1.3113	20.3244	5.07605	4.63805	9.2901	0
1.3120	22.1686	5.98563	42.4832	33.4004	0
1.3127	20.3244	2.61138	75.4378	54.7561	0
1.3133	21.2465	2.31797	99.857	70.634	0
1.3140	23.3789	5.36946	120.606	84.365	0
1.3147	23.6862	5.98563	134.344	95.048	0
1.3153	25.2231	5.07605	141.355	100.84	0
1.3160	25.5112	5.36946	145.328	103.898	0
1.3167	23.0715	2.31797	141.97	103.584	0
1.3173	22.476	-1.64311	131.288	95.3518	0
1.3180	22.476	-2.25928	119.689	83.747	0
1.3187	18.1921	-3.49162	101.381	70.3198	0
1.3193	13.0053	-5.92695	72.3906	49.5716	0
1.3200	7.81857	-3.16886	44.0068	26.383	0
1.3207	0.499467	-1.3497	18.9815	8.68263	0
1.3213	-3.78442	-5.60419	-12.1465	-11.1544	0
1.3220	-4.99467	-8.65569	-45.7155	-36.4901	0
1.3227	-8.0491	-8.65569	-75.6229	-58.4637	0
1.3233	-12.3138	-14.1719	-103.695	-74.9387	0
1.3240	-15.3682	-19.9521	-125.059	-89.2876	0
1.3247	-17.8079	-20.5683	-135.741	-97.2161	0
1.3253	-20.555	-22.3874	-146.726	-102.401	0
1.3260	-23.9168	-26.9647	-158.931	-106.988	0
1.3267	-26.3565	-26.9647	-156.801	-104.233	0
1.3273	-26.9712	-22.3874	-145.808	-96.9123	0
1.3280	-27.2786	-19.0425	-136.961	-90.5025	0
1.3287	-28.2006	-18.4264	-118.342	-74.9387	0
1.3293	-30.0256	-16.2844	-85.3873	-50.221	0
1.3300	-34.905	-10.5042	-54.8654	-30.9914	0
1.3307	-36.73	-0.44012	-28.628	-14.8202	0
1.3313	-32.4653	7.51138	6.16162	6.24227	0
1.3320	-28.2006	5.98563	41.5657	27.598	0
1.3327	-23.9168	-2.25928	66.894	49.5716	0
[truncated: 45,664 more rows]
