# Supplementary material for: Identification of Haptic Based Guiding Using Hard Reins
Source: PLoS One. 2015 Jul 22;10(7):e0132020. doi: 10.1371/journal.pone.0132020 (PMC4511788; doi:10.1371/journal.pone.0132020)
Supplement: S3 File — (ZIP) [file pone.0132020.s003.zip › EMGData1/Subject2/T18/t18.txt]

0.0000	-0.28183	4.31895	-22.4812	4.66604	0
0.0007	-0.28183	3.08497	-21.2623	4.36111	0
0.0013	-0.28183	3.36973	-19.1312	4.97098	0
0.0020	-0.28183	2.46797	-19.1312	6.49564	0
0.0027	-0.28183	2.18321	-21.2623	8.0203	0
0.0033	-0.28183	3.08497	-26.146	8.32524	0
0.0040	-0.28183	1.56621	-32.2486	8.32524	0
0.0047	-0.28183	0.664454	-35.6067	8.9351	0
0.0053	-0.28183	1.56621	-35.6067	8.32524	0
0.0060	-0.28183	0.664454	-35.9134	8.63017	0
0.0067	-0.28183	-0.569532	-36.2202	10.1548	0
0.0073	-0.28183	1.56621	-31.6432	8.9351	0
0.0080	-0.28183	3.36973	-23.0947	8.9351	0
0.0087	-0.28183	4.31895	-13.9408	11.6852	0
0.0093	-0.28183	4.31895	-6.61117	10.7704	0
0.0100	-0.28183	4.93595	0.710358	7.41044	0
0.0107	-0.28183	6.12247	6.81298	7.71537	0
0.0113	-0.28183	7.97345	8.33863	7.41044	0
0.0120	1.24945	7.35646	5.90081	5.58084	0
0.0127	-0.892462	6.12247	1.92927	6.49564	0
0.0133	-1.19308	5.22071	-2.95444	4.66604	0
0.0140	-0.28183	5.22071	-8.1449	1.0011	0
0.0147	-0.892462	4.93595	-9.36381	2.8307	0
0.0153	0.328802	2.18321	-7.22466	3.75125	0
0.0160	2.77133	-2.42051	-7.53141	0.0863017	0
0.0167	3.08134	-3.60704	-8.1449	-0.828496	0
0.0173	2.77133	-3.03751	-8.44357	5.58084	0
0.0180	0.638815	-5.74278	-13.0205	11.9902	0
0.0187	-5.15749	-8.82775	-18.5177	14.1247	0
0.0193	-7.2994	-9.44474	-21.8758	11.9902	0
0.0200	-1.80371	-10.3465	-24.0069	9.54497	0
0.0207	2.1607	-10.3465	-25.5325	8.9351	0
0.0213	1.24945	-10.0143	-24.6204	6.19071	0
0.0220	0.028183	-10.3465	-23.0947	2.8307	0
0.0227	0.028183	-9.44474	-19.4299	2.52576	0
0.0233	1.24945	-9.11252	-14.8529	1.9159	0
0.0240	3.08134	-12.15	-15.1597	0.696167	0
0.0247	2.1607	-15.5198	-21.8758	1.9159	0
0.0253	0.028183	-15.852	-25.8393	2.8307	0
0.0260	1.24945	-14.001	-25.8393	0.391234	0
0.0267	4.60323	-10.6313	-25.8393	0.0863017	0
0.0273	5.21386	-8.82775	-27.9784	2.52576	0
0.0280	2.47071	-11.2483	-27.6717	4.05618	0
0.0287	0.939434	-14.2858	-22.1825	3.75125	0
0.0293	1.55007	-13.0992	-12.7219	2.22083	0
0.0300	1.55007	-9.11252	0.710358	1.0011	0
0.0307	0.638815	-7.87853	14.1345	0.696167	0
0.0313	0.028183	-8.21076	20.8506	0.391234	0
0.0320	0.328802	-7.309	25.4276	-1.13343	0
0.0327	2.1607	-6.97677	32.7491	-0.828496	0
0.0333	4.91324	-8.21076	37.0274	2.22083	0
0.0340	3.08134	-7.59376	38.2463	3.75125	0
0.0347	-2.11373	-7.59376	40.6841	3.75125	0
0.0353	-4.24624	-10.3465	41.2976	4.05618	0
0.0360	-4.24624	-10.9635	40.3855	2.8307	0
0.0367	-3.93623	-10.0143	40.0787	1.9159	0
0.0373	-1.80371	-10.3465	35.5018	1.9159	0
0.0380	-0.28183	-9.72951	30.0045	0.696167	0
0.0387	-0.28183	-8.82775	30.618	0.696167	0
0.0393	1.55007	-10.3465	30.9248	3.14138	0
0.0400	2.77133	-8.49552	26.9532	3.75125	0
0.0407	2.1607	-4.22403	27.5667	1.9159	0
0.0413	1.86008	-4.55626	32.4504	1.61096	0
0.0420	1.55007	-6.692	30.9248	0.391234	0
0.0427	-0.28183	-5.74278	25.4276	-3.26796	0
0.0433	-1.50309	-3.93926	23.5952	-5.10331	0
0.0440	-2.11373	-3.60704	22.0695	-3.57289	0
0.0447	-3.63561	-4.84102	17.1858	-0.523564	0
0.0453	-3.93623	-6.35978	9.86429	1.30603	0
0.0460	-1.50309	-5.45802	1.0171	1.9159	0
0.0467	0.328802	-4.22403	-8.44357	1.9159	0
0.0473	0.939434	-6.692	-15.7732	0.0863017	0
0.0480	2.47071	-9.44474	-21.8758	-2.96302	0
0.0487	1.86008	-7.59376	-31.0297	-2.65809	0
0.0493	-3.02498	-5.45802	-36.8256	1.0011	0
0.0500	-6.37876	-6.07501	-37.7458	2.22083	0
0.0507	-4.54686	-7.59376	-40.4904	2.22083	0
0.0513	-3.63561	-8.21076	-44.4539	2.22083	0
0.0520	-4.85687	-8.21076	-44.1552	-1.13343	0
0.0527	-4.24624	-7.59376	-42.3228	-2.65809	0
0.0533	-3.02498	-7.59376	-38.9647	0.696167	0
0.0540	-3.63561	-6.692	-32.2486	2.22083	0
0.0547	-3.93623	-6.07501	-26.7595	1.0011	0
0.0553	-3.33499	-5.74278	-21.8758	0.696167	0
0.0560	-2.72436	-4.84102	-14.8529	0.391234	0
0.0567	-2.11373	-3.60704	-10.5827	-0.218631	0
0.0573	-1.80371	-5.74278	-11.1962	-0.218631	0
0.0580	-1.80371	-6.692	-12.7219	-1.13343	0
0.0587	-1.19308	-4.55626	-14.8529	-2.96302	0
0.0593	-1.19308	-4.22403	-16.9921	-3.57289	0
0.0600	0.028183	-6.692	-18.211	-2.96302	0
0.0607	0.638815	-6.97677	-21.2623	-2.65809	0
0.0613	-0.28183	-6.35978	-25.8393	-2.65809	0
0.0620	0.638815	-5.74278	-27.6717	-2.65809	0
0.0627	3.38196	-4.22403	-25.8393	-4.18275	0
0.0633	3.08134	-3.60704	-23.0947	-5.40824	0
0.0640	2.1607	-4.22403	-22.788	-3.26796	0
0.0647	3.69198	-3.60704	-22.1825	0.0863017	0
0.0653	4.60323	-2.70528	-15.1597	1.0011	0
0.0660	3.38196	-3.03751	-4.4801	-0.828496	0
0.0667	3.08134	-3.93926	2.54276	-3.57289	0
0.0673	4.30261	-5.45802	7.11972	-4.79837	0
0.0680	4.30261	-5.74278	12.3021	-1.43836	0
0.0687	2.77133	-4.22403	16.8871	4.36111	0
0.0693	2.1607	-3.03751	20.8506	4.97098	0
0.0700	5.21386	-1.47129	26.9532	2.8307	0
0.0707	8.87765	-0.284766	33.6693	3.75125	0
0.0713	5.21386	-0.284766	40.0787	4.66604	0
0.0720	-1.19308	0.664454	41.9111	3.75125	0
0.0727	-1.19308	3.08497	39.772	4.66604	0
0.0733	-1.19308	3.36973	37.3341	4.66604	0
0.0740	-1.19308	0.664454	35.195	0.696167	0
0.0747	-1.19308	-0.901759	32.1437	-1.43836	0
0.0753	-1.19308	0.332227	30.3113	3.44631	0
0.0760	-1.19308	0.94922	30.0045	7.71537	0
0.0767	-1.19308	-0.569532	27.26	3.75125	0
0.0773	-1.19308	-1.18653	24.8141	-2.65809	0
0.0780	-1.19308	0.047461	24.5154	-2.04823	0
0.0787	-1.19308	0.664454	22.0695	2.8307	0
0.0793	-1.19308	0.94922	18.1061	2.8307	0
0.0800	-1.19308	2.8002	15.6602	0.0863017	0
0.0807	-1.19308	3.98673	12.6089	-1.74329	0
0.0813	-1.19308	4.31895	4.06841	-0.828496	0
0.0820	-1.19308	7.07169	-4.78684	1.0011	0
0.0827	-1.19308	8.87521	-6.91792	0.0863017	0
0.0833	-1.19308	7.35646	-4.78684	-3.87782	0
0.0840	-0.28183	6.73946	-5.69901	-3.87782	0
0.0847	-1.19308	7.07169	-8.75032	-0.218631	0
0.0853	0.939434	5.50548	-8.44357	0.696167	0
0.0860	2.77133	6.73946	-5.08552	0.696167	0
0.0867	2.1607	9.82443	-3.55986	1.0011	0
0.0873	0.939434	7.97345	-3.55986	-2.65809	0
0.0880	1.55007	5.22071	-2.6477	-5.71317	0
0.0887	3.38196	7.97345	-2.03421	-3.87782	0
0.0893	4.30261	9.82443	-1.12204	-1.74329	0
0.0900	2.47071	7.97345	1.0171	-2.04823	0
0.0907	0.939434	7.68868	0.403612	-1.74329	0
0.0913	1.86008	7.97345	-3.26119	0.391234	0
0.0920	3.99259	5.22071	-2.6477	2.52576	0
0.0927	3.69198	4.60372	2.23601	1.61096	0
0.0933	2.47071	6.12247	2.23601	-2.35316	0
0.0940	2.77133	7.35646	-1.42879	-2.96302	0
0.0947	3.08134	9.82443	-1.73553	0.0863017	0
0.0953	1.55007	11.3432	0.710358	0.0863017	0
0.0960	0.939434	7.97345	0.096867	-1.43836	0
0.0967	1.55007	6.73946	-2.03421	-1.74329	0
0.0973	2.47071	9.4922	-0.209878	-2.65809	0
0.0980	5.21386	8.87521	3.45492	-3.57289	0
0.0987	7.04575	6.73946	2.84143	-2.04823	0
0.0993	4.30261	7.68868	0.403612	-1.43836	0
0.1000	1.55007	8.25822	1.31578	-2.65809	0
0.1007	0.939434	7.68868	1.92927	-0.828496	0
0.1013	-1.19308	7.97345	0.710358	2.22083	0
0.1020	-3.33499	8.59044	-0.209878	1.0011	0
0.1027	-0.28183	8.87521	-2.6477	-2.65809	0
0.1033	2.77133	9.82443	-6.3125	-3.26796	0
0.1040	2.47071	8.87521	-5.69901	-0.828496	0
0.1047	5.21386	5.22071	-5.69901	1.0011	0
0.1053	8.56764	2.18321	-9.36381	1.9159	0
0.1060	3.38196	2.46797	-13.0205	4.36111	0
0.1067	-3.02498	6.12247	-16.3786	5.58084	0
0.1073	-2.11373	8.87521	-21.8758	4.66604	0
0.1080	-0.892462	7.35646	-24.3136	2.8307	0
0.1087	-3.93623	5.83771	-27.6717	1.30603	0
0.1093	-2.41435	5.50548	-34.9932	1.0011	0
0.1100	0.028183	2.8002	-39.2715	1.30603	0
0.1107	-0.892462	0.664454	-37.7458	0.0863017	0
0.1113	-1.50309	1.85098	-35.9134	0.0863017	0
0.1120	-2.11373	2.46797	-31.9419	1.9159	0
0.1127	-3.02498	2.18321	-24.9271	1.0011	0
0.1133	0.028183	2.8002	-22.1825	-1.43836	0
0.1140	2.47071	2.18321	-23.0947	0.0863017	0
0.1147	1.55007	0.332227	-23.0947	-0.828496	0
0.1153	3.38196	1.56621	-25.5325	-5.71317	0
0.1160	6.73574	4.31895	-27.3649	-6.62797	0
0.1167	4.30261	5.22071	-24.6204	-4.49344	0
0.1173	-0.582449	7.07169	-23.0947	-4.18275	0
0.1180	-2.72436	8.87521	-25.2338	-2.96302	0
0.1187	-3.63561	8.87521	-20.9556	-0.828496	0
0.1193	-2.11373	7.07169	-10.5827	-1.43836	0
0.1200	-0.582449	5.22071	-6.61117	-2.04823	0
0.1207	-2.11373	5.50548	-7.83815	0.696167	0
0.1213	-3.02498	7.07169	-6.3125	2.8307	0
0.1220	-0.28183	5.83771	-1.12204	1.9159	0
0.1227	1.86008	2.46797	4.67383	-0.523564	0
0.1233	1.55007	2.8002	10.7765	-2.04823	0
0.1240	1.86008	3.70196	14.1345	-2.96302	0
0.1247	2.77133	3.08497	14.748	-1.74329	0
0.1253	0.638815	5.22071	17.1858	0.696167	0
0.1260	-2.11373	6.73946	19.0182	0.391234	0
0.1267	-1.19308	3.98673	18.1061	-0.828496	0
0.1273	1.55007	3.70196	19.0182	-0.828496	0
0.1280	2.1607	6.12247	20.2371	-1.74329	0
0.1287	3.08134	5.22071	17.1858	-4.18275	0
0.1293	6.1345	2.8002	13.8278	-5.71317	0
0.1300	6.73574	4.93595	14.748	-4.18275	0
0.1307	3.38196	7.68868	15.3615	-0.218631	0
0.1313	-1.19308	8.25822	15.9669	0.391234	0
0.1320	-3.93623	6.73946	19.0182	-2.96302	0
0.1327	-4.24624	3.36973	20.2371	-2.96302	0
0.1333	-2.41435	0.94922	18.7115	0.696167	0
0.1340	-2.11373	2.18321	18.4128	1.0011	0
0.1347	-3.93623	2.46797	19.9385	0.0863017	0
0.1353	-6.37876	-0.284766	20.5439	1.61096	0
0.1360	-7.60002	-1.47129	18.1061	2.52576	0
0.1367	-4.85687	-1.18653	12.9156	1.0011	0
0.1373	0.028183	-3.60704	6.81298	-0.523564	0
0.1380	0.028183	-5.17325	0.096867	0.0863017	0
0.1387	-3.63561	-2.70528	-7.53141	1.30603	0
0.1393	-2.11373	-2.70528	-13.634	1.9159	0
0.1400	-0.28183	-6.07501	-15.1597	1.9159	0
0.1407	-4.24624	-6.692	-15.4664	4.05618	0
0.1413	-4.54686	-5.74278	-15.7732	6.49564	0
0.1420	-1.19308	-6.692	-12.7219	3.75125	0
0.1427	-2.72436	-5.17325	-4.17335	0.696167	0
0.1433	-4.85687	-2.42051	9.55754	1.9159	0
0.1440	-3.93623	-3.60704	22.0695	3.14138	0
0.1447	-4.54686	-6.692	28.7856	1.30603	0
0.1453	-4.54686	-6.35978	34.2748	0.0863017	0
0.1460	-0.892462	-4.55626	40.9909	-0.828496	0
0.1467	0.028183	-4.84102	43.7354	-2.65809	0
0.1473	-0.28183	-4.55626	44.9624	-0.828496	0
0.1480	1.24945	-3.03751	50.1448	2.22083	0
0.1487	1.24945	-4.55626	53.1961	0.696167	0
0.1493	-0.28183	-6.07501	50.7583	-0.218631	0
0.1500	0.028183	-6.692	50.1448	3.44631	0
0.1507	-1.50309	-8.82775	50.4516	3.75125	0
0.1513	-2.72436	-10.3465	46.4881	1.61096	0
0.1520	0.028183	-6.97677	44.6557	3.44631	0
0.1527	0.939434	-6.07501	45.8746	4.36111	0
0.1533	-1.19308	-6.35978	38.2463	-0.828496	0
0.1540	-0.892462	-3.32227	27.26	-3.87782	0
0.1547	0.638815	-4.84102	25.1208	-2.35316	0
0.1553	-0.892462	-8.49552	26.3478	-1.43836	0
0.1560	-4.85687	-6.07501	22.683	-2.65809	0
0.1567	-4.85687	-4.22403	20.5439	-4.79837	0
0.1573	-4.85687	-7.59376	19.325	-5.10331	0
0.1580	-4.85687	-7.87853	15.9669	-2.35316	0
0.1587	-4.85687	-6.35978	15.9669	-1.74329	0
0.1593	-4.85687	-6.97677	19.9385	-4.49344	0
0.1600	-4.85687	-6.692	19.325	-4.18275	0
0.1607	-4.85687	-6.35978	15.6602	-2.35316	0
0.1613	-4.85687	-6.692	16.5804	-2.65809	0
0.1620	-4.85687	-6.07501	21.1574	-1.74329	0
0.1627	-4.85687	-6.07501	26.0411	-0.828496	0
0.1633	-4.85687	-6.35978	31.8369	-1.74329	0
0.1640	-4.85687	-4.84102	35.8004	0.0863017	0
0.1647	-4.85687	-3.93926	34.2748	3.75125	0
0.1653	-4.85687	-3.93926	30.0045	2.8307	0
0.1660	-4.85687	-3.03751	25.4276	1.30603	0
0.1667	-4.85687	-2.08828	21.7628	1.9159	0
0.1673	-4.85687	-2.08828	18.1061	0.0863017	0
0.1680	-3.02498	-3.03751	13.5291	-1.13343	0
0.1687	-0.892462	-5.45802	6.19949	2.52576	0
0.1693	2.47071	-5.17325	-0.209878	4.66604	0
0.1700	3.38196	-3.93926	-2.03421	1.30603	0
0.1707	2.77133	-3.32227	-4.78684	-0.218631	0
0.1713	1.24945	-3.03751	-8.1449	2.22083	0
0.1720	-0.582449	-3.03751	-7.83815	2.52576	0
0.1727	-0.28183	-4.84102	-6.00575	1.0011	0
0.1733	0.638815	-4.55626	-6.61117	0.391234	0
0.1740	0.328802	-1.80352	-7.22466	1.30603	0
0.1747	-1.19308	-0.284766	-6.91792	2.8307	0
0.1753	-3.02498	-1.47129	-6.61117	4.97098	0
0.1760	-3.02498	-4.22403	-2.95444	4.66604	0
0.1767	-0.892462	-2.70528	1.0171	1.30603	0
0.1773	2.77133	1.56621	0.096867	-0.828496	0
0.1780	5.21386	0.664454	-2.95444	-1.43836	0
0.1787	4.60323	-2.08828	-2.95444	-0.828496	0
0.1793	2.47071	-2.42051	-0.209878	-1.74329	0
0.1800	2.47071	-3.03751	3.76167	-6.0181	0
0.1807	3.38196	-3.93926	6.19949	-9.06743	0
0.1813	5.52387	-2.08828	5.28732	-7.23783	0
0.1820	8.26702	-1.47129	1.62252	-4.49344	0
0.1827	6.1345	-3.60704	0.096867	-2.96302	0
0.1833	1.86008	-3.03751	-0.508552	-1.43836	0
0.1840	0.638815	-1.18653	-1.12204	-2.35316	0
0.1847	-0.582449	-0.569532	-0.815297	-3.57289	0
0.1853	-0.28183	-1.18653	-1.42879	-1.43836	0
0.1860	3.38196	-2.42051	-6.3125	0.0863017	0
0.1867	2.77133	-1.80352	-11.8016	-1.74329	0
0.1873	-1.80371	-0.284766	-12.7219	-2.35316	0
0.1880	-0.28183	-0.901759	-12.1084	-2.65809	0
0.1887	4.91324	-1.47129	-13.9408	-2.65809	0
0.1893	4.30261	-0.284766	-16.0718	-0.523564	0
0.1900	1.55007	-0.569532	-17.9042	1.9159	0
0.1907	2.47071	-3.60704	-19.7366	1.9159	0
0.1913	3.69198	-5.17325	-18.5177	2.22083	0
0.1920	2.1607	-4.84102	-14.5462	3.44631	0
0.1927	1.55007	-5.74278	-15.7732	1.9159	0
0.1933	4.30261	-7.309	-21.2623	1.61096	0
0.1940	6.1345	-3.93926	-23.7082	2.22083	0
0.1947	3.99259	0.332227	-22.4812	-1.43836	0
0.1953	1.24945	-0.284766	-22.788	-4.49344	0
0.1960	0.939434	-1.18653	-24.9271	-2.35316	0
0.1967	1.55007	0.664454	-26.7595	-0.523564	0
0.1973	-1.19308	0.047461	-27.6717	-1.74329	0
0.1980	-5.15749	-1.18653	-27.9784	1.0011	0
0.1987	-5.15749	0.94922	-27.0582	6.19071	0
0.1993	-3.63561	1.56621	-24.0069	6.49564	0
0.2000	-6.68877	-0.901759	-22.1825	6.19071	0
0.2007	-10.6532	-1.18653	-21.2623	8.32524	0
0.2013	-8.82128	0.664454	-16.6853	6.49564	0
0.2020	-6.68877	2.46797	-12.1084	-0.218631	0
0.2027	-6.68877	2.8002	-9.05706	-3.57289	0
0.2033	-5.76812	1.56621	-3.55986	-2.35316	0
0.2040	-4.54686	-0.284766	0.710358	-1.43836	0
0.2047	-2.72436	0.664454	-2.03421	-1.13343	0
0.2053	0.328802	3.08497	-4.78684	-0.218631	0
0.2060	1.24945	1.85098	-5.08552	-0.218631	0
0.2067	-0.28183	-1.18653	-6.3125	1.0011	0
0.2073	-1.19308	-2.08828	-5.69901	3.44631	0
0.2080	-1.19308	-0.569532	-4.17335	3.75125	0
0.2087	0.638815	1.56621	-8.44357	0.696167	0
0.2093	1.86008	3.08497	-12.4151	-1.43836	0
0.2100	-0.582449	2.18321	-12.1084	0.696167	0
0.2107	-2.11373	-0.284766	-13.3273	3.14138	0
0.2113	1.24945	1.56621	-18.8245	0.0863017	0
0.2120	3.69198	4.31895	-21.2623	-3.57289	0
0.2127	2.47071	1.56621	-20.9556	-2.65809	0
0.2133	0.939434	-0.569532	-25.8393	-1.74329	0
0.2140	0.939434	0.664454	-32.2486	-4.18275	0
0.2147	1.24945	2.18321	-32.8621	-2.96302	0
0.2153	-0.28183	2.18321	-30.4162	-0.828496	0
0.2160	-0.28183	1.56621	-31.3365	-3.57289	0
0.2167	-0.28183	0.047461	-33.7743	-5.71317	0
0.2173	-0.28183	0.664454	-33.7743	-5.40824	0
0.2180	-0.28183	1.56621	-32.8621	-6.9329	0
0.2187	-0.28183	-0.284766	-29.8108	-7.23783	0
0.2193	-0.28183	0.047461	-24.6204	-5.40824	0
0.2200	-0.28183	3.98673	-21.8758	-6.9329	0
0.2207	-0.28183	5.22071	-24.0069	-9.06743	0
0.2213	-0.28183	3.36973	-26.7595	-6.0181	0
0.2220	-0.28183	3.36973	-27.6717	-2.65809	0
0.2227	-0.28183	4.31895	-28.2852	-4.49344	0
0.2233	-0.28183	3.36973	-26.146	-7.23783	0
0.2240	-0.28183	3.36973	-23.0947	-6.32304	0
0.2247	-0.28183	4.60372	-22.4812	-3.26796	0
0.2253	-0.28183	4.60372	-24.6204	-1.74329	0
0.2260	-0.28183	3.70196	-26.7595	-2.04823	0
0.2267	-0.28183	6.12247	-28.5838	-1.74329	0
0.2273	-0.28183	9.82443	-28.2852	-1.74329	0
0.2280	-3.63561	10.7262	-27.0582	-0.828496	0
0.2287	-6.98939	8.59044	-30.4162	0.696167	0
0.2293	-3.02498	8.25822	-36.5189	-1.74329	0
0.2300	0.638815	9.82443	-37.7458	-5.40824	0
0.2307	-2.11373	10.7262	-34.9932	-4.49344	0
0.2313	-6.37876	11.6279	-32.2486	-0.828496	0
0.2320	-6.68877	11.3432	-29.5041	1.0011	0
0.2327	-4.85687	8.87521	-25.8393	1.0011	0
0.2333	-4.54686	7.35646	-20.6569	-0.218631	0
0.2340	-4.54686	9.20744	-10.8895	0.391234	0
0.2347	-3.93623	10.394	-0.508552	3.14138	0
0.2353	-3.93623	8.87521	6.50623	2.8307	0
0.2360	-3.33499	10.7262	14.4413	1.61096	0
0.2367	-3.33499	13.4789	22.9898	3.44631	0
0.2373	-3.93623	12.5297	28.1721	2.8307	0
0.2380	-3.02498	13.4789	30.618	-0.523564	0
0.2387	-1.19308	15.8994	33.6693	-0.523564	0
0.2393	-2.11373	13.4789	38.5531	-1.13343	0
0.2400	-3.02498	9.82443	41.9111	-4.18275	0
0.2407	-1.50309	10.1092	39.1585	-2.65809	0
0.2413	-0.28183	10.1092	34.5815	-0.828496	0
0.2420	-0.582449	8.87521	36.7207	-1.13343	0
0.2427	-0.892462	8.25822	38.8598	0.391234	0
0.2433	0.028183	9.20744	35.5018	2.22083	0
0.2440	1.55007	9.20744	35.5018	1.30603	0
0.2447	2.47071	7.07169	37.9396	1.0011	0
0.2453	1.55007	6.12247	36.1072	-1.13343	0
0.2460	2.1607	9.20744	34.5815	-3.57289	0
0.2467	5.21386	9.82443	33.6693	0.0863017	0
0.2473	5.82449	4.60372	29.3991	3.14138	0
0.2480	3.38196	2.8002	26.9532	0.0863017	0
0.2487	2.47071	4.93595	27.26	-0.523564	0
0.2493	3.08134	4.31895	20.5439	2.22083	0
0.2500	2.77133	4.93595	10.171	1.9159	0
0.2507	0.638815	5.50548	6.50623	1.61096	0
0.2513	-2.41435	2.18321	5.90081	1.30603	0
0.2520	-2.41435	0.664454	3.45492	-1.74329	0
0.2527	-0.28183	2.46797	3.14818	-1.74329	0
0.2533	-1.19308	0.332227	4.67383	1.0011	0
0.2540	-1.19308	-1.18653	8.64538	1.0011	0
0.2547	1.86008	2.8002	14.4413	-0.523564	0
0.2553	0.638815	6.4547	17.7993	0.391234	0
0.2560	-2.41435	5.83771	18.1061	0.0863017	0
0.2567	-0.28183	5.83771	19.9385	-1.74329	0
0.2573	1.55007	7.35646	20.5439	-2.65809	0
0.2580	0.939434	7.97345	19.325	-1.13343	0
0.2587	3.38196	7.07169	21.7628	1.30603	0
0.2593	4.91324	6.73946	25.1208	3.14138	0
0.2600	1.86008	6.12247	25.1208	4.66604	0
0.2607	0.328802	3.98673	25.7343	8.9351	0
0.2613	-0.28183	2.46797	26.0411	12.2951	0
0.2620	-4.85687	4.31895	20.8506	9.8499	0
0.2627	-6.98939	5.50548	17.1858	7.1055	0
0.2633	-3.33499	4.31895	19.0182	7.1055	0
0.2640	-0.28183	2.46797	19.0182	4.97098	0
0.2647	0.328802	0.664454	13.5291	1.61096	0
0.2653	1.55007	-0.901759	8.03189	0.0863017	0
0.2660	3.99259	-0.284766	6.19949	0.0863017	0
0.2667	3.38196	2.46797	6.50623	1.0011	0
0.2673	0.028183	3.70196	6.81298	4.05618	0
0.2680	-1.19308	1.85098	4.37516	6.49564	0
0.2687	-0.28183	1.23399	1.0171	8.0203	0
0.2693	0.638815	2.46797	0.710358	8.9351	0
0.2700	2.1607	0.047461	1.62252	7.41044	0
0.2707	2.77133	-3.03751	1.62252	5.27591	0
0.2713	2.1607	0.047461	0.403612	3.75125	0
0.2720	3.08134	2.18321	-1.12204	1.9159	0
0.2727	1.55007	-1.47129	-1.12204	1.61096	0
0.2733	-6.07814	-2.42051	-3.26119	4.66604	0
0.2740	-7.60002	0.664454	-7.53141	6.19071	0
0.2747	-1.19308	0.332227	-8.44357	4.36111	0
0.2753	0.028183	-1.18653	-3.26119	2.8307	0
0.2760	-3.33499	-1.47129	1.0171	1.30603	0
0.2767	-3.33499	-3.03751	0.710358	1.30603	0
0.2773	-3.33499	-2.42051	0.096867	3.44631	0
0.2780	-3.33499	-1.18653	1.62252	5.88577	0
0.2787	-3.33499	-2.08828	3.76167	8.9351	0
0.2793	-3.33499	-2.70528	5.59407	11.0754	0
0.2800	-3.33499	-2.08828	5.28732	8.63017	0
0.2807	-3.33499	-3.93926	4.06841	4.36111	0
0.2813	-3.33499	-4.84102	5.28732	3.44631	0
0.2820	-3.33499	-2.08828	6.19949	4.66604	0
0.2827	-3.33499	-3.60704	4.06841	5.58084	0
0.2833	-3.33499	-8.49552	3.45492	5.27591	0
0.2840	-3.33499	-7.309	2.84143	2.52576	0
0.2847	-3.33499	-3.60704	-2.95444	1.30603	0
0.2853	-3.33499	-3.03751	-8.44357	4.97098	0
0.2860	-3.33499	-3.93926	-9.05706	7.1055	0
0.2867	-3.33499	-4.84102	-12.1084	3.14138	0
0.2873	-3.33499	-3.60704	-14.8529	-0.523564	0
0.2880	3.08134	0.047461	-14.2475	0.0863017	0
0.2887	2.77133	-1.18653	-19.1312	1.9159	0
0.2893	6.43512	-5.17325	-28.8906	3.14138	0
0.2900	5.82449	-3.03751	-31.9419	3.44631	0
0.2907	3.38196	1.56621	-30.723	4.66604	0
0.2913	4.30261	-0.569532	-32.2486	7.1055	0
0.2920	2.47071	-4.84102	-31.3365	6.49564	0
0.2927	-0.28183	-5.74278	-27.6717	3.75125	0
0.2933	0.638815	-3.03751	-24.3136	3.14138	0
0.2940	1.55007	0.332227	-18.211	3.75125	0
0.2947	0.638815	0.94922	-14.8529	2.8307	0
0.2953	0.328802	0.94922	-16.0718	2.22083	0
0.2960	-1.80371	1.56621	-10.276	1.9159	0
0.2967	-3.93623	-1.18653	1.62252	1.61096	0
0.2973	-3.33499	-4.22403	5.28732	1.9159	0
0.2980	-3.33499	-0.901759	3.45492	1.9159	0
0.2987	-3.63561	3.08497	8.64538	2.8307	0
0.2993	-3.02498	1.56621	19.9385	2.8307	0
0.3000	-3.63561	1.23399	26.0411	1.0011	0
0.3007	-4.54686	3.08497	23.5952	0.391234	0
0.3013	-4.85687	1.85098	20.8506	0.391234	0
0.3020	-3.63561	0.664454	21.7628	-1.74329	0
0.3027	-0.582449	1.85098	20.5439	-3.87782	0
0.3033	1.86008	1.23399	15.9669	-5.10331	0
0.3040	3.99259	-0.901759	11.0832	-8.15263	0
0.3047	6.43512	-0.284766	5.28732	-8.15263	0
0.3053	6.1345	0.94922	0.403612	-2.65809	0
0.3060	0.939434	-0.284766	-2.95444	-1.74329	0
0.3067	-0.892462	-1.18653	-9.36381	-6.0181	0
0.3073	2.47071	0.332227	-15.1597	-5.71317	0
0.3080	3.08134	0.332227	-14.2475	-2.65809	0
0.3087	2.1607	-1.18653	-12.4151	-2.96302	0
0.3093	3.08134	-1.18653	-11.8016	-4.18275	0
0.3100	2.47071	1.23399	-7.22466	-3.26796	0
0.3107	0.028183	1.56621	-4.78684	-0.828496	0
0.3113	-0.28183	-2.42051	-7.53141	-1.13343	0
0.3120	-3.02498	-3.93926	19.9385	-4.18275	0
0.3127	-3.02498	-2.08828	19.9385	-3.87782	0
0.3133	-3.02498	-2.42051	19.9385	-0.828496	0
0.3140	-3.02498	-3.03751	19.9385	-0.218631	0
0.3147	-3.02498	-1.18653	19.9385	-0.828496	0
0.3153	-3.02498	-2.08828	19.9385	-0.828496	0
0.3160	-3.02498	-3.03751	19.9385	-1.74329	0
0.3167	-3.02498	0.664454	19.9385	-3.87782	0
0.3173	-3.02498	0.94922	19.9385	-5.40824	0
0.3180	-3.02498	-3.03751	19.9385	-6.0181	0
0.3187	-3.02498	-2.70528	19.9385	-4.18275	0
0.3193	-3.02498	-1.18653	19.9385	-2.04823	0
0.3200	-3.02498	-3.03751	19.9385	-2.65809	0
0.3207	-3.02498	-2.08828	19.9385	-2.65809	0
0.3213	-3.02498	0.332227	19.9385	-3.87782	0
0.3220	-3.02498	0.664454	19.9385	-5.40824	0
0.3227	-3.02498	1.56621	19.9385	-5.10331	0
0.3233	-3.02498	2.46797	19.9385	-5.10331	0
0.3240	4.60323	-1.18653	38.8598	-6.32304	0
0.3247	4.30261	-4.22403	38.2463	-4.79837	0
0.3253	5.52387	-1.18653	38.5531	-3.87782	0
0.3260	4.30261	2.18321	40.9909	-7.23783	0
0.3267	5.21386	0.332227	38.2463	-11.5126	0
0.3273	7.95701	-2.70528	35.5018	-12.4274	0
0.3280	7.65639	-0.569532	35.5018	-9.98223	0
0.3287	5.82449	2.18321	32.7491	-8.45756	0
0.3293	5.21386	0.664454	29.0924	-9.98223	0
0.3300	3.69198	-1.18653	27.26	-9.37236	0
0.3307	2.1607	-0.569532	22.9898	-6.9329	0
0.3313	0.328802	-0.284766	19.9385	-8.15263	0
0.3320	-3.02498	0.047461	20.8506	-8.15263	0
0.3327	-3.93623	1.56621	19.325	-4.18275	0
0.3333	-2.72436	1.23399	15.9669	-4.49344	0
0.3340	-0.28183	-0.284766	12.9156	-8.15263	0
0.3347	3.08134	0.047461	8.33863	-7.8477	0
0.3353	4.91324	0.047461	4.37516	-5.40824	0
0.3360	3.38196	-1.80352	3.45492	-5.40824	0
0.3367	2.47071	-1.47129	0.403612	-6.9329	0
0.3373	1.86008	0.332227	-3.26119	-8.15263	0
0.3380	-0.892462	0.332227	-2.95444	-7.8477	0
0.3387	-3.33499	-0.284766	-2.03421	-6.32304	0
0.3393	-1.50309	-0.284766	-4.4801	-7.54277	0
0.3400	3.08134	-2.08828	-4.78684	-9.06743	0
0.3407	5.82449	-3.03751	-3.26119	-9.37236	0
0.3413	4.30261	0.332227	-2.34095	-9.06743	0
0.3420	2.47071	0.94922	0.710358	-6.62797	0
0.3427	3.38196	-1.18653	6.19949	-2.65809	0
0.3433	5.21386	-0.284766	7.42647	-0.828496	0
0.3440	5.52387	2.46797	7.11972	0.391234	0
0.3447	3.38196	2.46797	12.0034	2.52576	0
0.3453	-2.72436	2.8002	16.2737	3.75125	0
0.3460	-8.52067	3.98673	14.4413	4.66604	0
0.3467	-8.52067	1.85098	11.6967	3.75125	0
0.3473	-3.63561	0.664454	14.1345	-1.43836	0
0.3480	2.77133	0.664454	14.4413	-5.40824	0
0.3487	5.82449	-0.284766	9.55754	-5.10331	0
0.3493	2.77133	-1.18653	5.59407	-5.40824	0
0.3500	-0.582449	-0.901759	4.37516	-9.06743	0
0.3507	0.638815	-2.70528	0.096867	-12.7324	0
0.3513	3.08134	-3.93926	-5.69901	-9.6773	0
0.3520	1.24945	-2.08828	-11.1962	-3.87782	0
0.3527	-0.582449	-1.80352	-16.6853	-4.18275	0
0.3533	1.24945	-3.03751	-20.0434	-6.32304	0
0.3540	2.47071	-2.70528	-22.1825	-2.65809	0
0.3547	0.638815	-0.569532	-29.5041	-1.13343	0
0.3553	0.638815	-1.18653	-34.6945	-3.57289	0
0.3560	1.55007	-3.93926	-30.723	-2.65809	0
0.3567	-0.28183	-3.03751	-30.1176	-1.43836	0
0.3573	-1.19308	0.664454	-36.5189	-3.57289	0
0.3580	0.939434	1.56621	-37.7458	-2.65809	0
0.3587	1.55007	0.94922	-34.6945	0.0863017	0
0.3593	-2.11373	1.23399	-32.5554	-2.35316	0
0.3600	-3.63561	-0.284766	14.1345	-4.18275	0
0.3607	-3.63561	0.332227	14.1345	-2.65809	0
0.3613	-3.63561	3.98673	14.1345	-2.96302	0
0.3620	-3.63561	3.36973	14.1345	-2.04823	0
0.3627	-3.63561	-0.284766	14.1345	4.66604	0
0.3633	-3.63561	0.047461	14.1345	7.41044	0
0.3640	-3.63561	1.56621	14.1345	3.75125	0
0.3647	-3.63561	-0.284766	14.1345	4.05618	0
0.3653	-3.63561	-1.18653	14.1345	10.1548	0
0.3660	-3.63561	-0.284766	14.1345	12.905	0
0.3667	-3.63561	0.664454	14.1345	11.9902	0
0.3673	-3.63561	0.332227	14.1345	9.24003	0
0.3680	-3.63561	-0.901759	14.1345	4.97098	0
0.3687	-3.63561	-1.18653	14.1345	1.0011	0
0.3693	-3.63561	-0.569532	14.1345	0.0863017	0
0.3700	-3.63561	-1.80352	14.1345	2.8307	0
0.3707	-3.63561	-2.08828	14.1345	5.27591	0
0.3713	-3.63561	0.047461	14.1345	6.19071	0
0.3720	-3.63561	0.047461	14.1345	5.27591	0
0.3727	-3.63561	-0.284766	14.1345	4.05618	0
0.3733	-3.63561	1.85098	14.1345	3.75125	0
0.3740	-3.63561	2.46797	14.1345	3.75125	0
0.3747	-3.63561	-0.284766	14.1345	3.75125	0
0.3753	-3.63561	-1.80352	14.1345	3.14138	0
0.3760	-3.63561	-0.284766	14.1345	2.8307	0
0.3767	-3.63561	1.56621	14.1345	1.9159	0
0.3773	-3.63561	2.18321	14.1345	2.8307	0
0.3780	-3.63561	1.56621	14.1345	5.88577	0
0.3787	-3.63561	1.56621	14.1345	7.1055	0
0.3793	-3.63561	1.56621	14.1345	5.58084	0
0.3800	-3.63561	-1.47129	14.1345	5.88577	0
0.3807	-3.63561	-3.03751	14.1345	6.49564	0
0.3813	-3.63561	0.047461	14.1345	5.27591	0
0.3820	-3.63561	0.664454	14.1345	4.66604	0
0.3827	-3.63561	-4.22403	14.1345	5.58084	0
0.3833	-3.63561	-6.07501	14.1345	3.14138	0
0.3840	-3.63561	-4.22403	14.1345	-0.218631	0
0.3847	-3.63561	-5.17325	14.1345	1.9159	0
0.3853	-3.63561	-6.07501	14.1345	5.27591	0
0.3860	-3.63561	-4.22403	14.1345	3.75125	0
0.3867	-3.63561	-3.93926	14.1345	1.30603	0
0.3873	-3.63561	-5.74278	14.1345	1.9159	0
0.3880	-3.63561	-5.45802	14.1345	3.44631	0
0.3887	-3.63561	-4.84102	14.1345	4.05618	0
0.3893	-3.63561	-7.309	14.1345	4.36111	0
0.3900	-3.63561	-9.44474	14.1345	2.8307	0
0.3907	-3.63561	-6.97677	14.1345	2.8307	0
0.3913	-3.63561	-5.74278	14.1345	4.66604	0
0.3920	-3.63561	-7.87853	14.1345	2.8307	0
0.3927	-3.63561	-8.49552	14.1345	0.0863017	0
0.3933	-3.63561	-7.87853	14.1345	2.8307	0
0.3940	-3.63561	-10.3465	14.1345	6.49564	0
0.3947	-3.63561	-10.9635	14.1345	3.75125	0
0.3953	-3.63561	-8.82775	14.1345	0.0863017	0
0.3960	-0.28183	-10.3465	14.1345	1.9159	0
0.3967	-0.582449	-12.4822	14.1345	4.97098	0
0.3973	-2.11373	-10.6313	14.1345	6.49564	0
0.3980	-3.93623	-8.82775	14.1345	7.41044	0
0.3987	-6.07814	-8.49552	14.1345	8.63017	0
0.3993	-11.2638	-5.74278	14.1345	11.0754	0
0.4000	-19.202	-5.17325	14.1345	12.2951	0
0.4007	-20.1133	-7.59376	14.1345	11.0754	0
0.4013	-13.0957	-5.74278	14.1345	8.32524	0
0.4020	-6.98939	-3.03751	14.1345	5.58084	0
0.4027	-5.15749	-2.08828	14.1345	4.36111	0
0.4033	-3.63561	-0.569532	14.1345	4.66604	0
0.4040	-2.11373	-1.18653	14.1345	4.97098	0
0.4047	-1.50309	-4.84102	14.1345	3.14138	0
0.4053	0.028183	-4.84102	14.1345	1.30603	0
0.4060	0.638815	-1.18653	14.1345	1.0011	0
0.4067	-0.582449	-0.569532	14.1345	1.9159	0
0.4073	-0.28183	-0.284766	14.1345	0.696167	0
0.4080	0.638815	-0.284766	19.325	-0.828496	0
0.4087	-1.19308	-2.42051	19.6317	1.0011	0
0.4093	-3.33499	-1.80352	14.4413	2.52576	0
0.4100	-2.72436	1.56621	10.4778	1.0011	0
0.4107	-0.28183	-0.284766	12.0034	1.9159	0
0.4113	1.24945	-3.03751	11.6967	3.75125	0
0.4120	1.55007	0.664454	5.59407	4.66604	0
0.4127	-1.50309	4.31895	2.23601	5.58084	0
0.4133	-3.63561	1.56621	-1.12204	7.71537	0
0.4140	0.028183	-0.901759	-8.1449	7.1055	0
0.4147	2.77133	-0.284766	-9.05706	5.27591	0
0.4153	-0.28183	0.047461	-6.3125	4.97098	0
0.4160	-1.19308	1.56621	-9.05706	3.75125	0
0.4167	2.47071	3.08497	-9.36381	0.391234	0
0.4173	3.08134	1.56621	-6.61117	0.391234	0
0.4180	0.939434	1.56621	-13.634	3.14138	0
0.4187	2.77133	4.31895	-17.9042	1.9159	0
0.4193	6.1345	3.70196	-7.53141	-1.43836	0
0.4200	6.1345	0.047461	-7.53141	-2.04823	0
0.4207	4.60323	-0.284766	-7.53141	-2.65809	0
0.4213	2.1607	1.56621	-7.53141	-3.57289	0
0.4220	0.939434	2.46797	-7.53141	0.0863017	0
0.4227	1.86008	4.31895	-7.53141	2.8307	0
0.4233	2.1607	4.93595	-7.53141	0.0863017	0
0.4240	2.1607	2.8002	-7.53141	-0.523564	0
0.4247	4.30261	3.36973	-7.53141	1.0011	0
0.4253	4.91324	5.83771	-7.53141	1.9159	0
0.4260	1.86008	4.93595	-7.53141	4.66604	0
0.4267	-3.02498	3.36973	-7.53141	7.1055	0
0.4273	-5.46751	4.31895	-7.53141	5.58084	0
0.4280	-3.33499	3.70196	-7.53141	5.27591	0
0.4287	-0.28183	3.36973	-7.53141	7.41044	0
0.4293	-0.582449	4.60372	-7.53141	6.80057	0
0.4300	-0.582449	5.22071	-7.53141	5.58084	0
0.4307	2.1607	5.22071	-7.53141	4.66604	0
0.4313	2.47071	6.12247	-7.53141	-1.13343	0
0.4320	6.1345	4.31895	-7.53141	-6.62797	0
0.4327	6.1345	1.56621	-7.53141	-3.57289	0
0.4333	6.1345	2.46797	-7.53141	1.0011	0
0.4340	6.1345	5.22071	-7.53141	1.0011	0
0.4347	6.1345	3.70196	-7.53141	1.30603	0
0.4353	6.1345	1.23399	-7.53141	1.0011	0
0.4360	6.1345	3.08497	-7.53141	-1.13343	0
0.4367	6.1345	5.22071	-7.53141	0.391234	0
0.4373	6.1345	3.36973	-7.53141	2.8307	0
0.4380	6.1345	3.08497	-7.53141	-0.828496	0
0.4387	6.1345	5.83771	-7.53141	-2.65809	0
0.4393	6.1345	5.22071	-7.53141	0.696167	0
0.4400	6.1345	2.8002	-7.53141	0.696167	0
0.4407	6.1345	1.85098	-7.53141	-0.828496	0
0.4413	6.1345	0.664454	-7.53141	0.0863017	0
0.4420	6.1345	0.94922	-7.53141	0.391234	0
0.4427	6.1345	3.98673	-7.53141	0.696167	0
0.4433	6.1345	3.36973	-7.53141	1.61096	0
0.4440	2.47071	0.047461	-23.7082	-0.828496	0
0.4447	4.30261	0.664454	-20.3501	-1.43836	0
0.4453	4.30261	1.23399	-13.0205	1.9159	0
0.4460	2.1607	0.047461	-7.53141	0.696167	0
0.4467	1.24945	0.332227	-6.00575	-1.74329	0
0.4473	1.55007	0.94922	-2.03421	-0.523564	0
0.4480	5.21386	0.664454	2.54276	-2.04823	0
0.4487	8.56764	0.94922	1.0171	-5.71317	0
0.4493	4.60323	1.23399	-1.42879	-3.57289	0
0.4500	0.028183	0.94922	1.0171	-0.828496	0
0.4507	3.38196	1.23399	3.45492	-0.828496	0
0.4513	2.47071	3.08497	2.23601	3.75125	0
0.4520	-5.76812	6.4547	1.31578	11.0754	0
0.4527	-11.2638	6.4547	2.54276	12.6	0
0.4533	-10.3526	2.8002	2.54276	9.24003	0
0.4540	-6.37876	3.36973	2.23601	8.32524	0
0.4547	-1.50309	7.07169	4.67383	9.8499	0
0.4553	-1.19308	8.59044	7.42647	7.41044	0
0.4560	-4.85687	7.68868	7.42647	4.05618	0
0.4567	-3.33499	6.12247	7.42647	2.22083	0
0.4573	1.55007	5.83771	7.42647	-4.18275	0
0.4580	1.55007	6.12247	7.42647	-12.1225	0
0.4587	0.638815	4.31895	7.42647	-9.98223	0
0.4593	2.47071	2.46797	7.42647	-4.49344	0
0.4600	3.38196	4.31895	7.42647	-4.79837	0
0.4607	-0.28183	5.50548	7.42647	-5.40824	0
0.4613	-2.72436	3.98673	7.42647	-2.65809	0
0.4620	-1.19308	4.31895	7.42647	-2.96302	0
0.4627	-2.72436	3.36973	7.42647	-3.57289	0
0.4633	-6.37876	0.332227	7.42647	-2.35316	0
0.4640	-3.02498	1.23399	7.42647	-2.65809	0
0.4647	1.55007	3.36973	7.42647	-4.79837	0
0.4653	0.328802	1.56621	7.42647	-4.79837	0
0.4660	-0.582449	-1.18653	7.42647	-4.49344	0
0.4667	2.77133	-1.47129	7.42647	-4.18275	0
0.4673	3.69198	0.332227	7.42647	-6.62797	0
0.4680	-1.19308	1.56621	7.42647	-12.1225	0
0.4687	-1.19308	0.047461	7.42647	-15.4768	0
0.4693	-1.19308	-1.18653	7.42647	-13.3422	0
0.4700	-1.19308	-1.18653	7.42647	-10.2872	0
0.4707	-1.19308	-2.42051	7.42647	-8.15263	0
0.4713	-1.19308	-3.03751	7.42647	-5.40824	0
0.4720	-1.19308	0.94922	7.42647	-4.49344	0
0.4727	-1.19308	3.70196	7.42647	-4.18275	0
0.4733	-1.19308	1.56621	7.42647	-2.65809	0
0.4740	-1.19308	0.94922	7.42647	-1.43836	0
0.4747	-1.19308	3.08497	7.42647	0.0863017	0
0.4753	-1.19308	1.85098	7.42647	3.14138	0
0.4760	-1.19308	-0.901759	7.42647	5.58084	0
0.4767	-1.19308	0.664454	7.42647	7.41044	0
0.4773	-1.19308	3.36973	7.42647	8.32524	0
0.4780	-1.19308	3.36973	7.42647	3.44631	0
0.4787	-1.19308	1.85098	7.42647	-3.57289	0
0.4793	-1.19308	1.56621	7.42647	-6.9329	0
0.4800	-1.19308	1.56621	3.45492	-6.32304	0
0.4807	-1.19308	0.94922	6.50623	-2.96302	0
0.4813	-1.19308	1.23399	6.19949	1.30603	0
0.4820	-1.19308	1.56621	8.03189	2.52576	0
0.4827	-1.19308	1.23399	13.5291	-1.43836	0
0.4833	-1.19308	-0.284766	15.3615	-5.40824	0
0.4840	-1.19308	-0.569532	13.5291	-4.49344	0
0.4847	-1.19308	-0.284766	11.6967	0.0863017	0
0.4853	-1.19308	0.332227	9.86429	1.61096	0
0.4860	-1.19308	0.664454	10.171	-1.13343	0
0.4867	-1.19308	-0.901759	8.95212	-3.57289	0
0.4873	-1.19308	-2.42051	5.28732	-3.57289	0
0.4880	-1.19308	-2.08828	7.42647	-2.04823	0
0.4887	-1.19308	-1.18653	11.6967	-0.523564	0
0.4893	-1.19308	-3.93926	8.95212	-1.74329	0
0.4900	-1.19308	-5.74278	4.67383	-5.10331	0
0.4907	-1.19308	-3.32227	4.37516	-6.32304	0
0.4913	-1.19308	-1.18653	6.19949	-5.40824	0
0.4920	-1.19308	-3.03751	6.19949	-4.79837	0
0.4927	-1.19308	-4.84102	6.19949	-4.79837	0
0.4933	-1.19308	-3.60704	6.19949	-4.49344	0
0.4940	-1.19308	-2.70528	6.19949	-1.13343	0
0.4947	-1.19308	-3.32227	6.19949	3.44631	0
0.4953	-1.19308	-4.22403	6.19949	2.8307	0
0.4960	-1.19308	-3.93926	6.19949	-0.828496	0
0.4967	-1.19308	-3.93926	6.19949	-2.65809	0
0.4973	-1.19308	-4.84102	6.19949	-2.65809	0
0.4980	-1.19308	-5.74278	6.19949	-2.65809	0
0.4987	-1.19308	-5.17325	6.19949	-2.96302	0
0.4993	-1.19308	-5.45802	6.19949	-3.87782	0
0.5000	-1.19308	-7.59376	6.19949	-4.79837	0
0.5007	-1.19308	-8.21076	6.19949	-5.10331	0
0.5013	-1.19308	-6.07501	6.19949	-2.96302	0
0.5020	-1.19308	-2.70528	6.19949	-0.523564	0
0.5027	-1.19308	-0.284766	6.19949	0.696167	0
0.5033	-1.19308	-1.47129	6.19949	1.9159	0
0.5040	-1.19308	-5.74278	6.19949	1.30603	0
0.5047	-1.19308	-6.692	6.19949	-2.35316	0
0.5053	-1.19308	-5.45802	6.19949	-4.49344	0
0.5060	-1.19308	-4.84102	6.19949	-5.10331	0
0.5067	-1.19308	-4.84102	6.19949	-9.6773	0
0.5073	-1.19308	-6.97677	6.19949	-12.1225	0
0.5080	-1.19308	-8.21076	6.19949	-9.37236	0
0.5087	-1.19308	-6.692	6.19949	-9.06743	0
0.5093	-1.19308	-8.49552	6.19949	-9.98223	0
0.5100	-1.19308	-10.9635	6.19949	-6.0181	0
0.5107	-1.19308	-6.692	6.19949	-4.49344	0
0.5113	-1.19308	-3.03751	6.19949	-5.10331	0
0.5120	-1.19308	-6.35978	6.19949	-1.74329	0
0.5127	-1.19308	-6.692	6.19949	-1.13343	0
0.5133	-1.19308	-3.03751	6.19949	-6.32304	0
0.5140	-1.19308	-3.32227	6.19949	-6.32304	0
0.5147	-1.19308	-4.84102	6.19949	-4.18275	0
0.5153	-1.19308	-3.93926	6.19949	-7.23783	0
0.5160	0.638815	-3.03751	6.19949	-7.54277	0
0.5167	-2.11373	-2.42051	6.19949	-1.74329	0
0.5173	-1.19308	-1.18653	6.19949	1.9159	0
0.5180	-1.19308	-1.47129	6.19949	1.30603	0
0.5187	-3.93623	-3.32227	6.19949	0.0863017	0
0.5193	-3.33499	-3.03751	6.19949	-2.65809	0
0.5200	0.328802	-2.08828	6.19949	-4.49344	0
0.5207	1.55007	-2.42051	6.19949	-4.79837	0
0.5213	1.55007	-2.08828	6.19949	-4.49344	0
0.5220	0.028183	-2.08828	6.19949	-2.65809	0
0.5227	-2.41435	-3.03751	6.19949	0.0863017	0
0.5233	-0.582449	-2.42051	6.19949	-1.74329	0
0.5240	1.86008	-2.42051	6.19949	-5.10331	0
0.5247	2.47071	-4.84102	6.19949	-6.0181	0
0.5253	5.82449	-4.84102	6.19949	-4.79837	0
0.5260	7.95701	-1.80352	6.19949	-4.79837	0
0.5267	4.30261	-1.18653	6.19949	-5.40824	0
0.5273	3.38196	-2.08828	6.19949	-4.18275	0
0.5280	6.1345	-2.42051	13.5291	-2.96302	0
0.5287	2.47071	-3.60704	16.2737	-1.74329	0
0.5293	-3.33499	-3.93926	15.0547	2.8307	0
0.5300	-3.93623	-2.70528	15.3615	7.1055	0
0.5307	-3.33499	-2.70528	16.2737	4.66604	0
0.5313	-3.93623	-3.60704	13.8278	1.0011	0
0.5320	-2.11373	-4.22403	12.6089	1.9159	0
0.5327	0.328802	-4.84102	10.7765	3.14138	0
0.5333	-0.28183	-4.22403	4.67383	2.52576	0
0.5340	-0.892462	-2.08828	0.403612	2.8307	0
0.5347	0.328802	1.23399	0.710358	1.0011	0
0.5353	1.55007	3.08497	-0.508552	-1.13343	0
0.5360	3.38196	0.94922	-7.22466	0.0863017	0
0.5367	4.91324	-1.18653	-12.1084	1.30603	0
0.5373	2.47071	1.23399	-11.4949	0.0863017	0
0.5380	-0.28183	2.46797	-10.276	0.696167	0
0.5387	0.939434	1.23399	-10.276	1.61096	0
0.5393	0.638815	0.332227	-7.53141	-0.523564	0
0.5400	0.638815	-2.08828	-7.53141	-1.13343	0
0.5407	0.638815	-4.84102	-7.53141	2.8307	0
0.5413	0.638815	-4.22403	-7.53141	6.49564	0
0.5420	0.638815	-2.08828	-7.53141	6.49564	0
0.5427	0.638815	-1.80352	-7.53141	5.58084	0
0.5433	0.638815	-3.32227	-7.53141	7.41044	0
0.5440	0.638815	-5.74278	-7.53141	9.24003	0
0.5447	0.638815	-5.74278	-7.53141	7.1055	0
0.5453	0.638815	-2.08828	-7.53141	6.19071	0
0.5460	0.638815	0.664454	-7.53141	8.0203	0
0.5467	0.638815	-1.80352	-7.53141	5.88577	0
0.5473	0.638815	-4.84102	-7.53141	0.0863017	0
0.5480	0.638815	-3.03751	-7.53141	-1.13343	0
0.5487	0.638815	0.047461	-7.53141	-0.218631	0
0.5493	0.638815	-0.284766	-7.53141	-2.04823	0
0.5500	0.638815	-1.80352	-7.53141	-1.74329	0
0.5507	0.638815	-0.284766	-7.53141	0.0863017	0
0.5513	0.638815	1.23399	-7.53141	-1.74329	0
0.5520	0.638815	0.332227	-7.53141	-2.65809	0
0.5527	0.638815	-2.08828	-7.53141	-0.218631	0
0.5533	0.638815	-4.55626	-7.53141	0.391234	0
0.5540	0.638815	-3.03751	-7.53141	0.391234	0
0.5547	0.638815	2.46797	-7.53141	3.75125	0
0.5553	0.638815	2.46797	-7.53141	5.58084	0
0.5560	0.638815	-1.47129	-7.53141	6.19071	0
0.5567	0.638815	-1.18653	-7.53141	8.0203	0
0.5573	0.638815	-0.284766	-7.53141	8.32524	0
0.5580	0.638815	-1.47129	-7.53141	5.27591	0
0.5587	0.638815	0.664454	-7.53141	4.66604	0
0.5593	0.638815	6.12247	-7.53141	5.58084	0
0.5600	0.638815	6.73946	-7.53141	4.97098	0
0.5607	0.638815	4.31895	-7.53141	4.66604	0
0.5613	0.638815	5.22071	-7.53141	7.1055	0
0.5620	0.638815	7.35646	-7.53141	9.24003	0
0.5627	0.638815	7.97345	-7.53141	8.9351	0
0.5633	0.638815	9.20744	-7.53141	7.41044	0
0.5640	1.55007	8.87521	-17.9042	4.66604	0
0.5647	-3.02498	6.12247	-20.3501	3.75125	0
0.5653	-3.02498	4.60372	-21.8758	6.19071	0
0.5660	1.55007	6.73946	-19.1312	7.1055	0
0.5667	2.1607	7.07169	-13.0205	3.75125	0
0.5673	-2.72436	5.50548	-6.00575	1.61096	0
0.5680	-4.85687	5.83771	-0.209878	2.22083	0
0.5687	-2.72436	4.31895	4.37516	1.61096	0
0.5693	-2.11373	2.46797	7.42647	1.30603	0
0.5700	-3.93623	5.22071	8.03189	3.75125	0
0.5707	-3.33499	7.97345	8.64538	4.66604	0
0.5713	-2.41435	5.83771	8.95212	3.14138	0
0.5720	-2.11373	3.36973	8.95212	3.75125	0
0.5727	-0.892462	3.70196	12.6089	4.05618	0
0.5733	0.638815	4.60372	14.4413	0.696167	0
0.5740	0.328802	4.93595	8.03189	-1.74329	0
0.5747	-1.19308	5.22071	3.76167	-0.523564	0
0.5753	-3.02498	4.31895	8.64538	1.9159	0
0.5760	-3.93623	3.98673	8.64538	1.0011	0
0.5767	-2.11373	2.46797	8.64538	-4.49344	0
0.5773	1.55007	0.664454	8.64538	-9.6773	0
0.5780	1.86008	3.08497	8.64538	-9.6773	0
0.5787	1.55007	6.12247	8.64538	-7.23783	0
0.5793	3.38196	4.93595	8.64538	-6.32304	0
0.5800	3.38196	2.46797	8.64538	-3.57289	0
0.5807	0.939434	2.8002	8.64538	1.9159	0
0.5813	-0.28183	2.8002	8.64538	4.66604	0
0.5820	-0.582449	3.36973	8.64538	3.75125	0
0.5827	-1.80371	5.22071	8.64538	2.52576	0
0.5833	0.028183	4.93595	8.64538	3.44631	0
0.5840	3.08134	3.36973	8.64538	3.75125	0
0.5847	2.47071	2.8002	8.64538	2.8307	0
0.5853	2.1607	2.46797	8.64538	3.44631	0
0.5860	4.60323	3.36973	8.64538	3.44631	0
0.5867	5.21386	6.12247	8.64538	0.696167	0
0.5873	3.38196	6.12247	8.64538	-1.74329	0
0.5880	0.939434	3.36973	8.64538	-1.74329	0
0.5887	-1.50309	3.08497	8.64538	-1.74329	0
0.5893	0.328802	3.36973	8.64538	-0.828496	0
0.5900	3.08134	3.70196	8.64538	0.391234	0
0.5907	-0.892462	5.50548	8.64538	0.0863017	0
0.5913	-3.93623	5.22071	8.64538	0.0863017	0
0.5920	-0.28183	3.08497	8.64538	-1.74329	0
0.5927	-0.28183	2.8002	8.64538	-8.15263	0
0.5933	-3.33499	3.98673	8.64538	-10.897	0
0.5940	-1.19308	4.31895	8.64538	-7.23783	0
0.5947	3.38196	4.93595	8.64538	-5.10331	0
0.5953	6.1345	4.31895	8.64538	-6.62797	0
0.5960	6.43512	0.94922	8.64538	-6.62797	0
0.5967	3.38196	1.23399	8.64538	-6.32304	0
0.5973	0.939434	4.31895	8.64538	-8.7625	0
0.5980	3.69198	4.93595	8.64538	-9.06743	0
0.5987	3.38196	5.83771	8.64538	-4.49344	0
0.5993	-2.11373	7.35646	8.64538	0.696167	0
0.6000	-4.85687	6.12247	21.7628	0.0863017	0
0.6007	-3.93623	6.12247	26.9532	-2.96302	0
0.6013	-4.85687	8.87521	28.1721	-3.57289	0
0.6020	-3.33499	7.97345	26.3478	-3.26796	0
0.6027	1.86008	5.83771	26.6465	-3.87782	0
0.6033	3.38196	5.83771	23.5952	-2.35316	0
0.6040	0.638815	4.93595	17.1858	0.0863017	0
0.6047	-0.892462	1.56621	14.4413	-0.523564	0
0.6053	-1.19308	-1.18653	11.6967	-1.74329	0
0.6060	-1.50309	-0.284766	4.67383	-1.74329	0
0.6067	-1.19308	3.08497	-0.209878	-2.96302	0
0.6073	-1.50309	3.36973	-2.03421	-2.96302	0
0.6080	-2.72436	0.664454	-2.03421	-0.218631	0
0.6087	-0.892462	0.664454	0.403612	-0.218631	0
0.6093	3.38196	2.46797	-0.209878	-3.57289	0
0.6100	2.77133	2.46797	-4.17335	-3.57289	0
0.6107	0.328802	4.31895	-0.815297	0.0863017	0
0.6113	0.638815	5.22071	9.86429	1.0011	0
0.6120	0.638815	3.36973	9.86429	-0.523564	0
0.6127	-1.80371	2.46797	9.86429	1.0011	0
0.6133	-1.80371	5.22071	9.86429	4.97098	0
0.6140	0.638815	5.50548	9.86429	5.27591	0
0.6147	1.55007	3.08497	9.86429	1.9159	0
0.6153	0.638815	-0.284766	9.86429	0.0863017	0
0.6160	-0.28183	-1.18653	9.86429	0.696167	0
0.6167	-1.19308	-0.284766	9.86429	1.0011	0
0.6173	-0.892462	0.664454	9.86429	1.61096	0
0.6180	-0.582449	1.56621	9.86429	2.8307	0
0.6187	-1.19308	3.08497	9.86429	4.36111	0
0.6193	-0.28183	0.94922	9.86429	4.66604	0
0.6200	1.55007	-2.08828	9.86429	4.36111	0
0.6207	1.86008	-0.284766	9.86429	4.05618	0
0.6213	0.638815	0.664454	9.86429	2.8307	0
0.6220	0.328802	-1.18653	9.86429	1.30603	0
0.6227	1.55007	0.332227	9.86429	1.9159	0
0.6233	3.38196	2.18321	9.86429	3.44631	0
0.6240	3.38196	-0.284766	9.86429	2.52576	0
0.6247	0.939434	-2.08828	9.86429	0.0863017	0
0.6253	0.939434	-1.18653	9.86429	0.391234	0
0.6260	2.47071	0.664454	9.86429	1.61096	0
0.6267	0.939434	2.18321	9.86429	1.0011	0
0.6273	-3.02498	1.56621	9.86429	2.52576	0
0.6280	-4.24624	-1.80352	9.86429	5.88577	0
0.6287	-2.41435	-4.55626	9.86429	6.49564	0
0.6293	-0.582449	-4.84102	9.86429	1.9159	0
0.6300	1.55007	-3.60704	9.86429	-1.74329	0
0.6307	2.77133	-2.08828	9.86429	0.0863017	0
0.6313	-0.28183	-2.42051	9.86429	2.8307	0
0.6320	-3.02498	-2.70528	9.86429	5.27591	0
0.6327	-1.80371	-3.03751	9.86429	8.32524	0
0.6333	-0.892462	-3.93926	9.86429	9.8499	0
0.6340	-2.11373	-2.42051	9.86429	8.0203	0
0.6347	-1.19308	1.23399	9.86429	8.32524	0
0.6353	-1.50309	0.332227	9.86429	10.1548	0
0.6360	-4.85687	-3.03751	11.0832	8.9351	0
0.6367	-2.11373	-2.42051	7.11972	6.80057	0
0.6373	3.08134	-2.42051	4.37516	6.49564	0
0.6380	2.47071	-3.03751	5.28732	5.58084	0
0.6387	0.638815	-0.284766	5.90081	4.36111	0
0.6393	1.86008	2.8002	5.28732	5.27591	0
0.6400	2.77133	2.46797	4.98058	6.49564	0
0.6407	3.38196	2.8002	4.67383	5.58084	0
0.6413	0.939434	2.46797	4.98058	4.05618	0
0.6420	-3.63561	1.85098	6.19949	4.36111	0
0.6427	-2.41435	2.46797	8.03189	5.27591	0
0.6433	2.47071	1.56621	7.11972	6.49564	0
0.6440	0.939434	-0.284766	4.37516	9.24003	0
0.6447	-3.63561	-0.569532	7.11972	11.3803	0
0.6453	-3.63561	-0.901759	13.8278	9.24003	0
0.6460	-1.80371	-0.284766	14.4413	7.41044	0
0.6467	-0.892462	3.08497	9.2508	7.41044	0
0.6473	-0.582449	4.60372	8.95212	7.41044	0
0.6480	-3.63561	2.46797	8.95212	9.24003	0
0.6487	-5.76812	-0.284766	4.37516	10.1548	0
0.6493	-3.93623	-1.47129	1.31578	9.24003	0
0.6500	-3.63561	-1.47129	-2.34095	9.8499	0
0.6507	-3.93623	0.047461	-10.276	10.1548	0
0.6513	0.028183	0.94922	-15.7732	8.32524	0
0.6520	3.38196	0.047461	-16.9921	7.71537	0
0.6527	2.47071	-1.18653	-20.3501	7.41044	0
0.6533	3.08134	-0.901759	-23.0947	5.58084	0
0.6540	3.08134	-0.284766	-22.788	7.41044	0
0.6547	-0.28183	-2.70528	-23.0947	10.7704	0
0.6553	-1.80371	-2.42051	-23.4014	9.24003	0
0.6560	0.328802	0.332227	-24.9271	7.71537	0
0.6567	1.24945	-2.08828	-27.9784	7.71537	0
0.6573	0.939434	-4.55626	-26.7595	5.58084	0
0.6580	2.47071	-2.08828	-24.3136	4.36111	0
0.6587	3.38196	-2.08828	-25.5325	5.27591	0
0.6593	4.30261	-4.84102	-26.7595	4.66604	0
0.6600	4.60323	-4.22403	-26.7595	5.58084	0
0.6607	1.86008	-4.22403	-26.7595	8.63017	0
0.6613	-0.28183	-4.84102	-26.7595	9.24003	0
0.6620	1.24945	-2.42051	-26.7595	11.6852	0
0.6627	-0.28183	-0.569532	-26.7595	15.6494	0
0.6633	-3.93623	-0.284766	-26.7595	13.5148	0
0.6640	-5.76812	1.85098	-26.7595	8.9351	0
0.6647	-6.68877	2.18321	-26.7595	10.7704	0
0.6653	-6.98939	1.56621	-26.7595	11.9902	0
0.6660	-3.93623	3.70196	-26.7595	8.0203	0
0.6667	-2.72436	4.31895	-26.7595	5.58084	0
0.6673	-5.76812	3.36973	-26.7595	6.49564	0
0.6680	-2.72436	3.70196	-26.7595	4.97098	0
0.6687	5.52387	3.08497	-26.7595	2.52576	0
0.6693	8.26702	1.56621	-26.7595	2.52576	0
0.6700	4.30261	2.46797	-26.7595	3.75125	0
0.6707	0.638815	2.8002	-26.7595	4.36111	0
0.6713	-0.582449	0.94922	-26.7595	2.8307	0
0.6720	4.30261	-1.18653	-26.7595	0.391234	0
0.6727	4.30261	-2.70528	-26.7595	-0.218631	0
0.6733	4.30261	-3.60704	-26.7595	1.0011	0
0.6740	4.30261	-4.55626	-26.7595	2.52576	0
0.6747	4.30261	-4.84102	-26.7595	3.14138	0
0.6753	4.30261	-3.93926	-26.7595	2.52576	0
0.6760	4.30261	-2.70528	-26.7595	2.8307	0
0.6767	4.30261	-3.03751	-26.7595	5.58084	0
0.6773	4.30261	-3.03751	-26.7595	5.58084	0
0.6780	4.30261	-2.42051	-26.7595	1.61096	0
0.6787	4.30261	-3.03751	-26.7595	-0.218631	0
0.6793	4.30261	-5.17325	-26.7595	-1.74329	0
0.6800	4.30261	-5.74278	-26.7595	-8.15263	0
0.6807	4.30261	-3.03751	-26.7595	-14.562	0
0.6813	4.30261	-2.42051	-26.7595	-14.8669	0
0.6820	4.30261	-5.74278	-26.7595	-12.7324	0
0.6827	4.30261	-5.74278	-26.7595	-11.5126	0
0.6833	4.30261	-3.93926	-26.7595	-11.202	0
0.6840	3.99259	-4.55626	-13.9408	-11.5126	0
0.6847	0.939434	-5.45802	-10.5827	-9.6773	0
0.6853	-0.892462	-5.74278	-5.08552	-7.8477	0
0.6860	0.939434	-4.84102	4.67383	-7.23783	0
0.6867	0.028183	-1.18653	11.6967	-5.10331	0
0.6873	-3.63561	-0.284766	17.1858	-3.57289	0
0.6880	-3.02498	-2.42051	23.5952	-6.32304	0
0.6887	-0.28183	-0.284766	25.4276	-6.62797	0
0.6893	-0.28183	2.18321	28.1721	-4.49344	0
0.6900	0.638815	-0.284766	33.9761	-3.87782	0
0.6907	2.1607	-0.569532	36.7207	-3.26796	0
0.6913	2.47071	1.85098	37.6328	-2.96302	0
0.6920	3.08134	1.56621	39.4652	-4.49344	0
0.6927	3.08134	0.047461	39.1585	-4.49344	0
0.6933	2.47071	-0.284766	37.0274	-2.96302	0
0.6940	2.47071	-0.569532	33.6693	-3.57289	0
0.6947	1.24945	-1.47129	28.1721	-3.87782	0
0.6953	1.55007	-3.03751	23.5952	-3.57289	0
0.6960	3.08134	-2.42051	23.5952	-7.23783	0
0.6967	2.47071	-1.18653	23.5952	-11.202	0
0.6973	0.328802	-3.03751	23.5952	-7.54277	0
0.6980	0.328802	-3.93926	23.5952	-2.65809	0
0.6987	-0.28183	0.047461	23.5952	-7.23783	0
0.6993	-2.72436	0.94922	23.5952	-15.4768	0
0.7000	-3.63561	-0.569532	23.5952	-16.0866	0
0.7007	-2.11373	2.46797	23.5952	-13.6472	0
0.7013	0.328802	5.22071	23.5952	-12.4274	0
0.7020	1.55007	5.22071	23.5952	-10.2872	0
0.7027	1.55007	4.93595	23.5952	-10.897	0
0.7033	1.86008	2.8002	23.5952	-12.1225	0
0.7040	2.47071	1.56621	23.5952	-7.23783	0
0.7047	1.55007	5.83771	23.5952	-3.26796	0
0.7053	2.77133	7.97345	23.5952	-5.40824	0
0.7060	5.52387	5.22071	23.5952	-4.49344	0
0.7067	5.52387	4.31895	23.5952	-2.04823	0
0.7073	3.38196	4.60372	23.5952	-5.40824	0
0.7080	2.47071	4.60372	23.5952	-9.06743	0
0.7087	1.55007	6.12247	23.5952	-10.5921	0
0.7093	1.86008	6.12247	23.5952	-12.4274	0
0.7100	6.1345	4.31895	23.5952	-12.4274	0
0.7107	9.17827	4.93595	23.5952	-15.7817	0
0.7113	5.21386	5.22071	23.5952	-23.7157	0
0.7120	-1.19308	4.93595	23.5952	-21.8861	0
0.7127	-3.93623	6.12247	23.5952	-12.1225	0
0.7133	-4.54686	4.60372	23.5952	-10.5921	0
0.7140	-5.76812	0.664454	23.5952	-11.5126	0
0.7147	-4.85687	-0.569532	23.5952	-7.8477	0
0.7153	-1.80371	0.047461	23.5952	-8.45756	0
0.7160	1.24945	0.332227	23.5952	-12.7324	0
0.7167	3.99259	0.047461	23.5952	-12.7324	0
0.7173	4.91324	-0.569532	23.5952	-12.1225	0
0.7180	3.69198	0.94922	23.5952	-11.8176	0
0.7187	2.47071	4.93595	23.5952	-9.98223	0
0.7193	0.638815	5.22071	23.5952	-9.98223	0
0.7200	-1.50309	2.46797	23.5952	-11.202	0
0.7207	-0.892462	1.23399	23.5952	-11.8176	0
0.7213	-0.28183	0.664454	23.5952	-13.0373	0
0.7220	-0.28183	-1.18653	23.5952	-13.6472	0
0.7227	1.55007	-2.08828	23.5952	-13.0373	0
0.7233	1.24945	0.332227	23.5952	-12.1225	0
0.7240	-1.19308	2.18321	23.5952	-8.7625	0
0.7247	0.328802	2.8002	23.5952	-3.57289	0
0.7253	4.91324	3.36973	23.5952	-1.74329	0
0.7260	4.60323	4.31895	23.5952	-2.35316	0
0.7267	2.1607	5.22071	23.5952	-2.04823	0
0.7273	3.99259	4.93595	23.5952	-2.96302	0
0.7280	5.21386	2.8002	23.5952	-3.87782	0
0.7287	0.328802	0.664454	23.5952	-0.828496	0
0.7293	-3.63561	-0.569532	23.5952	2.8307	0
0.7300	-1.80371	-1.18653	23.5952	1.9159	0
0.7307	-0.582449	0.664454	23.5952	-2.96302	0
0.7313	-2.11373	2.18321	23.5952	-5.71317	0
0.7320	3.38196	0.332227	23.5952	-5.71317	0
0.7327	3.38196	-3.60704	23.5952	-5.10331	0
0.7333	3.38196	-3.32227	23.5952	-5.40824	0
0.7340	3.38196	-0.284766	23.5952	-6.32304	0
0.7347	3.38196	0.94922	23.5952	-4.79837	0
0.7353	3.38196	0.047461	23.5952	-2.04823	0
0.7360	3.38196	-0.284766	23.5952	-1.43836	0
0.7367	3.38196	1.23399	23.5952	-1.13343	0
0.7373	3.38196	3.08497	23.5952	1.61096	0
0.7380	3.38196	3.36973	23.5952	4.05618	0
0.7387	3.38196	3.36973	23.5952	4.36111	0
0.7393	3.38196	4.31895	23.5952	4.66604	0
0.7400	3.38196	5.22071	23.5952	4.05618	0
0.7407	3.38196	4.60372	23.5952	2.8307	0
0.7413	3.38196	4.93595	23.5952	3.75125	0
0.7420	3.38196	4.31895	23.5952	1.9159	0
0.7427	3.38196	1.85098	23.5952	-2.35316	0
0.7433	3.38196	-0.284766	23.5952	-2.04823	0
0.7440	-1.19308	0.332227	20.2371	1.0011	0
0.7447	-2.11373	0.94922	16.8871	0.696167	0
0.7453	-3.93623	0.047461	8.95212	0.0863017	0
0.7460	-3.33499	-1.18653	8.33863	0.696167	0
0.7467	-1.19308	-0.569532	8.95212	-0.828496	0
0.7473	-1.19308	0.332227	4.37516	-0.828496	0
0.7480	-1.19308	-1.18653	2.84143	0.0863017	0
0.7487	1.24945	-2.42051	4.06841	-2.35316	0
0.7493	2.77133	0.047461	0.710358	-4.49344	0
0.7500	1.86008	1.56621	-1.12204	-3.57289	0
0.7507	1.24945	-0.284766	6.19949	-4.49344	0
0.7513	0.028183	-0.569532	13.2223	-4.49344	0
0.7520	-1.19308	0.664454	14.748	-2.04823	0
0.7527	0.638815	1.23399	16.2737	-1.74329	0
0.7533	3.08134	1.56621	19.0182	-3.57289	0
0.7540	3.99259	1.56621	18.7115	-1.43836	0
0.7547	4.91324	0.664454	18.7115	-0.523564	0
0.7553	4.30261	1.85098	21.4641	-3.87782	0
0.7560	0.328802	2.46797	20.2371	-5.71317	0
0.7567	-2.72436	0.664454	13.5291	-3.57289	0
0.7573	-2.11373	-0.901759	9.86429	-1.43836	0
0.7580	-2.11373	-1.18653	9.86429	-0.218631	0
0.7587	-2.41435	-2.08828	4.37516	-0.218631	0
0.7593	-0.582449	-1.47129	-4.78684	-1.13343	0
0.7600	-0.28183	-0.569532	-8.44357	0.0863017	0
0.7607	-1.50309	-1.80352	-11.8016	2.22083	0
0.7613	-3.02498	-3.93926	-19.4299	2.22083	0
0.7620	-4.24624	-3.32227	-24.3136	1.0011	0
0.7627	-5.15749	-0.569532	-24.6204	1.0011	0
0.7633	-3.93623	-0.284766	-25.8393	0.0863017	0
0.7640	-1.50309	-2.08828	-26.146	-2.35316	0
0.7647	-0.28183	-2.08828	-24.9271	-3.87782	0
0.7653	0.028183	-1.18653	-24.9271	-2.96302	0
0.7660	-0.28183	0.047461	-22.1825	-1.74329	0
0.7667	0.638815	1.56621	-16.0718	-1.74329	0
0.7673	3.38196	0.94922	-9.36381	-1.43836	0
0.7680	5.21386	-0.284766	-1.73553	-0.828496	0
0.7687	3.69198	-1.18653	3.76167	-1.74329	0
0.7693	1.55007	-4.84102	3.76167	-2.65809	0
0.7700	0.939434	-5.74278	5.59407	-1.43836	0
0.7707	-0.582449	-1.47129	10.4778	1.30603	0
0.7713	-3.93623	0.047461	9.55754	3.44631	0
0.7720	-3.02498	-2.08828	6.81298	4.36111	0
0.7727	1.55007	-0.569532	8.95212	2.22083	0
0.7733	3.38196	0.664454	8.95212	1.0011	0
0.7740	2.47071	-1.18653	5.90081	2.8307	0
0.7747	1.86008	-1.18653	7.11972	3.75125	0
0.7753	-0.582449	0.332227	6.50623	2.8307	0
0.7760	-1.19308	0.664454	-0.209878	1.9159	0
0.7767	0.638815	1.23399	-4.17335	0.0863017	0
0.7773	-3.33499	2.46797	-8.1449	-2.96302	0
0.7780	-7.2994	3.36973	-16.6853	-0.828496	0
0.7787	-2.72436	5.22071	-22.4812	3.75125	0
0.7793	1.55007	4.60372	-20.6569	2.52576	0
0.7800	1.55007	3.08497	-20.6569	-1.74329	0
0.7807	1.55007	5.22071	-20.6569	-2.65809	0
0.7813	1.55007	5.22071	-20.6569	0.696167	0
0.7820	1.55007	0.664454	-20.6569	5.58084	0
0.7827	1.55007	2.18321	-20.6569	9.24003	0
0.7833	1.55007	6.12247	-20.6569	5.88577	0
0.7840	1.55007	4.31895	-20.6569	1.0011	0
0.7847	1.55007	2.18321	-20.6569	3.14138	0
0.7853	1.55007	2.8002	-20.6569	7.71537	0
0.7860	1.55007	1.85098	-20.6569	4.66604	0
0.7867	1.55007	1.56621	-20.6569	-3.26796	0
0.7873	1.55007	3.36973	-20.6569	-6.9329	0
0.7880	1.55007	1.56621	-20.6569	-4.49344	0
0.7887	1.55007	-1.80352	-20.6569	-4.79837	0
0.7893	1.55007	-2.42051	-20.6569	-8.7625	0
0.7900	1.55007	-2.08828	-20.6569	-9.37236	0
0.7907	1.55007	-1.47129	-20.6569	-7.23783	0
0.7913	1.55007	-1.18653	-20.6569	-9.37236	0
0.7920	3.38196	-3.60704	-20.6569	-13.0373	0
0.7927	4.30261	-4.22403	-20.6569	-14.562	0
0.7933	3.69198	-1.80352	-20.6569	-15.4768	0
0.7940	3.38196	-1.18653	-20.6569	-14.257	0
0.7947	4.60323	-3.32227	-20.6569	-11.5126	0
0.7953	1.24945	-4.84102	-20.6569	-13.9521	0
0.7960	-3.93623	-4.55626	-20.6569	-15.7817	0
0.7967	-3.02498	-4.84102	-20.6569	-11.8176	0
0.7973	-0.582449	-6.07501	-20.6569	-9.98223	0
0.7980	-1.19308	-5.74278	-20.6569	-10.5921	0
0.7987	-2.11373	-3.60704	-20.6569	-7.8477	0
0.7993	-3.93623	-2.70528	-20.6569	-5.40824	0
0.8000	-8.21065	-1.47129	-20.6569	-5.71317	0
0.8007	-8.52067	0.664454	-20.6569	-5.40824	0
0.8013	-5.15749	0.047461	-20.6569	-7.23783	0
0.8020	-4.24624	0.047461	-20.6569	-10.897	0
0.8027	-3.63561	4.31895	-20.6569	-12.1225	0
0.8033	-0.892462	4.93595	-20.6569	-11.8176	0
0.8040	-0.28183	0.047461	-15.4664	-13.0373	0
0.8047	-4.24624	-1.80352	-12.7219	-17.3064	0
0.8053	-5.76812	-0.569532	-7.22466	-20.9713	0
0.8060	-3.02498	-1.47129	0.710358	-21.2762	0
0.8067	-2.11373	-1.18653	8.03189	-20.0565	0
0.8073	-3.02498	0.664454	17.4926	-18.5261	0
0.8080	-2.11373	1.85098	30.9248	-14.562	0
0.8087	-0.28183	3.36973	44.6557	-11.8176	0
0.8093	-0.892462	5.22071	54.7218	-13.6472	0
0.8100	0.028183	4.31895	60.5257	-17.0014	0
0.8107	3.99259	3.36973	63.577	-19.1417	0
0.8113	6.1345	3.36973	63.8838	-18.8368	0
0.8120	5.21386	2.8002	63.8838	-11.202	0
0.8127	4.60323	1.85098	67.2338	-3.26796	0
0.8133	5.21386	2.18321	71.2053	-1.74329	0
0.8140	3.69198	2.46797	70.2931	-1.74329	0
0.8147	-1.80371	3.36973	68.4607	-1.13343	0
0.8153	-6.37876	3.08497	69.9864	-2.65809	0
0.8160	-4.54686	1.56621	69.9864	-4.79837	0
0.8167	-0.582449	1.23399	69.9864	-5.71317	0
0.8173	-0.892462	3.36973	69.9864	-5.71317	0
0.8180	-3.02498	6.12247	69.9864	-3.26796	0
0.8187	-2.11373	6.73946	69.9864	-1.13343	0
0.8193	0.328802	7.07169	69.9864	-2.65809	0
0.8200	0.638815	7.97345	69.9864	-2.65809	0
0.8207	-0.28183	6.12247	69.9864	-1.13343	0
0.8213	0.939434	3.70196	69.9864	-2.65809	0
0.8220	2.1607	5.22071	69.9864	-2.65809	0
0.8227	-1.19308	6.73946	69.9864	2.22083	0
0.8233	-5.15749	4.60372	69.9864	5.27591	0
0.8240	-6.68877	3.98673	69.9864	4.05618	0
0.8247	-7.60002	4.31895	69.9864	5.27591	0
0.8253	-7.60002	2.46797	69.9864	8.32524	0
0.8260	-4.85687	2.46797	69.9864	7.41044	0
0.8267	-1.50309	5.22071	69.9864	4.66604	0
0.8273	-0.28183	6.12247	69.9864	5.27591	0
0.8280	-2.11373	6.4547	69.9864	6.49564	0
0.8287	-2.41435	5.50548	69.9864	6.80057	0
0.8293	0.638815	3.36973	69.9864	7.41044	0
0.8300	2.47071	2.46797	69.9864	8.63017	0
0.8307	0.028183	1.56621	69.9864	9.24003	0
0.8313	-1.19308	0.047461	69.9864	8.63017	0
0.8320	-0.582449	0.664454	69.9864	8.9351	0
0.8327	-1.19308	3.36973	69.9864	10.1548	0
0.8333	0.328802	5.22071	69.9864	11.0754	0
0.8340	1.55007	3.08497	69.9864	9.24003	0
0.8347	-0.28183	0.047461	69.9864	8.32524	0
0.8353	-0.28183	1.56621	69.9864	8.9351	0
0.8360	2.47071	5.50548	69.9864	8.9351	0
0.8367	3.08134	5.22071	69.9864	8.32524	0
0.8373	2.77133	3.08497	69.9864	7.1055	0
0.8380	3.69198	3.36973	69.9864	6.80057	0
0.8387	3.99259	2.46797	69.9864	9.54497	0
0.8393	2.47071	2.18321	69.9864	11.6852	0
0.8400	-0.28183	3.08497	69.9864	10.1548	0
0.8407	-0.28183	1.56621	69.9864	11.0754	0
0.8413	-0.28183	0.94922	69.9864	11.9902	0
0.8420	-0.28183	3.36973	69.9864	8.32524	0
0.8427	-0.28183	1.56621	69.9864	7.41044	0
0.8433	-0.28183	-3.60704	69.9864	10.7704	0
0.8440	-0.28183	-3.93926	69.9864	9.24003	0
0.8447	-0.28183	-1.47129	69.9864	9.24003	0
0.8453	-0.28183	-1.18653	69.9864	17.4847	0
0.8460	-0.28183	-2.70528	69.9864	21.1439	0
0.8467	-0.28183	-3.03751	69.9864	16.8691	0
0.8473	-0.28183	-0.569532	69.9864	14.1247	0
0.8480	-0.28183	0.94922	69.9864	11.0754	0
0.8487	-0.28183	0.664454	69.9864	7.71537	0
0.8493	-0.28183	0.664454	69.9864	11.6852	0
0.8500	-0.28183	0.664454	69.9864	16.2592	0
0.8507	-0.28183	0.047461	69.9864	17.174	0
0.8513	-0.28183	-0.284766	69.9864	19.6192	0
0.8520	-4.24624	-1.47129	-9.05706	21.4488	0
0.8527	-2.11373	-3.60704	-11.1962	20.2291	0
0.8533	1.86008	-4.55626	-11.4949	21.1439	0
0.8540	0.328802	-4.84102	-12.4151	22.9735	0
0.8547	-3.93623	-3.93926	-14.5462	22.6686	0
0.8553	-4.54686	-2.42051	-13.9408	24.4982	0
0.8560	-4.85687	-3.60704	-12.1084	25.7237	0
0.8567	-5.76812	-7.309	-11.8016	23.8883	0
0.8573	-2.41435	-8.21076	-9.36381	23.5834	0
0.8580	1.24945	-7.59376	-6.61117	23.8883	0
0.8587	0.638815	-6.692	-6.61117	22.0587	0
0.8593	0.939434	-4.22403	-4.78684	21.4488	0
0.8600	4.30261	-3.03751	-2.95444	22.6686	0
0.8607	2.47071	-4.84102	-5.69901	21.1439	0
0.8613	-1.80371	-6.07501	-4.78684	20.839	0
0.8620	-0.582449	-4.84102	1.62252	23.5834	0
0.8627	2.1607	-3.03751	4.37516	23.8883	0
0.8633	0.328802	-5.45802	5.59407	21.1439	0
0.8640	-1.19308	-9.11252	5.59407	20.2291	0
0.8647	0.638815	-8.49552	5.59407	19.6192	0
0.8653	1.86008	-5.74278	5.59407	16.5642	0
0.8660	1.55007	-5.74278	5.59407	15.9543	0
0.8667	0.638815	-6.35978	5.59407	19.6192	0
0.8673	0.638815	-6.692	5.59407	20.2291	0
0.8680	1.55007	-8.49552	5.59407	16.8691	0
0.8687	2.47071	-7.59376	5.59407	18.0946	0
0.8693	2.47071	-6.35978	5.59407	20.534	0
0.8700	3.08134	-9.44474	5.59407	18.0946	0
0.8707	3.38196	-10.6313	5.59407	16.2592	0
0.8713	2.47071	-7.59376	5.59407	18.3995	0
0.8720	2.47071	-7.59376	5.59407	18.0946	0
0.8727	3.08134	-10.0143	5.59407	13.8198	0
0.8733	3.69198	-7.87853	5.59407	10.1548	0
0.8740	4.91324	-5.74278	5.59407	5.27591	0
0.8747	4.91324	-6.692	5.59407	-0.828496	0
0.8753	1.86008	-8.49552	5.59407	-3.87782	0
0.8760	0.328802	-8.21076	5.59407	-0.828496	0
0.8767	0.328802	-7.59376	5.59407	3.75125	0
0.8773	0.328802	-7.59376	5.59407	6.19071	0
0.8780	0.328802	-6.97677	5.59407	6.80057	0
0.8787	0.328802	-4.84102	5.59407	7.41044	0
0.8793	0.328802	-5.74278	5.59407	5.58084	0
0.8800	0.328802	-9.11252	5.59407	2.8307	0
0.8807	0.328802	-8.82775	5.59407	2.8307	0
0.8813	0.328802	-5.74278	5.59407	2.22083	0
0.8820	0.328802	-5.17325	5.59407	0.0863017	0
0.8827	0.328802	-6.07501	5.59407	-0.828496	0
0.8833	0.328802	-6.35978	5.59407	0.696167	0
0.8840	0.328802	-5.45802	5.59407	0.0863017	0
0.8847	0.328802	-5.74278	5.59407	-1.13343	0
0.8853	0.328802	-8.49552	5.59407	0.0863017	0
0.8860	0.328802	-9.44474	5.59407	1.0011	0
0.8867	0.328802	-5.74278	5.59407	1.0011	0
0.8873	0.328802	-3.32227	5.59407	-0.523564	0
0.8880	4.60323	-6.692	0.710358	-2.65809	0
0.8887	3.69198	-8.49552	0.403612	-3.26796	0
0.8893	1.86008	-8.21076	-0.508552	-3.26796	0
0.8900	3.38196	-9.44474	-3.26119	-4.49344	0
0.8907	5.52387	-9.72951	-4.4801	-4.49344	0
0.8913	5.21386	-8.49552	-3.86661	-4.49344	0
0.8920	6.1345	-8.21076	-7.53141	-8.45756	0
0.8927	7.34637	-7.59376	-13.9408	-9.98223	0
0.8933	5.52387	-4.55626	-17.9042	-8.45756	0
0.8940	3.99259	-3.32227	-21.569	-10.5921	0
0.8947	2.1607	-3.03751	-24.3136	-10.897	0
0.8953	-2.72436	-1.47129	-22.1825	-4.49344	0
0.8960	-2.41435	-1.47129	-19.1312	-1.43836	0
0.8967	2.47071	-3.32227	-16.6853	-2.96302	0
0.8973	1.55007	-4.22403	-12.4151	-2.96302	0
0.8980	-4.85687	-3.03751	-6.91792	-3.57289	0
0.8987	-6.68877	-0.284766	-2.95444	-3.57289	0
0.8993	-4.85687	1.23399	3.45492	-1.74329	0
0.9000	-4.54686	1.23399	3.45492	-2.65809	0
0.9007	-5.15749	1.23399	3.45492	-4.49344	0
0.9013	-6.98939	-0.284766	3.45492	-1.74329	0
0.9020	-7.60002	-2.08828	3.45492	-1.43836	0
0.9027	-3.93623	-0.901759	3.45492	-6.62797	0
0.9033	-0.892462	0.94922	3.45492	-9.6773	0
0.9040	-1.80371	-1.18653	3.45492	-10.2872	0
0.9047	-1.19308	-1.47129	3.45492	-10.897	0
0.9053	1.24945	0.664454	3.45492	-9.06743	0
0.9060	0.028183	-0.901759	3.45492	-4.79837	0
0.9067	-2.11373	-2.42051	3.45492	-3.26796	0
0.9073	-2.11373	-0.284766	3.45492	-4.49344	0
0.9080	-2.41435	0.047461	3.45492	-6.0181	0
0.9087	-2.41435	-1.18653	3.45492	-5.40824	0
0.9093	-0.28183	1.23399	3.45492	-5.40824	0
0.9100	0.328802	2.46797	3.45492	-6.9329	0
0.9107	-1.50309	0.94922	3.45492	-9.06743	0
0.9113	0.328802	0.664454	3.45492	-11.5126	0
0.9120	-4.85687	1.85098	3.45492	-14.257	0
0.9127	-4.85687	2.8002	3.45492	-15.7817	0
0.9133	-4.85687	1.56621	3.45492	-18.5261	0
0.9140	-4.85687	-1.47129	3.45492	-19.7516	0
0.9147	-4.85687	-2.70528	3.45492	-14.8669	0
0.9153	-4.85687	-1.18653	3.45492	-11.8176	0
0.9160	-4.85687	-0.569532	3.45492	-13.9521	0
0.9167	-4.85687	0.664454	3.45492	-13.0373	0
0.9173	-4.85687	1.56621	3.45492	-8.7625	0
0.9180	-4.85687	-2.42051	3.45492	-8.15263	0
0.9187	-4.85687	-5.17325	3.45492	-9.06743	0
0.9193	-4.85687	-2.70528	3.45492	-8.45756	0
0.9200	-4.85687	-1.18653	3.45492	-8.15263	0
0.9207	-4.85687	-3.03751	3.45492	-9.06743	0
0.9213	-4.85687	-1.47129	3.45492	-6.62797	0
0.9220	-4.85687	0.664454	3.45492	-1.74329	0
0.9227	-4.85687	-1.18653	3.45492	-2.04823	0
0.9233	-4.85687	-2.08828	3.45492	-9.98223	0
0.9240	-5.76812	1.56621	-6.91792	-10.897	0
0.9247	-8.52067	4.31895	-4.4801	-3.57289	0
0.9253	-10.3526	4.60372	0.096867	-3.87782	0
0.9260	-8.52067	4.60372	11.3899	-13.3422	0
0.9267	-3.02498	5.83771	22.0695	-15.4768	0
0.9273	-1.80371	6.12247	27.5667	-10.897	0
0.9280	-3.02498	4.93595	31.8369	-9.06743	0
0.9287	-2.11373	4.31895	37.0274	-10.2872	0
0.9293	-0.582449	4.60372	39.772	-11.8176	0
0.9300	0.028183	5.83771	39.1585	-13.0373	0
0.9307	2.47071	7.07169	39.772	-12.7324	0
0.9313	6.1345	7.07169	40.9909	-12.1225	0
0.9320	8.56764	5.83771	37.0274	-11.202	0
0.9327	7.04575	5.50548	30.9248	-7.23783	0
0.9333	-0.28183	5.83771	31.2235	-2.96302	0
0.9340	-5.46751	5.50548	33.0559	-4.18275	0
0.9347	-2.11373	6.73946	28.4789	-7.54277	0
0.9353	2.1607	8.87521	24.5154	-6.32304	0
0.9360	-0.28183	7.97345	24.5154	-4.79837	0
0.9367	-3.33499	5.83771	24.5154	-7.8477	0
0.9373	-2.41435	5.83771	24.5154	-8.15263	0
0.9380	0.028183	7.35646	24.5154	-5.40824	0
0.9387	-0.28183	7.68868	24.5154	-5.40824	0
0.9393	-2.41435	5.50548	24.5154	-5.10331	0
0.9400	-1.19308	5.22071	24.5154	-2.65809	0
0.9407	3.38196	7.07169	24.5154	-3.26796	0
0.9413	3.38196	8.87521	24.5154	-3.57289	0
0.9420	0.939434	7.07169	24.5154	0.0863017	0
0.9427	1.24945	6.12247	24.5154	-0.523564	0
0.9433	2.1607	7.68868	24.5154	-6.9329	0
0.9440	0.638815	7.68868	24.5154	-9.06743	0
0.9447	1.55007	6.12247	24.5154	-5.40824	0
0.9453	2.47071	7.97345	24.5154	-2.35316	0
0.9460	-0.28183	9.20744	24.5154	-0.218631	0
0.9467	-2.11373	8.25822	24.5154	1.0011	0
0.9473	-0.892462	7.97345	24.5154	-1.43836	0
0.9480	1.24945	7.97345	24.5154	-2.96302	0
0.9487	1.55007	6.12247	24.5154	0.0863017	0
0.9493	1.24945	6.73946	24.5154	1.61096	0
0.9500	1.24945	9.82443	24.5154	1.0011	0
0.9507	0.939434	9.82443	24.5154	2.22083	0
0.9513	0.028183	7.07169	24.5154	2.52576	0
0.9520	1.55007	5.83771	24.5154	0.696167	0
0.9527	4.60323	5.22071	24.5154	1.61096	0
0.9533	3.38196	4.31895	24.5154	4.97098	0
0.9540	-0.28183	4.60372	24.5154	6.80057	0
0.9547	1.55007	6.73946	24.5154	6.49564	0
0.9553	3.69198	5.22071	24.5154	4.36111	0
0.9560	1.55007	2.46797	24.5154	1.9159	0
0.9567	-0.892462	4.93595	24.5154	1.0011	0
0.9573	0.328802	7.68868	24.5154	3.75125	0
0.9580	1.55007	3.98673	24.5154	8.32524	0
0.9587	1.55007	1.56621	24.5154	8.63017	0
0.9593	1.55007	5.22071	24.5154	4.66604	0
0.9600	-0.892462	7.97345	24.5154	5.58084	0
0.9607	-0.892462	7.07169	24.5154	9.54497	0
0.9613	-0.892462	6.4547	24.5154	8.32524	0
0.9620	-0.892462	6.73946	24.5154	6.49564	0
0.9627	-0.892462	6.73946	24.5154	8.63017	0
0.9633	-0.892462	6.12247	24.5154	8.32524	0
0.9640	-0.892462	4.60372	24.5154	4.97098	0
0.9647	-0.892462	4.31895	24.5154	4.05618	0
0.9653	-0.892462	4.31895	24.5154	1.9159	0
0.9660	-0.892462	3.98673	24.5154	-4.49344	0
0.9667	-0.892462	2.8002	24.5154	-8.15263	0
0.9673	-0.892462	2.18321	24.5154	-6.0181	0
0.9680	-0.892462	3.36973	24.5154	-1.74329	0
0.9687	-0.892462	5.22071	24.5154	2.22083	0
0.9693	-0.892462	3.70196	24.5154	5.88577	0
0.9700	-0.892462	2.8002	24.5154	8.9351	0
0.9707	-0.892462	5.22071	24.5154	10.1548	0
0.9713	-0.892462	5.22071	24.5154	7.1055	0
0.9720	-5.46751	1.85098	24.5154	3.14138	0
0.9727	-2.41435	0.94922	24.5154	1.9159	0
0.9733	-3.02498	2.46797	24.5154	2.52576	0
0.9740	-3.93623	1.85098	24.5154	2.8307	0
0.9747	-3.02498	-0.284766	24.5154	2.22083	0
0.9753	-2.41435	-1.80352	24.5154	2.52576	0
0.9760	-2.11373	-1.18653	24.5154	3.44631	0
0.9767	-2.72436	-0.284766	24.5154	2.52576	0
0.9773	-1.80371	-2.42051	24.5154	1.0011	0
0.9780	-0.28183	-3.93926	24.5154	1.61096	0
0.9787	-2.72436	-1.47129	24.5154	3.75125	0
0.9793	-6.98939	-0.901759	24.5154	5.88577	0
0.9800	-6.68877	-3.93926	24.5154	6.49564	0
0.9807	-4.54686	-5.45802	24.5154	3.75125	0
0.9813	-4.85687	-5.45802	24.5154	1.61096	0
0.9820	-3.93623	-5.45802	24.5154	3.75125	0
0.9827	-0.892462	-4.22403	24.5154	4.66604	0
0.9833	-0.892462	-3.93926	24.5154	2.8307	0
0.9840	-2.11373	-4.55626	24.5154	3.44631	0
0.9847	-1.19308	-3.03751	24.5154	4.66604	0
0.9853	0.939434	-2.08828	24.5154	3.44631	0
0.9860	1.86008	-3.93926	24.5154	1.0011	0
0.9867	3.69198	-5.45802	24.5154	-0.828496	0
0.9873	4.30261	-6.07501	24.5154	-1.13343	0
0.9880	2.1607	-6.692	24.5154	0.696167	0
0.9887	1.24945	-5.17325	24.5154	1.0011	0
0.9893	2.47071	-4.84102	24.5154	0.0863017	0
0.9900	4.60323	-8.21076	24.5154	1.0011	0
0.9907	7.04575	-9.11252	24.5154	-0.218631	0
0.9913	7.04575	-6.97677	24.5154	-4.49344	0
0.9920	4.91324	-5.74278	24.5154	-6.9329	0
0.9927	1.55007	-6.07501	24.5154	-6.32304	0
0.9933	-2.11373	-7.309	24.5154	-2.96302	0
0.9940	-3.63561	-8.21076	24.5154	0.0863017	0
0.9947	-2.72436	-6.35978	24.5154	-0.218631	0
0.9953	-0.28183	-5.17325	24.5154	-0.523564	0
0.9960	-0.892462	-7.59376	24.5154	1.9159	0
0.9967	-0.892462	-7.59376	24.5154	0.696167	0
0.9973	-0.892462	-4.55626	24.5154	0.0863017	0
0.9980	-0.892462	-3.93926	24.5154	4.66604	0
0.9987	-0.892462	-5.17325	24.5154	5.58084	0
0.9993	-0.704575	-4.27149	17.7832	-0.0747948	0
1.0000	-0.704575	-3.36973	17.7832	-1.90439	0
1.0007	-0.704575	-2.46797	17.7832	-2.81919	0
1.0013	-0.704575	-0.616993	17.7832	-6.48413	0
1.0020	-0.704575	-0.94922	17.7832	-6.48413	0
1.0027	-0.704575	-4.27149	17.7832	-6.1792	0
1.0033	-0.704575	-4.88848	17.7832	-9.22853	0
1.0040	-0.704575	-1.85098	17.7832	-9.22853	0
1.0047	-0.704575	-1.56621	17.7832	-7.39893	0
1.0053	-0.704575	-4.27149	17.7832	-9.22853	0
1.0060	-0.704575	-3.98673	17.7832	-8.61866	0
1.0067	-0.704575	-0.332227	17.7832	-8.0088	0
1.0073	-0.704575	1.51875	17.7832	-12.2836	0
1.0080	1.12732	-0.94922	17.7832	-15.6379	0
1.0087	5.70236	-3.36973	17.7832	-14.4181	0
1.0093	5.39235	-3.36973	17.7832	-14.7231	0
1.0100	1.12732	-2.13575	17.7832	-16.5527	0
1.0107	0.206675	-1.56621	17.7832	-18.388	0
1.0113	3.56045	-0.616993	17.7832	-19.3028	0
1.0120	6.00298	0.569532	17.7832	-16.5527	0
1.0127	2.03857	0.569532	17.7832	-13.8083	0
1.0133	-2.53647	0	17.7832	-12.5885	0
1.0140	-2.84648	0	17.7832	-9.83839	0
1.0147	-1.01459	0.284766	17.7832	-9.22853	0
1.0153	1.72856	0.569532	17.7832	-11.0639	0
1.0160	2.6492	0	17.7832	-8.31373	0
1.0167	-3.45712	-1.23399	17.7832	-5.2644	0
1.0173	-8.34217	-1.56621	17.7832	-7.094	0
1.0180	-4.67838	-1.56621	17.7832	-5.56933	0
1.0187	-1.92584	-2.13575	17.7832	-1.90439	0
1.0193	-2.53647	-1.56621	17.7832	-5.2644	0
1.0200	-0.403957	-1.23399	49.83	-11.6737	0
1.0207	1.42794	-1.85098	44.9463	-13.8083	0
1.0213	2.6492	-1.56621	40.0626	-11.0639	0
1.0220	4.78172	0.901759	41.895	-8.31373	0
1.0227	3.25984	2.42051	43.7274	-7.70386	0
1.0233	0.206675	0.901759	40.6761	-6.78907	0
1.0240	-0.704575	-1.23399	34.8721	-2.81919	0
1.0247	-3.45712	-1.23399	33.3465	-0.989593	0
1.0253	-4.67838	-0.332227	35.1789	-0.989593	0
1.0260	-0.403957	0.284766	31.5141	-1.29453	0
1.0267	2.33919	0	24.1925	-8.61866	0
1.0273	2.03857	-0.94922	22.3601	-19.3028	0
1.0280	2.33919	-1.23399	21.7547	-19.6077	0
1.0287	0.817308	-0.332227	18.0899	-14.1132	0
1.0293	0.516689	-0.332227	15.3453	-11.9787	0
1.0300	3.25984	0.569532	13.8197	-9.22853	0
1.0307	3.25984	3.32227	9.5414	-4.95947	0
1.0313	1.42794	3.6545	6.19141	-5.56933	0
1.0320	-2.53647	1.51875	6.49009	-8.31373	0
1.0327	-2.53647	0.901759	6.79683	-9.22853	0
1.0333	-2.53647	1.18653	4.05227	-8.31373	0
1.0340	-2.53647	1.51875	1.60638	-6.48413	0
1.0347	-2.53647	2.13575	0.387468	-6.48413	0
1.0353	-2.53647	0	-2.05035	-7.70386	0
1.0360	-2.53647	-2.13575	-5.10166	-4.65454	0
1.0367	-2.53647	0.284766	-6.0219	0.840003	0
1.0373	-2.53647	2.13575	-7.8543	0.840003	0
1.0380	-2.53647	1.51875	-12.4313	-3.12987	0
1.0387	-2.53647	3.32227	-13.9569	-6.1792	0
1.0393	-2.53647	4.27149	-14.2556	-6.48413	0
1.0400	-2.53647	2.13575	-17.9204	-5.2644	0
1.0407	-2.53647	2.70528	-20.665	-3.43481	0
1.0413	-2.53647	3.93926	-23.4176	-4.65454	0
1.0420	-2.53647	2.70528	-26.7676	-6.48413	0
1.0427	-2.53647	3.32227	-25.2419	-5.2644	0
1.0433	-2.53647	3.6545	-20.9717	-3.43481	0
1.0440	-1.62522	0.569532	17.7832	-1.29453	0
1.0447	-2.23585	-0.332227	17.7832	2.6696	0
1.0453	-2.53647	1.80352	17.7832	4.19426	0
1.0460	-2.23585	3.32227	17.7832	-0.989593	0
1.0467	-0.403957	4.84102	17.7832	-4.95947	0
1.0473	0.817308	4.84102	17.7832	-3.73974	0
1.0480	-0.403957	0.901759	17.7832	-1.90439	0
1.0487	-3.1471	0	17.7832	-1.29453	0
1.0493	-1.92584	3.6545	17.7832	-0.0747948	0
1.0500	1.72856	3.32227	17.7832	1.7548	0
1.0507	0.817308	-0.332227	17.7832	2.6696	0
1.0513	-1.31521	-0.332227	17.7832	2.05973	0
1.0520	-1.01459	1.18653	17.7832	0.840003	0
1.0527	-1.01459	0.569532	17.7832	0.840003	0
1.0533	-1.01459	0	17.7832	2.36467	0
1.0540	0.206675	-0.616993	17.7832	3.5844	0
1.0547	-0.403957	-1.23399	17.7832	3.27946	0
1.0553	-1.31521	-1.23399	17.7832	0.840003	0
1.0560	-1.31521	-2.13575	17.7832	0.840003	0
1.0567	-3.1471	-2.75274	17.7832	5.11481	0
1.0573	-3.75774	-2.13575	17.7832	5.41975	0
1.0580	-1.01459	-2.13575	17.7832	0.840003	0
1.0587	0.206675	-1.56621	17.7832	-0.68466	0
1.0593	1.12732	-0.332227	17.7832	3.27946	0
1.0600	2.6492	-1.56621	17.7832	5.72468	0
1.0607	0.516689	-2.13575	17.7832	4.50495	0
1.0613	-2.84648	-0.332227	17.7832	4.19426	0
1.0620	-3.75774	0.569532	17.7832	5.41975	0
1.0627	-4.979	1.51875	17.7832	2.36467	0
1.0633	-5.58963	1.80352	17.7832	-4.65454	0
1.0640	-1.01459	-1.23399	17.7832	-9.22853	0
1.0647	3.56045	-3.08497	17.7832	-8.31373	0
1.0653	5.09173	-0.332227	17.7832	-4.65454	0
1.0660	5.39235	2.13575	17.7832	1.14494	0
1.0667	4.78172	3.32227	17.7832	6.33454	0
1.0673	2.6492	2.13575	17.7832	8.16414	0
1.0680	1.72856	-3.98673	-0.524696	7.55427	0
1.0687	3.25984	-6.73946	-4.1895	4.80988	0
1.0693	4.4811	-2.13575	-7.24081	2.36467	0
1.0700	4.4811	0.569532	-9.98537	0.840003	0
1.0707	3.87047	0.901759	-13.3434	-0.0747948	0
1.0713	2.33919	2.42051	-16.3947	0.230138	0
1.0720	-0.0939434	0.569532	-20.0595	3.27946	0
1.0727	-1.62522	-1.85098	-24.6365	6.33454	0
1.0733	-0.403957	-0.616993	-27.9946	9.6888	0
1.0740	1.42794	1.51875	-31.958	11.5184	0
1.0747	2.6492	2.42051	-35.9296	8.16414	0
1.0753	2.33919	3.6545	-35.3161	6.33454	0
1.0760	-0.0939434	2.42051	-35.3161	9.07894	0
1.0767	-1.62522	2.70528	-38.9809	8.16414	0
1.0773	-0.0939434	6.97677	-39.5863	3.88933	0
1.0780	-0.704575	7.92599	-40.8133	7.55427	0
1.0787	-4.67838	3.6545	-45.3903	14.8784	0
1.0793	-8.03216	2.42051	-44.47	15.4883	0
1.0800	-7.12091	3.32227	17.7832	14.5735	0
1.0807	-3.75774	2.42051	17.7832	14.5735	0
1.0813	-2.84648	2.13575	17.7832	11.5184	0
1.0820	-4.36837	2.13575	17.7832	7.24934	0
1.0827	-4.06775	2.13575	17.7832	4.50495	0
1.0833	-0.704575	2.42051	17.7832	2.36467	0
1.0840	1.72856	1.80352	17.7832	2.97453	0
1.0847	0.206675	1.51875	17.7832	6.33454	0
1.0853	-4.06775	2.70528	17.7832	7.55427	0
1.0860	-6.20026	4.27149	17.7832	7.55427	0
1.0867	-4.979	4.84102	17.7832	9.07894	0
1.0873	-4.67838	5.45802	17.7832	8.774	0
1.0880	-4.979	4.55626	17.7832	5.72468	0
1.0887	-4.06775	3.6545	17.7832	6.02961	0
1.0893	-3.45712	5.17325	17.7832	7.85921	0
1.0900	-2.53647	6.97677	17.7832	5.41975	0
1.0907	-0.0939434	7.59376	17.7832	2.05973	0
1.0913	0.206675	7.59376	17.7832	3.27946	0
1.0920	-0.403957	6.692	37.318	3.5844	0
1.0927	0.817308	5.79024	35.4856	0.53507	0
1.0933	0.817308	6.692	31.8208	-0.0747948	0
1.0940	-0.403957	7.59376	27.8573	0.53507	0
1.0947	-0.704575	6.692	24.806	-1.90439	0
1.0953	-1.62522	6.07501	20.5277	-2.81919	0
1.0960	-2.23585	6.97677	16.5643	-1.59946	0
1.0967	-1.01459	7.309	13.5129	-2.81919	0
1.0973	-0.0939434	6.40724	10.7684	-5.56933	0
1.0980	0.817308	6.07501	9.24272	-5.87427	0
1.0987	4.78172	6.07501	8.32249	-6.78907	0
1.0993	5.70236	5.17325	8.01574	-8.31373	0
1.1000	-0.0939434	4.84102	8.62923	-9.22853	0
1.1007	-2.84648	6.40724	7.71707	-8.31373	0
1.1013	0.516689	7.309	7.41032	-6.48413	0
1.1020	0.817308	6.07501	11.9873	-8.31373	0
1.1027	-0.704575	4.84102	15.3453	-11.6737	0
1.1033	1.72856	5.45802	15.0386	-13.1984	0
1.1040	5.39235	5.79024	15.0386	-14.4181	0
1.1047	5.09173	4.27149	15.0386	-15.028	0
1.1053	2.6492	4.55626	15.0386	-13.1984	0
1.1060	2.33919	6.07501	15.0386	-13.1984	0
1.1067	2.6492	3.03751	15.0386	-16.5527	0
1.1073	2.94982	-0.332227	15.0386	-16.8576	0
1.1080	3.56045	0.901759	15.0386	-12.8935	0
1.1087	1.72856	3.32227	15.0386	-11.9787	0
1.1093	-1.01459	1.80352	15.0386	-16.5527	0
1.1100	-1.01459	-0.332227	15.0386	-19.3028	0
1.1107	2.03857	1.18653	15.0386	-16.8576	0
1.1113	4.4811	5.79024	15.0386	-15.028	0
1.1120	4.78172	6.07501	15.0386	-16.5527	0
1.1127	4.17109	1.51875	15.0386	-18.388	0
1.1133	4.78172	0.901759	15.0386	-19.3028	0
1.1140	7.22425	5.17325	15.0386	-21.1324	0
1.1147	9.05614	4.84102	15.0386	-21.1324	0
1.1153	6.61362	3.6545	15.0386	-18.9979	0
1.1160	1.72856	5.17325	15.0386	-17.4732	0
1.1167	1.72856	4.27149	15.0386	-16.8576	0
1.1173	1.72856	3.32227	15.0386	-17.4732	0
1.1180	1.72856	5.45802	15.0386	-18.6929	0
1.1187	1.72856	5.17325	15.0386	-17.7781	0
1.1193	1.72856	3.32227	15.0386	-15.6379	0
1.1200	1.72856	3.03751	15.0386	-14.7231	0
1.1207	1.72856	0.284766	15.0386	-14.1132	0
1.1213	1.72856	-3.08497	15.0386	-14.7231	0
1.1220	1.72856	0	15.0386	-16.2477	0
1.1227	1.72856	2.42051	15.0386	-14.7231	0
1.1233	1.72856	-1.23399	15.0386	-12.8935	0
1.1240	1.72856	-2.13575	15.0386	-14.1132	0
1.1247	1.72856	0.284766	15.0386	-14.1132	0
1.1253	1.72856	-1.56621	15.0386	-9.22853	0
1.1260	1.72856	-2.75274	15.0386	-5.2644	0
1.1267	1.72856	0.569532	15.0386	-7.094	0
1.1273	1.72856	0.901759	15.0386	-9.22853	0
1.1280	-0.704575	-1.56621	-16.3947	-5.87427	0
1.1287	-2.23585	-2.13575	-18.8406	-0.989593	0
1.1293	-3.75774	-1.23399	-21.8919	-0.0747948	0
1.1300	-2.84648	-0.616993	-20.665	-0.0747948	0
1.1307	-1.01459	1.18653	-20.665	1.44987	0
1.1313	1.42794	1.51875	-21.5852	3.27946	0
1.1320	-0.704575	0.569532	-18.8406	4.19426	0
1.1327	-6.8109	-0.332227	-18.2271	5.41975	0
1.1333	-5.89964	-1.23399	-18.8406	6.94441	0
1.1340	1.72856	-0.332227	-14.5623	6.94441	0
1.1347	4.78172	1.18653	-9.98537	4.50495	0
1.1353	3.56045	0.569532	-10.2921	3.5844	0
1.1360	3.25984	-1.85098	-10.2921	5.41975	0
1.1367	1.72856	-0.332227	-9.67863	6.63948	0
1.1373	-1.01459	0.901759	-7.8543	6.63948	0
1.1380	-5.28901	-1.56621	-3.57601	9.07894	0
1.1387	-9.86406	-2.46797	-1.13819	10.2987	0
1.1393	-10.4747	1.18653	0.387468	8.16414	0
1.1400	-10.4747	2.70528	0.387468	8.46907	0
1.1407	-10.4747	1.51875	0.387468	11.8291	0
1.1413	-10.4747	-0.94922	0.387468	13.9636	0
1.1420	-10.4747	-4.88848	0.387468	14.5735	0
1.1427	-10.4747	-5.50548	0.387468	15.4883	0
1.1433	-10.4747	-3.08497	0.387468	17.0129	0
1.1440	-10.4747	-4.88848	0.387468	20.068	0
1.1447	-10.4747	-6.40724	0.387468	22.8124	0
1.1453	-10.4747	-2.46797	0.387468	23.4223	0
1.1460	-10.4747	-2.13575	0.387468	22.5075	0
1.1467	-10.4747	-5.83771	0.387468	18.2327	0
1.1473	-10.4747	-3.36973	0.387468	11.8291	0
1.1480	-10.4747	0.569532	0.387468	9.07894	0
1.1487	-10.4747	-0.94922	0.387468	10.9085	0
1.1493	-10.4747	-2.75274	0.387468	13.6587	0
1.1500	-10.4747	-0.94922	0.387468	17.3179	0
1.1507	-10.4747	0.569532	0.387468	20.9828	0
1.1513	-10.4747	0.569532	0.387468	23.1173	0
1.1520	-10.4747	0.901759	0.387468	23.7272	0
1.1527	-10.4747	0.284766	0.387468	22.8124	0
1.1533	-10.4747	-1.85098	0.387468	21.2877	0
1.1540	-10.4747	-2.13575	0.387468	20.068	0
1.1547	-10.4747	-0.616993	0.387468	20.6779	0
1.1553	-10.4747	0.569532	0.387468	21.5927	0
1.1560	-10.4747	0.284766	0.387468	20.068	0
1.1567	-10.4747	0.284766	0.387468	19.4582	0
1.1573	-10.4747	0.569532	0.387468	22.2025	0
1.1580	-10.4747	-0.94922	0.387468	22.8124	0
1.1587	-10.4747	-1.85098	0.387468	21.5927	0
1.1593	-10.4747	-0.332227	0.387468	23.7272	0
1.1600	-10.4747	2.13575	0.387468	26.4774	0
1.1607	-10.4747	1.51875	0.387468	25.8617	0
1.1613	-10.4747	-1.23399	0.387468	25.8617	0
1.1620	-10.4747	-2.13575	0.387468	25.8617	0
1.1627	-10.4747	-1.23399	0.387468	21.8976	0
1.1633	-10.4747	-1.56621	0.387468	18.2327	0
1.1640	0.817308	-2.13575	10.4616	17.6228	0
1.1647	2.94982	-2.46797	11.6805	17.0129	0
1.1653	3.56045	-3.08497	11.3738	16.4031	0
1.1660	1.72856	-1.56621	10.7684	16.4031	0
1.1667	-0.0939434	-0.616993	9.5414	17.3179	0
1.1673	0.206675	-3.98673	7.41032	18.5376	0
1.1680	2.03857	-4.60372	4.35901	18.2327	0
1.1687	1.72856	1.18653	-0.524696	19.1532	0
1.1693	0.206675	3.03751	-3.26926	20.3729	0
1.1700	2.33919	-2.13575	-5.40841	17.6228	0
1.1707	2.94982	-3.08497	-9.07321	14.5735	0
1.1713	0.817308	1.51875	-8.76646	16.708	0
1.1720	0.516689	1.51875	-2.97059	18.2327	0
1.1727	0.516689	-1.56621	0.387468	14.8784	0
1.1733	1.42794	-1.23399	1.00096	11.2135	0
1.1740	6.61362	0	3.13203	8.774	0
1.1747	9.66677	0.569532	6.79683	9.07894	0
1.1753	4.4811	0.901759	11.3738	11.8291	0
1.1760	-0.704575	-1.23399	13.8197	13.9636	0
1.1767	-0.704575	-3.70196	11.3738	17.0129	0
1.1773	-0.403957	-2.13575	10.4616	18.2327	0
1.1780	-1.62522	-1.23399	13.2062	13.6587	0
1.1787	-1.01459	-1.23399	13.8197	10.6036	0
1.1793	1.72856	3.32227	15.0386	16.708	0
1.1800	3.56045	4.27149	16.871	20.068	0
1.1807	0.817308	0.284766	12.8995	17.6228	0
1.1813	-3.45712	1.80352	9.5414	19.4582	0
1.1820	-6.20026	5.17325	12.8995	20.6779	0
1.1827	-6.20026	2.42051	12.294	16.4031	0
1.1833	-2.84648	-0.332227	4.96443	15.4883	0
1.1840	0.516689	0	1.3077	18.2327	0
1.1847	-0.0939434	-1.56621	-0.524696	16.4031	0
1.1853	-2.84648	-1.85098	-5.71515	13.3537	0
1.1860	-3.45712	0.569532	-11.8178	13.0488	0
1.1867	-1.92584	1.18653	-17.315	10.9085	0
1.1873	0.206675	1.18653	-19.7528	5.41975	0
1.1880	4.17109	0	-18.5339	2.05973	0
1.1887	7.83488	-3.08497	-19.7528	1.7548	0
1.1893	7.83488	-4.88848	-21.5852	1.7548	0
1.1900	7.53426	-4.88848	-18.2271	0.840003	0
1.1907	9.97679	-5.50548	-16.088	0.230138	0
1.1913	8.44551	-4.60372	-18.2271	0.840003	0
1.1920	3.25984	-3.98673	-18.2271	-0.379727	0
1.1927	3.87047	-5.22071	-16.088	-4.65454	0
1.1933	6.313	-4.60372	-16.088	-7.70386	0
1.1940	2.33919	-3.08497	-15.7812	-8.31373	0
1.1947	0.516689	-3.98673	-13.0367	-10.1491	0
1.1953	4.78172	-3.98673	-7.54755	-12.5885	0
1.1960	3.25984	-4.88848	-1.44493	-8.61866	0
1.1967	-4.36837	-7.35646	1.00096	-0.989593	0
1.1973	-6.51028	-5.83771	2.52661	-0.0747948	0
1.1980	-4.36837	-3.08497	5.88467	-1.90439	0
1.1987	-5.89964	-4.60372	9.24272	-0.0747948	0
1.1993	-8.64279	-5.50548	13.8197	-1.90439	0
1.2000	-6.8109	-3.08497	18.3967	-7.70386	0
1.2007	-1.31521	-2.46797	15.9508	-8.0088	0
1.2013	0.817308	-3.98673	8.62923	-5.87427	0
1.2020	-0.0939434	-3.70196	4.65769	-10.454	0
1.2027	-0.704575	-1.23399	0.387468	-14.4181	0
1.2033	-1.31521	1.80352	-4.79492	-11.3688	0
1.2040	-2.53647	2.13575	-6.32864	-9.53346	0
1.2047	-3.1471	-0.616993	-7.24081	-11.9787	0
1.2053	-3.45712	-1.23399	-8.76646	-13.1984	0
1.2060	-0.0939434	-1.23399	-8.76646	-14.1132	0
1.2067	6.313	-2.13575	-10.9056	-17.7781	0
1.2073	7.22425	-2.13575	-14.8691	-19.9127	0
1.2080	2.94982	-0.616993	-12.4313	-17.4732	0
1.2087	1.12732	-1.85098	-9.07321	-15.028	0
1.2093	0.516689	-2.75274	-12.7299	-16.2477	0
1.2100	0.516689	-1.23399	-15.7812	-18.9979	0
1.2107	5.39235	-0.616993	-11.8178	-20.2176	0
1.2113	7.53426	-2.13575	-5.40841	-19.3028	0
1.2120	1.42794	-3.08497	-1.13819	-16.8576	0
1.2127	-1.31521	-3.98673	1.00096	-14.1132	0
1.2133	-0.403957	-3.08497	4.05227	-13.8083	0
1.2140	-2.84648	-1.85098	9.5414	-16.5527	0
1.2147	-3.75774	-1.56621	13.2062	-19.6077	0
1.2153	-1.92584	-1.56621	12.5927	-19.9127	0
1.2160	-3.75774	-0.94922	11.3738	-21.1324	0
1.2167	-4.67838	-0.94922	11.6805	-22.6571	0
1.2173	-1.62522	-1.56621	12.5927	-22.0472	0
1.2180	-1.31521	-1.23399	11.6805	-22.0472	0
1.2187	-3.45712	-0.332227	8.32249	-22.962	0
1.2193	-2.23585	0.284766	4.96443	-22.3521	0
1.2200	-1.01459	-1.23399	4.35901	-20.2176	0
1.2207	-2.84648	-3.08497	3.13203	-18.6929	0
1.2213	-3.75774	-1.56621	-0.831442	-17.7781	0
1.2220	-1.62522	0	-4.49624	-19.3028	0
1.2227	0.516689	-1.56621	-6.0219	-19.9127	0
1.2233	-1.01459	-3.08497	-5.40841	-15.6379	0
1.2240	-2.84648	-2.75274	-5.40841	-14.1132	0
1.2247	-1.92584	-3.08497	-5.40841	-17.4732	0
1.2253	-0.0939434	-5.22071	-5.40841	-18.0831	0
1.2260	1.12732	-6.73946	-5.40841	-16.2477	0
1.2267	1.72856	-5.22071	-5.40841	-16.5527	0
1.2273	3.56045	-1.23399	-5.40841	-17.4732	0
1.2280	5.39235	-0.616993	-5.40841	-17.4732	0
1.2287	3.87047	-3.98673	-5.40841	-17.4732	0
1.2293	4.17109	-5.83771	-5.40841	-16.5527	0
1.2300	7.53426	-5.50548	-5.40841	-15.6379	0
1.2307	6.313	-5.83771	-5.40841	-13.1984	0
1.2313	1.42794	-7.02423	-5.40841	-7.39893	0
1.2320	-0.0939434	-6.40724	-5.40841	-1.90439	0
1.2327	-2.53647	-3.98673	-5.40841	-0.0747948	0
1.2333	-7.73154	-2.13575	-5.40841	0.840003	0
1.2340	-8.34217	0	-5.40841	0.840003	0
1.2347	-5.28901	2.70528	-5.40841	-0.989593	0
1.2353	-4.36837	3.03751	-5.40841	-2.20932	0
1.2360	-1.92584	-0.616993	-32.5715	-3.73974	0
1.2367	0.817308	-3.08497	-32.5715	-3.73974	0
1.2373	-0.704575	-1.23399	-28.3013	-0.989593	0
1.2380	-1.01459	-0.332227	-25.2419	0.230138	0
1.2387	1.42794	0.901759	-27.0743	-0.0747948	0
1.2393	0.206675	3.03751	-25.8554	0.53507	0
1.2400	-1.01459	3.6545	-24.6365	2.36467	0
1.2407	0.817308	3.03751	-27.9946	5.41975	0
1.2413	1.12732	3.03751	-27.0743	9.07894	0
1.2420	0.817308	3.32227	-21.2784	9.07894	0
1.2427	1.72856	3.03751	-18.8406	6.63948	0
1.2433	2.03857	2.42051	-16.3947	4.80988	0
1.2440	0.817308	2.42051	-9.67863	0.840003	0
1.2447	-0.0939434	1.51875	-5.10166	-4.65454	0
1.2453	-0.704575	-0.616993	-4.1895	-4.04467	0
1.2460	0.817308	-0.616993	-3.88275	1.7548	0
1.2467	2.33919	2.70528	-1.74361	5.11481	0
1.2473	-0.0939434	3.6545	4.05227	5.41975	0
1.2480	-1.01459	1.18653	8.62923	7.24934	0
1.2487	1.72856	2.42051	6.79683	7.85921	0
1.2493	2.6492	4.55626	4.35901	7.85921	0
1.2500	-0.704575	1.51875	6.19141	9.07894	0
1.2507	-3.75774	-0.332227	9.24272	10.2987	0
1.2513	-2.23585	1.80352	11.6805	11.2135	0
1.2520	4.17109	1.80352	15.9508	9.99373	0
1.2527	8.14489	1.51875	19.3088	7.85921	0
1.2533	5.39235	4.27149	18.0899	10.6036	0
1.2540	1.12732	4.27149	15.3453	15.4883	0
1.2547	0.206675	3.32227	13.8197	14.8784	0
1.2553	1.72856	4.27149	12.8995	12.134	0
1.2560	2.6492	5.79024	9.24272	13.9636	0
1.2567	2.6492	6.40724	4.35901	14.8784	0
1.2573	2.33919	6.07501	2.52661	13.0488	0
1.2580	2.94982	3.03751	1.3077	12.7439	0
1.2587	3.87047	1.18653	-3.26926	13.6587	0
1.2593	6.313	3.32227	-6.32864	13.3537	0
1.2600	6.313	5.17325	-6.32864	13.0488	0
1.2607	6.313	3.32227	-6.32864	10.9085	0
1.2613	6.313	0.284766	-6.32864	8.46907	0
1.2620	6.313	-0.616993	-6.32864	10.9085	0
1.2627	6.313	0.901759	-6.32864	12.7439	0
1.2633	6.313	2.70528	-6.32864	9.99373	0
1.2640	6.313	3.6545	-6.32864	10.6036	0
1.2647	6.313	3.93926	-6.32864	17.3179	0
1.2653	6.313	2.42051	-6.32864	23.7272	0
1.2660	6.313	0	-6.32864	27.6971	0
1.2667	6.313	0.284766	-6.32864	28.002	0
1.2673	6.313	1.51875	-6.32864	22.8124	0
1.2680	6.313	2.70528	-6.32864	15.1833	0
1.2687	6.313	3.32227	-6.32864	9.99373	0
1.2693	6.313	0.901759	-6.32864	10.2987	0
1.2700	6.313	0.569532	-6.32864	13.6587	0
1.2707	6.313	5.17325	-6.32864	11.2135	0
1.2713	6.313	5.45802	-6.32864	3.5844	0
1.2720	6.313	1.51875	2.83336	2.97453	0
1.2727	6.313	2.42051	-2.97059	9.99373	0
1.2733	6.313	4.55626	-7.8543	15.4883	0
1.2740	6.313	1.51875	-9.67863	16.4031	0
1.2747	6.313	-0.332227	-8.76646	15.1833	0
1.2753	6.313	1.80352	-8.45972	14.5735	0
1.2760	6.313	2.42051	-10.5989	15.1833	0
1.2767	6.313	1.51875	-10.9056	14.5735	0
1.2773	6.313	1.80352	-7.54755	13.3537	0
1.2780	6.313	3.32227	-4.79492	14.5735	0
1.2787	6.313	3.32227	-6.0219	13.6587	0
1.2793	6.313	1.51875	-6.0219	7.85921	0
1.2800	6.313	0	-3.26926	6.63948	0
1.2807	6.313	1.18653	-2.3571	12.7439	0
1.2813	6.313	3.32227	-3.57601	16.4031	0
1.2820	6.313	5.17325	-3.88275	13.3537	0
1.2827	6.313	6.40724	-3.26926	9.38387	0
1.2833	6.313	4.84102	-2.05035	9.99373	0
1.2840	-1.92584	1.80352	-2.3571	9.99373	0
1.2847	-1.01459	3.32227	-6.32864	7.24934	0
1.2853	0.817308	6.692	-7.8543	7.24934	0
1.2860	0.516689	5.17325	-2.97059	11.2135	0
1.2867	2.03857	2.42051	0.387468	11.8291	0
1.2873	4.4811	4.55626	-0.831442	9.07894	0
1.2880	3.25984	5.17325	1.3077	8.46907	0
1.2887	0.516689	0.901759	7.10358	9.6888	0
1.2893	-0.704575	0.569532	9.5414	9.38387	0
1.2900	-3.45712	3.32227	8.32249	7.55427	0
1.2907	-6.20026	1.51875	8.62923	5.41975	0
1.2913	-3.75774	-1.56621	12.294	5.41975	0
1.2920	-1.01459	-0.616993	16.871	7.85921	0
1.2927	-1.92584	0.569532	17.1777	7.24934	0
1.2933	-1.31521	1.51875	11.3738	2.97453	0
1.2940	2.6492	2.42051	4.05227	0.53507	0
1.2947	2.94982	2.42051	0.387468	1.7548	0
1.2953	-0.0939434	1.18653	-1.13819	2.36467	0
1.2960	-1.92584	-1.23399	-3.26926	0.840003	0
1.2967	-1.62522	-1.85098	-7.8543	0.840003	0
1.2973	-4.06775	0.901759	-13.3434	1.7548	0
1.2980	-6.51028	1.18653	-15.4826	-0.379727	0
1.2987	-3.75774	-3.08497	-15.1758	-2.20932	0
1.2993	-0.0939434	-3.08497	-17.9204	-0.0747948	0
1.3000	-1.01459	1.80352	-19.7528	1.14494	0
1.3007	-3.1471	0.901759	-19.7528	-0.0747948	0
1.3013	-2.84648	-2.13575	-23.4176	-0.0747948	0
1.3020	-1.31521	0.284766	-27.0743	0.53507	0
1.3027	-1.31521	3.03751	-27.0743	-3.73974	0
1.3033	-1.92584	1.51875	-28.3013	-8.31373	0
1.3040	0.206675	-0.94922	-27.0743	-8.0088	0
1.3047	2.6492	-0.94922	-21.5852	-6.48413	0
1.3053	-0.403957	0.569532	-22.4974	-7.39893	0
1.3060	-3.45712	1.51875	-26.1622	-4.3496	0
1.3067	-0.0939434	-0.94922	-20.665	-0.989593	0
1.3073	2.03857	-3.08497	-15.1758	-2.81919	0
1.3080	-1.01459	-2.46797	-17.9204	-4.04467	0
1.3087	-0.403957	-2.13575	-16.088	-4.04467	0
1.3093	2.94982	-3.08497	-9.37995	-9.22853	0
1.3100	2.6492	-4.27149	-6.0219	-13.8083	0
1.3107	0.817308	-4.27149	-3.26926	-13.1984	0
1.3113	0.817308	-2.75274	-1.44493	-14.1132	0
1.3120	0.206675	-2.13575	-3.88275	-15.6379	0
1.3127	0.817308	-4.27149	-4.49624	-12.2836	0
1.3133	2.94982	-5.22071	0.387468	-9.83839	0
1.3140	3.87047	-4.88848	2.21987	-11.0639	0
1.3147	5.70236	-7.02423	-3.26926	-11.0639	0
1.3153	9.97679	-8.87521	-7.24081	-8.31373	0
1.3160	10.5874	-8.54298	-6.93406	-4.65454	0
1.3167	4.17109	-9.4922	-11.511	-3.43481	0
1.3173	-1.92584	-11.011	-22.4974	-6.48413	0
1.3180	-0.403957	-10.394	-31.3526	-10.1491	0
1.3187	3.87047	-7.97345	-38.0607	-13.5033	0
1.3193	4.4811	-7.64122	-43.2511	-18.388	0
1.3200	2.33919	-10.6787	-42.3389	-16.5527	0
1.3207	-1.01459	-14.3807	-42.3389	-9.53346	0
1.3213	-5.28901	-14.0485	-48.7402	-8.0088	0
1.3220	-7.42153	-13.1467	-49.047	-9.83839	0
1.3227	-5.28901	-14.0485	-39.8931	-9.83839	0
1.3233	-1.92584	-14.0485	-31.6513	-11.3688	0
1.3240	-0.0939434	-12.8145	-23.1108	-13.8083	0
1.3247	-1.31521	-14.3807	-12.4313	-14.1132	0
1.3253	-2.84648	-16.1842	-5.10166	-15.9428	0
1.3260	-1.01459	-14.9977	1.60638	-17.4732	0
1.3267	2.94982	-14.9977	9.84814	-16.5527	0
1.3273	2.33919	-15.8994	15.0386	-16.2477	0
1.3280	-2.53647	-14.0485	20.5277	-16.8576	0
1.3287	-4.36837	-11.2957	24.806	-15.028	0
1.3293	-1.92584	-10.394	19.0021	-12.8935	0
1.3300	1.12732	-8.54298	15.0386	-12.8935	0
1.3307	5.39235	-6.73946	21.7547	-15.3329	0
1.3313	9.05614	-9.15998	25.1047	-17.4732	0
1.3320	7.22425	-12.2449	-1.13819	-18.6929	0
1.3327	2.6492	-11.2957	-1.13819	-20.8275	0
[truncated: 43,252 more rows]
