# Supplementary material for: Identification of Haptic Based Guiding Using Hard Reins
Source: PLoS One. 2015 Jul 22;10(7):e0132020. doi: 10.1371/journal.pone.0132020 (PMC4511788; doi:10.1371/journal.pone.0132020)
Supplement: S3 File — (ZIP) [file pone.0132020.s003.zip › EMGData1/Subject2/T19/t19.txt]

0.0000	74.0574	-9.47908	-38.9783	-7.40064	0
0.0007	62.7721	-10.4	-45.3876	-6.48627	0
0.0013	50.5651	-7.9535	-53.0153	-7.09585	0
0.0020	39.884	-5.82326	-55.4595	-10.1437	0
0.0027	25.5318	-3.68372	-53.0153	-9.22937	0
0.0033	9.36671	-3.37675	-50.5787	-4.65754	0
0.0040	-1.01221	-5.82326	-47.2189	-3.73365	0
0.0047	-2.84023	-7.64652	-41.4225	-3.73365	0
0.0053	-4.36609	-7.34884	-32.2662	-1.90493	0
0.0060	-8.03724	-6.12094	-22.1944	0.838167	0
0.0067	-8.33939	-4.90233	-16.0877	1.75253	0
0.0073	-8.33939	-5.20931	-11.5096	2.6669	0
0.0080	-11.9954	-5.82326	-0.832384	5.41951	0
0.0087	-12.917	-3.68372	11.6836	9.38176	0
0.0093	-10.7717	1.81396	20.2269	9.99133	0
0.0100	-10.7717	10.0465	25.7207	9.07697	0
0.0107	-6.51137	17.0698	29.9885	10.6009	0
0.0113	4.48696	17.9814	35.1796	13.0487	0
0.0120	11.4969	15.5442	38.2291	13.0487	0
0.0127	13.9443	14.3256	36.0952	11.8296	0
0.0133	19.1262	12.493	34.264	10.9152	0
0.0140	24.3232	10.0465	34.8769	8.46739	0
0.0147	24.9275	8.82792	26.939	4.50515	0
0.0153	20.9542	8.52094	11.3734	1.14296	0
0.0160	13.6422	6.08373	3.13279	-0.685773	0
0.0167	9.66886	4.55814	0.0832384	-1.60014	0
0.0173	6.31497	6.08373	-9.67836	-4.65754	0
0.0180	-3.45964	4.86512	-20.9761	-9.22937	0
0.0187	-15.3493	0.586047	-27.9908	-13.2011	0
0.0193	-24.5196	0.586047	-37.147	-15.3347	0
0.0200	-33.0554	2.41861	-46.0006	-16.5538	0
0.0207	-37.633	-0.0186047	-49.0501	-17.773	0
0.0213	-34.5813	-2.46512	-52.0997	-19.6112	0
0.0220	-30.6231	-0.0186047	-57.2907	-19.2969	0
0.0227	-24.8218	3.33954	-57.2907	-17.4682	0
0.0233	-16.573	3.03256	-52.7126	-18.3825	0
0.0240	-11.9954	0.586047	-47.2189	-20.2208	0
0.0247	-7.41783	0.288372	-40.8095	-17.4682	0
0.0253	-2.84023	1.50698	-34.4002	-13.2011	0
0.0260	-5.58981	0.586047	-29.5194	-9.22937	0
0.0267	-8.03724	0.288372	-21.5814	-4.96233	0
0.0273	-3.76179	2.72558	-8.76273	-3.73365	0
0.0280	-4.06394	3.33954	2.21717	-3.42887	0
0.0287	-8.64154	0.586047	9.54215	1.14296	0
0.0293	-12.917	2.41861	15.9515	3.59079	0
0.0300	-23.5981	6.3907	23.2765	1.44774	0
0.0307	-34.8834	4.86512	31.2144	1.14296	0
0.0313	-39.1589	3.33954	35.4823	3.59079	0
0.0320	-41.6063	6.99536	33.651	2.97168	0
0.0327	-40.3826	6.99536	32.13	2.6669	0
0.0333	-30.3058	0.586047	33.651	4.20036	0
0.0340	-22.9938	0.586047	30.6015	3.59079	0
0.0347	-16.2709	6.99536	22.0582	0.838167	0
0.0353	-1.93377	6.3907	13.8176	-1.90493	0
0.0360	11.1947	-1.23721	7.10553	-3.73365	0
0.0367	19.1262	-4.28838	-0.529699	-6.18148	0
0.0373	27.0577	-3.9907	-9.67836	-8.315	0
0.0380	30.4267	-6.73489	-20.0605	-10.1437	0
0.0387	28.9008	-8.56745	-30.7377	-12.2868	0
0.0393	27.9793	-7.04187	-39.281	-15.3347	0
0.0400	28.2814	-6.73489	-45.0849	-16.5538	0
0.0407	29.8073	-9.78606	-48.1345	-17.4682	0
0.0413	32.2547	-11.0047	-49.6631	-19.6112	0
0.0420	28.2814	-8.87443	-52.7126	-20.2208	0
0.0427	20.6521	-6.42791	-54.5439	-18.6873	0
0.0433	18.5219	-0.939536	-51.1841	-16.8586	0
0.0440	16.3766	4.86512	-48.1345	-16.249	0
0.0447	9.97101	3.94419	-42.6408	-16.5538	0
0.0453	9.66886	1.50698	-30.7377	-13.8107	0
0.0460	13.6422	4.25117	-20.9761	-7.70542	0
0.0467	10.8926	5.46977	-15.1721	-4.96233	0
0.0473	4.1697	3.33954	-4.19219	-5.57191	0
0.0480	2.96109	3.94419	8.32384	-3.42887	0
0.0487	5.69556	6.08373	15.0359	-0.685773	0
0.0493	7.22143	6.08373	22.0582	0.838167	0
0.0500	8.14299	6.08373	27.8546	3.59079	0
0.0507	8.44514	7.91629	30.2988	6.33388	0
0.0513	6.61713	7.91629	34.264	7.24824	0
0.0520	5.39341	6.99536	37.9264	7.55303	0
0.0527	7.22143	6.99536	37.0108	7.55303	0
0.0533	7.84084	8.82792	36.7081	6.33388	0
0.0540	6.31497	9.74885	33.9613	3.89557	0
0.0547	6.31497	9.44187	26.0234	1.14296	0
0.0553	4.48696	7.91629	18.6984	-0.990561	0
0.0560	-1.31436	4.86512	9.54215	-1.60014	0
0.0567	-7.71998	-0.0186047	-2.36094	-2.20971	0
0.0573	-13.5213	-3.37675	-10.594	-4.34323	0
0.0580	-16.573	-5.20931	-19.4475	-7.09585	0
0.0587	-13.8234	-6.73489	-31.956	-9.22937	0
0.0593	-8.64154	-7.04187	-36.5341	-11.0581	0
0.0600	-4.66825	-5.20931	-38.0627	-12.5916	0
0.0607	2.64383	-2.15814	-47.2189	-13.8107	0
0.0613	9.97101	2.11163	-54.8465	-13.8107	0
0.0620	12.7206	4.55814	-56.0648	-13.5059	0
0.0627	13.6422	3.63721	-57.2907	-12.8963	0
0.0633	13.0227	1.50698	-55.4595	-11.982	0
0.0640	9.06456	-0.325582	-49.0501	-11.3629	0
0.0647	3.26324	-2.15814	-45.3876	-8.92458	0
0.0653	-5.58981	-2.15814	-40.8095	-4.03844	0
0.0660	-16.8752	1.50698	-29.5194	-0.990561	0
0.0667	-21.77	5.1628	-18.8346	-0.076197	0
0.0673	-17.4946	6.08373	-10.9042	3.286	0
0.0680	-12.917	4.86512	0.998861	6.94345	0
0.0687	-10.4696	4.25117	12.289	9.99133	0
0.0693	-7.71998	3.94419	17.7827	12.744	0
0.0700	-10.1674	4.25117	22.9738	13.9631	0
0.0707	-21.1506	5.46977	32.13	13.6583	0
0.0713	-32.149	6.3907	37.6238	14.5727	0
0.0720	-33.977	6.99536	37.0108	16.7062	0
0.0727	-27.2541	7.60931	37.6238	17.011	0
0.0733	-13.2191	6.99536	37.6238	13.6583	0
0.0740	12.4184	5.1628	33.0456	11.5248	0
0.0747	42.3164	6.08373	26.939	12.4392	0
0.0753	60.3246	7.91629	19.3113	10.9152	0
0.0760	65.8238	6.99536	8.62653	5.7243	0
0.0767	69.782	3.94419	0.385924	4.50515	0
0.0773	68.5734	2.41861	-6.93149	6.02909	0
0.0780	56.6686	0.586047	-20.0605	2.36211	0
0.0787	42.9358	-1.85116	-32.5689	-1.90493	0
0.0793	31.6353	-3.37675	-37.4497	-2.20971	0
0.0800	19.1262	-5.20931	-41.4225	-4.65754	0
0.0807	9.06456	-6.42791	-47.8318	-7.40064	0
0.0813	5.69556	-5.82326	-51.797	-6.18148	0
0.0820	3.56539	-6.73489	-52.7126	-7.70542	0
0.0827	-1.01221	-8.87443	-52.0997	-9.22937	0
0.0833	-6.19411	-7.04187	-49.6631	-6.48627	0
0.0840	-13.2191	-2.46512	-48.1345	-5.8767	0
0.0847	-19.6248	-0.325582	-45.3876	-6.79106	0
0.0853	-21.1506	2.72558	-37.147	-2.20971	0
0.0860	-18.7183	9.74885	-27.9908	3.286	0
0.0867	-16.573	11.2744	-21.2788	6.02909	0
0.0873	-15.6666	5.1628	-11.5096	7.24824	0
0.0880	-18.4162	3.03256	0.385924	8.16261	0
0.0887	-25.1239	7.30233	8.62653	11.8296	0
0.0893	-33.0554	9.74885	13.2046	17.3158	0
0.0900	-44.0386	8.52094	19.3113	17.6206	0
0.0907	-58.0887	6.99536	26.0234	16.0966	0
0.0913	-64.4943	6.99536	30.6015	17.6206	0
0.0920	-58.9952	7.91629	34.264	17.3158	0
0.0927	-46.7882	9.74885	36.7081	15.1823	0
0.0933	-33.0554	10.6605	34.8769	15.1823	0
0.0940	-20.5463	10.3535	28.4675	14.2679	0
0.0947	-11.089	10.0465	23.2765	12.1344	0
0.0953	-5.28766	10.3535	18.6984	11.8296	0
0.0960	-0.407905	9.13489	11.9863	9.99133	0
0.0967	6.31497	6.08373	2.52742	6.02909	0
0.0973	13.3249	3.33954	-7.24174	1.75253	0
0.0980	16.6939	3.33954	-17.6163	-1.90493	0
0.0987	14.8508	5.1628	-26.4698	-4.03844	0
0.0993	9.97101	6.08373	-34.4002	-4.96233	0
0.1000	8.14299	2.41861	-42.6408	-6.79106	0
0.1007	7.22143	-1.54419	-47.5216	-7.40064	0
0.1013	2.96109	-3.9907	-49.0501	-6.48627	0
0.1020	-1.01221	-5.82326	-51.1841	-8.61979	0
0.1027	2.96109	-6.73489	-51.797	-9.83894	0
0.1033	7.84084	-5.51628	-48.1345	-7.40064	0
0.1040	9.97101	0.586047	-45.6903	-7.40064	0
0.1047	19.7456	12.8	-42.0278	-8.315	0
0.1053	37.4366	23.7861	-32.2662	-4.65754	0
0.1060	51.1694	23.1721	-22.4971	-0.990561	0
0.1067	58.4966	16.1582	-16.0877	0.838167	0
0.1073	61.2462	14.6233	-3.88194	5.41951	0
0.1080	52.3931	16.7628	10.768	8.77218	0
0.1087	33.7806	14.6233	17.7827	9.07697	0
0.1093	15.7723	14.3256	20.5296	10.2961	0
0.1100	0.211506	18.2884	26.0234	13.6583	0
0.1107	-20.2442	18.9023	31.2144	16.0966	0
0.1113	-40.3826	16.4558	36.0952	15.487	0
0.1120	-45.5645	19.507	41.5889	12.744	0
0.1127	-36.1071	22.2605	41.2862	14.2679	0
0.1133	-26.6498	17.9814	37.3135	16.7062	0
0.1140	-20.2442	15.2372	36.3979	13.9631	0
0.1147	-6.51137	18.2884	32.4327	11.5248	0
0.1153	8.14299	19.507	21.7479	12.744	0
0.1160	12.7206	16.1582	11.9863	11.5248	0
0.1167	12.7206	13.7116	4.96404	8.16261	0
0.1173	15.4702	10.6605	-4.19219	6.63867	0
0.1180	19.4284	5.46977	-13.6511	3.59079	0
0.1187	25.5318	1.81396	-22.4971	-1.29535	0
0.1193	31.031	-0.325582	-33.4845	-4.65754	0
0.1200	31.031	-3.06977	-40.5068	-6.18148	0
0.1207	30.7288	-3.68372	-41.7251	-4.34323	0
0.1213	32.859	-0.939536	-46.0006	-2.5145	0
0.1220	28.9008	4.25117	-53.318	-4.65754	0
0.1227	20.9542	6.99536	-54.2336	-5.57191	0
0.1233	15.7723	3.03256	-50.2684	-2.81929	0
0.1240	10.8926	-3.68372	-48.1345	-1.90493	0
0.1247	7.84084	-4.90233	-43.5564	-1.90493	0
0.1253	9.97101	-3.06977	-31.3506	1.75253	0
0.1260	8.7473	-4.90233	-20.9761	4.50515	0
0.1267	1.73737	-7.34884	-17.0033	5.7243	0
0.1273	-0.0906456	-5.82326	-9.67836	7.55303	0
0.1280	1.73737	-4.90233	4.35867	10.6009	0
0.1287	0.513658	-6.42791	13.8176	13.6583	0
0.1293	2.03953	-5.82326	19.614	15.487	0
0.1300	7.84084	-5.82326	28.4675	15.487	0
0.1307	8.7473	-7.34884	36.0952	15.487	0
0.1313	6.31497	-5.82326	40.6733	17.6206	0
0.1320	7.22143	-6.12094	46.167	20.0684	0
0.1327	8.44514	-10.093	46.167	19.154	0
0.1333	6.91928	-10.6977	40.0604	15.7918	0
0.1340	2.96109	-10.093	37.3135	14.5727	0
0.1347	-0.407905	-12.5302	34.5666	15.487	0
0.1353	-0.710057	-13.7488	24.4948	13.3535	0
0.1360	-1.01221	-12.2233	13.5149	7.24824	0
0.1367	-4.66825	-11.9256	7.7109	3.286	0
0.1373	-6.81352	-14.0558	-1.44532	0.838167	0
0.1380	-8.64154	-18.3349	-15.4823	-1.90493	0
0.1387	-12.2976	-21.3861	-26.1596	-3.42887	0
0.1393	-12.917	-19.2465	-31.6533	-4.65754	0
0.1400	-10.4696	-17.7209	-37.147	-6.48627	0
0.1407	-11.089	-20.1582	-41.7251	-6.48627	0
0.1413	-12.6148	-21.6837	-44.472	-7.40064	0
0.1420	-11.9954	-20.1582	-47.8318	-10.1437	0
0.1427	-11.089	-19.8605	-48.1345	-10.4485	0
0.1433	-10.7717	-21.3861	-42.3381	-9.22937	0
0.1440	-13.5213	-22.2977	-39.8939	-9.83894	0
0.1447	-16.573	-20.7721	-40.8095	-9.22937	0
0.1453	-13.5213	-18.3349	-31.956	-5.26712	0
0.1460	-10.7717	-17.7209	-20.9761	-2.20971	0
0.1467	-15.0472	-17.7209	-15.4823	-0.990561	0
0.1473	-18.4162	-16.1954	-5.10024	1.75253	0
0.1480	-18.7183	-15.8884	10.4578	2.6669	0
0.1487	-20.5463	-14.9768	19.3113	2.97168	0
0.1493	-20.8485	-11.3116	23.8894	5.41951	0
0.1500	-16.8752	-10.093	30.9042	7.24824	0
0.1507	-11.9954	-10.4	37.9264	7.24824	0
0.1513	-8.33939	-9.47908	41.5889	9.07697	0
0.1520	-5.28766	-10.093	40.3706	11.22	0
0.1527	-1.31436	-11.6186	38.2291	11.5248	0
0.1533	4.48696	-8.87443	39.7577	12.1344	0
0.1540	9.06456	-5.82326	39.455	10.9152	0
0.1547	14.5486	-7.34884	32.4327	6.63867	0
0.1553	24.6254	-8.26047	24.4948	5.41951	0
0.1560	32.859	-7.64652	16.8671	4.80994	0
0.1567	34.687	-8.87443	8.02116	0.533379	0
0.1573	35.9108	-11.3116	-1.74801	-2.81929	0
0.1580	38.3582	-13.1442	-12.4252	-5.57191	0
0.1587	37.1345	-15.2837	-24.0256	-8.61979	0
0.1593	35.9108	-17.414	-34.0975	-9.83894	0
0.1600	34.687	-20.4651	-39.8939	-9.22937	0
0.1607	27.0577	-24.7442	-41.4225	-9.22937	0
0.1613	15.4702	-26.8744	-44.472	-8.92458	0
0.1620	8.7473	-23.2093	-49.9657	-9.53415	0
0.1627	4.48696	-12.5302	-51.797	-11.3629	0
0.1633	-3.14238	-2.76279	-49.3528	-9.53415	0
0.1640	-10.7717	-1.23721	-47.5216	-7.09585	0
0.1647	-15.6666	-3.37675	-42.3381	-6.79106	0
0.1653	-17.1924	-4.90233	-31.6533	-4.34323	0
0.1660	-14.4429	-6.12094	-23.11	-0.076197	0
0.1667	-12.6148	-5.20931	-17.919	3.59079	0
0.1673	-19.3226	-1.23721	-8.15736	7.24824	0
0.1680	-28.4778	-2.15814	4.66135	8.16261	0
0.1687	-34.2791	-5.82326	13.2046	7.24824	0
0.1693	-38.2524	-4.90233	17.4801	9.99133	0
0.1700	-40.9869	-2.76279	22.3609	13.6583	0
0.1707	-42.2106	-3.06977	28.7702	14.5727	0
0.1713	-43.4343	-3.06977	33.9613	15.7918	0
0.1720	-40.9869	-1.54419	35.7925	15.487	0
0.1727	-35.2007	-3.68372	35.1796	13.0487	0
0.1733	-31.2274	-7.04187	33.3483	13.6583	0
0.1740	-28.4778	-6.12094	30.6015	13.9631	0
0.1747	-26.6498	-3.68372	26.939	9.07697	0
0.1753	-28.4778	-5.20931	20.2269	4.80994	0
0.1760	-27.2541	-7.64652	9.54215	4.20036	0
0.1767	-21.1506	-6.73489	0.385924	-0.076197	0
0.1773	-14.4429	-7.64652	-5.71318	-4.65754	0
0.1780	-7.11568	-8.87443	-15.785	-4.34323	0
0.1787	0.81581	-3.68372	-27.0752	-4.65754	0
0.1793	5.39341	-0.325582	-32.5689	-9.53415	0
0.1800	10.2732	-5.20931	-38.6756	-12.8963	0
0.1807	17.2982	-9.78606	-48.1345	-11.6677	0
0.1813	16.3766	-11.0047	-52.7126	-12.5916	0
0.1820	2.96109	-11.9256	-53.318	-16.249	0
0.1827	-19.3226	-9.47908	-56.0648	-15.6394	0
0.1833	-42.5128	-5.82326	-56.0648	-12.8963	0
0.1840	-55.3391	-3.37675	-50.8814	-13.2011	0
0.1847	-59.6146	1.2	-45.3876	-11.6677	0
0.1853	-58.693	7.60931	-37.147	-5.8767	0
0.1860	-40.9869	7.91629	-26.7725	-3.73365	0
0.1867	-8.9437	3.63721	-20.6658	-4.34323	0
0.1873	19.1262	1.81396	-13.6511	-0.990561	0
0.1880	43.8422	2.72558	-0.832384	1.14296	0
0.1887	70.4014	5.1628	11.3734	0.838167	0
0.1893	84.7385	5.77675	18.093	4.50515	0
0.1900	82.3062	4.55814	22.3609	9.07697	0
0.1907	69.4798	7.60931	26.939	9.38176	0
0.1913	47.2112	10.9675	32.4327	7.24824	0
0.1920	24.6254	7.30233	36.0952	4.20036	0
0.1927	7.53869	3.33954	34.264	4.50515	0
0.1933	-7.41783	5.77675	31.5171	7.85782	0
0.1940	-13.8234	7.91629	31.2144	5.7243	0
0.1947	-6.81352	6.08373	26.326	0.228591	0
0.1953	2.96109	4.55814	14.1203	-1.60014	0
0.1960	11.799	2.72558	4.04841	-2.20971	0
0.1967	20.3499	1.50698	-0.832384	-3.12408	0
0.1973	22.1779	3.33954	-8.46005	-3.73365	0
0.1980	16.6939	2.41861	-19.1448	-8.315	0
0.1987	12.7206	-0.939536	-27.6881	-13.8107	0
0.1993	9.36671	-0.325582	-35.3158	-15.0299	0
0.2000	2.34168	-0.632559	-44.1693	-15.6394	0
0.2007	-1.61651	-5.82326	-50.8814	-16.8586	0
0.2013	6.31497	-8.87443	-55.4595	-16.8586	0
0.2020	19.1262	-7.34884	-59.122	-17.773	0
0.2027	27.375	-4.90233	-59.122	-19.2969	0
0.2033	35.6086	-4.28838	-54.5439	-19.6112	0
0.2040	48.4198	-6.73489	-51.1841	-18.3825	0
0.2047	55.747	-7.64652	-48.1345	-15.9442	0
0.2053	51.1694	-5.82326	-40.1966	-15.3347	0
0.2060	42.6336	-7.34884	-29.8221	-15.0299	0
0.2067	31.9526	-13.1442	-20.9761	-11.982	0
0.2073	19.1262	-13.1442	-9.98861	-9.22937	0
0.2080	16.0745	-11.3116	1.30155	-8.92458	0
0.2087	22.7974	-12.8372	10.1551	-4.34323	0
0.2093	27.0577	-10.4	18.6984	-0.380985	0
0.2100	24.006	-3.06977	27.8546	-2.5145	0
0.2107	19.4284	1.50698	33.3483	-2.5145	0
0.2113	15.4702	6.99536	33.9613	1.75253	0
0.2120	9.97101	16.7628	35.4823	3.286	0
0.2127	6.31497	21.6465	36.0952	3.89557	0
0.2133	5.69556	18.2884	33.9613	4.50515	0
0.2140	2.64383	14.9302	31.8198	1.14296	0
0.2147	-4.06394	14.3256	30.6015	-0.990561	0
0.2153	-9.86526	13.4047	25.1077	-1.60014	0
0.2160	-17.4946	8.82792	14.7332	-5.26712	0
0.2167	-25.4261	6.3907	3.44304	-8.92458	0
0.2173	-25.1239	6.99536	-6.01587	-10.1437	0
0.2180	-21.4679	4.86512	-16.0877	-13.2011	0
0.2187	-22.6765	-0.939536	-24.9413	-16.8586	0
0.2193	-22.0722	-2.76279	-32.5689	-17.1634	0
0.2200	-17.7967	-1.23721	-39.8939	-16.8586	0
0.2207	-17.1924	-0.632559	-45.6903	-17.4682	0
0.2213	-15.9687	-2.15814	-49.3528	-16.249	0
0.2220	-10.1674	-2.76279	-52.7126	-17.4682	0
0.2227	-6.51137	0.586047	-53.6282	-18.6873	0
0.2233	-4.66825	5.1628	-50.2684	-17.1634	0
0.2240	0.211506	5.1628	-47.8318	-16.5538	0
0.2247	6.31497	4.25117	-44.1693	-15.6394	0
0.2253	10.8926	5.1628	-33.1819	-8.315	0
0.2260	14.5486	4.55814	-23.4127	-3.42887	0
0.2267	15.4702	3.94419	-19.7502	-5.57191	0
0.2273	16.6939	3.33954	-9.07299	-3.42887	0
0.2280	20.0478	1.50698	8.02116	2.97168	0
0.2287	20.0478	3.33954	16.8671	4.50515	0
0.2293	12.1163	8.22326	19.614	4.50515	0
0.2300	-1.61651	9.74885	25.7207	8.16261	0
0.2307	-18.7183	8.52094	31.5171	9.68655	0
0.2313	-33.977	10.0465	34.5666	9.99133	0
0.2320	-43.4343	10.6605	37.3135	10.6009	0
0.2327	-49.5378	7.91629	37.0108	11.8296	0
0.2333	-51.0637	7.60931	35.1796	13.6583	0
0.2340	-42.83	8.82792	32.4327	14.5727	0
0.2347	-30.3058	7.60931	25.7207	12.1344	0
0.2353	-20.2442	6.08373	15.6488	10.6009	0
0.2360	-10.4696	6.69768	8.62653	9.07697	0
0.2367	-5.89196	7.30233	2.21717	4.20036	0
0.2373	-9.24585	6.3907	-8.15736	0.838167	0
0.2380	-12.917	3.33954	-20.9761	0.533379	0
0.2387	-13.2191	1.50698	-31.956	-1.60014	0
0.2393	-14.1407	0.893024	-40.5068	-3.42887	0
0.2400	-11.9954	-2.46512	-48.1345	-3.12408	0
0.2407	-0.407905	-8.56745	-53.6282	-4.65754	0
0.2413	15.4702	-11.9256	-56.6778	-5.57191	0
0.2420	29.5051	-12.2233	-59.122	-5.8767	0
0.2427	39.2646	-14.0558	-62.1715	-5.8767	0
0.2433	42.0142	-17.7209	-62.1715	-3.42887	0
0.2440	40.1862	-19.8605	-60.0376	-0.685773	0
0.2447	36.5302	-15.8884	-56.9805	-0.076197	0
0.2453	28.9008	-6.42791	-49.9657	3.59079	0
0.2460	18.2198	0.893024	-38.0627	7.55303	0
0.2467	9.97101	3.94419	-27.9908	6.33388	0
0.2473	5.39341	6.3907	-20.6658	6.63867	0
0.2480	-0.0906456	7.91629	-9.67836	11.5248	0
0.2487	-7.41783	6.3907	4.04841	13.9631	0
0.2493	-11.9954	6.99536	13.2046	16.0966	0
0.2500	-12.6148	10.9675	18.3957	20.9828	0
0.2507	-15.0472	13.4047	23.2765	20.9828	0
0.2513	-21.77	11.2744	27.8546	17.3158	0
0.2520	-27.2541	7.30233	31.8198	19.154	0
0.2527	-29.3994	4.55814	33.0456	22.8115	0
0.2533	-30.3058	4.25117	30.6015	22.8115	0
0.2540	-29.3994	3.33954	28.1573	21.8971	0
0.2547	-26.9519	1.50698	24.1921	19.4588	0
0.2553	-23.5981	0.893024	15.9515	16.4014	0
0.2560	-19.3226	-0.632559	7.7109	14.2679	0
0.2567	-17.1924	-4.28838	2.21717	11.5248	0
0.2573	-16.573	-6.42791	-7.84711	7.55303	0
0.2580	-15.6666	-6.73489	-21.5814	4.50515	0
0.2587	-17.4946	-7.9535	-31.0404	1.75253	0
0.2593	-19.3226	-9.47908	-37.147	-0.076197	0
0.2600	-16.8752	-9.47908	-42.9435	-0.990561	0
0.2607	-13.8234	-10.6977	-49.6631	-4.96233	0
0.2613	-12.917	-11.6186	-53.6282	-8.01021	0
0.2620	-12.917	-9.47908	-53.318	-5.8767	0
0.2627	-9.86526	-7.64652	-49.9657	-6.48627	0
0.2633	-4.98551	-9.47908	-47.8318	-9.22937	0
0.2640	-3.76179	-12.2233	-47.5216	-8.01021	0
0.2647	-6.51137	-11.9256	-46.0006	-6.79106	0
0.2653	-8.03724	-8.87443	-38.9783	-5.8767	0
0.2660	-9.56311	-5.82326	-28.9064	-1.60014	0
0.2667	-19.0205	-4.90233	-21.5814	0.838167	0
0.2673	-30.3058	-3.68372	-13.6511	0.838167	0
0.2680	-33.3576	-0.325582	-0.529699	4.20036	0
0.2687	-30.0037	0.288372	12.902	8.77218	0
0.2693	-26.6498	0.586047	22.6635	10.9152	0
0.2700	-21.1506	5.1628	30.6015	11.22	0
0.2707	-14.1407	7.60931	36.0952	9.99133	0
0.2713	-7.11568	5.1628	38.5394	10.9152	0
0.2720	-1.93377	4.86512	39.7577	14.5727	0
0.2727	1.73737	7.91629	40.0604	13.6583	0
0.2733	5.69556	8.22326	38.2291	10.9152	0
0.2740	11.4969	6.08373	37.0108	11.5248	0
0.2747	18.2198	5.46977	36.0952	10.2961	0
0.2753	28.2814	6.3907	29.6858	4.50515	0
0.2760	42.3164	4.25117	18.6984	-0.076197	0
0.2767	56.3664	-1.23721	8.32384	-1.90493	0
0.2773	63.6785	-4.28838	-1.74801	-2.5145	0
0.2780	59.4182	-3.06977	-13.3408	-3.73365	0
0.2787	47.5134	0.288372	-22.4971	-5.26712	0
0.2793	36.5302	3.03256	-29.2091	-8.92458	0
0.2800	25.8491	4.25117	-35.0131	-13.8107	0
0.2807	13.3249	4.55814	-37.147	-17.4682	0
0.2813	3.26324	5.1628	-38.9783	-17.4682	0
0.2820	-2.23592	3.33954	-43.5564	-16.8586	0
0.2827	-5.58981	-0.0186047	-44.472	-16.8586	0
0.2833	-7.41783	-0.632559	-41.7251	-15.9442	0
0.2840	-6.51137	0.586047	-38.0627	-15.9442	0
0.2847	-2.84023	1.50698	-31.0404	-16.8586	0
0.2853	-2.53808	3.33954	-22.4971	-13.8107	0
0.2860	-8.33939	3.63721	-18.5319	-8.315	0
0.2867	-18.7183	1.81396	-11.2069	-6.79106	0
0.2873	-28.4778	4.25117	2.83011	-6.48627	0
0.2880	-33.977	7.91629	14.1203	-2.81929	0
0.2887	-29.7015	6.08373	22.3609	1.44774	0
0.2893	-17.7967	3.33954	29.6858	3.59079	0
0.2900	-5.58981	4.55814	35.1796	5.7243	0
0.2907	6.31497	5.77675	39.7577	5.41951	0
0.2913	19.1262	6.08373	44.3358	4.80994	0
0.2920	27.0577	7.91629	46.4697	8.16261	0
0.2927	29.5051	8.82792	46.4697	10.2961	0
0.2933	30.7288	7.91629	45.5541	6.63867	0
0.2940	32.859	8.52094	41.8916	5.7243	0
0.2947	34.687	7.91629	37.0108	6.94345	0
0.2953	33.1612	3.33954	29.9885	3.89557	0
0.2960	29.203	2.41861	19.614	2.05732	0
0.2967	25.5318	4.25117	9.54215	1.14296	0
0.2973	20.0478	3.33954	2.21717	-3.42887	0
0.2980	12.7206	1.81396	-8.76273	-7.09585	0
0.2987	7.84084	2.72558	-19.1448	-7.40064	0
0.2993	6.31497	2.11163	-25.5542	-10.4485	0
0.3000	8.14299	0.586047	-33.1819	-12.8963	0
0.3007	13.0227	-0.0186047	-41.7251	-12.2868	0
0.3013	17.2982	-2.15814	-44.472	-11.3629	0
0.3020	19.4284	-4.90233	-43.5564	-11.0581	0
0.3027	20.9542	-5.82326	-44.472	-12.8963	0
0.3033	13.9443	-7.9535	-43.5564	-15.6394	0
0.3040	-3.76179	-9.78606	-39.5912	-14.7251	0
0.3047	-28.1757	-6.73489	-34.7028	-11.0581	0
0.3053	-55.3391	-2.15814	-27.9908	-6.48627	0
0.3060	-78.8314	2.72558	-17.919	-1.90493	0
0.3067	-88.2888	8.82792	-7.24174	0.228591	0
0.3073	-86.1586	9.74885	1.6118	0.228591	0
0.3080	-75.1754	7.30233	13.2046	0.838167	0
0.3087	-55.3391	8.82792	24.1921	3.59079	0
0.3093	-33.977	11.2744	29.9885	7.24824	0
0.3100	-15.0472	10.6605	36.0952	11.8296	0
0.3107	6.91928	10.6605	44.9412	13.6583	0
0.3113	27.0577	9.74885	50.7452	11.5248	0
0.3120	34.687	6.08373	53.492	10.2961	0
0.3127	33.1612	6.99536	55.3233	10.9152	0
0.3133	31.031	9.74885	50.4349	9.99133	0
0.3140	26.4534	7.60931	43.1175	9.68655	0
0.3147	16.0745	5.46977	40.0604	11.5248	0
0.3153	4.48696	6.69768	34.264	9.99133	0
0.3160	-0.0906456	5.1628	22.3609	6.02909	0
0.3167	1.73737	3.33954	13.8176	6.33388	0
0.3173	4.48696	6.69768	6.4926	5.41951	0
0.3180	6.91928	8.52094	-6.01587	-1.90493	0
0.3187	9.36671	3.03256	-17.3136	-6.18148	0
0.3193	11.1947	-2.15814	-25.2439	-4.96233	0
0.3200	11.799	-3.06977	-34.4002	-6.18148	0
0.3207	11.799	-3.9907	-40.8095	-9.22937	0
0.3213	11.799	-1.23721	-43.5564	-10.1437	0
0.3220	12.1163	8.82792	-49.9657	-10.4485	0
0.3227	13.9443	16.4558	-53.0153	-10.4485	0
0.3233	16.3766	13.4047	-47.2189	-11.6677	0
0.3240	16.3766	6.99536	-44.1693	-12.5916	0
0.3247	14.2465	5.1628	-44.1693	-9.83894	0
0.3253	12.1163	6.08373	-34.7028	-5.8767	0
0.3260	11.799	5.1628	-24.3283	-4.65754	0
0.3267	12.1163	2.41861	-18.8346	-0.685773	0
0.3273	11.799	1.81396	-9.67836	6.02909	0
0.3280	8.7473	5.1628	2.21717	8.77218	0
0.3287	5.69556	9.13489	10.4578	8.77218	0
0.3293	6.31497	9.74885	21.4452	11.5248	0
0.3300	7.84084	9.13489	32.4327	15.487	0
0.3307	8.14299	9.74885	34.8769	15.487	0
0.3313	11.799	10.0465	34.264	11.8296	0
0.3320	17.2982	8.52094	36.7081	12.4392	0
0.3327	17.9025	6.08373	37.9264	15.487	0
0.3333	17.2982	4.86512	37.9264	14.2679	0
0.3340	20.0478	3.63721	37.0108	13.6583	0
0.3347	18.5219	3.94419	32.4327	17.3158	0
0.3353	9.36671	4.25117	23.5792	14.2679	0
0.3360	2.03953	3.33954	11.9863	5.7243	0
0.3367	-0.0906456	4.86512	0.696176	5.11473	0
0.3373	-3.14238	7.91629	-8.76273	6.94345	0
0.3380	-8.33939	7.30233	-20.3631	2.05732	0
0.3387	-10.4696	3.63721	-31.956	-2.5145	0
0.3393	-11.6933	0.288372	-38.9783	-4.65754	0
0.3400	-14.745	-3.68372	-44.472	-8.315	0
0.3407	-12.6148	-7.34884	-49.9657	-9.22937	0
0.3413	-7.41783	-10.093	-51.4943	-6.48627	0
0.3420	-7.41783	-13.7488	-54.2336	-8.315	0
0.3427	-6.51137	-17.7209	-57.2907	-11.982	0
0.3433	-2.23592	-17.7209	-55.4595	-12.5916	0
0.3440	-4.98551	-7.64652	-53.0153	-12.2868	0
0.3447	-8.33939	5.77675	-51.4943	-10.4485	0
0.3453	-4.36609	8.82792	-41.7251	-5.57191	0
0.3460	-8.33939	3.94419	-31.6533	-1.60014	0
0.3467	-25.4261	2.72558	-27.3854	1.14296	0
0.3473	-44.658	3.03256	-15.1721	3.59079	0
0.3480	-65.0986	-0.0186047	1.30155	3.286	0
0.3487	-81.581	0.288372	5.27429	4.20036	0
0.3493	-83.1069	3.33954	7.7109	9.07697	0
0.3500	-73.6495	2.41861	19.3113	11.8296	0
0.3507	-57.7714	-0.0186047	26.6363	12.4392	0
0.3513	-34.8834	-0.0186047	28.4675	15.487	0
0.3520	-11.6933	-0.325582	32.4327	15.487	0
0.3527	5.09126	-3.37675	33.9613	12.744	0
0.3533	16.6939	-6.73489	28.7702	12.744	0
0.3540	25.2297	-6.12094	25.7207	12.744	0
0.3547	32.859	-0.939536	23.2765	11.5248	0
0.3553	39.884	2.41861	15.6488	9.07697	0
0.3560	42.0142	3.33954	6.18991	4.50515	0
0.3567	43.8422	4.25117	-1.44532	0.533379	0
0.3573	44.7638	3.33954	-9.67836	-0.990561	0
0.3580	40.1862	1.81396	-20.3631	-1.29535	0
0.3587	36.5302	3.33954	-30.1247	-3.12408	0
0.3593	35.9108	2.72558	-38.9783	-5.8767	0
0.3600	31.3331	-0.939536	-46.0006	-8.315	0
0.3607	27.9793	-2.46512	-50.5787	-9.83894	0
0.3613	30.1094	-3.06977	-53.9309	-11.0581	0
0.3620	29.8073	-4.90233	-57.2907	-12.5916	0
0.3627	30.4267	-5.82326	-58.2063	-11.3629	0
0.3633	38.3582	-6.42791	-57.5934	-10.1437	0
0.3640	42.0142	-6.73489	-55.7622	-11.982	0
0.3647	39.884	-4.28838	-49.9657	-11.0581	0
0.3653	40.1862	-3.06977	-41.7251	-7.09585	0
0.3660	36.5302	-4.28838	-32.5689	-4.03844	0
0.3667	22.4801	-5.20931	-22.8073	-2.81929	0
0.3673	9.97101	-7.64652	-13.0382	-1.60014	0
0.3680	2.96109	-7.9535	-3.27657	-0.076197	0
0.3687	-5.28766	-2.76279	7.7109	3.59079	0
0.3693	-11.9954	-0.325582	15.9515	7.55303	0
0.3700	-12.917	-3.9907	19.9167	9.38176	0
0.3707	-13.5213	-5.82326	26.939	9.99133	0
0.3713	-15.6666	-7.64652	35.1796	10.9152	0
0.3720	-17.1924	-10.4	35.4823	11.22	0
0.3727	-15.3493	-7.34884	33.651	11.22	0
0.3733	-9.24585	-1.23721	33.9613	11.8296	0
0.3740	-2.84023	-0.632559	31.5171	11.22	0
0.3747	-2.53808	-0.939536	26.0234	8.77218	0
0.3753	-8.64154	0.586047	19.614	6.02909	0
0.3760	-18.4162	-2.46512	10.768	2.6669	0
0.3767	-28.4778	-5.82326	1.30155	0.228591	0
0.3773	-34.2791	-3.9907	-6.32612	-0.990561	0
0.3780	-33.3576	-2.15814	-16.7007	-2.5145	0
0.3787	-26.9519	-4.28838	-27.9908	-5.57191	0
0.3793	-18.7183	-5.51628	-35.0131	-9.22937	0
0.3800	-11.089	-5.20931	-41.4225	-11.6677	0
0.3807	-6.51137	-6.42791	-48.7474	-11.6677	0
0.3813	-4.66825	-8.56745	-51.4943	-11.3629	0
0.3820	-4.66825	-8.87443	-51.4943	-12.8963	0
0.3827	-5.58981	-6.73489	-54.5439	-13.5059	0
0.3833	-6.51137	-5.82326	-55.4595	-11.982	0
0.3840	-6.81352	-7.64652	-51.1841	-12.5916	0
0.3847	-10.1674	-8.26047	-46.0006	-13.5059	0
0.3853	-15.6666	-6.73489	-38.9783	-9.22937	0
0.3860	-17.4946	-6.42791	-29.2091	-4.34323	0
0.3867	-15.6666	-6.73489	-20.6658	-3.73365	0
0.3873	-15.6666	-5.51628	-11.8199	-1.90493	0
0.3880	-15.3493	-3.06977	-0.832384	1.75253	0
0.3887	-10.4696	0.288372	8.62653	2.97168	0
0.3893	-5.28766	1.50698	15.9515	4.20036	0
0.3900	-1.93377	-1.54419	23.8894	6.63867	0
0.3907	0.81581	-3.06977	29.6858	7.24824	0
0.3913	2.64383	-0.0186047	32.4327	8.46739	0
0.3920	6.31497	2.41861	36.0952	11.8296	0
0.3927	11.1947	2.41861	38.8421	12.744	0
0.3933	10.8926	2.41861	36.3979	12.1344	0
0.3940	9.66886	3.33954	33.0456	12.1344	0
0.3947	15.168	4.25117	29.9885	10.9152	0
0.3953	19.7456	4.86512	23.2765	6.33388	0
0.3960	18.2198	2.41861	15.0359	1.75253	0
0.3967	19.7456	0.586047	8.02116	0.228591	0
0.3973	21.8758	2.11163	-3.57925	-0.380985	0
0.3980	18.2198	0.586047	-16.7007	-3.12408	0
0.3987	16.3766	-3.9907	-23.4127	-6.18148	0
0.3993	17.2982	-3.68372	-30.7377	-6.79106	0
0.4000	13.3249	-0.939536	-40.1966	-6.79106	0
0.4007	6.91928	-1.54419	-44.472	-7.70542	0
0.4013	4.48696	-2.46512	-47.5216	-8.61979	0
0.4020	4.78911	-1.23721	-52.7126	-8.92458	0
0.4027	5.39341	0.288372	-51.797	-8.315	0
0.4033	4.78911	0.893024	-47.5216	-9.22937	0
0.4040	2.64383	-1.23721	-49.0501	-10.1437	0
0.4047	-0.710057	-3.06977	-46.0006	-8.315	0
0.4053	-7.41783	-0.325582	-32.5689	-5.57191	0
0.4060	-18.0989	2.41861	-22.4971	-3.42887	0
0.4067	-23.2959	0.586047	-17.919	0.228591	0
0.4073	-22.0722	0.288372	-9.07299	2.36211	0
0.4080	-23.2959	1.2	2.21717	1.75253	0
0.4087	-28.4778	-1.23721	10.768	4.50515	0
0.4093	-30.3058	-0.939536	16.8671	9.68655	0
0.4100	-22.3743	6.08373	23.2765	12.1344	0
0.4107	-7.11568	11.8791	31.2144	13.6583	0
0.4113	3.26324	13.0977	38.5394	14.5727	0
0.4120	-1.93377	12.1861	39.455	13.9631	0
0.4127	-13.2191	10.6605	36.7081	13.3535	0
0.4133	-16.573	8.52094	35.4823	13.6583	0
0.4140	-16.2709	7.30233	34.5666	11.8296	0
0.4147	-21.4679	6.99536	29.9885	8.46739	0
0.4153	-25.1239	6.3907	21.4452	5.7243	0
0.4160	-19.3226	7.91629	11.3734	5.11473	0
0.4167	-12.917	10.0465	5.87966	3.89557	0
0.4173	-12.2976	8.22326	-1.13507	0.228591	0
0.4180	-12.2976	3.33954	-15.4823	-1.90493	0
0.4187	-5.58981	0.586047	-27.6881	-4.34323	0
0.4193	7.22143	-0.632559	-31.956	-9.22937	0
0.4200	20.0478	-3.06977	-39.281	-11.982	0
0.4207	31.031	-4.59535	-47.2189	-11.0581	0
0.4213	39.2646	-4.59535	-47.2189	-14.1155	0
0.4220	40.7905	-4.90233	-48.4372	-15.9442	0
0.4227	36.5302	-4.59535	-54.5439	-11.0581	0
0.4233	35.6086	-4.28838	-53.6282	-9.53415	0
0.4240	35.9108	-5.51628	-48.1345	-12.8963	0
0.4247	31.9526	-6.73489	-45.3876	-10.4485	0
0.4253	30.4267	-7.34884	-39.281	-4.96233	0
0.4260	30.4267	-7.64652	-28.9064	-3.73365	0
0.4267	25.2297	-5.82326	-20.9761	-3.12408	0
0.4273	22.4801	-3.9907	-11.8199	-0.990561	0
0.4280	24.6254	-5.51628	2.21717	1.75253	0
0.4287	20.9542	-6.12094	12.5993	4.80994	0
0.4293	14.8508	-5.51628	17.1774	7.24824	0
0.4300	13.6422	-7.64652	22.3609	9.99133	0
0.4307	13.3249	-8.56745	29.9885	13.6583	0
0.4313	10.8926	-5.20931	37.0108	15.487	0
0.4320	7.84084	-3.9907	39.7577	12.744	0
0.4327	3.56539	-0.632559	38.2291	10.6009	0
0.4333	3.56539	12.1861	37.6238	10.9152	0
0.4340	6.31497	21.3396	37.9264	10.9152	0
0.4347	2.64383	15.5442	33.651	8.77218	0
0.4353	-1.93377	8.82792	24.1921	6.94345	0
0.4360	-1.61651	8.22326	14.1203	6.94345	0
0.4367	-0.710057	6.08373	7.7109	4.80994	0
0.4373	-1.01221	3.33954	1.6118	-1.29535	0
0.4380	-2.84023	3.03256	-7.84711	-7.09585	0
0.4387	-6.51137	1.2	-18.8346	-8.61979	0
0.4393	-9.24585	-0.325582	-27.9908	-9.53415	0
0.4400	-9.56311	0.586047	-36.2314	-10.4485	0
0.4407	-9.24585	-1.85116	-42.0278	-10.1437	0
0.4413	-8.64154	-4.90233	-45.0849	-11.6677	0
0.4420	-9.24585	-2.76279	-47.2189	-13.8107	0
0.4427	-11.089	0.586047	-49.0501	-13.2011	0
0.4433	-10.1674	1.2	-46.0006	-12.2868	0
0.4440	-9.56311	-1.54419	-42.0278	-11.982	0
0.4447	-11.089	-4.90233	-40.5068	-11.0581	0
0.4453	-9.56311	-3.9907	-34.0975	-10.1437	0
0.4460	-8.33939	-0.325582	-22.8073	-7.70542	0
0.4467	-10.7717	-0.325582	-16.7007	-4.03844	0
0.4473	-11.089	-0.0186047	-10.594	-2.20971	0
0.4480	-9.24585	3.63721	1.6118	-0.076197	0
0.4487	-9.24585	3.33954	12.5993	3.286	0
0.4493	-8.33939	-0.0186047	19.9167	3.89557	0
0.4500	-5.58981	0.586047	29.6858	3.89557	0
0.4507	-6.51137	2.11163	36.0952	6.94345	0
0.4513	-8.33939	0.288372	35.1796	8.77218	0
0.4520	-6.51137	-1.23721	37.0108	7.85782	0
0.4527	-6.51137	-3.37675	41.8916	8.16261	0
0.4533	-8.33939	-6.12094	42.2019	8.16261	0
0.4540	-5.58981	-7.04187	38.8421	6.33388	0
0.4547	-1.01221	-7.9535	34.5666	5.41951	0
0.4553	-1.93377	-7.9535	28.1573	3.89557	0
0.4560	-2.53808	-1.23721	21.4452	0.838167	0
0.4567	0.211506	8.22326	12.902	-0.990561	0
0.4573	-1.93377	9.44187	0.385924	-2.81929	0
0.4580	-5.89196	5.46977	-13.9538	-5.26712	0
0.4587	-1.61651	3.33954	-24.3283	-6.18148	0
0.4593	2.03953	-0.0186047	-30.1247	-7.09585	0
0.4600	-2.84023	-4.59535	-36.8443	-10.1437	0
0.4607	-4.66825	-5.82326	-44.7747	-12.5916	0
0.4613	-0.710057	-4.90233	-48.1345	-12.8963	0
0.4620	-0.0906456	-7.64652	-48.7474	-13.8107	0
0.4627	-1.93377	-9.78606	-50.8814	-15.6394	0
0.4633	-4.06394	-6.73489	-51.4943	-16.8586	0
0.4640	-7.41783	-5.20931	-49.6631	-14.7251	0
0.4647	-6.51137	-8.56745	-46.0006	-11.0581	0
0.4653	-3.76179	-8.56745	-36.2314	-9.53415	0
0.4660	-5.28766	-4.28838	-25.2439	-7.70542	0
0.4667	-7.41783	-1.54419	-19.7502	-2.81929	0
0.4673	-6.51137	-0.0186047	-10.594	0.228591	0
0.4680	-4.98551	1.50698	3.44304	0.838167	0
0.4687	-3.14238	0.586047	11.0707	2.97168	0
0.4693	-2.84023	0.893024	14.4305	5.41951	0
0.4700	-3.14238	4.86512	22.6635	5.41951	0
0.4707	-0.0906456	6.08373	30.6015	7.85782	0
0.4713	1.73737	2.11163	34.264	11.5248	0
0.4720	-0.0906456	-0.325582	37.3135	12.1344	0
0.4727	-3.76179	2.11163	38.8421	11.5248	0
0.4733	-9.24585	3.94419	36.0952	10.6009	0
0.4740	-11.6933	4.55814	33.651	9.07697	0
0.4747	-7.41783	4.55814	32.7354	7.24824	0
0.4753	-1.61651	1.50698	26.939	5.11473	0
0.4760	4.48696	-3.68372	16.5644	2.6669	0
0.4767	9.97101	-6.73489	7.10553	-0.076197	0
0.4773	4.48696	-6.12094	0.385924	-2.81929	0
0.4780	-11.089	-2.46512	-10.594	-5.26712	0
0.4787	-23.2959	0.288372	-24.3283	-6.48627	0
0.4793	-32.4511	-1.54419	-32.2662	-9.22937	0
0.4800	-38.8567	-4.90233	-36.2314	-15.0299	0
0.4807	-33.977	-5.82326	-42.0278	-18.0777	0
0.4813	-23.9002	-7.9535	-46.3033	-15.0299	0
0.4820	-15.3493	-11.0047	-48.7474	-12.8963	0
0.4827	-4.36609	-10.4	-53.318	-14.7251	0
0.4833	6.31497	-9.47908	-54.2336	-16.249	0
0.4840	10.5904	-8.56745	-48.4372	-13.8107	0
0.4847	11.1947	-3.37675	-42.3381	-8.61979	0
0.4853	9.97101	0.586047	-36.2314	-6.48627	0
0.4860	7.22143	1.50698	-27.3854	-7.09585	0
0.4867	7.22143	6.08373	-18.2292	-2.81929	0
0.4873	7.53869	12.493	-10.2913	3.59079	0
0.4880	3.56539	11.5721	-0.529699	3.89557	0
0.4887	1.11796	7.30233	11.0707	3.59079	0
0.4893	2.96109	8.22326	21.1426	8.46739	0
0.4900	4.1697	10.6605	26.326	10.9152	0
0.4907	5.39341	7.91629	29.6858	10.9152	0
0.4913	8.44514	4.86512	36.0952	13.6583	0
0.4920	8.14299	5.1628	43.4202	13.9631	0
0.4927	6.01282	6.08373	44.3358	12.744	0
0.4933	9.06456	4.55814	40.0604	13.6583	0
0.4940	13.6422	3.33954	35.4823	12.744	0
0.4947	12.7206	4.25117	29.6858	10.9152	0
0.4953	10.5904	2.41861	20.8323	11.8296	0
0.4960	12.7206	-2.76279	11.3734	9.68655	0
0.4967	11.4969	-3.68372	2.21717	4.50515	0
0.4973	4.1697	3.33954	-6.6288	3.59079	0
0.4980	-1.61651	9.13489	-15.1721	3.286	0
0.4987	-3.45964	8.22326	-24.6386	-1.29535	0
0.4993	-5.28766	4.25117	-35.9287	-5.57191	0
0.5000	-5.58981	1.50698	-45.0849	-6.18148	0
0.5007	-3.76179	-1.23721	-49.0501	-6.48627	0
0.5013	-1.93377	-4.59535	-51.4943	-7.70542	0
0.5020	1.73737	-7.04187	-55.1492	-8.01021	0
0.5027	5.69556	-4.90233	-55.4595	-7.40064	0
0.5033	7.84084	-1.23721	-50.8814	-8.315	0
0.5040	7.53869	0.893024	-47.5216	-9.53415	0
0.5047	6.01282	3.33954	-46.3033	-6.48627	0
0.5053	6.31497	4.55814	-39.5912	-2.81929	0
0.5060	9.66886	2.41861	-27.9908	-1.90493	0
0.5067	9.66886	1.50698	-21.2788	-0.990561	0
0.5073	7.22143	3.63721	-17.0033	3.89557	0
0.5080	7.53869	3.63721	-7.24174	8.77218	0
0.5087	9.06456	3.33954	5.87966	11.5248	0
0.5093	9.97101	4.86512	15.3461	12.4392	0
0.5100	11.799	6.08373	22.3609	13.6583	0
0.5107	9.66886	6.99536	28.7702	14.5727	0
0.5113	4.48696	6.69768	34.264	13.3535	0
0.5120	2.96109	4.25117	36.0952	13.3535	0
0.5127	-1.01221	4.55814	35.4823	15.1823	0
0.5133	-12.917	6.08373	34.5666	15.487	0
0.5140	-20.8485	3.63721	34.5666	13.6583	0
0.5147	-21.1506	0.586047	31.5171	10.6009	0
0.5153	-17.7967	1.2	24.1921	6.63867	0
0.5160	-7.41783	-2.15814	15.3461	5.41951	0
0.5167	6.31497	-6.73489	5.57697	3.59079	0
0.5173	12.7206	-3.9907	-6.01587	-1.90493	0
0.5180	12.1163	1.50698	-17.6163	-5.57191	0
0.5187	9.97101	2.41861	-29.5194	-6.18148	0
0.5193	6.31497	1.2	-41.7251	-9.22937	0
0.5200	0.211506	-1.54419	-52.7126	-12.5916	0
0.5207	-7.11568	-5.82326	-58.2063	-12.8963	0
0.5213	-10.1674	-6.73489	-59.7273	-14.1155	0
0.5220	-7.11568	-6.12094	-64.6157	-16.5538	0
0.5227	-5.58981	-8.87443	-69.1938	-17.1634	0
0.5233	-6.81352	-9.47908	-64.9184	-18.3825	0
0.5240	-7.11568	-7.34884	-57.5934	-18.6873	0
0.5247	-5.28766	-6.12094	-53.6282	-18.0777	0
0.5253	-1.93377	-5.20931	-46.3033	-16.5538	0
0.5260	-0.710057	-4.59535	-34.7028	-12.8963	0
0.5267	-1.61651	-5.20931	-24.3283	-9.83894	0
0.5273	1.11796	-5.82326	-13.0382	-10.1437	0
0.5280	5.69556	-6.73489	-0.832384	-7.40064	0
0.5287	7.22143	-9.1721	7.10553	-2.5145	0
0.5293	9.06456	-7.9535	15.3461	-0.990561	0
0.5300	10.5904	-5.20931	23.8894	-0.990561	0
0.5307	8.14299	-5.82326	28.4675	2.05732	0
0.5313	9.97101	-6.73489	34.8769	3.59079	0
0.5320	13.3249	-5.82326	42.2019	1.75253	0
0.5327	10.2732	-5.51628	42.5046	0.533379	0
0.5333	8.7473	-3.06977	41.8916	0.533379	0
0.5340	8.7473	6.3907	44.3358	0.838167	0
0.5347	3.56539	15.5442	39.455	1.14296	0
0.5353	1.11796	15.2372	28.4675	-1.29535	0
0.5360	6.31497	8.52094	20.5296	-5.57191	0
0.5367	9.36671	4.25117	13.2046	-6.48627	0
0.5373	6.91928	1.81396	2.83011	-6.79106	0
0.5380	-1.61651	-3.9907	-8.46005	-11.3629	0
0.5387	-15.3493	-9.1721	-18.5319	-15.6394	0
0.5393	-26.6498	-10.4	-27.0752	-15.6394	0
0.5400	-35.805	-9.1721	-35.0131	-16.249	0
0.5407	-42.5128	-3.9907	-42.6408	-18.3825	0
0.5413	-37.633	2.11163	-47.2189	-19.2969	0
0.5420	-24.5196	1.2	-51.4943	-19.2969	0
0.5427	-13.8234	-2.46512	-54.5439	-19.916	0
0.5433	-3.14238	-0.939536	-50.8814	-19.916	0
0.5440	5.69556	0.586047	-47.2189	-19.2969	0
0.5447	8.7473	-1.54419	-46.6059	-16.8586	0
0.5453	12.1163	-2.15814	-38.0627	-12.5916	0
0.5460	17.2982	-1.23721	-24.6386	-9.22937	0
0.5467	16.6939	-1.54419	-18.2292	-8.315	0
0.5473	11.1947	-1.23721	-10.594	-5.8767	0
0.5480	3.56539	0.586047	2.52742	-0.380985	0
0.5487	-6.51137	0.586047	13.2046	2.6669	0
0.5493	-13.5213	-1.23721	22.0582	3.286	0
0.5500	-13.8234	0.586047	29.3832	6.33388	0
0.5507	-9.56311	4.25117	32.13	11.5248	0
0.5513	-2.23592	5.1628	37.3135	11.22	0
0.5520	4.48696	4.25117	46.7724	9.07697	0
0.5527	10.8926	4.55814	47.688	11.5248	0
0.5533	16.996	5.1628	42.2019	13.0487	0
0.5540	20.0478	5.77675	40.3706	11.8296	0
0.5547	21.2715	5.1628	37.6238	10.6009	0
0.5553	21.8758	1.81396	28.7702	7.55303	0
0.5560	20.3499	0.586047	19.0086	4.20036	0
0.5567	18.2198	3.63721	10.4578	3.59079	0
0.5573	17.2982	4.86512	0.696176	2.6669	0
0.5580	14.2465	1.81396	-10.594	-1.29535	0
0.5587	9.97101	0.586047	-18.5319	-3.42887	0
0.5593	7.84084	-0.325582	-24.3283	-3.73365	0
0.5600	5.69556	-3.06977	-33.1819	-5.57191	0
0.5607	3.56539	-5.82326	-43.5564	-6.48627	0
0.5613	1.73737	-7.04187	-48.1345	-7.40064	0
0.5620	-0.0906456	-8.87443	-48.7474	-8.315	0
0.5627	-1.31436	-8.56745	-49.3528	-7.09585	0
0.5633	-1.93377	-4.90233	-48.4372	-5.8767	0
0.5640	-3.45964	-2.15814	-46.6059	-9.22937	0
0.5647	-4.98551	-3.68372	-45.3876	-10.7533	0
0.5653	-4.66825	-4.28838	-38.9783	-5.57191	0
0.5660	-3.45964	-0.325582	-27.9908	-0.685773	0
0.5667	-1.01221	2.41861	-18.8346	-0.076197	0
0.5673	-0.0906456	1.50698	-11.8199	1.44774	0
0.5680	-1.01221	2.11163	-2.96631	5.41951	0
0.5687	-0.710057	3.03256	6.79528	7.24824	0
0.5693	3.56539	2.11163	15.0359	8.46739	0
0.5700	8.44514	4.25117	22.0582	9.38176	0
0.5707	11.799	6.99536	27.2417	7.55303	0
0.5713	12.1163	4.55814	32.13	6.33388	0
0.5720	8.14299	3.63721	33.9613	8.77218	0
0.5727	-1.93377	5.1628	33.0456	9.99133	0
0.5733	-14.745	5.1628	30.9042	7.24824	0
0.5740	-22.3743	5.1628	28.4675	2.97168	0
0.5747	-23.5981	4.55814	26.0234	-0.380985	0
0.5753	-28.78	0.586047	23.2765	-3.42887	0
0.5760	-39.1589	-1.54419	14.4305	-6.48627	0
0.5767	-39.7783	-0.325582	2.83011	-8.315	0
0.5773	-32.4511	-1.54419	-6.01587	-8.01021	0
0.5780	-29.3994	-3.68372	-16.7007	-11.0581	0
0.5787	-29.3994	-4.28838	-29.8221	-18.3825	0
0.5793	-27.5714	-5.82326	-37.4497	-19.2969	0
0.5800	-26.6498	-5.82326	-41.7251	-14.7251	0
0.5807	-24.8218	-3.9907	-49.0501	-14.7251	0
0.5813	-20.2442	-5.20931	-53.9309	-17.1634	0
0.5820	-13.2191	-7.9535	-56.6778	-16.249	0
0.5827	-5.89196	-8.26047	-60.643	-16.5538	0
0.5833	1.73737	-8.56745	-60.643	-17.1634	0
0.5840	9.66886	-9.1721	-55.1492	-14.1155	0
0.5847	15.4702	-7.64652	-49.6631	-9.83894	0
0.5853	18.2198	-4.90233	-43.5564	-7.09585	0
0.5860	21.2715	-5.82326	-34.7028	-3.73365	0
0.5867	25.5318	-8.56745	-25.5542	-0.685773	0
0.5873	24.9275	-8.56745	-15.4823	1.44774	0
0.5880	21.5736	-7.64652	-1.44532	5.11473	0
0.5887	20.6521	-9.1721	10.1551	9.07697	0
0.5893	18.2198	-7.9535	15.0359	10.2961	0
0.5900	11.799	-3.68372	20.8323	12.1344	0
0.5907	9.06456	1.81396	28.4675	17.6206	0
0.5913	10.2732	11.2744	31.5171	19.154	0
0.5920	9.66886	18.9023	34.264	14.8775	0
0.5927	9.36671	20.7349	38.8421	15.487	0
0.5933	11.799	21.6465	39.455	19.4588	0
0.5940	11.1947	19.2093	37.0108	18.8492	0
0.5947	7.53869	9.44187	35.1796	15.1823	0
0.5953	7.84084	4.25117	27.5519	13.3535	0
0.5960	8.7473	5.1628	16.5644	11.22	0
0.5967	5.09126	2.41861	10.1551	9.07697	0
0.5973	2.34168	2.11163	3.74573	6.94345	0
0.5980	4.1697	4.86512	-7.84711	4.80994	0
0.5987	4.1697	2.41861	-18.2292	3.59079	0
0.5993	0.211506	-0.0186047	-24.6386	0.838167	0
0.6000	-1.93377	1.2	-31.956	-2.20971	0
0.6007	-2.84023	-0.632559	-39.5912	-1.90493	0
0.6013	-8.64154	-2.15814	-45.3876	0.533379	0
0.6020	-18.0989	-1.23721	-49.3528	-0.380985	0
0.6027	-22.9938	-4.90233	-49.0501	-0.380985	0
0.6033	-19.6248	-9.1721	-46.0006	2.36211	0
0.6040	-13.8234	-7.34884	-44.472	1.75253	0
0.6047	-9.24585	-6.73489	-41.7251	-0.380985	0
0.6053	-4.98551	-8.87443	-33.4845	0.838167	0
0.6060	-1.93377	-8.87443	-22.1944	3.89557	0
0.6067	-3.14238	-7.34884	-14.5667	7.85782	0
0.6073	-6.51137	-5.20931	-6.6288	11.5248	0
0.6080	-5.58981	-2.76279	4.96404	12.744	0
0.6087	-0.710057	-3.06977	15.6488	13.6583	0
0.6093	2.64383	-3.9907	22.6635	16.0966	0
0.6100	0.81581	-3.68372	29.6858	18.8492	0
0.6107	-4.06394	-3.06977	35.7925	20.9828	0
0.6113	-10.1674	-3.9907	41.2862	20.9828	0
0.6120	-13.8234	-4.90233	46.7724	20.0684	0
0.6127	-11.9954	-6.42791	48.301	21.2875	0
0.6133	-6.51137	-5.51628	44.3358	21.8971	0
0.6140	-0.0906456	-2.46512	40.6733	19.154	0
0.6147	9.06456	-0.632559	39.1448	18.8492	0
0.6153	16.6939	-0.0186047	32.7354	19.7636	0
0.6160	16.6939	0.586047	20.5296	16.0966	0
0.6167	13.6422	-1.54419	11.0707	11.22	0
0.6173	13.9443	-3.06977	5.27429	9.07697	0
0.6180	13.9443	-2.15814	-5.71318	6.94345	0
0.6187	16.3766	-1.85116	-19.1448	4.80994	0
0.6193	23.4017	-3.68372	-26.1596	2.6669	0
0.6200	27.6771	-5.82326	-30.435	-1.60014	0
0.6207	24.6254	-7.64652	-37.76	-3.12408	0
0.6213	17.9025	-7.64652	-42.9435	-0.685773	0
0.6220	6.31497	-6.73489	-46.0006	0.228591	0
0.6227	-8.03724	-8.87443	-48.4372	-0.076197	0
0.6233	-15.3493	-9.1721	-48.1345	-0.380985	0
0.6240	-14.4429	-5.82326	-46.3033	-2.20971	0
0.6247	-9.86526	-5.82326	-43.5564	-4.03844	0
0.6253	0.211506	-5.51628	-36.8443	-0.990561	0
0.6260	12.4184	-2.15814	-26.7725	3.59079	0
0.6267	19.1262	-2.76279	-19.7502	6.63867	0
0.6273	21.8758	-6.42791	-12.4252	8.46739	0
0.6280	23.0995	-6.73489	-1.44532	9.38176	0
0.6287	22.1779	-8.56745	8.62653	9.99133	0
0.6293	20.3499	-12.8372	14.7332	11.8296	0
0.6300	19.7456	-15.8884	21.1426	13.9631	0
0.6307	17.2982	-15.5814	27.8546	14.5727	0
0.6313	13.0227	-6.42791	31.8198	15.7918	0
0.6320	11.1947	11.2744	35.7925	19.154	0
0.6327	11.4969	23.4791	38.8421	19.4588	0
0.6333	9.06456	24.3907	36.0952	16.4014	0
0.6340	4.48696	20.7349	31.8198	17.3158	0
0.6347	0.81581	15.2372	32.4327	20.0684	0
0.6353	-1.01221	12.493	28.7702	15.1823	0
0.6360	-0.407905	13.4047	15.9515	8.16261	0
0.6367	-1.01221	10.6605	2.83011	6.33388	0
0.6373	-1.93377	3.94419	-6.32612	4.20036	0
0.6380	3.56539	1.81396	-14.8694	-0.076197	0
0.6387	13.9443	-0.0186047	-24.9413	0.228591	0
0.6393	15.4702	-7.64652	-37.147	0.838167	0
0.6400	8.14299	-11.3116	-46.6059	-4.65754	0
0.6407	0.81581	-6.73489	-49.6631	-7.40064	0
0.6413	-8.33939	-1.23721	-51.4943	-6.48627	0
0.6420	-20.8485	0.288372	-56.3751	-8.92458	0
0.6427	-26.6498	0.893024	-57.5934	-11.6677	0
0.6433	-26.6498	-0.0186047	-55.4595	-10.7533	0
0.6440	-24.2024	-1.54419	-55.4595	-10.7533	0
0.6447	-18.4162	-1.23721	-51.797	-11.0581	0
0.6453	-10.1674	1.2	-40.5068	-7.70542	0
0.6460	-3.76179	1.81396	-31.3506	-4.34323	0
0.6467	2.64383	0.586047	-24.9413	-3.73365	0
0.6473	9.97101	1.2	-13.3408	-2.81929	0
0.6480	12.4184	3.33954	-1.44532	-0.685773	0
0.6487	10.8926	4.25117	4.66135	1.75253	0
0.6493	10.2732	4.25117	10.768	4.80994	0
0.6500	9.97101	5.1628	19.9167	7.24824	0
0.6507	8.44514	4.55814	27.2417	8.46739	0
0.6513	7.84084	5.46977	31.5171	9.07697	0
0.6520	5.69556	9.74885	33.3483	8.16261	0
0.6527	0.513658	10.3535	34.264	6.63867	0
0.6533	-4.36609	9.44187	34.264	8.46739	0
0.6540	-5.28766	10.6605	32.4327	9.07697	0
0.6547	-4.66825	9.74885	27.8546	5.7243	0
0.6553	-5.89196	6.69768	21.7479	1.75253	0
0.6560	-4.66825	8.22326	14.7332	0.228591	0
0.6567	0.81581	8.82792	6.4926	-0.076197	0
0.6573	0.81581	3.94419	-2.36094	-1.90493	0
0.6580	-10.1674	2.41861	-12.4252	-6.48627	0
0.6587	-21.1506	3.63721	-22.4971	-10.1437	0
0.6593	-24.8218	1.81396	-28.3011	-11.982	0
0.6600	-26.6498	-0.325582	-31.6533	-14.4203	0
0.6607	-28.4778	-2.15814	-38.9783	-15.6394	0
0.6613	-24.8218	-3.9907	-45.3876	-13.2011	0
0.6620	-15.3493	-3.37675	-47.5216	-12.8963	0
0.6627	-6.81352	-4.90233	-49.0501	-17.1634	0
0.6633	0.81581	-8.87443	-49.9657	-20.5256	0
0.6640	6.31497	-7.34884	-47.2189	-19.2969	0
0.6647	5.39341	-2.46512	-44.7747	-14.7251	0
0.6653	1.73737	-2.46512	-39.8939	-10.7533	0
0.6660	4.48696	-3.9907	-27.9908	-9.22937	0
0.6667	9.66886	-3.9907	-17.6163	-6.79106	0
0.6673	8.14299	-4.90233	-12.1225	-5.26712	0
0.6680	4.1697	-4.59535	-0.832384	-5.26712	0
0.6687	4.48696	-0.939536	11.9863	-1.60014	0
0.6693	5.39341	1.50698	17.1774	3.59079	0
0.6700	1.43522	2.11163	23.5792	3.89557	0
0.6707	-3.76179	2.11163	35.1796	4.50515	0
0.6713	-7.11568	1.2	41.5889	6.94345	0
0.6720	-11.089	0.288372	43.1175	5.41951	0
0.6727	-16.573	1.50698	45.2514	2.97168	0
0.6733	-21.1506	3.03256	44.0331	3.89557	0
0.6740	-22.9938	1.81396	39.7577	4.50515	0
0.6747	-21.4679	-0.632559	37.3135	3.286	0
0.6753	-19.0205	-2.76279	31.5171	1.14296	0
0.6760	-13.2191	-3.9907	20.8323	-0.990561	0
0.6767	-2.23592	-6.12094	12.289	0.228591	0
0.6773	6.01282	-8.26047	6.4926	0.533379	0
0.6780	6.31497	-6.42791	-2.66363	-5.8767	0
0.6787	4.48696	-0.325582	-13.3408	-11.0581	0
0.6793	2.64383	5.1628	-22.8073	-10.4485	0
0.6800	-3.45964	8.52094	-30.435	-11.982	0
0.6807	-11.9954	11.8791	-35.3158	-16.5538	0
0.6813	-15.6666	12.493	-38.0627	-18.3825	0
0.6820	-13.5213	8.82792	-42.9435	-16.5538	0
0.6827	-8.33939	8.52094	-48.1345	-14.4203	0
0.6833	-1.61651	11.5721	-46.3033	-14.7251	0
0.6840	4.48696	10.6605	-41.1122	-16.5538	0
0.6847	6.61713	6.69768	-38.9783	-14.7251	0
0.6853	7.22143	5.1628	-34.0975	-11.0581	0
0.6860	8.7473	5.46977	-23.4127	-8.92458	0
0.6867	9.06456	6.99536	-15.1721	-7.70542	0
0.6873	9.97101	7.60931	-9.07299	-4.65754	0
0.6880	13.3249	3.63721	0.696176	-0.685773	0
0.6887	13.3249	1.50698	11.3734	1.75253	0
0.6893	9.97101	5.1628	20.5296	2.6669	0
0.6900	9.06456	8.22326	28.7702	3.89557	0
0.6907	6.91928	7.91629	34.264	5.11473	0
0.6913	1.43522	8.22326	38.8421	6.02909	0
0.6920	2.64383	8.82792	44.3358	8.46739	0
0.6927	6.31497	9.13489	44.0331	9.99133	0
0.6933	-1.01221	10.0465	39.7577	9.38176	0
0.6940	-9.24585	10.6605	38.5394	9.68655	0
0.6947	-10.7717	10.0465	37.9264	8.77218	0
0.6953	-15.0472	9.13489	33.9613	3.59079	0
0.6960	-18.7183	7.91629	25.7207	-1.29535	0
0.6967	-13.8234	6.99536	13.2046	-3.12408	0
0.6973	-6.51137	5.46977	1.30155	-5.26712	0
0.6980	-1.01221	2.41861	-8.76273	-8.01021	0
0.6987	7.22143	-0.0186047	-19.7502	-10.1437	0
0.6993	12.4184	-0.632559	-27.9908	-13.2011	0
0.7000	14.8508	0.586047	-33.1819	-14.7251	0
0.7007	19.4284	-0.325582	-41.4225	-14.7251	0
0.7013	21.8758	-3.9907	-47.2189	-15.0299	0
0.7020	19.1262	-5.20931	-48.1345	-16.8586	0
0.7027	18.5219	-3.06977	-51.1841	-18.3825	0
0.7033	19.4284	-2.15814	-52.7126	-16.5538	0
0.7040	17.2982	-3.37675	-50.2684	-12.8963	0
0.7047	14.5486	-2.76279	-47.8318	-11.982	0
0.7053	12.7206	-1.85116	-41.1122	-12.5916	0
0.7060	8.44514	-3.9907	-28.9064	-11.982	0
0.7067	2.64383	-3.9907	-20.9761	-9.53415	0
0.7073	1.43522	-0.325582	-13.6511	-6.48627	0
0.7080	4.48696	0.893024	0.385924	-3.12408	0
0.7087	5.69556	-0.0186047	10.768	-1.60014	0
0.7093	5.39341	0.586047	15.3461	0.228591	0
0.7100	5.09126	2.72558	22.9738	4.20036	0
0.7107	3.56539	4.55814	29.0729	6.33388	0
0.7113	1.73737	2.41861	30.6015	7.24824	0
0.7120	1.11796	-0.325582	35.4823	8.77218	0
0.7127	0.81581	2.41861	42.5046	8.77218	0
0.7133	-1.31436	6.08373	40.6733	7.85782	0
0.7140	-2.53808	3.33954	35.1796	7.24824	0
0.7147	-3.14238	0.586047	32.4327	6.33388	0
0.7153	-4.66825	0.288372	26.6363	5.41951	0
0.7160	-5.28766	-2.76279	16.5644	2.6669	0
0.7167	-6.19411	-5.51628	8.32384	-1.90493	0
0.7173	-8.9437	-3.06977	0.0832384	-4.65754	0
0.7180	-11.089	-0.939536	-13.3408	-6.18148	0
0.7187	-12.2976	-2.15814	-25.2439	-8.92458	0
0.7193	-13.2191	-3.68372	-29.8221	-11.3629	0
0.7200	-11.6933	-3.9907	-34.4002	-11.982	0
0.7207	-8.33939	-3.9907	-42.0278	-13.5059	0
0.7213	-8.33939	-2.15814	-46.3033	-14.7251	0
0.7220	-12.917	0.586047	-49.3528	-14.1155	0
0.7227	-19.0205	-1.23721	-54.5439	-12.5916	0
0.7233	-26.0455	-4.59535	-54.2336	-11.3629	0
0.7240	-37.633	-3.9907	-51.1841	-10.7533	0
0.7247	-51.0637	-0.632559	-49.9657	-10.1437	0
0.7253	-55.9434	-1.23721	-41.7251	-9.22937	0
0.7260	-48.9335	-3.9907	-28.6037	-4.65754	0
0.7267	-34.8834	-3.06977	-20.9761	0.838167	0
0.7273	-21.1506	-0.325582	-14.2565	1.75253	0
0.7280	-10.4696	1.2	-3.57925	0.533379	0
0.7287	-3.45964	2.72558	5.87966	4.80994	0
0.7293	3.56539	2.72558	14.4305	12.1344	0
0.7300	9.97101	0.586047	23.5792	13.6583	0
0.7307	13.3249	2.11163	28.7702	12.744	0
0.7313	17.2982	6.08373	34.8769	13.6583	0
0.7320	23.7038	5.77675	40.6733	14.5727	0
0.7327	27.9793	3.94419	39.1448	15.487	0
0.7333	28.9008	4.55814	35.4823	17.011	0
0.7340	30.7288	5.77675	35.1796	15.487	0
0.7347	31.031	5.1628	30.9042	12.4392	0
0.7353	29.203	4.55814	24.4948	12.1344	0
0.7360	29.203	3.33954	18.6984	11.5248	0
0.7367	29.203	0.586047	9.54215	8.16261	0
0.7373	25.8491	-2.15814	0.696176	5.41951	0
0.7380	22.7974	-4.90233	-7.24174	3.286	0
0.7387	18.8241	-7.64652	-20.6658	-0.990561	0
0.7393	13.3249	-10.4	-32.5689	-4.03844	0
0.7400	10.8926	-13.1442	-39.8939	-3.12408	0
0.7407	9.06456	-9.47908	-47.8318	-2.81929	0
0.7413	4.78911	-0.325582	-52.7126	-4.96233	0
0.7420	1.11796	5.77675	-53.6282	-6.48627	0
0.7427	-2.23592	5.1628	-56.3751	-7.40064	0
0.7433	-10.1674	2.72558	-55.1492	-8.315	0
0.7440	-22.0722	1.2	-48.1345	-6.18148	0
0.7447	-33.6748	-0.939536	-47.2189	-3.42887	0
0.7453	-38.5546	-2.46512	-46.3033	-2.20971	0
0.7460	-32.149	-3.68372	-36.2314	0.838167	0
0.7467	-26.6498	-3.37675	-27.0752	4.20036	0
0.7473	-28.78	-1.54419	-20.0605	3.59079	0
0.7480	-30.0037	-0.0186047	-8.76273	6.33388	0
0.7487	-27.2541	0.586047	2.21717	11.8296	0
0.7493	-26.6498	1.81396	8.93678	11.5248	0
0.7500	-24.8218	2.11163	16.5644	9.68655	0
0.7507	-17.7967	0.288372	24.4948	11.22	0
0.7513	-3.45964	-0.632559	29.6858	12.4392	0
0.7520	13.9443	1.50698	32.4327	13.6583	0
0.7527	25.8491	3.33954	33.651	14.5727	0
0.7533	31.6353	1.50698	34.264	12.744	0
0.7540	39.2646	-2.76279	33.3483	10.6009	0
0.7547	48.1177	-4.90233	31.5171	9.99133	0
0.7553	50.5651	-6.42791	27.5519	8.46739	0
0.7560	45.9875	-8.87443	17.7827	5.7243	0
0.7567	38.056	-9.78606	4.96404	2.36211	0
0.7573	31.9526	-9.78606	-4.19219	-0.076197	0
0.7580	26.1512	-11.3116	-13.9538	-0.990561	0
0.7587	19.1262	-14.3628	-25.2439	-3.42887	0
0.7593	16.0745	-18.6326	-32.5689	-7.09585	0
0.7600	17.6003	-19.5535	-38.0627	-9.22937	0
0.7607	15.4702	-11.6186	-44.1693	-11.982	0
0.7613	9.06456	1.50698	-48.1345	-14.7251	0
0.7620	4.1697	10.3535	-51.1841	-13.2011	0
0.7627	-1.01221	13.4047	-53.6282	-11.982	0
0.7633	-2.84023	15.2372	-53.6282	-15.6394	0
0.7640	1.43522	15.5442	-53.0153	-18.3825	0
0.7647	4.48696	15.2372	-48.1345	-14.7251	0
0.7653	4.78911	15.5442	-37.76	-11.982	0
0.7660	7.22143	12.493	-29.8221	-11.3629	0
0.7667	7.84084	8.22326	-23.4127	-6.18148	0
0.7673	5.39341	7.91629	-11.5096	-1.90493	0
0.7680	6.31497	9.74885	0.385924	-4.65754	0
0.7687	5.69556	8.52094	6.79528	-4.65754	0
0.7693	0.211506	8.52094	13.8176	1.44774	0
0.7700	-1.31436	10.6605	23.2765	4.50515	0
0.7707	-1.31436	10.6605	28.7702	6.33388	0
0.7713	-11.9954	8.52094	31.8198	10.2961	0
0.7720	-26.6498	7.30233	36.0952	9.99133	0
0.7727	-31.2274	6.99536	38.8421	7.55303	0
0.7733	-29.3994	6.99536	38.8421	9.68655	0
0.7740	-27.5714	7.91629	35.7925	10.2961	0
0.7747	-25.7282	6.69768	31.5171	6.94345	0
0.7753	-22.3743	4.55814	26.326	5.11473	0
0.7760	-20.2442	4.25117	19.3113	3.59079	0
0.7767	-19.3226	4.25117	11.6836	0.838167	0
0.7773	-17.1924	3.33954	3.74573	-1.90493	0
0.7780	-11.9954	1.50698	-8.76273	-5.57191	0
0.7787	-9.24585	1.81396	-20.9761	-7.70542	0
0.7793	-11.089	2.11163	-25.8569	-8.315	0
0.7800	-10.1674	-0.632559	-31.6533	-11.3629	0
0.7807	-4.36609	-4.59535	-42.6408	-15.6394	0
0.7813	-1.31436	-5.20931	-47.2189	-14.7251	0
0.7820	0.513658	-3.68372	-46.6059	-12.8963	0
0.7827	5.39341	-3.9907	-49.3528	-13.8107	0
0.7833	9.97101	-6.12094	-49.9657	-12.5916	0
0.7840	15.4702	-8.56745	-47.2189	-9.83894	0
0.7847	24.6254	-10.093	-47.8318	-8.61979	0
0.7853	27.6771	-7.64652	-43.5564	-7.09585	0
0.7860	21.8758	-3.9907	-27.9908	-4.65754	0
0.7867	14.5486	-2.76279	-17.0033	-4.96233	0
0.7873	6.61713	-4.28838	-13.9538	-4.65754	0
0.7880	-3.76179	-5.82326	-2.36094	1.44774	0
0.7887	-11.9954	-4.90233	12.902	4.50515	0
0.7893	-16.573	-2.15814	18.6984	3.59079	0
0.7900	-16.573	-1.23721	23.8894	6.02909	0
0.7907	-11.6933	-1.23721	33.0456	8.77218	0
0.7913	-10.4696	-0.325582	37.9264	8.46739	0
0.7920	-15.9687	-0.0186047	41.5889	10.2961	0
0.7927	-18.0989	-0.325582	46.167	10.9152	0
0.7933	-14.1407	-0.632559	45.2514	8.16261	0
0.7940	-11.6933	-1.23721	40.3706	8.77218	0
0.7947	-10.7717	0.893024	36.3979	10.2961	0
0.7953	-8.33939	2.41861	29.3832	6.33388	0
0.7960	-6.19411	0.586047	20.8323	3.59079	0
0.7967	-5.28766	0.893024	14.4305	3.59079	0
0.7973	-5.28766	3.03256	5.87966	1.44774	0
0.7980	-4.66825	-0.632559	-5.4105	-2.5145	0
0.7987	-1.93377	-4.90233	-15.1721	-4.96233	0
0.7993	1.73737	-3.06977	-24.3283	-7.70542	0
0.8000	1.73737	-1.85116	-34.7028	-11.0581	0
0.8007	-2.84023	-3.9907	-40.8095	-12.2868	0
0.8013	-4.36609	-4.90233	-42.3381	-12.5916	0
0.8020	-0.407905	-5.82326	-46.3033	-14.7251	0
0.8027	4.48696	-7.64652	-51.797	-15.0299	0
0.8033	8.14299	-6.12094	-49.6631	-11.982	0
0.8040	9.36671	-4.28838	-42.6408	-11.0581	0
0.8047	7.22143	-6.73489	-41.7251	-11.982	0
0.8053	3.86754	-7.34884	-41.7251	-8.01021	0
0.8060	1.43522	-4.90233	-35.3158	-5.8767	0
0.8067	-0.710057	-4.90233	-25.8569	-8.01021	0
0.8073	-0.0906456	-7.64652	-15.4823	-5.26712	0
0.8080	2.96109	-6.73489	-3.27657	0.838167	0
0.8087	5.39341	-4.28838	5.87966	4.20036	0
0.8093	7.84084	-5.20931	12.289	7.85782	0
0.8100	10.2732	-6.12094	20.5296	10.2961	0
0.8107	11.4969	-2.76279	26.939	9.68655	0
0.8113	13.6422	1.50698	28.7702	10.2961	0
0.8120	16.996	4.55814	29.3832	11.8296	0
0.8127	18.5219	6.08373	32.7354	11.8296	0
0.8133	19.1262	5.77675	36.3979	12.744	0
0.8140	19.1262	4.25117	34.264	13.9631	0
0.8147	17.6003	4.25117	28.1573	12.744	0
0.8153	13.9443	3.63721	25.1077	9.99133	0
0.8160	10.8926	1.2	19.614	7.24824	0
0.8167	7.84084	-0.939536	7.40822	3.59079	0
0.8173	3.86754	-0.632559	-2.66363	-0.076197	0
0.8180	-0.710057	-1.23721	-10.2913	-1.90493	0
0.8187	-4.98551	-4.28838	-20.6658	-3.12408	0
0.8193	-7.41783	-5.51628	-29.2091	-8.01021	0
0.8200	-7.41783	-2.76279	-34.7028	-12.5916	0
0.8207	-5.58981	-1.85116	-42.6408	-10.1437	0
0.8213	-1.93377	-5.82326	-48.7474	-7.70542	0
0.8220	-3.14238	-7.04187	-50.8814	-11.0581	0
0.8227	-11.9954	-4.90233	-53.6282	-11.982	0
0.8233	-24.2024	-3.9907	-53.6282	-8.61979	0
0.8240	-38.8567	-3.06977	-48.1345	-10.1437	0
0.8247	-53.8132	-2.15814	-44.472	-11.6677	0
0.8253	-60.2189	-4.90233	-41.7251	-7.40064	0
0.8260	-55.3391	-8.26047	-32.8716	-3.73365	0
0.8267	-45.8818	-6.73489	-22.4971	-2.81929	0
0.8273	-35.5028	-3.06977	-13.3408	-1.60014	0
0.8280	-24.2024	-0.0186047	-0.832384	-0.380985	0
0.8287	-11.089	1.50698	10.4578	2.36211	0
0.8293	1.73737	0.586047	16.2618	6.94345	0
0.8300	11.4969	0.288372	22.9738	10.2961	0
0.8307	17.6003	2.11163	31.5171	12.4392	0
0.8313	26.1512	2.11163	37.0108	14.2679	0
0.8320	33.7806	0.893024	40.6733	14.5727	0
0.8327	36.2129	2.41861	44.6385	13.3535	0
0.8333	38.3582	4.25117	45.5541	12.1344	0
0.8340	41.7121	4.55814	42.8072	13.3535	0
0.8347	42.9358	3.94419	37.9264	14.2679	0
0.8353	42.0142	3.63721	29.6858	10.9152	0
0.8360	39.884	4.55814	20.5296	7.24824	0
0.8367	34.687	4.25117	12.289	6.33388	0
0.8373	30.1094	0.586047	3.13279	3.89557	0
0.8380	29.203	-1.85116	-8.15736	-0.990561	0
0.8387	26.7555	0.586047	-18.8346	-2.5145	0
0.8393	21.2715	1.81396	-24.9413	-2.81929	0
0.8400	16.6939	-0.939536	-28.9064	-6.48627	0
0.8407	16.3766	-2.15814	-37.147	-9.53415	0
0.8413	15.168	-1.54419	-47.5216	-8.61979	0
0.8420	9.97101	-2.15814	-50.8814	-6.48627	0
0.8427	6.31497	-2.15814	-50.2684	-7.40064	0
0.8433	5.69556	-2.46512	-52.7126	-12.5916	0
0.8440	3.56539	-3.06977	-54.2336	-15.6394	0
0.8447	-1.61651	-2.76279	-49.6631	-11.982	0
0.8453	-6.51137	-2.76279	-42.0278	-7.40064	0
0.8460	-9.24585	-5.82326	-34.0975	-5.57191	0
0.8467	-5.58981	-9.47908	-24.6386	-2.5145	0
0.8473	2.64383	-11.6186	-17.0033	-0.076197	0
0.8480	2.64383	-11.6186	-9.37567	1.44774	0
0.8487	-4.66825	-5.51628	3.13279	5.11473	0
0.8493	-10.1674	5.1628	16.2618	8.16261	0
0.8500	-15.0472	11.2744	20.5296	9.99133	0
0.8507	-23.5981	10.9675	20.2269	13.6583	0
0.8513	-30.6231	7.60931	26.6363	13.3535	0
0.8520	-33.0554	4.25117	35.1796	9.99133	0
0.8527	-30.9252	4.86512	35.1796	11.8296	0
0.8533	-24.8218	6.3907	30.6015	13.9631	0
0.8540	-15.6666	4.25117	28.7702	10.9152	0
0.8547	-9.86526	1.81396	25.1077	8.77218	0
0.8553	-6.51137	0.893024	15.0359	9.07697	0
0.8560	-1.93377	-1.54419	5.57697	8.46739	0
0.8567	2.96109	-2.46512	0.385924	7.85782	0
0.8573	5.39341	-1.54419	-6.6288	4.80994	0
0.8580	7.22143	-3.06977	-18.2292	-1.90493	0
0.8587	7.53869	-4.90233	-29.8221	-4.65754	0
0.8593	3.26324	-4.59535	-38.0627	-4.65754	0
0.8600	-3.76179	-6.73489	-45.6903	-6.48627	0
0.8607	-9.24585	-8.87443	-51.1841	-8.315	0
0.8613	-13.8234	-8.87443	-54.5439	-10.1437	0
0.8620	-19.942	-9.47908	-59.122	-12.2868	0
0.8627	-22.0722	-9.47908	-61.8688	-11.0581	0
0.8633	-17.4946	-7.04187	-56.9805	-10.1437	0
0.8640	-9.24585	-5.51628	-52.7126	-11.0581	0
0.8647	2.96109	-4.59535	-53.9309	-7.40064	0
0.8653	15.168	-1.54419	-49.9657	-3.73365	0
0.8660	17.9025	-0.0186047	-36.8443	-5.8767	0
0.8667	18.8241	-1.85116	-25.8569	-5.57191	0
0.8673	26.7555	-3.06977	-19.4475	-1.60014	0
0.8680	28.2814	-1.85116	-9.07299	1.14296	0
0.8687	13.6422	-2.15814	3.13279	3.59079	0
0.8693	-2.23592	-3.37675	12.5993	6.33388	0
0.8700	-11.9954	-1.85116	20.8323	8.46739	0
0.8707	-20.5463	0.893024	27.5519	11.5248	0
0.8713	-28.4778	-0.0186047	28.7702	14.5727	0
0.8720	-30.3058	-1.23721	28.4675	13.6583	0
0.8727	-25.7282	0.586047	32.13	12.1344	0
0.8733	-15.3493	2.41861	36.7081	12.744	0
0.8740	-7.41783	1.81396	35.1796	10.9152	0
0.8747	-3.14238	3.33954	30.2988	7.24824	0
0.8753	3.86754	5.1628	26.326	6.94345	0
0.8760	12.4184	1.50698	19.9167	5.41951	0
0.8767	18.2198	-3.06977	8.62653	1.14296	0
0.8773	22.7974	-3.37675	-0.529699	0.228591	0
0.8780	25.2297	-5.82326	-6.93149	-0.076197	0
0.8787	24.6254	-10.4	-17.6163	-4.96233	0
0.8793	23.0995	-7.64652	-29.2091	-8.01021	0
0.8800	21.8758	-4.59535	-35.9287	-6.79106	0
0.8807	20.0478	-7.64652	-41.1122	-8.61979	0
0.8813	19.4284	-7.9535	-46.3033	-11.0581	0
0.8820	16.996	-4.90233	-47.8318	-10.4485	0
0.8827	9.97101	-5.82326	-47.2189	-11.0581	0
0.8833	6.31497	-6.73489	-47.2189	-11.982	0
0.8840	7.22143	-4.90233	-45.3876	-10.7533	0
0.8847	7.22143	-3.37675	-42.6408	-11.0581	0
0.8853	8.14299	-1.54419	-37.76	-10.4485	0
0.8860	10.8926	0.288372	-28.9064	-5.57191	0
0.8867	7.84084	1.2	-19.7502	-3.42887	0
0.8873	2.64383	2.72558	-11.5096	-4.03844	0
0.8880	2.64383	3.03256	-3.27657	-0.990561	0
0.8887	2.34168	1.81396	5.27429	2.6669	0
0.8893	-1.61651	4.25117	15.3461	3.89557	0
0.8900	-3.76179	6.99536	26.6363	5.41951	0
0.8907	-2.53808	6.08373	33.0456	7.24824	0
0.8913	-1.01221	4.25117	33.9613	9.07697	0
0.8920	-2.84023	3.63721	35.7925	10.2961	0
0.8927	-5.89196	3.33954	38.8421	10.2961	0
0.8933	-5.89196	4.25117	38.8421	10.6009	0
0.8940	-5.58981	6.08373	33.9613	12.1344	0
0.8947	-8.9437	7.60931	24.1921	10.2961	0
0.8953	-8.33939	9.74885	15.0359	5.7243	0
0.8960	-0.0906456	11.2744	8.62653	4.80994	0
0.8967	4.1697	9.13489	0.696176	4.20036	0
0.8973	3.26324	6.99536	-6.93149	-0.990561	0
0.8980	3.26324	5.46977	-11.8199	-4.65754	0
0.8987	-1.93377	3.33954	-18.8346	-5.57191	0
0.8993	-14.1407	3.33954	-25.2439	-9.53415	0
0.9000	-22.6765	4.25117	-28.6037	-13.2011	0
0.9007	-25.7282	2.11163	-35.3158	-12.8963	0
0.9013	-28.1757	-1.85116	-40.8095	-12.8963	0
0.9020	-25.7282	-3.68372	-41.7251	-15.0299	0
0.9027	-19.3226	-3.68372	-43.5564	-16.249	0
0.9033	-16.8752	-2.76279	-45.6903	-18.6873	0
0.9040	-14.4429	-2.46512	-43.8591	-18.9921	0
0.9047	-7.71998	-3.68372	-41.7251	-13.8107	0
0.9053	-2.53808	-3.06977	-34.4002	-11.982	0
0.9060	0.81581	-2.46512	-18.8346	-13.8107	0
0.9067	3.56539	-3.37675	-7.24174	-11.0581	0
0.9073	5.69556	-3.68372	-2.96631	-4.65754	0
0.9080	6.61713	-2.15814	7.10553	-2.5145	0
0.9087	7.22143	-1.23721	23.2765	-0.990561	0
0.9093	5.69556	1.2	36.0952	2.05732	0
0.9100	6.01282	3.03256	42.8072	3.59079	0
0.9107	8.14299	3.33954	47.3854	4.50515	0
0.9113	6.31497	4.25117	54.4076	6.94345	0
0.9120	3.86754	3.63721	60.817	7.55303	0
0.9127	5.39341	0.586047	61.1197	6.63867	0
0.9133	6.01282	0.893024	57.1545	7.55303	0
0.9140	5.39341	4.55814	54.7103	8.77218	0
0.9147	6.31497	5.77675	54.4076	7.85782	0
0.9153	3.56539	4.86512	47.9983	5.41951	0
0.9160	-3.45964	6.08373	34.264	2.6669	0
0.9167	-4.66825	6.99536	23.8894	0.533379	0
0.9173	-2.84023	5.77675	19.614	-0.990561	0
0.9180	-5.58981	2.41861	10.4578	-5.57191	0
0.9187	-8.9437	-0.0186047	-3.88194	-10.1437	0
0.9193	-9.24585	0.893024	-14.8694	-10.7533	0
0.9200	-8.64154	3.03256	-23.7229	-11.982	0
0.9207	-7.71998	2.41861	-30.7377	-16.5538	0
0.9213	-8.03724	-0.325582	-33.4845	-16.8586	0
0.9220	-11.9954	-0.632559	-37.147	-15.3347	0
0.9227	-15.0472	2.11163	-42.6408	-16.5538	0
0.9233	-14.1407	0.288372	-42.0278	-17.773	0
0.9240	-15.9687	-4.59535	-38.6756	-16.8586	0
0.9247	-20.2442	-2.76279	-38.0627	-14.7251	0
0.9253	-20.2442	0.893024	-34.4002	-11.982	0
0.9260	-18.7183	-1.23721	-26.4698	-10.1437	0
0.9267	-17.1924	-0.939536	-20.3631	-8.315	0
0.9273	-17.4946	2.72558	-14.8694	-4.65754	0
0.9280	-25.7282	0.586047	-4.19219	-0.076197	0
0.9287	-37.633	-1.85116	9.23946	3.89557	0
0.9293	-39.7783	2.41861	17.7827	6.94345	0
0.9300	-37.633	3.33954	22.6635	8.16261	0
0.9307	-37.3309	1.50698	29.6858	8.46739	0
0.9313	-26.6498	4.86512	35.1796	8.16261	0
0.9320	-5.58981	6.69768	33.3483	9.07697	0
0.9327	6.61713	5.1628	35.1796	9.68655	0
0.9333	10.8926	6.08373	41.5889	8.46739	0
0.9340	18.2198	7.91629	38.8421	9.38176	0
0.9347	24.3232	8.52094	29.3832	11.8296	0
0.9353	25.2297	9.74885	26.326	8.16261	0
0.9360	25.5318	7.60931	21.4452	1.75253	0
0.9367	28.2814	4.25117	7.7109	-0.076197	0
0.9373	30.7288	6.99536	-1.44532	-0.990561	0
0.9380	29.8073	7.91629	-8.15736	-4.96233	0
0.9387	26.1512	3.63721	-22.4971	-7.70542	0
0.9393	23.7038	1.50698	-35.3158	-10.1437	0
0.9400	21.8758	1.2	-41.7251	-13.2011	0
0.9407	18.5219	-1.23721	-47.8318	-13.8107	0
0.9413	17.2982	-2.46512	-52.7126	-13.5059	0
0.9420	19.1262	-2.46512	-53.0153	-14.7251	0
0.9427	20.3499	-4.90233	-53.9309	-15.0299	0
0.9433	25.5318	-4.90233	-55.4595	-15.6394	0
0.9440	34.0827	-3.68372	-55.7622	-16.5538	0
0.9447	37.4366	-3.9907	-53.9309	-14.7251	0
0.9453	30.4267	-4.59535	-46.6059	-11.982	0
0.9460	16.996	-3.68372	-36.2314	-8.92458	0
0.9467	-0.710057	-3.06977	-30.1247	-2.81929	0
0.9473	-20.5463	-1.54419	-23.11	1.14296	0
0.9480	-37.0287	0.288372	-8.46005	2.05732	0
0.9487	-45.8818	-0.325582	4.35867	4.20036	0
0.9493	-45.8818	-1.54419	8.62653	8.16261	0
0.9500	-36.7266	-1.23721	11.9863	10.9152	0
0.9507	-19.942	-0.939536	19.3113	12.744	0
0.9513	-4.06394	-2.46512	25.7207	13.0487	0
0.9520	4.48696	-3.37675	28.7702	12.4392	0
0.9527	8.7473	-1.54419	28.7702	12.4392	0
0.9533	14.5486	-0.0186047	27.5519	12.1344	0
0.9540	19.1262	1.50698	27.8546	12.744	0
0.9547	18.2198	5.46977	27.2417	15.487	0
0.9553	16.3766	8.52094	20.5296	15.7918	0
0.9560	19.4284	6.99536	9.54215	12.1344	0
0.9567	24.006	6.08373	1.30155	8.46739	0
0.9573	27.375	6.08373	-4.19219	5.11473	0
0.9580	31.9526	2.72558	-12.4252	2.6669	0
0.9587	36.2129	-0.0186047	-23.4127	3.59079	0
0.9593	36.8323	-1.85116	-32.5689	2.6669	0
0.9600	35.0043	-9.78606	-38.3653	-3.12408	0
0.9607	27.375	-18.6326	-45.3876	-5.57191	0
0.9613	13.6422	-21.3861	-52.4099	-5.26712	0
0.9620	2.96109	-23.2093	-53.6282	-7.09585	0
0.9627	-1.01221	-22.9116	-52.0997	-8.01021	0
0.9633	-4.98551	-14.9768	-53.6282	-6.48627	0
0.9640	-5.89196	-8.26047	-53.0153	-5.57191	0
0.9647	-3.76179	-7.9535	-48.1345	-4.96233	0
0.9653	-4.66825	-8.87443	-43.2537	-2.5145	0
0.9660	-6.51137	-9.47908	-37.147	0.838167	0
0.9667	-4.66825	-9.78606	-28.6037	3.286	0
0.9673	-4.66825	-2.46512	-20.6658	4.20036	0
0.9680	-7.41783	10.6605	-11.2069	6.63867	0
0.9687	-9.24585	17.0698	2.52742	11.8296	0
0.9693	-12.917	17.0698	13.5149	15.1823	0
0.9700	-19.942	17.9814	19.9167	16.0966	0
0.9707	-24.8218	16.1582	26.0234	17.3158	0
0.9713	-25.7282	7.30233	31.2144	16.4014	0
0.9720	-25.7282	2.11163	34.8769	12.744	0
0.9727	-22.9938	3.94419	35.4823	12.744	0
0.9733	-15.0472	2.72558	32.4327	16.4014	0
0.9740	-4.66825	0.586047	29.6858	16.7062	0
0.9747	-0.407905	4.25117	29.9885	12.744	0
0.9753	-3.76179	6.69768	26.0234	9.38176	0
0.9760	-0.407905	4.25117	16.2618	9.68655	0
0.9767	13.6422	4.86512	7.10553	9.07697	0
0.9773	22.4801	6.99536	-1.44532	4.80994	0
0.9780	18.8241	5.1628	-12.4252	0.228591	0
0.9787	9.97101	3.94419	-21.5814	-1.29535	0
0.9793	1.73737	3.94419	-28.9064	-0.990561	0
0.9800	-8.9437	1.50698	-37.76	-1.90493	0
0.9807	-21.77	-0.325582	-45.0849	-4.03844	0
0.9813	-30.3058	-0.325582	-47.2189	-7.09585	0
0.9820	-28.78	-1.85116	-50.8814	-8.01021	0
0.9827	-23.9002	-3.9907	-56.0648	-7.70542	0
0.9833	-20.2442	-3.9907	-53.6282	-9.53415	0
0.9840	-14.4429	-2.15814	-48.1345	-10.7533	0
0.9847	-8.64154	-2.15814	-49.0501	-7.40064	0
0.9853	-8.64154	-5.82326	-45.6903	-4.65754	0
0.9860	-6.51137	-7.64652	-33.4845	-6.48627	0
0.9867	-0.0906456	-5.82326	-25.5542	-6.48627	0
0.9873	5.69556	-4.28838	-22.8073	-2.81929	0
0.9880	15.168	-3.68372	-14.2565	0.838167	0
0.9887	29.203	-3.06977	-3.57925	3.59079	0
0.9893	36.8323	-5.51628	3.13279	5.7243	0
0.9900	39.2646	-6.42791	11.3734	6.02909	0
0.9907	42.0142	-2.46512	22.0582	6.94345	0
0.9913	37.4366	-0.632559	27.8546	11.5248	0
0.9920	26.4534	0.288372	29.6858	13.3535	0
0.9927	20.9542	3.03256	32.4327	9.99133	0
0.9933	20.0478	1.50698	34.8769	8.46739	0
0.9940	18.2198	-2.15814	34.264	10.9152	0
0.9947	16.3766	-1.23721	34.5666	10.9152	0
0.9953	14.5486	-0.0186047	31.5171	8.16261	0
0.9960	8.14299	-2.15814	20.5296	4.50515	0
0.9967	1.73737	-1.54419	10.1551	1.44774	0
0.9973	1.73737	-0.939536	5.87966	-0.685773	0
0.9980	0.513658	-2.76279	-2.05069	-1.60014	0
0.9987	-3.76179	-4.59535	-14.8694	-3.73365	0
0.9993	-4.60782	-5.86047	-16.6325	-7.21967	0
1.0000	-5.52938	-7.38605	-22.7317	-10.2771	0
1.0007	-11.3307	-7.69303	-30.3593	-11.801	0
1.0013	-15.6061	-7.07908	-34.0218	-11.1914	0
1.0020	-18.96	-8.91164	-34.9374	-10.8867	0
1.0027	-28.1152	-11.3488	-35.8531	-13.9345	0
1.0033	-38.1769	-9.82327	-34.9374	-16.3824	0
1.0040	-38.1769	-6.46512	-33.1062	-13.9345	0
1.0047	-31.7713	-7.38605	-31.2749	-10.8867	0
1.0053	-21.3924	-10.4372	-26.6968	-9.05792	0
1.0060	-9.50268	-9.21861	-19.3718	-4.47658	0
1.0067	-5.52938	-5.24652	-10.8286	-2.64785	0
1.0073	-11.0285	-3.72093	-0.151343	-6.00052	0
1.0080	-21.7096	-4.64186	10.5334	-4.17179	0
1.0087	-34.2187	-5.24652	19.3794	3.76223	0
1.0093	-43.6761	-2.50233	28.233	7.42921	0
1.0100	-43.6761	0.855815	33.7267	6.50532	0
1.0107	-35.7446	1.16279	37.6919	7.42921	0
1.0113	-22.9182	1.46047	42.8829	9.56273	0
1.0120	-7.65955	4.81861	46.5454	9.25794	0
1.0127	6.67756	6.34419	46.5454	9.86752	0
1.0133	17.0565	5.43256	46.5454	12.6106	0
1.0140	22.8578	6.95815	44.4039	12.9154	0
1.0147	25.9095	10.6233	40.7414	10.1723	0
1.0153	30.4871	10.6233	37.6919	6.81963	0
1.0160	34.1432	6.95815	31.8954	4.06702	0
1.0167	32.3151	5.12559	21.5209	2.54308	0
1.0173	29.5656	5.73954	12.6674	2.54308	0
1.0180	27.7375	5.12559	3.8214	0.104771	0
1.0187	24.0664	4.52093	-8.39194	-6.61009	0
1.0193	20.4104	3.6	-18.4562	-10.8867	0
1.0200	18.5823	1.46047	-24.8656	-9.97229	0
1.0207	17.0565	0.855815	-30.9723	-9.05792	0
1.0213	13.0832	0.548838	-39.5155	-10.8867	0
1.0220	6.97971	-1.28372	-46.5378	-11.801	0
1.0227	0.87624	-3.72093	-47.7561	-12.7154	0
1.0233	-3.39921	-5.86047	-45.6222	-14.5441	0
1.0240	-6.45094	-6.7721	-47.4535	-13.6297	0
1.0247	-9.80483	-4.93954	-48.6718	-10.2771	0
1.0253	-11.6328	-4.02791	-40.4312	-8.44835	0
1.0260	-11.6328	-4.64186	-27.0071	-6.3053	0
1.0267	-9.18542	-3.11628	-17.5406	-2.64785	0
1.0273	-5.52938	-2.19535	-12.6598	-2.03827	0
1.0280	-0.951778	-4.02791	-5.64508	-2.34306	0
1.0287	3.92797	-3.11628	5.65264	0.104771	0
1.0293	8.50558	-0.976745	16.6325	1.9335	0
1.0300	10.953	0.548838	23.0419	3.76223	0
1.0307	10.3336	3.90698	30.6771	8.34357	0
1.0313	8.50558	8.79071	39.2204	9.25794	0
1.0320	8.50558	10.9209	41.9673	6.81963	0
1.0327	12.1767	10.0093	40.7414	9.25794	0
1.0333	14.3069	8.79071	41.657	11.3915	0
1.0340	8.20342	7.86977	41.657	6.50532	0
1.0347	-0.0302152	5.73954	37.9945	2.84786	0
1.0353	-4.00351	1.46047	32.8111	5.89575	0
1.0360	-8.58111	0.855815	24.2678	6.20053	0
1.0367	-15.2889	3.90698	12.0544	1.9335	0
1.0373	-16.2104	3.29303	3.51115	-1.12391	0
1.0380	-12.5544	0.548838	-4.11652	-3.56221	0
1.0387	-10.7113	-0.362791	-14.8013	-6.00052	0
1.0393	-7.3574	-0.362791	-22.1187	-7.52446	0
1.0400	0.271937	-0.669768	-25.7812	-10.8867	0
1.0407	7.28186	-3.11628	-34.0218	-13.325	0
1.0413	10.953	-5.24652	-40.4312	-11.801	0
1.0420	11.8595	-3.11628	-41.6495	-12.1058	0
1.0427	9.72929	-1.28372	-44.0937	-16.6871	0
1.0433	6.67756	-4.93954	-45.0093	-17.9063	0
1.0440	2.09996	-6.46512	-39.5155	-15.4585	0
1.0447	-3.39921	-3.41396	-35.5504	-13.0202	0
1.0453	-6.75309	-3.41396	-35.8531	-10.8867	0
1.0460	-7.05525	-5.86047	-29.4437	-8.75313	0
1.0467	-6.13368	-5.86047	-17.2379	-5.08615	0
1.0473	-2.47765	-4.93954	-9.61025	1.01914	0
1.0480	3.02152	-3.11628	-3.50358	1.9335	0
1.0487	7.90127	0.855815	8.39194	0.104771	0
1.0493	13.0832	0.548838	20.295	5.59096	0
1.0500	17.3586	-1.5907	27.3173	12.001	0
1.0507	15.5306	0.548838	33.7267	11.3915	0
1.0513	11.2552	3.29303	40.136	12.001	0
1.0520	6.07325	2.3814	41.9673	15.668	0
1.0527	-5.83153	3.29303	43.4883	15.9728	0
1.0533	-19.8665	5.12559	47.461	16.2776	0
1.0540	-24.4441	5.73954	48.6793	16.8872	0
1.0547	-20.4859	5.43256	44.7142	13.8298	0
1.0553	-16.2104	5.12559	37.3892	10.1723	0
1.0560	-14.3824	2.99535	28.8459	6.50532	0
1.0567	-10.4091	0.548838	20.908	3.76223	0
1.0573	-0.649626	0.548838	12.9701	4.98138	0
1.0580	6.67756	2.3814	1.6799	4.3718	0
1.0587	5.75599	0.855815	-9.61025	-1.73348	0
1.0593	4.23013	-2.50233	-16.3223	-3.56221	0
1.0600	-0.649626	-2.50233	-23.3446	-0.504805	0
1.0607	-15.9083	-0.976745	-32.8035	-3.56221	0
1.0613	-29.0217	-4.02791	-37.6843	-9.6675	0
1.0620	-32.6928	-7.07908	-38.5999	-9.05792	0
1.0627	-34.2187	-5.55349	-39.5155	-8.44835	0
1.0633	-29.9433	-4.93954	-41.3468	-10.2771	0
1.0640	-18.6579	-6.7721	-42.8753	-9.05792	0
1.0647	-14.0803	-4.33489	-41.0441	-6.61009	0
1.0653	-14.6846	-2.19535	-32.8035	-5.39094	0
1.0660	-11.0285	-4.02791	-23.6473	-2.03827	0
1.0667	-10.107	-3.72093	-16.6325	1.9335	0
1.0673	-12.8566	-1.28372	-5.33483	0.714347	0
1.0680	-8.88326	-0.0651163	7.17364	0.409559	0
1.0687	0.271937	1.46047	14.8013	5.59096	0
1.0693	6.3754	1.16279	20.908	9.25794	0
1.0700	12.4789	-1.28372	28.8459	11.0867	0
1.0707	17.6608	-1.88837	35.5579	14.4489	0
1.0713	14.609	-2.19535	41.0517	15.9728	0
1.0720	8.50558	-4.93954	44.7142	13.8298	0
1.0727	8.50558	-5.55349	48.3766	13.8298	0
1.0733	10.3336	-1.5907	50.8133	16.2776	0
1.0740	6.97971	5.12559	47.7637	16.8872	0
1.0747	3.02152	11.2279	42.27	16.5824	0
1.0753	1.17839	11.8419	36.7762	14.7536	0
1.0760	-1.55608	8.79071	28.233	12.001	0
1.0767	-3.08195	7.5721	18.4638	9.86752	0
1.0773	-0.0302152	7.5721	11.7517	6.50532	0
1.0780	3.62582	9.09768	1.99015	2.84786	0
1.0787	4.84954	13.6744	-12.0544	1.9335	0
1.0793	4.54739	13.6744	-19.9848	-0.809593	0
1.0800	3.92797	6.04652	-25.1758	-5.39094	0
1.0807	3.92797	0.548838	-35.8531	-7.82924	0
1.0813	3.62582	1.76744	-45.0093	-7.52446	0
1.0820	3.02152	3.29303	-47.7561	-7.52446	0
1.0827	4.23013	1.16279	-49.8901	-9.05792	0
1.0833	4.54739	-2.19535	-52.0316	-11.4962	0
1.0840	1.49565	-2.19535	-47.7561	-11.4962	0
1.0847	0.87624	-1.28372	-43.178	-7.21967	0
1.0853	5.15169	-2.8093	-40.4312	-5.69573	0
1.0860	9.42714	-4.02791	-33.1062	-7.21967	0
1.0867	9.42714	-1.5907	-23.3446	-6.00052	0
1.0873	6.97971	1.46047	-15.4067	-0.809593	0
1.0880	5.75599	1.46047	-5.94776	2.84786	0
1.0887	7.59912	-0.362791	4.42677	4.06702	0
1.0893	14.0047	-0.0651163	11.7517	5.59096	0
1.0900	22.5405	6.04652	20.295	7.42921	0
1.0907	30.4871	12.4465	29.4513	8.03879	0
1.0913	33.841	11.5349	35.2477	7.42921	0
1.0920	32.3151	7.26512	39.2204	7.734	0
1.0927	27.7375	6.65117	41.0517	8.64836	0
1.0933	20.4104	5.73954	36.4736	8.64836	0
1.0940	13.0832	4.21396	30.9798	7.12442	0
1.0947	2.70426	6.34419	30.6771	5.28617	0
1.0953	-10.4091	7.5721	28.233	4.3718	0
1.0960	-18.3406	4.81861	16.9428	2.84786	0
1.0967	-18.0385	4.52093	6.87095	-0.200017	0
1.0973	-17.4342	6.04652	3.51115	-1.42869	0
1.0980	-22.3139	2.99535	-4.4192	-1.12391	0
1.0987	-28.1152	0.241861	-18.7665	-4.17179	0
1.0993	-32.6928	2.07442	-27.6124	-9.36271	0
1.1000	-38.7963	1.46047	-32.1906	-11.801	0
1.1007	-44.5976	-2.19535	-39.5155	-10.8867	0
1.1013	-43.6761	-2.50233	-45.9249	-11.4962	0
1.1020	-34.823	-4.02791	-48.0588	-15.1537	0
1.1027	-23.8398	-6.7721	-51.4186	-17.2967	0
1.1033	-13.4609	-4.93954	-52.6369	-15.1537	0
1.1040	-7.65955	-4.33489	-48.6718	-13.6297	0
1.1047	-5.52938	-8.60466	-45.312	-12.7154	0
1.1053	-0.0302152	-11.6558	-44.0937	-9.97229	0
1.1060	6.3754	-13.1814	-36.7687	-9.05792	0
1.1067	8.80773	-12.8744	-23.95	-10.8867	0
1.1073	13.0832	-10.4372	-14.491	-6.91488	0
1.1080	17.6608	-8.91164	-7.77901	0.409559	0
1.1087	15.8328	-4.02791	3.51115	3.15265	0
1.1093	13.3853	8.48373	17.2455	2.84786	0
1.1100	13.3853	14.2791	25.1834	4.06702	0
1.1107	12.1767	8.79071	29.4513	5.89575	0
1.1113	14.0047	5.12559	34.0294	6.20053	0
1.1120	19.8061	5.12559	36.4736	7.12442	0
1.1127	22.2384	2.99535	37.9945	7.734	0
1.1133	21.9362	-0.0651163	40.136	6.50532	0
1.1140	19.8061	1.76744	40.4387	4.98138	0
1.1147	10.0314	6.95815	39.2204	4.98138	0
1.1153	-4.30566	10.0093	35.8606	3.15265	0
1.1160	-11.935	8.79071	29.1486	0.714347	0
1.1167	-13.4609	6.65117	19.6897	-0.200017	0
1.1173	-11.6328	4.21396	10.5334	-2.64785	0
1.1180	-7.05525	0.241861	0.15891	-5.69573	0
1.1187	-0.649626	-1.28372	-11.1388	-6.61009	0
1.1193	4.84954	-0.669768	-20.9004	-10.8867	0
1.1200	8.80773	-3.41396	-28.8383	-15.7633	0
1.1207	9.42714	-6.7721	-37.0789	-14.8489	0
1.1213	6.3754	-6.7721	-41.9597	-14.2393	0
1.1220	3.02152	-6.16745	-42.8753	-16.9919	0
1.1227	0.87624	-6.16745	-45.0093	-17.2967	0
1.1233	-1.55608	-3.41396	-47.7561	-16.3824	0
1.1240	-2.47765	-0.0651163	-44.3963	-16.0776	0
1.1247	-0.951778	-0.362791	-38.5999	-13.325	0
1.1253	-0.347475	-2.19535	-36.1633	-11.4962	0
1.1260	-1.25393	-2.19535	-30.3593	-9.97229	0
1.1267	-1.55608	-1.28372	-18.7665	-5.39094	0
1.1273	0.271937	-1.28372	-8.08169	-3.25742	0
1.1280	0.87624	-1.5907	0.76428	-2.03827	0
1.1287	1.17839	-2.19535	10.5334	3.76223	0
1.1293	5.15169	-1.5907	19.0767	7.734	0
1.1300	12.1767	-0.669768	26.099	5.59096	0
1.1307	16.1349	0.241861	33.4164	7.42921	0
1.1313	14.3069	1.16279	39.2204	12.6106	0
1.1320	10.3336	0.855815	43.7985	12.9154	0
1.1327	8.80773	-0.669768	47.461	11.0867	0
1.1333	8.80773	-0.976745	46.8481	11.3915	0
1.1340	6.67756	-1.28372	42.8829	12.001	0
1.1347	5.15169	-3.72093	40.136	12.001	0
1.1353	6.97971	-2.19535	34.3321	11.0867	0
1.1360	6.07325	1.46047	25.4861	7.734	0
1.1367	-1.25393	0.548838	18.1611	3.76223	0
1.1373	-8.58111	-2.19535	12.6674	1.9335	0
1.1380	-11.3307	-3.11628	3.51115	1.62871	0
1.1387	-11.0285	-4.64186	-8.39194	-1.12391	0
1.1393	-10.7113	-4.93954	-16.6325	-5.39094	0
1.1400	-13.4609	-4.33489	-22.1187	-6.91488	0
1.1407	-14.9867	-7.07908	-30.9723	-7.82924	0
1.1413	-11.3307	-8.60466	-39.2129	-10.8867	0
1.1420	-6.45094	-7.07908	-41.6495	-12.7154	0
1.1427	-1.25393	-8.60466	-43.178	-11.1914	0
1.1433	4.54739	-10.1302	-47.1432	-8.75313	0
1.1440	4.23013	-6.46512	-47.7561	-8.75313	0
1.1447	-0.649626	-5.24652	-42.8753	-9.97229	0
1.1453	-3.08195	-7.69303	-35.8531	-9.05792	0
1.1460	-5.22723	-7.38605	-26.0915	-5.39094	0
1.1467	-12.5544	-6.16745	-15.4067	-2.95263	0
1.1473	-23.5376	-7.38605	-8.39194	-2.03827	0
1.1480	-33.9165	-7.38605	-1.67234	-0.200017	0
1.1487	-40.02	-4.93954	9.61782	2.84786	0
1.1493	-40.3222	-3.11628	19.9924	5.59096	0
1.1500	-39.0985	-4.33489	26.099	9.25794	0
1.1507	-38.4941	-4.64186	31.8954	13.8298	0
1.1513	-38.4941	0.241861	39.8258	13.8298	0
1.1520	-36.3489	4.81861	47.1508	10.7819	0
1.1527	-29.9433	5.12559	49.595	11.6962	0
1.1533	-21.3924	6.65117	47.1508	12.9154	0
1.1540	-12.2372	10.6233	43.7985	10.4771	0
1.1547	-0.951778	10.0093	41.9673	10.1723	0
1.1553	6.97971	6.04652	38.3048	9.86752	0
1.1560	9.42714	4.81861	31.2825	4.67659	0
1.1567	12.781	6.65117	24.2678	2.23829	0
1.1573	15.8328	6.95815	16.3299	4.67659	0
1.1580	15.8328	4.21396	5.03971	0.714347	0
1.1587	17.6608	0.855815	-6.5607	-5.39094	0
1.1593	18.2802	-2.19535	-16.0196	-3.867	0
1.1600	12.1767	-4.02791	-26.6968	-3.56221	0
1.1607	8.20342	-4.93954	-36.7687	-8.75313	0
1.1613	7.59912	-4.93954	-40.1285	-9.97229	0
1.1620	4.84954	-5.86047	-40.4312	-8.13403	0
1.1627	3.92797	-5.86047	-44.7066	-9.97229	0
1.1633	4.84954	-4.93954	-45.6222	-11.801	0
1.1640	2.40211	-6.7721	-40.7414	-10.8867	0
1.1647	3.32367	-10.1302	-38.9102	-10.8867	0
1.1653	12.1767	-11.6558	-37.6843	-10.5819	0
1.1660	18.5823	-11.3488	-28.5281	-6.91488	0
1.1667	18.5823	-13.1814	-17.5406	-3.56221	0
1.1673	14.9112	-15.9256	-11.1388	-1.42869	0
1.1680	6.07325	-11.3488	-4.4192	1.32392	0
1.1687	-6.13368	0.548838	6.87095	1.62871	0
1.1693	-13.763	10.6233	20.295	1.32392	0
1.1700	-14.9867	13.6744	29.1486	5.89575	0
1.1707	-10.107	12.1488	31.8954	10.4771	0
1.1713	-0.951778	9.09768	34.0294	9.86752	0
1.1720	9.42714	8.48373	39.5231	9.25794	0
1.1727	14.9112	10.6233	43.7985	11.0867	0
1.1733	12.1767	11.5349	45.0168	11.0867	0
1.1740	6.67756	11.5349	43.7985	9.56273	0
1.1747	3.92797	10.9209	39.5231	10.4771	0
1.1753	3.92797	9.70233	35.8606	10.4771	0
1.1760	9.12499	7.5721	31.5852	6.20053	0
1.1767	21.0147	4.52093	19.9924	0.104771	0
1.1773	30.7893	2.3814	7.47632	-1.73348	0
1.1780	33.2216	3.29303	-0.454028	-0.809593	0
1.1787	30.1699	4.21396	-9.61025	-4.17179	0
1.1793	23.1599	0.855815	-19.3718	-8.75313	0
1.1800	14.0047	-3.11628	-25.4785	-9.05792	0
1.1807	2.09996	-3.41396	-32.8035	-9.36271	0
1.1813	-8.58111	-5.24652	-38.5999	-11.4962	0
1.1820	-6.13368	-10.4372	-38.9102	-11.4962	0
1.1827	7.90127	-14.1023	-41.0441	-10.8867	0
1.1833	17.0565	-15.6279	-45.312	-13.0202	0
1.1840	14.9112	-13.1814	-42.2624	-14.5441	0
1.1847	6.3754	-2.50233	-36.466	-13.6297	0
1.1853	-3.08195	7.5721	-32.5008	-10.8867	0
1.1860	-10.7113	8.48373	-26.6968	-8.13403	0
1.1867	-16.8148	6.95815	-16.3223	-6.3053	0
1.1873	-19.8665	7.5721	-5.33483	-6.3053	0
1.1880	-16.8148	4.21396	3.8214	-3.56221	0
1.1887	-11.0285	1.76744	9.30757	1.9335	0
1.1893	-8.88326	4.52093	18.4638	6.20053	0
1.1900	-6.75309	6.04652	32.8111	6.81963	0
1.1907	-3.39921	4.52093	39.2204	8.34357	0
1.1913	-2.7798	4.21396	38.6075	11.6962	0
1.1920	-4.00351	2.3814	41.9673	12.3058	0
1.1927	-4.30566	2.07442	46.2351	11.6962	0
1.1933	-2.7798	6.04652	45.6298	13.525	0
1.1940	1.17839	5.73954	45.3195	13.8298	0
1.1947	3.62582	2.3814	43.7985	9.56273	0
1.1953	2.40211	4.21396	39.2204	7.42921	0
1.1960	3.02152	6.04652	32.1981	7.12442	0
1.1967	5.45384	2.3814	21.5209	3.15265	0
1.1973	7.59912	0.241861	11.4491	0.104771	0
1.1980	11.2552	2.07442	3.51115	-0.809593	0
1.1987	16.1349	1.76744	-5.94776	-4.17179	0
1.1993	20.1082	0.241861	-14.491	-6.3053	0
1.2000	21.3319	-1.28372	-19.6821	-7.21967	0
1.2007	19.4888	-4.02791	-28.5281	-9.97229	0
1.2013	17.6608	-6.46512	-37.0789	-10.8867	0
1.2020	16.1349	-5.86047	-40.1285	-9.36271	0
1.2027	12.1767	-4.33489	-44.0937	-10.8867	0
1.2033	6.67756	-3.72093	-45.9249	-12.7154	0
1.2040	3.62582	-3.11628	-41.9597	-10.5819	0
1.2047	3.32367	-4.33489	-39.8258	-8.75313	0
1.2053	4.54739	-6.16745	-38.2972	-8.75313	0
1.2060	6.3754	-4.64186	-29.4437	-7.82924	0
1.2067	2.70426	-1.5907	-18.4562	-6.61009	0
1.2073	-6.13368	-2.19535	-11.1388	-3.56221	0
1.2080	-14.3824	-4.33489	-1.98259	0.104771	0
1.2087	-19.8665	-3.11628	8.7022	1.9335	0
1.2093	-23.8398	0.548838	16.9428	5.28617	0
1.2100	-22.6161	3.6	24.5705	12.3058	0
1.2107	-18.3406	5.12559	33.4164	14.4489	0
1.2113	-13.763	5.43256	41.0517	11.3915	0
1.2120	-9.50268	6.95815	45.6298	11.6962	0
1.2127	-7.05525	8.79071	47.461	13.8298	0
1.2133	-5.22723	7.86977	47.7637	13.8298	0
1.2140	-0.649626	7.26512	45.6298	13.8298	0
1.2147	1.17839	7.5721	41.3544	14.7536	0
1.2153	-1.55608	6.95815	37.3892	12.001	0
1.2160	-3.39921	5.43256	31.8954	7.42921	0
1.2167	-4.92508	5.12559	21.8236	4.67659	0
1.2173	-4.92508	4.21396	11.7517	3.76223	0
1.2180	-0.951778	2.68837	3.20846	1.9335	0
1.2187	-0.0302152	1.46047	-6.5607	-0.809593	0
1.2193	-4.00351	-0.0651163	-17.2379	-3.867	0
1.2200	-5.83153	-2.19535	-24.8656	-5.39094	0
1.2207	-7.3574	-2.50233	-30.3593	-7.82924	0
1.2213	-10.4091	-1.88837	-36.1633	-9.97229	0
1.2220	-5.22723	-2.19535	-40.1285	-8.13403	0
1.2227	2.09996	-2.19535	-41.9597	-8.13403	0
1.2233	-2.47765	-3.72093	-41.3468	-12.7154	0
1.2240	-11.6328	-6.7721	-38.9102	-14.5441	0
1.2247	-19.2622	-7.38605	-40.4312	-10.5819	0
1.2253	-32.995	-3.11628	-41.3468	-6.00052	0
1.2260	-48.5558	-1.88837	-31.8879	-3.56221	0
1.2267	-54.6593	-4.33489	-18.7665	-2.64785	0
1.2273	-52.5291	-4.02791	-11.7442	0.104771	0
1.2280	-46.1235	-4.02791	-3.81383	4.67659	0
1.2287	-35.7446	-6.16745	9.00488	7.12442	0
1.2293	-27.4958	-5.55349	18.1611	6.81963	0
1.2300	-22.6161	-3.41396	24.2678	10.1723	0
1.2307	-15.2889	-1.88837	32.1981	12.9154	0
1.2313	-6.45094	3.90698	37.3892	12.001	0
1.2320	4.23013	11.2279	38.6075	12.6106	0
1.2327	18.8845	11.5349	43.1856	14.4489	0
1.2333	29.2634	7.26512	47.461	13.525	0
1.2340	31.0914	6.95815	43.1856	12.6106	0
1.2347	32.3151	8.79071	37.6919	12.001	0
1.2353	33.841	7.26512	37.0789	9.25794	0
1.2360	30.1699	4.21396	31.5852	7.42921	0
1.2367	23.1599	3.6	18.4638	4.67659	0
1.2373	17.3586	2.99535	8.39194	1.32392	0
1.2380	13.0832	-0.669768	1.07453	1.9335	0
1.2387	13.3853	-2.19535	-8.69463	0.104771	0
1.2393	16.1349	1.46047	-18.4562	-7.21967	0
1.2400	14.609	5.12559	-27.3098	-9.6675	0
1.2407	12.1767	4.21396	-36.7687	-7.82924	0
1.2413	13.0832	0.548838	-42.8753	-8.13403	0
1.2420	11.5573	-2.19535	-45.6222	-8.13403	0
1.2427	10.3336	-1.5907	-47.7561	-9.6675	0
1.2433	14.0047	-2.19535	-47.4535	-12.7154	0
1.2440	15.8328	-4.33489	-45.0093	-9.97229	0
1.2447	13.0832	-4.33489	-43.4807	-6.00052	0
1.2453	10.953	-4.02791	-37.6843	-9.05792	0
1.2460	7.28186	-4.64186	-28.5281	-9.36271	0
1.2467	2.09996	-2.19535	-21.5133	-3.56221	0
1.2473	-1.55608	-0.669768	-13.5754	-1.73348	0
1.2480	-7.97681	-3.11628	-2.58796	-3.25742	0
1.2487	-17.4342	-4.33489	5.95533	-0.809593	0
1.2493	-22.0118	-2.19535	12.6674	3.15265	0
1.2500	-22.6161	-0.0651163	21.8236	6.50532	0
1.2507	-23.8398	0.548838	29.4513	9.86752	0
1.2513	-18.96	1.16279	32.8111	11.3915	0
1.2520	-8.88326	2.3814	36.4736	11.6962	0
1.2527	-3.08195	3.90698	41.0517	12.001	0
1.2533	-1.25393	2.99535	42.8829	11.3915	0
1.2540	2.40211	0.548838	41.9673	10.1723	0
1.2547	5.75599	-0.362791	41.0517	10.4771	0
1.2553	2.09996	1.16279	37.3892	11.0867	0
1.2560	-3.70136	2.3814	29.1486	8.64836	0
1.2567	-1.55608	1.46047	19.0767	4.67659	0
1.2573	3.62582	-1.88837	11.7517	1.62871	0
1.2580	1.7978	-1.88837	2.90578	-0.504805	0
1.2587	-0.649626	0.241861	-9.30757	-2.95263	0
1.2593	3.32367	-1.5907	-19.3718	-6.3053	0
1.2600	3.92797	-4.33489	-26.0915	-9.05792	0
1.2607	-0.649626	-3.11628	-33.4164	-10.8867	0
1.2613	-0.649626	-2.19535	-38.9102	-11.1914	0
1.2620	0.574089	-4.02791	-40.4312	-10.8867	0
1.2627	-0.951778	-6.7721	-42.2624	-12.4106	0
1.2633	-0.347475	-7.69303	-45.6222	-15.1537	0
1.2640	0.271937	-5.55349	-45.0093	-13.325	0
1.2647	-4.92508	-4.02791	-41.3468	-9.05792	0
1.2653	-9.18542	-5.24652	-38.2972	-7.82924	0
1.2660	-9.50268	-4.64186	-33.1062	-7.21967	0
1.2667	-8.88326	-1.88837	-23.3446	-5.69573	0
1.2673	-7.3574	-3.11628	-12.3571	-4.78136	0
1.2680	-4.92508	-5.86047	-2.89821	-2.03827	0
1.2687	-1.25393	-4.93954	6.25801	2.54308	0
1.2693	4.23013	-4.33489	15.7169	3.76223	0
1.2700	10.3336	-3.72093	24.2678	4.98138	0
1.2707	13.0832	-1.28372	31.8954	8.95315	0
1.2713	13.7026	-1.28372	39.8258	9.56273	0
1.2720	11.5573	-3.11628	45.9325	8.34357	0
1.2727	-0.649626	-1.88837	48.0664	11.3915	0
1.2733	-18.3406	1.46047	47.7637	12.9154	0
1.2740	-29.6411	2.3814	45.0168	9.86752	0
1.2747	-35.4424	3.29303	41.3544	7.42921	0
1.2753	-38.1769	6.65117	38.3048	5.59096	0
1.2760	-30.5476	10.6233	30.9798	2.84786	0
1.2767	-14.0803	11.5349	19.0767	1.9335	0
1.2773	-2.7798	9.70233	12.9701	1.01914	0
1.2780	5.15169	8.17675	9.00488	-1.73348	0
1.2787	16.1349	7.86977	-3.2009	-4.47658	0
1.2793	21.9362	4.52093	-15.104	-7.52446	0
1.2800	21.9362	0.548838	-21.2031	-10.8867	0
1.2807	24.0664	-0.362791	-30.6696	-11.4962	0
1.2813	23.1599	-1.28372	-38.2972	-10.5819	0
1.2820	18.8845	-5.86047	-38.9102	-11.801	0
1.2827	19.4888	-9.52559	-42.2624	-11.1914	0
1.2833	19.1866	-9.52559	-45.0093	-9.6675	0
1.2840	14.9112	-11.0512	-40.4312	-11.801	0
1.2847	11.5573	-11.6558	-37.6843	-13.0202	0
1.2853	4.23013	-5.24652	-36.7687	-7.82924	0
1.2860	-7.3574	3.6	-27.3098	-3.25742	0
1.2867	-13.1587	6.65117	-17.5406	-2.64785	0
1.2873	-16.8148	4.21396	-11.4415	-0.504805	0
1.2880	-21.3924	4.21396	-0.151343	2.54308	0
1.2887	-18.96	6.04652	11.7517	2.84786	0
1.2893	-13.763	7.86977	19.3794	4.98138	0
1.2900	-13.4609	8.17675	28.5356	9.56273	0
1.2907	-10.4091	9.09768	35.8606	11.3915	0
1.2913	-5.22723	8.79071	37.3892	10.7819	0
1.2920	-2.47765	7.86977	40.136	12.001	0
1.2927	1.7978	6.95815	45.9325	12.9154	0
1.2933	6.07325	6.95815	46.5454	12.6106	0
1.2940	6.97971	8.79071	42.8829	12.001	0
1.2947	10.6509	11.2279	40.136	12.001	0
1.2953	15.5306	10.0093	38.3048	11.0867	0
1.2960	14.0047	5.73954	31.8954	9.25794	0
1.2967	10.3336	1.76744	20.6053	6.50532	0
1.2973	3.92797	-0.0651163	10.8361	3.76223	0
1.2980	-8.27896	-1.88837	5.03971	-0.200017	0
1.2987	-19.8665	-4.93954	-5.03214	-2.64785	0
1.2993	-22.0118	-8.60466	-18.1535	-2.64785	0
1.3000	-18.0385	-15.014	-25.1758	-4.78136	0
1.3007	-11.6328	-22.6419	-28.5281	-9.05792	0
1.3013	-4.60782	-23.8605	-34.9374	-10.8867	0
1.3020	0.271937	-16.8465	-41.9597	-10.5819	0
1.3027	3.92797	-7.38605	-43.178	-11.801	0
1.3033	5.15169	2.3814	-40.1285	-12.4106	0
1.3040	4.84954	8.79071	-39.8258	-10.5819	0
1.3047	5.75599	8.79071	-41.3468	-9.05792	0
1.3053	8.50558	6.04652	-35.8531	-8.75313	0
1.3060	12.4789	4.21396	-24.5629	-8.44835	0
1.3067	15.5306	4.21396	-16.6325	-5.39094	0
1.3073	15.5306	5.12559	-9.30757	-1.12391	0
1.3080	14.3069	5.12559	3.51115	1.9335	0
1.3087	14.9112	2.07442	13.2803	4.67659	0
1.3093	14.9112	1.46047	18.1611	6.20053	0
1.3100	14.0047	4.21396	26.4017	3.76223	0
1.3107	14.0047	3.6	34.6423	3.76223	0
1.3113	14.609	2.3814	37.0789	6.81963	0
1.3120	14.0047	4.52093	39.8258	5.89575	0
1.3127	14.0047	5.73954	43.7985	3.15265	0
1.3133	14.0047	4.21396	43.7985	3.76223	0
1.3140	13.7026	3.90698	42.27	3.76223	0
1.3147	13.7026	3.29303	42.5727	0.409559	0
1.3153	11.5573	3.6	37.9945	-2.64785	0
1.3160	9.42714	6.95815	27.0146	-3.56221	0
1.3167	9.72929	9.70233	16.9428	-5.39094	0
1.3173	9.12499	9.70233	11.1388	-8.44835	0
1.3180	6.3754	8.79071	3.51115	-9.97229	0
1.3187	4.84954	5.43256	-9.30757	-9.6675	0
1.3193	2.70426	1.76744	-20.2875	-11.801	0
1.3200	-0.649626	-0.0651163	-26.0915	-15.4585	0
1.3207	-2.17549	-2.19535	-33.4164	-15.4585	0
1.3213	-2.7798	-5.55349	-42.2624	-16.0776	0
1.3220	-3.70136	-6.16745	-45.9249	-19.1255	0
1.3227	-1.55608	-4.33489	-48.3691	-18.5159	0
1.3233	-0.649626	-4.64186	-50.503	-14.8489	0
1.3240	-6.45094	-6.7721	-49.2847	-13.0202	0
1.3247	-12.8566	-7.38605	-45.9249	-12.7154	0
1.3253	-14.0803	-7.07908	-41.6495	-12.7154	0
1.3260	-13.763	-6.46512	-33.1062	-9.97229	0
1.3267	-17.132	-6.16745	-23.3446	-3.25742	0
1.3273	-20.4859	-6.7721	-16.9352	0.714347	0
1.3280	-15.9083	-5.55349	-7.47632	1.01914	0
1.3287	0.271937	-2.8093	4.12408	5.59096	0
1.3293	21.3319	-2.19535	13.2803	10.4771	0
1.3300	36.2733	-0.976745	22.1263	11.0867	0
1.3307	38.1165	2.07442	31.5852	13.525	0
1.3313	25.5923	1.76744	37.9945	16.5824	0
1.3320	5.75599	-1.28372	43.7985	15.668	0
1.3327	-15.2889	-0.362791	45.6298	15.668	0
[truncated: 46,762 more rows]
