# Supplementary material for: Identification of Haptic Based Guiding Using Hard Reins
Source: PLoS One. 2015 Jul 22;10(7):e0132020. doi: 10.1371/journal.pone.0132020 (PMC4511788; doi:10.1371/journal.pone.0132020)
Supplement: S3 File — (ZIP) [file pone.0132020.s003.zip › EMGData1/Subject2/T1/t1.txt]

0.0000	-18.2232	-2.76001	3.36541	-10.2247	0
0.0007	-13.9424	-1.54236	6.41531	-8.6986	0
0.0013	-10.9019	2.40824	15.2627	-1.06825	0
0.0020	-8.76153	-0.947061	29.6117	5.03603	0
0.0027	-6.02105	-4.89766	36.6251	5.64646	0
0.0033	-5.40095	-1.54236	40.8976	7.47774	0
0.0040	-6.92121	1.81294	48.5289	11.1403	0
0.0047	-5.10089	-0.324706	53.7151	12.0559	0
0.0053	-1.7403	-1.86706	55.549	11.1403	0
0.0060	-0.820144	0.892943	55.2466	11.7507	0
0.0067	0.080014	3.9506	51.8878	11.1403	0
0.0073	1.62028	6.38589	49.1402	9.30902	0
0.0080	5.58098	8.2259	45.479	5.64646	0
0.0087	11.0819	7.60354	34.7978	-0.152607	0
0.0093	8.94157	4.8706	19.8441	-5.34124	0
0.0100	-1.44025	2.11059	11.6015	-9.00381	0
0.0107	-7.24127	2.40824	6.71767	-13.8872	0
0.0113	-6.62116	4.54589	-3.96356	-20.9072	0
0.0120	-2.66047	4.54589	-18.306	-29.7584	0
0.0127	6.50114	1.81294	-32.0371	-37.3887	0
0.0133	13.5224	-0.0270589	-41.8047	-40.7461	0
0.0140	11.382	1.5153	-46.3796	-42.8826	0
0.0147	7.4213	3.03059	-50.3497	-47.766	0
0.0153	4.98087	1.81294	-55.2269	-49.5973	0
0.0160	-0.220039	-0.622354	-55.2269	-46.2399	0
0.0167	-5.40095	-1.24471	-51.5657	-43.7982	0
0.0173	-6.32111	-1.86706	-49.7384	-42.2721	0
0.0180	-6.62116	-1.24471	-45.157	-37.9991	0
0.0187	-7.84137	1.5153	-33.8644	-33.1157	0
0.0193	-9.06159	3.32824	-23.4921	-27.9271	0
0.0200	-9.06159	3.32824	-16.4721	-23.6541	0
0.0207	-6.32111	5.16825	-6.70453	-21.8228	0
0.0213	-4.80084	6.08825	5.19272	-16.9394	0
0.0220	-6.62116	4.54589	14.9603	-6.86731	0
0.0227	-7.54132	4.8706	24.7279	-1.98389	0
0.0233	-7.54132	6.08825	36.9341	-3.50996	0
0.0240	-11.202	4.54589	44.2565	-1.67868	0
0.0247	-13.9424	5.16825	43.6452	2.89953	0
0.0253	-10.5819	7.3059	43.3428	5.03603	0
0.0260	-5.10089	8.2259	44.5654	8.08817	0
0.0267	-2.36041	8.82119	43.3428	12.0559	0
0.0273	-2.36041	8.82119	43.6452	13.2768	0
0.0280	-3.58063	6.68354	42.7315	12.0559	0
0.0287	-4.48078	8.2259	32.3526	8.39338	0
0.0293	-2.66047	10.9588	20.7577	4.4256	0
0.0300	2.8405	8.82119	13.1264	1.06825	0
0.0307	11.0819	6.38589	2.14282	-3.81517	0
0.0313	15.3427	6.08825	-10.977	-9.00381	0
0.0320	13.8224	3.32824	-19.522	-12.6664	0
0.0327	11.382	0.892943	-29.9009	-18.1602	0
0.0333	11.682	0.270589	-41.1934	-24.2645	0
0.0340	11.0819	-1.54236	-46.0772	-26.0958	0
0.0347	10.4618	-2.76001	-48.8182	-28.2323	0
0.0353	12.6022	-3.38236	-52.4859	-32.8105	0
0.0360	12.9023	-5.81766	-50.9544	-34.947	0
0.0367	6.50114	-5.52001	-47.9045	-33.7261	0
0.0373	-1.1402	-3.08471	-48.8182	-32.2001	0
0.0380	-4.18073	-4.30236	-44.2433	-29.4531	0
0.0387	-5.40095	-4.60001	-30.2032	-22.7384	0
0.0393	-7.84137	-0.622354	-16.4721	-16.3289	0
0.0400	-11.8221	1.5153	-7.62476	-11.7507	0
0.0407	-13.6424	0.270589	4.89036	-7.17253	0
0.0413	-10.2818	0.595295	22.5916	-0.457821	0
0.0420	-5.40095	1.81294	38.459	4.4256	0
0.0427	-4.80084	2.40824	49.4426	7.47774	0
0.0433	-5.40095	2.73295	59.2102	11.4455	0
0.0440	-1.7403	3.32824	65.0076	13.8872	0
0.0447	1.30023	6.08825	67.4528	13.2768	0
0.0453	3.76066	7.90119	72.0277	14.4977	0
0.0460	11.0819	7.60354	74.1639	15.7185	0
0.0467	15.6627	8.2259	70.5027	14.4977	0
0.0473	10.7619	10.0388	70.2003	11.1403	0
0.0480	5.58098	12.1765	70.8051	7.78295	0
0.0487	4.36076	13.7189	58.5989	4.4256	0
0.0493	3.4406	12.7988	41.8178	0.457821	0
0.0500	5.88103	10.9588	32.6616	-3.81517	0
0.0507	5.88103	12.7988	21.9803	-8.39338	0
0.0513	-8.76153	15.2341	7.02661	-12.6664	0
0.0520	-24.3243	13.7189	-2.43203	-16.6342	0
0.0527	-21.2637	13.7189	-7.62476	-20.9072	0
0.0533	-6.62116	15.5318	-16.4721	-24.8749	0
0.0540	6.50114	16.4518	-25.0171	-27.0114	0
0.0547	15.6627	17.3718	-30.2032	-26.7062	0
0.0553	18.7033	17.6694	-33.5621	-27.3166	0
0.0560	15.9628	18.2918	-34.1734	-26.401	0
0.0567	12.9023	19.8071	-31.1235	-23.9593	0
0.0573	6.20109	18.2918	-27.4557	-24.2645	0
0.0580	-9.68169	15.5318	-23.1832	-23.6541	0
0.0587	-23.7242	16.7494	-12.1996	-17.2446	0
0.0593	-24.9444	18.8871	1.53152	-9.91945	0
0.0600	-18.2232	18.5894	10.0765	-7.78295	0
0.0607	-13.0423	19.8071	20.7577	-4.73082	0
0.0613	-8.46148	21.0247	36.3228	2.59432	0
0.0620	-2.04036	17.9942	48.5289	9.61424	0
0.0627	1.30023	16.4518	56.1603	15.1081	0
0.0633	-0.820144	17.9942	65.6189	22.128	0
0.0640	-4.18073	16.4518	71.114	27.9271	0
0.0647	-6.02105	10.9588	72.0277	28.5375	0
0.0653	-6.32111	9.74119	75.6889	27.6219	0
0.0660	-4.80084	13.0965	77.8251	29.1479	0
0.0667	-1.1402	15.2341	72.6389	28.5375	0
0.0673	1.00018	15.2341	68.3665	25.1801	0
0.0680	1.30023	15.2341	64.7053	25.4854	0
0.0687	2.8405	13.0965	54.3264	26.0958	0
0.0693	4.36076	9.44355	41.5089	21.8228	0
0.0700	4.06071	8.2259	32.3526	18.4654	0
0.0707	4.98087	8.52355	23.5053	17.2446	0
0.0713	5.88103	7.60354	13.4353	11.4455	0
0.0720	6.20109	7.00825	2.44518	5.64646	0
0.0727	9.24162	5.16825	-7.62476	6.5621	0
0.0733	11.9821	-0.947061	-16.1697	6.5621	0
0.0740	10.1618	-5.52001	-24.7147	2.59432	0
0.0747	10.4618	-3.68001	-31.4258	2.89953	0
0.0753	12.9023	-0.947061	-34.7847	7.47774	0
0.0760	13.2023	-1.24471	-36.612	8.39338	0
0.0767	14.1225	-0.947061	-36.9209	6.5621	0
0.0773	14.7426	-0.0270589	-33.5621	6.5621	0
0.0780	11.9821	-0.0270589	-29.5919	9.30902	0
0.0787	11.0819	-0.0270589	-24.1034	13.582	0
0.0793	10.1618	0.595295	-15.2495	18.1602	0
0.0800	8.64151	2.11059	-7.01346	21.8228	0
0.0807	7.4213	3.32824	0.00657307	25.4854	0
0.0813	-4.18073	1.19059	10.6878	30.3688	0
0.0820	-23.7242	-0.947061	22.2827	35.5574	0
0.0827	-30.1253	0.892943	31.439	40.4408	0
0.0833	-24.0242	2.40824	39.984	43.493	0
0.0840	-19.4434	-0.0270589	48.8379	44.4086	0
0.0847	-13.6424	-1.86706	54.6353	44.1034	0
0.0853	-8.14143	0.270589	57.0739	44.1034	0
0.0860	-6.62116	1.81294	56.4626	46.2399	0
0.0867	-0.820144	-0.0270589	53.4127	48.9868	0
0.0873	6.20109	-3.08471	49.1402	49.5973	0
0.0880	4.66082	-2.16471	44.5654	46.8503	0
0.0887	2.8405	-0.324706	34.7978	42.5773	0
0.0893	7.4213	-2.76001	20.7577	37.9991	0
0.0900	12.6022	-5.81766	9.77415	33.4209	0
0.0907	20.2235	-6.44001	1.84046	28.8427	0
0.0913	27.5648	-8.25296	-10.3723	23.0436	0
0.0920	27.5648	-11.933	-23.1832	17.2446	0
0.0927	25.7245	-12.853	-31.7282	14.8029	0
0.0933	28.465	-13.7459	-40.5821	12.0559	0
0.0940	29.6852	-16.2083	-50.3497	6.86731	0
0.0947	28.465	-14.6659	-53.3996	4.73082	0
0.0953	27.5648	-13.1506	-53.3996	4.73082	0
0.0960	22.664	-16.5059	-55.5358	-0.763035	0
0.0967	13.8224	-18.3459	-57.3631	-3.50996	0
0.0973	8.0214	-15.8836	-55.2269	0.152607	0
0.0980	4.66082	-15.5859	-49.7384	2.59432	0
0.0987	1.92034	-16.2083	-40.5821	6.86731	0
0.0993	0.080014	-15.5859	-27.7646	17.5498	0
0.1000	-2.66047	-15.2883	-16.781	24.2645	0
0.1007	-8.76153	-13.7459	-6.40217	26.401	0
0.1013	-13.6424	-8.57766	7.6379	33.1157	0
0.1020	-12.7222	-3.08471	22.894	40.7461	0
0.1027	-9.68169	-1.86706	33.5752	43.7982	0
0.1033	-8.14143	-3.68001	41.2065	46.2399	0
0.1040	-6.32111	-2.46236	48.8379	49.9025	0
0.1047	-1.44025	0.595295	54.3264	51.7338	0
0.1053	4.06071	1.81294	56.7716	53.2598	0
0.1060	5.58098	2.73295	60.1238	54.7859	0
0.1067	4.66082	3.9506	63.7916	55.7015	0
0.1073	4.36076	2.40824	65.3166	53.2598	0
0.1080	1.92034	0.270589	62.2601	46.8503	0
0.1087	-1.1402	2.73295	50.9741	38.9148	0
0.1093	0.700123	3.62589	36.6251	33.1157	0
0.1100	3.76066	0.270589	28.0801	27.9271	0
0.1107	0.40007	-0.324706	21.369	22.4332	0
0.1113	-7.84137	-0.0270589	7.94026	16.0237	0
0.1120	-12.1221	-2.46236	-7.31582	8.39338	0
0.1127	-8.46148	-4.60001	-17.0834	1.06825	0
0.1133	-3.58063	-4.89766	-25.0171	-6.25689	0
0.1140	-5.40095	-5.52001	-33.8644	-12.0559	0
0.1147	-11.202	-6.44001	-39.6684	-12.9716	0
0.1153	-10.9019	-6.73766	-41.4958	-12.6664	0
0.1160	-7.84137	-6.44001	-41.8047	-14.4977	0
0.1167	-6.32111	-7.36001	-41.1934	-15.7185	0
0.1173	-4.48078	-7.36001	-38.4459	-15.4133	0
0.1180	-2.04036	-4.60001	-31.4258	-14.4977	0
0.1187	-0.820144	-1.54236	-19.8309	-10.2247	0
0.1193	2.8405	-1.86706	-6.40217	-4.73082	0
0.1200	6.50114	-2.46236	5.19272	-3.50996	0
0.1207	5.58098	-0.947061	14.349	-1.67868	0
0.1213	6.20109	-0.947061	24.4189	5.64646	0
0.1220	10.1618	-2.16471	35.4091	11.1403	0
0.1227	10.1618	-1.86706	44.8677	12.0559	0
0.1233	9.86173	-1.54236	50.6652	15.7185	0
0.1240	13.8224	-0.947061	53.7151	18.4654	0
0.1247	14.7426	-0.622354	57.3829	18.4654	0
0.1253	11.9821	-1.54236	61.0441	19.3811	0
0.1260	11.0819	-0.622354	61.3464	19.0759	0
0.1267	10.1618	0.270589	57.9876	15.4133	0
0.1273	3.76066	-0.947061	55.549	13.8872	0
0.1280	-1.44025	-0.0270589	52.1901	11.1403	0
0.1287	-3.88068	2.40824	41.8178	2.2891	0
0.1293	-9.36164	-0.324706	26.2528	-5.34124	0
0.1300	-11.502	-4.60001	16.1829	-10.8351	0
0.1307	-7.24127	-3.68001	9.77415	-18.1602	0
0.1313	-6.02105	-3.08471	-1.82731	-23.0436	0
0.1320	-9.36164	-5.52001	-15.5584	-26.7062	0
0.1327	-8.14143	-5.52001	-27.4557	-32.8105	0
0.1333	-6.02105	-5.52001	-39.6684	-35.8626	0
0.1340	-9.68169	-8.25296	-47.9045	-36.1678	0
0.1347	-10.5819	-7.65766	-48.5158	-40.4408	0
0.1353	-6.32111	-4.60001	-49.7384	-44.7138	0
0.1360	-6.32111	-4.60001	-53.3996	-45.0191	0
0.1367	-6.62116	-5.52001	-51.5657	-46.5451	0
0.1373	-1.44025	-3.38236	-46.6819	-45.6295	0
0.1380	-6.32111	-0.947061	-45.157	-38.3043	0
0.1387	-22.4839	-0.622354	-38.7482	-33.7261	0
0.1393	-25.5445	-1.86706	-27.4557	-33.4209	0
0.1400	-11.8221	-2.76001	-22.8808	-29.1479	0
0.1407	2.8405	-0.324706	-20.1333	-21.2124	0
0.1413	11.9821	3.32824	-8.84077	-14.1924	0
0.1420	14.7426	4.54589	2.14282	-7.47774	0
0.1427	9.86173	4.54589	8.2492	-1.98389	0
0.1433	2.8405	6.38589	16.4852	-0.763035	0
0.1440	-2.36041	5.46589	22.894	-0.763035	0
0.1447	-7.84137	3.03059	21.369	1.67868	0
0.1453	-10.9019	3.62589	21.0667	2.89953	0
0.1460	-11.502	4.24824	25.0302	0.152607	0
0.1467	-12.4222	1.81294	23.5053	-1.06825	0
0.1473	-11.8221	2.73295	17.0965	-1.67868	0
0.1480	-13.0423	4.54589	13.4353	-6.25689	0
0.1487	-16.0828	2.73295	6.41531	-13.582	0
0.1493	-16.0828	1.5153	-5.48851	-19.9915	0
0.1500	-18.2232	3.03059	-14.0335	-25.7906	0
0.1507	-22.804	2.73295	-20.1333	-30.0636	0
0.1513	-20.0435	3.62589	-31.1235	-32.5053	0
0.1520	-19.1434	5.16825	-43.632	-37.9991	0
0.1527	-29.2051	2.40824	-51.5657	-45.9347	0
0.1533	-34.7061	2.73295	-57.9744	-51.1233	0
0.1540	-29.2051	7.90119	-66.2171	-54.4807	0
0.1547	-25.5445	7.3059	-71.1009	-56.6172	0
0.1553	-21.8838	2.73295	-71.1009	-55.7015	0
0.1560	-14.2625	2.40824	-69.8783	-53.2598	0
0.1567	-7.84137	1.81294	-69.8783	-52.9546	0
0.1573	-1.7403	1.19059	-69.8783	-53.565	0
0.1580	2.54044	3.9506	-65.6058	-50.2077	0
0.1587	-3.88068	3.32824	-56.7584	-43.7982	0
0.1593	-11.8221	0.892943	-47.6021	-36.4731	0
0.1600	-9.98175	2.11059	-39.6684	-30.0636	0
0.1607	-8.14143	3.9506	-32.3395	-24.2645	0
0.1613	-15.4827	3.9506	-23.1832	-18.7707	0
0.1620	-19.1434	3.62589	-12.1996	-12.9716	0
0.1627	-16.0828	2.73295	-4.26592	-7.17253	0
0.1633	-13.6424	5.46589	-1.82731	-1.37346	0
0.1640	-12.7222	10.0388	3.36541	3.50996	0
0.1647	-13.0423	9.44355	11.6015	6.25689	0
0.1653	-13.6424	7.3059	13.7377	7.17253	0
0.1660	-11.502	9.11884	10.6878	6.5621	0
0.1667	-9.98175	9.11884	11.6015	5.95167	0
0.1673	-12.1221	6.38589	14.6579	4.4256	0
0.1680	-12.7222	6.38589	11.9104	-0.457821	0
0.1687	-17.6031	4.54589	1.53152	-8.39338	0
0.1693	-34.086	0.892943	-12.5085	-14.8029	0
0.1700	-46.2881	0.892943	-25.0171	-18.1602	0
0.1707	-43.8477	3.9506	-34.4757	-21.5176	0
0.1713	-41.1072	2.40824	-44.2433	-24.8749	0
0.1720	-42.9475	-0.622354	-53.7019	-27.3166	0
0.1727	-37.1465	1.81294	-62.2469	-30.674	0
0.1733	-31.0454	6.68354	-71.1009	-34.3366	0
0.1740	-34.086	6.38589	-77.812	-35.8626	0
0.1747	-35.0061	2.40824	-81.1708	-38.6096	0
0.1753	-31.9456	1.81294	-85.1343	-43.7982	0
0.1760	-34.386	3.62589	-88.1908	-44.7138	0
0.1767	-35.6262	4.24824	-86.3569	-40.7461	0
0.1773	-29.2051	3.9506	-84.5296	-37.9991	0
0.1780	-29.8252	4.54589	-82.9981	-33.7261	0
0.1787	-37.4466	6.08825	-73.5395	-24.8749	0
0.1793	-36.5264	7.3059	-57.0608	-17.855	0
0.1800	-27.0647	8.52355	-45.7683	-15.4133	0
0.1807	-16.0828	10.0388	-37.8346	-11.7507	0
0.1813	-3.26057	10.0388	-25.0171	-5.34124	0
0.1820	5.88103	8.2259	-11.286	0.152607	0
0.1827	6.20109	9.11884	-2.12967	2.89953	0
0.1833	2.8405	10.6612	7.32897	4.12039	0
0.1840	0.080014	8.2259	18.0102	6.25689	0
0.1847	-3.58063	6.68354	24.7279	8.39338	0
0.1853	-7.54132	8.82119	29.914	9.91945	0
0.1860	-10.5819	10.3635	33.5752	11.1403	0
0.1867	-10.9019	10.3635	32.0503	11.7507	0
0.1873	-9.36164	10.0388	28.0801	8.08817	0
0.1880	-9.36164	8.2259	27.1665	4.12039	0
0.1887	-9.06159	7.00825	21.6714	1.37346	0
0.1893	-7.84137	7.3059	10.6878	-4.12039	0
0.1900	-7.84137	6.68354	0.920229	-9.61424	0
0.1907	-9.06159	6.68354	-7.62476	-12.3612	0
0.1913	-9.98175	7.60354	-16.1697	-19.0759	0
0.1920	-12.1221	6.38589	-23.7945	-26.401	0
0.1927	-15.1627	4.24824	-32.9508	-27.9271	0
0.1933	-16.3829	3.62589	-43.3296	-29.4531	0
0.1940	-15.4827	4.24824	-48.8182	-33.7261	0
0.1947	-14.5625	3.32824	-49.4295	-33.7261	0
0.1953	-14.5625	2.11059	-50.3497	-33.4209	0
0.1960	-13.9424	0.892943	-52.4859	-35.8626	0
0.1967	-12.7222	-0.324706	-51.8746	-34.6418	0
0.1973	-13.6424	-0.0270589	-48.8182	-30.9792	0
0.1980	-17.003	2.73295	-45.157	-29.4531	0
0.1987	-17.6031	2.73295	-36.0007	-23.9593	0
0.1993	-15.7828	0.892943	-20.4422	-15.4133	0
0.2000	-12.7222	2.11059	-7.92712	-10.8351	0
0.2007	-9.68169	5.46589	-0.604722	-8.39338	0
0.2013	-6.32111	5.76354	11.9104	-2.89953	0
0.2020	-0.520091	5.46589	27.1665	2.89953	0
0.2027	7.4213	7.00825	37.2364	7.78295	0
0.2033	10.1618	7.00825	47.3064	11.1403	0
0.2040	7.4213	4.8706	57.0739	9.61424	0
0.2047	9.24162	2.73295	60.4328	8.39338	0
0.2053	12.9023	2.73295	63.4827	12.0559	0
0.2060	12.9023	5.16825	67.4528	15.1081	0
0.2067	14.1225	7.60354	65.6189	13.2768	0
0.2073	16.2628	7.3059	61.6554	11.1403	0
0.2080	13.5224	4.54589	58.2965	9.61424	0
0.2087	10.4618	1.81294	47.6153	5.03603	0
0.2093	13.8224	-0.0270589	33.8842	-1.37346	0
0.2100	16.5629	-0.0270589	26.2528	-5.34124	0
0.2107	7.10124	2.11059	18.9304	-7.78295	0
0.2113	-8.46148	3.9506	7.6379	-12.6664	0
0.2120	-11.8221	4.54589	-3.35226	-20.9072	0
0.2127	1.92034	4.24824	-11.286	-28.2323	0
0.2133	21.1437	3.62589	-17.3858	-30.3688	0
0.2140	33.0458	3.62589	-22.5785	-30.9792	0
0.2147	38.5467	4.54589	-25.9307	-32.2001	0
0.2153	40.6871	4.54589	-26.2397	-33.7261	0
0.2160	39.4669	1.81294	-25.0171	-34.0313	0
0.2167	34.5661	-1.24471	-23.1832	-32.8105	0
0.2173	31.2255	0.595295	-20.7446	-30.9792	0
0.2180	33.6659	1.81294	-15.8608	-28.2323	0
0.2187	35.7863	-0.622354	-5.79087	-22.7384	0
0.2193	33.9659	-1.86706	6.71767	-18.4654	0
0.2200	34.5661	-1.54236	15.874	-16.0237	0
0.2207	39.767	-1.86706	22.894	-10.5299	0
0.2213	40.6871	-0.947061	32.6616	-1.06825	0
0.2220	38.5467	0.270589	43.6452	5.64646	0
0.2227	38.5467	0.892943	53.4127	10.2247	0
0.2233	35.7863	2.11059	60.1238	16.3289	0
0.2240	25.7245	1.81294	64.3963	20.2967	0
0.2247	15.3427	-1.24471	69.2801	21.5176	0
0.2253	13.8224	-0.324706	74.7752	22.128	0
0.2260	18.7033	4.54589	72.0277	21.8228	0
0.2267	23.5841	6.08825	66.5326	20.2967	0
0.2273	27.5648	3.9506	66.5326	18.7707	0
0.2280	33.0458	3.62589	65.0076	16.9394	0
0.2287	37.3265	2.40824	51.8878	12.9716	0
0.2293	37.6266	-0.0270589	36.0204	8.39338	0
0.2300	39.4669	-0.324706	28.0801	5.95167	0
0.2307	43.4276	-0.0270589	21.369	4.12039	0
0.2313	42.2074	-3.68001	9.77415	-2.59432	0
0.2320	37.3265	-6.11531	-3.04333	-11.4455	0
0.2327	38.2267	-2.16471	-12.5085	-15.4133	0
0.2333	42.5074	0.892943	-18.9107	-18.1602	0
0.2340	43.7277	-2.46236	-25.0171	-21.8228	0
0.2347	44.0277	-6.73766	-28.9872	-23.0436	0
0.2353	48.0084	-7.65766	-30.2032	-24.2645	0
0.2360	51.349	-8.25296	-29.9009	-25.4854	0
0.2367	49.5287	-8.87531	-28.3759	-24.2645	0
0.2373	46.4681	-11.013	-25.9307	-23.6541	0
0.2380	45.868	-12.2306	-20.4422	-24.8749	0
0.2387	43.1275	-9.47061	-10.6747	-20.6019	0
0.2393	39.767	-7.65766	0.920229	-13.2768	0
0.2400	42.8075	-8.87531	9.16285	-11.4455	0
0.2407	47.6883	-9.17296	14.349	-9.30902	0
0.2413	45.868	-9.47061	23.8076	-2.2891	0
0.2420	43.1275	-11.3106	36.3228	3.81517	0
0.2427	43.7277	-10.3906	45.479	5.64646	0
0.2433	44.9479	-8.25296	50.0539	6.5621	0
0.2440	44.9479	-9.47061	54.6353	7.47774	0
0.2447	46.7882	-10.3906	59.5191	10.2247	0
0.2453	51.669	-9.79531	60.4328	12.9716	0
0.2460	58.3702	-9.47061	58.2965	12.3612	0
0.2467	58.6903	-10.3906	55.549	9.61424	0
0.2473	51.0489	-10.3906	52.8014	6.86731	0
0.2480	48.3085	-7.65766	48.2266	2.59432	0
0.2487	50.1288	-5.81766	37.2364	-3.20475	0
0.2493	44.9479	-8.57766	24.4189	-6.25689	0
0.2500	38.5467	-9.47061	14.9603	-7.17253	0
0.2507	38.5467	-6.11531	6.11295	-9.91945	0
0.2513	36.4064	-6.44001	-5.17958	-14.4977	0
0.2520	31.2255	-10.093	-15.8608	-18.1602	0
0.2527	33.3458	-11.013	-27.7646	-21.5176	0
0.2533	34.8861	-11.013	-40.5821	-25.4854	0
0.2540	30.3053	-11.013	-46.9908	-28.8427	0
0.2547	31.2255	-8.25296	-49.7384	-31.8949	0
0.2553	35.4862	-6.73766	-54.9245	-34.6418	0
0.2560	33.0458	-8.57766	-57.0608	-36.1678	0
0.2567	33.0458	-8.87531	-53.3996	-37.3887	0
0.2573	37.9266	-7.36001	-52.177	-37.6939	0
0.2580	36.4064	-7.36001	-51.2633	-35.5574	0
0.2587	33.0458	-7.03531	-41.4958	-31.8949	0
0.2593	33.9659	-5.81766	-28.6783	-28.2323	0
0.2600	30.9054	-5.52001	-21.6583	-24.5697	0
0.2607	28.1649	-4.60001	-14.9472	-21.8228	0
0.2613	30.3053	-0.947061	-1.51838	-18.1602	0
0.2620	25.7245	0.595295	10.6878	-12.6664	0
0.2627	19.3234	-1.24471	19.5352	-8.08817	0
0.2633	20.5436	-1.86706	31.439	-4.4256	0
0.2640	19.3234	0.270589	39.984	-0.152607	0
0.2647	9.24162	1.5153	38.7614	0.457821	0
0.2653	4.66082	0.892943	36.6251	-0.152607	0
0.2660	5.88103	2.11059	40.5953	1.06825	0
0.2667	7.4213	2.73295	40.2929	0.457821	0
0.2673	12.9023	0.892943	33.2729	-2.59432	0
0.2680	19.9235	-0.947061	25.9439	-3.20475	0
0.2687	23.2841	-0.622354	16.7942	-5.03603	0
0.2693	28.465	1.5153	3.36541	-10.8351	0
0.2700	33.3458	3.03059	-7.62476	-14.1924	0
0.2707	30.3053	1.5153	-14.9472	-15.7185	0
0.2713	26.0246	-1.54236	-25.3194	-21.8228	0
0.2720	24.8043	-2.76001	-39.6684	-29.1479	0
0.2727	18.1032	-3.08471	-50.9544	-33.1157	0
0.2733	11.382	-3.68001	-58.8947	-34.947	0
0.2740	12.6022	-3.38236	-66.2171	-37.6939	0
0.2747	11.682	-0.622354	-69.8783	-41.3565	0
0.2753	3.4406	0.892943	-69.8783	-41.9669	0
0.2760	-3.58063	-0.324706	-69.8783	-38.3043	0
0.2767	-7.84137	-0.947061	-69.267	-35.8626	0
0.2773	-12.4222	1.81294	-66.2171	-35.5574	0
0.2780	-15.1627	2.40824	-61.9446	-30.3688	0
0.2787	-15.7828	-0.0270589	-53.0907	-21.8228	0
0.2793	-16.3829	2.73295	-39.9708	-15.1081	0
0.2800	-16.3829	7.90119	-31.1235	-8.08817	0
0.2807	-15.4827	7.00825	-23.4921	-0.763035	0
0.2813	-12.1221	3.62589	-8.53841	5.34124	0
0.2820	-10.9019	3.62589	7.02661	13.8872	0
0.2827	-21.5838	3.62589	17.0965	22.4332	0
0.2833	-35.6262	4.24824	24.7279	25.4854	0
0.2840	-34.7061	8.2259	31.439	29.4531	0
0.2847	-18.2232	11.2565	35.4091	36.1678	0
0.2853	-2.36041	8.82119	39.6816	38.3043	0
0.2860	1.92034	6.68354	42.7315	38.3043	0
0.2867	-2.66047	7.90119	41.8178	40.7461	0
0.2873	-6.92121	8.2259	40.8976	41.3565	0
0.2880	-9.98175	7.90119	39.0703	39.22	0
0.2887	-16.0828	9.74119	29.914	39.22	0
0.2893	-23.104	10.9588	18.9304	38.6096	0
0.2900	-26.7647	8.52355	10.6878	35.8626	0
0.2907	-30.1253	7.00825	0.920229	33.1157	0
0.2913	-34.386	8.82119	-11.8972	29.1479	0
0.2920	-36.2263	9.11884	-22.5785	24.8749	0
0.2927	-36.5264	5.16825	-29.5919	21.5176	0
0.2933	-37.4466	3.03059	-36.9209	17.5498	0
0.2940	-38.6668	3.62589	-44.8546	14.1924	0
0.2947	-41.1072	3.32824	-51.2633	16.0237	0
0.2953	-42.9475	2.11059	-54.0109	18.4654	0
0.2960	-44.7678	2.11059	-54.6222	17.2446	0
0.2967	-46.6082	3.32824	-54.3132	19.0759	0
0.2973	-46.9082	4.54589	-52.7883	23.9593	0
0.2980	-46.6082	5.16825	-49.4295	27.0114	0
0.2987	-48.7485	4.8706	-41.8047	29.1479	0
0.2993	-50.2688	5.76354	-30.8145	33.1157	0
0.3000	-49.0486	5.16825	-23.1832	35.2522	0
0.3007	-47.8284	3.32824	-18.6083	38.3043	0
0.3013	-46.2881	5.16825	-10.0634	47.1555	0
0.3020	-42.9475	7.3059	1.84046	56.9224	0
0.3027	-38.3667	4.24824	8.2492	61.8058	0
0.3033	-34.086	3.9506	10.3854	68.2153	0
0.3040	-35.3062	7.3059	14.349	75.2352	0
0.3047	-41.1072	4.8706	20.1464	77.6769	0
0.3053	-42.0274	2.11059	22.2827	79.203	0
0.3060	-50.8689	5.46589	20.1464	81.3395	0
0.3067	-84.4348	6.68354	16.4852	79.5082	0
0.3073	-116.18	3.9506	11.6015	77.9822	0
0.3080	-116.48	4.24824	4.27907	79.5082	0
0.3087	-101.538	4.54589	-3.96356	75.8457	0
0.3093	-85.0549	3.32824	-14.0335	69.7414	0
0.3100	-63.091	5.16825	-24.1034	68.8257	0
0.3107	-48.4285	7.3059	-30.8145	66.6892	0
0.3113	-49.3486	4.8706	-38.1369	59.6693	0
0.3120	-50.8689	2.40824	-48.5158	55.0911	0
0.3127	-45.988	2.11059	-56.1471	54.1755	0
0.3133	-42.6275	2.11059	-59.8083	49.5973	0
0.3140	-43.2476	2.73295	-62.2469	44.1034	0
0.3147	-46.2881	3.32824	-61.3333	42.8826	0
0.3153	-42.9475	2.40824	-59.8083	43.1878	0
0.3160	-31.9456	2.11059	-57.3631	40.4408	0
0.3167	-28.285	2.73295	-47.9045	38.6096	0
0.3173	-34.7061	-0.0270589	-38.4459	41.6617	0
0.3180	-37.4466	-2.76001	-34.7847	44.1034	0
0.3187	-34.086	-2.16471	-25.0171	44.1034	0
0.3193	-32.2656	-2.76001	-9.761	47.766	0
0.3200	-30.1253	-5.81766	-0.604722	53.565	0
0.3207	-27.6848	-5.81766	8.2492	56.312	0
0.3213	-28.9051	-5.22236	23.2029	60.2797	0
0.3220	-31.0454	-5.52001	33.5752	66.0788	0
0.3227	-32.5657	-4.60001	40.8976	68.5205	0
0.3233	-35.3062	-0.947061	49.4426	70.657	0
0.3240	-36.2263	5.76354	51.8878	73.7092	0
0.3247	-30.1253	16.4518	47.3064	73.4039	0
0.3253	-25.5445	21.6471	47.3064	73.0987	0
0.3260	-38.0667	15.5318	47.3064	74.93	0
0.3267	-60.6506	8.2259	40.5953	73.0987	0
0.3273	-70.4123	5.46589	34.4889	69.4362	0
0.3280	-66.7517	3.32824	30.8277	68.2153	0
0.3287	-67.6518	5.16825	18.9304	63.3319	0
0.3293	-70.0923	12.1765	5.50166	53.2598	0
0.3300	-61.2507	16.1541	-1.82731	48.6816	0
0.3307	-45.988	13.0965	-11.5883	48.6816	0
0.3313	-35.0061	9.44355	-28.6783	41.9669	0
0.3320	-27.0647	7.60354	-41.1934	30.3688	0
0.3327	-23.104	7.3059	-46.3796	22.128	0
0.3333	-25.2444	6.38589	-52.7883	15.7185	0
0.3340	-26.4646	5.46589	-57.9744	8.39338	0
0.3347	-24.3243	7.3059	-57.0608	5.03603	0
0.3353	-24.3243	9.44355	-53.3996	2.59432	0
0.3360	-25.2444	7.3059	-50.0407	-2.2891	0
0.3367	-20.9637	4.54589	-46.0772	-4.4256	0
0.3373	-18.2232	4.54589	-43.0207	-4.12039	0
0.3380	-20.0435	4.54589	-37.8346	-3.50996	0
0.3387	-20.0435	2.11059	-25.0171	-0.457821	0
0.3393	-18.2232	1.19059	-11.286	5.03603	0
0.3400	-15.4827	1.19059	-4.26592	7.78295	0
0.3407	-8.76153	2.40824	3.36541	10.2247	0
0.3413	-3.88068	4.54589	18.3191	13.8872	0
0.3420	-4.18073	3.9506	31.1366	14.8029	0
0.3427	-4.48078	2.73295	39.3727	15.4133	0
0.3433	-9.68169	4.8706	50.9741	16.3289	0
0.3440	-22.804	5.16825	60.4328	16.6342	0
0.3447	-33.4859	2.73295	64.7053	18.4654	0
0.3453	-40.187	3.9506	70.8051	22.4332	0
0.3460	-45.688	5.46589	74.7752	21.2124	0
0.3467	-39.2869	2.73295	69.589	15.4133	0
0.3473	-20.0435	3.32824	66.5326	11.1403	0
0.3480	-0.520091	6.38589	66.5326	8.08817	0
0.3487	10.7619	4.54589	56.1603	2.89953	0
0.3493	11.682	1.81294	41.2065	-3.20475	0
0.3500	4.06071	3.62589	32.3526	-7.78295	0
0.3507	-3.26057	3.32824	24.4189	-12.6664	0
0.3513	-6.62116	-0.0270589	14.349	-19.3811	0
0.3520	-8.14143	0.892943	3.36541	-24.5697	0
0.3527	-9.06159	1.19059	-9.45207	-27.3166	0
0.3533	-12.1221	-3.08471	-19.522	-33.1157	0
0.3540	-13.9424	-4.60001	-24.7147	-41.9669	0
0.3547	-5.40095	-3.08471	-26.851	-45.9347	0
0.3553	4.98087	-6.44001	-28.6783	-45.6295	0
0.3560	7.4213	-9.17296	-31.7282	-46.5451	0
0.3567	8.0214	-7.03531	-34.7847	-47.1555	0
0.3573	10.7619	-6.73766	-31.4258	-45.3243	0
0.3580	12.6022	-7.36001	-28.067	-42.8826	0
0.3587	17.183	-6.44001	-27.4557	-40.1356	0
0.3593	22.0639	-8.25296	-17.6947	-36.7783	0
0.3600	20.8436	-11.013	-3.04333	-35.2522	0
0.3607	20.2235	-7.03531	1.84046	-32.5053	0
0.3613	26.6447	-2.76001	5.80402	-27.3166	0
0.3620	32.4457	-3.68001	18.0102	-24.5697	0
0.3627	34.266	-3.68001	28.6914	-23.3489	0
0.3633	38.8468	-1.86706	35.1002	-21.2124	0
0.3640	45.868	-1.86706	43.6452	-18.7707	0
0.3647	47.0882	-0.324706	47.3064	-16.3289	0
0.3653	40.9872	2.40824	46.3927	-13.2768	0
0.3660	37.0065	-0.0270589	47.3064	-12.3612	0
0.3667	45.868	-4.89766	45.479	-16.0237	0
0.3673	61.4308	-4.60001	39.984	-19.0759	0
0.3680	69.6722	-1.24471	36.0204	-18.4654	0
0.3687	69.0521	4.24824	29.0004	-21.2124	0
0.3693	66.0116	12.7988	15.2627	-29.1479	0
0.3700	60.5106	18.2918	2.44518	-31.8949	0
0.3707	55.6297	17.3718	-6.40217	-29.7584	0
0.3713	55.9298	14.3141	-13.7246	-32.5053	0
0.3720	56.2498	14.0165	-23.4921	-38.3043	0
0.3727	55.0296	12.7988	-35.087	-42.2721	0
0.3733	59.2904	7.60354	-41.4958	-46.2399	0
0.3740	64.1712	3.03059	-42.4094	-48.3764	0
0.3747	61.7308	0.595295	-44.2433	-48.3764	0
0.3753	62.3509	-2.16471	-47.9045	-52.039	0
0.3760	69.6722	-3.68001	-48.8182	-56.6172	0
0.3767	73.0328	-2.16471	-50.3497	-57.2276	0
0.3773	71.8126	-1.24471	-51.5657	-57.838	0
0.3780	71.4925	-3.68001	-50.3497	-57.838	0
0.3787	69.6722	-6.44001	-44.5457	-54.1755	0
0.3793	69.9722	-9.17296	-37.2233	-51.1233	0
0.3800	76.6934	-10.3906	-33.8644	-47.766	0
0.3807	80.054	-7.36001	-31.4258	-41.3565	0
0.3813	77.6136	-3.68001	-23.1832	-34.6418	0
0.3820	77.9136	-2.16471	-17.3858	-30.0636	0
0.3827	78.8338	0.892943	-18.306	-27.6219	0
0.3833	74.253	6.38589	-11.286	-26.401	0
0.3840	70.5924	8.82119	-1.21602	-23.3489	0
0.3847	70.2723	4.8706	-0.907083	-21.8228	0
0.3853	72.1126	-0.0270589	0.617868	-24.2645	0
0.3860	75.1532	-0.947061	9.77415	-23.3489	0
0.3867	79.4339	-2.46236	14.9603	-20.2967	0
0.3873	83.0945	-8.25296	19.5352	-22.7384	0
0.3880	84.3148	-11.3106	27.1665	-30.674	0
0.3887	80.6541	-11.013	27.4754	-37.3887	0
0.3893	74.8531	-12.853	24.4189	-40.7461	0
0.3900	71.4925	-8.25296	26.2528	-41.9669	0
0.3907	71.8126	8.2259	27.1665	-45.6295	0
0.3913	72.7127	19.5094	25.3392	-53.8703	0
0.3920	70.2723	18.5894	23.5053	-59.3641	0
0.3927	64.1712	16.1541	20.4554	-63.0267	0
0.3933	62.951	13.7189	17.3989	-69.131	0
0.3940	64.4913	7.90119	15.5716	-74.93	0
0.3947	60.5106	3.03059	12.8241	-75.2352	0
0.3953	54.4095	1.5153	12.2128	-74.3196	0
0.3960	52.8893	0.892943	13.7377	-74.6248	0
0.3967	52.8893	0.595295	14.6579	-72.4883	0
0.3973	49.2286	1.5153	18.0102	-68.5205	0
0.3980	44.0277	3.62589	24.4189	-66.6892	0
0.3987	40.3671	5.76354	33.5752	-63.3319	0
0.3993	38.5467	5.76354	46.7016	-55.7015	0
0.4000	36.4064	3.62589	58.9078	-50.2077	0
0.4007	34.266	0.892943	66.8415	-49.5973	0
0.4013	33.3458	-0.947061	75.6889	-46.8503	0
0.4020	33.0458	0.595295	84.8451	-41.9669	0
0.4027	32.1256	0.892943	92.4765	-38.6096	0
0.4033	30.0053	-2.76001	101.633	-35.2522	0
0.4040	25.7245	-4.60001	106.208	-33.7261	0
0.4047	23.5841	-3.97765	104.071	-33.1157	0
0.4053	23.8842	-7.65766	104.38	-29.7584	0
0.4060	19.3234	-9.47061	104.071	-27.0114	0
0.4067	8.64151	0.892943	98.2739	-29.1479	0
0.4073	-12.1221	12.1765	95.8353	-32.8105	0
0.4080	-44.7678	10.9588	93.0878	-35.5574	0
0.4087	-67.6518	4.54589	80.2703	-38.9148	0
0.4093	-58.1902	2.73295	67.4528	-42.5773	0
0.4100	-26.4646	2.11059	61.6554	-46.2399	0
0.4107	8.94157	1.5153	50.9741	-49.9025	0
0.4113	36.7064	0.270589	35.1002	-54.7859	0
0.4120	51.669	-6.11531	23.2029	-61.1954	0
0.4127	56.8499	-15.2883	12.5217	-63.9423	0
0.4133	58.6903	-20.7812	4.27907	-63.6371	0
0.4140	55.9298	-22.2965	0.617868	-68.5205	0
0.4147	49.5287	-20.4836	-2.12967	-72.4883	0
0.4153	40.067	-18.0212	-5.79087	-69.4362	0
0.4160	29.3851	-19.5636	-6.0998	-66.6892	0
0.4167	20.2235	-20.1589	-2.74097	-65.7736	0
0.4173	13.8224	-11.3106	1.22916	-58.7537	0
0.4180	6.50114	0.892943	4.58143	-49.9025	0
0.4187	-0.520091	6.68354	13.1264	-41.6617	0
0.4193	-5.701	4.8706	26.2528	-34.3366	0
0.4200	-9.68169	-0.947061	35.4091	-30.9792	0
0.4207	-11.8221	-4.60001	41.5089	-25.4854	0
0.4213	-13.3423	-2.76001	51.8878	-11.7507	0
0.4220	-13.9424	0.595295	63.1803	1.06825	0
0.4227	-12.4222	-1.86706	70.5027	7.47774	0
0.4233	-6.32111	-2.16471	75.9978	14.8029	0
0.4240	2.22039	5.16825	80.5726	23.0436	0
0.4247	7.4213	9.74119	83.0178	28.5375	0
0.4253	10.1618	5.16825	83.0178	33.7261	0
0.4260	14.1225	-1.54236	82.7089	35.5574	0
0.4267	16.5629	-8.25296	80.5726	32.2001	0
0.4273	14.7426	-17.1012	75.9978	29.4531	0
0.4280	13.8224	-23.2165	67.7552	26.7062	0
0.4287	14.7426	-22.9189	55.549	22.128	0
0.4293	13.8224	-18.3459	42.1202	20.6019	0
0.4300	13.8224	-11.933	28.6914	20.2967	0
0.4307	12.3022	-8.25296	15.5716	15.7185	0
0.4313	4.98087	-6.44001	5.19272	10.2247	0
0.4320	-2.96052	-0.947061	-5.79087	5.03603	0
0.4327	-10.9019	3.32824	-21.3559	-1.67868	0
0.4333	-20.6636	0.270589	-37.8346	-5.34124	0
0.4340	-24.3243	-2.76001	-46.6819	-5.34124	0
0.4347	-22.804	-2.46236	-51.5657	-8.08817	0
0.4353	-28.285	-2.76001	-58.2834	-11.7507	0
0.4360	-35.6262	-5.22236	-60.4196	-11.7507	0
0.4367	-38.3667	-9.17296	-56.7584	-12.0559	0
0.4373	-43.2476	-13.7459	-55.5358	-11.7507	0
0.4380	-52.0891	-13.7459	-55.2269	-9.30902	0
0.4387	-60.6506	-7.95531	-47.6021	-7.47774	0
0.4393	-65.8315	-6.11531	-36.0007	-2.89953	0
0.4400	-63.9912	-11.933	-29.2896	3.20475	0
0.4407	-57.29	-19.2389	-23.1832	4.73082	0
0.4413	-52.0891	-25.3542	-11.8972	7.47774	0
0.4420	-46.6082	-27.4918	1.84046	14.8029	0
0.4427	-38.6668	-27.4918	14.349	17.5498	0
0.4433	-34.7061	-27.7895	23.2029	15.7185	0
0.4440	-33.7859	-28.0871	29.914	18.4654	0
0.4447	-31.9456	-23.8389	34.4889	20.2967	0
0.4453	-32.8658	-11.933	35.4091	18.4654	0
0.4460	-35.6262	4.54589	34.1865	19.6863	0
0.4467	-34.086	16.4518	32.9639	22.128	0
0.4473	-29.5052	20.4295	32.3526	19.0759	0
0.4480	-25.5445	20.1047	31.1366	12.9716	0
0.4487	-21.8838	17.3718	27.1665	7.17253	0
0.4493	-19.1434	13.0965	18.3191	1.67868	0
0.4500	-19.4434	11.5812	7.02661	-1.98389	0
0.4507	-19.1434	11.2565	-3.35226	-6.25689	0
0.4513	-15.4827	7.60354	-15.5584	-12.6664	0
0.4520	-11.202	3.32824	-29.5919	-18.4654	0
0.4527	-11.8221	0.892943	-40.8845	-25.1801	0
0.4533	-13.6424	-1.86706	-49.4295	-32.8105	0
0.4540	-12.1221	-4.60001	-57.9744	-35.2522	0
0.4547	-11.8221	-5.81766	-65.3034	-35.5574	0
0.4553	-15.4827	-6.44001	-69.8783	-39.8304	0
0.4560	-20.9637	-7.65766	-71.7121	-41.0513	0
0.4567	-26.4646	-10.3906	-72.9282	-37.3887	0
0.4573	-27.3848	-14.6659	-75.0644	-37.3887	0
0.4580	-23.7242	-15.2883	-73.5395	-38.6096	0
0.4587	-22.4839	-12.853	-65.3034	-31.8949	0
0.4593	-25.5445	-12.853	-55.2269	-21.8228	0
0.4600	-27.3848	-13.7459	-49.7384	-17.5498	0
0.4607	-28.285	-13.7459	-43.3296	-14.8029	0
0.4613	-30.1253	-16.2083	-32.6484	-9.91945	0
0.4620	-29.8252	-19.5636	-23.1832	-4.4256	0
0.4627	-29.2051	-22.2965	-14.9472	-0.152607	0
0.4633	-32.2656	-26.5718	-7.62476	2.89953	0
0.4640	-32.8658	-24.4342	-4.56828	8.6986	0
0.4647	-31.3455	-16.2083	-3.96356	16.0237	0
0.4653	-32.5657	-17.1012	-2.12967	18.1602	0
0.4660	-31.3455	-18.9412	-1.21602	17.5498	0
0.4667	-28.9051	-14.6659	-3.04333	20.2967	0
0.4673	-31.6455	-24.7318	-5.79087	22.128	0
0.4680	-34.7061	-36.0424	-9.45207	19.9915	0
0.4687	-35.6262	-19.8612	-17.6947	16.9394	0
0.4693	-37.7466	-6.73766	-30.8145	13.582	0
0.4700	-38.0667	-15.2883	-43.3296	9.61424	0
0.4707	-37.7466	2.11059	-52.4859	6.86731	0
0.4713	-42.0274	44.8366	-61.6356	1.37346	0
0.4720	-44.4678	62.2354	-71.7121	-4.4256	0
0.4727	-42.9475	57.0401	-79.0345	-5.64646	0
0.4733	-44.7678	53.0895	-84.832	-7.17253	0
0.4740	-49.3486	42.6989	-93.6793	-10.2247	0
0.4747	-53.9294	27.4377	-100.088	-8.08817	0
0.4753	-57.29	21.0247	-100.088	-5.34124	0
0.4760	-56.6699	17.0742	-99.1744	-5.95167	0
0.4767	-55.1497	10.3635	-96.7358	-2.89953	0
0.4773	-55.7498	8.2259	-91.852	2.59432	0
0.4780	-54.8496	11.8788	-88.4932	6.25689	0
0.4787	-56.97	14.9365	-81.4732	12.9716	0
0.4793	-64.3113	14.0165	-65.3034	23.0436	0
0.4800	-72.2326	10.6612	-52.177	27.9271	0
0.4807	-90.5558	6.38589	-45.7683	32.2001	0
0.4813	-114.36	5.16825	-34.7847	41.3565	0
0.4820	-110.699	6.38589	-19.8309	50.5129	0
0.4827	-77.4336	7.60354	-7.62476	56.0068	0
0.4833	-45.988	8.2259	2.75411	59.9745	0
0.4840	-27.6848	9.44355	9.77415	63.3319	0
0.4847	-17.303	8.52355	12.5217	67.9101	0
0.4853	-13.3423	5.76354	16.7942	72.7935	0
0.4860	-10.2818	8.2259	21.6714	74.3196	0
0.4867	-5.10089	11.8788	21.369	72.4883	0
0.4873	0.080014	10.0388	17.0965	71.8779	0
0.4880	4.98087	8.52355	10.9902	69.7414	0
0.4887	5.58098	9.11884	0.617868	63.6371	0
0.4893	-0.520091	6.38589	-11.8972	57.5328	0
0.4900	-6.02105	2.73295	-20.7446	52.039	0
0.4907	-9.06159	1.81294	-28.3759	45.3243	0
0.4913	-13.0423	-2.46236	-37.8346	39.5252	0
0.4920	-19.1434	-9.79531	-46.6819	34.947	0
0.4927	-26.4646	-12.853	-54.0109	29.7584	0
0.4933	-33.7859	-8.25296	-63.1672	24.8749	0
0.4940	-36.5264	2.11059	-69.267	20.2967	0
0.4947	-35.0061	11.8788	-68.3533	17.2446	0
0.4953	-31.0454	14.6118	-69.267	16.0237	0
0.4960	-26.1646	13.7189	-72.9282	15.7185	0
0.4967	-23.7242	11.8788	-68.0444	14.8029	0
0.4973	-23.4041	8.52355	-57.6721	14.8029	0
0.4980	-19.4434	3.62589	-51.5657	16.6342	0
0.4987	-13.6424	-0.947061	-44.8546	20.2967	0
0.4993	-10.9019	-5.81766	-33.2597	24.2645	0
0.5000	-7.84137	-10.7153	-24.1034	28.2323	0
0.5007	-0.820144	-13.7459	-15.2495	32.2001	0
0.5013	2.8405	-14.0706	-0.907083	36.4731	0
0.5020	2.8405	-8.87531	14.6579	42.2721	0
0.5027	3.4406	0.270589	27.1665	49.5973	0
0.5033	3.4406	9.74119	37.2364	54.1755	0
0.5040	0.700123	23.4871	44.2565	55.3963	0
0.5047	-0.820144	39.6413	48.2266	56.9224	0
0.5053	-0.820144	43.3213	50.9741	58.1432	0
0.5060	0.080014	32.9307	50.9741	56.9224	0
0.5067	1.00018	24.7048	47.6153	56.312	0
0.5073	2.8405	22.5671	45.1701	57.2276	0
0.5080	4.66082	20.1047	41.8178	56.9224	0
0.5087	6.50114	17.3718	34.1865	52.3442	0
0.5093	7.4213	14.6118	23.2029	45.6295	0
0.5100	9.24162	10.9588	13.1264	40.4408	0
0.5107	11.382	7.60354	4.58143	35.8626	0
0.5113	12.9023	3.9506	-5.48851	27.3166	0
0.5120	16.883	0.892943	-17.9971	18.7707	0
0.5127	22.0639	2.11059	-26.542	14.8029	0
0.5133	22.0639	7.00825	-31.4258	8.39338	0
0.5140	20.5436	7.60354	-39.0572	-0.457821	0
0.5147	22.0639	4.8706	-45.157	-4.4256	0
0.5153	23.8842	5.46589	-43.0207	-8.08817	0
0.5160	22.984	7.3059	-42.1071	-14.4977	0
0.5167	21.1437	4.54589	-45.157	-16.3289	0
0.5173	19.3234	3.32824	-43.632	-12.6664	0
0.5180	19.3234	5.76354	-38.7482	-10.2247	0
0.5187	19.6234	7.00825	-33.2597	-8.08817	0
0.5193	19.3234	5.46589	-21.6583	-4.4256	0
0.5200	21.4438	4.24824	-9.761	-1.67868	0
0.5207	24.2042	2.40824	-2.12967	1.67868	0
0.5213	24.2042	2.73295	8.55156	6.25689	0
0.5220	23.8842	7.3059	22.5916	9.30902	0
0.5227	23.5841	8.52355	31.7479	12.3612	0
0.5233	23.5841	4.54589	37.2364	16.6342	0
0.5240	25.1044	4.8706	42.1202	18.7707	0
0.5247	23.2841	7.3059	45.1701	21.8228	0
0.5253	19.3234	2.73295	47.6153	23.9593	0
0.5260	22.0639	-1.54236	49.4426	21.2124	0
0.5267	24.8043	0.892943	49.7515	19.3811	0
0.5273	22.0639	3.9506	50.0539	22.7384	0
0.5280	20.5436	7.60354	48.8379	23.0436	0
0.5287	22.0639	12.1765	39.984	17.5498	0
0.5293	22.984	10.0388	26.2528	10.2247	0
0.5300	25.1044	3.9506	15.5716	4.4256	0
0.5307	25.7245	6.68354	9.16285	1.06825	0
0.5313	24.8043	12.5012	-2.12967	-1.67868	0
0.5320	26.6447	10.0388	-17.0834	-4.4256	0
0.5327	27.5648	5.16825	-28.6783	-7.17253	0
0.5333	24.2042	2.73295	-37.8346	-9.30902	0
0.5340	23.8842	-1.24471	-46.6819	-12.9716	0
0.5347	27.8649	-3.08471	-53.0907	-14.8029	0
0.5353	30.0053	-2.76001	-56.7584	-14.4977	0
0.5360	30.9054	-4.30236	-58.8947	-16.3289	0
0.5367	34.266	-1.24471	-58.8947	-17.855	0
0.5373	37.6266	11.2565	-58.5857	-17.2446	0
0.5380	36.7064	17.3718	-56.7584	-14.8029	0
0.5387	38.2267	10.6612	-47.9045	-12.6664	0
0.5393	42.8075	6.08825	-31.7282	-10.8351	0
0.5400	44.0277	4.24824	-17.6947	-9.00381	0
0.5407	41.5873	0.892943	-9.45207	-3.81517	0
0.5413	42.2074	13.3941	-0.295788	2.89953	0
0.5420	43.1275	39.3436	13.7377	7.47774	0
0.5427	41.2872	47.8942	27.1665	11.4455	0
0.5433	40.067	32.0107	35.7115	18.4654	0
0.5440	39.1469	6.38589	43.0339	23.0436	0
0.5447	39.767	-17.1012	49.1402	23.0436	0
0.5453	43.1275	-16.8036	51.8878	24.8749	0
0.5460	42.8075	3.32824	51.2765	29.4531	0
0.5467	40.067	13.3941	50.0539	31.2844	0
0.5473	41.9073	19.2118	48.2266	30.0636	0
0.5480	39.4669	37.8283	43.6452	27.9271	0
0.5487	32.1256	44.8366	32.6616	23.0436	0
0.5493	31.2255	28.9801	17.3989	17.855	0
0.5500	33.0458	19.8071	3.66777	15.7185	0
0.5507	29.0851	23.1624	-5.48851	11.4455	0
0.5513	26.9447	23.1624	-14.9472	3.50996	0
0.5520	29.3851	21.0247	-30.5122	-2.2891	0
0.5527	27.2448	19.5094	-44.5457	-5.34124	0
0.5533	23.5841	13.7189	-49.4295	-11.4455	0
0.5540	24.8043	8.82119	-50.652	-17.2446	0
0.5547	24.8043	8.52355	-55.2269	-18.4654	0
0.5553	21.4438	9.44355	-57.9744	-19.3811	0
0.5560	21.4438	7.3059	-56.7584	-22.7384	0
0.5567	24.5043	4.24824	-53.0907	-24.5697	0
0.5573	24.2042	3.03059	-46.0772	-23.0436	0
0.5580	22.664	3.9506	-38.1369	-21.5176	0
0.5587	23.8842	5.46589	-27.7646	-18.4654	0
0.5593	25.1044	5.46589	-12.1996	-14.4977	0
0.5600	26.0246	5.46589	0.617868	-12.6664	0
0.5607	25.7245	8.2259	10.6878	-11.1403	0
0.5613	22.3639	12.1765	25.9439	-5.34124	0
0.5620	20.2235	12.5012	41.8178	0.152607	0
0.5627	19.6234	11.5812	50.6652	2.89953	0
0.5633	11.0819	12.5012	59.8215	5.95167	0
0.5640	-1.44025	10.9588	72.0277	7.78295	0
0.5647	-5.40095	8.2259	77.2138	5.34124	0
0.5653	-4.48078	9.11884	77.2138	2.59432	0
0.5660	-4.18073	12.5012	79.0477	2.2891	0
0.5667	0.080014	13.7189	78.134	0.152607	0
0.5673	6.50114	12.7988	72.6389	-5.64646	0
0.5680	9.54167	11.2565	67.1439	-11.4455	0
0.5687	11.382	9.11884	60.1238	-17.2446	0
0.5693	13.5224	6.08825	49.7515	-26.0958	0
0.5700	11.9821	-0.947061	40.8976	-35.8626	0
0.5707	9.24162	-11.6083	32.3526	-42.2721	0
0.5713	8.32146	-23.8389	18.6215	-50.2077	0
0.5720	3.76066	-31.1448	3.9767	-62.111	0
0.5727	-9.06159	-29.6295	-4.56828	-70.3518	0
0.5733	-19.7435	-22.9189	-9.45207	-74.93	0
0.5740	-13.3423	-14.6659	-15.8608	-83.1708	0
0.5747	6.20109	-0.324706	-19.2196	-90.1907	0
0.5753	23.8842	16.7494	-18.6083	-93.5481	0
0.5760	33.3458	24.38	-20.4422	-99.6523	0
0.5767	35.7863	21.0247	-24.1034	-106.367	0
0.5773	32.1256	14.6118	-23.1832	-106.977	0
0.5780	24.8043	10.3635	-16.781	-106.062	0
0.5787	15.3427	8.2259	-8.53841	-106.977	0
0.5793	6.50114	8.2259	1.84046	-104.841	0
0.5800	2.22039	6.38589	13.7377	-101.484	0
0.5807	-0.820144	1.81294	25.3392	-101.178	0
0.5813	-4.48078	1.5153	38.459	-99.3471	0
0.5820	-3.88068	6.38589	51.8878	-92.3272	0
0.5827	-1.7403	7.3059	62.8714	-85.6125	0
0.5833	-3.58063	2.40824	72.0277	-83.1708	0
0.5840	-6.02105	-1.54236	77.2138	-81.3395	0
0.5847	-9.06159	-3.68001	79.0477	-77.6769	0
0.5853	-13.9424	-5.81766	82.0976	-76.1509	0
0.5860	-14.5625	-3.97765	83.3202	-79.5082	0
0.5867	-10.9019	-1.24471	81.4863	-83.1708	0
0.5873	-11.8221	-3.97765	81.4863	-84.3916	0
0.5880	-15.7828	-7.95531	78.4364	-84.3916	0
0.5887	-16.3829	-9.17296	66.5326	-87.749	0
0.5893	-14.5625	-11.013	53.1104	-92.9376	0
0.5900	-12.7222	-11.933	44.2565	-96.295	0
0.5907	-13.6424	-10.3906	33.8842	-100.568	0
0.5913	-18.8233	-10.7153	21.369	-107.588	0
0.5920	-20.3636	-13.7459	9.77415	-112.471	0
0.5927	-17.9231	-16.5059	-1.21602	-115.218	0
0.5933	-18.8233	-17.1012	-11.8972	-119.766	0
0.5940	-22.804	-16.5059	-19.8309	-123.123	0
0.5947	-23.7242	-15.5859	-24.7147	-123.123	0
0.5953	-23.7242	-16.5059	-26.2397	-122.513	0
0.5960	-24.6243	-18.3459	-25.9307	-121.902	0
0.5967	-29.2051	-18.9412	-24.1034	-119.156	0
0.5973	-40.5071	-18.3459	-22.8808	-115.798	0
0.5980	-52.7092	-18.3459	-21.9672	-113.387	0
0.5987	-54.2295	-18.9412	-15.8608	-109.419	0
0.5993	-48.1284	-20.7812	-2.12967	-104.231	0
0.6000	-46.6082	-22.9189	7.94026	-98.4315	0
0.6007	-53.0093	-21.9989	10.3854	-93.2429	0
0.6013	-54.8496	-18.9412	18.0102	-88.9699	0
0.6020	-45.688	-17.4259	32.9639	-84.0864	0
0.6027	-34.7061	-16.5059	43.0339	-77.3717	0
0.6033	-29.2051	-15.5859	47.9176	-70.3518	0
0.6040	-26.4646	-13.7459	52.4991	-66.0788	0
0.6047	-26.1646	-9.79531	55.549	-63.3319	0
0.6053	-29.2051	-6.44001	57.3829	-59.3641	0
0.6060	-33.7859	-7.36001	57.9876	-55.0911	0
0.6067	-38.0667	-7.36001	53.4127	-52.9546	0
0.6073	-42.9475	-4.60001	48.5289	-52.3442	0
0.6080	-45.988	-6.73766	45.1701	-51.4285	0
0.6087	-48.1284	-5.22236	35.1002	-51.1233	0
0.6093	-51.189	6.08825	18.0102	-55.0911	0
0.6100	-52.0891	13.0965	2.14282	-59.9745	0
0.6107	-53.0093	10.0388	-11.286	-59.3641	0
0.6113	-56.6699	4.8706	-25.9307	-60.585	0
0.6120	-60.0305	-0.947061	-40.5821	-68.8257	0
0.6127	-57.5901	-4.60001	-54.3132	-73.0987	0
0.6133	-52.7092	-3.68001	-64.3832	-72.1831	0
0.6140	-53.9294	-8.25296	-71.1009	-75.8457	0
0.6147	-58.1902	-17.1012	-75.6757	-80.4239	0
0.6153	-55.1497	-20.1589	-77.2007	-79.5082	0
0.6160	-48.4285	-22.5942	-76.287	-78.5926	0
0.6167	-49.6487	-28.4118	-74.762	-78.5926	0
0.6173	-52.7092	-30.8471	-70.1806	-77.6769	0
0.6180	-48.4285	-27.7895	-63.7719	-75.5404	0
0.6187	-45.0679	-20.4836	-53.7019	-69.7414	0
0.6193	-45.3879	-6.11531	-37.5322	-62.111	0
0.6200	-42.9475	10.3635	-20.1333	-59.3641	0
0.6207	-41.7273	24.0824	-4.87721	-55.0911	0
0.6213	-43.5476	31.713	12.2128	-45.0191	0
0.6220	-42.0274	26.5177	26.5552	-35.5574	0
0.6227	-40.8071	14.9365	36.3228	-29.1479	0
0.6233	-42.9475	10.0388	47.004	-22.128	0
0.6240	-41.1072	9.74119	55.549	-16.9394	0
0.6247	-36.2263	6.38589	55.549	-10.2247	0
0.6253	-36.2263	4.54589	53.7151	-1.67868	0
0.6260	-38.3667	4.54589	54.6353	3.81517	0
0.6267	-39.887	2.40824	53.4127	8.6986	0
0.6273	-43.5476	0.892943	49.1402	14.8029	0
0.6280	-45.988	1.19059	44.8677	19.6863	0
0.6287	-42.9475	0.595295	36.0204	23.0436	0
0.6293	-38.3667	-0.947061	18.9304	24.8749	0
0.6300	-37.4466	-2.76001	3.9767	24.2645	0
0.6307	-37.1465	-5.22236	-3.96356	27.9271	0
0.6313	-33.7859	-6.44001	-14.0335	34.3366	0
0.6320	-32.5657	-5.52001	-31.4258	36.4731	0
0.6327	-35.6262	-4.60001	-45.4659	37.6939	0
0.6333	-37.4466	-3.68001	-54.0109	41.0513	0
0.6340	-35.9263	-3.97765	-61.6356	43.1878	0
0.6347	-35.6262	-6.11531	-65.3034	45.6295	0
0.6353	-36.5264	-8.25296	-64.9945	50.5129	0
0.6360	-35.9263	-9.79531	-66.2171	55.7015	0
0.6367	-34.386	-11.3106	-68.0444	59.6693	0
0.6373	-33.4859	-11.013	-67.742	65.1632	0
0.6380	-31.0454	-6.44001	-68.9646	73.4039	0
0.6387	-26.4646	-2.76001	-65.3034	84.0864	0
0.6393	-28.9051	-3.97765	-53.7019	93.5481	0
0.6400	-41.7273	-4.60001	-46.6819	101.789	0
0.6407	-52.4092	-2.16471	-43.9409	110.64	0
0.6413	-49.0486	-1.24471	-33.5621	120.407	0
0.6420	-41.4072	-1.54236	-18.9107	130.143	0
0.6427	-45.688	-0.0270589	-8.23605	140.215	0
0.6433	-52.0891	-0.0270589	1.53152	150.593	0
0.6440	-42.0274	-1.86706	11.2991	158.223	0
0.6447	-18.2232	-2.76001	18.9304	162.496	0
0.6453	5.88103	-4.60001	26.8641	166.769	0
0.6460	24.5043	-11.6083	31.7479	172.263	0
0.6467	33.0458	-21.9989	31.1366	176.231	0
0.6473	30.6054	-29.3318	30.8277	177.451	0
0.6480	26.3246	-23.5142	29.914	177.451	0
0.6487	23.2841	-4.60001	22.2827	176.536	0
0.6493	19.3234	6.68354	10.0765	174.094	0
0.6500	19.3234	5.46589	2.44518	171.652	0
0.6507	22.0639	3.62589	-2.12967	168.905	0
0.6513	20.2235	-0.0270589	-10.6747	166.769	0
0.6520	15.0426	-4.89766	-24.1034	164.632	0
0.6527	13.8224	9.11884	-34.7847	162.496	0
0.6533	11.382	34.473	-42.7184	161.275	0
0.6540	5.58098	40.5613	-50.9544	161.275	0
0.6547	4.36076	29.5753	-54.6222	161.885	0
0.6553	6.20109	21.9447	-54.0109	164.022	0
0.6560	4.98087	17.3718	-54.9245	168.6	0
0.6567	3.14055	13.0965	-53.3996	174.094	0
0.6573	4.66082	12.7988	-47.9045	180.504	0
0.6580	6.80119	11.5812	-44.2433	187.218	0
0.6587	10.7619	6.38589	-37.2233	196.069	0
0.6593	14.7426	3.62589	-24.1034	207.973	0
0.6600	13.5224	2.11059	-14.0335	218.35	0
0.6607	11.682	0.270589	-7.62476	225.065	0
0.6613	14.1225	1.81294	4.27907	234.221	0
0.6620	16.2628	3.62589	15.2627	247.956	0
0.6627	18.1032	2.73295	21.369	259.249	0
0.6633	22.0639	3.32824	26.2528	266.269	0
0.6640	24.2042	4.54589	32.6616	271.152	0
0.6647	23.8842	3.62589	37.2364	274.815	0
0.6653	24.2042	3.62589	37.2364	279.698	0
0.6660	20.8436	4.54589	35.7115	283.055	0
0.6667	16.5629	1.81294	34.7978	282.14	0
0.6673	19.0033	-0.324706	32.9639	280.308	0
0.6680	21.1437	1.19059	28.6914	278.782	0
0.6687	15.6627	2.73295	20.1464	273.899	0
0.6693	11.0819	2.73295	8.85392	267.795	0
0.6700	9.24162	3.9506	-1.21602	260.47	0
0.6707	8.64151	6.08825	-7.31582	248.871	0
0.6713	11.382	4.8706	-14.3359	238.494	0
0.6720	13.5224	0.892943	-25.0171	231.779	0
0.6727	12.3022	-2.76001	-36.3096	220.181	0
0.6733	13.8224	-3.08471	-44.5457	206.447	0
0.6740	16.2628	-3.38236	-46.0772	199.122	0
0.6747	15.6627	-5.22236	-42.4094	195.154	0
0.6753	19.0033	-6.11531	-38.7482	187.829	0
0.6760	25.7245	-7.03531	-35.396	177.757	0
0.6767	29.0851	-7.95531	-29.9009	167.074	0
0.6773	28.785	-9.47061	-22.8808	158.833	0
0.6780	26.3246	-13.7459	-15.8608	156.086	0
0.6787	23.5841	-15.8836	-5.79087	153.95	0
0.6793	25.4244	-9.47061	8.55156	149.982	0
0.6800	28.785	-0.324706	21.369	146.93	0
0.6807	29.0851	1.5153	29.914	144.793	0
0.6813	29.3851	-0.622354	37.8477	142.962	0
0.6820	28.465	-0.947061	46.3927	142.047	0
0.6827	22.0639	-0.947061	53.7151	142.047	0
0.6833	21.1437	-1.86706	63.4827	139.91	0
0.6840	30.3053	-3.68001	71.4164	135.942	0
0.6847	38.2267	-5.81766	72.0277	131.059	0
0.6853	35.1862	-6.73766	70.2003	125.29	0
0.6860	26.0246	-9.47061	71.4164	119.796	0
0.6867	21.1437	-14.9906	70.2003	113.082	0
0.6873	24.5043	-17.1012	65.9278	104.231	0
0.6880	28.465	-21.9989	61.0441	94.7689	0
0.6887	31.5255	-39.6954	50.3628	85.3073	0
0.6893	37.9266	-51.3036	37.5453	71.8779	0
0.6900	43.4276	-34.2024	31.439	55.7015	0
0.6907	44.0277	-7.03531	27.7778	42.2721	0
0.6913	44.9479	10.9588	20.1464	30.9792	0
0.6920	46.1681	27.7353	11.6015	16.6342	0
0.6927	42.5074	40.8589	6.41531	2.2891	0
0.6933	37.9266	36.6107	3.66777	-8.6986	0
0.6940	36.4064	26.8424	2.14282	-19.0759	0
0.6947	35.7863	24.7048	1.53152	-27.3166	0
0.6953	33.6659	23.1624	2.14282	-32.8105	0
0.6960	30.0053	19.2118	0.920229	-41.6617	0
0.6967	28.465	15.2341	-2.43203	-53.2598	0
0.6973	29.0851	11.2565	-6.0998	-59.6693	0
0.6980	25.1044	8.2259	-8.53841	-60.2797	0
0.6987	19.9235	6.68354	-5.17958	-60.8902	0
0.6993	22.0639	3.9506	4.27907	-61.1954	0
0.7000	27.2448	1.19059	9.77415	-62.4162	0
0.7007	30.3053	0.270589	10.6878	-66.6892	0
0.7013	32.7457	0.892943	16.4852	-69.4362	0
0.7020	30.3053	3.32824	26.2528	-66.9945	0
0.7027	26.9447	4.54589	30.8277	-65.4684	0
0.7033	27.8649	4.54589	35.4091	-67.6049	0
0.7040	27.5648	6.38589	43.0339	-70.0466	0
0.7047	24.2042	7.90119	50.3628	-70.657	0
0.7053	24.2042	6.38589	55.549	-72.1831	0
0.7060	25.7245	3.62589	56.7716	-75.8457	0
0.7067	26.6447	0.892943	56.7716	-80.7291	0
0.7073	28.465	-0.622354	61.3464	-86.8334	0
0.7080	27.5648	0.595295	65.3166	-95.0741	0
0.7087	23.8842	0.595295	59.2102	-103.01	0
0.7093	26.6447	-3.68001	48.8379	-108.809	0
0.7100	29.6852	-7.36001	43.9541	-115.523	0
0.7107	26.3246	-8.57766	41.8178	-123.429	0
0.7113	24.8043	-10.7153	32.6616	-129.838	0
0.7120	26.6447	-12.5283	19.5352	-134.416	0
0.7127	24.8043	-11.013	10.6878	-142.657	0
0.7133	22.984	-11.3106	2.44518	-153.339	0
0.7140	22.0639	-14.6659	-9.14971	-160.054	0
0.7147	20.2235	-16.5059	-16.781	-161.275	0
0.7153	19.9235	-16.2083	-19.522	-162.496	0
0.7160	19.3234	-18.3459	-23.1832	-166.158	0
0.7167	15.6627	-14.6659	-23.1832	-168.6	0
0.7173	13.5224	1.5153	-18.306	-169.211	0
0.7180	14.7426	17.3718	-15.8608	-169.211	0
0.7187	16.5629	18.2918	-11.5883	-166.464	0
0.7193	14.7426	10.3635	1.22916	-161.58	0
0.7200	-1.1402	4.24824	12.5217	-159.139	0
0.7207	-23.7242	-0.0270589	16.4852	-156.697	0
0.7213	-26.4646	-2.46236	21.9803	-150.898	0
0.7220	-8.14143	-0.622354	31.7479	-145.404	0
0.7227	9.86173	1.19059	39.984	-142.657	0
0.7233	22.0639	1.5153	44.8677	-138.689	0
0.7240	31.8256	0.892943	50.3628	-135.027	0
0.7247	37.0065	-2.16471	55.549	-135.332	0
0.7253	40.067	-5.22236	55.8513	-135.332	0
0.7260	40.3671	-3.38236	51.8878	-134.111	0
0.7267	36.7064	-0.324706	48.2266	-135.637	0
0.7273	32.4457	0.270589	44.5654	-139.3	0
0.7280	27.5648	1.5153	36.0204	-140.826	0
0.7287	17.7831	-0.0270589	25.9439	-144.488	0
0.7293	9.24162	-3.68001	15.5716	-153.645	0
0.7300	4.98087	-2.76001	4.58143	-159.139	0
0.7307	2.8405	-0.324706	-6.40217	-159.139	0
0.7313	-0.820144	-4.60001	-15.8608	-163.106	0
0.7320	-12.1221	-9.17296	-27.1533	-171.347	0
0.7327	-29.5052	-8.87531	-39.6684	-173.789	0
0.7333	-35.3062	-9.17296	-50.652	-174.094	0
0.7340	-22.804	-11.933	-57.9744	-181.114	0
0.7347	-5.40095	-12.853	-61.6356	-186.608	0
0.7353	6.20109	-12.853	-62.8582	-185.692	0
0.7360	9.54167	-13.7459	-64.0808	-184.777	0
0.7367	7.72135	-15.2883	-63.4695	-183.861	0
0.7373	6.80119	-15.8836	-61.6356	-181.114	0
0.7380	1.62028	-14.9906	-60.722	-179.283	0
0.7387	-15.4827	-14.0706	-58.2834	-175.315	0
0.7393	-32.8658	-13.4483	-50.0407	-165.548	0
0.7400	-38.9668	-8.57766	-39.9708	-157.612	0
0.7407	-38.9668	-3.68001	-32.6484	-155.171	0
0.7413	-35.9263	-4.60001	-22.5785	-148.761	0
0.7420	-30.1253	-4.30236	-9.14971	-136.553	0
0.7427	-26.4646	-0.0270589	0.617868	-126.175	0
0.7433	-24.0242	-0.324706	8.85392	-120.682	0
0.7440	-20.6636	-2.16471	18.0102	-115.218	0
0.7447	-18.2232	-0.0270589	20.7577	-108.809	0
0.7453	-16.7029	0.270589	18.6215	-106.367	0
0.7460	-13.3423	-1.86706	20.7577	-104.841	0
0.7467	-10.9019	0.892943	23.5053	-98.4315	0
0.7473	-10.5819	2.40824	20.1464	-91.4116	0
0.7480	-6.92121	0.270589	16.4852	-90.8011	0
0.7487	-0.820144	0.892943	12.5217	-92.3272	0
0.7493	1.92034	1.81294	4.58143	-91.4116	0
0.7500	4.36076	-2.16471	-3.65462	-89.5803	0
0.7507	10.7619	-8.25296	-12.1996	-87.4438	0
0.7513	15.0426	-13.1506	-24.1034	-88.0542	0
0.7520	15.0426	-14.9906	-36.0007	-90.1907	0
0.7527	16.5629	-10.7153	-44.2433	-88.3594	0
0.7533	18.4032	-1.86706	-51.8746	-85.0021	0
0.7540	14.7426	6.68354	-59.4994	-84.0864	0
0.7547	8.32146	10.9588	-63.4695	-80.7291	0
0.7553	4.36076	8.52355	-63.7719	-75.8457	0
0.7560	3.76066	6.38589	-63.4695	-73.0987	0
0.7567	5.28092	6.68354	-62.5559	-68.5205	0
0.7573	7.4213	5.46589	-62.5559	-59.6693	0
0.7580	8.94157	4.24824	-61.6356	-52.3442	0
0.7587	9.86173	4.54589	-53.7019	-42.5773	0
0.7593	10.1618	2.40824	-40.5821	-29.1479	0
0.7600	10.1618	1.5153	-31.4258	-19.9915	0
0.7607	10.1618	5.16825	-22.8808	-11.4455	0
0.7613	9.24162	8.2259	-8.53841	2.89953	0
0.7620	7.4213	8.82119	3.36541	15.4133	0
0.7627	8.94157	10.0388	9.77415	22.128	0
0.7633	10.1618	8.52355	18.0102	30.0636	0
0.7640	9.24162	6.68354	24.1166	39.5252	0
0.7647	11.0819	8.82119	26.2528	46.8503	0
0.7653	12.9023	10.9588	29.914	56.0068	0
0.7660	10.1618	10.9588	31.439	65.7736	0
0.7667	7.4213	11.8788	28.6914	73.0987	0
0.7673	7.10124	12.5012	29.3027	78.5926	0
0.7680	6.50114	11.8788	28.6914	82.5604	0
0.7687	6.50114	11.5812	18.6215	83.7812	0
0.7693	4.98087	10.3635	7.02661	84.0864	0
0.7700	-0.820144	9.11884	-2.12967	84.6969	0
0.7707	-5.10089	8.52355	-12.1996	85.9177	0
0.7713	-5.701	7.00825	-21.9672	87.4438	0
0.7720	-5.40095	5.46589	-29.5919	87.749	0
0.7727	-3.58063	4.54589	-40.5821	88.0542	0
0.7733	-3.26057	3.62589	-50.3497	90.8011	0
0.7740	-5.40095	4.24824	-52.4859	93.8533	0
0.7747	-3.58063	5.46589	-53.3996	95.3793	0
0.7753	-0.220039	4.24824	-54.6222	97.5158	0
0.7760	-3.58063	1.81294	-52.7883	103.62	0
0.7767	-8.46148	0.892943	-48.8182	108.198	0
0.7773	-8.46148	0.892943	-44.2433	109.419	0
0.7780	-9.68169	1.81294	-39.6684	113.692	0
0.7787	-14.5625	3.03059	-32.3395	122.238	0
0.7793	-16.3829	2.11059	-19.522	130.143	0
0.7800	-9.98175	0.892943	-6.70453	136.553	0
0.7807	0.080014	2.73295	-0.295788	143.878	0
0.7813	5.88103	4.54589	4.89036	151.813	0
0.7820	5.58098	3.62589	15.2627	162.191	0
0.7827	4.66082	2.73295	27.1665	171.347	0
0.7833	2.54044	3.32824	35.1002	176.841	0
0.7840	-8.14143	3.9506	39.0703	181.419	0
0.7847	-19.1434	5.46589	41.8178	185.997	0
0.7853	-15.7828	5.76354	44.8677	188.744	0
0.7860	-5.40095	4.8706	47.3064	192.712	0
0.7867	0.080014	6.08825	47.004	195.459	0
0.7873	7.10124	7.00825	44.5654	193.628	0
0.7880	17.4831	5.46589	41.2065	191.796	0
0.7887	20.8436	6.08825	34.7978	190.27	0
0.7893	20.2235	7.90119	23.5053	183.25	0
0.7900	22.984	5.46589	11.6015	177.451	0
0.7907	22.984	5.16825	4.27907	174.094	0
0.7913	19.3234	8.2259	-0.604722	164.938	0
0.7920	23.2841	5.46589	-9.45207	153.95	0
0.7927	28.465	-0.947061	-21.6583	150.287	0
0.7933	25.7245	-0.622354	-30.5122	147.54	0
0.7940	24.2042	1.81294	-34.4757	141.131	0
0.7947	27.5648	0.595295	-38.4459	137.468	0
0.7953	28.465	-0.622354	-43.9409	135.637	0
0.7960	28.465	-0.947061	-47.2932	131.974	0
0.7967	28.785	-2.16471	-47.6021	128.648	0
0.7973	26.6447	-2.16471	-46.0772	128.648	0
0.7980	25.4244	0.892943	-43.0207	130.143	0
0.7987	24.5043	5.46589	-36.612	131.059	0
0.7993	22.0639	9.11884	-25.9307	131.669	0
0.8000	21.1437	9.11884	-14.9472	131.364	0
0.8007	22.0639	8.2259	-7.31582	131.059	0
0.8013	23.2841	10.0388	1.84046	132.28	0
0.8020	25.7245	11.2565	18.0102	135.637	0
0.8027	26.6447	13.0965	34.4889	138.689	0
0.8033	23.2841	15.5318	45.479	139.3	0
0.8040	20.2235	13.7189	54.9377	139.3	0
0.8047	18.4032	11.5812	61.6554	136.247	0
0.8053	13.8224	15.2341	61.6554	131.059	0
0.8060	11.0819	17.3718	62.2601	126.511	0
0.8067	11.9821	14.6118	65.3166	122.849	0
0.8073	10.7619	14.0165	63.7916	117.66	0
0.8080	5.28092	14.3141	58.2965	112.777	0
0.8087	1.92034	10.0388	53.4127	107.588	0
0.8093	2.8405	7.00825	44.5654	98.7367	0
0.8100	2.54044	8.52355	32.6616	88.0542	0
0.8107	1.62028	8.52355	22.5916	78.2874	0
0.8113	1.30023	6.68354	11.2991	68.5205	0
0.8120	-1.44025	7.60354	-0.604722	58.7537	0
0.8127	-5.10089	9.11884	-8.53841	49.9025	0
0.8133	-5.40095	7.60354	-17.0834	42.8826	0
0.8140	-4.80084	5.16825	-28.9872	37.6939	0
0.8147	-7.24127	5.46589	-36.0007	31.5896	0
0.8153	-6.62116	4.54589	-36.612	21.2124	0
0.8160	-2.96052	1.81294	-37.8346	10.8351	0
0.8167	-3.58063	0.892943	-39.0572	8.39338	0
0.8173	-7.24127	1.5153	-37.8346	10.2247	0
0.8180	-5.40095	0.892943	-35.087	9.30902	0
0.8187	-1.1402	3.62589	-30.8145	9.00381	0
0.8193	-9.98175	7.00825	-22.5785	11.1403	0
0.8200	-26.4646	5.46589	-13.4222	11.1403	0
0.8207	-23.7242	3.9506	-7.62476	9.61424	0
0.8213	1.00018	7.00825	0.308934	12.3612	0
0.8220	20.5436	7.3059	12.8241	15.7185	0
0.8227	27.5648	3.62589	23.8076	13.8872	0
0.8233	31.2255	2.73295	32.3526	12.0559	0
0.8240	27.8649	7.3059	42.4291	12.6664	0
0.8247	17.183	9.74119	48.2266	13.2768	0
0.8253	13.2023	7.3059	45.7814	13.2768	0
0.8260	11.0819	4.54589	43.9541	12.0559	0
0.8267	-3.58063	5.16825	44.5654	7.78295	0
0.8273	-20.6636	6.68354	44.5654	3.20475	0
0.8280	-25.8445	5.46589	44.5654	1.06825	0
0.8287	-21.5838	2.11059	37.5453	-3.81517	0
0.8293	-12.7222	-0.0270589	24.7279	-11.7507	0
0.8300	-4.80084	0.892943	18.0102	-17.855	0
0.8307	-4.80084	1.81294	15.874	-23.3489	0
0.8313	-8.14143	1.19059	7.02661	-30.3688	0
0.8320	-8.14143	3.03059	-6.70453	-35.2522	0
0.8327	-8.14143	4.8706	-17.0834	-40.7461	0
0.8333	-10.9019	3.32824	-25.0171	-47.4608	0
0.8340	-12.7222	1.81294	-32.3395	-50.8181	0
0.8347	-13.6424	3.62589	-39.0572	-51.7338	0
0.8353	-15.1627	3.62589	-44.8546	-55.0911	0
0.8360	-16.3829	2.11059	-48.5158	-57.2276	0
0.8367	-17.303	1.81294	-47.6021	-56.0068	0
0.8373	-17.303	0.892943	-43.3296	-54.1755	0
0.8380	-16.3829	1.5153	-41.4958	-50.5129	0
0.8387	-15.1627	3.62589	-37.8346	-45.6295	0
0.8393	-16.7029	5.16825	-25.9307	-41.9669	0
0.8400	-20.3636	5.46589	-14.6448	-37.3887	0
0.8407	-20.3636	7.60354	-11.286	-32.5053	0
0.8413	-16.3829	7.90119	-5.48851	-28.2323	0
0.8420	-14.5625	7.00825	7.32897	-22.128	0
0.8427	-14.5625	9.11884	16.7942	-15.7185	0
0.8433	-12.4222	12.5012	22.5916	-12.6664	0
0.8440	-9.68169	12.7988	29.6117	-9.91945	0
0.8447	-9.98175	11.8788	32.9639	-5.34124	0
0.8453	-10.2818	10.0388	32.9639	-1.98389	0
0.8460	-9.06159	8.82119	34.1865	-1.37346	0
0.8467	-8.14143	9.11884	34.1865	-0.763035	0
0.8473	-7.24127	7.90119	31.1366	0.457821	0
0.8480	-4.80084	4.54589	27.7778	1.98389	0
0.8487	-2.36041	3.03059	21.6714	1.98389	0
0.8493	-1.7403	1.81294	10.0765	-1.98389	0
0.8500	-3.88068	-0.622354	0.00657307	-8.6986	0
0.8507	-11.502	0.270589	-3.65462	-11.7507	0
0.8513	-21.5838	1.19059	-7.01346	-11.4455	0
0.8520	-28.285	-2.16471	-16.1697	-13.582	0
0.8527	-31.9456	-3.08471	-28.6783	-19.9915	0
0.8533	-33.1658	-1.54236	-37.8346	-23.9593	0
0.8540	-34.386	-3.68001	-42.4094	-23.6541	0
0.8547	-35.6262	-6.11531	-45.157	-23.0436	0
0.8553	-35.0061	-4.60001	-47.9045	-25.7906	0
0.8560	-32.8658	-4.60001	-50.3497	-28.5375	0
0.8567	-34.7061	-7.03531	-52.4859	-26.7062	0
0.8573	-38.3667	-8.25296	-53.3996	-23.9593	0
0.8580	-34.7061	-11.3106	-51.2633	-23.3489	0
0.8587	-30.7254	-13.7459	-46.9908	-19.6863	0
0.8593	-38.0667	-11.3106	-37.8346	-11.7507	0
0.8600	-48.4285	-7.36001	-26.2397	-7.17253	0
0.8607	-47.8284	-6.73766	-17.9971	-4.73082	0
0.8613	-36.8465	-7.95531	-11.286	1.06825	0
0.8620	-23.4041	-7.03531	-1.21602	6.25689	0
0.8627	-12.7222	-6.44001	10.3854	7.47774	0
0.8633	-4.80084	-8.25296	21.0667	9.30902	0
0.8640	5.58098	-7.36001	29.3027	10.8351	0
0.8647	17.4831	-4.60001	32.9639	9.00381	0
0.8653	22.984	-5.52001	36.6251	9.61424	0
0.8660	22.984	-7.95531	40.5953	12.0559	0
0.8667	26.3246	-7.36001	38.7614	7.47774	0
0.8673	29.6852	-7.36001	34.4889	1.06825	0
0.8680	29.6852	-7.36001	33.5752	1.06825	0
0.8687	29.6852	-6.11531	29.3027	-2.2891	0
0.8693	30.9054	-8.25296	17.3989	-14.4977	0
0.8700	32.1256	-12.5283	8.85392	-24.5697	0
0.8707	31.8256	-11.6083	5.19272	-27.0114	0
0.8713	26.3246	-9.17296	-3.96356	-33.4209	0
0.8720	19.6234	-10.7153	-19.2196	-47.1555	0
0.8727	18.4032	-12.2306	-32.3395	-58.1432	0
0.8733	16.5629	-11.933	-39.9708	-63.9423	0
0.8740	8.32146	-12.5283	-46.6819	-73.7092	0
0.8747	4.36076	-12.853	-51.8746	-88.6646	0
0.8753	6.50114	-13.1506	-53.3996	-103.01	0
0.8760	5.58098	-14.3683	-52.4859	-115.218	0
0.8767	4.36076	-15.2883	-52.4859	-126.481	0
0.8773	5.58098	-13.1506	-50.652	-139.91	0
0.8780	4.66082	-9.79531	-44.8546	-156.086	0
0.8787	2.8405	-10.093	-37.2233	-171.958	0
0.8793	2.8405	-13.7459	-27.7646	-183.25	0
0.8800	0.40007	-12.853	-15.5584	-195.154	0
0.8807	-1.44025	-7.65766	-4.26592	-212.856	0
0.8813	0.080014	-6.44001	5.80402	-229.643	0
0.8820	0.080014	-9.79531	17.0965	-241.241	0
0.8827	0.700123	-10.3906	26.2528	-254.976	0
0.8833	3.76066	-8.25296	32.6616	-273.594	0
0.8840	4.66082	-7.95531	38.7614	-287.328	0
0.8847	4.36076	-8.25296	40.5953	-297.4	0
0.8853	5.88103	-7.36001	39.984	-309.304	0
0.8860	6.20109	-7.03531	41.5089	-323.038	0
0.8867	4.66082	-7.36001	40.5953	-334.331	0
0.8873	4.66082	-5.22236	36.6251	-344.098	0
0.8880	4.36076	-2.76001	32.6616	-352.339	0
0.8887	2.54044	-4.30236	26.5552	-362.38	0
0.8893	0.080014	-3.68001	17.0965	-374.589	0
0.8900	-2.96052	-0.0270589	9.77415	-383.745	0
0.8907	-4.18073	-0.0270589	4.27907	-387.103	0
0.8913	-6.32111	-1.86706	-3.04333	-388.934	0
0.8920	-12.1221	-0.947061	-12.1996	-393.818	0
0.8927	-16.0828	-1.86706	-20.4422	-401.143	0
0.8933	-13.6424	-5.52001	-24.7147	-403.584	0
0.8940	-15.7828	-6.11531	-28.3759	-400.837	0
0.8947	-26.4646	-5.22236	-32.0371	-400.532	0
0.8953	-34.7061	-7.36001	-31.4258	-398.091	0
0.8960	-35.9263	-9.79531	-29.5919	-390.155	0
0.8967	-31.9456	-8.87531	-29.9009	-384.356	0
0.8973	-23.7242	-8.25296	-26.542	-380.083	0
0.8980	-17.003	-8.57766	-19.2196	-371.232	0
0.8987	-16.3829	-7.03531	-11.286	-359.359	0
0.8993	-15.4827	-5.52001	0.617868	-345.014	0
0.9000	-11.8221	-6.11531	11.9104	-329.448	0
0.9007	-11.202	-7.65766	17.0965	-317.545	0
0.9013	-12.7222	-7.36001	25.6415	-304.115	0
0.9020	-10.9019	-5.52001	39.984	-284.887	0
0.9027	-8.46148	-3.38236	50.9741	-268.71	0
0.9033	-7.24127	-3.68001	59.8215	-256.502	0
0.9040	0.40007	-4.89766	68.6688	-240.631	0
0.9047	9.86173	-5.81766	72.3366	-224.454	0
0.9053	12.9023	-5.22236	72.9413	-210.72	0
0.9060	16.2628	-2.76001	73.8615	-194.849	0
0.9067	25.1044	-3.08471	71.7253	-181.114	0
0.9073	32.7457	-5.52001	67.4528	-171.958	0
0.9080	38.5467	-5.52001	66.8415	-162.191	0
0.9087	44.0277	-5.52001	64.7053	-152.119	0
0.9093	41.9073	-8.87531	56.7716	-143.573	0
0.9100	33.3458	-8.87531	45.7814	-133.806	0
0.9107	32.7457	-6.44001	33.5752	-128.007	0
0.9113	36.7064	-8.25296	23.2029	-126.481	0
0.9120	34.5661	-11.013	13.4353	-123.429	0
0.9127	30.6054	-10.7153	1.22916	-117.324	0
0.9133	30.9054	-12.5283	-9.45207	-111.25	0
0.9140	30.3053	-13.7459	-14.9472	-106.062	0
0.9147	27.8649	-12.2306	-17.9971	-101.789	0
0.9153	26.3246	-12.5283	-22.2695	-97.2106	0
0.9160	25.7245	-13.7459	-25.9307	-92.3272	0
0.9167	31.8256	-11.6083	-25.9307	-89.5803	0
0.9173	40.3671	-11.3106	-22.8808	-87.4438	0
0.9180	43.1275	-12.2306	-20.4422	-83.1708	0
0.9187	47.0882	-11.013	-17.3858	-77.0665	0
0.9193	56.8499	-10.3906	-6.40217	-67.6049	0
0.9200	58.9903	-10.093	5.19272	-57.5328	0
0.9207	54.7096	-6.73766	7.32897	-51.4285	0
0.9213	56.8499	-3.68001	11.6015	-44.7138	0
0.9220	55.6297	-2.16471	24.7279	-33.7261	0
0.9227	37.6266	0.270589	37.2364	-25.7906	0
0.9233	19.3234	0.892943	46.0903	-23.3489	0
0.9240	19.3234	-0.622354	52.8014	-19.3811	0
0.9247	35.7863	0.270589	54.024	-14.8029	0
0.9253	55.9298	2.73295	54.024	-12.6664	0
0.9260	62.3509	3.9506	56.4626	-9.30902	0
0.9267	51.9691	6.08825	55.2466	-6.25689	0
0.9273	40.6871	8.82119	51.8878	-7.47774	0
0.9280	34.8861	10.0388	50.6652	-10.5299	0
0.9287	26.6447	11.8788	43.0339	-11.4455	0
0.9293	19.3234	13.0965	30.8277	-15.4133	0
0.9300	15.6627	11.8788	23.5053	-22.7384	0
0.9307	12.3022	12.1765	18.3191	-28.2323	0
0.9313	10.7619	15.2341	7.94026	-34.3366	0
0.9320	8.94157	15.5318	-3.96356	-42.2721	0
0.9327	3.76066	14.6118	-10.0634	-46.8503	0
0.9333	-0.820144	15.2341	-12.8109	-49.5973	0
0.9340	-11.8221	15.2341	-17.6947	-56.6172	0
0.9347	-32.2656	15.2341	-21.9672	-63.3319	0
0.9353	-44.7678	15.5318	-21.047	-66.9945	0
0.9360	-42.0274	13.3941	-19.522	-72.4883	0
0.9367	-37.1465	10.6612	-23.7945	-78.8978	0
0.9373	-29.8252	10.0388	-26.851	-83.1708	0
0.9380	-18.8233	9.11884	-23.4921	-85.6125	0
0.9387	-13.6424	8.2259	-17.6947	-87.1386	0
0.9393	-10.2818	10.0388	-7.62476	-86.8334	0
0.9400	-1.7403	10.0388	3.36541	-88.0542	0
0.9407	-3.58063	7.3059	9.16285	-91.7168	0
0.9413	-18.8233	6.38589	16.1829	-92.6324	0
0.9420	-29.2051	6.68354	28.0801	-89.8855	0
0.9427	-26.1646	6.68354	34.4889	-89.2751	0
0.9433	-9.06159	8.2259	37.5453	-91.4116	0
0.9440	13.2023	10.0388	42.7315	-91.7168	0
0.9447	22.0639	10.3635	46.3927	-92.3272	0
0.9453	16.2628	8.82119	49.4426	-95.9898	0
0.9460	17.4831	7.3059	50.9741	-101.484	0
0.9467	28.785	8.2259	47.9176	-104.841	0
0.9473	34.266	9.11884	46.0903	-108.809	0
0.9480	34.8861	5.16825	46.3927	-116.409	0
0.9487	33.0458	1.19059	39.3727	-124.955	0
0.9493	27.2448	2.73295	29.0004	-131.059	0
0.9500	22.0639	4.8706	19.8441	-138.994	0
0.9507	21.1437	4.54589	8.85392	-151.508	0
0.9513	21.4438	6.38589	-4.56828	-163.717	0
0.9520	23.5841	10.0388	-17.6947	-174.094	0
0.9527	26.3246	9.44355	-29.2896	-185.387	0
0.9533	23.8842	6.38589	-38.1369	-193.628	0
0.9540	21.7638	5.46589	-46.3796	-197.901	0
0.9547	22.664	5.46589	-56.4495	-204.005	0
0.9553	19.3234	4.24824	-64.3832	-211.33	0
0.9560	12.3022	4.54589	-68.9646	-214.993	0
0.9567	6.50114	7.90119	-71.4032	-218.655	0
0.9573	-2.66047	7.60354	-71.7121	-223.539	0
0.9580	-10.9019	5.46589	-70.4896	-225.37	0
0.9587	-11.502	7.60354	-64.3832	-224.454	0
0.9593	-17.303	8.82119	-53.0907	-221.402	0
0.9600	-30.7254	6.38589	-46.0772	-215.908	0
0.9607	-31.9456	6.08825	-43.3296	-212.246	0
0.9613	-20.0435	6.68354	-36.0007	-208.888	0
0.9620	-10.9019	8.2259	-26.2397	-200.953	0
0.9627	-6.32111	11.8788	-19.522	-192.712	0
0.9633	-3.26057	15.2341	-12.8109	-189.355	0
0.9640	-3.26057	16.4518	-6.40217	-187.218	0
0.9647	-6.02105	18.2918	-1.82731	-182.945	0
0.9653	-11.8221	17.3718	2.44518	-178.062	0
0.9660	-20.9637	14.6118	4.27907	-171.042	0
0.9667	-29.2051	15.8565	2.44518	-164.632	0
0.9673	-32.8658	19.2118	-0.295788	-161.275	0
0.9680	-35.6262	21.3495	-3.04333	-157.918	0
0.9687	-37.4466	21.0247	-10.3723	-155.476	0
0.9693	-38.0667	18.8871	-23.1832	-158.223	0
0.9700	-39.5869	18.5894	-33.8644	-162.801	0
0.9707	-43.8477	21.9447	-41.4958	-160.97	0
0.9713	-48.4285	24.7048	-51.8746	-155.476	0
0.9720	-48.4285	27.4377	-64.6921	-149.982	0
0.9727	-47.5083	30.4954	-74.762	-143.573	0
0.9733	-45.3879	30.1977	-86.0546	-133.501	0
0.9740	-40.187	30.1977	-94.5996	-120.376	0
0.9747	-35.6262	31.713	-94.5996	-108.198	0
0.9753	-35.9263	30.793	-94.2906	-93.5481	0
0.9760	-31.3455	31.1177	-98.2608	-69.4362	0
0.9767	-18.5232	36.6107	-95.5132	-40.1356	0
0.9773	-11.502	39.046	-88.1908	-13.8872	0
0.9780	-12.7222	39.6413	-86.0546	19.0759	0
0.9787	-9.36164	43.3213	-82.0844	61.5006	0
0.9793	-3.26057	44.8366	-70.7919	103.01	0
0.9800	-2.36041	43.3213	-57.9744	145.709	0
0.9807	-2.66047	45.1342	-43.632	196.069	0
0.9813	0.700123	48.4895	-29.5919	247.956	0
0.9820	2.8405	51.8448	-20.4422	301.979	0
0.9827	2.54044	54.6048	-9.45207	359.054	0
0.9833	1.00018	55.2001	4.89036	408.773	0
0.9840	-2.66047	57.0401	13.4353	456.692	0
0.9847	-7.54132	61.9378	18.0102	512.24	0
0.9853	-10.5819	64.0754	25.0302	558.633	0
0.9860	-13.6424	62.8307	29.0004	592.512	0
0.9867	-16.7029	61.6131	28.6914	633.685	0
0.9873	-18.2232	60.3954	27.7778	673.973	0
0.9880	-20.0435	58.5825	23.8076	700.222	0
0.9887	-24.0242	55.8225	13.7377	725.555	0
0.9893	-26.4646	52.1695	1.53152	753.634	0
0.9900	-29.8252	50.6272	-8.53841	775.61	0
0.9907	-34.386	50.0319	-17.0834	796.669	0
0.9913	-36.5264	47.2719	-28.067	818.95	0
0.9920	-42.9475	46.6766	-40.5821	836.958	0
0.9927	-65.5315	50.3295	-48.5158	853.744	0
0.9933	-85.9751	51.5472	-51.8746	874.774	0
0.9940	-81.6943	53.3872	-58.5857	895.528	0
0.9947	-62.4709	59.4754	-62.8582	912.01	0
0.9953	-47.5083	60.3954	-59.8083	925.439	0
0.9960	-37.4466	55.5248	-59.197	938.869	0
0.9967	-31.9456	52.7648	-61.6356	953.519	0
0.9973	-31.0454	52.7648	-59.8083	966.948	0
0.9980	-30.7254	50.3295	-53.3996	977.325	0
0.9987	-34.386	48.8142	-43.0207	984.651	0
0.9993	-43.0875	48.0024	-28.0013	992.159	0
1.0000	-45.2279	48.3272	-14.5725	997.042	0
1.0007	-37.2865	45.5671	-5.41621	997.653	0
1.0013	-31.1855	44.0518	5.56739	998.568	0
1.0020	-29.9652	42.8342	19.6075	1000.09	0
1.0027	-26.6047	39.1542	33.0362	994.295	0
1.0033	-22.944	34.9059	44.3222	982.392	0
1.0040	-22.944	33.3636	52.8672	972.93	0
1.0047	-22.944	31.2259	58.9735	961.943	0
1.0053	-18.6833	27.8706	63.8573	944.851	0
1.0060	-14.4025	26.9506	66.9072	926.538	0
1.0067	-10.4418	26.0306	67.2162	910.362	0
1.0073	-4.64081	21.16	67.8209	896.322	0
1.0080	-1.90033	16.2894	68.7411	882.587	0
1.0087	-7.70135	15.3694	64.4686	864	0
1.0093	-15.6227	13.8271	55.0034	842.635	0
1.0100	-18.6833	8.65884	47.681	822.185	0
1.0107	-19.9035	5.30354	42.1859	799.294	0
1.0113	-20.5036	5.60119	34.5612	773.656	0
1.0120	-21.4237	4.38354	25.7073	748.934	0
1.0127	-25.7045	2.24589	21.1324	723.296	0
1.0133	-29.3651	2.84118	17.4712	695.521	0
1.0140	-27.5248	2.84118	9.83988	670.189	0
1.0147	-26.0046	-0.811766	3.43114	646.382	0
1.0153	-26.6047	-5.38472	2.51748	619.554	0
1.0160	-26.6047	-8.74002	3.43114	589.643	0
1.0167	-27.5248	-10.8777	4.04244	560.647	0
1.0173	-29.6652	-11.7977	5.26503	533.789	0
1.0180	-26.6047	-11.2024	8.00599	506.014	0
1.0187	-19.2834	-9.95767	14.7237	474.272	0
1.0193	-13.8024	-9.95767	25.7073	443.14	0
1.0200	-12.5822	-11.5	33.0362	415.976	0
1.0207	-13.8024	-13.0153	35.7772	389.728	0
1.0213	-15.6227	-14.233	43.4085	363.51	0
1.0220	-15.6227	-14.233	55.0034	339.703	0
1.0227	-15.9228	-12.0953	64.1597	314.676	0
1.0233	-15.3227	-9.36237	71.4887	289.038	0
1.0240	-12.8823	-7.52237	76.9772	265.536	0
1.0247	-11.9621	-9.06472	79.1134	240.814	0
1.0253	-11.362	-13.313	81.5586	214.26	0
1.0260	-8.30145	-15.4506	84.6085	188.317	0
1.0267	-7.08124	-15.4506	82.4723	161.458	0
1.0273	-8.30145	-16.993	77.8974	132.799	0
1.0280	-6.78119	-19.4283	75.1499	104.719	0
1.0287	-5.24092	-19.4283	69.6548	78.1653	0
1.0293	-6.16108	-17.2906	58.6712	50.696	0
1.0300	-4.94087	-15.4506	47.681	20.7851	0
1.0307	-3.12055	-15.153	36.6974	-9.1259	0
1.0313	-3.4206	-15.4506	25.096	-34.4586	0
1.0320	-3.72065	-15.7753	11.9761	-58.2653	0
1.0327	-6.48113	-16.6953	-2.67524	-82.3772	0
1.0333	-11.9621	-15.7753	-15.7951	-104.933	0
1.0340	-11.0419	-13.6377	-23.7288	-126.603	0
1.0347	-8.30145	-12.0953	-31.0512	-147.357	0
1.0353	-11.9621	-9.95767	-39.5961	-162.313	0
1.0360	-15.6227	-5.38472	-44.4799	-174.827	0
1.0367	-12.8823	-3.86942	-43.8686	-191.003	0
1.0373	-11.0419	-7.22472	-42.3437	-203.517	0
1.0380	-11.0419	-12.42	-41.7324	-211.147	0
1.0387	-7.38129	-17.2906	-39.2938	-221.524	0
1.0393	-2.80049	-20.6459	-32.2738	-232.512	0
1.0400	2.68047	-23.7036	-22.8151	-238.311	0
1.0407	11.222	-29.1965	-15.7951	-243.5	0
1.0413	11.8421	-34.3918	-10.3	-248.994	0
1.0420	3.90068	-34.6895	-1.45265	-253.572	0
1.0427	2.98052	-36.5295	8.61729	-260.897	0
1.0433	9.7017	-43.8354	16.551	-267.001	0
1.0440	16.4229	-51.1683	22.0461	-268.222	0
1.0447	24.6643	-53.6036	22.9597	-271.579	0
1.0453	31.6655	-53.0083	20.8235	-280.125	0
1.0460	30.1453	-54.8213	21.1324	-285.619	0
1.0467	25.2644	-59.3942	20.8235	-289.282	0
1.0473	25.2644	-61.5319	16.551	-295.081	0
1.0480	26.7847	-61.8566	12.8898	-297.828	0
1.0487	24.3443	-64.8872	8.61729	-299.354	0
1.0493	20.0835	-67.6472	-1.14371	-308.815	0
1.0500	17.6431	-67.3495	-11.8249	-319.498	0
1.0507	12.7622	-66.1319	-21.9015	-321.329	0
1.0513	3.60063	-67.6472	-34.41	-321.94	0
1.0520	1.76031	-70.0825	-43.8686	-328.044	0
1.0527	7.88138	-71.3001	-49.0614	-335.979	0
1.0533	6.64116	-71.9225	-58.8224	-341.779	0
1.0540	-0.0600105	-74.9801	-70.1149	-346.021	0
1.0547	-0.980172	-78.6331	-71.3375	-348.158	0
1.0553	0.860151	-80.4731	-69.5036	-350.904	0
1.0560	2.08036	-82.6107	-74.6963	-353.346	0
1.0567	7.26127	-85.966	-77.1349	-353.346	0
1.0573	10.9219	-85.046	-72.2511	-350.904	0
1.0580	8.78154	-80.4731	-70.4238	-348.158	0
1.0587	10.0018	-80.1484	-66.4537	-345.105	0
1.0593	17.323	-80.1484	-53.3339	-341.779	0
1.0600	22.824	-74.0601	-44.4799	-336.285	0
1.0607	27.4048	-68.2695	-40.5164	-330.18	0
1.0613	34.7261	-68.5672	-28.3036	-325.907	0
1.0620	43.2676	-69.1625	-12.7452	-318.887	0
1.0627	53.0293	-65.5095	-3.89125	-308.815	0
1.0633	60.0505	-62.7766	3.7335	-301.796	0
1.0640	64.3313	-61.8566	10.4512	-298.743	0
1.0647	69.2121	-59.3942	14.1124	-293.86	0
1.0653	73.4929	-57.5813	18.6872	-287.45	0
1.0660	73.1728	-56.0389	21.7437	-283.788	0
1.0667	67.3718	-52.0883	18.6872	-283.483	0
1.0673	58.5302	-49.653	17.4712	-281.041	0
1.0680	53.0293	-51.1683	18.3849	-277.073	0
1.0687	52.1291	-50.546	12.5874	-277.378	0
1.0693	53.0293	-49.3283	1.29489	-280.125	0
1.0700	53.0293	-48.4083	-8.16375	-279.515	0
1.0707	48.7685	-45.3777	-15.1838	-277.378	0
1.0713	46.6282	-42.9154	-21.5925	-277.378	0
1.0720	51.8091	-41.4001	-31.3601	-276.463	0
1.0727	54.5696	-38.3424	-42.6526	-273.716	0
1.0733	47.2483	-36.5295	-50.5863	-272.8	0
1.0740	40.8271	-35.6095	-56.6861	-270.358	0
1.0747	37.4666	-31.6318	-61.8788	-264.865	0
1.0753	29.8452	-31.0365	-63.4038	-260.286	0
1.0760	24.0442	-33.1742	-64.6198	-256.929	0
1.0767	25.2644	-28.8989	-66.1513	-250.825	0
1.0773	20.6836	-25.8412	-64.9287	-242.889	0
1.0780	6.34111	-29.4942	-62.4836	-235.564	0
1.0787	-5.56097	-27.0589	-57.2974	-225.187	0
1.0793	-2.80049	-18.8059	-43.2573	-213.589	0
1.0800	13.6624	-16.073	-29.8351	-205.958	0
1.0807	31.9856	-14.233	-26.4763	-198.633	0
1.0813	41.1272	-10.8777	-22.5062	-184.899	0
1.0820	42.6675	-9.95767	-11.2202	-170.248	0
1.0827	38.6868	-5.38472	-1.45265	-159.871	0
1.0833	31.9856	2.24589	7.40127	-152.241	0
1.0840	27.7048	4.05883	16.551	-144.61	0
1.0847	26.4846	7.41413	20.2188	-137.59	0
1.0853	26.7847	15.9647	21.7437	-132.707	0
1.0860	30.1453	18.7247	27.5411	-129.655	0
1.0867	31.0654	16.8847	31.2023	-125.992	0
1.0873	27.4048	18.4	30.9	-121.719	0
1.0880	25.2644	17.8047	30.9	-118.667	0
1.0887	22.824	10.7965	28.4548	-117.752	0
1.0893	13.6624	7.41413	21.1324	-119.278	0
1.0900	4.52079	10.1741	14.7237	-120.193	0
1.0907	2.68047	12.0141	10.1422	-118.362	0
1.0913	3.60063	8.33413	4.04244	-118.972	0
1.0920	1.46026	1.92118	-2.67524	-122.33	0
1.0927	-7.08124	-3.86942	-11.2202	-121.109	0
1.0933	-20.8236	-6.92707	-20.9812	-118.972	0
1.0940	-32.1056	-7.52237	-25.5627	-121.414	0
1.0947	-36.3864	-9.95767	-25.5627	-120.804	0
1.0953	-36.6864	-15.4506	-25.5627	-117.141	0
1.0960	-36.3864	-17.913	-27.39	-116.836	0
1.0967	-32.7257	-16.073	-29.2239	-115.31	0
1.0973	-24.7843	-14.5577	-28.3036	-108.9	0
1.0980	-15.6227	-15.153	-23.7288	-105.238	0
1.0987	-8.60151	-17.5883	-15.4927	-102.491	0
1.0993	-3.72065	-19.4283	-5.11384	-95.8066	0
1.1000	0.860151	-17.5883	3.43114	-89.7024	0
1.1007	5.1209	-15.4506	9.53752	-87.5659	0
1.1013	7.26127	-15.153	18.0825	-80.8512	0
1.1020	9.10159	-13.0153	29.9798	-71.0843	0
1.1027	11.222	-10.2824	42.4949	-64.3696	0
1.1033	10.9219	-10.2824	54.0898	-60.4018	0
1.1040	9.40165	-9.66002	59.8872	-56.1288	0
1.1047	10.9219	-7.82001	58.6712	-51.2454	0
1.1053	14.5826	-6.60237	55.3123	-48.8037	0
1.1060	12.4422	-5.38472	55.0034	-48.8037	0
1.1067	6.64116	-5.38472	56.8373	-46.6672	0
1.1073	3.30058	-7.52237	55.0034	-43.6151	0
1.1080	1.76031	-9.95767	48.5947	-44.5307	0
1.1087	0.860151	-12.7177	42.4949	-46.362	0
1.1093	0.540095	-13.313	35.7772	-47.2776	0
1.1100	-2.80049	-12.0953	25.7073	-51.2454	0
1.1107	-5.86103	-14.8553	16.551	-55.2132	0
1.1113	-4.34076	-18.8059	9.22858	-56.7393	0
1.1120	-7.08124	-17.5883	-1.14371	-59.7914	0
1.1127	-20.2035	-18.5083	-11.5226	-64.0644	0
1.1133	-33.3258	-23.4059	-19.1539	-64.98	0
1.1140	-34.8461	-23.7036	-26.4763	-65.8957	0
1.1147	-27.5248	-22.7836	-30.4399	-68.6426	0
1.1153	-21.7238	-24.9212	-30.1375	-70.1687	0
1.1160	-19.2834	-25.5436	-32.5761	-69.253	0
1.1167	-17.4631	-26.4365	-37.1575	-67.1165	0
1.1173	-14.7026	-29.1965	-37.4599	-65.8957	0
1.1180	-11.362	-28.2765	-34.41	-63.454	0
1.1187	-8.30145	-24.2989	-28.9149	-57.3497	0
1.1193	-5.56097	-23.0812	-18.2337	-51.8558	0
1.1200	-2.20039	-22.1883	-5.41621	-50.3298	0
1.1207	1.76031	-20.3483	2.81985	-46.6672	0
1.1213	1.76031	-18.8059	8.61729	-40.2577	0
1.1220	-1.58028	-17.2906	17.4712	-32.9326	0
1.1227	0.860151	-15.4506	28.4548	-23.1657	0
1.1233	6.96122	-9.95767	37.9134	-19.198	0
1.1240	5.741	-5.08707	44.3222	-21.6397	0
1.1247	0.240042	-5.68236	48.2923	-21.0292	0
1.1253	-0.0600105	-5.68236	50.7309	-17.9771	0
1.1260	1.76031	0.703531	53.1761	-20.1136	0
1.1267	2.68047	4.68119	54.3987	-20.1136	0
1.1273	3.30058	3.16589	53.4785	-18.2823	0
1.1280	2.08036	2.84118	51.6511	-21.0292	0
1.1287	-0.980172	4.68119	46.7674	-22.2501	0
1.1293	-2.50044	4.68119	36.6974	-21.0292	0
1.1300	-2.20039	6.52119	26.6275	-24.997	0
1.1307	-3.72065	9.55178	19.2985	-29.5752	0
1.1313	-4.94087	10.1741	10.4512	-31.4065	0
1.1320	-6.48113	9.25414	-2.06394	-37.5108	0
1.1327	-8.30145	9.87649	-11.5226	-44.8359	0
1.1333	-9.22161	9.25414	-18.845	-46.6672	0
1.1340	-12.2621	9.25414	-26.4763	-48.4985	0
1.1347	-22.3439	12.0141	-30.4399	-50.9402	0
1.1353	-32.7257	11.0941	-30.7488	-50.3298	0
1.1360	-35.1662	6.52119	-34.41	-49.1089	0
1.1367	-32.1056	6.52119	-37.7688	-49.4141	0
1.1373	-26.0046	9.55178	-35.0213	-48.1933	0
1.1380	-12.2621	10.1741	-28.3036	-44.8359	0
1.1387	1.1602	11.0941	-19.1539	-41.4786	0
1.1393	2.68047	10.1741	-7.86139	-38.4264	0
1.1400	-0.980172	5.60119	1.29489	-34.7639	0
1.1407	0.540095	6.19648	5.26503	-30.1857	0
1.1413	2.98052	11.0941	10.1422	-24.0814	0
1.1420	5.1209	12.0141	22.0461	-17.3667	0
1.1427	10.3218	11.0941	36.3885	-10.9572	0
1.1433	13.9824	12.0141	44.3222	-6.9894	0
1.1440	13.6624	14.7471	48.5947	-5.46333	0
1.1447	13.6624	18.1024	55.9236	-4.24247	0
1.1453	15.8028	19.6447	62.6347	-0.579906	0
1.1460	18.2432	18.4	65.6846	0.946163	0
1.1467	20.0835	17.5071	66.6049	-2.7164	0
1.1473	17.323	17.5071	66.9072	-4.8529	0
1.1480	11.542	15.9647	64.771	-3.93726	0
1.1487	12.4422	15.6671	57.751	-7.59983	0
1.1493	16.4229	16.5871	46.7674	-12.4832	0
1.1500	15.2027	16.5871	36.6974	-14.3145	0
1.1507	13.6624	17.1824	28.7637	-17.6719	0
1.1513	16.4229	17.1824	19.6075	-24.3866	0
1.1520	16.1028	12.9071	9.83988	-29.27	0
1.1527	11.542	9.25414	0.992533	-30.1857	0
1.1533	7.26127	9.55178	-6.94773	-31.1013	0
1.1540	2.68047	8.65884	-12.7452	-34.4586	0
1.1547	-1.28022	6.52119	-15.4927	-40.2577	0
1.1553	-3.72065	6.52119	-18.5426	-44.5307	0
1.1560	-7.38129	7.41413	-22.2038	-45.4464	0
1.1567	-9.22161	7.41413	-23.7288	-47.5828	0
1.1573	-6.16108	7.41413	-20.6789	-48.4985	0
1.1580	-7.38129	5.60119	-16.0974	-44.2255	0
1.1587	-11.9621	4.68119	-12.7452	-39.3421	0
1.1593	-12.5822	8.65884	-7.55245	-36.9004	0
1.1600	-14.7026	12.9071	0.992533	-33.8482	0
1.1607	-20.2035	14.1518	10.1422	-28.3544	0
1.1613	-20.8236	15.6671	18.3849	-21.9449	0
1.1620	-20.8236	18.4	26.3186	-15.5354	0
1.1627	-21.7238	21.16	35.7772	-10.9572	0
1.1633	-20.8236	23	47.3787	-10.0415	0
1.1640	-30.2653	21.4577	54.3987	-9.1259	0
1.1647	-51.9491	20.24	53.4785	-4.54769	0
1.1653	-61.7108	21.4577	53.1761	-0.274693	0
1.1660	-50.4088	22.08	55.6147	0.946163	0
1.1667	-31.1855	23	53.1761	1.8618	0
1.1673	-13.4824	25.733	48.2923	3.69309	0
1.1680	-3.12055	26.0306	44.0198	2.77745	0
1.1687	1.1602	20.8624	36.6974	-1.80076	0
1.1693	7.56132	18.4	27.2322	-5.46333	0
1.1700	11.542	18.7247	18.6872	-7.29461	0
1.1707	6.96122	15.0447	10.1422	-9.43111	0
1.1713	2.68047	11.6894	-1.14371	-12.4832	0
1.1720	1.76031	12.3118	-14.5725	-16.1458	0
1.1727	-0.0600105	11.6894	-26.1674	-21.3345	0
1.1733	0.240042	10.1741	-35.0213	-27.4387	0
1.1740	4.82084	9.87649	-44.1776	-32.0169	0
1.1747	6.34111	5.89883	-51.5	-31.7117	0
1.1753	1.76031	-0.189412	-52.7226	-30.7961	0
1.1760	-4.0207	-1.43412	-53.6362	-35.0691	0
1.1767	-7.38129	-1.73177	-57.6063	-39.6473	0
1.1773	-5.86103	-4.78942	-58.2111	-37.5108	0
1.1780	-1.58028	-6.30472	-55.7725	-33.543	0
1.1787	4.52079	-4.78942	-51.8023	-31.1013	0
1.1793	10.3218	-5.08707	-43.5663	-26.5231	0
1.1800	11.8421	-5.38472	-34.41	-20.1136	0
1.1807	8.48148	-5.68236	-26.1674	-15.5354	0
1.1813	2.68047	-6.60237	-15.1838	-9.43111	0
1.1820	-5.56097	-5.08707	-1.75501	-2.41119	0
1.1827	-9.52167	-2.65177	8.92622	3.69309	0
1.1833	-6.48113	-3.57177	16.551	9.79737	0
1.1840	-3.72065	-3.86942	22.355	16.5121	0
1.1847	-2.20039	-1.73177	27.5411	19.259	0
1.1853	5.42095	-0.811766	32.116	19.259	0
1.1860	12.4422	0.108236	33.9499	20.1746	0
1.1867	13.3623	1.02824	34.8635	21.0903	0
1.1873	15.2027	0.108236	35.7772	18.9538	0
1.1880	16.1028	-1.43412	33.9499	16.2069	0
1.1887	11.8421	0.405883	27.5411	13.7651	0
1.1893	9.7017	1.32588	16.8599	10.4078	0
1.1900	9.10159	1.62353	6.17868	6.44001	0
1.1907	5.741	2.84118	-0.230057	2.47223	0
1.1913	6.96122	2.24589	-7.25009	-2.7164	0
1.1920	11.222	-0.189412	-17.629	-6.9894	0
1.1927	8.48148	-0.189412	-26.1674	-9.73632	0
1.1933	4.20074	0.108236	-33.4963	-15.2302	0
1.1940	5.42095	-2.32706	-42.3437	-21.0292	0
1.1947	5.42095	-4.16707	-46.3138	-22.5553	0
1.1953	5.1209	-2.32706	-46.9251	-23.7762	0
1.1960	9.40165	-0.514119	-52.1113	-29.27	0
1.1967	12.1421	-1.10941	-55.1612	-32.3222	0
1.1973	8.78154	-2.32706	-51.1976	-30.4909	0
1.1980	7.26127	-1.73177	-46.6162	-29.5752	0
1.1987	9.7017	-0.811766	-42.0413	-28.6596	0
1.1993	10.0018	-1.73177	-34.7124	-23.7762	0
1.2000	8.78154	-2.32706	-25.2537	-21.0292	0
1.2007	6.96122	0.703531	-16.0974	-21.0292	0
1.2013	4.20074	3.46354	-8.16375	-18.8927	0
1.2020	6.04106	3.16589	0.381238	-12.7885	0
1.2027	12.4422	3.16589	10.1422	-7.29461	0
1.2033	13.9824	3.76118	18.6872	-5.46333	0
1.2040	11.542	1.02824	26.9298	-7.29461	0
1.2047	11.8421	1.02824	34.2522	-10.0415	0
1.2053	11.8421	4.68119	35.1725	-10.9572	0
1.2060	8.78154	4.68119	33.0362	-10.3468	0
1.2067	10.9219	1.92118	34.2522	-9.43111	0
1.2073	16.1028	3.16589	33.3386	-7.90504	0
1.2080	14.5826	4.05883	25.4049	-8.82068	0
1.2087	7.88138	1.92118	17.4712	-12.7885	0
1.2093	2.08036	0.108236	11.0625	-16.7562	0
1.2100	-1.58028	-1.73177	1.29489	-20.724	0
1.2107	-5.56097	-2.02942	-6.6388	-23.7762	0
1.2113	-8.30145	-0.514119	-11.5226	-26.5231	0
1.2120	-6.48113	-2.65177	-20.6789	-31.7117	0
1.2127	-3.72065	-8.14472	-32.5761	-37.5108	0
1.2133	-6.48113	-10.2824	-40.2074	-40.8681	0
1.2140	-11.9621	-8.74002	-44.7889	-43.9203	0
1.2147	-13.8024	-7.52237	-48.4501	-48.4985	0
1.2153	-13.8024	-8.74002	-49.6661	-50.9402	0
1.2160	-17.4631	-9.95767	-49.6661	-49.4141	0
1.2167	-23.8642	-8.14472	-48.4501	-46.6672	0
1.2173	-25.7045	-3.57177	-43.8686	-43.6151	0
1.2180	-21.1237	-3.24707	-37.7688	-39.9525	0
1.2187	-17.4631	-5.38472	-29.5262	-35.0691	0
1.2193	-16.2428	-4.78942	-18.2337	-28.9648	0
1.2200	-13.8024	-2.65177	-7.25009	-23.1657	0
1.2207	-13.4824	-2.02942	0.683599	-20.4188	0
1.2213	-22.3439	-2.65177	11.3648	-17.3667	0
1.2220	-31.5055	-2.02942	23.571	-10.652	0
1.2227	-31.1855	-0.811766	31.8136	-3.63205	0
1.2233	-22.944	1.02824	39.136	-0.274693	0
1.2240	-12.2621	2.24589	49.206	2.77745	0
1.2247	-3.72065	2.84118	54.0898	6.44001	0
1.2253	2.08036	2.84118	53.4785	9.18694	0
1.2260	7.26127	4.68119	55.9236	10.1026	0
1.2267	10.9219	5.30354	58.9735	9.18694	0
1.2273	13.0623	3.76118	55.6147	5.21916	0
1.2280	14.5826	3.76118	49.8173	2.16702	0
1.2287	14.5826	5.89883	45.8537	1.8618	0
1.2293	15.5027	4.68119	36.6974	-1.80076	0
1.2300	17.6431	1.62353	23.571	-7.90504	0
1.2307	16.4229	1.02824	15.335	-10.652	0
1.2313	10.6219	1.02824	8.92622	-12.7885	0
1.2320	6.04106	0.108236	-2.67524	-19.5032	0
1.2327	1.76031	-0.514119	-14.5725	-25.6074	0
1.2333	-0.0600105	-0.514119	-21.2902	-30.1857	0
1.2340	3.30058	0.108236	-28.9149	-36.9004	0
1.2347	2.98052	0.108236	-37.4599	-43.6151	0
1.2353	-2.50044	-0.811766	-40.8187	-46.6672	0
1.2360	-0.980172	-1.73177	-41.1211	-48.1933	0
1.2367	6.04106	-2.65177	-43.5663	-50.0246	0
1.2373	9.10159	-2.02942	-43.8686	-52.1611	0
1.2380	11.222	-1.73177	-41.1211	-52.4663	0
1.2387	13.6624	-3.57177	-35.0213	-50.3298	0
1.2393	12.7622	-3.86942	-25.5627	-46.9724	0
1.2400	14.8826	-0.811766	-17.629	-43.9203	0
1.2407	19.1634	0.108236	-13.0475	-40.2577	0
1.2413	18.5432	-1.73177	-6.33644	-36.5951	0
1.2420	17.6431	0.108236	3.12878	-34.1534	0
1.2427	20.0835	1.92118	12.2785	-32.9326	0
1.2433	19.1634	0.405883	19.2985	-30.4909	0
1.2440	16.1028	0.703531	21.7437	-28.0492	0
1.2447	15.2027	4.97883	22.6574	-26.5231	0
1.2453	11.8421	7.11648	27.2322	-26.5231	0
1.2460	8.48148	5.60119	28.4548	-24.997	0
1.2467	6.96122	5.60119	22.9597	-24.997	0
1.2473	1.1602	4.97883	21.7437	-27.7439	0
1.2480	-3.12055	2.24589	22.9597	-29.27	0
1.2487	-0.980172	1.92118	16.2486	-31.1013	0
1.2493	-3.4206	4.38354	4.04244	-37.5108	0
1.2500	-9.52167	3.76118	-5.41621	-41.7838	0
1.2507	-9.22161	2.84118	-14.5725	-39.6473	0
1.2513	-7.08124	4.05883	-23.7288	-41.7838	0
1.2520	-7.38129	2.54353	-30.1375	-48.4985	0
1.2527	-9.22161	1.02824	-35.3237	-51.2454	0
1.2533	-15.0226	3.16589	-38.6825	-52.1611	0
1.2540	-19.2834	4.68119	-38.0712	-54.2976	0
1.2547	-13.8024	2.84118	-36.8486	-55.2132	0
1.2553	-8.92156	1.02824	-39.2938	-57.3497	0
1.2560	-10.1418	1.02824	-40.2074	-57.6549	0
1.2567	-8.30145	0.703531	-35.6326	-53.0767	0
1.2573	-13.8024	-0.811766	-31.3601	-50.635	0
1.2580	-34.8461	-1.73177	-31.0512	-51.2454	0
1.2587	-49.1886	1.02824	-24.6424	-47.5828	0
1.2593	-37.2865	2.24589	-11.2202	-42.089	0
1.2600	-13.8024	1.02824	-3.27996	-38.4264	0
1.2607	5.42095	1.62353	0.0723037	-33.543	0
1.2613	17.9431	3.46354	9.83988	-28.3544	0
1.2620	25.2644	4.97883	21.7437	-23.4709	0
1.2627	28.325	6.52119	30.2887	-17.3667	0
1.2633	27.4048	6.81884	38.2224	-14.3145	0
1.2640	24.6643	7.73884	44.9335	-14.3145	0
1.2647	24.9644	10.4718	47.99	-13.0937	0
1.2653	25.5645	10.1741	52.2624	-14.3145	0
1.2660	22.824	8.33413	56.8373	-17.3667	0
1.2667	21.9038	9.87649	56.8373	-15.5354	0
1.2673	21.9038	10.1741	52.8672	-12.7885	0
1.2680	19.4634	7.11648	48.5947	-15.5354	0
1.2687	18.2432	7.41413	44.3222	-18.2823	0
1.2693	16.4229	8.95649	36.3885	-18.8927	0
1.2700	9.10159	7.11648	24.4912	-21.0292	0
1.2707	1.76031	7.73884	16.551	-22.5553	0
1.2713	1.1602	9.87649	11.0625	-23.1657	0
1.2720	2.38042	7.73884	-1.45265	-28.6596	0
1.2727	1.46026	4.68119	-14.5725	-37.5108	0
1.2733	0.540095	4.97883	-20.0676	-40.2577	0
1.2740	-0.360063	6.52119	-27.39	-38.1212	0
1.2747	-1.90033	6.52119	-38.9849	-37.5108	0
1.2753	-2.80049	5.30354	-43.5663	-38.4264	0
1.2760	-3.12055	4.68119	-42.6526	-39.0369	0
1.2767	-2.50044	4.05883	-43.8686	-39.3421	0
1.2773	-2.80049	2.24589	-42.955	-36.5951	0
1.2780	-1.90033	1.92118	-37.1575	-31.4065	0
1.2787	0.860151	3.76118	-29.8351	-28.0492	0
1.2793	0.860151	3.46354	-20.0676	-23.7762	0
1.2800	-4.0207	1.92118	-9.6887	-17.6719	0
1.2807	-6.48113	2.84118	-0.538991	-13.7041	0
1.2813	-5.56097	5.30354	9.22858	-9.73632	0
1.2820	-6.78119	5.60119	20.8235	-1.49555	0
1.2827	-8.92156	7.11648	30.2887	7.35566	0
1.2833	-8.60151	8.03649	38.2224	12.2391	0
1.2840	-8.30145	5.60119	45.5448	14.3756	0
1.2847	-10.4418	5.60119	48.9036	15.2912	0
1.2853	-13.8024	8.65884	50.1262	16.5121	0
1.2860	-14.1025	8.33413	52.8672	17.7329	0
1.2867	-12.2621	6.52119	53.1761	17.4277	0
1.2873	-11.0419	7.41413	48.2923	17.7329	0
1.2880	-11.362	9.25414	45.8537	20.1746	0
1.2887	-14.7026	9.25414	44.0198	20.1746	0
1.2893	-18.0632	9.25414	35.4748	15.5964	0
1.2900	-17.7631	9.25414	24.7936	12.5443	0
1.2907	-18.3832	8.03649	18.0825	10.713	0
1.2913	-22.3439	6.52119	10.7535	6.44001	0
1.2920	-24.7843	5.89883	-0.538991	0.946163	0
1.2927	-23.8642	6.52119	-11.8249	-3.32683	0
1.2933	-24.1642	4.38354	-20.9812	-7.29461	0
1.2940	-21.1237	1.02824	-28.3036	-10.652	0
1.2947	-17.4631	3.16589	-33.7987	-8.82068	0
1.2953	-22.0439	3.76118	-36.5462	-6.68418	0
1.2960	-29.3651	-2.65177	-39.9051	-10.0415	0
1.2967	-29.0451	-5.08707	-44.1776	-11.5676	0
1.2973	-24.1642	-1.43412	-44.1776	-7.29461	0
1.2980	-20.2035	-1.73177	-39.9051	-3.63205	0
1.2987	-15.6227	-2.32706	-35.0213	-1.80076	0
1.2993	-9.52167	1.32588	-27.39	1.55659	0
1.3000	-5.24092	2.54353	-16.4064	6.1348	0
1.3007	-3.72065	0.108236	-9.38634	11.6286	0
1.3013	-0.680119	0.703531	-2.67524	19.259	0
1.3020	5.42095	3.76118	9.53752	25.9737	0
1.3027	9.40165	7.11648	19.2985	31.1623	0
1.3033	7.56132	8.95649	23.2687	37.2666	0
1.3040	5.42095	7.41413	29.0661	45.5074	0
1.3047	6.34111	7.11648	34.8635	53.1377	0
1.3053	6.96122	10.1741	38.8337	56.8003	0
1.3060	2.08036	10.4718	43.1062	57.716	0
1.3067	-4.0207	8.33413	43.4085	57.4107	0
1.3073	-4.94087	7.73884	40.3586	56.4951	0
1.3080	-1.90033	7.73884	38.5247	54.3586	0
1.3087	-0.980172	8.03649	30.591	51.9169	0
1.3093	-3.72065	7.73884	15.6373	47.6439	0
1.3100	-5.56097	4.68119	5.56739	45.2022	0
1.3107	-4.34076	2.54353	-2.67524	44.5918	0
1.3113	-2.50044	4.97883	-15.4927	40.624	0
1.3120	-3.72065	4.68119	-27.0876	35.7405	0
1.3127	-6.48113	1.02824	-36.5462	34.5197	0
1.3133	-7.38129	0.405883	-46.6162	32.6884	0
1.3140	-7.38129	0.703531	-53.0249	28.4154	0
1.3147	-7.38129	-2.02942	-57.9087	26.8893	0
1.3153	-0.360063	-3.57177	-62.7925	25.9737	0
1.3160	8.48148	-3.24707	-62.1812	24.7528	0
1.3167	9.10159	-3.24707	-58.8224	24.4476	0
1.3173	9.10159	-1.10941	-56.6861	23.2268	0
1.3180	13.6624	0.405883	-51.1976	24.4476	0
1.3187	7.88138	-0.811766	-41.43	31.4676	0
1.3193	-9.22161	-0.514119	-29.2239	38.1823	0
1.3200	-18.9833	1.32588	-14.5725	40.3188	0
1.3207	-15.6227	1.32588	-3.58889	41.5396	0
1.3213	-4.34076	3.76118	4.65373	44.5918	0
1.3220	7.88138	7.41413	20.2188	50.3908	0
1.3227	12.7622	6.52119	37.6111	57.1055	0
1.3233	10.9219	4.68119	48.2923	62.2942	0
1.3240	11.8421	5.60119	57.4486	66.2619	0
1.3247	13.6624	8.03649	65.6846	68.7037	0
1.3253	9.40165	8.95649	67.5185	68.3984	0
1.3260	2.68047	8.33413	67.8209	68.3984	0
1.3267	1.1602	7.11648	69.9571	68.7037	0
1.3273	1.76031	7.73884	68.7411	65.9567	0
1.3280	-6.78119	10.1741	63.8573	62.9046	0
1.3287	-24.1642	9.55178	58.3623	58.3264	0
1.3293	-33.0258	7.41413	49.5149	49.4752	0
1.3300	-24.7843	7.41413	36.3885	43.3709	0
1.3307	-7.38129	7.41413	26.0162	40.3188	0
1.3313	9.40165	5.30354	19.2985	32.9936	0
1.3320	22.2239	3.46354	7.70363	24.1424	0
1.3327	27.4048	2.84118	-8.16375	17.7329	0
[truncated: 58,606 more rows]
