# Supplementary material for: Identification of Haptic Based Guiding Using Hard Reins
Source: PLoS One. 2015 Jul 22;10(7):e0132020. doi: 10.1371/journal.pone.0132020 (PMC4511788; doi:10.1371/journal.pone.0132020)
Supplement: S3 File — (ZIP) [file pone.0132020.s003.zip › EMGData1/Subject2/T20/t20.txt]

0.0000	-0.872473	9.91724	18.426	0.811113	0
0.0007	-2.40415	8.71845	11.7116	-1.6305	0
0.0013	-2.70467	10.8617	7.13575	-1.6305	0
0.0020	1.26024	11.443	8.66103	-0.103458	0
0.0027	2.78222	10.2442	5.60514	-1.01803	0
0.0033	-1.18269	10.8617	1.9466	-2.23884	0
0.0040	-4.84707	11.443	4.99716	-1.6305	0
0.0047	-5.14759	9.62663	4.69317	-0.409695	0
0.0053	-3.92613	8.1009	-0.191993	-0.103458	0
0.0060	-1.79342	6.28455	1.64261	-0.103458	0
0.0067	0.0387766	4.43188	7.13575	0.202778	0
0.0073	-1.18269	4.14127	6.52244	-0.409695	0
0.0080	-1.4832	4.14127	4.69317	-0.409695	0
0.0087	0.95972	3.81432	7.43974	1.72982	0
0.0093	0.649507	3.81432	6.82643	1.42359	0
0.0100	-2.09393	4.14127	2.55458	-0.103458	0
0.0107	-1.79342	3.81432	0.111996	2.03192	0
0.0113	-0.261742	1.99798	1.0293	1.72982	0
0.0120	-1.18269	0.181634	1.64261	-2.54508	0
0.0127	-2.70467	-0.762865	0.421319	-1.9326	0
0.0133	-1.79342	-0.435923	-2.93856	0.811113	0
0.0140	-0.261742	-1.67104	-5.07182	-1.01803	0
0.0147	0.0387766	-2.57921	-4.46384	-0.103458	0
0.0153	-0.872473	-1.34409	-5.38114	2.6444	0
0.0160	0.348989	0.181634	-8.73569	-1.01803	0
0.0167	1.57045	-1.67104	-9.03968	-3.15341	0
0.0173	-0.571954	-1.67104	-4.76783	-0.711793	0
0.0180	-3.3154	0.181634	-2.63457	-1.6305	0
0.0187	-3.01488	-0.762865	-4.15985	-3.76588	0
0.0193	-1.79342	-3.19677	-3.24255	-2.85131	0
0.0200	-1.18269	-2.28859	1.33329	-2.23884	0
0.0207	-0.261742	-0.762865	2.85857	-4.06798	0
0.0213	0.95972	-0.762865	0.111996	-3.76588	0
0.0220	0.649507	0.47225	-1.71727	-3.15341	0
0.0227	-1.4832	1.99798	0.111996	-3.15341	0
0.0233	-3.01488	-1.67104	2.85857	-1.9326	0
0.0240	-0.261742	-4.39555	4.69317	-1.9326	0
0.0247	-0.261742	-3.19677	2.85857	-3.45965	0
0.0253	-0.261742	-3.48738	-0.191993	-4.06798	0
0.0260	-0.261742	-5.92128	-0.799972	-3.76588	0
0.0267	-0.261742	-5.63067	-1.71727	-3.76588	0
0.0273	-0.261742	-3.81432	-2.63457	-4.06798	0
0.0280	-0.261742	-2.86982	-1.10396	-6.5096	0
0.0287	-0.261742	-1.05348	1.0293	-6.2075	0
0.0293	-0.261742	-0.145308	-0.799972	-1.32427	0
0.0300	-0.261742	-2.86982	-2.93856	0.509015	0
0.0307	-0.261742	-5.34005	-0.799972	-2.85131	0
0.0313	-0.261742	-5.63067	0.725308	-3.45965	0
0.0320	-0.261742	-5.34005	-1.71727	-1.01803	0
0.0327	-0.261742	-6.24823	-3.54654	-1.9326	0
0.0333	-0.261742	-7.1564	-2.63457	-5.28879	0
0.0340	-0.261742	-5.63067	-2.93856	-5.59503	0
0.0347	-0.261742	-2.57921	-2.93856	-3.45965	0
0.0353	-0.261742	-4.10494	1.0293	-4.37422	0
0.0360	-1.18269	-9.91724	4.07986	-5.90126	0
0.0367	-1.18269	-11.116	1.64261	-2.85131	0
0.0373	-0.872473	-6.53884	0.725308	-1.01803	0
0.0380	-1.79342	-3.48738	1.9466	-4.68046	0
0.0387	-1.4832	-5.34005	0.421319	-5.59503	0
0.0393	1.26024	-7.44701	-0.799972	-2.85131	0
0.0400	0.0387766	-7.1564	1.33329	-2.85131	0
0.0407	-4.23634	-6.24823	-1.10396	-4.06798	0
0.0413	-2.09393	-6.24823	-4.46384	-4.06798	0
0.0420	0.649507	-5.63067	1.0293	-5.90126	0
0.0427	-2.40415	-5.34005	4.38918	-7.73041	0
0.0433	-3.01488	-6.24823	-0.799972	-4.98669	0
0.0440	-0.261742	-6.24823	-0.495983	-2.23884	0
0.0447	-1.4832	-3.48738	5.60514	-2.85131	0
0.0453	-3.01488	-1.96165	3.77587	-2.85131	0
0.0460	-1.79342	-1.96165	1.9466	-2.85131	0
0.0467	-3.3154	-2.57921	7.43974	-4.68046	0
0.0473	-5.75832	-4.39555	10.7943	-6.5096	0
0.0480	-5.75832	-5.01311	8.66103	-7.12207	0
0.0487	-5.75832	-3.48738	8.35171	-5.59503	0
0.0493	-5.75832	-3.19677	9.26901	-4.06798	0
0.0500	-5.75832	-5.34005	8.35171	-3.15341	0
0.0507	-5.75832	-5.34005	6.82643	-3.15341	0
0.0513	-5.75832	-1.96165	7.13575	-4.06798	0
0.0520	-5.75832	-0.762865	7.43974	-4.06798	0
0.0527	-5.75832	-2.57921	5.30115	-2.23884	0
0.0533	-5.75832	-3.48738	3.77587	-1.01803	0
0.0540	-5.75832	-1.96165	3.77587	-1.9326	0
0.0547	-5.75832	-1.67104	3.16789	-1.01803	0
0.0553	-5.75832	-1.05348	2.85857	-0.409695	0
0.0560	-5.75832	-0.762865	2.55458	-2.85131	0
0.0567	-5.75832	-1.96165	1.64261	-3.45965	0
0.0573	-5.75832	-0.762865	1.0293	-1.6305	0
0.0580	-5.75832	1.38042	1.9466	-2.85131	0
0.0587	-5.75832	-0.145308	3.16789	-4.06798	0
0.0593	-5.75832	-2.28859	5.91446	-1.9326	0
0.0600	-5.75832	-0.762865	8.35171	-2.23884	0
0.0607	-5.75832	-1.05348	5.60514	-4.68046	0
0.0613	-5.75832	-1.34409	3.77587	-3.45965	0
0.0620	-5.75832	1.08981	6.52244	-1.9326	0
0.0627	-5.75832	0.181634	5.91446	-1.9326	0
0.0633	-5.75832	-2.57921	1.9466	-0.711793	0
0.0640	-5.75832	-1.67104	4.07986	0.811113	0
0.0647	-5.75832	-1.96165	7.13575	0.202778	0
0.0653	-5.75832	-3.48738	3.77587	0.202778	0
0.0660	-5.75832	-0.762865	3.47188	1.72982	0
0.0667	-5.75832	1.99798	7.43974	3.55897	0
0.0673	-5.75832	0.47225	5.30115	2.6444	0
0.0680	-5.75832	0.762865	1.0293	0.509015	0
0.0687	-5.75832	1.99798	0.725308	1.42359	0
0.0693	-5.75832	2.90615	0.111996	3.25273	0
0.0700	-5.75832	4.75882	-2.32525	2.6444	0
0.0707	-5.75832	5.34005	-1.41328	2.03192	0
0.0713	-5.75832	2.90615	1.9466	2.03192	0
0.0720	-6.66957	2.61554	1.0293	2.03192	0
0.0727	-5.75832	2.90615	-2.93856	3.55897	0
0.0733	-6.66957	0.762865	-3.54654	5.39225	0
0.0740	-7.59051	-1.05348	-2.63457	4.47354	0
0.0747	-5.75832	-0.435923	-4.15985	2.95063	0
0.0753	-5.4578	1.70736	-3.54654	4.47354	0
0.0760	-5.75832	3.23309	-2.32525	6.61306	0
0.0767	-4.84707	2.61554	-6.5971	6.30682	0
0.0773	-4.23634	1.38042	-9.03968	4.47354	0
0.0780	-4.84707	2.61554	-4.46384	2.03192	0
0.0787	-5.75832	2.28859	-1.71727	1.42359	0
0.0793	-6.97978	0.47225	-1.71727	3.55897	0
0.0800	-5.75832	-0.762865	0.725308	5.08601	0
0.0807	-4.53686	-0.762865	1.64261	2.33816	0
0.0813	-6.66957	1.38042	1.64261	-0.103458	0
0.0820	-6.36905	4.43188	4.99716	2.6444	0
0.0827	-2.70467	3.23309	6.21845	3.8652	0
0.0833	-3.3154	0.181634	6.21845	1.11735	0
0.0840	-6.36905	1.38042	9.26901	-0.409695	0
0.0847	-4.84707	2.90615	8.04772	-0.409695	0
0.0853	-4.23634	2.28859	4.07986	-1.32427	0
0.0860	-8.20124	3.23309	4.69317	-0.103458	0
0.0867	-8.50176	5.667	4.07986	3.55897	0
0.0873	-5.75832	5.667	1.9466	3.55897	0
0.0880	-7.59051	2.90615	5.30115	1.72982	0
0.0887	-9.11249	1.99798	7.43974	1.42359	0
0.0893	-7.59051	3.52371	6.21845	3.55897	0
0.0900	-7.59051	3.52371	7.13575	3.8652	0
0.0907	-6.97978	1.38042	8.04772	2.33816	0
0.0913	-5.14759	1.08981	6.52244	2.03192	0
0.0920	-6.36905	3.52371	3.77587	2.95063	0
0.0927	-7.2803	3.81432	1.64261	2.6444	0
0.0933	-4.23634	1.99798	2.85857	1.72982	0
0.0940	-3.92613	1.38042	4.69317	0.811113	0
0.0947	-5.4578	0.762865	1.33329	-0.103458	0
0.0953	-3.62561	0.181634	1.9466	1.11735	0
0.0960	-3.92613	-0.762865	7.74373	2.95063	0
0.0967	-6.66957	-1.34409	5.30115	1.72982	0
0.0973	-6.97978	-0.762865	-2.02126	0.202778	0
0.0980	-6.36905	-1.96165	-4.15985	2.03192	0
0.0987	-6.66957	-3.48738	-6.29311	3.55897	0
0.0993	-6.36905	-1.34409	-8.12771	2.95063	0
0.1000	-6.66957	0.181634	-4.76783	2.95063	0
0.1007	-6.66957	-3.19677	-2.93856	2.6444	0
0.1013	-5.75832	-4.10494	-6.29311	-0.103458	0
0.1020	-5.75832	-1.67104	-7.21041	-0.711793	0
0.1027	-8.50176	-3.48738	-3.85053	0.811113	0
0.1033	-9.4227	-5.01311	-0.799972	2.03192	0
0.1040	-8.20124	-2.86982	0.111996	2.95063	0
0.1047	-6.66957	-2.86982	-1.71727	2.33816	0
0.1053	-6.66957	-3.19677	-2.32525	-1.01803	0
0.1060	-7.59051	-1.67104	-1.71727	-2.54508	0
0.1067	-6.66957	-3.81432	0.111996	1.11735	0
0.1073	-5.4578	-4.10494	1.0293	2.6444	0
0.1080	-3.62561	-0.762865	0.421319	0.811113	0
0.1087	-3.62561	-2.86982	-0.191993	0.202778	0
0.1093	-3.62561	-6.86578	-0.799972	0.811113	0
0.1100	-3.62561	-5.34005	-2.32525	-1.01803	0
0.1107	-3.62561	-5.92128	-2.63457	-2.54508	0
0.1113	-3.62561	-8.97274	0.421319	0.202778	0
0.1120	-3.62561	-5.63067	1.33329	3.55897	0
0.1127	-3.62561	-1.34409	-1.41328	3.25273	0
0.1133	-3.62561	-2.57921	-1.41328	0.811113	0
0.1140	-3.62561	-3.48738	1.0293	-0.103458	0
0.1147	-3.62561	-2.57921	0.111996	-0.103458	0
0.1153	-3.62561	-3.48738	-0.799972	0.811113	0
0.1160	-3.62561	-4.10494	1.33329	2.95063	0
0.1167	-3.62561	-3.81432	1.0293	2.6444	0
0.1173	-3.62561	-5.01311	-2.02126	0.509015	0
0.1180	-3.62561	-4.10494	-3.85053	0.811113	0
0.1187	-3.62561	-0.762865	-5.98912	2.6444	0
0.1193	-3.62561	-1.34409	-6.29311	2.6444	0
0.1200	-3.62561	-5.34005	-3.54654	1.42359	0
0.1207	-3.62561	-5.01311	-2.63457	0.202778	0
0.1213	-3.62561	-4.39555	-3.85053	0.202778	0
0.1220	-3.62561	-5.63067	-3.54654	0.509015	0
0.1227	-3.62561	-1.96165	-3.24255	-0.103458	0
0.1233	-3.62561	1.99798	-2.63457	0.811113	0
0.1240	-3.62561	-2.28859	1.9466	3.55897	0
0.1247	-3.62561	-5.34005	5.30115	1.72982	0
0.1253	-3.62561	-3.81432	2.85857	-2.23884	0
0.1260	-3.62561	-5.01311	0.111996	-1.01803	0
0.1267	-3.62561	-5.63067	2.25059	1.72982	0
0.1273	-3.62561	-2.57921	4.99716	0.509015	0
0.1280	-3.62561	-2.57921	3.16789	-0.711793	0
0.1287	-3.62561	-4.39555	1.33329	0.509015	0
0.1293	-3.62561	-3.19677	5.91446	0.811113	0
0.1300	-3.62561	-3.81432	9.26901	-0.409695	0
0.1307	-3.62561	-5.63067	5.60514	-0.711793	0
0.1313	-3.62561	-4.7225	5.30115	0.811113	0
0.1320	-3.62561	-4.39555	8.04772	1.11735	0
0.1327	-3.62561	-5.34005	3.77587	0.811113	0
0.1333	-3.62561	-6.24823	0.111996	2.6444	0
0.1340	-3.62561	-7.44701	3.47188	5.39225	0
0.1347	-3.62561	-6.86578	3.16789	4.77978	0
0.1353	-3.62561	-6.24823	1.0293	2.33816	0
0.1360	-3.62561	-6.24823	2.55458	1.11735	0
0.1367	-3.62561	-5.63067	1.0293	0.811113	0
0.1373	-3.62561	-5.34005	-2.93856	1.72982	0
0.1380	-3.62561	-6.86578	-1.10396	2.6444	0
0.1387	-3.62561	-7.1564	-0.191993	0.811113	0
0.1393	-3.62561	-5.92128	-3.54654	-0.103458	0
0.1400	-3.62561	-6.24823	-2.63457	1.42359	0
0.1407	-3.62561	-6.24823	-0.191993	0.509015	0
0.1413	-3.62561	-6.24823	-3.24255	-1.01803	0
0.1420	-3.62561	-5.34005	-4.76783	-1.01803	0
0.1427	-3.62561	-2.57921	-1.10396	0.202778	0
0.1433	-3.62561	-0.762865	1.9466	1.42359	0
0.1440	-2.40415	-3.48738	1.64261	0.811113	0
0.1447	-3.3154	-5.63067	-1.71727	-1.6305	0
0.1453	-0.571954	-3.19677	-5.38114	-3.15341	0
0.1460	1.57045	-0.762865	-5.68513	-2.85131	0
0.1467	-0.872473	0.181634	-3.54654	-2.85131	0
0.1473	-3.01488	0.762865	-4.76783	-2.54508	0
0.1480	-3.62561	-0.762865	-7.81839	-2.54508	0
0.1487	-5.14759	-3.81432	-7.21041	-1.6305	0
0.1493	-4.84707	-5.34005	-6.29311	0.811113	0
0.1500	-2.40415	-5.34005	-6.90642	1.72982	0
0.1507	-3.01488	-5.34005	-6.29311	1.72982	0
0.1513	-4.84707	-4.7225	-5.07182	1.72982	0
0.1520	-1.79342	-3.48738	-5.68513	0.202778	0
0.1527	0.95972	-1.96165	-6.5971	-1.9326	0
0.1533	-0.571954	-0.435923	-8.12771	-0.103458	0
0.1540	-1.18269	-1.34409	-9.34367	3.55897	0
0.1547	0.0387766	-3.81432	-6.5971	2.6444	0
0.1553	-2.09393	-4.10494	-1.71727	1.72982	0
0.1560	-3.01488	-2.28859	-2.63457	2.33816	0
0.1567	-1.18269	-3.19677	-6.29311	1.42359	0
0.1573	-2.09393	-5.34005	-6.90642	-0.103458	0
0.1580	-3.3154	-5.34005	-7.21041	2.6444	0
0.1587	-2.09393	-5.01311	-8.4317	4.17144	0
0.1593	-2.09393	-6.24823	-7.21041	0.811113	0
0.1600	-2.40415	-5.34005	-7.21041	-2.23884	0
0.1607	-1.18269	-2.57921	-10.8743	-1.6305	0
0.1613	-1.4832	-1.34409	-11.7863	-0.103458	0
0.1620	-3.62561	-1.67104	-9.95698	0.811113	0
0.1627	-3.92613	-2.57921	-11.7863	1.72982	0
0.1633	-3.62561	-3.81432	-11.1783	0.811113	0
0.1640	-4.23634	-5.01311	-5.98912	-0.103458	0
0.1647	-3.92613	-4.39555	-2.93856	1.11735	0
0.1653	-1.4832	-3.48738	-2.63457	2.03192	0
0.1660	-0.872473	-1.67104	-0.191993	0.811113	0
0.1667	-3.01488	1.38042	0.111996	0.509015	0
0.1673	-3.92613	1.08981	0.111996	-0.103458	0
0.1680	-3.92613	-1.67104	3.77587	-2.85131	0
0.1687	-3.92613	-2.57921	4.69317	-2.54508	0
0.1693	-3.92613	-3.19677	0.725308	0.509015	0
0.1700	-3.92613	-2.86982	-2.02126	-0.409695	0
0.1707	-3.92613	-1.67104	-2.32525	-2.85131	0
0.1713	-3.92613	-2.28859	-2.02126	-1.01803	0
0.1720	-3.92613	-3.48738	-2.93856	-0.103458	0
0.1727	-3.92613	-2.57921	-3.24255	-1.01803	0
0.1733	-3.92613	-1.34409	-1.71727	0.509015	0
0.1740	-3.92613	-4.10494	-2.32525	1.11735	0
0.1747	-3.92613	-5.34005	-5.38114	-1.9326	0
0.1753	-3.92613	-2.86982	-5.38114	-2.85131	0
0.1760	-3.92613	-1.67104	-3.54654	-0.103458	0
0.1767	-3.92613	-2.57921	-2.32525	1.11735	0
0.1773	-3.92613	-0.762865	-0.799972	0.509015	0
0.1780	-3.92613	1.08981	-0.799972	-0.711793	0
0.1787	-3.92613	0.762865	-3.24255	-1.01803	0
0.1793	-3.92613	0.181634	-1.10396	-0.409695	0
0.1800	-3.92613	-0.435923	3.16789	-1.9326	0
0.1807	-3.92613	-1.96165	0.725308	-2.85131	0
0.1813	-3.92613	-2.57921	-4.46384	-1.01803	0
0.1820	-3.92613	-0.762865	-2.93856	-0.103458	0
0.1827	-3.92613	-1.05348	0.421319	-2.54508	0
0.1833	-3.92613	-1.67104	1.0293	-3.76588	0
0.1840	-3.92613	-1.05348	1.0293	-3.45965	0
0.1847	-3.92613	-0.145308	1.64261	-3.45965	0
0.1853	-3.92613	1.99798	1.33329	-3.45965	0
0.1860	-3.92613	3.81432	-0.495983	-4.06798	0
0.1867	-3.92613	3.81432	-0.495983	-4.68046	0
0.1873	-3.92613	3.52371	1.33329	-3.76588	0
0.1880	-3.92613	3.23309	0.111996	-4.06798	0
0.1887	-3.92613	1.08981	-1.41328	-5.90126	0
0.1893	-3.92613	1.08981	0.421319	-3.76588	0
0.1900	-3.92613	4.75882	1.9466	1.11735	0
0.1907	-3.92613	5.04944	2.55458	1.42359	0
0.1913	-3.92613	1.08981	4.99716	-3.76588	0
0.1920	-3.92613	-0.145308	4.99716	-6.5096	0
0.1927	-3.92613	1.70736	0.111996	-3.76588	0
0.1933	-3.92613	2.28859	-3.24255	-1.9326	0
0.1940	-3.92613	1.99798	-2.32525	-2.85131	0
0.1947	-3.92613	2.61554	-0.191993	-2.54508	0
0.1953	-3.92613	1.70736	1.9466	-0.409695	0
0.1960	-3.92613	0.762865	2.25059	-1.01803	0
0.1967	-3.92613	1.99798	1.64261	-2.85131	0
0.1973	-3.92613	1.99798	2.85857	-3.45965	0
0.1980	-3.92613	0.181634	2.25059	-5.28879	0
0.1987	-3.92613	0.181634	-1.41328	-6.5096	0
0.1993	-3.92613	1.08981	-2.02126	-3.76588	0
0.2000	-3.92613	1.38042	-0.799972	-1.9326	0
0.2007	-3.92613	2.90615	-5.68513	-3.45965	0
0.2013	-3.92613	3.81432	-11.1783	-5.28879	0
0.2020	-3.92613	0.47225	-11.7863	-4.98669	0
0.2027	-3.92613	1.08981	-14.2288	-4.68046	0
0.2033	-3.92613	3.81432	-16.9754	-5.59503	0
0.2040	-2.70467	1.08981	-12.7036	-8.03664	0
0.2047	-1.4832	-1.34409	-10.261	-6.81584	0
0.2053	-0.872473	1.99798	-16.3674	-3.15341	0
0.2060	-3.3154	3.23309	-17.5834	-3.76588	0
0.2067	-2.09393	1.08981	-10.261	-4.98669	0
0.2073	-0.261742	1.08981	-9.95698	-1.9326	0
0.2080	-3.3154	1.08981	-13.9248	-2.85131	0
0.2087	-2.09393	1.70736	-8.12771	-7.42831	0
0.2093	2.17149	2.61554	-1.10396	-5.59503	0
0.2100	0.0387766	1.08981	-1.71727	-0.711793	0
0.2107	-2.09393	-1.34409	0.421319	-1.01803	0
0.2113	0.0387766	0.47225	5.30115	-1.01803	0
0.2120	-2.09393	2.61554	1.33329	0.811113	0
0.2127	-3.62561	0.762865	-3.24255	-0.103458	0
0.2133	-0.571954	-1.67104	-0.799972	-1.9326	0
0.2140	-0.261742	-0.762865	-1.41328	-2.85131	0
0.2147	-0.261742	1.38042	-2.63457	-1.01803	0
0.2153	2.17149	1.38042	2.25059	0.811113	0
0.2160	1.57045	0.47225	2.85857	0.202778	0
0.2167	-1.18269	-0.145308	-3.24255	-1.6305	0
0.2173	-1.79342	-0.762865	-2.63457	-1.01803	0
0.2180	-1.18269	-1.05348	-0.191993	-0.409695	0
0.2187	-0.872473	-0.762865	-4.46384	-2.54508	0
0.2193	-0.872473	0.181634	-4.46384	-2.85131	0
0.2200	-2.09393	0.181634	0.111996	-1.9326	0
0.2207	-1.79342	1.08981	0.421319	-1.32427	0
0.2213	0.0387766	3.81432	1.64261	-1.01803	0
0.2220	0.0387766	3.81432	3.77587	-1.32427	0
0.2227	-0.872473	1.08981	1.0293	-2.23884	0
0.2233	-1.18269	1.99798	0.725308	-2.85131	0
0.2240	-0.872473	4.14127	5.60514	-3.15341	0
0.2247	0.649507	3.23309	7.13575	-3.45965	0
0.2253	0.0387766	1.38042	5.60514	-3.76588	0
0.2260	-0.261742	2.28859	7.43974	-2.85131	0
0.2267	2.4817	5.04944	9.88232	-1.01803	0
0.2273	2.17149	7.48334	12.6289	-1.32427	0
0.2280	-3.92613	5.667	14.7621	-2.85131	0
0.2287	-3.92613	1.99798	12.9329	-1.9326	0
0.2293	-3.92613	3.23309	12.0156	0.202778	0
0.2300	-3.92613	6.57517	14.1542	1.72982	0
0.2307	-3.92613	5.667	13.8448	2.6444	0
0.2313	-3.92613	4.43188	10.4903	0.811113	0
0.2320	-3.92613	5.04944	7.74373	-2.23884	0
0.2327	-3.92613	4.43188	5.91446	-3.76588	0
0.2333	-3.92613	3.81432	5.30115	-1.6305	0
0.2340	-3.92613	5.04944	4.69317	0.811113	0
0.2347	-3.92613	5.04944	4.69317	0.811113	0
0.2353	-3.92613	4.75882	6.52244	-0.103458	0
0.2360	-3.92613	5.34005	6.52244	0.811113	0
0.2367	-3.92613	3.23309	4.69317	0.202778	0
0.2373	-3.92613	1.08981	6.21845	-1.9326	0
0.2380	-3.92613	3.23309	6.52244	-1.01803	0
0.2387	-3.92613	5.04944	2.85857	-0.103458	0
0.2393	-3.92613	2.90615	4.99716	-1.6305	0
0.2400	-2.09393	1.08981	11.0983	-1.01803	0
0.2407	-0.261742	1.99798	8.04772	0.509015	0
0.2413	0.649507	2.90615	1.64261	-1.01803	0
0.2420	-0.261742	3.81432	1.0293	-1.01803	0
0.2427	-1.18269	4.43188	1.0293	0.509015	0
0.2433	-2.40415	2.90615	-1.10396	-1.9326	0
0.2440	-2.09393	2.28859	-0.495983	-4.06798	0
0.2447	-1.4832	3.23309	1.0293	-3.15341	0
0.2453	-2.70467	2.90615	1.0293	-2.85131	0
0.2460	-2.09393	1.99798	1.9466	-2.54508	0
0.2467	0.95972	1.38042	4.99716	-1.9326	0
0.2473	1.57045	1.08981	6.52244	-3.76588	0
0.2480	-1.18269	1.38042	4.69317	-3.15341	0
0.2487	-3.01488	1.08981	4.69317	1.11735	0
0.2493	-3.01488	-0.762865	6.52244	2.6444	0
0.2500	-2.40415	-0.762865	6.52244	2.03192	0
0.2507	-3.01488	1.08981	4.69317	2.6444	0
0.2513	-3.01488	-0.145308	4.69317	-0.103458	0
0.2520	-1.4832	-3.48738	3.77587	-4.06798	0
0.2527	-0.261742	-2.86982	2.25059	-1.01803	0
0.2533	-2.09393	-0.145308	2.85857	2.95063	0
0.2540	-2.70467	-0.762865	1.33329	-0.409695	0
0.2547	-0.261742	-2.57921	-2.02126	-2.54508	0
0.2553	0.0387766	-1.67104	-1.41328	0.811113	0
0.2560	-1.18269	-0.435923	0.111996	1.72982	0
0.2567	-2.40415	-1.96165	-1.71727	1.11735	0
0.2573	-3.92613	-4.10494	-2.63457	3.55897	0
0.2580	-5.4578	-4.10494	-1.41328	4.17144	0
0.2587	-4.23634	-3.48738	-2.32525	2.03192	0
0.2593	-3.01488	-4.39555	-4.46384	1.72982	0
0.2600	-3.92613	-6.24823	-4.15985	1.72982	0
0.2607	-3.92613	-4.39555	-2.93856	0.202778	0
0.2613	-3.01488	-0.145308	-3.85053	-1.01803	0
0.2620	-3.01488	-1.05348	-5.07182	-1.01803	0
0.2627	-2.40415	-4.39555	-2.93856	1.11735	0
0.2633	-2.09393	-3.19677	-0.191993	3.55897	0
0.2640	-2.09393	-1.67104	-0.799972	-0.103458	0
0.2647	-2.09393	-4.39555	-2.63457	-3.45965	0
0.2653	-2.09393	-4.39555	-4.46384	-1.01803	0
0.2660	-2.09393	-1.67104	-5.98912	0.811113	0
0.2667	-2.09393	-1.05348	-3.85053	-1.01803	0
0.2673	-2.09393	-0.762865	-0.191993	-1.01803	0
0.2680	-2.09393	-1.05348	-0.799972	0.509015	0
0.2687	-2.09393	-2.57921	-2.63457	-0.103458	0
0.2693	-2.09393	-2.28859	-0.799972	-1.32427	0
0.2700	-2.09393	-0.762865	-0.799972	-1.01803	0
0.2707	-2.09393	-1.05348	-1.71727	2.6444	0
0.2713	-2.09393	-2.28859	1.33329	4.17144	0
0.2720	-2.09393	-1.05348	1.64261	-1.01803	0
0.2727	-2.09393	1.08981	-4.15985	-4.68046	0
0.2733	-2.09393	2.90615	-4.76783	-0.103458	0
0.2740	-2.09393	2.90615	-2.93856	4.17144	0
0.2747	-2.09393	1.70736	-6.29311	3.25273	0
0.2753	-2.09393	1.08981	-5.98912	0.811113	0
0.2760	-4.84707	0.47225	-4.15985	-0.409695	0
0.2767	-9.11249	2.28859	-12.3996	-0.711793	0
0.2773	-9.11249	4.75882	-18.1967	1.42359	0
0.2780	-7.2803	2.61554	-11.7863	2.6444	0
0.2787	-8.50176	-0.762865	-9.95698	0.509015	0
0.2793	-8.20124	0.181634	-16.3674	-1.01803	0
0.2800	-4.84707	1.70736	-16.0581	0.202778	0
0.2807	-4.84707	1.38042	-13.6209	0.811113	0
0.2813	-7.59051	1.99798	-15.7541	-0.409695	0
0.2820	-6.05884	2.90615	-16.0581	-1.01803	0
0.2827	-3.3154	2.61554	-14.5328	-1.01803	0
0.2833	-4.84707	1.38042	-15.7541	-0.103458	0
0.2840	-5.75832	1.08981	-12.7036	0.509015	0
0.2847	-4.53686	1.38042	-7.5144	-1.01803	0
0.2853	-5.14759	2.61554	-8.12771	-2.54508	0
0.2860	-8.20124	3.81432	-10.565	-1.01803	0
0.2867	-6.66957	2.61554	-8.73569	0.202778	0
0.2873	-3.92613	0.181634	-6.5971	-0.409695	0
0.2880	-3.92613	-0.145308	-6.29311	1.11735	0
0.2887	-3.92613	-0.435923	-5.38114	1.72982	0
0.2893	-3.92613	-2.28859	-6.5971	-1.01803	0
0.2900	-3.92613	-0.762865	-9.03968	-1.01803	0
0.2907	-3.92613	1.70736	-6.29311	1.72982	0
0.2913	-3.92613	-1.96165	-2.32525	0.811113	0
0.2920	-3.92613	-3.48738	-4.15985	-1.6305	0
0.2927	-3.92613	-0.145308	-5.38114	-1.01803	0
0.2933	-3.92613	-2.28859	-3.24255	-1.01803	0
0.2940	-3.92613	-6.24823	-4.15985	-1.6305	0
0.2947	-3.92613	-2.57921	-7.5144	-0.103458	0
0.2953	-3.92613	-0.762865	-8.12771	1.72982	0
0.2960	-3.92613	-4.39555	-6.90642	0.811113	0
0.2967	-3.92613	-5.01311	-5.38114	-2.23884	0
0.2973	-3.92613	-2.28859	-4.46384	-1.9326	0
0.2980	-3.92613	-2.28859	-5.98912	0.202778	0
0.2987	-3.92613	-2.28859	-8.12771	-1.32427	0
0.2993	-3.92613	-0.762865	-3.85053	-4.37422	0
0.3000	-4.84707	-0.435923	1.0293	-2.85131	0
0.3007	-8.20124	-0.435923	-1.71727	-1.6305	0
0.3013	-7.59051	-0.145308	-7.21041	-4.37422	0
0.3020	-5.4578	-1.67104	-4.76783	-4.68046	0
0.3027	-5.4578	-2.57921	-0.191993	-1.9326	0
0.3033	-5.75832	-0.762865	-2.93856	-1.6305	0
0.3040	-5.75832	1.08981	-6.29311	-1.9326	0
0.3047	-6.66957	-0.145308	-4.46384	-0.103458	0
0.3053	-7.59051	-0.762865	-3.54654	0.509015	0
0.3060	-8.50176	-0.435923	-6.29311	0.202778	0
0.3067	-7.59051	-0.145308	-6.29311	-0.103458	0
0.3073	-5.75832	0.47225	-3.85053	-1.6305	0
0.3080	-4.84707	1.08981	-4.15985	-2.23884	0
0.3087	-6.66957	1.08981	-4.46384	-0.409695	0
0.3093	-6.66957	1.99798	-3.24255	1.42359	0
0.3100	-4.23634	5.04944	-2.63457	1.72982	0
0.3107	-3.92613	6.28455	-2.02126	1.72982	0
0.3113	-6.05884	6.57517	-0.799972	0.509015	0
0.3120	-5.4578	7.19272	-0.799972	-0.711793	0
0.3127	-3.01488	6.86578	-3.24255	-0.103458	0
0.3133	-3.92613	5.95761	-4.46384	0.811113	0
0.3140	-6.66957	5.34005	-2.63457	1.11735	0
0.3147	-5.75832	4.75882	-0.191993	0.811113	0
0.3153	-2.70467	5.667	-0.799972	-0.409695	0
0.3160	-2.40415	6.86578	-1.10396	-0.409695	0
0.3167	-5.14759	5.667	0.725308	0.811113	0
0.3173	-5.4578	4.43188	1.9466	0.811113	0
0.3180	-2.40415	4.75882	1.9466	0.811113	0
0.3187	-1.18269	5.95761	2.25059	2.33816	0
0.3193	-4.23634	5.667	3.47188	0.202778	0
0.3200	-6.05884	2.90615	5.60514	-2.54508	0
0.3207	-4.53686	2.28859	6.52244	-0.711793	0
0.3213	-4.84707	5.667	7.43974	0.811113	0
0.3220	-6.66957	5.667	10.1863	-0.103458	0
0.3227	-4.53686	2.61554	11.0983	1.42359	0
0.3233	-1.4832	1.99798	12.3196	2.6444	0
0.3240	-3.92613	2.61554	17.8127	1.72982	0
0.3247	-3.92613	1.38042	18.426	2.6444	0
0.3253	-3.92613	2.28859	11.4076	2.33816	0
0.3260	-3.92613	2.90615	10.4903	1.11735	0
0.3267	-3.92613	1.08981	15.9834	2.03192	0
0.3273	-3.92613	1.99798	16.5914	1.42359	0
0.3280	-3.92613	2.28859	16.2874	-1.6305	0
0.3287	-3.92613	-0.145308	18.426	-0.711793	0
0.3293	-3.92613	0.181634	17.5087	2.03192	0
0.3300	-3.92613	1.99798	16.2874	1.72982	0
0.3307	-3.92613	0.181634	15.6794	1.11735	0
0.3313	-3.92613	-0.762865	12.6289	1.72982	0
0.3320	-3.92613	1.70736	10.7943	1.72982	0
0.3327	-3.92613	-0.145308	11.7116	3.25273	0
0.3333	-3.92613	-2.57921	10.1863	5.39225	0
0.3340	-3.92613	1.08981	8.96502	4.47354	0
0.3347	-3.92613	2.90615	13.5409	3.25273	0
0.3353	-3.92613	-0.145308	19.6473	2.95063	0
0.3360	-3.92613	-3.48738	21.1726	2.6444	0
0.3367	-3.92613	-3.48738	16.5914	3.55897	0
0.3373	-3.92613	-2.57921	12.0156	5.39225	0
0.3380	-3.92613	0.47225	12.0156	5.08601	0
0.3387	-3.92613	2.28859	12.9329	2.6444	0
0.3393	-3.92613	0.181634	11.7116	2.03192	0
0.3400	-3.92613	-1.34409	11.0983	3.55897	0
0.3407	-3.92613	1.38042	9.26901	3.25273	0
0.3413	-3.92613	1.08981	4.99716	2.33816	0
0.3420	-3.92613	-2.28859	4.69317	2.95063	0
0.3427	-3.92613	-2.28859	8.04772	3.55897	0
0.3433	-3.92613	0.181634	8.04772	2.6444	0
0.3440	-3.92613	1.38042	8.35171	0.811113	0
0.3447	-3.92613	3.81432	12.9329	0.509015	0
0.3453	-3.92613	3.52371	14.7621	-1.01803	0
0.3460	-3.92613	1.08981	12.0156	-1.6305	0
0.3467	-3.92613	2.61554	12.9329	0.811113	0
0.3473	-3.92613	3.81432	17.2047	1.42359	0
0.3480	-3.92613	1.70736	15.6794	-1.9326	0
0.3487	-3.92613	1.08981	12.9329	-2.85131	0
0.3493	-3.92613	1.08981	11.4076	-0.711793	0
0.3500	-3.92613	-0.762865	8.66103	-1.01803	0
0.3507	-3.92613	0.181634	6.52244	-0.711793	0
0.3513	-3.92613	2.90615	4.69317	2.95063	0
0.3520	-3.92613	1.38042	0.421319	5.08601	0
0.3527	-3.92613	-0.762865	-0.799972	3.55897	0
0.3533	-3.92613	1.38042	3.77587	2.6444	0
0.3540	-3.92613	2.90615	2.85857	2.95063	0
0.3547	-3.92613	2.61554	-3.85053	2.95063	0
0.3553	-3.92613	2.90615	-3.54654	4.47354	0
0.3560	-3.92613	1.70736	0.111996	6.30682	0
0.3567	-3.92613	-1.34409	-2.02126	3.55897	0
0.3573	-3.92613	-0.762865	-4.76783	-0.103458	0
0.3580	-3.92613	2.28859	-2.02126	-0.103458	0
0.3587	-3.92613	3.81432	0.111996	2.6444	0
0.3593	-3.92613	3.52371	0.111996	3.8652	0
0.3600	-3.92613	2.28859	-0.799972	2.33816	0
0.3607	-3.3154	-0.435923	-2.32525	-0.103458	0
0.3613	-1.4832	-0.145308	-5.07182	-0.409695	0
0.3620	-2.70467	3.52371	-4.76783	0.811113	0
0.3627	-2.70467	3.52371	-2.32525	1.11735	0
0.3633	-1.18269	0.47225	-1.10396	0.811113	0
0.3640	-2.09393	1.08981	-1.10396	0.509015	0
0.3647	-3.92613	3.52371	0.111996	0.811113	0
0.3653	-3.92613	3.52371	0.111996	1.72982	0
0.3660	-4.23634	2.90615	0.421319	1.72982	0
0.3667	-4.23634	2.28859	2.25059	1.11735	0
0.3673	-4.23634	2.90615	3.77587	2.95063	0
0.3680	-4.84707	4.43188	1.9466	4.77978	0
0.3687	-3.62561	4.75882	1.9466	2.6444	0
0.3693	-2.70467	2.90615	3.77587	-0.711793	0
0.3700	-3.62561	2.90615	2.85857	-0.103458	0
0.3707	-2.70467	4.75882	1.0293	1.72982	0
0.3713	-0.571954	4.75882	3.77587	2.33816	0
0.3720	-1.18269	3.23309	4.38918	0.811113	0
0.3727	-3.92613	1.99798	1.0293	-1.32427	0
0.3733	-5.4578	0.762865	0.725308	-0.103458	0
0.3740	-4.84707	0.181634	1.0293	3.55897	0
0.3747	-4.84707	2.28859	-2.63457	2.95063	0
0.3753	-4.84707	3.23309	-4.46384	0.811113	0
0.3760	-2.09393	0.181634	-3.85053	2.6444	0
0.3767	-0.571954	-1.67104	-5.68513	4.47354	0
0.3773	-3.62561	0.181634	-3.54654	1.72982	0
0.3780	-5.14759	0.181634	-0.495983	0.811113	0
0.3787	-2.70467	-0.762865	-3.54654	0.811113	0
0.3793	-1.4832	0.181634	-5.38114	-0.103458	0
0.3800	-1.4832	0.47225	-2.63457	0.509015	0
0.3807	-1.79342	-1.67104	-2.63457	0.509015	0
0.3813	-3.01488	-0.145308	-3.54654	-1.9326	0
0.3820	-3.01488	3.52371	-2.63457	-2.85131	0
0.3827	-2.09393	1.38042	-4.15985	-1.01803	0
0.3833	-2.40415	-1.67104	-4.46384	0.202778	0
0.3840	-2.09393	1.08981	-2.32525	-0.711793	0
0.3847	-1.18269	3.52371	-3.54654	-2.85131	0
0.3853	-3.01488	1.99798	-3.85053	-4.06798	0
0.3860	-2.70467	1.70736	-0.799972	-2.85131	0
0.3867	0.348989	3.52371	0.111996	-1.9326	0
0.3873	-0.872473	3.52371	-0.495983	-3.15341	0
0.3880	-3.92613	1.99798	1.33329	-3.45965	0
0.3887	-3.3154	1.99798	3.47188	-2.23884	0
0.3893	-3.92613	2.61554	5.60514	-2.85131	0
0.3900	-6.36905	1.99798	8.35171	-4.68046	0
0.3907	-5.75832	1.08981	9.26901	-4.68046	0
0.3913	-4.23634	0.762865	9.26901	-2.54508	0
0.3920	-3.92613	0.181634	9.88232	-2.23884	0
0.3927	-3.3154	-1.67104	10.7943	-4.06798	0
0.3933	-3.01488	-3.19677	11.4076	-4.06798	0
0.3940	-1.79342	-2.57921	7.74373	-3.45965	0
0.3947	0.348989	-1.34409	3.77587	-4.68046	0
0.3953	-1.18269	-0.435923	7.43974	-5.90126	0
0.3960	-4.23634	0.181634	9.573	-6.81584	0
0.3967	-3.01488	-0.762865	4.07986	-8.95122	0
0.3973	-2.09393	-1.05348	1.33329	-9.25745	0
0.3980	-3.3154	0.47225	2.25059	-8.03664	0
0.3987	-2.40415	0.181634	-0.799972	-10.4783	0
0.3993	-2.09393	-3.81432	-1.41328	-14.1407	0
0.4000	-3.92613	-4.7225	2.85857	-16.2761	0
0.4007	-2.70467	-2.57921	2.85857	-17.8031	0
0.4013	-1.18269	-3.19677	-0.799972	-19.9385	0
0.4020	-2.70467	-3.81432	-1.71727	-20.8531	0
0.4027	-2.70467	-1.67104	-1.71727	-20.2447	0
0.4033	-1.4832	-2.86982	-2.93856	-20.2447	0
0.4040	-3.01488	-5.92128	-1.10396	-22.0739	0
0.4047	-4.84707	-3.48738	3.16789	-22.9926	0
0.4053	-3.01488	-1.67104	3.77587	-21.1593	0
0.4060	-2.40415	-4.39555	-0.799972	-19.0239	0
0.4067	-3.92613	-4.7225	-1.41328	-20.2447	0
0.4073	-4.23634	-3.19677	1.9466	-22.0739	0
0.4080	-4.23634	-4.10494	0.111996	-21.4655	0
0.4087	-4.23634	-4.7225	-3.85053	-19.0239	0
0.4093	-4.23634	-5.63067	-6.29311	-16.8885	0
0.4100	-4.23634	-8.06457	-10.261	-16.5823	0
0.4107	-4.23634	-8.97274	-13.3115	-15.3615	0
0.4113	-4.23634	-8.39151	-11.7863	-12.3115	0
0.4120	-4.23634	-8.68213	-12.7036	-12.0053	0
0.4127	-4.23634	-8.68213	-15.7541	-12.6136	0
0.4133	-4.23634	-9.29968	-15.7541	-12.9199	0
0.4140	-4.23634	-12.3511	-17.2794	-14.1407	0
0.4147	-4.23634	-13.5499	-20.33	-14.1407	0
0.4153	-4.23634	-14.1675	-19.418	-11.6991	0
0.4160	-4.23634	-16.3108	-16.9754	-10.4783	0
0.4167	-4.23634	-16.9283	-17.2794	-10.172	0
0.4173	-4.23634	-16.3108	-18.1967	-9.25745	0
0.4180	-4.23634	-19.0716	-17.5834	-8.34288	0
0.4187	-4.23634	-19.9798	-17.5834	-8.95122	0
0.4193	-4.23634	-16.3108	-15.4501	-10.172	0
0.4200	-4.23634	-16.3108	-12.7036	-8.64912	0
0.4207	-4.23634	-18.1271	-13.6209	-4.68046	0
0.4213	-4.23634	-15.6932	-15.1461	-2.23884	0
0.4220	-4.23634	-14.1675	-11.7863	-2.85131	0
0.4227	-4.23634	-16.3108	-8.12771	-2.85131	0
0.4233	-4.23634	-15.4026	-9.95698	-1.01803	0
0.4240	-4.23634	-12.3511	-10.8743	-0.103458	0
0.4247	-4.23634	-12.6418	-7.21041	-0.103458	0
0.4253	-4.23634	-11.7336	-4.76783	-0.103458	0
0.4260	-4.23634	-9.29968	-3.54654	-0.103458	0
0.4267	-4.23634	-9.91724	0.421319	-0.711793	0
0.4273	-4.23634	-9.91724	3.16789	0.811113	0
0.4280	-4.23634	-6.86578	3.16789	2.95063	0
0.4287	-4.23634	-7.44701	5.60514	4.17144	0
0.4293	-4.23634	-9.5903	10.1863	5.39225	0
0.4300	-4.23634	-6.86578	12.6289	7.83387	0
0.4307	-4.23634	-4.7225	14.7621	9.05054	0
0.4313	-4.23634	-6.24823	18.426	9.05054	0
0.4320	-4.23634	-5.92128	19.338	8.13597	0
0.4327	-4.23634	-4.39555	15.6794	6.30682	0
0.4333	-4.23634	-3.81432	14.4582	6.61306	0
0.4340	-4.23634	-1.67104	15.6794	9.96925	0
0.4347	-4.23634	1.08981	16.2874	12.4109	0
0.4353	-4.23634	-0.145308	17.5087	11.7984	0
0.4360	-4.23634	-1.67104	19.034	10.2713	0
0.4367	-4.23634	-0.762865	17.2047	10.5776	0
0.4373	-4.23634	-1.34409	15.3755	11.4922	0
0.4380	-4.23634	-1.67104	16.5914	12.4109	0
0.4387	-4.23634	1.99798	16.9007	12.713	0
0.4393	-4.23634	2.90615	16.5914	12.713	0
0.4400	-4.23634	-1.05348	15.9834	11.7984	0
0.4407	-4.23634	1.08981	13.8448	10.2713	0
0.4413	-4.23634	6.86578	11.0983	11.1901	0
0.4420	-4.23634	6.86578	11.0983	12.713	0
0.4427	-4.23634	5.34005	12.9329	11.7984	0
0.4433	-4.23634	5.95761	12.6289	10.8838	0
0.4440	-1.18269	4.75882	11.4076	11.7984	0
0.4447	0.649507	1.99798	10.1863	13.6317	0
0.4453	3.39295	2.90615	9.26901	13.6317	0
0.4460	2.4817	4.75882	8.35171	10.8838	0
0.4467	1.87097	5.667	10.1863	10.8838	0
0.4473	2.4817	5.95761	12.0156	14.24	0
0.4480	0.95972	7.81028	11.0983	14.5462	0
0.4487	-0.261742	10.2442	9.26901	11.1901	0
0.4493	0.649507	9.62663	9.26901	10.8838	0
0.4500	-0.872473	8.39151	8.66103	13.3254	0
0.4507	-1.18269	9.91724	5.60514	14.24	0
0.4513	2.17149	10.8617	3.47188	13.6317	0
0.4520	2.4817	9.33601	4.69317	13.0192	0
0.4527	-0.872473	10.2442	6.21845	13.3254	0
0.4533	-1.4832	11.7699	5.60514	13.6317	0
0.4540	-0.261742	11.443	1.9466	12.713	0
0.4547	0.348989	12.3875	-0.495983	11.4922	0
0.4553	0.649507	12.6781	-0.191993	10.8838	0
0.4560	0.348989	10.8617	1.33329	9.05054	0
0.4567	-1.4832	9.91724	2.85857	7.22139	0
0.4573	-1.79342	9.91724	3.77587	8.13597	0
0.4580	-1.18269	8.71845	2.25059	9.05054	0
0.4587	-1.18269	9.00907	-1.41328	8.13597	0
0.4593	0.348989	10.2442	-4.76783	4.77978	0
0.4600	1.26024	9.91724	-7.21041	2.33816	0
0.4607	0.95972	9.62663	-8.12771	3.25273	0
0.4613	0.649507	10.5348	-9.03968	4.47354	0
0.4620	0.0387766	9.62663	-8.4317	3.8652	0
0.4627	-0.261742	7.81028	-7.5144	3.55897	0
0.4633	0.649507	7.81028	-6.29311	3.25273	0
0.4640	1.87097	9.33601	-3.54654	1.42359	0
0.4647	1.26024	10.2442	0.111996	1.72982	0
0.4653	-0.261742	9.91724	-0.799972	2.6444	0
0.4660	-1.18269	8.71845	-4.76783	0.811113	0
0.4667	-1.18269	7.81028	-1.71727	0.811113	0
0.4673	-1.18269	9.33601	4.99716	4.17144	0
0.4680	0.649507	9.33601	5.60514	4.17144	0
0.4687	0.649507	6.57517	3.77587	0.811113	0
0.4693	0.649507	5.95761	6.21845	-0.711793	0
0.4700	0.649507	9.33601	6.21845	-1.01803	0
0.4707	0.649507	9.62663	3.77587	-2.54508	0
0.4713	0.649507	8.1009	7.43974	-2.54508	0
0.4720	0.649507	6.86578	10.7943	-0.409695	0
0.4727	0.649507	3.81432	7.74373	1.42359	0
0.4733	0.649507	1.38042	9.88232	2.33816	0
0.4740	0.649507	5.04944	16.5914	0.811113	0
0.4747	0.649507	7.19272	14.7621	-1.01803	0
0.4753	0.649507	3.81432	10.1863	-0.103458	0
0.4760	0.649507	2.61554	11.0983	1.11735	0
0.4767	0.649507	4.75882	9.88232	-0.711793	0
0.4773	0.649507	3.23309	6.21845	-1.9326	0
0.4780	0.649507	1.70736	5.91446	-2.54508	0
0.4787	0.649507	3.23309	5.30115	-4.06798	0
0.4793	0.649507	4.14127	2.85857	-3.76588	0
0.4800	-1.18269	3.52371	2.85857	-2.54508	0
0.4807	-2.09393	2.28859	1.0293	-2.85131	0
0.4813	-2.09393	1.08981	-2.02126	-3.76588	0
0.4820	-2.40415	1.08981	-0.495983	-4.06798	0
0.4827	-3.01488	1.38042	1.9466	-5.59503	0
0.4833	-3.3154	1.70736	-0.799972	-5.90126	0
0.4840	-3.01488	1.38042	-4.76783	-4.98669	0
0.4847	-2.09393	1.08981	-5.38114	-4.98669	0
0.4853	-2.70467	0.181634	-6.29311	-5.59503	0
0.4860	-3.01488	0.762865	-8.73569	-6.5096	0
0.4867	-3.3154	2.61554	-9.03968	-5.59503	0
0.4873	-3.62561	0.762865	-7.5144	-4.68046	0
0.4880	-3.01488	-2.57921	-8.12771	-7.42831	0
0.4887	-4.84707	-1.96165	-9.95698	-10.172	0
0.4893	-8.20124	-0.435923	-9.95698	-7.42831	0
0.4900	-5.14759	-2.57921	-12.0902	-4.68046	0
0.4907	-0.571954	-3.48738	-13.9248	-5.90126	0
0.4913	-3.01488	-3.48738	-9.34367	-7.73041	0
0.4920	-5.14759	-5.34005	-5.07182	-8.95122	0
0.4927	-1.4832	-4.39555	-5.98912	-8.34288	0
0.4933	-0.571954	-0.145308	-4.46384	-6.5096	0
0.4940	-3.01488	-1.05348	-1.10396	-7.42831	0
0.4947	-3.01488	-4.7225	-2.63457	-7.42831	0
0.4953	-3.3154	-4.39555	-3.24255	-5.59503	0
0.4960	-5.14759	-4.39555	-1.10396	-6.5096	0
0.4967	-4.84707	-6.24823	-1.41328	-6.81584	0
0.4973	-4.23634	-6.53884	-1.10396	-4.98669	0
0.4980	-4.84707	-6.86578	0.725308	-5.90126	0
0.4987	-4.84707	-6.24823	-1.71727	-5.28879	0
0.4993	-3.92613	-2.57921	-3.54654	0.202778	0
0.5000	-2.40415	-1.34409	0.111996	0.509015	0
0.5007	-2.40415	-4.39555	3.16789	-3.76588	0
0.5013	-3.92613	-5.34005	1.9466	-3.45965	0
0.5020	-3.3154	-1.96165	-1.41328	-3.45965	0
0.5027	-0.261742	-0.435923	-3.54654	-6.2075	0
0.5033	-0.872473	-4.10494	-0.799972	-6.2075	0
0.5040	-3.92613	-6.24823	3.77587	-5.90126	0
0.5047	-2.70467	-3.19677	3.77587	-7.42831	0
0.5053	-0.872473	-0.762865	0.111996	-6.81584	0
0.5060	-2.09393	-2.57921	-2.63457	-8.03664	0
0.5067	-1.18269	-4.39555	-1.41328	-11.6991	0
0.5073	0.649507	-4.10494	0.725308	-12.6136	0
0.5080	-2.70467	-4.10494	0.111996	-12.6136	0
0.5087	-6.05884	-3.48738	-1.10396	-14.7532	0
0.5093	-3.01488	-2.28859	1.0293	-14.1407	0
0.5100	-0.261742	-2.86982	2.25059	-12.3115	0
0.5107	-1.18269	-5.01311	1.33329	-13.8345	0
0.5113	-0.571954	-4.39555	1.0293	-14.4469	0
0.5120	-1.18269	-1.96165	0.725308	-12.9199	0
0.5127	-4.84707	-3.81432	0.421319	-12.0053	0
0.5133	-3.92613	-6.53884	-1.41328	-10.172	0
0.5140	-0.261742	-4.39555	-6.29311	-7.42831	0
0.5147	-2.09393	-1.67104	-9.65299	-5.90126	0
0.5153	-3.92613	-3.48738	-8.12771	-5.59503	0
0.5160	-0.261742	-5.34005	-8.4317	-5.59503	0
0.5167	-0.872473	-5.63067	-12.0902	-6.5096	0
0.5173	-3.92613	-6.24823	-12.0902	-8.03664	0
0.5180	-1.79342	-4.10494	-10.8743	-6.2075	0
0.5187	0.649507	-0.762865	-14.5328	-3.15341	0
0.5193	-1.18269	-1.67104	-17.2794	-4.68046	0
0.5200	-2.09393	-2.86982	-14.2288	-6.5096	0
0.5207	-2.40415	-1.67104	-11.7863	-3.15341	0
0.5213	-3.01488	-3.48738	-11.1783	0.811113	0
0.5220	0.0387766	-5.34005	-6.29311	1.42359	0
0.5227	1.57045	-4.10494	-1.71727	1.72982	0
0.5233	-1.4832	-4.39555	-1.71727	3.55897	0
0.5240	-2.70467	-6.24823	-0.191993	5.08601	0
0.5247	-0.261742	-5.34005	4.99716	5.39225	0
0.5253	0.649507	-3.48738	4.07986	4.47354	0
0.5260	1.57045	-0.762865	-1.41328	5.39225	0
0.5267	0.95972	1.70736	0.111996	6.00058	0
0.5273	-1.79342	-1.96165	4.69317	5.08601	0
0.5280	-1.79342	-6.86578	5.91446	6.00058	0
0.5287	-1.79342	-4.7225	5.60514	8.74844	0
0.5293	-1.79342	-1.67104	4.38918	9.05054	0
0.5300	-1.79342	-5.01311	2.25059	8.13597	0
0.5307	-1.79342	-7.44701	3.47188	10.2713	0
0.5313	-1.79342	-5.63067	5.30115	13.6317	0
0.5320	-1.79342	-4.7225	2.25059	14.24	0
0.5327	-1.79342	-6.24823	-0.495983	12.4109	0
0.5333	-1.79342	-5.63067	-0.799972	9.35677	0
0.5340	-1.79342	-4.39555	-2.63457	8.4422	0
0.5347	-1.79342	-4.7225	-4.15985	9.35677	0
0.5353	-1.79342	-5.34005	-1.41328	9.66301	0
0.5360	-1.79342	-5.01311	0.111996	9.35677	0
0.5367	-1.79342	-6.24823	-1.10396	9.35677	0
0.5373	-1.79342	-6.86578	0.725308	9.05054	0
0.5380	-1.79342	-5.01311	2.55458	9.05054	0
0.5387	-1.79342	-3.48738	0.725308	9.35677	0
0.5393	-1.79342	-5.34005	0.421319	8.13597	0
0.5400	-1.79342	-6.53884	1.64261	8.13597	0
0.5407	-1.79342	-5.63067	-0.799972	8.74844	0
0.5413	-1.79342	-4.39555	-3.24255	6.91516	0
0.5420	-1.79342	-4.39555	-2.02126	7.22139	0
0.5427	-1.79342	-3.81432	-2.63457	9.05054	0
0.5433	-1.79342	-2.57921	-5.07182	8.13597	0
0.5440	-1.79342	-1.67104	-2.93856	6.61306	0
0.5447	-1.79342	-1.34409	-0.799972	8.13597	0
0.5453	-1.79342	-1.67104	-2.32525	8.4422	0
0.5460	-1.79342	-1.34409	-4.46384	8.4422	0
0.5467	-1.79342	-0.762865	-3.54654	9.05054	0
0.5473	-1.79342	-0.762865	-3.85053	6.30682	0
0.5480	-1.79342	-1.34409	-5.38114	2.95063	0
0.5487	-1.79342	-0.762865	-4.76783	3.55897	0
0.5493	-1.79342	-1.34409	-2.93856	4.47354	0
0.5500	-1.79342	-2.86982	-3.54654	5.39225	0
0.5507	-1.79342	-1.96165	-3.54654	7.52763	0
0.5513	-1.79342	-0.762865	-0.191993	7.83387	0
0.5520	-6.66957	-1.96165	0.421319	6.00058	0
0.5527	-6.36905	-2.57921	-3.54654	5.39225	0
0.5533	-6.05884	-1.96165	-4.76783	4.47354	0
0.5540	-5.4578	-3.48738	-3.85053	4.47354	0
0.5547	-5.14759	-3.48738	-4.46384	5.39225	0
0.5553	-5.75832	-1.34409	-4.46384	5.08601	0
0.5560	-4.84707	-2.57921	-4.15985	5.69435	0
0.5567	-4.84707	-5.01311	-3.24255	6.91516	0
0.5573	-7.59051	-1.67104	-1.41328	4.47354	0
0.5580	-7.89103	1.99798	-2.63457	5.39225	0
0.5587	-5.14759	1.38042	-8.12771	9.96925	0
0.5593	-3.62561	1.08981	-10.8743	7.83387	0
0.5600	-3.62561	1.99798	-10.261	1.72982	0
0.5607	-3.92613	0.181634	-9.95698	2.6444	0
0.5613	-5.75832	-1.05348	-9.65299	6.00058	0
0.5620	-7.2803	0.181634	-10.565	6.00058	0
0.5627	-3.3154	0.181634	-11.4823	6.61306	0
0.5633	-1.4832	-0.145308	-8.12771	6.30682	0
0.5640	-6.36905	1.38042	-5.38114	4.17144	0
0.5647	-9.4227	4.14127	-9.65299	3.8652	0
0.5653	-7.2803	5.34005	-12.7036	5.39225	0
0.5660	-4.84707	2.28859	-9.95698	5.69435	0
0.5667	-3.3154	-1.67104	-8.12771	6.30682	0
0.5673	-4.84707	-0.435923	-9.95698	5.39225	0
0.5680	-8.20124	3.52371	-10.261	3.8652	0
0.5687	-7.59051	1.70736	-8.73569	5.08601	0
0.5693	-5.4578	-1.67104	-6.29311	8.13597	0
0.5700	-5.75832	-0.145308	-4.46384	9.05054	0
0.5707	-5.75832	1.38042	-3.24255	8.13597	0
0.5713	-5.14759	0.181634	-2.63457	8.13597	0
0.5720	-6.97978	-1.34409	-2.63457	9.96925	0
0.5727	-8.50176	-2.57921	-2.02126	9.66301	0
0.5733	-7.59051	-0.762865	-2.32525	7.52763	0
0.5740	-7.2803	1.99798	-5.38114	8.13597	0
0.5747	-6.36905	0.47225	-6.5971	10.2713	0
0.5753	-6.05884	-2.57921	-3.24255	9.66301	0
0.5760	-6.05884	-3.19677	-1.71727	6.30682	0
0.5767	-6.05884	-4.7225	-3.24255	6.00058	0
0.5773	-6.05884	-5.34005	-4.76783	6.00058	0
0.5780	-6.05884	-2.28859	-6.29311	3.55897	0
0.5787	-6.05884	-3.19677	-6.29311	3.55897	0
0.5793	-6.05884	-6.53884	-4.76783	6.30682	0
0.5800	-6.05884	-6.24823	-5.38114	5.69435	0
0.5807	-6.05884	-7.1564	-6.29311	2.33816	0
0.5813	-6.05884	-7.1564	-4.46384	2.03192	0
0.5820	-6.05884	-2.57921	-3.85053	4.17144	0
0.5827	-6.05884	-1.96165	-6.90642	5.08601	0
0.5833	-6.05884	-6.53884	-10.8743	4.47354	0
0.5840	-6.05884	-6.86578	-12.7036	3.8652	0
0.5847	-6.05884	-6.24823	-12.0902	3.25273	0
0.5853	-6.05884	-7.44701	-11.7863	3.25273	0
0.5860	-6.05884	-4.39555	-12.7036	3.8652	0
0.5867	-6.05884	-0.145308	-9.95698	4.47354	0
0.5873	-6.05884	-2.57921	-4.15985	3.25273	0
0.5880	-6.05884	-6.86578	-2.93856	2.03192	0
0.5887	-6.05884	-6.24823	-5.38114	3.8652	0
0.5893	-6.05884	-3.48738	-6.29311	6.30682	0
0.5900	-6.05884	-1.96165	-6.29311	5.08601	0
0.5907	-6.05884	-1.96165	-6.29311	2.6444	0
0.5913	-6.05884	-2.28859	-3.54654	0.811113	0
0.5920	-6.05884	-3.48738	-2.63457	-0.711793	0
0.5927	-6.05884	-4.39555	-3.85053	-0.409695	0
0.5933	-6.05884	-1.67104	-3.24255	0.811113	0
0.5940	-6.05884	0.762865	-3.85053	-1.01803	0
0.5947	-6.05884	-1.96165	-7.21041	-3.45965	0
0.5953	-6.05884	-3.48738	-7.21041	-3.76588	0
0.5960	-6.05884	-2.57921	-5.68513	-4.37422	0
0.5967	-6.05884	-3.19677	-6.29311	-5.59503	0
0.5973	-6.05884	-3.19677	-5.38114	-7.12207	0
0.5980	-6.05884	-0.435923	-4.46384	-7.12207	0
0.5987	-6.05884	0.47225	-6.29311	-5.90126	0
0.5993	-6.05884	-1.05348	-5.07182	-5.59503	0
0.6000	-6.97978	-1.96165	-2.32525	-8.34288	0
0.6007	-6.97978	-1.67104	-5.38114	-9.56369	0
0.6013	-3.01488	-0.762865	-8.4317	-9.25745	0
0.6020	-3.62561	1.08981	-4.76783	-9.25745	0
0.6027	-4.53686	1.99798	-0.799972	-9.25745	0
0.6033	-2.40415	1.08981	-0.799972	-9.56369	0
0.6040	-3.01488	0.47225	-1.71727	-9.56369	0
0.6047	-2.70467	2.28859	0.111996	-7.42831	0
0.6053	1.57045	3.52371	3.16789	-5.90126	0
0.6060	0.649507	2.90615	2.85857	-7.42831	0
0.6067	-3.92613	3.52371	1.0293	-8.34288	0
0.6073	-3.01488	4.75882	2.55458	-8.34288	0
0.6080	-2.40415	3.52371	2.85857	-9.56369	0
0.6087	-5.75832	1.70736	1.0293	-9.56369	0
0.6093	-3.92613	1.08981	2.25059	-8.34288	0
0.6100	-0.261742	1.08981	3.77587	-7.73041	0
0.6107	-1.18269	2.90615	1.33329	-6.5096	0
0.6113	-2.70467	4.75882	2.55458	-7.12207	0
0.6120	-2.09393	5.04944	4.07986	-10.4783	0
0.6127	-0.872473	4.75882	1.64261	-11.6991	0
0.6133	-1.18269	2.90615	1.0293	-9.25745	0
0.6140	-3.62561	1.99798	1.33329	-8.34288	0
0.6147	-2.70467	4.75882	-4.76783	-9.25745	0
0.6153	0.0387766	5.95761	-7.21041	-7.42831	0
0.6160	-1.79342	2.28859	-5.07182	-5.59503	0
0.6167	-2.70467	0.47225	-9.65299	-7.73041	0
0.6173	0.0387766	1.08981	-14.8368	-11.3928	0
0.6180	-1.18269	-0.145308	-13.6209	-11.0907	0
0.6187	-4.23634	0.181634	-14.2288	-9.25745	0
0.6193	-2.70467	1.70736	-15.7541	-8.34288	0
0.6200	-1.79342	-0.762865	-15.1461	-7.42831	0
0.6207	-4.23634	-5.63067	-15.4501	-9.25745	0
0.6213	-4.53686	-7.77395	-14.5328	-12.9199	0
0.6220	-1.4832	-7.77395	-10.8743	-12.0053	0
0.6227	-0.261742	-6.24823	-11.4823	-8.03664	0
0.6233	-1.4832	-5.34005	-12.7036	-8.34288	0
0.6240	-2.70467	-8.39151	-8.4317	-10.4783	0
0.6247	-2.70467	-10.8254	-5.38114	-8.34288	0
0.6253	-2.70467	-10.2079	-6.90642	-7.12207	0
0.6260	-2.70467	-8.97274	-7.81839	-11.0907	0
0.6267	-2.70467	-7.44701	-7.21041	-12.9199	0
0.6273	-2.70467	-5.63067	-6.29311	-9.56369	0
0.6280	-2.70467	-5.63067	-4.15985	-8.03664	0
0.6287	-2.70467	-6.24823	-1.10396	-8.95122	0
0.6293	-2.70467	-5.34005	1.33329	-9.25745	0
0.6300	-2.70467	-4.7225	4.07986	-9.25745	0
0.6307	-2.70467	-4.7225	8.04772	-7.42831	0
0.6313	-2.70467	-5.34005	10.7943	-4.37422	0
0.6320	-2.70467	-6.24823	10.1863	-4.37422	0
0.6327	-2.70467	-4.39555	8.66103	-6.81584	0
0.6333	-2.70467	-2.57921	10.1863	-7.42831	0
0.6340	-2.70467	-2.57921	12.3196	-7.12207	0
0.6347	-2.70467	-1.67104	13.8448	-6.5096	0
0.6353	-2.70467	-0.762865	16.9007	-4.68046	0
0.6360	-2.09393	-3.19677	19.338	-5.59503	0
0.6367	-0.872473	-3.19677	16.9007	-7.12207	0
0.6373	-1.18269	-0.145308	14.7621	-5.59503	0
0.6380	-3.92613	-0.762865	15.3755	-3.15341	0
0.6387	-3.92613	-2.28859	14.4582	-2.54508	0
0.6393	-2.70467	-1.05348	12.9329	-2.23884	0
0.6400	-3.3154	-1.34409	15.0661	-3.76588	0
0.6407	-3.01488	-0.762865	16.5914	-5.28879	0
0.6413	-2.40415	2.28859	15.0661	-3.45965	0
0.6420	-3.3154	1.38042	16.5914	-3.15341	0
0.6427	-3.92613	-1.05348	18.426	-6.5096	0
0.6433	-3.01488	0.181634	16.9007	-6.2075	0
0.6440	-2.09393	0.47225	16.9007	-1.6305	0
0.6447	-2.09393	-0.762865	19.6473	-0.711793	0
0.6453	-1.18269	0.762865	18.122	-2.23884	0
0.6460	-0.872473	2.90615	14.7621	0.202778	0
0.6467	-2.70467	2.61554	16.5914	2.6444	0
0.6473	-3.01488	2.61554	18.73	0.509015	0
0.6480	-3.01488	1.70736	14.4582	-1.01803	0
0.6487	-3.01488	-0.435923	11.4076	0.202778	0
0.6493	-3.01488	-0.145308	12.3196	-0.103458	0
0.6500	-3.01488	2.28859	11.4076	-0.103458	0
0.6507	-3.01488	3.23309	11.0983	2.03192	0
0.6513	-3.01488	3.23309	13.2369	2.6444	0
0.6520	-3.01488	2.90615	11.0983	-0.103458	0
0.6527	-3.01488	1.08981	7.74373	-1.9326	0
0.6533	-3.01488	-0.762865	8.66103	0.811113	0
0.6540	-3.01488	0.762865	7.43974	3.8652	0
0.6547	-3.01488	1.99798	2.25059	4.47354	0
0.6553	-3.01488	0.47225	2.55458	3.55897	0
0.6560	-3.01488	-0.435923	5.30115	3.8652	0
0.6567	-3.01488	0.47225	3.77587	5.39225	0
0.6573	-3.01488	-0.762865	2.85857	5.39225	0
0.6580	-3.01488	-2.86982	5.60514	5.39225	0
0.6587	-3.01488	-1.34409	5.91446	7.22139	0
0.6593	-3.01488	1.08981	6.52244	7.52763	0
0.6600	-3.01488	0.47225	7.43974	5.08601	0
0.6607	-3.01488	0.47225	2.55458	2.03192	0
0.6613	-3.01488	0.762865	-1.71727	3.55897	0
0.6620	-3.01488	-0.435923	3.47188	8.13597	0
0.6627	-3.01488	-0.762865	7.13575	8.74844	0
0.6633	-3.01488	0.47225	3.77587	4.47354	0
0.6640	-3.01488	1.08981	4.69317	3.55897	0
0.6647	-3.01488	0.181634	7.74373	7.22139	0
0.6653	-3.01488	-1.67104	5.30115	7.22139	0
0.6660	-3.01488	-3.48738	1.64261	3.55897	0
0.6667	-3.01488	-3.48738	1.9466	3.8652	0
0.6673	-3.01488	-1.96165	1.33329	6.91516	0
0.6680	-3.01488	-1.67104	-1.10396	7.52763	0
0.6687	-3.01488	-2.28859	-0.495983	6.30682	0
0.6693	-3.01488	-2.86982	2.85857	6.00058	0
0.6700	-3.01488	-1.96165	2.55458	7.52763	0
0.6707	-3.01488	0.181634	0.111996	8.74844	0
0.6713	-3.01488	1.38042	3.16789	6.61306	0
0.6720	-3.01488	1.08981	7.13575	4.47354	0
0.6727	-1.4832	-0.762865	5.30115	5.39225	0
0.6733	-1.18269	-5.34005	1.9466	5.39225	0
0.6740	-3.01488	-5.92128	-1.41328	4.77978	0
0.6747	-3.3154	-1.67104	-4.15985	6.91516	0
0.6753	-2.09393	1.38042	-1.41328	6.61306	0
0.6760	-3.3154	0.47225	0.111996	4.47354	0
0.6767	-4.84707	-0.762865	-6.29311	6.30682	0
0.6773	-3.92613	-0.145308	-9.03968	7.22139	0
0.6780	-1.79342	0.762865	-5.38114	3.55897	0
0.6787	-1.18269	0.762865	-5.38114	3.25273	0
0.6793	-0.872473	-0.762865	-6.29311	5.08601	0
0.6800	-0.261742	-2.57921	-3.54654	5.08601	0
0.6807	-1.18269	-0.145308	-5.98912	5.69435	0
0.6813	-3.01488	4.14127	-10.261	6.00058	0
0.6820	-3.3154	4.43188	-7.21041	2.03192	0
0.6827	-2.09393	1.99798	-3.85053	0.202778	0
0.6833	-2.70467	2.90615	-5.38114	1.72982	0
0.6840	-2.70467	5.667	-5.98912	1.72982	0
0.6847	-2.70467	5.667	-5.07182	0.509015	0
0.6853	-2.70467	4.14127	-5.38114	0.509015	0
0.6860	-2.70467	4.14127	-6.29311	0.202778	0
0.6867	-2.70467	4.43188	-5.68513	0.509015	0
0.6873	-2.70467	3.81432	-2.63457	0.811113	0
0.6880	-2.70467	3.81432	-2.63457	-0.409695	0
0.6887	-2.70467	5.667	-2.93856	-1.01803	0
0.6893	-2.70467	6.86578	1.64261	-0.103458	0
0.6900	-2.70467	6.28455	5.60514	-0.103458	0
0.6907	-2.70467	4.14127	2.25059	-0.409695	0
0.6913	-2.70467	3.23309	1.9466	-1.32427	0
0.6920	-2.70467	4.75882	6.21845	-2.85131	0
0.6927	-2.70467	5.667	5.91446	-3.76588	0
0.6933	-2.70467	3.81432	5.60514	-4.68046	0
0.6940	-2.70467	2.61554	8.35171	-4.68046	0
0.6947	-2.70467	3.81432	8.04772	-1.9326	0
0.6953	-2.70467	4.14127	8.35171	-0.711793	0
0.6960	-2.70467	3.23309	12.9329	-2.23884	0
0.6967	-2.70467	3.81432	11.7116	-1.32427	0
0.6973	-2.70467	2.90615	7.13575	-1.01803	0
0.6980	-2.70467	0.181634	9.573	-4.68046	0
0.6987	-2.70467	-0.435923	12.3196	-6.5096	0
0.6993	-2.70467	0.762865	8.96502	-5.90126	0
0.7000	-2.70467	0.762865	7.74373	-7.12207	0
0.7007	-2.70467	0.47225	8.96502	-6.2075	0
0.7013	-2.70467	0.181634	6.82643	-4.06798	0
0.7020	-2.70467	0.181634	6.52244	-5.59503	0
0.7027	-2.70467	1.38042	7.13575	-6.2075	0
0.7033	-2.70467	1.70736	4.69317	-4.68046	0
0.7040	-2.70467	-1.05348	4.69317	-4.06798	0
0.7047	-2.70467	-3.19677	9.26901	-3.76588	0
0.7053	-2.70467	-0.762865	11.0983	-3.15341	0
0.7060	-2.70467	2.61554	11.0983	-4.37422	0
0.7067	-2.70467	2.61554	12.0156	-5.59503	0
0.7073	-2.70467	-0.435923	13.8448	-6.2075	0
0.7080	-1.18269	-1.67104	15.6794	-6.5096	0
0.7087	-1.4832	-0.435923	14.1542	-6.2075	0
0.7093	-1.4832	1.38042	10.1863	-4.68046	0
0.7100	-1.4832	2.28859	8.35171	-4.37422	0
0.7107	-2.09393	1.08981	8.04772	-4.98669	0
0.7113	-3.01488	-1.05348	6.52244	-4.68046	0
0.7120	-2.40415	-1.67104	6.52244	-3.45965	0
0.7127	-0.872473	-1.05348	7.74373	-5.28879	0
0.7133	-1.18269	-1.05348	8.35171	-7.12207	0
0.7140	-1.18269	-0.762865	8.04772	-3.76588	0
0.7147	-0.261742	0.47225	5.30115	-0.711793	0
0.7153	-2.09393	-0.762865	2.25059	-2.85131	0
0.7160	-3.62561	-2.57921	3.47188	-4.98669	0
0.7167	-1.18269	-1.96165	2.85857	-4.37422	0
0.7173	-0.261742	-0.762865	-1.41328	-4.06798	0
0.7180	-2.40415	1.38042	-1.71727	-3.15341	0
0.7187	-2.40415	2.90615	0.725308	-3.15341	0
0.7193	-2.40415	1.70736	0.111996	-4.68046	0
0.7200	-4.84707	1.38042	-0.191993	-4.68046	0
0.7207	-3.92613	2.61554	0.421319	-4.06798	0
0.7213	-0.261742	0.762865	-1.10396	-4.68046	0
0.7220	-1.4832	-1.05348	-1.10396	-3.76588	0
0.7227	-4.53686	1.99798	1.64261	-1.9326	0
0.7233	-3.01488	2.61554	2.55458	-3.15341	0
0.7240	-1.18269	-0.435923	2.85857	-3.45965	0
0.7247	-2.70467	0.181634	4.69317	-2.85131	0
0.7253	-2.09393	2.90615	2.55458	-2.85131	0
0.7260	-0.261742	1.70736	-0.799972	-0.711793	0
0.7267	-1.18269	0.762865	-0.495983	1.11735	0
0.7273	-3.01488	2.90615	0.421319	-1.32427	0
0.7280	-1.79342	3.81432	-1.41328	-3.45965	0
0.7287	-0.261742	1.38042	-0.191993	-3.15341	0
0.7293	-1.4832	0.762865	3.16789	-2.23884	0
0.7300	-2.40415	2.90615	1.33329	-0.103458	0
0.7307	-2.70467	4.43188	-0.799972	-0.103458	0
0.7313	-3.01488	2.90615	2.25059	-4.68046	0
0.7320	-3.01488	1.99798	4.38918	-5.28879	0
0.7327	-3.01488	1.08981	1.64261	-1.01803	0
0.7333	-3.01488	-1.34409	-0.191993	-0.711793	0
0.7340	-3.01488	-1.67104	-1.71727	-2.54508	0
0.7347	-3.01488	-0.762865	-3.54654	-1.32427	0
0.7353	-3.01488	0.47225	-1.71727	-1.01803	0
0.7360	-3.01488	2.28859	-0.799972	-2.23884	0
0.7367	-3.01488	1.08981	-2.93856	-0.103458	0
0.7373	-3.01488	-2.57921	-4.46384	2.6444	0
0.7380	-3.01488	-1.34409	-5.68513	1.11735	0
0.7387	-3.01488	1.08981	-7.81839	-1.9326	0
0.7393	-3.01488	0.47225	-9.03968	-1.9326	0
0.7400	-3.01488	1.99798	-9.03968	-0.103458	0
0.7407	-3.01488	4.75882	-7.81839	0.202778	0
0.7413	-3.01488	2.90615	-7.81839	-0.103458	0
0.7420	-3.01488	1.99798	-10.8743	-1.01803	0
0.7427	-3.01488	2.28859	-11.7863	-1.01803	0
0.7433	-3.01488	-0.762865	-7.21041	-0.409695	0
0.7440	-3.01488	-0.762865	-3.54654	0.202778	0
0.7447	-3.01488	2.90615	-5.38114	-0.103458	0
0.7453	-3.01488	1.99798	-9.65299	-1.9326	0
0.7460	-3.01488	-0.145308	-13.3115	-2.85131	0
0.7467	-3.01488	1.70736	-13.3115	0.202778	0
0.7473	-3.01488	1.70736	-12.0902	2.6444	0
0.7480	-3.01488	-0.435923	-13.3115	1.72982	0
0.7487	-3.01488	-0.145308	-13.0075	0.811113	0
0.7493	-3.01488	-1.34409	-10.261	0.509015	0
0.7500	-3.01488	-2.86982	-9.03968	-0.103458	0
0.7507	-3.01488	-0.762865	-8.12771	1.72982	0
0.7513	-3.01488	0.181634	-5.68513	4.77978	0
0.7520	-3.01488	-1.96165	-5.38114	1.72982	0
0.7527	-3.01488	-2.28859	-6.90642	-1.32427	0
0.7533	-3.01488	-1.67104	-5.68513	2.03192	0
0.7540	-3.01488	-2.57921	-4.15985	4.17144	0
0.7547	-3.01488	-0.762865	-3.24255	0.811113	0
0.7553	-3.01488	1.08981	-0.191993	-0.711793	0
0.7560	-3.92613	-1.67104	1.9466	-0.409695	0
0.7567	-5.4578	-3.81432	0.421319	-0.409695	0
0.7573	-4.53686	-2.57921	-0.799972	2.6444	0
0.7580	-3.92613	-2.57921	1.0293	5.69435	0
0.7587	-2.40415	-1.96165	0.725308	2.6444	0
0.7593	-1.18269	-0.435923	-3.54654	-1.01803	0
0.7600	-2.40415	-3.19677	-3.85053	-0.103458	0
0.7607	-3.01488	-5.34005	1.9466	-0.103458	0
0.7613	-0.872473	-1.05348	4.38918	-2.85131	0
0.7620	-1.79342	1.08981	0.111996	-1.32427	0
0.7627	-3.01488	-1.96165	0.111996	2.95063	0
0.7633	-0.571954	-2.28859	3.77587	2.33816	0
0.7640	-1.18269	1.08981	4.69317	0.509015	0
0.7647	-5.4578	1.38042	5.91446	3.25273	0
0.7653	-5.14759	-1.05348	7.13575	4.47354	0
0.7660	-2.09393	-1.34409	4.07986	1.72982	0
0.7667	-2.40415	-1.05348	4.38918	0.202778	0
0.7673	-4.53686	-3.19677	10.4903	0.811113	0
0.7680	-3.92613	-4.39555	11.0983	-0.409695	0
0.7687	-0.872473	-4.39555	5.60514	-1.01803	0
0.7693	-0.872473	-5.92128	3.77587	1.11735	0
0.7700	-3.62561	-6.24823	3.77587	3.25273	0
0.7707	-3.92613	-3.48738	2.85857	2.03192	0
0.7713	-2.70467	-2.28859	5.91446	2.03192	0
0.7720	-2.70467	-3.81432	9.26901	5.08601	0
0.7727	-1.18269	-4.39555	7.74373	4.47354	0
0.7733	-0.872473	-3.81432	8.04772	1.11735	0
0.7740	-3.01488	-3.81432	10.4903	2.03192	0
0.7747	-3.01488	-2.57921	11.0983	4.77978	0
0.7753	-2.40415	-2.57921	12.9329	4.77978	0
0.7760	-4.53686	-5.34005	15.0661	4.77978	0
0.7767	-4.53686	-5.01311	13.2369	5.08601	0
0.7773	-2.09393	-0.435923	12.0156	5.39225	0
0.7780	-1.4832	1.38042	14.4582	6.61306	0
0.7787	-2.09393	0.181634	13.8448	4.47354	0
0.7793	-3.01488	0.762865	13.2369	0.509015	0
0.7800	-4.53686	1.08981	16.9007	1.42359	0
0.7807	-4.53686	0.181634	15.0661	3.25273	0
0.7813	-4.53686	0.47225	10.4903	1.42359	0
0.7820	-4.53686	0.762865	13.8448	2.33816	0
0.7827	-4.53686	-0.145308	18.122	4.77978	0
0.7833	-4.53686	0.47225	16.2874	2.95063	0
0.7840	-4.53686	1.99798	15.6794	1.72982	0
0.7847	-4.53686	1.38042	15.6794	3.8652	0
0.7853	-4.53686	-2.28859	14.7621	4.17144	0
0.7860	-4.53686	-5.34005	14.1542	2.95063	0
0.7867	-4.53686	-6.53884	12.9329	2.6444	0
0.7873	-4.53686	-7.44701	12.9329	1.72982	0
0.7880	-4.53686	-8.68213	17.2047	0.509015	0
0.7887	-4.53686	-7.44701	20.2553	-1.01803	0
0.7893	-4.53686	-6.24823	19.034	-1.9326	0
0.7900	-4.53686	-8.68213	16.2874	0.202778	0
0.7907	-4.53686	-11.7336	13.8448	3.55897	0
0.7913	-4.53686	-9.91724	15.0661	3.55897	0
0.7920	-5.75832	-7.1564	16.9007	1.72982	0
0.7927	-6.66957	-8.39151	13.8448	-0.103458	0
0.7933	-3.92613	-10.2079	11.0983	-1.01803	0
0.7940	-2.09393	-8.06457	12.9329	0.202778	0
0.7947	-3.01488	-5.63067	11.0983	-1.32427	0
0.7953	-3.92613	-5.34005	7.43974	-4.68046	0
0.7960	-5.14759	-4.39555	9.26901	-3.76588	0
0.7967	-3.92613	-2.86982	9.88232	-1.9326	0
0.7973	-0.571954	-2.28859	6.82643	-3.76588	0
0.7980	-3.01488	-0.435923	6.52244	-4.06798	0
0.7987	-6.36905	1.08981	4.38918	-1.9326	0
0.7993	-3.01488	0.181634	0.111996	-3.15341	0
0.8000	-2.09393	0.762865	1.9466	-4.98669	0
0.8007	-4.84707	3.52371	4.69317	-4.37422	0
0.8013	-2.70467	4.43188	1.64261	-4.98669	0
0.8020	-0.571954	5.667	-2.93856	-5.59503	0
0.8027	-3.01488	9.00907	-2.93856	-3.76588	0
0.8033	-3.01488	9.91724	-0.495983	-3.76588	0
0.8040	-3.01488	8.39151	0.421319	-7.73041	0
0.8047	-3.01488	9.91724	-3.24255	-8.34288	0
0.8053	-3.01488	12.0605	-7.21041	-5.90126	0
0.8060	-3.01488	11.1524	-4.46384	-6.5096	0
0.8067	-3.01488	9.91724	-0.495983	-7.42831	0
0.8073	-3.01488	11.7699	-0.799972	-7.42831	0
0.8080	-3.01488	13.9132	-0.191993	-8.03664	0
0.8087	-3.01488	13.9132	2.25059	-8.03664	0
0.8093	-3.01488	13.2956	1.33329	-5.90126	0
0.8100	-3.01488	13.5863	-0.495983	-5.59503	0
0.8107	-3.01488	13.2956	-0.191993	-7.12207	0
0.8113	-3.01488	13.9132	-1.71727	-5.90126	0
0.8120	-3.01488	13.9132	-0.799972	-4.68046	0
0.8127	-3.01488	12.9687	2.85857	-6.5096	0
0.8133	-3.01488	13.5863	1.64261	-5.90126	0
0.8140	-3.01488	15.7295	-3.54654	-2.85131	0
0.8147	-3.01488	15.4389	-5.07182	-3.76588	0
0.8153	-3.01488	12.9687	-2.32525	-7.12207	0
0.8160	-3.01488	13.9132	1.33329	-6.81584	0
0.8167	-3.01488	16.6377	0.111996	-5.28879	0
0.8173	-3.01488	15.7295	-5.68513	-5.59503	0
0.8180	-3.01488	13.5863	-5.07182	-6.5096	0
0.8187	-3.01488	13.9132	0.725308	-6.2075	0
0.8193	-3.01488	15.112	0.111996	-5.28879	0
0.8200	-3.01488	14.4944	-2.93856	-5.59503	0
0.8207	-3.01488	13.2956	-0.799972	-8.34288	0
0.8213	-3.01488	12.3875	0.725308	-9.56369	0
0.8220	-3.01488	11.1524	0.111996	-6.81584	0
0.8227	-3.01488	9.91724	1.33329	-4.37422	0
0.8233	-3.01488	10.2442	2.55458	-5.28879	0
0.8240	-3.01488	10.2442	3.47188	-6.2075	0
0.8247	-3.01488	8.39151	6.82643	-6.5096	0
0.8253	-3.01488	9.33601	8.04772	-6.81584	0
0.8260	-3.01488	12.0605	5.60514	-3.15341	0
0.8267	-3.01488	11.443	5.30115	0.811113	0
0.8273	-3.01488	8.71845	8.04772	-1.6305	0
0.8280	-3.01488	8.39151	9.26901	-5.59503	0
0.8287	-3.01488	9.62663	7.43974	-4.06798	0
0.8293	-3.01488	8.71845	4.99716	-0.103458	0
0.8300	-3.01488	6.86578	4.38918	2.6444	0
0.8307	-3.01488	7.19272	4.99716	2.6444	0
0.8313	-3.01488	6.86578	6.21845	-0.409695	0
0.8320	-3.01488	5.667	6.52244	-1.9326	0
0.8327	-3.01488	6.57517	4.99716	1.72982	0
0.8333	-3.01488	8.39151	3.77587	3.55897	0
0.8340	-3.01488	6.86578	4.99716	1.42359	0
0.8347	-3.01488	5.95761	4.69317	0.811113	0
0.8353	-3.01488	7.81028	2.55458	2.33816	0
0.8360	-3.01488	7.48334	2.85857	2.03192	0
0.8367	-3.01488	6.57517	3.16789	2.03192	0
0.8373	-3.01488	8.39151	2.55458	3.55897	0
0.8380	-3.01488	9.33601	4.99716	4.17144	0
0.8387	-3.01488	8.39151	6.52244	3.8652	0
0.8393	-3.01488	7.19272	5.30115	4.17144	0
0.8400	-2.40415	4.75882	8.96502	2.6444	0
0.8407	-0.872473	2.28859	11.0983	1.72982	0
0.8413	-2.70467	2.90615	4.69317	4.47354	0
0.8420	-5.75832	5.34005	2.55458	6.91516	0
0.8427	-3.3154	6.28455	9.26901	6.00058	0
0.8433	-1.18269	5.34005	9.26901	3.8652	0
0.8440	-4.23634	5.667	3.77587	2.95063	0
0.8447	-5.4578	7.48334	6.82643	3.8652	0
0.8453	-2.09393	6.28455	12.0156	6.00058	0
0.8460	-2.09393	2.90615	10.1863	6.00058	0
0.8467	-5.75832	2.90615	9.573	4.17144	0
0.8473	-5.14759	3.52371	12.0156	4.77978	0
0.8480	-2.09393	1.99798	9.88232	7.22139	0
0.8487	-1.79342	1.08981	7.43974	6.91516	0
0.8493	-3.92613	1.38042	10.4903	6.30682	0
0.8500	-4.84707	1.08981	12.3196	8.4422	0
0.8507	-3.62561	-0.145308	10.7943	9.35677	0
0.8513	-3.01488	0.181634	12.9329	8.4422	0
0.8520	-3.01488	1.99798	14.1542	7.52763	0
0.8527	-3.01488	0.181634	8.96502	7.22139	0
0.8533	-3.01488	-2.57921	6.52244	6.91516	0
0.8540	-3.01488	-0.435923	7.43974	8.4422	0
0.8547	-3.01488	1.99798	4.99716	9.96925	0
0.8553	-3.01488	-0.762865	3.47188	8.4422	0
0.8560	-3.01488	-3.19677	4.99716	8.4422	0
0.8567	-3.01488	-4.10494	2.85857	10.8838	0
0.8573	-3.01488	-6.24823	0.725308	9.96925	0
0.8580	-3.01488	-6.24823	3.16789	6.91516	0
0.8587	-3.01488	-5.01311	2.25059	7.22139	0
0.8593	-3.01488	-5.34005	-1.71727	7.22139	0
0.8600	-3.01488	-4.7225	-1.10396	4.17144	0
0.8607	-3.01488	-4.39555	1.0293	3.25273	0
0.8613	-3.01488	-6.86578	-0.799972	4.47354	0
0.8620	-3.01488	-8.06457	-2.63457	3.8652	0
0.8627	-3.01488	-7.1564	-2.63457	3.25273	0
0.8633	-3.01488	-7.44701	-3.24255	4.47354	0
0.8640	-3.01488	-8.06457	-2.93856	3.8652	0
0.8647	-3.01488	-7.1564	-2.02126	1.72982	0
0.8653	-3.01488	-9.91724	-4.46384	2.6444	0
0.8660	-3.01488	-12.6418	-9.03968	3.25273	0
0.8667	-3.01488	-12.3511	-8.4317	2.6444	0
0.8673	-3.01488	-12.6418	-5.38114	1.72982	0
0.8680	-3.01488	-14.4944	-5.98912	1.72982	0
0.8687	-3.01488	-13.8769	-9.65299	2.6444	0
0.8693	-3.01488	-13.5499	-9.95698	5.69435	0
0.8700	-3.01488	-14.4944	-9.03968	6.91516	0
0.8707	-3.01488	-13.5499	-8.73569	5.39225	0
0.8713	-3.01488	-11.7336	-7.21041	3.25273	0
0.8720	-3.01488	-13.5499	-7.21041	1.72982	0
0.8727	-3.01488	-13.2593	-8.4317	2.33816	0
0.8733	-3.01488	-9.5903	-7.21041	4.47354	0
0.8740	-3.01488	-9.29968	-7.5144	4.47354	0
0.8747	-3.01488	-12.0242	-10.8743	1.11735	0
0.8753	-3.01488	-12.9687	-10.565	-0.711793	0
0.8760	0.95972	-14.1675	-9.95698	1.11735	0
0.8767	0.95972	-15.0757	-13.6209	2.33816	0
0.8773	2.4817	-12.9687	-14.5328	-0.103458	0
0.8780	2.4817	-11.116	-12.7036	-2.85131	0
0.8787	1.57045	-12.6418	-15.4501	-2.85131	0
0.8793	1.26024	-12.9687	-16.3674	-2.85131	0
0.8800	3.39295	-10.8254	-13.3115	-3.15341	0
0.8807	4.61441	-9.91724	-16.0581	-3.15341	0
0.8813	0.95972	-12.0242	-20.33	-5.28879	0
0.8820	-1.18269	-14.1675	-17.2794	-7.12207	0
0.8827	2.17149	-14.1675	-15.4501	-5.59503	0
0.8833	4.00368	-12.6418	-19.722	-4.68046	0
0.8840	0.649507	-10.8254	-20.026	-6.5096	0
0.8847	-2.09393	-9.91724	-19.114	-6.5096	0
0.8853	-1.18269	-10.8254	-23.6898	-4.68046	0
0.8860	-0.872473	-10.8254	-28.2657	-4.68046	0
0.8867	0.348989	-7.1564	-28.2657	-4.98669	0
0.8873	2.17149	-5.34005	-26.7404	-4.37422	0
0.8880	0.649507	-8.06457	-27.0444	-7.12207	0
0.8887	-0.872473	-9.91724	-30.1003	-11.0907	0
0.8893	1.57045	-7.1564	-32.8468	-9.56369	0
0.8900	1.87097	-5.01311	-31.0122	-4.98669	0
0.8907	-1.18269	-5.34005	-27.9617	-6.2075	0
0.8913	-2.09393	-5.63067	-28.2657	-9.56369	0
0.8920	-1.18269	-5.92128	-30.1003	-9.25745	0
0.8927	-2.70467	-6.86578	-31.6256	-9.25745	0
0.8933	-2.09393	-7.44701	-31.3162	-10.172	0
0.8940	-0.261742	-8.06457	-31.0122	-8.64912	0
0.8947	-1.79342	-8.68213	-32.2335	-8.34288	0
0.8953	-2.09393	-8.68213	-33.4548	-8.64912	0
0.8960	0.649507	-8.06457	-32.8468	-6.2075	0
0.8967	-0.261742	-8.06457	-32.5375	-5.90126	0
0.8973	-3.3154	-8.39151	-31.0122	-10.172	0
0.8980	-3.3154	-8.06457	-29.183	-10.4783	0
0.8987	-1.4832	-8.68213	-29.183	-8.03664	0
0.8993	0.649507	-9.91724	-29.183	-9.56369	0
0.9000	3.09243	-10.8254	-29.487	-11.6991	0
0.9007	0.649507	-8.97274	-31.0122	-10.7845	0
0.9013	-3.92613	-6.53884	-31.0122	-9.86993	0
0.9020	-3.01488	-6.86578	-29.183	-8.95122	0
0.9027	-0.261742	-8.06457	-30.4043	-8.95122	0
0.9033	-2.40415	-6.86578	-30.1003	-9.25745	0
0.9040	-4.53686	-5.34005	-25.2151	-7.42831	0
0.9047	-2.09393	-5.34005	-21.5512	-4.98669	0
0.9053	-2.09393	-6.53884	-20.026	-6.2075	0
0.9060	-4.53686	-7.77395	-19.114	-7.42831	0
0.9067	-3.3154	-8.39151	-20.026	-6.81584	0
0.9073	-0.872473	-7.77395	-20.9433	-5.28879	0
0.9080	-2.40415	-7.1564	-17.2794	-4.68046	0
0.9087	-4.23634	-8.39151	-13.3115	-7.73041	0
0.9093	-2.09393	-9.29968	-11.7863	-10.172	0
0.9100	-1.79342	-8.06457	-10.8743	-6.5096	0
0.9107	-3.01488	-7.77395	-11.4823	-4.06798	0
0.9113	-1.79342	-9.91724	-10.8743	-7.12207	0
0.9120	2.17149	-10.4985	-8.12771	-9.25745	0
0.9127	2.17149	-8.68213	-8.73569	-7.73041	0
0.9133	2.17149	-8.39151	-11.7863	-6.5096	0
0.9140	2.17149	-9.29968	-10.8743	-5.59503	0
0.9147	2.17149	-8.97274	-9.03968	-5.90126	0
0.9153	2.17149	-8.06457	-10.565	-6.2075	0
0.9160	2.17149	-8.97274	-10.8743	-5.59503	0
0.9167	2.17149	-11.7336	-7.81839	-5.59503	0
0.9173	2.17149	-12.6418	-6.29311	-6.81584	0
0.9180	2.17149	-9.29968	-8.12771	-6.5096	0
0.9187	2.17149	-5.34005	-9.34367	-5.59503	0
0.9193	2.17149	-5.34005	-9.34367	-5.59503	0
0.9200	2.17149	-5.34005	-7.21041	-4.68046	0
0.9207	2.17149	-3.19677	-4.46384	-4.68046	0
0.9213	2.17149	-2.28859	-4.15985	-5.90126	0
0.9220	2.17149	-2.28859	-5.07182	-5.28879	0
0.9227	2.17149	-0.145308	-2.63457	-4.37422	0
0.9233	2.17149	1.08981	0.725308	-6.2075	0
0.9240	2.17149	1.08981	-0.495983	-7.42831	0
0.9247	2.17149	1.08981	-2.63457	-5.59503	0
0.9253	2.17149	-1.05348	-2.63457	-3.76588	0
0.9260	2.17149	-2.57921	-4.15985	-5.59503	0
0.9267	2.17149	-1.05348	-3.85053	-6.2075	0
0.9273	2.17149	0.762865	0.111996	-1.9326	0
0.9280	2.17149	1.08981	2.55458	0.811113	0
0.9287	2.17149	2.90615	2.55458	-1.32427	0
0.9293	2.17149	4.43188	2.85857	-1.6305	0
0.9300	2.17149	2.90615	2.55458	-1.01803	0
0.9307	2.17149	1.08981	3.47188	-4.06798	0
0.9313	2.17149	1.08981	7.13575	-4.68046	0
0.9320	2.17149	1.08981	5.30115	-1.32427	0
0.9327	2.17149	1.38042	0.421319	-0.103458	0
0.9333	2.17149	1.08981	3.16789	-1.6305	0
0.9340	2.17149	-1.05348	5.60514	-0.711793	0
0.9347	2.17149	-1.96165	1.9466	2.03192	0
0.9353	2.17149	-0.145308	4.69317	2.33816	0
0.9360	2.17149	1.99798	10.1863	0.509015	0
0.9367	2.17149	0.762865	5.91446	1.72982	0
0.9373	2.17149	-1.67104	0.111996	4.47354	0
0.9380	2.17149	0.181634	0.725308	3.25273	0
0.9387	2.17149	1.99798	0.421319	-0.103458	0
0.9393	2.17149	-0.762865	0.421319	1.11735	0
0.9400	2.17149	-1.67104	3.77587	3.55897	0
0.9407	2.17149	3.81432	4.38918	2.95063	0
0.9413	2.17149	5.667	1.9466	2.03192	0
0.9420	2.17149	1.38042	2.55458	1.72982	0
0.9427	2.17149	0.47225	5.91446	0.811113	0
0.9433	2.17149	4.75882	7.43974	2.33816	0
0.9440	2.17149	5.667	6.21845	3.8652	0
0.9447	2.17149	3.52371	6.82643	3.55897	0
0.9453	2.17149	4.14127	9.26901	3.8652	0
0.9460	2.17149	5.04944	7.74373	4.47354	0
0.9467	2.17149	4.43188	5.60514	3.8652	0
0.9473	2.17149	5.667	8.66103	3.55897	0
0.9480	-9.11249	6.57517	11.0983	5.69435	0
0.9487	-8.81197	3.52371	8.66103	7.22139	0
0.9493	-7.2803	1.08981	8.35171	7.83387	0
0.9500	-6.66957	4.75882	8.96502	9.35677	0
0.9507	-8.81197	6.57517	6.21845	9.96925	0
0.9513	-8.81197	2.90615	6.52244	9.96925	0
0.9520	-6.66957	1.99798	10.1863	9.66301	0
0.9527	-6.66957	5.667	10.4903	9.05054	0
0.9533	-7.59051	6.28455	8.35171	6.91516	0
0.9540	-7.59051	3.52371	10.1863	5.39225	0
0.9547	-9.11249	1.70736	13.5409	5.39225	0
0.9553	-10.334	0.181634	14.7621	6.30682	0
0.9560	-8.20124	-0.762865	12.9329	6.30682	0
0.9567	-6.66957	-0.145308	13.2369	5.39225	0
0.9573	-10.334	0.181634	17.2047	5.39225	0
0.9580	-12.1661	0.47225	15.6794	6.61306	0
0.9587	-10.334	1.08981	11.0983	6.00058	0
0.9593	-7.89103	0.181634	15.0661	2.95063	0
0.9600	-7.59051	-1.05348	17.8127	1.72982	0
0.9607	-7.89103	-1.67104	10.1863	3.55897	0
0.9613	-9.11249	-2.57921	6.21845	5.08601	0
0.9620	-10.334	-2.86982	10.1863	6.61306	0
0.9627	-9.11249	-1.34409	10.7943	8.13597	0
0.9633	-9.11249	-0.145308	11.4076	6.61306	0
0.9640	-10.6442	-1.05348	14.7621	3.55897	0
0.9647	-10.6442	-1.96165	12.0156	4.77978	0
0.9653	-10.6442	-1.67104	9.26901	6.61306	0
0.9660	-12.1661	-0.145308	11.7116	5.39225	0
0.9667	-12.7769	-0.762865	10.4903	4.77978	0
0.9673	-12.1661	-2.57921	5.60514	5.08601	0
0.9680	-13.0871	-2.28859	5.60514	5.08601	0
0.9687	-12.1661	0.181634	9.88232	7.52763	0
0.9693	-10.334	0.181634	10.4903	9.05054	0
0.9700	-11.2549	-0.435923	8.96502	4.47354	0
0.9707	-13.6881	0.762865	8.66103	2.03192	0
0.9713	-12.1661	1.70736	11.4076	4.17144	0
0.9720	-12.1661	0.762865	13.8448	4.47354	0
0.9727	-12.1661	-1.34409	12.0156	4.47354	0
0.9733	-12.1661	-3.19677	7.13575	7.22139	0
0.9740	-12.1661	-3.48738	3.16789	5.69435	0
0.9747	-12.1661	-2.86982	3.16789	1.72982	0
0.9753	-12.1661	-3.19677	3.77587	3.55897	0
0.9760	-12.1661	-2.28859	2.25059	6.30682	0
0.9767	-12.1661	-1.67104	0.421319	4.17144	0
0.9773	-12.1661	-4.39555	1.9466	2.6444	0
0.9780	-12.1661	-4.7225	4.69317	3.55897	0
0.9787	-12.1661	-0.762865	4.38918	-0.103458	0
0.9793	-12.1661	-1.34409	3.77587	-2.54508	0
0.9800	-12.1661	-5.34005	4.99716	1.72982	0
0.9807	-12.1661	-2.86982	6.52244	2.6444	0
0.9813	-12.1661	1.08981	7.43974	-1.9326	0
0.9820	-12.1661	-0.762865	5.60514	-0.409695	0
0.9827	-12.1661	-4.39555	2.85857	1.72982	0
0.9833	-12.1661	-5.63067	4.38918	-2.54508	0
0.9840	-12.1661	-6.24823	7.43974	-3.76588	0
0.9847	-12.1661	-7.44701	5.30115	0.811113	0
0.9853	-12.1661	-10.4985	1.9466	0.811113	0
0.9860	-12.1661	-12.3511	1.64261	-3.76588	0
0.9867	-12.1661	-8.06457	2.25059	-2.85131	0
0.9873	-12.1661	-3.81432	4.07986	0.202778	0
0.9880	-12.1661	-5.92128	6.21845	-0.103458	0
0.9887	-12.1661	-9.29968	4.69317	-1.9326	0
0.9893	-12.1661	-7.77395	3.77587	-3.76588	0
0.9900	-12.1661	-0.145308	4.69317	-2.85131	0
0.9907	-12.1661	12.0605	2.85857	-1.01803	0
0.9913	-12.1661	21.2149	3.77587	-0.711793	0
0.9920	-12.1661	22.1231	7.43974	-1.01803	0
0.9927	-12.1661	17.5459	5.60514	-0.103458	0
0.9933	-12.1661	11.1524	2.85857	-0.103458	0
0.9940	-12.1661	7.81028	2.55458	0.811113	0
0.9947	-12.1661	9.91724	0.111996	2.03192	0
0.9953	-12.1661	10.5348	0.725308	0.811113	0
0.9960	-9.4227	8.39151	4.38918	-1.6305	0
0.9967	-6.97978	9.62663	-1.41328	-1.32427	0
0.9973	-6.66957	11.443	-7.5144	-3.76588	0
0.9980	-8.20124	9.33601	-2.93856	-6.81584	0
0.9987	-7.89103	9.00907	-1.71727	-4.37422	0
0.9993	-10.0334	9.33601	-5.98912	-1.6305	0
1.0000	-10.9447	5.34005	-4.46384	-2.85131	0
1.0007	-6.05884	1.99798	-2.93856	-4.37422	0
1.0013	-3.3154	1.38042	-6.29311	-5.28879	0
1.0020	-4.53686	1.08981	-4.46384	-6.5096	0
1.0027	-2.70467	1.70736	-0.191993	-4.98669	0
1.0033	-2.40415	0.47225	-0.495983	-4.68046	0
1.0040	-6.36905	-2.57921	-3.85053	-6.5096	0
1.0047	-6.66957	-1.05348	-5.68513	-4.98669	0
1.0053	-5.75832	3.81432	-4.15985	-4.06798	0
1.0060	-5.75832	5.34005	-3.24255	-5.59503	0
1.0067	-3.92613	7.48334	-5.68513	-4.06798	0
1.0073	-3.3154	9.91724	-2.63457	-3.76588	0
1.0080	-3.3154	7.19272	4.07986	-7.73041	0
1.0087	-3.3154	1.38042	2.85857	-8.34288	0
1.0093	-3.3154	-0.762865	-1.71727	-5.28879	0
1.0100	-3.3154	-3.48738	-0.799972	-4.68046	0
1.0107	-3.3154	-8.39151	1.33329	-3.45965	0
1.0113	-3.3154	-15.0757	2.55458	-2.23884	0
1.0120	-3.3154	-21.7961	2.85857	-5.90126	0
1.0127	-3.3154	-21.7961	0.725308	-8.03664	0
1.0133	-3.3154	-15.4026	0.725308	-4.68046	0
1.0140	-3.3154	-12.9687	4.07986	-3.76588	0
1.0147	-3.3154	-16.6014	3.77587	-4.68046	0
1.0153	-3.3154	-17.5459	2.25059	-3.76588	0
1.0160	-3.3154	-15.6932	2.55458	-4.37422	0
1.0167	-3.3154	-16.3108	1.33329	-3.15341	0
1.0173	-3.3154	-17.5459	2.55458	-1.01803	0
1.0180	-3.3154	-20.5973	5.30115	-4.68046	0
1.0187	-3.3154	-24.23	3.77587	-7.12207	0
1.0193	-3.3154	-24.557	4.69317	-4.68046	0
1.0200	-2.70467	-24.557	9.26901	-5.28879	0
1.0207	-2.09393	-26.3733	7.43974	-7.73041	0
1.0213	-2.09393	-25.4652	2.25059	-5.59503	0
1.0220	-3.92613	-24.557	4.07986	-4.68046	0
1.0227	-6.66957	-27.2815	8.35171	-6.5096	0
1.0233	-5.4578	-26.9909	9.26901	-4.98669	0
1.0240	-2.40415	-23.0313	11.4076	-3.45965	0
1.0247	-1.4832	-25.7558	11.4076	-5.28879	0
1.0253	-3.01488	-28.8072	6.21845	-7.12207	0
1.0260	-3.92613	-24.557	4.07986	-7.12207	0
1.0267	-1.79342	-22.4137	9.573	-5.28879	0
1.0273	0.95972	-25.4652	12.9329	-4.06798	0
1.0280	-0.261742	-25.7558	10.1863	-6.5096	0
1.0287	-3.01488	-25.4652	7.74373	-7.73041	0
1.0293	-2.40415	-26.9909	9.26901	-5.59503	0
1.0300	-1.4832	-24.8476	8.96502	-4.68046	0
1.0307	-2.40415	-22.7043	8.04772	-5.28879	0
1.0313	-2.40415	-25.7558	11.0983	-5.59503	0
1.0320	-3.3154	-26.9909	14.4582	-4.68046	0
1.0327	-3.3154	-23.6488	14.4582	-2.23884	0
1.0333	-3.3154	-23.3219	14.7621	-1.6305	0
1.0340	-3.3154	-23.6488	15.6794	-4.68046	0
1.0347	-3.3154	-21.7961	13.8448	-4.68046	0
1.0353	-3.3154	-23.0313	12.0156	-1.01803	0
1.0360	-3.3154	-25.4652	12.0156	-0.103458	0
1.0367	-3.3154	-23.9394	12.0156	-1.01803	0
1.0373	-3.3154	-21.5055	11.0983	-0.711793	0
1.0380	-3.3154	-19.3622	9.88232	-0.409695	0
1.0387	-3.3154	-18.1271	6.52244	-1.01803	0
1.0393	-3.3154	-19.6528	2.25059	-1.9326	0
1.0400	-3.3154	-20.888	0.725308	-1.32427	0
1.0407	-3.3154	-19.0716	-1.10396	0.811113	0
1.0413	-3.3154	-18.1271	-4.46384	1.11735	0
1.0420	-3.3154	-18.1271	-7.21041	-0.103458	0
1.0427	-3.3154	-15.4026	-7.21041	0.811113	0
1.0433	-3.3154	-18.1271	-5.07182	0.811113	0
1.0440	-3.3154	-23.6488	-2.93856	-2.23884	0
1.0447	-3.3154	-21.7961	-2.32525	-2.23884	0
1.0453	-3.3154	-17.8365	-1.41328	0.811113	0
1.0460	-3.3154	-19.6528	1.64261	1.72982	0
1.0467	-3.3154	-19.0716	4.38918	1.42359	0
1.0473	-3.3154	-13.5499	2.85857	2.6444	0
1.0480	-3.3154	-11.7336	-2.63457	2.6444	0
1.0487	-3.3154	-11.7336	-5.38114	0.509015	0
1.0493	-3.3154	-8.97274	-4.46384	1.11735	0
1.0500	-3.3154	-6.53884	-4.15985	3.8652	0
1.0507	-3.3154	-5.01311	-3.24255	5.08601	0
1.0513	-3.3154	-3.19677	0.421319	3.8652	0
1.0520	-3.3154	-2.28859	0.725308	3.55897	0
1.0527	-3.3154	-1.05348	-2.63457	5.08601	0
1.0533	-3.3154	1.70736	-1.71727	7.22139	0
1.0540	-3.3154	4.75882	-0.495983	6.91516	0
1.0547	-3.3154	6.28455	-3.54654	6.00058	0
1.0553	-3.3154	6.86578	-4.15985	7.22139	0
1.0560	-0.872473	9.91724	-1.71727	9.05054	0
1.0567	-2.40415	13.9132	-2.63457	8.4422	0
1.0573	-3.01488	15.4389	-5.38114	6.30682	0
1.0580	-1.18269	16.6377	-5.38114	7.22139	0
1.0587	-0.872473	19.3986	-2.63457	10.2713	0
1.0593	-1.4832	19.6892	0.111996	9.96925	0
1.0600	0.0387766	18.4904	1.0293	7.52763	0
1.0607	-0.261742	21.2149	1.33329	8.13597	0
1.0613	0.0387766	24.5933	3.77587	9.96925	0
1.0620	2.78222	25.5015	3.77587	9.05054	0
1.0627	1.57045	26.4097	1.0293	8.13597	0
1.0633	-1.18269	27.9354	2.25059	9.35677	0
1.0640	0.348989	30.6962	5.60514	9.35677	0
1.0647	2.17149	33.7477	4.38918	8.74844	0
1.0653	0.95972	34.3652	3.77587	9.66301	0
1.0660	1.57045	34.9465	5.30115	10.8838	0
1.0667	3.09243	39.233	3.77587	11.1901	0
1.0673	2.4817	41.3763	2.25059	10.8838	0
1.0680	2.4817	38.3249	3.77587	9.05054	0
1.0687	2.17149	37.4167	2.55458	7.22139	0
1.0693	1.57045	37.9979	-0.799972	9.05054	0
1.0700	2.78222	35.891	-1.71727	11.7984	0
1.0707	4.92462	35.891	-3.54654	11.1901	0
1.0713	3.39295	39.8506	-6.29311	10.2713	0
1.0720	1.57045	41.6669	-7.21041	10.2713	0
1.0727	1.57045	40.4682	-6.90642	9.35677	0
1.0733	1.26024	41.3763	-6.90642	8.74844	0
1.0740	1.57045	42.2845	-6.29311	9.05054	0
1.0747	4.61441	41.9939	-6.29311	9.05054	0
1.0753	6.14608	42.5751	-7.81839	9.96925	0
1.0760	4.00368	42.9021	-9.65299	9.96925	0
1.0767	3.09243	40.7588	-8.4317	7.83387	0
1.0773	5.22514	41.0494	-5.98912	8.13597	0
1.0780	6.14608	44.1008	-7.21041	10.2713	0
1.0787	4.61441	43.8102	-10.261	8.13597	0
1.0793	4.31389	40.7588	-9.03968	5.69435	0
1.0800	4.31389	39.8506	-8.12771	9.05054	0
1.0807	4.31389	40.1412	-11.4823	9.96925	0
1.0813	4.31389	39.8506	-11.4823	7.22139	0
1.0820	4.31389	40.7588	-8.4317	6.61306	0
1.0827	4.31389	42.2845	-10.261	7.22139	0
1.0833	4.31389	40.4682	-12.3996	7.22139	0
1.0840	4.31389	36.1816	-8.73569	7.83387	0
1.0847	4.31389	37.0898	-6.29311	4.47354	0
1.0853	4.31389	40.4682	-6.5971	-0.409695	0
1.0860	4.31389	32.8032	-6.29311	0.811113	0
1.0867	4.31389	20.9243	-6.5971	3.55897	0
1.0873	4.31389	20.3067	-7.21041	1.72982	0
1.0880	4.31389	24.2664	-6.29311	0.202778	0
1.0887	4.31389	23.0676	-5.07182	1.11735	0
1.0893	4.31389	22.1231	-2.63457	2.33816	0
1.0900	4.31389	23.9757	0.111996	2.95063	0
1.0907	4.31389	25.1745	-0.799972	2.03192	0
1.0913	4.31389	26.119	-1.71727	0.202778	0
1.0920	4.31389	23.9757	-0.191993	-0.103458	0
1.0927	4.31389	19.3986	-2.63457	-0.409695	0
1.0933	4.31389	19.3986	-5.98912	-0.103458	0
1.0940	4.31389	22.1231	-5.38114	0.811113	0
1.0947	4.31389	22.45	-5.38114	-1.01803	0
1.0953	4.31389	21.2149	-6.90642	-2.85131	0
1.0960	4.31389	19.3986	-6.5971	-1.9326	0
1.0967	4.31389	17.8728	-6.29311	-2.85131	0
1.0973	4.31389	20.0161	-6.90642	-5.59503	0
1.0980	4.31389	22.1231	-7.21041	-4.68046	0
1.0987	4.31389	20.3067	-7.5144	-3.45965	0
1.0993	4.31389	16.3471	-7.21041	-6.5096	0
1.1000	4.31389	13.5863	-6.5971	-8.34288	0
1.1007	4.31389	14.8214	-9.65299	-6.2075	0
1.1013	4.31389	17.8728	-11.1783	-6.2075	0
1.1020	4.31389	16.6377	-8.73569	-9.25745	0
1.1027	4.31389	14.8214	-7.21041	-10.172	0
1.1033	4.31389	16.3471	-6.5971	-9.25745	0
1.1040	2.4817	14.8214	-5.38114	-10.7845	0
1.1047	0.649507	11.1524	-5.68513	-13.2261	0
1.1053	3.09243	13.5863	-6.90642	-12.9199	0
1.1060	3.09243	15.7295	-5.98912	-12.0053	0
1.1067	0.348989	10.2442	-4.76783	-10.7845	0
1.1073	0.95972	7.48334	-3.54654	-10.172	0
1.1080	1.57045	10.2442	-4.15985	-11.0907	0
1.1087	0.649507	10.2442	-5.98912	-12.0053	0
1.1093	2.4817	8.71845	-2.32525	-12.0053	0
1.1100	2.17149	9.62663	2.55458	-12.9199	0
1.1107	-0.261742	9.00907	-0.799972	-13.8345	0
1.1113	0.0387766	6.57517	-3.85053	-12.6136	0
1.1120	0.95972	6.86578	-1.10396	-12.3115	0
1.1127	-0.571954	6.28455	-0.799972	-12.9199	0
1.1133	-0.261742	2.28859	-4.46384	-10.7845	0
1.1140	1.87097	1.70736	-5.38114	-9.56369	0
1.1147	2.17149	4.75882	-4.15985	-11.3928	0
1.1153	2.17149	4.75882	-0.495983	-13.2261	0
1.1160	2.4817	1.99798	1.9466	-14.1407	0
1.1167	2.4817	1.70736	-0.191993	-14.1407	0
1.1173	1.57045	2.61554	-0.799972	-12.9199	0
1.1180	1.57045	1.38042	1.9466	-12.3115	0
1.1187	2.17149	-0.145308	0.111996	-12.9199	0
1.1193	1.57045	-1.67104	-4.46384	-12.9199	0
1.1200	-0.872473	-2.28859	-5.07182	-13.8345	0
1.1207	-1.4832	-1.05348	-3.54654	-14.7532	0
1.1213	-0.261742	-0.145308	-1.71727	-15.6677	0
1.1220	-2.09393	-0.762865	-0.799972	-16.5823	0
1.1227	-3.3154	-0.762865	-1.71727	-15.9698	0
1.1233	-1.18269	0.762865	-1.71727	-14.1407	0
1.1240	0.348989	1.08981	1.0293	-14.1407	0
1.1247	0.0387766	-1.34409	3.47188	-15.3615	0
1.1253	0.0387766	-3.19677	4.07986	-15.9698	0
1.1260	-0.261742	-2.57921	3.16789	-16.8885	0
1.1267	-0.261742	-1.67104	3.77587	-14.7532	0
1.1273	-0.261742	-4.10494	6.82643	-10.7845	0
1.1280	-1.18269	-4.7225	7.43974	-11.0907	0
1.1287	-2.09393	-3.48738	4.38918	-12.9199	0
1.1293	0.348989	-5.01311	4.69317	-11.3928	0
1.1300	1.87097	-7.1564	6.52244	-10.7845	0
1.1307	-0.261742	-4.7225	6.21845	-10.7845	0
1.1313	-1.79342	-1.05348	7.13575	-8.95122	0
1.1320	-1.18269	-2.57921	9.26901	-9.86993	0
1.1327	-1.4832	-5.34005	8.35171	-12.3115	0
1.1333	-2.40415	-5.92128	8.35171	-10.4783	0
1.1340	-2.09393	-5.34005	9.26901	-8.03664	0
1.1347	-1.18269	-5.34005	5.60514	-9.56369	0
1.1353	-0.872473	-6.24823	2.25059	-10.7845	0
1.1360	-0.261742	-5.34005	3.77587	-9.25745	0
1.1367	-1.4832	-4.10494	3.77587	-8.64912	0
1.1373	-3.62561	-4.7225	1.9466	-11.0907	0
1.1380	-2.09393	-5.92128	1.9466	-12.0053	0
1.1387	-0.261742	-5.92128	1.9466	-8.95122	0
1.1393	-2.40415	-5.63067	3.16789	-7.73041	0
1.1400	-2.40415	-6.24823	5.30115	-8.95122	0
1.1407	-2.40415	-5.63067	2.25059	-7.73041	0
1.1413	-2.40415	-3.81432	-1.71727	-5.90126	0
1.1420	-2.40415	-3.19677	-0.495983	-6.5096	0
1.1427	-2.40415	-4.7225	1.9466	-7.12207	0
1.1433	-2.40415	-5.92128	1.64261	-6.5096	0
1.1440	-2.40415	-4.10494	2.85857	-5.90126	0
1.1447	-2.40415	-1.96165	5.91446	-6.2075	0
1.1453	-2.40415	-2.86982	6.82643	-6.5096	0
1.1460	-2.40415	-3.81432	5.60514	-5.59503	0
1.1467	-2.40415	-1.05348	5.30115	-2.85131	0
1.1473	-2.40415	2.28859	6.52244	-1.9326	0
1.1480	-2.40415	2.28859	7.43974	-2.54508	0
1.1487	-2.40415	1.99798	7.43974	-2.23884	0
1.1493	-2.40415	3.23309	8.66103	-2.85131	0
1.1500	-2.40415	2.61554	10.1863	-2.85131	0
1.1507	-2.40415	0.181634	9.26901	-0.103458	0
1.1513	-2.40415	0.47225	11.0983	0.811113	0
1.1520	-2.40415	1.70736	13.5409	0.202778	0
1.1527	-2.40415	0.181634	9.573	1.72982	0
1.1533	-2.40415	-0.762865	5.60514	2.6444	0
1.1540	-2.40415	0.762865	6.52244	0.509015	0
1.1547	-2.40415	0.47225	6.52244	-0.103458	0
1.1553	-2.40415	-0.435923	4.99716	1.72982	0
1.1560	-2.40415	-1.34409	5.91446	1.42359	0
1.1567	-2.40415	-1.67104	5.30115	1.72982	0
1.1573	-2.40415	-1.05348	3.77587	4.77978	0
1.1580	-2.40415	-2.57921	5.30115	6.30682	0
1.1587	-2.40415	-7.77395	4.38918	6.61306	0
1.1593	-2.40415	-8.68213	1.9466	7.83387	0
1.1600	-2.40415	-6.24823	2.85857	6.00058	0
1.1607	-2.40415	-7.44701	2.55458	4.47354	0
1.1613	-2.40415	-8.06457	-1.71727	6.61306	0
1.1620	-2.40415	-1.05348	-2.63457	7.22139	0
1.1627	-2.40415	6.86578	-0.191993	5.39225	0
1.1633	-2.40415	9.62663	0.111996	5.39225	0
1.1640	-3.01488	9.62663	0.111996	6.30682	0
1.1647	-0.261742	7.81028	0.421319	5.08601	0
1.1653	-1.4832	3.81432	-0.495983	5.08601	0
1.1660	-3.62561	2.28859	-0.191993	6.30682	0
1.1667	-3.01488	4.43188	2.25059	6.30682	0
1.1673	-3.62561	2.90615	2.85857	7.22139	0
1.1680	-3.01488	-0.145308	2.25059	9.35677	0
1.1687	-1.18269	0.762865	3.47188	9.66301	0
1.1693	-1.18269	1.38042	3.77587	7.83387	0
1.1700	-3.92613	-0.435923	2.85857	7.52763	0
1.1707	-4.53686	-0.762865	4.38918	9.96925	0
1.1713	-4.53686	-1.05348	4.99716	11.1901	0
1.1720	-5.75832	-3.48738	2.25059	9.96925	0
1.1727	-5.14759	-2.28859	1.64261	9.66301	0
1.1733	-4.84707	-2.28859	2.85857	10.2713	0
1.1740	-7.59051	-6.53884	1.33329	10.5776	0
1.1747	-7.89103	-6.24823	0.421319	11.1901	0
1.1753	-6.05884	-1.67104	1.33329	11.7984	0
1.1760	-7.2803	-1.96165	1.64261	9.35677	0
1.1767	-7.59051	-4.7225	0.725308	8.4422	0
1.1773	-6.05884	-5.01311	-0.191993	9.96925	0
1.1780	-6.66957	-5.34005	-1.41328	10.8838	0
1.1787	-8.81197	-5.92128	-1.71727	9.66301	0
1.1793	-8.50176	-4.7225	-1.71727	8.13597	0
1.1800	-8.50176	-5.01311	-0.495983	8.13597	0
1.1807	-8.20124	-5.63067	0.421319	10.2713	0
1.1813	-7.2803	-4.7225	-2.02126	9.35677	0
1.1820	-8.50176	-5.34005	-2.63457	6.30682	0
1.1827	-9.72322	-6.53884	1.9466	6.30682	0
1.1833	-7.89103	-4.7225	2.85857	8.13597	0
1.1840	-7.59051	-3.19677	0.421319	7.52763	0
1.1847	-9.11249	-5.34005	3.16789	7.83387	0
1.1853	-9.11249	-8.68213	6.52244	7.83387	0
1.1860	-8.50176	-9.91724	4.69317	7.22139	0
1.1867	-8.81197	-9.5903	3.47188	9.35677	0
1.1873	-7.59051	-8.06457	5.30115	9.66301	0
1.1880	-2.40415	-8.68213	7.74373	6.30682	0
1.1887	-2.40415	-12.6418	8.04772	6.30682	0
1.1893	-2.40415	-14.1675	5.91446	7.83387	0
1.1900	-2.40415	-13.8769	5.91446	7.22139	0
1.1907	-2.40415	-16.3108	8.04772	7.52763	0
1.1913	-2.40415	-17.5459	5.91446	7.52763	0
1.1920	-2.40415	-14.4944	2.55458	5.39225	0
1.1927	-2.40415	-12.3511	5.60514	5.39225	0
1.1933	-2.40415	-12.9687	9.26901	7.22139	0
1.1940	-2.40415	-13.5499	7.43974	6.91516	0
1.1947	-2.40415	-14.4944	5.60514	8.13597	0
1.1953	-2.40415	-15.0757	8.04772	8.74844	0
1.1960	-2.40415	-13.5499	10.1863	6.30682	0
1.1967	-2.40415	-12.9687	10.1863	5.39225	0
1.1973	-2.40415	-14.785	9.26901	7.22139	0
1.1980	-2.40415	-14.785	8.96502	9.66301	0
1.1987	-2.40415	-13.8769	9.573	10.5776	0
1.1993	-2.40415	-15.4026	8.35171	8.4422	0
1.2000	-8.50176	-17.5459	4.69317	3.8652	0
1.2007	-11.2549	-17.8365	2.25059	2.6444	0
1.2013	-12.4764	-17.8365	1.33329	5.39225	0
1.2020	-11.2549	-17.2189	1.0293	5.39225	0
1.2027	-8.20124	-15.6932	1.33329	3.55897	0
1.2033	-7.59051	-15.4026	1.64261	3.55897	0
1.2040	-9.4227	-16.0202	1.9466	4.47354	0
1.2047	-8.81197	-14.1675	4.38918	3.8652	0
1.2053	-8.20124	-11.7336	6.21845	2.33816	0
1.2060	-10.334	-12.3511	4.99716	2.33816	0
1.2067	-10.334	-12.6418	4.69317	2.6444	0
1.2073	-7.89103	-11.443	6.52244	1.72982	0
1.2080	-8.20124	-10.2079	6.52244	0.811113	0
1.2087	-9.72322	-9.29968	5.60514	1.42359	0
1.2093	-9.4227	-8.06457	6.52244	3.25273	0
1.2100	-6.66957	-6.86578	7.43974	4.47354	0
1.2107	-5.75832	-7.44701	7.43974	4.77978	0
1.2113	-9.11249	-7.77395	9.88232	2.95063	0
1.2120	-10.334	-6.86578	13.8448	-0.103458	0
1.2127	-8.81197	-7.1564	13.5409	-0.409695	0
1.2133	-9.4227	-5.34005	9.88232	-0.103458	0
1.2140	-9.4227	-1.67104	8.35171	-1.01803	0
1.2147	-5.75832	-1.05348	7.74373	-1.32427	0
1.2153	-5.4578	-2.86982	6.52244	0.811113	0
1.2160	-6.97978	-2.28859	8.35171	2.03192	0
1.2167	-6.05884	-1.67104	9.573	0.509015	0
1.2173	-6.66957	-1.67104	6.82643	-1.9326	0
1.2180	-7.89103	1.08981	7.43974	-2.85131	0
1.2187	-6.36905	0.762865	11.0983	-1.9326	0
1.2193	-5.14759	-1.67104	9.573	-1.9326	0
1.2200	-4.84707	-0.762865	4.38918	-3.76588	0
1.2207	-5.14759	0.47225	1.9466	-4.98669	0
1.2213	-8.50176	0.762865	2.85857	-4.68046	0
1.2220	-9.4227	3.81432	5.30115	-5.28879	0
1.2227	-5.75832	6.86578	6.52244	-6.2075	0
1.2233	-6.05884	6.57517	7.74373	-5.90126	0
1.2240	-8.81197	6.57517	10.1863	-7.42831	0
1.2247	-7.59051	6.57517	10.7943	-7.42831	0
1.2253	-6.66957	4.14127	7.74373	-2.85131	0
1.2260	-7.59051	3.81432	5.91446	-0.103458	0
1.2267	-6.36905	5.95761	8.66103	-2.85131	0
1.2273	-4.53686	6.57517	11.4076	-5.59503	0
1.2280	-4.53686	5.04944	11.0983	-5.90126	0
1.2287	-4.84707	4.43188	9.26901	-4.98669	0
1.2293	-4.53686	3.81432	8.35171	-3.76588	0
1.2300	-3.3154	1.38042	8.04772	-4.06798	0
1.2307	-3.01488	-0.145308	8.96502	-3.76588	0
1.2313	-3.01488	-0.145308	9.88232	-1.32427	0
1.2320	-1.18269	-0.762865	10.1863	-2.23884	0
1.2327	-0.261742	0.181634	11.0983	-6.2075	0
1.2333	-2.40415	1.70736	11.0983	-5.59503	0
1.2340	-3.92613	-1.67104	7.13575	-1.9326	0
1.2347	-3.92613	-6.24823	2.85857	-2.54508	0
1.2353	-3.92613	-5.92128	5.30115	-4.68046	0
1.2360	-2.70467	-5.34005	8.35171	-4.06798	0
1.2367	-1.79342	-7.44701	6.52244	-2.54508	0
1.2373	-3.01488	-6.86578	4.38918	-1.6305	0
1.2380	-3.3154	-6.53884	2.85857	-2.54508	0
1.2387	-0.571954	-9.91724	2.55458	-4.06798	0
1.2393	0.649507	-11.7336	4.07986	-4.68046	0
1.2400	-0.261742	-11.7336	4.99716	-4.68046	0
1.2407	-1.18269	-11.7336	2.85857	-5.59503	0
1.2413	-1.18269	-11.7336	1.64261	-4.98669	0
1.2420	-1.79342	-14.1675	1.64261	-3.15341	0
1.2427	-1.18269	-18.4541	1.9466	-2.85131	0
1.2433	0.649507	-21.1786	3.77587	-4.68046	0
1.2440	-0.261742	-20.5973	5.60514	-4.68046	0
1.2447	-2.09393	-17.8365	6.21845	-1.6305	0
1.2453	-0.261742	-17.2189	5.60514	-0.409695	0
1.2460	3.09243	-18.7447	3.47188	-3.15341	0
1.2467	2.17149	-18.1271	2.55458	-4.68046	0
1.2473	-0.261742	-15.6932	4.69317	-3.76588	0
1.2480	-1.18269	-16.3108	5.91446	-4.98669	0
1.2487	-0.872473	-17.5459	5.60514	-6.5096	0
1.2493	1.26024	-16.9283	4.38918	-6.5096	0
1.2500	2.78222	-14.4944	1.33329	-6.81584	0
1.2507	2.78222	-12.6418	0.421319	-6.2075	0
1.2513	2.4817	-13.5499	3.47188	-5.59503	0
1.2520	1.26024	-15.4026	2.55458	-6.5096	0
1.2527	-0.261742	-13.8769	-1.71727	-5.28879	0
1.2533	0.0387766	-11.7336	-0.799972	-2.85131	0
1.2540	3.09243	-11.7336	0.725308	-4.68046	0
1.2547	3.09243	-10.2079	-0.799972	-5.90126	0
1.2553	0.0387766	-9.91724	-0.799972	-3.76588	0
1.2560	-0.872473	-13.2593	0.111996	-3.76588	0
1.2567	0.95972	-13.2593	-1.71727	-5.59503	0
1.2573	0.95972	-10.8254	-4.76783	-3.76588	0
1.2580	0.348989	-10.8254	-5.68513	-2.85131	0
1.2587	1.26024	-8.97274	-4.15985	-4.68046	0
1.2593	1.57045	-6.24823	-3.54654	-5.59503	0
1.2600	-0.261742	-5.63067	-5.38114	-6.5096	0
1.2607	-0.261742	-5.92128	-5.38114	-5.90126	0
1.2613	-0.261742	-5.63067	-5.98912	-4.37422	0
1.2620	-0.261742	-6.53884	-7.21041	-4.98669	0
1.2627	-0.261742	-6.86578	-3.85053	-6.2075	0
1.2633	-0.261742	-6.24823	0.111996	-4.68046	0
1.2640	-0.261742	-5.63067	-2.63457	-5.28879	0
1.2647	-0.261742	-4.10494	-6.29311	-8.34288	0
1.2653	-0.261742	-3.81432	-4.46384	-8.03664	0
1.2660	-0.261742	-4.7225	-3.85053	-4.68046	0
1.2667	-0.261742	-4.39555	-4.46384	-3.76588	0
1.2673	-0.261742	-4.10494	-2.63457	-4.06798	0
1.2680	-0.261742	-4.39555	-0.799972	-4.68046	0
1.2687	-0.261742	-1.96165	0.111996	-7.12207	0
1.2693	-0.261742	1.99798	1.33329	-7.12207	0
1.2700	-0.261742	4.14127	0.111996	-2.85131	0
1.2707	-0.261742	4.75882	-1.71727	-1.9326	0
1.2713	-0.261742	2.90615	0.111996	-3.15341	0
1.2720	-0.261742	0.181634	1.0293	-2.23884	0
1.2727	-0.261742	-0.145308	-3.54654	-3.45965	0
1.2733	-0.261742	1.38042	-6.5971	-6.81584	0
1.2740	-0.261742	1.08981	-5.68513	-3.76588	0
1.2747	-0.261742	0.181634	-7.5144	-0.103458	0
1.2753	-0.261742	0.47225	-10.8743	-2.85131	0
1.2760	-0.261742	1.08981	-9.34367	-4.06798	0
1.2767	-0.261742	1.08981	-7.81839	-1.01803	0
1.2773	-0.261742	1.99798	-11.1783	-1.6305	0
1.2780	-0.261742	3.52371	-12.3996	-5.90126	0
1.2787	-0.261742	5.04944	-8.12771	-8.34288	0
1.2793	-0.261742	6.86578	-7.21041	-7.12207	0
1.2800	-0.261742	7.81028	-9.03968	-2.85131	0
1.2807	-0.261742	6.57517	-9.03968	-2.23884	0
1.2813	-0.261742	6.57517	-9.34367	-6.2075	0
1.2820	-0.261742	10.5348	-10.261	-5.59503	0
1.2827	-0.261742	14.2038	-7.21041	0.811113	0
1.2833	-0.261742	13.9132	-4.46384	2.33816	0
1.2840	-1.79342	12.0605	-6.29311	-0.711793	0
1.2847	-3.92613	11.443	-7.21041	-1.9326	0
1.2853	-3.92613	11.7699	-8.4317	-2.23884	0
1.2860	-3.01488	9.33601	-10.565	-2.23884	0
1.2867	-3.62561	7.48334	-9.65299	-0.711793	0
1.2873	-4.23634	9.33601	-7.21041	-0.103458	0
1.2880	-3.62561	10.2442	-7.81839	-0.409695	0
1.2887	-3.92613	6.57517	-6.5971	0.202778	0
1.2893	-5.14759	4.43188	-4.46384	0.811113	0
1.2900	-4.23634	6.57517	-6.29311	0.509015	0
1.2907	-1.4832	8.39151	-7.5144	0.811113	0
1.2913	-0.872473	6.57517	-5.38114	0.811113	0
1.2920	-2.70467	5.04944	-6.90642	0.811113	0
1.2927	-3.3154	6.28455	-8.4317	2.03192	0
1.2933	-2.40415	6.86578	-3.54654	3.55897	0
1.2940	-3.01488	5.95761	-2.32525	4.47354	0
1.2947	-3.92613	7.48334	-7.21041	4.47354	0
1.2953	-3.01488	8.39151	-5.38114	2.6444	0
1.2960	-2.70467	4.75882	0.421319	0.509015	0
1.2967	-3.01488	2.90615	-2.63457	0.202778	0
1.2973	-2.40415	5.04944	-8.12771	0.202778	0
1.2980	-2.09393	5.667	-7.5144	1.42359	0
1.2987	-3.01488	4.43188	-7.5144	3.55897	0
1.2993	-2.70467	3.81432	-9.03968	3.25273	0
1.3000	-1.79342	3.23309	-7.21041	2.33816	0
1.3007	-2.70467	3.81432	-4.46384	2.95063	0
1.3013	-3.01488	5.34005	-5.98912	2.6444	0
1.3020	-1.4832	4.75882	-7.5144	1.72982	0
1.3027	-0.261742	3.81432	-6.29311	2.33816	0
1.3033	-2.09393	5.04944	-6.29311	3.25273	0
1.3040	-4.84707	6.57517	-8.12771	3.25273	0
1.3047	-3.3154	6.57517	-7.81839	2.6444	0
1.3053	-1.18269	5.667	-5.98912	0.509015	0
1.3060	-1.4832	5.667	-7.21041	0.509015	0
1.3067	-0.261742	4.75882	-9.34367	3.55897	0
1.3073	1.87097	5.04944	-5.38114	3.55897	0
1.3080	-3.01488	5.95761	-0.191993	2.33816	0
1.3087	-3.01488	2.90615	-2.32525	3.55897	0
1.3093	-3.01488	-2.57921	-6.90642	3.8652	0
1.3100	-3.01488	-5.92128	-4.76783	2.95063	0
1.3107	-3.01488	-8.06457	-2.32525	5.69435	0
1.3113	-3.01488	-9.91724	-5.07182	8.4422	0
1.3120	-3.01488	-9.91724	-5.98912	5.39225	0
1.3127	-3.01488	-6.86578	-2.93856	2.6444	0
1.3133	-3.01488	-1.05348	-2.63457	3.55897	0
1.3140	-3.01488	5.667	-2.32525	4.47354	0
1.3147	-3.01488	7.81028	0.111996	6.30682	0
1.3153	-3.01488	6.28455	1.64261	7.83387	0
1.3160	-3.01488	4.43188	1.0293	3.55897	0
1.3167	-3.01488	2.90615	0.725308	0.202778	0
1.3173	-3.01488	2.90615	0.421319	4.77978	0
1.3180	-3.01488	3.81432	-0.799972	8.74844	0
1.3187	-3.01488	1.70736	-1.71727	6.61306	0
1.3193	-3.01488	-1.05348	0.421319	3.55897	0
1.3200	-3.01488	0.47225	0.111996	1.42359	0
1.3207	-3.01488	0.762865	-5.07182	0.811113	0
1.3213	-3.01488	-1.67104	-6.29311	3.55897	0
1.3220	-3.01488	-0.762865	-1.41328	2.95063	0
1.3227	-3.01488	-0.145308	-0.799972	0.811113	0
1.3233	-3.01488	-2.57921	-2.93856	2.6444	0
1.3240	-3.01488	-3.81432	-0.799972	4.77978	0
1.3247	-3.01488	-4.39555	1.0293	2.6444	0
1.3253	-3.01488	-6.24823	0.725308	1.42359	0
1.3260	-3.01488	-6.53884	0.421319	2.6444	0
1.3267	-3.01488	-5.34005	1.0293	3.25273	0
1.3273	-3.01488	-6.24823	2.85857	3.25273	0
1.3280	-3.01488	-8.06457	4.69317	3.55897	0
1.3287	-3.01488	-7.44701	3.47188	3.8652	0
1.3293	-3.01488	-7.1564	1.9466	5.39225	0
1.3300	-3.01488	-8.06457	2.55458	5.69435	0
1.3307	-3.01488	-8.06457	4.69317	2.95063	0
1.3313	-3.01488	-7.1564	7.43974	1.72982	0
1.3320	2.17149	-7.44701	8.35171	2.03192	0
1.3327	0.649507	-6.24823	4.99716	2.33816	0
[truncated: 37,060 more rows]
