# Supplementary material for: Identification of Haptic Based Guiding Using Hard Reins
Source: PLoS One. 2015 Jul 22;10(7):e0132020. doi: 10.1371/journal.pone.0132020 (PMC4511788; doi:10.1371/journal.pone.0132020)
Supplement: S3 File — (ZIP) [file pone.0132020.s003.zip › EMGData1/Subject2/T2/t2.txt]

0.0000	4.50887	8.33051	75.4556	150.177	0
0.0007	4.50887	7.41444	68.1248	141.021	0
0.0013	4.50887	5.5823	55.0057	123.325	0
0.0020	4.50887	6.49837	38.528	89.7505	0
0.0027	4.50887	9.87638	24.7953	56.1883	0
0.0033	4.50887	10.1626	13.5006	31.1649	0
0.0040	4.50887	8.64541	-0.837566	0.0370717	0
0.0047	4.50887	5.8972	-16.403	-40.2475	0
0.0053	4.50887	2.23292	-27.3909	-77.7887	0
0.0060	4.50887	-0.801561	-35.9324	-108.002	0
0.0067	4.50887	-2.03253	-44.789	-134.249	0
0.0073	4.50887	-4.78074	-52.1115	-151.944	0
0.0080	4.50887	-9.04619	-57.9081	-163.844	0
0.0087	4.50887	-11.7944	-61.8804	-175.448	0
0.0093	4.50887	-11.1932	-59.7408	-176.659	0
0.0100	4.50887	-10.8783	-53.9442	-165.068	0
0.0107	4.50887	-12.3956	-48.753	-152.859	0
0.0113	4.50887	-12.3956	-42.9563	-133.94	0
0.0120	4.50887	-10.8783	-31.9685	-98.2276	0
0.0127	4.50887	-11.7944	-20.6738	-61.6131	0
0.0133	4.50887	-11.7944	-12.7459	-33.8464	0
0.0140	4.50887	-7.84385	-4.19612	0.951506	0
0.0147	4.50887	-3.2635	7.09028	43.3739	0
0.0153	4.50887	-2.34743	17.4728	80.5938	0
0.0160	4.50887	-1.71763	25.4006	113.563	0
0.0167	4.50887	-0.515289	31.8109	140.106	0
0.0173	4.50887	2.23292	37.6075	157.505	0
0.0180	4.50887	7.12817	41.2729	171.543	0
0.0187	4.50887	10.1626	42.1851	183.134	0
0.0193	4.50887	9.56148	40.6593	181.923	0
0.0200	4.50887	10.7924	39.4402	172.457	0
0.0207	4.50887	12.6246	36.6953	160.557	0
0.0213	4.50887	11.0787	30.2851	138.883	0
0.0220	4.50887	10.4775	20.823	104.097	0
0.0227	4.50887	9.56148	11.9747	67.4828	0
0.0233	4.50887	5.5823	3.74002	36.046	0
0.0240	4.50887	3.14899	-9.08054	3.38588	0
0.0247	4.50887	3.14899	-26.7772	-33.8464	0
0.0253	4.50887	1.94665	-43.8685	-69.8554	0
0.0260	4.50887	1.94665	-56.6891	-100.674	0
0.0267	4.50887	4.06506	-64.9321	-126.316	0
0.0273	4.50887	2.86272	-67.3701	-142.479	0
0.0280	4.50887	0.40078	-64.3184	-151.03	0
0.0287	4.50887	-2.6337	-57.9081	-158.049	0
0.0293	4.50887	-6.01171	-47.5339	-158.358	0
0.0300	4.50887	-5.38191	-34.7134	-148.583	0
0.0307	4.50887	-3.86467	-23.7255	-137.301	0
0.0313	4.50887	-6.29798	-14.5703	-120.817	0
0.0320	4.50887	-8.13012	-3.59075	-86.6365	0
0.0327	4.50887	-7.52895	5.87125	-46.6609	0
0.0333	4.50887	-7.84385	10.4488	-16.7564	0
0.0340	4.50887	-5.38191	17.4728	15.5948	0
0.0347	4.50887	-1.71763	29.066	56.1883	0
0.0353	4.50887	-1.43136	38.8349	92.5062	0
0.0360	4.50887	-1.11646	44.9383	120.878	0
0.0367	4.50887	1.94665	47.6832	146.211	0
0.0373	4.50887	1.63175	46.1573	163.301	0
0.0380	4.50887	-0.20039	43.1056	172.149	0
0.0387	4.50887	1.94665	41.5798	179.785	0
0.0393	4.50887	3.77879	36.3885	182.529	0
0.0400	4.50887	1.94665	27.5402	174.904	0
0.0407	4.50887	-0.20039	21.1299	162.386	0
0.0413	4.50887	0.715679	11.0625	142.553	0
0.0420	4.50887	4.06506	-9.08054	110.807	0
0.0427	4.50887	8.33051	-25.2514	78.4684	0
0.0433	4.50887	8.64541	-30.7494	50.0838	0
0.0440	4.50887	4.06506	-41.4305	16.2127	0
0.0447	4.50887	1.03058	-57.6013	-24.6897	0
0.0453	4.50887	-0.801561	-63.0994	-63.1331	0
0.0460	4.50887	-4.17957	-66.4579	-94.8788	0
0.0467	4.50887	-6.01171	-74.0873	-119.902	0
0.0473	4.50887	-4.46584	-74.0873	-139.13	0
0.0480	-30.2739	-4.78074	-70.4219	-153.773	0
0.0487	-32.4087	-7.21405	-73.7804	-161.101	0
0.0493	-35.7765	-9.04619	-70.115	-157.74	0
0.0500	-36.071	-12.3956	-55.7686	-149.201	0
0.0507	-34.8564	-14.5426	-46.6134	-138.821	0
0.0513	-29.3537	-10.5921	-40.2115	-118.679	0
0.0520	-19.5998	-4.17957	-27.3909	-86.031	0
0.0527	-11.0421	-1.71763	-16.7099	-51.542	0
0.0533	-4.34324	-1.71763	-12.7459	-22.243	0
0.0540	2.0796	-3.54977	-6.33565	7.97041	0
0.0547	8.48405	-6.29798	3.74002	44.5849	0
0.0553	17.3362	-4.46584	13.5006	81.5206	0
0.0560	24.3479	1.03058	21.7435	111.116	0
0.0567	26.4827	5.5823	25.1021	135.534	0
0.0573	28.0102	9.24658	24.4884	155.676	0
0.0580	31.9854	11.7085	24.4884	167.576	0
0.0587	35.0404	11.0787	25.7075	172.149	0
0.0593	36.5495	8.04424	26.628	170.938	0
0.0600	36.5495	6.49837	29.066	163.919	0
0.0607	36.5495	5.5823	33.0299	152.921	0
0.0613	36.5495	1.94665	35.1695	131.567	0
0.0620	36.5495	-2.6337	31.8109	95.5584	0
0.0627	36.5495	-6.01171	27.5402	58.9316	0
0.0633	36.5495	-6.29798	26.9265	29.9416	0
0.0640	36.5495	-3.86467	25.7075	-3.63302	0
0.0647	36.5495	-4.46584	19.2972	-43.9176	0
0.0653	36.5495	-9.96226	10.7557	-81.4465	0
0.0660	36.5495	-12.7105	4.65222	-111.969	0
0.0667	36.5495	-12.3956	2.21416	-136.683	0
0.0673	36.5495	-15.4587	1.29367	-154.391	0
0.0680	36.5495	-18.2069	-1.1444	-166.291	0
0.0687	36.5495	-17.6057	-4.50295	-171.778	0
0.0693	36.5495	-16.3747	-4.80978	-170.258	0
0.0700	36.5495	-14.8575	-5.72198	-164.759	0
0.0707	36.5495	-11.7944	-7.55468	-154.688	0
0.0713	36.5495	-11.1932	-2.67026	-133.334	0
0.0720	36.5495	-9.96226	5.56442	-100.069	0
0.0727	36.5495	-4.46584	8.01078	-66.4942	0
0.0733	36.5495	-0.515289	11.0625	-38.4186	0
0.0740	36.5495	0.114509	22.0504	-4.84403	0
0.0747	36.5495	2.54782	33.0299	37.566	0
0.0753	36.5495	6.2121	38.2212	75.1072	0
0.0760	36.5495	9.24658	42.7988	102.874	0
0.0767	36.5495	12.9109	47.6832	126.377	0
0.0773	36.5495	14.743	50.1213	143.158	0
0.0780	36.5495	15.0579	48.2886	155.058	0
0.0787	36.5495	15.6591	45.5437	165.747	0
0.0793	36.5495	15.6591	46.1573	166.353	0
0.0800	36.5495	11.9948	48.5954	155.676	0
0.0807	36.5495	9.87638	48.5954	143.776	0
0.0813	36.5495	11.3936	44.9383	123.634	0
0.0820	36.5495	11.0787	33.9504	88.2306	0
0.0827	36.5495	8.04424	22.0504	54.0505	0
0.0833	36.5495	5.8972	16.5523	26.5804	0
0.0840	-0.0552107	2.54782	9.22981	-8.2052	0
0.0847	-7.37983	-2.34743	-9.6942	-50.3186	0
0.0853	-12.5696	-3.54977	-26.4787	-84.8077	0
0.0860	-18.3668	-3.86467	-31.0563	-111.351	0
0.0867	-24.4767	-7.21405	-33.8012	-136.992	0
0.0873	-29.3537	-12.7105	-38.3788	-158.358	0
0.0880	-33.016	-16.0598	-41.1237	-170.258	0
0.0887	-33.016	-16.0598	-42.6495	-174.225	0
0.0893	-32.7215	-13.6265	-41.4305	-172.692	0
0.0900	-32.4087	-13.3116	-35.6339	-166.897	0
0.0907	-29.0592	-13.6265	-30.1358	-155.602	0
0.0913	-22.6548	-12.3956	-22.8133	-134.545	0
0.0920	-17.1521	-11.7944	-6.94102	-104.332	0
0.0927	-12.8825	-11.7944	6.48492	-71.0664	0
0.0933	-8.30001	-6.61288	9.84347	-40.8654	0
0.0940	-3.71752	0.715679	17.4728	-9.11963	0
0.0947	4.50887	5.8972	32.4246	29.3361	0
0.0953	14.8885	9.24658	41.2729	65.6416	0
0.0960	20.6856	11.3936	44.3246	93.7172	0
0.0967	21.6058	10.4775	45.5437	117.826	0
0.0973	25.2681	8.04424	43.4124	136.757	0
0.0980	29.8506	7.41444	40.9661	147.743	0
0.0987	30.1451	8.33051	38.528	155.676	0
0.0993	29.2249	8.33051	33.6436	159.643	0
0.1000	29.2249	8.33051	32.4246	152.006	0
0.1007	26.4827	10.7924	33.9504	138.586	0
0.1013	21.6058	10.7924	29.066	120.878	0
0.1020	15.4958	4.98113	20.823	87.9217	0
0.1027	11.8335	3.14899	14.1142	51.3072	0
0.1033	11.8335	7.12817	5.87125	25.0605	0
0.1040	8.7785	4.66623	-3.59075	-6.37633	0
0.1047	-1.89557	-3.54977	-13.3513	-48.1808	0
0.1053	-9.51465	-4.46584	-25.5582	-84.1898	0
0.1060	-11.9623	-2.6337	-38.3788	-115.318	0
0.1067	-15.9375	-6.01171	-46.6134	-145.531	0
0.1073	-20.8144	-8.75992	-49.972	-162.621	0
0.1080	-23.8694	-7.52895	-48.4461	-170.554	0
0.1087	-26.6116	-7.21405	-46.9203	-178.5	0
0.1093	-26.3171	-9.36109	-45.7012	-177.573	0
0.1100	-23.8694	-10.8783	-38.3788	-167.206	0
0.1107	-24.1639	-8.75992	-25.865	-154.688	0
0.1113	-20.2071	-6.29798	-16.7099	-132.717	0
0.1120	-11.6679	-8.75992	-9.38737	-97.3132	0
0.1127	-7.69269	-9.04619	0.0746346	-62.5276	0
0.1133	-4.95056	-3.54977	6.17808	-31.7086	0
0.1140	2.68692	-2.9486	11.0625	3.38588	0
0.1147	6.64369	-6.29798	21.1299	41.5326	0
0.1153	9.69868	-3.2635	29.9782	76.0217	0
0.1160	17.9435	0.114509	31.5041	107.15	0
0.1167	21.9187	-1.43136	33.6436	134.62	0
0.1173	21.9187	0.715679	38.8349	153.23	0
0.1180	29.5377	6.81327	39.4402	163.61	0
0.1187	34.7275	7.72934	35.7831	170.938	0
0.1193	29.2249	6.81327	30.8987	170.32	0
0.1200	14.8885	8.96031	21.7435	160.249	0
0.1207	14.8885	8.33051	11.9747	150.177	0
0.1213	14.8885	1.03058	3.43319	133.705	0
0.1220	14.8885	-3.2635	-7.86151	99.8217	0
0.1227	14.8885	-0.801561	-18.2357	62.5894	0
0.1233	14.8885	0.114509	-23.427	34.8227	0
0.1240	14.8885	-3.54977	-33.4943	2.78038	0
0.1247	14.8885	-3.86467	-47.5339	-37.5042	0
0.1253	14.8885	-3.54977	-57.6013	-71.3753	0
0.1260	14.8885	-8.44502	-66.7565	-97.931	0
0.1267	14.8885	-13.6265	-78.9634	-123.56	0
0.1273	14.8885	-13.0254	-88.1186	-143.393	0
0.1280	14.8885	-13.0254	-95.1425	-154.997	0
0.1287	14.8885	-16.6896	-101.246	-160.792	0
0.1293	14.8885	-16.3747	-100.325	-157.443	0
0.1300	14.8885	-11.7944	-94.222	-147.978	0
0.1307	14.8885	-8.13012	-86.8995	-139.13	0
0.1313	14.8885	-4.17957	-71.0355	-119.284	0
0.1320	-25.6914	3.14899	-44.789	-82.9788	0
0.1327	-19.2869	7.41444	-22.1996	-47.8843	0
0.1333	-12.2752	5.5823	-7.24785	-20.7231	0
0.1340	-4.34324	2.86272	13.5006	13.1604	0
0.1347	3.6071	2.54782	40.6593	52.5182	0
0.1353	9.09136	3.14899	61.1091	87.0072	0
0.1360	15.8087	6.2121	70.5711	116.306	0
0.1367	25.581	10.7924	76.9814	141.021	0
0.1373	32.8872	14.1418	82.1644	158.42	0
0.1380	38.077	15.974	81.8575	170.32	0
0.1387	43.8741	16.2889	79.7263	175.201	0
0.1393	46.6346	13.8269	75.1487	172.766	0
0.1400	44.7943	10.7924	67.8262	167.885	0
0.1407	42.9723	10.1626	62.0213	158.729	0
0.1413	38.3899	10.1626	55.3125	136.449	0
0.1420	28.3231	9.24658	40.9661	102.577	0
0.1427	20.9985	7.12817	29.3729	68.3973	0
0.1433	16.7288	3.46389	26.3211	38.4804	0
0.1440	16.7288	-0.801561	17.4728	5.83261	0
0.1447	16.7288	-3.2635	-0.539028	-32.0052	0
0.1453	16.7288	-5.09564	-11.8254	-69.2375	0
0.1460	16.7288	-8.44502	-16.403	-100.983	0
0.1467	16.7288	-12.7105	-22.8133	-126.921	0
0.1473	16.7288	-16.0598	-26.4787	-143.097	0
0.1480	16.7288	-16.9759	-25.5582	-154.082	0
0.1487	16.7288	-13.0254	-25.5582	-164.153	0
0.1493	16.7288	-7.21405	-23.7255	-166.588	0
0.1500	16.7288	-5.69681	-16.403	-158.654	0
0.1507	16.7288	-7.21405	-10.9132	-146.754	0
0.1513	16.7288	-8.75992	-6.33565	-128.144	0
0.1520	16.7288	-8.13012	3.43319	-96.1022	0
0.1527	16.7288	-4.78074	14.7196	-59.4753	0
0.1533	16.7288	-1.11646	19.2972	-28.0385	0
0.1540	16.7288	0.40078	23.8748	4.00374	0
0.1547	16.7288	2.86272	33.9504	42.1505	0
0.1553	16.7288	2.86272	43.4124	78.4684	0
0.1560	13.6739	-0.801561	47.0695	108.373	0
0.1567	17.3362	-0.515289	47.6832	133.396	0
0.1573	24.9552	3.14899	47.6832	148.349	0
0.1580	32.8872	2.86272	46.4642	155.367	0
0.1587	33.8074	4.06506	43.711	162.992	0
0.1593	33.8074	7.72934	37.0022	165.747	0
0.1600	36.8624	7.41444	30.2851	158.42	0
0.1607	38.077	5.5823	25.1021	148.657	0
0.1613	33.8074	5.5823	16.8591	131.567	0
0.1620	25.581	2.86272	2.81953	97.0784	0
0.1627	16.1031	0.715679	-8.46688	59.2405	0
0.1633	10.9317	0.40078	-16.0962	28.7182	0
0.1640	9.09136	-3.2635	-24.646	-6.0674	0
0.1647	2.37406	-7.84385	-32.2753	-46.9698	0
0.1653	-6.77251	-8.44502	-38.9841	-83.2754	0
0.1660	-11.355	-10.2772	-49.3666	-113.798	0
0.1667	-14.41	-12.7105	-60.0477	-139.427	0
0.1673	-19.2869	-12.1093	-65.8443	-155.602	0
0.1680	-22.0291	-14.5426	-72.5614	-166.588	0
0.1687	-24.7896	-19.4379	-81.4097	-174.521	0
0.1693	-29.3537	-18.2069	-84.7683	-174.225	0
0.1700	-30.5867	-12.7105	-81.7166	-165.982	0
0.1707	-28.7464	-11.1932	-75.6131	-153.168	0
0.1713	-28.7464	-13.6265	-66.7565	-130.282	0
0.1720	-26.9244	-13.6265	-53.9442	-97.3132	0
0.1727	-20.8144	-9.67599	-42.3427	-65.8887	0
0.1733	-14.0971	-5.69681	-33.8012	-37.5042	0
0.1740	-5.85234	-4.46584	-24.3392	-3.63302	0
0.1747	5.42905	-2.6337	-9.08054	35.1316	0
0.1753	11.539	2.23292	8.92298	71.4495	0
0.1760	14.594	8.04424	24.4884	102.874	0
0.1767	18.8637	9.87638	32.7314	127.897	0
0.1773	20.0783	7.41444	32.7314	146.829	0
0.1780	20.9985	7.12817	31.5041	162.077	0
0.1787	26.1883	10.7924	33.6436	171.543	0
0.1793	27.0901	10.7924	34.5558	173.063	0
0.1800	27.0901	9.24658	33.9504	168.182	0
0.1807	27.0901	12.9109	38.528	156.591	0
0.1813	27.0901	14.1418	45.8505	134.311	0
0.1820	27.0901	10.1626	46.1573	100.736	0
0.1827	27.0901	8.04424	42.1851	66.2595	0
0.1833	27.0901	7.12817	37.0022	38.7893	0
0.1840	27.0901	3.46389	28.1538	8.26698	0
0.1847	27.0901	1.03058	16.2455	-32.0052	0
0.1853	27.0901	-2.03253	5.87125	-70.4609	0
0.1860	27.0901	-7.21405	-5.72198	-98.8455	0
0.1867	27.0901	-8.13012	-17.0167	-123.56	0
0.1873	27.0901	-6.92778	-19.1479	-144.926	0
0.1880	27.0901	-8.44502	-17.3235	-156.517	0
0.1887	27.0901	-9.04619	-21.9011	-162.016	0
0.1893	27.0901	-8.75992	-23.427	-163.844	0
0.1900	27.0901	-10.8783	-16.403	-156.22	0
0.1907	27.0901	-12.3956	-10.6064	-141.873	0
0.1913	27.0901	-11.7944	-4.19612	-124.178	0
0.1920	27.0901	-12.7105	9.22981	-97.0166	0
0.1927	27.0901	-13.6265	19.9108	-64.3564	0
0.1933	27.0901	-12.3956	24.1816	-36.2808	0
0.1940	27.0901	-9.96226	32.4246	-4.84403	0
0.1947	27.0901	-6.61288	41.2729	36.6515	0
0.1953	27.0901	-3.54977	44.3246	75.1072	0
0.1960	27.0901	-2.03253	47.6832	103.492	0
0.1967	27.0901	-2.6337	52.2608	129.121	0
0.1973	27.0901	-3.86467	51.6471	148.954	0
0.1980	27.0901	-1.11646	47.6832	160.249	0
0.1987	27.0901	2.86272	44.9383	167.576	0
0.1993	27.0901	0.715679	39.1334	168.491	0
0.2000	27.0901	-2.03253	28.7592	160.866	0
0.2007	27.0901	0.114509	18.9986	152.921	0
0.2013	27.0901	1.31685	8.61615	136.757	0
0.2020	27.0901	-0.515289	-8.16834	101.663	0
0.2027	27.0901	-1.43136	-25.5582	64.7272	0
0.2033	27.0901	-2.34743	-37.1597	38.1838	0
0.2040	-0.0552107	-4.46584	-48.753	7.35255	0
0.2047	-8.00555	-5.38191	-64.9321	-32.9197	0
0.2053	-18.3668	-6.61288	-78.6648	-68.632	0
0.2060	-24.1639	-9.04619	-86.5927	-97.931	0
0.2067	-26.6116	-11.1932	-91.4771	-123.56	0
0.2073	-29.3537	-12.7105	-94.222	-142.182	0
0.2080	-29.961	-14.8575	-93.6166	-156.22	0
0.2087	-29.3537	-17.892	-87.82	-166.588	0
0.2093	-29.3537	-20.9551	-76.8322	-165.673	0
0.2100	-26.9244	-20.3539	-65.2306	-156.22	0
0.2107	-22.6548	-15.4587	-51.4979	-145.84	0
0.2113	-21.7346	-11.7944	-32.5821	-127.527	0
0.2120	-20.5016	-7.21405	-14.5703	-92.4321	0
0.2127	-12.8825	-0.20039	-2.97709	-53.9887	0
0.2133	-4.34324	2.54782	5.56442	-22.243	0
0.2140	1.15943	2.86272	13.8074	11.6282	0
0.2147	7.56387	7.12817	25.4006	50.3928	0
0.2153	14.594	9.87638	39.4402	85.1784	0
0.2160	16.416	8.96031	47.3764	114.774	0
0.2167	14.2812	13.8269	48.2886	141.935	0
0.2173	15.2013	22.3865	46.7627	159.94	0
0.2180	17.3362	25.7358	40.6593	170.32	0
0.2187	18.2563	25.4209	33.0299	178.253	0
0.2193	20.0783	24.5049	27.2333	177.339	0
0.2200	21.6058	21.1555	18.385	167.885	0
0.2207	21.9187	16.2889	7.09028	157.505	0
0.2213	21.9187	14.1418	0.0746346	137.363	0
0.2220	18.5508	14.1418	-5.41515	102.874	0
0.2227	10.9317	11.0787	-9.6942	69.6083	0
0.2233	3.29424	7.72934	-6.94102	41.2361	0
0.2240	-1.58271	8.04424	-4.80978	5.83261	0
0.2247	-8.61287	8.33051	-9.38737	-32.3142	0
0.2253	-18.3668	4.66623	-10.9132	-65.8887	0
0.2260	-24.4767	0.40078	-8.46688	-97.931	0
0.2267	-27.5317	-0.801561	-7.86151	-127.23	0
0.2273	-32.7215	-0.801561	-5.11661	-147.372	0
0.2280	-35.7765	-2.6337	-0.539028	-160.792	0
0.2287	-34.5435	-6.92778	0.0746346	-168.726	0
0.2293	-33.016	-9.04619	-1.1444	-169.343	0
0.2300	-32.4087	-7.84385	-0.232196	-163.844	0
0.2307	-28.7464	-9.96226	2.5127	-152.859	0
0.2313	-24.7896	-13.6265	10.4488	-130.888	0
0.2320	-20.8144	-11.1932	19.2972	-97.931	0
0.2327	-14.7045	-6.61288	22.3489	-63.1331	0
0.2333	-5.85234	-5.09564	26.9265	-32.9197	0
0.2340	1.45388	-4.78074	36.0817	-1.7918	0
0.2347	7.56387	-4.46584	43.1056	34.8227	0
0.2353	14.594	-3.54977	45.8505	70.2261	0
0.2360	22.8204	0.114509	48.9022	101.045	0
0.2367	29.2249	2.54782	49.5159	128.812	0
0.2373	32.8872	2.86272	46.7627	147.125	0
0.2380	35.6477	4.98113	41.5798	156.282	0
0.2387	39.31	7.41444	36.0817	165.747	0
0.2393	40.8375	7.12817	32.7314	170.32	0
0.2400	37.4697	5.8972	28.7592	162.386	0
0.2407	34.4147	4.66623	20.2177	148.954	0
0.2413	32.2799	3.46389	9.22981	131.258	0
0.2420	24.6608	3.77879	-0.539028	99.8217	0
0.2427	13.9683	2.86272	-10.6064	62.8983	0
0.2433	8.17119	-0.801561	-20.3752	32.9938	0
0.2440	2.68692	-3.2635	-27.3909	0.951506	0
0.2447	-7.37983	-5.69681	-31.9685	-39.9386	0
0.2453	-16.5448	-10.2772	-36.5461	-78.3942	0
0.2460	-24.7896	-9.67599	-43.8685	-109.522	0
0.2467	-32.7215	-5.69681	-52.1115	-135.46	0
0.2473	-34.8564	-6.29798	-56.0754	-152.55	0
0.2480	-35.7765	-9.04619	-55.4701	-163.536	0
0.2487	-41.2608	-10.5921	-55.7686	-174.225	0
0.2493	-42.7883	-12.1093	-54.5496	-176.053	0
0.2500	-36.6783	-9.96226	-45.7012	-166.291	0
0.2507	-30.5867	-3.86467	-34.7134	-156.517	0
0.2513	-25.0841	-2.6337	-23.427	-140.959	0
0.2520	-17.465	-4.46584	-8.46688	-107.088	0
0.2527	-11.0421	-4.46584	4.65222	-69.5465	0
0.2533	-4.6377	-4.46584	9.53664	-42.9908	0
0.2540	6.34923	-4.78074	15.6401	-13.0863	0
0.2547	17.0233	-3.86467	29.3729	28.1127	0
0.2553	24.0535	-3.54977	39.4402	66.2595	0
0.2560	29.2249	-3.86467	43.711	95.5584	0
0.2567	33.8074	-2.6337	49.2091	122.72	0
0.2573	36.5495	1.03058	54.0935	146.52	0
0.2580	36.8624	4.37996	55.0057	159.94	0
0.2587	37.7825	2.54782	54.0935	163.919	0
0.2593	38.077	-0.801561	49.5159	163.61	0
0.2600	33.8074	0.114509	41.2729	159.025	0
0.2607	28.3231	1.03058	34.8626	148.954	0
0.2613	24.3479	-1.71763	26.628	129.739	0
0.2620	18.2563	-2.6337	11.3693	96.7694	0
0.2627	10.9317	-3.54977	-3.88929	59.8461	0
0.2633	4.50887	-5.69681	-15.4908	30.5471	0
0.2640	40.8375	-4.46584	-27.3909	-0.58079	0
0.2647	40.8375	-4.46584	-39.9046	-40.5564	0
0.2653	40.8375	-9.96226	-49.3666	-78.3942	0
0.2660	40.8375	-14.2277	-54.8564	-108.002	0
0.2667	40.8375	-14.5426	-58.8203	-133.94	0
0.2673	40.8375	-16.6896	-61.2667	-153.168	0
0.2680	40.8375	-17.2908	-61.8804	-164.462	0
0.2687	40.8375	-9.96226	-59.7408	-173.001	0
0.2693	40.8375	-2.9486	-56.6891	-175.744	0
0.2700	40.8375	-5.09564	-54.5496	-168.12	0
0.2707	40.8375	-8.13012	-52.1115	-154.688	0
0.2713	40.8375	-5.38191	-46.0081	-135.46	0
0.2720	40.8375	-4.46584	-34.7134	-105.247	0
0.2727	40.8375	-4.46584	-25.5582	-69.8554	0
0.2733	40.8375	-0.20039	-20.0684	-36.8987	0
0.2740	40.8375	0.715679	-8.16834	-0.877363	0
0.2747	40.8375	-2.03253	12.2815	41.2361	0
0.2753	40.8375	0.40078	30.2851	78.765	0
0.2760	16.7288	2.86272	42.1851	106.235	0
0.2767	18.8637	0.715679	53.173	130.95	0
0.2773	20.9985	3.46389	61.1091	150.795	0
0.2780	25.8754	9.56148	63.854	160.249	0
0.2787	31.9854	10.1626	64.4677	166.044	0
0.2793	33.8074	9.24658	63.854	168.8	0
0.2800	31.3781	11.0787	60.1969	161.472	0
0.2807	29.5377	11.7085	54.0935	150.177	0
0.2813	27.7158	11.0787	43.4124	134.62	0
0.2820	18.8637	10.1626	28.4524	103.183	0
0.2827	7.87673	8.33051	13.8074	65.0361	0
0.2833	2.68692	8.33051	2.81953	34.2172	0
0.2840	-3.71752	6.49837	-8.46688	-0.58079	0
0.2847	-13.8027	1.03058	-21.2874	-41.1619	0
0.2853	-20.2071	-0.515289	-31.0563	-74.1187	0
0.2860	-23.5566	3.77879	-36.5461	-102.503	0
0.2867	-29.6666	6.49837	-40.2115	-129.664	0
0.2873	-34.8564	4.66623	-40.8168	-147.372	0
0.2880	-33.9362	0.114509	-39.291	-160.187	0
0.2887	-31.4885	-4.46584	-40.51	-172.087	0
0.2893	-28.7464	-6.01171	-41.1237	-169.64	0
0.2900	-27.2189	-6.92778	-36.8529	-158.358	0
0.2907	-29.3537	-8.13012	-31.9685	-150.412	0
0.2913	-28.7464	-7.21405	-28.0046	-131.802	0
0.2920	-21.1273	-7.21405	-17.6221	-94.8788	0
0.2927	-12.2752	-9.04619	-2.36343	-60.3898	0
0.2933	-7.37983	-7.52895	7.70395	-32.9197	0
0.2940	-2.19002	-3.54977	14.7196	0.642576	0
0.2947	5.11619	-1.43136	26.9265	40.6182	0
0.2953	13.361	1.94665	35.4763	75.7127	0
0.2960	21.6058	5.8972	36.3885	105.63	0
0.2967	28.3231	6.81327	40.3607	132.791	0
0.2973	32.8872	6.81327	47.99	151.092	0
0.2980	35.3349	8.04424	49.5159	161.472	0
0.2987	36.5495	6.2121	48.5954	170.32	0
0.2993	36.8624	2.86272	49.8144	173.977	0
0.3000	36.8624	4.37996	47.99	166.958	0
0.3007	36.8624	6.81327	44.0178	154.453	0
0.3013	36.8624	5.8972	39.4402	133.396	0
0.3020	36.8624	4.37996	31.8109	99.8217	0
0.3027	36.8624	3.77879	24.7953	65.9505	0
0.3033	36.8624	3.14899	22.0504	38.7893	0
0.3040	36.8624	1.31685	14.1142	8.26698	0
0.3047	36.8624	-2.6337	0.0746346	-31.0908	0
0.3053	36.8624	-6.01171	-9.99274	-68.941	0
0.3060	36.8624	-7.21405	-16.403	-98.8455	0
0.3067	36.8624	-8.13012	-26.1719	-122.645	0
0.3073	36.8624	-11.1932	-33.4943	-144.32	0
0.3080	36.8624	-14.5426	-35.0202	-159.272	0
0.3087	36.8624	-17.2908	-37.7651	-163.536	0
0.3093	36.8624	-14.5426	-38.9841	-160.483	0
0.3100	36.8624	-9.96226	-33.1875	-155.602	0
0.3107	36.8624	-9.96226	-27.3909	-145.531	0
0.3113	36.8624	-11.5081	-20.9806	-126.007	0
0.3120	36.8624	-6.61288	-7.24785	-97.0166	0
0.3127	36.8624	-1.71763	5.56442	-64.3564	0
0.3133	36.8624	-1.71763	11.9747	-33.2286	0
0.3140	36.8624	-0.801561	21.4367	0.0370717	0
0.3147	36.8624	1.03058	33.0299	40.3216	0
0.3153	36.8624	2.23292	38.528	78.4684	0
0.3160	36.8624	4.37996	41.5798	107.15	0
0.3167	36.8624	6.49837	44.9383	132.791	0
0.3173	36.8624	8.96031	44.0178	152.921	0
0.3180	36.8624	10.7924	43.4124	164.215	0
0.3187	36.8624	9.87638	46.7627	170.938	0
0.3193	36.8624	8.04424	47.99	173.372	0
0.3200	36.8624	8.64541	46.7627	167.267	0
0.3207	36.8624	7.72934	47.3764	155.367	0
0.3213	36.8624	4.66623	45.8505	136.757	0
0.3220	36.8624	3.46389	35.1695	106.235	0
0.3227	36.8624	1.94665	23.8748	72.3639	0
0.3233	36.8624	-1.71763	20.2177	43.6704	0
0.3240	-7.37983	-2.34743	15.6401	10.1082	0
0.3247	-14.7045	-0.515289	1.29367	-30.7942	0
0.3253	-20.2071	-0.515289	-15.7977	-64.9743	0
0.3260	-25.3969	-2.6337	-28.6099	-92.4321	0
0.3267	-30.2739	-5.38191	-38.3788	-120.211	0
0.3273	-33.016	-9.04619	-46.3149	-140.65	0
0.3280	-33.3289	-12.7105	-50.5857	-150.721	0
0.3287	-30.2739	-16.9759	-53.3306	-158.963	0
0.3293	-26.6116	-19.123	-56.3823	-162.016	0
0.3300	-24.4767	-16.3747	-56.6891	-154.688	0
0.3307	-21.7346	-12.7105	-53.3306	-144.011	0
0.3313	-18.3668	-11.7944	-51.191	-126.316	0
0.3320	-15.9375	-12.7105	-49.6652	-91.5176	0
0.3327	-13.8027	-13.6265	-46.3149	-54.9032	0
0.3333	-8.90733	-13.0254	-43.8685	-28.3475	0
0.3340	-2.50289	-11.5081	-42.9563	1.86594	0
0.3347	3.29424	-8.75992	-35.6339	43.6704	0
0.3353	10.0115	-3.2635	-23.1201	80.5938	0
0.3360	17.3362	3.77879	-12.4391	108.682	0
0.3367	22.8204	9.56148	0.986835	135.534	0
0.3373	26.7956	12.9109	17.4728	155.676	0
0.3380	31.6725	12.6246	28.4524	164.524	0
0.3387	33.8074	9.87638	36.0817	171.543	0
0.3393	31.9854	10.4775	47.3764	175.201	0
0.3400	30.4579	14.743	58.6711	168.182	0
0.3407	28.9304	15.6591	66.9058	155.973	0
0.3413	24.6608	16.5751	67.5194	137.672	0
0.3420	17.6306	19.3233	55.9179	104.406	0
0.3427	10.0115	18.4073	43.4124	68.3973	0
0.3433	5.42905	13.2258	38.2212	39.4072	0
0.3440	1.76674	8.96031	30.2851	4.60925	0
0.3447	-2.50289	5.5823	16.8591	-36.2808	0
0.3453	-7.37983	2.86272	4.95905	-70.4609	0
0.3460	-12.2752	0.40078	-6.33565	-100.365	0
0.3467	-18.6796	-5.38191	-14.8772	-129.664	0
0.3473	-23.5566	-10.8783	-16.7099	-149.201	0
0.3480	-24.7896	-13.0254	-22.5065	-158.963	0
0.3487	-25.6914	-15.7736	-33.4943	-167.502	0
0.3493	-25.6914	-17.6057	-36.8529	-168.429	0
0.3500	-25.0841	-14.2277	-34.108	-161.707	0
0.3507	-26.0042	-10.2772	-32.8807	-154.082	0
0.3513	-25.0841	-9.36109	-26.1719	-137.301	0
0.3520	-18.9925	-9.67599	-13.3513	-102.207	0
0.3527	-13.177	-10.8783	-4.80978	-64.6654	0
0.3533	-10.1404	-7.84385	-0.232196	-37.5042	0
0.3540	-4.6377	-0.801561	7.39712	-7.89627	0
0.3547	2.68692	2.54782	16.2455	30.5471	0
0.3553	8.48405	2.54782	22.0504	66.556	0
0.3560	15.4958	4.98113	28.4524	96.4729	0
0.3567	21.2929	6.81327	35.7831	123.016	0
0.3573	23.7406	7.12817	38.528	142.553	0
0.3580	27.0901	9.24658	37.0022	155.676	0
0.3587	30.7524	12.3097	36.0817	165.439	0
0.3593	31.3781	12.9109	33.0299	166.353	0
0.3600	31.3781	11.0787	25.7075	157.505	0
0.3607	30.1451	7.72934	18.9986	144.691	0
0.3613	25.2681	4.98113	10.142	125.772	0
0.3620	18.8637	3.77879	-3.28392	96.7694	0
0.3627	12.4408	1.03058	-15.4908	63.5038	0
0.3633	6.03637	-0.801561	-23.7255	32.9938	0
0.3640	0.239246	-0.801561	-32.8807	0.951506	0
0.3647	-8.30001	-1.71763	-42.0359	-38.1097	0
0.3653	-19.2869	-4.17957	-46.3149	-76.8743	0
0.3660	-26.6116	-6.29798	-49.0598	-107.088	0
0.3667	-29.6666	-9.04619	-52.1115	-131.802	0
0.3673	-33.9362	-12.1093	-50.5857	-153.464	0
0.3680	-40.3406	-13.0254	-47.2271	-166.588	0
0.3687	-45.8433	-14.5426	-46.3149	-173.001	0
0.3693	-48.2726	-13.9414	-44.1754	-174.83	0
0.3700	-47.6652	-5.09564	-41.1237	-169.343	0
0.3707	-45.236	3.77879	-41.1237	-159.569	0
0.3713	-38.2058	2.86272	-36.8529	-140.959	0
0.3720	31.3781	-2.03253	-24.646	-107.088	0
0.3727	31.3781	-2.6337	-15.4908	-70.152	0
0.3733	31.3781	-1.11646	-12.7459	-42.0764	0
0.3740	31.3781	-1.43136	-4.50295	-10.0341	0
0.3747	31.3781	-2.6337	9.84347	31.1649	0
0.3753	31.3781	-3.54977	20.5245	67.1739	0
0.3760	31.3781	-0.801561	26.9265	96.1639	0
0.3767	31.3781	3.77879	33.0299	124.548	0
0.3773	31.3781	3.77879	38.2212	145.605	0
0.3780	31.3781	2.86272	43.1056	156.282	0
0.3787	31.3781	3.77879	47.6832	162.992	0
0.3793	31.3781	3.46389	47.0695	163.301	0
0.3800	31.3781	1.94665	42.1851	154.762	0
0.3807	31.3781	3.77879	42.1851	144.691	0
0.3813	31.3781	5.5823	41.2729	126.686	0
0.3820	31.3781	3.14899	28.1538	92.5062	0
0.3827	31.3781	0.40078	12.5884	56.7938	0
0.3833	31.3781	0.114509	3.43319	29.0271	0
0.3840	31.3781	-1.71763	-9.99274	-3.9296	0
0.3847	31.3781	-5.38191	-29.2236	-42.3853	0
0.3853	31.3781	-8.75992	-42.0359	-76.5654	0
0.3860	31.3781	-12.1093	-51.8047	-108.608	0
0.3867	31.3781	-15.7736	-63.7048	-137.598	0
0.3873	31.3781	-16.6896	-72.5614	-153.168	0
0.3880	31.3781	-14.5426	-75.9117	-162.621	0
0.3887	31.3781	-13.0254	-74.6926	-171.778	0
0.3893	31.3781	-13.9414	-69.2028	-170.258	0
0.3900	31.3781	-16.3747	-64.0116	-160.187	0
0.3907	31.3781	-17.6057	-60.3462	-151.03	0
0.3913	31.3781	-17.2908	-47.2271	-132.717	0
0.3920	31.3781	-16.6896	-24.646	-98.5365	0
0.3927	31.3781	-15.1438	-6.33565	-63.1331	0
0.3933	31.3781	-12.1093	8.01078	-34.452	0
0.3940	31.3781	-8.13012	23.5762	-1.7918	0
0.3947	31.3781	-2.34743	37.6075	37.566	0
0.3953	31.3781	1.03058	49.2091	72.6605	0
0.3960	19.1581	1.63175	59.2764	101.045	0
0.3967	23.7406	3.77879	64.1609	127.601	0
0.3973	32.5927	6.49837	62.9418	147.743	0
0.3980	37.1752	7.12817	62.0213	158.729	0
0.3987	35.6477	7.12817	63.5472	166.044	0
0.3993	35.6477	7.41444	62.3282	169.714	0
0.4000	35.9422	7.12817	59.5833	164.833	0
0.4007	32.8872	9.56148	58.0574	154.762	0
0.4013	28.9304	11.0787	51.3403	136.449	0
0.4020	24.3479	8.33051	36.3885	103.492	0
0.4027	16.7288	7.12817	21.7435	68.6938	0
0.4033	9.40422	7.72934	12.5884	42.1505	0
0.4040	0.846564	3.77879	4.03856	8.57592	0
0.4047	-10.1404	-0.20039	-6.64248	-32.6231	0
0.4053	-16.5448	0.114509	-17.0167	-66.8032	0
0.4060	-19.2869	-1.71763	-27.3909	-97.0166	0
0.4067	-26.0042	-5.38191	-36.2392	-127.836	0
0.4073	-32.1142	-4.78074	-39.291	-148.287	0
0.4080	-33.6233	-3.54977	-42.9563	-157.135	0
0.4087	-35.7765	-5.09564	-51.191	-164.759	0
0.4093	-37.5985	-5.09564	-54.5496	-166.897	0
0.4100	-34.249	-3.54977	-51.191	-159.878	0
0.4107	-31.1941	-6.29798	-47.5339	-149.201	0
0.4113	-30.2739	-10.2772	-40.51	-131.493	0
0.4120	-24.7896	-9.67599	-24.646	-97.931	0
0.4127	-16.2319	-6.92778	-7.24785	-60.0808	0
0.4133	-11.0421	-6.29798	4.65222	-30.1763	0
0.4140	-7.37983	-5.69681	16.2455	1.24808	0
0.4147	0.552107	-3.54977	29.9782	43.3739	0
0.4153	10.9317	-1.71763	42.492	82.4351	0
0.4160	19.471	0.114509	50.7349	111.722	0
0.4167	24.6608	0.715679	55.6193	138.883	0
0.4173	28.3231	-0.20039	57.4437	160.866	0
0.4180	33.8074	0.114509	55.9179	173.063	0
0.4187	39.31	2.86272	53.4798	181.614	0
0.4193	42.0522	3.46389	51.0418	184.049	0
0.4200	42.0522	1.03058	42.7988	175.819	0
0.4207	39.31	0.114509	31.2055	163.61	0
0.4213	32.2799	2.23292	20.2177	144.382	0
0.4220	25.2681	2.54782	7.39712	110.807	0
0.4227	18.2563	0.114509	-6.94102	76.0217	0
0.4233	10.6189	-2.34743	-17.9289	49.7749	0
0.4240	5.42905	-2.9486	-26.7772	17.4237	0
0.4247	1.15943	-3.86467	-36.5461	-24.3808	0
0.4253	-7.37983	-6.29798	-43.8685	-60.0808	0
0.4260	-16.8393	-7.21405	-49.972	-88.7743	0
0.4267	-23.8694	-6.29798	-55.4701	-116.85	0
0.4273	-30.2739	-5.69681	-57.6013	-138.216	0
0.4280	-34.8564	-6.61288	-57.6013	-151.03	0
0.4287	-36.6783	-5.69681	-58.5218	-160.187	0
0.4293	-39.4389	-3.2635	-56.6891	-162.93	0
0.4300	-37.9114	-0.515289	-50.8925	-156.22	0
0.4307	-32.1142	3.77879	-43.5617	-143.702	0
0.4313	-29.0592	6.2121	-33.8012	-126.316	0
0.4320	-26.9244	4.98113	-21.5943	-97.931	0
0.4327	-20.5016	4.98113	-11.2201	-64.6654	0
0.4333	-14.41	7.12817	-3.88929	-33.8464	0
0.4340	-9.22019	6.81327	6.48492	-1.7918	0
0.4347	-0.0552107	5.5823	22.0504	36.355	0
0.4353	10.0115	6.49837	34.8626	72.3639	0
0.4360	16.7288	6.81327	41.2729	102.577	0
0.4367	22.2131	6.49837	44.9383	128.206	0
0.4373	28.9304	8.33051	48.5954	147.434	0
0.4380	35.3349	9.24658	47.6832	161.163	0
0.4387	39.31	8.33051	45.2368	172.766	0
0.4393	39.31	8.33051	45.2368	174.286	0
0.4400	38.077	7.41444	44.6315	164.833	0
0.4407	35.6477	5.29603	40.3607	154.762	0
0.4413	31.0652	2.86272	33.9504	137.054	0
0.4420	24.6608	1.94665	25.1021	101.663	0
0.4427	19.1581	1.94665	16.2455	67.4828	0
0.4433	14.594	0.715679	10.142	41.2361	0
0.4440	6.95655	-0.801561	0.986835	5.52368	0
0.4447	-0.975389	-2.34743	-14.8772	-36.2808	0
0.4453	-5.55788	-4.46584	-31.6616	-71.0664	0
0.4460	-12.5696	-6.61288	-46.0081	-100.983	0
0.4467	-22.0291	-7.52895	-57.6013	-126.612	0
0.4473	-26.6116	-8.13012	-64.6253	-144.617	0
0.4480	-26.0042	-9.04619	-68.896	-158.654	0
0.4487	-26.9244	-10.2772	-69.8082	-168.12	0
0.4493	-28.4519	-11.1932	-64.9321	-167.502	0
0.4500	-26.9244	-10.2772	-57.2945	-161.707	0
0.4507	-25.6914	-9.04619	-50.5857	-152.859	0
0.4513	-23.8694	-7.21405	-42.0359	-132.717	0
0.4520	-18.3668	-1.71763	-31.0563	-98.8455	0
0.4527	-11.6679	2.86272	-23.427	-63.1331	0
0.4533	-7.08537	2.86272	-18.2357	-35.0575	0
0.4540	-2.19002	1.94665	-9.99274	-3.63302	0
0.4547	4.50887	3.77879	1.29367	38.4804	0
0.4553	10.9317	4.06506	13.8074	75.1072	0
0.4560	14.8885	3.77879	28.7592	100.736	0
0.4567	18.2563	3.77879	40.0539	126.068	0
0.4573	22.526	1.63175	42.1851	146.52	0
0.4580	26.4827	1.03058	42.1851	155.676	0
0.4587	28.6176	2.86272	45.5437	162.695	0
0.4593	31.0652	4.06506	44.6315	166.958	0
0.4600	31.6725	4.06506	38.528	159.334	0
0.4607	29.5377	4.66623	33.0299	148.04	0
0.4613	28.6176	5.8972	26.628	130.035	0
0.4620	25.581	6.49837	18.385	94.644	0
0.4627	17.3362	5.29603	12.8952	57.4117	0
0.4633	9.69868	3.14899	9.22981	31.4615	0
0.4640	3.29424	3.77879	4.65222	0.642576	0
0.4647	-7.37983	4.66623	0.0746346	-39.0241	0
0.4653	-15.3302	2.86272	-6.33565	-74.7365	0
0.4660	-16.2319	0.114509	-13.3513	-107.088	0
0.4667	-18.9925	-1.71763	-19.1479	-137.301	0
0.4673	-25.6914	-5.38191	-24.0323	-154.997	0
0.4680	-30.2739	-10.5921	-27.3909	-164.462	0
0.4687	-31.1941	-11.1932	-28.0046	-174.521	0
0.4693	-27.8262	-12.1093	-27.0841	-177.277	0
0.4700	-22.0291	-14.8575	-21.9011	-169.343	0
0.4707	-18.3668	-13.0254	-16.403	-158.963	0
0.4713	-13.177	-9.96226	-13.965	-140.65	0
0.4720	-2.50289	-11.5081	-7.24785	-108.002	0
0.4727	6.03637	-13.0254	4.34539	-71.6843	0
0.4733	8.17119	-12.7105	9.84347	-40.8654	0
0.4740	10.6189	-11.7944	14.7196	-8.51413	0
0.4747	16.416	-9.96226	30.8987	28.7182	0
0.4753	21.9187	-9.04619	46.4642	63.8127	0
0.4760	25.8754	-10.8783	53.4798	94.3351	0
0.4767	27.4029	-9.36109	62.0213	120.878	0
0.4773	28.0102	-5.69681	71.1765	138.883	0
0.4780	30.4579	-5.38191	72.097	149.572	0
0.4787	35.0404	-2.34743	70.5711	158.42	0
0.4793	36.5495	4.66623	71.1765	162.077	0
0.4800	33.5129	8.64541	66.5989	156.591	0
0.4807	30.1451	10.1626	54.6989	145.605	0
0.4813	26.4827	11.0787	42.7988	126.377	0
0.4820	20.0783	10.4775	32.7314	95.5584	0
0.4827	12.4408	9.87638	19.604	62.2928	0
0.4833	6.03637	8.04424	6.79175	32.6849	0
0.4840	-0.0552107	4.06506	-3.59075	-0.271859	0
0.4847	-9.22019	1.03058	-16.0962	-37.1953	0
0.4853	-18.3668	-0.801561	-29.2236	-71.3753	0
0.4860	-25.6914	-2.34743	-36.5461	-101.589	0
0.4867	-31.1941	-2.34743	-41.1237	-128.441	0
0.4873	-36.9912	-3.54977	-46.3149	-145.531	0
0.4880	-42.7883	-7.21405	-47.5339	-154.688	0
0.4887	-46.4506	-9.04619	-47.5339	-165.068	0
0.4893	-46.7635	-9.04619	-49.6652	-170.863	0
0.4900	-44.6103	-9.04619	-47.5339	-162.325	0
0.4907	-41.2608	-9.36109	-38.6856	-149.201	0
0.4913	-36.9912	-9.67599	-27.6977	-133.631	0
0.4920	-36.9912	-9.04619	-16.7099	-103.121	0
0.4927	-36.9912	-7.21405	-5.72198	-65.8887	0
0.4933	-36.9912	-6.92778	5.56442	-37.5042	0
0.4940	-36.9912	-7.21405	15.9469	-3.9296	0
0.4947	-36.9912	-5.38191	25.4006	40.3216	0
0.4953	-36.9912	-4.17957	35.4763	76.9361	0
0.4960	-36.9912	-0.801561	45.8505	105.926	0
0.4967	-36.9912	4.66623	52.2608	134.62	0
0.4973	-36.9912	5.29603	54.6989	156.9	0
0.4980	-36.9912	2.86272	54.0935	169.096	0
0.4987	-36.9912	4.37996	51.954	176.733	0
0.4993	-36.9912	6.49837	50.4281	177.956	0
0.5000	-36.9912	4.66623	46.4642	171.852	0
0.5007	-36.9912	3.77879	38.528	161.472	0
0.5013	-36.9912	5.8972	30.8987	143.776	0
0.5020	-36.9912	5.5823	20.5245	114.477	0
0.5027	-36.9912	2.86272	8.31761	80.5938	0
0.5033	-36.9912	0.114509	1.6005	50.3928	0
0.5040	-36.9912	-2.34743	-5.72198	18.3381	0
0.5047	-36.9912	-3.54977	-24.0323	-22.243	0
0.5053	-36.9912	-4.46584	-41.1237	-61.9221	0
0.5060	-36.9912	-9.04619	-47.2271	-91.8266	0
0.5067	-36.9912	-14.5426	-52.1115	-118.073	0
0.5073	-36.9912	-14.5426	-56.9959	-138.821	0
0.5080	-36.9912	-12.7105	-59.1272	-150.116	0
0.5087	-36.9912	-13.3116	-62.1789	-158.049	0
0.5093	-36.9912	-14.5426	-65.5375	-161.41	0
0.5100	-36.9912	-15.7736	-65.5375	-154.688	0
0.5107	-36.9912	-16.9759	-66.1511	-144.617	0
0.5113	-36.9912	-13.9414	-63.0994	-127.23	0
0.5120	-36.9912	-9.04619	-50.2788	-93.0499	0
0.5127	-36.9912	-6.61288	-36.8529	-57.6465	0
0.5133	-36.9912	-5.09564	-29.2236	-32.3142	0
0.5140	-36.9912	-3.54977	-19.7616	0.642576	0
0.5147	-36.9912	-2.03253	-6.33565	44.2883	0
0.5153	-36.9912	-0.20039	5.26588	78.765	0
0.5160	17.3362	0.715679	14.7196	104.406	0
0.5167	24.0535	1.03058	19.2972	131.258	0
0.5173	28.0102	4.98113	18.0782	154.453	0
0.5180	26.7956	7.72934	21.4367	166.662	0
0.5187	27.7158	4.98113	31.5041	172.457	0
0.5193	29.8506	4.06506	34.8626	173.977	0
0.5200	28.9304	5.8972	29.3729	168.8	0
0.5207	28.3231	3.46389	23.2694	156.9	0
0.5213	27.4029	0.40078	19.2972	136.14	0
0.5220	19.7654	1.94665	14.7196	105.926	0
0.5227	10.9317	3.46389	10.142	72.9694	0
0.5233	6.34923	4.66623	8.01078	40.9271	0
0.5240	0.846564	5.29603	4.65222	6.43812	0
0.5247	-6.47806	1.94665	-2.67026	-31.0908	0
0.5253	-15.3302	1.03058	-13.0445	-66.1853	0
0.5260	-23.5566	1.94665	-21.9011	-97.0166	0
0.5267	-27.2189	-1.71763	-24.646	-124.474	0
0.5273	-27.8262	-6.01171	-24.0323	-144.617	0
0.5280	-32.1142	-4.46584	-26.4787	-157.443	0
0.5287	-37.9114	-6.01171	-31.9685	-164.153	0
0.5293	-37.2856	-9.04619	-33.8012	-164.759	0
0.5300	-33.9362	-6.29798	-32.2753	-158.049	0
0.5307	-34.8564	-5.69681	-31.0563	-147.372	0
0.5313	-34.249	-10.2772	-25.5582	-130.888	0
0.5320	-26.6116	-8.75992	-11.8254	-102.207	0
0.5327	-18.6796	-5.38191	1.6005	-66.1853	0
0.5333	-16.2319	-8.13012	11.9747	-33.8464	0
0.5340	-12.8825	-6.61288	25.7075	-1.7918	0
0.5347	-4.34324	-0.515289	41.8866	36.355	0
0.5353	3.6071	1.94665	53.7867	73.2784	0
0.5360	10.9317	4.37996	61.1091	103.492	0
0.5367	20.9985	8.64541	65.9936	128.206	0
0.5373	30.1451	7.12817	69.0453	147.743	0
0.5380	33.5129	2.23292	70.5711	161.163	0
0.5387	35.3349	1.03058	69.6507	169.096	0
0.5393	38.3899	2.23292	68.4316	171.234	0
0.5400	38.3899	1.94665	68.7384	165.439	0
0.5407	38.3899	0.715679	62.0213	152.921	0
0.5413	38.3899	-0.515289	47.0695	134.62	0
0.5420	38.3899	0.40078	33.9504	106.235	0
0.5427	38.3899	0.40078	22.3489	71.1406	0
0.5433	38.3899	-1.71763	8.92298	40.6182	0
0.5440	38.3899	-1.11646	-4.80978	11.9371	0
0.5447	38.3899	1.94665	-20.3752	-25.6042	0
0.5453	38.3899	3.14899	-35.6339	-64.9743	0
0.5460	38.3899	1.31685	-43.5617	-97.0166	0
0.5467	38.3899	-2.34743	-49.972	-124.474	0
0.5473	38.3899	-5.38191	-55.1632	-145.531	0
0.5480	38.3899	-5.38191	-51.8047	-156.517	0
0.5487	38.3899	-5.69681	-45.0876	-163.844	0
0.5493	38.3899	-9.04619	-42.0359	-166.588	0
0.5500	38.3899	-10.8783	-37.7651	-159.878	0
0.5507	38.3899	-9.96226	-33.8012	-150.721	0
0.5513	38.3899	-9.96226	-30.1358	-137.301	0
0.5520	38.3899	-9.04619	-18.2357	-107.693	0
0.5527	38.3899	-4.46584	-4.80978	-70.4609	0
0.5533	38.3899	1.94665	-0.837566	-40.8654	0
0.5540	38.3899	4.98113	4.95905	-10.0341	0
0.5547	38.3899	4.06506	20.5245	29.9416	0
0.5553	38.3899	4.06506	32.7314	66.556	0
0.5560	38.3899	3.14899	35.7831	95.2495	0
0.5567	38.3899	-0.801561	40.0539	124.548	0
0.5573	38.3899	1.31685	44.9383	147.434	0
0.5580	38.3899	9.56148	44.9383	157.505	0
0.5587	38.3899	12.3097	43.1056	162.992	0
0.5593	38.3899	10.1626	42.7988	165.13	0
0.5600	38.3899	12.9109	40.3607	155.058	0
0.5607	38.3899	15.974	33.9504	141.935	0
0.5613	38.3899	15.6591	24.4884	130.035	0
0.5620	38.3899	16.89	13.5006	102.577	0
0.5627	38.3899	16.2889	4.95905	64.7272	0
0.5633	38.3899	8.64541	-0.539028	35.7371	0
0.5640	-0.975389	-0.515289	-6.64248	5.22711	0
0.5647	-7.69269	-4.78074	-13.965	-37.5042	0
0.5653	-18.0723	-5.38191	-21.9011	-75.9599	0
0.5660	-26.0042	-5.38191	-31.3548	-104.035	0
0.5667	-30.5867	-7.21405	-42.9563	-132.717	0
0.5673	-34.5435	-10.2772	-56.6891	-153.464	0
0.5680	-35.7765	-12.7105	-67.677	-162.016	0
0.5687	-32.4087	-13.9414	-72.5614	-169.949	0
0.5693	-29.6666	-14.8575	-74.9995	-173.916	0
0.5700	-30.2739	-15.1438	-77.7444	-166.897	0
0.5707	-30.5867	-13.3116	-74.9995	-156.22	0
0.5713	-29.0592	-8.75992	-62.7926	-139.13	0
0.5720	-26.3171	-2.34743	-42.0359	-106.47	0
0.5727	-21.7346	4.66623	-18.5425	-71.3753	0
0.5733	-15.9375	7.41444	-2.97709	-43.9176	0
0.5740	-10.1404	7.12817	5.56442	-11.8629	0
0.5747	-3.42306	7.72934	20.2177	28.4093	0
0.5753	4.50887	8.33051	39.4402	64.4306	0
0.5760	10.6189	6.81327	49.5159	94.644	0
0.5767	13.6739	7.12817	52.2608	123.325	0
0.5773	18.2563	8.64541	54.0935	143.158	0
0.5780	23.1333	7.41444	54.392	153.23	0
0.5787	25.2681	4.66623	55.3125	161.472	0
0.5793	26.4827	3.77879	55.0057	166.353	0
0.5800	30.1451	4.37996	47.3764	159.643	0
0.5807	32.8872	5.5823	37.9144	144.987	0
0.5813	30.1451	5.5823	31.2055	124.548	0
0.5820	22.2131	4.37996	17.4728	95.2495	0
0.5827	13.6739	2.23292	-1.75806	61.9839	0
0.5833	8.17119	0.114509	-13.965	32.0794	0
0.5840	2.0796	-2.34743	-25.865	-0.58079	0
0.5847	-6.47806	-3.54977	-42.9563	-39.3331	0
0.5853	-13.8027	-5.69681	-57.6013	-75.342	0
0.5860	-20.2071	-8.75992	-68.5892	-106.47	0
0.5867	-26.6116	-10.2772	-77.4375	-134.545	0
0.5873	-30.8812	-11.1932	-75.9117	-151.944	0
0.5880	-30.8812	-12.7105	-66.1511	-163.536	0
0.5887	-30.8812	-12.7105	-60.3462	-176.968	0
0.5893	-30.8812	-12.3956	-55.7686	-180.626	0
0.5900	-30.8812	-13.9414	-47.2271	-170.258	0
0.5907	-30.8812	-14.5426	-37.4583	-160.187	0
0.5913	-30.8812	-14.5426	-27.3909	-145.84	0
0.5920	-30.8812	-13.6265	-14.5703	-111.969	0
0.5927	-30.8812	-9.67599	-1.75806	-74.1187	0
0.5933	-30.8812	-7.21405	8.92298	-48.7987	0
0.5940	-30.8812	-9.04619	17.7713	-18.5853	0
0.5947	-30.8812	-7.21405	28.7592	24.7515	0
0.5953	-30.8812	-1.43136	42.1851	63.2072	0
0.5960	-30.8812	0.715679	52.2608	91.5918	0
0.5967	-30.8812	1.31685	55.9179	116.912	0
0.5973	-30.8812	2.86272	59.2764	135.534	0
0.5980	-30.8812	3.77879	62.3282	146.52	0
0.5987	-30.8812	5.5823	61.1091	154.762	0
0.5993	-30.8812	7.12817	56.2247	158.42	0
0.6000	31.9854	4.66623	49.2091	153.539	0
0.6007	26.4827	2.86272	38.8349	142.85	0
0.6013	23.7406	2.86272	26.3211	124.845	0
0.6020	20.9985	1.63175	12.2815	95.2495	0
0.6027	12.1464	-1.43136	-1.75806	61.0694	0
0.6033	1.45388	-1.71763	-11.2201	31.1649	0
0.6040	-4.34324	-1.71763	-19.1479	0.951506	0
0.6047	-11.0421	-4.17957	-31.3548	-36.2808	0
0.6053	-21.1273	-8.13012	-43.5617	-73.8221	0
0.6060	-26.6116	-11.7944	-50.8925	-104.332	0
0.6067	-29.3537	-14.5426	-58.215	-130.282	0
0.6073	-33.9362	-16.9759	-64.9321	-151.339	0
0.6080	-35.4637	-18.2069	-67.677	-163.844	0
0.6087	-37.2856	-19.4379	-66.7565	-170.258	0
0.6093	-41.5737	-20.6402	-63.4062	-173.001	0
0.6100	-37.2856	-19.123	-58.5218	-168.726	0
0.6107	-26.6116	-15.1438	-53.9442	-158.654	0
0.6113	-22.6548	-14.5426	-44.1754	-141.268	0
0.6120	-30.8812	-15.4587	-30.1358	-112.574	0
0.6127	-30.8812	-13.6265	-20.6738	-78.0977	0
0.6133	-30.8812	-11.7944	-13.0445	-45.7465	0
0.6140	-30.8812	-9.04619	-1.45123	-11.8629	0
0.6147	-30.8812	-3.86467	11.3693	24.4426	0
0.6153	-30.8812	0.114509	24.1816	60.155	0
0.6160	-30.8812	1.63175	39.1334	94.9406	0
0.6167	-30.8812	4.06506	52.2608	125.463	0
0.6173	-30.8812	5.8972	60.1969	144.987	0
0.6180	-30.8812	4.66623	65.3799	158.111	0
0.6187	-30.8812	5.29603	69.0453	169.714	0
0.6193	-30.8812	7.41444	67.5194	172.149	0
0.6200	-30.8812	7.12817	62.3282	164.833	0
0.6207	-30.8812	7.12817	60.4955	156.591	0
0.6213	-30.8812	9.56148	58.0574	141.935	0
0.6220	-30.8812	11.0787	46.7627	108.373	0
0.6227	-30.8812	10.4775	32.1177	69.6083	0
0.6233	-30.8812	10.1626	25.1021	40.3216	0
0.6240	-30.8812	9.24658	19.604	9.19378	0
0.6247	-30.8812	6.2121	4.95905	-32.0052	0
0.6253	-30.8812	0.40078	-12.1323	-70.4609	0
0.6260	-30.8812	-4.78074	-22.8133	-98.5365	0
0.6267	-30.8812	-5.69681	-31.9685	-122.645	0
0.6273	-30.8812	-4.78074	-40.2115	-142.788	0
0.6280	-30.8812	-7.84385	-43.2632	-155.602	0
0.6287	-30.8812	-12.3956	-40.8168	-165.673	0
0.6293	-30.8812	-14.5426	-36.2392	-169.949	0
0.6300	-30.8812	-14.2277	-32.2753	-162.93	0
0.6307	-30.8812	-12.7105	-30.1358	-151.03	0
0.6313	-30.8812	-10.5921	-23.7255	-133.631	0
0.6320	-30.8812	-9.36109	-7.86151	-102.503	0
0.6327	-30.8812	-9.04619	8.31761	-64.6654	0
0.6333	-30.8812	-9.04619	16.5523	-33.2286	0
0.6340	-30.8812	-8.44502	24.7953	-3.63302	0
0.6347	-30.8812	-6.29798	36.6953	32.6849	0
0.6353	-30.8812	-3.2635	45.2368	68.6938	0
0.6360	17.0233	-1.71763	48.2886	99.5251	0
0.6367	23.7406	-1.71763	49.8144	127.292	0
0.6373	25.581	-1.71763	48.2886	149.572	0
0.6380	24.3479	1.03058	45.8505	164.215	0
0.6387	25.8754	6.49837	45.8505	173.063	0
0.6393	26.7956	8.96031	44.0178	172.766	0
0.6400	24.6608	8.04424	37.309	165.439	0
0.6407	23.4277	9.24658	31.8109	158.111	0
0.6413	22.8204	11.3936	26.3211	144.691	0
0.6420	18.2563	9.87638	15.0264	114.477	0
0.6427	10.306	6.49837	0.986835	78.4684	0
0.6433	3.29424	5.5823	-9.6942	48.8605	0
0.6440	-0.975389	5.29603	-19.1479	16.8182	0
0.6447	-3.1102	3.77879	-27.0841	-21.9341	0
0.6453	-5.55788	4.66623	-32.2753	-56.1142	0
0.6460	-8.90733	9.24658	-37.7651	-84.1898	0
0.6467	-16.5448	10.1626	-40.2115	-110.437	0
0.6473	-26.0042	4.66623	-33.8012	-129.664	0
0.6480	-30.2739	-1.11646	-28.0046	-141.873	0
0.6487	-30.2739	-2.6337	-30.7494	-151.339	0
0.6493	-32.4087	-2.9486	-29.2236	-152.859	0
0.6500	-32.4087	-3.54977	-20.6738	-143.702	0
0.6507	-28.4519	-3.86467	-16.7099	-133.631	0
0.6513	-24.4767	-5.09564	-14.8772	-119.593	0
0.6520	-19.5998	-8.13012	-6.33565	-90.6032	0
0.6527	-11.9623	-8.75992	1.29367	-54.5942	0
0.6533	-4.6377	-6.29798	5.26588	-25.9007	0
0.6540	2.98138	-6.29798	13.5006	3.08931	0
0.6547	11.539	-7.52895	26.628	42.1505	0
0.6553	17.3362	-1.71763	38.528	80.9028	0
0.6560	22.8204	7.72934	44.9383	112.34	0
0.6567	27.0901	9.87638	48.5954	140.724	0
0.6573	25.581	7.41444	52.2608	164.833	0
0.6580	23.1333	8.33051	55.9179	177.339	0
0.6587	27.4029	9.24658	57.1452	183.134	0
0.6593	31.0652	7.12817	56.2247	185.272	0
0.6600	29.2249	3.77879	49.8144	178.562	0
0.6607	24.3479	0.114509	39.1334	165.747	0
0.6613	19.1581	-1.11646	29.6797	148.349	0
0.6620	14.594	1.31685	14.1142	117.53	0
0.6627	9.69868	3.77879	-10.6064	79.0739	0
0.6633	3.29424	4.98113	-30.1358	48.8605	0
0.6640	-3.71752	3.46389	-42.3427	21.3904	0
0.6647	-10.7477	-1.11646	-57.2945	-16.7564	0
0.6653	-16.8393	-2.6337	-68.5892	-56.732	0
0.6660	-21.1273	1.03058	-71.6409	-88.1565	0
0.6667	-25.0841	5.8972	-74.6926	-112.265	0
0.6673	-30.5867	6.49837	-74.9995	-130.282	0
0.6680	-33.6233	3.14899	-68.5892	-142.182	0
0.6687	-31.1941	-0.801561	-64.3184	-151.03	0
0.6693	-28.4519	-2.34743	-60.0477	-154.391	0
0.6700	-27.5317	-2.03253	-50.8925	-149.498	0
0.6707	-26.3171	-0.20039	-42.9563	-141.268	0
0.6713	-22.9493	1.63175	-32.8807	-125.092	0
0.6720	-15.9375	-0.801561	-16.403	-92.4321	0
0.6727	-8.00555	-4.46584	-2.67026	-56.732	0
0.6733	-3.1102	-4.78074	5.56442	-30.7942	0
0.6740	2.37406	-2.03253	17.166	-0.877363	0
0.6747	12.1464	0.114509	30.8987	41.2361	0
0.6753	19.7654	1.94665	40.6593	77.554	0
0.6760	23.7406	2.86272	48.5954	105.321	0
0.6767	28.9304	3.77879	53.4798	132.791	0
0.6773	30.1451	4.66623	53.173	153.23	0
0.6780	27.4029	3.14899	51.0418	164.215	0
0.6787	27.4029	1.03058	52.2608	174.286	0
0.6793	28.3231	1.63175	51.6471	176.115	0
0.6800	24.9552	3.14899	43.1056	164.833	0
0.6807	22.2131	1.94665	33.6436	155.676	0
0.6813	20.6856	-1.71763	26.3211	144.691	0
0.6820	17.0233	-3.54977	13.1937	113.563	0
0.6827	11.8335	-2.9486	-2.36343	74.1928	0
0.6833	7.26941	-4.46584	-9.6942	45.8082	0
0.6840	2.0796	-9.04619	-16.0962	15.5948	0
0.6847	-2.50289	-12.7105	-31.0563	-25.9007	0
0.6853	-7.37983	-14.2277	-45.3944	-64.0475	0
0.6860	-11.355	-14.8575	-53.9442	-94.8788	0
0.6867	-11.9623	-14.5426	-61.5735	-124.178	0
0.6873	-10.1404	-13.6265	-65.5375	-143.393	0
0.6880	-9.22019	-15.4587	-64.9321	-153.168	0
0.6887	-11.9623	-16.3747	-64.0116	-165.673	0
0.6893	-14.7045	-12.7105	-59.434	-173.916	0
0.6900	-13.8027	-10.8783	-52.1115	-166.588	0
0.6907	-11.9623	-14.5426	-45.7012	-153.773	0
0.6913	-11.6679	-15.7736	-33.8012	-138.821	0
0.6920	-8.90733	-13.3116	-16.403	-109.831	0
0.6927	-4.6377	-10.8783	-2.67026	-74.7365	0
0.6933	-3.71752	-6.29798	5.56442	-47.2664	0
0.6940	-2.81575	1.31685	15.9469	-19.4997	0
0.6947	2.37406	3.14899	28.1538	19.5615	0
0.6953	7.56387	0.715679	38.2212	60.4639	0
0.6960	7.56387	1.94665	42.1851	91.2828	0
0.6967	7.56387	4.98113	41.2729	113.563	0
0.6973	7.56387	4.66623	40.0539	132.482	0
0.6980	7.56387	3.77879	39.1334	147.434	0
0.6987	7.56387	4.37996	37.6075	155.676	0
0.6993	7.56387	3.77879	37.0022	156.591	0
0.7000	7.56387	2.86272	36.0817	150.177	0
0.7007	7.56387	4.37996	36.6953	137.968	0
0.7013	7.56387	6.2121	40.6593	119.05	0
0.7020	7.56387	4.98113	38.8349	90.9739	0
0.7027	7.56387	1.63175	31.8109	57.4117	0
0.7033	7.56387	0.40078	28.4524	26.2838	0
0.7040	7.56387	2.23292	22.0504	-5.46189	0
0.7047	7.56387	1.94665	5.26588	-43.9176	0
0.7053	7.56387	-1.71763	-8.16834	-82.3609	0
0.7060	7.56387	-4.46584	-14.8772	-113.798	0
0.7067	7.56387	-5.09564	-24.3392	-140.959	0
0.7073	7.56387	-7.21405	-32.5821	-161.101	0
0.7080	-28.4519	-8.13012	-36.2392	-172.692	0
0.7087	-31.1941	-6.01171	-40.8168	-180.626	0
0.7093	-34.5435	-7.21405	-42.0359	-182.158	0
0.7100	-32.7215	-9.67599	-38.3788	-175.139	0
0.7107	-29.0592	-6.92778	-36.2392	-166.588	0
0.7113	-24.7896	-6.29798	-32.2753	-150.412	0
0.7120	-16.2319	-9.67599	-24.3392	-118.073	0
0.7127	-7.37983	-8.13012	-16.403	-83.2754	0
0.7133	-2.81575	-5.38191	-7.86151	-56.732	0
0.7140	1.15943	-7.52895	3.43319	-24.3808	0
0.7147	8.48405	-5.38191	14.4211	16.8182	0
0.7153	13.6739	2.86272	24.7953	55.8794	0
0.7160	16.1031	6.49837	34.2573	87.9217	0
0.7167	20.6856	3.77879	41.5798	115.083	0
0.7173	26.7956	3.14899	47.0695	135.534	0
0.7180	30.1451	4.06506	49.5159	149.572	0
0.7187	31.9854	5.29603	48.5954	159.334	0
0.7193	32.8872	6.81327	46.7627	162.077	0
0.7200	32.2799	8.04424	42.492	156.591	0
0.7207	32.2799	8.33051	33.6436	146.52	0
0.7213	31.0652	7.41444	22.9626	130.653	0
0.7220	24.6608	4.37996	7.70395	102.874	0
0.7227	17.3362	2.23292	-12.1323	68.6938	0
0.7233	13.0665	2.86272	-26.4787	38.4804	0
0.7240	7.87673	1.03058	-32.8807	9.49035	0
0.7247	-0.975389	-4.46584	-38.3788	-26.2097	0
0.7253	-10.1404	-8.13012	-42.6495	-65.8887	0
0.7260	-18.3668	-9.36109	-42.0359	-98.8455	0
0.7267	-26.0042	-10.8783	-38.3788	-122.954	0
0.7273	-30.2739	-11.1932	-31.0563	-140.959	0
0.7280	-32.4087	-9.36109	-24.646	-154.082	0
0.7287	-35.7765	-9.67599	-24.9528	-162.016	0
0.7293	-36.9912	-11.1932	-26.7772	-164.759	0
0.7300	-33.9362	-9.67599	-24.3392	-161.101	0
0.7307	-29.6666	-6.92778	-23.427	-149.498	0
0.7313	-27.5317	-8.44502	-23.427	-131.197	0
0.7320	32.8872	-11.1932	-16.403	-102.812	0
0.7327	32.8872	-11.7944	-9.6942	-66.8032	0
0.7333	32.8872	-11.7944	-8.77371	-33.8464	0
0.7340	32.8872	-11.7944	-2.97709	-4.23853	0
0.7347	32.8872	-9.04619	10.142	31.1649	0
0.7353	32.8872	-2.03253	21.7435	68.6938	0
0.7360	32.8872	4.66623	32.1177	102.577	0
0.7367	32.8872	8.33051	44.9383	132.173	0
0.7373	32.8872	8.04424	53.7867	151.401	0
0.7380	32.8872	6.49837	56.5315	161.163	0
0.7387	32.8872	8.96031	59.5833	171.543	0
0.7393	32.8872	15.3728	62.3282	178.871	0
0.7400	32.8872	19.0371	59.2764	173.977	0
0.7407	32.8872	18.4073	55.9179	164.215	0
0.7413	32.8872	17.4912	54.0935	148.657	0
0.7420	32.8872	15.974	45.2368	118.135	0
0.7427	32.8872	15.0579	32.1177	82.4351	0
0.7433	32.8872	17.4912	23.8748	54.9649	0
0.7440	32.8872	19.3233	14.7196	24.146	0
0.7447	32.8872	15.6591	-2.67026	-17.3619	0
0.7453	32.8872	11.0787	-18.8494	-56.1142	0
0.7460	32.8872	8.33051	-28.0046	-85.7221	0
0.7467	32.8872	4.98113	-35.6339	-112.883	0
0.7473	32.8872	-0.801561	-42.0359	-135.769	0
0.7480	32.8872	-5.38191	-45.0876	-148.583	0
0.7487	32.8872	-7.21405	-47.2271	-157.443	0
0.7493	32.8872	-8.13012	-45.7012	-162.016	0
0.7500	32.8872	-7.84385	-40.51	-155.602	0
0.7507	32.8872	-6.61288	-38.0719	-143.393	0
0.7513	32.8872	-4.78074	-36.5461	-129.664	0
0.7520	32.8872	-1.71763	-28.3031	-102.812	0
0.7527	32.8872	-0.801561	-17.0167	-66.8032	0
0.7533	32.8872	-3.54977	-9.99274	-37.1953	0
0.7540	32.8872	-4.46584	-2.67026	-5.46189	0
0.7547	32.8872	-1.43136	8.01078	35.7371	0
0.7553	32.8872	0.114509	21.1299	70.5351	0
0.7560	25.2681	-0.801561	33.0299	96.4729	0
0.7567	26.7956	1.03058	37.6075	125.154	0
0.7573	30.7524	1.94665	34.8626	148.349	0
0.7580	35.6477	-0.20039	33.0299	160.866	0
0.7587	36.255	-1.43136	32.7314	169.714	0
0.7593	37.7825	1.94665	26.0143	172.766	0
0.7600	39.6045	6.81327	15.6401	166.662	0
0.7607	34.7275	9.24658	8.92298	157.505	0
0.7613	28.3231	7.41444	2.5127	140.724	0
0.7620	24.3479	3.14899	-4.80978	108.373	0
0.7627	17.0233	-0.20039	-7.24785	73.2784	0
0.7633	8.48405	-3.54977	-8.77371	44.8938	0
0.7640	3.90156	-6.61288	-16.7099	13.1604	0
0.7647	-3.1102	-8.44502	-25.5582	-24.9863	0
0.7653	-14.0971	-8.44502	-30.1358	-61.9221	0
0.7660	-22.9493	-8.13012	-37.1597	-94.2609	0
0.7667	-27.5317	-6.61288	-45.3944	-123.263	0
0.7673	-30.8812	-5.09564	-45.7012	-145.234	0
0.7680	-32.4087	-5.69681	-44.789	-159.272	0
0.7687	-32.1142	-7.21405	-48.753	-169.343	0
0.7693	-33.016	-5.38191	-49.3666	-172.087	0
0.7700	-32.4087	-3.86467	-43.8685	-165.068	0
0.7707	-29.0592	-5.69681	-41.4305	-154.082	0
0.7713	-26.6116	-6.92778	-37.4583	-137.301	0
0.7720	-25.6914	-6.01171	-24.3392	-105.247	0
0.7727	-19.2869	-5.69681	-9.08054	-67.7176	0
0.7733	-9.22019	-6.29798	2.21416	-41.1619	0
0.7740	-4.6377	-4.46584	12.8952	-12.7897	0
0.7747	-2.81575	-2.03253	25.7075	27.4948	0
0.7753	3.6071	1.03058	38.528	65.9505	0
0.7760	12.4408	2.54782	50.7349	97.3873	0
0.7767	17.6306	1.94665	61.1091	125.772	0
0.7773	20.3912	2.86272	65.9936	144.691	0
0.7780	24.3479	5.8972	65.0731	156.591	0
0.7787	27.7158	6.49837	63.2487	169.714	0
0.7793	27.0901	4.06506	60.4955	173.681	0
0.7800	24.6608	2.86272	53.7867	163.61	0
0.7807	24.6608	3.14899	45.2368	152.624	0
0.7813	23.4277	3.14899	36.0817	137.672	0
0.7820	17.3362	2.23292	23.8748	107.458	0
0.7827	10.306	0.40078	10.142	71.4495	0
0.7833	6.95655	-1.11646	-0.539028	42.1505	0
0.7840	2.68692	-2.9486	-10.2996	11.9371	0
0.7847	-4.95056	-5.69681	-20.9806	-24.6897	0
0.7853	-11.0421	-6.92778	-32.8807	-61.3042	0
0.7860	-14.7045	-6.61288	-46.0081	-93.3465	0
0.7867	-20.2071	-10.8783	-57.6013	-120.817	0
0.7873	-24.7896	-17.2908	-62.4857	-140.959	0
0.7880	-26.3171	-16.6896	-64.3184	-153.773	0
0.7887	-26.6116	-14.2277	-67.677	-164.759	0
0.7893	-24.7896	-16.3747	-68.896	-169.949	0
0.7900	-19.8943	-16.0598	-64.0116	-163.536	0
0.7907	-18.6796	-12.7105	-57.2945	-152.253	0
0.7913	-17.465	-12.7105	-49.0598	-137.907	0
0.7920	-11.9623	-13.3116	-33.4943	-108.917	0
0.7927	-7.37983	-10.8783	-17.3235	-71.3753	0
0.7933	-4.95056	-10.8783	-8.16834	-41.1619	0
0.7940	2.0796	-8.75992	3.12636	-11.8629	0
0.7947	11.8335	-0.801561	20.2177	28.1127	0
0.7953	18.2563	2.86272	33.3368	66.2595	0
0.7960	23.7406	0.715679	45.2368	95.5584	0
0.7967	27.7158	1.31685	60.4955	121.793	0
0.7973	31.0652	3.14899	68.7384	143.467	0
0.7980	35.6477	2.54782	69.0453	157.196	0
0.7987	37.4697	4.37996	71.7902	168.182	0
0.7993	35.9422	8.04424	72.4038	173.063	0
0.8000	34.1202	7.12817	65.9936	165.747	0
0.8007	32.5927	6.2121	58.9696	152.624	0
0.8013	29.5377	9.56148	50.7349	136.449	0
0.8020	25.8754	10.4775	36.0817	107.458	0
0.8027	21.9187	7.41444	21.4367	71.1406	0
0.8033	15.4958	6.2121	13.1937	40.3216	0
0.8040	6.03637	2.86272	3.43319	8.88485	0
0.8047	-4.03038	-3.54977	-13.0445	-31.3997	0
0.8053	-11.9623	-5.38191	-29.2236	-68.941	0
0.8060	-17.7594	-3.54977	-38.3788	-97.3132	0
0.8067	-23.8694	-6.92778	-42.6495	-125.389	0
0.8073	-30.2739	-9.04619	-46.9203	-147.978	0
0.8080	-34.8564	-6.29798	-53.0237	-157.443	0
0.8087	-39.4389	-6.29798	-55.7686	-165.377	0
0.8093	-42.181	-9.96226	-49.972	-169.949	0
0.8100	-39.4389	-11.5081	-41.7373	-161.41	0
0.8107	-36.071	-9.67599	-39.291	-151.944	0
0.8113	-31.4885	-7.21405	-37.7651	-142.479	0
0.8120	-21.1273	-4.46584	-27.6977	-113.192	0
0.8127	-10.7477	-2.34743	-13.6581	-72.2898	0
0.8133	-5.55788	-1.11646	-9.08054	-42.6942	0
0.8140	0.552107	-2.6337	-8.16834	-15.533	0
0.8147	8.7785	-3.54977	0.986835	23.8371	0
0.8153	14.594	-1.71763	11.9747	61.3783	0
0.8160	20.0783	0.715679	14.1142	89.7505	0
0.8167	26.7956	1.63175	17.166	116.306	0
0.8173	30.7524	2.86272	24.7953	141.33	0
0.8180	31.6725	4.37996	26.9265	158.42	0
0.8187	31.9854	5.8972	23.2694	166.044	0
0.8193	31.0652	5.8972	23.2694	166.662	0
0.8200	29.5377	3.14899	23.5762	161.781	0
0.8207	28.6176	0.114509	16.5523	152.006	0
0.8213	24.9552	0.114509	4.65222	134.916	0
0.8220	18.2563	-0.801561	-11.8254	105.926	0
0.8227	13.361	-4.46584	-31.6616	71.4495	0
0.8233	11.8335	-6.29798	-46.3149	40.6182	0
0.8240	8.17119	-5.38191	-54.5496	8.57592	0
0.8247	-0.975389	-6.29798	-62.7926	-29.2619	0
0.8253	-10.4348	-8.13012	-66.4579	-63.7509	0
0.8260	-15.6246	-6.61288	-63.4062	-92.4321	0
0.8267	-18.9925	-6.29798	-64.6253	-119.902	0
0.8273	-21.7346	-9.04619	-66.4579	-141.268	0
0.8280	14.594	-11.5081	-59.1272	-151.944	0
0.8287	14.594	-9.96226	-49.6652	-159.272	0
0.8293	14.594	-7.21405	-40.2115	-163.844	0
0.8300	14.594	-4.78074	-25.2514	-158.963	0
0.8307	14.594	-2.03253	-13.6581	-148.892	0
0.8313	14.594	0.715679	-8.77371	-132.717	0
0.8320	14.594	6.81327	1.29367	-102.207	0
0.8327	14.594	15.974	14.7196	-65.2709	0
0.8333	14.594	19.3233	23.5762	-36.2808	0
0.8340	14.594	15.3728	34.8626	-6.68526	0
0.8347	14.594	12.6246	53.173	32.9938	0
0.8353	14.594	12.9109	68.7384	71.7461	0
0.8360	14.594	11.9948	77.8936	102.577	0
0.8367	14.594	11.9948	85.5229	130.653	0
0.8373	14.594	15.6591	90.4073	151.092	0
0.8380	14.594	16.89	89.7937	162.077	0
0.8387	14.594	15.3728	91.9332	170.32	0
0.8393	14.594	13.8269	97.7298	174.904	0
0.8400	26.1883	11.3936	96.204	168.491	0
0.8407	30.1451	8.64541	85.2161	157.505	0
0.8413	27.4029	8.04424	74.2282	141.639	0
0.8420	18.2563	5.29603	60.1969	114.168	0
0.8427	10.9317	1.94665	43.1056	79.6794	0
0.8433	6.95655	1.03058	33.9504	48.5515	0
0.8440	0.552107	-1.43136	27.5402	16.5093	0
0.8447	-6.47806	-5.69681	13.8074	-20.7231	0
0.8453	-11.9623	-5.38191	2.5127	-57.0286	0
0.8460	-17.465	-4.17957	-4.19612	-87.242	0
0.8467	-22.6548	-7.84385	-11.2201	-113.798	0
0.8473	-26.6116	-11.5081	-14.8772	-136.374	0
0.8480	-30.5867	-10.2772	-17.3235	-149.498	0
0.8487	-33.6233	-7.52895	-23.7255	-155.602	0
0.8493	-32.4087	-7.21405	-25.5582	-158.654	0
0.8500	-30.8812	-7.52895	-22.1996	-154.688	0
0.8507	-30.2739	-8.13012	-23.1201	-145.84	0
0.8513	-27.2189	-11.7944	-20.0684	-132.717	0
0.8520	-27.2189	-15.1438	-7.24785	-105.247	0
0.8527	-27.2189	-12.7105	1.90733	-68.632	0
0.8533	-27.2189	-8.13012	4.34539	-39.3331	0
0.8540	-27.2189	-8.13012	11.3693	-9.42857	0
0.8547	-27.2189	-8.75992	22.3489	31.7704	0
0.8553	-27.2189	-6.29798	30.2851	69.6083	0
0.8560	-27.2189	-4.46584	34.8626	98.9072	0
0.8567	-27.2189	-3.54977	36.6953	126.983	0
0.8573	-27.2189	-1.11646	36.6953	149.881	0
0.8580	-27.2189	0.715679	35.7831	163.301	0
0.8587	-27.2189	-0.20039	34.2573	172.149	0
0.8593	-27.2189	-0.20039	31.2055	174.904	0
0.8600	-27.2189	1.31685	26.628	168.8	0
0.8607	-27.2189	2.23292	19.9108	158.729	0
0.8613	-27.2189	3.77879	9.53664	143.467	0
0.8620	-27.2189	7.41444	-3.28392	115.083	0
0.8627	-27.2189	9.24658	-16.0962	76.9361	0
0.8633	-27.2189	4.66623	-25.865	43.0649	0
0.8640	4.50887	-1.11646	-35.9324	14.3715	0
0.8647	-3.42306	-4.78074	-49.6652	-21.6375	0
0.8653	-11.355	-7.21405	-60.653	-61.3042	0
0.8660	-18.0723	-7.52895	-65.5375	-92.4321	0
0.8667	-22.0291	-7.21405	-69.8082	-118.679	0
0.8673	-24.1639	-9.04619	-72.8599	-142.479	0
0.8680	-28.7464	-11.5081	-69.8082	-156.517	0
0.8687	-32.7215	-11.1932	-67.677	-164.462	0
0.8693	-31.1941	-9.04619	-67.3701	-167.502	0
0.8700	-30.2739	-6.29798	-60.3462	-160.187	0
0.8707	-31.8014	-2.6337	-51.191	-148.583	0
0.8713	-26.3171	-0.20039	-44.4822	-135.46	0
0.8720	-17.465	-1.71763	-32.5821	-107.693	0
0.8727	-11.355	-2.34743	-17.3235	-71.0664	0
0.8733	-6.1652	-1.11646	-5.41515	-42.0764	0
0.8740	-0.0552107	-2.03253	7.39712	-12.7897	0
0.8747	6.34923	-4.78074	23.8748	24.7515	0
0.8753	15.8087	-6.01171	35.7831	57.1027	0
0.8760	23.7406	-4.78074	42.1851	83.3495	0
0.8767	26.7956	0.40078	46.4642	112.34	0
0.8773	30.1451	7.72934	46.1573	134.62	0
0.8780	35.3349	10.4775	41.2729	144.987	0
0.8787	36.5495	9.87638	37.309	153.847	0
0.8793	32.8872	11.0787	36.0817	159.334	0
0.8800	28.3231	11.9948	33.9504	153.847	0
0.8807	24.6608	10.1626	28.4524	143.776	0
0.8813	22.8204	8.04424	20.5245	130.653	0
0.8820	18.8637	6.49837	10.4488	102.268	0
0.8827	10.306	6.2121	-0.539028	64.7272	0
0.8833	2.68692	8.04424	-9.38737	34.8227	0
0.8840	-3.1102	6.49837	-20.6738	6.14154	0
0.8847	-11.0421	0.40078	-36.8529	-31.7086	0
0.8853	-18.9925	-3.54977	-49.972	-69.5465	0
0.8860	-23.8694	-4.46584	-58.8203	-101.28	0
0.8867	-28.7464	-6.92778	-69.5097	-129.059	0
0.8873	-33.016	-9.96226	-75.6131	-149.807	0
0.8880	-34.8564	-9.96226	-75.6131	-162.016	0
0.8887	-34.8564	-10.8783	-77.139	-171.172	0
0.8893	-34.5435	-13.6265	-78.0512	-175.448	0
0.8900	-31.8014	-13.3116	-69.5097	-170.258	0
0.8907	-25.6914	-12.1093	-58.5218	-160.187	0
0.8913	-21.1273	-11.7944	-52.1115	-143.702	0
0.8920	-18.0723	-8.13012	-42.0359	-114.403	0
0.8927	-11.9623	-5.09564	-29.5304	-79.6176	0
0.8933	-5.55788	-8.13012	-22.8133	-47.5753	0
0.8940	-0.975389	-9.04619	-18.5425	-14.6186	0
0.8947	5.74191	-6.29798	-9.08054	21.3904	0
0.8953	16.1031	-6.29798	4.65222	56.4849	0
0.8960	24.6608	-5.38191	18.0782	90.9739	0
0.8967	31.3781	-1.71763	29.3729	122.72	0
0.8973	34.7275	0.114509	38.528	144.382	0
0.8980	31.9854	3.14899	45.2368	156.591	0
0.8987	30.1451	8.33051	49.5159	166.958	0
0.8993	30.7524	7.41444	51.3403	170.938	0
0.9000	30.7524	4.37996	46.4642	164.215	0
0.9007	30.7524	4.66623	39.1334	153.847	0
0.9013	30.7524	2.54782	36.3885	138.586	0
0.9020	30.7524	-2.6337	31.8109	110.202	0
0.9027	30.7524	-3.86467	20.2177	74.7983	0
0.9033	30.7524	-3.86467	14.1142	43.9794	0
0.9040	30.7524	-4.78074	9.84347	14.3715	0
0.9047	30.7524	-3.54977	-4.80978	-21.9341	0
0.9053	30.7524	-2.9486	-16.403	-60.3898	0
0.9060	30.7524	-6.01171	-15.184	-93.3465	0
0.9067	30.7524	-7.21405	-19.1479	-118.988	0
0.9073	30.7524	-4.17957	-25.865	-138.216	0
0.9080	30.7524	-3.54977	-20.9806	-152.253	0
0.9087	30.7524	-8.44502	-16.0962	-162.93	0
0.9093	30.7524	-11.5081	-17.0167	-166.291	0
0.9100	30.7524	-7.84385	-12.7459	-158.654	0
0.9107	30.7524	-1.71763	-4.80978	-147.372	0
0.9113	30.7524	2.23292	3.43319	-133.026	0
0.9120	30.7524	4.37996	15.0264	-106.779	0
0.9127	30.7524	4.06506	23.8748	-71.3753	0
0.9133	30.7524	1.94665	27.2333	-40.5564	0
0.9140	30.7524	0.715679	32.7314	-11.2574	0
0.9147	30.7524	1.63175	42.492	25.666	0
0.9153	30.7524	4.06506	54.6989	61.6749	0
0.9160	30.7524	5.8972	63.854	91.2828	0
0.9167	30.7524	7.12817	65.3799	119.358	0
0.9173	30.7524	7.72934	65.9936	141.639	0
0.9180	30.7524	7.12817	68.4316	153.23	0
0.9187	30.7524	6.81327	65.0731	163.919	0
0.9193	30.7524	9.24658	59.2764	172.149	0
0.9200	30.7524	9.24658	55.6193	167.267	0
0.9207	30.7524	5.29603	47.3764	153.847	0
0.9213	30.7524	3.14899	33.0299	139.192	0
0.9220	30.7524	2.86272	15.3333	112.031	0
0.9227	30.7524	-1.11646	-2.67026	75.7127	0
0.9233	30.7524	-3.54977	-15.4908	45.2027	0
0.9240	-2.50289	-1.71763	-24.0323	14.6804	0
0.9247	-10.4348	-3.54977	-37.1597	-23.1574	0
0.9253	-17.1521	-8.44502	-51.8047	-59.4753	0
0.9260	-22.3419	-9.96226	-59.434	-91.5176	0
0.9267	-28.4519	-10.8783	-63.0994	-120.508	0
0.9273	-32.4087	-15.4587	-65.2306	-140.65	0
0.9280	-33.3289	-18.5218	-64.3184	-154.391	0
0.9287	-34.8564	-17.2908	-61.8804	-166.897	0
0.9293	-35.1508	-14.8575	-57.2945	-167.811	0
0.9300	-33.3289	-13.6265	-50.2788	-157.74	0
0.9307	-31.1941	-13.3116	-44.1754	-150.412	0
0.9313	-28.1391	-10.8783	-38.0719	-137.907	0
0.9320	-22.0291	-7.21405	-26.4787	-105.247	0
0.9327	-14.41	-4.46584	-14.2718	-68.0265	0
0.9333	-6.1652	-0.801561	-8.16834	-40.8654	0
0.9340	1.76674	4.98113	-1.75806	-10.343	0
0.9347	8.7785	7.72934	11.9747	31.4615	0
0.9353	16.416	6.49837	32.1177	70.8316	0
0.9360	22.526	5.5823	51.3403	102.577	0
0.9367	23.7406	6.2121	65.9936	131.864	0
0.9373	22.526	9.24658	74.2282	153.539	0
0.9380	22.8204	15.974	76.0609	166.353	0
0.9387	25.581	20.2394	75.7541	177.648	0
0.9393	28.6176	18.7222	75.7541	183.134	0
0.9400	29.2249	15.974	71.4833	175.819	0
0.9407	27.7158	12.3097	61.416	163.919	0
0.9413	24.3479	9.56148	53.4798	148.349	0
0.9420	17.9435	10.1626	44.0178	118.444	0
0.9427	13.6739	7.12817	29.6797	83.3495	0
0.9433	13.361	-0.20039	21.7435	54.9649	0
0.9440	11.2262	0.114509	18.9986	25.0605	0
0.9447	4.82174	2.54782	8.31761	-12.7897	0
0.9453	-2.81575	-4.17957	-6.64248	-50.6276	0
0.9460	-11.0421	-9.04619	-18.2357	-85.7221	0
0.9467	-16.8393	-8.13012	-28.6099	-117.455	0
0.9473	-19.2869	-13.3116	-33.8012	-137.907	0
0.9480	-24.7896	-17.6057	-36.5461	-149.201	0
0.9487	-29.3537	-13.6265	-43.8685	-162.016	0
0.9493	-27.5317	-9.67599	-49.972	-169.343	0
0.9500	-25.6914	-8.13012	-46.9203	-161.707	0
0.9507	-28.1391	-7.21405	-42.6495	-150.116	0
0.9513	-25.6914	-10.8783	-37.4583	-138.216	0
0.9520	-16.2319	-16.3747	-25.865	-110.745	0
0.9527	-9.51465	-14.5426	-14.5703	-71.3753	0
0.9533	-7.37983	-10.8783	-9.08054	-41.1619	0
0.9540	-6.1652	-9.96226	-2.97709	-12.1719	0
0.9547	-0.368071	-6.01171	7.09028	29.0271	0
0.9553	8.17119	-0.801561	16.5523	67.4828	0
0.9560	13.361	2.54782	21.4367	96.1639	0
0.9567	16.1031	3.46389	26.0143	124.548	0
0.9573	22.2131	2.86272	31.8109	145.605	0
0.9580	26.4827	1.94665	33.0299	157.196	0
0.9587	25.2681	3.14899	29.3729	168.491	0
0.9593	24.9552	4.66623	26.0143	173.681	0
0.9600	24.9552	3.14899	22.9626	164.833	0
0.9607	21.2929	1.31685	13.1937	152.921	0
0.9613	20.9985	-0.515289	-3.28392	137.363	0
0.9620	22.8204	-3.86467	-20.3752	107.755	0
0.9627	17.3362	-7.21405	-31.9685	74.1928	0
0.9633	8.48405	-6.92778	-36.8529	47.3405	0
0.9640	2.68692	-6.92778	-44.1754	15.5948	0
0.9647	-3.71752	-9.04619	-60.3462	-26.2097	0
0.9653	-13.177	-7.21405	-76.8322	-64.9743	0
0.9660	-19.8943	-1.43136	-85.0668	-95.1754	0
0.9667	-24.1639	1.94665	-86.8995	-123.56	0
0.9673	-27.5317	-0.801561	-84.1546	-145.84	0
0.9680	-32.7215	-4.17957	-76.5253	-158.358	0
0.9687	-40.0462	-6.29798	-66.1511	-168.726	0
0.9693	-44.6103	-7.21405	-55.7686	-173.607	0
0.9700	-43.1012	-5.69681	-43.5617	-164.462	0
0.9707	-41.2608	-1.71763	-28.3031	-151.944	0
0.9713	-39.7333	1.94665	-11.8254	-138.512	0
0.9720	-34.5435	3.46389	3.43319	-108.917	0
0.9727	-26.6116	1.94665	16.2455	-73.2042	0
0.9733	-19.2869	-0.20039	25.4006	-47.5753	0
0.9740	-10.7477	-0.515289	33.0299	-20.1052	0
0.9747	0.846564	1.94665	43.711	21.0938	0
0.9753	13.361	4.06506	55.9179	61.0694	0
0.9760	22.2131	4.06506	63.2487	94.3351	0
0.9767	26.4827	3.77879	65.9936	120.878	0
0.9773	31.0652	4.37996	68.1248	137.968	0
0.9780	37.7825	3.77879	68.7384	152.006	0
0.9787	42.9723	2.23292	67.2126	166.662	0
0.9793	43.8741	2.86272	63.2487	169.405	0
0.9800	40.2118	3.77879	55.3125	159.94	0
0.9807	36.8624	2.54782	48.2886	150.177	0
0.9813	37.7825	0.114509	43.711	135.225	0
0.9820	35.6477	-1.71763	33.9504	104.406	0
0.9827	24.6608	-2.6337	20.823	67.7794	0
0.9833	13.0665	-3.54977	13.5006	36.9605	0
0.9840	-39.7333	-5.38191	6.79175	6.43812	0
0.9847	-39.7333	-8.13012	-5.41515	-30.1763	0
0.9853	-39.7333	-12.7105	-16.7099	-67.0997	0
0.9860	-39.7333	-16.3747	-24.646	-99.1544	0
0.9867	-39.7333	-16.0598	-34.4065	-127.836	0
0.9873	-39.7333	-16.0598	-42.9563	-150.116	0
0.9880	-39.7333	-16.6896	-47.5339	-162.93	0
0.9887	-39.7333	-13.9414	-50.5857	-170.554	0
0.9893	-39.7333	-13.6265	-51.8047	-174.83	0
0.9900	-39.7333	-15.7736	-50.2788	-171.172	0
0.9907	-39.7333	-10.5921	-46.0081	-160.483	0
0.9913	-39.7333	-0.801561	-40.2115	-143.393	0
0.9920	-39.7333	3.77879	-32.8807	-114.403	0
0.9927	-39.7333	7.72934	-22.5065	-80.5321	0
0.9933	-39.7333	11.7085	-10.6064	-52.1475	0
0.9940	-39.7333	9.24658	0.0746346	-21.0196	0
0.9947	-39.7333	7.12817	12.2815	18.6471	0
0.9953	-39.7333	8.96031	29.066	55.8794	0
0.9960	14.8885	8.04424	39.7471	87.6127	0
0.9967	18.2563	5.8972	44.0178	118.444	0
0.9973	20.6856	7.72934	49.8144	140.106	0
0.9980	24.0535	10.4775	53.7867	152.006	0
0.9987	32.8872	14.4567	53.173	164.215	0
0.9993	36.0158	19.7528	53.2808	170.233	0
1.0000	33.2553	17.0045	49.9305	161.076	0
1.0007	28.6912	11.2219	41.0739	146.421	0
1.0013	28.3783	9.99088	35.5841	131.469	0
1.0020	23.5014	9.38971	29.1738	104.925	0
1.0027	14.0419	6.64151	14.222	67.9895	0
1.0033	9.45944	6.01171	-0.124391	34.4272	0
1.0040	5.48426	5.41054	-11.7176	3.60831	0
1.0047	-5.18981	2.34743	-27.8885	-33.3274	0
1.0053	-16.1767	0.515289	-44.3744	-72.6852	0
1.0060	-22.5812	-0.687052	-56.5813	-106.865	0
1.0067	-28.3783	-4.9525	-66.6487	-134.335	0
1.0073	-34.1754	-7.70071	-70.9194	-154.787	0
1.0080	-43.9477	-8.61678	-71.8399	-168.516	0
1.0087	-43.9477	-11.365	-78.2502	-176.449	0
1.0093	-43.9477	-10.7638	-86.4849	-177.672	0
1.0100	-43.9477	-7.09954	-88.6244	-172.173	0
1.0107	-43.9477	-7.70071	-85.2659	-163.634	0
1.0113	-43.9477	-8.93168	-76.1107	-147.459	0
1.0120	-43.9477	-6.49837	-58.7125	-116.936	0
1.0127	-43.9477	-4.35133	-40.0954	-79.0986	0
1.0133	-43.9477	-3.14899	-26.6694	-47.0563	0
1.0140	-43.9477	-1.00195	-13.8572	-16.534	0
1.0147	-43.9477	0.229017	4.15466	23.7506	0
1.0153	-43.9477	2.97723	23.684	64.0228	0
1.0160	-43.9477	8.75992	44.7393	93.0252	0
1.0167	-43.9477	10.3058	67.0136	118.049	0
1.0173	-43.9477	8.47364	83.4995	140.934	0
1.0180	-43.9477	9.67599	90.5152	153.749	0
1.0187	-43.9477	9.67599	96.0049	162.3	0
1.0193	-43.9477	6.92778	100.583	167.181	0
1.0200	-43.9477	8.47364	98.7581	161.076	0
1.0207	-43.9477	11.5081	91.4274	152.525	0
1.0213	-43.9477	9.38971	79.8341	139.402	0
1.0220	-43.9477	4.49447	65.4877	106.754	0
1.0227	-43.9477	1.74626	52.3686	66.7785	0
1.0233	-43.9477	-0.40078	41.3807	39.6173	0
1.0240	-43.9477	-2.83409	27.3411	10.9238	0
1.0247	-43.9477	-4.9525	10.8635	-28.4463	0
1.0253	-43.9477	-4.35133	-1.94879	-63.8374	0
1.0260	-43.9477	-5.2674	-10.1918	-95.2742	0
1.0267	-43.9477	-9.53285	-18.1279	-127.317	0
1.0273	-43.9477	-11.365	-25.7572	-148.373	0
1.0280	-43.9477	-10.1626	-31.247	-157.53	0
1.0287	-43.9477	-11.365	-34.9124	-166.687	0
1.0293	-43.9477	-14.1132	-37.9641	-171.259	0
1.0300	-43.9477	-11.365	-38.5695	-164.549	0
1.0307	-43.9477	-6.78464	-34.2987	-152.958	0
1.0313	-43.9477	-6.78464	-24.8367	-136.473	0
1.0320	-43.9477	-7.09954	-9.5781	-108.089	0
1.0327	-43.9477	-6.78464	3.84783	-72.9941	0
1.0333	-43.9477	-8.61678	9.95128	-42.1752	0
1.0340	-43.9477	-9.24658	18.7996	-11.6529	0
1.0347	-43.9477	-5.86857	34.3651	26.4939	0
1.0353	-43.9477	-1.91802	45.0461	64.9496	0
1.0360	-43.9477	2.06116	46.572	96.6829	0
1.0367	-43.9477	5.72544	49.6237	122.621	0
1.0373	-43.9477	6.92778	54.2013	140.934	0
1.0380	-43.9477	6.01171	53.2808	152.229	0
1.0387	-43.9477	5.09564	51.4564	163.214	0
1.0393	-43.9477	5.09564	50.2291	169.01	0
1.0400	-43.9477	6.64151	43.2134	162.596	0
1.0407	-43.9477	7.84385	33.7514	151.314	0
1.0413	-43.9477	7.84385	26.1221	136.35	0
1.0420	-43.9477	8.75992	12.3893	108.892	0
1.0427	-43.9477	10.5921	-5.00052	74.7118	0
1.0433	-43.9477	11.5081	-14.7694	44.8073	0
1.0440	-1.5275	10.3058	-21.785	13.0616	0
1.0447	-10.6925	7.24268	-35.5178	-23.8618	0
1.0453	-17.9987	5.09564	-49.5574	-60.7852	0
1.0460	-26.2435	1.14509	-56.8881	-94.0509	0
1.0467	-35.4085	-6.18347	-62.9916	-122.744	0
1.0473	-39.0708	-9.24658	-69.095	-143.492	0
1.0480	-36.936	-7.70071	-71.8399	-156.01	0
1.0487	-36.3102	-9.24658	-72.4453	-164.24	0
1.0493	-39.9726	-10.4489	-72.1468	-168.207	0
1.0500	-42.7331	-8.61678	-70.6209	-163.943	0
1.0507	-38.1506	-9.53285	-71.2263	-154.478	0
1.0513	-31.1388	-13.8269	-66.9555	-141.354	0
1.0520	-26.8508	-12.2811	-51.3901	-113.884	0
1.0527	-22.5812	-8.93168	-35.2192	-74.5264	0
1.0533	-18.3116	-9.24658	-27.5899	-43.6952	0
1.0540	-13.1217	-7.70071	-19.3469	-17.1518	0
1.0547	-4.26963	-5.86857	-8.35907	22.5272	0
1.0553	3.95677	-6.49837	-0.72976	63.1084	0
1.0560	8.2448	-4.35133	3.541	91.8018	0
1.0567	14.3364	0.229017	6.59272	118.654	0
1.0573	20.4464	1.43136	6.59272	143.072	0
1.0580	20.1335	1.43136	7.20638	158.63	0
1.0587	20.7408	2.66233	12.3893	170.839	0
1.0593	24.1087	2.97723	15.4411	175.72	0
1.0600	21.661	3.2635	13.6084	169.319	0
1.0607	15.8639	3.8933	15.7479	160.459	0
1.0613	14.3364	0.830188	24.9031	148.262	0
1.0620	10.6741	-1.91802	31.3134	119.877	0
1.0627	3.05499	-1.31685	27.648	83.2506	0
1.0633	-0.920179	-2.51919	19.1065	53.0372	0
1.0640	-3.36785	-4.06506	11.4771	24.665	0
1.0647	-11.5942	0.229017	5.37369	-11.0474	0
1.0653	-19.8391	6.01171	1.10293	-50.7141	0
1.0660	-23.5014	8.75992	-1.03659	-88.2553	0
1.0667	-28.9856	8.47364	-4.08832	-117.554	0
1.0673	-33.5681	3.8933	-5.92101	-135.559	0
1.0680	-33.881	-2.83409	-6.52638	-146.853	0
1.0687	-33.881	-3.14899	-11.104	-157.839	0
1.0693	-36.3102	3.2635	-15.383	-164.24	0
1.0700	-36.3102	6.92778	-13.2435	-159.359	0
1.0707	-31.7462	4.17957	-10.8054	-149.288	0
1.0713	-27.1637	-0.0858815	-8.35907	-136.473	0
1.0720	-22.894	-2.23292	2.01513	-109.312	0
1.0727	-18.9189	-1.60312	17.2738	-72.3886	0
1.0733	-13.4346	-1.00195	27.3411	-41.5574	0
1.0740	-7.03016	-1.60312	33.146	-12.8762	0
1.0747	0.294457	-1.60312	43.8271	26.4939	0
1.0753	6.40444	1.43136	58.1652	65.864	0
1.0760	12.5144	5.41054	67.6272	96.6829	0
1.0767	17.3914	8.47364	69.7667	123.535	0
1.0773	20.4464	9.67599	71.2926	146.421	0
1.0780	23.1885	8.75992	73.117	162.905	0
1.0787	27.771	8.47364	71.2926	174.496	0
1.0793	31.4333	9.07482	68.5394	176.029	0
1.0800	31.4333	6.01171	64.8823	169.615	0
1.0807	28.0654	1.43136	55.1135	162.596	0
1.0813	26.2435	1.74626	42.9066	147.644	0
1.0820	24.716	3.2635	32.2256	117.134	0
1.0827	17.7042	0.515289	19.4133	81.4218	0
1.0833	9.7723	-1.00195	9.95128	52.1228	0
1.0840	7.32462	0.830188	2.6288	20.0805	0
1.0847	4.87695	0.229017	-13.5503	-19.5862	0
1.0853	-1.84036	-2.23292	-31.8607	-59.5742	0
1.0860	-9.16498	-3.43526	-39.1832	-92.5309	0
1.0867	-14.3548	-6.49837	-44.3744	-120.298	0
1.0873	-19.2317	-9.53285	-52.3105	-142.269	0
1.0880	-23.1885	-10.4489	-54.1349	-155.701	0
1.0887	-24.4215	-11.0787	-55.0554	-163.634	0
1.0893	-27.1637	-9.84775	-59.3262	-168.516	0
1.0900	-30.5131	-6.78464	-58.7125	-166.996	0
1.0907	-31.7462	-4.66623	-53.2227	-156.307	0
1.0913	-32.6479	-5.86857	-49.2588	-137.388	0
1.0920	-29.9058	-9.53285	-43.1554	-109.918	0
1.0927	-21.661	-10.7638	-35.5178	-78.7897	0
1.0933	-15.8639	-7.70071	-30.6416	-50.4175	0
1.0940	-14.0419	-4.35133	-22.3987	-19.5862	0
1.0947	-7.93194	-4.35133	-8.05224	20.6984	0
1.0953	0.607318	-0.40078	2.6288	60.3651	0
1.0960	4.26963	5.72544	7.20638	92.4073	0
1.0967	7.61908	6.64151	13.6084	119.877	0
1.0973	12.2016	6.01171	23.3772	140.934	0
1.0980	16.4712	6.32661	31.0065	152.834	0
1.0987	20.4464	4.17957	36.1978	163.214	0
1.0993	22.2683	4.17957	41.9944	169.924	0
1.1000	23.7958	7.24268	44.4325	164.734	0
1.1007	26.8508	6.64151	42.9066	152.525	0
1.1013	27.771	6.64151	39.2495	137.264	0
1.1020	21.3665	10.5921	28.5685	109.806	0
1.1027	11.2814	9.38971	12.6962	73.7974	0
1.1033	4.58249	3.8933	2.6288	43.275	0
1.1040	1.82195	1.43136	-5.92101	14.285	0
1.1047	-3.66231	-0.40078	-23.0123	-23.8618	0
1.1053	-13.1217	-1.91802	-39.49	-61.0941	0
1.1060	-19.5262	-1.60312	-49.2588	-88.8608	0
1.1067	-23.5014	-5.5823	-61.1589	-114.811	0
1.1073	-28.9856	-11.9948	-74.5848	-139.834	0
1.1080	-31.4333	-13.1971	-79.7761	-154.787	0
1.1087	-28.9856	-14.1132	-79.1624	-162.102	0
1.1093	-26.2435	-15.9453	-78.5487	-167.601	0
1.1100	-24.4215	-11.365	-75.1985	-166.069	0
1.1107	-22.2867	-7.09954	-69.7004	-156.924	0
1.1113	-20.7592	-10.4489	-62.3779	-142.269	0
1.1120	-17.7042	-11.365	-47.1193	-115.417	0
1.1127	-9.7723	-6.49837	-26.3626	-80.322	0
1.1133	-2.44767	-4.9525	-10.1918	-50.7141	0
1.1140	1.21464	-5.5823	3.84783	-19.2896	0
1.1147	5.79712	-1.31685	23.684	22.8238	0
1.1153	10.6741	2.66233	40.7754	60.3651	0
1.1160	14.3364	3.2635	50.5359	87.2173	0
1.1167	18.9189	4.49447	57.8584	114.378	0
1.1173	25.9306	5.41054	61.5238	139.105	0
1.1180	31.1204	4.80937	60.3047	152.834	0
1.1187	32.3535	4.17957	56.6394	161.991	0
1.1193	32.3535	3.5784	51.1496	168.701	0
1.1200	30.2187	2.97723	42.9066	162.905	0
1.1207	26.8508	4.17957	37.4168	150.091	0
1.1213	24.716	6.01171	30.3929	135.435	0
1.1220	20.1335	4.17957	17.2738	107.669	0
1.1227	8.85212	-1.00195	5.06686	70.4362	0
1.1233	-0.312861	-4.9525	-0.124391	40.8406	0
1.1240	-3.36785	-4.35133	-5.61418	13.0616	0
1.1247	-11.9071	-3.14899	-17.5142	-24.1707	0
1.1253	-25.3233	-4.9525	-29.1158	-62.0086	0
1.1260	-31.4333	-5.2674	-37.6573	-92.5309	0
1.1267	-32.3535	-3.14899	-46.8125	-120.298	0
1.1273	-38.1506	-3.14899	-52.3105	-141.96	0
1.1280	31.4333	-5.86857	-51.0832	-153.872	0
1.1287	31.4333	-8.01561	-51.6969	-163.029	0
1.1293	31.4333	-9.24658	-51.0832	-167.601	0
1.1300	31.4333	-7.70071	-40.0954	-162.102	0
1.1307	31.4333	-5.2674	-26.9763	-153.872	0
1.1313	31.4333	-4.66623	-18.4347	-141.96	0
1.1320	31.4333	-2.51919	-5.92101	-112.364	0
1.1327	31.4333	0.830188	7.20638	-75.7374	0
1.1333	31.4333	1.14509	13.3098	-48.5763	0
1.1340	31.4333	-0.40078	16.0547	-17.1518	0
1.1347	31.4333	2.66233	20.9391	24.665	0
1.1353	31.4333	5.72544	26.7358	59.7596	0
1.1360	31.4333	3.2635	31.9187	87.5262	0
1.1367	31.4333	2.34743	37.4168	118.049	0
1.1373	31.4333	6.32661	41.3807	141.243	0
1.1380	31.4333	9.67599	41.3807	153.44	0
1.1387	31.4333	9.99088	39.2495	163.82	0
1.1393	31.4333	10.5921	40.1617	169.01	0
1.1400	31.4333	12.1093	39.2495	161.373	0
1.1407	31.4333	11.5081	29.4807	150.091	0
1.1413	31.4333	7.24268	18.186	137.264	0
1.1420	31.4333	3.2635	8.11858	110.721	0
1.1427	31.4333	2.66233	-5.92101	74.4029	0
1.1433	31.4333	2.06116	-17.2074	44.8073	0
1.1440	31.4333	-0.40078	-21.785	16.7317	0
1.1447	31.4333	0.830188	-29.4143	-22.0329	0
1.1453	31.4333	4.17957	-38.5695	-62.3175	0
1.1460	31.4333	3.5784	-43.4539	-92.5309	0
1.1467	31.4333	2.66233	-45.9003	-118.16	0
1.1473	31.4333	2.97723	-42.2349	-139.834	0
1.1480	31.4333	1.43136	-30.6416	-153.563	0
1.1487	31.4333	0.515289	-25.7572	-163.325	0
1.1493	31.4333	-0.40078	-28.1953	-167.91	0
1.1500	31.4333	-4.06506	-26.6694	-161.497	0
1.1507	31.4333	-4.9525	-23.0123	-152.649	0
1.1513	31.4333	-2.23292	-16.9089	-141.045	0
1.1520	31.4333	-3.14899	-1.34342	-114.502	0
1.1527	31.4333	-4.9525	13.6084	-77.8752	0
1.1533	31.4333	-3.75016	19.1065	-46.7474	0
1.1540	31.4333	-3.14899	24.5962	-15.6195	0
1.1547	31.4333	-1.31685	33.7514	24.3561	0
1.1553	31.4333	1.14509	41.9944	64.0228	0
1.1560	31.4333	1.43136	50.8427	95.1507	0
1.1567	31.4333	2.34743	57.8584	121.101	0
1.1573	31.4333	3.2635	58.7789	143.369	0
1.1580	31.4333	2.97723	58.7789	157.715	0
1.1587	31.4333	5.09564	60.3047	165.958	0
1.1593	31.4333	8.75992	57.5598	172.062	0
1.1600	31.4333	6.64151	52.0618	170.233	0
1.1607	31.4333	3.2635	48.4047	160.768	0
1.1613	31.4333	3.5784	40.1617	146.73	0
1.1620	31.4333	3.5784	23.0704	120.483	0
1.1627	31.4333	2.06116	4.76003	82.3362	0
1.1633	31.4333	0.830188	-7.44687	49.6884	0
1.1640	1.5275	-0.0858815	-23.0123	22.2183	0
1.1647	-2.74213	-0.0858815	-46.2071	-14.7051	0
1.1653	-12.2016	-0.0858815	-66.0433	-54.6807	0
1.1660	-20.1519	-2.51919	-75.8039	-87.3409	0
1.1667	-22.5812	-4.06506	-84.959	-116.64	0
1.1673	-25.0289	-3.43526	-93.202	-139.834	0
1.1680	-27.771	-7.41444	-93.5088	-153.872	0
1.1687	-28.3783	-12.596	-92.5883	-165.772	0
1.1693	-30.5131	-12.2811	-89.8434	-171.259	0
1.1700	-29.9058	-10.4489	-78.8556	-163.029	0
1.1707	-23.8142	-11.9948	-63.597	-151.734	0
1.1713	-21.9739	-9.53285	-49.5574	-137.993	0
1.1720	-24.1087	-1.00195	-29.4143	-108.089	0
1.1727	-18.9189	4.80937	-9.5781	-69.9419	0
1.1733	-12.8273	2.97723	2.6288	-41.8663	0
1.1740	-11.5942	2.34743	16.3616	-13.7907	0
1.1747	-5.79712	6.92778	35.8909	25.5795	0
1.1753	4.58249	8.47364	50.8427	61.5884	0
1.1760	12.5144	6.92778	60.3047	89.973	0
1.1767	20.7408	8.47364	67.6272	118.345	0
1.1773	26.8508	9.67599	70.3721	141.54	0
1.1780	27.1637	7.24268	71.2926	154.354	0
1.1787	29.9058	5.41054	74.9497	163.82	0
1.1793	35.3901	4.80937	72.8185	169.924	0
1.1800	35.7029	1.74626	63.3565	167.478	0
1.1807	32.3535	-0.687052	58.472	159.853	0
1.1813	29.2985	4.17957	57.8584	144.283	0
1.1820	23.7958	12.7391	49.6237	113.464	0
1.1827	14.6492	16.6896	35.5841	75.0084	0
1.1833	5.48426	16.0885	27.0426	43.275	0
1.1840	-2.44767	14.2563	21.2377	13.6795	0
1.1847	-13.1217	8.47364	9.03078	-22.3419	0
1.1853	-25.949	4.17957	-5.61418	-58.0419	0
1.1860	-32.6479	6.92778	-15.6816	-88.2553	0
1.1867	-34.4883	9.67599	-20.2591	-117.851	0
1.1873	-37.5433	5.41054	-22.7055	-142.578	0
1.1880	-40.2854	1.14509	-24.5382	-155.701	0
1.1887	-39.3652	-0.40078	-27.8885	-164.24	0
1.1893	-38.4635	-2.23292	-30.3348	-170.344	0
1.1900	-37.8377	-4.06506	-28.5021	-166.378	0
1.1907	-35.0956	-5.5823	-25.7572	-154.787	0
1.1913	-30.826	-6.49837	-23.9245	-141.045	0
1.1920	-22.894	-5.86857	-19.0401	-117.554	0
1.1927	-13.4346	-5.86857	-8.6659	-84.2887	0
1.1933	-7.93194	-4.9525	1.10293	-53.1608	0
1.1940	-2.44767	-2.23292	5.37369	-22.0329	0
1.1947	8.53926	-0.40078	11.4771	16.7317	0
1.1953	19.2317	-2.83409	22.465	54.8784	0
1.1960	23.1885	-4.06506	29.1738	86.9207	0
1.1967	23.7958	-3.14899	31.3134	116.825	0
1.1973	24.716	-1.31685	35.2773	141.243	0
1.1980	27.4581	0.229017	37.4168	156.492	0
1.1987	28.6912	-0.40078	34.9704	166.872	0
1.1993	26.2435	-2.23292	34.0582	172.976	0
1.2000	22.5812	-2.23292	31.9187	168.392	0
1.2007	19.5262	-1.91802	21.5445	157.715	0
1.2013	14.0419	-2.51919	10.2581	145.21	0
1.2020	7.93194	-3.14899	-0.124391	121.101	0
1.2027	4.87695	-3.75016	-13.8572	85.3884	0
1.2033	2.74213	-4.06506	-24.8367	52.1228	0
1.2040	-3.36785	-4.06506	-33.0797	22.8238	0
1.2047	-10.6925	-4.66623	-47.4261	-12.2707	0
1.2053	-16.4896	-5.2674	-63.9038	-50.1086	0
1.2060	-21.661	-6.49837	-76.1107	-84.5976	0
1.2067	-26.2435	-11.0787	-88.6244	-114.811	0
1.2073	-28.9856	-13.512	-99.9108	-137.993	0
1.2080	-29.2985	-9.53285	-102.963	-152.031	0
1.2087	-27.4765	-5.86857	-99.9108	-161.188	0
1.2093	-27.1637	-7.70071	-92.5883	-164.24	0
1.2100	-28.9856	-9.53285	-79.4692	-158.135	0
1.2107	-28.9856	-8.33051	-65.1228	-149.597	0
1.2113	-26.8508	-7.41444	-49.5574	-135.868	0
1.2120	-23.8142	-7.70071	-29.7211	-106.26	0
1.2127	-16.1767	-6.18347	-11.7176	-71.1653	0
1.2133	-8.2448	-1.91802	1.40147	-44.0041	0
1.2140	-4.58249	-0.40078	17.2738	-15.6195	0
1.2147	1.82195	-3.75016	38.329	23.4417	0
1.2153	13.1217	-2.83409	57.253	62.1939	0
1.2160	18.9189	3.5784	70.3721	95.1507	0
1.2167	20.4464	6.01171	79.8341	123.535	0
1.2173	25.9306	3.5784	85.6307	144.592	0
1.2180	28.6912	3.2635	86.8498	157.715	0
1.2187	25.9306	4.80937	87.7703	167.478	0
1.2193	26.8508	6.32661	88.9893	172.062	0
1.2200	29.5929	7.24268	85.6307	166.563	0
1.2207	26.2435	6.64151	77.3961	157.11	0
1.2213	21.0537	5.72544	68.5394	143.072	0
1.2220	17.7042	5.72544	55.1135	113.773	0
1.2227	10.3796	2.34743	38.0222	74.7118	0
1.2233	-1.21464	-1.31685	28.2616	42.9661	0
1.2240	-8.53926	-1.31685	20.9391	14.8905	0
1.2247	-14.0419	-3.14899	5.97906	-21.1185	0
1.2253	-21.9739	-8.61678	-10.4986	-57.4364	0
1.2260	-28.9856	-9.24658	-21.1796	-89.7753	0
1.2267	-32.3535	-9.53285	-31.247	-119.989	0
1.2273	-36.3102	-13.512	-41.0158	-141.045	0
1.2280	-39.9726	-13.1971	-46.8125	-151.117	0
1.2287	-40.2854	-9.84775	-49.5574	-162.411	0
1.2293	-38.1506	-11.365	-50.4779	-170.048	0
1.2300	-35.4085	-12.2811	-50.4779	-163.325	0
1.2307	-32.6479	-9.53285	-52.3105	-154.169	0
1.2313	-28.0838	-11.365	-51.0832	-144.407	0
1.2320	-20.7592	-13.1971	-44.3744	-116.331	0
1.2327	-13.1217	-8.01561	-35.8246	-76.6642	0
1.2333	-6.10999	-1.00195	-25.4504	-47.0563	0
1.2340	1.21464	2.06116	-11.7176	-18.3752	0
1.2347	9.45944	4.49447	0.796102	22.2183	0
1.2353	17.3914	9.07482	11.4771	59.1417	0
1.2360	22.894	11.5081	22.7635	86.6118	0
1.2367	26.8508	10.3058	29.1738	115.911	0
1.2373	30.5131	9.38971	30.0943	141.243	0
1.2380	32.3535	10.907	32.2256	154.354	0
1.2387	33.2553	11.5081	35.8909	163.82	0
1.2393	35.0956	11.823	35.8909	169.924	0
1.2400	35.0956	13.3403	33.146	163.214	0
1.2407	30.826	13.3403	30.3929	151.005	0
1.2413	25.9306	12.4242	27.0426	138.487	0
1.2420	21.0537	15.1724	22.7635	114.687	0
1.2427	13.7291	16.4034	17.5806	78.0606	0
1.2433	8.2448	13.9414	10.8635	44.8073	0
1.2440	3.34945	12.1093	2.01513	16.1138	0
1.2447	-5.18981	10.5921	-8.05224	-20.8096	0
1.2453	-13.7291	7.24268	-18.4347	-59.5742	0
1.2460	-20.1519	4.80937	-27.2831	-89.7753	0
1.2467	-28.9856	1.74626	-34.6056	-115.725	0
1.2473	-35.7029	-1.31685	-42.2349	-140.131	0
1.2480	-37.2304	-1.31685	-49.2588	-156.307	0
1.2487	-39.6781	-1.60312	-57.8003	-164.858	0
1.2493	-42.1258	-4.35133	-67.5692	-168.516	0
1.2500	-41.5001	-4.06506	-71.5331	-162.411	0
1.2507	-41.2056	-2.51919	-66.9555	-153.563	0
1.2513	-42.4202	-4.66623	-55.3623	-142.887	0
1.2520	-36.6231	-3.14899	-33.6934	-114.193	0
1.2527	-24.4215	1.14509	-7.44687	-72.9941	0
1.2533	-14.0419	0.229017	11.1703	-42.1752	0
1.2540	-7.93194	-2.23292	22.7635	-15.014	0
1.2547	0.294457	-1.31685	36.4963	21.6128	0
1.2553	10.3796	-1.31685	52.0618	59.4506	0
1.2560	17.7042	-2.23292	63.6633	93.0252	0
1.2567	21.3665	-0.0858815	70.0653	124.45	0
1.2573	25.9306	2.34743	72.2048	146.421	0
1.2580	30.2187	2.97723	72.8185	158.939	0
1.2587	33.2553	3.2635	73.117	169.01	0
1.2593	35.0956	4.80937	73.117	173.891	0
1.2600	35.0956	7.84385	69.7667	169.319	0
1.2607	35.0956	6.92778	63.9618	160.162	0
1.2613	35.0956	1.43136	57.253	146.421	0
1.2620	35.0956	-0.40078	47.791	121.706	0
1.2627	35.0956	-1.60312	34.6719	87.5262	0
1.2633	35.0956	-3.75016	22.7635	54.2606	0
1.2640	35.0956	2.06116	13.9152	24.0472	0
1.2647	35.0956	12.4242	2.32196	-11.6529	0
1.2653	35.0956	13.6552	-12.9367	-51.6285	0
1.2660	35.0956	10.5921	-24.5382	-86.1175	0
1.2667	35.0956	8.15875	-31.8607	-116.022	0
1.2673	35.0956	2.34743	-35.8246	-141.96	0
1.2680	35.0956	-1.31685	-37.0436	-156.307	0
1.2687	35.0956	1.43136	-36.7451	-162.411	0
1.2693	35.0956	0.515289	-37.0436	-168.207	0
1.2700	35.0956	-5.86857	-37.0436	-166.069	0
1.2707	35.0956	-8.93168	-33.9919	-153.872	0
1.2713	35.0956	-8.61678	-26.9763	-139.525	0
1.2720	35.0956	-8.61678	-18.1279	-116.022	0
1.2727	35.0956	-7.70071	-11.104	-79.7041	0
1.2733	35.0956	-6.49837	-7.44687	-46.7474	0
1.2740	35.0956	-5.86857	-1.94879	-20.2041	0
1.2747	35.0956	-3.43526	6.59272	16.1138	0
1.2753	35.0956	-0.0858815	13.6084	57.0039	0
1.2760	35.0956	1.74626	19.1065	88.7496	0
1.2767	35.0956	2.97723	26.4289	114.996	0
1.2773	35.0956	2.66233	32.5324	139.105	0
1.2780	35.0956	2.34743	33.4446	153.44	0
1.2787	35.0956	3.8933	34.6719	159.248	0
1.2793	35.0956	3.5784	36.4963	162.596	0
1.2800	35.0956	2.34743	32.8392	159.853	0
1.2807	35.0956	2.97723	27.3411	150.091	0
1.2813	35.0956	1.43136	22.1582	135.744	0
1.2820	35.0956	-2.51919	7.81175	109.497	0
1.2827	35.0956	-2.23292	-9.88494	71.6596	0
1.2833	35.0956	-1.00195	-17.5142	38.3939	0
1.2840	-2.13481	-4.06506	-23.6177	10.3183	0
1.2847	-11.9071	-5.2674	-37.3505	-25.6907	0
1.2853	-18.9189	-3.14899	-48.952	-65.9752	0
1.2860	-23.5014	-4.06506	-52.6091	-96.7942	0
1.2867	-30.826	-6.78464	-55.9676	-123.35	0
1.2873	-35.4085	-6.78464	-57.4935	-148.682	0
1.2880	-39.0708	-7.41444	-51.3901	-163.325	0
1.2887	-45.4752	-8.61678	-44.6812	-170.344	0
1.2893	-46.3954	-8.33051	-42.2349	-175.843	0
1.2900	-39.6781	-8.33051	-37.9641	-172.173	0
1.2907	-35.7029	-7.70071	-31.247	-160.273	0
1.2913	-34.4883	-4.06506	-23.9245	-147.15	0
1.2920	-28.6912	-0.687052	-13.5503	-122.744	0
1.2927	-23.5014	-0.40078	-0.124391	-85.2031	0
1.2933	-22.5812	0.830188	9.33762	-53.1608	0
1.2940	-17.0969	2.34743	15.4411	-26.6051	0
1.2947	-7.03016	2.97723	23.684	10.9238	0
1.2953	0.294457	2.97723	33.7514	52.4317	0
1.2960	0.294457	2.34743	41.3807	82.6451	0
1.2967	0.294457	2.97723	46.572	108.274	0
1.2973	0.294457	6.01171	51.1496	133.001	0
1.2980	0.294457	8.75992	54.8067	148.868	0
1.2987	0.294457	10.3058	56.9462	157.406	0
1.2993	0.294457	11.5081	57.253	162.905	0
1.3000	0.294457	10.3058	52.6754	159.248	0
1.3007	0.294457	6.92778	47.1773	149.473	0
1.3013	0.294457	6.01171	45.0461	135.435	0
1.3020	0.294457	4.80937	37.4168	109.188	0
1.3027	0.294457	3.2635	21.5445	74.4029	0
1.3033	0.294457	3.8933	9.95128	42.6695	0
1.3040	0.294457	3.5784	5.37369	10.9238	0
1.3047	0.294457	0.515289	-5.30735	-26.6051	0
1.3053	0.294457	-2.23292	-23.0123	-65.6663	0
1.3060	0.294457	-4.9525	-38.5695	-100.761	0
1.3067	0.294457	-6.78464	-49.2588	-130.678	0
1.3073	0.294457	-7.70071	-56.8881	-151.734	0
1.3080	-32.6479	-8.61678	-63.9038	-164.858	0
1.3087	-34.1754	-9.84775	-72.4453	-176.14	0
1.3093	-35.4085	-8.33051	-77.9434	-180.416	0
1.3100	-40.5983	-7.70071	-74.8917	-174.929	0
1.3107	-42.1258	-8.61678	-70.0072	-166.996	0
1.3113	-37.2304	-7.70071	-66.3419	-153.872	0
1.3120	-32.6479	-7.41444	-54.1349	-126.711	0
1.3127	-28.9856	-9.24658	-37.3505	-91.6165	0
1.3133	-22.5812	-8.01561	-27.5899	-58.9563	0
1.3140	-15.8639	-3.14899	-18.4347	-25.3941	0
1.3147	-8.85212	-0.0858815	-0.72976	12.7527	0
1.3153	0.294457	-0.40078	16.9669	49.6884	0
1.3160	9.14657	0.830188	30.0943	82.9541	0
1.3167	17.7042	2.66233	43.2134	111.635	0
1.3173	27.1637	2.66233	52.9823	133.606	0
1.3180	33.2553	4.17957	56.9462	151.005	0
1.3187	35.7029	9.07482	63.3565	163.511	0
1.3193	39.6781	11.5081	70.9858	165.649	0
1.3200	43.3404	11.2219	71.2926	159.544	0
1.3207	44.2422	14.5712	67.3204	151.005	0
1.3213	41.5001	16.0885	63.0496	136.35	0
1.3220	34.1754	9.67599	54.2013	107.063	0
1.3227	22.2683	2.66233	42.9066	71.3506	0
1.3233	14.3364	2.06116	34.6719	42.6695	0
1.3240	9.45944	1.14509	23.684	13.6795	0
1.3247	0.294457	-4.06506	6.28589	-25.6907	0
1.3253	-9.7723	-8.33051	-8.6659	-63.8374	0
1.3260	-14.3548	-9.53285	-22.0918	-92.8275	0
1.3267	-18.9189	-12.2811	-34.9124	-123.041	0
1.3273	-23.5014	-15.0293	-40.709	-149.906	0
1.3280	-26.2435	-11.9948	-43.7607	-163.029	0
1.3287	-30.826	-8.61678	-49.5574	-171.259	0
1.3293	-34.4883	-10.7638	-51.6969	-178.278	0
1.3300	-32.3535	-10.7638	-48.3383	-173.088	0
1.3307	-28.9856	-8.61678	-46.8125	-161.806	0
1.3313	-28.9856	-10.1626	-41.0158	-150.202	0
1.3320	-28.9856	-9.53285	-26.9763	-123.659	0
1.3327	-28.9856	-4.66623	-15.6816	-83.9797	0
[truncated: 56,284 more rows]
