# Supplementary material for: Identification of Haptic Based Guiding Using Hard Reins
Source: PLoS One. 2015 Jul 22;10(7):e0132020. doi: 10.1371/journal.pone.0132020 (PMC4511788; doi:10.1371/journal.pone.0132020)
Supplement: S3 File — (ZIP) [file pone.0132020.s003.zip › EMGData1/Subject2/T3/t3.txt]

0.0000	-2.43757	-1.60976	5.67737	-0.962942	0
0.0007	1.5202	-1.29521	5.37719	-4.31865	0
0.0013	8.84601	-1.29521	-0.73088	-4.63963	0
0.0020	16.7878	-0.999159	-6.52571	-0.962942	0
0.0027	18.6094	1.73928	-5.61211	0.846222	0
0.0033	16.7878	1.44323	-7.43931	-1.57572	0
0.0040	18.6094	-1.29521	-14.461	-3.12227	0
0.0047	19.5268	-1.29521	-18.1284	-1.57572	0
0.0053	19.5268	-0.388562	-18.7418	1.1672	0
0.0060	23.1962	-1.60976	-21.4826	1.77998	0
0.0067	27.154	-1.29521	-25.4503	0.233441	0
0.0073	27.4685	0.832633	-27.8909	-1.8967	0
0.0080	25.9352	1.73928	-27.8909	-2.1885	0
0.0087	22.2789	1.44323	-26.3639	-1.57572	0
0.0093	16.1718	0.518082	-23.3098	-0.0583601	0
0.0100	13.1183	-1.29521	-18.4286	1.459	0
0.0107	14.953	-0.388562	-14.7742	0.846222	0
0.0113	14.3371	2.34987	-9.89298	-1.8967	0
0.0120	14.3371	2.66442	-2.87131	-4.02685	0
0.0127	14.3371	1.12868	-0.430697	-2.80129	0
0.0133	14.3371	3.27502	-2.87131	-1.8967	0
0.0140	14.3371	8.7704	-2.2579	-2.80129	0
0.0147	14.3371	10.8982	0.796137	-3.73505	0
0.0153	14.3371	7.84525	1.40955	-3.41407	0
0.0160	14.3371	4.18167	2.00992	-2.50949	0
0.0167	14.3371	3.57107	3.53694	-1.8967	0
0.0173	14.3371	3.57107	2.93657	-1.57572	0
0.0180	14.3371	2.66442	0.482903	-1.8967	0
0.0187	14.3371	2.34987	-1.03106	-3.41407	0
0.0193	14.3371	2.96047	-1.3443	-4.63963	0
0.0200	14.3371	2.05383	-0.73088	-1.57572	0
0.0207	14.3371	0.518082	0.796137	1.77998	0
0.0213	14.3371	2.34987	0.482903	1.1672	0
0.0220	14.3371	6.01346	-2.55808	0.846222	0
0.0227	14.3371	5.10681	-4.9987	4.52291	0
0.0233	14.3371	2.05383	-5.61211	5.74847	0
0.0240	14.3371	2.34987	-8.05273	2.68457	0
0.0247	14.3371	2.34987	-12.934	2.39277	0
0.0253	14.3371	1.44323	-15.6878	4.52291	0
0.0260	14.3371	2.34987	-15.988	3.29735	0
0.0267	14.3371	2.05383	-16.3012	0.554421	0
0.0273	14.3371	-0.388562	-14.1608	0.846222	0
0.0280	14.3371	-0.703112	-9.27956	1.459	0
0.0287	14.3371	-0.0925147	-2.55808	0.233441	0
0.0293	14.3371	1.44323	5.67737	1.77998	0
0.0300	14.3371	3.27502	11.7854	2.68457	0
0.0307	14.3371	3.57107	12.0856	-0.0583601	0
0.0313	14.3371	2.05383	12.699	0.846222	0
0.0320	14.3371	0.222035	15.4398	6.36125	0
0.0327	14.3371	-1.29521	18.1937	4.81471	0
0.0333	14.3371	-0.388562	18.7941	0.554421	0
0.0340	14.3371	1.12868	17.267	1.77998	0
0.0347	14.3371	0.518082	17.5803	2.68457	0
0.0353	14.3371	-0.0925147	21.8481	-0.671142	0
0.0360	-3.66946	-0.388562	23.0749	-0.962942	0
0.0367	-3.66946	-2.5164	18.7941	0.846222	0
0.0373	-12.2141	-3.127	13.6126	0.846222	0
0.0380	-18.9239	-0.388562	11.172	2.68457	0
0.0387	-6.10703	-1.9058	10.8588	3.58915	0
0.0393	11.8995	-8.01178	9.94519	2.07178	0
0.0400	16.7878	-13.2111	7.50457	2.07178	0
0.0407	14.953	-14.1177	6.29079	2.07178	0
0.0413	8.84601	-11.3793	6.29079	0.554421	0
0.0420	-1.83473	-10.1581	4.45054	1.77998	0
0.0427	-4.88824	-9.84357	3.53694	4.20193	0
0.0433	-3.05351	-0.999159	4.76377	3.91013	0
0.0440	-8.54459	12.1194	2.62334	4.20193	0
0.0447	-11.5981	15.1724	-0.430697	4.52291	0
0.0453	-6.70987	11.8234	-0.117463	2.68457	0
0.0460	-5.49108	9.67704	-3.78491	4.20193	0
0.0467	-7.02439	6.9386	-10.4933	6.65305	0
0.0473	-4.57372	5.10681	-13.2472	4.20193	0
0.0480	-3.66946	6.01346	-19.3422	1.77998	0
0.0487	-6.70987	5.40286	-31.8585	3.00555	0
0.0493	-7.94176	2.96047	-38.2668	3.29735	0
0.0500	-6.70987	2.05383	-39.4936	2.39277	0
0.0507	-7.02439	0.832633	-44.0616	2.68457	0
0.0513	-9.46196	0.222035	-44.675	3.91013	0
0.0520	-12.2141	-0.0925147	-40.094	6.04027	0
0.0527	-12.8169	-0.999159	-36.7398	6.04027	0
0.0533	-11.8995	-0.388562	-28.8045	3.29735	0
0.0540	-12.5155	2.66442	-13.5474	3.29735	0
0.0547	-10.6807	3.27502	-2.2579	4.20193	0
0.0553	-5.80561	3.57107	0.482903	1.77998	0
0.0560	-4.2723	6.62405	2.93657	2.68457	0
0.0567	-7.02439	5.10681	6.89115	6.97404	0
0.0573	-5.80561	-2.5164	10.8588	5.13569	0
0.0580	-2.75209	-5.88394	14.8264	0.554421	0
0.0587	-3.05351	-6.79058	16.6667	1.1672	0
0.0593	-2.75209	-12.6005	17.267	4.52291	0
0.0600	-0.30142	-15.0429	18.4939	5.42749	0
0.0607	0.30142	-6.79058	18.1937	3.58915	0
0.0613	-0.30142	0.832633	15.7531	1.77998	0
0.0620	0	0.222035	13.9128	3.58915	0
0.0627	1.21878	-0.388562	12.699	6.04027	0
0.0633	5.18966	1.12868	11.7854	5.42749	0
0.0640	7.62723	-1.29521	10.8588	4.81471	0
0.0647	3.05351	-4.95879	9.03159	5.42749	0
0.0653	-0.917364	-4.95879	7.50457	5.42749	0
0.0660	0.30142	-6.17998	7.8178	4.52291	0
0.0667	1.5202	-9.54752	8.7314	2.68457	0
0.0673	0.30142	-5.56939	9.34482	1.77998	0
0.0680	-0.615945	2.34987	8.7314	3.91013	0
0.0687	-0.917364	4.79226	6.29079	4.52291	0
0.0693	-1.53331	5.10681	5.06395	0.846222	0
0.0700	-2.43757	7.84525	5.37719	1.1672	0
0.0707	-5.18966	7.84525	5.06395	6.36125	0
0.0713	-8.84601	6.01346	4.45054	5.42749	0
0.0720	-2.75209	7.84525	3.23675	-0.350161	0
0.0727	-2.75209	7.5492	-0.430697	-2.1885	0
0.0733	-2.75209	4.18167	-1.03106	-1.28392	0
0.0740	-2.75209	5.10681	2.32315	-1.8967	0
0.0747	-2.75209	5.40286	1.40955	-1.28392	0
0.0753	-2.75209	1.73928	-1.64448	-0.350161	0
0.0760	-2.75209	-0.0925147	-1.03106	-0.350161	0
0.0767	-2.75209	-0.703112	-1.03106	0.846222	0
0.0773	-2.75209	-1.29521	-4.69851	0.554421	0
0.0780	-2.75209	0.518082	-5.92535	-1.28392	0
0.0787	-2.75209	1.12868	-6.52571	-0.671142	0
0.0793	-2.75209	-1.9058	-8.36596	0.846222	0
0.0800	-2.75209	-1.60976	-9.27956	-0.0583601	0
0.0807	-2.75209	0.518082	-10.1932	-1.28392	0
0.0813	-2.75209	-0.388562	-11.7202	-0.0583601	0
0.0820	-2.75209	-1.60976	-13.5474	0.554421	0
0.0827	-2.75209	-1.29521	-14.1608	0.233441	0
0.0833	-2.75209	-4.05215	-11.1068	-0.671142	0
0.0840	-12.8169	-6.79058	-4.9987	-1.8967	0
0.0847	-25.9483	-5.27334	0.482903	-0.350161	0
0.0853	-42.723	-4.05215	4.15035	0.846222	0
0.0860	-56.1558	-4.05215	5.67737	-2.1885	0
0.0867	-60.1267	-4.05215	4.45054	-3.73505	0
0.0873	-54.937	-4.05215	4.45054	-1.57572	0
0.0880	-42.1201	-2.22035	5.37719	-0.671142	0
0.0887	-25.6338	-1.60976	3.53694	-1.57572	0
0.0893	-11.5981	-4.66274	3.53694	-0.0583601	0
0.0900	-3.05351	-5.88394	6.89115	0.846222	0
0.0907	4.87514	-4.66274	4.45054	-0.962942	0
0.0913	14.0357	-6.49453	-1.64448	-0.962942	0
0.0920	17.692	-7.71573	-3.48473	0.846222	0
0.0927	16.7878	-5.27334	-5.31193	-0.962942	0
0.0933	19.5268	-4.95879	-10.4933	-4.63963	0
0.0940	21.3615	-6.49453	-13.5474	-3.73505	0
0.0947	15.5559	-4.05215	-13.5474	-0.962942	0
0.0953	9.46196	-1.60976	-12.0204	-1.28392	0
0.0960	8.84601	-3.127	-8.96633	-3.73505	0
0.0967	12.8169	-4.66274	-8.36596	-3.73505	0
0.0973	26.5511	-3.73759	-10.4933	-1.8967	0
0.0980	48.83	-0.999159	-9.89298	-0.671142	0
0.0987	64.0845	1.44323	-6.52571	-0.0583601	0
0.0993	64.0845	0.222035	-4.69851	-0.0583601	0
0.1000	49.7474	-0.388562	-2.55808	-0.350161	0
0.1007	24.1005	1.44323	2.62334	0.554421	0
0.1013	4.87514	0.222035	6.29079	1.1672	0
0.1020	1.83473	-2.5164	3.85017	0.846222	0
0.1027	4.2723	-1.9058	-0.430697	-0.0583601	0
0.1033	8.54459	-0.999159	-2.55808	-1.8967	0
0.1040	15.2545	-1.9058	-6.52571	-2.50949	0
0.1047	13.7343	-1.9058	-12.0204	-0.350161	0
0.1053	8.84601	-2.22035	-14.461	2.07178	0
0.1060	13.1183	-2.83095	-16.6014	2.07178	0
0.1067	14.953	-2.22035	-17.2148	-0.0583601	0
0.1073	10.0648	-2.83095	-8.05273	-0.350161	0
0.1080	10.9822	-2.22035	2.62334	0.233441	0
0.1087	12.8169	1.44323	5.37719	-0.962942	0
0.1093	8.54459	3.88562	8.11799	-1.8967	0
0.1100	8.54459	3.27502	13.6126	-0.0583601	0
0.1107	8.54459	2.34987	17.267	0.846222	0
0.1113	1.21878	1.44323	20.9345	-0.962942	0
0.1120	-0.615945	0.222035	24.9021	-1.28392	0
0.1127	-1.83473	0.222035	26.129	-0.962942	0
0.1133	-18.9239	1.12868	30.697	-2.80129	0
0.1140	-36.6291	2.05383	37.4184	-2.80129	0
0.1147	-36.9305	1.44323	39.8591	-0.671142	0
0.1153	-32.9596	-1.29521	38.6322	-3.41407	0
0.1160	-33.5755	-2.22035	39.2456	-6.47797	0
0.1167	-30.522	1.44323	39.5458	-5.86519	0
0.1173	-24.415	3.27502	37.4184	-5.54421	0
0.1180	-20.7586	1.12868	33.1376	-6.47797	0
0.1187	-14.3502	-0.388562	29.4832	-4.63963	0
0.1193	-8.24318	-0.388562	28.2563	-4.31865	0
0.1200	-8.54459	-1.29521	27.656	-5.25241	0
0.1207	-9.76338	-0.703112	25.5155	-5.54421	0
0.1213	-9.76338	0.222035	22.1613	-5.25241	0
0.1220	-12.2141	-1.29521	19.4075	-3.73505	0
0.1227	-13.4328	-1.29521	19.1073	-1.57572	0
0.1233	-10.3793	1.44323	19.7207	-4.31865	0
0.1240	-8.54459	2.96047	19.1073	-6.76977	0
0.1247	-7.94176	2.66442	18.7941	-2.1885	0
0.1253	-5.49108	0.518082	17.5803	0.554421	0
0.1260	-5.18966	-3.44155	12.699	-3.73505	0
0.1267	-6.10703	-3.73759	8.41817	-5.54421	0
0.1273	-2.43757	-1.60976	6.89115	-2.80129	0
0.1280	1.21878	-3.127	-0.430697	-3.73505	0
0.1287	1.21878	-4.05215	-9.89298	-7.09076	0
0.1293	0.30142	-0.999159	-11.4069	-7.38256	0
0.1300	0.60284	-0.999159	-13.8606	-5.54421	0
0.1307	-0.615945	-1.29521	-20.8692	-5.54421	0
0.1313	-1.21878	1.44323	-19.9556	-7.38256	0
0.1320	0.30142	0.518082	-16.6014	-9.2209	0
0.1327	2.73899	-3.127	-21.4826	-8.89992	0
0.1333	6.40845	-3.127	-23.6231	-6.47797	0
0.1340	3.05351	-3.127	-17.515	-6.47797	0
0.1347	-10.0779	-6.49453	-15.3746	-9.83368	0
0.1353	-18.9239	-8.93692	-16.3012	-11.9638	0
0.1360	-16.1718	-10.7687	-14.461	-9.2209	0
0.1367	-14.3502	-12.286	-14.7742	-5.25241	0
0.1373	-18.308	-12.6005	-13.8606	-7.38256	0
0.1380	-21.676	-12.6005	-9.89298	-10.4465	0
0.1387	-18.9239	-7.10513	-9.89298	-8.28714	0
0.1393	-11.8995	5.10681	-11.7202	-6.47797	0
0.1400	-6.10703	13.3406	-9.27956	-8.28714	0
0.1407	-3.05351	13.0446	-7.75255	-8.28714	0
0.1413	1.21878	9.67704	-8.96633	-6.15699	0
0.1420	4.57372	7.5492	-8.66615	-4.63963	0
0.1427	3.65635	6.01346	-6.83895	-3.41407	0
0.1433	3.65635	5.10681	-5.61211	-3.12227	0
0.1440	4.2723	4.18167	-7.43931	-4.63963	0
0.1447	3.05351	4.18167	-10.4933	-3.73505	0
0.1453	4.57372	5.10681	-12.0204	-2.80129	0
0.1460	5.7925	4.79226	-13.8606	-4.93143	0
0.1467	1.83473	3.88562	-17.515	-4.63963	0
0.1473	2.13615	4.79226	-20.569	-0.962942	0
0.1480	5.7925	5.40286	-23.0097	0.233441	0
0.1487	0.30142	3.27502	-24.8369	-0.962942	0
0.1493	0.60284	0.222035	-25.7505	-1.8967	0
0.1500	17.3906	-1.29521	-28.5043	-1.57572	0
0.1507	26.8526	-1.29521	-32.1587	-0.671142	0
0.1513	15.2545	0.518082	-33.0854	-0.350161	0
0.1520	0.30142	3.57107	-36.1263	-0.962942	0
0.1527	-10.6807	4.18167	-40.4072	-1.28392	0
0.1533	-19.5399	0.518082	-38.58	-2.50949	0
0.1540	-22.5803	-0.999159	-34.6124	-2.50949	0
0.1547	-23.8122	1.73928	-33.3855	-0.962942	0
0.1553	-28.0845	1.73928	-32.1587	-0.671142	0
0.1560	-28.3859	-2.83095	-28.2041	-0.671142	0
0.1567	-24.7164	-5.27334	-24.5367	0.233441	0
0.1573	-23.4976	-3.127	-23.9233	-0.350161	0
0.1580	-22.2789	-1.29521	-24.8369	-0.671142	0
0.1587	-18.9239	-2.22035	-22.0961	2.39277	0
0.1593	-18.0066	-2.83095	-15.6878	2.68457	0
0.1600	-17.0892	-0.999159	-9.27956	2.07178	0
0.1607	-14.3502	1.73928	-1.64448	4.81471	0
0.1613	-12.5155	4.18167	9.34482	5.74847	0
0.1620	-9.46196	7.84525	15.4398	2.39277	0
0.1627	-2.75209	9.06644	18.1937	2.39277	0
0.1633	0.30142	5.10681	25.2023	4.52291	0
0.1640	-1.53331	0.832633	29.1699	3.58915	0
0.1647	-2.43757	1.44323	27.9562	3.58915	0
0.1653	-2.43757	2.96047	29.7834	7.26584	0
0.1660	-3.35493	4.49622	31.9238	9.71696	0
0.1667	-2.43757	6.01346	31.6106	9.10418	0
0.1673	-1.53331	5.71741	37.7186	7.87862	0
0.1680	-1.53331	3.27502	44.1269	6.65305	0
0.1687	-1.53331	-0.388562	38.6322	6.36125	0
0.1693	-1.53331	-2.83095	32.5372	6.36125	0
0.1700	-1.53331	-1.29521	32.8374	6.04027	0
0.1707	-1.53331	0.518082	32.224	7.26584	0
0.1713	-1.53331	0.518082	27.656	8.17042	0
0.1720	-1.53331	2.34987	24.6019	7.55764	0
0.1727	-1.53331	2.96047	20.6343	6.36125	0
0.1733	-1.53331	-1.29521	16.3534	5.42749	0
0.1740	-1.53331	-7.10513	15.1397	6.04027	0
0.1747	-1.53331	-12.286	12.9992	6.65305	0
0.1753	-1.53331	-12.6005	9.34482	7.55764	0
0.1760	-1.53331	-4.66274	8.41817	10.3297	0
0.1767	-1.53331	3.27502	9.645	12.7517	0
0.1773	-1.53331	1.73928	9.03159	9.10418	0
0.1780	-1.53331	-0.388562	7.8178	5.42749	0
0.1787	-1.53331	1.44323	8.11799	8.17042	0
0.1793	-1.53331	2.05383	9.34482	10.0088	0
0.1800	25.6338	-0.999159	11.7854	5.42749	0
0.1807	24.1005	-2.22035	11.7854	4.52291	0
0.1813	14.953	-2.22035	6.59097	10.0088	0
0.1820	6.40845	-2.22035	2.93657	10.3297	0
0.1827	3.97088	-0.0925147	5.67737	7.26584	0
0.1833	3.05351	2.05383	6.29079	8.17042	0
0.1840	-0.615945	-0.0925147	2.62334	7.87862	0
0.1847	-1.21878	-1.29521	2.93657	5.13569	0
0.1853	4.57372	-0.0925147	2.32315	7.26584	0
0.1860	10.0648	-0.999159	-3.78491	11.5261	0
0.1867	12.5155	-4.05215	-4.39833	10.3297	0
0.1873	12.2009	-4.95879	-1.95771	7.55764	0
0.1880	9.76338	-2.83095	-8.36596	7.87862	0
0.1887	7.92865	-1.9058	-13.8606	7.87862	0
0.1893	8.54459	-4.66274	-12.0204	6.04027	0
0.1900	8.84601	-7.40118	-15.6878	6.36125	0
0.1907	9.46196	-4.95879	-24.2365	7.55764	0
0.1913	7.92865	-1.9058	-25.7505	6.65305	0
0.1920	-1.53331	-4.66274	-26.6771	4.52291	0
0.1927	-1.53331	-6.79058	-35.8262	3.00555	0
0.1933	-1.53331	-4.34819	-42.2344	2.68457	0
0.1940	-1.53331	-3.44155	-41.0206	2.68457	0
0.1947	-1.53331	-5.88394	-40.7074	1.77998	0
0.1953	-1.53331	-6.49453	-42.2344	1.77998	0
0.1960	-1.53331	-5.88394	-41.0206	1.77998	0
0.1967	-1.53331	-4.66274	-39.1804	0.846222	0
0.1973	-1.53331	-2.5164	-36.7398	-0.0583601	0
0.1980	-1.53331	-3.44155	-30.3315	0.846222	0
0.1987	-1.53331	-4.95879	-23.6231	1.459	0
0.1993	-1.53331	-2.22035	-21.1825	1.77998	0
0.2000	-1.53331	0.518082	-21.1825	0.846222	0
0.2007	-1.53331	-1.29521	-20.2689	-2.80129	0
0.2013	-1.53331	-3.127	-20.2689	-2.80129	0
0.2020	-1.53331	-3.44155	-23.0097	2.68457	0
0.2027	-1.53331	-4.05215	-20.8692	4.52291	0
0.2033	-1.53331	-2.22035	-12.3336	1.77998	0
0.2040	-1.53331	2.34987	-7.43931	2.68457	0
0.2047	-1.53331	5.10681	-7.43931	5.42749	0
0.2053	-1.53331	3.27502	-3.78491	4.52291	0
0.2060	-1.53331	-1.29521	0.18272	2.39277	0
0.2067	-1.53331	-4.05215	4.45054	3.00555	0
0.2073	-1.53331	-0.388562	14.2261	3.58915	0
0.2080	-1.53331	4.18167	24.6019	1.459	0
0.2087	-1.53331	2.96047	30.0966	-0.0583601	0
0.2093	-1.53331	0.222035	35.5782	1.459	0
0.2100	-1.53331	2.66442	39.5458	2.68457	0
0.2107	-1.53331	7.23465	37.4184	0.846222	0
0.2113	-1.53331	6.9386	36.5048	-1.8967	0
0.2120	-1.53331	3.27502	34.9778	-3.73505	0
0.2127	-1.53331	1.44323	29.7834	-3.73505	0
0.2133	-1.53331	2.96047	28.5696	-1.28392	0
0.2140	-1.53331	3.27502	29.1699	-1.28392	0
0.2147	-1.53331	2.66442	21.8481	-3.73505	0
0.2153	-1.53331	3.88562	18.7941	-5.25241	0
0.2160	-33.5755	5.10681	24.2887	-3.73505	0
0.2167	-24.415	5.40286	25.5155	-1.28392	0
0.2173	-12.5155	6.9386	23.6883	-1.28392	0
0.2180	-2.13615	7.84525	27.656	-4.63963	0
0.2187	5.7925	2.96047	32.5372	-6.76977	0
0.2193	11.2836	-3.127	33.751	-4.31865	0
0.2200	14.0357	-5.27334	34.0642	-2.50949	0
0.2207	11.2836	-4.05215	31.6106	-3.73505	0
0.2213	6.40845	-4.05215	27.9562	-4.63963	0
0.2220	5.7925	-6.49453	25.2023	-4.63963	0
0.2227	2.43757	-3.127	19.4075	-4.63963	0
0.2233	-12.5155	7.23465	13.3125	-4.63963	0
0.2240	-24.415	16.0976	9.03159	-4.31865	0
0.2247	-20.4441	16.0976	3.23675	-3.73505	0
0.2253	-13.1314	12.1194	-2.55808	-3.41407	0
0.2260	-10.0779	7.23465	-5.92535	-4.02685	0
0.2267	-4.57372	3.88562	-9.27956	-3.12227	0
0.2273	3.35493	4.79226	-9.89298	-2.80129	0
0.2280	10.9822	4.79226	-10.1932	-5.25241	0
0.2287	15.5559	3.27502	-16.9016	-6.47797	0
0.2293	11.5981	5.10681	-23.9233	-3.73505	0
0.2300	5.7925	6.01346	-25.4503	-1.8967	0
0.2307	6.70987	1.44323	-28.8045	-3.41407	0
0.2313	5.7925	-1.29521	-30.9449	-4.63963	0
0.2320	1.83473	1.73928	-27.5907	-4.63963	0
0.2327	6.70987	2.05383	-26.6771	-5.54421	0
0.2333	12.8169	-0.999159	-25.4503	-7.38256	0
0.2340	13.1183	-3.127	-18.1284	-8.28714	0
0.2347	19.8282	-4.05215	-13.8606	-6.76977	0
0.2353	29.6047	-4.34819	-13.8606	-6.47797	0
0.2360	27.7699	-4.95879	-8.05273	-8.28714	0
0.2367	18.6094	-6.79058	1.70974	-8.89992	0
0.2373	8.54459	-7.71573	7.20439	-7.09076	0
0.2380	-2.75209	-7.10513	10.5586	-6.15699	0
0.2387	-11.5981	-5.88394	14.2261	-4.63963	0
0.2393	-16.7878	-5.56939	15.4398	-4.31865	0
0.2400	-21.676	-7.71573	14.8264	-7.38256	0
0.2407	-21.676	-9.84357	14.5262	-9.83368	0
0.2413	-17.0892	-8.62237	12.9992	-7.38256	0
0.2420	-14.3502	-6.79058	9.645	-5.54421	0
0.2427	-14.0357	-7.40118	8.11799	-6.76977	0
0.2433	-13.4328	-8.62237	7.50457	-6.76977	0
0.2440	-8.84601	-9.84357	5.37719	-6.15699	0
0.2447	-3.05351	-10.1581	3.23675	-6.47797	0
0.2453	-4.2723	-9.54752	3.53694	-4.63963	0
0.2460	-9.76338	-8.62237	4.76377	-3.41407	0
0.2467	-9.46196	-5.88394	7.20439	-5.54421	0
0.2473	-4.88824	-3.127	11.4722	-6.47797	0
0.2480	-2.13615	-3.127	14.2261	-3.12227	0
0.2487	2.13615	-3.73759	17.5803	-1.57572	0
0.2493	8.54459	-1.9058	25.2023	-2.80129	0
0.2500	14.6516	-0.388562	30.0966	-3.41407	0
0.2507	25.9352	-0.703112	31.0102	-3.12227	0
0.2513	43.3389	-2.5164	34.6646	-3.12227	0
0.2520	52.7878	-6.49453	37.1052	-3.12227	0
0.2527	45.7765	-9.84357	31.3104	-4.31865	0
0.2533	30.2075	-8.32633	25.8157	-5.86519	0
0.2540	16.7878	-4.05215	26.7293	-5.54421	0
0.2547	7.62723	-3.127	26.4291	-4.02685	0
0.2553	4.2723	-4.05215	25.2023	-4.93143	0
0.2560	3.97088	-4.05215	27.0426	-6.76977	0
0.2567	-0.615945	-1.9058	24.9021	-5.86519	0
0.2573	-8.84601	-0.999159	21.5479	-4.31865	0
0.2580	-14.6516	-3.127	22.4615	-4.93143	0
0.2587	-16.1718	-2.83095	22.1613	-5.86519	0
0.2593	-15.2676	0.832633	19.7207	-7.09076	0
0.2600	-14.0357	0.832633	19.4075	-9.5127	0
0.2607	-14.953	-2.83095	17.8805	-9.5127	0
0.2613	-16.7878	-2.22035	11.4722	-6.47797	0
0.2620	-15.2676	1.44323	3.85017	-5.54421	0
0.2627	-15.2676	2.34987	-1.95771	-6.47797	0
0.2633	-19.2253	0.518082	-3.78491	-4.02685	0
0.2640	43.3389	-1.60976	-3.48473	-1.8967	0
0.2647	43.3389	-2.22035	-7.13913	-2.80129	0
0.2653	43.3389	0.222035	-12.3336	-2.50949	0
0.2660	43.3389	-0.0925147	-15.6878	-1.8967	0
0.2667	43.3389	-3.127	-18.4286	-4.93143	0
0.2673	43.3389	-0.0925147	-20.8692	-5.86519	0
0.2680	43.3389	4.18167	-22.3962	-2.80129	0
0.2687	43.3389	1.44323	-27.8909	-1.8967	0
0.2693	43.3389	-0.388562	-34.2991	-3.73505	0
0.2700	43.3389	1.12868	-36.4396	-4.02685	0
0.2707	43.3389	-0.703112	-37.053	-3.41407	0
0.2713	43.3389	-0.388562	-38.8802	-3.41407	0
0.2720	43.3389	3.88562	-39.4936	-3.41407	0
0.2727	43.3389	2.96047	-39.1804	-3.41407	0
0.2733	43.3389	-0.703112	-35.526	-2.50949	0
0.2740	43.3389	-0.388562	-28.5043	-1.8967	0
0.2747	43.3389	0.518082	-24.5367	-3.73505	0
0.2753	43.3389	-0.0925147	-22.0961	-3.73505	0
0.2760	3.05351	-0.388562	-16.3012	-1.28392	0
0.2767	5.18966	-1.29521	-12.3336	-0.962942	0
0.2773	7.32581	-1.29521	-15.6878	-0.962942	0
0.2780	0.30142	-0.388562	-17.515	0.233441	0
0.2787	-7.32581	-0.388562	-14.1608	-0.350161	0
0.2793	-11.5981	-0.703112	-13.8606	-1.28392	0
0.2800	-22.5803	-1.29521	-16.9016	-0.0583601	0
0.2807	-34.4929	-0.703112	-17.515	-0.0583601	0
0.2813	-40.2854	2.96047	-15.988	-0.962942	0
0.2820	-45.7765	5.10681	-13.5474	0.554421	0
0.2827	-42.1201	3.27502	-6.83895	2.07178	0
0.2833	-23.1962	3.27502	3.53694	3.58915	0
0.2840	-9.46196	4.79226	13.6126	3.58915	0
0.2847	-7.94176	4.18167	22.7617	1.77998	0
0.2853	-2.13615	4.49622	29.7834	2.07178	0
0.2860	7.01129	5.71741	30.697	5.13569	0
0.2867	13.1183	5.10681	31.0102	2.68457	0
0.2873	20.7455	6.01346	34.6646	-1.8967	0
0.2880	24.7164	6.9386	35.278	0.554421	0
0.2887	21.9643	3.57107	31.0102	4.52291	0
0.2893	21.6629	2.34987	28.2563	1.1672	0
0.2900	22.5803	4.18167	26.129	-2.1885	0
0.2907	18.6094	2.05383	21.5479	1.77998	0
0.2913	19.2253	-0.388562	17.8805	5.42749	0
0.2920	25.9352	1.12868	17.267	4.52291	0
0.2927	28.6873	0.832633	16.0533	4.52291	0
0.2933	19.5268	-0.999159	13.9128	4.81471	0
0.2940	5.7925	-1.29521	9.94519	3.29735	0
0.2947	1.5202	-1.9058	6.29079	3.58915	0
0.2953	7.32581	-1.60976	7.8178	5.74847	0
0.2960	7.01129	-0.0925147	11.4722	6.36125	0
0.2967	-3.66946	-0.703112	11.7854	7.55764	0
0.2973	-16.4864	-1.29521	8.11799	9.10418	0
0.2980	-31.1249	-0.0925147	3.23675	8.17042	0
0.2987	-42.4216	-0.703112	-0.430697	8.17042	0
0.2993	-38.1493	-0.703112	0.18272	9.10418	0
0.3000	-24.1136	1.73928	0.796137	8.17042	0
0.3007	-14.3502	3.27502	-2.55808	7.55764	0
0.3013	-11.5981	4.18167	-6.22553	10.6215	0
0.3020	-12.2141	4.79226	-7.13913	11.8471	0
0.3027	-7.62723	3.88562	-6.83895	9.71696	0
0.3033	3.97088	2.96047	-5.92535	10.0088	0
0.3040	11.5981	2.05383	-5.31193	10.6215	0
0.3047	13.7343	-0.703112	-5.61211	9.39598	0
0.3053	17.692	-1.60976	-4.69851	9.10418	0
0.3060	19.2253	-0.388562	-2.55808	8.7832	0
0.3067	17.3906	-1.29521	-1.95771	7.87862	0
0.3073	19.5268	-1.29521	-0.117463	10.6215	0
0.3080	22.2789	0.832633	4.45054	12.7517	0
0.3087	18.9239	0.518082	7.20439	9.10418	0
0.3093	10.3793	-1.60976	5.37719	7.87862	0
0.3100	-2.13615	-1.29521	0.796137	11.2343	0
0.3107	-13.4328	-0.388562	-4.69851	10.9133	0
0.3113	-19.2253	0.832633	-9.27956	9.10418	0
0.3120	20.7455	4.18167	-14.461	10.9133	0
0.3127	20.7455	5.10681	-21.4826	11.8471	0
0.3133	20.7455	2.34987	-28.8045	10.9133	0
0.3140	20.7455	1.73928	-33.999	10.0088	0
0.3147	20.7455	2.34987	-35.8262	7.26584	0
0.3153	20.7455	-0.999159	-34.6124	7.26584	0
0.3160	20.7455	-2.22035	-30.9449	9.10418	0
0.3167	20.7455	-0.703112	-28.5043	8.17042	0
0.3173	20.7455	-1.29521	-27.2775	8.4914	0
0.3180	20.7455	-0.703112	-20.8692	9.71696	0
0.3187	20.7455	1.12868	-9.27956	6.36125	0
0.3193	20.7455	0.518082	-0.117463	5.42749	0
0.3200	20.7455	1.12868	5.97755	10.3297	0
0.3207	20.7455	2.66442	11.7854	9.10418	0
0.3213	20.7455	2.34987	13.6126	4.52291	0
0.3220	20.7455	4.49622	10.8588	7.87862	0
0.3227	20.7455	6.9386	10.8588	10.6215	0
0.3233	20.7455	1.44323	12.699	6.36125	0
0.3240	-6.70987	-2.83095	9.03159	3.00555	0
0.3247	-9.76338	0.518082	0.796137	4.20193	0
0.3253	-10.6807	2.34987	-5.92535	5.74847	0
0.3260	-10.9953	0.222035	-11.1068	6.04027	0
0.3267	-10.3793	0.222035	-15.6878	6.97404	0
0.3273	-5.18966	-1.29521	-21.4826	9.10418	0
0.3280	-0.615945	-6.17998	-29.1177	8.4914	0
0.3287	-2.75209	-6.79058	-33.6857	6.36125	0
0.3293	-4.57372	-4.95879	-33.6857	5.42749	0
0.3300	-3.05351	-4.66274	-34.2991	5.42749	0
0.3307	-3.35493	-4.34819	-37.3532	5.74847	0
0.3313	-9.16054	-5.27334	-36.1263	5.13569	0
0.3320	-13.4328	-8.32633	-30.3315	2.39277	0
0.3327	-10.9953	-8.62237	-24.8369	1.77998	0
0.3333	-8.24318	-5.88394	-19.6554	3.29735	0
0.3340	-7.62723	-4.05215	-13.8606	2.68457	0
0.3347	-4.88824	-3.73759	-7.75255	2.39277	0
0.3353	-1.53331	-3.127	-0.117463	4.52291	0
0.3360	-1.53331	-3.44155	9.03159	3.58915	0
0.3367	-1.53331	-2.5164	14.8264	2.68457	0
0.3373	-1.53331	0.832633	19.1073	5.13569	0
0.3380	-1.53331	3.27502	25.8157	4.52291	0
0.3387	-1.53331	4.18167	33.4508	1.1672	0
0.3393	-1.53331	6.01346	37.7186	2.68457	0
0.3400	-1.53331	4.49622	38.0319	3.58915	0
0.3407	-1.53331	0.518082	37.4184	0.554421	0
0.3413	-1.53331	-0.999159	37.4184	0.846222	0
0.3420	-1.53331	-2.22035	37.4184	3.58915	0
0.3427	-1.53331	-4.05215	34.9778	3.29735	0
0.3433	-1.53331	-2.22035	31.9238	3.58915	0
0.3440	-1.53331	-0.388562	29.4832	4.81471	0
0.3447	-1.53331	-2.83095	28.5696	2.68457	0
0.3453	-1.53331	-4.34819	26.4291	-1.28392	0
0.3460	-1.53331	-1.29521	20.9345	-2.1885	0
0.3467	-1.53331	0.518082	17.267	-1.8967	0
0.3473	-1.53331	-1.9058	17.8805	-2.50949	0
0.3480	-17.7051	-4.05215	15.4398	-1.8967	0
0.3487	-13.7343	-5.88394	9.645	-1.57572	0
0.3493	-10.6807	-8.62237	6.29079	-1.57572	0
0.3500	-7.94176	-10.1581	2.93657	-0.671142	0
0.3507	-7.02439	-11.3793	-1.64448	0.233441	0
0.3513	-1.83473	-13.5071	-3.48473	-0.962942	0
0.3520	10.3793	-14.1177	-6.52571	-3.73505	0
0.3527	19.5268	-13.2111	-11.7202	-5.25241	0
0.3533	18.6094	-12.286	-12.6338	-5.25241	0
0.3540	14.953	-5.88394	-11.7202	-3.73505	0
0.3547	12.2009	8.1598	-15.3746	-3.73505	0
0.3553	9.76338	17.6148	-17.2148	-5.54421	0
0.3560	6.10703	15.1724	-15.988	-4.31865	0
0.3567	-5.49108	12.434	-16.3012	-1.57572	0
0.3573	-21.0601	12.1194	-15.6878	-3.41407	0
0.3580	-28.0845	7.84525	-12.3336	-4.02685	0
0.3587	-32.0422	2.34987	-10.4933	-0.962942	0
0.3593	-34.7943	-2.83095	-8.36596	-2.50949	0
0.3600	-21.676	-9.54752	-6.52571	-6.47797	0
0.3607	2.13615	-10.1581	-8.66615	-6.47797	0
0.3613	11.2836	-0.999159	-11.1068	-3.73505	0
0.3620	3.65635	5.71741	-11.1068	-2.1885	0
0.3627	-8.84601	4.49622	-9.57975	-2.1885	0
0.3633	-16.1718	4.18167	-7.43931	-3.73505	0
0.3640	-14.3502	6.01346	-6.22553	-5.25241	0
0.3647	-14.953	4.79226	-5.61211	-4.63963	0
0.3653	-21.676	1.73928	-3.78491	-3.41407	0
0.3660	-23.4976	0.518082	-3.78491	-5.54421	0
0.3667	-20.4441	0.518082	-8.96633	-10.1255	0
0.3673	-18.308	0.518082	-12.6338	-11.9638	0
0.3680	-10.6807	0.832633	-13.8606	-8.60812	0
0.3687	1.5202	2.05383	-18.7418	-8.28714	0
0.3693	10.3793	1.44323	-23.9233	-12.5766	0
0.3700	18.308	0.222035	-24.8369	-12.8684	0
0.3707	23.1962	0.832633	-24.8369	-9.2209	0
0.3713	22.5803	2.05383	-21.1825	-8.60812	0
0.3720	23.7991	1.73928	-13.8606	-11.6428	0
0.3727	25.9352	2.34987	-8.96633	-12.8684	0
0.3733	24.1005	4.18167	-6.52571	-13.8022	0
0.3740	20.4441	4.18167	-1.03106	-14.7068	0
0.3747	11.8995	2.05383	2.93657	-14.094	0
0.3753	-3.66946	1.44323	2.93657	-11.9638	0
0.3760	-15.8704	2.66442	3.53694	-8.28714	0
0.3767	-17.4037	2.34987	6.29079	-6.47797	0
0.3773	-13.1314	0.518082	9.03159	-6.47797	0
0.3780	-6.70987	-0.0925147	7.8178	-7.99534	0
0.3787	-1.53331	1.44323	5.06395	-10.4465	0
0.3793	0.30142	2.34987	5.37719	-10.7383	0
0.3800	0.30142	0.832633	5.97755	-8.28714	0
0.3807	-3.35493	-0.703112	2.00992	-8.28714	0
0.3813	-9.76338	-0.0925147	-0.430697	-9.83368	0
0.3820	-9.46196	1.12868	-0.430697	-5.86519	0
0.3827	-7.32581	1.44323	-2.87131	-2.80129	0
0.3833	-18.0066	2.05383	-5.31193	-5.54421	0
0.3840	-32.3568	1.73928	-5.31193	-5.25241	0
0.3847	-32.6582	1.73928	-8.96633	-0.962942	0
0.3853	-23.8122	3.27502	-13.8606	-3.12227	0
0.3860	-16.7878	2.34987	-14.7742	-8.28714	0
0.3867	-10.3793	-0.999159	-13.2472	-8.28714	0
0.3873	-3.97088	-1.29521	-11.7202	-7.38256	0
0.3880	0.60284	0.832633	-7.43931	-8.60812	0
0.3887	6.40845	3.27502	-3.1715	-6.47797	0
0.3893	10.3793	7.23465	-0.117463	-3.12227	0
0.3900	3.97088	7.84525	3.53694	-2.80129	0
0.3907	-12.5155	3.88562	5.97755	-3.73505	0
0.3913	-27.7699	2.34987	4.45054	-4.63963	0
0.3920	-31.4394	5.10681	4.76377	-3.73505	0
0.3927	-24.1136	5.10681	7.50457	-2.1885	0
0.3933	-13.4328	3.27502	6.29079	-3.41407	0
0.3940	-3.35493	4.18167	3.53694	-4.63963	0
0.3947	4.2723	7.23465	5.06395	-3.12227	0
0.3953	5.49108	7.84525	8.7314	-3.12227	0
0.3960	3.97088	4.49622	10.5586	-4.02685	0
0.3967	5.7925	2.34987	9.645	-2.50949	0
0.3973	10.0648	2.34987	4.15035	-2.80129	0
0.3980	13.7343	1.44323	-3.48473	-4.02685	0
0.3987	16.4732	2.34987	-7.13913	-0.962942	0
0.3993	16.7878	4.18167	-6.52571	0.846222	0
0.4000	14.6516	3.27502	-6.52571	-1.28392	0
0.4007	14.6516	2.66442	-6.52571	-0.671142	0
0.4013	17.0892	5.10681	-6.52571	1.459	0
0.4020	19.5268	6.01346	-6.52571	1.77998	0
0.4027	21.3615	5.10681	-7.13913	1.77998	0
0.4033	25.3324	6.62405	-8.36596	0.554421	0
0.4040	35.0957	6.9386	-10.1932	-0.671142	0
0.4047	42.4216	4.18167	-12.934	-0.0583601	0
0.4053	33.261	3.57107	-14.7742	0.846222	0
0.4060	12.2009	5.71741	-15.6878	1.77998	0
0.4067	-2.43757	5.71741	-14.1608	4.52291	0
0.4073	-9.76338	1.44323	-10.4933	5.13569	0
0.4080	-17.4037	-2.5164	-5.31193	3.58915	0
0.4087	-22.5803	-0.999159	0.482903	2.68457	0
0.4093	-20.7586	5.40286	4.15035	3.00555	0
0.4100	-18.308	7.84525	2.62334	5.13569	0
0.4107	-19.2253	3.57107	0.18272	5.42749	0
0.4113	-17.4037	2.34987	1.40955	3.58915	0
0.4120	-11.8995	5.71741	3.53694	3.58915	0
0.4127	-10.0779	5.10681	2.32315	3.58915	0
0.4133	-10.3793	2.34987	-0.117463	2.07178	0
0.4140	-4.57372	2.96047	0.18272	3.00555	0
0.4147	1.5202	3.27502	0.482903	6.04027	0
0.4153	3.97088	1.73928	-0.73088	4.52291	0
0.4160	6.70987	2.05383	0.796137	2.39277	0
0.4167	7.62723	0.832633	5.06395	3.58915	0
0.4173	4.57372	-1.29521	3.85017	5.13569	0
0.4180	2.43757	1.73928	-1.03106	4.52291	0
0.4187	2.13615	6.01346	0.796137	4.81471	0
0.4193	1.5202	5.10681	6.29079	5.42749	0
0.4200	0.30142	3.27502	6.29079	3.00555	0
0.4207	-2.75209	3.27502	5.37719	1.77998	0
0.4213	-4.2723	3.27502	9.03159	4.81471	0
0.4220	-2.43757	3.27502	12.0856	7.26584	0
0.4227	-4.2723	3.57107	13.6126	6.36125	0
0.4233	-1.83473	2.34987	16.6667	4.52291	0
0.4240	17.0892	1.44323	17.5803	4.52291	0
0.4247	30.5089	2.34987	16.9669	3.58915	0
0.4253	22.5803	0.832633	18.4939	2.68457	0
0.4260	10.9822	-0.703112	18.4939	3.00555	0
0.4267	1.5202	0.832633	16.0533	3.29735	0
0.4273	-12.2141	2.34987	15.4398	3.58915	0
0.4280	-21.3615	1.73928	16.3534	3.58915	0
0.4287	-31.7408	1.12868	13.3125	3.29735	0
0.4293	-58.9079	-0.703112	9.645	3.00555	0
0.4300	-85.7605	-0.999159	8.11799	2.68457	0
0.4307	-93.3877	2.34987	5.97755	2.07178	0
0.4313	-92.1689	3.27502	2.32315	2.68457	0
0.4320	-89.1154	0.518082	-0.117463	3.29735	0
0.4327	-76.5999	0.832633	-0.117463	0.846222	0
0.4333	-51.8835	1.12868	1.40955	0.846222	0
0.4340	-24.7164	-1.60976	1.40955	3.58915	0
0.4347	-7.02439	-1.29521	0.796137	2.68457	0
0.4353	3.97088	0.518082	1.70974	-0.0583601	0
0.4360	17.692	-1.9058	2.32315	-0.962942	0
0.4367	26.2366	-2.22035	-0.73088	-0.962942	0
0.4373	25.0178	-0.0925147	-6.22553	-1.8967	0
0.4380	24.1005	-3.44155	-9.27956	-0.962942	0
0.4387	21.0601	-7.40118	-9.89298	-0.350161	0
0.4393	10.3793	-4.66274	-9.57975	-0.350161	0
0.4400	6.10703	-2.83095	-8.36596	-0.350161	0
0.4407	7.62723	-5.88394	-5.61211	-1.8967	0
0.4413	3.97088	-6.17998	-3.78491	-1.8967	0
0.4420	-0.30142	-2.22035	-4.39833	1.1672	0
0.4427	-1.83473	-0.703112	-0.73088	0.554421	0
0.4433	-6.10703	-2.5164	5.67737	-2.80129	0
0.4440	-92.1689	-4.05215	5.37719	-1.57572	0
0.4447	-92.1689	-4.05215	0.796137	2.07178	0
0.4453	-92.1689	-3.127	-1.95771	0.846222	0
0.4460	-92.1689	-2.22035	-5.31193	-2.1885	0
0.4467	-92.1689	-2.22035	-11.1068	-2.1885	0
0.4473	-92.1689	-5.27334	-14.461	-0.0583601	0
0.4480	-92.1689	-6.49453	-16.3012	0.846222	0
0.4487	-92.1689	-3.127	-17.515	-0.0583601	0
0.4493	-92.1689	-1.60976	-17.515	-0.671142	0
0.4500	-92.1689	-2.5164	-18.1284	0.846222	0
0.4507	-92.1689	-1.29521	-17.2148	0.846222	0
0.4513	-92.1689	-0.703112	-12.934	-2.80129	0
0.4520	-92.1689	-2.83095	-12.3336	-5.54421	0
0.4527	-92.1689	-2.5164	-15.988	-5.25241	0
0.4533	-92.1689	-1.9058	-17.515	-5.25241	0
0.4540	-92.1689	-5.27334	-17.8152	-5.54421	0
0.4547	-92.1689	-7.10513	-20.569	-4.63963	0
0.4553	-92.1689	-8.32633	-21.4826	-5.54421	0
0.4560	-25.9483	-13.5071	-18.7418	-8.60812	0
0.4567	-25.3324	-16.8747	-16.6014	-8.89992	0
0.4573	-27.1671	-13.5071	-15.988	-7.38256	0
0.4580	-26.8526	-11.6754	-11.1068	-8.89992	0
0.4587	-20.7586	-11.0648	-2.55808	-9.2209	0
0.4593	-17.7051	-4.05215	5.37719	-4.93143	0
0.4600	-15.2676	7.84525	13.6126	-5.54421	0
0.4607	-11.2967	16.0976	25.5155	-11.0592	0
0.4613	-12.8169	16.0976	32.8374	-9.5127	0
0.4620	-14.953	10.2876	31.0102	-5.54421	0
0.4627	-12.2141	7.23465	30.0966	-7.67436	0
0.4633	-10.6807	8.7704	32.224	-8.28714	0
0.4640	-11.8995	7.84525	31.3104	-4.31865	0
0.4647	-10.9953	3.27502	30.0966	-4.31865	0
0.4653	-9.16054	-0.388562	29.4832	-6.76977	0
0.4660	-7.94176	-0.999159	24.2887	-5.54421	0
0.4667	-10.0779	-0.388562	21.2347	-5.25241	0
0.4673	-15.2676	-2.83095	25.5155	-6.47797	0
0.4680	-16.1718	-5.56939	26.7293	-5.86519	0
0.4687	-11.8995	-4.05215	23.0749	-4.63963	0
0.4693	-9.76338	-2.83095	22.7617	-4.63963	0
0.4700	-9.76338	-4.66274	22.1613	-4.63963	0
0.4707	-7.94176	-4.05215	16.3534	-5.25241	0
0.4713	-10.6807	-3.44155	9.03159	-6.47797	0
0.4720	-24.7164	-7.10513	2.32315	-5.54421	0
0.4727	-47.6112	-11.3793	-3.78491	-2.50949	0
0.4733	-67.7539	-11.6754	-7.43931	-1.8967	0
0.4740	-76.9014	-9.54752	-10.8066	-3.73505	0
0.4747	-77.5173	-4.05215	-16.3012	-4.93143	0
0.4753	-72.0262	2.34987	-21.4826	-4.63963	0
0.4760	-55.2384	3.57107	-25.4503	-3.73505	0
0.4767	-29.3032	4.18167	-24.8369	-2.80129	0
0.4773	-6.40845	6.62405	-21.7828	-1.8967	0
0.4780	2.13615	6.01346	-20.8692	-1.8967	0
0.4787	2.73899	3.27502	-17.8152	-2.80129	0
0.4793	6.40845	3.57107	-10.1932	-3.73505	0
0.4800	15.2545	4.18167	-4.9987	-3.73505	0
0.4807	24.1005	0.518082	-4.69851	-3.41407	0
0.4813	31.4263	-1.60976	-4.69851	-4.02685	0
0.4820	35.3972	-0.703112	-5.92535	-4.63963	0
0.4827	38.7521	-2.22035	-8.05273	-2.80129	0
0.4833	42.4216	-5.27334	-9.57975	-1.57572	0
0.4840	39.6695	-5.27334	-14.461	-1.8967	0
0.4847	28.0714	-5.56939	-22.0961	-1.8967	0
0.4853	23.1962	-7.40118	-27.5907	-0.962942	0
0.4860	26.2366	-6.79058	-30.6447	0.554421	0
0.4867	27.154	-4.05215	-34.2991	2.68457	0
0.4873	29.2901	-3.73759	-36.4396	3.91013	0
0.4880	35.6986	-4.05215	-34.2991	2.07178	0
0.4887	37.8347	-3.44155	-31.2451	-0.671142	0
0.4893	37.2319	-4.05215	-31.2451	0.846222	0
0.4900	36.9174	-4.05215	-30.0313	3.58915	0
0.4907	33.877	-1.29521	-21.1825	0.846222	0
0.4913	31.4263	0.518082	-6.52571	-1.57572	0
0.4920	31.4263	1.44323	7.20439	1.1672	0
0.4927	31.4263	2.05383	17.267	2.68457	0
0.4933	31.4263	-0.388562	22.7617	-0.0583601	0
0.4940	31.4263	-1.29521	25.5155	-0.671142	0
0.4947	31.4263	2.34987	29.1699	0.554421	0
0.4953	31.4263	2.96047	31.0102	-0.0583601	0
0.4960	31.4263	-0.388562	30.3968	0.554421	0
0.4967	31.4263	-0.0925147	29.1699	1.77998	0
0.4973	31.4263	3.27502	27.3427	0.846222	0
0.4980	31.4263	4.79226	26.129	-0.962942	0
0.4987	31.4263	4.18167	28.5696	0.554421	0
0.4993	31.4263	2.34987	29.7834	2.68457	0
0.5000	31.4263	0.832633	23.6883	3.58915	0
0.5007	31.4263	0.832633	18.1937	2.68457	0
0.5013	31.4263	-0.703112	17.8805	1.459	0
0.5020	31.4263	-3.127	16.0533	2.68457	0
0.5027	31.4263	-4.66274	11.4722	5.13569	0
0.5033	31.4263	-6.17998	10.8588	3.91013	0
0.5040	31.4263	-7.40118	8.7314	2.39277	0
0.5047	31.4263	-7.71573	0.482903	2.68457	0
0.5053	31.4263	-9.23297	-4.39833	3.29735	0
0.5060	31.4263	-9.54752	-4.0851	3.29735	0
0.5067	31.4263	-6.17998	-8.36596	4.52291	0
0.5073	31.4263	-4.05215	-11.1068	5.42749	0
0.5080	31.4263	-4.05215	-7.43931	3.58915	0
0.5087	31.4263	-2.5164	-6.52571	1.77998	0
0.5093	31.4263	-3.127	-7.43931	2.68457	0
0.5100	31.4263	-5.88394	-4.39833	4.52291	0
0.5107	31.4263	-4.66274	-2.55808	2.68457	0
0.5113	31.4263	-3.127	-1.95771	0.233441	0
0.5120	31.4263	-4.95879	2.62334	1.1672	0
0.5127	31.4263	-4.95879	4.45054	4.20193	0
0.5133	31.4263	-3.44155	0.18272	4.52291	0
0.5140	31.4263	-4.05215	-1.95771	1.77998	0
0.5147	31.4263	-3.127	0.482903	1.77998	0
0.5153	31.4263	-0.0925147	3.53694	5.13569	0
0.5160	-18.9239	1.44323	6.29079	4.81471	0
0.5167	-36.0131	-0.0925147	5.67737	1.77998	0
0.5173	-47.3098	-2.83095	4.45054	1.1672	0
0.5180	-53.1023	-5.27334	6.59097	-0.0583601	0
0.5187	-50.9662	-5.88394	9.03159	-1.57572	0
0.5193	-43.6403	-8.01178	8.11799	2.07178	0
0.5200	-36.9305	-12.6005	6.29079	5.42749	0
0.5207	-31.1249	-10.4542	3.85017	4.52291	0
0.5213	-23.8122	-0.703112	1.09632	4.52291	0
0.5220	-19.8413	3.88562	1.70974	3.58915	0
0.5227	-26.5511	0.222035	2.93657	1.459	0
0.5233	-37.8478	0.518082	0.796137	2.68457	0
0.5240	-43.0375	4.18167	-0.430697	5.42749	0
0.5247	-40.9014	0.832633	0.796137	5.74847	0
0.5253	-34.1784	-3.127	1.09632	6.36125	0
0.5260	-21.3615	0.518082	-0.73088	6.04027	0
0.5267	-5.18966	6.62405	-2.87131	6.04027	0
0.5273	6.70987	7.84525	-3.78491	7.26584	0
0.5280	11.8995	6.32801	-4.69851	5.13569	0
0.5287	15.8704	6.32801	-9.57975	2.68457	0
0.5293	18.0066	5.40286	-14.7742	6.04027	0
0.5300	13.7343	2.96047	-16.6014	6.65305	0
0.5307	3.97088	1.44323	-16.3012	2.68457	0
0.5313	0.60284	1.12868	-16.6014	3.58915	0
0.5320	4.87514	1.73928	-15.988	3.58915	0
0.5327	8.84601	2.96047	-15.0744	-0.962942	0
0.5333	14.6516	4.18167	-13.5474	-1.57572	0
0.5340	32.0422	4.18167	-8.36596	0.554421	0
0.5347	50.0488	4.49622	-1.03106	-0.0583601	0
0.5353	51.569	4.18167	5.97755	1.77998	0
0.5360	42.4216	0.518082	12.699	1.459	0
0.5367	35.0957	-0.999159	16.3534	-3.41407	0
0.5373	27.7699	2.05383	17.5803	-1.8967	0
0.5380	21.3615	3.57107	19.1073	2.68457	0
0.5387	18.9239	1.12868	22.1613	-0.350161	0
0.5393	15.8704	-0.703112	24.6019	-3.41407	0
0.5400	10.6807	-0.999159	24.9021	-1.8967	0
0.5407	6.70987	-1.29521	23.6883	-2.50949	0
0.5413	0.30142	0.832633	22.7617	-1.8967	0
0.5420	-7.94176	1.12868	21.2347	1.459	0
0.5427	-11.2967	-2.22035	18.7941	-0.0583601	0
0.5433	-15.8704	-2.5164	17.267	-3.41407	0
0.5440	-28.0845	0.832633	15.1397	-3.12227	0
0.5447	-38.1493	1.44323	9.03159	-2.80129	0
0.5453	-39.6695	0.222035	4.45054	-1.28392	0
0.5460	-39.0666	0.222035	3.23675	-0.0583601	0
0.5467	-39.0666	0.222035	2.62334	-2.1885	0
0.5473	-37.2319	-1.9058	2.32315	-1.8967	0
0.5480	-31.4394	-3.73759	2.00992	1.77998	0
0.5487	-24.415	-3.127	0.482903	1.459	0
0.5493	-19.8413	-1.60976	-0.117463	-0.962942	0
0.5500	-18.9239	-1.29521	-0.73088	-0.350161	0
0.5507	-14.953	-1.9058	-3.1715	0.554421	0
0.5513	-8.84601	-0.388562	-4.39833	-0.350161	0
0.5520	-6.70987	-0.388562	-6.22553	-1.28392	0
0.5527	-7.02439	-3.127	-15.0744	-3.12227	0
0.5533	-5.49108	-3.127	-23.9233	-4.63963	0
0.5540	-5.49108	0.222035	-24.5367	-4.02685	0
0.5547	-8.84601	1.12868	-23.6231	-3.41407	0
0.5553	-10.6807	-0.0925147	-25.7505	-2.80129	0
0.5560	-10.0779	-0.0925147	-25.7505	-1.8967	0
0.5567	-7.62723	1.44323	-21.1825	-2.1885	0
0.5573	-3.66946	3.57107	-15.6878	-4.02685	0
0.5580	-1.83473	4.79226	-9.27956	-5.25241	0
0.5587	-6.40845	4.18167	-1.64448	-5.25241	0
0.5593	-13.1314	3.27502	6.29079	-5.54421	0
0.5600	-14.6516	3.27502	13.6126	-8.28714	0
0.5607	-16.1718	4.49622	18.1937	-9.2209	0
0.5613	-26.5511	5.40286	20.9345	-6.15699	0
0.5620	-35.7117	3.57107	21.8481	-3.73505	0
0.5627	-28.9887	1.12868	20.6343	-5.54421	0
0.5633	-17.0892	0.518082	18.1937	-8.60812	0
0.5640	-23.4976	1.73928	17.8805	-7.99534	0
0.5647	-42.1201	2.05383	17.5803	-6.47797	0
0.5653	-50.3502	0.518082	15.4398	-6.47797	0
0.5660	-42.1201	-2.22035	14.5262	-4.63963	0
0.5667	-28.3859	-3.44155	16.3534	-2.1885	0
0.5673	-14.6516	-4.34819	17.8805	-3.73505	0
0.5680	-1.53331	-5.88394	16.0533	-6.47797	0
0.5687	7.32581	-4.66274	10.5586	-2.80129	0
0.5693	5.7925	-1.29521	7.20439	0.233441	0
0.5700	0.30142	-0.388562	8.11799	-1.8967	0
0.5707	0.60284	-1.60976	8.11799	-3.73505	0
0.5713	7.92865	-1.60976	3.53694	-4.02685	0
0.5720	16.7878	-1.60976	-2.55808	-4.63963	0
0.5727	25.0178	-1.29521	-7.13913	-3.12227	0
0.5733	31.1249	0.518082	-9.27956	-3.73505	0
0.5740	37.8347	1.73928	-10.8066	-6.47797	0
0.5747	46.0779	2.34987	-15.3746	-4.02685	0
0.5753	46.9953	1.12868	-18.4286	-1.28392	0
0.5760	40.5868	-0.0925147	-15.988	-4.63963	0
0.5767	35.3972	5.10681	-13.5474	-6.76977	0
0.5773	32.9596	10.8982	-12.3336	-5.25241	0
0.5780	29.6047	9.06644	-7.43931	-5.25241	0
0.5787	27.7699	5.10681	-1.95771	-4.93143	0
0.5793	28.6873	3.88562	0.482903	-4.02685	0
0.5800	29.6047	2.34987	5.06395	-6.15699	0
0.5807	26.2366	2.66442	15.7531	-7.09076	0
0.5813	19.5268	6.32801	25.2023	-4.02685	0
0.5820	13.1183	6.01346	26.7293	-3.73505	0
0.5827	9.46196	2.34987	26.4291	-6.15699	0
0.5833	5.49108	1.44323	30.0966	-6.76977	0
0.5840	-2.43757	2.96047	31.0102	-5.25241	0
0.5847	-12.5155	4.18167	25.5155	-3.73505	0
0.5853	-18.308	5.10681	22.1613	-3.73505	0
0.5860	-20.7586	5.10681	20.3211	-4.63963	0
0.5867	-18.9239	4.79226	15.1397	-5.54421	0
0.5873	-14.0357	4.18167	11.172	-6.15699	0
0.5880	-15.569	1.12868	9.94519	-5.54421	0
0.5887	-29.6047	-1.29521	5.06395	-5.54421	0
0.5893	-41.8056	-0.388562	-1.95771	-8.60812	0
0.5900	-42.4216	1.44323	-5.92535	-9.83368	0
0.5907	-39.368	0.518082	-8.05273	-6.15699	0
0.5913	-33.261	-1.60976	-10.1932	-4.63963	0
0.5920	-18.9239	-2.83095	-13.2472	-6.76977	0
0.5927	-6.10703	-2.22035	-14.1608	-6.15699	0
0.5933	-3.35493	-2.83095	-12.934	-4.63963	0
0.5940	-2.43757	-4.95879	-13.5474	-6.15699	0
0.5947	3.05351	-9.23297	-14.461	-8.28714	0
0.5953	10.3793	-13.5071	-10.8066	-9.5127	0
0.5960	16.7878	-14.1177	-5.92535	-8.60812	0
0.5967	21.0601	-12.286	-4.0851	-5.54421	0
0.5973	21.6629	-10.4542	-3.1715	-5.25241	0
0.5980	18.0066	-4.05215	-1.03106	-7.99534	0
0.5987	13.4197	9.67704	4.45054	-6.47797	0
0.5993	13.7343	20.6678	10.2584	-4.93143	0
0.6000	18.308	18.836	12.699	-7.67436	0
0.6007	22.2789	9.67704	13.9128	-7.38256	0
0.6013	22.5803	4.79226	18.1937	-3.73505	0
0.6020	19.8282	6.01346	20.0209	-4.93143	0
0.6027	16.7878	6.32801	18.7941	-6.15699	0
0.6033	17.3906	3.88562	17.8805	-2.1885	0
0.6040	17.692	3.57107	15.4398	-0.0583601	0
0.6047	14.0357	4.18167	9.645	-0.962942	0
0.6053	7.92865	1.44323	5.37719	-1.8967	0
0.6060	2.13615	0.518082	3.53694	-3.41407	0
0.6067	-2.13615	1.44323	-0.117463	-2.80129	0
0.6073	-3.35493	1.12868	-5.31193	0.846222	0
0.6080	-4.2723	0.518082	-8.66615	0.846222	0
0.6087	-7.62723	2.34987	-13.8606	-2.80129	0
0.6093	-9.76338	2.05383	-21.1825	-0.962942	0
0.6100	-9.76338	-0.703112	-26.0637	0.846222	0
0.6107	-5.18966	-1.29521	-26.6771	-0.962942	0
0.6113	7.62723	-0.999159	-27.8909	-0.962942	0
0.6120	19.2253	-2.22035	-31.2451	1.459	0
0.6127	15.8704	-4.66274	-34.6124	1.1672	0
0.6133	3.65635	-4.95879	-35.8262	-0.0583601	0
0.6140	-7.02439	-2.22035	-32.7721	-0.962942	0
0.6147	-16.1718	-0.703112	-25.7505	-3.12227	0
0.6153	-23.4976	-3.127	-18.1284	-2.80129	0
0.6160	-25.6338	-4.05215	-11.4069	-0.0583601	0
0.6167	-25.0309	-0.703112	-3.78491	-1.8967	0
0.6173	-26.2497	0.832633	3.53694	-3.41407	0
0.6180	-28.0845	-0.703112	6.89115	1.1672	0
0.6187	-26.2497	-0.388562	8.11799	3.29735	0
0.6193	-21.9774	3.27502	10.5586	-1.8967	0
0.6200	-21.676	5.10681	12.0856	-3.73505	0
0.6207	-24.415	3.27502	13.3125	0.554421	0
0.6213	-24.415	2.34987	15.4398	2.68457	0
0.6220	-22.2789	2.34987	16.3534	1.1672	0
0.6227	-22.5803	3.27502	16.6667	1.459	0
0.6233	-24.7164	5.10681	19.1073	2.68457	0
0.6240	-24.7164	2.96047	16.0533	0.846222	0
0.6247	-24.7164	-2.5164	9.03159	0.846222	0
0.6253	-24.7164	-2.5164	5.67737	4.52291	0
0.6260	-24.7164	1.12868	3.85017	5.42749	0
0.6267	-24.7164	1.44323	-0.117463	3.00555	0
0.6273	-24.7164	1.44323	-0.430697	3.91013	0
0.6280	-24.7164	2.34987	0.482903	6.36125	0
0.6287	-24.7164	0.832633	-1.64448	5.74847	0
0.6293	-24.7164	0.518082	-1.95771	5.13569	0
0.6300	-24.7164	3.27502	-0.430697	5.42749	0
0.6307	-24.7164	2.34987	-2.87131	3.58915	0
0.6313	-24.7164	0.518082	-5.61211	3.58915	0
0.6320	-24.7164	3.57107	-5.61211	7.87862	0
0.6327	-24.7164	5.71741	-5.61211	9.39598	0
0.6333	-24.7164	1.12868	-8.05273	5.13569	0
0.6340	-24.7164	-1.9058	-11.1068	3.58915	0
0.6347	-24.7164	1.12868	-13.2472	6.36125	0
0.6353	-24.7164	3.88562	-16.6014	5.42749	0
0.6360	-24.7164	1.44323	-20.2689	0.554421	0
0.6367	-24.7164	0.222035	-25.1501	0.554421	0
0.6373	-24.7164	2.34987	-31.5583	2.68457	0
0.6380	-24.7164	2.05383	-37.3532	2.68457	0
0.6387	-24.7164	-0.999159	-38.58	3.91013	0
0.6393	-24.7164	0.832633	-38.58	5.42749	0
0.6400	-24.7164	2.66442	-40.4072	3.58915	0
0.6407	-24.7164	-0.388562	-39.7938	3.58915	0
0.6413	-24.7164	-0.388562	-36.7398	4.52291	0
0.6420	-24.7164	3.27502	-33.6857	3.58915	0
0.6427	-24.7164	2.34987	-29.1177	3.00555	0
0.6433	-24.7164	-0.0925147	-22.3962	3.58915	0
0.6440	-24.7164	0.832633	-14.7742	3.58915	0
0.6447	-24.7164	1.12868	-3.78491	4.81471	0
0.6453	-24.7164	1.12868	6.89115	6.36125	0
0.6460	-24.7164	3.27502	10.8588	5.74847	0
0.6467	-24.7164	3.88562	9.94519	6.65305	0
0.6473	-24.7164	2.34987	10.8588	9.10418	0
0.6480	-63.783	1.44323	13.6126	8.17042	0
0.6487	-48.2141	-0.0925147	14.8264	6.36125	0
0.6493	-34.1784	0.222035	16.0533	5.42749	0
0.6500	-28.9887	1.73928	18.4939	5.42749	0
0.6507	-20.1427	-0.703112	21.8481	6.36125	0
0.6513	-8.84601	-3.127	24.2887	7.26584	0
0.6520	3.97088	-1.29521	25.2023	7.26584	0
0.6527	20.4441	-0.0925147	25.2023	9.10418	0
0.6533	35.0957	-1.29521	26.7293	11.5261	0
0.6540	47.2967	-0.388562	28.8698	8.17042	0
0.6547	61.6469	1.73928	29.4832	4.81471	0
0.6553	69.877	5.10681	28.2563	6.36125	0
0.6560	67.4394	8.45585	23.6883	8.4914	0
0.6567	63.4685	6.9386	16.6667	7.87862	0
0.6573	58.8948	2.96047	12.3858	6.97404	0
0.6580	51.569	2.66442	8.11799	6.97404	0
0.6587	46.9953	2.34987	1.40955	6.65305	0
0.6593	43.6403	-0.388562	-2.87131	6.04027	0
0.6600	39.6695	-0.999159	-4.69851	4.52291	0
0.6607	36.6159	-0.388562	-9.57975	3.29735	0
0.6613	30.5089	-1.60976	-14.461	4.20193	0
0.6620	18.6094	-3.127	-16.6014	5.74847	0
0.6627	10.3793	-4.05215	-18.1284	6.36125	0
0.6633	7.62723	-3.73759	-18.4286	5.74847	0
0.6640	5.49108	-3.127	-16.6014	5.13569	0
0.6647	3.97088	-5.27334	-13.8606	3.58915	0
0.6653	1.21878	-6.79058	-11.1068	1.77998	0
0.6660	-10.6807	-3.127	-7.13913	3.58915	0
0.6667	-22.8948	-0.388562	-1.95771	6.97404	0
0.6673	-25.3324	-1.60976	5.37719	4.81471	0
0.6680	-23.4976	-2.22035	12.0856	1.77998	0
0.6687	-20.7586	-2.5164	16.3534	2.68457	0
0.6693	-14.953	-4.05215	21.2347	4.52291	0
0.6700	-9.16054	-3.127	25.8157	4.81471	0
0.6707	-6.40845	1.44323	27.3427	5.42749	0
0.6713	-4.88824	2.96047	28.2563	4.20193	0
0.6720	-5.18966	0.518082	31.9238	1.1672	0
0.6727	-7.62723	-1.29521	34.0642	-0.0583601	0
0.6733	-11.2967	-1.29521	31.3104	1.1672	0
0.6740	-14.0357	-1.9058	26.4291	2.39277	0
0.6747	-11.5981	-2.5164	23.3751	2.68457	0
0.6753	-9.46196	-0.999159	20.3211	2.68457	0
0.6760	-18.0066	2.34987	17.8805	2.07178	0
0.6767	-29.9061	0.832633	16.0533	0.846222	0
0.6773	-30.8234	-3.44155	13.6126	-0.0583601	0
0.6780	-27.1671	-2.22035	10.8588	0.846222	0
0.6787	-25.6338	-0.703112	11.7854	2.07178	0
0.6793	-20.7586	-4.34819	14.2261	0.554421	0
0.6800	-12.8169	-5.27334	11.172	-0.0583601	0
0.6807	-6.70987	-1.29521	5.37719	1.459	0
0.6813	-1.53331	-1.29521	0.482903	1.459	0
0.6820	3.05351	-3.44155	-4.69851	0.846222	0
0.6827	6.70987	-2.83095	-9.57975	0.554421	0
0.6833	10.6807	-3.127	-12.0204	-0.671142	0
0.6840	43.6403	-3.127	-15.6878	-2.50949	0
0.6847	43.6403	-2.22035	-18.4286	-1.8967	0
0.6853	43.6403	-3.44155	-18.4286	-0.0583601	0
0.6860	43.6403	-4.95879	-19.3422	-0.0583601	0
0.6867	43.6403	-5.88394	-19.3422	-0.962942	0
0.6873	43.6403	-6.79058	-14.7742	-0.671142	0
0.6880	43.6403	-4.34819	-7.13913	-0.962942	0
0.6887	43.6403	-1.29521	-0.117463	-1.28392	0
0.6893	43.6403	-3.127	4.76377	1.1672	0
0.6900	43.6403	-4.66274	7.20439	2.07178	0
0.6907	43.6403	-1.29521	8.41817	-1.8967	0
0.6913	43.6403	0.222035	9.645	-4.02685	0
0.6920	43.6403	-0.0925147	9.94519	-3.73505	0
0.6927	43.6403	1.44323	11.172	-4.02685	0
0.6933	43.6403	1.44323	12.699	-2.80129	0
0.6940	43.6403	2.96047	11.172	-2.1885	0
0.6947	43.6403	6.9386	12.699	-4.31865	0
0.6953	43.6403	5.40286	17.267	-5.86519	0
0.6960	3.97088	0.518082	16.6667	-7.38256	0
0.6967	-1.53331	-0.999159	14.2261	-9.2209	0
0.6973	-0.615945	-2.5164	14.2261	-6.47797	0
0.6980	2.73899	-3.44155	12.0856	-3.73505	0
0.6987	1.83473	-1.60976	9.03159	-6.47797	0
0.6993	6.70987	-1.29521	9.645	-7.38256	0
0.7000	17.692	-0.388562	9.645	-4.31865	0
0.7007	20.1427	3.27502	7.50457	-5.54421	0
0.7013	12.2009	2.66442	4.45054	-7.38256	0
0.7020	2.13615	-0.0925147	0.796137	-5.86519	0
0.7027	-6.40845	1.44323	-0.73088	-6.15699	0
0.7033	-11.8995	0.832633	-0.117463	-6.76977	0
0.7040	-14.6516	-4.34819	-2.87131	-4.93143	0
0.7047	-16.4864	-5.88394	-7.13913	-6.47797	0
0.7053	-17.4037	-5.88394	-6.83895	-9.2209	0
0.7060	-19.2253	-9.23297	-7.13913	-7.38256	0
0.7067	-20.1427	-11.3793	-8.36596	-6.15699	0
0.7073	-17.4037	-11.9899	-6.83895	-9.83368	0
0.7080	-18.6225	-12.6005	-7.43931	-11.0592	0
0.7087	-30.8234	-8.01178	-14.1608	-8.89992	0
0.7093	-46.0779	1.73928	-19.3422	-9.83368	0
0.7100	-52.1849	9.06644	-18.7418	-11.9638	0
0.7107	-50.0488	12.1194	-19.3422	-11.0592	0
0.7113	-38.1493	11.5088	-23.0097	-10.1255	0
0.7120	-8.24318	7.84525	-25.4503	-11.9638	0
0.7127	31.1249	5.10681	-26.6771	-13.4812	0
0.7133	52.4864	3.88562	-26.9773	-12.2556	0
0.7140	42.723	0.832633	-26.9773	-10.1255	0
0.7147	15.5559	-0.0925147	-30.0313	-9.2209	0
0.7153	-10.6807	2.05383	-35.2127	-10.1255	0
0.7160	-30.2206	1.44323	-34.9126	-9.83368	0
0.7167	-42.4216	0.832633	-30.3315	-8.89992	0
0.7173	-49.1314	3.27502	-30.3315	-10.4465	0
0.7180	-54.0197	4.79226	-31.2451	-11.6428	0
0.7187	-57.0732	6.9386	-23.0097	-10.7383	0
0.7193	-54.3211	10.2876	-10.8066	-10.7383	0
0.7200	-47.9126	9.38099	-2.87131	-11.6428	0
0.7207	-41.2028	5.40286	0.482903	-10.1255	0
0.7213	-31.7408	6.62405	0.796137	-10.1255	0
0.7220	-19.5399	9.06644	-0.117463	-13.1894	0
0.7227	-8.24318	6.9386	2.00992	-12.5766	0
0.7233	0	4.49622	5.37719	-7.67436	0
0.7240	6.40845	4.18167	4.15035	-7.67436	0
0.7247	10.9822	3.57107	4.15035	-11.351	0
0.7253	14.0357	3.27502	7.8178	-11.0592	0
0.7260	15.8704	3.27502	7.20439	-9.83368	0
0.7267	14.953	2.96047	2.00992	-11.0592	0
0.7273	14.953	1.73928	-0.117463	-11.6428	0
0.7280	15.8704	-0.388562	-1.95771	-11.0592	0
0.7287	13.7343	-1.9058	-5.61211	-9.83368	0
0.7293	8.54459	-0.703112	-6.52571	-7.38256	0
0.7300	2.43757	-0.0925147	-9.27956	-5.86519	0
0.7307	-11.5981	-3.127	-16.6014	-6.76977	0
0.7313	-28.6873	-4.95879	-20.569	-5.54421	0
0.7320	-28.6873	-3.73759	-22.7095	-4.63963	0
0.7327	-28.6873	-4.05215	-27.2775	-8.60812	0
0.7333	-28.6873	-4.66274	-30.9449	-10.4465	0
0.7340	-28.6873	-3.44155	-28.8045	-6.15699	0
0.7347	-28.6873	-4.66274	-22.7095	-4.93143	0
0.7353	-28.6873	-7.40118	-17.8152	-8.89992	0
0.7360	-28.6873	-5.27334	-15.3746	-9.83368	0
0.7367	-28.6873	-1.60976	-9.57975	-6.76977	0
0.7373	-28.6873	-1.9058	-3.1715	-6.47797	0
0.7380	-28.6873	-3.73759	-4.69851	-7.09076	0
0.7387	-28.6873	-2.83095	-8.05273	-6.47797	0
0.7393	-28.6873	-0.388562	-5.61211	-5.86519	0
0.7400	-28.6873	0.518082	-4.39833	-4.63963	0
0.7407	-28.6873	-0.388562	-6.52571	-1.8967	0
0.7413	-28.6873	-1.60976	-5.61211	-0.962942	0
0.7420	-28.6873	-1.60976	-3.48473	-1.28392	0
0.7427	-28.6873	0.518082	-0.73088	1.459	0
0.7433	-28.6873	2.34987	4.45054	3.91013	0
0.7440	-28.6873	0.518082	9.03159	4.81471	0
0.7447	-28.6873	-1.9058	14.5262	6.97404	0
0.7453	-28.6873	-1.29521	23.9885	8.17042	0
0.7460	-28.6873	-1.29521	30.0966	7.26584	0
0.7467	-28.6873	-1.9058	31.9238	7.87862	0
0.7473	-28.6873	-0.388562	34.9778	8.7832	0
0.7480	-28.6873	-0.388562	36.1916	6.97404	0
0.7487	-28.6873	-2.22035	34.6646	6.65305	0
0.7493	-28.6873	-1.60976	36.5048	9.39598	0
0.7500	-28.6873	-0.388562	38.0319	10.6215	0
0.7507	-28.6873	-0.703112	35.8914	9.71696	0
0.7513	-28.6873	-1.29521	35.5782	10.9133	0
0.7520	-28.6873	-1.9058	34.9778	12.7517	0
0.7527	-28.6873	-3.127	31.3104	11.8471	0
0.7533	-28.6873	-1.9058	30.697	9.71696	0
0.7540	-28.6873	-0.388562	30.0966	11.8471	0
0.7547	-28.6873	-3.127	25.5155	15.2028	0
0.7553	-28.6873	-6.79058	22.7617	13.0727	0
0.7560	-58.292	-6.79058	21.5479	9.39598	0
0.7567	-59.5107	-5.27334	17.267	10.0088	0
0.7573	-50.0488	-4.34819	11.4722	11.8471	0
0.7580	-36.6291	-4.95879	6.59097	11.8471	0
0.7587	-22.2789	-6.17998	3.23675	12.4599	0
0.7593	-3.97088	-5.56939	0.796137	13.6855	0
0.7600	11.2836	-3.127	-3.78491	12.7517	0
0.7607	22.2789	-3.73759	-6.83895	11.2343	0
0.7613	35.3972	-4.95879	-3.78491	11.2343	0
0.7620	41.2028	-0.703112	-2.87131	12.7517	0
0.7627	34.1784	3.27502	-7.43931	14.8818	0
0.7633	26.2366	0.518082	-7.43931	15.8156	0
0.7640	21.9643	-0.388562	-4.69851	16.4284	0
0.7647	15.8704	1.44323	-3.48473	17.333	0
0.7653	12.8169	0.518082	-1.3443	16.4284	0
0.7660	12.8169	-0.388562	-0.73088	14.59	0
0.7667	10.6807	2.05383	-2.87131	15.2028	0
0.7673	9.46196	1.73928	-2.2579	15.8156	0
0.7680	5.7925	-0.0925147	-1.03106	14.2982	0
0.7687	-7.02439	0.518082	-3.78491	11.5261	0
0.7693	-18.6225	-0.999159	-7.43931	10.9133	0
0.7700	-20.7586	-4.95879	-11.1068	13.3645	0
0.7707	-25.9483	-5.56939	-14.7742	14.59	0
0.7713	-39.6695	-9.54752	-15.0744	12.1389	0
0.7720	-47.9126	-16.8747	-14.1608	10.3297	0
0.7727	-49.1314	-15.0429	-16.6014	11.8471	0
0.7733	-50.9662	-5.27334	-19.3422	12.7517	0
0.7740	-46.3924	-1.60976	-21.1825	10.9133	0
0.7747	-29.3032	-0.0925147	-22.0961	10.3297	0
0.7753	-8.84601	3.27502	-22.0961	11.8471	0
0.7760	6.70987	2.34987	-23.9233	12.4599	0
0.7767	19.5268	-0.388562	-27.5907	11.5261	0
0.7773	34.1784	-2.83095	-29.4179	10.9133	0
0.7780	46.0779	-6.17998	-30.3315	11.8471	0
0.7787	50.3502	-4.95879	-30.6447	12.1389	0
0.7793	50.6516	-0.703112	-23.9233	11.5261	0
0.7800	50.3502	-2.22035	-14.7742	10.9133	0
0.7807	48.2141	-1.9058	-11.4069	9.39598	0
0.7813	44.2432	2.66442	-9.57975	6.36125	0
0.7820	39.6695	1.12868	-5.31193	6.04027	0
0.7827	33.261	-2.22035	-1.3443	7.55764	0
0.7833	27.4685	0.832633	1.09632	6.97404	0
0.7840	21.6629	1.44323	4.45054	6.04027	0
0.7847	14.3371	-0.703112	9.94519	7.26584	0
0.7853	11.2836	2.66442	16.0533	7.26584	0
0.7860	10.0648	3.88562	19.1073	6.97404	0
0.7867	3.05351	1.73928	20.0209	7.87862	0
0.7873	1.21878	4.18167	22.7617	5.42749	0
0.7880	13.1183	5.10681	21.8481	4.20193	0
0.7887	24.1005	-0.0925147	15.7531	6.65305	0
0.7893	25.6338	-0.388562	12.9992	6.04027	0
0.7900	19.2253	3.57107	11.4722	3.00555	0
0.7907	6.10703	4.79226	4.45054	3.91013	0
0.7913	-0.30142	1.44323	1.70974	3.29735	0
0.7920	9.46196	-3.73759	4.45054	-1.8967	0
0.7927	19.5268	-5.56939	-0.430697	-1.8967	0
0.7933	18.0066	-1.60976	-9.27956	0.846222	0
0.7940	7.01129	-1.60976	-11.1068	0.233441	0
0.7947	-7.02439	-5.56939	-11.1068	-0.671142	0
0.7953	-16.7878	-4.05215	-13.2472	-0.0583601	0
0.7960	-23.4976	-1.29521	-13.8606	-0.0583601	0
0.7967	-32.9596	-2.22035	-13.8606	0.554421	0
0.7973	-31.7408	-2.5164	-14.7742	1.1672	0
0.7980	-15.2676	-3.127	-13.5474	0.233441	0
0.7987	-6.10703	-4.34819	-13.2472	0.846222	0
0.7993	-11.5981	-1.29521	-15.6878	2.07178	0
0.8000	-18.6225	0.222035	-13.8606	1.77998	0
0.8007	-26.8526	-1.29521	-7.43931	-0.0583601	0
0.8013	-33.5755	1.44323	-7.13913	-2.80129	0
0.8020	-31.4394	3.88562	-12.6338	-3.12227	0
0.8027	-28.3859	1.73928	-13.8606	-1.57572	0
0.8033	-28.0845	1.12868	-10.8066	-2.1885	0
0.8040	-24.415	2.05383	-9.57975	-4.63963	0
0.8047	-21.0601	-0.703112	-8.66615	-4.93143	0
0.8053	-21.676	-2.5164	-4.9987	-5.86519	0
0.8060	-20.7586	-1.60976	-2.87131	-5.54421	0
0.8067	-18.9239	-2.22035	-1.03106	-2.80129	0
0.8073	-18.9239	-3.127	5.97755	-3.73505	0
0.8080	-18.9239	-3.127	11.4722	-7.38256	0
0.8087	-18.9239	-2.83095	9.94519	-7.09076	0
0.8093	-19.8413	-1.29521	9.94519	-6.76977	0
0.8100	-17.0892	0.222035	14.2261	-8.89992	0
0.8107	-14.3502	0.222035	12.699	-7.38256	0
0.8113	-15.8704	-1.29521	8.41817	-5.25241	0
0.8120	-15.8704	-3.127	9.94519	-7.09076	0
0.8127	-12.8169	-2.83095	11.172	-9.2209	0
0.8133	-15.2676	-2.22035	9.03159	-9.83368	0
0.8140	-21.3615	-3.127	9.645	-9.83368	0
0.8147	-21.9774	-1.29521	9.94519	-9.2209	0
0.8153	-18.9239	-0.0925147	7.20439	-11.6428	0
0.8160	-18.9239	-2.22035	7.50457	-15.3195	0
0.8167	-18.9239	-1.9058	7.8178	-14.415	0
0.8173	-18.9239	1.12868	1.40955	-12.5766	0
0.8180	-18.9239	-1.9058	-4.39833	-13.8022	0
0.8187	-18.9239	-4.95879	-3.78491	-13.8022	0
0.8193	-18.9239	-2.83095	-3.48473	-12.8684	0
0.8200	-18.9239	-2.83095	-4.69851	-12.5766	0
0.8207	-18.9239	-4.05215	-6.22553	-13.4812	0
0.8213	-18.9239	-2.22035	-8.36596	-15.3195	0
0.8220	-18.9239	-3.44155	-9.57975	-15.6113	0
0.8227	-18.9239	-6.49453	-10.1932	-11.9638	0
0.8233	-18.9239	-3.73759	-12.6338	-10.7383	0
0.8240	-18.9239	-2.22035	-12.3336	-14.415	0
0.8247	-18.9239	-4.95879	-9.27956	-14.7068	0
0.8253	-18.9239	-4.95879	-9.27956	-10.7383	0
0.8260	-18.9239	-4.05215	-8.96633	-8.60812	0
0.8267	-18.9239	-3.127	-3.1715	-9.5127	0
0.8273	-18.9239	0.518082	5.06395	-10.4465	0
0.8280	12.2009	0.518082	10.2584	-11.9638	0
0.8287	13.7343	-2.22035	11.4722	-12.8684	0
0.8293	13.7343	-1.60976	12.0856	-11.9638	0
0.8300	11.2836	0.222035	15.1397	-11.9638	0
0.8307	9.46196	0.518082	16.3534	-12.8684	0
0.8313	7.92865	2.34987	14.2261	-11.351	0
0.8320	5.49108	3.27502	12.699	-11.0592	0
0.8327	5.18966	1.73928	9.645	-13.4812	0
0.8333	6.70987	1.73928	3.85017	-13.4812	0
0.8340	5.49108	0.518082	0.796137	-8.60812	0
0.8347	3.05351	-2.22035	-1.95771	-6.15699	0
0.8353	4.87514	-2.22035	-8.66615	-9.2209	0
0.8360	4.2723	-2.83095	-13.2472	-12.2556	0
0.8367	-4.2723	-6.79058	-13.2472	-10.1255	0
0.8373	-13.7343	-9.54752	-14.7742	-7.67436	0
0.8380	-15.2676	-10.4542	-16.3012	-8.28714	0
0.8387	-10.0779	-12.6005	-12.934	-9.83368	0
0.8393	-3.35493	-13.5071	-8.36596	-10.1255	0
0.8400	0.60284	-11.9899	-8.05273	-11.6428	0
0.8407	3.05351	-10.4542	-10.1932	-11.6428	0
0.8413	7.32581	-6.17998	-10.8066	-10.7383	0
0.8420	8.84601	3.88562	-8.36596	-13.8022	0
0.8427	6.40845	12.1194	-4.69851	-17.4497	0
0.8433	3.05351	10.6022	-1.03106	-15.3195	0
0.8440	-2.13615	7.5492	1.09632	-11.9638	0
0.8447	-4.57372	9.67704	2.00992	-11.351	0
0.8453	0.917364	10.8982	6.59097	-12.8684	0
0.8460	0.60284	7.5492	9.94519	-14.415	0
0.8467	-15.569	5.10681	9.94519	-13.8022	0
0.8473	-28.9887	5.71741	15.7531	-11.9638	0
0.8480	-26.5511	6.01346	23.9885	-11.0592	0
0.8487	-17.4037	5.10681	24.6019	-10.7383	0
0.8493	-10.9953	2.96047	24.6019	-9.2209	0
0.8500	-10.6807	2.66442	28.8698	-8.60812	0
0.8507	-14.0357	4.49622	28.2563	-7.09076	0
0.8513	-12.2141	2.66442	25.5155	-3.73505	0
0.8520	-7.62723	-0.388562	26.7293	-3.41407	0
0.8527	-5.80561	-0.388562	23.0749	-5.54421	0
0.8533	-0.917364	0.832633	16.3534	-5.25241	0
0.8540	6.40845	1.12868	15.7531	-2.80129	0
0.8547	10.9822	0.518082	16.9669	-2.1885	0
0.8553	17.0892	-0.999159	16.3534	-3.12227	0
0.8560	25.0178	-0.703112	19.4075	-3.12227	0
0.8567	29.6047	1.73928	23.3751	-3.12227	0
0.8573	32.9596	0.832633	24.6019	-3.73505	0
0.8580	32.6451	-0.999159	25.8157	-3.73505	0
0.8587	26.5511	1.73928	25.8157	-3.41407	0
0.8593	23.1962	2.05383	23.6883	-4.02685	0
0.8600	18.6094	-2.22035	21.8481	-5.54421	0
0.8607	2.43757	-1.29521	21.5479	-4.93143	0
0.8613	-12.5155	2.66442	22.4615	-0.350161	0
0.8620	-16.7878	3.27502	23.6883	3.58915	0
0.8627	-22.2789	3.27502	23.6883	3.58915	0
0.8633	-25.9483	2.05383	25.2023	2.68457	0
0.8640	-18.9239	-3.127	27.0426	4.52291	0
0.8647	-18.0066	-2.83095	22.7617	4.81471	0
0.8653	-33.261	4.18167	15.4398	5.42749	0
0.8660	-45.7765	6.62405	14.2261	7.26584	0
0.8667	-45.4751	3.57107	14.8264	6.36125	0
0.8673	-38.4507	3.27502	13.3125	3.58915	0
0.8680	-28.9887	3.88562	12.699	7.26584	0
0.8687	-19.8413	1.73928	12.3858	11.8471	0
0.8693	-21.9774	0.518082	11.172	10.0088	0
0.8700	-32.0422	0.518082	10.8588	9.10418	0
0.8707	-37.2319	0.518082	9.645	11.5261	0
0.8713	-30.8234	-0.0925147	7.20439	10.0088	0
0.8720	-16.7878	-1.29521	5.06395	7.26584	0
0.8727	-0.615945	0.222035	2.93657	8.7832	0
0.8733	13.7343	3.27502	-0.430697	9.71696	0
0.8740	26.5511	2.96047	-6.83895	10.3297	0
0.8747	38.7521	-0.388562	-13.8606	13.6855	0
0.8753	46.6939	-1.60976	-15.6878	12.7517	0
0.8760	48.2141	-2.22035	-14.7742	8.7832	0
0.8767	49.4328	-2.5164	-20.8692	10.0088	0
0.8773	50.3502	-0.388562	-31.2451	12.7517	0
0.8780	48.5155	-0.703112	-36.7398	10.9133	0
0.8787	56.4572	-4.34819	-37.6534	9.71696	0
0.8793	77.8187	-4.66274	-37.3532	10.9133	0
0.8800	85.446	-2.22035	-37.053	12.1389	0
0.8807	66.2206	-2.22035	-37.6534	12.7517	0
0.8813	40.5868	-2.5164	-34.2991	13.0727	0
0.8820	21.0601	-2.22035	-30.3315	13.9773	0
0.8827	3.35493	-2.83095	-28.5043	17.6539	0
0.8833	-8.24318	0.832633	-25.4503	18.8503	0
0.8840	-14.953	7.5492	-23.0097	15.4946	0
0.8847	-23.1962	7.84525	-23.0097	15.4946	0
0.8853	-24.1136	6.01346	-20.2689	17.6539	0
0.8860	-11.2967	6.9386	-16.3012	16.4284	0
0.8867	0.30142	6.32801	-14.7742	15.4946	0
0.8873	-1.53331	4.49622	-9.57975	16.7202	0
0.8880	-12.2141	5.10681	-5.31193	15.2028	0
0.8887	-12.2141	4.49622	-9.57975	14.2982	0
0.8893	-12.2141	2.66442	-12.934	17.333	0
0.8900	-12.2141	2.34987	-11.1068	19.1713	0
0.8907	-12.2141	3.27502	-11.4069	17.333	0
0.8913	-12.2141	5.10681	-11.4069	16.1074	0
0.8920	-12.2141	7.84525	-8.66615	16.1074	0
0.8927	-12.2141	7.84525	-8.36596	16.4284	0
0.8933	-12.2141	6.32801	-6.52571	15.4946	0
0.8940	-12.2141	6.32801	-0.430697	12.7517	0
0.8947	-12.2141	5.71741	2.93657	10.9133	0
0.8953	-12.2141	3.88562	1.70974	12.1389	0
0.8960	-12.2141	2.34987	2.62334	13.6855	0
0.8967	-12.2141	2.96047	7.20439	13.9773	0
0.8973	-12.2141	5.10681	9.94519	15.4946	0
0.8980	-12.2141	6.01346	7.20439	15.4946	0
0.8987	-12.2141	5.10681	4.45054	13.3645	0
0.8993	-12.2141	4.79226	5.97755	12.7517	0
0.9000	-12.2141	2.34987	6.29079	12.1389	0
0.9007	-12.2141	-1.29521	5.97755	10.0088	0
0.9013	-12.2141	-1.29521	6.29079	9.39598	0
0.9020	-12.2141	-0.999159	5.37719	11.8471	0
0.9027	-12.2141	-2.22035	4.45054	13.6855	0
0.9033	-12.2141	-1.60976	5.67737	13.0727	0
0.9040	-12.2141	-0.388562	5.67737	12.7517	0
0.9047	-12.2141	-0.703112	3.53694	13.6855	0
0.9053	-12.2141	0.222035	1.70974	15.8156	0
0.9060	-12.2141	0.518082	-1.03106	17.333	0
0.9067	-12.2141	-0.388562	-4.39833	14.8818	0
0.9073	-12.2141	-0.703112	-4.9987	12.4599	0
0.9080	-12.2141	-1.29521	-6.22553	13.6855	0
0.9087	-12.2141	-4.05215	-8.66615	15.2028	0
0.9093	-12.2141	-3.73759	-10.1932	13.3645	0
0.9100	-12.2141	-0.999159	-12.6338	12.1389	0
0.9107	-12.2141	1.44323	-16.9016	13.6855	0
0.9113	-12.2141	1.12868	-17.515	12.4599	0
0.9120	-12.2141	-2.22035	-12.6338	9.10418	0
0.9127	-12.2141	-4.95879	-12.6338	9.10418	0
0.9133	-12.2141	-6.79058	-18.4286	7.87862	0
0.9140	-12.2141	-7.10513	-21.7828	3.58915	0
0.9147	-12.2141	-5.27334	-23.0097	2.68457	0
0.9153	-12.2141	-4.95879	-24.2365	6.36125	0
0.9160	-12.2141	-5.88394	-21.7828	8.17042	0
0.9167	-12.2141	-3.44155	-18.7418	7.55764	0
0.9173	-12.2141	-2.22035	-18.4286	7.26584	0
0.9180	-12.2141	-4.66274	-14.1608	6.65305	0
0.9187	-12.2141	-3.127	-7.43931	6.04027	0
0.9193	-12.2141	0.222035	-4.69851	5.42749	0
0.9200	-12.2141	-0.388562	-2.55808	6.04027	0
0.9207	-12.2141	0.518082	0.796137	6.36125	0
0.9213	-12.2141	2.34987	2.00992	5.13569	0
0.9220	-12.2141	-0.0925147	3.23675	3.58915	0
0.9227	-12.2141	-0.388562	6.89115	2.68457	0
0.9233	-12.2141	2.66442	13.6126	-0.962942	0
0.9240	-12.2141	1.44323	21.2347	-2.50949	0
0.9247	-12.2141	-0.0925147	25.2023	0.846222	0
0.9253	-12.2141	1.12868	26.4291	3.58915	0
0.9260	-12.2141	-0.999159	28.2563	2.07178	0
0.9267	-12.2141	-3.127	26.7293	2.07178	0
0.9273	-12.2141	-2.5164	22.4615	2.68457	0
0.9280	-12.2141	-3.127	20.3211	0.846222	0
0.9287	-12.2141	-3.44155	17.5803	-0.350161	0
0.9293	-12.2141	-2.5164	10.2584	0.233441	0
0.9300	-12.2141	-1.60976	3.23675	-0.350161	0
0.9307	-12.2141	0.518082	-1.95771	-2.1885	0
0.9313	-12.2141	2.96047	-6.83895	-2.80129	0
0.9320	-12.2141	3.57107	-10.4933	-2.80129	0
0.9327	-12.2141	3.27502	-14.1608	-3.41407	0
0.9333	-12.2141	2.05383	-20.8692	-4.02685	0
0.9340	-12.2141	0.222035	-27.5907	-4.63963	0
0.9347	-12.2141	1.44323	-29.4179	-5.54421	0
0.9353	-12.2141	3.27502	-26.6771	-6.47797	0
0.9360	-12.2141	1.44323	-21.4826	-6.15699	0
0.9367	-12.2141	-1.29521	-15.3746	-4.93143	0
0.9373	-12.2141	0.832633	-9.57975	-5.25241	0
0.9380	-12.2141	4.79226	-4.9987	-6.47797	0
0.9387	-12.2141	6.62405	-0.117463	-7.09076	0
0.9393	-12.2141	5.71741	8.7314	-7.67436	0
0.9400	-12.2141	3.88562	18.1937	-8.28714	0
0.9407	-12.2141	2.96047	22.7617	-8.28714	0
0.9413	-12.2141	2.96047	23.0749	-7.67436	0
0.9420	-12.2141	1.12868	21.8481	-7.99534	0
0.9427	-12.2141	0.222035	20.3211	-6.15699	0
0.9433	-12.2141	2.66442	20.9345	-3.73505	0
0.9440	-12.2141	3.88562	21.8481	-5.54421	0
0.9447	-12.2141	0.518082	18.4939	-9.2209	0
0.9453	-12.2141	-1.29521	13.6126	-8.28714	0
0.9460	-12.2141	0.222035	10.8588	-5.54421	0
0.9467	-12.2141	1.12868	10.2584	-6.76977	0
0.9473	-12.2141	1.12868	8.41817	-10.1255	0
0.9480	-12.2141	0.518082	3.85017	-11.6428	0
0.9487	-12.2141	-2.83095	-1.95771	-11.6428	0
0.9493	-12.2141	-3.44155	-4.0851	-13.1894	0
0.9500	-12.2141	-1.60976	-3.48473	-14.7068	0
0.9507	-12.2141	-3.127	-6.52571	-14.7068	0
0.9513	-12.2141	-4.95879	-10.1932	-14.094	0
0.9520	-12.2141	-5.88394	-8.66615	-14.9986	0
0.9527	-12.2141	-10.7687	-6.83895	-18.0625	0
0.9533	-12.2141	-14.1177	-5.31193	-20.1926	0
0.9540	-12.2141	-12.8966	-0.73088	-19.288	0
0.9547	-12.2141	-15.3389	2.62334	-17.4497	0
0.9553	-12.2141	-19.6131	0.796137	-18.3834	0
0.9560	-12.2141	-17.1707	-1.64448	-19.288	0
0.9567	-12.2141	-12.286	1.09632	-19.5798	0
0.9573	-12.2141	-4.95879	5.37719	-20.1926	0
0.9580	-12.2141	6.32801	6.59097	-18.967	0
0.9587	-12.2141	11.5088	6.59097	-17.4497	0
0.9593	-12.2141	6.01346	9.03159	-18.3834	0
0.9600	-16.1718	0.518082	10.5586	-19.288	0
0.9607	-11.2967	-2.22035	8.11799	-16.8369	0
0.9613	-2.13615	-4.95879	5.37719	-14.9986	0
0.9620	9.46196	-3.44155	6.29079	-15.3195	0
0.9627	15.2545	-0.388562	9.03159	-13.8022	0
0.9633	14.953	-2.5164	10.8588	-11.351	0
0.9640	17.0892	-4.95879	9.94519	-11.0592	0
0.9647	21.0601	-1.60976	8.11799	-11.0592	0
0.9653	20.4441	-0.999159	8.7314	-10.4465	0
0.9660	19.5268	-2.22035	9.94519	-11.0592	0
0.9667	20.7455	-0.388562	9.645	-11.6428	0
0.9673	22.2789	0.518082	8.11799	-9.83368	0
0.9680	22.8817	-4.95879	6.59097	-9.2209	0
0.9687	16.1718	-9.84357	5.97755	-11.9638	0
0.9693	0	-10.4542	8.11799	-11.9638	0
0.9700	-13.4328	-9.84357	12.0856	-9.2209	0
0.9707	-19.8413	-7.40118	15.4398	-8.28714	0
0.9713	-25.3324	-3.73759	18.7941	-10.4465	0
0.9720	-19.5399	0.518082	20.3211	-14.094	0
0.9727	3.35493	6.01346	16.0533	-14.9986	0
0.9733	28.6873	9.67704	10.5586	-11.9638	0
0.9740	44.8591	9.38099	10.5586	-9.2209	0
0.9747	53.7051	6.9386	9.03159	-11.351	0
0.9753	52.4864	5.40286	3.85017	-14.7068	0
0.9760	41.5042	4.49622	3.23675	-13.8022	0
0.9767	36.6159	4.79226	4.45054	-11.0592	0
0.9773	47.9126	4.79226	0.796137	-10.7383	0
0.9780	62.8657	3.27502	-4.69851	-11.0592	0
0.9787	61.0309	1.44323	-8.05273	-9.2209	0
0.9793	43.0244	-0.388562	-8.96633	-9.2209	0
0.9800	23.7991	1.12868	-8.36596	-10.4465	0
0.9807	10.0648	4.18167	-8.05273	-10.7383	0
0.9813	-1.53331	4.18167	-8.36596	-8.28714	0
0.9820	-8.54459	2.34987	-8.36596	-4.93143	0
0.9827	-10.9953	4.18167	-9.89298	-4.02685	0
0.9833	-14.3502	6.01346	-9.57975	-6.15699	0
0.9840	-14.3502	3.27502	-6.22553	-6.76977	0
0.9847	-14.3502	0.518082	-5.61211	-3.73505	0
0.9853	-14.3502	-0.388562	-6.83895	-2.1885	0
0.9860	-14.3502	-1.60976	-4.9987	-3.41407	0
0.9867	-14.3502	-3.127	-6.83895	-2.50949	0
0.9873	-14.3502	-3.127	-9.89298	0.554421	0
0.9880	-14.3502	-1.29521	-6.22553	0.846222	0
0.9887	-14.3502	-0.0925147	-3.1715	-0.671142	0
0.9893	-14.3502	-1.29521	-2.55808	-0.350161	0
0.9900	-14.3502	-2.83095	-0.430697	2.07178	0
0.9907	-14.3502	-2.22035	-2.2579	1.77998	0
0.9913	-14.3502	-2.83095	-5.61211	-0.0583601	0
0.9920	-14.3502	-2.83095	-2.2579	0.554421	0
0.9927	-14.3502	-0.999159	-2.2579	0.846222	0
0.9933	-14.3502	-1.60976	-11.1068	-0.0583601	0
0.9940	-14.3502	-3.44155	-14.7742	1.459	0
0.9947	-14.3502	-1.29521	-12.0204	3.29735	0
0.9953	-14.3502	0.222035	-10.8066	-0.0583601	0
0.9960	-23.8122	-2.5164	-9.89298	-2.1885	0
0.9967	-25.3324	-2.5164	-8.36596	0.846222	0
0.9973	-28.6873	1.44323	-10.1932	2.39277	0
0.9980	-33.5755	1.44323	-12.0204	-0.0583601	0
0.9987	-32.3568	-2.22035	-10.1932	0.554421	0
0.9993	-28.4121	-1.12868	-7.7395	3.99767	0
1.0000	-32.6844	1.62826	-8.6531	3.99767	0
1.0007	-32.6844	1.01766	-9.56669	2.15932	0
1.0013	-31.7801	-0.81413	-6.51266	3.38489	0
1.0020	-31.4656	0.0925147	-2.84521	3.99767	0
1.0027	-26.5905	1.31371	-2.24485	3.99767	0
1.0033	-20.7849	0.407065	0.809188	6.12781	0
1.0040	-14.9924	0.0925147	6.00366	8.87074	0
1.0047	-1.2581	1.31371	6.30384	6.44879	0
1.0053	10.34	2.23886	5.39024	3.99767	0
1.0060	8.8198	2.5349	6.91726	6.44879	0
1.0067	3.93156	2.5349	7.83085	6.74059	0
1.0073	4.54751	1.62826	9.04464	4.61045	0
1.0080	6.68366	1.62826	11.7985	5.22323	0
1.0087	3.63014	2.23886	12.0987	7.0324	0
1.0093	-5.83182	1.62826	9.97129	6.74059	0
1.0100	-13.7736	1.62826	10.5717	6.44879	0
1.0107	-12.2403	2.5349	9.04464	4.61045	0
1.0113	-0.340735	5.90244	3.2498	2.77211	0
1.0120	14.9137	7.73423	-0.104411	4.90225	0
1.0127	21.0208	3.7561	1.12242	6.44879	0
1.0133	15.8311	0.703112	-1.01801	3.99767	0
1.0140	11.5588	2.5349	-4.68546	3.09309	0
1.0147	10.956	2.5349	-5.59906	4.61045	0
1.0153	9.12122	0.703112	-5.59906	3.99767	0
1.0160	10.34	3.46005	-6.51266	4.28947	0
1.0167	12.7776	5.29184	-3.45863	4.90225	0
1.0173	9.12122	4.07065	1.12242	4.90225	0
1.0180	4.84893	3.7561	2.03602	6.12781	0
1.0187	6.36913	3.7561	1.72279	6.74059	0
1.0193	5.76629	1.62826	5.39024	3.38489	0
1.0200	1.17947	1.01766	5.69042	1.54654	0
1.0207	-3.09283	1.62826	-1.01801	3.09309	0
1.0213	-6.13324	1.01766	-4.68546	3.99767	0
1.0220	-6.13324	0.0925147	-1.33125	4.90225	0
1.0227	-1.55952	-0.81413	-1.93161	6.44879	0
1.0233	2.09683	-1.12868	-4.98564	6.12781	0
1.0240	5.15035	0.703112	-2.84521	7.0324	0
1.0247	8.8198	1.01766	-0.404594	9.48352	0
1.0253	9.42264	-2.03532	-1.01801	8.57894	0
1.0260	8.50528	-1.42473	-1.93161	6.74059	0
1.0267	8.50528	3.1455	-2.84521	7.64518	0
1.0273	4.84893	3.1455	-0.104411	8.25796	0
1.0280	-1.55952	-0.203532	6.91726	7.64518	0
1.0287	-2.47688	2.23886	10.5717	8.25796	0
1.0293	-5.22898	5.29184	13.6257	8.57894	0
1.0300	-19.8675	2.84945	20.3472	9.8045	0
1.0307	-34.2177	0.407065	22.1744	11.3219	0
1.0313	-33.6017	1.31371	21.2608	8.57894	0
1.0320	-23.8384	0.703112	24.615	5.51503	0
1.0327	-18.3473	1.62826	23.088	7.96616	0
1.0333	-15.9097	4.07065	16.3795	9.48352	0
1.0340	-17.1285	0.407065	15.1527	5.22323	0
1.0347	-29.644	-3.86712	15.4529	3.09309	0
1.0353	-47.336	1.92431	11.4983	7.35338	0
1.0360	-53.7445	7.12363	8.13104	9.8045	0
1.0367	-48.8693	3.46005	6.91726	7.35338	0
1.0373	-40.0102	2.23886	3.86322	4.90225	0
1.0380	-27.1933	4.36669	1.72279	5.22323	0
1.0387	-11.0215	3.1455	0.195771	5.83601	0
1.0393	5.45177	3.1455	-3.15844	4.28947	0
1.0400	19.802	4.97729	-5.59906	1.86752	0
1.0407	30.4827	2.84945	-5.59906	0.320981	0
1.0413	38.7259	1.92431	-4.37223	1.25474	0
1.0420	44.5184	4.36669	-1.93161	3.09309	0
1.0427	43.601	4.36669	1.72279	3.38489	0
1.0433	38.4114	2.5349	5.39024	3.38489	0
1.0440	35.0564	2.5349	8.44427	3.38489	0
1.0447	30.4827	-0.203532	8.74445	0.933762	0
1.0453	27.4292	-2.34987	6.00366	-1.48818	0
1.0460	28.3466	-1.42473	3.56304	0.0291801	0
1.0467	24.0743	-2.03532	1.42261	3.09309	0
1.0473	16.1325	-1.73928	-1.33125	3.67669	0
1.0480	13.6949	1.92431	-3.77186	2.77211	0
1.0487	4.54751	0.703112	-7.12608	2.15932	0
1.0493	-18.3473	-2.96047	-10.1801	0.933762	0
1.0500	-32.383	-2.96047	-12.6207	-0.291801	0
1.0507	-27.5078	-3.25652	-15.6748	1.25474	0
1.0513	-18.9632	-5.08831	-19.3292	2.15932	0
1.0520	-11.6374	-5.08831	-20.8562	0.933762	0
1.0527	0.275209	-5.69891	-22.9966	-0.583601	0
1.0533	13.9964	-3.86712	-25.7374	-1.48818	0
1.0540	23.1569	3.46005	-21.4696	-0.583601	0
1.0547	34.1391	7.12363	-12.0073	0.641961	0
1.0553	52.4601	4.36669	-3.15844	-1.80916	0
1.0560	64.3597	3.46005	4.47664	-4.84389	0
1.0567	56.1165	4.36669	9.04464	-3.03473	0
1.0573	38.7259	3.46005	9.35787	-1.48818	0
1.0580	25.293	0.0925147	11.7985	-3.03473	0
1.0587	16.1325	-2.03532	17.2931	-2.42195	0
1.0593	11.2574	-1.12868	16.3795	-1.19638	0
1.0600	9.42264	-0.203532	10.5717	-3.32653	0
1.0607	6.98508	-2.34987	9.04464	-5.16487	0
1.0613	5.15035	-3.57107	9.97129	-3.64751	0
1.0620	5.45177	-2.64592	9.04464	-3.32653	0
1.0627	2.41136	-1.12868	6.60402	-4.55209	0
1.0633	-1.55952	0.0925147	3.86322	-3.64751	0
1.0640	4.84893	0.703112	0.809188	-2.42195	0
1.0647	17.9672	1.62826	0.195771	-3.03473	0
1.0653	23.1569	2.5349	2.03602	-2.71375	0
1.0660	14.9137	1.31371	2.03602	0.0291801	0
1.0667	0.576629	-1.12868	-0.104411	-0.583601	0
1.0673	-11.6374	-4.47771	2.63639	-4.84389	0
1.0680	-18.9632	-8.45585	6.60402	-5.16487	0
1.0687	-21.7022	-12.1009	3.56304	-3.93931	0
1.0693	-22.921	-13.3221	-1.93161	-6.68223	0
1.0700	-27.5078	-13.0261	-3.45863	-7.616	0
1.0707	-32.0815	-11.4903	-3.77186	-5.45667	0
1.0713	-34.2177	-8.45585	-3.77186	-8.52058	0
1.0720	-33.6017	0.0925147	-1.63143	-11.5553	0
1.0727	-29.028	12.3045	-1.63143	-8.52058	0
1.0733	-23.537	15.6535	-3.15844	-7.9078	0
1.0740	-23.8384	9.25147	-1.33125	-11.8763	0
1.0747	-27.1933	5.29184	1.12242	-12.4891	0
1.0753	-28.1107	3.46005	1.12242	-12.1681	0
1.0760	-30.8628	1.62826	1.12242	-13.1018	0
1.0767	-32.6844	4.68125	2.63639	-11.5553	0
1.0773	-24.7557	6.80908	4.77682	-11.2635	0
1.0780	-13.459	2.5349	6.91726	-12.4891	0
1.0787	-7.96797	-0.203532	8.13104	-9.74614	0
1.0793	-4.91445	0.703112	9.04464	-7.9078	0
1.0800	-2.47688	-0.518082	9.04464	-10.3589	0
1.0807	-2.17546	-1.42473	9.35787	-12.1681	0
1.0813	0.878049	-2.03532	12.7121	-10.0379	0
1.0820	5.45177	-3.25652	12.7121	-7.00322	0
1.0827	5.76629	-1.12868	6.30384	-6.06945	0
1.0833	5.15035	2.5349	5.39024	-7.9078	0
1.0840	9.72406	0.703112	6.30384	-7.9078	0
1.0847	13.0921	-0.81413	-2.84521	-6.68223	0
1.0853	12.1747	0.703112	-11.0937	-7.9078	0
1.0860	10.0386	0.0925147	-10.7805	-7.29502	0
1.0867	5.45177	-2.03532	-15.6748	-4.23111	0
1.0873	-2.7783	-2.64592	-24.2104	-6.39043	0
1.0880	-7.96797	-2.03532	-23.9102	-10.3589	0
1.0887	-5.83182	-4.79226	-22.083	-7.9078	0
1.0893	-1.2581	-8.45585	-26.3508	-6.06945	0
1.0900	3.63014	-7.5307	-30.3185	-7.29502	0
1.0907	7.90244	-3.86712	-31.8455	-5.77765	0
1.0913	6.98508	-3.86712	-34.5863	-5.45667	0
1.0920	0.878049	-6.62405	-37.6403	-8.52058	0
1.0927	-3.69567	-8.75189	-40.6943	-9.13336	0
1.0933	-5.83182	-9.36249	-43.135	-8.81238	0
1.0940	-8.26939	-7.5307	-43.135	-9.42516	0
1.0947	-10.7201	-4.47771	-40.6943	-7.616	0
1.0953	-10.7201	-3.86712	-35.8131	-6.06945	0
1.0960	-7.96797	-4.79226	-29.4049	-7.00322	0
1.0967	-3.39425	-4.79226	-24.5236	-5.77765	0
1.0973	3.0142	-5.08831	-18.1154	-5.16487	0
1.0980	13.3935	-4.79226	-10.1801	-7.29502	0
1.0987	24.0743	-2.96047	-3.77186	-6.06945	0
1.0993	28.3466	-2.96047	0.809188	-3.32653	0
1.1000	29.8668	-2.96047	4.77682	-4.23111	0
1.1007	34.1391	-2.03532	9.65805	-4.23111	0
1.1013	34.1391	-3.86712	15.4529	-4.23111	0
1.1020	26.2104	-4.79226	20.0339	-5.45667	0
1.1027	15.8311	-2.03532	21.8742	-3.93931	0
1.1033	6.36913	-1.12868	25.5286	-0.583601	0
1.1040	-0.95668	-3.25652	27.0556	-1.48818	0
1.1047	-5.22898	-2.64592	22.7878	-2.42195	0
1.1053	-8.26939	-2.34987	17.5933	0.0291801	0
1.1060	-11.6374	-3.25652	15.1527	0.320981	0
1.1067	-15.2938	-1.12868	11.1851	-0.875402	0
1.1073	-20.4834	1.01766	6.30384	0.641961	0
1.1080	-25.9745	-1.12868	3.56304	2.77211	0
1.1087	-28.1107	-2.96047	0.509006	2.15932	0
1.1093	-25.9745	-1.12868	-4.68546	1.86752	0
1.1100	-19.8675	0.0925147	-10.7805	3.67669	0
1.1107	-14.9924	-0.203532	-14.7481	4.90225	0
1.1113	-13.1576	-2.03532	-16.8885	3.09309	0
1.1120	-11.0215	-4.79226	-20.2428	0.933762	0
1.1127	-6.74918	-2.96047	-24.2104	2.48031	0
1.1133	-3.39425	-0.203532	-23.2968	2.77211	0
1.1140	-3.99709	-1.12868	-18.4156	1.86752	0
1.1147	-6.44776	-3.57107	-15.6748	3.38489	0
1.1153	-8.58391	-3.86712	-14.4479	3.09309	0
1.1160	-9.8027	-2.03532	-13.8345	-1.19638	0
1.1167	-12.8562	-0.518082	-16.2751	-0.875402	0
1.1173	-15.2938	-0.203532	-19.3292	2.77211	0
1.1180	-12.2403	0.703112	-18.7157	2.15932	0
1.1187	-9.8027	3.1455	-15.6748	1.25474	0
1.1193	-18.6487	4.07065	-15.6748	3.09309	0
1.1200	-33.9163	3.46005	-16.8885	3.99767	0
1.1207	-42.7623	4.07065	-14.7481	5.83601	0
1.1213	-39.4074	4.36669	-10.1801	7.35338	0
1.1220	-29.9454	3.46005	-9.26651	5.51503	0
1.1227	-22.6196	2.5349	-11.0937	5.22323	0
1.1233	-18.0459	0.407065	-11.0937	8.57894	0
1.1240	-10.4055	-0.518082	-8.95328	7.64518	0
1.1247	-3.69567	1.62826	-7.42626	4.90225	0
1.1253	-3.39425	2.5349	-6.81284	7.0324	0
1.1260	-6.13324	1.62826	-5.89924	8.87074	0
1.1267	-8.88533	3.1455	-4.07204	6.74059	0
1.1273	-9.50128	2.5349	-0.104411	4.90225	0
1.1280	-5.5304	-1.12868	4.47664	4.90225	0
1.1287	-1.86094	0.0925147	6.91726	5.83601	0
1.1293	-3.99709	2.84945	6.91726	6.44879	0
1.1300	-5.83182	1.31371	8.44427	5.83601	0
1.1307	-2.47688	-0.203532	13.3255	5.83601	0
1.1313	3.31562	1.01766	16.9799	6.74059	0
1.1320	11.2574	2.84945	20.3472	3.38489	0
1.1327	19.5005	5.29184	26.7554	0.933762	0
1.1333	21.3222	5.90244	32.5503	4.28947	0
1.1340	18.2687	4.36669	35.2911	7.64518	0
1.1347	12.4762	3.7561	39.5719	4.61045	0
1.1353	4.54751	3.7561	44.1399	0.641961	0
1.1360	2.41136	4.07065	44.1399	3.09309	0
1.1367	8.50528	5.29184	42.3127	6.74059	0
1.1373	13.6949	6.19849	42.0125	4.90225	0
1.1380	16.447	4.97729	39.2587	3.09309	0
1.1387	20.1034	4.07065	36.2047	4.61045	0
1.1393	22.541	4.97729	36.5179	5.22323	0
1.1400	22.541	4.36669	36.5179	3.99767	0
1.1407	22.2395	0.703112	33.4639	3.99767	0
1.1413	22.2395	-0.81413	30.1096	3.09309	0
1.1420	20.7193	1.01766	26.7554	1.25474	0
1.1427	17.6658	2.23886	24.3148	0.933762	0
1.1433	15.5297	-0.203532	22.7878	0.641961	0
1.1440	15.8311	-2.03532	16.9799	0.320981	0
1.1447	17.3644	-1.12868	7.53067	3.99767	0
1.1453	17.9672	-2.03532	2.03602	6.44879	0
1.1460	18.2687	-5.40286	0.195771	1.86752	0
1.1467	17.3644	-3.57107	-3.77186	-2.42195	0
1.1473	15.8311	0.703112	-6.51266	0.320981	0
1.1480	17.9672	-1.73928	-7.7395	2.48031	0
1.1487	21.3222	-4.79226	-10.7805	0.933762	0
1.1493	19.802	-1.12868	-11.3939	-0.583601	0
1.1500	16.447	1.62826	-7.42626	0.933762	0
1.1507	20.4048	-0.518082	-3.15844	1.25474	0
1.1513	38.7259	-0.203532	1.72279	-1.19638	0
1.1520	58.8686	1.92431	7.21744	-3.32653	0
1.1527	57.0339	0.703112	10.2715	-2.71375	0
1.1533	30.4827	1.92431	9.04464	-2.42195	0
1.1540	4.23298	3.46005	7.21744	-3.32653	0
1.1547	-11.3229	0.407065	9.97129	-4.84389	0
1.1553	-27.5078	-1.73928	13.9389	-6.06945	0
1.1560	-43.6797	-0.203532	14.8525	-7.29502	0
1.1567	-51.9097	-1.12868	14.2391	-8.81238	0
1.1573	-51.3069	-2.34987	14.2391	-9.74614	0
1.1580	-45.5013	-2.64592	11.1851	-9.13336	0
1.1587	-36.3538	-3.86712	7.21744	-7.00322	0
1.1593	-27.1933	-3.86712	3.56304	-6.39043	0
1.1600	-18.9632	-3.57107	-0.104411	-9.42516	0
1.1607	-11.0215	-5.40286	-2.84521	-10.9717	0
1.1613	-4.31161	-4.79226	-5.59906	-7.9078	0
1.1620	-1.55952	-0.81413	-11.7071	-7.29502	0
1.1627	-4.31161	1.31371	-12.0073	-11.2635	0
1.1633	-8.88533	1.62826	-7.12608	-11.5553	0
1.1640	-8.58391	2.23886	-9.56669	-9.42516	0
1.1647	-6.13324	2.5349	-17.8021	-10.6507	0
1.1653	-6.13324	2.5349	-21.7698	-13.3937	0
1.1660	-5.83182	2.23886	-25.7374	-12.4891	0
1.1667	-4.31161	1.62826	-30.6186	-10.6507	0
1.1673	-1.86094	2.5349	-29.0916	-10.3589	0
1.1680	1.79541	1.62826	-23.9102	-10.6507	0
1.1687	6.68366	-0.203532	-22.083	-9.74614	0
1.1693	9.42264	1.01766	-21.1564	-8.52058	0
1.1700	8.8198	0.703112	-18.4156	-8.81238	0
1.1707	8.20386	-2.03532	-15.6748	-10.0379	0
1.1713	7.58791	0.0925147	-10.4803	-10.6507	0
1.1720	3.63014	2.5349	-4.07204	-10.6507	0
1.1727	-0.642155	0.703112	0.195771	-12.1681	0
1.1733	3.0142	1.31371	4.1634	-14.9402	0
1.1740	14.9137	3.1455	6.30384	-15.232	0
1.1747	23.7728	-0.203532	6.60402	-13.3937	0
1.1753	19.802	-2.34987	8.13104	-13.1018	0
1.1760	6.36913	-1.73928	7.83085	-14.9402	0
1.1767	-3.69567	-2.96047	1.12242	-15.232	0
1.1773	-5.83182	-2.03532	-3.45863	-13.3937	0
1.1780	-9.8027	0.703112	0.195771	-11.8763	0
1.1787	-21.4008	-2.64592	2.94962	-12.4891	0
1.1793	-33.3003	-4.18167	1.12242	-13.7146	0
1.1800	-40.0102	0.407065	0.809188	-12.4891	0
1.1807	-40.3247	0.407065	2.94962	-10.3589	0
1.1813	-34.2177	-2.96047	3.86322	-12.1681	0
1.1820	-25.6731	-1.42473	3.86322	-13.3937	0
1.1827	-16.5126	1.92431	7.21744	-10.6507	0
1.1833	-4.91445	3.46005	13.0123	-10.0379	0
1.1840	4.84893	4.68125	15.4529	-11.5553	0
1.1847	6.36913	4.36669	10.8849	-7.616	0
1.1853	4.84893	2.5349	6.91726	-3.93931	0
1.1860	7.58791	0.703112	5.39024	-6.68223	0
1.1867	11.2574	-1.73928	2.63639	-8.81238	0
1.1873	9.42264	-5.40286	-0.104411	-7.9078	0
1.1880	5.76629	-9.65854	-1.33125	-7.00322	0
1.1887	3.0142	-14.8579	-4.68546	-7.29502	0
1.1893	1.17947	-18.5214	-10.1801	-7.616	0
1.1900	1.79541	-18.5214	-13.2211	-7.9078	0
1.1907	5.45177	-16.6897	-15.0613	-8.1996	0
1.1913	2.71278	-8.75189	-18.7157	-7.9078	0
1.1920	-10.4055	4.68125	-20.8562	-6.06945	0
1.1927	-22.6196	13.2296	-18.1154	-4.23111	0
1.1933	-23.8384	13.8402	-16.5884	-6.68223	0
1.1940	-18.0459	11.0833	-17.1887	-8.81238	0
1.1947	-13.1576	7.73423	-13.8345	-6.06945	0
1.1953	-9.8027	5.90244	-7.42626	-4.23111	0
1.1960	-6.74918	5.58789	-3.45863	-6.39043	0
1.1967	-11.9388	4.07065	-1.01801	-7.00322	0
1.1973	-28.1107	3.46005	-0.404594	-5.45667	0
1.1980	-41.8449	4.07065	-3.45863	-5.16487	0
1.1987	-45.5013	3.46005	-2.84521	-5.16487	0
1.1993	-44.2825	4.97729	1.42261	-5.16487	0
1.2000	-38.7914	5.58789	-0.404594	-6.06945	0
1.2007	-25.6731	-1.12868	-6.81284	-5.77765	0
1.2013	-11.6374	-7.5307	-9.26651	-3.32653	0
1.2020	0.576629	-8.45585	-10.4803	-1.48818	0
1.2027	14.3109	-11.8049	-16.5884	-0.291801	0
1.2033	25.5945	-12.7115	-21.7698	1.25474	0
1.2040	31.0856	-5.08831	-22.083	3.09309	0
1.2047	37.8085	0.407065	-21.1564	3.99767	0
1.2053	43.601	1.01766	-22.083	4.90225	0
1.2060	40.862	3.7561	-22.9966	5.51503	0
1.2067	31.0856	4.68125	-23.2968	6.74059	0
1.2073	20.1034	2.5349	-23.597	9.19172	0
1.2080	11.2574	1.31371	-19.6424	11.3219	0
1.2087	6.68366	-2.64592	-13.8345	10.4173	0
1.2093	3.0142	-7.5307	-12.3075	8.57894	0
1.2100	-2.47688	-4.79226	-12.9209	10.7091	0
1.2107	-6.44776	-1.42473	-8.95328	15.9031	0
1.2113	-5.5304	-3.57107	-3.77186	17.7415	0
1.2120	-3.39425	-0.203532	0.509006	16.8077	0
1.2127	-6.13324	9.86207	2.94962	17.1287	0
1.2133	-11.3229	12.0084	3.56304	17.1287	0
1.2140	-11.6374	6.19849	6.30384	16.8077	0
1.2147	-11.0215	3.1455	9.97129	20.4844	0
1.2153	-18.9632	2.5349	7.83085	23.2273	0
1.2160	-29.028	0.407065	5.69042	20.4844	0
1.2167	-29.028	1.62826	9.65805	19.5506	0
1.2173	-19.2647	3.46005	10.2715	24.4529	0
1.2180	-12.2403	1.62826	6.00366	27.4876	0
1.2187	-9.18675	0.703112	5.39024	25.9703	0
1.2193	-5.22898	1.01766	5.69042	25.6493	0
1.2200	-2.47688	-1.12868	2.94962	26.2621	0
1.2207	-4.91445	-0.518082	2.94962	26.8748	0
1.2213	-6.13324	2.5349	3.56304	28.1004	0
1.2220	-1.86094	-0.203532	-1.01801	29.005	0
1.2227	-2.47688	-2.03532	-5.29888	29.6178	0
1.2233	-15.9097	1.31371	-3.77186	29.6178	0
1.2240	-31.7801	0.407065	-4.07204	27.4876	0
1.2247	-41.229	-2.96047	-6.51266	25.9703	0
1.2253	-42.7623	-1.12868	-7.42626	27.8086	0
1.2260	-34.2177	-1.12868	-12.0073	27.8086	0
1.2267	-19.2647	-4.79226	-19.6424	25.0657	0
1.2273	-1.86094	-4.47771	-20.2428	25.3575	0
1.2280	18.2687	-1.12868	-17.8021	26.2621	0
1.2287	37.5071	-2.03532	-19.9426	25.6493	0
1.2293	49.0921	-4.47771	-19.3292	26.2621	0
1.2300	54.2818	-5.69891	-10.4803	27.8086	0
1.2307	55.1991	-5.40286	-2.54503	27.1958	0
1.2313	52.1456	-2.64592	0.809188	27.4876	0
1.2320	47.2705	0.703112	4.77682	27.1958	0
1.2327	44.217	1.62826	9.35787	24.1319	0
1.2333	44.217	0.0925147	9.97129	22.0018	0
1.2340	46.3531	-0.518082	8.13104	22.6145	0
1.2347	43.2996	1.62826	8.13104	24.1319	0
1.2353	37.8085	3.46005	11.1851	22.2936	0
1.2360	40.5475	1.31371	13.9389	18.3251	0
1.2367	50.6254	0.703112	14.5393	18.6461	0
1.2373	53.9803	1.62826	15.7661	21.0972	0
1.2380	43.9156	0.0925147	19.4205	18.9379	0
1.2387	27.4292	-1.12868	22.7878	16.5159	0
1.2393	18.5832	1.01766	22.7878	17.1287	0
1.2400	22.8555	1.31371	20.9475	15.2904	0
1.2407	28.648	0.0925147	20.9475	13.1602	0
1.2413	24.6771	2.5349	23.3882	14.9694	0
1.2420	12.1747	4.97729	23.3882	14.9694	0
1.2427	-3.99709	4.36669	19.1203	12.2264	0
1.2433	-18.0459	4.36669	15.1527	11.9346	0
1.2440	-25.9745	4.97729	10.5717	11.6137	0
1.2447	-28.1107	3.46005	5.39024	10.4173	0
1.2453	-27.8092	2.23886	3.2498	11.9346	0
1.2460	-29.028	2.84945	2.03602	13.773	0
1.2467	-36.6553	1.62826	-0.104411	12.2264	0
1.2473	-43.6797	0.407065	2.94962	9.48352	0
1.2480	-41.5435	0.703112	9.35787	7.64518	0
1.2487	-34.5191	0.0925147	10.8849	8.57894	0
1.2493	-30.2468	-1.73928	9.97129	10.4173	0
1.2500	-26.5905	-1.12868	13.0123	8.25796	0
1.2507	-21.0994	1.01766	16.0663	5.22323	0
1.2513	-17.1285	2.23886	14.2391	7.64518	0
1.2520	-14.3764	3.46005	10.2715	8.87074	0
1.2527	-10.7201	4.68125	10.8849	3.99767	0
1.2533	-8.88533	4.36669	12.4119	0.320981	0
1.2540	-11.0215	3.46005	9.35787	2.48031	0
1.2547	-11.6374	2.5349	6.60402	3.99767	0
1.2553	-9.18675	2.5349	7.21744	1.54654	0
1.2560	-9.50128	3.7561	6.00366	-0.583601	0
1.2567	-11.3229	4.07065	4.47664	0.641961	0
1.2573	-8.88533	3.7561	5.39024	2.48031	0
1.2580	-7.96797	5.58789	4.1634	1.86752	0
1.2587	-12.5417	6.19849	1.42261	0.320981	0
1.2593	-18.3473	4.07065	2.94962	-0.291801	0
1.2600	-18.0459	2.5349	4.47664	-2.10096	0
1.2607	-13.459	2.5349	4.1634	-3.93931	0
1.2613	-9.8027	1.31371	4.77682	-3.03473	0
1.2620	-9.8027	0.703112	4.77682	-1.48818	0
1.2627	-5.5304	0.703112	4.1634	-1.48818	0
1.2633	1.17947	-0.203532	6.30384	-2.42195	0
1.2640	1.17947	-0.203532	8.13104	-2.42195	0
1.2647	-0.95668	0.0925147	6.91726	-0.583601	0
1.2653	2.09683	-1.12868	4.47664	0.320981	0
1.2660	3.93156	-0.203532	2.94962	-1.48818	0
1.2667	0.878049	3.1455	0.195771	-3.32653	0
1.2673	-0.642155	3.46005	-4.07204	-3.03473	0
1.2680	0.275209	1.01766	-7.7395	-3.03473	0
1.2687	0.878049	-0.203532	-11.0937	-4.23111	0
1.2693	2.41136	0.703112	-15.3615	-5.16487	0
1.2700	4.84893	1.92431	-17.8021	-7.00322	0
1.2707	5.76629	1.92431	-15.6748	-7.9078	0
1.2713	6.06771	1.01766	-11.0937	-7.00322	0
1.2720	4.84893	-1.12868	-8.33986	-7.9078	0
1.2727	1.17947	-4.79226	-8.33986	-10.0379	0
1.2733	-0.642155	-6.62405	-8.33986	-8.52058	0
1.2740	-0.642155	-4.18167	-5.29888	-6.06945	0
1.2747	-2.7783	-2.03532	-1.01801	-8.1996	0
1.2753	-5.22898	-2.64592	-0.104411	-11.5553	0
1.2760	1.79541	-3.57107	-1.01801	-11.5553	0
1.2767	15.8311	-3.25652	-1.01801	-10.0379	0
1.2773	19.5005	-3.57107	-1.01801	-11.2635	0
1.2780	5.15035	-2.96047	-2.24485	-14.6192	0
1.2787	-17.7313	-0.518082	-3.77186	-15.232	0
1.2793	-33.3003	1.31371	-4.68546	-14.0064	0
1.2800	-40.0102	0.703112	-2.84521	-14.3274	0
1.2807	-45.8158	1.31371	0.509006	-14.3274	0
1.2813	-52.5257	2.5349	1.72279	-9.74614	0
1.2820	-49.7736	1.31371	0.809188	-7.616	0
1.2827	-37.8741	-0.203532	2.03602	-10.9717	0
1.2833	-28.7266	-1.73928	7.21744	-12.4891	0
1.2840	-21.7022	-2.34987	10.2715	-10.6507	0
1.2847	-10.7201	-0.81413	6.60402	-10.0379	0
1.2853	-6.74918	-0.81413	2.94962	-10.0379	0
1.2860	-14.3764	-5.40286	4.47664	-7.29502	0
1.2867	-17.7313	-4.79226	8.44427	-6.68223	0
1.2873	-10.7201	0.703112	11.4983	-8.52058	0
1.2880	-0.0393156	0.0925147	11.7985	-8.1996	0
1.2887	13.0921	-2.34987	10.5717	-8.81238	0
1.2893	28.0451	1.62826	11.7985	-10.3589	0
1.2900	36.8912	2.5349	14.8525	-9.13336	0
1.2907	39.9447	-0.81413	15.4529	-7.29502	0
1.2913	42.0808	0.703112	13.3255	-8.81238	0
1.2920	38.7259	1.31371	10.8849	-9.42516	0
1.2927	30.4827	-3.86712	8.13104	-8.52058	0
1.2933	23.1569	-6.62405	4.77682	-10.0379	0
1.2940	18.5832	-4.18167	1.42261	-10.9717	0
1.2947	14.9137	-2.96047	0.195771	-10.9717	0
1.2953	10.34	-3.57107	-0.104411	-12.4891	0
1.2960	-18.3473	-6.62405	-3.15844	-11.8763	0
1.2967	-18.3473	-9.36249	-7.42626	-8.81238	0
1.2973	-18.3473	-7.5307	-10.1801	-6.68223	0
1.2980	-18.3473	-2.03532	-10.1801	-4.84389	0
1.2987	-18.3473	4.68125	-8.33986	-6.06945	0
1.2993	-18.3473	12.9151	-7.12608	-10.6507	0
1.3000	-18.3473	15.0429	-10.1801	-8.52058	0
1.3007	-18.3473	8.03028	-14.7481	-3.32653	0
1.3013	-18.3473	1.01766	-15.6748	-5.45667	0
1.3020	-18.3473	-0.203532	-14.4479	-6.68223	0
1.3027	-18.3473	-1.42473	-15.6748	-1.48818	0
1.3033	-18.3473	-2.64592	-19.3292	-3.64751	0
1.3040	-18.3473	-1.12868	-20.2428	-9.74614	0
1.3047	-18.3473	-0.203532	-18.1154	-8.1996	0
1.3053	-18.3473	-0.81413	-16.5884	-6.39043	0
1.3060	-18.3473	-1.12868	-15.9749	-7.00322	0
1.3067	-18.3473	-0.81413	-14.7481	-3.64751	0
1.3073	-18.3473	0.703112	-15.0613	-2.71375	0
1.3080	-18.3473	2.23886	-16.2751	-7.00322	0
1.3087	-18.3473	-2.03532	-18.4156	-7.00322	0
1.3093	-18.3473	-10.2691	-22.9966	-6.06945	0
1.3100	-18.3473	-15.1539	-23.9102	-8.81238	0
1.3107	-18.3473	-14.8579	-17.8021	-7.00322	0
1.3113	-18.3473	-11.4903	-13.5343	-3.03473	0
1.3120	-18.3473	-6.9201	-13.8345	-5.16487	0
1.3127	-18.3473	-3.86712	-11.0937	-8.52058	0
1.3133	-18.3473	-3.86712	-5.59906	-8.1996	0
1.3140	-18.3473	-3.25652	-1.01801	-8.81238	0
1.3147	-18.3473	-3.57107	5.077	-8.1996	0
1.3153	-18.3473	-5.69891	13.6257	-4.23111	0
1.3160	-18.3473	-4.47771	20.9475	-3.64751	0
1.3167	-18.3473	-0.203532	26.4422	-5.77765	0
1.3173	-18.3473	-1.73928	31.6367	-4.23111	0
1.3180	-18.3473	-3.86712	33.1637	-3.32653	0
1.3187	-18.3473	-0.518082	31.3234	-6.06945	0
1.3193	-18.3473	1.62826	31.0232	-8.1996	0
1.3200	19.5005	-1.12868	31.0232	-7.9078	0
1.3207	28.648	-2.34987	27.0556	-7.29502	0
1.3213	26.2104	-2.03532	22.4746	-5.77765	0
1.3220	11.5588	-2.64592	23.7014	-2.42195	0
1.3227	4.23298	-2.03532	28.5826	-0.583601	0
1.3233	3.31562	0.407065	31.9368	-0.583601	0
1.3240	1.79541	2.23886	31.0232	-0.875402	0
1.3247	9.12122	3.46005	24.615	-1.48818	0
1.3253	26.5118	2.84945	20.0339	-0.583601	0
1.3260	38.1099	1.01766	21.561	1.25474	0
1.3267	36.8912	1.01766	20.0339	1.25474	0
1.3273	31.7015	2.5349	13.6257	1.86752	0
1.3280	28.3466	1.92431	11.4983	3.99767	0
1.3287	23.7728	-1.12868	11.7985	3.38489	0
1.3293	19.5005	-2.96047	8.74445	0.0291801	0
1.3300	24.6771	-2.34987	3.56304	-0.583601	0
1.3307	33.5362	-2.03532	1.42261	-0.583601	0
1.3313	32.6189	-2.34987	2.94962	-3.32653	0
1.3320	32.6189	-2.96047	4.47664	-4.84389	0
1.3327	32.6189	-2.96047	1.12242	-2.10096	0
[truncated: 51,172 more rows]
