# Supplementary material for: Identification of Haptic Based Guiding Using Hard Reins
Source: PLoS One. 2015 Jul 22;10(7):e0132020. doi: 10.1371/journal.pone.0132020 (PMC4511788; doi:10.1371/journal.pone.0132020)
Supplement: S3 File — (ZIP) [file pone.0132020.s003.zip › EMGData1/Subject2/T4/t4.txt]

0.0000	13.1057	-2.66148	-9.10247	-4.77351	0
0.0007	-26.2533	-3.5809	-14.2941	-3.56439	0
0.0013	-67.1498	-5.41974	-17.3425	-1.42324	0
0.0020	-83.3306	-7.54892	-17.0351	-1.72552	0
0.0027	-93.7064	-7.25858	-19.1698	-2.0278	0
0.0033	-104.689	-4.20997	-21.9194	-2.0278	0
0.0040	-98.5805	-2.66148	-21.612	-3.56439	0
0.0047	-80.8831	-3.87124	-21.9194	-3.86667	0
0.0053	-63.489	-4.50032	-23.7552	-2.34267	0
0.0060	-41.5136	-4.79066	-25.5825	-1.42324	0
0.0067	-20.4587	-5.12939	-27.111	-2.64496	0
0.0073	-10.3863	-2.95182	-24.3615	-3.86667	0
0.0080	-10.3863	-0.822639	-19.1698	-2.94724	0
0.0087	-14.3609	-2.0324	-16.4288	-1.72552	0
0.0093	-18.6283	-3.5809	-13.0731	-3.86667	0
0.0100	-21.6825	-2.95182	-8.4962	-5.69295	0
0.0107	-23.8162	-2.37113	-7.27514	-2.0278	0
0.0113	-19.235	-0.822639	-4.52562	-0.503801	0
0.0120	-19.235	0.096781	0.964896	-5.08839	0
0.0127	-19.235	-1.74206	0.0512334	-5.08839	0
0.0133	-19.235	-2.37113	-5.13188	-2.94724	0
0.0140	-19.235	0.096781	-6.35294	-6.61239	0
0.0147	-19.235	0.387124	-6.35294	-7.21695	0
0.0153	-19.235	-1.74206	-6.96774	-2.0278	0
0.0160	-19.235	-1.45172	-6.05408	-1.72552	0
0.0167	-19.235	-1.16137	-4.52562	-3.24952	0
0.0173	-19.235	-2.66148	-3.30455	-0.503801	0
0.0180	-19.235	-0.822639	-1.16983	1.0202	0
0.0187	-19.235	3.14538	2.80076	0.717916	0
0.0193	-19.235	3.43573	7.37761	1.32248	0
0.0200	-19.235	1.0162	10.7334	1.0202	0
0.0207	-19.235	-0.822639	14.704	2.24191	0
0.0213	-19.235	-1.74206	19.8871	3.46363	0
0.0220	-19.235	-0.822639	22.3292	2.5442	0
0.0227	-19.235	-0.822639	24.1651	3.46363	0
0.0233	-19.235	-1.74206	29.0408	4.37047	0
0.0240	-19.235	-1.45172	30.5693	1.32248	0
0.0247	-19.235	0.096781	26.5987	-0.20152	0
0.0253	-19.235	-0.822639	25.9924	2.24191	0
0.0260	-19.235	-1.16137	27.8197	1.93963	0
0.0267	-19.235	0.096781	24.4639	0.717916	0
0.0273	-19.235	0.096781	22.6366	1.62476	0
0.0280	-19.235	0.096781	26.2998	2.5442	0
0.0287	-19.235	0.096781	26.2998	1.0202	0
0.0293	-19.235	-1.45172	23.2429	-0.503801	0
0.0300	-19.235	-1.74206	23.8577	-1.12096	0
0.0307	-19.235	-2.37113	21.4156	-0.20152	0
0.0313	-19.235	-3.87124	17.445	-1.42324	0
0.0320	-19.235	-3.5809	20.1945	-3.56439	0
0.0327	-19.235	-2.66148	22.3292	-2.34267	0
0.0333	-19.235	-3.87124	15.925	0.403041	0
0.0340	-19.235	-4.50032	10.7334	1.32248	0
0.0347	-19.235	-3.29055	10.1271	0.717916	0
0.0353	-19.235	-3.87124	9.51233	-1.12096	0
0.0360	-7.33209	-4.50032	9.20493	-2.0278	0
0.0367	18.9107	-4.79066	7.68501	-1.42324	0
0.0373	46.9839	-7.25858	3.09962	-0.20152	0
0.0380	72.0134	-8.75868	-0.555028	2.24191	0
0.0387	90.9242	-7.54892	-1.77609	4.37047	0
0.0393	97.6391	-8.178	-3.91935	1.93963	0
0.0400	96.7292	-9.09742	-6.35294	0.403041	0
0.0407	93.675	-8.178	-7.8814	3.76591	0
0.0413	82.9959	-7.25858	-10.6309	5.28991	0
0.0420	70.4864	-6.6295	-13.6793	2.5442	0
0.0427	61.941	-6.00042	-14.593	2.24191	0
0.0433	46.6806	-8.178	-14.2941	4.37047	0
0.0440	25.6257	-9.09742	-14.2941	5.28991	0
0.0447	10.3653	-6.33916	-14.593	4.98763	0
0.0453	-1.23422	-3.87124	-15.5152	3.76591	0
0.0460	-9.47628	-3.5809	-15.5152	2.24191	0
0.0467	-9.17295	-2.66148	-10.9383	1.62476	0
0.0473	-10.6896	-2.66148	-3.91935	1.0202	0
0.0480	-19.8521	-5.41974	-2.08349	-0.20152	0
0.0487	-25.9499	-7.25858	-4.21822	-0.503801	0
0.0493	-26.2533	-5.71008	-2.39089	1.32248	0
0.0500	-29.0041	-2.66148	0.964896	2.5442	0
0.0507	-33.282	-2.37113	0.0512334	1.32248	0
0.0513	-31.4412	-5.12939	-1.77609	1.93963	0
0.0520	-27.7803	-6.33916	-3.30455	2.84648	0
0.0527	-25.9499	-4.50032	-5.43928	0.717916	0
0.0533	-18.6283	-3.5809	-4.52562	0.403041	0
0.0540	-4.89503	-3.29055	-3.30455	3.46363	0
0.0547	6.70452	-0.822639	-5.43928	3.16135	0
0.0553	20.7411	0.096781	-4.52562	1.62476	0
0.0560	35.6877	-2.66148	1.8871	2.84648	0
0.0567	35.6877	-3.5809	4.93548	1.93963	0
0.0573	26.5357	-2.66148	4.62808	-0.806082	0
0.0580	18.9107	-2.66148	5.84915	1.32248	0
0.0587	-3.06462	-2.0324	6.76281	3.46363	0
0.0593	-34.4953	-1.45172	7.07021	0.717916	0
0.0600	-46.3982	-3.87124	7.07021	-2.34267	0
0.0607	-39.0766	-5.71008	3.71442	-2.0278	0
0.0613	-33.5854	-2.95182	-0.862429	-0.20152	0
0.0620	-27.7803	-1.16137	-0.555028	1.62476	0
0.0627	-15.8775	-2.66148	0.358634	2.84648	0
0.0633	-7.64587	-4.20997	-4.83302	3.46363	0
0.0640	-3.06462	-4.79066	-10.9383	3.46363	0
0.0647	-0.0104595	-6.00042	-13.6793	1.93963	0
0.0653	-3.36795	-6.33916	-16.4288	2.24191	0
0.0660	-10.3863	-6.00042	-17.6499	3.46363	0
0.0667	-11.0034	-4.20997	-14.593	3.46363	0
0.0673	-7.64587	-1.74206	-11.5446	4.37047	0
0.0680	-11.61	-2.66148	-10.3235	5.28991	0
0.0687	-19.5487	-4.20997	-10.6309	4.37047	0
0.0693	-18.9316	-3.5809	-13.6793	2.5442	0
0.0700	-8.25252	-4.50032	-18.5636	3.76591	0
0.0707	3.34703	-5.71008	-19.1698	5.28991	0
0.0713	3.34703	-3.5809	-15.5152	4.37047	0
0.0720	-7.02876	-2.66148	-12.7657	1.62476	0
0.0727	-11.9133	-4.50032	-12.1509	0.717916	0
0.0733	-4.89503	-5.12939	-13.9867	2.84648	0
0.0740	2.12327	-4.79066	-15.5152	4.06819	0
0.0747	4.87411	-5.41974	-12.4583	2.5442	0
0.0753	7.91782	-3.5809	-9.10247	1.32248	0
0.0760	6.39074	-4.20997	-10.9383	1.93963	0
0.0767	-1.53754	-6.33916	-11.2372	2.84648	0
0.0773	-6.72544	-3.87124	-10.0161	2.5442	0
0.0780	-8.55585	0.096781	-12.4583	1.62476	0
0.0787	-15.8775	-1.16137	-12.7657	-1.12096	0
0.0793	-29.3074	-2.66148	-8.1888	-2.94724	0
0.0800	-44.8711	-2.95182	-7.27514	-1.12096	0
0.0807	-61.9619	-5.41974	-10.9383	1.0202	0
0.0813	-79.0527	-5.41974	-11.852	-1.12096	0
0.0820	-86.3743	-2.66148	-11.852	-1.12096	0
0.0827	-76.6156	-3.5809	-10.9383	2.84648	0
0.0833	-59.8282	-5.71008	-5.13188	3.46363	0
0.0840	-48.2286	-6.00042	-2.99715	-0.20152	0
0.0847	-38.4699	-6.33916	-10.3235	-1.72552	0
0.0853	-23.2096	-6.6295	-14.2941	-0.20152	0
0.0860	-5.19836	-6.00042	-10.3235	0.403041	0
0.0867	11.5786	-5.12939	-8.4962	0.717916	0
0.0873	27.1528	-4.20997	-9.10247	1.0202	0
0.0880	39.9656	-4.79066	-8.1888	2.5442	0
0.0887	51.8685	-7.25858	-6.96774	3.46363	0
0.0893	64.0747	-8.178	-5.13188	1.93963	0
0.0900	73.5301	-6.6295	-3.61195	1.32248	0
0.0907	75.6743	-5.41974	-4.83302	1.32248	0
0.0913	72.0134	-5.71008	-5.13188	-1.12096	0
0.0920	66.2084	-6.6295	-2.99715	-1.12096	0
0.0927	55.226	-7.54892	-3.61195	2.84648	0
0.0933	38.7419	-6.91984	-4.52562	3.46363	0
0.0940	25.6257	-4.20997	-2.69829	1.62476	0
0.0947	20.124	-3.29055	-0.256167	1.93963	0
0.0953	18.6074	-5.41974	1.8871	1.32248	0
0.0960	3.34703	-7.25858	4.32068	-2.0278	0
0.0967	3.34703	-7.25858	3.09962	-3.24952	0
0.0973	3.34703	-7.54892	-0.256167	-2.64496	0
0.0980	3.34703	-6.6295	-2.69829	-3.86667	0
0.0987	3.34703	-5.41974	-4.52562	-4.47123	0
0.0993	3.34703	-6.91984	-6.35294	-2.0278	0
0.1000	3.34703	-9.96844	-8.1888	-0.806082	0
0.1007	3.34703	-10.3072	-9.40987	-0.806082	0
0.1013	3.34703	-9.38776	-10.0161	-0.806082	0
0.1020	3.34703	-9.09742	-10.6309	-0.20152	0
0.1027	3.34703	-8.178	-12.4583	-0.20152	0
0.1033	3.34703	-8.178	-11.852	0.403041	0
0.1040	3.34703	-9.6781	-10.3235	-2.0278	0
0.1047	3.34703	-8.75868	-11.2372	-5.08839	0
0.1053	3.34703	-6.33916	-13.0731	-3.86667	0
0.1060	3.34703	-7.25858	-14.2941	-1.42324	0
0.1067	3.34703	-7.83926	-12.7657	-2.0278	0
0.1073	3.34703	-5.41974	-5.43928	-1.72552	0
0.1080	-48.8457	-6.00042	2.80076	-2.0278	0
0.1087	-71.1139	-7.54892	5.84915	-3.86667	0
0.1093	-59.8282	-4.20997	6.76281	-3.24952	0
0.1100	-36.9428	-2.37113	10.1271	-0.806082	0
0.1107	-23.5129	-6.33916	11.9545	-1.12096	0
0.1113	-8.25252	-7.83926	12.8681	-2.64496	0
0.1120	7.00784	-5.12939	15.0028	-2.34267	0
0.1127	16.1599	-4.50032	15.6176	-2.94724	0
0.1133	25.6257	-3.87124	14.0892	-4.47123	0
0.1140	35.0811	-4.20997	14.704	-2.94724	0
0.1147	40.5723	-5.41974	16.8387	1.62476	0
0.1153	47.9044	-3.87124	17.1461	4.68535	0
0.1160	55.226	-2.0324	15.0028	2.84648	0
0.1167	55.8326	-3.87124	13.7818	-0.503801	0
0.1173	50.6447	-5.71008	15.3102	0.403041	0
0.1180	43.6264	-5.41974	15.3102	2.5442	0
0.1187	39.6623	-5.12939	12.8681	2.84648	0
0.1193	43.6264	-5.71008	11.9545	1.93963	0
0.1200	3.34703	-6.91984	12.8681	0.717916	0
0.1207	3.34703	-6.91984	11.0408	-0.806082	0
0.1213	3.34703	-5.41974	3.71442	-0.20152	0
0.1220	3.34703	-6.00042	-1.77609	-0.20152	0
0.1227	3.34703	-6.00042	-1.77609	-3.86667	0
0.1233	3.34703	-4.50032	-0.862429	-6.61239	0
0.1240	3.34703	-5.71008	-2.69829	-2.94724	0
0.1247	3.34703	-6.00042	-2.69829	0.403041	0
0.1253	3.34703	-2.37113	-3.61195	-0.806082	0
0.1260	3.34703	-1.74206	-8.1888	-2.0278	0
0.1267	3.34703	-2.95182	-10.9383	-1.42324	0
0.1273	3.34703	-1.74206	-11.2372	-2.0278	0
0.1280	3.34703	-1.45172	-14.2941	-2.94724	0
0.1287	3.34703	-2.66148	-15.2078	-1.72552	0
0.1293	3.34703	-1.16137	-11.852	0.717916	0
0.1300	3.34703	0.096781	-10.9383	2.24191	0
0.1307	3.34703	-0.822639	-11.852	1.62476	0
0.1313	3.34703	-1.45172	-7.8814	0.717916	0
0.1320	3.34703	-2.66148	-3.61195	0.717916	0
0.1327	3.34703	-4.50032	-2.69829	1.93963	0
0.1333	3.34703	-3.29055	-0.256167	2.5442	0
0.1340	3.34703	-2.0324	3.09962	-0.20152	0
0.1347	3.34703	-3.5809	5.54175	-2.34267	0
0.1353	3.34703	-2.66148	8.90607	0.717916	0
0.1360	3.34703	0.096781	13.1755	3.46363	0
0.1367	3.34703	-0.532296	13.7818	-0.20152	0
0.1373	3.34703	-2.66148	11.9545	-1.12096	0
0.1380	3.34703	-2.66148	11.9545	0.717916	0
0.1387	3.34703	-2.37113	14.0892	-1.72552	0
0.1393	3.34703	-4.50032	15.3102	-3.86667	0
0.1400	3.34703	-6.33916	15.0028	-0.806082	0
0.1407	3.34703	-6.33916	14.704	-0.503801	0
0.1413	3.34703	-5.41974	14.704	-2.34267	0
0.1420	3.34703	-5.41974	14.3966	-0.20152	0
0.1427	3.34703	-8.178	15.6176	0.717916	0
0.1433	3.34703	-13.3558	17.7524	-2.0278	0
0.1440	-30.5312	-14.5655	16.5313	-2.64496	0
0.1447	-34.192	-11.2266	13.7818	-1.12096	0
0.1453	-13.7437	-9.96844	11.9545	-1.12096	0
0.1460	3.34703	-9.96844	10.1271	-0.20152	0
0.1467	36.3048	-7.83926	8.90607	1.32248	0
0.1473	71.3963	-7.25858	8.59867	1.62476	0
0.1480	68.656	-9.6781	5.54175	0.403041	0
0.1487	50.6447	-9.09742	1.8871	-1.12096	0
0.1493	38.1352	-7.83926	3.71442	-0.20152	0
0.1500	7.31117	-8.75868	5.24288	2.24191	0
0.1507	-30.2279	-8.75868	0.964896	1.62476	0
0.1513	-44.5678	-7.25858	-2.39089	0.10076	0
0.1520	-47.0153	-6.33916	-2.39089	1.62476	0
0.1527	-45.7916	-5.12939	-2.69829	3.46363	0
0.1533	-34.192	-3.5809	-2.39089	2.5442	0
0.1540	-22.9062	-3.87124	0.666034	2.5442	0
0.1547	-17.7183	-3.87124	3.71442	3.16135	0
0.1553	-14.3609	-3.5809	4.93548	0.717916	0
0.1560	-14.3609	-4.79066	5.54175	-1.42324	0
0.1567	-14.3609	-6.6295	4.93548	0.10076	0
0.1573	-14.3609	-7.83926	4.32068	3.46363	0
0.1580	-14.3609	-7.54892	4.93548	4.06819	0
0.1587	-14.3609	-6.33916	6.46395	2.5442	0
0.1593	-14.3609	-5.41974	4.93548	2.5442	0
0.1600	-14.3609	-5.12939	1.2723	4.68535	0
0.1607	-14.3609	-4.50032	1.2723	4.98763	0
0.1613	-14.3609	-4.20997	3.71442	3.46363	0
0.1620	-14.3609	-3.5809	3.71442	3.46363	0
0.1627	-14.3609	-3.5809	1.8871	3.46363	0
0.1633	-14.3609	-2.95182	0.0512334	0.10076	0
0.1640	-14.3609	-0.822639	-1.16983	-1.12096	0
0.1647	-14.3609	1.30654	-0.256167	1.62476	0
0.1653	-14.3609	1.30654	0.964896	2.84648	0
0.1660	-14.3609	1.93562	0.0512334	1.32248	0
0.1667	-14.3609	4.0648	-1.47723	-0.20152	0
0.1673	-14.3609	2.80665	0.964896	-1.42324	0
0.1680	62.8509	0.096781	2.49336	-1.72552	0
0.1687	83.6025	2.22596	-2.08349	-0.20152	0
0.1693	95.8087	4.64549	-7.574	-0.503801	0
0.1700	106.185	0.677467	-8.79507	-2.0278	0
0.1707	114.123	-2.37113	-11.2372	-1.42324	0
0.1713	112.596	0.096781	-16.4288	-1.12096	0
0.1720	103.141	1.0162	-16.4288	-1.12096	0
0.1727	87.5771	-0.822639	-13.3719	0.10076	0
0.1733	67.4322	0.096781	-13.6793	1.32248	0
0.1740	48.2077	2.80665	-12.7657	2.24191	0
0.1747	36.6081	3.14538	-10.3235	2.5442	0
0.1753	28.9832	0.677467	-10.9383	0.717916	0
0.1760	16.1599	-0.822639	-11.852	0.717916	0
0.1767	-1.23422	1.0162	-10.9383	3.16135	0
0.1773	-15.5741	3.72607	-12.4583	2.5442	0
0.1780	-22.2891	2.80665	-15.814	0.717916	0
0.1787	-23.2096	1.93562	-16.7362	3.46363	0
0.1793	-25.04	3.72607	-15.5152	5.28991	0
0.1800	-25.04	3.43573	-13.0731	0.717916	0
0.1807	-25.04	-0.532296	-13.3719	-3.56439	0
0.1813	-25.04	-1.45172	-17.3425	-2.94724	0
0.1820	-25.04	-0.532296	-19.4772	-2.64496	0
0.1827	-25.04	-1.74206	-19.1698	-3.86667	0
0.1833	-25.04	-0.822639	-19.4772	-3.86667	0
0.1840	-25.04	2.51631	-22.2268	-3.56439	0
0.1847	-25.04	1.93562	-22.5342	-4.16895	0
0.1853	-25.04	0.096781	-19.1698	-6.61239	0
0.1860	-25.04	1.0162	-20.092	-8.43867	0
0.1867	-25.04	-0.822639	-24.3615	-6.61239	0
0.1873	-25.04	-3.29055	-24.0541	-3.86667	0
0.1880	-25.04	0.387124	-22.833	-4.47123	0
0.1887	-25.04	2.80665	-25.5825	-5.39067	0
0.1893	-25.04	-0.241953	-27.4099	-4.47123	0
0.1900	-25.04	-0.822639	-27.7173	-3.24952	0
0.1907	-25.04	1.59689	-28.9383	-2.94724	0
0.1913	-25.04	0.096781	-23.7552	-4.16895	0
0.1920	-25.04	-1.45172	-15.5152	-5.99523	0
0.1927	-25.04	1.30654	-13.9867	-3.86667	0
0.1933	-25.04	2.80665	-11.5446	-0.806082	0
0.1940	-25.04	1.0162	-2.08349	-3.86667	0
0.1947	-25.04	-0.532296	5.54175	-7.53183	0
0.1953	-25.04	-2.0324	9.20493	-4.16895	0
0.1960	-25.04	-1.74206	13.4829	-2.0278	0
0.1967	-25.04	0.387124	16.5313	-4.16895	0
0.1973	-25.04	0.096781	18.3586	-3.24952	0
0.1980	-25.04	-2.66148	20.5019	-0.20152	0
0.1987	-25.04	-2.66148	22.6366	-0.20152	0
0.1993	-25.04	-1.16137	22.944	-1.12096	0
0.2000	-25.04	-2.0324	21.1082	-2.0278	0
0.2007	-25.04	-3.5809	19.2808	-4.77351	0
0.2013	-25.04	-4.50032	20.1945	-3.86667	0
0.2020	-25.04	-4.20997	19.5797	0.403041	0
0.2027	-25.04	-2.66148	18.0598	2.24191	0
0.2033	-25.04	-2.66148	19.2808	1.62476	0
0.2040	35.3844	-4.79066	19.2808	-0.20152	0
0.2047	32.644	-5.41974	14.704	-2.64496	0
0.2053	27.7594	-4.50032	11.9545	-2.0278	0
0.2060	25.3119	-4.50032	10.7334	1.62476	0
0.2067	21.6511	-5.71008	9.20493	1.32248	0
0.2073	15.2499	-5.71008	10.7334	-0.503801	0
0.2080	10.062	-4.79066	13.7818	0.403041	0
0.2087	6.08741	-5.41974	14.0892	0.717916	0
0.2093	1.81995	-9.38776	13.7818	-0.503801	0
0.2100	-2.14419	-11.8073	13.4829	-1.12096	0
0.2107	-7.9492	-9.09742	13.7818	-0.503801	0
0.2113	-13.1371	-6.6295	14.0892	1.0202	0
0.2120	-13.7437	-7.83926	12.8681	1.62476	0
0.2127	-12.2167	-7.25858	10.1271	0.717916	0
0.2133	-11.9133	-5.41974	8.59867	0.717916	0
0.2140	-12.5304	-7.25858	7.37761	1.93963	0
0.2147	-15.8775	-8.178	5.84915	1.32248	0
0.2153	-19.8521	-6.6295	4.93548	-1.42324	0
0.2160	-20.4587	-6.33916	5.54175	-3.24952	0
0.2167	-25.04	-6.33916	7.07021	-2.64496	0
0.2173	-33.8887	-7.25858	7.07021	-0.503801	0
0.2180	-32.9682	-8.178	4.93548	-0.20152	0
0.2187	-25.6466	-6.33916	4.62808	-1.72552	0
0.2193	-36.9428	-5.41974	5.54175	-1.72552	0
0.2200	-67.4531	-7.54892	5.54175	0.717916	0
0.2207	-88.2047	-8.178	6.15655	1.62476	0
0.2213	-91.876	-7.25858	8.29127	-0.20152	0
0.2220	-88.5185	-6.91984	9.81973	-0.20152	0
0.2227	-67.1498	-4.50032	12.5607	0.717916	0
0.2233	-27.477	-2.66148	15.6176	0.10076	0
0.2240	0.899514	-5.71008	13.7818	1.0202	0
0.2247	18.9107	-7.25858	10.7334	3.46363	0
0.2253	45.1535	-5.41974	12.8681	2.24191	0
0.2260	53.6989	-6.00042	14.0892	-1.12096	0
0.2267	24.4019	-7.25858	11.6471	1.0202	0
0.2273	-5.81546	-6.33916	12.5607	2.24191	0
0.2280	-12.5304	-6.33916	14.0892	-2.94724	0
0.2287	-13.7437	-6.91984	10.1271	-3.56439	0
0.2293	-11.61	-7.54892	6.15655	2.5442	0
0.2300	2.72992	-9.38776	5.54175	3.76591	0
0.2307	18.2936	-10.8879	3.40702	0.403041	0
0.2313	26.839	-10.5975	1.8871	0.403041	0
0.2320	37.2148	-10.8879	3.09962	3.46363	0
0.2327	50.9481	-10.3072	1.8871	4.68535	0
0.2333	57.0564	-9.09742	-0.862429	2.24191	0
0.2340	56.4393	-9.6781	-0.555028	-0.20152	0
0.2347	59.7968	-11.8073	-0.256167	1.62476	0
0.2353	62.5476	-12.7267	-4.52562	3.16135	0
0.2360	54.6089	-12.146	-10.9383	2.24191	0
0.2367	40.8756	-12.7267	-17.3425	2.84648	0
0.2373	25.6257	-12.7267	-20.092	3.16135	0
0.2380	2.12327	-9.96844	-19.1698	1.32248	0
0.2387	-20.762	-8.178	-16.7362	1.62476	0
0.2393	-25.3433	-9.38776	-12.7657	1.62476	0
0.2400	-16.4946	-10.5975	-7.574	-0.806082	0
0.2407	-7.9492	-9.09742	-6.96774	1.32248	0
0.2413	-2.7613	-7.54892	-9.10247	3.46363	0
0.2420	3.95368	-7.54892	-10.0161	0.10076	0
0.2427	13.4195	-6.6295	-11.2372	-2.0278	0
0.2433	24.7053	-4.79066	-13.0731	0.717916	0
0.2440	33.8573	-5.41974	-10.9383	2.5442	0
0.2447	38.4385	-7.83926	-8.1888	2.5442	0
0.2453	38.1352	-9.38776	-8.4962	1.93963	0
0.2460	32.3407	-9.09742	-9.71727	0.717916	0
0.2467	20.124	-9.09742	-8.4962	-1.42324	0
0.2473	4.257	-9.09742	-6.96774	-2.94724	0
0.2480	-10.0829	-6.33916	-7.574	-2.34267	0
0.2487	-17.7183	-4.20997	-8.1888	-0.806082	0
0.2493	-18.0217	-4.20997	-5.13188	-1.12096	0
0.2500	-13.4404	-4.50032	-2.99715	-0.20152	0
0.2507	-7.9492	-6.6295	-5.13188	1.0202	0
0.2513	-3.98506	-9.6781	-5.43928	-0.806082	0
0.2520	-3.06462	-9.09742	-6.05408	-2.94724	0
0.2527	-6.72544	-7.25858	-11.852	-2.34267	0
0.2533	-11.9133	-6.6295	-16.4288	-1.12096	0
0.2540	-14.9675	-4.79066	-15.2078	-0.20152	0
0.2547	-17.4046	-4.20997	-16.1214	0.717916	0
0.2553	-18.325	-7.25858	-16.7362	-0.20152	0
0.2560	-15.5741	-6.91984	-15.5152	0.403041	0
0.2567	-8.85917	-3.29055	-18.2562	1.0202	0
0.2573	-1.53754	-3.5809	-21.0057	-0.503801	0
0.2580	3.34703	-3.5809	-17.9573	-2.0278	0
0.2587	9.74823	-1.16137	-14.593	-1.12096	0
0.2593	20.7411	-2.66148	-13.0731	0.717916	0
0.2600	25.3119	-4.79066	-7.574	3.16135	0
0.2607	17.0803	-2.66148	-2.39089	4.06819	0
0.2613	10.6687	-2.0324	-1.77609	4.37047	0
0.2620	13.7228	-3.5809	-1.77609	5.90707	0
0.2627	14.3295	-1.16137	1.8871	4.37047	0
0.2633	4.257	1.30654	7.07021	1.0202	0
0.2640	-6.72544	-0.241953	7.98387	1.0202	0
0.2647	-9.47628	-1.45172	2.80076	1.93963	0
0.2653	-5.81546	-0.822639	-0.862429	-0.20152	0
0.2660	-2.7613	-1.74206	-2.08349	-0.503801	0
0.2667	1.20284	-1.74206	-4.83302	1.32248	0
0.2673	3.65035	-1.74206	-4.52562	2.24191	0
0.2680	-2.14419	-3.87124	-0.862429	3.76591	0
0.2687	-3.98506	-4.50032	-2.69829	5.59219	0
0.2693	-0.313784	-2.95182	-7.27514	4.37047	0
0.2700	-13.1371	-2.66148	-7.27514	1.93963	0
0.2707	-29.3074	-3.5809	-4.52562	1.62476	0
0.2713	-25.9499	-2.66148	-2.69829	1.93963	0
0.2720	-18.6283	-0.822639	1.2723	2.24191	0
0.2727	-11.3067	1.0162	2.49336	2.5442	0
0.2733	3.65035	0.677467	0.964896	2.84648	0
0.2740	-3.98506	1.93562	3.71442	3.46363	0
0.2747	-37.5495	4.64549	8.29127	3.46363	0
0.2753	-50.3623	4.64549	10.1271	2.5442	0
0.2760	4.257	2.51631	12.8681	1.62476	0
0.2767	4.257	2.80665	15.6176	1.93963	0
0.2773	4.257	1.93562	15.6176	1.62476	0
0.2780	4.257	0.096781	15.3102	0.10076	0
0.2787	4.257	1.0162	16.2239	-0.20152	0
0.2793	4.257	2.22596	15.3102	-0.20152	0
0.2800	4.257	2.22596	14.0892	0.10076	0
0.2807	4.257	3.14538	15.6176	1.62476	0
0.2813	4.257	3.72607	16.5313	2.24191	0
0.2820	4.257	1.93562	14.3966	0.403041	0
0.2827	4.257	1.93562	13.1755	-0.20152	0
0.2833	4.257	2.80665	13.1755	-0.503801	0
0.2840	4.257	2.22596	12.8681	-1.42324	0
0.2847	4.257	0.677467	13.4829	-0.20152	0
0.2853	4.257	0.096781	12.8681	0.10076	0
0.2860	4.257	1.0162	10.1271	-1.72552	0
0.2867	4.257	2.51631	9.81973	-0.20152	0
0.2873	4.257	1.30654	12.8681	1.93963	0
0.2880	24.7053	-1.74206	12.2619	0.717916	0
0.2887	44.5469	-3.5809	7.37761	-0.503801	0
0.2893	57.6631	-3.5809	4.93548	1.0202	0
0.2900	73.5301	-4.20997	5.84915	1.62476	0
0.2907	86.96	-4.20997	5.54175	1.62476	0
0.2913	96.7292	-2.37113	2.80076	1.32248	0
0.2920	110.766	-2.37113	1.2723	-1.12096	0
0.2927	116.257	-5.12939	1.2723	-2.0278	0
0.2933	98.8629	-6.6295	0.0512334	-0.20152	0
0.2940	73.8438	-4.50032	-1.77609	0.717916	0
0.2947	56.4393	-3.29055	-2.99715	2.5442	0
0.2953	43.6264	-5.12939	-5.74668	4.37047	0
0.2960	27.1528	-5.41974	-8.1888	2.5442	0
0.2967	5.17744	-5.12939	-9.10247	-0.20152	0
0.2973	-14.3609	-7.25858	-12.1509	2.24191	0
0.2980	-16.7979	-7.54892	-16.7362	4.37047	0
0.2987	-4.59171	-4.20997	-18.2562	2.5442	0
0.2993	11.8924	-5.41974	-17.9573	0.717916	0
0.3000	11.8924	-9.38776	-18.5636	-0.806082	0
0.3007	11.8924	-7.83926	-21.612	-2.0278	0
0.3013	11.8924	-6.91984	-25.5825	-0.20152	0
0.3020	11.8924	-9.38776	-28.0247	1.62476	0
0.3027	11.8924	-10.3072	-27.111	1.62476	0
0.3033	11.8924	-11.2266	-25.5825	1.0202	0
0.3040	11.8924	-11.8073	-23.7552	-1.42324	0
0.3047	11.8924	-8.178	-21.0057	-2.64496	0
0.3053	11.8924	-5.41974	-18.2562	-0.20152	0
0.3060	11.8924	-6.33916	-17.3425	-0.20152	0
0.3067	11.8924	-7.25858	-16.1214	-2.34267	0
0.3073	11.8924	-8.75868	-11.852	-1.42324	0
0.3080	11.8924	-9.96844	-6.35294	-0.20152	0
0.3087	11.8924	-9.09742	-2.08349	-1.72552	0
0.3093	11.8924	-9.96844	0.964896	-1.72552	0
0.3100	11.8924	-9.96844	0.358634	-2.0278	0
0.3107	11.8924	-5.41974	-2.99715	-5.69295	0
0.3113	11.8924	-5.41974	-1.77609	-7.83411	0
0.3120	-32.9682	-10.3072	1.8871	-8.13639	0
0.3127	-30.8345	-11.5169	-0.555028	-7.21695	0
0.3133	-36.9428	-9.96844	-4.52562	-5.69295	0
0.3140	-45.4882	-9.6781	-3.30455	-5.39067	0
0.3147	-39.9865	-9.38776	-2.69829	-5.39067	0
0.3153	-40.3003	-9.96844	-4.52562	-4.47123	0
0.3160	-65.3194	-11.5169	-2.39089	-4.77351	0
0.3167	-89.4285	-10.5975	2.80076	-8.13639	0
0.3173	-95.8401	-9.38776	5.84915	-9.66039	0
0.3180	-94.0097	-9.96844	9.20493	-7.21695	0
0.3187	-83.9372	-9.96844	14.704	-4.77351	0
0.3193	-68.0702	-8.178	16.8387	-6.61239	0
0.3200	-58.9077	-6.91984	15.6176	-10.2775	0
0.3207	-53.4165	-4.50032	15.925	-10.5798	0
0.3213	-52.2032	-3.5809	16.5313	-9.3581	0
0.3220	-59.8282	-3.87124	13.7818	-7.21695	0
0.3227	-61.3552	-2.66148	13.7818	-3.86667	0
0.3233	-48.2286	-0.241953	18.666	-3.86667	0
0.3240	-30.5312	-1.45172	19.8871	-5.69295	0
0.3247	-8.25252	-3.5809	15.6176	-5.08839	0
0.3253	4.56033	-2.37113	14.704	-3.86667	0
0.3260	-16.7979	0.096781	15.925	-5.08839	0
0.3267	-45.7916	1.0162	12.8681	-4.77351	0
0.3273	-41.5136	1.0162	10.1271	-3.24952	0
0.3280	-18.6283	0.677467	10.7334	-2.94724	0
0.3287	-0.0104595	0.387124	10.426	-2.94724	0
0.3293	26.2323	1.30654	8.29127	-2.94724	0
0.3300	65.6018	1.59689	7.07021	-2.94724	0
0.3307	107.105	0.096781	5.54175	-2.64496	0
0.3313	137.312	0.096781	2.80076	-2.34267	0
0.3320	145.251	0.096781	-0.256167	-2.94724	0
0.3327	133.044	-2.37113	-2.69829	-2.94724	0
0.3333	113.203	-4.20997	-5.43928	-2.0278	0
0.3340	90.0142	-2.95182	-8.79507	0.403041	0
0.3347	67.1289	-2.66148	-13.6793	1.93963	0
0.3353	50.3414	-4.20997	-17.9573	-0.20152	0
0.3360	50.3414	-3.87124	-20.6983	-2.94724	0
0.3367	50.3414	-3.29055	-25.2751	-2.64496	0
0.3373	50.3414	-5.41974	-31.0731	-2.0278	0
0.3380	50.3414	-5.71008	-33.2163	-2.34267	0
0.3387	50.3414	-3.5809	-31.6879	-1.72552	0
0.3393	50.3414	-3.5809	-33.8226	-1.42324	0
0.3400	50.3414	-5.12939	-40.2353	-2.0278	0
0.3407	50.3414	-3.87124	-42.0626	-2.0278	0
0.3413	50.3414	-2.95182	-41.149	-2.64496	0
0.3420	50.3414	-3.29055	-42.0626	-3.86667	0
0.3427	50.3414	-5.41974	-41.149	-3.86667	0
0.3433	50.3414	-7.25858	-35.351	-2.94724	0
0.3440	50.3414	-5.41974	-32.9089	-3.56439	0
0.3447	50.3414	-4.50032	-31.0731	-3.86667	0
0.3453	50.3414	-6.33916	-23.7552	-2.0278	0
0.3460	50.3414	-5.41974	-17.6499	-0.20152	0
0.3467	50.3414	-2.66148	-14.9004	0.10076	0
0.3473	50.3414	-6.00042	-7.574	-0.20152	0
0.3480	-4.59171	-11.8073	0.0512334	-1.12096	0
0.3487	-7.33209	-12.7267	0.358634	-2.0278	0
0.3493	-4.89503	-11.2266	0.0512334	-2.0278	0
0.3500	-5.50168	-9.96844	2.18596	-1.72552	0
0.3507	-10.3863	-10.8879	1.8871	-1.72552	0
0.3513	-18.0217	-12.7267	-0.555028	-1.12096	0
0.3520	-31.4412	-11.8073	-1.77609	-1.12096	0
0.3527	-44.2645	-10.8879	-1.16983	-2.94724	0
0.3533	-47.0153	-12.4364	0.0512334	-1.42324	0
0.3540	-50.6761	-12.7267	-1.77609	1.62476	0
0.3547	-57.6944	-11.2266	-4.21822	-0.806082	0
0.3553	-57.3911	-10.8879	-3.30455	-5.69295	0
0.3560	-63.489	-10.5975	-3.61195	-4.77351	0
0.3567	-88.2047	-8.75868	-5.43928	-2.0278	0
0.3573	-104.992	-7.54892	-3.61195	-1.12096	0
0.3580	-94.6164	-6.33916	-1.16983	0.717916	0
0.3587	-75.9985	-3.87124	0.0512334	2.24191	0
0.3593	-59.8282	-2.66148	5.54175	1.93963	0
0.3600	-40.3003	-5.41974	10.7334	1.62476	0
0.3607	-18.9316	-9.6781	10.1271	0.10076	0
0.3613	1.51662	-10.8879	10.426	-1.42324	0
0.3620	19.8207	-8.46834	12.8681	-2.0278	0
0.3627	31.7236	-7.25858	13.1755	-2.34267	0
0.3633	40.269	-7.83926	13.4829	0.717916	0
0.3640	49.421	-8.46834	13.7818	4.68535	0
0.3647	54.6089	-8.46834	11.6471	3.76591	0
0.3653	54.0022	-7.83926	11.0408	1.62476	0
0.3660	52.7785	-6.6295	12.2619	3.76591	0
0.3667	53.6989	-5.71008	12.2619	5.90707	0
0.3673	55.8326	-5.12939	14.3966	7.12878	0
0.3680	63.4681	-3.87124	17.1461	8.33791	0
0.3687	75.9776	-2.95182	17.1461	7.12878	0
0.3693	80.8622	-2.0324	15.6176	4.98763	0
0.3700	73.8438	-0.532296	12.8681	6.20935	0
0.3707	66.8255	0.096781	9.51233	8.33791	0
0.3713	61.0205	-1.16137	9.81973	8.65278	0
0.3720	47.5906	-1.16137	9.20493	8.95506	0
0.3727	30.1965	-0.822639	1.8871	8.95506	0
0.3733	16.1599	-2.95182	-4.52562	8.03563	0
0.3740	3.34703	-6.6295	-5.74668	6.20935	0
0.3747	-7.9492	-7.54892	-7.27514	3.46363	0
0.3753	-11.9133	-5.71008	-9.40987	2.5442	0
0.3760	-13.1371	-4.50032	-10.9383	5.90707	0
0.3767	-18.325	-4.79066	-13.9867	8.03563	0
0.3773	-26.2533	-5.12939	-14.2941	6.81391	0
0.3780	-33.282	-4.50032	-10.9383	4.98763	0
0.3787	-37.8528	-5.41974	-12.1509	5.28991	0
0.3793	-36.6291	-7.25858	-14.593	4.06819	0
0.3800	-27.1737	-5.12939	-8.4962	2.5442	0
0.3807	-18.0217	-1.74206	-1.47723	2.5442	0
0.3813	-15.8775	-2.0324	-0.862429	1.62476	0
0.3820	-17.4046	-2.0324	0.358634	2.5442	0
0.3827	-21.3792	0.096781	7.98387	5.28991	0
0.3833	-27.7803	-0.532296	14.0892	2.84648	0
0.3840	50.3414	-4.50032	16.5313	-1.72552	0
0.3847	50.3414	-6.00042	18.3586	0.403041	0
0.3853	50.3414	-4.50032	17.7524	3.46363	0
0.3860	50.3414	-2.66148	15.0028	0.717916	0
0.3867	50.3414	-2.0324	14.0892	-0.806082	0
0.3873	50.3414	-1.16137	16.5313	0.10076	0
0.3880	50.3414	-0.241953	17.7524	-1.12096	0
0.3887	50.3414	-1.45172	17.445	-2.64496	0
0.3893	50.3414	-4.50032	17.445	-2.0278	0
0.3900	50.3414	-5.12939	16.8387	-2.94724	0
0.3907	50.3414	-3.29055	13.7818	-4.77351	0
0.3913	50.3414	-2.66148	13.1755	-5.99523	0
0.3920	50.3414	-2.66148	16.5313	-4.47123	0
0.3927	50.3414	-1.74206	15.6176	-2.34267	0
0.3933	50.3414	-2.37113	11.9545	-2.34267	0
0.3940	50.3414	-4.20997	11.6471	-2.64496	0
0.3947	50.3414	-3.29055	12.5607	-2.34267	0
0.3953	50.3414	-2.66148	10.7334	-3.56439	0
0.3960	50.3414	-4.79066	10.426	-3.86667	0
0.3967	50.3414	-5.71008	11.6471	-3.86667	0
0.3973	50.3414	-4.50032	9.51233	-5.69295	0
0.3980	50.3414	-4.79066	8.29127	-5.69295	0
0.3987	50.3414	-6.33916	7.98387	-4.47123	0
0.3993	50.3414	-5.12939	5.54175	-4.77351	0
0.4000	50.3414	-2.37113	4.02182	-4.77351	0
0.4007	50.3414	-1.74206	5.24288	-3.24952	0
0.4013	50.3414	-3.5809	2.18596	-2.64496	0
0.4020	50.3414	-4.20997	-4.52562	-2.94724	0
0.4027	50.3414	-3.5809	-7.574	-3.56439	0
0.4033	50.3414	-3.5809	-6.35294	-2.94724	0
0.4040	50.3414	-3.87124	-4.83302	-1.12096	0
0.4047	50.3414	-4.50032	-5.43928	-2.0278	0
0.4053	50.3414	-4.50032	-7.27514	-3.86667	0
0.4060	50.3414	-3.87124	-8.79507	-2.0278	0
0.4067	50.3414	-2.95182	-7.27514	-1.42324	0
0.4073	50.3414	-3.87124	-3.61195	-3.24952	0
0.4080	-56.1673	-6.91984	0.0512334	-2.34267	0
0.4087	-49.149	-8.75868	-0.256167	-1.42324	0
0.4093	-34.7987	-6.6295	-5.43928	-2.94724	0
0.4100	-20.1554	-4.50032	-9.10247	-1.42324	0
0.4107	-7.02876	-7.25858	-9.10247	-0.806082	0
0.4113	6.70452	-9.38776	-10.0161	-5.08839	0
0.4120	11.5786	-6.33916	-10.0161	-6.31011	0
0.4127	-3.98506	-5.12939	-10.3235	-3.86667	0
0.4133	-28.7008	-8.178	-14.593	-5.08839	0
0.4140	-40.6037	-8.178	-18.871	-7.21695	0
0.4147	-32.3616	-5.12939	-18.2562	-5.39067	0
0.4153	-15.8775	-5.41974	-18.2562	-3.86667	0
0.4160	3.95368	-7.83926	-21.0057	-5.69295	0
0.4167	20.124	-8.178	-23.7552	-7.53183	0
0.4173	21.9544	-7.25858	-27.4099	-6.91467	0
0.4180	12.8024	-4.79066	-31.6879	-6.31011	0
0.4187	10.062	-2.66148	-33.5152	-9.3581	0
0.4193	13.1057	-3.5809	-32.9089	-10.5798	0
0.4200	11.8924	-6.00042	-32.6015	-8.13639	0
0.4207	10.6687	-7.83926	-34.13	-7.21695	0
0.4213	11.5786	-8.75868	-34.7362	-7.83411	0
0.4220	7.61449	-9.38776	-32.2941	-5.99523	0
0.4227	2.4266	-7.54892	-28.6309	-6.31011	0
0.4233	3.95368	-3.29055	-23.4478	-7.53183	0
0.4240	5.48076	-2.95182	-15.5152	-4.77351	0
0.4247	3.65035	-6.91984	-8.79507	-4.16895	0
0.4253	4.257	-7.25858	-6.96774	-6.61239	0
0.4260	6.70452	-3.87124	-6.05408	-4.77351	0
0.4267	3.34703	-3.5809	-2.99715	-3.56439	0
0.4273	-3.98506	-5.12939	-0.862429	-7.21695	0
0.4280	-10.3863	-5.41974	-1.16983	-8.43867	0
0.4287	-14.0471	-5.41974	-1.77609	-6.61239	0
0.4293	-16.7979	-6.00042	-2.08349	-6.31011	0
0.4300	-20.1554	-5.41974	-5.74668	-4.47123	0
0.4307	-22.2891	-4.79066	-12.1509	-3.24952	0
0.4313	-25.04	-5.12939	-13.3719	-5.69295	0
0.4320	-28.7008	-5.41974	-9.40987	-6.31011	0
0.4327	-30.2279	-6.00042	-10.6309	-5.08839	0
0.4333	-25.9499	-6.6295	-16.7362	-7.21695	0
0.4340	-20.762	-5.71008	-17.6499	-5.69295	0
0.4347	-14.9675	-3.29055	-16.4288	-1.12096	0
0.4353	-7.64587	-1.74206	-19.1698	-1.72552	0
0.4360	-6.72544	-1.74206	-21.3131	-3.86667	0
0.4367	-11.3067	-1.74206	-20.092	-2.94724	0
0.4373	-8.55585	-1.16137	-21.0057	-2.0278	0
0.4380	3.04371	-0.532296	-21.9194	-2.64496	0
0.4387	7.91782	-0.822639	-19.1698	-3.86667	0
0.4393	2.12327	-3.5809	-15.5152	-6.61239	0
0.4400	-6.42211	-5.71008	-12.4583	-6.91467	0
0.4407	-12.2167	-3.5809	-10.3235	-5.08839	0
0.4413	-15.2708	-2.66148	-10.3235	-5.08839	0
0.4420	-18.6283	-3.87124	-7.8814	-4.16895	0
0.4427	-21.3792	-2.66148	0.0512334	-2.0278	0
0.4433	-18.9316	-1.74206	4.32068	-2.34267	0
0.4440	-11.9133	-3.29055	1.5797	-3.86667	0
0.4447	-3.67127	-3.29055	-1.47723	-3.86667	0
0.4453	6.39074	-3.5809	-2.69829	-2.0278	0
0.4460	15.5532	-6.6295	-7.27514	-0.806082	0
0.4467	17.9903	-7.54892	-10.0161	-1.12096	0
0.4473	14.3295	-8.178	-8.1888	-3.24952	0
0.4480	9.4449	-9.6781	-7.574	-2.0278	0
0.4487	6.08741	-9.09742	-5.43928	1.32248	0
0.4493	1.20284	-9.09742	0.964896	0.717916	0
0.4500	-9.17295	-11.5169	4.02182	-1.42324	0
0.4507	-18.9316	-12.146	3.71442	0.10076	0
0.4513	-19.5487	-10.8879	6.15655	2.24191	0
0.4520	-17.7183	-11.8073	6.46395	0.717916	0
0.4527	-20.4587	-12.7267	2.80076	-0.503801	0
0.4533	-24.7366	-11.8073	2.80076	0.717916	0
0.4540	-28.0941	-11.8073	5.24288	3.16135	0
0.4547	-34.192	-12.7267	4.62808	2.24191	0
0.4553	-37.8528	-13.3558	4.62808	-1.12096	0
0.4560	-33.8887	-13.6461	4.32068	-2.0278	0
0.4567	-26.8704	-12.4364	-2.08349	-0.503801	0
0.4573	-20.762	-9.96844	-8.1888	0.717916	0
0.4580	-20.762	-9.09742	-6.96774	1.93963	0
0.4587	-25.04	-9.96844	-3.61195	3.46363	0
0.4593	-22.2891	-9.09742	-3.30455	3.16135	0
0.4600	-14.9675	-8.178	-2.99715	3.16135	0
0.4607	-13.4404	-7.83926	-0.555028	4.06819	0
0.4613	-7.33209	-7.54892	1.8871	4.06819	0
0.4620	9.74823	-7.25858	1.8871	3.46363	0
0.4627	16.4632	-7.25858	3.71442	3.46363	0
0.4633	10.6687	-6.33916	8.29127	3.46363	0
0.4640	11.5786	-6.6295	10.1271	3.16135	0
0.4647	13.7228	-7.83926	10.7334	2.24191	0
0.4653	10.3653	-6.33916	13.1755	2.5442	0
0.4660	18.9107	-2.66148	14.3966	1.62476	0
0.4667	34.7777	-0.822639	13.7818	-0.806082	0
0.4673	39.6623	0.096781	15.6176	-1.42324	0
0.4680	41.4927	0.677467	17.1461	0.403041	0
0.4687	36.3048	-1.45172	12.8681	-0.503801	0
0.4693	9.14158	-2.66148	9.51233	-1.72552	0
0.4700	-15.5741	-1.45172	7.37761	0.717916	0
0.4707	-31.4412	-1.16137	2.18596	1.62476	0
0.4713	-78.1427	-0.822639	-1.77609	0.10076	0
0.4720	-139.477	1.30654	-0.555028	0.403041	0
0.4727	-159.622	0.677467	-1.47723	2.24191	0
0.4733	-149.853	-1.45172	-5.13188	3.16135	0
0.4740	-138.253	0.677467	-6.05408	1.62476	0
0.4747	-109.27	1.93562	-6.05408	0.717916	0
0.4753	-75.3919	-1.16137	-6.66034	2.24191	0
0.4760	-68.0702	-1.16137	-6.35294	3.46363	0
0.4767	-67.7669	1.93562	-6.35294	1.0202	0
0.4773	-46.0949	0.677467	-7.574	0.403041	0
0.4780	-18.6283	-0.822639	-7.27514	1.62476	0
0.4787	0.292865	0.387124	-2.99715	0.717916	0
0.4793	22.2682	1.0162	1.8871	1.0202	0
0.4800	46.3773	0.677467	4.32068	1.32248	0
0.4807	56.4393	0.096781	2.49336	-2.64496	0
0.4813	50.9481	0.387124	-1.16983	-4.47123	0
0.4820	49.1177	2.80665	-4.83302	-1.42324	0
0.4827	67.1289	4.0648	-7.574	-2.0278	0
0.4833	97.3358	1.59689	-7.574	-2.34267	0
0.4840	123.275	1.0162	-6.96774	1.0202	0
0.4847	140.669	3.43573	-8.1888	0.10076	0
0.4853	155.323	4.0648	-8.1888	-2.94724	0
0.4860	156.85	5.56491	-4.52562	-0.20152	0
0.4867	126.026	6.19398	0.0512334	2.24191	0
0.4873	70.1726	4.0648	4.32068	-0.806082	0
0.4880	19.214	4.35515	7.68501	-2.0278	0
0.4887	-9.47628	4.64549	10.1271	-2.94724	0
0.4893	-22.5925	0.387124	12.5607	-6.91467	0
0.4900	-33.5854	0.096781	15.6176	-6.61239	0
0.4907	-43.9611	3.43573	16.8387	-2.94724	0
0.4913	-43.0407	2.51631	19.2808	-3.86667	0
0.4920	-37.8528	1.0162	21.4156	-7.21695	0
0.4927	-37.8528	-0.241953	18.3586	-7.53183	0
0.4933	-37.8528	-3.29055	15.3102	-7.21695	0
0.4940	-37.8528	-2.0324	18.0598	-5.99523	0
0.4947	-37.8528	1.93562	19.2808	-5.39067	0
0.4953	-37.8528	1.30654	16.2239	-8.43867	0
0.4960	-37.8528	0.387124	17.445	-9.3581	0
0.4967	-37.8528	1.59689	20.1945	-6.61239	0
0.4973	-37.8528	-0.532296	18.666	-8.43867	0
0.4980	-37.8528	-1.16137	17.445	-11.4993	0
0.4987	-37.8528	0.387124	19.2808	-9.96267	0
0.4993	-37.8528	-0.822639	19.2808	-9.3581	0
0.5000	-37.8528	-1.74206	17.7524	-9.3581	0
0.5007	-37.8528	1.0162	16.5313	-7.53183	0
0.5013	-37.8528	1.30654	13.7818	-9.66039	0
0.5020	-37.8528	0.096781	11.0408	-14.245	0
0.5027	-37.8528	-0.822639	9.20493	-12.1038	0
0.5033	-37.8528	-2.0324	7.37761	-9.3581	0
0.5040	-37.8528	-2.0324	6.15655	-10.5798	0
0.5047	-37.8528	-2.0324	4.32068	-11.8015	0
0.5053	-37.8528	-3.5809	1.2723	-14.245	0
0.5060	-37.8528	-2.66148	-0.256167	-18.2124	0
0.5067	-37.8528	-0.822639	-1.47723	-14.8495	0
0.5073	-37.8528	-2.37113	-4.52562	-9.96267	0
0.5080	-37.8528	-3.29055	-6.35294	-10.8821	0
0.5087	-37.8528	-2.66148	-4.21822	-10.2775	0
0.5093	-37.8528	-3.5809	-1.77609	-5.69295	0
0.5100	-37.8528	-2.95182	-2.99715	-5.39067	0
0.5107	-37.8528	-1.45172	-4.21822	-5.08839	0
0.5113	-37.8528	-2.0324	-1.16983	-1.42324	0
0.5120	-37.8528	-2.0324	3.71442	-1.42324	0
0.5127	-37.8528	-0.822639	7.37761	-5.08839	0
0.5133	-37.8528	-1.74206	8.29127	-5.08839	0
0.5140	-37.8528	-1.74206	8.29127	-2.94724	0
0.5147	-37.8528	0.096781	9.20493	-2.34267	0
0.5153	-37.8528	-0.822639	11.9545	-2.64496	0
0.5160	-35.1124	-1.45172	11.6471	-2.94724	0
0.5167	-40.6037	0.096781	7.37761	-3.56439	0
0.5173	-41.817	0.096781	5.84915	-2.64496	0
0.5180	-41.5136	-1.16137	6.76281	0.403041	0
0.5187	-39.0766	-1.74206	4.62808	2.84648	0
0.5193	-36.3257	-2.66148	3.40702	2.5442	0
0.5200	-33.282	-1.45172	4.62808	-0.20152	0
0.5207	-30.5312	1.30654	5.84915	-0.806082	0
0.5213	-30.5312	-0.822639	6.76281	-0.806082	0
0.5220	-31.1378	-3.87124	6.15655	-2.0278	0
0.5227	-28.7008	-2.0324	5.24288	-2.64496	0
0.5233	-28.7008	0.096781	6.76281	-1.12096	0
0.5240	-34.192	-1.74206	6.76281	2.5442	0
0.5247	-37.2462	-3.5809	1.8871	6.51163	0
0.5253	-36.9428	-3.87124	0.358634	7.43107	0
0.5260	-39.0766	-5.41974	2.49336	4.98763	0
0.5267	-42.4341	-5.41974	1.8871	4.37047	0
0.5273	-42.7374	-3.29055	2.49336	6.51163	0
0.5280	-42.4341	-2.66148	3.09962	7.73335	0
0.5287	-43.344	-4.79066	-1.47723	5.28991	0
0.5293	-41.2103	-6.33916	-4.83302	3.76591	0
0.5300	-32.9682	-6.00042	-2.69829	6.51163	0
0.5307	-25.3433	-5.41974	-4.52562	8.65278	0
0.5313	-23.8162	-6.6295	-10.0161	6.51163	0
0.5320	-23.8162	-8.46834	-10.0161	4.98763	0
0.5327	-20.4587	-8.178	-8.1888	6.81391	0
0.5333	-16.1913	-9.09742	-11.2372	8.95506	0
0.5340	-14.9675	-12.7267	-15.814	10.1768	0
0.5347	-16.4946	-14.5655	-17.9573	10.7813	0
0.5353	-18.6283	-14.8559	-18.5636	10.7813	0
0.5360	-23.2096	-18.2432	-19.1698	12.0031	0
0.5367	-28.0941	-18.2432	-19.1698	15.3659	0
0.5373	-26.8704	-14.5655	-20.3909	17.4945	0
0.5380	-24.4229	-14.5655	-24.0541	15.3659	0
0.5387	-30.2279	-17.3238	-26.4962	12.6202	0
0.5393	-37.2462	-16.6947	-26.8036	13.2248	0
0.5400	-34.192	-14.5655	-31.6879	13.8419	0
0.5407	-32.0583	-14.2752	-39.6205	12.6202	0
0.5413	-37.8528	-13.017	-42.0626	12.6202	0
0.5420	-37.2462	-9.96844	-41.149	15.3659	0
0.5427	-33.282	-9.09742	-42.0626	14.7488	0
0.5433	-44.2645	-9.96844	-41.149	12.6202	0
0.5440	-58.9077	-9.38776	-37.4858	12.6202	0
0.5447	-60.7381	-5.71008	-35.0436	12.9225	0
0.5453	-56.1673	-5.41974	-31.0731	11.7008	0
0.5460	-49.4524	-9.38776	-24.9763	12.6202	0
0.5467	-33.282	-9.6781	-21.3131	15.3659	0
0.5473	-15.5741	-4.50032	-17.6499	16.2728	0
0.5480	-5.19836	-2.66148	-12.4583	16.5876	0
0.5487	-0.627568	-6.33916	-11.852	16.5876	0
0.5493	0.59619	-7.25858	-12.1509	14.7488	0
0.5500	0.292865	-3.5809	-7.27514	13.5271	0
0.5507	3.34703	-2.66148	-2.69829	12.9225	0
0.5513	16.1599	-3.5809	0.964896	10.7813	0
0.5520	32.644	-0.532296	6.76281	9.8745	0
0.5527	34.7777	2.80665	9.20493	10.7813	0
0.5533	14.6328	1.93562	9.20493	9.8745	0
0.5540	-4.89503	1.0162	12.8681	8.95506	0
0.5547	-1.53754	-0.822639	15.925	10.7813	0
0.5553	9.74823	-3.29055	16.2239	10.7813	0
0.5560	6.08741	-1.45172	16.2239	9.25734	0
0.5567	4.257	1.93562	14.0892	11.3985	0
0.5573	21.6511	0.096781	8.59867	11.3985	0
0.5580	32.644	-2.95182	4.62808	9.25734	0
0.5587	30.1965	-3.5809	2.18596	9.8745	0
0.5593	34.7777	-1.74206	-1.16983	8.03563	0
0.5600	24.4019	-0.532296	-3.91935	2.5442	0
0.5607	-20.762	-2.95182	-6.05408	1.93963	0
0.5613	-51.5861	-5.71008	-10.3235	3.46363	0
0.5620	-40.907	-3.5809	-13.6793	2.5442	0
0.5627	-23.2096	-1.16137	-12.7657	3.46363	0
0.5633	-7.64587	-3.29055	-13.6793	4.06819	0
0.5640	14.3295	-4.50032	-19.1698	2.84648	0
0.5647	26.839	-2.37113	-25.2751	2.5442	0
0.5653	27.7594	0.096781	-30.1594	1.93963	0
0.5660	27.4561	0.096781	-31.0731	1.32248	0
0.5667	12.4991	-0.532296	-27.4099	3.16135	0
0.5673	-14.9675	1.93562	-24.6689	2.84648	0
0.5680	-24.4229	4.98422	-23.1404	1.32248	0
0.5687	-25.6466	4.0648	-21.3131	3.16135	0
0.5693	-50.6761	1.59689	-20.3909	2.5442	0
0.5700	-76.9189	1.59689	-19.4772	-1.12096	0
0.5707	-65.926	1.93562	-16.7362	1.62476	0
0.5713	-37.8528	1.93562	-13.6793	4.37047	0
0.5720	-24.1195	2.22596	-9.10247	-0.503801	0
0.5727	-12.8338	2.22596	-4.21822	-3.24952	0
0.5733	3.04371	3.14538	-2.69829	0.403041	0
0.5740	8.83825	6.48433	0.964896	1.0202	0
0.5747	12.4991	8.95224	9.20493	-1.42324	0
0.5753	30.1965	7.1134	17.445	-2.0278	0
0.5760	54.0022	3.43573	22.0218	-4.47123	0
0.5767	72.9234	4.64549	23.5503	-7.21695	0
0.5773	91.2379	8.03282	20.8008	-5.39067	0
0.5780	111.069	6.48433	17.7524	-2.34267	0
0.5787	126.936	3.14538	16.5313	-2.0278	0
0.5793	132.124	4.64549	15.0028	-2.0278	0
0.5800	126.026	6.48433	14.0892	-2.0278	0
0.5807	113.203	4.98422	13.7818	-1.42324	0
0.5813	96.7292	2.80665	12.8681	-1.72552	0
0.5820	77.5047	1.93562	11.6471	-3.24952	0
0.5827	56.4393	1.93562	10.426	-2.94724	0
0.5833	41.1894	1.93562	9.51233	-0.20152	0
0.5840	31.4202	1.0162	7.37761	0.403041	0
0.5847	22.5715	0.677467	3.71442	0.717916	0
0.5853	17.9903	-0.532296	4.02182	1.62476	0
0.5860	23.4815	-0.822639	7.37761	0.717916	0
0.5867	35.0811	1.93562	7.07021	-0.806082	0
0.5873	46.9839	1.0162	6.15655	-1.12096	0
0.5880	50.6447	-3.87124	8.29127	-3.24952	0
0.5887	39.9656	-2.95182	8.29127	-4.47123	0
0.5893	28.0628	1.30654	8.29127	-2.64496	0
0.5900	27.1528	-0.532296	15.6176	-2.0278	0
0.5907	23.7953	-3.5809	22.944	-2.64496	0
0.5913	8.83825	-1.74206	25.0787	-3.24952	0
0.5920	-7.9492	-0.241953	26.9061	-2.94724	0
0.5927	-18.0217	-1.45172	27.8197	-2.0278	0
0.5933	-22.9062	-0.822639	25.685	-2.64496	0
0.5940	-25.9499	0.677467	25.0787	-2.94724	0
0.5947	-29.6108	0.677467	23.8577	0.10076	0
0.5953	-33.8887	0.677467	19.8871	0.717916	0
0.5960	-35.7191	1.59689	20.1945	-3.56439	0
0.5967	-34.192	0.096781	23.8577	-4.77351	0
0.5973	-28.7008	-2.95182	22.944	-3.24952	0
0.5980	-20.762	-2.0324	21.1082	-2.0278	0
0.5987	-14.9675	1.59689	22.0218	-0.20152	0
0.5993	-13.1371	1.0162	22.0218	-1.72552	0
0.6000	-12.5304	-1.45172	22.0218	-4.77351	0
0.6007	-13.4404	0.096781	20.8008	-4.47123	0
0.6013	-14.6642	0.677467	15.0028	-2.64496	0
0.6020	-15.2708	-1.45172	11.9545	-2.94724	0
0.6027	-17.1012	-2.66148	15.3102	-1.42324	0
0.6033	-18.9316	-3.5809	15.925	0.403041	0
0.6040	-18.6283	-5.12939	11.9545	-1.72552	0
0.6047	-21.0654	-5.12939	12.8681	-4.16895	0
0.6053	-27.7803	-4.79066	15.6176	-3.56439	0
0.6060	-34.192	-6.00042	13.7818	-2.94724	0
0.6067	-32.0583	-6.91984	11.3397	-3.86667	0
0.6073	-21.6825	-6.33916	11.6471	-2.0278	0
0.6080	-8.55585	-4.50032	11.0408	0.717916	0
0.6087	2.4266	-3.29055	8.90607	-0.20152	0
0.6093	7.61449	-4.79066	7.98387	-2.94724	0
0.6100	6.08741	-6.00042	7.37761	-3.86667	0
0.6107	0.59619	-4.79066	5.54175	-3.86667	0
0.6113	-8.85917	-6.00042	5.24288	-3.86667	0
0.6120	-8.85917	-9.6781	6.76281	-3.86667	0
0.6127	-8.85917	-9.09742	3.71442	-5.39067	0
0.6133	-8.85917	-6.6295	-2.39089	-4.77351	0
0.6140	-8.85917	-7.83926	-2.99715	-1.72552	0
0.6147	-8.85917	-7.54892	-1.47723	-0.503801	0
0.6153	-8.85917	-3.87124	-4.52562	-3.86667	0
0.6160	-8.85917	-3.87124	-6.35294	-5.69295	0
0.6167	-8.85917	-7.54892	-3.91935	-3.56439	0
0.6173	-8.85917	-7.54892	-2.39089	-2.0278	0
0.6180	-8.85917	-6.33916	-2.08349	-2.64496	0
0.6187	-8.85917	-7.83926	-2.08349	-1.72552	0
0.6193	-8.85917	-7.83926	-1.77609	-1.12096	0
0.6200	-8.85917	-6.33916	0.666034	-2.94724	0
0.6207	-8.85917	-7.83926	1.2723	-3.86667	0
0.6213	-8.85917	-8.46834	-3.91935	-2.34267	0
0.6220	-8.85917	-5.41974	-7.574	-2.0278	0
0.6227	-8.85917	-6.00042	-4.52562	-3.86667	0
0.6233	-8.85917	-8.75868	-1.77609	-4.47123	0
0.6240	-8.85917	-7.25858	-2.69829	-3.86667	0
0.6247	-8.85917	-6.33916	-4.52562	-3.86667	0
0.6253	-8.85917	-9.09742	-7.27514	-2.94724	0
0.6260	-8.85917	-9.6781	-7.574	-2.34267	0
0.6267	-8.85917	-7.54892	-6.35294	-1.72552	0
0.6273	-8.85917	-6.91984	-8.1888	1.32248	0
0.6280	-8.85917	-6.91984	-10.0161	2.5442	0
0.6287	-8.85917	-6.91984	-7.8814	-1.42324	0
0.6293	-8.85917	-7.25858	-6.05408	-3.86667	0
0.6300	-8.85917	-7.83926	-5.43928	-2.0278	0
0.6307	-8.85917	-9.09742	-2.39089	-2.94724	0
0.6313	-8.85917	-9.09742	2.80076	-5.69295	0
0.6320	-8.85917	-7.54892	5.24288	-2.94724	0
0.6327	-8.85917	-9.09742	6.46395	-0.503801	0
0.6333	-8.85917	-11.2266	7.37761	-3.24952	0
0.6340	-8.85917	-10.5975	7.37761	-3.86667	0
0.6347	-8.85917	-8.46834	6.46395	-1.72552	0
0.6353	-8.85917	-7.83926	6.46395	-4.16895	0
0.6360	-8.85917	-9.09742	7.37761	-5.99523	0
0.6367	-8.85917	-11.8073	8.29127	-4.16895	0
0.6373	-8.85917	-12.146	10.1271	-4.77351	0
0.6380	-8.85917	-10.3072	13.4829	-7.53183	0
0.6387	-8.85917	-10.8879	15.6176	-7.53183	0
0.6393	-8.85917	-11.2266	14.3966	-8.43867	0
0.6400	-8.85917	-9.09742	11.3397	-10.2775	0
0.6407	-8.85917	-9.09742	9.81973	-10.2775	0
0.6413	-8.85917	-12.146	9.20493	-10.2775	0
0.6420	-8.85917	-11.2266	9.20493	-9.96267	0
0.6427	-8.85917	-7.54892	8.29127	-7.53183	0
0.6433	-8.85917	-8.178	5.54175	-5.39067	0
0.6440	-8.85917	-11.5169	4.02182	-5.08839	0
0.6447	-8.85917	-10.8879	4.93548	-5.99523	0
0.6453	-8.85917	-9.09742	1.2723	-7.21695	0
0.6460	-8.85917	-10.8879	-6.35294	-8.74095	0
0.6467	-8.85917	-13.6461	-7.8814	-11.4993	0
0.6473	-8.85917	-12.7267	-2.39089	-12.1038	0
0.6480	-52.2032	-11.5169	-3.30455	-9.3581	0
0.6487	-52.5065	-9.96844	-11.852	-9.3581	0
0.6493	-36.3257	-8.75868	-15.2078	-9.3581	0
0.6500	-16.4946	-8.178	-12.1509	-9.3581	0
0.6507	-11.3067	-7.83926	-13.3719	-13.6278	0
0.6513	-7.64587	-7.25858	-16.4288	-15.769	0
0.6520	6.39074	-7.83926	-15.5152	-10.8821	0
0.6527	5.48076	-6.6295	-15.2078	-8.74095	0
0.6533	-21.3792	-4.20997	-14.2941	-10.5798	0
0.6540	-41.5136	-4.20997	-8.1888	-9.05582	0
0.6547	-40.907	-5.71008	-2.08349	-8.13639	0
0.6553	-38.4699	-6.33916	0.964896	-9.3581	0
0.6560	-34.7987	-6.91984	4.32068	-6.61239	0
0.6567	-25.04	-7.83926	8.29127	-4.47123	0
0.6573	-17.7183	-7.25858	9.81973	-6.31011	0
0.6580	-12.5304	-5.41974	9.81973	-5.39067	0
0.6587	-4.59171	-5.41974	11.9545	-3.56439	0
0.6593	-1.53754	-7.83926	15.6176	-6.61239	0
0.6600	0.899514	-9.09742	15.925	-9.66039	0
0.6607	19.8207	-7.25858	13.7818	-9.05582	0
0.6613	44.8502	-6.91984	13.7818	-7.53183	0
0.6620	59.4935	-7.54892	14.704	-5.08839	0
0.6627	74.1472	-6.6295	13.1755	-2.0278	0
0.6633	96.7292	-6.6295	12.8681	-2.64496	0
0.6640	109.845	-7.83926	11.9545	-4.77351	0
0.6647	107.105	-7.25858	9.51233	-3.24952	0
0.6653	107.105	-6.00042	9.81973	1.32248	0
0.6660	108.329	-6.33916	9.20493	2.84648	0
0.6667	96.7292	-5.41974	4.62808	1.62476	0
0.6673	81.4688	-3.29055	1.8871	1.62476	0
0.6680	71.6997	-2.66148	3.71442	3.46363	0
0.6687	57.9664	-3.87124	5.24288	3.46363	0
0.6693	43.6264	-5.12939	4.32068	-1.12096	0
0.6700	37.8319	-3.87124	0.964896	-4.16895	0
0.6707	32.644	-1.74206	-4.52562	-2.94724	0
0.6713	22.2682	-1.16137	-8.1888	-2.94724	0
0.6720	12.1957	-2.66148	-10.9383	-4.77351	0
0.6727	1.51662	-5.12939	-15.814	-4.47123	0
0.6733	-11.0034	-6.00042	-18.871	-2.34267	0
0.6740	-21.3792	-4.50032	-18.2562	-3.86667	0
0.6747	-31.1378	-3.29055	-18.871	-5.69295	0
0.6753	-40.3003	-2.66148	-20.092	-3.86667	0
0.6760	-42.7374	-1.74206	-21.3131	-1.42324	0
0.6767	-38.7733	-2.0324	-21.612	-2.0278	0
0.6773	-30.5312	-4.50032	-19.7846	-3.24952	0
0.6780	-27.477	-4.50032	-16.4288	-3.24952	0
0.6787	-54.3369	-2.37113	-11.852	-4.77351	0
0.6793	-107.126	-1.74206	-6.66034	-6.61239	0
0.6800	-141.611	-0.822639	-2.99715	-6.61239	0
0.6807	-141.307	0.096781	3.71442	-6.61239	0
0.6813	-125.744	-1.45172	15.0028	-6.61239	0
0.6820	-100.108	-1.74206	22.944	-3.86667	0
0.6827	-68.0702	0.096781	24.4639	-0.20152	0
0.6833	-51.2828	0.677467	25.685	-1.12096	0
0.6840	-50.6761	-1.74206	26.9061	-3.56439	0
0.6847	-48.8457	-5.12939	24.7713	-3.56439	0
0.6853	-46.0949	-7.25858	22.0218	-2.94724	0
0.6860	-39.6832	-5.71008	20.8008	-2.64496	0
0.6867	-23.2096	-3.87124	19.5797	0.10076	0
0.6873	-6.42211	-4.20997	18.9734	3.16135	0
0.6880	5.78409	-5.12939	18.3586	2.24191	0
0.6887	20.7411	-4.50032	18.3586	1.0202	0
0.6893	37.5286	-2.95182	19.2808	2.5442	0
0.6900	50.0381	-3.5809	17.1461	2.5442	0
0.6907	55.8326	-6.6295	11.9545	0.10076	0
0.6913	54.9227	-6.33916	9.20493	1.0202	0
0.6920	51.8685	-4.20997	9.81973	2.84648	0
0.6927	51.8685	-5.71008	7.98387	0.717916	0
0.6933	51.5652	-8.178	4.32068	-0.503801	0
0.6940	48.2077	-7.25858	0.964896	2.24191	0
0.6947	45.1535	-7.25858	-2.69829	1.32248	0
0.6953	41.796	-9.09742	-3.91935	-1.42324	0
0.6960	38.1352	-7.25858	-2.69829	2.24191	0
0.6967	38.1352	-6.00042	-5.13188	7.12878	0
0.6973	39.0452	-8.46834	-12.7657	5.90707	0
0.6980	36.0015	-8.178	-18.2562	3.46363	0
0.6987	28.3661	-5.71008	-17.0351	3.46363	0
0.6993	20.7411	-5.71008	-15.5152	4.37047	0
0.7000	12.8024	-7.25858	-15.814	6.51163	0
0.7007	8.83825	-8.46834	-17.0351	7.73335	0
0.7013	11.5786	-7.83926	-16.4288	7.73335	0
0.7020	8.83825	-5.41974	-11.852	9.8745	0
0.7027	-13.1371	-5.71008	-6.35294	11.7008	0
0.7033	-41.2103	-7.25858	-5.13188	10.7813	0
0.7040	-54.9436	-5.41974	-5.43928	11.7008	0
0.7047	-61.0519	-4.79066	-1.16983	14.1442	0
0.7053	-70.5073	-7.25858	2.80076	13.2248	0
0.7060	-73.8648	-7.25858	3.09962	12.9225	0
0.7067	-68.9802	-4.50032	6.15655	15.3659	0
0.7073	-65.3194	-4.50032	14.704	15.9705	0
0.7080	-59.8282	-4.50032	18.9734	15.9705	0
0.7087	-49.7557	-3.5809	15.0028	16.5876	0
0.7093	-40.6037	-4.50032	10.1271	16.2728	0
0.7100	-30.5312	-5.41974	9.81973	15.6682	0
0.7107	-17.7183	-3.29055	11.9545	15.9705	0
0.7113	-6.42211	-4.50032	11.0408	14.4465	0
0.7120	4.87411	-8.46834	7.98387	15.0511	0
0.7127	23.1782	-9.96844	7.07021	17.8094	0
0.7133	39.9656	-7.54892	7.68501	16.2728	0
0.7140	44.5469	-5.71008	7.68501	13.5271	0
0.7147	44.2331	-7.25858	7.07021	15.0511	0
0.7153	47.9044	-9.09742	6.46395	16.2728	0
0.7160	47.9044	-7.25858	6.46395	14.4465	0
0.7167	42.7165	-5.12939	5.54175	12.0031	0
0.7173	38.1352	-5.41974	2.80076	9.8745	0
0.7180	28.0628	-7.25858	0.0512334	10.7813	0
0.7187	8.83825	-6.91984	2.18596	15.6682	0
0.7193	-4.89503	-6.6295	3.71442	18.7162	0
0.7200	-4.28838	-7.83926	0.666034	17.8094	0
0.7207	-3.98506	-7.54892	0.0512334	16.2728	0
0.7213	-5.81546	-7.25858	2.18596	15.9705	0
0.7220	3.95368	-8.75868	0.964896	17.4945	0
0.7227	23.4815	-9.38776	-1.47723	18.7162	0
0.7233	38.1352	-8.46834	-0.862429	17.1922	0
0.7240	45.1535	-9.09742	0.0512334	16.5876	0
0.7247	46.9839	-9.6781	0.0512334	16.8899	0
0.7253	45.4569	-6.33916	-0.862429	14.4465	0
0.7260	39.9656	-5.71008	-5.13188	10.7813	0
0.7267	28.9832	-8.178	-7.8814	8.03563	0
0.7273	22.2682	-6.6295	-4.52562	6.51163	0
0.7280	26.2323	-3.87124	-3.91935	8.03563	0
0.7287	29.5898	-3.29055	-9.40987	9.25734	0
0.7293	27.4561	-1.45172	-10.0161	5.90707	0
0.7300	26.2323	-0.822639	-6.35294	4.37047	0
0.7307	12.4991	-3.87124	-6.66034	7.12878	0
0.7313	-20.4587	-5.41974	-10.3235	7.43107	0
0.7320	-46.3982	-4.79066	-12.7657	4.68535	0
0.7327	-52.5065	-5.41974	-12.7657	2.84648	0
0.7333	-51.5861	-4.79066	-12.1509	2.24191	0
0.7340	-50.6761	-4.50032	-12.7657	2.5442	0
0.7347	-48.8457	-6.33916	-14.593	1.62476	0
0.7353	-46.7015	-4.50032	-17.0351	-0.806082	0
0.7360	-41.5136	-0.822639	-20.6983	-0.806082	0
0.7367	-34.192	-2.0324	-24.3615	0.10076	0
0.7373	-27.477	-4.50032	-24.9763	-1.12096	0
0.7380	-20.762	-4.20997	-26.4962	-1.12096	0
0.7387	-14.9675	-4.79066	-30.1594	-0.20152	0
0.7393	-11.9133	-5.41974	-31.0731	-1.12096	0
0.7400	-9.17295	-4.79066	-29.5531	-2.0278	0
0.7407	-8.85917	-5.41974	-27.4099	-2.64496	0
0.7413	-12.5304	-6.91984	-24.9763	-2.34267	0
0.7420	-16.4946	-5.12939	-23.4478	-1.12096	0
0.7427	-21.0654	0.677467	-19.7846	-2.0278	0
0.7433	-22.5925	3.43573	-13.0731	-5.69295	0
0.7440	-14.9675	-1.74206	-9.10247	-6.61239	0
0.7447	-3.98506	-6.33916	-7.574	-4.47123	0
0.7453	9.14158	-6.00042	-4.21822	-3.24952	0
0.7460	29.5898	-5.41974	-2.69829	-2.64496	0
0.7467	47.9044	-4.50032	-4.52562	-2.0278	0
0.7473	55.8326	-1.45172	-2.69829	-1.12096	0
0.7480	64.9847	-1.16137	0.666034	0.717916	0
0.7487	74.4505	-2.66148	1.8871	0.717916	0
0.7493	68.9593	-1.74206	3.40702	-1.12096	0
0.7500	45.4569	-2.66148	3.71442	-1.42324	0
0.7507	19.8207	-2.95182	0.964896	-1.72552	0
0.7513	8.2316	-0.822639	1.2723	-2.0278	0
0.7520	3.95368	-0.822639	1.2723	-0.20152	0
0.7527	-15.8775	-5.12939	-4.52562	0.717916	0
0.7533	-40.6037	-6.91984	-9.10247	-0.20152	0
0.7540	-44.8711	-4.79066	-10.3235	-0.503801	0
0.7547	-39.6832	-2.66148	-14.593	1.32248	0
0.7553	-42.1307	-3.29055	-17.3425	3.16135	0
0.7560	-39.9865	-6.6295	-16.7362	0.403041	0
0.7567	-32.3616	-7.25858	-21.3131	-4.77351	0
0.7573	-26.8704	-5.71008	-29.2457	-4.77351	0
0.7580	-16.4946	-6.33916	-31.0731	-0.503801	0
0.7587	-2.14419	-5.41974	-29.852	0.403041	0
0.7593	7.91782	-2.66148	-31.9953	-1.42324	0
0.7600	15.2499	-2.66148	-33.8226	-1.12096	0
0.7607	20.4378	-3.87124	-31.0731	-0.503801	0
0.7613	26.5357	-3.5809	-26.4962	-2.0278	0
0.7620	36.3048	-4.50032	-21.0057	-2.0278	0
0.7627	41.4927	-4.79066	-14.2941	0.717916	0
0.7633	45.4569	-3.29055	-7.8814	2.5442	0
0.7640	57.0564	-4.79066	-1.77609	1.93963	0
0.7647	64.0747	-8.178	5.24288	0.403041	0
0.7653	62.5476	-6.6295	12.8681	0.403041	0
0.7660	61.941	-4.20997	19.2808	2.24191	0
0.7667	53.0923	-3.29055	23.8577	4.06819	0
0.7673	34.4744	-2.66148	28.7419	3.46363	0
0.7680	25.0086	-2.66148	30.2619	3.16135	0
0.7687	21.6511	-1.74206	26.5987	4.37047	0
0.7693	11.8924	-0.822639	25.0787	2.5442	0
0.7700	3.95368	-1.74206	27.5209	-0.503801	0
0.7707	-2.14419	-1.74206	26.9061	-0.503801	0
0.7713	-11.3067	-0.241953	23.8577	0.403041	0
0.7720	-14.0471	-0.822639	23.8577	1.0202	0
0.7727	-9.47628	-2.66148	23.5503	2.5442	0
0.7733	-10.6896	-1.74206	18.3586	1.93963	0
0.7740	-17.4046	-0.822639	14.704	1.62476	0
0.7747	-21.3792	-0.241953	15.6176	4.37047	0
0.7753	-21.0654	-0.822639	14.0892	5.28991	0
0.7760	-17.7183	-2.37113	7.37761	4.37047	0
0.7767	-16.7979	-2.66148	2.80076	7.12878	0
0.7773	-22.5925	-2.37113	-0.555028	7.43107	0
0.7780	-29.6108	-1.74206	-4.83302	5.28991	0
0.7787	-36.3257	0.096781	-6.35294	6.51163	0
0.7793	-42.4341	-0.241953	-5.13188	6.20935	0
0.7800	-42.4341	-2.66148	-6.96774	2.5442	0
0.7807	-42.4341	-3.5809	-10.3235	3.46363	0
0.7813	-42.4341	-3.29055	-11.5446	5.28991	0
0.7820	-42.4341	-1.74206	-10.3235	2.24191	0
0.7827	-42.4341	0.677467	-6.66034	-1.12096	0
0.7833	-42.4341	-0.532296	-4.52562	0.10076	0
0.7840	-42.4341	-3.29055	-7.27514	0.717916	0
0.7847	-42.4341	-0.822639	-7.8814	0.10076	0
0.7853	-42.4341	1.59689	-3.91935	1.0202	0
0.7860	-42.4341	0.096781	-1.77609	1.32248	0
0.7867	-42.4341	-0.532296	0.0512334	-0.20152	0
0.7873	-42.4341	0.096781	6.76281	0.717916	0
0.7880	-42.4341	0.096781	11.0408	2.24191	0
0.7887	-42.4341	0.387124	11.6471	0.10076	0
0.7893	-42.4341	-1.45172	14.0892	-2.0278	0
0.7900	-42.4341	-5.41974	14.3966	-0.20152	0
0.7907	-42.4341	-5.12939	9.20493	1.93963	0
0.7913	-42.4341	-2.95182	9.51233	1.62476	0
0.7920	-42.4341	-4.50032	15.6176	-0.806082	0
0.7927	-42.4341	-7.83926	14.704	-2.0278	0
0.7933	-42.4341	-8.178	9.20493	-1.12096	0
0.7940	-42.4341	-5.41974	9.81973	-1.12096	0
0.7947	-42.4341	-4.50032	11.0408	-1.42324	0
0.7953	-42.4341	-6.33916	8.59867	-1.72552	0
0.7960	-42.4341	-6.33916	7.98387	-2.64496	0
0.7967	-42.4341	-2.95182	10.1271	-2.94724	0
0.7973	-42.4341	-2.37113	9.51233	-2.64496	0
0.7980	-42.4341	-4.50032	7.37761	-3.86667	0
0.7987	-42.4341	-4.20997	6.46395	-5.69295	0
0.7993	-42.4341	-4.50032	6.46395	-5.08839	0
0.8000	-42.4341	-6.6295	7.68501	-3.86667	0
0.8007	-42.4341	-7.25858	9.51233	-4.47123	0
0.8013	-42.4341	-6.00042	9.81973	-4.77351	0
0.8020	-42.4341	-5.41974	7.37761	-5.69295	0
0.8027	-42.4341	-6.33916	6.46395	-6.61239	0
0.8033	-42.4341	-7.25858	8.29127	-6.31011	0
0.8040	-30.5312	-7.83926	8.59867	-6.31011	0
0.8047	-14.9675	-8.178	4.02182	-6.91467	0
0.8053	-2.45798	-8.178	0.0512334	-7.53183	0
0.8060	10.6687	-7.25858	-0.862429	-7.53183	0
0.8067	24.4019	-6.91984	-1.47723	-6.61239	0
0.8073	36.9115	-7.25858	-2.08349	-5.69295	0
0.8080	49.7348	-6.33916	-4.21822	-5.99523	0
0.8087	58.2802	-5.41974	-6.66034	-5.69295	0
0.8093	55.226	-6.6295	-6.96774	-4.77351	0
0.8100	46.0635	-6.6295	-7.27514	-5.69295	0
0.8107	39.0452	-6.6295	-10.9383	-6.31011	0
0.8113	33.554	-9.38776	-10.9383	-6.91467	0
0.8120	28.0628	-10.5975	-8.4962	-8.43867	0
0.8127	26.2323	-7.25858	-9.40987	-7.21695	0
0.8133	28.9832	-6.00042	-11.5446	-5.08839	0
0.8140	35.3844	-8.75868	-12.7657	-6.61239	0
0.8147	41.4927	-9.09742	-16.7362	-8.74095	0
0.8153	40.8756	-7.54892	-20.6983	-8.43867	0
0.8160	34.7777	-8.178	-21.0057	-8.43867	0
0.8167	25.6257	-8.75868	-20.3909	-9.66039	0
0.8173	13.4195	-7.25858	-20.092	-9.3581	0
0.8180	3.04371	-6.33916	-19.7846	-6.61239	0
0.8187	-2.45798	-8.75868	-18.2562	-4.77351	0
0.8193	-4.59171	-10.3072	-15.814	-6.91467	0
0.8200	-3.06462	-6.33916	-13.6793	-11.1844	0
0.8207	-3.06462	-2.66148	-10.0161	-12.4061	0
0.8213	-8.55585	-5.12939	-3.61195	-12.1038	0
0.8220	-13.1371	-6.91984	0.964896	-12.7084	0
0.8227	-15.2708	-4.50032	2.80076	-10.2775	0
0.8233	-14.0471	-4.20997	5.24288	-7.53183	0
0.8240	-5.81546	-4.79066	4.62808	-8.74095	0
0.8247	-5.81546	-4.50032	0.964896	-8.13639	0
0.8253	-24.1195	-4.79066	1.2723	-4.16895	0
0.8260	-37.8528	-3.5809	3.09962	-4.77351	0
0.8267	-43.6578	-1.74206	2.18596	-7.53183	0
0.8273	-57.0773	-4.20997	1.8871	-7.53183	0
0.8280	-65.0161	-6.00042	2.80076	-7.53183	0
0.8287	-57.6944	-4.20997	-0.256167	-9.05582	0
0.8293	-53.1132	-4.50032	-4.21822	-9.3581	0
0.8300	-52.5065	-6.00042	-5.43928	-7.53183	0
0.8307	-47.622	-4.50032	-4.52562	-6.91467	0
0.8313	-43.0407	-3.29055	-2.39089	-8.43867	0
0.8320	-34.192	-3.29055	-1.16983	-8.13639	0
0.8327	-20.4587	-2.95182	-3.30455	-5.99523	0
0.8333	-12.5304	-2.66148	-5.13188	-5.99523	0
0.8340	-3.98506	-1.74206	-5.43928	-7.53183	0
0.8347	7.91782	-1.74206	-7.27514	-7.83411	0
0.8353	14.3295	-4.50032	-10.9383	-7.83411	0
0.8360	24.7053	-4.50032	-14.593	-7.83411	0
0.8367	40.8756	-0.822639	-18.871	-5.39067	0
0.8373	49.1177	-2.0324	-20.092	-2.94724	0
0.8380	60.7172	-5.71008	-17.9573	-2.64496	0
0.8387	76.5842	-4.20997	-17.3425	-2.0278	0
0.8393	73.2267	-2.37113	-19.4772	-2.94724	0
0.8400	58.5835	-5.71008	-19.7846	-5.69295	0
0.8407	49.421	-7.25858	-19.1698	-5.99523	0
0.8413	37.5286	-5.12939	-21.9194	-4.47123	0
0.8420	30.8136	-4.50032	-23.4478	-4.47123	0
0.8427	34.1711	-6.00042	-18.2562	-4.77351	0
0.8433	18.9107	-6.91984	-12.7657	-5.08839	0
0.8440	-13.1371	-6.91984	-14.593	-5.69295	0
0.8447	-33.8887	-6.33916	-17.9573	-5.99523	0
0.8453	-44.5678	-8.178	-18.5636	-6.91467	0
0.8460	-47.3186	-10.3072	-20.092	-7.21695	0
0.8467	-32.3616	-9.09742	-21.0057	-5.69295	0
0.8473	-14.0471	-8.178	-18.871	-5.69295	0
0.8480	-3.36795	-9.96844	-17.6499	-6.61239	0
0.8487	8.83825	-10.8879	-20.6983	-4.77351	0
0.8493	15.2499	-8.178	-20.092	-3.24952	0
0.8500	6.08741	-6.6295	-14.593	-3.86667	0
0.8507	-4.28838	-5.41974	-11.5446	-4.16895	0
0.8513	-5.81546	-5.71008	-9.40987	-3.86667	0
0.8520	-3.36795	-9.6781	-4.52562	-3.86667	0
0.8527	-1.23422	-11.8073	0.666034	-3.24952	0
0.8533	-2.14419	-8.75868	2.18596	-3.86667	0
0.8540	-5.50168	-8.46834	4.93548	-5.69295	0
0.8547	-7.64587	-10.8879	7.98387	-5.69295	0
0.8553	-11.0034	-8.46834	7.68501	-4.77351	0
0.8560	-16.4946	-4.50032	8.90607	-3.86667	0
0.8567	-21.0654	-5.41974	12.2619	-2.94724	0
0.8573	-27.1737	-9.09742	11.6471	-1.12096	0
0.8580	-35.4158	-9.38776	10.1271	-1.12096	0
0.8587	-36.3257	-5.41974	12.8681	-2.94724	0
0.8593	-29.0041	-2.66148	13.7818	-3.86667	0
0.8600	-20.1554	-2.0324	11.9545	-2.0278	0
0.8607	-7.02876	-0.241953	13.1755	-0.806082	0
0.8613	15.5532	1.0162	14.704	-1.72552	0
0.8620	42.4027	-1.45172	12.5607	-2.0278	0
0.8627	57.9664	-2.0324	11.3397	-1.72552	0
0.8633	56.7531	1.0162	12.8681	-2.34267	0
0.8640	47.2873	1.93562	13.4829	-3.24952	0
0.8647	33.554	0.096781	10.1271	-4.16895	0
0.8653	10.3653	-0.822639	5.84915	-5.69295	0
0.8660	-17.7183	-2.66148	4.62808	-5.99523	0
0.8667	-34.192	-3.87124	5.24288	-5.69295	0
0.8673	-40.6037	-2.0324	4.02182	-6.31011	0
0.8680	-50.6761	-0.822639	1.8871	-6.31011	0
0.8687	-72.641	-3.5809	0.0512334	-5.99523	0
0.8693	-95.5368	-3.87124	-0.862429	-5.69295	0
0.8700	-97.0639	0.096781	0.358634	-3.86667	0
0.8707	-77.2223	1.93562	-1.77609	-3.56439	0
0.8713	-63.1856	1.0162	-8.4962	-6.31011	0
0.8720	-59.8282	1.59689	-10.3235	-6.61239	0
0.8727	-47.3186	2.51631	-10.6309	-4.47123	0
0.8733	-36.0224	1.30654	-16.1214	-5.08839	0
0.8740	-45.4882	-0.532296	-20.6983	-3.86667	0
0.8747	-58.9077	-1.16137	-21.612	-1.42324	0
0.8753	-57.9978	0.096781	-24.3615	-4.47123	0
0.8760	-5.81546	2.22596	-27.4099	-9.3581	0
0.8767	-5.81546	1.0162	-30.4668	-8.13639	0
0.8773	-5.81546	-2.66148	-34.7362	-5.69295	0
0.8780	-5.81546	-3.87124	-36.2647	-6.91467	0
0.8787	-5.81546	-3.5809	-31.6879	-8.43867	0
0.8793	-5.81546	-4.50032	-25.5825	-7.53183	0
0.8800	-5.81546	-4.20997	-23.1404	-4.47123	0
0.8807	-5.81546	-1.16137	-21.612	-1.12096	0
0.8813	-5.81546	1.0162	-17.3425	-1.42324	0
0.8820	-5.81546	-0.822639	-13.6793	-5.69295	0
0.8827	-5.81546	-3.29055	-10.9383	-7.53183	0
0.8833	-5.81546	-4.20997	-7.27514	-4.47123	0
0.8840	-5.81546	-6.00042	-5.43928	-1.12096	0
0.8847	-5.81546	-8.178	-3.61195	-1.12096	0
0.8853	-5.81546	-4.50032	2.49336	-2.94724	0
0.8860	-5.81546	0.677467	8.29127	-3.24952	0
0.8867	-5.81546	-1.74206	11.6471	-1.12096	0
0.8873	-5.81546	-5.41974	16.5313	-1.12096	0
0.8880	-5.81546	-4.20997	16.8387	-4.77351	0
0.8887	-5.81546	-3.5809	12.8681	-3.86667	0
0.8893	-5.81546	-3.87124	13.4829	-0.806082	0
0.8900	-5.81546	-2.95182	14.704	-2.0278	0
0.8907	-5.81546	-4.50032	11.9545	-3.56439	0
0.8913	-5.81546	-5.71008	14.0892	-2.0278	0
0.8920	-5.81546	-4.79066	18.3586	-2.34267	0
0.8927	-5.81546	-6.00042	16.8387	-2.94724	0
0.8933	-5.81546	-7.54892	17.1461	-2.0278	0
0.8940	-5.81546	-5.41974	21.1082	-2.94724	0
0.8947	-5.81546	-2.66148	21.4156	-5.99523	0
0.8953	-5.81546	-4.20997	19.8871	-5.69295	0
0.8960	-5.81546	-5.71008	18.3586	-2.0278	0
0.8967	-5.81546	-3.87124	16.5313	-0.503801	0
0.8973	-5.81546	-0.822639	16.5313	-1.12096	0
0.8980	-5.81546	-1.74206	16.2239	-0.806082	0
0.8987	-5.81546	-4.20997	15.925	-0.20152	0
0.8993	-5.81546	-4.20997	21.1082	-2.0278	0
0.9000	-3.67127	-6.33916	23.8577	-3.24952	0
0.9007	7.31117	-8.75868	19.5797	-2.34267	0
0.9013	17.687	-5.41974	17.1461	-3.24952	0
0.9020	24.0986	-4.20997	17.1461	-3.86667	0
0.9027	28.9832	-9.09742	17.445	-2.0278	0
0.9033	33.554	-11.2266	20.1945	-2.34267	0
0.9040	37.2148	-9.6781	19.8871	-3.86667	0
0.9047	44.2331	-9.09742	13.7818	-2.94724	0
0.9053	55.8326	-7.83926	12.8681	-4.16895	0
0.9060	61.0205	-6.91984	16.2239	-6.61239	0
0.9067	56.136	-9.38776	14.704	-4.47123	0
0.9073	54.6089	-10.8879	12.8681	-2.64496	0
0.9080	57.6631	-9.09742	12.8681	-3.24952	0
0.9087	58.2802	-6.33916	11.0408	-1.42324	0
0.9093	64.0747	-5.12939	10.1271	0.10076	0
0.9100	74.4505	-6.33916	10.7334	0.403041	0
0.9107	78.718	-6.6295	9.20493	1.62476	0
0.9113	77.808	-5.12939	8.59867	0.403041	0
0.9120	77.808	-5.41974	9.20493	-4.16895	0
0.9127	77.808	-7.25858	7.68501	-3.86667	0
0.9133	77.808	-6.33916	5.84915	1.0202	0
0.9140	77.808	-5.12939	5.84915	3.76591	0
0.9147	77.808	-4.50032	3.71442	2.5442	0
0.9153	77.808	-2.37113	0.358634	1.62476	0
0.9160	77.808	-3.87124	1.8871	3.46363	0
0.9167	77.808	-8.178	3.71442	5.90707	0
0.9173	77.808	-7.25858	0.0512334	5.28991	0
0.9180	77.808	-4.50032	-2.99715	4.98763	0
0.9187	77.808	-6.33916	-0.862429	6.20935	0
0.9193	77.808	-9.96844	0.0512334	4.98763	0
0.9200	77.808	-9.96844	0.0512334	3.46363	0
0.9207	77.808	-7.83926	5.54175	5.28991	0
0.9213	77.808	-4.79066	9.20493	6.81391	0
0.9220	77.808	-4.20997	7.37761	7.12878	0
0.9227	77.808	-6.33916	8.29127	7.12878	0
0.9233	77.808	-5.41974	9.81973	4.68535	0
0.9240	-11.61	-2.37113	5.54175	3.76591	0
0.9247	-15.8775	-3.29055	0.964896	4.98763	0
0.9253	-25.3433	-4.20997	-0.862429	3.46363	0
0.9260	-30.2279	-2.0324	-4.21822	2.24191	0
0.9267	-31.4412	-2.66148	-6.35294	4.68535	0
0.9273	-35.7191	-3.5809	-3.61195	5.28991	0
0.9280	-35.7191	-0.241953	-0.862429	4.37047	0
0.9287	-28.3975	1.93562	-0.862429	6.20935	0
0.9293	-24.1195	1.93562	0.964896	8.03563	0
0.9300	-25.04	2.51631	2.49336	8.03563	0
0.9307	-27.1737	1.0162	1.8871	8.33791	0
0.9313	-38.7733	-1.45172	3.40702	7.12878	0
0.9320	-61.0519	1.0162	7.98387	4.37047	0
0.9327	-77.5256	1.59689	11.6471	4.68535	0
0.9333	-74.4714	-1.16137	11.9545	4.68535	0
0.9340	-58.9077	-0.822639	11.9545	0.717916	0
0.9347	-47.0153	0.387124	11.9545	-0.20152	0
0.9353	-38.4699	-1.74206	12.8681	2.5442	0
0.9360	-38.4699	-1.45172	14.704	1.62476	0
0.9367	-38.4699	0.677467	14.704	-1.12096	0
0.9373	-38.4699	-0.532296	11.6471	-0.503801	0
0.9380	-38.4699	-1.45172	10.1271	-0.503801	0
0.9387	-38.4699	-0.822639	9.51233	-1.12096	0
0.9393	-38.4699	-1.45172	8.59867	0.717916	0
0.9400	-38.4699	-0.822639	9.81973	1.62476	0
0.9407	-38.4699	-0.822639	11.0408	1.93963	0
0.9413	-38.4699	-0.822639	7.98387	2.5442	0
0.9420	-38.4699	1.0162	5.84915	-0.20152	0
0.9427	-38.4699	1.59689	6.76281	-2.64496	0
0.9433	-38.4699	0.096781	5.84915	0.403041	0
0.9440	-38.4699	1.0162	4.62808	3.16135	0
0.9447	-38.4699	0.387124	5.54175	0.717916	0
0.9453	-38.4699	-3.29055	4.62808	-0.503801	0
0.9460	-38.4699	-2.66148	3.71442	2.24191	0
0.9467	-38.4699	0.096781	5.54175	3.16135	0
0.9473	-38.4699	-1.16137	5.54175	1.32248	0
0.9480	-38.4699	-1.16137	1.8871	0.717916	0
0.9487	-38.4699	-0.241953	0.0512334	1.32248	0
0.9493	-38.4699	-1.45172	-0.555028	-0.806082	0
0.9500	-38.4699	-2.0324	-2.39089	-2.0278	0
0.9507	-38.4699	-1.74206	-4.21822	1.0202	0
0.9513	-38.4699	-2.66148	-6.05408	2.5442	0
0.9520	-38.4699	-2.66148	-8.79507	-0.503801	0
0.9527	-38.4699	-1.74206	-10.6309	-1.12096	0
0.9533	-38.4699	-1.74206	-10.0161	1.62476	0
0.9540	-38.4699	-2.37113	-10.0161	-0.503801	0
0.9547	-38.4699	-3.87124	-10.9383	-5.08839	0
0.9553	-38.4699	-2.66148	-10.6309	-4.47123	0
0.9560	-38.4699	1.59689	-10.9383	-2.0278	0
0.9567	-38.4699	0.387124	-13.3719	-2.34267	0
0.9573	-38.4699	-3.5809	-15.814	-2.94724	0
0.9580	-38.4699	-2.95182	-17.9573	-3.24952	0
0.9587	-38.4699	-1.74206	-19.4772	-5.69295	0
0.9593	-38.4699	-3.5809	-19.1698	-6.61239	0
0.9600	-38.4699	-3.29055	-17.9573	-5.99523	0
0.9607	-38.4699	-2.66148	-19.1698	-6.61239	0
0.9613	-38.4699	-4.20997	-20.3909	-8.43867	0
0.9620	-38.4699	-3.5809	-18.871	-9.66039	0
0.9627	-38.4699	-3.5809	-15.5152	-10.2775	0
0.9633	-38.4699	-4.79066	-12.7657	-12.7084	0
0.9640	-38.4699	-3.5809	-10.0161	-14.8495	0
0.9647	-38.4699	-2.95182	-6.66034	-13.3255	0
0.9653	-38.4699	-5.71008	-3.30455	-9.96267	0
0.9660	-38.4699	-6.6295	-1.77609	-9.3581	0
0.9667	-38.4699	-4.50032	-3.30455	-11.1844	0
0.9673	-38.4699	-3.5809	-4.83302	-12.1038	0
0.9680	-38.4699	-3.87124	-5.13188	-12.1038	0
0.9687	-38.4699	-3.5809	-4.83302	-12.1038	0
0.9693	-38.4699	-2.66148	-5.13188	-12.1038	0
0.9700	-38.4699	-2.95182	-7.8814	-13.3255	0
0.9707	-38.4699	-2.95182	-12.4583	-15.1518	0
0.9713	-38.4699	-2.66148	-10.9383	-15.769	0
0.9720	-38.4699	-4.50032	-5.74668	-15.1518	0
0.9727	-38.4699	-6.91984	-9.10247	-13.3255	0
0.9733	-38.4699	-6.6295	-17.6499	-10.8821	0
0.9740	-38.4699	-4.20997	-17.3425	-9.66039	0
0.9747	-38.4699	-2.95182	-13.6793	-9.66039	0
0.9753	-38.4699	-5.41974	-15.5152	-8.74095	0
0.9760	-38.4699	-9.09742	-17.3425	-7.53183	0
0.9767	-38.4699	-8.46834	-15.814	-7.53183	0
0.9773	-38.4699	-7.25858	-12.1509	-7.53183	0
0.9780	-38.4699	-8.46834	-5.43928	-6.61239	0
0.9787	-38.4699	-8.46834	-1.47723	-6.61239	0
0.9793	-38.4699	-6.6295	-3.61195	-6.61239	0
0.9800	-38.4699	-6.00042	-1.47723	-5.08839	0
0.9807	-38.4699	-6.00042	2.80076	-3.86667	0
0.9813	-38.4699	-7.25858	0.358634	-4.77351	0
0.9820	-38.4699	-8.178	-2.08349	-4.77351	0
0.9827	-38.4699	-6.00042	2.18596	-3.86667	0
0.9833	-38.4699	-5.41974	5.24288	-4.16895	0
0.9840	-31.4412	-9.38776	2.80076	-4.77351	0
0.9847	-37.8528	-10.3072	0.358634	-3.86667	0
0.9853	-37.5495	-8.178	-0.862429	-3.56439	0
0.9860	-44.2645	-8.178	-2.39089	-3.56439	0
0.9867	-49.149	-8.178	-5.74668	-4.16895	0
0.9873	-42.7374	-6.91984	-9.10247	-4.47123	0
0.9880	-36.3257	-7.54892	-10.0161	-2.0278	0
0.9887	-33.282	-9.09742	-11.852	1.0202	0
0.9893	-24.7366	-8.178	-16.4288	0.717916	0
0.9900	-12.8338	-6.33916	-19.1698	-1.42324	0
0.9907	-5.81546	-6.33916	-20.092	-2.64496	0
0.9913	-0.930893	-9.09742	-22.5342	-2.0278	0
0.9920	2.4266	-9.96844	-24.9763	-0.503801	0
0.9927	2.12327	-7.83926	-25.5825	0.717916	0
0.9933	4.257	-7.54892	-27.111	-0.20152	0
0.9940	6.39074	-7.83926	-28.9383	1.32248	0
0.9947	1.20284	-5.41974	-27.111	4.37047	0
0.9953	-8.25252	-6.00042	-25.5825	3.76591	0
0.9960	-8.25252	-9.38776	-26.4962	1.0202	0
0.9967	-8.25252	-6.91984	-26.4962	2.24191	0
0.9973	-8.25252	-3.87124	-26.4962	4.37047	0
0.9980	-8.25252	-6.91984	-24.6689	3.46363	0
0.9987	-8.25252	-8.75868	-17.3425	2.5442	0
0.9993	-8.25252	-7.83926	-13.0731	3.46363	0
1.0000	-8.25252	-8.46834	-13.9867	4.37047	0
1.0007	-8.25252	-8.46834	-11.2372	3.16135	0
1.0013	-8.25252	-7.54892	-6.05408	1.62476	0
1.0020	-8.25252	-8.178	-4.52562	1.32248	0
1.0027	-8.25252	-7.83926	-1.47723	1.62476	0
1.0033	-8.25252	-5.41974	4.62808	3.46363	0
1.0040	-8.25252	-5.71008	7.98387	6.81391	0
1.0047	-8.25252	-8.178	13.4829	8.65278	0
1.0053	-8.25252	-8.75868	22.6366	7.12878	0
1.0060	-8.25252	-6.91984	25.0787	6.51163	0
1.0067	-8.25252	-5.41974	25.0787	8.95506	0
1.0073	-8.25252	-6.91984	33.0114	8.95506	0
1.0080	-8.25252	-10.3072	38.8093	6.81391	0
1.0087	-8.25252	-11.8073	33.6176	7.12878	0
1.0093	-8.25252	-10.8879	30.5693	8.95506	0
1.0100	-8.25252	-7.83926	33.0114	8.65278	0
1.0107	-8.25252	-5.41974	32.0977	8.03563	0
1.0113	-8.25252	-6.33916	27.8197	9.25734	0
1.0120	-8.25252	-6.91984	24.7713	9.8745	0
1.0127	-8.25252	-5.41974	21.1082	9.8745	0
1.0133	-8.25252	-5.41974	19.2808	10.1768	0
1.0140	-8.25252	-6.33916	18.9734	9.55962	0
1.0147	-8.25252	-5.41974	15.6176	9.8745	0
1.0153	-8.25252	-5.71008	11.9545	11.7008	0
1.0160	-8.25252	-6.91984	12.5607	12.6202	0
1.0167	-8.25252	-6.33916	12.8681	12.3053	0
1.0173	-8.25252	-7.25858	11.6471	10.4791	0
1.0180	-8.25252	-9.6781	12.2619	8.95506	0
1.0187	-8.25252	-9.09742	13.7818	10.1768	0
1.0193	-8.25252	-7.25858	16.5313	10.7813	0
1.0200	-8.25252	-6.33916	21.4156	9.8745	0
1.0207	-8.25252	-5.41974	24.1651	11.7008	0
1.0213	-8.25252	-4.20997	23.5503	12.6202	0
1.0220	-8.25252	-2.95182	22.0218	9.8745	0
1.0227	-8.25252	-2.66148	21.1082	10.4791	0
1.0233	-8.25252	-3.5809	22.0218	11.7008	0
1.0240	-8.25252	-2.95182	23.5503	9.55962	0
1.0247	-8.25252	-0.822639	21.4156	10.1768	0
1.0253	-8.25252	0.096781	16.2239	12.6202	0
1.0260	-8.25252	-1.74206	14.0892	12.3053	0
1.0267	-8.25252	-2.66148	13.7818	12.9225	0
1.0273	-8.25252	0.096781	11.9545	13.8419	0
1.0280	-8.25252	2.51631	10.1271	11.0836	0
1.0287	-8.25252	1.0162	10.1271	10.7813	0
1.0293	-8.25252	-0.822639	8.90607	12.9225	0
1.0300	-8.25252	1.30654	5.84915	12.9225	0
1.0307	-8.25252	5.56491	2.80076	13.8419	0
1.0313	-8.25252	6.19398	1.5797	14.4465	0
1.0320	-8.25252	3.72607	2.49336	11.0836	0
1.0327	-8.25252	0.096781	-0.256167	9.8745	0
1.0333	-8.25252	-2.66148	-5.13188	9.8745	0
1.0340	-8.25252	-1.45172	-6.05408	7.43107	0
1.0347	-8.25252	1.0162	-6.66034	6.51163	0
1.0353	-8.25252	1.93562	-10.6309	8.65278	0
1.0360	-8.25252	2.51631	-12.7657	9.55962	0
1.0367	-8.25252	2.51631	-13.9867	8.65278	0
1.0373	-8.25252	2.80665	-16.4288	7.12878	0
1.0380	-8.25252	3.72607	-14.9004	7.12878	0
1.0387	-8.25252	2.80665	-12.7657	8.65278	0
1.0393	-8.25252	0.677467	-15.814	8.33791	0
1.0400	-8.25252	0.387124	-17.6499	8.33791	0
1.0407	-8.25252	0.677467	-14.2941	9.25734	0
1.0413	-8.25252	0.096781	-10.9383	8.03563	0
1.0420	-8.25252	1.0162	-6.96774	8.65278	0
1.0427	-8.25252	3.14538	0.358634	12.6202	0
1.0433	-8.25252	2.80665	7.37761	11.0836	0
1.0440	-8.25252	1.30654	12.5607	5.90707	0
1.0447	-8.25252	1.30654	15.925	6.81391	0
1.0453	-8.25252	1.93562	15.0028	8.95506	0
1.0460	-8.25252	1.59689	13.7818	7.43107	0
1.0467	-8.25252	1.0162	16.5313	7.43107	0
1.0473	-8.25252	1.0162	17.445	8.03563	0
1.0480	-8.25252	0.096781	14.704	5.28991	0
1.0487	-8.25252	-1.74206	12.8681	4.68535	0
1.0493	-8.25252	-1.16137	13.7818	5.90707	0
1.0500	-8.25252	0.096781	12.2619	4.68535	0
1.0507	-8.25252	-1.45172	9.81973	4.98763	0
1.0513	-8.25252	-2.66148	8.29127	6.51163	0
1.0520	-8.25252	-1.16137	7.98387	4.37047	0
1.0527	-8.25252	-0.822639	7.37761	1.0202	0
1.0533	-8.25252	-2.37113	4.93548	-0.20152	0
1.0540	-8.25252	-1.74206	1.8871	-0.503801	0
1.0547	-8.25252	0.096781	1.8871	0.403041	0
1.0553	-8.25252	-1.74206	2.80076	2.84648	0
1.0560	-8.25252	-5.41974	0.358634	1.32248	0
1.0567	-8.25252	-5.71008	-4.21822	-2.94724	0
1.0573	-8.25252	-4.79066	-6.66034	-2.64496	0
1.0580	-8.25252	-5.41974	-7.27514	-1.12096	0
1.0587	-8.25252	-4.20997	-8.79507	-4.77351	0
1.0593	-8.25252	-2.0324	-11.5446	-8.13639	0
1.0600	-8.25252	-3.5809	-12.7657	-6.31011	0
1.0607	-8.25252	-5.41974	-10.9383	-4.16895	0
1.0613	-8.25252	-4.79066	-11.852	-4.47123	0
1.0620	-8.25252	-3.5809	-16.7362	-4.47123	0
1.0627	-8.25252	-3.87124	-17.6499	-4.16895	0
1.0633	-8.25252	-4.50032	-17.0351	-3.86667	0
1.0640	-8.25252	-5.41974	-22.2268	-2.0278	0
1.0647	-8.25252	-6.00042	-26.4962	-2.64496	0
1.0653	-8.25252	-6.6295	-24.6689	-4.47123	0
1.0660	-8.25252	-8.178	-24.6689	-4.16895	0
1.0667	-8.25252	-8.178	-25.5825	-5.39067	0
1.0673	-8.25252	-5.71008	-21.9194	-9.05582	0
1.0680	-16.4946	-6.00042	-21.0057	-10.8821	0
1.0687	-23.2096	-7.25858	-26.4962	-11.4993	0
1.0693	-27.1737	-6.91984	-28.9383	-10.5798	0
1.0700	-37.8528	-7.25858	-23.7552	-8.13639	0
1.0707	-54.3369	-8.178	-20.092	-9.05582	0
1.0713	-59.5248	-6.00042	-22.2268	-11.1844	0
1.0720	-56.1673	-5.71008	-24.6689	-8.43867	0
1.0727	-60.1315	-9.38776	-21.612	-6.61239	0
1.0733	-62.2652	-9.09742	-18.5636	-9.3581	0
1.0740	-50.9795	-5.71008	-19.4772	-8.43867	0
1.0747	-35.4158	-6.91984	-19.1698	-5.69295	0
1.0753	-22.9062	-8.75868	-17.6499	-7.21695	0
1.0760	-14.3609	-7.25858	-19.4772	-9.05582	0
1.0767	-11.0034	-6.91984	-20.3909	-11.1844	0
1.0773	-1.53754	-7.25858	-19.4772	-15.4667	0
1.0780	10.972	-6.33916	-22.2268	-15.4667	0
1.0787	11.8924	-6.00042	-25.2751	-12.4061	0
1.0793	8.83825	-5.12939	-22.2268	-13.9301	0
1.0800	13.4195	-3.29055	-18.2562	-16.6758	0
1.0807	17.0803	-3.5809	-18.2562	-14.8495	0
1.0813	15.2499	-4.79066	-18.2562	-12.4061	0
1.0820	16.1599	-4.79066	-15.2078	-13.0233	0
1.0827	16.4632	-6.00042	-10.9383	-12.4061	0
1.0833	15.5532	-5.41974	-7.574	-11.1844	0
1.0840	21.6511	-1.74206	-6.96774	-12.4061	0
1.0847	36.3048	-3.29055	-7.8814	-12.1038	0
1.0853	52.4752	-7.54892	-6.96774	-9.3581	0
1.0860	63.4681	-6.91984	-3.61195	-9.3581	0
1.0867	69.2626	-3.5809	-1.77609	-11.4993	0
1.0873	75.0571	-3.5809	-1.16983	-10.2775	0
1.0880	80.5484	-6.6295	0.666034	-8.74095	0
1.0887	79.9417	-8.178	2.49336	-9.66039	0
1.0893	74.7538	-6.00042	1.8871	-10.2775	0
1.0900	64.6814	-2.37113	-0.555028	-9.3581	0
1.0907	50.0381	-2.37113	-1.77609	-10.2775	0
1.0913	41.4927	-5.41974	-1.77609	-12.1038	0
1.0920	-8.25252	-8.178	-0.862429	-12.1038	0
1.0927	-8.25252	-8.178	-3.61195	-10.5798	0
1.0933	-8.25252	-6.33916	-6.96774	-9.3581	0
1.0940	-8.25252	-4.79066	-3.91935	-7.53183	0
1.0947	-8.25252	-5.41974	-0.256167	-6.31011	0
1.0953	-8.25252	-7.25858	-1.47723	-6.91467	0
1.0960	-8.25252	-8.75868	0.358634	-7.53183	0
1.0967	-8.25252	-6.91984	5.54175	-6.61239	0
1.0973	-8.25252	-4.20997	6.46395	-7.53183	0
1.0980	-8.25252	-5.41974	7.07021	-6.91467	0
1.0987	-8.25252	-6.91984	9.81973	-4.16895	0
1.0993	-8.25252	-4.79066	8.29127	-3.86667	0
1.1000	-8.25252	-5.41974	7.37761	-6.61239	0
1.1007	-8.25252	-6.91984	11.3397	-6.91467	0
1.1013	-8.25252	-5.12939	11.9545	-6.31011	0
1.1020	-8.25252	-5.71008	8.29127	-5.69295	0
1.1027	-8.25252	-7.83926	8.90607	-3.86667	0
1.1033	-8.25252	-4.50032	11.9545	-3.56439	0
1.1040	-8.25252	-2.66148	12.2619	-5.08839	0
1.1047	-8.25252	-7.25858	11.0408	-4.16895	0
1.1053	-8.25252	-7.25858	7.68501	-2.34267	0
1.1060	-8.25252	-3.87124	4.62808	-2.64496	0
1.1067	-8.25252	-4.79066	7.98387	-2.64496	0
1.1073	-8.25252	-5.12939	12.2619	-2.0278	0
1.1080	-8.25252	-3.5809	10.1271	-2.94724	0
1.1087	-8.25252	-4.50032	7.37761	-2.94724	0
1.1093	-8.25252	-2.95182	10.426	-2.34267	0
1.1100	-8.25252	-0.822639	11.6471	-2.34267	0
1.1107	-8.25252	-5.12939	7.37761	-1.42324	0
1.1113	-8.25252	-8.178	6.46395	-1.42324	0
1.1120	-8.25252	-4.50032	9.20493	-2.0278	0
1.1127	-8.25252	-2.37113	8.59867	-0.20152	0
1.1133	-8.25252	-3.5809	7.68501	-0.20152	0
1.1140	-8.25252	-4.20997	9.81973	-1.42324	0
1.1147	-8.25252	-5.41974	11.0408	0.10076	0
1.1153	-8.25252	-5.71008	11.0408	2.5442	0
1.1160	-8.25252	-5.71008	11.0408	1.62476	0
1.1167	-8.25252	-7.25858	9.51233	1.32248	0
1.1173	-8.25252	-7.25858	7.37761	1.62476	0
1.1180	-8.25252	-4.50032	5.24288	1.62476	0
1.1187	-8.25252	-5.71008	3.40702	2.84648	0
1.1193	-8.25252	-7.54892	5.24288	4.68535	0
1.1200	-8.25252	-6.33916	7.37761	4.68535	0
1.1207	-8.25252	-7.54892	6.15655	6.20935	0
1.1213	-8.25252	-9.09742	4.62808	9.25734	0
1.1220	-8.25252	-7.25858	3.71442	7.43107	0
1.1227	-8.25252	-6.91984	3.40702	3.16135	0
1.1233	-8.25252	-9.6781	2.80076	3.16135	0
1.1240	-8.25252	-8.46834	0.964896	6.51163	0
1.1247	-8.25252	-6.33916	-1.47723	7.73335	0
1.1253	-8.25252	-7.83926	-2.69829	6.20935	0
1.1260	-8.25252	-8.178	-5.43928	4.68535	0
1.1267	-8.25252	-5.41974	-7.8814	5.28991	0
1.1273	-8.25252	-6.00042	-5.13188	6.20935	0
1.1280	0.899514	-7.25858	-2.39089	5.28991	0
1.1287	-18.0217	-7.54892	-5.13188	3.76591	0
1.1293	-18.0217	-8.75868	-6.05408	3.46363	0
1.1300	-3.36795	-9.09742	-3.61195	4.37047	0
1.1307	6.08741	-6.6295	-2.69829	5.90707	0
1.1313	17.3836	-6.33916	-1.77609	6.20935	0
1.1320	34.1711	-7.83926	1.5797	4.98763	0
1.1327	47.9044	-6.91984	3.71442	5.28991	0
1.1333	60.1106	-6.00042	5.24288	7.43107	0
1.1340	72.9234	-6.33916	6.46395	8.33791	0
1.1347	79.9417	-5.12939	5.54175	6.81391	0
1.1353	77.808	-5.41974	3.40702	4.06819	0
1.1360	69.5659	-8.178	1.2723	2.84648	0
1.1367	61.0205	-8.178	-1.77609	4.37047	0
1.1373	53.0923	-5.41974	-4.52562	4.37047	0
1.1380	43.0198	-4.50032	-5.43928	4.37047	0
1.1387	32.0269	-3.87124	-6.66034	7.43107	0
1.1393	17.3836	-4.50032	-8.1888	7.43107	0
1.1400	-4.89503	-7.25858	-7.8814	1.62476	0
1.1407	-21.9858	-6.6295	-8.79507	0.717916	0
1.1413	-25.6466	-3.5809	-13.9867	4.37047	0
1.1420	-25.9499	-3.5809	-17.3425	4.37047	0
1.1427	-22.2891	-4.50032	-14.9004	2.5442	0
1.1433	-11.61	-2.95182	-11.852	2.5442	0
1.1440	-2.7613	-2.66148	-14.9004	2.5442	0
1.1447	10.062	-2.37113	-19.4772	4.68535	0
1.1453	32.0269	-0.532296	-17.9573	6.20935	0
1.1460	44.8502	-0.822639	-13.3719	2.5442	0
1.1467	46.3773	-1.16137	-12.1509	0.403041	0
1.1473	51.5652	1.0162	-10.0161	3.16135	0
1.1480	54.3056	0.387124	-3.30455	4.06819	0
1.1487	48.8143	-0.822639	3.09962	1.62476	0
1.1493	43.6264	1.30654	7.37761	0.717916	0
1.1500	35.0811	1.93562	9.51233	3.46363	0
1.1507	22.5715	-0.822639	7.98387	6.81391	0
1.1513	17.0803	-1.74206	6.46395	2.84648	0
1.1520	17.3836	-0.822639	8.29127	-3.56439	0
1.1527	17.3836	-1.74206	6.46395	-2.0278	0
1.1533	17.3836	-3.5809	1.2723	1.62476	0
1.1540	17.3836	-5.41974	-0.256167	0.717916	0
1.1547	17.3836	-5.41974	-0.862429	1.32248	0
1.1553	17.3836	-4.50032	-1.77609	3.46363	0
1.1560	17.3836	-3.87124	0.0512334	2.84648	0
1.1567	17.3836	-3.87124	0.0512334	2.5442	0
1.1573	17.3836	-4.50032	-2.39089	2.5442	0
1.1580	17.3836	-6.33916	-1.77609	0.717916	0
1.1587	17.3836	-6.6295	-0.256167	-0.806082	0
1.1593	17.3836	-5.41974	-0.862429	-0.20152	0
1.1600	17.3836	-5.12939	0.0512334	1.0202	0
1.1607	17.3836	-6.33916	0.964896	1.62476	0
1.1613	17.3836	-4.50032	-0.555028	1.62476	0
1.1620	17.3836	-0.822639	-1.77609	2.5442	0
1.1627	17.3836	-2.37113	-0.862429	1.62476	0
1.1633	17.3836	-6.00042	0.964896	1.32248	0
1.1640	-40.6037	-5.41974	4.02182	2.24191	0
1.1647	-36.0224	-4.20997	4.62808	1.0202	0
1.1653	-38.4699	-5.12939	1.2723	-2.94724	0
1.1660	-39.0766	-4.50032	-1.77609	-2.64496	0
1.1667	-30.2279	-2.66148	-1.77609	1.0202	0
1.1673	-33.282	-3.5809	-0.555028	1.62476	0
1.1680	-47.0153	-4.20997	-0.555028	-0.806082	0
1.1687	-45.4882	-2.0324	-3.61195	-2.0278	0
1.1693	-46.0949	-0.822639	-6.05408	-2.94724	0
1.1700	-61.3552	-0.822639	-7.574	-2.64496	0
1.1707	-54.9436	0.096781	-10.6309	-2.34267	0
1.1713	-25.9499	0.677467	-10.9383	-2.94724	0
1.1720	-4.89503	-0.532296	-10.0161	-3.24952	0
1.1727	11.5786	-0.822639	-13.9867	-2.34267	0
1.1733	24.4019	0.096781	-17.6499	-0.20152	0
1.1740	13.7228	0.677467	-15.814	0.717916	0
1.1747	-3.06462	0.096781	-17.0351	-2.64496	0
1.1753	-6.72544	1.0162	-20.6983	-3.86667	0
1.1760	-6.72544	1.59689	-19.4772	-0.20152	0
1.1767	-6.72544	-1.74206	-17.3425	1.62476	0
1.1773	-6.72544	-3.87124	-17.0351	-1.42324	0
1.1780	-6.72544	-1.74206	-15.5152	-2.34267	0
1.1787	-6.72544	-1.45172	-13.0731	-0.503801	0
1.1793	-6.72544	-3.87124	-12.1509	-1.12096	0
1.1800	-6.72544	-3.5809	-9.71727	-3.86667	0
1.1807	-6.72544	-1.16137	-5.43928	-5.69295	0
1.1813	-6.72544	-1.74206	-0.862429	-3.24952	0
1.1820	-6.72544	-3.5809	1.2723	-1.42324	0
1.1827	-6.72544	-4.50032	1.2723	-4.47123	0
1.1833	-6.72544	-4.50032	2.49336	-7.53183	0
1.1840	-6.72544	-3.5809	2.80076	-4.77351	0
1.1847	-6.72544	-1.74206	0.964896	-2.0278	0
1.1853	-6.72544	-1.74206	-0.555028	-4.47123	0
1.1860	-6.72544	-3.5809	-2.39089	-6.61239	0
1.1867	-6.72544	-4.20997	-4.52562	-5.39067	0
1.1873	-6.72544	-2.37113	-2.69829	-4.16895	0
1.1880	-6.72544	-3.29055	-0.256167	-6.61239	0
1.1887	-6.72544	-6.33916	-3.30455	-6.91467	0
1.1893	-6.72544	-8.178	-2.99715	-4.16895	0
1.1900	-6.72544	-8.178	1.8871	-2.94724	0
1.1907	-6.72544	-7.83926	4.62808	-3.86667	0
1.1913	-6.72544	-6.33916	8.59867	-3.24952	0
1.1920	-6.72544	-6.6295	16.2239	-2.94724	0
1.1927	-6.72544	-9.09742	19.2808	-4.77351	0
1.1933	-6.72544	-9.38776	18.3586	-5.99523	0
1.1940	-6.72544	-8.178	20.1945	-4.77351	0
1.1947	-6.72544	-8.178	22.0218	-3.86667	0
1.1953	-6.72544	-9.09742	21.4156	-4.47123	0
1.1960	-6.72544	-9.6781	21.1082	-5.99523	0
1.1967	-6.72544	-8.178	22.0218	-5.99523	0
1.1973	-6.72544	-6.00042	23.8577	-5.39067	0
1.1980	-6.72544	-8.178	23.5503	-5.08839	0
1.1987	-6.72544	-9.96844	22.0218	-3.86667	0
1.1993	-6.72544	-6.00042	22.6366	-3.86667	0
1.2000	-6.72544	-4.50032	23.8577	-5.99523	0
1.2007	-6.72544	-7.25858	19.8871	-5.69295	0
1.2013	-6.72544	-8.75868	15.3102	-3.56439	0
1.2020	-6.72544	-8.75868	15.6176	-3.56439	0
1.2027	-6.72544	-10.3072	16.5313	-2.64496	0
1.2033	-6.72544	-10.3072	14.3966	-1.12096	0
1.2040	-6.72544	-9.38776	12.8681	-3.56439	0
1.2047	-6.72544	-10.3072	12.5607	-5.69295	0
1.2053	-6.72544	-9.96844	11.6471	-3.24952	0
1.2060	-6.72544	-7.25858	10.7334	-3.86667	0
1.2067	-6.72544	-6.91984	10.1271	-6.61239	0
1.2073	-6.72544	-9.96844	9.51233	-5.69295	0
1.2080	-6.72544	-10.5975	9.51233	-3.86667	0
1.2087	-6.72544	-9.38776	8.29127	-2.0278	0
1.2093	-6.72544	-9.6781	7.37761	-0.503801	0
1.2100	-6.72544	-9.38776	7.98387	-1.12096	0
1.2107	-6.72544	-7.83926	8.59867	-2.94724	0
1.2113	-6.72544	-8.178	10.426	-2.64496	0
1.2120	29.5898	-7.25858	12.5607	-2.0278	0
1.2127	34.4744	-4.50032	9.51233	-2.0278	0
1.2133	36.6081	-5.41974	4.32068	-2.0278	0
1.2140	31.7236	-7.25858	4.32068	-1.42324	0
1.2147	21.6511	-5.41974	4.93548	0.717916	0
1.2153	8.53493	-6.00042	2.80076	2.84648	0
1.2160	-5.81546	-8.75868	1.5797	2.24191	0
1.2167	-19.235	-6.33916	0.964896	1.93963	0
1.2173	-27.7803	-4.20997	-0.862429	5.28991	0
1.2180	-33.8887	-6.33916	0.358634	5.28991	0
1.2187	-37.8528	-6.6295	2.80076	0.717916	0
1.2193	-36.9428	-4.50032	2.80076	-0.503801	0
1.2200	-32.6649	-3.87124	2.49336	0.717916	0
1.2207	-29.3074	-3.87124	1.8871	0.717916	0
1.2213	-25.9499	-1.45172	1.2723	1.93963	0
1.2220	-21.9858	0.677467	0.964896	4.06819	0
1.2227	-21.9858	-1.16137	0.0512334	4.06819	0
1.2233	-26.2533	-5.12939	0.964896	0.717916	0
1.2240	-6.72544	-4.50032	1.8871	-4.77351	0
1.2247	-6.72544	-1.45172	-0.256167	-7.21695	0
1.2253	-6.72544	-1.74206	-2.69829	-4.47123	0
1.2260	-6.72544	-4.20997	-0.862429	-2.0278	0
1.2267	-6.72544	-4.50032	1.2723	-4.16895	0
1.2273	-6.72544	-3.5809	0.358634	-5.39067	0
1.2280	-6.72544	-1.74206	-1.47723	-2.34267	0
1.2287	-6.72544	-2.0324	-1.47723	-0.503801	0
1.2293	-6.72544	-5.71008	-0.256167	-0.806082	0
1.2300	-6.72544	-6.33916	-0.862429	0.10076	0
1.2307	-6.72544	-2.66148	-2.39089	0.717916	0
1.2313	-6.72544	-1.16137	-0.862429	-0.20152	0
1.2320	-6.72544	-1.74206	0.0512334	0.717916	0
1.2327	-6.72544	-0.532296	-2.69829	2.84648	0
1.2333	-6.72544	-0.532296	-4.52562	3.46363	0
1.2340	-6.72544	-2.66148	-3.61195	2.84648	0
1.2347	-6.72544	-1.74206	-4.83302	1.62476	0
1.2353	-6.72544	1.0162	-6.66034	0.10076	0
1.2360	-6.72544	0.387124	-8.4962	1.62476	0
1.2367	-6.72544	-1.45172	-10.9383	4.68535	0
1.2373	-6.72544	0.677467	-12.7657	5.28991	0
1.2380	-6.72544	1.93562	-14.2941	4.37047	0
1.2387	-6.72544	-1.16137	-15.5152	4.37047	0
1.2393	-6.72544	-1.16137	-13.6793	5.28991	0
1.2400	-6.72544	2.22596	-10.6309	8.03563	0
1.2407	-6.72544	0.677467	-12.1509	9.8745	0
1.2413	-6.72544	-2.37113	-13.9867	7.73335	0
1.2420	-6.72544	-1.74206	-11.852	6.81391	0
1.2427	-6.72544	-0.822639	-7.27514	7.43107	0
1.2433	-6.72544	-0.822639	-4.21822	6.51163	0
1.2440	-6.72544	0.096781	-4.83302	7.12878	0
1.2447	-6.72544	-0.532296	-6.35294	8.65278	0
1.2453	-6.72544	-1.16137	-2.08349	6.51163	0
1.2460	-6.72544	0.387124	3.09962	4.98763	0
1.2467	-6.72544	2.51631	5.24288	5.59219	0
1.2473	-6.72544	1.0162	8.59867	4.37047	0
1.2480	73.8438	-2.66148	11.3397	4.37047	0
1.2487	64.9847	-3.5809	8.29127	7.12878	0
1.2493	54.0022	-0.822639	6.46395	6.20935	0
1.2500	36.3048	-1.74206	10.1271	1.93963	0
1.2507	18.6074	-5.41974	10.1271	1.62476	0
1.2513	12.8024	-2.66148	6.76281	3.46363	0
1.2520	17.687	2.80665	7.68501	3.46363	0
1.2527	26.2323	1.0162	9.81973	3.76591	0
1.2533	36.3048	-2.95182	9.51233	3.76591	0
1.2540	43.3231	-1.74206	10.1271	2.5442	0
1.2547	43.6264	0.096781	10.7334	2.5442	0
1.2553	39.0452	-1.16137	9.51233	2.84648	0
1.2560	32.9473	-1.16137	10.1271	1.32248	0
1.2567	26.5357	0.096781	11.9545	0.403041	0
1.2573	17.687	-1.74206	11.9545	1.62476	0
1.2580	4.257	-4.20997	11.3397	0.717916	0
1.2587	-9.47628	-1.74206	11.3397	-2.0278	0
1.2593	-20.1554	1.93562	12.5607	-0.806082	0
1.2600	-23.8162	1.0162	13.4829	-0.20152	0
1.2607	-19.5487	-2.0324	12.8681	-4.16895	0
1.2613	-17.4046	-5.12939	12.5607	-5.08839	0
1.2620	-24.4229	-6.33916	13.7818	-1.12096	0
1.2627	-31.4412	-4.20997	14.3966	-0.20152	0
1.2633	-34.192	-1.45172	13.7818	-1.72552	0
1.2640	-40.6037	-2.0324	13.7818	-2.94724	0
1.2647	-45.7916	-5.71008	14.0892	-3.86667	0
1.2653	-42.7374	-7.25858	14.704	-2.94724	0
1.2660	-36.9428	-5.41974	13.7818	-0.20152	0
1.2667	-32.0583	-4.20997	12.2619	-1.12096	0
1.2673	-30.2279	-6.91984	12.5607	-2.94724	0
1.2680	-35.7191	-8.178	12.8681	-0.806082	0
1.2687	-43.6578	-4.20997	12.2619	1.0202	0
1.2693	-48.8457	-0.822639	13.7818	-0.20152	0
1.2700	-55.864	-1.74206	14.3966	0.403041	0
1.2707	-58.9077	-1.74206	11.6471	1.93963	0
1.2713	-52.8099	0.096781	11.3397	0.717916	0
1.2720	-41.5136	0.096781	13.7818	-1.12096	0
1.2727	-22.2891	-1.16137	10.426	-0.503801	0
1.2733	7.91782	-1.16137	6.46395	0.403041	0
1.2740	33.2507	-0.822639	8.29127	1.93963	0
1.2747	44.5469	-1.74206	9.20493	3.46363	0
1.2753	55.5293	-3.29055	4.32068	3.46363	0
1.2760	68.9593	-3.29055	2.49336	3.16135	0
1.2767	73.8438	-2.66148	4.32068	2.5442	0
1.2773	72.0134	-3.87124	2.80076	1.62476	0
1.2780	69.2626	-5.71008	0.666034	3.16135	0
1.2787	63.7714	-6.00042	2.80076	7.12878	0
1.2793	56.4393	-5.41974	3.71442	7.73335	0
1.2800	55.5293	-4.50032	0.358634	7.12878	0
1.2807	65.9051	-4.50032	-0.862429	7.12878	0
1.2813	82.0754	-2.95182	0.0512334	5.59219	0
1.2820	91.2379	-0.822639	-0.862429	4.37047	0
1.2827	86.05	-1.45172	-0.555028	7.73335	0
1.2833	71.6997	-3.5809	2.49336	9.8745	0
1.2840	-52.8099	-2.95182	2.49336	6.81391	0
1.2847	-52.8099	-3.5809	-0.555028	6.20935	0
1.2853	-52.8099	-5.41974	-2.69829	9.55962	0
1.2860	-52.8099	-3.5809	-3.61195	9.8745	0
1.2867	-52.8099	-0.822639	-5.13188	6.81391	0
1.2873	-52.8099	-3.5809	-5.13188	5.28991	0
1.2880	-52.8099	-6.33916	-3.61195	5.28991	0
1.2887	-52.8099	-3.87124	-4.21822	3.76591	0
1.2893	-52.8099	-3.5809	-6.35294	3.46363	0
1.2900	-52.8099	-6.6295	-7.574	4.37047	0
1.2907	-52.8099	-8.178	-8.1888	3.76591	0
1.2913	-52.8099	-8.178	-6.66034	2.24191	0
1.2920	-52.8099	-7.54892	-5.13188	1.0202	0
1.2927	-52.8099	-6.00042	-6.35294	1.32248	0
1.2933	-52.8099	-5.41974	-7.574	1.93963	0
1.2940	-52.8099	-6.00042	-7.574	1.32248	0
1.2947	-52.8099	-4.50032	-9.40987	-0.20152	0
1.2953	-52.8099	-3.87124	-10.9383	-0.503801	0
1.2960	-52.8099	-6.6295	-10.0161	-0.806082	0
1.2967	-52.8099	-8.178	-12.1509	-0.503801	0
1.2973	-52.8099	-6.6295	-16.4288	1.62476	0
1.2980	-52.8099	-6.33916	-14.9004	1.0202	0
1.2987	-52.8099	-8.178	-13.6793	-2.94724	0
1.2993	-52.8099	-7.25858	-17.0351	-5.08839	0
1.3000	-52.8099	-5.12939	-16.4288	-4.16895	0
1.3007	-52.8099	-6.00042	-13.0731	-3.56439	0
1.3013	-52.8099	-7.83926	-16.4288	-2.94724	0
1.3020	-52.8099	-7.25858	-20.3909	-2.64496	0
1.3027	-52.8099	-5.71008	-20.092	-3.86667	0
1.3033	-52.8099	-6.6295	-21.3131	-5.39067	0
1.3040	-52.8099	-9.09742	-23.4478	-4.47123	0
1.3047	-52.8099	-10.5975	-22.833	-3.56439	0
1.3053	-52.8099	-9.6781	-23.4478	-5.69295	0
1.3060	-52.8099	-7.25858	-25.2751	-5.99523	0
1.3067	-52.8099	-5.41974	-23.7552	-4.16895	0
1.3073	-52.8099	-5.41974	-20.6983	-5.69295	0
1.3080	-3.06462	-7.54892	-19.1698	-7.83411	0
1.3087	2.12327	-9.6781	-21.612	-5.39067	0
1.3093	7.91782	-8.46834	-25.5825	-4.77351	0
1.3100	14.3295	-7.25858	-26.8036	-8.43867	0
1.3107	15.8566	-6.6295	-25.5825	-9.05582	0
1.3113	12.4991	-4.50032	-26.8036	-6.61239	0
1.3120	9.74823	-3.87124	-28.9383	-7.21695	0
1.3127	6.08741	-6.00042	-30.1594	-8.43867	0
1.3133	0.292865	-6.00042	-32.2941	-8.43867	0
1.3140	-2.7613	-5.41974	-31.9953	-8.43867	0
1.3147	-6.72544	-6.6295	-28.3321	-9.3581	0
1.3153	-18.6283	-4.79066	-27.111	-9.3581	0
1.3160	-30.8345	-2.66148	-27.7173	-9.96267	0
1.3167	-35.7191	-4.50032	-26.4962	-9.96267	0
1.3173	-37.8528	-6.00042	-25.2751	-9.05582	0
1.3180	-39.6832	-2.95182	-25.2751	-9.3581	0
1.3187	-36.3257	0.096781	-24.6689	-9.3581	0
1.3193	-32.9682	1.0162	-21.612	-9.3581	0
1.3200	-37.5495	0.677467	-19.1698	-11.1844	0
1.3207	-44.5678	1.0162	-20.092	-12.7084	0
1.3213	-50.3623	2.51631	-21.9194	-11.4993	0
1.3220	-63.7923	4.35515	-21.612	-9.3581	0
1.3227	-83.0168	4.64549	-21.0057	-8.43867	0
1.3233	-88.2047	4.0648	-20.092	-8.74095	0
1.3240	-76.6156	3.72607	-19.7846	-11.1844	0
1.3247	-61.6586	3.72607	-19.4772	-13.0233	0
1.3253	-41.5136	4.35515	-19.4772	-12.4061	0
1.3260	-10.6896	4.98422	-20.3909	-12.4061	0
1.3267	21.6511	4.64549	-23.1404	-13.9301	0
1.3273	44.2331	4.98422	-23.7552	-13.6278	0
1.3280	47.5906	6.48433	-20.092	-12.1038	0
1.3287	35.3844	6.19398	-18.2562	-12.7084	0
1.3293	22.5715	4.64549	-18.2562	-12.4061	0
1.3300	17.9903	5.27457	-18.871	-9.96267	0
1.3307	17.0803	6.19398	-19.7846	-8.74095	0
1.3313	15.5532	4.98422	-18.871	-9.3581	0
1.3320	15.5532	2.80665	-17.3425	-9.3581	0
1.3327	15.5532	1.59689	-21.612	-8.13639	0
[truncated: 46,330 more rows]
