# Supplementary material for: Identification of Haptic Based Guiding Using Hard Reins
Source: PLoS One. 2015 Jul 22;10(7):e0132020. doi: 10.1371/journal.pone.0132020 (PMC4511788; doi:10.1371/journal.pone.0132020)
Supplement: S3 File — (ZIP) [file pone.0132020.s003.zip › EMGData1/Subject2/T5/t5.txt]

0.0000	-10.2309	-18.6636	-82.1021	-76.7906	0
0.0007	-7.78646	-17.4288	-71.1091	-42.9164	0
0.0013	-1.67539	-13.1598	-61.6559	-10.269	0
0.0020	6.24839	-7.97351	-43.9533	25.7408	0
0.0027	11.4394	-5.22159	-26.5586	63.8861	0
0.0033	17.5504	-4.30428	-14.3525	98.6918	0
0.0040	24.2657	-1.27012	-0.317285	128.908	0
0.0047	27.3144	4.23372	12.8127	150.878	0
0.0053	27.0123	4.8335	22.5739	163.078	0
0.0060	25.1721	3.59866	33.8655	169.485	0
0.0067	26.0922	6.66811	44.8491	173.142	0
0.0073	27.9186	9.42003	47.2941	169.78	0
0.0080	26.0922	7.58541	46.0716	158.807	0
0.0087	23.6478	7.58541	49.7391	142.017	0
0.0093	22.1234	8.18519	50.6536	114.254	0
0.0100	15.4081	5.43327	40.2765	77.0178	0
0.0107	7.78646	3.31641	27.4545	43.757	0
0.0113	3.8177	2.08158	19.2144	14.4494	0
0.0120	-5.34203	-2.50495	6.40169	-21.5604	0
0.0127	-16.9325	-7.0562	-13.13	-60.0012	0
0.0133	-23.6478	-8.89081	-26.8666	-90.2176	0
0.0140	-28.8387	-7.97351	-34.4907	-114.323	0
0.0147	-32.8075	-7.0562	-42.4229	-136.61	0
0.0153	-33.4117	-10.4079	-46.6969	-153.081	0
0.0160	-34.9498	-15.9117	-47.6114	-162.237	0
0.0167	-34.6339	-18.3461	-49.1418	-163.146	0
0.0173	-30.981	-18.3461	-46.3982	-156.444	0
0.0180	-30.6652	-18.9812	-39.6793	-145.766	0
0.0187	-31.2832	-18.6636	-33.8842	-130.499	0
0.0193	-24.2657	-17.1466	-21.678	-103.349	0
0.0200	-13.8838	-14.9944	-1.83839	-67.6348	0
0.0207	-6.86636	-14.0771	12.8127	-35.2828	0
0.0213	-3.19973	-13.4773	24.7109	-5.67978	0
0.0220	-0.45318	-11.043	42.1056	30.6254	0
0.0227	5.34203	-7.69126	60.1161	68.4754	0
0.0233	12.3595	-6.13889	72.6209	98.9872	0
0.0240	17.5504	-5.53912	84.5284	125.228	0
0.0247	23.3456	-3.38698	92.1526	147.811	0
0.0253	30.6652	0.246967	93.0671	161.851	0
0.0260	34.6339	2.99888	93.683	170.098	0
0.0267	34.3318	2.39911	94.2896	174.983	0
0.0273	31.2832	0.246967	88.4945	171.007	0
0.0280	26.3943	-0.952587	78.4253	157.58	0
0.0287	21.8213	-0.35281	68.6548	138.973	0
0.0293	17.5504	-0.670339	52.1747	111.505	0
0.0300	11.7415	-0.952587	27.1558	76.7224	0
0.0307	5.94627	-0.35281	4.57263	43.4389	0
0.0313	1.37327	-1.58764	-13.7366	13.5406	0
0.0320	-5.34203	-5.22159	-38.1582	-19.7202	0
0.0327	-13.5817	-7.97351	-64.0915	-56.048	0
0.0333	-19.679	-10.4079	-84.5378	-89.3088	0
0.0340	-24.5678	-12.8776	-101.932	-114.323	0
0.0347	-28.2345	-13.7949	-113.224	-132.952	0
0.0353	-29.4567	-15.312	-114.447	-147.901	0
0.0360	-29.4567	-18.3461	-113.532	-158.579	0
0.0367	-30.3631	-18.6636	-113.532	-161.01	0
0.0373	-29.7588	-18.6636	-105.6	-155.217	0
0.0380	-26.7102	-20.4983	-93.6923	-143.63	0
0.0387	-22.4255	-18.6636	-83.3246	-127.454	0
0.0393	-16.9325	-13.7949	-65.314	-102.736	0
0.0400	-9.00867	-13.4773	-38.1582	-69.475	0
0.0407	-2.29337	-13.4773	-13.7366	-35.2828	0
0.0413	1.07115	-8.89081	4.57263	-4.47566	0
0.0420	4.72406	-3.38698	25.6254	30.6254	0
0.0427	12.0573	-1.58764	46.6875	68.4754	0
0.0433	19.679	-1.58764	61.9452	99.6006	0
0.0440	21.5192	-0.35281	74.1513	124.614	0
0.0447	20.9012	3.59866	84.827	146.288	0
0.0453	24.2657	6.06833	88.8024	160.942	0
0.0460	29.443	6.66811	88.1865	169.189	0
0.0467	29.7588	8.50272	86.3575	172.847	0
0.0473	27.0123	9.1025	82.3914	168.871	0
0.0480	23.9499	7.90294	75.0659	158.807	0
0.0487	19.679	8.50272	64.0822	144.471	0
0.0493	14.8039	8.50272	43.9346	117.912	0
0.0500	10.533	7.26789	20.1383	80.0621	0
0.0507	4.72406	7.90294	3.0422	45.8926	0
0.0513	-4.11982	8.18519	-12.5234	18.1298	0
0.0520	-9.00867	6.98564	-35.1066	-15.7671	0
0.0527	-12.3595	6.35058	-57.9885	-54.2078	0
0.0533	-18.7726	1.16427	-73.2461	-85.333	0
0.0540	-24.2657	-6.13889	-86.0682	-111.278	0
0.0547	-25.4879	-7.97351	-97.9664	-133.861	0
0.0553	-27.9186	-9.49059	-103.155	-146.993	0
0.0560	-30.6652	-13.7949	-105.292	-151.264	0
0.0567	-28.8387	-14.3946	-108.959	-154.308	0
0.0573	-27.0123	-12.56	-105.292	-153.081	0
0.0580	-25.1721	-13.4773	-94.3083	-143.926	0
0.0587	-21.5192	-13.4773	-81.4862	-126.545	0
0.0593	-18.4705	-10.7254	-61.348	-99.078	0
0.0600	-14.1859	-8.89081	-38.4568	-66.1126	0
0.0607	-6.86636	-7.37373	-25.6441	-35.8962	0
0.0613	-1.67539	-5.85665	-13.4379	-5.67978	0
0.0620	2.59549	-2.50495	8.84665	30.6254	0
0.0627	10.533	2.39911	28.3783	66.3398	0
0.0633	15.7102	5.43327	40.5845	97.7603	0
0.0640	17.8525	7.58541	53.0892	125.546	0
0.0647	23.9499	11.2546	64.0822	147.515	0
0.0653	27.0123	14.0066	74.7579	162.782	0
0.0660	23.9499	16.1234	87.8786	172.529	0
0.0667	25.1721	16.4409	95.2041	173.756	0
0.0673	30.6652	14.9239	93.3751	166.736	0
0.0680	29.1408	15.5236	91.546	155.762	0
0.0687	24.2657	15.5236	92.4605	141.404	0
0.0693	20.5991	11.2546	84.827	116.685	0
0.0700	13.2795	6.98564	67.7403	81.9024	0
0.0707	4.11982	7.58541	52.4826	48.3235	0
0.0713	-1.67539	7.26789	41.7976	19.0386	0
0.0720	-7.78646	2.99888	23.1898	-15.1536	0
0.0727	-16.3282	-1.58764	-1.83839	-52.6856	0
0.0733	-21.5192	-3.38698	-20.4555	-85.333	0
0.0740	-23.3456	-2.7872	-33.8842	-111.892	0
0.0747	-27.0123	-4.30428	-43.6453	-131.112	0
0.0753	-31.8874	-8.60856	-47.6114	-141.79	0
0.0760	-33.4117	-10.4079	-51.8854	-150.332	0
0.0767	-31.8874	-9.49059	-54.6383	-155.83	0
0.0773	-29.4567	-9.20834	-47.6114	-151.264	0
0.0780	-25.1721	-8.29103	-40.5938	-139.654	0
0.0787	-21.2171	-6.77395	-35.7132	-124.092	0
0.0793	-18.1547	-5.85665	-18.6265	-96.9424	0
0.0800	-13.2795	-4.02203	2.43563	-62.4548	0
0.0807	-6.26212	-0.670339	13.1113	-34.0559	0
0.0813	1.67539	2.99888	25.6254	-8.42879	0
0.0820	11.4394	6.66811	45.773	25.4454	0
0.0827	19.9811	9.42003	63.1677	63.2954	0
0.0833	24.2657	10.3373	80.5624	95.034	0
0.0840	26.0922	10.6196	99.7861	121.275	0
0.0847	27.6165	12.1719	108.334	142.631	0
0.0853	27.9186	13.0893	108.334	157.284	0
0.0860	29.443	14.0066	111.078	167.349	0
0.0867	31.2832	15.8059	110.462	171.007	0
0.0873	29.1408	17.3583	100.701	165.827	0
0.0880	26.6964	17.6405	90.6315	155.444	0
0.0887	27.0123	18.5578	79.6478	140.79	0
0.0893	23.0435	16.7232	60.7227	116.39	0
0.0900	11.4394	14.6063	39.362	84.6514	0
0.0907	3.19973	14.6063	23.7964	52.2994	0
0.0913	1.37327	13.0893	10.6757	19.9474	0
0.0920	-3.19973	6.98564	-4.58197	-13.9268	0
0.0927	-10.533	3.91619	-19.541	-45.3473	0
0.0933	-15.106	4.8335	-33.2682	-77.0859	0
0.0940	-19.3769	2.39911	-46.3982	-108.529	0
0.0947	-24.87	-0.670339	-57.3819	-129.59	0
0.0953	-27.9186	-1.58764	-64.7074	-141.177	0
0.0960	-28.5366	-3.10473	-69.2801	-152.173	0
0.0967	-31.5853	-3.7045	-71.4171	-156.739	0
0.0973	-33.7276	-3.10473	-68.6735	-150.332	0
0.0980	-30.6652	-6.13889	-64.7074	-142.403	0
0.0987	-26.3943	-8.60856	-58.6044	-130.203	0
0.0993	-23.3456	-3.38698	-43.9533	-100.896	0
0.1000	-16.9325	0.882025	-24.4216	-65.2038	0
0.1007	-8.08858	-1.86989	-9.47189	-34.9874	0
0.1013	-3.19973	-1.58764	4.57263	-5.67978	0
0.1020	1.67539	4.8335	25.9334	30.0119	0
0.1027	9.91503	8.82025	48.5166	67.5666	0
0.1033	17.5504	10.3373	68.0483	100.827	0
0.1040	24.87	13.0893	86.3575	126.455	0
0.1047	32.1895	16.7232	100.393	146.288	0
0.1053	34.3318	19.7926	107.41	159.715	0
0.1060	36.4604	21.3097	110.77	165.827	0
0.1067	42.5715	20.7099	112.599	168.258	0
0.1073	43.4915	21.6273	111.684	167.349	0
0.1080	37.9985	23.7441	106.197	157.284	0
0.1087	35.2519	22.8268	95.2041	138.359	0
0.1093	30.0609	20.3924	75.3738	112.414	0
0.1100	19.679	19.4751	50.0377	79.4487	0
0.1107	12.6616	17.0407	26.5399	47.4148	0
0.1113	8.3907	12.4542	4.26468	17.8118	0
0.1120	-1.37327	9.1025	-20.1476	-16.3578	0
0.1127	-9.61291	5.7508	-43.0388	-52.6856	0
0.1133	-13.2795	0.246967	-61.6559	-83.8108	0
0.1140	-20.297	-1.58764	-78.1361	-110.051	0
0.1147	-29.4567	-1.86989	-86.9827	-129.272	0
0.1153	-34.3318	-4.30428	-84.8457	-143.017	0
0.1160	-35.2519	-7.0562	-82.4007	-153.695	0
0.1167	-35.2519	-7.97351	-80.5717	-156.126	0
0.1173	-35.2519	-7.97351	-68.3656	-148.197	0
0.1180	-33.1096	-5.85665	-50.0564	-137.837	0
0.1187	-27.6165	-2.50495	-36.6277	-125.319	0
0.1193	-21.5192	-0.035281	-19.2331	-100.282	0
0.1200	-16.6303	2.08158	5.79511	-66.1126	0
0.1207	-10.533	4.8335	23.7964	-35.8962	0
0.1213	-1.67539	6.06833	33.8655	-9.33755	0
0.1220	8.08858	7.90294	50.3456	25.4454	0
0.1227	16.0261	10.3373	69.8773	65.113	0
0.1233	22.7277	9.42003	80.5624	97.7603	0
0.1240	27.9186	7.90294	86.0495	121.275	0
0.1247	32.1895	10.6196	90.6315	139.882	0
0.1253	36.1583	14.6063	90.3235	153.922	0
0.1260	38.6027	14.6063	86.964	165.509	0
0.1267	35.2519	13.0893	83.9125	169.189	0
0.1273	30.3631	12.1719	74.4593	160.942	0
0.1280	29.443	12.1719	60.7227	150.56	0
0.1287	28.2208	14.0066	48.5166	138.973	0
0.1293	21.8213	15.2061	28.9849	111.801	0
0.1300	14.8039	12.1719	0.298621	75.4956	0
0.1307	11.1372	8.50272	-21.0621	47.1194	0
0.1313	6.86636	9.1025	-37.5423	20.2654	0
0.1320	-1.37327	7.90294	-61.348	-16.6758	0
0.1327	-12.9774	4.23372	-83.6232	-54.2078	0
0.1333	-23.3456	2.08158	-97.6677	-82.584	0
0.1340	-29.1408	0.564496	-106.514	-105.485	0
0.1347	-32.8075	-1.58764	-108.035	-124.705	0
0.1353	-35.2519	-2.50495	-101.634	-139.041	0
0.1360	-34.6339	-2.50495	-94.3083	-149.424	0
0.1367	-34.0297	-1.58764	-83.9312	-152.786	0
0.1373	-34.3318	-0.35281	-69.2801	-147.583	0
0.1380	-32.8075	0.246967	-57.6898	-139.041	0
0.1387	-28.2345	-0.670339	-45.7823	-125.614	0
0.1393	-20.9012	1.16427	-25.952	-100.282	0
0.1400	-11.4394	3.91619	-4.88992	-67.0214	0
0.1407	-3.51558	2.99888	9.14527	-37.123	0
0.1413	0.45318	2.71664	21.3514	-9.04221	0
0.1420	3.50185	5.7508	39.054	25.7408	0
0.1427	10.8351	9.42003	60.4148	62.9774	0
0.1433	17.2346	12.1719	77.5108	94.1026	0
0.1440	19.679	16.1234	87.8786	118.821	0
0.1447	23.9499	16.7232	93.683	138.973	0
0.1453	30.0609	13.0893	95.2041	154.217	0
0.1460	30.9673	12.1719	94.2896	163.078	0
0.1467	28.8387	15.8059	92.4605	163.987	0
0.1473	27.3144	16.1234	87.272	157.898	0
0.1480	25.1721	13.3715	78.4253	150.878	0
0.1487	23.0435	12.1719	67.1337	139.586	0
0.1493	19.0748	10.0198	48.8245	112.119	0
0.1500	10.2171	6.98564	23.7964	76.7224	0
0.1507	1.37327	7.26789	1.81972	48.3235	0
0.1513	-4.11982	7.90294	-14.6604	20.5608	0
0.1520	-10.8351	4.23372	-34.1828	-15.1536	0
0.1527	-19.679	-0.670339	-54.6383	-49.6413	0
0.1533	-26.0922	-3.38698	-70.8105	-78.0174	0
0.1540	-29.7588	-6.77395	-86.0682	-105.485	0
0.1547	-31.5853	-8.29103	-100.103	-127.454	0
0.1553	-32.8075	-7.69126	-108.035	-139.654	0
0.1560	-37.0784	-8.89081	-112.31	-147.288	0
0.1567	-38.6027	-10.7254	-117.806	-150.65	0
0.1573	-32.5054	-10.7254	-120.858	-146.675	0
0.1580	-29.1408	-12.2425	-118.114	-137.223	0
0.1587	-30.3631	-14.9944	-108.035	-122.865	0
0.1593	-26.0922	-13.4773	-89.7263	-98.76	0
0.1600	-16.9325	-11.6427	-70.5026	-65.2038	0
0.1607	-10.2309	-12.2425	-56.766	-32.8518	0
0.1613	-4.11982	-10.1256	-42.7308	-2.93077	0
0.1620	4.11982	-6.13889	-23.815	30.0119	0
0.1627	11.4394	-5.22159	-4.58197	65.431	0
0.1633	14.8039	-5.85665	10.6757	97.1696	0
0.1640	16.9325	-4.93934	22.8818	122.797	0
0.1647	20.5991	-2.18742	31.1219	140.79	0
0.1653	21.8213	2.08158	36.3105	153.013	0
0.1660	20.9012	5.7508	39.9686	164.6	0
0.1667	23.0435	7.26789	37.5329	171.938	0
0.1673	23.9499	7.58541	31.1219	165.509	0
0.1680	18.7726	7.58541	23.4884	151.491	0
0.1687	14.1859	4.51597	10.3677	138.064	0
0.1693	12.0573	-0.035281	-10.685	114.868	0
0.1700	5.03991	-1.58764	-31.1312	79.4487	0
0.1707	-4.42194	-1.86989	-46.0903	47.7101	0
0.1713	-9.61291	-4.30428	-61.04	20.8561	0
0.1720	-13.5817	-5.85665	-78.7426	-13.018	0
0.1727	-19.0748	-4.30428	-90.6408	-49.3232	0
0.1733	-24.5678	-5.85665	-92.4792	-78.0174	0
0.1740	-29.7588	-9.80812	-94.6162	-103.031	0
0.1747	-33.4117	-11.6427	-98.8809	-127.454	0
0.1753	-33.7276	-13.4773	-98.8809	-144.244	0
0.1760	-32.5054	-16.2293	-97.0518	-153.399	0
0.1767	-31.8874	-18.0639	-97.3598	-156.126	0
0.1773	-31.2832	-20.8158	-93.6923	-151.559	0
0.1780	-25.4879	-21.6978	-86.0682	-143.312	0
0.1787	-16.9325	-18.9812	-77.2215	-131.112	0
0.1793	-13.2795	-16.5115	-60.7414	-106.098	0
0.1800	-11.4394	-16.2293	-38.4568	-71.2926	0
0.1807	-5.64415	-13.4773	-23.1991	-39.2586	0
0.1813	-1.07115	-10.1256	-11.3009	-9.33755	0
0.1820	2.29337	-7.97351	8.84665	24.832	0
0.1827	10.2171	-4.02203	30.2074	60.2284	0
0.1833	18.4568	1.4818	45.465	91.3535	0
0.1840	21.8213	5.43327	63.1677	117.912	0
0.1847	25.1721	6.35058	81.1689	138.064	0
0.1853	30.0609	5.43327	90.3235	149.355	0
0.1860	34.6339	6.35058	93.683	157.284	0
0.1867	36.7762	7.26789	97.0425	162.782	0
0.1873	33.4117	2.99888	94.5975	160.033	0
0.1880	28.8387	-0.670339	84.5284	149.037	0
0.1887	26.6964	3.59866	71.4078	131.953	0
0.1893	21.2033	8.50272	54.6197	105.099	0
0.1900	13.2795	8.18519	32.0364	71.2244	0
0.1907	7.78646	6.98564	12.1968	40.0992	0
0.1913	0.45318	5.7508	-3.66744	8.97405	0
0.1920	-7.16848	1.4818	-25.3361	-27.6492	0
0.1927	-13.2795	-4.02203	-50.6629	-61.8414	0
0.1933	-21.8213	-7.69126	-68.6735	-88.9908	0
0.1940	-29.7588	-10.7254	-82.7087	-114.641	0
0.1947	-33.4117	-14.0771	-98.8809	-135.383	0
0.1953	-35.2519	-15.9117	-111.703	-147.583	0
0.1960	-36.1583	-14.3946	-118.114	-153.99	0
0.1967	-35.2519	-13.4773	-117.806	-156.444	0
0.1973	-34.6339	-15.312	-109.874	-150.332	0
0.1980	-33.4117	-16.2293	-100.103	-139.654	0
0.1987	-28.2345	-15.312	-92.4792	-125.614	0
0.1993	-22.1234	-13.7949	-78.1361	-99.6687	0
0.2000	-14.1859	-10.1256	-55.8515	-63.3636	0
0.2007	-6.86636	-5.22159	-39.3713	-32.8518	0
0.2013	-3.19973	-3.7045	-27.1652	-8.42879	0
0.2020	3.19973	-3.38698	-6.42035	26.3542	0
0.2027	13.5817	-0.35281	19.8303	65.431	0
0.2033	20.9012	3.31641	43.0201	94.716	0
0.2040	26.6964	6.06833	62.2438	118.526	0
0.2047	33.1096	8.50272	75.9804	139.882	0
0.2053	36.1583	8.82025	86.0495	150.56	0
0.2060	36.1583	8.18519	98.2557	155.444	0
0.2067	35.8561	8.82025	108.334	159.42	0
0.2073	32.8075	9.42003	109.547	157.898	0
0.2080	30.6652	8.82025	106.496	149.946	0
0.2087	30.9673	9.42003	101.009	135.315	0
0.2093	26.3943	10.9371	86.6654	106.325	0
0.2100	16.9325	7.90294	64.3808	73.0419	0
0.2107	9.61291	3.91619	44.8491	46.506	0
0.2113	2.29337	3.59866	30.814	15.3808	0
0.2120	-6.86636	1.16427	13.1113	-23.9914	0
0.2127	-12.6616	-5.85665	-7.6335	-57.8656	0
0.2133	-16.3282	-8.29103	-23.5071	-87.4686	0
0.2140	-23.6478	-7.97351	-34.7987	-114.936	0
0.2147	-29.4567	-11.9603	-46.6969	-132.952	0
0.2153	-30.3631	-16.5115	-55.8515	-144.834	0
0.2160	-32.5054	-16.2293	-61.6559	-156.444	0
0.2167	-35.2519	-15.9117	-65.0061	-157.671	0
0.2173	-32.5054	-15.9117	-63.177	-150.332	0
0.2180	-31.2832	-14.7122	-56.1594	-142.108	0
0.2187	-34.0297	-15.9117	-45.1758	-126.545	0
0.2193	-30.0609	-15.5942	-26.2507	-98.1466	0
0.2200	-20.9012	-10.7254	-0.00933191	-66.408	0
0.2207	-16.6303	-6.45642	23.4884	-36.805	0
0.2213	-12.3595	-4.62181	43.0201	-3.86225	0
0.2220	0.15106	-2.50495	62.2438	33.3744	0
0.2227	12.3595	-0.670339	79.6478	68.1573	0
0.2233	18.4568	1.4818	91.854	98.6918	0
0.2240	22.7277	3.91619	101.615	125.228	0
0.2247	27.3144	2.99888	107.112	144.153	0
0.2253	28.8387	3.91619	107.112	154.831	0
0.2260	29.7588	9.42003	105.581	162.782	0
0.2267	32.1895	12.1719	105.889	164.918	0
0.2273	32.8075	9.42003	103.752	157.898	0
0.2280	29.443	7.26789	97.3411	147.811	0
0.2287	24.2657	7.90294	89.717	134.384	0
0.2293	20.5991	8.18519	75.6724	108.461	0
0.2300	17.8525	4.8335	56.1408	74.5868	0
0.2307	12.9637	0.882025	43.328	44.9838	0
0.2313	4.11982	1.16427	32.951	17.5164	0
0.2320	-5.03991	1.16427	12.5048	-16.9712	0
0.2327	-10.8351	-3.38698	-10.0785	-54.5031	0
0.2333	-18.1547	-6.13889	-26.2507	-85.0376	0
0.2340	-28.8387	-6.45642	-43.9533	-107.007	0
0.2347	-33.4117	-10.7254	-59.8175	-123.478	0
0.2353	-31.8874	-14.0771	-66.8445	-135.088	0
0.2360	-34.6339	-12.2425	-72.3316	-144.834	0
0.2367	-39.5228	-12.2425	-76.9136	-150.332	0
0.2373	-38.3006	-12.56	-77.5201	-147.288	0
0.2380	-36.1583	-8.29103	-76.9136	-135.997	0
0.2387	-35.2519	-6.45642	-71.4171	-121.343	0
0.2393	-29.1408	-9.80812	-55.5528	-98.1466	0
0.2400	-21.2171	-9.49059	-38.4568	-65.4992	0
0.2407	-16.0261	-4.02203	-28.0797	-32.8518	0
0.2413	-8.69282	-0.670339	-16.7881	-2.93077	0
0.2420	-0.15106	1.16427	1.81972	31.2388	0
0.2427	5.64415	4.8335	20.7448	66.3398	0
0.2433	12.0573	6.66811	34.4814	95.034	0
0.2440	19.679	9.42003	44.5505	119.752	0
0.2447	22.7277	14.2888	51.5681	140.495	0
0.2453	23.0435	15.2061	54.0131	152.695	0
0.2460	27.0123	12.7717	52.4826	159.42	0
0.2467	30.6652	14.6063	50.3456	165.213	0
0.2473	30.9673	15.2061	45.465	163.373	0
0.2480	30.6652	11.8544	38.7461	151.173	0
0.2487	28.2208	11.2546	31.1219	132.566	0
0.2493	23.6478	13.689	18.6078	106.621	0
0.2500	20.297	12.1719	0.298621	73.9734	0
0.2507	16.0261	7.90294	-16.4895	43.1436	0
0.2513	8.3907	2.08158	-27.1652	13.5406	0
0.2520	-0.15106	-3.10473	-39.6793	-20.3336	0
0.2527	-7.78646	-5.22159	-60.1255	-54.2078	0
0.2533	-15.106	-7.97351	-79.0506	-83.5154	0
0.2540	-22.7414	-11.6427	-90.9488	-108.529	0
0.2547	-27.3144	-12.8776	-100.719	-126.841	0
0.2553	-28.8387	-13.4773	-107.737	-138.746	0
0.2560	-33.4117	-14.0771	-110.788	-148.515	0
0.2567	-38.9048	-13.7949	-115.062	-151.855	0
0.2573	-36.7762	-14.7122	-117.199	-146.675	0
0.2580	-31.8874	-14.7122	-112.617	-138.428	0
0.2587	-31.5853	-11.043	-104.685	-124.705	0
0.2593	-28.5366	-8.60856	-92.7778	-96.329	0
0.2600	-19.9949	-8.60856	-72.9475	-61.5233	0
0.2607	-14.5018	-6.13889	-53.1079	-34.374	0
0.2613	-9.61291	-1.86989	-35.1066	-8.42879	0
0.2620	-0.15106	2.71664	-9.77051	29.4212	0
0.2627	8.69282	5.7508	20.1383	68.1573	0
0.2633	16.9325	8.50272	42.7215	95.9428	0
0.2640	26.0922	12.7717	59.1923	117.912	0
0.2647	30.3631	16.1234	72.0143	138.655	0
0.2653	28.5366	16.4409	75.9804	153.309	0
0.2660	29.7588	14.9239	74.7579	159.102	0
0.2667	33.1096	14.0066	75.9804	159.42	0
0.2673	32.8075	14.2888	76.8949	156.966	0
0.2680	30.6652	14.9239	73.5354	149.355	0
0.2687	27.3144	14.0066	64.9967	133.475	0
0.2693	21.8213	11.2546	49.4311	106.325	0
0.2700	13.2795	9.1025	30.2074	73.9734	0
0.2707	4.11982	6.35058	14.6418	46.506	0
0.2713	-1.37327	2.39911	-0.317285	19.652	0
0.2720	-5.03991	2.08158	-21.9766	-16.0624	0
0.2727	-13.2795	3.59866	-45.1758	-52.6856	0
0.2733	-21.8213	0.246967	-63.177	-80.153	0
0.2740	-24.2657	-4.02203	-75.6911	-105.485	0
0.2747	-25.1721	-4.02203	-81.4862	-127.454	0
0.2753	-28.2345	-5.22159	-82.4007	-139.654	0
0.2760	-31.2832	-9.80812	-85.1537	-149.719	0
0.2767	-30.6652	-11.6427	-86.6748	-156.739	0
0.2773	-27.9186	-11.3252	-77.8281	-151.264	0
0.2780	-26.0922	-10.7254	-66.2285	-141.79	0
0.2787	-21.5192	-8.29103	-57.9885	-130.203	0
0.2793	-14.8039	-6.45642	-40.2952	-103.645	0
0.2800	-9.61291	-6.45642	-13.7366	-67.9301	0
0.2807	-7.78646	-5.22159	3.65811	-37.7364	0
0.2813	-4.42194	-3.38698	17.0867	-10.269	0
0.2820	2.89761	-1.58764	39.054	24.832	0
0.2827	12.3595	2.08158	60.1161	61.1371	0
0.2833	19.9811	5.15103	73.2368	90.7401	0
0.2840	25.1721	6.66811	85.7509	113.641	0
0.2847	28.2208	7.58541	94.2896	134.702	0
0.2853	29.7588	6.98564	96.4266	152.082	0
0.2860	28.2208	6.35058	98.8716	160.329	0
0.2867	26.0922	8.50272	100.701	161.851	0
0.2873	24.5678	10.6196	97.0425	159.42	0
0.2880	22.4255	8.50272	90.9394	150.56	0
0.2887	21.8213	6.66811	79.0319	134.997	0
0.2893	19.9811	6.66811	55.8421	111.187	0
0.2900	11.4394	3.59866	32.3444	79.1534	0
0.2907	2.89761	-0.670339	16.1629	47.4148	0
0.2913	1.07115	-1.27012	-3.97539	18.7205	0
0.2920	-1.37327	0.246967	-30.5247	-13.9268	0
0.2927	-7.48434	-1.58764	-52.1934	-47.801	0
0.2933	-13.2795	-4.30428	-66.5365	-77.6994	0
0.2940	-19.0748	-6.13889	-81.1876	-104.258	0
0.2947	-22.7414	-10.1256	-94.0003	-124.705	0
0.2953	-21.2171	-15.312	-101.634	-135.997	0
0.2960	-20.9012	-16.5115	-108.959	-144.539	0
0.2967	-24.2657	-15.5942	-112.617	-149.719	0
0.2973	-25.1721	-16.829	-108.035	-145.766	0
0.2980	-23.3456	-17.1466	-101.634	-136.292	0
0.2987	-20.5991	-14.3946	-96.1373	-124.092	0
0.2993	-15.724	-14.0771	-79.9651	-98.4646	0
0.3000	-9.61291	-17.1466	-57.0739	-62.4548	0
0.3007	-1.07115	-16.2293	-41.5083	-32.2384	0
0.3013	7.4706	-10.7254	-32.0551	-5.06636	0
0.3020	12.3595	-7.0562	-14.3525	30.6254	0
0.3027	16.3282	-2.7872	10.6757	65.7264	0
0.3033	21.5192	2.71664	28.3783	93.4891	0
0.3040	23.6478	4.8335	37.8316	119.752	0
0.3047	24.2657	5.7508	48.5166	141.722	0
0.3053	28.5366	8.50272	58.5857	154.535	0
0.3060	31.2832	9.42003	63.1677	163.691	0
0.3067	28.8387	10.0198	63.4663	167.349	0
0.3073	26.6964	12.1719	60.4148	160.329	0
0.3080	26.0922	11.2546	53.0892	150.264	0
0.3087	24.2657	8.50272	45.773	138.973	0
0.3093	20.5991	9.42003	32.0364	114.254	0
0.3100	13.2795	11.2546	9.14527	79.4487	0
0.3107	4.11982	8.82025	-11.9075	50.1638	0
0.3113	-2.29337	5.7508	-24.7296	21.7876	0
0.3120	-6.86636	3.91619	-41.8163	-17.2892	0
0.3127	-13.2795	1.79933	-63.485	-55.4346	0
0.3133	-22.4255	-1.27012	-80.5717	-81.3799	0
0.3140	-29.7588	-6.13889	-93.0858	-103.645	0
0.3147	-34.0297	-10.7254	-104.069	-124.705	0
0.3153	-32.8075	-9.80812	-108.651	-137.519	0
0.3160	-32.5054	-8.89081	-108.959	-147.288	0
0.3167	-32.5054	-12.56	-107.429	-151.559	0
0.3173	-28.5366	-14.3946	-101.932	-145.448	0
0.3180	-26.3943	-12.56	-91.8633	-137.223	0
0.3187	-27.9186	-10.4079	-79.3492	-126.227	0
0.3193	-21.5192	-9.49059	-62.2625	-99.6687	0
0.3200	-11.4394	-7.69126	-42.1242	-65.2038	0
0.3207	-8.08858	-6.13889	-24.4216	-39.2586	0
0.3213	-2.89761	-4.30428	-6.42035	-11.7912	0
0.3220	5.94627	-0.35281	15.5563	26.6722	0
0.3227	10.533	4.8335	40.2765	65.113	0
0.3233	15.7102	7.26789	62.2438	94.1026	0
0.3240	20.5991	6.35058	78.724	117.003	0
0.3247	20.5991	6.66811	87.8786	136.224	0
0.3253	21.8213	8.82025	92.4605	151.491	0
0.3260	24.5678	9.70227	94.5975	162.782	0
0.3267	20.5991	9.42003	92.1526	168.871	0
0.3273	17.8525	12.4542	86.6654	164.305	0
0.3280	18.7726	15.8059	84.2205	151.173	0
0.3287	15.106	15.5236	80.2544	135.61	0
0.3293	8.99494	13.0893	67.1337	113.028	0
0.3300	5.64415	11.8544	51.2602	80.0621	0
0.3307	1.67539	9.42003	40.2765	48.0282	0
0.3313	-3.19973	6.06833	28.0704	19.0386	0
0.3320	-9.00867	4.51597	7.92279	-15.1536	0
0.3327	-16.6303	2.39911	-14.0445	-50.55	0
0.3333	-19.0748	-2.18742	-31.1312	-79.835	0
0.3340	-16.0261	-4.93934	-43.3467	-107.302	0
0.3347	-14.8039	-3.38698	-52.5013	-128.363	0
0.3353	-17.8525	-2.7872	-57.6898	-138.746	0
0.3360	-21.5192	-5.85665	-61.348	-147.583	0
0.3367	-23.9636	-8.29103	-65.0061	-153.081	0
0.3373	-23.9636	-10.4079	-65.314	-146.675	0
0.3380	-23.6478	-12.56	-58.6044	-134.77	0
0.3387	-22.7414	-11.3252	-47.6114	-121.956	0
0.3393	-18.4705	-8.29103	-30.8326	-97.2378	0
0.3400	-11.4394	-7.0562	-8.24941	-63.3636	0
0.3407	-5.94627	-5.22159	10.9743	-33.7606	0
0.3413	-2.29337	-0.670339	26.5399	-7.20196	0
0.3420	2.29337	2.99888	46.0716	25.4454	0
0.3427	7.16848	4.23372	64.9967	61.4552	0
0.3433	11.1372	4.8335	76.2883	95.6247	0
0.3440	14.1859	4.8335	86.964	122.183	0
0.3447	16.9325	6.98564	96.1186	139.268	0
0.3453	20.9012	12.1719	97.6491	149.355	0
0.3460	25.1721	15.8059	95.2041	156.353	0
0.3467	26.3943	15.2061	92.4605	160.942	0
0.3473	24.5678	14.9239	83.6139	156.966	0
0.3480	23.6478	14.6063	70.4839	144.471	0
0.3487	22.4255	13.0893	53.0892	128.59	0
0.3493	16.9325	10.9371	27.4545	105.394	0
0.3500	10.533	7.26789	-0.00933191	72.1332	0
0.3507	6.24839	2.99888	-17.712	42.2348	0
0.3513	0.15106	2.08158	-33.8842	16.903	0
0.3520	-6.86636	2.08158	-53.4158	-18.198	0
0.3527	-11.1372	-0.670339	-67.1431	-56.6387	0
0.3533	-13.2795	-4.62181	-72.3316	-84.7196	0
0.3540	-16.9325	-7.0562	-75.6911	-108.825	0
0.3547	-21.8213	-9.20834	-77.8281	-130.203	0
0.3553	-25.1721	-11.3252	-79.3492	-140.268	0
0.3560	-27.9186	-13.7949	-80.5717	-146.061	0
0.3567	-29.7588	-16.2293	-76.9136	-153.399	0
0.3573	-29.1408	-15.9117	-68.6735	-151.559	0
0.3580	-28.5366	-14.3946	-62.8784	-138.428	0
0.3587	-27.9186	-13.7949	-54.9369	-121.956	0
0.3593	-23.3456	-11.6427	-34.7987	-97.2378	0
0.3600	-16.0261	-9.20834	-9.47189	-65.2038	0
0.3607	-14.1859	-8.89081	7.31622	-35.8962	0
0.3613	-10.2309	-7.0562	18.6078	-8.42879	0
0.3620	-0.45318	-2.18742	36.917	25.4454	0
0.3627	5.94627	2.39911	61.3293	60.2284	0
0.3633	10.533	6.35058	82.3914	90.4448	0
0.3640	17.8525	10.9371	100.393	117.003	0
0.3647	22.1234	12.1719	117.181	134.384	0
0.3653	22.4255	10.3373	129.079	143.857	0
0.3660	24.87	12.1719	134.883	155.444	0
0.3667	27.9186	17.6405	135.49	164.6	0
0.3673	27.0123	18.5578	127.856	160.942	0
0.3680	26.3943	14.0066	116.574	148.129	0
0.3687	26.0922	12.1719	106.197	134.088	0
0.3693	21.5192	12.4542	88.1865	112.414	0
0.3700	15.106	8.82025	61.3293	79.7668	0
0.3707	10.8351	3.31641	39.6699	47.1194	0
0.3713	6.56424	1.16427	23.7964	19.0386	0
0.3720	-3.19973	-0.35281	2.12767	-12.7	0
0.3727	-11.4394	-2.18742	-23.1991	-49.3232	0
0.3733	-15.106	-2.50495	-44.8678	-80.7664	0
0.3740	-20.5991	-4.30428	-60.7414	-104.553	0
0.3747	-27.0123	-7.0562	-70.5026	-123.796	0
0.3753	-27.0123	-5.22159	-75.9991	-136.61	0
0.3760	-28.2345	-2.18742	-79.6572	-145.766	0
0.3767	-33.4117	-4.30428	-77.8281	-151.264	0
0.3773	-33.4117	-7.0562	-69.2801	-145.766	0
0.3780	-30.3631	-7.37373	-62.8784	-134.77	0
0.3787	-30.981	-6.13889	-58.2964	-121.956	0
0.3793	-28.2345	-2.50495	-44.5599	-96.9424	0
0.3800	-19.9949	0.564496	-25.952	-60.6146	0
0.3807	-15.106	0.882025	-14.6604	-31.3297	0
0.3813	-11.4394	1.16427	-5.19787	-6.90661	0
0.3820	-0.769033	2.99888	11.8982	26.6722	0
0.3827	12.3595	4.8335	31.1219	62.364	0
0.3833	20.297	5.7508	46.3796	91.967	0
0.3840	24.2657	6.66811	58.5857	117.912	0
0.3847	26.0922	8.18519	66.8258	138.064	0
0.3853	27.0123	10.9371	70.7918	149.651	0
0.3860	29.443	12.7717	74.1513	157.58	0
0.3867	32.5054	14.0066	75.9804	162.464	0
0.3873	32.5054	14.9239	75.0659	158.193	0
0.3880	31.5853	13.0893	69.8773	147.811	0
0.3887	29.7588	11.5369	59.1923	132.566	0
0.3893	23.3456	12.1719	42.4135	106.325	0
0.3900	15.4081	10.3373	23.1898	72.4512	0
0.3907	9.61291	5.7508	4.26468	43.757	0
0.3913	2.29337	5.15103	-14.959	18.1298	0
0.3920	-8.3907	3.31641	-36.6277	-16.3578	0
0.3927	-15.106	-2.18742	-57.6898	-55.1166	0
0.3933	-19.3769	-3.38698	-73.862	-85.333	0
0.3940	-25.7901	-2.50495	-86.9827	-107.916	0
0.3947	-29.7588	-5.85665	-98.8809	-127.454	0
0.3953	-28.8387	-9.49059	-105.292	-140.881	0
0.3960	-29.7588	-10.1256	-106.206	-145.766	0
0.3967	-31.8874	-12.8776	-106.206	-146.675	0
0.3973	-29.7588	-16.2293	-104.377	-143.63	0
0.3980	-25.4879	-15.9117	-97.9664	-135.088	0
0.3987	-22.4255	-14.0771	-87.2907	-119.821	0
0.3993	-16.9325	-12.56	-72.3316	-94.4888	0
0.4000	-6.86636	-9.49059	-53.7145	-62.7502	0
0.4007	0.45318	-6.45642	-36.6277	-34.9874	0
0.4013	3.50185	-4.62181	-19.541	-9.33755	0
0.4020	8.69282	-1.86989	-0.923859	24.2186	0
0.4027	16.0261	1.16427	16.4708	62.364	0
0.4033	20.5991	3.59866	31.1219	94.1026	0
0.4040	23.0435	5.7508	41.7976	117.912	0
0.4047	25.4742	7.26789	46.0716	136.224	0
0.4053	28.8387	7.90294	46.0716	149.651	0
0.4060	30.0609	9.42003	46.6875	158.489	0
0.4067	30.0609	11.2546	46.0716	163.691	0
0.4073	30.6652	10.6196	43.0201	160.329	0
0.4080	31.2832	8.50272	40.8831	148.424	0
0.4087	27.0123	7.90294	33.8655	134.384	0
0.4093	19.3769	7.58541	18.9158	112.414	0
0.4100	14.8039	4.8335	5.48716	78.54	0
0.4107	13.2795	2.39911	-0.615906	45.8926	0
0.4113	10.533	1.4818	-9.16393	20.5608	0
0.4120	2.59549	-0.952587	-26.8666	-11.7912	0
0.4127	-8.08858	-5.53912	-46.3982	-49.9366	0
0.4133	-15.106	-8.60856	-61.9545	-80.4484	0
0.4140	-19.3769	-9.80812	-75.9991	-104.553	0
0.4147	-24.5678	-11.043	-90.9488	-126.545	0
0.4153	-28.5366	-10.7254	-102.548	-140.881	0
0.4160	-28.8387	-9.80812	-108.035	-147.583	0
0.4167	-28.8387	-11.3252	-108.035	-150.332	0
0.4173	-31.2832	-14.9944	-104.377	-146.379	0
0.4180	-30.3631	-15.312	-97.3598	-134.474	0
0.4187	-26.7102	-11.043	-85.1537	-117.685	0
0.4193	-23.0435	-8.60856	-61.04	-93.58	0
0.4200	-17.8525	-11.043	-32.6617	-63.0682	0
0.4207	-11.7552	-12.2425	-14.3525	-34.0559	0
0.4213	-8.69282	-8.89081	-1.23181	-3.86225	0
0.4220	-5.03991	-4.62181	20.7448	32.1475	0
0.4227	2.59549	-1.58764	45.1571	65.7264	0
0.4233	9.91503	0.246967	63.1677	93.1938	0
0.4240	14.8039	0.882025	77.8094	117.003	0
0.4247	18.7726	3.59866	89.1011	134.384	0
0.4253	22.4255	6.66811	94.2896	147.197	0
0.4260	24.87	7.58541	95.5121	156.966	0
0.4267	27.0123	9.70227	94.5975	157.898	0
0.4273	27.3144	11.5369	90.0156	149.946	0
0.4280	25.7901	11.8544	80.861	142.926	0
0.4287	22.4255	12.4542	66.8258	132.566	0
0.4293	16.9325	11.5369	46.6875	107.848	0
0.4300	8.99494	6.98564	24.4029	73.36	0
0.4307	2.89761	4.23372	6.09374	42.5302	0
0.4313	-2.29337	2.71664	-8.24941	15.0628	0
0.4320	-11.4394	-2.7872	-30.2167	-15.7671	0
0.4327	-22.7414	-7.0562	-57.9885	-48.7098	0
0.4333	-28.8387	-7.37373	-75.9991	-78.0174	0
0.4340	-32.5054	-9.20834	-87.2907	-103.645	0
0.4347	-37.9985	-12.8776	-101.932	-123.183	0
0.4353	-40.127	-12.56	-112.925	-134.474	0
0.4360	-35.8561	-10.7254	-117.806	-141.177	0
0.4367	-32.5054	-10.7254	-121.464	-145.766	0
0.4373	-33.4117	-10.4079	-115.669	-143.63	0
0.4380	-33.4117	-9.80812	-101.932	-135.088	0
0.4387	-30.6652	-11.6427	-91.8633	-120.116	0
0.4393	-24.2657	-12.56	-75.3831	-93.2619	0
0.4400	-14.5018	-11.6427	-44.2612	-61.5233	0
0.4407	-5.94627	-8.89081	-17.404	-35.8962	0
0.4413	0.45318	-4.30428	-0.923859	-10.8825	0
0.4420	7.78646	-1.58764	21.9673	24.2186	0
0.4427	15.4081	-2.18742	49.7391	62.364	0
0.4433	20.9012	-0.035281	69.8773	92.285	0
0.4440	25.1721	4.23372	86.0495	114.254	0
0.4447	28.2208	4.8335	100.701	132.566	0
0.4453	31.5853	3.91619	108.026	148.129	0
0.4460	34.0297	6.35058	111.386	156.671	0
0.4467	33.1096	7.26789	114.736	158.193	0
0.4473	29.7588	6.35058	111.684	153.922	0
0.4480	28.2208	9.1025	100.701	145.38	0
0.4487	25.7901	10.9371	86.964	132.566	0
0.4493	18.7726	7.58541	66.8258	108.756	0
0.4500	11.4394	4.51597	42.1056	73.9734	0
0.4507	5.94627	4.23372	24.1043	43.1436	0
0.4513	-1.37327	2.99888	9.76118	19.0386	0
0.4520	-8.69282	0.882025	-12.2155	-12.4046	0
0.4527	-14.1859	-2.50495	-35.7132	-49.6413	0
0.4533	-20.297	-7.37373	-53.7145	-81.0618	0
0.4540	-27.0123	-10.4079	-69.588	-105.485	0
0.4547	-30.3631	-8.89081	-81.4862	-123.796	0
0.4553	-31.5853	-9.80812	-85.1537	-137.519	0
0.4560	-34.3318	-14.7122	-89.4277	-148.515	0
0.4567	-37.0784	-17.1466	-95.8294	-150.946	0
0.4573	-35.554	-15.9117	-90.9488	-142.699	0
0.4580	-30.6652	-13.7949	-78.1361	-133.861	0
0.4587	-27.3144	-12.2425	-67.451	-123.478	0
0.4593	-22.4255	-10.7254	-49.4498	-97.8512	0
0.4600	-14.8039	-8.60856	-21.0621	-61.5233	0
0.4607	-8.69282	-5.22159	-2.44496	-32.2384	0
0.4613	-5.03991	-1.27012	7.31622	-7.52003	0
0.4620	1.07115	3.91619	24.7109	25.1273	0
0.4627	8.69282	11.2546	44.8491	60.2284	0
0.4633	15.7102	15.8059	60.1161	88.9226	0
0.4640	23.3456	14.2888	75.0659	114.55	0
0.4647	29.1408	12.4542	84.2205	136.519	0
0.4653	29.7588	14.9239	81.4769	149.037	0
0.4660	28.8387	17.3583	80.5624	155.444	0
0.4667	28.8387	17.3583	83.9125	158.193	0
0.4673	28.2208	16.1234	79.3399	153.627	0
0.4680	27.0123	14.0066	71.4078	143.539	0
0.4687	26.6964	12.4542	63.1677	131.044	0
0.4693	23.3456	14.9239	44.8491	106.916	0
0.4700	16.3282	14.2888	21.9673	73.6553	0
0.4707	9.61291	9.42003	7.92279	45.5745	0
0.4713	5.94627	6.66811	-8.24941	19.9474	0
0.4720	2.89761	4.8335	-32.6617	-14.8356	0
0.4727	-3.8177	-0.670339	-51.2788	-51.4588	0
0.4733	-12.0573	-4.30428	-61.348	-80.153	0
0.4740	-16.6303	-4.62181	-72.033	-104.871	0
0.4747	-19.3769	-7.69126	-78.7426	-127.136	0
0.4753	-24.2657	-10.4079	-76.6056	-140.563	0
0.4760	-27.9186	-10.7254	-72.3316	-146.993	0
0.4767	-28.2345	-10.4079	-68.0576	-150.037	0
0.4773	-28.8387	-8.60856	-60.1255	-146.379	0
0.4780	-27.9186	-7.97351	-52.1934	-136.905	0
0.4787	-26.0922	-9.80812	-43.3467	-122.865	0
0.4793	-23.9636	-7.97351	-25.0282	-99.078	0
0.4800	-20.297	-2.50495	-1.83839	-65.7945	0
0.4807	-15.106	-2.50495	14.6418	-34.9874	0
0.4813	-12.3595	-5.53912	28.0704	-7.52003	0
0.4820	-7.48434	-3.38698	46.9862	26.9676	0
0.4827	0.45318	1.16427	69.8773	64.2042	0
0.4833	7.16848	4.23372	88.1865	94.1026	0
0.4840	12.3595	7.90294	102.222	117.912	0
0.4847	17.8525	11.5369	113.513	138.655	0
0.4853	21.5192	11.5369	119.318	153.627	0
0.4860	24.2657	10.3373	120.232	161.556	0
0.4867	27.0123	12.7717	119.924	160.942	0
0.4873	27.6165	15.8059	114.736	152.695	0
0.4880	27.9186	15.8059	103.752	144.471	0
0.4887	30.9673	14.0066	93.683	133.179	0
0.4893	29.443	10.3373	80.2544	106.916	0
0.4900	22.4255	8.50272	57.6712	70.9063	0
0.4907	16.9325	10.0198	36.0025	43.4389	0
0.4913	11.4394	8.50272	21.0528	20.8561	0
0.4920	2.59549	2.99888	0.298621	-11.1778	0
0.4927	-5.34203	-0.670339	-27.1652	-49.9366	0
0.4933	-12.3595	-1.86989	-48.5259	-82.584	0
0.4940	-19.3769	-4.30428	-62.8784	-105.78	0
0.4947	-24.2657	-4.62181	-76.9136	-122.865	0
0.4953	-28.2345	-3.7045	-87.8972	-135.088	0
0.4960	-30.0609	-6.13889	-93.6923	-144.244	0
0.4967	-27.0123	-7.0562	-97.9664	-148.81	0
0.4973	-24.2657	-4.62181	-97.6677	-144.834	0
0.4980	-25.4879	-5.22159	-94.9148	-134.156	0
0.4987	-22.7414	-8.29103	-91.5647	-120.116	0
0.4993	-16.0261	-7.97351	-80.5717	-99.078	0
0.5000	-11.7552	-3.7045	-64.7074	-67.3394	0
0.5007	-6.86636	-0.952587	-54.3304	-34.9874	0
0.5013	1.97751	1.16427	-43.0388	-7.81537	0
0.5020	9.31079	5.15103	-22.8912	24.5366	0
0.5027	12.6616	9.1025	-1.83839	62.682	0
0.5033	15.7102	10.6196	20.4369	95.6247	0
0.5040	16.9325	12.1719	44.8491	120.343	0
0.5047	16.0261	14.2888	62.2438	139.882	0
0.5053	17.5504	15.8059	71.7064	151.786	0
0.5060	22.4255	16.7232	81.7755	157.284	0
0.5067	27.3144	17.6405	89.717	160.942	0
0.5073	27.0123	18.5578	91.546	158.193	0
0.5080	23.0435	20.3924	90.0156	146.902	0
0.5087	19.679	22.227	86.0495	131.635	0
0.5093	15.4081	22.227	76.8949	108.756	0
0.5100	8.69282	20.3924	61.3293	76.4044	0
0.5107	4.11982	16.7232	45.1571	45.2792	0
0.5113	-1.67539	14.0066	33.5575	16.903	0
0.5120	-12.3595	10.9371	19.2144	-16.0624	0
0.5127	-19.679	6.06833	-3.36882	-50.8454	0
0.5133	-22.4255	2.71664	-22.5925	-80.153	0
0.5140	-27.0123	1.4818	-34.4907	-105.167	0
0.5147	-30.6652	-0.35281	-43.9533	-124.387	0
0.5153	-30.0609	-4.02203	-51.5868	-136.61	0
0.5160	-28.8387	-7.0562	-56.766	-146.379	0
0.5167	-26.0922	-7.97351	-61.348	-151.559	0
0.5173	-23.3456	-7.69126	-61.04	-145.766	0
0.5180	-22.7414	-8.60856	-58.6044	-135.088	0
0.5187	-20.297	-9.80812	-56.1594	-122.252	0
0.5193	-15.106	-7.37373	-44.8678	-96.9424	0
0.5200	-13.8838	-2.7872	-24.7296	-61.5233	0
0.5207	-13.2795	0.246967	-10.993	-31.0116	0
0.5213	-7.16848	1.4818	-1.83839	-4.47566	0
0.5220	-0.769033	4.23372	14.6418	28.8078	0
0.5227	2.89761	8.50272	31.1219	63.5908	0
0.5233	8.69282	10.3373	42.4135	90.4448	0
0.5240	15.106	10.3373	52.7906	112.732	0
0.5247	18.1547	11.2546	59.1923	133.179	0
0.5253	18.7726	14.0066	59.8082	147.197	0
0.5260	19.9811	16.4409	61.3293	155.149	0
0.5267	23.3456	16.7232	64.0822	158.193	0
0.5273	26.0922	16.4409	67.1337	153.922	0
0.5280	26.0922	16.7232	68.9628	142.017	0
0.5287	23.3456	16.7232	64.0822	127.068	0
0.5293	17.2346	14.0066	48.5166	102.963	0
0.5300	10.533	10.6196	29.8994	69.3842	0
0.5307	5.03991	8.50272	14.3338	40.0992	0
0.5313	-0.769033	6.35058	-0.00933191	15.9715	0
0.5320	-7.48434	3.59866	-19.541	-17.2892	0
0.5327	-11.1372	2.71664	-41.2097	-56.3434	0
0.5333	-14.1859	-0.952587	-57.6898	-84.7196	0
0.5340	-20.297	-7.0562	-71.725	-105.78	0
0.5347	-24.2657	-9.80812	-83.6232	-125.001	0
0.5353	-24.2657	-9.20834	-87.8972	-137.519	0
0.5360	-26.0922	-10.4079	-90.3422	-145.766	0
0.5367	-30.3631	-10.7254	-93.6923	-151.559	0
0.5373	-32.5054	-9.49059	-91.2567	-146.993	0
0.5380	-32.2032	-9.80812	-84.2391	-134.474	0
0.5387	-27.9186	-9.80812	-76.2977	-121.956	0
0.5393	-19.3769	-8.89081	-57.6898	-100.282	0
0.5400	-12.0573	-9.49059	-34.7987	-67.9301	0
0.5407	-7.78646	-9.80812	-20.4555	-39.554	0
0.5413	-1.99125	-7.97351	-6.42035	-13.018	0
0.5420	4.11982	-5.22159	11.5902	22.9917	0
0.5427	9.31079	-3.10473	26.2413	59.0015	0
0.5433	15.106	-1.27012	40.5845	86.787	0
0.5440	19.679	0.564496	57.6712	114.254	0
0.5447	21.5192	2.39911	71.4078	137.451	0
0.5453	24.2657	3.91619	83.3059	148.424	0
0.5460	26.3943	4.8335	89.717	155.762	0
0.5467	27.6165	4.8335	86.0495	162.169	0
0.5473	29.7588	5.43327	79.3399	157.284	0
0.5480	30.0609	5.43327	73.2368	144.766	0
0.5487	24.87	3.91619	61.3293	131.635	0
0.5493	18.1547	3.91619	43.0201	108.143	0
0.5500	13.8838	6.06833	21.3514	75.4956	0
0.5507	7.78646	5.15103	3.35015	47.7101	0
0.5513	-1.07115	2.08158	-9.16393	19.9474	0
0.5520	-8.69282	2.99888	-27.4731	-16.6758	0
0.5527	-13.5817	3.91619	-54.3304	-52.0722	0
0.5533	-18.4705	-0.35281	-78.4347	-81.3799	0
0.5540	-23.9636	-5.22159	-97.0518	-107.62	0
0.5547	-27.9186	-6.13889	-111.703	-126.227	0
0.5553	-29.1408	-7.0562	-120.55	-137.837	0
0.5560	-29.7588	-7.0562	-126.046	-148.197	0
0.5567	-30.3631	-6.13889	-130.012	-151.264	0
0.5573	-28.8387	-7.0562	-128.183	-144.834	0
0.5580	-27.0123	-9.49059	-124.217	-135.383	0
0.5587	-25.4879	-12.56	-117.806	-120.434	0
0.5593	-23.3456	-14.7122	-98.8809	-94.4888	0
0.5600	-17.5504	-10.4079	-73.2461	-64.2724	0
0.5607	-10.533	-3.7045	-53.4158	-34.374	0
0.5613	-4.11982	-3.38698	-36.0212	-4.77101	0
0.5620	3.19973	-4.30428	-13.4379	25.4454	0
0.5627	10.533	0.246967	13.7272	57.4793	0
0.5633	14.8039	3.91619	39.9686	88.0138	0
0.5640	16.9325	3.91619	58.8937	113.323	0
0.5647	20.5991	5.15103	69.5694	134.088	0
0.5653	24.2657	5.43327	78.1174	149.037	0
0.5660	24.87	4.51597	88.1865	154.535	0
0.5667	24.2657	7.26789	93.3751	156.353	0
0.5673	24.87	8.82025	91.854	156.058	0
0.5680	25.4742	6.35058	88.8024	147.811	0
0.5687	25.4742	5.15103	84.827	131.044	0
0.5693	21.5192	5.7508	74.7579	105.394	0
0.5700	13.5817	1.79933	57.3632	73.36	0
0.5707	6.86636	-2.50495	41.499	44.3704	0
0.5713	1.07115	-2.7872	28.0704	19.0386	0
0.5720	-5.64415	-5.22159	5.48716	-12.7	0
0.5727	-12.6616	-10.7254	-22.2846	-46.2788	0
0.5733	-18.7726	-12.56	-43.0388	-74.0416	0
0.5740	-24.2657	-9.80812	-57.3819	-97.2378	0
0.5747	-28.2345	-7.37373	-69.588	-117.072	0
0.5753	-30.6652	-9.80812	-72.3316	-131.725	0
0.5760	-31.5853	-12.56	-71.4171	-143.312	0
0.5767	-31.5853	-12.56	-75.6911	-147.583	0
0.5773	-31.2832	-13.7949	-75.0845	-139.359	0
0.5780	-30.6652	-16.829	-64.7074	-128.363	0
0.5787	-27.9186	-17.4288	-55.8515	-116.458	0
0.5793	-23.0435	-17.1466	-47.9193	-92.0578	0
0.5800	-16.9325	-15.9117	-33.2682	-60.0012	0
0.5807	-12.6616	-13.4773	-20.7635	-33.1472	0
0.5813	-8.69282	-11.6427	-11.3009	-4.77101	0
0.5820	-2.89761	-9.49059	6.09374	30.9434	0
0.5827	2.89761	-5.22159	28.0704	63.5908	0
0.5833	8.08858	-3.38698	46.6875	92.285	0
0.5840	15.106	-0.670339	65.6033	120.661	0
0.5847	20.5991	5.15103	84.2205	141.722	0
0.5853	22.4255	7.26789	96.1186	155.762	0
0.5860	25.1721	4.8335	102.53	166.44	0
0.5867	26.3943	4.8335	105.283	167.349	0
0.5873	23.9499	3.31641	105.283	160.329	0
0.5880	23.6478	1.16427	101.009	153.013	0
0.5887	26.0922	3.91619	89.409	139.586	0
0.5893	25.7901	4.51597	69.5694	113.641	0
0.5900	20.5991	-2.7872	48.2086	83.1292	0
0.5907	15.106	-7.0562	30.814	54.7303	0
0.5913	10.533	-5.22159	12.8127	23.6052	0
0.5920	3.19973	-6.77395	-10.685	-10.5644	0
0.5927	-6.26212	-11.043	-35.7132	-43.2117	0
0.5933	-11.7552	-12.8776	-54.0224	-73.1328	0
0.5940	-13.5817	-13.4773	-69.2801	-101.509	0
0.5947	-16.6303	-14.0771	-85.4523	-121.956	0
0.5953	-21.2171	-14.3946	-95.2228	-132.021	0
0.5960	-25.7901	-14.3946	-97.0518	-138.132	0
0.5967	-30.3631	-15.312	-98.8809	-140.268	0
0.5973	-33.4117	-14.3946	-95.2228	-134.156	0
0.5980	-32.8075	-11.9603	-83.3246	-124.092	0
0.5987	-30.6652	-10.4079	-70.8105	-113.709	0
0.5993	-27.9186	-11.3252	-54.0224	-92.6712	0
0.6000	-22.1234	-11.9603	-29.3022	-60.9327	0
0.6007	-14.8039	-11.6427	-11.3009	-32.2384	0
0.6013	-5.94627	-11.6427	-0.317285	-6.61126	0
0.6020	3.19973	-10.4079	20.1383	25.1273	0
0.6027	10.533	-5.22159	43.9346	59.3196	0
0.6033	14.488	-0.670339	57.6712	89.8314	0
0.6040	17.8525	0.246967	69.8773	115.163	0
0.6047	22.1234	2.08158	82.6994	134.702	0
0.6053	24.5678	3.91619	86.6654	147.197	0
0.6060	25.4742	2.99888	85.4429	154.535	0
0.6067	27.3144	3.59866	85.135	158.193	0
0.6073	27.3144	6.66811	79.9464	155.444	0
0.6080	24.87	6.66811	68.6548	146.606	0
0.6087	22.4255	5.7508	57.0646	132.566	0
0.6093	17.5504	6.98564	43.0201	108.756	0
0.6100	9.61291	5.15103	21.0528	76.4044	0
0.6107	3.19973	1.79933	0.606574	44.3704	0
0.6113	-1.99125	1.16427	-10.3864	16.5849	0
0.6120	-8.08858	-1.58764	-23.1991	-15.1536	0
0.6127	-13.2795	-7.0562	-45.7823	-50.55	0
0.6133	-16.0261	-9.20834	-64.3995	-79.2215	0
0.6140	-18.7726	-8.60856	-75.0845	-100.282	0
0.6147	-23.3456	-10.7254	-83.3246	-120.116	0
0.6153	-27.0123	-13.7949	-86.9827	-136.61	0
0.6160	-28.5366	-14.3946	-86.9827	-142.403	0
0.6167	-28.8387	-14.7122	-87.8972	-141.495	0
0.6173	-28.2345	-17.1466	-85.1537	-140.563	0
0.6180	-27.9186	-17.1466	-79.0506	-135.701	0
0.6187	-25.4879	-14.7122	-75.0845	-119.525	0
0.6193	-19.9949	-13.4773	-63.485	-91.4444	0
0.6200	-14.1859	-11.6427	-43.6453	-58.479	0
0.6207	-8.69282	-7.97351	-30.2167	-29.4894	0
0.6213	-2.89761	-7.0562	-20.1476	-4.77101	0
0.6220	3.19973	-6.13889	-2.75291	25.7408	0
0.6227	10.533	-2.50495	17.0867	62.0686	0
0.6233	17.5504	-0.670339	32.643	90.7401	0
0.6240	21.8213	-1.58764	45.773	111.187	0
0.6247	24.2657	0.564496	53.3972	131.635	0
0.6253	26.6964	2.99888	55.8421	147.811	0
0.6260	27.9186	2.39911	57.0646	155.149	0
0.6267	30.6652	3.31641	58.2778	157.284	0
0.6273	34.0297	6.06833	57.9791	151.786	0
0.6280	30.6652	6.66811	55.8421	139.882	0
0.6287	23.3456	5.7508	50.9522	127.068	0
0.6293	21.5192	5.7508	42.1056	106.916	0
0.6300	19.0748	3.91619	29.5915	73.9734	0
0.6307	9.61291	1.16427	18.2999	42.8482	0
0.6313	1.97751	-1.27012	7.31622	16.5849	0
0.6320	-1.07115	-4.30428	-11.5996	-15.7671	0
0.6327	-7.78646	-7.97351	-33.5762	-51.4588	0
0.6333	-16.3282	-8.89081	-49.4498	-80.153	0
0.6340	-19.9949	-7.97351	-62.8784	-106.394	0
0.6347	-21.5192	-10.7254	-74.4686	-127.75	0
0.6353	-25.7901	-16.5115	-80.5717	-138.746	0
0.6360	-29.7588	-18.9812	-87.2907	-146.675	0
0.6367	-30.6652	-19.581	-95.2228	-152.786	0
0.6373	-30.3631	-20.1807	-95.5307	-147.583	0
0.6380	-29.7588	-19.2634	-90.9488	-135.088	0
0.6387	-26.7102	-18.6636	-86.0682	-123.183	0
0.6393	-19.0748	-18.9812	-72.3316	-101.804	0
0.6400	-9.00867	-15.312	-53.1079	-68.5436	0
0.6407	-1.99125	-9.20834	-37.5423	-38.0318	0
0.6413	1.67539	-7.69126	-20.1476	-11.1778	0
0.6420	7.16848	-8.60856	3.0422	21.4696	0
0.6427	16.3282	-4.62181	26.5399	53.8216	0
0.6433	23.0435	1.16427	46.6875	81.5843	0
0.6440	24.2657	4.8335	60.7227	110.597	0
0.6447	23.6478	6.98564	68.6548	133.179	0
0.6453	24.2657	8.50272	76.587	142.631	0
0.6460	27.0123	9.70227	83.3059	150.56	0
0.6467	29.443	12.4542	87.8786	156.671	0
0.6473	27.0123	13.0893	92.1526	151.491	0
0.6480	22.4255	10.3373	89.717	141.722	0
0.6487	18.7726	7.90294	75.0659	131.044	0
0.6493	13.5817	6.66811	54.6197	108.756	0
0.6500	7.78646	3.91619	35.6945	76.4044	0
0.6507	3.8177	2.08158	18.9158	47.4148	0
0.6513	-1.99125	-0.035281	3.0422	21.1742	0
0.6520	-9.61291	-5.85665	-15.267	-10.8825	0
0.6527	-15.4081	-10.4079	-36.6277	-46.5742	0
0.6533	-19.0748	-9.20834	-56.4674	-78.3128	0
0.6540	-22.4255	-9.49059	-73.2461	-103.645	0
0.6547	-25.1721	-14.7122	-86.6748	-122.865	0
0.6553	-27.9186	-19.581	-93.3937	-134.77	0
0.6560	-30.6652	-19.2634	-94.9148	-141.79	0
0.6567	-29.7588	-16.2293	-95.2228	-146.379	0
0.6573	-26.7102	-14.0771	-92.4792	-145.152	0
0.6580	-22.1234	-13.4773	-86.0682	-137.519	0
0.6587	-16.6303	-13.1598	-75.0845	-127.454	0
0.6593	-11.7552	-11.6427	-55.5528	-107.302	0
0.6600	-5.94627	-7.69126	-33.5762	-74.3596	0
0.6607	1.07115	-3.7045	-18.3185	-43.2117	0
0.6613	6.24839	-3.7045	-7.33488	-18.198	0
0.6620	10.533	-3.38698	8.23074	13.2452	0
0.6627	15.106	-0.670339	26.5399	48.3235	0
0.6633	19.679	0.882025	41.7976	76.7224	0
0.6640	24.2657	2.08158	55.2262	100.827	0
0.6647	26.0922	6.66811	68.6548	122.479	0
0.6653	25.7901	9.42003	79.6478	138.064	0
0.6660	27.0123	9.1025	87.8786	147.811	0
0.6667	29.443	10.3373	93.991	151.786	0
0.6673	28.2208	12.7717	95.5121	148.424	0
0.6680	24.5678	13.0893	91.854	140.495	0
0.6687	22.7277	9.42003	84.5284	127.977	0
0.6693	18.1547	6.06833	72.0143	106.007	0
0.6700	9.61291	7.58541	54.6197	74.8822	0
0.6707	5.03991	7.58541	38.7461	45.5745	0
0.6713	3.19973	1.4818	25.3175	20.8561	0
0.6720	-4.73779	-3.7045	7.31622	-9.65562	0
0.6727	-15.4081	-3.10473	-14.6604	-45.6654	0
0.6733	-22.1234	-4.30428	-32.9696	-75.8818	0
0.6740	-27.0123	-9.80812	-47.6114	-98.1466	0
0.6747	-31.5853	-11.6427	-59.2109	-118.912	0
0.6753	-34.9498	-10.7254	-65.622	-135.383	0
0.6760	-37.3805	-12.56	-66.8445	-144.244	0
0.6767	-37.6963	-14.9944	-68.3656	-144.834	0
0.6773	-35.554	-14.3946	-70.1946	-138.428	0
0.6780	-35.2519	-14.9944	-67.759	-129.885	0
0.6787	-34.9498	-16.2293	-58.6044	-118.912	0
0.6793	-28.8387	-15.312	-44.2612	-96.329	0
0.6800	-19.3769	-13.1598	-29.0036	-64.8858	0
0.6807	-11.4394	-9.49059	-14.0445	-35.2828	0
0.6813	-5.64415	-2.50495	1.81972	-6.90661	0
0.6820	-0.15106	2.71664	18.6078	25.4454	0
0.6827	6.86636	3.59866	37.5329	58.4108	0
0.6833	13.2795	5.7508	57.3632	89.2179	0
0.6840	18.4568	8.50272	72.0143	113.641	0
0.6847	24.2657	7.58541	77.2029	131.044	0
0.6853	29.443	6.06833	76.8949	144.766	0
0.6860	30.6652	7.58541	76.587	156.353	0
0.6867	31.2832	10.6196	73.5354	161.851	0
0.6873	34.9361	11.5369	64.3808	157.284	0
0.6880	36.1583	10.3373	52.1747	145.993	0
0.6887	30.3631	9.70227	38.4475	131.635	0
0.6893	23.0435	9.42003	17.6933	109.665	0
0.6900	17.8525	7.26789	-8.24941	78.858	0
0.6907	9.91503	6.35058	-27.1652	50.1638	0
0.6913	-2.29337	6.06833	-40.9017	24.2186	0
0.6920	-12.3595	2.08158	-61.9545	-9.95097	0
0.6927	-16.9325	-3.38698	-84.5378	-46.5742	0
0.6933	-19.0748	-6.77395	-98.2743	-75.2684	0
0.6940	-22.7414	-8.89081	-108.959	-99.6687	0
0.6947	-27.0123	-9.80812	-117.199	-121.343	0
0.6953	-29.7588	-11.043	-115.361	-134.474	0
0.6960	-31.5853	-13.4773	-109.874	-141.79	0
0.6967	-33.1096	-14.3946	-109.566	-144.834	0
0.6973	-31.5853	-12.2425	-108.343	-139.041	0
0.6980	-28.8387	-11.043	-100.411	-128.363	0
0.6987	-28.8387	-8.89081	-87.8972	-115.549	0
0.6993	-27.0123	-4.93934	-68.6735	-92.6712	0
0.7000	-20.297	-4.62181	-40.9017	-61.228	0
0.7007	-13.5817	-6.13889	-14.6604	-31.3297	0
0.7013	-6.56424	-4.30428	6.70964	-4.47566	0
0.7020	2.29337	-1.86989	29.8994	25.7408	0
0.7027	6.56424	0.246967	54.0131	59.933	0
0.7033	10.533	3.91619	75.9804	93.4891	0
0.7040	18.4568	6.98564	95.5121	121.888	0
0.7047	22.1234	7.26789	110.77	141.404	0
0.7053	22.4255	7.58541	118.095	150.878	0
0.7060	28.8387	9.42003	119.318	157.284	0
0.7067	34.9361	11.8544	120.232	162.464	0
0.7073	32.5054	13.689	118.702	158.193	0
0.7080	29.1408	12.4542	111.386	146.606	0
0.7087	25.7901	10.3373	99.4781	134.384	0
0.7093	16.9325	8.50272	82.3914	114.254	0
0.7100	7.78646	7.26789	62.2438	82.1977	0
0.7107	2.89761	6.06833	46.0716	53.8216	0
0.7113	-0.769033	5.15103	31.1219	28.4898	0
0.7120	-5.94627	2.99888	8.84665	-4.77101	0
0.7127	-12.3595	0.246967	-14.0445	-38.6452	0
0.7133	-18.4705	-4.02203	-29.9181	-66.1126	0
0.7140	-22.7414	-7.69126	-43.9533	-92.6712	0
0.7147	-26.0922	-8.89081	-57.0739	-113.709	0
0.7153	-28.8387	-8.89081	-64.0915	-125.319	0
0.7160	-30.3631	-10.7254	-70.5026	-135.701	0
0.7167	-31.5853	-12.2425	-76.6056	-141.177	0
0.7173	-30.981	-11.6427	-74.4686	-136.905	0
0.7180	-28.8387	-10.7254	-68.0576	-127.136	0
0.7187	-26.0922	-10.4079	-62.2625	-113.709	0
0.7193	-19.0748	-8.60856	-48.5259	-90.2176	0
0.7200	-9.91503	-7.0562	-28.3877	-58.7743	0
0.7207	-3.51558	-6.45642	-13.7366	-29.4894	0
0.7213	2.29337	-4.30428	-2.14634	-3.54418	0
0.7220	10.533	-0.952587	14.6418	27.581	0
0.7227	18.4568	-0.670339	32.951	61.4552	0
0.7233	23.0435	-0.670339	47.6021	90.4448	0
0.7240	26.3943	2.08158	57.6712	114.868	0
0.7247	27.9186	3.91619	64.9967	138.064	0
0.7253	26.6964	4.51597	69.5694	152.695	0
0.7260	25.7901	6.98564	72.6209	159.102	0
0.7267	27.0123	9.70227	72.9289	161.851	0
0.7273	27.3144	8.82025	67.1337	158.193	0
0.7280	24.2657	7.58541	59.8082	147.197	0
0.7287	20.5991	9.70227	53.3972	132.861	0
0.7293	15.7102	13.0893	42.1056	109.983	0
0.7300	9.91503	13.689	23.7964	80.0621	0
0.7307	4.42194	13.689	7.31622	52.5947	0
0.7313	-1.99125	12.1719	-5.19787	24.832	0
0.7320	-9.61291	7.58541	-21.9766	-9.65562	0
0.7327	-16.0261	4.8335	-43.0388	-44.1432	0
0.7333	-20.5991	3.91619	-60.1255	-73.4282	0
0.7340	-26.0922	-2.18742	-68.9815	-99.6687	0
0.7347	-27.9186	-8.89081	-76.6056	-121.661	0
0.7353	-26.0922	-8.60856	-83.9312	-136.905	0
0.7360	-24.87	-7.0562	-86.3761	-144.834	0
0.7367	-25.7901	-9.20834	-86.0682	-146.061	0
0.7373	-24.87	-10.7254	-84.8457	-143.926	0
0.7380	-23.3456	-9.80812	-78.4347	-138.132	0
0.7387	-22.4255	-10.1256	-66.8445	-124.092	0
0.7393	-19.0748	-10.7254	-54.0224	-99.078	0
0.7400	-13.8838	-10.4079	-36.0212	-66.408	0
0.7407	-8.69282	-8.29103	-15.575	-36.805	0
0.7413	-3.8177	-4.62181	1.5211	-12.0866	0
0.7420	0.7553	-2.50495	21.3514	18.1298	0
0.7427	6.56424	-2.50495	45.465	56.5706	0
0.7433	12.9637	-0.670339	64.0822	89.2179	0
0.7440	17.5504	1.4818	74.7579	109.665	0
0.7447	22.1234	2.39911	79.9464	125.546	0
0.7453	27.9186	2.99888	80.5624	138.973	0
0.7460	28.2208	5.7508	79.6478	147.811	0
0.7467	25.4742	8.82025	79.0319	150.56	0
0.7473	27.9186	9.42003	74.1513	146.902	0
0.7480	32.5054	8.50272	64.0822	139.268	0
0.7487	30.9673	8.18519	52.1747	127.681	0
0.7493	23.6478	5.7508	33.8655	103.872	0
0.7500	17.5504	1.16427	11.5902	72.1332	0
0.7507	13.2795	-0.670339	-3.97539	46.506	0
0.7513	6.86636	-1.58764	-13.4379	20.8561	0
0.7520	-3.8177	-2.7872	-28.3877	-15.1536	0
0.7527	-13.2795	-2.50495	-46.6969	-51.1634	0
0.7533	-18.4705	-4.93934	-57.0739	-78.9262	0
0.7540	-22.7414	-12.2425	-64.7074	-102.736	0
0.7547	-27.3144	-14.0771	-74.1607	-120.729	0
0.7553	-30.3631	-11.6427	-77.5201	-132.021	0
0.7560	-33.4117	-13.7949	-75.0845	-143.63	0
0.7567	-36.7762	-15.9117	-77.2215	-149.719	0
0.7573	-36.4741	-13.4773	-79.9651	-143.926	0
0.7580	-32.2032	-12.56	-75.0845	-134.474	0
0.7587	-27.0123	-13.4773	-65.9299	-121.956	0
0.7593	-21.2171	-13.7949	-53.4158	-96.329	0
0.7600	-13.5817	-14.0771	-35.7132	-63.6589	0
0.7607	-7.78646	-12.2425	-16.1815	-36.805	0
0.7613	-3.19973	-8.29103	0.905195	-11.1778	0
0.7620	3.50185	-6.45642	18.2999	22.083	0
0.7627	11.7415	-4.30428	37.8316	56.5706	0
0.7633	17.8525	-0.670339	56.7567	84.6514	0
0.7640	22.1234	2.08158	71.7064	108.143	0
0.7647	25.7901	3.91619	81.1689	128.908	0
0.7653	28.2208	7.58541	83.6139	142.631	0
0.7660	31.2832	10.3373	83.6139	149.651	0
0.7667	32.1895	11.8544	82.3914	152.695	0
0.7673	27.6165	11.2546	75.6724	150.878	0
0.7680	24.2657	8.50272	65.9113	142.017	0
0.7687	23.6478	7.58541	54.9276	129.817	0
0.7693	18.1547	8.18519	33.5575	109.052	0
0.7700	8.3907	6.66811	7.31622	77.3131	0
0.7707	4.11982	6.66811	-7.94145	48.937	0
0.7713	2.29337	9.42003	-16.7881	27.8763	0
0.7720	-4.11982	8.50272	-33.2682	-2.022	0
0.7727	-12.3595	3.91619	-49.7484	-38.6452	0
0.7733	-19.679	-0.35281	-60.7414	-68.2482	0
0.7740	-27.0123	-4.02203	-71.4171	-92.6712	0
0.7747	-31.2832	-5.53912	-82.7087	-112.187	0
0.7753	-31.8874	-5.53912	-90.9488	-123.478	0
0.7760	-32.5054	-8.29103	-95.5307	-133.543	0
0.7767	-31.8874	-10.7254	-93.0858	-139.654	0
0.7773	-29.1408	-9.80812	-84.2391	-132.952	0
0.7780	-28.5366	-11.6427	-75.9991	-121.956	0
0.7787	-27.3144	-13.4773	-69.588	-113.414	0
0.7793	-21.2171	-8.89081	-55.2449	-92.3532	0
0.7800	-14.5018	-4.62181	-34.7987	-60.6146	0
0.7807	-10.8351	-4.62181	-21.3701	-31.9203	0
0.7813	-4.73779	-1.27012	-14.0445	-3.54418	0
0.7820	4.11982	2.99888	0.905195	30.6254	0
0.7827	9.91503	2.99888	19.5224	63.5908	0
0.7833	14.1859	4.51597	30.814	92.285	0
0.7840	18.4568	8.18519	42.1056	117.299	0
0.7847	19.679	8.82025	58.5857	137.133	0
0.7853	20.5991	9.1025	70.4839	150.878	0
0.7860	22.7277	11.2546	77.5108	160.033	0
0.7867	24.5678	12.7717	81.7755	161.556	0
0.7873	24.2657	13.0893	79.0319	156.353	0
0.7880	23.6478	12.1719	73.8434	149.037	0
0.7887	22.1234	10.0198	70.4839	134.702	0
0.7893	16.6303	9.42003	59.5002	107.53	0
0.7900	9.91503	9.1025	39.9686	75.4956	0
0.7907	6.86636	6.66811	22.5739	48.937	0
0.7913	3.8177	4.23372	7.31622	21.1742	0
0.7920	-4.11982	3.91619	-10.685	-15.7671	0
0.7927	-11.4394	1.79933	-29.6101	-51.4588	0
0.7933	-16.3282	-0.952587	-45.7823	-78.3128	0
0.7940	-22.4255	-2.50495	-58.6044	-102.418	0
0.7947	-25.1721	-4.93934	-68.6735	-122.865	0
0.7953	-23.3456	-7.37373	-76.9136	-133.543	0
0.7960	-25.4879	-7.97351	-83.3246	-139.972	0
0.7967	-28.8387	-10.4079	-85.7602	-145.448	0
0.7973	-27.9186	-12.8776	-83.0166	-142.699	0
0.7980	-27.0123	-11.3252	-79.9651	-132.339	0
0.7987	-27.9186	-9.49059	-75.0845	-117.685	0
0.7993	-24.2657	-9.80812	-59.5189	-93.58	0
0.8000	-16.3282	-7.37373	-38.4568	-63.6589	0
0.8007	-7.78646	-2.7872	-21.0621	-38.3499	0
0.8013	-0.769033	0.564496	-2.75291	-12.0866	0
0.8020	5.03991	2.71664	19.8303	22.401	0
0.8027	12.9637	3.91619	42.7215	55.9572	0
0.8033	21.5192	4.23372	64.9967	82.1977	0
0.8040	26.0922	6.66811	84.2205	104.781	0
0.8047	27.9186	9.42003	93.3751	124.319	0
0.8053	29.7588	11.2546	97.0425	137.133	0
0.8060	30.6652	12.4542	101.615	144.471	0
0.8067	30.9673	14.0066	103.146	148.129	0
0.8073	29.7588	14.0066	98.8716	146.902	0
0.8080	24.87	13.689	90.0156	137.746	0
0.8087	20.5991	13.0893	77.8094	122.479	0
0.8093	18.1547	11.2546	62.5518	100.509	0
0.8100	13.5817	9.42003	43.0201	70.2929	0
0.8107	6.86636	6.66811	22.8818	40.0992	0
0.8113	0.45318	1.4818	5.79511	13.8359	0
0.8120	-6.56424	-1.86989	-13.7366	-17.5846	0
0.8127	-14.8039	-3.10473	-36.0212	-53.299	0
0.8133	-22.7414	-5.22159	-54.0224	-82.584	0
0.8140	-27.9186	-7.0562	-70.8105	-106.394	0
0.8147	-29.7588	-7.0562	-83.9312	-125.319	0
0.8153	-31.5853	-7.0562	-84.8457	-135.997	0
0.8160	-34.9498	-9.80812	-83.3246	-145.766	0
0.8167	-36.1583	-12.56	-87.5893	-152.173	0
0.8173	-33.7276	-11.9603	-85.4523	-144.834	0
0.8180	-31.8874	-6.45642	-76.2977	-131.112	0
0.8187	-30.0609	-2.18742	-68.0576	-117.39	0
0.8193	-23.3456	-0.670339	-53.1079	-93.58	0
0.8200	-15.106	1.16427	-29.6101	-60.3192	0
0.8207	-11.4394	3.91619	-10.0785	-34.374	0
0.8213	-7.78646	3.91619	5.17921	-11.1778	0
0.8220	1.37327	5.15103	24.7109	24.5366	0
0.8227	10.533	8.18519	44.8491	62.682	0
0.8233	15.7102	9.1025	58.8937	88.9226	0
0.8240	21.2033	8.82025	67.4324	110.597	0
0.8247	27.3144	9.42003	75.0659	131.635	0
0.8253	31.5853	10.3373	79.9464	143.539	0
0.8260	33.7138	11.2546	78.4253	149.651	0
0.8267	33.4117	13.3715	74.1513	155.444	0
0.8273	30.3631	14.0066	71.0998	151.786	0
0.8280	26.0922	12.1719	66.8258	139.268	0
0.8287	22.4255	11.5369	56.7567	126.773	0
0.8293	16.9325	12.4542	40.2765	105.099	0
0.8300	10.533	12.1719	22.2659	72.1332	0
0.8307	4.11982	9.42003	7.31622	45.5745	0
0.8313	-2.59549	4.51597	-6.42035	22.401	0
0.8320	-9.00867	-0.35281	-24.7296	-12.0866	0
0.8327	-13.8838	-2.50495	-44.8678	-47.4829	0
0.8333	-19.679	-4.02203	-63.177	-74.3596	0
0.8340	-26.0922	-6.77395	-78.4347	-97.8512	0
0.8347	-27.9186	-9.80812	-87.2907	-119.207	0
0.8353	-26.0922	-10.7254	-92.4792	-132.952	0
0.8360	-26.7102	-12.56	-98.2743	-140.268	0
0.8367	-30.0609	-15.9117	-99.4968	-143.926	0
0.8373	-29.7588	-18.0639	-91.5647	-140.881	0
0.8380	-25.4879	-17.1466	-83.6232	-131.112	0
0.8387	-22.4255	-16.2293	-77.8281	-116.458	0
0.8393	-19.679	-15.312	-62.2625	-94.4888	0
0.8400	-14.8039	-11.6427	-40.5938	-65.2038	0
0.8407	-9.61291	-7.37373	-22.8912	-35.2828	0
0.8413	-4.11982	-7.0562	-4.28335	-8.42879	0
0.8420	2.29337	-8.29103	21.0528	22.9917	0
0.8427	6.86636	-5.22159	44.2426	58.4108	0
0.8433	12.3595	1.16427	61.3293	88.3092	0
0.8440	19.3769	6.66811	76.587	112.732	0
0.8447	23.3456	7.58541	86.3575	133.179	0
0.8453	24.87	7.58541	87.8786	146.288	0
0.8460	26.0922	8.82025	88.1865	154.831	0
0.8467	26.0922	9.1025	87.8786	159.715	0
0.8473	25.1721	7.90294	84.2205	154.535	0
0.8480	23.0435	9.42003	78.724	144.153	0
0.8487	19.679	10.9371	72.6209	133.475	0
0.8493	16.0261	9.42003	59.8082	112.414	0
0.8500	12.3595	7.26789	41.499	78.54	0
0.8507	6.86636	5.15103	25.9334	47.7101	0
0.8513	1.37327	2.08158	13.7272	20.8561	0
0.8520	-3.51558	-1.58764	-3.66744	-12.0866	0
0.8527	-10.533	-5.53912	-25.0282	-45.9608	0
0.8533	-16.6303	-7.97351	-43.6453	-74.655	0
0.8540	-18.4705	-8.29103	-57.6898	-99.3734	0
0.8547	-20.9012	-12.8776	-68.0576	-119.821	0
0.8553	-25.7901	-18.0639	-73.2461	-131.725	0
0.8560	-29.4567	-16.5115	-75.0845	-139.041	0
0.8567	-30.0609	-15.312	-76.6056	-143.63	0
0.8573	-27.9186	-18.9812	-75.3831	-141.177	0
0.8580	-23.9636	-18.0639	-68.9815	-131.725	0
0.8587	-20.5991	-15.312	-59.2109	-117.39	0
0.8593	-16.9325	-14.9944	-43.9533	-92.6712	0
0.8600	-11.1372	-11.3252	-25.3361	-58.7743	0
0.8607	-3.51558	-6.77395	-10.993	-30.3982	0
0.8613	2.29337	-6.45642	-0.317285	-6.61126	0
0.8620	5.94627	-3.7045	16.4708	26.3542	0
0.8627	9.91503	1.16427	38.4475	63.8861	0
0.8633	14.8039	2.39911	55.5342	91.3535	0
0.8640	17.8525	4.51597	64.3808	112.119	0
0.8647	20.5991	10.3373	69.5694	131.339	0
0.8653	24.5678	13.689	75.0659	144.153	0
0.8660	26.0922	13.0893	80.2544	153.627	0
0.8667	26.0922	13.0893	80.5624	160.647	0
0.8673	27.0123	14.6063	73.5354	156.353	0
0.8680	25.1721	17.0407	63.7743	147.197	0
0.8687	20.5991	19.1929	53.0892	136.224	0
0.8693	16.3282	19.4751	37.5329	109.665	0
0.8700	10.533	20.1102	17.3853	73.6553	0
0.8707	4.42194	18.5578	-2.44496	47.7101	0
0.8713	2.29337	12.1719	-16.4895	23.3098	0
0.8720	-3.19973	6.66811	-32.3537	-10.269	0
0.8727	-12.9774	6.06833	-53.1079	-41.6896	0
0.8733	-19.0748	5.7508	-68.0576	-69.7704	0
0.8740	-22.7414	0.882025	-74.1607	-99.078	0
0.8747	-27.3144	-4.02203	-79.0506	-117.39	0
0.8753	-29.1408	-5.85665	-82.4007	-125.614	0
0.8760	-28.8387	-7.97351	-84.2391	-137.223	0
0.8767	-27.9186	-9.49059	-88.5131	-143.926	0
0.8773	-24.5678	-7.97351	-89.1197	-137.519	0
0.8780	-23.0435	-7.37373	-86.0682	-129.59	0
0.8787	-23.3456	-10.4079	-83.6232	-118.912	0
0.8793	-18.7726	-11.3252	-74.4686	-92.6712	0
0.8800	-9.61291	-8.29103	-54.0224	-61.5233	0
0.8807	-2.29337	-6.13889	-35.1066	-35.8962	0
0.8813	3.19973	-6.13889	-21.3701	-9.33755	0
0.8820	7.16848	-3.38698	-3.66744	24.5366	0
0.8827	11.1372	1.16427	17.6933	58.7062	0
0.8833	16.0261	2.99888	37.5329	90.4448	0
0.8840	21.8213	2.99888	54.6197	115.777	0
0.8847	27.0123	4.23372	67.7403	131.044	0
0.8853	30.6652	7.58541	77.2029	143.539	0
0.8860	30.6652	8.18519	85.4429	157.284	0
0.8867	27.6165	7.58541	92.4605	163.373	0
0.8873	27.0123	10.3373	98.5636	156.966	0
0.8880	26.0922	12.1719	99.7861	144.766	0
0.8887	21.2033	8.82025	88.8024	132.861	0
0.8893	14.1859	5.7508	69.2707	113.028	0
0.8900	7.78646	6.66811	49.4311	81.289	0
0.8907	1.67539	5.7508	31.7285	49.5504	0
0.8913	-3.8177	2.99888	14.3338	24.2186	0
0.8920	-8.69282	0.882025	-4.58197	-4.77101	0
0.8927	-16.9325	-2.50495	-23.815	-39.554	0
0.8933	-24.87	-5.22159	-37.8502	-72.5194	0
0.8940	-27.9186	-5.22159	-46.6969	-98.1466	0
0.8947	-29.7588	-7.0562	-56.4674	-116.458	0
0.8953	-32.5054	-10.7254	-65.314	-130.203	0
0.8960	-34.0297	-12.2425	-68.6735	-140.563	0
0.8967	-32.5054	-12.56	-68.6735	-144.244	0
0.8973	-31.5853	-12.2425	-65.0061	-141.79	0
0.8980	-29.7588	-11.043	-61.348	-133.543	0
0.8987	-26.3943	-11.043	-59.2109	-115.549	0
0.8993	-21.8213	-9.80812	-47.9193	-91.7398	0
0.9000	-14.1859	-7.0562	-27.1652	-67.3394	0
0.9007	-3.51558	-6.13889	-14.0445	-40.4855	0
0.9013	3.19973	-4.30428	-4.58197	-11.1778	0
0.9020	7.16848	0.564496	16.1629	19.0386	0
0.9027	14.488	2.71664	38.1395	52.9128	0
0.9033	23.6478	1.16427	51.2602	86.787	0
0.9040	30.3631	1.79933	64.6888	111.187	0
0.9047	34.0297	5.7508	75.9804	128.59	0
0.9053	34.9361	7.26789	81.1689	142.335	0
0.9060	34.6339	4.8335	87.8786	150.878	0
0.9067	34.0297	4.8335	93.683	154.217	0
0.9073	32.1895	7.90294	88.1865	149.946	0
0.9080	29.1408	8.50272	78.1174	138.973	0
0.9087	23.9499	9.1025	70.4839	126.159	0
0.9093	15.4081	12.4542	55.8421	106.916	0
0.9100	8.08858	12.1719	34.1734	75.1775	0
0.9107	3.50185	8.18519	16.4708	43.757	0
0.9113	-1.37327	7.90294	1.81972	18.4252	0
0.9120	-8.69282	5.43327	-18.0106	-13.018	0
0.9127	-16.9325	-4.02203	-40.9017	-47.801	0
0.9133	-25.1721	-8.60856	-60.4334	-75.5638	0
0.9140	-30.6652	-6.13889	-76.6056	-99.9868	0
0.9147	-30.6652	-7.0562	-88.5131	-122.865	0
0.9153	-29.7588	-7.97351	-94.6162	-136.292	0
0.9160	-32.2032	-5.22159	-96.4453	-142.108	0
0.9167	-34.0297	-6.13889	-96.1373	-144.244	0
0.9173	-30.6652	-8.89081	-94.0003	-140.881	0
0.9180	-27.9186	-7.97351	-88.8118	-135.088	0
0.9187	-28.8387	-7.97351	-80.2731	-125.932	0
0.9193	-25.1721	-9.80812	-66.2285	-102.736	0
0.9200	-16.0261	-7.0562	-47.6114	-67.9301	0
0.9207	-9.61291	-3.38698	-29.3022	-37.7364	0
0.9213	-4.11982	-3.38698	-15.575	-11.7912	0
0.9220	3.19973	-3.7045	-1.83839	21.1742	0
0.9227	11.1372	-0.952587	18.0012	57.4793	0
0.9233	17.5504	3.31641	37.8316	85.2648	0
0.9240	20.5991	6.66811	50.6536	107.234	0
0.9247	21.8213	6.66811	61.3293	127.977	0
0.9253	25.1721	6.98564	71.0998	142.335	0
0.9260	29.1408	10.9371	72.3223	148.129	0
0.9267	30.9673	13.0893	68.9628	150.878	0
0.9273	30.9673	12.7717	66.8258	149.037	0
0.9280	27.6165	14.0066	60.4148	140.495	0
0.9287	22.1234	14.0066	47.2941	126.455	0
0.9293	17.8525	12.1719	31.1219	105.099	0
0.9300	11.4394	12.4542	10.3677	73.9734	0
0.9307	2.59549	11.2546	-10.993	43.1436	0
0.9313	-2.29337	8.50272	-26.5586	14.7674	0
0.9320	-3.8177	7.26789	-43.3467	-17.5846	0
0.9327	-8.3907	4.23372	-68.0576	-52.0722	0
0.9333	-14.1859	-1.58764	-90.6408	-81.6752	0
0.9340	-16.9325	-4.62181	-105.6	-106.098	0
0.9347	-17.8525	-4.30428	-119.028	-125.614	0
0.9353	-21.2171	-6.13889	-129.098	-139.359	0
0.9360	-27.0123	-9.80812	-136.423	-150.332	0
0.9367	-30.6652	-11.6427	-145.578	-155.535	0
0.9373	-28.5366	-11.6427	-148.321	-150.037	0
0.9380	-25.7901	-13.4773	-139.167	-139.359	0
0.9387	-23.6478	-13.4773	-123.909	-127.454	0
0.9393	-18.7726	-11.6427	-101.634	-104.871	0
0.9400	-13.5817	-9.20834	-72.033	-71.6106	0
0.9407	-10.8351	-6.13889	-46.3982	-40.7808	0
0.9413	-4.11982	-1.86989	-23.815	-15.7671	0
0.9420	5.03991	-1.58764	3.65811	14.7674	0
0.9427	9.91503	-3.10473	28.9849	52.004	0
0.9433	13.8838	-0.670339	48.2086	84.038	0
0.9440	21.2033	2.99888	70.4839	107.848	0
0.9447	26.0922	4.8335	90.6315	127.068	0
0.9453	26.6964	7.26789	100.701	138.973	0
0.9460	29.7588	11.2546	106.496	146.902	0
0.9467	32.5054	13.689	110.77	153.627	0
0.9473	28.2208	13.0893	111.684	150.878	0
0.9480	22.1234	11.2546	111.684	136.519	0
0.9487	19.3769	12.1719	109.855	122.797	0
0.9493	15.4081	14.9239	97.0425	103.872	0
0.9500	9.31079	12.1719	74.1513	71.5198	0
0.9507	4.72406	5.7508	55.8421	39.4858	0
0.9513	1.07115	4.51597	43.636	12.6318	0
0.9520	-4.11982	3.91619	25.0188	-18.4934	0
0.9527	-11.1372	-0.670339	1.81972	-51.7769	0
0.9533	-18.7726	-4.02203	-16.4895	-80.7664	0
0.9540	-22.7414	-5.22159	-32.3537	-106.394	0
0.9547	-25.7901	-9.20834	-47.6114	-125.614	0
0.9553	-30.6652	-14.0771	-56.1594	-136.61	0
0.9560	-32.5054	-13.4773	-60.4334	-144.834	0
0.9567	-27.9186	-10.4079	-65.314	-147.288	0
0.9573	-27.3144	-10.4079	-65.9299	-141.177	0
0.9580	-30.3631	-9.49059	-61.348	-132.952	0
0.9587	-29.7588	-5.53912	-55.2449	-121.047	0
0.9593	-24.87	-4.93934	-41.2097	-96.6244	0
0.9600	-17.8525	-7.0562	-20.7635	-64.2724	0
0.9607	-11.4394	-5.22159	-7.6335	-35.8962	0
0.9613	-5.03991	-1.86989	1.81972	-12.0866	0
0.9620	2.59549	-0.35281	20.1383	18.7205	0
0.9627	9.31079	2.08158	41.7976	56.2752	0
0.9633	14.1859	4.23372	55.5342	87.0823	0
0.9640	20.5991	3.91619	67.4324	109.37	0
0.9647	25.1721	4.8335	79.6478	130.112	0
0.9653	23.9499	7.58541	82.6994	145.993	0
0.9660	23.3456	8.50272	80.861	153.627	0
0.9667	26.0922	7.58541	83.3059	156.058	0
0.9673	27.0123	6.66811	82.0835	150.878	0
0.9680	26.3943	6.66811	70.1853	139.268	0
0.9687	24.87	7.90294	54.9276	127.363	0
0.9693	19.0748	8.82025	36.6091	107.234	0
0.9700	10.533	6.98564	12.5048	73.9734	0
0.9707	5.34203	5.43327	-6.42035	43.1436	0
0.9713	2.89761	4.8335	-19.2331	19.652	0
0.9720	-1.37327	0.882025	-36.9357	-12.0866	0
0.9727	-9.61291	-5.85665	-56.4674	-49.6413	0
0.9733	-18.1547	-9.80812	-69.588	-78.0174	0
0.9740	-22.4255	-12.56	-80.8796	-100.282	0
0.9747	-25.1721	-15.312	-89.4277	-117.685	0
0.9753	-27.9186	-16.2293	-91.8633	-128.363	0
0.9760	-29.4567	-17.1466	-94.9148	-135.997	0
0.9767	-31.2832	-18.9812	-97.3598	-141.495	0
0.9773	-33.1096	-20.8158	-90.0342	-137.519	0
0.9780	-30.6652	-19.8985	-78.4347	-128.976	0
0.9787	-26.7102	-18.0639	-69.896	-119.207	0
0.9793	-24.2657	-14.9944	-55.2449	-98.1466	0
0.9800	-18.7726	-9.49059	-32.9696	-64.8858	0
0.9807	-10.2309	-4.93934	-16.7881	-34.9874	0
0.9813	-4.11982	-3.38698	-4.88992	-8.42879	0
0.9820	-0.15106	-1.27012	14.9497	24.832	0
0.9827	6.86636	2.39911	38.1395	58.7062	0
0.9833	15.106	4.23372	54.6197	86.787	0
0.9840	21.8213	6.06833	66.2192	112.414	0
0.9847	25.7901	8.50272	75.9804	131.953	0
0.9853	28.8387	9.42003	80.2544	141.722	0
0.9860	30.6652	10.9371	79.9464	149.355	0
0.9867	29.7588	14.9239	79.0319	155.444	0
0.9873	27.0123	15.2061	75.9804	152.082	0
0.9880	27.0123	11.8544	69.5694	142.631	0
0.9887	27.0123	10.9371	61.0307	130.43	0
0.9893	20.9012	9.42003	48.2086	107.53	0
0.9900	13.2795	6.98564	31.1219	74.8822	0
0.9907	8.69282	8.50272	14.9497	43.1436	0
0.9913	4.11982	10.0198	-1.83839	15.3808	0
0.9920	-4.73779	6.66811	-21.3701	-12.4046	0
0.9927	-13.5817	4.23372	-40.5938	-43.5298	0
0.9933	-22.1234	2.99888	-56.766	-75.2684	0
0.9940	-30.0609	-1.86989	-72.033	-100.6	0
0.9947	-34.6339	-5.22159	-84.5378	-117.39	0
0.9953	-35.2519	-5.22159	-90.6408	-128.976	0
0.9960	-33.7276	-7.0562	-94.9148	-137.837	0
0.9967	-34.3318	-10.4079	-100.719	-141.495	0
0.9973	-36.1583	-9.49059	-104.069	-136.61	0
0.9980	-33.1096	-8.29103	-104.685	-126.841	0
0.9987	-25.7901	-9.20834	-103.463	-115.549	0
0.9993	-19.679	-7.97351	-94.9148	-93.58	0
1.0000	-13.8838	-4.93934	-77.8281	-59.3878	0
1.0007	-5.94627	-3.7045	-60.4334	-30.3982	0
1.0013	-1.37327	-2.50495	-43.3467	-7.20196	0
1.0020	1.37327	-0.670339	-21.9766	24.832	0
1.0027	10.533	0.246967	1.5211	59.3196	0
1.0033	19.679	4.51597	22.5739	86.1736	0
1.0040	23.3456	11.2546	42.1056	111.801	0
1.0047	28.2208	14.0066	59.1923	130.726	0
1.0053	35.2519	11.5369	73.2368	138.359	0
1.0060	36.4604	12.7717	87.8786	146.902	0
1.0067	34.9361	17.958	103.752	155.149	0
1.0073	34.3318	19.1929	115.352	149.037	0
1.0080	31.8874	15.5236	121.455	137.451	0
1.0087	26.0922	15.8059	119.01	127.681	0
1.0093	18.7726	17.3583	104.975	106.007	0
1.0100	11.4394	14.2888	86.0495	73.9734	0
1.0107	6.24839	11.2546	70.1853	47.7101	0
1.0113	2.29337	12.4542	53.0892	23.6052	0
1.0120	-3.51558	12.1719	31.4299	-7.52003	0
1.0127	-12.3595	9.70227	10.9743	-38.9406	0
1.0133	-22.4255	6.98564	-6.42035	-68.2482	0
1.0140	-30.3631	4.51597	-22.5925	-93.58	0
1.0147	-34.9498	2.99888	-37.2343	-112.187	0
1.0153	-39.2207	1.4818	-46.3982	-125.319	0
1.0160	-43.4915	-4.02203	-52.5013	-135.383	0
1.0167	-43.4915	-7.37373	-57.9885	-139.359	0
1.0173	-40.745	-5.53912	-56.766	-135.997	0
1.0180	-37.0784	-4.93934	-50.3643	-129.272	0
1.0187	-32.8075	-5.53912	-43.3467	-115.845	0
1.0193	-27.6165	-3.10473	-29.6101	-88.9908	0
1.0200	-20.297	-0.35281	-9.16393	-55.1166	0
1.0207	-13.2795	1.16427	4.26468	-29.1941	0
1.0213	-7.16848	4.8335	10.9743	-7.52003	0
1.0220	0.45318	8.18519	22.5739	23.9232	0
1.0227	9.91503	8.18519	37.225	60.8418	0
1.0233	16.3282	9.1025	47.9007	90.7401	0
1.0240	21.5192	12.4542	55.8421	116.072	0
1.0247	26.6964	15.2061	62.5518	138.064	0
1.0253	28.8387	16.4409	68.0483	149.037	0
1.0260	32.1895	18.2756	70.1853	155.149	0
1.0267	36.7762	19.7926	68.0483	160.942	0
1.0273	36.1583	17.3583	63.4663	157.58	0
1.0280	33.4117	13.3715	56.7567	147.197	0
1.0287	30.6652	13.689	47.6021	134.997	0
1.0293	23.3456	16.4409	33.2589	112.414	0
1.0300	15.7102	15.5236	13.7272	78.54	0
1.0307	13.2795	12.4542	-3.36882	48.0282	0
1.0313	7.4706	11.2546	-12.822	20.8561	0
1.0320	-1.37327	10.3373	-24.4216	-11.1778	0
1.0327	-6.86636	6.66811	-40.9017	-44.1432	0
1.0333	-13.2795	3.31641	-52.5013	-74.3596	0
1.0340	-19.0748	2.08158	-59.8175	-99.078	0
1.0347	-19.9949	-0.35281	-68.0576	-116.163	0
1.0353	-21.2171	-3.38698	-72.9475	-130.817	0
1.0360	-26.0922	-5.85665	-74.4686	-145.766	0
1.0367	-28.5366	-9.49059	-75.9991	-149.719	0
1.0373	-25.7901	-12.56	-71.4171	-139.654	0
1.0380	-20.297	-11.6427	-62.8784	-129.59	0
1.0387	-14.8039	-9.80812	-55.5528	-119.821	0
1.0393	-11.4394	-9.80812	-41.8163	-98.4646	0
1.0400	-8.69282	-10.7254	-21.0621	-66.1126	0
1.0407	-4.11982	-8.29103	-5.80445	-35.2828	0
1.0413	-0.15106	-2.7872	5.17921	-8.13344	0
1.0420	2.29337	2.08158	22.8818	22.6964	0
1.0427	5.03991	2.99888	42.1056	57.4793	0
1.0433	8.99494	2.99888	56.7567	90.4448	0
1.0440	13.8838	6.98564	68.9628	117.299	0
1.0447	19.3769	11.5369	75.9804	136.224	0
1.0453	22.4255	14.0066	77.2029	146.902	0
1.0460	24.2657	16.4409	80.2544	153.922	0
1.0467	28.2208	18.5578	82.0835	158.193	0
1.0473	28.8387	15.8059	75.6724	155.444	0
1.0480	24.2657	13.689	66.8258	146.288	0
1.0487	21.8213	14.6063	56.1408	132.566	0
1.0493	19.9811	12.1719	35.3959	108.756	0
1.0500	12.3595	7.58541	9.76118	76.4044	0
1.0507	5.34203	6.06833	-8.54803	45.8926	0
1.0513	3.19973	5.43327	-23.1991	21.1742	0
1.0520	-2.89761	3.31641	-42.1242	-9.33755	0
1.0527	-12.3595	2.71664	-60.7414	-46.8922	0
1.0533	-16.9325	1.16427	-75.9991	-77.0859	0
1.0540	-19.9949	-3.38698	-91.2567	-96.9424	0
1.0547	-25.1721	-8.89081	-103.463	-117.685	0
1.0553	-29.1408	-11.043	-107.737	-135.701	0
1.0560	-30.0609	-11.6427	-111.395	-142.108	0
1.0567	-28.8387	-13.1598	-117.498	-143.017	0
1.0573	-27.3144	-15.312	-117.199	-140.563	0
1.0580	-27.0123	-14.7122	-110.172	-132.339	0
1.0587	-26.3943	-13.4773	-101.634	-119.821	0
1.0593	-23.3456	-13.4773	-85.4523	-97.5331	0
1.0600	-16.9325	-12.2425	-62.2625	-63.977	0
1.0607	-10.2309	-10.4079	-42.1242	-33.1472	0
1.0613	-5.64415	-9.80812	-25.6441	-8.42879	0
1.0620	-1.37327	-7.97351	-3.66744	20.8561	0
1.0627	5.64415	-6.77395	22.8818	54.1396	0
1.0633	12.3595	-5.53912	45.465	83.4246	0
1.0640	18.7726	1.16427	62.5518	108.756	0
1.0647	24.87	8.18519	78.4253	126.455	0
1.0653	26.3943	7.90294	93.3751	135.61	0
1.0660	27.0123	7.58541	100.094	145.675	0
1.0667	32.5054	11.8544	95.82	153.922	0
1.0673	33.7138	12.1719	90.6315	149.651	0
1.0680	26.0922	8.50272	86.0495	138.064	0
1.0687	22.7277	6.66811	75.3738	127.068	0
1.0693	23.3456	4.8335	57.6712	107.234	0
1.0700	15.106	2.08158	40.2765	74.8822	0
1.0707	5.94627	-0.670339	25.6254	43.757	0
1.0713	1.07115	-2.7872	10.3677	19.0386	0
1.0720	-7.48434	-4.93934	-8.24941	-11.1778	0
1.0727	-14.5018	-7.97351	-28.6956	-45.9608	0
1.0733	-16.6303	-10.7254	-45.1758	-76.1772	0
1.0740	-21.5192	-10.7254	-59.8175	-100.896	0
1.0747	-26.0922	-12.56	-74.4686	-120.729	0
1.0753	-25.4879	-16.5115	-84.2391	-133.861	0
1.0760	-26.0922	-18.0639	-87.5893	-143.017	0
1.0767	-27.0123	-19.8985	-88.5131	-148.515	0
1.0773	-24.5678	-20.1807	-86.9827	-143.926	0
1.0780	-23.6478	-17.1466	-79.9651	-131.407	0
1.0787	-24.2657	-15.5942	-69.588	-117.39	0
1.0793	-19.9949	-16.829	-54.9369	-97.2378	0
1.0800	-12.9774	-13.7949	-37.8502	-66.1126	0
1.0807	-9.61291	-10.7254	-25.3361	-34.6694	0
1.0813	-8.69282	-12.56	-13.7366	-7.52003	0
1.0820	-5.94627	-11.6427	7.92279	25.4454	0
1.0827	1.37327	-7.0562	32.951	64.8176	0
1.0833	8.3907	-2.18742	48.8245	96.8516	0
1.0840	10.8351	2.99888	60.7227	119.434	0
1.0847	12.3595	5.7508	74.4593	136.837	0
1.0853	15.106	6.66811	84.2205	148.424	0
1.0860	16.6303	9.1025	90.0156	154.535	0
1.0867	19.9811	11.2546	95.2041	156.353	0
1.0873	23.9499	10.3373	93.3751	150.878	0
1.0880	22.4255	8.50272	82.6994	139.586	0
1.0887	18.7726	8.18519	68.6548	127.363	0
1.0893	16.9325	7.58541	46.0716	107.848	0
1.0900	11.4394	3.91619	16.4708	77.0178	0
1.0907	4.72406	0.564496	-6.42035	45.8926	0
1.0913	0.7553	0.246967	-23.5071	18.7205	0
1.0920	-4.11982	-1.58764	-49.4498	-11.4732	0
1.0927	-11.7552	-7.0562	-78.4347	-45.052	0
1.0933	-16.0261	-10.1256	-95.2228	-75.5638	0
1.0940	-17.5504	-12.2425	-107.429	-99.6687	0
1.0947	-20.5991	-16.2293	-119.943	-116.458	0
1.0953	-26.0922	-17.1466	-122.995	-128.068	0
1.0960	-29.7588	-16.2293	-117.806	-135.383	0
1.0967	-30.6652	-18.3461	-112.617	-137.519	0
1.0973	-31.5853	-19.8985	-102.24	-132.952	0
1.0980	-31.2832	-16.829	-84.2391	-124.705	0
1.0987	-26.7102	-15.5942	-68.3656	-110.96	0
1.0993	-20.9012	-18.0639	-51.5868	-87.1732	0
1.1000	-17.2483	-18.9812	-29.6101	-56.048	0
1.1007	-13.8838	-17.1466	-10.993	-26.7404	0
1.1013	-8.69282	-14.3946	2.74358	0.408944	0
1.1020	-0.769033	-8.89081	21.0528	31.8522	0
1.1027	8.99494	-2.7872	42.4135	65.7264	0
1.1033	15.106	-0.035281	59.5002	93.1938	0
1.1040	18.7726	2.99888	74.1513	113.323	0
1.1047	26.3943	7.26789	86.0495	131.044	0
1.1053	32.1895	8.50272	92.4605	147.811	0
1.1060	30.6652	8.82025	95.82	158.807	0
1.1067	31.5853	11.2546	96.1186	160.329	0
1.1073	35.2519	12.7717	90.0156	155.149	0
1.1080	30.3631	13.3715	80.5624	147.197	0
1.1087	22.1234	14.0066	68.6548	134.702	0
1.1093	18.4568	10.9371	50.3456	109.983	0
1.1100	14.488	6.35058	28.3783	77.0178	0
1.1107	8.99494	5.43327	10.9743	49.255	0
1.1113	5.03991	3.59866	-3.66744	24.5366	0
1.1120	-2.59549	-4.30428	-23.1991	-7.52003	0
1.1127	-11.4394	-9.49059	-44.2612	-42.303	0
1.1133	-15.4081	-8.89081	-63.177	-71.6106	0
1.1140	-19.679	-10.7254	-82.1021	-97.5331	0
1.1147	-26.0922	-13.7949	-96.4453	-117.98	0
1.1153	-27.9186	-13.7949	-100.103	-129.272	0
1.1160	-27.3144	-14.3946	-101.634	-138.132	0
1.1167	-28.8387	-17.7463	-106.206	-143.017	0
1.1173	-28.8387	-18.6636	-105.908	-138.132	0
1.1180	-26.0922	-17.1466	-98.2743	-130.203	0
1.1187	-25.1721	-17.1466	-87.5893	-118.298	0
1.1193	-22.4255	-18.0639	-69.588	-90.831	0
1.1200	-15.4081	-14.0771	-44.8678	-57.8656	0
1.1207	-10.2309	-8.29103	-23.815	-34.6694	0
1.1213	-5.94627	-8.60856	-7.94145	-10.269	0
1.1220	1.67539	-7.97351	10.0598	24.832	0
1.1227	10.533	-2.50495	30.2074	59.0015	0
1.1233	16.6303	1.16427	44.8491	87.6958	0
1.1240	21.5192	2.08158	54.6197	113.028	0
1.1247	23.6478	5.7508	63.1677	131.635	0
1.1253	22.7277	9.42003	74.1513	144.766	0
1.1260	24.87	8.82025	86.3575	154.535	0
1.1267	29.7588	10.0198	95.5121	155.444	0
1.1273	31.5853	12.4542	100.393	148.742	0
1.1280	29.1408	11.2546	101.615	141.722	0
1.1287	26.0922	8.82025	96.7346	130.112	0
1.1293	22.4255	7.90294	83.3059	105.712	0
1.1300	17.2346	5.7508	64.9967	73.6553	0
1.1307	9.61291	2.08158	49.4311	45.8926	0
1.1313	1.97751	-0.670339	35.088	22.083	0
1.1320	-3.19973	-3.7045	14.3338	-8.13344	0
1.1327	-9.00867	-6.77395	-12.822	-44.7566	0
1.1333	-16.3282	-8.60856	-36.6277	-77.404	0
1.1340	-20.5991	-10.4079	-54.0224	-101.214	0
1.1347	-23.3456	-13.4773	-66.2285	-119.207	0
1.1353	-27.9186	-15.5942	-73.862	-131.407	0
1.1360	-30.6652	-16.2293	-80.2731	-138.428	0
1.1367	-30.3631	-16.2293	-83.3246	-143.926	0
1.1373	-29.7588	-16.829	-75.9991	-143.63	0
1.1380	-27.9186	-17.4288	-65.0061	-134.156	0
1.1387	-24.5678	-16.5115	-56.766	-118.594	0
1.1393	-20.5991	-13.4773	-42.1242	-97.2378	0
1.1400	-15.106	-11.6427	-20.4555	-69.157	0
1.1407	-10.533	-12.2425	-7.33488	-40.4855	0
1.1413	-5.64415	-11.6427	1.5211	-12.0866	0
1.1420	2.29337	-8.29103	20.4369	21.4696	0
1.1427	10.533	-4.30428	42.4135	55.3438	0
1.1433	16.9325	-0.670339	57.3632	84.038	0
1.1440	22.7277	1.16427	71.0998	109.37	0
1.1447	24.87	2.99888	85.7509	128.908	0
1.1453	24.2657	5.7508	95.82	141.722	0
1.1460	27.3144	7.90294	101.615	152.695	0
1.1467	29.1408	9.70227	106.197	158.489	0
1.1473	24.5678	12.4542	104.667	153.627	0
1.1480	22.4255	12.1719	98.5636	144.153	0
1.1487	24.2657	9.42003	91.2381	130.112	0
1.1493	20.5991	9.1025	77.2029	104.485	0
1.1500	12.3595	9.70227	53.3972	72.1332	0
1.1507	5.03991	8.50272	32.951	44.3704	0
1.1513	-0.769033	6.66811	21.9673	18.1298	0
1.1520	-5.94627	3.59866	4.57263	-14.5402	0
1.1527	-12.6616	-0.35281	-24.4216	-48.7098	0
1.1533	-20.9012	-1.58764	-47.0048	-77.0859	0
1.1540	-27.9186	-3.38698	-57.0739	-99.078	0
1.1547	-31.5853	-6.77395	-67.451	-116.458	0
1.1553	-32.5054	-8.89081	-80.5717	-132.021	0
1.1560	-31.2832	-9.80812	-87.8972	-142.403	0
1.1567	-30.6652	-10.7254	-87.8972	-146.061	0
1.1573	-31.2832	-11.3252	-85.1537	-143.017	0
1.1580	-29.1408	-11.043	-80.2731	-135.383	0
1.1587	-23.9636	-10.4079	-69.588	-123.796	0
1.1593	-17.2483	-8.89081	-50.0564	-102.736	0
1.1600	-8.69282	-7.0562	-29.3022	-70.3838	0
1.1607	-0.45318	-3.7045	-14.3525	-40.1674	0
1.1613	3.19973	-0.952587	-0.00933191	-15.449	0
1.1620	7.4706	-0.35281	18.2999	18.1298	0
1.1627	16.6303	1.4818	35.088	56.5706	0
1.1633	23.6478	4.8335	49.7391	84.6514	0
1.1640	24.2657	5.7508	62.2438	105.712	0
1.1647	24.87	7.58541	69.8773	125.546	0
1.1653	27.0123	10.3373	76.8949	139.586	0
1.1660	29.443	9.42003	85.135	149.037	0
1.1667	30.9673	8.50272	88.8024	153.922	0
1.1673	29.443	10.0198	85.135	149.946	0
1.1680	26.0922	9.1025	78.4253	140.495	0
1.1687	24.87	5.7508	67.7403	127.977	0
1.1693	22.4255	4.8335	52.7906	104.167	0
1.1700	16.0261	4.8335	34.78	72.4512	0
1.1707	6.86636	3.31641	17.6933	44.6658	0
1.1713	-2.59549	2.39911	2.74358	17.1984	0
1.1720	-10.8351	-0.670339	-12.5234	-15.7671	0
1.1727	-18.4705	-4.30428	-27.4731	-49.3232	0
1.1733	-24.87	-4.30428	-37.5423	-77.404	0
1.1740	-27.3144	-4.93934	-44.8678	-100.896	0
1.1747	-28.2345	-7.97351	-52.5013	-120.434	0
1.1753	-31.5853	-9.49059	-54.6383	-135.701	0
1.1760	-32.8075	-8.29103	-53.1079	-145.152	0
1.1767	-31.2832	-8.60856	-55.5528	-146.993	0
1.1773	-30.6652	-9.49059	-56.4674	-143.017	0
1.1780	-29.7588	-10.4079	-51.5868	-135.383	0
1.1787	-27.0123	-9.80812	-43.6453	-121.956	0
1.1793	-23.0435	-5.22159	-28.3877	-97.5331	0
1.1800	-19.9949	-1.86989	-7.94145	-66.1126	0
1.1807	-16.3282	-2.18742	3.65811	-36.1915	0
1.1813	-11.1372	-0.035281	10.9743	-8.42879	0
1.1820	-5.03991	4.23372	28.3783	23.6052	0
1.1827	0.45318	4.8335	48.8245	58.4108	0
1.1833	6.86636	5.7508	63.1677	88.6045	0
1.1840	14.488	10.0198	73.5354	114.254	0
1.1847	21.5192	12.4542	81.4769	132.861	0
1.1853	26.0922	15.5236	84.2205	143.539	0
1.1860	28.8387	21.0275	84.827	150.878	0
1.1867	29.7588	24.0616	85.7509	155.444	0
1.1873	28.5366	25.2965	83.3059	150.264	0
1.1880	27.3144	25.8963	74.7579	140.495	0
1.1887	25.4742	20.7099	63.4663	130.43	0
1.1893	20.5991	14.0066	51.2602	107.848	0
1.1900	12.6616	14.0066	34.1734	71.2244	0
1.1907	6.56424	14.9239	16.1629	41.3033	0
1.1913	3.19973	13.3715	3.0422	18.4252	0
1.1920	-1.37327	12.1719	-10.0785	-15.449	0
1.1927	-8.69282	8.50272	-28.6956	-52.3675	0
1.1933	-17.5504	1.4818	-45.7823	-77.404	0
1.1940	-27.3144	-1.58764	-58.6044	-99.9868	0
1.1947	-32.5054	-2.50495	-71.725	-121.343	0
1.1953	-31.8874	-7.0562	-81.7942	-133.543	0
1.1960	-33.4117	-11.043	-87.5893	-140.881	0
1.1967	-36.7762	-11.3252	-91.5647	-146.675	0
1.1973	-35.554	-11.043	-90.6408	-143.63	0
1.1980	-33.7276	-12.56	-85.7602	-134.474	0
1.1987	-33.4117	-13.1598	-78.7426	-121.047	0
1.1993	-27.9186	-11.6427	-63.485	-96.011	0
1.2000	-20.9012	-10.1256	-42.1242	-65.2038	0
1.2007	-16.0261	-7.0562	-28.3877	-38.6452	0
1.2013	-8.08858	-1.58764	-18.6265	-9.95097	0
1.2020	1.37327	1.79933	1.81972	22.6964	0
1.2027	7.78646	0.882025	25.3175	54.7303	0
1.2033	14.1859	0.564496	41.191	85.8782	0
1.2040	21.8213	2.39911	53.3972	111.187	0
1.2047	27.6165	3.31641	65.3047	126.455	0
1.2053	31.5853	4.8335	74.4593	138.655	0
1.2060	34.6339	6.66811	80.2544	149.651	0
1.2067	36.1583	6.06833	80.861	153.922	0
1.2073	37.0784	6.66811	75.9804	149.946	0
1.2080	37.9985	8.82025	65.3047	138.655	0
1.2087	35.2519	6.06833	46.6875	120.661	0
1.2093	28.5366	2.08158	21.9673	99.6006	0
1.2100	19.0748	2.39911	-3.66744	73.0419	0
1.2107	10.533	2.71664	-26.5586	42.8482	0
1.2113	5.34203	-1.58764	-44.5599	16.2896	0
1.2120	0.45318	-5.85665	-59.2109	-11.4732	0
1.2127	-6.86636	-8.60856	-75.0845	-46.2788	0
1.2133	-14.1859	-9.80812	-88.2052	-76.1772	0
1.2140	-19.0748	-9.20834	-96.1373	-97.8512	0
1.2147	-22.4255	-12.56	-101.932	-117.98	0
1.2153	-26.0922	-18.3461	-108.035	-131.725	0
1.2160	-28.5366	-18.0639	-112.617	-137.519	0
1.2167	-27.9186	-14.3946	-116.891	-141.79	0
1.2173	-26.3943	-13.7949	-117.199	-139.972	0
1.2180	-26.0922	-15.312	-109.566	-130.817	0
1.2187	-25.4879	-15.5942	-94.0003	-120.116	0
1.2193	-19.679	-14.3946	-67.451	-99.6687	0
1.2200	-11.1372	-9.80812	-34.7987	-65.2038	0
1.2207	-5.34203	-6.13889	-8.24941	-34.374	0
1.2213	-1.07115	-4.93934	12.5048	-11.4732	0
1.2220	4.42194	-3.10473	36.917	19.9474	0
1.2227	10.8351	-0.670339	63.1677	58.0928	0
1.2233	17.8525	1.16427	83.3059	86.787	0
1.2240	22.1234	5.43327	97.6491	106.621	0
1.2247	21.5192	8.50272	106.197	125.841	0
1.2253	22.4255	9.1025	107.718	140.495	0
1.2260	27.6165	10.3373	109.547	147.811	0
1.2267	29.1408	10.3373	113.215	149.946	0
1.2273	26.0922	7.26789	108.941	146.606	0
1.2280	25.7901	6.66811	97.6491	138.973	0
1.2287	26.3943	8.82025	88.8024	127.068	0
1.2293	21.2033	7.26789	77.5108	104.167	0
1.2300	13.2795	4.23372	56.4487	70.9063	0
1.2307	8.69282	3.91619	36.6091	41.008	0
1.2313	4.72406	2.39911	24.1043	16.903	0
1.2320	-2.29337	-3.10473	3.65811	-13.018	0
1.2327	-12.0573	-6.77395	-23.815	-47.801	0
1.2333	-21.5192	-7.37373	-43.0388	-77.0859	0
1.2340	-26.0922	-8.89081	-57.9885	-99.6687	0
1.2347	-26.0922	-11.3252	-73.2461	-118.298	0
1.2353	-28.8387	-12.2425	-78.4347	-131.112	0
1.2360	-36.1583	-12.8776	-79.6572	-140.268	0
1.2367	-37.9985	-14.3946	-87.2907	-143.926	0
1.2373	-34.0297	-15.312	-89.7263	-139.359	0
1.2380	-32.5054	-15.9117	-84.8457	-132.021	0
1.2387	-32.2032	-15.9117	-80.5717	-121.661	0
1.2393	-27.0123	-13.7949	-70.5026	-96.329	0
1.2400	-19.3769	-11.043	-51.8854	-61.8414	0
1.2407	-12.0573	-8.89081	-36.6277	-34.9874	0
1.2413	-6.26212	-6.45642	-22.8912	-11.1778	0
1.2420	-1.37327	-4.30428	-5.49649	21.7876	0
1.2427	5.34203	-1.86989	10.9743	56.8659	0
1.2433	14.1859	2.99888	23.4884	87.4004	0
1.2440	18.7726	8.50272	34.78	116.072	0
1.2447	19.679	6.98564	43.328	137.133	0
1.2453	21.8213	4.8335	49.7391	148.129	0
1.2460	26.0922	8.82025	54.9276	156.353	0
1.2467	29.443	12.1719	55.2262	161.851	0
1.2473	27.9186	9.42003	51.8761	156.353	0
1.2480	23.0435	9.1025	45.1571	144.766	0
1.2487	20.9012	11.2546	30.2074	132.861	0
1.2493	20.5991	9.42003	7.62417	112.414	0
1.2500	16.3282	8.50272	-15.8736	81.289	0
1.2507	9.61291	9.42003	-35.7132	52.2994	0
1.2513	4.72406	4.8335	-50.3643	26.6722	0
1.2520	-0.15106	-0.952587	-63.7929	-7.81537	0
1.2527	-7.78646	-0.952587	-77.8281	-45.052	0
1.2533	-15.106	-1.58764	-89.1197	-70.3838	0
1.2540	-19.3769	-6.13889	-94.0003	-89.9222	0
1.2547	-23.3456	-7.69126	-94.3083	-112.8	0
1.2553	-27.9186	-7.0562	-92.4792	-128.976	0
1.2560	-32.2032	-8.29103	-89.1197	-134.156	0
1.2567	-34.0297	-7.97351	-83.9312	-135.383	0
1.2573	-33.1096	-7.69126	-75.6911	-132.021	0
1.2580	-32.5054	-9.49059	-68.6735	-125.001	0
1.2587	-30.3631	-7.69126	-63.485	-113.414	0
1.2593	-22.4255	-3.7045	-49.1418	-90.5129	0
1.2600	-14.1859	-4.02203	-26.8666	-61.228	0
1.2607	-12.0573	-4.02203	-12.5234	-35.6008	0
1.2613	-8.3907	-2.18742	-2.14634	-8.74686	0
1.2620	-0.15106	-2.18742	16.1629	24.5366	0
1.2627	7.4706	-0.35281	36.6091	57.4793	0
1.2633	13.2795	4.8335	52.1747	88.6045	0
1.2640	18.4568	7.58541	64.9967	115.163	0
1.2647	20.9012	9.1025	73.5354	132.861	0
1.2653	25.1721	10.3373	75.6724	146.288	0
1.2660	30.9673	9.70227	75.3738	155.444	0
1.2667	31.5853	11.2546	75.0659	155.762	0
1.2673	28.8387	14.9239	73.8434	153.013	0
1.2680	27.0123	13.3715	72.9289	149.037	0
1.2687	24.5678	12.4542	68.3562	134.997	0
1.2693	19.679	14.9239	56.4487	107.848	0
1.2700	14.1859	14.2888	38.7461	75.4956	0
1.2707	7.16848	11.5369	22.5739	45.5745	0
1.2713	0.15106	10.6196	9.45322	19.652	0
1.2720	-5.03991	7.58541	-7.33488	-11.1778	0
1.2727	-10.8351	2.08158	-29.3022	-46.8922	0
1.2733	-17.8525	-0.670339	-46.6969	-74.9503	0
1.2740	-23.3456	-3.38698	-60.1255	-97.8512	0
1.2747	-26.0922	-7.0562	-72.6396	-121.047	0
1.2753	-28.8387	-9.49059	-81.1876	-136.292	0
1.2760	-30.6652	-9.80812	-86.0682	-142.699	0
1.2767	-30.981	-10.7254	-89.7263	-147.288	0
1.2773	-30.3631	-11.3252	-83.3246	-143.017	0
1.2780	-28.8387	-12.2425	-72.3316	-130.203	0
1.2787	-24.87	-12.2425	-64.7074	-116.458	0
1.2793	-18.4705	-8.89081	-49.1418	-94.8068	0
1.2800	-13.2795	-4.93934	-25.3361	-63.6589	0
1.2807	-10.533	-4.30428	-8.24941	-34.9874	0
1.2813	-7.78646	-5.22159	6.40169	-7.52003	0
1.2820	-1.99125	-3.10473	28.3783	26.0588	0
1.2827	4.42194	0.564496	46.9862	59.933	0
1.2833	9.61291	4.8335	60.4148	90.1494	0
1.2840	15.106	8.82025	73.2368	114.868	0
1.2847	19.679	10.3373	83.3059	132.861	0
1.2853	22.1234	9.1025	90.6315	147.197	0
1.2860	24.2657	7.90294	95.5121	157.898	0
1.2867	24.87	7.58541	95.2041	160.942	0
1.2873	23.6478	7.58541	91.546	157.284	0
1.2880	25.1721	8.18519	86.3575	150.56	0
1.2887	27.0123	10.3373	75.0659	135.61	0
1.2893	21.2033	10.3373	56.4487	107.848	0
1.2900	13.2795	7.26789	34.1734	76.4044	0
1.2907	11.1372	6.35058	13.7272	51.3906	0
1.2913	10.2171	7.58541	-3.66744	25.4454	0
1.2920	4.11982	4.23372	-22.2846	-7.81537	0
1.2927	-3.8177	-1.86989	-44.5599	-41.3942	0
1.2933	-10.2309	-5.53912	-63.485	-70.3838	0
1.2940	-15.724	-6.13889	-77.8281	-95.1022	0
1.2947	-19.3769	-6.13889	-88.8118	-113.709	0
1.2953	-21.5192	-9.20834	-94.3083	-128.068	0
1.2960	-25.4879	-15.5942	-100.411	-139.041	0
1.2967	-29.7588	-18.0639	-106.206	-140.881	0
1.2973	-29.1408	-14.9944	-101.932	-135.088	0
1.2980	-25.7901	-16.2293	-92.1712	-130.499	0
1.2987	-24.2657	-18.9812	-82.7087	-120.116	0
1.2993	-22.4255	-17.1466	-64.7074	-94.4888	0
1.3000	-17.2483	-11.9603	-39.3713	-61.5233	0
1.3007	-9.91503	-8.60856	-18.3185	-33.7606	0
1.3013	-3.19973	-7.0562	0.905195	-8.42879	0
1.3020	3.19973	-6.13889	21.9673	22.083	0
1.3027	10.2171	-3.38698	39.9686	55.3438	0
1.3033	15.106	-0.035281	55.2262	85.8782	0
1.3040	19.9811	0.246967	68.0483	111.187	0
1.3047	25.7901	0.246967	75.0659	130.726	0
1.3053	30.0609	4.51597	79.6478	143.857	0
1.3060	32.8075	8.50272	82.3914	152.695	0
1.3067	34.3318	9.70227	81.4769	156.058	0
1.3073	32.5054	11.8544	78.724	150.56	0
1.3080	26.6964	11.5369	74.4593	139.586	0
1.3087	20.9012	8.18519	66.2192	126.159	0
1.3093	14.8039	6.06833	52.1747	106.007	0
1.3100	8.69282	4.8335	32.643	75.7909	0
1.3107	3.8177	2.39911	12.5048	45.2792	0
1.3113	-3.51558	1.16427	-6.42035	19.9474	0
1.3120	-12.6616	-2.50495	-26.8666	-8.42879	0
1.3127	-18.4705	-9.20834	-50.0564	-41.3942	0
1.3133	-22.4255	-10.7254	-72.9475	-71.2926	0
1.3140	-28.5366	-10.1256	-93.6923	-95.3975	0
1.3147	-32.5054	-15.312	-108.035	-115.549	0
1.3153	-33.7276	-17.4288	-114.754	-127.75	0
1.3160	-35.2519	-15.312	-118.114	-134.77	0
1.3167	-35.2519	-18.0639	-117.806	-140.563	0
1.3173	-31.5853	-18.9812	-111.703	-139.041	0
1.3180	-30.6652	-12.8776	-106.206	-129.885	0
1.3187	-29.7588	-11.043	-98.8809	-118.912	0
1.3193	-23.0435	-14.3946	-79.3492	-98.1466	0
1.3200	-13.8838	-12.2425	-54.9369	-64.5904	0
1.3207	-8.69282	-8.60856	-38.4568	-34.9874	0
1.3213	-4.11982	-8.60856	-22.5925	-11.7912	0
1.3220	3.8177	-4.93934	3.65811	18.4252	0
1.3227	12.6616	2.71664	32.643	53.5262	0
1.3233	21.2033	6.06833	57.9791	81.9024	0
1.3240	27.3144	5.7508	78.724	106.007	0
1.3247	30.6652	5.15103	94.2896	127.977	0
1.3253	34.0297	6.35058	105.283	139.882	0
1.3260	36.1583	7.58541	111.684	144.471	0
1.3267	32.5054	7.58541	113.513	149.037	0
1.3273	28.5366	6.66811	109.855	148.129	0
1.3280	29.443	7.58541	101.307	138.655	0
1.3287	27.6165	6.66811	88.8024	126.159	0
1.3293	17.5504	3.91619	72.3223	105.712	0
1.3300	7.78646	3.59866	51.2602	71.5198	0
1.3307	5.03991	2.99888	33.8655	37.9636	0
1.3313	2.29337	-1.27012	23.4884	9.88281	0
1.3320	-7.78646	-4.02203	7.31622	-25.5136	0
1.3327	-17.5504	-5.22159	-18.3185	-64.2724	0
[truncated: 41,920 more rows]
