# Supplementary material for: Identification of Haptic Based Guiding Using Hard Reins
Source: PLoS One. 2015 Jul 22;10(7):e0132020. doi: 10.1371/journal.pone.0132020 (PMC4511788; doi:10.1371/journal.pone.0132020)
Supplement: S3 File — (ZIP) [file pone.0132020.s003.zip › EMGData1/Subject2/T6/t6.txt]

0.0000	6.87433	1.78625	4.26794	5.30607	0
0.0007	-6.87433	3.62258	3.9588	5.30607	0
0.0013	-17.8527	3.62258	1.82053	3.47147	0
0.0020	-22.4288	0.567594	-0.00858741	3.16387	0
0.0027	-26.1019	-1.56923	0.910265	3.16387	0
0.0033	-33.1199	-0.968248	3.65824	2.25206	0
0.0040	-32.5043	-0.0500818	3.9588	1.63686	0
0.0047	-19.9869	-0.350572	2.73938	2.55966	0
0.0053	-11.1426	-0.968248	4.26794	4.69088	0
0.0060	-12.3533	-1.26874	5.78791	4.07568	0
0.0067	-13.2767	-0.350572	4.26794	-1.41715	0
0.0073	-12.6611	1.16857	5.78791	-3.85597	0
0.0080	-17.5449	1.48576	9.14559	1.03265	0
0.0087	-27.9282	1.16857	8.23533	3.47147	0
0.0093	-42.272	0.567594	4.5685	1.03265	0
0.0100	-54.4816	0.250409	2.73938	1.63686	0
0.0107	-60.2684	1.78625	2.12968	2.25206	0
0.0113	-60.5762	2.70442	3.34909	0.109857	0
0.0120	-56.0001	-0.0500818	3.03994	-1.10955	0
0.0127	-50.1929	-1.56923	-0.309147	-2.02136	0
0.0133	-42.8876	0.567594	-2.75656	-1.41715	0
0.0140	-31.5809	-0.651063	-2.75656	1.63686	0
0.0147	-23.9678	-5.84287	-2.75656	1.63686	0
0.0153	-25.7941	-6.76104	-3.66682	-2.02136	0
0.0160	-25.4863	-4.32373	-6.41479	-1.41715	0
0.0167	-23.3522	-3.40556	-7.94335	0.725053	0
0.0173	-27.0048	1.48576	-6.41479	-2.02136	0
0.0180	-20.6025	9.41537	-5.50453	-2.63656	0
0.0187	6.87433	11.2517	-7.33365	0.417455	0
0.0193	30.9653	6.36039	-9.16277	0.725053	0
0.0200	36.1569	2.70442	-9.16277	-0.801953	0
0.0207	34.3306	2.08674	-7.33365	-0.186756	0
0.0213	29.139	1.78625	-4.58568	0.417455	0
0.0220	14.7952	0.868084	-4.88624	0.725053	0
0.0227	-2.29828	0.250409	-6.41479	0.725053	0
0.0233	-13.8923	-0.350572	-1.83771	0.109857	0
0.0240	-27.0048	0.250409	2.43024	0.417455	0
0.0247	-48.0588	0.567594	-1.83771	1.03265	0
0.0253	-66.9785	-0.651063	-5.50453	-0.494355	0
0.0260	-74.3043	-1.26874	-3.36626	-0.494355	0
0.0267	-76.4384	-0.651063	-4.58568	2.55966	0
0.0273	-71.8624	-2.4874	-9.16277	4.07568	0
0.0280	-52.0397	-4.62422	-10.9919	3.77907	0
0.0287	-31.5809	-5.24189	-14.3496	3.16387	0
0.0293	-24.2551	-4.62422	-19.2358	1.03265	0
0.0300	-15.103	-4.00654	-19.2358	0.725053	0
0.0307	3.20118	-4.32373	-16.1787	4.07568	0
0.0313	10.527	-4.32373	-18.0164	5.30607	0
0.0320	6.56652	-3.70605	-21.9838	4.38328	0
0.0327	9.00845	-2.4874	-23.2032	4.69088	0
0.0333	13.8923	0.250409	-22.894	4.38328	0
0.0340	13.2767	3.62258	-23.5037	3.47147	0
0.0347	17.8527	3.3054	-20.7558	6.82209	0
0.0353	27.0048	1.48576	-16.4878	8.9643	0
0.0360	-13.8923	1.48576	-15.8781	7.12969	0
0.0367	-13.8923	1.48576	-16.4878	5.60269	0
0.0373	-13.8923	1.78625	-14.049	5.30607	0
0.0380	-13.8923	5.75941	-10.9919	4.69088	0
0.0387	-13.8923	10.634	-5.50453	5.91028	0
0.0393	-13.8923	10.634	0.300559	7.43729	0
0.0400	-13.8923	4.84124	0.300559	7.12969	0
0.0407	-13.8923	1.16857	0.910265	7.12969	0
0.0413	-13.8923	3.92307	3.9588	7.43729	0
0.0420	-13.8923	5.75941	2.73938	7.43729	0
0.0427	-13.8923	3.3054	3.34909	8.05249	0
0.0433	-13.8923	2.70442	10.0644	8.6567	0
0.0440	-13.8923	1.78625	11.593	8.9643	0
0.0447	-13.8923	-1.26874	8.23533	8.6567	0
0.0453	-13.8923	0.250409	10.9747	9.56851	0
0.0460	-13.8923	3.92307	12.5033	11.7107	0
0.0467	-13.8923	4.84124	10.0644	12.6225	0
0.0473	-13.8923	8.7977	13.7227	9.87611	0
0.0480	-13.8923	12.7709	18.6089	8.05249	0
0.0487	-13.8923	9.41537	14.0318	11.7107	0
0.0493	-13.8923	5.75941	9.14559	15.0723	0
0.0500	-13.8923	5.14173	9.14559	14.4571	0
0.0507	-13.8923	3.00491	8.23533	14.4571	0
0.0513	-13.8923	3.00491	6.70677	15.6765	0
0.0520	-13.8923	3.62258	6.39762	15.3689	0
0.0527	-13.8923	0.868084	4.26794	14.1495	0
0.0533	-13.8923	-0.968248	2.73938	14.1495	0
0.0540	-13.8923	0.868084	2.73938	15.0723	0
0.0547	-13.8923	0.250409	0.601119	15.3689	0
0.0553	-13.8923	-1.86972	-3.66682	15.3689	0
0.0560	-13.8923	-3.10507	-7.33365	15.0723	0
0.0567	-13.8923	-3.70605	-11.9107	15.6765	0
0.0573	-13.8923	-3.40556	-16.7884	16.5883	0
0.0580	-13.8923	-3.40556	-17.4067	17.2035	0
0.0587	-13.8923	-5.54238	-15.569	17.2035	0
0.0593	-13.8923	-8.89786	-12.821	15.9841	0
0.0600	-9.00845	-11.6357	-10.9919	16.2917	0
0.0607	-5.0275	-13.472	-10.9919	19.0381	0
0.0613	2.27776	-12.5538	-8.24391	19.6424	0
0.0620	20.9103	-8.59737	-2.14685	18.7305	0
0.0627	19.0634	-4.32373	3.34909	21.1694	0
0.0633	-12.3533	-1.56923	7.92618	23.6082	0
0.0640	-32.5043	-1.56923	12.8124	21.7846	0
0.0647	-27.9282	-3.40556	16.7798	19.95	0
0.0653	-17.2371	-4.62422	18.2998	21.1694	0
0.0660	4.4324	-4.00654	16.1701	20.8618	0
0.0667	38.9067	-3.40556	14.6415	19.95	0
0.0673	71.8624	-2.4874	17.9992	20.8618	0
0.0680	97.4924	-0.350572	20.1375	21.7846	0
0.0687	116.125	-0.651063	17.3895	21.1694	0
0.0693	122.835	-3.40556	17.3895	19.95	0
0.0700	114.278	-1.56923	21.6574	18.7305	0
0.0707	87.4374	1.48576	22.2672	16.5883	0
0.0713	45.0217	0.868084	20.1375	15.9841	0
0.0720	2.27776	0.250409	19.8283	17.2035	0
0.0727	-27.9282	0.250409	20.7472	17.5111	0
0.0733	-41.0408	-3.10507	19.2186	14.7647	0
0.0740	-42.5798	-4.92471	14.9421	12.6225	0
0.0747	-45.3295	-2.4874	12.5033	11.7107	0
0.0753	-46.5402	-1.86972	13.4221	9.2719	0
0.0760	-36.4647	-2.4874	12.8124	8.6567	0
0.0767	-24.5629	-0.651063	10.6742	9.56851	0
0.0773	-22.4288	-0.651063	10.0644	8.6567	0
0.0780	-20.2947	-1.86972	9.45474	6.82209	0
0.0787	-9.62406	-2.4874	8.53588	6.21788	0
0.0793	0.759254	-1.56923	10.0644	5.30607	0
0.0800	6.56652	-0.651063	10.365	1.94446	0
0.0807	12.3533	-0.968248	7.31647	-1.10955	0
0.0813	18.7762	-1.56923	5.48735	-2.63656	0
0.0820	23.9473	0.567594	3.65824	-1.41715	0
0.0827	28.2361	1.78625	0.300559	0.109857	0
0.0833	33.4072	-1.26874	-0.00858741	-1.71376	0
0.0840	39.5223	-1.56923	1.82053	-5.67958	0
0.0847	42.272	0.868084	-0.918853	-6.29478	0
0.0853	39.8301	0.250409	-4.27653	-5.38297	0
0.0860	37.0803	-1.26874	-5.50453	-5.98718	0
0.0867	29.7546	-1.86972	-8.55306	-5.38297	0
0.0873	10.2192	-4.32373	-10.9919	-2.63656	0
0.0880	-5.64311	-4.32373	-8.55306	-3.85597	0
0.0887	-0.759254	-2.4874	-8.85362	-7.51419	0
0.0893	4.4324	-5.54238	-12.821	-6.90998	0
0.0900	-6.25872	-10.1165	-14.9593	-4.76778	0
0.0907	-17.8527	-9.81603	-17.4067	-5.67958	0
0.0913	-23.0444	-8.89786	-18.0164	-6.29478	0
0.0920	-27.9282	-10.7342	-14.9593	-6.60238	0
0.0927	-33.4277	-10.7342	-16.4878	-9.34879	0
0.0933	-37.0803	-7.06153	-20.4552	-9.65639	0
0.0940	-36.4647	-0.350572	-19.2358	-5.67958	0
0.0947	-25.7941	4.84124	-21.0649	-4.76778	0
0.0953	-12.9689	3.62258	-24.7232	-8.43699	0
0.0960	-9.62406	-0.651063	-20.7558	-8.7336	0
0.0967	-13.2767	-1.26874	-18.6261	-6.29478	0
0.0973	-20.6025	-1.56923	-24.1134	-6.29478	0
0.0980	-34.9462	-3.40556	-22.894	-6.29478	0
0.0987	-55.3845	-4.00654	-17.7072	-4.76778	0
0.0993	-80.7272	-2.1869	-18.3169	-3.85597	0
0.1000	-107.568	-0.968248	-17.4067	-3.24077	0
0.1007	-116.433	-1.86972	-11.301	-2.32896	0
0.1013	-101.781	-3.10507	-7.33365	-2.02136	0
0.1020	-86.8218	-2.4874	-6.41479	-0.494355	0
0.1027	-81.035	-1.56923	-5.19538	-0.801953	0
0.1033	-69.1332	-2.4874	-2.75656	-2.93317	0
0.1040	-52.6348	-3.40556	-0.918853	-2.02136	0
0.1047	-42.8876	-3.40556	-1.53715	-0.186756	0
0.1053	-29.7546	-4.32373	-1.83771	-2.02136	0
0.1060	-4.74021	-4.62422	-1.53715	-2.63656	0
0.1067	22.4288	0.567594	-3.36626	0.417455	0
0.1073	42.8671	4.52405	-2.75656	1.32926	0
0.1080	52.0397	1.78625	0.601119	0.725053	0
0.1087	49.5978	-0.651063	-2.14685	-0.186756	0
0.1093	43.1749	1.16857	-7.94335	-2.32896	0
0.1100	36.1569	2.38723	-7.33365	-1.10955	0
0.1107	30.3702	0.250409	-4.88624	2.25206	0
0.1113	33.715	-2.1869	-5.80509	0.725053	0
0.1120	43.4827	-0.968248	-5.80509	-0.494355	0
0.1127	44.4061	0.868084	-5.50453	3.47147	0
0.1133	34.6384	-1.26874	-6.72394	4.38328	0
0.1140	24.2551	-1.56923	-7.33365	1.63686	0
0.1147	17.8527	3.92307	-9.16277	2.25206	0
0.1153	15.103	9.41537	-12.5204	2.85627	0
0.1160	14.1796	11.2517	-12.2113	-0.186756	0
0.1167	14.4874	9.71587	-9.77247	-2.93317	0
0.1173	16.9293	4.84124	-10.0816	-2.93317	0
0.1180	19.3712	3.3054	-11.6016	-2.02136	0
0.1187	21.5054	4.84124	-11.9107	-0.801953	0
0.1193	28.8311	2.70442	-12.2113	-1.71376	0
0.1200	40.4252	0.250409	-11.301	-3.85597	0
0.1207	40.4252	5.75941	-10.0816	-3.54837	0
0.1213	27.9282	11.5522	-11.6016	-2.63656	0
0.1220	23.0444	9.71587	-12.5204	-3.54837	0
0.1227	29.7546	5.44222	-10.0816	-4.46018	0
0.1233	29.7546	3.92307	-7.0245	-5.07537	0
0.1240	19.9869	3.92307	-6.41479	-4.76778	0
0.1247	11.7377	2.38723	-7.0245	-4.16356	0
0.1253	6.56652	1.16857	-4.58568	-4.76778	0
0.1260	-6.87433	3.00491	-0.618294	-5.38297	0
0.1267	-31.8887	4.22356	-0.309147	-4.16356	0
0.1273	-56.3079	1.16857	-2.14685	-5.07537	0
0.1280	-69.7283	0.567594	-1.228	-5.98718	0
0.1287	-83.7642	2.38723	-0.918853	-2.93317	0
0.1293	-107.876	2.38723	-3.36626	-2.02136	0
0.1300	-124.661	1.16857	-4.58568	-3.85597	0
0.1307	-118.259	-0.0500818	-4.88624	-1.10955	0
0.1313	-95.6661	-2.1869	-5.80509	1.63686	0
0.1320	-66.3835	-1.56923	-4.58568	-1.41715	0
0.1327	-32.5043	1.78625	-3.97597	-2.02136	0
0.1333	4.1246	1.48576	-7.0245	1.63686	0
0.1340	36.7725	-1.86972	-7.33365	3.47147	0
0.1347	56.9236	-2.4874	-4.58568	2.85627	0
0.1353	64.8444	0.250409	-5.50453	2.55966	0
0.1360	67.2864	2.38723	-7.63421	4.69088	0
0.1367	64.8444	1.48576	-6.41479	7.43729	0
0.1373	58.1343	1.48576	-5.80509	6.82209	0
0.1380	53.866	1.78625	-6.41479	5.60269	0
0.1387	51.7319	-0.350572	-0.918853	8.05249	0
0.1393	44.4061	0.250409	4.5685	10.1837	0
0.1400	33.715	3.3054	2.43024	10.7989	0
0.1407	26.697	2.70442	1.21082	12.0183	0
0.1413	21.2181	0.250409	4.5685	11.0955	0
0.1420	16.3342	1.78625	1.21082	10.1837	0
0.1427	19.6791	3.3054	-3.97597	13.5453	0
0.1433	26.3892	1.78625	0.601119	14.4571	0
0.1440	23.6395	-0.350572	2.43024	11.7107	0
0.1447	13.5845	-1.86972	-5.50453	12.6225	0
0.1453	3.81679	-1.86972	-6.72394	15.3689	0
0.1460	-4.1246	0.250409	-1.83771	14.4571	0
0.1467	-2.58557	1.16857	-4.27653	13.5453	0
0.1473	5.3353	1.16857	-6.72394	15.3689	0
0.1480	5.0275	1.78625	-1.83771	18.1153	0
0.1487	3.20118	2.08674	-1.83771	19.6424	0
0.1493	14.1796	0.250409	-7.33365	19.3348	0
0.1500	25.1785	-3.70605	-6.41479	16.2917	0
0.1507	31.5809	-5.84287	-3.36626	15.3689	0
0.1513	47.4637	-3.70605	-6.72394	18.4229	0
0.1520	63.6337	0.250409	-9.47191	18.4229	0
0.1527	62.7103	2.70442	-4.27653	15.3689	0
0.1533	53.5582	4.84124	1.21082	16.2917	0
0.1540	42.272	6.66088	0.910265	18.7305	0
0.1547	19.9869	6.0599	0.910265	18.1153	0
0.1553	-11.1426	3.92307	5.48735	15.9841	0
0.1560	-95.6661	4.22356	5.78791	15.3689	0
0.1567	-95.6661	4.52405	0.300559	14.4571	0
0.1573	-95.6661	3.00491	-3.66682	13.8419	0
0.1580	-95.6661	2.70442	-3.66682	15.9841	0
0.1587	-95.6661	2.08674	-3.66682	18.1153	0
0.1593	-95.6661	0.868084	-4.58568	16.8959	0
0.1600	-95.6661	0.250409	-4.88624	14.1495	0
0.1607	-95.6661	0.250409	-3.97597	15.9841	0
0.1613	-95.6661	0.250409	-3.36626	18.7305	0
0.1620	-95.6661	0.868084	-3.66682	15.9841	0
0.1627	-95.6661	1.16857	-3.66682	12.6225	0
0.1633	-95.6661	0.868084	-2.44741	14.4571	0
0.1640	-95.6661	2.08674	-0.309147	14.7647	0
0.1647	-95.6661	3.00491	1.82053	13.5453	0
0.1653	-95.6661	2.08674	3.9588	15.3689	0
0.1660	-95.6661	2.08674	5.48735	16.2917	0
0.1667	-95.6661	1.48576	6.39762	13.5453	0
0.1673	-95.6661	-2.1869	10.365	14.1495	0
0.1680	-20.6025	-3.10507	14.6415	16.2917	0
0.1687	-7.77723	-1.56923	14.6415	15.6765	0
0.1693	4.4324	-4.62422	13.113	14.4571	0
0.1700	10.2192	-7.9797	13.113	13.8419	0
0.1707	14.1796	-7.9797	12.8124	13.5453	0
0.1713	20.6025	-10.7342	11.2839	14.7647	0
0.1720	26.697	-9.81603	8.23533	14.4571	0
0.1727	32.5043	-0.968248	7.31647	12.0183	0
0.1733	38.5989	5.14173	8.84503	14.4571	0
0.1740	39.2145	2.08674	9.7553	18.1153	0
0.1747	33.4072	-2.4874	7.92618	14.1495	0
0.1753	26.0814	-3.40556	6.39762	11.4031	0
0.1760	22.4288	-0.350572	6.39762	15.0723	0
0.1767	25.4863	4.22356	7.31647	14.1495	0
0.1773	31.5809	4.84124	8.53588	9.56851	0
0.1780	25.4863	3.92307	8.23533	10.4913	0
0.1787	0.451449	6.66088	6.39762	12.6225	0
0.1793	-32.1965	5.75941	8.53588	10.4913	0
0.1800	-57.2314	1.16857	10.0644	8.3491	0
0.1807	-66.9785	2.08674	7.00733	8.9643	0
0.1813	-62.0947	3.92307	5.78791	7.43729	0
0.1820	-47.1559	0.567594	7.00733	5.30607	0
0.1827	-27.6204	-0.651063	3.65824	6.82209	0
0.1833	-11.4504	2.08674	0.300559	10.1837	0
0.1840	-2.29828	1.16857	-0.309147	9.87611	0
0.1847	4.1246	-3.10507	-3.05712	6.52548	0
0.1853	11.4504	-2.4874	-3.97597	5.60269	0
0.1860	16.6215	-0.651063	-0.00858741	7.43729	0
0.1867	17.2371	-1.86972	1.21082	8.6567	0
0.1873	16.0264	-1.56923	-0.918853	5.91028	0
0.1880	14.7952	-0.350572	-0.618294	1.32926	0
0.1887	14.7952	-3.40556	-0.618294	1.63686	0
0.1893	15.103	-5.84287	-3.05712	4.99847	0
0.1900	11.4504	-2.4874	-6.41479	4.07568	0
0.1907	4.1246	-0.651063	-8.55306	1.63686	0
0.1913	3.20118	-2.78789	-7.0245	2.55966	0
0.1920	-32.1965	-4.32373	-6.11424	2.55966	0
0.1927	-32.1965	-4.32373	-10.0816	0.109857	0
0.1933	-32.1965	-5.24189	-12.2113	0.725053	0
0.1940	-32.1965	-7.67921	-8.24391	1.32926	0
0.1947	-32.1965	-7.9797	-4.58568	-0.494355	0
0.1953	-32.1965	-5.54238	-5.50453	-0.801953	0
0.1960	-32.1965	-5.54238	-7.0245	0.725053	0
0.1967	-32.1965	-8.89786	-7.33365	0.417455	0
0.1973	-32.1965	-8.59737	-7.94335	-1.41715	0
0.1980	-32.1965	-4.92471	-8.85362	-2.63656	0
0.1987	-32.1965	-5.24189	-9.16277	-2.32896	0
0.1993	-32.1965	-4.92471	-10.0816	-0.494355	0
0.2000	-32.1965	-1.56923	-11.301	0.417455	0
0.2007	-32.1965	-1.86972	-10.0816	-1.10955	0
0.2013	-32.1965	-4.00654	-7.0245	-2.93317	0
0.2020	-32.1965	-2.4874	-7.0245	-2.32896	0
0.2027	-32.1965	-0.651063	-10.0816	-1.10955	0
0.2033	-32.1965	-0.651063	-9.77247	-2.63656	0
0.2040	31.5809	-1.86972	-8.24391	-4.16356	0
0.2047	48.9822	-4.32373	-10.0816	-2.63656	0
0.2053	76.1306	-4.32373	-10.9919	-0.801953	0
0.2060	81.6301	-1.86972	-7.33365	-1.71376	0
0.2067	66.6707	-1.26874	-4.58568	-1.10955	0
0.2073	51.7319	-1.26874	-3.66682	2.55966	0
0.2080	39.2145	-1.56923	-1.83771	3.77907	0
0.2087	30.678	-2.4874	-3.66682	0.725053	0
0.2093	27.6204	-2.1869	-5.50453	-0.494355	0
0.2100	23.3522	-1.86972	-3.66682	1.03265	0
0.2107	19.9869	-4.00654	-3.66682	2.25206	0
0.2113	16.0264	-2.78789	-6.72394	2.55966	0
0.2120	1.06706	-1.56923	-5.80509	2.25206	0
0.2127	-16.0264	-5.24189	-4.88624	1.63686	0
0.2133	-22.7366	-7.9797	-7.33365	1.63686	0
0.2140	-30.678	-6.76104	-9.16277	2.55966	0
0.2147	-46.5402	-6.14337	-11.301	2.55966	0
0.2153	-59.6733	-6.46055	-12.5204	3.47147	0
0.2160	-59.6733	-7.06153	-9.47191	5.91028	0
0.2167	-59.6733	-8.59737	-9.47191	5.60269	0
0.2173	-59.6733	-7.9797	-11.9107	3.77907	0
0.2180	-59.6733	-5.84287	-9.77247	5.60269	0
0.2187	-59.6733	-5.84287	-7.94335	6.82209	0
0.2193	-59.6733	-5.24189	-10.6913	3.47147	0
0.2200	-59.6733	-5.24189	-8.24391	3.47147	0
0.2207	-59.6733	-6.14337	-3.05712	8.05249	0
0.2213	-59.6733	-4.62422	-1.83771	8.9643	0
0.2220	-59.6733	-3.10507	1.51997	7.12969	0
0.2227	-59.6733	-4.32373	5.78791	7.74489	0
0.2233	-59.6733	-4.32373	5.48735	8.6567	0
0.2240	-59.6733	-2.1869	6.39762	8.3491	0
0.2247	-59.6733	0.250409	10.365	9.87611	0
0.2253	-59.6733	1.78625	8.23533	12.3149	0
0.2260	-59.6733	2.08674	3.03994	14.4571	0
0.2267	-59.6733	1.16857	4.26794	13.5453	0
0.2273	-59.6733	1.78625	8.84503	9.87611	0
0.2280	-59.6733	0.567594	9.14559	7.12969	0
0.2287	-59.6733	-4.32373	5.48735	8.6567	0
0.2293	-59.6733	-5.54238	3.34909	11.7107	0
0.2300	-59.6733	-3.40556	4.26794	11.4031	0
0.2307	-59.6733	-4.32373	4.5685	10.7989	0
0.2313	-59.6733	-3.40556	3.65824	13.5453	0
0.2320	-59.6733	3.92307	3.65824	13.5453	0
0.2327	-59.6733	6.97806	3.65824	9.2719	0
0.2333	-59.6733	-0.350572	2.73938	8.9643	0
0.2340	-59.6733	-7.06153	2.12968	13.8419	0
0.2347	-59.6733	-7.9797	0.910265	15.3689	0
0.2353	-59.6733	-7.06153	-1.83771	12.3149	0
0.2360	-59.6733	-4.00654	-2.75656	10.1837	0
0.2367	-59.6733	1.16857	-2.75656	9.56851	0
0.2373	-59.6733	3.62258	-4.58568	8.05249	0
0.2380	-59.6733	1.16857	-6.41479	6.52548	0
0.2387	-59.6733	-0.651063	-5.19538	6.21788	0
0.2393	-59.6733	-0.350572	-2.75656	8.05249	0
0.2400	-106.665	-0.651063	-2.75656	8.9643	0
0.2407	-115.201	-0.968248	-4.27653	6.21788	0
0.2413	-113.375	-1.56923	-5.50453	5.60269	0
0.2420	-101.166	-2.1869	-6.41479	9.56851	0
0.2427	-79.496	-1.86972	-8.24391	11.4031	0
0.2433	-56.3079	-1.56923	-8.55306	8.3491	0
0.2440	-38.0038	-0.968248	-8.85362	6.52548	0
0.2447	-23.0444	1.78625	-10.9919	8.05249	0
0.2453	-8.70065	3.00491	-10.6913	9.87611	0
0.2460	6.56652	1.16857	-5.50453	10.7989	0
0.2467	22.121	0.250409	-2.44741	8.3491	0
0.2473	43.4827	0.567594	-2.14685	6.21788	0
0.2480	71.2673	-0.0500818	1.21082	9.56851	0
0.2487	86.2062	-0.651063	3.03994	12.0183	0
0.2493	73.6887	0.250409	0.300559	8.9643	0
0.2500	51.7319	-0.350572	-1.228	8.9643	0
0.2507	39.5223	-2.4874	-0.618294	11.7107	0
0.2513	33.1199	-5.24189	1.51997	8.3491	0
0.2520	26.3892	-7.06153	5.48735	4.99847	0
0.2527	23.0444	-8.89786	8.23533	6.21788	0
0.2533	22.7366	-10.417	9.14559	5.30607	0
0.2540	18.4683	-7.9797	10.6742	3.47147	0
0.2547	8.08503	2.38723	10.365	5.30607	0
0.2553	-1.68267	10.9345	9.14559	6.52548	0
0.2560	-9.62406	8.49721	10.9747	5.30607	0
0.2567	-19.6791	4.22356	12.8124	5.91028	0
0.2573	-24.8707	5.75941	10.365	6.21788	0
0.2580	-18.4683	5.75941	8.84503	5.30607	0
0.2587	-9.91135	2.08674	9.14559	3.77907	0
0.2593	-4.4324	1.16857	9.7553	2.55966	0
0.2600	2.27776	2.08674	10.6742	2.25206	0
0.2607	3.20118	1.16857	10.365	2.55966	0
0.2613	-5.0275	0.250409	6.09706	2.85627	0
0.2620	-10.8348	0.868084	1.82053	2.55966	0
0.2627	-14.2001	1.16857	3.65824	2.25206	0
0.2633	-19.9869	-0.968248	7.00733	0.725053	0
0.2640	-21.5259	-1.56923	5.17821	-1.10955	0
0.2647	-19.084	3.00491	2.43024	-2.32896	0
0.2653	-21.5259	5.75941	5.48735	-1.10955	0
0.2660	-25.4863	4.52405	7.00733	1.32926	0
0.2667	-25.1785	4.52405	2.73938	1.94446	0
0.2673	-21.5259	6.36039	1.82053	0.109857	0
0.2680	-17.2371	5.75941	5.17821	-1.10955	0
0.2687	-15.103	5.14173	4.5685	-1.71376	0
0.2693	-15.103	4.84124	2.12968	-0.494355	0
0.2700	-11.4504	1.78625	1.82053	0.725053	0
0.2707	0.759254	0.250409	0.300559	-1.10955	0
0.2713	16.0264	1.16857	-0.618294	-3.85597	0
0.2720	23.9473	1.78625	3.34909	-2.32896	0
0.2727	18.4683	2.08674	4.5685	-1.10955	0
0.2733	3.20118	2.70442	1.82053	-2.93317	0
0.2740	-9.00845	0.250409	0.910265	-1.71376	0
0.2747	-16.9293	-3.40556	2.43024	0.109857	0
0.2753	-27.0048	-3.40556	2.43024	-2.93317	0
0.2760	-33.4277	-3.40556	1.51997	-4.76778	0
0.2767	-27.0048	-3.70605	-0.618294	-2.93317	0
0.2773	-12.066	-3.70605	-3.36626	-2.63656	0
0.2780	1.68267	-4.32373	-4.58568	-2.32896	0
0.2787	5.3353	-3.40556	-5.50453	-0.186756	0
0.2793	-12.9689	1.78625	-6.41479	-0.186756	0
0.2800	-43.7905	5.75941	-5.80509	-2.02136	0
0.2807	-61.4996	6.97806	-3.97597	-2.02136	0
0.2813	-66.3835	11.2517	-4.27653	-2.02136	0
0.2820	-66.6913	13.3885	-6.72394	-2.02136	0
0.2827	-44.7139	10.0164	-9.16277	-0.186756	0
0.2833	-2.29828	6.36039	-8.85362	-1.10955	0
0.2840	28.2361	3.62258	-8.24391	-1.41715	0
0.2847	37.9832	-1.56923	-7.33365	3.16387	0
0.2853	41.3486	-5.24189	-5.80509	5.91028	0
0.2860	40.1379	-4.62422	-6.11424	3.16387	0
0.2867	38.5989	-6.76104	-7.33365	3.16387	0
0.2873	37.9832	-11.6357	-5.50453	5.91028	0
0.2880	-27.0048	-12.871	-4.27653	6.21788	0
0.2887	-27.0048	-11.9529	-6.41479	4.99847	0
0.2893	-27.0048	-12.2533	-6.72394	5.30607	0
0.2900	-27.0048	-5.84287	-5.50453	7.12969	0
0.2907	-27.0048	9.41537	-6.41479	8.6567	0
0.2913	-27.0048	18.5636	-6.41479	8.05249	0
0.2920	-27.0048	17.0445	-3.66682	5.91028	0
0.2927	-27.0048	13.689	-1.53715	5.30607	0
0.2933	-27.0048	11.5522	-0.918853	7.12969	0
0.2940	-27.0048	9.41537	-1.228	8.9643	0
0.2947	-27.0048	8.49721	-3.66682	9.87611	0
0.2953	-27.0048	8.19672	-5.80509	10.1837	0
0.2960	-27.0048	6.66088	-4.58568	10.1837	0
0.2967	-27.0048	6.0599	-3.66682	8.05249	0
0.2973	-27.0048	6.0599	-6.11424	6.82209	0
0.2980	-27.0048	6.66088	-10.9919	8.9643	0
0.2987	-27.0048	7.27855	-10.0816	8.6567	0
0.2993	-27.0048	5.75941	-5.50453	4.99847	0
0.3000	45.9246	3.3054	-7.0245	5.30607	0
0.3007	64.5366	4.22356	-10.0816	8.05249	0
0.3013	78.5726	4.84124	-9.77247	8.05249	0
0.3020	82.8613	3.3054	-12.821	8.05249	0
0.3027	85.8983	2.08674	-17.0975	9.56851	0
0.3033	86.8218	0.868084	-14.049	9.2719	0
0.3040	78.2853	-0.651063	-11.6016	8.9643	0
0.3047	60.2684	-1.56923	-14.9593	8.9643	0
0.3053	40.733	-0.651063	-15.2684	9.87611	0
0.3060	28.2361	0.567594	-10.6913	11.7107	0
0.3067	22.4288	0.868084	-6.72394	11.0955	0
0.3073	18.7762	-1.56923	-3.66682	9.56851	0
0.3080	14.4874	-0.968248	-1.53715	11.7107	0
0.3087	8.39284	2.08674	0.910265	14.4571	0
0.3093	2.27776	0.868084	4.5685	12.9301	0
0.3100	-2.89337	-3.40556	6.39762	11.0955	0
0.3107	-9.62406	-3.40556	5.48735	11.4031	0
0.3113	-15.103	-4.62422	6.09706	11.4031	0
0.3120	-27.0048	-7.9797	7.31647	12.6225	0
0.3127	-27.0048	-9.49885	5.17821	15.0723	0
0.3133	-27.0048	-8.59737	4.5685	15.9841	0
0.3140	-27.0048	-4.92471	9.14559	17.5111	0
0.3147	-27.0048	3.00491	11.2839	18.1153	0
0.3153	-27.0048	8.49721	9.45474	15.0723	0
0.3160	-27.0048	7.57904	10.9747	13.2377	0
0.3167	-27.0048	3.92307	12.8124	15.0723	0
0.3173	-27.0048	-0.0500818	11.8936	15.6765	0
0.3180	-27.0048	-2.4874	12.2027	15.6765	0
0.3187	-27.0048	-4.62422	13.7227	15.3689	0
0.3193	-27.0048	-7.9797	13.4221	14.4571	0
0.3200	-27.0048	-7.06153	14.0318	15.6765	0
0.3207	-27.0048	-3.10507	13.7227	16.8959	0
0.3213	-27.0048	-5.54238	10.0644	15.3689	0
0.3220	-27.0048	-9.81603	7.92618	14.7647	0
0.3227	-27.0048	-7.9797	9.45474	15.3689	0
0.3233	-27.0048	-10.1165	11.593	12.9301	0
0.3240	20.9103	-15.6088	11.8936	11.7107	0
0.3247	36.1569	-10.7342	10.0644	13.5453	0
0.3253	40.4252	-0.968248	8.23533	13.2377	0
0.3260	47.1559	1.16857	6.39762	12.3149	0
0.3267	60.5762	0.250409	5.17821	15.3689	0
0.3273	76.1306	-0.0500818	6.70677	16.5883	0
0.3280	92.9163	-1.86972	8.23533	14.1495	0
0.3287	108.491	-3.10507	5.17821	12.6225	0
0.3293	117.951	-1.56923	3.03994	13.2377	0
0.3300	114.586	-1.26874	5.48735	11.7107	0
0.3307	100.242	-2.4874	5.17821	8.05249	0
0.3313	85.5905	-4.32373	2.73938	5.60269	0
0.3320	72.7858	-5.24189	3.65824	5.60269	0
0.3327	53.5582	-4.92471	3.65824	7.12969	0
0.3333	29.4468	-2.1869	0.601119	8.9643	0
0.3340	7.77723	1.78625	-2.75656	9.87611	0
0.3347	-5.95091	4.52405	-4.88624	11.0955	0
0.3353	-7.46942	4.22356	-6.41479	12.6225	0
0.3360	-7.46942	3.62258	-5.80509	11.7107	0
0.3367	-7.46942	3.62258	-6.41479	9.87611	0
0.3373	-7.46942	1.16857	-10.0816	8.9643	0
0.3380	-7.46942	-1.56923	-11.6016	8.6567	0
0.3387	-7.46942	-1.86972	-7.63421	9.2719	0
0.3393	-7.46942	-2.1869	-4.58568	8.6567	0
0.3400	-7.46942	-4.32373	-7.0245	6.21788	0
0.3407	-7.46942	-4.32373	-8.24391	5.91028	0
0.3413	-7.46942	-0.0500818	-7.0245	7.43729	0
0.3420	-7.46942	3.3054	-9.47191	6.52548	0
0.3427	-7.46942	3.92307	-11.9107	5.30607	0
0.3433	-7.46942	3.62258	-9.16277	5.60269	0
0.3440	-7.46942	4.84124	-9.16277	6.21788	0
0.3447	-7.46942	5.75941	-11.301	5.60269	0
0.3453	-7.46942	3.92307	-9.77247	5.30607	0
0.3460	-7.46942	2.08674	-9.16277	5.60269	0
0.3467	-7.46942	2.38723	-10.3822	8.05249	0
0.3473	-7.46942	4.22356	-6.72394	7.74489	0
0.3480	-7.46942	8.49721	-3.97597	4.69088	0
0.3487	-7.46942	11.8527	-7.33365	4.69088	0
0.3493	-7.46942	9.41537	-8.85362	6.21788	0
0.3500	-7.46942	7.57904	-6.41479	6.21788	0
0.3507	-7.46942	8.49721	-5.80509	8.05249	0
0.3513	-7.46942	6.36039	-7.0245	8.3491	0
0.3520	-7.46942	2.08674	-5.80509	6.21788	0
0.3527	-7.46942	0.868084	-3.36626	6.82209	0
0.3533	-7.46942	2.08674	-2.75656	10.1837	0
0.3540	-7.46942	3.00491	-3.05712	10.1837	0
0.3547	-7.46942	-0.0500818	-3.36626	8.6567	0
0.3553	-7.46942	-4.32373	-2.75656	9.2719	0
0.3560	-7.46942	-3.10507	-2.14685	10.4913	0
0.3567	-7.46942	-1.56923	-1.83771	9.87611	0
0.3573	-7.46942	-4.92471	-3.66682	8.05249	0
0.3580	-7.46942	-4.32373	-6.41479	7.74489	0
0.3587	-7.46942	1.16857	-5.19538	9.2719	0
0.3593	-7.46942	1.78625	-0.00858741	9.56851	0
0.3600	9.60354	-0.651063	2.12968	8.9643	0
0.3607	10.2192	0.868084	-0.918853	10.4913	0
0.3613	9.60354	2.70442	-4.58568	9.2719	0
0.3620	-3.50899	4.52405	-5.19538	5.91028	0
0.3627	-21.5259	6.36039	-4.88624	7.12969	0
0.3633	-33.4277	4.84124	-4.58568	9.87611	0
0.3640	-34.6384	2.38723	-3.36626	8.3491	0
0.3647	-26.1019	1.16857	-4.27653	6.82209	0
0.3653	-13.8923	-1.56923	-5.19538	8.05249	0
0.3660	-0.451449	-2.4874	-2.75656	7.12969	0
0.3667	11.4504	-0.651063	-2.44741	4.99847	0
0.3673	19.6791	-0.651063	-5.19538	4.69088	0
0.3680	25.1785	-2.78789	-6.41479	5.91028	0
0.3687	21.5054	-1.86972	-7.0245	4.99847	0
0.3693	9.31626	-0.350572	-8.24391	3.16387	0
0.3700	4.1246	-1.86972	-8.24391	5.30607	0
0.3707	5.0275	-2.4874	-7.33365	7.43729	0
0.3713	-2.29828	-0.350572	-6.41479	3.47147	0
0.3720	0.451449	-0.651063	-5.19538	-0.186756	0
0.3727	25.7941	-3.70605	-5.80509	1.63686	0
0.3733	41.9642	-4.62422	-7.94335	3.47147	0
0.3740	40.1379	-5.54238	-8.24391	2.55966	0
0.3747	39.2145	-6.46055	-7.94335	3.16387	0
0.3753	21.5054	-6.14337	-8.24391	1.63686	0
0.3760	-26.3892	-7.06153	-7.33365	-0.801953	0
0.3767	-66.6913	-7.06153	-4.88624	-1.41715	0
0.3773	-81.9379	-2.4874	-4.27653	-2.02136	0
0.3780	-84.6876	1.78625	-6.41479	-2.02136	0
0.3787	-73.7092	2.08674	-7.33365	-1.10955	0
0.3793	-53.2504	0.868084	-7.33365	-3.54837	0
0.3800	-39.8301	-1.56923	-7.33365	-6.60238	0
0.3807	-27.6204	-3.10507	-5.50453	-5.98718	0
0.3813	-6.87433	-2.4874	-2.14685	-5.98718	0
0.3820	10.527	-3.40556	-1.228	-5.67958	0
0.3827	19.3712	-7.06153	-1.228	-2.93317	0
0.3833	25.7941	-8.28019	1.82053	-4.16356	0
0.3840	-2.29828	-7.9797	5.17821	-9.0412	0
0.3847	-2.29828	-10.7342	6.39762	-7.51419	0
0.3853	-2.29828	-14.6907	6.39762	-3.54837	0
0.3860	-2.29828	-14.6907	4.5685	-4.16356	0
0.3867	-2.29828	-14.3902	3.34909	-5.67958	0
0.3873	-2.29828	-15.3083	5.48735	-5.38297	0
0.3880	-2.29828	-8.59737	5.48735	-5.38297	0
0.3887	-2.29828	5.75941	2.73938	-5.67958	0
0.3893	-2.29828	15.2082	4.5685	-5.67958	0
0.3900	-2.29828	15.5254	8.53588	-5.38297	0
0.3907	-2.29828	14.9077	7.92618	-5.38297	0
0.3913	-2.29828	13.9895	5.17821	-6.60238	0
0.3920	-2.29828	11.8527	5.78791	-7.51419	0
0.3927	-2.29828	12.1532	7.62562	-5.07537	0
0.3933	-2.29828	13.689	6.70677	-4.76778	0
0.3940	-2.29828	13.3885	5.78791	-6.60238	0
0.3947	-2.29828	12.4704	7.31647	-4.76778	0
0.3953	-2.29828	11.2517	8.84503	-4.76778	0
0.3960	-2.29828	9.41537	8.53588	-8.7336	0
0.3967	-2.29828	10.0164	6.39762	-8.43699	0
0.3973	-2.29828	9.11488	3.65824	-4.76778	0
0.3980	-2.29828	4.84124	1.51997	-5.07537	0
0.3987	-2.29828	5.14173	1.82053	-3.85597	0
0.3993	-2.29828	8.49721	3.65824	-1.41715	0
0.4000	-2.29828	5.75941	3.03994	-3.54837	0
0.4007	-2.29828	2.38723	1.21082	-3.85597	0
0.4013	-2.29828	3.92307	-0.00858741	-0.494355	0
0.4020	-2.29828	5.75941	0.300559	-1.71376	0
0.4027	-2.29828	6.0599	1.21082	-2.63656	0
0.4033	-2.29828	5.14173	0.601119	-0.186756	0
0.4040	-2.29828	2.38723	-2.14685	-0.186756	0
0.4047	-2.29828	2.70442	-3.05712	1.03265	0
0.4053	-2.29828	5.44222	-2.14685	5.60269	0
0.4060	-2.29828	5.44222	-2.75656	3.47147	0
0.4067	-2.29828	4.84124	-2.44741	-0.801953	0
0.4073	-2.29828	4.84124	0.910265	1.63686	0
0.4080	-2.29828	1.16857	2.12968	3.47147	0
0.4087	-2.29828	-2.4874	-3.05712	1.63686	0
0.4093	-2.29828	-4.32373	-8.24391	3.16387	0
0.4100	-2.29828	-9.81603	-7.33365	6.21788	0
0.4107	-2.29828	-15.6088	-4.88624	5.30607	0
0.4113	-2.29828	-15.0078	-5.50453	4.38328	0
0.4120	-2.29828	-8.89786	-4.58568	4.38328	0
0.4127	-2.29828	0.250409	-1.83771	3.16387	0
0.4133	-2.29828	7.57904	-3.66682	2.55966	0
0.4140	-2.29828	9.41537	-6.72394	3.77907	0
0.4147	-2.29828	9.11488	-5.80509	4.38328	0
0.4153	-2.29828	8.49721	-4.58568	3.77907	0
0.4160	-2.29828	7.57904	-6.41479	2.85627	0
0.4167	-2.29828	5.14173	-8.55306	2.55966	0
0.4173	-2.29828	2.70442	-8.24391	3.47147	0
0.4180	-2.29828	1.48576	-8.24391	5.30607	0
0.4187	-2.29828	1.78625	-8.24391	5.30607	0
0.4193	-2.29828	1.16857	-7.0245	2.25206	0
0.4200	-2.29828	-0.350572	-5.50453	1.03265	0
0.4207	-2.29828	-0.651063	-6.72394	2.85627	0
0.4213	-2.29828	-1.56923	-9.16277	3.47147	0
0.4220	-2.29828	-2.4874	-9.16277	2.55966	0
0.4227	-2.29828	-2.1869	-8.24391	2.85627	0
0.4233	-2.29828	-1.86972	-6.41479	3.47147	0
0.4240	-2.29828	-2.1869	-5.50453	4.38328	0
0.4247	-2.29828	-0.968248	-6.72394	4.69088	0
0.4253	-2.29828	-0.968248	-7.0245	3.77907	0
0.4260	-2.29828	-0.651063	-4.27653	4.69088	0
0.4267	-2.29828	3.00491	-4.27653	8.05249	0
0.4273	-2.29828	2.38723	-7.33365	9.87611	0
0.4280	-2.29828	-3.10507	-3.97597	9.2719	0
0.4287	-2.29828	-1.56923	1.21082	8.6567	0
0.4293	-2.29828	4.84124	-1.83771	8.9643	0
0.4300	-2.29828	4.84124	-5.80509	10.1837	0
0.4307	-2.29828	-0.0500818	-3.66682	11.7107	0
0.4313	-2.29828	-1.56923	-1.83771	11.7107	0
0.4320	-2.29828	-3.10507	-3.05712	12.6225	0
0.4327	-2.29828	-4.32373	-3.05712	15.3689	0
0.4333	-2.29828	-1.86972	-3.36626	16.2917	0
0.4340	-2.29828	-0.350572	-3.05712	14.1495	0
0.4347	-2.29828	-2.78789	-1.53715	12.9301	0
0.4353	-2.29828	-5.24189	-1.83771	14.4571	0
0.4360	-2.29828	-4.62422	-3.36626	16.2917	0
0.4367	-2.29828	-1.86972	-1.83771	17.2035	0
0.4373	-2.29828	-1.26874	-1.228	17.5111	0
0.4380	-2.29828	-4.92471	-2.75656	18.7305	0
0.4387	-2.29828	-7.37872	-1.83771	19.95	0
0.4393	-2.29828	-5.54238	1.51997	21.477	0
0.4400	-2.29828	-5.24189	3.34909	22.0812	0
0.4407	-2.29828	-6.76104	4.5685	21.1694	0
0.4413	-2.29828	-6.46055	4.87765	19.0381	0
0.4420	-2.29828	-6.14337	3.03994	20.8618	0
0.4427	-2.29828	-7.06153	3.34909	25.1352	0
0.4433	-2.29828	-7.9797	6.70677	25.4428	0
0.4440	-26.697	-9.81603	8.23533	21.477	0
0.4447	-13.2767	-10.7342	5.78791	20.8618	0
0.4453	4.4324	-8.89786	0.910265	23.6082	0
0.4460	12.6611	-7.67921	-4.27653	24.2234	0
0.4467	1.99048	-8.28019	-4.88624	23.3116	0
0.4473	-5.64311	-9.19835	-0.618294	22.3888	0
0.4480	2.27776	-7.9797	1.21082	20.2576	0
0.4487	5.0275	-4.92471	-3.36626	19.95	0
0.4493	-3.20118	-3.70605	-5.80509	22.6964	0
0.4500	-3.20118	-4.92471	-3.66682	22.6964	0
0.4507	14.1796	-4.92471	-3.66682	20.8618	0
0.4513	31.8887	-4.00654	-4.27653	20.8618	0
0.4520	33.4072	-4.00654	-0.918853	20.2576	0
0.4527	22.7366	-4.00654	0.601119	18.7305	0
0.4533	12.0455	-4.32373	-2.44741	19.0381	0
0.4540	0.451449	-5.84287	-3.97597	19.95	0
0.4547	-18.4683	-5.54238	-3.97597	19.3348	0
0.4553	-39.8301	-3.40556	-3.05712	17.2035	0
0.4560	-59.6733	-4.32373	-1.53715	14.4571	0
0.4567	-78.2853	-7.9797	-3.05712	15.6765	0
0.4573	-90.7822	-8.89786	-6.11424	18.7305	0
0.4580	-86.514	-6.14337	-4.58568	17.5111	0
0.4587	-63.0181	-5.54238	-1.228	15.3689	0
0.4593	-36.1569	-8.89786	-2.75656	14.1495	0
0.4600	-28.2361	-11.0347	-3.66682	11.0955	0
0.4607	-35.8696	-9.81603	-1.228	11.7107	0
0.4613	-30.678	-5.84287	-0.618294	16.2917	0
0.4620	-7.18214	-0.968248	-3.05712	13.5453	0
0.4627	11.4504	0.250409	-4.58568	6.52548	0
0.4633	15.103	0.868084	-4.58568	8.05249	0
0.4640	7.77723	4.84124	-3.97597	10.1837	0
0.4647	-5.64311	5.75941	-4.58568	6.21788	0
0.4653	-14.7952	-1.26874	-6.72394	6.21788	0
0.4660	-12.066	-5.54238	-9.16277	8.9643	0
0.4667	-2.58557	-5.24189	-9.47191	6.21788	0
0.4673	9.31626	-6.14337	-7.63421	5.30607	0
0.4680	19.6791	-3.40556	-7.33365	8.9643	0
0.4687	22.4288	5.44222	-9.47191	9.2719	0
0.4693	19.6791	9.41537	-11.9107	7.12969	0
0.4700	17.8527	7.57904	-13.1301	5.30607	0
0.4707	17.8527	6.66088	-15.2684	2.85627	0
0.4713	19.6791	5.14173	-18.3169	2.55966	0
0.4720	22.4288	1.16857	-20.4552	4.99847	0
0.4727	23.6395	0.250409	-21.3741	4.38328	0
0.4733	24.2551	-1.86972	-20.1461	1.63686	0
0.4740	25.1785	-8.28019	-17.4067	1.03265	0
0.4747	22.121	-11.0347	-19.5364	1.94446	0
0.4753	13.8923	-9.19835	-21.6746	0.725053	0
0.4760	5.0275	-9.81603	-16.7884	0.109857	0
0.4767	-3.20118	-7.9797	-11.6016	2.55966	0
0.4773	-14.2001	1.48576	-9.77247	3.47147	0
0.4780	-25.7941	11.2517	-5.50453	2.55966	0
0.4787	-31.8887	17.6455	0.601119	3.47147	0
0.4793	-29.4468	21.3181	3.65824	2.55966	0
0.4800	-20.6025	18.5636	6.39762	-1.10955	0
0.4807	-15.103	11.2517	7.92618	-0.186756	0
0.4813	-19.6791	8.49721	7.31647	3.77907	0
0.4820	-29.7546	8.7977	8.23533	2.55966	0
0.4827	-42.272	7.57904	10.0644	-1.10955	0
0.4833	-59.3655	6.66088	11.2839	-1.71376	0
0.4840	-71.8624	5.75941	12.8124	-2.32896	0
0.4847	-64.2493	4.52405	14.9421	-3.54837	0
0.4853	-41.9642	6.0599	17.0804	-3.54837	0
0.4860	-28.2361	8.49721	18.2998	-3.85597	0
0.4867	-29.7546	7.27855	16.4707	-2.02136	0
0.4873	-29.7546	6.36039	17.0804	0.417455	0
0.4880	-16.9293	7.27855	21.0477	-1.41715	0
0.4887	-5.3353	7.57904	20.1375	-5.67958	0
0.4893	-3.50899	5.75941	15.5604	-6.29478	0
0.4900	5.0275	4.84124	13.7227	-4.76778	0
0.4907	22.4288	6.36039	11.8936	-5.67958	0
0.4913	32.5043	6.66088	8.23533	-5.98718	0
0.4920	38.291	3.00491	10.0644	-6.60238	0
0.4927	42.8671	2.38723	10.9747	-8.12939	0
0.4933	40.733	4.52405	6.09706	-6.90998	0
0.4940	52.327	3.3054	4.5685	-4.16356	0
0.4947	89.2637	3.92307	6.39762	-5.67958	0
0.4953	117.643	6.36039	3.9588	-9.34879	0
0.4960	116.125	3.3054	2.43024	-9.34879	0
0.4967	106.049	1.16857	6.70677	-9.95301	0
0.4973	93.8397	3.92307	7.92618	-11.48	0
0.4980	62.4025	3.3054	5.17821	-11.7876	0
0.4987	23.0444	0.250409	5.48735	-12.0952	0
0.4993	0.451449	0.250409	6.09706	-12.0952	0
0.5000	-5.95091	0.868084	2.73938	-10.8758	0
0.5007	-13.5845	2.08674	0.601119	-10.2606	0
0.5013	-22.7366	1.16857	1.82053	-11.48	0
0.5020	-28.2361	-3.10507	1.21082	-12.6994	0
0.5027	-32.1965	-3.70605	1.21082	-12.4028	0
0.5033	-36.1569	-1.56923	3.65824	-12.0952	0
0.5040	-48.0588	-3.70605	3.65824	-13.007	0
0.5047	-71.8624	-4.32373	0.601119	-15.1492	0
0.5053	-87.4374	-2.1869	-1.53715	-12.6994	0
0.5060	-77.9775	-4.62422	-2.75656	-7.51419	0
0.5067	-61.4996	-5.54238	-3.36626	-7.82179	0
0.5073	-54.1738	-2.4874	-1.83771	-12.0952	0
0.5080	-42.272	-3.10507	-1.83771	-13.3146	0
0.5087	-19.3712	-4.32373	-4.58568	-12.0952	0
0.5093	-0.759254	-1.56923	-6.11424	-11.7876	0
0.5100	-0.759254	-0.651063	-5.50453	-11.1834	0
0.5107	-13.2767	-2.4874	-4.88624	-11.1834	0
0.5113	-23.9678	-2.78789	-3.66682	-11.1834	0
0.5120	-34.0228	-4.00654	-1.83771	-10.2606	0
0.5127	-49.5978	-5.24189	-1.83771	-9.34879	0
0.5133	-61.8074	-5.24189	-3.66682	-9.0412	0
0.5140	-63.9415	-4.62422	-5.50453	-7.82179	0
0.5147	-59.9606	-4.32373	-6.11424	-5.67958	0
0.5153	-48.0588	-5.54238	-3.05712	-5.07537	0
0.5160	-29.139	-7.06153	-0.918853	-6.60238	0
0.5167	-12.066	-6.14337	-2.75656	-7.51419	0
0.5173	6.87433	-5.24189	-3.66682	-6.29478	0
0.5180	29.4468	-4.32373	-3.97597	-5.67958	0
0.5187	37.3881	-0.651063	-6.41479	-6.29478	0
0.5193	31.5809	0.868084	-5.19538	-4.76778	0
0.5200	37.3881	-2.4874	-1.228	-2.93317	0
0.5207	59.0577	-4.92471	-1.83771	-2.93317	0
0.5213	85.5905	-6.76104	-4.58568	-3.54837	0
0.5220	118.259	-9.81603	-3.66682	-2.63656	0
0.5227	145.1	-7.9797	-0.00858741	-1.10955	0
0.5233	142.966	-4.62422	1.51997	-0.494355	0
0.5240	121.009	-7.9797	0.910265	0.725053	0
0.5247	101.166	-11.6357	0.910265	2.25206	0
0.5253	81.9379	-9.81603	1.51997	1.63686	0
0.5260	60.884	-9.81603	1.51997	0.725053	0
0.5267	49.8851	-11.3352	1.82053	4.38328	0
0.5273	46.5402	-10.7342	4.5685	7.43729	0
0.5280	40.733	-10.417	4.87765	4.99847	0
0.5287	33.715	-11.6357	0.910265	6.21788	0
0.5293	22.7366	-11.3352	-0.00858741	11.7107	0
0.5300	-1.68267	-10.417	2.73938	12.6225	0
0.5307	-29.7546	-9.81603	1.82053	8.9643	0
0.5313	-43.1749	-8.59737	0.910265	8.9643	0
0.5320	-45.3295	-9.81603	2.73938	11.7107	0
0.5327	-48.6744	-11.6357	0.601119	12.6225	0
0.5333	-50.1929	-9.81603	-2.75656	11.0955	0
0.5340	-44.4061	-6.76104	-0.618294	10.7989	0
0.5347	-34.3306	-6.14337	-0.309147	12.9301	0
0.5353	-23.0444	-5.84287	-3.97597	13.5453	0
0.5360	-10.8348	-4.00654	-2.44741	11.7107	0
0.5367	-0.451449	-4.92471	1.51997	11.4031	0
0.5373	9.60354	-7.06153	-1.83771	11.4031	0
0.5380	16.9293	-6.76104	-6.41479	10.1837	0
0.5387	18.7762	-4.62422	-3.36626	10.7989	0
0.5393	19.9869	-5.24189	1.21082	12.3149	0
0.5400	21.8132	-7.67921	1.21082	13.2377	0
0.5407	18.7762	-7.67921	-0.918853	15.3689	0
0.5413	17.8527	-5.84287	-2.44741	15.9841	0
0.5420	23.6395	-5.24189	-3.05712	16.2917	0
0.5427	19.9869	-5.24189	-3.05712	19.3348	0
0.5433	2.89337	-5.84287	-1.83771	20.5652	0
0.5440	-10.527	-7.37872	-0.918853	17.2035	0
0.5447	-16.9293	-6.14337	-0.918853	17.2035	0
0.5453	-25.1785	-3.70605	-0.00858741	19.95	0
0.5460	-33.4277	-5.24189	0.910265	20.8618	0
0.5467	-39.8301	-7.37872	-0.618294	21.7846	0
0.5473	-46.2324	-4.92471	-0.309147	23.6082	0
0.5480	-49.9056	-4.00654	2.73938	25.4428	0
0.5487	-51.7319	-7.06153	1.82053	27.2774	0
0.5493	-55.3845	-8.59737	-2.75656	29.101	0
0.5500	-58.4421	-7.37872	-5.50453	30.3204	0
0.5507	-56.3079	-6.46055	-8.55306	30.9356	0
0.5513	-56.6158	-7.37872	-9.77247	28.1892	0
0.5520	-64.5366	-11.3352	-6.41479	26.058	0
0.5527	-75.5356	-11.6357	-5.80509	28.4968	0
0.5533	-84.9955	-4.92471	-10.0816	32.7702	0
0.5540	-81.035	1.78625	-10.9919	33.9896	0
0.5547	-58.1343	4.84124	-8.55306	33.3744	0
0.5553	-41.9642	6.0599	-7.33365	33.682	0
0.5560	-49.29	3.00491	-6.41479	33.9896	0
0.5567	-52.9426	0.567594	-6.41479	33.682	0
0.5573	-34.3306	2.08674	-7.33365	32.7702	0
0.5580	-13.2767	0.567594	-6.72394	33.0668	0
0.5587	-1.37487	-3.40556	-6.11424	33.9896	0
0.5593	12.9689	-3.40556	-6.72394	35.209	0
0.5600	29.4468	-2.4874	-6.41479	37.0436	0
0.5607	32.5043	-4.32373	-3.36626	37.6479	0
0.5613	26.3892	-3.40556	-1.53715	37.3403	0
0.5620	24.2551	-0.350572	-3.97597	37.6479	0
0.5627	24.2551	0.868084	-4.58568	37.3403	0
0.5633	24.2551	1.16857	-0.918853	36.736	0
0.5640	36.1569	3.92307	0.601119	37.6479	0
0.5647	56.6158	8.49721	-0.918853	38.263	0
0.5653	67.5942	10.0164	-1.228	38.8673	0
0.5660	69.4205	5.44222	-0.309147	41.9213	0
0.5667	68.8254	3.00491	0.300559	42.8331	0
0.5673	58.1343	6.66088	1.82053	39.7901	0
0.5680	36.4647	6.36039	0.601119	39.7901	0
0.5687	16.9293	2.08674	-2.44741	40.0867	0
0.5693	5.3353	0.868084	-1.228	38.263	0
0.5700	5.0275	0.868084	-0.00858741	38.5706	0
0.5707	18.1605	1.16857	-3.97597	39.4825	0
0.5713	35.5413	3.92307	-8.24391	39.4825	0
0.5720	41.9642	4.52405	-6.72394	40.0867	0
0.5727	37.0803	1.16857	-3.97597	38.5706	0
0.5733	30.0624	-0.651063	-5.80509	34.9014	0
0.5740	21.5054	-0.350572	-9.47191	36.4284	0
0.5747	7.46942	0.868084	-9.16277	38.263	0
0.5753	-5.95091	0.868084	-5.80509	33.0668	0
0.5760	-5.95091	-0.968248	-2.75656	29.7162	0
0.5767	-5.95091	-3.40556	-3.66682	31.5508	0
0.5773	-5.95091	-3.40556	-6.72394	30.628	0
0.5780	-5.95091	-0.651063	-7.0245	27.2774	0
0.5787	-5.95091	0.868084	-3.97597	26.3546	0
0.5793	-5.95091	-0.0500818	-4.27653	26.3546	0
0.5800	-5.95091	-0.0500818	-6.72394	24.531	0
0.5807	-5.95091	1.16857	-4.88624	22.0812	0
0.5813	-5.95091	-0.0500818	-2.75656	21.477	0
0.5820	-5.95091	-0.968248	-3.97597	19.6424	0
0.5827	-5.95091	1.16857	-6.41479	15.3689	0
0.5833	-5.95091	2.08674	-7.0245	12.6225	0
0.5840	-5.95091	0.250409	-6.11424	11.7107	0
0.5847	-5.95091	-0.651063	-4.58568	9.2719	0
0.5853	-5.95091	-3.40556	-4.27653	7.12969	0
0.5860	-5.95091	-6.76104	-3.66682	4.99847	0
0.5867	-5.95091	-4.32373	-3.05712	1.03265	0
0.5873	-5.95091	0.250409	-3.05712	-1.10955	0
0.5880	-5.95091	2.70442	-2.75656	-2.02136	0
0.5887	-5.95091	5.14173	-4.58568	-5.38297	0
0.5893	-5.95091	6.97806	-8.55306	-7.51419	0
0.5900	-5.95091	6.0599	-9.16277	-6.29478	0
0.5907	-5.95091	5.44222	-7.33365	-7.51419	0
0.5913	-5.95091	6.97806	-9.16277	-11.48	0
0.5920	-5.95091	6.36039	-9.77247	-13.007	0
0.5927	-5.95091	3.92307	-7.33365	-13.6222	0
0.5933	-5.95091	3.62258	-7.33365	-14.2264	0
0.5940	-5.95091	4.22356	-8.85362	-15.7534	0
0.5947	-5.95091	3.00491	-9.47191	-19.4226	0
0.5953	-5.95091	3.62258	-12.821	-22.7733	0
0.5960	-5.95091	5.75941	-14.3496	-24.3003	0
0.5967	-5.95091	4.84124	-14.6587	-26.4315	0
0.5973	-5.95091	2.08674	-18.3169	-28.2661	0
0.5980	-5.95091	2.08674	-19.5364	-26.7391	0
0.5987	-5.95091	2.38723	-16.4878	-25.8273	0
0.5993	-5.95091	1.48576	-16.7884	-29.7931	0
0.6000	13.5845	1.16857	-17.4067	-34.0665	0
0.6007	1.37487	3.92307	-14.6587	-33.1547	0
0.6013	7.77723	8.49721	-15.2684	-30.4083	0
0.6020	15.4108	10.3335	-17.4067	-30.1007	0
0.6027	17.2371	6.97806	-14.6587	-29.7931	0
0.6033	18.7762	4.84124	-11.9107	-30.4083	0
0.6040	22.121	4.52405	-11.9107	-33.1547	0
0.6047	26.0814	3.62258	-10.0816	-33.7589	0
0.6053	36.4647	4.84124	-6.41479	-29.7931	0
0.6060	56.6158	6.0599	-3.97597	-27.6619	0
0.6067	74.3043	3.92307	-1.83771	-27.9585	0
0.6073	80.7272	2.70442	1.51997	-28.2661	0
0.6080	80.4194	1.16857	5.17821	-29.1889	0
0.6087	73.6887	-0.651063	6.09706	-29.4855	0
0.6093	60.884	2.08674	3.65824	-27.6619	0
0.6100	51.4241	4.52405	2.43024	-27.3543	0
0.6107	48.9822	1.16857	6.39762	-27.9585	0
0.6113	47.7509	0.250409	10.6742	-27.9585	0
0.6120	47.7509	2.08674	8.53588	-29.1889	0
0.6127	47.7509	0.567594	5.48735	-29.1889	0
0.6133	47.7509	-0.651063	4.5685	-26.7391	0
0.6140	47.7509	-0.651063	1.82053	-26.4315	0
0.6147	47.7509	-2.78789	-1.83771	-26.1349	0
0.6153	47.7509	-2.4874	-0.918853	-23.9927	0
0.6160	47.7509	-0.651063	2.73938	-22.4657	0
0.6167	47.7509	-1.26874	3.65824	-23.0809	0
0.6173	47.7509	-1.26874	2.43024	-23.0809	0
0.6180	47.7509	-0.651063	3.65824	-22.7733	0
0.6187	47.7509	-3.40556	4.5685	-21.5539	0
0.6193	47.7509	-5.24189	2.73938	-19.4226	0
0.6200	47.7509	-4.00654	1.21082	-18.4998	0
0.6207	47.7509	-4.62422	3.65824	-17.8956	0
0.6213	47.7509	-4.32373	1.21082	-16.3686	0
0.6220	47.7509	-1.56923	-6.11424	-15.7534	0
0.6227	47.7509	-1.56923	-6.72394	-13.9298	0
0.6233	47.7509	-4.32373	-3.66682	-12.0952	0
0.6240	-73.9965	-4.32373	-6.41479	-13.007	0
0.6247	-56.6158	-1.86972	-7.94335	-13.3146	0
0.6253	-34.3306	-1.56923	-5.19538	-12.0952	0
0.6260	-32.1965	-1.56923	-4.27653	-11.1834	0
0.6267	-41.0408	-3.40556	-3.05712	-10.2606	0
0.6273	-48.0588	-7.9797	-0.309147	-7.82179	0
0.6280	-56.3079	-7.06153	-1.83771	-7.20659	0
0.6287	-64.2493	-3.10507	-6.72394	-7.51419	0
0.6293	-69.1332	-5.84287	-5.80509	-6.29478	0
0.6300	-80.7272	-9.49885	-0.00858741	-5.67958	0
0.6307	-102.089	-3.70605	1.82053	-4.46018	0
0.6313	-120.701	3.00491	1.51997	-0.801953	0
0.6320	-127.719	3.62258	5.48735	1.63686	0
0.6327	-121.009	3.3054	9.14559	0.725053	0
0.6333	-100.242	1.48576	6.39762	0.725053	0
0.6340	-71.8624	-1.56923	4.26794	2.25206	0
0.6347	-38.0038	0.250409	7.00733	1.63686	0
0.6353	-0.164163	0.567594	10.0644	1.03265	0
0.6360	31.5809	-4.00654	12.8124	1.63686	0
0.6367	50.8085	-3.70605	13.7227	1.63686	0
0.6373	61.1918	0.567594	8.84503	3.47147	0
0.6380	61.7869	1.16857	5.48735	6.21788	0
0.6387	56.3079	3.3054	8.53588	6.52548	0
0.6393	57.5187	9.11488	9.14559	4.99847	0
0.6400	60.884	13.9895	9.14559	4.38328	0
0.6407	56.9236	17.6455	15.5604	4.69088	0
0.6413	52.6348	17.9627	20.1375	7.74489	0
0.6420	49.8851	13.689	18.9095	11.7107	0
0.6427	39.5223	10.9345	18.6089	11.4031	0
0.6433	26.0814	11.2517	18.9095	9.56851	0
0.6440	19.6791	10.3335	14.6415	12.6225	0
0.6447	18.1605	7.89623	12.5033	15.3689	0
0.6453	11.7377	6.0599	14.6415	13.5453	0
0.6460	-8.70065	6.0599	13.113	13.5453	0
0.6467	-29.7546	8.19672	9.7553	16.2917	0
0.6473	-32.8121	8.49721	10.9747	16.2917	0
0.6480	-32.8121	4.84124	13.4221	16.5883	0
0.6487	-32.8121	3.00491	10.0644	19.95	0
0.6493	-32.8121	2.38723	5.17821	19.95	0
0.6500	-32.8121	2.38723	2.73938	18.1153	0
0.6507	-32.8121	3.92307	2.12968	19.95	0
0.6513	-32.8121	3.00491	3.03994	22.0812	0
0.6520	-32.8121	0.250409	5.48735	19.3348	0
0.6527	-32.8121	-0.350572	7.00733	16.2917	0
0.6533	-32.8121	-0.968248	5.17821	18.1153	0
0.6540	-32.8121	-3.40556	1.82053	23.6082	0
0.6547	-32.8121	-4.92471	-0.309147	24.2234	0
0.6553	-32.8121	-7.9797	0.910265	19.95	0
0.6560	-32.8121	-11.9529	3.34909	19.0381	0
0.6567	-32.8121	-12.2533	2.73938	23.004	0
0.6573	-32.8121	-12.5538	-0.918853	24.531	0
0.6580	-32.8121	-12.5538	-3.66682	24.8276	0
0.6587	-32.8121	-2.4874	-3.05712	25.1352	0
0.6593	-32.8121	8.7977	-1.228	23.9158	0
0.6600	-32.8121	8.7977	0.601119	22.6964	0
0.6607	-32.8121	5.44222	-0.00858741	24.2234	0
0.6613	-32.8121	3.92307	-2.75656	26.9698	0
0.6620	-32.8121	2.38723	-3.05712	28.8044	0
0.6627	-32.8121	5.44222	-1.83771	26.3546	0
0.6633	-32.8121	9.11488	-3.97597	22.6964	0
0.6640	-32.8121	5.75941	-4.88624	22.6964	0
0.6647	-32.8121	3.00491	-3.05712	24.531	0
0.6653	-32.8121	5.75941	-3.66682	23.004	0
0.6660	-32.8121	4.22356	-4.58568	21.7846	0
0.6667	-32.8121	-0.0500818	-3.05712	21.7846	0
0.6673	-32.8121	-0.350572	-3.66682	22.3888	0
0.6680	-32.8121	-1.26874	-3.97597	22.6964	0
0.6687	-32.8121	-7.37872	-1.53715	22.0812	0
0.6693	-32.8121	-11.6357	-2.75656	19.95	0
0.6700	-32.8121	-9.81603	-9.16277	19.6424	0
0.6707	-32.8121	-6.46055	-11.9107	22.6964	0
0.6713	-32.8121	-3.40556	-10.3822	22.6964	0
0.6720	36.1569	2.38723	-10.3822	18.4229	0
0.6727	20.6025	10.3335	-12.821	17.2035	0
0.6733	3.20118	13.689	-14.6587	20.5652	0
0.6740	-17.2371	12.7709	-14.3496	19.95	0
0.6747	-28.2361	10.3335	-13.1301	16.8959	0
0.6753	-33.4277	4.22356	-13.4393	18.1153	0
0.6760	-42.5798	-4.00654	-13.7399	17.5111	0
0.6767	-50.1929	-10.417	-14.9593	10.7989	0
0.6773	-43.4827	-11.3352	-18.3169	8.9643	0
0.6780	-17.8527	-7.06153	-20.1461	12.6225	0
0.6787	19.9869	-0.968248	-19.2358	9.87611	0
0.6793	50.8085	3.92307	-19.2358	5.30607	0
0.6800	62.4025	8.7977	-18.9267	7.12969	0
0.6807	62.7103	10.3335	-15.8781	8.6567	0
0.6813	58.7499	5.75941	-15.569	7.43729	0
0.6820	43.4827	3.92307	-18.9267	7.43729	0
0.6827	11.4504	6.97806	-17.0975	6.21788	0
0.6833	-30.678	6.36039	-11.6016	3.47147	0
0.6840	-62.4025	2.08674	-10.9919	2.55966	0
0.6847	-69.7283	2.08674	-14.3496	2.55966	0
0.6853	-62.4025	3.62258	-14.049	4.07568	0
0.6860	-53.5582	0.567594	-12.5204	5.91028	0
0.6867	-45.3295	-3.40556	-12.5204	3.47147	0
0.6873	-44.4061	-3.40556	-11.9107	0.109857	0
0.6880	-52.6348	-0.651063	-12.5204	-0.186756	0
0.6887	-57.2314	0.868084	-15.2684	-1.10955	0
0.6893	-55.3845	-0.651063	-14.9593	-0.494355	0
0.6900	-55.3845	-3.40556	-10.9919	1.63686	0
0.6907	-53.866	-2.78789	-10.0816	0.417455	0
0.6913	-53.2504	0.250409	-8.24391	-3.54837	0
0.6920	-71.8624	1.16857	-2.75656	-4.16356	0
0.6927	-105.742	0.250409	-1.53715	-4.46018	0
0.6933	-128.335	1.78625	-5.19538	-5.38297	0
0.6940	-131.372	3.3054	-5.80509	-3.54837	0
0.6947	-123.143	2.38723	-3.66682	-2.02136	0
0.6953	-100.55	0.868084	-1.83771	-4.76778	0
0.6960	-100.55	-0.651063	-1.228	-8.12939	0
0.6967	-100.55	-0.651063	-2.44741	-6.60238	0
0.6973	-100.55	1.48576	-4.58568	-4.76778	0
0.6980	-100.55	1.48576	-4.58568	-6.29478	0
0.6987	-100.55	-2.4874	-2.75656	-8.43699	0
0.6993	-100.55	-2.78789	-0.618294	-8.7336	0
0.7000	-100.55	2.08674	0.300559	-8.7336	0
0.7007	-100.55	5.44222	0.300559	-8.7336	0
0.7013	-100.55	6.66088	0.300559	-6.90998	0
0.7020	-100.55	6.36039	1.21082	-5.67958	0
0.7027	-100.55	2.08674	3.03994	-6.60238	0
0.7033	-100.55	-1.26874	3.65824	-5.67958	0
0.7040	-100.55	-1.56923	0.601119	-4.76778	0
0.7047	-100.55	-4.92471	-2.14685	-8.12939	0
0.7053	-100.55	-4.62422	-0.918853	-9.95301	0
0.7060	-100.55	3.00491	-1.53715	-6.29478	0
0.7067	-100.55	7.57904	-3.66682	-4.46018	0
0.7073	-100.55	5.44222	-2.44741	-6.60238	0
0.7080	-100.55	3.00491	-0.618294	-5.38297	0
0.7087	-100.55	-0.350572	-2.14685	-3.54837	0
0.7093	-100.55	-2.4874	-2.44741	-7.51419	0
0.7100	-100.55	-0.651063	-0.918853	-7.20659	0
0.7107	-100.55	-1.56923	-1.83771	-1.71376	0
0.7113	-100.55	-5.24189	-2.75656	-2.63656	0
0.7120	-100.55	-1.86972	-0.618294	-5.38297	0
0.7127	-100.55	2.38723	1.82053	-2.63656	0
0.7133	-100.55	1.48576	2.43024	-2.32896	0
0.7140	-100.55	2.08674	3.34909	-2.93317	0
0.7147	-100.55	5.44222	4.87765	-0.186756	0
0.7153	-100.55	6.36039	4.26794	0.109857	0
0.7160	-100.55	4.84124	2.73938	-2.63656	0
0.7167	-100.55	3.00491	4.26794	-2.32896	0
0.7173	-100.55	0.868084	6.09706	-1.10955	0
0.7180	-100.55	0.250409	5.48735	0.417455	0
0.7187	-100.55	-0.651063	6.09706	2.55966	0
0.7193	-100.55	-5.24189	8.23533	0.725053	0
0.7200	-44.0983	-10.1165	9.45474	-1.41715	0
0.7207	-17.8527	-11.3352	9.14559	-0.186756	0
0.7213	5.3353	-10.7342	6.09706	-0.801953	0
0.7220	17.8527	-11.3352	4.5685	-3.24077	0
0.7227	16.9293	-6.46055	6.39762	-2.02136	0
0.7233	13.2767	5.75941	7.00733	-2.02136	0
0.7240	10.527	13.9895	5.48735	-2.63656	0
0.7247	9.31626	12.4704	4.5685	-1.41715	0
0.7253	12.3533	8.49721	5.48735	-2.93317	0
0.7260	16.9293	8.19672	6.70677	-6.29478	0
0.7267	15.103	7.57904	9.14559	-5.98718	0
0.7273	8.08503	4.22356	10.6742	-4.16356	0
0.7280	3.50899	1.16857	10.0644	-2.93317	0
0.7287	3.81679	3.00491	9.7553	-2.93317	0
0.7293	8.08503	8.19672	9.45474	-4.76778	0
0.7300	18.7762	11.5522	6.70677	-3.85597	0
0.7307	36.4647	12.4704	3.03994	0.417455	0
0.7313	54.1738	10.634	3.65824	-1.10955	0
0.7320	54.1738	7.27855	5.48735	-5.67958	0
0.7327	54.1738	7.57904	3.34909	-3.85597	0
0.7333	54.1738	11.2517	1.51997	-2.02136	0
0.7340	54.1738	8.7977	3.65824	-2.93317	0
0.7347	54.1738	2.08674	2.73938	-1.10955	0
0.7353	54.1738	-0.0500818	-0.00858741	1.32926	0
0.7360	54.1738	-1.26874	2.12968	-0.801953	0
0.7367	54.1738	-4.00654	3.9588	-2.02136	0
0.7373	54.1738	-0.968248	0.910265	-3.24077	0
0.7380	54.1738	3.3054	-0.618294	-6.29478	0
0.7387	54.1738	1.16857	-0.00858741	-5.67958	0
0.7393	54.1738	0.250409	-1.83771	-3.54837	0
0.7400	54.1738	4.22356	-1.53715	-4.46018	0
0.7407	54.1738	3.92307	0.910265	-4.16356	0
0.7413	54.1738	-0.651063	-2.75656	-3.24077	0
0.7420	54.1738	-2.1869	-8.55306	-4.46018	0
0.7427	54.1738	-3.40556	-7.33365	-4.16356	0
0.7433	54.1738	-5.84287	-2.75656	-2.63656	0
0.7440	54.1738	-6.14337	-3.66682	-2.93317	0
0.7447	54.1738	-7.37872	-7.33365	-2.02136	0
0.7453	54.1738	-9.81603	-7.63421	0.725053	0
0.7460	54.1738	-8.28019	-6.41479	1.32926	0
0.7467	54.1738	-6.14337	-8.85362	1.32926	0
0.7473	54.1738	-7.06153	-10.0816	1.32926	0
0.7480	54.1738	-5.24189	-6.11424	-0.801953	0
0.7487	54.1738	0.250409	-6.11424	-0.494355	0
0.7493	54.1738	3.3054	-9.16277	3.47147	0
0.7500	54.1738	2.70442	-7.94335	4.38328	0
0.7507	54.1738	1.48576	-8.85362	3.77907	0
0.7513	54.1738	-0.651063	-11.9107	4.38328	0
0.7520	54.1738	-3.40556	-6.72394	4.69088	0
0.7527	54.1738	-7.67921	-1.83771	4.38328	0
0.7533	54.1738	-17.1447	-7.33365	5.30607	0
0.7540	54.1738	-26.8939	-10.9919	6.82209	0
0.7547	54.1738	-26.5934	-6.72394	7.43729	0
0.7553	54.1738	-17.7456	-6.11424	7.12969	0
0.7560	50.5007	-7.06153	-9.16277	7.12969	0
0.7567	59.3655	-1.26874	-10.9919	6.21788	0
0.7573	46.848	-4.00654	-11.9107	7.12969	0
0.7580	30.0624	-9.49885	-10.3822	9.87611	0
0.7587	27.6204	-9.81603	-9.77247	10.7989	0
0.7593	30.3702	-7.9797	-10.9919	8.9643	0
0.7600	29.7546	-7.67921	-8.55306	11.0955	0
0.7607	32.8121	-6.76104	-3.66682	14.7647	0
0.7613	40.733	-7.37872	-0.918853	13.8419	0
0.7620	55.3845	-9.19835	2.73938	12.0183	0
0.7627	80.1116	-7.06153	9.14559	13.5453	0
0.7633	104.531	-2.78789	13.7227	14.1495	0
0.7640	111.549	-2.4874	15.8609	13.5453	0
0.7647	102.992	-4.32373	18.2998	14.4571	0
0.7653	83.4564	-2.78789	18.2998	17.2035	0
0.7660	50.5007	0.250409	14.3324	20.2576	0
0.7667	8.39284	2.08674	12.8124	22.6964	0
0.7673	-22.4288	3.3054	16.7798	21.477	0
0.7680	-28.8311	3.92307	19.2186	18.4229	0
0.7687	-23.0444	1.48576	14.0318	19.6424	0
0.7693	-16.3342	-4.32373	7.92618	21.7846	0
0.7700	-3.20118	-10.7342	7.31647	20.2576	0
0.7707	14.1796	-11.9529	6.39762	19.6424	0
0.7713	19.6791	-7.9797	3.9588	21.7846	0
0.7720	12.9689	-2.78789	5.48735	22.6964	0
0.7727	4.1246	2.08674	7.62562	19.3348	0
0.7733	-6.87433	4.84124	5.78791	19.0381	0
0.7740	-15.4108	3.62258	5.17821	22.3888	0
0.7747	-16.9293	4.22356	6.09706	22.6964	0
0.7753	-20.6025	10.3335	3.9588	19.3348	0
0.7760	-23.66	14.29	2.12968	18.1153	0
0.7767	-19.6791	11.8527	3.34909	18.7305	0
0.7773	-22.7366	10.3335	2.73938	18.7305	0
0.7780	-34.6384	11.2517	0.910265	19.95	0
0.7787	-40.733	9.41537	4.5685	21.477	0
0.7793	-43.4827	5.75941	9.45474	18.7305	0
0.7800	-43.4827	5.75941	8.23533	17.2035	0
0.7807	-43.4827	6.0599	3.65824	19.6424	0
0.7813	-43.4827	3.00491	1.21082	20.8618	0
0.7820	-43.4827	2.08674	-0.918853	19.3348	0
0.7827	-43.4827	3.62258	-2.14685	19.95	0
0.7833	-43.4827	2.08674	-0.309147	20.2576	0
0.7840	-43.4827	1.78625	2.12968	19.3348	0
0.7847	-43.4827	3.92307	1.82053	20.8618	0
0.7853	-43.4827	2.38723	0.910265	23.6082	0
0.7860	-43.4827	0.250409	-0.00858741	21.1694	0
0.7867	-43.4827	0.567594	-1.228	18.4229	0
0.7873	-43.4827	-0.651063	-1.83771	19.95	0
0.7880	-43.4827	-1.56923	-0.00858741	19.3348	0
0.7887	-43.4827	0.250409	1.51997	16.2917	0
0.7893	-43.4827	0.567594	-0.00858741	15.0723	0
0.7900	-43.4827	-0.651063	-3.05712	15.6765	0
0.7907	-43.4827	-1.26874	-2.14685	14.4571	0
0.7913	-43.4827	-2.78789	2.43024	10.7989	0
0.7920	-43.4827	-4.32373	2.73938	7.12969	0
0.7927	-43.4827	-4.00654	-0.918853	5.30607	0
0.7933	-43.4827	-4.92471	-1.53715	4.69088	0
0.7940	-43.4827	-6.46055	0.910265	4.69088	0
0.7947	-43.4827	-3.40556	1.82053	5.60269	0
0.7953	-43.4827	4.84124	2.12968	5.91028	0
0.7960	-43.4827	12.1532	3.65824	5.30607	0
0.7967	-43.4827	11.5522	5.48735	5.30607	0
0.7973	-43.4827	5.75941	5.48735	3.47147	0
0.7980	-43.4827	3.00491	6.39762	-0.186756	0
0.7987	-43.4827	3.62258	7.62562	-2.32896	0
0.7993	-43.4827	3.92307	7.31647	-4.46018	0
0.8000	-43.4827	4.52405	7.92618	-7.51419	0
0.8007	-43.4827	3.00491	9.45474	-7.20659	0
0.8013	-43.4827	-0.651063	7.31647	-5.98718	0
0.8020	-43.4827	1.16857	2.73938	-8.7336	0
0.8027	-43.4827	7.27855	2.73938	-10.2606	0
0.8033	-43.4827	8.49721	7.00733	-10.2606	0
0.8040	1.37487	5.44222	7.92618	-13.6222	0
0.8047	-14.2001	3.62258	4.5685	-13.9298	0
0.8053	-24.2551	3.92307	2.73938	-10.2606	0
0.8060	-32.8121	3.92307	3.65824	-10.5682	0
0.8067	-36.4647	3.00491	5.48735	-12.4028	0
0.8073	-33.715	3.00491	4.87765	-11.1834	0
0.8080	-34.0228	2.70442	3.03994	-12.0952	0
0.8087	-38.0038	0.250409	2.73938	-13.3146	0
0.8093	-38.291	-0.651063	2.73938	-10.5682	0
0.8100	-42.5798	0.250409	0.601119	-9.65639	0
0.8107	-54.7894	-1.26874	-2.75656	-10.5682	0
0.8113	-63.3259	-2.78789	-0.918853	-8.43699	0
0.8120	-67.2864	-3.10507	2.43024	-8.43699	0
0.8127	-72.478	-1.86972	1.21082	-12.6994	0
0.8133	-78.8804	0.567594	-3.66682	-13.9298	0
0.8140	-92.3212	3.00491	-7.33365	-11.7876	0
0.8147	-105.742	1.48576	-9.77247	-12.0952	0
0.8153	-108.491	-0.0500818	-8.85362	-12.0952	0
0.8160	-108.491	-0.968248	-8.24391	-10.8758	0
0.8167	-108.491	-2.4874	-12.821	-11.48	0
0.8173	-108.491	-0.350572	-18.3169	-13.6222	0
0.8180	-108.491	2.08674	-19.2358	-13.6222	0
0.8187	-108.491	-1.26874	-16.7884	-12.0952	0
0.8193	-108.491	-2.78789	-14.6587	-11.1834	0
0.8200	-108.491	-0.968248	-14.3496	-11.1834	0
0.8207	-108.491	-4.32373	-15.569	-13.007	0
0.8213	-108.491	-9.49885	-15.569	-13.9298	0
0.8220	-108.491	-11.6357	-16.1787	-10.5682	0
0.8227	-108.491	-16.8275	-18.3169	-7.51419	0
0.8233	-108.491	-23.5384	-17.7072	-7.82179	0
0.8240	-108.491	-26.5934	-15.2684	-7.82179	0
0.8247	-108.491	-28.7302	-14.3496	-5.07537	0
0.8253	-108.491	-22.3198	-14.3496	-3.54837	0
0.8260	-108.491	0.567594	-14.6587	-2.32896	0
0.8267	-108.491	20.0995	-14.6587	1.32926	0
0.8273	-108.491	20.7005	-11.6016	4.38328	0
0.8280	-108.491	14.29	-9.47191	2.85627	0
0.8287	-108.491	12.1532	-12.2113	1.63686	0
0.8293	-108.491	8.7977	-14.9593	3.77907	0
0.8300	-108.491	3.3054	-14.6587	5.30607	0
0.8307	-108.491	2.08674	-15.569	5.30607	0
0.8313	-108.491	5.75941	-15.569	4.38328	0
0.8320	-108.491	7.57904	-12.5204	3.47147	0
0.8327	-108.491	6.66088	-10.9919	3.47147	0
0.8333	-108.491	7.57904	-9.77247	5.30607	0
0.8340	-108.491	5.14173	-7.0245	6.21788	0
0.8347	-108.491	-1.56923	-7.63421	6.21788	0
0.8353	-108.491	-5.54238	-9.47191	6.82209	0
0.8360	-108.491	-11.0347	-5.80509	7.74489	0
0.8367	-108.491	-22.637	-1.83771	9.2719	0
0.8373	-108.491	-28.4298	-3.36626	10.7989	0
0.8380	-108.491	-25.9924	-7.33365	11.4031	0
0.8387	-108.491	-20.8006	-9.16277	12.3149	0
0.8393	-108.491	-8.89786	-7.94335	11.7107	0
0.8400	-108.491	6.97806	-4.58568	11.7107	0
0.8407	-108.491	10.3335	-3.66682	15.6765	0
0.8413	-108.491	3.3054	-4.88624	18.4229	0
0.8420	-108.491	4.22356	-5.50453	16.2917	0
0.8427	-108.491	10.3335	-3.66682	17.2035	0
0.8433	-108.491	9.71587	-1.228	19.95	0
0.8440	-108.491	6.66088	-1.83771	19.0381	0
0.8447	-108.491	6.0599	-1.83771	19.0381	0
0.8453	-108.491	3.92307	-0.618294	20.8618	0
0.8460	-108.491	0.868084	-1.53715	20.8618	0
0.8467	-108.491	2.38723	-2.75656	22.3888	0
0.8473	-108.491	6.66088	0.910265	24.2234	0
0.8480	-108.491	8.49721	2.73938	23.3116	0
0.8487	-108.491	9.11488	-0.918853	23.6082	0
0.8493	-108.491	7.57904	-3.97597	26.058	0
0.8500	-108.491	5.75941	-4.58568	25.7504	0
0.8507	-108.491	6.66088	-5.80509	24.8276	0
0.8513	-108.491	5.75941	-2.75656	25.7504	0
0.8520	-108.491	3.00491	1.51997	25.1352	0
0.8527	-108.491	3.3054	1.82053	23.004	0
0.8533	-108.491	3.62258	3.65824	22.6964	0
0.8540	-108.491	2.08674	8.53588	23.004	0
0.8547	-108.491	2.38723	8.23533	23.3116	0
0.8553	-108.491	0.868084	6.39762	23.6082	0
0.8560	-108.491	-3.40556	8.23533	24.531	0
0.8567	-108.491	-3.40556	8.23533	22.6964	0
0.8573	-108.491	-1.26874	5.48735	19.95	0
0.8580	-108.491	-2.1869	5.48735	20.2576	0
0.8587	-108.491	-2.78789	6.09706	21.1694	0
0.8593	-108.491	-2.1869	5.48735	19.6424	0
0.8600	-108.491	-3.70605	6.39762	19.95	0
0.8607	-108.491	-4.32373	6.70677	22.3888	0
0.8613	-108.491	-2.4874	4.87765	21.1694	0
0.8620	-108.491	-4.00654	3.34909	17.2035	0
0.8627	-108.491	-7.9797	4.26794	16.2917	0
0.8633	-108.491	-8.89786	6.70677	19.95	0
0.8640	-4.4324	-8.89786	6.39762	21.7846	0
0.8647	-11.4504	-11.0347	3.65824	19.95	0
0.8653	-12.6611	-11.6357	2.43024	17.5111	0
0.8660	-12.066	-10.417	1.21082	19.0381	0
0.8667	-11.4504	-11.6357	-2.44741	20.8618	0
0.8673	-4.74021	-12.5538	-1.83771	19.95	0
0.8680	10.527	-11.6357	0.300559	18.4229	0
0.8687	27.9282	-12.5538	-2.75656	16.5883	0
0.8693	41.6564	-12.2533	-5.50453	15.9841	0
0.8700	54.7689	-7.06153	-2.44741	18.1153	0
0.8707	69.1127	-2.1869	-0.918853	18.1153	0
0.8713	81.9379	-2.1869	-1.83771	13.8419	0
0.8720	94.4554	-3.40556	-0.618294	13.5453	0
0.8727	105.126	-4.32373	-1.83771	16.2917	0
0.8733	99.647	-4.92471	-5.50453	15.0723	0
0.8740	74.9199	-3.10507	-7.33365	14.1495	0
0.8747	48.9822	-0.651063	-6.41479	18.1153	0
0.8753	26.3892	-0.0500818	-3.66682	19.3348	0
0.8760	-108.491	-1.26874	-0.918853	16.2917	0
0.8767	-108.491	-3.40556	-2.75656	16.2917	0
0.8773	-108.491	-3.40556	-6.11424	16.2917	0
0.8780	-108.491	-0.651063	-4.58568	12.6225	0
0.8787	-108.491	0.567594	-0.918853	11.0955	0
0.8793	-108.491	-1.26874	0.910265	11.7107	0
0.8800	-108.491	-4.00654	-0.00858741	10.7989	0
0.8807	-108.491	-6.46055	-2.14685	11.0955	0
0.8813	-108.491	-7.9797	-0.00858741	12.0183	0
0.8820	-108.491	-6.46055	2.12968	12.6225	0
0.8827	-108.491	-5.84287	-0.309147	14.1495	0
0.8833	-108.491	-7.06153	-1.83771	12.3149	0
0.8840	-108.491	-6.14337	-0.00858741	6.82209	0
0.8847	-108.491	-5.54238	-0.618294	6.21788	0
0.8853	-108.491	-7.9797	-1.53715	9.2719	0
0.8860	-108.491	-7.67921	-0.918853	9.87611	0
0.8867	-108.491	-4.32373	-3.36626	11.0955	0
0.8873	-108.491	-4.62422	-4.58568	12.0183	0
0.8880	-108.491	-7.9797	-0.618294	8.9643	0
0.8887	-108.491	-7.67921	-0.00858741	8.9643	0
0.8893	-108.491	-5.24189	-2.75656	13.2377	0
0.8900	-108.491	-5.24189	-1.53715	13.5453	0
0.8907	-108.491	-6.76104	-0.00858741	12.3149	0
0.8913	-108.491	-7.06153	-1.83771	13.5453	0
0.8920	-108.491	-6.14337	-1.83771	13.5453	0
0.8927	-108.491	-6.76104	-1.53715	12.9301	0
0.8933	-108.491	-11.0347	-2.75656	12.0183	0
0.8940	-108.491	-16.527	-2.75656	10.7989	0
0.8947	-108.491	-20.5001	-2.44741	12.0183	0
0.8953	-108.491	-23.8556	-3.66682	13.8419	0
0.8960	-108.491	-25.0743	-5.50453	12.6225	0
0.8967	-108.491	-20.5001	-7.33365	12.0183	0
0.8973	-108.491	-16.2265	-9.16277	11.7107	0
0.8980	-108.491	-11.9529	-10.0816	10.1837	0
0.8987	-108.491	-0.651063	-8.85362	9.2719	0
0.8993	-108.491	9.41537	-7.33365	8.05249	0
0.9000	-108.491	3.92307	-8.24391	7.12969	0
0.9007	-108.491	-6.46055	-8.85362	8.9643	0
0.9013	-108.491	-8.89786	-6.41479	9.87611	0
0.9020	-108.491	-8.89786	-4.58568	8.9643	0
0.9027	-108.491	-8.59737	-8.24391	9.87611	0
0.9033	-108.491	-4.00654	-8.85362	9.87611	0
0.9040	-108.491	-0.350572	-6.11424	8.05249	0
0.9047	-108.491	-4.92471	-8.85362	9.56851	0
0.9053	-108.491	-12.5538	-10.3822	10.4913	0
0.9060	-108.491	-12.5538	-6.41479	8.9643	0
0.9067	-108.491	-4.32373	-6.41479	10.1837	0
0.9073	-108.491	5.75941	-7.94335	11.0955	0
0.9080	-108.491	14.9077	-3.97597	7.74489	0
0.9087	-108.491	20.4	-3.66682	6.21788	0
0.9093	-108.491	18.2632	-6.41479	8.9643	0
0.9100	-108.491	12.4704	-3.66682	9.56851	0
0.9107	-108.491	14.29	-3.05712	7.74489	0
0.9113	-108.491	22.5368	-5.19538	4.99847	0
0.9120	0.451449	27.7286	-3.66682	2.85627	0
0.9127	9.60354	25.5918	-5.50453	5.60269	0
0.9133	21.8132	17.6455	-8.24391	9.56851	0
0.9140	37.9832	10.634	-5.50453	8.05249	0
0.9147	54.1738	8.19672	-7.33365	6.21788	0
0.9153	66.3835	3.92307	-10.0816	7.43729	0
0.9160	71.8624	-2.1869	-5.50453	8.3491	0
0.9167	68.2098	1.16857	-6.72394	8.6567	0
0.9173	56.0001	11.2517	-12.821	7.12969	0
0.9180	43.4827	14.9077	-7.63421	4.69088	0
0.9187	34.6384	13.9895	-2.75656	5.60269	0
0.9193	24.2551	13.9895	-6.41479	6.82209	0
0.9200	13.2767	12.1532	-4.58568	2.55966	0
0.9207	4.1246	9.11488	1.51997	-0.186756	0
0.9213	-4.4324	4.52405	0.300559	2.55966	0
0.9220	-19.6791	1.48576	-2.14685	1.94446	0
0.9227	-55.6923	3.92307	-0.918853	-0.186756	0
0.9233	-112.144	4.84124	0.910265	1.03265	0
0.9240	-108.491	-0.350572	2.43024	1.63686	0
0.9247	-108.491	-0.0500818	1.21082	1.63686	0
0.9253	-108.491	5.14173	-0.618294	3.47147	0
0.9260	-108.491	4.22356	-0.618294	4.07568	0
0.9267	-108.491	3.00491	0.300559	2.55966	0
0.9273	-108.491	7.89623	2.12968	1.94446	0
0.9280	-108.491	9.11488	1.82053	0.725053	0
0.9287	-108.491	6.0599	-3.66682	-0.186756	0
0.9293	-108.491	6.0599	-6.11424	-0.186756	0
0.9300	-108.491	5.14173	-3.97597	-1.41715	0
0.9307	-108.491	3.00491	-5.80509	-2.32896	0
0.9313	-108.491	4.52405	-7.63421	-1.41715	0
0.9320	-108.491	5.75941	-5.50453	-2.93317	0
0.9327	-108.491	5.14173	-5.50453	-5.07537	0
0.9333	-108.491	5.75941	-9.16277	-3.85597	0
0.9340	-108.491	5.44222	-10.0816	-3.24077	0
0.9347	-108.491	3.92307	-7.63421	-4.76778	0
0.9353	-108.491	4.84124	-3.66682	-5.38297	0
0.9360	-108.491	4.52405	0.601119	-5.38297	0
0.9367	-108.491	2.38723	1.82053	-5.38297	0
0.9373	-108.491	3.92307	3.34909	-5.38297	0
0.9380	-108.491	3.92307	7.00733	-5.38297	0
0.9387	-108.491	-0.651063	8.23533	-5.38297	0
0.9393	-108.491	-4.00654	7.00733	-5.38297	0
0.9400	-108.491	-2.78789	5.48735	-5.38297	0
0.9407	-108.491	-1.86972	3.9588	-5.38297	0
0.9413	-108.491	-3.40556	4.87765	-5.38297	0
0.9420	-108.491	-4.62422	7.31647	-5.38297	0
0.9427	-108.491	-4.32373	7.62562	-5.38297	0
0.9433	-108.491	-5.24189	7.00733	-5.38297	0
0.9440	-108.491	-8.89786	8.53588	-5.38297	0
0.9447	-108.491	-9.49885	10.365	-5.38297	0
0.9453	-108.491	-6.14337	8.53588	-5.38297	0
0.9460	-108.491	-4.32373	5.78791	-5.38297	0
0.9467	-108.491	-3.40556	5.17821	-5.38297	0
0.9473	-108.491	-3.10507	5.48735	-5.38297	0
0.9480	-34.9462	-5.54238	3.03994	-5.38297	0
0.9487	-35.254	-6.76104	-0.618294	-5.38297	0
0.9493	-29.4468	-2.4874	-1.83771	-5.38297	0
0.9500	-22.121	0.250409	-0.918853	-5.38297	0
0.9507	-25.4863	-1.26874	-1.83771	-5.38297	0
0.9513	-30.678	-1.56923	-3.97597	-5.38297	0
0.9520	-26.697	-0.968248	-3.66682	-5.38297	0
0.9527	-28.8311	-1.56923	-2.75656	-5.38297	0
0.9533	-47.7715	-1.56923	-4.27653	-5.38297	0
0.9540	-70.9595	-1.56923	-4.58568	-5.38297	0
0.9547	-94.1475	-2.4874	-4.58568	-5.38297	0
0.9553	-118.567	-3.40556	-3.66682	-5.38297	0
0.9560	-135.352	-3.40556	0.601119	-5.38297	0
0.9567	-140.831	-3.10507	4.5685	-5.38297	0
0.9573	-139.929	-2.4874	1.82053	-5.38297	0
0.9580	-131.987	-1.86972	-0.309147	-5.38297	0
0.9587	-117.336	-1.26874	2.12968	-5.38297	0
0.9593	-97.2051	-2.78789	3.9588	-5.38297	0
0.9600	-70.0361	-4.92471	4.5685	2.85627	0
0.9607	-43.7905	-4.62422	6.70677	3.47147	0
0.9613	-20.6025	-5.84287	7.00733	5.91028	0
0.9620	11.4504	-8.89786	6.39762	5.60269	0
0.9627	42.5798	-7.9797	7.31647	5.60269	0
0.9633	48.9822	-4.32373	6.09706	5.30607	0
0.9640	34.6384	-6.76104	3.03994	2.85627	0
0.9647	21.5054	-9.49885	3.03994	2.55966	0
0.9653	18.4683	-6.46055	3.65824	5.30607	0
0.9660	23.3522	-5.24189	1.82053	8.05249	0
0.9667	40.733	-7.9797	0.300559	8.3491	0
0.9673	72.7858	-7.06153	1.21082	7.12969	0
0.9680	107.26	-6.46055	2.73938	5.91028	0
0.9687	124.969	-10.7342	1.82053	5.91028	0
0.9693	129.545	-12.2533	-0.00858741	6.82209	0
0.9700	136.871	-7.9797	-0.618294	8.05249	0
0.9707	142.678	-7.37872	-3.36626	8.05249	0
0.9713	134.737	-8.89786	-4.58568	5.91028	0
0.9720	134.737	-6.14337	-0.618294	4.99847	0
0.9727	134.737	-4.92471	-0.618294	8.05249	0
0.9733	134.737	-6.76104	-5.50453	10.7989	0
0.9740	134.737	-7.37872	-3.66682	10.1837	0
0.9747	134.737	-6.46055	0.910265	10.4913	0
0.9753	134.737	-7.06153	-0.00858741	12.6225	0
0.9760	134.737	-6.76104	1.21082	11.7107	0
0.9767	134.737	-5.24189	5.17821	9.56851	0
0.9773	134.737	-5.54238	5.48735	10.7989	0
0.9780	134.737	-7.06153	7.92618	12.6225	0
0.9787	134.737	-5.24189	14.0318	12.0183	0
0.9793	134.737	-2.4874	13.7227	12.0183	0
0.9800	134.737	-3.40556	10.6742	15.0723	0
0.9807	134.737	-6.46055	14.0318	14.4571	0
0.9813	134.737	-7.37872	14.6415	12.6225	0
0.9820	134.737	-4.62422	9.14559	15.9841	0
0.9827	134.737	-2.78789	7.62562	19.0381	0
0.9833	134.737	-3.40556	12.5033	19.0381	0
0.9840	-16.0264	-4.32373	13.7227	5.91028	0
0.9847	-21.2181	-5.24189	10.6742	5.91028	0
0.9853	-24.8707	-6.14337	8.53588	5.91028	0
0.9860	-25.1785	-6.14337	8.23533	5.91028	0
0.9867	-23.66	-3.40556	6.39762	5.91028	0
0.9873	-23.66	-0.651063	5.17821	5.91028	0
0.9880	-26.1019	-1.56923	2.73938	5.91028	0
0.9887	-28.5439	-4.32373	-2.75656	5.91028	0
0.9893	-29.4468	-4.00654	-6.11424	5.91028	0
0.9900	-33.4277	-2.78789	-4.27653	5.91028	0
0.9907	-38.9067	-3.40556	-4.58568	5.91028	0
0.9913	-38.9067	-2.4874	-8.24391	5.91028	0
0.9920	-37.3881	0.567594	-8.85362	5.91028	0
0.9927	-42.272	0.868084	-7.63421	5.91028	0
0.9933	-49.5978	-0.968248	-8.85362	5.91028	0
0.9940	-56.9236	-1.56923	-9.47191	5.91028	0
0.9947	-63.6337	-1.56923	-7.33365	5.91028	0
0.9953	-64.5366	-4.32373	-4.88624	5.91028	0
0.9960	-58.7499	-5.24189	-2.75656	5.91028	0
0.9967	-51.4241	-3.10507	-5.50453	5.91028	0
0.9973	-44.7139	-3.40556	-11.301	5.91028	0
0.9980	-38.0038	-6.46055	-10.9919	5.91028	0
0.9987	-29.139	-2.1869	-6.41479	5.91028	0
0.9993	-3.57055	7.19508	-5.17821	0.164785	0
1.0000	1.3133	8.09655	-5.17821	0.164785	0
1.0007	4.37084	4.44058	-0.291972	0.164785	0
1.0013	9.2547	4.74108	-0.291972	0.164785	0
1.0020	14.4258	5.97643	-3.03994	0.164785	0
1.0027	18.4068	6.8779	2.14685	0.164785	0
1.0033	21.1565	9.93289	7.94335	0.164785	0
1.0040	21.7516	10.5506	7.03309	0.164785	0
1.0047	22.3672	6.27692	10.6913	0.164785	0
1.0053	22.3672	5.35875	17.4067	0.164785	0
1.0060	21.1565	5.65924	15.8781	0.164785	0
1.0067	21.7516	3.52242	12.2199	0.164785	0
1.0073	24.5013	2.00327	16.797	0.164785	0
1.0080	152.077	1.70278	18.6261	0.164785	0
1.0087	152.077	0.46743	13.7484	0.164785	0
1.0093	152.077	0.784615	12.5204	0.164785	0
1.0100	152.077	0.784615	12.5204	0.164785	0
1.0107	152.077	-0.133551	7.64279	0.164785	0
1.0113	152.077	1.70278	5.50453	0.164785	0
1.0120	152.077	3.52242	6.72394	0.164785	0
1.0127	152.077	0.784615	2.456	0.164785	0
1.0133	152.077	-0.434042	-2.12109	0.164785	0
1.0140	152.077	-1.05172	-0.901678	0.164785	0
1.0147	152.077	-6.24353	-0.291972	0.164785	0
1.0153	152.077	-11.1182	-3.34909	0.164785	0
1.0160	152.077	-13.255	-3.03994	0.164785	0
1.0167	152.077	-17.5286	-1.21082	0.164785	0
1.0173	152.077	-15.3918	-6.69818	0.164785	0
1.0180	152.077	-3.78952	-14.9421	0.164785	0
1.0187	152.077	4.44058	-15.8609	0.164785	0
1.0193	152.077	5.35875	-13.4135	0.164785	0
1.0200	152.077	5.65924	-15.8609	0.164785	0
1.0207	152.077	6.27692	-15.5518	0.164785	0
1.0213	152.077	5.97643	-10.0559	0.164785	0
1.0220	152.077	3.22193	-7.61703	0.164785	0
1.0227	152.077	-0.434042	-8.22674	0.164785	0
1.0233	152.077	2.00327	-5.78791	0.164785	0
1.0240	152.077	9.01472	-1.21082	0.164785	0
1.0247	152.077	10.5506	5.19538	0.164785	0
1.0253	152.077	9.01472	10.6913	0.164785	0
1.0260	152.077	10.8511	12.5204	0.164785	0
1.0267	152.077	13.6056	11.0005	0.164785	0
1.0273	152.077	14.507	11.0005	0.164785	0
1.0280	152.077	14.507	14.6587	0.164785	0
1.0287	152.077	13.6056	20.7644	0.164785	0
1.0293	152.077	11.7692	21.9838	0.164785	0
1.0300	152.077	11.1515	17.4067	0.164785	0
1.0307	152.077	8.09655	13.7484	0.164785	0
1.0313	152.077	4.44058	15.8781	0.164785	0
1.0320	152.077	6.57741	19.5449	10.5462	0
1.0327	152.077	8.09655	16.4878	10.2386	0
1.0333	152.077	5.65924	14.6587	12.3699	0
1.0340	152.077	4.44058	16.4878	15.4239	0
1.0347	152.077	3.52242	15.2684	14.8087	0
1.0353	152.077	1.70278	10.6913	12.0623	0
1.0360	152.077	2.30376	9.16277	10.5462	0
1.0367	152.077	5.05826	7.94335	8.09643	0
1.0373	152.077	5.35875	5.19538	6.56942	0
1.0380	152.077	3.52242	6.11424	8.40403	0
1.0387	152.077	2.60425	7.33365	9.62344	0
1.0393	152.077	3.52242	5.50453	7.49222	0
1.0400	152.077	4.44058	6.72394	6.27281	0
1.0407	152.077	2.60425	8.86221	6.56942	0
1.0413	152.077	3.22193	4.28512	5.04242	0
1.0420	152.077	5.97643	-0.601119	5.04242	0
1.0427	152.077	3.8396	1.23659	5.35002	0
1.0433	152.077	1.3856	3.06571	-0.450412	0
1.0440	-84.4414	3.52242	0.618294	0.164785	0
1.0447	-62.7719	2.92144	-2.12109	0.164785	0
1.0453	-34.3922	-0.133551	-4.86906	0.164785	0
1.0460	14.118	1.3856	-10.9747	0.164785	0
1.0467	69.9745	1.70278	-14.6329	0.164785	0
1.0473	116.063	-2.88805	-11.8936	0.164785	0
1.0480	144.751	-5.32536	-10.365	0.164785	0
1.0487	152.077	-6.24353	-13.4135	0.164785	0
1.0493	147.788	-9.8995	-13.7227	0.164785	0
1.0500	143.827	-8.98133	-12.1941	0.164785	0
1.0507	137.733	-0.751227	-12.8038	0.164785	0
1.0513	132.541	6.27692	-10.9747	0.164785	0
1.0520	133.136	5.65924	-8.22674	0.164785	0
1.0527	130.099	1.3856	-10.9747	0.164785	0
1.0533	119.716	1.70278	-13.4135	0.164785	0
1.0540	115.756	10.8511	-12.1941	0.164785	0
1.0547	120.332	20.9175	-14.6329	0.164785	0
1.0553	125.831	20.617	-17.3809	0.164785	0
1.0560	125.831	12.9879	-14.0232	0.164785	0
1.0567	125.831	9.01472	-11.8936	0.164785	0
1.0573	125.831	9.93289	-15.8609	0.164785	0
1.0580	125.831	9.6324	-18.2998	0.164785	0
1.0587	125.831	6.27692	-16.7712	0.164785	0
1.0593	125.831	4.14009	-14.6329	0.164785	0
1.0600	125.831	4.14009	-12.1941	0.164785	0
1.0607	125.831	3.22193	-10.365	0.164785	0
1.0613	125.831	3.22193	-10.365	0.164785	0
1.0620	125.831	4.44058	-9.44615	0.164785	0
1.0627	125.831	4.14009	-9.14559	0.164785	0
1.0633	125.831	2.92144	-10.365	0.164785	0
1.0640	125.831	2.60425	-8.53588	0.164785	0
1.0647	125.831	0.166939	-2.43024	0.164785	0
1.0653	125.831	-1.96988	-2.12109	0.164785	0
1.0660	125.831	-2.88805	-9.44615	0.164785	0
1.0667	125.831	-5.02487	-13.113	0.164785	0
1.0673	125.831	-7.46219	-9.44615	0.164785	0
1.0680	125.831	-10.2	-8.53588	0.164785	0
1.0687	125.831	-13.8727	-13.113	0.164785	0
1.0693	125.831	-9.28182	-15.8609	0.164785	0
1.0700	125.831	9.01472	-15.2512	0.164785	0
1.0707	125.831	26.4098	-13.113	0.164785	0
1.0713	125.831	29.1643	-9.44615	0.164785	0
1.0720	125.831	21.8357	-8.53588	0.164785	0
1.0727	125.831	15.1247	-10.365	0.164785	0
1.0733	125.831	12.3702	-9.14559	0.164785	0
1.0740	125.831	10.8511	-5.78791	0.164785	0
1.0747	125.831	8.41374	-6.69818	0.164785	0
1.0753	125.831	7.49557	-8.53588	0.164785	0
1.0760	125.831	8.09655	-6.69818	0.164785	0
1.0767	125.831	8.09655	-4.86906	0.164785	0
1.0773	125.831	6.57741	-5.78791	0.164785	0
1.0780	125.831	4.14009	-7.31647	0.164785	0
1.0787	125.831	1.3856	-6.69818	0.164785	0
1.0793	125.831	1.08511	-3.34909	0.164785	0
1.0800	105.372	1.70278	-1.51138	0.164785	0
1.0807	101.412	-1.96988	-2.12109	0.164785	0
1.0813	94.3938	-6.54402	-2.7308	0.164785	0
1.0820	74.8584	-7.76268	-2.12109	0.164785	0
1.0827	44.6524	-6.54402	-3.03994	0.164785	0
1.0833	19.3097	-3.48903	-4.86906	0.164785	0
1.0840	1.92892	0.784615	-5.17821	0.164785	0
1.0847	-20.0484	4.14009	-2.12109	0.164785	0
1.0853	-37.7575	4.74108	-0.291972	0.164785	0
1.0860	-35.9312	-0.133551	-0.901678	0.164785	0
1.0867	-27.9898	-5.02487	-1.21082	0.164785	0
1.0873	-25.8557	-5.32536	-1.21082	0.164785	0
1.0880	-16.3958	-7.46219	-1.21082	0.164785	0
1.0887	1.92892	-11.4186	0.317734	0.164785	0
1.0893	15.6571	-10.2	1.53715	0.164785	0
1.0900	14.118	-6.54402	-0.901678	0.164785	0
1.0907	-3.26274	-6.54402	-4.25936	0.164785	0
1.0913	-24.3167	-4.70769	-3.64965	0.164785	0
1.0920	-38.3526	-2.88805	0.00858741	-2.88923	0
1.0927	-44.7755	-3.48903	-0.291972	-3.80104	0
1.0933	-45.0833	-3.18854	-4.25936	-1.96643	0
1.0940	-39.8916	-3.78952	-4.86906	-0.747025	0
1.0947	-32.5659	-6.84451	-3.03994	-1.36222	0
1.0953	-23.7216	-8.06317	-3.03994	-2.27403	0
1.0960	-15.4724	-7.76268	-3.03994	-4.41623	0
1.0967	-12.1276	-8.06317	-2.7308	-5.02045	0
1.0973	-11.5119	-5.62585	-3.64965	-3.19683	0
1.0980	-12.7226	-2.88805	-4.5685	-3.80104	0
1.0987	-16.088	-3.48903	-3.9588	-4.71285	0
1.0993	-16.3958	-3.78952	-3.9588	-2.88923	0
1.1000	-15.1646	-4.4072	-3.03994	-1.66982	0
1.1007	-15.4724	-5.32536	-2.12109	-1.36222	0
1.1013	-15.1646	-5.02487	-5.78791	1.38419	0
1.1020	-15.1646	-4.4072	-10.6656	3.5264	0
1.1027	-16.9909	-4.70769	-10.365	1.69179	0
1.1033	-13.6461	-5.02487	-6.39762	0.472383	0
1.1040	-9.07001	-6.54402	-5.47877	0.164785	0
1.1047	-17.9143	-6.54402	-8.53588	0.164785	0
1.1053	-40.1994	-4.70769	-12.1941	0.164785	0
1.1060	-62.1768	-6.54402	-13.113	0.164785	0
1.1067	-76.8078	-8.38035	-11.2839	0.164785	0
1.1073	-85.6726	-5.02487	-10.6656	0.164785	0
1.1080	-87.4989	-4.70769	-13.4135	0.164785	0
1.1087	-72.8474	-8.06317	-14.0232	0.164785	0
1.1093	-44.4677	-6.54402	-10.365	0.164785	0
1.1100	-32.2581	-4.70769	-10.6656	0.164785	0
1.1107	-43.2365	-6.84451	-13.113	0.164785	0
1.1113	-51.7935	-4.70769	-10.365	0.164785	0
1.1120	-55.4461	-1.6527	-6.39762	0.164785	0
1.1127	-61.2534	-3.48903	-7.00733	0.164785	0
1.1133	-61.5612	-1.35221	-7.31647	0.164785	0
1.1140	-66.7528	2.60425	-6.69818	0.164785	0
1.1147	-86.5755	2.60425	-5.78791	0.164785	0
1.1153	-88.4018	3.52242	-0.291972	0.164785	0
1.1160	-13.6461	2.60425	6.72394	0.164785	0
1.1167	-13.6461	-3.78952	7.33365	0.164785	0
1.1173	-13.6461	-7.46219	3.97597	0.164785	0
1.1180	-13.6461	-5.62585	2.75656	0.164785	0
1.1187	-13.6461	-3.48903	4.58568	0.164785	0
1.1193	-13.6461	-1.05172	6.11424	0.164785	0
1.1200	-13.6461	-0.751227	4.89482	0.164785	0
1.1207	-13.6461	-2.27037	5.19538	0.164785	0
1.1213	-13.6461	0.46743	9.78106	0.164785	0
1.1220	-13.6461	5.97643	11.6102	0.164785	0
1.1227	-13.6461	7.19508	10.6913	0.164785	0
1.1233	-13.6461	6.27692	12.5204	0.164785	0
1.1240	-13.6461	5.05826	15.2684	0.164785	0
1.1247	-13.6461	2.30376	18.0164	0.164785	0
1.1253	-13.6461	0.166939	20.7644	0.164785	0
1.1260	-13.6461	-0.133551	18.6261	0.164785	0
1.1267	-13.6461	0.784615	13.1301	0.164785	0
1.1273	-13.6461	4.44058	14.6587	0.164785	0
1.1280	174.033	4.44058	18.3255	0.164785	0
1.1287	161.824	0.784615	13.4393	0.164785	0
1.1293	150.538	-0.751227	8.55306	0.164785	0
1.1300	138.636	1.08511	10.3908	0.164785	0
1.1307	127.657	1.3856	10.0816	0.164785	0
1.1313	115.14	-1.05172	6.11424	0.164785	0
1.1320	97.1435	-1.6527	5.50453	0.164785	0
1.1327	76.0691	-0.751227	3.97597	0.164785	0
1.1333	51.3625	-1.96988	-0.291972	0.164785	0
1.1340	17.4834	-3.78952	0.618294	0.164785	0
1.1347	-17.9143	-4.70769	1.53715	0.164785	0
1.1353	-41.1023	-6.24353	-3.03994	0.164785	0
1.1360	-52.4091	-7.1617	-3.64965	0.164785	0
1.1367	-62.4641	-3.48903	0.618294	0.164785	0
1.1373	-69.7898	2.30376	-1.21082	0.164785	0
1.1380	-60.0221	3.8396	-3.03994	0.164785	0
1.1387	-36.2185	2.00327	0.618294	0.164785	0
1.1393	-14.8568	-0.434042	4.28512	0.164785	0
1.1400	3.75523	-1.35221	6.72394	4.13061	0
1.1407	29.3852	-2.27037	7.33365	3.2188	0
1.1413	54.1123	-4.10671	3.36626	3.5264	0
1.1420	71.8008	-5.92634	1.23659	3.5264	0
1.1427	93.7782	-6.84451	2.456	1.69179	0
1.1433	120.024	-6.24353	-0.291972	-1.36222	0
1.1440	134.983	-5.62585	-4.86906	-1.36222	0
1.1447	137.117	-8.98133	-4.86906	0.164785	0
1.1453	133.444	-11.1182	-4.86906	-1.36222	0
1.1460	121.542	-2.27037	-6.39762	-4.10864	0
1.1467	101.104	10.8511	-6.08847	-3.19683	0
1.1473	77.6081	14.507	-3.03994	-1.36222	0
1.1480	56.2464	9.33191	-2.12109	-2.88923	0
1.1487	44.0368	2.60425	-4.25936	-6.85505	0
1.1493	39.7685	-5.32536	-4.5685	-9.60146	0
1.1500	30.6164	-10.2	-4.25936	-9.60146	0
1.1507	19.3097	-7.76268	-6.69818	-11.1285	0
1.1513	21.7516	2.30376	-5.47877	-13.5673	0
1.1520	26.9433	15.4252	-0.601119	-12.6555	0
1.1527	13.2151	22.4533	-0.901678	-12.0403	0
1.1533	-10.5885	19.9993	-1.21082	-13.8749	0
1.1540	-27.0664	17.562	4.58568	-14.7867	0
1.1547	-35.3156	16.6438	5.50453	-15.0943	0
1.1553	-34.7	13.6056	1.53715	-15.0943	0
1.1560	-26.4508	9.01472	5.19538	-13.2597	0
1.1567	-20.0484	5.35875	7.94335	-14.4791	0
1.1573	-16.9909	1.08511	3.67541	-16.0061	0
1.1580	-14.2617	-1.05172	4.28512	-12.0403	0
1.1587	-15.1646	-0.133551	8.55306	-12.0403	0
1.1593	-22.4903	2.60425	6.72394	-16.3137	0
1.1600	-29.2005	6.57741	4.58568	-15.4019	0
1.1607	-30.1239	9.93289	6.11424	-13.2597	0
1.1613	-24.6245	9.93289	4.28512	-14.7867	0
1.1620	-16.9909	7.19508	1.23659	-13.2597	0
1.1627	-10.8963	5.35875	2.14685	-12.6555	0
1.1633	-5.39686	5.05826	2.456	-16.6213	0
1.1640	3.44743	5.35875	1.53715	-15.7095	0
1.1647	11.9839	5.05826	1.84629	-10.2167	0
1.1653	15.6571	4.74108	1.23659	-8.38206	0
1.1660	16.8678	4.14009	2.14685	-8.68966	0
1.1667	14.4258	1.70278	4.28512	-8.98627	0
1.1673	8.02347	1.08511	2.14685	-9.90906	0
1.1680	1.62111	2.30376	-2.7308	-7.76686	0
1.1687	-4.18616	-1.35221	-4.25936	-5.94324	0
1.1693	-9.97291	-5.32536	-5.78791	-9.29387	0
1.1700	-8.76221	-3.18854	-9.44615	-10.8209	0
1.1707	-1.12862	-3.78952	-10.365	-7.76686	0
1.1713	3.13962	-8.98133	-8.83644	-4.41623	0
1.1720	5.58155	-9.28182	-7.61703	-2.27403	0
1.1727	12.2917	-5.62585	-6.69818	-1.96643	0
1.1733	14.118	-3.48903	-6.69818	-3.49344	0
1.1740	5.27374	0.166939	-8.83644	-1.96643	0
1.1747	-1.74423	3.22193	-8.83644	1.38419	0
1.1753	-7.2437	0.166939	-5.78791	-0.142814	0
1.1760	-24.0294	-3.78952	-3.9588	-1.05462	0
1.1767	-56.6773	-3.18854	-5.17821	1.69179	0
1.1773	-99.4008	-2.88805	-6.39762	2.296	0
1.1780	-138.451	-5.92634	-4.86906	2.296	0
1.1787	-160.428	-7.1617	-3.03994	4.43821	0
1.1793	-169.58	-3.18854	-3.03994	3.2188	0
1.1800	-168.985	1.70278	-2.12109	0.779982	0
1.1807	-152.2	4.44058	0.317734	3.82301	0
1.1813	-136.317	4.74108	-0.601119	6.27281	0
1.1820	-136.625	2.60425	-3.03994	4.13061	0
1.1827	-136.009	0.166939	-2.12109	3.82301	0
1.1833	-122.281	-0.751227	-1.21082	5.65761	0
1.1840	-98.4773	-0.133551	-2.7308	5.35002	0
1.1847	-60.0221	1.70278	-2.43024	4.13061	0
1.1853	-24.9323	2.00327	-0.901678	3.82301	0
1.1860	-19.1455	2.60425	-1.21082	4.13061	0
1.1867	-22.1825	2.00327	-1.21082	3.82301	0
1.1873	-6.01247	-1.05172	2.14685	2.296	0
1.1880	-7.2437	-2.57086	3.06571	1.99939	0
1.1887	-7.2437	-1.05172	-2.12109	4.13061	0
1.1893	-7.2437	-1.05172	-6.39762	5.96521	0
1.1900	-7.2437	-1.96988	-6.08847	7.18462	0
1.1907	-7.2437	0.166939	-5.47877	7.78883	0
1.1913	-7.2437	-1.05172	-5.47877	6.27281	0
1.1920	-7.2437	-4.70769	-3.9588	5.35002	0
1.1927	-7.2437	-2.27037	-2.7308	5.96521	0
1.1933	-7.2437	0.784615	-3.34909	6.56942	0
1.1940	-7.2437	-0.133551	-2.7308	5.04242	0
1.1947	-7.2437	0.166939	-1.21082	2.9112	0
1.1953	-7.2437	0.46743	-3.34909	3.2188	0
1.1960	-7.2437	-2.27037	-6.69818	4.43821	0
1.1967	-7.2437	-4.70769	-6.08847	1.99939	0
1.1973	-7.2437	-5.32536	-3.03994	-0.450412	0
1.1980	-7.2437	-5.32536	-3.03994	1.07659	0
1.1987	-7.2437	-4.4072	-4.5685	2.296	0
1.1993	-7.2437	-5.32536	-3.9588	2.6036	0
1.2000	126.734	-8.38035	-1.51138	3.2188	0
1.2007	113.314	-9.8995	-0.291972	1.69179	0
1.2013	98.9698	-9.8995	-2.12109	1.99939	0
1.2020	82.492	-8.68084	-3.9588	5.35002	0
1.2027	59.5912	-6.84451	-3.64965	5.65761	0
1.2033	33.3456	-6.54402	-1.21082	5.04242	0
1.2040	14.7336	-8.38035	-0.291972	7.49222	0
1.2047	1.92892	-8.38035	0.00858741	7.18462	0
1.2053	-13.3383	-8.68084	1.53715	4.13061	0
1.2060	-24.3167	-11.7358	0.92744	6.56942	0
1.2067	-30.7395	-10.5172	-2.43024	10.5462	0
1.2073	-46.6018	-3.78952	-3.9588	9.01923	0
1.2080	-70.4055	-1.35221	-3.03994	7.78883	0
1.2087	-81.9995	-3.18854	-3.03994	8.71163	0
1.2093	-74.6737	-4.4072	-5.17821	7.78883	0
1.2100	-60.9456	-5.92634	-7.61703	7.49222	0
1.2107	-53.0042	-4.70769	-8.53588	7.78883	0
1.2113	-48.7359	2.60425	-7.31647	4.13061	0
1.2120	-37.7575	7.49557	-4.86906	1.38419	0
1.2127	-22.4903	9.33191	-5.47877	2.296	0
1.2133	-9.07001	13.6056	-8.53588	3.2188	0
1.2140	2.2162	13.6056	-8.22674	1.69179	0
1.2147	3.13962	4.44058	-5.17821	-0.450412	0
1.2153	-7.53098	-4.70769	-4.25936	-2.27403	0
1.2160	-15.1646	-8.38035	-4.5685	-1.96643	0
1.2167	-26.1635	-9.59901	-3.9588	-0.450412	0
1.2173	-53.9276	-11.1182	-3.03994	-1.36222	0
1.2180	-74.3659	-13.8727	-0.901678	-4.10864	0
1.2187	-64.5982	-12.654	2.75656	-6.23985	0
1.2193	-45.6784	-9.28182	3.67541	-8.38206	0
1.2200	-34.3922	-10.2	3.36626	-10.8209	0
1.2207	-19.4328	-6.24353	5.81368	-12.6555	0
1.2213	1.0055	10.2334	5.81368	-13.2597	0
1.2220	19.0019	23.672	0.618294	-13.2597	0
1.2227	29.693	27.328	-0.901678	-14.4791	0
1.2233	22.9828	27.328	2.14685	-15.4019	0
1.2240	2.52401	18.7807	0.618294	-15.0943	0
1.2247	-11.5119	2.00327	-4.5685	-15.7095	0
1.2253	-15.7802	-7.46219	-4.86906	-16.6213	0
1.2260	-14.8568	-8.38035	-2.7308	-16.9289	0
1.2267	-0.225724	-6.54402	-3.34909	-19.0601	0
1.2273	26.3277	3.52242	-3.03994	-22.4217	0
1.2280	43.4211	18.1797	-1.21082	-24.2453	0
1.2287	51.0547	27.9456	-3.9588	-25.7724	0
1.2293	59.2834	30.6834	-7.61703	-28.8264	0
1.2300	61.7253	27.0275	-6.69818	-30.661	0
1.2307	53.8045	19.0979	-5.78791	-28.8264	0
1.2313	46.4787	13.6056	-5.78791	-27.9146	0
1.2320	45.8631	11.4687	-3.03994	-29.7382	0
1.2327	50.1313	8.09655	-3.03994	-31.8804	0
1.2333	55.6308	3.52242	-6.39762	-31.2652	0
1.2340	56.2464	1.08511	-5.78791	-28.2112	0
1.2347	52.5732	0.784615	-2.12109	-27.9146	0
1.2353	47.9972	2.30376	-2.12109	-29.7382	0
1.2360	42.5182	3.52242	-2.7308	-29.4416	0
1.2367	39.7685	5.97643	-2.43024	-26.08	0
1.2373	39.4607	9.33191	-3.9588	-23.9487	0
1.2380	29.693	8.71423	-3.9588	-23.3335	0
1.2387	15.9649	5.35875	-0.291972	-21.4989	0
1.2393	8.94689	4.44058	0.92744	-19.6753	0
1.2400	1.3133	3.8396	-1.21082	-19.6753	0
1.2407	-6.32028	2.60425	-2.12109	-20.2795	0
1.2413	-10.5885	3.52242	-2.12109	-19.0601	0
1.2420	-21.5875	3.52242	-0.601119	-18.1483	0
1.2427	-40.7945	1.70278	2.456	-17.8407	0
1.2433	-61.869	2.00327	1.53715	-15.4019	0
1.2440	-84.7492	3.52242	-0.291972	-12.0403	0
1.2447	-99.093	3.22193	3.36626	-9.90906	0
1.2453	-99.4008	3.52242	5.81368	-8.98627	0
1.2460	-97.8823	4.44058	1.84629	-7.45926	0
1.2467	-89.0174	2.60425	0.618294	-6.85505	0
1.2473	-69.1948	1.3856	4.58568	-7.76686	0
1.2480	22.9828	1.70278	5.50453	4.13061	0
1.2487	22.9828	0.166939	3.36626	4.13061	0
1.2493	22.9828	-0.133551	3.06571	4.13061	0
1.2500	22.9828	0.166939	3.67541	4.13061	0
1.2507	22.9828	-0.751227	4.28512	4.13061	0
1.2513	22.9828	-0.133551	5.81368	4.13061	0
1.2520	22.9828	0.46743	6.72394	4.13061	0
1.2527	22.9828	-0.751227	5.81368	4.13061	0
1.2533	22.9828	-1.05172	6.11424	4.13061	0
1.2540	22.9828	-0.751227	7.94335	4.13061	0
1.2547	22.9828	-3.78952	8.55306	4.13061	0
1.2553	22.9828	-4.70769	8.2525	4.13061	0
1.2560	22.9828	-0.751227	11.0005	4.13061	0
1.2567	22.9828	-1.05172	14.3581	4.13061	0
1.2573	22.9828	-4.4072	14.3581	4.13061	0
1.2580	22.9828	-1.6527	13.7484	4.13061	0
1.2587	22.9828	1.70278	14.6587	4.13061	0
1.2593	22.9828	0.166939	14.3581	4.13061	0
1.2600	22.9828	-0.133551	13.1301	4.13061	0
1.2607	22.9828	0.784615	13.4393	4.13061	0
1.2613	22.9828	-1.05172	12.5204	4.13061	0
1.2620	22.9828	-1.05172	9.47191	4.13061	0
1.2627	22.9828	2.60425	9.16277	4.13061	0
1.2633	22.9828	3.8396	10.0816	4.13061	0
1.2640	22.9828	2.92144	6.11424	4.13061	0
1.2647	22.9828	3.22193	2.456	4.13061	0
1.2653	22.9828	3.22193	3.06571	4.13061	0
1.2660	22.9828	3.22193	2.75656	4.13061	0
1.2667	22.9828	4.14009	1.53715	4.13061	0
1.2673	22.9828	4.44058	2.456	4.13061	0
1.2680	22.9828	4.74108	0.00858741	4.13061	0
1.2687	22.9828	5.65924	-3.64965	4.13061	0
1.2693	22.9828	4.44058	-2.7308	4.13061	0
1.2700	22.9828	2.30376	-3.03994	4.13061	0
1.2707	22.9828	1.70278	-5.78791	4.13061	0
1.2713	22.9828	0.166939	-4.86906	4.13061	0
1.2720	-55.7539	-1.35221	-3.34909	4.13061	0
1.2727	-57.2929	-0.434042	-7.92618	4.13061	0
1.2733	-40.5072	0.784615	-11.2839	4.13061	0
1.2740	-23.7216	0.784615	-9.44615	4.13061	0
1.2747	-8.4544	-0.133551	-8.53588	4.13061	0
1.2753	4.65813	-1.6527	-9.44615	4.13061	0
1.2760	16.56	-1.96988	-8.83644	4.13061	0
1.2767	44.3446	-1.6527	-7.61703	4.13061	0
1.2773	79.1266	-3.78952	-7.31647	4.13061	0
1.2780	96.8357	-5.02487	-5.47877	4.13061	0
1.2787	102.027	-2.88805	-2.7308	4.13061	0
1.2793	98.0464	-1.96988	-0.601119	4.13061	0
1.2800	83.3949	-4.70769	-0.291972	4.13061	0
1.2807	80.05	-5.92634	-2.12109	4.13061	0
1.2813	89.2021	-5.02487	-3.9588	4.13061	0
1.2820	85.8368	-5.32536	-2.12109	4.13061	0
1.2827	72.4165	-5.32536	0.618294	4.13061	0
1.2833	62.6487	-4.70769	1.23659	4.13061	0
1.2840	49.8235	-6.24353	1.23659	10.8428	0
1.2847	32.4427	-7.1617	-0.601119	11.458	0
1.2853	17.7912	-6.54402	-4.25936	13.2926	0
1.2860	6.50496	-5.92634	-3.9588	13.5893	0
1.2867	-5.08906	-5.32536	-1.51138	11.7656	0
1.2873	-17.9143	-3.18854	-3.9588	11.7656	0
1.2880	-25.5479	-2.27037	-6.39762	13.8969	0
1.2887	-21.5875	-4.70769	-3.9588	14.2045	0
1.2893	-16.3958	-7.76268	-4.5685	14.5121	0
1.2900	-28.2976	-7.76268	-8.83644	16.0391	0
1.2907	-55.7539	-7.1617	-9.44615	17.8627	0
1.2913	-77.1156	-7.76268	-7.61703	18.4779	0
1.2920	-80.1732	-6.24353	-7.31647	18.7855	0
1.2927	-71.3289	-1.05172	-6.69818	17.8627	0
1.2933	-52.4091	-0.133551	-6.39762	16.9509	0
1.2940	-19.4328	-3.48903	-7.31647	16.0391	0
1.2947	12.5995	-3.18854	-7.00733	15.1163	0
1.2953	30.0008	-1.05172	-4.25936	15.4239	0
1.2960	46.1709	-1.96988	-1.82053	15.4239	0
1.2967	68.7638	-1.6527	-1.21082	16.0391	0
1.2973	82.7998	1.08511	-2.12109	17.8627	0
1.2980	89.2021	-1.96988	-3.03994	17.8627	0
1.2987	94.3938	-9.28182	-2.12109	16.0391	0
1.2993	87.3758	-11.4186	-2.43024	16.0391	0
1.3000	73.0321	-10.2	-2.43024	16.3357	0
1.3007	66.0141	-8.06317	0.00858741	14.2045	0
1.3013	56.2464	-1.35221	0.92744	12.985	0
1.3020	37.9217	3.52242	-0.291972	13.8969	0
1.3027	27.8667	0.784615	0.92744	13.5893	0
1.3033	27.5589	-1.35221	5.19538	13.2926	0
1.3040	20.5409	-1.6527	8.86221	13.2926	0
1.3047	7.71567	-5.62585	10.3908	11.458	0
1.3053	-1.43643	-5.92634	5.50453	8.40403	0
1.3060	-5.39686	-0.133551	-0.291972	9.93103	0
1.3067	-12.4148	-1.05172	2.75656	13.2926	0
1.3073	-27.0664	-5.62585	7.33365	13.2926	0
1.3080	30.0008	-5.02487	2.456	15.4239	0
1.3087	30.0008	-1.96988	-2.43024	15.4239	0
1.3093	30.0008	3.52242	0.317734	15.4239	0
1.3100	30.0008	13.2884	-0.291972	15.4239	0
1.3107	30.0008	18.4802	-7.61703	15.4239	0
1.3113	30.0008	14.507	-7.61703	15.4239	0
1.3120	30.0008	8.41374	-0.901678	15.4239	0
1.3127	30.0008	0.784615	-1.21082	15.4239	0
1.3133	30.0008	-9.28182	-3.34909	15.4239	0
1.3140	30.0008	-15.6923	-0.601119	15.4239	0
1.3147	30.0008	-10.2	-1.21082	15.4239	0
1.3153	30.0008	6.8779	-3.03994	15.4239	0
1.3160	30.0008	22.4533	1.53715	15.4239	0
1.3167	30.0008	24.273	3.36626	15.4239	0
1.3173	30.0008	16.961	-2.12109	15.4239	0
1.3180	30.0008	12.6874	-4.25936	15.4239	0
1.3187	30.0008	11.1515	-1.21082	15.4239	0
1.3193	30.0008	7.19508	0.92744	15.4239	0
1.3200	29.693	1.70278	2.456	0.779982	0
1.3207	24.1935	-1.96988	1.23659	-1.05462	0
1.3213	16.8678	-3.48903	-2.7308	-0.450412	0
1.3220	2.2162	-1.6527	-1.82053	0.472383	0
1.3227	-15.1646	-0.133551	1.53715	0.472383	0
1.3233	-23.4138	-3.48903	0.92744	-0.450412	0
1.3240	-24.6245	-7.46219	1.84629	-0.450412	0
1.3247	-32.5659	-7.46219	6.72394	2.296	0
1.3253	-41.718	-6.54402	8.2525	2.9112	0
1.3260	-36.8341	-9.28182	7.94335	-0.450412	0
1.3267	-23.106	-12.9545	11.301	-1.05462	0
1.3273	-10.5885	-12.3368	13.4393	-0.450412	0
1.3280	0.389887	-11.4186	13.1301	-3.80104	0
1.3287	9.54198	-14.4736	14.3581	-6.85505	0
1.3293	16.8678	-17.5286	14.3581	-5.94324	0
1.3300	26.3277	-19.0478	10.6913	-4.10864	0
1.3307	34.5769	-18.7473	10.3908	-4.41623	0
1.3313	32.7505	-12.0363	14.6587	-6.23985	0
1.3320	18.099	-0.133551	15.8781	-6.23985	0
1.3327	1.0055	5.05826	11.9107	-6.23985	0
[truncated: 42,172 more rows]
