# Supplementary material for: Identification of Haptic Based Guiding Using Hard Reins
Source: PLoS One. 2015 Jul 22;10(7):e0132020. doi: 10.1371/journal.pone.0132020 (PMC4511788; doi:10.1371/journal.pone.0132020)
Supplement: S3 File — (ZIP) [file pone.0132020.s003.zip › EMGData1/Subject2/T7/t7.txt]

0.0000	11.3811	-1.04379	-27.4572	-0.136854	0
0.0007	12.2947	-6.24185	-31.1202	1.68787	0
0.0013	12.2947	-12.0453	-39.6621	2.30372	0
0.0020	9.85518	-12.6507	-44.8488	2.30372	0
0.0027	7.41568	-14.78	-47.2882	2.30372	0
0.0033	5.88978	-21.1889	-52.4749	0.467586	0
0.0040	7.10467	-23.026	-56.1379	-1.66506	0
0.0047	12.2947	-23.026	-56.7535	-1.06062	0
0.0053	14.1316	-28.8294	-57.0536	-1.35714	0
0.0060	11.3811	-34.9251	-57.6693	-3.50119	0
0.0067	14.4329	-36.7622	-57.0536	-2.28091	0
0.0073	18.097	-36.1359	-56.1379	0.159664	0
0.0080	15.9588	-33.0881	-54.0063	-1.97299	0
0.0087	16.5711	-31.2719	-50.3433	-5.018	0
0.0093	18.097	-31.2719	-49.1197	-4.10564	0
0.0100	13.2083	-31.5642	-53.3906	-3.50119	0
0.0107	12.6057	-32.1695	-55.53	-5.94177	0
0.0113	18.3983	-32.4827	-54.6142	-6.54621	0
0.0120	19.3119	-34.0066	-57.9694	-5.94177	0
0.0127	17.786	-38.5784	-64.9876	-6.85413	0
0.0133	20.8378	-40.7286	-68.0427	-5.63384	0
0.0140	22.3637	-39.4969	-68.9584	-4.41356	0
0.0147	21.4501	-42.5448	-69.8742	-8.98678	0
0.0153	20.5365	-45.9058	-68.0427	-13.5714	0
0.0160	16.5711	-42.5448	-65.9034	-12.3511	0
0.0167	13.2083	-41.334	-65.2954	-11.7353	0
0.0173	15.0452	-43.7765	-57.9694	-13.2635	0
0.0180	16.2601	-41.9394	-43.933	-12.0432	0
0.0187	15.6575	-39.4969	-31.4203	-12.3511	0
0.0193	18.7093	-39.4969	-23.1785	-15.3961	0
0.0200	21.1488	-34.9251	-17.0761	-16.012	0
0.0207	17.1834	-26.6792	-12.8051	-15.0996	0
0.0213	15.6575	-23.3182	-9.75776	-16.012	0
0.0220	18.3983	-23.9445	-6.70269	-14.1758	0
0.0227	18.7093	-26.9924	-2.12393	-10.515	0
0.0233	17.4847	-33.0881	3.37058	-12.0432	0
0.0240	17.786	-35.5305	7.64153	-16.9243	0
0.0247	19.0106	-33.0881	10.3888	-18.4525	0
0.0253	20.5365	-32.4827	11.9125	-17.2323	0
0.0260	19.9242	-32.1695	13.4362	-17.8367	0
0.0267	18.7093	-30.3534	18.6305	-19.6728	0
0.0273	20.5365	-30.3534	25.3409	-20.8931	0
0.0280	21.4501	-34.9251	30.2275	-20.5852	0
0.0287	17.786	-39.4969	34.7986	-18.7605	0
0.0293	17.1834	-41.334	39.0772	-19.057	0
0.0300	19.6229	-42.5448	39.6851	-21.8055	0
0.0307	18.3983	-46.5112	38.7694	-22.7178	0
0.0313	17.1834	-51.7093	40.2931	-19.9808	0
0.0320	20.5365	-54.7571	39.6851	-18.7605	0
0.0327	22.6747	-56.9073	35.7143	-19.9808	0
0.0333	21.4501	-63.6084	33.5827	-21.4976	0
0.0340	20.8378	-69.0988	33.5827	-22.4213	0
0.0347	20.2352	-68.8065	36.0221	-21.4976	0
0.0353	16.8724	-69.0988	39.993	-20.5852	0
0.0360	13.5193	-73.6914	40.2931	-23.3337	0
0.0367	15.9588	-76.1339	36.0221	-26.6866	0
0.0373	19.6229	-74.2968	33.5827	-25.4663	0
0.0380	18.7093	-73.9837	32.6669	-23.6416	0
0.0387	19.0106	-76.1339	29.0039	-24.8619	0
0.0393	21.4501	-78.5555	27.4802	-26.0822	0
0.0400	20.2352	-80.1003	25.3409	-27.9069	0
0.0407	18.097	-81.9165	18.0149	-29.1272	0
0.0413	19.0106	-82.835	11.6047	-26.0822	0
0.0420	20.2352	-83.1482	11.6047	-25.7743	0
0.0427	22.0624	-84.3589	10.6966	-30.051	0
0.0433	24.8129	-87.1146	5.50221	-29.4351	0
0.0440	23.8896	-88.3253	2.45483	-23.9495	0
0.0447	21.4501	-86.196	3.06277	-22.4213	0
0.0453	21.1488	-84.9643	3.37058	-23.0258	0
0.0460	20.5365	-88.3253	3.37058	-21.4976	0
0.0467	21.4501	-89.8493	3.06277	-19.057	0
0.0473	22.6747	-85.2775	3.37058	-16.9243	0
0.0480	20.2352	-78.2632	6.11784	-16.6164	0
0.0487	19.3119	-72.1466	6.72577	-16.012	0
0.0493	20.5365	-65.1324	2.14701	-13.8679	0
0.0500	16.8724	-55.0703	-0.900361	-12.3511	0
0.0507	10.7688	-38.8915	1.53908	-12.3511	0
0.0513	9.55389	-21.1889	-0.292425	-13.2635	0
0.0520	9.55389	-13.5692	-7.31062	-14.1758	0
0.0527	12.2947	-21.7943	-12.4973	-14.4838	0
0.0533	14.4329	-36.1359	-14.9445	-14.4838	0
0.0540	11.0798	-44.695	-16.776	-13.2635	0
0.0547	8.63057	-45.9058	-15.5524	-12.3511	0
0.0553	12.2947	-43.7765	-13.7209	-14.1758	0
0.0560	12.6057	-33.4012	-15.8602	-15.7041	0
0.0567	8.94158	-20.8966	-17.6917	-13.8679	0
0.0573	8.63057	-24.863	-15.5524	-13.5714	0
0.0580	9.55389	-35.8437	-15.2446	-14.7917	0
0.0587	9.55389	-26.0738	-18.6075	-13.5714	0
0.0593	10.1565	-2.27546	-19.8233	-14.1758	0
0.0600	17.4847	11.1477	-17.6917	-16.3199	0
0.0607	17.4847	14.5087	-18.6075	-15.7041	0
0.0613	17.4847	16.6589	-21.347	-13.8679	0
0.0620	17.4847	16.9511	-19.2154	-14.4838	0
0.0627	17.4847	13.5901	-16.1603	-15.0996	0
0.0633	17.4847	8.0998	-16.4681	-16.012	0
0.0640	17.4847	4.1334	-15.8602	-17.2323	0
0.0647	17.4847	5.36507	-11.8894	-17.2323	0
0.0653	17.4847	7.18126	-10.0579	-16.3199	0
0.0660	17.4847	9.01833	-10.0579	-15.3961	0
0.0667	17.4847	9.93686	-6.39487	-15.0996	0
0.0673	17.4847	5.97047	-3.03968	-17.2323	0
0.0680	17.4847	1.39868	-6.70269	-19.057	0
0.0687	17.4847	5.36507	-9.14213	-17.2323	0
0.0693	17.4847	9.01833	-5.78694	-13.8679	0
0.0700	17.4847	8.0998	-5.47912	-12.0432	0
0.0707	17.4847	11.7739	-10.0579	-11.7353	0
0.0713	17.4847	17.5565	-10.0579	-11.4274	0
0.0720	17.4847	16.3457	-8.53419	-10.515	0
0.0727	17.4847	15.1141	-14.0287	-9.60262	0
0.0733	17.4847	18.475	-22.2628	-8.69026	0
0.0740	17.4847	19.1013	-26.2336	-8.38234	0
0.0747	17.4847	18.1828	-27.7573	-8.69026	0
0.0753	17.4847	18.1828	-33.2518	-7.46997	0
0.0760	17.4847	13.2979	-43.0172	-5.32592	0
0.0767	17.4847	8.0998	-50.6511	-6.85413	0
0.0773	17.4847	16.3457	-53.0905	-10.8229	0
0.0780	17.4847	33.443	-56.1379	-11.4274	0
0.0787	17.4847	51.4379	-62.856	-12.0432	0
0.0793	17.4847	76.7602	-65.6032	-15.0996	0
0.0800	17.4847	111.247	-64.0718	-14.1758	0
0.0807	17.4847	137.801	-64.3797	-11.1308	0
0.0813	17.4847	145.128	-62.856	-11.4274	0
0.0820	17.4847	138.114	-52.7827	-12.9556	0
0.0827	17.4847	128.031	-40.5778	-13.2635	0
0.0833	17.4847	121.935	-30.2044	-15.0996	0
0.0840	16.8724	117.969	-15.8602	-15.0996	0
0.0847	13.2083	114.608	-1.20818	-12.0432	0
0.0853	15.0452	114.921	7.64153	-12.9556	0
0.0860	15.0452	115.84	15.5755	-16.9243	0
0.0867	14.4329	113.397	24.733	-17.5402	0
0.0873	18.3983	113.084	29.9197	-17.5402	0
0.0880	19.6229	115.84	34.7986	-18.7605	0
0.0887	18.3983	115.526	45.4798	-18.1446	0
0.0893	20.5365	116.132	55.8609	-16.6164	0
0.0900	23.5883	117.969	61.9633	-18.7605	0
0.0907	26.0278	116.445	64.4027	-21.4976	0
0.0913	28.7783	116.132	64.7106	-20.8931	0
0.0920	29.0796	119.806	67.15	-20.5852	0
0.0927	28.166	122.248	70.2051	-21.8055	0
0.0933	29.6919	123.146	68.6737	-21.4976	0
0.0940	29.6919	125.296	68.3736	-16.9243	0
0.0947	27.8647	123.459	74.1682	-14.1758	0
0.0953	26.9414	119.493	77.2233	-15.7041	0
0.0960	28.166	117.364	75.6919	-16.012	0
0.0967	30.3042	114.921	76.6076	-14.1758	0
0.0973	31.5191	112.165	76.3075	-12.6476	0
0.0980	32.1314	111.56	72.0366	-11.4274	0
0.0987	34.8819	109.118	68.9815	-11.4274	0
0.0993	40.9855	104.233	66.5421	-12.3511	0
0.1000	44.0373	99.9531	62.5712	-12.3511	0
0.1007	42.2004	95.0891	58.3003	-12.3511	0
0.1013	41.8991	92.0204	54.0294	-14.1758	0
0.1020	42.8127	91.7281	49.1428	-14.7917	0
0.1027	40.6745	89.5779	47.3113	-15.3961	0
0.1033	39.1486	87.7617	47.3113	-16.9243	0
0.1040	40.6745	92.6466	44.564	-14.1758	0
0.1047	38.546	96.9053	42.7325	-9.60262	0
0.1053	33.045	95.9867	42.7325	-8.98678	0
0.1060	30.6055	93.8574	41.8245	-10.8229	0
0.1067	32.4424	89.5779	41.8245	-12.3511	0
0.1073	34.8819	84.0876	42.4324	-15.3961	0
0.1080	36.0968	81.9582	41.5166	-18.7605	0
0.1087	34.2696	79.5158	38.1615	-18.4525	0
0.1093	31.8301	77.6787	31.1433	-17.8367	0
0.1100	32.4424	83.169	22.9015	-16.9243	0
0.1107	34.2696	89.5779	19.5463	-14.1758	0
0.1113	33.045	86.8432	14.9675	-12.6476	0
0.1120	29.3906	81.3528	0.0153908	-13.2635	0
0.1127	26.9414	78.9104	-16.776	-11.4274	0
0.1133	27.8647	74.0255	-25.6257	-10.515	0
0.1140	28.166	68.222	-30.5045	-11.7353	0
0.1147	26.3388	66.6981	-31.1202	-11.7353	0
0.1153	26.0278	66.0927	-27.7573	-9.2947	0
0.1160	26.3388	60.8946	-27.7573	-7.16205	0
0.1167	24.5019	54.4857	-27.1493	-6.85413	0
0.1173	22.976	54.1935	-21.347	-6.85413	0
0.1180	22.0624	59.0784	-19.5232	-5.018	0
0.1187	20.5365	59.0784	-26.8415	-2.57743	0
0.1193	20.2352	53.2749	-34.7755	-3.19327	0
0.1200	22.3637	49.6008	-40.5778	-5.018	0
0.1207	23.287	47.4715	-48.2039	-2.88535	0
0.1213	22.976	41.9812	-53.3906	-0.7527	0
0.1220	21.4501	37.7016	-50.6511	-1.97299	0
0.1227	19.3119	37.0962	-46.9881	-2.28091	0
0.1233	18.3983	35.5723	-49.4275	-1.97299	0
0.1240	19.0106	31.0005	-50.6511	-2.88535	0
0.1247	19.6229	24.8839	-46.0723	-3.19327	0
0.1253	18.7093	19.3936	-45.1566	-1.66506	0
0.1260	17.786	16.6589	-48.8196	-1.06062	0
0.1267	18.7093	15.1141	-44.2408	-0.7527	0
0.1273	20.5365	11.4608	-35.9991	1.08343	0
0.1280	19.6229	6.2836	-34.4754	3.21608	0
0.1287	17.786	0.772403	-32.944	2.61164	0
0.1293	19.6229	-5.63646	-26.5414	2.30372	0
0.1300	20.5365	-9.89511	-23.1785	4.74429	0
0.1307	19.6229	-10.8136	-22.2628	6.56902	0
0.1313	18.7093	-13.8615	-19.2154	5.65665	0
0.1320	18.097	-21.7943	-19.5232	5.96458	0
0.1327	15.9588	-26.0738	-24.4021	9.62543	0
0.1333	13.2083	-25.7607	-27.7573	12.066	0
0.1340	12.2947	-26.6792	-27.7573	12.3739	0
0.1347	12.2947	-28.2032	-28.3729	13.9021	0
0.1353	12.6057	-28.5163	-27.7573	16.3427	0
0.1360	13.8206	-27.5978	-25.3178	16.0348	0
0.1367	15.0452	-29.4348	-21.347	15.1224	0
0.1373	15.0452	-35.8437	-15.2446	16.9471	0
0.1380	16.5711	-43.1711	-10.9736	19.6956	0
0.1387	19.3119	-49.5799	-7.61844	20.608	0
0.1393	19.6229	-58.1181	-3.95543	21.5318	0
0.1400	18.7093	-62.3977	-3.3475	22.4441	0
0.1407	17.786	-55.3625	-8.53419	21.2239	0
0.1413	15.9588	-43.1711	-12.8051	19.0912	0
0.1420	17.1834	-29.7271	-14.9445	19.6956	0
0.1427	20.5365	-16.9094	-18.2996	22.4441	0
0.1433	22.3637	-13.8615	-18.6075	22.4441	0
0.1440	20.2352	-22.7128	-15.8602	21.8283	0
0.1447	20.2352	-28.5163	-13.7209	25.4892	0
0.1453	20.2352	-26.6792	-10.9736	30.6782	0
0.1460	20.2352	-25.4684	-4.87118	31.602	0
0.1467	20.2352	-28.5163	-0.900361	29.7659	0
0.1473	20.2352	-33.0881	-1.51599	27.6332	0
0.1480	20.2352	-35.8437	-7.0105	27.3253	0
0.1487	20.2352	-34.9251	-13.113	29.7659	0
0.1493	20.2352	-32.4827	-14.3288	32.2064	0
0.1500	20.2352	-33.0881	-14.9445	31.8985	0
0.1507	20.2352	-33.7144	-18.6075	31.602	0
0.1513	20.2352	-29.4348	-20.439	31.602	0
0.1520	20.2352	-23.026	-23.1785	29.7659	0
0.1527	20.2352	-17.2225	-28.9809	30.3817	0
0.1533	20.2352	-13.5692	-28.673	31.2941	0
0.1540	20.2352	-13.2561	-22.8784	29.7659	0
0.1547	20.2352	-15.6986	-19.8233	29.1614	0
0.1553	20.2352	-14.78	-14.0287	31.602	0
0.1560	2.52697	-12.6507	-5.47912	31.602	0
0.1567	4.66517	-15.6986	-7.0105	29.7659	0
0.1573	8.63057	-18.141	-14.3288	29.7659	0
0.1580	8.32928	-15.0932	-13.7209	30.3817	0
0.1587	9.55389	-13.2561	-10.3657	29.4579	0
0.1593	10.4675	-13.5692	-8.22638	27.9411	0
0.1600	8.02799	-9.60285	-1.20818	28.2376	0
0.1607	5.88978	-5.63646	4.58645	30.0738	0
0.1613	6.50209	-6.53411	5.20209	30.3817	0
0.1620	8.63057	-9.28971	8.55728	28.5456	0
0.1627	9.85518	-15.3854	13.4362	28.2376	0
0.1633	7.71698	-23.026	17.0992	28.2376	0
0.1640	7.71698	-25.4684	23.2016	26.4129	0
0.1647	11.6824	-23.9445	25.0331	27.0174	0
0.1653	15.0452	-23.6314	19.5463	27.9411	0
0.1660	16.5711	-22.4206	15.8833	25.7971	0
0.1667	15.9588	-22.4206	15.8833	24.2689	0
0.1673	12.6057	-27.9109	16.1834	26.7094	0
0.1680	13.8206	-41.334	18.0149	25.7971	0
0.1687	18.3983	-61.4791	16.1834	23.3565	0
0.1693	16.8724	-81.6242	10.081	25.1926	0
0.1700	15.9588	-84.3589	9.16521	27.9411	0
0.1707	19.3119	-63.3162	13.136	27.0174	0
0.1713	16.8724	-27.5978	12.8282	27.0174	0
0.1720	11.0798	14.5087	10.6966	29.4579	0
0.1727	12.6057	52.0433	9.78084	28.5456	0
0.1733	15.6575	63.9425	9.16521	26.7094	0
0.1740	15.0452	47.4715	11.3045	27.9411	0
0.1747	16.2601	26.4078	15.2677	27.9411	0
0.1753	18.3983	15.7403	18.9307	25.1926	0
0.1760	18.097	15.7403	22.5937	26.105	0
0.1767	18.097	26.1156	28.6961	29.7659	0
0.1773	18.097	38.6202	37.2457	29.7659	0
0.1780	18.7093	40.1441	43.9561	28.8535	0
0.1787	19.0106	32.2113	43.6483	30.6782	0
0.1793	17.1834	22.4414	43.9561	28.5456	0
0.1800	15.9588	14.2164	48.227	24.2689	0
0.1807	18.3983	11.4608	47.3113	26.105	0
0.1813	21.4501	14.2164	45.1797	28.5456	0
0.1820	21.7611	19.999	47.3113	27.6332	0
0.1827	19.9242	29.1634	44.564	27.9411	0
0.1833	17.4847	33.1298	39.6851	25.7971	0
0.1840	16.8724	23.36	42.7325	20.9159	0
0.1847	18.3983	9.33147	45.7876	22.7521	0
0.1853	18.7093	1.69094	42.7325	26.4129	0
0.1860	18.3983	-1.96232	40.9087	23.6644	0
0.1867	19.0106	-3.79939	40.9087	21.5318	0
0.1873	20.2352	-5.32332	38.7694	21.2239	0
0.1880	21.7611	-4.11252	36.0221	19.0912	0
0.1887	23.8896	2.60947	31.7512	18.7833	0
0.1893	23.8896	5.36507	28.0882	20.0036	0
0.1900	21.4501	-0.438391	27.1724	17.8595	0
0.1907	20.5365	-4.71792	26.2567	16.0348	0
0.1913	21.7611	-6.24185	27.1724	16.0348	0
0.1920	20.8378	-11.7322	29.6119	14.8145	0
0.1927	19.6229	-13.5692	29.3118	13.2863	0
0.1933	20.2352	-11.1268	30.8354	14.1987	0
0.1940	20.8378	-16.0117	35.7143	12.066	0
0.1947	21.4501	-23.026	38.4616	9.00959	0
0.1953	22.976	-22.7128	43.0403	10.5378	0
0.1960	21.1488	-21.1889	50.3663	11.1536	0
0.1967	18.7093	-22.7128	53.4137	9.00959	0
0.1973	21.4501	-22.4206	54.6373	9.31751	0
0.1980	23.287	-17.5356	56.4688	10.5378	0
0.1987	22.0624	-12.0453	54.9451	9.62543	0
0.1993	24.5019	-12.3376	52.5057	8.09723	0
0.2000	26.9414	-19.665	48.5348	7.49278	0
0.2007	22.6747	-26.0738	39.6851	6.87694	0
0.2013	19.6229	-25.7607	32.6669	6.2725	0
0.2020	22.976	-21.502	29.9197	4.12844	0
0.2027	26.6401	-19.3518	23.5094	0.467586	0
0.2033	25.7265	-23.026	15.5755	0.467586	0
0.2040	23.5883	-30.3534	9.47303	3.21608	0
0.2047	23.287	-36.7622	-2.73186	3.524	0
0.2053	25.7265	-43.1711	-18.6075	-0.444777	0
0.2060	27.8647	-48.056	-26.5414	-5.018	0
0.2067	28.4673	-45.3004	-27.7573	-5.018	0
0.2073	27.8647	-39.4969	-32.336	-4.10564	0
0.2080	26.6401	-39.4969	-38.7463	-4.10564	0
0.2087	25.4155	-43.1711	-35.0833	-3.79771	0
0.2093	23.5883	-45.3004	-24.0943	-2.57743	0
0.2100	20.5365	-44.9873	-14.0287	-3.19327	0
0.2107	18.3983	-43.1711	0.923447	-1.97299	0
0.2113	18.7093	-42.5448	24.1174	1.37995	0
0.2120	18.097	-43.1711	43.6483	0.467586	0
0.2127	16.8724	-39.8101	54.0294	-1.66506	0
0.2133	16.8724	-34.9251	60.4396	-0.7527	0
0.2140	19.3119	-35.8437	62.8791	-2.28091	0
0.2147	23.287	-38.8915	66.2342	-5.94177	0
0.2153	22.6747	-43.1711	75.3918	-5.94177	0
0.2160	19.6229	-54.4649	80.5785	-7.16205	0
0.2167	20.8378	-66.9694	79.6627	-11.1308	0
0.2173	23.287	-69.4119	80.5785	-12.0432	0
0.2180	22.0624	-63.3162	79.6627	-10.8229	0
0.2187	21.4501	-54.1517	73.5603	-10.8229	0
0.2193	22.3637	-40.4155	67.4578	-9.60262	0
0.2200	22.3637	-26.6792	61.0476	-8.07442	0
0.2207	23.287	-22.1074	53.1136	-8.38234	0
0.2213	24.5019	-24.863	50.9743	-6.85413	0
0.2220	25.1142	-25.7607	52.8058	-5.94177	0
0.2227	27.2524	-23.026	51.5899	-9.2947	0
0.2233	29.6919	-21.1889	47.0112	-11.7353	0
0.2240	28.4673	-24.2368	41.8245	-9.2947	0
0.2247	26.0278	-30.0402	35.4142	-8.07442	0
0.2253	24.5019	-34.0066	28.6961	-9.2947	0
0.2260	21.7611	-34.0066	22.2859	-8.98678	0
0.2267	19.3119	-33.4012	15.2677	-10.515	0
0.2273	17.786	-34.0066	6.41796	-14.1758	0
0.2280	16.8724	-33.4012	-4.56337	-13.5714	0
0.2287	15.6575	-31.5642	-15.2446	-9.91055	0
0.2293	13.8206	-29.7271	-23.1785	-7.76649	0
0.2300	12.6057	-25.7607	-26.2336	-7.16205	0
0.2307	15.9588	-19.9781	-28.0651	-7.46997	0
0.2313	19.6229	-18.141	-34.4754	-6.85413	0
0.2320	18.7093	-15.6986	-44.2408	-5.63384	0
0.2327	18.3983	-9.89511	-49.7353	-6.54621	0
0.2333	20.8378	-6.24185	-56.1379	-9.2947	0
0.2340	21.7611	-5.63646	-68.0427	-7.76649	0
0.2347	19.9242	-4.40479	-78.1159	-3.79771	0
0.2353	18.3983	-5.63646	-85.7421	-4.41356	0
0.2360	19.3119	-8.97658	-98.2548	-7.76649	0
0.2367	21.1488	-7.45265	-112.907	-7.46997	0
0.2373	21.4501	-2.88086	-125.412	-5.94177	0
0.2380	20.8378	-2.56772	-140.372	-6.85413	0
0.2387	21.4501	-2.27546	-155.932	-8.38234	0
0.2393	22.3637	2.29633	-166.613	-7.76649	0
0.2400	20.5365	13.2979	-177.602	-8.07442	0
0.2407	18.3983	29.7688	-187.06	-8.07442	0
0.2413	18.3983	45.029	-188.891	-4.41356	0
0.2420	17.1834	54.7989	-183.397	-0.136854	0
0.2427	14.7342	62.1263	-173.023	-0.136854	0
0.2433	15.9588	64.5687	-158.371	-3.19327	0
0.2440	17.786	56.6359	-145.251	-3.50119	0
0.2447	16.2601	46.5529	-134.877	-0.7527	0
0.2453	15.3465	39.2256	-123.888	0.775509	0
0.2460	15.9588	24.8839	-116.562	0.467586	0
0.2467	15.6575	4.7388	-114.43	0.775509	0
0.2473	15.0452	2.00407	-109.852	3.21608	0
0.2480	15.3465	28.2449	-102.526	5.05221	0
0.2487	12.2947	66.3849	-100.086	5.96458	0
0.2493	6.80338	95.9867	-103.141	7.49278	0
0.2500	2.22568	107.907	-104.965	8.71307	0
0.2507	0.398484	106.988	-107.412	10.2413	0
0.2513	-0.524832	102.396	-113.207	9.62543	0
0.2520	-0.826125	95.9867	-119.617	6.2725	0
0.2527	1.00107	86.8432	-122.972	6.56902	0
0.2533	4.05287	81.6451	-123.888	11.4616	0
0.2540	2.22568	82.2714	-123.588	12.6819	0
0.2547	-6.01613	81.3528	-122.057	11.1536	0
0.2553	-11.5074	79.2026	-119.617	13.2863	0
0.2560	-9.98153	78.305	-116.262	16.0348	0
0.2567	-4.49023	69.7459	-112.599	16.0348	0
0.2573	-0.826125	49.9139	-112.599	17.563	0
0.2580	-0.21382	34.6538	-115.646	17.2551	0
0.2587	0.699776	32.5244	-118.701	14.1987	0
0.2593	3.75158	35.8854	-122.057	17.8595	0
0.2600	5.57877	42.8997	-124.804	22.7521	0
0.2607	6.50209	53.2749	-125.112	17.8595	0
0.2613	9.55389	55.7174	-125.72	12.6819	0
0.2620	11.0798	48.7032	-125.412	15.1224	0
0.2627	9.85518	42.8997	-120.533	18.1674	0
0.2633	10.7688	39.2256	-115.646	16.6392	0
0.2640	10.7688	30.6874	-110.767	13.9021	0
0.2647	10.7688	21.5229	-100.694	11.7581	0
0.2653	10.7688	16.3457	-92.7603	11.7581	0
0.2660	10.7688	7.80753	-88.7971	12.3739	0
0.2667	10.7688	-1.04379	-80.2476	11.4616	0
0.2673	10.7688	-1.96232	-71.7057	11.1536	0
0.2680	10.7688	3.84114	-69.8742	11.4616	0
0.2687	10.7688	15.4272	-65.2954	11.4616	0
0.2693	10.7688	33.1298	-59.8009	12.6819	0
0.2700	10.7688	42.8997	-60.1087	12.6819	0
0.2707	10.7688	34.9669	-61.6324	9.93336	0
0.2713	10.7688	20.3121	-61.3323	8.71307	0
0.2720	10.7688	9.01833	-63.4639	9.62543	0
0.2727	10.7688	1.08554	-63.7717	8.71307	0
0.2733	10.7688	-1.35692	-61.0245	6.87694	0
0.2740	10.7688	-4.40479	-60.7167	4.74429	0
0.2747	10.7688	-8.97658	-62.5482	1.68787	0
0.2753	10.7688	-9.28971	-60.7167	-0.136854	0
0.2760	10.7688	-7.45265	-58.8851	-0.444777	0
0.2767	10.7688	-10.2082	-62.5482	-0.444777	0
0.2773	10.7688	-12.6507	-67.7348	0.467586	0
0.2780	10.7688	-14.78	-69.8742	1.37995	0
0.2787	10.7688	-17.5356	-70.7899	1.99579	0
0.2793	10.7688	-13.8615	-71.0977	4.12844	0
0.2800	10.7688	-7.16039	-69.5664	4.43637	0
0.2807	10.7688	-6.53411	-68.6506	2.61164	0
0.2813	10.7688	-8.07892	-70.4821	2.30372	0
0.2820	10.7688	-6.84725	-69.8742	3.21608	0
0.2827	10.7688	-5.63646	-65.9034	3.21608	0
0.2833	10.7688	-5.63646	-62.5482	1.68787	0
0.2840	10.7688	-5.01018	-60.4165	1.68787	0
0.2847	10.7688	-4.71792	-57.9694	1.37995	0
0.2853	10.7688	-3.79939	-56.7535	-0.444777	0
0.2860	10.7688	-4.71792	-55.2221	0.467586	0
0.2867	10.7688	-6.53411	-52.1748	2.61164	0
0.2873	10.7688	-5.63646	-50.0354	0.159664	0
0.2880	-13.0333	-5.63646	-50.0354	-1.35714	0
0.2887	-9.36922	-8.07892	-48.2039	2.61164	0
0.2893	-9.06793	-8.97658	-44.2408	2.90816	0
0.2900	-8.75692	-9.28971	-42.1015	-2.88535	0
0.2907	-4.49023	-9.28971	-39.6621	-5.018	0
0.2913	-0.21382	-7.45265	-33.8597	-5.94177	0
0.2920	1.61337	-8.97658	-26.8415	-8.98678	0
0.2927	3.45028	-13.8615	-20.1311	-8.38234	0
0.2933	3.75158	-13.8615	-13.4131	-6.54621	0
0.2940	4.05287	-15.3854	-6.70269	-8.69026	0
0.2947	9.55389	-22.1074	1.53908	-8.98678	0
0.2953	15.3465	-26.6792	13.136	-7.76649	0
0.2960	15.0452	-29.4348	25.3409	-8.07442	0
0.2967	11.3811	-33.4012	35.1064	-8.07442	0
0.2973	9.85518	-29.4348	41.5166	-5.94177	0
0.2980	11.3811	-18.4542	41.5166	-5.32592	0
0.2987	11.0798	-6.53411	35.4142	-5.94177	0
0.2993	4.97619	2.60947	32.0513	-7.46997	0
0.3000	-1.12742	3.84114	33.5827	-7.76649	0
0.3007	-1.43843	-1.04379	35.7143	-5.018	0
0.3013	-0.21382	-5.63646	39.0772	-1.35714	0
0.3020	-0.524832	-9.28971	47.3113	-1.66506	0
0.3027	2.22568	-13.2561	54.3295	-4.10564	0
0.3033	6.19107	-10.2082	54.0294	-5.32592	0
0.3040	8.63057	-3.79939	55.553	-5.63384	0
0.3047	10.7688	-4.11252	59.216	-5.94177	0
0.3053	12.2947	-8.37118	54.9451	-5.94177	0
0.3060	11.9934	-7.45265	49.1428	-4.10564	0
0.3067	12.6057	-6.24185	49.1428	-5.018	0
0.3073	14.1316	-8.97658	49.4506	-8.69026	0
0.3080	13.2083	-12.3376	50.9743	-8.69026	0
0.3087	12.6057	-12.943	57.9925	-5.94177	0
0.3093	12.2947	-14.4878	64.4027	-6.85413	0
0.3100	11.6824	-17.5356	66.8422	-9.60262	0
0.3107	13.2083	-18.4542	72.3367	-9.91055	0
0.3113	13.8206	-20.8966	81.802	-11.1308	0
0.3120	11.3811	-24.863	90.3439	-12.6476	0
0.3127	10.7688	-25.7607	95.8384	-11.1308	0
0.3133	12.2947	-24.863	100.717	-8.69026	0
0.3140	11.0798	-23.6314	105.904	-8.98678	0
0.3147	10.1565	-18.7464	106.52	-9.91055	0
0.3153	14.4329	-15.3854	103.465	-7.76649	0
0.3160	18.3983	-18.141	102.857	-5.018	0
0.3167	19.0106	-22.1074	104.988	-5.94177	0
0.3173	20.5365	-23.9445	106.82	-5.94177	0
0.3180	23.287	-24.863	109.567	-2.88535	0
0.3187	25.1142	-24.863	109.875	-3.19327	0
0.3193	24.5019	-26.6792	106.82	-7.76649	0
0.3200	24.2006	-28.5163	103.465	-7.76649	0
0.3207	27.2524	-28.5163	98.8858	-4.72148	0
0.3213	29.3906	-29.1217	91.5675	-7.76649	0
0.3220	25.4155	-30.6456	86.6809	-11.7353	0
0.3227	23.287	-29.4348	82.7178	-10.2071	0
0.3233	25.4155	-27.5978	76.9155	-7.76649	0
0.3240	24.8129	-28.2032	71.4209	-8.69026	0
0.3247	22.0624	-29.4348	64.7106	-8.98678	0
0.3253	22.0624	-30.9588	56.161	-9.91055	0
0.3260	22.6747	-31.2719	50.6742	-11.4274	0
0.3267	23.287	-29.4348	49.7584	-11.1308	0
0.3273	24.2006	-28.5163	52.5057	-8.07442	0
0.3280	25.4155	-28.2032	59.216	-6.85413	0
0.3287	26.9414	-29.1217	66.8422	-6.23828	0
0.3293	27.8647	-33.0881	73.5603	-4.10564	0
0.3300	26.9414	-37.3676	81.1864	-3.50119	0
0.3307	28.166	-41.0209	87.9045	-6.23828	0
0.3313	29.9932	-44.695	88.5124	-6.85413	0
0.3320	28.7783	-44.0896	81.802	-3.79771	0
0.3327	28.7783	-40.1232	70.2051	-1.35714	0
0.3333	32.4424	-38.5784	56.7766	-1.06062	0
0.3340	32.7437	-39.8101	42.4324	-0.444777	0
0.3347	31.5191	-41.6471	31.7512	-2.28091	0
0.3353	33.9683	-43.4633	31.4434	-5.018	0
0.3360	36.7091	-43.1711	32.6669	-3.19327	0
0.3367	35.7955	-43.4633	27.4802	-1.35714	0
0.3373	36.0968	-47.4297	24.733	-1.06062	0
0.3380	38.235	-50.7907	27.4802	0.467586	0
0.3387	36.4078	-50.4985	23.5094	1.37995	0
0.3393	32.4424	-39.4969	14.3519	-0.444777	0
0.3400	31.5191	-14.78	8.86509	-1.66506	0
0.3407	31.8301	5.36507	3.97852	-2.28091	0
0.3413	32.4424	8.0998	-3.03968	-2.57743	0
0.3420	35.1832	1.39868	-7.31062	-1.35714	0
0.3427	35.1832	-11.419	-12.1972	-2.28091	0
0.3433	29.3906	-23.026	-15.2446	-4.41356	0
0.3440	24.5019	-19.3518	-9.75776	-4.41356	0
0.3447	23.287	-6.84725	0.623327	-3.19327	0
0.3453	21.4501	1.69094	12.8282	-2.88535	0
0.3460	20.5365	8.41293	33.5827	-2.28091	0
0.3467	21.4501	9.62373	58.6081	-3.19327	0
0.3473	21.1488	0.167006	75.6919	-6.85413	0
0.3480	22.976	-6.84725	87.2888	-8.69026	0
0.3487	28.166	-7.76578	99.1936	-7.76649	0
0.3493	29.3906	-11.1268	109.567	-6.85413	0
0.3500	26.3388	-16.9094	116.285	-5.018	0
0.3507	27.2524	-24.2368	122.695	-3.19327	0
0.3513	29.3906	-34.0066	128.182	-2.28091	0
0.3520	26.9414	-36.4491	129.098	-1.06062	0
0.3527	25.7265	-24.863	125.135	0.467586	0
0.3533	27.8647	-7.45265	122.08	-0.136854	0
0.3540	27.2524	4.44654	121.164	-0.7527	0
0.3547	25.1142	8.0998	119.032	0.159664	0
0.3553	25.1142	7.80753	114.146	1.08343	0
0.3560	22.0624	9.01833	106.82	0.467586	0
0.3567	15.9588	11.7739	101.025	-1.06062	0
0.3573	15.9588	11.4608	96.7542	-1.35714	0
0.3580	18.7093	4.7388	88.5124	1.08343	0
0.3587	16.5711	-3.19399	78.4391	2.30372	0
0.3593	12.907	-4.71792	75.6919	0.159664	0
0.3600	11.3811	-2.27546	73.8604	-1.06062	0
0.3607	10.4675	-2.27546	61.9633	1.08343	0
0.3613	8.63057	-0.438391	47.3113	2.30372	0
0.3620	8.63057	6.2836	37.8536	3.21608	0
0.3627	9.55389	10.5423	29.9197	7.49278	0
0.3633	9.55389	9.33147	20.1542	9.62543	0
0.3640	8.32928	4.7388	13.4362	6.87694	0
0.3647	8.32928	1.08554	12.2203	4.74429	0
0.3653	8.32928	0.167006	12.5204	5.34873	0
0.3660	8.94158	-1.04379	12.5204	5.05221	0
0.3667	12.907	-3.79939	16.1834	2.90816	0
0.3673	16.5711	-3.79939	21.3701	2.61164	0
0.3680	15.6575	-3.79939	23.8172	5.05221	0
0.3687	16.5711	-5.63646	27.7804	5.05221	0
0.3693	20.5365	-6.24185	32.6669	1.08343	0
0.3700	21.7611	-5.01018	31.7512	-1.35714	0
0.3707	22.6747	-5.63646	27.7804	-0.444777	0
0.3713	27.2524	-7.45265	25.9489	-2.28091	0
0.3720	29.9932	-8.37118	24.1174	-7.76649	0
0.3727	30.3042	-8.07892	20.7622	-9.91055	0
0.3733	31.2178	-8.37118	17.0992	-5.94177	0
0.3740	32.1314	-11.1268	9.78084	-2.88535	0
0.3747	32.7437	-15.3854	4.28633	-3.19327	0
0.3753	31.5191	-19.9781	3.97852	-1.97299	0
0.3760	29.6919	-24.863	2.14701	-0.444777	0
0.3767	29.6919	-23.3182	-2.73186	-2.28091	0
0.3773	27.8647	-13.8615	-3.3475	-3.50119	0
0.3780	22.6747	-4.71792	-2.43174	-4.41356	0
0.3787	19.9242	2.29633	-4.87118	-8.69026	0
0.3793	18.7093	9.33147	-6.70269	-11.4274	0
0.3800	14.7342	9.93686	-7.0105	-11.1308	0
0.3807	12.907	5.05193	-11.2814	-12.6476	0
0.3813	11.6824	4.44654	-15.2446	-14.4838	0
0.3820	7.41568	6.2836	-13.113	-12.6476	0
0.3827	6.19107	5.65733	-12.1972	-12.6476	0
0.3833	9.24288	5.65733	-14.3288	-17.2323	0
0.3840	9.55389	5.05193	-16.4681	-21.4976	0
0.3847	8.94158	2.00407	-21.9627	-24.2461	0
0.3853	11.3811	2.29633	-29.5888	-26.9946	0
0.3860	12.907	5.36507	-32.0282	-27.9069	0
0.3867	13.5193	6.2836	-34.1675	-27.3025	0
0.3873	14.1316	6.2836	-40.5778	-27.6104	0
0.3880	9.24288	4.7388	-42.4093	-29.743	0
0.3887	1.92438	2.29633	-39.6621	-32.7995	0
0.3893	-0.524832	1.69094	-41.7937	-34.0197	0
0.3900	-1.43843	1.69094	-46.6803	-35.24	0
0.3907	-1.43843	-0.125255	-48.8196	-38.9009	0
0.3913	4.97619	-1.35692	-48.8196	-42.2538	0
0.3920	10.4675	1.08554	-49.1197	-42.5618	0
0.3927	5.57877	2.29633	-52.1748	-42.5618	0
0.3933	-0.524832	0.480143	-59.8009	-42.2538	0
0.3940	1.61337	0.772403	-69.2662	-41.0335	0
0.3947	4.36388	2.60947	-76.5846	-41.6494	0
0.3953	6.50209	0.480143	-79.9474	-43.4741	0
0.3960	9.85518	-2.27546	-80.5554	-45.3102	0
0.3967	11.3811	-1.04379	-79.6396	-47.135	0
0.3973	13.2083	0.772403	-73.8373	-47.135	0
0.3980	15.6575	2.29633	-58.8851	-46.5305	0
0.3987	14.1316	2.60947	-43.0172	-46.827	0
0.3993	14.1316	1.69094	-33.2518	-47.4429	0
0.4000	20.8378	3.528	-24.7099	-47.135	0
0.4007	25.7265	6.2836	-14.9445	-47.135	0
0.4013	26.0278	6.2836	-11.8894	-46.827	0
0.4020	26.9414	6.889	-10.0579	-46.5305	0
0.4027	23.8896	6.889	-1.20818	-47.4429	0
0.4033	19.6229	3.84114	6.72577	-48.9711	0
0.4040	21.1488	4.44654	10.081	-49.8835	0
0.4047	22.3637	7.18126	16.1834	-50.4993	0
0.4053	17.1834	5.05193	20.7622	-48.9711	0
0.4060	15.0452	3.84114	16.4912	-47.7508	0
0.4067	17.1834	4.7388	12.2203	-48.0473	0
0.4073	15.0452	2.00407	13.136	-48.0473	0
0.4080	12.2947	1.69094	13.136	-48.0473	0
0.4087	13.2083	5.36507	11.6047	-50.1914	0
0.4093	12.907	5.05193	13.4362	-50.1914	0
0.4100	9.85518	3.84114	21.07	-46.827	0
0.4107	8.94158	4.7388	32.6669	-44.09	0
0.4113	8.02799	4.1334	43.6483	-42.5618	0
0.4120	3.75158	4.44654	52.5057	-43.782	0
0.4127	-1.43843	6.2836	61.3554	-46.2226	0
0.4133	-6.01613	5.36507	65.6263	-43.782	0
0.4140	-9.36922	3.21487	60.4396	-39.8133	0
0.4147	-8.15434	1.69094	52.8058	-42.8697	0
0.4153	-2.05073	-1.67006	48.227	-47.135	0
0.4160	4.66517	-3.48625	42.4324	-42.5618	0
0.4167	9.85518	-2.27546	33.8828	-37.0648	0
0.4173	9.55389	-2.56772	30.8354	-35.24	0
0.4180	-0.826125	-2.88086	30.5276	-34.3163	0
0.4187	-13.0333	-1.67006	29.9197	-35.24	0
0.4193	-10.5938	-1.96232	32.6669	-37.9771	0
0.4200	7.41568	-4.71792	35.7143	-38.593	0
0.4207	29.0796	-8.07892	31.7512	-37.0648	0
0.4213	43.7263	-8.07892	26.2567	-34.3163	0
0.4220	46.7781	-5.32332	26.2567	-29.743	0
0.4227	39.7609	-4.71792	24.4252	-26.3901	0
0.4233	30.6055	-4.11252	19.2385	-25.4663	0
0.4240	23.287	0.480143	17.7148	-24.2461	0
0.4247	19.0106	3.528	18.6305	-22.7178	0
0.4253	20.2352	5.36507	18.0149	-21.8055	0
0.4260	23.8896	9.01833	17.407	-19.6728	0
0.4267	25.1142	9.93686	19.2385	-16.3199	0
0.4273	23.8896	9.93686	20.1542	-15.0996	0
0.4280	22.976	12.3793	18.9307	-14.1758	0
0.4287	21.1488	11.7739	18.0149	-12.9556	0
0.4293	17.786	9.62373	18.0149	-12.3511	0
0.4300	15.9588	11.1477	16.1834	-11.1308	0
0.4307	16.8724	10.25	13.136	-9.60262	0
0.4313	17.786	7.18126	12.2203	-8.98678	0
0.4320	17.786	8.41293	10.081	-7.76649	0
0.4327	18.097	7.80753	7.03359	-5.32592	0
0.4333	17.1834	5.05193	7.03359	-2.28091	0
0.4340	15.0452	8.70519	7.33371	-0.136854	0
0.4347	13.8206	9.01833	7.94934	0.775509	0
0.4353	14.1316	-0.125255	11.6047	2.90816	0
0.4360	12.907	-4.40479	15.5755	6.87694	0
0.4367	10.4675	-2.27546	15.2677	9.62543	0
0.4373	8.63057	-6.24185	15.2677	9.31751	0
0.4380	8.02799	-13.8615	18.0149	9.31751	0
0.4387	6.50209	-18.4542	17.0992	10.5378	0
0.4393	4.05287	-20.2704	11.6047	11.1536	0
0.4400	4.97619	-20.5835	5.50221	12.3739	0
0.4407	8.32928	-18.141	1.53908	16.0348	0
0.4413	10.1565	-10.5005	-0.900361	17.8595	0
0.4420	11.3811	-0.125255	-3.64762	16.9471	0
0.4427	13.5193	5.36507	-6.09475	19.0912	0
0.4433	13.2083	4.7388	-8.53419	21.5318	0
0.4440	12.2947	3.21487	-10.6658	21.8283	0
0.4447	13.2083	0.772403	-13.4131	24.2689	0
0.4453	13.5193	-1.96232	-18.9076	27.0174	0
0.4460	12.6057	-0.125255	-23.1785	28.5456	0
0.4467	13.2083	4.1334	-21.347	31.8985	0
0.4473	14.1316	4.44654	-18.2996	34.0426	0
0.4480	13.5193	1.69094	-16.4681	32.2064	0
0.4487	13.2083	0.480143	-11.5816	31.8985	0
0.4493	12.6057	2.60947	-5.179	33.7346	0
0.4500	11.3811	3.528	-2.73186	33.4267	0
0.4507	12.907	2.29633	-3.03968	31.8985	0
0.4513	13.8206	1.08554	-4.56337	31.8985	0
0.4520	12.2947	0.772403	-6.09475	33.7346	0
0.4527	13.5193	-0.125255	-7.61844	36.1752	0
0.4533	15.0452	-1.96232	-9.75776	34.9549	0
0.4540	11.9934	-3.48625	-12.4973	32.5144	0
0.4547	9.85518	-2.56772	-11.2814	34.3391	0
0.4553	12.2947	-1.04379	-6.39487	38.0113	0
0.4560	13.2083	-4.71792	-6.70269	37.0876	0
0.4567	12.907	-8.07892	-11.5816	36.7911	0
0.4573	15.9588	-5.92872	-13.113	40.4519	0
0.4580	17.1834	-3.79939	-13.113	42.5846	0
0.4587	15.0452	-4.71792	-15.8602	40.7484	0
0.4593	15.0452	-3.79939	-16.776	38.9237	0
0.4600	16.8724	-0.125255	-12.8051	39.2316	0
0.4607	16.8724	2.29633	-11.2814	40.7484	0
0.4613	16.8724	3.21487	-11.2814	41.6722	0
0.4620	18.097	3.21487	-7.61844	42.8925	0
0.4627	18.097	6.2836	-2.12393	43.4969	0
0.4633	15.0452	10.8554	2.75495	41.6722	0
0.4640	12.2947	11.1477	8.86509	41.0564	0
0.4647	13.2083	9.93686	13.136	42.5846	0
0.4653	12.907	11.4608	14.0518	41.6722	0
0.4660	9.24288	12.0662	15.2677	38.9237	0
0.4667	9.55389	10.5423	16.799	38.9237	0
0.4673	11.3811	10.8554	14.9675	39.8361	0
0.4680	8.63057	11.1477	7.94934	38.0113	0
0.4687	8.02799	11.4608	-2.12393	37.0876	0
0.4693	11.6824	14.5087	-9.14213	36.4831	0
0.4700	12.2947	15.7403	-13.7209	34.3391	0
0.4707	10.7688	14.2164	-18.9076	35.5708	0
0.4713	11.3811	15.1141	-23.1785	38.0113	0
0.4720	12.2947	16.3457	-27.7573	36.4831	0
0.4727	13.2083	14.2164	-34.1675	35.8673	0
0.4733	15.0452	9.93686	-36.9148	36.1752	0
0.4740	16.8724	4.44654	-35.6912	32.5144	0
0.4747	19.3119	-1.35692	-37.5227	30.9861	0
0.4753	23.287	-3.19399	-40.8856	34.0426	0
0.4760	23.287	1.69094	-39.6621	35.2628	0
0.4767	21.4501	10.8554	-34.4754	36.1752	0
0.4773	24.2006	21.5229	-28.673	37.0876	0
0.4780	26.9414	29.7688	-28.9809	32.8223	0
0.4787	24.8129	32.5244	-34.4754	29.7659	0
0.4793	21.7611	28.2449	-37.5227	31.602	0
0.4800	22.3637	20.6253	-38.4385	30.9861	0
0.4807	23.287	16.0326	-41.4936	30.0738	0
0.4813	22.3637	15.1141	-41.4936	31.602	0
0.4820	22.976	14.8218	-33.2518	29.7659	0
0.4827	24.2006	16.9511	-24.0943	25.1926	0
0.4833	22.6747	18.1828	-18.6075	24.2689	0
0.4840	20.5365	16.6589	-13.113	26.4129	0
0.4847	21.1488	18.1828	-7.0105	28.5456	0
0.4853	21.4501	21.2306	-7.61844	27.9411	0
0.4860	20.8378	19.1013	-13.4131	26.105	0
0.4867	19.9242	16.3457	-15.5524	25.7971	0
0.4873	19.0106	18.1828	-14.9445	25.1926	0
0.4880	18.3983	18.1828	-14.9445	23.3565	0
0.4887	17.1834	17.5565	-7.61844	23.0486	0
0.4893	15.9588	19.7067	4.28633	25.4892	0
0.4900	17.1834	19.999	11.9125	25.7971	0
0.4907	19.3119	18.1828	20.7622	22.1362	0
0.4913	19.3119	16.6589	34.1906	18.7833	0
0.4920	19.6229	13.9033	43.3481	17.8595	0
0.4927	19.9242	11.1477	46.7033	18.4754	0
0.4933	18.3983	10.8554	44.564	19.3877	0
0.4940	16.8724	10.25	38.7694	21.2239	0
0.4947	15.6575	9.62373	36.9379	21.5318	0
0.4953	13.5193	11.4608	37.2457	19.6956	0
0.4960	11.3811	12.6925	32.0513	20.0036	0
0.4967	9.55389	9.93686	27.7804	21.2239	0
0.4973	8.63057	7.80753	27.1724	18.7833	0
0.4980	12.2947	8.70519	22.5937	15.1224	0
0.4987	15.9588	6.2836	15.2677	15.1224	0
0.4993	15.9588	-0.438391	7.03359	15.7269	0
0.5000	15.6575	-3.79939	-3.95543	14.1987	0
0.5007	15.9588	-2.88086	-13.113	10.5378	0
0.5013	16.5711	-5.32332	-18.6075	8.71307	0
0.5020	17.786	-8.37118	-25.3178	8.71307	0
0.5027	18.7093	-8.97658	-31.4203	8.40515	0
0.5033	18.3983	-11.1268	-33.2518	4.12844	0
0.5040	16.8724	-12.6507	-35.0833	0.467586	0
0.5047	15.0452	-11.419	-38.4385	1.37995	0
0.5053	15.0452	-12.943	-37.2226	1.37995	0
0.5060	17.1834	-17.2225	-31.4203	-4.10564	0
0.5067	18.097	-18.7464	-25.9258	-8.69026	0
0.5073	17.4847	-20.2704	-22.2628	-7.76649	0
0.5080	17.4847	-21.7943	-18.6075	-5.94177	0
0.5087	19.3119	-20.5835	-11.5816	-8.69026	0
0.5093	23.8896	-19.3518	-3.95543	-14.1758	0
0.5100	27.2524	-17.2225	-0.292425	-17.2323	0
0.5107	26.0278	-12.3376	1.53908	-15.7041	0
0.5113	26.9414	-11.1268	5.20209	-13.2635	0
0.5120	31.5191	-13.5692	7.03359	-15.0996	0
0.5127	30.3042	-11.419	5.20209	-18.7605	0
0.5133	22.976	-7.45265	4.89427	-20.2773	0
0.5140	19.6229	-6.84725	0.923447	-18.4525	0
0.5147	20.5365	-5.32332	-9.14213	-16.9243	0
0.5153	21.7611	-4.40479	-12.8051	-18.1446	0
0.5160	20.5365	-6.53411	-5.78694	-18.7605	0
0.5167	14.7342	-6.53411	3.6707	-17.8367	0
0.5173	11.6824	-1.96232	12.5204	-16.9243	0
0.5180	13.2083	1.39868	23.5094	-15.3961	0
0.5187	9.85518	3.528	31.4434	-12.0432	0
0.5193	3.45028	6.57586	35.7143	-9.60262	0
0.5200	3.75158	9.93686	39.993	-9.60262	0
0.5207	4.97619	11.7739	42.1246	-8.69026	0
0.5213	3.13927	12.9847	42.7325	-6.85413	0
0.5220	2.52697	14.5087	45.1797	-8.07442	0
0.5227	1.92438	15.7403	48.5348	-10.8229	0
0.5233	-0.524832	17.5565	49.4506	-11.4274	0
0.5240	0.398484	20.6253	46.0954	-11.1308	0
0.5247	3.45028	21.836	37.8536	-11.4274	0
0.5253	4.05287	21.836	27.1724	-12.3511	0
0.5260	3.75158	24.2785	18.9307	-11.4274	0
0.5267	3.13927	26.4078	14.3519	-10.515	0
0.5273	2.22568	26.4078	9.78084	-14.1758	0
0.5280	1.31208	27.3264	6.11784	-16.3199	0
0.5287	1.31208	28.2449	1.23126	-11.7353	0
0.5293	3.75158	26.721	-6.09475	-7.76649	0
0.5300	6.50209	24.5916	-9.44994	-10.2071	0
0.5307	8.63057	23.36	-6.39487	-11.4274	0
0.5313	9.24288	22.7546	-5.78694	-10.515	0
0.5320	8.02799	24.5916	-7.61844	-11.7353	0
0.5327	7.71698	23.36	-5.47912	-12.6476	0
0.5333	11.0798	19.999	0.0153908	-9.91055	0
0.5340	13.2083	19.7067	4.58645	-7.46997	0
0.5347	11.6824	18.475	7.64153	-6.85413	0
0.5353	13.2083	16.3457	7.94934	-6.85413	0
0.5360	14.4329	17.8697	6.11784	-8.07442	0
0.5367	12.907	17.2643	3.37058	-9.60262	0
0.5373	13.2083	9.62373	-0.900361	-7.76649	0
0.5380	13.8206	6.2836	-5.78694	-3.19327	0
0.5387	11.0798	9.33147	-9.44994	-2.28091	0
0.5393	12.2947	7.80753	-12.1972	-4.72148	0
0.5400	16.2601	3.528	-16.4681	-4.10564	0
0.5407	15.3465	3.21487	-23.1785	-0.444777	0
0.5413	15.3465	3.528	-32.336	-1.66506	0
0.5420	19.3119	2.60947	-39.6621	-3.79771	0
0.5427	19.6229	0.772403	-43.0172	-0.136854	0
0.5433	16.8724	-1.96232	-44.8488	2.90816	0
0.5440	18.7093	-1.04379	-45.7645	2.30372	0
0.5447	20.8378	1.69094	-43.3251	4.12844	0
0.5453	18.7093	0.772403	-36.607	5.96458	0
0.5460	15.0452	-1.96232	-29.8966	5.96458	0
0.5467	17.786	0.480143	-22.5706	9.00959	0
0.5473	22.3637	2.60947	-12.1972	12.6819	0
0.5480	21.1488	0.772403	-0.292425	13.2863	0
0.5487	18.7093	1.69094	10.6966	14.5066	0
0.5493	19.6229	3.84114	24.733	18.7833	0
0.5500	19.6229	2.60947	39.3773	23.0486	0
0.5507	16.5711	2.29633	49.7584	27.0174	0
0.5513	14.1316	3.84114	56.7766	29.7659	0
0.5520	12.6057	2.29633	60.1318	30.9861	0
0.5527	12.6057	-0.438391	56.161	34.9549	0
0.5533	13.2083	-1.04379	50.3663	38.6158	0
0.5540	12.2947	-1.96232	48.227	38.0113	0
0.5547	11.0798	-1.35692	45.1797	38.9237	0
0.5553	12.6057	0.772403	41.8245	43.4969	0
0.5560	13.2083	-1.96232	43.9561	47.1578	0
0.5567	13.2083	-4.40479	45.1797	47.7736	0
0.5573	13.5193	-1.04379	39.993	48.0816	0
0.5580	10.4675	-1.04379	36.0221	48.9939	0
0.5587	8.32928	-5.63646	33.5827	51.4345	0
0.5593	10.1565	-5.32332	27.1724	52.9627	0
0.5600	12.6057	-5.01018	22.5937	52.9627	0
0.5607	12.907	-9.28971	25.3409	52.3468	0
0.5613	13.2083	-10.5005	26.8646	51.4345	0
0.5620	13.8206	-8.07892	26.5645	51.4345	0
0.5627	14.1316	-9.60285	32.0513	52.0503	0
0.5633	13.5193	-12.3376	41.5166	50.5221	0
0.5640	18.3983	-11.7322	49.7584	47.7736	0
0.5647	18.3983	-10.8136	55.8609	48.0816	0
0.5653	18.3983	-10.5005	58.6081	48.686	0
0.5660	18.3983	-11.1268	60.1318	46.2454	0
0.5667	18.3983	-12.943	63.7948	45.0251	0
0.5673	18.3983	-12.0453	65.9264	45.3331	0
0.5680	18.3983	-5.63646	64.4027	44.1128	0
0.5687	18.3983	-1.04379	65.0107	43.8048	0
0.5693	18.3983	3.21487	65.6263	45.3331	0
0.5700	18.3983	12.0662	60.1318	44.4207	0
0.5707	18.3983	19.999	52.1979	41.0564	0
0.5713	18.3983	21.836	47.0112	38.9237	0
0.5720	18.3983	23.9654	43.9561	36.1752	0
0.5727	18.3983	27.3264	41.5166	33.7346	0
0.5733	18.3983	24.8839	37.5458	34.3391	0
0.5740	18.3983	23.6731	32.6669	32.8223	0
0.5747	18.3983	27.6395	30.5276	27.9411	0
0.5753	18.3983	26.1156	32.3591	24.5768	0
0.5760	19.6229	16.9511	33.2749	22.7521	0
0.5767	16.5711	10.5423	31.4434	20.3115	0
0.5773	19.9242	6.889	30.8354	16.9471	0
0.5780	21.4501	4.44654	34.4984	13.2863	0
0.5787	18.7093	11.7739	36.0221	10.5378	0
0.5793	20.2352	24.2785	30.8354	9.93336	0
0.5800	23.8896	32.5244	27.1724	8.71307	0
0.5807	22.0624	35.8854	30.8354	5.05221	0
0.5813	17.786	35.5723	33.2749	1.37995	0
0.5820	17.786	32.8167	35.4142	0.467586	0
0.5827	20.5365	30.082	40.9087	1.37995	0
0.5833	23.287	27.3264	45.4798	0.775509	0
0.5840	23.287	25.8024	50.9743	-2.88535	0
0.5847	22.0624	26.4078	59.5239	-5.94177	0
0.5853	21.7611	24.5916	63.7948	-8.69026	0
0.5860	22.0624	22.4414	62.8791	-13.2635	0
0.5867	21.7611	25.5102	64.4027	-16.9243	0
0.5873	20.8378	25.5102	63.487	-17.8367	0
0.5880	18.7093	19.999	50.9743	-20.5852	0
0.5887	15.9588	19.1013	37.5458	-19.9808	0
0.5893	14.1316	22.4414	29.9197	-17.5402	0
0.5900	10.4675	21.836	20.1542	-19.9808	0
0.5907	6.50209	20.6253	10.6966	-22.4213	0
0.5913	8.02799	22.1492	7.94934	-20.5852	0
0.5920	13.2083	21.5229	4.28633	-21.4976	0
0.5927	12.907	17.5565	-4.87118	-26.6866	0
0.5933	11.3811	14.8218	-12.8051	-27.3025	0
0.5940	13.8206	14.5087	-22.2628	-25.1698	0
0.5947	13.5193	12.9847	-33.2518	-25.1698	0
0.5953	13.2083	13.2979	-39.6621	-26.0822	0
0.5960	19.3119	20.9175	-44.8488	-28.8307	0
0.5967	24.2006	35.5723	-52.4749	-30.051	0
0.5973	23.5883	52.3564	-53.3906	-26.9946	0
0.5980	24.2006	74.0255	-51.259	-24.2461	0
0.5987	25.1142	96.9053	-54.922	-23.0258	0
0.5993	24.2006	109.723	-54.3064	-21.4976	0
0.6000	26.0278	106.988	-44.2408	-23.3337	0
0.6007	29.0796	97.5316	-39.3542	-26.6866	0
0.6013	29.6919	90.8096	-38.1384	-24.2461	0
0.6020	30.6055	88.9725	-32.336	-19.6728	0
0.6027	32.4424	89.5779	-28.9809	-19.6728	0
0.6033	33.9683	89.5779	-30.5045	-21.4976	0
0.6040	35.7955	85.0061	-27.7573	-19.9808	0
0.6047	37.3214	76.4679	-28.0651	-16.3199	0
0.6053	37.9337	65.7795	-34.7755	-14.7917	0
0.6060	38.546	54.7989	-40.27	-16.6164	0
0.6067	37.9337	42.8997	-46.9881	-16.9243	0
0.6073	37.6227	33.443	-56.1379	-13.2635	0
0.6080	39.7609	27.3264	-65.2954	-12.3511	0
0.6087	41.5978	21.2306	-77.8081	-16.012	0
0.6093	40.6745	12.6925	-93.676	-13.5714	0
0.6100	38.235	2.60947	-102.834	-6.54621	0
0.6107	36.7091	-5.32332	-107.104	-5.018	0
0.6113	36.4078	-12.6507	-114.738	-7.46997	0
0.6120	35.7955	-22.1074	-123.888	-6.23828	0
0.6127	33.045	-31.8773	-127.243	-5.32592	0
0.6133	30.6055	-36.4491	-124.804	-6.85413	0
0.6140	28.166	-38.5784	-122.972	-5.63384	0
0.6147	25.4155	-43.1711	-122.672	-3.50119	0
0.6153	25.7265	-48.056	-115.646	-2.57743	0
0.6160	26.9414	-51.7093	-102.226	-1.35714	0
0.6167	24.2006	-55.9888	-89.4051	-1.35714	0
0.6173	21.4501	-58.7235	-77.8081	-1.97299	0
0.6180	21.1488	-58.7235	-68.0427	-0.444777	0
0.6187	19.6229	-58.7235	-64.6875	0.467586	0
0.6193	18.097	-59.0367	-64.3797	0.775509	0
0.6200	19.9242	-58.1181	-63.4639	3.21608	0
0.6207	19.6229	-59.6421	-65.2954	0.775509	0
0.6213	14.1316	-63.3162	-66.2112	-4.41356	0
0.6220	10.4675	-66.0509	-64.6875	-2.88535	0
0.6227	11.3811	-65.7378	-67.1269	0.467586	0
0.6233	14.7342	-66.0509	-69.5664	-2.88535	0
0.6240	16.2601	-67.5748	-66.2112	-5.94177	0
0.6247	15.9588	-70.6227	-66.2112	-5.94177	0
0.6253	15.9588	-75.2154	-71.7057	-6.23828	0
0.6260	16.2601	-78.8686	-75.0609	-6.23828	0
0.6267	15.6575	-79.7872	-78.4161	-5.94177	0
0.6273	16.8724	-77.9501	-86.35	-7.16205	0
0.6280	20.5365	-76.4262	-92.4602	-7.76649	0
0.6287	22.3637	-73.9837	-94.5918	-6.54621	0
0.6293	19.6229	-72.7729	-100.086	-5.32592	0
0.6300	14.7342	-75.5076	-108.328	-5.94177	0
0.6307	11.3811	-79.1818	-114.123	-8.07442	0
0.6313	9.55389	-80.1003	-120.225	-8.69026	0
0.6320	5.88978	-80.3926	-127.243	-6.23828	0
0.6327	3.75158	-78.5555	-129.991	-6.54621	0
0.6333	5.88978	-74.9022	-129.075	-8.07442	0
0.6340	5.88978	-74.5891	-132.438	-5.94177	0
0.6347	0.398484	-77.0316	-138.84	-3.50119	0
0.6353	-0.21382	-77.6578	-141.588	-5.94177	0
0.6360	3.45028	-79.7872	-146.474	-7.16205	0
0.6367	2.22568	-82.2296	-158.679	-5.32592	0
0.6373	-0.826125	-79.7872	-165.397	-4.10564	0
0.6380	0.699776	-78.2632	-161.734	-5.018	0
0.6387	2.22568	-81.9165	-159.903	-6.54621	0
0.6393	1.31208	-82.835	-160.203	-8.07442	0
0.6400	2.22568	-81.3111	-156.848	-7.76649	0
0.6407	2.83798	-80.998	-158.371	-6.54621	0
0.6413	3.13927	-78.8686	-163.566	-8.69026	0
0.6420	3.13927	-76.4262	-163.566	-10.8229	0
0.6427	0.398484	-77.9501	-166.313	-12.0432	0
0.6433	-1.43843	-77.6578	-175.77	-13.5714	0
0.6440	1.31208	-73.0652	-180.957	-14.1758	0
0.6447	2.52697	-69.4119	-180.041	-13.2635	0
0.6453	-0.524832	-66.9694	-177.602	-16.012	0
0.6460	-0.524832	-64.2138	-173.331	-17.8367	0
0.6467	1.31208	-62.3977	-166.313	-14.1758	0
0.6473	3.13927	-59.3289	-152.577	-9.60262	0
0.6480	5.88978	-54.7571	-132.438	-8.69026	0
0.6487	5.88978	-48.6614	-111.991	-9.2947	0
0.6493	3.75158	-39.8101	-90.3208	-9.60262	0
0.6500	6.80338	-30.6456	-67.1269	-6.54621	0
0.6507	11.0798	-18.7464	-48.5118	-0.136854	0
0.6513	8.94158	7.18126	-32.6439	4.74429	0
0.6520	6.80338	42.8997	-17.6917	6.87694	0
0.6527	8.02799	70.9776	-5.78694	9.31751	0
0.6533	7.41568	86.53	6.11784	11.1536	0
0.6540	4.97619	90.8096	19.2385	12.6819	0
0.6547	3.13927	83.169	28.0882	12.6819	0
0.6553	3.75158	72.5015	34.1906	10.5378	0
0.6560	6.50209	64.2556	39.0772	10.5378	0
0.6567	9.55389	55.112	41.2088	12.6819	0
0.6573	9.55389	46.5529	48.8427	14.1987	0
0.6580	9.24288	42.8997	61.6555	16.0348	0
0.6587	9.55389	45.029	70.2051	19.6956	0
0.6593	11.3811	51.4379	78.747	21.5318	0
0.6600	12.2947	56.3228	90.3439	20.9159	0
0.6607	11.3811	52.6695	96.7542	20.3115	0
0.6613	10.7688	44.1105	100.109	20.608	0
0.6620	11.6824	36.4908	107.736	23.6644	0
0.6627	11.6824	31.2928	114.761	25.7971	0
0.6633	12.6057	29.7688	116.893	24.8847	0
0.6640	17.4847	28.8503	115.669	26.105	0
0.6647	22.0624	25.8024	108.651	28.5456	0
0.6653	22.3637	24.5916	97.6699	27.0174	0
0.6660	19.3119	21.836	85.4573	25.4892	0
0.6667	18.7093	14.5087	74.1682	27.3253	0
0.6673	19.9242	9.62373	65.3185	27.0174	0
0.6680	19.6229	9.33147	59.5239	25.1926	0
0.6687	19.6229	8.0998	60.1318	25.7971	0
0.6693	22.3637	5.65733	69.2893	25.1926	0
0.6700	23.8896	4.7388	83.3257	22.4441	0
0.6707	23.5883	2.60947	99.1936	21.8283	0
0.6713	24.5019	1.08554	116.585	20.9159	0
0.6720	11.3811	-0.751527	125.135	18.4754	0
0.6727	11.3811	-5.63646	123.611	16.3427	0
0.6733	11.3811	-8.97658	125.135	15.4189	0
0.6740	11.3811	-8.37118	130.629	14.8145	0
0.6747	11.3811	-10.2082	134.292	13.2863	0
0.6753	11.3811	-15.0932	144.358	10.2413	0
0.6760	11.3811	-22.7128	159.01	8.09723	0
0.6767	11.3811	-30.3534	164.504	7.49278	0
0.6773	11.3811	-37.0545	165.42	4.74429	0
0.6780	11.3811	-45.3004	168.775	1.68787	0
0.6787	11.3811	-52.6278	169.075	-0.444777	0
0.6793	11.3811	-52.6278	167.252	-3.19327	0
0.6800	11.3811	-46.8243	166.636	-6.85413	0
0.6807	11.3811	-38.5784	161.142	-9.91055	0
0.6813	11.3811	-31.2719	155.039	-11.7353	0
0.6820	11.3811	-31.8773	154.431	-10.515	0
0.6827	11.3811	-38.5784	153.515	-9.60262	0
0.6833	11.3811	-42.8579	151.076	-13.5714	0
0.6840	11.3811	-44.695	149.852	-18.7605	0
0.6847	11.3811	-45.3004	147.713	-18.7605	0
0.6853	11.3811	-42.2525	146.189	-14.1758	0
0.6860	11.3811	-39.8101	145.581	-13.5714	0
0.6867	11.3811	-37.973	141.311	-17.8367	0
0.6873	11.3811	-33.0881	135.508	-19.6728	0
0.6880	11.3811	-30.3534	131.545	-18.1446	0
0.6887	11.3811	-30.0402	126.966	-19.9808	0
0.6893	11.3811	-26.0738	124.527	-22.4213	0
0.6900	11.3811	-23.6314	122.388	-22.4213	0
0.6907	11.3811	-23.3182	117.809	-22.7178	0
0.6913	11.3811	-17.5356	116.893	-23.3337	0
0.6920	11.3811	-12.0453	119.64	-21.4976	0
0.6927	11.3811	-13.8615	119.332	-20.5852	0
0.6933	11.3811	-13.8615	118.117	-21.201	0
0.6940	11.3811	-11.1268	115.977	-19.3649	0
0.6947	11.3811	-9.28971	109.267	-17.5402	0
0.6953	11.3811	-5.63646	104.688	-18.4525	0
0.6960	29.6919	-4.40479	103.772	-20.5852	0
0.6967	33.6573	-5.92872	97.3621	-20.8931	0
0.6973	35.1832	-0.125255	88.8202	-19.3649	0
0.6980	33.9683	8.41293	83.9337	-14.4838	0
0.6987	33.9683	9.33147	76.9155	-10.8229	0
0.6993	34.8819	10.25	68.9815	-13.2635	0
0.7000	33.356	16.0326	65.9264	-15.0996	0
0.7007	29.3906	18.1828	61.0476	-11.4274	0
0.7013	26.6401	19.3936	50.9743	-9.91055	0
0.7020	25.1142	25.8024	45.4798	-12.6476	0
0.7027	24.2006	31.2928	43.6483	-12.6476	0
0.7033	24.2006	32.8167	36.9379	-11.1308	0
0.7040	25.7265	35.5723	32.6669	-11.1308	0
0.7047	26.6401	38.307	35.4142	-9.2947	0
0.7053	27.8647	39.5387	36.33	-7.76649	0
0.7060	29.6919	42.2943	32.6669	-8.38234	0
0.7067	29.0796	46.2607	32.6669	-8.98678	0
0.7073	28.166	48.0769	33.8828	-10.515	0
0.7080	28.4673	47.7846	29.9197	-12.3511	0
0.7087	27.2524	45.6344	22.9015	-12.3511	0
0.7093	26.0278	43.8182	17.407	-12.0432	0
0.7100	26.0278	45.3422	14.9675	-11.4274	0
0.7107	23.287	47.7846	15.8833	-9.91055	0
0.7113	19.9242	48.39	16.799	-10.515	0
0.7120	19.6229	50.2271	13.136	-11.1308	0
0.7127	19.6229	51.4379	9.78084	-8.98678	0
0.7133	19.0106	50.2271	10.3888	-9.60262	0
0.7140	21.4501	48.7032	7.94934	-12.3511	0
0.7147	23.8896	47.1583	3.6707	-12.0432	0
0.7153	25.7265	44.1105	1.8392	-11.7353	0
0.7160	27.8647	43.192	-1.81611	-12.3511	0
0.7167	28.7783	44.4236	-10.6658	-9.91055	0
0.7173	27.8647	42.5866	-22.2628	-9.60262	0
0.7180	28.166	41.0626	-36.9148	-12.6476	0
0.7187	27.8647	42.8997	-49.7353	-11.7353	0
0.7193	26.3388	40.7495	-56.4457	-11.7353	0
0.7200	26.3388	34.6538	-63.1561	-16.3199	0
0.7207	26.0278	31.8982	-71.3979	-17.8367	0
0.7213	26.0278	31.6059	-72.9292	-16.012	0
0.7220	28.4673	31.8982	-66.519	-16.9243	0
0.7227	27.5537	34.6538	-58.8851	-17.8367	0
0.7233	23.287	34.6538	-49.7353	-17.2323	0
0.7240	22.976	31.8982	-36.9148	-18.7605	0
0.7247	23.8896	30.3742	-24.0943	-19.6728	0
0.7253	21.7611	30.082	-15.8602	-18.7605	0
0.7260	20.5365	27.6395	-11.8894	-19.9808	0
0.7267	21.4501	25.197	-10.0579	-23.9495	0
0.7273	20.5365	25.5102	-14.3288	-26.3901	0
0.7280	19.6229	25.5102	-23.4863	-26.9946	0
0.7287	20.5365	21.2306	-28.3729	-26.6866	0
0.7293	20.5365	15.7403	-32.6439	-26.0822	0
0.7300	22.6747	13.9033	-46.0723	-26.0822	0
0.7307	25.1142	13.9033	-60.1087	-26.9946	0
0.7313	21.1488	11.7739	-68.0427	-28.8307	0
0.7320	15.9588	7.4944	-78.4161	-33.4039	0
0.7327	15.9588	3.528	-90.9288	-36.1524	0
0.7333	15.0452	1.39868	-95.5075	-35.24	0
0.7340	12.6057	-1.96232	-93.0681	-34.3163	0
0.7347	14.1316	-6.53411	-85.7421	-35.8445	0
0.7353	14.7342	-2.56772	-69.8742	-38.285	0
0.7360	10.4675	7.4944	-48.8196	-38.593	0
0.7367	6.80338	8.41293	-30.5045	-36.4603	0
0.7373	6.80338	5.05193	-13.113	-35.5366	0
0.7380	9.55389	9.93686	6.72577	-36.7568	0
0.7387	12.6057	14.8218	22.5937	-37.6806	0
0.7393	14.4329	16.0326	28.6961	-38.285	0
0.7400	14.1316	20.9175	29.9197	-38.285	0
0.7407	13.8206	20.6253	30.5276	-37.6806	0
0.7413	13.8206	11.7739	30.5276	-37.9771	0
0.7420	14.1316	9.01833	28.396	-38.593	0
0.7427	16.2601	10.8554	25.3409	-35.24	0
0.7433	16.8724	7.18126	24.4252	-30.9633	0
0.7440	15.0452	4.44654	27.1724	-26.9946	0
0.7447	10.1565	2.60947	25.0331	-19.6728	0
0.7453	6.80338	0.480143	16.1834	-10.515	0
0.7460	8.63057	2.29633	9.78084	-6.23828	0
0.7467	14.1316	4.1334	6.72577	-2.28091	0
0.7473	15.0452	2.92261	4.58645	5.34873	0
0.7480	11.9934	4.1334	7.94934	13.9021	0
0.7487	8.32928	4.7388	15.5755	23.3565	0
0.7493	5.27748	3.84114	18.0149	33.1188	0
0.7500	3.75158	6.889	15.2677	38.6158	0
0.7507	1.61337	9.93686	16.1834	44.1128	0
0.7513	-1.43843	9.01833	19.8464	51.7424	0
0.7520	-1.73972	9.01833	20.1542	56.0077	0
0.7527	0.699776	8.41293	17.7148	56.0077	0
0.7533	1.31208	5.36507	16.1834	59.0641	0
0.7540	1.31208	6.2836	14.0518	65.4735	0
0.7547	2.22568	9.62373	11.3045	67.914	0
0.7553	2.22568	9.93686	12.5204	67.0017	0
0.7560	2.22568	9.62373	15.2677	70.0467	0
0.7567	3.75158	9.01833	10.081	77.6763	0
0.7573	4.05287	7.18126	1.53908	82.8654	0
0.7580	1.31208	5.36507	0.623327	84.3936	0
0.7587	1.31208	4.7388	2.75495	89.8906	0
0.7593	3.75158	5.05193	2.45483	96.3	0
0.7600	3.75158	6.889	6.11784	97.5202	0
0.7607	3.75158	6.889	14.9675	98.4326	0
0.7613	6.80338	4.7388	19.8464	101.181	0
0.7620	8.63057	4.44654	18.6305	103.006	0
0.7627	7.71698	3.528	17.0992	106.062	0
0.7633	8.32928	1.08554	17.7148	107.59	0
0.7640	9.85518	-0.125255	15.8833	106.975	0
0.7647	11.0798	-2.27546	10.3888	108.811	0
0.7653	12.2947	-7.45265	5.20209	111.856	0
0.7660	13.2083	-10.5005	2.14701	113.692	0
0.7667	11.6824	-8.97658	-0.292425	116.737	0
0.7673	10.4675	-8.68432	0.315511	117.661	0
0.7680	8.94158	-12.943	2.75495	115.825	0
0.7687	6.80338	-19.3518	3.37058	116.737	0
0.7693	6.50209	-25.1553	3.06277	118.881	0
0.7700	7.10467	-28.5163	1.8392	118.573	0
0.7707	7.71698	-24.2368	-2.12393	117.957	0
0.7713	8.94158	-15.6986	-6.39487	116.132	0
0.7720	10.4675	-8.68432	-11.8894	112.164	0
0.7727	11.3811	-2.88086	-20.1311	111.251	0
0.7733	10.4675	0.167006	-26.8415	112.164	0
0.7740	7.71698	-5.32332	-32.6439	110.339	0
0.7747	6.80338	-13.5692	-40.27	108.503	0
0.7753	8.02799	-16.9094	-43.3251	107.887	0
0.7760	6.80338	-17.8279	-37.5227	105.446	0
0.7767	2.83798	-17.2225	-31.4203	102.093	0
0.7773	2.22568	-12.943	-28.3729	98.7405	0
0.7780	5.88978	-9.28971	-28.673	95.6841	0
0.7787	8.94158	-6.53411	-31.4203	94.4638	0
0.7793	10.7688	-5.63646	-32.944	92.6277	0
0.7800	10.4675	-8.68432	-32.0282	88.0545	0
0.7807	8.63057	-13.2561	-36.3069	82.8654	0
0.7813	7.41568	-14.1746	-47.2882	78.2922	0
0.7820	5.88978	-14.1746	-55.53	72.4873	0
0.7827	3.75158	-14.4878	-60.1087	68.222	0
0.7833	3.13927	-12.3376	-66.2112	65.4735	0
0.7840	4.05287	-12.6507	-71.7057	60.2844	0
0.7847	3.13927	-15.6986	-73.8373	52.3468	0
0.7853	1.61337	-15.6986	-75.9766	44.7172	0
0.7860	2.22568	-17.2225	-76.2844	38.3079	0
0.7867	2.52697	-22.7128	-72.6214	31.602	0
0.7873	2.22568	-23.3182	-73.5372	23.3565	0
0.7880	1.61337	-21.7943	-78.1159	13.9021	0
0.7887	1.00107	-23.026	-75.3687	4.74429	0
0.7893	1.00107	-20.5835	-65.6032	-2.28091	0
0.7900	2.52697	-15.0932	-57.3615	-8.07442	0
0.7907	4.05287	-14.78	-50.3433	-14.7917	0
0.7913	4.05287	-17.5356	-43.3251	-23.0258	0
0.7920	10.7688	-18.4542	-38.7463	-30.6554	0
0.7927	10.7688	-21.502	-38.4385	-35.24	0
0.7933	10.7688	-22.7128	-39.3542	-39.5053	0
0.7940	10.7688	-20.2704	-38.4385	-46.827	0
0.7947	10.7688	-20.5835	-37.2226	-52.9399	0
0.7953	10.7688	-23.026	-39.3542	-55.0725	0
0.7960	10.7688	-23.026	-39.6621	-58.7334	0
0.7967	10.7688	-22.1074	-36.9148	-64.5269	0
0.7973	10.7688	-22.7128	-38.1384	-66.671	0
0.7980	10.7688	-23.026	-40.8856	-68.1992	0
0.7987	10.7688	-22.1074	-40.27	-73.6847	0
0.7993	10.7688	-21.502	-42.4093	-80.0941	0
0.8000	10.7688	-22.7128	-46.9881	-85.2832	0
0.8007	10.7688	-26.0738	-45.4567	-91.3846	0
0.8013	10.7688	-29.4348	-43.6252	-95.6613	0
0.8020	10.7688	-30.0402	-45.7645	-97.1895	0
0.8027	10.7688	-28.2032	-43.3251	-102.071	0
0.8033	10.7688	-27.9109	-35.0833	-109.392	0
0.8040	10.7688	-30.6456	-28.673	-113.361	0
0.8047	10.7688	-34.9251	-25.3178	-117.638	0
0.8053	10.7688	-37.6807	-25.01	-122.519	0
0.8060	10.7688	-37.6807	-25.6257	-121.903	0
0.8067	10.7688	-35.8437	-25.9258	-121.595	0
0.8073	10.7688	-33.7144	-28.673	-128.62	0
0.8080	10.7688	-30.6456	-31.7281	-133.809	0
0.8087	10.7688	-26.0738	-32.336	-134.722	0
0.8093	10.7688	-22.7128	-32.6439	-138.691	0
0.8100	10.7688	-24.2368	-33.5596	-143.264	0
0.8107	10.7688	-26.6792	-31.4203	-143.572	0
0.8113	10.7688	-25.4684	-27.7573	-144.188	0
0.8120	10.7688	-23.3182	-26.2336	-146.628	0
0.8127	10.7688	-26.6792	-26.5414	-147.848	0
0.8133	10.7688	-30.0402	-27.7573	-147.541	0
0.8140	10.7688	-32.1695	-29.5888	-146.628	0
0.8147	10.7688	-36.7622	-29.5888	-146.628	0
0.8153	10.7688	-39.2047	-25.9258	-148.761	0
0.8160	19.6229	-34.0066	-21.0469	-149.981	0
0.8167	20.8378	-30.3534	-20.439	-148.145	0
0.8173	21.4501	-29.1217	-22.8784	-147.233	0
0.8180	24.2006	-23.9445	-21.0469	-148.761	0
0.8187	27.8647	-21.502	-16.776	-146.925	0
0.8193	28.4673	-23.9445	-15.2446	-143.572	0
0.8200	27.8647	-22.1074	-15.2446	-143.88	0
0.8207	29.0796	-18.141	-14.6366	-142.352	0
0.8213	32.1314	-19.665	-14.9445	-137.47	0
0.8220	33.6573	-20.2704	-14.6366	-136.558	0
0.8227	31.5191	-20.2704	-14.9445	-137.778	0
0.8233	30.3042	-23.3182	-17.6917	-136.855	0
0.8240	32.7437	-23.9445	-19.5232	-134.117	0
0.8247	34.2696	-19.3518	-19.5232	-130.445	0
0.8253	31.8301	-19.0596	-22.8784	-126.784	0
0.8260	30.6055	-21.7943	-28.673	-125.564	0
0.8267	32.4424	-17.8279	-31.4203	-122.211	0
0.8273	31.8301	-11.1268	-32.336	-117.934	0
0.8280	27.8647	-11.7322	-32.336	-118.242	0
0.8287	26.0278	-14.78	-30.5045	-114.889	0
0.8293	27.8647	-15.0932	-27.4572	-106.039	0
0.8300	30.6055	-16.304	-24.0943	-102.379	0
0.8307	32.7437	-18.7464	-17.3839	-99.0142	0
0.8313	33.356	-18.4542	-10.3657	-91.0881	0
0.8320	31.5191	-19.0596	-9.14213	-88.0317	0
0.8327	32.4424	-21.502	-8.53419	-86.1955	0
0.8333	37.0201	-22.1074	-4.56337	-78.2694	0
0.8340	37.0201	-21.7943	-2.73186	-72.1565	0
0.8347	33.9683	-24.2368	-4.56337	-67.8912	0
0.8353	36.0968	-26.387	-4.87118	-59.0413	0
0.8360	39.7609	-27.3055	-3.64762	-52.632	0
0.8367	37.6227	-29.4348	-4.26325	-50.4993	0
0.8373	34.8819	-30.3534	-5.179	-43.4741	0
0.8380	36.0968	-27.3055	-4.26325	-33.7118	0
0.8387	40.6745	-23.3182	-1.81611	-28.5228	0
0.8393	41.8991	-23.026	1.23126	-25.1698	0
0.8400	36.4078	-25.7607	2.14701	-20.5852	0
0.8407	31.5191	-27.5978	-3.03968	-14.1758	0
0.8413	32.4424	-30.3534	-10.6658	-7.76649	0
0.8420	33.356	-34.612	-14.3288	-1.35714	0
0.8427	34.8819	-37.6807	-12.4973	7.7893	0
0.8433	38.8473	-44.3819	-8.53419	15.4189	0
0.8440	39.7609	-51.3961	-5.78694	18.4754	0
0.8447	38.8473	-42.5448	-3.64762	21.5318	0
0.8453	40.0719	-19.0596	2.14701	27.3253	0
0.8460	39.1486	6.2836	7.03359	32.5144	0
0.8467	36.7091	33.1298	5.20209	38.6158	0
0.8473	35.4942	54.4857	0.923447	43.4969	0
0.8480	32.7437	51.1247	-3.3475	43.8048	0
0.8487	29.0796	27.0341	-5.47912	47.7736	0
0.8493	27.2524	-2.27546	-3.95543	58.4483	0
0.8500	25.7265	-20.2704	-3.03968	63.6373	0
0.8507	23.287	-10.8136	-1.51599	64.5611	0
0.8513	20.8378	19.1013	9.16521	71.5749	0
0.8520	31.8301	41.0626	22.2859	76.4561	0
0.8527	31.8301	53.5672	27.7804	75.5437	0
0.8533	31.8301	63.6502	32.6669	78.8966	0
0.8540	31.8301	60.2892	37.2457	86.5263	0
0.8547	31.8301	47.4715	39.0772	89.2748	0
0.8553	31.8301	43.192	45.4798	90.803	0
0.8560	31.8301	43.192	54.6373	95.3762	0
0.8567	31.8301	38.9333	56.4688	99.345	0
0.8573	31.8301	35.5723	58.6081	103.314	0
0.8580	31.8301	33.1298	61.9633	107.59	0
0.8587	31.8301	27.9318	54.3295	109.415	0
0.8593	31.8301	24.5916	38.7694	111.559	0
0.8600	31.8301	24.2785	26.2567	114.604	0
0.8607	31.8301	22.1492	14.3519	114.912	0
0.8613	31.8301	21.836	5.20209	114.912	0
0.8620	31.8301	27.3264	1.23126	117.661	0
0.8627	31.8301	32.2113	-2.12393	117.661	0
0.8633	31.8301	31.6059	-3.95543	114	0
0.8640	31.8301	30.6874	-3.95543	113.076	0
0.8647	31.8301	31.0005	-6.70269	112.78	0
0.8653	31.8301	29.1634	-10.6658	109.107	0
0.8660	31.8301	28.2449	-13.113	108.195	0
0.8667	31.8301	30.3742	-17.9918	107.59	0
0.8673	31.8301	31.0005	-24.0943	98.7405	0
0.8680	31.8301	29.7688	-27.4572	88.9668	0
0.8687	31.8301	31.0005	-33.2518	87.1421	0
0.8693	31.8301	30.6874	-41.7937	85.6139	0
0.8700	31.8301	25.8024	-44.8488	78.2922	0
0.8707	31.8301	24.5916	-45.1566	72.7952	0
0.8713	31.8301	26.4078	-50.6511	70.0467	0
0.8720	31.8301	23.36	-59.5008	66.0779	0
0.8727	31.8301	18.475	-66.2112	62.725	0
0.8733	31.8301	19.999	-71.7057	58.1518	0
0.8740	31.8301	23.36	-76.5846	49.9063	0
0.8747	31.8301	23.0677	-78.7239	43.4969	0
0.8753	31.8301	21.836	-74.4529	40.7484	0
0.8760	-0.826125	21.836	-65.9034	34.9549	0
0.8767	-2.05073	21.836	-57.9694	28.5456	0
0.8773	-2.35203	23.6731	-51.259	26.4129	0
0.8780	1.31208	26.721	-41.1857	23.6644	0
0.8787	3.45028	28.2449	-31.4203	17.563	0
0.8793	-0.524832	31.0005	-25.6257	12.3739	0
0.8800	-0.21382	32.8167	-16.776	6.87694	0
0.8807	4.05287	32.2113	-3.3475	-0.136854	0
0.8813	3.13927	32.2113	5.20209	-6.54621	0
0.8820	-0.524832	33.443	7.33371	-11.4274	0
0.8827	-2.05073	32.8167	7.94934	-16.6164	0
0.8833	-2.35203	32.5244	7.64153	-20.8931	0
0.8840	-0.524832	35.5723	8.24946	-24.554	0
0.8847	0.398484	37.0962	11.6047	-29.1272	0
0.8853	-2.05073	36.4908	13.744	-31.5792	0
0.8860	-3.57663	35.8854	14.3519	-30.6554	0
0.8867	-2.35203	36.4908	18.3227	-31.5792	0
0.8873	-4.79152	36.7831	24.1174	-38.593	0
0.8880	-7.54203	35.5723	25.6487	-45.0023	0
0.8887	-4.79152	32.2113	24.1174	-46.2226	0
0.8893	-2.96433	31.8982	22.5937	-46.5305	0
0.8900	-5.40383	33.1298	20.7622	-48.6632	0
0.8907	-6.31742	31.8982	20.1542	-49.279	0
0.8913	-4.49023	31.6059	23.2016	-48.0473	0
0.8920	-3.87793	34.3406	25.0331	-48.3553	0
0.8927	-4.49023	33.7352	23.8172	-50.1914	0
0.8933	-4.17922	30.082	25.3409	-50.7958	0
0.8940	-2.35203	29.4766	31.7512	-50.1914	0
0.8947	-2.65332	31.8982	38.1615	-50.1914	0
0.8953	-4.49023	32.5244	42.4324	-49.8835	0
0.8960	-3.26562	31.0005	44.2639	-49.8835	0
0.8967	1.00107	30.082	42.7325	-51.7196	0
0.8973	1.31208	29.1634	40.2931	-52.632	0
0.8980	-1.43843	28.558	37.2457	-51.4117	0
0.8987	-0.826125	27.3264	32.6669	-52.324	0
0.8993	1.92438	24.8839	31.7512	-55.677	0
0.9000	2.22568	22.1492	33.5827	-56.2928	0
0.9007	-0.21382	19.999	31.4434	-56.6007	0
0.9013	-3.26562	19.3936	27.1724	-59.9537	0
0.9020	-6.01613	18.1828	27.1724	-60.866	0
0.9027	-6.31742	16.9511	27.1724	-61.174	0
0.9033	-5.40383	16.9511	25.9489	-62.7022	0
0.9040	-4.17922	15.4272	24.4252	-59.0413	0
0.9047	-2.96433	12.6925	19.8464	-55.3805	0
0.9053	-0.524832	12.6925	12.5204	-58.7334	0
0.9060	3.75158	11.7739	3.6707	-62.0863	0
0.9067	7.41568	8.0998	-7.0105	-58.7334	0
0.9073	8.63057	7.18126	-16.1603	-54.4567	0
0.9080	8.63057	6.889	-22.5706	-52.632	0
0.9087	8.63057	3.528	-28.9809	-48.9711	0
0.9093	8.32928	2.60947	-32.336	-44.09	0
0.9100	10.7688	3.84114	-33.2518	-39.5053	0
0.9107	15.3465	2.60947	-36.9148	-34.6242	0
0.9113	15.9588	2.00407	-39.9699	-31.5792	0
0.9120	15.0452	2.29633	-41.4936	-31.8757	0
0.9127	19.3119	1.39868	-45.4567	-32.4915	0
0.9133	22.6747	6.2836	-48.2039	-30.051	0
0.9140	21.4501	17.2643	-48.8196	-26.3901	0
0.9147	21.4501	20.9175	-51.867	-24.554	0
0.9153	22.0624	16.6589	-51.867	-23.0258	0
0.9160	20.5365	13.5901	-45.4567	-21.8055	0
0.9167	22.3637	11.7739	-44.2408	-21.8055	0
0.9173	23.8896	10.8554	-47.9038	-21.201	0
0.9180	15.9588	12.6925	-48.5118	-17.8367	0
0.9187	2.22568	10.8554	-45.4567	-15.3961	0
0.9193	-6.01613	5.65733	-41.4936	-14.1758	0
0.9200	-0.524832	5.97047	-38.7463	-12.3511	0
0.9207	13.8206	7.18126	-34.7755	-10.2071	0
0.9213	18.7093	-0.125255	-24.0943	-8.38234	0
0.9220	11.6824	-8.97658	-9.44994	-5.63384	0
0.9227	10.7688	-12.0453	5.20209	-2.57743	0
0.9233	16.8724	-13.8615	22.9015	-1.35714	0
0.9240	15.9588	-12.6507	38.1615	-1.35714	0
0.9247	15.9588	-2.56772	43.9561	-0.136854	0
0.9253	15.9588	11.4608	48.227	1.99579	0
0.9260	15.9588	24.2785	54.6373	3.21608	0
0.9267	15.9588	36.4908	56.4688	4.43637	0
0.9273	15.9588	41.9812	61.0476	6.56902	0
0.9280	15.9588	36.1777	70.2051	7.49278	0
0.9287	15.9588	25.5102	75.084	6.2725	0
0.9293	15.9588	17.2643	77.5234	5.05221	0
0.9300	15.9588	12.9847	82.1021	5.34873	0
0.9307	15.9588	12.6925	83.9337	6.87694	0
0.9313	15.9588	11.7739	82.1021	8.09723	0
0.9320	15.9588	7.4944	78.4391	9.00959	0
0.9327	15.9588	5.05193	74.7761	9.62543	0
0.9333	15.9588	6.2836	72.9523	9.00959	0
0.9340	15.9588	6.2836	72.9523	11.4616	0
0.9347	15.9588	5.05193	71.7288	16.9471	0
0.9353	15.9588	3.84114	71.1208	18.4754	0
0.9360	30.6055	1.39868	70.2051	14.8145	0
0.9367	26.0278	-1.35692	66.8422	15.4189	0
0.9373	23.287	-1.96232	61.6555	20.608	0
0.9380	26.0278	-1.96232	55.553	20.9159	0
0.9387	26.3388	-3.79939	45.4798	18.7833	0
0.9393	21.7611	-4.71792	34.7986	21.5318	0
0.9400	19.6229	-4.40479	28.396	23.6644	0
0.9407	18.7093	-5.92872	22.9015	22.1362	0
0.9413	16.5711	-8.37118	16.4912	21.8283	0
0.9420	17.4847	-9.60285	10.6966	23.3565	0
0.9427	19.3119	-8.37118	5.50221	24.5768	0
0.9433	19.3119	-5.92872	-2.12393	26.4129	0
0.9440	20.5365	-5.32332	-11.2814	29.4579	0
0.9447	24.5019	-7.16039	-18.6075	31.8985	0
0.9453	26.3388	-7.76578	-22.2628	33.1188	0
0.9460	26.0278	-6.53411	-22.5706	31.8985	0
0.9467	27.8647	-5.92872	-22.8784	30.0738	0
0.9473	29.6919	-5.63646	-23.7942	30.6782	0
0.9480	28.166	-4.71792	-22.2628	30.0738	0
0.9487	26.0278	-6.24185	-18.6075	27.6332	0
0.9493	27.8647	-8.37118	-17.6917	27.3253	0
0.9500	29.9932	-7.16039	-18.6075	28.5456	0
0.9507	29.3906	-5.63646	-16.776	28.5456	0
0.9513	26.9414	-5.92872	-13.113	29.7659	0
0.9520	25.7265	-6.84725	-10.6658	30.3817	0
0.9527	26.0278	-9.28971	-8.84201	28.5456	0
0.9533	26.0278	-12.943	-6.09475	27.9411	0
0.9540	25.4155	-14.78	0.315511	27.6332	0
0.9547	25.1142	-16.0117	8.24946	23.0486	0
0.9553	25.4155	-15.0932	12.8282	21.5318	0
0.9560	25.4155	-8.07892	14.3519	25.1926	0
0.9567	25.1142	-1.04379	14.3519	26.105	0
0.9573	24.8129	-2.88086	15.2677	26.4129	0
0.9580	26.0278	-7.45265	21.07	29.4579	0
0.9587	28.4673	-6.84725	31.1433	27.3253	0
0.9593	29.6919	-8.37118	41.8245	22.1362	0
0.9600	29.3906	-14.4878	53.1136	21.5318	0
0.9607	30.3042	-15.6986	59.5239	20.9159	0
0.9613	31.5191	-11.1268	58.9082	17.8595	0
0.9620	31.2178	-11.1268	56.4688	17.2551	0
0.9627	31.5191	-15.3854	54.0294	17.8595	0
0.9633	32.7437	-16.0117	49.1428	17.563	0
0.9640	31.2178	-11.1268	43.9561	16.9471	0
0.9647	28.166	-9.89511	38.1615	14.1987	0
0.9653	26.0278	-14.78	30.5276	12.6819	0
0.9660	26.0278	-16.6171	22.5937	15.4189	0
0.9667	26.6401	-8.07892	15.2677	15.4189	0
0.9673	26.0278	-0.125255	10.6966	12.9784	0
0.9680	25.1142	0.167006	11.3045	14.8145	0
0.9687	23.5883	0.480143	13.136	17.563	0
0.9693	21.1488	3.528	13.136	17.8595	0
0.9700	21.4501	5.05193	11.6047	18.7833	0
0.9707	26.0278	7.4944	9.78084	18.7833	0
0.9713	25.7265	8.41293	9.16521	16.6392	0
0.9720	22.0624	2.92261	5.81002	16.9471	0
0.9727	23.5883	-1.35692	-4.26325	19.6956	0
0.9733	24.8129	1.08554	-12.1972	20.608	0
0.9740	21.4501	2.60947	-12.4973	18.7833	0
0.9747	21.4501	0.772403	-15.8602	18.4754	0
0.9753	23.287	0.772403	-22.2628	20.608	0
0.9760	21.7611	1.08554	-23.1785	21.2239	0
0.9767	22.0624	0.167006	-22.2628	18.4754	0
0.9773	24.8129	0.772403	-25.9258	18.1674	0
0.9780	22.976	0.480143	-26.5414	19.3877	0
0.9787	18.7093	-0.125255	-24.0943	16.0348	0
0.9793	17.786	1.39868	-20.439	12.3739	0
0.9800	17.786	2.00407	-14.0287	13.5942	0
0.9807	17.786	0.480143	-8.22638	13.5942	0
0.9813	19.6229	-1.04379	-9.14213	12.3739	0
0.9820	23.8896	-1.04379	-10.3657	12.3739	0
0.9827	26.0278	-0.125255	-7.92625	9.00959	0
0.9833	25.4155	2.60947	-8.53419	3.83193	0
0.9840	24.2006	3.84114	-13.113	4.12844	0
0.9847	22.976	0.772403	-18.9076	7.18486	0
0.9853	23.287	-2.88086	-24.0943	5.96458	0
0.9860	23.5883	-5.01018	-25.9258	3.524	0
0.9867	20.5365	-5.01018	-22.8784	3.83193	0
0.9873	17.786	-5.63646	-19.5232	3.83193	0
0.9880	18.3983	-7.45265	-20.1311	2.30372	0
0.9887	17.4847	-6.84725	-18.6075	1.37995	0
0.9893	15.3465	-5.63646	-12.1972	2.30372	0
0.9900	16.8724	-7.45265	-6.70269	2.30372	0
0.9907	18.097	-8.37118	-3.3475	1.08343	0
0.9913	18.3983	-5.63646	1.53908	-0.7527	0
0.9920	20.2352	-4.71792	7.33371	-2.28091	0
0.9927	20.5365	-6.53411	12.8282	-4.10564	0
0.9933	20.2352	-7.45265	20.1542	-6.85413	0
0.9940	21.7611	-7.16039	25.0331	-7.46997	0
0.9947	22.3637	-7.45265	23.8172	-5.32592	0
0.9953	21.7611	-8.07892	23.5094	-5.94177	0
0.9960	22.976	-7.45265	25.9489	-8.98678	0
0.9967	23.287	-7.76578	25.6487	-9.2947	0
0.9973	22.0624	-11.1268	22.5937	-8.69026	0
0.9980	22.0624	-12.6507	22.5937	-10.515	0
0.9987	22.6747	-10.2082	25.3409	-10.8229	0
0.9993	6.55068	-10.5423	24.3328	-9.60262	0
1.0000	8.07658	-12.6716	18.2304	-11.7467	0
1.0007	7.15327	-12.0662	13.0437	-13.2749	0
1.0013	5.62737	-10.8554	7.54918	-12.659	0
1.0020	5.02478	-9.93686	1.44673	-12.659	0
1.0027	2.57556	-8.70519	-2.21627	-14.1873	0
1.0033	-0.165225	-8.0998	-6.79503	-14.7917	0
1.0040	-0.165225	-6.889	-15.6447	-14.4952	0
1.0047	0.136068	-3.82026	-20.8314	-15.0996	0
1.0053	-1.38983	-4.44654	-21.4394	-16.9357	0
1.0060	-2.91573	-6.889	-24.8023	-16.3199	0
1.0067	-3.82933	-5.36507	-27.5418	-12.967	0
1.0073	-4.74293	-5.36507	-26.6338	-13.8793	0
1.0080	-5.96754	-8.41293	-28.7654	-18.156	0
1.0087	-8.70833	-8.0998	-29.9889	-18.156	0
1.0093	-8.70833	-6.26273	-23.8865	-14.4952	0
1.0100	-5.65652	-7.80753	-18.0842	-15.4075	0
1.0107	-6.57984	-8.0998	-15.6447	-17.5402	0
1.0113	-9.01934	-9.62373	-9.54229	-16.9357	0
1.0120	-7.79473	-14.5087	-5.27134	-15.0996	0
1.0127	-8.70833	-16.638	-6.48722	-14.4952	0
1.0133	-12.3724	-12.9847	-7.71078	-14.1873	0
1.0140	-12.0711	-9.93686	-10.7582	-14.4952	0
1.0147	-10.2342	-8.70519	-17.4762	-15.4075	0
1.0153	-11.4588	-8.41293	-20.5236	-12.0546	0
1.0160	-10.5452	-8.0998	-20.5236	-7.7779	0
1.0167	-8.40703	-6.889	-24.1866	-9.91055	0
1.0173	-9.93293	-7.18126	-28.4576	-12.3511	0
1.0180	-11.1575	-8.0998	-30.5969	-10.2185	0
1.0187	-9.32063	-6.889	-32.4284	-8.99818	0
1.0193	-8.40703	-7.80753	-33.3441	-10.5264	0
1.0200	-10.2342	-12.6716	-32.7362	-9.30611	0
1.0207	-12.0711	-15.4272	-34.2599	-8.08582	0
1.0213	-11.4588	-19.0804	-34.5677	-9.60262	0
1.0220	-9.63164	-24.5916	-33.3441	-9.91055	0
1.0227	-9.32063	-18.1828	-33.9521	-7.16205	0
1.0233	-10.8465	-3.21487	-31.8204	-5.33733	0
1.0240	-11.7601	8.37118	-22.6629	-6.24969	0
1.0247	-11.7601	17.2225	-10.7582	-6.55761	0
1.0253	-13.597	22.1074	-0.692585	-4.42496	0
1.0260	-14.2093	18.141	6.32561	-3.80912	0
1.0267	-10.8465	13.8615	12.4358	-5.0294	0
1.0273	-9.32063	12.3376	17.9226	-2.89675	0
1.0280	-12.0711	9.28971	20.6698	-1.06062	0
1.0287	-14.2093	7.16039	23.4171	-3.50119	0
1.0293	-13.597	7.16039	27.688	-2.28091	0
1.0300	-11.1575	5.92872	27.0801	2.90816	0
1.0307	-9.63164	7.76578	25.2486	1.98439	0
1.0313	-11.4588	11.1268	29.8273	-1.36855	0
1.0320	-11.4588	7.76578	32.8824	0.467586	0
1.0327	-11.4588	3.19399	28.9116	3.20468	0
1.0333	-11.4588	5.32332	28.9116	4.73288	0
1.0340	-11.4588	7.76578	29.8273	6.26109	0
1.0347	-11.4588	7.76578	30.4353	3.82052	0
1.0353	-11.4588	8.68432	39.9006	2.29231	0
1.0360	-11.4588	7.45265	52.7134	6.56902	0
1.0367	-11.4588	3.79939	53.6292	8.39374	0
1.0373	-11.4588	4.40479	49.9662	4.73288	0
1.0380	-11.4588	6.24185	48.1347	5.04081	0
1.0387	-11.4588	4.71792	43.2558	7.48138	0
1.0393	-11.4588	3.79939	38.9849	8.09723	0
1.0400	-11.4588	5.63646	35.014	9.92195	0
1.0407	-11.4588	5.01018	27.0801	10.2299	0
1.0413	-11.4588	2.88086	19.454	8.70167	0
1.0420	-11.4588	1.96232	14.2673	10.2299	0
1.0427	-11.4588	1.04379	7.54918	12.9784	0
1.0433	-11.4588	-1.08554	2.36249	12.9784	0
1.0440	-6.26883	-3.82026	-2.52409	12.9784	0
1.0447	-5.35523	-6.26273	-12.2895	12.9784	0
1.0453	-5.65652	-5.65733	-22.055	11.7581	0
1.0460	-8.70833	-4.7388	-27.5418	14.8031	0
1.0467	-11.1575	-6.889	-31.8204	19.6842	0
1.0473	-9.93293	-7.18126	-34.2599	19.6842	0
1.0480	-7.79473	-4.44654	-34.8678	16.9471	0
1.0487	-6.57984	-4.44654	-36.3992	15.7269	0
1.0493	-6.57984	-4.7388	-35.1756	15.7269	0
1.0500	-7.18242	-3.21487	-30.5969	16.6392	0
1.0507	-7.49344	-4.7388	-27.2417	16.6392	0
1.0513	-5.35523	-5.97047	-25.4102	15.7269	0
1.0520	-1.69113	-3.21487	-25.718	13.8907	0
1.0527	1.04966	-4.44654	-26.9339	12.9784	0
1.0533	0.748372	-8.0998	-24.1866	13.2749	0
1.0540	-0.476237	-6.57586	-20.8314	12.9784	0
1.0547	-1.69113	-3.82026	-21.1392	12.6704	0
1.0553	-4.13062	-5.05193	-18.9999	13.2749	0
1.0560	-4.44163	-8.70519	-15.0368	13.5828	0
1.0567	0.748372	-11.7739	-16.2527	11.1422	0
1.0573	4.10147	-12.6716	-20.2235	8.70167	0
1.0580	1.66197	-12.6716	-23.2709	10.2299	0
1.0587	1.66197	-13.5901	-27.2417	11.7581	0
1.0593	2.57556	-13.9033	-26.9339	12.0546	0
1.0600	0.136068	-14.5087	-20.5236	13.8907	0
1.0607	-1.07882	-16.9511	-18.9999	17.5516	0
1.0613	-0.777529	-14.8218	-23.2709	19.6842	0
1.0620	-3.21703	-11.1477	-23.5787	19.3877	0
1.0627	-3.21703	-12.6716	-22.055	19.0798	0
1.0633	-1.69113	-12.6716	-22.6629	22.7407	0
1.0640	-5.65652	-8.0998	-20.5236	29.4579	0
1.0647	-9.63164	-8.0998	-14.121	32.5029	0
1.0653	-7.18242	-8.41293	-10.1502	33.1188	0
1.0660	-6.88113	-4.1334	-3.13203	36.4717	0
1.0667	-9.32063	-2.92261	12.7359	38.6044	0
1.0673	-9.63164	-5.97047	27.688	34.0312	0
1.0680	-11.1575	-7.18126	31.351	31.8985	0
1.0687	-12.9847	-8.41293	28.9116	33.4267	0
1.0693	-9.32063	-9.93686	26.4722	31.5906	0
1.0700	-5.96754	-8.41293	22.2012	26.7094	0
1.0707	-6.57984	-6.57586	17.3146	23.0486	0
1.0713	-6.57984	-6.26273	15.1753	20.3001	0
1.0720	-5.96754	-5.36507	12.4358	17.2437	0
1.0727	-5.65652	-4.7388	9.38068	15.4189	0
1.0733	-4.74293	-4.7388	8.46493	15.4189	0
1.0740	-5.96754	-5.05193	7.857	17.2437	0
1.0747	-6.57984	-5.97047	2.6703	17.5516	0
1.0753	-3.21703	-4.44654	-4.65571	13.8907	0
1.0760	-2.00214	-1.69094	-8.62654	11.1422	0
1.0767	-4.74293	-2.00407	-7.71078	14.8031	0
1.0773	-6.26883	-4.7388	-2.82421	17.5516	0
1.0780	-6.26883	-4.44654	3.27824	16.3313	0
1.0787	-4.44163	-3.528	6.94124	16.6392	0
1.0793	-1.07882	-3.528	7.24136	17.5516	0
1.0800	-1.07882	-2.92261	6.63343	16.3313	0
1.0807	-1.07882	-3.21487	5.10974	16.6392	0
1.0813	-1.07882	-5.36507	5.10974	19.6842	0
1.0820	-1.07882	-5.65733	8.77275	17.5516	0
1.0827	-1.07882	-4.7388	13.9594	12.3625	0
1.0833	-1.07882	-5.36507	17.9226	11.4502	0
1.0840	-1.07882	-5.05193	20.0619	12.0546	0
1.0847	-1.07882	-4.44654	20.3697	11.4502	0
1.0853	-1.07882	-7.18126	18.8383	12.0546	0
1.0860	-1.07882	-8.0998	16.7067	12.9784	0
1.0867	-1.07882	-7.18126	17.6224	11.7581	0
1.0873	-1.07882	-9.93686	20.6698	12.0546	0
1.0880	-1.07882	-10.5423	19.7541	14.1987	0
1.0887	-1.07882	-7.80753	14.5674	14.1987	0
1.0893	-1.07882	-8.0998	14.2673	13.5828	0
1.0900	-1.07882	-9.01833	19.454	15.111	0
1.0907	-1.07882	-7.18126	20.0619	15.7269	0
1.0913	-1.07882	-6.889	16.0911	14.4952	0
1.0920	-1.07882	-7.4944	13.0437	13.8907	0
1.0927	-1.07882	-8.41293	9.6885	15.4189	0
1.0933	-1.07882	-10.8554	7.857	16.3313	0
1.0940	-1.07882	-11.1477	7.857	17.5516	0
1.0947	-1.07882	-10.8554	4.19399	19.0798	0
1.0953	-1.07882	-13.9033	0.530982	19.6842	0
1.0960	-1.07882	-15.7403	2.6703	19.9922	0
1.0967	-1.07882	-14.2164	3.27824	21.8283	0
1.0973	-1.07882	-13.9033	-2.21627	23.9609	0
1.0980	-1.07882	-15.4272	-7.71078	23.9609	0
1.0987	-1.07882	-16.0326	-11.3738	23.653	0
1.0993	-1.07882	-16.0326	-18.0842	24.5768	0
1.1000	-1.07882	-15.7403	-25.1024	24.5768	0
1.1007	-1.07882	-15.1141	-30.2891	24.2689	0
1.1013	-1.07882	-15.1141	-35.1756	23.9609	0
1.1020	-1.07882	-15.4272	-39.7544	21.2124	0
1.1027	-1.07882	-18.1828	-41.5859	19.6842	0
1.1033	-1.07882	-20.9175	-41.2781	22.1248	0
1.1040	-1.07882	-19.999	-40.9703	23.653	0
1.1047	-1.07882	-19.3936	-41.886	20.9045	0
1.1053	-1.07882	-22.7546	-42.5017	17.5516	0
1.1060	-1.07882	-23.36	-43.4174	16.9471	0
1.1067	-1.07882	-20.9175	-42.8018	16.6392	0
1.1073	-1.07882	-19.999	-40.9703	15.111	0
1.1080	-1.07882	-16.3457	-39.7544	12.0546	0
1.1087	-1.07882	-9.33147	-36.0914	11.1422	0
1.1093	-1.07882	-7.80753	-26.9339	12.0546	0
1.1100	-1.07882	-13.5901	-19.6079	11.4502	0
1.1107	-1.07882	-22.1492	-16.5605	9.31751	0
1.1113	-1.07882	-29.1634	-10.1502	7.7893	0
1.1120	-1.07882	-28.8503	-2.21627	5.95317	0
1.1127	-1.07882	-19.7067	0.530982	4.73288	0
1.1133	-1.07882	-6.26273	1.75455	6.26109	0
1.1140	-1.07882	6.24185	4.49411	8.09723	0
1.1147	-1.07882	11.419	5.10974	8.09723	0
1.1153	-1.07882	6.84725	7.24136	6.56902	0
1.1160	-1.07882	2.58859	13.3515	3.20468	0
1.1167	0.136068	3.19399	14.8752	-0.148259	0
1.1173	-0.777529	2.58859	13.6516	0.159664	0
1.1180	0.136068	-0.167006	17.0068	2.29231	0
1.1187	1.66197	-2.29633	19.7541	1.37995	0
1.1193	-0.165225	-2.92261	17.6224	-1.36855	0
1.1200	-1.38983	-1.08554	14.2673	-1.67647	0
1.1207	-1.69113	-0.772403	8.77275	-0.7527	0
1.1213	-2.00214	-4.1334	-0.992706	-2.28091	0
1.1220	0.447079	-2.60947	-6.48722	-4.11704	0
1.1227	2.57556	2.58859	-8.62654	-5.0294	0
1.1233	-0.476237	2.27546	-12.8975	-4.11704	0
1.1240	-2.00214	1.04379	-15.0368	-2.28091	0
1.1247	-0.165225	2.58859	-12.2895	-2.28091	0
1.1253	0.447079	0.14613	-11.3738	-2.58883	0
1.1260	0.447079	-1.69094	-13.5054	-2.58883	0
1.1267	2.27427	3.19399	-13.5054	-4.72148	0
1.1273	3.18787	5.63646	-12.5897	-7.16205	0
1.1280	-1.07882	1.96232	-13.5054	-6.86553	0
1.1287	-1.07882	1.04379	-18.0842	-5.64525	0
1.1293	-1.07882	2.88086	-24.1866	-4.42496	0
1.1300	-1.07882	4.71792	-25.718	-3.50119	0
1.1307	-1.07882	7.16039	-21.4394	-5.0294	0
1.1313	-1.07882	9.60285	-16.8606	-5.0294	0
1.1320	-1.07882	12.0453	-9.84241	-1.67647	0
1.1327	-1.07882	16.304	0.530982	-1.67647	0
1.1333	-1.07882	18.141	9.07287	-2.89675	0
1.1340	-1.07882	15.0932	16.3989	0.159664	0
1.1347	-1.07882	13.8615	23.4171	2.90816	0
1.1353	-1.07882	16.304	27.9958	1.68787	0
1.1360	-1.07882	16.304	29.8273	2.60024	0
1.1367	-1.07882	14.1746	33.4904	3.5126	0
1.1373	-1.07882	15.0932	38.677	2.90816	0
1.1380	-1.07882	16.0117	41.7321	5.04081	0
1.1387	-1.07882	14.78	43.5636	7.7893	0
1.1393	-1.07882	14.78	47.8346	7.17346	0
1.1400	-0.165225	15.0932	53.3291	6.26109	0
1.1407	-0.476237	10.8136	54.5449	5.64525	0
1.1413	-0.476237	7.16039	52.1055	4.73288	0
1.1420	1.04966	8.07892	49.9662	5.95317	0
1.1427	3.49888	6.84725	46.3032	7.7893	0
1.1433	5.32607	3.79939	44.4794	7.48138	0
1.1440	6.55068	5.01018	43.5636	8.39374	0
1.1447	5.32607	8.07892	35.9298	10.5378	0
1.1453	3.49888	6.55499	27.0801	11.1422	0
1.1460	6.85197	5.32332	30.4353	11.7581	0
1.1467	12.042	6.24185	39.5928	12.0546	0
1.1473	13.8692	5.63646	42.948	12.9784	0
1.1480	13.5679	4.71792	43.5636	13.8907	0
1.1487	14.4815	5.32332	45.3951	12.9784	0
1.1493	16.0074	5.92872	45.3951	12.6704	0
1.1500	15.3951	7.45265	46.0031	16.3313	0
1.1507	13.5679	8.37118	48.1347	19.3877	0
1.1513	10.8174	7.45265	44.4794	18.464	0
1.1520	6.23967	8.68432	35.3219	17.8595	0
1.1527	1.66197	12.3376	28.9116	17.5516	0
1.1533	3.49888	13.5692	26.1643	15.7269	0
1.1540	10.2051	13.8615	20.6698	15.111	0
1.1547	19.9728	15.6986	15.1753	14.4952	0
1.1553	37.9823	14.78	17.0068	13.2749	0
1.1560	54.1549	12.9638	19.7541	14.8031	0
1.1567	51.1031	14.1746	20.6698	15.7269	0
1.1573	38.2836	14.78	28.9116	13.8907	0
1.1580	31.8787	13.2561	38.9849	13.8907	0
1.1587	23.6369	14.1746	41.7321	13.2749	0
1.1593	10.8174	15.4063	45.0873	9.31751	0
1.1600	3.18787	13.5692	49.6661	8.39374	0
1.1607	1.36068	11.1268	47.2189	9.31751	0
1.1613	-0.777529	10.2082	40.2007	7.48138	0
1.1620	-3.82933	10.2082	36.2376	5.64525	0
1.1627	-6.57984	12.3376	36.2376	5.64525	0
1.1633	-7.79473	13.5692	40.2007	3.82052	0
1.1640	-5.96754	10.2082	40.8164	2.29231	0
1.1647	-3.21703	7.16039	37.1534	1.98439	0
1.1653	-3.21703	7.45265	36.5377	0.764104	0
1.1660	-10.2342	7.16039	36.2376	-0.7527	0
1.1667	-26.4165	5.63646	32.5746	-1.98439	0
1.1673	-42.8904	5.92872	31.6588	-2.58883	0
1.1680	-52.3569	7.45265	32.5746	-4.72148	0
1.1687	-53.8828	8.99745	31.0509	-8.69026	0
1.1693	-49.6064	8.37118	28.9116	-11.4388	0
1.1700	-42.8904	5.32332	24.6406	-11.7467	0
1.1707	-36.1745	2.88086	19.454	-12.659	0
1.1713	-28.545	4.40479	16.0911	-12.967	0
1.1720	-21.5278	4.11252	12.1279	-13.8793	0
1.1727	-14.8119	1.35692	6.94124	-16.3199	0
1.1733	-3.82933	2.58859	3.27824	-18.156	0
1.1740	6.23967	5.01018	-1.30052	-18.156	0
1.1747	9.29147	3.19399	-6.79503	-18.156	0
1.1753	11.4297	1.67006	-8.62654	-20.2887	0
1.1760	11.4297	3.79939	-8.92666	-22.1248	0
1.1767	11.4297	8.99745	-9.54229	-20.9045	0
1.1773	11.4297	14.1746	-6.1871	-19.6842	0
1.1780	11.4297	16.304	-2.21627	-21.201	0
1.1787	11.4297	13.8615	-1.60834	-23.9495	0
1.1793	11.4297	14.78	-2.52409	-22.7293	0
1.1800	11.4297	21.1889	-2.52409	-20.9045	0
1.1807	11.4297	23.9445	-3.43984	-24.8619	0
1.1813	11.4297	21.502	-6.79503	-27.9183	0
1.1820	11.4297	20.2704	-8.92666	-24.5654	0
1.1827	11.4297	19.9781	-8.62654	-22.7293	0
1.1833	11.4297	18.141	-8.0109	-26.0822	0
1.1840	11.4297	17.5356	-6.79503	-26.698	0
1.1847	11.4297	14.4878	-4.35559	-24.8619	0
1.1853	11.4297	5.63646	-5.57146	-27.006	0
1.1860	11.4297	-1.69094	-7.40297	-27.9183	0
1.1867	11.4297	-5.05193	-4.35559	-25.7857	0
1.1873	11.4297	-6.26273	0.530982	-28.5342	0
1.1880	23.6369	0.14613	2.36249	-32.7995	0
1.1887	25.1628	13.2561	2.36249	-31.5792	0
1.1893	22.7233	24.2368	2.36249	-30.051	0
1.1900	18.4469	30.3534	1.75455	-31.2713	0
1.1907	14.4815	31.2719	1.44673	-31.2713	0
1.1913	8.37788	23.9445	1.75455	-30.9747	0
1.1920	3.18787	14.1746	2.36249	-30.3589	0
1.1927	3.49888	9.89511	0.838798	-28.8307	0
1.1933	5.93838	8.68432	-1.60834	-28.2262	0
1.1940	5.62737	8.99745	-4.65571	-28.8307	0
1.1947	3.80017	9.28971	-7.71078	-29.7544	0
1.1953	3.80017	5.63646	-10.458	-31.8871	0
1.1960	4.41248	2.88086	-14.121	-31.5792	0
1.1967	3.18787	2.88086	-19.6079	-27.9183	0
1.1973	1.36068	-1.69094	-23.2709	-27.6104	0
1.1980	0.748372	-7.18126	-26.0181	-28.5342	0
1.1987	0.748372	-6.26273	-32.4284	-26.3901	0
1.1993	-0.165225	-4.7388	-33.3441	-26.698	0
1.2000	-2.00214	-6.57586	-30.5969	-30.051	0
1.2007	-3.82933	-7.80753	-35.1756	-30.051	0
1.2013	-5.35523	-7.18126	-39.7544	-28.2262	0
1.2020	-5.96754	-6.889	-36.6993	-28.2262	0
1.2027	-6.57984	-7.18126	-36.0914	-26.3901	0
1.2033	-6.26883	-7.18126	-37.0071	-24.2575	0
1.2040	-5.65652	-9.01833	-30.2891	-26.0822	0
1.2047	-7.49344	-9.93686	-23.2709	-29.1386	0
1.2053	-12.3724	-5.65733	-24.1866	-28.8307	0
1.2060	-15.1229	0.14613	-28.4576	-26.698	0
1.2067	-14.2093	1.96232	-30.9047	-25.7857	0
1.2073	-11.4588	3.48625	-31.8204	-27.006	0
1.2080	-9.32063	7.45265	-32.4284	-26.3901	0
1.2087	-9.63164	8.68432	-31.8204	-24.2575	0
1.2093	-10.8465	6.84725	-30.5969	-23.9495	0
1.2100	-10.2342	5.63646	-29.6811	-25.4777	0
1.2107	-9.32063	3.79939	-24.1866	-23.0372	0
1.2113	-9.93293	1.96232	-14.121	-19.9808	0
1.2120	11.4297	-1.08554	-9.54229	-19.6842	0
1.2127	11.4297	-7.18126	-10.7582	-19.9808	0
1.2133	11.4297	-14.5087	-7.40297	-19.0684	0
1.2140	11.4297	-21.836	-3.43984	-18.156	0
1.2147	11.4297	-32.5244	-6.79503	-18.156	0
1.2153	11.4297	-42.8997	-8.62654	-17.2323	0
1.2160	11.4297	-47.4715	-4.65571	-15.7155	0
1.2167	11.4297	-46.5529	-2.21627	-15.4075	0
1.2173	11.4297	-42.8997	-2.52409	-13.5714	0
1.2180	11.4297	-38.307	-1.30052	-10.8343	0
1.2187	11.4297	-34.9669	1.13892	-9.60262	0
1.2193	11.4297	-32.5244	1.44673	-9.60262	0
1.2200	11.4297	-25.4893	0.838798	-7.16205	0
1.2207	11.4297	-1.69094	0.530982	-5.0294	0
1.2213	11.4297	35.2383	-1.60834	-5.33733	0
1.2220	11.4297	58.7235	-1.90846	-5.94177	0
1.2227	11.4297	58.4313	2.6703	-4.42496	0
1.2233	11.4297	50.1853	6.02549	-4.11704	0
1.2240	-1.07882	38.2861	3.58605	-4.72148	0
1.2247	-1.38983	18.4542	-1.30052	-4.42496	0
1.2253	-1.07882	-2.92261	-5.27134	-1.36855	0
1.2260	-0.165225	-20.9175	-8.0109	1.98439	0
1.2267	-0.165225	-29.7688	-8.62654	2.60024	0
1.2273	-0.165225	-21.836	-9.23447	0.764104	0
1.2280	1.36068	-7.80753	-13.2053	1.07203	0
1.2287	3.49888	-2.92261	-16.8606	1.68787	0
1.2293	3.18787	0.751527	-17.1684	1.68787	0
1.2300	2.27427	4.71792	-15.6447	3.82052	0
1.2307	2.27427	0.751527	-12.5897	5.95317	0
1.2313	2.27427	-3.528	-5.87928	4.73288	0
1.2320	3.80017	-5.36507	2.6703	5.34873	0
1.2327	5.02478	-13.2979	9.6885	8.70167	0
1.2333	2.88658	-22.7546	17.0068	9.31751	0
1.2340	2.57556	-29.4557	26.4722	10.2299	0
1.2347	5.62737	-38.307	32.8824	12.3625	0
1.2353	6.23967	-41.9812	35.9298	12.6704	0
1.2360	6.23967	-34.3406	38.9849	12.0546	0
1.2367	6.23967	-27.0132	39.285	13.8907	0
1.2373	6.23967	-21.2306	36.5377	14.1987	0
1.2380	6.23967	-7.18126	36.2376	15.111	0
1.2387	6.23967	6.84725	38.0691	18.464	0
1.2393	6.23967	5.63646	38.9849	22.4327	0
1.2400	6.23967	-6.26273	40.8164	23.0486	0
1.2407	6.23967	-10.8554	42.6479	20.3001	0
1.2413	6.23967	-2.29633	42.3401	18.464	0
1.2420	6.23967	9.89511	40.2007	19.3877	0
1.2427	6.23967	12.3376	39.5928	18.464	0
1.2433	6.23967	4.71792	38.9849	15.7269	0
1.2440	6.23967	-6.889	35.9298	15.7269	0
1.2447	6.23967	-22.1492	30.7431	15.7269	0
1.2453	6.23967	-37.7016	25.2486	13.8907	0
1.2460	6.23967	-40.7495	18.8383	12.9784	0
1.2467	6.23967	-30.6874	11.52	13.5828	0
1.2473	6.23967	-20.3121	10.2964	12.3625	0
1.2480	6.23967	-9.93686	12.4358	13.8907	0
1.2487	6.23967	2.27546	9.38068	15.7269	0
1.2493	6.23967	2.88086	3.27824	14.4952	0
1.2500	6.23967	-6.889	0.530982	12.9784	0
1.2507	6.23967	-8.41293	-4.35559	12.9784	0
1.2513	6.23967	-1.08554	-12.8975	12.9784	0
1.2520	6.23967	-2.60947	-19.3077	13.5828	0
1.2527	6.23967	-9.01833	-22.9707	12.9784	0
1.2533	6.23967	-7.4944	-25.718	11.7581	0
1.2540	6.23967	-2.60947	-27.2417	12.3625	0
1.2547	6.23967	-1.69094	-27.8496	11.1422	0
1.2553	6.23967	-2.60947	-26.3259	8.39374	0
1.2560	6.23967	-5.36507	-25.1024	9.92195	0
1.2567	6.23967	-9.62373	-28.1574	12.0546	0
1.2573	6.23967	-11.7739	-34.2599	10.2299	0
1.2580	6.23967	-11.7739	-42.8018	9.00959	0
1.2587	6.23967	-12.6716	-52.875	9.00959	0
1.2593	6.23967	-13.9033	-59.2853	8.09723	0
1.2600	6.23967	-13.5901	-61.7248	6.87694	0
1.2607	6.23967	-12.6716	-69.0508	5.95317	0
1.2613	6.23967	-14.2164	-79.124	6.56902	0
1.2620	6.23967	-18.1828	-81.5635	10.8343	0
1.2627	6.23967	-19.999	-80.6477	12.3625	0
1.2633	6.23967	-19.999	-82.4792	9.00959	0
1.2640	6.23967	-20.9175	-80.0321	5.64525	0
1.2647	6.23967	-17.8697	-70.8823	4.42496	0
1.2653	6.23967	-12.3793	-60.809	2.60024	0
1.2660	6.23967	-11.7739	-44.6333	1.07203	0
1.2667	6.23967	-12.6716	-19.9157	1.98439	0
1.2673	6.23967	-10.8554	3.27824	3.82052	0
1.2680	6.23967	-9.62373	17.3146	3.82052	0
1.2687	6.23967	-9.01833	26.1643	2.60024	0
1.2693	6.23967	-9.01833	34.4061	1.07203	0
1.2700	6.23967	-12.6716	40.5085	0.159664	0
1.2707	6.23967	-13.5901	46.3032	0.467586	0
1.2713	6.23967	-10.5423	53.6292	1.37995	0
1.2720	8.67917	-10.2291	56.0763	2.29231	0
1.2727	4.71377	-12.3793	50.5818	3.20468	0
1.2733	2.57556	-12.3793	44.4794	2.60024	0
1.2740	1.97298	-13.2979	39.9006	-0.7527	0
1.2747	-0.476237	-13.5901	34.4061	-2.58883	0
1.2753	-1.38983	-11.4608	31.6588	-2.89675	0
1.2760	0.447079	-10.8554	27.9958	-2.28091	0
1.2767	0.447079	-11.7739	19.7541	0.764104	0
1.2773	-1.07882	-10.8554	13.0437	2.90816	0
1.2780	-2.00214	-10.8554	9.07287	0.764104	0
1.2787	-4.13062	-12.9847	1.13892	-1.36855	0
1.2793	-5.05394	-13.2979	-4.96353	-1.67647	0
1.2800	-4.74293	-11.7739	-5.87928	-4.11704	0
1.2807	-7.49344	-11.1477	-10.1502	-5.0294	0
1.2813	-9.01934	-13.5901	-14.121	-2.89675	0
1.2820	-7.18242	-15.4272	-13.8132	-3.50119	0
1.2827	-7.79473	-13.5901	-14.729	-5.33733	0
1.2833	-10.2342	-15.4272	-14.121	-6.24969	0
1.2840	6.23967	-21.2306	-8.62654	-8.99818	0
1.2847	6.23967	-17.8697	-6.1871	-9.60262	0
1.2853	6.23967	-5.65733	-5.57146	-8.69026	0
1.2860	6.23967	0.14613	-0.692585	-10.5264	0
1.2867	6.23967	1.04379	3.27824	-11.7467	0
1.2873	6.23967	4.40479	3.58605	-10.8343	0
1.2880	6.23967	5.01018	5.10974	-12.3511	0
1.2887	6.23967	2.88086	8.77275	-15.0996	0
1.2893	6.23967	4.11252	14.2673	-15.7155	0
1.2900	6.23967	4.71792	21.5856	-18.156	0
1.2907	6.23967	2.58859	24.6406	-19.6842	0
1.2913	6.23967	7.45265	25.2486	-18.464	0
1.2920	6.23967	19.3727	27.0801	-18.156	0
1.2927	6.23967	24.863	27.9958	-18.156	0
1.2933	6.23967	21.7943	26.7723	-16.6278	0
1.2940	6.23967	19.3727	24.3328	-16.6278	0
1.2947	6.23967	21.502	22.2012	-18.7605	0
1.2953	6.23967	22.7128	25.2486	-19.0684	0
1.2960	-2.91573	20.8966	31.6588	-18.464	0
1.2967	-4.74293	17.5356	31.6588	-19.9808	0
1.2973	-5.96754	14.78	30.1352	-19.9808	0
1.2980	-3.52804	15.0932	34.4061	-18.156	0
1.2987	-1.07882	16.0117	41.1165	-17.8481	0
1.2993	-2.60472	14.78	46.3032	-18.7605	0
1.3000	-4.74293	12.9638	50.274	-17.2323	0
1.3007	-4.74293	15.4063	50.8819	-14.4952	0
1.3013	-2.60472	18.7464	47.2189	-15.0996	0
1.3020	-1.69113	16.6171	40.5085	-15.7155	0
1.3027	-2.91573	11.419	29.8273	-15.7155	0
1.3033	-2.91573	9.89511	15.1753	-19.0684	0
1.3040	-2.30343	12.0453	2.36249	-20.9045	0
1.3047	-3.82933	12.9638	-6.48722	-18.156	0
1.3053	-4.74293	12.3376	-12.5897	-14.4952	0
1.3060	-3.82933	12.0453	-17.4762	-15.0996	0
1.3067	-1.69113	11.1268	-18.0842	-19.0684	0
1.3073	-1.07882	10.2082	-16.8606	-22.7293	0
1.3080	-3.82933	10.2082	-19.6079	-22.1248	0
1.3087	-3.82933	8.99745	-22.055	-20.2887	0
1.3093	2.57556	8.68432	-18.0842	-21.509	0
1.3100	7.15327	11.7322	-7.71078	-23.6416	0
1.3107	0.748372	14.78	6.02549	-24.2575	0
1.3113	-8.70833	15.0932	17.9226	-25.4777	0
1.3120	-12.0711	14.78	25.5564	-26.698	0
1.3127	-12.3724	14.78	28.9116	-26.698	0
1.3133	-12.0711	16.9302	27.3879	-28.2262	0
1.3140	-7.49344	21.502	24.0327	-30.9747	0
1.3147	-1.38983	23.9445	25.2486	-33.7118	0
1.3153	2.27427	23.9445	28.6038	-35.8559	0
1.3160	4.71377	23.026	28.6038	-38.2965	0
1.3167	7.76557	18.7464	27.0801	-41.6494	0
1.3173	8.07658	15.6986	26.1643	-44.3979	0
1.3180	6.55068	14.1746	23.4171	-45.6182	0
1.3187	7.15327	9.28971	17.3146	-50.1914	0
1.3193	8.37788	5.32332	10.9044	-55.6884	0
1.3200	8.07658	5.01018	6.63343	-56.3042	0
1.3207	8.37788	0.14613	-0.38477	-54.776	0
1.3213	8.07658	-9.93686	-11.3738	-59.3492	0
1.3220	7.15327	-17.8697	-17.7764	-62.0977	0
1.3227	6.23967	-22.7546	-18.6921	-60.273	0
1.3233	5.32607	-24.5916	-23.8865	-62.4057	0
1.3240	5.93838	-24.5916	-30.9047	-66.3744	0
1.3247	9.29147	-25.197	-32.4284	-65.7586	0
1.3253	10.8174	-19.7067	-33.3441	-64.5383	0
1.3260	8.99018	-8.70519	-34.2599	-65.7586	0
1.3267	8.67917	-2.60947	-32.4284	-67.5947	0
1.3273	10.5161	4.71792	-33.0363	-69.4194	0
1.3280	10.8174	23.6314	-37.0071	-70.3432	0
1.3287	7.46428	44.3819	-37.9229	-70.3432	0
1.3293	0.748372	59.6421	-37.9229	-71.2556	0
1.3300	-7.79473	67.5748	-37.9229	-70.3432	0
1.3307	-11.4588	60.5606	-33.9521	-67.5947	0
1.3313	-8.40703	45.9058	-28.4576	-67.5947	0
1.3320	-4.13062	35.2383	-29.0732	-68.5071	0
1.3327	-2.91573	28.5163	-33.9521	-68.5071	0
[truncated: 48,472 more rows]
