# Supplementary material for: Identification of Haptic Based Guiding Using Hard Reins
Source: PLoS One. 2015 Jul 22;10(7):e0132020. doi: 10.1371/journal.pone.0132020 (PMC4511788; doi:10.1371/journal.pone.0132020)
Supplement: S3 File — (ZIP) [file pone.0132020.s003.zip › EMGData1/Subject2/T8/t8.txt]

0.0000	-7.49053	-0.151472	-42.4955	-7.78159	0
0.0007	-8.40293	1.0603	-47.0735	-6.24705	0
0.0013	-9.02101	-1.41374	-42.4955	-4.41551	0
0.0020	-8.40293	1.66619	-29.0697	-3.19778	0
0.0027	-4.73861	3.18091	-18.9983	-2.59386	0
0.0033	-2.9138	-1.71668	-11.6736	-0.762319	0
0.0040	-4.73861	-2.01963	-0.99451	6.56386	0
0.0047	-5.35669	2.27208	12.1235	13.5831	0
0.0053	-2.60476	2.57502	23.4183	14.5039	0
0.0060	-0.161878	1.96913	30.743	15.4147	0
0.0067	0.750525	3.7868	38.0676	21.2162	0
0.0073	1.66293	3.7868	46.9156	23.9586	0
0.0080	4.41485	3.18091	50.5779	21.5231	0
0.0087	5.63629	2.87797	49.0546	21.5231	0
0.0093	3.79677	2.57502	48.139	22.7409	0
0.0100	3.48773	2.57502	45.3923	22.7409	0
0.0107	4.41485	3.7868	42.0378	23.0478	0
0.0113	3.48773	3.48385	38.9832	20.9093	0
0.0120	0.750525	1.96913	30.743	15.4147	0
0.0127	0.132446	1.96913	19.4482	12.0585	0
0.0133	1.66293	4.99857	11.5158	12.0585	0
0.0140	1.66293	4.69563	3.27557	9.00922	0
0.0147	-1.69236	0.757359	-8.92691	2.90077	0
0.0153	-3.8262	0.454416	-17.7828	-1.36623	0
0.0160	-3.8262	1.96913	-24.4918	-4.1185	0
0.0167	-4.13524	-0.151472	-33.3476	-6.24705	0
0.0173	-5.66573	-0.454416	-37.9176	-7.16778	0
0.0180	-4.73861	1.66619	-38.8332	-8.0786	0
0.0187	-2.9138	0.757359	-43.1112	-10.8309	0
0.0193	-4.44428	-0.757359	-45.8579	-10.8309	0
0.0200	-5.66573	-0.757359	-42.4955	-7.16778	0
0.0207	-3.8262	-0.757359	-37.9176	-5.33623	0
0.0213	-2.9138	-0.757359	-29.9853	-3.50469	0
0.0220	-5.04765	-0.757359	-19.9139	1.98995	0
0.0227	-4.73861	-2.32257	-14.1205	5.03922	0
0.0233	-2.31044	-2.01963	-8.01133	5.65304	0
0.0240	-2.60476	-0.757359	2.97564	9.00922	0
0.0247	-2.9138	-1.0603	12.4314	12.9792	0
0.0253	-1.69236	-1.41374	17.0093	14.5039	0
0.0260	0.750525	-0.151472	24.3339	16.6324	0
0.0267	2.88437	0.151472	35.0131	18.464	0
0.0273	3.79677	-0.151472	40.8144	20.2955	0
0.0280	1.97197	1.36325	41.1222	23.9586	0
0.0287	0.441485	3.18091	44.1688	24.2655	0
0.0293	0.441485	2.27208	48.139	19.9985	0
0.0300	-0.470917	1.0603	46.3078	19.6916	0
0.0307	-1.089	1.36325	43.8689	22.127	0
0.0313	0.750525	0.757359	41.4221	17.2462	0
0.0320	1.97197	-0.151472	31.6586	11.1477	0
0.0327	1.66293	1.0603	19.756	9.31613	0
0.0333	1.66293	2.27208	13.6548	6.56386	0
0.0340	0.750525	3.18091	4.49897	2.90077	0
0.0347	0.132446	4.08974	-8.62698	1.37613	0
0.0353	-0.161878	3.18091	-15.036	-1.67314	0
0.0360	-2.9138	1.36325	-18.9983	-6.24705	0
0.0367	-6.57813	1.0603	-28.7697	-8.0786	0
0.0373	-6.26909	-0.151472	-37.9176	-8.69241	0
0.0380	-2.9138	-2.62551	-42.4955	-8.99932	0
0.0387	-2.0014	-2.01963	-43.1112	-10.217	0
0.0393	-2.9138	-0.757359	-40.0566	-10.8309	0
0.0400	-1.089	-0.454416	-39.4489	-8.99932	0
0.0407	1.66293	1.0603	-40.3645	-7.16778	0
0.0413	1.05956	0.151472	-33.3476	-6.55396	0
0.0420	1.35389	-3.53434	-21.745	-2.59386	0
0.0427	3.79677	-2.01963	-14.1205	0.772219	0
0.0433	4.70918	2.57502	-6.18017	0.158404	0
0.0440	6.23966	1.66619	4.49897	3.82149	0
0.0447	7.77014	-0.757359	15.1781	9.92004	0
0.0453	4.41485	1.0603	24.6417	11.1477	0
0.0460	3.48773	4.08974	32.5741	14.1969	0
0.0467	6.23966	4.08974	41.1222	19.9985	0
0.0473	4.70918	3.7868	49.6623	19.6916	0
0.0480	2.26629	5.95789	50.8857	17.86	0
0.0487	4.70918	7.16967	48.4468	20.2955	0
0.0493	4.41485	2.27208	52.4091	21.5231	0
0.0500	1.35389	-1.71668	55.7636	20.9093	0
0.0507	1.66293	0.151472	49.9702	19.9985	0
0.0513	-0.161878	1.36325	41.7299	15.4147	0
0.0520	-4.44428	1.0603	35.0131	10.2269	0
0.0527	-5.04765	4.39268	27.9962	9.00922	0
0.0533	-4.13524	5.65495	20.0638	6.25695	0
0.0540	-5.66573	1.36325	9.68463	0.158404	0
0.0547	-5.66573	0.454416	-3.13349	-5.33623	0
0.0553	-5.35669	2.87797	-12.5892	-8.0786	0
0.0560	-5.96005	3.18091	-19.9139	-8.99932	0
0.0567	-5.66573	2.57502	-29.0697	-9.91014	0
0.0573	-4.13524	2.87797	-35.4787	-13.2663	0
0.0580	-5.35669	3.7868	-38.8332	-15.4048	0
0.0587	-6.88717	5.30152	-42.8034	-15.4048	0
0.0593	-5.35669	5.65495	-42.8034	-16.3255	0
0.0600	-4.13524	3.7868	-37.01	-18.157	0
0.0607	-5.66573	3.7868	-35.4787	-17.2363	0
0.0613	-4.73861	4.39268	-36.3943	-13.8801	0
0.0620	-2.60476	3.48385	-27.8542	-8.99932	0
0.0627	-2.9138	4.69563	-15.336	-4.1185	0
0.0633	-2.60476	6.86673	-7.40357	-2.59386	0
0.0640	1.05956	4.69563	1.44441	-0.762319	0
0.0647	2.26629	3.18091	13.9547	5.34613	0
0.0653	1.05956	5.65495	23.1105	9.00922	0
0.0660	2.57533	6.56378	28.9118	8.3954	0
0.0667	4.70918	5.30152	34.4053	10.2269	0
0.0673	6.23966	5.30152	38.3754	12.6723	0
0.0680	8.99158	5.65495	42.0378	13.5831	0
0.0687	8.99158	5.30152	46.3078	15.4147	0
0.0693	7.15206	6.26084	47.2234	17.5531	0
0.0700	7.77014	5.95789	45.3923	16.0285	0
0.0707	8.07918	4.39268	43.5611	12.6723	0
0.0713	4.70918	4.69563	39.291	9.61314	0
0.0720	3.48773	4.69563	32.2663	6.25695	0
0.0727	2.57533	1.0603	23.1105	3.82149	0
0.0733	-1.089	-0.757359	12.1235	1.06923	0
0.0740	-2.31044	0.454416	-0.386754	-3.50469	0
0.0747	0.750525	0.151472	-11.6736	-8.0786	0
0.0753	0.441485	-1.41374	-21.4451	-11.4348	0
0.0760	-3.8262	-0.757359	-29.6853	-15.4048	0
0.0767	-5.66573	0.151472	-37.3099	-19.9886	0
0.0773	-5.04765	-1.0603	-44.3267	-21.2063	0
0.0780	-5.66573	-2.01963	-49.2124	-20.5925	0
0.0787	-8.10861	-2.32257	-50.7358	-20.8994	0
0.0793	-7.49053	-3.53434	-49.8202	-20.8994	0
0.0800	-4.73861	-4.44318	-48.6047	-17.2363	0
0.0807	-4.73861	-4.14023	-46.4657	-13.5732	0
0.0813	-6.57813	-5.04906	-41.58	-13.2663	0
0.0820	-5.35669	-7.16967	-32.4321	-9.91014	0
0.0827	-3.53188	-5.35201	-22.3607	-4.41551	0
0.0833	-3.53188	-2.32257	-15.036	-3.19778	0
0.0840	-2.60476	-3.53434	-7.40357	-4.41551	0
0.0847	-0.470917	-5.35201	3.58339	-2.59386	0
0.0853	1.66293	-4.14023	13.9547	3.82149	0
0.0860	4.41485	-5.04906	20.9794	8.0885	0
0.0867	4.10581	-6.26084	27.6884	8.3954	0
0.0873	2.88437	-4.44318	33.4897	10.5339	0
0.0880	5.32725	-4.44318	36.8442	14.8108	0
0.0887	8.07918	-7.16967	40.2066	13.89	0
0.0893	7.4611	-6.56378	42.6455	9.92004	0
0.0900	7.15206	-6.26084	41.1222	10.2269	0
0.0907	6.23966	-7.16967	38.0676	10.5339	0
0.0913	5.63629	-7.47261	33.4897	6.87077	0
0.0920	6.5487	-7.47261	23.4183	3.82149	0
0.0927	4.70918	-7.77556	13.3469	1.06923	0
0.0933	3.19341	-7.16967	8.16129	-2.59386	0
0.0940	4.41485	-9.64371	-0.99451	-5.33623	0
0.0947	2.26629	-11.1584	-14.1205	-8.0786	0
0.0953	-2.31044	-7.77556	-21.4451	-13.2663	0
0.0960	-2.60476	-7.16967	-25.4074	-17.8501	0
0.0967	-2.0014	-11.1584	-33.6476	-17.2363	0
0.0973	-2.0014	-9.94665	-41.58	-16.6225	0
0.0980	-0.161878	-8.0785	-44.3267	-19.3748	0
0.0987	-1.69236	-11.4614	-46.1579	-21.5132	0
0.0993	-5.66573	-11.7643	-49.5203	-19.9886	0
0.1000	-4.44428	-7.47261	-48.9046	-16.6225	0
0.1007	-2.9138	-7.16967	-43.1112	-14.8009	0
0.1013	-7.49053	-9.03782	-38.2255	-15.0979	0
0.1020	-10.8458	-5.95789	-32.1242	-14.494	0
0.1027	-8.71197	-3.2314	-21.745	-9.30623	0
0.1033	-6.57813	-4.14023	-12.8971	-2.89087	0
0.1040	-6.88717	-5.04906	-3.74125	0.772219	0
0.1047	-9.02101	-3.83729	10.6002	2.90077	0
0.1053	-9.62438	-2.92846	22.5028	6.25695	0
0.1060	-7.79957	-3.53434	27.9962	11.1477	0
0.1067	-5.35669	-2.92846	34.4053	14.8108	0
0.1073	-3.8262	-2.62551	41.7299	13.89	0
0.1080	-4.13524	-3.53434	44.7845	12.3654	0
0.1087	-5.04765	-3.53434	44.1688	14.8108	0
0.1093	-4.13524	-1.71668	41.7299	14.8108	0
0.1100	-3.53188	-1.71668	39.291	12.6723	0
0.1107	-5.35669	-3.53434	38.0676	14.1969	0
0.1113	-4.73861	-2.32257	34.7131	14.5039	0
0.1120	-2.0014	1.0603	26.7728	8.3954	0
0.1127	-3.53188	1.66619	19.1483	3.82149	0
0.1133	-5.66573	-0.454416	13.6548	2.90077	0
0.1140	-4.73861	-0.454416	4.8068	-0.455411	0
0.1147	-5.35669	-0.151472	-7.7114	-5.02932	0
0.1153	-6.57813	-1.41374	-19.6139	-6.86087	0
0.1160	-5.96005	-0.757359	-28.7697	-8.69241	0
0.1167	-5.35669	-0.151472	-36.7021	-12.0486	0
0.1173	-6.57813	-2.62551	-41.8878	-14.494	0
0.1180	-6.57813	-1.71668	-45.2423	-14.8009	0
0.1187	-5.35669	0.757359	-47.989	-15.4048	0
0.1193	-5.35669	-1.41374	-47.0735	-16.0186	0
0.1200	-7.79957	-2.62551	-42.4955	-15.0979	0
0.1207	-7.18149	0.151472	-38.5333	-13.5732	0
0.1213	-2.9138	-1.71668	-33.6476	-11.1378	0
0.1220	-1.089	-3.83729	-23.884	-5.33623	0
0.1227	-2.0014	-0.151472	-14.1205	-1.36623	0
0.1233	-0.779957	-0.151472	-7.7114	-1.05933	0
0.1240	1.05956	-4.14023	1.44441	2.29686	0
0.1247	-0.161878	-1.0603	12.1235	8.70231	0
0.1253	0.750525	2.57502	20.0638	11.1477	0
0.1260	4.10581	0.151472	28.604	12.3654	0
0.1267	5.63629	-0.454416	38.3754	15.7216	0
0.1273	4.70918	0.757359	43.8689	17.86	0
0.1280	5.32725	-2.62551	45.3923	19.3847	0
0.1287	6.5487	-5.04906	49.9702	22.127	0
0.1293	6.23966	-2.32257	53.6325	21.2162	0
0.1300	5.93062	0.151472	50.278	16.6324	0
0.1307	8.07918	1.36325	45.3923	15.4147	0
0.1313	8.99158	1.96913	43.2533	15.1078	0
0.1320	5.01821	-0.151472	37.152	10.5339	0
0.1327	1.35389	-1.71668	26.1651	7.17768	0
0.1333	3.48773	-0.151472	17.0093	5.95995	0
0.1340	4.41485	1.0603	7.24571	1.06923	0
0.1347	0.750525	-0.151472	-5.26459	-4.41551	0
0.1353	-2.0014	-2.01963	-14.1205	-5.33623	0
0.1360	-0.779957	-2.62551	-19.6139	-9.91014	0
0.1367	-0.779957	-2.01963	-28.7697	-15.4048	0
0.1373	-2.60476	-2.32257	-36.3943	-13.2663	0
0.1380	-2.60476	-1.41374	-38.2255	-10.8309	0
0.1387	-1.089	0.454416	-39.7488	-14.494	0
0.1393	-1.69236	0.757359	-41.58	-15.7117	0
0.1400	-1.69236	0.151472	-39.1411	-12.6624	0
0.1407	-0.470917	0.151472	-33.3476	-10.8309	0
0.1413	-1.38332	1.0603	-29.6853	-9.91014	0
0.1420	-1.089	1.96913	-23.884	-6.55396	0
0.1427	2.88437	1.36325	-12.2893	-3.19778	0
0.1433	2.57533	0.151472	1.75223	1.06923	0
0.1440	0.132446	0.757359	12.4314	4.73232	0
0.1447	3.19341	1.0603	18.8404	7.79149	0
0.1453	5.93062	-1.71668	27.9962	10.2269	0
0.1460	5.01821	-1.41374	39.291	12.6723	0
0.1467	7.15206	1.36325	46.6157	15.1078	0
0.1473	9.59494	1.0603	49.0546	17.86	0
0.1480	6.5487	-0.151472	51.8013	18.464	0
0.1487	5.32725	0.454416	55.4636	17.86	0
0.1493	8.07918	-0.151472	55.7636	18.1669	0
0.1500	7.4611	-0.454416	54.2402	17.5531	0
0.1507	5.32725	1.36325	51.8013	16.0285	0
0.1513	5.01821	0.757359	45.3923	14.5039	0
0.1520	3.79677	-0.757359	33.7975	11.1477	0
0.1527	0.750525	1.0603	24.6417	7.17768	0
0.1533	-1.089	3.48385	18.8404	5.65304	0
0.1540	-1.69236	2.87797	9.99245	2.29686	0
0.1547	-2.31044	1.96913	-1.60227	-3.50469	0
0.1553	-4.13524	2.57502	-9.23473	-7.16778	0
0.1560	-5.66573	1.96913	-15.336	-7.78159	0
0.1567	-6.88717	2.57502	-24.7996	-8.99932	0
0.1573	-6.88717	4.39268	-32.732	-12.3555	0
0.1580	-6.88717	1.96913	-36.3943	-13.8801	0
0.1587	-9.62438	-1.0603	-39.7488	-13.5732	0
0.1593	-11.7582	-0.454416	-41.58	-14.8009	0
0.1600	-9.62438	1.0603	-40.0566	-16.0186	0
0.1607	-6.57813	1.96913	-36.0944	-11.4348	0
0.1613	-5.04765	2.27208	-26.9386	-5.33623	0
0.1620	-2.31044	1.0603	-16.8672	-3.81159	0
0.1627	0.441485	-0.757359	-10.4581	-2.59386	0
0.1633	-1.089	1.0603	-3.13349	2.29686	0
0.1640	-1.089	3.18091	8.76905	6.87077	0
0.1647	2.88437	1.0603	21.895	8.3954	0
0.1653	4.41485	-2.32257	34.0975	10.5339	0
0.1660	2.57533	-0.757359	42.0378	14.8108	0
0.1667	1.66293	1.36325	46.9156	18.464	0
0.1673	1.35389	-1.71668	55.1558	18.7709	0
0.1680	2.88437	-3.83729	61.8727	17.5531	0
0.1687	5.01821	-0.151472	60.6493	17.2462	0
0.1693	3.79677	1.36325	57.2948	17.86	0
0.1700	2.57533	-1.71668	57.2948	18.7709	0
0.1707	2.88437	-1.71668	55.4636	16.9393	0
0.1713	-0.161878	1.36325	50.278	13.89	0
0.1720	-2.31044	3.18091	41.1222	11.4447	0
0.1727	0.750525	3.7868	28.604	8.3954	0
0.1733	1.97197	1.96913	19.4482	3.20768	0
0.1740	-0.779957	-0.151472	13.6548	-1.98005	0
0.1747	-1.089	0.151472	4.49897	-5.33623	0
0.1753	-0.779957	0.151472	-6.79581	-8.99932	0
0.1760	-1.38332	-0.151472	-17.7828	-11.4348	0
0.1767	-1.69236	1.96913	-27.8542	-13.2663	0
0.1773	-2.60476	1.96913	-33.0398	-15.7117	0
0.1780	-3.8262	1.0603	-35.4787	-17.8501	0
0.1787	-3.8262	2.57502	-37.9176	-17.8501	0
0.1793	-5.04765	0.757359	-37.9176	-17.5432	0
0.1800	-6.57813	-3.53434	-37.01	-18.761	0
0.1807	-3.53188	-1.41374	-37.3099	-17.5432	0
0.1813	-0.470917	3.48385	-32.4321	-13.5732	0
0.1820	-2.31044	3.48385	-22.9684	-10.217	0
0.1827	-2.9138	1.0603	-14.1205	-7.47468	0
0.1833	-1.089	-0.454416	-6.48799	-3.50469	0
0.1840	0.441485	-0.757359	2.35999	-0.148504	0
0.1847	1.35389	0.757359	13.3469	1.98995	0
0.1853	1.05956	1.66619	24.9417	4.73232	0
0.1860	-0.161878	2.27208	32.2663	7.17768	0
0.1867	1.66293	2.87797	38.3754	9.31613	0
0.1873	3.48773	2.87797	46	11.4447	0
0.1880	2.88437	2.87797	48.4468	12.0585	0
0.1887	2.26629	3.48385	49.0546	11.4447	0
0.1893	3.19341	2.27208	53.0247	11.4447	0
0.1900	3.19341	1.96913	51.4935	12.6723	0
0.1907	1.05956	4.39268	43.5611	12.6723	0
0.1913	-1.38332	5.30152	40.5065	9.00922	0
0.1920	-0.470917	3.7868	35.3209	3.82149	0
0.1927	2.88437	2.87797	22.5028	0.772219	0
0.1933	1.66293	2.87797	11.208	-1.98005	0
0.1940	-2.9138	2.87797	1.44441	-5.64314	0
0.1947	-3.8262	3.7868	-10.4581	-8.69241	0
0.1953	-1.089	2.57502	-18.9983	-12.0486	0
0.1960	-0.161878	1.0603	-28.1541	-16.6225	0
0.1967	-2.0014	0.151472	-37.6177	-19.3748	0
0.1973	-3.53188	0.454416	-40.6644	-18.157	0
0.1980	-4.44428	2.87797	-42.8034	-16.9294	0
0.1987	-3.8262	5.65495	-49.8202	-18.761	0
0.1993	-2.60476	4.08974	-51.6514	-18.4541	0
0.2000	-2.0014	2.57502	-47.6891	-13.8801	0
0.2007	-1.089	4.39268	-46.1579	-12.3555	0
0.2013	-0.779957	6.56378	-41.28	-13.8801	0
0.2020	-1.38332	5.30152	-31.5165	-11.1378	0
0.2027	-1.69236	1.96913	-22.6606	-8.0786	0
0.2033	-1.089	-0.151472	-12.2893	-8.3855	0
0.2040	-1.089	-1.0603	-0.386754	-6.55396	0
0.2047	-1.69236	-2.32257	8.76905	-2.59386	0
0.2053	-1.38332	-2.62551	17.3171	0.465311	0
0.2060	-0.161878	-1.41374	26.4729	4.73232	0
0.2067	1.05956	-1.71668	33.1819	8.0885	0
0.2073	1.05956	-1.71668	37.152	8.3954	0
0.2080	1.66293	-0.454416	42.9533	10.8408	0
0.2087	1.97197	0.757359	47.5312	12.9792	0
0.2093	1.66293	-0.151472	47.8312	10.5339	0
0.2100	1.66293	-0.454416	44.4767	9.92004	0
0.2107	2.26629	-0.151472	41.7299	9.92004	0
0.2113	0.750525	0.151472	38.0676	5.65304	0
0.2120	0.750525	0.454416	28.9118	2.90077	0
0.2127	1.66293	0.454416	17.9249	3.82149	0
0.2133	-0.470917	-0.454416	12.1235	1.06923	0
0.2140	-1.38332	-0.454416	3.58339	-4.41551	0
0.2147	1.66293	0.151472	-9.54256	-8.0786	0
0.2153	1.66293	-0.757359	-16.8672	-12.9693	0
0.2160	-2.31044	-2.32257	-21.1373	-18.761	0
0.2167	-2.9138	-2.01963	-31.8164	-20.8994	0
0.2173	-1.69236	-1.41374	-42.4955	-19.9886	0
0.2180	-3.53188	-2.32257	-46.7735	-18.157	0
0.2187	-3.53188	-2.62551	-47.6891	-17.5432	0
0.2193	-1.38332	-0.757359	-46.1579	-18.157	0
0.2200	-3.8262	-1.41374	-44.3267	-18.157	0
0.2207	-6.88717	-3.53434	-44.3267	-17.2363	0
0.2213	-5.66573	-2.92846	-39.4489	-16.3255	0
0.2220	-3.22284	-2.62551	-29.9853	-12.9693	0
0.2227	-2.0014	-3.53434	-22.0529	-6.24705	0
0.2233	-2.31044	-2.01963	-13.8126	-1.05933	0
0.2240	-4.73861	-1.41374	-1.30233	1.06923	0
0.2247	-6.26909	-5.04906	10.6002	3.51459	0
0.2253	-4.44428	-3.83729	17.9249	8.0885	0
0.2260	-4.13524	1.66619	21.895	13.89	0
0.2267	-5.96005	-0.151472	29.2196	16.6324	0
0.2273	-5.66573	-4.44318	41.4221	14.8108	0
0.2280	-3.22284	-2.62551	48.4468	14.8108	0
0.2287	-2.9138	-0.454416	46.6157	19.0778	0
0.2293	-3.22284	-2.32257	44.4767	19.9985	0
0.2300	-2.0014	-1.71668	44.4767	17.5531	0
0.2307	-0.470917	0.454416	42.0378	17.86	0
0.2313	-0.779957	-0.757359	36.5443	16.3354	0
0.2320	-1.089	-2.01963	29.2196	10.2269	0
0.2327	-2.9138	-2.32257	17.9249	6.87077	0
0.2333	-4.13524	-4.14023	6.93789	6.56386	0
0.2340	-3.53188	-3.2314	-0.99451	1.98995	0
0.2347	-2.31044	-0.454416	-11.6736	-4.41551	0
0.2353	-2.60476	-1.71668	-24.1918	-7.78159	0
0.2360	-2.31044	-3.2314	-33.6476	-7.78159	0
0.2367	-2.60476	-1.71668	-41.58	-7.78159	0
0.2373	-4.73861	-1.41374	-48.6047	-12.6624	0
0.2380	-4.73861	-2.62551	-51.3514	-16.6225	0
0.2387	-2.60476	-2.01963	-51.6514	-14.494	0
0.2393	-1.69236	-2.32257	-52.8748	-12.9693	0
0.2400	-2.9138	-2.92846	-51.6514	-16.0186	0
0.2407	-3.53188	-2.92846	-47.0735	-16.0186	0
0.2413	-3.53188	-4.14023	-41.28	-11.7417	0
0.2420	-1.69236	-4.74612	-32.1242	-7.16778	0
0.2427	0.441485	-3.53434	-20.5295	-2.59386	0
0.2433	-0.161878	-3.53434	-11.0659	-0.762319	0
0.2440	1.05956	-5.04906	-1.91009	0.772219	0
0.2447	6.5487	-4.44318	11.208	6.56386	0
0.2453	8.07918	-4.14023	23.4183	10.2269	0
0.2460	3.79677	-4.44318	32.5741	9.61314	0
0.2467	2.57533	-3.53434	40.2066	13.89	0
0.2473	5.01821	-4.14023	46.9156	19.3847	0
0.2480	3.48773	-5.04906	50.278	18.7709	0
0.2487	-0.161878	-3.53434	54.5481	17.5531	0
0.2493	-1.089	-3.53434	57.9026	17.86	0
0.2500	-1.089	-4.14023	55.7636	17.2462	0
0.2507	-2.9138	-2.62551	52.1091	16.3354	0
0.2513	-2.9138	-1.71668	49.0546	13.89	0
0.2520	-1.38332	-1.71668	40.2066	8.70231	0
0.2527	-2.9138	-2.01963	27.9962	4.42541	0
0.2533	-5.04765	-2.62551	19.1483	1.98995	0
0.2540	-3.53188	-1.0603	8.46122	-0.762319	0
0.2547	-3.22284	1.66619	-6.79581	-6.24705	0
0.2553	-7.49053	-0.151472	-17.7828	-11.1378	0
0.2560	-11.1549	-1.41374	-24.4918	-10.524	0
0.2567	-10.8458	1.36325	-34.5632	-8.3855	0
0.2573	-9.33005	1.66619	-42.4955	-12.0486	0
0.2580	-7.49053	0.454416	-45.2423	-16.0186	0
0.2587	-5.96005	1.96913	-48.9046	-16.3255	0
0.2593	-7.18149	1.96913	-51.9592	-17.5432	0
0.2600	-9.33005	1.66619	-50.7358	-15.7117	0
0.2607	-9.02101	3.7868	-48.6047	-10.8309	0
0.2613	-4.73861	3.7868	-44.0268	-11.1378	0
0.2620	-0.161878	4.69563	-37.01	-9.91014	0
0.2627	1.05956	9.89616	-29.9853	-3.50469	0
0.2633	-0.470917	9.59322	-20.8294	-2.89087	0
0.2640	-0.161878	4.69563	-7.7114	-5.02932	0
0.2647	3.48773	5.65495	3.89122	1.06923	0
0.2653	5.63629	7.47261	11.5158	7.17768	0
0.2660	4.41485	4.69563	17.9249	7.48458	0
0.2667	3.48773	4.99857	23.1105	11.7516	0
0.2673	3.48773	7.47261	29.8274	15.7216	0
0.2680	2.26629	6.56378	37.152	13.89	0
0.2687	1.66293	5.65495	41.1222	12.9792	0
0.2693	2.57533	8.38144	40.2066	14.5039	0
0.2700	3.19341	9.29028	37.4599	12.9792	0
0.2707	3.48773	7.16967	33.7975	12.0585	0
0.2713	3.48773	5.95789	27.0807	12.0585	0
0.2720	1.97197	6.86673	17.0093	8.3954	0
0.2727	1.66293	8.68439	10.6002	2.90077	0
0.2733	2.26629	9.29028	5.72238	-0.762319	0
0.2740	2.57533	8.38144	-6.18017	-3.81159	0
0.2747	2.88437	7.47261	-21.1373	-8.0786	0
0.2753	2.57533	7.47261	-29.3775	-12.3555	0
0.2760	-0.161878	6.86673	-35.1788	-16.3255	0
0.2767	-2.60476	6.86673	-45.5501	-17.5432	0
0.2773	-2.31044	6.56378	-53.4825	-15.4048	0
0.2780	-3.8262	5.30152	-55.9293	-14.187	0
0.2787	-4.44428	5.95789	-57.1448	-16.0186	0
0.2793	-2.0014	6.26084	-57.1448	-16.9294	0
0.2800	-2.0014	3.18091	-53.7903	-15.0979	0
0.2807	-4.13524	3.18091	-51.0436	-13.5732	0
0.2813	-3.53188	7.16967	-47.3813	-12.6624	0
0.2820	-0.161878	7.47261	-37.01	-9.30623	0
0.2827	-0.470917	4.39268	-24.1918	-3.81159	0
0.2833	-3.8262	4.39268	-18.6984	-0.455411	0
0.2840	-4.13524	5.95789	-13.5048	1.68304	0
0.2847	-2.60476	5.30152	0.228895	5.95995	0
0.2853	-3.22284	4.99857	13.3469	10.8408	0
0.2860	-2.0014	6.56378	19.4482	12.3654	0
0.2867	2.57533	5.95789	28.604	14.8108	0
0.2873	1.05956	4.08974	38.6754	19.3847	0
0.2880	-3.8262	3.7868	41.7299	20.2955	0
0.2887	-2.0014	3.7868	41.1222	18.464	0
0.2893	3.19341	3.18091	40.8144	20.2955	0
0.2900	4.41485	4.39268	39.8988	22.127	0
0.2907	3.48773	4.08974	38.0676	19.3847	0
0.2913	3.19341	3.18091	33.1819	16.3354	0
0.2920	4.10581	4.69563	22.5028	13.5831	0
0.2927	3.48773	3.7868	13.3469	9.00922	0
0.2933	3.19341	-1.41374	7.24571	4.73232	0
0.2940	5.93062	-0.757359	-3.13349	1.06923	0
0.2947	7.15206	3.48385	-16.8672	-3.81159	0
0.2953	2.57533	2.57502	-25.7152	-7.78159	0
0.2960	-2.31044	2.27208	-33.3476	-8.0786	0
0.2967	-1.38332	5.65495	-42.4955	-8.3855	0
0.2973	-0.161878	4.39268	-47.0735	-10.8309	0
0.2980	-0.779957	1.66619	-49.2124	-13.5732	0
0.2987	-1.089	3.7868	-52.267	-13.8801	0
0.2993	-1.089	5.65495	-50.7358	-12.6624	0
0.3000	-2.31044	4.08974	-46.1579	-10.8309	0
0.3007	-2.9138	2.57502	-46.7735	-9.91014	0
0.3013	-3.22284	1.0603	-46.1579	-8.99932	0
0.3020	-3.8262	-0.757359	-36.0944	-7.47468	0
0.3027	-3.8262	-2.32257	-23.5762	-2.28696	0
0.3033	-2.9138	-2.01963	-14.1205	3.82149	0
0.3040	-2.0014	1.0603	-4.65683	5.65304	0
0.3047	-0.161878	3.7868	5.41455	7.48458	0
0.3053	1.97197	3.18091	17.0093	13.89	0
0.3060	2.57533	3.7868	28.3041	18.464	0
0.3067	2.57533	4.08974	35.6287	19.3847	0
0.3073	3.48773	2.27208	40.8144	20.9093	0
0.3080	4.41485	3.18091	46.3078	21.8201	0
0.3087	4.10581	5.95789	49.0546	21.5231	0
0.3093	5.32725	3.7868	48.139	21.2162	0
0.3100	4.70918	0.454416	46.9156	20.6024	0
0.3107	1.66293	2.27208	45.0844	21.2162	0
0.3113	0.132446	3.7868	42.6455	20.2955	0
0.3120	0.132446	3.18091	35.9286	13.89	0
0.3127	-0.470917	2.27208	23.7262	9.31613	0
0.3133	-0.161878	1.66619	13.0391	9.00922	0
0.3140	0.132446	0.757359	6.93789	6.25695	0
0.3147	-2.60476	-0.757359	-2.51785	1.06923	0
0.3153	-5.35669	-2.01963	-15.036	-2.28696	0
0.3160	-5.66573	-0.151472	-24.1918	-6.24705	0
0.3167	-5.66573	1.36325	-30.6009	-10.524	0
0.3173	-5.35669	-0.454416	-34.871	-10.524	0
0.3180	-4.13524	-1.71668	-37.9176	-9.91014	0
0.3187	-3.53188	-1.41374	-42.8034	-10.8309	0
0.3193	-2.9138	-3.53434	-46.4657	-10.8309	0
0.3200	-2.0014	-3.53434	-47.0735	-8.99932	0
0.3207	-2.9138	-0.151472	-45.8579	-6.55396	0
0.3213	-3.22284	-0.151472	-38.8332	-3.81159	0
0.3220	-1.089	-1.41374	-26.9386	-1.67314	0
0.3227	0.441485	0.151472	-17.475	-0.148504	0
0.3233	-0.779957	-0.454416	-8.92691	1.37613	0
0.3240	-1.089	-1.0603	1.44441	3.82149	0
0.3247	1.66293	-1.0603	10.2924	9.31613	0
0.3253	2.26629	-4.14023	20.0638	15.1078	0
0.3260	1.05956	-5.95789	33.4897	17.86	0
0.3267	1.35389	-3.53434	39.8988	16.9393	0
0.3273	1.97197	-2.62551	38.9832	17.5531	0
0.3280	2.57533	-2.62551	41.1222	20.9093	0
0.3287	4.41485	-2.62551	46.3078	23.6517	0
0.3293	5.32725	-5.35201	49.0546	22.7409	0
0.3300	1.35389	-6.26084	49.0546	20.9093	0
0.3307	-1.38332	-1.71668	45.0844	19.3847	0
0.3313	0.750525	-1.71668	39.291	16.3354	0
0.3320	2.57533	-4.44318	32.2663	12.9792	0
0.3327	0.132446	-3.2314	24.3339	10.5339	0
0.3333	-1.69236	-2.62551	17.3171	5.03922	0
0.3340	-1.089	-4.44318	6.93789	-0.148504	0
0.3347	-1.089	-3.2314	-5.88023	-1.36623	0
0.3353	-2.0014	-2.62551	-12.2893	-2.28696	0
0.3360	-5.66573	-4.74612	-18.3905	-5.95005	0
0.3367	-8.40293	-5.35201	-31.5165	-10.8309	0
0.3373	-6.88717	-4.44318	-40.9722	-15.4048	0
0.3380	-5.66573	-4.44318	-40.9722	-14.494	0
0.3387	-9.02101	-4.14023	-42.4955	-11.1378	0
0.3393	-9.02101	-3.2314	-44.6345	-12.6624	0
0.3400	-3.8262	-3.2314	-43.1112	-13.5732	0
0.3407	-3.22284	-3.53434	-40.9722	-10.8309	0
0.3413	-6.26909	-4.74612	-37.01	-11.1378	0
0.3420	-3.8262	-4.44318	-26.9386	-9.91014	0
0.3427	0.132446	-3.2314	-16.8672	-1.67314	0
0.3433	0.132446	-4.44318	-8.01133	2.90077	0
0.3440	-0.161878	-7.77556	3.27557	3.51459	0
0.3447	0.132446	-8.0785	14.2625	7.79149	0
0.3453	1.66293	-6.26084	21.895	11.4447	0
0.3460	3.48773	-6.26084	31.3507	12.6723	0
0.3467	4.70918	-5.65495	40.2066	14.8108	0
0.3473	4.41485	-4.14023	45.7001	15.7216	0
0.3480	3.48773	-2.62551	51.8013	15.4147	0
0.3487	4.41485	-2.92846	56.0714	16.9393	0
0.3493	8.3735	-5.04906	54.2402	15.7216	0
0.3500	8.99158	-7.16967	51.1936	12.9792	0
0.3507	4.41485	-6.86673	49.0546	12.9792	0
0.3513	2.57533	-5.95789	41.7299	10.2269	0
0.3520	4.10581	-6.26084	32.5741	1.98995	0
0.3527	2.57533	-5.65495	26.1651	-1.67314	0
0.3533	-1.69236	-4.44318	17.617	0.158404	0
0.3540	-3.22284	-4.14023	4.19115	-2.59386	0
0.3547	-2.9138	-2.62551	-7.40357	-9.60324	0
0.3553	-2.9138	-0.454416	-15.036	-11.7417	0
0.3560	-4.73861	-1.0603	-22.6606	-12.6624	0
0.3567	-6.57813	-3.2314	-29.9853	-18.4541	0
0.3573	-5.66573	-3.83729	-35.4787	-22.424	0
0.3580	-4.44428	-3.83729	-41.8878	-20.8994	0
0.3587	-5.04765	-2.01963	-46.1579	-21.8201	0
0.3593	-5.04765	-0.454416	-42.4955	-24.8694	0
0.3600	-2.9138	-2.62551	-36.7021	-23.0379	0
0.3607	-2.0014	-5.35201	-37.01	-19.9886	0
0.3613	-3.8262	-4.44318	-36.0944	-19.0679	0
0.3620	-5.66573	-2.62551	-26.9386	-14.8009	0
0.3627	-2.0014	-2.62551	-17.1671	-7.16778	0
0.3633	2.26629	-4.74612	-8.92691	-3.81159	0
0.3640	1.35389	-6.26084	2.66781	-3.19778	0
0.3647	-0.470917	-5.35201	13.9547	1.06923	0
0.3653	1.35389	-3.83729	22.8106	6.56386	0
0.3660	4.10581	-3.53434	30.743	9.31613	0
0.3667	3.48773	-1.71668	35.9286	9.92004	0
0.3673	1.97197	-0.757359	41.1222	9.92004	0
0.3680	2.88437	-2.62551	46.3078	12.3654	0
0.3687	5.32725	-2.62551	47.5312	15.4147	0
0.3693	5.32725	-0.151472	48.139	15.1078	0
0.3700	3.48773	-0.454416	47.8312	12.9792	0
0.3707	3.79677	-2.32257	42.9533	12.0585	0
0.3713	3.48773	-2.62551	38.9832	9.00922	0
0.3720	1.66293	-2.32257	33.4897	4.73232	0
0.3727	1.66293	-2.01963	19.4482	1.98995	0
0.3733	2.88437	-2.92846	7.85347	-0.455411	0
0.3740	1.97197	-4.44318	2.35999	-3.19778	0
0.3747	0.750525	-4.44318	-9.54256	-5.02932	0
0.3753	-1.38332	-3.53434	-23.2763	-7.16778	0
0.3760	-5.04765	-5.65495	-29.0697	-9.91014	0
0.3767	-4.73861	-6.56378	-34.2632	-11.7417	0
0.3773	-2.31044	-5.65495	-40.3645	-12.9693	0
0.3780	-4.44428	-5.65495	-41.58	-15.4048	0
0.3787	-5.35669	-5.35201	-43.719	-16.3255	0
0.3793	-1.089	-4.14023	-47.0735	-16.0186	0
0.3800	-0.161878	-5.35201	-44.9424	-15.0979	0
0.3807	-2.0014	-6.26084	-40.0566	-12.6624	0
0.3813	-1.089	-5.35201	-34.871	-8.69241	0
0.3820	0.132446	-5.35201	-26.023	-4.72242	0
0.3827	-1.38332	-4.74612	-15.336	-2.28696	0
0.3833	-2.31044	-3.53434	-3.43343	-0.455411	0
0.3840	-1.69236	-5.65495	9.99245	0.465311	0
0.3847	-0.161878	-6.86673	19.756	2.90077	0
0.3853	2.88437	-4.44318	25.8572	8.3954	0
0.3860	3.48773	-5.95789	33.4897	14.8108	0
0.3867	1.66293	-8.0785	39.8988	16.0285	0
0.3873	2.57533	-5.65495	44.1688	14.8108	0
0.3880	5.01821	-5.95789	49.9702	16.3354	0
0.3887	2.57533	-7.47261	54.848	20.2955	0
0.3893	-0.161878	-3.53434	54.2402	19.6916	0
0.3900	0.132446	-0.454416	50.8857	16.6324	0
0.3907	1.05956	-2.01963	48.139	15.7216	0
0.3913	-0.161878	-1.71668	42.6455	14.8108	0
0.3920	-3.8262	0.757359	32.5741	11.1477	0
0.3927	-6.88717	0.151472	22.5028	8.70231	0
0.3933	-3.8262	-0.151472	15.1781	5.95995	0
0.3940	-0.470917	1.0603	4.8068	1.06923	0
0.3947	-4.13524	1.36325	-6.79581	-0.762319	0
0.3953	-7.18149	0.757359	-14.1205	-1.67314	0
0.3960	-4.73861	-0.151472	-23.884	-8.99932	0
0.3967	-2.60476	-1.41374	-34.871	-15.4048	0
0.3973	-2.31044	-0.757359	-37.9176	-14.8009	0
0.3980	-3.22284	1.0603	-39.4489	-13.8801	0
0.3987	-5.66573	0.757359	-43.719	-12.9693	0
0.3993	-5.96005	-2.01963	-41.8878	-11.1378	0
0.4000	-3.8262	-1.71668	-38.8332	-11.7417	0
0.4007	-2.9138	0.454416	-40.9722	-10.8309	0
0.4013	-0.470917	1.0603	-36.0944	-6.86087	0
0.4020	2.88437	1.96913	-24.4918	-4.41551	0
0.4027	1.35389	3.7868	-15.9516	-2.59386	0
0.4033	-0.779957	0.757359	-7.7114	2.29686	0
0.4040	2.88437	-2.92846	2.06006	5.65304	0
0.4047	3.79677	-0.757359	11.5158	7.17768	0
0.4053	-0.779957	1.96913	22.1949	9.00922	0
0.4060	-1.089	2.57502	30.743	12.0585	0
0.4067	1.35389	3.7868	36.2365	14.5039	0
0.4073	-0.161878	5.95789	43.5611	15.1078	0
0.4080	-2.0014	4.69563	49.6623	15.4147	0
0.4087	0.132446	0.757359	51.1936	18.464	0
0.4093	4.10581	-1.0603	51.1936	20.6024	0
0.4100	4.41485	0.151472	47.8312	20.2955	0
0.4107	1.05956	1.0603	42.6455	19.3847	0
0.4113	-0.161878	1.96913	39.591	15.1078	0
0.4120	1.66293	2.57502	32.5741	10.2269	0
0.4127	0.441485	2.27208	22.5028	9.00922	0
0.4133	-2.9138	3.18091	14.5704	5.95995	0
0.4140	-2.9138	6.56378	3.58339	1.06923	0
0.4147	-0.470917	5.65495	-9.23473	-0.762319	0
0.4153	0.441485	1.0603	-15.336	-2.59386	0
0.4160	-2.0014	-1.71668	-22.9684	-8.0786	0
0.4167	-3.8262	-0.151472	-35.1788	-10.8309	0
0.4173	-0.470917	3.18091	-40.3645	-9.60324	0
0.4180	-0.161878	3.7868	-41.28	-9.91014	0
0.4187	-5.66573	0.454416	-44.9424	-10.8309	0
0.4193	-8.10861	-1.41374	-43.719	-9.91014	0
0.4200	-6.26909	0.151472	-37.6177	-9.91014	0
0.4207	-6.57813	-0.757359	-36.0944	-10.8309	0
0.4213	-6.88717	-2.92846	-32.732	-9.60324	0
0.4220	-5.96005	-2.92846	-23.2763	-4.1185	0
0.4227	-6.88717	-2.62551	-15.6438	0.465311	0
0.4233	-5.66573	-3.83729	-10.4581	0.158404	0
0.4240	-2.9138	-4.74612	-0.0789293	2.29686	0
0.4247	-3.8262	-5.04906	12.1235	9.92004	0
0.4253	-0.779957	-4.14023	21.895	14.1969	0
0.4260	3.79677	-2.92846	31.9664	14.5039	0
0.4267	1.66293	-2.62551	38.9832	17.2462	0
0.4273	-0.161878	-1.71668	41.7299	20.9093	0
0.4280	3.48773	-0.454416	44.7845	22.127	0
0.4287	2.88437	0.151472	47.5312	21.8201	0
0.4293	-0.470917	1.66619	45.3923	20.2955	0
0.4300	1.66293	1.96913	43.2533	19.3847	0
0.4307	5.32725	0.151472	43.5611	19.3847	0
0.4313	5.01821	-0.151472	39.291	16.6324	0
0.4320	2.57533	1.0603	30.743	12.0585	0
0.4327	0.750525	-0.454416	21.2793	10.2269	0
0.4333	1.05956	-2.92846	11.208	6.87077	0
0.4340	1.35389	-2.62551	1.75223	2.90077	0
0.4347	-1.69236	0.151472	-7.40357	-0.148504	0
0.4353	-3.8262	1.66619	-19.6139	-3.50469	0
0.4360	-4.73861	1.66619	-29.9853	-6.24705	0
0.4367	-7.18149	1.96913	-33.3476	-8.0786	0
0.4373	-9.02101	2.27208	-37.01	-11.7417	0
0.4380	-8.40293	0.454416	-44.9424	-14.494	0
0.4387	-8.40293	-2.01963	-48.6047	-13.5732	0
0.4393	-8.10861	-2.62551	-46.7735	-11.7417	0
0.4400	-7.79957	-1.71668	-46.7735	-10.8309	0
0.4407	-8.10861	-1.41374	-45.8579	-10.8309	0
0.4413	-5.35669	-1.71668	-38.8332	-9.60324	0
0.4420	-1.38332	-1.71668	-30.6009	-4.41551	0
0.4427	-1.089	-0.454416	-22.3607	1.06923	0
0.4433	-2.0014	1.36325	-10.7581	3.20768	0
0.4440	-1.38332	1.36325	2.35999	4.1284	0
0.4447	-0.161878	-0.757359	13.0391	5.65304	0
0.4453	2.57533	-1.41374	22.5028	9.31613	0
0.4460	5.01821	-0.454416	30.743	14.5039	0
0.4467	5.63629	-0.454416	37.152	16.6324	0
0.4473	8.3735	-2.32257	41.7299	17.2462	0
0.4480	10.8164	-3.83729	43.5611	19.6916	0
0.4487	9.90398	-3.83729	46.3078	22.127	0
0.4493	8.07918	-3.83729	49.9702	21.2162	0
0.4500	7.15206	-3.83729	46.6157	19.3847	0
0.4507	6.23966	-2.32257	40.8144	17.5531	0
0.4513	5.63629	0.151472	37.4599	13.2762	0
0.4520	4.41485	1.0603	30.4351	9.00922	0
0.4527	2.26629	3.18091	18.2327	7.48458	0
0.4533	1.66293	6.56378	9.07687	7.17768	0
0.4540	0.132446	7.47261	-0.99451	3.82149	0
0.4547	-2.31044	4.99857	-13.5048	-1.67314	0
0.4553	-4.73861	4.69563	-21.1373	-6.55396	0
0.4560	-8.71197	4.99857	-27.5463	-9.30623	0
0.4567	-13.2887	4.69563	-38.8332	-9.91014	0
0.4573	-13.5977	5.30152	-46.1579	-9.60324	0
0.4580	-10.8458	5.65495	-47.6891	-12.3555	0
0.4587	-10.8458	2.87797	-51.9592	-16.3255	0
0.4593	-12.0673	1.36325	-55.6215	-17.2363	0
0.4600	-11.1549	1.96913	-51.6514	-16.3255	0
0.4607	-10.2425	1.0603	-45.5501	-15.7117	0
0.4613	-9.33005	1.36325	-40.9722	-14.187	0
0.4620	-6.88717	2.27208	-33.3476	-9.91014	0
0.4627	-4.44428	1.0603	-24.4918	-6.24705	0
0.4633	-3.22284	-0.757359	-17.475	-2.89087	0
0.4640	-1.089	-0.757359	-7.7114	1.06923	0
0.4647	2.57533	0.151472	4.19115	5.34613	0
0.4653	4.70918	1.96913	14.8703	7.17768	0
0.4660	3.48773	3.18091	24.3339	10.2269	0
0.4667	2.88437	1.96913	34.0975	15.7216	0
0.4673	4.41485	0.151472	41.4221	18.464	0
0.4680	5.01821	-2.32257	44.1688	17.5531	0
0.4687	5.01821	-4.74612	46	17.5531	0
0.4693	6.85774	-4.44318	49.3624	18.464	0
0.4700	7.4611	-2.92846	50.278	17.86	0
0.4707	6.23966	-3.53434	47.2234	16.9393	0
0.4713	7.15206	-4.44318	43.5611	15.7216	0
0.4720	7.15206	-3.53434	34.7131	12.9792	0
0.4727	4.70918	-2.62551	22.5028	9.31613	0
0.4733	3.19341	-4.14023	14.5704	5.65304	0
0.4740	3.19341	-4.74612	6.02231	2.90077	0
0.4747	2.57533	-3.2314	-8.01133	-1.36623	0
0.4753	1.66293	-2.92846	-17.7828	-6.24705	0
0.4760	1.66293	-5.35201	-22.3607	-8.69241	0
0.4767	-0.161878	-5.95789	-29.9853	-8.99932	0
0.4773	-2.9138	-4.74612	-36.3943	-11.1378	0
0.4780	-4.44428	-5.35201	-38.8332	-12.6624	0
0.4787	-2.9138	-5.35201	-41.58	-11.7417	0
0.4793	-1.69236	-3.83729	-40.9722	-12.0486	0
0.4800	-2.31044	-4.44318	-35.7866	-13.2663	0
0.4807	-3.8262	-5.35201	-32.732	-10.217	0
0.4813	-2.9138	-4.44318	-30.2931	-5.95005	0
0.4820	0.132446	-5.35201	-24.1918	-4.72242	0
0.4827	2.26629	-6.26084	-18.3905	-4.1185	0
0.4833	0.441485	-5.35201	-13.2049	-1.67314	0
0.4840	0.132446	-5.35201	-5.88023	3.20768	0
0.4847	3.79677	-6.56378	4.49897	9.31613	0
0.4853	2.88437	-5.95789	16.4015	12.6723	0
0.4860	-1.089	-3.83729	25.8572	12.3654	0
0.4867	2.26629	-2.01963	31.9664	13.2762	0
0.4873	7.15206	-0.757359	38.0676	16.6324	0
0.4880	5.32725	-1.41374	42.0378	17.86	0
0.4887	2.88437	-0.757359	42.3377	15.7216	0
0.4893	3.19341	1.96913	42.6455	14.1969	0
0.4900	1.97197	2.57502	42.3377	16.0285	0
0.4907	1.35389	0.151472	38.0676	17.5531	0
0.4913	0.441485	-1.0603	33.4897	14.8108	0
0.4920	-3.22284	0.151472	26.4729	10.5339	0
0.4927	-4.44428	1.96913	14.2625	6.56386	0
0.4933	-3.8262	2.87797	2.97564	3.82149	0
0.4940	-4.73861	2.57502	-6.18017	2.29686	0
0.4947	-4.13524	3.18091	-16.8672	-1.98005	0
0.4953	-4.73861	4.08974	-26.3229	-8.3855	0
0.4960	-8.40293	3.48385	-32.1242	-9.91014	0
0.4967	-4.73861	3.48385	-38.8332	-8.99932	0
0.4973	1.35389	2.87797	-47.0735	-11.4348	0
0.4980	-2.9138	0.151472	-49.8202	-12.6624	0
0.4987	-8.40293	1.66619	-48.9046	-14.494	0
0.4993	-5.66573	4.99857	-50.7358	-18.157	0
0.5000	-2.9138	2.57502	-52.267	-17.2363	0
0.5007	-2.9138	-0.757359	-47.989	-12.3555	0
0.5013	-2.31044	1.0603	-40.0566	-10.217	0
0.5020	-2.9138	0.757359	-31.5165	-8.0786	0
0.5027	-2.0014	-0.151472	-20.8294	-4.41551	0
0.5033	-0.161878	1.0603	-9.84249	-4.1185	0
0.5040	-0.779957	0.454416	-0.686685	-3.19778	0
0.5047	-0.161878	0.151472	8.46122	0.158404	0
0.5053	2.57533	0.757359	17.3171	4.1284	0
0.5060	1.97197	-3.2314	25.5573	9.31613	0
0.5067	0.750525	-5.95789	33.1819	12.9792	0
0.5073	2.57533	-2.62551	36.2365	12.9792	0
0.5080	3.19341	-1.71668	35.0131	14.5039	0
0.5087	1.66293	-4.14023	37.4599	16.6324	0
0.5093	1.66293	-2.92846	42.6455	14.1969	0
0.5100	3.48773	-2.62551	40.8144	10.2269	0
0.5107	4.10581	-4.14023	35.9286	9.92004	0
0.5113	2.57533	-3.53434	33.4897	9.31613	0
0.5120	1.66293	-3.83729	27.0807	4.73232	0
0.5127	1.66293	-2.62551	16.0937	1.06923	0
0.5133	0.132446	0.454416	7.85347	-1.05933	0
0.5140	-0.470917	-2.01963	1.14448	-2.59386	0
0.5147	0.750525	-5.35201	-8.31915	-4.41551	0
0.5153	0.441485	-2.62551	-18.6984	-8.99932	0
0.5160	-1.69236	-3.53434	-29.3775	-16.0186	0
0.5167	-2.9138	-8.73488	-40.0566	-19.0679	0
0.5173	-3.8262	-5.04906	-47.3813	-18.761	0
0.5180	-3.8262	1.0603	-50.7358	-19.0679	0
0.5187	-4.13524	-1.71668	-51.9592	-18.157	0
0.5193	-6.26909	-4.14023	-51.3514	-17.5432	0
0.5200	-7.18149	-2.01963	-48.2969	-19.0679	0
0.5207	-5.96005	-2.32257	-45.2423	-16.6225	0
0.5213	-5.35669	-2.92846	-41.58	-11.7417	0
0.5220	-4.13524	-0.151472	-37.01	-9.91014	0
0.5227	-3.22284	1.96913	-28.7697	-8.99932	0
0.5233	-2.31044	-1.0603	-18.6984	-6.24705	0
0.5240	0.132446	-6.56378	-8.31915	-3.19778	0
0.5247	1.35389	-5.35201	2.97564	1.06923	0
0.5253	-0.779957	2.27208	15.4859	5.34613	0
0.5260	0.750525	4.69563	25.8572	8.0885	0
0.5267	5.32725	0.151472	33.4897	12.3654	0
0.5273	5.32725	-0.757359	39.291	14.8108	0
0.5280	1.97197	1.0603	42.3377	12.6723	0
0.5287	-1.089	1.36325	42.9533	12.9792	0
0.5293	-0.779957	1.0603	44.7845	15.1078	0
0.5300	1.66293	0.757359	45.0844	14.1969	0
0.5307	2.26629	1.96913	40.8144	13.2762	0
0.5313	2.57533	6.26084	35.9286	11.1477	0
0.5320	6.23966	6.56378	29.5196	4.73232	0
0.5327	5.32725	4.08974	18.5326	0.158404	0
0.5333	-0.161878	4.69563	8.46122	0.158404	0
0.5340	-0.779957	5.65495	0.528826	-1.36623	0
0.5347	0.750525	5.65495	-8.92691	-5.64314	0
0.5353	-0.779957	8.38144	-18.6984	-8.99932	0
0.5360	-0.161878	8.98733	-26.023	-11.7417	0
0.5367	-1.38332	6.26084	-33.0398	-15.7117	0
0.5373	-5.66573	5.65495	-38.8332	-17.2363	0
0.5380	-3.53188	5.95789	-43.4111	-16.0186	0
0.5387	-0.161878	5.30152	-47.6891	-14.494	0
0.5393	-5.66573	7.16967	-47.989	-16.6225	0
0.5400	-9.62438	9.29028	-45.8579	-19.3748	0
0.5407	-6.57813	7.47261	-45.2423	-17.5432	0
0.5413	-5.35669	5.95789	-41.58	-11.1378	0
0.5420	-5.66573	5.30152	-31.2087	-5.33623	0
0.5427	-5.04765	4.08974	-21.4451	-2.59386	0
0.5433	-4.44428	3.7868	-14.7282	-1.67314	0
0.5440	-2.31044	4.69563	-4.65683	0.465311	0
0.5447	-2.60476	4.99857	8.76905	6.25695	0
0.5453	-6.26909	4.69563	19.1483	10.5339	0
0.5460	-6.26909	2.57502	26.7728	9.92004	0
0.5467	-2.60476	0.757359	35.0131	10.5339	0
0.5473	-1.089	2.57502	41.7299	14.5039	0
0.5480	0.441485	3.48385	43.2533	15.1078	0
0.5487	1.66293	1.0603	45.3923	16.0285	0
0.5493	0.132446	1.36325	47.8312	19.9985	0
0.5500	-1.089	5.95789	45.7001	19.3847	0
0.5507	-0.470917	6.56378	43.2533	15.4147	0
0.5513	-1.69236	2.87797	42.6455	14.5039	0
0.5520	-2.0014	1.96913	34.7131	11.7516	0
0.5527	-0.779957	2.87797	22.5028	4.73232	0
0.5533	-2.31044	2.87797	14.8703	2.29686	0
0.5540	-2.9138	3.48385	6.33013	1.98995	0
0.5547	-0.161878	3.7868	-5.57241	-1.98005	0
0.5553	-1.089	1.96913	-13.2049	-6.86087	0
0.5560	-4.44428	1.0603	-20.5295	-9.30623	0
0.5567	-2.0014	2.57502	-31.2087	-11.1378	0
0.5573	0.750525	1.36325	-35.7866	-12.0486	0
0.5580	-2.0014	-2.01963	-34.5632	-12.3555	0
0.5587	-4.73861	-2.62551	-38.8332	-14.187	0
0.5593	-4.73861	-1.0603	-45.2423	-15.4048	0
0.5600	-3.22284	-0.151472	-45.2423	-14.187	0
0.5607	-2.60476	1.96913	-41.28	-11.7417	0
0.5613	-2.60476	4.39268	-35.1788	-9.60324	0
0.5620	-2.0014	2.87797	-26.6308	-7.16778	0
0.5627	0.441485	0.454416	-18.6984	-3.50469	0
0.5633	1.66293	2.87797	-9.54256	-0.455411	0
0.5640	1.66293	5.65495	2.35999	2.90077	0
0.5647	2.57533	3.18091	11.5158	6.87077	0
0.5653	3.48773	0.151472	16.7014	10.2269	0
0.5660	5.01821	1.66619	24.9417	12.0585	0
0.5667	8.99158	1.96913	35.0131	14.5039	0
0.5673	10.8164	0.151472	41.7299	18.1669	0
0.5680	8.07918	0.454416	45.7001	20.2955	0
0.5687	5.93062	0.757359	49.0546	18.464	0
0.5693	6.23966	0.151472	50.278	16.0285	0
0.5700	6.5487	1.0603	50.278	18.464	0
0.5707	5.63629	0.454416	49.6623	19.3847	0
0.5713	3.79677	-2.62551	43.2533	14.5039	0
0.5720	2.57533	0.151472	32.2663	9.31613	0
0.5727	1.97197	5.65495	25.2495	5.34613	0
0.5733	0.750525	4.69563	19.756	0.158404	0
0.5740	0.132446	3.18091	6.63796	-1.67314	0
0.5747	0.132446	4.69563	-7.7114	-3.81159	0
0.5753	-2.0014	2.87797	-14.1205	-11.7417	0
0.5760	-5.96005	-1.0603	-21.4451	-16.6225	0
0.5767	-6.57813	-1.71668	-32.1242	-16.3255	0
0.5773	-4.44428	-1.0603	-36.0944	-17.5432	0
0.5780	-4.13524	-1.71668	-38.8332	-19.0679	0
0.5787	-5.66573	-0.757359	-45.8579	-18.157	0
0.5793	-5.35669	-1.0603	-47.0735	-16.9294	0
0.5800	-3.8262	-1.71668	-43.4111	-15.0979	0
0.5807	-1.089	-0.757359	-42.8034	-12.9693	0
0.5813	0.750525	-0.757359	-38.8332	-12.6624	0
0.5820	-2.0014	-2.32257	-28.7697	-9.91014	0
0.5827	-3.8262	-3.83729	-19.3061	-5.95005	0
0.5833	0.750525	-4.44318	-10.1503	-4.1185	0
0.5840	5.32725	-3.2314	2.35999	-0.148504	0
0.5847	3.48773	-1.41374	11.5158	5.65304	0
0.5853	2.57533	-0.757359	18.2327	8.3954	0
0.5860	4.41485	-1.71668	27.9962	12.0585	0
0.5867	3.19341	-1.71668	38.3754	17.5531	0
0.5873	0.750525	-3.53434	44.4767	17.5531	0
0.5880	-0.470917	-5.04906	46	16.0285	0
0.5887	-0.470917	-3.53434	46.3078	16.9393	0
0.5893	2.26629	-1.0603	47.5312	16.0285	0
0.5900	5.01821	-0.757359	47.2234	14.5039	0
0.5907	4.41485	-1.41374	44.4767	14.8108	0
0.5913	2.57533	-2.62551	38.0676	12.0585	0
0.5920	1.35389	-3.53434	27.9962	8.0885	0
0.5927	-1.089	-3.2314	17.9249	7.17768	0
0.5933	-3.53188	-2.92846	10.6002	4.1284	0
0.5940	-4.13524	-2.62551	2.35999	-2.59386	0
0.5947	-4.13524	-2.01963	-7.09575	-7.16778	0
0.5953	-5.66573	-2.62551	-15.036	-10.8309	0
0.5960	-7.18149	-3.2314	-24.4918	-14.8009	0
0.5967	-6.57813	-3.53434	-34.5632	-16.3255	0
0.5973	-5.35669	-4.44318	-39.7488	-15.0979	0
0.5980	-5.96005	-4.44318	-42.4955	-15.4048	0
0.5987	-6.57813	-3.53434	-47.989	-15.4048	0
0.5993	-6.88717	-3.2314	-48.6047	-15.4048	0
0.6000	-8.10861	-2.32257	-43.4111	-16.6225	0
0.6007	-7.49053	-1.41374	-43.4111	-17.8501	0
0.6013	-4.73861	-2.32257	-44.3267	-14.494	0
0.6020	-2.9138	-4.44318	-34.871	-8.3855	0
0.6027	-2.9138	-5.95789	-23.5762	-5.33623	0
0.6033	-2.9138	-5.95789	-16.8672	-5.33623	0
0.6040	-2.0014	-4.74612	-6.79581	-2.89087	0
0.6047	1.66293	-4.44318	5.72238	1.68304	0
0.6053	4.70918	-5.04906	14.8703	5.03922	0
0.6060	4.41485	-4.44318	24.0261	7.48458	0
0.6067	3.48773	-4.74612	32.882	9.31613	0
0.6073	5.01821	-5.65495	37.4599	9.61314	0
0.6080	4.10581	-4.74612	41.7299	10.2269	0
0.6087	1.97197	-3.83729	46.6157	12.3654	0
0.6093	2.57533	-4.14023	47.8312	14.8108	0
0.6100	3.48773	-3.53434	45.3923	14.8108	0
0.6107	3.79677	-2.92846	41.7299	12.0585	0
0.6113	3.48773	-3.53434	37.4599	6.25695	0
0.6120	1.35389	-3.2314	31.3507	0.465311	0
0.6127	-1.089	-2.62551	21.2793	-2.28696	0
0.6133	-1.089	-2.92846	11.208	-3.50469	0
0.6140	-2.0014	-2.92846	1.44441	-7.16778	0
0.6147	-5.66573	-2.01963	-10.4581	-11.7417	0
0.6153	-8.10861	-0.757359	-20.8294	-14.494	0
0.6160	-6.57813	-1.0603	-28.7697	-18.157	0
0.6167	-5.66573	-2.62551	-38.8332	-20.5925	0
0.6173	-6.57813	-3.53434	-46.7735	-18.4541	0
0.6180	-6.88717	-2.92846	-48.9046	-19.0679	0
0.6187	-7.49053	-1.41374	-50.128	-23.6418	0
0.6193	-6.26909	-0.757359	-50.7358	-22.1171	0
0.6200	-2.0014	-2.01963	-47.989	-18.4541	0
0.6207	-0.161878	-2.62551	-47.0735	-19.9886	0
0.6213	-2.31044	-1.71668	-41.58	-18.4541	0
0.6220	-1.38332	-0.757359	-29.6853	-10.524	0
0.6227	3.48773	-1.0603	-21.4451	-6.24705	0
0.6233	4.70918	-2.32257	-14.4204	-5.33623	0
0.6240	2.57533	-3.53434	-0.386754	-2.89087	0
0.6247	3.48773	-2.62551	11.5158	-0.762319	0
0.6253	5.63629	-2.01963	16.0937	4.1284	0
0.6260	6.5487	-2.92846	22.8106	11.1477	0
0.6267	7.77014	-3.2314	33.1819	14.8108	0
0.6273	8.99158	-1.71668	38.0676	14.5039	0
0.6280	8.99158	-1.41374	39.291	14.5039	0
0.6287	8.07918	-1.71668	45.3923	14.8108	0
0.6293	7.77014	-0.757359	52.1091	14.8108	0
0.6300	6.23966	-0.454416	49.0546	13.89	0
0.6307	3.19341	-1.71668	42.6455	12.0585	0
0.6313	1.66293	-2.62551	39.591	8.3954	0
0.6320	1.66293	-2.62551	33.1819	4.1284	0
0.6327	0.441485	-2.32257	22.5028	0.158404	0
0.6333	-0.470917	-1.0603	16.0937	-0.762319	0
0.6340	-0.161878	1.0603	5.41455	-2.59386	0
0.6347	-2.0014	1.66619	-11.3737	-7.78159	0
0.6353	-5.04765	-0.151472	-20.5295	-12.3555	0
0.6360	-5.04765	-1.41374	-25.1074	-14.494	0
0.6367	-3.53188	-1.0603	-36.0944	-15.4048	0
0.6373	-3.8262	-2.01963	-44.6345	-15.0979	0
0.6380	-5.96005	-3.2314	-44.9424	-16.0186	0
0.6387	-7.18149	-2.92846	-45.8579	-17.5432	0
0.6393	-7.49053	-3.53434	-46.4657	-15.4048	0
0.6400	-7.79957	-4.44318	-45.5501	-12.6624	0
0.6407	-8.10861	-4.74612	-46.1579	-13.5732	0
0.6413	-6.26909	-4.44318	-40.6644	-12.0486	0
0.6420	-4.44428	-5.04906	-26.9386	-5.33623	0
0.6427	-5.35669	-5.65495	-16.8672	-1.67314	0
0.6433	-5.66573	-4.44318	-9.54256	-1.36623	0
0.6440	-2.0014	-3.2314	2.97564	1.37613	0
0.6447	-0.161878	-4.14023	15.1781	5.03922	0
0.6453	-0.779957	-4.44318	22.5028	8.0885	0
0.6460	-0.161878	-2.32257	28.9118	12.9792	0
0.6467	2.57533	-2.01963	35.0131	16.6324	0
0.6473	3.19341	-4.44318	41.7299	17.5531	0
0.6480	1.66293	-4.44318	49.0546	19.9985	0
0.6487	0.132446	-2.92846	48.4468	20.9093	0
0.6493	-1.089	-2.32257	44.4767	19.0778	0
0.6500	-1.089	-3.2314	46.3078	19.9985	0
0.6507	0.132446	-5.65495	48.139	20.2955	0
0.6513	2.57533	-4.74612	40.8144	15.1078	0
0.6520	1.66293	-0.757359	30.743	12.0585	0
0.6527	-0.779957	-2.62551	24.3339	12.0585	0
0.6533	-1.089	-5.95789	19.1483	6.56386	0
0.6540	-0.161878	-2.62551	8.46122	1.37613	0
0.6547	-1.089	-2.01963	-5.57241	0.772219	0
0.6553	-2.31044	-5.35201	-14.7282	-2.28696	0
0.6560	-2.0014	-3.53434	-21.4451	-6.24705	0
0.6567	-2.9138	-1.41374	-31.2087	-5.64314	0
0.6573	-6.26909	-2.92846	-37.9176	-5.33623	0
0.6580	-7.79957	-1.71668	-40.6644	-8.99932	0
0.6587	-6.57813	1.0603	-43.719	-8.99932	0
0.6593	-5.04765	-0.151472	-44.0268	-8.0786	0
0.6600	-3.8262	-2.32257	-43.4111	-10.217	0
0.6607	-2.31044	-3.2314	-44.9424	-10.524	0
0.6613	-2.0014	-2.92846	-41.28	-5.95005	0
0.6620	-2.60476	-1.0603	-31.5165	-2.28696	0
0.6627	-2.9138	-1.71668	-23.2763	1.06923	0
0.6633	-2.60476	-3.2314	-14.1205	6.25695	0
0.6640	-2.31044	-1.0603	-3.13349	9.31613	0
0.6647	-2.0014	-0.151472	6.93789	10.5339	0
0.6653	-0.161878	-1.71668	20.0638	13.5831	0
0.6660	4.10581	0.151472	32.882	17.2462	0
0.6667	4.70918	1.36325	38.9832	19.3847	0
0.6673	2.26629	-0.757359	44.1688	20.6024	0
0.6680	1.35389	-2.01963	49.0546	22.127	0
0.6687	1.97197	-1.0603	49.9702	24.8793	0
0.6693	3.19341	0.757359	49.9702	26.7109	0
0.6700	5.32725	2.27208	48.7468	24.5724	0
0.6707	6.23966	1.36325	43.2533	23.3547	0
0.6713	5.01821	1.0603	38.9832	22.4339	0
0.6720	4.41485	2.87797	34.4053	16.0285	0
0.6727	4.10581	2.87797	24.3339	10.2269	0
0.6733	2.57533	1.66619	15.4859	11.4447	0
0.6740	2.88437	1.96913	6.93789	10.2269	0
0.6747	3.48773	1.66619	-8.01133	2.90077	0
0.6753	2.26629	0.757359	-19.6139	-1.05933	0
0.6760	0.750525	3.48385	-22.3607	-2.28696	0
0.6767	-0.161878	5.65495	-29.0697	-4.1185	0
0.6773	-2.0014	1.66619	-38.8332	-5.33623	0
0.6780	-3.22284	-1.71668	-40.6644	-6.86087	0
0.6787	-3.22284	0.454416	-39.7488	-7.78159	0
0.6793	-2.9138	1.66619	-42.8034	-6.24705	0
0.6800	-2.9138	-0.757359	-43.1112	-6.24705	0
0.6807	-5.35669	-1.0603	-38.5333	-8.0786	0
0.6813	-8.71197	1.0603	-33.9554	-5.33623	0
0.6820	-7.49053	0.151472	-26.023	-0.148504	0
0.6827	-4.13524	-0.454416	-14.1205	2.60376	0
0.6833	-4.13524	1.0603	-5.26459	4.73232	0
0.6840	-2.9138	1.0603	1.14448	7.17768	0
0.6847	-1.089	1.96913	10.908	8.3954	0
0.6853	-2.60476	2.87797	22.1949	12.3654	0
0.6860	-2.9138	-0.757359	30.4351	19.3847	0
0.6867	-1.089	-2.92846	36.5443	21.5231	0
0.6873	-0.779957	-0.151472	43.2533	19.6916	0
0.6880	-0.161878	1.36325	49.3624	20.6024	0
0.6887	2.57533	0.454416	50.8857	22.4339	0
0.6893	1.35389	1.0603	48.139	22.127	0
0.6900	0.132446	1.0603	48.139	22.7409	0
0.6907	1.66293	1.36325	49.6623	21.8201	0
0.6913	1.97197	2.87797	44.4767	16.3354	0
0.6920	1.66293	3.18091	35.3209	12.9792	0
0.6927	1.66293	3.18091	27.9962	11.7516	0
0.6933	-0.161878	4.39268	17.9249	7.17768	0
0.6940	-1.69236	4.69563	5.10673	1.06923	0
0.6947	-0.470917	3.7868	-6.18017	-1.98005	0
0.6953	-1.089	2.27208	-14.7282	-5.33623	0
0.6960	-2.9138	1.36325	-23.2763	-7.47468	0
0.6967	-2.31044	3.7868	-34.2632	-8.99932	0
0.6973	-2.9138	4.69563	-43.4111	-12.3555	0
0.6980	-3.53188	-0.757359	-46.1579	-14.494	0
0.6987	-2.60476	-3.83729	-47.0735	-14.187	0
0.6993	-1.69236	-1.71668	-50.7358	-12.6624	0
0.7000	-2.0014	-0.757359	-48.9046	-12.3555	0
0.7007	-1.69236	-2.01963	-41.8878	-13.2663	0
0.7013	-0.161878	-1.71668	-37.01	-13.2663	0
0.7020	0.132446	-1.41374	-30.6009	-8.69241	0
0.7027	-2.31044	-3.53434	-19.9139	-3.50469	0
0.7033	-2.9138	-3.2314	-11.3737	-1.67314	0
0.7040	0.132446	-1.71668	-2.82567	1.98995	0
0.7047	2.26629	-3.2314	8.76905	7.79149	0
0.7053	0.132446	-4.74612	19.4482	9.92004	0
0.7060	-1.089	-2.32257	26.1651	10.8408	0
0.7067	0.750525	1.0603	33.1819	13.89	0
0.7073	1.66293	1.0603	40.8144	14.8108	0
0.7080	-1.38332	-0.151472	46.3078	12.0585	0
0.7087	-5.35669	-0.454416	45.7001	12.0585	0
0.7093	-6.88717	-1.0603	43.8689	14.5039	0
0.7100	-7.49053	-2.01963	45.3923	15.1078	0
0.7107	-6.26909	-1.0603	44.7845	14.8108	0
0.7113	-3.8262	-0.151472	38.9832	13.5831	0
0.7120	-2.9138	-0.454416	31.9664	8.3954	0
0.7127	-2.9138	1.0603	23.4183	1.98995	0
0.7133	-0.161878	1.36325	14.5704	-2.59386	0
0.7140	2.26629	-1.0603	6.93789	-6.24705	0
0.7147	1.35389	-0.757359	-4.65683	-8.99932	0
0.7153	0.750525	3.48385	-17.7828	-11.1378	0
0.7160	1.35389	2.87797	-24.7996	-14.8009	0
0.7167	1.66293	0.151472	-31.5165	-19.0679	0
0.7173	2.88437	2.87797	-40.3645	-19.6817	0
0.7180	3.48773	4.69563	-43.4111	-17.8501	0
0.7187	0.750525	2.57502	-44.3267	-18.4541	0
0.7193	-2.31044	1.0603	-45.8579	-22.1171	0
0.7200	-3.22284	-0.757359	-43.4111	-22.424	0
0.7207	-3.22284	-3.2314	-39.7488	-17.5432	0
0.7213	-3.53188	-1.0603	-35.4787	-13.5732	0
0.7220	-2.9138	2.27208	-28.7697	-11.7417	0
0.7227	-2.31044	0.454416	-20.5295	-8.0786	0
0.7233	-2.0014	-0.757359	-12.8971	-4.41551	0
0.7240	-0.161878	1.36325	-2.82567	-0.762319	0
0.7247	0.750525	1.96913	6.93789	5.34613	0
0.7253	0.750525	0.454416	16.0937	10.2269	0
0.7260	0.132446	-0.757359	26.7728	11.1477	0
0.7267	0.132446	-2.62551	35.3209	12.9792	0
0.7273	0.441485	-4.14023	39.8988	13.89	0
0.7280	2.88437	-4.44318	41.7299	12.3654	0
0.7287	5.63629	-5.35201	43.5611	11.4447	0
0.7293	5.32725	-5.35201	46.9156	11.7516	0
0.7300	6.23966	-4.44318	46.9156	12.0585	0
0.7307	9.2859	-2.92846	42.6455	12.6723	0
0.7313	8.99158	-2.01963	41.1222	9.61314	0
0.7320	3.79677	-2.01963	37.152	2.90077	0
0.7327	1.66293	-5.35201	24.3339	-0.762319	0
0.7333	2.57533	-8.73488	12.4314	-3.50469	0
0.7340	2.26629	-8.0785	5.72238	-9.30623	0
0.7347	-0.779957	-6.26084	-4.96465	-12.3555	0
0.7353	-3.8262	-7.77556	-18.0827	-12.6624	0
0.7360	-3.8262	-9.03782	-26.3229	-17.8501	0
0.7367	-2.60476	-6.56378	-30.6009	-21.5132	0
0.7373	-3.8262	-4.74612	-35.1788	-20.2856	0
0.7380	-4.44428	-5.35201	-39.7488	-20.5925	0
0.7387	-3.22284	-5.95789	-41.8878	-21.8201	0
0.7393	-6.26909	-5.35201	-42.4955	-20.8994	0
0.7400	-8.71197	-2.62551	-42.4955	-19.9886	0
0.7407	-5.04765	-0.757359	-40.3645	-19.9886	0
0.7413	-2.9138	-2.92846	-34.5632	-17.8501	0
0.7420	-5.35669	-5.65495	-26.9386	-12.0486	0
0.7427	-5.35669	-4.74612	-17.7828	-7.78159	0
0.7433	-3.8262	-4.14023	-8.31915	-8.0786	0
0.7440	-2.9138	-5.95789	0.528826	-6.55396	0
0.7447	-0.161878	-5.35201	9.07687	0.772219	0
0.7453	1.66293	-2.32257	16.4015	5.03922	0
0.7460	0.441485	-1.71668	20.9794	5.95995	0
0.7467	1.05956	-2.92846	28.604	10.2269	0
0.7473	2.57533	-2.01963	38.0676	12.0585	0
0.7480	1.66293	0.454416	42.0378	10.2269	0
0.7487	1.35389	1.66619	44.4767	12.9792	0
0.7493	1.97197	1.0603	49.6623	16.9393	0
0.7500	1.35389	0.757359	49.9702	15.7216	0
0.7507	0.750525	2.27208	43.5611	13.2762	0
0.7513	1.05956	4.08974	38.3754	10.5339	0
0.7520	0.750525	3.7868	32.2663	4.73232	0
0.7527	-0.161878	3.7868	22.1949	0.465311	0
0.7533	0.132446	5.30152	13.3469	-1.36623	0
0.7540	1.35389	7.16967	4.19115	-3.81159	0
0.7547	1.66293	8.38144	-7.40357	-7.16778	0
0.7553	0.132446	9.29028	-15.9516	-10.217	0
0.7560	-3.53188	8.98733	-24.7996	-13.2663	0
0.7567	-5.66573	7.47261	-35.4787	-16.3255	0
0.7573	-4.73861	6.56378	-42.1956	-18.4541	0
0.7580	-4.73861	7.16967	-45.8579	-17.8501	0
0.7587	-7.79957	8.98733	-48.9046	-18.157	0
0.7593	-7.49053	10.1991	-48.6047	-19.9886	0
0.7600	-5.66573	9.89616	-47.989	-18.761	0
0.7607	-6.57813	9.89616	-47.3813	-15.4048	0
0.7613	-8.40293	8.38144	-42.1956	-14.8009	0
0.7620	-7.49053	4.99857	-33.3476	-11.4348	0
0.7627	-6.88717	5.30152	-24.1918	-5.33623	0
0.7633	-5.66573	8.0785	-12.2893	-4.72242	0
0.7640	-3.8262	7.47261	-0.686685	-4.72242	0
0.7647	-3.8262	4.99857	8.16129	1.06923	0
0.7653	-2.9138	4.99857	17.617	6.56386	0
0.7660	-1.38332	6.56378	24.6417	8.70231	0
0.7667	-0.779957	8.0785	30.1352	13.89	0
0.7673	0.750525	8.68439	38.9832	16.9393	0
0.7680	1.97197	7.47261	45.0844	15.7216	0
0.7687	1.97197	5.30152	43.2533	17.2462	0
0.7693	3.48773	4.69563	41.4221	19.3847	0
0.7700	4.10581	4.69563	42.0378	16.0285	0
0.7707	2.26629	4.39268	41.7299	12.9792	0
0.7713	2.57533	3.48385	38.3754	14.5039	0
0.7720	2.88437	3.18091	30.1352	12.9792	0
0.7727	0.132446	2.87797	18.5326	7.48458	0
0.7733	-0.470917	1.0603	8.76905	3.82149	0
0.7740	0.441485	-0.454416	1.14448	2.60376	0
0.7747	-0.779957	0.151472	-7.40357	-0.455411	0
0.7753	-1.089	0.454416	-17.1671	-6.24705	0
0.7760	-0.470917	0.454416	-27.2385	-10.8309	0
0.7767	-2.31044	1.0603	-32.732	-10.217	0
0.7773	-3.22284	0.151472	-35.1788	-8.0786	0
0.7780	-2.9138	-0.454416	-40.6644	-9.91014	0
0.7787	-3.8262	1.0603	-44.9424	-12.3555	0
0.7793	-4.73861	1.0603	-42.4955	-11.4348	0
0.7800	-4.73861	-0.757359	-38.8332	-10.8309	0
0.7807	-5.35669	-2.62551	-37.9176	-12.0486	0
0.7813	-4.13524	-2.62551	-36.7021	-11.4348	0
0.7820	-1.69236	-0.454416	-29.6853	-7.16778	0
0.7827	-1.089	0.454416	-18.6984	-0.148504	0
0.7833	-0.161878	-2.62551	-9.23473	5.65304	0
0.7840	2.57533	-5.04906	-0.686685	7.79149	0
0.7847	1.66293	-3.53434	8.76905	8.70231	0
0.7853	-1.089	-2.62551	16.7014	11.7516	0
0.7860	-0.161878	-2.92846	25.2495	14.1969	0
0.7867	0.750525	-2.01963	35.3209	15.7216	0
0.7873	-0.470917	-1.71668	41.4221	18.464	0
0.7880	1.66293	-1.71668	44.4767	21.8201	0
0.7887	5.01821	0.151472	50.5779	21.2162	0
0.7893	3.48773	0.151472	52.1091	18.7709	0
0.7900	2.88437	-0.151472	46.9156	17.5531	0
0.7907	5.01821	1.96913	45.3923	16.0285	0
0.7913	2.88437	1.36325	43.5611	12.6723	0
0.7920	0.750525	-3.2314	32.5741	11.4447	0
0.7927	2.88437	-3.53434	20.0638	11.1477	0
0.7933	0.750525	-0.151472	9.99245	7.17768	0
0.7940	-4.44428	-2.01963	-1.30233	1.98995	0
0.7947	-2.60476	-3.83729	-11.3737	-0.762319	0
0.7953	0.132446	-2.32257	-21.4451	-4.41551	0
0.7960	-3.8262	-1.71668	-32.732	-8.99932	0
0.7967	-7.49053	-1.0603	-38.8332	-9.30623	0
0.7973	-6.26909	1.36325	-40.3645	-7.16778	0
0.7980	-5.04765	0.454416	-43.719	-8.69241	0
0.7987	-4.44428	-2.01963	-47.0735	-10.8309	0
0.7993	-3.22284	-0.454416	-48.6047	-10.217	0
0.8000	-3.8262	1.66619	-49.2124	-8.99932	0
0.8007	-3.8262	1.96913	-47.989	-7.78159	0
0.8013	-0.161878	2.27208	-43.1112	-5.02932	0
0.8020	1.97197	0.151472	-33.3476	-0.762319	0
0.8027	0.132446	-2.62551	-21.1373	1.68304	0
0.8033	-1.089	-1.71668	-13.2049	2.29686	0
0.8040	0.132446	-0.757359	-5.26459	6.25695	0
0.8047	2.26629	-2.32257	5.10673	11.7516	0
0.8053	4.10581	-2.32257	11.8236	12.6723	0
0.8060	3.48773	-0.757359	20.3638	13.2762	0
0.8067	3.48773	0.454416	32.5741	17.86	0
0.8073	5.01821	0.757359	37.152	20.2955	0
0.8080	2.88437	0.151472	37.152	19.3847	0
0.8087	-1.69236	0.151472	41.4221	20.9093	0
0.8093	-0.470917	1.0603	42.6455	21.2162	0
0.8100	2.26629	-0.454416	38.6754	19.9985	0
0.8107	1.66293	-1.41374	35.6287	19.9985	0
0.8113	1.66293	0.454416	29.8274	18.464	0
0.8120	1.66293	1.96913	19.756	15.1078	0
0.8127	-1.38332	2.87797	13.3469	11.7516	0
0.8133	-2.0014	4.39268	5.10673	6.87077	0
0.8140	-0.161878	3.48385	-7.09575	1.06923	0
0.8147	-1.089	2.87797	-16.8672	-1.98005	0
0.8153	-2.0014	4.69563	-21.4451	-6.24705	0
0.8160	-1.089	3.18091	-27.8542	-10.217	0
0.8167	-0.779957	1.0603	-38.2255	-9.91014	0
0.8173	-0.779957	2.27208	-47.989	-9.91014	0
0.8180	-1.089	3.18091	-51.0436	-13.5732	0
0.8187	-2.31044	2.87797	-51.0436	-15.0979	0
0.8193	-1.38332	3.18091	-52.267	-15.0979	0
0.8200	0.750525	1.96913	-51.0436	-15.0979	0
0.8207	-1.089	0.151472	-47.0735	-11.7417	0
0.8213	-3.53188	0.757359	-40.3645	-7.78159	0
0.8220	-1.089	1.0603	-29.6853	-6.24705	0
0.8227	-0.161878	1.96913	-18.0827	-4.72242	0
0.8233	-1.69236	2.27208	-10.4581	-2.59386	0
0.8240	-1.089	-0.757359	-2.21791	-0.762319	0
0.8247	1.66293	-2.62551	9.68463	3.20768	0
0.8253	1.66293	0.757359	20.3638	10.2269	0
0.8260	1.97197	2.27208	27.9962	15.7216	0
0.8267	4.10581	1.66619	35.3209	16.9393	0
0.8273	3.48773	2.87797	42.6455	15.7216	0
0.8280	-0.470917	1.96913	48.7468	14.8108	0
0.8287	-1.69236	-0.757359	52.7169	15.7216	0
0.8293	0.750525	1.96913	52.1091	16.3354	0
0.8300	0.750525	3.7868	47.8312	13.89	0
0.8307	-0.470917	1.0603	44.4767	11.1477	0
0.8313	0.132446	-0.151472	39.8988	11.4447	0
0.8320	-0.161878	0.454416	29.2196	10.2269	0
0.8327	-2.31044	-0.151472	20.3638	5.65304	0
0.8333	-2.31044	2.27208	14.8703	1.06923	0
0.8340	-3.22284	5.65495	5.10673	-2.89087	0
0.8347	-5.96005	4.08974	-6.79581	-8.0786	0
0.8353	-5.35669	1.0603	-15.336	-11.1378	0
0.8360	-3.8262	0.151472	-24.7996	-12.9693	0
0.8367	-7.49053	1.0603	-34.2632	-16.6225	0
0.8373	-9.02101	3.7868	-39.1411	-17.2363	0
0.8380	-5.04765	6.26084	-43.719	-13.5732	0
0.8387	-2.9138	4.69563	-48.9046	-14.494	0
0.8393	-2.9138	3.7868	-46.1579	-20.2856	0
0.8400	-2.60476	4.69563	-39.7488	-19.6817	0
0.8407	-3.8262	4.08974	-40.6644	-14.494	0
0.8413	-4.73861	1.96913	-40.6644	-13.8801	0
0.8420	-3.22284	-0.757359	-29.9853	-11.7417	0
0.8427	-2.0014	-2.01963	-18.9983	-7.16778	0
0.8433	-0.161878	-1.71668	-12.5892	-6.24705	0
0.8440	1.97197	-1.71668	-2.51785	-4.72242	0
0.8447	2.57533	-1.71668	11.208	1.98995	0
0.8453	2.57533	0.757359	23.1105	6.56386	0
0.8460	2.26629	2.27208	33.4897	7.17768	0
0.8467	0.750525	1.66619	41.7299	8.3954	0
0.8473	2.57533	1.96913	46.3078	10.2269	0
0.8480	5.63629	1.36325	50.5779	13.2762	0
0.8487	4.10581	-0.151472	54.5481	15.7216	0
0.8493	1.66293	2.27208	53.6325	12.6723	0
0.8500	3.19341	5.30152	51.1936	9.31613	0
0.8507	4.41485	3.48385	49.3624	11.7516	0
0.8513	3.79677	2.87797	45.0844	9.92004	0
0.8520	4.10581	5.30152	36.8442	3.20768	0
0.8527	3.48773	4.08974	27.0807	1.98995	0
0.8533	4.10581	1.66619	15.7859	0.158404	0
0.8540	4.10581	2.57502	4.19115	-6.55396	0
0.8547	0.132446	3.48385	-6.18017	-9.91014	0
0.8553	-2.9138	2.57502	-15.336	-10.524	0
0.8560	-1.38332	3.7868	-26.023	-16.3255	0
0.8567	-1.69236	4.69563	-36.7021	-21.8201	0
0.8573	-3.53188	3.48385	-41.8878	-21.8201	0
0.8580	-3.22284	2.27208	-44.0268	-21.8201	0
0.8587	-3.22284	0.151472	-47.989	-24.5625	0
0.8593	-3.8262	-1.0603	-50.128	-25.1763	0
0.8600	-3.53188	0.454416	-47.989	-22.731	0
0.8607	-2.9138	1.66619	-45.2423	-20.8994	0
0.8613	-2.60476	2.87797	-39.4489	-19.9886	0
0.8620	-1.38332	6.56378	-30.6009	-15.4048	0
0.8627	-1.69236	6.86673	-24.7996	-11.7417	0
0.8633	-2.9138	2.87797	-17.475	-11.7417	0
0.8640	-1.38332	1.0603	-4.34901	-7.78159	0
0.8647	2.57533	1.66619	7.85347	1.06923	0
0.8653	2.57533	0.151472	15.4859	5.95995	0
0.8660	0.132446	-2.62551	22.1949	6.56386	0
0.8667	1.05956	-2.01963	29.5196	8.3954	0
0.8673	2.57533	1.96913	37.152	10.8408	0
0.8680	1.35389	2.57502	44.7845	11.4447	0
0.8687	1.66293	-2.62551	49.0546	10.2269	0
0.8693	4.41485	-4.44318	48.7468	9.92004	0
0.8700	4.41485	0.151472	45.3923	10.5339	0
0.8707	2.57533	1.0603	42.6455	9.31613	0
0.8713	1.97197	-1.71668	38.3754	5.65304	0
0.8720	1.66293	-0.757359	28.9118	4.1284	0
0.8727	0.750525	1.96913	17.9249	2.60376	0
0.8733	-1.38332	0.151472	11.208	-2.28696	0
0.8740	-2.0014	-1.71668	1.14448	-6.24705	0
0.8747	-2.60476	-0.757359	-11.6736	-7.78159	0
0.8753	-5.35669	-0.454416	-18.9983	-12.0486	0
0.8760	-3.8262	-0.757359	-25.1074	-18.157	0
0.8767	1.05956	-0.757359	-35.7866	-20.2856	0
0.8773	-2.31044	-2.62551	-43.1112	-19.3748	0
0.8780	-7.79957	-4.44318	-46.1579	-18.157	0
0.8787	-5.96005	-3.53434	-48.9046	-18.761	0
0.8793	-6.57813	-4.44318	-48.9046	-19.9886	0
0.8800	-9.62438	-7.77556	-47.6891	-19.0679	0
0.8807	-6.26909	-6.56378	-45.2423	-14.494	0
0.8813	-3.8262	-4.14023	-39.1411	-12.3555	0
0.8820	-6.57813	-4.44318	-29.6853	-11.7417	0
0.8827	-6.57813	-2.62551	-20.2217	-8.69241	0
0.8833	-3.8262	-2.32257	-12.2893	-5.33623	0
0.8840	-2.0014	-5.65495	-3.13349	-4.41551	0
0.8847	0.750525	-4.44318	9.07687	-0.762319	0
0.8853	1.35389	-1.71668	19.756	4.73232	0
0.8860	0.132446	-6.26084	25.5573	8.3954	0
0.8867	2.57533	-8.43194	33.4897	9.31613	0
0.8873	5.63629	-4.44318	42.3377	10.2269	0
0.8880	4.41485	-5.65495	45.3923	11.7516	0
0.8887	2.57533	-9.34077	46.3078	12.6723	0
0.8893	2.57533	-7.16967	49.0546	12.9792	0
0.8900	1.97197	-6.26084	50.8857	12.9792	0
0.8907	2.57533	-8.43194	49.0546	10.2269	0
0.8913	4.10581	-7.47261	40.8144	6.56386	0
0.8920	3.48773	-5.04906	30.743	4.1284	0
0.8927	0.132446	-4.44318	26.4729	3.51459	0
0.8933	-2.0014	-5.35201	21.5872	2.60376	0
0.8940	-2.0014	-7.77556	7.85347	-0.762319	0
0.8947	-1.69236	-10.2496	-5.57241	-5.02932	0
0.8953	-3.22284	-9.64371	-15.036	-7.16778	0
0.8960	-5.96005	-6.26084	-25.1074	-8.99932	0
0.8967	-5.66573	-3.83729	-31.8164	-13.5732	0
0.8973	-3.8262	-4.44318	-36.7021	-16.0186	0
0.8980	-5.66573	-3.2314	-44.0268	-12.6624	0
0.8987	-9.33005	0.454416	-47.989	-10.8309	0
0.8993	-8.71197	-1.41374	-44.3267	-12.6624	0
0.9000	-5.66573	-6.86673	-42.1956	-12.6624	0
0.9007	-5.66573	-6.26084	-43.4111	-10.8309	0
0.9013	-7.18149	-4.44318	-40.6644	-8.99932	0
0.9020	-4.73861	-7.16967	-32.4321	-5.95005	0
0.9027	-2.0014	-8.0785	-23.2763	-2.89087	0
0.9033	-2.31044	-7.16967	-14.4204	-1.36623	0
0.9040	-2.31044	-7.16967	-2.21791	3.82149	0
0.9047	1.05956	-6.26084	12.4314	11.1477	0
0.9053	2.57533	-6.86673	22.5028	13.89	0
0.9060	1.66293	-9.94665	27.0807	14.8108	0
0.9067	3.48773	-9.03782	35.6287	18.464	0
0.9073	5.93062	-5.95789	45.0844	20.6024	0
0.9080	4.70918	-6.26084	46.3078	20.9093	0
0.9087	3.79677	-4.74612	46.9156	22.127	0
0.9093	4.70918	-2.01963	50.5779	22.4339	0
0.9100	4.70918	-3.53434	49.0546	20.2955	0
0.9107	4.10581	-4.44318	44.4767	19.0778	0
0.9113	2.57533	-3.2314	44.4767	17.5531	0
0.9120	1.97197	-4.14023	39.291	13.5831	0
0.9127	1.66293	-4.14023	27.0807	9.61314	0
0.9133	-2.0014	-3.53434	17.0093	7.48458	0
0.9140	-2.9138	-4.74612	6.93789	4.73232	0
0.9147	0.132446	-5.65495	-4.96465	-0.148504	0
0.9153	-1.69236	-5.04906	-12.2893	-3.50469	0
0.9160	-6.88717	-5.35201	-18.6984	-4.1185	0
0.9167	-5.96005	-3.53434	-27.8542	-5.64314	0
0.9173	-3.22284	-1.0603	-32.4321	-8.0786	0
0.9180	-5.35669	-3.83729	-34.5632	-8.0786	0
0.9187	-6.57813	-6.86673	-39.7488	-8.0786	0
0.9193	-5.66573	-5.65495	-41.58	-10.8309	0
0.9200	-4.73861	-5.04906	-38.8332	-11.7417	0
0.9207	-4.13524	-6.26084	-37.9176	-8.99932	0
0.9213	-2.9138	-6.26084	-33.6476	-4.41551	0
0.9220	-2.60476	-5.35201	-22.3607	2.60376	0
0.9227	-2.31044	-5.35201	-11.3737	5.65304	0
0.9233	-1.38332	-5.95789	-1.91009	5.03922	0
0.9240	-0.161878	-5.35201	9.99245	9.31613	0
0.9247	1.35389	-4.44318	20.6716	14.8108	0
0.9253	1.97197	-4.74612	28.9118	14.8108	0
0.9260	2.88437	-5.04906	37.152	17.5531	0
0.9267	5.01821	-4.14023	44.4767	22.127	0
0.9273	6.85774	-5.35201	47.5312	21.2162	0
0.9280	6.23966	-6.86673	50.8857	21.8201	0
0.9287	4.41485	-6.26084	56.3792	27.3148	0
0.9293	3.48773	-5.35201	58.8181	27.6217	0
0.9300	5.32725	-3.83729	57.5947	22.7409	0
0.9307	6.23966	-0.454416	54.5481	20.6024	0
0.9313	3.19341	0.151472	47.2234	22.127	0
0.9320	-0.470917	-3.2314	35.0131	21.2162	0
0.9327	0.750525	-2.01963	26.1651	15.7216	0
0.9333	1.97197	1.0603	20.6716	9.31613	0
0.9340	-1.69236	0.454416	9.3768	6.87077	0
0.9347	-4.13524	-0.757359	-4.34901	5.03922	0
0.9353	-2.9138	-0.757359	-9.54256	-0.148504	0
0.9360	-2.31044	-1.71668	-13.5048	-4.72242	0
0.9367	-2.9138	-0.151472	-25.7152	-7.16778	0
0.9373	-4.13524	0.454416	-35.4787	-8.99932	0
0.9380	-5.96005	-3.53434	-37.9176	-9.91014	0
0.9387	-7.49053	-5.35201	-40.6644	-9.30623	0
0.9393	-8.40293	-3.53434	-43.1112	-10.217	0
0.9400	-9.02101	-3.53434	-41.58	-9.91014	0
0.9407	-7.18149	-3.53434	-40.0566	-6.86087	0
0.9413	-3.8262	-3.2314	-37.01	-3.50469	0
0.9420	-4.13524	-5.04906	-27.2385	-2.59386	0
0.9427	-5.66573	-4.74612	-15.9516	-0.762319	0
0.9433	-2.31044	-2.62551	-7.09575	2.90077	0
0.9440	0.132446	-2.92846	1.44441	5.65304	0
0.9447	-2.0014	-2.92846	13.6548	7.79149	0
0.9453	-3.53188	-1.71668	25.2495	12.6723	0
0.9460	-0.779957	-2.62551	32.2663	15.7216	0
0.9467	1.35389	-1.71668	38.3754	16.9393	0
0.9473	-0.161878	0.151472	46.6157	19.3847	0
0.9480	0.132446	-2.32257	51.8013	19.3847	0
0.9487	4.10581	-3.2314	51.8013	18.464	0
0.9493	3.19341	-0.757359	50.278	19.9985	0
0.9500	-0.779957	-1.0603	48.139	19.3847	0
0.9507	-0.779957	-1.41374	44.1688	18.464	0
0.9513	0.441485	-1.41374	38.6754	20.2955	0
0.9520	0.132446	-3.83729	30.743	16.3354	0
0.9527	1.66293	-2.62551	20.6716	8.0885	0
0.9533	1.35389	2.57502	11.5158	6.87077	0
0.9540	-2.31044	1.36325	1.14448	5.95995	0
0.9547	-3.22284	-2.62551	-10.7581	-0.762319	0
0.9553	-2.0014	-2.62551	-21.745	-3.50469	0
0.9560	-2.0014	-2.62551	-31.2087	-3.50469	0
0.9567	-1.38332	-0.757359	-37.3099	-7.16778	0
0.9573	0.441485	2.57502	-41.58	-8.0786	0
0.9580	-0.161878	1.0603	-47.989	-7.78159	0
0.9587	-2.0014	-0.151472	-52.5669	-10.524	0
0.9593	-1.69236	3.18091	-48.2969	-11.4348	0
0.9600	-0.161878	2.27208	-42.4955	-8.99932	0
0.9607	-0.779957	-1.71668	-43.4111	-9.91014	0
0.9613	-2.60476	-0.757359	-43.1112	-11.4348	0
0.9620	-1.38332	0.454416	-33.3476	-7.16778	0
0.9627	2.26629	-0.757359	-21.745	0.772219	0
0.9633	4.10581	-1.41374	-15.336	3.82149	0
0.9640	4.70918	-1.41374	-6.48799	4.73232	0
0.9647	5.01821	-0.757359	8.76905	9.61314	0
0.9653	4.10581	1.0603	20.6716	14.8108	0
0.9660	5.93062	1.96913	25.8572	15.1078	0
0.9667	7.77014	1.36325	31.6586	15.7216	0
0.9673	5.32725	0.151472	37.7598	17.2462	0
0.9680	4.41485	-1.71668	39.591	16.6324	0
0.9687	6.5487	-1.41374	42.6455	15.7216	0
0.9693	4.41485	1.66619	47.2234	16.6324	0
0.9700	1.66293	1.96913	45.3923	17.2462	0
0.9707	2.88437	0.757359	38.9832	15.7216	0
0.9713	3.79677	1.66619	35.9286	11.4447	0
0.9720	1.35389	0.454416	29.8274	8.70231	0
0.9727	-0.470917	-1.71668	18.2327	9.31613	0
0.9733	-1.38332	1.36325	8.46122	7.17768	0
0.9740	-2.60476	5.30152	0.528826	1.06923	0
0.9747	-3.8262	3.7868	-8.92691	-4.41551	0
0.9753	-4.73861	0.454416	-18.6984	-8.99932	0
0.9760	-4.73861	0.151472	-29.3775	-10.8309	0
0.9767	-4.73861	1.66619	-37.01	-10.8309	0
0.9773	-6.26909	1.66619	-40.0566	-13.8801	0
0.9780	-6.57813	0.454416	-44.9424	-16.0186	0
0.9787	-5.04765	1.96913	-50.7358	-14.494	0
0.9793	-4.73861	4.08974	-49.5203	-15.7117	0
0.9800	-5.96005	2.27208	-47.3813	-17.2363	0
0.9807	-5.96005	0.757359	-49.5203	-13.8801	0
0.9813	-3.53188	1.96913	-44.6345	-10.8309	0
0.9820	-1.38332	1.96913	-33.0398	-8.0786	0
0.9827	0.750525	2.57502	-26.023	-3.19778	0
0.9833	1.97197	3.48385	-17.7828	-1.67314	0
0.9840	-0.161878	0.151472	-4.04907	-1.05933	0
0.9847	-1.38332	-2.92846	6.63796	5.95995	0
0.9853	1.66293	0.151472	15.1781	11.7516	0
0.9860	2.57533	2.57502	26.1651	11.1477	0
0.9867	-0.470917	1.96913	34.0975	12.9792	0
0.9873	-1.38332	2.87797	37.7598	17.5531	0
0.9880	-0.161878	2.57502	41.7299	17.5531	0
0.9887	-0.779957	0.454416	44.4767	16.3354	0
0.9893	-1.38332	1.0603	43.5611	16.6324	0
0.9900	-1.089	1.66619	42.9533	16.0285	0
0.9907	-2.0014	1.96913	42.6455	16.6324	0
0.9913	-5.04765	4.08974	36.8442	17.2462	0
0.9920	-6.26909	4.99857	25.2495	13.89	0
0.9927	-2.9138	1.96913	16.0937	8.70231	0
0.9933	-0.779957	0.757359	10.6002	4.1284	0
0.9940	-2.0014	3.7868	0.528826	0.772219	0
0.9947	-2.9138	6.56378	-12.2893	-1.67314	0
0.9953	-3.53188	3.18091	-20.2217	-6.24705	0
0.9960	-5.66573	-1.0603	-26.023	-13.5732	0
0.9967	-6.88717	0.454416	-35.7866	-16.0186	0
0.9973	-5.66573	2.87797	-43.719	-15.0979	0
0.9980	-5.35669	-0.757359	-46.7735	-17.8501	0
0.9987	-3.8262	-2.92846	-48.9046	-18.761	0
0.9993	0.338472	1.46423	-51.1067	-16.177	0
1.0000	-0.588647	4.19072	-49.2756	-15.5632	0
1.0007	-3.94393	2.37306	-46.2289	-17.3947	0
1.0013	-2.10441	1.16128	-41.0354	-13.7316	0
1.0020	1.55991	-0.959322	-32.7951	-7.63309	0
1.0027	1.55991	-3.13042	-24.255	-4.57391	0
1.0033	2.47232	-1.31276	-16.0148	-3.66309	0
1.0040	4.60616	1.16128	-5.33562	-1.52464	0
1.0047	3.69376	0.555397	5.95916	3.35618	0
1.0053	2.47232	0.555397	14.8071	9.46463	0
1.0060	6.13664	1.46423	22.4396	14.0385	0
1.0067	9.18289	2.37306	29.7642	15.5632	0
1.0073	7.04905	4.49367	36.7811	15.8701	0
1.0080	4.9152	3.58483	43.1901	16.474	0
1.0087	4.29712	-1.6157	43.7979	17.3947	0
1.0093	3.07568	-1.91864	40.1356	16.474	0
1.0100	2.16328	1.46423	41.9667	16.177	0
1.0107	2.47232	-0.0504906	45.0213	17.3947	0
1.0113	1.55991	-1.91864	37.3967	16.177	0
1.0120	-0.279607	-0.353434	25.4942	10.0685	0
1.0127	-2.10441	-0.353434	19.0851	4.57391	0
1.0133	-2.10441	0.252453	14.1994	2.74237	0
1.0140	-2.10441	2.97895	3.82018	1.21773	0
1.0147	-3.03153	1.46423	-7.77454	-3.04927	0
1.0153	-3.94393	-1.31276	-18.7615	-8.237	0
1.0160	-3.94393	0.555397	-30.664	-10.9893	0
1.0167	-3.03153	1.16128	-39.2042	-13.4247	0
1.0173	-2.41345	0.858341	-43.4822	-16.177	0
1.0180	-3.32585	3.58483	-47.7522	-16.7809	0
1.0187	-4.23826	2.676	-51.7224	-17.0878	0
1.0193	-2.41345	-0.656378	-52.638	-20.147	0
1.0200	-0.279607	0.555397	-52.638	-21.9686	0
1.0207	-1.19201	2.37306	-50.8068	-19.2263	0
1.0213	-1.19201	1.46423	-46.2289	-14.6524	0
1.0220	0.632795	2.97895	-37.6809	-10.9893	0
1.0227	2.76664	3.88778	-27.9173	-7.32618	0
1.0233	2.76664	1.46423	-19.977	-5.18773	0
1.0240	1.85424	1.46423	-11.4369	-3.66309	0
1.0247	0.941835	3.28189	0.773507	-1.21773	0
1.0253	0.0294323	1.76717	11.4526	2.44536	0
1.0260	-0.279607	-0.656378	17.8617	6.09855	0
1.0267	2.76664	-0.353434	26.4098	8.54391	0
1.0273	6.74001	-0.353434	34.3422	10.0685	0
1.0280	4.29712	-2.22159	36.4811	10.9893	0
1.0287	-1.19201	-1.91864	37.0889	12.8208	0
1.0293	-3.03153	0.555397	39.22	13.7316	0
1.0300	-1.19201	1.46423	38.0045	12.5139	0
1.0307	0.941835	2.37306	35.2577	10.9893	0
1.0313	0.941835	2.676	33.4266	9.15772	0
1.0320	-2.10441	0.555397	26.4098	4.57391	0
1.0327	-4.23826	-0.0504906	14.8071	-2.13845	0
1.0333	-3.03153	2.37306	5.35141	-5.49463	0
1.0340	-2.10441	0.858341	-4.11222	-4.88082	0
1.0347	-3.03153	-3.73631	-15.0992	-6.40546	0
1.0353	-5.76874	-2.82748	-24.255	-11.9001	0
1.0360	-8.21162	2.37306	-30.664	-17.3947	0
1.0367	-6.99018	4.19072	-36.1575	-20.147	0
1.0373	-6.07778	2.37306	-41.3432	-21.0578	0
1.0380	-7.60826	2.37306	-48.9756	-21.9686	0
1.0387	-6.99018	3.58483	-56.2924	-20.7509	0
1.0393	-5.4597	2.97895	-55.3768	-18.0085	0
1.0400	-4.85634	1.16128	-53.2457	-18.3154	0
1.0407	-5.4597	1.46423	-55.3768	-20.147	0
1.0413	-7.90258	2.37306	-51.4146	-19.2263	0
1.0420	-7.60826	1.16128	-38.2886	-14.9494	0
1.0427	-3.32585	0.252453	-27.0017	-10.0685	0
1.0433	-4.23826	1.16128	-18.1459	-6.71236	0
1.0440	-6.99018	-0.353434	-6.85896	-5.49463	0
1.0447	-2.41345	-3.43336	4.73576	-2.74237	0
1.0453	1.25087	-4.64514	14.1994	2.13845	0
1.0460	-0.279607	-4.94808	23.3552	5.80154	0
1.0467	2.47232	-5.55397	32.511	8.237	0
1.0473	4.9152	-5.55397	41.0511	10.0685	0
1.0480	1.85424	-3.73631	47.768	9.76164	0
1.0487	3.38472	-0.959322	51.7382	9.15772	0
1.0493	7.96145	1.16128	52.9537	10.6824	0
1.0500	6.43097	-0.959322	51.7382	10.0685	0
1.0507	4.29712	-4.03925	49.907	6.40546	0
1.0513	4.29712	-2.82748	47.768	4.57391	0
1.0520	3.38472	-1.31276	39.5278	0.910822	0
1.0527	3.38472	-4.03925	27.0175	-5.18773	0
1.0533	4.29712	-3.43336	18.7773	-7.63309	0
1.0540	3.69376	-0.656378	12.6761	-6.40546	0
1.0547	3.98808	-2.22159	2.29684	-9.15772	0
1.0553	3.38472	-3.13042	-8.69012	-14.6524	0
1.0560	0.941835	-0.353434	-18.7615	-18.3154	0
1.0567	0.632795	-0.353434	-30.964	-20.147	0
1.0573	2.16328	-0.353434	-38.5964	-19.2263	0
1.0580	0.941835	0.555397	-40.7354	-17.7016	0
1.0587	-0.279607	-0.656378	-45.6133	-19.2263	0
1.0593	-0.279607	-0.0504906	-49.2756	-19.2263	0
1.0600	-0.588647	2.97895	-45.6133	-17.3947	0
1.0607	0.0294323	0.252453	-41.0354	-16.177	0
1.0613	1.25087	-4.03925	-37.0731	-11.9001	0
1.0620	-1.50105	-2.52453	-27.9173	-7.32618	0
1.0627	-3.32585	-1.6157	-18.7615	-7.32618	0
1.0633	-0.279607	-2.22159	-11.4369	-5.49463	0
1.0640	1.85424	-1.91864	-1.36548	0	0
1.0647	1.55991	-2.82748	12.6761	2.13845	0
1.0653	2.47232	-4.03925	25.1863	4.57391	0
1.0660	5.20952	-2.52453	32.8188	9.15772	0
1.0667	7.04905	-1.6157	38.9201	9.46463	0
1.0673	7.96145	-0.959322	48.3758	8.54391	0
1.0680	7.96145	0.858341	56.616	11.9001	0
1.0687	8.27049	0.858341	57.2317	14.6524	0
1.0693	8.87385	-2.22159	55.4005	13.7316	0
1.0700	7.65241	-4.03925	56.3161	13.7316	0
1.0707	5.20952	-3.13042	55.0927	14.6524	0
1.0713	4.29712	-0.0504906	48.0759	10.9893	0
1.0720	3.07568	1.16128	38.0045	6.09855	0
1.0727	2.47232	-0.353434	28.8487	3.66309	0
1.0733	4.29712	-0.353434	22.4396	1.21773	0
1.0740	3.98808	1.16128	12.3682	-3.66309	0
1.0747	0.632795	0.555397	-3.19664	-6.40546	0
1.0753	-1.19201	-0.959322	-13.268	-5.49463	0
1.0760	-2.10441	-2.22159	-16.9303	-7.32618	0
1.0767	-4.85634	-2.22159	-24.255	-13.4247	0
1.0773	-8.52066	-0.0504906	-32.4952	-16.4839	0
1.0780	-11.876	2.676	-35.8497	-14.6524	0
1.0787	-14.3188	2.97895	-37.0731	-14.6524	0
1.0793	-14.6279	1.76717	-35.5419	-15.8701	0
1.0800	-15.5403	0.555397	-33.7107	-14.3455	0
1.0807	-17.056	0.555397	-35.5419	-11.9001	0
1.0813	-14.0098	1.46423	-34.3264	-8.85082	0
1.0820	-8.8297	0.555397	-24.5549	-2.44536	0
1.0827	-5.76874	-1.31276	-15.0992	0.910822	0
1.0833	-2.10441	-0.656378	-9.90563	-1.83154	0
1.0840	2.47232	0.555397	-3.19664	-0.613815	0
1.0847	5.20952	2.07012	9.01373	5.49463	0
1.0853	7.35809	4.19072	23.3552	6.40546	0
1.0860	8.87385	4.49367	30.372	7.01927	0
1.0867	8.56481	2.37306	32.511	12.5139	0
1.0873	8.56481	2.07012	41.6668	16.474	0
1.0880	8.56481	2.37306	50.8226	15.5632	0
1.0887	7.04905	-0.353434	51.7382	13.7316	0
1.0893	6.13664	-0.959322	51.1225	13.7316	0
1.0900	8.56481	3.28189	51.7382	15.8701	0
1.0907	9.49193	6.05888	48.9914	15.8701	0
1.0913	7.04905	4.19072	44.1057	12.5139	0
1.0920	4.29712	1.76717	36.4811	10.0685	0
1.0927	2.16328	2.676	24.2708	7.01927	0
1.0933	1.25087	4.19072	15.4228	1.83154	0
1.0940	-0.279607	4.19072	8.09815	-1.52464	0
1.0947	-3.03153	4.79661	-6.2512	-5.18773	0
1.0953	-2.72249	6.05888	-19.6771	-10.0685	0
1.0960	-1.81009	6.96771	-25.1706	-10.9893	0
1.0967	-4.85634	6.05888	-31.2718	-10.0685	0
1.0973	-6.38682	4.19072	-37.9887	-13.4247	0
1.0980	-3.94393	2.37306	-41.3432	-15.5632	0
1.0987	-3.94393	3.28189	-46.2289	-15.5632	0
1.0993	-3.94393	3.58483	-48.9756	-16.177	0
1.1000	-1.50105	1.76717	-43.1743	-14.9494	0
1.1007	-2.10441	0.252453	-38.9043	-14.6524	0
1.1013	-3.94393	-0.353434	-38.5964	-15.5632	0
1.1020	0.338472	-1.91864	-31.5796	-10.3755	0
1.1027	3.98808	-1.91864	-20.2848	-1.83154	0
1.1033	1.55991	0.555397	-10.5213	-1.21773	0
1.1040	1.25087	0.858341	0.465683	-2.44536	0
1.1047	4.29712	-0.353434	9.92931	3.66309	0
1.1053	4.29712	0.555397	16.0305	9.46463	0
1.1060	3.07568	0.555397	24.2708	10.9893	0
1.1067	4.29712	-0.353434	32.511	14.3455	0
1.1073	6.74001	1.46423	36.1733	18.9194	0
1.1080	7.96145	2.07012	38.9201	20.1371	0
1.1087	7.35809	1.16128	41.6668	19.8401	0
1.1093	6.13664	2.37306	42.2745	19.2263	0
1.1100	3.98808	3.58483	41.6668	17.3947	0
1.1107	1.55991	1.46423	40.7512	17.0878	0
1.1113	0.632795	-0.353434	36.7811	17.0878	0
1.1120	2.16328	1.46423	29.4564	11.9001	0
1.1127	2.47232	2.07012	20.9163	6.71236	0
1.1133	-1.50105	-0.0504906	13.2838	5.49463	0
1.1140	-4.85634	-0.353434	2.9046	5.18773	0
1.1147	-5.4597	3.28189	-10.5213	0.910822	0
1.1153	-7.29922	5.70544	-18.4537	-4.57391	0
1.1160	-9.43307	4.19072	-23.6393	-9.15772	0
1.1167	-8.8297	3.28189	-35.5419	-11.9001	0
1.1173	-7.29922	3.88778	-47.7522	-13.1277	0
1.1180	-8.21162	4.19072	-51.7224	-15.5632	0
1.1187	-9.43307	5.09955	-52.9379	-16.177	0
1.1193	-9.43307	5.70544	-55.0769	-13.7316	0
1.1200	-7.90258	4.19072	-55.3768	-13.4247	0
1.1207	-5.4597	2.97895	-53.5457	-15.2563	0
1.1213	-3.03153	2.676	-47.4444	-13.4247	0
1.1220	-1.50105	2.07012	-39.2042	-7.63309	0
1.1227	-0.88297	2.97895	-32.4952	-1.83154	0
1.1233	-0.588647	2.676	-24.255	2.13845	0
1.1240	-1.19201	-0.656378	-11.4369	4.267	0
1.1247	-1.19201	-0.959322	1.38126	7.63309	0
1.1253	-1.19201	2.07012	11.4526	11.9001	0
1.1260	0.632795	1.46423	20.0007	13.7316	0
1.1267	2.76664	-1.31276	28.5408	14.6524	0
1.1273	2.16328	-4.64514	38.3044	16.177	0
1.1280	-0.279607	-6.76574	44.4135	16.474	0
1.1287	1.55991	-4.03925	42.2745	16.474	0
1.1293	3.38472	-1.6157	39.8356	17.0878	0
1.1300	-0.588647	-4.94808	40.7512	15.5632	0
1.1307	-2.41345	-6.4628	39.8356	13.4247	0
1.1313	0.632795	-4.03925	36.1733	11.9001	0
1.1320	0.632795	-4.03925	30.0721	8.237	0
1.1327	-2.72249	-3.73631	19.0851	3.97	0
1.1333	-0.588647	-3.73631	9.01373	0.613815	0
1.1340	1.55991	-7.67458	1.07344	-3.97	0
1.1347	-1.19201	-6.4628	-10.5213	-7.63309	0
1.1353	-2.41345	-0.353434	-22.7238	-8.237	0
1.1360	-0.88297	-0.353434	-31.5796	-10.0685	0
1.1367	-3.63489	-2.22159	-39.8198	-14.3455	0
1.1373	-6.07778	0.252453	-46.8367	-18.3154	0
1.1380	-3.32585	-0.353434	-50.8068	-18.9194	0
1.1387	-2.41345	-1.91864	-53.5457	-17.3947	0
1.1393	-5.4597	0.555397	-53.5457	-17.7016	0
1.1400	-4.85634	-0.353434	-51.7224	-19.2263	0
1.1407	-0.279607	-2.22159	-49.8912	-17.7016	0
1.1413	1.55991	0.555397	-45.6133	-13.7316	0
1.1420	1.55991	0.858341	-35.5419	-10.0685	0
1.1427	1.85424	-2.22159	-26.6939	-7.63309	0
1.1433	2.76664	-1.31276	-19.6771	-4.2769	0
1.1440	4.29712	0.555397	-8.38229	0	0
1.1447	5.8276	-0.353434	5.35141	3.66309	0
1.1453	6.74001	-0.353434	15.4228	6.71236	0
1.1460	7.35809	-1.31276	24.2708	9.15772	0
1.1467	9.78625	-2.52453	32.2032	10.3755	0
1.1473	11.3167	1.16128	36.1733	10.9893	0
1.1480	9.49193	2.97895	39.8356	11.2863	0
1.1487	5.8276	-0.959322	44.7135	11.9001	0
1.1493	3.98808	0.858341	47.1603	12.5139	0
1.1500	3.07568	6.05888	45.0213	13.7316	0
1.1507	1.55991	3.28189	38.9201	12.8208	0
1.1513	0.941835	0.555397	33.7344	10.0685	0
1.1520	-0.588647	2.37306	31.5954	7.93009	0
1.1527	-3.03153	1.46423	25.4942	4.57391	0
1.1533	-3.03153	-0.353434	12.976	0	0
1.1540	-3.94393	1.76717	1.98902	-1.52464	0
1.1547	-6.99018	2.37306	-6.85896	-3.35618	0
1.1553	-8.52066	1.16128	-18.7615	-8.237	0
1.1560	-10.0364	2.37306	-30.0484	-12.8208	0
1.1567	-13.4064	4.49367	-36.4575	-15.5632	0
1.1573	-10.9635	2.676	-40.7354	-17.0878	0
1.1580	-5.76874	0.252453	-44.3977	-15.5632	0
1.1587	-8.21162	1.16128	-46.2289	-14.6524	0
1.1593	-10.3455	2.07012	-47.1445	-16.7809	0
1.1600	-4.5473	-1.31276	-46.8367	-16.4839	0
1.1607	-0.588647	-4.64514	-43.7821	-13.1277	0
1.1613	-1.50105	-4.03925	-38.9043	-11.9001	0
1.1620	-0.588647	-2.22159	-30.0484	-9.46463	0
1.1627	0.632795	0.252453	-19.0614	-5.80154	0
1.1633	-0.588647	0.858341	-9.6057	-3.04927	0
1.1640	0.941835	-2.52453	0.157859	-0.613815	0
1.1647	3.38472	-4.94808	11.7605	2.74237	0
1.1653	2.47232	-2.52453	21.2162	6.71236	0
1.1660	0.632795	-1.31276	27.9331	11.2863	0
1.1667	3.38472	-3.13042	35.2577	12.5139	0
1.1673	6.74001	-3.73631	42.2745	11.5932	0
1.1680	4.9152	-5.25103	46.5446	12.8208	0
1.1687	2.16328	-6.15986	49.907	15.2563	0
1.1693	5.20952	-3.13042	50.5148	15.2563	0
1.1700	8.27049	-2.22159	47.1603	15.5632	0
1.1707	5.8276	-4.03925	44.4135	16.177	0
1.1713	4.29712	-1.91864	41.0511	12.8208	0
1.1720	4.29712	0.858341	32.511	7.63309	0
1.1727	1.55991	0.252453	22.7474	3.97	0
1.1733	-1.19201	1.76717	16.6383	2.13845	0
1.1740	-2.10441	4.79661	7.79032	0	0
1.1747	-4.85634	3.28189	-4.42004	-3.66309	0
1.1753	-7.60826	0.555397	-12.9602	-7.63309	0
1.1760	-8.52066	0.555397	-18.7615	-10.0685	0
1.1767	-8.8297	0.555397	-27.0017	-13.1277	0
1.1773	-6.68114	-1.31276	-34.0185	-16.177	0
1.1780	-3.03153	-2.22159	-37.6809	-15.5632	0
1.1787	-3.32585	-1.31276	-40.1198	-14.6524	0
1.1793	-4.23826	-0.353434	-40.4276	-16.4839	0
1.1800	-3.94393	-0.0504906	-36.7653	-16.177	0
1.1807	-3.94393	-0.959322	-31.2718	-12.8208	0
1.1813	-2.10441	-0.656378	-26.3861	-10.9893	0
1.1820	0.941835	0.555397	-19.6771	-8.54391	0
1.1827	1.25087	-0.959322	-9.6057	-4.2769	0
1.1833	1.55991	-2.52453	-0.142073	-0.613815	0
1.1840	3.98808	-0.353434	8.7059	1.52464	0
1.1847	3.69376	0.858341	20.6084	3.97	0
1.1853	1.85424	-0.959322	30.9877	7.32618	0
1.1860	2.16328	1.46423	35.8655	10.9893	0
1.1867	2.47232	5.4025	41.6668	13.4247	0
1.1873	1.55991	2.37306	49.2914	14.6524	0
1.1880	1.55991	-0.353434	53.5693	15.8701	0
1.1887	4.29712	4.19072	54.4849	17.3947	0
1.1893	5.51856	6.36182	52.6538	19.5332	0
1.1900	4.29712	2.07012	47.768	20.1371	0
1.1907	3.38472	-0.0504906	44.1057	16.474	0
1.1913	5.20952	1.16128	41.6668	11.9001	0
1.1920	7.35809	0.858341	34.65	9.46463	0
1.1927	7.04905	-0.0504906	23.9629	7.01927	0
1.1933	7.96145	0.858341	15.115	3.66309	0
1.1940	7.96145	1.76717	6.56692	0.306908	0
1.1947	3.38472	2.37306	-5.0278	-3.04927	0
1.1953	2.16328	2.37306	-16.9303	-6.40546	0
1.1960	6.13664	1.76717	-27.0017	-9.46463	0
1.1967	5.20952	0.555397	-34.6263	-13.7316	0
1.1973	0.338472	0.555397	-38.9043	-16.4839	0
1.1980	-0.279607	3.58483	-43.1743	-15.2563	0
1.1987	1.55991	4.79661	-48.0601	-13.4247	0
1.1993	0.632795	2.37306	-47.1445	-13.4247	0
1.2000	-3.03153	-0.353434	-43.4822	-13.1277	0
1.2007	-7.90258	-0.353434	-43.4822	-12.8208	0
1.2013	-10.9635	0.858341	-39.512	-11.2962	0
1.2020	-10.3455	1.46423	-27.6095	-6.40546	0
1.2027	-10.3455	1.76717	-19.6771	-2.13845	0
1.2033	-10.3455	2.37306	-16.0148	-1.21773	0
1.2040	-6.07778	2.37306	-5.0278	0.306908	0
1.2047	-3.03153	1.46423	11.4526	4.88082	0
1.2053	-2.10441	0.555397	22.4396	9.15772	0
1.2060	0.632795	-0.353434	27.9331	12.5139	0
1.2067	0.941835	0.555397	34.9499	15.5632	0
1.2073	-0.279607	2.07012	41.6668	16.474	0
1.2080	2.76664	1.16128	45.629	16.177	0
1.2087	4.29712	-0.353434	48.9914	17.0878	0
1.2093	2.16328	0.555397	51.7382	19.5332	0
1.2100	3.38472	0.252453	49.907	18.3055	0
1.2107	4.9152	1.46423	46.2447	13.7316	0
1.2113	2.76664	4.79661	43.1901	12.5139	0
1.2120	3.07568	4.19072	37.0889	10.9893	0
1.2127	5.20952	1.46423	26.4098	5.18773	0
1.2133	3.98808	2.676	16.6383	0.910822	0
1.2140	3.07568	4.19072	8.7059	0.613815	0
1.2147	2.47232	2.97895	-2.28106	-1.83154	0
1.2153	1.55991	2.07012	-14.4835	-7.01927	0
1.2160	2.76664	0.555397	-22.4238	-9.76164	0
1.2167	3.38472	-1.31276	-30.3562	-10.9893	0
1.2173	0.338472	-0.656378	-38.2886	-13.7316	0
1.2180	-0.279607	-0.353434	-43.1743	-15.8701	0
1.2187	0.632795	-0.959322	-45.6133	-15.5632	0
1.2193	-1.50105	1.16128	-45.6133	-14.9494	0
1.2200	-2.10441	2.676	-42.5666	-16.4839	0
1.2207	0.632795	1.46423	-39.2042	-17.0878	0
1.2213	0.0294323	-0.959322	-37.373	-13.7316	0
1.2220	-2.10441	-2.22159	-32.1874	-10.0685	0
1.2227	-0.588647	0.252453	-23.3394	-8.237	0
1.2233	1.55991	3.28189	-12.0446	-5.80154	0
1.2240	0.941835	1.46423	0.465683	-2.13845	0
1.2247	0.632795	-1.31276	9.01373	3.66309	0
1.2253	3.07568	1.46423	16.0305	9.15772	0
1.2260	5.51856	3.28189	25.7941	11.9001	0
1.2267	6.74001	0.555397	34.3422	11.9001	0
1.2273	7.35809	1.46423	38.9201	13.7316	0
1.2280	6.43097	3.58483	43.498	14.9494	0
1.2287	4.29712	2.97895	48.0759	15.5632	0
1.2293	4.60616	1.16128	49.5992	15.5632	0
1.2300	6.43097	0.555397	49.2914	15.5632	0
1.2307	5.8276	1.46423	48.0759	14.3455	0
1.2313	4.29712	3.88778	41.6668	10.6824	0
1.2320	2.47232	4.19072	31.5954	5.49463	0
1.2327	0.338472	1.76717	23.9629	2.44536	0
1.2333	1.55991	2.37306	18.1695	1.83154	0
1.2340	3.38472	4.19072	7.4825	-1.83154	0
1.2347	3.38472	2.676	-5.63555	-7.93999	0
1.2353	2.47232	0.555397	-13.268	-11.9001	0
1.2360	0.632795	0.555397	-19.3693	-14.6524	0
1.2367	-3.03153	0.555397	-29.7485	-18.3154	0
1.2373	-2.72249	0.858341	-39.2042	-19.2263	0
1.2380	-0.279607	0.252453	-43.1743	-18.0085	0
1.2387	-1.19201	-1.31276	-45.3133	-18.0085	0
1.2393	-3.63489	-2.52453	-47.1445	-20.147	0
1.2400	-4.85634	-2.22159	-46.2289	-20.7509	0
1.2407	-6.07778	-0.959322	-42.8665	-19.2263	0
1.2413	-4.23826	-0.353434	-37.6809	-16.4839	0
1.2420	-1.81009	-1.91864	-28.5251	-14.0385	0
1.2427	-3.63489	-2.22159	-16.6225	-10.9893	0
1.2433	-4.23826	-0.0504906	-6.2512	-5.49463	0
1.2440	-3.03153	-0.959322	1.38126	-2.13845	0
1.2447	-3.94393	-4.03925	9.01373	-3.97	0
1.2453	-2.41345	-3.13042	20.0007	-2.74237	0
1.2460	1.55991	-1.6157	31.5954	4.57391	0
1.2467	2.47232	-2.22159	37.6966	8.54391	0
1.2473	0.941835	-1.91864	41.359	6.71236	0
1.2480	2.16328	-1.31276	46.5446	7.93009	0
1.2487	3.38472	-3.13042	48.9914	11.2863	0
1.2493	2.47232	-3.43336	46.2447	11.9001	0
1.2500	1.55991	-1.31276	43.498	10.6824	0
1.2507	1.25087	-0.353434	42.8823	10.0685	0
1.2513	0.632795	-1.31276	37.0889	9.76164	0
1.2520	-0.279607	-1.31276	26.4098	7.32618	0
1.2527	0.632795	-0.353434	17.254	1.83154	0
1.2533	1.25087	-0.353434	8.7059	-1.83154	0
1.2540	-0.88297	-0.656378	-3.80439	-2.74237	0
1.2547	-3.32585	-0.353434	-15.0992	-5.80154	0
1.2553	-3.03153	-0.353434	-22.7238	-8.85082	0
1.2560	-3.03153	-2.22159	-31.8796	-10.3755	0
1.2567	-5.76874	-3.13042	-42.5666	-15.5632	0
1.2573	-7.29922	-1.6157	-48.9756	-18.9194	0
1.2580	-5.4597	-1.31276	-52.638	-17.3947	0
1.2587	-5.16538	-2.22159	-59.0391	-19.2263	0
1.2593	-6.07778	-1.31276	-59.9547	-21.9686	0
1.2600	-5.76874	-0.0504906	-54.4612	-19.2263	0
1.2607	-5.4597	-0.0504906	-52.638	-17.3947	0
1.2613	-6.07778	-0.656378	-52.638	-18.0085	0
1.2620	-3.63489	-3.43336	-43.4822	-12.8208	0
1.2627	-0.279607	-3.73631	-29.7485	-8.237	0
1.2633	-0.588647	-1.6157	-21.5082	-7.63309	0
1.2640	-1.19201	-4.94808	-15.0992	-2.74237	0
1.2647	1.55991	-8.6339	-5.0278	2.44536	0
1.2653	3.38472	-6.4628	6.87474	0.613815	0
1.2660	2.47232	-4.64514	18.7773	3.66309	0
1.2667	2.47232	-4.94808	29.1565	12.207	0
1.2673	3.38472	-3.43336	33.7344	14.3455	0
1.2680	2.76664	-3.43336	36.1733	12.8208	0
1.2687	2.16328	-5.55397	40.4434	16.177	0
1.2693	1.85424	-4.34219	42.5824	16.474	0
1.2700	2.47232	-2.52453	39.8356	12.5139	0
1.2707	3.98808	-2.22159	37.3967	11.9001	0
1.2713	2.76664	-0.656378	36.4811	11.9001	0
1.2720	-0.279607	-1.31276	28.8487	7.32618	0
1.2727	-0.279607	-4.03925	16.3384	3.97	0
1.2733	0.941835	-4.34219	5.95916	3.35618	0
1.2740	0.941835	-3.73631	-3.50446	0.910822	0
1.2747	0.632795	-4.94808	-16.0148	-3.04927	0
1.2753	-0.279607	-5.85691	-27.9173	-6.10845	0
1.2760	-2.10441	-3.73631	-38.9043	-8.237	0
1.2767	-2.72249	-2.22159	-47.1445	-10.3755	0
1.2773	-3.03153	-4.34219	-50.8068	-11.9001	0
1.2780	-3.94393	-5.55397	-53.8535	-11.9001	0
1.2787	-3.03153	-3.43336	-58.1236	-11.2962	0
1.2793	-3.03153	-2.82748	-56.6002	-12.8208	0
1.2800	-3.94393	-4.34219	-52.3301	-11.5932	0
1.2807	-2.10441	-4.64514	-53.2457	-7.32618	0
1.2813	-1.19201	-4.03925	-52.9379	-5.18773	0
1.2820	-2.72249	-3.73631	-41.3432	-2.44536	0
1.2827	-2.10441	-2.22159	-27.0017	1.83154	0
1.2833	-1.19201	-0.959322	-17.2303	3.35618	0
1.2840	-2.41345	-0.959322	-7.77454	5.18773	0
1.2847	-1.50105	-1.31276	3.82018	12.5139	0
1.2853	0.632795	-0.353434	14.1994	18.0085	0
1.2860	0.941835	-0.353434	23.0474	20.444	0
1.2867	2.16328	-0.959322	31.5954	23.4933	0
1.2873	2.16328	-0.959322	37.0889	24.414	0
1.2880	2.47232	0.555397	41.9667	24.414	0
1.2887	6.43097	-0.656378	48.0759	25.6317	0
1.2893	7.04905	-3.13042	49.2914	24.414	0
1.2900	3.38472	-3.13042	44.4135	21.9686	0
1.2907	4.29712	-2.52453	41.359	22.8894	0
1.2913	4.60616	-0.353434	39.8356	22.8894	0
1.2920	2.47232	2.676	30.9877	19.8401	0
1.2927	3.69376	1.76717	19.6929	16.7809	0
1.2933	3.38472	-1.91864	12.0604	13.4247	0
1.2940	-1.50105	-0.353434	1.38126	9.15772	0
1.2947	-0.88297	3.28189	-12.3524	4.57391	0
1.2953	0.632795	2.37306	-19.0614	0	0
1.2960	-3.94393	1.76717	-24.5549	-2.44536	0
1.2967	-4.85634	2.37306	-36.7653	-3.35618	0
1.2973	-2.10441	1.76717	-45.3133	-4.57391	0
1.2980	-3.94393	1.46423	-45.9211	-5.49463	0
1.2987	-7.90258	3.28189	-48.0601	-4.57391	0
1.2993	-10.6545	2.97895	-50.8068	-3.97	0
1.3000	-15.2312	1.46423	-48.36	-4.57391	0
1.3007	-18.8956	2.97895	-45.3133	-5.18773	0
1.3013	-22.2509	4.19072	-43.1743	-2.13845	0
1.3020	-29.5795	1.76717	-33.4108	3.04927	0
1.3027	-37.8206	-0.0504906	-20.5927	4.267	0
1.3033	-44.5311	1.16128	-14.1836	4.57391	0
1.3040	-52.1541	2.07012	-8.38229	9.46463	0
1.3047	-55.8184	0.555397	4.43583	13.7316	0
1.3053	-46.974	-1.6157	17.254	16.177	0
1.3060	-27.4457	-0.656378	26.1019	21.9686	0
1.3067	-8.21162	2.37306	34.3422	24.414	0
1.3073	2.76664	2.676	42.5824	21.0578	0
1.3080	7.96145	2.37306	47.768	19.8401	0
1.3087	13.4506	3.28189	48.9914	21.3647	0
1.3093	18.0273	2.37306	47.4602	21.6716	0
1.3100	18.9544	0.555397	46.2447	20.1371	0
1.3107	19.2488	1.46423	45.0213	17.0878	0
1.3113	21.6916	1.46423	40.1356	13.1178	0
1.3120	20.4702	-0.353434	30.9877	10.9893	0
1.3127	15.2901	1.76717	20.6084	6.09855	0
1.3133	12.8472	3.88778	12.6761	-1.21773	0
1.3140	14.672	1.76717	5.35141	-5.18773	0
1.3147	17.4239	2.07012	-5.94338	-6.40546	0
1.3153	19.8668	4.79661	-18.1459	-9.76164	0
1.3160	22.9131	3.88778	-25.4705	-13.1277	0
1.3167	27.1808	1.46423	-30.964	-12.8208	0
1.3173	30.2417	2.37306	-36.1575	-13.7316	0
1.3180	31.7722	3.58483	-38.9043	-18.6125	0
1.3187	33.597	3.58483	-42.8665	-21.9686	0
1.3193	35.4218	1.46423	-46.2289	-21.6716	0
1.3200	38.7771	0.858341	-42.5666	-21.0578	0
1.3207	43.0595	1.16128	-39.512	-21.0578	0
1.3213	39.0862	-2.22159	-39.8198	-19.8401	0
1.3220	25.0469	-4.94808	-30.664	-15.8701	0
1.3227	14.363	-2.52453	-16.9303	-12.8208	0
1.3233	12.5382	-0.353434	-11.129	-12.5139	0
1.3240	11.0077	-1.6157	-4.11222	-10.3755	0
1.3247	10.7134	-3.13042	8.7059	-4.88082	0
1.3253	11.6258	-3.13042	17.8617	0.910822	0
1.3260	9.49193	-2.22159	25.7941	5.18773	0
1.3267	8.87385	0.555397	36.1733	4.57391	0
1.3273	10.4043	0.555397	41.6668	2.13845	0
1.3280	9.78625	-0.959322	44.4135	3.66309	0
1.3287	12.5382	0.555397	48.0759	6.40546	0
1.3293	18.3363	2.07012	47.768	4.88082	0
1.3300	17.733	0.555397	45.9369	4.57391	0
1.3307	12.5382	0.555397	47.1603	4.57391	0
1.3313	11.3167	2.37306	45.0213	-0.920722	0
1.3320	11.6258	1.16128	35.2577	-4.57391	0
1.3327	9.18289	-0.0504906	25.1863	-5.18773	0
[truncated: 48,688 more rows]
