# Supplementary material for: Identification of Haptic Based Guiding Using Hard Reins
Source: PLoS One. 2015 Jul 22;10(7):e0132020. doi: 10.1371/journal.pone.0132020 (PMC4511788; doi:10.1371/journal.pone.0132020)
Supplement: S3 File — (ZIP) [file pone.0132020.s003.zip › EMGData1/Subject2/T9/t9.txt]

0.0000	4.60836	-7.39017	25.4937	1.83337	0
0.0007	1.55156	-5.85301	21.5239	4.88244	0
0.0013	-0.57894	-3.13343	17.554	8.23544	0
0.0020	0.937883	-2.21705	17.2528	8.23544	0
0.0027	-0.57894	-1.89188	16.9456	8.23544	0
0.0033	-5.76624	-2.21705	12.3673	9.46095	0
0.0040	-6.37992	-4.93663	9.01196	10.6767	0
0.0047	-3.02207	-6.47379	8.0963	9.76488	0
0.0053	-2.10734	-3.13343	5.65657	6.71581	0
0.0060	-1.49367	-1.59628	2.29516	6.71581	0
0.0067	-0.57894	-4.34542	0.463851	8.23544	0
0.0073	-1.80629	-3.13343	-1.66866	7.62759	0
0.0080	-1.80629	-0.0591213	-3.19274	10.6767	0
0.0087	-0.57894	-2.80826	1.3795	17.0885	0
0.0093	-3.63574	-4.93663	10.536	15.8728	0
0.0100	-4.85152	-0.975502	14.5059	12.2061	0
0.0107	0.636834	2.36485	14.1986	14.0395	0
0.0113	0.0231576	-0.679895	17.8613	11.5982	0
0.0120	-7.60727	-3.13343	21.5239	6.09815	0
0.0127	-9.1241	-0.0591213	17.2528	7.32366	0
0.0133	-4.85152	2.36485	12.3673	9.15703	0
0.0140	-4.85152	-0.0591213	12.6746	5.49029	0
0.0147	-3.93679	-1.30067	10.8433	5.18637	0
0.0153	-1.19262	-0.0591213	5.04212	7.32366	0
0.0160	-1.80629	-0.0591213	2.29516	5.49029	0
0.0167	-5.4652	-0.384289	1.3795	3.04907	0
0.0173	-5.4652	0.857259	-1.36746	3.353	0
0.0180	-4.24942	2.36485	-3.80719	5.79422	0
0.0187	-4.55047	2.98563	-3.80719	7.93151	0
0.0193	-2.72102	3.90201	-4.41562	6.41188	0
0.0200	1.25051	4.19761	-7.16258	4.88244	0
0.0207	1.55156	3.6064	-8.68666	5.49029	0
0.0213	-1.49367	3.90201	-7.771	4.57851	0
0.0220	-1.19262	4.81839	-7.771	4.57851	0
0.0227	0.937883	3.90201	-6.85535	5.49029	0
0.0233	1.25051	2.69002	-4.41562	3.65693	0
0.0240	1.25051	2.69002	-4.10839	0.303927	0
0.0247	1.25051	2.69002	-5.02404	-1.52944	0
0.0253	1.25051	2.69002	-4.10839	-2.74515	0
0.0260	1.25051	2.69002	-5.6385	-2.74515	0
0.0267	1.25051	2.69002	-9.90954	-0.911781	0
0.0273	1.25051	2.69002	-13.8794	-3.66673	0
0.0280	1.25051	2.69002	-18.4516	-6.41188	0
0.0287	1.25051	2.69002	-24.8612	-2.13729	0
0.0293	1.25051	2.69002	-29.7467	2.74515	0
0.0300	1.25051	2.69002	-31.578	1.52944	0
0.0307	1.25051	2.69002	-29.7467	-0.303927	0
0.0313	1.25051	2.69002	-26.6925	0.303927	0
0.0320	1.25051	2.69002	-24.2528	-0.303927	0
0.0327	1.25051	2.69002	-20.5901	-3.66673	0
0.0333	1.25051	2.69002	-15.7107	-3.66673	0
0.0340	1.25051	2.69002	-13.2649	0.607854	0
0.0347	1.25051	2.69002	-13.2649	3.65693	0
0.0353	1.25051	2.69002	-9.90954	-0.911781	0
0.0360	0.335785	5.114	-5.02404	-6.10795	0
0.0367	2.16524	1.44847	-4.72284	-3.66673	0
0.0373	0.335785	-0.679895	-8.07823	-1.83337	0
0.0380	1.55156	-0.975502	-9.60231	-7.01973	0
0.0387	6.12519	-3.42904	-9.60231	-10.9904	0
0.0393	7.65359	-5.85301	-9.60231	-10.0688	0
0.0400	6.12519	-2.80826	-9.60231	-10.0688	0
0.0407	4.90941	-0.679895	-8.07823	-10.6865	0
0.0413	5.21046	-4.04981	-6.55415	-7.93151	0
0.0420	6.43782	-4.64102	-4.10839	-8.24524	0
0.0427	5.21046	-1.59628	-0.753004	-9.76488	0
0.0433	3.38101	-3.13343	0.162649	-6.41188	0
0.0440	1.85261	-6.47379	-2.58431	-1.83337	0
0.0447	-1.80629	-6.17818	-4.10839	-2.74515	0
0.0453	-4.85152	-4.64102	-1.06023	-3.66673	0
0.0460	-3.02207	-2.80826	4.43369	-3.353	0
0.0467	-1.80629	-0.0591213	9.62038	-2.74515	0
0.0473	-3.02207	-0.0591213	15.1143	-3.66673	0
0.0480	-0.277891	-1.30067	21.5239	-6.10795	0
0.0487	1.55156	-0.0591213	22.7468	-7.32366	0
0.0493	-1.19262	0.532092	22.7468	-5.49029	0
0.0500	-0.57894	-0.679895	26.7106	-5.18637	0
0.0507	2.16524	-1.30067	29.4575	-8.24524	0
0.0513	0.0231576	-0.975502	28.5419	-7.32366	0
0.0520	-0.891568	-1.59628	29.7648	-3.66673	0
0.0527	2.77891	-4.04981	31.5961	-7.01973	0
0.0533	3.69364	-8.30655	29.7648	-12.2061	0
0.0540	1.55156	-11.3513	26.4094	-10.3727	0
0.0547	0.335785	-9.22293	23.048	-8.8531	0
0.0553	0.0231576	-5.85301	19.9998	-11.5982	0
0.0560	0.335785	-4.04981	16.6384	-10.9904	0
0.0567	1.25051	-3.13343	10.536	-9.15703	0
0.0573	1.55156	-3.13343	4.12646	-10.9904	0
0.0580	1.55156	-4.04981	-0.451803	-10.0688	0
0.0587	2.46629	-3.13343	-2.58431	-7.62759	0
0.0593	2.46629	-2.21705	-1.66866	-10.9904	0
0.0600	0.636834	-4.04981	-1.36746	-12.814	0
0.0607	-1.19262	-6.47379	-4.72284	-9.76488	0
0.0613	-2.10734	-6.76939	-4.41562	-9.76488	0
0.0620	-1.49367	-6.76939	-1.06023	-12.814	0
0.0627	-0.277891	-6.76939	-1.36746	-12.2061	0
0.0633	-0.57894	-4.34542	-0.451803	-10.6865	0
0.0640	-2.10734	-2.21705	3.82526	-10.9904	0
0.0647	0.335785	-1.89188	4.12646	-12.51	0
0.0653	4.90941	-1.30067	2.60238	-15.5689	0
0.0660	5.52309	-0.384289	3.51804	-16.4807	0
0.0667	4.29574	-1.30067	1.68673	-13.7355	0
0.0673	3.38101	-1.30067	-2.27708	-10.9904	0
0.0680	0.636834	-0.384289	-5.33127	-7.32366	0
0.0687	-2.72102	-0.679895	-9.30111	-3.04907	0
0.0693	-3.93679	-0.679895	-13.2649	-4.57851	0
0.0700	-2.10734	0.236485	-16.9275	-8.8531	0
0.0707	1.55156	-0.0591213	-21.1986	-9.76488	0
0.0713	2.46629	-0.384289	-22.7287	-8.24524	0
0.0720	-1.19262	-0.384289	-20.5901	-6.71581	0
0.0727	-1.19262	-0.384289	-20.5901	-5.49029	0
0.0733	0.636834	-0.384289	-20.5901	-6.10795	0
0.0740	-2.10734	0.532092	-14.795	-4.57851	0
0.0747	-3.63574	0.532092	-6.24692	-3.04907	0
0.0753	0.636834	-0.384289	-0.753004	-5.49029	0
0.0760	2.77891	0.532092	1.68673	-6.41188	0
0.0767	1.55156	3.28123	5.04212	-3.353	0
0.0773	-0.57894	4.52278	9.62038	-3.66673	0
0.0780	-3.02207	4.19761	11.7589	-5.49029	0
0.0787	-3.02207	3.90201	8.70473	-3.66673	0
0.0793	-0.891568	4.81839	4.74091	-3.97066	0
0.0800	-0.277891	4.19761	6.265	-7.32366	0
0.0807	-0.277891	0.857259	7.18065	-7.01973	0
0.0813	-1.19262	-1.59628	1.0783	-7.01973	0
0.0820	-2.10734	-1.30067	-5.9397	-7.32366	0
0.0827	0.636834	0.532092	-6.24692	-3.97066	0
0.0833	3.07996	1.15287	-5.9397	-3.66673	0
0.0840	0.0231576	-0.384289	-9.60231	-8.24524	0
0.0847	-2.72102	-1.30067	-13.2649	-8.24524	0
0.0853	-1.19262	-1.30067	-16.0119	-5.49029	0
0.0860	-0.891568	-3.13343	-13.8794	-5.49029	0
0.0867	-2.10734	-2.80826	-5.9397	-5.79422	0
0.0873	-0.891568	0.532092	-1.36746	-6.10795	0
0.0880	1.55156	0.236485	-2.58431	-6.71581	0
0.0887	1.85261	-2.21705	-0.451803	-6.10795	0
0.0893	1.25051	-0.975502	5.04212	-6.71581	0
0.0900	3.07996	-0.384289	5.95777	-8.24524	0
0.0907	4.29574	-1.59628	2.60238	-5.49029	0
0.0913	2.46629	0.532092	1.0783	-3.353	0
0.0920	-0.277891	0.857259	4.12646	-6.41188	0
0.0927	-1.19262	-2.21705	5.04212	-7.93151	0
0.0933	-0.57894	-1.89188	0.463851	-5.49029	0
0.0940	1.55156	0.532092	-3.19274	-6.41188	0
0.0947	2.46629	-0.0591213	-1.06023	-8.24524	0
0.0953	0.636834	-0.679895	1.0783	-6.41188	0
0.0960	-0.277891	-1.59628	0.463851	-3.66673	0
0.0967	-0.57894	-4.04981	-0.753004	-1.83337	0
0.0973	-3.02207	-4.34542	-2.89154	-0.911781	0
0.0980	-2.41997	-2.21705	-2.89154	-1.83337	0
0.0987	-0.277891	-0.975502	-3.19274	-3.97066	0
0.0993	-3.02207	-0.0591213	-6.24692	-3.04907	0
0.1000	-6.69255	1.15287	-7.4698	-0.911781	0
0.1007	-6.69255	1.15287	-4.72284	-0.303927	0
0.1013	-5.16415	0.532092	-3.80719	-0.607854	0
0.1020	-6.07887	-0.679895	-4.10839	-1.22551	0
0.1027	-9.1241	-1.30067	-5.02404	-0.911781	0
0.1033	-11.8799	0.532092	-8.07823	1.83337	0
0.1040	-11.2662	2.36485	-8.99388	2.74515	0
0.1047	-6.69255	1.77364	-6.55415	-0.607854	0
0.1053	-3.3347	0.857259	-5.33127	-1.83337	0
0.1060	-2.41997	2.69002	-4.10839	1.52944	0
0.1067	-0.277891	5.43916	-1.36746	3.353	0
0.1073	0.636834	5.73477	-0.451803	0.607854	0
0.1080	0.636834	5.73477	-0.144577	-1.83337	0
0.1087	3.99469	5.73477	-1.36746	-2.74515	0
0.1093	8.26727	5.73477	-3.19274	-2.13729	0
0.1100	7.96622	5.73477	-0.451803	-1.83337	0
0.1107	7.96622	5.73477	1.68673	-4.88244	0
0.1113	10.7104	5.73477	-0.451803	-7.62759	0
0.1120	10.7104	5.73477	-0.451803	-7.01973	0
0.1127	10.3978	5.73477	1.0783	-6.10795	0
0.1133	12.2388	5.73477	-3.49996	-3.97066	0
0.1140	10.3978	5.73477	-6.85535	3.65693	0
0.1147	7.35254	5.73477	-5.02404	9.15703	0
0.1153	7.96622	5.73477	-6.85535	8.8531	0
0.1160	5.82414	5.73477	-8.68666	10.6767	0
0.1167	-1.19262	5.73477	-7.771	13.1179	0
0.1173	-4.55047	5.73477	-11.7408	10.9904	0
0.1180	-3.3347	5.73477	-18.4516	10.0688	0
0.1187	-1.19262	5.73477	-18.4516	14.0395	0
0.1193	-2.10734	5.73477	-13.5721	14.6473	0
0.1200	-4.85152	7.56753	-9.30111	12.814	0
0.1207	-5.76624	6.94676	-7.16258	14.0395	0
0.1213	-6.69255	5.43916	-8.68666	15.5591	0
0.1220	-8.82305	6.03038	-7.16258	14.6473	0
0.1227	-4.55047	8.15874	-1.36746	13.4316	0
0.1233	1.25051	9.6959	-1.36746	14.0395	0
0.1240	-0.277891	9.6959	-5.33127	13.7355	0
0.1247	-0.277891	11.5287	-3.19274	12.2061	0
0.1253	3.38101	13.3614	0.463851	13.4316	0
0.1260	1.55156	10.3167	0.771076	16.1768	0
0.1267	-0.891568	6.32598	2.29516	16.1768	0
0.1273	1.55156	6.94676	4.43369	15.5591	0
0.1280	0.335785	6.03038	1.3795	14.6473	0
0.1287	-3.3347	4.19761	-1.66866	10.9904	0
0.1293	-2.10734	7.86314	-2.58431	7.32366	0
0.1300	0.636834	9.6959	-5.02404	9.15703	0
0.1307	0.636834	5.114	-5.02404	12.814	0
0.1313	1.55156	3.90201	-1.36746	10.9904	0
0.1320	3.38101	6.03038	1.0783	7.01973	0
0.1327	3.38101	4.52278	-1.06023	6.71581	0
0.1333	3.38101	4.19761	-1.66866	9.15703	0
0.1340	5.52309	6.03038	1.3795	11.9022	0
0.1347	6.12519	2.98563	2.90961	13.7355	0
0.1353	3.38101	1.15287	0.162649	13.4316	0
0.1360	0.937883	1.77364	-2.89154	12.2061	0
0.1367	-0.57894	0.532092	-4.10839	12.814	0
0.1373	-3.63574	0.857259	-3.80719	13.7355	0
0.1380	-3.93679	2.36485	-1.36746	13.4316	0
0.1387	-2.10734	1.77364	-2.27708	13.7355	0
0.1393	-3.02207	2.98563	-5.6385	13.1179	0
0.1400	-3.3347	6.03038	-5.02404	9.15703	0
0.1407	-1.80629	6.03038	-5.9397	5.18637	0
0.1413	-3.93679	3.90201	-13.5721	2.74515	0
0.1420	-5.16415	1.15287	-21.5058	2.74515	0
0.1427	-1.19262	-0.0591213	-24.8612	4.57851	0
0.1433	-2.10734	3.28123	-26.9997	5.79422	0
0.1440	-6.69255	4.52278	-28.831	6.09815	0
0.1447	-4.24942	1.44847	-29.1383	9.15703	0
0.1453	-2.41997	1.44847	-24.8612	11.9022	0
0.1460	-6.9936	2.98563	-12.3493	8.23544	0
0.1467	-5.76624	1.77364	-0.144577	3.97066	0
0.1473	2.77891	2.06925	5.04212	3.65693	0
0.1480	4.90941	2.98563	9.62038	4.27459	0
0.1487	1.25051	3.28123	18.4697	6.41188	0
0.1493	1.55156	7.86314	25.1865	9.15703	0
0.1500	4.60836	10.6123	25.7949	6.71581	0
0.1507	4.60836	6.32598	22.4395	1.83337	0
0.1513	5.52309	3.90201	19.9998	1.83337	0
0.1520	7.05149	3.6064	18.1685	3.65693	0
0.1527	4.29574	1.15287	15.1143	2.74515	0
0.1533	1.55156	0.532092	10.2348	3.353	0
0.1540	2.16524	2.06925	5.04212	7.01973	0
0.1547	-0.277891	1.44847	1.3795	9.46095	0
0.1553	-5.4652	2.98563	2.29516	8.54917	0
0.1560	-6.9936	3.28123	6.265	7.32366	0
0.1567	-6.69255	-0.384289	6.265	7.32366	0
0.1573	-5.76624	-0.384289	3.21081	6.41188	0
0.1580	-3.02207	2.98563	4.74091	4.27459	0
0.1587	-3.02207	-0.384289	8.0963	3.353	0
0.1593	-3.02207	-4.64102	7.48787	2.13729	0
0.1600	0.335785	-2.21705	7.78908	0.607854	0
0.1607	1.55156	-1.30067	11.4517	0.911781	0
0.1613	0.636834	-4.04981	12.6746	0.607854	0
0.1620	2.46629	-4.64102	10.2348	-1.52944	0
0.1627	5.52309	-4.04981	9.92761	-1.22551	0
0.1633	5.52309	-3.72464	10.536	0.911781	0
0.1640	2.46629	-4.04981	9.31918	2.13729	0
0.1647	-0.277891	-4.93663	8.40353	2.13729	0
0.1653	-1.19262	-4.93663	8.40353	2.44122	0
0.1660	-1.80629	-4.04981	8.40353	3.353	0
0.1667	-2.10734	-4.04981	9.62038	3.65693	0
0.1673	0.636834	-3.72464	10.8433	-0.303927	0
0.1680	2.16524	-4.93663	8.70473	-6.41188	0
0.1687	-0.277891	-6.17818	4.12646	-5.79422	0
0.1693	-0.891568	-4.34542	1.99396	-1.83337	0
0.1700	0.636834	-1.89188	1.3795	-3.353	0
0.1707	0.636834	-2.21705	1.99396	-5.18637	0
0.1713	1.55156	-2.51266	2.60238	-1.83337	0
0.1720	3.69364	-1.30067	1.68673	0.303927	0
0.1727	1.55156	-0.0591213	-0.144577	-3.04907	0
0.1733	-1.80629	0.532092	-2.27708	-4.88244	0
0.1740	-2.10734	0.532092	-5.02404	-3.353	0
0.1747	-4.24942	0.532092	-6.55415	-2.13729	0
0.1753	-7.60727	-0.384289	-2.58431	-0.303927	0
0.1760	-7.60727	-0.975502	1.3795	2.44122	0
0.1767	-5.16415	-0.0591213	-0.451803	1.83337	0
0.1773	-3.02207	1.44847	-3.19274	-0.911781	0
0.1780	-1.80629	0.532092	-1.97588	-0.911781	0
0.1787	-0.277891	0.236485	-1.06023	-1.83337	0
0.1793	2.77891	0.857259	-1.36746	-5.79422	0
0.1800	3.99469	-0.384289	-0.451803	-7.01973	0
0.1807	1.55156	-1.30067	-1.06023	-6.10795	0
0.1813	0.636834	0.857259	-4.10839	-8.24524	0
0.1820	1.85261	-0.0591213	-5.02404	-9.15703	0
0.1827	-0.277891	-2.21705	-4.72284	-6.10795	0
0.1833	-1.19262	-0.679895	-5.9397	-6.41188	0
0.1840	2.77891	-0.679895	-5.9397	-9.15703	0
0.1847	3.38101	-4.04981	-5.6385	-8.24524	0
0.1853	-0.277891	-5.2618	-7.4698	-8.24524	0
0.1860	-1.49367	-6.17818	-7.16258	-10.6865	0
0.1867	-2.10734	-6.17818	-3.80719	-12.2061	0
0.1873	-3.3347	0.532092	-2.58431	-14.0395	0
0.1880	-4.24942	6.65115	-5.02404	-15.5689	0
0.1887	-6.69255	4.52278	-5.9397	-12.814	0
0.1893	-6.69255	2.36485	-5.6385	-11.9022	0
0.1900	-1.49367	2.98563	-5.9397	-13.4316	0
0.1907	2.77891	2.36485	-6.85535	-11.2943	0
0.1913	4.29574	2.36485	-5.9397	-10.0688	0
0.1920	7.05149	2.06925	-4.72284	-13.7355	0
0.1927	8.26727	-0.679895	-8.07823	-12.2061	0
0.1933	3.69364	-0.975502	-12.6565	-5.18637	0
0.1940	-2.10734	-0.0591213	-14.4878	-3.66673	0
0.1947	-5.76624	-1.59628	-16.3191	-6.10795	0
0.1953	-9.43673	-0.679895	-16.3191	-2.74515	0
0.1960	-13.0956	3.28123	-14.1806	1.83337	0
0.1967	-14.0104	2.36485	-16.3191	0.303927	0
0.1973	-11.2662	0.532092	-20.8974	-4.57851	0
0.1980	-9.1241	2.36485	-21.5058	-8.24524	0
0.1987	-6.9936	2.36485	-20.8974	-9.76488	0
0.1993	-1.49367	0.532092	-22.4215	-10.9904	0
0.2000	1.85261	0.857259	-22.4215	-11.9022	0
0.2007	-0.891568	0.532092	-22.7287	-11.5982	0
0.2013	-2.10734	-1.30067	-22.7287	-10.9904	0
0.2020	2.16524	-2.51266	-20.2829	-11.2943	0
0.2027	5.52309	-3.42904	-17.536	-13.4316	0
0.2033	6.73886	-7.09456	-15.0962	-15.2552	0
0.2040	7.05149	2.36485	-14.4878	-14.9512	0
0.2047	5.52309	2.36485	-16.6263	-13.4316	0
0.2053	4.29574	2.36485	-15.0962	-13.7355	0
0.2060	6.43782	2.36485	-10.518	-15.5689	0
0.2067	9.79567	2.36485	-8.99388	-16.4807	0
0.2073	10.7104	2.36485	-7.771	-16.7846	0
0.2080	10.0967	2.36485	-6.24692	-17.3925	0
0.2087	9.48304	2.36485	-8.68666	-15.5689	0
0.2093	7.35254	2.36485	-6.85535	-11.9022	0
0.2100	4.29574	2.36485	-1.06023	-9.15703	0
0.2107	0.636834	2.36485	-1.66866	-6.71581	0
0.2113	-2.41997	2.36485	-5.02404	-5.18637	0
0.2120	-3.3347	2.36485	-3.19274	-5.49029	0
0.2127	-2.72102	2.36485	-1.36746	-7.32366	0
0.2133	-1.80629	2.36485	-4.72284	-10.6865	0
0.2140	0.335785	2.36485	-6.85535	-12.814	0
0.2147	2.77891	2.36485	-5.9397	-12.51	0
0.2153	4.29574	2.36485	-2.58431	-13.7355	0
0.2160	5.21046	-7.09456	-0.451803	-17.0885	0
0.2167	7.05149	-6.17818	-1.97588	-17.3925	0
0.2173	7.05149	-5.85301	-1.36746	-13.7355	0
0.2180	4.29574	-4.04981	2.90961	-11.5982	0
0.2187	4.90941	0.532092	3.82526	-10.6865	0
0.2193	8.88094	3.28123	1.68673	-7.93151	0
0.2200	8.88094	1.44847	1.0783	-5.49029	0
0.2207	5.21046	0.236485	0.771076	-3.66673	0
0.2213	2.46629	1.44847	0.463851	0	0
0.2220	0.937883	2.06925	2.60238	2.74515	0
0.2227	-0.57894	1.44847	5.04212	3.97066	0
0.2233	-0.891568	2.36485	4.12646	8.54917	0
0.2240	-0.57894	4.52278	3.51804	10.0688	0
0.2247	-0.277891	6.32598	5.04212	5.49029	0
0.2253	0.0231576	6.94676	4.12646	6.41188	0
0.2260	-0.277891	7.56753	-0.144577	12.51	0
0.2267	-0.277891	7.86314	-4.10839	12.814	0
0.2273	0.335785	6.65115	-6.85535	10.0688	0
0.2280	0.937883	5.114	-10.518	9.46095	0
0.2287	2.77891	5.114	-14.1806	7.62759	0
0.2293	2.77891	6.03038	-17.536	7.32366	0
0.2300	-0.277891	6.03038	-18.1504	10.9904	0
0.2307	-1.80629	3.90201	-17.2348	12.51	0
0.2313	-0.891568	2.06925	-15.0962	13.7355	0
0.2320	-2.41997	4.19761	-10.518	17.6964	0
0.2327	-3.02207	6.32598	-6.85535	17.6964	0
0.2333	-1.19262	4.52278	-4.10839	14.0395	0
0.2340	-0.891568	3.28123	0.463851	11.9022	0
0.2347	-1.49367	3.90201	3.51804	12.814	0
0.2353	-2.10734	2.06925	3.21081	14.6473	0
0.2360	-3.02207	0.857259	5.34934	12.814	0
0.2367	-0.277891	1.15287	9.62038	9.15703	0
0.2373	3.69364	-0.0591213	11.1505	9.15703	0
0.2380	2.46629	2.06925	11.7589	12.51	0
0.2387	0.0231576	5.114	13.283	13.1179	0
0.2393	0.0231576	2.69002	14.1986	11.9022	0
0.2400	-0.891568	-0.384289	16.9456	12.51	0
0.2407	-3.02207	2.98563	17.8613	15.2552	0
0.2413	-3.3347	5.114	15.1143	18.618	0
0.2420	-3.02207	3.90201	15.1143	19.2258	0
0.2427	-2.41997	6.32598	18.1685	18.3141	0
0.2433	-1.80629	9.40029	15.7227	18.3141	0
0.2440	-1.49367	6.94676	11.7589	16.7846	0
0.2447	-1.49367	3.28123	13.8914	14.6473	0
0.2453	-1.19262	4.19761	15.4215	15.5591	0
0.2460	-1.80629	5.114	11.7589	15.5591	0
0.2467	-1.80629	3.90201	10.536	13.7355	0
0.2473	-0.277891	2.69002	14.1986	14.6473	0
0.2480	0.335785	2.69002	18.1685	16.4807	0
0.2487	0.636834	0.532092	22.7468	15.5591	0
0.2493	2.77891	-2.21705	27.0178	15.5591	0
0.2500	5.21046	-0.384289	27.0178	16.1768	0
0.2507	4.29574	2.69002	25.1865	14.3434	0
0.2513	3.38101	2.06925	25.1865	13.4316	0
0.2520	3.38101	1.44847	24.8793	15.5591	0
0.2527	2.46629	3.6064	21.8311	15.8728	0
0.2533	1.85261	3.28123	17.8613	14.3434	0
0.2540	2.46629	0.857259	13.5902	14.3434	0
0.2547	0.636834	0.236485	11.4517	15.5591	0
0.2553	-0.891568	0.532092	9.92761	16.1768	0
0.2560	-1.19262	-0.0591213	6.87342	16.4807	0
0.2567	-4.85152	-0.384289	4.12646	16.4807	0
0.2573	-8.82305	2.36485	1.68673	15.5591	0
0.2580	-7.90832	6.03038	-0.753004	15.5591	0
0.2587	-3.63574	7.24236	-0.451803	17.0885	0
0.2593	0.335785	6.65115	0.463851	13.4316	0
0.2600	2.16524	6.03038	-2.89154	8.8531	0
0.2607	2.16524	3.28123	-6.85535	11.2943	0
0.2613	2.77891	0.532092	-9.60231	13.7355	0
0.2620	3.99469	2.36485	-11.7408	10.9904	0
0.2627	2.46629	4.81839	-9.60231	10.6767	0
0.2633	1.25051	2.06925	-4.10839	10.9904	0
0.2640	3.38101	-1.30067	-4.10839	6.41188	0
0.2647	5.82414	-0.679895	-6.24692	3.97066	0
0.2653	5.21046	0.532092	-6.85535	4.27459	0
0.2660	5.52309	-0.384289	-7.771	2.74515	0
0.2667	8.88094	-2.21705	-7.771	3.65693	0
0.2673	9.48304	-2.21705	-3.80719	5.79422	0
0.2680	5.52309	-3.13343	1.3795	3.353	0
0.2687	2.77891	-6.76939	6.57222	-0.607854	0
0.2693	3.07996	-8.60215	11.4517	0.911781	0
0.2700	3.07996	-5.85301	13.8914	4.57851	0
0.2707	1.55156	-4.04981	12.3673	8.8531	0
0.2713	-0.277891	-2.21705	10.2348	14.0395	0
0.2720	-3.93679	2.69002	8.70473	17.3925	0
0.2727	-8.20937	6.32598	6.265	14.9512	0
0.2733	-9.43673	6.94676	3.82526	10.9904	0
0.2740	-6.9936	8.77952	2.90961	11.2943	0
0.2747	-4.85152	12.445	1.3795	12.51	0
0.2753	-4.85152	14.2778	-0.144577	10.3727	0
0.2760	-5.4652	13.3614	1.3795	8.23544	0
0.2767	-5.4652	10.9079	-0.451803	7.32366	0
0.2773	-6.37992	9.6959	-5.9397	5.49029	0
0.2780	-6.69255	9.9915	-8.07823	5.49029	0
0.2787	-6.9936	9.6959	-6.85535	6.71581	0
0.2793	-7.60727	7.86314	-6.85535	4.88244	0
0.2800	-3.93679	6.65115	-5.02404	0.303927	0
0.2807	0.937883	6.94676	-3.19274	-3.66673	0
0.2813	-0.57894	6.03038	-5.02404	-5.49029	0
0.2820	-3.02207	4.19761	-5.02404	-4.27459	0
0.2827	-0.277891	4.19761	-1.36746	-1.83337	0
0.2833	-0.277891	4.19761	-0.451803	-1.52944	0
0.2840	-3.93679	1.44847	-1.66866	-1.22551	0
0.2847	-3.02207	3.28123	-1.36746	-1.22551	0
0.2853	-0.57894	7.86314	-1.06023	-1.83337	0
0.2860	0.636834	6.32598	-1.97588	-0.911781	0
0.2867	1.25051	3.90201	-2.27708	0	0
0.2873	-1.49367	6.65115	-0.451803	-2.74515	0
0.2880	-4.24942	5.73477	0.771076	-5.49029	0
0.2887	-3.93679	1.15287	-1.36746	-3.353	0
0.2893	-6.69255	2.36485	-1.66866	-2.74515	0
0.2900	-11.8799	3.6064	3.21081	-6.41188	0
0.2907	-14.9251	-0.679895	6.57222	-8.24524	0
0.2913	-21.3397	-3.13343	7.78908	-5.49029	0
0.2920	-28.6575	-1.30067	8.70473	-3.353	0
0.2927	-26.8281	0.857259	6.265	-4.27459	0
0.2933	-21.3397	1.15287	3.82526	-5.18637	0
0.2940	-16.7545	-1.59628	5.04212	-5.18637	0
0.2947	-7.60727	-3.13343	5.04212	-4.57851	0
0.2953	0.335785	1.44847	4.12646	-3.97066	0
0.2960	-0.891568	3.6064	7.18065	-3.04907	0
0.2967	-3.02207	1.44847	6.87342	-1.83337	0
0.2973	-4.24942	1.44847	3.21081	-1.22551	0
0.2980	-8.522	2.06925	4.12646	-1.83337	0
0.2987	-9.43673	0.532092	5.65657	-2.74515	0
0.2993	-4.85152	1.15287	5.95777	-3.97066	0
0.3000	-1.19262	4.19761	9.01196	-6.71581	0
0.3007	2.77891	4.19761	10.536	-8.24524	0
0.3013	11.0114	3.28123	7.78908	-6.41188	0
0.3020	17.7271	4.81839	7.18065	-4.57851	0
0.3027	19.5566	3.28123	6.87342	-6.41188	0
0.3033	20.784	0.532092	3.82526	-6.41188	0
0.3040	22.3008	3.28123	0.463851	-3.66673	0
0.3047	22.3008	3.90201	-1.36746	-3.66673	0
0.3053	21.3861	0.857259	-4.72284	-6.41188	0
0.3060	23.2155	0.857259	-6.85535	-5.79422	0
0.3067	25.3576	3.28123	-4.10839	-3.66673	0
0.3073	22.6134	4.19761	-0.144577	-4.88244	0
0.3080	18.9429	6.03038	2.29516	-6.41188	0
0.3087	18.6419	6.03038	5.04212	-4.57851	0
0.3093	18.0282	4.19761	8.70473	-3.97066	0
0.3100	17.1135	5.114	8.0963	-5.79422	0
0.3107	16.8124	5.43916	5.34934	-4.27459	0
0.3113	14.0682	2.98563	5.04212	-3.66673	0
0.3120	11.6251	2.98563	1.68673	-8.8531	0
0.3127	12.8409	5.114	-6.85535	-10.3727	0
0.3133	11.6251	4.19761	-13.2649	-6.41188	0
0.3140	7.96622	3.28123	-17.8432	-6.10795	0
0.3147	7.96622	3.6064	-24.2528	-9.15703	0
0.3153	9.18199	3.28123	-26.6925	-9.15703	0
0.3160	6.12519	3.28123	-26.6925	-7.32366	0
0.3167	3.07996	3.90201	-30.3551	-4.57851	0
0.3173	3.69364	2.36485	-31.578	-2.44122	0
0.3180	3.07996	1.15287	-26.9997	-3.66673	0
0.3187	-0.57894	2.06925	-21.5058	-3.353	0
0.3193	-1.19262	4.19761	-16.6263	1.83337	0
0.3200	0.335785	4.81839	-8.68666	2.74515	0
0.3207	-3.02207	2.06925	-0.753004	-2.44122	0
0.3213	-6.37992	-0.0591213	1.68673	-4.27459	0
0.3220	-2.10734	3.28123	0.771076	-2.13729	0
0.3227	4.29574	7.24236	2.29516	-2.44122	0
0.3233	2.16524	6.94676	7.78908	-3.97066	0
0.3240	14.0682	5.73477	12.0661	10.9904	0
0.3247	14.0682	3.28123	11.7589	10.9904	0
0.3253	14.0682	0.532092	8.0963	10.9904	0
0.3260	14.0682	-0.0591213	3.21081	10.9904	0
0.3267	14.0682	0.532092	0.463851	10.9904	0
0.3273	14.0682	-0.975502	1.68673	10.9904	0
0.3280	14.0682	-0.384289	0.463851	10.9904	0
0.3287	14.0682	2.69002	-4.10839	10.9904	0
0.3293	14.0682	2.98563	-4.72284	10.9904	0
0.3300	14.0682	1.15287	-1.66866	10.9904	0
0.3307	14.0682	1.44847	-1.97588	10.9904	0
0.3313	14.0682	2.36485	-5.33127	10.9904	0
0.3320	14.0682	2.06925	-9.60231	10.9904	0
0.3327	14.0682	-0.384289	-12.9637	10.9904	0
0.3333	14.0682	-2.51266	-13.2649	10.9904	0
0.3340	14.0682	-0.384289	-14.795	10.9904	0
0.3347	14.0682	2.36485	-19.3673	10.9904	0
0.3353	14.0682	-0.384289	-19.6745	10.9904	0
0.3360	-1.49367	-4.04981	-15.0962	0	0
0.3367	-3.93679	-3.72464	-13.2649	-1.83337	0
0.3373	-2.72102	-2.21705	-12.9637	-4.27459	0
0.3380	-3.93679	-0.384289	-9.60231	-5.49029	0
0.3387	-6.07887	1.44847	-4.41562	-3.04907	0
0.3393	-3.3347	-0.975502	-1.36746	-0.607854	0
0.3400	-2.10734	-3.13343	-1.66866	-0.303927	0
0.3407	-3.02207	-0.0591213	-4.41562	0	0
0.3413	-2.10734	3.28123	-5.02404	1.83337	0
0.3420	-5.16415	2.36485	-3.19274	2.13729	0
0.3427	-9.1241	3.6064	-5.33127	2.13729	0
0.3433	-5.4652	7.86314	-10.518	3.65693	0
0.3440	-3.02207	9.6959	-11.1324	3.65693	0
0.3447	-7.90832	8.77952	-8.68666	0.911781	0
0.3453	-8.82305	6.03038	-9.60231	0	0
0.3460	-3.93679	3.28123	-12.0481	2.44122	0
0.3467	-0.277891	1.77364	-12.3493	1.83337	0
0.3473	1.85261	0.532092	-9.90954	-2.44122	0
0.3480	2.16524	-2.51266	-7.4698	-2.74515	0
0.3487	1.55156	-3.42904	-9.60231	1.83337	0
0.3493	3.38101	-0.679895	-13.2649	3.04907	0
0.3500	4.29574	1.44847	-9.60231	1.52944	0
0.3507	1.55156	0.857259	-4.10839	2.74515	0
0.3513	0.335785	-0.679895	-4.10839	3.353	0
0.3520	0.937883	-0.679895	-5.02404	0	0
0.3527	-1.19262	2.06925	-0.144577	0.303927	0
0.3533	-3.02207	4.19761	5.95777	3.04907	0
0.3540	-3.02207	3.28123	8.0963	0	0
0.3547	-2.41997	3.28123	7.78908	-4.57851	0
0.3553	-1.80629	6.03038	8.70473	-3.97066	0
0.3560	-2.41997	6.94676	11.4517	-2.74515	0
0.3567	-3.93679	5.73477	12.3673	-3.66673	0
0.3573	-0.57894	6.03038	12.3673	-3.66673	0
0.3580	2.77891	5.114	13.5902	-2.74515	0
0.3587	-1.19262	2.36485	15.1143	-3.66673	0
0.3593	-3.93679	-0.384289	17.2528	-7.01973	0
0.3600	-0.277891	-2.21705	21.5239	-9.46095	0
0.3607	-2.10734	-1.30067	23.3552	-7.93151	0
0.3613	-9.43673	1.44847	22.4395	-6.41188	0
0.3620	-10.0388	-0.384289	25.4937	-8.24524	0
0.3627	-6.69255	-5.2618	31.5961	-9.46095	0
0.3633	-7.60727	-4.93663	34.343	-7.32366	0
0.3640	-8.20937	-4.04981	33.7286	-7.32366	0
0.3647	-8.82305	-6.47379	31.5961	-8.24524	0
0.3653	-15.2261	-4.93663	29.7648	-8.24524	0
0.3660	-18.8966	-1.30067	28.8491	-7.62759	0
0.3667	-15.8398	-2.21705	28.2346	-7.62759	0
0.3673	-14.9251	-1.89188	26.1021	-7.93151	0
0.3680	-15.8398	0.532092	23.6624	-10.0688	0
0.3687	-13.0956	-1.30067	24.5781	-13.4316	0
0.3693	-7.29465	-4.34542	22.4395	-13.4316	0
0.3700	-0.277891	-2.21705	13.283	-10.9904	0
0.3707	8.56831	0.532092	7.48787	-10.9904	0
0.3713	13.4546	1.15287	8.0963	-13.1277	0
0.3720	10.7104	1.44847	3.51804	-14.6473	0
0.3727	7.96622	-0.0591213	-6.24692	-13.4316	0
0.3733	8.88094	-1.59628	-11.1324	-11.5982	0
0.3740	10.3978	-1.89188	-13.5721	-13.7355	0
0.3747	10.7104	-2.21705	-16.0119	-15.5689	0
0.3753	11.3241	-0.975502	-12.0481	-15.2552	0
0.3760	12.2388	1.44847	-7.16258	-15.2552	0
0.3767	13.1535	1.44847	-6.85535	-15.5689	0
0.3773	14.983	0.236485	-5.9397	-13.7355	0
0.3780	14.983	0.532092	-5.9397	-13.7355	0
0.3787	11.9262	-0.975502	-10.8252	-15.8728	0
0.3793	10.7104	-2.80826	-14.1806	-17.0885	0
0.3800	11.3241	-2.51266	-12.3493	-17.3925	0
0.3807	10.0967	-1.89188	-11.4336	-17.3925	0
0.3813	10.7104	-1.30067	-12.3493	-15.5689	0
0.3820	13.7556	0.236485	-10.518	-14.3434	0
0.3827	13.1535	-0.0591213	-7.16258	-15.2552	0
0.3833	9.79567	-2.21705	-4.41562	-17.0885	0
0.3840	9.48304	-4.34542	-3.49996	-17.3925	0
0.3847	8.56831	-4.93663	-3.19274	-16.4807	0
0.3853	6.12519	-2.80826	-1.36746	-15.5689	0
0.3860	5.21046	-1.30067	3.21081	-15.5689	0
0.3867	5.82414	-3.42904	7.18065	-14.3434	0
0.3873	8.88094	-5.85301	9.62038	-13.1277	0
0.3880	12.5398	-5.85301	11.7589	-16.4807	0
0.3887	9.48304	-4.93663	14.1986	-20.4513	0
0.3893	2.77891	-3.72464	17.2528	-19.2258	0
0.3900	4.29574	-1.59628	19.9998	-15.8728	0
0.3907	9.48304	-2.21705	19.6926	-15.5689	0
0.3913	7.96622	-3.42904	18.4697	-13.7355	0
0.3920	4.60836	-1.30067	18.7769	-10.9904	0
0.3927	1.55156	0.532092	16.03	-12.814	0
0.3933	-3.02207	0.532092	8.70473	-14.6473	0
0.3940	-5.4652	0.857259	1.99396	-11.9022	0
0.3947	-4.85152	2.06925	-2.27708	-10.3727	0
0.3953	-4.24942	0.532092	-5.02404	-13.7355	0
0.3960	-3.02207	-1.59628	-6.85535	-16.1768	0
0.3967	-3.63574	-0.975502	-11.7408	-14.3434	0
0.3973	-5.76624	0.236485	-16.9275	-12.814	0
0.3980	-4.85152	-2.80826	-16.6263	-14.3434	0
0.3987	-2.41997	-6.17818	-16.3191	-14.6473	0
0.3993	-4.55047	-3.72464	-18.4516	-14.0395	0
0.4000	-5.76624	0.532092	-17.8432	-15.5689	0
0.4007	-2.41997	-0.0591213	-14.1806	-16.4807	0
0.4013	-0.277891	-3.13343	-11.1324	-15.5689	0
0.4020	-2.10734	-4.04981	-4.10839	-15.8728	0
0.4027	-5.16415	-3.72464	3.21081	-17.3925	0
0.4033	-6.69255	-2.80826	3.82526	-18.3141	0
0.4040	-5.16415	-0.975502	2.60238	-18.618	0
0.4047	-2.41997	-0.384289	4.43369	-19.2258	0
0.4053	-2.10734	-0.384289	4.12646	-19.5298	0
0.4060	-2.41997	0.532092	1.99396	-18.0101	0
0.4067	-2.10734	0.236485	3.21081	-13.7355	0
0.4073	-4.24942	0.857259	4.43369	-10.0688	0
0.4080	-6.9936	3.90201	0.463851	-10.0688	0
0.4087	-6.07887	5.114	-5.9397	-10.9904	0
0.4093	-4.85152	3.6064	-11.4336	-8.24524	0
0.4100	-5.16415	2.98563	-15.7107	-5.49029	0
0.4107	-5.4652	3.28123	-18.1504	-5.79422	0
0.4113	-7.90832	3.6064	-19.3673	-6.10795	0
0.4120	-11.2662	3.28123	-20.8974	-3.04907	0
0.4127	-11.8799	2.36485	-22.4215	0	0
0.4133	-12.482	2.36485	-21.813	-1.22551	0
0.4140	-14.624	3.6064	-19.6745	-3.353	0
0.4147	-13.0956	2.36485	-16.9275	1.21571	0
0.4153	-10.9535	-0.0591213	-14.795	6.09815	0
0.4160	-10.3515	-2.21705	-15.0962	3.65693	0
0.4167	-6.69255	-4.93663	-16.0119	2.74515	0
0.4173	-3.93679	-2.51266	-15.0962	7.32366	0
0.4180	-4.85152	5.73477	-15.4035	8.23544	0
0.4187	-2.41997	8.77952	-15.7107	7.32366	0
0.4193	0.0231576	5.114	-12.0481	9.46095	0
0.4200	-2.72102	4.52278	-10.518	-17.0885	0
0.4207	-3.93679	5.73477	-14.1806	-17.0885	0
0.4213	-1.49367	4.52278	-13.5721	-17.0885	0
0.4220	0.335785	3.28123	-7.16258	-17.0885	0
0.4227	0.937883	1.15287	-3.19274	-17.0885	0
0.4233	0.937883	-2.21705	-1.06023	-17.0885	0
0.4240	0.335785	-1.59628	1.0783	-17.0885	0
0.4247	0.636834	-0.384289	-0.451803	-17.0885	0
0.4253	0.937883	-2.51266	-3.80719	-17.0885	0
0.4260	0.636834	-3.13343	-5.33127	-17.0885	0
0.4267	1.85261	-3.42904	-5.9397	-17.0885	0
0.4273	3.38101	-7.68577	-5.02404	-17.0885	0
0.4280	4.60836	-7.39017	-2.58431	-17.0885	0
0.4287	4.29574	-1.89188	-0.451803	-17.0885	0
0.4293	2.46629	-1.30067	2.29516	-17.0885	0
0.4300	2.46629	-3.13343	4.43369	-17.0885	0
0.4307	2.46629	-0.384289	6.265	-17.0885	0
0.4313	-1.19262	0.532092	11.4517	-17.0885	0
0.4320	-3.3347	-1.59628	13.5902	-17.0885	0
0.4327	-2.10734	-0.0591213	12.0661	-17.0885	0
0.4333	-2.72102	0.532092	15.1143	-17.0885	0
0.4340	-4.55047	-2.51266	21.5239	-17.0885	0
0.4347	-2.10734	-4.04981	23.9636	-17.0885	0
0.4353	-1.19262	-4.04981	26.1021	-17.0885	0
0.4360	-5.76624	-4.93663	28.5419	-17.0885	0
0.4367	-7.90832	-3.13343	24.8793	-17.0885	0
0.4373	-5.76624	0.236485	20.301	-17.0885	0
0.4380	-6.07887	1.77364	19.6926	-17.0885	0
0.4387	-10.0388	0.532092	20.6082	-17.0885	0
0.4393	-9.73777	-2.51266	20.6082	-17.0885	0
0.4400	-6.69255	-3.13343	18.7769	-17.0885	0
0.4407	-7.60727	-1.89188	16.9456	-17.0885	0
0.4413	-11.2662	-4.34542	17.2528	-17.0885	0
0.4420	-11.2662	-5.85301	19.0841	-17.0885	0
0.4427	-8.20937	-2.51266	21.8311	-17.0885	0
0.4433	-5.16415	-3.13343	26.4094	-17.0885	0
0.4440	-2.10734	-6.76939	27.9334	-17.0885	0
0.4447	1.25051	-5.5574	24.8793	-17.0885	0
0.4453	1.55156	-2.21705	23.3552	-17.0885	0
0.4460	2.16524	-1.89188	23.3552	-17.0885	0
0.4467	5.21046	-1.89188	20.6082	-17.0885	0
0.4473	6.73886	-2.80826	19.3853	-17.0885	0
0.4480	5.21046	-3.72464	18.7769	-17.0885	0
0.4487	7.35254	-4.64102	16.3372	-17.0885	0
0.4493	11.0114	-6.76939	15.7227	-17.0885	0
0.4500	8.88094	-6.17818	15.1143	-17.0885	0
0.4507	5.82414	-3.42904	14.8071	-17.0885	0
0.4513	5.21046	-4.04981	16.9456	-17.0885	0
0.4520	2.46629	-3.42904	16.9456	-17.0885	0
0.4527	-0.891568	-0.0591213	11.4517	-17.0885	0
0.4533	-3.02207	-2.21705	9.92761	-17.0885	0
0.4540	-8.522	-4.34542	12.9758	-17.0885	0
0.4547	-14.9251	1.44847	11.4517	-17.0885	0
0.4553	-19.1977	2.69002	10.536	-17.0885	0
0.4560	-20.425	-3.13343	11.1505	7.32366	0
0.4567	-17.6693	-2.80826	6.57222	4.88244	0
0.4573	-9.1241	-0.679895	2.90961	5.79422	0
0.4580	1.55156	-3.42904	5.65657	8.54917	0
0.4587	11.6251	-4.93663	6.57222	7.93151	0
0.4593	18.9429	-4.34542	4.12646	6.41188	0
0.4600	19.5566	-4.04981	5.04212	9.46095	0
0.4607	16.5114	-0.975502	7.78908	12.51	0
0.4613	16.1987	-0.0591213	6.87342	12.2061	0
0.4620	16.1987	-3.13343	5.34934	10.9904	0
0.4627	13.4546	-0.975502	6.57222	11.2943	0
0.4633	11.9262	3.6064	8.70473	12.814	0
0.4640	12.8409	2.69002	8.70473	10.9904	0
0.4647	13.1535	1.77364	9.01196	6.41188	0
0.4653	11.6251	1.44847	10.8433	5.18637	0
0.4660	10.0967	-2.51266	9.92761	7.93151	0
0.4667	8.26727	-2.21705	8.0963	7.32366	0
0.4673	4.29574	1.44847	8.70473	3.65693	0
0.4680	-0.277891	-2.21705	5.95777	3.65693	0
0.4687	-0.277891	-4.93663	-1.66866	3.65693	0
0.4693	2.16524	-0.0591213	-10.518	3.65693	0
0.4700	2.46629	1.15287	-19.9817	3.65693	0
0.4707	1.55156	-1.89188	-27.6081	3.65693	0
0.4713	1.25051	-1.30067	-30.6623	3.65693	0
0.4720	0.636834	-2.80826	-36.7647	3.65693	0
0.4727	0.0231576	-6.17818	-43.4815	3.65693	0
0.4733	-0.277891	-3.13343	-39.8189	3.65693	0
0.4740	0.636834	-0.384289	-29.7467	3.65693	0
0.4747	3.69364	-1.89188	-22.1142	3.65693	0
0.4753	7.35254	-0.384289	-16.6263	3.65693	0
0.4760	7.65359	1.44847	-13.8794	3.65693	0
0.4767	3.99469	-0.384289	-14.795	3.65693	0
0.4773	-0.277891	-0.384289	-14.1806	3.65693	0
0.4780	-3.93679	-0.384289	-11.4336	3.65693	0
0.4787	-8.82305	-1.59628	-9.90954	3.65693	0
0.4793	-12.1809	0.236485	-6.85535	3.65693	0
0.4800	4.29574	1.44847	-3.80719	3.65693	0
0.4807	4.29574	1.44847	-5.6385	3.65693	0
0.4813	4.29574	1.44847	-8.68666	3.65693	0
0.4820	4.29574	1.44847	-8.38546	3.65693	0
0.4827	4.29574	1.44847	-7.4698	3.65693	0
0.4833	4.29574	1.44847	-6.85535	3.65693	0
0.4840	4.29574	1.44847	-4.72284	3.65693	0
0.4847	4.29574	1.44847	-4.10839	3.65693	0
0.4853	4.29574	1.44847	-6.24692	3.65693	0
0.4860	4.29574	1.44847	-8.99388	3.65693	0
0.4867	4.29574	1.44847	-11.7408	3.65693	0
0.4873	4.29574	1.44847	-14.1806	3.65693	0
0.4880	4.29574	1.44847	-16.0119	3.65693	0
0.4887	4.29574	1.44847	-19.9817	3.65693	0
0.4893	4.29574	1.44847	-26.3913	3.65693	0
0.4900	4.29574	1.44847	-31.578	3.65693	0
0.4907	4.29574	1.44847	-34.6261	3.65693	0
0.4913	4.29574	1.44847	-35.849	3.65693	0
0.4920	-23.1692	3.6064	-35.2406	-7.32366	0
0.4927	-15.5388	1.44847	-36.1563	-10.0688	0
0.4933	-8.82305	3.28123	-35.2406	-6.71581	0
0.4940	-4.85152	6.65115	-26.3913	-3.04907	0
0.4947	-1.19262	8.15874	-14.4878	-3.66673	0
0.4953	2.46629	9.6959	-3.80719	-3.97066	0
0.4960	4.90941	7.24236	6.265	-3.66673	0
0.4967	8.88094	3.90201	13.5902	-6.71581	0
0.4973	14.3693	2.36485	19.6926	-7.32366	0
0.4980	17.4261	-0.384289	26.4094	-1.83337	0
0.4987	19.5566	-2.21705	31.5961	0	0
0.4993	21.6987	2.36485	33.7286	-3.66673	0
0.5000	22.3008	3.6064	36.1743	-4.27459	0
0.5007	20.1703	-0.679895	36.1743	-2.74515	0
0.5013	18.0282	0.532092	31.2888	-3.66673	0
0.5020	18.0282	5.114	27.0178	-3.97066	0
0.5027	19.2556	3.90201	24.8793	-0.911781	0
0.5033	18.6419	2.69002	23.3552	0.911781	0
0.5040	18.6419	2.69002	22.4395	0.911781	0
0.5047	18.6419	2.69002	19.9998	0.911781	0
0.5053	18.6419	2.69002	15.1143	0.911781	0
0.5060	18.6419	2.69002	12.0661	0.911781	0
0.5067	18.6419	2.69002	11.4517	0.911781	0
0.5073	18.6419	2.69002	10.8433	0.911781	0
0.5080	18.6419	2.69002	11.4517	0.911781	0
0.5087	18.6419	2.69002	15.1143	0.911781	0
0.5093	18.6419	2.69002	19.6926	0.911781	0
0.5100	18.6419	2.69002	22.4395	0.911781	0
0.5107	18.6419	2.69002	23.048	0.911781	0
0.5113	18.6419	2.69002	20.9154	0.911781	0
0.5120	18.6419	2.69002	18.7769	0.911781	0
0.5127	18.6419	2.69002	18.7769	0.911781	0
0.5133	18.6419	2.69002	20.6082	0.911781	0
0.5140	18.6419	2.69002	22.7468	0.911781	0
0.5147	18.6419	2.69002	24.2708	0.911781	0
0.5153	18.6419	2.69002	28.5419	0.911781	0
0.5160	-1.19262	6.94676	32.2045	-1.83337	0
0.5167	-0.891568	5.114	29.7648	-0.911781	0
0.5173	1.55156	6.65115	26.1021	0	0
0.5180	3.07996	8.15874	27.0178	-0.303927	0
0.5187	0.937883	8.48391	26.1021	-0.911781	0
0.5193	-0.891568	7.24236	21.8311	0	0
0.5200	0.636834	5.114	20.9154	0.911781	0
0.5207	4.29574	5.114	20.9154	0.303927	0
0.5213	8.88094	7.86314	17.2528	0.607854	0
0.5220	12.2388	8.77952	13.5902	0.911781	0
0.5227	12.5398	7.86314	11.7589	0.303927	0
0.5233	14.3693	9.07512	8.70473	0.911781	0
0.5240	17.7271	10.3167	7.18065	0.911781	0
0.5247	17.1135	7.86314	10.2348	-0.911781	0
0.5253	14.983	6.03038	12.3673	-0.607854	0
0.5260	16.1987	6.94676	8.0963	2.74515	0
0.5267	17.1135	5.43916	4.12646	3.65693	0
0.5273	14.6703	2.06925	5.95777	1.83337	0
0.5280	12.8409	-0.384289	5.95777	1.83337	0
0.5287	13.1535	-0.384289	-0.451803	0.911781	0
0.5293	14.983	1.77364	-4.72284	-3.353	0
0.5300	15.284	4.81839	-5.02404	-7.32366	0
0.5307	12.5398	7.86314	-7.4698	-9.15703	0
0.5313	9.79567	13.3614	-8.07823	-9.76488	0
0.5320	7.96622	17.9433	-5.33127	-9.15703	0
0.5327	6.73886	19.1553	-5.9397	-7.62759	0
0.5333	5.82414	20.0717	-6.55415	-7.32366	0
0.5340	5.21046	18.8597	-4.72284	-6.71581	0
0.5347	3.99469	12.445	-5.02404	-4.57851	0
0.5353	3.07996	10.3167	-7.4698	-3.97066	0
0.5360	1.85261	14.5734	-5.9397	-3.97066	0
0.5367	-1.80629	15.4898	-2.27708	-4.27459	0
0.5373	-4.24942	12.445	-2.89154	-6.10795	0
0.5380	-2.10734	10.9079	-7.771	-5.79422	0
0.5387	-0.57894	10.6123	-8.99388	-2.44122	0
0.5393	-2.10734	11.5287	-2.27708	-3.66673	0
0.5400	-2.41997	13.657	0.463851	-6.41188	0
0.5407	-3.02207	12.7406	-5.9397	-4.88244	0
0.5413	-5.76624	10.9079	-9.90954	-3.97066	0
0.5420	-7.60727	11.8243	-9.30111	-6.41188	0
0.5427	-5.76624	11.5287	-11.4336	-7.01973	0
0.5433	-3.3347	10.3167	-15.0962	-9.76488	0
0.5440	-1.19262	9.9915	-14.4878	-14.3434	0
0.5447	0.636834	9.40029	-12.3493	-14.3434	0
0.5453	0.937883	9.07512	-11.4336	-14.6473	0
0.5460	-0.891568	8.77952	-13.2649	-16.7846	0
0.5467	-3.02207	6.94676	-13.8794	-14.6473	0
0.5473	-1.80629	6.32598	-11.4336	-13.7355	0
0.5480	2.16524	5.43916	-7.771	-19.2258	0
0.5487	3.07996	1.44847	-6.24692	-21.971	0
0.5493	-0.57894	2.06925	-7.771	-19.2258	0
0.5500	-3.3347	6.94676	-11.1324	-18.3141	0
0.5507	-3.02207	6.94676	-13.2649	-18.3141	0
0.5513	-5.76624	4.19761	-11.7408	-17.6964	0
0.5520	-2.10734	11.5287	-10.2168	-3.66673	0
0.5527	-2.10734	11.5287	-10.518	-3.66673	0
0.5533	-2.10734	11.5287	-10.2168	-3.66673	0
0.5540	-2.10734	11.5287	-6.55415	-3.66673	0
0.5547	-2.10734	11.5287	-1.66866	-3.66673	0
0.5553	-2.10734	11.5287	1.3795	-3.66673	0
0.5560	-2.10734	11.5287	2.29516	-3.66673	0
0.5567	-2.10734	11.5287	0.463851	-3.66673	0
0.5573	-2.10734	11.5287	-2.27708	-3.66673	0
0.5580	-2.10734	11.5287	-3.19274	-3.66673	0
0.5587	-2.10734	11.5287	-1.97588	-3.66673	0
0.5593	-2.10734	11.5287	-1.36746	-3.66673	0
0.5600	-2.10734	11.5287	-0.451803	-3.66673	0
0.5607	-2.10734	11.5287	2.29516	-3.66673	0
0.5613	-2.10734	11.5287	5.04212	-3.66673	0
0.5620	-2.10734	11.5287	5.65657	-3.66673	0
0.5627	-2.10734	11.5287	5.95777	-3.66673	0
0.5633	-2.10734	11.5287	7.78908	-3.66673	0
0.5640	-2.10734	11.5287	10.536	-3.66673	0
0.5647	-2.10734	11.5287	9.92761	-3.66673	0
0.5653	-2.10734	11.5287	5.04212	-3.66673	0
0.5660	-2.10734	11.5287	0.771076	-3.66673	0
0.5667	-2.10734	11.5287	1.3795	-3.66673	0
0.5673	-2.10734	11.5287	-1.36746	-3.66673	0
0.5680	-2.10734	11.5287	-10.518	-3.66673	0
0.5687	-2.10734	11.5287	-16.0119	-3.66673	0
0.5693	-2.10734	11.5287	-15.0962	-3.66673	0
0.5700	-2.10734	11.5287	-16.0119	-3.66673	0
0.5707	-2.10734	11.5287	-16.9275	-3.66673	0
0.5713	-2.10734	11.5287	-13.5721	-3.66673	0
0.5720	-2.10734	11.5287	-12.6565	-3.66673	0
0.5727	-2.10734	11.5287	-14.795	-3.66673	0
0.5733	-2.10734	11.5287	-11.1324	-3.66673	0
0.5740	-2.10734	11.5287	-5.9397	-3.66673	0
0.5747	-2.10734	11.5287	-7.771	-3.66673	0
0.5753	-2.10734	11.5287	-9.60231	-3.66673	0
0.5760	-2.41997	-3.42904	-7.771	-3.66673	0
0.5767	-1.49367	-5.5574	-8.38546	-3.66673	0
0.5773	4.60836	-8.60215	-8.68666	-3.66673	0
0.5780	3.07996	-8.30655	-5.02404	-3.66673	0
0.5787	-2.41997	-6.76939	-1.06023	-3.66673	0
0.5793	-0.891568	-8.60215	0.162649	-3.66673	0
0.5800	0.0231576	-11.9721	1.0783	-3.66673	0
0.5807	-4.85152	-11.3513	1.3795	-3.66673	0
0.5813	-4.85152	-7.68577	-0.144577	-3.66673	0
0.5820	-1.19262	-8.01094	-1.36746	-3.66673	0
0.5827	-4.24942	-8.30655	-2.58431	-3.66673	0
0.5833	-7.90832	-3.13343	-5.02404	-3.66673	0
0.5840	-5.4652	-0.0591213	-7.771	-3.66673	0
0.5847	-2.41997	-3.42904	-7.771	-3.66673	0
0.5853	-2.72102	-4.64102	-8.38546	-3.66673	0
0.5860	-3.02207	-0.384289	-11.4336	-3.66673	0
0.5867	-3.93679	-1.30067	-12.9637	-3.66673	0
0.5873	-7.60727	-5.5574	-11.7408	-3.66673	0
0.5880	-7.60727	-5.5574	-14.4878	-3.66673	0
0.5887	-7.60727	-5.5574	-19.9817	-3.66673	0
0.5893	-7.60727	-5.5574	-21.5058	-3.66673	0
0.5900	-7.60727	-5.5574	-21.5058	-3.66673	0
0.5907	-7.60727	-5.5574	-21.1986	-3.66673	0
0.5913	-7.60727	-5.5574	-16.3191	-3.66673	0
0.5920	-7.60727	-5.5574	-12.6565	-3.66673	0
0.5927	-7.60727	-5.5574	-11.7408	-3.66673	0
0.5933	-7.60727	-5.5574	-5.9397	-3.66673	0
0.5940	-7.60727	-5.5574	-1.36746	-3.66673	0
0.5947	-7.60727	-5.5574	-3.19274	-3.66673	0
0.5953	-7.60727	-5.5574	-2.27708	-3.66673	0
0.5960	-7.60727	-5.5574	1.68673	-3.66673	0
0.5967	-7.60727	-5.5574	0.162649	-3.66673	0
0.5973	-7.60727	-5.5574	-3.19274	-3.66673	0
0.5980	-7.60727	-5.5574	-1.97588	-3.66673	0
0.5987	-7.60727	-5.5574	-1.66866	-3.66673	0
0.5993	-7.60727	-5.5574	-5.02404	-3.66673	0
0.6000	6.73886	-2.21705	-10.8252	10.6767	0
0.6007	11.9262	-2.21705	-19.6745	8.54917	0
0.6013	18.6419	-0.0591213	-23.9455	9.76488	0
0.6020	22.3008	-0.384289	-19.6745	13.1179	0
0.6027	24.7439	-3.13343	-17.8432	16.1768	0
0.6033	28.4028	-3.13343	-22.4215	15.5591	0
0.6040	27.187	-2.51266	-23.9455	14.6473	0
0.6047	20.784	-4.04981	-21.5058	17.0885	0
0.6053	16.1987	-4.93663	-19.3673	18.618	0
0.6060	15.284	-4.93663	-16.6263	18.9219	0
0.6067	14.983	-4.93663	-17.8432	21.971	0
0.6073	15.284	-3.72464	-21.5058	23.8043	0
0.6080	14.0682	-1.89188	-18.7588	21.971	0
0.6087	12.5398	-0.384289	-11.4336	21.6671	0
0.6093	14.3693	-0.384289	-9.60231	21.971	0
0.6100	15.5966	-0.384289	-10.2168	19.8337	0
0.6107	14.0682	3.28123	-7.16258	19.2258	0
0.6113	13.4546	5.114	-1.66866	21.0592	0
0.6120	13.4546	1.15287	2.60238	21.0592	0
0.6127	12.5398	-0.384289	1.68673	20.7553	0
0.6133	13.1535	2.06925	-2.27708	21.3631	0
0.6140	14.0682	1.44847	-2.27708	21.3631	0
0.6147	11.6251	0.857259	-1.36746	21.971	0
0.6153	7.96622	3.90201	-2.89154	22.8828	0
0.6160	6.43782	3.6064	-1.36746	23.8043	0
0.6167	8.88094	1.15287	2.29516	25.6377	0
0.6173	10.0967	0.532092	1.0783	25.6377	0
0.6180	7.05149	-0.384289	-0.451803	23.1965	0
0.6187	5.52309	-1.30067	1.99396	21.6671	0
0.6193	12.2388	1.44847	1.99396	21.6671	0
0.6200	18.0282	3.28123	0.162649	20.1376	0
0.6207	15.284	-0.0591213	3.51804	18.3141	0
0.6213	12.5398	-2.51266	5.34934	19.8337	0
0.6220	14.3693	-1.30067	0.463851	21.6671	0
0.6227	13.1535	0.236485	0.162649	19.2258	0
0.6233	6.43782	-0.384289	3.51804	17.0885	0
0.6240	1.55156	-0.384289	1.3795	20.1376	0
0.6247	-1.80629	-0.384289	-1.36746	23.8043	0
0.6253	-8.20937	-0.384289	0.463851	21.0592	0
0.6260	-13.7093	-0.384289	-1.06023	17.6964	0
0.6267	-14.0104	-0.384289	-1.66866	21.0592	0
0.6273	-14.0104	-0.384289	3.51804	23.8043	0
0.6280	-16.1524	-0.384289	5.04212	22.5788	0
0.6287	-18.584	-0.384289	3.82526	23.5004	0
0.6293	-17.9819	-0.384289	9.62038	22.5788	0
0.6300	-14.9251	-0.384289	15.1143	16.1768	0
0.6307	-11.2662	-0.384289	11.4517	15.5591	0
0.6313	-7.29465	-0.384289	8.0963	21.0592	0
0.6320	-3.02207	-0.384289	9.62038	20.1376	0
0.6327	-2.10734	-0.384289	9.01196	15.5591	0
0.6333	-3.3347	-0.384289	7.78908	17.0885	0
0.6340	-1.19262	-0.384289	7.48787	18.9219	0
0.6347	4.29574	-0.384289	5.95777	15.5591	0
0.6353	6.43782	-0.384289	4.43369	13.7355	0
0.6360	5.82414	6.03038	4.74091	14.0395	0
0.6367	3.38101	5.73477	3.21081	14.6473	0
0.6373	0.335785	3.28123	-0.451803	15.5591	0
0.6380	-0.277891	0.236485	-2.58431	15.2552	0
0.6387	-0.277891	2.36485	-3.49996	11.5982	0
0.6393	-3.63574	4.19761	-3.49996	10.9904	0
0.6400	-5.76624	0.857259	-2.27708	14.3434	0
0.6407	-4.85152	-1.30067	-4.10839	14.0395	0
0.6413	-4.85152	-1.89188	-7.16258	11.9022	0
0.6420	-2.72102	-4.34542	-7.4698	10.6767	0
0.6427	1.25051	-4.34542	-8.68666	7.32366	0
0.6433	1.55156	-2.21705	-12.3493	2.13729	0
0.6440	1.55156	-3.13343	-12.6565	0.607854	0
0.6447	4.29574	-3.13343	-12.0481	2.13729	0
0.6453	5.52309	0.236485	-16.3191	4.27459	0
0.6460	5.21046	0.236485	-22.1142	5.49029	0
0.6467	5.82414	-0.679895	-23.3371	3.97066	0
0.6473	4.29574	-0.384289	-22.4215	0	0
0.6480	1.55156	-3.42904	-20.5901	-2.13729	0
0.6487	-1.19262	-7.09456	-16.9275	-3.353	0
0.6493	-5.16415	-6.17818	-13.8794	-5.49029	0
0.6500	-10.3515	-4.93663	-12.3493	-7.01973	0
0.6507	-13.3967	-4.34542	-12.3493	-6.10795	0
0.6513	-14.0104	-3.72464	-13.2649	-4.57851	0
0.6520	-16.4535	-4.64102	-13.2649	-4.57851	0
0.6527	-22.5555	-5.85301	-9.60231	-4.57851	0
0.6533	-27.1291	-3.13343	-5.33127	-5.49029	0
0.6540	-26.8281	-0.975502	-4.10839	-6.10795	0
0.6547	-26.8281	-2.80826	-5.02404	-3.66673	0
0.6553	-31.1007	-4.64102	-3.80719	-0.911781	0
0.6560	-36.9016	-4.93663	-2.27708	-2.74515	0
0.6567	-41.4753	-6.47379	-1.36746	-7.62759	0
0.6573	-39.9469	-8.92732	-0.144577	-11.2943	0
0.6580	-30.1859	-8.60215	-0.144577	-11.9022	0
0.6587	-19.4987	-4.93663	-0.451803	-12.814	0
0.6593	-12.1809	-2.51266	1.3795	-15.8728	0
0.6600	-12.1809	-2.51266	2.60238	-19.2258	0
0.6607	-12.1809	-2.51266	0.463851	-19.2258	0
0.6613	-12.1809	-2.51266	-1.06023	-18.3141	0
0.6620	-12.1809	-2.51266	-1.66866	-17.3925	0
0.6627	-12.1809	-2.51266	-1.66866	-17.3925	0
0.6633	-12.1809	-2.51266	1.3795	-18.0101	0
0.6640	-12.1809	-2.51266	4.12646	-16.7846	0
0.6647	-12.1809	-2.51266	2.90961	-16.4807	0
0.6653	-12.1809	-2.51266	1.3795	-19.8337	0
0.6660	-12.1809	-2.51266	0.771076	-22.8926	0
0.6667	-12.1809	-2.51266	-0.451803	-21.971	0
0.6673	-12.1809	-2.51266	-1.36746	-22.2749	0
0.6680	-12.1809	-2.51266	0.162649	-26.2456	0
0.6687	-12.1809	-2.51266	1.68673	-28.6868	0
0.6693	-12.1809	-2.51266	3.82526	-29.9123	0
0.6700	-12.1809	-2.51266	6.87342	-30.2162	0
0.6707	-12.1809	-2.51266	7.18065	-28.3829	0
0.6713	-12.1809	-2.51266	5.95777	-29.5986	0
0.6720	18.6419	-2.51266	4.43369	-15.8728	0
0.6727	18.9429	-2.51266	-0.144577	-15.8728	0
0.6733	17.1135	-2.51266	-4.10839	-15.8728	0
0.6740	16.1987	-2.51266	-1.66866	-15.8728	0
0.6747	16.1987	-2.51266	0.463851	-15.8728	0
0.6753	14.3693	-2.51266	-3.49996	-15.8728	0
0.6760	14.0682	-2.51266	-6.85535	-15.8728	0
0.6767	14.6703	-2.51266	-7.16258	-15.8728	0
0.6773	10.3978	-2.51266	-8.68666	-15.8728	0
0.6780	4.29574	-2.51266	-9.60231	-15.8728	0
0.6787	0.636834	-2.51266	-8.99388	-15.8728	0
0.6793	-1.49367	-2.51266	-10.518	-15.8728	0
0.6800	-1.19262	-2.51266	-8.99388	-15.8728	0
0.6807	0.636834	-2.51266	-3.19274	-15.8728	0
0.6813	-0.277891	-2.51266	-0.451803	-15.8728	0
0.6820	-3.3347	-2.51266	-0.451803	-15.8728	0
0.6827	-4.55047	-2.51266	1.3795	-15.8728	0
0.6833	-5.76624	-2.51266	3.21081	-15.8728	0
0.6840	-12.1809	-2.51266	3.51804	-15.8728	0
0.6847	-12.1809	-2.51266	4.12646	-15.8728	0
0.6853	-12.1809	-2.51266	3.21081	-15.8728	0
0.6860	-12.1809	-2.51266	2.90961	-15.8728	0
0.6867	-12.1809	-2.51266	4.12646	-15.8728	0
0.6873	-12.1809	-2.51266	5.95777	-15.8728	0
0.6880	-12.1809	-2.51266	8.70473	-15.8728	0
0.6887	-12.1809	-2.51266	9.92761	-15.8728	0
0.6893	-12.1809	-2.51266	6.87342	-15.8728	0
0.6900	-12.1809	-2.51266	4.12646	-15.8728	0
0.6907	-12.1809	-2.51266	3.82526	-15.8728	0
0.6913	-12.1809	-2.51266	1.68673	-15.8728	0
0.6920	-12.1809	-2.51266	-0.144577	-15.8728	0
0.6927	-12.1809	-2.51266	3.21081	-15.8728	0
0.6933	-12.1809	-2.51266	5.34934	-15.8728	0
0.6940	-12.1809	-2.51266	1.68673	-15.8728	0
0.6947	-12.1809	-2.51266	0.162649	-15.8728	0
0.6953	-12.1809	-2.51266	4.74091	-15.8728	0
0.6960	-0.277891	-9.22293	5.65657	-18.3141	0
0.6967	-1.80629	-8.60215	-1.36746	-20.4513	0
0.6973	-1.80629	-7.68577	-7.4698	-20.7553	0
0.6980	-0.277891	-7.68577	-7.771	-14.3434	0
0.6987	1.25051	-9.8437	-6.24692	-7.32366	0
0.6993	0.0231576	-9.51853	-5.02404	-3.97066	0
0.7000	-5.16415	-7.09456	-4.10839	-2.74515	0
0.7007	-9.43673	-5.2618	-4.41562	-5.18637	0
0.7013	-9.43673	-2.80826	-4.10839	-9.15703	0
0.7020	-8.522	-3.13343	-2.27708	-9.76488	0
0.7027	-8.522	-4.93663	-4.10839	-7.32366	0
0.7033	-5.76624	-1.30067	-6.85535	-6.41188	0
0.7040	-3.63574	1.44847	-4.41562	-6.71581	0
0.7047	-6.9936	-2.51266	0.463851	-7.32366	0
0.7053	-9.43673	-3.72464	-1.36746	-7.32366	0
0.7060	-7.29465	-0.0591213	-5.6385	-6.41188	0
0.7067	-5.76624	-1.30067	-3.80719	-5.18637	0
0.7073	-4.24942	-4.04981	-0.451803	-5.49029	0
0.7080	-1.49367	-1.59628	-1.06023	-5.49029	0
0.7087	-3.02207	-1.89188	-1.97588	-5.49029	0
0.7093	-6.69255	-6.17818	-0.753004	-5.49029	0
0.7100	-4.85152	-7.09456	-0.753004	-5.49029	0
0.7107	-3.63574	-4.93663	-2.27708	-5.49029	0
0.7113	-5.76624	-4.04981	-2.89154	-5.49029	0
0.7120	-3.02207	-5.2618	-0.753004	-5.49029	0
0.7127	0.0231576	-4.34542	2.60238	-5.49029	0
0.7133	-3.02207	-1.30067	3.82526	-5.49029	0
0.7140	-5.4652	1.15287	2.29516	-5.49029	0
0.7147	-4.24942	1.44847	3.51804	-5.49029	0
0.7153	-6.9936	1.77364	7.48787	-5.49029	0
0.7160	-8.522	2.06925	7.78908	-5.49029	0
0.7167	-4.24942	0.532092	5.95777	-5.49029	0
0.7173	-3.63574	-1.59628	5.95777	-5.49029	0
0.7180	-6.69255	-1.89188	4.12646	-5.49029	0
0.7187	-6.07887	-0.384289	0.771076	-5.49029	0
0.7193	-6.07887	-0.384289	2.60238	-5.49029	0
0.7200	-8.20937	-2.21705	5.04212	-5.49029	0
0.7207	-4.85152	-1.59628	0.463851	-5.49029	0
0.7213	-1.19262	1.44847	-3.19274	-5.49029	0
0.7220	-4.85152	0.532092	-0.144577	-5.49029	0
0.7227	-5.76624	-0.975502	2.29516	-5.49029	0
0.7233	-1.80629	1.44847	2.60238	-5.49029	0
0.7240	-1.19262	1.77364	4.12646	-5.49029	0
0.7247	-2.72102	-2.21705	5.04212	-5.49029	0
0.7253	-3.93679	-3.42904	4.12646	-5.49029	0
0.7260	-6.9936	-3.13343	5.04212	-5.49029	0
0.7267	-7.60727	-2.80826	7.78908	-5.49029	0
0.7273	-5.76624	-1.30067	10.536	-5.49029	0
0.7280	-9.43673	-0.679895	12.0661	-5.49029	0
0.7287	-16.4535	-3.42904	12.3673	-5.49029	0
0.7293	-19.4987	-4.93663	14.8071	-5.49029	0
0.7300	-17.6693	-4.64102	17.8613	-5.49029	0
0.7307	-13.0956	-5.2618	18.7769	-5.49029	0
0.7313	-8.522	-6.17818	19.6926	-5.49029	0
0.7320	-5.16415	-6.76939	20.6082	15.8728	0
0.7327	-0.891568	-6.76939	16.3372	13.7355	0
0.7333	5.21046	-5.85301	10.536	11.9022	0
0.7340	9.79567	-5.85301	6.57222	12.51	0
0.7347	12.5398	-6.76939	2.29516	13.4316	0
0.7353	14.3693	-7.39017	-2.58431	14.9512	0
0.7360	16.5114	-8.60215	-4.10839	17.6964	0
0.7367	17.1135	-10.4349	-7.771	18.9219	0
0.7373	14.3693	-10.4349	-15.4035	18.618	0
0.7380	12.2388	-8.60215	-16.0119	18.9219	0
0.7387	14.3693	-7.68577	-8.99388	20.4415	0
0.7393	14.3693	-6.17818	-4.41562	21.6671	0
0.7400	10.0967	-5.85301	0.463851	20.4415	0
0.7407	13.7556	-8.92732	6.87342	19.2258	0
0.7413	23.5281	-12.2677	5.95777	20.4415	0
0.7420	24.1302	-9.8437	4.74091	23.5004	0
0.7427	13.1535	-5.5574	12.6746	25.9416	0
0.7433	-0.277891	-5.2618	20.6082	27.1573	0
0.7440	-9.43673	-6.76939	21.8311	24.7161	0
0.7447	-14.3114	-3.72464	23.048	21.971	0
0.7453	-17.3682	-0.0591213	24.5781	23.8043	0
0.7460	-18.8966	-0.384289	27.6262	24.7161	0
0.7467	-19.4987	-2.21705	33.7286	23.8043	0
0.7473	-20.425	-4.04981	38.3068	25.6377	0
0.7480	-21.6408	-7.09456	41.361	25.6377	0
0.7487	-22.8566	-9.22293	47.1561	20.7553	0
0.7493	-23.7713	-9.51853	49.9031	19.2258	0
0.7500	-20.425	-10.7601	48.0718	21.3631	0
0.7507	-10.6525	-11.0557	48.379	21.0592	0
0.7513	-1.49367	-9.51853	49.9031	20.4415	0
0.7520	6.73886	-8.60215	48.0718	21.971	0
0.7527	15.5966	-8.60215	44.7164	22.8828	0
0.7533	15.8977	-8.60215	41.9694	22.5788	0
0.7540	8.88094	-9.22293	40.4454	24.7161	0
0.7547	6.12519	-7.68577	41.6682	28.3829	0
0.7553	2.46629	-6.47379	41.6682	27.4613	0
0.7560	-8.20937	-8.60215	36.4755	22.8828	0
0.7567	-14.9251	-9.51853	32.2045	22.8828	0
0.7573	-13.0956	-8.01094	29.7648	24.4122	0
0.7580	-9.1241	-8.01094	27.0178	19.5298	0
0.7587	-8.522	-9.8437	21.5239	18.3141	0
0.7593	-11.2662	-9.51853	17.2528	23.5004	0
0.7600	-11.2662	-7.39017	15.4215	22.8828	0
0.7607	-3.63574	-5.5574	13.5902	18.3141	0
0.7613	1.25051	-5.5574	12.0661	17.6964	0
0.7620	0.636834	-7.39017	9.92761	17.3925	0
0.7627	5.52309	-7.39017	7.78908	15.8728	0
0.7633	11.6251	-5.85301	6.87342	17.0885	0
0.7640	11.3241	-6.17818	5.04212	16.4807	0
0.7647	13.4546	-6.76939	3.21081	15.5591	0
0.7653	17.1135	-4.93663	3.21081	18.9219	0
0.7660	12.8409	-3.42904	2.60238	19.2258	0
0.7667	7.05149	-4.93663	3.21081	13.7355	0
0.7673	8.56831	-6.17818	9.01196	6.09815	0
0.7680	10.3978	-6.76939	12.3673	0.911781	0
0.7687	10.7104	-6.76939	9.01196	0.911781	0
0.7693	12.2388	-4.93663	6.87342	2.44122	0
0.7700	15.284	-4.04981	7.18065	0.911781	0
0.7707	16.8124	-6.17818	4.43369	0.911781	0
0.7713	14.3693	-8.01094	3.21081	0.607854	0
0.7720	14.0682	-6.76939	3.82526	-3.97066	0
0.7727	18.9429	-6.76939	0.463851	-4.27459	0
0.7733	21.6987	-9.51853	-3.19274	0	0
0.7740	20.1703	-10.4349	-5.02404	-2.13729	0
0.7747	20.1703	-8.60215	-7.771	-5.79422	0
0.7753	18.9429	-5.2618	-8.07823	-5.18637	0
0.7760	12.8409	-3.13343	-6.24692	-8.54917	0
0.7767	9.18199	-5.85301	-8.68666	-14.6473	0
0.7773	9.18199	-11.6765	-13.8794	-14.6473	0
0.7780	9.18199	-11.0557	-15.4035	-13.7355	0
0.7787	11.3241	-5.85301	-16.9275	-16.7846	0
0.7793	11.0114	-5.2618	-21.1986	-16.4807	0
0.7800	3.38101	-8.30655	-21.5058	-13.7355	0
0.7807	-3.3347	-7.39017	-18.7588	-12.814	0
0.7813	-4.85152	-4.93663	-22.1142	-12.814	0
0.7820	-6.69255	-3.13343	-27.9154	-12.2061	0
0.7827	-8.82305	-1.30067	-26.0841	-13.1277	0
0.7833	-9.1241	-1.30067	-19.9817	-14.9512	0
0.7840	-9.73777	-3.13343	-16.9275	-14.3434	0
0.7847	-8.522	-2.21705	-14.795	-10.9904	0
0.7853	-5.76624	-1.89188	-14.1806	-9.46095	0
0.7860	-3.3347	-3.72464	-18.7588	-9.76488	0
0.7867	1.25051	-4.04981	-22.7287	-7.01973	0
0.7873	6.12519	-2.80826	-25.7768	-1.52944	0
0.7880	6.43782	-3.13343	-32.1864	-1.52944	0
0.7887	6.12519	-5.85301	-40.1201	-3.97066	0
0.7893	8.88094	-6.76939	-46.8369	-3.04907	0
0.7900	11.6251	-4.34542	-54.4633	-4.88244	0
0.7907	14.3693	-2.80826	-63.3126	-10.3727	0
0.7913	17.7271	-3.72464	-69.1137	-11.9022	0
0.7920	18.0282	-3.72464	-70.0294	-10.9904	0
0.7927	15.284	-1.59628	-70.3366	-10.0688	0
0.7933	13.4546	-2.21705	-70.9451	-8.24524	0
0.7940	11.6251	-2.51266	-66.3668	-7.62759	0
0.7947	7.96622	-0.384289	-56.909	-7.32366	0
0.7953	4.60836	-0.384289	-47.4453	-5.79422	0
0.7960	3.69364	-1.30067	-40.1201	-7.32366	0
0.7967	4.29574	2.36485	-33.4093	-8.8531	0
0.7973	3.99469	6.94676	-25.4756	-5.18637	0
0.7980	1.55156	8.15874	-16.0119	-4.27459	0
0.7987	0.335785	9.40029	-8.68666	-8.24524	0
0.7993	-0.277891	10.6123	-7.16258	-10.0688	0
0.8000	-2.10734	10.6123	-7.771	-10.3727	0
0.8007	-5.16415	9.40029	-5.33127	-11.9022	0
0.8013	-6.9936	9.07512	-0.144577	-13.1277	0
0.8020	-8.522	10.9079	4.74091	-15.5689	0
0.8027	-10.6525	14.2778	7.78908	-16.7846	0
0.8033	-12.1809	16.4062	9.92761	-14.9512	0
0.8040	-11.5672	17.0269	8.70473	-17.0885	0
0.8047	-13.0956	17.0269	4.12646	-20.1376	0
0.8053	-14.3114	17.9433	5.34934	-17.6964	0
0.8060	-11.2662	18.2389	9.92761	-16.4807	0
0.8067	-8.20937	17.0269	8.70473	-19.8337	0
0.8073	-10.0388	15.1942	6.87342	-21.6671	0
0.8080	-11.2662	16.1106	12.0661	-21.6671	0
0.8087	-10.3515	17.6182	15.1143	-21.3631	0
0.8093	-12.1809	14.8986	12.3673	-22.2749	0
0.8100	-14.0104	13.3614	11.1505	-25.9416	0
0.8107	-10.6525	16.1106	11.1505	-26.5495	0
0.8113	-6.69255	18.2389	10.2348	-23.8043	0
0.8120	-6.69255	17.3225	9.92761	-26.2456	0
0.8127	-8.82305	17.9433	8.70473	-31.128	0
0.8133	-8.522	19.1553	6.87342	-29.2946	0
0.8140	-6.69255	18.8597	8.0963	-23.8043	0
0.8147	-5.76624	19.1553	7.78908	-23.8043	0
0.8153	-6.07887	20.6925	5.04212	-27.775	0
0.8160	-7.60727	20.9881	4.12646	-31.4319	0
0.8167	-8.82305	20.6925	5.34934	-31.7359	0
0.8173	-8.82305	18.2389	6.87342	-28.9907	0
0.8180	-12.1809	16.7018	9.62038	-25.9416	0
0.8187	-17.3682	18.5345	15.4215	-26.5495	0
0.8193	-12.1809	18.5345	20.9154	-30.8241	0
0.8200	-5.16415	15.1942	22.7468	-34.1771	0
0.8207	-13.7093	16.1106	23.048	-32.9614	0
0.8213	-27.4418	19.4509	26.4094	-30.2162	0
0.8220	-25.9134	19.4509	28.8491	-30.2162	0
0.8227	-15.8398	20.0717	27.0178	-31.4319	0
0.8233	-13.0956	20.3673	26.4094	-31.128	0
0.8240	-17.6693	17.0269	27.0178	-31.128	0
0.8247	-22.2545	15.1942	27.0178	-32.0398	0
0.8253	-22.2545	18.5345	27.6262	-32.0398	0
0.8260	-16.7545	20.6925	27.319	-32.0398	0
0.8267	-8.522	20.9881	24.5781	-32.3535	0
0.8273	-1.80629	21.6088	23.6624	-30.5202	0
0.8280	1.55156	21.6088	23.3552	-28.3829	0
0.8287	3.38101	21.6088	20.6082	-26.5495	0
0.8293	5.21046	21.6088	16.03	-23.8043	0
0.8300	7.65359	21.6088	12.9758	-22.5788	0
0.8307	13.4546	21.6088	10.8433	-24.7161	0
0.8313	17.1135	21.6088	11.1505	-25.6377	0
0.8320	13.1535	21.6088	9.62038	-25.6377	0
0.8327	7.05149	21.6088	6.57222	-25.6377	0
0.8333	3.38101	21.6088	7.18065	-26.5495	0
0.8340	-0.57894	21.6088	7.48787	-28.3829	0
0.8347	-4.55047	21.6088	3.21081	-29.2946	0
0.8353	-3.3347	21.6088	2.29516	-25.9416	0
0.8360	2.16524	21.6088	5.95777	-22.8926	0
0.8367	4.90941	21.6088	5.65657	-23.1965	0
0.8373	2.46629	21.6088	1.3795	-21.971	0
0.8380	1.55156	21.6088	-1.36746	-16.4807	0
0.8387	7.96622	21.6088	-3.80719	-12.2061	0
0.8393	14.0682	21.6088	-6.85535	-12.51	0
0.8400	16.1987	5.114	-7.771	-13.4316	0
0.8407	21.6987	1.44847	-9.60231	-11.5982	0
0.8413	28.1018	2.36485	-12.6565	-7.32366	0
0.8420	27.8007	2.36485	-14.1806	-2.74515	0
0.8427	25.9713	0.532092	-13.2649	1.83337	0
0.8433	28.7154	2.06925	-10.518	9.15703	0
0.8440	29.9312	6.32598	-7.771	16.4807	0
0.8447	26.886	10.6123	-8.68666	18.3141	0
0.8453	24.4429	11.8243	-8.99388	16.4807	0
0.8460	21.3861	8.77952	-4.72284	15.5591	0
0.8467	17.1135	5.43916	-1.36746	19.5298	0
0.8473	15.284	6.32598	-1.36746	24.7161	0
0.8480	15.284	6.94676	-1.36746	30.2162	0
0.8487	12.5398	2.36485	-0.753004	34.481	0
0.8493	11.0114	-1.59628	-1.06023	34.481	0
0.8500	14.3693	-1.59628	-1.97588	32.9614	0
0.8507	18.9429	-1.30067	-1.97588	35.4026	0
0.8513	19.8692	-2.21705	0.162649	37.2262	0
0.8520	18.6419	21.6088	-0.451803	-30.5202	0
0.8527	18.0282	21.6088	-4.72284	-30.5202	0
0.8533	18.9429	21.6088	-4.72284	-30.5202	0
0.8540	18.9429	21.6088	-3.80719	-30.5202	0
0.8547	18.3408	21.6088	-8.07823	-30.5202	0
0.8553	17.1135	21.6088	-9.60231	-30.5202	0
0.8560	14.6703	21.6088	-8.68666	-30.5202	0
0.8567	11.6251	21.6088	-13.8794	-30.5202	0
0.8573	8.56831	21.6088	-16.9275	-30.5202	0
0.8580	6.12519	21.6088	-12.3493	-30.5202	0
0.8587	2.46629	21.6088	-10.518	-30.5202	0
0.8593	-3.02207	21.6088	-13.5721	-30.5202	0
0.8600	-8.522	21.6088	-13.5721	-30.5202	0
0.8607	-14.0104	21.6088	-11.4336	-30.5202	0
0.8613	-20.425	21.6088	-12.0481	-30.5202	0
0.8620	-26.527	21.6088	-15.0962	-30.5202	0
0.8627	-28.9702	21.6088	-16.0119	-30.5202	0
0.8633	-31.1007	21.6088	-13.2649	-30.5202	0
0.8640	-34.4585	21.6088	-12.3493	-30.5202	0
0.8647	-37.8164	21.6088	-15.0962	-30.5202	0
0.8653	-36.9016	21.6088	-18.4516	-30.5202	0
0.8660	-29.5723	21.6088	-23.0299	-30.5202	0
0.8667	-20.425	21.6088	-26.3913	-30.5202	0
0.8673	-17.6693	21.6088	-25.1684	-30.5202	0
0.8680	-15.5388	21.6088	-24.2528	-30.5202	0
0.8687	-9.73777	21.6088	-22.4215	-30.5202	0
0.8693	-6.9936	21.6088	-17.8432	-30.5202	0
0.8700	-4.55047	21.6088	-15.0962	-30.5202	0
0.8707	2.77891	21.6088	-15.7107	-30.5202	0
0.8713	8.26727	21.6088	-15.4035	-30.5202	0
0.8720	9.48304	21.6088	-17.536	-30.5202	0
0.8727	9.79567	21.6088	-20.2829	-30.5202	0
0.8733	10.0967	21.6088	-20.8974	-30.5202	0
0.8740	10.7104	21.6088	-25.1684	-30.5202	0
0.8747	11.6251	21.6088	-31.2708	-30.5202	0
0.8753	10.3978	21.6088	-33.4093	-30.5202	0
0.8760	9.79567	-8.92732	-35.849	25.9416	0
0.8767	10.7104	-11.0557	-42.2586	26.5495	0
0.8773	8.56831	-8.60215	-45.3128	25.0201	0
0.8780	7.05149	-7.39017	-47.1381	20.7553	0
0.8787	9.79567	-7.39017	-53.2464	19.2258	0
0.8793	9.79567	-7.68577	-55.9934	20.4415	0
0.8800	3.07996	-11.3513	-51.7163	17.6964	0
0.8807	-2.72102	-14.1004	-45.9212	13.7355	0
0.8813	-4.85152	-10.4349	-40.1201	13.1179	0
0.8820	-5.76624	-10.1393	-35.2406	13.7355	0
0.8827	-7.60727	-13.8048	-31.578	14.0395	0
0.8833	-8.82305	-11.9721	-26.9997	13.7355	0
0.8840	-6.69255	-8.92732	-19.9817	10.3727	0
0.8847	-3.63574	-11.6765	-14.1806	7.32366	0
0.8853	-5.76624	-13.8048	-10.518	5.18637	0
0.8860	-9.73777	-12.8884	-6.55415	2.13729	0
0.8867	-11.2662	-10.7601	1.0783	2.74515	0
0.8873	-14.624	-6.76939	10.536	5.79422	0
0.8880	-18.8966	-4.04981	16.6384	4.57851	0
0.8887	-20.425	-4.34542	18.1685	2.13729	0
0.8893	-19.4987	-3.13343	18.7769	3.65693	0
0.8900	-15.5388	-0.975502	17.8613	4.27459	0
0.8907	-8.522	-1.30067	16.03	2.44122	0
0.8913	-3.63574	-2.51266	16.03	1.83337	0
0.8920	-1.49367	-3.72464	16.03	-1.52944	0
0.8927	2.16524	-4.93663	15.1143	-4.88244	0
0.8933	7.96622	-5.2618	12.9758	-4.88244	0
0.8940	12.5398	-7.39017	10.8433	-7.01973	0
0.8947	15.284	-7.68577	10.2348	-10.0688	0
0.8953	18.0282	-4.04981	10.536	-7.32366	0
0.8960	19.5566	-3.72464	9.01196	-7.93151	0
0.8967	17.1135	-7.68577	6.265	-14.3434	0
0.8973	14.983	-7.68577	4.43369	-14.9512	0
0.8980	16.8124	-4.04981	3.82526	-11.5982	0
0.8987	16.1987	-3.72464	5.04212	-13.4316	0
0.8993	13.1535	-5.85301	5.65657	-14.3434	0
0.9000	12.8409	-5.85301	2.60238	-30.5202	0
0.9007	11.6251	-3.13343	0.162649	-30.5202	0
0.9013	6.73886	-0.975502	0.162649	-30.5202	0
0.9020	5.21046	-2.80826	0.162649	-30.5202	0
0.9027	3.38101	-3.72464	0.771076	-30.5202	0
0.9033	-3.02207	-1.89188	3.51804	-30.5202	0
0.9040	-7.60727	-2.80826	5.04212	-30.5202	0
0.9047	-6.9936	-4.34542	3.21081	-30.5202	0
0.9053	-7.29465	-2.21705	1.68673	-30.5202	0
0.9060	-7.60727	-0.0591213	1.99396	-30.5202	0
0.9067	-6.37992	0.236485	4.43369	-30.5202	0
0.9073	-6.69255	1.77364	4.43369	-30.5202	0
0.9080	-7.29465	2.06925	2.29516	-30.5202	0
0.9087	-5.76624	0.236485	3.82526	-30.5202	0
0.9093	-6.9936	1.44847	5.95777	-30.5202	0
0.9100	-13.3967	4.19761	2.29516	-30.5202	0
0.9107	-21.3397	3.90201	-2.27708	-30.5202	0
0.9113	-24.9986	2.69002	-1.06023	-30.5202	0
0.9120	-24.6976	3.90201	-0.144577	-17.0885	0
0.9127	-23.7713	4.52278	-4.41562	-15.8728	0
0.9133	-22.2545	2.69002	-9.60231	-13.4316	0
0.9140	-17.6693	1.44847	-11.1324	-13.1277	0
0.9147	-10.6525	2.69002	-11.1324	-15.5689	0
0.9153	-3.63574	3.90201	-11.4336	-17.3925	0
0.9160	1.85261	3.28123	-12.3493	-15.8728	0
0.9167	3.38101	2.69002	-12.3493	-13.4316	0
0.9173	1.85261	2.69002	-11.1324	-10.6865	0
0.9180	0.636834	2.06925	-9.90954	-9.15703	0
0.9187	-0.277891	0.532092	-9.60231	-10.9904	0
0.9193	-1.80629	-0.0591213	-5.9397	-12.51	0
0.9200	-5.76624	2.36485	-0.753004	-9.15703	0
0.9207	-11.2662	5.73477	1.3795	-7.62759	0
0.9213	-14.0104	6.03038	5.65657	-10.0688	0
0.9220	-11.5672	6.65115	13.8914	-9.76488	0
0.9227	-7.60727	9.6959	16.03	-7.62759	0
0.9233	-8.20937	11.2331	15.7227	-9.15703	0
0.9240	-12.482	11.5287	19.3853	-10.6865	0
0.9247	-15.8398	11.5287	18.7769	-10.0688	0
0.9253	-15.2261	10.3167	13.8914	-9.76488	0
0.9260	-14.0104	8.77952	14.5059	-8.24524	0
0.9267	-11.2662	8.77952	16.6384	-4.88244	0
0.9273	-2.10734	7.86314	15.1143	-3.66673	0
0.9280	10.3978	6.03038	15.1143	-4.88244	0
0.9287	14.3693	5.43916	13.8914	-4.88244	0
0.9293	17.1135	3.6064	9.62038	-1.83337	0
0.9300	27.8007	2.98563	9.92761	0.911781	0
0.9307	34.5164	4.19761	13.5902	0.303927	0
0.9313	29.0165	4.19761	15.7227	0.607854	0
0.9320	21.6987	5.114	19.6926	3.353	0
0.9327	18.3408	9.9915	27.6262	3.353	0
0.9333	15.8977	12.1494	33.7286	3.04907	0
0.9340	13.1535	10.6123	35.2587	7.93151	0
0.9347	5.21046	12.1494	35.2587	10.9904	0
0.9353	-6.9936	11.5287	40.4454	8.23544	0
0.9360	-13.0956	5.73477	44.4092	7.01973	0
0.9367	-11.2662	4.52278	37.6984	8.54917	0
0.9373	-9.73777	9.07512	32.8129	9.76488	0
0.9380	-7.29465	9.07512	37.09	9.76488	0
0.9387	-2.10734	6.94676	36.1743	8.54917	0
0.9393	1.55156	6.94676	29.7648	7.62759	0
0.9400	4.90941	5.114	27.9334	9.76488	0
0.9407	9.48304	2.36485	25.1865	12.814	0
0.9413	9.79567	2.69002	19.3853	12.814	0
0.9420	7.96622	3.6064	17.2528	12.814	0
0.9427	6.12519	4.81839	16.6384	16.4807	0
0.9433	3.38101	8.15874	12.9758	20.1376	0
0.9440	1.25051	9.40029	11.4517	19.8337	0
0.9447	1.85261	7.56753	10.536	20.1376	0
0.9453	1.25051	5.73477	6.265	24.1083	0
0.9460	0.0231576	5.114	0.771076	24.1083	0
0.9467	2.16524	5.43916	-3.19274	19.2258	0
0.9473	3.38101	6.32598	-5.33127	19.8337	0
0.9480	2.16524	6.03038	-5.33127	22.5788	0
0.9487	2.46629	5.43916	-7.771	20.1376	0
0.9493	4.60836	5.43916	-10.8252	20.1376	0
0.9500	5.82414	4.81839	-6.85535	25.0201	0
0.9507	4.90941	5.73477	1.68673	25.0201	0
0.9513	2.77891	7.86314	9.31918	22.5788	0
0.9520	2.16524	7.86314	15.1143	23.8043	0
0.9527	2.46629	6.65115	19.6926	23.8043	0
0.9533	3.07996	6.94676	20.6082	21.0592	0
0.9540	5.82414	6.94676	19.6926	19.2258	0
0.9547	8.56831	6.32598	18.7769	18.3141	0
0.9553	8.56831	6.65115	18.7769	18.3141	0
0.9560	8.56831	5.43916	19.6926	18.3141	0
0.9567	10.7104	3.90201	21.5239	15.8728	0
0.9573	10.7104	4.19761	22.1323	15.2552	0
0.9580	8.56831	3.28123	19.6926	18.3141	0
0.9587	6.73886	0.532092	16.9456	19.8337	0
0.9593	3.99469	0.532092	14.1986	18.0003	0
0.9600	0.0231576	2.06925	9.92761	15.5591	0
0.9607	0.937883	1.77364	1.0783	13.7355	0
0.9613	5.21046	2.36485	-9.60231	13.7355	0
0.9620	4.29574	4.19761	-16.0119	12.814	0
0.9627	-2.41997	3.90201	-17.2348	12.2061	0
0.9633	-9.73777	4.81839	-16.6263	14.0395	0
0.9640	-15.5388	8.15874	-12.3493	14.6473	0
0.9647	-21.9418	8.77952	-2.27708	12.51	0
0.9653	-27.4418	7.56753	8.40353	12.814	0
0.9660	-28.6575	8.77952	15.1143	15.8728	0
0.9667	-25.9134	9.07512	19.9998	13.4316	0
0.9673	-19.8113	6.94676	26.1021	8.23544	0
0.9680	-12.1809	7.24236	30.6804	7.32366	0
0.9687	-3.93679	6.32598	34.0358	5.79422	0
0.9693	2.16524	2.36485	37.3912	2.74515	0
0.9700	7.35254	2.36485	38.3068	1.52944	0
0.9707	11.9262	5.114	38.9213	1.21571	0
0.9713	11.3241	3.90201	43.4935	0.303927	0
0.9720	4.90941	2.69002	45.9393	-0.911781	0
0.9727	0.937883	1.15287	40.4454	-4.27459	0
0.9733	1.55156	-2.80826	36.7828	-8.8531	0
0.9740	0.937883	-2.21705	38.9213	-9.15703	0
0.9747	-2.10734	1.77364	36.1743	-6.41188	0
0.9753	-3.93679	-0.384289	29.7648	-4.88244	0
0.9760	-5.76624	-3.13343	27.9334	-5.79422	0
0.9767	-10.0388	0.532092	29.4575	-9.15703	0
0.9773	-9.73777	2.98563	26.1021	-13.1277	0
0.9780	-3.93679	-0.384289	19.6926	-14.0395	0
0.9787	-1.19262	-3.72464	14.5059	-14.6473	0
0.9793	0.335785	-4.04981	11.1505	-16.7846	0
0.9800	4.29574	-4.04981	9.01196	-17.0885	0
0.9807	4.90941	-5.2618	6.265	-15.5689	0
0.9813	3.69364	-5.5574	2.90961	-17.3925	0
0.9820	7.65359	-2.51266	0.771076	-20.1376	0
0.9827	9.18199	-0.0591213	-0.451803	-21.0592	0
0.9833	5.21046	-0.679895	-1.97588	-23.1965	0
0.9840	4.29574	-0.975502	-3.80719	-25.6377	0
0.9847	8.26727	0.236485	-5.6385	-25.6377	0
0.9853	10.3978	0.532092	-5.33127	-25.6377	0
0.9860	11.0114	0.236485	-2.27708	-27.775	0
0.9867	11.9262	-0.384289	-1.36746	-27.775	0
0.9873	12.2388	-2.51266	-5.33127	-27.4711	0
0.9880	11.6251	-1.59628	-8.99388	-28.9907	0
0.9887	9.48304	3.6064	-7.16258	-28.3829	0
0.9893	7.65359	5.114	-4.10839	-26.5495	0
0.9900	8.88094	2.36485	-5.33127	-28.6868	0
0.9907	9.79567	1.44847	-8.68666	-32.0398	0
0.9913	8.56831	4.19761	-10.2168	-31.128	0
0.9920	3.38101	5.114	-11.4336	-31.4319	0
0.9927	-7.60727	5.43916	-15.4035	-34.481	0
0.9933	-15.8398	6.03038	-19.6745	-34.481	0
0.9940	-15.2261	4.19761	-24.2528	-32.3535	0
0.9947	-10.0388	2.06925	-29.7467	-32.3535	0
0.9953	-4.85152	1.44847	-31.8792	-33.2653	0
0.9960	0.937883	0.532092	-32.4936	-33.8732	0
0.9967	5.52309	0.532092	-37.3731	-35.0987	0
0.9973	7.35254	0.857259	-40.7345	-33.8732	0
0.9980	5.82414	-0.679895	-37.3731	-30.5202	0
0.9987	2.46629	-0.384289	-37.9876	-28.9907	0
0.9993	2.98733	0.325167	-41.7526	-25.7358	0
1.0000	6.34518	-0.591213	-40.5297	-27.2554	0
1.0007	6.34518	-2.42397	-39.9213	-28.7848	0
1.0013	6.34518	-1.21199	-44.8007	-26.9515	0
1.0020	7.56096	-0.591213	-47.8549	-24.2063	0
1.0027	6.34518	-0.295607	-47.5477	-25.4318	0
1.0033	3.58943	1.53715	-49.6862	-26.6475	0
1.0040	2.98733	0.620774	-51.2103	-24.5102	0
1.0047	2.98733	-0.916381	-48.7706	-25.4318	0
1.0053	2.07261	0	-44.4935	-26.9515	0
1.0060	2.98733	-1.21199	-39.0056	-23.2945	0
1.0067	3.90206	-3.96113	-33.5117	-19.9317	0
1.0073	3.58943	-1.50759	-28.6262	-22.6867	0
1.0080	2.37365	-1.21199	-24.3552	-25.4318	0
1.0087	2.07261	-4.87751	-21.9154	-24.2063	0
1.0093	1.1463	-6.0895	-18.8613	-23.5985	0
1.0100	-1.59787	-4.87751	-16.4215	-22.6867	0
1.0107	-3.12628	-6.3851	-17.9456	-20.8533	0
1.0113	-4.041	-6.71027	-19.7769	-19.9317	0
1.0120	-5.25678	-6.71027	-18.554	-19.0199	0
1.0127	-5.55783	-8.54303	-19.7769	-15.3532	0
1.0133	-6.47255	-7.30148	-24.0479	-12.6081	0
1.0140	-8.00095	-3.96113	-25.2708	-14.1375	0
1.0147	-8.91568	-3.96113	-25.2708	-14.4414	0
1.0153	-8.91568	-4.25674	-26.7949	-10.7845	0
1.0160	-8.91568	-2.12837	-25.2708	-6.20599	0
1.0167	-9.52936	-2.12837	-21.6082	-2.84319	0
1.0173	-10.7451	-4.87751	-20.3853	-0.705895	0
1.0180	-9.8304	-3.63596	-17.9456	1.11767	0
1.0187	-8.00095	0.325167	-14.283	2.64711	0
1.0193	-8.91568	2.74914	-11.2348	2.03925	0
1.0200	-9.8304	3.07431	-10.6204	-1.32355	0
1.0207	-8.31358	2.15793	-12.4517	-1.32355	0
1.0213	-10.4441	0.620774	-13.0661	2.34318	0
1.0220	-15.3303	-1.8032	-11.8433	3.25496	0
1.0227	-13.8019	-2.12837	-13.6746	1.73532	0
1.0233	-9.22831	0.916381	-14.5902	4.17655	0
1.0240	-10.4441	0.916381	-10.6204	10.2747	0
1.0247	-12.2735	-2.12837	-10.0119	13.0198	0
1.0253	-10.143	-2.12837	-15.1986	11.1963	0
1.0260	-7.08623	0.325167	-16.1143	11.1963	0
1.0267	-4.6431	1.83276	-13.3673	13.6375	0
1.0273	-3.42733	3.99069	-11.8433	12.412	0
1.0280	-3.72837	5.20268	-10.6204	11.1963	0
1.0287	-2.81365	3.07431	-9.40352	13.9414	0
1.0293	-0.984198	1.53715	-8.78907	15.765	0
1.0300	-1.89892	1.83276	-6.95776	13.9414	0
1.0307	-4.34205	2.15793	-2.07829	13.3238	0
1.0313	-5.55783	2.45354	3.1084	11.8041	0
1.0320	-7.08623	1.24155	3.1084	7.52955	0
1.0327	-7.08623	-1.21199	0.361442	7.52955	0
1.0333	-4.6431	-1.21199	0.361442	9.97077	0
1.0340	-2.5126	0.325167	1.58432	8.44133	0
1.0347	-0.370522	0.620774	0.361442	5.39225	0
1.0353	2.98733	-0.916381	0.361442	5.69618	0
1.0360	3.90206	-3.34036	0.0602403	7.52955	0
1.0367	2.98733	-4.25674	-3.29515	9.05898	0
1.0373	4.81678	-3.63596	-3.29515	12.412	0
1.0380	6.03256	-3.96113	-2.37949	19.1278	0
1.0387	3.28838	-3.34036	-6.95776	23.4024	0
1.0393	0.231576	0	-12.4517	21.8729	0
1.0400	-0.683149	0	-12.4517	20.0396	0
1.0407	-1.89892	-4.87751	-11.2348	20.3435	0
1.0413	-2.19997	-4.87751	-11.2348	20.3435	0
1.0420	0.231576	-0.916381	-10.0119	20.6572	0
1.0427	-0.683149	-1.21199	-5.12645	22.7847	0
1.0433	-3.42733	-4.87751	1.2771	21.8729	0
1.0440	-0.984198	-4.25674	4.02406	18.216	0
1.0447	1.1463	-3.96113	3.1084	16.9905	0
1.0453	-3.42733	-5.17312	4.02406	17.5984	0
1.0460	-3.12628	-4.87751	7.99389	16.6866	0
1.0467	4.20311	-4.55234	11.6565	15.1571	0
1.0473	5.41888	-5.79389	11.9637	13.0198	0
1.0480	-0.370522	-6.0895	9.21677	12.412	0
1.0487	-0.370522	-6.0895	6.77101	13.0198	0
1.0493	3.90206	-7.00588	2.8072	13.3238	0
1.0500	2.07261	-5.79389	-7.26499	13.3238	0
1.0507	0.231576	-2.71958	-17.6384	16.3826	0
1.0513	3.28838	-0.916381	-23.4395	18.8239	0
1.0520	4.81678	-0.295607	-28.9334	16.9905	0
1.0527	4.50415	-0.916381	-32.5961	14.8532	0
1.0533	6.34518	-2.12837	-28.6262	15.765	0
1.0540	2.98733	-2.12837	-23.4395	15.765	0
1.0547	-5.25678	-0.591213	-19.7769	14.5493	0
1.0553	-7.08623	-3.04475	-12.4517	15.765	0
1.0560	-6.78518	2.45354	-6.65656	18.5199	0
1.0567	-11.9725	2.45354	-6.04211	19.4317	0
1.0573	-14.4156	2.45354	-1.77107	20.3435	0
1.0580	-12.5862	2.45354	7.99389	22.7847	0
1.0587	-15.3303	2.45354	16.536	23.4024	0
1.0593	-20.8187	2.45354	22.6443	20.6572	0
1.0600	-25.4039	2.45354	26.307	17.5984	0
1.0607	-28.1481	2.45354	26.6082	18.216	0
1.0613	-25.7049	2.45354	28.1383	18.5199	0
1.0620	-19.904	2.45354	30.578	16.9905	0
1.0627	-15.3303	2.45354	29.9635	19.7356	0
1.0633	-11.9725	2.45354	30.578	24.3142	0
1.0640	-8.00095	2.45354	33.0177	20.9612	0
1.0647	-2.5126	2.45354	31.4937	17.2944	0
1.0653	4.81678	2.45354	29.9635	20.3435	0
1.0660	10.0041	2.45354	32.4093	21.8729	0
1.0667	12.7483	2.45354	33.325	19.7356	0
1.0673	14.8788	2.45354	31.7949	20.3435	0
1.0680	15.4924	-0.591213	31.7949	18.5199	0
1.0687	16.7198	-3.34036	29.9635	15.1571	0
1.0693	21.5945	-5.79389	24.1684	16.0787	0
1.0700	23.1229	-3.96113	20.813	15.1571	0
1.0707	18.8503	-3.04475	18.9817	11.5002	0
1.0713	16.4072	-4.87751	15.0119	11.5002	0
1.0720	17.9356	-4.87751	10.4336	12.7159	0
1.0727	18.5492	-1.8032	8.30112	11.1963	0
1.0733	18.2366	-1.21199	5.55416	9.97077	0
1.0740	16.7198	-3.34036	1.58432	9.97077	0
1.0747	15.4924	-2.42397	0.361442	9.36291	0
1.0753	15.4924	0.916381	0.361442	7.52955	0
1.0760	13.0493	-0.295607	-2.99395	3.55889	0
1.0767	6.64623	-2.71958	-6.95776	-0.401968	0
1.0773	2.98733	-0.916381	-8.48786	-2.84319	0
1.0780	4.81678	0.620774	-8.18064	-4.37263	0
1.0787	6.03256	1.83276	-6.04211	-3.46085	0
1.0793	2.98733	4.2863	-2.37949	-3.14711	0
1.0800	2.07261	0.916381	1.2771	-5.28441	0
1.0807	5.73151	-3.04475	3.1084	-4.37263	0
1.0813	9.39041	-1.21199	3.41563	-1.01963	0
1.0820	10.9188	-0.295607	4.93971	-0.098041	0
1.0827	14.8788	-2.12837	7.38547	0.205886	0
1.0833	18.5492	-0.295607	9.21677	1.73532	0
1.0840	16.1061	1.53715	10.4336	2.95103	0
1.0847	9.08936	1.53715	12.2649	3.25496	0
1.0853	1.45893	5.20268	16.8432	5.69618	0
1.0860	-4.34205	8.8682	24.7769	11.5002	0
1.0867	-8.91568	7.03544	28.1383	16.0787	0
1.0873	-10.7451	4.5819	28.7467	14.8532	0
1.0880	-9.8304	4.90707	34.2406	11.8041	0
1.0887	-8.91568	7.33104	40.343	10.5786	0
1.0893	-8.61463	9.78458	37.2888	9.97077	0
1.0900	-4.34205	8.8682	32.4093	11.1963	0
1.0907	0.231576	6.11906	32.4093	13.6375	0
1.0913	-0.683149	5.49828	31.1864	13.9414	0
1.0920	-0.683149	4.90707	28.7467	12.7159	0
1.0927	2.98733	3.36992	29.0479	13.9414	0
1.0933	0.231576	4.2863	28.1383	16.3826	0
1.0940	-10.7451	6.11906	23.8612	20.3435	0
1.0947	-21.7334	4.90707	21.1142	24.0102	0
1.0953	-33.6364	4.2863	20.5058	26.1475	0
1.0960	-46.1531	6.41466	16.536	28.5887	0
1.0967	-50.4257	6.11906	11.6565	29.8045	0
1.0973	-46.1531	2.15793	11.9637	28.5887	0
1.0980	-38.2216	0.620774	12.2649	30.4221	0
1.0987	-27.2333	1.53715	7.68667	34.079	0
1.0993	-14.4156	0.620774	5.85536	32.2457	0
1.1000	-5.25678	0	7.99389	26.7554	0
1.1007	0.544204	-0.295607	4.93971	24.922	0
1.1013	4.50415	-2.12837	0.361442	25.5397	0
1.1020	4.81678	-0.916381	-0.855413	25.5397	0
1.1027	3.90206	1.83276	-3.29515	24.922	0
1.1033	2.07261	-0.916381	-6.95776	24.6181	0
1.1040	-0.370522	-3.96113	-8.48786	24.922	0
1.1047	2.6747	-1.8032	-12.4517	23.0984	0
1.1053	8.47568	-0.591213	-19.4697	20.0396	0
1.1060	9.08936	-1.8032	-19.7769	20.3435	0
1.1067	7.25991	-0.591213	-15.8071	20.3435	0
1.1073	7.25991	-0.295607	-15.8071	16.3826	0
1.1080	3.58943	-2.71958	-17.0299	16.3826	0
1.1087	-3.72837	-4.55234	-15.1986	17.5984	0
1.1093	-8.31358	-5.79389	-14.5902	13.3238	0
1.1100	-7.6999	-6.71027	-16.7227	10.2747	0
1.1107	-3.12628	-6.0895	-15.5059	11.1963	0
1.1113	0.231576	-5.17312	-14.283	6.61776	0
1.1120	1.45893	-4.87751	-17.9456	-1.62748	0
1.1127	5.41888	-2.71958	-18.8613	-4.37263	0
1.1133	9.69146	-1.21199	-13.0661	-2.84319	0
1.1140	10.9188	-2.12837	-9.70472	-1.93141	0
1.1147	14.2767	-3.96113	-7.26499	-2.53926	0
1.1153	19.1513	-4.55234	0.361442	-6.20599	0
1.1160	19.464	-3.96113	5.85536	-8.02955	0
1.1167	18.5492	-4.55234	4.93971	-7.11777	0
1.1173	17.9356	-6.0895	4.63851	-9.55899	0
1.1180	16.4072	-7.30148	5.24693	-11.3924	0
1.1187	16.7198	-8.21786	3.72285	-7.72563	0
1.1193	14.5777	-9.45941	2.8072	-6.20599	0
1.1200	8.47568	-10.0506	0.975894	-8.64721	0
1.1207	8.77673	-8.83864	-1.46384	-10.4708	0
1.1213	11.5325	-8.54303	-1.46384	-12.3041	0
1.1220	7.86201	-8.83864	-1.46384	-12.6081	0
1.1227	7.25991	-5.79389	-2.68672	-10.7845	0
1.1233	10.0041	-1.8032	-1.46384	-12.6081	0
1.1240	5.73151	-1.50759	0.361442	-17.1866	0
1.1247	-1.28525	-1.50759	-1.46384	-18.4121	0
1.1253	-4.34205	0.620774	-2.07829	-18.4121	0
1.1260	-6.47255	-1.50759	-1.46384	-15.0493	0
1.1267	-9.22831	-6.71027	-1.46384	-9.25507	0
1.1273	-11.6714	-5.46872	-0.548187	-9.25507	0
1.1280	-11.6714	-0.916381	-2.07829	24.6181	0
1.1287	-7.39886	-0.916381	-6.95776	24.6181	0
1.1293	-1.89892	-0.916381	-10.0119	24.6181	0
1.1300	0.231576	-0.916381	-10.6204	24.6181	0
1.1307	2.07261	-0.916381	-13.9818	24.6181	0
1.1313	1.45893	-0.916381	-19.7769	24.6181	0
1.1320	-4.95573	-0.916381	-25.2708	24.6181	0
1.1327	-6.47255	-0.916381	-29.5419	24.6181	0
1.1333	-1.59787	-0.916381	-32.5961	24.6181	0
1.1340	-0.683149	-0.916381	-35.6442	24.6181	0
1.1347	-0.683149	-0.916381	-37.7827	24.6181	0
1.1353	3.90206	-0.916381	-38.09	24.6181	0
1.1360	5.11783	-0.916381	-37.4755	24.6181	0
1.1367	1.1463	-0.916381	-37.4755	24.6181	0
1.1373	0.845253	-0.916381	-37.4755	24.6181	0
1.1380	3.58943	-0.916381	-37.1743	24.6181	0
1.1387	5.73151	-0.916381	-35.6442	24.6181	0
1.1393	8.77673	-0.916381	-32.8973	24.6181	0
1.1400	8.77673	1.53715	-31.6804	-10.4708	0
1.1407	2.07261	-1.21199	-31.0659	-11.0884	0
1.1413	-3.72837	-0.916381	-28.6262	-10.7845	0
1.1420	-3.12628	-0.591213	-22.8311	-9.86292	0
1.1427	-1.59787	-1.21199	-12.4517	-8.02955	0
1.1433	-5.87045	-0.295607	0.361442	-7.4217	0
1.1440	-13.5009	-3.96113	11.3493	-9.25507	0
1.1447	-16.2451	-7.62665	18.6745	-9.25507	0
1.1453	-11.0578	-3.96113	24.4757	-7.4217	0
1.1460	-2.19997	-1.8032	27.2226	-7.11777	0
1.1467	7.25991	-5.17312	26.6082	-4.98048	0
1.1473	15.8051	-4.87751	29.3551	1.73532	0
1.1480	19.464	-1.50759	33.6262	3.25496	0
1.1487	20.3787	-3.04475	34.2406	-0.705895	0
1.1493	22.8218	-5.17312	33.325	-0.098041	0
1.1500	22.2081	-3.34036	36.0719	3.87262	0
1.1507	19.464	-0.591213	38.5117	3.55889	0
1.1513	20.6797	0.620774	37.9032	1.11767	0
1.1520	23.1229	0.620774	35.1563	1.11767	0
1.1527	22.8218	0.620774	29.6623	1.11767	0
1.1533	21.5945	0.620774	21.7287	1.11767	0
1.1540	19.765	0.620774	14.7047	1.11767	0
1.1547	17.6345	0.620774	8.60232	1.11767	0
1.1553	16.1061	0.620774	3.1084	1.11767	0
1.1560	11.2199	0.620774	-2.37949	1.11767	0
1.1567	7.25991	0.620774	-8.78907	1.11767	0
1.1573	8.47568	0.620774	-14.283	1.11767	0
1.1580	3.90206	0.620774	-16.4215	1.11767	0
1.1587	-8.91568	0.620774	-16.7227	1.11767	0
1.1593	-15.3303	0.620774	-15.1986	1.11767	0
1.1600	-16.2451	0.620774	-11.8433	1.11767	0
1.1607	-19.904	0.620774	-8.78907	1.11767	0
1.1613	-23.2618	0.620774	-6.65656	1.11767	0
1.1620	-21.7334	0.620774	-3.60237	1.11767	0
1.1627	-17.7735	0.620774	-1.16264	1.11767	0
1.1633	-12.2735	0.620774	1.58432	1.11767	0
1.1640	-7.39886	0.620774	5.85536	3.55889	0
1.1647	-3.42733	0.620774	6.77101	2.95103	0
1.1653	1.45893	0.620774	4.93971	2.95103	0
1.1660	2.98733	0.620774	8.30112	3.87262	0
1.1667	0.544204	0.620774	12.2649	6.00011	0
1.1673	-0.370522	0.620774	11.9637	7.52955	0
1.1680	1.75998	0.620774	12.2649	7.83347	0
1.1687	1.45893	0.620774	11.3493	6.31384	0
1.1693	-2.5126	0.620774	7.38547	4.7844	0
1.1700	-5.87045	0.620774	5.24693	4.7844	0
1.1707	-4.6431	0.620774	4.93971	4.48047	0
1.1713	-2.81365	0.620774	2.8072	3.87262	0
1.1720	-4.6431	0.620774	1.89155	4.17655	0
1.1727	-7.39886	0.620774	3.72285	2.95103	0
1.1733	-6.78518	0.620774	1.2771	1.11767	0
1.1740	-4.95573	0.620774	-5.7409	2.03925	0
1.1747	-7.39886	0.620774	-10.3192	4.17655	0
1.1753	-10.7451	0.620774	-9.40352	2.95103	0
1.1760	-9.22831	-7.00588	-6.95776	-1.01963	0
1.1767	-5.87045	-5.79389	-7.87341	-4.0687	0
1.1773	-5.25678	-4.25674	-11.536	-5.58833	0
1.1780	-6.78518	-4.87751	-10.9276	-4.98048	0
1.1787	-8.61463	-4.87751	-6.95776	-2.23533	0
1.1793	-8.31358	-2.71958	-3.29515	-1.62748	0
1.1800	-5.25678	-0.295607	-1.46384	-3.46085	0
1.1807	-5.25678	-0.295607	0.0602403	-3.14711	0
1.1813	-6.78518	-2.12837	0.975894	-1.32355	0
1.1820	-0.683149	-3.04475	1.2771	-1.62748	0
1.1827	6.64623	-3.63596	0.668668	-1.01963	0
1.1833	5.73151	-7.00588	-1.46384	4.17655	0
1.1840	5.73151	-9.13424	-5.7409	7.52955	0
1.1847	7.86201	-7.92226	-11.536	4.7844	0
1.1853	6.94728	-8.83864	-17.3372	2.03925	0
1.1860	5.73151	-11.2922	-23.1323	1.4314	0
1.1867	4.81678	-10.6714	-26.1865	-0.705895	0
1.1873	-0.984198	-9.75502	-25.2708	-3.46085	0
1.1880	-8.91568	-9.45941	-23.7467	-4.37263	0
1.1887	-15.944	-6.71027	-24.3552	-2.23533	0
1.1893	-20.205	0	-21.301	2.03925	0
1.1900	-20.8187	4.2863	-14.283	2.95103	0
1.1907	-19.904	3.36992	-7.87341	0.509813	0
1.1913	-19.2903	0.325167	-2.37949	0.205886	0
1.1920	-16.2451	-2.12837	4.02406	2.03925	0
1.1927	-15.0177	-4.25674	8.30112	2.03925	0
1.1933	-17.4608	-4.87751	8.90955	2.64711	0
1.1940	-17.1598	-2.42397	8.60232	4.17655	0
1.1947	-14.4156	-1.21199	8.60232	4.7844	0
1.1953	-12.8872	-3.04475	10.1324	4.7844	0
1.1960	-8.61463	-3.96113	9.51797	4.7844	0
1.1967	-3.42733	-1.50759	7.07824	2.95103	0
1.1973	-6.1715	-1.21199	8.30112	2.34318	0
1.1980	-11.9725	-3.34036	11.3493	4.7844	0
1.1987	-12.5862	-4.25674	13.795	7.52955	0
1.1993	-11.6714	-4.87751	16.8432	8.44133	0
1.2000	-13.1883	-9.75502	17.4516	-3.46085	0
1.2007	-13.5009	-9.75502	10.7409	-3.46085	0
1.2013	-12.5862	-9.75502	5.55416	-3.46085	0
1.2020	-12.5862	-9.75502	5.85536	-3.46085	0
1.2027	-10.143	-9.75502	6.16259	-3.46085	0
1.2033	-4.34205	-9.75502	4.93971	-3.46085	0
1.2040	-0.683149	-9.75502	4.02406	-3.46085	0
1.2047	-0.984198	-9.75502	2.49997	-3.46085	0
1.2053	-1.28525	-9.75502	0.975894	-3.46085	0
1.2060	-0.683149	-9.75502	0.0602403	-3.46085	0
1.2067	-0.0694728	-9.75502	-1.46384	-3.46085	0
1.2073	0.231576	-9.75502	-2.37949	-3.46085	0
1.2080	2.07261	-9.75502	-2.07829	-3.46085	0
1.2087	0.845253	-9.75502	0.0602403	-3.46085	0
1.2093	-5.87045	-9.75502	0.0602403	-3.46085	0
1.2100	-11.9725	-9.75502	-4.2108	-3.46085	0
1.2107	-10.143	-9.75502	-7.87341	-3.46085	0
1.2113	-4.34205	-9.75502	-6.95776	-3.46085	0
1.2120	1.1463	-3.96113	-8.78907	13.9414	0
1.2127	9.39041	-6.71027	-13.9818	18.5199	0
1.2133	15.4924	-7.00588	-16.1143	20.0396	0
1.2140	14.8788	-5.17312	-15.8071	14.8532	0
1.2147	15.8051	-3.04475	-14.8914	12.7159	0
1.2153	18.5492	-1.21199	-12.4517	15.765	0
1.2160	17.6345	-1.8032	-9.70472	15.765	0
1.2167	15.4924	-3.04475	-7.87341	12.1081	0
1.2173	14.8788	-0.295607	-7.87341	9.36291	0
1.2180	13.964	0	-9.09629	10.8825	0
1.2187	13.3619	-1.8032	-7.87341	13.0198	0
1.2193	11.8335	-0.295607	-5.12645	13.0198	0
1.2200	6.94728	0.916381	-5.12645	12.412	0
1.2207	3.58943	-0.295607	-5.7409	11.8041	0
1.2213	4.50415	0.620774	-1.77107	11.1963	0
1.2220	4.20311	0	3.41563	12.1081	0
1.2227	-1.59787	-2.12837	5.24693	13.9414	0
1.2233	-11.9725	-2.12837	5.24693	13.0198	0
1.2240	-20.5176	-1.8032	3.1084	11.5002	0
1.2247	-22.6481	-2.12837	-2.37949	9.66684	0
1.2253	-20.205	0.916381	-8.48786	8.1374	0
1.2260	-15.6314	2.45354	-10.0119	10.2747	0
1.2267	-9.52936	-0.916381	-9.40352	14.2454	0
1.2273	-6.78518	-3.34036	-6.65656	13.9414	0
1.2280	-6.47255	-2.12837	-1.46384	12.7159	0
1.2287	-2.19997	-0.295607	1.2771	14.5493	0
1.2293	3.28838	-0.295607	-2.99395	15.765	0
1.2300	5.73151	-1.50759	-6.34933	14.8532	0
1.2307	7.56096	-2.12837	-3.9096	13.6375	0
1.2313	11.5325	-0.295607	-0.246985	14.8532	0
1.2320	13.964	0.916381	0.668668	15.1571	0
1.2327	12.7483	0.325167	4.02406	12.412	0
1.2333	13.0493	0	11.6565	10.2747	0
1.2340	17.0208	0.620774	16.8432	11.8041	0
1.2347	20.3787	1.53715	16.8432	10.5786	0
1.2353	22.2081	0.620774	18.6745	3.87262	0
1.2360	23.1229	-1.21199	20.5058	2.03925	0
1.2367	21.2934	-0.916381	17.7589	8.1374	0
1.2373	15.8051	3.07431	15.0119	10.8825	0
1.2380	11.8335	3.66552	15.0119	6.31384	0
1.2387	8.47568	0	15.9275	2.95103	0
1.2393	2.07261	0	16.2348	2.95103	0
1.2400	-3.72837	3.99069	15.9275	1.11767	0
1.2407	-4.34205	4.5819	13.4878	-0.705895	0
1.2413	-1.59787	3.36992	10.7409	-2.23533	0
1.2420	1.45893	2.74914	7.99389	-4.37263	0
1.2427	4.50415	-0.295607	6.16259	-5.58833	0
1.2433	9.39041	-1.8032	6.46981	-4.67655	0
1.2440	15.1914	1.53715	6.46981	-3.46085	0
1.2447	18.2366	3.07431	4.93971	-2.84319	0
1.2453	17.6345	1.53715	2.8072	-3.46085	0
1.2460	18.8503	2.45354	-1.46384	-3.46085	0
1.2467	20.0776	4.2863	-2.68672	-0.098041	0
1.2473	17.3219	1.53715	0.975894	1.73532	0
1.2480	13.3619	-1.21199	2.49997	-1.32355	0
1.2487	11.5325	-1.21199	0.0602403	-1.62748	0
1.2493	10.3051	-1.21199	-2.37949	0.509813	0
1.2500	9.39041	-3.34036	-2.99395	-2.84319	0
1.2507	5.73151	-3.96113	-2.68672	-6.20599	0
1.2513	-4.6431	-3.63596	-0.246985	-4.67655	0
1.2520	-15.3303	-5.79389	2.19275	-5.90207	0
1.2527	-18.9892	-5.79389	2.49997	-9.55899	0
1.2533	-18.6882	-1.8032	0.975894	-9.25507	0
1.2540	-15.3303	-1.8032	-1.16264	-10.1668	0
1.2547	-9.8304	-5.79389	0.0602403	-14.4414	0
1.2553	-6.78518	-4.87751	1.2771	-16.8827	0
1.2560	-4.6431	-0.295607	-2.37949	-18.4121	0
1.2567	2.07261	-0.295607	-9.70472	-18.1082	0
1.2573	8.77673	-1.8032	-13.3673	-15.0493	0
1.2580	10.6178	-1.8032	-14.283	-15.3532	0
1.2587	10.0041	-3.96113	-14.5902	-19.0199	0
1.2593	9.39041	-4.87751	-10.9276	-20.2455	0
1.2600	7.25991	-1.50759	-2.99395	-20.8533	0
1.2607	5.73151	-1.21199	1.58432	-21.4612	0
1.2613	4.81678	-3.96113	1.2771	-17.1866	0
1.2620	2.98733	-2.12837	4.63851	-15.0493	0
1.2627	2.98733	-0.295607	11.9637	-17.8042	0
1.2633	3.28838	-3.96113	14.4035	-16.2748	0
1.2640	0.845253	-4.87751	13.4878	-11.0884	0
1.2647	1.45893	-1.8032	13.4878	-10.1668	0
1.2653	5.41888	-2.12837	12.2649	-9.86292	0
1.2660	3.28838	-2.71958	10.7409	-9.55899	0
1.2667	1.45893	-1.21199	10.4336	-12.6081	0
1.2673	7.86201	-3.04475	8.30112	-13.5297	0
1.2680	11.2199	-5.79389	6.46981	-11.0884	0
1.2687	5.41888	-5.17312	6.16259	-12.3041	0
1.2693	0.845253	-4.55234	4.63851	-13.8336	0
1.2700	0.845253	-2.42397	2.49997	-12.3041	0
1.2707	1.45893	2.45354	-0.246985	-12.3041	0
1.2713	2.98733	2.15793	-2.99395	-13.5297	0
1.2720	2.6747	-2.12837	-1.46384	-12.6081	0
1.2727	-0.370522	-1.21199	2.49997	-12.0002	0
1.2733	-2.5126	1.24155	3.1084	-12.912	0
1.2740	-3.72837	0	1.58432	-10.7845	0
1.2747	-5.25678	0.620774	1.2771	-8.64721	0
1.2753	-6.47255	-0.295607	3.72285	-10.4708	0
1.2760	-9.8304	-3.96113	11.0481	-13.2257	0
1.2767	-12.2735	-4.25674	18.3673	-12.6081	0
1.2773	-10.4441	-2.71958	19.2829	-11.3924	0
1.2780	-9.8304	-3.96113	19.8974	-13.2257	0
1.2787	-8.91568	-3.96113	27.2226	-13.5297	0
1.2793	-4.6431	-4.55234	32.4093	-13.2257	0
1.2800	-1.89892	-7.00588	32.4093	-17.1866	0
1.2807	-3.12628	-6.3851	31.7949	-19.9317	0
1.2813	-4.6431	-4.87751	32.4093	-15.0493	0
1.2820	-7.08623	-6.3851	28.7467	-8.95114	0
1.2827	-10.143	-7.62665	23.2528	-8.95114	0
1.2833	-11.6714	-6.3851	19.5902	-9.86292	0
1.2840	-12.2735	-4.25674	15.9275	-11.0884	0
1.2847	-13.5009	-3.34036	8.60232	-14.4414	0
1.2853	-13.1883	-6.71027	1.89155	-15.3532	0
1.2860	-12.5862	-8.54303	0.975894	-11.6963	0
1.2867	-14.4156	-5.46872	4.33128	-10.7845	0
1.2873	-16.5461	-5.79389	2.19275	-13.8336	0
1.2880	-15.0177	-7.92226	-3.9096	-12.912	0
1.2887	-8.31358	-4.25674	-4.51803	-9.55899	0
1.2893	-4.34205	-1.8032	-4.82525	-10.7845	0
1.2900	-4.95573	-5.17312	-11.2348	-11.3924	0
1.2907	-0.370522	-6.0895	-13.9818	-8.95114	0
1.2913	7.25991	-5.17312	-10.6204	-10.7845	0
1.2920	1.45893	-5.79389	-11.2348	-12.6081	0
1.2927	-16.2451	-3.63596	-13.6746	-9.86292	0
1.2933	-29.9775	-2.42397	-14.8914	-7.72563	0
1.2940	-38.5227	-4.55234	-16.4215	-8.02955	0
1.2947	-43.4089	-3.34036	-17.3372	-6.81385	0
1.2953	-41.2669	-0.591213	-17.3372	-8.02955	0
1.2960	-33.9491	0.325167	-18.2528	-10.1668	0
1.2967	-23.8755	4.2863	-17.0299	-10.1668	0
1.2973	-12.2735	7.95182	-14.8914	-11.6963	0
1.2980	-5.25678	4.90707	-13.6746	-12.0002	0
1.2987	-3.72837	1.53715	-10.6204	-6.81385	0
1.2993	-1.28525	1.83276	-9.40352	-6.20599	0
1.3000	2.07261	0.916381	-12.4517	-9.86292	0
1.3007	3.28838	-1.21199	-12.7589	-6.50992	0
1.3013	4.20311	-0.295607	-12.4517	-3.46085	0
1.3020	2.37365	0.916381	-18.554	-7.4217	0
1.3027	1.1463	-0.295607	-25.578	-8.64721	0
1.3033	5.73151	-1.50759	-25.2708	-4.37263	0
1.3040	10.9188	0	-22.2166	-2.53926	0
1.3047	9.08936	0.620774	-21.6082	-3.46085	0
1.3053	5.73151	-0.916381	-24.6624	-3.46085	0
1.3060	3.90206	0.620774	-28.9334	-3.46085	0
1.3067	2.98733	2.45354	-28.9334	-4.67655	0
1.3073	3.90206	0.620774	-25.2708	-7.11777	0
1.3080	4.50415	-2.12837	-25.2708	-6.81385	0
1.3087	3.28838	-3.04475	-30.4575	-0.705895	0
1.3093	2.98733	-3.04475	-34.4274	2.95103	0
1.3100	2.37365	-3.04475	-35.0358	0.205886	0
1.3107	2.6747	-4.25674	-33.5117	-0.705895	0
1.3113	5.73151	-4.55234	-28.6262	2.34318	0
1.3120	5.11783	-1.21199	-23.1323	2.95103	0
1.3127	2.07261	-0.295607	-19.7769	2.34318	0
1.3133	3.28838	-0.295607	-14.8914	5.08833	0
1.3140	4.81678	3.36992	-7.87341	6.61776	0
1.3147	3.90206	3.66552	-3.60237	4.7844	0
1.3153	5.73151	-1.21199	-2.99395	5.69618	0
1.3160	4.81678	-1.50759	-3.9096	9.36291	0
1.3167	-1.89892	0.325167	-6.04211	10.2747	0
1.3173	-5.25678	0.325167	-8.18064	7.83347	0
1.3180	-4.041	3.07431	-9.70472	8.1374	0
1.3187	-2.81365	4.2863	-10.9276	10.2747	0
1.3193	0.231576	-0.295607	-6.34933	10.2747	0
1.3200	4.50415	-2.12837	0.361442	8.44133	0
1.3207	5.73151	0.620774	1.2771	8.44133	0
1.3213	7.56096	-2.12837	2.19275	9.66684	0
1.3220	10.6178	-6.0895	7.38547	11.1963	0
1.3227	10.6178	-3.04475	9.51797	13.9414	0
1.3233	8.17464	-0.295607	6.77101	14.5493	0
1.3240	6.64623	-3.04475	4.63851	12.7159	0
1.3247	6.03256	-3.96113	2.49997	11.8041	0
1.3253	4.81678	-2.42397	-0.548187	13.0198	0
1.3260	-0.370522	-3.96113	-1.16264	13.3238	0
1.3267	-8.31358	-5.17312	-0.548187	11.1963	0
1.3273	-15.6314	-3.04475	-0.246985	9.36291	0
1.3280	-21.7334	-2.12837	2.8072	10.2747	0
1.3287	-27.2333	-3.04475	6.77101	13.0198	0
1.3293	-26.9207	-1.21199	10.4336	14.2454	0
1.3300	-21.7334	0	14.4035	12.1081	0
1.3307	-15.944	-1.8032	18.0661	11.5002	0
1.3313	-8.91568	-2.42397	19.5902	12.412	0
1.3320	0.845253	-2.12837	17.4516	12.1081	0
1.3327	6.34518	-4.87751	13.1806	9.97077	0
[truncated: 42,046 more rows]
