# Supplementary material for: Identification of Haptic Based Guiding Using Hard Reins
Source: PLoS One. 2015 Jul 22;10(7):e0132020. doi: 10.1371/journal.pone.0132020 (PMC4511788; doi:10.1371/journal.pone.0132020)
Supplement: S3 File — (ZIP) [file pone.0132020.s003.zip › EMGData1/Subject3/T10/t10.txt]

0.0000	-78.736	23.127	27.3411	21.4939	0
0.0007	-93.3762	22.2109	30.3927	20.2733	0
0.0013	-50.9631	23.7527	36.8041	18.4423	0
0.0020	-7.63753	26.7916	39.5474	13.2546	0
0.0027	-34.1804	27.1044	39.2469	6.54106	0
0.0033	-78.736	25.8755	38.9387	4.09977	0
0.0040	-78.121	26.7916	38.0216	2.57397	0
0.0047	-69.2734	28.6239	36.8041	-3.83441	0
0.0053	-65.0083	28.0206	34.053	-8.41183	0
0.0060	-22.2778	25.2721	27.6493	-8.10667	0
0.0067	43.643	24.356	21.5461	-9.32731	0
0.0073	79.9461	24.9593	18.1863	-14.2099	0
0.0080	79.6485	25.8755	16.6605	-16.6512	0
0.0087	57.0732	26.7916	15.4429	-15.7357	0
0.0093	30.2129	25.8755	15.1347	-15.4305	0
0.0100	8.55006	24.9593	15.7435	-14.515	0
0.0107	-22.5753	25.585	17.5775	-12.3789	0
0.0113	-62.5682	24.6688	16.6605	-10.2428	0
0.0120	-87.5836	22.2109	13.0001	-8.41183	0
0.0127	-99.4862	23.127	10.249	-5.97054	0
0.0133	-110.476	25.2721	9.94851	-4.7499	0
0.0140	-108.651	26.1883	9.33973	-6.2757	0
0.0147	-99.4862	25.8755	8.11447	-6.58086	0
0.0153	-97.9587	25.585	6.58867	-3.52925	0
0.0160	-90.0236	24.356	5.06287	0.743	0
0.0167	-72.3284	22.8365	4.76234	2.57397	0
0.0173	-68.0633	22.5237	3.84532	0.743	0
0.0180	-80.2635	25.2721	2.62006	-1.69829	0
0.0187	-102.244	25.8755	3.84532	-3.22409	0
0.0193	-129.997	21.0043	5.67165	-4.7499	0
0.0200	-140.689	17.943	6.28814	-7.19118	0
0.0207	-115.654	19.172	7.50569	-9.02215	0
0.0213	-73.8559	18.2558	6.28814	-11.1583	0
0.0220	-41.8179	15.7979	3.53708	-16.346	0
0.0227	-30.8278	14.9041	2.01128	-22.1441	0
0.0233	-38.4455	12.1557	-1.64909	-25.806	0
0.0240	-49.753	9.40722	-5.30947	-30.0915	0
0.0247	-61.0407	8.49108	-5.00893	-35.8896	0
0.0253	-84.231	7.26211	-7.14351	-41.0773	0
0.0260	-112.301	6.94928	-11.7209	-44.7392	0
0.0267	-126.644	8.17825	-13.5549	-46.5702	0
0.0273	-137.634	6.03314	-15.99	-43.5186	0
0.0280	-158.999	2.07808	-18.7411	-39.2463	0
0.0287	-177.31	1.16194	-17.5158	-39.2463	0
0.0293	-181.575	2.07808	-18.7411	-39.8567	0
0.0300	-184.63	3.91037	-24.8443	-36.4999	0
0.0307	-198.675	5.74265	-27.5877	-31.9225	0
0.0313	-216.668	4.82651	-29.7222	-28.2606	0
0.0320	-230.098	3.30705	-34.6079	-23.975	0
0.0327	-246.881	2.99422	-37.3589	-20.0079	0
0.0333	-273.443	-0.0670348	-37.3589	-16.346	0
0.0340	-292.666	-4.02209	-38.2682	-11.4634	0
0.0347	-289.314	-3.73161	-38.5765	-4.13957	0
0.0353	-275.268	-3.73161	-39.1853	1.35332	0
0.0360	-253.606	-7.08335	-40.4105	2.87913	0
0.0367	-225.833	-9.20612	-36.4419	2.87913	0
0.0373	-208.137	-10.4351	-29.7222	4.09977	0
0.0380	-202.325	-11.6641	-26.3701	4.71009	0
0.0387	-193.795	-13.4963	-25.4531	4.40493	0
0.0393	-185.542	-17.1609	-23.3185	5.62557	0
0.0400	-180.98	-21.116	-23.0103	5.62557	0
0.0407	-168.145	-22.0321	-22.7097	3.79461	0
0.0413	-135.492	-22.6354	-19.9587	3.18429	0
0.0420	-81.176	-25.0934	-18.7411	1.96364	0
0.0427	-26.8603	-27.529	-22.0932	-1.08796	0
0.0433	-6.40759	-29.9646	-25.4531	-3.83441	0
0.0440	-20.7503	-30.8807	-26.9789	-6.2757	0
0.0447	-43.3454	-31.1935	-26.3701	-9.32731	0
0.0453	-60.1282	-32.713	-24.8443	-13.2944	0
0.0460	-63.7783	-35.4614	-25.1448	-18.177	0
0.0467	-50.6656	-37.897	-27.2871	-21.2286	0
0.0473	-25.3328	-40.9583	-28.5047	-21.8389	0
0.0480	-3.05501	-43.7067	-30.9475	-23.975	0
0.0487	-2.14248	-43.9972	-35.8254	-28.2606	0
0.0493	-14.3427	-42.7906	-38.8847	-28.2606	0
0.0500	-15.5726	-43.0811	-38.5765	-26.1112	0
0.0507	-9.76017	-45.2262	-39.1853	-26.1112	0
0.0513	-15.5726	-44.6229	-39.1853	-25.5008	0
0.0520	-28.0704	-42.7906	-37.3589	-21.5337	0
0.0527	-39.6755	-43.3939	-35.5249	-19.3976	0
0.0533	-50.0506	-44.9133	-33.9991	-18.177	0
0.0540	-54.3157	-44.6229	-33.3903	-14.2099	0
0.0547	-52.4906	-43.7067	-36.1337	-10.548	0
0.0553	-54.9307	-42.4777	-38.5765	-8.41183	0
0.0560	-66.8333	-41.8744	-36.7424	-6.2757	0
0.0567	-69.5908	-42.7906	-34.6079	-4.44473	0
0.0573	-29.0028	-43.9972	-35.5249	-3.83441	0
0.0580	43.643	-43.9972	-36.4419	-2.61377	0
0.0587	90.0236	-43.9972	-36.4419	-0.782804	0
0.0593	86.9686	-43.9972	-34.9161	-1.39313	0
0.0600	62.8658	-44.31	-32.7738	-3.22409	0
0.0607	51.2607	-44.31	-31.248	-5.66538	0
0.0613	59.8108	-44.6229	-30.0305	-6.2757	0
0.0620	63.4807	-43.7067	-27.2871	-5.36022	0
0.0627	46.0831	-42.7906	-25.4531	-7.49634	0
0.0633	37.2354	-40.9583	-23.619	-12.6841	0
0.0640	46.3806	-38.5227	-21.7927	-17.2615	0
0.0647	34.7954	-38.2099	-22.7097	-20.0079	0
0.0653	-4.58252	-41.8744	-23.3185	-21.8389	0
0.0660	-36.6205	-42.7906	-20.8757	-23.6699	0
0.0667	-55.2481	-38.8132	-19.6581	-25.5008	0
0.0673	-67.4483	-36.3776	-19.9587	-25.806	0
0.0680	-61.9532	-37.2937	-16.6065	-23.975	0
0.0687	-44.8531	-36.9809	-13.5549	-21.8389	0
0.0693	-42.7305	-35.4614	-15.3813	-20.9234	0
0.0700	-54.9307	-33.6291	-16.2983	-18.177	0
0.0707	-66.5358	-28.1323	-12.3297	-12.6841	0
0.0713	-82.0885	-24.4677	-9.27808	-7.8015	0
0.0720	-104.981	-26.3	-8.36106	-4.7499	0
0.0727	-114.146	-25.3839	-6.53473	-0.782804	0
0.0733	-103.751	-21.7193	-5.61771	3.79461	0
0.0740	-92.7811	-22.6354	-3.78367	5.62557	0
0.0747	-90.6386	-25.3839	2.31952	9.28751	0
0.0753	-92.1661	-23.8644	8.11447	18.4423	0
0.0760	-95.5187	-22.6354	9.03149	25.7662	0
0.0767	-98.5737	-22.3449	11.1661	26.9868	0
0.0773	-93.9912	-19.2837	15.7435	28.5126	0
0.0780	-77.5259	-16.8481	17.5775	32.7849	0
0.0787	-63.7783	-15.9319	18.7951	34.921	0
0.0793	-71.0984	-13.7868	20.6291	35.8365	0
0.0800	-93.6936	-11.6641	21.2379	37.6675	0
0.0807	-110.774	-11.6641	23.9889	36.752	0
0.0813	-115.356	-11.6641	27.6493	34.3107	0
0.0820	-110.476	-9.83178	26.1235	33.3952	0
0.0827	-106.806	-8.60281	23.3724	31.8694	0
0.0833	-112.301	-7.99949	23.0719	29.4281	0
0.0840	-117.499	-8.91563	20.3208	28.5126	0
0.0847	-113.214	-11.0384	15.7435	25.7662	0
0.0853	-110.476	-9.83178	13.9171	22.1043	0
0.0860	-108.949	-4.33492	15.4429	19.663	0
0.0867	-95.2211	-4.33492	17.2693	17.832	0
0.0873	-84.5286	-6.16721	18.4945	15.6959	0
0.0880	-99.1887	-3.41878	18.4945	14.7804	0
0.0887	-123.906	-2.50263	18.4945	12.6443	0
0.0893	-135.194	-4.33492	19.7121	10.203	0
0.0900	-135.809	0.558624	19.1033	10.203	0
0.0907	-128.489	3.91037	17.5775	13.2546	0
0.0913	-111.389	-0.357519	16.9687	16.001	0
0.0920	-92.7811	2.07808	16.3522	17.832	0
0.0927	-85.7585	9.09439	14.8264	18.4423	0
0.0933	-90.0236	7.57494	14.8264	18.4423	0
0.0940	-98.5737	6.34597	15.4429	19.3578	0
0.0947	-105.894	11.2395	16.6605	21.1888	0
0.0953	-109.564	10.3234	17.2693	25.461	0
0.0960	-108.036	6.65879	17.5775	29.4281	0
0.0967	-104.981	7.86542	20.0203	28.5126	0
0.0973	-103.156	9.40722	22.7637	24.8507	0
0.0980	-99.1887	11.8428	21.5461	24.8507	0
0.0987	-86.6711	15.5074	22.1549	26.6817	0
0.0993	-72.9433	13.6751	26.7323	25.7662	0
0.1000	-70.5033	11.8428	25.2065	22.1043	0
0.1007	-72.3284	16.1107	20.0203	18.1372	0
0.1013	-63.1633	18.8591	20.3208	15.0856	0
0.1020	-48.8207	17.6302	21.2379	13.2546	0
0.1027	-34.7954	17.0269	17.5775	9.28751	0
0.1033	-14.9577	16.714	18.4945	4.71009	0
0.1040	0.297566	17.943	19.4038	1.96364	0
0.1047	-0.912536	20.3786	16.0517	-2.30861	0
0.1053	-2.75744	20.3786	16.0517	-7.19118	0
0.1060	5.49505	18.8591	19.4038	-9.32731	0
0.1067	9.76017	19.7753	17.878	-10.8531	0
0.1073	9.4626	20.6914	16.0517	-12.6841	0
0.1080	14.3427	21.2947	15.1347	-14.2099	0
0.1087	20.7503	22.5237	9.94851	-18.177	0
0.1093	26.8603	23.127	6.89691	-20.9234	0
0.1100	34.1804	22.8365	10.249	-20.3131	0
0.1107	34.1804	22.2109	11.1661	-20.6183	0
0.1113	29.5979	23.4399	8.42271	-20.6183	0
0.1120	31.423	26.5011	7.81393	-15.7357	0
0.1127	38.148	28.0206	9.64027	-12.3789	0
0.1133	45.1705	27.7077	12.0831	-12.9892	0
0.1140	53.7007	28.6239	14.8264	-11.4634	0
0.1147	62.5682	28.9367	15.7435	-6.88602	0
0.1153	66.5358	28.6239	14.8264	-3.52925	0
0.1160	64.3933	31.3723	13.6089	-0.782804	0
0.1167	59.8108	33.8079	14.5259	0.43784	0
0.1173	59.5132	32.6013	16.0517	-0.477643	0
0.1180	62.2508	35.0369	14.8264	-2.30861	0
0.1187	54.3157	38.7015	13.6089	-1.39313	0
0.1193	41.203	34.4336	13.9171	0.743	0
0.1200	43.3256	28.6239	12.3913	-1.39313	0
0.1207	57.9857	31.3723	9.64027	-6.2757	0
0.1213	70.5033	36.5563	9.94851	-9.02215	0
0.1220	76.9109	37.7853	9.94851	-10.8531	0
0.1227	70.5033	38.7015	7.50569	-14.8202	0
0.1233	54.0181	40.8242	6.89691	-17.5667	0
0.1240	53.1056	42.0532	8.42271	-18.7873	0
0.1247	66.2184	41.7404	9.64027	-23.6699	0
0.1253	65.3058	41.7404	10.249	-30.3967	0
0.1260	56.1606	42.366	10.5573	-31.9225	0
0.1267	61.0407	40.5337	10.249	-31.9225	0
0.1273	72.011	38.7015	9.64027	-32.838	0
0.1280	73.5385	42.0532	8.42271	-34.6689	0
0.1287	67.7459	44.1983	6.28814	-37.4154	0
0.1293	62.5682	39.9081	4.4541	-38.0257	0
0.1300	56.1606	37.7853	3.84532	-34.6689	0
0.1307	48.8207	38.9919	3.53708	-33.7534	0
0.1313	49.7332	35.0369	0.793723	-34.6689	0
0.1320	59.8108	30.4562	-4.39245	-31.007	0
0.1327	63.1633	32.6013	-6.53473	-26.4163	0
0.1333	60.4257	32.6013	-4.39245	-27.0399	0
0.1340	61.3383	28.6239	-3.48313	-27.3451	0
0.1347	55.2282	28.9367	-5.00893	-22.7544	0
0.1353	42.7305	30.4562	-5.30947	-17.2615	0
0.1360	43.028	25.8755	-5.30947	-15.4305	0
0.1367	50.9631	21.9204	-6.83526	-14.2099	0
0.1373	55.8432	23.7527	-7.14351	-11.7686	0
0.1380	71.7134	24.0432	-6.53473	-9.32731	0
0.1387	99.7838	20.6914	-8.36106	-8.41183	0
0.1393	115.971	18.8591	-9.88686	-9.02215	0
0.1400	114.126	19.7753	-8.06053	-9.93763	0
0.1407	110.159	19.7753	-5.91824	-9.93763	0
0.1413	107.421	18.5463	-5.00893	-10.548	0
0.1420	100.399	18.2558	-2.56611	-14.2099	0
0.1427	95.8163	18.2558	-1.04032	-19.0925	0
0.1433	101.014	14.9041	-2.86665	-20.6183	0
0.1440	108.334	9.69771	-4.70069	-21.2286	0
0.1447	109.246	7.26211	-4.09191	-22.7544	0
0.1453	105.596	7.26211	-3.48313	-24.5854	0
0.1460	103.156	6.65879	-4.09191	-26.4163	0
0.1467	101.629	6.65879	-2.56611	-29.176	0
0.1473	91.5511	6.65879	0.184945	-31.007	0
0.1480	74.7684	4.82651	1.09426	-31.9225	0
0.1487	70.8009	1.76525	1.09426	-30.7018	0
0.1493	81.176	0.245794	1.09426	-28.2606	0
0.1500	84.5286	-1.58649	-0.431539	-27.9554	0
0.1507	79.0335	-2.81546	0.184945	-27.6502	0
0.1513	80.561	-3.41878	0.184945	-26.1112	0
0.1520	92.1661	-4.93823	-4.39245	-23.6699	0
0.1527	99.1887	-7.08335	-7.14351	-19.3976	0
0.1533	93.3762	-10.7479	-3.48313	-16.0408	0
0.1540	81.791	-12.2674	-0.123297	-12.6841	0
0.1547	72.6259	-9.20612	-0.732075	-4.13957	0
0.1553	65.0083	-8.91563	-0.732075	1.96364	0
0.1560	68.9758	-16.2448	-0.732075	1.04816	0
0.1567	90.0236	-18.6804	0.793723	2.57397	0
0.1573	103.751	-13.4963	3.84532	7.15138	0
0.1580	109.246	-13.1835	3.84532	8.37202	0
0.1587	133.369	-16.8481	2.9283	11.1185	0
0.1593	153.187	-17.7642	6.58867	16.001	0
0.1600	136.404	-17.1609	9.33973	15.6959	0
0.1607	119.026	-17.4514	9.33973	14.4752	0
0.1613	121.466	-16.8481	12.3913	15.6959	0
0.1620	111.091	-17.7642	14.5259	12.9494	0
0.1627	91.8487	-19.2837	12.0831	8.37202	0
0.1633	93.6936	-20.1998	9.33973	8.37202	0
0.1640	101.926	-20.8031	6.58867	8.37202	0
0.1647	97.9587	-19.887	3.23654	6.54106	0
0.1653	92.4637	-19.887	4.76234	3.79461	0
0.1660	92.7811	-22.6354	8.42271	-0.172482	0
0.1667	91.8487	-22.9483	8.72325	-2.30861	0
0.1673	82.0885	-22.6354	7.50569	1.04816	0
0.1680	68.0434	-26.9257	5.67165	3.18429	0
0.1687	63.4807	-29.0484	3.84532	1.96364	0
0.1693	65.3058	-25.0934	6.58867	2.87913	0
0.1700	66.5358	-24.4677	7.50569	5.62557	0
0.1707	73.5385	-26.3	2.31952	7.45654	0
0.1713	76.9109	-24.1772	-0.732075	10.203	0
0.1720	67.1309	-22.6354	2.9283	15.0856	0
0.1727	65.9208	-24.1772	4.76234	19.9681	0
0.1733	79.0335	-26.3	3.23654	23.0197	0
0.1740	80.8784	-26.0095	3.23654	25.7662	0
0.1747	69.5709	-22.3449	4.76234	30.3436	0
0.1753	64.0759	-18.9709	4.76234	36.4468	0
0.1760	59.1958	-20.1998	5.06287	41.9397	0
0.1767	46.3806	-22.6354	8.42271	44.9913	0
0.1773	41.5005	-23.5516	13.6089	45.9068	0
0.1780	56.7558	-22.6354	17.878	45.6017	0
0.1787	75.066	-18.9709	17.878	46.5171	0
0.1793	77.2085	-18.3675	16.0517	48.3481	0
0.1800	73.5385	-21.7193	18.1863	50.1791	0
0.1807	77.506	-22.6354	21.8466	50.4842	0
0.1813	79.3509	-20.8031	20.3208	47.4326	0
0.1820	75.9785	-20.8031	16.6605	42.2449	0
0.1827	73.2409	-19.887	14.8264	38.8881	0
0.1833	63.7783	-17.1609	13.6089	37.9726	0
0.1840	52.1931	-17.1609	12.0831	37.0571	0
0.1847	53.1056	-18.0547	12.0831	34.0055	0
0.1853	54.3157	-16.5353	13.3006	28.5126	0
0.1860	47.6106	-15.6191	13.6089	24.2404	0
0.1867	51.5781	-14.703	11.7748	24.5455	0
0.1873	57.9857	-13.7868	10.5573	24.2404	0
0.1880	47.9081	-15.3286	12.0831	21.7991	0
0.1887	38.7629	-16.2448	11.7748	21.1888	0
0.1893	38.7629	-13.1835	6.89691	22.1043	0
0.1900	30.5104	-10.7479	3.23654	21.4939	0
0.1907	25.0154	-9.83178	5.06287	23.0197	0
0.1913	35.0929	-9.51895	6.28814	26.6817	0
0.1920	38.148	-11.6641	4.76234	27.5972	0
0.1927	28.6854	-12.2674	7.19745	27.5972	0
0.1933	25.3328	-7.08335	13.0001	29.7333	0
0.1940	26.8603	-5.56389	15.7435	32.7849	0
0.1947	33.8828	-7.99949	14.5259	35.2262	0
0.1953	55.2282	-4.64775	13.0001	37.0571	0
0.1960	69.5709	0.245794	10.8655	38.8881	0
0.1967	57.6683	-0.983178	8.11447	41.6346	0
0.1973	39.0605	-0.670348	7.50569	41.6346	0
0.1980	30.5104	3.91037	7.50569	37.6675	0
0.1987	28.3878	4.2232	6.89691	36.4468	0
0.1993	35.0929	2.68139	8.11447	38.8881	0
0.2000	51.5781	5.42982	9.33973	39.4984	0
0.2007	58.6007	8.49108	6.58867	36.752	0
0.2013	46.3806	8.49108	3.84532	33.7004	0
0.2020	28.6854	8.49108	4.76234	30.3436	0
0.2027	16.1678	10.3234	5.37112	26.3765	0
0.2033	6.11002	10.6139	4.76234	23.0197	0
0.2040	1.52751	7.57494	5.37112	18.1372	0
0.2047	3.05501	7.26211	3.84532	10.203	0
0.2053	-4.26511	12.1557	-0.732075	5.01525	0
0.2060	-20.7503	16.1107	-2.86665	3.79461	0
0.2067	-33.2679	14.2784	-3.48313	1.04816	0
0.2073	-44.258	13.0718	-5.61771	-3.52925	0
0.2080	-51.2805	14.9041	-6.83526	-5.36022	0
0.2087	-46.3806	15.7979	-5.30947	-5.36022	0
0.2093	-47.313	16.714	-5.00893	-6.58086	0
0.2100	-61.0407	21.0043	-3.78367	-7.49634	0
0.2107	-60.4257	23.4399	-1.04032	-6.88602	0
0.2113	-44.5555	21.6076	-2.56611	-5.66538	0
0.2120	-35.0929	21.0043	-4.39245	-3.52925	0
0.2127	-31.4428	23.127	-2.25787	-1.39313	0
0.2133	-32.3553	25.2721	-4.39245	-1.08796	0
0.2140	-41.8179	26.1883	-10.5033	0.132679	0
0.2147	-42.4131	28.0206	-8.36106	5.32041	0
0.2153	-29.5979	28.6239	-0.732075	8.67718	0
0.2160	-20.7503	25.2721	0.793723	8.37202	0
0.2167	-15.2552	24.0432	-1.64909	8.37202	0
0.2173	-7.32012	27.1044	-2.56611	8.67718	0
0.2180	-2.14248	28.9367	-4.09191	7.7617	0
0.2187	-0.61497	28.3111	-5.30947	7.45654	0
0.2193	-3.96755	28.6239	-2.56611	7.45654	0
0.2200	-12.5176	30.1433	0.793723	6.84622	0
0.2207	-14.3427	31.6851	0.485481	5.62557	0
0.2213	-2.44004	33.5174	-1.04032	2.87913	0
0.2220	5.49505	33.5174	-1.64909	-2.30861	0
0.2227	-4.58252	32.2885	-2.86665	-5.36022	0
0.2233	-26.2453	31.3723	-3.78367	-8.71699	0
0.2240	-39.973	31.3723	-5.00893	-14.515	0
0.2247	-40.8856	30.4562	-8.36106	-17.2615	0
0.2253	-45.1705	28.6239	-10.5033	-16.346	0
0.2260	-56.4582	25.585	-8.36106	-21.5337	0
0.2267	-56.4582	24.0432	-8.97755	-28.2606	0
0.2273	-44.5555	23.4399	-12.6379	-28.5657	0
0.2280	-37.8504	21.0043	-14.7725	-29.4812	0
0.2287	-32.6529	19.172	-16.2983	-33.1431	0
0.2293	-22.5753	19.4625	-18.1323	-31.6173	0
0.2300	-18.0127	19.172	-17.8241	-29.4812	0
0.2307	-20.4527	18.5463	-16.6065	-30.3967	0
0.2313	-21.6628	20.6914	-17.8241	-27.3451	0
0.2320	-23.8053	21.2947	-16.9071	-22.7544	0
0.2327	-25.6304	17.3397	-13.5549	-22.7544	0
0.2333	-18.9252	15.1946	-13.8555	-21.2286	0
0.2340	-7.93509	17.6302	-15.6895	-16.346	0
0.2347	-3.96755	18.2558	-14.7725	-13.9047	0
0.2353	-5.19749	14.9041	-14.1637	-9.93763	0
0.2360	-5.79262	13.0718	-13.5549	-4.13957	0
0.2367	-3.96755	12.759	-9.88686	-2.61377	0
0.2373	0.297566	13.6751	-6.83526	-3.83441	0
0.2380	5.17765	15.7979	-6.53473	-4.13957	0
0.2387	8.84763	13.9879	-6.22649	-4.13957	0
0.2393	11.9026	8.49108	-6.22649	-2.61377	0
0.2400	12.2002	5.74265	-7.75228	-2.61377	0
0.2407	7.63753	4.82651	-7.75228	-6.58086	0
0.2413	1.52751	5.11699	-8.97755	-9.02215	0
0.2420	0.297566	7.26211	-13.5549	-8.71699	0
0.2427	3.66998	5.74265	-17.5158	-13.2944	0
0.2433	5.17765	2.07808	-16.6065	-17.5667	0
0.2440	1.82507	3.30705	-16.9071	-17.8718	0
0.2447	-7.02256	5.74265	-20.8757	-19.0925	0
0.2453	-17.1001	2.68139	-24.5361	-23.6699	0
0.2460	-19.8377	-0.0670348	-23.619	-27.3451	0
0.2467	-10.9901	0.558624	-22.4015	-28.5657	0
0.2473	3.96755	-0.0670348	-23.3185	-28.2606	0
0.2480	14.0451	-2.50263	-24.8443	-27.6502	0
0.2487	11.9026	-4.02209	-26.3701	-29.176	0
0.2493	5.79262	-5.25106	-29.1134	-30.3967	0
0.2500	8.23266	-6.77052	-29.1134	-27.3451	0
0.2507	17.0803	-7.99949	-26.3701	-24.2802	0
0.2513	23.1903	-9.83178	-26.3701	-22.4492	0
0.2520	23.4879	-10.4351	-28.8129	-20.9234	0
0.2527	21.6628	-9.20612	-27.5877	-20.0079	0
0.2533	20.1353	-9.83178	-25.4531	-17.5667	0
0.2540	21.6628	-11.6641	-23.9273	-12.9892	0
0.2547	28.9829	-13.7868	-21.7927	-9.32731	0
0.2553	36.6205	-12.5802	-19.3499	-6.88602	0
0.2560	39.0605	-10.1223	-16.2983	-3.52925	0
0.2567	38.148	-10.7479	-12.6379	-0.782804	0
0.2573	39.973	-12.5802	-10.8039	1.35332	0
0.2580	45.1705	-11.6641	-10.8039	2.87913	0
0.2587	48.8207	-11.0384	-8.6693	4.09977	0
0.2593	50.6656	-13.1835	-5.91824	4.71009	0
0.2600	52.7882	-13.4963	-5.61771	2.87913	0
0.2607	51.5781	-12.5802	-5.61771	0.43784	0
0.2613	47.6106	-13.1835	-6.22649	-0.172482	0
0.2620	44.8531	-13.1835	-8.06053	-1.69829	0
0.2627	43.643	-11.6641	-8.97755	-4.13957	0
0.2633	42.7305	-13.4963	-10.1951	-4.44473	0
0.2640	43.3256	-18.0547	-12.0291	-6.2757	0
0.2647	39.0605	-19.2837	-11.4127	-10.8531	0
0.2653	29.9153	-16.2448	-10.1951	-15.1254	0
0.2660	27.7728	-15.3286	-11.7209	-16.346	0
0.2667	30.2129	-17.4514	-13.5549	-18.177	0
0.2673	24.7178	-17.4514	-13.8555	-18.7873	0
0.2680	21.3652	-15.3286	-12.9385	-17.8718	0
0.2687	28.3878	-14.4125	-12.9385	-16.346	0
0.2693	29.9153	-14.703	-16.2983	-16.346	0
0.2700	23.1903	-14.4125	-19.9587	-16.9563	0
0.2707	18.9252	-14.4125	-21.7927	-15.4305	0
0.2713	16.1678	-13.7868	-21.7927	-11.1583	0
0.2720	22.2778	-12.5802	-20.8757	-6.2757	0
0.2727	45.1705	-12.8707	-19.9587	-2.61377	0
0.2733	64.3933	-14.4125	-19.3499	1.04816	0
0.2740	71.0984	-14.0997	-17.2153	4.40493	0
0.2747	86.6711	-13.1835	-9.88686	8.37202	0
0.2753	107.124	-13.4963	-4.39245	13.2546	0
0.2760	105.279	-15.3286	-4.70069	15.6959	0
0.2767	86.3537	-17.4514	-4.39245	13.8649	0
0.2773	72.6259	-18.3675	-1.64909	13.8649	0
0.2780	68.0434	-15.9319	-1.34085	17.5268	0
0.2787	67.4483	-11.6641	-3.78367	20.2733	0
0.2793	68.9758	-9.51895	-6.53473	20.2733	0
0.2800	73.8559	-10.7479	-7.14351	18.4423	0
0.2807	77.8234	-11.3512	-5.61771	16.001	0
0.2813	73.5385	-9.51895	-4.39245	14.1701	0
0.2820	68.9758	-7.37383	-4.39245	13.8649	0
0.2827	72.3284	-8.28998	-2.86665	11.7288	0
0.2833	71.0984	-10.7479	-2.25787	8.06686	0
0.2840	61.0407	-10.7479	-3.48313	6.2359	0
0.2847	54.3157	-8.28998	-4.39245	4.09977	0
0.2853	46.0831	-7.99949	-4.39245	0.132679	0
0.2860	30.5104	-9.83178	-4.09191	-3.22409	0
0.2867	23.8053	-9.51895	-4.09191	-3.52925	0
0.2873	28.6854	-9.83178	-7.75228	-4.13957	0
0.2880	30.2129	-12.5802	-12.3297	-7.19118	0
0.2887	25.9478	-13.4963	-12.6379	-10.548	0
0.2893	23.8053	-11.6641	-12.0291	-11.1583	0
0.2900	27.1579	-11.9545	-13.5549	-9.02215	0
0.2907	33.2679	-11.0384	-12.9385	-4.7499	0
0.2913	32.9505	-7.37383	-12.0291	-0.172482	0
0.2920	26.2453	-7.08335	-13.8555	2.87913	0
0.2927	21.6628	-7.99949	-14.4643	4.71009	0
0.2933	17.3977	-6.16721	-11.1121	6.84622	0
0.2940	13.1127	-5.25106	-8.36106	8.98234	0
0.2947	15.5528	-6.16721	-8.97755	12.6443	0
0.2953	18.6078	-6.16721	-9.58632	18.1372	0
0.2960	15.8702	-4.64775	-8.36106	21.4939	0
0.2967	15.8702	-2.81546	-7.45175	23.0197	0
0.2973	19.5203	-0.670348	-7.14351	23.6301	0
0.2980	20.7503	-0.357519	-5.91824	23.0197	0
0.2987	21.3652	-0.670348	-2.56611	24.2404	0
0.2993	21.3652	-1.58649	-0.431539	27.5972	0
0.3000	17.6953	-4.33492	-0.123297	27.292	0
0.3007	12.5176	-4.33492	0.184945	24.5455	0
0.3013	7.32012	-1.27366	1.09426	22.1043	0
0.3020	2.14248	-0.0670348	1.09426	15.6959	0
0.3027	-2.14248	1.47477	-1.04032	9.59267	0
0.3033	-8.84763	3.91037	-2.25787	10.203	0
0.3040	-18.3102	2.39091	0.184945	8.98234	0
0.3047	-22.5753	2.39091	2.01128	2.2688	0
0.3053	-22.8927	5.74265	1.09426	-1.39313	0
0.3060	-25.6304	6.34597	1.09426	-3.83441	0
0.3067	-26.8603	5.74265	1.09426	-6.88602	0
0.3073	-25.6304	6.65879	-2.56611	-6.88602	0
0.3080	-27.7728	6.94928	-5.30947	-8.41183	0
0.3087	-30.8278	8.17825	-3.48313	-12.6841	0
0.3093	-28.3878	9.69771	-2.86665	-11.4634	0
0.3100	-24.7178	9.09439	-4.09191	-7.8015	0
0.3107	-27.1579	9.40722	-2.56611	-6.58086	0
0.3113	-33.5654	9.69771	-2.86665	-4.44473	0
0.3120	-38.148	8.17825	-5.61771	-2.30861	0
0.3127	-39.973	8.78156	-3.78367	-3.52925	0
0.3133	-38.7629	11.2395	-0.123297	-2.30861	0
0.3140	-37.2354	11.53	-0.732075	3.18429	0
0.3147	-39.6755	14.2784	0.184945	3.79461	0
0.3153	-41.8179	18.2558	4.14585	1.04816	0
0.3160	-40.8856	18.5463	6.89691	3.79461	0
0.3167	-40.8856	19.4625	7.50569	8.67718	0
0.3173	-45.1705	21.2947	8.42271	8.37202	0
0.3180	-52.7882	18.5463	7.19745	7.45654	0
0.3187	-63.7783	17.6302	2.01128	8.67718	0
0.3193	-71.4158	21.2947	-0.732075	11.1185	0
0.3200	-69.2734	21.2947	0.793723	11.1185	0
0.3207	-57.9857	17.6302	1.09426	7.7617	0
0.3213	-42.4131	17.943	0.184945	1.65848	0
0.3220	-31.7404	21.2947	1.71074	-2.00345	0
0.3227	-32.6529	24.6688	1.4025	-3.22409	0
0.3233	-38.148	22.2109	-1.64909	-5.36022	0
0.3240	-39.0605	15.1946	-2.56611	-9.32731	0
0.3247	-38.7629	14.9041	-3.17489	-14.2099	0
0.3253	-37.2354	21.0043	-5.91824	-18.4821	0
0.3260	-29.5979	21.9204	-8.06053	-21.5337	0
0.3267	-25.3328	19.4625	-9.58632	-23.6699	0
0.3273	-31.7404	20.3786	-11.7209	-24.8905	0
0.3280	-37.2354	20.6914	-12.9385	-26.4163	0
0.3287	-34.7954	18.5463	-12.6379	-29.7864	0
0.3293	-37.2354	18.5463	-9.27808	-31.6173	0
0.3300	-40.8856	19.7753	-5.91824	-31.007	0
0.3307	-36.3229	20.3786	-5.30947	-29.4812	0
0.3313	-35.4104	20.0881	-4.39245	-26.4163	0
0.3320	-41.5005	20.3786	-1.64909	-20.6183	0
0.3327	-38.7629	20.3786	-0.431539	-17.8718	0
0.3333	-31.4428	19.4625	-0.123297	-17.2615	0
0.3340	-28.0704	18.5463	1.09426	-13.2944	0
0.3347	-28.3878	21.0043	2.9283	-7.19118	0
0.3353	-32.3553	21.9204	2.9283	-3.52925	0
0.3360	-32.0379	19.4625	2.01128	-2.61377	0
0.3367	-23.8053	18.5463	1.4025	-2.61377	0
0.3373	-24.4202	18.2558	2.31952	-1.69829	0
0.3380	-36.918	15.7979	3.53708	1.04816	0
0.3387	-58.2833	15.7979	4.76234	2.2688	0
0.3393	-98.2761	20.0881	7.50569	-0.172482	0
0.3400	-130.612	21.9204	10.249	-2.00345	0
0.3407	-118.114	21.2947	10.5573	-2.30861	0
0.3413	-86.6711	21.2947	7.81393	-3.52925	0
0.3420	-72.9433	20.3786	6.58867	-5.36022	0
0.3427	-67.4483	19.172	8.72325	-7.19118	0
0.3433	-53.4032	18.5463	7.50569	-10.8531	0
0.3440	-32.6529	18.5463	3.84532	-14.2099	0
0.3447	-15.8702	17.6302	5.97989	-15.7357	0
0.3453	-14.6402	16.714	8.42271	-17.2615	0
0.3460	-25.3328	17.0269	6.28814	-18.177	0
0.3467	-34.1804	18.5463	7.50569	-18.7873	0
0.3473	-39.6755	16.1107	11.1661	-20.0079	0
0.3480	-39.3779	11.53	11.4743	-21.5337	0
0.3487	-34.478	10.3234	13.6089	-22.7544	0
0.3493	-35.7079	10.6139	16.3522	-23.6699	0
0.3500	-39.0605	10.3234	14.8264	-21.8389	0
0.3507	-35.7079	10.3234	13.9171	-18.7873	0
0.3513	-33.5654	10.3234	15.4429	-17.8718	0
0.3520	-34.478	10.0105	16.6605	-13.5996	0
0.3527	-29.9153	9.69771	19.1033	-7.49634	0
0.3533	-22.8927	9.40722	20.0203	-7.19118	0
0.3540	-16.1678	9.40722	20.0203	-8.10667	0
0.3547	-8.55006	9.09439	23.3724	-2.61377	0
0.3553	-2.44004	6.94928	25.8153	2.87913	0
0.3560	0.61497	6.94928	25.8153	4.09977	0
0.3567	3.96755	8.17825	27.0405	4.71009	0
0.3573	3.96755	6.03314	27.9498	5.93074	0
0.3580	-0.61497	4.51368	27.6493	8.06686	0
0.3587	-0.912536	6.94928	29.4756	9.89783	0
0.3593	3.96755	7.26211	28.5663	9.89783	0
0.3600	4.88008	3.59754	25.8153	9.28751	0
0.3607	3.05501	1.47477	26.424	8.06686	0
0.3613	5.79262	1.16194	27.0405	3.18429	0
0.3620	10.0776	1.16194	24.5977	-0.172482	0
0.3627	12.5176	1.47477	23.9889	0.43784	0
0.3633	14.0451	1.47477	24.8982	-0.782804	0
0.3640	11.2877	1.76525	22.1549	-4.44473	0
0.3647	5.49505	2.07808	17.878	-7.19118	0
0.3653	5.17765	-0.670348	17.5775	-10.2428	0
0.3660	11.2877	-4.33492	18.4945	-13.5996	0
0.3667	18.9252	-4.33492	13.9171	-16.0408	0
0.3673	27.4554	-1.89932	6.58867	-16.6512	0
0.3680	30.2129	-4.33492	2.9283	-16.346	0
0.3687	22.5753	-9.20612	-0.732075	-16.346	0
0.3693	15.8702	-10.1223	-4.70069	-16.346	0
0.3700	18.6078	-7.37383	-2.56611	-14.8202	0
0.3707	25.9478	-5.25106	-0.123297	-13.5996	0
0.3713	30.5104	-6.77052	-4.70069	-11.7686	0
0.3720	28.9829	-10.7479	-7.14351	-8.10667	0
0.3727	27.7728	-11.6641	-5.30947	-5.36022	0
0.3733	29.3003	-7.08335	-7.14351	-4.44473	0
0.3740	27.7728	-4.64775	-7.14351	-2.30861	0
0.3747	23.4879	-8.91563	-2.86665	1.04816	0
0.3753	26.5429	-10.7479	-1.64909	4.71009	0
0.3760	33.2679	-8.60281	-0.123297	8.67718	0
0.3767	36.6205	-8.91563	2.9283	10.203	0
0.3773	40.588	-9.83178	1.4025	10.8133	0
0.3780	46.698	-8.91563	-0.431539	12.6443	0
0.3787	46.0831	-9.51895	2.01128	13.8649	0
0.3793	43.3256	-10.4351	-0.431539	13.8649	0
0.3800	46.698	-7.99949	-4.39245	14.4752	0
0.3807	49.7332	-6.16721	-1.34085	13.8649	0
0.3813	46.698	-7.68666	0.184945	11.4236	0
0.3820	42.4131	-8.28998	-4.39245	8.37202	0
0.3827	34.7954	-6.48004	-5.61771	6.2359	0
0.3833	25.0154	-7.08335	-3.48313	5.01525	0
0.3840	29.3003	-11.6641	-3.48313	2.2688	0
0.3847	45.1705	-14.4125	-5.30947	-3.52925	0
0.3853	51.5781	-13.7868	-7.75228	-8.10667	0
0.3860	48.2255	-13.1835	-10.5033	-8.71699	0
0.3867	46.9956	-11.3512	-12.0291	-8.10667	0
0.3873	42.4131	-8.91563	-12.9385	-9.32731	0
0.3880	36.3229	-11.3512	-14.4643	-10.8531	0
0.3887	40.588	-14.4125	-15.99	-10.8531	0
0.3893	48.2255	-12.2674	-18.1323	-9.93763	0
0.3900	46.3806	-11.3512	-18.1323	-9.02215	0
0.3907	39.6755	-13.4963	-15.6895	-6.2757	0
0.3913	37.2354	-11.9545	-16.2983	-4.13957	0
0.3920	39.0605	-8.60281	-17.2153	-2.61377	0
0.3927	36.6205	-10.1223	-14.4643	0.43784	0
0.3933	29.3003	-12.2674	-12.6379	3.79461	0
0.3940	26.8603	-9.83178	-9.88686	6.2359	0
0.3947	30.8278	-8.60281	-4.39245	10.8133	0
0.3953	35.0929	-12.2674	-1.95734	16.001	0
0.3960	39.973	-15.6191	-3.48313	17.2217	0
0.3967	44.8531	-14.0997	-3.48313	17.2217	0
0.3973	43.3256	-12.8707	-1.64909	17.832	0
0.3980	39.973	-13.4963	0.485481	17.5268	0
0.3987	40.588	-11.3512	2.31952	17.5268	0
0.3993	38.4455	-10.1223	2.31952	19.3578	0
0.4000	31.423	-13.1835	1.4025	18.4423	0
0.4007	28.6854	-11.3512	0.485481	14.7804	0
0.4013	31.1254	-6.16721	-1.64909	13.2546	0
0.4020	33.8828	-6.77052	-3.78367	11.4236	0
0.4027	31.7404	-9.20612	-6.22649	8.67718	0
0.4033	22.8927	-9.83178	-9.27808	5.32041	0
0.4040	15.2552	-9.20612	-10.8039	2.87913	0
0.4047	16.4852	-7.99949	-11.1121	1.96364	0
0.4053	20.4527	-9.51895	-12.9385	0.132679	0
0.4060	20.4527	-11.6641	-12.6379	-4.44473	0
0.4067	19.5203	-8.91563	-8.97755	-6.58086	0
0.4073	17.3977	-8.28998	-9.88686	-5.97054	0
0.4080	10.9901	-14.703	-12.3297	-8.41183	0
0.4087	6.70515	-16.8481	-12.0291	-11.4634	0
0.4093	8.55006	-12.2674	-12.6379	-9.93763	0
0.4100	10.9901	-12.5802	-13.2467	-7.19118	0
0.4107	11.2877	-13.7868	-10.8039	-6.58086	0
0.4113	11.9026	-10.7479	-8.97755	-3.83441	0
0.4120	10.6727	-11.6641	-8.97755	1.35332	0
0.4127	6.40759	-15.0158	-8.06053	3.79461	0
0.4133	5.79262	-13.4963	-8.97755	2.87913	0
0.4140	11.2877	-10.1223	-8.97755	4.71009	0
0.4147	14.6402	-8.28998	-4.39245	10.5081	0
0.4153	13.4301	-6.16721	-1.34085	13.8649	0
0.4160	13.1127	-6.48004	-1.95734	13.5598	0
0.4167	14.9577	-8.60281	0.184945	15.0856	0
0.4173	15.5528	-8.28998	4.14585	18.4423	0
0.4180	16.4852	-6.77052	4.76234	18.4423	0
0.4187	18.9252	-6.16721	5.67165	17.832	0
0.4193	20.7503	-7.68666	5.97989	18.7475	0
0.4200	17.0803	-10.1223	3.84532	16.6114	0
0.4207	8.55006	-11.0384	4.4541	12.9494	0
0.4213	3.96755	-9.83178	7.19745	11.4236	0
0.4220	5.79262	-10.1223	5.37112	9.28751	0
0.4227	7.02256	-10.7479	1.4025	4.71009	0
0.4233	10.9901	-8.91563	2.01128	1.65848	0
0.4240	19.5203	-8.91563	4.76234	0.132679	0
0.4247	21.9802	-9.51895	5.67165	-4.13957	0
0.4253	12.5176	-7.99949	4.76234	-8.71699	0
0.4260	3.96755	-7.37383	2.31952	-10.548	0
0.4267	0.297566	-8.28998	-0.431539	-10.8531	0
0.4273	-2.44004	-8.60281	-1.64909	-12.9892	0
0.4280	0.61497	-9.20612	0.184945	-15.1254	0
0.4287	7.02256	-9.83178	2.9283	-14.515	0
0.4293	4.26511	-8.60281	3.84532	-13.5996	0
0.4300	-5.49505	-9.20612	4.76234	-14.515	0
0.4307	-9.16503	-11.0384	4.76234	-13.5996	0
0.4313	-7.32012	-11.6641	1.09426	-9.93763	0
0.4320	-8.55006	-13.7868	-1.04032	-7.19118	0
0.4327	-10.0776	-15.6191	0.793723	-5.36022	0
0.4333	-7.02256	-12.5802	2.01128	-2.91893	0
0.4340	-3.66998	-9.83178	2.01128	-0.172482	0
0.4347	-3.35258	-10.7479	4.14585	2.57397	0
0.4353	-3.66998	-9.83178	6.89691	4.71009	0
0.4360	-3.66998	-7.99949	6.89691	5.62557	0
0.4367	-1.52751	-8.28998	6.28814	6.84622	0
0.4373	2.44004	-8.91563	7.50569	9.28751	0
0.4380	3.05501	-8.60281	10.5573	9.28751	0
0.4387	-1.52751	-8.91563	14.8264	7.45654	0
0.4393	-7.93509	-8.91563	17.5775	7.7617	0
0.4400	-13.7277	-8.91563	16.0517	8.98234	0
0.4407	-17.1001	-7.68666	12.0831	8.06686	0
0.4413	-16.1678	-6.77052	11.1661	6.2359	0
0.4420	-16.1678	-7.99949	13.9171	3.79461	0
0.4427	-18.0127	-8.91563	15.4429	1.35332	0
0.4433	-19.2228	-8.91563	15.1347	-0.782804	0
0.4440	-23.8053	-9.83178	15.4429	-3.52925	0
0.4447	-31.7404	-9.83178	15.4429	-7.8015	0
0.4453	-32.6529	-7.08335	15.1347	-11.1583	0
0.4460	-28.6854	-5.56389	16.3522	-13.5996	0
0.4467	-27.7728	-6.48004	16.0517	-14.515	0
0.4473	-27.4753	-6.48004	13.0001	-14.515	0
0.4480	-29.0028	-7.37383	11.1661	-13.5996	0
0.4487	-34.478	-8.60281	10.249	-14.8202	0
0.4493	-35.4104	-7.08335	10.249	-18.177	0
0.4500	-29.5979	-5.25106	13.0001	-17.8718	0
0.4507	-29.5979	-4.33492	15.1347	-14.8202	0
0.4513	-32.9703	-4.33492	13.9171	-11.7686	0
0.4520	-29.0028	-4.64775	11.4743	-7.19118	0
0.4527	-26.2453	-4.33492	10.8655	-2.61377	0
0.4533	-33.2679	-4.02209	10.5573	-2.00345	0
0.4540	-40.8856	-4.93823	9.33973	-0.782804	0
0.4547	-41.203	-4.33492	10.249	5.32041	0
0.4553	-37.2354	-3.73161	14.2177	8.98234	0
0.4560	-30.2129	-7.99949	17.5775	7.15138	0
0.4567	-24.4202	-9.20612	17.5775	6.84622	0
0.4573	-25.6304	-5.25106	19.7121	10.8133	0
0.4580	-33.8828	-3.41878	23.0719	11.7288	0
0.4587	-39.973	-4.93823	22.4631	8.06686	0
0.4593	-38.148	-5.25106	21.5461	7.7617	0
0.4600	-38.148	-3.41878	23.9889	11.7288	0
0.4607	-44.5555	-2.18981	24.2895	10.5081	0
0.4613	-47.6106	-4.02209	23.6807	4.09977	0
0.4620	-42.7305	-4.93823	23.9889	1.65848	0
0.4627	-41.8179	-2.18981	23.3724	1.04816	0
0.4633	-43.028	-1.58649	23.0719	-3.52925	0
0.4640	-38.148	-4.33492	24.2895	-7.19118	0
0.4647	-34.1804	-2.50263	23.3724	-8.10667	0
0.4653	-34.7954	0.245794	20.0203	-11.7686	0
0.4660	-34.478	-1.58649	19.1033	-16.346	0
0.4667	-39.6755	-3.10595	19.4038	-16.9563	0
0.4673	-49.1381	-2.50263	16.0517	-16.6512	0
0.4680	-46.9956	-4.02209	12.3913	-18.4821	0
0.4687	-37.2354	-4.93823	13.6089	-20.0079	0
0.4693	-36.3229	-4.33492	13.9171	-20.0079	0
0.4700	-35.0929	-2.81546	9.33973	-20.3131	0
0.4707	-26.2453	0.558624	6.28814	-18.7873	0
0.4713	-21.6628	1.16194	6.89691	-14.8202	0
0.4720	-24.4202	-4.33492	7.50569	-11.7686	0
0.4727	-27.1579	-7.08335	6.89691	-9.02215	0
0.4733	-28.3878	-5.25106	6.89691	-5.66538	0
0.4740	-27.1579	-5.85438	6.28814	-3.52925	0
0.4747	-21.0677	-6.48004	5.97989	-1.69829	0
0.4753	-15.2552	-2.81546	7.81393	2.2688	0
0.4760	-14.0451	-0.357519	11.1661	6.54106	0
0.4767	-7.63753	-2.18981	15.1347	8.06686	0
0.4773	2.44004	-2.81546	16.0517	9.28751	0
0.4780	2.14248	-0.983178	14.8264	11.1185	0
0.4787	-8.23266	0.558624	16.3522	10.8133	0
0.4793	-13.1326	-0.670348	18.1863	8.37202	0
0.4800	-9.76017	-2.50263	15.4429	7.45654	0
0.4807	-4.26511	-2.50263	11.7748	7.15138	0
0.4813	1.82507	-2.50263	10.249	4.40493	0
0.4820	2.14248	-1.58649	7.50569	1.96364	0
0.4827	-5.19749	0.245794	2.62006	1.35332	0
0.4833	-7.93509	-0.0670348	-1.64909	-2.61377	0
0.4840	-2.75744	-1.27366	-3.48313	-8.10667	0
0.4847	1.2101	1.16194	-5.00893	-10.2428	0
0.4853	3.66998	2.99422	-7.75228	-12.0738	0
0.4860	7.02256	1.16194	-9.88686	-14.515	0
0.4867	4.58252	0.245794	-8.6693	-13.5996	0
0.4873	-1.82507	0.245794	-8.06053	-13.2944	0
0.4880	-0.61497	-0.670348	-10.5033	-16.346	0
0.4887	5.17765	-1.58649	-14.7725	-16.6512	0
0.4893	9.4626	-0.983178	-17.5158	-13.5996	0
0.4900	14.9577	-1.89932	-14.7725	-10.8531	0
0.4907	19.5203	-3.10595	-12.9385	-7.8015	0
0.4913	18.9252	-2.18981	-16.2983	-3.52925	0
0.4920	21.3652	-1.89932	-15.6895	-1.08796	0
0.4927	23.1903	-2.81546	-10.1951	-0.477643	0
0.4933	17.6953	-2.50263	-9.88686	-0.782804	0
0.4940	15.2552	-0.670348	-12.6379	1.04816	0
0.4947	21.3652	1.16194	-11.1121	7.45654	0
0.4953	22.5753	2.68139	-8.97755	12.6443	0
0.4960	18.9252	2.07808	-8.36106	12.034	0
0.4967	19.5203	0.558624	-8.06053	13.8649	0
0.4973	23.8053	1.47477	-9.58632	17.5268	0
0.4980	28.9829	2.99422	-10.5033	18.4423	0
0.4987	35.0929	0.558624	-8.97755	18.4423	0
0.4993	36.6205	-0.670348	-10.1951	18.1372	0
0.5000	28.6854	0.558624	-13.2467	16.9165	0
0.5007	16.1678	0.558624	-12.6379	17.5268	0
0.5013	8.23266	-0.670348	-11.7209	16.3062	0
0.5020	7.63753	0.245794	-11.7209	12.3391	0
0.5027	9.4626	1.16194	-10.5033	12.034	0
0.5033	9.4626	-1.27366	-10.5033	11.7288	0
0.5040	9.1452	-5.85438	-12.6379	6.54106	0
0.5047	14.0451	-7.37383	-12.3297	3.48945	0
0.5053	20.1353	-4.64775	-8.6693	3.18429	0
0.5060	17.3977	-2.50263	-8.06053	1.04816	0
0.5067	4.58252	-3.41878	-8.6693	0.132679	0
0.5073	-3.05501	-4.33492	-7.14351	0.43784	0
0.5080	0.61497	-5.56389	-8.06053	-0.782804	0
0.5087	6.70515	-8.60281	-11.4127	-1.39313	0
0.5093	12.2002	-7.99949	-12.0291	-0.782804	0
0.5100	15.5528	-5.56389	-10.1951	-1.69829	0
0.5107	12.2002	-6.77052	-10.8039	1.65848	0
0.5113	7.32012	-7.99949	-13.5549	7.45654	0
0.5120	7.63753	-7.08335	-15.6895	7.15138	0
0.5127	10.0776	-7.08335	-15.0807	7.15138	0
0.5133	14.3427	-7.37383	-15.3813	12.9494	0
0.5140	20.1353	-6.77052	-17.2153	16.3062	0
0.5147	21.0478	-5.25106	-16.9071	17.832	0
0.5153	22.2778	-6.16721	-15.0807	23.6301	0
0.5160	25.3328	-9.51895	-14.4643	26.9868	0
0.5167	18.6078	-10.7479	-10.8039	26.0714	0
0.5173	9.4626	-8.28998	-5.00893	26.9868	0
0.5180	15.8702	-7.08335	-4.70069	26.6817	0
0.5187	24.4202	-6.16721	-5.30947	26.0714	0
0.5193	15.5528	-4.64775	-1.64909	30.0384	0
0.5200	3.96755	-6.48004	0.184945	31.2591	0
0.5207	4.58252	-7.08335	0.793723	27.5972	0
0.5213	7.93509	-4.93823	0.184945	25.461	0
0.5220	11.2877	-5.56389	-2.25787	22.7146	0
0.5227	13.4301	-7.37383	-2.86665	19.3578	0
0.5233	7.02256	-4.64775	-1.64909	19.3578	0
0.5240	-3.66998	-3.73161	-3.78367	18.1372	0
0.5247	-5.79262	-7.08335	-6.53473	12.034	0
0.5253	-1.82507	-8.91563	-8.06053	7.45654	0
0.5260	1.2101	-8.28998	-9.58632	4.09977	0
0.5267	0.912536	-8.91563	-9.58632	1.96364	0
0.5273	-8.23266	-10.1223	-8.6693	3.79461	0
0.5280	-21.6628	-11.0384	-10.8039	4.09977	0
0.5287	-22.2778	-11.3512	-12.0291	1.96364	0
0.5293	-10.9901	-9.83178	-10.5033	2.57397	0
0.5300	-2.75744	-7.99949	-10.8039	2.87913	0
0.5307	-1.52751	-6.77052	-12.6379	1.96364	0
0.5313	-5.19749	-7.99949	-12.6379	5.62557	0
0.5320	-8.55006	-9.51895	-12.6379	10.5081	0
0.5327	-6.11002	-7.08335	-9.88686	10.5081	0
0.5333	-1.52751	-3.41878	-6.22649	11.1185	0
0.5340	0.61497	-4.33492	-6.22649	15.6959	0
0.5347	2.73761	-6.48004	-5.91824	19.9681	0
0.5353	0.912536	-6.16721	-3.48313	21.4939	0
0.5360	-4.58252	-4.33492	-3.48313	22.7146	0
0.5367	-3.96755	-2.18981	-4.70069	23.6301	0
0.5373	-0.912536	-1.27366	-1.95734	24.8507	0
0.5380	-4.26511	-1.58649	1.4025	26.6817	0
0.5387	-7.02256	-0.983178	0.793723	27.292	0
0.5393	-3.96755	-1.58649	-0.123297	24.8507	0
0.5400	0.912536	-4.93823	1.09426	22.1043	0
0.5407	5.17765	-5.25106	1.4025	19.9681	0
0.5413	7.32012	-0.983178	2.9283	17.2217	0
0.5420	6.40759	0.245794	3.23654	15.0856	0
0.5427	4.26511	-0.670348	-0.123297	13.8649	0
0.5433	-0.61497	1.16194	-3.78367	10.5081	0
0.5440	-6.11002	3.59754	-4.09191	4.71009	0
0.5447	-5.49505	2.68139	-3.48313	1.04816	0
0.5453	-3.96755	1.76525	-1.04032	-0.172482	0
0.5460	-0.912536	2.39091	1.4025	-3.52925	0
0.5467	8.84763	3.30705	0.184945	-8.10667	0
0.5473	14.6402	2.99422	-1.04032	-10.2428	0
0.5480	7.63753	3.91037	-0.123297	-9.93763	0
0.5487	-1.82507	5.74265	-3.48313	-9.02215	0
0.5493	-10.0776	6.94928	-7.45175	-9.93763	0
0.5500	-15.8702	8.49108	-4.70069	-10.8531	0
0.5507	-8.84763	8.49108	-1.95734	-8.10667	0
0.5513	3.35258	4.82651	-3.48313	-5.36022	0
0.5520	4.88008	2.07808	-4.70069	-7.19118	0
0.5527	0.912536	4.82651	-5.30947	-6.58086	0
0.5533	3.05501	7.26211	-5.91824	-2.30861	0
0.5540	5.49505	9.40722	-3.78367	0.132679	0
0.5547	5.17765	13.0718	0.184945	2.2688	0
0.5553	6.70515	13.0718	4.76234	5.62557	0
0.5560	10.3751	10.3234	7.50569	5.32041	0
0.5567	14.6402	11.2395	8.11447	3.48945	0
0.5573	20.4527	13.3623	8.42271	6.2359	0
0.5580	23.8053	12.4461	8.42271	7.7617	0
0.5587	21.6628	13.0718	7.50569	5.93074	0
0.5593	20.4527	14.9041	7.81393	5.93074	0
0.5600	21.6628	15.7979	8.42271	6.84622	0
0.5607	21.0478	18.2558	9.33973	4.09977	0
0.5613	18.0127	17.6302	13.0001	-1.39313	0
0.5620	14.0451	13.6751	14.8264	-5.05506	0
0.5627	8.84763	13.9879	13.6089	-4.7499	0
0.5633	4.58252	16.1107	12.6919	-6.88602	0
0.5640	-1.52751	12.759	10.249	-14.2099	0
0.5647	-10.6727	12.1557	5.67165	-18.177	0
0.5653	-13.1326	16.714	7.19745	-16.6512	0
0.5660	-9.76017	16.714	12.0831	-18.177	0
0.5667	-13.1326	14.5913	10.249	-21.8389	0
0.5673	-18.0127	15.5074	6.28814	-22.1441	0
0.5680	-13.7277	17.6302	5.67165	-23.0595	0
0.5687	-7.02256	18.5463	4.76234	-24.5854	0
0.5693	-5.49505	18.2558	3.53708	-24.2802	0
0.5700	-9.4626	16.714	4.76234	-25.1957	0
0.5707	-13.4301	17.6302	5.67165	-23.6699	0
0.5713	-10.9901	20.3786	5.37112	-19.0925	0
0.5720	-4.58252	20.3786	7.81393	-16.6512	0
0.5727	0	19.4625	8.42271	-15.1254	0
0.5733	1.2101	20.3786	6.89691	-10.8531	0
0.5740	-1.82507	21.2947	9.33973	-6.88602	0
0.5747	-6.11002	21.6076	13.0001	-3.52925	0
0.5753	-4.58252	22.2109	11.1661	0.132679	0
0.5760	-0.61497	20.0881	7.50569	-0.172482	0
0.5767	-0.61497	18.5463	7.19745	-0.782804	0
0.5773	-2.75744	21.2947	9.03149	1.96364	0
0.5780	-3.35258	23.4399	9.64027	3.18429	0
0.5787	-4.26511	20.0881	9.64027	2.2688	0
0.5793	-4.88008	17.6302	10.5573	3.79461	0
0.5800	-2.14248	19.4625	11.7748	5.62557	0
0.5807	3.35258	21.2947	10.249	2.2688	0
0.5813	5.79262	20.6914	8.72325	-3.22409	0
0.5820	2.14248	21.0043	10.5573	-5.36022	0
0.5827	-0.912536	22.2109	11.1661	-5.97054	0
0.5833	-1.52751	22.2109	7.81393	-8.41183	0
0.5840	-5.79262	21.2947	5.06287	-12.6841	0
0.5847	-10.6727	21.0043	3.53708	-15.1254	0
0.5853	-12.5176	21.2947	2.31952	-17.2615	0
0.5860	-15.2552	20.3786	4.14585	-20.0079	0
0.5867	-18.0127	19.7753	5.37112	-21.2286	0
0.5873	-18.6078	17.6302	1.09426	-20.9234	0
0.5880	-20.4527	14.2784	-4.09191	-20.9234	0
0.5887	-21.3652	13.0718	-5.30947	-23.6699	0
0.5893	-18.9252	15.1946	-4.39245	-24.5854	0
0.5900	-20.4527	17.6302	-2.86665	-20.9234	0
0.5907	-23.8053	17.943	-1.95734	-17.2615	0
0.5913	-22.5753	17.6302	-2.56611	-17.2615	0
0.5920	-19.8377	19.172	-1.04032	-13.5996	0
0.5927	-17.1001	20.0881	1.09426	-7.8015	0
0.5933	-15.2552	17.6302	-0.732075	-5.97054	0
0.5940	-15.8702	15.7979	-2.25787	-4.7499	0
0.5947	-17.3977	17.0269	-1.34085	-0.782804	0
0.5953	-18.9252	18.2558	-2.86665	1.96364	0
0.5960	-22.2778	17.6302	-5.30947	2.2688	0
0.5967	-22.8927	18.2558	-4.39245	3.79461	0
0.5973	-19.8377	17.6302	-7.14351	5.62557	0
0.5980	-20.7503	14.9041	-12.0291	7.45654	0
0.5987	-24.4202	16.714	-8.6693	12.034	0
0.5993	-24.4202	18.2558	-4.39245	12.3391	0
0.6000	-21.0677	12.759	-8.06053	7.45654	0
0.6007	-18.6078	10.0105	-8.97755	5.62557	0
0.6013	-18.0127	14.9041	-4.09191	5.01525	0
0.6020	-18.3102	17.6302	-2.86665	-1.69829	0
0.6027	-18.0127	14.9041	-3.78367	-6.2757	0
0.6033	-20.1353	12.1557	-4.70069	-3.52925	0
0.6040	-25.0352	11.2395	-8.97755	-3.52925	0
0.6047	-27.4753	12.759	-11.1121	-9.63247	0
0.6053	-28.6854	13.3623	-8.97755	-12.6841	0
0.6060	-29.0028	11.8428	-9.58632	-13.2944	0
0.6067	-28.0704	10.3234	-12.6379	-16.0408	0
0.6073	-28.0704	8.49108	-12.6379	-15.7357	0
0.6080	-28.0704	7.57494	-11.7209	-15.1254	0
0.6087	-22.8927	8.49108	-12.0291	-17.5667	0
0.6093	-16.4852	6.65879	-13.2467	-18.4821	0
0.6100	-14.3427	3.91037	-16.2983	-16.346	0
0.6107	-16.1678	5.74265	-18.1323	-15.1254	0
0.6113	-23.5077	5.74265	-18.4329	-12.9892	0
0.6120	-30.2129	1.16194	-18.1323	-10.8531	0
0.6127	-26.8603	0.558624	-15.6895	-9.93763	0
0.6133	-19.5402	2.39091	-14.4643	-6.88602	0
0.6140	-20.4527	1.47477	-18.1323	-3.52925	0
0.6147	-22.5753	0.849108	-20.8757	-2.61377	0
0.6153	-21.6628	1.16194	-20.2669	1.04816	0
0.6160	-21.9802	1.16194	-22.0932	5.93074	0
0.6167	-21.6628	1.47477	-23.0103	5.62557	0
0.6173	-19.5402	0.849108	-19.3499	4.71009	0
0.6180	-21.6628	-0.670348	-15.99	6.54106	0
0.6187	-25.6304	0.245794	-12.6379	7.45654	0
0.6193	-25.3328	2.99422	-8.06053	8.37202	0
0.6200	-22.5753	2.99422	-7.14351	7.15138	0
0.6207	-19.5402	-0.0670348	-11.1121	3.48945	0
0.6213	-15.8702	-3.41878	-12.0291	0.743	0
0.6220	-13.4301	-1.89932	-9.88686	-2.00345	0
0.6227	-14.6402	1.47477	-7.75228	-5.97054	0
0.6233	-13.4301	0.558624	-4.39245	-6.2757	0
0.6240	-7.02256	-2.50263	-2.25787	-6.88602	0
0.6247	-6.11002	-4.33492	-5.30947	-12.9892	0
0.6253	-14.6402	-5.25106	-8.36106	-16.346	0
0.6260	-22.5753	-3.41878	-8.6693	-17.2615	0
0.6267	-20.7503	-1.27366	-8.36106	-21.5337	0
0.6273	-15.5726	-3.41878	-9.88686	-22.7544	0
0.6280	-12.2002	-4.93823	-13.2467	-19.0925	0
0.6287	-9.76017	-3.41878	-15.6895	-19.0925	0
0.6293	-8.84763	-2.18981	-14.1637	-19.0925	0
0.6300	-6.11002	-2.18981	-11.1121	-15.4305	0
0.6307	0.297566	-1.58649	-11.4127	-14.8202	0
0.6313	3.66998	-1.27366	-12.6379	-14.2099	0
0.6320	1.2101	0.245794	-10.8039	-8.10667	0
0.6327	-0.912536	1.16194	-10.5033	-4.44473	0
0.6333	-2.75744	-0.983178	-13.2467	-6.2757	0
0.6340	-6.40759	-1.89932	-13.2467	-2.61377	0
0.6347	-3.35258	0.558624	-10.1951	3.48945	0
0.6353	7.02256	0.245794	-8.36106	4.71009	0
0.6360	14.0451	-2.81546	-6.83526	6.2359	0
0.6367	15.8702	-3.41878	-2.86665	10.5081	0
0.6373	14.9577	-0.670348	0.184945	12.034	0
0.6380	11.2877	1.47477	0.485481	9.59267	0
0.6387	9.4626	1.16194	0.485481	9.28751	0
0.6393	13.4301	0.558624	-0.732075	11.1185	0
0.6400	14.6402	2.07808	-1.04032	10.8133	0
0.6407	8.55006	3.59754	2.01128	8.98234	0
0.6413	4.26511	2.99422	2.62006	6.2359	0
0.6420	7.63753	2.07808	0.184945	3.79461	0
0.6427	11.2877	1.76525	2.9283	3.18429	0
0.6433	9.4626	1.16194	6.89691	1.96364	0
0.6440	7.63753	1.47477	0.184945	-1.69829	0
0.6447	11.2877	2.07808	-13.2467	-3.83441	0
0.6453	14.3427	2.07808	-19.9587	-5.36022	0
0.6460	12.2002	2.07808	-18.1323	-7.8015	0
0.6467	10.6727	1.16194	-19.9587	-8.10667	0
0.6473	11.9026	-0.670348	-26.3701	-8.41183	0
0.6480	11.2877	-0.983178	-26.3701	-11.1583	0
0.6487	11.9026	-2.18981	-19.9587	-12.0738	0
0.6493	15.5528	-3.41878	-17.2153	-10.8531	0
0.6500	15.8702	-0.670348	-14.4643	-10.8531	0
0.6507	14.0451	2.99422	-8.06053	-9.93763	0
0.6513	15.5528	2.07808	-1.95734	-6.2757	0
0.6520	17.6953	0.849108	4.4541	-4.44473	0
0.6527	19.2228	1.76525	16.0517	-3.22409	0
0.6533	21.6628	1.76525	25.5147	0.743	0
0.6540	20.4527	1.16194	26.7323	3.79461	0
0.6547	16.7827	1.47477	24.2895	6.2359	0
0.6553	18.6078	1.16194	21.2379	8.67718	0
0.6560	21.3652	2.99422	14.8264	9.59267	0
0.6567	16.7827	6.65879	7.19745	10.5081	0
0.6573	11.2877	6.34597	2.9283	12.6443	0
0.6580	8.55006	3.30705	2.01128	13.2546	0
0.6587	6.40759	4.82651	2.9283	13.5598	0
0.6593	6.70515	4.82651	5.67165	13.8649	0
0.6600	9.1452	-0.670348	8.42271	12.034	0
0.6607	9.4626	-1.58649	10.8655	11.1185	0
0.6613	9.4626	2.39091	12.3913	10.203	0
0.6620	7.93509	2.39091	11.1661	6.2359	0
0.6627	5.79262	0.849108	9.64027	1.96364	0
0.6633	9.1452	3.59754	12.0831	-0.477643	0
0.6640	15.2552	5.74265	15.4429	-4.44473	0
0.6647	16.4852	3.30705	14.8264	-7.8015	0
0.6653	14.0451	2.07808	12.3913	-7.19118	0
0.6660	10.3751	3.30705	11.1661	-8.41183	0
0.6667	5.17765	2.68139	11.1661	-12.6841	0
0.6673	1.82507	0.849108	11.7748	-13.9047	0
0.6680	2.14248	2.07808	11.1661	-14.8202	0
0.6687	4.88008	3.59754	9.33973	-16.346	0
0.6693	3.35258	1.16194	9.03149	-15.1254	0
0.6700	-2.44004	-0.670348	9.64027	-12.9892	0
0.6707	-0.61497	1.16194	10.249	-10.2428	0
0.6713	9.4626	0.558624	11.7748	-6.2757	0
0.6720	12.2002	-4.02209	11.7748	-5.36022	0
0.6727	8.84763	-6.77052	11.1661	-6.2757	0
0.6733	10.3751	-4.33492	10.5573	-1.69829	0
0.6740	11.2877	-0.357519	9.33973	3.18429	0
0.6747	10.6727	-0.0670348	8.42271	4.09977	0
0.6753	14.3427	-1.58649	8.11447	6.84622	0
0.6760	18.6078	-0.670348	6.58867	10.5081	0
0.6767	22.2778	0.849108	8.42271	12.034	0
0.6773	27.4554	-0.670348	13.6089	14.7804	0
0.6780	29.5979	-1.89932	12.6919	16.001	0
0.6787	27.7728	-0.670348	7.50569	15.3907	0
0.6793	25.6304	-0.357519	8.11447	17.2217	0
0.6800	21.3652	-0.0670348	10.8655	17.5268	0
0.6807	16.7827	1.16194	9.33973	13.8649	0
0.6813	18.3102	1.16194	7.50569	12.034	0
0.6820	23.1903	0.558624	9.33973	10.5081	0
0.6827	27.1579	0.558624	12.0831	6.2359	0
0.6833	28.6854	-0.983178	10.249	4.71009	0
0.6840	24.4202	-3.41878	5.97989	2.57397	0
0.6847	18.6078	-3.73161	4.4541	-3.52925	0
0.6853	17.6953	-1.58649	3.23654	-5.05506	0
0.6860	16.1678	-1.58649	-0.732075	-4.44473	0
0.6867	12.2002	-2.50263	-5.00893	-9.93763	0
0.6873	12.2002	-3.41878	-7.45175	-11.7686	0
0.6880	11.2877	-4.02209	-10.1951	-7.49634	0
0.6887	5.79262	-5.25106	-9.88686	-6.88602	0
0.6893	4.26511	-3.73161	-7.14351	-8.71699	0
0.6900	6.70515	-2.18981	-8.6693	-7.19118	0
0.6907	6.40759	-4.02209	-12.3297	-5.97054	0
0.6913	5.17765	-5.56389	-11.1121	-3.22409	0
0.6920	4.88008	-4.02209	-8.97755	2.57397	0
0.6927	4.88008	-1.58649	-9.88686	5.32041	0
0.6933	4.88008	-1.58649	-8.97755	7.15138	0
0.6940	8.23266	-3.10595	-5.30947	12.3391	0
0.6947	10.9901	-4.64775	-4.70069	15.0856	0
0.6953	8.23266	-5.85438	-6.22649	13.8649	0
0.6960	0.912536	-4.93823	-4.70069	14.7804	0
0.6967	-2.44004	-3.10595	-2.25787	15.6959	0
0.6973	-0.61497	-4.02209	-0.431539	12.9494	0
0.6980	1.52751	-5.56389	-0.431539	13.2546	0
0.6987	3.05501	-3.41878	-2.56611	16.3062	0
0.6993	3.96755	-0.0670348	-2.56611	16.001	0
0.7000	2.73761	0.558624	0.793723	12.9494	0
0.7007	2.14248	-0.0670348	3.84532	11.4236	0
0.7013	2.73761	0.245794	5.97989	11.7288	0
0.7020	1.52751	0.849108	6.58867	10.203	0
0.7027	1.2101	0.245794	4.76234	7.45654	0
0.7033	2.14248	-0.983178	2.62006	4.09977	0
0.7040	0	-1.58649	1.09426	1.04816	0
0.7047	-3.35258	-0.670348	0.184945	-1.08796	0
0.7053	-2.75744	-2.18981	1.09426	-3.83441	0
0.7060	-2.14248	-4.64775	2.31952	-6.58086	0
0.7067	-4.26511	-4.02209	2.01128	-6.58086	0
0.7073	-6.11002	-3.41878	0.184945	-5.36022	0
0.7080	-7.32012	-6.16721	-1.95734	-7.8015	0
0.7087	-9.4626	-6.16721	-3.48313	-11.7686	0
0.7093	-9.16503	-3.41878	-2.86665	-12.6841	0
0.7100	-5.19749	-4.64775	0.184945	-10.548	0
0.7107	-3.35258	-6.77052	-0.123297	-7.8015	0
0.7113	-5.19749	-3.73161	-3.78367	-5.97054	0
0.7120	-5.19749	-1.58649	-4.70069	-4.44473	0
0.7127	-3.35258	-2.50263	-3.78367	-1.08796	0
0.7133	-0.61497	-2.50263	-4.70069	3.48945	0
0.7140	1.82507	-0.983178	-4.39245	7.45654	0
0.7147	1.2101	-0.983178	-1.34085	9.28751	0
0.7153	-2.14248	-0.357519	-1.95734	10.5081	0
0.7160	-1.52751	-0.357519	-4.39245	13.2546	0
0.7167	1.82507	-2.50263	-2.56611	16.6114	0
0.7173	2.14248	-3.10595	0.184945	18.1372	0
0.7180	0.297566	-1.58649	1.09426	17.2217	0
0.7187	0	-2.50263	4.76234	17.2217	0
0.7193	0.61497	-2.81546	9.94851	17.5268	0
0.7200	0.297566	-1.58649	10.249	16.6114	0
0.7207	-1.82507	-1.27366	8.42271	14.7804	0
0.7213	-3.66998	-2.81546	7.19745	11.1185	0
0.7220	-3.05501	-4.64775	7.50569	8.37202	0
0.7227	-1.22994	-4.93823	8.42271	7.7617	0
0.7233	2.14248	-1.89932	6.58867	5.62557	0
0.7240	9.1452	0.245794	5.06287	1.35332	0
0.7247	14.3427	-0.670348	8.42271	-0.782804	0
0.7253	12.5176	-1.89932	9.94851	-2.00345	0
0.7260	7.32012	-2.18981	6.28814	-4.44473	0
0.7267	1.52751	-2.81546	4.76234	-6.2757	0
0.7273	-1.52751	-3.10595	6.89691	-6.2757	0
0.7280	-0.61497	-3.10595	8.11447	-7.19118	0
0.7287	-2.14248	-3.10595	6.28814	-7.8015	0
0.7293	-7.63753	-3.73161	5.06287	-5.05506	0
0.7300	-7.32012	-4.33492	8.11447	-2.61377	0
0.7307	-2.44004	-3.41878	12.3913	-2.61377	0
0.7313	-2.14248	-3.10595	12.0831	-0.782804	0
0.7320	-3.35258	-6.16721	10.249	4.09977	0
0.7327	-2.75744	-7.68666	9.33973	4.40493	0
0.7333	-5.19749	-4.93823	7.19745	2.2688	0
0.7340	-7.02256	-4.33492	7.50569	6.54106	0
0.7347	-6.40759	-4.33492	10.249	13.2546	0
0.7353	-7.93509	-1.89932	9.94851	15.3907	0
0.7360	-8.84763	-1.58649	8.42271	15.6959	0
0.7367	-5.79262	-3.41878	8.11447	16.9165	0
0.7373	-4.88008	-2.81546	5.06287	17.5268	0
0.7380	-8.84763	-2.18981	2.9283	16.6114	0
0.7387	-9.4626	-1.89932	4.76234	14.1701	0
0.7393	-7.63753	1.16194	5.67165	13.5598	0
0.7400	-9.76017	1.76525	5.37112	15.0856	0
0.7407	-12.2002	-1.58649	5.37112	12.6443	0
0.7413	-13.4301	-1.58649	2.9283	6.84622	0
0.7420	-21.0677	0.245794	2.01128	4.71009	0
0.7427	-28.0704	-0.357519	2.31952	5.32041	0
0.7433	-26.2453	-2.50263	-0.732075	3.48945	0
0.7440	-23.5077	-3.41878	-2.86665	1.04816	0
0.7447	-22.5753	-3.73161	0.485481	-1.69829	0
0.7453	-15.2552	-4.02209	2.01128	-5.66538	0
0.7460	-5.49505	-3.41878	-0.732075	-6.88602	0
0.7467	2.14248	-1.58649	-1.64909	-5.97054	0
0.7473	7.63753	-1.27366	-2.56611	-7.49634	0
0.7480	6.70515	-1.27366	-5.00893	-9.93763	0
0.7487	-1.52751	-0.357519	-5.30947	-9.32731	0
0.7493	-5.49505	0.558624	-6.22649	-8.41183	0
0.7500	-8.23266	0.849108	-8.6693	-10.2428	0
0.7507	-17.1001	2.07808	-9.27808	-9.93763	0
0.7513	-22.5753	2.99422	-8.97755	-5.36022	0
0.7520	-20.7503	1.76525	-8.36106	-1.69829	0
0.7527	-19.5402	2.07808	-7.45175	-0.477643	0
0.7533	-18.0127	2.07808	-8.36106	1.96364	0
0.7540	-13.4301	0.558624	-8.6693	6.2359	0
0.7547	-7.63753	0.558624	-5.00893	10.8133	0
0.7553	-4.26511	-0.670348	-3.78367	13.8649	0
0.7560	-4.58252	-4.33492	-7.14351	13.5598	0
0.7567	-7.63753	-3.41878	-6.22649	12.9494	0
0.7573	-9.76017	1.47477	-2.86665	14.7804	0
0.7580	-11.6051	2.07808	-3.48313	14.4752	0
0.7587	-14.3427	1.16194	-5.30947	13.2546	0
0.7593	-18.9252	2.68139	-5.61771	13.8649	0
0.7600	-25.0352	3.59754	-6.22649	12.3391	0
0.7607	-27.1579	2.07808	-5.91824	10.5081	0
0.7613	-25.0352	1.16194	-5.91824	9.28751	0
0.7620	-22.5753	2.07808	-7.14351	4.40493	0
0.7627	-20.7503	3.91037	-3.48313	0.132679	0
0.7633	-17.6953	3.91037	1.71074	-1.08796	0
0.7640	-16.1678	2.99422	0.793723	-5.66538	0
0.7647	-14.3427	3.59754	-1.64909	-10.548	0
0.7653	-13.4301	2.99422	-0.123297	-10.8531	0
0.7660	-18.9252	0.849108	-1.34085	-12.3789	0
0.7667	-29.0028	2.99422	-4.70069	-14.515	0
0.7673	-35.4104	5.42982	-2.86665	-11.7686	0
0.7680	-34.7954	0.245794	0.184945	-11.7686	0
0.7687	-31.7404	-3.41878	-2.56611	-15.4305	0
0.7693	-28.3878	0.849108	-6.22649	-16.346	0
0.7700	-27.4753	3.30705	-5.00893	-13.5996	0
0.7707	-27.4753	1.47477	-4.70069	-11.1583	0
0.7713	-26.5429	2.99422	-8.06053	-9.02215	0
0.7720	-23.8053	4.2232	-9.58632	-7.19118	0
0.7727	-21.6628	1.16194	-8.97755	-5.36022	0
0.7733	-22.5753	1.16194	-9.27808	-3.83441	0
0.7740	-24.4202	3.91037	-8.6693	-1.69829	0
0.7747	-21.9802	4.2232	-5.91824	1.04816	0
0.7753	-19.5402	3.30705	-4.39245	1.96364	0
0.7760	-20.1353	4.51368	-2.56611	3.48945	0
0.7767	-19.2228	5.74265	-0.732075	8.37202	0
0.7773	-15.2552	4.51368	-1.04032	10.8133	0
0.7780	-12.2002	1.76525	0.184945	7.45654	0
0.7787	-8.55006	2.39091	2.9283	6.84622	0
0.7793	-3.35258	3.30705	2.9283	8.67718	0
0.7800	1.2101	1.16194	3.23654	6.54106	0
0.7807	4.58252	0.558624	6.58867	1.96364	0
0.7813	4.88008	4.2232	8.42271	-1.39313	0
0.7820	1.52751	5.11699	8.72325	-2.61377	0
0.7827	-1.82507	3.91037	9.94851	-2.61377	0
0.7833	-2.14248	5.11699	7.50569	-2.61377	0
0.7840	-1.82507	5.74265	2.9283	-6.2757	0
0.7847	-2.75744	2.99422	2.31952	-11.4634	0
0.7853	-4.58252	2.07808	0.793723	-13.5996	0
0.7860	-6.11002	3.91037	-3.78367	-14.515	0
0.7867	-3.66998	3.91037	-3.78367	-19.3976	0
0.7873	-1.22994	1.47477	-1.64909	-21.8389	0
0.7880	-4.88008	0.245794	-5.00893	-18.7873	0
0.7887	-8.84763	1.16194	-7.45175	-16.9563	0
0.7893	-7.02256	1.76525	-4.39245	-17.5667	0
0.7900	-4.88008	1.76525	-2.86665	-15.4305	0
0.7907	-5.19749	2.39091	-4.70069	-12.6841	0
0.7913	-6.11002	0.849108	-5.00893	-10.8531	0
0.7920	-7.32012	-2.18981	-4.09191	-8.10667	0
0.7927	-4.88008	-1.58649	-3.48313	-6.58086	0
0.7933	0.297566	2.07808	-2.56611	-6.88602	0
0.7940	0.61497	2.99422	-1.64909	-2.61377	0
0.7947	1.2101	1.47477	0.184945	2.57397	0
0.7953	9.4626	1.16194	0.485481	2.87913	0
0.7960	14.0451	2.07808	-1.95734	2.87913	0
0.7967	10.9901	2.39091	-1.34085	4.40493	0
0.7973	10.0776	1.47477	2.31952	4.40493	0
0.7980	10.6727	2.07808	2.31952	5.93074	0
0.7987	7.63753	2.07808	2.9283	6.54106	0
0.7993	6.40759	-1.27366	5.97989	3.18429	0
0.8000	8.55006	-1.58649	6.58867	1.35332	0
0.8007	8.23266	1.16194	7.19745	2.2688	0
0.8013	7.63753	-0.670348	11.7748	-0.782804	0
0.8020	10.3751	-2.50263	13.9171	-5.36022	0
0.8027	9.4626	0.245794	13.9171	-6.2757	0
0.8033	4.88008	-0.357519	14.5259	-5.36022	0
0.8040	2.14248	-4.02209	9.94851	-7.19118	0
0.8047	0.297566	-3.10595	3.23654	-11.4634	0
0.8053	-3.05501	-2.50263	2.01128	-16.0408	0
0.8060	-3.96755	-4.02209	2.9283	-18.4821	0
0.8067	-4.26511	-2.50263	1.4025	-19.0925	0
0.8073	-9.76017	-0.357519	0.184945	-19.7028	0
0.8080	-15.2552	0.245794	-0.732075	-20.9234	0
0.8087	-13.4301	0.245794	-1.64909	-19.0925	0
0.8093	-8.55006	-3.73161	-3.17489	-16.0408	0
0.8100	-8.23266	-7.99949	-4.39245	-16.346	0
0.8107	-10.9901	-6.77052	-4.09191	-18.177	0
0.8113	-15.2552	-7.08335	-2.56611	-14.8202	0
0.8120	-23.5077	-9.83178	-1.04032	-9.93763	0
0.8127	-30.5104	-7.08335	-1.04032	-7.8015	0
0.8133	-26.2453	-4.33492	-3.17489	-5.97054	0
0.8140	-14.3427	-7.68666	-4.09191	-3.22409	0
0.8147	-8.84763	-8.28998	-0.732075	0.132679	0
0.8153	-7.93509	-7.08335	1.4025	3.79461	0
0.8160	-5.79262	-9.83178	-0.123297	5.62557	0
0.8167	-10.6727	-11.6641	-0.123297	4.71009	0
0.8173	-24.4202	-8.91563	1.71074	3.79461	0
0.8180	-31.1254	-6.16721	1.71074	3.18429	0
0.8187	-24.1028	-4.02209	0.793723	3.79461	0
0.8193	-15.8702	-2.81546	0.793723	5.62557	0
0.8200	-15.8702	-5.25106	0.184945	3.79461	0
0.8207	-18.0127	-6.48004	-0.123297	0.743	0
0.8213	-16.1678	-5.25106	1.4025	0.43784	0
0.8220	-14.6402	-5.85438	1.09426	-1.69829	0
0.8227	-18.3102	-7.68666	-1.04032	-5.05506	0
0.8233	-24.1028	-6.16721	-0.732075	-6.2757	0
0.8240	-24.7178	-4.02209	1.4025	-9.32731	0
0.8247	-19.2228	-3.73161	0.184945	-12.6841	0
0.8253	-14.3427	-6.16721	-1.34085	-10.8531	0
0.8260	-12.2002	-6.77052	-0.732075	-11.7686	0
0.8267	-9.16503	-5.56389	-1.95734	-16.0408	0
0.8273	-6.11002	-6.48004	-5.00893	-15.7357	0
0.8280	-8.23266	-9.20612	-6.83526	-15.7357	0
0.8287	-11.2877	-8.91563	-9.88686	-17.5667	0
0.8293	-11.6051	-7.99949	-10.5033	-16.0408	0
0.8300	-10.6727	-7.08335	-8.06053	-16.0408	0
0.8307	-7.93509	-5.85438	-8.97755	-17.2615	0
0.8313	-2.75744	-5.25106	-13.2467	-10.2428	0
0.8320	-2.14248	-5.25106	-11.7209	-3.52925	0
0.8327	-6.11002	-4.64775	-8.06053	-6.2757	0
0.8333	-6.72499	-5.25106	-6.22649	-5.97054	0
0.8340	-3.35258	-4.33492	-3.78367	1.04816	0
0.8347	-1.82507	-0.670348	-0.732075	2.87913	0
0.8353	-3.05501	-0.357519	-2.56611	2.57397	0
0.8360	-3.05501	-2.50263	-4.39245	5.32041	0
0.8367	-3.35258	-2.18981	-3.48313	6.54106	0
0.8373	-3.66998	-2.50263	-4.39245	6.54106	0
0.8380	1.2101	-2.50263	-5.91824	6.84622	0
0.8387	7.02256	-0.0670348	-5.91824	6.84622	0
0.8393	7.02256	-1.89932	-5.00893	8.06686	0
0.8400	6.11002	-7.08335	-5.00893	9.59267	0
0.8407	3.96755	-6.16721	-5.91824	6.84622	0
0.8413	-8.84763	-1.89932	-5.91824	1.96364	0
0.8420	-25.6304	-0.0670348	-2.86665	-0.172482	0
0.8427	-32.0379	0.245794	-0.123297	-2.61377	0
0.8433	-27.1579	0.245794	-0.431539	-6.58086	0
0.8440	-16.4852	0.558624	-1.34085	-9.02215	0
0.8447	-8.84763	0.245794	-1.64909	-9.32731	0
0.8453	-9.76017	-0.983178	-1.64909	-10.548	0
0.8460	-10.6727	2.07808	-1.64909	-14.515	0
0.8467	-7.63753	6.34597	-4.70069	-16.9563	0
0.8473	-11.2877	4.2232	-8.06053	-16.0408	0
0.8480	-20.7503	2.07808	-6.53473	-15.7357	0
0.8487	-23.8053	4.82651	-4.70069	-17.2615	0
0.8493	-22.5753	4.82651	-7.14351	-17.2615	0
0.8500	-19.5402	2.07808	-7.14351	-16.0408	0
0.8507	-12.2002	3.91037	-3.17489	-12.9892	0
0.8513	-6.11002	4.51368	-2.25787	-7.19118	0
0.8520	-6.11002	1.76525	-5.91824	-4.44473	0
0.8527	-7.32012	1.16194	-8.06053	-5.66538	0
0.8533	-6.40759	2.39091	-5.30947	-4.7499	0
0.8540	-4.26511	3.30705	-2.56611	-0.477643	0
0.8547	0.297566	4.2232	-3.48313	3.48945	0
0.8553	0.297566	3.91037	-3.78367	5.93074	0
0.8560	-6.11002	2.07808	-2.56611	6.54106	0
0.8567	-8.23266	2.99422	-3.48313	5.93074	0
0.8573	-3.96755	6.34597	-4.39245	6.54106	0
0.8580	-1.82507	6.03314	-1.34085	8.37202	0
0.8587	-1.52751	3.30705	-0.123297	8.67718	0
0.8593	0.297566	4.2232	-1.64909	9.28751	0
0.8600	-2.44004	6.03314	-1.34085	8.98234	0
0.8607	-7.02256	4.82651	0.184945	6.54106	0
0.8613	-8.84763	5.11699	-0.431539	3.48945	0
0.8620	-8.84763	6.34597	0.793723	1.04816	0
0.8627	-8.84763	3.91037	3.23654	-0.172482	0
0.8633	-11.6051	2.07808	2.62006	0.132679	0
0.8640	-20.1353	2.07808	0.184945	-2.30861	0
0.8647	-26.8603	-0.670348	-3.17489	-7.8015	0
0.8653	-26.2453	-1.27366	-6.83526	-11.7686	0
0.8660	-25.9478	1.47477	-8.06053	-12.9892	0
0.8667	-29.3003	0.558624	-5.61771	-13.5996	0
0.8673	-33.5654	-0.670348	-3.78367	-14.515	0
0.8680	-33.8828	2.07808	-4.09191	-14.515	0
0.8687	-29.9153	2.07808	-2.56611	-14.515	0
0.8693	-24.4202	1.16194	-0.431539	-13.5996	0
0.8700	-21.3652	3.30705	-0.732075	-12.0738	0
0.8707	-18.9252	2.07808	-1.64909	-11.1583	0
0.8713	-16.1678	-0.983178	-3.48313	-9.32731	0
0.8720	-13.1326	0.245794	-4.39245	-5.66538	0
0.8727	-8.84763	-1.27366	-1.34085	-2.61377	0
0.8733	-6.11002	-4.93823	1.4025	-0.782804	0
0.8740	-9.76017	-2.18981	-0.732075	0.43784	0
0.8747	-11.9026	0.558624	-1.95734	5.62557	0
0.8753	-4.58252	-2.50263	0.485481	11.7288	0
0.8760	5.17765	-4.33492	0.793723	11.4236	0
0.8767	10.3751	-3.41878	-1.64909	8.37202	0
0.8773	13.7277	-4.33492	-0.732075	8.67718	0
0.8780	19.5203	-4.02209	2.01128	10.8133	0
0.8787	24.1028	-3.41878	1.71074	10.8133	0
0.8793	25.3328	-3.73161	0.485481	9.59267	0
0.8800	25.0154	-1.89932	1.09426	9.28751	0
0.8807	27.1579	-1.89932	3.84532	9.89783	0
0.8813	28.6854	-5.25106	4.76234	7.7617	0
0.8820	28.0704	-5.25106	2.9283	1.96364	0
0.8827	28.0704	-3.41878	0.184945	-1.39313	0
0.8833	29.9153	-4.64775	-0.123297	-0.782804	0
0.8840	30.2129	-5.56389	-0.732075	-3.22409	0
0.8847	29.5979	-5.25106	-1.95734	-7.8015	0
0.8853	32.3553	-7.08335	-1.64909	-10.8531	0
0.8860	36.918	-6.77052	-1.04032	-11.4634	0
0.8867	37.533	-3.41878	-1.64909	-11.1583	0
0.8873	33.2679	-5.25106	-1.64909	-11.7686	0
0.8880	32.3553	-9.51895	-1.64909	-13.9047	0
0.8887	36.0055	-7.68666	-3.17489	-15.7357	0
0.8893	37.8306	-4.02209	-5.61771	-13.5996	0
0.8900	38.4455	-5.85438	-5.91824	-11.7686	0
0.8907	43.028	-8.91563	-4.70069	-11.1583	0
0.8913	44.5555	-8.28998	-4.39245	-7.19118	0
0.8920	38.7629	-7.08335	-2.86665	-1.69829	0
0.8927	35.3905	-6.16721	-2.25787	-0.172482	0
0.8933	36.918	-5.25106	-6.22649	-0.172482	0
0.8940	33.2679	-5.85438	-9.58632	3.18429	0
0.8947	27.4554	-5.25106	-8.6693	7.45654	0
0.8953	30.2129	-3.41878	-8.06053	10.5081	0
0.8960	33.8828	-2.50263	-8.06053	13.8649	0
0.8967	32.3553	-4.02209	-6.22649	15.6959	0
0.8973	29.9153	-3.73161	-6.22649	15.3907	0
0.8980	26.5429	-1.58649	-8.97755	15.6959	0
0.8987	24.1028	-0.983178	-8.06053	16.001	0
0.8993	25.0154	-3.41878	-6.22649	16.6114	0
0.9000	21.6628	-6.48004	-9.88686	16.6114	0
0.9007	16.1678	-6.16721	-13.5549	11.7288	0
0.9013	16.4852	-4.33492	-12.0291	5.93074	0
0.9020	14.6402	-4.33492	-8.36106	5.62557	0
0.9027	9.4626	-4.93823	-6.53473	5.01525	0
0.9033	11.6051	-4.93823	-6.53473	-0.172482	0
0.9040	14.6402	-4.93823	-8.36106	-2.91893	0
0.9047	11.2877	-5.85438	-10.8039	-2.91893	0
0.9053	10.3751	-7.37383	-11.7209	-5.36022	0
0.9060	11.6051	-6.16721	-10.5033	-7.49634	0
0.9067	9.76017	-3.73161	-9.88686	-7.8015	0
0.9073	8.55006	-5.25106	-11.7209	-7.19118	0
0.9080	5.49505	-7.68666	-13.8555	-6.2757	0
0.9087	0.297566	-5.85438	-17.2153	-6.58086	0
0.9093	0.912536	-4.33492	-21.1839	-7.19118	0
0.9100	2.44004	-5.56389	-21.1839	-5.36022	0
0.9107	0.297566	-5.25106	-16.9071	-1.69829	0
0.9113	0.912536	-6.16721	-16.2983	0.132679	0
0.9120	2.14248	-10.1223	-19.0416	1.04816	0
0.9127	-1.22994	-8.60281	-16.9071	1.04816	0
0.9133	-3.35258	-3.10595	-14.1637	1.65848	0
0.9140	-2.44004	-2.81546	-16.6065	5.01525	0
0.9147	-2.44004	-4.93823	-18.1323	9.28751	0
0.9153	-2.44004	-4.33492	-16.6065	11.4236	0
0.9160	-2.44004	-3.10595	-18.1323	12.034	0
0.9167	-3.66998	-2.50263	-17.8241	12.3391	0
0.9173	-4.26511	-1.89932	-14.7725	13.8649	0
0.9180	-3.35258	-1.58649	-16.2983	16.3062	0
0.9187	-2.44004	-1.27366	-18.1323	16.001	0
0.9193	-2.14248	-3.10595	-14.4643	13.5598	0
0.9200	-2.14248	-4.33492	-12.6379	13.5598	0
0.9207	-0.297566	-1.58649	-15.3813	12.9494	0
0.9213	2.44004	-0.0670348	-12.6379	8.06686	0
0.9220	3.35258	-2.50263	-6.83526	2.87913	0
0.9227	3.05501	-2.18981	-3.17489	1.65848	0
0.9233	2.44004	-2.18981	-2.86665	2.57397	0
0.9240	1.82507	-4.33492	-4.39245	0.132679	0
0.9247	2.14248	-3.41878	-5.30947	-6.2757	0
0.9253	0.297566	-0.983178	-4.39245	-9.93763	0
0.9260	-2.75744	-1.89932	-1.64909	-8.10667	0
0.9267	0	-2.50263	2.01128	-8.10667	0
0.9273	3.05501	-1.27366	3.84532	-10.8531	0
0.9280	-0.912536	-1.58649	2.9283	-11.1583	0
0.9287	-4.26511	-0.670348	2.31952	-9.93763	0
0.9293	-3.35258	0.558624	1.71074	-9.63247	0
0.9300	-5.79262	-0.670348	-1.95734	-8.10667	0
0.9307	-9.76017	-1.58649	-2.86665	-6.2757	0
0.9313	-7.93509	-0.983178	1.09426	-4.7499	0
0.9320	-3.96755	0.245794	1.4025	-0.782804	0
0.9327	-1.52751	1.16194	-2.56611	2.87913	0
0.9333	-1.22994	1.76525	-3.48313	1.96364	0
0.9340	-2.14248	0.245794	-1.64909	4.40493	0
0.9347	-0.297566	-0.670348	1.09426	11.7288	0
0.9353	4.26511	-1.58649	3.84532	16.6114	0
0.9360	4.88008	-3.73161	4.76234	16.001	0
0.9367	3.96755	-4.64775	4.76234	13.2546	0
0.9373	6.70515	-2.50263	8.42271	10.8133	0
0.9380	8.55006	-0.670348	11.7748	12.6443	0
0.9387	7.63753	0.245794	11.7748	16.6114	0
0.9393	11.2877	2.07808	13.0001	16.001	0
0.9400	13.1127	2.68139	17.5775	14.4752	0
0.9407	9.4626	0.558624	18.7951	14.4752	0
0.9413	8.84763	-0.0670348	16.6605	11.7288	0
0.9420	11.9026	1.16194	16.3522	6.84622	0
0.9427	13.1127	-0.357519	18.1863	3.79461	0
0.9433	12.8152	-1.89932	19.4038	1.04816	0
0.9440	11.6051	0.245794	21.2379	-2.00345	0
0.9447	7.93509	2.07808	22.1549	-4.13957	0
0.9453	3.96755	1.16194	21.2379	-5.97054	0
0.9460	1.52751	0.849108	19.1033	-8.41183	0
0.9467	0.912536	2.07808	17.878	-9.93763	0
0.9473	1.2101	1.16194	16.6605	-9.02215	0
0.9480	-1.52751	-2.50263	12.0831	-8.10667	0
0.9487	-7.02256	-2.50263	7.19745	-9.93763	0
0.9493	-8.84763	0.558624	6.28814	-10.8531	0
0.9500	-10.6727	3.30705	9.33973	-10.2428	0
0.9507	-13.7277	4.2232	12.3913	-10.8531	0
0.9513	-14.3427	3.59754	13.0001	-7.8015	0
0.9520	-14.9577	1.16194	13.0001	-2.00345	0
0.9527	-18.9252	1.16194	13.6089	-0.172482	0
0.9533	-19.8377	3.59754	13.6089	0.43784	0
0.9540	-18.0127	3.30705	13.0001	5.62557	0
0.9547	-22.8927	1.47477	11.7748	8.37202	0
0.9553	-30.2129	2.99422	10.5573	8.67718	0
0.9560	-32.6529	6.65879	14.8264	12.3391	0
0.9567	-34.478	6.94928	22.7637	13.8649	0
0.9573	-38.148	5.42982	25.8153	9.59267	0
0.9580	-38.148	5.74265	23.0719	10.5081	0
0.9587	-38.148	6.65879	23.0719	16.3062	0
0.9593	-42.7305	4.82651	23.6807	16.3062	0
0.9600	-46.0831	2.07808	20.3208	12.034	0
0.9607	-45.7855	2.39091	17.5775	9.28751	0
0.9613	-42.7305	4.51368	18.1863	6.2359	0
0.9620	-38.4455	6.65879	20.3208	2.87913	0
0.9627	-39.0605	6.94928	23.6807	1.04816	0
0.9633	-42.1155	5.74265	23.9889	-2.30861	0
0.9640	-41.203	5.74265	21.2379	-7.49634	0
0.9647	-37.533	7.57494	19.4038	-10.2428	0
0.9653	-34.7954	7.57494	14.5259	-12.0738	0
0.9660	-32.0379	6.65879	7.50569	-13.9047	0
0.9667	-35.0929	7.26211	5.67165	-14.515	0
0.9673	-39.6755	7.26211	7.50569	-15.4305	0
0.9680	-34.1804	6.03314	8.42271	-15.7357	0
0.9687	-29.0028	6.03314	9.94851	-13.5996	0
0.9693	-34.478	6.34597	11.7748	-13.9047	0
0.9700	-35.7079	6.65879	13.0001	-16.346	0
0.9707	-33.5654	6.34597	12.6919	-11.7686	0
0.9713	-43.3454	3.30705	5.67165	-5.97054	0
0.9720	-52.4906	0.245794	-1.04032	-7.49634	0
0.9727	-44.258	2.68139	1.71074	-8.41183	0
0.9733	-31.7404	4.82651	6.28814	-4.44473	0
0.9740	-29.9153	2.99422	5.67165	-0.782804	0
0.9747	-35.4104	4.51368	6.89691	1.96364	0
0.9753	-38.4455	8.17825	9.33973	5.01525	0
0.9760	-32.6529	6.65879	8.42271	5.93074	0
0.9767	-20.7503	4.51368	8.42271	5.62557	0
0.9773	-10.6727	7.26211	8.42271	5.32041	0
0.9780	-3.96755	8.49108	8.42271	4.71009	0
0.9787	-0.61497	6.34597	12.3913	5.32041	0
0.9793	-1.22994	5.42982	15.1347	6.84622	0
0.9800	-2.14248	4.82651	13.9171	7.7617	0
0.9807	-5.19749	4.2232	12.6919	7.15138	0
0.9813	-11.2877	4.82651	10.249	4.40493	0
0.9820	-14.6402	4.82651	5.67165	0.743	0
0.9827	-18.3102	4.82651	3.84532	1.04816	0
0.9833	-23.8053	5.42982	1.71074	1.65848	0
0.9840	-19.8377	3.30705	-2.56611	-2.00345	0
0.9847	-10.3751	0.245794	-4.39245	-7.19118	0
0.9853	-8.84763	0.245794	-5.91824	-9.63247	0
0.9860	-11.9026	2.07808	-10.5033	-10.548	0
0.9867	-13.4301	2.68139	-13.5549	-10.8531	0
0.9873	-19.2228	1.47477	-11.7209	-10.548	0
0.9880	-25.6304	0.849108	-9.88686	-11.1583	0
0.9887	-28.0704	2.07808	-12.3297	-12.9892	0
0.9893	-29.5979	2.39091	-18.1323	-11.7686	0
0.9900	-28.3878	0.849108	-21.7927	-6.88602	0
0.9907	-22.5753	1.16194	-20.8757	-4.13957	0
0.9913	-16.7827	2.39091	-19.9587	-4.44473	0
0.9920	-12.8152	1.16194	-19.0416	-1.69829	0
0.9927	-10.6727	0.245794	-15.99	2.87913	0
0.9933	-12.5176	0.245794	-14.4643	3.79461	0
0.9940	-15.8702	1.16194	-15.6895	5.01525	0
0.9947	-18.9252	2.39091	-14.4643	9.28751	0
0.9953	-22.2778	1.16194	-13.5549	11.4236	0
0.9960	-24.7178	-4.93823	-14.7725	13.5598	0
0.9967	-26.8603	-6.16721	-14.1637	17.2217	0
0.9973	-29.0028	-0.357519	-8.97755	17.5268	0
0.9980	-28.3878	2.99422	-4.09191	15.3907	0
0.9987	-22.5753	2.39091	-2.25787	16.001	0
0.9993	-13.4301	2.68139	-3.78367	17.5268	0
1.0000	-6.11002	3.30705	-6.22649	16.9165	0
1.0007	-3.35258	4.2232	-6.53473	15.3907	0
1.0013	-3.05501	3.91037	-6.83526	11.1185	0
1.0020	-5.19749	2.07808	-3.78367	6.84622	0
1.0027	-7.02256	2.07808	1.71074	5.01525	0
1.0033	0.61497	2.68139	1.71074	2.87913	0
1.0040	5.79262	1.47477	-2.86665	-1.08796	0
1.0047	-2.44004	1.47477	-3.17489	-1.69829	0
1.0053	-2.44004	1.47477	-2.25787	-1.69829	0
1.0060	4.88008	-0.983178	-3.17489	-4.44473	0
1.0067	-1.52751	0.245794	-2.25787	-5.97054	0
1.0073	2.14248	3.91037	-4.09191	-5.36022	0
1.0080	13.4301	0.245794	-9.58632	-7.19118	0
1.0087	-29.3003	-4.02209	-8.97755	-9.93763	0
1.0093	-101.311	-0.670348	-5.91824	-9.63247	0
1.0100	-115.971	1.76525	-7.45175	-6.2757	0
1.0107	-93.6936	0.849108	-8.06053	-3.52925	0
1.0113	-82.7035	1.16194	-5.61771	-2.30861	0
1.0120	-62.8658	1.47477	-6.53473	-1.08796	0
1.0127	-39.3779	1.76525	-6.22649	0.743	0
1.0133	-35.4104	4.82651	-2.56611	4.09977	0
1.0140	-18.0127	5.74265	-2.56611	8.37202	0
1.0147	20.7503	2.99422	-2.86665	10.8133	0
1.0153	47.9081	2.39091	0.184945	11.4236	0
1.0160	68.3608	3.91037	2.01128	12.3391	0
1.0167	90.3212	3.91037	1.4025	13.2546	0
1.0173	95.2211	2.99422	4.14585	12.9494	0
1.0180	97.0462	2.99422	7.50569	12.9494	0
1.0187	108.334	3.91037	8.72325	14.7804	0
1.0193	97.9587	2.99422	10.8655	16.6114	0
1.0200	66.2184	2.07808	12.6919	13.2546	0
1.0207	56.1606	3.59754	11.4743	6.54106	0
1.0213	69.8883	5.11699	11.1661	2.57397	0
1.0220	79.3509	5.11699	11.1661	1.35332	0
1.0227	84.5286	6.94928	9.64027	-1.69829	0
1.0233	86.6711	9.69771	7.50569	-5.05506	0
1.0240	77.2085	9.09439	7.50569	-7.49634	0
1.0247	66.8333	9.09439	9.03149	-10.8531	0
1.0253	66.8333	11.8428	11.1661	-13.2944	0
1.0260	69.2734	11.2395	11.1661	-14.515	0
1.0267	71.7134	8.49108	10.249	-15.7357	0
1.0273	79.9461	9.69771	9.33973	-13.9047	0
1.0280	86.0561	11.8428	8.72325	-12.9892	0
1.0287	83.3185	11.53	6.28814	-16.6512	0
1.0293	80.8784	11.2395	2.62006	-18.177	0
1.0300	77.8234	11.2395	1.4025	-13.2944	0
1.0307	60.4257	11.2395	4.4541	-9.63247	0
1.0313	39.6755	10.6139	7.50569	-8.71699	0
1.0320	33.2679	8.49108	6.58867	-6.58086	0
1.0327	29.5979	8.49108	4.4541	-4.44473	0
1.0333	18.6078	10.6139	4.76234	-2.61377	0
1.0340	14.0451	11.8428	5.67165	0.132679	0
1.0347	21.3652	13.0718	4.4541	3.79461	0
1.0353	28.9829	15.5074	5.67165	6.2359	0
1.0360	34.7954	14.5913	9.94851	6.84622	0
1.0367	41.203	10.3234	11.1661	6.84622	0
1.0373	46.698	9.69771	9.64027	8.67718	0
1.0380	50.6656	12.4461	11.1661	11.1185	0
1.0387	56.4582	14.5913	12.0831	10.5081	0
1.0393	64.3933	13.3623	9.64027	8.37202	0
1.0400	72.011	12.1557	8.72325	7.45654	0
1.0407	77.8234	13.0718	12.0831	6.2359	0
1.0413	79.6485	14.5913	13.9171	4.40493	0
1.0420	77.2085	15.1946	13.0001	2.57397	0
1.0427	77.2085	15.7979	12.0831	1.35332	0
1.0433	81.791	12.1557	10.8655	-0.172482	0
1.0440	82.0885	7.86542	7.19745	-3.22409	0
1.0447	79.9461	11.2395	3.23654	-6.58086	0
1.0453	89.1111	15.7979	1.09426	-9.32731	0
1.0460	100.101	13.9879	2.01128	-11.7686	0
1.0467	98.5737	12.4461	5.67165	-13.5996	0
1.0473	95.2211	13.9879	6.58867	-14.2099	0
1.0480	97.6612	13.9879	3.53708	-11.7686	0
1.0487	94.9037	11.53	1.4025	-9.32731	0
1.0493	90.3212	9.40722	1.4025	-10.8531	0
1.0500	98.2563	9.40722	-0.431539	-12.9892	0
1.0507	110.159	9.40722	-4.09191	-10.548	0
1.0513	114.444	7.26211	-5.91824	-7.19118	0
1.0520	112.916	7.57494	-4.70069	-6.88602	0
1.0527	112.004	11.2395	-2.25787	-4.44473	0
1.0533	112.916	11.2395	0.184945	-0.782804	0
1.0540	118.411	7.57494	1.09426	3.48945	0
1.0547	122.994	6.03314	1.09426	8.06686	0
1.0553	117.499	3.59754	1.71074	11.1185	0
1.0560	106.509	-0.0670348	0.793723	10.203	0
1.0567	97.6612	-0.0670348	-2.56611	8.37202	0
1.0573	89.7261	-0.670348	-2.86665	8.98234	0
1.0580	80.2635	-2.50263	-1.64909	8.37202	0
1.0587	70.1859	-0.357519	-4.39245	5.62557	0
1.0593	55.2282	2.39091	-6.83526	5.62557	0
1.0600	32.3553	-0.0670348	-5.00893	6.54106	0
1.0607	13.1127	-2.50263	-4.70069	3.79461	0
1.0613	3.96755	-1.89932	-5.91824	-0.477643	0
1.0620	-5.19749	-2.50263	-5.91824	-1.69829	0
1.0627	-17.1001	-4.64775	-8.6693	-1.69829	0
1.0633	-26.2453	-6.16721	-10.8039	-3.83441	0
1.0640	-32.3553	-5.25106	-7.75228	-8.41183	0
1.0647	-36.6205	-4.33492	-6.22649	-12.3789	0
1.0653	-37.2354	-6.48004	-8.97755	-14.515	0
1.0660	-39.0605	-8.28998	-8.6693	-17.5667	0
1.0667	-44.5555	-7.68666	-6.22649	-20.6183	0
1.0673	-46.3806	-7.99949	-5.30947	-18.7873	0
1.0680	-47.313	-12.5802	-5.61771	-16.6512	0
1.0687	-53.1056	-15.3286	-5.00893	-19.0925	0
1.0693	-56.7558	-14.4125	-4.70069	-20.0079	0
1.0700	-54.9307	-12.5802	-4.70069	-17.2615	0
1.0707	-58.2833	-12.5802	-6.22649	-14.8202	0
1.0713	-65.0083	-12.2674	-7.14351	-12.6841	0
1.0720	-67.1309	-13.4963	-4.39245	-9.02215	0
1.0727	-67.1309	-15.3286	-1.64909	-7.19118	0
1.0733	-70.1859	-16.2448	-2.86665	-5.36022	0
1.0740	-73.5583	-17.1609	-4.39245	-0.477643	0
1.0747	-74.1535	-19.2837	-3.17489	2.87913	0
1.0753	-73.8559	-20.5127	-2.56611	4.09977	0
1.0760	-74.7684	-19.887	-2.56611	5.93074	0
1.0767	-73.8559	-20.8031	-1.34085	5.62557	0
1.0773	-69.5908	-23.5516	0.485481	5.01525	0
1.0780	-67.1309	-24.1772	1.4025	8.37202	0
1.0787	-69.2734	-21.7193	2.62006	12.3391	0
1.0793	-71.0984	-21.7193	2.31952	11.1185	0
1.0800	-72.3284	-26.0095	0.485481	7.15138	0
1.0807	-76.9109	-28.1323	2.01128	4.40493	0
1.0813	-80.8784	-23.2611	4.76234	1.96364	0
1.0820	-81.176	-20.8031	3.84532	0.43784	0
1.0827	-81.176	-24.1772	3.23654	0.132679	0
1.0833	-82.4059	-25.3839	4.14585	-0.782804	0
1.0840	-83.0011	-22.3449	2.01128	-3.52925	0
1.0847	-81.4736	-21.7193	-1.64909	-7.8015	0
1.0853	-80.561	-22.6354	-1.64909	-9.93763	0
1.0860	-82.0885	-20.5127	-0.431539	-9.93763	0
1.0867	-82.4059	-18.3675	-1.64909	-9.93763	0
1.0873	-83.0011	-20.8031	-4.09191	-9.32731	0
1.0880	-87.901	-21.7193	-3.48313	-8.71699	0
1.0887	-88.8135	-18.0547	-1.64909	-9.93763	0
1.0893	-82.0885	-17.1609	-2.56611	-8.71699	0
1.0900	-79.6485	-17.7642	-3.48313	-4.13957	0
1.0907	-83.9334	-17.4514	-0.732075	-0.782804	0
1.0913	-84.231	-20.5127	-1.04032	0.43784	0
1.0920	-81.176	-24.7805	-4.09191	2.57397	0
1.0927	-76.9109	-23.2611	-2.25787	4.09977	0
1.0933	-68.9758	-19.887	1.71074	6.54106	0
1.0940	-61.9532	-19.887	2.01128	11.4236	0
1.0947	-57.3707	-20.5127	0.184945	14.7804	0
1.0953	-48.8207	-19.887	-1.34085	15.3907	0
1.0960	-39.3779	-19.887	-0.732075	16.6114	0
1.0967	-32.6529	-18.9709	1.71074	19.663	0
1.0973	-21.9802	-17.1609	2.01128	21.1888	0
1.0980	-11.9026	-16.8481	-0.123297	20.2733	0
1.0987	-8.55006	-17.1609	-0.732075	19.0527	0
1.0993	-4.26511	-17.7642	0.184945	19.3578	0
1.1000	3.96755	-17.1609	4.14585	19.3578	0
1.1007	9.76017	-15.0158	7.50569	16.6114	0
1.1013	14.9577	-15.0158	6.58867	14.7804	0
1.1020	18.6078	-15.3286	3.84532	13.8649	0
1.1027	19.2228	-14.0997	3.84532	12.034	0
1.1033	22.8927	-14.703	2.9283	8.98234	0
1.1040	29.5979	-16.5353	-0.123297	5.93074	0
1.1047	29.5979	-14.703	-2.56611	2.2688	0
1.1053	24.4202	-14.0997	-4.39245	-1.69829	0
1.1060	21.9802	-16.5353	-5.00893	-5.05506	0
1.1067	24.1028	-16.2448	-5.30947	-5.36022	0
1.1073	28.0704	-12.8707	-8.06053	-5.36022	0
1.1080	30.8278	-12.5802	-11.7209	-5.66538	0
1.1087	30.2129	-13.7868	-10.5033	-4.44473	0
1.1093	30.5104	-14.4125	-7.14351	-3.52925	0
1.1100	35.0929	-14.0997	-6.83526	-3.22409	0
1.1107	36.0055	-12.8707	-8.36106	-0.782804	0
1.1113	29.5979	-13.1835	-8.97755	2.87913	0
1.1120	27.1579	-13.7868	-8.97755	4.71009	0
1.1127	30.5104	-12.2674	-8.6693	7.45654	0
1.1133	31.423	-9.83178	-8.06053	10.8133	0
1.1140	28.9829	-9.20612	-8.36106	11.4236	0
1.1147	26.2453	-9.20612	-8.6693	14.7804	0
1.1153	23.1903	-10.7479	-8.6693	20.2733	0
1.1160	19.2228	-13.1835	-10.1951	19.3578	0
1.1167	14.9577	-12.8707	-9.88686	14.7804	0
1.1173	10.3751	-10.7479	-6.22649	15.3907	0
1.1180	8.55006	-9.51895	-5.30947	15.6959	0
1.1187	10.9901	-7.68666	-6.22649	13.2546	0
1.1193	11.2877	-3.41878	-2.56611	12.034	0
1.1200	8.55006	-0.0670348	1.71074	11.1185	0
1.1207	7.63753	1.16194	0.485481	7.7617	0
1.1213	5.79262	1.16194	-1.34085	3.18429	0
1.1220	1.52751	1.16194	-0.732075	0.132679	0
1.1227	-1.82507	2.68139	-1.64909	-0.477643	0
1.1233	-4.26511	3.91037	-5.30947	-0.782804	0
1.1240	-8.55006	3.91037	-7.75228	-4.13957	0
1.1247	-10.0776	3.59754	-8.36106	-9.32731	0
1.1253	-7.02256	2.99422	-6.83526	-12.6841	0
1.1260	-6.40759	4.82651	-6.22649	-11.7686	0
1.1267	-10.3751	7.57494	-10.1951	-10.8531	0
1.1273	-12.5176	6.65879	-14.4643	-12.6841	0
1.1280	-14.3427	2.39091	-16.2983	-14.8202	0
1.1287	-20.1353	2.99422	-16.2983	-14.2099	0
1.1293	-24.4202	7.26211	-15.0807	-13.5996	0
1.1300	-26.5429	8.49108	-14.1637	-13.5996	0
1.1307	-32.9703	7.86542	-15.6895	-12.3789	0
1.1313	-42.4131	8.49108	-17.2153	-10.8531	0
1.1320	-43.9406	10.3234	-17.5158	-9.93763	0
1.1327	-39.3779	12.759	-17.8241	-7.49634	0
1.1333	-39.0605	14.9041	-17.8241	-5.36022	0
1.1340	-42.7305	16.4235	-16.2983	-0.782804	0
1.1347	-45.1705	15.7979	-13.2467	6.2359	0
1.1353	-47.6106	14.2784	-8.97755	6.54106	0
1.1360	-47.6106	14.9041	-4.70069	2.87913	0
1.1367	-39.973	16.1107	-3.78367	5.01525	0
1.1373	-36.3229	15.5074	-4.39245	9.28751	0
1.1380	-41.203	16.4235	-1.64909	8.67718	0
1.1387	-38.4455	18.2558	4.14585	8.37202	0
1.1393	-29.9153	15.7979	6.89691	8.37202	0
1.1400	-29.5979	13.0718	6.28814	6.2359	0
1.1407	-25.0352	15.5074	8.11447	4.09977	0
1.1413	-4.26511	17.943	9.03149	1.35332	0
1.1420	15.8702	17.6302	3.84532	-1.69829	0
1.1427	27.7728	17.6302	-0.732075	-2.61377	0
1.1433	41.7981	19.4625	-0.123297	-5.05506	0
1.1440	52.7882	21.2947	-1.34085	-10.8531	0
1.1447	50.0506	21.2947	-5.61771	-11.4634	0
1.1453	43.643	19.7753	-5.91824	-10.2428	0
1.1460	46.0831	21.0043	-3.17489	-13.5996	0
1.1467	50.6656	22.5237	-4.09191	-14.515	0
1.1473	50.9631	20.6914	-6.83526	-12.9892	0
1.1480	53.4032	20.3786	-7.45175	-15.4305	0
1.1487	56.1606	22.2109	-6.83526	-17.2615	0
1.1493	52.4906	22.5237	-6.53473	-13.5996	0
1.1500	47.6106	21.6076	-6.53473	-11.4634	0
1.1507	48.5231	22.5237	-6.53473	-9.93763	0
1.1513	53.4032	22.8365	-5.91824	-5.66538	0
1.1520	57.0732	22.2109	-5.30947	-4.44473	0
1.1527	54.9307	22.8365	-7.14351	-4.7499	0
1.1533	49.4356	23.127	-9.27808	-0.477643	0
1.1540	46.9956	21.2947	-8.36106	3.79461	0
1.1547	43.643	19.7753	-6.22649	3.79461	0
1.1553	30.5104	22.5237	-4.39245	5.62557	0
1.1560	11.2877	25.8755	-2.86665	9.28751	0
1.1567	-4.58252	25.8755	-2.25787	9.28751	0
1.1573	-17.3977	24.0432	-2.86665	7.7617	0
1.1580	-26.8603	24.356	-0.732075	9.28751	0
1.1587	-31.1254	26.1883	2.31952	11.1185	0
1.1593	-32.9703	25.2721	2.31952	9.89783	0
1.1600	-32.6529	23.127	1.09426	7.45654	0
1.1607	-33.5654	23.127	-0.732075	5.32041	0
1.1613	-39.6755	24.0432	-3.48313	1.65848	0
1.1620	-45.4681	23.127	-1.64909	-1.69829	0
1.1627	-40.2904	21.9204	2.9283	-2.30861	0
1.1633	-29.0028	20.0881	2.01128	-2.00345	0
1.1640	-27.1579	17.0269	-2.56611	-4.44473	0
1.1647	-33.8828	16.4235	-3.48313	-9.02215	0
1.1653	-39.0605	17.6302	-3.78367	-12.6841	0
1.1660	-37.8504	17.6302	-5.00893	-14.2099	0
1.1667	-29.9153	18.5463	-4.70069	-14.515	0
1.1673	-25.9478	19.4625	-5.30947	-14.2099	0
1.1680	-33.8828	18.5463	-6.53473	-13.9047	0
1.1687	-43.9406	17.6302	-6.83526	-13.5996	0
1.1693	-42.7305	18.5463	-9.58632	-12.9892	0
1.1700	-35.0929	20.0881	-12.9385	-12.6841	0
1.1707	-32.0379	20.3786	-12.3297	-11.7686	0
1.1713	-35.4104	20.6914	-8.06053	-9.02215	0
1.1720	-38.148	21.2947	-7.14351	-4.44473	0
1.1727	-37.533	20.6914	-9.27808	0.132679	0
1.1733	-37.533	17.3397	-9.88686	2.57397	0
1.1740	-37.8504	14.9041	-6.83526	3.79461	0
1.1747	-33.5654	17.0269	-4.39245	6.2359	0
1.1753	-30.8278	16.714	-4.70069	8.37202	0
1.1760	-32.3553	13.3623	-1.64909	9.28751	0
1.1767	-32.6529	14.2784	4.76234	8.98234	0
1.1773	-32.6529	16.1107	5.97989	8.06686	0
1.1780	-34.1804	13.9879	5.06287	7.15138	0
1.1787	-33.8828	13.0718	6.58867	8.67718	0
1.1793	-33.5654	15.7979	6.58867	10.5081	0
1.1800	-34.478	16.4235	5.97989	8.67718	0
1.1807	-33.5654	16.714	6.89691	5.93074	0
1.1813	-33.5654	17.6302	8.42271	4.71009	0
1.1820	-35.0929	17.3397	10.8655	1.96364	0
1.1827	-32.9703	17.3397	14.2177	-1.69829	0
1.1833	-29.9153	17.3397	14.8264	-4.7499	0
1.1840	-30.2129	16.714	11.1661	-8.71699	0
1.1847	-32.6529	18.8591	7.50569	-10.2428	0
1.1853	-37.2354	19.7753	7.50569	-8.41183	0
1.1860	-39.973	17.0269	9.64027	-10.2428	0
1.1867	-35.4104	15.7979	9.94851	-13.9047	0
1.1873	-30.5104	15.7979	8.42271	-14.2099	0
1.1880	-30.5104	13.3623	7.81393	-15.7357	0
1.1887	-27.1579	12.1557	7.50569	-18.177	0
1.1893	-20.1353	13.6751	6.58867	-15.4305	0
1.1900	-14.0451	13.9879	5.37112	-12.6841	0
1.1907	-4.26511	14.2784	4.14585	-12.0738	0
1.1913	11.2877	15.7979	2.9283	-8.10667	0
1.1920	18.6078	16.4235	3.23654	-4.44473	0
1.1927	12.8152	16.714	4.14585	-3.83441	0
1.1933	4.58252	17.3397	4.4541	-1.39313	0
1.1940	4.26511	17.6302	4.4541	2.87913	0
1.1947	11.2877	17.6302	4.4541	5.32041	0
1.1953	22.2778	17.6302	3.23654	5.62557	0
1.1960	35.7079	18.2558	2.31952	3.79461	0
1.1967	47.9081	19.7753	1.71074	5.01525	0
1.1973	51.5781	18.5463	-0.431539	9.59267	0
1.1980	45.1705	13.3623	-2.25787	11.7288	0
1.1987	37.8306	11.8428	-1.95734	9.89783	0
1.1993	36.6205	14.5913	-1.95734	8.37202	0
1.2000	39.3581	14.5913	-3.17489	7.15138	0
1.2007	38.148	12.1557	-2.25787	3.79461	0
1.2013	29.5979	12.4461	-0.732075	0.43784	0
1.2020	16.7827	13.3623	-0.732075	-2.61377	0
1.2027	8.55006	12.1557	-0.123297	-5.36022	0
1.2033	5.79262	12.4461	2.01128	-8.41183	0
1.2040	-0.297566	12.759	3.53708	-11.7686	0
1.2047	-9.76017	10.6139	3.53708	-14.515	0
1.2053	-12.5176	10.3234	2.9283	-16.346	0
1.2060	-11.6051	12.1557	2.9283	-15.4305	0
1.2067	-16.1678	11.8428	3.84532	-14.2099	0
1.2073	-23.5077	9.40722	2.31952	-16.6512	0
1.2080	-30.5104	7.86542	-0.431539	-20.6183	0
1.2087	-35.4104	6.65879	-0.431539	-20.0079	0
1.2093	-34.478	6.34597	-0.123297	-17.8718	0
1.2100	-31.7404	6.94928	-1.34085	-17.5667	0
1.2107	-36.3229	7.86542	-0.431539	-13.5996	0
1.2113	-39.973	6.65879	-0.123297	-6.88602	0
1.2120	-35.0929	3.91037	-4.39245	-6.2757	0
1.2127	-29.3003	2.07808	-6.83526	-8.10667	0
1.2133	-30.5104	4.51368	-5.61771	-4.44473	0
1.2140	-31.7404	6.34597	-5.91824	0.132679	0
1.2147	-29.9153	5.74265	-5.30947	2.2688	0
1.2153	-30.2129	6.34597	-1.64909	3.79461	0
1.2160	-32.6529	7.57494	1.4025	4.71009	0
1.2167	-32.0379	5.11699	2.9283	4.71009	0
1.2173	-31.7404	2.07808	4.76234	6.2359	0
1.2180	-31.7404	2.39091	5.67165	7.7617	0
1.2187	-29.5979	2.99422	5.67165	7.7617	0
1.2193	-26.8603	2.68139	6.89691	6.84622	0
1.2200	-25.3328	2.68139	7.81393	4.09977	0
1.2207	-20.7503	2.07808	7.50569	-0.477643	0
1.2213	-13.4301	0.245794	7.50569	-2.00345	0
1.2220	-8.84763	1.47477	5.97989	-0.477643	0
1.2227	-6.11002	3.91037	5.37112	-1.69829	0
1.2233	-4.26511	1.76525	5.37112	-7.49634	0
1.2240	-4.58252	-3.10595	3.84532	-11.1583	0
1.2247	-3.05501	-4.64775	1.4025	-12.6841	0
1.2253	1.52751	-3.73161	1.4025	-15.7357	0
1.2260	5.17765	-3.10595	2.9283	-17.8718	0
1.2267	7.63753	-2.50263	2.62006	-16.0408	0
1.2273	6.70515	-2.81546	1.4025	-15.7357	0
1.2280	0.61497	-4.02209	2.01128	-16.9563	0
1.2287	-2.75744	-5.25106	3.23654	-14.8202	0
1.2293	-1.82507	-6.16721	3.53708	-14.2099	0
1.2300	-6.40759	-7.99949	4.14585	-15.1254	0
1.2307	-14.3427	-8.91563	7.19745	-11.1583	0
1.2313	-14.9577	-8.91563	8.11447	-6.2757	0
1.2320	-10.6727	-7.08335	7.19745	-5.66538	0
1.2327	-7.93509	-5.25106	9.03149	-2.30861	0
1.2333	-4.58252	-6.77052	12.3913	1.96364	0
1.2340	-0.912536	-8.91563	13.0001	1.96364	0
1.2347	2.44004	-8.91563	13.0001	5.62557	0
1.2353	8.23266	-10.7479	16.3522	13.2546	0
1.2360	15.2552	-14.4125	17.5775	12.6443	0
1.2367	16.7827	-15.3286	13.0001	7.45654	0
1.2373	9.1452	-13.4963	9.33973	10.203	0
1.2380	-0.61497	-11.6641	11.1661	14.1701	0
1.2387	-7.02256	-9.51895	13.0001	10.8133	0
1.2393	-9.4626	-6.48004	11.1661	8.37202	0
1.2400	-4.58252	-6.48004	10.5573	10.8133	0
1.2407	10.0776	-8.91563	12.3913	11.4236	0
1.2413	22.5753	-9.83178	12.0831	6.2359	0
1.2420	21.3652	-7.99949	9.33973	1.96364	0
1.2427	11.2877	-8.60281	7.50569	1.96364	0
1.2433	4.26511	-9.83178	8.11447	1.35332	0
1.2440	2.73761	-8.91563	6.89691	-2.30861	0
1.2447	3.96755	-7.99949	2.31952	-4.7499	0
1.2453	6.11002	-9.20612	-0.431539	-6.88602	0
1.2460	9.4626	-9.20612	1.4025	-8.71699	0
1.2467	12.2002	-9.51895	1.09426	-8.41183	0
1.2473	5.79262	-11.6641	-3.48313	-8.10667	0
1.2480	-4.58252	-13.1835	-4.39245	-9.02215	0
1.2487	-6.72499	-14.0997	-3.17489	-8.41183	0
1.2493	-4.26511	-13.4963	-2.86665	-7.8015	0
1.2500	-5.79262	-10.7479	-0.431539	-8.10667	0
1.2507	-6.40759	-9.51895	1.4025	-5.97054	0
1.2513	-5.19749	-11.3512	-1.34085	-0.782804	0
1.2520	-9.76017	-11.3512	-3.17489	3.48945	0
1.2527	-12.8152	-9.83178	-1.95734	6.2359	0
1.2533	-10.0776	-9.51895	-2.25787	8.37202	0
1.2540	-7.02256	-10.7479	-2.25787	11.7288	0
1.2547	0	-11.6641	-1.64909	13.5598	0
1.2553	11.9026	-11.6641	-3.48313	13.5598	0
1.2560	18.9252	-10.1223	-3.78367	16.6114	0
1.2567	23.1903	-10.4351	-0.732075	20.2733	0
1.2573	29.5979	-12.2674	-1.64909	19.0527	0
1.2580	32.9505	-12.5802	-4.39245	18.7475	0
1.2587	36.918	-11.6641	-1.04032	22.4094	0
1.2593	47.2932	-11.0384	2.9283	21.7991	0
1.2600	56.1606	-11.3512	0.485481	17.5268	0
1.2607	58.8982	-10.7479	-2.56611	14.7804	0
1.2613	60.7233	-9.83178	-1.64909	12.034	0
1.2620	63.7783	-8.91563	-2.56611	9.28751	0
1.2627	69.2734	-8.60281	-6.22649	7.7617	0
1.2633	73.8559	-8.91563	-6.83526	2.87913	0
1.2640	72.3284	-7.99949	-1.04032	-2.30861	0
1.2647	68.6584	-7.99949	1.71074	-1.69829	0
1.2653	67.4483	-9.83178	-1.95734	-2.61377	0
1.2660	65.0083	-9.83178	-2.56611	-6.88602	0
1.2667	62.8658	-7.08335	-0.123297	-6.88602	0
1.2673	60.4257	-7.08335	-3.48313	-5.66538	0
1.2680	53.1056	-9.20612	-7.45175	-6.58086	0
1.2687	49.7332	-8.60281	-6.83526	-5.05506	0
1.2693	54.0181	-8.91563	-8.36106	-2.30861	0
1.2700	52.4906	-9.83178	-11.1121	-1.08796	0
1.2707	42.7305	-8.28998	-8.6693	0.132679	0
1.2713	34.1804	-9.83178	-6.83526	0.743	0
1.2720	24.1028	-13.4963	-8.97755	0.43784	0
1.2727	9.4626	-12.5802	-8.97755	3.79461	0
1.2733	-4.88008	-10.4351	-6.83526	8.67718	0
1.2740	-20.7503	-11.0384	-5.61771	11.1185	0
1.2747	-37.2354	-9.83178	-6.53473	12.9494	0
1.2753	-43.9406	-7.08335	-8.97755	14.7804	0
1.2760	-40.8856	-7.08335	-9.88686	15.6959	0
1.2767	-46.3806	-6.77052	-9.88686	16.6114	0
1.2773	-61.0407	-7.08335	-9.88686	17.5268	0
1.2780	-67.4483	-7.37383	-9.27808	17.832	0
1.2787	-62.8658	-7.08335	-8.06053	16.3062	0
1.2793	-54.3157	-7.08335	-7.14351	13.2546	0
1.2800	-46.9956	-7.08335	-5.61771	11.4236	0
1.2807	-47.6106	-6.16721	-7.14351	11.1185	0
1.2813	-60.4257	-7.99949	-8.97755	9.59267	0
1.2820	-75.3834	-9.83178	-6.83526	6.54106	0
1.2827	-83.9334	-7.37383	-5.91824	2.57397	0
1.2833	-88.1986	-7.99949	-9.58632	-0.477643	0
1.2840	-84.846	-13.1835	-11.7209	-2.61377	0
1.2847	-76.5935	-14.0997	-11.1121	-6.2757	0
1.2853	-74.1535	-9.83178	-12.6379	-9.02215	0
1.2860	-69.2734	-7.99949	-13.8555	-9.02215	0
1.2867	-50.6656	-7.68666	-16.6065	-10.8531	0
1.2873	-32.6529	-6.16721	-19.0416	-13.5996	0
1.2880	-26.5429	-6.16721	-17.2153	-12.0738	0
1.2887	-22.2778	-7.37383	-17.2153	-7.8015	0
1.2893	-18.0127	-8.28998	-21.4845	-9.02215	0
1.2900	-14.3427	-7.99949	-22.7097	-10.548	0
1.2907	-5.19749	-7.99949	-22.4015	-6.2757	0
1.2913	5.49505	-7.99949	-23.3185	-2.30861	0
1.2920	9.4626	-7.99949	-23.3185	-1.08796	0
1.2927	10.0776	-8.91563	-24.5361	1.04816	0
1.2933	10.0776	-9.20612	-25.7613	4.40493	0
1.2940	12.2002	-7.37383	-20.5674	7.15138	0
1.2947	17.6953	-8.28998	-15.3813	11.1185	0
1.2953	19.5203	-11.6641	-17.2153	14.4752	0
1.2960	20.7503	-11.9545	-18.1323	16.001	0
1.2967	30.8278	-10.7479	-12.9385	17.2217	0
1.2973	40.588	-9.83178	-7.45175	16.3062	0
1.2980	44.5555	-7.37383	-4.39245	13.2546	0
1.2987	53.7007	-4.64775	-6.22649	13.8649	0
1.2993	59.5132	-5.56389	-8.97755	15.3907	0
1.3000	51.5781	-6.16721	-7.75228	12.9494	0
1.3007	47.9081	-5.25106	-7.75228	11.1185	0
1.3013	53.4032	-6.16721	-8.6693	9.89783	0
1.3020	49.7332	-6.48004	-4.39245	6.84622	0
1.3027	42.1155	-4.33492	-2.56611	4.40493	0
1.3033	46.0831	-4.02209	-6.53473	1.04816	0
1.3040	56.4582	-5.25106	-8.06053	-3.52925	0
1.3047	59.1958	-4.33492	-8.36106	-4.44473	0
1.3053	52.7882	-4.33492	-10.5033	-5.05506	0
1.3060	42.4131	-5.25106	-9.27808	-9.63247	0
1.3067	35.7079	-3.73161	-7.14351	-10.548	0
1.3073	37.2354	-4.64775	-8.06053	-6.88602	0
1.3080	41.7981	-9.51895	-7.75228	-7.8015	0
1.3087	45.7657	-9.51895	-7.14351	-12.3789	0
1.3093	50.6656	-6.48004	-11.7209	-12.3789	0
1.3100	52.7882	-6.48004	-12.9385	-9.63247	0
1.3107	49.1381	-4.02209	-10.8039	-7.49634	0
1.3113	45.7657	-0.0670348	-10.8039	-6.2757	0
1.3120	46.9956	-3.10595	-11.1121	-4.44473	0
1.3127	48.5231	-6.48004	-8.97755	-1.69829	0
1.3133	49.7332	-4.33492	-8.97755	1.96364	0
1.3140	50.0506	-4.64775	-8.6693	4.71009	0
1.3147	44.8531	-6.48004	-6.83526	6.84622	0
1.3153	35.7079	-3.41878	-6.83526	7.7617	0
1.3160	30.8278	-0.0670348	-4.70069	5.93074	0
1.3167	31.7404	-0.983178	0.793723	4.71009	0
1.3173	32.9505	-3.10595	2.62006	7.7617	0
1.3180	32.0379	-3.10595	1.09426	10.5081	0
1.3187	32.9505	-3.10595	2.31952	9.28751	0
1.3193	38.4455	-5.85438	5.37112	5.93074	0
1.3200	44.258	-8.91563	7.19745	5.01525	0
1.3207	44.258	-8.91563	10.249	3.18429	0
1.3213	42.4131	-6.77052	13.0001	-0.782804	0
1.3220	48.8207	-5.25106	14.8264	-3.22409	0
1.3227	58.2833	-3.41878	17.5775	-4.7499	0
1.3233	59.8108	-3.10595	17.5775	-9.02215	0
1.3240	53.1056	-4.93823	14.8264	-10.8531	0
1.3247	43.643	-5.56389	13.9171	-9.93763	0
1.3253	38.7629	-4.02209	16.0517	-12.0738	0
1.3260	41.203	-2.18981	17.2693	-14.8202	0
1.3267	46.698	-1.58649	15.1347	-13.5996	0
1.3273	53.4032	-3.73161	11.1661	-12.6841	0
1.3280	61.0407	-5.56389	10.8655	-13.9047	0
1.3287	63.4807	-4.33492	13.0001	-13.5996	0
1.3293	63.1633	-2.18981	11.7748	-13.2944	0
1.3300	65.9208	-1.89932	8.72325	-11.7686	0
1.3307	66.5358	-1.89932	9.64027	-6.2757	0
1.3313	65.0083	-3.41878	10.5573	-3.52925	0
1.3320	72.6259	-6.77052	8.11447	-3.22409	0
1.3327	84.231	-6.48004	6.58867	0.743	0
[truncated: 36,376 more rows]
