# Supplementary material for: Identification of Haptic Based Guiding Using Hard Reins
Source: PLoS One. 2015 Jul 22;10(7):e0132020. doi: 10.1371/journal.pone.0132020 (PMC4511788; doi:10.1371/journal.pone.0132020)
Supplement: S3 File — (ZIP) [file pone.0132020.s003.zip › EMGData1/Subject3/T11/t11.txt]

0.0000	16.8925	1.04274	15.256	38.0134	0
0.0007	9.24083	1.04274	11.596	28.2467	0
0.0013	-7.82822	5.31461	8.23721	16.3455	0
0.0020	-21.3069	6.52553	6.71298	5.97084	0
0.0027	-21.6012	6.82826	2.43694	-3.48524	0
0.0033	-24.9561	6.82826	-0.917274	-15.6971	0
0.0040	-32.5489	5.92007	1.21847	-30.0433	0
0.0047	-22.1898	9.58647	-1.22303	-41.3366	0
0.0053	-7.23963	15.9775	-7.3245	-48.9555	0
0.0060	-17.0102	18.1302	-7.93602	-56.2907	0
0.0067	-33.785	18.7357	-7.3245	-63.3017	0
0.0073	-34.0793	21.1912	-10.3775	-66.0574	0
0.0080	-27.3693	23.0075	-12.2075	-66.6653	0
0.0087	-21.8955	22.0993	-14.9548	-66.0574	0
0.0093	-15.7742	19.0384	-21.3665	-61.478	0
0.0100	-17.0102	15.9775	-21.0608	-55.98	0
0.0107	-20.6594	13.8583	-15.2605	-49.8741	0
0.0113	-13.361	8.03918	-14.9548	-37.6757	0
0.0120	-6.65105	1.95093	-17.702	-23.3295	0
0.0127	-10.006	5.61734	-17.3963	-16.305	0
0.0133	-10.8889	12.9501	-17.0905	-8.98327	0
0.0140	-10.3003	12.9501	-18.6193	5.05225	0
0.0147	-4.17898	11.1001	-16.7847	18.1827	0
0.0153	19.8943	12.3111	-12.2075	27.3281	0
0.0160	40.6714	13.8583	-7.02331	35.8791	0
0.0167	35.7862	14.4638	-0.917274	41.6743	0
0.0173	24.4853	12.9501	3.35421	44.7272	0
0.0180	18.7171	11.4029	5.18419	47.7802	0
0.0187	10.4769	13.2529	6.40723	48.996	0
0.0193	5.88588	15.6747	8.84873	45.943	0
0.0200	4.06126	15.9775	11.596	40.7557	0
0.0207	-3.88468	17.5247	11.9017	34.6498	0
0.0213	-11.8306	18.4329	7.93145	25.5044	0
0.0220	-16.0685	16.5829	3.96573	12.6847	0
0.0227	-18.5405	16.5829	3.65997	5.05225	0
0.0233	-19.1291	15.6747	1.21847	-1.95876	0
0.0240	-25.2504	11.1001	-8.54753	-16.6157	0
0.0247	-34.3735	10.1919	-16.7847	-33.7042	0
0.0253	-33.4907	14.4638	-20.1435	-43.1602	0
0.0260	-29.194	18.7357	-24.1092	-47.7397	0
0.0267	-27.3693	21.1912	-28.0795	-51.4005	0
0.0273	-28.0168	22.0993	-30.521	-55.3721	0
0.0280	-29.5471	23.613	-32.9625	-59.6408	0
0.0287	-19.1291	25.7657	-33.2683	-59.3436	0
0.0293	-5.12072	21.7966	-31.4337	-55.98	0
0.0300	-5.41501	15.6747	-31.128	-54.4535	0
0.0307	13.1844	14.7665	-28.6865	-48.3476	0
0.0313	62.6258	13.5556	-24.1092	-34.6227	0
0.0320	75.457	9.28374	-21.6677	-22.1002	0
0.0327	42.7904	6.82826	-18.6193	-12.3469	0
0.0333	32.4312	4.40641	-12.5133	1.08069	0
0.0340	43.4378	2.55639	-7.63026	13.6032	0
0.0347	38.2582	5.61734	-2.4415	23.9779	0
0.0353	33.3729	5.61734	3.35421	36.4869	0
0.0360	40.3771	1.95093	7.93145	47.1723	0
0.0367	45.851	5.92007	11.9017	50.2253	0
0.0373	52.5609	13.2529	17.3917	51.1304	0
0.0380	55.6216	13.8583	20.4447	53.5754	0
0.0387	45.2624	10.7974	19.2217	53.8861	0
0.0393	38.8468	6.82826	17.0859	52.049	0
0.0400	43.4378	2.55639	16.1732	50.5225	0
0.0407	39.7297	-2.0182	16.7802	45.0379	0
0.0413	31.1952	-9.04829	16.7802	33.434	0
0.0420	38.8468	-15.742	13.7317	21.2221	0
0.0427	49.8534	-16.9866	8.23721	11.1582	0
0.0433	40.0829	-19.7111	0.301194	-0.135087	0
0.0440	18.7171	-22.7721	-7.63026	-13.252	0
0.0447	6.76876	-20.0139	-10.989	-24.2481	0
0.0453	1.94234	-18.1975	-16.1778	-32.1777	0
0.0460	-5.12072	-17.592	-27.1623	-39.8101	0
0.0467	-10.5946	-12.0756	-34.181	-45.2946	0
0.0473	-14.2438	-10.5619	-35.7098	-46.5239	0
0.0480	-22.4841	-18.1975	-38.7582	-49.5769	0
0.0487	-31.3717	-19.7111	-39.9813	-52.6298	0
0.0493	-34.3735	-12.6811	-35.0983	-50.1847	0
0.0500	-38.6702	-11.7729	-30.521	-44.9974	0
0.0507	-44.7916	-14.2283	-26.8565	-39.4994	0
0.0513	-42.6138	-10.8647	-21.0608	-27.5982	0
0.0520	-36.257	-7.501	-12.2075	-13.8734	0
0.0527	-37.1399	-8.74555	-3.35877	-5.32242	0
0.0533	-39.2588	-6.5928	2.43694	4.44436	0
0.0540	-28.8997	-0.20182	3.04845	19.3985	0
0.0547	-16.4216	3.16185	4.27148	33.1368	0
0.0553	-16.4216	2.85912	10.6787	42.2822	0
0.0560	-23.7201	4.40641	15.8675	47.4695	0
0.0567	-29.194	8.37555	16.479	50.2253	0
0.0573	-34.3735	9.28374	15.5617	53.8861	0
0.0580	-39.9063	5.61734	14.9502	57.8442	0
0.0587	-47.2048	1.6482	15.256	59.0735	0
0.0593	-55.445	-4.13732	14.6444	57.547	0
0.0600	-53.0318	-10.8647	11.596	52.3596	0
0.0607	-39.2588	-11.1674	11.2902	41.0664	0
0.0613	-30.7243	-8.40919	14.3432	27.0309	0
0.0620	-32.5489	-11.7729	11.596	15.4269	0
0.0627	-36.257	-16.0447	1.52423	6.57873	0
0.0633	-39.2588	-15.742	-6.41179	-4.10664	0
0.0640	-41.7309	-15.1365	-8.54753	-17.5343	0
0.0647	-39.9063	-14.5311	-11.9063	-29.4354	0
0.0653	-41.4366	-10.5619	-18.0078	-40.418	0
0.0660	-52.7375	-4.47369	-23.1965	-49.8741	0
0.0667	-65.2156	1.04274	-25.9438	-54.4535	0
0.0673	-69.5123	4.40641	-27.7738	-55.0614	0
0.0680	-69.8065	5.92007	-27.7738	-56.8986	0
0.0687	-71.0426	7.73645	-27.468	-58.425	0
0.0693	-68.2762	7.43372	-25.9438	-54.4535	0
0.0700	-60.036	7.43372	-20.1435	-47.7397	0
0.0707	-51.7958	9.58647	-12.2075	-40.7287	0
0.0713	-40.7892	4.10368	-8.54753	-32.4884	0
0.0720	-24.3087	-7.19826	-7.93602	-22.7216	0
0.0727	-12.7135	-7.80373	-8.54753	-12.3469	0
0.0733	-14.2438	-2.0182	-8.54753	-1.95876	0
0.0740	-16.0685	-3.22913	-4.27605	9.32099	0
0.0747	-6.0036	-5.38188	0.91271	21.8435	0
0.0753	8.0048	-3.22913	4.27148	34.0419	0
0.0760	15.3622	-3.83459	8.84873	42.8901	0
0.0767	23.6024	-6.29007	14.3432	48.996	0
0.0773	39.4354	-5.68461	15.256	52.9675	0
0.0780	50.442	-3.83459	14.0375	55.4126	0
0.0787	47.0871	-2.32094	14.3432	54.7912	0
0.0793	39.4354	-0.807282	16.7802	52.9675	0
0.0800	38.8468	1.04274	18.0032	48.6988	0
0.0807	40.6714	-1.11001	14.0375	39.2292	0
0.0813	37.0222	-7.19826	7.01874	26.4095	0
0.0820	30.3123	-8.10646	3.35421	16.6562	0
0.0827	25.1327	-4.47369	2.43694	9.32099	0
0.0833	22.6606	-8.74555	-1.52879	0.783504	0
0.0840	21.4246	-16.0447	-7.3245	-10.5098	0
0.0847	19.0114	-14.2283	-13.1248	-25.4639	0
0.0853	12.5958	-9.95648	-19.8378	-40.1073	0
0.0860	5.88588	-9.04829	-23.808	-46.8211	0
0.0867	5.59159	-5.38188	-24.415	-50.4819	0
0.0873	6.76876	-2.9264	-26.5507	-55.0614	0
0.0880	6.76876	-4.47369	-28.3853	-56.5879	0
0.0887	13.1844	-4.13732	-25.0265	-53.5349	0
0.0893	19.8943	-4.47369	-19.2262	-51.7112	0
0.0900	15.9507	-7.19826	-15.2605	-48.3476	0
0.0907	14.4204	-6.5928	-13.7363	-39.4994	0
0.0913	20.836	-3.83459	-10.3775	-28.814	0
0.0920	21.1303	-2.9264	-4.58181	-17.8315	0
0.0927	22.9549	0.134547	-2.14031	-8.37538	0
0.0933	38.5525	2.25366	-3.35877	0.175613	0
0.0940	51.9723	1.95093	1.21847	12.9818	0
0.0947	63.5675	2.85912	11.9017	28.5574	0
0.0953	84.639	0.134547	18.9205	40.1478	0
0.0960	96.8227	-9.35102	21.6632	46.2537	0
0.0967	90.7014	-14.5311	25.3277	49.3067	0
0.0973	83.1086	-11.7729	27.1577	51.1304	0
0.0980	76.3987	-10.8647	26.5462	54.7912	0
0.0987	65.3921	-11.1674	26.245	57.2363	0
0.0993	59.5651	-9.35102	25.3277	53.5754	0
0.1000	56.2102	-8.10646	21.6632	49.6039	0
0.1007	49.8534	-9.65375	16.1732	45.6458	0
0.1013	44.615	-10.5619	9.76144	34.6498	0
0.1020	37.9051	-9.04829	7.93145	20.9249	0
0.1027	25.1327	-9.04829	10.6787	12.6847	0
0.1033	19.6	-13.3202	10.9845	3.52577	0
0.1040	19.6	-18.1975	8.54297	-9.90186	0
0.1047	4.94414	-18.1975	6.71298	-21.1951	0
0.1053	-20.9537	-17.592	2.74269	-30.0433	0
0.1060	-31.3717	-20.6193	-2.14031	-38.5808	0
0.1067	-27.0751	-22.7721	-3.97029	-43.1602	0
0.1073	-27.3693	-23.3775	-5.80027	-43.4709	0
0.1080	-30.1357	-24.2857	-6.71755	-45.916	0
0.1087	-26.1333	-20.6193	-5.49452	-48.6583	0
0.1093	-29.194	-12.3783	-7.3245	-46.8211	0
0.1100	-42.6138	-8.10646	-12.2075	-41.6338	0
0.1107	-41.1423	-10.5619	-11.2948	-33.0963	0
0.1113	-28.6054	-13.3202	-5.49452	-20.5872	0
0.1120	-33.4907	-11.4701	-1.22303	-9.29397	0
0.1127	-45.9687	-6.89553	3.35421	-1.35087	0
0.1133	-41.7309	-7.19826	8.54297	8.10521	0
0.1140	-30.7243	-10.2592	14.6444	21.5328	0
0.1147	-22.7784	-8.10646	21.9689	35.5684	0
0.1153	-12.4192	-5.07915	26.8519	47.4695	0
0.1160	-6.94534	-4.77642	28.9877	54.7912	0
0.1167	-8.76996	-1.11001	30.5165	59.0735	0
0.1173	-4.47327	1.95093	30.8222	63.9501	0
0.1180	2.82522	-0.20182	32.3465	66.0845	0
0.1187	0.0588588	-0.504551	38.1467	64.8687	0
0.1193	-4.47327	1.95093	39.0594	64.8687	0
0.1200	2.53093	-1.71547	35.3995	62.7343	0
0.1207	6.76876	-3.53186	36.3122	51.7518	0
0.1213	-10.8889	1.6482	35.3995	38.6213	0
0.1220	-34.3735	3.76732	30.5165	29.7731	0
0.1227	-47.8522	0.437278	29.2934	19.6957	0
0.1233	-59.4474	-0.504551	27.1577	8.10521	0
0.1240	-54.209	1.34547	18.6147	-4.10664	0
0.1247	-25.5447	0.437278	13.1202	-19.0607	0
0.1253	-28.0168	-0.807282	9.76144	-31.2591	0
0.1260	-64.627	1.6482	4.27148	-36.7571	0
0.1267	-63.3909	4.40641	2.74269	-41.3366	0
0.1273	-34.7267	2.55639	-0.305758	-45.2946	0
0.1280	-41.1423	-1.41274	-9.46481	-46.5239	0
0.1287	-56.3867	-2.0182	-11.6005	-47.1318	0
0.1293	-51.2072	-3.53186	-11.9063	-45.916	0
0.1300	-55.445	-9.35102	-18.3135	-40.1073	0
0.1307	-56.681	-14.5311	-14.9548	-30.9619	0
0.1313	-34.0793	-17.8948	-1.83455	-18.75	0
0.1320	-20.3651	-23.983	2.13574	-8.37538	0
0.1327	-14.2438	-26.7412	-0.917274	-2.87735	0
0.1333	12.5958	-19.4084	-0.611516	8.10521	0
0.1340	34.2558	-11.7729	-2.14031	24.5858	0
0.1347	27.5459	-11.7729	-3.35877	34.6498	0
0.1353	21.7778	-13.9256	2.43694	41.985	0
0.1360	27.8402	-12.0756	8.84873	53.8861	0
0.1367	25.427	-10.8647	14.0375	62.4236	0
0.1373	11.3598	-11.1674	18.309	63.0315	0
0.1380	1.0006	-9.65375	18.9205	62.1264	0
0.1387	2.23663	-6.5928	20.139	61.2078	0
0.1393	12.5958	-3.83459	25.022	57.8442	0
0.1400	25.427	-3.53186	26.5462	54.1833	0
0.1407	34.5501	-7.19826	24.4104	48.3881	0
0.1413	42.4961	-9.95648	21.9689	36.4869	0
0.1420	55.033	-8.40919	17.3917	21.8435	0
0.1427	65.0978	-6.29007	13.1202	12.374	0
0.1433	69.6888	-9.04829	11.9017	5.66014	0
0.1440	79.1062	-11.7729	7.93145	-6.5382	0
0.1447	87.3465	-9.95648	1.21847	-22.1002	0
0.1453	80.9309	-5.98734	-2.14031	-33.7042	0
0.1460	73.9267	-3.53186	-2.4415	-42.2416	0
0.1467	73.6324	-1.71547	-3.97029	-48.3476	0
0.1473	72.3963	1.04274	-3.97029	-50.4819	0
0.1480	81.284	3.76732	-3.66453	-51.4005	0
0.1487	99.2948	4.70914	-7.63026	-52.0084	0
0.1493	97.4113	3.76732	-13.4305	-49.8741	0
0.1500	83.6972	4.70914	-15.872	-46.8211	0
0.1507	93.1735	6.52553	-16.7847	-41.3366	0
0.1513	114.834	6.52553	-19.532	-28.5168	0
0.1520	124.604	4.10368	-20.4493	-15.3864	0
0.1527	135.258	1.04274	-16.1778	-7.45679	0
0.1533	151.444	-2.62367	-7.93602	1.39139	0
0.1540	159.684	-3.22913	0.91271	13.9004	0
0.1547	174.046	0.740008	6.71298	27.936	0
0.1553	195.411	1.95093	6.40723	38.932	0
0.1560	192.939	0.134547	4.57724	44.7272	0
0.1567	185.346	3.16185	7.01874	48.6988	0
0.1573	211.892	8.37555	12.2029	52.9675	0
0.1580	238.437	10.1919	16.479	55.7098	0
0.1587	235.965	8.67828	20.139	54.7912	0
0.1593	231.08	6.2228	21.6632	53.5754	0
0.1600	226.548	4.10368	18.9205	52.3596	0
0.1607	216.13	1.95093	17.0859	45.6458	0
0.1613	229.255	-1.11001	15.256	30.381	0
0.1620	253.976	-1.41274	9.15448	14.5083	0
0.1627	252.151	1.6482	3.04845	6.26803	0
0.1633	238.437	0.437278	0.91271	-1.66157	0
0.1640	235.082	-1.41274	-0.917274	-16.305	0
0.1647	226.548	1.95093	-3.05302	-30.0433	0
0.1653	203.004	3.46459	-2.4415	-38.8915	0
0.1660	188.701	3.16185	-3.35877	-50.1847	0
0.1667	201.474	6.82826	-7.63026	-58.7222	0
0.1673	211.892	7.43372	-11.9063	-57.8172	0
0.1680	194.764	1.95093	-14.3432	-56.8986	0
0.1687	183.522	2.25366	-14.649	-60.5594	0
0.1693	192.645	10.1919	-11.9063	-60.8701	0
0.1700	188.054	13.5556	-10.3775	-54.7642	0
0.1707	172.515	11.7056	-11.2948	-44.3895	0
0.1713	166.394	11.1001	-12.5133	-31.5698	0
0.1720	156.329	12.0083	-9.766	-21.1951	0
0.1727	146.853	9.8892	-6.71755	-12.9548	0
0.1733	154.21	5.01188	-5.80027	-0.742977	0
0.1740	167.041	3.16185	-1.22303	13.2925	0
0.1747	174.34	4.70914	5.18419	24.5858	0
0.1753	181.638	3.16185	6.40723	33.7447	0
0.1760	182.874	-0.504551	4.57724	41.3636	0
0.1767	175.282	-1.41274	5.48995	46.8616	0
0.1773	167.336	-3.53186	7.01874	49.3067	0
0.1780	166.1	-7.19826	9.15448	48.6988	0
0.1787	163.981	-7.80373	13.1202	49.3067	0
0.1793	152.385	-8.74555	14.3432	50.8332	0
0.1800	145.028	-13.6229	11.9017	45.3351	0
0.1807	142.321	-15.4393	11.2902	34.3526	0
0.1813	112.715	-11.7729	10.6787	23.0593	0
0.1820	73.6324	-8.10646	7.62569	11.7661	0
0.1827	70.2774	-5.98734	0.606952	0.783504	0
0.1833	69.0414	-5.38188	-7.63026	-10.1991	0
0.1840	34.9033	-5.38188	-12.2075	-23.9374	0
0.1847	12.8901	-4.47369	-13.1248	-35.8385	0
0.1853	13.1844	-4.13732	-14.3432	-44.0788	0
0.1860	-6.94534	-5.07915	-18.6193	-52.3191	0
0.1867	-39.612	-3.22913	-24.1092	-57.5065	0
0.1873	-53.9147	-0.20182	-27.468	-59.0329	0
0.1880	-52.09	-0.20182	-27.7738	-63.6124	0
0.1887	-46.9105	-0.504551	-28.9922	-65.1389	0
0.1893	-49.6768	-0.807282	-32.0453	-58.7222	0
0.1900	-62.1549	-3.83459	-32.9625	-53.8456	0
0.1907	-73.4558	-6.5928	-30.521	-49.5769	0
0.1913	-82.9321	-9.04829	-25.0265	-36.1492	0
0.1920	-88.7002	-13.6229	-18.0078	-23.0188	0
0.1927	-86.287	-15.4393	-12.5133	-16.6157	0
0.1933	-84.1681	-11.7729	-7.63026	-7.1596	0
0.1940	-83.5207	-9.04829	0.606952	7.49732	0
0.1947	-81.696	-8.40919	7.62569	17.5613	0
0.1953	-92.7026	-7.501	11.2902	26.7202	0
0.1960	-105.534	-8.74555	16.1732	38.6213	0
0.1967	-96.0576	-8.74555	22.5805	45.3351	0
0.1973	-84.7567	-6.29007	27.7692	46.5644	0
0.1980	-87.8173	-5.98734	32.3465	48.6988	0
0.1987	-87.5231	-8.10646	34.4822	48.6988	0
0.1993	-85.9927	-8.10646	33.5649	44.7272	0
0.2000	-98.7651	-6.89553	33.8707	41.0664	0
0.2007	-109.772	-6.5928	33.2637	34.6498	0
0.2013	-111.302	-8.10646	26.5462	20.9249	0
0.2020	-114.363	-7.80373	20.139	6.88943	0
0.2027	-108.889	-4.47369	20.139	1.08069	0
0.2033	-89.3477	-5.68461	23.4977	-4.71453	0
0.2040	-79.8714	-13.6229	26.245	-19.6686	0
0.2047	-85.6984	-13.9256	25.3277	-36.7571	0
0.2053	-83.5207	-6.29007	21.9689	-45.2946	0
0.2060	-78.0468	-3.53186	19.8332	-50.4819	0
0.2067	-77.4582	-5.07915	18.309	-57.8172	0
0.2073	-65.2156	-3.22913	18.0032	-63.3017	0
0.2080	-56.3867	-1.11001	20.139	-63.3017	0
0.2087	-68.2762	-1.71547	20.139	-62.3966	0
0.2093	-66.4516	-0.807282	16.479	-61.7752	0
0.2100	-43.5555	1.04274	15.256	-58.1143	0
0.2107	-38.3759	1.04274	14.3432	-51.1033	0
0.2113	-38.9645	1.04274	12.5087	-39.8101	0
0.2120	-24.3087	2.25366	14.6444	-24.856	0
0.2127	-20.0709	3.76732	20.4447	-12.0362	0
0.2133	-18.2462	2.85912	25.9392	-2.58016	0
0.2140	9.53513	1.95093	32.3465	8.7131	0
0.2147	41.6132	2.85912	39.3652	22.7486	0
0.2153	63.5675	-1.41274	44.8597	33.7447	0
0.2160	89.5243	-8.10646	50.9612	42.5929	0
0.2167	106.888	-6.29007	57.373	49.3067	0
0.2173	109.007	-0.807282	59.8145	51.4411	0
0.2180	116.07	0.437278	58.8972	52.6568	0
0.2187	127.665	1.6482	57.0672	54.7912	0
0.2193	131.903	5.31461	55.8442	52.9675	0
0.2200	137.435	7.13099	55.5384	48.0774	0
0.2207	140.437	8.37555	54.6257	42.2822	0
0.2213	131.314	11.1001	52.7912	29.1652	0
0.2220	130.372	13.2529	49.437	13.6032	0
0.2227	151.444	15.0693	47.3012	4.75506	0
0.2233	165.805	16.2802	47.3012	-3.18805	0
0.2240	156.035	16.9193	48.5197	-16.9129	0
0.2247	149.031	18.4329	46.0782	-28.5168	0
0.2253	159.39	18.7357	38.1467	-36.7571	0
0.2260	163.686	17.8275	28.9877	-46.2132	0
0.2267	151.149	16.2802	24.4104	-51.4005	0
0.2273	130.725	12.9501	20.4447	-52.927	0
0.2280	109.654	9.58647	15.256	-56.2907	0
0.2287	96.5285	11.7056	14.3432	-57.8172	0
0.2293	91.9375	14.7665	14.6444	-54.1563	0
0.2300	79.7537	14.4638	14.3432	-49.2662	0
0.2307	62.3315	14.1611	18.6147	-41.6338	0
0.2313	57.7405	16.2802	19.8332	-28.5168	0
0.2320	64.4504	15.0693	9.46024	-16.0078	0
0.2327	72.6906	9.8892	2.74269	-6.8489	0
0.2333	77.2816	6.52553	10.6787	5.97084	0
0.2340	70.866	7.73645	20.139	20.0064	0
0.2347	62.6258	7.13099	26.245	30.9889	0
0.2353	71.5135	4.10368	35.0937	41.985	0
0.2360	85.8161	5.31461	44.554	52.9675	0
0.2367	82.1669	9.28374	49.1312	56.3177	0
0.2373	70.5717	10.1919	50.0485	56.0205	0
0.2380	74.5741	12.6474	54.0142	59.3707	0
0.2387	82.1669	16.9193	61.0329	61.2078	0
0.2393	67.8054	14.7665	62.8629	58.7628	0
0.2400	40.0829	10.1919	57.373	55.1019	0
0.2407	19.6	12.6474	54.9315	45.3351	0
0.2413	-0.824023	15.9775	54.9315	30.0838	0
0.2420	-23.4258	14.1611	50.0485	20.0064	0
0.2427	-33.1964	12.9501	42.724	12.0768	0
0.2433	-34.3735	12.9501	36.3122	-1.95876	0
0.2440	-36.8456	11.1001	28.075	-15.6971	0
0.2447	-40.7892	10.1919	20.4447	-23.6267	0
0.2453	-51.7958	10.7974	14.0375	-33.3935	0
0.2460	-60.9777	12.0083	5.18419	-45.916	0
0.2467	-58.2114	15.6747	-0.611516	-52.927	0
0.2473	-60.6246	20.2493	0.301194	-55.0614	0
0.2480	-70.6894	26.0685	0.91271	-57.1958	0
0.2487	-65.2156	31.854	-1.83455	-57.1958	0
0.2493	-60.9777	33.0649	-3.35877	-53.5349	0
0.2500	-82.9321	33.0649	-2.4415	-48.6583	0
0.2507	-101.826	36.1259	-0.611516	-41.3366	0
0.2513	-93.5855	33.3677	2.43694	-30.3405	0
0.2520	-74.3975	22.7048	5.18419	-19.3579	0
0.2527	-57.9171	17.8275	7.62569	-10.5098	0
0.2533	-54.8564	19.6439	10.373	0.783504	0
0.2540	-69.218	16.5829	13.426	13.2925	0
0.2547	-77.4582	12.3111	14.6444	23.6672	0
0.2553	-69.8065	13.8583	17.0859	33.7447	0
0.2560	-72.2198	14.7665	21.362	44.1194	0
0.2567	-86.5813	15.6747	24.1047	49.3067	0
0.2573	-86.287	20.2493	26.245	51.4411	0
0.2580	-75.9279	22.4021	31.1234	55.7098	0
0.2587	-81.1074	19.6439	31.1234	56.6284	0
0.2593	-95.4101	19.9466	25.9392	53.2782	0
0.2600	-102.179	21.7966	27.1577	50.8332	0
0.2607	-103.062	17.5247	31.7349	45.6458	0
0.2613	-96.6462	10.4947	29.2934	31.2996	0
0.2620	-77.105	7.73645	26.8519	16.9534	0
0.2627	-58.2114	5.31461	26.245	10.8475	0
0.2633	-55.445	-0.504551	19.5274	3.83647	0
0.2640	-56.681	-4.47369	11.9017	-11.1176	0
0.2647	-60.9777	-1.11001	10.0672	-25.4639	0
0.2653	-80.8131	5.31461	7.01874	-35.2306	0
0.2660	-97.8822	8.67828	1.21847	-42.5523	0
0.2667	-89.3477	10.1919	-3.97029	-46.8211	0
0.2673	-80.1657	12.0083	-9.766	-49.5769	0
0.2680	-92.0552	14.1611	-14.649	-51.1033	0
0.2687	-103.062	15.9775	-17.3963	-49.5769	0
0.2693	-99.7068	16.9193	-18.6193	-45.916	0
0.2700	-98.1765	17.222	-19.532	-43.1602	0
0.2707	-93.9387	16.2802	-20.1435	-37.365	0
0.2713	-79.8714	15.6747	-17.702	-23.9374	0
0.2720	-70.6894	15.9775	-12.2075	-9.29397	0
0.2727	-63.3909	15.6747	-10.3775	2.30998	0
0.2733	-44.1441	13.2529	-8.85329	11.7661	0
0.2740	-30.1357	10.1919	0.301194	22.7486	0
0.2747	-35.3153	7.73645	7.93145	36.4869	0
0.2753	-37.7285	3.76732	7.93145	49.9146	0
0.2760	-33.4907	0.134547	7.31994	58.1549	0
0.2767	-40.4949	1.95093	8.23721	60.8971	0
0.2773	-48.7351	8.37555	7.93145	62.1264	0
0.2780	-44.7916	11.1001	9.46024	64.2608	0
0.2787	-43.8498	8.98101	10.373	65.1794	0
0.2793	-51.7958	8.37555	7.93145	64.8687	0
0.2800	-55.1507	7.43372	7.93145	62.4236	0
0.2807	-61.272	5.31461	8.23721	56.3177	0
0.2813	-75.5747	5.31461	4.27148	44.7272	0
0.2820	-79.5771	5.92007	-2.4415	30.6917	0
0.2827	-72.8672	3.76732	-7.63026	19.3985	0
0.2833	-77.105	1.04274	-14.042	9.0238	0
0.2840	-94.233	0.740008	-22.2793	-4.71453	0
0.2847	-109.772	1.04274	-27.7738	-17.2236	0
0.2853	-116.776	-0.807282	-33.2683	-26.3825	0
0.2860	-117.129	-1.71547	-42.4228	-35.2306	0
0.2867	-117.718	0.740008	-51.883	-41.6338	0
0.2873	-117.423	1.04274	-57.9845	-42.5523	0
0.2880	-116.187	-2.32094	-62.5617	-43.7681	0
0.2887	-127.782	-2.0182	-64.3963	-46.8211	0
0.2893	-143.969	1.6482	-61.9548	-45.2946	0
0.2900	-142.144	0.437278	-61.3433	-40.418	0
0.2907	-136.023	-3.53186	-60.7317	-33.3935	0
0.2913	-140.614	-3.22913	-54.3245	-19.9658	0
0.2920	-133.904	-1.71547	-47.6115	-5.63312	0
0.2927	-118.012	-4.47369	-44.2528	1.08069	0
0.2933	-114.657	-9.95648	-37.8455	9.0238	0
0.2940	-106.122	-13.3202	-29.9095	24.8965	0
0.2947	-81.1074	-15.1365	-25.0265	38.3241	0
0.2953	-67.3345	-19.4084	-20.4493	47.1723	0
0.2960	-70.1008	-24.5885	-16.7847	56.0205	0
0.2967	-69.8065	-25.1939	-14.042	62.1264	0
0.2973	-65.5099	-23.6803	-6.71755	61.2078	0
0.2980	-67.3345	-23.0748	1.21847	60.2892	0
0.2987	-75.5747	-21.8639	2.43694	62.7343	0
0.2993	-82.6378	-22.7721	2.74269	62.4236	0
0.3000	-85.9927	-27.6494	3.35421	56.3177	0
0.3007	-89.9363	-30.1049	0.91271	47.4695	0
0.3013	-98.7651	-25.5303	-3.05302	36.4869	0
0.3020	-109.772	-21.2584	-6.71755	23.0593	0
0.3027	-117.718	-22.7721	-13.1248	12.0768	0
0.3033	-124.428	-24.8912	-20.755	1.70209	0
0.3040	-136.317	-24.2857	-25.3323	-12.9548	0
0.3047	-149.737	-24.5885	-29.298	-27.5982	0
0.3053	-154.328	-26.4385	-33.8752	-35.8385	0
0.3060	-155.27	-25.5303	-37.5398	-43.1602	0
0.3067	-162.568	-25.5303	-40.5928	-51.1033	0
0.3073	-172.339	-28.2549	-45.777	-55.6828	0
0.3080	-178.754	-29.1631	-49.7473	-54.7642	0
0.3087	-183.345	-27.3467	-52.1888	-52.3191	0
0.3093	-187.289	-27.9521	-52.7957	-50.1847	0
0.3100	-192.468	-28.2549	-48.5242	-46.8211	0
0.3107	-193.704	-27.3467	-42.4228	-39.4994	0
0.3113	-184.522	-29.1631	-42.4228	-27.301	0
0.3120	-182.698	-30.1049	-42.7285	-14.7785	0
0.3127	-199.826	-26.4385	-36.011	-6.8489	0
0.3133	-205.005	-23.3775	-29.9095	1.70209	0
0.3140	-190.349	-20.9221	-27.7738	15.1297	0
0.3147	-187.289	-18.5002	-21.3665	27.3281	0
0.3153	-190.055	-19.1057	-13.4305	36.4869	0
0.3160	-165.629	-20.9221	-11.2948	46.5644	0
0.3167	-115.893	-17.8948	-11.9063	53.2782	0
0.3173	-59.7417	-14.5311	-12.2075	52.9675	0
0.3180	-17.3045	-15.4393	-12.2075	52.9675	0
0.3187	-7.82822	-15.1365	-11.2948	54.494	0
0.3193	-19.1291	-13.3202	-10.989	52.3596	0
0.3200	-26.1333	-11.7729	-10.989	47.4695	0
0.3207	-30.1357	-9.04829	-10.0718	39.2292	0
0.3213	-34.3735	-7.80373	-12.2075	25.5044	0
0.3220	-30.43	-7.501	-17.0905	14.5083	0
0.3227	-24.9561	-6.5928	-17.3963	9.0238	0
0.3233	-34.7267	-10.2592	-17.3963	-0.445786	0
0.3240	-57.6228	-17.8948	-23.1965	-16.305	0
0.3247	-78.3411	-20.0139	-28.6865	-30.3405	0
0.3253	-91.1723	-18.8029	-30.521	-39.4994	0
0.3260	-102.767	-20.3166	-33.2683	-46.8211	0
0.3267	-114.951	-20.0139	-36.3167	-53.2377	0
0.3273	-122.897	-19.1057	-33.8752	-58.425	0
0.3280	-119.542	-19.7111	-28.6865	-59.9515	0
0.3287	-112.244	-16.9866	-29.9095	-57.8172	0
0.3293	-120.131	-11.7729	-36.011	-55.0614	0
0.3300	-142.438	-9.65375	-36.6225	-52.927	0
0.3307	-151.561	-6.29007	-31.4337	-46.5239	0
0.3313	-142.438	-4.13732	-28.9922	-34.6227	0
0.3320	-136.964	-4.77642	-28.9922	-20.8844	0
0.3327	-132.668	-5.38188	-27.468	-9.90186	0
0.3333	-119.542	-7.501	-25.9438	0.472804	0
0.3340	-110.36	-8.40919	-20.755	14.5083	0
0.3347	-104.886	-2.9264	-10.3775	29.1652	0
0.3353	-90.2306	-0.807282	-3.05302	38.932	0
0.3360	-74.9861	-3.22913	-0.305758	46.5644	0
0.3367	-71.9255	1.6482	4.27148	54.494	0
0.3373	-72.5729	8.37555	10.0672	57.2363	0
0.3380	-75.2804	8.37555	15.8675	55.1019	0
0.3387	-82.2846	9.28374	20.139	53.8861	0
0.3393	-81.9903	10.7974	19.2217	53.8861	0
0.3400	-69.8065	5.61734	17.0859	50.8332	0
0.3407	-56.3867	-0.504551	16.1732	42.5929	0
0.3413	-46.3219	-4.47369	10.373	29.7731	0
0.3420	-38.0816	-8.74555	1.82998	16.3455	0
0.3427	-31.9603	-9.04829	2.13574	6.26803	0
0.3433	-29.8414	-7.19826	9.46024	-3.18805	0
0.3440	-34.7267	-7.501	12.5087	-15.6971	0
0.3447	-43.8498	-7.19826	6.10147	-28.5168	0
0.3453	-45.3801	-9.35102	-4.883	-37.365	0
0.3460	-40.2006	-14.5311	-13.7363	-44.3895	0
0.3467	-41.1423	-15.1365	-18.0078	-49.8741	0
0.3473	-48.1465	-15.4393	-22.2793	-52.3191	0
0.3480	-49.9711	-19.4084	-26.5507	-54.7642	0
0.3487	-46.3219	-17.592	-27.1623	-58.7222	0
0.3493	-40.2006	-9.95648	-24.7208	-58.425	0
0.3500	-32.9021	-7.19826	-21.3665	-52.0084	0
0.3507	-29.8414	-7.80373	-20.4493	-43.7681	0
0.3513	-34.3735	-7.19826	-18.6193	-34.0149	0
0.3520	-37.4342	-4.77642	-11.9063	-22.1002	0
0.3527	-35.6096	-1.71547	-3.97029	-11.1176	0
0.3533	-34.0793	0.437278	-0.917274	0.472804	0
0.3540	-35.9039	1.34547	3.04845	13.6032	0
0.3547	-42.3195	3.76732	11.596	25.5044	0
0.3553	-51.7958	3.76732	18.0032	34.3526	0
0.3560	-57.2696	3.46459	20.7505	42.8901	0
0.3567	-58.2114	8.37555	24.7162	50.2253	0
0.3573	-64.9213	11.1001	27.7692	52.6568	0
0.3580	-73.4558	8.98101	29.905	52.6568	0
0.3587	-72.8672	10.4947	34.4822	53.8861	0
0.3593	-71.6312	11.1001	39.3652	53.8861	0
0.3600	-76.5165	8.37555	39.9767	48.3881	0
0.3607	-78.9297	15.0693	38.1467	38.3241	0
0.3613	-79.5771	26.0685	34.1764	25.5044	0
0.3620	-89.642	27.5821	27.1577	13.6032	0
0.3627	-101.531	28.1876	21.6632	3.22857	0
0.3633	-104.592	32.1567	17.0859	-9.59116	0
0.3640	-104.886	32.1567	10.6787	-23.3295	0
0.3647	-105.828	29.0958	5.48995	-32.1777	0
0.3653	-104.592	24.8239	2.43694	-38.5808	0
0.3660	-104.298	18.4329	-2.14031	-47.7397	0
0.3667	-105.534	12.9501	-4.883	-54.7642	0
0.3673	-102.473	8.98101	-5.18876	-55.98	0
0.3680	-97.2936	6.2228	-8.54753	-56.5879	0
0.3687	-95.1158	3.76732	-11.2948	-57.1958	0
0.3693	-92.4083	-1.11001	-9.766	-56.2907	0
0.3700	-85.051	-5.38188	-11.2948	-52.6298	0
0.3707	-73.7501	-7.19826	-14.9548	-43.1602	0
0.3713	-62.8024	-14.5311	-14.9548	-28.814	0
0.3720	-58.5057	-22.4693	-13.1248	-15.6971	0
0.3727	-61.272	-19.1057	-10.989	-7.1596	0
0.3733	-60.3303	-11.7729	-3.66453	0.783504	0
0.3740	-52.7375	-9.95648	6.71298	11.7661	0
0.3747	-43.2612	-6.5928	14.6444	26.1123	0
0.3753	-33.4907	-1.71547	20.139	37.7027	0
0.3760	-25.839	0.740008	26.245	44.7272	0
0.3767	-22.7784	6.2228	30.8222	49.3067	0
0.3773	-20.6594	13.5556	32.0407	50.5225	0
0.3780	-13.9495	15.9775	32.958	53.2782	0
0.3787	-2.94294	17.5247	34.4822	56.6284	0
0.3793	9.24083	20.2493	33.8707	52.049	0
0.3800	24.7796	19.3411	32.958	43.8087	0
0.3807	50.7363	13.8583	33.8707	36.4869	0
0.3813	82.8143	6.52553	32.3465	24.5858	0
0.3820	111.184	0.134547	25.6335	12.0768	0
0.3827	137.73	-5.98734	17.0859	6.26803	0
0.3833	163.686	-14.8338	7.31994	-3.79594	0
0.3840	177.4	-22.7721	-0.305758	-21.4923	0
0.3847	174.928	-20.9221	-5.80027	-34.312	0
0.3853	160.92	-13.6229	-12.819	-44.0788	0
0.3860	134.963	-9.95648	-21.3665	-55.98	0
0.3867	106.299	-8.10646	-25.3323	-61.478	0
0.3873	85.8161	-6.29007	-24.7208	-63.9096	0
0.3880	65.0978	-4.47369	-23.1965	-67.8811	0
0.3887	41.26	-1.71547	-23.5023	-67.5839	0
0.3893	29.0763	0.437278	-22.585	-63.3017	0
0.3900	31.8426	0.134547	-20.4493	-59.6408	0
0.3907	36.0805	1.95093	-18.3135	-52.0084	0
0.3913	37.6108	4.40641	-13.1248	-40.1073	0
0.3920	38.2582	4.10368	-5.49452	-27.9089	0
0.3927	37.9051	2.55639	-2.4415	-16.305	0
0.3933	42.2018	0.740008	-3.05302	-5.32242	0
0.3940	50.7363	1.04274	1.82998	5.66014	0
0.3947	54.3855	4.40641	11.2902	18.1827	0
0.3953	50.7363	2.85912	17.3917	30.381	0
0.3960	47.9699	-2.32094	18.6147	37.7027	0
0.3967	42.2018	-0.807282	19.5274	40.4585	0
0.3973	30.018	6.52553	23.4977	43.5115	0
0.3980	23.2492	12.9501	27.1577	46.5644	0
0.3987	25.1327	18.7357	27.1577	46.5644	0
0.3993	26.0156	22.4021	27.4635	44.1194	0
0.4000	29.3705	22.0993	27.7692	41.985	0
0.4007	37.0222	21.1912	22.2747	34.0419	0
0.4013	40.3771	19.3411	14.9502	20.6142	0
0.4020	43.7321	15.6747	11.596	9.0238	0
0.4027	52.5609	13.8583	7.62569	1.08069	0
0.4033	56.8576	11.4029	1.52423	-9.59116	0
0.4040	55.033	9.28374	-1.22303	-21.803	0
0.4047	55.9159	8.98101	-4.883	-32.1777	0
0.4053	59.2708	9.58647	-13.1248	-42.2416	0
0.4060	66.9225	12.0083	-16.4835	-52.3191	0
0.4067	76.3987	14.4638	-13.1248	-57.8172	0
0.4073	72.3963	9.58647	-12.2075	-58.7222	0
0.4080	59.9183	3.46459	-14.9548	-59.6408	0
0.4087	55.6216	5.92007	-17.3963	-61.7752	0
0.4093	56.2102	8.98101	-21.3665	-61.1673	0
0.4100	56.5633	5.92007	-26.2495	-56.2907	0
0.4107	63.5675	3.76732	-28.9922	-48.6583	0
0.4113	71.8077	1.04274	-27.7738	-36.1492	0
0.4120	70.866	-4.47369	-21.9735	-22.1002	0
0.4127	61.7429	-4.47369	-14.9548	-13.8734	0
0.4133	49.8534	-1.11001	-10.3775	-5.32242	0
0.4140	41.9075	1.04274	-4.58181	9.63169	0
0.4147	36.0805	5.92007	3.35421	24.5858	0
0.4153	27.8402	11.7056	8.84873	35.5684	0
0.4160	23.2492	13.8583	11.9017	43.2008	0
0.4167	25.1327	15.6747	13.426	47.1723	0
0.4173	22.0721	14.7665	14.0375	52.049	0
0.4180	12.3015	8.37555	18.9205	58.4656	0
0.4187	10.1826	1.6482	26.245	59.0735	0
0.4193	14.7147	-4.13732	26.245	53.2782	0
0.4200	18.0697	-10.8647	21.362	48.3881	0
0.4207	19.8943	-11.4701	18.309	41.3636	0
0.4213	21.1303	-5.98734	14.3432	28.2467	0
0.4220	21.4246	-2.9264	9.15448	16.3455	0
0.4227	21.7778	-1.71547	7.31994	9.63169	0
0.4233	21.1303	-1.71547	5.18419	0.175613	0
0.4240	19.0114	-5.07915	0.91271	-15.6971	0
0.4247	13.1844	-7.501	-3.05302	-30.6512	0
0.4253	3.76696	-7.19826	-8.54753	-38.8915	0
0.4260	-2.35435	-9.04829	-14.9548	-45.916	0
0.4267	-4.82642	-15.4393	-19.2262	-53.5349	0
0.4273	-10.5946	-22.1666	-23.1965	-57.8172	0
0.4280	-15.4799	-24.2857	-26.2495	-58.425	0
0.4287	-16.7159	-21.8639	-25.0265	-55.98	0
0.4293	-22.7784	-21.8639	-22.8908	-50.4819	0
0.4300	-28.3111	-21.2584	-22.2793	-46.2132	0
0.4307	-17.0102	-12.6811	-19.2262	-40.418	0
0.4313	8.94654	-6.29007	-16.4835	-26.9903	0
0.4320	36.0805	-8.74555	-15.872	-13.8734	0
0.4327	62.0372	-4.47369	-11.2948	-8.37538	0
0.4333	90.1128	6.2228	-3.35877	0.783504	0
0.4340	120.307	10.1919	3.35421	16.3455	0
0.4347	153.268	10.7974	8.23721	28.8545	0
0.4353	187.171	14.1611	14.3432	38.6213	0
0.4360	217.366	13.5556	18.309	48.3881	0
0.4367	234.788	8.37555	18.9205	52.9675	0
0.4373	235.671	4.10368	21.6632	54.1833	0
0.4380	226.194	1.04274	26.5462	57.8442	0
0.4387	210.95	-1.71547	28.9877	58.1549	0
0.4393	188.996	-5.07915	28.6865	53.2782	0
0.4400	163.981	-7.80373	29.5992	50.2253	0
0.4407	141.379	-9.35102	28.9877	43.8087	0
0.4413	125.487	-13.0174	23.8035	28.2467	0
0.4420	121.249	-14.5311	17.0859	15.4269	0
0.4427	127.665	-9.35102	11.2902	9.94239	0
0.4433	131.608	-10.2592	7.31994	1.08069	0
0.4440	128.253	-17.8948	2.74269	-12.6441	0
0.4447	126.429	-14.5311	-3.05302	-25.4639	0
0.4453	130.078	-5.98734	-7.63026	-37.9729	0
0.4460	132.844	-4.47369	-11.2948	-49.2662	0
0.4467	130.078	-4.13732	-14.3432	-53.5349	0
0.4473	121.249	-2.9264	-16.4835	-53.5349	0
0.4480	109.654	-5.68461	-18.3135	-54.4535	0
0.4487	97.7645	-3.83459	-18.6193	-55.0614	0
0.4493	82.8143	-0.20182	-15.872	-52.6298	0
0.4500	67.5111	-2.62367	-15.5663	-47.7397	0
0.4507	56.8576	-1.71547	-16.7847	-40.1073	0
0.4513	45.851	4.40641	-12.819	-28.814	0
0.4520	30.6066	5.61734	-7.02331	-15.0892	0
0.4527	17.4811	7.13099	-2.4415	-4.40383	0
0.4533	9.53513	10.4947	3.35421	5.66014	0
0.4540	1.58919	9.28374	7.93145	19.6957	0
0.4547	-6.0036	8.37555	10.373	34.3526	0
0.4553	-6.0036	5.92007	15.256	45.3351	0
0.4560	2.23663	-3.22913	21.0562	52.9675	0
0.4567	12.3015	-5.38188	24.4104	57.547	0
0.4573	17.4811	0.134547	26.245	58.4656	0
0.4580	18.4228	0.134547	26.8519	59.3707	0
0.4587	20.836	-1.71547	26.245	59.3707	0
0.4593	26.663	-0.504551	25.022	56.6284	0
0.4600	30.3123	0.437278	21.9689	53.5754	0
0.4607	25.1327	3.76732	19.5274	46.8616	0
0.4613	10.4769	9.58647	17.0859	32.8261	0
0.4620	-1.11832	12.0083	9.46024	19.3985	0
0.4627	-3.29609	13.5556	2.43694	12.0768	0
0.4633	-7.53393	17.5247	2.74269	3.52577	0
0.4640	-20.3651	17.5247	3.96573	-10.8205	0
0.4647	-33.4907	14.1611	0.606952	-22.7216	0
0.4653	-45.9687	12.0083	-4.27605	-31.867	0
0.4660	-59.0942	8.98101	-9.15905	-41.6338	0
0.4667	-63.3909	3.46459	-13.4305	-48.0504	0
0.4673	-58.2114	-3.53186	-15.872	-50.1847	0
0.4680	-52.7375	-9.95648	-18.6193	-54.4535	0
0.4687	-44.1441	-9.95648	-22.2793	-58.7222	0
0.4693	-28.8997	-3.83459	-25.9438	-55.3721	0
0.4700	-11.5363	0.134547	-27.7738	-48.6583	0
0.4707	7.12192	2.85912	-24.7208	-41.0259	0
0.4713	25.1327	7.73645	-15.872	-28.5168	0
0.4720	37.0222	12.6474	-7.3245	-13.252	0
0.4727	45.851	13.8583	-3.97029	-3.79594	0
0.4733	57.1519	12.9501	-4.883	3.83647	0
0.4740	69.0414	10.7974	-1.83455	18.1827	0
0.4747	78.5177	5.01188	8.84873	34.9605	0
0.4753	86.7579	-3.53186	16.7802	46.2537	0
0.4760	95.881	-10.2592	14.3432	52.6568	0
0.4767	107.182	-16.6502	10.9845	56.9391	0
0.4773	117.6	-24.2857	8.84873	60.2892	0
0.4780	120.307	-27.6494	1.52423	63.3422	0
0.4787	114.245	-27.6494	-3.66453	63.0315	0
0.4793	104.769	-32.8295	0	58.7628	0
0.4800	92.8792	-40.1623	3.65997	52.9675	0
0.4807	76.693	-39.8595	3.35421	43.2008	0
0.4813	60.8012	-37.1013	2.43694	27.6388	0
0.4820	46.1453	-38.3459	0.606952	16.0348	0
0.4827	26.9573	-38.3459	-0.917274	10.5503	0
0.4833	2.23663	-35.285	-3.05302	1.08069	0
0.4840	-21.6012	-33.4349	-9.46481	-13.8734	0
0.4847	-38.0816	-32.5267	-14.042	-26.6796	0
0.4853	-51.2072	-31.0131	-13.7363	-37.0543	0
0.4860	-63.9795	-27.3467	-14.042	-45.916	0
0.4867	-71.3369	-21.8639	-16.4835	-51.4005	0
0.4873	-70.6894	-16.9866	-19.532	-54.7642	0
0.4880	-68.5705	-13.6229	-25.0265	-58.425	0
0.4887	-68.2762	-10.8647	-26.8565	-57.8172	0
0.4893	-64.627	-11.4701	-24.1092	-52.927	0
0.4900	-57.6228	-12.6811	-22.585	-47.7397	0
0.4907	-48.7351	-7.19826	-21.6677	-38.8915	0
0.4913	-39.9063	-4.47369	-16.7847	-23.9374	0
0.4920	-38.6702	-9.95648	-14.042	-12.0362	0
0.4927	-40.4949	-12.3783	-14.3432	-5.32242	0
0.4933	-30.7243	-5.98734	-11.2948	3.52577	0
0.4940	-15.1856	-2.0182	-3.97029	16.3455	0
0.4947	-6.65105	-1.71547	1.52423	28.2467	0
0.4953	-2.94294	1.6482	2.43694	39.8506	0
0.4960	-2.06006	2.85912	4.57724	49.3067	0
0.4967	-3.59039	0.134547	10.6787	54.494	0
0.4973	-0.529729	0.740008	17.0859	57.2363	0
0.4980	5.88588	5.31461	20.7505	59.3707	0
0.4987	11.654	6.2228	24.1047	59.3707	0
0.4993	21.4246	4.40641	25.6335	55.7098	0
0.5000	36.7279	5.61734	25.3277	49.9146	0
0.5007	51.678	6.82826	22.5805	41.3636	0
0.5013	68.7471	4.40641	16.7802	29.4624	0
0.5020	89.1711	4.10368	10.9845	17.2641	0
0.5027	111.479	7.73645	7.93145	7.79451	0
0.5033	127.665	7.73645	1.52423	-1.35087	0
0.5040	123.662	5.61734	-7.3245	-14.4813	0
0.5047	100.178	9.28374	-11.6005	-30.0433	0
0.5053	76.693	15.372	-14.042	-41.6338	0
0.5060	59.2708	17.5247	-16.1778	-48.9555	0
0.5067	44.9681	20.5521	-16.7847	-53.8456	0
0.5073	36.3747	24.8239	-17.702	-56.8986	0
0.5080	35.1976	25.7657	-19.2262	-58.7222	0
0.5087	34.9033	25.7657	-18.925	-59.6408	0
0.5093	31.1952	24.5212	-20.4493	-56.5879	0
0.5100	25.7213	20.2493	-20.755	-52.6298	0
0.5107	23.2492	16.5829	-14.3432	-46.5239	0
0.5113	25.1327	13.8583	-7.02331	-33.0963	0
0.5120	25.427	12.0083	-2.14031	-18.75	0
0.5127	24.4853	13.2529	2.74269	-10.8205	0
0.5133	26.9573	11.7056	4.57724	-2.26946	0
0.5140	29.6648	7.13099	3.65997	13.2925	0
0.5147	27.8402	9.58647	5.48995	28.2467	0
0.5153	26.0156	13.2529	8.84873	37.0948	0
0.5160	28.1345	9.58647	7.93145	45.0379	0
0.5167	27.5459	7.43372	3.35421	52.3596	0
0.5173	26.3099	9.58647	-1.52879	53.8861	0
0.5180	29.3705	7.43372	-5.80027	53.5754	0
0.5187	26.9573	2.85912	-7.93602	53.8861	0
0.5193	18.0697	-0.20182	-6.71755	51.1304	0
0.5200	14.1261	-3.22913	-2.4415	44.7272	0
0.5207	5.88588	-5.38188	-0.917274	37.4055	0
0.5213	-14.2438	-8.10646	-1.52879	25.8016	0
0.5220	-30.43	-13.0174	0.91271	12.0768	0
0.5227	-39.9063	-16.0447	2.43694	1.99928	0
0.5233	-53.9147	-16.0447	-2.14031	-6.24101	0
0.5240	-65.5099	-14.5311	-8.54753	-17.2236	0
0.5247	-71.3369	-12.6811	-13.7363	-30.3405	0
0.5253	-84.7567	-12.6811	-17.702	-42.863	0
0.5260	-101.237	-13.6229	-19.532	-51.7112	0
0.5267	-112.244	-12.6811	-18.6193	-55.0614	0
0.5273	-121.367	-14.5311	-17.3963	-55.98	0
0.5280	-126.546	-18.8029	-18.6193	-59.0329	0
0.5287	-119.248	-17.2893	-21.0608	-62.3966	0
0.5293	-104.886	-11.7729	-20.4493	-59.6408	0
0.5300	-95.1158	-7.19826	-17.702	-52.3191	0
0.5307	-91.7609	-1.71547	-18.0078	-43.4709	0
0.5313	-86.5813	2.85912	-19.8378	-29.7326	0
0.5320	-75.9279	4.70914	-21.3665	-13.8734	0
0.5327	-66.1573	6.82826	-23.808	-4.71453	0
0.5333	-62.4492	10.1919	-21.9735	4.13366	0
0.5340	-63.9795	13.8583	-12.5133	20.0064	0
0.5347	-66.7459	18.4329	-4.58181	34.0419	0
0.5353	-64.627	19.9466	-0.305758	40.1478	0
0.5360	-56.0924	18.7357	6.10147	45.943	0
0.5367	-47.4991	19.9466	11.596	53.5754	0
0.5373	-40.2006	21.1912	15.256	55.7098	0
0.5380	-32.5489	21.4939	21.0562	55.4126	0
0.5387	-29.5471	22.0993	24.4104	55.7098	0
0.5393	-29.8414	17.5247	21.362	55.7098	0
0.5400	-28.8997	9.58647	20.7505	52.9675	0
0.5407	-27.3693	9.58647	23.192	42.8901	0
0.5413	-26.1333	15.372	21.0562	27.3281	0
0.5420	-20.6594	17.8275	18.9205	15.7376	0
0.5427	-13.6552	19.3411	18.0032	8.10521	0
0.5433	-6.0036	22.4021	9.76144	-2.87735	0
0.5440	3.11952	22.4021	-3.66453	-16.6157	0
0.5447	8.29909	21.1912	-12.2075	-28.814	0
0.5453	4.64985	20.5521	-16.7847	-39.8101	0
0.5460	3.76696	20.5521	-17.702	-48.9555	0
0.5467	11.0655	23.0075	-15.2605	-53.8456	0
0.5473	18.7171	24.2185	-15.872	-55.0614	0
0.5480	20.836	22.0993	-21.9735	-55.98	0
0.5487	22.0721	22.7048	-25.9438	-55.3721	0
0.5493	25.1327	24.8239	-24.1092	-52.3191	0
0.5500	27.8402	23.0075	-20.4493	-48.3476	0
0.5507	28.782	21.1912	-16.7847	-40.7287	0
0.5513	29.3705	20.5521	-13.1248	-28.814	0
0.5520	30.018	17.222	-10.3775	-18.1422	0
0.5527	28.4877	18.4329	-6.10603	-10.1991	0
0.5533	26.9573	28.7931	-0.305758	1.70209	0
0.5540	31.4895	36.7313	5.79571	16.9534	0
0.5547	38.8468	39.4895	10.373	28.2467	0
0.5553	44.615	41.6087	14.3432	37.4055	0
0.5560	50.1477	42.2478	18.9205	45.943	0
0.5567	54.0912	39.7923	22.5805	50.2253	0
0.5573	53.5027	38.2786	23.4977	52.9675	0
0.5580	52.8552	36.7313	23.4977	56.0205	0
0.5587	57.1519	33.3677	26.245	56.6284	0
0.5593	63.8618	29.4322	28.3807	53.8861	0
0.5600	68.1585	26.0685	26.245	49.3067	0
0.5607	65.3921	23.9157	21.6632	39.2292	0
0.5613	56.8576	21.4939	18.9205	26.4095	0
0.5620	45.5567	17.8275	18.6147	15.1297	0
0.5627	30.3123	12.9501	20.4447	6.26803	0
0.5633	12.0072	6.52553	21.0562	-3.18805	0
0.5640	-4.17898	-0.807282	19.5274	-14.4813	0
0.5647	-21.8955	-4.47369	17.0859	-28.814	0
0.5653	-44.4973	-6.29007	13.1202	-41.9445	0
0.5660	-61.5663	-6.29007	7.31994	-48.6583	0
0.5667	-68.2762	-3.83459	0	-52.3191	0
0.5673	-72.8672	-2.62367	-10.3775	-56.2907	0
0.5680	-74.0444	-3.53186	-20.755	-59.0329	0
0.5687	-69.8065	-2.62367	-25.0265	-57.8172	0
0.5693	-68.2762	-0.807282	-28.0795	-55.3721	0
0.5700	-70.6894	0.134547	-32.9625	-52.0084	0
0.5707	-65.5099	1.95093	-29.298	-44.0788	0
0.5713	-50.854	3.76732	-17.0905	-31.5698	0
0.5720	-34.0793	6.52553	-11.2948	-18.75	0
0.5727	-19.4234	10.4947	-11.9063	-8.06468	0
0.5733	-13.9495	11.4029	-10.0718	2.60718	0
0.5740	-17.8931	9.58647	-4.58181	16.0348	0
0.5747	-15.1856	10.1919	2.43694	31.6103	0
0.5753	-2.94294	7.73645	10.9845	42.8901	0
0.5760	5.59159	4.70914	17.0859	47.4695	0
0.5767	7.7105	10.1919	18.6147	52.049	0
0.5773	13.1844	19.9466	22.2747	56.6284	0
0.5780	22.6606	23.3103	25.6335	56.6284	0
0.5787	34.2558	23.9157	22.2747	53.2782	0
0.5793	48.9117	25.7657	16.479	51.7518	0
0.5800	60.8012	26.6739	15.256	47.7802	0
0.5807	69.6888	25.1603	14.6444	40.1478	0
0.5813	81.5783	19.6439	9.76144	29.4624	0
0.5820	94.7038	12.9501	5.79571	17.2641	0
0.5827	96.5285	7.43372	4.87844	5.97084	0
0.5833	86.1693	1.6482	2.43694	-4.71453	0
0.5840	76.0456	-3.53186	-1.22303	-16.9129	0
0.5847	72.6906	-4.13732	-3.66453	-27.301	0
0.5853	69.0414	-5.38188	-4.883	-35.8385	0
0.5860	55.3273	-4.47369	-7.93602	-45.2946	0
0.5867	37.0222	2.85912	-11.2948	-51.7112	0
0.5873	25.1327	3.76732	-12.5133	-55.6828	0
0.5880	16.245	-2.62367	-14.649	-60.5594	0
0.5887	-0.529729	-0.807282	-17.702	-59.6408	0
0.5893	-17.8931	5.92007	-18.3135	-52.3191	0
0.5900	-24.3087	6.52553	-14.9548	-47.1318	0
0.5907	-24.3087	6.2228	-11.2948	-40.1073	0
0.5913	-25.2504	6.82826	-9.766	-25.7746	0
0.5920	-24.9561	4.10368	-5.80027	-13.5627	0
0.5927	-26.1333	1.6482	1.21847	-5.93031	0
0.5933	-26.4865	1.95093	6.71298	6.57873	0
0.5940	-17.5988	2.55639	9.76144	21.8435	0
0.5947	-2.35435	3.76732	8.84873	33.1368	0
0.5953	7.41621	5.61734	4.27148	42.5929	0
0.5960	15.009	10.1919	1.52423	50.8332	0
0.5967	24.7796	14.1611	2.43694	55.7098	0
0.5973	31.8426	12.9501	3.96573	58.4656	0
0.5980	36.7279	11.1001	7.62569	59.0735	0
0.5987	40.6714	12.6474	12.5087	58.4656	0
0.5993	37.0222	10.1919	13.1202	58.1549	0
0.6000	27.8402	3.76732	13.7317	53.8861	0
0.6007	22.3663	1.04274	16.1732	41.985	0
0.6013	16.5393	-0.504551	15.256	29.1652	0
0.6020	4.94414	-3.53186	12.8145	19.0878	0
0.6027	-4.82642	-6.29007	12.5087	8.10521	0
0.6033	-12.4192	-9.04829	10.0672	-2.87735	0
0.6040	-25.5447	-11.1674	7.01874	-12.9548	0
0.6047	-35.6096	-11.7729	3.65997	-25.7746	0
0.6053	-38.0816	-12.6811	-5.80027	-38.8915	0
0.6060	-43.5555	-11.1674	-17.0905	-46.8211	0
0.6067	-51.7958	-9.04829	-19.2262	-50.7926	0
0.6073	-53.0318	-9.95648	-14.3432	-52.3191	0
0.6080	-51.7958	-9.65375	-13.1248	-51.1033	0
0.6087	-51.5015	-6.89553	-16.4835	-49.5769	0
0.6093	-48.4408	-7.80373	-19.8378	-47.1318	0
0.6100	-44.4973	-8.74555	-22.2793	-42.5523	0
0.6107	-38.3759	-6.29007	-22.585	-34.312	0
0.6113	-28.0168	-9.04829	-18.3135	-21.803	0
0.6120	-20.6594	-15.1365	-13.7363	-10.5098	0
0.6127	-16.7159	-13.6229	-13.7363	-2.26946	0
0.6133	-9.35855	-4.47369	-10.989	8.7131	0
0.6140	-2.35435	2.85912	0.606952	22.7486	0
0.6147	-1.41261	4.40641	10.373	33.7447	0
0.6153	-0.529729	3.76732	14.3432	43.2008	0
0.6160	0.412012	4.40641	20.139	52.049	0
0.6167	-4.47327	5.61734	27.4635	56.6284	0
0.6173	-9.06426	4.70914	31.1234	57.8442	0
0.6180	-8.76996	3.16185	34.4822	59.3707	0
0.6187	-13.6552	1.95093	36.3122	60.5999	0
0.6193	-25.839	0.740008	33.8707	59.9921	0
0.6200	-33.4907	-1.11001	32.6522	54.7912	0
0.6207	-33.4907	-6.29007	30.5165	45.6458	0
0.6213	-35.6096	-10.8647	18.6147	35.5684	0
0.6220	-38.6702	-9.35102	7.93145	24.2751	0
0.6227	-35.3153	-6.29007	9.46024	12.6847	0
0.6233	-31.666	-10.5619	10.9845	2.91788	0
0.6240	-32.9021	-15.4393	5.18419	-7.76749	0
0.6247	-32.5489	-13.3202	-0.305758	-21.1951	0
0.6253	-27.0751	-7.80373	-4.883	-34.9199	0
0.6260	-19.1291	-3.83459	-9.15905	-43.4709	0
0.6267	-10.006	-2.62367	-10.989	-46.8211	0
0.6273	-0.529729	-1.71547	-10.0718	-49.2662	0
0.6280	7.12192	-0.504551	-9.15905	-52.3191	0
0.6287	11.0655	0.740008	-11.2948	-53.2377	0
0.6293	13.1844	1.04274	-14.9548	-51.4005	0
0.6300	17.7754	0.134547	-13.7363	-48.6583	0
0.6307	24.7796	0.134547	-7.93602	-39.2022	0
0.6313	31.4895	4.10368	-7.3245	-24.2481	0
0.6320	36.0805	10.1919	-7.63026	-12.6441	0
0.6327	38.8468	12.0083	-0.611516	-4.40383	0
0.6333	38.2582	11.4029	8.54297	5.66014	0
0.6340	38.5525	13.8583	14.9502	18.1827	0
0.6347	40.3771	14.7665	20.7505	30.381	0
0.6353	42.2018	9.8892	24.1047	41.985	0
0.6360	47.9699	4.70914	27.7692	48.996	0
0.6367	58.0936	2.55639	37.2295	52.9675	0
0.6373	66.6282	4.70914	47.3012	57.2363	0
0.6380	74.221	11.1001	49.1312	59.3707	0
0.6387	86.1693	14.7665	46.3839	56.9391	0
0.6393	101.414	12.3111	43.6367	53.5754	0
0.6400	116.364	9.8892	39.3652	50.2253	0
0.6407	130.372	7.43372	33.2637	43.5115	0
0.6413	144.44	2.85912	23.4977	30.9889	0
0.6420	156.329	0.437278	15.256	18.1827	0
0.6427	165.511	0.134547	13.1202	9.94239	0
0.6433	173.398	-2.9264	12.5087	1.99928	0
0.6440	177.989	-4.13732	7.93145	-11.1176	0
0.6447	177.106	-2.9264	4.27148	-24.856	0
0.6453	175.282	-4.77642	3.35421	-36.4464	0
0.6460	173.398	-6.29007	0.91271	-44.9974	0
0.6467	170.985	-2.62367	-2.14031	-47.7397	0
0.6473	172.809	-2.32094	-5.80027	-49.5769	0
0.6480	175.87	-6.89553	-10.989	-55.98	0
0.6487	172.221	-5.68461	-12.5133	-57.1958	0
0.6493	165.511	-0.504551	-11.2948	-50.7926	0
0.6500	156.329	1.04274	-14.042	-47.4425	0
0.6507	134.963	0.437278	-15.872	-41.3366	0
0.6513	106.299	0.437278	-11.2948	-25.7746	0
0.6520	81.8726	-2.62367	-4.27605	-12.9548	0
0.6527	64.4504	-7.19826	1.52423	-3.18805	0
0.6533	60.8012	-10.8647	3.96573	9.63169	0
0.6540	74.5741	-13.9256	2.43694	20.9249	0
0.6547	95.5867	-17.2893	1.82998	30.0838	0
0.6553	106.593	-19.1057	3.04845	42.2822	0
0.6560	99.8834	-20.0139	4.27148	50.8332	0
0.6567	78.2234	-19.1057	10.6787	52.049	0
0.6573	49.8534	-18.5002	18.309	54.494	0
0.6580	24.7796	-19.1057	20.7505	58.4656	0
0.6587	10.1826	-16.6502	25.022	60.2892	0
0.6593	6.76876	-13.6229	29.905	59.0735	0
0.6600	4.64985	-16.3475	26.245	52.9675	0
0.6607	-4.47327	-16.3475	21.9689	42.5929	0
0.6613	-20.6594	-8.10646	22.2747	29.7731	0
0.6620	-41.4366	-3.22913	19.8332	17.2641	0
0.6627	-60.9777	-4.77642	15.8675	9.0238	0
0.6633	-70.6894	-2.62367	14.0375	-0.135087	0
0.6640	-72.8672	2.85912	10.0672	-13.5627	0
0.6647	-70.1008	3.46459	6.40723	-25.7746	0
0.6653	-61.5663	2.25366	4.27148	-34.9199	0
0.6660	-55.7393	3.76732	-0.305758	-43.1602	0
0.6667	-61.272	4.70914	-3.05302	-47.4425	0
0.6673	-71.6312	1.95093	-4.883	-48.3476	0
0.6680	-79.8714	2.85912	-10.0718	-51.7112	0
0.6687	-86.287	6.2228	-12.2075	-52.6298	0
0.6693	-87.5231	4.10368	-9.766	-47.7397	0
0.6700	-81.9903	0.740008	-7.63026	-43.1602	0
0.6707	-74.6918	0.740008	-4.58181	-37.6757	0
0.6713	-70.1008	-4.77642	-0.611516	-24.856	0
0.6720	-67.9819	-14.5311	0.301194	-12.0362	0
0.6727	-66.4516	-16.6502	1.82998	-4.71453	0
0.6733	-61.8606	-13.0174	5.18419	4.75506	0
0.6740	-54.5621	-10.8647	9.46024	20.3171	0
0.6747	-47.8522	-9.95648	16.7802	33.7447	0
0.6753	-44.4973	-9.95648	23.192	41.0664	0
0.6760	-45.3801	-10.2592	24.4104	48.0774	0
0.6767	-49.9711	-8.10646	28.3807	54.7912	0
0.6773	-51.2072	-6.29007	33.5649	58.4656	0
0.6780	-47.8522	-5.98734	32.0407	61.505	0
0.6787	-44.7916	-3.53186	30.2107	60.5999	0
0.6793	-39.612	-1.41274	32.958	54.1833	0
0.6800	-24.6618	0.134547	32.3465	50.5225	0
0.6807	-6.0036	2.55639	28.075	45.6458	0
0.6813	5.88588	2.55639	25.022	31.2996	0
0.6820	8.94654	1.04274	20.139	18.7906	0
0.6827	7.7105	3.16185	14.9502	14.5083	0
0.6833	3.11952	1.95093	10.6787	4.13366	0
0.6840	-2.35435	-6.29007	3.96573	-13.8734	0
0.6847	-10.3003	-9.04829	-3.05302	-26.9903	0
0.6853	-25.5447	-4.13732	-4.883	-34.6227	0
0.6860	-46.6162	-2.0182	-3.97029	-41.9445	0
0.6867	-62.4492	-2.62367	-3.66453	-48.3476	0
0.6873	-70.3951	-1.71547	-2.14031	-52.3191	0
0.6880	-77.4582	-1.41274	-1.83455	-53.8456	0
0.6887	-83.8149	-0.504551	-5.80027	-53.5349	0
0.6893	-85.6984	2.85912	-8.85329	-52.3191	0
0.6900	-85.3453	5.01188	-9.766	-45.916	0
0.6907	-85.051	5.61734	-12.2075	-35.5278	0
0.6913	-79.2828	5.92007	-12.2075	-24.5453	0
0.6920	-67.0402	6.52553	-8.24177	-14.1706	0
0.6927	-56.681	7.13099	-6.10603	-3.79594	0
0.6933	-48.4408	5.61734	-5.80027	6.57873	0
0.6940	-30.43	1.6482	-0.611516	19.0878	0
0.6947	-7.82822	-2.9264	7.31994	33.7447	0
0.6953	4.06126	-9.04829	12.5087	45.3351	0
0.6960	8.29909	-16.0447	14.6444	51.4411	0
0.6967	16.245	-16.3475	17.3917	53.8861	0
0.6973	19.8943	-12.6811	21.6632	56.9391	0
0.6980	14.7147	-14.2283	25.3277	61.2078	0
0.6987	13.1844	-20.0139	24.4104	62.7343	0
0.6993	18.0697	-23.3775	21.362	61.2078	0
0.7000	20.5417	-22.7721	20.7505	57.547	0
0.7007	18.4228	-22.4693	20.139	48.3881	0
0.7013	11.3598	-22.4693	15.8675	34.0419	0
0.7020	0.0588588	-18.1975	11.9017	21.5328	0
0.7027	-7.53393	-12.6811	10.373	13.6032	0
0.7033	-11.1832	-12.3783	6.40723	4.75506	0
0.7040	-15.1856	-9.65375	0.606952	-8.37538	0
0.7047	-15.1856	-3.53186	-3.05302	-21.4923	0
0.7053	-14.5381	-6.29007	-5.80027	-30.6512	0
0.7060	-24.9561	-12.6811	-8.24177	-37.6757	0
0.7067	-34.7267	-12.0756	-7.3245	-42.863	0
0.7073	-31.0186	-15.4393	-6.10603	-45.916	0
0.7080	-25.5447	-25.1939	-10.989	-48.3476	0
0.7087	-27.0751	-26.4385	-16.1778	-50.4819	0
0.7093	-27.3693	-21.8639	-15.872	-48.3476	0
0.7100	-23.4258	-19.4084	-14.649	-42.2416	0
0.7107	-17.5988	-13.9256	-16.1778	-32.4884	0
0.7113	-11.8306	-8.74555	-15.5663	-19.0607	0
0.7120	-9.06426	-8.40919	-13.1248	-6.5382	0
0.7127	-8.18137	-6.89553	-14.042	3.52577	0
0.7133	-2.64865	-4.77642	-12.5133	12.0768	0
0.7140	6.18018	-6.29007	-3.05302	23.6672	0
0.7147	12.3015	-7.501	7.93145	37.4055	0
0.7153	11.654	-10.2592	15.256	47.4695	0
0.7160	7.12192	-14.5311	20.7505	53.8861	0
0.7167	3.41381	-14.5311	22.5805	59.6814	0
0.7173	-0.529729	-13.9256	19.8332	62.1264	0
0.7180	-5.12072	-16.6502	20.4447	61.505	0
0.7187	-2.35435	-15.742	22.5805	62.7343	0
0.7193	11.3598	-13.6229	19.8332	61.8157	0
0.7200	41.6132	-18.1975	18.309	53.8861	0
0.7207	80.9309	-20.9221	18.9205	43.5115	0
0.7213	95.5867	-15.4393	16.479	32.8261	0
0.7220	80.6366	-9.35102	13.426	21.2221	0
0.7227	69.6888	-5.38188	10.6787	11.1582	0
0.7233	68.1585	-1.71547	4.27148	0.472804	0
0.7240	61.7429	0.134547	-2.14031	-13.5627	0
0.7247	62.3315	1.34547	-6.10603	-25.7746	0
0.7253	67.5111	3.76732	-11.2948	-36.1492	0
0.7260	59.5651	5.92007	-14.649	-47.4425	0
0.7267	48.9117	6.82826	-14.9548	-52.0084	0
0.7273	45.2624	8.37555	-17.702	-49.5769	0
0.7280	39.4354	10.1919	-22.585	-49.5769	0
0.7287	34.2558	10.1919	-26.8565	-52.6298	0
0.7293	31.4895	6.2228	-28.0795	-51.4005	0
0.7300	24.4853	4.40641	-22.8908	-46.8211	0
0.7307	20.5417	7.13099	-16.1778	-38.5808	0
0.7313	24.191	5.61734	-14.3432	-23.6267	0
0.7320	24.7796	-0.807282	-10.989	-11.4283	0
0.7327	23.8967	-0.807282	-5.80027	-7.1596	0
0.7333	25.7213	5.31461	-3.97029	1.70209	0
0.7340	26.0156	8.67828	2.43694	18.4799	0
0.7347	27.8402	8.98101	15.256	31.9075	0
0.7353	32.4312	9.28374	21.9689	40.1478	0
0.7360	31.8426	9.8892	22.5805	48.6988	0
0.7367	29.6648	12.6474	22.5805	54.1833	0
0.7373	33.6672	15.372	22.5805	56.0205	0
0.7380	35.7862	15.0693	26.245	59.0735	0
0.7387	31.1952	14.7665	33.2637	60.8971	0
0.7393	26.663	17.222	31.4292	55.7098	0
0.7400	24.4853	18.4329	21.362	48.3881	0
0.7407	23.8967	16.2802	12.8145	41.3636	0
0.7413	22.6606	11.7056	5.79571	28.2467	0
0.7420	18.0697	7.13099	-0.305758	14.2111	0
0.7427	12.3015	3.46459	-1.22303	7.49732	0
0.7433	9.53513	-2.32094	-3.05302	-0.445786	0
0.7440	6.76876	-9.35102	-9.766	-16.0078	0
0.7447	2.23663	-9.95648	-15.2605	-28.5168	0
0.7453	3.76696	-5.38188	-18.6193	-37.365	0
0.7460	14.1261	-3.53186	-22.2793	-48.3476	0
0.7467	26.9573	-1.41274	-24.415	-54.1563	0
0.7473	40.6714	1.95093	-26.5507	-54.1563	0
0.7480	61.0954	1.95093	-29.9095	-57.5065	0
0.7487	87.0522	0.134547	-31.4337	-59.6408	0
0.7493	109.007	0.437278	-30.521	-55.6828	0
0.7500	124.604	1.04274	-29.6038	-52.3191	0
0.7507	137.082	0.134547	-27.468	-45.916	0
0.7513	148.089	-1.41274	-23.5023	-31.5698	0
0.7520	158.801	-0.20182	-18.6193	-20.2765	0
0.7527	168.513	2.25366	-10.989	-14.1706	0
0.7533	169.16	0.740008	-2.14031	-3.48524	0
0.7540	158.154	-0.807282	4.27148	11.7661	0
0.7547	145.028	3.76732	10.6787	23.0593	0
0.7553	132.55	4.40641	18.309	30.9889	0
0.7560	113.303	-5.38188	24.4104	37.4055	0
0.7567	90.1128	-10.5619	26.245	41.985	0
0.7573	69.9831	-5.68461	25.022	44.7272	0
0.7580	50.7363	-2.62367	22.2747	46.8616	0
0.7587	30.3123	-4.77642	18.0032	46.8616	0
0.7593	12.8901	-7.19826	10.9845	42.5929	0
0.7600	0.0588588	-9.65375	5.18419	35.5684	0
0.7607	-10.5946	-11.7729	3.04845	28.5574	0
0.7613	-22.4841	-11.1674	0.301194	18.1827	0
0.7620	-31.9603	-10.2592	-3.97029	6.57873	0
0.7627	-35.6096	-9.35102	-6.71755	-1.05368	0
0.7633	-35.3153	-7.19826	-10.6833	-10.8205	0
0.7640	-36.5513	-5.38188	-15.2605	-25.7746	0
0.7647	-38.9645	-6.29007	-16.7847	-40.7287	0
0.7653	-41.4366	-8.10646	-19.2262	-50.7926	0
0.7660	-46.6162	-8.10646	-22.2793	-56.8986	0
0.7667	-53.9147	-7.80373	-19.532	-61.7752	0
0.7673	-59.7417	-9.35102	-19.8378	-66.0574	0
0.7680	-64.9213	-13.3202	-30.521	-67.5839	0
0.7687	-74.6918	-13.6229	-36.9283	-66.3546	0
0.7693	-86.5813	-9.04829	-31.4337	-65.4361	0
0.7700	-96.6462	-3.83459	-28.9922	-61.478	0
0.7707	-102.179	1.95093	-29.6038	-51.4005	0
0.7713	-104.592	10.1919	-24.1092	-40.1073	0
0.7720	-104.004	16.5829	-20.4493	-29.1247	0
0.7727	-103.062	18.1302	-22.8908	-17.5343	0
0.7733	-102.179	18.7357	-21.3665	-8.06468	0
0.7740	-97.2936	18.4329	-14.3432	3.52577	0
0.7747	-87.8173	15.372	-8.54753	18.1827	0
0.7753	-76.8108	12.3111	-3.05302	29.1652	0
0.7760	-65.5099	12.9501	0.91271	33.7447	0
0.7767	-56.681	12.6474	4.27148	38.932	0
0.7773	-55.1507	8.37555	9.76144	42.8901	0
0.7780	-55.1507	6.52553	13.7317	42.8901	0
0.7787	-51.2072	8.37555	14.9502	41.985	0
0.7793	-48.1465	6.82826	17.0859	42.5929	0
0.7800	-53.0318	3.76732	18.0032	39.8506	0
0.7807	-62.8024	5.61734	14.3432	30.9889	0
0.7813	-71.0426	8.67828	10.373	15.4269	0
0.7820	-77.7525	8.37555	10.0672	0.783504	0
0.7827	-82.6378	6.52553	10.0672	-7.45679	0
0.7833	-83.8149	3.76732	7.62569	-15.3864	0
0.7840	-87.5231	2.85912	2.74269	-28.5168	0
0.7847	-93.9387	3.16185	-3.97029	-41.3366	0
0.7853	-96.0576	0.437278	-11.2948	-49.5769	0
0.7860	-95.7633	-3.22913	-14.9548	-58.7222	0
0.7867	-96.6462	-3.53186	-15.2605	-68.489	0
0.7873	-96.6462	-3.22913	-20.1435	-70.3262	0
0.7880	-92.4083	-1.71547	-27.468	-68.1918	0
0.7887	-85.3453	-0.807282	-27.468	-67.8811	0
0.7893	-78.3411	-3.83459	-22.2793	-66.0574	0
0.7900	-74.0444	-2.62367	-18.3135	-59.9515	0
0.7907	-67.3345	1.95093	-14.9548	-51.1033	0
0.7913	-53.6204	-2.32094	-14.649	-38.2836	0
0.7920	-44.4973	-8.40919	-18.6193	-26.6796	0
0.7927	-47.2048	-4.47369	-18.0078	-20.2765	0
0.7933	-44.4973	1.04274	-10.6833	-11.7255	0
0.7940	-30.7243	1.95093	-4.27605	3.22857	0
0.7947	-20.0709	3.76732	1.21847	15.4269	0
0.7953	-15.7742	5.61734	7.31994	24.8965	0
0.7960	-8.76996	8.03918	12.5087	34.6498	0
0.7967	-2.35435	13.8583	16.1732	39.8506	0
0.7973	-2.94294	16.5829	18.6147	40.1478	0
0.7980	-1.41261	15.9775	18.0032	43.5115	0
0.7987	6.76876	17.222	15.256	44.7272	0
0.7993	9.53513	17.5247	12.5087	41.985	0
0.8000	4.94414	15.372	12.5087	39.2292	0
0.8007	5.59159	11.1001	10.6787	32.8261	0
0.8013	7.7105	4.10368	4.57724	19.0878	0
0.8020	2.53093	0.740008	1.21847	5.97084	0
0.8027	-1.41261	1.04274	2.13574	-1.05368	0
0.8033	-1.76576	-6.29007	-2.14031	-10.1991	0
0.8040	-10.006	-15.4393	-9.15905	-25.4639	0
0.8047	-20.9537	-12.6811	-10.3775	-39.2022	0
0.8053	-24.3087	-6.89553	-10.6833	-48.0504	0
0.8060	-26.7808	-6.29007	-12.819	-55.3721	0
0.8067	-29.8414	-2.62367	-14.042	-61.478	0
0.8073	-28.8997	3.16185	-19.532	-64.2203	0
0.8080	-28.3111	3.76732	-26.8565	-64.8282	0
0.8087	-28.8997	1.6482	-27.468	-63.3017	0
0.8093	-24.3087	-1.71547	-25.638	-59.6408	0
0.8100	-17.8931	-4.47369	-28.9922	-54.7642	0
0.8107	-12.4192	-6.89553	-31.128	-47.7397	0
0.8113	-3.59039	-10.8647	-28.3853	-35.8385	0
0.8120	2.53093	-13.6229	-26.5507	-22.4109	0
0.8127	4.64985	-15.4393	-26.5507	-14.1706	0
0.8133	10.7712	-20.9221	-24.1092	-6.5382	0
0.8140	19.8943	-22.7721	-18.3135	7.79451	0
0.8147	25.7213	-19.1057	-12.2075	23.6672	0
0.8153	31.4895	-22.7721	-8.54753	32.8261	0
0.8160	36.3747	-31.0131	-6.10603	38.3241	0
0.8167	36.7279	-28.2549	-0.917274	42.8901	0
0.8173	36.7279	-21.8639	5.48995	45.0379	0
0.8180	39.7297	-21.8639	8.23721	45.3351	0
0.8187	40.0829	-22.4693	7.93145	45.6458	0
0.8193	40.3771	-22.7721	7.01874	44.7272	0
0.8200	44.3207	-24.5885	4.27148	40.4585	0
0.8207	42.4961	-24.8912	1.82998	31.9075	0
0.8213	32.7255	-22.7721	2.43694	20.0064	0
0.8220	25.1327	-19.1057	-0.305758	9.94239	0
0.8227	18.4228	-12.6811	-7.93602	1.39139	0
0.8233	5.59159	-8.74555	-12.819	-8.37538	0
0.8240	-5.41501	-6.29007	-14.042	-19.6686	0
0.8247	-10.8889	-2.62367	-19.2262	-30.3405	0
0.8253	-20.3651	0.740008	-24.415	-39.2022	0
0.8260	-32.5489	2.25366	-24.1092	-47.1318	0
0.8267	-38.9645	3.76732	-23.1965	-52.3191	0
0.8273	-42.3195	1.6482	-24.415	-54.1563	0
0.8280	-43.2612	-4.47369	-23.5023	-56.5879	0
0.8287	-38.9645	-6.29007	-22.2793	-58.7222	0
0.8293	-34.3735	-3.53186	-22.8908	-56.5879	0
0.8300	-31.666	-2.62367	-21.3665	-49.8741	0
0.8307	-22.4841	-5.38188	-14.9548	-42.2416	0
0.8313	-9.65285	-7.501	-10.0718	-32.1777	0
0.8320	0.706306	-7.501	-10.6833	-19.3579	0
0.8327	11.3598	-6.5928	-13.1248	-8.67257	0
0.8333	20.836	-3.83459	-12.819	1.70209	0
0.8340	26.0156	0.740008	-10.989	16.0348	0
0.8347	33.3729	2.85912	-10.0718	30.0838	0
0.8353	41.9075	1.6482	-7.93602	40.4585	0
0.8360	45.2624	3.76732	-4.58181	47.1723	0
0.8367	48.9117	7.43372	-0.305758	52.049	0
0.8373	55.3273	5.31461	5.18419	57.547	0
0.8380	60.8012	2.85912	9.76144	60.5999	0
0.8387	66.9225	3.46459	12.2029	58.7628	0
0.8393	70.866	-2.0182	14.3432	55.7098	0
0.8400	68.4528	-10.8647	14.9502	53.5754	0
0.8407	65.3921	-11.7729	11.9017	44.7272	0
0.8413	62.9789	-9.04829	8.84873	29.1652	0
0.8420	57.7405	-10.8647	7.31994	16.6562	0
0.8427	53.5027	-10.8647	5.18419	10.2396	0
0.8433	50.7363	-5.38188	2.43694	-0.135087	0
0.8440	44.3207	0.134547	0.301194	-14.4813	0
0.8447	39.7297	3.46459	-1.83455	-25.7746	0
0.8453	42.2018	3.76732	-4.27605	-33.7042	0
0.8460	46.7928	4.10368	-7.63026	-40.418	0
0.8467	54.7387	6.82826	-10.989	-43.1602	0
0.8473	62.0372	5.61734	-17.3963	-43.1602	0
0.8480	59.5651	2.85912	-25.9438	-45.6053	0
0.8487	56.2102	1.95093	-28.6865	-46.8211	0
0.8493	60.2126	-2.9264	-25.0265	-45.2946	0
0.8500	57.7405	-8.10646	-22.2793	-42.5523	0
0.8507	47.6756	-4.47369	-18.925	-32.1777	0
0.8513	45.2624	-1.71547	-14.3432	-15.6971	0
0.8520	46.1453	-4.13732	-13.1248	-5.32242	0
0.8527	41.26	0.134547	-13.1248	0.783504	0
0.8533	40.9657	8.37555	-8.54753	12.6847	0
0.8540	46.1453	11.1001	-1.52879	27.3281	0
0.8547	43.4378	13.2529	3.65997	38.3241	0
0.8553	38.2582	15.6747	9.46024	47.7802	0
0.8560	43.4378	13.8583	16.7802	56.6284	0
0.8567	51.678	10.4947	21.6632	63.0315	0
0.8573	51.9723	6.82826	22.5805	64.8687	0
0.8580	52.5609	1.34547	23.192	63.0315	0
0.8587	54.7387	-3.53186	26.245	62.4236	0
0.8593	52.5609	-7.80373	27.1577	63.0315	0
0.8600	54.3855	-9.65375	27.1577	59.3707	0
0.8607	63.5675	-7.501	28.075	48.3881	0
0.8613	63.5675	-6.89553	26.245	36.4869	0
0.8620	49.8534	-6.5928	21.0562	27.3281	0
0.8627	37.9051	-2.32094	17.0859	18.1827	0
0.8633	28.782	-3.83459	13.1202	6.26803	0
0.8640	18.0697	-10.8647	7.62569	-6.24101	0
0.8647	13.5375	-9.35102	4.27148	-18.4394	0
0.8653	13.8318	-2.9264	2.74269	-29.4354	0
0.8660	8.65225	-3.53186	0.606952	-37.0543	0
0.8667	-1.11832	-4.47369	-2.14031	-43.1602	0
0.8673	-10.3003	-2.62367	-5.80027	-46.8211	0
0.8680	-17.0102	-3.22913	-10.3775	-48.3476	0
0.8687	-19.1291	-5.68461	-13.4305	-48.6583	0
0.8693	-19.7766	-6.5928	-16.1778	-44.9974	0
0.8700	-22.4841	-8.10646	-18.6193	-37.6757	0
0.8707	-22.7784	-9.04829	-17.702	-30.3405	0
0.8713	-19.7766	-7.19826	-14.9548	-21.1951	0
0.8720	-15.1856	-2.62367	-12.5133	-8.37538	0
0.8727	-9.06426	2.85912	-8.85329	1.99928	0
0.8733	-5.12072	4.70914	-3.97029	10.2396	0
0.8740	-2.94294	6.2228	-0.305758	23.0593	0
0.8747	1.94234	8.67828	4.27148	37.4055	0
0.8753	3.41381	4.70914	10.6787	46.5644	0
0.8760	1.58919	-2.0182	17.3917	52.6568	0
0.8767	1.94234	2.25366	22.5805	57.2363	0
0.8773	-0.235435	9.28374	24.4104	59.3707	0
0.8780	-3.29609	7.43372	26.8519	60.8971	0
0.8787	1.29489	5.61734	29.905	61.2078	0
0.8793	7.12192	7.13099	31.7349	56.6284	0
0.8800	5.88588	4.70914	34.1764	50.2253	0
0.8807	4.06126	2.55639	35.3995	41.3636	0
0.8813	0.0588588	4.10368	31.7349	29.1652	0
0.8820	-6.0036	3.76732	28.075	16.0348	0
0.8827	-8.47567	-0.504551	27.1577	7.49732	0
0.8833	-12.7135	-5.38188	23.4977	-1.05368	0
0.8840	-21.6012	-7.19826	16.1732	-14.7785	0
0.8847	-28.0168	-2.62367	9.76144	-28.5168	0
0.8853	-32.2546	0.740008	1.52423	-36.7571	0
0.8860	-33.4907	-0.807282	-7.3245	-43.7681	0
0.8867	-27.0751	1.04274	-13.1248	-48.9555	0
0.8873	-20.6594	2.55639	-20.1435	-49.2662	0
0.8880	-20.3651	1.04274	-29.298	-50.1847	0
0.8887	-22.4841	8.98101	-33.2683	-53.2377	0
0.8893	-22.1898	21.1912	-29.6038	-52.0084	0
0.8900	-16.0685	23.0075	-25.0265	-46.8211	0
0.8907	-4.17898	22.0993	-23.1965	-40.418	0
0.8913	14.1261	24.8239	-20.755	-28.5168	0
0.8920	44.0264	23.613	-17.0905	-14.4813	0
0.8927	78.812	18.1302	-12.5133	-4.71453	0
0.8933	106.005	13.8583	-7.3245	4.75506	0
0.8940	130.372	11.1001	0.301194	16.9534	0
0.8947	152.385	10.1919	7.62569	28.8545	0
0.8953	159.978	9.8892	13.426	38.3241	0
0.8960	154.504	10.1919	19.8332	45.6458	0
0.8967	146.853	10.7974	24.4104	50.8332	0
0.8973	135.905	8.03918	23.4977	52.6568	0
0.8980	127.017	5.61734	23.4977	52.3596	0
0.8987	128.253	8.37555	28.6865	52.9675	0
0.8993	129.489	6.82826	30.5165	53.2782	0
0.9000	122.485	1.95093	28.9877	48.0774	0
0.9007	106.005	5.01188	29.905	34.9605	0
0.9013	78.2234	10.1919	28.3807	20.9249	0
0.9020	46.7928	8.98101	20.7505	11.1582	0
0.9027	23.8967	8.98101	14.6444	3.22857	0
0.9033	4.94414	10.4947	11.596	-8.37538	0
0.9040	-19.1291	6.82826	7.01874	-22.1002	0
0.9047	-45.3801	2.85912	2.74269	-36.1492	0
0.9053	-66.7459	1.95093	-4.58181	-45.2946	0
0.9060	-78.0468	1.6482	-16.4835	-49.8741	0
0.9067	-78.3411	2.25366	-24.1092	-53.8456	0
0.9073	-75.5747	2.85912	-25.3323	-58.425	0
0.9080	-78.6354	3.76732	-27.1623	-59.9515	0
0.9087	-86.5813	7.13099	-28.3853	-57.8172	0
0.9093	-87.8173	9.28374	-24.1092	-52.6298	0
0.9100	-78.9297	9.8892	-16.4835	-45.916	0
0.9107	-67.9819	10.4947	-9.15905	-37.9729	0
0.9113	-61.272	6.82826	-5.80027	-26.6796	0
0.9120	-57.9171	1.34547	-5.18876	-13.8734	0
0.9127	-56.681	2.55639	-1.52879	-5.63312	0
0.9133	-56.681	7.13099	4.27148	2.60718	0
0.9140	-55.445	8.37555	7.31994	15.4269	0
0.9147	-55.1507	9.28374	10.0672	27.6388	0
0.9153	-58.2114	10.1919	16.1732	35.5684	0
0.9160	-61.8606	13.8583	21.6632	43.8087	0
0.9167	-64.9213	22.0993	25.9392	50.5225	0
0.9173	-68.2762	28.4903	31.7349	52.9675	0
0.9180	-70.1008	30.9458	36.3122	55.7098	0
0.9187	-70.1008	34.3095	37.2295	57.8442	0
0.9193	-71.0426	34.0068	38.1467	54.1833	0
0.9200	-72.8672	29.4322	39.3652	50.2253	0
0.9207	-71.3369	29.7349	38.4479	45.0379	0
0.9213	-66.4516	28.7931	32.6522	30.0838	0
0.9220	-63.0966	22.0993	25.3277	14.5083	0
0.9227	-62.4492	18.4329	19.8332	9.94239	0
0.9233	-65.863	15.9775	12.5087	2.91788	0
0.9240	-73.4558	9.28374	2.13574	-12.9548	0
0.9247	-76.8108	11.4029	-6.10603	-25.7746	0
0.9253	-74.9861	21.1912	-12.2075	-34.6227	0
0.9260	-78.9297	22.0993	-20.1435	-44.6867	0
0.9267	-88.7002	19.0384	-24.1092	-49.2662	0
0.9273	-94.8215	20.2493	-23.808	-49.2662	0
0.9280	-97.8822	19.0384	-27.1623	-52.3191	0
0.9287	-100.295	15.6747	-31.128	-53.2377	0
0.9293	-99.7068	17.222	-28.6865	-48.9555	0
0.9300	-100.001	20.2493	-24.7208	-44.0788	0
0.9307	-100.943	19.3411	-21.3665	-37.9729	0
0.9313	-94.233	17.222	-18.0078	-27.301	0
0.9320	-83.8149	14.7665	-15.872	-16.6157	0
0.9327	-75.5747	12.0083	-12.5133	-8.37538	0
0.9333	-62.8024	9.8892	-4.883	2.91788	0
0.9340	-44.7916	9.58647	4.57724	18.7906	0
0.9347	-34.0793	8.67828	11.9017	34.6498	0
0.9353	-31.9603	1.04274	16.7802	44.7272	0
0.9360	-30.7243	-11.1674	19.8332	48.3881	0
0.9367	-28.0168	-17.2893	22.5805	52.049	0
0.9373	-28.0168	-15.4393	24.4104	54.7912	0
0.9380	-27.3693	-13.6229	23.192	56.6284	0
0.9387	-24.3087	-13.9256	21.9689	59.3707	0
0.9393	-22.7784	-12.0756	22.5805	58.7628	0
0.9400	-27.0751	-10.2592	23.192	50.2253	0
0.9407	-29.8414	-9.04829	21.6632	40.4585	0
0.9413	-27.0751	-6.5928	15.8675	30.9889	0
0.9420	-27.0751	-2.32094	10.9845	18.1827	0
0.9427	-31.666	1.04274	10.373	7.49732	0
0.9433	-32.5489	2.25366	6.10147	-1.35087	0
0.9440	-28.8997	4.70914	-1.22303	-15.0892	0
0.9447	-28.6054	9.28374	-3.05302	-28.5168	0
0.9453	-29.8414	14.1611	-5.80027	-35.8385	0
0.9460	-28.8997	19.3411	-13.4305	-43.4709	0
0.9467	-30.1357	23.0075	-17.3963	-50.4819	0
0.9473	-33.1964	22.4021	-14.9548	-52.927	0
0.9480	-33.785	20.5521	-14.9548	-55.0614	0
0.9487	-35.021	22.7048	-17.0905	-55.0614	0
0.9493	-38.9645	23.0075	-16.7847	-52.0084	0
0.9500	-40.2006	18.1302	-14.042	-48.9555	0
0.9507	-36.257	13.5556	-12.2075	-40.418	0
0.9513	-28.0168	9.58647	-11.9063	-24.2481	0
0.9520	-17.8931	4.70914	-10.3775	-11.7255	0
0.9527	-11.1832	0.134547	-8.54753	-3.48524	0
0.9533	-9.35855	-2.0182	-3.97029	7.79451	0
0.9540	-2.35435	-1.71547	4.27148	21.2221	0
0.9547	12.5958	-0.20182	12.5087	34.0419	0
0.9553	26.0156	-2.62367	15.256	44.7272	0
0.9560	34.5501	-4.47369	15.256	49.6039	0
0.9567	44.0264	-2.32094	16.7802	51.7518	0
0.9573	52.5609	-2.62367	20.139	55.7098	0
0.9580	57.7405	-4.47369	23.4977	58.1549	0
0.9587	62.0372	-2.9264	23.8035	57.2363	0
0.9593	66.3339	-5.07915	21.6632	56.6284	0
0.9600	69.3357	-10.2592	21.0562	53.5754	0
0.9607	73.9267	-9.04829	20.7505	42.5929	0
0.9613	80.9309	-5.68461	15.256	27.0309	0
0.9620	84.9333	-6.29007	8.84873	15.4269	0
0.9627	84.9333	-5.38188	7.01874	8.41591	0
0.9633	87.3465	-1.71547	3.35421	-1.66157	0
0.9640	94.7038	2.85912	-6.10603	-15.0892	0
0.9647	99.2948	5.92007	-10.3775	-26.3825	0
0.9653	95.5867	5.01188	-8.24177	-34.312	0
0.9660	92.2318	3.76732	-11.6005	-42.5523	0
0.9667	94.9981	3.46459	-17.702	-47.4425	0
0.9673	98.0588	0.740008	-14.3432	-48.3476	0
0.9680	98.0588	0.437278	-11.2948	-51.1033	0
0.9687	100.472	2.85912	-16.7847	-52.927	0
0.9693	104.769	-0.807282	-19.2262	-49.2662	0
0.9700	101.708	-5.38188	-14.9548	-43.4709	0
0.9707	98.0588	-3.22913	-12.2075	-35.2306	0
0.9713	102.65	-4.47369	-8.54753	-21.4923	0
0.9720	103.533	-8.40919	-4.883	-10.1991	0
0.9727	91.3489	-6.5928	-4.883	-3.18805	0
0.9733	80.9309	-2.9264	-2.74726	6.88943	0
0.9740	74.8684	-0.807282	3.04845	20.0064	0
0.9747	57.7405	3.16185	4.87844	32.5154	0
0.9753	37.0222	5.92007	7.01874	43.8087	0
0.9760	25.427	5.61734	13.1202	53.2782	0
0.9767	13.1844	7.73645	16.479	59.9921	0
0.9773	-1.41261	11.1001	18.9205	62.7343	0
0.9780	-6.65105	13.8583	23.192	60.5999	0
0.9787	-8.18137	15.6747	21.6632	60.2892	0
0.9793	-11.5363	15.6747	15.256	61.505	0
0.9800	-9.65285	14.7665	14.3432	55.7098	0
0.9807	-7.23963	15.6747	15.5617	42.8901	0
0.9813	-8.76996	12.9501	11.9017	31.6103	0
0.9820	-8.47567	5.31461	7.93145	20.9249	0
0.9827	-9.35855	-1.41274	7.01874	12.374	0
0.9833	-18.5405	-7.19826	3.96573	4.75506	0
0.9840	-30.1357	-14.5311	-2.4415	-10.5098	0
0.9847	-39.9063	-17.592	-8.54753	-26.6796	0
0.9853	-51.7958	-16.6502	-11.2948	-34.0149	0
0.9860	-66.1573	-17.592	-10.6833	-40.418	0
0.9867	-78.6354	-16.3475	-10.3775	-46.8211	0
0.9873	-88.4059	-9.65375	-13.4305	-46.8211	0
0.9880	-96.6462	-4.77642	-18.0078	-48.0504	0
0.9887	-101.237	-5.38188	-21.0608	-53.2377	0
0.9893	-104.004	-3.53186	-22.2793	-51.4005	0
0.9900	-106.417	0.134547	-22.585	-44.6867	0
0.9907	-104.004	0.134547	-23.1965	-37.9729	0
0.9913	-94.8215	-3.53186	-23.1965	-26.6796	0
0.9920	-85.9927	-6.29007	-21.3665	-14.7785	0
0.9927	-78.0468	-8.74555	-20.4493	-7.45679	0
0.9933	-65.5099	-15.4393	-21.6677	4.75506	0
0.9940	-52.7375	-24.5885	-21.3665	19.0878	0
0.9947	-42.3195	-27.9521	-15.2605	27.3281	0
0.9953	-32.2546	-24.5885	-8.54753	36.7976	0
0.9960	-25.839	-22.7721	-3.66453	46.5644	0
0.9967	-26.1333	-20.0139	1.52423	48.3881	0
0.9973	-24.3087	-12.3783	7.01874	50.2253	0
0.9980	-20.6594	-4.77642	10.9845	57.2363	0
0.9987	-22.4841	-3.22913	13.426	56.3177	0
0.9993	-25.2504	-5.07915	14.0375	47.4695	0
1.0000	-25.2504	-7.19826	10.6787	42.2822	0
1.0007	-29.8414	-11.4701	7.01874	37.4055	0
1.0013	-36.5513	-15.742	4.27148	26.7202	0
1.0020	-40.2006	-18.5002	0.301194	14.2111	0
1.0027	-43.8498	-23.6803	-4.883	2.91788	0
1.0033	-48.1465	-31.0131	-7.3245	-6.5382	0
1.0040	-48.4408	-34.074	-8.54753	-15.6971	0
1.0047	-48.1465	-32.8295	-9.766	-28.5168	0
1.0053	-49.0294	-32.8295	-10.6833	-41.9445	0
1.0060	-51.2072	-31.9213	-12.2075	-49.5769	0
1.0067	-51.7958	-27.0439	-14.3432	-52.927	0
1.0073	-48.4408	-25.1939	-15.5663	-55.0614	0
1.0080	-46.3219	-29.1631	-16.1778	-55.3721	0
1.0087	-48.1465	-30.4076	-16.1778	-53.8456	0
1.0093	-49.9711	-25.5303	-14.9548	-51.4005	0
1.0100	-50.5597	-23.0748	-12.5133	-45.916	0
1.0107	-52.09	-23.6803	-8.54753	-36.7571	0
1.0113	-50.854	-20.9221	-2.14031	-25.1532	0
1.0120	-45.6744	-17.2893	1.52423	-12.9548	0
1.0127	-38.9645	-18.5002	2.43694	-3.79594	0
1.0133	-31.666	-17.2893	3.35421	5.36295	0
1.0140	-24.9561	-9.95648	5.79571	18.4799	0
1.0147	-17.8931	-5.07915	8.23721	30.9889	0
1.0153	-6.0036	-6.29007	10.0672	38.3241	0
1.0160	8.0048	-6.5928	10.6787	44.7272	0
1.0167	20.5417	-4.13732	11.2902	50.8332	0
1.0173	35.4919	-4.47369	13.426	53.2782	0
1.0180	49.5003	-6.29007	17.3917	54.1833	0
1.0187	57.1519	-5.38188	25.3277	55.7098	0
1.0193	64.4504	-5.07915	32.958	54.7912	0
1.0200	71.2192	-6.29007	33.2637	48.3881	0
1.0207	69.9831	-1.71547	31.1234	37.4055	0
1.0213	65.0978	6.52553	32.3465	23.9779	0
1.0220	62.6258	11.1001	30.8222	11.7661	0
1.0227	58.6822	12.9501	24.4104	1.70209	0
1.0233	52.8552	13.8583	16.7802	-8.67257	0
1.0240	47.6756	15.0693	7.93145	-19.9658	0
1.0247	39.7297	16.2802	-0.305758	-33.0963	0
1.0253	28.1345	12.3111	-2.14031	-44.0788	0
1.0260	16.8925	5.31461	-3.97029	-50.7926	0
1.0267	6.18018	3.76732	-10.3775	-54.7642	0
1.0273	-6.0036	4.70914	-16.1778	-57.5065	0
1.0280	-17.3045	0.437278	-18.6193	-58.7222	0
1.0287	-24.6618	-0.807282	-21.3665	-59.0329	0
1.0293	-29.8414	-0.20182	-23.1965	-56.8986	0
1.0300	-36.257	-3.22913	-20.1435	-50.7926	0
1.0307	-40.2006	-4.47369	-13.1248	-41.3366	0
1.0313	-37.4342	-4.47369	-7.63026	-28.5168	0
1.0320	-31.0186	-7.80373	-4.883	-16.6157	0
1.0327	-27.6636	-6.89553	-2.14031	-9.29397	0
1.0333	-25.2504	-1.71547	2.74269	-0.135087	0
1.0340	-20.6594	-0.504551	5.79571	13.6032	0
1.0347	-14.2438	2.25366	9.46024	26.1123	0
1.0353	-9.65285	8.98101	16.1732	34.9605	0
1.0360	-6.94534	11.1001	22.5805	44.1194	0
1.0367	-2.35435	11.1001	27.1577	50.2253	0
1.0373	4.06126	12.0083	32.0407	52.049	0
1.0380	6.47447	10.4947	35.7052	52.049	0
1.0387	4.94414	10.7974	38.4479	52.9675	0
1.0393	3.11952	17.222	38.1467	52.049	0
1.0400	2.23663	22.0993	29.905	45.943	0
1.0407	2.53093	20.2493	18.9205	35.8791	0
1.0413	3.11952	16.9193	10.9845	24.5858	0
1.0420	1.29489	13.8583	4.27148	14.2111	0
1.0427	-0.824023	10.7974	1.21847	4.75506	0
1.0433	-1.41261	6.82826	3.35421	-3.79594	0
1.0440	-5.12072	1.04274	4.27148	-14.1706	0
1.0447	-14.2438	-4.13732	2.43694	-26.9903	0
1.0453	-22.4841	-4.47369	0.606952	-38.5808	0
1.0460	-26.4865	-2.62367	-1.83455	-47.7397	0
1.0467	-30.7243	-2.0182	-3.66453	-53.2377	0
1.0473	-35.9039	0.437278	-4.58181	-55.3721	0
1.0480	-42.6138	8.03918	-7.02331	-56.8986	0
1.0487	-49.3825	12.0083	-8.54753	-57.1958	0
1.0493	-55.1507	10.1919	-6.71755	-54.4535	0
1.0500	-59.0942	11.4029	-4.883	-50.4819	0
1.0507	-58.8	17.5247	-3.05302	-43.4709	0
1.0513	-53.3261	19.0384	-0.611516	-29.4354	0
1.0520	-50.854	17.5247	-0.611516	-16.0078	0
1.0527	-49.9711	16.9193	0.606952	-9.29397	0
1.0533	-42.0252	11.1001	5.48995	-1.05368	0
1.0540	-32.5489	1.95093	11.596	12.6847	0
1.0547	-32.5489	-4.77642	18.6147	26.4095	0
1.0553	-38.3759	-12.6811	23.8035	36.7976	0
1.0560	-39.9063	-22.1666	24.1047	44.4165	0
1.0567	-35.021	-23.6803	26.8519	47.1723	0
1.0573	-22.4841	-16.9866	34.4822	47.4695	0
1.0580	-8.76996	-11.1674	38.1467	50.2253	0
1.0587	-5.41501	-9.65375	36.9237	52.3596	0
1.0593	-7.53393	-7.80373	36.9237	51.1304	0
1.0600	-4.17898	-4.13732	34.788	46.5644	0
1.0607	-0.824023	-3.22913	30.8222	36.7976	0
1.0613	-1.41261	-7.19826	28.9877	24.5858	0
1.0620	2.23663	-9.95648	25.6335	15.4269	0
1.0627	5.88588	-8.10646	19.8332	6.88943	0
1.0633	-0.529729	-7.19826	17.3917	-5.32242	0
1.0640	-6.94534	-7.501	14.3432	-17.8315	0
1.0647	-6.65105	-4.47369	7.93145	-29.1247	0
1.0653	-6.0036	-0.20182	2.43694	-39.2022	0
1.0660	-5.7093	0.134547	-0.611516	-47.4425	0
1.0667	-5.7093	-0.504551	-3.66453	-53.5349	0
1.0673	-11.5363	-1.71547	-6.71755	-56.5879	0
1.0680	-18.5405	-3.22913	-8.54753	-55.6828	0
1.0687	-17.8931	-1.41274	-9.766	-54.1563	0
1.0693	-13.0667	2.85912	-9.46481	-54.1563	0
1.0700	-8.76996	6.52553	-7.93602	-48.6583	0
1.0707	-2.64865	9.28374	-4.883	-36.7571	0
1.0713	8.29909	7.43372	2.13574	-24.856	0
1.0720	19.3057	4.10368	10.6787	-15.0892	0
1.0727	20.836	5.61734	19.2217	-5.63312	0
1.0733	19.3057	8.37555	25.9392	5.66014	0
1.0740	28.1345	8.37555	29.905	18.4799	0
1.0747	40.3771	9.28374	35.3995	31.6103	0
1.0753	42.4961	9.28374	40.2825	41.0664	0
1.0760	41.6132	8.67828	40.5882	47.1723	0
1.0767	44.615	10.4947	40.5882	51.4411	0
1.0773	47.3813	9.28374	44.554	55.7098	0
1.0780	47.0871	6.2228	46.3839	59.0735	0
1.0787	44.3207	8.03918	42.1125	58.1549	0
1.0793	40.6714	7.43372	36.9237	55.1019	0
1.0800	40.6714	0.437278	32.3465	52.9675	0
1.0807	43.7321	0.437278	26.5462	45.0379	0
1.0813	42.2018	7.13099	19.2217	28.8545	0
1.0820	37.6108	10.4947	14.0375	16.6562	0
1.0827	37.9051	14.1611	15.256	10.8475	0
1.0833	40.6714	19.0384	16.1732	-1.66157	0
1.0840	37.6108	19.9466	9.15448	-16.6157	0
1.0847	30.6066	19.6439	0.606952	-25.1532	0
1.0853	26.663	19.3411	-1.83455	-33.0963	0
1.0860	25.1327	18.1302	-3.05302	-42.2416	0
1.0867	20.2474	17.5247	-8.54753	-45.916	0
1.0873	6.76876	14.4638	-14.042	-47.7397	0
1.0880	-8.47567	10.1919	-15.5663	-49.8741	0
1.0887	-8.76996	10.1919	-14.649	-45.916	0
1.0893	2.23663	8.37555	-13.1248	-42.2416	0
1.0900	10.4769	3.76732	-9.766	-40.7287	0
1.0907	15.9507	3.76732	-3.05302	-30.6512	0
1.0913	23.6024	0.437278	2.43694	-15.6971	0
1.0920	26.9573	-6.5928	6.10147	-6.8489	0
1.0927	27.5459	-2.62367	9.15448	1.08069	0
1.0933	29.6648	6.2228	10.9845	13.6032	0
1.0940	32.4312	8.37555	12.8145	25.5044	0
1.0947	42.7904	11.1001	17.0859	36.7976	0
1.0953	59.2708	14.4638	21.362	48.3881	0
1.0960	60.8012	12.0083	23.4977	55.4126	0
1.0967	48.6174	10.1919	23.8035	58.1549	0
1.0973	43.7321	11.1001	24.7162	61.505	0
1.0980	40.0829	8.37555	25.6335	64.8687	0
1.0987	30.9009	6.52553	25.3277	64.2608	0
1.0993	31.4895	7.43372	25.022	61.8157	0
1.1000	36.0805	6.52553	25.6335	57.547	0
1.1007	29.0763	4.70914	22.5805	48.3881	0
1.1013	19.3057	5.61734	17.0859	36.4869	0
1.1020	14.1261	8.03918	14.0375	26.7202	0
1.1027	10.7712	8.98101	9.15448	18.1827	0
1.1033	11.3598	3.46459	1.52423	7.18662	0
1.1040	10.7712	-4.13732	-3.05302	-5.93031	0
1.1047	1.58919	-4.77642	-5.80027	-18.4394	0
1.1053	-8.47567	-0.807282	-8.24177	-30.3405	0
1.1060	-13.9495	0.740008	-8.54753	-38.5808	0
1.1067	-18.8348	0.134547	-11.9063	-41.9445	0
1.1073	-21.6012	-0.807282	-20.4493	-43.1602	0
1.1080	-22.4841	0.134547	-25.0265	-45.2946	0
1.1087	-24.9561	1.04274	-24.415	-44.9974	0
1.1093	-26.1333	-0.807282	-25.9438	-41.3366	0
1.1100	-26.7808	-2.0182	-26.8565	-38.2836	0
1.1107	-25.839	-2.0182	-25.9438	-33.0963	0
1.1113	-13.9495	-5.38188	-25.638	-20.2765	0
1.1120	7.7105	-8.10646	-22.8908	-7.45679	0
1.1127	21.7778	-8.10646	-18.0078	-1.05368	0
1.1133	28.782	-11.4701	-18.0078	9.0238	0
1.1140	38.8468	-12.6811	-18.6193	26.4095	0
1.1147	47.3813	-9.04829	-13.1248	41.0664	0
1.1153	47.9699	-9.35102	-7.63026	50.2253	0
1.1160	44.615	-10.2592	-6.41179	54.7912	0
1.1167	42.7904	-2.0182	-4.883	56.3177	0
1.1173	40.0829	8.37555	-1.22303	59.3707	0
1.1180	31.4895	13.8583	0.606952	63.0315	0
1.1187	16.245	16.9193	2.13574	60.8971	0
1.1193	7.7105	16.5829	5.18419	58.1549	0
1.1200	13.8318	15.0693	7.62569	55.7098	0
1.1207	22.6606	14.4638	3.04845	45.6458	0
1.1213	28.4877	9.8892	-7.02331	32.8261	0
1.1220	41.6132	4.70914	-13.4305	24.2751	0
1.1227	56.5633	4.10368	-14.9548	14.819	0
1.1233	53.2084	4.10368	-17.702	1.99928	0
1.1240	39.1411	4.70914	-22.2793	-9.90186	0
1.1247	37.0222	8.37555	-28.0795	-21.4923	0
1.1253	39.7297	6.52553	-36.011	-32.1777	0
1.1260	31.4895	0.740008	-40.5928	-39.4994	0
1.1267	21.7778	-0.20182	-34.7925	-45.2946	0
1.1273	18.4228	-3.53186	-28.6865	-48.6583	0
1.1280	12.0072	-12.6811	-33.2683	-50.1847	0
1.1287	6.76876	-12.6811	-39.3698	-52.6298	0
1.1293	13.5375	-5.98734	-36.011	-50.4819	0
1.1300	19.8943	-7.19826	-29.9095	-44.0788	0
1.1307	19.3057	-9.35102	-29.6038	-37.6757	0
1.1313	25.1327	-3.83459	-30.521	-24.856	0
1.1320	38.8468	-0.20182	-28.3853	-10.5098	0
1.1327	44.615	-0.504551	-28.3853	-5.63312	0
1.1333	46.1453	2.85912	-31.128	1.08069	0
1.1340	51.9723	9.28374	-29.9095	18.1827	0
1.1347	56.2102	12.3111	-24.1092	30.9889	0
1.1353	58.3879	12.3111	-17.702	35.8791	0
1.1360	66.9225	15.6747	-12.819	43.8087	0
1.1367	74.221	21.4939	-10.0718	50.2253	0
1.1373	71.8077	21.7966	-5.80027	50.5225	0
1.1380	71.8077	15.0693	-0.305758	50.8332	0
1.1387	78.2234	7.73645	1.52423	52.3596	0
1.1393	81.8726	-1.41274	0	50.5225	0
1.1400	82.8143	-12.0756	-1.22303	44.4165	0
1.1407	83.9915	-14.5311	-1.22303	33.7447	0
1.1413	79.7537	-10.5619	-1.52879	19.0878	0
1.1420	74.5741	-8.10646	-3.05302	8.10521	0
1.1427	77.9291	-7.19826	-6.71755	0.783504	0
1.1433	81.5783	-5.07915	-9.15905	-9.90186	0
1.1440	78.2234	-3.53186	-11.2948	-24.856	0
1.1447	75.457	-3.22913	-14.9548	-39.4994	0
1.1453	75.7513	-5.38188	-19.8378	-49.5769	0
1.1460	74.5741	-9.35102	-26.2495	-55.98	0
1.1467	73.6324	-12.6811	-31.4337	-59.6408	0
1.1473	73.3381	-17.8948	-32.351	-63.9096	0
1.1480	67.2168	-22.7721	-34.181	-67.8811	0
1.1487	58.0936	-26.1358	-39.3698	-67.8811	0
1.1493	53.797	-30.1049	-40.287	-65.1389	0
1.1500	49.8534	-29.1631	-34.181	-60.8701	0
1.1507	46.4985	-22.1666	-26.8565	-49.5769	0
1.1513	52.8552	-22.7721	-18.6193	-35.8385	0
1.1520	63.5675	-28.2549	-13.1248	-29.1247	0
1.1527	66.6282	-23.3775	-10.6833	-22.1002	0
1.1533	66.6282	-16.3475	-3.66453	-7.76749	0
1.1540	70.5717	-15.4393	3.96573	5.05225	0
1.1547	74.8684	-12.6811	5.48995	12.6847	0
1.1553	76.0456	-8.40919	8.54297	23.0593	0
1.1560	72.6906	-7.19826	13.7317	34.3526	0
1.1567	69.3357	-6.29007	14.3432	37.7027	0
1.1573	73.0438	-5.68461	14.3432	37.4055	0
1.1580	82.1669	-5.38188	18.6147	38.6213	0
1.1587	90.4071	-0.807282	20.7505	40.4585	0
1.1593	91.9375	4.70914	19.8332	39.5399	0
1.1600	81.8726	12.9501	21.362	34.3526	0
1.1607	61.4486	23.613	18.9205	23.6672	0
1.1613	37.6108	27.8849	12.5087	11.7661	0
1.1620	19.6	26.9767	10.6787	0.783504	0
1.1627	12.8901	28.4903	9.76144	-8.98327	0
1.1633	10.7712	24.5212	3.04845	-18.4394	0
1.1640	2.23663	10.4947	-2.74726	-30.0433	0
1.1647	-7.82822	0.437278	-2.14031	-44.0788	0
1.1653	-11.5363	-5.68461	-1.22303	-54.1563	0
1.1660	-16.4216	-16.3475	-1.52879	-59.3436	0
1.1667	-24.3087	-24.2857	-4.883	-64.2203	0
1.1673	-27.0751	-25.5303	-11.9063	-67.5839	0
1.1680	-24.3087	-27.0439	-16.7847	-67.2732	0
1.1687	-23.7201	-26.4385	-15.2605	-65.1389	0
1.1693	-30.1357	-21.8639	-14.9548	-61.7752	0
1.1700	-40.7892	-20.0139	-19.532	-57.5065	0
1.1707	-41.1423	-20.0139	-21.3665	-51.4005	0
1.1713	-31.666	-16.9866	-18.925	-39.4994	0
1.1720	-25.839	-14.2283	-15.872	-25.1532	0
1.1727	-20.3651	-14.5311	-12.5133	-16.6157	0
1.1733	-6.0036	-15.4393	-7.63026	-8.67257	0
1.1740	0.412012	-13.6229	0.606952	6.26803	0
1.1747	-9.65285	-10.5619	6.40723	20.0064	0
1.1753	-17.8931	-10.5619	7.01874	29.1652	0
1.1760	-19.1291	-12.3783	7.01874	36.7976	0
1.1767	-25.2504	-10.5619	10.9845	41.985	0
1.1773	-31.666	-4.13732	16.1732	42.5929	0
1.1780	-28.0168	2.55639	18.6147	43.8087	0
1.1787	-24.3087	6.82826	19.8332	44.7272	0
1.1793	-27.6636	8.67828	22.5805	44.1194	0
1.1800	-34.3735	10.1919	25.3277	40.4585	0
1.1807	-41.7309	11.4029	24.7162	31.9075	0
1.1813	-45.0858	12.0083	22.8862	20.3171	0
1.1820	-39.9063	13.8583	21.0562	8.41591	0
1.1827	-39.9063	14.4638	17.0859	-1.95876	0
1.1833	-58.5057	12.0083	13.7317	-10.8205	0
1.1840	-82.9321	12.3111	11.596	-20.8844	0
1.1847	-92.0552	15.0693	6.10147	-33.0963	0
1.1853	-89.3477	10.1919	-0.305758	-43.4709	0
1.1860	-90.2306	2.85912	-3.35877	-49.8741	0
1.1867	-95.7633	1.95093	-7.02331	-55.0614	0
1.1873	-101.531	-0.20182	-10.989	-56.8986	0
1.1880	-103.65	-6.29007	-11.2948	-56.2907	0
1.1887	-99.4125	-5.68461	-13.7363	-58.1143	0
1.1893	-92.0552	0.134547	-17.0905	-57.1958	0
1.1900	-89.642	2.85912	-15.2605	-48.9555	0
1.1907	-85.051	2.55639	-8.85329	-39.8101	0
1.1913	-66.1573	2.85912	-2.74726	-29.4354	0
1.1920	-39.612	4.70914	1.52423	-15.0892	0
1.1927	-19.7766	6.52553	4.57724	-4.40383	0
1.1933	-3.29609	8.67828	8.84873	5.36295	0
1.1940	15.9507	12.0083	14.6444	19.0878	0
1.1947	37.9051	13.8583	19.8332	31.6103	0
1.1953	62.3315	11.1001	23.8035	41.0664	0
1.1960	83.9915	9.28374	29.2934	50.2253	0
1.1967	101.119	7.43372	34.1764	55.7098	0
1.1973	115.422	1.6482	38.1467	57.547	0
1.1980	125.193	-4.47369	42.4182	60.5999	0
1.1987	130.372	-8.40919	45.4712	59.6814	0
1.1993	130.372	-15.4393	45.1655	55.7098	0
1.2000	115.716	-23.3775	44.554	51.4411	0
1.2007	91.6432	-23.3775	43.6367	41.985	0
1.2013	79.7537	-19.1057	38.7537	27.3281	0
1.2020	79.4005	-17.8948	28.6865	17.2641	0
1.2027	71.5135	-16.9866	14.6444	9.94239	0
1.2033	54.3855	-13.3202	-2.4415	0.783504	0
1.2040	36.7279	-9.04829	-16.7847	-12.9548	0
1.2047	17.1868	-7.19826	-21.3665	-26.9903	0
1.2053	-1.41261	-5.68461	-19.2262	-36.1492	0
1.2060	-16.7159	-2.9264	-20.4493	-40.7287	0
1.2067	-32.5489	-3.53186	-25.0265	-45.916	0
1.2073	-48.4408	-5.38188	-25.9438	-49.5769	0
1.2080	-56.0924	-3.53186	-23.5023	-49.2662	0
1.2087	-53.3261	-2.0182	-23.5023	-48.0504	0
1.2093	-48.7351	-4.13732	-25.9438	-44.9974	0
1.2100	-50.854	-4.13732	-25.0265	-38.8915	0
1.2107	-55.445	-3.22913	-19.8378	-31.2591	0
1.2113	-54.5621	-9.04829	-15.5663	-19.3579	0
1.2120	-56.0924	-15.4393	-11.2948	-7.45679	0
1.2127	-69.218	-14.5311	-7.02331	-0.135087	0
1.2133	-81.4017	-9.04829	-4.883	9.94239	0
1.2140	-78.6354	-4.13732	-0.917274	24.8965	0
1.2147	-71.9255	-2.0182	4.87844	36.4869	0
1.2153	-74.6918	-3.22913	8.23721	44.4165	0
1.2160	-80.8131	-3.53186	11.596	52.6568	0
1.2167	-78.9297	-3.53186	14.6444	57.2363	0
1.2173	-65.5099	-7.19826	13.426	57.8442	0
1.2180	-45.3801	-8.10646	10.373	59.3707	0
1.2187	-27.0751	-6.29007	10.373	59.3707	0
1.2193	-10.5946	-8.40919	10.373	54.7912	0
1.2200	8.65225	-9.04829	7.01874	49.3067	0
1.2207	32.7255	-6.5928	2.13574	42.8901	0
1.2213	60.8012	-7.80373	-1.22303	30.9889	0
1.2220	90.1128	-6.29007	-1.83455	18.1827	0
1.2227	126.429	0.134547	-3.05302	10.8475	0
1.2233	171.573	-2.9264	-9.15905	4.44436	0
1.2240	205.182	-9.95648	-17.0905	-10.8205	0
1.2247	203.004	-6.5928	-21.6677	-28.2061	0
1.2253	180.461	-0.807282	-22.8908	-37.6757	0
1.2260	163.981	-3.53186	-24.415	-42.863	0
1.2267	148.089	-9.95648	-27.7738	-49.8741	0
1.2273	123.368	-15.4393	-32.0453	-52.6298	0
1.2280	102.297	-18.1975	-34.181	-48.6583	0
1.2287	92.5261	-18.5002	-31.4337	-46.8211	0
1.2293	87.9939	-19.7111	-25.638	-48.9555	0
1.2300	85.8161	-19.7111	-19.8378	-44.9974	0
1.2307	81.8726	-16.6502	-17.702	-33.3935	0
1.2313	75.457	-16.0447	-19.8378	-22.7216	0
1.2320	73.6324	-14.2283	-22.585	-13.8734	0
1.2327	69.6888	-6.89553	-22.2793	-3.79594	0
1.2333	47.3813	-2.62367	-18.3135	7.49732	0
1.2340	15.6564	-2.62367	-13.1248	18.1827	0
1.2347	-6.29789	-0.807282	-7.93602	29.7731	0
1.2353	-15.4799	-0.20182	-3.66453	41.0664	0
1.2360	-24.3087	-4.13732	0.606952	49.6039	0
1.2367	-45.0858	-5.68461	4.57724	52.6568	0
1.2373	-74.0444	-2.0182	8.54297	52.049	0
1.2380	-94.5273	0.437278	12.5087	52.9675	0
1.2387	-99.7068	-0.807282	14.9502	56.0205	0
1.2393	-96.6462	-1.41274	14.3432	55.7098	0
1.2400	-90.5248	3.16185	15.8675	48.996	0
1.2407	-90.2306	8.98101	18.9205	38.3241	0
1.2413	-99.4125	10.4947	19.8332	26.7202	0
1.2420	-106.417	9.28374	19.8332	15.7376	0
1.2427	-104.004	7.13099	18.0032	6.26803	0
1.2433	-97.8822	4.70914	13.426	-2.58016	0
1.2440	-92.0552	5.61734	10.373	-13.5627	0
1.2447	-88.4059	5.92007	8.54297	-25.7746	0
1.2453	-82.9321	2.55639	3.35421	-36.4464	0
1.2460	-71.0426	1.95093	0.606952	-45.6053	0
1.2467	-53.9147	4.70914	1.52423	-49.8741	0
1.2473	-38.9645	0.134547	0.301194	-49.5769	0
1.2480	-28.0168	-6.5928	-0.305758	-50.7926	0
1.2487	-19.7766	-4.47369	5.18419	-53.2377	0
1.2493	-9.65285	-0.807282	8.84873	-51.7112	0
1.2500	7.7105	-1.71547	7.31994	-47.7397	0
1.2507	26.0156	-2.0182	9.46024	-38.8915	0
1.2513	33.3729	-1.41274	17.3917	-23.6267	0
1.2520	26.0156	-0.807282	25.6335	-11.1176	0
1.2527	18.0697	0.134547	33.5649	-5.93031	0
1.2533	25.1327	-0.20182	43.3309	3.22857	0
1.2540	41.9075	1.04274	53.0969	19.0878	0
1.2547	57.7405	6.52553	60.1157	31.9075	0
1.2553	71.2192	11.1001	65.9159	41.985	0
1.2560	72.102	11.7056	73.5462	49.9146	0
1.2567	51.678	12.0083	79.3419	52.9675	0
1.2573	30.018	9.8892	78.1234	53.2782	0
1.2580	20.2474	8.37555	73.2404	56.3177	0
1.2587	11.0655	14.1611	72.3232	58.4656	0
1.2593	3.11952	15.6747	72.0174	56.6284	0
1.2600	2.23663	9.28374	68.3574	52.049	0
1.2607	-5.12072	12.3111	67.1344	43.8087	0
1.2613	-25.2504	25.1603	67.1344	29.4624	0
1.2620	-39.612	29.0958	64.086	16.0348	0
1.2627	-37.4342	28.1876	61.0329	7.18662	0
1.2633	-28.8997	35.2177	56.4557	-2.87735	0
1.2640	-17.8931	40.7005	46.6897	-16.6157	0
1.2647	-2.35435	37.3368	37.2295	-28.5168	0
1.2653	12.3015	35.2177	33.8707	-37.6757	0
1.2660	25.1327	34.6122	28.6865	-44.9974	0
1.2667	44.9681	27.5821	22.5805	-49.2662	0
1.2673	66.3339	19.0384	22.5805	-52.3191	0
1.2680	77.2816	16.5829	20.7505	-55.0614	0
1.2687	87.3465	14.7665	14.3432	-53.5349	0
1.2693	107.182	8.37555	10.9845	-49.5769	0
1.2700	123.957	5.01188	10.373	-47.4425	0
1.2707	128.548	7.13099	7.93145	-40.1073	0
1.2713	138.966	4.70914	8.54297	-24.2481	0
1.2720	161.214	-1.41274	11.596	-12.6441	0
1.2727	174.046	0.740008	13.7317	-8.37538	0
1.2733	179.519	7.43372	15.256	1.99928	0
1.2740	196.294	8.37555	17.6975	19.3985	0
1.2747	215.835	8.67828	21.362	30.9889	0
1.2753	223.781	14.4638	25.9392	37.0948	0
1.2760	225.312	18.4329	28.6865	44.7272	0
1.2767	221.015	15.9775	29.2934	48.996	0
1.2773	213.716	15.0693	29.905	48.3881	0
1.2780	213.422	18.7357	28.9877	49.9146	0
1.2787	219.19	21.7966	25.9392	49.9146	0
1.2793	221.662	20.8548	24.7162	45.3351	0
1.2800	217.66	20.8548	23.4977	41.985	0
1.2807	208.537	22.4021	18.0032	36.4869	0
1.2813	198.119	20.5521	9.76144	21.5328	0
1.2820	186.524	17.5247	2.13574	6.88943	0
1.2827	170.985	18.1302	-6.41179	-0.135087	0
1.2833	158.448	16.5829	-14.042	-9.29397	0
1.2840	147.5	12.9501	-20.4493	-25.1532	0
1.2847	130.372	16.2802	-24.1092	-39.8101	0
1.2853	123.957	22.4021	-24.7208	-47.7397	0
1.2860	139.554	25.1603	-23.808	-51.4005	0
1.2867	150.208	25.7657	-26.2495	-55.98	0
1.2873	145.028	23.3103	-32.351	-60.5594	0
1.2880	138.318	19.3411	-38.7582	-61.478	0
1.2887	129.195	18.4329	-39.9813	-59.6408	0
1.2893	113.303	19.6439	-38.7582	-57.8172	0
1.2900	97.4113	19.9466	-37.234	-54.1563	0
1.2907	84.639	18.7357	-33.8752	-44.0788	0
1.2913	81.284	15.0693	-28.6865	-30.3405	0
1.2920	92.2318	11.7056	-25.638	-19.6686	0
1.2927	106.299	12.3111	-21.3665	-11.4283	0
1.2933	114.245	13.8583	-13.4305	-0.445786	0
1.2940	118.483	17.222	-10.3775	11.7661	0
1.2947	120.602	22.4021	-11.2948	21.8435	0
1.2953	121.838	20.2493	-8.54753	33.434	0
1.2960	120.307	14.4638	-1.52879	43.2008	0
1.2967	113.303	16.2802	4.27148	45.6458	0
1.2973	107.182	19.0384	5.79571	45.6458	0
1.2980	104.121	14.7665	3.65997	48.3881	0
1.2987	96.5285	8.98101	4.27148	48.3881	0
1.2993	88.5825	3.76732	7.93145	46.2537	0
1.3000	89.8186	-0.807282	9.15448	43.8087	0
1.3007	98.3531	-2.62367	7.93145	33.434	0
1.3013	108.124	-5.68461	6.40723	18.7906	0
1.3020	109.36	-6.29007	3.65997	10.2396	0
1.3027	96.8227	-2.62367	1.21847	2.60718	0
1.3033	80.3423	-1.11001	0.91271	-9.59116	0
1.3040	69.0414	-0.807282	-0.917274	-20.5872	0
1.3047	57.1519	-0.504551	-4.27605	-29.7326	0
1.3053	38.8468	-3.83459	-7.02331	-39.4994	0
1.3060	21.1303	-4.47369	-11.2948	-47.7397	0
1.3067	11.654	-1.71547	-17.702	-52.927	0
1.3073	7.41621	-6.5928	-20.755	-55.3721	0
1.3080	-1.41261	-13.6229	-22.8908	-55.98	0
1.3087	-10.3003	-8.10646	-28.3853	-55.6828	0
1.3093	-12.4192	-0.807282	-32.9625	-52.6298	0
1.3100	-14.2438	-2.0182	-29.6038	-45.916	0
1.3107	-19.1291	-3.22913	-22.2793	-36.7571	0
1.3113	-19.1291	0.134547	-18.0078	-25.1532	0
1.3120	-15.7742	2.85912	-14.042	-12.3469	0
1.3127	-13.361	4.40641	-10.989	-3.48524	0
1.3133	-8.76996	5.31461	-9.766	5.05225	0
1.3140	-4.17898	5.61734	-9.15905	19.0878	0
1.3147	0.412012	6.52553	-5.80027	32.8261	0
1.3153	6.18018	7.43372	-3.05302	42.2822	0
1.3160	5.59159	8.98101	-1.52879	51.4411	0
1.3167	-2.64865	9.28374	1.52423	56.6284	0
1.3173	-7.53393	4.70914	3.65997	54.7912	0
1.3180	-10.3003	2.85912	3.35421	53.8861	0
1.3187	-13.361	6.52553	7.31994	57.547	0
1.3193	-11.8306	5.61734	14.3432	56.6284	0
1.3200	-12.4192	-1.11001	12.8145	50.2253	0
1.3207	-23.4258	0.134547	5.18419	41.3636	0
1.3213	-36.257	4.40641	1.82998	28.8545	0
1.3220	-45.3801	4.70914	0.606952	15.7376	0
1.3227	-55.1507	6.52553	-3.97029	8.41591	0
1.3233	-60.9777	10.7974	-10.3775	-0.135087	0
1.3240	-64.627	10.7974	-17.702	-16.0078	0
1.3247	-73.4558	9.8892	-26.8565	-28.5168	0
1.3253	-79.2828	8.37555	-34.7925	-34.9199	0
1.3260	-75.9279	5.92007	-42.4228	-42.2416	0
1.3267	-75.2804	7.73645	-50.66	-48.3476	0
1.3273	-79.5771	8.37555	-55.543	-49.2662	0
1.3280	-79.8714	3.16185	-58.2902	-51.1033	0
1.3287	-81.1074	0.134547	-62.5617	-53.5349	0
1.3293	-88.4059	0.437278	-63.1732	-51.4005	0
1.3300	-93.2912	1.34547	-60.1202	-45.6053	0
1.3307	-90.2306	4.70914	-56.4603	-36.7571	0
1.3313	-84.4624	5.61734	-51.883	-23.6267	0
1.3320	-81.1074	0.740008	-45.4712	-12.6441	0
1.3327	-82.2846	2.25366	-39.6755	-5.63312	0
[truncated: 40,120 more rows]
