# Supplementary material for: Identification of Haptic Based Guiding Using Hard Reins
Source: PLoS One. 2015 Jul 22;10(7):e0132020. doi: 10.1371/journal.pone.0132020 (PMC4511788; doi:10.1371/journal.pone.0132020)
Supplement: S3 File — (ZIP) [file pone.0132020.s003.zip › EMGData1/Subject3/T12/t12.txt]

0.0000	5.02161	-20.2558	-5.95549	12.5481	0
0.0007	8.97669	-14.179	-7.47898	12.2402	0
0.0013	14.4871	-10.1893	-7.13274	14.0723	0
0.0020	21.1974	-12.9514	-8.37923	14.9961	0
0.0027	23.0194	-10.4962	-9.55648	17.1362	0
0.0033	24.8414	-7.4885	-9.27948	18.953	0
0.0040	32.4849	-9.26855	-9.27948	14.3803	0
0.0047	35.2402	-9.26855	-10.1797	11.3318	0
0.0053	26.9745	-9.26855	-9.55648	15.9045	0
0.0060	18.7533	-11.7238	-5.60924	16.5204	0
0.0067	15.1093	-12.0307	-2.56224	11.9476	0
0.0073	13.2428	-10.1893	-4.08574	12.2402	0
0.0080	13.2428	-9.26855	-4.98599	13.1639	0
0.0087	17.5534	-9.57546	-1.31575	11.6397	0
0.0093	23.3305	-12.0307	2.28525	14.0723	0
0.0100	25.4636	-13.2583	3.80874	16.2124	0
0.0107	24.2637	-12.6445	5.05524	14.9961	0
0.0113	26.0857	-16.6343	6.30174	14.9961	0
0.0120	28.8409	-20.8696	6.30174	13.4719	0
0.0127	25.7747	-16.6343	5.05524	10.1155	0
0.0133	25.7747	-11.11	5.95549	11.9476	0
0.0140	33.1071	-11.11	7.82523	14.0723	0
0.0147	36.44	-10.8031	6.92499	11.6397	0
0.0153	35.2402	-9.26855	5.05524	13.1639	0
0.0160	34.3069	-9.57546	6.92499	16.2124	0
0.0167	31.5517	-11.7238	9.00248	14.3803	0
0.0173	30.6629	-13.2583	9.97198	10.408	0
0.0180	27.9077	-12.6445	11.4955	8.59121	0
0.0187	20.2642	-10.4962	10.249	9.19167	0
0.0193	19.6865	-11.4169	6.92499	11.6397	0
0.0200	25.1525	-12.0307	5.33224	12.856	0
0.0207	22.3973	-11.4169	4.43199	11.3318	0
0.0213	22.3973	-13.5652	3.25474	9.4996	0
0.0220	33.4182	-12.9514	4.43199	8.59121	0
0.0227	40.7506	-10.4962	4.15499	10.408	0
0.0233	40.7506	-17.555	1.108	13.1639	0
0.0240	38.3065	-25.7801	0.484749	12.2402	0
0.0247	29.7297	-22.4041	1.385	7.97535	0
0.0253	25.7747	-16.3274	1.73125	7.05157	0
0.0260	30.3519	-13.8721	4.77824	8.59121	0
0.0267	26.9745	-11.11	4.77824	9.19167	0
0.0273	16.9313	-12.0307	1.73125	7.97535	0
0.0280	12.3541	-13.5652	4.15499	7.66742	0
0.0287	3.19961	-9.26855	6.92499	8.59121	0
0.0293	-8.39898	-8.34784	4.77824	8.88374	0
0.0300	-6.88805	-12.3376	7.20199	7.97535	0
0.0307	-3.19961	-12.0307	13.296	7.66742	0
0.0313	-9.3322	-10.1893	13.573	7.05157	0
0.0320	-12.6651	-9.57546	12.6727	5.52732	0
0.0327	-6.57698	-8.34784	14.1962	5.23479	0
0.0333	1.06654	-10.1893	11.4955	4.61893	0
0.0340	6.26591	-13.5652	7.47898	3.09468	0
0.0347	8.39898	-13.2583	9.97198	4.92686	0
0.0353	9.59883	-15.7136	9.62573	7.97535	0
0.0360	11.4208	-20.5627	0.761748	7.35949	0
0.0367	8.39898	-17.2481	-3.80874	5.83525	0
0.0373	0.133317	-12.0307	0.484749	5.83525	0
0.0380	-5.33269	-12.0307	1.385	4.92686	0
0.0387	-5.95483	-10.8031	-1.662	4.61893	0
0.0393	-5.06605	-8.96165	-0.415499	6.14318	0
0.0400	-10.8431	-12.0307	1.385	6.4511	0
0.0407	-24.2637	-13.5652	0.484749	4.92686	0
0.0413	-27.9522	-10.1893	2.63149	4.00307	0
0.0420	-12.3541	-6.87469	6.92499	3.09468	0
0.0427	7.15469	-5.64707	6.30174	2.1709	0
0.0433	12.043	-6.87469	4.15499	1.26251	0
0.0440	7.77683	-8.65474	3.53174	0.0461893	0
0.0447	5.33269	-9.57546	2.28525	1.86297	0
0.0453	5.02161	-10.8031	1.385	4.61893	0
0.0460	1.06654	-10.1893	2.28525	3.09468	0
0.0467	-3.51068	-8.96165	2.28525	1.26251	0
0.0473	-5.33269	-12.6445	2.28525	2.47883	0
0.0480	-6.88805	-18.4757	2.90849	4.00307	0
0.0487	-7.77683	-15.7136	2.28525	2.47883	0
0.0493	-10.8431	-8.34784	-0.761748	0.64665	0
0.0500	-20.3086	-7.18159	-3.46249	0.338721	0
0.0507	-29.7742	-7.18159	-4.98599	0.338721	0
0.0513	-31.5962	-4.72635	-4.70899	0.64665	0
0.0520	-35.2402	-3.49873	-2.28525	0.954579	0
0.0527	-48.9718	-2.88491	-0.761748	1.26251	0
0.0533	-59.3706	-1.65729	-2.28525	0.64665	0
0.0540	-59.9927	-0.736574	-3.46249	-0.261739	0
0.0547	-58.1263	-0.736574	-1.939	0.338721	0
0.0553	-59.6816	0.184143	-1.31575	1.86297	0
0.0560	-63.0146	1.71867	-1.939	1.26251	0
0.0567	-65.4587	1.71867	-1.03875	-1.49345	0
0.0573	-62.7035	-0.736574	-0.761748	-0.877596	0
0.0580	-60.8815	-0.736574	-0.415499	3.40261	0
0.0587	-64.2589	1.41177	2.63149	4.00307	0
0.0593	-67.0141	-2.88491	4.77824	1.26251	0
0.0600	-67.0141	-9.26855	2.90849	1.57044	0
0.0607	-70.6581	-5.34016	2.63149	1.26251	0
0.0613	-76.7462	1.71867	5.67849	-0.569668	0
0.0620	-74.0355	2.02558	7.47898	1.26251	0
0.0627	-60.3038	0.797955	8.72548	3.40261	0
0.0633	-49.9051	3.49873	10.526	1.26251	0
0.0640	-48.9718	6.26088	8.72548	-0.261739	0
0.0647	-47.1498	5.03325	7.82523	1.57044	0
0.0653	-43.5058	2.88491	10.526	2.1709	0
0.0660	-47.4609	2.88491	12.3957	1.26251	0
0.0667	-52.3492	3.49873	11.4955	0.954579	0
0.0673	-51.7271	2.88491	13.573	0.338721	0
0.0680	-51.1493	4.41944	16.066	-1.49345	0
0.0687	-43.5058	5.03325	14.1962	-2.70977	0
0.0693	-23.3749	0.797955	12.6727	-0.877596	0
0.0700	-9.64327	-1.04348	14.5425	2.1709	0
0.0707	-10.221	1.10486	16.066	2.78675	0
0.0713	-11.7763	-1.9642	15.4427	2.47883	0
0.0720	-12.9762	-6.56778	15.0965	1.26251	0
0.0727	-14.2205	-3.80563	15.0965	-1.49345	0
0.0733	-9.02113	-0.122762	15.7197	-2.70977	0
0.0740	-3.82176	1.10486	16.066	-0.877596	0
0.0747	-6.88805	2.88491	16.066	0.64665	0
0.0753	-11.4653	2.63939	14.5425	0.64665	0
0.0760	-7.77683	-0.122762	14.8195	-0.569668	0
0.0767	-1.37761	0.184143	17.2432	-0.261739	0
0.0773	-5.06605	1.71867	17.8665	2.47883	0
0.0780	-21.5085	0.797955	15.0965	2.78675	0
0.0787	-38.9286	-0.122762	13.9192	1.26251	0
0.0793	-49.9051	0.491049	16.9662	1.57044	0
0.0800	-51.1493	2.33248	18.2127	1.26251	0
0.0807	-44.7057	1.10486	16.343	-1.49345	0
0.0813	-38.3065	-1.65729	15.4427	-0.569668	0
0.0820	-31.2851	-0.736574	15.7197	0.64665	0
0.0827	-17.8645	-0.122762	14.1962	-1.18553	0
0.0833	-11.4653	-5.64707	13.296	-2.09391	0
0.0840	-20.3086	-8.96165	12.6727	-1.49345	0
0.0847	-24.2637	-5.34016	12.3957	-1.78599	0
0.0853	-18.4866	-2.57801	13.296	-3.61816	0
0.0860	-19.0644	-1.65729	13.019	-5.45034	0
0.0867	-22.1306	0.797955	8.72548	-5.14241	0
0.0873	-17.2424	0.797955	6.30174	-3.31023	0
0.0880	-16.9313	0.797955	5.95549	-3.31023	0
0.0887	-20.6197	0.797955	4.15499	-5.14241	0
0.0893	-16.0425	-1.04348	3.80874	-6.06619	0
0.0900	-8.71005	-1.65729	3.25474	-6.06619	0
0.0907	-3.51068	-0.122762	-1.939	-4.54195	0
0.0913	5.64376	-0.122762	-4.08574	-3.31023	0
0.0920	13.865	-0.429668	-0.415499	-4.84988	0
0.0927	16.9313	-1.9642	-1.03875	-4.23402	0
0.0933	26.3968	-5.34016	-3.18549	-2.09391	0
0.0940	40.4395	-4.41944	0.484749	-5.45034	0
0.0947	45.3278	-2.88491	2.90849	-7.89837	0
0.0953	41.3283	-9.88237	0.484749	-3.92609	0
0.0960	35.5512	-16.0205	-1.31575	-4.23402	0
0.0967	27.9077	-10.1893	-4.43199	-7.89837	0
0.0973	22.3973	-4.11254	-6.50949	-6.37412	0
0.0980	22.7084	-6.26088	-3.46249	-3.92609	0
0.0987	19.0644	-7.4885	-1.662	-6.06619	0
0.0993	5.95483	-4.41944	-3.18549	-7.89837	0
0.1000	-1.37761	-3.49873	-3.18549	-6.97458	0
0.1007	5.33269	-4.72635	-3.18549	-4.23402	0
0.1013	14.1761	-3.19182	-3.80874	-4.23402	0
0.1020	18.7533	-0.736574	-3.80874	-6.97458	0
0.1027	20.5753	-1.04348	-4.08574	-6.06619	0
0.1033	16.6202	-2.88491	-4.08574	-2.09391	0
0.1040	10.221	-3.49873	-2.28525	-0.569668	0
0.1047	9.59883	-4.72635	-2.56224	0.64665	0
0.1053	9.59883	-7.4885	-5.95549	3.40261	0
0.1060	10.5321	-8.34784	-7.13274	2.1709	0
0.1067	25.4636	-7.4885	-7.13274	1.26251	0
0.1073	43.4614	-12.9514	-8.65623	5.23479	0
0.1080	42.5726	-20.2558	-11.1492	4.61893	0
0.1087	29.7297	-18.4757	-11.1492	-0.569668	0
0.1093	21.8196	-11.4169	-10.526	0.954579	0
0.1100	18.4422	-8.96165	-11.4262	4.92686	0
0.1107	16.9313	-9.57546	-12.0495	3.69514	0
0.1113	28.5299	-9.26855	-10.803	3.40261	0
0.1120	48.9718	-8.34784	-10.526	5.83525	0
0.1127	61.4592	-8.34784	-13.2267	4.00307	0
0.1133	68.2139	-11.11	-16.2737	1.26251	0
0.1140	82.8344	-12.9514	-15.0965	1.86297	0
0.1147	97.4993	-12.0307	-10.1797	2.78675	0
0.1153	101.454	-12.0307	-7.13274	3.09468	0
0.1160	103.898	-13.5652	-7.75598	2.1709	0
0.1167	109.987	-12.9514	-8.37923	1.86297	0
0.1173	110.609	-13.2583	-6.85574	2.47883	0
0.1180	107.854	-15.7136	-3.46249	2.78675	0
0.1187	111.231	-15.4067	-1.662	3.09468	0
0.1193	120.385	-17.2481	-3.18549	4.92686	0
0.1200	128.296	-21.4834	-5.33224	5.23479	0
0.1207	133.495	-19.9489	-6.23249	3.09468	0
0.1213	135.628	-14.7929	-6.85574	4.311	0
0.1220	130.74	-12.9514	-4.70899	7.05157	0
0.1227	120.074	-11.4169	-1.662	5.83525	0
0.1233	114.875	-10.1893	-2.28525	4.92686	0
0.1240	114.875	-9.26855	-3.18549	7.35949	0
0.1247	106.343	-8.10231	-2.56224	6.75903	0
0.1253	93.8108	-9.26855	-2.90849	4.92686	0
0.1260	91.1001	-11.11	-3.46249	4.92686	0
0.1267	89.2336	-9.26855	-1.31575	5.83525	0
0.1273	77.0573	-8.34784	0.761748	4.92686	0
0.1280	63.3256	-8.65474	1.73125	3.09468	0
0.1287	52.3048	-6.56778	1.385	2.1709	0
0.1293	39.8174	-9.26855	0.484749	3.09468	0
0.1300	34.3069	-13.8721	1.385	1.86297	0
0.1307	38.5731	-10.4962	5.67849	1.57044	0
0.1313	37.0622	-9.57546	9.62573	4.311	0
0.1320	26.3968	-16.6343	10.8722	3.40261	0
0.1327	15.9981	-15.4067	9.62573	-0.569668	0
0.1333	6.84361	-8.65474	8.72548	-0.569668	0
0.1340	-2.31083	-10.1893	9.62573	0.954579	0
0.1347	-8.39898	-10.8031	9.34873	-0.569668	0
0.1353	-9.3322	-6.87469	5.05524	0.0461893	0
0.1360	-8.08791	-7.18159	3.25474	3.09468	0
0.1367	-12.0874	-9.26855	4.15499	3.09468	0
0.1373	-22.4417	-10.1893	3.80874	0.0461893	0
0.1380	-28.8409	-12.3376	3.80874	0.64665	0
0.1387	-29.4631	-12.0307	5.67849	4.311	0
0.1393	-38.3065	-9.26855	6.30174	4.311	0
0.1400	-51.7271	-7.79541	5.95549	1.57044	0
0.1407	-55.4155	-9.57546	5.95549	2.1709	0
0.1413	-57.2375	-14.7929	4.77824	4.311	0
0.1420	-65.4587	-18.7826	3.25474	3.69514	0
0.1427	-70.9692	-16.9412	4.15499	5.52732	0
0.1433	-72.4801	-17.555	4.43199	8.28328	0
0.1440	-75.5464	-25.4732	4.77824	5.83525	0
0.1447	-77.3684	-27.3146	7.20199	1.57044	0
0.1453	-71.5913	-20.8696	9.62573	1.57044	0
0.1460	-62.7035	-17.8619	7.82523	3.09468	0
0.1467	-57.5486	-19.3351	4.43199	4.00307	0
0.1473	-56.3043	-20.5627	4.15499	4.92686	0
0.1480	-54.4823	-20.2558	1.73125	4.00307	0
0.1487	-49.594	-18.4757	-1.662	3.09468	0
0.1493	-47.1498	-17.2481	-2.28525	3.09468	0
0.1500	-48.0831	-17.555	-0.415499	3.09468	0
0.1507	-47.1498	-17.555	-0.761748	3.69514	0
0.1513	-44.3946	-16.3274	-0.1385	5.52732	0
0.1520	-40.7506	-14.7929	1.385	5.23479	0
0.1527	-34.6625	-16.3274	0.484749	5.23479	0
0.1533	-29.7742	-20.2558	-1.03875	6.75903	0
0.1540	-27.6411	-20.8696	-1.31575	6.4511	0
0.1547	-23.3749	-17.8619	-2.28525	6.75903	0
0.1553	-15.7314	-22.4041	-2.56224	8.59121	0
0.1560	-7.77683	-30.6292	-2.28525	6.4511	0
0.1567	-0.48883	-29.7699	-3.46249	3.09468	0
0.1573	1.37761	-22.4041	-6.23249	4.92686	0
0.1580	1.68868	-18.4757	-7.13274	7.97535	0
0.1587	8.97669	-18.1688	-4.98599	7.66742	0
0.1593	19.0644	-19.9489	-1.939	6.75903	0
0.1600	21.5085	-19.3351	-1.31575	6.4511	0
0.1607	21.1974	-15.7136	-2.56224	5.23479	0
0.1613	22.1306	-15.7136	-1.31575	4.92686	0
0.1620	20.8864	-17.555	1.108	5.52732	0
0.1627	18.4422	-13.8721	2.28525	5.83525	0
0.1633	15.4204	-10.4962	4.77824	6.14318	0
0.1640	11.4208	-10.8031	6.57874	7.05157	0
0.1647	6.84361	-8.96165	5.05524	7.66742	0
0.1653	-0.48883	-7.4885	5.67849	5.83525	0
0.1660	-9.3322	-8.65474	8.72548	4.92686	0
0.1667	-12.9762	-8.65474	7.82523	6.75903	0
0.1673	-14.2205	-10.4962	3.25474	7.66742	0
0.1680	-21.2419	-14.179	0.20775	5.52732	0
0.1687	-28.8409	-11.4169	-1.03875	4.00307	0
0.1693	-33.4182	-5.03325	-1.31575	4.92686	0
0.1700	-37.4177	-3.19182	-0.761748	5.23479	0
0.1707	-39.8174	-4.11254	-1.03875	5.83525	0
0.1713	-40.4395	-3.19182	-3.18549	6.75903	0
0.1720	-46.8388	-2.2711	-3.18549	5.83525	0
0.1727	-54.1712	-2.57801	0.761748	6.14318	0
0.1733	-52.9713	-3.80563	2.90849	8.59121	0
0.1740	-49.9051	-3.49873	-0.1385	8.59121	0
0.1747	-52.0381	-1.35039	-0.1385	5.52732	0
0.1753	-52.9713	-1.9642	3.80874	4.00307	0
0.1760	-50.5272	-2.2711	3.25474	5.52732	0
0.1767	-49.9051	-0.736574	1.108	7.05157	0
0.1773	-50.8383	-4.11254	2.63149	7.97535	0
0.1780	-51.7271	-8.10231	3.25474	8.88374	0
0.1787	-55.4155	-5.95397	1.385	7.97535	0
0.1793	-59.0595	-8.65474	2.00825	4.61893	0
0.1800	-62.1258	-15.7136	2.90849	3.69514	0
0.1807	-68.2139	-11.11	1.73125	5.83525	0
0.1813	-72.7912	-2.88491	2.63149	5.23479	0
0.1820	-72.7912	-2.57801	5.67849	2.78675	0
0.1827	-73.1022	-3.19182	7.82523	3.09468	0
0.1833	-73.7244	-1.9642	8.72548	2.47883	0
0.1840	-70.9692	-2.2711	10.526	-0.569668	0
0.1847	-72.169	-1.35039	12.0495	-0.569668	0
0.1853	-78.3016	-0.429668	13.573	1.26251	0
0.1860	-80.1236	-1.65729	14.1962	3.09468	0
0.1867	-81.0568	0.491049	15.0965	5.83525	0
0.1873	-85.634	4.11254	17.8665	5.83525	0
0.1880	-88.3448	3.49873	19.113	2.1709	0
0.1887	-88.3448	1.71867	15.4427	3.09468	0
0.1893	-90.789	-0.122762	11.7725	5.52732	0
0.1900	-93.8553	-1.35039	13.573	1.86297	0
0.1907	-96.6105	-0.429668	15.4427	1.26251	0
0.1913	-98.1214	-1.9642	11.1492	6.4511	0
0.1920	-95.0551	-8.34784	5.95549	4.00307	0
0.1927	-90.2113	-8.10231	3.80874	-1.49345	0
0.1933	-88.6559	1.41177	1.385	0.64665	0
0.1940	-85.0119	6.26088	-0.415499	2.47883	0
0.1947	-76.1685	4.72635	1.73125	-0.569668	0
0.1953	-67.0141	4.11254	3.80874	0.0461893	0
0.1960	-60.8815	5.03325	2.90849	1.26251	0
0.1967	-55.4155	4.41944	-0.415499	-1.18553	0
0.1973	-48.9718	5.64707	-3.46249	-1.18553	0
0.1980	-41.6838	9.94375	-2.28525	1.26251	0
0.1987	-38.3065	11.4783	0.761748	1.26251	0
0.1993	-40.7506	8.40922	1.108	1.26251	0
0.2000	-43.5058	9.02303	0.20775	1.26251	0
0.2007	-41.0617	12.7059	-0.761748	-0.877596	0
0.2013	-37.6843	10.8645	-4.98599	0.338721	0
0.2020	-34.0403	9.02303	-7.75598	3.69514	0
0.2027	-27.0189	11.7852	-4.98599	2.1709	0
0.2033	-19.6865	9.63684	-2.28525	-1.18553	0
0.2040	-16.9313	3.49873	-4.70899	0.338721	0
0.2047	-15.4204	4.41944	-6.50949	1.26251	0
0.2053	-12.9762	9.02303	-4.98599	-0.569668	0
0.2060	-12.3541	10.8645	-4.08574	0.0461893	0
0.2067	-13.5983	11.7852	-5.60924	1.86297	0
0.2073	-12.0874	9.94375	-6.50949	2.78675	0
0.2080	-10.221	8.10231	-4.08574	4.00307	0
0.2087	-10.221	9.02303	-2.28525	3.09468	0
0.2093	-5.33269	8.10231	-0.761748	1.26251	0
0.2100	4.08839	5.34016	1.73125	1.57044	0
0.2107	13.2428	7.79541	2.00825	0.954579	0
0.2113	20.8864	9.94375	-0.1385	-0.569668	0
0.2120	24.2637	7.4885	-1.662	0.954579	0
0.2127	22.1306	4.11254	-2.56224	2.1709	0
0.2133	19.3754	0.797955	-4.08574	0.338721	0
0.2140	17.2424	0.491049	-4.98599	0.338721	0
0.2147	13.5539	4.41944	-4.70899	3.69514	0
0.2153	11.4208	2.63939	-3.18549	4.92686	0
0.2160	14.1761	-4.41944	-4.08574	5.23479	0
0.2167	18.4422	-3.80563	-8.03298	4.00307	0
0.2173	21.5085	3.49873	-8.65623	1.26251	0
0.2180	24.2637	5.03325	-6.50949	1.26251	0
0.2187	28.8409	2.02558	-8.03298	4.92686	0
0.2193	32.1739	2.02558	-11.1492	4.00307	0
0.2200	28.8409	2.63939	-12.3265	0.954579	0
0.2207	23.9526	-0.122762	-15.0965	3.09468	0
0.2213	23.9526	-0.122762	-19.3207	5.52732	0
0.2220	24.8414	1.41177	-21.4675	4.00307	0
0.2227	23.3305	0.184143	-20.5672	4.61893	0
0.2233	21.5085	2.63939	-19.667	7.05157	0
0.2240	22.3973	6.56778	-20.5672	5.52732	0
0.2247	27.9077	1.10486	-20.5672	4.00307	0
0.2253	34.3069	8.10231	-19.667	7.05157	0
0.2260	36.1734	50.2098	-21.1905	8.28328	0
0.2267	36.7511	90.4758	-21.4675	5.83525	0
0.2273	39.8174	92.3173	-20.5672	6.14318	0
0.2280	41.3283	85.0129	-22.714	8.28328	0
0.2287	41.0172	92.3173	-25.1377	7.66742	0
0.2293	39.5063	95.6932	-24.5145	4.311	0
0.2300	37.0622	89.862	-25.4839	2.1709	0
0.2307	37.9954	85.9336	-27.5614	4.311	0
0.2313	40.7506	81.33	-26.6612	7.35949	0
0.2320	42.5726	75.2533	-27.0074	5.23479	0
0.2327	45.9055	69.4221	-29.4312	2.1709	0
0.2333	48.9718	60.5832	-28.5309	4.00307	0
0.2340	50.1717	52.0512	-25.4839	5.83525	0
0.2347	53.5491	48.3684	-22.991	3.09468	0
0.2353	57.1931	42.9054	-21.4675	3.09468	0
0.2360	55.3711	34.9873	-23.3372	6.4511	0
0.2367	52.9269	31.6113	-24.8607	5.52732	0
0.2373	53.5491	28.8491	-20.9135	2.78675	0
0.2380	52.9269	23.6931	-15.7197	6.4511	0
0.2387	51.7271	19.0895	-12.6727	11.0238	0
0.2393	54.4823	10.8645	-10.526	8.88374	0
0.2400	57.5041	0.797955	-10.1797	5.52732	0
0.2407	57.1931	-1.04348	-12.6727	4.92686	0
0.2413	57.5041	1.10486	-15.7197	5.23479	0
0.2420	59.6372	-1.9642	-19.0437	6.4511	0
0.2427	61.4592	-5.95397	-20.5672	7.97535	0
0.2433	63.9034	-7.4885	-19.667	8.28328	0
0.2440	63.6367	-10.1893	-21.1905	8.59121	0
0.2447	61.1926	-13.8721	-22.714	9.19167	0
0.2453	64.2144	-17.2481	-21.8137	8.59121	0
0.2460	69.4138	-20.8696	-21.1905	7.66742	0
0.2467	69.4138	-23.3248	-21.8137	7.05157	0
0.2473	69.7249	-26.7008	-22.714	7.97535	0
0.2480	76.1241	-30.3223	-23.9605	9.80753	0
0.2487	84.9675	-30.6292	-25.1377	9.80753	0
0.2493	90.1668	-32.4706	-24.5145	7.97535	0
0.2500	88.0338	-37.688	-22.437	8.59121	0
0.2507	80.3902	-40.1433	-21.8137	10.1155	0
0.2513	75.5019	-41.6164	-24.2375	8.59121	0
0.2520	74.9242	-46.5269	-29.4312	7.35949	0
0.2527	75.5019	-48.6753	-32.4782	7.66742	0
0.2533	73.3689	-45.2993	-30.6777	5.83525	0
0.2540	67.2807	-44.6855	-29.4312	3.09468	0
0.2547	59.6372	-48.3684	-30.6777	4.00307	0
0.2553	54.7489	-49.596	-30.0544	5.52732	0
0.2560	52.3048	-49.2891	-29.1542	4.00307	0
0.2567	49.9051	-51.9898	-30.0544	3.40261	0
0.2573	47.1498	-56.2865	-30.6777	6.75903	0
0.2580	43.4614	-55.9796	-28.8079	8.88374	0
0.2587	36.1734	-54.752	-26.6612	7.97535	0
0.2593	23.9526	-56.9003	-24.2375	6.4511	0
0.2600	13.865	-57.2072	-23.3372	6.75903	0
0.2607	11.4208	-54.4451	-23.9605	8.28328	0
0.2613	7.77683	-55.9796	-25.1377	7.66742	0
0.2620	-1.37761	-58.4349	-23.9605	6.4511	0
0.2627	-7.19913	-56.9003	-22.437	7.66742	0
0.2633	-11.4653	-60.5832	-22.714	10.408	0
0.2640	-21.5085	-67.8876	-24.2375	11.6397	0
0.2647	-30.6629	-66.0461	-25.1377	7.66742	0
0.2653	-34.6625	-58.7418	-26.0379	3.09468	0
0.2660	-37.1066	-56.2865	-27.0074	4.311	0
0.2667	-37.1066	-54.4451	-24.2375	8.88374	0
0.2673	-32.5294	-50.5167	-21.4675	8.28328	0
0.2680	-32.5294	-49.596	-23.3372	6.75903	0
0.2687	-39.5508	-50.2098	-24.2375	7.97535	0
0.2693	-49.594	-48.6753	-20.5672	6.75903	0
0.2700	-57.5486	-44.9924	-17.7972	5.52732	0
0.2707	-60.8815	-41.9233	-15.9967	6.75903	0
0.2713	-64.2589	-41.3095	-11.7032	6.14318	0
0.2720	-72.7912	-40.4502	-9.00248	3.69514	0
0.2727	-80.7458	-37.688	-9.90273	4.311	0
0.2733	-79.5015	-36.7673	-8.65623	4.92686	0
0.2740	-76.1685	-34.9259	-4.70899	4.92686	0
0.2747	-75.5464	-30.3223	-3.18549	7.35949	0
0.2753	-76.7462	-28.5422	-3.18549	7.66742	0
0.2760	-82.2567	-32.4706	-2.28525	4.00307	0
0.2767	-92.9221	-32.4706	-3.46249	1.57044	0
0.2773	-101.81	-25.4732	-7.13274	1.26251	0
0.2780	-106.654	-17.555	-9.00248	1.26251	0
0.2787	-109.409	-12.9514	-9.00248	0.64665	0
0.2793	-104.832	-12.0307	-10.526	-2.09391	0
0.2800	-97.4993	-10.8031	-12.3265	-2.70977	0
0.2807	-93.8553	-7.4885	-11.4262	-0.261739	0
0.2813	-89.9002	-4.11254	-12.0495	0.954579	0
0.2820	-83.1899	-1.9642	-15.3735	0.338721	0
0.2827	-77.0573	1.71867	-15.7197	-0.261739	0
0.2833	-71.9024	3.49873	-11.1492	-1.49345	0
0.2840	-67.0141	2.63939	-8.65623	-2.40184	0
0.2847	-64.2589	3.19182	-10.526	-3.0177	0
0.2853	-61.5036	6.87469	-10.803	-5.14241	0
0.2860	-59.6816	8.10231	-8.03298	-4.23402	0
0.2867	-58.1263	7.79541	-4.70899	0.0461893	0
0.2873	-51.7271	6.87469	-4.43199	0.338721	0
0.2880	-44.128	5.03325	-7.47898	-2.70977	0
0.2887	-43.5058	5.34016	-6.50949	-3.61816	0
0.2893	-47.1498	10.2507	-2.90849	-3.0177	0
0.2900	-49.9051	14.179	-2.90849	-4.23402	0
0.2907	-51.416	14.7929	-1.662	-6.06619	0
0.2913	-51.416	16.6343	3.53174	-6.37412	0
0.2920	-49.9051	19.0895	2.28525	-6.68205	0
0.2927	-45.6389	20.0103	-3.18549	-8.2063	0
0.2933	-40.1285	22.4655	0.484749	-8.80676	0
0.2940	-36.7955	24.8594	8.44848	-7.28251	0
0.2947	-36.1734	24.5525	9.00248	-6.97458	0
0.2953	-34.6625	24.5525	6.92499	-8.80676	0
0.2960	-30.6629	27.0077	8.72548	-8.2063	0
0.2967	-28.8409	26.3939	13.296	-7.28251	0
0.2973	-29.7742	24.3069	14.5425	-7.59044	0
0.2980	-27.0189	26.087	13.296	-6.97458	0
0.2987	-21.8196	28.2353	12.3957	-6.97458	0
0.2993	-20.9308	24.5525	10.8722	-6.97458	0
0.3000	-21.5085	20.931	10.526	-5.14241	0
0.3007	-17.5534	24.3069	14.5425	-6.06619	0
0.3013	-15.7314	29.7699	19.7362	-10.0385	0
0.3020	-18.7977	32.532	21.5367	-10.6389	0
0.3027	-23.3749	33.1458	21.8137	-7.89837	0
0.3033	-32.5294	33.1458	21.5367	-6.97458	0
0.3040	-45.3278	32.8389	20.9135	-7.89837	0
0.3047	-51.416	33.4527	21.2597	-7.59044	0
0.3053	-53.5491	34.0665	20.0132	-7.59044	0
0.3060	-59.0595	34.3734	18.7667	-8.80676	0
0.3067	-59.9927	33.7596	21.2597	-9.73054	0
0.3073	-52.0381	33.7596	22.437	-8.80676	0
0.3080	-42.5726	35.2328	19.7362	-8.49883	0
0.3087	-34.3514	35.2328	20.6365	-8.80676	0
0.3093	-28.5299	32.2251	23.3372	-8.49883	0
0.3100	-27.9522	30.6906	20.9135	-7.28251	0
0.3107	-29.4631	31.9182	19.113	-7.89837	0
0.3113	-33.7292	30.3837	21.8137	-7.59044	0
0.3120	-39.8174	26.7008	21.5367	-6.97458	0
0.3127	-41.0617	27.3146	18.7667	-8.49883	0
0.3133	-39.8174	30.6906	21.2597	-8.80676	0
0.3140	-45.3278	32.2251	24.5837	-6.06619	0
0.3147	-57.2375	31.9182	23.9605	-4.23402	0
0.3153	-65.4587	31.9182	23.0602	-4.84988	0
0.3160	-64.5699	33.7596	25.2069	-6.06619	0
0.3167	-60.3038	33.1458	27.0074	-5.75827	0
0.3173	-59.0595	29.7699	27.9769	-3.61816	0
0.3180	-57.8596	28.8491	29.7774	-2.70977	0
0.3187	-53.2824	29.463	31.0239	-3.31023	0
0.3193	-52.3492	27.3146	31.0239	-3.0177	0
0.3200	-57.2375	26.087	31.9242	-2.40184	0
0.3207	-61.1926	27.3146	32.2012	-2.09391	0
0.3213	-59.0595	25.4732	30.6777	-0.569668	0
0.3220	-52.9713	23.6931	30.4007	-0.569668	0
0.3227	-46.2611	23.0793	31.9242	-1.18553	0
0.3233	-43.5058	19.0895	29.7774	2.1709	0
0.3240	-46.5721	14.179	25.8302	5.23479	0
0.3247	-47.4609	13.5652	24.5837	4.92686	0
0.3253	-39.2397	16.3274	26.1072	5.23479	0
0.3260	-29.152	20.3172	28.8772	5.52732	0
0.3267	-25.508	22.7724	32.2012	4.00307	0
0.3273	-25.1969	20.6241	34.0709	4.61893	0
0.3280	-25.8191	20.0103	32.8244	7.97535	0
0.3287	-23.0639	20.0103	31.3009	9.80753	0
0.3293	-12.6651	16.6343	32.5474	10.408	0
0.3300	-4.13283	15.0998	34.3479	11.3318	0
0.3307	-2.31083	14.486	32.8244	11.6397	0
0.3313	1.37761	11.1714	30.6777	11.3318	0
0.3320	6.53254	10.8645	30.6777	11.0238	0
0.3327	11.1098	13.5652	29.5004	11.0238	0
0.3333	21.5085	12.0921	24.93	13.1639	0
0.3340	31.5517	9.94375	22.437	14.9961	0
0.3347	35.2402	7.18159	23.0602	15.5966	0
0.3353	41.0172	-0.429668	22.7832	17.1362	0
0.3360	45.9055	-5.03325	20.6365	16.5204	0
0.3367	39.8174	-1.35039	18.2127	11.9476	0
0.3373	33.7292	-0.122762	16.9662	10.7159	0
0.3380	35.2402	-1.9642	16.066	14.9961	0
0.3387	37.0622	0.184143	13.296	16.2124	0
0.3393	40.1285	1.71867	13.019	14.3803	0
0.3400	47.1498	-0.736574	14.8195	15.5966	0
0.3407	54.7489	-2.57801	13.296	17.1362	0
0.3413	62.0814	-3.80563	9.97198	15.9045	0
0.3420	71.2358	-5.34016	11.1492	15.3041	0
0.3427	80.0792	-6.56778	11.4955	17.1362	0
0.3433	83.7676	-8.34784	9.34873	18.3525	0
0.3440	84.0787	-8.34784	9.62573	18.953	0
0.3447	90.1668	-7.79541	9.62573	19.5689	0
0.3453	99.3213	-11.11	5.05524	17.7367	0
0.3460	103.587	-12.9514	1.385	17.7367	0
0.3467	107.276	-11.7238	2.28525	20.1847	0
0.3473	110.92	-18.4757	1.73125	20.4926	0
0.3480	108.165	-26.7008	-0.761748	18.6605	0
0.3487	105.721	-23.0179	-3.18549	18.0446	0
0.3493	109.098	-17.2481	-5.60924	17.7367	0
0.3500	109.72	-18.4757	-5.95549	16.8283	0
0.3507	107.854	-19.3351	-4.98599	16.8283	0
0.3513	106.965	-16.9412	-5.60924	18.6605	0
0.3520	104.832	-16.6343	-6.85574	18.6605	0
0.3527	106.032	-17.555	-5.95549	18.6605	0
0.3533	110.92	-19.0282	-5.33224	20.4926	0
0.3540	110.92	-20.8696	-6.85574	22.6174	0
0.3547	109.098	-19.9489	-6.85574	21.401	0
0.3553	110.298	-19.3351	-4.08574	18.953	0
0.3560	107.543	-21.7903	-4.08574	18.953	0
0.3567	102.965	-23.6317	-6.85574	18.3525	0
0.3573	102.076	-25.4732	-7.47898	16.8283	0
0.3580	96.8771	-26.7008	-4.98599	20.1847	0
0.3587	88.967	-24.2456	-3.46249	23.8491	0
0.3593	89.5447	-26.087	-4.98599	21.0931	0
0.3600	90.1668	-33.6983	-9.27948	17.7367	0
0.3607	84.0787	-34.0052	-11.4262	18.6605	0
0.3613	81.9456	-28.5422	-10.526	19.8768	0
0.3620	84.6564	-27.9284	-10.1797	20.1847	0
0.3627	89.2336	-28.5422	-12.3265	21.401	0
0.3633	106.654	-26.3939	-13.2267	20.7852	0
0.3640	130.473	-26.7008	-14.1962	18.6605	0
0.3647	140.205	-27.9284	-17.7972	20.4926	0
0.3653	144.205	-29.156	-20.5672	24.1416	0
0.3660	151.182	-32.1637	-20.9135	23.5411	0
0.3667	146.338	-33.0844	-22.714	22.3094	0
0.3673	132.295	-31.243	-24.2375	22.9253	0
0.3680	125.274	-29.463	-23.3372	22.3094	0
0.3687	122.83	-27.0077	-24.2375	20.4926	0
0.3693	119.141	-27.3146	-26.0379	18.953	0
0.3700	118.563	-31.8568	-27.0074	18.3525	0
0.3707	118.252	-33.3913	-28.1847	19.2609	0
0.3713	115.808	-33.0844	-30.0544	21.0931	0
0.3720	113.364	-36.1535	-30.6777	20.4926	0
0.3727	108.165	-36.7673	-30.6777	17.4288	0
0.3733	102.076	-31.243	-31.5779	15.9045	0
0.3740	101.143	-28.8491	-30.6777	16.8283	0
0.3747	102.388	-29.156	-28.1847	16.8283	0
0.3753	104.832	-28.5422	-26.0379	16.8283	0
0.3760	111.231	-29.156	-24.5145	17.4288	0
0.3767	113.053	-30.3223	-23.3372	17.7367	0
0.3773	107.276	-30.9361	-21.4675	17.4288	0
0.3780	102.076	-30.6292	-20.5672	17.4288	0
0.3787	100.566	-29.156	-21.4675	18.3525	0
0.3793	98.3881	-28.2353	-21.8137	18.953	0
0.3800	96.255	-29.7699	-21.8137	19.5689	0
0.3807	95.9439	-30.9361	-22.991	18.6605	0
0.3813	98.1214	-31.243	-24.8607	16.8283	0
0.3820	99.6324	-32.1637	-25.4839	16.2124	0
0.3827	101.454	-30.9361	-24.2375	17.7367	0
0.3833	105.721	-32.4706	-22.714	17.1362	0
0.3840	107.543	-37.9949	-24.2375	14.6882	0
0.3847	101.454	-38.3018	-28.8079	14.0723	0
0.3853	96.5661	-34.0052	-29.7082	14.0723	0
0.3860	95.0551	-33.0844	-29.7082	14.3803	0
0.3867	89.5447	-33.3913	-32.7552	15.9045	0
0.3873	82.5233	-31.8568	-35.2482	16.8283	0
0.3880	82.5233	-31.243	-33.7247	14.0723	0
0.3887	85.5896	-32.4706	-33.3784	12.2402	0
0.3893	84.3898	-32.7775	-34.0017	13.1639	0
0.3900	81.9456	-31.8568	-34.0017	14.9961	0
0.3907	82.8344	-31.5499	-33.7247	14.9961	0
0.3913	87.1005	-32.7775	-31.5779	13.1639	0
0.3920	91.1001	-32.1637	-27.2844	11.3318	0
0.3927	91.9888	-30.3223	-26.3842	12.2402	0
0.3933	90.1668	-30.9361	-29.7082	12.5481	0
0.3940	88.3448	-31.243	-31.8549	10.1155	0
0.3947	85.5896	-29.463	-31.5779	9.4996	0
0.3953	83.4565	-31.8568	-31.5779	13.1639	0
0.3960	85.2785	-36.7673	-33.7247	14.6882	0
0.3967	91.3667	-35.2328	-32.7552	11.3318	0
0.3973	95.6773	-28.2353	-28.5309	7.66742	0
0.3980	95.9439	-23.6317	-25.4839	7.66742	0
0.3987	97.4993	-21.7903	-24.5145	7.97535	0
0.3993	99.9434	-16.9412	-22.991	7.66742	0
0.4000	98.3881	-11.11	-21.1905	7.97535	0
0.4007	96.5661	-10.8031	-19.667	8.28328	0
0.4013	96.5661	-12.9514	-20.2902	7.35949	0
0.4020	90.1668	-11.11	-21.1905	6.75903	0
0.4027	78.2572	-9.26855	-18.4205	6.75903	0
0.4033	69.1027	-10.8031	-13.85	6.4511	0
0.4040	63.6367	-8.34784	-13.573	5.23479	0
0.4047	56.3043	-2.88491	-13.573	3.69514	0
0.4053	48.9718	-4.72635	-10.1797	2.1709	0
0.4060	45.5945	-8.96165	-6.85574	3.09468	0
0.4067	45.9055	-6.56778	-4.70899	4.92686	0
0.4073	44.0835	-7.4885	-4.70899	4.00307	0
0.4080	40.7506	-13.2583	-6.50949	1.86297	0
0.4087	42.5726	-12.0307	-4.43199	1.26251	0
0.4093	44.3946	-6.56778	-0.1385	0.0461893	0
0.4100	38.5731	-4.72635	0.20775	-1.18553	0
0.4107	33.9959	-3.49873	0.484749	0.0461893	0
0.4113	34.3069	-0.429668	5.33224	2.1709	0
0.4120	29.7297	2.33248	7.82523	1.26251	0
0.4127	22.3973	4.72635	6.57874	-0.261739	0
0.4133	20.5753	3.49873	7.82523	-1.78599	0
0.4140	16.9313	4.72635	9.34873	-5.14241	0
0.4147	10.221	24.3069	9.62573	-5.45034	0
0.4153	5.64376	49.2891	12.3957	-1.49345	0
0.4160	1.37761	59.6625	16.343	-1.49345	0
0.4167	-3.19961	60.2763	16.6892	-6.68205	0
0.4173	-5.95483	62.1177	15.0965	-7.89837	0
0.4180	-7.5102	63.9592	17.2432	-4.23402	0
0.4187	-9.02113	63.9592	20.0132	-3.31023	0
0.4193	-11.4653	57.5141	20.6365	-4.84988	0
0.4200	-16.3536	48.6753	21.8137	-3.92609	0
0.4207	-23.3749	48.9822	24.3067	-4.54195	0
0.4213	-26.3968	51.7443	23.0602	-7.28251	0
0.4220	-24.2637	48.3684	21.5367	-7.59044	0
0.4227	-19.0644	45.6676	23.9605	-6.06619	0
0.4233	-12.9762	44.7469	25.4839	-4.23402	0
0.4240	-3.19961	41.3709	24.5837	-3.92609	0
0.4247	3.19961	38.3018	25.2069	-4.54195	0
0.4253	-3.82176	34.9873	25.2069	-6.06619	0
0.4260	-12.3541	28.2353	23.6835	-6.06619	0
0.4267	-11.1542	24	24.5837	-4.54195	0
0.4273	-11.4653	22.7724	27.9769	-2.70977	0
0.4280	-21.5085	19.7034	27.9769	-3.0177	0
0.4287	-28.8409	16.9412	25.2069	-4.23402	0
0.4293	-27.9522	13.3197	24.5837	-3.92609	0
0.4300	-27.33	7.4885	27.9769	-3.31023	0
0.4307	-32.2183	4.72635	29.7774	-3.61816	0
0.4313	-37.9954	2.63939	29.7774	-2.70977	0
0.4320	-40.7506	-5.34016	32.5474	-2.40184	0
0.4327	-42.2615	-10.1893	35.5944	-5.45034	0
0.4333	-44.128	-6.56778	35.5944	-6.37412	0
0.4340	-46.8388	-4.72635	35.2482	-4.23402	0
0.4347	-53.8601	-8.34784	33.4477	-4.54195	0
0.4353	-59.6816	-10.8031	29.7774	-6.97458	0
0.4360	-55.1044	-10.1893	30.6777	-7.28251	0
0.4367	-48.3941	-11.4169	34.9712	-6.97458	0
0.4373	-49.9051	-13.8721	34.6942	-7.89837	0
0.4380	-53.5491	-14.7929	33.4477	-8.80676	0
0.4387	-54.4823	-15.7136	33.7247	-8.80676	0
0.4393	-55.9932	-15.4067	30.4007	-7.89837	0
0.4400	-59.9927	-15.4067	27.6307	-7.59044	0
0.4407	-67.5918	-19.9489	28.2539	-8.2063	0
0.4413	-74.9242	-26.087	26.7304	-7.89837	0
0.4420	-75.5464	-26.087	23.9605	-6.97458	0
0.4427	-69.7249	-23.9387	25.2069	-6.68205	0
0.4433	-63.6367	-27.9284	26.1072	-5.14241	0
0.4440	-62.4369	-34.3121	24.3067	-5.75827	0
0.4447	-70.0359	-35.5397	23.0602	-8.2063	0
0.4453	-80.4347	-32.4706	22.7832	-8.80676	0
0.4460	-85.9007	-29.463	23.3372	-8.2063	0
0.4467	-87.7671	-28.5422	24.93	-7.59044	0
0.4473	-86.8339	-29.7699	23.9605	-6.68205	0
0.4480	-82.5678	-28.8491	22.7832	-6.97458	0
0.4487	-83.4565	-27.3146	23.0602	-8.49883	0
0.4493	-88.3448	-29.7699	23.6835	-6.97458	0
0.4500	-84.7008	-32.4706	23.3372	-3.61816	0
0.4507	-77.9905	-32.4706	20.9135	-3.31023	0
0.4513	-79.1904	-33.6983	19.113	-5.45034	0
0.4520	-80.7458	-33.0844	21.5367	-6.37412	0
0.4527	-76.4796	-31.243	23.3372	-5.14241	0
0.4533	-76.4796	-34.3121	18.4897	-4.23402	0
0.4540	-79.1904	-36.1535	16.066	-5.45034	0
0.4547	-75.8575	-33.6983	19.39	-4.84988	0
0.4553	-71.9024	-37.688	17.2432	-1.78599	0
0.4560	-74.0355	-44.0717	9.97198	-2.40184	0
0.4567	-76.4796	-41.0026	7.82523	-6.06619	0
0.4573	-74.6132	-36.7673	7.47898	-5.14241	0
0.4580	-72.169	-37.688	5.95549	-3.31023	0
0.4587	-70.0359	-34.9259	6.92499	-5.14241	0
0.4593	-67.3252	-31.5499	7.47898	-6.37412	0
0.4600	-63.9478	-31.243	4.15499	-5.14241	0
0.4607	-57.2375	-30.6292	2.90849	-4.23402	0
0.4613	-48.9718	-31.243	1.73125	-3.92609	0
0.4620	-48.0831	-32.1637	-1.662	-3.61816	0
0.4627	-55.1044	-31.243	-1.31575	-3.92609	0
0.4633	-59.0595	-33.0844	1.108	-3.92609	0
0.4640	-59.3706	-33.0844	-2.28525	-3.31023	0
0.4647	-61.8147	-27.3146	-6.50949	-2.40184	0
0.4653	-60.8815	-26.7008	-6.85574	-1.78599	0
0.4660	-52.9713	-30.0154	-5.95549	-2.40184	0
0.4667	-50.8383	-28.5422	-5.95549	-3.0177	0
0.4673	-57.5486	-30.0154	-5.60924	-1.49345	0
0.4680	-59.3706	-37.3811	-6.50949	-1.18553	0
0.4687	-55.4155	-36.4604	-5.33224	-3.31023	0
0.4693	-52.9713	-30.0154	-2.90849	-3.0177	0
0.4700	-51.416	-28.2353	-4.43199	-0.877596	0
0.4707	-46.2611	-26.7008	-8.65623	-2.40184	0
0.4713	-40.1285	-22.711	-9.55648	-3.31023	0
0.4720	-37.9954	-23.3248	-8.65623	-1.49345	0
0.4727	-43.8169	-25.1663	-9.90273	-1.18553	0
0.4733	-52.9713	-24.2456	-12.9497	-2.09391	0
0.4740	-58.4374	-22.4041	-14.1962	-1.18553	0
0.4747	-60.8815	-21.7903	-13.85	-0.569668	0
0.4753	-58.1263	-22.711	-13.85	-0.569668	0
0.4760	-51.1493	-23.3248	-13.85	0.338721	0
0.4767	-48.0831	-20.8696	-12.6727	-0.569668	0
0.4773	-46.8388	-20.2558	-12.6727	-2.09391	0
0.4780	-39.5508	-21.7903	-13.85	0.0461893	0
0.4787	-32.2183	-19.642	-14.1962	2.1709	0
0.4793	-31.9072	-20.2558	-14.7502	2.1709	0
0.4800	-29.7742	-26.3939	-17.2432	2.47883	0
0.4807	-23.3749	-27.0077	-16.897	0.954579	0
0.4813	-20.3086	-21.7903	-13.573	-1.78599	0
0.4820	-23.0639	-19.3351	-13.573	-0.877596	0
0.4827	-23.9526	-19.0282	-15.0965	1.57044	0
0.4833	-18.7977	-17.8619	-13.85	0.0461893	0
0.4840	-11.4653	-17.2481	-13.2267	-1.49345	0
0.4847	-5.95483	-15.4067	-14.1962	0.338721	0
0.4853	0.755464	-12.9514	-11.4262	1.26251	0
0.4860	7.15469	-12.3376	-7.47898	0.338721	0
0.4867	12.3541	-12.3376	-9.00248	2.78675	0
0.4873	19.6865	-12.9514	-11.4262	4.00307	0
0.4880	27.2856	-13.2583	-9.90273	0.0461893	0
0.4887	31.2851	-11.4169	-8.65623	-0.569668	0
0.4893	36.1734	-11.7238	-10.526	3.69514	0
0.4900	45.3278	-13.8721	-10.526	4.61893	0
0.4907	48.9718	-14.486	-8.03298	2.1709	0
0.4913	44.3946	-16.6343	-7.47898	3.69514	0
0.4920	37.6843	-20.8696	-8.65623	5.83525	0
0.4927	31.5517	-18.4757	-10.526	3.69514	0
0.4933	30.0408	-12.0307	-11.1492	0.338721	0
0.4940	34.3069	-10.1893	-12.3265	0.954579	0
0.4947	33.7292	-9.57546	-13.573	3.40261	0
0.4953	26.9745	-6.56778	-13.2267	2.1709	0
0.4960	27.9077	-5.64707	-12.6727	0.0461893	0
0.4967	37.0622	-6.56778	-13.2267	1.26251	0
0.4973	41.3283	-5.03325	-13.2267	2.1709	0
0.4980	36.1734	-3.80563	-11.4262	2.1709	0
0.4987	30.3519	-4.72635	-10.803	3.69514	0
0.4993	31.8628	-5.64707	-12.0495	4.92686	0
0.5000	35.8623	-3.80563	-13.2267	5.83525	0
0.5007	28.5299	-2.88491	-13.85	7.66742	0
0.5013	14.1761	-5.64707	-13.2267	7.35949	0
0.5020	7.77683	-7.79541	-12.3265	6.4511	0
0.5027	9.59883	-4.41944	-10.526	11.3318	0
0.5033	14.4871	-4.72635	-9.00248	14.0723	0
0.5040	20.5753	-11.4169	-12.0495	10.1155	0
0.5047	24.2637	-10.4962	-15.9967	8.59121	0
0.5053	25.4636	-1.04348	-15.3735	10.7159	0
0.5060	27.2856	2.63939	-14.1962	11.3318	0
0.5067	24.2637	-0.736574	-15.0965	11.3318	0
0.5073	15.9981	-1.35039	-15.3735	12.5481	0
0.5080	10.5321	0.797955	-13.2267	14.0723	0
0.5087	9.59883	3.80563	-11.4262	14.0723	0
0.5093	8.66562	6.56778	-10.803	11.9476	0
0.5100	7.77683	5.64707	-10.526	11.3318	0
0.5107	9.28776	3.19182	-6.50949	13.4719	0
0.5113	12.9762	2.02558	-1.31575	13.1639	0
0.5120	16.9313	2.02558	-0.761748	10.408	0
0.5127	20.5753	2.02558	-2.56224	12.856	0
0.5133	24.8414	-0.429668	-4.70899	16.8283	0
0.5140	26.0857	-3.80563	-8.65623	14.6882	0
0.5147	22.3973	-3.19182	-11.4262	12.5481	0
0.5153	17.8201	-4.72635	-11.4262	14.9961	0
0.5160	15.4204	-9.26855	-13.573	14.6882	0
0.5167	13.865	-8.10231	-15.0965	11.3318	0
0.5173	10.5321	-2.88491	-13.573	11.0238	0
0.5180	3.19961	-0.736574	-15.0965	11.3318	0
0.5187	-5.06605	0.491049	-16.2737	10.7159	0
0.5193	-6.88805	-0.122762	-15.3735	12.2402	0
0.5200	0.444391	-1.65729	-16.897	14.9961	0
0.5207	10.221	1.71867	-17.7972	14.6882	0
0.5213	16.3091	4.11254	-15.0965	10.7159	0
0.5220	20.5753	0.797955	-15.3735	10.7159	0
0.5227	25.4636	0.797955	-17.7972	14.0723	0
0.5233	27.5967	1.71867	-17.2432	14.3803	0
0.5240	23.9526	-0.122762	-16.897	13.1639	0
0.5247	16.6202	0.797955	-19.944	14.9961	0
0.5253	11.4208	0.491049	-20.5672	16.5204	0
0.5260	13.865	-2.2711	-17.5202	14.9961	0
0.5267	20.5753	0.491049	-15.9967	14.9961	0
0.5273	22.3973	0.184143	-17.7972	17.1362	0
0.5280	21.8196	-8.34784	-15.9967	15.9045	0
0.5287	23.3305	-9.57546	-12.3265	13.1639	0
0.5293	19.9976	-3.19182	-13.2267	12.2402	0
0.5300	12.3541	-1.9642	-15.0965	13.1639	0
0.5307	7.77683	-0.736574	-11.4262	14.0723	0
0.5313	4.08839	2.63939	-8.65623	14.9961	0
0.5320	-1.99976	1.10486	-10.1797	14.0723	0
0.5327	-4.44391	-1.65729	-13.2267	13.1639	0
0.5333	0.444391	0.491049	-15.9967	12.5481	0
0.5340	4.08839	1.41177	-16.897	11.3318	0
0.5347	3.19961	-1.04348	-15.0965	11.0238	0
0.5353	3.82176	-2.88491	-15.9967	12.5481	0
0.5360	10.221	-1.04348	-17.7972	12.5481	0
0.5367	10.8431	0.797955	-15.3735	10.408	0
0.5373	0.444391	-2.2711	-14.1962	10.408	0
0.5380	-8.71005	-3.49873	-14.7502	9.80753	0
0.5387	-8.71005	0.491049	-14.4732	7.97535	0
0.5393	-6.88805	-2.2711	-15.7197	8.88374	0
0.5400	-8.39898	-10.1893	-15.9967	11.0238	0
0.5407	-10.221	-9.57546	-11.4262	10.7159	0
0.5413	-10.8431	-2.57801	-7.13274	10.1155	0
0.5420	-10.5321	-0.736574	-5.95549	10.1155	0
0.5427	-8.39898	-1.9642	-4.70899	8.59121	0
0.5433	-9.64327	-1.04348	-5.95549	7.66742	0
0.5440	-19.6865	1.71867	-5.95549	8.59121	0
0.5447	-30.974	2.63939	-2.28525	11.3318	0
0.5453	-36.1734	2.33248	-3.18549	13.1639	0
0.5460	-41.3728	5.34016	-8.03298	11.0238	0
0.5467	-48.3941	9.02303	-9.55648	8.59121	0
0.5473	-48.3941	5.95397	-10.803	10.1155	0
0.5480	-45.6389	3.49873	-11.7032	11.9476	0
0.5487	-51.7271	7.18159	-7.13274	10.7159	0
0.5493	-62.4369	7.18159	-4.70899	9.19167	0
0.5500	-65.1477	3.49873	-5.95549	9.19167	0
0.5507	-60.5704	1.10486	-2.28525	9.19167	0
0.5513	-55.4155	-2.2711	1.73125	9.4996	0
0.5520	-52.0381	-6.87469	0.484749	8.59121	0
0.5527	-47.4609	-6.56778	1.108	6.75903	0
0.5533	-39.5508	-4.41944	2.00825	6.14318	0
0.5540	-35.2402	-3.80563	0.761748	7.66742	0
0.5547	-37.4177	-4.72635	3.53174	6.75903	0
0.5553	-35.8623	-5.64707	5.95549	4.00307	0
0.5560	-28.8409	-3.80563	3.25474	4.311	0
0.5567	-24.2637	-2.57801	2.00825	6.4511	0
0.5573	-20.3086	-4.72635	2.00825	5.23479	0
0.5580	-12.9762	-5.95397	-1.939	4.00307	0
0.5587	-8.71005	-6.26088	-0.1385	5.83525	0
0.5593	-12.9762	-8.65474	6.92499	6.14318	0
0.5600	-16.9313	-8.10231	5.95549	4.311	0
0.5607	-13.9094	-3.80563	2.00825	3.69514	0
0.5613	-8.71005	-5.34016	5.33224	3.40261	0
0.5620	-3.19961	-8.34784	10.526	4.61893	0
0.5627	5.33269	-6.56778	10.526	7.35949	0
0.5633	14.7982	-7.4885	8.72548	7.35949	0
0.5640	24.5748	-12.6445	8.72548	4.92686	0
0.5647	37.9954	-12.9514	10.8722	4.311	0
0.5653	49.594	-6.26088	12.3957	5.83525	0
0.5660	54.4823	1.41177	11.4955	6.14318	0
0.5667	56.6154	4.41944	11.4955	5.83525	0
0.5673	58.1263	5.34016	11.4955	5.83525	0
0.5680	58.4374	6.26088	11.4955	4.00307	0
0.5687	59.3261	4.41944	13.019	0.338721	0
0.5693	59.6372	1.71867	12.3957	-2.09391	0
0.5700	56.882	3.19182	8.72548	-1.49345	0
0.5707	52.6158	4.41944	6.92499	0.338721	0
0.5713	46.5277	1.10486	6.92499	2.1709	0
0.5720	39.8174	1.71867	5.05524	4.00307	0
0.5727	34.3069	3.80563	2.90849	4.61893	0
0.5733	30.0408	-0.429668	2.28525	4.92686	0
0.5740	28.8409	-2.88491	-0.1385	3.09468	0
0.5747	31.2851	0.184143	-2.56224	1.26251	0
0.5753	34.9291	-3.49873	-2.28525	2.47883	0
0.5760	37.9954	-10.1893	-2.28525	4.00307	0
0.5767	37.6843	-6.26088	-3.80874	2.1709	0
0.5773	31.2851	1.71867	-5.60924	0.954579	0
0.5780	25.1525	2.33248	-6.85574	3.09468	0
0.5787	26.9745	1.71867	-6.23249	3.09468	0
0.5793	28.2188	2.88491	-6.23249	1.86297	0
0.5800	24.2637	2.88491	-8.65623	2.47883	0
0.5807	24.2637	2.88491	-8.65623	3.09468	0
0.5813	32.796	2.02558	-4.43199	1.26251	0
0.5820	40.7506	0.491049	-2.90849	1.26251	0
0.5827	42.2615	2.33248	-7.47898	2.1709	0
0.5833	37.6843	5.64707	-10.526	2.78675	0
0.5840	32.4849	7.18159	-10.526	3.40261	0
0.5847	31.2851	7.18159	-15.9967	4.00307	0
0.5853	30.3519	5.64707	-23.9605	3.09468	0
0.5860	30.6629	4.11254	-24.5145	3.09468	0
0.5867	38.5731	7.18159	-20.5672	5.23479	0
0.5873	47.1498	7.4885	-18.7667	5.83525	0
0.5880	49.9051	0.491049	-19.944	3.40261	0
0.5887	52.6158	-1.04348	-20.5672	1.57044	0
0.5893	52.6158	6.56778	-18.7667	2.1709	0
0.5900	42.8837	9.63684	-15.3735	2.1709	0
0.5907	33.7292	6.87469	-14.7502	1.26251	0
0.5913	33.1071	6.87469	-15.0965	0.64665	0
0.5920	34.3069	7.4885	-15.0965	0.64665	0
0.5927	34.3069	5.64707	-15.9967	0.954579	0
0.5933	34.9291	5.34016	-16.62	0.954579	0
0.5940	35.5512	6.26088	-15.0965	0.954579	0
0.5947	35.8623	4.72635	-14.1962	2.1709	0
0.5953	30.0408	3.19182	-13.573	3.09468	0
0.5960	17.8201	4.41944	-11.1492	-0.569668	0
0.5967	9.90991	5.34016	-8.65623	-2.09391	0
0.5973	8.66562	3.19182	-8.03298	0.64665	0
0.5980	4.71054	2.63939	-6.85574	1.26251	0
0.5987	-4.13283	3.19182	-3.80874	-0.569668	0
0.5993	-9.02113	1.10486	0.20775	1.26251	0
0.6000	-9.3322	-1.9642	1.385	2.1709	0
0.6007	-11.4653	-1.65729	-0.415499	-0.569668	0
0.6013	-15.1093	1.71867	-1.31575	-1.49345	0
0.6020	-14.2205	6.26088	0.761748	-1.49345	0
0.6027	-13.2873	9.02303	3.25474	-2.40184	0
0.6033	-19.3754	9.02303	4.77824	-1.49345	0
0.6040	-26.0857	8.71612	5.05524	0.338721	0
0.6047	-26.0857	10.5576	5.95549	0.954579	0
0.6053	-24.5748	12.0921	8.10223	0.64665	0
0.6060	-27.6411	12.7059	9.00248	0.338721	0
0.6067	-34.0403	12.0921	6.92499	2.1709	0
0.6073	-41.9949	12.399	5.95549	4.311	0
0.6080	-49.594	16.3274	9.34873	2.1709	0
0.6087	-52.6603	19.0895	12.6727	-0.877596	0
0.6093	-50.8383	16.0205	13.019	-0.261739	0
0.6100	-49.9051	14.486	12.0495	0.338721	0
0.6107	-51.7271	17.2481	13.573	1.26251	0
0.6113	-49.9051	14.486	15.7197	4.00307	0
0.6120	-45.3278	9.02303	14.1962	3.40261	0
0.6127	-40.7506	10.8645	13.296	0.338721	0
0.6133	-35.2402	18.1688	15.0965	0.64665	0
0.6140	-30.3963	20.931	16.6892	2.1709	0
0.6147	-29.7742	18.4757	16.6892	0.338721	0
0.6153	-30.3963	17.2481	17.8665	-0.877596	0
0.6160	-29.7742	18.1688	18.4897	-0.877596	0
0.6167	-33.4182	17.555	17.8665	-0.877596	0
0.6173	-38.9286	18.4757	18.4897	-1.49345	0
0.6180	-39.2397	20.0103	18.2127	-2.09391	0
0.6187	-34.9735	18.1688	16.9662	-1.18553	0
0.6193	-30.6629	16.6343	19.113	0.338721	0
0.6200	-29.4631	18.7826	22.7832	-0.569668	0
0.6207	-30.0852	17.2481	22.7832	-1.49345	0
0.6213	-28.5299	12.7059	21.5367	0.338721	0
0.6220	-25.508	11.7852	23.3372	0.338721	0
0.6227	-24.8859	10.8645	27.0074	-0.877596	0
0.6233	-25.1969	6.56778	28.2539	-0.877596	0
0.6240	-23.6416	5.03325	27.9769	0.0461893	0
0.6247	-25.508	6.87469	30.4007	0.338721	0
0.6253	-34.9735	8.40922	34.6942	-0.877596	0
0.6260	-45.0168	9.94375	37.1179	-1.49345	0
0.6267	-46.5721	10.8645	34.6942	0.338721	0
0.6273	-42.2615	11.1714	31.5779	1.86297	0
0.6280	-37.1066	12.7059	33.1014	-0.877596	0
0.6287	-32.796	13.8721	35.2482	-3.61816	0
0.6293	-31.2851	12.7059	34.6942	-1.49345	0
0.6300	-35.5512	11.4783	33.4477	0.0461893	0
0.6307	-42.2615	10.8645	34.0709	-3.0177	0
0.6313	-45.6389	10.5576	34.3479	-4.23402	0
0.6320	-45.6389	12.0921	34.0709	-1.78599	0
0.6327	-45.3278	13.3197	34.3479	-0.569668	0
0.6333	-48.3941	10.8645	33.1014	-0.877596	0
0.6340	-52.9713	9.32994	31.3009	-1.18553	0
0.6347	-54.1712	10.5576	32.5474	-0.569668	0
0.6353	-53.8601	8.10231	34.3479	0.64665	0
0.6360	-57.8596	2.63939	31.9242	1.26251	0
0.6367	-65.1477	1.71867	29.7774	-0.877596	0
0.6373	-70.347	5.03325	31.5779	-2.09391	0
0.6380	-68.525	5.95397	33.7247	0.0461893	0
0.6387	-61.8147	5.64707	34.3479	0.338721	0
0.6393	-59.9927	5.34016	36.4947	-0.877596	0
0.6400	-62.1258	3.49873	39.8187	0.0461893	0
0.6407	-59.9927	3.49873	40.1649	1.57044	0
0.6413	-57.2375	4.41944	38.6414	0.338721	0
0.6420	-55.7266	3.19182	40.7882	-0.569668	0
0.6427	-47.4609	2.63939	43.4889	1.57044	0
0.6433	-34.9735	2.02558	42.5887	1.57044	0
0.6440	-27.9522	-1.04348	40.7882	0.338721	0
0.6447	-22.7528	-1.04348	41.6884	1.86297	0
0.6453	-14.2205	1.71867	40.7882	3.09468	0
0.6460	-7.5102	0.491049	35.8714	0.338721	0
0.6467	-2.31083	-2.2711	33.7247	0.338721	0
0.6473	4.08839	-5.64707	36.2177	3.69514	0
0.6480	7.77683	-12.0307	35.2482	3.69514	0
0.6487	7.15469	-13.8721	30.4007	0.954579	0
0.6493	6.26591	-6.87469	27.9769	-0.569668	0
0.6500	7.46576	-2.88491	28.2539	-0.261739	0
0.6507	8.97669	-5.95397	27.0074	1.57044	0
0.6513	5.33269	-7.4885	27.0074	1.86297	0
0.6520	-3.19961	-6.26088	27.0074	-0.569668	0
0.6527	-5.06605	-6.56778	24.93	0.0461893	0
0.6533	-0.177756	-9.26855	22.7832	2.78675	0
0.6540	0.444391	-11.11	23.3372	1.86297	0
0.6547	-1.99976	-11.11	24.5837	0.0461893	0
0.6553	-2.31083	-11.4169	25.2069	0.954579	0
0.6560	-5.64376	-12.9514	24.5837	2.47883	0
0.6567	-12.6651	-13.8721	21.8137	4.00307	0
0.6573	-19.0644	-15.4067	19.113	4.61893	0
0.6580	-24.2637	-17.555	17.2432	4.311	0
0.6587	-24.5748	-16.6343	14.1962	5.83525	0
0.6593	-19.9976	-20.2558	11.1492	6.4511	0
0.6600	-19.6865	-26.7008	10.526	2.78675	0
0.6607	-27.0189	-25.7801	9.34873	1.26251	0
0.6613	-32.796	-20.2558	7.20199	3.69514	0
0.6620	-32.2183	-21.1765	6.92499	4.92686	0
0.6627	-28.8409	-23.9387	6.30174	4.92686	0
0.6633	-27.9522	-23.0179	3.80874	5.23479	0
0.6640	-26.3968	-22.0972	2.28525	4.61893	0
0.6647	-20.9308	-20.5627	2.28525	5.52732	0
0.6653	-12.9762	-19.642	1.108	5.83525	0
0.6660	-7.5102	-23.0179	-1.31575	3.09468	0
0.6667	-4.13283	-24.2456	-2.28525	4.00307	0
0.6673	-2.31083	-22.0972	-3.18549	7.35949	0
0.6680	-3.82176	-21.7903	-3.46249	4.92686	0
0.6687	-5.06605	-22.4041	-2.28525	1.57044	0
0.6693	-4.13283	-21.7903	-2.28525	4.00307	0
0.6700	-5.33269	-22.0972	-4.08574	7.35949	0
0.6707	-10.221	-23.3248	-3.80874	7.66742	0
0.6713	-12.3541	-25.1663	-2.56224	7.66742	0
0.6720	-10.5321	-28.8491	-3.46249	6.4511	0
0.6727	-11.1542	-29.7699	-4.43199	3.09468	0
0.6733	-14.2205	-25.4732	-1.939	0.338721	0
0.6740	-14.7982	-22.0972	1.73125	-0.261739	0
0.6747	-14.2205	-22.0972	1.385	1.26251	0
0.6753	-16.6646	-22.0972	-1.939	3.40261	0
0.6760	-19.9976	-22.0972	-3.18549	4.61893	0
0.6767	-24.5748	-22.4041	-2.90849	3.09468	0
0.6773	-30.6629	-22.4041	-5.60924	1.26251	0
0.6780	-32.2183	-22.4041	-7.47898	1.86297	0
0.6787	-28.8409	-23.6317	-6.23249	4.00307	0
0.6793	-28.8409	-25.1663	-8.03298	4.00307	0
0.6800	-28.8409	-25.7801	-13.2267	1.57044	0
0.6807	-22.7528	-26.087	-15.3735	1.26251	0
0.6813	-17.8645	-27.6215	-15.0965	3.69514	0
0.6820	-17.5534	-27.6215	-12.9497	4.61893	0
0.6827	-16.9313	-26.7008	-9.55648	4.00307	0
0.6833	-18.1756	-30.6292	-9.90273	5.52732	0
0.6840	-25.1969	-34.9259	-12.9497	5.83525	0
0.6847	-30.3963	-31.243	-12.9497	1.86297	0
0.6853	-28.8409	-25.7801	-12.9497	0.338721	0
0.6860	-24.2637	-25.4732	-15.0965	2.47883	0
0.6867	-19.3754	-25.7801	-14.4732	4.00307	0
0.6873	-15.4204	-24.2456	-12.0495	5.83525	0
0.6880	-13.2873	-23.9387	-13.2267	6.75903	0
0.6887	-8.39898	-23.0179	-14.1962	4.00307	0
0.6893	-1.37761	-20.2558	-13.2267	3.09468	0
0.6900	1.68868	-19.3351	-13.2267	6.14318	0
0.6907	3.82176	-21.7903	-15.3735	4.92686	0
0.6913	10.5321	-23.0179	-16.62	2.1709	0
0.6920	15.1093	-20.2558	-16.897	3.09468	0
0.6927	12.9762	-17.8619	-16.2737	3.09468	0
0.6933	12.043	-19.9489	-17.7972	2.78675	0
0.6940	13.5539	-22.4041	-21.4675	6.14318	0
0.6947	12.9762	-22.0972	-22.0907	6.4511	0
0.6953	12.3541	-23.6317	-18.7667	3.09468	0
0.6960	14.1761	-26.7008	-18.1435	4.61893	0
0.6967	13.2428	-24.8594	-19.667	4.92686	0
0.6973	11.4208	-19.642	-18.7667	0.64665	0
0.6980	14.1761	-16.3274	-16.897	0.64665	0
0.6987	17.5534	-12.3376	-15.3735	4.311	0
0.6993	19.6865	-9.88237	-14.1962	4.311	0
0.7000	24.8414	-10.8031	-12.6727	4.00307	0
0.7007	29.7297	-11.11	-11.4262	5.83525	0
0.7013	29.152	-7.4885	-10.803	5.23479	0
0.7020	29.152	-5.34016	-10.526	3.40261	0
0.7027	30.3519	-5.95397	-10.526	4.61893	0
0.7033	26.0857	-6.56778	-11.7032	5.83525	0
0.7040	22.3973	-5.03325	-13.2267	5.52732	0
0.7047	27.9077	-4.11254	-12.0495	5.52732	0
0.7053	37.0622	-7.4885	-9.55648	6.14318	0
0.7060	49.9051	-10.1893	-10.1797	6.75903	0
0.7067	74.9242	-7.4885	-11.1492	6.75903	0
0.7073	102.699	-7.18159	-10.1797	6.75903	0
0.7080	115.808	-12.9514	-9.90273	6.14318	0
0.7087	115.186	-13.8721	-9.00248	4.311	0
0.7093	111.853	-4.11254	-5.95549	4.61893	0
0.7100	106.343	2.63939	-5.60924	6.14318	0
0.7107	98.6991	1.71867	-7.75598	5.23479	0
0.7113	91.3667	2.63939	-8.37923	4.00307	0
0.7120	85.2785	7.18159	-5.33224	5.23479	0
0.7127	79.8125	8.71612	-2.28525	6.75903	0
0.7133	76.4352	6.26088	-3.80874	6.75903	0
0.7140	73.0578	6.56778	-5.33224	8.28328	0
0.7147	66.3475	8.10231	-3.18549	7.66742	0
0.7153	57.1931	6.26088	-4.08574	5.23479	0
0.7160	53.238	5.34016	-7.75598	5.83525	0
0.7167	52.6158	5.34016	-6.23249	7.35949	0
0.7173	48.0386	2.63939	-3.18549	7.05157	0
0.7180	40.7506	0.797955	-4.70899	6.4511	0
0.7187	35.2402	2.88491	-4.98599	5.83525	0
0.7193	33.1071	0.184143	-4.98599	5.83525	0
0.7200	27.9077	-6.56778	-8.03298	8.28328	0
0.7207	16.9313	-5.34016	-6.85574	8.28328	0
0.7213	3.51068	0.797955	-0.415499	4.61893	0
0.7220	-4.13283	2.63939	1.385	4.92686	0
0.7227	-4.75498	2.63939	-0.415499	7.66742	0
0.7233	-5.06605	4.41944	1.385	5.83525	0
0.7240	-6.88805	5.95397	2.90849	4.92686	0
0.7247	-7.77683	6.26088	2.28525	6.75903	0
0.7253	-5.06605	4.41944	3.25474	7.66742	0
0.7260	1.06654	4.11254	3.80874	8.59121	0
0.7267	6.53254	6.26088	3.80874	8.28328	0
0.7273	8.66562	5.95397	6.30174	6.4511	0
0.7280	10.8431	5.34016	8.10223	6.75903	0
0.7287	15.1093	7.18159	7.82523	8.88374	0
0.7293	17.2424	5.34016	10.526	8.59121	0
0.7300	18.7533	2.63939	13.573	7.97535	0
0.7307	22.3973	4.41944	11.7725	8.28328	0
0.7313	24.8414	2.33248	8.44848	7.66742	0
0.7320	22.3973	-2.88491	8.10223	8.59121	0
0.7327	17.2424	-0.122762	9.00248	9.4996	0
0.7333	12.3541	2.88491	9.00248	7.97535	0
0.7340	6.84361	2.63939	8.10223	6.75903	0
0.7347	-2.31083	5.03325	7.20199	7.05157	0
0.7353	-12.3541	5.64707	6.92499	5.83525	0
0.7360	-19.6865	1.71867	4.77824	4.311	0
0.7367	-25.1969	1.71867	0.484749	4.61893	0
0.7373	-30.6629	3.19182	0.484749	5.83525	0
0.7380	-34.0403	1.10486	2.28525	7.35949	0
0.7387	-33.4182	1.10486	1.385	6.4511	0
0.7393	-32.5294	2.33248	-1.03875	4.00307	0
0.7400	-35.2402	0.797955	-1.939	4.311	0
0.7407	-39.2397	0.797955	-6.23249	5.23479	0
0.7413	-38.9286	1.41177	-13.2267	4.00307	0
0.7420	-35.5512	0.797955	-15.9967	3.09468	0
0.7427	-34.9735	1.71867	-15.9967	4.61893	0
0.7433	-36.1734	-1.35039	-20.5672	5.23479	0
0.7440	-37.1066	-9.26855	-26.0379	6.75903	0
0.7447	-38.9286	-9.26855	-26.3842	7.66742	0
0.7453	-38.9286	-1.35039	-24.8607	5.83525	0
0.7460	-34.3514	1.10486	-24.8607	3.69514	0
0.7467	-30.6629	-0.122762	-22.437	4.00307	0
0.7473	-31.9072	0.797955	-16.2737	4.311	0
0.7480	-35.2402	1.10486	-11.1492	3.40261	0
0.7487	-37.6843	0.797955	-8.03298	2.1709	0
0.7493	-37.9954	1.10486	-5.60924	2.1709	0
0.7500	-40.1285	1.10486	-4.98599	3.09468	0
0.7507	-43.5058	-0.122762	-4.98599	3.40261	0
0.7513	-42.2615	-1.35039	-2.90849	4.00307	0
0.7520	-37.1066	-1.04348	0.484749	5.52732	0
0.7527	-36.1734	0.797955	0.20775	4.92686	0
0.7533	-39.2397	1.71867	1.108	4.311	0
0.7540	-42.5726	4.11254	4.77824	6.14318	0
0.7547	-43.8169	6.26088	5.67849	7.35949	0
0.7553	-44.3946	1.71867	5.05524	6.75903	0
0.7560	-48.0831	-3.19182	8.10223	7.05157	0
0.7567	-54.7934	-1.04348	12.0495	6.75903	0
0.7573	-55.4155	2.02558	12.3957	4.92686	0
0.7580	-47.772	3.19182	12.6727	3.40261	0
0.7587	-36.4845	5.64707	13.9192	2.1709	0
0.7593	-27.9522	5.64707	14.8195	4.00307	0
0.7600	-23.6416	4.41944	15.7197	6.75903	0
0.7607	-23.0639	7.18159	16.9662	5.83525	0
0.7613	-24.5748	8.10231	17.8665	4.00307	0
0.7620	-25.1969	6.56778	16.9662	7.66742	0
0.7627	-23.0639	6.26088	15.0965	9.4996	0
0.7633	-21.5085	5.34016	12.3957	6.75903	0
0.7640	-24.2637	3.80563	9.00248	7.35949	0
0.7647	-25.1969	3.80563	6.92499	10.1155	0
0.7653	-23.3749	2.33248	6.92499	9.4996	0
0.7660	-24.8859	1.71867	6.30174	8.88374	0
0.7667	-27.9522	4.41944	4.43199	11.9476	0
0.7673	-25.508	0.184143	3.25474	13.4719	0
0.7680	-24.2637	-8.96165	1.108	11.9476	0
0.7687	-33.4182	-7.4885	-1.939	10.408	0
0.7693	-50.5272	-1.04348	-0.761748	9.4996	0
0.7700	-64.2589	-0.122762	0.20775	7.66742	0
0.7707	-69.4582	1.71867	-4.98599	8.88374	0
0.7713	-69.7249	3.49873	-8.65623	11.9476	0
0.7720	-69.7249	0.797955	-6.85574	11.3318	0
0.7727	-67.3252	-0.122762	-8.03298	7.97535	0
0.7733	-61.5036	1.71867	-10.803	6.14318	0
0.7740	-56.3043	1.41177	-10.1797	6.75903	0
0.7747	-53.2824	1.10486	-11.1492	8.28328	0
0.7753	-51.7271	0.797955	-14.1962	7.66742	0
0.7760	-52.3492	-0.736574	-14.1962	7.66742	0
0.7767	-52.9713	-0.736574	-13.573	8.88374	0
0.7773	-53.2824	-3.19182	-14.7502	10.408	0
0.7780	-53.2824	-6.87469	-13.2267	11.0238	0
0.7787	-50.5272	-4.72635	-12.3265	11.9476	0
0.7793	-46.2611	-3.80563	-14.1962	11.3318	0
0.7800	-44.7057	-9.26855	-15.3735	9.19167	0
0.7807	-43.8169	-9.88237	-15.9967	8.28328	0
0.7813	-40.7506	-4.72635	-18.1435	8.88374	0
0.7820	-37.9954	-4.11254	-20.5672	9.80753	0
0.7827	-33.7292	-4.11254	-21.8137	11.0238	0
0.7833	-24.5748	-2.2711	-21.4675	9.4996	0
0.7840	-9.90991	-3.80563	-19.0437	6.4511	0
0.7847	7.77683	-6.26088	-16.62	7.35949	0
0.7853	19.0644	-4.72635	-17.5202	9.19167	0
0.7860	18.1311	-2.57801	-19.3207	7.97535	0
0.7867	12.3541	-1.65729	-19.0437	7.35949	0
0.7873	9.90991	-1.65729	-19.3207	7.66742	0
0.7880	9.59883	-1.35039	-19.944	5.83525	0
0.7887	10.221	-1.04348	-20.5672	4.92686	0
0.7893	11.4208	-2.88491	-21.1905	6.75903	0
0.7900	9.59883	-5.03325	-21.4675	8.28328	0
0.7907	6.26591	-3.49873	-20.5672	8.59121	0
0.7913	5.02161	-3.80563	-19.944	9.19167	0
0.7920	4.08839	-8.96165	-19.667	7.35949	0
0.7927	4.39947	-8.34784	-17.5202	2.47883	0
0.7933	10.5321	-1.9642	-16.2737	0.954579	0
0.7940	15.9981	-0.736574	-17.7972	3.09468	0
0.7947	17.8201	-2.2711	-18.1435	4.00307	0
0.7953	19.6865	-0.122762	-17.7972	1.86297	0
0.7960	20.2642	2.88491	-16.897	-0.261739	0
0.7967	17.8201	1.71867	-15.0965	0.338721	0
0.7973	15.1093	-0.122762	-14.1962	2.78675	0
0.7980	11.7319	-0.122762	-16.62	3.40261	0
0.7987	8.66562	0.797955	-18.7667	2.47883	0
0.7993	11.1098	0.797955	-17.7972	3.09468	0
0.8000	12.043	-1.9642	-15.9967	3.40261	0
0.8007	7.15469	-5.03325	-16.2737	2.78675	0
0.8013	5.95483	-6.26088	-19.0437	3.09468	0
0.8020	4.71054	-6.26088	-20.5672	3.69514	0
0.8027	-1.06654	-5.64707	-17.7972	3.09468	0
0.8033	-0.177756	-8.10231	-15.3735	4.311	0
0.8040	5.95483	-13.5652	-15.7197	6.75903	0
0.8047	2.57747	-13.5652	-13.2267	5.23479	0
0.8053	-4.75498	-6.87469	-9.55648	1.26251	0
0.8060	-7.19913	-5.64707	-8.65623	0.338721	0
0.8067	-14.4871	-9.88237	-8.03298	3.40261	0
0.8073	-24.2637	-9.57546	-5.95549	3.69514	0
0.8080	-27.0189	-6.56778	-8.65623	0.338721	0
0.8087	-30.0852	-6.87469	-13.2267	0.338721	0
0.8093	-34.3514	-8.34784	-13.2267	2.78675	0
0.8100	-34.3514	-8.34784	-11.1492	2.47883	0
0.8107	-37.1066	-9.26855	-11.7032	1.86297	0
0.8113	-43.5058	-9.57546	-12.9497	1.57044	0
0.8120	-45.95	-7.4885	-12.9497	-1.78599	0
0.8127	-46.8388	-5.34016	-12.3265	-2.40184	0
0.8133	-49.9051	-5.95397	-12.0495	2.47883	0
0.8140	-50.2161	-6.56778	-12.3265	2.47883	0
0.8147	-47.1498	-6.26088	-13.2267	0.338721	0
0.8153	-46.8388	-8.34784	-12.3265	4.92686	0
0.8160	-49.9051	-13.8721	-9.55648	6.14318	0
0.8167	-55.4155	-14.7929	-7.75598	0.338721	0
0.8173	-60.3038	-10.1893	-8.37923	-0.569668	0
0.8180	-62.7035	-6.26088	-6.85574	3.40261	0
0.8187	-66.0809	-3.49873	-3.18549	2.1709	0
0.8193	-71.2802	-2.57801	-1.662	0.64665	0
0.8200	-74.0355	-3.49873	0.484749	2.1709	0
0.8207	-73.1022	-3.19182	3.80874	1.86297	0
0.8213	-66.0809	-2.2711	2.63149	0.338721	0
0.8220	-52.0381	-2.88491	1.385	1.26251	0
0.8227	-43.5058	-3.80563	6.30174	3.09468	0
0.8233	-45.95	-4.72635	8.72548	4.00307	0
0.8240	-49.594	-5.64707	6.92499	3.09468	0
0.8247	-48.9718	-3.80563	8.72548	1.57044	0
0.8253	-46.2611	-4.72635	10.249	4.00307	0
0.8260	-42.8837	-7.4885	7.20199	4.92686	0
0.8267	-40.7506	-4.72635	5.95549	3.09468	0
0.8273	-37.9954	-3.80563	6.30174	4.00307	0
0.8280	-34.3514	-8.96165	4.15499	4.61893	0
0.8287	-32.2183	-8.65474	3.80874	0.954579	0
0.8293	-28.8409	-4.11254	5.33224	1.57044	0
0.8300	-24.8859	-4.72635	4.15499	4.61893	0
0.8307	-23.9526	-5.34016	2.63149	2.1709	0
0.8313	-18.7977	-3.80563	4.77824	1.26251	0
0.8320	-8.71005	-3.49873	7.82523	4.92686	0
0.8327	-5.06605	-1.04348	9.97198	6.75903	0
0.8333	-3.51068	0.491049	9.34873	6.4511	0
0.8340	8.66562	-2.2711	6.92499	5.52732	0
0.8347	16.9313	-2.57801	5.05524	2.1709	0
0.8353	12.6651	-0.429668	3.80874	2.1709	0
0.8360	11.4208	-1.04348	3.53174	6.75903	0
0.8367	15.1093	-1.04348	5.95549	6.14318	0
0.8373	15.9981	-0.122762	8.72548	2.1709	0
0.8380	19.6865	-1.04348	8.72548	4.00307	0
0.8387	24.2637	-2.88491	7.20199	6.75903	0
0.8393	23.9526	-7.79541	5.95549	7.05157	0
0.8400	27.2856	-12.9514	5.33224	5.83525	0
0.8407	33.4182	-9.26855	5.33224	4.61893	0
0.8413	31.5517	-2.88491	6.30174	4.92686	0
0.8420	26.9745	-1.9642	9.00248	7.05157	0
0.8427	26.0857	-1.9642	11.4955	5.83525	0
0.8433	22.3973	-1.9642	11.4955	3.09468	0
0.8440	16.3091	-2.2711	12.6727	4.61893	0
0.8447	15.9981	0.184143	13.573	5.83525	0
0.8453	21.1974	2.63939	13.9192	3.40261	0
0.8460	23.3305	1.41177	15.7197	3.09468	0
0.8467	22.7084	0.797955	16.343	4.311	0
0.8473	23.6416	-0.122762	13.573	1.86297	0
0.8480	23.3305	-2.88491	12.3957	0.338721	0
0.8487	18.7533	-4.11254	12.0495	1.26251	0
0.8493	13.865	-6.26088	8.72548	-1.18553	0
0.8500	11.7319	-8.34784	8.72548	-3.0177	0
0.8507	11.4208	-5.64707	12.6727	1.26251	0
0.8513	12.043	-7.4885	12.6727	4.92686	0
0.8520	9.28776	-15.7136	9.00248	0.64665	0
0.8527	5.02161	-15.4067	8.10223	-2.40184	0
0.8533	6.84361	-6.87469	8.72548	-0.877596	0
0.8540	10.5321	-5.64707	8.72548	-1.18553	0
0.8547	11.4208	-8.34784	8.44848	-3.92609	0
0.8553	15.687	-6.26088	8.44848	-4.23402	0
0.8560	21.5085	-4.41944	9.34873	-3.31023	0
0.8567	21.8196	-5.64707	9.62573	-2.40184	0
0.8573	20.8864	-5.95397	8.72548	-1.49345	0
0.8580	22.1306	-6.56778	9.62573	-1.18553	0
0.8587	20.5753	-8.10231	11.1492	-0.261739	0
0.8593	19.0644	-8.34784	10.8722	0.64665	0
0.8600	22.3973	-6.56778	10.249	-1.49345	0
0.8607	25.7747	-4.72635	8.44848	-3.31023	0
0.8613	23.3305	-5.95397	5.95549	-2.40184	0
0.8620	20.2642	-7.79541	5.33224	-0.261739	0
0.8627	23.6416	-6.87469	6.92499	1.26251	0
0.8633	28.5299	-8.96165	6.57874	2.1709	0
0.8640	25.7747	-16.9412	4.15499	2.47883	0
0.8647	20.5753	-18.7826	3.53174	2.1709	0
0.8653	18.4422	-12.3376	5.05524	1.86297	0
0.8660	18.7533	-9.26855	3.80874	-0.569668	0
0.8667	22.1306	-9.57546	1.73125	-1.78599	0
0.8673	27.9077	-7.4885	2.28525	0.338721	0
0.8680	32.4849	-6.87469	2.00825	3.69514	0
0.8687	35.5512	-10.4962	-2.28525	3.09468	0
0.8693	36.1734	-11.4169	-1.939	-0.261739	0
0.8700	31.5517	-9.26855	0.761748	-2.09391	0
0.8707	27.9077	-8.65474	-2.56224	-2.40184	0
0.8713	24.2637	-10.1893	-8.03298	-1.78599	0
0.8720	21.1974	-8.96165	-7.13274	-0.877596	0
0.8727	23.9526	-7.4885	-4.98599	-0.877596	0
0.8733	26.7079	-10.8031	-4.98599	-3.31023	0
0.8740	20.5753	-13.8721	-3.46249	-3.31023	0
0.8747	15.9981	-12.0307	1.385	0.0461893	0
0.8753	18.7533	-12.3376	5.05524	0.338721	0
0.8760	19.0644	-17.2481	2.63149	-1.18553	0
0.8767	19.9976	-17.8619	-3.18549	-1.49345	0
0.8773	23.6416	-12.0307	-5.95549	-1.78599	0
0.8780	23.3305	-8.10231	-5.95549	-0.569668	0
0.8787	22.1306	-8.34784	-10.526	1.86297	0
0.8793	24.2637	-10.4962	-15.7197	1.26251	0
0.8800	25.1525	-11.11	-13.573	-0.569668	0
0.8807	26.9745	-8.65474	-11.7032	0.0461893	0
0.8813	31.5517	-6.87469	-17.2432	0.338721	0
0.8820	33.7292	-9.26855	-21.4675	-0.569668	0
0.8827	32.4849	-11.4169	-21.1905	-0.569668	0
0.8833	32.796	-10.1893	-24.2375	-0.261739	0
0.8840	33.4182	-8.34784	-27.0074	0.338721	0
0.8847	33.1071	-10.1893	-25.4839	1.57044	0
0.8853	36.44	-12.9514	-29.1542	2.1709	0
0.8860	41.9505	-12.0307	-34.2787	1.26251	0
0.8867	42.8837	-9.26855	-30.9547	2.78675	0
0.8873	40.1285	-12.6445	-29.7082	4.00307	0
0.8880	39.8174	-18.7826	-34.0017	2.47883	0
0.8887	41.6394	-18.7826	-34.0017	0.64665	0
0.8893	39.8174	-14.7929	-33.1014	1.86297	0
0.8900	37.0622	-12.0307	-36.1484	2.47883	0
0.8907	37.9954	-9.57546	-36.4254	1.26251	0
0.8913	39.8174	-6.56778	-35.2482	1.26251	0
0.8920	39.5063	-5.34016	-37.9489	2.47883	0
0.8927	37.9954	-5.03325	-40.0957	2.1709	0
0.8933	37.3732	-5.64707	-41.3422	2.47883	0
0.8940	35.8623	-6.56778	-44.3892	3.09468	0
0.8947	35.2402	-5.64707	-45.2894	2.1709	0
0.8953	37.9954	-4.11254	-43.4889	3.69514	0
0.8960	41.0172	-3.19182	-40.9959	7.05157	0
0.8967	43.4614	-2.88491	-36.4254	5.83525	0
0.8973	47.4609	-4.72635	-35.2482	2.1709	0
0.8980	48.9718	-6.87469	-39.4724	3.09468	0
0.8987	45.3278	-6.56778	-39.8187	5.83525	0
0.8993	44.7057	-8.34784	-36.1484	4.92686	0
0.9000	45.3278	-12.9514	-34.6249	3.09468	0
0.9007	40.7506	-11.4169	-33.3784	2.1709	0
0.9013	38.3065	-6.56778	-31.2317	2.47883	0
0.9020	41.0172	-4.11254	-29.7082	3.40261	0
0.9027	39.8174	-2.88491	-27.5614	3.40261	0
0.9033	37.9954	-2.57801	-22.714	2.1709	0
0.9040	41.3283	-2.2711	-17.7972	3.40261	0
0.9047	42.5726	0.184143	-15.3735	5.83525	0
0.9053	38.8842	2.02558	-13.573	4.00307	0
0.9060	36.7511	2.63939	-10.1797	1.26251	0
0.9067	35.2402	3.49873	-8.03298	3.40261	0
0.9073	34.3069	0.184143	-7.75598	6.4511	0
0.9080	36.1734	-2.88491	-5.95549	5.23479	0
0.9087	35.5512	-0.736574	-5.33224	4.92686	0
0.9093	31.8628	-0.736574	-7.75598	6.14318	0
0.9100	30.974	-2.88491	-7.75598	6.14318	0
0.9107	34.3069	-1.04348	-4.43199	7.66742	0
0.9113	35.5512	-3.19182	-1.31575	9.19167	0
0.9120	32.4849	-7.4885	0.761748	6.75903	0
0.9127	32.1739	-4.11254	1.73125	4.00307	0
0.9133	35.2402	0.491049	2.00825	6.4511	0
0.9140	34.618	-0.122762	5.05524	7.97535	0
0.9147	32.4849	0.797955	6.92499	7.35949	0
0.9153	33.9959	1.71867	3.80874	7.97535	0
0.9160	35.2402	-0.122762	2.00825	7.66742	0
0.9167	34.3069	-0.122762	5.05524	4.92686	0
0.9173	35.5512	-0.429668	7.82523	4.61893	0
0.9180	35.2402	-1.65729	8.44848	5.83525	0
0.9187	31.5517	-0.122762	6.92499	4.92686	0
0.9193	27.9077	0.491049	5.05524	4.61893	0
0.9200	24.2637	-1.35039	5.95549	5.23479	0
0.9207	21.5085	-0.429668	10.249	5.23479	0
0.9213	21.8196	0.184143	10.8722	5.83525	0
0.9220	22.1306	-1.04348	10.249	8.88374	0
0.9227	22.1306	-0.429668	12.6727	11.3318	0
0.9233	26.0857	-3.80563	14.1962	10.408	0
0.9240	26.9745	-10.1893	12.3957	8.59121	0
0.9247	24.2637	-7.79541	13.296	8.59121	0
0.9253	26.0857	-0.122762	16.066	7.66742	0
0.9260	26.9745	0.797955	16.343	7.05157	0
0.9267	22.7084	-2.2711	16.343	8.59121	0
0.9273	21.5085	-1.9642	15.7197	9.19167	0
0.9280	24.5748	0.797955	14.1962	7.35949	0
0.9287	23.6416	0.797955	16.066	8.28328	0
0.9293	22.1306	-0.736574	19.113	9.19167	0
0.9300	24.2637	-2.88491	18.4897	6.75903	0
0.9307	23.9526	-5.95397	19.7362	5.52732	0
0.9313	21.1974	-7.79541	22.437	5.83525	0
0.9320	19.6865	-4.11254	20.9135	5.23479	0
0.9327	14.7982	-1.35039	20.2902	6.14318	0
0.9333	8.66562	-5.64707	24.3067	7.05157	0
0.9340	11.1098	-6.87469	27.6307	5.23479	0
0.9347	16.9313	-2.88491	28.8772	7.35949	0
0.9353	17.5534	-6.87469	27.3537	11.9476	0
0.9360	17.8201	-14.7929	22.437	10.408	0
0.9367	20.2642	-12.6445	22.437	7.35949	0
0.9373	18.1311	-5.64707	26.4534	6.75903	0
0.9380	14.7982	-2.88491	26.1072	6.75903	0
0.9387	15.4204	-1.9642	23.0602	7.97535	0
0.9393	16.9313	-1.9642	24.3067	10.408	0
0.9400	16.3091	-3.19182	25.8302	8.88374	0
0.9407	16.6202	-4.72635	24.3067	7.35949	0
0.9413	16.3091	-6.56778	22.16	8.59121	0
0.9420	13.5539	-7.4885	22.16	9.4996	0
0.9427	10.8431	-5.64707	25.2069	10.7159	0
0.9433	10.8431	-4.72635	26.1072	12.2402	0
0.9440	13.2428	-5.64707	23.3372	10.408	0
0.9447	15.687	-5.64707	21.8137	9.4996	0
0.9453	16.9313	-6.87469	22.7832	11.6397	0
0.9460	17.8201	-8.34784	22.16	12.2402	0
0.9467	16.9313	-10.1893	22.437	12.856	0
0.9473	15.4204	-14.7929	20.0132	14.3803	0
0.9480	15.1093	-17.555	14.1962	13.1639	0
0.9487	13.865	-15.0998	14.5425	11.3318	0
0.9493	12.3541	-12.3376	19.113	13.1639	0
0.9500	14.4871	-11.11	16.6892	13.4719	0
0.9507	15.9981	-8.65474	12.3957	11.6397	0
0.9513	12.3541	-8.96165	12.3957	11.3318	0
0.9520	8.08791	-10.8031	12.6727	12.2402	0
0.9527	7.77683	-10.1893	12.6727	12.2402	0
0.9533	8.66562	-10.4962	13.019	10.408	0
0.9540	9.59883	-11.4169	10.8722	10.1155	0
0.9547	9.59883	-8.96165	9.00248	12.2402	0
0.9553	5.95483	-8.96165	9.62573	12.2402	0
0.9560	1.95532	-13.2583	10.526	10.1155	0
0.9567	4.08839	-14.179	10.526	10.1155	0
0.9573	8.08791	-13.5652	9.62573	11.0238	0
0.9580	6.26591	-14.7929	9.34873	11.3318	0
0.9587	1.37761	-14.486	12.0495	12.2402	0
0.9593	-0.755464	-17.555	11.7725	12.2402	0
0.9600	0.444391	-24.8594	5.95549	11.3318	0
0.9607	0.755464	-24.2456	4.15499	10.7159	0
0.9613	-2.31083	-16.6343	5.95549	9.80753	0
0.9620	-3.51068	-15.4067	5.33224	8.88374	0
0.9627	-0.755464	-16.6343	5.05524	11.3318	0
0.9633	0.133317	-15.4067	4.77824	14.0723	0
0.9640	-2.31083	-14.7929	1.385	12.856	0
0.9647	-1.99976	-15.4067	1.73125	11.9476	0
0.9653	1.68868	-13.8721	7.20199	13.7798	0
0.9660	2.26639	-12.0307	7.82523	14.0723	0
0.9667	-1.68868	-11.11	2.63149	11.3318	0
0.9673	-3.19961	-12.9514	1.385	9.80753	0
0.9680	-2.93298	-15.7136	4.77824	10.1155	0
0.9687	-5.33269	-14.179	7.47898	11.9476	0
0.9693	-8.71005	-13.8721	7.82523	13.4719	0
0.9700	-7.77683	-17.555	9.34873	12.5481	0
0.9707	-3.19961	-19.3351	11.7725	10.7159	0
0.9713	-0.48883	-21.1765	11.4955	11.3318	0
0.9720	-2.31083	-23.0179	7.82523	12.5481	0
0.9727	-5.06605	-19.0282	7.82523	11.0238	0
0.9733	-5.06605	-14.179	11.4955	7.66742	0
0.9740	-4.44391	-13.5652	13.019	5.83525	0
0.9747	-4.44391	-12.0307	12.0495	7.66742	0
0.9753	-3.19961	-10.8031	12.0495	11.0238	0
0.9760	-2.6219	-12.6445	12.6727	11.3318	0
0.9767	-4.75498	-12.9514	13.9192	9.80753	0
0.9773	-2.6219	-11.11	14.1962	9.4996	0
0.9780	2.26639	-12.0307	14.1962	11.3318	0
0.9787	-0.48883	-12.6445	16.066	9.80753	0
0.9793	-8.71005	-10.8031	18.4897	6.14318	0
0.9800	-10.221	-8.96165	16.066	5.83525	0
0.9807	-5.95483	-7.4885	14.1962	7.66742	0
0.9813	-4.75498	-6.56778	17.8665	6.75903	0
0.9820	-5.95483	-6.87469	20.0132	6.75903	0
0.9827	-6.88805	-8.34784	17.8665	9.4996	0
0.9833	-8.71005	-11.11	15.4427	9.19167	0
0.9840	-11.4653	-14.7929	12.3957	5.83525	0
0.9847	-12.0874	-13.8721	9.62573	5.23479	0
0.9853	-11.4653	-9.57546	8.72548	5.83525	0
0.9860	-8.71005	-7.4885	8.44848	4.92686	0
0.9867	-5.64376	-8.10231	7.20199	4.311	0
0.9873	-8.08791	-6.87469	5.05524	6.14318	0
0.9880	-11.1542	-5.34016	0.20775	6.14318	0
0.9887	-7.77683	-5.64707	-1.31575	4.311	0
0.9893	-5.95483	-5.64707	3.80874	4.92686	0
0.9900	-7.19913	-2.57801	5.67849	7.05157	0
0.9907	-4.13283	-1.04348	-0.1385	5.83525	0
0.9913	-1.99976	-1.9642	-4.43199	2.1709	0
0.9920	-5.06605	-2.57801	-5.33224	3.09468	0
0.9927	-5.06605	-1.9642	-7.13274	4.92686	0
0.9933	-2.31083	-3.49873	-9.55648	3.69514	0
0.9940	-5.06605	-4.72635	-11.7032	2.47883	0
0.9947	-7.19913	-4.72635	-15.7197	4.92686	0
0.9953	-4.75498	-5.95397	-22.0907	6.14318	0
0.9960	-4.13283	-9.26855	-27.0074	4.92686	0
0.9967	-6.57698	-8.10231	-28.5309	2.78675	0
0.9973	-6.57698	-3.19182	-30.9547	2.1709	0
0.9980	-2.93298	-0.736574	-35.2482	5.52732	0
0.9987	0.133317	-0.429668	-37.3257	6.14318	0
0.9993	-1.68868	1.71867	-38.9184	2.1709	0
1.0000	-4.44391	3.49873	-40.9959	1.57044	0
1.0007	-4.13283	2.63939	-40.7189	5.23479	0
1.0013	-5.33269	2.02558	-37.9489	5.83525	0
1.0020	-8.71005	3.80563	-39.1954	3.69514	0
1.0027	-11.1542	3.49873	-40.7189	3.40261	0
1.0033	-13.2873	1.10486	-39.8187	2.1709	0
1.0040	-12.9762	2.02558	-38.5722	1.57044	0
1.0047	-8.39898	4.41944	-37.3257	4.00307	0
1.0053	-4.44391	4.41944	-33.3784	3.09468	0
1.0060	-3.19961	3.80563	-28.1847	0.0461893	0
1.0067	-3.19961	4.41944	-26.3842	1.57044	0
1.0073	-5.06605	0.184143	-28.1847	3.09468	0
1.0080	-5.06605	-7.18159	-29.4312	-0.569668	0
1.0087	-2.31083	-7.79541	-27.9077	-2.70977	0
1.0093	0.444391	-0.429668	-27.2844	-0.261739	0
1.0100	3.51068	4.41944	-27.2844	1.86297	0
1.0107	6.26591	1.71867	-26.0379	2.1709	0
1.0113	4.08839	-1.35039	-24.2375	3.09468	0
1.0120	1.37761	2.33248	-22.437	3.09468	0
1.0127	4.08839	4.41944	-19.667	2.47883	0
1.0133	8.66562	2.02558	-17.7972	2.1709	0
1.0140	11.4208	2.02558	-16.897	1.26251	0
1.0147	10.5321	4.72635	-15.7197	0.954579	0
1.0153	6.26591	4.11254	-15.0965	2.47883	0
1.0160	5.02161	2.88491	-14.4732	3.40261	0
1.0167	7.77683	4.11254	-14.1962	3.09468	0
1.0173	7.77683	3.49873	-13.573	3.09468	0
1.0180	6.26591	3.80563	-10.803	3.40261	0
1.0187	7.77683	5.64707	-7.13274	4.61893	0
1.0193	8.66562	2.63939	-6.50949	4.61893	0
1.0200	8.66562	-1.9642	-4.98599	3.09468	0
1.0207	8.97669	-0.429668	-2.28525	1.26251	0
1.0213	9.28776	3.19182	-1.939	1.57044	0
1.0220	8.08791	4.11254	-0.761748	3.09468	0
1.0227	5.95483	4.11254	2.90849	5.23479	0
1.0233	1.37761	2.88491	4.15499	5.52732	0
1.0240	-2.6219	2.63939	4.43199	3.69514	0
1.0247	-1.99976	4.11254	5.95549	4.00307	0
1.0253	0.444391	3.80563	3.25474	5.83525	0
1.0260	-0.48883	1.71867	1.108	3.40261	0
1.0267	-5.33269	0.797955	3.53174	1.26251	0
1.0273	-7.5102	0.184143	5.05524	3.69514	0
1.0280	-4.44391	1.71867	4.15499	6.4511	0
1.0287	-0.48883	1.10486	6.30174	4.311	0
1.0293	0.755464	-4.72635	8.44848	0.64665	0
1.0300	1.06654	-7.18159	8.72548	0.954579	0
1.0307	0.755464	-3.80563	9.97198	4.00307	0
1.0313	-0.177756	-6.56778	8.44848	4.92686	0
1.0320	-3.19961	-12.9514	2.90849	3.69514	0
1.0327	-7.19913	-11.11	-0.761748	0.954579	0
1.0333	-10.221	-6.87469	-2.28525	-0.877596	0
1.0340	-14.2205	-7.4885	-4.08574	-1.49345	0
1.0347	-18.7977	-6.56778	-4.70899	-1.18553	0
1.0353	-17.5534	-3.80563	-4.08574	-1.18553	0
1.0360	-12.6651	-3.49873	-3.18549	-1.49345	0
1.0367	-12.3541	-5.03325	-0.415499	-1.78599	0
1.0373	-12.9762	-6.56778	1.108	-1.78599	0
1.0380	-11.1542	-7.18159	-1.03875	-1.49345	0
1.0387	-11.4653	-7.18159	-2.28525	-1.49345	0
1.0393	-15.1093	-8.34784	-2.56224	-2.40184	0
1.0400	-18.4866	-8.96165	-4.70899	-1.78599	0
1.0407	-20.6197	-8.10231	-6.85574	-1.49345	0
1.0413	-20.3086	-9.26855	-5.33224	-3.61816	0
1.0420	-16.9313	-11.11	-3.18549	-4.54195	0
1.0427	-14.2205	-9.88237	-1.939	-2.09391	0
1.0433	-12.3541	-11.7238	-2.28525	0.338721	0
1.0440	-13.2873	-19.0282	-4.43199	-0.569668	0
1.0447	-17.8645	-21.1765	-5.33224	-2.09391	0
1.0453	-18.4866	-14.7929	-3.80874	-2.09391	0
1.0460	-12.3541	-9.26855	-3.46249	-1.18553	0
1.0467	-9.02113	-8.34784	-5.60924	-0.569668	0
1.0473	-8.71005	-7.79541	-5.33224	-0.261739	0
1.0480	-6.26591	-7.18159	-4.08574	-1.49345	0
1.0487	-6.26591	-7.79541	-5.60924	-2.40184	0
1.0493	-7.77683	-9.26855	-5.60924	-0.569668	0
1.0500	-6.26591	-8.34784	-1.31575	0.64665	0
1.0507	-4.13283	-7.18159	1.385	-0.877596	0
1.0513	-0.48883	-8.34784	1.385	-0.569668	0
1.0520	4.39947	-10.8031	1.385	2.1709	0
1.0527	5.33269	-10.1893	1.73125	2.1709	0
1.0533	6.84361	-9.88237	2.28525	2.1709	0
1.0540	12.3541	-11.11	4.15499	3.09468	0
1.0547	12.9762	-11.11	4.43199	1.86297	0
1.0553	8.66562	-14.486	2.63149	1.57044	0
1.0560	11.7319	-20.5627	0.484749	4.61893	0
1.0567	18.1311	-18.4757	-0.415499	4.00307	0
1.0573	18.4422	-11.11	-1.31575	-0.569668	0
1.0580	17.8201	-8.10231	-2.28525	-1.18553	0
1.0587	22.3973	-8.34784	-2.90849	2.47883	0
1.0593	28.5299	-8.96165	-3.18549	4.61893	0
1.0600	29.152	-8.34784	-2.56224	3.09468	0
1.0607	24.2637	-6.26088	-0.761748	0.64665	0
1.0613	22.3973	-6.87469	-0.761748	-0.569668	0
1.0620	24.5748	-9.88237	-5.33224	0.338721	0
1.0627	23.3305	-9.26855	-9.27948	0.64665	0
1.0633	19.3754	-8.34784	-8.65623	1.26251	0
1.0640	16.9313	-10.4962	-7.47898	2.1709	0
1.0647	12.043	-10.8031	-6.85574	3.69514	0
1.0653	5.02161	-11.4169	-4.98599	5.23479	0
1.0660	2.26639	-12.3376	-1.31575	7.05157	0
1.0667	0.444391	-8.65474	0.761748	7.66742	0
1.0673	-5.64376	-11.11	-0.761748	7.35949	0
1.0680	-13.2873	-20.5627	-4.43199	7.35949	0
1.0687	-18.7977	-19.3351	-5.95549	4.61893	0
1.0693	-23.6416	-11.4169	-7.75598	1.26251	0
1.0700	-27.9522	-12.0307	-11.4262	3.09468	0
1.0707	-31.2851	-13.5652	-8.65623	6.75903	0
1.0713	-34.6625	-9.26855	-3.80874	6.14318	0
1.0720	-39.8174	-8.34784	-5.95549	4.311	0
1.0727	-46.2611	-9.88237	-8.37923	5.23479	0
1.0733	-50.8383	-10.4962	-4.98599	4.92686	0
1.0740	-50.8383	-11.4169	-3.46249	4.311	0
1.0747	-51.7271	-11.4169	-4.98599	6.4511	0
1.0753	-54.4823	-10.4962	-3.80874	7.66742	0
1.0760	-51.7271	-10.1893	-2.56224	4.92686	0
1.0767	-45.3278	-8.96165	-3.18549	1.57044	0
1.0773	-39.8174	-8.96165	-4.08574	1.86297	0
1.0780	-32.5294	-8.34784	-4.98599	5.83525	0
1.0787	-23.9526	-6.56778	-4.08574	9.4996	0
1.0793	-19.6865	-10.8031	-3.18549	7.97535	0
1.0800	-18.7977	-17.555	-6.85574	5.23479	0
1.0807	-18.7977	-14.7929	-7.13274	3.40261	0
1.0813	-23.9526	-10.1893	-4.43199	3.40261	0
1.0820	-30.3963	-12.0307	-4.08574	4.92686	0
1.0827	-32.2183	-12.3376	-3.18549	5.52732	0
1.0833	-32.5294	-8.65474	-0.415499	4.92686	0
1.0840	-30.974	-8.10231	0.20775	4.61893	0
1.0847	-25.1969	-6.87469	2.00825	4.311	0
1.0853	-22.7528	-4.72635	5.95549	3.09468	0
1.0860	-24.5748	-5.64707	5.67849	4.61893	0
1.0867	-21.8196	-5.03325	3.25474	7.05157	0
1.0873	-19.3754	-2.88491	2.63149	5.52732	0
1.0880	-28.8409	-4.11254	0.484749	3.09468	0
1.0887	-42.8837	-6.26088	-0.415499	4.311	0
1.0893	-48.7052	-6.56778	2.63149	4.92686	0
1.0900	-42.8837	-5.95397	3.80874	4.61893	0
1.0907	-27.9522	-4.41944	0.484749	6.4511	0
1.0913	-13.2873	-5.95397	-0.761748	7.66742	0
1.0920	-10.5321	-12.6445	1.385	4.92686	0
1.0927	-16.0425	-13.2583	2.63149	3.09468	0
1.0933	-20.3086	-7.4885	3.25474	3.09468	0
1.0940	-26.0857	-4.11254	7.20199	2.47883	0
1.0947	-34.6625	-3.80563	10.8722	2.1709	0
1.0953	-34.3514	-3.19182	9.97198	2.78675	0
1.0960	-25.508	-4.41944	10.249	2.78675	0
1.0967	-22.4417	-3.80563	13.019	3.09468	0
1.0973	-25.1969	-3.19182	11.1492	3.69514	0
1.0980	-22.4417	-4.11254	7.47898	3.40261	0
1.0987	-16.0425	-3.49873	6.92499	2.78675	0
1.0993	-15.4204	-2.88491	5.05524	1.26251	0
1.1000	-18.7977	-5.34016	1.385	0.338721	0
1.1007	-18.1756	-6.87469	-0.1385	2.1709	0
1.1013	-11.4653	-5.64707	-0.415499	3.69514	0
1.1020	-5.64376	-4.41944	-0.761748	2.47883	0
1.1027	-4.75498	-4.41944	-1.31575	2.78675	0
1.1033	-0.48883	-6.87469	-2.28525	4.61893	0
1.1040	4.39947	-9.57546	-2.28525	4.00307	0
1.1047	0.755464	-9.26855	0.484749	1.86297	0
1.1053	-1.37761	-8.10231	1.385	0.0461893	0
1.1060	8.08791	-6.87469	0.484749	-0.569668	0
1.1067	17.2424	-2.57801	1.385	2.1709	0
1.1073	20.5753	-0.122762	1.108	4.92686	0
1.1080	23.9526	-2.2711	0.761748	1.57044	0
1.1087	19.3754	-3.80563	2.28525	-0.261739	0
1.1093	4.39947	-5.03325	3.53174	3.09468	0
1.1100	-9.3322	-4.72635	3.53174	3.40261	0
1.1107	-19.6865	-2.57801	3.80874	-0.569668	0
1.1113	-26.0857	-2.57801	2.28525	-1.49345	0
1.1120	-26.0857	-3.19182	0.484749	-0.261739	0
1.1127	-26.0857	-1.04348	1.73125	0.338721	0
1.1133	-31.9072	-1.35039	5.05524	0.0461893	0
1.1140	-38.9286	-2.2711	5.95549	-1.49345	0
1.1147	-44.7057	0.797955	3.25474	-0.569668	0
1.1153	-46.8388	-1.9642	1.108	3.09468	0
1.1160	-39.2397	-8.34784	3.53174	2.47883	0
1.1167	-26.0857	-5.95397	5.95549	-1.78599	0
1.1173	-16.0425	0.797955	5.95549	-1.78599	0
1.1180	-9.90991	0.797955	7.20199	2.1709	0
1.1187	-6.88805	-0.122762	8.72548	2.1709	0
1.1193	-5.06605	1.10486	6.92499	-2.09391	0
1.1200	-5.64376	1.71867	4.15499	-3.31023	0
1.1207	-8.39898	2.33248	3.25474	0.954579	0
1.1213	-8.71005	1.71867	1.385	4.00307	0
1.1220	-7.77683	1.71867	1.385	2.78675	0
1.1227	-9.90991	4.41944	4.15499	1.26251	0
1.1233	-6.88805	4.11254	2.28525	0.64665	0
1.1240	2.57747	3.49873	-1.31575	1.26251	0
1.1247	6.84361	4.72635	-1.662	4.00307	0
1.1253	8.39898	0.797955	-1.31575	4.311	0
1.1260	11.4208	-3.19182	0.484749	1.26251	0
1.1267	9.59883	0.491049	5.67849	3.09468	0
1.1273	5.02161	-0.122762	6.30174	7.05157	0
1.1280	3.82176	-6.56778	2.28525	5.23479	0
1.1287	1.95532	-5.64707	2.28525	2.78675	0
1.1293	1.95532	0.797955	3.53174	4.92686	0
1.1300	9.28776	2.02558	0.484749	5.83525	0
1.1307	13.5539	1.41177	-0.761748	4.92686	0
1.1313	7.15469	1.41177	0.20775	5.83525	0
1.1320	-5.06605	2.02558	-0.415499	5.52732	0
1.1327	-16.0425	5.34016	-0.415499	4.00307	0
1.1333	-17.8645	7.18159	0.20775	4.00307	0
1.1340	-8.08791	7.18159	-1.31575	4.00307	0
1.1347	3.51068	6.56778	0.484749	4.00307	0
1.1353	12.043	5.64707	3.25474	5.83525	0
1.1360	23.9526	6.87469	2.28525	6.4511	0
1.1367	45.9055	9.02303	3.80874	6.75903	0
1.1373	77.3684	5.64707	7.82523	7.66742	0
1.1380	104.832	2.63939	6.92499	7.97535	0
1.1387	110.92	3.49873	5.95549	7.97535	0
1.1393	94.7441	2.63939	11.4955	8.28328	0
1.1400	71.5469	-1.04348	16.343	5.83525	0
1.1407	51.416	-1.65729	17.8665	2.47883	0
1.1413	39.8174	0.797955	19.113	3.69514	0
1.1420	37.9954	5.34016	20.2902	6.14318	0
1.1427	36.1734	7.79541	18.7667	4.92686	0
1.1433	27.9077	5.03325	15.0965	3.09468	0
1.1440	18.7533	3.80563	12.6727	4.00307	0
1.1447	10.5321	5.03325	13.019	6.4511	0
1.1453	-1.99976	3.49873	12.0495	7.35949	0
1.1460	-10.8431	2.63939	9.97198	6.75903	0
1.1467	-6.88805	4.41944	11.4955	6.75903	0
1.1473	1.37761	3.80563	13.573	6.14318	0
1.1480	4.08839	3.49873	10.249	5.83525	0
1.1487	6.84361	4.41944	5.33224	6.75903	0
1.1493	11.4208	1.41177	3.53174	5.83525	0
1.1500	12.9762	-0.429668	5.05524	5.52732	0
1.1507	8.39898	1.41177	5.67849	9.19167	0
1.1513	-3.82176	-1.9642	2.28525	10.408	0
1.1520	-16.3536	-7.18159	-1.939	6.75903	0
1.1527	-19.6865	-5.95397	-3.18549	4.311	0
1.1533	-19.6865	-2.57801	-3.18549	4.92686	0
1.1540	-24.2637	-1.04348	-4.08574	4.00307	0
1.1547	-27.6411	-0.122762	-5.95549	4.311	0
1.1553	-29.4631	1.10486	-7.13274	7.05157	0
1.1560	-31.5962	1.71867	-6.85574	8.59121	0
1.1567	-30.3963	1.41177	-7.13274	7.66742	0
1.1573	-27.0189	0.797955	-10.803	5.52732	0
1.1580	-27.6411	1.10486	-13.2267	4.92686	0
1.1587	-28.2188	-0.736574	-10.803	7.66742	0
1.1593	-27.0189	-3.49873	-9.55648	8.59121	0
1.1600	-22.4417	-2.2711	-11.1492	6.75903	0
1.1607	-15.1093	-1.65729	-11.4262	6.14318	0
1.1613	-14.2205	-5.34016	-11.7032	7.97535	0
1.1620	-20.6197	-5.03325	-12.0495	8.59121	0
1.1627	-20.6197	-1.04348	-11.1492	8.28328	0
1.1633	-13.2873	-4.72635	-13.2267	8.88374	0
1.1640	-7.77683	-11.7238	-19.3207	9.4996	0
1.1647	-5.64376	-10.8031	-22.0907	8.59121	0
1.1653	-6.26591	-7.18159	-19.944	7.05157	0
1.1660	-9.3322	-5.64707	-18.7667	5.52732	0
1.1667	-15.7314	-4.72635	-19.0437	5.52732	0
1.1673	-24.8859	-4.72635	-19.667	7.05157	0
1.1680	-27.6411	-5.34016	-21.1905	7.05157	0
1.1687	-22.7528	-3.80563	-22.991	6.14318	0
1.1693	-18.7977	-2.88491	-23.3372	7.66742	0
1.1700	-14.7982	-3.49873	-22.437	8.59121	0
1.1707	-4.44391	-2.57801	-21.4675	7.35949	0
1.1713	1.06654	-2.88491	-19.944	7.05157	0
1.1720	-3.51068	-4.11254	-18.1435	7.05157	0
1.1727	-8.71005	-3.80563	-18.7667	4.92686	0
1.1733	-10.5321	-5.64707	-19.667	5.52732	0
1.1740	-12.3541	-7.18159	-18.1435	7.97535	0
1.1747	-16.6646	-7.4885	-15.9967	7.66742	0
1.1753	-19.6865	-11.4169	-15.7197	6.75903	0
1.1760	-12.0874	-15.4067	-14.1962	6.75903	0
1.1767	2.26639	-12.0307	-12.6727	5.23479	0
1.1773	8.39898	-8.34784	-11.4262	2.78675	0
1.1780	7.77683	-8.96165	-9.55648	3.40261	0
1.1787	8.08791	-9.26855	-7.75598	6.14318	0
1.1793	8.08791	-10.1893	-6.85574	5.23479	0
1.1800	6.84361	-10.1893	-4.08574	2.1709	0
1.1807	5.02161	-7.79541	-3.80874	3.69514	0
1.1813	0.444391	-6.87469	-5.60924	7.66742	0
1.1820	-1.37761	-8.96165	-1.939	7.66742	0
1.1827	1.95532	-8.96165	2.90849	5.83525	0
1.1833	5.02161	-9.26855	1.385	5.52732	0
1.1840	10.5321	-10.1893	1.73125	4.00307	0
1.1847	19.6865	-8.34784	5.95549	3.09468	0
1.1853	28.2188	-7.4885	7.82523	5.23479	0
1.1860	37.0622	-7.4885	8.72548	5.83525	0
1.1867	47.1498	-6.26088	12.0495	3.40261	0
1.1873	52.3048	-9.26855	11.7725	4.00307	0
1.1880	51.7271	-16.0205	10.249	4.00307	0
1.1887	50.4828	-16.3274	12.3957	1.86297	0
1.1893	48.9718	-10.4962	14.5425	3.09468	0
1.1900	50.7938	-8.34784	14.8195	5.23479	0
1.1907	53.5491	-10.4962	14.1962	4.311	0
1.1913	48.9718	-12.6445	12.6727	3.69514	0
1.1920	40.7506	-11.11	10.249	4.00307	0
1.1927	41.0172	-9.57546	9.62573	2.1709	0
1.1933	44.0835	-11.7238	9.34873	1.26251	0
1.1940	42.5726	-12.3376	6.30174	1.26251	0
1.1947	40.7506	-9.26855	2.63149	0.64665	0
1.1953	38.8842	-9.88237	0.484749	0.0461893	0
1.1960	34.9291	-12.0307	-1.662	-0.569668	0
1.1967	37.0622	-12.0307	-2.28525	-0.569668	0
1.1973	43.1503	-13.8721	-0.415499	2.1709	0
1.1980	45.0168	-14.486	0.484749	4.61893	0
1.1987	45.5945	-11.11	-0.415499	3.69514	0
1.1993	50.7938	-14.179	-1.31575	3.09468	0
1.2000	54.1712	-20.8696	-3.80874	1.86297	0
1.2007	53.238	-19.0282	-6.23249	-1.18553	0
1.2013	52.3048	-13.5652	-8.03298	0.64665	0
1.2020	55.3711	-12.6445	-8.65623	3.40261	0
1.2027	62.7035	-12.3376	-7.47898	2.1709	0
1.2033	68.2139	-11.11	-5.95549	2.1709	0
1.2040	67.5918	-10.4962	-5.95549	3.69514	0
1.2047	67.2807	-8.65474	-6.23249	1.26251	0
1.2053	70.9247	-8.34784	-5.60924	-0.877596	0
1.2060	71.5469	-9.26855	-5.60924	-0.569668	0
1.2067	64.8366	-8.10231	-5.60924	-1.18553	0
1.2073	57.1931	-8.34784	-6.85574	0.0461893	0
1.2080	52.6158	-10.1893	-9.90273	1.86297	0
1.2087	49.9051	-8.65474	-9.00248	0.0461893	0
1.2093	47.4609	-7.79541	-4.70899	-0.877596	0
1.2100	47.1498	-8.34784	-2.90849	1.26251	0
1.2107	52.6158	-7.79541	-1.662	0.954579	0
1.2113	60.5704	-11.4169	2.00825	-0.261739	0
1.2120	64.2144	-17.8619	4.43199	-0.261739	0
1.2127	63.3256	-16.9412	4.77824	-1.49345	0
1.2133	60.2594	-9.88237	4.15499	-2.40184	0
1.2140	53.238	-5.64707	4.15499	-2.40184	0
1.2147	39.8174	-4.11254	5.95549	-3.0177	0
1.2153	27.5967	-3.80563	8.72548	-3.0177	0
1.2160	20.2642	-2.88491	8.10223	-1.49345	0
1.2167	12.3541	-0.429668	6.92499	-1.78599	0
1.2173	5.95483	-0.736574	8.72548	-2.40184	0
1.2180	6.26591	-4.72635	10.8722	-0.569668	0
1.2187	7.15469	-5.95397	12.6727	0.0461893	0
1.2193	6.84361	-4.72635	16.066	-0.877596	0
1.2200	13.2428	-4.41944	16.9662	-0.569668	0
1.2207	19.6865	-3.49873	14.1962	-0.569668	0
1.2213	18.1311	-3.80563	12.0495	-0.877596	0
1.2220	17.2424	-5.64707	11.7725	0.0461893	0
1.2227	18.7533	-4.72635	12.3957	1.57044	0
1.2233	14.1761	-5.64707	12.0495	2.1709	0
1.2240	5.33269	-9.26855	10.249	1.26251	0
1.2247	1.37761	-6.87469	8.72548	-0.877596	0
1.2253	2.26639	-1.35039	9.62573	-1.18553	0
1.2260	3.19961	-1.35039	10.526	0.0461893	0
1.2267	4.08839	-1.9642	11.4955	-2.09391	0
1.2273	3.19961	0.797955	12.3957	-6.06619	0
1.2280	-0.177756	0.797955	11.7725	-5.14241	0
1.2287	-3.51068	-1.04348	10.526	-0.569668	0
1.2293	-3.19961	-1.35039	11.7725	0.0461893	0
1.2300	-3.19961	-0.122762	12.3957	-2.70977	0
1.2307	-6.26591	1.10486	11.4955	-3.61816	0
1.2313	-4.13283	1.10486	9.34873	-2.40184	0
1.2320	5.33269	0.491049	6.57874	-1.49345	0
1.2327	14.4871	0.797955	4.15499	-2.70977	0
1.2333	21.1974	-1.04348	5.33224	-5.45034	0
1.2340	24.2637	-2.88491	7.82523	-6.06619	0
1.2347	18.4422	-1.9642	5.95549	-1.49345	0
1.2353	5.95483	-3.19182	2.28525	1.26251	0
1.2360	-1.99976	-8.34784	2.90849	-2.40184	0
1.2367	-6.57698	-7.4885	3.53174	-4.84988	0
1.2373	-14.2205	-1.04348	0.761748	-3.31023	0
1.2380	-18.7977	0.797955	-1.03875	-3.31023	0
1.2387	-15.1093	-0.122762	0.20775	-3.31023	0
1.2393	-10.5321	-0.122762	-1.03875	-3.31023	0
1.2400	-9.90991	-0.429668	-2.56224	-3.61816	0
1.2407	-9.64327	-1.04348	-0.1385	-2.40184	0
1.2413	-10.8431	-1.04348	0.484749	-1.49345	0
1.2420	-16.6646	-1.04348	-3.18549	-4.23402	0
1.2427	-24.2637	-1.04348	-5.60924	-1.49345	0
1.2433	-28.8409	-1.9642	-5.60924	4.311	0
1.2440	-29.7742	0.184143	-5.95549	2.1709	0
1.2447	-28.2188	4.41944	-5.33224	-2.40184	0
1.2453	-28.8409	0.797955	-4.08574	-2.09391	0
1.2460	-33.1071	-4.41944	-3.18549	-0.569668	0
1.2467	-33.4182	-1.9642	-0.415499	-0.261739	0
1.2473	-27.0189	-3.80563	0.484749	2.78675	0
1.2480	-24.2637	-12.6445	-1.03875	3.09468	0
1.2487	-27.9522	-13.2583	-0.415499	-0.877596	0
1.2493	-29.4631	-7.79541	4.43199	-1.18553	0
1.2500	-26.3968	-6.56778	8.10223	1.86297	0
1.2507	-20.3086	-4.72635	8.44848	1.57044	0
1.2513	-8.39898	-3.19182	7.47898	0.338721	0
1.2520	3.19961	-3.80563	5.95549	1.57044	0
1.2527	5.95483	-0.429668	4.15499	2.47883	0
1.2533	7.46576	0.797955	1.385	1.26251	0
1.2540	12.6651	-4.11254	-1.03875	3.09468	0
1.2547	14.1761	-4.41944	-1.31575	6.75903	0
1.2553	9.28776	-1.65729	-2.28525	5.23479	0
1.2560	-2.31083	-3.49873	-2.28525	4.00307	0
1.2567	-15.1093	-4.72635	-2.28525	6.4511	0
1.2573	-19.3754	-3.49873	-4.98599	6.75903	0
1.2580	-16.0425	-3.80563	-4.70899	5.83525	0
1.2587	-16.6646	-1.65729	1.385	8.88374	0
1.2593	-17.8645	-1.35039	2.00825	11.0238	0
1.2600	-13.9094	-8.34784	-2.28525	9.4996	0
1.2607	-10.5321	-10.1893	-2.28525	8.88374	0
1.2613	-9.3322	-2.2711	-1.662	9.19167	0
1.2620	-4.13283	2.63939	-4.70899	7.35949	0
1.2627	2.26639	0.797955	-6.85574	6.75903	0
1.2633	2.26639	-0.736574	-8.03298	9.4996	0
1.2640	-0.755464	-2.2711	-8.65623	10.7159	0
1.2647	1.06654	-2.88491	-5.95549	9.4996	0
1.2653	4.71054	0.184143	-5.60924	8.59121	0
1.2660	5.02161	2.63939	-6.85574	9.4996	0
1.2667	5.02161	1.41177	-4.98599	9.19167	0
1.2673	5.95483	-0.122762	-4.98599	8.28328	0
1.2680	6.53254	0.797955	-6.50949	8.59121	0
1.2687	7.15469	2.02558	-3.46249	8.28328	0
1.2693	5.64376	0.797955	-3.46249	7.35949	0
1.2700	3.19961	-0.429668	-8.03298	8.59121	0
1.2707	7.77683	0.797955	-7.75598	11.9476	0
1.2713	12.3541	0.184143	-5.60924	12.856	0
1.2720	6.84361	-3.49873	-9.00248	12.2402	0
1.2727	1.06654	-3.19182	-10.526	11.9476	0
1.2733	0.755464	0.491049	-7.13274	12.2402	0
1.2740	-3.19961	3.49873	-4.98599	11.3318	0
1.2747	-8.71005	4.11254	-5.60924	10.1155	0
1.2753	-9.64327	3.19182	-6.85574	9.80753	0
1.2760	-10.5321	2.63939	-7.75598	9.80753	0
1.2767	-10.221	3.49873	-9.27948	9.4996	0
1.2773	-5.95483	1.71867	-9.55648	10.1155	0
1.2780	-5.06605	-0.429668	-9.00248	11.6397	0
1.2787	-9.02113	-0.122762	-9.27948	10.408	0
1.2793	-11.4653	-0.122762	-11.7032	8.59121	0
1.2800	-14.4871	-1.65729	-13.2267	8.59121	0
1.2807	-20.9308	-2.57801	-13.2267	9.19167	0
1.2813	-26.7079	-5.64707	-13.2267	9.4996	0
1.2820	-29.7742	-8.34784	-12.9497	10.7159	0
1.2827	-30.0852	-8.96165	-9.27948	11.0238	0
1.2833	-29.7742	-13.8721	-6.85574	10.7159	0
1.2840	-31.2851	-19.9489	-6.50949	10.408	0
1.2847	-32.796	-17.555	-5.95549	8.88374	0
1.2853	-33.1071	-12.3376	-4.43199	8.59121	0
1.2860	-32.796	-10.4962	-4.08574	10.408	0
1.2867	-34.0403	-8.34784	-5.60924	10.1155	0
1.2873	-34.0403	-5.95397	-6.23249	7.66742	0
1.2880	-29.4631	-5.64707	-4.98599	7.97535	0
1.2887	-23.9526	-2.88491	-3.18549	9.4996	0
1.2893	-25.1969	-0.736574	-4.08574	7.66742	0
1.2900	-28.8409	-1.65729	-5.33224	5.23479	0
1.2907	-26.0857	-2.88491	-3.18549	6.75903	0
1.2913	-25.1969	-1.9642	-0.761748	8.88374	0
1.2920	-30.0852	-0.736574	-0.415499	7.35949	0
1.2927	-35.2402	-1.65729	0.20775	6.4511	0
1.2933	-37.9954	-3.80563	1.385	9.19167	0
1.2940	-40.7506	-3.49873	0.20775	9.4996	0
1.2947	-38.9286	-3.80563	-1.03875	5.83525	0
1.2953	-35.5512	-9.26855	-0.1385	5.83525	0
1.2960	-37.1066	-12.9514	0.20775	8.59121	0
1.2967	-39.5508	-10.1893	0.484749	7.05157	0
1.2973	-40.7506	-6.87469	2.00825	3.40261	0
1.2980	-40.4395	-5.34016	0.761748	4.92686	0
1.2987	-35.8623	-3.49873	-0.761748	7.35949	0
1.2993	-31.9072	-3.80563	2.63149	6.75903	0
1.3000	-31.9072	-5.95397	7.20199	5.83525	0
1.3007	-28.5299	-5.64707	6.57874	6.75903	0
1.3013	-23.0639	-3.80563	3.25474	7.97535	0
1.3020	-22.4417	-4.41944	3.80874	8.28328	0
1.3027	-24.2637	-7.18159	6.92499	7.66742	0
1.3033	-26.0857	-9.26855	8.44848	8.28328	0
1.3040	-26.0857	-7.79541	5.95549	9.19167	0
1.3047	-23.3749	-5.03325	4.15499	7.35949	0
1.3053	-24.2637	-6.87469	6.92499	5.83525	0
1.3060	-30.0852	-9.57546	9.34873	8.28328	0
1.3067	-29.7742	-6.87469	8.72548	10.1155	0
1.3073	-23.6416	-8.10231	8.72548	9.4996	0
1.3080	-23.0639	-15.4067	8.72548	9.4996	0
1.3087	-24.2637	-15.0998	5.95549	7.05157	0
1.3093	-21.8196	-8.10231	5.05524	3.69514	0
1.3100	-20.9308	-6.56778	7.20199	3.69514	0
1.3107	-23.6416	-5.95397	8.44848	5.23479	0
1.3113	-23.6416	-1.9642	7.82523	5.23479	0
1.3120	-20.9308	-1.9642	6.92499	5.83525	0
1.3127	-19.9976	-5.64707	5.95549	7.66742	0
1.3133	-17.8645	-5.64707	5.05524	9.19167	0
1.3140	-7.77683	-3.80563	5.33224	10.7159	0
1.3147	2.26639	-3.80563	5.95549	11.6397	0
1.3153	3.19961	-6.56778	5.67849	9.4996	0
1.3160	-0.48883	-8.34784	5.67849	7.66742	0
1.3167	-0.48883	-6.87469	5.95549	9.19167	0
1.3173	1.68868	-7.4885	4.77824	11.0238	0
1.3180	2.26639	-10.1893	2.28525	11.0238	0
1.3187	2.26639	-9.88237	3.53174	9.4996	0
1.3193	-0.48883	-11.11	6.30174	8.59121	0
1.3200	-3.19961	-16.6343	3.25474	9.4996	0
1.3207	-0.48883	-15.4067	0.484749	11.0238	0
1.3213	5.02161	-8.34784	2.00825	10.408	0
1.3220	5.95483	-8.10231	2.63149	8.59121	0
1.3227	9.59883	-8.96165	3.25474	8.88374	0
1.3233	18.1311	-7.4885	7.82523	8.59121	0
1.3240	19.9976	-9.26855	9.00248	7.05157	0
1.3247	15.9981	-10.4962	6.92499	8.28328	0
1.3253	16.9313	-5.95397	6.92499	11.0238	0
1.3260	20.5753	-3.80563	7.20199	9.80753	0
1.3267	20.5753	-6.87469	5.05524	7.97535	0
1.3273	19.6865	-8.34784	5.33224	8.59121	0
1.3280	20.2642	-6.56778	8.44848	9.4996	0
1.3287	21.5085	-5.03325	7.82523	8.59121	0
1.3293	20.5753	-5.64707	5.95549	7.97535	0
1.3300	19.0644	-5.95397	6.30174	7.66742	0
1.3307	19.3754	-5.03325	7.47898	8.59121	0
1.3313	16.6202	-6.26088	6.92499	9.80753	0
1.3320	9.59883	-9.26855	6.92499	7.66742	0
1.3327	3.51068	-9.26855	6.92499	5.23479	0
[truncated: 42,370 more rows]
