# Supplementary material for: Identification of Haptic Based Guiding Using Hard Reins
Source: PLoS One. 2015 Jul 22;10(7):e0132020. doi: 10.1371/journal.pone.0132020 (PMC4511788; doi:10.1371/journal.pone.0132020)
Supplement: S3 File — (ZIP) [file pone.0132020.s003.zip › EMGData1/Subject3/T13/t13.txt]

0.0000	-32.6752	-5.41947	-4.33112	20.0405	0
0.0007	-12.5352	-5.41947	-1.88309	21.8669	0
0.0013	1.16996	-4.49918	-1.56924	19.415	0
0.0020	9.10894	-4.19242	-4.33112	16.3626	0
0.0027	18.5522	-3.57889	-8.59946	16.6879	0
0.0033	32.0067	-3.57889	-8.91331	16.0624	0
0.0040	37.1879	-5.99891	-6.46529	14.8365	0
0.0047	29.8339	-7.22596	-7.0616	13.6355	0
0.0053	24.9869	-5.99891	-8.91331	10.8834	0
0.0060	24.3184	-4.19242	-4.92743	8.13128	0
0.0067	12.786	-3.27213	0.251079	8.73175	0
0.0073	-6.43476	-5.1127	0.564928	7.20557	0
0.0080	-12.2845	-6.91919	0.847392	2.3268	0
0.0087	-5.51551	-5.41947	2.0714	0.200155	0
0.0093	-5.2648	-4.80594	1.16124	-0.100077	0
0.0100	-16.5465	-6.91919	0.564928	-1.92649	0
0.0107	-29.3325	-5.41947	3.29541	-1.62626	0
0.0113	-30.9203	-2.04508	4.20558	0.500387	0
0.0120	-10.1118	-3.27213	0.564928	0.800619	0
0.0127	27.4104	-5.41947	-1.28678	-2.25174	0
0.0133	57.9128	-5.1127	3.01295	-7.43074	0
0.0140	74.3758	-4.80594	5.42959	-10.7833	0
0.0147	94.5158	-3.27213	2.0714	-8.65669	0
0.0153	118.082	-0.51127	-1.28678	-7.13051	0
0.0160	120.171	-0.818033	-3.42095	-11.709	0
0.0167	96.1036	-2.35184	-4.33112	-13.2352	0
0.0173	57.3279	0.715779	-1.56924	-10.4831	0
0.0180	17.2986	4.05608	1.47509	-11.709	0
0.0187	-3.76057	3.44255	-2.79326	-13.2352	0
0.0193	4.51269	2.82903	-8.00315	-10.7833	0
0.0200	33.8452	4.97637	-5.83759	-12.0093	0
0.0207	71.618	7.43046	-2.47941	-15.9874	0
0.0213	107.051	7.70314	-1.56924	-14.1359	0
0.0220	128.444	8.62343	3.01295	-11.4088	0
0.0227	120.171	10.464	7.2813	-13.2352	0
0.0233	79.3063	10.464	3.92311	-12.3095	0
0.0240	35.9344	8.62343	-0.659083	-12.0093	0
0.0247	21.8949	7.43046	-0.345234	-15.3619	0
0.0253	20.3907	8.31667	-0.659083	-15.9874	0
0.0260	7.27044	10.1572	-0.659083	-14.1359	0
0.0267	-12.8695	11.0775	2.0714	-15.0616	0
0.0273	-42.787	11.0775	-0.972932	-15.6621	0
0.0280	-93.4294	11.0775	-6.46529	-14.4612	0
0.0287	-141.648	11.0775	-5.24128	-16.2876	0
0.0293	-165.8	11.0775	-5.24128	-16.2876	0
0.0300	-173.989	13.5316	-9.19578	-14.1359	0
0.0307	-173.989	16.5652	-8.00315	-15.0616	0
0.0313	-159.95	17.7922	-6.15144	-15.9874	0
0.0320	-127.943	18.4057	-8.91331	-13.2352	0
0.0327	-82.1476	17.1787	-5.24128	-12.0093	0
0.0333	-38.525	13.8384	1.78894	-12.3095	0
0.0340	-13.7888	15.3381	3.92311	-11.4088	0
0.0347	-5.51551	18.099	6.96745	-11.0836	0
0.0353	-3.4263	13.8384	10.6395	-11.4088	0
0.0360	-4.59626	7.70314	8.19146	-10.7833	0
0.0367	-4.93053	7.43046	6.6536	-10.7833	0
0.0373	-0.334273	6.81694	10.6395	-10.7833	0
0.0380	2.67419	6.20341	11.5496	-9.88264	0
0.0387	5.43194	8.31667	10.3256	-9.88264	0
0.0393	24.9869	8.31667	9.69793	-8.65669	0
0.0400	62.8434	5.58989	3.92311	-6.50503	0
0.0407	98.527	4.36284	-7.0616	-5.90456	0
0.0413	122.595	3.74932	-14.4057	-6.20479	0
0.0420	139.141	3.74932	-15.3158	-4.07815	0
0.0427	146.412	4.6696	-16.226	-1.02579	0
0.0433	134.545	3.74932	-19.898	2.65205	0
0.0440	104.293	3.74932	-20.4943	6.00464	0
0.0447	73.4565	6.20341	-18.3602	5.37916	0
0.0453	54.9044	6.20341	-17.1362	4.17823	0
0.0460	30.7531	5.28313	-16.226	6.6051	0
0.0467	-8.94181	6.51018	-14.0918	9.65746	0
0.0473	-43.7062	4.97637	-13.1817	10.5832	0
0.0480	-53.4837	0.715779	-11.6438	11.1836	0
0.0487	-41.5334	-0.818033	-7.0616	12.7098	0
0.0493	-20.4742	-2.04508	-1.88309	13.9358	0
0.0500	-8.94181	-2.65861	-0.659083	14.236	0
0.0507	-19.555	-0.818033	-3.42095	14.5362	0
0.0513	-38.1907	-0.818033	-6.15144	15.1617	0
0.0520	-41.2827	-2.65861	-4.33112	16.9881	0
0.0527	-25.0705	-3.27213	0.847392	16.9881	0
0.0533	-3.76057	-3.88566	1.16124	15.1617	0
0.0540	6.35119	-5.41947	-5.55513	14.5362	0
0.0547	2.08921	-5.41947	-11.9576	14.5362	0
0.0553	-3.76057	-5.41947	-14.4057	12.7098	0
0.0560	-10.7803	-4.19242	-14.4057	12.7098	0
0.0567	-36.6865	-1.12479	-15.9121	13.0101	0
0.0573	-72.3702	-1.73832	-20.1805	10.5832	0
0.0580	-89.7524	-2.65861	-23.8525	7.83105	0
0.0587	-93.4294	1.02254	-22.9424	8.73175	0
0.0593	-98.0256	1.02254	-18.0463	9.9577	0
0.0600	-89.7524	-3.88566	-11.9576	6.6051	0
0.0607	-61.0884	-5.1127	-8.00315	2.02657	0
0.0613	-29.6667	-3.88566	-6.77914	1.12587	0
0.0620	-9.19251	-3.57889	-6.77914	0.200155	0
0.0627	3.25916	-3.57889	-6.15144	-4.37838	0
0.0633	12.4517	-4.80594	-7.6893	-7.43074	0
0.0640	17.6329	-5.1127	-8.59946	-7.73097	0
0.0647	17.2986	-1.73832	-5.24128	-12.3095	0
0.0653	16.1287	0.715779	-1.28678	-19.0397	0
0.0660	16.7137	1.02254	-0.345234	-19.6402	0
0.0667	10.9474	1.90874	0.251079	-19.0397	0
0.0673	-5.2648	1.29522	1.16124	-24.2187	0
0.0680	-21.7278	0.102254	1.78894	-29.3977	0
0.0687	-31.171	-0.51127	4.83327	-30.0232	0
0.0693	-37.6057	-2.96537	10.6395	-29.698	0
0.0700	-42.202	-4.49918	14.594	-30.6237	0
0.0707	-36.6865	-1.12479	13.0561	-32.4501	0
0.0713	-14.3737	0.102254	8.19146	-33.9763	0
0.0720	13.7052	-3.57889	2.0714	-35.2022	0
0.0727	27.4104	-2.96537	-2.19694	-38.2546	0
0.0733	19.4714	1.29522	-3.42095	-41.6072	0
0.0740	-5.84978	1.90874	-4.01727	-42.2326	0
0.0747	-45.5447	2.82903	-3.42095	-42.5329	0
0.0753	-81.8134	7.70314	0.847392	-44.3593	0
0.0760	-91.0059	8.62343	4.83327	-43.7588	0
0.0767	-75.1279	4.97637	1.47509	-44.059	0
0.0773	-56.8264	4.6696	-5.55513	-46.4859	0
0.0780	-42.202	8.31667	-9.82347	-45.26	0
0.0787	-23.9005	8.62343	-8.91331	-41.6072	0
0.0793	-5.84978	7.43046	-5.24128	-43.7588	0
0.0800	-1.5878	6.51018	-3.42095	-49.2381	0
0.0807	-4.59626	4.6696	-6.15144	-50.464	0
0.0813	1.16996	3.13579	-6.46529	-49.5383	0
0.0820	16.3794	3.44255	-1.28678	-49.8385	0
0.0827	30.1682	3.74932	6.05729	-48.9378	0
0.0833	33.8452	2.52227	10.3256	-49.2381	0
0.0840	24.3184	1.02254	10.3256	-50.464	0
0.0847	9.35965	-0.204508	8.19146	-50.464	0
0.0853	4.17842	0.102254	8.50531	-51.3647	0
0.0860	16.1287	1.90874	10.9219	-52.5906	0
0.0867	38.3579	3.13579	13.6838	-51.6899	0
0.0873	57.3279	2.52227	17.042	-51.0645	0
0.0880	67.6903	2.52227	21.3103	-50.7642	0
0.0887	75.0443	2.82903	23.1307	-50.1638	0
0.0893	75.295	2.21551	23.1307	-51.0645	0
0.0900	56.0743	4.36284	21.6242	-51.6899	0
0.0907	20.9756	7.1237	17.042	-49.8385	0
0.0913	-18.0508	4.6696	12.7737	-50.464	0
0.0920	-55.9072	2.21551	12.4598	-51.6899	0
0.0927	-76.6321	3.74932	9.41547	-48.9378	0
0.0933	-61.6734	5.28313	2.0714	-46.4859	0
0.0940	-30.586	5.28313	-0.659083	-46.7862	0
0.0947	-15.6273	5.89665	2.0714	-44.3593	0
0.0953	-13.2038	3.74932	2.38525	-42.2326	0
0.0960	-11.031	-0.204508	0.251079	-43.1333	0
0.0967	-10.446	-0.204508	-3.70342	-43.4336	0
0.0973	-12.2845	0.102254	-12.554	-43.4336	0
0.0980	-11.9503	-0.51127	-20.1805	-44.059	0
0.0987	-8.02256	2.52227	-21.122	-40.7065	0
0.0993	7.60472	3.74932	-17.45	-38.2546	0
0.1000	35.6837	1.02254	-12.8678	-41.0067	0
0.1007	65.5175	1.02254	-10.7336	-39.7807	0
0.1013	86.911	2.82903	-11.0475	-33.676	0
0.1020	94.265	4.36284	-11.0475	-33.0756	0
0.1027	90.9223	10.1572	-9.19578	-36.7284	0
0.1033	89.3345	17.1787	-6.15144	-36.7284	0
0.1040	86.911	20.2463	-1.28678	-34.2765	0
0.1047	69.1946	22.9731	2.0714	-32.1498	0
0.1053	42.0349	23.8934	2.6991	-29.698	0
0.1060	21.3099	20.2463	3.92311	-27.5713	0
0.1067	8.18969	18.4057	5.42959	-26.6456	0
0.1073	-3.4263	20.5531	6.33975	-25.7449	0
0.1080	-11.9503	19.326	7.87761	-25.7449	0
0.1087	-11.3653	13.8384	4.83327	-26.0451	0
0.1093	-1.25352	11.0775	0.564928	-26.6456	0
0.1100	6.68546	12.6113	3.01295	-26.0451	0
0.1107	9.35965	13.8384	4.83327	-22.6925	0
0.1113	13.7052	12.9181	1.16124	-19.9404	0
0.1120	20.0564	12.6113	2.6991	-20.5409	0
0.1127	25.5719	11.9978	9.10162	-20.5409	0
0.1133	27.0761	9.23695	9.41547	-17.1883	0
0.1140	23.1484	7.43046	5.42959	-15.6621	0
0.1147	22.8141	7.43046	1.16124	-15.3619	0
0.1153	31.3381	5.28313	-2.79326	-13.2352	0
0.1160	36.6029	4.36284	-4.33112	-10.4831	0
0.1167	31.6724	5.89665	-8.00315	-9.25715	0
0.1173	27.7447	3.74932	-13.778	-8.03121	0
0.1180	27.4104	0.409016	-14.0918	-6.50503	0
0.1187	20.0564	3.74932	-11.0475	-3.15244	0
0.1193	3.00846	4.36284	-13.4955	-0.100077	0
0.1200	-9.86106	-4.49918	-15.3158	-1.62626	0
0.1207	-4.34555	-8.14624	-12.554	-4.67862	0
0.1213	3.59344	-2.35184	-9.82347	-1.62626	0
0.1220	-6.43476	-1.12479	-6.77914	2.3268	0
0.1227	-21.3935	-6.30567	-2.47941	0.800619	0
0.1233	-25.0705	-7.22596	-0.345234	1.4261	0
0.1240	-23.9005	-4.80594	0.564928	6.00464	0
0.1247	-21.1428	-4.19242	0.564928	6.90534	0
0.1253	-13.7888	-4.80594	-1.28678	5.07893	0
0.1260	-14.123	-5.41947	0.564928	7.53082	0
0.1267	-37.6057	-6.61243	5.42959	9.9577	0
0.1273	-76.9664	-7.22596	6.05729	9.35723	0
0.1280	-101.034	-7.22596	6.05729	10.5832	0
0.1287	-88.2481	-6.91919	11.2358	13.6355	0
0.1293	-54.403	-6.30567	13.9977	14.236	0
0.1300	-25.9897	-6.91919	12.146	15.4619	0
0.1307	-0.668546	-7.22596	12.7737	18.8145	0
0.1313	28.3297	-7.22596	13.9977	18.8145	0
0.1320	49.3889	-9.06653	15.818	17.8888	0
0.1327	59.1664	-10.9071	20.714	20.9412	0
0.1333	70.4481	-9.98682	23.1307	22.1671	0
0.1340	85.0725	-8.453	21.3103	21.5667	0
0.1347	90.2538	-8.14624	24.3547	25.2195	0
0.1353	78.3871	-9.98682	27.7129	28.5721	0
0.1360	52.7316	-9.98682	19.49	28.2718	0
0.1367	20.9756	-6.61243	5.74344	29.798	0
0.1373	-7.35401	-2.04508	-3.70342	31.024	0
0.1380	-23.5663	-0.51127	-11.0475	31.024	0
0.1387	-28.4132	1.02254	-15.002	34.3766	0
0.1393	-29.6667	3.44255	-12.554	39.2553	0
0.1400	-30.2517	4.6696	-8.59946	38.9551	0
0.1407	-22.9813	2.82903	-4.33112	35.3023	0
0.1413	-2.17278	1.29522	-2.47941	35.3023	0
0.1420	26.4912	1.90874	-5.55513	37.4289	0
0.1427	53.9851	3.74932	-8.00315	38.9551	0
0.1433	75.295	4.97637	-8.28561	38.0294	0
0.1440	81.7298	3.13579	-10.4198	36.203	0
0.1447	71.9523	0.409016	-10.7336	34.977	0
0.1453	66.7711	0.102254	-7.37545	34.6768	0
0.1460	80.4763	2.21551	-7.0616	36.203	0
0.1467	96.1036	2.82903	-8.91331	37.4289	0
0.1473	96.1036	1.90874	-5.24128	35.9027	0
0.1480	83.234	2.52227	-2.47941	34.6768	0
0.1487	56.7429	2.82903	-4.92743	34.977	0
0.1493	12.1174	0.715779	-4.01727	31.9247	0
0.1500	-42.202	-0.204508	0.251079	29.798	0
0.1507	-102.873	1.90874	2.0714	32.5502	0
0.1513	-174.908	1.29522	2.38525	32.8504	0
0.1520	-243.936	-0.818033	2.38525	29.4978	0
0.1527	-275.023	0.102254	1.78894	29.798	0
0.1533	-251.791	-0.818033	3.01295	30.0983	0
0.1540	-195.968	-4.19242	3.92311	28.2718	0
0.1547	-140.144	-4.49918	-0.0627698	29.1976	0
0.1553	-93.7636	-4.49918	-6.15144	30.7237	0
0.1560	-59.5842	-7.53272	-13.1817	28.5721	0
0.1567	-45.7954	-8.75977	-18.0463	26.4454	0
0.1573	-47.6339	-7.22596	-18.3602	24.9193	0
0.1580	-49.8067	-7.22596	-17.7639	23.0928	0
0.1587	-45.7954	-9.37329	-18.0463	23.9935	0
0.1593	-31.8395	-10.9071	-14.4057	24.3188	0
0.1600	-12.2845	-9.98682	-8.91331	21.5667	0
0.1607	-3.09203	-9.37329	-5.83759	20.3407	0
0.1613	-7.35401	-9.98682	-2.47941	18.5143	0
0.1620	-18.97	-9.37329	-0.0627698	15.1617	0
0.1627	-44.2912	-8.14624	-1.88309	16.9881	0
0.1633	-78.4706	-9.06653	-2.47941	19.1148	0
0.1640	-99.8641	-10.9071	-0.659083	15.1617	0
0.1647	-110.227	-11.2139	-1.88309	12.4096	0
0.1653	-118.166	-12.1001	-2.19694	13.6355	0
0.1660	-107.469	-12.1001	2.0714	12.4096	0
0.1667	-75.1279	-9.06653	4.83327	11.4839	0
0.1673	-39.4442	-7.22596	3.92311	11.4839	0
0.1680	-10.1118	-9.68005	3.60926	8.73175	0
0.1687	6.35119	-12.7136	5.74344	6.30487	0
0.1693	0.835683	-12.7136	7.2813	6.90534	0
0.1700	-14.708	-10.2936	6.6536	5.07893	0
0.1707	-21.1428	-8.453	6.33975	4.17823	0
0.1713	-20.2235	-9.06653	7.87761	6.30487	0
0.1720	-20.2235	-9.37329	10.3256	5.07893	0
0.1727	-20.2235	-10.2936	12.4598	2.3268	0
0.1733	-18.97	-10.9071	13.9977	4.17823	0
0.1740	-18.0508	-8.453	14.9078	4.47846	0
0.1747	-18.97	-4.80594	13.9977	2.95228	0
0.1753	-24.8198	-3.57889	14.2801	4.47846	0
0.1760	-31.171	-2.65861	17.9522	4.47846	0
0.1767	-30.001	1.29522	23.1307	2.95228	0
0.1773	-24.1512	7.1237	25.5787	3.55275	0
0.1780	-23.9005	11.9978	25.8925	2.3268	0
0.1787	-26.5747	12.9181	26.8027	1.4261	0
0.1793	-24.1512	11.3843	26.4889	6.30487	0
0.1800	-21.1428	11.0775	20.4002	6.90534	0
0.1807	-20.2235	10.7708	12.146	1.4261	0
0.1813	-19.3043	8.62343	5.14712	2.02657	0
0.1820	-17.4658	8.93019	2.0714	4.17823	0
0.1827	-14.123	12.6113	3.92311	1.72633	0
0.1833	-9.19251	11.6911	4.83327	2.02657	0
0.1840	-2.84132	7.1237	0.564928	4.17823	0
0.1847	3.00846	6.81694	-1.56924	2.95228	0
0.1853	5.76621	8.0099	-0.659083	2.3268	0
0.1860	4.51269	5.58989	-3.70342	3.55275	0
0.1867	6.93617	2.82903	-3.42095	1.72633	0
0.1873	11.1982	1.02254	0.564928	-1.32602	0
0.1880	9.10894	-1.12479	-2.47941	-0.725561	0
0.1887	3.92771	-3.27213	-7.0616	0.500387	0
0.1893	3.59344	-3.88566	-5.24128	0.500387	0
0.1900	2.08921	-2.96537	-3.10711	1.4261	0
0.1907	-0.668546	-0.818033	-1.56924	3.85298	0
0.1913	3.25916	-1.43156	-0.659083	6.00464	0
0.1920	7.27044	-5.69214	-3.42095	5.37916	0
0.1927	2.08921	-9.37329	-3.42095	3.85298	0
0.1933	-2.84132	-9.37329	2.0714	2.3268	0
0.1940	-2.84132	-7.22596	5.74344	2.3268	0
0.1947	-2.17278	-5.69214	5.74344	5.07893	0
0.1953	-1.5878	-7.83948	6.33975	9.057	0
0.1960	0.584978	-9.06653	5.42959	9.65746	0
0.1967	-0.0835683	-7.22596	5.42959	8.73175	0
0.1973	-1.25352	-7.22596	10.6395	8.73175	0
0.1980	-0.0835683	-9.98682	16.7282	8.73175	0
0.1987	-0.0835683	-9.98682	17.9522	9.35723	0
0.1993	-3.09203	-8.453	17.3559	12.1094	0
0.2000	-4.93053	-8.14624	18.266	11.7841	0
0.2007	-4.93053	-9.06653	16.7282	8.43152	0
0.2013	-5.84978	-12.4068	8.50531	9.35723	0
0.2020	-7.35401	-12.7136	3.60926	13.6355	0
0.2027	-9.19251	-8.453	5.74344	14.5362	0
0.2033	-11.031	-8.453	5.14712	13.9358	0
0.2040	-12.5352	-13.3271	0.251079	14.236	0
0.2047	-12.8695	-14.2474	0.564928	14.236	0
0.2053	-12.8695	-12.7136	4.83327	12.1094	0
0.2060	-15.0423	-12.7136	3.92311	10.2579	0
0.2067	-17.4658	-11.8274	0.251079	10.8834	0
0.2073	-17.4658	-11.8274	-0.345234	13.0101	0
0.2080	-18.0508	-12.7136	1.47509	12.7098	0
0.2087	-18.6357	-11.8274	2.0714	11.1836	0
0.2093	-14.708	-11.5206	0.847392	12.4096	0
0.2100	-8.27326	-12.4068	-0.659083	13.9358	0
0.2107	-9.19251	-12.1001	-0.345234	12.4096	0
0.2113	-16.5465	-13.0204	1.78894	12.4096	0
0.2120	-25.0705	-15.4745	4.51943	13.3103	0
0.2127	-36.1015	-14.2474	6.96745	14.5362	0
0.2133	-47.049	-13.6339	7.56376	16.3626	0
0.2140	-55.3222	-16.3947	7.2813	16.0624	0
0.2147	-62.5927	-15.1677	8.78777	16.0624	0
0.2153	-63.2612	-12.4068	9.41547	19.415	0
0.2160	-51.0602	-14.5542	6.33975	19.415	0
0.2167	-31.5053	-16.3947	3.01295	15.1617	0
0.2173	-9.86106	-14.8609	2.0714	16.0624	0
0.2180	11.1982	-15.4745	1.78894	18.8145	0
0.2187	20.3907	-15.4745	2.0714	16.9881	0
0.2193	19.4714	-12.7136	3.01295	16.3626	0
0.2200	21.3099	-10.9071	0.847392	17.5886	0
0.2207	23.1484	-10.2936	-2.47941	16.0624	0
0.2213	18.2179	-9.68005	-5.24128	15.1617	0
0.2220	10.6132	-10.6003	-7.6893	16.0624	0
0.2227	4.51269	-12.1001	-8.59946	15.4619	0
0.2233	3.25916	-12.7136	-5.83759	16.0624	0
0.2240	5.43194	-12.7136	-3.42095	15.1617	0
0.2247	-1.00282	-11.8274	-1.88309	11.4839	0
0.2253	-18.385	-11.8274	2.38525	11.7841	0
0.2260	-36.3522	-11.2139	6.6536	14.236	0
0.2267	-52.2302	-9.06653	6.96745	11.4839	0
0.2273	-66.8546	-9.06653	4.83327	9.35723	0
0.2280	-79.9749	-13.3271	0.251079	12.1094	0
0.2287	-86.4096	-14.8609	-10.4198	11.4839	0
0.2293	-82.4819	-13.6339	-24.1664	5.37916	0
0.2300	-71.4509	-14.5542	-34.5234	2.02657	0
0.2307	-54.6537	-13.3271	-40.9573	4.47846	0
0.2313	-29.0818	-8.14624	-46.4497	5.37916	0
0.2320	-3.76057	-7.22596	-46.1358	0.500387	0
0.2327	7.60472	-10.9071	-36.3751	-3.77792	0
0.2333	8.52397	-10.9071	-25.9867	-3.45267	0
0.2340	3.59344	-8.14624	-22.346	-4.07815	0
0.2347	-11.9503	-6.61243	-18.674	-4.97885	0
0.2353	-30.9203	-7.53272	-12.554	-3.15244	0
0.2360	-43.372	-6.61243	-9.50962	-4.37838	0
0.2367	-52.8152	-4.49918	-8.28561	-7.43074	0
0.2373	-63.5119	-3.57889	-3.70342	-7.43074	0
0.2380	-71.4509	-4.49918	0.847392	-8.03121	0
0.2387	-71.4509	-5.41947	2.0714	-10.4831	0
0.2393	-63.2612	-5.99891	3.60926	-9.55739	0
0.2400	-55.9072	-7.83948	8.50531	-9.88264	0
0.2407	-54.403	-9.06653	14.594	-14.1359	0
0.2413	-55.9072	-6.61243	22.2205	-16.5878	0
0.2420	-55.3222	-4.49918	28.0267	-16.2876	0
0.2427	-50.3917	-5.41947	28.623	-18.114	0
0.2433	-38.525	-6.30567	26.4889	-20.5409	0
0.2440	-23.232	-2.96537	25.5787	-20.8661	0
0.2447	-9.19251	-0.818033	23.1307	-20.5409	0
0.2453	0.250705	-3.57889	17.6383	-22.3923	0
0.2460	-1.00282	-4.80594	10.3256	-24.2187	0
0.2467	-10.1118	-1.73832	1.16124	-24.2187	0
0.2473	-13.7888	-1.43156	-3.42095	-24.5189	0
0.2480	-9.86106	-3.27213	-0.659083	-26.0451	0
0.2487	-6.43476	-0.818033	-0.0627698	-25.7449	0
0.2493	-5.51551	0.409016	-3.42095	-24.5189	0
0.2500	-1.92207	-1.73832	-2.79326	-23.293	0
0.2507	6.93617	-1.73832	-0.972932	-21.4666	0
0.2513	13.9559	-0.818033	-0.659083	-21.4666	0
0.2520	14.6245	-3.57889	3.01295	-24.5189	0
0.2527	13.0367	-2.96537	6.05729	-25.7449	0
0.2533	13.0367	1.02254	4.20558	-25.4447	0
0.2540	15.7944	1.29522	7.87761	-25.7449	0
0.2547	20.7249	-0.818033	16.4143	-22.9928	0
0.2553	22.8141	-1.43156	14.9078	-21.1664	0
0.2560	20.7249	0.102254	7.2813	-22.9928	0
0.2567	20.0564	3.13579	5.14712	-21.4666	0
0.2573	18.8864	4.05608	5.74344	-17.8138	0
0.2580	14.8752	1.29522	4.83327	-17.5135	0
0.2587	16.7137	2.52227	9.69793	-18.7145	0
0.2593	22.8141	3.74932	16.1318	-18.4142	0
0.2600	23.1484	0.102254	14.9078	-18.114	0
0.2607	24.0677	0.102254	10.3256	-15.9874	0
0.2613	33.8452	4.36284	7.87761	-13.5355	0
0.2620	43.5391	3.44255	4.83327	-14.7614	0
0.2627	45.3776	1.60198	2.38525	-15.9874	0
0.2633	42.3691	3.13579	1.78894	-11.0836	0
0.2640	36.6029	1.90874	-2.79326	-6.83028	0
0.2647	29.8339	1.60198	-9.82347	-10.1829	0
0.2653	24.0677	4.6696	-9.50962	-13.2352	0
0.2660	19.1371	4.36284	-6.15144	-11.4088	0
0.2667	17.2986	2.82903	-10.7336	-9.88264	0
0.2673	22.5634	5.58989	-15.002	-10.4831	0
0.2680	32.2574	6.51018	-9.19578	-8.03121	0
0.2687	43.8734	4.05608	-1.56924	-4.07815	0
0.2693	52.3973	4.36284	3.92311	-3.77792	0
0.2700	54.9044	5.89665	11.8635	-4.97885	0
0.2707	56.9936	5.89665	17.042	-3.45267	0
0.2713	65.8518	5.58989	15.818	-0.725561	0
0.2720	73.2058	5.89665	15.818	-1.02579	0
0.2727	66.1861	7.43046	17.6383	-2.25174	0
0.2733	46.6311	8.62343	14.2801	0.200155	0
0.2740	29.8339	8.31667	10.3256	3.25251	0
0.2747	21.6442	7.70314	13.9977	3.85298	0
0.2753	18.2179	6.20341	17.3559	6.00464	0
0.2760	20.0564	3.44255	15.5041	8.43152	0
0.2767	30.1682	4.05608	14.9078	6.30487	0
0.2773	42.0349	5.58989	13.9977	5.07893	0
0.2780	51.2274	4.05608	11.2358	9.35723	0
0.2787	59.4171	4.97637	11.8635	12.4096	0
0.2793	68.0246	6.51018	14.594	12.7098	0
0.2800	76.2143	1.90874	11.5496	14.236	0
0.2807	85.9918	-0.204508	6.05729	15.4619	0
0.2813	92.0923	3.13579	5.42959	14.8365	0
0.2820	82.3148	3.13579	5.14712	14.236	0
0.2827	62.1748	0.409016	2.38525	14.5362	0
0.2833	47.8846	1.90874	3.01295	14.5362	0
0.2840	38.6921	3.13579	6.96745	15.1617	0
0.2847	28.6639	1.90874	10.0118	16.6879	0
0.2853	26.1569	2.82903	13.37	16.9881	0
0.2860	32.5916	3.13579	17.9522	16.3626	0
0.2867	35.3494	1.90874	19.7725	16.9881	0
0.2873	34.7644	1.90874	18.266	17.2884	0
0.2880	38.6921	-0.51127	15.818	15.4619	0
0.2887	47.5504	-4.49918	13.9977	12.7098	0
0.2893	57.9128	-3.57889	13.0561	11.4839	0
0.2900	66.1861	-0.818033	10.9219	10.2579	0
0.2907	72.2866	-3.27213	7.87761	9.057	0
0.2913	77.4678	-6.30567	6.96745	9.35723	0
0.2920	78.6378	-5.99891	5.74344	9.35723	0
0.2927	76.8828	-4.80594	2.0714	7.20557	0
0.2933	78.3871	-4.49918	0.251079	5.07893	0
0.2940	78.6378	-5.99891	-1.28678	4.77869	0
0.2947	74.1251	-8.14624	-8.28561	4.77869	0
0.2953	71.0331	-9.06653	-14.6881	3.25251	0
0.2960	71.3673	-9.98682	-16.5398	0.800619	0
0.2967	69.5288	-9.98682	-18.674	-1.32602	0
0.2973	65.8518	-9.06653	-18.3602	-4.07815	0
0.2980	63.0941	-9.06653	-12.2715	-5.90456	0
0.2987	61.9241	-9.98682	-7.0616	-4.97885	0
0.2993	65.5175	-9.68005	-6.15144	-5.60433	0
0.3000	73.2058	-10.6003	-6.15144	-8.65669	0
0.3007	77.7185	-14.2474	-4.33112	-13.2352	0
0.3013	76.8828	-15.4745	-1.56924	-15.3619	0
0.3020	77.7185	-14.5542	-5.55513	-16.2876	0
0.3027	79.557	-14.2474	-14.4057	-17.8138	0
0.3033	77.1335	-12.7136	-17.7639	-18.7145	0
0.3040	69.5288	-10.9071	-15.002	-17.8138	0
0.3047	64.5983	-10.9071	-12.554	-17.5135	0
0.3053	64.0133	-10.9071	-8.28561	-19.3399	0
0.3060	65.8518	-9.98682	-3.42095	-18.114	0
0.3067	70.4481	-10.9071	-2.79326	-14.1359	0
0.3073	80.2256	-11.8274	0.564928	-13.8357	0
0.3080	90.588	-10.2936	5.14712	-15.3619	0
0.3087	99.4463	-8.14624	3.29541	-14.4612	0
0.3093	108.89	-5.69214	1.78894	-12.6097	0
0.3100	118.333	-3.88566	5.74344	-10.7833	0
0.3107	119.837	-4.80594	5.74344	-6.83028	0
0.3113	114.99	-5.69214	-0.0627698	-5.60433	0
0.3120	110.728	-6.30567	-2.47941	-7.73097	0
0.3127	106.132	-9.37329	-0.345234	-6.83028	0
0.3133	99.697	-9.06653	-1.28678	-4.07815	0
0.3140	98.1928	-2.35184	-5.24128	-3.45267	0
0.3147	101.87	0.409016	-4.33112	-0.400309	0
0.3153	103.374	-1.12479	2.0714	4.77869	0
0.3160	105.212	1.29522	7.87761	6.6051	0
0.3167	108.305	3.44255	12.146	8.73175	0
0.3173	105.212	2.21551	14.9078	13.9358	0
0.3180	99.112	4.97637	17.6383	15.4619	0
0.3187	102.455	7.70314	17.6383	14.236	0
0.3193	112.567	4.6696	10.0118	16.0624	0
0.3200	118.333	4.36284	-1.56924	20.0405	0
0.3207	113.486	8.31667	-7.0616	22.4674	0
0.3213	98.527	9.54371	-9.19578	22.4674	0
0.3220	80.4763	10.1572	-10.4198	21.8669	0
0.3227	64.9326	14.1451	-6.15144	22.4674	0
0.3233	51.2274	14.7246	-1.88309	23.9935	0
0.3240	39.6114	10.7708	-0.659083	23.0928	0
0.3247	32.9259	9.54371	3.92311	22.4674	0
0.3253	34.0959	14.4178	8.50531	24.3188	0
0.3260	41.1156	18.7125	8.78777	26.4454	0
0.3267	46.0461	19.326	12.146	26.7457	0
0.3273	49.0546	20.2463	16.7282	26.7457	0
0.3280	53.9851	22.6663	17.6383	26.7457	0
0.3287	57.5786	24.8137	18.266	27.0459	0
0.3293	55.8236	26.0407	18.5485	27.3712	0
0.3300	53.3166	26.6542	15.1903	27.9716	0
0.3307	52.1466	26.6542	13.9977	29.798	0
0.3313	49.0546	28.4607	16.1318	31.9247	0
0.3320	44.2076	31.2216	17.6383	31.6244	0
0.3327	41.7842	31.2216	17.6383	31.6244	0
0.3333	43.2884	31.2216	15.818	31.9247	0
0.3340	44.4583	33.0622	13.9977	32.5502	0
0.3347	44.2076	34.8686	14.9078	35.6025	0
0.3353	53.6509	34.2551	17.042	38.9551	0
0.3360	69.5288	32.1419	17.6383	38.6549	0
0.3367	72.8716	31.5283	17.6383	38.0294	0
0.3373	66.4368	32.1419	16.7282	38.0294	0
0.3380	68.2753	32.1419	13.9977	36.5032	0
0.3387	82.9833	31.5283	11.2358	37.7292	0
0.3393	98.7777	32.4486	7.56376	41.7072	0
0.3400	102.204	33.9484	3.92311	43.5336	0
0.3407	97.9421	33.9484	4.83327	42.9332	0
0.3413	101.87	32.7554	9.69793	42.6079	0
0.3420	109.224	33.0622	12.4598	42.6079	0
0.3427	105.547	31.8351	13.6838	43.5336	0
0.3433	99.697	29.381	14.9078	44.4594	0
0.3440	103.374	29.9945	15.5041	43.5336	0
0.3447	106.132	32.4486	15.5041	43.5336	0
0.3453	98.7777	29.9945	15.1903	43.5336	0
0.3460	90.9223	25.4272	17.042	44.7596	0
0.3467	87.8303	26.6542	20.714	46.2858	0
0.3473	86.3261	29.0742	22.8482	44.4594	0
0.3480	82.6491	26.3475	24.0408	41.407	0
0.3487	76.5486	22.6663	25.5787	41.7072	0
0.3493	77.1335	22.9731	24.3547	41.7072	0
0.3500	87.496	24.8137	22.2205	40.7815	0
0.3507	92.0923	23.8934	22.8482	42.6079	0
0.3513	84.1533	22.0528	23.1307	41.7072	0
0.3520	75.6293	21.1325	22.2205	37.7292	0
0.3527	69.5288	18.7125	21.6242	37.1287	0
0.3533	60.6706	15.9516	20.0863	38.6549	0
0.3540	48.4696	15.0314	17.9522	38.0294	0
0.3547	32.0067	15.3381	17.6383	38.3546	0
0.3553	20.0564	12.9181	17.9522	40.1811	0
0.3560	20.7249	8.93019	18.8623	38.0294	0
0.3567	22.8141	8.31667	19.49	36.203	0
0.3573	17.6329	10.1572	16.4143	38.6549	0
0.3580	16.3794	9.85048	14.2801	38.9551	0
0.3587	17.2986	8.0099	17.6383	36.8285	0
0.3593	11.1982	5.58989	18.5485	38.0294	0
0.3600	7.27044	2.52227	15.818	38.0294	0
0.3607	5.43194	0.715779	15.818	34.3766	0
0.3613	-8.02256	0.715779	15.818	32.2499	0
0.3620	-25.9897	-0.818033	15.1903	29.798	0
0.3627	-37.6057	-3.57889	16.7282	26.7457	0
0.3633	-45.7954	-4.80594	18.8623	26.1452	0
0.3640	-44.0405	-6.30567	20.9965	25.2195	0
0.3647	-30.586	-7.53272	23.1307	21.2664	0
0.3653	-20.2235	-8.14624	22.2205	18.2141	0
0.3660	-19.555	-9.06653	22.5344	16.6879	0
0.3667	-19.3043	-11.5206	22.8482	14.236	0
0.3673	-14.3737	-14.5542	16.1318	11.1836	0
0.3680	-5.84978	-15.4745	6.33975	8.13128	0
0.3687	5.43194	-13.9406	0.251079	6.00464	0
0.3693	17.0479	-14.5542	-6.15144	6.30487	0
0.3700	28.6639	-18.8148	-12.554	6.00464	0
0.3707	42.9541	-20.9621	-14.4057	4.17823	0
0.3713	53.9851	-20.9621	-12.8678	2.02657	0
0.3720	56.7429	-24.95	-8.91331	-1.62626	0
0.3727	56.0743	-29.2106	-0.659083	-4.37838	0
0.3733	54.9044	-29.2106	6.33975	-5.60433	0
0.3740	55.8236	-29.2106	5.14712	-8.35646	0
0.3747	64.3476	-31.0512	1.16124	-11.0836	0
0.3753	74.1251	-31.9374	1.47509	-12.935	0
0.3760	77.7185	-33.1644	1.78894	-17.5135	0
0.3767	81.3955	-35.005	-2.47941	-21.4666	0
0.3773	83.5683	-35.005	-7.0616	-21.7668	0
0.3780	76.2143	-35.9253	-8.28561	-24.2187	0
0.3787	66.7711	-38.3453	-7.0616	-28.1718	0
0.3793	59.1664	-38.652	-4.92743	-30.0232	0
0.3800	45.7119	-37.4591	-5.24128	-33.0756	0
0.3807	32.2574	-39.2656	-7.0616	-38.5548	0
0.3813	20.3907	-42.3332	-1.88309	-42.2326	0
0.3820	2.67419	-43.2535	6.6536	-44.059	0
0.3827	-10.1118	-43.2535	7.56376	-46.1857	0
0.3833	-7.35401	-44.1738	4.51943	-48.6376	0
0.3840	-3.4263	-46.5938	3.01295	-52.2904	0
0.3847	-4.01128	-48.7411	3.01295	-56.2685	0
0.3853	1.50423	-48.1276	4.51943	-60.847	0
0.3860	10.9474	-45.6735	4.83327	-64.4998	0
0.3867	16.1287	-45.06	0.251079	-64.1996	0
0.3873	18.2179	-44.7873	-2.79326	-63.5741	0
0.3880	20.0564	-46.5938	-0.972932	-67.252	0
0.3887	19.1371	-50.2749	-0.972932	-70.9048	0
0.3893	15.5437	-52.0814	-2.47941	-71.5053	0
0.3900	10.9474	-50.2749	-2.19694	-72.431	0
0.3907	5.43194	-51.1952	-3.42095	-73.6569	0
0.3913	-4.59626	-52.6949	-8.59946	-74.5576	0
0.3920	-20.4742	-51.4679	-11.3299	-75.1831	0
0.3927	-41.2827	-50.2749	-11.3299	-75.1831	0
0.3933	-62.9269	-50.2749	-9.19578	-74.8829	0
0.3940	-73.6237	-51.1952	-4.33112	-73.9572	0
0.3947	-63.8462	-50.8885	-1.56924	-70.3043	0
0.3953	-42.202	-51.1952	-2.47941	-68.1527	0
0.3960	-22.062	-53.6152	-0.345234	-69.0784	0
0.3967	-8.27326	-53.922	3.92311	-68.7782	0
0.3973	-6.43476	-50.2749	5.14712	-65.1003	0
0.3980	-13.2038	-48.1276	6.33975	-61.7477	0
0.3987	-17.8	-48.4344	9.69793	-60.5218	0
0.3993	-22.062	-47.2073	11.2358	-58.9956	0
0.4000	-31.171	-44.7873	10.6395	-55.0425	0
0.4007	-35.7672	-44.7873	10.6395	-49.5383	0
0.4013	-30.2517	-45.3667	9.41547	-45.8855	0
0.4020	-23.9005	-45.6735	8.50531	-43.1333	0
0.4027	-19.3043	-46.5938	10.3256	-38.855	0
0.4033	-13.4545	-47.5141	10.3256	-34.6017	0
0.4040	-9.19251	-47.5141	6.6536	-30.3234	0
0.4047	-13.7888	-47.5141	5.14712	-26.0451	0
0.4053	-31.171	-47.2073	5.74344	-22.9928	0
0.4060	-57.4114	-44.7873	3.92311	-17.8138	0
0.4067	-79.7242	-43.2535	2.38525	-12.3095	0
0.4073	-86.9946	-45.3667	0.251079	-9.88264	0
0.4080	-88.5824	-47.5141	-3.42095	-8.95692	0
0.4087	-95.2679	-45.3667	-3.42095	-4.07815	0
0.4093	-101.703	-43.867	0.251079	0.500387	0
0.4100	-101.368	-45.06	-0.345234	2.3268	0
0.4107	-99.5299	-42.64	-3.10711	6.30487	0
0.4113	-101.034	-38.3453	-2.47941	9.9577	0
0.4120	-106.299	-39.2656	-2.79326	12.4096	0
0.4127	-112.065	-40.1859	-5.24128	17.2884	0
0.4133	-114.489	-37.4591	-5.24128	20.641	0
0.4140	-112.984	-36.5388	-4.01727	18.8145	0
0.4147	-107.803	-37.4591	-4.33112	20.9412	0
0.4153	-98.9449	-35.9253	-3.42095	24.9193	0
0.4160	-95.2679	-34.3915	-3.10711	22.4674	0
0.4167	-102.622	-35.6185	-3.70342	21.5667	0
0.4173	-112.065	-37.4591	-0.659083	24.619	0
0.4180	-118.5	-37.4591	5.74344	23.9935	0
0.4187	-124.266	-37.4591	11.2358	24.3188	0
0.4193	-129.113	-39.2656	12.146	28.8973	0
0.4200	-135.548	-41.1061	6.33975	27.0459	0
0.4207	-142.568	-40.4926	-0.972932	21.8669	0
0.4213	-139.225	-40.1859	-1.56924	20.641	0
0.4220	-130.367	-38.9588	-0.972932	20.9412	0
0.4227	-131.871	-35.9253	-6.15144	21.2664	0
0.4233	-136.133	-35.3117	-10.1373	20.641	0
0.4240	-132.79	-35.3117	-9.19578	18.2141	0
0.4247	-132.79	-32.2441	-11.0475	16.6879	0
0.4253	-142.902	-30.4376	-13.4955	14.236	0
0.4260	-154.184	-30.1309	-11.3299	11.1836	0
0.4267	-163.961	-27.37	-8.91331	10.8834	0
0.4273	-173.07	-23.7229	-6.46529	8.73175	0
0.4280	-179.505	-20.9621	-3.42095	3.25251	0
0.4287	-181.343	-18.2353	-5.55513	3.25251	0
0.4293	-182.513	-20.9621	-11.0475	4.47846	0
0.4300	-189.282	-26.4497	-12.2715	0.500387	0
0.4307	-197.472	-25.8362	-10.7336	-1.62626	0
0.4313	-199.645	-22.8027	-10.4198	-1.32602	0
0.4320	-200.564	-24.0297	-10.1373	-3.15244	0
0.4327	-204.241	-26.7565	-8.00315	-6.20479	0
0.4333	-206.079	-27.9835	-5.24128	-11.4088	0
0.4340	-206.999	-27.0632	-1.56924	-15.3619	0
0.4347	-212.431	-24.6432	1.78894	-13.5355	0
0.4353	-219.785	-23.7229	5.74344	-12.3095	0
0.4360	-227.724	-23.7229	9.41547	-15.6621	0
0.4367	-234.743	-21.8824	8.19146	-15.3619	0
0.4373	-230.732	-19.1215	6.33975	-15.0616	0
0.4380	-217.946	-18.2353	9.10162	-21.4666	0
0.4387	-210.341	-15.4745	11.2358	-22.9928	0
0.4393	-202.402	-9.98682	7.87761	-20.5409	0
0.4400	-187.444	-4.49918	4.20558	-25.1194	0
0.4407	-179.17	-0.818033	0.847392	-29.698	0
0.4413	-178	4.05608	-4.92743	-26.9708	0
0.4420	-168.557	11.0775	-7.37545	-27.2711	0
0.4427	-157.526	19.0193	-6.15144	-31.5494	0
0.4433	-153.264	26.961	-8.00315	-33.0756	0
0.4440	-145.325	33.9484	-9.82347	-36.1279	0
0.4447	-137.386	41.2766	-7.0616	-39.7807	0
0.4453	-141.983	50.4454	-4.92743	-41.0067	0
0.4460	-150.172	61.1139	-4.64497	-41.3069	0
0.4467	-155.688	71.5097	-0.345234	-40.7065	0
0.4473	-159.95	80.3376	6.6536	-40.3812	0
0.4480	-159.95	87.0523	8.50531	-42.5329	0
0.4487	-156.607	94.6873	5.14712	-43.1333	0
0.4493	-155.353	104.163	-0.0627698	-40.7065	0
0.4500	-149.002	111.798	-5.55513	-41.3069	0
0.4507	-132.79	118.512	-7.6893	-42.5329	0
0.4513	-117.581	127.34	-5.24128	-40.3812	0
0.4520	-105.38	135.589	-3.42095	-40.3812	0
0.4527	-90.6716	141.077	-2.79326	-42.2326	0
0.4533	-81.8134	146.257	0.251079	-40.7065	0
0.4540	-79.9749	155.119	3.92311	-36.4282	0
0.4547	-69.6124	166.708	5.14712	-34.2765	0
0.4553	-51.3109	174.957	6.33975	-33.9763	0
0.4560	-42.787	179.524	8.78777	-33.0756	0
0.4567	-40.3635	184.432	12.146	-32.1498	0
0.4573	-34.5137	190.84	15.818	-31.8496	0
0.4580	-34.263	192.34	15.818	-30.6237	0
0.4587	-40.3635	190.84	7.56376	-28.1718	0
0.4593	-39.4442	192.34	-1.56924	-26.9708	0
0.4600	-28.4132	195.408	-6.46529	-25.4447	0
0.4607	-14.708	196.021	-9.82347	-21.7668	0
0.4613	-3.76057	195.408	-11.3299	-20.2406	0
0.4620	-4.01128	196.021	-11.9576	-20.5409	0
0.4627	-12.8695	197.248	-14.6881	-18.7145	0
0.4633	-19.3043	199.975	-16.226	-15.9874	0
0.4640	-22.062	203.349	-11.9576	-15.0616	0
0.4647	-24.1512	202.429	-6.46529	-14.7614	0
0.4653	-20.4742	199.055	-2.47941	-14.1359	0
0.4660	-17.4658	199.668	0.251079	-14.1359	0
0.4667	-21.1428	201.202	0.847392	-12.935	0
0.4673	-22.3127	196.941	-0.972932	-11.0836	0
0.4680	-17.4658	191.42	-3.10711	-9.88264	0
0.4687	-15.293	188.386	-6.15144	-10.7833	0
0.4693	-14.708	183.512	-7.37545	-12.3095	0
0.4700	-11.031	179.524	-5.24128	-10.4831	0
0.4707	-9.86106	179.524	-5.24128	-5.90456	0
0.4713	-11.031	177.411	-8.00315	-3.15244	0
0.4720	-7.68828	172.809	-7.0616	-3.15244	0
0.4727	-5.84978	170.696	-4.33112	-1.02579	0
0.4733	-8.27326	166.401	-3.70342	3.25251	0
0.4740	-4.93053	161.221	-2.47941	2.95228	0
0.4747	-4.93053	160.607	-0.345234	1.12587	0
0.4753	-20.8085	159.994	-0.972932	5.07893	0
0.4760	-33.0095	155.119	-0.972932	8.73175	0
0.4767	-24.8198	150.245	0.847392	7.53082	0
0.4773	-18.385	143.837	1.78894	8.73175	0
0.4780	-27.494	137.123	2.0714	12.7098	0
0.4787	-38.1907	134.055	2.0714	12.7098	0
0.4793	-40.3635	129.181	0.251079	13.3103	0
0.4800	-38.525	119.092	-1.56924	16.0624	0
0.4807	-35.433	111.184	-1.28678	16.0624	0
0.4813	-31.171	104.47	-1.28678	14.236	0
0.4820	-26.909	96.5279	-0.659083	15.1617	0
0.4827	-24.8198	91.0402	4.20558	17.2884	0
0.4833	-28.4132	84.9391	7.2813	19.7403	0
0.4840	-31.5053	74.2365	3.01295	19.7403	0
0.4847	-23.5663	65.1018	-1.56924	17.2884	0
0.4853	-12.5352	57.4668	-1.28678	16.0624	0
0.4860	-11.3653	49.5251	-0.0627698	16.9881	0
0.4867	-15.0423	41.2766	-0.972932	17.2884	0
0.4873	-14.123	31.5283	-1.28678	16.9881	0
0.4880	-7.35401	22.0528	-0.345234	16.9881	0
0.4887	-1.00282	15.6449	-0.659083	17.5886	0
0.4893	3.25916	8.62343	-0.659083	17.8888	0
0.4900	7.85542	-0.51127	-0.0627698	16.9881	0
0.4907	13.7052	-9.68005	-0.659083	16.9881	0
0.4913	16.3794	-20.3486	-0.345234	16.9881	0
0.4920	16.3794	-31.0512	2.0714	15.1617	0
0.4927	18.8864	-37.4591	3.01295	12.4096	0
0.4933	21.8949	-42.0264	1.47509	10.5832	0
0.4940	20.0564	-49.6614	0.564928	10.8834	0
0.4947	15.5437	-57.6031	2.38525	12.7098	0
0.4953	13.7052	-64.0111	3.92311	11.7841	0
0.4960	12.786	-69.4987	3.01295	8.43152	0
0.4967	13.7052	-74.9863	2.0714	9.65746	0
0.4973	18.8864	-80.7807	6.05729	12.7098	0
0.4980	25.5719	-87.1887	9.41547	10.8834	0
0.4987	30.1682	-92.3695	7.87761	7.20557	0
0.4993	31.3381	-96.971	6.6536	6.30487	0
0.5000	28.3297	-102.459	7.87761	5.70441	0
0.5007	23.1484	-106.106	9.10162	5.37916	0
0.5013	20.7249	-107.946	11.2358	5.07893	0
0.5020	15.5437	-112.82	13.0561	2.3268	0
0.5027	5.43194	-119.842	12.146	2.02657	0
0.5033	2.08921	-125.023	11.8635	4.17823	0
0.5040	8.52397	-129.931	10.3256	0.500387	0
0.5047	11.5324	-135.112	6.05729	-6.50503	0
0.5053	6.93617	-138.145	6.6536	-7.13051	0
0.5060	3.59344	-140.599	12.4598	-5.3041	0
0.5067	3.00846	-143.053	13.37	-6.20479	0
0.5073	1.75493	-146.087	11.5496	-7.73097	0
0.5080	2.67419	-151.881	14.9078	-9.55739	0
0.5087	4.51269	-156.449	18.5485	-10.4831	0
0.5093	2.42348	-156.449	18.266	-8.95692	0
0.5100	-3.4263	-158.596	19.49	-7.73097	0
0.5107	-6.18405	-165.618	22.8482	-9.55739	0
0.5113	-7.35401	-171.105	20.714	-10.7833	0
0.5120	-10.1118	-173.866	14.9078	-9.88264	0
0.5127	-7.68828	-174.48	10.9219	-7.73097	0
0.5133	1.75493	-174.173	4.83327	-6.83028	0
0.5140	9.35965	-175.4	-4.64497	-5.90456	0
0.5147	10.0282	-175.707	-9.82347	-3.45267	0
0.5153	9.35965	-174.173	-8.00315	-1.32602	0
0.5160	10.0282	-175.707	-6.77914	-2.25174	0
0.5167	10.9474	-178.433	-6.15144	-3.15244	0
0.5173	15.5437	-175.093	-2.79326	-1.62626	0
0.5180	20.9756	-169.878	3.29541	-0.400309	0
0.5187	22.8141	-168.685	8.78777	0.500387	0
0.5193	25.5719	-168.685	10.3256	2.3268	0
0.5200	30.4189	-165.618	8.19146	2.02657	0
0.5207	28.3297	-160.437	6.6536	-0.400309	0
0.5213	20.0564	-156.449	5.74344	3.25251	0
0.5220	16.3794	-153.722	4.83327	8.43152	0
0.5227	18.5522	-150.348	5.42959	7.20557	0
0.5233	20.0564	-146.394	6.33975	6.6051	0
0.5240	19.4714	-141.826	5.74344	8.73175	0
0.5247	16.3794	-135.419	5.42959	6.30487	0
0.5253	12.4517	-131.431	5.74344	4.17823	0
0.5260	12.786	-128.09	3.29541	9.65746	0
0.5267	17.2986	-122.603	2.38525	13.6355	0
0.5273	22.2292	-116.195	5.14712	12.4096	0
0.5280	27.4104	-111.593	7.2813	13.3103	0
0.5287	31.6724	-106.412	11.2358	15.1617	0
0.5293	32.2574	-100.618	17.042	14.236	0
0.5300	35.6837	-94.2101	19.49	14.236	0
0.5307	44.4583	-86.8819	17.6383	15.4619	0
0.5313	49.7231	-81.0875	14.594	16.6879	0
0.5320	48.8039	-75.5999	6.96745	20.3407	0
0.5327	48.4696	-68.2716	-1.56924	23.9935	0
0.5333	50.5588	-60.3299	-6.77914	24.3188	0
0.5340	54.5701	-53.0017	-12.2715	24.3188	0
0.5347	58.4978	-46.9005	-16.226	26.1452	0
0.5353	53.9851	-41.1061	-12.554	26.7457	0
0.5360	43.2884	-33.7779	-8.28561	27.9716	0
0.5367	40.8649	-26.143	-7.6893	31.6244	0
0.5373	39.2771	-22.8027	-3.42095	35.9027	0
0.5380	29.8339	-19.1215	4.83327	37.7292	0
0.5387	26.8254	-9.98682	10.3256	38.6549	0
0.5393	34.0959	-3.88566	9.69793	40.7815	0
0.5400	31.0874	-2.65861	6.96745	42.3077	0
0.5407	19.1371	1.90874	6.6536	41.7072	0
0.5413	16.3794	9.23695	9.41547	43.5336	0
0.5420	17.2986	15.9516	9.41547	47.5117	0
0.5427	14.6245	22.3596	7.56376	48.1122	0
0.5433	12.786	27.2678	8.50531	48.4124	0
0.5440	9.69392	31.2216	10.6395	52.3905	0
0.5447	4.51269	36.4025	12.4598	52.991	0
0.5453	6.93617	40.9698	13.9977	50.2388	0
0.5460	14.2902	45.878	12.7737	52.3905	0
0.5467	15.5437	50.4454	8.78777	55.4428	0
0.5473	16.3794	52.8994	7.56376	54.2169	0
0.5480	23.3991	54.7059	6.33975	53.6164	0
0.5487	27.7447	59.3074	0.847392	56.3435	0
0.5493	25.5719	64.1815	-4.01727	57.2693	0
0.5500	23.3991	67.215	-3.42095	56.969	0
0.5507	24.9869	69.6691	1.16124	59.0957	0
0.5513	27.4104	71.5097	4.83327	60.9221	0
0.5520	26.4912	73.3162	2.38525	60.0214	0
0.5527	23.7334	76.077	-0.972932	58.17	0
0.5533	23.7334	78.8379	-0.659083	57.8697	0
0.5540	27.9954	82.1782	-0.0627698	58.4952	0
0.5547	32.0067	83.712	-2.47941	59.3959	0
0.5553	32.9259	82.485	-4.33112	59.0957	0
0.5560	29.8339	82.7917	-4.64497	58.17	0
0.5567	24.3184	86.1661	-5.55513	54.5171	0
0.5573	22.5634	88.8929	-6.15144	50.8643	0
0.5580	24.6527	89.1997	-4.01727	48.7126	0
0.5587	24.6527	87.3591	-2.47941	47.1865	0
0.5593	25.5719	86.7456	-4.92743	45.6603	0
0.5600	31.6724	90.1199	-6.77914	44.7596	0
0.5607	37.4386	94.0738	-4.64497	42.6079	0
0.5613	39.6114	95.6076	-1.56924	39.8808	0
0.5620	43.5391	95.6076	-1.88309	38.9551	0
0.5627	50.3081	94.3805	-4.92743	38.0294	0
0.5633	56.4086	91.6537	-9.19578	37.4289	0
0.5640	63.0941	87.9726	-13.4955	35.3023	0
0.5647	64.5983	84.9391	-15.6297	29.4978	0
0.5653	55.1551	83.4053	-15.002	25.5197	0
0.5660	49.0546	84.3255	-14.6881	25.2195	0
0.5667	53.9851	82.485	-15.3158	20.3407	0
0.5673	56.9936	78.5311	-15.6297	13.0101	0
0.5680	60.3363	78.8379	-15.002	13.3103	0
0.5687	72.2866	77.9176	-13.1817	14.8365	0
0.5693	78.0528	72.43	-12.2715	11.1836	0
0.5700	70.7824	71.5097	-13.1817	8.73175	0
0.5707	68.9438	74.85	-13.1817	6.90534	0
0.5713	75.9636	74.5432	-11.3299	4.17823	0
0.5720	78.6378	73.3162	-10.7336	4.17823	0
0.5727	78.972	70.5894	-10.7336	2.95228	0
0.5733	81.3955	65.4085	-8.91331	-3.15244	0
0.5740	78.6378	63.8747	-7.6893	-4.07815	0
0.5747	71.3673	64.4882	-8.00315	-0.100077	0
0.5753	68.2753	60.1936	-9.19578	-1.92649	0
0.5760	69.8631	55.933	-9.50962	-8.03121	0
0.5767	71.3673	55.6262	-7.6893	-10.1829	0
0.5773	74.1251	52.8994	-4.33112	-10.4831	0
0.5780	81.7298	50.1386	-3.42095	-12.0093	0
0.5787	89.6688	51.3656	-1.88309	-13.5355	0
0.5793	92.6773	49.8318	1.47509	-14.7614	0
0.5800	90.2538	45.878	3.29541	-16.2876	0
0.5807	80.8106	45.878	2.6991	-17.5135	0
0.5813	66.7711	45.5712	2.38525	-17.1883	0
0.5820	55.8236	42.1969	5.74344	-17.8138	0
0.5827	51.2274	40.3904	10.3256	-21.4666	0
0.5833	51.2274	39.7768	12.4598	-22.3923	0
0.5840	54.2358	37.6295	13.0561	-20.8661	0
0.5847	56.7429	36.7092	13.9977	-24.8192	0
0.5853	55.8236	36.7092	12.4598	-29.0975	0
0.5860	54.9044	33.9484	11.5496	-27.5713	0
0.5867	53.3166	31.2216	12.7737	-26.9708	0
0.5873	44.2076	30.9148	8.19146	-28.1718	0
0.5880	31.0874	27.5404	-0.345234	-26.9708	0
0.5887	20.0564	21.746	-4.64497	-28.7973	0
0.5893	16.1287	21.4393	-12.554	-32.7503	0
0.5900	19.8057	22.9731	-28.1209	-32.4501	0
0.5907	25.2376	19.0193	-37.8816	-31.5494	0
0.5913	26.1569	16.2584	-39.1056	-33.3758	0
0.5920	25.5719	17.7922	-38.1954	-34.2765	0
0.5927	27.7447	17.1787	-32.7031	-36.7284	0
0.5933	28.6639	13.5316	-22.9424	-39.1803	0
0.5940	25.2376	11.3843	-17.1362	-35.5024	0
0.5947	19.8057	9.54371	-14.6881	-30.9239	0
0.5953	13.3709	6.81694	-11.3299	-32.7503	0
0.5960	6.35119	5.28313	-6.46529	-35.5024	0
0.5967	1.16996	4.97637	-2.19694	-34.902	0
0.5973	-1.92207	4.05608	0.564928	-33.9763	0
0.5980	-6.76903	2.21551	3.92311	-33.9763	0
0.5987	-13.2038	1.02254	9.41547	-32.7503	0
0.5993	-17.4658	1.02254	11.5496	-31.2241	0
0.6000	-21.1428	1.90874	9.41547	-31.5494	0
0.6007	-26.5747	1.60198	6.6536	-33.3758	0
0.6013	-30.2517	1.29522	6.96745	-33.9763	0
0.6020	-31.171	2.82903	8.78777	-31.2241	0
0.6027	-34.5137	3.44255	8.78777	-29.698	0
0.6033	-40.6142	2.52227	8.19146	-30.9239	0
0.6040	-44.9597	1.90874	8.50531	-31.2241	0
0.6047	-47.6339	0.715779	7.56376	-29.3977	0
0.6053	-51.0602	-0.818033	6.33975	-28.7973	0
0.6060	-51.3109	-0.204508	6.6536	-29.3977	0
0.6067	-49.4724	0.409016	6.6536	-28.7973	0
0.6073	-47.6339	-1.73832	3.60926	-28.497	0
0.6080	-42.4527	-4.49918	1.16124	-28.7973	0
0.6087	-31.5053	-3.88566	-1.28678	-30.3234	0
0.6093	-23.9005	-3.27213	-4.01727	-30.6237	0
0.6100	-26.5747	-5.41947	-2.47941	-28.497	0
0.6107	-32.6752	-7.22596	2.0714	-26.9708	0
0.6113	-35.7672	-8.14624	3.29541	-28.7973	0
0.6120	-37.6057	-9.68005	3.60926	-28.1718	0
0.6127	-39.4442	-9.37329	5.74344	-24.8192	0
0.6133	-39.4442	-5.69214	5.74344	-26.0451	0
0.6140	-40.3635	-4.80594	2.6991	-27.2711	0
0.6147	-56.2415	-7.53272	0.847392	-24.2187	0
0.6153	-81.8134	-7.53272	-0.0627698	-25.1194	0
0.6160	-89.7524	-6.30567	-2.19694	-26.9708	0
0.6167	-74.5429	-5.99891	-1.56924	-20.8661	0
0.6173	-67.5232	-4.49918	1.16124	-16.2876	0
0.6180	-83.4012	-2.65861	0.564928	-20.2406	0
0.6187	-93.4294	-3.27213	-0.659083	-21.1664	0
0.6193	-76.0472	-3.57889	4.83327	-16.5878	0
0.6200	-49.8067	-2.96537	9.41547	-13.8357	0
0.6207	-35.7672	-3.57889	6.05729	-13.2352	0
0.6213	-29.6667	-4.19242	2.0714	-14.7614	0
0.6220	-26.5747	-3.57889	2.38525	-15.0616	0
0.6227	-22.062	-3.57889	2.0714	-10.7833	0
0.6233	-11.9503	-4.80594	0.847392	-7.13051	0
0.6240	-4.34555	-7.22596	0.847392	-7.13051	0
0.6247	-11.9503	-8.453	0.847392	-5.60433	0
0.6253	-22.9813	-8.14624	2.0714	-4.37838	0
0.6260	-22.3127	-9.37329	4.51943	-5.3041	0
0.6267	-17.4658	-10.2936	3.92311	-2.8522	0
0.6273	-14.708	-7.83948	2.6991	0.500387	0
0.6280	-11.9503	-4.49918	4.83327	-1.32602	0
0.6287	-11.031	-4.80594	5.42959	-3.15244	0
0.6293	-10.7803	-5.69214	3.01295	-2.25174	0
0.6300	-7.35401	-4.49918	1.16124	-1.62626	0
0.6307	-3.76057	-3.57889	0.251079	-1.32602	0
0.6313	-0.668546	-6.30567	1.16124	1.4261	0
0.6320	3.59344	-9.06653	2.38525	3.55275	0
0.6327	3.59344	-7.22596	2.38525	4.47846	0
0.6333	-2.84132	-6.30567	0.251079	3.55275	0
0.6340	-7.35401	-9.06653	-1.56924	3.25251	0
0.6347	-4.93053	-10.2936	-3.42095	6.90534	0
0.6353	-1.25352	-9.68005	-8.91331	11.4839	0
0.6360	-1.25352	-12.4068	-13.1817	12.4096	0
0.6367	-3.09203	-14.5542	-11.3299	10.2579	0
0.6373	-3.4263	-10.9071	-8.28561	8.43152	0
0.6380	-3.09203	-7.22596	-8.91331	6.00464	0
0.6387	-4.34555	-8.14624	-9.50962	2.3268	0
0.6393	-5.51551	-9.06653	-7.37545	-2.25174	0
0.6400	-3.76057	-10.2936	-5.83759	-4.07815	0
0.6407	0.584978	-13.9406	-4.33112	-2.25174	0
0.6413	4.51269	-15.1677	-3.42095	-2.25174	0
0.6420	5.43194	-13.3271	-5.24128	-6.83028	0
0.6427	3.59344	-13.6339	-6.15144	-9.88264	0
0.6433	4.51269	-14.5542	-4.01727	-11.0836	0
0.6440	8.18969	-14.2474	-2.47941	-13.2352	0
0.6447	10.9474	-13.6339	-2.19694	-15.3619	0
0.6453	13.9559	-15.1677	-0.0627698	-17.1883	0
0.6460	19.4714	-16.7015	2.6991	-18.7145	0
0.6467	23.7334	-15.7812	3.92311	-19.0397	0
0.6473	22.8141	-14.5542	4.83327	-20.5409	0
0.6480	21.6442	-16.3947	7.87761	-23.293	0
0.6487	21.8949	-17.315	10.3256	-23.293	0
0.6493	20.7249	-12.7136	11.2358	-23.5932	0
0.6500	17.0479	-9.98682	14.2801	-28.1718	0
0.6507	12.1174	-11.8274	17.3559	-30.3234	0
0.6513	7.27044	-8.75977	14.9078	-27.8715	0
0.6520	3.59344	-2.35184	12.146	-29.0975	0
0.6527	0.835683	-2.65861	13.9977	-32.4501	0
0.6533	0.835683	-5.1127	13.37	-31.5494	0
0.6540	5.43194	-1.73832	8.50531	-30.6237	0
0.6547	12.786	0.409016	4.83327	-31.8496	0
0.6553	16.7137	-3.27213	1.78894	-30.6237	0
0.6560	15.2094	-4.49918	-4.64497	-29.0975	0
0.6567	12.786	-2.35184	-9.19578	-30.6237	0
0.6573	9.10894	-2.65861	-9.82347	-32.1498	0
0.6580	1.50423	-3.88566	-10.1373	-31.5494	0
0.6587	-6.43476	-5.1127	-10.1373	-30.9239	0
0.6593	-11.616	-9.98682	-7.0616	-29.698	0
0.6600	-13.7888	-13.0204	-4.01727	-28.7973	0
0.6607	-14.708	-10.6003	-4.92743	-29.698	0
0.6613	-13.4545	-7.83948	-6.46529	-30.6237	0
0.6620	-12.8695	-7.83948	-4.33112	-28.7973	0
0.6627	-16.2123	-8.14624	-0.0627698	-27.8715	0
0.6633	-21.3935	-8.14624	1.78894	-27.8715	0
0.6640	-23.9005	-7.53272	3.01295	-27.5713	0
0.6647	-22.647	-3.88566	4.83327	-27.2711	0
0.6653	-21.1428	-1.73832	4.51943	-29.3977	0
0.6660	-18.97	-5.41947	3.29541	-31.5494	0
0.6667	-16.8808	-7.22596	4.51943	-31.2241	0
0.6673	-15.6273	-5.69214	4.83327	-30.3234	0
0.6680	-13.4545	-5.41947	4.51943	-29.698	0
0.6687	-11.031	-6.61243	7.2813	-29.698	0
0.6693	-14.708	-6.61243	10.6395	-29.0975	0
0.6700	-20.2235	-8.14624	12.7737	-27.8715	0
0.6707	-19.3043	-10.2936	13.6838	-26.6456	0
0.6713	-15.6273	-11.8274	12.146	-27.8715	0
0.6720	-15.6273	-14.5542	12.146	-29.698	0
0.6727	-16.8808	-17.315	13.37	-27.5713	0
0.6733	-15.9615	-17.0083	12.4598	-26.0451	0
0.6740	-15.9615	-17.6218	10.3256	-26.0451	0
0.6747	-18.97	-19.735	10.9219	-23.293	0
0.6753	-25.4048	-20.9621	11.2358	-20.5409	0
0.6760	-34.848	-24.6432	12.146	-22.6925	0
0.6767	-43.7062	-27.9835	13.0561	-23.293	0
0.6773	-46.7147	-26.143	11.8635	-19.6402	0
0.6780	-44.9597	-24.6432	10.6395	-19.6402	0
0.6787	-42.4527	-28.5971	10.3256	-21.4666	0
0.6793	-39.4442	-32.5509	8.50531	-18.114	0
0.6800	-35.433	-32.8576	8.19146	-16.8881	0
0.6807	-33.9287	-32.8576	9.41547	-18.7145	0
0.6813	-35.7672	-32.8576	7.56376	-16.2876	0
0.6820	-33.9287	-33.7779	5.74344	-13.5355	0
0.6827	-22.9813	-35.3117	6.6536	-15.3619	0
0.6833	-11.9503	-36.5388	7.56376	-15.0616	0
0.6840	-4.59626	-39.2656	6.33975	-12.0093	0
0.6847	3.00846	-42.64	4.83327	-11.4088	0
0.6853	11.1982	-42.9467	5.14712	-11.4088	0
0.6860	13.9559	-42.0264	7.56376	-9.25715	0
0.6867	13.7052	-43.2535	8.19146	-6.83028	0
0.6873	11.1982	-45.06	6.33975	-5.60433	0
0.6880	5.43194	-45.9803	8.50531	-4.07815	0
0.6887	0.584978	-46.5938	10.3256	-1.92649	0
0.6893	-2.17278	-48.1276	7.56376	-0.400309	0
0.6900	-6.18405	-50.2749	7.56376	1.12587	0
0.6907	-7.35401	-52.6949	10.3256	4.17823	0
0.6913	-1.00282	-53.3085	6.33975	8.43152	0
0.6920	6.93617	-52.6949	1.78894	8.73175	0
0.6927	10.0282	-53.0017	2.6991	7.83105	0
0.6933	12.1174	-56.6828	3.60926	9.35723	0
0.6940	15.5437	-58.7961	7.56376	11.4839	0
0.6947	15.2094	-55.7626	14.9078	15.7622	0
0.6953	12.786	-55.149	15.818	20.641	0
0.6960	7.85542	-59.4096	12.146	20.9412	0
0.6967	-0.0835683	-60.0232	12.7737	19.7403	0
0.6973	-5.2648	-56.0693	10.3256	22.4674	0
0.6980	-4.01128	-54.8423	4.20558	26.1452	0
0.6987	-0.334273	-55.4558	4.83327	27.3712	0
0.6993	4.17842	-53.6152	8.19146	28.5721	0
0.7000	9.69392	-53.922	7.56376	29.798	0
0.7007	13.7052	-57.2964	7.2813	31.6244	0
0.7013	16.3794	-57.6031	9.41547	32.8504	0
0.7020	19.4714	-54.8423	11.2358	33.4509	0
0.7027	17.9672	-53.6152	9.69793	33.7761	0
0.7033	12.1174	-53.0017	6.05729	36.203	0
0.7040	8.18969	-52.0814	5.14712	36.8285	0
0.7047	4.51269	-52.0814	6.6536	35.3023	0
0.7053	0.250705	-53.0017	5.14712	35.3023	0
0.7060	-0.668546	-52.0814	3.92311	37.1287	0
0.7067	1.50423	-51.1952	7.56376	37.1287	0
0.7073	2.08921	-53.0017	9.41547	38.0294	0
0.7080	1.75493	-54.8423	7.2813	39.2553	0
0.7087	2.67419	-54.8423	7.56376	38.9551	0
0.7093	5.43194	-54.8423	7.56376	38.3546	0
0.7100	6.93617	-52.0814	4.51943	39.8808	0
0.7107	7.85542	-49.3546	5.14712	40.1811	0
0.7113	12.4517	-49.6614	8.50531	38.0294	0
0.7120	19.1371	-48.1276	6.05729	36.8285	0
0.7127	21.8949	-45.9803	2.6991	38.3546	0
0.7133	21.6442	-47.5141	5.74344	38.6549	0
0.7140	24.9869	-47.5141	8.19146	35.3023	0
0.7147	32.9259	-45.6735	4.83327	34.6768	0
0.7153	34.7644	-45.6735	0.847392	37.4289	0
0.7160	27.7447	-45.06	-1.56924	36.203	0
0.7167	20.7249	-42.64	-2.47941	32.5502	0
0.7173	16.3794	-43.2535	-1.28678	32.2499	0
0.7180	13.0367	-43.5602	0.251079	32.8504	0
0.7187	12.786	-40.7994	1.47509	30.4235	0
0.7193	13.7052	-39.2656	3.92311	28.5721	0
0.7200	15.7944	-39.2656	5.74344	27.6714	0
0.7207	24.6527	-39.2656	3.92311	24.619	0
0.7213	35.6837	-38.3453	0.251079	21.2664	0
0.7220	40.8649	-35.3117	-3.10711	19.7403	0
0.7227	47.5504	-33.4712	-3.42095	19.7403	0
0.7233	57.5786	-34.6982	-0.972932	18.5143	0
0.7240	62.1748	-33.1644	0.251079	14.8365	0
0.7247	63.4283	-31.0512	-0.659083	10.5832	0
0.7253	64.3476	-31.9374	-0.972932	7.83105	0
0.7260	62.1748	-31.0512	1.16124	4.47846	0
0.7267	59.7513	-29.2106	1.47509	0.800619	0
0.7273	54.9044	-30.1309	-0.659083	0.200155	0
0.7280	49.3889	-30.1309	-0.659083	0.800619	0
0.7287	50.3081	-28.2903	2.38525	-1.32602	0
0.7293	55.4894	-27.0632	1.47509	-4.97885	0
0.7300	62.8434	-24.95	-0.659083	-5.60433	0
0.7307	78.3871	-23.7229	2.0714	-3.15244	0
0.7313	83.5683	-24.95	3.01295	-3.15244	0
0.7320	63.7626	-25.2227	-1.28678	-6.83028	0
0.7327	42.3691	-24.6432	-3.70342	-9.88264	0
0.7333	35.9344	-24.6432	-2.79326	-11.4088	0
0.7340	34.7644	-22.8027	-4.01727	-12.6097	0
0.7347	39.2771	-20.0418	-5.24128	-11.0836	0
0.7353	47.5504	-18.8148	-3.10711	-9.88264	0
0.7360	38.3579	-18.2353	0.251079	-12.935	0
0.7367	16.7137	-17.6218	0.251079	-12.6097	0
0.7373	8.18969	-16.088	-1.56924	-9.55739	0
0.7380	17.0479	-13.9406	-0.972932	-11.4088	0
0.7387	30.4189	-13.9406	3.29541	-12.3095	0
0.7393	36.8536	-13.6339	4.20558	-6.83028	0
0.7400	32.0067	-11.2139	1.78894	-7.13051	0
0.7407	24.0677	-10.2936	2.6991	-10.7833	0
0.7413	23.3991	-12.4068	5.42959	-8.35646	0
0.7420	26.1569	-10.9071	5.74344	-5.90456	0
0.7427	28.9146	-6.30567	6.6536	-4.97885	0
0.7433	32.0067	-4.80594	10.3256	-0.400309	0
0.7440	27.0761	-6.61243	11.2358	0.800619	0
0.7447	14.6245	-7.83948	6.33975	-4.37838	0
0.7453	8.18969	-6.30567	1.78894	-3.15244	0
0.7460	8.18969	-4.19242	1.47509	1.72633	0
0.7467	6.68546	-4.80594	1.16124	0.500387	0
0.7473	7.85542	-4.49918	-1.88309	-1.02579	0
0.7480	11.8667	-1.43156	-4.64497	2.02657	0
0.7487	8.77467	-0.204508	-4.33112	3.55275	0
0.7493	1.75493	-1.12479	-4.33112	3.55275	0
0.7500	-0.668546	0.102254	-5.24128	3.85298	0
0.7507	-3.4263	0.102254	-4.64497	3.85298	0
0.7513	-8.27326	-2.65861	-4.33112	4.77869	0
0.7520	-10.7803	0.409016	-5.83759	6.30487	0
0.7527	-11.9503	7.1237	-5.55513	8.13128	0
0.7533	-15.293	5.58989	-2.47941	10.5832	0
0.7540	-19.8893	2.82903	0.251079	12.4096	0
0.7547	-23.9005	7.1237	2.0714	13.6355	0
0.7553	-25.9897	9.23695	3.60926	16.6879	0
0.7560	-25.0705	3.44255	2.0714	16.9881	0
0.7567	-22.647	1.29522	1.16124	14.236	0
0.7573	-19.3043	5.58989	4.20558	13.3103	0
0.7580	-15.6273	8.0099	3.60926	14.5362	0
0.7587	-16.2123	7.43046	-4.64497	16.0624	0
0.7593	-22.062	7.70314	-8.91331	16.9881	0
0.7600	-26.909	8.93019	-8.00315	16.0624	0
0.7607	-31.171	9.23695	-10.7336	16.3626	0
0.7613	-37.6057	10.7708	-14.4057	20.3407	0
0.7620	-44.9597	13.2249	-16.226	20.0405	0
0.7627	-51.3109	12.9181	-21.7184	15.1617	0
0.7633	-56.8264	11.0775	-29.9726	15.1617	0
0.7640	-62.0077	12.9181	-33.6132	16.3626	0
0.7647	-66.8546	13.5316	-34.8372	13.3103	0
0.7653	-69.9467	11.3843	-36.3751	13.6355	0
0.7660	-71.4509	13.2249	-34.5234	18.2141	0
0.7667	-73.6237	16.5652	-32.1068	19.415	0
0.7673	-76.0472	15.6449	-36.3751	16.9881	0
0.7680	-75.1279	16.2584	-40.9573	14.8365	0
0.7687	-73.6237	18.4057	-37.5991	13.0101	0
0.7693	-71.4509	17.7922	-33.6132	13.3103	0
0.7700	-63.2612	19.0193	-34.5234	16.3626	0
0.7707	-54.9879	21.746	-34.8372	15.4619	0
0.7713	-49.4724	20.2463	-33.9271	10.5832	0
0.7720	-42.787	19.6328	-35.4649	9.65746	0
0.7727	-37.2715	24.2001	-34.8372	13.3103	0
0.7733	-33.5945	26.961	-32.3892	13.3103	0
0.7740	-25.0705	25.7339	-33.3308	11.7841	0
0.7747	-13.2038	24.8137	-33.0169	13.3103	0
0.7753	-4.93053	25.1204	-29.6587	12.7098	0
0.7760	2.08921	25.7339	-29.9726	9.65746	0
0.7767	8.77467	25.7339	-31.7929	10.2579	0
0.7773	12.1174	23.8934	-30.5689	12.4096	0
0.7780	15.5437	23.8934	-28.7486	9.9577	0
0.7787	18.2179	26.6542	-26.3005	10.2579	0
0.7793	18.8864	29.381	-24.1664	14.236	0
0.7800	21.3099	28.4607	-25.9867	13.3103	0
0.7807	22.5634	24.2001	-25.9867	9.057	0
0.7813	17.9672	23.2798	-21.7184	7.83105	0
0.7820	17.0479	26.961	-20.8082	8.73175	0
0.7827	23.7334	28.4607	-21.4045	7.83105	0
0.7833	29.5832	28.4607	-19.2703	5.07893	0
0.7840	34.4301	28.4607	-18.674	1.4261	0
0.7847	44.4583	26.0407	-18.674	1.4261	0
0.7853	54.9044	24.5069	-16.226	2.65205	0
0.7860	60.3363	25.7339	-16.5398	0.800619	0
0.7867	63.4283	26.3475	-19.2703	-1.02579	0
0.7873	59.1664	26.6542	-18.3602	-0.400309	0
0.7880	42.9541	28.7675	-16.226	-0.100077	0
0.7887	24.0677	28.154	-15.6297	-1.32602	0
0.7893	10.0282	24.8137	-12.8678	-2.8522	0
0.7900	-3.09203	24.8137	-10.1373	-5.3041	0
0.7907	-13.2038	26.3475	-10.7336	-5.90456	0
0.7913	-13.4545	25.1204	-11.0475	-3.15244	0
0.7920	-9.86106	21.746	-10.7336	-2.25174	0
0.7927	-10.1118	19.9395	-10.4198	-4.97885	0
0.7933	-5.84978	21.1325	-9.82347	-7.73097	0
0.7940	8.18969	22.3596	-9.82347	-9.55739	0
0.7947	19.1371	23.2798	-10.7336	-10.7833	0
0.7953	22.2292	24.8137	-8.91331	-8.95692	0
0.7960	27.4104	25.4272	-4.33112	-7.73097	0
0.7967	37.7729	24.8137	-3.42095	-9.55739	0
0.7973	47.2161	24.2001	-4.92743	-10.4831	0
0.7980	53.0659	23.8934	-1.88309	-9.25715	0
0.7987	56.7429	22.9731	0.847392	-9.88264	0
0.7993	59.7513	20.8258	-1.56924	-11.709	0
0.8000	65.5175	19.326	-0.972932	-12.0093	0
0.8007	71.0331	20.8258	4.20558	-11.4088	0
0.8013	70.4481	21.1325	4.83327	-11.0836	0
0.8020	69.5288	20.2463	1.47509	-11.709	0
0.8027	73.7908	19.6328	3.01295	-13.2352	0
0.8033	74.1251	19.326	5.42959	-11.4088	0
0.8040	63.4283	18.099	3.92311	-10.1829	0
0.8047	45.3776	18.099	2.38525	-15.0616	0
0.8053	21.8949	18.7125	1.47509	-19.6402	0
0.8060	-1.25352	19.326	0.251079	-18.4142	0
0.8067	-15.9615	20.5531	1.16124	-18.7145	0
0.8073	-24.1512	20.2463	4.20558	-20.8661	0
0.8080	-36.6865	17.7922	6.96745	-19.0397	0
0.8087	-50.3917	18.4057	8.78777	-16.8881	0
0.8093	-51.9795	20.5531	8.78777	-16.8881	0
0.8100	-39.11	21.1325	9.10162	-17.1883	0
0.8107	-27.494	20.8258	10.0118	-19.3399	0
0.8113	-26.909	19.6328	8.19146	-21.4666	0
0.8120	-29.6667	20.8258	3.60926	-21.4666	0
0.8127	-30.586	23.8934	-0.0627698	-22.3923	0
0.8133	-29.3325	22.9731	-1.56924	-24.2187	0
0.8140	-25.0705	22.0528	0.251079	-23.5932	0
0.8147	-19.3043	25.4272	4.83327	-22.3923	0
0.8153	-16.8808	24.2001	6.6536	-23.293	0
0.8160	-17.8	17.7922	6.6536	-24.8192	0
0.8167	-18.385	16.5652	6.96745	-26.0451	0
0.8173	-18.385	19.326	7.56376	-28.1718	0
0.8180	-20.8085	19.9395	10.6395	-30.0232	0
0.8187	-23.9005	22.0528	15.1903	-29.698	0
0.8193	-25.0705	24.5069	15.818	-30.6237	0
0.8200	-27.494	22.9731	14.594	-33.0756	0
0.8207	-33.0095	22.9731	14.9078	-32.7503	0
0.8213	-35.433	24.2001	13.9977	-31.2241	0
0.8220	-34.5137	23.2798	13.37	-33.0756	0
0.8227	-36.6865	23.2798	15.5041	-35.2022	0
0.8233	-40.3635	23.2798	15.5041	-35.8027	0
0.8240	-40.6142	20.2463	12.146	-38.2546	0
0.8247	-39.4442	18.4057	10.9219	-41.6072	0
0.8253	-38.525	19.326	9.69793	-40.3812	0
0.8260	-35.7672	20.2463	7.56376	-38.2546	0
0.8267	-30.586	21.1325	6.6536	-38.5548	0
0.8273	-27.494	20.2463	6.05729	-39.1803	0
0.8280	-27.494	16.8719	6.05729	-39.1803	0
0.8287	-27.494	14.7246	9.41547	-38.855	0
0.8293	-25.6555	15.3381	11.8635	-39.1803	0
0.8300	-23.5663	17.1787	10.9219	-40.7065	0
0.8307	-23.9005	18.4057	11.2358	-38.855	0
0.8313	-24.8198	17.1787	13.9977	-35.2022	0
0.8320	-25.6555	15.9516	15.818	-36.1279	0
0.8327	-26.324	18.4057	17.6383	-37.6541	0
0.8333	-25.6555	22.3596	17.9522	-34.2765	0
0.8340	-27.2433	22.9731	17.6383	-32.4501	0
0.8347	-31.8395	20.5531	20.714	-30.9239	0
0.8353	-32.6752	20.8258	23.1307	-27.8715	0
0.8360	-27.494	25.4272	18.8623	-27.8715	0
0.8367	-21.7278	27.8472	16.4143	-28.497	0
0.8373	-17.8	24.2001	18.8623	-26.3454	0
0.8380	-15.293	22.9731	18.5485	-25.7449	0
0.8387	-16.5465	27.5404	13.0561	-25.7449	0
0.8393	-17.4658	26.3475	8.50531	-23.293	0
0.8400	-18.0508	20.2463	6.33975	-23.293	0
0.8407	-24.8198	20.2463	7.2813	-25.1194	0
0.8413	-34.5137	20.5531	8.78777	-22.0671	0
0.8420	-36.6865	18.7125	6.96745	-18.4142	0
0.8427	-36.1015	20.2463	6.96745	-17.5135	0
0.8433	-37.2715	19.326	12.146	-15.0616	0
0.8440	-34.5137	14.7246	16.4143	-13.5355	0
0.8447	-28.4132	16.8719	17.6383	-15.6621	0
0.8453	-23.5663	21.1325	20.0863	-15.9874	0
0.8460	-17.4658	20.5531	22.8482	-13.2352	0
0.8467	-13.4545	21.1325	21.6242	-11.0836	0
0.8473	-9.86106	21.1325	19.7725	-11.4088	0
0.8480	-3.09203	17.4854	21.6242	-9.55739	0
0.8487	-0.668546	19.0193	23.7584	-5.90456	0
0.8493	-3.76057	23.8934	23.7584	-4.07815	0
0.8500	-1.25352	22.3596	24.0408	-5.3041	0
0.8507	8.18969	20.8258	24.9824	-4.07815	0
0.8513	17.9672	22.9731	23.4445	-0.400309	0
0.8520	22.5634	20.5531	19.1762	-1.02579	0
0.8527	16.3794	17.4854	15.5041	-1.32602	0
0.8533	2.08921	19.326	15.5041	1.72633	0
0.8540	-12.8695	21.746	18.5485	4.17823	0
0.8547	-31.171	23.5866	21.3103	5.37916	0
0.8553	-48.5532	23.5866	21.3103	6.6051	0
0.8560	-53.1494	19.9395	20.9965	6.00464	0
0.8567	-52.5645	21.1325	23.1307	7.53082	0
0.8573	-54.6537	25.7339	25.5787	11.7841	0
0.8580	-53.7344	24.5069	24.9824	13.0101	0
0.8587	-47.049	22.0528	23.4445	10.5832	0
0.8593	-39.6949	24.5069	24.0408	11.1836	0
0.8600	-33.0095	25.7339	25.8925	12.4096	0
0.8607	-28.4132	25.7339	24.0408	13.3103	0
0.8613	-28.7475	25.7339	20.9965	16.0624	0
0.8620	-31.171	24.8137	22.2205	16.6879	0
0.8627	-30.2517	25.1204	26.8027	15.1617	0
0.8633	-25.0705	24.5069	25.2648	17.8888	0
0.8640	-21.1428	20.2463	19.49	20.641	0
0.8647	-20.2235	19.0193	17.3559	15.7622	0
0.8653	-18.385	22.9731	17.9522	10.8834	0
0.8660	-13.7888	24.2001	17.6383	13.3103	0
0.8667	-6.43476	22.6663	17.9522	16.3626	0
0.8673	2.67419	22.0528	17.9522	16.0624	0
0.8680	6.35119	20.2463	17.042	16.3626	0
0.8687	4.17842	19.326	18.5485	17.2884	0
0.8693	6.35119	19.326	19.49	15.7622	0
0.8700	16.1287	20.2463	16.7282	14.236	0
0.8707	30.1682	20.2463	16.1318	15.4619	0
0.8713	44.4583	18.7125	18.5485	16.0624	0
0.8720	49.9738	16.8719	18.266	14.236	0
0.8727	43.2884	18.7125	16.1318	14.236	0
0.8733	35.6837	19.326	14.2801	16.9881	0
0.8740	29.5832	16.5652	13.9977	16.9881	0
0.8747	17.9672	17.4854	16.7282	14.236	0
0.8753	0.835683	18.4057	17.042	13.3103	0
0.8760	-17.8	12.6113	13.0561	12.1094	0
0.8767	-27.494	9.85048	13.0561	9.35723	0
0.8773	-24.8198	11.9978	13.9977	8.43152	0
0.8780	-19.555	11.0775	8.78777	7.53082	0
0.8787	-14.708	11.6911	5.14712	5.37916	0
0.8793	-2.84132	16.8719	7.56376	5.07893	0
0.8800	8.52397	18.7125	7.2813	5.70441	0
0.8807	16.7137	16.8719	5.14712	4.47846	0
0.8813	31.0874	14.7246	6.05729	4.47846	0
0.8820	44.4583	11.6911	6.6536	6.00464	0
0.8827	52.1466	12.6113	6.96745	5.07893	0
0.8833	64.3476	15.9516	9.10162	2.65205	0
0.8840	69.5288	12.9181	8.78777	1.4261	0
0.8847	55.8236	6.51018	6.05729	0.500387	0
0.8853	40.5306	5.28313	5.74344	-1.62626	0
0.8860	32.0067	4.05608	5.74344	-1.02579	0
0.8867	21.8949	1.60198	4.83327	0.200155	0
0.8873	11.8667	1.02254	5.42959	-1.32602	0
0.8880	2.67419	0.102254	6.6536	-3.15244	0
0.8887	-1.25352	-1.73832	5.14712	-4.67862	0
0.8893	10.2789	-0.204508	2.0714	-5.90456	0
0.8900	25.5719	-0.204508	0.251079	-6.83028	0
0.8907	28.3297	-3.57889	-1.28678	-6.83028	0
0.8913	30.1682	-2.65861	-2.47941	-8.95692	0
0.8920	40.1964	0.102254	-1.88309	-10.4831	0
0.8927	49.0546	-2.65861	-0.972932	-8.35646	0
0.8933	54.9044	-8.14624	-1.88309	-7.43074	0
0.8940	67.3561	-8.14624	-0.659083	-9.25715	0
0.8947	86.5768	-8.453	2.38525	-8.65669	0
0.8953	103.708	-11.2139	0.564928	-6.83028	0
0.8960	115.909	-10.9071	-1.28678	-8.95692	0
0.8967	124.433	-9.06653	2.6991	-10.4831	0
0.8973	128.11	-11.8274	4.83327	-8.95692	0
0.8980	125.937	-13.6339	2.6991	-9.55739	0
0.8987	124.183	-11.8274	6.6536	-11.0836	0
0.8993	128.11	-11.8274	11.5496	-9.25715	0
0.9000	132.957	-14.8609	9.10162	-8.03121	0
0.9007	130.868	-16.7015	7.56376	-8.95692	0
0.9013	120.756	-15.4745	7.87761	-9.25715	0
0.9020	108.89	-12.4068	3.01295	-10.1829	0
0.9027	97.2735	-10.9071	-1.56924	-11.0836	0
0.9033	81.3955	-11.8274	-2.19694	-9.55739	0
0.9040	65.8518	-9.98682	-5.83759	-7.73097	0
0.9047	62.1748	-7.22596	-10.7336	-6.83028	0
0.9053	66.7711	-8.14624	-10.7336	-6.50503	0
0.9060	67.3561	-9.06653	-10.4198	-7.13051	0
0.9067	64.3476	-9.68005	-10.7336	-7.73097	0
0.9073	65.2668	-14.2474	-9.50962	-6.83028	0
0.9080	63.4283	-19.4283	-9.82347	-5.3041	0
0.9087	47.2161	-20.3486	-13.4955	-5.90456	0
0.9093	22.8141	-20.3486	-15.6297	-8.35646	0
0.9100	12.1174	-20.0418	-15.9121	-8.35646	0
0.9107	20.0564	-20.0418	-16.226	-4.07815	0
0.9113	32.5916	-21.8824	-17.1362	-0.400309	0
0.9120	45.7119	-24.0297	-17.45	-0.400309	0
0.9127	66.4368	-23.4162	-15.3158	-2.25174	0
0.9133	93.5965	-24.6432	-14.0918	-2.8522	0
0.9140	116.244	-27.37	-17.1362	-0.400309	0
0.9147	122.929	-28.2903	-18.674	2.3268	0
0.9153	110.728	-30.4376	-14.6881	1.72633	0
0.9160	83.5683	-33.4712	-15.3158	1.4261	0
0.9167	44.4583	-32.5509	-16.226	3.85298	0
0.9173	-0.334273	-31.6647	-10.7336	3.85298	0
0.9180	-33.5945	-32.8576	-7.0616	4.17823	0
0.9187	-46.7147	-32.5509	-8.59946	8.73175	0
0.9193	-44.0405	-32.2441	-8.00315	9.057	0
0.9200	-34.848	-33.1644	-8.91331	6.6051	0
0.9207	-28.4132	-33.7779	-13.1817	8.13128	0
0.9213	-29.0818	-36.8456	-12.554	9.65746	0
0.9220	-30.9203	-39.2656	-7.6893	9.057	0
0.9227	-28.4132	-36.8456	-6.15144	11.4839	0
0.9233	-18.385	-36.8456	-8.00315	13.6355	0
0.9240	3.92771	-40.7994	-9.50962	10.8834	0
0.9247	24.0677	-39.8791	-8.91331	8.13128	0
0.9253	24.9869	-34.6982	-7.0616	6.90534	0
0.9260	16.3794	-32.8576	-5.24128	5.37916	0
0.9267	11.1982	-30.4376	-5.55513	6.30487	0
0.9273	3.92771	-26.4497	-7.37545	8.13128	0
0.9280	-10.1118	-27.0632	-8.91331	7.83105	0
0.9287	-25.6555	-28.2903	-8.00315	6.90534	0
0.9293	-36.1015	-26.7565	-7.6893	8.73175	0
0.9300	-36.6865	-27.37	-10.7336	10.5832	0
0.9307	-33.9287	-31.0512	-13.778	9.65746	0
0.9313	-36.1015	-30.7444	-15.002	8.73175	0
0.9320	-35.433	-27.0632	-15.3158	9.9577	0
0.9327	-22.647	-25.8362	-15.9121	9.9577	0
0.9333	-1.00282	-25.8362	-14.6881	8.43152	0
0.9340	14.6245	-24.6432	-10.1373	10.5832	0
0.9347	14.6245	-24.6432	-6.77914	14.236	0
0.9353	10.2789	-27.0632	-10.7336	13.9358	0
0.9360	16.3794	-27.9835	-17.45	11.4839	0
0.9367	21.3099	-27.6768	-20.1805	9.65746	0
0.9373	20.7249	-27.6768	-18.674	8.43152	0
0.9380	31.0874	-26.4497	-13.4955	10.8834	0
0.9387	50.3081	-24.95	-8.91331	15.1617	0
0.9393	61.9241	-24.6432	-10.4198	14.236	0
0.9400	68.2753	-22.1891	-14.6881	10.2579	0
0.9407	68.2753	-17.315	-16.226	10.5832	0
0.9413	55.1551	-14.2474	-15.6297	12.4096	0
0.9420	39.2771	-14.8609	-15.002	11.4839	0
0.9427	25.5719	-15.4745	-14.0918	7.83105	0
0.9433	-0.668546	-13.6339	-13.1817	5.07893	0
0.9440	-42.4527	-11.8274	-11.9576	7.83105	0
0.9447	-82.7326	-11.5206	-12.554	10.8834	0
0.9453	-103.541	-10.9071	-14.4057	8.73175	0
0.9460	-98.9449	-9.98682	-13.778	6.00464	0
0.9467	-75.7129	-8.14624	-12.554	8.73175	0
0.9473	-44.6255	-7.22596	-11.9576	11.1836	0
0.9480	-18.97	-9.06653	-10.1373	8.73175	0
0.9487	-6.43476	-10.2936	-9.50962	4.47846	0
0.9493	-4.59626	-7.53272	-11.0475	3.55275	0
0.9500	-3.4263	-4.49918	-10.1373	5.07893	0
0.9507	6.01692	-4.19242	-8.00315	5.07893	0
0.9513	20.3907	-1.73832	-6.77914	2.3268	0
0.9520	32.0067	0.409016	-3.42095	1.12587	0
0.9527	36.6029	0.715779	-0.659083	1.4261	0
0.9533	30.7531	2.82903	-2.79326	0.500387	0
0.9540	15.5437	4.6696	-2.47941	0.500387	0
0.9547	3.25916	1.60198	2.38525	1.72633	0
0.9553	3.59344	1.29522	4.83327	2.95228	0
0.9560	8.77467	7.43046	4.83327	2.95228	0
0.9567	5.43194	9.23695	6.96745	3.25251	0
0.9573	-2.84132	5.28313	8.50531	3.25251	0
0.9580	-9.19251	3.74932	10.9219	3.25251	0
0.9587	-14.123	4.6696	15.1903	5.07893	0
0.9593	-18.0508	1.90874	15.818	6.90534	0
0.9600	-18.6357	-0.818033	12.7737	3.55275	0
0.9607	-16.5465	0.409016	12.4598	-0.100077	0
0.9613	-11.3653	1.90874	15.818	1.72633	0
0.9620	-4.34555	2.52227	18.5485	2.95228	0
0.9627	-2.84132	4.6696	17.6383	1.4261	0
0.9633	-12.2845	6.51018	14.9078	2.95228	0
0.9640	-22.3127	6.20341	14.9078	5.37916	0
0.9647	-27.494	6.20341	17.6383	4.47846	0
0.9653	-33.9287	7.1237	19.7725	2.3268	0
0.9660	-37.0208	7.43046	19.7725	1.4261	0
0.9667	-31.8395	7.70314	18.8623	-0.100077	0
0.9673	-29.0818	7.43046	16.7282	-1.32602	0
0.9680	-32.6752	6.51018	17.042	-1.32602	0
0.9687	-32.4245	8.62343	19.49	0.500387	0
0.9693	-28.1625	9.85048	19.7725	1.72633	0
0.9700	-22.9813	8.62343	21.9067	1.4261	0
0.9707	-11.031	10.464	28.623	2.95228	0
0.9713	1.50423	11.3843	30.1609	4.47846	0
0.9720	4.51269	8.31667	27.1166	4.47846	0
0.9727	4.51269	6.81694	27.7129	3.25251	0
0.9733	5.09767	9.23695	29.5332	-0.400309	0
0.9740	-0.668546	9.54371	30.4747	-3.15244	0
0.9747	-9.19251	9.85048	32.8914	0.800619	0
0.9753	-12.2845	10.7708	32.2951	6.00464	0
0.9760	-14.3737	9.85048	28.9369	5.07893	0
0.9767	-19.3043	8.93019	28.623	5.07893	0
0.9773	-28.7475	8.93019	27.7129	6.00464	0
0.9780	-42.202	10.1572	26.2064	4.17823	0
0.9787	-49.4724	14.1451	28.3406	3.25251	0
0.9793	-47.3832	20.2463	27.7129	4.77869	0
0.9800	-47.3832	22.9731	21.6242	5.07893	0
0.9807	-51.3109	23.2798	21.3103	3.55275	0
0.9813	-49.4724	22.9731	25.8925	3.25251	0
0.9820	-47.6339	21.746	27.1166	3.55275	0
0.9827	-51.3109	18.7125	26.2064	4.77869	0
0.9833	-52.5645	12.9181	26.8027	4.17823	0
0.9840	-47.9682	7.1237	24.9824	2.65205	0
0.9847	-42.202	4.05608	20.9965	2.3268	0
0.9853	-34.5137	0.102254	20.4002	0.500387	0
0.9860	-26.5747	-3.57889	22.2205	-1.02579	0
0.9867	-17.4658	-4.49918	22.8482	-0.725561	0
0.9873	-1.92207	-6.30567	21.9067	-1.02579	0
0.9880	16.7137	-9.98682	20.9965	-2.25174	0
0.9887	30.1682	-9.98682	20.0863	-2.55197	0
0.9893	36.2686	-9.68005	19.7725	-4.07815	0
0.9900	29.2489	-13.6339	19.1762	-4.07815	0
0.9907	8.18969	-14.5542	16.4143	-1.32602	0
0.9913	-18.385	-11.5206	12.146	-1.32602	0
0.9920	-46.464	-11.5206	10.0118	-3.15244	0
0.9927	-77.5514	-13.6339	10.6395	-2.25174	0
0.9933	-101.953	-11.5206	10.6395	-4.07815	0
0.9940	-112.65	-8.75977	10.3256	-8.65669	0
0.9947	-108.054	-8.453	11.8635	-7.73097	0
0.9953	-93.4294	-9.06653	10.0118	-5.60433	0
0.9960	-79.3899	-10.2936	4.83327	-7.43074	0
0.9967	-71.2002	-10.2936	3.92311	-7.73097	0
0.9973	-62.342	-8.14624	7.87761	-5.60433	0
0.9980	-48.5532	-5.41947	10.3256	-7.13051	0
0.9987	-37.0208	-3.27213	11.2358	-9.55739	0
0.9993	-32.6752	-0.818033	12.146	-7.13051	0
1.0000	-32.0902	-0.818033	11.2358	-5.3041	0
1.0007	-31.8395	-2.35184	7.87761	-7.73097	0
1.0013	-30.586	-2.35184	6.05729	-8.03121	0
1.0020	-29.3325	-1.43156	7.87761	-4.97885	0
1.0027	-29.6667	1.02254	10.3256	-4.67862	0
1.0033	-34.263	2.82903	8.50531	-6.83028	0
1.0040	-41.2827	1.29522	3.92311	-6.83028	0
1.0047	-44.0405	-1.43156	1.16124	-6.83028	0
1.0053	-43.1212	-0.51127	-4.01727	-8.95692	0
1.0060	-43.1212	1.02254	-9.82347	-9.55739	0
1.0067	-43.1212	1.02254	-10.1373	-7.13051	0
1.0073	-42.4527	0.102254	-7.37545	-6.83028	0
1.0080	-44.6255	-1.43156	-7.0616	-9.55739	0
1.0087	-43.1212	-2.04508	-8.00315	-10.1829	0
1.0093	-33.3438	1.02254	-8.28561	-9.55739	0
1.0100	-23.5663	4.36284	-6.46529	-9.88264	0
1.0107	-18.0508	5.28313	-2.79326	-9.55739	0
1.0113	-14.708	6.81694	-1.88309	-9.25715	0
1.0120	-11.031	8.0099	-3.70342	-10.7833	0
1.0127	-4.01128	6.20341	-4.92743	-10.7833	0
1.0133	3.59344	6.20341	-6.15144	-8.65669	0
1.0140	6.01692	8.0099	-5.24128	-8.95692	0
1.0147	5.76621	8.31667	-3.10711	-10.4831	0
1.0153	4.84696	8.62343	-6.46529	-8.95692	0
1.0160	0.250705	8.31667	-10.7336	-9.55739	0
1.0167	-6.76903	6.51018	-8.00315	-11.0836	0
1.0173	-12.8695	6.51018	-6.77914	-6.83028	0
1.0180	-16.8808	8.62343	-12.2715	-4.07815	0
1.0187	-18.0508	9.23695	-13.778	-5.60433	0
1.0193	-18.0508	8.31667	-10.7336	-5.90456	0
1.0200	-23.5663	7.43046	-10.7336	-5.3041	0
1.0207	-31.171	7.43046	-8.91331	-6.50503	0
1.0213	-30.586	8.93019	-6.15144	-6.20479	0
1.0220	-24.8198	10.1572	-6.15144	-4.37838	0
1.0227	-24.1512	9.23695	-7.37545	-2.8522	0
1.0233	-30.2517	10.1572	-8.91331	-1.32602	0
1.0240	-37.2715	11.0775	-11.6438	-1.32602	0
1.0247	-44.0405	10.1572	-15.6297	-2.25174	0
1.0253	-51.9795	8.0099	-18.9879	-0.725561	0
1.0260	-60.5035	6.81694	-19.5842	-0.400309	0
1.0267	-63.8462	6.51018	-18.674	-2.8522	0
1.0273	-56.2415	7.43046	-20.8082	-4.07815	0
1.0280	-42.202	8.31667	-22.6285	-2.25174	0
1.0287	-31.8395	9.23695	-19.2703	-1.32602	0
1.0293	-25.6555	11.0775	-17.45	-1.02579	0
1.0300	-19.555	11.3843	-17.7639	-0.725561	0
1.0307	-15.6273	10.1572	-14.4057	0.800619	0
1.0313	-14.708	8.62343	-12.2715	3.85298	0
1.0320	-14.3737	7.43046	-15.3158	5.07893	0
1.0327	-12.8695	6.20341	-16.226	2.95228	0
1.0333	-9.19251	6.51018	-15.002	-0.100077	0
1.0340	-3.09203	7.43046	-15.9121	0.200155	0
1.0347	3.00846	8.0099	-15.3158	2.02657	0
1.0353	7.85542	8.31667	-12.554	2.02657	0
1.0360	11.8667	9.23695	-12.554	3.25251	0
1.0367	13.3709	11.0775	-15.3158	6.90534	0
1.0373	10.2789	10.1572	-18.9879	9.057	0
1.0380	7.27044	8.93019	-21.7184	8.43152	0
1.0387	5.76621	9.85048	-21.4045	6.00464	0
1.0393	3.59344	9.85048	-22.6285	5.07893	0
1.0400	3.92771	8.0099	-25.0765	6.90534	0
1.0407	7.85542	9.23695	-22.6285	8.43152	0
1.0413	9.35965	12.6113	-18.9879	6.6051	0
1.0420	11.8667	14.7246	-16.5398	6.00464	0
1.0427	26.4912	16.2584	-11.9576	8.13128	0
1.0433	45.7119	15.9516	-8.91331	8.73175	0
1.0440	53.0659	11.0775	-11.6438	7.83105	0
1.0447	52.1466	7.43046	-14.0918	6.90534	0
1.0453	49.0546	7.70314	-11.9576	6.30487	0
1.0460	36.2686	6.20341	-12.2715	8.73175	0
1.0467	21.3099	3.44255	-14.6881	9.35723	0
1.0473	19.8057	2.82903	-13.4955	6.00464	0
1.0480	29.5832	2.82903	-10.7336	5.37916	0
1.0487	42.0349	2.21551	-10.4198	6.90534	0
1.0493	47.8846	3.74932	-10.1373	3.55275	0
1.0500	36.6029	5.28313	-8.91331	2.65205	0
1.0507	14.8752	6.51018	-8.28561	6.90534	0
1.0513	-2.84132	6.81694	-6.46529	6.6051	0
1.0520	-14.708	6.20341	-5.55513	3.85298	0
1.0527	-20.2235	7.1237	-8.00315	5.70441	0
1.0533	-18.0508	10.1572	-9.19578	6.00464	0
1.0540	-15.6273	9.85048	-8.00315	5.37916	0
1.0547	-9.52679	7.70314	-6.46529	8.43152	0
1.0553	7.27044	5.58989	-6.15144	9.35723	0
1.0560	23.7334	1.60198	-7.0616	6.00464	0
1.0567	29.8339	1.90874	-9.19578	6.30487	0
1.0573	33.5109	8.31667	-11.3299	7.83105	0
1.0580	37.4386	10.1572	-11.9576	5.70441	0
1.0587	39.6114	8.31667	-11.6438	5.70441	0
1.0593	41.7842	11.0775	-11.6438	7.83105	0
1.0600	41.1156	12.9181	-11.6438	6.00464	0
1.0607	36.8536	11.9978	-10.4198	3.85298	0
1.0613	35.9344	14.4178	-5.83759	5.07893	0
1.0620	43.5391	15.9516	-2.47941	6.30487	0
1.0627	56.7429	12.6113	-3.70342	4.17823	0
1.0633	69.1946	11.0775	-4.01727	2.02657	0
1.0640	77.1335	13.8384	-2.19694	2.02657	0
1.0647	80.4763	12.9181	-2.47941	1.4261	0
1.0653	79.557	8.31667	-4.33112	0.500387	0
1.0660	76.5486	7.70314	-3.42095	-0.400309	0
1.0667	72.2866	11.9978	-2.79326	-1.32602	0
1.0673	64.3476	12.6113	-4.33112	-2.55197	0
1.0680	44.2076	7.70314	-5.24128	-3.15244	0
1.0687	16.1287	5.89665	-3.70342	-4.07815	0
1.0693	-7.10331	9.23695	-1.28678	-5.90456	0
1.0700	-18.0508	11.0775	1.78894	-7.13051	0
1.0707	-22.647	10.7708	3.92311	-6.83028	0
1.0713	-28.7475	11.6911	3.01295	-5.90456	0
1.0720	-36.6865	13.2249	-0.0627698	-6.83028	0
1.0727	-37.6057	14.4178	-0.659083	-9.25715	0
1.0733	-32.0902	14.7246	0.251079	-9.55739	0
1.0740	-23.5663	14.7246	1.47509	-8.65669	0
1.0747	-7.35401	14.7246	2.38525	-8.95692	0
1.0753	11.8667	13.5316	2.0714	-9.25715	0
1.0760	24.6527	13.8384	2.0714	-9.25715	0
1.0767	35.3494	15.3381	4.51943	-9.25715	0
1.0773	46.0461	15.0314	3.92311	-8.65669	0
1.0780	47.5504	14.1451	0.564928	-8.35646	0
1.0787	46.0461	15.9516	-1.28678	-7.73097	0
1.0793	54.9044	15.6449	-3.10711	-7.43074	0
1.0800	67.1053	11.9978	-5.24128	-7.73097	0
1.0807	67.1053	11.3843	-5.55513	-9.55739	0
1.0813	54.2358	13.2249	-5.24128	-10.7833	0
1.0820	39.2771	12.9181	-4.01727	-12.3095	0
1.0827	32.5916	13.5316	-1.56924	-13.2352	0
1.0833	29.5832	14.7246	-2.19694	-12.935	0
1.0840	21.8949	14.1451	-4.64497	-13.2352	0
1.0847	14.8752	15.9516	-2.47941	-14.1359	0
1.0853	17.0479	19.0193	0.847392	-15.0616	0
1.0860	28.3297	18.4057	2.0714	-14.4612	0
1.0867	40.8649	17.4854	1.78894	-13.5355	0
1.0873	40.1964	18.7125	0.847392	-14.1359	0
1.0880	25.5719	17.4854	3.01295	-15.6621	0
1.0887	15.5437	15.6449	7.2813	-15.3619	0
1.0893	11.8667	14.7246	7.56376	-16.8881	0
1.0900	3.25916	11.3843	5.74344	-16.8881	0
1.0907	-2.84132	8.31667	6.05729	-13.8357	0
1.0913	-4.34555	6.81694	3.92311	-14.1359	0
1.0920	-11.031	0.715779	0.564928	-18.4142	0
1.0927	-14.708	-5.1127	3.60926	-17.1883	0
1.0933	-5.51551	-2.04508	7.56376	-15.9874	0
1.0940	0.835683	0.715779	6.05729	-19.9404	0
1.0947	-3.76057	-1.12479	3.01295	-19.3399	0
1.0953	-8.27326	-0.818033	1.16124	-15.0616	0
1.0960	-12.5352	0.715779	2.0714	-15.9874	0
1.0967	-19.8893	0.102254	5.74344	-16.5878	0
1.0973	-22.062	-0.204508	8.19146	-14.1359	0
1.0980	-16.8808	0.715779	5.74344	-14.7614	0
1.0987	-18.97	1.90874	3.60926	-15.3619	0
1.0993	-40.6142	2.82903	2.6991	-14.1359	0
1.1000	-69.6124	4.05608	0.251079	-13.5355	0
1.1007	-76.9664	6.81694	0.847392	-13.2352	0
1.1013	-54.403	9.23695	6.6536	-14.1359	0
1.1020	-19.555	8.93019	9.69793	-13.5355	0
1.1027	9.35965	9.23695	9.10162	-10.1829	0
1.1033	29.5832	9.23695	9.10162	-8.65669	0
1.1040	44.7926	4.6696	7.56376	-10.1829	0
1.1047	54.9044	1.02254	5.14712	-9.88264	0
1.1053	52.1466	2.82903	6.33975	-10.4831	0
1.1060	32.2574	2.82903	6.6536	-12.935	0
1.1067	4.51269	-0.818033	3.01295	-11.709	0
1.1073	-21.1428	0.102254	1.78894	-9.88264	0
1.1080	-34.263	3.74932	6.33975	-11.4088	0
1.1087	-29.3325	3.74932	10.3256	-10.1829	0
1.1093	-19.8893	2.21551	11.2358	-6.83028	0
1.1100	-18.0508	1.02254	10.0118	-7.43074	0
1.1107	-17.1315	-1.12479	7.56376	-9.55739	0
1.1113	-7.68828	-0.818033	7.2813	-8.65669	0
1.1120	5.09767	1.29522	9.41547	-6.50503	0
1.1127	14.6245	0.715779	8.19146	-5.3041	0
1.1133	18.2179	-1.12479	3.92311	-4.97885	0
1.1140	17.6329	1.60198	3.01295	-3.45267	0
1.1147	19.8057	4.6696	6.6536	-0.100077	0
1.1153	23.7334	3.74932	9.10162	2.02657	0
1.1160	24.6527	1.90874	7.56376	-0.725561	0
1.1167	24.9869	2.21551	3.92311	-3.15244	0
1.1173	27.4104	4.05608	0.847392	-1.02579	0
1.1180	31.0874	5.58989	-1.28678	1.72633	0
1.1187	38.1071	6.20341	-2.47941	1.4261	0
1.1193	43.8734	5.89665	-2.79326	1.4261	0
1.1200	43.8734	6.81694	-2.79326	3.25251	0
1.1207	46.6311	7.43046	-2.47941	5.37916	0
1.1213	58.4978	8.0099	-0.345234	5.07893	0
1.1220	66.7711	9.85048	3.29541	3.85298	0
1.1227	61.2556	9.85048	5.74344	4.17823	0
1.1233	49.3889	6.51018	7.2813	5.37916	0
1.1240	38.1071	4.6696	9.10162	5.07893	0
1.1247	19.1371	4.6696	6.96745	3.55275	0
1.1253	-8.27326	3.44255	1.16124	5.07893	0
1.1260	-27.2433	2.52227	1.47509	7.20557	0
1.1267	-29.0818	1.90874	7.2813	6.90534	0
1.1273	-33.0095	-0.51127	7.2813	6.00464	0
1.1280	-51.3109	-3.27213	2.38525	5.37916	0
1.1287	-66.8546	-3.57889	-0.345234	4.47846	0
1.1293	-71.4509	-2.65861	-3.42095	5.07893	0
1.1300	-77.8857	-3.57889	-5.83759	7.20557	0
1.1307	-84.3204	-5.69214	-3.42095	6.30487	0
1.1313	-76.0472	-6.30567	-1.28678	3.25251	0
1.1320	-59.2499	-6.91919	-3.42095	3.25251	0
1.1327	-45.7954	-7.22596	-5.24128	6.00464	0
1.1333	-40.6142	-7.83948	-5.55513	6.90534	0
1.1340	-51.6452	-8.14624	-7.37545	6.6051	0
1.1347	-73.2894	-7.22596	-9.82347	6.00464	0
1.1353	-83.0669	-6.30567	-9.82347	5.07893	0
1.1360	-76.9664	-7.22596	-8.00315	5.70441	0
1.1367	-66.2697	-8.75977	-7.6893	7.53082	0
1.1373	-54.403	-8.14624	-8.00315	7.53082	0
1.1380	-40.0292	-7.83948	-6.15144	5.70441	0
1.1387	-25.0705	-9.06653	-3.42095	5.70441	0
1.1393	-15.293	-9.98682	-0.659083	8.73175	0
1.1400	-14.3737	-10.2936	-0.345234	9.65746	0
1.1407	-15.0423	-9.06653	-2.47941	6.30487	0
1.1413	-10.446	-8.14624	-4.33112	4.47846	0
1.1420	-4.34555	-7.83948	-4.33112	7.83105	0
1.1427	5.43194	-7.53272	-5.55513	10.2579	0
1.1433	17.6329	-6.91919	-4.92743	7.83105	0
1.1440	17.0479	-7.83948	-1.88309	6.90534	0
1.1447	4.51269	-7.83948	-2.47941	9.057	0
1.1453	-1.5878	-5.1127	-5.24128	8.43152	0
1.1460	-2.84132	-2.04508	-3.70342	4.77869	0
1.1467	-9.19251	-0.204508	-3.42095	3.25251	0
1.1473	-15.6273	-0.204508	-6.15144	4.17823	0
1.1480	-18.0508	-1.73832	-4.92743	5.07893	0
1.1487	-14.3737	-1.73832	-1.56924	6.00464	0
1.1493	-6.43476	-1.43156	-2.79326	4.17823	0
1.1500	-2.84132	-2.35184	-3.70342	2.65205	0
1.1507	-3.09203	-3.27213	-0.659083	4.77869	0
1.1513	-1.5878	-3.27213	-0.972932	6.90534	0
1.1520	-1.00282	-5.99891	-4.01727	4.47846	0
1.1527	-5.51551	-9.98682	-3.42095	2.3268	0
1.1533	-9.19251	-8.75977	-0.0627698	4.47846	0
1.1540	-5.51551	-4.80594	0.847392	5.07893	0
1.1547	3.25916	-3.57889	1.16124	3.55275	0
1.1553	9.69392	-3.88566	2.0714	3.85298	0
1.1560	3.59344	-3.88566	2.38525	5.07893	0
1.1567	-12.8695	-4.19242	1.16124	5.07893	0
1.1573	-27.2433	-3.57889	0.251079	6.90534	0
1.1580	-34.848	-3.27213	1.16124	9.65746	0
1.1587	-43.1212	-3.57889	1.47509	8.13128	0
1.1593	-54.403	-3.27213	-0.345234	5.07893	0
1.1600	-66.2697	-0.818033	-1.56924	4.47846	0
1.1607	-77.3007	1.02254	-1.56924	5.70441	0
1.1613	-79.9749	1.90874	-2.47941	4.77869	0
1.1620	-71.4509	3.13579	-4.33112	3.55275	0
1.1627	-62.342	4.6696	-4.01727	3.25251	0
1.1633	-58.3307	2.21551	-3.42095	3.25251	0
1.1640	-51.3109	-4.80594	-6.77914	3.85298	0
1.1647	-43.1212	-8.75977	-10.1373	4.77869	0
1.1653	-40.3635	-6.61243	-8.00315	3.25251	0
1.1660	-40.3635	-6.30567	-5.83759	2.3268	0
1.1667	-37.0208	-5.99891	-9.82347	4.17823	0
1.1673	-27.494	-2.35184	-16.226	4.17823	0
1.1680	-12.8695	-1.43156	-18.9879	3.55275	0
1.1687	-1.5878	-4.19242	-16.5398	4.17823	0
1.1693	2.67419	-2.96537	-13.778	3.25251	0
1.1700	5.09767	-1.12479	-13.4955	2.02657	0
1.1707	0.835683	-4.49918	-13.778	3.25251	0
1.1713	-15.6273	-8.14624	-11.0475	4.17823	0
1.1720	-33.0095	-7.53272	-7.0616	4.17823	0
1.1727	-32.0902	-7.22596	-4.64497	5.07893	0
1.1733	-14.708	-8.75977	-3.42095	4.17823	0
1.1740	-0.0835683	-8.14624	-0.0627698	2.3268	0
1.1747	0.584978	-4.49918	1.47509	5.07893	0
1.1753	-7.10331	-3.57889	-1.56924	7.83105	0
1.1760	-15.0423	-8.75977	-4.33112	6.00464	0
1.1767	-20.2235	-11.8274	-2.47941	5.07893	0
1.1773	-19.8893	-7.22596	-0.659083	7.83105	0
1.1780	-18.6357	-2.04508	-1.56924	8.43152	0
1.1787	-19.555	-0.818033	-1.56924	5.70441	0
1.1793	-13.7888	1.02254	-1.88309	5.37916	0
1.1800	-5.51551	1.90874	-4.01727	7.20557	0
1.1807	-7.10331	0.715779	-2.47941	6.6051	0
1.1813	-4.34555	0.409016	0.251079	4.47846	0
1.1820	13.3709	1.90874	-1.56924	4.77869	0
1.1827	21.8949	1.90874	-4.01727	5.70441	0
1.1833	13.3709	0.715779	-1.88309	4.77869	0
1.1840	8.52397	0.102254	0.251079	4.17823	0
1.1847	6.35119	-1.43156	-1.28678	5.37916	0
1.1853	-4.59626	-1.43156	-1.56924	5.07893	0
1.1860	-20.2235	2.82903	1.78894	2.02657	0
1.1867	-36.6865	5.28313	3.92311	0.800619	0
1.1873	-50.3917	1.90874	4.51943	1.4261	0
1.1880	-51.6452	-0.51127	3.29541	-1.02579	0
1.1887	-47.3832	1.90874	3.29541	-3.15244	0
1.1893	-45.2105	4.36284	6.96745	-1.32602	0
1.1900	-35.433	5.58989	9.69793	-0.400309	0
1.1907	-14.123	6.81694	7.2813	-2.25174	0
1.1913	6.35119	6.81694	5.74344	-2.8522	0
1.1920	17.6329	5.89665	5.14712	-3.15244	0
1.1927	23.7334	6.20341	1.16124	-5.90456	0
1.1933	28.9146	6.51018	0.251079	-6.20479	0
1.1940	32.0067	6.51018	5.74344	-4.37838	0
1.1947	28.9146	7.43046	8.19146	-3.15244	0
1.1953	22.5634	5.58989	7.56376	-1.62626	0
1.1960	17.9672	1.90874	9.41547	-2.25174	0
1.1967	12.4517	1.90874	9.10162	-5.3041	0
1.1973	2.67419	4.97637	6.6536	-6.50503	0
1.1980	-10.1118	5.58989	8.50531	-4.07815	0
1.1987	-18.385	3.13579	11.5496	-1.62626	0
1.1993	-11.031	1.90874	12.7737	-1.62626	0
1.2000	1.50423	2.82903	13.37	-4.37838	0
1.2007	0.250705	3.74932	13.0561	-5.3041	0
1.2013	-4.01128	4.05608	9.41547	-4.37838	0
1.2020	3.00846	4.36284	5.42959	-5.90456	0
1.2027	6.35119	4.97637	4.20558	-8.35646	0
1.2033	-1.92207	7.1237	4.20558	-6.50503	0
1.2040	-6.18405	7.70314	2.0714	-6.83028	0
1.2047	-1.5878	4.97637	-0.659083	-11.709	0
1.2053	4.84696	4.6696	-0.345234	-12.0093	0
1.2060	12.786	6.81694	0.251079	-7.43074	0
1.2067	17.2986	5.58989	0.251079	-8.35646	0
1.2073	11.8667	4.05608	2.0714	-11.4088	0
1.2080	-5.2648	8.31667	6.6536	-8.03121	0
1.2087	-28.4132	9.54371	10.6395	-4.97885	0
1.2093	-40.6142	5.58989	12.146	-8.65669	0
1.2100	-30.2517	6.51018	11.2358	-9.55739	0
1.2107	-13.7888	9.85048	11.8635	-5.60433	0
1.2113	1.50423	9.23695	12.7737	-4.67862	0
1.2120	21.8949	8.93019	11.5496	-7.43074	0
1.2127	39.2771	11.6911	10.6395	-8.35646	0
1.2133	42.9541	11.6911	11.5496	-8.65669	0
1.2140	41.7842	9.23695	11.5496	-9.88264	0
1.2147	31.0874	8.31667	11.2358	-10.1829	0
1.2153	-8.27326	11.3843	11.5496	-8.65669	0
1.2160	-64.1805	14.1451	12.146	-6.50503	0
1.2167	-101.034	12.9181	11.5496	-3.45267	0
1.2173	-108.054	10.1572	9.10162	-3.15244	0
1.2180	-94.3486	9.23695	8.50531	-6.20479	0
1.2187	-70.5316	6.51018	12.4598	-6.83028	0
1.2193	-38.525	1.02254	14.2801	-4.37838	0
1.2200	-2.17278	-2.65861	11.2358	-4.97885	0
1.2207	28.3297	-2.96537	11.2358	-6.50503	0
1.2213	47.2161	-5.1127	11.2358	-4.67862	0
1.2220	55.8236	-8.14624	7.56376	-2.8522	0
1.2227	51.8123	-9.06653	8.19146	-3.15244	0
1.2233	34.7644	-9.98682	10.9219	-3.15244	0
1.2240	18.8864	-9.37329	8.50531	-3.15244	0
1.2247	11.5324	-7.22596	6.96745	-2.55197	0
1.2253	0.250705	-5.99891	9.10162	-3.45267	0
1.2260	-17.4658	-3.88566	8.50531	-5.60433	0
1.2267	-28.4132	-0.204508	7.87761	-4.97885	0
1.2273	-27.494	0.102254	9.10162	-4.07815	0
1.2280	-20.8085	-2.04508	8.19146	-4.97885	0
1.2287	-12.2845	0.715779	7.87761	-4.67862	0
1.2293	-5.51551	4.05608	9.41547	-5.60433	0
1.2300	-7.35401	2.21551	10.3256	-8.95692	0
1.2307	-16.5465	0.102254	10.6395	-5.60433	0
1.2313	-23.5663	1.02254	11.2358	-0.725561	0
1.2320	-21.7278	1.02254	10.9219	-5.3041	0
1.2327	-14.3737	-0.51127	11.2358	-8.65669	0
1.2333	-8.27326	1.02254	10.3256	-5.60433	0
1.2340	-8.27326	2.21551	8.50531	-4.97885	0
1.2347	-10.446	1.90874	10.0118	-3.77792	0
1.2353	-8.60754	0.715779	12.146	-0.400309	0
1.2360	-6.43476	-2.04508	10.6395	-4.67862	0
1.2367	-7.10331	-3.27213	10.3256	-8.65669	0
1.2373	-4.59626	-0.51127	11.2358	-4.07815	0
1.2380	-3.76057	1.90874	11.5496	-2.8522	0
1.2387	-8.27326	1.02254	13.0561	-4.37838	0
1.2393	-11.031	1.02254	14.2801	-1.02579	0
1.2400	-7.35401	2.82903	11.5496	-0.725561	0
1.2407	-6.76903	2.82903	9.41547	-4.37838	0
1.2413	-15.6273	1.60198	11.2358	-3.15244	0
1.2420	-27.494	-0.51127	13.9977	-2.25174	0
1.2427	-37.6057	-1.12479	13.9977	-4.67862	0
1.2433	-45.5447	0.102254	14.9078	-2.25174	0
1.2440	-50.3917	0.102254	15.818	0.500387	0
1.2447	-45.7954	0.102254	14.9078	-2.8522	0
1.2453	-30.2517	1.29522	11.2358	-5.60433	0
1.2460	-16.8808	1.29522	9.41547	-3.15244	0
1.2467	-12.5352	-0.51127	9.41547	-1.32602	0
1.2473	-8.02256	-2.35184	8.19146	-3.15244	0
1.2480	-1.25352	-4.49918	6.33975	-6.50503	0
1.2487	1.16996	-4.19242	5.74344	-7.73097	0
1.2493	1.16996	-1.73832	6.05729	-7.43074	0
1.2500	-0.0835683	-2.04508	7.56376	-7.13051	0
1.2507	1.16996	-4.49918	8.19146	-4.97885	0
1.2513	8.77467	-3.57889	4.20558	-2.55197	0
1.2520	13.3709	-2.96537	2.38525	-3.15244	0
1.2527	7.27044	-4.49918	4.83327	-5.60433	0
1.2533	2.67419	-5.1127	3.92311	-5.90456	0
1.2540	6.01692	-4.19242	1.16124	-4.67862	0
1.2547	7.27044	-3.27213	4.20558	-2.25174	0
1.2553	3.92771	-3.88566	9.10162	-1.32602	0
1.2560	0.835683	-5.41947	10.3256	-4.07815	0
1.2567	0.584978	-5.41947	13.0561	-4.07815	0
1.2573	0.250705	-5.41947	16.7282	0.200155	0
1.2580	-3.4263	-7.22596	15.1903	-0.100077	0
1.2587	-5.51551	-8.14624	12.146	-2.25174	0
1.2593	-5.84978	-9.37329	10.6395	0.500387	0
1.2600	-10.446	-12.4068	8.50531	1.12587	0
1.2607	-15.6273	-11.8274	5.74344	-2.8522	0
1.2613	-11.9503	-9.68005	4.83327	-2.25174	0
1.2620	-6.43476	-9.98682	5.42959	0.800619	0
1.2627	-8.02256	-9.98682	5.42959	-0.400309	0
1.2633	-10.446	-8.75977	4.51943	-1.62626	0
1.2640	-11.9503	-9.68005	4.20558	-1.92649	0
1.2647	-11.9503	-9.06653	4.51943	-2.25174	0
1.2653	-7.10331	-7.83948	3.01295	-2.25174	0
1.2660	0.584978	-10.2936	1.16124	-1.92649	0
1.2667	6.35119	-13.3271	2.0714	-3.15244	0
1.2673	8.18969	-13.3271	6.33975	-4.07815	0
1.2680	6.01692	-12.1001	10.9219	-4.07815	0
1.2687	1.75493	-10.9071	12.146	-2.8522	0
1.2693	-4.34555	-9.98682	9.41547	-0.400309	0
1.2700	-9.19251	-10.6003	8.50531	-1.32602	0
1.2707	-5.84978	-11.5206	10.3256	-1.62626	0
1.2713	5.43194	-12.7136	9.41547	2.3268	0
1.2720	10.9474	-14.8609	6.33975	2.65205	0
1.2727	10.6132	-16.3947	4.83327	-1.32602	0
1.2733	10.2789	-15.4745	1.78894	-2.25174	0
1.2740	10.0282	-13.9406	-1.56924	-0.725561	0
1.2747	10.9474	-13.0204	-2.19694	-0.100077	0
1.2753	17.2986	-13.6339	-2.79326	0.200155	0
1.2760	25.5719	-13.9406	-5.83759	-1.32602	0
1.2767	33.5109	-12.7136	-8.91331	-1.32602	0
1.2773	37.7729	-10.2936	-10.7336	0.800619	0
1.2780	30.4189	-9.06653	-8.28561	0.500387	0
1.2787	13.9559	-9.37329	-5.83759	-0.400309	0
1.2793	2.42348	-12.4068	-8.00315	-0.400309	0
1.2800	2.67419	-13.9406	-9.82347	-2.8522	0
1.2807	11.5324	-11.5206	-8.91331	-4.37838	0
1.2813	22.8141	-9.37329	-9.82347	-1.62626	0
1.2820	36.6029	-9.98682	-8.00315	0.200155	0
1.2827	54.2358	-9.68005	-2.47941	0.500387	0
1.2833	69.8631	-10.9071	-0.972932	1.4261	0
1.2840	75.9636	-15.1677	-3.42095	0.500387	0
1.2847	75.0443	-17.6218	-4.33112	-3.15244	0
1.2853	66.1861	-13.9406	-4.92743	-4.67862	0
1.2860	45.7119	-9.68005	-4.33112	-4.97885	0
1.2867	20.0564	-9.98682	0.251079	-4.37838	0
1.2873	1.16996	-10.9071	3.01295	-2.8522	0
1.2880	-11.9503	-9.68005	3.60926	-1.92649	0
1.2887	-22.647	-9.98682	3.60926	-1.02579	0
1.2893	-30.2517	-13.6339	2.0714	-0.725561	0
1.2900	-33.3438	-13.6339	1.47509	-3.15244	0
1.2907	-29.6667	-10.9071	3.92311	-3.77792	0
1.2913	-22.3127	-11.2139	5.42959	-1.92649	0
1.2920	-14.708	-12.1001	4.83327	-1.32602	0
1.2927	-3.09203	-10.2936	5.14712	-2.25174	0
1.2933	10.9474	-8.75977	4.20558	-3.15244	0
1.2940	22.8141	-8.75977	3.29541	-3.45267	0
1.2947	33.1766	-9.68005	6.6536	-1.62626	0
1.2953	43.2884	-10.9071	10.3256	1.72633	0
1.2960	48.4696	-10.9071	9.41547	2.3268	0
1.2967	53.0659	-10.9071	10.6395	1.4261	0
1.2973	60.3363	-11.8274	14.594	1.12587	0
1.2980	65.8518	-9.06653	12.4598	0.200155	0
1.2987	68.0246	-5.1127	7.56376	0.500387	0
1.2993	66.4368	-5.69214	7.56376	3.25251	0
1.3000	59.7513	-7.22596	6.96745	2.95228	0
1.3007	53.9851	-7.22596	3.01295	1.12587	0
1.3013	51.2274	-6.91919	-0.659083	4.17823	0
1.3020	42.9541	-3.57889	-3.42095	6.90534	0
1.3027	26.1569	1.29522	-5.24128	5.70441	0
1.3033	7.60472	-0.818033	-4.64497	6.00464	0
1.3040	-4.93053	-4.49918	-4.92743	8.13128	0
1.3047	-7.35401	-2.96537	-8.91331	6.90534	0
1.3053	-11.031	-0.818033	-9.19578	5.37916	0
1.3060	-22.9813	-1.43156	-4.92743	6.00464	0
1.3067	-26.324	0.715779	-4.64497	4.17823	0
1.3073	-9.19251	1.60198	-10.7336	3.55275	0
1.3080	12.786	-2.65861	-13.4955	6.30487	0
1.3087	34.7644	-5.99891	-10.1373	6.6051	0
1.3093	56.0743	-4.49918	-6.46529	3.25251	0
1.3100	65.2668	-3.57889	-6.46529	2.65205	0
1.3107	60.3363	-4.49918	-8.00315	5.07893	0
1.3113	53.9851	-3.57889	-9.50962	3.85298	0
1.3120	48.8039	-1.12479	-8.00315	1.12587	0
1.3127	43.5391	-1.43156	-4.33112	2.65205	0
1.3133	44.7926	-3.57889	-3.42095	5.07893	0
1.3140	48.4696	-2.96537	-4.92743	3.85298	0
1.3147	45.1269	0.102254	-4.64497	2.3268	0
1.3153	35.6837	0.409016	-3.10711	2.95228	0
1.3160	24.0677	-1.12479	-0.659083	2.02657	0
1.3167	12.786	-1.43156	2.0714	0.500387	0
1.3173	1.75493	-1.43156	-0.659083	3.25251	0
1.3180	-12.8695	-0.204508	-5.55513	6.00464	0
1.3187	-30.2517	3.44255	-3.42095	6.00464	0
1.3193	-39.6949	2.82903	0.251079	5.07893	0
1.3200	-34.848	-2.35184	-4.33112	3.25251	0
1.3207	-22.062	-2.65861	-10.4198	1.4261	0
1.3213	-9.19251	0.102254	-11.9576	-0.100077	0
1.3220	2.08921	-1.12479	-11.0475	-1.32602	0
1.3227	16.7137	-3.27213	-8.91331	1.12587	0
1.3233	35.6837	-2.96537	-8.28561	4.17823	0
1.3240	49.7231	-4.19242	-11.0475	2.02657	0
1.3247	51.4781	-7.53272	-13.4955	-1.32602	0
1.3253	39.9456	-9.06653	-13.4955	0.500387	0
1.3260	13.9559	-8.75977	-15.002	1.72633	0
1.3267	-19.555	-9.98682	-15.3158	-0.400309	0
1.3273	-45.7954	-13.0204	-11.6438	-1.92649	0
1.3280	-62.0077	-13.6339	-7.6893	-2.25174	0
1.3287	-73.8744	-10.9071	-7.0616	-2.25174	0
1.3293	-72.7044	-8.75977	-8.00315	-1.92649	0
1.3300	-40.3635	-8.75977	-8.91331	-4.67862	0
1.3307	11.8667	-10.2936	-10.1373	-5.90456	0
1.3313	46.6311	-13.9406	-11.6438	-2.25174	0
1.3320	47.5504	-17.315	-11.6438	-1.32602	0
1.3327	29.2489	-18.5421	-7.0616	-5.60433	0
[truncated: 44,656 more rows]
