# Supplementary material for: Identification of Haptic Based Guiding Using Hard Reins
Source: PLoS One. 2015 Jul 22;10(7):e0132020. doi: 10.1371/journal.pone.0132020 (PMC4511788; doi:10.1371/journal.pone.0132020)
Supplement: S3 File — (ZIP) [file pone.0132020.s003.zip › EMGData1/Subject3/T14/t14.txt]

0.0000	-5.31987	-17.3619	-4.96737	-27.6548	0
0.0007	-8.01624	-17.9658	-6.18527	-29.1712	0
0.0013	-8.01624	-17.6639	-5.28211	-31.9213	0
0.0020	-6.85024	-17.9658	-4.96737	-31.3045	0
0.0027	-8.01624	-16.758	-4.96737	-29.1712	0
0.0033	-7.14174	-14.9464	-3.74948	-27.3464	0
0.0040	-3.498	-14.0405	-2.53158	-23.6711	0
0.0047	-1.02025	-13.7386	-2.53158	-17.2714	0
0.0053	1.38462	-12.1534	-1.61474	-9.63807	0
0.0060	5.97574	-9.13389	0.218948	-3.54681	0
0.0067	9.32799	-8.22805	2.05263	-0.179911	0
0.0073	11.8057	-10.0397	5.40527	5.62863	0
0.0080	14.8665	-9.13389	9.98949	12.9536	0
0.0087	18.5102	-6.41637	14.8611	17.5284	0
0.0093	22.154	-5.43504	17.3105	22.4117	0
0.0100	24.9232	-4.22725	18.2274	28.503	0
0.0107	28.2755	-2.11363	23.4137	29.7367	0
0.0113	33.1581	-3.01947	30.119	27.5777	0
0.0120	33.4496	-6.11442	30.4337	26.6782	0
0.0127	27.984	-6.71831	26.4653	24.8534	0
0.0133	27.3281	-3.92531	25.5485	21.1781	0
0.0140	29.5143	0.603893	24.9327	16.6032	0
0.0147	24.9232	1.20779	20.3621	11.1031	0
0.0153	18.5102	-3.62336	17.3105	5.62863	0
0.0160	17.2714	-6.11442	16.9958	1.95332	0
0.0167	15.741	-3.92531	14.56	-3.85523	0
0.0173	10.5669	-4.5292	9.3737	-12.6966	0
0.0180	6.92312	-7.32221	3.57158	-18.7878	0
0.0187	4.80975	-6.41637	-0.697896	-22.7715	0
0.0193	2.332	-4.5292	-1.61474	-26.7296	0
0.0200	-0.0728749	-5.43504	-0.0821054	-30.6876	0
0.0207	-2.55062	-7.9261	0.821054	-31.6129	0
0.0213	-4.081	-8.83194	-0.396843	-30.996	0
0.0220	-3.498	-7.32221	-1.91579	-32.2297	0
0.0227	-1.96762	-5.43504	-1.31369	-32.8465	0
0.0233	-0.0728749	-4.83115	-0.396843	-30.0965	0
0.0240	0.218625	-6.41637	-0.697896	-33.1293	0
0.0247	0.801624	-7.32221	-0.0821054	-41.071	0
0.0253	4.80975	-4.5292	2.05263	-41.071	0
0.0260	8.45349	-0.301947	4.18737	-30.6876	0
0.0267	9.32799	0.301947	5.10422	-15.1382	0
0.0273	12.0972	0.603893	3.87264	5.62863	0
0.0280	18.8017	3.69885	2.65474	24.545	0
0.0287	23.1014	4.60469	6.32211	33.3863	0
0.0293	22.8099	2.79301	11.8095	35.8279	0
0.0300	21.2795	4.60469	16.0927	31.253	0
0.0307	22.154	7.02026	20.6632	21.7949	0
0.0313	25.5062	6.11442	23.4137	15.0868	0
0.0320	26.4536	4.90663	21.8811	11.7199	0
0.0327	23.1014	5.51053	21.8811	6.52819	0
0.0333	18.8017	4.60469	21.279	3.77812	0
0.0340	14.8665	2.49106	17.9127	2.57015	0
0.0347	11.8057	0.90584	18.2274	-0.796747	0
0.0353	10.2754	-0.90584	16.9958	-3.54681	0
0.0360	6.63162	-3.62336	7.54001	-5.98845	0
0.0367	1.09312	-5.81247	2.65474	-12.6966	0
0.0373	-2.25912	-7.02026	4.78948	-18.1967	0
0.0380	-7.43324	-7.32221	3.27053	-19.0962	0
0.0387	-14.4292	-8.22805	1.13579	-22.7715	0
0.0393	-16.907	-8.22805	1.43684	-30.0965	0
0.0400	-17.1985	-7.9261	-0.998949	-34.0545	0
0.0407	-16.907	-7.02026	-2.53158	-34.6713	0
0.0413	-15.3766	-7.62416	-3.13369	-34.9798	0
0.0420	-15.3766	-9.43583	-8.33369	-34.6713	0
0.0427	-15.6681	-10.9456	-12.9042	-33.1293	0
0.0433	-12.0244	-11.2475	-12.9042	-30.996	0
0.0440	-9.83811	-10.6436	-9.55159	-25.2132	0
0.0447	-10.7855	-10.0397	-6.18527	-15.4466	0
0.0453	-8.96362	-10.9456	-6.18527	-6.88801	0
0.0460	-5.90287	-10.9456	-6.18527	-0.488329	0
0.0467	-5.31987	-7.9261	-0.396843	6.8366	0
0.0473	-3.7895	-5.81247	2.05263	14.7784	0
0.0480	-0.728749	-7.62416	-2.83264	21.4865	0
0.0487	1.09312	-7.9261	-3.13369	27.5777	0
0.0493	3.57087	-5.13309	1.7379	33.6947	0
0.0500	6.92312	-4.5292	5.40527	37.6527	0
0.0507	7.50612	-4.5292	7.23896	40.4028	0
0.0513	5.10124	-3.01947	7.84106	42.536	0
0.0520	5.39274	-3.92531	7.84106	43.7697	0
0.0527	8.45349	-4.83115	9.3737	44.0781	0
0.0533	7.50612	-3.62336	9.98949	43.4613	0
0.0540	2.332	-5.43504	9.07264	39.5032	0
0.0547	-0.728749	-8.22805	9.3737	34.6199	0
0.0553	-1.60325	-6.41637	7.84106	32.461	0
0.0560	-3.13362	-4.5292	3.87264	28.1946	0
0.0567	-4.3725	-5.81247	1.13579	19.9701	0
0.0573	-4.95549	-8.52999	-0.998949	14.7784	0
0.0580	-7.43324	-10.9456	-3.74948	12.9536	0
0.0587	-12.6074	-11.8514	-5.58317	8.35299	0
0.0593	-17.1985	-11.8514	-7.7179	2.26173	0
0.0600	-17.1985	-14.3425	-10.7695	-0.488329	0
0.0607	-15.3766	-17.3619	-12.9042	-1.41358	0
0.0613	-19.0204	-16.4561	-16.2569	-1.6963	0
0.0620	-22.3726	-13.7386	-16.8727	-1.10517	0
0.0627	-19.9677	-12.8327	-13.8211	-1.6963	0
0.0633	-17.49	-12.8327	-14.7379	-0.179911	0
0.0640	-15.9596	-12.8327	-17.4884	5.62863	0
0.0647	-10.494	-12.1534	-13.52	11.4115	0
0.0653	-6.19437	-10.6436	-9.85264	15.9863	0
0.0660	-6.85024	-10.3417	-10.4684	22.4117	0
0.0667	-5.61137	-10.6436	-8.9358	29.4282	0
0.0673	-1.02025	-10.3417	-5.28211	33.0779	0
0.0680	1.749	-8.22805	-2.53158	35.2111	0
0.0687	3.27937	-4.5292	2.05263	40.4028	0
0.0693	5.39274	-2.71752	5.40527	47.4193	0
0.0700	6.26724	-4.22725	5.40527	51.0946	0
0.0707	7.50612	-3.92531	9.98949	50.7862	0
0.0713	10.2754	-2.71752	15.7779	49.5525	0
0.0720	8.45349	-3.92531	16.6948	48.0361	0
0.0727	2.0405	-5.81247	17.3105	46.8282	0
0.0733	-0.728749	-4.83115	19.1442	44.0781	0
0.0740	0.510125	-3.62336	18.8295	36.7532	0
0.0747	-0.728749	-4.5292	16.0927	28.503	0
0.0753	-2.55062	-5.13309	10.5916	23.0029	0
0.0760	-2.84212	-3.62336	5.40527	16.2948	0
0.0767	-6.85024	-3.62336	5.10422	9.27825	0
0.0773	-11.3685	-8.22805	3.57158	3.46971	0
0.0780	-13.2632	-9.43583	-2.23053	-3.54681	0
0.0787	-16.2511	-7.32221	-4.96737	-9.94649	0
0.0793	-20.8422	-8.22805	-6.50001	-11.7713	0
0.0800	-22.6641	-9.13389	-10.1537	-13.6218	0
0.0807	-22.6641	-8.22805	-11.3853	-16.0634	0
0.0813	-22.6641	-10.0397	-12.9042	-16.0634	0
0.0820	-24.1945	-10.9456	-15.6548	-16.3462	0
0.0827	-26.0163	-8.52999	-14.7379	-17.5798	0
0.0833	-23.6115	-8.22805	-14.4369	-15.4466	0
0.0840	-17.7815	-10.0397	-16.5716	-12.3881	0
0.0847	-15.3766	-9.13389	-12.9042	-8.12168	0
0.0853	-13.5547	-8.22805	-8.33369	-0.796747	0
0.0860	-7.72474	-9.13389	-9.85264	3.77812	0
0.0867	-4.3725	-6.41637	-9.23685	6.52819	0
0.0873	-4.081	-4.5292	-4.66632	14.7784	0
0.0880	0.801624	-5.43504	-1.91579	21.4865	0
0.0887	5.39274	-3.32141	2.65474	23.0029	0
0.0893	5.68424	0.603893	8.75791	26.6782	0
0.0900	8.16199	1.88717	9.3737	30.0194	0
0.0907	11.1499	1.88717	9.07264	27.295	0
0.0913	11.1499	2.49106	11.5084	26.3698	0
0.0920	12.3887	3.69885	13.6432	28.503	0
0.0927	13.9191	6.11442	14.259	25.4445	0
0.0933	11.1499	5.51053	13.6432	22.1033	0
0.0940	9.69236	2.79301	12.1242	22.1033	0
0.0947	10.2754	2.79301	9.3737	16.6032	0
0.0953	7.21462	2.79301	5.10422	5.91135	0
0.0960	3.27937	-1.81168	0.821054	0.128508	0
0.0967	2.0405	-5.43504	-1.31369	-2.62155	0
0.0973	-2.55062	-1.20779	-4.66632	-10.5633	0
0.0980	-8.96362	1.20779	-11.0705	-20.0215	0
0.0987	-11.7329	-1.20779	-14.1221	-27.3464	0
0.0993	-12.8989	-2.71752	-14.1221	-31.3045	0
0.1000	-15.3766	-3.62336	-14.7379	-33.7461	0
0.1007	-14.7207	-6.11442	-16.5716	-36.1877	0
0.1013	-13.5547	-4.5292	-16.8727	-38.321	0
0.1020	-16.2511	-0.301947	-15.9558	-36.4962	0
0.1027	-19.6034	-1.81168	-17.4884	-33.4377	0
0.1033	-18.7289	-6.41637	-21.7579	-31.9213	0
0.1040	-13.8462	-5.81247	-22.9758	-27.6548	0
0.1047	-8.01624	-2.11363	-19.6232	-21.5379	0
0.1053	-5.90287	-0.301947	-14.1221	-17.5798	0
0.1060	-6.19437	0.90584	-10.4684	-13.6218	0
0.1067	-4.081	1.88717	-8.01896	-5.98845	0
0.1073	0.801624	1.20779	-4.66632	1.95332	0
0.1080	3.27937	0.603893	-0.697896	7.45344	0
0.1087	4.15387	0	1.43684	11.4115	0
0.1093	5.97574	0.301947	0.218948	15.0868	0
0.1100	7.50612	2.18911	0.821054	17.8112	0
0.1107	9.32799	4.60469	7.54001	18.428	0
0.1113	13.0446	5.20858	12.7263	18.428	0
0.1120	15.158	5.51053	11.2074	18.7364	0
0.1127	14.575	5.81247	10.8926	16.9116	0
0.1133	13.9191	4.60469	14.56	13.2363	0
0.1140	12.6802	3.09495	13.9442	8.66141	0
0.1147	9.03649	3.09495	9.3737	2.87857	0
0.1153	5.68424	3.69885	9.07264	-1.41358	0
0.1160	6.26724	2.79301	10.5916	-5.37162	0
0.1167	8.45349	-0.301947	7.23896	-10.8717	0
0.1173	6.92312	-3.92531	4.18737	-16.3462	0
0.1180	2.0405	-4.5292	3.27053	-22.1547	0
0.1187	-0.728749	-2.71752	-0.0821054	-30.0965	0
0.1193	-2.84212	-4.83115	-3.74948	-35.2882	0
0.1200	-8.38062	-9.43583	-4.66632	-35.8793	0
0.1207	-13.5547	-10.6436	-4.96737	-37.7298	0
0.1213	-16.2511	-9.73778	-8.01896	-40.4542	0
0.1220	-21.1337	-10.0397	-10.7695	-39.5546	0
0.1227	-24.486	-9.43583	-10.1537	-38.0125	0
0.1233	-23.0285	-7.62416	-10.1537	-36.4962	0
0.1240	-23.6115	-7.02026	-11.0705	-28.8628	0
0.1247	-25.4333	-7.62416	-12.6032	-18.7878	0
0.1253	-24.486	-8.22805	-14.1221	-15.1382	0
0.1260	-24.486	-6.41637	-14.1221	-13.6218	0
0.1267	-22.0811	-3.01947	-10.7695	-6.57959	0
0.1273	-14.1377	-2.41557	-7.41685	1.95332	0
0.1280	-8.67212	-5.13309	-4.96737	6.8366	0
0.1287	-6.19437	-3.62336	-1.61474	12.9536	0
0.1293	0.510125	0.301947	-0.697896	20.2528	0
0.1300	5.68424	0.301947	-0.998949	24.2365	0
0.1307	7.50612	-0.90584	2.65474	25.1361	0
0.1313	13.6276	-0.301947	5.10422	27.295	0
0.1320	17.9272	-1.81168	2.65474	28.8114	0
0.1327	16.6884	-3.62336	3.57158	27.5777	0
0.1333	15.741	-0.603893	6.02106	24.8534	0
0.1340	14.8665	3.3969	2.96948	20.5612	0
0.1347	13.0446	0.90584	-0.0821054	14.7784	0
0.1353	13.0446	-3.01947	0.821054	7.45344	0
0.1360	10.2754	-2.71752	-0.998949	1.95332	0
0.1367	2.915	0	-3.74948	-2.62155	0
0.1373	-1.02025	-1.50973	-2.53158	-8.12168	0
0.1380	-2.55062	-4.5292	-3.74948	-13.3134	0
0.1387	-5.61137	-4.5292	-9.55159	-18.4794	0
0.1393	-7.14174	-4.5292	-13.2053	-23.08	0
0.1400	-8.96362	-6.41637	-12.6032	-23.9795	0
0.1407	-13.2632	-7.32221	-11.0705	-23.3627	0
0.1413	-15.6681	-6.71831	-11.9874	-24.2879	0
0.1420	-17.49	-7.32221	-13.52	-24.5964	0
0.1427	-19.6034	-7.02026	-12.9042	-23.08	0
0.1433	-18.7289	-9.13389	-10.1537	-21.8463	0
0.1440	-18.4374	-13.7386	-9.23685	-19.0962	0
0.1447	-21.4981	-13.4366	-9.23685	-12.6966	0
0.1453	-18.1459	-7.9261	-7.41685	-5.0632	0
0.1460	-10.7855	-5.43504	-5.28211	0.128508	0
0.1467	-11.7329	-5.43504	-5.88422	4.70338	0
0.1473	-15.3766	-3.62336	-5.28211	11.1031	0
0.1480	-12.0244	-2.71752	-0.0821054	17.8112	0
0.1487	-6.85024	-4.5292	4.48843	22.6944	0
0.1493	-1.31175	-4.83115	4.18737	26.0613	0
0.1500	7.50612	-3.01947	4.48843	29.4282	0
0.1507	13.6276	-2.41557	6.02106	32.461	0
0.1513	14.2106	-1.81168	7.23896	34.9027	0
0.1520	16.0325	-1.20779	12.4253	35.2111	0
0.1527	19.4576	-3.62336	17.3105	33.0779	0
0.1533	18.5102	-7.02026	13.0411	30.0194	0
0.1540	14.8665	-3.62336	8.75791	25.1361	0
0.1547	12.0972	1.58522	9.98949	18.7364	0
0.1553	9.03649	-2.71752	8.75791	14.47	0
0.1560	3.27937	-10.9456	3.87264	10.7946	0
0.1567	-3.498	-11.2475	2.65474	4.39496	0
0.1573	-7.14174	-7.62416	-0.396843	-3.54681	0
0.1580	-7.14174	-7.9261	-5.58317	-11.4629	0
0.1587	-7.43324	-9.73778	-4.66632	-17.5798	0
0.1593	-7.43324	-9.13389	-2.53158	-20.921	0
0.1600	-7.14174	-8.22805	-3.44843	-22.7715	0
0.1607	-6.85024	-10.6436	-3.74948	-23.9795	0
0.1613	-3.7895	-13.1347	-3.13369	-24.9048	0
0.1620	0.218625	-12.4553	-2.23053	-25.2132	0
0.1627	0.801624	-11.8514	-1.61474	-24.5964	0
0.1633	-0.43725	-12.4553	-4.05053	-21.8463	0
0.1640	1.38462	-10.9456	-7.10211	-18.7878	0
0.1647	3.57087	-9.73778	-8.33369	-14.5214	0
0.1653	5.10124	-8.83194	-11.0705	-8.4301	0
0.1660	4.44537	-4.83115	-12.9042	-3.85523	0
0.1667	1.09312	-2.71752	-12.6032	1.33648	0
0.1673	2.915	-6.11442	-12.2884	9.89508	0
0.1680	8.16199	-9.13389	-7.7179	15.0868	0
0.1687	8.45349	-7.62416	1.43684	16.6032	0
0.1693	9.32799	-4.5292	8.1558	20.8696	0
0.1700	14.2106	-1.50973	11.2074	26.0613	0
0.1707	16.6884	0.90584	13.6432	27.295	0
0.1713	18.8017	0	12.7263	26.9866	0
0.1720	23.6844	-1.81168	12.7263	26.6782	0
0.1727	24.3402	-1.81168	13.6432	25.1361	0
0.1733	23.6844	0.90584	9.67475	23.0029	0
0.1740	26.7451	3.3969	5.70632	18.1196	0
0.1747	24.9232	3.09495	6.32211	11.1031	0
0.1753	15.158	0	3.57158	6.21977	0
0.1760	8.74499	-0.90584	-2.23053	2.57015	0
0.1767	4.15387	0.301947	-1.31369	-4.44636	0
0.1773	-7.43324	-0.90584	0.821054	-12.3881	0
0.1780	-21.1337	-2.71752	-1.91579	-16.3462	0
0.1787	-27.5467	-1.81168	-2.23053	-20.0215	0
0.1793	-33.0852	-1.50973	-0.697896	-26.1127	0
0.1800	-41.0286	-6.71831	-4.66632	-31.6129	0
0.1807	-43.725	-8.83194	-8.33369	-34.0545	0
0.1813	-38.2593	-6.41637	-5.58317	-34.3629	0
0.1820	-31.8463	-6.71831	-6.50001	-32.8465	0
0.1827	-25.7248	-6.41637	-12.9042	-30.0965	0
0.1833	-20.8422	-2.71752	-15.6548	-27.6548	0
0.1840	-18.1459	-3.01947	-11.0705	-25.5216	0
0.1847	-14.4292	-3.92531	-5.28211	-20.6383	0
0.1853	-10.7855	1.20779	-3.13369	-14.2129	0
0.1860	-9.54662	3.69885	-4.05053	-8.73852	0
0.1867	-7.43324	0.301947	-3.44843	-2.31314	0
0.1873	-3.7895	0.301947	1.7379	4.70338	0
0.1880	1.38462	3.3969	7.54001	9.89508	0
0.1887	9.98386	2.49106	10.8926	13.8531	0
0.1893	17.5629	0.603893	11.8095	18.1196	0
0.1900	20.3321	3.69885	12.4253	22.1033	0
0.1907	23.1014	8.22805	13.9442	26.3698	0
0.1913	26.1621	7.32221	13.3421	29.1198	0
0.1920	23.6844	4.90663	8.75791	26.3698	0
0.1927	19.0932	7.02026	6.32211	21.1781	0
0.1933	15.4495	9.20938	7.84106	18.428	0
0.1940	7.79762	7.32221	7.84106	14.7784	0
0.1947	-4.664	7.02026	8.45685	7.45344	0
0.1953	-18.4374	7.32221	11.5084	2.26173	0
0.1960	-28.4941	5.81247	9.67475	-0.179911	0
0.1967	-30.316	4.60469	5.10422	-6.29687	0
0.1973	-25.4333	4.00079	6.32211	-15.1382	0
0.1980	-18.4374	1.58522	9.07264	-22.1547	0
0.1987	-12.0244	0.90584	8.1558	-27.038	0
0.1993	-8.38062	2.79301	5.70632	-29.1712	0
0.2000	-8.01624	0.603893	2.65474	-30.4049	0
0.2007	-7.14174	-3.01947	-1.91579	-32.8465	0
0.2013	-4.95549	-3.92531	-5.28211	-33.4377	0
0.2020	-6.19437	-1.81168	-5.28211	-31.3045	0
0.2027	-8.01624	0.603893	-6.50001	-30.4049	0
0.2033	-5.61137	0.603893	-7.41685	-28.246	0
0.2040	-2.25912	-2.71752	-7.10211	-23.6711	0
0.2047	-0.728749	-3.32141	-5.88422	-19.4046	0
0.2053	1.749	0.603893	-2.83264	-13.6218	0
0.2060	2.6235	3.69885	0.218948	-5.98845	0
0.2067	-0.728749	4.60469	0.821054	-0.488329	0
0.2073	-3.13362	5.20858	2.65474	7.14502	0
0.2080	-1.02025	5.20858	6.9379	16.2948	0
0.2087	-0.43725	4.60469	9.98949	21.7949	0
0.2093	-2.55062	5.20858	12.7263	25.7529	0
0.2100	-2.55062	6.41637	16.9958	29.4282	0
0.2107	-0.0728749	7.62416	18.2274	30.3278	0
0.2113	1.38462	9.51132	19.1442	31.5615	0
0.2120	2.332	9.20938	23.4137	31.8699	0
0.2127	1.749	7.02026	21.8811	27.8861	0
0.2133	0.510125	6.41637	13.6432	25.4445	0
0.2140	1.749	6.71831	9.07264	25.1361	0
0.2147	1.09312	6.41637	9.07264	19.3532	0
0.2153	-3.498	4.30274	6.32211	10.2035	0
0.2160	-5.61137	0.90584	2.35369	5.62863	0
0.2167	-6.19437	0	-1.91579	1.95332	0
0.2173	-12.6074	2.79301	-6.50001	-4.13794	0
0.2180	-16.907	3.3969	-8.63475	-9.94649	0
0.2187	-12.0244	0	-10.7695	-14.5214	0
0.2193	-6.85024	-1.20779	-13.8211	-19.0962	0
0.2200	-1.31175	1.20779	-15.6548	-23.08	0
0.2207	9.03649	3.3969	-14.7379	-23.3627	0
0.2213	13.0446	1.58522	-12.9042	-20.6383	0
0.2220	6.92312	-0.603893	-11.0705	-19.4046	0
0.2227	2.332	0.603893	-12.9042	-20.0215	0
0.2233	0.801624	0.603893	-17.4884	-18.4794	0
0.2240	-2.84212	-1.81168	-17.4884	-13.6218	0
0.2247	-4.3725	-0.301947	-12.9042	-6.29687	0
0.2253	-4.3725	2.79301	-9.55159	-0.179911	0
0.2260	-7.14174	2.18911	-5.88422	4.39496	0
0.2267	-11.7329	2.18911	-0.697896	11.1031	0
0.2273	-13.5547	4.30274	2.96948	18.428	0
0.2280	-14.4292	2.49106	5.70632	22.4117	0
0.2287	-13.5547	0.90584	6.9379	24.8534	0
0.2293	-10.7855	4.30274	5.10422	28.503	0
0.2300	-4.3725	7.32221	5.10422	31.5615	0
0.2307	3.86237	7.9261	7.23896	33.6947	0
0.2313	7.50612	8.22805	4.18737	34.6199	0
0.2320	5.68424	7.9261	-0.0821054	32.461	0
0.2327	3.86237	6.41637	2.35369	30.0194	0
0.2333	2.0405	6.41637	7.23896	26.6782	0
0.2340	-1.02025	5.20858	8.45685	19.9701	0
0.2347	-2.25912	3.09495	7.84106	12.0283	0
0.2353	-2.25912	3.69885	6.32211	7.45344	0
0.2360	-4.3725	5.51053	3.57158	2.57015	0
0.2367	-6.19437	4.60469	0.821054	-4.75478	0
0.2373	-7.14174	3.69885	-1.31369	-10.8717	0
0.2380	-11.7329	2.49106	-0.697896	-16.3462	0
0.2387	-17.7815	1.58522	1.13579	-23.3627	0
0.2393	-21.7896	0	-1.61474	-27.038	0
0.2400	-26.0163	-3.01947	-7.7179	-27.038	0
0.2407	-30.316	-5.13309	-10.1537	-29.7881	0
0.2413	-32.1378	-3.01947	-10.7695	-34.0545	0
0.2420	-28.7856	-1.81168	-12.9042	-33.4377	0
0.2427	-24.1945	-2.11363	-12.9042	-30.0965	0
0.2433	-22.6641	0.301947	-11.0705	-29.1712	0
0.2440	-21.4981	1.88717	-11.0705	-25.5216	0
0.2447	-17.1985	-0.90584	-11.0705	-17.2714	0
0.2453	-15.0851	-1.81168	-7.7179	-11.7713	0
0.2460	-13.5547	2.18911	-3.44843	-9.02123	0
0.2467	-7.14174	3.69885	-0.0821054	-4.44636	0
0.2473	1.09312	3.09495	0.821054	2.26173	0
0.2480	7.21462	3.69885	2.65474	8.35299	0
0.2487	12.6802	3.3969	8.45685	15.3695	0
0.2493	14.8665	3.09495	14.8611	22.6944	0
0.2500	13.6276	5.51053	17.3105	25.4445	0
0.2507	16.3969	7.62416	19.1442	24.8534	0
0.2513	22.4455	4.90663	21.58	25.7529	0
0.2520	27.3281	2.18911	20.6632	25.7529	0
0.2527	31.3362	2.79301	18.2274	22.4117	0
0.2533	32.8666	1.88717	17.3105	19.3532	0
0.2540	29.5143	0.603893	15.7779	16.9116	0
0.2547	23.6844	1.20779	14.259	10.5119	0
0.2553	16.3969	0	12.7263	4.08654	0
0.2560	7.79762	-2.71752	9.07264	0.128508	0
0.2567	2.915	-1.50973	6.32211	-5.37162	0
0.2573	3.86237	0	6.62317	-10.5633	0
0.2580	6.92312	-1.81168	6.02106	-14.5214	0
0.2587	7.21462	-2.71752	1.13579	-21.2295	0
0.2593	5.39274	-2.71752	-1.61474	-28.246	0
0.2600	2.6235	-4.22725	-0.0821054	-30.996	0
0.2607	-0.728749	-5.43504	1.13579	-31.9213	0
0.2613	-6.19437	-5.81247	0.520001	-33.1293	0
0.2620	-14.4292	-8.22805	2.96948	-31.3045	0
0.2627	-24.8503	-8.52999	7.84106	-26.4212	0
0.2633	-32.7937	-7.32221	9.07264	-22.1547	0
0.2640	-33.9597	-8.83194	8.1558	-18.4794	0
0.2647	-28.4941	-9.43583	9.07264	-15.4466	0
0.2653	-21.1337	-6.41637	7.84106	-11.4629	0
0.2660	-15.0851	-4.83115	5.40527	-5.37162	0
0.2667	-9.83811	-6.41637	8.1558	1.02806	0
0.2673	-4.664	-5.43504	12.7263	8.35299	0
0.2680	0.801624	-2.71752	12.7263	16.2948	0
0.2687	7.50612	-2.11363	11.5084	20.8696	0
0.2693	12.0972	-1.81168	12.7263	23.9281	0
0.2700	13.0446	0.90584	12.4253	27.295	0
0.2707	13.0446	0.603893	9.98949	27.8861	0
0.2713	17.2714	-3.32141	10.8926	27.5777	0
0.2720	20.6236	-2.71752	11.5084	28.503	0
0.2727	19.4576	0	9.07264	26.6782	0
0.2733	19.0932	-2.71752	7.23896	22.1033	0
0.2740	19.7491	-7.62416	4.48843	18.428	0
0.2747	17.9272	-7.9261	-0.396843	13.8531	0
0.2753	16.0325	-8.52999	-2.53158	6.8366	0
0.2760	14.8665	-12.8327	-4.36527	0.745344	0
0.2767	8.45349	-14.9464	-8.33369	-5.0632	0
0.2773	-0.728749	-14.0405	-9.23685	-13.005	0
0.2780	-3.498	-12.8327	-10.4684	-20.0215	0
0.2787	-3.7895	-11.5495	-15.9558	-25.2132	0
0.2793	-7.14174	-12.8327	-20.2253	-29.1712	0
0.2800	-10.7855	-13.4366	-21.1421	-30.4049	0
0.2807	-12.6074	-11.5495	-23.8927	-31.6129	0
0.2813	-13.2632	-11.5495	-26.0274	-34.9798	0
0.2820	-13.8462	-12.4553	-24.8095	-34.6713	0
0.2827	-15.3766	-11.2475	-23.8927	-31.3045	0
0.2833	-14.7207	-11.5495	-24.1937	-31.9213	0
0.2840	-10.494	-12.8327	-24.1937	-30.996	0
0.2847	-6.85024	-11.5495	-22.9758	-22.7715	0
0.2853	-4.3725	-10.9456	-19.0074	-16.3462	0
0.2860	-1.60325	-9.73778	-12.9042	-13.6218	0
0.2867	1.38462	-6.41637	-8.33369	-6.29687	0
0.2873	7.50612	-6.41637	-5.58317	2.87857	0
0.2880	15.741	-9.73778	-2.53158	7.45344	0
0.2887	18.5102	-9.13389	0.218948	10.7946	0
0.2893	17.5629	-8.22805	2.96948	14.1615	0
0.2900	17.5629	-7.9261	3.57158	17.5284	0
0.2907	16.6884	-4.83115	2.65474	22.6944	0
0.2913	15.741	-2.71752	4.78948	25.7529	0
0.2920	17.5629	-2.71752	7.84106	22.4117	0
0.2927	19.0932	-1.50973	6.32211	19.3532	0
0.2933	18.8017	-0.90584	5.10422	20.5612	0
0.2940	18.5102	-0.90584	8.1558	18.428	0
0.2947	15.741	-0.301947	6.9379	11.1031	0
0.2953	12.0972	-1.50973	-1.61474	5.91135	0
0.2960	9.98386	-4.83115	-5.28211	2.57015	0
0.2967	7.50612	-5.43504	-1.61474	-2.92997	0
0.2973	3.86237	-5.43504	-3.13369	-9.94649	0
0.2980	-1.60325	-5.43504	-10.1537	-16.3462	0
0.2987	-8.96362	-2.71752	-10.4684	-20.921	0
0.2993	-13.2632	-2.41557	-9.23685	-22.7715	0
0.3000	-15.3766	-8.83194	-14.7379	-23.6711	0
0.3007	-18.1459	-12.8327	-20.8411	-25.5216	0
0.3013	-19.3119	-10.6436	-21.1421	-27.038	0
0.3020	-19.0204	-8.22805	-22.9758	-26.7296	0
0.3027	-19.0204	-7.62416	-25.4116	-25.5216	0
0.3033	-19.0204	-6.41637	-24.8095	-22.1547	0
0.3040	-17.1985	-3.01947	-24.8095	-15.1382	0
0.3047	-13.5547	-1.20779	-22.36	-6.29687	0
0.3053	-8.01624	-1.81168	-15.039	0.128508	0
0.3060	-2.84212	-2.71752	-11.9874	4.08654	0
0.3067	1.09312	0.301947	-12.9042	11.1031	0
0.3073	5.68424	2.79301	-8.63475	19.3532	0
0.3080	8.74499	2.18911	-2.53158	22.6944	0
0.3087	11.1499	3.09495	0.520001	26.3698	0
0.3093	14.575	6.41637	5.40527	34.6199	0
0.3100	16.9799	7.32221	12.7263	38.2696	0
0.3107	18.5102	7.32221	16.3937	35.5195	0
0.3113	20.9151	6.41637	14.8611	37.0616	0
0.3120	22.154	4.00079	14.56	38.8864	0
0.3127	20.6236	5.20858	16.6948	34.6199	0
0.3133	17.2714	8.22805	18.2274	31.8699	0
0.3140	13.9191	7.02026	18.2274	30.3278	0
0.3147	11.5142	5.51053	17.6116	21.4865	0
0.3153	9.69236	7.9261	16.9958	12.9536	0
0.3160	7.50612	7.02026	15.4769	11.1031	0
0.3167	5.68424	4.60469	14.56	6.52819	0
0.3173	2.6235	5.20858	11.8095	-0.796747	0
0.3180	-4.3725	5.51053	6.62317	-6.57959	0
0.3187	-10.2025	3.69885	1.7379	-14.5214	0
0.3193	-11.3685	3.3969	-3.74948	-22.4631	0
0.3200	-11.7329	3.09495	-8.33369	-24.9048	0
0.3207	-12.8989	1.88717	-9.55159	-25.5216	0
0.3213	-13.5547	1.88717	-8.63475	-26.7296	0
0.3220	-15.3766	3.3969	-10.1537	-24.5964	0
0.3227	-14.4292	4.60469	-10.1537	-21.8463	0
0.3233	-9.83811	2.79301	-7.7179	-21.2295	0
0.3240	-7.43324	-0.301947	-6.80106	-19.0962	0
0.3247	-8.01624	-0.301947	-6.50001	-14.5214	0
0.3253	-5.61137	1.88717	-5.58317	-10.2549	0
0.3260	0.218625	4.30274	-4.96737	-6.57959	0
0.3267	4.80975	8.22805	-2.83264	-2.62155	0
0.3273	8.74499	9.81327	2.35369	4.08654	0
0.3280	12.0972	8.22805	5.40527	11.7199	0
0.3287	15.158	10.4172	5.40527	17.5284	0
0.3293	18.2187	14.3425	3.57158	21.1781	0
0.3300	20.6236	14.3425	1.7379	22.4117	0
0.3307	23.6844	14.0405	4.48843	22.6944	0
0.3313	26.4536	14.6444	8.75791	22.1033	0
0.3320	23.3929	14.0405	9.3737	19.3532	0
0.3327	16.0325	14.9464	8.75791	16.2948	0
0.3333	11.5142	16.2296	9.98949	14.47	0
0.3340	9.32799	13.7386	9.3737	10.2035	0
0.3347	5.97574	12.5308	6.9379	1.95332	0
0.3353	0.218625	11.9269	7.23896	-2.92997	0
0.3360	-8.01624	9.20938	5.70632	-5.68004	0
0.3367	-15.6681	9.81327	-0.0821054	-12.6966	0
0.3373	-18.7289	12.8327	-5.58317	-22.4631	0
0.3380	-19.6034	11.0211	-7.10211	-29.1712	0
0.3387	-23.0285	8.22805	-8.01896	-33.1293	0
0.3393	-29.733	9.51132	-9.23685	-35.8793	0
0.3400	-37.312	10.4172	-9.55159	-37.113	0
0.3407	-40.3727	11.0211	-9.85264	-38.9378	0
0.3413	-37.312	10.1152	-12.2884	-42.8958	0
0.3420	-32.1378	6.71831	-15.039	-44.7463	0
0.3427	-26.9637	6.71831	-13.52	-41.9963	0
0.3433	-21.1337	9.81327	-11.0705	-39.2462	0
0.3440	-19.0204	10.1152	-11.6863	-36.1877	0
0.3447	-18.7289	10.1152	-11.0705	-28.5544	0
0.3453	-12.3159	11.9269	-9.55159	-20.0215	0
0.3460	-3.498	12.2288	-8.01896	-15.4466	0
0.3467	0.801624	12.5308	-4.66632	-10.8717	0
0.3473	5.10124	12.2288	-1.61474	-1.6963	0
0.3480	8.45349	11.0211	1.43684	5.62863	0
0.3487	8.45349	11.323	6.9379	8.35299	0
0.3493	10.5669	13.7386	10.8926	9.89508	0
0.3500	16.6884	14.0405	10.2905	12.9536	0
0.3507	20.0406	14.3425	10.8926	17.5284	0
0.3513	19.4576	15.2483	12.4253	19.3532	0
0.3520	18.5102	13.4366	10.8926	17.5284	0
0.3527	14.575	11.6249	9.98949	18.1196	0
0.3533	9.69236	12.5308	10.8926	19.3532	0
0.3540	10.2754	12.8327	8.1558	15.0868	0
0.3547	11.5142	11.0211	3.27053	8.66141	0
0.3553	9.98386	11.0211	1.13579	5.32021	0
0.3560	9.32799	11.6249	0.520001	0.745344	0
0.3567	9.69236	10.4172	-1.91579	-6.88801	0
0.3573	6.92312	8.22805	-5.28211	-13.3134	0
0.3580	4.80975	7.32221	-6.50001	-17.2714	0
0.3587	5.68424	6.41637	-7.10211	-22.4631	0
0.3593	3.86237	1.58522	-8.9358	-28.5544	0
0.3600	1.09312	-3.62336	-9.85264	-30.996	0
0.3607	-0.728749	-2.71752	-10.1537	-29.7881	0
0.3613	-4.081	0.603893	-13.2053	-30.0965	0
0.3620	-5.31987	1.58522	-17.4884	-31.6129	0
0.3627	-3.13362	1.88717	-19.0074	-30.0965	0
0.3633	-4.3725	-0.301947	-20.2253	-27.3464	0
0.3640	-7.14174	-3.32141	-21.1421	-23.6711	0
0.3647	-2.55062	-0.603893	-20.2253	-16.3462	0
0.3653	1.09312	2.49106	-18.3916	-8.73852	0
0.3660	0.801624	-0.301947	-14.1221	-3.54681	0
0.3667	3.86237	-1.20779	-9.85264	1.02806	0
0.3673	9.69236	2.18911	-8.33369	9.27825	0
0.3680	12.3887	2.79301	-6.50001	17.22	0
0.3687	14.575	1.20779	0.520001	20.8696	0
0.3693	18.5102	0.90584	5.70632	22.1033	0
0.3700	21.571	1.88717	5.40527	27.295	0
0.3707	21.2795	3.09495	6.02106	33.0779	0
0.3713	20.0406	2.49106	10.8926	33.3863	0
0.3720	21.2795	-1.81168	13.6432	31.253	0
0.3727	20.3321	-0.90584	10.2905	30.3278	0
0.3733	16.0325	4.60469	6.32211	28.503	0
0.3740	15.741	2.79301	5.70632	25.1361	0
0.3747	20.0406	-2.11363	4.48843	19.3532	0
0.3753	19.4576	-2.11363	1.13579	13.5447	0
0.3760	14.8665	-1.20779	0.821054	9.27825	0
0.3767	12.0972	-2.11363	2.05263	2.57015	0
0.3773	9.03649	-2.11363	-0.0821054	-5.68004	0
0.3780	4.15387	-1.81168	-3.74948	-9.63807	0
0.3787	-1.02025	-2.71752	-6.80106	-13.005	0
0.3793	-6.19437	-4.5292	-9.23685	-19.0962	0
0.3800	-8.67212	-6.41637	-9.55159	-20.921	0
0.3807	-8.38062	-7.62416	-9.55159	-19.0962	0
0.3813	-9.83811	-9.13389	-13.52	-21.8463	0
0.3820	-10.494	-9.43583	-18.7063	-22.7715	0
0.3827	-8.01624	-7.9261	-19.6232	-16.3462	0
0.3833	-6.85024	-6.41637	-17.7895	-12.0797	0
0.3840	-4.95549	-5.43504	-16.5716	-10.8717	0
0.3847	-1.31175	-4.5292	-17.4884	-6.57959	0
0.3853	-1.02025	-4.5292	-19.3084	-0.488329	0
0.3860	-1.60325	-3.92531	-15.9558	5.62863	0
0.3867	3.27937	-0.90584	-9.23685	13.8531	0
0.3873	9.69236	0.90584	-5.28211	21.4865	0
0.3880	13.3361	0	-1.91579	26.0613	0
0.3887	18.2187	1.88717	4.48843	30.9446	0
0.3893	22.4455	4.60469	10.5916	35.2111	0
0.3900	21.8625	4.90663	15.1758	36.1363	0
0.3907	19.7491	6.41637	17.6116	35.8279	0
0.3913	20.3321	7.9261	17.9127	36.4448	0
0.3920	21.2795	6.71831	17.3105	36.1363	0
0.3927	21.571	6.11442	16.0927	36.1363	0
0.3933	22.154	7.02026	14.259	35.2111	0
0.3940	19.0932	8.52999	13.9442	29.1198	0
0.3947	14.575	8.52999	13.9442	23.0029	0
0.3953	13.0446	3.69885	10.5916	20.2528	0
0.3960	12.3887	-1.81168	5.40527	14.1615	0
0.3967	8.74499	-0.90584	0.520001	4.39496	0
0.3973	2.915	1.58522	-2.53158	-1.6963	0
0.3980	-1.60325	-0.603893	-2.53158	-6.29687	0
0.3987	-3.498	-2.71752	-3.13369	-12.6966	0
0.3993	-5.90287	-1.81168	-5.88422	-16.3462	0
0.4000	-12.6074	-0.90584	-5.58317	-19.4046	0
0.4007	-19.0204	-1.50973	-4.66632	-23.9795	0
0.4013	-19.9677	-1.81168	-6.80106	-24.9048	0
0.4020	-19.0204	-3.32141	-6.18527	-22.7715	0
0.4027	-19.6034	-4.5292	-5.28211	-21.8463	0
0.4033	-18.4374	-3.01947	-9.85264	-20.0215	0
0.4040	-15.3766	-1.20779	-12.9042	-14.5214	0
0.4047	-14.4292	-0.90584	-10.4684	-9.32965	0
0.4053	-15.3766	-0.301947	-6.80106	-4.75478	0
0.4060	-15.3766	1.58522	-0.396843	0.436926	0
0.4067	-11.077	3.09495	7.23896	6.52819	0
0.4073	-5.61137	2.49106	9.98949	12.9536	0
0.4080	-2.55062	0.301947	10.8926	18.1196	0
0.4087	0.218625	-0.90584	14.56	22.1033	0
0.4093	5.39274	0.301947	16.3937	26.3698	0
0.4100	9.03649	4.00079	14.56	29.4282	0
0.4107	11.1499	6.71831	12.7263	30.3278	0
0.4113	14.8665	5.51053	12.1242	30.3278	0
0.4120	15.4495	4.30274	12.7263	29.4282	0
0.4127	11.1499	3.69885	12.7263	28.503	0
0.4133	9.32799	2.49106	12.7263	26.9866	0
0.4140	9.69236	4.00079	12.1242	23.9281	0
0.4147	7.21462	5.51053	10.5916	18.1196	0
0.4153	4.44537	0.90584	7.54001	10.7946	0
0.4160	3.86237	-1.50973	4.78948	4.70338	0
0.4167	0.510125	1.58522	2.65474	1.02806	0
0.4173	-6.48587	0.90584	0.520001	-4.75478	0
0.4180	-11.3685	-0.90584	-1.31369	-12.6966	0
0.4187	-14.4292	0.603893	-5.28211	-16.963	0
0.4193	-18.1459	-2.41557	-9.23685	-20.3299	0
0.4200	-19.9677	-8.83194	-10.1537	-27.038	0
0.4207	-19.6034	-9.13389	-11.0705	-31.3045	0
0.4213	-20.2592	-6.71831	-11.0705	-31.3045	0
0.4220	-22.3726	-5.81247	-7.7179	-30.996	0
0.4227	-23.32	-5.13309	-5.88422	-29.4796	0
0.4233	-20.2592	-6.41637	-10.1537	-26.4212	0
0.4240	-16.2511	-6.71831	-12.9042	-22.7715	0
0.4247	-14.7207	-2.11363	-10.4684	-16.0634	0
0.4253	-12.8989	0	-8.01896	-8.12168	0
0.4260	-8.38062	-2.71752	-4.05053	-2.62155	0
0.4267	-3.498	-2.71752	1.13579	1.6449	0
0.4273	-0.43725	0	3.27053	7.45344	0
0.4280	1.38462	0.90584	3.57158	12.6451	0
0.4287	3.86237	0.90584	6.32211	18.1196	0
0.4293	8.45349	1.20779	9.98949	22.6944	0
0.4300	12.6802	2.79301	12.7263	23.9281	0
0.4307	15.741	5.81247	16.6948	26.3698	0
0.4313	18.5102	4.90663	18.2274	29.7367	0
0.4320	19.4576	-0.301947	16.9958	27.5777	0
0.4327	18.5102	-1.50973	19.1442	23.3113	0
0.4333	16.6884	2.18911	21.58	23.9281	0
0.4340	14.2106	2.79301	18.5284	21.1781	0
0.4347	12.0972	1.58522	15.4769	12.0283	0
0.4353	9.03649	2.49106	14.259	4.70338	0
0.4360	4.80975	2.49106	11.8095	1.6449	0
0.4367	2.0405	1.88717	9.98949	-2.92997	0
0.4373	0.218625	2.18911	8.45685	-9.94649	0
0.4380	-4.95549	0.603893	2.96948	-16.0634	0
0.4387	-8.67212	-1.81168	-2.53158	-21.8463	0
0.4393	-9.54662	0	-4.05053	-27.3464	0
0.4400	-13.5547	0	-6.50001	-30.996	0
0.4407	-16.2511	-2.11363	-8.63475	-28.8628	0
0.4413	-12.8989	-1.50973	-7.41685	-27.3464	0
0.4420	-12.0244	0	-6.50001	-30.6876	0
0.4427	-12.8989	-1.50973	-6.80106	-29.7881	0
0.4433	-10.494	-3.32141	-8.63475	-23.6711	0
0.4440	-10.494	-3.62336	-11.0705	-21.8463	0
0.4447	-12.8989	-3.92531	-10.1537	-21.2295	0
0.4453	-8.96362	-1.50973	-8.33369	-13.6218	0
0.4460	-2.55062	0.90584	-9.55159	-7.50484	0
0.4467	0.801624	0.301947	-9.85264	-5.0632	0
0.4473	3.86237	1.88717	-6.50001	0.745344	0
0.4480	6.63162	5.51053	-2.83264	8.35299	0
0.4487	7.79762	7.32221	-0.396843	14.47	0
0.4493	9.32799	6.41637	-0.0821054	18.428	0
0.4500	12.0972	6.41637	-0.998949	19.0448	0
0.4507	14.2106	8.22805	2.35369	19.6617	0
0.4513	16.6884	9.51132	6.9379	23.9281	0
0.4520	16.3969	8.22805	7.54001	24.545	0
0.4527	12.6802	6.71831	9.07264	21.1781	0
0.4533	12.0972	6.41637	11.8095	20.2528	0
0.4540	15.4495	5.81247	11.2074	16.6032	0
0.4547	13.0446	5.51053	8.75791	8.66141	0
0.4553	5.97574	3.69885	6.62317	4.08654	0
0.4560	3.57087	0.301947	2.96948	1.33648	0
0.4567	2.0405	0	-0.998949	-4.75478	0
0.4573	-4.95549	1.88717	-5.28211	-11.4629	0
0.4580	-9.54662	0	-11.0705	-17.2714	0
0.4587	-9.54662	-3.01947	-13.8211	-23.9795	0
0.4593	-10.7855	-1.81168	-13.8211	-29.7881	0
0.4600	-13.5547	-1.20779	-15.6548	-32.2297	0
0.4607	-15.9596	-3.62336	-16.5716	-32.2297	0
0.4613	-17.1985	-4.5292	-15.039	-31.9213	0
0.4620	-16.6155	-4.22725	-15.039	-31.9213	0
0.4627	-15.3766	-4.5292	-16.2569	-31.9213	0
0.4633	-16.2511	-3.62336	-15.6548	-29.4796	0
0.4640	-17.49	-3.32141	-13.8211	-24.5964	0
0.4647	-15.3766	-2.71752	-12.9042	-16.963	0
0.4653	-12.3159	-0.301947	-12.6032	-10.8717	0
0.4660	-11.7329	0.90584	-9.85264	-6.88801	0
0.4667	-9.54662	-0.90584	-4.05053	-0.488329	0
0.4673	-3.7895	-1.50973	-0.0821054	7.76186	0
0.4680	0.510125	0	2.65474	12.3367	0
0.4687	-0.0728749	0	8.1558	13.5447	0
0.4693	-1.60325	0	12.7263	16.2948	0
0.4700	1.38462	3.3969	12.7263	21.1781	0
0.4707	8.45349	7.02026	13.9442	24.8534	0
0.4713	12.0972	6.41637	17.9127	26.6782	0
0.4720	8.74499	4.00079	19.1442	26.6782	0
0.4727	5.68424	4.00079	16.6948	26.0613	0
0.4733	8.45349	5.51053	12.7263	25.4445	0
0.4740	8.74499	6.41637	7.23896	22.1033	0
0.4747	5.68424	6.41637	0.218948	16.2948	0
0.4753	5.10124	5.20858	-5.58317	10.7946	0
0.4760	5.68424	3.09495	-7.41685	4.39496	0
0.4767	2.915	3.69885	-7.10211	-2.92997	0
0.4773	0.801624	3.69885	-8.01896	-8.12168	0
0.4780	-1.60325	0.603893	-9.23685	-13.3134	0
0.4787	-5.61137	-0.90584	-9.55159	-20.0215	0
0.4793	-8.96362	0	-11.3853	-23.08	0
0.4800	-12.6074	-0.301947	-14.7379	-23.3627	0
0.4807	-17.1985	-1.50973	-13.8211	-27.038	0
0.4813	-19.6034	-1.81168	-11.9874	-28.8628	0
0.4820	-20.8422	-2.41557	-12.9042	-25.5216	0
0.4827	-22.6641	-2.11363	-14.1221	-22.1547	0
0.4833	-22.6641	-1.81168	-13.8211	-20.3299	0
0.4840	-21.1337	-1.50973	-12.6032	-17.2714	0
0.4847	-20.2592	-0.603893	-7.7179	-13.3134	0
0.4853	-16.6155	0	-3.44843	-9.02123	0
0.4860	-12.3159	-0.603893	-4.05053	-4.44636	0
0.4867	-11.077	1.58522	-3.44843	1.02806	0
0.4873	-9.54662	3.3969	1.13579	7.45344	0
0.4880	-4.95549	3.09495	2.65474	13.5447	0
0.4887	-1.31175	3.69885	2.96948	18.428	0
0.4893	3.27937	4.60469	6.32211	22.4117	0
0.4900	8.45349	4.60469	9.07264	23.9281	0
0.4907	9.32799	6.11442	9.67475	24.545	0
0.4913	10.8584	6.11442	10.5916	26.6782	0
0.4920	15.158	1.58522	10.8926	26.6782	0
0.4927	14.575	-0.90584	11.8095	23.3113	0
0.4933	11.8057	2.49106	13.9442	21.1781	0
0.4940	12.6802	4.60469	14.56	16.6032	0
0.4947	11.1499	4.60469	11.5084	9.27825	0
0.4953	6.26724	4.00079	8.1558	3.18699	0
0.4960	2.915	1.58522	8.1558	-3.23839	0
0.4967	-2.55062	-1.81168	7.54001	-10.8717	0
0.4973	-8.01624	-1.50973	2.96948	-14.8298	0
0.4980	-6.19437	0.90584	-0.697896	-19.0962	0
0.4987	-6.19437	-0.603893	-3.13369	-24.5964	0
0.4993	-11.3685	-3.01947	-9.23685	-28.246	0
0.5000	-12.3159	-3.62336	-12.9042	-31.9213	0
0.5007	-10.494	-2.41557	-12.2884	-35.5709	0
0.5013	-12.6074	-1.81168	-13.52	-35.2882	0
0.5020	-13.5547	-1.20779	-14.7379	-33.4377	0
0.5027	-10.7855	0	-11.0705	-32.8465	0
0.5033	-9.54662	-2.41557	-9.23685	-29.1712	0
0.5040	-8.96362	-5.81247	-11.6863	-24.9048	0
0.5047	-5.90287	-3.62336	-12.9042	-21.5379	0
0.5053	-2.25912	0.603893	-11.9874	-16.3462	0
0.5060	-1.96762	0.301947	-8.9358	-9.94649	0
0.5067	-1.60325	0.603893	-4.66632	-3.85523	0
0.5073	2.915	3.69885	-2.83264	1.33648	0
0.5080	6.26724	4.60469	-0.0821054	6.21977	0
0.5087	3.57087	5.51053	5.40527	12.0283	0
0.5093	1.09312	8.52999	8.75791	17.5284	0
0.5100	2.0405	7.62416	7.84106	18.7364	0
0.5107	1.09312	5.51053	7.23896	20.5612	0
0.5113	-1.60325	7.32221	7.23896	23.0029	0
0.5120	-3.498	9.81327	7.54001	21.1781	0
0.5127	-4.3725	9.20938	7.54001	19.6617	0
0.5133	-6.85024	9.20938	5.40527	19.9701	0
0.5140	-11.7329	9.20938	6.02106	13.5447	0
0.5147	-17.49	7.62416	10.5916	5.62863	0
0.5153	-20.5507	7.02026	8.75791	2.57015	0
0.5160	-21.7896	5.81247	1.13579	-1.6963	0
0.5167	-23.903	3.69885	-0.0821054	-8.73852	0
0.5173	-26.6722	3.69885	0.520001	-13.6218	0
0.5180	-28.7856	4.60469	-5.28211	-20.0215	0
0.5187	-29.0771	4.30274	-8.63475	-28.5544	0
0.5193	-27.2552	5.51053	-8.9358	-32.5381	0
0.5200	-29.0771	7.9261	-13.52	-33.4377	0
0.5207	-33.0852	5.20858	-16.8727	-33.7461	0
0.5213	-34.2512	1.88717	-12.6032	-31.9213	0
0.5220	-31.5548	4.60469	-8.33369	-29.4796	0
0.5227	-28.4941	6.71831	-6.80106	-30.4049	0
0.5233	-27.2552	3.69885	-5.58317	-30.996	0
0.5240	-25.4333	3.3969	-6.50001	-27.6548	0
0.5247	-20.5507	6.41637	-7.41685	-20.3299	0
0.5253	-13.8462	5.81247	-4.66632	-14.5214	0
0.5260	-7.43324	4.90663	-3.13369	-11.1802	0
0.5267	-2.25912	7.62416	-0.697896	-3.85523	0
0.5273	2.0405	7.32221	5.40527	7.76186	0
0.5280	6.63162	3.69885	8.75791	14.7784	0
0.5287	13.0446	2.79301	9.07264	16.6032	0
0.5293	15.741	5.20858	12.7263	20.5612	0
0.5300	16.9799	7.32221	14.8611	24.2365	0
0.5307	23.6844	9.20938	12.7263	24.8534	0
0.5313	30.3888	10.1152	13.6432	26.6782	0
0.5320	30.6803	8.52999	16.3937	26.6782	0
0.5327	32.8666	9.20938	16.9958	23.9281	0
0.5333	35.563	11.6249	16.3937	22.6944	0
0.5340	30.3888	11.323	11.8095	21.1781	0
0.5347	25.5062	9.51132	5.10422	14.47	0
0.5353	26.7451	9.20938	2.35369	7.45344	0
0.5360	25.7977	10.1152	1.7379	4.08654	0
0.5367	21.8625	10.1152	-1.31369	0.436926	0
0.5373	19.7491	8.52999	-2.83264	-5.98845	0
0.5380	15.741	5.51053	-1.91579	-13.6218	0
0.5387	10.8584	3.69885	-1.91579	-18.4794	0
0.5393	9.32799	2.79301	-4.96737	-20.3299	0
0.5400	7.50612	0	-11.0705	-23.08	0
0.5407	2.332	-2.71752	-14.1221	-26.4212	0
0.5413	0.218625	-0.603893	-13.2053	-28.246	0
0.5420	-0.0728749	1.88717	-13.8211	-29.1712	0
0.5427	-2.55062	-0.301947	-16.8727	-27.3464	0
0.5433	-4.3725	-2.71752	-16.5716	-23.3627	0
0.5440	-5.31987	-0.603893	-14.4369	-20.6383	0
0.5447	-5.90287	1.88717	-12.6032	-15.4466	0
0.5453	-6.19437	2.18911	-9.55159	-7.50484	0
0.5460	-6.19437	3.3969	-8.33369	-4.44636	0
0.5467	-6.48587	5.81247	-7.10211	-2.00472	0
0.5473	-3.498	5.81247	-5.58317	7.45344	0
0.5480	3.86237	5.51053	-5.88422	15.6779	0
0.5487	10.5669	6.71831	-4.66632	16.6032	0
0.5493	11.8057	7.32221	2.65474	18.428	0
0.5500	12.0972	7.9261	9.07264	23.6197	0
0.5507	14.575	9.51132	10.8926	27.5777	0
0.5513	18.5102	8.22805	11.8095	29.1198	0
0.5520	20.6236	4.00079	11.8095	27.5777	0
0.5527	19.0932	2.79301	11.5084	23.9281	0
0.5533	15.158	3.69885	11.2074	19.6617	0
0.5540	13.9191	4.00079	10.5916	15.0868	0
0.5547	12.3887	4.60469	9.67475	10.2035	0
0.5553	6.63162	5.20858	8.45685	5.91135	0
0.5560	2.6235	3.09495	7.23896	1.95332	0
0.5567	2.915	1.88717	6.02106	-2.62155	0
0.5573	1.38462	2.49106	5.40527	-9.94649	0
0.5580	-1.60325	-0.301947	5.10422	-17.2714	0
0.5587	-1.96762	-4.83115	4.48843	-22.1547	0
0.5593	-1.96762	-6.41637	2.96948	-27.3464	0
0.5600	-1.96762	-4.5292	2.65474	-30.996	0
0.5607	-1.02025	-3.62336	2.65474	-30.996	0
0.5613	-2.55062	-4.5292	-0.998949	-30.996	0
0.5620	-4.95549	-4.5292	-4.66632	-32.2297	0
0.5627	-3.7895	-4.5292	-4.36527	-28.5544	0
0.5633	-1.02025	-7.32221	-5.88422	-21.5379	0
0.5640	0.801624	-10.9456	-9.23685	-18.1967	0
0.5647	1.749	-10.6436	-9.23685	-16.0634	0
0.5653	2.332	-7.32221	-7.10211	-12.0797	0
0.5660	3.27937	-5.13309	-6.18527	-7.19643	0
0.5667	5.68424	-4.83115	-3.74948	-1.6963	0
0.5673	8.45349	-4.5292	-1.91579	5.91135	0
0.5680	11.1499	-3.62336	-2.53158	12.0283	0
0.5687	13.0446	-1.50973	-3.13369	16.6032	0
0.5693	15.741	0.603893	-1.91579	21.7949	0
0.5700	17.5629	-0.603893	1.7379	25.1361	0
0.5707	18.8017	-2.71752	6.32211	26.3698	0
0.5713	20.6236	-2.41557	9.98949	28.1946	0
0.5720	23.1014	-2.11363	10.2905	28.503	0
0.5727	22.4455	-1.50973	10.8926	26.9866	0
0.5733	20.3321	-0.603893	14.8611	26.6782	0
0.5740	17.5629	-0.90584	18.2274	23.0029	0
0.5747	13.0446	-2.41557	15.4769	14.7784	0
0.5753	7.50612	-3.32141	12.7263	9.58667	0
0.5760	3.57087	-4.83115	13.6432	6.52819	0
0.5767	0.510125	-6.41637	10.8926	-0.488329	0
0.5773	-4.664	-7.02026	5.40527	-8.4301	0
0.5780	-10.7855	-6.71831	4.48843	-12.6966	0
0.5787	-13.5547	-7.02026	2.35369	-15.755	0
0.5793	-16.907	-8.83194	-3.44843	-20.0215	0
0.5800	-22.3726	-10.9456	-4.96737	-22.4631	0
0.5807	-24.486	-10.0397	-4.36527	-22.4631	0
0.5813	-22.6641	-8.22805	-10.1537	-22.7715	0
0.5820	-23.0285	-9.43583	-16.2569	-24.5964	0
0.5827	-24.1945	-11.8514	-14.7379	-25.5216	0
0.5833	-22.6641	-11.2475	-11.9874	-23.6711	0
0.5840	-23.6115	-10.6436	-13.8211	-17.8883	0
0.5847	-23.6115	-10.9456	-15.9558	-10.5633	0
0.5853	-19.0204	-10.0397	-14.4369	-4.13794	0
0.5860	-15.3766	-7.62416	-12.9042	1.02806	0
0.5867	-15.3766	-7.62416	-12.6032	8.07028	0
0.5873	-12.3159	-8.22805	-11.0705	15.0868	0
0.5880	-7.72474	-7.9261	-9.85264	19.3532	0
0.5887	-7.14174	-7.62416	-8.63475	22.1033	0
0.5893	-4.3725	-7.62416	-4.96737	26.3698	0
0.5900	0.218625	-5.81247	-0.396843	31.8699	0
0.5907	1.09312	-4.5292	0.218948	35.8279	0
0.5913	2.0405	-4.22725	1.43684	35.5195	0
0.5920	5.68424	-1.81168	5.70632	31.5615	0
0.5927	5.10124	0.90584	10.2905	29.1198	0
0.5933	2.0405	-1.20779	15.4769	28.1946	0
0.5940	4.15387	-4.5292	20.0474	23.3113	0
0.5947	5.68424	-4.22725	18.2274	16.6032	0
0.5953	0.801624	-4.22725	12.7263	12.3367	0
0.5960	-3.498	-4.5292	10.2905	9.58667	0
0.5967	-4.081	-4.5292	7.54001	3.77812	0
0.5973	-7.72474	-9.43583	-0.0821054	-5.0632	0
0.5980	-11.077	-13.4366	-6.50001	-11.4629	0
0.5987	-9.83811	-10.0397	-7.7179	-15.4466	0
0.5993	-10.2025	-10.9456	-11.3853	-19.7131	0
0.6000	-13.2632	-16.1542	-18.3916	-23.3627	0
0.6007	-14.1377	-13.7386	-21.1421	-25.8043	0
0.6013	-13.8462	-10.6436	-19.3084	-27.3464	0
0.6020	-13.8462	-13.4366	-21.1421	-25.5216	0
0.6027	-12.6074	-13.1347	-22.6748	-21.5379	0
0.6033	-12.3159	-10.9456	-18.3916	-22.1547	0
0.6040	-13.5547	-10.6436	-15.039	-20.921	0
0.6047	-11.3685	-8.52999	-14.7379	-12.6966	0
0.6053	-6.48587	-7.32221	-12.6032	-5.68004	0
0.6060	-5.31987	-9.73778	-8.33369	-5.0632	0
0.6067	-5.31987	-9.13389	-5.58317	-1.10517	0
0.6073	-1.31175	-7.32221	-1.91579	8.07028	0
0.6080	4.15387	-7.32221	1.43684	15.0868	0
0.6087	6.63162	-4.5292	2.65474	19.3532	0
0.6093	6.92312	-1.81168	3.57158	22.6944	0
0.6100	8.45349	-1.50973	3.87264	24.8534	0
0.6107	13.3361	0.90584	2.05263	27.8861	0
0.6113	19.0932	0.603893	1.7379	30.6362	0
0.6120	19.7491	-6.11442	-0.0821054	30.3278	0
0.6127	16.9799	-6.41637	-2.53158	28.8114	0
0.6133	14.8665	-1.81168	-0.0821054	27.8861	0
0.6140	12.0972	-2.11363	3.27053	23.3113	0
0.6147	8.16199	-1.81168	1.7379	14.7784	0
0.6153	5.97574	1.58522	2.96948	8.96983	0
0.6160	2.332	-0.301947	9.07264	5.91135	0
0.6167	-1.31175	-4.22725	9.07264	1.02806	0
0.6173	-3.498	-3.01947	1.43684	-6.29687	0
0.6180	-9.54662	-2.71752	-3.13369	-11.7713	0
0.6187	-15.3766	-3.92531	-3.74948	-14.8298	0
0.6193	-14.1377	-3.62336	-5.58317	-18.4794	0
0.6200	-15.0851	-4.83115	-8.33369	-23.08	0
0.6207	-20.5507	-9.13389	-9.85264	-25.8043	0
0.6213	-19.3119	-10.6436	-12.2884	-26.4212	0
0.6220	-17.1985	-8.22805	-13.8211	-27.6548	0
0.6227	-22.3726	-6.41637	-12.6032	-26.7296	0
0.6233	-25.4333	-7.02026	-12.6032	-21.2295	0
0.6240	-21.7896	-9.13389	-13.8211	-16.0634	0
0.6247	-17.1985	-8.83194	-11.0705	-11.7713	0
0.6253	-10.7855	-5.13309	-5.88422	-6.29687	0
0.6260	-4.95549	-3.32141	-3.13369	-1.10517	0
0.6267	-4.3725	-4.22725	-1.61474	2.87857	0
0.6273	-1.31175	-2.71752	0.520001	8.96983	0
0.6280	4.15387	0.301947	2.35369	15.0868	0
0.6287	2.915	0.301947	5.70632	20.2528	0
0.6293	1.09312	0.603893	8.1558	26.0613	0
0.6300	3.86237	3.09495	6.32211	29.4282	0
0.6307	3.86237	3.3969	6.02106	29.4282	0
0.6313	2.0405	1.88717	10.8926	30.3278	0
0.6320	3.27937	2.18911	14.259	32.1783	0
0.6327	3.57087	2.49106	12.7263	30.6362	0
0.6333	3.27937	1.58522	11.8095	28.1946	0
0.6340	5.97574	2.18911	13.0411	25.1361	0
0.6347	6.63162	1.58522	13.3421	20.2528	0
0.6353	5.10124	-2.71752	11.8095	13.5447	0
0.6360	6.26724	-4.83115	10.8926	7.45344	0
0.6367	5.97574	-4.22725	8.45685	3.77812	0
0.6373	2.332	-5.43504	1.7379	-2.31314	0
0.6380	0.218625	-6.71831	-2.53158	-11.4629	0
0.6387	-1.31175	-6.41637	-0.998949	-18.4794	0
0.6393	-6.19437	-7.02026	-1.61474	-21.5379	0
0.6400	-8.96362	-7.32221	-5.88422	-22.4631	0
0.6407	-9.25512	-6.71831	-8.63475	-22.7715	0
0.6413	-12.6074	-7.62416	-10.1537	-22.7715	0
0.6420	-16.2511	-7.32221	-11.0705	-23.6711	0
0.6427	-13.5547	-6.41637	-10.1537	-24.2879	0
0.6433	-10.7855	-9.13389	-11.0705	-22.7715	0
0.6440	-11.3685	-10.0397	-11.6863	-18.1967	0
0.6447	-8.96362	-6.11442	-8.63475	-13.3134	0
0.6453	-4.3725	-4.5292	-6.50001	-7.81326	0
0.6460	-4.3725	-5.13309	-5.28211	-1.6963	0
0.6467	-4.081	-1.81168	-0.396843	5.62863	0
0.6473	1.09312	-1.20779	2.65474	12.9536	0
0.6480	4.80975	-4.22725	2.35369	17.5284	0
0.6487	6.26724	-1.81168	4.18737	19.3532	0
0.6493	8.45349	0.90584	7.54001	21.7949	0
0.6500	8.16199	-1.81168	10.8926	26.0613	0
0.6507	7.50612	-0.90584	14.8611	28.1946	0
0.6513	9.32799	2.18911	16.0927	28.1946	0
0.6520	9.98386	0.90584	15.4769	28.1946	0
0.6527	9.03649	-0.90584	19.7463	26.9866	0
0.6533	9.98386	-0.301947	21.8811	23.9281	0
0.6540	9.69236	0	20.0474	19.3532	0
0.6547	6.63162	0.603893	20.3621	12.9536	0
0.6553	5.39274	-0.301947	19.1442	6.52819	0
0.6560	5.97574	-3.32141	11.8095	1.95332	0
0.6567	3.86237	-3.62336	6.9379	-3.54681	0
0.6573	-0.728749	-3.32141	1.43684	-13.005	0
0.6580	-4.95549	-7.02026	-8.01896	-21.8463	0
0.6587	-7.14174	-10.0397	-12.6032	-25.5216	0
0.6593	-5.31987	-11.5495	-13.2053	-27.3464	0
0.6600	-4.3725	-14.6444	-15.6548	-30.996	0
0.6607	-9.83811	-16.4561	-15.039	-32.5381	0
0.6613	-15.6681	-14.9464	-13.2053	-31.6129	0
0.6620	-13.8462	-13.7386	-15.9558	-32.5381	0
0.6627	-11.077	-11.8514	-14.4369	-31.9213	0
0.6633	-12.8989	-9.73778	-9.23685	-27.6548	0
0.6640	-13.8462	-10.9456	-8.9358	-22.4631	0
0.6647	-12.3159	-11.5495	-6.18527	-16.3462	0
0.6653	-10.7855	-10.0397	-0.0821054	-10.8717	0
0.6660	-7.72474	-10.6436	-0.697896	-5.37162	0
0.6667	-2.55062	-9.73778	-0.998949	1.02806	0
0.6673	1.749	-5.81247	3.57158	8.96983	0
0.6680	6.26724	-5.81247	3.57158	14.47	0
0.6687	11.8057	-6.41637	2.05263	19.9701	0
0.6693	15.158	-2.41557	4.18737	26.6782	0
0.6700	15.158	1.88717	2.65474	30.3278	0
0.6707	13.9191	2.79301	1.7379	30.9446	0
0.6713	13.9191	2.18911	3.27053	33.0779	0
0.6720	14.8665	0	1.7379	34.0031	0
0.6727	13.0446	-1.50973	1.13579	30.6362	0
0.6733	9.69236	0.90584	7.23896	26.9866	0
0.6740	7.50612	3.3969	10.5916	25.4445	0
0.6747	5.10124	3.69885	8.45685	20.2528	0
0.6753	0.510125	4.00079	7.84106	12.3367	0
0.6760	-6.48587	2.79301	6.9379	7.76186	0
0.6767	-11.3685	0.603893	3.27053	4.39496	0
0.6773	-12.3159	-0.90584	0.520001	-2.31314	0
0.6780	-14.4292	-1.50973	-1.61474	-8.12168	0
0.6787	-19.0204	-1.50973	-2.23053	-10.8717	0
0.6793	-20.2592	-0.90584	-1.31369	-14.5214	0
0.6800	-16.907	-0.301947	-3.74948	-18.1967	0
0.6807	-13.2632	-2.11363	-8.63475	-19.4046	0
0.6813	-8.67212	-5.43504	-8.01896	-20.921	0
0.6820	-3.498	-5.81247	-1.61474	-20.0215	0
0.6827	0.218625	-2.41557	-1.91579	-15.755	0
0.6833	3.27937	-1.81168	-8.9358	-13.3134	0
0.6840	5.39274	-5.43504	-11.6863	-12.3881	0
0.6847	2.915	-6.71831	-10.1537	-7.19643	0
0.6853	-3.13362	-2.71752	-8.33369	-0.796747	0
0.6860	-9.54662	0.90584	-3.74948	2.26173	0
0.6867	-13.2632	1.58522	3.57158	7.45344	0
0.6873	-15.3766	2.49106	5.10422	15.6779	0
0.6880	-19.0204	3.09495	6.02106	21.4865	0
0.6887	-19.9677	2.18911	11.2074	25.7529	0
0.6893	-12.6074	3.69885	13.6432	31.253	0
0.6900	-3.13362	7.32221	13.9442	34.9027	0
0.6907	3.86237	8.22805	19.1442	35.8279	0
0.6913	8.74499	6.41637	21.58	36.7532	0
0.6920	9.32799	7.02026	17.3105	37.6527	0
0.6927	7.50612	8.22805	15.4769	36.7532	0
0.6933	7.50612	7.62416	16.0927	34.0031	0
0.6940	5.39274	7.32221	14.56	29.7367	0
0.6947	-0.43725	7.32221	13.6432	24.2365	0
0.6953	-2.84212	4.90663	10.5916	18.428	0
0.6960	-2.55062	1.88717	5.40527	13.8531	0
0.6967	-3.498	0.603893	5.10422	8.07028	0
0.6973	-2.55062	0.90584	8.1558	0.128508	0
0.6980	-1.31175	0.603893	5.40527	-8.73852	0
0.6987	-5.31987	0.90584	-0.396843	-13.9045	0
0.6993	-9.54662	0.301947	-4.66632	-15.4466	0
0.7000	-12.6074	-1.50973	-6.50001	-19.0962	0
0.7007	-16.907	-1.81168	-6.50001	-24.2879	0
0.7013	-15.3766	0	-6.80106	-24.5964	0
0.7020	-8.96362	-0.301947	-8.33369	-22.4631	0
0.7027	-7.14174	-2.71752	-7.41685	-23.3627	0
0.7033	-8.01624	-3.92531	-8.33369	-21.8463	0
0.7040	-6.19437	-2.71752	-11.9874	-16.963	0
0.7047	-5.31987	-1.20779	-12.2884	-12.3881	0
0.7053	-3.13362	-1.50973	-8.01896	-6.88801	0
0.7060	2.332	0.301947	-5.58317	-0.488329	0
0.7067	5.39274	3.3969	-4.36527	6.52819	0
0.7073	7.50612	2.49106	-0.998949	13.8531	0
0.7080	14.575	0	1.13579	19.6617	0
0.7087	17.5629	1.20779	2.96948	21.4865	0
0.7093	16.6884	3.69885	7.54001	23.0029	0
0.7100	20.9151	5.20858	11.8095	25.7529	0
0.7107	23.9759	7.32221	14.259	28.8114	0
0.7113	21.2795	8.90743	18.2274	30.3278	0
0.7120	20.0406	8.22805	20.9642	29.1198	0
0.7127	21.571	9.51132	19.1442	26.9866	0
0.7133	20.9151	11.9269	19.1442	24.8534	0
0.7140	20.0406	11.323	20.3621	19.9701	0
0.7147	18.5102	10.1152	16.6948	13.5447	0
0.7153	13.9191	9.20938	12.1242	7.45344	0
0.7160	11.5142	7.9261	11.2074	1.02806	0
0.7167	11.8057	7.32221	9.98949	-3.54681	0
0.7173	8.45349	7.9261	5.40527	-8.12168	0
0.7180	2.915	6.41637	2.05263	-16.3462	0
0.7187	0.801624	3.09495	-0.396843	-23.6711	0
0.7193	3.57087	1.20779	-4.05053	-26.1127	0
0.7200	3.86237	0	-7.10211	-27.3464	0
0.7207	-1.60325	-1.81168	-7.41685	-30.6876	0
0.7213	-3.498	0.301947	-7.7179	-33.7461	0
0.7220	0.218625	3.3969	-11.0705	-34.3629	0
0.7227	-0.0728749	1.88717	-12.9042	-31.9213	0
0.7233	-5.90287	-0.90584	-11.9874	-27.3464	0
0.7240	-5.31987	-0.301947	-11.0705	-23.08	0
0.7247	1.09312	1.20779	-9.23685	-18.1967	0
0.7253	1.38462	1.20779	-5.58317	-12.6966	0
0.7260	-2.55062	2.18911	-3.74948	-8.12168	0
0.7267	-3.13362	4.90663	-3.74948	-3.23839	0
0.7273	-2.55062	6.71831	-0.697896	4.39496	0
0.7280	-1.31175	6.41637	1.7379	11.1031	0
0.7287	3.86237	5.81247	1.7379	15.9863	0
0.7293	8.74499	5.20858	5.10422	20.2528	0
0.7300	9.69236	4.90663	9.67475	23.6197	0
0.7307	12.3887	5.81247	10.8926	26.0613	0
0.7313	18.8017	5.20858	12.4253	28.8114	0
0.7320	21.8625	1.20779	14.56	28.503	0
0.7327	19.0932	0.603893	14.56	25.1361	0
0.7333	16.9799	4.60469	10.8926	22.1033	0
0.7340	16.0325	4.60469	5.40527	18.7364	0
0.7347	12.0972	1.20779	-0.998949	13.8531	0
0.7353	7.79762	1.58522	-4.66632	9.27825	0
0.7360	7.21462	2.79301	-5.58317	5.32021	0
0.7367	4.80975	0	-6.80106	0.128508	0
0.7373	-3.498	-2.11363	-8.33369	-7.19643	0
0.7380	-10.2025	-2.71752	-8.9358	-14.2129	0
0.7387	-11.077	-4.5292	-8.9358	-19.0962	0
0.7393	-12.8989	-6.11442	-10.1537	-21.5379	0
0.7400	-17.7815	-5.81247	-11.9874	-24.5964	0
0.7407	-19.9677	-7.32221	-12.9042	-26.4212	0
0.7413	-20.5507	-8.83194	-13.52	-26.1127	0
0.7420	-21.7896	-7.32221	-12.6032	-26.1127	0
0.7427	-19.6034	-7.62416	-10.1537	-24.2879	0
0.7433	-14.1377	-10.0397	-9.23685	-19.7131	0
0.7440	-12.6074	-10.6436	-11.0705	-16.963	0
0.7447	-12.3159	-11.2475	-11.6863	-13.6218	0
0.7453	-8.01624	-11.8514	-8.63475	-7.19643	0
0.7460	-5.31987	-7.9261	-4.66632	-2.31314	0
0.7467	-7.14174	-3.92531	-0.998949	2.26173	0
0.7473	-6.48587	-4.22725	4.18737	10.5119	0
0.7480	0.510125	-4.83115	9.3737	17.22	0
0.7487	5.68424	-4.22725	12.4253	20.5612	0
0.7493	8.45349	-3.92531	14.259	26.6782	0
0.7500	13.0446	-4.5292	16.3937	31.253	0
0.7507	13.9191	-6.11442	16.3937	31.253	0
0.7513	11.1499	-8.22805	15.4769	32.461	0
0.7520	12.6802	-6.71831	17.6116	33.6947	0
0.7527	16.6884	-3.32141	19.1442	30.6362	0
0.7533	14.8665	-3.01947	16.3937	29.4282	0
0.7540	11.1499	-5.43504	15.7779	28.1946	0
0.7547	12.3887	-6.71831	16.0927	21.7949	0
0.7553	12.6802	-9.43583	10.8926	15.6779	0
0.7560	9.32799	-12.8327	6.62317	12.3367	0
0.7567	7.50612	-11.8514	6.9379	4.70338	0
0.7573	4.80975	-10.6436	4.18737	-5.68004	0
0.7580	-1.31175	-12.1534	-1.31369	-13.3134	0
0.7587	-5.31987	-11.8514	-4.36527	-17.8883	0
0.7593	-5.31987	-8.83194	-7.10211	-20.6383	0
0.7600	-6.48587	-10.0397	-8.9358	-21.8463	0
0.7607	-10.494	-13.7386	-10.4684	-24.9048	0
0.7613	-13.2632	-14.6444	-15.6548	-26.7296	0
0.7620	-13.5547	-13.7386	-19.3084	-25.5216	0
0.7627	-15.0851	-13.7386	-18.3916	-25.5216	0
0.7633	-16.2511	-14.9464	-20.2253	-25.2132	0
0.7640	-14.4292	-15.5503	-19.6232	-19.7131	0
0.7647	-12.0244	-12.4553	-13.2053	-12.6966	0
0.7653	-9.54662	-10.0397	-8.33369	-9.02123	0
0.7660	-5.31987	-12.4553	-4.05053	-5.98845	0
0.7667	-2.84212	-13.7386	1.13579	0.128508	0
0.7673	-1.96762	-12.8327	1.7379	8.07028	0
0.7680	2.915	-13.7386	0.520001	13.8531	0
0.7687	7.50612	-15.8522	6.32211	16.6032	0
0.7693	7.79762	-14.0405	12.7263	20.2528	0
0.7700	8.74499	-11.2475	12.7263	24.545	0
0.7707	11.8057	-10.3417	12.7263	24.8534	0
0.7713	15.158	-10.0397	16.0927	23.6197	0
0.7720	17.5629	-9.43583	17.6116	24.8534	0
0.7727	13.0446	-9.13389	16.6948	25.4445	0
0.7733	5.68424	-8.22805	14.8611	22.6944	0
0.7740	9.32799	-8.52999	11.8095	16.6032	0
0.7747	16.3969	-9.43583	9.07264	9.89508	0
0.7753	13.9191	-9.43583	9.07264	3.77812	0
0.7760	9.32799	-10.3417	9.67475	0.436926	0
0.7767	7.50612	-13.7386	6.02106	-3.54681	0
0.7773	2.6235	-14.9464	2.05263	-10.5633	0
0.7780	-2.55062	-14.9464	0.821054	-17.2714	0
0.7787	-2.84212	-16.4561	-3.74948	-21.5379	0
0.7793	-4.95549	-16.4561	-9.23685	-25.5216	0
0.7800	-10.7855	-15.2483	-10.4684	-30.0965	0
0.7807	-14.1377	-16.1542	-11.0705	-31.6129	0
0.7813	-14.1377	-16.4561	-11.9874	-33.7461	0
0.7820	-14.1377	-15.5503	-11.0705	-35.8793	0
0.7827	-12.6074	-17.3619	-10.4684	-32.2297	0
0.7833	-9.83811	-19.7775	-14.7379	-27.3464	0
0.7840	-8.96362	-17.6639	-17.7895	-24.2879	0
0.7847	-7.14174	-13.7386	-13.8211	-17.2714	0
0.7853	-2.55062	-11.5495	-6.50001	-10.8717	0
0.7860	-1.02025	-11.5495	-1.91579	-9.02123	0
0.7867	-0.0728749	-11.8514	-0.0821054	-4.13794	0
0.7873	5.68424	-9.13389	4.18737	4.70338	0
0.7880	10.2754	-6.41637	8.45685	9.58667	0
0.7887	10.2754	-7.62416	10.2905	14.7784	0
0.7893	13.0446	-7.02026	10.8926	20.8696	0
0.7900	16.6884	-2.41557	10.8926	22.1033	0
0.7907	17.9272	0	10.2905	24.2365	0
0.7913	20.3321	-1.20779	11.2074	27.295	0
0.7920	21.2795	-3.62336	13.6432	24.8534	0
0.7927	19.4576	-4.5292	14.56	21.1781	0
0.7933	19.7491	-2.71752	12.7263	19.3532	0
0.7940	19.4576	-1.20779	9.07264	14.7784	0
0.7947	16.0325	-1.81168	3.87264	8.07028	0
0.7953	14.8665	-0.603893	0.218948	2.57015	0
0.7960	13.0446	1.58522	-1.31369	-4.44636	0
0.7967	5.97574	0.301947	-2.23053	-11.4629	0
0.7973	1.09312	-1.81168	-2.83264	-14.8298	0
0.7980	2.332	-1.81168	-2.83264	-18.7878	0
0.7987	2.332	-1.50973	-2.53158	-24.9048	0
0.7993	-1.31175	-1.81168	-3.44843	-30.996	0
0.8000	-6.19437	-2.71752	-6.80106	-35.8793	0
0.8007	-8.01624	-4.22725	-9.55159	-36.4962	0
0.8013	-7.14174	-3.92531	-9.23685	-34.6713	0
0.8020	-5.90287	-1.50973	-8.33369	-33.7461	0
0.8027	-5.90287	-1.81168	-8.63475	-32.8465	0
0.8033	-5.90287	-5.13309	-9.23685	-31.3045	0
0.8040	-6.19437	-6.71831	-12.9042	-29.1712	0
0.8047	-7.14174	-5.81247	-18.7063	-25.2132	0
0.8053	-7.14174	-3.62336	-19.3084	-19.0962	0
0.8060	-4.3725	-1.20779	-12.9042	-12.6966	0
0.8067	0.218625	-0.301947	-6.50001	-8.12168	0
0.8073	5.68424	0	-4.36527	-2.92997	0
0.8080	11.8057	2.79301	-3.74948	5.0118	0
0.8087	18.5102	5.51053	-1.91579	12.0283	0
0.8093	25.7977	5.20858	1.13579	13.8531	0
0.8100	30.3888	5.20858	2.65474	14.7784	0
0.8107	31.3362	7.02026	3.87264	16.9116	0
0.8113	27.6925	7.62416	8.45685	17.5284	0
0.8120	20.3321	8.22805	13.3421	17.5284	0
0.8127	11.1499	9.51132	13.6432	17.22	0
0.8133	0.218625	7.9261	12.7263	14.7784	0
0.8140	-9.83811	4.60469	13.6432	11.4115	0
0.8147	-16.6155	5.51053	13.6432	6.21977	0
0.8153	-18.1459	6.71831	8.75791	0.128508	0
0.8160	-14.4292	3.69885	4.18737	-2.92997	0
0.8167	-7.14174	0.603893	0.821054	-6.88801	0
0.8173	-2.25912	1.20779	-6.18527	-16.3462	0
0.8180	-4.664	1.88717	-13.52	-23.08	0
0.8187	-11.3685	2.18911	-16.2569	-24.5964	0
0.8193	-15.9596	3.69885	-18.3916	-28.246	0
0.8200	-18.1459	1.58522	-21.7579	-32.5381	0
0.8207	-20.8422	-1.81168	-20.54	-32.8465	0
0.8213	-22.6641	-0.603893	-17.7895	-32.8465	0
0.8220	-23.32	2.18911	-17.7895	-34.6713	0
0.8227	-25.1418	1.20779	-16.8727	-34.6713	0
0.8233	-30.0245	-1.20779	-14.7379	-31.3045	0
0.8240	-32.1378	-0.603893	-15.039	-25.5216	0
0.8247	-28.2026	1.88717	-17.4884	-19.0962	0
0.8253	-27.2552	2.79301	-18.7063	-13.9045	0
0.8260	-30.6075	2.49106	-16.2569	-8.12168	0
0.8267	-27.9111	2.79301	-11.9874	-0.796747	0
0.8273	-17.49	3.09495	-7.41685	6.21977	0
0.8280	-12.0244	4.30274	-3.74948	11.7199	0
0.8287	-11.3685	6.11442	-2.53158	15.6779	0
0.8293	-6.85024	6.41637	-1.31369	20.2528	0
0.8300	-1.60325	7.9261	2.65474	25.7529	0
0.8307	1.38462	12.8327	6.32211	29.1198	0
0.8313	5.39274	13.7386	8.1558	29.4282	0
0.8320	7.50612	10.4172	11.8095	29.4282	0
0.8327	8.45349	10.1152	13.0411	27.8861	0
0.8333	10.8584	11.323	8.1558	24.8534	0
0.8340	10.2754	11.323	6.62317	20.5612	0
0.8347	4.80975	11.6249	9.07264	15.0868	0
0.8353	2.332	9.51132	5.10422	9.27825	0
0.8360	1.38462	7.32221	-1.91579	5.0118	0
0.8367	-1.31175	7.9261	-4.05053	-0.796747	0
0.8373	-2.25912	6.41637	-6.80106	-7.19643	0
0.8380	-2.55062	3.3969	-11.9874	-12.3881	0
0.8387	-5.90287	3.69885	-12.9042	-17.5798	0
0.8393	-8.96362	3.09495	-12.9042	-22.7715	0
0.8400	-11.3685	-0.603893	-12.9042	-24.2879	0
0.8407	-15.3766	-1.50973	-13.2053	-26.4212	0
0.8413	-18.4374	-0.603893	-12.9042	-28.8628	0
0.8420	-19.3119	0	-11.9874	-27.3464	0
0.8427	-23.32	1.58522	-12.9042	-25.5216	0
0.8433	-27.2552	1.88717	-17.1737	-25.2132	0
0.8440	-25.4333	2.79301	-20.54	-20.3299	0
0.8447	-19.9677	5.51053	-20.54	-12.0797	0
0.8453	-15.3766	6.11442	-19.3084	-5.98845	0
0.8460	-10.7855	3.69885	-14.4369	-1.6963	0
0.8467	-6.48587	3.3969	-8.01896	3.46971	0
0.8473	-3.7895	4.30274	-8.33369	9.89508	0
0.8480	1.09312	4.60469	-11.3853	15.6779	0
0.8487	9.03649	6.41637	-10.4684	20.2528	0
0.8493	13.9191	9.20938	-7.7179	24.2365	0
0.8500	14.8665	10.1152	-1.91579	26.9866	0
0.8507	17.9272	8.52999	5.10422	27.8861	0
0.8513	23.6844	6.71831	5.40527	30.3278	0
0.8520	24.6317	5.20858	4.48843	31.253	0
0.8527	21.571	3.69885	8.1558	27.295	0
0.8533	21.2795	3.3969	10.5916	24.8534	0
0.8540	22.154	6.71831	9.07264	24.2365	0
0.8547	21.2795	10.1152	7.84106	16.9116	0
0.8553	19.0932	8.52999	4.48843	7.45344	0
0.8560	13.9191	5.51053	0.821054	4.39496	0
0.8567	9.32799	4.30274	-1.61474	1.02806	0
0.8573	7.21462	1.88717	-6.50001	-7.19643	0
0.8580	2.915	0	-11.9874	-13.6218	0
0.8587	-3.13362	0	-15.9558	-18.1967	0
0.8593	-8.01624	-1.20779	-21.4569	-23.3627	0
0.8600	-11.077	-2.71752	-23.5916	-26.4212	0
0.8607	-12.6074	-0.301947	-19.3084	-27.3464	0
0.8613	-12.8989	0.301947	-16.5716	-27.9633	0
0.8620	-15.3766	-3.32141	-16.5716	-27.3464	0
0.8627	-15.3766	-5.81247	-15.6548	-25.5216	0
0.8633	-11.7329	-6.11442	-15.34	-22.7715	0
0.8640	-13.8462	-7.9261	-13.2053	-18.4794	0
0.8647	-17.1985	-8.52999	-10.1537	-14.2129	0
0.8653	-13.8462	-3.92531	-9.85264	-9.63807	0
0.8660	-10.494	0.301947	-9.55159	-2.62155	0
0.8667	-9.54662	0	-6.18527	3.77812	0
0.8673	-3.7895	0	-3.74948	8.96983	0
0.8680	2.0405	2.79301	-2.83264	15.0868	0
0.8687	3.86237	4.60469	-0.0821054	21.7949	0
0.8693	8.45349	3.69885	2.65474	25.4445	0
0.8700	14.575	3.69885	2.96948	28.503	0
0.8707	14.2106	4.00079	5.40527	31.8699	0
0.8713	13.0446	3.69885	10.5916	31.8699	0
0.8720	13.9191	5.51053	14.56	30.0194	0
0.8727	13.0446	8.22805	16.9958	28.8114	0
0.8733	13.0446	7.9261	17.6116	26.0613	0
0.8740	13.0446	6.41637	17.3105	22.1033	0
0.8747	9.32799	6.71831	17.9127	18.7364	0
0.8753	6.63162	4.90663	16.9958	13.2363	0
0.8760	5.97574	-0.90584	14.259	7.14502	0
0.8767	1.38462	-3.01947	14.8611	3.18699	0
0.8773	-2.25912	0	15.4769	-4.44636	0
0.8780	-1.60325	1.88717	8.1558	-14.5214	0
0.8787	-3.13362	0.603893	-0.0821054	-19.0962	0
0.8793	-4.081	-1.50973	-1.61474	-19.7131	0
0.8800	2.915	-3.62336	-2.83264	-22.4631	0
0.8807	9.03649	-3.62336	-6.50001	-25.5216	0
0.8813	8.45349	-0.301947	-9.55159	-27.038	0
0.8820	9.69236	0.603893	-14.4369	-26.7296	0
0.8827	13.6276	-0.90584	-18.3916	-24.9048	0
0.8833	11.1499	-0.90584	-18.7063	-23.6711	0
0.8840	3.86237	-0.301947	-17.1737	-21.8463	0
0.8847	-3.498	0.301947	-12.6032	-16.3462	0
0.8853	-10.7855	1.88717	-5.58317	-9.63807	0
0.8860	-19.9677	2.18911	-1.91579	-4.44636	0
0.8867	-27.9111	1.58522	2.35369	0.436926	0
0.8873	-32.7937	1.88717	6.32211	7.45344	0
0.8880	-32.7937	1.20779	5.70632	13.2363	0
0.8887	-25.4333	1.20779	5.70632	16.6032	0
0.8893	-13.5547	4.00079	9.07264	21.4865	0
0.8900	-6.19437	5.51053	8.1558	25.7529	0
0.8907	-1.96762	5.51053	7.23896	25.1361	0
0.8913	2.6235	7.9261	12.7263	23.9281	0
0.8920	4.44537	9.51132	17.9127	25.1361	0
0.8927	4.15387	6.71831	17.9127	24.545	0
0.8933	6.63162	5.51053	15.4769	20.8696	0
0.8940	10.8584	6.41637	12.7263	16.6032	0
0.8947	11.5142	6.11442	11.8095	11.4115	0
0.8953	7.50612	3.69885	13.6432	7.45344	0
0.8960	3.57087	2.49106	13.6432	3.77812	0
0.8967	2.0405	1.88717	10.2905	-2.00472	0
0.8973	1.09312	0.301947	4.78948	-8.12168	0
0.8980	0.801624	0	-0.396843	-13.6218	0
0.8987	-0.0728749	0.90584	-1.61474	-19.4046	0
0.8993	-6.48587	-0.301947	-2.23053	-23.3627	0
0.9000	-14.4292	-3.92531	-9.23685	-25.5216	0
0.9007	-15.3766	-6.11442	-15.9558	-29.7881	0
0.9013	-15.0851	-5.13309	-15.6548	-31.9213	0
0.9020	-19.3119	-5.43504	-13.2053	-29.7881	0
0.9027	-21.7896	-6.41637	-13.52	-30.4049	0
0.9033	-19.0204	-4.22725	-15.039	-29.1712	0
0.9040	-16.2511	-1.81168	-15.6548	-22.4631	0
0.9047	-14.1377	-2.41557	-12.9042	-17.2714	0
0.9053	-10.494	-3.62336	-9.23685	-13.3134	0
0.9060	-6.85024	-2.71752	-7.41685	-5.98845	0
0.9067	-4.95549	-0.90584	-3.13369	-0.796747	0
0.9073	-3.498	0.90584	4.18737	4.39496	0
0.9080	0.510125	1.58522	9.07264	14.1615	0
0.9087	4.80975	2.49106	11.2074	23.6197	0
0.9093	6.92312	5.20858	14.259	27.8861	0
0.9100	9.32799	7.32221	18.5284	28.503	0
0.9107	12.3887	7.02026	21.279	26.9866	0
0.9113	13.0446	6.11442	19.4453	28.503	0
0.9120	12.0972	4.60469	14.8611	30.9446	0
0.9127	13.9191	3.69885	14.259	28.503	0
0.9133	13.6276	4.90663	15.7779	25.7529	0
0.9140	8.45349	4.90663	13.0411	26.3698	0
0.9147	2.915	2.49106	9.98949	20.2528	0
0.9153	-0.728749	1.88717	11.2074	11.1031	0
0.9160	-2.55062	3.69885	11.2074	6.8366	0
0.9167	-3.498	3.3969	8.45685	1.6449	0
0.9173	-4.95549	2.49106	6.62317	-5.37162	0
0.9180	-8.01624	1.58522	4.48843	-8.73852	0
0.9187	-10.2025	-0.603893	0.821054	-13.6218	0
0.9193	-12.0244	-1.81168	-1.61474	-21.8463	0
0.9200	-15.3766	-1.81168	-5.58317	-23.08	0
0.9207	-18.1459	-1.81168	-11.0705	-20.0215	0
0.9213	-18.4374	-2.71752	-11.9874	-20.6383	0
0.9220	-19.0204	-1.50973	-7.41685	-22.7715	0
0.9227	-19.0204	0.603893	-4.66632	-21.8463	0
0.9233	-17.1985	-0.301947	-6.50001	-18.1967	0
0.9240	-14.4292	-3.32141	-8.33369	-13.6218	0
0.9247	-12.3159	-3.62336	-7.41685	-11.1802	0
0.9253	-10.7855	-2.41557	-4.66632	-8.12168	0
0.9260	-8.96362	-1.50973	-2.83264	-2.62155	0
0.9267	-7.14174	0.603893	-0.396843	2.87857	0
0.9273	-4.3725	0.603893	4.18737	9.89508	0
0.9280	0.510125	-2.11363	7.23896	17.8112	0
0.9287	4.80975	-0.603893	8.45685	21.1781	0
0.9293	5.97574	3.09495	13.0411	22.1033	0
0.9300	8.16199	2.79301	17.6116	26.6782	0
0.9307	12.6802	3.09495	17.9127	29.4282	0
0.9313	14.8665	4.60469	19.1442	30.3278	0
0.9320	14.2106	2.79301	22.7979	32.1783	0
0.9327	13.9191	1.88717	22.1958	31.8699	0
0.9333	12.0972	3.3969	17.3105	28.1946	0
0.9340	7.50612	2.79301	14.259	25.1361	0
0.9347	5.68424	2.18911	13.9442	22.6944	0
0.9353	6.26724	2.79301	10.8926	19.3532	0
0.9360	5.68424	-0.90584	6.32211	13.8531	0
0.9367	1.749	-4.5292	4.48843	4.39496	0
0.9373	-4.3725	-2.71752	3.87264	-4.44636	0
0.9380	-8.01624	-0.90584	2.65474	-9.02123	0
0.9387	-8.01624	-3.62336	-0.0821054	-16.0634	0
0.9393	-10.494	-4.5292	-6.50001	-22.7715	0
0.9400	-16.2511	-3.01947	-12.6032	-22.1547	0
0.9407	-19.9677	-3.62336	-15.039	-20.0215	0
0.9413	-20.5507	-4.5292	-15.6548	-24.2879	0
0.9420	-18.4374	-4.5292	-13.8211	-27.038	0
0.9427	-15.3766	-4.5292	-10.1537	-25.2132	0
0.9433	-15.6681	-4.5292	-11.9874	-23.6711	0
0.9440	-17.7815	-4.83115	-13.8211	-20.6383	0
0.9447	-15.6681	-5.13309	-6.50001	-14.5214	0
0.9453	-10.7855	-3.62336	0.821054	-9.02123	0
0.9460	-9.25512	-0.603893	0.218948	-2.31314	0
0.9467	-8.67212	1.20779	3.27053	6.52819	0
0.9473	-3.498	-0.301947	9.98949	12.9536	0
0.9480	2.0405	-2.71752	11.5084	16.6032	0
0.9487	2.0405	-1.50973	11.2074	21.4865	0
0.9493	2.0405	3.09495	13.9442	27.295	0
0.9500	5.10124	4.90663	16.3937	30.0194	0
0.9507	7.50612	4.30274	17.9127	29.7367	0
0.9513	8.16199	4.60469	18.2274	30.3278	0
0.9520	9.69236	3.69885	17.3105	31.8699	0
0.9527	10.8584	2.79301	17.6116	31.8699	0
0.9533	10.5669	5.51053	17.9127	30.0194	0
0.9540	9.32799	7.32221	14.56	26.6782	0
0.9547	7.21462	4.60469	10.8926	20.8696	0
0.9553	4.80975	1.20779	10.8926	13.8531	0
0.9560	2.915	1.58522	11.8095	7.45344	0
0.9567	0.218625	2.79301	9.07264	2.26173	0
0.9573	-2.55062	2.49106	5.10422	-3.54681	0
0.9580	-6.19437	0	3.57158	-10.5633	0
0.9587	-11.077	-2.71752	1.13579	-16.963	0
0.9593	-12.6074	-4.22725	-3.13369	-21.8463	0
0.9600	-12.8989	-6.71831	-5.88422	-24.5964	0
0.9607	-17.49	-8.22805	-7.41685	-26.1127	0
0.9613	-20.2592	-6.41637	-9.23685	-27.038	0
0.9620	-17.7815	-4.83115	-8.33369	-26.4212	0
0.9627	-16.6155	-5.43504	-6.50001	-23.08	0
0.9633	-18.1459	-6.41637	-6.50001	-20.6383	0
0.9640	-17.1985	-6.71831	-5.88422	-19.4046	0
0.9647	-14.7207	-4.5292	-3.44843	-13.9045	0
0.9653	-12.0244	-2.11363	-1.61474	-5.98845	0
0.9660	-10.7855	-2.71752	0.821054	-1.6963	0
0.9667	-10.7855	-2.71752	2.35369	0.745344	0
0.9673	-6.19437	-0.603893	0.821054	7.45344	0
0.9680	1.749	0.90584	0.821054	16.6032	0
0.9687	4.15387	1.58522	6.32211	23.0029	0
0.9693	3.86237	2.18911	10.8926	25.4445	0
0.9700	6.63162	3.09495	10.8926	27.5777	0
0.9707	10.2754	6.41637	9.67475	31.253	0
0.9713	13.6276	7.32221	10.2905	32.1783	0
0.9720	16.3969	2.49106	11.8095	29.1198	0
0.9727	15.4495	1.58522	12.7263	24.8534	0
0.9733	11.5142	6.11442	10.8926	23.6197	0
0.9740	7.50612	6.41637	8.1558	21.1781	0
0.9747	5.68424	4.60469	7.84106	14.47	0
0.9753	6.26724	5.51053	7.84106	5.62863	0
0.9760	4.80975	5.81247	4.48843	0.128508	0
0.9767	-0.728749	3.69885	2.96948	-2.92997	0
0.9773	-4.3725	1.58522	2.65474	-7.19643	0
0.9780	-5.31987	-0.301947	-0.0821054	-14.5214	0
0.9787	-7.72474	0	-1.61474	-22.4631	0
0.9793	-11.7329	0.90584	-2.83264	-26.7296	0
0.9800	-13.5547	0	-5.58317	-27.3464	0
0.9807	-13.5547	-2.41557	-7.10211	-28.246	0
0.9813	-13.5547	-4.5292	-5.58317	-30.0965	0
0.9820	-15.3766	-4.5292	-4.36527	-30.6876	0
0.9827	-16.2511	-1.50973	-2.53158	-29.1712	0
0.9833	-12.0244	-0.90584	-2.23053	-28.5544	0
0.9840	-8.01624	-4.5292	-4.66632	-26.1127	0
0.9847	-9.25512	-5.43504	-2.83264	-18.1967	0
0.9853	-9.54662	-1.81168	1.43684	-11.7713	0
0.9860	-6.19437	1.88717	-0.0821054	-10.8717	0
0.9867	-4.3725	3.69885	-2.53158	-5.37162	0
0.9873	-3.498	4.60469	-1.31369	4.39496	0
0.9880	1.38462	6.11442	-0.0821054	10.5119	0
0.9887	5.68424	7.62416	1.7379	14.7784	0
0.9893	6.63162	7.62416	8.1558	19.9701	0
0.9900	10.2754	8.22805	13.6432	23.0029	0
0.9907	15.741	10.1152	14.56	25.1361	0
0.9913	16.9799	11.0211	13.6432	27.295	0
0.9920	16.3969	11.0211	14.56	25.7529	0
0.9927	16.6884	12.8327	14.56	22.1033	0
0.9933	16.6884	14.0405	10.8926	21.4865	0
0.9940	14.2106	11.9269	11.8095	20.2528	0
0.9947	11.1499	9.51132	14.8611	15.6779	0
0.9953	8.16199	8.22805	9.98949	8.66141	0
0.9960	4.44537	5.51053	1.43684	1.95332	0
0.9967	2.0405	4.30274	-0.0821054	-4.44636	0
0.9973	0.801624	5.51053	-0.697896	-11.1802	0
0.9980	-2.55062	4.60469	-6.50001	-16.6546	0
0.9987	-6.19437	1.58522	-8.9358	-21.8463	0
0.9993	-8.67212	0	-8.63475	-26.7296	0
1.0000	-11.7329	0.90584	-12.6032	-30.0965	0
1.0007	-15.6681	0.90584	-15.6548	-30.996	0
1.0013	-15.9596	-0.301947	-15.039	-32.8465	0
1.0020	-12.6074	0.301947	-15.6548	-33.7461	0
1.0027	-11.3685	1.88717	-17.4884	-31.6129	0
1.0033	-14.1377	1.88717	-16.5716	-29.1712	0
1.0040	-14.4292	3.09495	-15.9558	-26.1127	0
1.0047	-9.54662	4.90663	-14.7379	-18.1967	0
1.0053	-6.19437	3.69885	-11.0705	-11.4629	0
1.0060	-6.19437	3.69885	-6.50001	-8.4301	0
1.0067	-1.96762	5.51053	-5.28211	-2.62155	0
1.0073	4.44537	3.69885	-4.66632	6.8366	0
1.0080	5.68424	1.88717	-2.83264	13.8531	0
1.0087	5.68424	4.90663	0.520001	16.2948	0
1.0093	10.2754	7.02026	4.18737	16.9116	0
1.0100	14.575	7.62416	7.23896	18.7364	0
1.0107	14.2106	10.1152	7.54001	22.4117	0
1.0113	13.0446	10.1152	7.23896	24.8534	0
1.0120	12.3887	8.90743	9.07264	23.9281	0
1.0127	12.3887	11.0211	10.2905	24.2365	0
1.0133	13.0446	12.5308	8.75791	24.8534	0
1.0140	12.6802	11.0211	8.1558	21.1781	0
1.0147	10.5669	9.20938	7.84106	12.9536	0
1.0153	7.21462	8.52999	5.10422	4.70338	0
1.0160	4.15387	9.51132	3.87264	-0.796747	0
1.0167	1.09312	9.81327	2.65474	-4.13794	0
1.0173	-1.02025	7.32221	-2.23053	-9.32965	0
1.0180	-4.3725	6.11442	-5.28211	-17.5798	0
1.0187	-9.83811	7.32221	-4.66632	-23.6711	0
1.0193	-14.4292	6.41637	-9.23685	-27.6548	0
1.0200	-14.1377	3.69885	-15.34	-31.3045	0
1.0207	-12.3159	1.88717	-15.6548	-32.8465	0
1.0213	-13.2632	0.90584	-16.2569	-34.0545	0
1.0220	-13.8462	3.3969	-18.0905	-37.113	0
1.0227	-13.2632	7.02026	-16.2569	-36.4962	0
1.0233	-13.8462	6.41637	-14.7379	-30.4049	0
1.0240	-13.5547	4.00079	-17.1737	-24.5964	0
1.0247	-8.67212	4.60469	-17.4884	-20.3299	0
1.0253	-2.84212	5.51053	-13.8211	-14.5214	0
1.0260	-3.498	5.81247	-10.1537	-9.32965	0
1.0267	-5.31987	8.22805	-6.80106	-3.85523	0
1.0273	-1.31175	11.9269	-3.74948	3.18699	0
1.0280	4.80975	12.2288	-0.998949	8.35299	0
1.0287	7.79762	9.51132	2.65474	11.4115	0
1.0293	10.2754	11.0211	5.40527	16.6032	0
1.0300	12.6802	16.2296	8.1558	21.1781	0
1.0307	13.9191	15.9277	12.1242	23.0029	0
1.0313	15.741	11.9269	14.56	24.545	0
1.0320	18.2187	11.6249	13.3421	24.8534	0
1.0327	16.6884	12.8327	11.5084	21.1781	0
1.0333	13.0446	13.1347	11.8095	17.22	0
1.0340	12.3887	14.6444	11.2074	15.0868	0
1.0347	12.3887	16.5316	7.23896	11.7199	0
1.0353	10.5669	16.5316	0.520001	5.62863	0
1.0360	7.79762	14.9464	-3.44843	-1.6963	0
1.0367	5.39274	10.4172	-3.74948	-8.12168	0
1.0373	2.915	7.02026	-5.88422	-13.6218	0
1.0380	2.332	8.22805	-10.7695	-21.2295	0
1.0387	2.6235	6.71831	-15.9558	-29.1712	0
1.0393	0.801624	3.09495	-20.2253	-32.8465	0
1.0400	-3.13362	3.69885	-22.059	-32.2297	0
1.0407	-5.31987	4.30274	-22.9758	-33.1293	0
1.0413	-6.19437	0.603893	-24.8095	-36.1877	0
1.0420	-6.19437	-0.301947	-22.9758	-37.7298	0
1.0427	-4.664	0.603893	-17.4884	-36.1877	0
1.0433	-3.498	-1.20779	-13.8211	-33.7461	0
1.0440	-5.90287	-2.71752	-14.4369	-31.6129	0
1.0447	-8.96362	-2.71752	-16.5716	-26.4212	0
1.0453	-6.19437	-3.01947	-17.4884	-19.4046	0
1.0460	-1.96762	-1.81168	-13.8211	-13.9045	0
1.0467	-1.31175	-0.603893	-8.9358	-8.12168	0
1.0473	1.09312	-1.81168	-8.01896	-0.796747	0
1.0480	6.92312	-0.90584	-7.7179	4.08654	0
1.0487	8.45349	2.79301	-4.66632	8.07028	0
1.0493	7.21462	1.88717	-2.53158	12.6451	0
1.0500	11.1499	0.90584	-0.697896	16.6032	0
1.0507	17.2714	4.60469	3.57158	20.5612	0
1.0513	19.0932	4.60469	5.10422	22.6944	0
1.0520	19.0932	2.79301	-0.396843	21.1781	0
1.0527	20.3321	6.41637	-3.74948	21.1781	0
1.0533	19.7491	7.02026	-0.998949	22.6944	0
1.0540	15.741	2.49106	1.13579	19.3532	0
1.0547	13.9191	2.79301	0.821054	13.2363	0
1.0553	14.575	3.69885	0.520001	8.66141	0
1.0560	11.1499	0	-4.05053	1.95332	0
1.0567	5.10124	-2.11363	-8.33369	-5.37162	0
1.0573	2.332	-2.41557	-6.80106	-10.8717	0
1.0580	-1.02025	-3.32141	-9.85264	-17.5798	0
1.0587	-7.72474	-1.81168	-19.3084	-23.6711	0
1.0593	-12.0244	-2.71752	-23.8927	-24.5964	0
1.0600	-13.5547	-7.62416	-26.6432	-26.4212	0
1.0607	-15.9596	-6.11442	-32.1306	-29.1712	0
1.0613	-15.9596	-2.71752	-31.2137	-28.5544	0
1.0620	-12.8989	-4.83115	-25.1106	-27.6548	0
1.0627	-10.2025	-6.11442	-25.1106	-28.5544	0
1.0633	-7.72474	-4.5292	-26.9442	-25.8043	0
1.0640	-5.61137	-5.13309	-23.2769	-20.0215	0
1.0647	-3.7895	-5.43504	-18.0905	-13.6218	0
1.0653	0.510125	-5.81247	-14.7379	-5.68004	0
1.0660	5.68424	-5.13309	-13.2053	-0.179911	0
1.0667	7.79762	-1.81168	-12.9042	3.77812	0
1.0673	8.74499	-0.90584	-10.1537	12.0283	0
1.0680	11.1499	-3.92531	-5.58317	20.2528	0
1.0687	12.6802	-2.41557	-1.61474	23.3113	0
1.0693	12.6802	1.58522	0.520001	25.7529	0
1.0700	14.8665	2.79301	0.218948	28.503	0
1.0707	19.4576	3.3969	1.7379	30.6362	0
1.0713	23.1014	3.09495	5.40527	33.6947	0
1.0720	23.1014	0.90584	6.32211	33.6947	0
1.0727	20.6236	2.49106	3.57158	28.8114	0
1.0733	20.3321	5.81247	0.520001	27.5777	0
1.0740	22.4455	6.41637	-0.998949	27.5777	0
1.0747	21.8625	6.41637	-2.83264	19.9701	0
1.0753	17.2714	5.51053	-8.9358	10.5119	0
1.0760	13.3361	2.79301	-15.34	5.62863	0
1.0767	9.69236	1.58522	-15.34	0.128508	0
1.0773	4.80975	0.90584	-13.52	-7.19643	0
1.0780	1.09312	-1.81168	-16.2569	-14.5214	0
1.0787	-2.55062	-2.71752	-17.4884	-20.0215	0
1.0793	-6.19437	-3.32141	-14.7379	-23.9795	0
1.0800	-8.01624	-7.32221	-14.4369	-28.246	0
1.0807	-9.83811	-8.22805	-12.9042	-32.5381	0
1.0813	-13.2632	-5.81247	-9.55159	-33.7461	0
1.0820	-14.4292	-7.02026	-9.85264	-31.9213	0
1.0827	-14.4292	-8.52999	-10.1537	-31.3045	0
1.0833	-12.8989	-5.43504	-7.7179	-32.5381	0
1.0840	-8.01624	-3.62336	-8.01896	-28.8628	0
1.0847	-3.13362	-3.62336	-8.9358	-17.8883	0
1.0853	-1.31175	-0.90584	-6.50001	-9.02123	0
1.0860	0.218625	0.301947	-5.58317	-7.81326	0
1.0867	2.915	-0.90584	-4.05053	-5.68004	0
1.0873	5.10124	0.90584	1.43684	1.6449	0
1.0880	8.16199	5.20858	5.40527	7.45344	0
1.0887	12.3887	6.41637	6.02106	11.1031	0
1.0893	15.741	6.11442	9.67475	17.8112	0
1.0900	17.9272	6.41637	15.1758	21.1781	0
1.0907	19.7491	7.32221	16.3937	19.3532	0
1.0913	23.1014	8.22805	15.4769	20.5612	0
1.0920	25.5062	6.41637	14.259	22.6944	0
1.0927	24.9232	4.90663	13.6432	19.3532	0
1.0933	23.6844	5.81247	13.6432	15.6779	0
1.0940	22.8099	6.41637	13.3421	13.8531	0
1.0947	18.5102	6.11442	10.2905	7.14502	0
1.0953	13.0446	7.32221	8.1558	-1.6963	0
1.0960	10.8584	7.32221	9.3737	-5.68004	0
1.0967	9.32799	4.30274	9.07264	-8.4301	0
1.0973	5.10124	1.58522	4.48843	-15.755	0
1.0980	2.0405	1.88717	2.96948	-24.2879	0
1.0987	-0.43725	0.603893	3.87264	-28.5544	0
1.0993	-4.664	-2.11363	-0.396843	-30.996	0
1.1000	-8.67212	-1.50973	-6.50001	-32.8465	0
1.1007	-8.96362	1.20779	-8.01896	-33.7461	0
1.1013	-7.72474	0	-8.9358	-37.113	0
1.1020	-8.67212	-2.41557	-10.4684	-39.5546	0
1.1027	-10.7855	-0.603893	-8.33369	-36.4962	0
1.1033	-9.83811	-0.603893	-4.36527	-31.9213	0
1.1040	-8.67212	-5.43504	-1.91579	-30.0965	0
1.1047	-9.25512	-7.32221	-0.998949	-25.5216	0
1.1053	-8.67212	-4.83115	-0.998949	-18.7878	0
1.1060	-7.43324	-3.92531	-0.0821054	-16.0634	0
1.1067	-9.54662	-4.22725	4.48843	-11.1802	0
1.1073	-10.2025	-2.71752	7.23896	-1.10517	0
1.1080	-6.19437	-0.90584	8.1558	4.70338	0
1.1087	-3.7895	-0.603893	13.6432	9.27825	0
1.1093	-1.96762	-1.20779	18.2274	16.2948	0
1.1100	3.86237	-0.603893	15.4769	17.5284	0
1.1107	10.8584	0.90584	13.9442	16.6032	0
1.1113	16.6884	-0.603893	18.2274	21.1781	0
1.1120	21.2795	-2.71752	19.4453	22.4117	0
1.1127	23.1014	-1.50973	18.2274	18.7364	0
1.1133	27.0366	-0.90584	21.8811	19.3532	0
1.1140	34.1055	-2.11363	25.5485	17.5284	0
1.1147	35.2715	0	20.9642	10.7946	0
1.1153	32.2107	0	15.1758	6.52819	0
1.1160	30.0973	-5.13309	12.1242	1.95332	0
1.1167	22.154	-5.81247	8.75791	-6.57959	0
1.1173	9.32799	-3.62336	6.62317	-13.6218	0
1.1180	-1.31175	-5.81247	5.40527	-19.0962	0
1.1187	-14.1377	-7.32221	0.218948	-26.1127	0
1.1193	-27.9111	-5.43504	-5.28211	-29.7881	0
1.1200	-35.1986	-8.22805	-5.28211	-30.6876	0
1.1207	-39.7897	-10.6436	-6.50001	-32.2297	0
1.1213	-44.3808	-10.0397	-9.85264	-32.8465	0
1.1220	-39.7897	-11.5495	-10.1537	-31.9213	0
1.1227	-29.3686	-14.3425	-9.85264	-30.6876	0
1.1233	-24.8503	-12.1534	-10.1537	-27.9633	0
1.1240	-22.3726	-9.13389	-8.9358	-24.5964	0
1.1247	-17.7815	-10.0397	-6.50001	-19.0962	0
1.1253	-15.9596	-11.2475	-3.74948	-13.6218	0
1.1260	-14.4292	-10.9456	-1.31369	-10.5633	0
1.1267	-10.2025	-11.2475	0.218948	-5.0632	0
1.1273	-6.19437	-13.4366	1.13579	5.62863	0
1.1280	-2.55062	-16.4561	0.821054	11.7199	0
1.1287	1.749	-15.8522	0.821054	13.2363	0
1.1293	3.57087	-12.4553	1.7379	19.9701	0
1.1300	5.97574	-9.13389	-0.998949	26.6782	0
1.1307	11.5142	-7.32221	-3.74948	25.7529	0
1.1313	13.0446	-7.32221	2.96948	24.545	0
1.1320	11.1499	-10.0397	11.2074	26.0613	0
1.1327	12.3887	-11.2475	12.7263	26.6782	0
1.1333	12.0972	-10.3417	13.0411	25.1361	0
1.1340	8.16199	-11.8514	14.56	20.8696	0
1.1347	5.68424	-13.7386	12.7263	14.1615	0
1.1353	5.68424	-13.7386	9.98949	9.58667	0
1.1360	4.80975	-14.0405	7.84106	5.91135	0
1.1367	2.6235	-14.9464	6.32211	0.436926	0
1.1373	0.510125	-15.5503	2.65474	-4.13794	0
1.1380	-0.43725	-17.9658	-1.91579	-8.12168	0
1.1387	-0.728749	-20.4569	-4.66632	-14.2129	0
1.1393	-4.95549	-22.2686	-7.41685	-18.7878	0
1.1400	-11.7329	-24.6841	-11.9874	-20.3299	0
1.1407	-15.3766	-24.9861	-13.8211	-20.921	0
1.1413	-15.0851	-22.8725	-13.8211	-20.6383	0
1.1420	-16.2511	-24.3822	-15.34	-20.3299	0
1.1427	-18.4374	-27.4772	-16.2569	-20.3299	0
1.1433	-15.9596	-26.1939	-15.6548	-19.4046	0
1.1440	-11.077	-23.1744	-15.34	-15.4466	0
1.1447	-8.38062	-22.8725	-11.0705	-7.50484	0
1.1453	-5.31987	-21.9666	-3.44843	1.6449	0
1.1460	-2.25912	-20.1549	-0.396843	4.70338	0
1.1467	-2.84212	-20.1549	-1.31369	7.45344	0
1.1473	-0.728749	-20.1549	0.821054	15.6779	0
1.1480	7.79762	-17.9658	4.78948	23.3113	0
1.1487	13.0446	-15.5503	7.23896	27.5777	0
1.1493	11.8057	-14.6444	9.07264	31.5615	0
1.1500	12.3887	-13.7386	13.6432	34.3115	0
1.1507	16.3969	-13.7386	17.6116	35.8279	0
1.1513	19.7491	-15.2483	15.7779	39.5032	0
1.1520	21.2795	-15.8522	12.4253	41.328	0
1.1527	20.0406	-14.9464	12.4253	38.2696	0
1.1533	18.2187	-13.7386	11.5084	34.9027	0
1.1540	18.2187	-12.8327	6.9379	33.0779	0
1.1547	15.4495	-12.8327	3.87264	28.1946	0
1.1553	9.32799	-12.8327	4.78948	22.1033	0
1.1560	8.16199	-13.4366	5.10422	17.8112	0
1.1567	9.32799	-15.8522	1.7379	13.5447	0
1.1573	5.68424	-18.5697	-1.91579	7.14502	0
1.1580	0.801624	-17.9658	-2.83264	0.128508	0
1.1587	-0.728749	-17.6639	-4.66632	-4.44636	0
1.1593	-2.55062	-20.4569	-8.63475	-8.12168	0
1.1600	-5.90287	-20.7588	-8.63475	-11.4629	0
1.1607	-6.85024	-16.758	-5.58317	-13.6218	0
1.1613	-6.85024	-16.4561	-6.80106	-15.1382	0
1.1620	-8.01624	-19.1736	-8.9358	-16.0634	0
1.1627	-7.43324	-19.1736	-8.33369	-12.6966	0
1.1633	-5.31987	-17.6639	-10.4684	-9.02123	0
1.1640	-5.61137	-19.7775	-13.52	-9.63807	0
1.1647	-5.31987	-19.7775	-11.6863	-6.29687	0
1.1653	-1.31175	-14.3425	-8.01896	2.87857	0
1.1660	2.6235	-10.9456	-7.10211	8.07028	0
1.1667	3.86237	-11.2475	-4.66632	9.27825	0
1.1673	4.44537	-9.73778	-0.998949	13.8531	0
1.1680	2.332	-7.32221	2.05263	21.7949	0
1.1687	1.38462	-5.13309	6.32211	27.8861	0
1.1693	6.63162	-2.71752	9.07264	30.6362	0
1.1700	9.32799	-3.62336	7.23896	33.0779	0
1.1707	6.63162	-7.32221	5.70632	36.1363	0
1.1713	7.50612	-6.41637	4.48843	36.7532	0
1.1720	11.8057	-3.92531	1.43684	32.7694	0
1.1727	8.16199	-3.62336	-1.61474	30.0194	0
1.1733	4.44537	-5.43504	-2.53158	30.3278	0
1.1740	9.03649	-7.02026	-2.23053	28.8114	0
1.1747	10.2754	-4.83115	-0.0821054	23.0029	0
1.1753	5.68424	-2.71752	2.65474	16.6032	0
1.1760	2.915	-6.41637	1.7379	11.4115	0
1.1767	-0.728749	-10.0397	-0.998949	5.0118	0
1.1773	-8.67212	-7.32221	-3.13369	-4.44636	0
1.1780	-11.7329	-5.13309	-5.28211	-12.3881	0
1.1787	-13.5547	-7.02026	-8.33369	-16.0634	0
1.1793	-20.8422	-7.32221	-13.52	-18.7878	0
1.1800	-24.1945	-5.81247	-19.3084	-21.8463	0
1.1807	-20.8422	-5.81247	-18.3916	-25.5216	0
1.1813	-20.2592	-5.81247	-16.2569	-30.6876	0
1.1820	-21.4981	-4.83115	-18.3916	-32.8465	0
1.1827	-20.8422	-4.83115	-19.6232	-27.6548	0
1.1833	-20.5507	-5.81247	-17.4884	-22.7715	0
1.1840	-16.907	-5.43504	-17.4884	-20.0215	0
1.1847	-9.83811	-4.5292	-17.1737	-13.6218	0
1.1853	-5.90287	-5.13309	-11.0705	-8.12168	0
1.1860	-3.7895	-3.62336	-6.50001	-5.37162	0
1.1867	0.218625	0	-4.36527	1.02806	0
1.1873	4.80975	1.20779	-0.697896	11.1031	0
1.1880	9.32799	-0.603893	2.35369	16.2948	0
1.1887	13.0446	0.301947	4.18737	19.0448	0
1.1893	13.3361	3.3969	9.3737	23.9281	0
1.1900	14.2106	4.90663	14.56	26.6782	0
1.1907	18.5102	6.11442	15.7779	26.6782	0
1.1913	19.7491	9.20938	16.6948	24.8534	0
1.1920	15.4495	12.2288	16.3937	23.0029	0
1.1927	12.0972	12.8327	12.7263	23.9281	0
1.1933	11.5142	11.0211	12.1242	23.0029	0
1.1940	11.1499	10.1152	12.7263	16.6032	0
1.1947	11.1499	9.20938	9.07264	8.96983	0
1.1953	8.45349	7.62416	5.70632	5.62863	0
1.1960	3.27937	9.20938	5.40527	2.57015	0
1.1967	1.749	10.4172	2.96948	-4.44636	0
1.1973	2.915	7.62416	-0.0821054	-13.3134	0
1.1980	4.80975	5.20858	-0.697896	-19.4046	0
1.1987	9.69236	6.11442	-0.0821054	-22.7715	0
1.1993	16.6884	4.90663	-0.998949	-25.8043	0
1.2000	16.6884	1.20779	-2.53158	-30.4049	0
1.2007	9.98386	1.88717	-4.36527	-31.9213	0
1.2013	4.80975	4.30274	-5.58317	-30.4049	0
1.2020	-0.0728749	4.90663	-7.7179	-30.6876	0
1.2027	-8.67212	4.60469	-11.9874	-31.9213	0
1.2033	-17.49	5.81247	-14.7379	-30.996	0
1.2040	-24.486	7.9261	-15.9558	-27.038	0
1.2047	-27.9111	8.22805	-15.6548	-18.1967	0
1.2053	-25.4333	6.11442	-12.9042	-9.94649	0
1.2060	-20.5507	8.22805	-7.7179	-8.12168	0
1.2067	-14.7207	13.4366	-2.23053	-5.37162	0
1.2073	-5.61137	12.5308	1.7379	4.08654	0
1.2080	4.15387	10.4172	2.65474	9.58667	0
1.2087	9.98386	14.6444	6.02106	12.6451	0
1.2093	10.8584	16.2296	13.6432	22.1033	0
1.2100	9.69236	12.5308	16.3937	29.7367	0
1.2107	9.32799	14.6444	13.0411	29.1198	0
1.2113	9.98386	17.1355	10.8926	29.1198	0
1.2120	7.79762	11.9269	8.1558	30.3278	0
1.2127	4.80975	8.52999	5.40527	28.1946	0
1.2133	4.80975	11.9269	9.07264	25.7529	0
1.2140	5.68424	12.8327	13.6432	22.1033	0
1.2147	7.50612	13.1347	12.4253	16.6032	0
1.2153	9.03649	14.9464	11.5084	11.1031	0
1.2160	7.50612	14.3425	13.9442	6.8366	0
1.2167	4.15387	12.8327	12.7263	1.02806	0
1.2173	2.0405	11.9269	7.54001	-6.29687	0
1.2180	-1.31175	9.20938	2.96948	-14.5214	0
1.2187	-7.72474	8.90743	-1.91579	-20.921	0
1.2193	-13.5547	11.0211	-7.10211	-23.3627	0
1.2200	-16.907	9.20938	-8.9358	-26.4212	0
1.2207	-18.1459	6.41637	-7.10211	-28.5544	0
1.2213	-19.9677	7.32221	-6.18527	-27.3464	0
1.2220	-21.7896	7.9261	-7.7179	-26.4212	0
1.2227	-17.1985	7.32221	-10.1537	-26.1127	0
1.2233	-10.2025	5.20858	-12.2884	-23.08	0
1.2240	-9.25512	0.90584	-12.6032	-19.0962	0
1.2247	-10.7855	1.88717	-10.4684	-15.1382	0
1.2253	-9.83811	7.32221	-8.33369	-10.8717	0
1.2260	-8.96362	7.9261	-4.96737	-7.50484	0
1.2267	-6.19437	6.71831	-1.61474	-3.85523	0
1.2273	0.218625	9.51132	0.520001	2.26173	0
1.2280	4.15387	11.323	3.27053	9.27825	0
1.2287	5.68424	10.1152	9.07264	15.9863	0
1.2293	10.2754	9.51132	13.9442	20.5612	0
1.2300	13.9191	9.20938	13.9442	19.6617	0
1.2307	14.8665	10.7191	12.7263	18.7364	0
1.2313	18.8017	14.3425	12.1242	21.1781	0
1.2320	23.3929	15.2483	10.8926	21.7949	0
1.2327	23.1014	13.4366	9.07264	20.8696	0
1.2333	23.6844	11.9269	10.5916	19.3532	0
1.2340	25.7977	11.6249	12.7263	13.5447	0
1.2347	24.9232	11.0211	9.07264	7.14502	0
1.2353	23.3929	8.90743	4.48843	3.18699	0
1.2360	22.8099	5.51053	3.57158	-2.31314	0
1.2367	14.8665	3.69885	-0.396843	-9.02123	0
1.2373	1.09312	4.60469	-8.63475	-15.1382	0
1.2380	-8.38062	6.41637	-12.6032	-23.9795	0
1.2387	-13.8462	7.02026	-13.8211	-30.996	0
1.2393	-19.0204	5.51053	-17.4884	-33.7461	0
1.2400	-22.3726	3.69885	-19.3084	-35.5709	0
1.2407	-24.486	2.79301	-17.4884	-36.4962	0
1.2413	-27.2552	0.90584	-18.0905	-35.8793	0
1.2420	-28.2026	0.90584	-20.54	-35.8793	0
1.2427	-26.3807	3.3969	-21.1421	-36.1877	0
1.2433	-24.486	3.09495	-21.1421	-34.6713	0
1.2440	-23.6115	0.301947	-19.3084	-31.9213	0
1.2447	-21.7896	1.58522	-14.1221	-26.1127	0
1.2453	-16.907	4.30274	-9.23685	-18.1967	0
1.2460	-9.83811	4.00079	-6.50001	-14.5214	0
1.2467	-3.498	4.00079	-3.44843	-11.4629	0
1.2473	-1.31175	5.81247	-0.0821054	-5.0632	0
1.2480	-1.31175	6.41637	1.13579	1.6449	0
1.2487	0.801624	6.71831	1.7379	6.21977	0
1.2493	4.44537	9.20938	3.57158	9.89508	0
1.2500	6.26724	10.7191	6.9379	12.0283	0
1.2507	6.26724	10.1152	9.98949	14.7784	0
1.2513	7.21462	10.7191	9.98949	17.5284	0
1.2520	6.92312	13.1347	9.3737	14.7784	0
1.2527	3.86237	12.5308	9.07264	10.7946	0
1.2533	2.0405	9.20938	6.62317	12.0283	0
1.2540	2.0405	8.22805	3.57158	12.0283	0
1.2547	2.0405	8.52999	2.65474	3.77812	0
1.2553	1.09312	7.32221	2.35369	-4.44636	0
1.2560	0.218625	6.71831	0.821054	-8.12168	0
1.2567	-2.25912	6.41637	-1.91579	-13.005	0
1.2573	-4.081	5.20858	-3.44843	-20.6383	0
1.2580	-5.31987	5.81247	-2.23053	-25.5216	0
1.2587	-8.67212	5.20858	-1.91579	-28.246	0
1.2593	-12.6074	0.603893	-5.58317	-31.9213	0
1.2600	-15.0851	-1.20779	-7.10211	-34.6713	0
1.2607	-15.3766	1.88717	-6.80106	-35.8793	0
1.2613	-15.9596	2.18911	-10.4684	-37.4214	0
1.2620	-16.907	-0.90584	-13.2053	-38.0125	0
1.2627	-16.6155	-1.81168	-12.9042	-34.6713	0
1.2633	-15.3766	0	-16.5716	-29.4796	0
1.2640	-12.0244	1.20779	-21.1421	-25.8043	0
1.2647	-6.85024	0.301947	-21.1421	-19.4046	0
1.2653	-3.498	0.90584	-22.059	-11.7713	0
1.2660	-4.081	2.79301	-20.8411	-6.88801	0
1.2667	-3.7895	1.88717	-11.9874	-2.31314	0
1.2673	-0.728749	1.58522	-3.44843	4.39496	0
1.2680	-0.0728749	5.20858	-0.998949	10.2035	0
1.2687	-2.25912	4.00079	1.7379	17.22	0
1.2693	-2.55062	-1.20779	8.1558	23.9281	0
1.2700	-1.60325	0.301947	13.0411	26.3698	0
1.2707	-1.02025	4.60469	12.7263	29.4282	0
1.2713	1.09312	4.60469	10.5916	34.3115	0
1.2720	2.0405	3.09495	9.07264	33.0779	0
1.2727	0.801624	1.88717	6.02106	27.5777	0
1.2733	0.218625	2.49106	3.27053	25.7529	0
1.2740	3.27937	5.20858	2.65474	23.3113	0
1.2747	7.50612	3.69885	1.13579	17.8112	0
1.2753	10.8584	0	-0.998949	14.7784	0
1.2760	13.9191	1.88717	-0.396843	11.7199	0
1.2767	17.5629	3.69885	0.520001	4.70338	0
1.2773	18.5102	0.603893	-1.61474	-2.62155	0
1.2780	15.741	-2.11363	-3.44843	-8.12168	0
1.2787	11.1499	-3.62336	-5.28211	-12.3881	0
1.2793	4.80975	-4.22725	-8.9358	-16.0634	0
1.2800	-4.3725	-2.71752	-10.1537	-20.3299	0
1.2807	-15.3766	-3.01947	-8.33369	-22.1547	0
1.2813	-27.9111	-6.41637	-8.01896	-20.921	0
1.2820	-39.2067	-6.11442	-8.33369	-20.921	0
1.2827	-43.4335	-3.32141	-6.50001	-20.921	0
1.2833	-41.9031	-5.43504	-4.66632	-18.4794	0
1.2840	-38.2593	-12.1534	-5.58317	-16.0634	0
1.2847	-31.8463	-13.7386	-4.66632	-11.7713	0
1.2853	-22.6641	-7.62416	1.13579	-3.23839	0
1.2860	-15.9596	-2.11363	4.48843	1.6449	0
1.2867	-11.7329	-1.81168	2.65474	5.0118	0
1.2873	-8.38062	-2.71752	2.65474	14.7784	0
1.2880	-8.96362	-2.11363	6.02106	24.545	0
1.2887	-9.83811	-1.81168	7.84106	26.0613	0
1.2893	-7.14174	-2.41557	8.45685	26.3698	0
1.2900	-4.3725	-0.90584	10.2905	31.253	0
1.2907	-0.43725	2.79301	11.8095	36.7532	0
1.2913	4.15387	2.49106	14.56	38.578	0
1.2920	5.68424	-0.301947	18.5284	37.9611	0
1.2927	6.63162	-0.603893	21.58	37.6527	0
1.2933	9.98386	-0.301947	21.279	36.7532	0
1.2940	9.32799	-1.50973	20.9642	34.0031	0
1.2947	6.26724	0	21.8811	27.5777	0
1.2953	7.21462	0.301947	21.8811	19.9701	0
1.2960	7.79762	-5.13309	19.7463	13.8531	0
1.2967	4.80975	-8.22805	17.6116	8.96983	0
1.2973	1.749	-7.32221	15.1758	1.33648	0
1.2980	0.218625	-8.22805	9.3737	-5.37162	0
1.2987	-1.60325	-10.0397	2.65474	-8.4301	0
1.2993	-2.55062	-11.2475	-0.998949	-13.6218	0
1.3000	-1.60325	-10.9456	-1.31369	-19.4046	0
1.3007	-0.728749	-9.13389	-1.91579	-18.7878	0
1.3013	-0.728749	-9.13389	-4.05053	-16.963	0
1.3020	-0.43725	-10.9456	-9.23685	-19.0962	0
1.3027	1.09312	-10.6436	-13.8211	-19.0962	0
1.3033	2.332	-10.6436	-16.5716	-16.3462	0
1.3040	2.332	-12.1534	-17.4884	-13.6218	0
1.3047	4.15387	-11.8514	-17.4884	-6.88801	0
1.3053	7.50612	-10.6436	-16.5716	0.436926	0
1.3060	8.16199	-10.9456	-14.4369	3.77812	0
1.3067	7.50612	-8.83194	-11.9874	8.66141	0
1.3073	8.45349	-7.02026	-12.2884	16.9116	0
1.3080	6.92312	-9.13389	-12.9042	21.7949	0
1.3087	3.86237	-9.43583	-8.33369	23.6197	0
1.3093	1.38462	-6.11442	-1.91579	28.503	0
1.3100	1.749	-4.5292	0.821054	33.0779	0
1.3107	4.80975	-4.5292	2.35369	34.0031	0
1.3113	7.21462	-3.62336	4.48843	34.9027	0
1.3120	5.68424	-3.01947	4.48843	35.8279	0
1.3127	4.44537	-2.41557	4.18737	34.0031	0
1.3133	7.50612	-2.11363	6.32211	31.253	0
1.3140	8.45349	-3.92531	8.1558	27.8861	0
1.3147	5.68424	-4.83115	8.1558	21.1781	0
1.3153	5.10124	-3.32141	4.48843	12.9536	0
1.3160	5.10124	-3.92531	-0.998949	8.35299	0
1.3167	1.09312	-7.9261	-3.44843	5.0118	0
1.3173	-1.02025	-9.43583	-1.91579	-1.6963	0
1.3180	-0.0728749	-7.9261	-0.396843	-9.02123	0
1.3187	-2.84212	-8.22805	-1.91579	-13.3134	0
1.3193	-6.19437	-9.73778	-5.58317	-15.4466	0
1.3200	-5.31987	-10.0397	-10.1537	-19.0962	0
1.3207	-5.31987	-11.5495	-11.6863	-23.3627	0
1.3213	-8.01624	-14.6444	-11.0705	-25.2132	0
1.3220	-7.72474	-15.5503	-12.2884	-23.9795	0
1.3227	-8.96362	-14.3425	-15.039	-21.8463	0
1.3233	-14.4292	-12.4553	-15.34	-20.0215	0
1.3240	-15.9596	-11.2475	-13.52	-18.1967	0
1.3247	-14.7207	-10.3417	-11.6863	-14.8298	0
1.3253	-16.2511	-10.0397	-8.33369	-8.12168	0
1.3260	-16.907	-10.0397	-3.74948	-2.31314	0
1.3267	-15.3766	-10.0397	-2.53158	1.02806	0
1.3273	-13.2632	-9.13389	-0.697896	6.8366	0
1.3280	-6.19437	-7.62416	5.40527	13.8531	0
1.3287	1.749	-7.9261	9.98949	18.428	0
1.3293	3.86237	-9.73778	9.98949	22.6944	0
1.3300	6.92312	-8.22805	10.8926	26.6782	0
1.3307	15.4495	-3.62336	10.5916	27.5777	0
1.3313	22.4455	-4.22725	8.1558	27.8861	0
1.3320	27.6925	-7.9261	7.54001	28.503	0
1.3327	34.1055	-8.22805	7.54001	26.0613	0
[truncated: 40,336 more rows]
