# Supplementary material for: Identification of Haptic Based Guiding Using Hard Reins
Source: PLoS One. 2015 Jul 22;10(7):e0132020. doi: 10.1371/journal.pone.0132020 (PMC4511788; doi:10.1371/journal.pone.0132020)
Supplement: S3 File — (ZIP) [file pone.0132020.s003.zip › EMGData1/Subject3/T15/t15.txt]

0.0000	-51.1002	-59.9889	-0.960442	6.14951	0
0.0007	-22.7033	-63.3538	-0.651488	4.61727	0
0.0013	1.06755	-60.604	-0.960442	6.75624	0
0.0020	19.4295	-58.1618	-1.26268	9.2037	0
0.0027	26.76	-59.3738	-7.6701	9.2037	0
0.0033	31.5996	-59.6814	-20.4917	9.81042	0
0.0040	32.2401	-58.1618	-29.6461	11.0342	0
0.0047	24.6249	-57.2391	-29.3438	12.2476	0
0.0053	23.0591	-56.9316	-27.8125	13.7798	0
0.0060	40.4958	-56.027	-28.7327	16.217	0
0.0067	67.0423	-54.1999	-27.2013	18.0475	0
0.0073	85.333	-52.6622	-21.714	16.5255	0
0.0080	81.6322	-51.4501	-18.3559	15.6103	0
0.0087	55.4416	-50.5275	-16.8312	16.5255	0
0.0093	18.5042	-50.2199	-14.3865	16.5255	0
0.0100	-20.8529	-48.7003	-12.5529	14.6951	0
0.0107	-53.52	-47.7777	-11.6395	13.7798	0
0.0113	-72.1665	-49.9124	-10.4171	9.2037	0
0.0120	-84.9772	-52.3546	-11.6395	1.57337	0
0.0127	-88.6068	-52.3546	-14.3865	-1.17231	0
0.0133	-63.6261	-51.7576	-11.9484	-1.78932	0
0.0140	-16.298	-51.7576	-6.45444	-6.36546	0
0.0147	27.3293	-50.2199	-5.53429	-10.0264	0
0.0153	53.8758	-50.5275	-5.53429	-11.8568	0
0.0160	55.0857	-54.7969	-3.39849	-14.294	0
0.0167	35.8698	-55.412	-1.87387	-16.433	0
0.0173	12.3836	-52.9697	-1.57163	-19.1787	0
0.0180	-15.6574	-54.4893	-4.00968	-23.4566	0
0.0187	-45.9048	-57.8542	-7.36786	-23.7548	0
0.0193	-54.7299	-57.8542	-9.81262	-20.7109	0
0.0200	-39.7841	-57.5467	-14.6954	-20.7109	0
0.0207	-25.4789	-57.5467	-21.714	-21.9243	0
0.0213	-13.5223	-54.7969	-21.4051	-20.4024	0
0.0220	3.84319	-52.9697	-13.4731	-17.3482	0
0.0227	19.4295	-53.8923	-9.20144	-14.6025	0
0.0233	20.3547	-55.1044	-9.50367	-12.7721	0
0.0240	4.12787	-56.3346	-9.20144	-12.1653	0
0.0247	-12.6683	-56.9316	-6.75667	-11.2501	0
0.0253	-5.62244	-55.412	-3.70744	-8.80264	0
0.0260	18.7889	-53.8923	-1.26268	-7.28069	0
0.0267	36.795	-51.4501	3.00894	-7.28069	0
0.0273	54.2317	-49.3154	10.6387	-7.5892	0
0.0280	88.3933	-48.3927	14.2992	-7.28069	0
0.0287	130.526	-46.8731	10.6387	-5.75874	0
0.0293	156.432	-45.3354	8.80517	-5.45024	0
0.0300	148.532	-45.643	10.6387	-7.28069	0
0.0307	110.385	-45.046	8.50293	-8.19592	0
0.0313	71.3125	-41.9886	4.23132	-10.0264	0
0.0320	45.9759	-40.1615	2.39775	-12.4636	0
0.0327	21.8492	-39.5464	-0.651488	-11.8568	0
0.0333	-6.1918	-39.5464	-5.84325	-10.9416	0
0.0340	-22.988	-41.066	-8.89248	-14.294	0
0.0347	-19.643	-41.3735	-12.2507	-17.6567	0
0.0353	0.21351	-41.3735	-16.22	-17.3482	0
0.0360	24.269	-42.8932	-17.7447	-17.9652	0
0.0367	40.14	-44.4309	-15.2999	-20.0939	0
0.0373	48.3957	-45.046	-11.9484	-21.6261	0
0.0380	62.1315	-45.9505	-7.36786	-21.6261	0
0.0387	83.7673	-46.258	-4.00968	-18.8804	0
0.0393	102.699	-44.7384	-2.18282	-16.433	0
0.0400	109.46	-44.4309	-0.349252	-17.3482	0
0.0407	105.474	-46.5656	2.09551	-16.433	0
0.0413	89.8879	-47.7777	3.00894	-11.5483	0
0.0420	55.7262	-46.5656	5.14474	-9.71787	0
0.0427	5.69361	-44.4309	8.80517	-10.3349	0
0.0433	-36.4391	-43.2007	8.50293	-6.67397	0
0.0440	-51.1002	-42.8932	4.23132	-0.874094	0
0.0447	-34.5887	-41.6811	0.564176	3.09532	0
0.0453	-5.90712	-38.0268	-0.349252	5.84101	0
0.0460	12.3836	-34.0468	3.31117	10.1189	0
0.0467	19.4295	-33.4498	7.89174	15.6103	0
0.0473	37.7202	-34.6619	6.36712	17.7493	0
0.0480	78.9277	-34.0468	3.62013	14.9933	0
0.0487	137.501	-32.8347	6.66936	13.4713	0
0.0493	202.55	-33.1423	7.28055	14.9933	0
0.0500	252.868	-33.7392	4.53355	14.6951	0
0.0507	274.219	-33.1423	6.05817	13.4713	0
0.0513	267.244	-31.9121	6.05817	13.4713	0
0.0520	230.876	-32.2196	-0.0470146	11.0342	0
0.0527	168.673	-34.0468	0.564176	8.28847	0
0.0533	95.7239	-36.1815	8.50293	7.67146	0
0.0540	22.4898	-37.7192	10.6387	5.84101	0
0.0547	-52.3101	-39.8539	8.19398	3.09532	0
0.0553	-124.334	-43.2007	6.36712	4.31905	0
0.0560	-165.826	-45.046	6.05817	4.61727	0
0.0567	-147.18	-45.9505	6.97831	1.26487	0
0.0573	-82.4862	-47.7777	6.66936	-0.874094	0
0.0580	-19.643	-49.3154	3.31117	-0.874094	0
0.0587	20.924	-50.5275	0.261939	-0.56559	0
0.0593	42.6309	-52.3546	-0.651488	1.87159	0
0.0600	45.3354	-52.0652	-0.349252	3.40383	0
0.0607	36.2256	-50.2199	0.564176	1.87159	0
0.0613	23.0591	-52.9697	1.48432	2.18009	0
0.0620	8.1134	-56.027	1.17537	3.70205	0
0.0627	-1.63691	-52.0652	-0.0470146	3.70205	0
0.0633	-13.5223	-47.7777	-0.960442	5.84101	0
0.0640	-44.0543	-48.7003	0.564176	11.3324	0
0.0647	-78.216	-48.7003	5.44698	14.3866	0
0.0653	-95.0122	-46.258	8.80517	15.6103	0
0.0660	-101.417	-47.1807	6.66936	17.1322	0
0.0667	-92.5924	-48.7003	5.14474	15.9085	0
0.0673	-63.2703	-45.9505	9.7186	15.3018	0
0.0680	-40.994	-43.2007	13.0768	18.356	0
0.0687	-40.0688	-42.8932	10.6387	20.1864	0
0.0693	-46.4741	-42.2962	9.7186	20.1864	0
0.0700	-54.7299	-41.066	12.7745	19.5797	0
0.0707	-55.3704	-41.3735	13.688	17.4408	0
0.0713	-32.8094	-42.8932	10.0275	13.4713	0
0.0720	-4.41255	-45.046	6.97831	11.9494	0
0.0727	10.2485	-46.8731	7.89174	11.0342	0
0.0733	23.3438	-46.258	11.2499	8.28847	0
0.0740	39.5706	-42.8932	13.0768	5.23428	0
0.0747	51.456	-43.2007	10.941	2.4886	0
0.0753	65.8324	-48.7003	7.58279	-0.56559	0
0.0760	76.5079	-51.4501	6.05817	-1.48082	0
0.0767	69.1774	-49.9124	7.89174	0.956362	0
0.0773	66.1171	-48.3927	10.6387	2.78682	0
0.0780	85.0483	-47.7777	14.2992	1.57337	0
0.0787	87.1834	-48.0852	15.2126	-0.257087	0
0.0793	53.5911	-49.3154	11.5522	-1.17231	0
0.0800	25.8348	-49.6229	8.80517	0.349638	0
0.0807	20.924	-49.9124	10.941	4.01055	0
0.0813	14.8034	-50.5275	13.3857	6.14951	0
0.0820	-4.0567	-48.7003	16.1327	7.37324	0
0.0827	-39.4994	-47.4882	21.6267	11.3324	0
0.0833	-84.3366	-48.0852	23.7625	16.8237	0
0.0840	-105.688	-46.8731	21.6267	18.9627	0
0.0847	-87.6816	-46.8731	24.367	18.0475	0
0.0853	-39.7841	-47.4882	30.4722	18.9627	0
0.0860	27.6852	-43.5082	34.7438	20.1864	0
0.0867	80.4223	-38.6237	39.0154	20.7932	0
0.0873	76.5079	-39.5464	41.7624	22.6236	0
0.0880	28.2546	-40.1615	42.3736	26.2845	0
0.0887	-27.2582	-37.4117	45.4296	28.1253	0
0.0893	-82.8421	-36.489	49.09	26.593	0
0.0900	-137.145	-36.7966	51.528	25.6778	0
0.0907	-179.278	-34.9694	54.584	25.6778	0
0.0913	-199.988	-32.5272	53.3616	23.8473	0
0.0920	-187.533	-32.5272	46.6452	19.5797	0
0.0927	-137.785	-32.2196	39.3244	18.0475	0
0.0933	-70.0314	-31.0075	31.6946	20.1864	0
0.0940	-9.25212	-31.297	23.7625	19.2712	0
0.0947	25.8348	-34.0468	17.3484	12.8646	0
0.0953	25.8348	-36.7966	11.2499	8.8952	0
0.0960	9.67914	-38.3162	7.89174	10.1189	0
0.0967	0.782872	-41.9886	12.7745	8.28847	0
0.0973	-5.33776	-45.9505	21.3178	4.31905	0
0.0980	-19.9276	-45.3354	24.676	3.70205	0
0.0987	-45.2642	-43.8158	22.5402	4.61727	0
0.0993	-85.5465	-45.3354	18.8797	3.09532	0
0.1000	-131.949	-46.8731	16.435	4.01055	0
0.1007	-158.496	-45.9505	15.8238	8.28847	0
0.1013	-152.731	-45.046	15.8238	10.1189	0
0.1020	-129.245	-45.046	17.9596	10.7257	0
0.1027	-108.179	-45.046	22.5402	11.6409	0
0.1033	-91.9518	-44.4309	25.2872	11.9494	0
0.1040	-64.4802	-42.8932	22.5402	12.8646	0
0.1047	-25.4789	-41.9886	19.4842	14.0781	0
0.1053	2.91798	-41.9886	20.7066	14.9933	0
0.1060	10.889	-39.5464	27.114	17.1322	0
0.1067	-0.711702	-34.9694	35.0528	17.4408	0
0.1073	-31.5284	-34.6619	39.6266	14.3866	0
0.1080	-59.9253	-38.0268	40.5468	12.5561	0
0.1087	-69.6756	-39.5464	39.3244	11.0342	0
0.1093	-78.5719	-38.3162	35.664	6.44773	0
0.1100	-85.2618	-36.7966	30.7811	4.61727	0
0.1107	-65.1207	-36.1815	28.0342	4.01055	0
0.1113	-30.6032	-35.277	27.423	-0.874094	0
0.1120	-4.98191	-34.6619	25.2872	-4.53501	0
0.1127	3.20266	-34.3543	20.7066	-2.70455	0
0.1133	-22.7033	-35.277	16.1327	-5.45024	0
0.1140	-72.1665	-38.6237	9.7186	-13.3788	0
0.1147	-106.044	-40.469	3.62013	-18.5719	0
0.1153	-122.769	-37.7192	5.44698	-21.3176	0
0.1160	-131.949	-36.489	10.3298	-23.1481	0
0.1167	-103.268	-38.6237	11.5522	-24.67	0
0.1173	-37.9337	-38.6237	13.9969	-28.9479	0
0.1180	7.54404	-37.7192	19.7932	-32.3004	0
0.1187	13.0241	-40.1615	23.4536	-31.0869	0
0.1193	5.69361	-41.3735	23.4536	-32.3004	0
0.1200	-4.41255	-43.8158	22.5402	-36.2698	0
0.1207	-33.3788	-48.7003	20.7066	-36.2698	0
0.1213	-79.1412	-49.3154	19.7932	-33.8326	0
0.1220	-106.044	-46.8731	19.182	-33.8326	0
0.1227	-100.492	-48.7003	17.0462	-34.1308	0
0.1233	-85.9024	-50.2199	18.2685	-31.6936	0
0.1240	-68.181	-47.7777	20.7066	-28.3412	0
0.1247	-32.4536	-46.258	15.5215	-26.809	0
0.1253	10.2485	-46.5656	7.89174	-27.7242	0
0.1260	35.8698	-45.3354	8.80517	-27.7242	0
0.1267	48.6804	-42.6037	12.4656	-25.287	0
0.1273	63.982	-38.9313	11.8611	-23.7548	0
0.1280	67.0423	-36.7966	15.2126	-24.0633	0
0.1287	39.5706	-35.277	24.0648	-25.5955	0
0.1293	-1.92159	-32.2196	28.0342	-28.0327	0
0.1300	-40.4246	-30.3925	31.0834	-29.5547	0
0.1307	-82.4862	-32.2196	39.0154	-29.2565	0
0.1313	-110.314	-34.6619	41.7624	-30.1717	0
0.1320	-100.848	-36.1815	35.0528	-33.2156	0
0.1327	-87.397	-37.7192	30.4722	-36.8868	0
0.1333	-97.1473	-39.2388	28.0342	-39.324	0
0.1340	-103.268	-38.6237	22.5402	-40.8459	0
0.1347	-96.2221	-37.1041	19.182	-43.5916	0
0.1353	-92.3077	-37.4117	20.0954	-45.4221	0
0.1360	-81.2763	-38.0268	20.7066	-44.8153	0
0.1367	-60.8505	-35.874	21.6267	-44.5068	0
0.1373	-39.4994	-34.0468	22.5402	-46.0391	0
0.1380	-11.7431	-37.4117	21.6267	-45.7306	0
0.1387	8.75393	-38.6237	17.9596	-44.5068	0
0.1393	-1.63691	-38.0268	11.5522	-44.2086	0
0.1400	-22.7033	-40.7585	6.36712	-42.6764	0
0.1407	-39.2148	-41.3735	5.75593	-40.2392	0
0.1413	-66.9711	-38.3162	5.14474	-38.4087	0
0.1420	-89.2474	-39.2388	5.44698	-34.1308	0
0.1427	-73.6611	-41.9886	12.4656	-26.2023	0
0.1433	-34.304	-41.066	17.6574	-21.3176	0
0.1440	4.7684	-42.2962	16.1327	-21.0091	0
0.1447	41.3499	-45.046	20.4044	-17.05	0
0.1453	67.0423	-45.643	31.9968	-11.2501	0
0.1460	81.6322	-45.643	39.0154	-10.9416	0
0.1467	103.624	-44.7384	39.9356	-10.6331	0
0.1473	128.96	-40.469	39.9356	-5.45024	0
0.1480	132.946	-38.9313	39.6266	-2.39605	0
0.1487	119.779	-40.7585	39.9356	-1.48082	0
0.1493	115.509	-40.1615	39.0154	1.57337	0
0.1500	125.615	-39.5464	35.355	1.87159	0
0.1507	132.661	-42.8932	33.5281	1.26487	0
0.1513	128.391	-44.1233	29.861	3.70205	0
0.1520	121.06	-40.1615	22.5402	2.78682	0
0.1527	120.135	-35.5845	19.7932	0.658142	0
0.1533	128.96	-34.0468	19.7932	4.31905	0
0.1540	145.756	-34.6619	13.0768	7.06474	0
0.1547	155.791	-34.6619	4.23132	3.70205	0
0.1553	131.095	-33.7392	1.48432	2.18009	0
0.1560	72.8071	-35.874	-0.651488	3.70205	0
0.1567	20.3547	-39.8539	-6.14548	3.70205	0
0.1573	-14.4475	-40.469	-11.6395	5.5325	0
0.1580	-48.6092	-40.469	-15.9111	8.28847	0
0.1587	-69.3909	-44.1233	-19.2693	9.2037	0
0.1593	-56.2956	-46.5656	-20.7939	11.0342	0
0.1600	-23.9132	-45.9505	-20.7939	14.6951	0
0.1607	15.1592	-46.5656	-18.6581	17.1322	0
0.1613	51.456	-48.7003	-15.9111	20.7932	0
0.1620	66.6864	-49.6229	-13.4731	27.5083	0
0.1627	73.4476	-49.3154	-12.2507	32.9996	0
0.1633	83.4826	-48.0852	-14.0842	35.7453	0
0.1640	66.4018	-47.4882	-14.0842	40.0232	0
0.1647	15.7286	-48.0852	-11.0283	43.3756	0
0.1653	-22.0627	-47.7777	-10.7261	43.3756	0
0.1660	-33.3788	-45.643	-12.5529	45.8231	0
0.1667	-42.8444	-44.1233	-10.7261	51.3145	0
0.1673	-51.1002	-44.1233	-9.50367	54.6669	0
0.1680	-46.4741	-43.2007	-12.2507	56.1991	0
0.1687	-26.0483	-41.3735	-12.2507	57.4126	0
0.1693	12.6683	-43.2007	-8.89248	55.2839	0
0.1700	63.982	-44.4309	-6.75667	54.6669	0
0.1707	115.224	-41.6811	-9.20144	56.4973	0
0.1713	165.613	-39.8539	-15.6089	53.7517	0
0.1720	208.03	-39.5464	-22.6275	49.7925	0
0.1727	227.246	-38.6237	-26.2879	49.7925	0
0.1733	220.841	-41.3735	-29.0349	46.4298	0
0.1740	194.579	-44.1233	-30.5595	39.4165	0
0.1747	151.237	-41.3735	-28.1215	36.969	0
0.1753	99.3535	-39.8539	-27.8125	37.2776	0
0.1760	40.4958	-42.6037	-30.5595	32.9996	0
0.1767	-28.1834	-41.9886	-30.8685	29.0405	0
0.1773	-86.1871	-41.066	-32.3931	28.4235	0
0.1780	-124.05	-43.2007	-37.8871	27.1998	0
0.1787	-158.496	-43.2007	-39.4117	26.2845	0
0.1793	-182.623	-43.2007	-35.4423	26.593	0
0.1800	-168.602	-46.5656	-33.0043	24.7626	0
0.1807	-131.024	-47.4882	-32.3931	22.9321	0
0.1813	-95.9374	-45.9505	-33.3065	25.0711	0
0.1820	-63.9108	-45.3354	-37.8871	26.2845	0
0.1827	-40.0688	-42.2962	-40.6341	24.1559	0
0.1833	-33.6635	-40.1615	-36.6647	24.1559	0
0.1840	-29.3933	-40.7585	-33.9177	25.3693	0
0.1847	-16.5826	-37.7192	-35.7513	25.6778	0
0.1853	-3.77202	-34.6619	-35.1401	27.5083	0
0.1860	2.91798	-38.9313	-33.3065	29.3387	0
0.1867	9.96382	-42.2962	-34.8311	27.5083	0
0.1873	18.5042	-38.6237	-30.8685	25.3693	0
0.1880	27.9699	-35.5845	-22.3185	23.2406	0
0.1887	38.6454	-36.7966	-20.4917	21.1017	0
0.1893	48.111	-36.489	-23.2387	21.1017	0
0.1900	53.3064	-34.9694	-24.7633	18.6645	0
0.1907	61.491	-34.6619	-27.5103	12.8646	0
0.1913	73.7323	-35.277	-31.4797	8.28847	0
0.1920	79.4971	-37.7192	-32.6953	4.61727	0
0.1927	75.2269	-40.1615	-34.5289	0.0411339	0
0.1933	70.9566	-39.5464	-36.9669	-4.53501	0
0.1940	68.8215	-38.3162	-36.9669	-8.80264	0
0.1947	58.7866	-38.9313	-38.4983	-13.3788	0
0.1953	28.5392	-40.1615	-42.4609	-17.3482	0
0.1960	-13.5223	-41.3735	-42.4609	-22.2328	0
0.1967	-48.0399	-42.8932	-41.5475	-27.426	0
0.1973	-73.9458	-43.8158	-41.8497	-28.9479	0
0.1980	-99.2824	-43.2007	-40.6341	-29.5547	0
0.1987	-109.104	-41.9886	-41.5475	-32.9174	0
0.1993	-93.2329	-42.2962	-44.9057	-34.7478	0
0.2000	-76.7214	-43.5082	-41.5475	-34.7478	0
0.2007	-80.0664	-42.8932	-33.3065	-36.2698	0
0.2013	-88.6068	-40.1615	-29.6461	-36.2698	0
0.2020	-78.8565	-39.5464	-26.2879	-32.3004	0
0.2027	-53.2353	-41.3735	-20.7939	-30.4699	0
0.2033	-29.7491	-42.2962	-21.4051	-32.0021	0
0.2040	-13.2376	-43.5082	-25.9857	-31.0869	0
0.2047	-0.427021	-44.4309	-26.2879	-28.0327	0
0.2053	-2.27745	-43.2007	-26.2879	-28.3412	0
0.2060	-22.7033	-41.3735	-29.3438	-28.6394	0
0.2067	-43.7696	-39.5464	-32.6953	-26.809	0
0.2073	-55.0857	-37.4117	-36.6647	-26.5108	0
0.2080	-62.0604	-36.7966	-37.8871	-28.3412	0
0.2087	-65.7612	-36.7966	-36.3625	-28.3412	0
0.2093	-63.9108	-34.9694	-36.0535	-27.7242	0
0.2100	-62.0604	-34.9694	-33.9177	-28.0327	0
0.2107	-62.3451	-35.874	-25.9857	-28.6394	0
0.2113	-56.865	-35.277	-18.967	-31.6936	0
0.2120	-44.6949	-35.5845	-13.1641	-35.663	0
0.2127	-38.8589	-36.7966	-8.59024	-36.5783	0
0.2133	-54.7299	-36.489	-11.3372	-36.8868	0
0.2140	-88.8915	-36.489	-16.5223	-41.4629	0
0.2147	-132.234	-36.7966	-16.8312	-45.7306	0
0.2153	-181.057	-38.0268	-19.8805	-46.6458	0
0.2160	-220.129	-42.2962	-24.7633	-47.561	0
0.2167	-223.83	-44.7384	-22.0163	-50.3067	0
0.2173	-192.373	-43.2007	-16.22	-53.9676	0
0.2180	-156.076	-43.8158	-14.0842	-55.1913	0
0.2187	-131.665	-46.8731	-10.4171	-53.0524	0
0.2193	-113.659	-47.4882	-6.75667	-48.4762	0
0.2200	-95.9374	-46.5656	-6.45444	-45.4221	0
0.2207	-76.4368	-44.4309	-6.75667	-44.5068	0
0.2213	-53.8046	-43.2007	-11.3372	-43.9001	0
0.2220	-34.0193	-45.9505	-20.7939	-40.5477	0
0.2227	-26.0483	-46.8731	-28.7327	-35.663	0
0.2233	-40.994	-45.046	-31.4797	-32.3004	0
0.2240	-80.0664	-46.5656	-27.8125	-30.7784	0
0.2247	-119.779	-45.9505	-18.6581	-28.0327	0
0.2253	-138.639	-41.6811	-12.2507	-21.9243	0
0.2260	-138.355	-38.6237	-11.9484	-16.433	0
0.2267	-132.59	-34.3543	-13.1641	-14.6025	0
0.2273	-136.86	-31.6045	-15.9111	-12.7721	0
0.2280	-151.806	-36.489	-23.2387	-9.71787	0
0.2287	-156.361	-38.6237	-30.5595	-9.11115	0
0.2293	-144.76	-33.1423	-34.5289	-9.71787	0
0.2300	-139.921	-33.7392	-34.5289	-6.36546	0
0.2307	-149.671	-38.0268	-33.0043	-2.39605	0
0.2313	-162.197	-34.9694	-29.6461	-3.31128	0
0.2320	-175.577	-31.9121	-23.2387	-4.84351	0
0.2327	-186.893	-33.7392	-15.9111	-3.61978	0
0.2333	-189.313	-34.0468	-12.2507	-3.00277	0
0.2340	-183.833	-33.1423	-11.6395	-3.918	0
0.2347	-169.171	-30.3925	-9.20144	-4.53501	0
0.2353	-138.995	-27.6427	-5.23206	-5.45024	0
0.2360	-99.9229	-26.72	-1.57163	-5.45024	0
0.2367	-62.7009	-24.8929	0.261939	-3.31128	0
0.2373	-31.8842	-21.8355	-1.26268	-1.17231	0
0.2380	-9.25212	-23.0657	-3.39849	-0.257087	0
0.2387	6.26297	-26.4306	-4.00968	2.4886	0
0.2393	12.0989	-27.0276	-6.75667	6.44773	0
0.2400	7.18819	-31.297	-7.06563	7.37324	0
0.2407	-5.33776	-35.874	-1.57163	8.28847	0
0.2413	-24.5537	-32.2196	3.31117	11.9494	0
0.2420	-46.4741	-29.4698	3.62013	17.7493	0
0.2427	-59.9253	-32.8347	3.92236	23.2406	0
0.2433	-59.6406	-32.2196	2.39775	26.2845	0
0.2440	-52.3101	-29.7774	-0.349252	29.3387	0
0.2447	-40.994	-32.2196	0.261939	35.7453	0
0.2453	-23.6285	-34.9694	0.564176	40.9385	0
0.2460	0.21351	-34.9694	-4.31863	41.247	0
0.2467	25.8348	-36.7966	-8.89248	43.0774	0
0.2473	43.8408	-35.5845	-7.6701	47.6536	0
0.2480	48.6804	-30.3925	-3.09625	47.6536	0
0.2487	45.0507	-27.0276	-0.349252	47.6536	0
0.2493	38.3607	-27.0276	2.69998	51.3145	0
0.2500	25.8348	-27.6427	10.6387	52.5382	0
0.2507	7.54404	-27.6427	16.7439	50.0907	0
0.2513	-9.89265	-26.72	13.3857	50.7078	0
0.2520	-23.6285	-26.72	7.89174	51.3145	0
0.2527	-37.649	-27.6427	5.44698	46.7383	0
0.2533	-60.5658	-27.9502	3.62013	43.0774	0
0.2540	-95.9374	-28.5653	2.69998	42.1622	0
0.2547	-132.59	-28.2577	5.75593	40.3317	0
0.2553	-151.806	-27.6427	6.97831	38.5013	0
0.2560	-146.326	-31.297	5.75593	37.5758	0
0.2567	-125.544	-34.0468	6.05817	36.6605	0
0.2573	-96.8626	-30.3925	7.89174	35.1386	0
0.2580	-62.0604	-29.4698	9.7186	34.2234	0
0.2587	-32.1689	-32.5272	12.4656	34.5319	0
0.2593	-16.298	-30.7	14.9104	34.2234	0
0.2600	-14.4475	-27.9502	15.2126	32.0844	0
0.2607	-23.6285	-30.3925	15.2126	31.1692	0
0.2613	-34.304	-29.4698	13.0768	33.3081	0
0.2620	-31.2437	-24.8929	8.19398	35.4471	0
0.2627	-11.1025	-24.8929	3.31117	37.5758	0
0.2633	17.8637	-27.3351	0.564176	40.0232	0
0.2640	53.3064	-28.2577	-1.87387	40.63	0
0.2647	87.4681	-29.4698	-1.87387	41.8537	0
0.2653	107.894	-30.0849	3.31117	43.0774	0
0.2660	108.819	-28.5653	10.941	40.9385	0
0.2667	92.9482	-25.8155	14.2992	38.7995	0
0.2673	65.1919	-23.0657	13.0768	39.4165	0
0.2680	36.795	-23.3732	12.1634	38.5013	0
0.2687	11.8142	-26.123	10.0275	37.5758	0
0.2693	-21.4934	-27.3351	6.97831	38.5013	0
0.2700	-66.0459	-27.6427	7.89174	35.1386	0
0.2707	-111.808	-28.8547	12.4656	30.2539	0
0.2713	-149.956	-29.4698	12.7745	28.732	0
0.2720	-166.752	-28.8547	10.0275	26.9015	0
0.2727	-146.326	-29.4698	8.50293	23.2406	0
0.2733	-102.627	-31.9121	9.41636	21.1017	0
0.2740	-63.2703	-34.0468	14.6014	17.1322	0
0.2747	-24.5537	-34.6619	21.3178	11.3324	0
0.2753	26.4041	-35.277	22.5402	9.81042	0
0.2760	70.672	-39.5464	21.929	8.28847	0
0.2767	88.9627	-44.1233	23.4536	2.78682	0
0.2773	85.333	-44.1233	24.0648	-1.17231	0
0.2780	67.0423	-44.1233	20.7066	-2.70455	0
0.2787	41.7057	-47.4882	17.0462	-4.2265	0
0.2793	26.1194	-50.2199	15.2126	-5.75874	0
0.2800	18.2196	-49.9124	12.1634	-7.88742	0
0.2807	5.05308	-49.6229	5.14474	-8.19592	0
0.2813	-10.462	-49.6229	-1.87387	-5.45024	0
0.2820	-22.0627	-46.8731	-2.7873	-2.70455	0
0.2827	-31.8842	-41.6811	-3.09625	-3.918	0
0.2833	-43.7696	-39.8539	-7.6701	-3.31128	0
0.2840	-65.4054	-42.8932	-10.7261	0.956362	0
0.2847	-103.553	-45.046	-10.1149	2.78682	0
0.2853	-133.515	-43.2007	-8.28129	0.956362	0
0.2860	-123.694	-41.6811	-3.70744	1.87159	0
0.2867	-83.1267	-42.8932	0.873129	4.92578	0
0.2873	-41.9192	-43.2007	0.873129	5.5325	0
0.2880	-10.462	-43.2007	3.00894	2.78682	0
0.2887	19.0736	-45.643	8.80517	-0.56559	0
0.2893	45.6912	-47.7777	10.3298	-2.39605	0
0.2900	67.0423	-46.5656	8.19398	-3.61978	0
0.2907	83.7673	-44.7384	8.50293	-5.75874	0
0.2913	89.8879	-45.9505	7.58279	-7.88742	0
0.2920	81.3475	-46.258	5.44698	-9.11115	0
0.2927	59.7118	-46.8731	2.39775	-10.9416	0
0.2933	21.2087	-49.9124	-1.26268	-13.3788	0
0.2940	-33.6635	-51.7576	-0.651488	-17.3482	0
0.2947	-81.2763	-52.3546	5.44698	-20.0939	0
0.2953	-102.343	-55.1044	8.19398	-22.2328	0
0.2960	-109.673	-56.9316	7.28055	-25.8938	0
0.2967	-105.688	-55.1044	6.97831	-28.3412	0
0.2973	-71.526	-56.6421	6.05817	-27.7242	0
0.2980	-12.6683	-60.2965	6.36712	-29.5547	0
0.2987	37.0797	-59.6814	9.7186	-31.6936	0
0.2993	62.7721	-60.2965	9.7186	-29.2565	0
0.3000	77.7178	-63.9508	5.14474	-27.7242	0
0.3007	88.678	-64.2583	2.39775	-30.1717	0
0.3013	92.023	-62.4312	0.873129	-28.6394	0
0.3020	88.9627	-63.0463	-0.960442	-23.7548	0
0.3027	83.4826	-62.4312	-2.18282	-21.6261	0
0.3033	75.8674	-59.6814	-1.87387	-20.0939	0
0.3040	62.7721	-59.0844	1.17537	-16.1348	0
0.3047	44.766	-59.0844	5.14474	-12.7721	0
0.3053	27.3293	-59.0844	7.89174	-11.2501	0
0.3060	13.5935	-59.6814	9.11412	-9.71787	0
0.3067	3.84319	-57.8542	10.0275	-7.28069	0
0.3073	2.6333	-55.1044	10.6387	-4.84351	0
0.3080	8.1134	-55.1044	10.3298	-3.918	0
0.3087	12.6683	-54.1999	7.58279	-3.31128	0
0.3093	13.9494	-52.0652	4.53355	-2.39605	0
0.3100	13.3088	-51.4501	6.97831	-2.70455	0
0.3107	15.4439	-50.835	13.9969	-3.918	0
0.3113	25.4789	-49.6229	18.8797	-3.61978	0
0.3120	40.7805	-50.5275	18.8797	-4.53501	0
0.3127	56.6514	-52.6622	17.3484	-8.19592	0
0.3133	77.0773	-52.3546	17.6574	-11.5483	0
0.3140	101.204	-50.5275	17.0462	-12.4636	0
0.3147	122.27	-48.0852	12.4656	-13.6873	0
0.3153	144.262	-47.4882	5.14474	-14.6025	0
0.3160	166.823	-49.6229	0.261939	-14.294	0
0.3167	174.153	-51.1425	-0.349252	-14.294	0
0.3173	159.492	-49.3154	3.00894	-14.6025	0
0.3180	132.946	-49.0078	7.89174	-12.1653	0
0.3187	103.339	-50.5275	7.89174	-10.0264	0
0.3193	77.0773	-50.5275	3.92236	-11.8568	0
0.3200	63.3414	-50.2199	4.23132	-12.4636	0
0.3207	63.0568	-50.5275	3.31117	-8.50442	0
0.3213	57.8613	-51.1425	-3.70744	-3.918	0
0.3220	35.3004	-50.835	-4.92982	0.0411339	0
0.3227	10.889	-47.7777	0.564176	5.5325	0
0.3233	7.18819	-45.046	-0.349252	9.2037	0
0.3240	20.3547	-44.1233	-3.09625	10.1189	0
0.3247	36.795	-42.8932	2.39775	12.8646	0
0.3253	55.0857	-40.469	10.0275	17.1322	0
0.3260	70.3873	-37.1041	15.5215	20.7932	0
0.3267	77.362	-33.4498	21.6267	24.1559	0
0.3273	79.8529	-31.297	23.4536	25.3693	0
0.3280	78.0025	-29.7774	25.2872	24.1559	0
0.3287	70.9566	-27.3351	33.8304	22.6236	0
0.3293	67.6116	-28.5653	39.9356	21.7084	0
0.3300	62.1315	-31.6045	37.1886	22.0169	0
0.3307	40.4958	-31.297	33.8304	20.1864	0
0.3313	17.579	-33.1423	29.861	14.9933	0
0.3320	18.2196	-38.0268	20.7066	10.1189	0
0.3327	39.5706	-40.1615	13.688	10.1189	0
0.3333	67.0423	-44.4309	11.5522	9.2037	0
0.3340	91.7383	-50.5275	9.11412	4.61727	0
0.3347	107.325	-50.5275	8.50293	0.349638	0
0.3353	105.759	-51.4501	9.7186	-1.78932	0
0.3360	85.0483	-59.3738	6.66936	-7.28069	0
0.3367	52.0966	-63.0463	1.17537	-11.8568	0
0.3373	20.3547	-63.6613	0.564176	-10.9416	0
0.3380	-5.33776	-68.2383	0.873129	-10.0264	0
0.3387	-31.5284	-70.373	-3.09625	-13.6873	0
0.3393	-55.9397	-69.4504	-5.84325	-15.5177	0
0.3400	-64.836	-72.8153	-5.84325	-12.1653	0
0.3407	-55.0857	-76.4696	-7.36786	-11.2501	0
0.3413	-37.0797	-76.7771	-7.6701	-10.6331	0
0.3420	-21.7781	-77.0847	-5.23206	-7.28069	0
0.3427	-16.298	-77.6998	-4.62087	-5.45024	0
0.3433	-17.2232	-79.8345	-7.6701	-5.45024	0
0.3440	-7.75755	-82.5662	-10.4171	-2.70455	0
0.3447	9.96382	-79.8345	-14.6954	1.26487	0
0.3453	17.579	-75.547	-18.0469	1.87159	0
0.3460	23.0591	-75.8545	-14.3865	3.09532	0
0.3467	40.4958	-76.162	-9.81262	7.06474	0
0.3473	48.6804	-74.3349	-11.6395	8.28847	0
0.3480	32.2401	-77.6998	-14.3865	6.75624	0
0.3487	10.5332	-82.5662	-16.22	6.14951	0
0.3493	-1.35223	-81.3541	-23.5409	4.61727	0
0.3500	-4.98191	-77.0847	-31.7819	3.70205	0
0.3507	3.84319	-76.4696	-30.5595	5.23428	0
0.3513	24.9096	-77.9892	-26.2879	4.61727	0
0.3520	49.9615	-79.2194	-26.2879	0.956362	0
0.3527	69.7468	-79.8345	-24.1521	-1.78932	0
0.3533	73.0918	-80.739	-19.8805	-4.2265	0
0.3540	54.2317	-81.3541	-22.6275	-8.19592	0
0.3547	26.76	-83.1813	-27.2013	-10.0264	0
0.3553	6.26297	-84.4114	-24.7633	-11.2501	0
0.3560	-3.77202	-81.9692	-20.7939	-13.6873	0
0.3567	-2.56213	-81.6616	-22.3185	-13.6873	0
0.3573	6.61882	-86.2386	-23.2387	-13.3788	0
0.3580	22.1339	-87.7582	-20.4917	-14.6025	0
0.3587	42.2751	-83.4888	-20.1827	-15.2195	0
0.3593	56.9361	-81.9692	-23.5409	-12.7721	0
0.3600	50.5308	-83.1813	-27.8125	-12.7721	0
0.3607	22.1339	-81.6616	-32.0841	-14.6025	0
0.3613	-11.3872	-77.9892	-33.3065	-13.3788	0
0.3620	-35.5139	-77.3922	-29.9483	-8.19592	0
0.3627	-55.6551	-77.9892	-26.8991	-4.53501	0
0.3633	-67.5405	-77.0847	-25.9857	-4.53501	0
0.3640	-50.4596	-75.8545	-23.8498	-2.70455	0
0.3647	-10.1773	-75.547	-22.0163	0.956362	0
0.3653	21.2087	-75.2575	-19.5782	2.4886	0
0.3660	33.1653	-74.3349	-15.2999	1.87159	0
0.3667	33.7347	-75.8545	-13.7753	1.87159	0
0.3673	21.5646	-79.5269	-14.9977	0.956362	0
0.3680	2.6333	-79.8345	-14.0842	0.956362	0
0.3687	-15.0881	-78.9118	-13.4731	3.09532	0
0.3693	-32.4536	-80.142	-15.9111	2.78682	0
0.3700	-41.9192	-80.4315	-17.4357	-0.257087	0
0.3707	-38.2895	-79.2194	-15.9111	-2.39605	0
0.3713	-39.2148	-80.739	-16.8312	-3.918	0
0.3720	-44.6949	-81.6616	-18.967	-7.28069	0
0.3727	-32.4536	-80.142	-18.6581	-10.9416	0
0.3733	-4.41255	-80.142	-17.7447	-12.7721	0
0.3740	19.4295	-80.739	-18.0469	-13.3788	0
0.3747	30.105	-78.6043	-18.3559	-16.1348	0
0.3753	25.4789	-77.9892	-18.6581	-18.8804	0
0.3760	8.75393	-79.8345	-18.3559	-19.1787	0
0.3767	-2.56213	-80.142	-15.9111	-20.4024	0
0.3773	4.48372	-78.2968	-15.6089	-22.2328	0
0.3780	16.0845	-79.2194	-20.1827	-21.0091	0
0.3787	14.234	-79.8345	-25.0655	-18.8804	0
0.3793	2.91798	-77.6998	-26.5968	-19.1787	0
0.3800	-4.98191	-75.8545	-25.9857	-18.2634	0
0.3807	-6.54765	-75.8545	-24.1521	-16.7415	0
0.3813	-5.62244	-74.3349	-23.8498	-15.8262	0
0.3820	-8.04223	-70.6805	-21.714	-12.4636	0
0.3827	-17.2232	-68.5277	-18.0469	-8.19592	0
0.3833	-28.1834	-69.1428	-20.7939	-6.05696	0
0.3840	-34.0193	-68.8353	-26.8991	-3.918	0
0.3847	-32.1689	-66.393	-25.6767	-1.17231	0
0.3853	-17.7925	-63.6613	-24.1521	1.57337	0
0.3860	2.34862	-61.5085	-31.7819	4.31905	0
0.3867	8.39808	-59.6814	-36.0535	5.5325	0
0.3873	-6.1918	-58.4693	-30.8685	4.92578	0
0.3880	-29.1086	-55.1044	-27.5103	4.61727	0
0.3887	-47.1146	-52.3546	-29.9483	5.5325	0
0.3893	-53.8046	-52.3546	-33.9177	6.14951	0
0.3900	-50.7443	-52.3546	-34.5289	7.37324	0
0.3907	-44.6949	-48.7003	-30.8685	7.97997	0
0.3913	-37.649	-46.8731	-28.7327	4.92578	0
0.3920	-27.614	-49.3154	-28.7327	1.87159	0
0.3927	-17.2232	-49.9124	-23.8498	0.956362	0
0.3933	-13.2376	-47.7777	-16.8312	0.0411339	0
0.3940	-12.953	-47.7777	-15.6089	-0.874094	0
0.3947	-9.25212	-49.9124	-15.6089	-0.257087	0
0.3953	-1.63691	-49.6229	-12.8619	-0.874094	0
0.3960	1.06755	-48.3927	-11.3372	-3.61978	0
0.3967	-3.48734	-49.3154	-9.50367	-4.84351	0
0.3973	-8.32691	-50.2199	-4.31863	-6.36546	0
0.3980	-8.96744	-48.0852	-1.57163	-7.5892	0
0.3987	-4.0567	-45.9505	-0.651488	-6.67397	0
0.3993	8.39808	-44.1233	5.14474	-6.97219	0
0.4000	24.269	-41.9886	11.8611	-9.11115	0
0.4007	31.3149	-40.469	11.8611	-7.28069	0
0.4013	29.4644	-41.3735	11.8611	-4.2265	0
0.4020	28.5392	-40.469	14.9104	-4.2265	0
0.4027	25.1942	-37.4117	14.6014	-1.17231	0
0.4033	13.5935	-34.3543	12.7745	5.84101	0
0.4040	8.1134	-33.1423	14.9104	10.1189	0
0.4047	17.2943	-31.6045	17.9596	11.0342	0
0.4053	31.0302	-29.4698	20.7066	12.8646	0
0.4060	44.1255	-27.6427	22.8424	15.3018	0
0.4067	61.491	-25.508	25.2872	18.356	0
0.4073	86.2582	-22.7582	29.5588	21.4102	0
0.4080	122.84	-20.3159	32.3058	21.1017	0
0.4087	171.378	-20.6235	31.6946	17.7493	0
0.4093	218.991	-21.2385	34.4416	17.4408	0
0.4100	252.583	-20.3159	40.5468	19.8779	0
0.4107	257.422	-19.4114	42.3736	19.2712	0
0.4113	222.691	-18.1812	43.8982	16.217	0
0.4120	161.343	-16.6616	50.0034	15.6103	0
0.4127	98.1436	-17.5661	54.584	15.6103	0
0.4133	41.3499	-19.1038	53.6638	13.4713	0
0.4140	-17.2232	-16.0465	50.0034	12.5561	0
0.4147	-93.2329	-14.8344	46.6452	12.2476	0
0.4153	-189.668	-18.7963	44.2072	10.4171	0
0.4160	-264.112	-20.3159	40.5468	10.1189	0
0.4167	-268.952	-19.4114	35.664	11.3324	0
0.4173	-222.62	-18.4887	33.5281	11.3324	0
0.4180	-170.097	-16.6616	31.6946	11.3324	0
0.4187	-118.854	-14.8344	28.3364	13.1628	0
0.4193	-82.2015	-14.5269	28.3364	15.3018	0
0.4200	-89.2474	-14.8344	28.9476	15.3018	0
0.4207	-109.958	-17.8737	25.8983	15.3018	0
0.4213	-94.7275	-20.931	23.7625	18.6645	0
0.4220	-52.9506	-18.1812	23.4536	23.2406	0
0.4227	-15.3728	-12.9892	21.0155	25.0711	0
0.4233	13.9494	-12.0846	17.9596	26.593	0
0.4240	32.8094	-13.9118	15.8238	28.4235	0
0.4247	42.2751	-15.7389	13.3857	29.3387	0
0.4253	46.9011	-14.8344	13.688	32.7014	0
0.4260	45.0507	-10.5469	17.0462	36.969	0
0.4267	44.766	-6.89257	20.0954	36.3623	0
0.4273	54.2317	-7.50766	22.2312	35.7453	0
0.4280	60.637	-7.8152	22.5402	38.7995	0
0.4287	60.637	-5.96995	23.4536	37.8843	0
0.4293	68.2522	-6.58503	28.0342	36.0538	0
0.4300	81.3475	-8.71974	32.608	40.3317	0
0.4307	81.6322	-6.89257	32.917	41.247	0
0.4313	65.8324	-6.89257	31.3923	34.8301	0
0.4320	50.8155	-12.3922	30.17	30.5625	0
0.4327	56.9361	-15.4314	29.861	29.0405	0
0.4333	81.6322	-13.9118	30.7811	24.1559	0
0.4340	107.325	-13.9118	31.0834	19.2712	0
0.4347	126.825	-16.9691	29.861	16.5255	0
0.4353	136.931	-17.8737	30.17	13.1628	0
0.4360	122.555	-17.5661	31.6946	11.0342	0
0.4367	79.4971	-18.4887	30.17	11.0342	0
0.4373	23.0591	-21.5461	24.367	8.28847	0
0.4380	-37.3643	-22.4506	12.4656	3.40383	0
0.4387	-99.6382	-22.1431	-4.00968	3.40383	0
0.4393	-147.536	-24.8929	-18.3559	5.84101	0
0.4400	-168.887	-29.4698	-26.8991	3.70205	0
0.4407	-167.677	-29.4698	-31.4797	1.87159	0
0.4413	-144.475	-28.2577	-35.1401	6.14951	0
0.4420	-100.848	-28.8547	-31.4797	9.50192	0
0.4427	-62.9856	-28.8547	-21.1029	9.2037	0
0.4433	-42.2039	-28.5653	-14.6954	10.1189	0
0.4440	-22.7033	-30.3925	-11.9484	11.3324	0
0.4447	-5.33776	-31.0075	-4.00968	11.3324	0
0.4453	1.06755	-30.3925	4.53355	12.8646	0
0.4460	6.61882	-31.6045	8.50293	15.3018	0
0.4467	8.39808	-32.2196	11.5522	15.6103	0
0.4473	-2.84681	-30.3925	12.7745	15.6103	0
0.4480	-12.0278	-29.4698	9.7186	16.217	0
0.4487	-9.25212	-30.0849	7.89174	15.6103	0
0.4493	-6.1918	-29.1623	7.89174	13.4713	0
0.4500	-0.711702	-27.9502	9.7186	10.1189	0
0.4507	13.0241	-30.3925	13.0768	6.14951	0
0.4513	27.6852	-33.7392	10.3298	2.18009	0
0.4520	34.0905	-32.8347	5.14474	-0.257087	0
0.4527	31.3149	-30.3925	6.97831	-1.78932	0
0.4533	21.8492	-30.3925	9.7186	-4.2265	0
0.4540	11.1737	-31.0075	6.36712	-8.19592	0
0.4547	0.498191	-30.3925	6.36712	-11.5483	0
0.4553	-13.8782	-31.6045	7.89174	-13.9958	0
0.4560	-33.0941	-35.874	2.39775	-18.2634	0
0.4567	-53.2353	-39.2388	-3.09625	-21.3176	0
0.4573	-67.2558	-38.3162	-6.14548	-24.0633	0
0.4580	-76.4368	-35.874	-12.2507	-25.5955	0
0.4587	-85.5465	-36.1815	-18.967	-23.7548	0
0.4593	-93.5176	-37.7192	-18.6581	-22.8396	0
0.4600	-102.627	-38.6237	-14.0842	-24.67	0
0.4607	-117.004	-39.5464	-13.1641	-23.7548	0
0.4613	-121.914	-39.2388	-14.6954	-20.7109	0
0.4620	-109.958	-37.7192	-12.8619	-20.7109	0
0.4627	-91.3825	-38.9313	-9.50367	-20.7109	0
0.4633	-74.871	-39.5464	-9.50367	-15.8262	0
0.4640	-67.5405	-35.277	-10.7261	-10.0264	0
0.4647	-73.9458	-31.9121	-7.97905	-5.75874	0
0.4653	-77.6466	-33.7392	-4.62087	-3.61978	0
0.4660	-66.0459	-32.8347	-2.18282	-2.08754	0
0.4667	-44.339	-27.6427	2.69998	-1.17231	0
0.4673	-12.953	-26.4306	8.19398	-0.874094	0
0.4680	19.0736	-26.72	8.50293	1.26487	0
0.4687	30.6743	-25.8155	7.89174	4.31905	0
0.4693	24.6249	-27.0276	9.7186	5.23428	0
0.4700	13.9494	-25.8155	10.6387	4.31905	0
0.4707	1.06755	-20.3159	16.1327	2.18009	0
0.4713	-8.96744	-19.7008	24.367	-1.78932	0
0.4720	-16.298	-23.0657	20.7066	-3.31128	0
0.4727	-19.9276	-21.2385	10.6387	-2.39605	0
0.4733	0.21351	-17.5661	11.8611	-4.84351	0
0.4740	53.5911	-19.4114	16.1327	-8.19592	0
0.4747	122.27	-23.0657	7.89174	-8.19592	0
0.4753	194.295	-23.9883	-1.26268	-9.11115	0
0.4760	248.313	-22.4506	-2.7873	-11.8568	0
0.4767	254.718	-20.3159	-5.53429	-10.9416	0
0.4773	216.571	-21.2385	-9.20144	-9.71787	0
0.4780	150.311	-23.6808	-7.36786	-9.71787	0
0.4787	67.6116	-23.9883	-4.62087	-7.28069	0
0.4793	-1.63691	-23.0657	-4.62087	-3.918	0
0.4800	-52.9506	-23.6808	-5.53429	-3.918	0
0.4807	-117.004	-25.2004	-7.36786	-4.2265	0
0.4813	-178.352	-26.4306	-7.6701	-2.70455	0
0.4820	-187.533	-24.8929	-3.09625	0.349638	0
0.4827	-135.294	-22.4506	1.17537	4.92578	0
0.4833	-50.175	-22.7582	2.69998	8.28847	0
0.4840	17.579	-23.3732	6.05817	10.1189	0
0.4847	31.3149	-21.8355	10.6387	12.8646	0
0.4853	8.1134	-20.931	12.7745	15.9085	0
0.4860	-23.6285	-21.2385	14.2992	17.4408	0
0.4867	-64.1955	-19.1038	17.0462	19.2712	0
0.4873	-96.2221	-18.4887	19.7932	21.7084	0
0.4880	-99.6382	-20.931	21.0155	21.7084	0
0.4887	-91.9518	-20.3159	21.6267	20.1864	0
0.4893	-79.1412	-17.5661	19.182	19.8779	0
0.4900	-39.7841	-19.4114	17.0462	20.7932	0
0.4907	9.32329	-21.2385	22.5402	22.0169	0
0.4913	29.4644	-21.2385	32.917	22.9321	0
0.4920	24.269	-23.9883	36.2751	21.4102	0
0.4927	28.5392	-27.6427	31.6946	17.1322	0
0.4933	52.3812	-27.6427	27.114	13.1628	0
0.4940	76.7926	-27.3351	23.7625	11.0342	0
0.4947	83.7673	-28.8547	20.4044	9.2037	0
0.4953	69.7468	-30.3925	15.2126	6.44773	0
0.4960	47.4705	-31.297	5.75593	4.01055	0
0.4967	39.2148	-31.0075	-4.00968	2.4886	0
0.4973	50.8155	-32.2196	-5.53429	1.87159	0
0.4980	63.3414	-34.3543	-1.26268	0.0411339	0
0.4987	59.7118	-33.4498	2.69998	-2.70455	0
0.4993	44.4102	-32.8347	5.44698	-1.78932	0
0.5000	37.7202	-35.5845	7.28055	0.956362	0
0.5007	48.6804	-36.1815	8.80517	0.0411339	0
0.5013	52.9506	-34.9694	9.11412	0.956362	0
0.5020	34.9445	-36.1815	8.50293	5.23428	0
0.5027	15.1592	-36.489	8.19398	6.44773	0
0.5033	-3.77202	-34.9694	8.80517	7.06474	0
0.5040	-34.0193	-35.874	7.89174	10.7257	0
0.5047	-53.8046	-35.874	4.83579	13.4713	0
0.5053	-50.7443	-32.2196	-0.651488	14.0781	0
0.5060	-52.9506	-30.0849	-4.31863	13.7798	0
0.5067	-65.1207	-29.4698	-3.09625	13.1628	0
0.5073	-63.9108	-28.5653	-4.62087	13.7798	0
0.5080	-44.6949	-28.2577	-12.2507	14.6951	0
0.5087	-15.0881	-27.0276	-17.1335	14.3866	0
0.5093	15.4439	-25.8155	-17.4357	13.7798	0
0.5100	36.2256	-25.8155	-17.7447	10.1189	0
0.5107	58.5019	-25.8155	-15.6089	5.5325	0
0.5113	87.4681	-24.8929	-12.2507	3.09532	0
0.5120	97.2184	-23.9883	-13.1641	0.349638	0
0.5127	81.988	-23.6808	-17.4357	-3.918	0
0.5133	67.9675	-24.8929	-17.7447	-6.36546	0
0.5140	57.5767	-25.8155	-14.6954	-9.11115	0
0.5147	27.3293	-24.8929	-11.0283	-12.7721	0
0.5153	-20.8529	-27.0276	-11.0283	-13.6873	0
0.5160	-48.9651	-31.9121	-14.9977	-17.3482	0
0.5167	-29.1086	-33.1423	-15.9111	-25.5955	0
0.5173	13.5935	-32.2196	-14.0842	-28.3412	0
0.5180	32.2401	-32.2196	-16.8312	-27.426	0
0.5187	14.234	-31.297	-20.7939	-28.6394	0
0.5193	-8.04223	-30.0849	-16.5223	-29.8632	0
0.5200	-8.04223	-31.297	-9.50367	-29.5547	0
0.5207	-0.711702	-31.297	-6.75667	-30.4699	0
0.5213	-7.47287	-30.0849	-7.6701	-29.5547	0
0.5220	-17.2232	-29.4698	-11.6395	-26.5108	0
0.5227	-16.9385	-29.4698	-15.9111	-24.9785	0
0.5233	-16.0133	-29.1623	-14.3865	-24.9785	0
0.5240	-21.4934	-28.2577	-7.97905	-23.7548	0
0.5247	-28.1834	-25.2004	-2.7873	-21.0091	0
0.5253	-38.5742	-23.6808	-0.651488	-18.2634	0
0.5260	-58.0748	-23.6808	0.564176	-17.3482	0
0.5267	-100.492	-22.1431	3.31117	-16.433	0
0.5273	-174.652	-21.2385	4.53355	-13.9958	0
0.5280	-243.971	-25.8155	4.23132	-13.6873	0
0.5287	-261.621	-28.8547	3.62013	-15.8262	0
0.5293	-231.73	-25.8155	2.69998	-16.433	0
0.5300	-179.278	-24.8929	3.31117	-17.3482	0
0.5307	-107.823	-27.3351	6.05817	-19.1787	0
0.5313	-30.0338	-24.8929	3.92236	-21.6261	0
0.5320	33.1653	-21.5461	-5.84325	-24.67	0
0.5327	78.0025	-25.2004	-12.2507	-26.809	0
0.5333	104.264	-29.7774	-11.3372	-28.6394	0
0.5340	104.834	-29.4698	-8.28129	-32.9174	0
0.5347	90.8131	-28.5653	-4.62087	-35.9716	0
0.5353	75.8674	-31.0075	-3.09625	-33.8326	0
0.5360	50.5308	-32.5272	-3.39849	-33.5241	0
0.5367	14.5187	-32.2196	0.564176	-37.802	0
0.5373	-11.1025	-31.0075	4.23132	-40.2392	0
0.5380	-18.7178	-31.297	-1.87387	-38.4087	0
0.5387	-8.04223	-33.7392	-10.4171	-36.2698	0
0.5393	24.6249	-34.6619	-11.9484	-35.046	0
0.5400	57.8613	-34.9694	-11.3372	-34.4393	0
0.5407	66.1171	-36.7966	-12.2507	-32.0021	0
0.5413	55.0857	-35.277	-12.2507	-28.9479	0
0.5420	30.3897	-31.9121	-9.50367	-27.1175	0
0.5427	-6.1918	-32.5272	-7.6701	-24.0633	0
0.5433	-28.4681	-34.9694	-7.6701	-19.1787	0
0.5440	-32.4536	-31.9121	-6.75667	-16.433	0
0.5447	-37.649	-29.1623	-4.92982	-14.911	0
0.5453	-22.4186	-30.7	-7.06563	-11.8568	0
0.5460	33.7347	-31.297	-11.3372	-9.11115	0
0.5467	94.514	-28.5653	-11.3372	-7.28069	0
0.5473	138.426	-29.1623	-10.7261	-5.14173	0
0.5480	173.798	-31.297	-11.3372	-3.918	0
0.5487	182.409	-29.4698	-8.59024	-2.70455	0
0.5493	156.432	-26.4306	-4.92982	-0.874094	0
0.5500	115.865	-25.2004	-2.18282	0.658142	0
0.5507	59.7118	-24.5853	3.31117	2.78682	0
0.5513	-16.0133	-23.9883	7.89174	4.31905	0
0.5520	-95.9374	-24.8929	3.62013	1.26487	0
0.5527	-169.812	-26.72	-0.349252	-2.70455	0
0.5533	-214.649	-29.7774	3.31117	-2.70455	0
0.5540	-207.959	-30.7	4.53355	-3.61978	0
0.5547	-169.171	-27.6427	-1.57163	-8.19592	0
0.5553	-126.469	-26.123	-7.97905	-11.5483	0
0.5560	-86.7564	-29.1623	-12.8619	-10.6331	0
0.5567	-62.0604	-30.7	-20.4917	-9.71787	0
0.5573	-56.5803	-28.8547	-28.4237	-9.11115	0
0.5580	-60.5658	-28.5653	-28.7327	-6.67397	0
0.5587	-85.9024	-31.0075	-25.9857	-5.14173	0
0.5593	-125.544	-32.5272	-25.3745	-6.36546	0
0.5600	-138.07	-32.2196	-24.461	-6.36546	0
0.5607	-128.889	-31.297	-22.0163	-3.00277	0
0.5613	-144.475	-33.4498	-19.5782	-0.257087	0
0.5620	-175.577	-35.277	-14.9977	0.956362	0
0.5627	-178.352	-32.2196	-9.50367	4.01055	0
0.5633	-145.685	-29.7774	-6.75667	7.06474	0
0.5640	-95.0122	-32.2196	-4.00968	8.58669	0
0.5647	-37.0797	-33.1423	-1.57163	11.9494	0
0.5653	15.1592	-31.6045	-2.18282	15.6103	0
0.5660	45.9759	-30.3925	0.261939	17.7493	0
0.5667	50.2461	-27.0276	6.97831	18.356	0
0.5673	37.7202	-21.5461	9.41636	20.7932	0
0.5680	24.6249	-20.6235	8.19398	22.9321	0
0.5687	17.2943	-22.1431	8.80517	23.5388	0
0.5693	1.70808	-20.3159	9.7186	24.7626	0
0.5700	-38.2895	-19.1038	10.6387	26.9015	0
0.5707	-94.087	-20.931	13.3857	27.5083	0
0.5713	-133.159	-22.1431	14.2992	23.8473	0
0.5720	-128.889	-23.0657	10.941	20.1864	0
0.5727	-92.8771	-25.508	7.28055	19.5797	0
0.5733	-57.5055	-27.6427	4.53355	20.1864	0
0.5740	-29.7491	-27.9502	0.873129	17.4408	0
0.5747	5.69361	-27.3351	-3.09625	13.1628	0
0.5753	46.9011	-26.72	-4.62087	10.4171	0
0.5760	78.0025	-28.8547	-4.62087	7.67146	0
0.5767	98.7842	-33.7392	-6.75667	4.61727	0
0.5773	117.075	-36.7966	-7.6701	4.92578	0
0.5780	129.245	-36.7966	-4.92982	4.61727	0
0.5787	128.391	-34.9694	-3.39849	1.26487	0
0.5793	114.015	-36.1815	-4.62087	0.0411339	0
0.5800	90.2438	-38.9313	-3.09625	3.40383	0
0.5807	59.3559	-37.7192	0.261939	4.31905	0
0.5813	24.6249	-35.277	3.92236	2.78682	0
0.5820	-18.1484	-36.1815	7.58279	4.61727	0
0.5827	-79.4971	-36.7966	10.3298	8.28847	0
0.5833	-142.34	-35.874	13.9969	7.97997	0
0.5840	-164.901	-38.3162	20.0954	7.37324	0
0.5847	-149.671	-40.469	25.2872	11.9494	0
0.5853	-135.01	-37.7192	29.2498	15.6103	0
0.5860	-120.349	-36.7966	33.8304	16.217	0
0.5867	-83.4114	-38.0268	35.9662	17.4408	0
0.5873	-34.9445	-38.6237	33.2192	19.2712	0
0.5880	7.82872	-40.469	25.8983	18.6645	0
0.5887	50.2461	-42.2962	11.5522	14.9933	0
0.5893	101.773	-41.066	-4.92982	12.5561	0
0.5900	164.688	-39.2388	-11.0283	12.8646	0
0.5907	219.916	-39.8539	-7.6701	11.9494	0
0.5913	242.833	-40.469	-5.53429	7.37324	0
0.5920	239.416	-39.5464	-3.09625	2.18009	0
0.5927	223.901	-38.6237	2.39775	0.0411339	0
0.5933	176.288	-40.1615	3.62013	-1.78932	0
0.5940	94.7987	-42.2962	2.09551	-5.14173	0
0.5947	9.32329	-43.2007	2.69998	-9.71787	0
0.5953	-67.2558	-44.7384	0.873129	-14.294	0
0.5960	-126.185	-46.258	-4.92982	-16.1348	0
0.5967	-149.671	-47.7777	-7.36786	-17.6567	0
0.5973	-158.496	-51.1425	-6.14548	-21.9243	0
0.5980	-188.387	-54.1999	-6.14548	-23.7548	0
0.5987	-221.339	-54.1999	-7.36786	-21.3176	0
0.5993	-227.175	-54.4893	-10.4171	-20.4024	0
0.6000	-216.784	-58.1618	-12.8619	-19.1787	0
0.6007	-209.454	-62.4312	-7.36786	-17.05	0
0.6013	-192.088	-63.9508	2.69998	-17.6567	0
0.6020	-149.03	-63.0463	6.97831	-16.7415	0
0.6027	-97.7878	-61.2191	7.89174	-12.7721	0
0.6033	-66.6153	-60.2965	10.941	-13.6873	0
0.6040	-58.0748	-60.604	13.3857	-15.5177	0
0.6047	-61.7757	-61.2191	13.3857	-10.0264	0
0.6053	-62.9856	-59.3738	11.5522	-4.2265	0
0.6060	-46.4741	-56.027	11.2499	-3.918	0
0.6067	-18.7178	-54.1999	16.7439	-4.53501	0
0.6073	2.6333	-54.1999	24.367	-4.2265	0
0.6080	20.3547	-54.1999	28.6453	-4.2265	0
0.6087	40.7805	-53.8923	30.4722	-3.00277	0
0.6093	58.5019	-53.8923	29.861	-4.2265	0
0.6100	77.0773	-53.2773	26.8118	-7.28069	0
0.6107	99.0689	-52.9697	26.8118	-8.19592	0
0.6113	109.104	-53.2773	28.9476	-10.0264	0
0.6120	103.624	-56.6421	26.8118	-13.6873	0
0.6127	92.023	-60.9115	24.9782	-13.9958	0
0.6133	77.362	-60.604	27.423	-14.294	0
0.6140	71.8819	-56.3346	27.114	-18.2634	0
0.6147	89.3186	-55.412	22.5402	-21.3176	0
0.6153	106.684	-57.8542	20.7066	-23.4566	0
0.6160	88.9627	-58.7768	18.8797	-25.5955	0
0.6167	45.9759	-56.9316	12.7745	-25.5955	0
0.6173	11.1737	-56.027	6.36712	-26.5108	0
0.6180	-13.2376	-56.9316	4.23132	-28.6394	0
0.6187	-36.7238	-59.6814	5.14474	-26.809	0
0.6193	-41.6345	-61.5085	4.23132	-23.7548	0
0.6200	-16.9385	-61.5085	2.39775	-23.7548	0
0.6207	13.0241	-60.9115	4.83579	-23.4566	0
0.6213	24.9096	-59.9889	5.14474	-21.0091	0
0.6220	19.4295	-58.7768	-0.960442	-19.7957	0
0.6227	7.54404	-56.027	-6.14548	-15.5177	0
0.6233	5.05308	-55.1044	-6.75667	-10.6331	0
0.6240	12.6683	-57.8542	-9.50367	-10.0264	0
0.6247	5.69361	-59.3738	-16.22	-10.9416	0
0.6253	-23.6285	-56.6421	-24.1521	-9.11115	0
0.6260	-49.8903	-53.5848	-30.8685	-5.14173	0
0.6267	-60.21	-51.7576	-31.1707	-1.78932	0
0.6273	-76.4368	-51.4501	-22.9297	-2.08754	0
0.6280	-109.389	-53.5848	-15.2999	-3.31128	0
0.6287	-136.504	-54.1999	-12.8619	-1.78932	0
0.6293	-133.159	-52.0652	-11.9484	-0.257087	0
0.6300	-97.5031	-50.835	-11.3372	-1.78932	0
0.6307	-46.1894	-52.3546	-12.8619	-3.61978	0
0.6313	-1.63691	-55.7195	-15.6089	-5.14173	0
0.6320	27.6852	-56.9316	-19.5782	-8.19592	0
0.6327	50.8155	-53.2773	-24.1521	-8.50442	0
0.6333	78.0025	-52.9697	-22.6275	-6.05696	0
0.6340	107.894	-57.8542	-12.2507	-7.28069	0
0.6347	139.921	-59.6814	-3.09625	-10.6331	0
0.6353	180.559	-61.5085	-2.7873	-12.1653	0
0.6360	223.901	-66.7006	-4.92982	-14.294	0
0.6367	245.537	-67.3157	-5.84325	-15.2195	0
0.6373	236.997	-64.8734	-9.20144	-12.7721	0
0.6380	214.72	-67.9308	-12.5529	-11.8568	0
0.6387	183.263	-70.6805	-13.1641	-12.4636	0
0.6393	135.65	-67.6232	-12.8619	-12.1653	0
0.6400	89.3186	-66.1036	-12.5529	-11.8568	0
0.6407	57.5767	-67.0081	-8.59024	-10.9416	0
0.6413	34.0905	-66.1036	-1.57163	-7.28069	0
0.6420	26.1194	-66.1036	2.39775	-5.14173	0
0.6427	40.7805	-67.0081	2.39775	-3.61978	0
0.6433	57.8613	-66.393	2.09551	2.78682	0
0.6440	72.8071	-66.393	2.09551	8.28847	0
0.6447	96.6491	-67.9308	3.31117	7.37324	0
0.6453	116.79	-66.393	8.80517	10.1189	0
0.6460	122.84	-62.7387	13.9969	15.6103	0
0.6467	128.035	-60.604	13.3857	18.6645	0
0.6473	137.785	-59.6814	10.0275	20.7932	0
0.6480	152.802	-60.2965	7.89174	22.9321	0
0.6487	164.047	-62.4312	5.14474	22.9321	0
0.6493	144.547	-62.7387	4.23132	24.1559	0
0.6500	96.6491	-59.3738	6.97831	25.3693	0
0.6507	53.8758	-56.3346	8.80517	22.9321	0
0.6513	17.8637	-55.1044	4.83579	19.5797	0
0.6520	-28.8239	-56.027	-0.960442	17.4408	0
0.6527	-84.9772	-60.604	-4.00968	15.9085	0
0.6533	-156.361	-64.2583	-7.36786	17.1322	0
0.6540	-237.566	-61.8161	-11.6395	17.7493	0
0.6547	-286.389	-60.9115	-12.8619	15.3018	0
0.6553	-276.283	-64.2583	-11.3372	12.5561	0
0.6560	-229.951	-66.1036	-11.0283	10.4171	0
0.6567	-177.712	-68.2383	-9.81262	10.4171	0
0.6573	-138.639	-71.8926	-7.6701	12.8646	0
0.6580	-122.484	-71.8926	-7.06563	13.1628	0
0.6587	-114.869	-70.0655	-5.84325	11.9494	0
0.6593	-99.9229	-71.5851	-5.84325	14.6951	0
0.6600	-92.8771	-73.4123	-14.0842	17.1322	0
0.6607	-107.253	-72.8153	-25.3745	15.3018	0
0.6613	-123.409	-71.2775	-29.6461	16.8237	0
0.6620	-120.633	-70.0655	-29.6461	21.7084	0
0.6627	-107.823	-70.6805	-30.2573	24.1559	0
0.6633	-91.6672	-72.2002	-29.0349	27.1998	0
0.6640	-61.7757	-71.8926	-26.8991	31.7862	0
0.6647	-19.3583	-69.4504	-23.8498	35.4471	0
0.6653	8.75393	-67.9308	-20.4917	38.5013	0
0.6660	8.39808	-67.6232	-19.8805	40.3317	0
0.6667	-0.711702	-66.1036	-21.714	39.4165	0
0.6673	-5.33776	-65.4885	-20.7939	38.5013	0
0.6680	-22.7033	-65.4885	-17.4357	39.4165	0
0.6687	-64.836	-65.181	-15.9111	41.247	0
0.6693	-113.374	-66.393	-14.9977	42.1622	0
0.6700	-135.294	-69.7579	-12.2507	42.1622	0
0.6707	-118.498	-70.373	-10.4171	42.1622	0
0.6713	-88.6068	-68.8353	-13.1641	43.0774	0
0.6720	-72.4512	-69.4504	-16.8312	43.3756	0
0.6727	-65.7612	-72.2002	-13.4731	40.3317	0
0.6733	-60.21	-72.5077	-7.97905	36.6605	0
0.6740	-62.7009	-72.5077	-5.84325	33.3081	0
0.6747	-59.9253	-74.0273	-3.09625	30.871	0
0.6753	-38.2895	-74.6424	0.261939	29.3387	0
0.6760	-22.4186	-73.4123	-0.0470146	29.6472	0
0.6767	-29.1086	-73.7198	-5.84325	29.9557	0
0.6773	-38.2895	-74.0273	-12.2507	29.6472	0
0.6780	-40.994	-72.8153	-14.9977	30.5625	0
0.6787	-50.4596	-74.3349	-15.9111	31.1692	0
0.6793	-73.0918	-77.9892	-17.7447	30.2539	0
0.6800	-104.762	-79.2194	-19.2693	29.3387	0
0.6807	-130.099	-77.0847	-18.6581	29.3387	0
0.6813	-129.814	-75.2575	-17.1335	30.2539	0
0.6820	-104.478	-73.4123	-12.8619	33.9149	0
0.6827	-59.0001	-70.97	-5.84325	37.5758	0
0.6833	1.06755	-69.1428	-3.09625	38.5013	0
0.6840	45.6912	-69.1428	-2.18282	39.108	0
0.6847	52.3812	-69.4504	-0.349252	40.3317	0
0.6853	33.7347	-68.8353	-0.651488	42.1622	0
0.6860	0.21351	-67.0081	-3.09625	44.5994	0
0.6867	-46.4741	-65.181	-2.18282	46.7383	0
0.6873	-89.5321	-65.4885	-1.26268	48.5688	0
0.6880	-127.039	-67.3157	-2.18282	51.006	0
0.6887	-161.272	-67.0081	-2.18282	51.006	0
0.6893	-156.646	-63.9508	-1.26268	48.5688	0
0.6900	-96.2221	-63.6613	-0.349252	47.6536	0
0.6907	-26.333	-64.8734	0.873129	45.8231	0
0.6913	13.0241	-62.4312	1.17537	40.0232	0
0.6920	27.6852	-59.6814	-0.0470146	36.6605	0
0.6927	29.1798	-62.7387	-2.18282	36.0538	0
0.6933	23.0591	-65.181	-4.92982	33.6166	0
0.6940	21.5646	-62.4312	-6.75667	29.6472	0
0.6947	31.0302	-61.5085	-8.59024	26.593	0
0.6953	47.8263	-63.6613	-12.5529	23.8473	0
0.6960	63.6261	-65.181	-15.9111	22.0169	0
0.6967	75.2269	-65.4885	-13.1641	19.8779	0
0.6973	86.2582	-66.1036	-8.59024	17.1322	0
0.6980	98.1436	-63.6613	-6.45444	16.5255	0
0.6987	102.414	-60.604	-9.50367	17.4408	0
0.6993	92.3789	-62.4312	-14.9977	15.6103	0
0.7000	77.7178	-64.5659	-16.8312	13.7798	0
0.7007	73.4476	-61.8161	-14.9977	16.5255	0
0.7013	74.3728	-60.604	-9.50367	20.1864	0
0.7020	68.2522	-61.2191	-0.960442	19.5797	0
0.7027	53.3064	-58.1618	6.05817	17.4408	0
0.7033	29.4644	-53.8923	10.6387	18.356	0
0.7040	4.48372	-51.4501	16.7439	21.4102	0
0.7047	-4.0567	-49.6229	21.6267	23.2406	0
0.7053	-6.1918	-49.6229	23.1513	24.7626	0
0.7060	-22.7033	-50.5275	26.2006	28.1253	0
0.7067	-39.2148	-47.1807	29.861	31.4777	0
0.7073	-40.994	-44.1233	30.4722	31.7862	0
0.7080	-48.3245	-44.7384	28.9476	30.5625	0
0.7087	-62.9856	-43.5082	23.7625	30.2539	0
0.7093	-65.7612	-41.3735	14.2992	30.2539	0
0.7100	-57.7902	-40.469	7.89174	29.0405	0
0.7107	-45.2642	-37.7192	3.62013	27.5083	0
0.7113	-17.7925	-35.874	-3.09625	25.6778	0
0.7120	27.6852	-38.0268	-3.09625	23.2406	0
0.7127	74.6575	-37.4117	4.83579	21.1017	0
0.7133	101.489	-33.7392	7.58279	17.4408	0
0.7140	106.399	-36.1815	5.14474	11.6409	0
0.7147	108.25	-38.3162	6.36712	8.28847	0
0.7153	109.744	-34.6619	6.36712	6.14951	0
0.7160	99.9941	-34.0468	4.23132	2.4886	0
0.7167	75.5827	-35.874	6.97831	0.349638	0
0.7173	29.4644	-35.277	9.7186	0.0411339	0
0.7180	-37.3643	-36.7966	8.80517	-2.39605	0
0.7187	-89.2474	-38.9313	12.7745	-3.918	0
0.7193	-95.9374	-37.7192	19.182	-1.78932	0
0.7200	-71.8107	-37.7192	23.1513	-2.39605	0
0.7207	-43.7696	-39.8539	28.0342	-3.61978	0
0.7213	-23.6285	-38.6237	31.3923	-1.48082	0
0.7220	0.21351	-35.5845	30.4722	-1.48082	0
0.7227	41.3499	-34.9694	32.608	-2.08754	0
0.7233	78.9277	-33.1423	34.7438	1.87159	0
0.7240	92.3789	-28.2577	26.5095	4.92578	0
0.7247	102.699	-25.8155	15.2126	4.61727	0
0.7253	122.27	-27.6427	6.97831	6.44773	0
0.7260	124.975	-27.6427	-1.87387	8.28847	0
0.7267	105.474	-22.1431	-4.92982	7.37324	0
0.7273	84.1231	-18.1812	2.09551	8.58669	0
0.7280	70.3873	-17.8737	6.97831	8.8952	0
0.7287	67.327	-16.0465	7.28055	5.5325	0
0.7293	71.5972	-13.9118	9.7186	5.5325	0
0.7300	69.7468	-14.8344	13.3857	6.44773	0
0.7307	65.4765	-13.2967	13.3857	3.70205	0
0.7313	66.4018	-10.2394	11.2499	-0.874094	0
0.7320	61.491	-13.9118	9.41636	-4.53501	0
0.7327	53.8758	-19.4114	7.89174	-7.5892	0
0.7333	66.4018	-19.4114	4.23132	-9.41965	0
0.7340	96.2932	-16.354	1.17537	-12.4636	0
0.7347	119.495	-15.7389	3.00894	-16.433	0
0.7353	121.914	-15.7389	6.05817	-16.433	0
0.7360	109.104	-15.7389	5.14474	-17.05	0
0.7367	93.2329	-18.4887	4.23132	-21.6261	0
0.7373	68.2522	-19.4114	4.53355	-25.5955	0
0.7380	24.9096	-16.6616	1.78656	-25.5955	0
0.7387	-3.48734	-16.6616	-1.26268	-24.67	0
0.7393	14.8034	-18.4887	-1.57163	-25.8938	0
0.7400	43.485	-18.4887	-1.26268	-27.7242	0
0.7407	40.4958	-19.7008	-1.26268	-25.8938	0
0.7413	17.579	-21.8355	0.564176	-21.3176	0
0.7420	3.20266	-20.931	5.44698	-20.0939	0
0.7427	8.1134	-19.4114	11.5522	-21.3176	0
0.7433	28.8951	-17.5661	13.3857	-19.1787	0
0.7440	49.0362	-15.7389	9.7186	-16.433	0
0.7447	58.7866	-18.1812	6.05817	-15.8262	0
0.7453	67.6116	-21.8355	6.05817	-14.6025	0
0.7460	83.4826	-20.931	5.75593	-11.2501	0
0.7467	104.834	-18.1812	4.23132	-9.11115	0
0.7473	121.914	-19.4114	5.14474	-10.3349	0
0.7480	124.405	-20.931	7.58279	-10.9416	0
0.7487	119.495	-20.0084	8.19398	-8.80264	0
0.7493	117.075	-19.4114	6.97831	-9.41965	0
0.7500	112.805	-19.7008	5.14474	-13.3788	0
0.7507	104.264	-18.4887	4.23132	-15.5177	0
0.7513	93.2329	-17.5661	2.69998	-16.7415	0
0.7520	76.1521	-20.0084	0.261939	-21.6261	0
0.7527	59.9964	-23.9883	-0.651488	-25.5955	0
0.7533	53.3064	-24.8929	-0.0470146	-27.426	0
0.7540	45.9759	-24.8929	1.48432	-29.2565	0
0.7547	34.0905	-25.8155	3.00894	-31.0869	0
0.7553	34.6599	-26.4306	2.69998	-33.5241	0
0.7560	58.5019	-28.5653	-0.349252	-37.185	0
0.7567	89.3186	-31.297	-1.87387	-38.4087	0
0.7573	108.25	-33.1423	-0.960442	-37.4935	0
0.7580	116.434	-34.0468	-1.26268	-39.324	0
0.7587	126.541	-36.489	-3.70744	-40.2392	0
0.7593	136.931	-37.7192	-5.84325	-38.4087	0
0.7600	146.682	-38.6237	-8.59024	-37.185	0
0.7607	169.883	-38.0268	-12.8619	-37.4935	0
0.7613	207.675	-35.874	-16.8312	-37.185	0
0.7620	227.816	-35.277	-18.967	-34.7478	0
0.7627	208.6	-37.4117	-18.0469	-31.3851	0
0.7633	166.538	-36.7966	-15.2999	-29.2565	0
0.7640	127.466	-34.6619	-12.2507	-27.7242	0
0.7647	93.5888	-34.3543	-9.50367	-23.1481	0
0.7653	45.0507	-33.7392	-7.6701	-18.5719	0
0.7660	-33.3788	-32.2196	-5.53429	-18.8804	0
0.7667	-126.469	-34.0468	-1.87387	-17.05	0
0.7673	-179.278	-34.9694	-0.349252	-13.6873	0
0.7680	-152.375	-33.1423	-1.26268	-16.1348	0
0.7687	-79.7817	-32.5272	0.564176	-19.1787	0
0.7693	-18.1484	-34.3543	4.83579	-16.433	0
0.7700	29.4644	-35.874	7.89174	-16.1348	0
0.7707	71.5972	-34.9694	9.41636	-19.7957	0
0.7713	85.333	-33.7392	10.6387	-20.0939	0
0.7720	72.8071	-33.4498	13.3857	-21.9243	0
0.7727	63.6261	-35.874	17.0462	-26.5108	0
0.7733	62.4162	-38.6237	19.4842	-25.287	0
0.7740	54.2317	-36.7966	19.7932	-24.9785	0
0.7747	36.5103	-35.874	15.2126	-32.3004	0
0.7753	11.1737	-39.2388	4.23132	-35.663	0
0.7760	-19.9276	-40.7585	-4.00968	-32.9174	0
0.7767	-48.3245	-38.0268	-2.48506	-33.8326	0
0.7773	-63.2703	-38.3162	-1.26268	-37.4935	0
0.7780	-73.3764	-40.469	-4.00968	-37.4935	0
0.7787	-109.673	-38.6237	-5.84325	-37.4935	0
0.7793	-178.352	-38.6237	-9.50367	-36.2698	0
0.7800	-229.31	-44.7384	-14.6954	-33.2156	0
0.7807	-223.19	-46.8731	-15.6089	-32.3004	0
0.7813	-188.743	-44.1233	-12.2507	-31.3851	0
0.7820	-164.617	-44.7384	-6.75667	-27.1175	0
0.7827	-141.415	-46.258	-3.09625	-24.67	0
0.7833	-100.492	-44.1233	-4.62087	-25.287	0
0.7840	-51.3849	-41.9886	-5.84325	-22.8396	0
0.7847	-9.25212	-40.469	-2.7873	-17.3482	0
0.7853	18.2196	-39.2388	-2.48506	-13.0806	0
0.7860	24.9096	-39.8539	-1.87387	-11.8568	0
0.7867	21.5646	-39.5464	6.05817	-11.8568	0
0.7873	30.6743	-37.7192	11.5522	-10.9416	0
0.7880	49.6056	-37.7192	10.6387	-8.50442	0
0.7887	55.0857	-36.7966	12.7745	-6.97219	0
0.7893	46.9011	-33.7392	17.0462	-6.36546	0
0.7900	37.7202	-33.7392	17.6574	-5.45024	0
0.7907	16.6538	-34.3543	20.0954	-7.28069	0
0.7913	-18.1484	-33.1423	23.7625	-8.80264	0
0.7920	-36.4391	-37.4117	19.7932	-9.71787	0
0.7927	-28.1834	-42.6037	14.2992	-12.7721	0
0.7933	-18.1484	-40.469	13.3857	-16.433	0
0.7940	-9.89265	-37.7192	10.941	-15.5177	0
0.7947	11.4584	-40.1615	8.19398	-15.5177	0
0.7953	34.6599	-41.9886	8.80517	-16.7415	0
0.7960	42.2751	-40.469	7.28055	-16.433	0
0.7967	42.6309	-40.1615	2.09551	-16.7415	0
0.7973	48.111	-41.3735	0.873129	-17.05	0
0.7980	57.8613	-42.6037	3.31117	-14.6025	0
0.7987	72.5224	-44.1233	2.69998	-13.9958	0
0.7993	91.7383	-43.8158	1.48432	-15.5177	0
0.8000	113.374	-41.3735	3.92236	-13.9958	0
0.8007	137.501	-40.469	7.89174	-11.8568	0
0.8013	153.087	-42.2962	10.3298	-10.0264	0
0.8020	140.276	-45.046	9.11412	-4.2265	0
0.8027	102.699	-43.2007	5.14474	0.956362	0
0.8033	65.1919	-39.5464	-0.349252	0.956362	0
0.8040	38.6454	-39.8539	-6.75667	2.18009	0
0.8047	13.3088	-43.8158	-13.4731	7.37324	0
0.8053	-18.1484	-41.9886	-15.6089	11.3324	0
0.8060	-53.2353	-35.5845	-12.8619	12.2476	0
0.8067	-75.7962	-34.0468	-10.4171	13.7798	0
0.8073	-71.2413	-36.7966	-7.6701	16.5255	0
0.8080	-44.9795	-36.7966	-2.18282	18.356	0
0.8087	-16.5826	-35.874	3.92236	18.9627	0
0.8093	-1.06755	-36.7966	7.58279	18.356	0
0.8100	0.782872	-35.874	9.41636	16.5255	0
0.8107	-4.41255	-34.9694	10.0275	18.0475	0
0.8113	-18.7178	-36.7966	10.941	19.2712	0
0.8120	-40.994	-37.4117	11.8611	14.6951	0
0.8127	-50.175	-35.5845	11.2499	9.2037	0
0.8133	-42.2039	-36.7966	11.2499	9.81042	0
0.8140	-37.649	-40.469	12.4656	9.81042	0
0.8147	-34.9445	-41.3735	10.941	7.06474	0
0.8153	-20.2835	-41.066	9.11412	4.61727	0
0.8160	-8.32691	-42.8932	8.19398	1.87159	0
0.8167	-12.3124	-46.8731	6.05817	0.956362	0
0.8173	-10.1773	-47.4882	5.75593	3.09532	0
0.8180	6.61882	-43.8158	7.58279	1.87159	0
0.8187	16.3691	-43.2007	6.66936	0.0411339	0
0.8193	17.2943	-46.8731	3.31117	2.78682	0
0.8200	23.6997	-46.8731	3.31117	4.01055	0
0.8207	32.8094	-45.046	4.53355	2.78682	0
0.8213	44.1255	-47.7777	4.23132	6.44773	0
0.8220	70.1026	-48.7003	4.53355	10.7257	0
0.8227	98.4283	-43.2007	8.80517	11.6409	0
0.8233	108.25	-41.066	14.6014	14.6951	0
0.8240	104.549	-42.6037	15.5215	17.4408	0
0.8247	96.2932	-41.9886	13.3857	17.1322	0
0.8253	80.1376	-41.3735	13.9969	18.6645	0
0.8260	57.2208	-41.3735	16.1327	22.0169	0
0.8267	28.8951	-37.7192	16.435	21.7084	0
0.8273	-1.92159	-34.0468	17.0462	21.1017	0
0.8280	-22.4186	-35.5845	16.1327	23.2406	0
0.8287	-29.1086	-38.9313	11.5522	23.8473	0
0.8293	-28.1834	-38.3162	9.7186	21.1017	0
0.8300	-6.54765	-36.1815	11.2499	17.4408	0
0.8307	35.3004	-37.4117	9.7186	15.6103	0
0.8313	62.4162	-38.6237	7.28055	16.5255	0
0.8320	59.9964	-37.4117	4.83579	15.6103	0
0.8327	51.456	-34.9694	-0.349252	10.4171	0
0.8333	40.4958	-35.277	-4.92982	7.06474	0
0.8340	8.75393	-37.1041	-4.92982	6.44773	0
0.8347	-36.1544	-37.4117	-2.18282	4.01055	0
0.8353	-68.181	-38.9313	0.564176	-1.17231	0
0.8360	-77.0061	-42.8932	4.83579	-4.2265	0
0.8367	-70.0314	-44.4309	9.11412	-5.14173	0
0.8373	-50.175	-42.8932	11.2499	-5.75874	0
0.8380	-14.4475	-42.2962	11.2499	-6.67397	0
0.8387	23.9843	-43.2007	10.6387	-7.28069	0
0.8393	34.9445	-43.2007	9.11412	-6.67397	0
0.8400	7.18819	-43.8158	4.83579	-7.28069	0
0.8407	-39.2148	-43.8158	0.564176	-10.3349	0
0.8413	-74.5863	-41.9886	-3.70744	-10.9416	0
0.8420	-85.9024	-40.469	-8.89248	-7.5892	0
0.8427	-96.2221	-39.8539	-12.2507	-5.75874	0
0.8433	-132.59	-38.6237	-12.8619	-5.14173	0
0.8440	-172.872	-38.9313	-11.3372	-0.874094	0
0.8447	-183.833	-40.469	-7.6701	3.70205	0
0.8453	-187.178	-39.8539	-4.00968	5.23428	0
0.8460	-207.034	-35.874	-2.48506	6.14951	0
0.8467	-215.859	-33.4498	0.564176	9.50192	0
0.8473	-193.939	-34.0468	5.14474	11.9494	0
0.8480	-154.51	-34.9694	7.58279	11.0342	0
0.8487	-112.449	-33.7392	9.41636	10.4171	0
0.8493	-83.7673	-32.8347	13.0768	11.3324	0
0.8500	-74.871	-32.8347	15.8238	10.7257	0
0.8507	-72.1665	-32.2196	17.0462	10.7257	0
0.8513	-67.8963	-33.1423	17.6574	10.7257	0
0.8520	-60.21	-37.7192	15.8238	5.84101	0
0.8527	-37.3643	-41.3735	12.4656	-0.257087	0
0.8533	-3.20266	-41.6811	11.2499	-0.56559	0
0.8540	22.1339	-40.469	10.6387	-0.56559	0
0.8547	35.3004	-40.469	7.58279	-5.45024	0
0.8553	41.7057	-43.2007	5.14474	-8.80264	0
0.8560	41.7057	-45.9505	6.97831	-8.80264	0
0.8567	39.5706	-46.5656	8.19398	-9.41965	0
0.8573	42.2751	-45.9505	5.14474	-10.6331	0
0.8580	53.3064	-47.1807	4.53355	-10.6331	0
0.8587	67.0423	-47.1807	7.89174	-10.0264	0
0.8593	79.2124	-45.9505	6.97831	-9.41965	0
0.8600	91.0978	-47.1807	3.31117	-10.3349	0
0.8607	93.5888	-48.0852	3.31117	-10.0264	0
0.8613	79.2124	-47.1807	4.83579	-6.05696	0
0.8620	66.4018	-47.7777	4.83579	-3.00277	0
0.8627	65.1919	-47.7777	8.19398	-1.78932	0
0.8633	60.2811	-46.8731	11.8611	1.87159	0
0.8640	48.3957	-49.6229	9.7186	5.5325	0
0.8647	36.5103	-51.1425	7.58279	4.61727	0
0.8653	22.1339	-47.7777	6.97831	5.5325	0
0.8660	15.1592	-45.643	3.00894	8.8952	0
0.8667	31.0302	-44.1233	1.78656	8.28847	0
0.8673	60.637	-42.2962	3.31117	8.28847	0
0.8680	84.6925	-42.2962	-0.960442	12.8646	0
0.8687	94.1581	-42.2962	-6.45444	14.9933	0
0.8693	84.6925	-39.8539	-9.50367	12.5561	0
0.8700	60.2811	-38.6237	-16.22	12.8646	0
0.8707	28.5392	-38.3162	-21.4051	15.6103	0
0.8713	-0.711702	-37.7192	-19.8805	13.4713	0
0.8720	-21.2087	-38.6237	-21.4051	9.2037	0
0.8727	-48.3245	-38.6237	-25.3745	8.58669	0
0.8733	-97.7878	-37.1041	-23.2387	10.1189	0
0.8740	-144.475	-38.0268	-20.4917	9.2037	0
0.8747	-157.001	-39.8539	-22.3185	5.84101	0
0.8753	-155.151	-41.3735	-24.1521	3.70205	0
0.8760	-170.097	-44.4309	-27.8125	2.78682	0
0.8767	-185.683	-46.8731	-31.7819	0.349638	0
0.8773	-177.143	-45.9505	-31.4797	-2.08754	0
0.8780	-169.171	-46.8731	-30.5595	-0.257087	0
0.8787	-182.623	-49.6229	-29.6461	2.78682	0
0.8793	-181.982	-51.1425	-23.5409	2.78682	0
0.8800	-139.921	-51.1425	-15.2999	2.78682	0
0.8807	-86.7564	-50.2199	-11.0283	6.14951	0
0.8813	-51.6695	-49.9124	-7.6701	11.0342	0
0.8820	-25.7636	-49.6229	-4.92982	14.0781	0
0.8827	-3.48734	-48.0852	-4.62087	14.9933	0
0.8833	1.99276	-47.4882	-4.92982	17.7493	0
0.8840	-6.54765	-47.1807	-4.92982	21.4102	0
0.8847	-14.4475	-44.7384	-7.97905	22.9321	0
0.8853	-13.8782	-43.2007	-13.1641	25.0711	0
0.8860	-5.90712	-44.7384	-13.4731	28.732	0
0.8867	-0.711702	-43.8158	-8.59024	31.7862	0
0.8873	-9.25212	-41.3735	-7.6701	34.8301	0
0.8880	-27.2582	-41.3735	-10.4171	37.5758	0
0.8887	-34.0193	-43.8158	-7.97905	35.7453	0
0.8893	-30.6032	-44.1233	-3.70744	33.3081	0
0.8900	-43.7696	-40.1615	-2.18282	34.8301	0
0.8907	-80.9916	-36.489	1.48432	34.8301	0
0.8913	-109.104	-38.9313	5.75593	31.7862	0
0.8920	-97.5031	-43.2007	3.31117	30.871	0
0.8927	-48.0399	-42.2962	1.48432	29.3387	0
0.8933	23.6997	-41.9886	3.31117	25.6778	0
0.8940	97.2184	-45.643	2.39775	23.8473	0
0.8947	143.906	-47.7777	-0.349252	22.9321	0
0.8953	151.237	-47.1807	-0.651488	20.7932	0
0.8960	142.981	-47.1807	-4.92982	19.5797	0
0.8967	141.486	-47.1807	-14.0842	18.9627	0
0.8973	137.785	-47.1807	-21.714	16.5255	0
0.8980	110.67	-46.8731	-25.3745	15.3018	0
0.8987	62.1315	-44.1233	-23.5409	17.4408	0
0.8993	14.8034	-43.5082	-20.7939	19.5797	0
0.9000	-16.9385	-48.7003	-22.3185	17.7493	0
0.9007	-26.0483	-52.3546	-25.0655	15.6103	0
0.9013	-25.4789	-49.3154	-28.1215	16.8237	0
0.9020	-52.9506	-45.046	-31.1707	19.2712	0
0.9027	-115.794	-45.3354	-29.6461	20.7932	0
0.9033	-163.691	-45.9505	-24.1521	23.8473	0
0.9040	-166.752	-45.046	-21.4051	25.6778	0
0.9047	-147.82	-44.1233	-22.3185	23.8473	0
0.9053	-128.604	-44.1233	-25.3745	25.6778	0
0.9060	-116.079	-42.2962	-27.8125	30.2539	0
0.9067	-113.659	-39.8539	-26.2879	30.871	0
0.9073	-111.808	-40.469	-22.0163	30.2539	0
0.9080	-103.553	-42.2962	-17.1335	30.871	0
0.9087	-91.3825	-41.066	-12.2507	29.0405	0
0.9093	-62.7009	-39.2388	-8.59024	25.9863	0
0.9100	-11.3872	-40.7585	-4.92982	25.3693	0
0.9107	35.8698	-41.9886	1.17537	25.6778	0
0.9113	65.4765	-40.1615	5.75593	23.8473	0
0.9120	93.5888	-41.3735	7.28055	18.0475	0
0.9127	112.52	-44.7384	8.80517	11.9494	0
0.9133	102.129	-45.046	10.941	10.4171	0
0.9140	78.9277	-47.4882	13.3857	8.28847	0
0.9147	71.5972	-50.5275	16.7439	2.78682	0
0.9153	79.8529	-49.6229	15.2126	0.349638	0
0.9160	100.919	-48.7003	7.28055	-1.17231	0
0.9167	136.576	-48.3927	-4.31863	-5.75874	0
0.9173	162.268	-46.8731	-16.22	-6.36546	0
0.9180	146.682	-47.7777	-21.714	-4.53501	0
0.9187	102.699	-49.9124	-17.1335	-6.97219	0
0.9193	65.1919	-48.0852	-12.2507	-7.88742	0
0.9200	43.2003	-46.8731	-14.0842	-6.36546	0
0.9207	38.6454	-46.8731	-21.1029	-6.67397	0
0.9213	46.9011	-45.3354	-26.8991	-5.75874	0
0.9220	36.795	-46.8731	-26.8991	-2.39605	0
0.9227	-12.6683	-49.6229	-24.7633	0.0411339	0
0.9233	-68.181	-47.7777	-21.714	1.57337	0
0.9240	-88.6068	-46.5656	-14.0842	2.78682	0
0.9247	-90.742	-47.4882	-4.62087	4.01055	0
0.9253	-113.943	-45.3354	-2.18282	6.44773	0
0.9260	-150.24	-42.8932	-4.00968	6.44773	0
0.9267	-162.481	-41.9886	-2.18282	7.06474	0
0.9273	-167.677	-41.3735	2.09551	11.3324	0
0.9280	-223.83	-41.6811	8.80517	13.1628	0
0.9287	-326.671	-41.3735	15.8238	11.0342	0
0.9293	-417.626	-38.6237	20.0954	12.2476	0
0.9300	-469.51	-37.7192	23.7625	13.4713	0
0.9307	-478.619	-38.6237	26.2006	10.1189	0
0.9313	-428.871	-39.5464	24.676	6.44773	0
0.9320	-326.671	-40.469	23.4536	4.61727	0
0.9327	-205.824	-39.2388	21.6267	4.01055	0
0.9333	-90.4573	-38.3162	14.9104	2.78682	0
0.9340	-1.63691	-38.6237	11.2499	-1.48082	0
0.9347	45.6912	-38.3162	13.0768	-3.31128	0
0.9353	61.2063	-39.8539	10.941	-1.78932	0
0.9360	60.637	-43.8158	6.66936	-5.14173	0
0.9367	53.3064	-44.7384	7.89174	-9.11115	0
0.9373	52.0966	-42.2962	9.11412	-8.50442	0
0.9380	61.8469	-41.6811	7.89174	-8.19592	0
0.9387	68.8215	-40.7585	10.3298	-8.80264	0
0.9393	59.7118	-39.2388	12.4656	-7.88742	0
0.9400	34.9445	-39.5464	7.28055	-9.11115	0
0.9407	-0.427021	-40.469	0.261939	-9.71787	0
0.9413	-38.2895	-42.2962	-0.651488	-5.75874	0
0.9420	-73.0918	-43.2007	1.48432	-3.918	0
0.9427	-99.2824	-41.3735	3.00894	-2.70455	0
0.9433	-95.9374	-38.6237	1.78656	-0.56559	0
0.9440	-44.9795	-39.5464	1.48432	-0.257087	0
0.9447	23.9843	-41.3735	5.14474	0.956362	0
0.9453	57.5767	-41.6811	8.19398	6.44773	0
0.9460	57.8613	-40.469	7.28055	7.67146	0
0.9467	79.8529	-37.4117	10.6387	5.84101	0
0.9473	142.411	-34.9694	14.2992	8.8952	0
0.9480	207.105	-36.1815	9.7186	12.5561	0
0.9487	242.477	-39.5464	7.89174	11.0342	0
0.9493	245.537	-40.469	17.3484	10.1189	0
0.9500	216.571	-36.489	23.4536	11.9494	0
0.9507	158.852	-32.8347	20.7066	11.3324	0
0.9513	94.1581	-35.874	20.7066	7.67146	0
0.9520	43.485	-37.1041	22.8424	4.92578	0
0.9527	1.06755	-31.297	21.0155	4.01055	0
0.9533	-39.7841	-30.3925	17.0462	3.09532	0
0.9540	-55.9397	-35.277	11.5522	1.26487	0
0.9547	-40.7093	-34.6619	5.75593	0.0411339	0
0.9553	-29.1086	-32.2196	2.39775	-1.78932	0
0.9560	-23.6285	-35.5845	0.873129	-3.918	0
0.9567	12.3836	-37.4117	-0.0470146	-4.53501	0
0.9573	73.4476	-36.7966	-0.349252	-2.08754	0
0.9580	122.84	-38.0268	-1.87387	-0.874094	0
0.9587	136.931	-37.7192	-4.92982	-0.257087	0
0.9593	102.699	-37.7192	-9.81262	0.349638	0
0.9600	40.7805	-41.3735	-14.9977	-1.78932	0
0.9607	-6.1918	-44.1233	-15.2999	-4.2265	0
0.9613	-31.8842	-42.2962	-12.8619	-1.78932	0
0.9620	-43.7696	-39.8539	-13.4731	2.18009	0
0.9627	-30.3185	-38.6237	-12.8619	2.78682	0
0.9633	-4.41255	-38.6237	-5.84325	4.92578	0
0.9640	14.5187	-38.3162	1.48432	9.2037	0
0.9647	27.0447	-36.489	4.23132	10.1189	0
0.9653	31.9554	-37.1041	6.05817	11.3324	0
0.9660	34.3752	-37.7192	7.58279	16.5255	0
0.9667	53.5911	-35.277	8.50293	19.2712	0
0.9673	78.0025	-33.7392	9.7186	18.356	0
0.9680	88.3933	-33.7392	13.3857	18.6645	0
0.9687	98.4283	-32.5272	18.8797	19.2712	0
0.9693	110.029	-33.4498	20.7066	18.356	0
0.9700	107.325	-36.1815	21.3178	17.1322	0
0.9707	103.98	-35.277	24.367	16.8237	0
0.9713	110.029	-33.4498	25.5894	15.3018	0
0.9720	107.325	-34.6619	20.4044	12.2476	0
0.9727	89.6032	-36.489	17.0462	11.6409	0
0.9733	63.3414	-37.4117	19.182	11.3324	0
0.9740	31.3149	-37.1041	17.9596	6.44773	0
0.9747	13.0241	-36.7966	10.941	1.26487	0
0.9753	19.4295	-39.8539	6.05817	0.0411339	0
0.9760	30.105	-42.2962	3.62013	-1.48082	0
0.9767	34.9445	-41.9886	-1.26268	-4.2265	0
0.9773	53.3064	-42.2962	-4.92982	-4.53501	0
0.9780	89.8879	-42.8932	-5.84325	-4.53501	0
0.9787	130.811	-41.066	-10.4171	-4.53501	0
0.9793	164.047	-41.3735	-15.6089	-2.70455	0
0.9800	181.769	-44.1233	-15.2999	-2.70455	0
0.9807	182.409	-47.1807	-14.3865	-4.2265	0
0.9813	168.317	-50.5275	-15.2999	-1.17231	0
0.9820	138.426	-49.0078	-13.1641	1.87159	0
0.9827	95.0833	-45.046	-11.9484	2.4886	0
0.9833	41.7057	-43.8158	-14.6954	4.61727	0
0.9840	-23.3438	-44.1233	-14.0842	7.67146	0
0.9847	-83.4114	-43.5082	-9.50367	6.44773	0
0.9853	-110.314	-44.1233	-7.6701	5.5325	0
0.9860	-108.179	-42.2962	-8.28129	7.67146	0
0.9867	-105.688	-37.7192	-8.59024	9.50192	0
0.9873	-113.943	-36.1815	-10.7261	9.2037	0
0.9880	-131.949	-36.489	-13.1641	8.8952	0
0.9887	-154.226	-36.489	-13.4731	10.1189	0
0.9893	-161.272	-37.7192	-12.2507	10.1189	0
0.9900	-146.611	-38.0268	-9.50367	8.8952	0
0.9907	-132.234	-38.6237	-3.09625	7.37324	0
0.9913	-127.039	-39.5464	-0.349252	5.5325	0
0.9920	-121.559	-38.0268	-3.70744	3.40383	0
0.9927	-120.633	-38.6237	-4.62087	2.18009	0
0.9933	-121.559	-41.6811	-0.349252	0.0411339	0
0.9940	-106.328	-40.7585	1.78656	-3.00277	0
0.9947	-75.5115	-38.6237	3.31117	-2.70455	0
0.9953	-42.8444	-41.3735	5.14474	-3.918	0
0.9960	-11.1025	-45.9505	0.873129	-10.9416	0
0.9967	17.579	-48.3927	-4.31863	-14.294	0
0.9973	37.7202	-50.2199	-4.00968	-12.7721	0
0.9980	43.485	-49.9124	-4.00968	-13.6873	0
0.9987	28.2546	-47.7777	-6.14548	-13.0806	0
0.9993	2.91798	-47.1807	-6.14548	-10.3349	0
1.0000	-6.83234	-47.7777	-5.53429	-11.5483	0
1.0007	0.21351	-47.4882	-6.75667	-13.6873	0
1.0013	11.4584	-46.5656	-7.36786	-13.0806	0
1.0020	20.6393	-45.643	-9.50367	-12.4636	0
1.0027	14.8034	-43.8158	-12.5529	-10.9416	0
1.0033	-7.75755	-43.2007	-12.2507	-7.5892	0
1.0040	-22.7033	-45.046	-7.36786	-4.84351	0
1.0047	-27.614	-44.1233	-5.53429	-2.70455	0
1.0053	-36.4391	-40.7585	-6.75667	-0.56559	0
1.0060	-40.994	-41.066	-4.92982	0.658142	0
1.0067	-35.2292	-41.9886	0.261939	2.18009	0
1.0073	-39.2148	-40.469	3.31117	4.61727	0
1.0080	-52.5947	-41.6811	4.23132	4.61727	0
1.0087	-47.7552	-44.1233	6.05817	4.31905	0
1.0093	-22.7033	-42.2962	6.36712	4.01055	0
1.0100	7.82872	-40.1615	3.62013	4.01055	0
1.0107	36.795	-39.5464	2.09551	4.61727	0
1.0113	59.0712	-36.7966	4.53355	3.70205	0
1.0120	72.5224	-37.1041	6.97831	0.0411339	0
1.0127	82.2727	-39.5464	5.14474	-3.918	0
1.0133	86.2582	-38.9313	1.48432	-6.36546	0
1.0140	73.4476	-37.7192	-0.651488	-9.71787	0
1.0147	37.7202	-39.2388	-1.87387	-12.1653	0
1.0153	-16.9385	-41.3735	-4.62087	-13.6873	0
1.0160	-78.216	-44.1233	-8.59024	-16.7415	0
1.0167	-129.53	-45.643	-10.4171	-19.4872	0
1.0173	-162.481	-45.9505	-10.7261	-18.5719	0
1.0180	-177.143	-47.1807	-11.3372	-17.3482	0
1.0187	-171.022	-47.1807	-9.81262	-17.6567	0
1.0193	-143.55	-45.046	-7.06563	-17.3482	0
1.0200	-105.403	-45.9505	-5.84325	-16.1348	0
1.0207	-73.3764	-49.9124	-4.92982	-16.1348	0
1.0213	-59.0001	-52.3546	-3.09625	-15.5177	0
1.0220	-52.9506	-51.1425	-1.87387	-14.6025	0
1.0227	-38.5742	-49.3154	-0.349252	-12.4636	0
1.0233	-18.1484	-49.3154	3.00894	-9.41965	0
1.0240	-2.56213	-49.3154	6.36712	-6.67397	0
1.0247	14.234	-46.258	6.36712	-3.31128	0
1.0253	44.766	-43.5082	4.83579	0.658142	0
1.0260	76.5079	-43.5082	3.62013	0.956362	0
1.0267	81.6322	-43.5082	2.39775	-0.257087	0
1.0273	55.7262	-43.2007	-0.651488	1.26487	0
1.0280	20.924	-43.5082	-4.00968	2.78682	0
1.0287	-11.7431	-43.2007	-7.06563	3.09532	0
1.0293	-44.6949	-42.2962	-8.28129	4.92578	0
1.0300	-61.491	-41.6811	-6.75667	4.31905	0
1.0307	-42.2039	-40.1615	-2.18282	0.658142	0
1.0313	-4.98191	-39.5464	2.39775	-0.257087	0
1.0320	18.5042	-42.2962	4.53355	-0.56559	0
1.0327	23.9843	-44.7384	5.44698	-4.2265	0
1.0333	26.4041	-44.1233	7.89174	-7.5892	0
1.0340	29.8203	-42.8932	7.89174	-10.9416	0
1.0347	26.76	-42.2962	2.69998	-14.6025	0
1.0353	17.8637	-43.2007	-1.26268	-15.5177	0
1.0360	21.2087	-44.4309	0.873129	-14.911	0
1.0367	42.6309	-44.7384	0.564176	-17.05	0
1.0373	66.6864	-45.3354	-6.75667	-19.1787	0
1.0380	90.5284	-45.9505	-10.4171	-18.8804	0
1.0387	119.495	-45.046	-10.4171	-18.2634	0
1.0393	129.245	-44.4309	-12.2507	-16.7415	0
1.0400	100.919	-45.046	-14.0842	-14.6025	0
1.0407	64.5513	-45.3354	-13.4731	-15.5177	0
1.0413	40.7805	-45.3354	-19.2693	-15.2195	0
1.0420	9.32329	-44.1233	-29.6461	-10.6331	0
1.0427	-36.4391	-41.9886	-34.2267	-5.75874	0
1.0433	-81.2763	-43.2007	-31.4797	-4.84351	0
1.0440	-117.004	-44.1233	-28.7327	-5.45024	0
1.0447	-134.369	-40.469	-25.0655	-4.2265	0
1.0453	-129.814	-38.9313	-18.3559	-1.78932	0
1.0460	-115.794	-41.6811	-11.9484	0.0411339	0
1.0467	-103.908	-38.3162	-8.59024	1.26487	0
1.0473	-94.4428	-34.0468	-7.36786	3.70205	0
1.0480	-87.6816	-36.1815	-5.53429	6.14951	0
1.0487	-82.8421	-36.7966	-0.349252	5.5325	0
1.0493	-79.4971	-34.0468	5.14474	4.61727	0
1.0500	-80.707	-36.7966	7.89174	6.14951	0
1.0507	-78.8565	-37.7192	7.89174	6.44773	0
1.0513	-67.5405	-33.1423	6.36712	4.61727	0
1.0520	-53.2353	-34.3543	4.23132	2.78682	0
1.0527	-45.2642	-39.8539	5.44698	1.26487	0
1.0533	-42.5598	-39.2388	8.50293	-0.874094	0
1.0540	-36.7238	-35.277	8.80517	-3.61978	0
1.0547	-19.9276	-34.9694	8.50293	-6.36546	0
1.0553	-0.711702	-37.4117	8.80517	-5.45024	0
1.0560	2.91798	-39.8539	7.28055	-5.14173	0
1.0567	-3.48734	-41.3735	5.14474	-8.80264	0
1.0573	-5.90712	-41.6811	6.05817	-11.2501	0
1.0580	-9.60797	-42.8932	8.80517	-10.0264	0
1.0587	-18.1484	-42.8932	10.6387	-9.71787	0
1.0593	-20.5682	-41.6811	10.3298	-10.6331	0
1.0600	-11.7431	-43.2007	6.97831	-10.6331	0
1.0607	4.7684	-45.046	1.48432	-10.0264	0
1.0613	29.4644	-42.2962	-4.00968	-9.41965	0
1.0620	64.2667	-40.469	-7.6701	-7.28069	0
1.0627	111.879	-42.8932	-8.59024	-3.61978	0
1.0633	157.357	-42.2962	-7.36786	0.0411339	0
1.0640	174.723	-39.5464	-2.48506	0.956362	0
1.0647	164.047	-41.3735	2.09551	1.87159	0
1.0653	135.65	-42.8932	3.31117	5.5325	0
1.0660	82.5574	-38.6237	6.05817	9.50192	0
1.0667	12.3836	-34.3543	11.8611	11.0342	0
1.0673	-57.5055	-35.5845	11.5522	11.3324	0
1.0680	-127.395	-38.9313	7.28055	10.4171	0
1.0687	-165.542	-40.1615	7.89174	8.28847	0
1.0693	-137.145	-37.7192	8.80517	7.37324	0
1.0700	-83.1267	-37.7192	8.80517	7.37324	0
1.0707	-61.7757	-40.469	12.4656	7.37324	0
1.0713	-57.7902	-41.3735	14.2992	5.5325	0
1.0720	-44.6949	-38.9313	12.7745	0.956362	0
1.0727	-29.3933	-38.6237	12.4656	-1.78932	0
1.0733	-20.2835	-40.469	10.6387	-3.00277	0
1.0740	-16.298	-41.3735	10.0275	-6.05696	0
1.0747	-14.4475	-41.3735	12.7745	-7.88742	0
1.0753	-9.60797	-41.9886	12.1634	-7.28069	0
1.0760	-11.1025	-42.2962	9.7186	-11.2501	0
1.0767	-20.8529	-43.5082	11.5522	-16.1348	0
1.0773	-21.4934	-45.9505	12.1634	-15.5177	0
1.0780	-11.7431	-46.8731	9.7186	-13.6873	0
1.0787	-4.69723	-45.046	10.941	-13.3788	0
1.0793	0.782872	-45.3354	9.11412	-12.7721	0
1.0800	7.82872	-48.7003	2.69998	-13.6873	0
1.0807	13.0241	-50.5275	2.09551	-14.6025	0
1.0813	19.4295	-49.3154	4.83579	-11.8568	0
1.0820	23.9843	-48.7003	6.97831	-8.80264	0
1.0827	22.1339	-49.0078	9.7186	-7.88742	0
1.0833	21.2087	-47.4882	9.11412	-6.67397	0
1.0840	23.9843	-45.3354	4.23132	-5.75874	0
1.0847	25.1942	-45.9505	6.36712	-3.61978	0
1.0853	25.8348	-45.643	12.7745	0.956362	0
1.0860	22.7745	-41.6811	13.9969	2.78682	0
1.0867	6.26297	-40.1615	14.2992	3.70205	0
1.0873	-10.8179	-41.9886	16.1327	6.75624	0
1.0880	-7.47287	-41.3735	16.435	8.28847	0
1.0887	12.0989	-41.066	15.2126	8.58669	0
1.0893	33.1653	-42.2962	14.9104	10.1189	0
1.0900	53.3064	-41.3735	15.5215	10.1189	0
1.0907	77.362	-41.3735	15.5215	8.8952	0
1.0913	99.9941	-43.8158	13.0768	8.28847	0
1.0920	112.52	-45.3354	9.7186	6.75624	0
1.0927	114.655	-45.046	8.19398	3.70205	0
1.0933	112.805	-45.9505	9.7186	0.349638	0
1.0940	108.25	-46.5656	11.8611	-3.00277	0
1.0947	100.563	-45.3354	12.4656	-4.53501	0
1.0953	79.4971	-45.9505	7.89174	-5.45024	0
1.0960	26.76	-47.4882	2.09551	-9.11115	0
1.0967	-46.1894	-47.7777	1.48432	-10.3349	0
1.0973	-94.087	-47.4882	2.39775	-8.19592	0
1.0980	-94.7275	-47.7777	0.564176	-10.0264	0
1.0987	-61.1352	-49.3154	0.564176	-10.6331	0
1.0993	-18.1484	-49.9124	1.48432	-6.36546	0
1.1000	7.54404	-49.0078	-1.87387	-4.53501	0
1.1007	4.48372	-46.8731	-5.53429	-6.05696	0
1.1013	-0.711702	-46.258	-6.45444	-3.61978	0
1.1020	6.61882	-47.4882	-6.14548	0.956362	0
1.1027	8.75393	-47.7777	-3.09625	2.78682	0
1.1033	5.69361	-46.8731	0.564176	2.78682	0
1.1040	1.06755	-46.5656	-0.651488	5.23428	0
1.1047	-18.7178	-45.046	-0.349252	10.7257	0
1.1053	-47.3993	-43.2007	5.44698	14.6951	0
1.1060	-65.7612	-42.6037	6.36712	14.6951	0
1.1067	-84.9772	-41.3735	3.00894	16.217	0
1.1073	-117.644	-38.9313	3.92236	19.8779	0
1.1080	-144.191	-37.7192	3.31117	21.4102	0
1.1087	-146.326	-36.7966	-2.48506	20.1864	0
1.1093	-115.509	-37.1041	-3.09625	19.5797	0
1.1100	-63.2703	-39.2388	0.873129	20.7932	0
1.1107	-23.6285	-38.3162	-1.26268	21.1017	0
1.1113	-7.75755	-35.277	-4.92982	18.6645	0
1.1120	0.21351	-36.489	-3.39849	14.6951	0
1.1127	1.99276	-38.0268	-1.57163	12.8646	0
1.1133	-1.92159	-37.7192	-5.84325	12.8646	0
1.1140	1.99276	-38.6237	-11.6395	9.81042	0
1.1147	15.1592	-39.8539	-14.0842	7.37324	0
1.1153	23.0591	-40.1615	-14.0842	7.97997	0
1.1160	22.7745	-42.8932	-12.2507	5.5325	0
1.1167	15.4439	-45.643	-6.75667	0.658142	0
1.1173	-0.711702	-45.046	-2.18282	0.956362	0
1.1180	-19.9276	-44.7384	-3.39849	2.18009	0
1.1187	-35.7986	-44.7384	-8.28129	-1.78932	0
1.1193	-48.6092	-42.8932	-12.8619	-3.61978	0
1.1200	-57.7902	-43.2007	-13.7753	0.0411339	0
1.1207	-60.5658	-45.046	-11.6395	3.09532	0
1.1213	-52.0254	-45.3354	-12.2507	3.70205	0
1.1220	-31.8842	-45.046	-12.5529	4.92578	0
1.1227	-9.89265	-44.1233	-6.14548	5.84101	0
1.1233	2.91798	-42.2962	-1.26268	7.97997	0
1.1240	6.26297	-41.6811	-4.00968	10.4171	0
1.1247	12.3836	-40.7585	-5.23206	11.0342	0
1.1253	29.4644	-38.6237	-1.26268	12.2476	0
1.1260	44.766	-37.4117	3.31117	15.6103	0
1.1267	47.8263	-36.1815	6.66936	18.356	0
1.1273	48.6804	-34.0468	5.14474	18.9627	0
1.1280	50.8155	-35.277	1.17537	17.7493	0
1.1287	46.9011	-37.4117	2.09551	15.6103	0
1.1293	33.1653	-36.1815	2.09551	13.7798	0
1.1300	12.6683	-35.874	-0.960442	13.7798	0
1.1307	-9.89265	-35.874	0.564176	13.7798	0
1.1313	-20.5682	-34.0468	3.31117	11.3324	0
1.1320	-12.6683	-32.8347	1.17537	9.2037	0
1.1327	9.96382	-33.1423	-0.651488	8.58669	0
1.1333	40.4958	-32.5272	-0.960442	4.61727	0
1.1340	66.1171	-34.0468	-3.09625	-1.17231	0
1.1347	70.9566	-35.874	-2.7873	-3.31128	0
1.1353	49.9615	-34.9694	-3.09625	-3.918	0
1.1360	10.2485	-35.5845	-10.4171	-6.97219	0
1.1367	-28.1834	-37.7192	-19.5782	-7.88742	0
1.1373	-48.6092	-37.1041	-23.2387	-7.28069	0
1.1380	-61.7757	-37.7192	-25.9857	-9.11115	0
1.1387	-78.5719	-40.469	-30.8685	-10.3349	0
1.1393	-87.6816	-42.6037	-33.3065	-9.11115	0
1.1400	-82.4862	-45.046	-31.7819	-10.6331	0
1.1407	-70.3161	-46.8731	-28.1215	-12.4636	0
1.1413	-55.3704	-44.1233	-22.0163	-10.9416	0
1.1420	-40.0688	-42.2962	-15.9111	-7.28069	0
1.1427	-36.4391	-42.8932	-12.8619	-4.53501	0
1.1433	-49.5344	-42.2962	-12.5529	-3.61978	0
1.1440	-68.181	-39.8539	-9.50367	-3.61978	0
1.1447	-78.5719	-39.2388	-0.349252	-1.78932	0
1.1453	-70.0314	-37.7192	10.3298	0.0411339	0
1.1460	-42.8444	-36.1815	17.9596	1.57337	0
1.1467	-16.0133	-35.874	20.7066	2.78682	0
1.1473	-2.56213	-34.3543	17.6574	2.78682	0
1.1480	4.7684	-32.8347	13.3857	3.09532	0
1.1487	16.9385	-33.1423	15.2126	3.40383	0
1.1493	33.1653	-34.0468	18.2685	0.956362	0
1.1500	49.6056	-33.7392	13.688	-0.874094	0
1.1507	60.637	-32.5272	7.89174	0.0411339	0
1.1513	56.0109	-32.5272	6.97831	-2.70455	0
1.1520	31.5996	-34.9694	7.28055	-7.88742	0
1.1527	4.7684	-38.6237	9.11412	-10.0264	0
1.1533	-6.54765	-38.3162	10.6387	-12.7721	0
1.1540	-4.69723	-35.874	6.66936	-17.9652	0
1.1547	-4.69723	-35.277	0.564176	-19.1787	0
1.1553	-17.2232	-35.874	-4.62087	-18.2634	0
1.1560	-38.5742	-35.874	-11.3372	-21.0091	0
1.1567	-51.6695	-36.7966	-18.0469	-24.67	0
1.1573	-40.7093	-39.5464	-19.8805	-25.5955	0
1.1580	-18.1484	-42.2962	-17.4357	-27.426	0
1.1587	2.34862	-40.469	-17.1335	-31.0869	0
1.1593	22.1339	-36.7966	-19.8805	-31.0869	0
1.1600	32.2401	-38.9313	-22.9297	-26.5108	0
1.1607	18.2196	-42.2962	-25.0655	-23.7548	0
1.1613	-8.04223	-38.6237	-24.1521	-24.0633	0
1.1620	-28.1834	-36.7966	-18.6581	-21.9243	0
1.1627	-36.1544	-41.3735	-11.9484	-16.433	0
1.1633	-27.2582	-41.9886	-11.0283	-13.9958	0
1.1640	-8.96744	-38.0268	-13.7753	-15.2195	0
1.1647	2.34862	-38.3162	-11.9484	-14.911	0
1.1653	9.96382	-39.8539	-4.92982	-11.8568	0
1.1660	30.3897	-37.7192	-1.26268	-10.9416	0
1.1667	58.7866	-35.5845	-0.349252	-9.71787	0
1.1673	76.7926	-34.9694	1.48432	-6.05696	0
1.1680	75.2269	-33.1423	2.39775	-3.61978	0
1.1687	62.4162	-31.297	0.261939	-4.2265	0
1.1693	46.5453	-31.9121	0.564176	-5.14173	0
1.1700	20.6393	-33.7392	5.75593	-6.67397	0
1.1707	-24.5537	-34.0468	7.58279	-8.80264	0
1.1713	-83.1267	-32.2196	4.53355	-9.11115	0
1.1720	-138.639	-31.297	2.09551	-10.0264	0
1.1727	-162.766	-31.297	2.09551	-12.7721	0
1.1733	-145.045	-31.297	3.00894	-14.6025	0
1.1740	-107.823	-32.2196	5.44698	-15.2195	0
1.1747	-68.181	-34.0468	6.36712	-17.05	0
1.1753	-19.0736	-35.5845	3.31117	-18.5719	0
1.1760	29.4644	-37.1041	-0.0470146	-21.9243	0
1.1767	56.6514	-40.1615	-3.70744	-26.2023	0
1.1773	65.8324	-40.469	-11.0283	-24.9785	0
1.1780	63.0568	-37.4117	-18.6581	-20.7109	0
1.1787	44.4102	-37.7192	-21.1029	-21.3176	0
1.1793	16.0845	-40.7585	-19.2693	-24.67	0
1.1800	-12.6683	-41.9886	-16.8312	-24.67	0
1.1807	-38.5742	-41.3735	-14.6954	-23.4566	0
1.1813	-57.7902	-40.469	-12.2507	-20.7109	0
1.1820	-63.6261	-37.7192	-10.4171	-15.5177	0
1.1827	-48.9651	-36.1815	-7.97905	-12.4636	0
1.1833	-20.5682	-38.0268	-6.75667	-11.2501	0
1.1840	-1.35223	-37.7192	-4.62087	-8.19592	0
1.1847	-1.06755	-36.1815	0.564176	-5.75874	0
1.1853	-2.84681	-37.7192	6.36712	-5.45024	0
1.1860	2.34862	-37.7192	9.7186	-1.78932	0
1.1867	7.54404	-34.9694	12.4656	3.09532	0
1.1873	9.32329	-34.0468	14.9104	4.61727	0
1.1880	8.1134	-33.1423	14.6014	4.01055	0
1.1887	7.18819	-29.7774	14.2992	3.40383	0
1.1893	10.2485	-30.7	16.1327	3.70205	0
1.1900	13.0241	-32.5272	16.435	4.61727	0
1.1907	13.9494	-29.4698	15.2126	2.78682	0
1.1913	20.3547	-27.6427	13.3857	-1.48082	0
1.1920	35.3004	-30.3925	9.7186	-3.61978	0
1.1927	45.0507	-33.1423	6.36712	-4.53501	0
1.1933	46.2606	-34.9694	4.23132	-7.28069	0
1.1940	52.3812	-35.874	2.39775	-8.50442	0
1.1947	66.4018	-34.9694	-0.349252	-9.71787	0
1.1953	75.2269	-37.4117	-4.00968	-12.7721	0
1.1960	83.4826	-41.3735	-9.50367	-16.1348	0
1.1967	109.46	-41.6811	-17.1335	-16.7415	0
1.1973	136.931	-42.6037	-21.4051	-17.3482	0
1.1980	130.526	-45.9505	-17.4357	-17.3482	0
1.1987	92.9482	-46.8731	-12.2507	-17.3482	0
1.1993	52.0966	-47.1807	-11.3372	-17.9652	0
1.2000	21.2087	-49.6229	-7.6701	-17.05	0
1.2007	7.82872	-51.4501	-3.09625	-15.2195	0
1.2013	10.5332	-52.9697	-4.31863	-15.2195	0
1.2020	7.54404	-52.3546	-4.62087	-13.6873	0
1.2027	-4.41255	-49.6229	-0.349252	-9.41965	0
1.2033	-3.48734	-49.0078	-0.0470146	-7.5892	0
1.2040	2.91798	-49.6229	-1.57163	-7.28069	0
1.2047	-1.63691	-47.7777	1.48432	-3.31128	0
1.2053	-5.33776	-47.7777	2.09551	0.0411339	0
1.2060	-1.35223	-50.2199	0.564176	0.658142	0
1.2067	-8.32691	-48.0852	1.78656	3.70205	0
1.2073	-28.4681	-45.046	2.69998	7.06474	0
1.2080	-43.7696	-45.9505	1.48432	5.5325	0
1.2087	-48.0399	-47.4882	5.14474	3.40383	0
1.2093	-39.7841	-45.9505	12.4656	4.61727	0
1.2100	-22.0627	-43.8158	17.6574	5.84101	0
1.2107	-5.33776	-43.5082	17.0462	5.5325	0
1.2113	2.91798	-45.046	14.2992	5.23428	0
1.2120	9.32329	-48.3927	13.9969	1.26487	0
1.2127	19.7141	-51.1425	16.1327	-4.2265	0
1.2133	28.8951	-50.2199	15.2126	-5.14173	0
1.2140	24.9096	-46.8731	12.7745	-4.84351	0
1.2147	12.3836	-46.8731	10.6387	-7.5892	0
1.2153	16.6538	-48.7003	10.0275	-8.80264	0
1.2160	43.8408	-50.2199	10.6387	-9.11115	0
1.2167	67.9675	-51.7576	9.11412	-12.7721	0
1.2173	75.2269	-52.3546	7.28055	-15.2195	0
1.2180	84.4078	-50.835	9.41636	-12.4636	0
1.2187	108.819	-51.4501	9.41636	-11.8568	0
1.2193	141.771	-53.8923	3.31117	-14.911	0
1.2200	178.068	-54.4893	-0.651488	-15.2195	0
1.2207	210.45	-55.1044	0.261939	-12.7721	0
1.2213	209.81	-55.7195	-0.960442	-10.0264	0
1.2220	162.268	-53.8923	-3.09625	-7.28069	0
1.2227	86.5429	-50.5275	-4.00968	-7.28069	0
1.2233	-5.90712	-50.2199	-5.53429	-4.53501	0
1.2240	-109.958	-54.1999	-8.59024	0.0411339	0
1.2247	-197.284	-56.6421	-10.7261	0.349638	0
1.2253	-251.871	-54.7969	-8.28129	1.87159	0
1.2260	-281.193	-52.6622	-3.09625	8.28847	0
1.2267	-269.877	-51.7576	-0.0470146	9.81042	0
1.2273	-210.379	-49.6229	2.09551	8.28847	0
1.2280	-143.55	-46.258	6.97831	10.4171	0
1.2287	-105.118	-44.7384	9.7186	11.0342	0
1.2293	-81.9169	-44.4309	9.7186	9.81042	0
1.2300	-53.2353	-45.046	11.5522	11.9494	0
1.2307	-16.0133	-46.258	12.4656	12.2476	0
1.2313	24.6249	-47.7777	9.11412	10.1189	0
1.2320	58.5019	-48.7003	6.66936	11.6409	0
1.2327	78.0025	-48.7003	6.05817	11.9494	0
1.2333	76.7926	-46.5656	6.05817	8.58669	0
1.2340	55.0857	-45.9505	8.19398	8.28847	0
1.2347	28.5392	-47.1807	10.3298	8.8952	0
1.2353	10.2485	-48.3927	8.50293	6.75624	0
1.2360	-4.98191	-51.7576	6.05817	4.61727	0
1.2367	-19.3583	-55.7195	7.89174	3.70205	0
1.2373	-26.333	-55.412	11.5522	2.78682	0
1.2380	-28.8239	-54.1999	11.2499	1.87159	0
1.2387	-28.4681	-54.7969	6.05817	3.09532	0
1.2393	-21.4934	-55.1044	4.53355	5.84101	0
1.2400	-14.4475	-54.1999	7.89174	6.44773	0
1.2407	-17.5079	-54.1999	8.80517	6.44773	0
1.2413	-21.7781	-53.2773	7.89174	9.50192	0
1.2420	-22.0627	-51.7576	7.58279	13.1628	0
1.2427	-20.5682	-51.4501	8.19398	15.6103	0
1.2433	-5.90712	-51.7576	11.2499	17.4408	0
1.2440	24.9096	-51.7576	15.2126	19.5797	0
1.2447	57.8613	-50.5275	15.5215	23.8473	0
1.2453	85.6177	-49.3154	15.5215	30.2539	0
1.2460	110.385	-48.7003	19.182	31.7862	0
1.2467	130.17	-46.5656	21.6267	30.871	0
1.2473	142.981	-45.643	21.6267	34.2234	0
1.2480	136.006	-47.4882	21.6267	36.969	0
1.2487	101.773	-48.0852	21.0155	34.8301	0
1.2493	61.491	-46.258	17.6574	34.8301	0
1.2500	32.2401	-45.046	16.1327	37.5758	0
1.2507	6.61882	-44.7384	17.3484	35.7453	0
1.2513	-13.5223	-44.1233	15.5215	32.7014	0
1.2520	-28.4681	-43.2007	12.4656	29.6472	0
1.2527	-50.175	-41.9886	14.9104	26.2845	0
1.2533	-59.9253	-42.6037	18.8797	23.8473	0
1.2540	-35.7986	-45.046	20.0954	22.9321	0
1.2547	-14.4475	-44.1233	22.5402	22.0169	0
1.2553	-28.8239	-44.7384	25.8983	19.8779	0
1.2560	-51.3849	-49.6229	26.2006	16.8237	0
1.2567	-54.1605	-49.6229	24.0648	15.3018	0
1.2573	-44.6949	-46.8731	22.5402	14.0781	0
1.2580	-29.7491	-48.7003	22.2312	11.9494	0
1.2587	-14.4475	-50.835	23.1513	12.2476	0
1.2593	-11.1025	-49.6229	20.7066	14.3866	0
1.2600	-17.7925	-52.0652	11.8611	13.4713	0
1.2607	-17.7925	-55.1044	6.66936	10.7257	0
1.2613	1.70808	-51.7576	4.23132	11.9494	0
1.2620	39.2148	-49.9124	-4.00968	15.6103	0
1.2627	73.4476	-51.7576	-9.50367	18.0475	0
1.2633	82.5574	-52.3546	-4.62087	19.2712	0
1.2640	73.4476	-51.4501	-0.349252	20.4949	0
1.2647	59.3559	-50.2199	0.564176	23.2406	0
1.2653	40.4958	-45.9505	4.23132	26.593	0
1.2660	14.234	-43.2007	6.05817	27.5083	0
1.2667	-13.8782	-44.1233	3.92236	27.5083	0
1.2673	-36.7238	-42.8932	6.05817	29.9557	0
1.2680	-52.3101	-40.1615	9.7186	32.3929	0
1.2687	-58.4307	-41.6811	8.50293	30.871	0
1.2693	-46.4741	-44.1233	7.89174	30.2539	0
1.2700	-17.2232	-41.6811	13.0768	32.9996	0
1.2707	2.6333	-37.7192	17.6574	32.9996	0
1.2713	-3.20266	-38.9313	17.0462	29.3387	0
1.2720	-16.9385	-43.2007	15.2126	26.593	0
1.2727	-27.2582	-44.7384	13.3857	24.7626	0
1.2733	-41.6345	-42.8932	10.3298	22.3254	0
1.2740	-54.4452	-44.1233	6.97831	19.8779	0
1.2747	-53.8046	-47.1807	6.97831	15.3018	0
1.2753	-45.2642	-47.7777	8.50293	10.7257	0
1.2760	-34.0193	-46.258	9.41636	10.1189	0
1.2767	-19.0736	-47.7777	9.11412	9.50192	0
1.2773	-2.56213	-50.2199	7.28055	7.37324	0
1.2780	16.6538	-50.5275	4.83579	7.37324	0
1.2787	41.3499	-49.0078	3.92236	8.58669	0
1.2793	63.3414	-48.7003	2.09551	8.28847	0
1.2800	75.2269	-48.3927	-0.349252	6.75624	0
1.2807	78.643	-47.4882	2.09551	6.75624	0
1.2813	70.9566	-49.0078	4.83579	9.81042	0
1.2820	51.1713	-51.1425	4.23132	15.3018	0
1.2827	22.1339	-49.0078	3.31117	19.2712	0
1.2833	-14.4475	-45.3354	1.48432	18.9627	0
1.2840	-47.1146	-45.643	-1.26268	17.1322	0
1.2847	-59.9253	-46.258	0.564176	17.4408	0
1.2853	-56.5803	-43.8158	5.14474	19.8779	0
1.2860	-45.6201	-41.6811	5.14474	22.0169	0
1.2867	-27.2582	-41.066	3.62013	22.3254	0
1.2873	-10.8179	-38.3162	4.53355	23.5388	0
1.2880	-6.54765	-34.3543	6.05817	25.3693	0
1.2887	-15.3728	-34.0468	6.97831	24.7626	0
1.2893	-39.2148	-34.6619	9.7186	24.1559	0
1.2900	-65.1207	-33.4498	12.7745	24.1559	0
1.2907	-66.6153	-34.0468	12.4656	21.7084	0
1.2913	-41.6345	-35.874	10.3298	17.1322	0
1.2920	-15.0881	-35.874	11.5522	14.6951	0
1.2927	1.4234	-35.874	13.3857	14.3866	0
1.2933	14.8034	-38.0268	8.19398	12.2476	0
1.2940	34.0905	-38.0268	3.62013	9.50192	0
1.2947	57.8613	-36.489	2.69998	9.2037	0
1.2953	80.7781	-37.7192	0.261939	7.06474	0
1.2960	101.489	-41.6811	-3.39849	1.26487	0
1.2967	116.15	-45.046	-5.84325	-2.70455	0
1.2973	116.434	-45.046	-8.59024	-3.31128	0
1.2980	104.834	-42.2962	-7.6701	-2.70455	0
1.2987	81.988	-41.6811	-4.62087	-1.78932	0
1.2993	33.45	-42.8932	-5.84325	-0.874094	0
1.3000	-31.2437	-42.6037	-5.84325	-3.61978	0
1.3007	-75.5115	-41.9886	-1.87387	-5.45024	0
1.3013	-80.707	-42.8932	0.564176	-1.17231	0
1.3020	-60.21	-43.2007	3.62013	3.09532	0
1.3027	-40.4246	-41.6811	8.50293	1.87159	0
1.3033	-40.994	-40.469	6.97831	1.87159	0
1.3040	-55.9397	-40.469	3.31117	7.06474	0
1.3047	-65.7612	-39.2388	6.97831	11.3324	0
1.3053	-64.4802	-35.874	9.11412	10.7257	0
1.3060	-51.3849	-34.3543	3.31117	9.50192	0
1.3067	-20.8529	-34.9694	-3.70744	13.7798	0
1.3073	18.5042	-35.277	-8.59024	18.0475	0
1.3080	43.2003	-34.9694	-10.4171	17.1322	0
1.3087	52.9506	-35.277	-9.20144	14.0781	0
1.3093	67.9675	-34.9694	-7.36786	12.2476	0
1.3100	96.2932	-33.4498	-6.75667	10.7257	0
1.3107	128.676	-31.297	-8.59024	11.0342	0
1.3113	148.176	-31.0075	-11.6395	10.7257	0
1.3120	139.351	-32.2196	-12.8619	7.37324	0
1.3127	98.4283	-31.297	-13.4731	4.01055	0
1.3133	38.3607	-31.0075	-17.1335	1.87159	0
1.3140	-19.9276	-34.0468	-19.5782	-0.874094	0
1.3147	-57.2208	-34.9694	-16.22	-4.53501	0
1.3153	-64.836	-34.0468	-15.2999	-8.80264	0
1.3160	-51.6695	-36.1815	-18.967	-12.4636	0
1.3167	-43.7696	-37.4117	-19.8805	-12.7721	0
1.3173	-51.6695	-35.277	-17.1335	-12.1653	0
1.3180	-51.1002	-34.9694	-13.4731	-14.911	0
1.3187	-29.3933	-36.7966	-11.0283	-16.7415	0
1.3193	-13.5223	-36.489	-10.1149	-14.6025	0
1.3200	-19.3583	-36.1815	-9.50367	-13.0806	0
1.3207	-30.959	-37.7192	-9.50367	-13.6873	0
1.3213	-38.2895	-39.5464	-11.9484	-12.4636	0
1.3220	-44.9795	-39.2388	-12.8619	-9.11115	0
1.3227	-47.3993	-36.7966	-11.6395	-5.45024	0
1.3233	-49.5344	-36.7966	-11.6395	-3.61978	0
1.3240	-64.4802	-38.6237	-12.5529	-2.70455	0
1.3247	-87.397	-37.7192	-12.2507	-0.874094	0
1.3253	-97.1473	-35.277	-14.6954	0.349638	0
1.3260	-80.9916	-34.6619	-18.0469	2.4886	0
1.3267	-44.6949	-34.0468	-17.4357	6.75624	0
1.3273	-4.41255	-34.0468	-14.0842	8.28847	0
1.3280	23.0591	-35.874	-10.4171	5.5325	0
1.3287	25.8348	-36.1815	-7.97905	4.61727	0
1.3293	8.1134	-34.3543	-10.4171	4.61727	0
1.3300	-9.89265	-34.3543	-14.6954	3.70205	0
1.3307	-19.643	-35.874	-15.6089	2.78682	0
1.3313	-22.7033	-34.9694	-14.3865	1.26487	0
1.3320	-16.298	-33.1423	-13.1641	-3.00277	0
1.3327	4.48372	-34.6619	-10.1149	-7.5892	0
[truncated: 43,918 more rows]
