# Supplementary material for: Identification of Haptic Based Guiding Using Hard Reins
Source: PLoS One. 2015 Jul 22;10(7):e0132020. doi: 10.1371/journal.pone.0132020 (PMC4511788; doi:10.1371/journal.pone.0132020)
Supplement: S3 File — (ZIP) [file pone.0132020.s003.zip › EMGData1/Subject3/T16/t16.txt]

0.0000	-110.058	16.722	4.55488	7.33109	0
0.0007	-128.075	16.722	5.4761	5.80648	0
0.0013	-120.735	16.4328	7.62559	5.80648	0
0.0020	-88.3951	16.0955	10.9522	7.33109	0
0.0027	-44.1462	15.5172	14.637	5.50372	0
0.0033	-9.03458	15.5172	13.7158	2.75727	0
0.0040	8.93191	17.0111	11.5663	3.06003	0
0.0047	19.9685	17.0111	12.4875	3.66554	0
0.0053	31.5183	15.1799	13.1017	1.83818	0
0.0060	41.0149	15.8064	12.4875	1.53542	0
0.0067	47.7395	17.6376	14.0229	3.06003	0
0.0073	44.6595	17.0111	17.6566	1.83818	0
0.0080	30.0297	15.8064	18.8849	0.313572	0
0.0087	22.9971	14.6016	17.0424	1.83818	0
0.0093	27.5657	13.9751	16.7354	3.06003	0
0.0100	27.2577	15.5172	22.8768	1.53542	0
0.0107	22.0731	16.722	29.5812	1.83818	0
0.0113	20.8411	13.9751	28.3529	3.36278	0
0.0120	20.8411	10.3127	22.5697	2.14094	0
0.0127	20.8411	10.0235	19.499	1.22185	0
0.0133	19.9685	10.9392	18.5778	3.36278	0
0.0140	18.1205	10.0235	16.4795	3.36278	0
0.0147	17.1965	7.85499	13.7158	0.61633	0
0.0153	17.1965	8.48146	10.3381	-0.302759	0
0.0160	18.7365	9.68621	6.39731	1.22185	0
0.0167	25.4611	7.56585	3.01953	2.14094	0
0.0173	33.6743	5.10815	0.870034	3.36278	0
0.0180	35.5223	5.73462	-2.1495	3.9683	0
0.0187	34.2903	5.73462	-6.75556	3.36278	0
0.0193	39.7829	2.98779	-10.6963	3.66554	0
0.0200	51.0761	1.15656	-11.0034	5.50372	0
0.0207	56.2608	2.07218	-7.3697	5.50372	0
0.0213	56.5688	2.07218	-1.84243	5.50372	0
0.0220	58.1087	2.07218	1.79125	5.50372	0
0.0227	52.6161	2.69865	0	3.66554	0
0.0233	37.627	0.240951	-7.3697	4.58463	0
0.0240	24.8451	-2.79503	-13.4599	8.25018	0
0.0247	11.7039	-3.71064	-13.767	7.9366	0
0.0253	-10.2666	-3.4215	-11.0034	3.9683	0
0.0260	-30.697	-3.4215	-6.75556	3.66554	0
0.0267	-39.2696	-1.30113	0	5.50372	0
0.0273	-38.3456	-0.0481901	4.55488	6.10924	0
0.0280	-31.313	-0.963802	6.09024	6.10924	0
0.0287	-20.3278	-1.59027	8.49563	5.19015	0
0.0293	-3.54196	-3.13236	11.5663	4.58463	0
0.0300	20.2251	-4.33711	10.031	6.412	0
0.0307	41.0149	-2.79503	6.70438	7.02833	0
0.0313	50.1522	-2.50589	6.39731	5.19015	0
0.0320	54.7208	-4.62625	7.31852	6.412	0
0.0327	58.9814	-3.13236	8.49563	9.15845	0
0.0333	56.8768	-1.59027	8.8027	7.9366	0
0.0340	43.7356	-4.33711	6.09024	5.50372	0
0.0347	27.2577	-4.33711	1.17711	6.412	0
0.0353	22.3811	-3.13236	-2.76364	7.9366	0
0.0360	29.1057	-5.87919	-5.52728	6.412	0
0.0367	33.9823	-9.83078	-8.23974	3.06003	0
0.0373	32.1343	-12.2885	-9.77509	2.4437	0
0.0380	27.8737	-12.8668	-7.06263	4.88739	0
0.0387	22.0731	-11.3729	-2.76364	3.9683	0
0.0393	17.1965	-10.1199	-3.07071	0.0108128	0
0.0400	14.1679	-11.662	-6.75556	0.919089	0
0.0407	10.1639	-11.9511	-8.23974	4.28187	0
0.0413	7.75125	-12.5776	-5.83435	3.36278	0
0.0420	3.4393	-13.7824	-3.68485	1.53542	0
0.0427	-6.62193	-13.4932	-4.60606	2.4437	0
0.0433	-11.1906	-10.7464	-5.22021	3.66554	0
0.0440	-4.15796	-9.83078	-2.76364	4.88739	0
0.0447	1.64265	-12.5776	-1.22828	5.50372	0
0.0453	5.59528	-14.1197	-5.52728	3.66554	0
0.0460	19.0445	-12.2885	-9.16095	1.83818	0
0.0467	34.5983	-10.7464	-9.77509	4.28187	0
0.0473	40.0909	-11.662	-11.0034	7.02833	0
0.0480	30.0297	-12.2885	-11.9246	5.19015	0
0.0487	9.8559	-13.4932	-9.16095	2.14094	0
0.0493	-8.41858	-15.0353	-7.98384	3.36278	0
0.0500	-21.5598	-12.5776	-8.85388	4.88739	0
0.0507	-35.009	-10.7464	-10.0822	4.28187	0
0.0513	-45.6862	-13.2041	-11.6175	4.58463	0
0.0520	-42.9142	-14.4088	-10.6963	6.10924	0
0.0527	-29.8244	-13.2041	-9.16095	5.80648	0
0.0533	-19.0958	-14.4088	-11.0034	6.412	0
0.0540	-16.6832	-16.2401	-12.8458	7.63384	0
0.0547	-21.8678	-15.9509	-12.8458	5.80648	0
0.0553	-35.009	-15.3245	-12.8458	4.58463	0
0.0560	-51.4868	-14.4088	-10.6963	7.33109	0
0.0567	-52.3595	-14.4088	-7.3697	7.63384	0
0.0573	-29.5164	-15.9509	-6.44849	5.80648	0
0.0580	-2.30998	-15.9509	-4.29899	7.02833	0
0.0587	8.93191	-14.1197	2.71246	8.55293	0
0.0593	9.8559	-14.698	8.49563	7.63384	0
0.0600	11.7039	-17.7822	9.10977	7.9366	0
0.0607	15.3485	-18.9869	9.41684	7.63384	0
0.0613	15.3485	-17.4448	10.3381	6.10924	0
0.0620	10.1639	-15.3245	8.8027	7.33109	0
0.0627	6.82726	-14.1197	6.39731	8.85569	0
0.0633	13.5519	-13.2041	6.70438	7.9366	0
0.0640	24.8451	-11.662	6.70438	8.25018	0
0.0647	32.7503	-9.83078	2.40539	9.15845	0
0.0653	39.7829	-10.7464	-2.76364	6.412	0
0.0660	47.7395	-11.662	-6.44849	5.80648	0
0.0667	53.7968	-9.20431	-9.16095	9.15845	0
0.0673	52.0001	-7.08395	-6.44849	9.77478	0
0.0680	35.5223	-7.99956	2.40539	6.71476	0
0.0687	14.7325	-8.91517	8.8027	6.71476	0
0.0693	5.28728	-7.71042	9.72391	7.9366	0
0.0700	2.87464	-4.96358	10.031	6.412	0
0.0707	-4.77395	-1.59027	10.9522	6.412	0
0.0713	-15.7592	-1.87941	9.10977	8.85569	0
0.0720	-26.4364	-5.54186	9.10977	7.9366	0
0.0727	-40.1936	-6.45748	10.9522	4.88739	0
0.0733	-53.8995	-5.54186	12.4875	6.10924	0
0.0740	-60.932	-6.16833	15.2512	7.33109	0
0.0747	-62.164	-4.62625	19.8061	5.19015	0
0.0753	-56.6714	-2.21675	22.2626	5.19015	0
0.0760	-39.5776	-3.13236	23.1839	6.412	0
0.0767	-16.0672	-1.87941	25.5892	3.66554	0
0.0773	-0.513328	2.07218	21.9556	3.06003	0
0.0780	2.56664	1.4457	8.23974	8.25018	0
0.0787	2.56664	-1.59027	-4.60606	9.77478	0
0.0793	7.13526	-0.0481901	-11.9246	4.58463	0
0.0800	15.6565	1.78303	-16.4795	0.919089	0
0.0807	25.4611	0.530091	-19.2431	3.36278	0
0.0813	26.3337	1.15656	-19.2431	5.80648	0
0.0820	13.5519	3.9034	-26.8687	3.66554	0
0.0827	3.4393	3.9034	-44.5765	0.919089	0
0.0833	3.4393	2.98779	-60.4418	2.75727	0
0.0840	-5.38995	3.27693	-68.6815	3.9683	0
0.0847	-25.2044	2.07218	-66.8391	1.53542	0
0.0853	-40.5016	0.530091	-57.1152	-0.605517	0
0.0860	-56.9794	2.07218	-44.8835	0.61633	0
0.0867	-82.9025	5.73462	-34.8014	2.75727	0
0.0873	-92.9637	6.02376	-23.8492	2.14094	0
0.0880	-72.8413	4.81901	-13.767	-0.302759	0
0.0887	-39.5776	7.56585	-9.16095	-0.302759	0
0.0893	-6.31394	10.0235	-5.52728	1.22185	0
0.0900	22.6891	8.48146	0.255892	0.313572	0
0.0907	37.627	6.65024	1.79125	0.0108128	0
0.0913	39.7829	6.02376	-0.614142	0.313572	0
0.0920	37.319	6.65024	2.09832	-0.302759	0
0.0927	27.2577	8.7706	8.8027	0.0108128	0
0.0933	7.13526	10.3127	12.7946	0.919089	0
0.0940	-17.6072	9.68621	14.9441	0.919089	0
0.0947	-36.4976	10.9392	16.7354	1.53542	0
0.0953	-44.4542	10.9392	14.637	2.4437	0
0.0960	-43.2222	8.19232	9.10977	-0.302759	0
0.0967	-35.5736	6.65024	3.01953	-0.605517	0
0.0973	-23.4078	7.27671	-3.99192	1.53542	0
0.0980	-12.4225	6.65024	-4.91313	1.22185	0
0.0987	-8.72658	7.27671	2.09832	1.83818	0
0.0993	-5.38995	8.48146	6.39731	1.83818	0
0.1000	2.25864	7.85499	7.31852	-2.13012	0
0.1007	7.75125	8.48146	11.8734	-2.73564	0
0.1013	7.13526	11.2283	14.33	0.61633	0
0.1020	1.95065	12.1439	14.33	0.0108128	0
0.1027	-1.12932	11.2283	17.3495	-0.908276	0
0.1033	2.56664	10.6018	18.2707	0.313572	0
0.1040	7.75125	10.3127	17.0424	-2.13012	0
0.1047	7.75125	10.3127	19.499	-2.73564	0
0.1053	5.28728	11.8548	21.9556	0.313572	0
0.1060	1.33465	13.0595	21.0344	-1.21103	0
0.1067	-4.15796	14.6016	21.6485	-3.04921	0
0.1073	-7.80259	16.0955	19.499	0.919089	0
0.1080	-11.1906	17.0111	15.5583	1.83818	0
0.1087	-11.4986	16.0955	17.3495	-0.908276	0
0.1093	-1.12932	14.8907	21.9556	0.0108128	0
0.1100	12.0119	17.6376	23.4909	0.0108128	0
0.1107	15.9645	24.336	23.4909	-0.908276	0
0.1113	16.5805	27.7093	23.798	1.22185	0
0.1120	20.8411	24.0469	24.9751	2.75727	0
0.1127	23.6131	21.5892	27.4317	2.4437	0
0.1133	24.5371	24.9625	28.0458	3.06003	0
0.1140	24.2291	27.7093	28.0458	3.9683	0
0.1147	20.8411	27.7093	29.8882	4.58463	0
0.1153	18.7365	27.4202	30.1953	6.412	0
0.1160	21.4571	27.7093	28.3529	8.85569	0
0.1167	26.6417	29.5405	28.0458	10.0775	0
0.1173	31.2104	31.6609	28.66	9.15845	0
0.1180	30.9537	33.4921	31.1165	7.9366	0
0.1187	29.4137	36.8654	32.9589	11.2994	0
0.1193	40.3989	39.3231	32.3448	16.4895	0
0.1200	62.9854	38.6967	32.9589	15.8732	0
0.1207	80.0792	39.9014	37.5138	12.824	0
0.1213	86.1878	46.9372	39.9704	12.824	0
0.1220	84.9558	51.5152	37.8209	15.5704	0
0.1227	74.5866	53.6356	37.2068	19.5387	0
0.1233	61.1374	60.0449	44.2182	21.6689	0
0.1240	52.9241	66.4542	56.4499	20.7606	0
0.1247	42.8116	68.9119	62.233	21.0634	0
0.1253	25.4611	70.1166	58.5482	22.8907	0
0.1260	16.2725	69.201	53.0721	21.3661	0
0.1267	25.7177	65.8759	47.9031	18.3169	0
0.1273	44.3516	63.4182	40.5845	14.3486	0
0.1280	59.5974	61.2978	33.829	8.55293	0
0.1287	69.402	56.7198	30.5024	4.28187	0
0.1293	75.2026	52.72	26.2034	3.9683	0
0.1300	73.6626	48.7684	22.5697	1.83818	0
0.1307	58.9814	42.3591	21.9556	-2.73564	0
0.1313	37.011	35.3234	21.0344	-5.4821	0
0.1320	20.8411	27.7093	17.6566	-7.92579	0
0.1327	12.0119	18.8423	13.4088	-12.8132	0
0.1333	3.4393	11.5174	10.6451	-16.4787	0
0.1340	-5.69794	7.56585	11.2593	-16.4787	0
0.1347	-13.0385	2.98779	10.031	-19.8307	0
0.1353	-12.1145	-2.79503	3.01953	-25.0208	0
0.1360	5.59528	-7.08395	-2.1495	-25.6264	0
0.1367	30.3377	-10.1199	-3.07071	-26.5455	0
0.1373	39.1669	-14.4088	-7.98384	-28.0701	0
0.1380	26.6417	-18.9869	-13.767	-27.7673	0
0.1387	6.21127	-22.9385	-14.6882	-29.2919	0
0.1393	-17.6072	-26.6009	-14.6882	-32.0384	0
0.1400	-44.1462	-30.2634	-15.6094	-31.1193	0
0.1407	-69.1453	-33.0102	-14.6882	-32.0384	0
0.1413	-99.9963	-34.5523	-18.0148	-35.0876	0
0.1420	-139.677	-36.3835	-23.8492	-33.8657	0
0.1427	-166.524	-38.2148	-25.9475	-31.7356	0
0.1433	-161.955	-37.2991	-26.5616	-33.8657	0
0.1440	-138.137	-38.5039	-27.4828	-34.7848	0
0.1447	-115.55	-43.7084	-26.8687	-35.0876	0
0.1453	-96.3517	-47.0817	-27.4828	-36.0067	0
0.1460	-80.1305	-44.9132	-29.3253	-32.9575	0
0.1467	-69.4533	-42.7928	-28.4041	-32.0384	0
0.1473	-60.932	-42.5037	-29.0182	-36.0067	0
0.1480	-54.2075	-42.1664	-33.266	-35.0876	0
0.1487	-51.7948	-42.7928	-33.8802	-31.7356	0
0.1493	-49.9468	-42.7928	-30.5536	-32.9575	0
0.1500	-47.7908	-40.3351	-31.1677	-32.0384	0
0.1507	-49.6388	-39.1304	-33.5731	-28.3728	0
0.1513	-52.1028	-41.2507	-32.396	-29.5947	0
0.1520	-46.3022	-40.9616	-30.8606	-30.211	0
0.1527	-39.5776	-39.1304	-29.3253	-25.0208	0
0.1533	-36.4976	-39.4195	-25.3333	-22.8799	0
0.1540	-30.697	-38.8412	-21.6997	-23.1827	0
0.1547	-23.0998	-36.6727	-22.928	-20.7498	0
0.1553	-19.0958	-39.1304	-24.1562	-20.1335	0
0.1560	-18.2231	-40.3351	-23.5421	-21.6581	0
0.1567	-17.2992	-37.2991	-25.0263	-18.9116	0
0.1573	-17.6072	-35.4679	-27.4828	-14.9433	0
0.1580	-17.2992	-33.6367	-27.1758	-14.9433	0
0.1587	-16.6832	-30.2634	-27.7899	-14.9433	0
0.1593	-18.8391	-29.9743	-29.3253	-13.7323	0
0.1600	-20.3278	-30.8899	-26.5616	-14.3378	0
0.1607	-18.5311	-29.3478	-22.0067	-14.3378	0
0.1613	-17.2992	-29.9743	-21.3926	-13.4187	0
0.1620	-15.7592	-30.2634	-23.5421	-13.4187	0
0.1627	-11.4986	-26.3118	-23.235	-12.8132	0
0.1633	-7.80259	-25.1071	-24.1562	-11.8941	0
0.1640	-6.92993	-27.5166	-27.4828	-11.8941	0
0.1647	-5.69794	-26.9383	-29.3253	-12.8132	0
0.1653	-2.61797	-26.3118	-30.2465	-12.1969	0
0.1660	-2.05331	-28.4322	-28.7111	-10.3695	0
0.1667	-2.05331	-25.3962	-24.4633	-7.92579	0
0.1673	0.718659	-20.1917	-24.1562	-8.23936	0
0.1680	3.4393	-22.6494	-28.4041	-10.9858	0
0.1687	7.13526	-25.6853	-26.5616	-11.8941	0
0.1693	22.9971	-22.3602	-23.235	-11.5913	0
0.1700	47.7395	-19.276	-26.2546	-12.5104	0
0.1707	58.4167	-19.6134	-28.097	-11.5913	0
0.1713	40.7069	-18.0713	-25.3333	-9.14764	0
0.1720	4.05529	-16.2401	-27.1758	-8.54212	0
0.1727	-36.1896	-17.7822	-28.4041	-8.84488	0
0.1733	-67.3486	-18.0713	-23.8492	-7.32027	0
0.1740	-82.9025	-15.3245	-22.0067	-5.17934	0
0.1747	-89.3191	-14.698	-23.5421	-4.57382	0
0.1753	-92.3477	-15.9509	-20.7785	-4.57382	0
0.1760	-85.0585	-15.3245	-19.2431	-3.95749	0
0.1767	-67.0407	-14.4088	-22.3138	-3.35197	0
0.1773	-50.8708	-15.3245	-22.0067	-4.57382	0
0.1780	-42.9142	-15.3245	-17.4007	-6.40118	0
0.1787	-36.8056	-13.4932	-16.2236	-5.79567	0
0.1793	-29.8244	-12.8668	-17.4007	-3.04921	0
0.1800	-24.5884	-14.698	-15.9165	-2.73564	0
0.1807	-24.8964	-15.3245	-13.767	-5.17934	0
0.1813	-27.9764	-13.7824	-13.4599	-6.70394	0
0.1820	-29.2084	-13.4932	-13.1529	-7.32027	0
0.1827	-29.2084	-13.7824	-11.0034	-6.70394	0
0.1833	-29.5164	-13.7824	-8.54681	-7.32027	0
0.1840	-27.6684	-14.4088	-7.06263	-7.62303	0
0.1847	-24.3318	-14.1197	-6.44849	-6.70394	0
0.1853	-21.8678	-11.3729	-7.98384	-6.09843	0
0.1860	-17.6072	-9.20431	-7.3697	-7.92579	0
0.1867	-9.34257	-10.7464	-3.68485	-7.32027	0
0.1873	3.18263	-11.3729	-2.1495	-5.4821	0
0.1880	17.1965	-7.99956	-6.14142	-8.23936	0
0.1887	30.3377	-6.16833	-11.3104	-8.23936	0
0.1893	41.0149	-7.08395	-14.6882	-3.35197	0
0.1900	47.1235	-7.71042	-17.7078	-4.87658	0
0.1907	46.5075	-5.87919	-23.5421	-7.32027	0
0.1913	43.4276	-5.87919	-30.8606	-2.73564	0
0.1920	38.5509	-7.71042	-33.8802	-2.73564	0
0.1927	23.9211	-8.91517	-32.0889	-8.84488	0
0.1933	1.95065	-10.4573	-31.1677	-7.32027	0
0.1940	-15.4512	-11.3729	-28.4041	-3.95749	0
0.1947	-29.5164	-8.91517	-22.6209	-5.4821	0
0.1953	-50.2548	-6.79481	-19.5502	-3.35197	0
0.1960	-75.2539	-7.08395	-19.2431	-0.908276	0
0.1967	-90.8591	-7.99956	-16.7865	-4.87658	0
0.1973	-91.7317	-8.91517	-14.0741	-6.40118	0
0.1980	-83.8265	-9.54164	-11.6175	-2.73564	0
0.1987	-75.8699	-8.91517	-8.23974	-0.908276	0
0.1993	-68.8886	-7.99956	-7.06263	-0.908276	0
0.2000	-62.164	-7.08395	-7.98384	-0.605517	0
0.2007	-55.1314	-4.96358	-7.06263	-0.908276	0
0.2013	-45.6862	-5.87919	-3.37778	-2.13012	0
0.2020	-33.469	-7.71042	0.562963	-3.35197	0
0.2027	-21.2518	-4.62625	2.71246	-2.43288	0
0.2033	-8.41858	-0.674662	2.09832	0.0108128	0
0.2040	4.36329	-2.50589	1.79125	-2.73564	0
0.2047	13.8599	-4.96358	1.17711	-6.70394	0
0.2053	21.1491	-3.71064	-2.76364	-4.87658	0
0.2060	28.1817	-1.59027	-9.46802	-2.43288	0
0.2067	30.9537	1.15656	-15.3024	-4.27106	0
0.2073	25.7177	3.61426	-22.928	-4.57382	0
0.2080	17.5045	4.52987	-34.8014	-2.73564	0
0.2087	14.4245	4.81901	-47.033	-3.04921	0
0.2093	16.2725	5.73462	-54.9657	-5.4821	0
0.2100	12.6279	6.3611	-57.4223	-5.4821	0
0.2107	-3.84996	5.73462	-52.202	-3.65473	0
0.2113	-28.5924	4.52987	-38.7933	-2.13012	0
0.2120	-57.8521	4.52987	-25.9475	-2.73564	0
0.2127	-88.0871	4.81901	-18.936	-5.4821	0
0.2133	-104.257	4.81901	-12.8458	-5.4821	0
0.2140	-93.5797	5.44548	-4.60606	-3.04921	0
0.2147	-67.0407	5.73462	0.870034	-1.82737	0
0.2153	-46.3022	4.19254	3.63367	-2.73564	0
0.2160	-36.8056	2.36132	4.55488	-3.35197	0
0.2167	-27.3604	1.15656	4.24781	-3.04921	0
0.2173	-14.2192	1.15656	3.63367	-3.65473	0
0.2180	-5.69794	1.78303	5.78317	-5.4821	0
0.2187	1.02666	2.69865	9.41684	-5.79567	0
0.2193	11.7039	3.61426	12.4875	-4.57382	0
0.2200	17.8125	3.9034	15.5583	-1.52461	0
0.2207	15.6565	2.98779	18.2707	-0.302759	0
0.2213	13.5519	2.07218	16.7354	-2.73564	0
0.2220	10.4719	2.07218	14.9441	-4.87658	0
0.2227	0.718659	1.4457	16.4795	-2.73564	0
0.2233	-9.34257	1.4457	18.8849	0.0108128	0
0.2240	-13.9112	3.61426	19.1919	0.313572	0
0.2247	-17.6072	6.3611	21.0344	-0.908276	0
0.2253	-18.5311	6.93938	23.798	-1.82737	0
0.2260	-4.77395	7.56585	27.1246	-1.21103	0
0.2267	16.2725	9.39707	31.1165	1.22185	0
0.2273	22.3811	9.10793	33.829	0.61633	0
0.2280	11.7039	5.73462	33.5219	-2.73564	0
0.2287	0.718659	2.07218	32.9589	-2.73564	0
0.2293	-2.05331	1.4457	32.0377	-2.13012	0
0.2300	2.87464	3.9034	31.4236	-4.57382	0
0.2307	14.4245	5.44548	32.6519	-5.17934	0
0.2313	26.9497	3.61426	33.829	-4.57382	0
0.2320	31.8263	1.78303	35.6714	-6.40118	0
0.2327	32.4423	1.78303	37.5138	-6.40118	0
0.2333	34.5983	0.867422	37.2068	-1.82737	0
0.2340	34.2903	0.530091	36.8997	-1.21103	0
0.2347	28.7977	1.15656	39.3563	-3.95749	0
0.2353	24.8451	0.240951	41.1987	-3.35197	0
0.2360	21.7651	0.240951	43.297	-1.21103	0
0.2367	14.4245	1.78303	46.9818	-2.13012	0
0.2373	13.5519	-0.385521	46.0606	-0.908276	0
0.2380	23.3051	-1.87941	42.6829	3.66554	0
0.2387	32.7503	0.530091	43.9111	5.50372	0
0.2393	40.0909	0.240951	42.9899	3.06003	0
0.2400	46.8155	-3.71064	37.2068	1.83818	0
0.2407	48.9202	-4.62625	37.2068	2.14094	0
0.2413	46.8155	-2.21675	41.7616	0.313572	0
0.2420	45.5835	0.240951	42.0687	-0.605517	0
0.2427	44.6595	1.15656	40.8916	2.4437	0
0.2433	41.0149	-0.674662	40.8916	3.06003	0
0.2440	30.9537	-1.87941	38.435	-0.302759	0
0.2447	16.2725	0.240951	31.7307	-1.82737	0
0.2453	2.56664	0.867422	23.798	-0.302759	0
0.2460	-12.1145	0.530091	17.3495	0.919089	0
0.2467	-22.1758	2.36132	15.2512	0.0108128	0
0.2473	-14.2192	3.9034	14.33	0.61633	0
0.2480	0.102666	4.52987	14.637	1.83818	0
0.2487	12.6279	5.44548	21.9556	1.22185	0
0.2493	40.0909	4.81901	32.9589	0.61633	0
0.2500	73.0466	5.44548	36.8997	1.22185	0
0.2507	78.5392	8.48146	33.5219	1.83818	0
0.2513	58.7247	6.3611	28.0458	1.83818	0
0.2520	30.6457	2.07218	23.4909	2.75727	0
0.2527	-6.31394	2.36132	20.7273	2.4437	0
0.2533	-52.9755	2.98779	20.7273	2.75727	0
0.2540	-90.5511	1.78303	22.5697	4.28187	0
0.2547	-92.6557	3.61426	23.1839	3.66554	0
0.2553	-67.3486	5.10815	22.8768	3.06003	0
0.2560	-56.3634	3.61426	23.798	4.58463	0
0.2567	-73.4573	2.98779	23.798	6.412	0
0.2573	-97.2243	2.69865	22.8768	5.80648	0
0.2580	-121.043	0.867422	24.9751	5.19015	0
0.2587	-140.293	1.15656	26.5105	4.58463	0
0.2593	-142.089	1.78303	23.4909	5.19015	0
0.2600	-132.952	-0.963802	22.2626	5.80648	0
0.2607	-125.611	-0.0481901	24.7192	4.58463	0
0.2613	-112.83	3.27693	22.2626	2.75727	0
0.2620	-89.0111	2.98779	20.1131	4.58463	0
0.2627	-67.6566	1.4457	23.4909	8.25018	0
0.2633	-55.4394	1.78303	23.798	9.46121	0
0.2640	-49.0228	-0.0481901	21.9556	8.25018	0
0.2647	-43.2222	-2.21675	23.798	8.25018	0
0.2653	-37.7296	-0.674662	24.7192	8.85569	0
0.2660	-32.853	-0.674662	23.1839	7.33109	0
0.2667	-27.9764	-0.963802	22.8768	7.33109	0
0.2673	-21.2518	0.867422	21.0344	8.85569	0
0.2680	-14.2192	2.07218	20.4202	6.412	0
0.2687	-9.34257	1.15656	25.2822	4.58463	0
0.2693	-5.08195	1.15656	27.1246	7.33109	0
0.2700	-0.205331	-0.385521	27.1246	8.85569	0
0.2707	4.36329	-1.87941	32.9589	6.10924	0
0.2713	8.05925	0.867422	37.5138	6.10924	0
0.2720	12.6279	3.27693	35.0573	7.63384	0
0.2727	15.3485	1.15656	33.829	6.71476	0
0.2733	14.4245	-0.674662	33.2148	5.19015	0
0.2740	13.5519	-1.59027	29.2741	5.19015	0
0.2747	14.1679	-1.59027	27.4317	7.33109	0
0.2753	18.1205	-0.0481901	28.3529	10.0775	0
0.2760	25.4611	-0.0481901	26.5105	9.15845	0
0.2767	26.3337	-3.4215	21.0344	7.33109	0
0.2773	26.3337	-2.50589	14.9441	8.85569	0
0.2780	41.9389	1.4457	12.4875	9.46121	0
0.2787	57.1848	2.07218	15.5583	6.71476	0
0.2793	52.9241	1.4457	18.5778	6.10924	0
0.2800	48.6122	1.4457	18.5778	8.25018	0
0.2807	50.7682	0.530091	21.0344	9.46121	0
0.2813	40.0909	1.15656	24.1051	9.15845	0
0.2820	23.6131	2.69865	21.9556	7.9366	0
0.2827	10.7799	2.07218	16.4795	7.63384	0
0.2833	-6.31394	0.530091	9.10977	9.77478	0
0.2840	-18.8391	1.78303	1.48418	9.77478	0
0.2847	-19.4038	1.78303	0	8.25018	0
0.2853	-29.2084	-0.674662	6.09024	9.77478	0
0.2860	-49.6388	0.530091	9.10977	10.9966	0
0.2867	-59.3921	4.81901	5.16903	9.77478	0
0.2873	-54.8234	5.44548	0	9.15845	0
0.2880	-45.3782	2.69865	-3.68485	10.0775	0
0.2887	-35.009	1.4457	-6.14142	9.77478	0
0.2893	-27.6684	2.98779	-6.14142	9.15845	0
0.2900	-22.7918	5.44548	-4.91313	9.46121	0
0.2907	-21.8678	7.56585	-4.60606	7.9366	0
0.2913	-27.3604	6.65024	-3.37778	6.412	0
0.2920	-34.085	4.19254	-2.76364	9.15845	0
0.2927	-38.6536	4.81901	-5.22021	13.1268	0
0.2933	-50.5628	6.65024	-8.23974	11.9049	0
0.2940	-70.3773	5.44548	-11.6175	10.3803	0
0.2947	-85.9311	4.52987	-16.7865	12.5212	0
0.2953	-93.2717	5.10815	-20.1643	14.0458	0
0.2960	-94.8117	4.52987	-16.4795	13.7431	0
0.2967	-89.6271	2.69865	-12.5387	13.7431	0
0.2973	-78.0259	2.98779	-10.0822	12.5212	0
0.2980	-63.6527	3.9034	-7.3697	11.9049	0
0.2987	-47.4829	3.61426	-9.16095	14.3486	0
0.2993	-30.697	3.9034	-14.0741	16.176	0
0.3000	-19.4038	3.27693	-13.4599	13.7431	0
0.3007	-15.1432	1.15656	-9.77509	9.77478	0
0.3013	-13.0385	1.15656	-10.0822	9.15845	0
0.3020	-9.95857	2.07218	-10.6963	11.6021	0
0.3027	-8.41858	0.867422	-11.0034	12.2077	0
0.3033	-7.54592	1.15656	-12.5387	10.6831	0
0.3040	-5.38995	2.98779	-12.5387	8.85569	0
0.3047	-3.54196	1.78303	-11.6175	8.85569	0
0.3053	-0.513328	-0.674662	-12.5387	10.6831	0
0.3060	7.44326	-0.385521	-12.8458	10.9966	0
0.3067	16.2725	1.15656	-11.6175	8.85569	0
0.3073	21.4571	0.867422	-11.9246	7.9366	0
0.3080	21.7651	-0.385521	-11.0034	9.46121	0
0.3087	16.8885	-0.674662	-9.16095	10.6831	0
0.3093	10.1639	-0.674662	-10.6963	10.9966	0
0.3100	8.93191	-0.0481901	-14.0741	11.2994	0
0.3107	12.0119	-0.0481901	-13.767	11.2994	0
0.3113	15.0405	-0.674662	-12.2317	11.9049	0
0.3120	18.7365	-2.21675	-14.3812	11.2994	0
0.3127	21.7651	-3.71064	-14.6882	9.15845	0
0.3133	24.5371	-3.4215	-11.9246	9.15845	0
0.3140	26.6417	-2.50589	-10.3892	10.3803	0
0.3147	22.0731	-3.4215	-10.0822	10.6831	0
0.3153	13.5519	-4.96358	-9.46802	11.9049	0
0.3160	10.1639	-4.96358	-11.0034	12.824	0
0.3167	10.7799	-5.54186	-11.9246	10.0775	0
0.3173	8.93191	-7.99956	-7.67677	7.33109	0
0.3180	5.28728	-7.37309	-4.60606	8.25018	0
0.3187	4.97928	-5.87919	-5.52728	11.2994	0
0.3193	11.3959	-7.08395	-6.44849	13.1268	0
0.3200	20.8411	-7.99956	-5.52728	11.9049	0
0.3207	32.1343	-5.87919	-6.44849	10.6831	0
0.3213	52.9241	-5.87919	-11.0034	10.9966	0
0.3220	77.6152	-8.62603	-15.3024	9.77478	0
0.3227	90.4484	-7.99956	-14.6882	7.63384	0
0.3233	97.7377	-5.87919	-12.8458	9.77478	0
0.3240	108.466	-7.37309	-14.3812	10.9966	0
0.3247	107.85	-9.83078	-15.6094	7.9366	0
0.3253	92.2451	-10.4573	-15.9165	6.412	0
0.3260	71.1986	-9.54164	-20.7785	6.412	0
0.3267	36.1383	-7.99956	-27.1758	6.412	0
0.3273	-22.1758	-6.45748	-31.4748	7.33109	0
0.3280	-86.2391	-6.16833	-36.9509	7.02833	0
0.3287	-130.18	-7.08395	-41.1987	4.58463	0
0.3293	-139.061	-8.91517	-38.4862	5.19015	0
0.3300	-117.09	-8.2887	-32.9589	7.02833	0
0.3307	-87.7791	-6.45748	-29.0182	4.58463	0
0.3313	-65.8087	-7.71042	-25.0263	2.14094	0
0.3320	-49.3308	-8.2887	-20.7785	3.06003	0
0.3327	-33.469	-6.16833	-17.0936	4.88739	0
0.3333	-18.8391	-6.16833	-14.0741	5.50372	0
0.3340	-7.80259	-7.99956	-13.1529	4.88739	0
0.3347	-2.05331	-7.99956	-13.4599	5.50372	0
0.3353	2.56664	-7.99956	-12.8458	8.55293	0
0.3360	4.97928	-9.20431	-12.8458	9.77478	0
0.3367	4.05529	-10.7464	-13.767	6.412	0
0.3373	5.28728	-11.662	-12.5387	4.58463	0
0.3380	11.0879	-11.662	-10.3892	6.412	0
0.3387	16.5805	-10.4573	-10.0822	5.80648	0
0.3393	22.3811	-8.62603	-11.6175	3.66554	0
0.3400	25.1531	-6.79481	-11.9246	4.58463	0
0.3407	19.9685	-8.2887	-12.5387	5.80648	0
0.3413	12.0119	-12.2885	-13.767	4.58463	0
0.3420	1.64265	-10.4573	-14.0741	4.58463	0
0.3427	-14.8352	-4.33711	-12.5387	5.19015	0
0.3433	-24.8964	-4.33711	-10.0822	3.66554	0
0.3440	-14.5272	-7.37309	-6.44849	2.75727	0
0.3447	0.718659	-5.87919	-2.76364	3.66554	0
0.3453	8.05925	-5.54186	-2.76364	2.14094	0
0.3460	13.5519	-6.45748	-5.22021	0.919089	0
0.3467	19.6605	-2.79503	-5.52728	3.9683	0
0.3473	20.8411	0.240951	-6.44849	7.33109	0
0.3480	24.5371	-2.50589	-9.46802	7.02833	0
0.3487	40.0909	-4.33711	-9.46802	4.88739	0
0.3493	62.0614	-4.33711	-7.06263	4.28187	0
0.3500	79.4632	-2.21675	-7.06263	5.80648	0
0.3507	89.8324	1.15656	-5.52728	6.412	0
0.3513	98.3537	1.4457	-0.921213	3.9683	0
0.3520	103.282	-1.59027	0	3.36278	0
0.3527	99.8937	-1.59027	-0.921213	5.50372	0
0.3533	90.1404	2.07218	-0.614142	5.80648	0
0.3540	78.5392	3.9034	-2.45657	4.58463	0
0.3547	66.938	2.36132	-3.37778	6.412	0
0.3553	60.2134	2.07218	-0.614142	8.25018	0
0.3560	56.8768	3.9034	2.71246	8.25018	0
0.3567	50.1522	5.73462	4.55488	8.25018	0
0.3573	42.5036	7.56585	4.55488	9.15845	0
0.3580	43.7356	10.3127	2.71246	7.9366	0
0.3587	44.3516	11.2283	3.01953	7.33109	0
0.3593	26.3337	9.68621	0.870034	9.15845	0
0.3600	-2.92597	9.10793	-6.44849	8.25018	0
0.3607	-23.0998	8.48146	-11.0034	4.58463	0
0.3613	-37.1136	9.10793	-11.9246	4.58463	0
0.3620	-62.472	11.8548	-14.3812	7.33109	0
0.3627	-92.6557	13.0595	-13.767	5.80648	0
0.3633	-113.394	13.0595	-11.0034	2.75727	0
0.3640	-122.891	16.4328	-11.9246	4.28187	0
0.3647	-121.967	18.5532	-12.8458	7.02833	0
0.3653	-115.55	16.722	-11.3104	5.50372	0
0.3660	-111.906	16.0955	-11.3104	2.75727	0
0.3667	-104.257	17.6376	-9.46802	3.9683	0
0.3673	-81.6705	18.5532	-4.60606	5.80648	0
0.3680	-58.4681	19.1797	-4.60606	4.58463	0
0.3687	-45.9942	19.1797	-5.52728	4.28187	0
0.3693	-36.1896	19.4688	-1.84243	5.19015	0
0.3700	-31.313	22.2156	-0.921213	3.06003	0
0.3707	-33.161	23.7577	-0.307071	2.75727	0
0.3713	-26.7444	20.3844	3.01953	5.19015	0
0.3720	-13.0385	17.6376	4.55488	3.66554	0
0.3727	-6.62193	17.9267	2.71246	0.919089	0
0.3733	-1.12932	18.5532	4.55488	0.61633	0
0.3740	8.05925	19.4688	8.23974	-0.302759	0
0.3747	13.2439	22.2156	10.031	0.919089	0
0.3753	18.4285	22.2156	10.9522	3.66554	0
0.3760	25.4611	18.5532	10.031	0.61633	0
0.3767	25.1531	18.5532	9.41684	-3.65473	0
0.3773	22.6891	20.6736	9.41684	0.61633	0
0.3780	25.4611	20.3844	10.3381	3.06003	0
0.3787	28.1817	21.3	11.5663	-0.908276	0
0.3793	29.7217	22.5048	11.2593	-1.21103	0
0.3800	30.3377	20.0953	10.3381	1.53542	0
0.3807	25.1531	17.6376	9.72391	-0.302759	0
0.3813	16.2725	18.8423	7.62559	-2.43288	0
0.3820	11.7039	20.3844	6.09024	-1.21103	0
0.3827	10.7799	19.4688	9.10977	-1.21103	0
0.3833	15.6565	18.5532	12.1805	-2.13012	0
0.3840	22.3811	17.3484	10.031	-3.95749	0
0.3847	27.2577	15.8064	8.23974	-7.92579	0
0.3853	35.5223	15.8064	9.72391	-9.4504	0
0.3860	44.6595	16.722	10.6451	-8.54212	0
0.3867	47.1235	18.2641	10.9522	-8.54212	0
0.3873	48.9202	19.4688	11.2593	-7.62303	0
0.3880	58.9814	18.2641	12.1805	-6.70394	0
0.3887	70.2746	16.722	14.33	-9.4504	0
0.3893	73.0466	19.1797	16.4795	-12.5104	0
0.3900	72.1226	21.9265	16.4795	-11.5913	0
0.3907	80.3872	21.0109	16.1724	-10.3695	0
0.3913	97.173	21.0109	16.1724	-10.9858	0
0.3920	103.846	21.3	14.9441	-11.8941	0
0.3927	89.8324	18.2641	10.031	-12.1969	0
0.3933	56.8768	16.4328	3.63367	-10.9858	0
0.3940	13.2439	17.0111	2.40539	-9.76397	0
0.3947	-17.9152	15.8064	1.79125	-10.3695	0
0.3953	-26.1284	15.8064	-3.68485	-9.76397	0
0.3960	-38.3456	18.2641	-6.44849	-7.62303	0
0.3967	-64.8847	16.0955	-5.52728	-9.76397	0
0.3973	-84.1345	13.3487	-7.98384	-12.8132	0
0.3980	-96.9164	14.6016	-8.85388	-12.5104	0
0.3987	-117.398	13.9751	-4.60606	-11.8941	0
0.3993	-132.028	13.0595	-4.60606	-13.1159	0
0.4000	-127.459	14.6016	-7.3697	-12.8132	0
0.4007	-111.598	13.0595	-7.06263	-12.8132	0
0.4013	-94.5037	11.5174	-7.06263	-14.6405	0
0.4020	-79.8739	14.8907	-5.83435	-13.7323	0
0.4027	-67.9646	16.722	-0.921213	-13.7323	0
0.4033	-60.0081	14.6016	-1.22828	-14.9433	0
0.4040	-55.4394	14.8907	-3.68485	-14.6405	0
0.4047	-51.1788	16.4328	0	-13.1159	0
0.4053	-45.0702	13.9751	3.63367	-14.035	0
0.4060	-34.085	11.8548	4.24781	-15.8624	0
0.4067	-15.4512	14.8907	6.09024	-15.5596	0
0.4073	2.56664	18.2641	5.16903	-13.7323	0
0.4080	11.7039	15.8064	0.870034	-13.7323	0
0.4087	19.6605	13.0595	2.09832	-15.2569	0
0.4093	30.9537	14.2643	5.16903	-14.9433	0
0.4100	39.4749	13.686	3.63367	-14.035	0
0.4107	43.1196	12.1439	4.86196	-14.6405	0
0.4113	42.8116	15.1799	8.8027	-14.035	0
0.4120	40.0909	17.0111	7.93266	-13.7323	0
0.4127	39.1669	14.2643	5.4761	-15.2569	0
0.4133	37.9349	14.8907	7.31852	-14.9433	0
0.4140	34.5983	16.722	9.41684	-14.035	0
0.4147	32.1343	15.8064	8.23974	-15.5596	0
0.4153	23.6131	14.2643	6.39731	-14.6405	0
0.4160	0.718659	12.7704	6.39731	-12.8132	0
0.4167	-21.2518	9.68621	7.62559	-13.7323	0
0.4173	-26.4364	10.6018	7.93266	-12.8132	0
0.4180	-15.4512	13.3487	7.93266	-10.3695	0
0.4187	5.28728	13.0595	8.23974	-11.2886	0
0.4193	23.6131	11.2283	7.31852	-12.5104	0
0.4200	25.7177	8.7706	2.71246	-10.3695	0
0.4207	21.4571	6.65024	0.255892	-11.8941	0
0.4213	26.9497	6.93938	2.71246	-14.9433	0
0.4220	35.5223	8.19232	4.86196	-14.3378	0
0.4227	35.8303	7.56585	4.55488	-12.5104	0
0.4233	37.319	6.02376	4.55488	-11.2886	0
0.4240	45.5835	5.10815	4.86196	-9.14764	0
0.4247	51.3841	5.44548	3.63367	-9.14764	0
0.4253	49.2282	6.93938	4.24781	-10.0667	0
0.4260	44.0436	8.48146	9.10977	-8.23936	0
0.4267	40.0909	9.39707	11.5663	-7.01751	0
0.4273	34.9063	8.19232	8.23974	-9.14764	0
0.4280	26.3337	6.02376	6.70438	-10.6722	0
0.4287	20.8411	7.56585	8.8027	-8.23936	0
0.4293	24.2291	8.7706	11.2593	-6.40118	0
0.4300	26.6417	4.81901	13.7158	-7.01751	0
0.4307	21.4571	2.69865	16.4795	-6.70394	0
0.4313	19.0445	4.19254	20.1131	-4.27106	0
0.4320	19.3525	2.36132	24.7192	-2.13012	0
0.4327	11.3959	0.240951	25.2822	-2.73564	0
0.4333	1.95065	3.9034	21.9556	-3.65473	0
0.4340	-2.05331	5.73462	18.8849	-1.82737	0
0.4347	-7.80259	3.27693	12.7946	-0.908276	0
0.4353	-10.2666	4.52987	3.3266	-1.52461	0
0.4360	0.102666	7.56585	-2.45657	-1.82737	0
0.4367	16.2725	6.3611	-1.84243	-2.13012	0
0.4373	27.5657	1.78303	0	-1.82737	0
0.4380	31.8263	-0.674662	1.79125	-0.908276	0
0.4387	26.0257	0.530091	1.48418	-0.302759	0
0.4393	12.9359	2.36132	-1.84243	0.0108128	0
0.4400	0.102666	2.98779	-2.76364	2.14094	0
0.4407	-9.03458	2.07218	-2.45657	5.19015	0
0.4413	-13.6032	0.240951	-3.68485	5.50372	0
0.4420	-10.2666	-0.963802	-3.68485	4.58463	0
0.4427	2.56664	1.15656	-3.37778	5.50372	0
0.4433	19.9685	2.07218	-6.44849	5.19015	0
0.4440	31.8263	-0.385521	-9.16095	2.75727	0
0.4447	42.8116	-2.50589	-8.54681	2.4437	0
0.4453	66.938	-2.50589	-8.23974	4.28187	0
0.4460	95.017	-2.21675	-9.16095	4.88739	0
0.4467	104.154	-1.30113	-9.77509	4.88739	0
0.4473	97.173	-0.674662	-8.23974	3.9683	0
0.4480	91.9884	-1.59027	-6.14142	3.06003	0
0.4487	88.9084	-1.87941	-3.37778	4.58463	0
0.4493	78.8472	-2.50589	-1.22828	4.28187	0
0.4500	63.9094	-3.4215	-0.307071	1.22185	0
0.4507	53.2321	-2.79503	-0.307071	2.75727	0
0.4513	49.2282	-2.50589	-0.614142	6.412	0
0.4520	41.9389	-4.33711	0	6.71476	0
0.4527	21.7651	-4.33711	1.79125	6.71476	0
0.4533	-11.4986	-1.30113	3.63367	7.9366	0
0.4540	-45.6862	-0.0481901	5.4761	8.55293	0
0.4547	-76.1779	-0.0481901	5.4761	10.3803	0
0.4553	-102.409	-0.385521	3.63367	10.9966	0
0.4560	-116.166	-2.79503	1.17711	9.46121	0
0.4567	-114.01	-6.16833	0.255892	10.3803	0
0.4573	-107.902	-7.99956	0	12.5212	0
0.4580	-102.717	-7.99956	0	11.9049	0
0.4587	-95.1197	-7.08395	1.17711	10.9966	0
0.4593	-88.0871	-6.16833	2.40539	10.3803	0
0.4600	-82.2865	-7.08395	1.17711	8.85569	0
0.4607	-70.6853	-9.54164	-0.921213	9.15845	0
0.4613	-54.8234	-9.83078	-0.921213	10.6831	0
0.4620	-40.1936	-7.99956	0.562963	10.9966	0
0.4627	-28.5924	-7.08395	0.870034	11.6021	0
0.4633	-18.5311	-8.91517	-0.921213	11.6021	0
0.4640	-5.08195	-10.4573	-0.921213	10.3803	0
0.4647	15.9645	-7.08395	2.09832	8.85569	0
0.4653	42.1956	-3.4215	5.78317	6.71476	0
0.4660	67.246	-4.33711	7.93266	7.02833	0
0.4667	80.3872	-6.16833	9.10977	10.9966	0
0.4673	70.8906	-5.87919	8.49563	13.1268	0
0.4680	39.7829	-7.08395	5.16903	13.4295	0
0.4687	-1.12932	-7.37309	3.63367	13.4295	0
0.4693	-39.8856	-3.71064	6.09024	10.0775	0
0.4700	-69.4533	-2.50589	7.01145	7.02833	0
0.4707	-81.0545	-6.16833	4.24781	10.0775	0
0.4713	-76.4859	-7.37309	3.01953	12.5212	0
0.4720	-65.1927	-5.25272	3.01953	9.46121	0
0.4727	-49.0228	-3.4215	1.79125	7.33109	0
0.4733	-30.389	-3.71064	1.17711	7.9366	0
0.4740	-19.0958	-4.33711	1.79125	8.25018	0
0.4747	-14.5272	-4.62625	3.01953	8.25018	0
0.4753	-8.11058	-4.33711	6.70438	8.25018	0
0.4760	-6.62193	-4.33711	8.8027	7.63384	0
0.4767	-10.8826	-3.4215	6.39731	7.33109	0
0.4773	-6.31394	-2.21675	5.16903	7.33109	0
0.4780	3.4393	-0.963802	7.31852	7.9366	0
0.4787	5.28728	-2.50589	6.70438	8.85569	0
0.4793	6.21127	-4.96358	3.3266	9.15845	0
0.4800	13.2439	-5.25272	2.71246	7.63384	0
0.4807	17.8125	-3.4215	4.86196	6.412	0
0.4813	20.8411	-1.59027	3.94074	6.412	0
0.4820	27.2577	-0.963802	-0.921213	5.50372	0
0.4827	29.4137	-2.21675	-2.45657	4.88739	0
0.4833	30.6457	-2.21675	0.255892	5.19015	0
0.4840	35.5223	0.240951	0.562963	5.50372	0
0.4847	34.9063	0.530091	-0.307071	5.50372	0
0.4853	27.2577	-1.59027	1.48418	6.10924	0
0.4860	22.6891	-1.30113	1.79125	6.10924	0
0.4867	20.2251	1.78303	0.870034	5.50372	0
0.4873	15.6565	2.07218	3.3266	6.10924	0
0.4880	9.8559	0.530091	6.39731	6.71476	0
0.4887	2.56664	1.15656	5.4761	7.33109	0
0.4893	-4.77395	1.78303	3.94074	8.55293	0
0.4900	-13.0385	2.69865	3.63367	8.25018	0
0.4907	-27.6684	2.98779	4.55488	6.412	0
0.4913	-43.2222	1.78303	4.55488	6.71476	0
0.4920	-48.7148	0.867422	-0.307071	7.9366	0
0.4927	-45.6862	1.4457	-5.22021	7.9366	0
0.4933	-38.0376	-0.385521	-4.29899	6.71476	0
0.4940	-28.5924	-1.59027	-3.07071	5.80648	0
0.4947	-23.7158	2.69865	-3.37778	4.28187	0
0.4953	-24.0238	6.3611	-0.614142	4.28187	0
0.4960	-25.2044	4.19254	0.870034	7.63384	0
0.4967	-30.389	1.78303	-1.53535	8.25018	0
0.4973	-36.1896	2.07218	-1.22828	4.28187	0
0.4980	-31.313	2.69865	0	2.75727	0
0.4987	-25.8204	2.36132	-2.76364	3.9683	0
0.4993	-29.5164	0.530091	-3.68485	1.83818	0
0.5000	-26.1284	-0.674662	-1.84243	-0.302759	0
0.5007	-11.4986	1.4457	-1.84243	2.75727	0
0.5013	-5.69794	3.9034	-3.37778	3.9683	0
0.5020	-7.80259	2.69865	-5.83435	1.83818	0
0.5027	-3.84996	2.07218	-8.85388	0.61633	0
0.5033	4.05529	1.78303	-8.54681	1.83818	0
0.5040	9.5479	-2.50589	-8.23974	1.53542	0
0.5047	10.7799	-6.79481	-11.9246	-1.82737	0
0.5053	3.4393	-5.25272	-14.6882	-4.87658	0
0.5060	-6.62193	-3.13236	-13.767	-4.87658	0
0.5067	-9.65057	-3.4215	-13.767	-3.65473	0
0.5073	-8.11058	-3.4215	-13.4599	-3.95749	0
0.5080	-5.08195	-2.79503	-11.0034	-4.57382	0
0.5087	-0.513328	-3.4215	-9.16095	-4.87658	0
0.5093	-0.205331	-5.25272	-8.54681	-5.4821	0
0.5100	-4.77395	-7.08395	-7.3697	-4.57382	0
0.5107	-6.62193	-6.79481	-6.44849	-5.17934	0
0.5113	-5.69794	-6.45748	-7.06263	-6.70394	0
0.5120	-6.31394	-7.08395	-7.98384	-6.09843	0
0.5127	-4.46595	-4.96358	-8.85388	-3.65473	0
0.5133	0.718659	-3.4215	-9.16095	-3.65473	0
0.5140	5.59528	-6.16833	-9.77509	-5.17934	0
0.5147	8.05925	-7.37309	-11.9246	-3.95749	0
0.5153	7.75125	-4.62625	-14.6882	-2.43288	0
0.5160	6.21127	-6.16833	-16.4795	-3.65473	0
0.5167	3.4393	-11.0355	-18.0148	-6.40118	0
0.5173	0.718659	-11.9511	-17.4007	-8.23936	0
0.5180	0.718659	-10.7464	-16.2236	-7.62303	0
0.5187	0.410663	-10.7464	-15.6094	-7.01751	0
0.5193	-3.54196	-9.83078	-15.9165	-7.32027	0
0.5200	-5.69794	-8.91517	-17.0936	-7.32027	0
0.5207	-7.54592	-11.662	-17.4007	-7.62303	0
0.5213	-12.4225	-12.8668	-16.2236	-8.23936	0
0.5220	-16.6832	-10.7464	-14.3812	-8.84488	0
0.5227	-17.9152	-10.4573	-15.3024	-10.3695	0
0.5233	-21.2518	-12.5776	-17.4007	-12.8132	0
0.5240	-24.3318	-10.7464	-17.4007	-11.2886	0
0.5247	-20.3278	-7.08395	-15.9165	-7.01751	0
0.5253	-13.0385	-6.16833	-16.4795	-8.23936	0
0.5260	-8.41858	-7.71042	-18.3219	-10.9858	0
0.5267	-8.72658	-7.99956	-18.629	-8.54212	0
0.5273	-8.72658	-7.08395	-18.3219	-8.54212	0
0.5280	-6.62193	-7.71042	-19.2431	-11.8941	0
0.5287	-4.77395	-10.4573	-18.3219	-10.0667	0
0.5293	-2.61797	-10.7464	-14.6882	-8.23936	0
0.5300	-0.205331	-8.62603	-13.4599	-10.3695	0
0.5307	-3.54196	-7.71042	-16.2236	-10.9858	0
0.5313	-9.95857	-7.71042	-18.3219	-9.76397	0
0.5320	-11.4986	-5.87919	-18.0148	-9.76397	0
0.5327	-13.9112	-4.62625	-16.7865	-8.23936	0
0.5333	-20.9438	-4.33711	-14.0741	-6.70394	0
0.5340	-16.6832	-3.4215	-12.8458	-7.62303	0
0.5347	0.102666	-3.4215	-15.9165	-6.40118	0
0.5353	8.36725	-4.62625	-18.629	-3.04921	0
0.5360	8.05925	-3.71064	-17.0936	-3.04921	0
0.5367	11.7039	-1.87941	-14.0741	-4.57382	0
0.5373	15.6565	-3.4215	-13.767	-3.65473	0
0.5380	12.6279	-5.54186	-12.8458	-2.73564	0
0.5387	10.4719	-4.96358	-11.9246	-3.35197	0
0.5393	12.3199	-1.87941	-11.0034	-2.73564	0
0.5400	13.5519	-1.59027	-10.0822	-0.908276	0
0.5407	11.7039	-4.62625	-8.54681	-1.21103	0
0.5413	8.93191	-4.96358	-8.54681	-3.35197	0
0.5420	9.23991	0.240951	-9.16095	-5.17934	0
0.5427	12.6279	2.69865	-10.6963	-5.4821	0
0.5433	14.7325	-0.963802	-12.5387	-3.35197	0
0.5440	16.2725	-3.13236	-11.0034	-1.82737	0
0.5447	17.8125	-0.385521	-7.06263	-2.43288	0
0.5453	13.5519	0.530091	-4.29899	-2.73564	0
0.5460	0.718659	-2.50589	-2.1495	-2.73564	0
0.5467	-16.0672	-2.79503	-0.307071	-3.35197	0
0.5473	-31.929	-0.0481901	-1.22828	-2.43288	0
0.5480	-37.7296	-0.0481901	-3.07071	-0.302759	0
0.5487	-30.389	-2.21675	-3.07071	-1.52461	0
0.5493	-17.6072	-1.30113	-2.45657	-2.43288	0
0.5500	-4.77395	0.530091	0	0.313572	0
0.5507	4.97928	-0.385521	3.3266	0.919089	0
0.5513	8.93191	-2.50589	1.48418	-0.302759	0
0.5520	11.3959	-3.71064	-3.99192	0.313572	0
0.5527	14.1679	-4.62625	-4.60606	0.0108128	0
0.5533	13.5519	-5.25272	0.562963	-1.21103	0
0.5540	11.3959	-4.96358	6.09024	1.22185	0
0.5547	8.93191	-3.4215	14.0229	3.06003	0
0.5553	2.56664	-1.59027	24.7192	0.61633	0
0.5560	-4.15796	-1.59027	30.5024	1.83818	0
0.5567	-2.05331	-0.963802	31.4236	4.58463	0
0.5573	10.7799	0.240951	31.1165	2.14094	0
0.5580	26.3337	-1.30113	26.5105	0.919089	0
0.5587	39.7829	-3.4215	19.1919	4.58463	0
0.5593	51.6921	-1.59027	14.0229	5.19015	0
0.5600	65.09	1.4457	6.39731	2.75727	0
0.5607	77.6152	0.530091	-5.52728	2.75727	0
0.5613	81.2598	-1.59027	-11.9246	4.88739	0
0.5620	72.4306	-0.385521	-13.767	6.412	0
0.5627	59.2894	3.27693	-15.9165	4.88739	0
0.5633	44.9675	3.9034	-16.4795	2.75727	0
0.5640	30.6457	0.240951	-15.6094	3.36278	0
0.5647	23.6131	-0.385521	-17.0936	2.75727	0
0.5653	18.4285	3.9034	-20.1643	-0.908276	0
0.5660	-3.54196	6.02376	-22.928	-0.605517	0
0.5667	-40.8096	5.10815	-24.4633	2.75727	0
0.5673	-78.0259	6.65024	-22.3138	2.75727	0
0.5680	-115.242	8.19232	-16.7865	2.14094	0
0.5687	-155.538	8.19232	-10.3892	4.58463	0
0.5693	-190.958	10.0235	-5.52728	4.58463	0
0.5700	-213.237	10.3127	-4.29899	1.83818	0
0.5707	-206.204	8.48146	-4.60606	1.22185	0
0.5713	-164.368	8.19232	-3.07071	3.36278	0
0.5720	-111.906	8.7706	-0.614142	3.9683	0
0.5727	-74.0732	7.27671	1.79125	1.53542	0
0.5733	-52.9755	5.73462	4.55488	-0.302759	0
0.5740	-44.7622	5.73462	8.23974	1.83818	0
0.5747	-41.3742	7.27671	14.637	4.58463	0
0.5753	-36.8056	7.56585	18.5778	3.9683	0
0.5760	-34.393	6.02376	15.5583	0.919089	0
0.5767	-31.313	4.52987	10.9522	-0.605517	0
0.5773	-24.5884	4.19254	9.10977	-0.908276	0
0.5780	-15.7592	4.81901	7.93266	-0.605517	0
0.5787	-5.69794	4.52987	7.01145	0.313572	0
0.5793	2.87464	1.4457	7.01145	-0.908276	0
0.5800	7.75125	0.240951	7.31852	-2.73564	0
0.5807	16.8885	3.9034	8.49563	-0.605517	0
0.5813	29.4137	5.10815	10.6451	1.83818	0
0.5820	31.8263	0.530091	12.1805	0.313572	0
0.5827	30.0297	0.240951	12.7946	0.0108128	0
0.5833	36.4463	2.98779	13.1017	2.4437	0
0.5840	43.7356	2.07218	13.7158	1.22185	0
0.5847	48.3042	1.78303	14.0229	-0.908276	0
0.5853	54.7208	4.81901	12.7946	0.61633	0
0.5860	52.6161	3.27693	11.8734	0.919089	0
0.5867	31.8263	1.15656	13.7158	-0.908276	0
0.5873	0.102666	2.36132	14.637	-1.82737	0
0.5880	-27.9764	1.4457	12.4875	-3.04921	0
0.5887	-44.4542	-0.963802	12.1805	-3.95749	0
0.5893	-51.4868	0.240951	14.637	-2.73564	0
0.5900	-47.7908	1.15656	15.5583	-4.57382	0
0.5907	-31.929	1.78303	14.0229	-7.62303	0
0.5913	-12.1145	4.19254	12.7946	-5.79567	0
0.5920	5.28728	4.81901	11.8734	-4.87658	0
0.5927	18.7365	2.36132	11.5663	-7.32027	0
0.5933	26.3337	2.07218	12.4875	-6.40118	0
0.5940	30.6457	3.27693	12.7946	-4.27106	0
0.5947	31.8263	2.98779	13.1017	-5.4821	0
0.5953	26.0257	2.98779	15.5583	-5.79567	0
0.5960	12.9359	5.10815	17.0424	-4.87658	0
0.5967	-2.92597	3.9034	15.5583	-4.57382	0
0.5973	-24.0238	0.240951	16.4795	-4.57382	0
0.5980	-49.0228	0.240951	20.1131	-4.57382	0
0.5987	-64.8847	2.36132	19.1919	-3.65473	0
0.5993	-71.6093	1.4457	15.5583	-1.82737	0
0.6000	-79.8739	-0.963802	14.637	-3.65473	0
0.6007	-83.5185	-2.21675	14.637	-7.32027	0
0.6013	-65.8087	-0.963802	16.4795	-7.62303	0
0.6020	-30.389	1.78303	19.499	-8.84488	0
0.6027	6.82726	4.19254	20.4202	-10.6722	0
0.6033	37.319	2.98779	20.1131	-8.23936	0
0.6040	60.8294	1.15656	21.6485	-6.09843	0
0.6047	73.9706	4.19254	22.5697	-9.4504	0
0.6053	70.8906	7.56585	22.5697	-11.8941	0
0.6060	52.0001	5.10815	21.9556	-10.0667	0
0.6067	24.5371	4.19254	17.3495	-8.54212	0
0.6073	-6.62193	8.48146	9.72391	-9.14764	0
0.6080	-42.2982	10.0235	0.870034	-9.76397	0
0.6087	-75.2539	8.48146	-7.06263	-8.23936	0
0.6093	-84.4425	9.39707	-10.0822	-6.70394	0
0.6100	-65.1927	11.2283	-6.75556	-6.40118	0
0.6107	-35.5736	12.1439	-2.1495	-6.40118	0
0.6113	-9.65057	12.7704	-2.45657	-5.17934	0
0.6120	8.67525	10.6018	-5.52728	-5.17934	0
0.6127	12.0119	9.10793	-4.29899	-7.62303	0
0.6133	-5.08195	12.1439	0	-7.92579	0
0.6140	-36.8056	16.0955	-0.307071	-5.4821	0
0.6147	-72.8413	13.9751	-1.22828	-7.62303	0
0.6153	-100.612	10.6018	0	-11.5913	0
0.6160	-105.489	10.6018	-3.68485	-10.3695	0
0.6167	-93.2717	11.2283	-7.3697	-7.01751	0
0.6173	-95.1197	11.5174	-2.1495	-6.40118	0
0.6180	-117.398	12.1439	2.40539	-6.70394	0
0.6187	-132.028	12.7704	0	-7.32027	0
0.6193	-128.383	13.9751	-0.614142	-8.23936	0
0.6200	-115.242	15.8064	2.71246	-7.62303	0
0.6207	-90.5511	14.8907	4.24781	-7.01751	0
0.6213	-62.164	12.1439	6.09024	-6.09843	0
0.6220	-50.2548	13.3487	9.10977	-3.95749	0
0.6227	-42.2982	14.6016	11.5663	-2.73564	0
0.6233	-16.6832	12.1439	12.7946	-3.04921	0
0.6240	12.0119	9.68621	13.7158	-3.65473	0
0.6247	25.1531	10.6018	12.7946	-5.17934	0
0.6253	30.0297	11.8548	10.031	-5.4821	0
0.6260	30.3377	10.3127	7.01145	-3.04921	0
0.6267	22.3811	9.39707	5.4761	-1.82737	0
0.6273	11.3959	11.2283	5.4761	-1.82737	0
0.6280	-3.23397	12.1439	4.55488	0.0108128	0
0.6287	-20.9438	10.6018	0.870034	0.919089	0
0.6293	-19.0958	9.68621	-2.76364	0.0108128	0
0.6300	6.82726	10.0235	-3.07071	1.83818	0
0.6307	26.0257	8.7706	-1.84243	3.66554	0
0.6313	30.3377	8.7706	-2.76364	1.83818	0
0.6320	37.9349	10.3127	-2.76364	1.83818	0
0.6327	47.4315	10.3127	1.79125	3.36278	0
0.6333	54.1048	9.10793	4.24781	4.58463	0
0.6340	63.2934	7.85499	2.71246	7.63384	0
0.6347	55.6448	7.85499	1.79125	10.0775	0
0.6353	16.8885	8.48146	0.870034	10.0775	0
0.6360	-22.7918	6.93938	-2.76364	10.9966	0
0.6367	-41.9902	3.27693	-2.76364	11.9049	0
0.6373	-63.6527	1.15656	0	10.0775	0
0.6380	-99.0723	2.07218	-2.45657	10.3803	0
0.6387	-127.459	3.9034	-6.14142	11.9049	0
0.6393	-131.104	4.81901	-4.29899	11.9049	0
0.6400	-116.474	4.52987	-1.53535	11.9049	0
0.6407	-104.257	4.19254	-0.921213	13.1268	0
0.6413	-97.8403	3.61426	1.17711	12.824	0
0.6420	-84.4425	1.78303	3.63367	10.3803	0
0.6427	-67.3486	0.867422	2.71246	8.85569	0
0.6433	-57.2874	1.78303	1.17711	9.77478	0
0.6440	-49.0228	1.4457	1.79125	11.9049	0
0.6447	-38.6536	0.867422	0.870034	11.6021	0
0.6453	-29.5164	-0.0481901	-2.45657	10.6831	0
0.6460	-17.6072	-0.674662	-3.68485	11.9049	0
0.6467	-5.69794	2.07218	-0.307071	14.0458	0
0.6473	5.59528	5.73462	1.79125	13.1268	0
0.6480	21.7651	3.27693	-0.307071	11.2994	0
0.6487	34.9063	0.240951	-0.921213	11.9049	0
0.6493	35.5223	1.15656	2.40539	13.4295	0
0.6500	30.3377	2.07218	5.4761	12.824	0
0.6507	26.6417	2.69865	6.09024	10.9966	0
0.6513	24.8451	2.98779	5.4761	12.2077	0
0.6520	21.1491	1.15656	6.09024	14.3486	0
0.6527	-1.12932	-0.0481901	9.10977	12.824	0
0.6533	-39.8856	2.36132	11.8734	11.9049	0
0.6540	-59.7001	3.9034	11.8734	14.0458	0
0.6547	-52.3595	2.07218	14.0229	16.4895	0
0.6553	-45.0702	0.530091	16.7354	15.5704	0
0.6560	-35.009	1.15656	15.2512	12.2077	0
0.6567	-5.69794	1.15656	11.2593	10.6831	0
0.6573	23.6131	0.240951	10.031	12.2077	0
0.6580	37.9349	0.240951	8.23974	13.7431	0
0.6587	52.0001	0.530091	4.55488	12.824	0
0.6593	67.554	-0.0481901	0.255892	13.4295	0
0.6600	76.3832	-2.50589	-5.52728	13.7431	0
0.6607	85.8798	-5.54186	-9.77509	10.9966	0
0.6613	93.785	-7.08395	-7.67677	11.2994	0
0.6620	96.249	-4.96358	-2.45657	15.2677	0
0.6627	101.742	-2.50589	-0.921213	14.3486	0
0.6633	97.481	-2.50589	-1.84243	10.0775	0
0.6640	62.0614	-2.50589	-0.614142	9.77478	0
0.6647	13.5519	1.15656	0.870034	10.6831	0
0.6653	-29.8244	2.98779	-1.84243	9.77478	0
0.6660	-73.1493	1.15656	-7.3697	10.0775	0
0.6667	-111.906	0.867422	-8.23974	11.6021	0
0.6673	-131.412	2.98779	-9.16095	11.6021	0
0.6680	-132.028	3.61426	-13.4599	10.6831	0
0.6687	-119.195	3.61426	-15.3024	10.0775	0
0.6693	-99.9963	6.3611	-11.9246	8.55293	0
0.6700	-80.7465	8.19232	-9.46802	7.02833	0
0.6707	-53.8995	6.3611	-7.98384	7.02833	0
0.6713	-10.8826	3.9034	-4.60606	7.9366	0
0.6720	39.7829	3.61426	-3.07071	7.9366	0
0.6727	80.0792	4.81901	-0.921213	7.02833	0
0.6733	103.538	6.02376	5.4761	7.33109	0
0.6740	116.679	6.93938	10.9522	7.63384	0
0.6747	122.172	6.3611	12.1805	7.33109	0
0.6753	119.759	3.9034	13.7158	6.412	0
0.6760	113.651	2.69865	17.3495	5.50372	0
0.6767	103.282	3.9034	17.6566	4.28187	0
0.6773	84.0318	5.73462	13.7158	3.9683	0
0.6780	71.5066	5.44548	9.72391	3.9683	0
0.6787	86.7525	4.81901	6.09024	3.36278	0
0.6793	124.02	5.73462	3.63367	2.75727	0
0.6800	148.403	5.73462	4.86196	3.66554	0
0.6807	132.541	3.9034	7.31852	4.88739	0
0.6813	92.5531	3.9034	5.78317	3.9683	0
0.6820	65.398	5.73462	2.71246	1.83818	0
0.6827	47.4315	5.73462	3.94074	0.919089	0
0.6833	17.1965	4.81901	7.62559	2.4437	0
0.6840	-11.1906	4.19254	10.6451	3.06003	0
0.6847	-25.2044	2.98779	12.1805	0.61633	0
0.6853	-37.7296	3.27693	10.6451	-1.52461	0
0.6860	-44.1462	5.44548	7.31852	0.61633	0
0.6867	-37.1136	6.02376	6.70438	2.75727	0
0.6873	-30.389	5.10815	8.23974	1.53542	0
0.6880	-20.3278	5.44548	9.10977	0.919089	0
0.6887	-4.15796	7.85499	10.9522	1.83818	0
0.6893	-13.6032	10.3127	13.7158	0.919089	0
0.6900	-51.4868	7.85499	16.4795	1.83818	0
0.6907	-86.5471	2.98779	19.499	2.4437	0
0.6913	-114.934	2.98779	21.6485	0.919089	0
0.6920	-145.785	6.02376	22.2626	0.61633	0
0.6927	-162.879	6.65024	24.7192	1.83818	0
0.6933	-158.567	6.65024	25.5892	0.313572	0
0.6940	-138.753	7.56585	23.4909	-0.908276	0
0.6947	-109.75	7.56585	22.8768	1.53542	0
0.6953	-81.3625	6.93938	22.2626	4.58463	0
0.6960	-61.856	7.56585	15.8653	4.58463	0
0.6967	-50.5628	5.73462	11.2593	3.66554	0
0.6973	-50.5628	2.98779	12.7946	1.53542	0
0.6980	-50.2548	2.98779	11.5663	-1.82737	0
0.6987	-35.009	5.10815	7.01145	-2.73564	0
0.6993	-33.777	6.93938	6.39731	0.0108128	0
0.7000	-72.8413	8.48146	6.70438	2.14094	0
0.7007	-111.29	8.48146	5.16903	0.919089	0
0.7013	-105.181	7.85499	4.24781	0.919089	0
0.7020	-78.0259	7.27671	3.94074	1.83818	0
0.7027	-69.7613	6.93938	2.71246	0.919089	0
0.7033	-77.1019	6.65024	2.71246	0.0108128	0
0.7040	-73.7653	5.10815	3.63367	0.0108128	0
0.7047	-43.5302	4.19254	3.63367	-1.52461	0
0.7053	-5.69794	5.73462	2.40539	-2.73564	0
0.7060	5.90327	8.48146	5.16903	-0.605517	0
0.7067	-5.38995	8.7706	10.6451	1.83818	0
0.7073	-4.46595	8.48146	11.8734	1.22185	0
0.7080	17.1965	8.48146	10.031	0.313572	0
0.7087	37.011	7.27671	10.031	-0.908276	0
0.7093	43.7356	7.27671	10.3381	-2.43288	0
0.7100	39.4749	10.0235	10.031	-0.908276	0
0.7107	30.9537	9.68621	10.9522	2.75727	0
0.7113	26.9497	7.27671	11.8734	1.83818	0
0.7120	23.9211	7.85499	13.7158	-1.82737	0
0.7127	8.93191	9.39707	17.0424	-1.21103	0
0.7133	-11.8065	7.56585	15.8653	0.919089	0
0.7140	-22.4838	5.44548	12.7946	0.61633	0
0.7147	-28.5924	4.81901	13.7158	0.61633	0
0.7153	-41.6822	5.73462	14.9441	3.06003	0
0.7160	-61.856	5.44548	12.7946	3.9683	0
0.7167	-87.4711	3.61426	9.10977	2.75727	0
0.7173	-110.982	2.98779	5.4761	3.36278	0
0.7180	-119.503	5.10815	3.94074	4.58463	0
0.7187	-113.138	5.10815	6.09024	3.66554	0
0.7193	-89.0111	2.98779	5.4761	3.66554	0
0.7200	-47.4829	3.9034	4.55488	5.19015	0
0.7207	-16.6832	3.9034	5.4761	3.06003	0
0.7213	-11.4986	0.240951	3.94074	0.919089	0
0.7220	-6.92993	-0.674662	-0.921213	2.75727	0
0.7227	8.67525	1.4457	-4.29899	2.14094	0
0.7233	18.1205	2.07218	-11.0034	0.0108128	0
0.7240	22.6891	1.15656	-17.4007	-0.302759	0
0.7247	32.7503	2.36132	-15.6094	-0.302759	0
0.7253	38.2429	2.98779	-13.767	-0.908276	0
0.7260	39.1669	1.4457	-21.0855	0.61633	0
0.7267	54.7208	0.530091	-26.5616	2.4437	0
0.7273	93.1691	1.78303	-23.8492	1.83818	0
0.7280	134.697	2.98779	-20.7785	0.0108128	0
0.7287	157.284	3.61426	-18.3219	-2.73564	0
0.7293	163.7	3.27693	-13.767	-2.73564	0
0.7300	159.696	3.9034	-9.16095	-0.302759	0
0.7307	129.513	5.44548	-7.3697	0.919089	0
0.7313	75.7672	5.73462	-7.67677	0.919089	0
0.7320	20.8411	4.52987	-9.46802	0.0108128	0
0.7327	-38.6536	2.98779	-10.3892	-2.43288	0
0.7333	-93.8877	1.15656	-10.6963	-0.908276	0
0.7340	-99.3803	-0.385521	-10.0822	1.83818	0
0.7347	-52.9755	2.07218	-7.3697	0.919089	0
0.7353	3.7473	5.10815	-5.52728	0.919089	0
0.7360	56.5688	3.9034	-6.44849	2.14094	0
0.7367	93.4771	1.78303	-8.85388	0.0108128	0
0.7373	90.4484	3.61426	-10.0822	-0.908276	0
0.7380	62.6774	5.73462	-11.3104	1.22185	0
0.7387	40.3989	5.44548	-13.4599	-0.302759	0
0.7393	17.1965	5.73462	-17.7078	-3.04921	0
0.7400	-17.9152	6.93938	-23.5421	-1.82737	0
0.7407	-53.2835	6.93938	-28.097	-1.52461	0
0.7413	-76.4859	4.81901	-28.7111	-3.95749	0
0.7420	-78.0259	5.10815	-25.0263	-3.95749	0
0.7427	-56.6714	8.48146	-21.0855	-1.82737	0
0.7433	-32.237	9.39707	-23.235	-1.52461	0
0.7440	-25.8204	5.73462	-29.3253	-1.82737	0
0.7447	-28.5924	4.52987	-27.7899	-3.95749	0
0.7453	-18.8391	6.3611	-17.4007	-5.4821	0
0.7460	-1.43732	7.27671	-8.54681	-3.95749	0
0.7467	3.4393	9.10793	-4.91313	-2.13012	0
0.7473	7.13526	12.7704	-2.76364	-2.43288	0
0.7480	24.5371	13.686	-1.22828	-3.65473	0
0.7487	29.1057	10.9392	-0.921213	-4.87658	0
0.7493	-8.41858	10.3127	-0.614142	-4.27106	0
0.7500	-59.3921	12.1439	1.79125	-2.13012	0
0.7507	-77.1019	13.3487	1.79125	-2.43288	0
0.7513	-67.0407	13.9751	-1.22828	-4.57382	0
0.7520	-64.8847	13.9751	-3.07071	-3.65473	0
0.7527	-73.7653	13.0595	-2.76364	-0.908276	0
0.7533	-71.6093	12.7704	-5.52728	-2.43288	0
0.7540	-56.3634	13.0595	-10.0822	-4.57382	0
0.7547	-44.4542	13.686	-9.16095	-1.82737	0
0.7553	-43.5302	14.2643	-8.23974	0.313572	0
0.7560	-46.6102	14.6016	-12.8458	-2.43288	0
0.7567	-45.0702	13.9751	-16.4795	-4.27106	0
0.7573	-41.1176	13.9751	-18.936	-1.82737	0
0.7580	-34.701	14.8907	-26.5616	-0.605517	0
0.7587	-19.0958	15.1799	-34.4943	-2.13012	0
0.7593	-2.92597	15.8064	-34.1872	-2.73564	0
0.7600	2.87464	15.5172	-31.1677	-2.73564	0
0.7607	8.05925	14.2643	-29.6323	-2.73564	0
0.7613	15.6565	13.9751	-26.2546	-0.302759	0
0.7620	17.1965	14.2643	-20.7785	0.0108128	0
0.7627	17.5045	14.8907	-16.4795	-3.35197	0
0.7633	17.1965	17.0111	-11.9246	-3.04921	0
0.7640	6.21127	16.722	-6.14142	-0.302759	0
0.7647	-1.43732	12.7704	-3.37778	-2.13012	0
0.7653	-1.12932	12.1439	-1.84243	-4.87658	0
0.7660	-11.4986	14.8907	4.55488	-3.04921	0
0.7667	-27.9764	15.8064	11.2593	-1.21103	0
0.7673	-31.005	15.8064	11.8734	-0.908276	0
0.7680	-29.5164	14.6016	9.10977	0.0108128	0
0.7687	-27.6684	10.6018	7.62559	-1.82737	0
0.7693	-20.3278	10.3127	5.4761	-4.27106	0
0.7700	-19.4038	14.8907	3.3266	-3.04921	0
0.7707	-32.237	15.1799	0.870034	-1.52461	0
0.7713	-45.0702	13.0595	-3.37778	-2.43288	0
0.7720	-52.3595	13.0595	-7.3697	-4.27106	0
0.7727	-56.0554	10.9392	-9.16095	-5.17934	0
0.7733	-53.2835	7.56585	-8.23974	-4.57382	0
0.7740	-43.5302	8.19232	-5.22021	-2.43288	0
0.7747	-31.621	9.39707	-1.53535	-1.52461	0
0.7753	-24.0238	7.27671	1.79125	-2.73564	0
0.7760	-17.2992	6.3611	5.4761	-4.27106	0
0.7767	-0.205331	6.93938	7.31852	-3.65473	0
0.7773	25.7177	4.81901	7.62559	-3.35197	0
0.7780	39.1669	2.36132	9.72391	-3.95749	0
0.7787	29.4137	3.27693	12.7946	-3.04921	0
0.7793	8.67525	3.61426	13.1017	-1.21103	0
0.7800	-10.8826	0.240951	10.031	-1.21103	0
0.7807	-28.5924	-2.50589	6.09024	-3.35197	0
0.7813	-45.9942	-2.21675	4.55488	-5.17934	0
0.7820	-59.3921	-2.21675	3.63367	-7.32027	0
0.7827	-66.7327	-2.50589	2.71246	-7.92579	0
0.7833	-70.0693	-3.4215	0.870034	-5.4821	0
0.7840	-65.1927	-4.96358	-3.37778	-3.04921	0
0.7847	-52.9755	-6.16833	-7.3697	-3.95749	0
0.7853	-43.5302	-6.16833	-7.67677	-4.87658	0
0.7860	-37.4216	-6.16833	-7.06263	-4.57382	0
0.7867	-22.1758	-7.08395	-9.16095	-4.87658	0
0.7873	-0.205331	-8.2887	-11.6175	-4.57382	0
0.7880	8.36725	-9.54164	-11.0034	-2.73564	0
0.7887	-5.69794	-10.7464	-10.0822	-1.21103	0
0.7893	-18.5311	-12.2885	-10.0822	-2.13012	0
0.7900	-11.4986	-10.7464	-8.23974	-2.43288	0
0.7907	-11.4986	-8.91517	-5.52728	-1.21103	0
0.7913	-35.009	-11.3729	-5.22021	-0.908276	0
0.7920	-52.3595	-15.6136	-7.3697	-1.52461	0
0.7927	-50.8708	-15.9509	-9.46802	-0.908276	0
0.7933	-49.0228	-15.3245	-7.98384	-1.21103	0
0.7940	-49.6388	-17.7822	-5.52728	-2.73564	0
0.7947	-43.2222	-18.0713	-5.52728	-2.73564	0
0.7953	-28.5924	-16.2401	-5.52728	-2.73564	0
0.7960	-10.5746	-16.5292	-4.91313	-3.04921	0
0.7967	-0.821325	-18.9869	-7.3697	-2.73564	0
0.7973	-2.30998	-20.1917	-11.0034	-2.73564	0
0.7980	-10.2666	-18.9869	-14.3812	-4.27106	0
0.7987	-17.6072	-16.5292	-17.4007	-4.27106	0
0.7993	-22.1758	-15.9509	-18.3219	-3.04921	0
0.8000	-40.5016	-17.1557	-18.629	-3.35197	0
0.8007	-87.7791	-17.1557	-19.2431	-3.65473	0
0.8013	-144.861	-15.9509	-17.7078	-2.73564	0
0.8020	-204.356	-15.0353	-12.2317	-3.95749	0
0.8027	-272.423	-15.6136	-8.54681	-7.32027	0
0.8033	-339.875	-16.5292	-9.46802	-8.84488	0
0.8040	-415.847	-17.7822	-11.6175	-8.23936	0
0.8047	-503.729	-19.6134	-11.9246	-9.14764	0
0.8053	-578.213	-20.8181	-10.0822	-10.9858	0
0.8060	-657.522	-20.8181	-4.91313	-12.8132	0
0.8067	-735.343	-19.9025	-0.921213	-13.7323	0
0.8073	-746.071	-18.6978	-0.307071	-14.6405	0
0.8080	-697.818	-17.7822	2.09832	-15.2569	0
0.8087	-578.829	-19.9025	6.70438	-14.9433	0
0.8093	-292.238	-21.4446	9.10977	-14.3378	0
0.8100	29.1057	-18.9869	9.72391	-14.6405	0
0.8107	123.712	-16.5292	8.23974	-16.1652	0
0.8113	60.2134	-16.8665	3.94074	-15.8624	0
0.8120	42.8116	-17.4448	1.17711	-14.035	0
0.8127	46.1995	-18.0713	0.870034	-13.7323	0
0.8133	19.0445	-18.0713	-0.921213	-14.6405	0
0.8140	0.718659	-15.9509	-2.1495	-15.2569	0
0.8147	-16.3752	-15.3245	0.870034	-13.7323	0
0.8153	-28.2844	-16.2401	2.71246	-14.035	0
0.8160	-16.9912	-14.4088	2.09832	-15.5596	0
0.8167	-20.3278	-13.4932	2.09832	-15.8624	0
0.8173	-44.1462	-15.9509	3.63367	-16.1652	0
0.8180	-54.8234	-16.5292	4.86196	-17.6898	0
0.8187	-58.7761	-14.698	2.71246	-17.387	0
0.8193	-63.9607	-13.7824	-1.84243	-15.5596	0
0.8200	-63.6527	-15.9509	-2.76364	-16.4787	0
0.8207	-64.8847	-17.7822	3.63367	-16.1652	0
0.8213	-59.0841	-16.5292	8.8027	-13.7323	0
0.8220	-43.2222	-16.2401	6.39731	-14.3378	0
0.8227	-35.009	-18.0713	0.562963	-15.5596	0
0.8233	-27.9764	-17.1557	-4.29899	-13.4187	0
0.8240	-15.4512	-15.9509	-7.67677	-12.8132	0
0.8247	-23.4078	-18.0713	-11.9246	-16.1652	0
0.8253	-51.4868	-18.0713	-18.629	-16.4787	0
0.8260	-65.1927	-14.4088	-22.3138	-13.4187	0
0.8267	-50.5628	-13.4932	-19.5502	-12.1969	0
0.8273	-36.8056	-15.0353	-17.4007	-12.8132	0
0.8280	-45.6862	-16.2401	-18.629	-13.7323	0
0.8287	-59.3921	-19.9025	-17.4007	-13.4187	0
0.8293	-69.7613	-21.1073	-15.6094	-12.8132	0
0.8300	-95.1197	-18.3604	-15.3024	-13.4187	0
0.8307	-114.318	-19.6134	-12.8458	-12.8132	0
0.8313	-99.0723	-20.8181	-10.3892	-10.0667	0
0.8320	-84.7505	-17.7822	-10.0822	-8.23936	0
0.8327	-92.6557	-17.1557	-8.54681	-8.54212	0
0.8333	-88.0871	-18.9869	-5.83435	-7.62303	0
0.8340	-73.4573	-17.7822	-5.52728	-7.32027	0
0.8347	-70.6853	-18.6978	-5.22021	-9.76397	0
0.8353	-72.8413	-22.3602	-3.07071	-9.4504	0
0.8360	-81.6705	-21.4446	0	-6.40118	0
0.8367	-97.5323	-19.9025	1.79125	-4.87658	0
0.8373	-95.4277	-22.0229	2.40539	-5.4821	0
0.8380	-74.6379	-22.6494	3.94074	-6.09843	0
0.8387	-63.6527	-22.9385	6.39731	-5.79567	0
0.8393	-62.472	-24.7697	3.63367	-3.35197	0
0.8400	-48.7148	-24.7697	-2.45657	-1.52461	0
0.8407	-17.2992	-26.0227	-6.75556	-3.04921	0
0.8413	9.8559	-29.9743	-8.54681	-4.27106	0
0.8420	13.5519	-31.8055	-6.75556	-2.73564	0
0.8427	9.8559	-29.9743	-1.22828	-3.04921	0
0.8433	15.6565	-29.3478	2.71246	-5.4821	0
0.8440	22.3811	-30.2634	5.16903	-5.17934	0
0.8447	33.6743	-29.9743	5.4761	-3.35197	0
0.8453	58.4167	-28.143	2.71246	-3.04921	0
0.8460	77.6152	-26.6009	3.63367	-2.13012	0
0.8467	80.3872	-27.2274	11.8734	0.313572	0
0.8473	83.1078	-28.4322	17.6566	0.313572	0
0.8480	95.017	-30.6007	21.0344	-0.605517	0
0.8487	100.51	-31.8055	28.3529	1.22185	0
0.8493	95.325	-31.5163	33.2148	1.53542	0
0.8500	99.8937	-31.8055	35.0573	0.0108128	0
0.8507	119.759	-31.5163	41.1987	2.75727	0
0.8513	124.944	-29.3478	47.596	7.02833	0
0.8520	103.846	-31.5163	48.8243	4.28187	0
0.8527	85.5718	-35.7571	49.1313	0.313572	0
0.8533	83.1078	-33.6367	49.4384	3.06003	0
0.8540	81.8758	-29.6851	46.6748	6.10924	0
0.8547	77.9232	-30.6007	43.6041	4.88739	0
0.8553	80.3872	-31.5163	43.6041	5.50372	0
0.8560	84.6478	-29.9743	43.297	7.02833	0
0.8567	89.8324	-29.3478	41.7616	6.412	0
0.8573	107.85	-28.143	44.2182	7.33109	0
0.8580	133.773	-25.6853	50.3084	9.46121	0
0.8587	156.976	-24.7697	50.6155	9.46121	0
0.8593	186.543	-25.6853	46.3677	9.46121	0
0.8600	222.271	-26.0227	46.9818	9.77478	0
0.8607	246.09	-26.0227	47.2889	9.46121	0
0.8613	265.596	-25.6853	39.6633	10.9966	0
0.8620	301.016	-23.2758	32.9589	12.824	0
0.8627	338.232	-18.6978	32.0377	11.9049	0
0.8633	358.406	-18.0713	26.8175	11.9049	0
0.8640	373.652	-21.1073	18.5778	13.4295	0
0.8647	401.731	-20.1917	18.2707	11.9049	0
0.8653	439.871	-17.1557	24.7192	10.0775	0
0.8660	472.211	-16.8665	27.1246	10.9966	0
0.8667	491.768	-15.9509	21.3414	11.6021	0
0.8673	503.062	-13.4932	14.637	12.2077	0
0.8680	505.166	-13.4932	11.8734	13.7431	0
0.8687	506.398	-13.2041	10.9522	14.3486	0
0.8693	528.677	-9.83078	12.7946	14.6514	0
0.8700	561.94	-8.91517	17.6566	14.0458	0
0.8707	586.631	-8.62603	19.499	10.3803	0
0.8713	611.682	-6.16833	17.3495	10.3803	0
0.8720	628.468	-5.87919	16.1724	15.2677	0
0.8727	613.222	-6.16833	14.637	15.8732	0
0.8733	596.744	-3.71064	14.0229	14.3486	0
0.8740	617.79	-1.87941	16.7354	16.4895	0
0.8747	650.13	-0.674662	17.9636	17.3978	0
0.8753	661.731	1.78303	18.8849	15.8732	0
0.8760	673.641	-0.0481901	24.1051	15.2677	0
0.8767	698.64	-4.33711	28.3529	15.5704	0
0.8773	718.505	-2.21675	30.8094	15.8732	0
0.8780	730.979	3.61426	35.6714	16.176	0
0.8787	745.968	4.81901	38.435	15.5704	0
0.8793	745.968	4.52987	36.5926	16.4895	0
0.8800	715.425	6.65024	34.7502	18.0141	0
0.8807	681.238	8.48146	29.8882	16.4895	0
0.8813	678.825	10.0235	21.9556	14.3486	0
0.8820	690.118	11.5174	17.0424	13.4295	0
0.8827	670.869	10.9392	14.637	13.1268	0
0.8833	647.101	10.3127	13.7158	16.4895	0
0.8840	669.072	13.0595	14.637	18.6197	0
0.8847	688.27	13.9751	14.637	16.176	0
0.8853	650.13	13.686	13.4088	13.7431	0
0.8860	619.638	15.8064	13.1017	14.0458	0
0.8867	635.808	18.5532	11.2593	12.824	0
0.8873	648.59	17.0111	8.8027	12.824	0
0.8880	657.163	14.2643	10.6451	13.7431	0
0.8887	681.546	13.3487	13.4088	10.6831	0
0.8893	682.162	16.4328	14.637	6.10924	0
0.8900	657.779	21.0109	19.1919	7.33109	0
0.8907	647.409	21.0109	28.3529	9.15845	0
0.8913	644.329	17.9267	36.5926	7.9366	0
0.8920	635.5	17.6376	41.7616	7.02833	0
0.8927	630.624	19.1797	46.6748	6.10924	0
0.8933	631.496	20.3844	53.0721	3.36278	0
0.8940	640.685	20.6736	57.934	3.06003	0
0.8947	650.13	20.3844	60.3906	4.88739	0
0.8953	647.974	20.0953	64.6896	2.75727	0
0.8960	647.101	20.3844	68.9374	-0.302759	0
0.8967	642.789	19.4688	66.4809	0.313572	0
0.8973	609.526	19.4688	60.0835	0.313572	0
0.8980	575.646	21.3	58.5482	-3.65473	0
0.8987	586.631	21.3	62.5401	-4.57382	0
0.8993	617.482	20.0953	67.7091	-0.908276	0
0.9000	623.283	19.1797	71.394	-0.605517	0
0.9007	604.649	17.6376	73.2364	-5.4821	0
0.9013	585.759	17.6376	74.4135	-8.23936	0
0.9020	568.357	18.8423	73.2364	-8.23936	0
0.9027	542.69	17.3484	70.4728	-9.14764	0
0.9033	523.8	17.3484	70.4728	-9.4504	0
0.9040	522.568	21.3	74.1576	-9.76397	0
0.9047	514.047	22.8421	75.3347	-12.8132	0
0.9053	486.84	21.3	73.8505	-14.035	0
0.9060	456.657	23.1313	71.394	-11.2886	0
0.9067	425.806	24.9625	67.7091	-11.5913	0
0.9073	404.451	24.6733	64.3825	-13.4187	0
0.9080	396.238	26.1672	62.5401	-12.8132	0
0.9087	370.264	28.9141	59.4694	-12.8132	0
0.9093	319.341	28.9141	56.7569	-14.9433	0
0.9100	275.093	28.3358	56.4499	-14.6405	0
0.9107	237.825	29.5405	54.3004	-12.8132	0
0.9113	202.149	30.167	49.1313	-12.5104	0
0.9120	179.562	29.8297	44.2182	-12.8132	0
0.9127	149.327	28.9141	40.5845	-13.1159	0
0.9133	112.419	29.2514	38.435	-13.7323	0
0.9140	115.755	30.7453	37.5138	-12.8132	0
0.9147	144.143	31.6609	33.829	-11.8941	0
0.9153	146.299	30.4562	31.1165	-12.5104	0
0.9160	134.697	29.8297	32.0377	-11.8941	0
0.9167	113.343	31.3718	30.5024	-10.6722	0
0.9173	57.4928	30.4562	26.5105	-10.9858	0
0.9180	2.56664	28.9141	24.1051	-12.8132	0
0.9187	-0.821325	31.0826	23.798	-13.4187	0
0.9193	31.8263	32.2874	23.798	-11.8941	0
0.9200	56.5688	28.6249	23.798	-12.8132	0
0.9207	47.4315	26.7937	23.1839	-16.1652	0
0.9213	14.7325	27.0828	24.7192	-15.5596	0
0.9220	-21.2518	25.589	29.2741	-14.3378	0
0.9227	-66.4247	25.8781	29.5812	-16.1652	0
0.9233	-113.702	27.7093	27.4317	-15.8624	0
0.9240	-123.815	26.5046	30.5024	-14.6405	0
0.9247	-89.6271	24.336	37.5138	-18.3061	0
0.9253	-34.393	24.0469	42.0687	-20.1335	0
0.9260	29.1057	23.1313	43.9111	-17.387	0
0.9267	86.1878	23.7577	46.0606	-18.6088	0
0.9273	116.987	26.7937	52.765	-21.9716	0
0.9280	116.987	26.7937	62.8472	-20.7498	0
0.9287	77.9232	26.1672	68.6303	-21.9716	0
0.9293	7.13526	29.2514	66.4809	-25.9291	0
0.9300	-62.78	30.167	65.3037	-24.7181	0
0.9307	-120.427	27.7093	66.4809	-21.9716	0
0.9313	-171.4	28.3358	58.8553	-24.7181	0
0.9320	-201.019	28.9141	44.8323	-27.4645	0
0.9327	-204.048	25.8781	35.6714	-27.4645	0
0.9333	-201.635	22.5048	25.2822	-27.7673	0
0.9340	-201.327	22.2156	9.72391	-28.3728	0
0.9347	-197.323	24.6733	0.870034	-26.8482	0
0.9353	-190.65	24.9625	0	-25.0208	0
0.9360	-178.741	21.3	-2.76364	-25.9291	0
0.9367	-165.908	17.3484	-6.14142	-29.2919	0
0.9373	-161.031	16.722	-7.67677	-31.1193	0
0.9380	-147.582	18.2641	-11.0034	-31.422	0
0.9387	-113.702	19.4688	-14.0741	-32.9575	0
0.9393	-85.3665	19.1797	-19.2431	-34.4821	0
0.9400	-72.2253	17.3484	-28.4041	-33.8657	0
0.9407	-51.4868	15.8064	-39.1004	-32.6439	0
0.9413	-25.8204	15.5172	-48.8755	-31.1193	0
0.9420	-7.54592	14.8907	-57.6782	-31.1193	0
0.9427	11.7039	15.1799	-62.2842	-32.0384	0
0.9433	32.7503	17.6376	-65.9179	-32.0384	0
0.9440	50.7682	18.5532	-70.5239	-30.5138	0
0.9447	66.014	17.0111	-68.3745	-30.5138	0
0.9453	76.9992	16.4328	-57.6782	-29.8974	0
0.9460	98.0457	18.5532	-49.1825	-26.5455	0
0.9467	140.806	20.6736	-47.033	-23.799	0
0.9473	185.363	20.3844	-48.2613	-23.4962	0
0.9480	222.887	19.4688	-52.202	-24.1018	0
0.9487	252.506	20.6736	-57.6782	-25.3236	0
0.9493	257.383	20.3844	-61.9771	-24.7181	0
0.9500	248.81	19.4688	-65.0479	-21.6581	0
0.9507	237.517	21.9265	-68.6815	-19.2252	0
0.9513	201.225	24.9625	-74.4647	-18.0033	0
0.9520	180.794	23.1313	-81.5273	-14.6405	0
0.9527	235.104	21.9265	-91.8654	-12.1969	0
0.9533	307.124	25.2516	-104.097	-12.1969	0
0.9540	328.479	25.589	-110.494	-9.76397	0
0.9547	326.939	23.4204	-111.108	-5.17934	0
0.9553	326.015	25.589	-113.258	-5.4821	0
0.9560	312.617	28.3358	-115.97	-6.09843	0
0.9567	289.106	27.9985	-114.793	-3.04921	0
0.9573	256.767	27.9985	-114.486	-1.21103	0
0.9580	218.01	29.2514	-116.585	0.0108128	0
0.9587	183.823	30.7453	-113.872	3.66554	0
0.9593	150.867	31.3718	-110.494	6.10924	0
0.9600	129.821	30.4562	-114.486	5.19015	0
0.9607	132.541	30.167	-122.419	5.50372	0
0.9613	135.929	31.3718	-129.737	6.412	0
0.9620	149.635	31.3718	-137.056	7.33109	0
0.9627	207.641	31.0826	-140.69	8.85569	0
0.9633	272.937	32.2874	-140.076	9.77478	0
0.9640	303.428	33.203	-141.304	11.9049	0
0.9647	316.569	34.4077	-144.067	14.9541	0
0.9653	306.2	35.6607	-145.603	15.8732	0
0.9660	261.335	36.5763	-147.752	19.236	0
0.9667	221.347	38.0702	-152	22.8907	0
0.9673	202.149	37.7811	-156.555	21.0634	0
0.9680	193.884	36.239	-162.389	21.0634	0
0.9687	217.394	37.1546	-166.944	26.5563	0
0.9693	268.06	36.8654	-169.094	27.1618	0
0.9700	307.124	34.1186	-169.708	26.2535	0
0.9707	336.692	35.3234	-169.094	32.0492	0
0.9713	379.144	36.8654	-168.48	35.7147	0
0.9720	419.748	32.9138	-169.708	34.1901	0
0.9727	431.298	31.0826	-166.33	34.4929	0
0.9733	401.115	32.5765	-156.555	32.6547	0
0.9740	346.496	31.9982	-149.236	31.1301	0
0.9747	300.708	30.4562	-144.682	36.623	0
0.9753	264.364	31.0826	-141.304	39.9858	0
0.9760	212.21	30.4562	-140.69	38.4612	0
0.9767	146.299	28.6249	-140.997	41.2076	0
0.9773	74.8946	27.4202	-141.611	43.035	0
0.9780	-9.03458	25.2516	-144.989	40.2885	0
0.9787	-93.5797	24.0469	-148.315	41.2076	0
0.9793	-126.843	21.9265	-149.236	44.5596	0
0.9800	-81.6705	18.5532	-149.851	44.2568	0
0.9807	-8.41858	16.722	-149.544	45.7814	0
0.9813	36.4463	15.8064	-147.752	46.0842	0
0.9820	56.8768	15.8064	-146.524	42.1159	0
0.9827	76.6912	16.4328	-144.989	43.035	0
0.9833	86.1878	15.8064	-144.682	47.9224	0
0.9840	78.5392	11.5174	-148.059	46.3978	0
0.9847	73.3546	7.27671	-147.138	42.1159	0
0.9853	87.0604	7.56585	-141.611	43.3377	0
0.9860	102.05	10.9392	-140.383	45.7814	0
0.9867	87.9844	10.0235	-141.918	44.5596	0
0.9873	44.0436	5.44548	-142.839	43.9541	0
0.9880	-4.77395	3.9034	-146.831	45.7814	0
0.9887	-41.3742	2.98779	-151.079	45.7814	0
0.9893	-66.7327	0.240951	-151.079	46.3978	0
0.9900	-103.949	0.240951	-151.079	49.447	0
0.9907	-175.045	1.15656	-148.622	50.3553	0
0.9913	-246.192	-1.59027	-141.918	45.4787	0
0.9920	-268.163	-3.4215	-137.363	43.035	0
0.9927	-262.978	-2.50589	-133.985	46.7005	0
0.9933	-269.651	-5.25272	-127.895	49.1442	0
0.9940	-270.575	-7.99956	-123.903	48.5279	0
0.9947	-248.605	-5.54186	-123.596	48.2251	0
0.9953	-222.374	-6.16833	-124.21	47.9224	0
0.9960	-196.451	-11.3729	-124.21	46.0842	0
0.9967	-168.936	-13.4932	-122.112	43.9541	0
0.9973	-149.43	-13.4932	-117.506	43.6405	0
0.9980	-135.673	-14.4088	-112.951	43.3377	0
0.9987	-119.503	-14.4088	-107.731	42.1159	0
0.9993	-106.105	-14.4088	-102.562	40.5913	0
1.0000	-94.8117	-15.9509	-99.798	39.3694	0
1.0007	-77.1019	-16.2401	-98.8768	39.3694	0
1.0013	-62.472	-15.9509	-94.3219	40.2885	0
1.0020	-67.0407	-17.1557	-85.161	38.7639	0
1.0027	-84.4425	-17.7822	-74.7718	36.0175	0
1.0033	-91.7317	-18.0713	-66.8391	35.7147	0
1.0040	-90.8591	-19.9025	-62.8984	35.7147	0
1.0047	-104.565	-20.529	-58.5994	32.0492	0
1.0053	-125.611	-19.9025	-53.1233	32.0492	0
1.0060	-127.151	-19.276	-48.8755	35.7147	0
1.0067	-126.227	-18.6978	-45.8047	35.0984	0
1.0073	-150.046	-18.6978	-41.1987	32.9683	0
1.0080	-177.509	-22.3602	-34.1872	33.5738	0
1.0087	-194.911	-26.0227	-28.097	33.8765	0
1.0093	-212.929	-25.3962	-25.6404	32.9683	0
1.0100	-210.157	-23.8541	-23.5421	30.8273	0
1.0107	-190.342	-25.3962	-18.936	27.4754	0
1.0113	-213.493	-28.143	-16.4795	28.0809	0
1.0120	-276.992	-28.4322	-21.0855	32.0492	0
1.0127	-324.321	-27.8539	-28.7111	30.5246	0
1.0133	-357.276	-28.143	-33.8802	27.4754	0
1.0140	-394.801	-29.9743	-34.1872	29.3027	0
1.0147	-424.112	-29.9743	-30.5536	29.3027	0
1.0153	-444.85	-28.7695	-25.3333	26.5563	0
1.0160	-461.636	-29.9743	-19.5502	27.4754	0
1.0167	-467.745	-32.7211	-12.2317	30.5246	0
1.0173	-470.773	-32.7211	-5.52728	32.6547	0
1.0180	-479.038	-31.5163	0.255892	33.8765	0
1.0187	-504.961	-32.7211	6.70438	33.8765	0
1.0193	-553.162	-34.8415	11.8734	32.9683	0
1.0200	-588.274	-37.01	14.637	32.9683	0
1.0207	-599.875	-39.1304	17.0424	32.0492	0
1.0213	-634.987	-39.1304	18.5778	30.8273	0
1.0220	-690.837	-38.2148	18.8849	31.7464	0
1.0227	-707.007	-39.1304	19.8061	32.0492	0
1.0233	-677.696	-39.1304	21.3414	30.8273	0
1.0240	-651.465	-36.6727	21.6485	30.2218	0
1.0247	-650.849	-35.7571	21.6485	29.6055	0
1.0253	-648.077	-37.5883	23.798	27.4754	0
1.0260	-621.23	-37.9256	29.5812	26.859	0
1.0267	-606.908	-36.3835	35.9785	28.3836	0
1.0273	-625.182	-37.5883	40.2775	29	0
1.0280	-654.493	-39.7568	43.9111	29.3027	0
1.0287	-721.637	-39.1304	47.9031	29.6055	0
1.0293	-831.489	-38.5039	52.1509	29	0
1.0300	-877.586	-39.4195	61.926	29.9082	0
1.0307	-829.076	-37.9256	74.7206	31.1301	0
1.0313	-784.827	-34.5523	81.7832	30.2218	0
1.0320	-768.042	-36.6727	86.9522	29.3027	0
1.0327	-734.162	-40.046	93.3495	29	0
1.0333	-681.648	-38.8412	98.8768	27.1618	0
1.0340	-605.368	-36.3835	105.581	25.9507	0
1.0347	-514.714	-36.3835	115.356	26.5563	0
1.0353	-467.129	-34.8415	117.762	24.7289	0
1.0360	-466.513	-32.7211	116.533	21.6689	0
1.0367	-499.16	-33.0102	121.447	21.9824	0
1.0373	-587.042	-33.6367	127.23	23.5071	0
1.0380	-677.696	-33.9258	129.686	20.7606	0
1.0387	-711.575	-34.2632	135.469	16.4895	0
1.0393	-757.621	-33.0102	144.323	16.176	0
1.0400	-839.445	-32.7211	152.256	17.3978	0
1.0407	-859.876	-34.5523	161.724	16.4895	0
1.0413	-831.797	-34.5523	172.42	14.6514	0
1.0420	-842.782	-32.7211	184.908	12.2077	0
1.0427	-857.412	-32.7211	199.545	9.15845	0
1.0433	-824.456	-34.2632	213.312	9.15845	0
1.0440	-778.719	-33.3476	222.166	10.3803	0
1.0447	-745.763	-32.4319	229.484	5.80648	0
1.0453	-736.575	-33.3476	238.645	1.22185	0
1.0460	-754.9	-33.3476	246.271	3.66554	0
1.0467	-765.578	-32.0946	248.983	4.58463	0
1.0473	-776.255	-31.179	251.44	0.919089	0
1.0480	-818.656	-29.3478	257.53	0.919089	0
1.0487	-833.029	-27.2274	266.384	1.53542	0
1.0493	-791.809	-26.6009	272.781	-2.73564	0
1.0500	-777.487	-25.6853	274.01	-5.79567	0
1.0507	-786.008	-23.8541	274.317	-4.87658	0
1.0513	-746.636	-21.7337	277.08	-7.01751	0
1.0520	-710.035	-19.6134	278.923	-10.9858	0
1.0527	-738.115	-18.3604	275.545	-10.3695	0
1.0533	-771.378	-18.6978	272.474	-8.23936	0
1.0540	-761.009	-17.1557	275.852	-10.0667	0
1.0547	-737.191	-12.5776	275.852	-13.1159	0
1.0553	-730.466	-10.7464	265.463	-14.6405	0
1.0560	-734.47	-13.7824	254.511	-17.387	0
1.0567	-726.205	-15.3245	250.519	-21.9716	0
1.0573	-699.666	-11.662	250.212	-24.4045	0
1.0580	-654.185	-9.83078	253.589	-25.0208	0
1.0587	-566.304	-13.2041	260.908	-25.6264	0
1.0593	-456.143	-11.662	266.384	-26.2427	0
1.0600	-385.612	-4.96358	269.148	-27.4645	0
1.0607	-340.799	-4.33711	274.624	-28.3728	0
1.0613	-273.347	-7.99956	282.863	-28.3728	0
1.0620	-216.573	-6.45748	289.875	-28.3728	0
1.0627	-222.99	-4.96358	290.489	-30.211	0
1.0633	-284.948	-6.45748	281.021	-33.8657	0
1.0640	-370.058	-4.96358	270.069	-35.3903	0
1.0647	-442.386	-1.59027	264.542	-34.7848	0
1.0653	-476.574	-0.963802	259.373	-35.0876	0
1.0660	-483.914	-0.674662	252.975	-36.6122	0
1.0667	-500.084	-0.0481901	246.271	-36.3094	0
1.0673	-543.101	-0.674662	235.267	-35.7039	0
1.0680	-591.611	0.240951	223.343	-38.1368	0
1.0687	-608.704	-0.0481901	216.946	-40.2777	0
1.0693	-590.738	-3.4215	208.706	-41.1968	0
1.0700	-555.318	-5.25272	198.01	-42.7214	0
1.0707	-517.178	-4.33711	194.069	-44.5488	0
1.0713	-501.932	-2.50589	194.069	-43.0242	0
1.0720	-508.298	-1.59027	193.455	-39.975	0
1.0727	-475.342	-1.59027	200.773	-40.2777	0
1.0733	-383.815	-1.30113	217.867	-43.0242	0
1.0740	-305.995	-0.0481901	233.118	-43.0242	0
1.0747	-285.513	-0.674662	243.507	-41.1968	0
1.0753	-278.532	-3.4215	255.432	-41.8023	0
1.0760	-259.282	-4.04797	266.998	-43.6297	0
1.0767	-250.761	-3.4215	275.545	-43.3269	0
1.0773	-245.268	-5.25272	284.092	-43.0242	0
1.0780	-213.493	-6.79481	291.103	-43.0242	0
1.0787	-143.937	-5.54186	291.717	-41.1968	0
1.0793	-28.2844	-5.54186	286.548	-38.7531	0
1.0800	110.263	-7.71042	277.387	-40.2777	0
1.0807	202.149	-9.20431	263.672	-43.6297	0
1.0813	227.148	-9.20431	249.905	-42.7214	0
1.0820	235.72	-8.62603	239.208	-38.4504	0
1.0827	249.118	-7.08395	230.406	-38.1368	0
1.0833	247.886	-5.25272	222.166	-40.2777	0
1.0840	226.224	-5.25272	215.717	-39.3586	0
1.0847	215.238	-6.16833	209.32	-37.834	0
1.0853	247.013	-5.25272	202.309	-37.5313	0
1.0860	294.907	-3.71064	196.832	-36.3094	0
1.0867	310.461	-3.13236	191.305	-35.7039	0
1.0873	301.94	-3.13236	185.215	-37.2285	0
1.0880	280.893	-2.79503	183.987	-36.9258	0
1.0887	226.84	-2.50589	183.065	-34.7848	0
1.0893	168.269	-0.674662	175.747	-34.7848	0
1.0900	142.038	2.07218	169.964	-34.4821	0
1.0907	112.111	2.98779	169.964	-32.9575	0
1.0913	50.1522	1.15656	167.814	-31.422	0
1.0920	-20.3278	0.867422	164.795	-30.5138	0
1.0927	-93.2717	3.27693	165.358	-29.8974	0
1.0933	-169.244	5.44548	162.952	-27.4645	0
1.0940	-233.975	6.02376	156.555	-24.7181	0
1.0947	-296.242	7.56585	152.87	-26.5455	0
1.0953	-369.442	9.39707	148.571	-27.4645	0
1.0960	-441.462	8.48146	141.867	-23.4962	0
1.0967	-508.914	7.56585	136.698	-22.8799	0
1.0973	-586.426	8.19232	130.607	-25.3236	0
1.0980	-674.616	9.39707	118.069	-24.1018	0
1.0987	-753.976	11.2283	104.046	-22.5772	0
1.0993	-816.859	12.1439	93.3495	-23.799	0
1.1000	-874.198	11.2283	84.8027	-23.1827	0
1.1007	-929.175	10.3127	75.9489	-22.5772	0
1.1013	-985.282	10.0235	66.7879	-22.8799	0
1.1020	-1058.53	10.3127	59.1623	-21.0525	0
1.1027	-1132.71	13.0595	55.2216	-19.2252	0
1.1033	-1162.02	14.8907	56.7569	-18.3061	0
1.1040	-1146.42	13.0595	60.3906	-16.4787	0
1.1047	-1141.54	12.4331	64.9967	-17.387	0
1.1053	-1171.77	15.5172	70.7798	-20.1335	0
1.1060	-1205.65	15.8064	77.1771	-18.9116	0
1.1067	-1214.18	15.1799	82.3974	-16.4787	0
1.1073	-1213.25	19.4688	86.031	-17.6898	0
1.1080	-1221.21	23.1313	92.4283	-20.1335	0
1.1087	-1233.12	22.8421	102.51	-18.9116	0
1.1093	-1245.95	22.2156	111.671	-17.387	0
1.1100	-1256.94	22.8421	117.148	-17.387	0
1.1107	-1262.12	22.2156	122.982	-15.8624	0
1.1113	-1279.21	21.9265	130.3	-13.4187	0
1.1120	-1306.68	23.1313	135.469	-14.035	0
1.1127	-1302.36	23.4204	137.005	-15.2569	0
1.1133	-1264.53	22.8421	139.154	-12.8132	0
1.1140	-1217.56	24.9625	144.63	-11.8941	0
1.1147	-1151.65	29.5405	151.949	-13.7323	0
1.1153	-1089.39	29.5405	157.425	-12.1969	0
1.1160	-1073.22	23.7577	159.882	-10.3695	0
1.1167	-1052.73	19.7579	165.358	-11.8941	0
1.1173	-985.282	21.3	176.361	-11.8941	0
1.1180	-920.295	23.4204	187.671	-12.8132	0
1.1187	-862.648	24.6733	198.317	-17.0842	0
1.1193	-773.842	26.1672	210.855	-16.7815	0
1.1200	-702.079	25.8781	224.264	-14.6405	0
1.1207	-677.696	23.7577	238.952	-17.6898	0
1.1213	-626.414	23.4204	258.144	-17.387	0
1.1220	-518.975	24.6733	279.844	-13.1159	0
1.1227	-407.634	25.8781	299.65	-15.2569	0
1.1233	-303.531	27.7093	317.665	-16.4787	0
1.1240	-187.878	26.7937	335.987	-11.8941	0
1.1247	-84.1345	24.6733	356.1	-13.1159	0
1.1253	-22.1758	26.7937	376.571	-18.3061	0
1.1260	13.8599	29.5405	394.279	-15.5596	0
1.1267	34.5983	27.7093	407.381	-12.8132	0
1.1273	16.5805	24.9625	418.077	-14.035	0
1.1280	-30.697	24.9625	421.097	-15.2569	0
1.1287	-67.6566	24.9625	411.987	-15.5596	0
1.1293	-98.1483	24.0469	398.22	-17.0842	0
1.1300	-132.336	23.4204	386.346	-16.1652	0
1.1307	-144.245	23.4204	368.639	-15.2569	0
1.1313	-130.796	24.9625	345.762	-16.4787	0
1.1320	-100.92	25.8781	323.755	-16.4787	0
1.1327	-49.6388	24.6733	291.41	-14.3378	0
1.1333	6.82726	25.2516	242.279	-13.4187	0
1.1340	64.474	26.5046	188.593	-14.6405	0
1.1347	139.574	25.2516	131.529	-15.8624	0
1.1353	199.377	23.7577	64.9967	-15.2569	0
1.1360	226.84	23.4204	0.870034	-14.3378	0
1.1367	257.075	23.7577	-54.0445	-14.035	0
1.1373	266.828	23.1313	-103.79	-12.8132	0
1.1380	243.318	22.8421	-145.91	-12.8132	0
1.1387	266.828	24.0469	-184.345	-12.8132	0
1.1393	356.866	23.4204	-229.535	-11.8941	0
1.1400	445.979	19.4688	-278.36	-11.5913	0
1.1407	520.104	17.3484	-328.412	-13.1159	0
1.1413	565.585	18.2641	-380.256	-14.035	0
1.1420	538.122	17.6376	-426.982	-13.1159	0
1.1427	482.888	16.722	-466.031	-13.7323	0
1.1433	466.41	16.722	-504.466	-14.035	0
1.1440	461.225	16.0955	-541.417	-11.8941	0
1.1447	438.947	14.8907	-575.297	-9.4504	0
1.1453	415.436	13.686	-610.969	-10.3695	0
1.1460	399.883	11.2283	-646.384	-11.8941	0
1.1467	411.176	9.39707	-681.186	-11.8941	0
1.1473	472.827	9.68621	-724.227	-10.6722	0
1.1480	557.064	9.68621	-772.437	-10.0667	0
1.1487	626.62	9.39707	-818.19	-10.0667	0
1.1493	673.948	8.7706	-862.46	-9.14764	0
1.1500	706.904	7.56585	-905.808	-7.62303	0
1.1507	744.12	6.3611	-943.936	-6.70394	0
1.1513	785.957	6.65024	-982.678	-7.32027	0
1.1520	817.372	4.52987	-1024.18	-7.62303	0
1.1527	856.129	0.240951	-1062.06	-6.70394	0
1.1533	890.624	-1.59027	-1096.81	-6.70394	0
1.1540	867.422	-1.59027	-1130.38	-7.62303	0
1.1547	802.435	-2.50589	-1153.87	-5.17934	0
1.1553	736.215	-3.4215	-1165.18	-3.04921	0
1.1560	647.974	-3.71064	-1171.58	-6.09843	0
1.1567	539.97	-5.25272	-1177.11	-7.01751	0
1.1573	453.885	-6.16833	-1182.27	-1.82737	0
1.1580	392.234	-4.33711	-1186.57	0.313572	0
1.1587	344.033	-4.33711	-1186.57	-1.21103	0
1.1593	308.664	-8.62603	-1180.43	0.0108128	0
1.1600	284.538	-12.5776	-1170.96	0.919089	0
1.1607	275.093	-13.4932	-1157.25	-0.302759	0
1.1613	242.394	-14.698	-1142	2.4437	0
1.1620	166.421	-15.6136	-1126.75	5.19015	0
1.1627	112.419	-13.7824	-1107.81	3.06003	0
1.1633	80.0792	-13.4932	-1087.95	1.83818	0
1.1640	0.718659	-16.8665	-1068.76	2.4437	0
1.1647	-81.0545	-19.276	-1046.5	0.0108128	0
1.1653	-117.398	-20.529	-1021.47	-0.908276	0
1.1660	-172.324	-19.9025	-995.831	1.83818	0
1.1667	-242.804	-19.6134	-964.97	2.4437	0
1.1673	-260.514	-21.1073	-933.24	0.61633	0
1.1680	-257.177	-23.8541	-904.887	1.53542	0
1.1687	-302.042	-25.3962	-871.314	5.80648	0
1.1693	-392.029	-25.3962	-828.887	7.33109	0
1.1700	-478.422	-23.565	-782.519	4.88739	0
1.1707	-526.007	-22.6494	-730.01	5.50372	0
1.1713	-556.55	-24.1914	-671.411	8.85569	0
1.1720	-605.984	-25.3962	-610.662	9.77478	0
1.1727	-662.45	-24.4806	-545.665	10.0775	0
1.1733	-713.372	-24.4806	-476.42	12.2077	0
1.1740	-770.146	-24.7697	-404.054	10.9966	0
1.1747	-834.261	-23.8541	-324.113	11.2994	0
1.1753	-899.864	-24.4806	-238.389	16.176	0
1.1760	-958.127	-26.3118	-155.992	17.3978	0
1.1767	-1006.38	-25.6853	-72.3664	13.4295	0
1.1773	-1049.09	-26.0227	13.7158	12.2077	0
1.1780	-1066.18	-27.2274	88.1805	12.2077	0
1.1787	-1039.95	-24.4806	148.315	11.9049	0
1.1793	-991.083	-20.8181	202.309	15.5704	0
1.1800	-928.867	-21.7337	246.271	18.0141	0
1.1807	-868.141	-19.9025	281.021	16.7923	0
1.1813	-851.919	-16.2401	321.913	17.7006	0
1.1820	-862.648	-15.6136	363.111	18.9224	0
1.1827	-853.151	-15.6136	397.299	15.5704	0
1.1833	-840.37	-13.2041	449.194	14.3486	0
1.1840	-848.891	-12.8668	519.666	16.4895	0
1.1847	-881.23	-11.9511	570.333	14.6514	0
1.1853	-940.16	-7.99956	605.134	12.5212	0
1.1860	-988.978	-6.45748	653.344	14.9541	0
1.1867	-1005.76	-5.25272	700.378	18.9224	0
1.1873	-1024.35	-2.21675	727.809	19.5387	0
1.1880	-1021.01	-3.71064	753.143	17.7006	0
1.1887	-946.834	-6.79481	784.259	15.5704	0
1.1893	-845.862	-3.4215	815.12	14.6514	0
1.1900	-739.963	0.530091	849.563	14.6514	0
1.1907	-598.951	1.15656	889.891	14.3486	0
1.1913	-474.726	2.36132	939.023	13.1268	0
1.1920	-403.938	4.19254	1003.71	13.7431	0
1.1927	-314.208	4.81901	1077.26	17.0951	0
1.1933	-201.019	5.10815	1150.8	18.3169	0
1.1940	-131.72	5.44548	1225.26	16.4895	0
1.1947	-89.9351	5.73462	1293.64	16.4895	0
1.1953	-39.5776	7.56585	1345.79	16.4895	0
1.1960	21.7651	10.3127	1391.9	16.176	0
1.1967	125.252	10.9392	1441.95	18.6197	0
1.1973	253.379	9.10793	1484.64	19.236	0
1.1980	335.203	10.0235	1506.64	14.0458	0
1.1987	395.622	14.8907	1511.51	13.7431	0
1.1993	487.148	15.8064	1499.32	19.8415	0
1.2000	557.064	12.7704	1469.08	19.5387	0
1.2007	568.357	13.686	1428.19	14.6514	0
1.2013	577.494	17.3484	1371.43	12.5212	0
1.2020	608.037	17.9267	1282.64	11.9049	0
1.2027	611.682	19.4688	1168.2	10.6831	0
1.2033	567.433	24.0469	1049.16	10.6831	0
1.2040	523.492	26.1672	934.11	10.0775	0
1.2047	529.909	24.9625	820.289	8.85569	0
1.2053	579.342	24.6733	694.543	8.85569	0
1.2060	644.637	26.7937	548.685	7.63384	0
1.2067	716.349	28.3358	403.747	6.412	0
1.2073	789.909	27.7093	275.238	6.412	0
1.2080	873.839	30.4562	149.492	3.66554	0
1.2087	969.625	33.203	23.4909	1.83818	0
1.2093	1042.57	30.4562	-92.4795	4.28187	0
1.2100	1082.25	26.7937	-198.982	6.412	0
1.2107	1123.16	29.8297	-296.068	5.19015	0
1.2113	1164.33	30.4562	-382.099	2.4437	0
1.2120	1183.89	25.2516	-469.102	1.53542	0
1.2127	1196.72	24.6733	-563.68	1.22185	0
1.2133	1221.1	28.6249	-657.388	-0.302759	0
1.2140	1254.06	29.5405	-740.706	-1.21103	0
1.2147	1286.71	28.6249	-811.179	0.0108128	0
1.2153	1308.68	29.2514	-871.007	0.0108128	0
1.2160	1318.18	28.6249	-923.465	-0.908276	0
1.2167	1329.16	28.9141	-966.813	-1.21103	0
1.2173	1349.59	29.2514	-1000.69	0.0108128	0
1.2180	1376.75	27.0828	-1032.12	-0.605517	0
1.2187	1397.79	27.4202	-1064.77	-1.82737	0
1.2193	1400.26	29.5405	-1091.33	-1.21103	0
1.2200	1388.35	26.7937	-1108.42	-1.52461	0
1.2207	1371.56	24.6733	-1129.77	-4.27106	0
1.2213	1359.04	26.7937	-1173.42	-5.4821	0
1.2220	1367.92	25.589	-1231.71	-3.65473	0
1.2227	1391.99	23.1313	-1283.91	-3.35197	0
1.2233	1406.06	24.0469	-1328.44	-5.17934	0
1.2240	1408.47	22.2156	-1373.02	-7.01751	0
1.2247	1404.21	19.4688	-1417.29	-10.0667	0
1.2253	1391.43	22.5048	-1458.18	-11.8941	0
1.2260	1379.83	22.2156	-1496.92	-10.0667	0
1.2267	1379.52	19.1797	-1533.51	-10.3695	0
1.2273	1385.32	21.3	-1568.31	-12.1969	0
1.2280	1385.93	22.8421	-1602.19	-9.4504	0
1.2287	1356.93	20.0953	-1638.84	-9.14764	0
1.2293	1297.13	20.0953	-1669.65	-14.6405	0
1.2300	1240.35	20.0953	-1676.97	-14.6405	0
1.2307	1194.87	17.9267	-1664.48	-6.70394	0
1.2313	1149.39	19.4688	-1648.87	1.22185	0
1.2320	1116.44	20.3844	-1626.91	9.46121	0
1.2327	1105.45	15.8064	-1599.43	15.8732	0
1.2333	1104.84	12.4331	-1572.92	16.4895	0
1.2340	1109.4	13.0595	-1536.28	14.3486	0
1.2347	1107.3	12.1439	-1488.07	10.9966	0
1.2353	1085.02	10.3127	-1449.94	5.50372	0
1.2360	1060.9	6.02376	-1421.84	1.83818	0
1.2367	1047.75	2.98779	-1384.33	0.61633	0
1.2373	1028.86	3.9034	-1332.74	-0.908276	0
1.2380	993.444	3.9034	-1268.66	-1.82737	0
1.2387	948.579	-0.0481901	-1193.89	-1.82737	0
1.2393	900.994	-3.4215	-1116.66	-4.57382	0
1.2400	860.081	-4.04797	-1039.43	-7.32027	0
1.2407	836.879	-2.50589	-966.813	-6.40118	0
1.2413	829.59	-1.30113	-907.599	-5.4821	0
1.2420	827.434	-4.04797	-856.062	-5.4821	0
1.2427	825.586	-7.08395	-803.553	-5.4821	0
1.2433	822.865	-6.16833	-752.887	-6.40118	0
1.2440	815.524	-7.37309	-702.834	-7.32027	0
1.2447	803.307	-9.83078	-653.396	-7.01751	0
1.2453	784.725	-8.62603	-613.732	-6.70394	0
1.2460	755.106	-8.62603	-585.942	-7.32027	0
1.2467	718.813	-12.2885	-566.75	-6.70394	0
1.2473	688.27	-15.6136	-554.826	-4.57382	0
1.2480	667.224	-18.3604	-547.507	-3.65473	0
1.2487	653.775	-19.9025	-540.189	-5.79567	0
1.2493	646.177	-18.9869	-531.335	-7.01751	0
1.2500	642.482	-20.1917	-520.639	-5.17934	0
1.2507	636.681	-22.6494	-516.391	-4.57382	0
1.2513	621.435	-21.7337	-524.631	-6.40118	0
1.2520	601.313	-21.4446	-534.099	-5.79567	0
1.2527	586.375	-23.8541	-533.792	-2.73564	0
1.2533	564.661	-26.6009	-530.107	-1.21103	0
1.2540	523.492	-27.2274	-525.552	-0.302759	0
1.2547	480.475	-26.9383	-520.946	1.83818	0
1.2553	449.316	-27.2274	-522.788	2.4437	0
1.2560	425.241	-27.5166	-535.89	2.4437	0
1.2567	407.839	-26.6009	-555.133	3.06003	0
1.2573	391.669	-28.143	-571.305	3.66554	0
1.2580	364.463	-31.5163	-581.081	4.28187	0
1.2587	330.019	-29.0586	-585.942	6.71476	0
1.2593	297.371	-28.143	-585.942	9.46121	0
1.2600	266.52	-34.8415	-581.388	9.77478	0
1.2607	240.597	-38.5039	-573.762	8.55293	0
1.2613	221.347	-33.9258	-554.826	8.25018	0
1.2620	202.765	-33.6367	-519.717	8.55293	0
1.2627	178.946	-38.2148	-476.728	8.55293	0
1.2633	156.668	-39.1304	-426.368	8.25018	0
1.2640	147.223	-34.5523	-364.391	8.25018	0
1.2647	142.911	-31.8055	-300.315	8.85569	0
1.2653	127.973	-32.7211	-242.637	10.0775	0
1.2660	110.263	-34.5523	-186.801	12.824	0
1.2667	102.358	-33.6367	-130.966	15.2677	0
1.2673	89.5244	-33.9258	-71.4452	14.6514	0
1.2680	65.706	-35.7571	-7.06263	13.7431	0
1.2687	39.4749	-34.5523	56.1428	14.6514	0
1.2693	4.97928	-32.4319	117.762	15.5704	0
1.2700	-34.393	-34.5523	180.66	16.4895	0
1.2707	-58.7761	-34.8415	239.822	18.9224	0
1.2713	-69.7613	-32.7211	297.501	17.7006	0
1.2720	-84.4425	-32.7211	354.872	15.5704	0
1.2727	-103.641	-33.6367	408.302	18.6197	0
1.2733	-126.535	-33.3476	469.921	20.1443	0
1.2740	-153.074	-34.2632	539.831	16.4895	0
1.2747	-169.552	-32.7211	589.576	16.7923	0
1.2753	-165.908	-29.3478	627.704	20.7606	0
1.2760	-150.354	-29.9743	683.591	18.6197	0
1.2767	-143.321	-30.8899	740.041	16.7923	0
1.2773	-153.998	-29.0586	780.932	18.9224	0
1.2780	-174.172	-29.0586	822.438	17.7006	0
1.2787	-197.939	-29.9743	863.33	16.4895	0
1.2793	-232.435	-28.4322	892.911	19.236	0
1.2800	-270.883	-29.0586	925.256	19.5387	0
1.2807	-308.1	-28.7695	962.514	18.9224	0
1.2813	-352.656	-22.9385	991.788	20.7606	0
1.2820	-396.597	-19.9025	1015.59	18.6197	0
1.2827	-419.8	-22.6494	1035.44	16.4895	0
1.2833	-423.804	-23.565	1045.53	20.1443	0
1.2840	-415.847	-21.7337	1053.76	20.1443	0
1.2847	-403.014	-21.4446	1067.79	14.0458	0
1.2853	-404.246	-20.529	1079.97	13.1268	0
1.2860	-424.112	-18.3604	1083.35	15.5704	0
1.2867	-439.666	-17.1557	1083.96	13.1268	0
1.2873	-438.126	-15.3245	1085.5	11.9049	0
1.2880	-433.249	-12.5776	1084.88	15.8732	0
1.2887	-446.647	-11.0355	1078.48	16.176	0
1.2893	-478.73	-10.4573	1067.48	13.1268	0
1.2900	-499.468	-10.1199	1055.86	13.7431	0
1.2907	-492.744	-8.62603	1046.45	14.6514	0
1.2913	-478.422	-5.25272	1036.36	11.9049	0
1.2920	-476.266	-3.71064	1022.29	10.9966	0
1.2927	-476.266	-2.21675	1007.96	12.2077	0
1.2933	-461.944	-0.385521	998.799	11.9049	0
1.2940	-439.358	-2.50589	993.016	11.9049	0
1.2947	-423.188	-4.33711	988.461	13.7431	0
1.2953	-407.891	-1.59027	984.776	14.6514	0
1.2960	-389.308	0.240951	982.627	14.6514	0
1.2967	-391.105	-1.59027	981.091	13.7431	0
1.2973	-418.876	-1.30113	973.159	10.9966	0
1.2980	-444.85	-0.385521	953.353	8.85569	0
1.2987	-457.375	0.240951	930.476	8.55293	0
1.2993	-460.404	3.61426	910.926	8.55293	0
1.3000	-454.295	5.73462	887.128	8.25018	0
1.3007	-447.263	6.93938	858.417	7.33109	0
1.3013	-436.894	9.68621	832.52	6.71476	0
1.3020	-405.786	10.3127	807.187	6.10924	0
1.3027	-354.812	9.68621	779.09	4.58463	0
1.3033	-299.27	13.0595	755.292	4.58463	0
1.3040	-264.159	14.8907	735.742	3.9683	0
1.3047	-275.76	13.0595	713.172	0.919089	0
1.3053	-322.473	15.8064	690.295	-0.908276	0
1.3060	-370.366	19.7579	672.588	3.06003	0
1.3067	-413.383	18.2641	658.258	5.50372	0
1.3073	-464.665	17.0111	643.569	1.22185	0
1.3080	-518.975	18.5532	632.31	-2.73564	0
1.3087	-557.166	18.8423	627.09	-1.82737	0
1.3093	-568.46	19.7579	626.22	-1.52461	0
1.3100	-553.162	22.5048	630.468	-3.04921	0
1.3107	-511.069	21.9265	639.936	-3.65473	0
1.3113	-450.343	20.3844	650.939	-3.35197	0
1.3120	-396.341	23.1313	660.356	-2.43288	0
1.3127	-359.689	25.589	670.438	-2.13012	0
1.3133	-333.15	23.4204	682.977	-4.57382	0
1.3140	-321.549	23.7577	697.614	-6.09843	0
1.3147	-319.701	26.5046	716.243	-3.65473	0
1.3153	-305.071	25.2516	736.97	-2.73564	0
1.3160	-289.517	23.1313	758.056	-4.87658	0
1.3167	-298.962	24.9625	780.011	-3.35197	0
1.3173	-326.117	27.9985	795.262	0.0108128	0
1.3180	-349.012	27.9985	798.64	-1.82737	0
1.3187	-363.95	26.5046	793.42	-2.73564	0
1.3193	-376.475	25.589	781.24	-1.82737	0
1.3200	-392.029	26.5046	756.213	-3.04921	0
1.3207	-404.246	27.9985	715.936	-3.35197	0
1.3213	-404.862	27.7093	665.576	-1.82737	0
1.3220	-399.677	26.7937	615.217	-4.57382	0
1.3227	-389.308	27.4202	572.175	-7.32027	0
1.3233	-363.95	27.0828	526.115	-3.35197	0
1.3240	-337.103	26.7937	468.13	-2.73564	0
1.3247	-330.378	28.3358	424.167	-7.32027	0
1.3253	-336.487	29.2514	409.53	-7.01751	0
1.3260	-336.179	27.7093	383.583	-2.73564	0
1.3267	-321.549	26.7937	314.287	-2.73564	0
1.3273	-293.162	27.4202	221.552	-4.57382	0
1.3280	-264.775	28.6249	123.596	-4.87658	0
1.3287	-250.145	28.6249	21.9556	-5.4821	0
1.3293	-251.069	29.2514	-64.1266	-4.57382	0
1.3300	-262.054	31.3718	-126.36	-1.82737	0
1.3307	-276.684	33.8295	-180.711	0.0108128	0
1.3313	-277.608	34.1186	-231.634	-0.908276	0
1.3320	-263.851	30.4562	-274.061	-1.82737	0
1.3327	-256.561	27.0828	-311.319	-1.82737	0
[truncated: 41,704 more rows]
