# Supplementary material for: Identification of Haptic Based Guiding Using Hard Reins
Source: PLoS One. 2015 Jul 22;10(7):e0132020. doi: 10.1371/journal.pone.0132020 (PMC4511788; doi:10.1371/journal.pone.0132020)
Supplement: S3 File — (ZIP) [file pone.0132020.s003.zip › EMGData1/Subject3/T17/t17.txt]

0.0000	46.2536	9.22762	-4.11258	1.8909	0
0.0007	49.9172	11.9655	-1.97643	9.22078	0
0.0013	54.4968	18.0834	2.29585	13.4912	0
0.0020	53.8979	19.6045	2.29585	17.4642	0
0.0027	51.7491	18.9961	3.20754	22.0321	0
0.0033	51.4673	23.5592	6.87426	24.7729	0
0.0040	50.5513	24.1676	8.09206	26.0051	0
0.0047	47.8036	19.3003	8.09206	26.3026	0
0.0053	39.5604	20.5171	10.5343	24.7729	0
0.0060	27.6535	24.4718	13.2827	23.5619	0
0.0067	16.6626	20.8213	13.5821	22.6483	0
0.0073	4.15684	16.8666	9.30986	15.9345	0
0.0080	-11.7307	18.0834	3.81977	4.63164	0
0.0087	-25.4342	16.8666	0.765285	-1.14729	0
0.0093	-37.6581	11.9655	-1.06474	-4.20671	0
0.0100	-51.9957	10.7487	-2.28255	-12.1527	0
0.0107	-61.1548	11.6613	-2.89477	-20.9911	0
0.0113	-63.9025	7.40238	-6.86095	-27.4074	0
0.0120	-68.7991	0.676016	-10.8271	-34.1211	0
0.0127	-70.3139	-0.845021	-9.91543	-38.689	0
0.0133	-62.0707	-0.845021	-11.4393	-38.689	0
0.0140	-49.2479	-2.97447	-16.0177	-39.9213	0
0.0147	-38.574	-3.88709	-16.63	-42.3646	0
0.0153	-32.7615	-3.58289	-14.7933	-41.451	0
0.0160	-31.8456	-5.74614	-15.0994	-38.689	0
0.0167	-30.3308	-6.96297	-14.7933	-36.2457	0
0.0173	-24.2365	-5.74614	-14.1877	-28.9371	0
0.0180	-16.3103	-5.10392	-13.2694	-19.7801	0
0.0187	-8.06708	-4.79972	-10.521	-14.2773	0
0.0193	2.00796	-4.79972	-6.86095	-10.3043	0
0.0200	13.5978	-4.79972	-5.03092	-2.99569	0
0.0207	24.5887	-4.1913	-0.452516	5.86391	0
0.0213	32.2331	-2.97447	6.87426	13.4912	0
0.0220	34.9808	-3.27868	11.446	20.5024	0
0.0227	31.3172	-2.97447	13.8883	25.7077	0
0.0233	25.5046	-2.06185	15.7183	26.9187	0
0.0240	20.9251	-3.88709	16.9427	26.3026	0
0.0247	16.6626	-7.57138	17.2489	26.6213	0
0.0253	11.1671	-8.1798	17.8544	26.6213	0
0.0260	9.01822	-6.65876	17.8544	25.7077	0
0.0267	12.083	-6.65876	15.7183	22.6483	0
0.0273	17.5785	-8.48401	11.1465	15.6371	0
0.0280	26.1387	-10.9177	6.87426	7.98851	0
0.0287	39.8422	-13.0471	2.90143	2.50703	0
0.0293	54.4968	-14.5682	-1.67032	-2.08211	0
0.0300	60.9082	-16.7314	-5.03092	-7.56359	0
0.0307	52.665	-20.6861	-8.38486	-14.2773	0
0.0313	33.149	-24.945	-13.2694	-21.3098	0
0.0320	12.4001	-26.7703	-16.3239	-24.9641	0
0.0327	-3.76933	-27.7167	-15.0994	-26.7913	0
0.0333	-18.1421	-29.2377	-13.5755	-30.4456	0
0.0340	-30.3308	-30.7587	-13.8816	-33.505	0
0.0347	-42.5547	-31.063	-15.0994	-33.2076	0
0.0353	-58.4071	-31.063	-16.9294	-29.8507	0
0.0360	-69.398	-33.1924	-18.7661	-26.7913	0
0.0367	-61.1548	-35.6261	-19.3717	-26.1751	0
0.0373	-41.0047	-34.105	-19.6778	-23.1369	0
0.0380	-24.5535	-32.2798	-15.4055	-12.1527	0
0.0387	-12.3296	-31.9756	-8.69098	-1.46598	0
0.0393	-0.739776	-30.1503	-7.16706	4.03675	0
0.0400	7.18639	-28.6293	-7.77929	11.0479	0
0.0407	14.8307	-28.0209	-2.89477	19.9075	0
0.0413	22.158	-25.2492	3.81977	26.0051	0
0.0420	24.9058	-23.1198	7.78594	33.6325	0
0.0427	25.8217	-21.9029	13.2827	40.6437	0
0.0433	29.1683	-17.644	16.9427	41.5572	0
0.0440	31.0001	-14.2639	18.4667	43.087	0
0.0447	31.3172	-15.1766	20.9089	45.5303	0
0.0453	32.832	-15.785	21.5211	44.6167	0
0.0460	32.5149	-15.1766	17.555	44.9141	0
0.0467	29.4853	-13.3513	13.8883	46.4438	0
0.0473	24.9058	-13.0471	10.5343	38.2004	0
0.0480	17.8955	-17.3398	5.34369	26.3026	0
0.0487	15.7467	-19.7735	0.465826	19.5888	0
0.0493	20.3262	-16.0892	-3.507	13.7887	0
0.0500	23.6728	-14.8724	-5.03092	7.98851	0
0.0507	21.2421	-16.7314	-3.81312	4.03675	0
0.0513	19.4103	-13.9597	-5.03092	-3.59058	0
0.0520	18.4944	-13.0471	-10.521	-12.7476	0
0.0527	19.0933	-17.0356	-13.2694	-15.1909	0
0.0533	22.158	-17.0356	-13.2694	-14.8935	0
0.0540	19.4103	-14.8724	-13.2694	-16.1045	0
0.0547	1.09205	-14.8724	-11.7455	-17.0181	0
0.0553	-27.9001	-13.9597	-11.4393	-17.0181	0
0.0560	-58.7241	-11.8303	-14.1877	-16.1045	0
0.0567	-87.3992	-10.9177	-15.7116	-12.1527	0
0.0573	-107.549	-8.48401	-12.3577	-4.82285	0
0.0580	-113.327	-5.74614	-8.99709	2.80448	0
0.0587	-106.035	-5.74614	-7.47317	9.83691	0
0.0593	-90.464	-6.65876	-5.03092	15.3184	0
0.0600	-67.5662	-3.88709	-1.06474	19.2914	0
0.0607	-41.3218	0.980224	3.20754	26.9187	0
0.0613	-22.4046	4.93492	8.39817	36.6919	0
0.0620	-12.6466	7.09817	12.3643	41.8759	0
0.0627	-5.31934	9.22762	12.9766	42.7895	0
0.0633	-0.739776	13.1823	13.5821	44.9141	0
0.0640	1.09205	17.1708	17.555	47.9735	0
0.0647	5.07275	17.475	19.385	47.6761	0
0.0653	7.50344	16.5624	17.8544	44.3192	0
0.0660	6.58753	18.6919	16.3305	41.8759	0
0.0667	11.766	19.6045	14.8066	40.6437	0
0.0673	21.2421	18.0834	12.3643	35.1622	0
0.0680	25.5046	19.3003	9.92209	25.389	0
0.0687	27.9706	21.7339	7.47983	18.0591	0
0.0693	33.149	21.1255	7.47983	13.1938	0
0.0700	31.3172	20.5171	7.17371	6.16135	0
0.0707	20.3262	20.2129	1.68363	-0.849841	0
0.0713	5.67161	15.954	-3.81312	-8.47717	0
0.0720	-12.9285	11.6613	-4.11258	-17.3368	0
0.0727	-33.6774	12.5739	-5.64314	-22.2234	0
0.0733	-50.7979	14.0949	-7.77929	-22.5208	0
0.0740	-63.9025	14.3991	-4.41869	-24.9641	0
0.0747	-70.3139	14.3991	-1.37086	-27.7048	0
0.0753	-62.9866	14.7034	-5.03092	-25.8777	0
0.0760	-50.1638	15.954	-9.60932	-24.0505	0
0.0767	-41.6388	18.0834	-11.1332	-22.8182	0
0.0773	-32.7615	20.5171	-11.4393	-17.6342	0
0.0780	-22.7217	22.0381	-10.8271	-11.2392	0
0.0787	-18.1421	22.6466	-11.4393	-5.73643	0
0.0793	-19.058	22.9508	-11.7455	0.679873	0
0.0800	-20.8899	24.4718	-6.86095	8.92333	0
0.0807	-21.8058	27.2435	1.68363	16.232	0
0.0813	-23.3205	30.5897	6.56814	21.7347	0
0.0820	-24.5535	34.2402	8.39817	27.2162	0
0.0827	-19.3398	36.6739	12.9766	31.1892	0
0.0833	-7.75003	35.4571	17.8544	32.1028	0
0.0840	1.4091	32.415	20.2967	30.573	0
0.0847	2.92388	31.5024	21.8273	30.8917	0
0.0853	-0.422729	33.936	23.9634	31.4866	0
0.0860	-6.23525	36.0655	23.3512	27.5349	0
0.0867	-12.6466	35.4571	19.6911	21.7347	0
0.0873	-18.1421	33.6318	16.6366	16.232	0
0.0880	-26.3501	33.0234	14.1944	9.83691	0
0.0887	-33.6774	32.7192	11.1465	3.12317	0
0.0893	-35.5092	30.894	7.78594	-1.76342	0
0.0900	-34.5933	28.1561	5.03757	-9.39075	0
0.0907	-34.9104	26.297	1.98974	-19.7801	0
0.0913	-33.6774	23.8634	-1.37086	-27.0887	0
0.0920	-31.5638	21.1255	-6.86095	-31.6778	0
0.0927	-30.6479	21.7339	-12.9633	-36.5644	0
0.0933	-29.0978	21.4297	-15.0994	-39.6026	0
0.0940	-26.9842	18.0834	-14.7933	-39.9213	0
0.0947	-27.5831	18.9961	-16.0177	-39.0077	0
0.0953	-30.0138	19.3003	-16.0177	-37.478	0
0.0960	-34.5933	14.3991	-14.1877	-36.2457	0
0.0967	-38.8911	12.2697	-13.2694	-35.0347	0
0.0973	-35.8263	14.3991	-12.0516	-32.294	0
0.0980	-26.3501	16.2582	-7.47317	-25.8777	0
0.0987	-19.058	18.0834	-3.20089	-17.9529	0
0.0993	-13.2455	20.5171	-1.37086	-13.0663	0
0.1000	-7.15117	20.5171	-0.75863	-7.56359	0
0.1007	-4.40343	23.5592	3.20754	2.20959	0
0.1013	-0.739776	25.6886	8.39817	10.4318	0
0.1020	5.98866	24.4718	8.70428	13.4912	0
0.1027	8.41935	26.635	7.78594	17.4642	0
0.1033	5.35457	30.2855	11.1465	21.1186	0
0.1040	4.43865	29.0687	13.2827	21.7347	0
0.1047	1.09205	28.7645	10.5343	22.0321	0
0.1053	-5.60116	29.9813	8.39817	20.5024	0
0.1060	-8.06708	27.5477	9.92209	16.232	0
0.1067	-7.15117	26.297	10.5343	15.3184	0
0.1073	-8.66594	26.297	8.39817	14.4048	0
0.1080	-9.8989	21.7339	6.56814	4.33419	0
0.1087	-12.6466	17.1708	5.95591	-6.65001	0
0.1093	-14.7603	15.3118	5.34369	-10.0069	0
0.1100	-12.6466	15.0076	2.90143	-14.2773	0
0.1107	-8.98299	15.616	-0.146402	-24.0505	0
0.1113	-9.8989	15.0076	-1.97643	-31.9753	0
0.1120	-11.7307	11.0529	-4.41869	-36.8619	0
0.1127	-12.6466	8.01079	-9.60932	-40.5162	0
0.1133	-10.1807	7.09817	-14.1877	-43.2782	0
0.1140	-5.31934	6.18555	-15.7116	-46.0189	0
0.1147	-4.40343	5.57714	-16.0177	-48.4622	0
0.1153	-7.75003	5.27293	-17.2355	-46.9325	0
0.1160	-5.00229	4.63071	-16.0177	-43.8731	0
0.1167	0.493184	4.32651	-12.3577	-40.8349	0
0.1173	1.72614	4.0223	-9.60932	-33.8024	0
0.1180	5.67161	4.32651	-9.3032	-24.0505	0
0.1187	18.4944	7.09817	-8.0854	-17.3368	0
0.1193	31.3172	7.40238	-5.33703	-12.7476	0
0.1200	39.2433	5.27293	-1.37086	-6.94745	0
0.1207	45.9718	5.27293	1.98974	0.679873	0
0.1213	52.0661	8.92342	3.51366	8.92333	0
0.1220	55.1309	11.6613	8.09206	12.5777	0
0.1227	50.2343	12.2697	16.0244	14.4048	0
0.1233	31.3172	13.4865	20.6028	18.3778	0
0.1240	4.7557	16.8666	20.2967	20.8211	0
0.1247	-15.9932	16.8666	19.0789	20.8211	0
0.1253	-26.3501	13.7907	19.0789	22.3508	0
0.1260	-28.816	12.5739	16.0244	21.7347	0
0.1267	-26.0683	11.6613	12.3643	16.5507	0
0.1273	-26.3501	8.01079	12.3643	10.4318	0
0.1280	-34.5933	5.27293	12.3643	4.33419	0
0.1287	-38.8911	3.10968	6.87426	-0.849841	0
0.1293	-33.9945	-0.540813	2.60197	-5.12029	0
0.1300	-28.816	-1.75764	2.90143	-12.4502	0
0.1307	-24.8353	0.371809	-0.146402	-20.9911	0
0.1313	-17.8251	-2.67026	-4.7248	-26.7913	0
0.1320	-12.0125	-9.70084	-5.94926	-33.8024	0
0.1327	-13.5626	-13.9597	-6.86095	-41.7485	0
0.1333	-20.8899	-15.4808	-9.60932	-43.5756	0
0.1340	-27.266	-16.0892	-11.1332	-42.9595	0
0.1347	-27.266	-14.8724	-12.0516	-44.1918	0
0.1353	-19.058	-15.1766	-11.1332	-42.3646	0
0.1360	-8.3489	-20.3819	-8.69098	-37.7754	0
0.1367	0.176137	-23.1198	-10.8271	-33.8024	0
0.1373	12.4001	-20.6861	-13.8816	-27.7048	0
0.1380	29.4853	-19.1651	-11.1332	-20.9911	0
0.1387	45.9718	-19.7735	-8.0854	-15.807	0
0.1393	58.7946	-18.2524	-7.77929	-9.0933	0
0.1400	65.4878	-15.4808	-3.81312	0.679873	0
0.1407	61.8241	-15.1766	2.90143	7.07493	0
0.1413	50.5513	-14.8724	6.87426	11.9615	0
0.1420	36.8126	-13.0471	10.8404	18.6753	0
0.1427	18.8114	-11.8303	13.5821	24.4754	0
0.1433	-4.40343	-12.7429	13.2827	26.3026	0
0.1440	-24.8353	-14.8724	15.1127	26.9187	0
0.1447	-35.8263	-16.4272	19.385	27.8323	0
0.1453	-34.5933	-15.1766	19.6911	27.2162	0
0.1460	-25.4342	-13.9597	18.7728	25.7077	0
0.1467	-19.058	-15.785	17.8544	22.6483	0
0.1473	-17.8251	-17.9482	13.2827	14.4048	0
0.1480	-12.6466	-18.5567	7.78594	4.33419	0
0.1487	-1.0216	-21.2945	6.26203	-1.14729	0
0.1493	8.41935	-25.8576	4.432	-4.82285	0
0.1500	11.1671	-27.7167	0.159712	-11.2392	0
0.1507	7.18639	-29.5419	-2.28255	-16.1045	0
0.1513	2.92388	-34.105	-4.11258	-20.3749	0
0.1520	0.176137	-37.7893	-6.24872	-27.7048	0
0.1527	-4.68525	-38.3977	-6.86095	-33.2076	0
0.1533	-12.3296	-38.0935	-10.2215	-34.4186	0
0.1540	-20.5728	-40.223	-14.1877	-36.2457	0
0.1547	-25.4342	-43.8735	-13.2694	-36.8619	0
0.1553	-22.7217	-46.9155	-12.6571	-34.4186	0
0.1560	-12.3296	-47.8282	-16.9294	-33.505	0
0.1567	3.24092	-48.1324	-16.9294	-30.4456	0
0.1573	20.3262	-46.9155	-12.3577	-22.5208	0
0.1580	34.0649	-42.9608	-11.7455	-14.8935	0
0.1587	41.9911	-41.1356	-12.6571	-9.0933	0
0.1593	41.674	-42.3524	-8.38486	-2.677	0
0.1600	32.2331	-41.4398	-4.11258	2.80448	0
0.1607	19.0933	-38.0935	-3.507	8.92333	0
0.1613	9.93413	-36.5387	-0.452516	17.7617	0
0.1620	1.09205	-35.3219	3.81977	25.389	0
0.1627	-10.8148	-32.2798	5.95591	29.362	0
0.1633	-17.8251	-30.7587	8.39817	31.1892	0
0.1640	-17.508	-31.9756	11.1465	32.7189	0
0.1647	-13.2455	-31.9756	10.8404	34.5461	0
0.1653	-5.31934	-30.4545	11.446	35.1622	0
0.1660	6.27048	-30.1503	13.2827	32.7189	0
0.1667	18.4944	-31.6714	12.0582	29.6595	0
0.1673	26.7376	-34.4092	9.92209	25.7077	0
0.1680	22.7569	-36.8429	7.78594	17.7617	0
0.1687	9.01822	-37.7893	3.51366	8.60464	0
0.1693	-1.0216	-38.7019	-0.75863	3.42061	0
0.1700	-3.76933	-40.5272	-2.28255	-0.233706	0
0.1707	-4.68525	-40.223	-4.11258	-8.47717	0
0.1713	-2.25455	-39.6146	-8.69098	-17.6342	0
0.1720	5.35457	-42.0482	-12.0516	-22.8182	0
0.1727	10.85	-44.1777	-13.8816	-25.8777	0
0.1733	11.1671	-43.2651	-16.63	-29.8507	0
0.1740	11.766	-44.1777	-20.5961	-30.7643	0
0.1747	15.1478	-45.0903	-23.3379	-28.9371	0
0.1753	19.0933	-45.0903	-22.4262	-29.532	0
0.1760	21.5592	-45.3945	-20.5961	-27.7048	0
0.1767	26.7376	-44.7861	-17.8478	-21.3098	0
0.1773	41.3922	-40.5272	-14.1877	-13.9799	0
0.1780	57.5616	-38.0935	-10.521	-7.26614	0
0.1787	58.7946	-37.7893	-7.47317	0.977318	0
0.1793	45.9718	-35.0177	-3.507	6.48004	0
0.1800	30.4013	-32.8882	-1.06474	10.1344	0
0.1807	11.4841	-32.8882	-0.452516	17.1455	0
0.1813	-5.31934	-30.4545	1.37751	25.7077	0
0.1820	-12.0125	-27.1083	1.0714	32.7189	0
0.1827	-18.4239	-25.2492	-1.37086	36.9893	0
0.1833	-22.7217	-20.9903	1.37751	38.5191	0
0.1840	-8.98299	-15.785	6.56814	39.4326	0
0.1847	12.9989	-15.785	8.70428	40.0488	0
0.1853	21.2421	-15.4808	10.8404	39.7301	0
0.1860	20.9251	-11.8303	12.6705	39.4326	0
0.1867	23.074	-10.005	9.92209	36.3732	0
0.1873	23.9899	-10.9177	6.87426	27.2162	0
0.1880	22.158	-11.2219	5.95591	18.6753	0
0.1887	22.4751	-11.8303	3.81977	13.7887	0
0.1893	21.5592	-11.8303	-1.37086	9.51822	0
0.1900	19.0933	-10.005	-4.7248	3.42061	0
0.1907	18.1773	-9.39663	-6.86095	-4.82285	0
0.1913	17.5785	-11.2219	-11.4393	-13.0663	0
0.1920	13.316	-13.6555	-18.7661	-17.0181	0
0.1927	8.7364	-14.8724	-23.3379	-20.3749	0
0.1933	9.33527	-13.0471	-21.8139	-25.8777	0
0.1940	10.85	-9.70084	-20.9023	-28.321	0
0.1947	8.7364	-9.39663	-23.3379	-24.9641	0
0.1953	8.10231	-9.39663	-25.474	-22.5208	0
0.1960	7.50344	-6.65876	-25.7801	-22.2234	0
0.1967	0.176137	-4.1913	-26.0862	-19.7801	0
0.1973	-4.68525	-2.06185	-23.3379	-13.9799	0
0.1980	-2.85342	2.80547	-17.8478	-6.03387	0
0.1987	-3.76933	6.18555	-13.8816	-0.849841	0
0.1993	-7.15117	7.09817	-11.7455	2.50703	0
0.2000	-5.91821	12.8781	-10.2215	10.1344	0
0.2007	-4.40343	20.8213	-8.0854	20.8211	0
0.2013	-3.48751	21.4297	-4.11258	28.1297	0
0.2020	2.92388	20.5171	0.765285	30.2756	0
0.2027	12.083	24.4718	4.12588	33.335	0
0.2033	18.8114	27.2435	9.30986	38.2004	0
0.2040	23.9899	25.6886	16.9427	40.0488	0
0.2047	26.1387	27.2435	22.7389	36.0758	0
0.2053	28.5694	31.8066	23.9634	31.8053	0
0.2060	33.149	34.5444	23.3512	30.8917	0
0.2067	33.4308	35.4571	21.215	29.9782	0
0.2073	26.7376	37.3161	13.8883	24.178	0
0.2080	16.6626	38.8371	6.26203	15.0209	0
0.2087	5.07275	37.3161	3.20754	8.92333	0
0.2093	-3.48751	35.1529	0.465826	5.24777	0
0.2100	-10.4978	35.4571	-4.41869	-3.29314	0
0.2107	-15.6762	36.6739	-8.69098	-13.6612	0
0.2113	-15.3944	35.1529	-11.4393	-18.5478	0
0.2120	-17.508	33.6318	-12.6571	-23.1369	0
0.2127	-29.0978	33.3276	-13.2694	-28.6184	0
0.2133	-38.8911	31.8066	-14.1877	-30.4456	0
0.2140	-39.1729	29.3729	-16.0177	-31.6778	0
0.2147	-37.0592	30.2855	-16.0177	-34.1211	0
0.2153	-31.8456	30.894	-16.0177	-31.6778	0
0.2160	-20.5728	29.0687	-16.9294	-28.9371	0
0.2167	-14.1614	29.9813	-16.0177	-29.2345	0
0.2173	-13.2455	31.8066	-13.8816	-24.0505	0
0.2180	-6.23525	31.1982	-11.1332	-13.9799	0
0.2187	0.176137	33.0234	-7.16706	-7.56359	0
0.2193	-0.739776	37.3161	-2.89477	-3.59058	0
0.2200	1.4091	38.2287	0.765285	2.50703	0
0.2207	12.4001	39.1413	4.432	7.98851	0
0.2213	22.4751	43.096	8.70428	15.0209	0
0.2220	30.0842	44.6171	11.446	22.3508	0
0.2227	37.7286	44.0087	14.1944	26.0051	0
0.2233	41.3922	45.5297	16.9427	27.2162	0
0.2240	39.5604	49.8224	16.6366	30.8917	0
0.2247	38.0104	52.5603	12.3643	32.7189	0
0.2253	36.4956	50.1266	11.446	30.2756	0
0.2260	33.149	45.5297	14.1944	27.8323	0
0.2267	29.8024	45.5297	13.8883	25.389	0
0.2273	28.5694	45.8339	10.2282	18.994	0
0.2280	30.0842	41.575	7.78594	10.1344	0
0.2287	29.8024	38.8371	5.95591	3.12317	0
0.2293	22.4751	39.1413	3.20754	-3.59058	0
0.2300	11.766	35.1529	0.159712	-9.39075	0
0.2307	1.72614	29.9813	-2.89477	-15.807	0
0.2313	-11.0966	28.7645	-5.94926	-24.6666	0
0.2320	-24.5535	29.0687	-8.0854	-30.1481	0
0.2327	-33.0785	26.297	-10.521	-30.4456	0
0.2333	-38.574	20.8213	-13.5755	-32.5914	0
0.2340	-41.9206	18.0834	-16.63	-35.0347	0
0.2347	-37.6581	18.0834	-17.5417	-34.1211	0
0.2353	-29.4149	16.2582	-16.9294	-34.1211	0
0.2360	-22.0876	13.1823	-16.63	-33.505	0
0.2367	-12.6466	12.2697	-17.8478	-28.6184	0
0.2373	-4.08638	13.4865	-17.5417	-22.2234	0
0.2380	-5.00229	18.0834	-12.3577	-14.596	0
0.2387	-9.8989	25.0802	-5.94926	-5.43898	0
0.2393	-13.8444	23.5592	-2.28255	0.977318	0
0.2400	-21.4887	14.7034	0.765285	4.63164	0
0.2407	-26.3501	13.4865	5.03757	11.6641	0
0.2413	-23.3205	18.0834	8.70428	19.9075	0
0.2420	-21.4887	18.6919	11.446	24.4754	0
0.2427	-26.3501	17.7792	14.8066	28.7459	0
0.2433	-25.4342	18.6919	17.8544	32.7189	0
0.2440	-13.2455	17.1708	20.6028	32.7189	0
0.2447	-3.17047	15.0076	22.1334	32.1028	0
0.2453	-0.105682	14.7034	21.215	32.4214	0
0.2460	2.92388	12.5739	19.6911	30.8917	0
0.2467	5.07275	10.1402	20.6028	27.2162	0
0.2473	5.07275	9.53183	20.6028	22.3508	0
0.2480	5.35457	7.09817	17.8544	14.4048	0
0.2487	5.07275	3.41388	17.2489	8.3072	0
0.2493	4.7557	1.89285	16.0244	7.07493	0
0.2500	11.1671	0.676016	9.92209	2.20959	0
0.2507	24.3069	-2.97447	5.03757	-9.0933	0
0.2513	33.7479	-7.57138	3.20754	-16.7206	0
0.2520	35.8967	-11.5261	1.0714	-21.3098	0
0.2527	31.599	-15.4808	-0.75863	-24.348	0
0.2533	17.5785	-16.7314	-2.28255	-25.8777	0
0.2540	-1.65569	-17.3398	-5.94926	-29.532	0
0.2547	-18.1421	-18.5567	-10.521	-34.1211	0
0.2553	-31.5638	-18.2524	-14.1877	-30.7643	0
0.2560	-41.3218	-16.0892	-16.0177	-24.9641	0
0.2567	-40.4058	-16.0892	-13.8816	-22.2234	0
0.2573	-30.0138	-17.9482	-10.521	-16.4232	0
0.2580	-18.1421	-16.7314	-8.69098	-7.26614	0
0.2587	-9.58186	-14.2639	-3.507	-2.08211	0
0.2593	-7.15117	-13.9597	5.6498	3.42061	0
0.2600	-8.06708	-11.8303	12.9766	11.3454	0
0.2607	-8.98299	-7.87559	17.8544	18.0591	0
0.2613	-10.8148	-7.57138	20.2967	25.0916	0
0.2620	-13.8444	-7.57138	21.215	32.1028	0
0.2627	-12.6466	-3.88709	23.0451	35.7783	0
0.2633	-7.75003	-1.14923	24.569	37.2868	0
0.2640	-5.60116	-2.67026	23.3512	38.2004	0
0.2647	-3.48751	-3.27868	22.7389	36.3732	0
0.2653	5.67161	-2.67026	23.3512	34.2486	0
0.2660	13.5978	-0.540813	23.6573	33.9299	0
0.2667	12.083	2.50126	23.9634	30.8917	0
0.2673	10.2512	2.19705	21.5211	23.5619	0
0.2680	12.083	-1.14923	15.7183	15.9345	0
0.2687	11.1671	-2.06185	11.1465	9.83691	0
0.2693	8.7364	-2.36606	8.39817	3.42061	0
0.2700	6.90457	-4.79972	5.6498	-4.20671	0
0.2707	5.35457	-3.88709	4.12588	-12.1527	0
0.2713	4.43865	-2.97447	1.37751	-19.1639	0
0.2720	-0.739776	-6.96297	-3.81312	-24.0505	0
0.2727	-8.98299	-9.39663	-7.47317	-24.9641	0
0.2733	-12.6466	-7.26718	-8.0854	-26.1751	0
0.2740	-12.9285	-5.74614	-8.0854	-29.8507	0
0.2747	-15.9932	-5.40813	-6.86095	-31.3804	0
0.2753	-16.5921	-4.49551	-4.41869	-28.0235	0
0.2760	-16.3103	-6.96297	-4.7248	-24.0505	0
0.2767	-19.058	-9.09242	-4.41869	-21.3098	0
0.2773	-19.058	-3.88709	-0.452516	-13.9799	0
0.2780	-17.2262	2.80547	2.90143	-6.35256	0
0.2787	-17.508	5.27293	4.12588	-3.90927	0
0.2793	-18.4239	7.09817	7.47983	-1.14729	0
0.2800	-15.3944	11.0529	12.3643	7.98851	0
0.2807	-8.06708	13.4865	16.9427	17.1455	0
0.2813	2.92388	14.0949	21.5211	23.5619	0
0.2820	15.1478	16.8666	24.2695	29.6595	0
0.2827	27.0547	21.7339	24.569	33.0163	0
0.2833	34.0649	25.3844	26.0995	32.7189	0
0.2840	32.832	26.297	28.5418	34.2486	0
0.2847	28.5694	27.5477	29.7596	37.2868	0
0.2853	25.2228	29.9813	30.6779	37.2868	0
0.2860	23.6728	32.1108	30.0657	34.5461	0
0.2867	35.8967	34.5444	27.3173	31.1892	0
0.2873	59.3934	36.0655	25.4873	26.0051	0
0.2880	68.8344	33.936	22.1334	17.7617	0
0.2887	58.1605	29.6771	15.4188	8.92333	0
0.2893	41.3922	29.6771	11.446	2.20959	0
0.2900	17.5785	32.7192	8.39817	-3.59058	0
0.2907	-8.3489	31.5024	1.68363	-10.9205	0
0.2913	-20.8899	27.2435	-2.89477	-18.2503	0
0.2920	-25.1524	28.1561	-3.20089	-24.6666	0
0.2927	-30.0138	29.9813	-5.03092	-28.321	0
0.2933	-29.7319	28.7645	-8.69098	-29.532	0
0.2940	-26.9842	28.1561	-10.521	-30.7643	0
0.2947	-27.5831	28.4603	-12.3577	-32.294	0
0.2953	-26.0683	28.1561	-16.9294	-30.1481	0
0.2960	-23.0035	30.5897	-19.6778	-27.7048	0
0.2967	-24.2365	32.7192	-20.29	-25.8777	0
0.2973	-23.9194	30.5897	-19.0656	-19.1639	0
0.2980	-19.3398	31.5024	-16.0177	-9.39075	0
0.2987	-15.3944	37.9245	-12.3577	-4.82285	0
0.2993	-8.3489	40.054	-8.69098	-0.552397	0
0.3000	3.83979	38.8371	-4.7248	7.69106	0
0.3007	15.4296	40.054	-2.28255	14.1074	0
0.3013	21.2421	43.7045	0.465826	18.0591	0
0.3020	24.9058	47.3549	6.56814	23.2644	0
0.3027	31.3172	51.0392	12.6705	27.2162	0
0.3033	37.7286	51.3434	15.1127	28.1297	0
0.3040	40.1593	50.1266	17.2489	28.7459	0
0.3047	41.9911	50.1266	19.6911	29.362	0
0.3053	45.0559	51.6477	20.6028	29.0646	0
0.3060	50.5513	53.7771	21.5211	27.2162	0
0.3067	59.9923	54.6897	20.6028	22.0321	0
0.3073	69.7503	51.9519	16.3305	12.5777	0
0.3080	75.5628	47.9972	13.8883	4.03675	0
0.3087	78.9094	46.1381	11.446	0.679873	0
0.3093	75.8799	44.0087	7.17371	-4.82285	0
0.3100	65.8048	41.575	4.12588	-14.8935	0
0.3107	58.4775	39.7498	0.465826	-22.2234	0
0.3113	50.5513	35.4571	-6.55483	-26.4938	0
0.3120	28.2524	29.0687	-12.6571	-32.5914	0
0.3127	-4.08638	27.2435	-16.0177	-39.6026	0
0.3133	-34.5933	28.4603	-17.8478	-44.1918	0
0.3140	-62.3877	27.8519	-16.0177	-46.3164	0
0.3147	-77.6412	26.9393	-12.6571	-46.0189	0
0.3153	-74.2946	27.8519	-15.0994	-42.9595	0
0.3160	-64.2196	27.2435	-19.3717	-40.5162	0
0.3167	-54.7434	25.0802	-19.6778	-36.8619	0
0.3173	-38.8911	25.3844	-17.2355	-29.532	0
0.3180	-17.508	26.297	-15.7116	-22.2234	0
0.3187	-1.33864	25.3844	-14.1877	-15.5096	0
0.3193	5.67161	24.4718	-12.3577	-9.39075	0
0.3200	10.2512	25.3844	-10.8271	-3.29314	0
0.3207	16.6626	25.3844	-8.99709	4.33419	0
0.3213	22.4751	26.297	-5.03092	11.9615	0
0.3220	26.7376	29.0687	1.37751	15.9345	0
0.3227	33.149	29.6771	5.95591	20.8211	0
0.3233	39.2433	27.8519	7.78594	26.9187	0
0.3240	40.7581	23.8634	6.87426	27.2162	0
0.3247	41.3922	20.8213	6.87426	23.5619	0
0.3253	41.3922	22.0381	9.0104	22.0321	0
0.3260	35.8967	24.4718	9.0104	19.5888	0
0.3267	22.158	21.7339	4.12588	15.6371	0
0.3273	5.07275	18.3876	0.465826	13.4912	0
0.3280	-8.06708	18.0834	0.465826	7.07493	0
0.3287	-12.3296	15.0076	-1.37086	-2.99569	0
0.3293	-10.1807	9.83604	-5.94926	-10.0069	0
0.3300	-8.98299	9.22762	-6.55483	-17.0181	0
0.3307	-8.06708	7.40238	-5.94926	-26.1751	0
0.3313	-7.15117	0.676016	-10.2215	-31.6778	0
0.3320	-9.8989	-2.36606	-14.1877	-35.0347	0
0.3327	-11.7307	-2.97447	-15.4055	-38.689	0
0.3333	-7.43298	-8.1798	-16.9294	-39.9213	0
0.3340	-4.40343	-11.5261	-16.0177	-40.2187	0
0.3347	-7.43298	-10.3093	-12.3577	-39.9213	0
0.3353	-12.0125	-11.5261	-12.0516	-36.2457	0
0.3360	-16.3103	-16.4272	-12.0516	-35.3322	0
0.3367	-23.3205	-17.644	-7.77929	-36.2457	0
0.3373	-27.5831	-16.4272	-5.64314	-26.7913	0
0.3380	-25.4342	-16.4272	-7.47317	-14.8935	0
0.3387	-21.8058	-15.1766	-6.55483	-13.0663	0
0.3393	-16.5921	-14.2639	-5.64314	-8.17972	0
0.3400	-1.65569	-16.7314	-6.24872	4.95033	0
0.3407	21.5592	-17.9482	-1.06474	11.3454	0
0.3413	38.3274	-14.8724	6.87426	14.4048	0
0.3420	45.3377	-13.0471	8.70428	23.2644	0
0.3427	46.5706	-14.5682	8.39817	27.2162	0
0.3433	40.1593	-14.8724	11.446	25.7077	0
0.3440	30.4013	-13.6555	10.5343	29.0646	0
0.3447	23.9899	-14.8724	6.26203	34.2486	0
0.3453	18.4944	-17.644	5.6498	32.7189	0
0.3460	20.3262	-20.6861	6.87426	29.362	0
0.3467	34.0649	-24.0324	5.95591	27.2162	0
0.3473	42.907	-25.8576	5.95591	20.8211	0
0.3480	34.0649	-30.1503	5.03757	10.4318	0
0.3487	19.7274	-37.7893	2.29585	2.50703	0
0.3493	9.33527	-40.5272	-1.06474	-1.46598	0
0.3500	-3.48751	-40.5272	-5.64314	-6.65001	0
0.3507	-18.4239	-41.744	-9.60932	-13.9799	0
0.3513	-26.9842	-43.2651	-9.60932	-21.3098	0
0.3520	-29.4149	-44.4819	-9.60932	-26.4938	0
0.3527	-32.7615	-48.7746	-11.7455	-28.0235	0
0.3533	-37.3411	-53.3377	-10.8271	-28.6184	0
0.3540	-42.2377	-55.1629	-10.2215	-31.3804	0
0.3547	-41.6388	-55.4671	-13.2694	-32.294	0
0.3553	-32.4797	-54.5545	-12.9633	-29.2345	0
0.3560	-24.5535	-54.2503	-12.3577	-26.7913	0
0.3567	-30.0138	-56.9882	-15.0994	-24.348	0
0.3573	-43.7524	-59.1514	-13.8816	-17.6342	0
0.3580	-52.5945	-57.2924	-7.16706	-8.79586	0
0.3587	-50.7979	-54.8587	-5.94926	-2.08211	0
0.3593	-35.5092	-52.7293	-8.69098	2.80448	0
0.3600	-10.1807	-51.5125	-6.86095	8.3072	0
0.3607	15.1478	-51.5125	-3.507	15.3184	0
0.3613	34.6638	-49.6872	-2.28255	20.8211	0
0.3620	48.7195	-44.7861	-3.20089	25.389	0
0.3627	56.0468	-41.744	-2.89477	31.8053	0
0.3633	55.1309	-42.3524	0.465826	35.4596	0
0.3640	49.6354	-42.0482	4.12588	33.335	0
0.3647	39.5604	-39.6146	4.12588	31.1892	0
0.3653	21.5592	-38.7019	3.51366	32.1028	0
0.3660	0.176137	-40.223	4.73811	32.7189	0
0.3667	-15.0773	-40.5272	3.51366	29.6595	0
0.3673	-17.8251	-39.6146	1.98974	19.9075	0
0.3680	-9.8989	-39.3104	5.34369	9.22078	0
0.3687	1.09205	-41.1356	8.39817	5.56646	0
0.3693	5.67161	-45.0903	2.90143	1.59345	0
0.3700	2.92388	-45.3945	-5.03092	-7.88228	0
0.3707	-0.422729	-43.5693	-7.16706	-14.2773	0
0.3713	2.92388	-45.6987	-10.8271	-18.5478	0
0.3720	8.41935	-49.6872	-19.3717	-26.4938	0
0.3727	9.65231	-51.5125	-22.1201	-31.9753	0
0.3733	10.2512	-50.2956	-16.9294	-32.294	0
0.3740	9.33527	-48.1324	-15.7116	-35.0347	0
0.3747	3.52274	-46.6113	-18.7661	-35.9483	0
0.3753	-5.31934	-46.0029	-17.5417	-31.3804	0
0.3760	-14.1614	-45.6987	-13.5755	-28.6184	0
0.3767	-21.4887	-44.4819	-12.3577	-26.7913	0
0.3773	-18.741	-44.1777	-12.6571	-18.5478	0
0.3780	-4.68525	-41.1356	-13.5755	-9.70944	0
0.3787	7.18639	-37.4513	-13.5755	-6.94745	0
0.3793	12.9989	-37.1471	-12.0516	-2.37956	0
0.3800	22.158	-35.9303	-8.0854	7.69106	0
0.3807	31.3172	-30.1503	-4.41869	15.3184	0
0.3813	29.4853	-25.8576	-1.97643	19.5888	0
0.3820	20.0092	-25.2492	2.29585	25.389	0
0.3827	11.4841	-24.0324	6.56814	30.573	0
0.3833	3.24092	-22.5113	6.26203	30.8917	0
0.3840	-10.4978	-22.8156	5.34369	29.6595	0
0.3847	-25.1524	-20.9903	8.70428	30.2756	0
0.3853	-23.0035	-17.9482	11.7521	30.2756	0
0.3860	0.176137	-17.644	10.8404	26.0051	0
0.3867	24.3069	-18.5567	5.34369	19.9075	0
0.3873	33.4308	-18.5567	-3.20089	14.4048	0
0.3880	33.149	-16.4272	-8.69098	7.98851	0
0.3887	29.4853	-16.7314	-7.77929	0.977318	0
0.3893	20.3262	-20.3819	-8.69098	-2.99569	0
0.3900	2.92388	-22.2071	-12.6571	-9.39075	0
0.3907	-22.7217	-20.6861	-14.1877	-20.3749	0
0.3913	-48.332	-20.9903	-15.0994	-28.321	0
0.3920	-59.64	-23.1198	-16.0177	-32.294	0
0.3927	-54.7434	-24.0324	-16.0177	-34.4186	0
0.3933	-47.4161	-24.3366	-16.9294	-36.8619	0
0.3940	-41.0047	-23.7282	-16.0177	-39.6026	0
0.3947	-24.5535	-22.2071	-12.0516	-39.6026	0
0.3953	0.810231	-21.2945	-12.3577	-35.0347	0
0.3960	11.766	-20.3819	-16.63	-32.8889	0
0.3967	2.32501	-19.4693	-18.46	-32.8889	0
0.3973	-12.6466	-20.3819	-17.8478	-26.1751	0
0.3980	-26.0683	-19.4693	-17.8478	-16.4232	0
0.3987	-37.3411	-15.4808	-16.3239	-10.9205	0
0.3993	-41.3218	-12.1345	-14.7933	-6.35256	0
0.4000	-39.1729	-10.6135	-11.7455	0.361183	0
0.4007	-35.8263	-8.1798	-5.03092	7.98851	0
0.4013	-21.8058	-6.05035	0.465826	16.232	0
0.4020	3.83979	-3.88709	3.51366	22.6483	0
0.4027	24.9058	-0.236606	7.78594	25.0916	0
0.4033	34.9808	2.19705	11.1465	26.0051	0
0.4040	38.6445	2.50126	12.0582	26.3026	0
0.4047	34.0649	0.676016	13.2827	26.3026	0
0.4053	22.158	-1.45344	12.3643	27.2162	0
0.4060	11.766	-1.75764	9.92209	27.5349	0
0.4067	7.50344	-1.14923	12.0582	22.9457	0
0.4073	6.27048	-1.45344	14.1944	15.0209	0
0.4080	4.7557	-2.97447	11.446	7.39362	0
0.4087	3.24092	-4.79972	10.5343	1.59345	0
0.4093	2.00796	-7.57138	10.5343	-4.82285	0
0.4100	-2.25455	-9.70084	2.60197	-12.1527	0
0.4107	-4.40343	-11.5261	-3.20089	-18.2503	0
0.4113	2.00796	-13.6555	-0.75863	-24.0505	0
0.4120	9.93413	-15.4808	-0.75863	-28.6184	0
0.4127	10.5682	-17.644	-5.03092	-30.4456	0
0.4133	4.43865	-18.8609	-5.33703	-32.294	0
0.4140	-6.23525	-19.4693	-3.81312	-35.9483	0
0.4147	-15.3944	-22.2071	-4.41869	-37.7754	0
0.4153	-15.3944	-24.6408	-8.0854	-36.2457	0
0.4160	-11.7307	-23.1198	-11.7455	-34.1211	0
0.4167	-10.8148	-22.2071	-13.2694	-30.1481	0
0.4173	-11.4137	-23.1198	-15.4055	-23.1369	0
0.4180	-9.8989	-21.9029	-16.0177	-14.8935	0
0.4187	-4.08638	-20.0777	-12.0516	-7.26614	0
0.4193	7.82049	-19.4693	-7.77929	0.0637381	0
0.4200	25.8217	-19.4693	-4.11258	5.24777	0
0.4207	43.8229	-19.4693	4.12588	11.0479	0
0.4213	55.7298	-18.5567	12.9766	19.5888	0
0.4220	62.74	-16.4272	17.8544	25.0916	0
0.4227	69.7503	-14.8724	23.6573	26.3026	0
0.4233	75.2458	-13.6555	29.4535	27.8323	0
0.4240	73.731	-13.3513	30.3718	29.362	0
0.4247	58.4775	-15.785	27.9296	30.573	0
0.4253	28.5694	-16.7314	26.4057	30.573	0
0.4260	1.09205	-15.1766	27.0112	27.2162	0
0.4267	-6.51707	-16.4272	26.0995	21.7347	0
0.4273	-3.76933	-18.8609	22.4328	16.232	0
0.4280	-6.83412	-19.1651	18.7728	8.92333	0
0.4287	-13.5626	-22.2071	16.9427	1.59345	0
0.4293	-20.2558	-28.0209	13.2827	-3.90927	0
0.4300	-31.2467	-29.2377	9.92209	-11.2392	0
0.4307	-44.6684	-28.9335	8.39817	-19.4614	0
0.4313	-54.7434	-33.1924	3.51366	-25.2615	0
0.4320	-59.64	-35.9303	-4.11258	-29.8507	0
0.4327	-54.7434	-34.105	-8.38486	-33.2076	0
0.4333	-40.0888	-37.4513	-8.99709	-32.5914	0
0.4340	-27.9001	-42.3524	-9.60932	-32.294	0
0.4347	-22.7217	-39.9188	-10.2215	-33.2076	0
0.4353	-16.3103	-36.5387	-10.521	-31.9753	0
0.4360	-6.51707	-39.9188	-7.77929	-29.532	0
0.4367	5.35457	-40.5272	-3.81312	-25.5802	0
0.4373	20.0092	-35.0177	-1.06474	-17.9529	0
0.4380	33.4308	-32.2798	-0.452516	-10.623	0
0.4387	40.1593	-31.9756	0.765285	-4.50416	0
0.4393	35.8967	-30.4545	4.73811	3.12317	0
0.4400	23.074	-30.4545	7.78594	9.83691	0
0.4407	9.33527	-28.3251	7.17371	16.232	0
0.4413	0.810231	-24.6408	7.47983	24.4754	0
0.4420	-7.15117	-23.1198	9.92209	30.8917	0
0.4427	-18.741	-19.7735	8.70428	33.6325	0
0.4433	-27.266	-16.0892	5.6498	36.3732	0
0.4440	-27.266	-18.5567	6.56814	36.9893	0
0.4447	-19.058	-20.3819	9.0104	34.2486	0
0.4453	-5.00229	-16.7314	8.39817	33.6325	0
0.4460	10.85	-14.5682	7.78594	33.9299	0
0.4467	21.841	-14.5682	10.2282	29.362	0
0.4473	24.5887	-14.2639	14.1944	20.8211	0
0.4480	20.9251	-15.1766	16.3305	12.5777	0
0.4487	16.9796	-15.4808	14.5005	7.07493	0
0.4493	15.1478	-13.6555	10.5343	3.42061	0
0.4500	14.2319	-15.785	7.17371	-3.29314	0
0.4507	17.5785	-19.7735	3.51366	-13.9799	0
0.4513	27.3365	-19.4693	-2.58866	-20.6936	0
0.4520	34.0649	-19.4693	-8.69098	-23.4344	0
0.4527	25.8217	-20.6861	-13.2694	-26.1751	0
0.4533	3.24092	-20.0777	-15.0994	-27.4074	0
0.4540	-22.7217	-20.3819	-14.7933	-26.4938	0
0.4547	-41.3218	-22.2071	-15.0994	-25.8777	0
0.4553	-51.0798	-22.5113	-17.8478	-25.2615	0
0.4560	-55.6593	-23.1198	-17.8478	-24.0505	0
0.4567	-46.8172	-23.1198	-14.1877	-20.3749	0
0.4573	-24.5535	-18.8609	-12.3577	-12.4502	0
0.4580	-8.66594	-13.6555	-12.6571	-3.29314	0
0.4587	-9.58186	-10.6135	-12.9633	3.42061	0
0.4593	-13.5626	-8.48401	-9.60932	8.92333	0
0.4600	-15.9932	-5.10392	-3.81312	15.6371	0
0.4607	-19.058	0.371809	-1.67032	23.2644	0
0.4613	-15.6762	5.27293	-1.67032	28.7459	0
0.4620	-7.75003	5.27293	3.20754	32.1028	0
0.4627	-2.25455	4.93492	10.5343	36.9893	0
0.4633	2.92388	8.315	10.8404	41.8759	0
0.4640	9.33527	11.6613	8.70428	40.9624	0
0.4647	12.4001	13.4865	9.61597	40.0488	0
0.4653	6.58753	14.7034	9.30986	42.1734	0
0.4660	-2.85342	15.3118	7.47983	40.0488	0
0.4667	1.09205	17.1708	7.17371	35.1622	0
0.4673	17.8955	18.6919	5.6498	29.9782	0
0.4680	26.4206	16.2582	1.37751	21.416	0
0.4687	24.3069	13.7907	-0.452516	11.9615	0
0.4693	24.9058	15.3118	-3.20089	6.77748	0
0.4700	22.158	16.2582	-8.99709	-0.552397	0
0.4707	12.083	15.3118	-11.1332	-9.70944	0
0.4713	3.24092	15.3118	-9.3032	-14.2773	0
0.4720	-5.00229	16.5624	-9.91543	-17.6342	0
0.4727	-15.6762	18.3876	-11.4393	-21.3098	0
0.4733	-23.6376	19.9087	-13.2694	-22.8182	0
0.4740	-30.6479	19.6045	-18.1539	-25.8777	0
0.4747	-41.0047	19.6045	-22.4262	-28.0235	0
0.4753	-46.5002	21.7339	-24.2562	-25.8777	0
0.4760	-46.5002	23.5592	-25.7801	-23.1369	0
0.4767	-43.4706	25.0802	-25.1745	-20.0775	0
0.4773	-33.0785	29.6771	-21.2017	-11.5366	0
0.4780	-17.508	34.2402	-17.8478	-2.99569	0
0.4787	-4.40343	35.7613	-15.4055	2.20959	0
0.4793	6.58753	35.4571	-12.6571	9.83691	0
0.4800	16.9796	35.1529	-11.1332	18.0591	0
0.4807	24.5887	38.5329	-7.47317	22.3508	0
0.4813	32.2331	45.2255	-0.452516	25.7077	0
0.4820	39.8422	49.8224	2.90143	32.1028	0
0.4827	43.8229	50.735	2.90143	37.2868	0
0.4833	46.8877	52.2561	6.87426	39.1352	0
0.4840	50.8332	55.2981	10.5343	40.0488	0
0.4847	50.2343	56.8192	8.70428	40.6437	0
0.4853	46.8877	56.515	6.87426	38.5191	0
0.4860	43.8229	56.8192	9.61597	34.8435	0
0.4867	36.1786	58.374	9.0104	31.8053	0
0.4873	24.9058	56.8192	5.03757	26.9187	0
0.4880	16.0637	53.7771	3.81977	18.3778	0
0.4887	12.4001	52.5603	3.20754	10.7505	0
0.4893	17.2614	52.5603	-0.146402	5.24777	0
0.4900	31.0001	52.2561	-4.7248	-2.08211	0
0.4907	44.4218	50.1266	-10.2215	-10.0069	0
0.4913	41.0752	46.1381	-16.0177	-15.5096	0
0.4920	11.766	44.6171	-21.8139	-22.5208	0
0.4927	-26.9842	44.3129	-27.0046	-28.9371	0
0.4933	-56.2582	40.9666	-28.5285	-28.6184	0
0.4940	-78.8742	39.1413	-24.8684	-26.7913	0
0.4947	-91.9788	40.9666	-23.3379	-28.321	0
0.4953	-80.6708	41.8792	-24.2562	-27.4074	0
0.4960	-55.3423	41.8792	-20.9023	-24.0505	0
0.4967	-36.4251	43.096	-17.5417	-19.4614	0
0.4973	-22.7217	43.7045	-15.7116	-12.7476	0
0.4980	-8.3489	45.5297	-9.91543	-6.94745	0
0.4987	3.24092	49.214	-5.94926	-3.90927	0
0.4993	10.2512	49.5182	-7.77929	2.80448	0
0.5000	11.1671	50.1266	-5.94926	10.7505	0
0.5007	10.5682	55.2981	-0.452516	16.5507	0
0.5013	12.9989	56.8192	0.159712	22.6483	0
0.5020	12.083	55.2981	3.51366	27.5349	0
0.5027	7.50344	57.4276	11.1465	29.6595	0
0.5033	9.93413	58.6782	13.2827	33.335	0
0.5040	16.6626	55.9066	11.7521	36.3732	0
0.5047	17.5785	55.2981	12.6705	32.1028	0
0.5053	17.2614	58.374	13.2827	26.3026	0
0.5060	19.7274	59.5908	12.3643	24.4754	0
0.5067	21.5592	57.4276	10.8404	21.416	0
0.5073	19.0933	54.9939	10.8404	12.5777	0
0.5080	15.7467	53.7771	11.446	4.33419	0
0.5087	13.316	52.8645	8.70428	0.679873	0
0.5093	8.10231	51.6477	5.03757	-5.43898	0
0.5100	4.7557	48.6056	4.73811	-13.9799	0
0.5107	9.33527	45.8339	5.03757	-21.3098	0
0.5113	10.2512	42.7918	4.12588	-28.321	0
0.5120	3.83979	38.5329	4.12588	-32.5914	0
0.5127	8.41935	36.3697	2.90143	-32.8889	0
0.5133	22.158	37.6203	-0.452516	-36.2457	0
0.5140	23.6728	35.4571	-2.89477	-42.0459	0
0.5147	10.5682	30.2855	-3.81312	-40.5162	0
0.5153	-9.8989	29.3729	-5.03092	-35.6508	0
0.5160	-38.8911	29.0687	-8.38486	-35.6508	0
0.5167	-70.3139	26.635	-13.2694	-33.505	0
0.5173	-87.7163	27.2435	-12.9633	-25.5802	0
0.5180	-79.473	28.1561	-6.86095	-18.5478	0
0.5187	-52.9116	26.297	-1.06474	-13.9799	0
0.5193	-30.9297	27.5477	4.12588	-7.56359	0
0.5200	-19.058	29.9813	11.1465	2.20959	0
0.5207	-3.48751	29.3729	15.1127	10.4318	0
0.5213	11.4841	30.2855	17.2489	15.0209	0
0.5220	16.9796	33.0234	20.6028	20.205	0
0.5227	19.0933	32.1108	22.4328	25.389	0
0.5233	18.4944	29.9813	23.0451	26.3026	0
0.5240	16.3455	29.9813	23.9634	26.3026	0
0.5247	24.9058	29.9813	23.9634	28.4484	0
0.5253	37.7286	27.8519	24.2695	27.2162	0
0.5260	37.4115	25.3844	27.3173	22.3508	0
0.5267	31.916	23.8634	29.7596	18.6753	0
0.5273	28.5694	21.4297	28.2357	15.3184	0
0.5280	15.4296	17.475	23.9634	8.60464	0
0.5287	-3.17047	14.3991	19.9906	1.59345	0
0.5293	-13.2455	13.4865	19.9906	-3.90927	0
0.5300	-19.9739	13.4865	21.8273	-10.3043	0
0.5307	-26.9842	11.6613	18.4667	-18.8665	0
0.5313	-28.1819	8.61921	11.446	-26.7913	0
0.5320	-29.0978	6.18555	8.39817	-31.6778	0
0.5327	-31.5638	4.32651	8.70428	-34.4186	0
0.5333	-27.9001	1.89285	5.34369	-36.8619	0
0.5340	-27.266	-0.540813	2.60197	-38.689	0
0.5347	-38.257	-2.06185	4.73811	-38.689	0
0.5353	-48.332	-1.45344	3.81977	-36.8619	0
0.5360	-47.1343	-0.236606	0.765285	-32.8889	0
0.5367	-47.7331	-2.06185	3.51366	-27.4074	0
0.5373	-56.2582	-5.10392	5.95591	-21.6072	0
0.5380	-62.6696	-3.88709	3.81977	-16.1045	0
0.5387	-61.1548	-1.75764	6.87426	-9.70944	0
0.5393	-55.0604	-3.88709	14.5005	-2.677	0
0.5400	-48.332	-5.10392	15.4188	4.33419	0
0.5407	-40.4058	-2.97447	15.1127	11.3454	0
0.5413	-24.5535	-2.06185	20.6028	18.0591	0
0.5420	-1.33864	-2.97447	25.1812	22.9457	0
0.5427	13.9148	-2.97447	26.0995	26.3026	0
0.5433	23.391	-2.36606	27.0112	29.0646	0
0.5440	38.6445	-0.236606	27.9296	29.362	0
0.5447	46.2536	2.80547	28.8413	28.1297	0
0.5453	37.7286	3.10968	29.4535	28.1297	0
0.5460	31.3172	0.980224	28.8413	27.8323	0
0.5467	31.599	-1.45344	27.3173	20.8211	0
0.5473	25.8217	-3.88709	24.8751	11.6641	0
0.5480	24.9058	-5.74614	22.4328	7.07493	0
0.5487	36.1786	-9.09242	21.8273	2.50703	0
0.5493	38.0104	-13.0471	21.215	-6.65001	0
0.5500	20.9251	-13.3513	16.0244	-13.6612	0
0.5507	-8.06708	-11.2219	9.30986	-16.7206	0
0.5513	-39.4899	-15.1766	4.73811	-23.1369	0
0.5520	-60.5559	-20.9903	1.37751	-29.2345	0
0.5527	-67.8832	-21.2945	-1.67032	-31.0617	0
0.5533	-70.3139	-21.9029	-4.11258	-34.1211	0
0.5540	-65.7344	-25.8576	-6.24872	-37.7754	0
0.5547	-51.7138	-24.6408	-9.3032	-37.7754	0
0.5553	-32.7615	-19.4693	-11.7455	-35.0347	0
0.5560	-9.58186	-22.2071	-11.7455	-31.3804	0
0.5567	17.5785	-25.8576	-6.86095	-24.9641	0
0.5573	42.907	-21.2945	-1.37086	-16.4232	0
0.5580	62.423	-18.2524	0.765285	-9.39075	0
0.5587	73.731	-18.8609	1.37751	-4.82285	0
0.5593	76.4787	-15.1766	3.81977	0.977318	0
0.5600	74.9639	-12.4387	7.78594	8.92333	0
0.5607	61.5071	-14.5682	11.446	15.3184	0
0.5613	28.5694	-13.9597	13.5821	19.9075	0
0.5620	-9.8989	-10.005	14.8066	26.0051	0
0.5627	-32.4797	-7.57138	17.8544	31.8053	0
0.5633	-40.0888	-6.05035	21.5211	33.335	0
0.5640	-50.7979	-6.65876	21.5211	32.1028	0
0.5647	-73.0617	-7.87559	21.5211	30.8917	0
0.5653	-91.3799	-5.74614	23.3512	28.4484	0
0.5660	-84.9685	-4.1913	24.2695	25.389	0
0.5667	-56.2582	-4.49551	23.6573	20.8211	0
0.5673	-31.2467	-2.97447	23.3512	13.7887	0
0.5680	-23.0035	-2.97447	19.0789	7.07493	0
0.5687	-19.058	-5.74614	12.3643	3.12317	0
0.5693	-10.8148	-6.35455	8.70428	-2.08211	0
0.5700	-8.3489	-5.74614	8.39817	-10.9205	0
0.5707	-16.5921	-7.87559	5.95591	-17.6342	0
0.5713	-22.7217	-9.70084	1.68363	-21.3098	0
0.5720	-20.8899	-10.6135	-2.89477	-25.8777	0
0.5727	-19.3398	-12.4387	-6.55483	-29.8507	0
0.5733	-19.058	-13.0471	-11.1332	-32.5914	0
0.5740	-12.9285	-10.3093	-15.0994	-35.6508	0
0.5747	3.83979	-7.26718	-14.1877	-35.9483	0
0.5753	27.0547	-7.57138	-10.521	-32.294	0
0.5760	44.1399	-10.3093	-9.60932	-28.321	0
0.5767	44.1399	-8.48401	-8.0854	-26.1751	0
0.5773	27.9706	-4.79972	-2.58866	-20.9911	0
0.5780	10.85	-2.97447	-0.75863	-11.834	0
0.5787	6.90457	1.28443	-2.89477	-3.90927	0
0.5793	10.85	6.18555	-0.146402	1.8909	0
0.5800	11.1671	7.70659	5.34369	8.3072	0
0.5807	11.766	9.83604	5.95591	15.0209	0
0.5813	17.5785	13.1823	5.03757	21.1186	0
0.5820	23.074	14.7034	4.73811	27.2162	0
0.5827	29.4853	17.475	3.81977	30.2756	0
0.5833	37.4115	21.1255	4.73811	29.0646	0
0.5840	38.0104	21.4297	6.87426	29.9782	0
0.5847	27.6535	21.7339	8.70428	33.0163	0
0.5853	13.9148	24.1676	12.3643	33.0163	0
0.5860	2.92388	24.1676	16.6366	29.6595	0
0.5867	-3.17047	24.1676	15.7183	25.0916	0
0.5873	-8.06708	24.1676	11.7521	18.3778	0
0.5880	-15.6762	20.8213	9.92209	10.7505	0
0.5887	-21.1717	16.8666	7.78594	3.42061	0
0.5893	-19.9739	17.1708	2.90143	-3.90927	0
0.5900	-16.3103	18.0834	-1.67032	-12.1527	0
0.5907	-17.508	18.6919	-5.03092	-18.8665	0
0.5913	-19.058	18.6919	-8.38486	-24.9641	0
0.5920	-16.9092	16.8666	-12.3577	-29.2345	0
0.5927	-13.8444	14.3991	-14.1877	-31.0617	0
0.5933	-14.1614	14.0949	-15.4055	-31.3804	0
0.5940	-12.6466	16.2582	-16.9294	-32.294	0
0.5947	-10.8148	18.6919	-17.5417	-34.1211	0
0.5953	-20.5728	18.6919	-14.7933	-33.8024	0
0.5960	-39.807	19.6045	-13.8816	-30.4456	0
0.5967	-54.7434	22.6466	-15.7116	-25.8777	0
0.5973	-65.4173	23.8634	-12.6571	-19.4614	0
0.5980	-74.2946	25.0802	-5.94926	-12.7476	0
0.5987	-64.2196	28.1561	-2.28255	-6.94745	0
0.5993	-36.4251	27.5477	-2.28255	-0.233706	0
0.6000	-19.9739	24.1676	-2.28255	8.60464	0
0.6007	-18.741	25.0802	-0.452516	15.6371	0
0.6013	-9.26481	31.1982	2.29585	20.8211	0
0.6020	12.4001	36.0655	2.90143	24.4754	0
0.6027	36.8126	36.9781	0.465826	26.3026	0
0.6033	56.0468	37.3161	-1.37086	27.8323	0
0.6040	57.8786	39.1413	-0.452516	29.0646	0
0.6047	41.3922	40.9666	0.465826	29.0646	0
0.6053	20.3262	40.9666	-0.146402	28.4484	0
0.6060	1.4091	39.1413	0.465826	27.2162	0
0.6067	-16.3103	36.9781	2.29585	22.9457	0
0.6073	-30.9297	33.6318	-0.146402	15.3184	0
0.6080	-45.3025	30.894	-4.11258	7.07493	0
0.6087	-61.1548	29.0687	-4.11258	0.0637381	0
0.6093	-75.4923	25.6886	-5.03092	-6.35256	0
0.6100	-87.3992	23.8634	-10.8271	-13.9799	0
0.6107	-94.1276	23.5592	-14.1877	-20.9911	0
0.6113	-88.3151	19.6045	-15.0994	-26.4938	0
0.6120	-74.2946	14.3991	-17.5417	-33.8024	0
0.6127	-63.3037	13.4865	-18.7661	-40.5162	0
0.6133	-55.6593	14.7034	-18.46	-41.451	0
0.6140	-48.9661	12.5739	-19.6778	-39.3052	0
0.6147	-44.3865	8.61921	-19.0656	-38.689	0
0.6153	-42.8365	7.09817	-17.2355	-36.8619	0
0.6160	-41.0047	7.09817	-19.0656	-32.8889	0
0.6167	-33.6774	6.48976	-20.5961	-27.4074	0
0.6173	-23.6376	6.18555	-18.7661	-19.7801	0
0.6180	-22.4046	6.18555	-16.9294	-13.9799	0
0.6187	-29.7319	5.57714	-13.2694	-10.9205	0
0.6193	-35.2274	6.18555	-7.16706	-3.29314	0
0.6200	-30.6479	7.09817	-2.28255	6.48004	0
0.6207	-15.3944	4.32651	0.765285	11.9615	0
0.6213	2.92388	3.41388	2.60197	15.6371	0
0.6220	10.5682	6.18555	2.90143	21.7347	0
0.6227	8.41935	6.18555	4.432	26.0051	0
0.6233	-1.33864	3.41388	7.78594	27.2162	0
0.6240	-21.1717	1.58864	9.92209	29.0646	0
0.6247	-39.4899	-1.14923	12.3643	28.7459	0
0.6253	-41.0047	-2.97447	13.2827	23.5619	0
0.6260	-30.9297	-0.540813	9.61597	19.9075	0
0.6267	-24.5535	-2.36606	6.87426	17.1455	0
0.6273	-26.9842	-10.005	6.87426	8.60464	0
0.6280	-41.9206	-12.4387	3.51366	-1.14729	0
0.6287	-63.3037	-11.5261	-0.75863	-4.82285	0
0.6293	-79.473	-15.785	0.465826	-9.0933	0
0.6300	-85.8844	-19.1651	-0.452516	-16.1045	0
0.6307	-87.7163	-19.4693	-7.77929	-22.8182	0
0.6313	-85.5674	-23.1198	-12.3577	-29.2345	0
0.6320	-77.9583	-27.7167	-16.3239	-33.8024	0
0.6327	-62.9866	-29.5419	-24.2562	-33.8024	0
0.6333	-41.3218	-33.8008	-29.1407	-36.5644	0
0.6340	-23.0035	-39.3104	-29.4468	-40.8349	0
0.6347	-14.1614	-40.5272	-29.7529	-36.8619	0
0.6353	-9.58186	-42.0482	-30.6646	-30.7643	0
0.6360	-3.48751	-45.0903	-31.583	-29.8507	0
0.6367	2.92388	-46.0029	-32.1885	-28.0235	0
0.6373	10.2512	-45.0903	-27.9163	-21.6072	0
0.6380	17.8955	-45.0903	-22.4262	-15.807	0
0.6387	23.074	-45.0903	-22.7323	-11.2392	0
0.6393	27.6535	-44.1777	-21.5078	-6.35256	0
0.6400	35.8967	-43.2651	-14.4938	1.8909	0
0.6407	40.1593	-40.8314	-10.2215	11.6641	0
0.6413	32.2331	-39.3104	-9.3032	18.0591	0
0.6420	21.2421	-39.3104	-7.47317	22.6483	0
0.6427	16.3455	-39.6146	-4.41869	27.5349	0
0.6433	9.33527	-40.223	-1.37086	29.0646	0
0.6440	-3.76933	-39.9188	2.29585	29.0646	0
0.6447	-9.8989	-39.6146	3.20754	31.1892	0
0.6453	0.176137	-43.5693	0.465826	31.1892	0
0.6460	19.7274	-48.7746	-4.11258	27.5349	0
0.6467	41.3922	-48.7746	-5.03092	23.5619	0
0.6473	53.2991	-47.8282	-2.58866	17.4642	0
0.6480	51.1502	-52.1209	-2.89477	10.7505	0
0.6487	46.8877	-56.9882	-5.64314	6.16135	0
0.6493	47.1695	-58.5092	-6.86095	-0.849841	0
0.6500	44.1399	-59.1514	-9.60932	-10.0069	0
0.6507	34.9808	-60.0641	-15.0994	-16.7206	0
0.6513	22.4751	-61.5851	-19.6778	-22.8182	0
0.6520	5.98866	-64.6272	-21.2017	-26.4938	0
0.6527	-7.75003	-67.6692	-22.4262	-25.8777	0
0.6533	-15.0773	-69.5283	-22.7323	-27.7048	0
0.6540	-21.1717	-69.5283	-19.6778	-32.294	0
0.6547	-24.8353	-67.9734	-17.8478	-31.6778	0
0.6553	-17.2262	-68.2777	-21.5078	-28.321	0
0.6560	2.32501	-69.1903	-24.2562	-25.8777	0
0.6567	27.3365	-68.5819	-22.1201	-20.3749	0
0.6573	48.7195	-67.9734	-19.6778	-12.1527	0
0.6580	63.973	-66.1482	-18.7661	-6.03387	0
0.6587	74.6469	-60.6725	-15.0994	-2.08211	0
0.6593	76.4787	-59.7599	-11.4393	4.03675	0
0.6600	66.4037	-66.1482	-8.38486	12.5777	0
0.6607	51.4673	-66.7566	-5.03092	19.5888	0
0.6613	34.6638	-59.4556	-2.89477	25.0916	0
0.6620	17.5785	-54.2503	0.465826	30.2756	0
0.6627	8.10231	-52.4251	5.03757	32.7189	0
0.6633	5.98866	-50.5998	5.95591	31.8053	0
0.6640	2.00796	-50.904	3.20754	34.8435	0
0.6647	-2.25455	-50.5998	1.37751	39.1352	0
0.6653	3.24092	-47.8282	0.159712	36.0758	0
0.6660	16.6626	-46.3071	0.765285	29.6595	0
0.6667	23.9899	-45.3945	3.20754	26.3026	0
0.6673	22.158	-45.3945	4.12588	21.7347	0
0.6680	22.158	-47.8282	3.20754	15.0209	0
0.6687	21.2421	-47.524	2.29585	9.22078	0
0.6693	7.50344	-45.3945	-1.67032	1.8909	0
0.6700	-15.3944	-48.4704	-5.94926	-6.65001	0
0.6707	-32.4797	-51.2082	-8.69098	-11.834	0
0.6713	-37.3411	-49.383	-12.3577	-16.4232	0
0.6720	-35.5092	-50.5998	-16.0177	-23.1369	0
0.6727	-37.9752	-52.4251	-17.8478	-28.0235	0
0.6733	-41.6388	-50.904	-23.3379	-28.9371	0
0.6740	-36.7422	-49.6872	-29.7529	-28.6184	0
0.6747	-30.0138	-49.6872	-30.3585	-28.0235	0
0.6753	-27.266	-47.8282	-29.1407	-25.8777	0
0.6760	-22.0876	-46.9155	-28.8346	-23.1369	0
0.6767	-16.5921	-46.6113	-26.0862	-18.2503	0
0.6773	-14.4785	-44.7861	-23.0384	-10.0069	0
0.6780	-8.06708	-42.3524	-21.5078	-3.29314	0
0.6787	0.810231	-38.7019	-16.9294	-0.552397	0
0.6793	8.7364	-34.7134	-11.7455	4.63164	0
0.6800	19.4103	-32.2798	-8.69098	13.4912	0
0.6807	28.2524	-28.9335	-3.81312	20.8211	0
0.6813	33.149	-25.5534	3.20754	25.7077	0
0.6820	38.0104	-25.2492	6.56814	31.8053	0
0.6827	34.6638	-24.945	9.0104	36.3732	0
0.6833	20.9251	-22.2071	13.8883	36.3732	0
0.6840	10.2512	-22.2071	15.1127	35.4596	0
0.6847	2.00796	-21.9029	13.2827	34.2486	0
0.6853	-8.06708	-17.9482	14.5005	33.335	0
0.6860	-5.31934	-16.4272	16.9427	31.8053	0
0.6867	10.5682	-17.644	16.0244	26.3026	0
0.6873	19.7274	-16.7314	14.1944	16.5507	0
0.6880	19.4103	-15.4808	11.7521	9.83691	0
0.6887	20.9251	-16.4272	7.78594	5.24777	0
0.6893	25.8217	-15.785	3.81977	-2.08211	0
0.6900	25.2228	-15.1766	-0.452516	-9.0933	0
0.6907	15.1478	-17.3398	-5.94926	-13.9799	0
0.6913	-2.85342	-19.4693	-12.3577	-20.3749	0
0.6920	-22.7217	-20.3819	-15.7116	-26.7913	0
0.6927	-36.4251	-20.3819	-16.0177	-28.321	0
0.6933	-32.4797	-19.7735	-16.63	-28.9371	0
0.6940	-6.51707	-19.4693	-18.1539	-30.4456	0
0.6947	21.2421	-19.1651	-19.0656	-28.6184	0
0.6953	26.7376	-19.1651	-20.29	-27.0887	0
0.6960	9.01822	-19.1651	-20.5961	-28.0235	0
0.6967	-13.2455	-17.644	-16.9294	-24.348	0
0.6973	-30.9297	-15.1766	-12.6571	-16.7206	0
0.6980	-49.565	-13.0471	-12.3577	-11.2392	0
0.6987	-66.6503	-10.005	-9.3032	-4.82285	0
0.6993	-70.9128	-6.05035	-2.28255	2.80448	0
0.7000	-61.1548	-4.1913	1.37751	8.92333	0
0.7007	-43.7524	-2.36606	5.03757	13.7887	0
0.7013	-25.1524	0.980224	12.0582	18.6753	0
0.7020	-12.0125	2.50126	15.7183	22.6483	0
0.7027	-10.8148	1.58864	16.9427	26.3026	0
0.7033	-15.0773	3.71809	20.2967	29.0646	0
0.7040	-18.1421	7.70659	23.0451	29.9782	0
0.7047	-19.9739	8.92342	24.569	29.0646	0
0.7053	-20.8899	9.22762	26.0995	28.1297	0
0.7060	-22.0876	8.92342	25.4873	24.7729	0
0.7067	-21.1717	6.18555	25.1812	19.5888	0
0.7073	-16.3103	3.41388	23.3512	14.1074	0
0.7080	-14.4785	4.93492	16.6366	7.98851	0
0.7087	-20.2558	6.79397	11.7521	-0.233706	0
0.7093	-27.9001	5.27293	13.8883	-9.0933	0
0.7100	-30.9297	3.41388	13.2827	-15.5096	0
0.7107	-28.816	2.50126	7.17371	-21.3098	0
0.7113	-25.4342	1.58864	3.20754	-28.321	0
0.7120	-24.2365	0.676016	0.465826	-34.4186	0
0.7127	-23.6376	0.676016	-2.28255	-37.1593	0
0.7133	-24.5535	-0.236606	-4.11258	-38.0941	0
0.7140	-29.0978	-3.27868	-4.41869	-39.6026	0
0.7147	-31.5638	-3.88709	-5.33703	-40.5162	0
0.7153	-25.4342	-1.14923	-6.86095	-38.689	0
0.7160	-16.9092	-0.236606	-5.94926	-35.0347	0
0.7167	-11.7307	-1.14923	-1.06474	-31.3804	0
0.7173	-8.98299	-0.236606	3.20754	-24.6666	0
0.7180	-9.58186	3.41388	5.95591	-17.0181	0
0.7187	-10.1807	6.18555	12.3643	-12.1527	0
0.7193	-3.48751	7.40238	19.0789	-2.99569	0
0.7200	6.27048	6.18555	19.6911	7.69106	0
0.7207	13.5978	5.88134	19.385	9.51822	0
0.7213	19.0933	9.22762	22.4328	9.51822	0
0.7220	23.6728	13.4865	25.1812	16.232	0
0.7227	26.7376	14.0949	26.7051	21.7347	0
0.7233	26.4206	12.5739	28.8413	22.0321	0
0.7240	21.841	12.8781	30.6779	24.4754	0
0.7247	18.1773	14.3991	31.5896	24.7729	0
0.7253	17.5785	13.7907	32.2019	21.1186	0
0.7260	20.0092	13.4865	33.1135	18.994	0
0.7267	23.9899	13.1823	32.2019	14.4048	0
0.7273	26.1387	11.0529	28.8413	5.24777	0
0.7280	26.1387	8.01079	26.0995	-1.76342	0
0.7287	31.0001	5.57714	23.6573	-6.03387	0
0.7293	38.3274	2.80547	17.2489	-13.3638	0
0.7300	38.6445	0.371809	10.5343	-20.3749	0
0.7307	32.2331	-0.540813	4.12588	-25.2615	0
0.7313	16.3455	-2.36606	-5.94926	-30.7643	0
0.7320	-17.2262	-5.74614	-12.9633	-36.5644	0
0.7327	-59.9218	-9.39663	-13.2694	-39.0077	0
0.7333	-86.8003	-12.1345	-13.2694	-39.9213	0
0.7340	-87.0822	-11.5261	-15.0994	-40.8349	0
0.7347	-73.9776	-9.39663	-16.63	-39.6026	0
0.7353	-56.2582	-10.3093	-18.7661	-35.3322	0
0.7360	-36.4251	-11.2219	-15.0994	-33.2076	0
0.7367	-22.7217	-10.005	-5.33703	-29.8507	0
0.7373	-18.741	-8.48401	0.465826	-20.9911	0
0.7380	-16.3103	-6.96297	2.60197	-13.6612	0
0.7387	-11.7307	-4.79972	6.26203	-8.47717	0
0.7393	-8.98299	-2.97447	9.0104	1.59345	0
0.7400	-6.23525	-1.75764	11.446	11.0479	0
0.7407	0.176137	-0.236606	15.4188	14.7023	0
0.7413	11.1671	1.28443	18.7728	20.8211	0
0.7420	28.5694	3.41388	22.1334	28.1297	0
0.7427	49.3184	4.93492	25.1812	30.573	0
0.7433	63.0571	3.71809	23.3512	32.1028	0
0.7440	64.2548	4.32651	21.8273	33.0163	0
0.7447	55.4127	5.88134	23.9634	29.6595	0
0.7453	42.5899	4.32651	24.8751	27.5349	0
0.7460	29.4853	4.0223	23.3512	27.8323	0
0.7467	16.3455	6.79397	23.0451	23.2644	0
0.7473	2.00796	6.18555	20.6028	15.6371	0
0.7480	-7.75003	1.89285	16.3305	10.7505	0
0.7487	-4.40343	0.0676016	13.2827	6.77748	0
0.7493	10.2512	-1.14923	10.2282	1.27476	0
0.7500	27.9706	-2.36606	5.03757	-5.73643	0
0.7507	47.8036	-3.27868	-0.75863	-13.3638	0
0.7513	65.8048	-4.79972	-5.94926	-18.8665	0
0.7520	71.3003	-5.40813	-8.69098	-21.6072	0
0.7527	67.6366	-4.1913	-11.4393	-23.1369	0
0.7533	62.74	-5.74614	-15.7116	-23.7318	0
0.7540	46.5706	-8.1798	-18.1539	-24.348	0
0.7547	16.6626	-7.57138	-17.2355	-24.0505	0
0.7553	-4.40343	-7.26718	-17.2355	-20.0775	0
0.7560	-8.66594	-7.87559	-17.8478	-15.5096	0
0.7567	-8.06708	-5.10392	-15.4055	-12.4502	0
0.7573	-9.58186	-1.14923	-11.7455	-6.94745	0
0.7580	-17.2262	0.676016	-10.521	0.0637381	0
0.7587	-21.8058	0.980224	-9.60932	6.77748	0
0.7593	-6.83412	2.50126	-5.64314	15.3184	0
0.7600	7.50344	5.27293	-1.37086	23.8593	0
0.7607	-7.43298	9.53183	1.37751	28.7459	0
0.7613	-35.5092	12.2697	2.90143	33.0163	0
0.7620	-45.5843	13.4865	3.20754	40.0488	0
0.7627	-39.807	14.7034	5.03757	42.7895	0
0.7633	-29.7319	17.1708	9.0104	42.1734	0
0.7640	-16.9092	21.1255	10.2282	44.6167	0
0.7647	-1.65569	23.8634	7.17371	47.3574	0
0.7653	12.6819	23.255	3.81977	44.3192	0
0.7660	24.5887	22.9508	-0.452516	40.9624	0
0.7667	29.1683	23.255	-4.41869	40.0488	0
0.7673	28.5694	19.3003	-5.03092	33.9299	0
0.7680	30.7183	15.3118	-3.20089	23.5619	0
0.7687	26.7376	16.2582	-4.11258	17.1455	0
0.7693	2.64206	18.6919	-8.99709	12.2802	0
0.7700	-27.9001	20.8213	-13.8816	4.03675	0
0.7707	-39.807	21.7339	-16.9294	-3.90927	0
0.7713	-29.0978	19.6045	-18.1539	-8.79586	0
0.7720	-6.23525	16.8666	-19.9839	-14.8935	0
0.7727	20.3262	17.7792	-20.9023	-17.6342	0
0.7733	37.7286	18.6919	-19.0656	-15.1909	0
0.7740	37.7286	19.3003	-16.9294	-15.807	0
0.7747	28.2524	20.8213	-18.1539	-17.6342	0
0.7753	19.7274	19.9087	-20.9023	-14.2773	0
0.7760	14.5137	18.3876	-19.3717	-11.834	0
0.7767	9.33527	20.8213	-15.0994	-9.70944	0
0.7773	1.09205	22.6466	-12.0516	-2.08211	0
0.7780	-6.83412	23.255	-8.69098	6.16135	0
0.7787	-1.65569	28.1561	-3.20089	9.83691	0
0.7793	15.7467	31.8066	1.0714	16.232	0
0.7800	28.5694	29.9813	4.12588	23.5619	0
0.7807	35.8967	31.5024	7.47983	29.0646	0
0.7813	51.7491	37.3161	8.39817	36.6919	0
0.7820	74.048	39.4456	7.47983	42.1734	0
0.7827	88.9845	40.054	9.30986	41.2598	0
0.7833	100.891	42.4876	12.3643	41.5572	0
0.7840	107.303	43.7045	12.6705	45.8489	0
0.7847	98.1436	44.9213	11.1465	45.5303	0
0.7853	87.1526	47.3549	10.2282	40.9624	0
0.7860	88.0685	47.3549	8.70428	37.2868	0
0.7867	88.9845	44.6171	6.26203	32.7189	0
0.7873	80.7412	41.8792	3.20754	26.3026	0
0.7880	69.7503	39.4456	-0.146402	20.205	0
0.7887	54.215	39.7498	-1.06474	14.1074	0
0.7893	39.5604	43.096	-1.37086	5.86391	0
0.7900	37.0945	43.4003	-3.81312	-3.90927	0
0.7907	37.4115	39.1413	-4.7248	-10.9205	0
0.7913	31.916	36.0655	-4.7248	-14.596	0
0.7920	32.5149	34.5444	-7.77929	-20.3749	0
0.7927	42.907	33.6318	-10.521	-26.1751	0
0.7933	52.0661	33.6318	-9.91543	-28.6184	0
0.7940	60.5912	33.3276	-11.1332	-28.9371	0
0.7947	72.498	33.0234	-13.2694	-29.532	0
0.7953	81.0583	34.8486	-15.0994	-28.9371	0
0.7960	82.5731	37.6203	-16.63	-26.1751	0
0.7967	83.806	37.9245	-16.0177	-19.7801	0
0.7973	84.1231	38.5329	-14.7933	-11.2392	0
0.7980	77.7117	40.054	-12.3577	-5.73643	0
0.7987	67.9185	40.054	-5.94926	-1.46598	0
0.7993	63.3389	40.054	1.0714	5.56646	0
0.8000	63.6559	42.7918	1.68363	13.7887	0
0.8007	58.7946	46.4423	2.60197	21.7347	0
0.8013	42.5899	48.3014	6.87426	28.4484	0
0.8020	24.9058	50.1266	10.5343	32.7189	0
0.8027	22.158	51.9519	14.1944	34.5461	0
0.8033	31.3172	51.0392	18.7728	36.3732	0
0.8040	32.832	47.9972	21.215	36.3732	0
0.8047	25.2228	47.9972	24.2695	34.5461	0
0.8053	17.5785	50.735	27.0112	34.5461	0
0.8060	8.7364	51.0392	25.7934	32.1028	0
0.8067	-2.85342	49.8224	22.4328	23.8593	0
0.8073	-1.65569	50.1266	16.9427	15.6371	0
0.8080	15.1478	49.214	10.5343	10.1344	0
0.8087	23.9899	47.9972	5.6498	3.42061	0
0.8093	16.9796	47.3549	-0.75863	-4.50416	0
0.8100	14.8307	44.6171	-9.3032	-10.3043	0
0.8107	18.4944	38.5329	-13.5755	-16.4232	0
0.8113	15.1478	34.5444	-12.9633	-24.9641	0
0.8120	16.0637	32.7192	-10.2215	-29.8507	0
0.8127	33.149	28.7645	-9.91543	-30.1481	0
0.8133	49.6354	26.9393	-13.2694	-31.3804	0
0.8140	54.8139	29.3729	-14.4938	-35.0347	0
0.8147	57.5616	29.6771	-13.8816	-34.1211	0
0.8153	56.9627	24.1676	-17.8478	-30.4456	0
0.8160	45.0559	18.9961	-19.6778	-28.6184	0
0.8167	25.8217	20.8213	-11.1332	-25.2615	0
0.8173	12.6819	26.635	-2.89477	-18.2503	0
0.8180	13.9148	28.7645	-2.89477	-11.834	0
0.8187	21.5592	24.776	-2.89477	-7.56359	0
0.8193	21.2421	23.5592	0.465826	-1.14729	0
0.8200	16.9796	27.2435	3.20754	7.98851	0
0.8207	22.4751	28.1561	7.47983	17.1455	0
0.8213	32.2331	26.297	14.1944	22.6483	0
0.8220	35.2626	25.3844	17.8544	24.4754	0
0.8227	30.4013	24.4718	17.8544	26.6213	0
0.8233	18.1773	23.5592	18.7728	29.9782	0
0.8240	11.1671	23.8634	17.8544	30.573	0
0.8247	23.074	20.8213	14.1944	28.1297	0
0.8253	41.0752	16.5624	13.2827	27.2162	0
0.8260	45.9718	16.5624	15.1127	25.389	0
0.8267	41.9911	17.475	12.6705	19.5888	0
0.8273	40.7581	15.3118	6.26203	11.6641	0
0.8280	42.5899	12.2697	2.29585	4.33419	0
0.8287	44.1399	8.92342	1.68363	-2.677	0
0.8293	41.3922	4.32651	-1.06474	-10.0069	0
0.8300	35.5797	1.58864	-6.55483	-17.0181	0
0.8307	32.2331	1.58864	-8.99709	-24.9641	0
0.8313	29.4853	-0.236606	-8.0854	-32.294	0
0.8320	28.2524	-2.06185	-11.1332	-35.9483	0
0.8327	33.7479	-3.88709	-16.0177	-36.8619	0
0.8333	39.2433	-6.35455	-16.9294	-36.8619	0
0.8340	42.3081	-8.1798	-16.3239	-37.7754	0
0.8347	52.3832	-8.1798	-17.8478	-39.0077	0
0.8353	59.9923	-8.48401	-17.8478	-37.7754	0
0.8360	45.6547	-10.3093	-15.0994	-35.3322	0
0.8367	18.4944	-10.6135	-12.6571	-31.0617	0
0.8373	-2.85342	-8.78821	-10.8271	-22.5208	0
0.8380	-20.5728	-8.48401	-8.0854	-15.1909	0
0.8387	-38.8911	-10.6135	-5.94926	-11.5366	0
0.8393	-55.3423	-9.09242	-4.41869	-3.59058	0
0.8400	-68.4821	-7.26718	-2.28255	4.63164	0
0.8407	-70.9128	-8.48401	1.98974	7.07493	0
0.8413	-51.3968	-8.48401	7.17371	11.9615	0
0.8420	-17.2262	-5.74614	12.3643	20.8211	0
0.8427	9.33527	-4.1913	17.8544	24.178	0
0.8433	17.2614	-1.14923	23.3512	24.7729	0
0.8440	13.9148	1.89285	26.0995	28.1297	0
0.8447	3.24092	0.0676016	25.1812	27.5349	0
0.8453	-13.5626	-2.06185	23.9634	24.178	0
0.8460	-24.2365	-0.540813	24.2695	22.6483	0
0.8467	-19.9739	-0.236606	21.5211	18.994	0
0.8473	-8.3489	-2.97447	12.6705	11.0479	0
0.8480	5.67161	-7.26718	5.03757	4.95033	0
0.8487	20.3262	-10.3093	2.29585	-0.233706	0
0.8493	27.9706	-11.2219	-1.06474	-7.88228	0
0.8500	23.9899	-11.2219	-9.3032	-16.1045	0
0.8507	12.083	-9.70084	-16.63	-24.6666	0
0.8513	-5.31934	-10.6135	-19.6778	-32.8889	0
0.8520	-19.9739	-16.7314	-23.3379	-38.689	0
0.8527	-19.9739	-21.2945	-27.3107	-40.2187	0
0.8533	-13.2455	-19.7735	-27.9163	-40.5162	0
0.8540	-7.43298	-19.4693	-26.0862	-41.7485	0
0.8547	2.92388	-21.9029	-24.2562	-42.9595	0
0.8553	16.9796	-20.0777	-19.6778	-42.9595	0
0.8560	26.1387	-16.4272	-13.8816	-39.6026	0
0.8567	32.2331	-17.0356	-10.8271	-31.3804	0
0.8573	35.8967	-18.5567	-8.69098	-21.9047	0
0.8580	36.1786	-16.4272	-3.20089	-16.7206	0
0.8587	42.5899	-12.1345	2.90143	-12.1527	0
0.8593	55.7298	-10.005	4.12588	-2.99569	0
0.8600	64.8889	-8.48401	4.432	7.07493	0
0.8607	67.0025	-4.79972	7.78594	15.6371	0
0.8613	57.5616	-1.45344	10.8404	21.416	0
0.8620	30.0842	-0.540813	13.2827	24.178	0
0.8627	4.7557	1.58864	16.6366	27.8323	0
0.8633	-1.65569	5.27293	16.9427	31.1892	0
0.8640	-3.76933	3.41388	14.5005	30.8917	0
0.8647	-12.9285	0.980224	14.5005	27.5349	0
0.8653	-17.8251	2.80547	16.6366	23.5619	0
0.8660	-15.9932	5.88134	14.8066	18.994	0
0.8667	-11.7307	6.18555	10.8404	14.7023	0
0.8673	-10.8148	5.27293	9.0104	8.3072	0
0.8680	-21.4887	5.27293	9.30986	1.27476	0
0.8687	-34.5933	5.27293	8.09206	-3.29314	0
0.8693	-31.8456	5.27293	2.60197	-10.623	0
0.8700	-20.8899	4.32651	-5.64314	-19.7801	0
0.8707	-13.5626	2.19705	-9.60932	-24.6666	0
0.8713	-3.76933	-1.14923	-9.3032	-28.6184	0
0.8720	6.58753	-2.67026	-10.521	-33.505	0
0.8727	6.58753	-2.06185	-12.3577	-35.9483	0
0.8733	1.4091	-2.06185	-13.5755	-39.3052	0
0.8740	-1.65569	-2.67026	-15.7116	-42.0459	0
0.8747	-5.00229	-2.97447	-17.5417	-36.2457	0
0.8753	-15.3944	-4.49551	-18.46	-30.1481	0
0.8760	-32.1626	-6.05035	-18.7661	-31.3804	0
0.8767	-51.0798	-5.74614	-15.7116	-30.4456	0
0.8773	-65.7344	-5.40813	-12.3577	-23.1369	0
0.8780	-70.3139	-5.40813	-12.3577	-17.0181	0
0.8787	-58.7241	-3.27868	-11.4393	-12.1527	0
0.8793	-33.0785	0.371809	-6.55483	-5.12029	0
0.8800	-8.3489	2.19705	-2.28255	3.12317	0
0.8807	6.58753	2.50126	1.37751	10.7505	0
0.8813	17.8955	3.71809	5.03757	15.9345	0
0.8820	28.5694	5.27293	6.87426	19.9075	0
0.8827	35.8967	6.18555	9.0104	24.178	0
0.8833	41.0752	8.92342	12.0582	27.5349	0
0.8840	45.0559	10.7487	12.3643	29.0646	0
0.8847	52.0661	10.1402	11.1465	29.9782	0
0.8853	65.1707	10.1402	10.8404	29.0646	0
0.8860	73.4139	11.6613	10.5343	25.389	0
0.8867	68.2355	12.5739	9.30986	20.5024	0
0.8873	55.1309	11.9655	6.87426	14.1074	0
0.8880	34.9808	11.3571	3.51366	6.16135	0
0.8887	7.50344	9.22762	1.37751	-2.08211	0
0.8893	-19.6569	8.315	-1.97643	-8.79586	0
0.8900	-45.5843	8.01079	-5.94926	-12.1527	0
0.8907	-66.6503	6.18555	-6.24872	-17.0181	0
0.8913	-65.7344	6.18555	-6.55483	-25.5802	0
0.8920	-44.3865	6.18555	-9.60932	-31.9753	0
0.8927	-23.0035	3.41388	-11.4393	-33.2076	0
0.8933	-10.8148	3.41388	-10.521	-33.2076	0
0.8940	-8.06708	8.61921	-9.60932	-33.2076	0
0.8947	-10.8148	8.01079	-8.69098	-33.2076	0
0.8953	-8.06708	4.0223	-12.3577	-32.8889	0
0.8960	2.92388	6.18555	-17.5417	-29.2345	0
0.8967	15.7467	10.4445	-16.0177	-21.3098	0
0.8973	26.7376	9.83604	-13.2694	-13.9799	0
0.8980	34.0649	10.1402	-12.0516	-9.39075	0
0.8987	38.6445	14.0949	-5.33703	-2.99569	0
0.8993	43.5059	16.2582	0.465826	6.16135	0
0.9000	45.0559	15.616	1.0714	11.9615	0
0.9007	35.8967	17.1708	5.03757	17.1455	0
0.9013	20.3262	18.9961	11.446	24.4754	0
0.9020	7.82049	19.3003	12.3643	28.1297	0
0.9027	1.09205	20.8213	14.8066	29.0646	0
0.9033	-8.06708	23.5592	17.555	31.1892	0
0.9040	-20.8899	24.1676	16.9427	32.1028	0
0.9047	-23.3205	23.8634	20.6028	29.6595	0
0.9053	-8.3489	22.6466	23.9634	29.0646	0
0.9060	11.766	19.6045	16.9427	28.1297	0
0.9067	25.5046	18.0834	10.5343	21.416	0
0.9073	34.9808	19.3003	11.446	11.6641	0
0.9080	42.3081	16.8666	9.0104	5.56646	0
0.9087	45.9718	12.2697	1.68363	2.50703	0
0.9093	48.4025	9.83604	-1.06474	-1.76342	0
0.9100	45.9718	8.315	-0.75863	-8.47717	0
0.9107	28.8865	5.88134	-4.11258	-16.7206	0
0.9113	-2.5716	3.10968	-8.99709	-23.1369	0
0.9120	-34.3115	-0.540813	-11.4393	-26.7913	0
0.9127	-55.6593	-3.27868	-10.521	-29.2345	0
0.9133	-62.9866	-4.79972	-9.60932	-30.4456	0
0.9140	-55.9764	-7.57138	-10.521	-29.8507	0
0.9147	-30.0138	-7.57138	-11.4393	-28.0235	0
0.9153	7.50344	-5.40813	-12.9633	-25.8777	0
0.9160	32.5149	-7.26718	-13.2694	-24.0505	0
0.9167	33.149	-11.2219	-9.3032	-20.0775	0
0.9173	20.3262	-10.3093	-4.11258	-11.834	0
0.9180	2.00796	-7.57138	-1.37086	-2.677	0
0.9187	-19.058	-7.57138	1.98974	3.42061	0
0.9193	-30.3308	-8.48401	5.03757	8.92333	0
0.9200	-29.4149	-9.39663	5.95591	16.232	0
0.9207	-26.3501	-8.1798	8.70428	23.2644	0
0.9213	-18.1421	-5.74614	14.1944	28.1297	0
0.9220	8.41935	-5.74614	18.7728	32.7189	0
0.9227	51.7491	-6.65876	19.385	36.3732	0
0.9233	92.6481	-6.96297	19.0789	37.2868	0
0.9240	111.565	-10.6135	19.6911	36.9893	0
0.9247	107.303	-12.7429	20.2967	34.8435	0
0.9253	85.6378	-10.3093	20.2967	31.4866	0
0.9260	54.215	-11.8303	18.1605	28.7459	0
0.9267	28.5694	-13.9597	13.5821	22.9457	0
0.9273	16.6626	-12.1345	9.92209	12.8751	0
0.9280	3.83979	-12.4387	8.70428	7.39362	0
0.9287	-12.9285	-15.4808	6.87426	5.56646	0
0.9293	-20.5728	-15.785	4.12588	-1.46598	0
0.9300	-21.8058	-17.644	1.68363	-11.5366	0
0.9307	-26.3501	-22.2071	-1.67032	-18.8665	0
0.9313	-28.1819	-24.3366	-5.03092	-25.8777	0
0.9320	-26.6672	-24.0324	-5.94926	-28.6184	0
0.9327	-33.9945	-24.945	-7.47317	-28.9371	0
0.9333	-45.5843	-28.6293	-8.99709	-33.2076	0
0.9340	-50.1638	-30.7587	-9.60932	-36.5644	0
0.9347	-46.5002	-27.7167	-9.91543	-31.0617	0
0.9353	-34.9104	-24.0324	-11.7455	-26.7913	0
0.9360	-17.508	-24.945	-12.3577	-25.8777	0
0.9367	-1.65569	-26.1618	-12.3577	-21.3098	0
0.9373	0.176137	-23.424	-10.8271	-13.9799	0
0.9380	-17.2262	-22.2071	-7.77929	-10.623	0
0.9387	-42.8365	-21.2945	-3.20089	-5.12029	0
0.9393	-57.4911	-17.644	2.29585	3.42061	0
0.9400	-57.4911	-15.4808	7.17371	11.0479	0
0.9407	-51.9957	-17.0356	10.2282	18.0591	0
0.9413	-44.3865	-16.7314	11.446	23.5619	0
0.9420	-34.3115	-13.0471	13.5821	25.389	0
0.9427	-23.9194	-10.005	15.7183	28.7459	0
0.9433	-8.98299	-8.78821	16.9427	33.0163	0
0.9440	12.9989	-7.57138	16.9427	32.7189	0
0.9447	33.149	-6.65876	14.8066	29.362	0
0.9453	43.224	-6.96297	9.0104	28.1297	0
0.9460	39.8422	-7.57138	5.95591	26.3026	0
0.9467	23.391	-7.87559	7.78594	20.8211	0
0.9473	4.15684	-9.39663	6.26203	13.1938	0
0.9480	-6.23525	-11.2219	1.37751	5.56646	0
0.9487	-5.31934	-13.0471	0.465826	-2.08211	0
0.9493	-0.105682	-14.8724	0.465826	-9.70944	0
0.9500	2.00796	-16.7314	-4.11258	-15.807	0
0.9507	-2.5716	-16.0892	-7.16706	-21.6072	0
0.9513	-11.7307	-15.785	-7.16706	-27.7048	0
0.9520	-24.5535	-17.3398	-10.521	-32.5914	0
0.9527	-44.9854	-19.4693	-14.1877	-35.9483	0
0.9533	-72.1457	-20.3819	-14.1877	-38.689	0
0.9540	-95.0436	-20.3819	-15.0994	-38.689	0
0.9547	-105.119	-19.4693	-16.63	-37.7754	0
0.9553	-98.3902	-18.5567	-14.7933	-37.1593	0
0.9560	-80.6708	-18.8609	-13.2694	-34.1211	0
0.9567	-63.9025	-20.3819	-13.5755	-25.8777	0
0.9573	-50.1638	-18.5567	-12.3577	-17.6342	0
0.9580	-41.0047	-13.9597	-7.77929	-12.7476	0
0.9587	-38.257	-9.39663	-1.97643	-6.65001	0
0.9593	-36.1433	-9.09242	0.765285	2.20959	0
0.9600	-32.4797	-10.6135	1.98974	8.92333	0
0.9607	-31.8456	-9.09242	7.17371	11.6641	0
0.9613	-32.7615	-3.27868	14.1944	15.6371	0
0.9620	-35.8263	0.676016	17.8544	21.1186	0
0.9627	-47.7331	2.50126	19.385	23.5619	0
0.9633	-58.7241	6.18555	20.6028	24.7729	0
0.9640	-56.8923	8.01079	21.8273	26.3026	0
0.9647	-48.332	5.57714	25.1812	25.7077	0
0.9653	-41.0047	4.0223	26.7051	24.178	0
0.9660	-35.8263	6.18555	24.2695	22.0321	0
0.9667	-33.0785	5.27293	21.8273	15.6371	0
0.9673	-30.9297	2.19705	18.4667	7.39362	0
0.9680	-25.7512	1.89285	13.2827	2.50703	0
0.9687	-17.2262	2.50126	9.92209	-3.59058	0
0.9693	-10.8148	1.28443	6.56814	-12.1527	0
0.9700	-10.1807	0.676016	0.159712	-19.4614	0
0.9707	-10.1807	0.676016	-4.11258	-24.9641	0
0.9713	-5.31934	-1.14923	-6.86095	-30.4456	0
0.9720	-3.48751	-4.79972	-11.4393	-36.8619	0
0.9727	-9.8989	-8.1798	-13.5755	-40.5162	0
0.9733	-19.6569	-7.57138	-12.6571	-40.5162	0
0.9740	-34.5933	-3.88709	-11.1332	-40.5162	0
0.9747	-56.2582	-3.58289	-8.99709	-41.7485	0
0.9753	-68.7991	-5.10392	-8.99709	-38.0941	0
0.9760	-69.398	-3.88709	-9.91543	-31.0617	0
0.9767	-69.398	-2.06185	-8.69098	-25.2615	0
0.9773	-62.0707	-2.36606	-7.47317	-19.4614	0
0.9780	-41.9206	-0.236606	-6.86095	-12.1527	0
0.9787	-26.3501	2.80547	-3.81312	-5.43898	0
0.9793	-16.9092	2.80547	-1.37086	1.59345	0
0.9800	0.493184	4.32651	-1.37086	9.51822	0
0.9807	14.5137	8.315	1.37751	16.5507	0
0.9813	9.65231	8.92342	5.03757	22.6483	0
0.9820	-4.68525	7.40238	9.30986	27.2162	0
0.9827	-17.508	7.70659	15.7183	28.4484	0
0.9833	-28.499	7.09817	18.4667	30.573	0
0.9840	-35.2274	4.63071	15.7183	31.8053	0
0.9847	-33.3956	5.88134	16.9427	28.4484	0
0.9853	-29.4149	8.315	21.215	24.4754	0
0.9860	-35.8263	6.79397	19.6911	22.0321	0
0.9867	-56.2582	4.63071	16.0244	15.6371	0
0.9873	-78.2401	5.27293	16.9427	8.92333	0
0.9880	-84.3344	3.41388	16.3305	4.63164	0
0.9887	-76.7253	0.0676016	9.61597	-1.46598	0
0.9893	-68.4821	-0.236606	3.20754	-9.39075	0
0.9900	-63.9025	-2.97447	0.765285	-16.4232	0
0.9907	-60.2389	-6.65876	-3.507	-22.2234	0
0.9913	-61.1548	-5.40813	-9.91543	-26.7913	0
0.9920	-62.3877	-6.65876	-13.2694	-30.4456	0
0.9927	-61.7537	-12.7429	-15.4055	-32.294	0
0.9933	-71.8287	-13.0471	-18.1539	-32.294	0
0.9940	-88.914	-9.39663	-17.8478	-33.2076	0
0.9947	-87.7163	-9.09242	-16.0177	-34.1211	0
0.9953	-71.2298	-10.9177	-16.9294	-30.4456	0
0.9960	-61.1548	-13.9597	-16.9294	-25.8777	0
0.9967	-51.7138	-18.2524	-13.5755	-21.6072	0
0.9973	-31.8456	-15.1766	-9.3032	-13.9799	0
0.9980	-20.8899	-7.26718	-6.24872	-6.94745	0
0.9987	-26.0683	-6.35455	-1.97643	-3.29314	0
0.9993	-29.0978	-9.39663	4.73811	3.12317	0
1.0000	-26.6672	-7.87559	9.61597	11.6641	0
1.0007	-30.3308	-6.05035	10.5343	18.0591	0
1.0013	-36.1433	-6.65876	12.3643	24.4754	0
1.0020	-29.7319	-3.58289	16.6366	29.9782	0
1.0027	-11.7307	0.371809	19.385	32.7189	0
1.0033	5.35457	-0.845021	19.6911	34.8435	0
1.0040	16.0637	-2.36606	19.6911	34.5461	0
1.0047	29.8024	-1.14923	18.7728	32.4214	0
1.0053	50.8332	-2.06185	17.555	30.8917	0
1.0060	69.1514	-3.58289	18.4667	29.0646	0
1.0067	74.048	-2.06185	17.555	24.4754	0
1.0073	62.423	-3.88709	13.8883	17.1455	0
1.0080	38.6445	-8.78821	11.446	8.92333	0
1.0087	3.24092	-10.6135	8.70428	1.59345	0
1.0093	-39.4899	-11.2219	3.20754	-5.43898	0
1.0100	-75.4923	-12.1345	-1.97643	-11.834	0
1.0107	-92.8947	-11.2219	-7.77929	-17.6342	0
1.0113	-100.539	-12.7429	-13.2694	-23.1369	0
1.0120	-106.316	-16.7314	-12.9633	-27.7048	0
1.0127	-97.7913	-16.0892	-11.4393	-29.532	0
1.0133	-74.2946	-14.8724	-14.4938	-30.4456	0
1.0140	-53.5104	-17.644	-16.63	-31.6778	0
1.0147	-43.1536	-17.644	-15.0994	-30.4456	0
1.0153	-37.9752	-16.0892	-16.3239	-28.0235	0
1.0160	-33.9945	-16.0892	-17.8478	-25.8777	0
1.0167	-26.9842	-13.9597	-14.1877	-21.3098	0
1.0173	-18.1421	-12.7429	-10.2215	-13.3638	0
1.0180	-14.4785	-11.8303	-5.94926	-6.03387	0
1.0187	-13.5626	-6.65876	-0.452516	2.50703	0
1.0193	-5.60116	-4.49551	1.37751	12.5777	0
1.0200	4.7557	-8.48401	0.765285	18.0591	0
1.0207	11.766	-6.35455	5.03757	20.8211	0
1.0213	20.3262	1.58864	10.8404	27.2162	0
1.0220	31.3172	1.89285	12.6705	32.7189	0
1.0227	41.3922	0.980224	14.1944	34.5461	0
1.0233	50.5513	4.32651	16.9427	36.3732	0
1.0240	56.0468	4.63071	16.9427	39.1352	0
1.0247	56.6457	3.71809	16.3305	40.0488	0
1.0253	54.8139	6.48976	17.8544	39.4326	0
1.0260	49.0013	6.18555	18.7728	35.7783	0
1.0267	36.8126	3.71809	16.3305	27.2162	0
1.0273	24.5887	5.57714	12.6705	18.994	0
1.0280	19.4103	8.315	9.92209	12.5777	0
1.0287	20.0092	7.09817	8.09206	6.16135	0
1.0293	19.4103	4.32651	6.26203	-0.233706	0
1.0300	14.8307	2.19705	5.03757	-7.26614	0
1.0307	11.766	0.980224	2.60197	-13.6612	0
1.0313	11.4841	0.980224	-3.507	-19.7801	0
1.0320	8.7364	-0.845021	-12.0516	-25.8777	0
1.0327	6.58753	-2.97447	-16.0177	-29.532	0
1.0333	8.10231	-1.75764	-17.2355	-31.0617	0
1.0340	4.7557	0.676016	-19.6778	-32.5914	0
1.0347	-0.739776	2.19705	-23.9501	-30.7643	0
1.0353	1.09205	3.10968	-27.9163	-26.7913	0
1.0360	5.98866	2.80547	-29.7529	-25.8777	0
1.0367	14.5137	2.50126	-26.0862	-21.9047	0
1.0373	34.0649	4.93492	-17.8478	-12.7476	0
1.0380	56.3286	8.92342	-11.4393	-6.65001	0
1.0387	62.423	11.6613	-7.47317	-2.08211	0
1.0393	52.982	13.4865	-3.507	5.24777	0
1.0400	35.8967	16.5624	1.68363	12.5777	0
1.0407	9.01822	18.6919	7.78594	20.8211	0
1.0413	-27.5831	20.5171	10.5343	28.1297	0
1.0420	-57.4911	22.6466	10.5343	31.1892	0
1.0427	-69.398	23.5592	14.8066	34.5461	0
1.0433	-66.6503	24.4718	18.4667	38.2004	0
1.0440	-50.7979	25.0802	16.3305	35.7783	0
1.0447	-26.3501	24.1676	16.3305	30.8917	0
1.0453	-11.4137	22.3423	18.7728	31.1892	0
1.0460	-8.66594	23.255	12.9766	29.362	0
1.0467	-3.48751	25.0802	2.60197	21.7347	0
1.0473	2.32501	22.0381	-0.452516	14.4048	0
1.0480	-1.33864	18.0834	-1.06474	9.83691	0
1.0487	-12.9285	17.1708	-5.94926	2.50703	0
1.0493	-30.9297	17.475	-11.7455	-6.65001	0
1.0500	-48.332	16.5624	-14.1877	-12.1527	0
1.0507	-52.3127	15.616	-14.1877	-16.4232	0
1.0513	-47.4161	12.8781	-13.2694	-24.348	0
1.0520	-41.6388	8.92342	-14.7933	-31.0617	0
1.0527	-31.8456	8.01079	-16.9294	-30.4456	0
1.0533	-20.2558	7.40238	-17.2355	-30.4456	0
1.0540	-14.1614	5.27293	-17.8478	-32.8889	0
1.0547	-12.0125	6.18555	-17.8478	-31.6778	0
1.0553	-7.15117	7.40238	-14.4938	-29.532	0
1.0560	1.09205	3.71809	-11.1332	-28.9371	0
1.0567	6.90457	0.676016	-8.99709	-23.7318	0
1.0573	9.33527	3.10968	-5.03092	-13.3638	0
1.0580	12.6819	4.93492	-0.146402	-6.94745	0
1.0587	20.3262	4.32651	1.37751	-4.82285	0
1.0593	28.2524	5.88134	2.29585	2.20959	0
1.0600	32.2331	8.61921	3.81977	13.4912	0
1.0607	31.3172	9.83604	5.95591	21.7347	0
1.0613	28.5694	9.53183	10.2282	26.0051	0
1.0620	27.6535	8.01079	13.2827	28.4484	0
1.0627	32.5149	7.40238	13.5821	30.2756	0
1.0633	41.3922	8.92342	14.1944	32.4214	0
1.0640	47.8036	8.92342	15.7183	33.335	0
1.0647	44.7388	7.09817	13.2827	32.1028	0
1.0653	33.7479	4.32651	11.7521	29.6595	0
1.0660	22.4751	3.10968	14.1944	25.389	0
1.0667	15.4296	2.50126	12.9766	19.9075	0
1.0673	10.2512	0.371809	5.95591	14.1074	0
1.0680	7.18639	-4.1913	1.0714	6.16135	0
1.0687	7.82049	-7.57138	-1.97643	-2.37956	0
1.0693	11.1671	-7.57138	-5.94926	-8.47717	0
1.0700	12.083	-8.1798	-6.86095	-14.596	0
1.0707	9.01822	-10.6135	-6.86095	-23.1369	0
1.0713	-0.739776	-12.7429	-12.3577	-27.7048	0
1.0720	-21.4887	-14.2639	-17.8478	-28.321	0
1.0727	-41.6388	-16.0892	-17.8478	-30.1481	0
1.0733	-49.2479	-17.9482	-18.7661	-35.3322	0
1.0740	-52.9116	-20.3819	-21.2017	-38.689	0
1.0747	-54.7434	-22.2071	-21.5078	-35.3322	0
1.0753	-46.8172	-22.2071	-20.9023	-31.3804	0
1.0760	-33.0785	-21.9029	-19.3717	-30.4456	0
1.0767	-23.0035	-21.5987	-17.8478	-25.2615	0
1.0773	-10.8148	-20.3819	-18.46	-15.807	0
1.0780	6.58753	-19.1651	-16.0177	-9.70944	0
1.0787	25.5046	-18.5567	-10.521	-4.20671	0
1.0793	41.674	-17.644	-8.69098	4.33419	0
1.0800	46.8877	-18.5567	-7.77929	12.2802	0
1.0807	39.5604	-20.3819	-2.28255	19.2914	0
1.0813	32.2331	-17.9482	3.20754	25.389	0
1.0820	32.832	-13.6555	5.95591	25.7077	0
1.0827	37.4115	-14.2639	7.78594	25.7077	0
1.0833	39.2433	-16.7314	7.78594	29.9782	0
1.0840	38.0104	-14.2639	6.87426	31.8053	0
1.0847	35.8967	-10.3093	5.95591	29.9782	0
1.0853	29.4853	-10.005	4.432	26.3026	0
1.0860	24.9058	-10.3093	6.26203	20.205	0
1.0867	30.4013	-11.2219	11.7521	15.3184	0
1.0873	34.0649	-15.785	12.3643	10.7505	0
1.0880	25.8217	-17.644	7.47983	2.50703	0
1.0887	21.2421	-15.785	4.12588	-4.82285	0
1.0893	22.7569	-17.644	1.68363	-9.0933	0
1.0900	15.7467	-21.2945	-1.97643	-16.4232	0
1.0907	3.83979	-22.2071	-5.33703	-23.4344	0
1.0913	-4.40343	-23.7282	-8.69098	-26.4938	0
1.0920	-8.3489	-28.6293	-13.2694	-30.4456	0
1.0927	-1.65569	-29.2377	-19.9839	-35.9483	0
1.0933	7.50344	-27.1083	-23.9501	-39.3052	0
1.0940	7.82049	-27.4125	-23.0384	-39.3052	0
1.0947	8.41935	-26.7703	-23.0384	-35.3322	0
1.0953	14.8307	-25.5534	-24.2562	-31.3804	0
1.0960	14.8307	-24.6408	-21.5078	-29.8507	0
1.0967	8.7364	-19.4693	-16.63	-23.7318	0
1.0973	-0.739776	-13.9597	-13.5755	-13.9799	0
1.0980	-18.1421	-13.9597	-8.69098	-9.39075	0
1.0987	-30.6479	-13.9597	-4.11258	-6.94745	0
1.0993	-25.7512	-10.9177	-4.7248	0.977318	0
1.1000	-11.4137	-9.70084	-4.11258	9.22078	0
1.1007	4.43865	-10.9177	2.29585	15.0209	0
1.1013	20.3262	-9.09242	5.95591	21.416	0
1.1020	26.7376	-5.40813	7.47983	26.0051	0
1.1027	17.2614	-2.97447	10.8404	27.8323	0
1.1033	2.00796	-2.67026	12.3643	30.2756	0
1.1040	-8.66594	-3.88709	10.5343	31.4866	0
1.1047	-11.7307	-3.88709	12.0582	28.1297	0
1.1053	-8.98299	-2.06185	15.7183	24.4754	0
1.1060	-2.85342	-1.14923	16.9427	22.6483	0
1.1067	0.810231	-0.845021	15.4188	16.232	0
1.1073	-2.5716	-0.236606	12.3643	7.39362	0
1.1080	-5.31934	-0.540813	8.70428	1.27476	0
1.1087	-0.422729	-2.97447	6.87426	-3.59058	0
1.1093	3.83979	-5.74614	5.03757	-11.5366	0
1.1100	1.09205	-7.26718	0.765285	-20.0775	0
1.1107	-4.08638	-7.87559	-3.81312	-24.348	0
1.1113	-8.66594	-10.3093	-9.60932	-27.4074	0
1.1120	-10.4978	-12.7429	-13.5755	-32.294	0
1.1127	-7.43298	-13.6555	-11.1332	-34.7373	0
1.1133	-5.91821	-13.0471	-8.0854	-34.1211	0
1.1140	-6.51707	-11.2219	-10.8271	-35.9483	0
1.1147	0.493184	-8.48401	-12.6571	-35.6508	0
1.1153	16.3455	-8.48401	-11.4393	-30.4456	0
1.1160	34.0649	-10.3093	-9.60932	-27.0887	0
1.1167	57.2445	-10.6135	-6.55483	-23.7318	0
1.1173	83.489	-9.39663	-5.03092	-15.5096	0
1.1180	99.9754	-6.96297	-5.03092	-8.47717	0
1.1187	106.387	-3.88709	-2.28255	-2.08211	0
1.1193	103.322	-1.45344	1.37751	5.86391	0
1.1200	89.9004	0.371809	2.29585	11.3454	0
1.1207	76.1617	2.19705	5.34369	16.5507	0
1.1213	72.2162	3.41388	9.92209	26.0051	0
1.1220	65.1707	6.18555	11.7521	30.573	0
1.1227	47.1695	9.22762	14.1944	29.6595	0
1.1233	33.149	8.01079	17.555	32.7189	0
1.1240	33.4308	6.79397	18.4667	35.1622	0
1.1247	37.0945	9.53183	19.0789	32.7189	0
1.1253	36.4956	9.83604	17.8544	30.8917	0
1.1260	39.5604	7.70659	14.5005	27.5349	0
1.1267	51.1502	8.315	12.9766	18.994	0
1.1273	63.3389	7.09817	10.5343	14.4048	0
1.1280	69.7503	2.50126	2.29585	11.6641	0
1.1287	67.6366	1.58864	-4.41869	1.27476	0
1.1293	53.2991	4.32651	-6.86095	-10.0069	0
1.1300	34.9808	4.32651	-13.2694	-13.3638	0
1.1307	26.4206	0.676016	-22.1201	-15.807	0
1.1313	24.9058	-2.67026	-25.1745	-21.9047	0
1.1320	21.5592	-2.97447	-24.5623	-27.0887	0
1.1327	16.3455	-2.67026	-25.474	-30.1481	0
1.1333	11.1671	-3.58289	-25.474	-31.3804	0
1.1340	3.52274	-4.49551	-22.7323	-30.4456	0
1.1347	-7.15117	-4.1913	-20.5961	-29.2345	0
1.1353	-15.3944	-4.79972	-20.5961	-28.9371	0
1.1360	-20.8899	-5.74614	-19.6778	-25.8777	0
1.1367	-30.9297	-4.1913	-16.9294	-16.7206	0
1.1373	-51.0798	-0.845021	-12.3577	-8.17972	0
1.1380	-69.9969	0.371809	-7.77929	-5.43898	0
1.1387	-71.8287	0.0676016	-5.94926	-0.552397	0
1.1393	-61.4718	1.58864	-6.55483	10.1344	0
1.1400	-49.2479	1.58864	-3.20089	16.8481	0
1.1407	-40.7229	-0.236606	3.81977	19.9075	0
1.1413	-41.9206	1.89285	6.87426	28.1297	0
1.1420	-49.565	6.18555	5.6498	36.3732	0
1.1427	-47.4161	6.18555	6.87426	36.6919	0
1.1433	-36.7422	5.27293	10.2282	37.2868	0
1.1440	-28.816	8.315	13.2827	38.2004	0
1.1447	-22.7217	10.7487	14.5005	35.7783	0
1.1453	-16.3103	9.83604	15.1127	33.0163	0
1.1460	-13.2455	7.09817	15.7183	30.8917	0
1.1467	-10.8148	3.41388	14.1944	24.7729	0
1.1473	-4.40343	1.58864	11.1465	15.9345	0
1.1480	4.7557	2.19705	10.5343	8.3072	0
1.1487	13.9148	1.28443	10.8404	2.20959	0
1.1493	19.4103	-0.540813	6.56814	-2.99569	0
1.1500	21.5592	-2.06185	3.20754	-9.39075	0
1.1507	26.4206	-3.88709	4.12588	-17.0181	0
1.1513	30.7183	-5.40813	1.37751	-22.5208	0
1.1520	28.2524	-5.74614	-2.28255	-24.9641	0
1.1527	24.9058	-8.1798	-1.37086	-29.532	0
1.1533	24.9058	-9.39663	-3.507	-32.294	0
1.1540	21.841	-7.57138	-10.2215	-29.532	0
1.1547	12.083	-6.65876	-12.6571	-28.9371	0
1.1553	0.810231	-6.65876	-13.8816	-30.4456	0
1.1560	-10.4978	-4.79972	-14.7933	-25.8777	0
1.1567	-19.9739	-1.75764	-11.4393	-15.807	0
1.1573	-23.6376	0.371809	-8.38486	-8.17972	0
1.1580	-19.3398	1.28443	-6.24872	-2.08211	0
1.1587	-8.3489	2.50126	-2.58866	4.33419	0
1.1593	11.4841	6.18555	-1.06474	10.7505	0
1.1600	36.8126	11.3571	2.60197	17.1455	0
1.1607	55.7298	14.0949	12.3643	22.9457	0
1.1613	58.1605	17.7792	16.6366	27.5349	0
1.1620	45.9718	22.0381	15.1127	32.1028	0
1.1627	27.9706	22.3423	19.6911	36.9893	0
1.1633	9.65231	20.8213	24.2695	38.5191	0
1.1640	-9.8989	20.2129	23.0451	37.2868	0
1.1647	-26.9842	19.6045	23.9634	35.4596	0
1.1653	-30.9297	20.8213	25.7934	31.8053	0
1.1660	-21.4887	23.5592	24.2695	26.3026	0
1.1667	-8.06708	22.6466	23.0451	20.8211	0
1.1673	1.09205	21.7339	18.4667	14.7023	0
1.1680	5.07275	23.5592	11.7521	8.3072	0
1.1687	10.2512	23.255	11.1465	3.12317	0
1.1693	19.7274	20.8213	10.2282	-3.90927	0
1.1700	21.841	19.9087	2.90143	-13.9799	0
1.1707	7.50344	18.6919	-2.28255	-21.9047	0
1.1713	-13.5626	18.0834	-4.7248	-24.9641	0
1.1720	-26.3501	18.9961	-11.4393	-28.321	0
1.1727	-28.499	18.9961	-16.9294	-31.0617	0
1.1733	-21.8058	17.475	-17.8478	-30.7643	0
1.1740	-10.8148	17.7792	-16.0177	-30.7643	0
1.1747	0.176137	18.0834	-12.6571	-31.3804	0
1.1753	12.9989	17.1708	-11.7455	-28.321	0
1.1760	26.7376	15.3118	-12.3577	-24.6666	0
1.1767	39.2433	15.616	-8.69098	-21.3098	0
1.1773	54.215	21.1255	-4.11258	-13.6612	0
1.1780	68.5526	27.8519	-5.33703	-4.82285	0
1.1787	73.4139	29.3729	-4.7248	0.361183	0
1.1793	70.3844	29.0687	1.37751	5.86391	0
1.1800	65.8048	30.894	4.73811	13.1938	0
1.1807	59.3934	32.7192	5.95591	18.994	0
1.1813	49.6354	33.6318	10.2282	25.389	0
1.1820	37.4115	34.5444	13.5821	30.8917	0
1.1827	24.5887	34.5444	14.1944	30.8917	0
1.1833	16.0637	36.9781	12.9766	32.1028	0
1.1840	17.2614	40.054	11.446	35.4596	0
1.1847	24.5887	38.2287	13.8883	33.0163	0
1.1853	31.0001	34.5444	18.1605	28.4484	0
1.1860	37.4115	35.4571	17.8544	26.3026	0
1.1867	45.0559	36.3697	16.3305	20.5024	0
1.1873	49.0013	31.5024	16.0244	11.6641	0
1.1880	45.9718	25.3844	11.446	7.39362	0
1.1887	37.7286	23.8634	5.95591	0.977318	0
1.1893	27.3365	25.3844	2.90143	-11.2392	0
1.1900	21.2421	24.4718	-1.97643	-18.5478	0
1.1907	23.074	21.7339	-6.86095	-20.6936	0
1.1913	23.9899	20.2129	-9.60932	-26.7913	0
1.1920	18.4944	18.9961	-12.9633	-32.294	0
1.1927	16.9796	17.7792	-16.0177	-31.6778	0
1.1933	20.3262	18.0834	-15.0994	-30.4456	0
1.1940	21.2421	18.0834	-16.0177	-34.1211	0
1.1947	18.8114	16.2582	-18.1539	-37.7754	0
1.1953	14.8307	14.7034	-15.7116	-36.8619	0
1.1960	12.083	18.0834	-11.4393	-32.294	0
1.1967	16.6626	19.6045	-8.69098	-25.2615	0
1.1973	23.6728	16.2582	-5.94926	-17.3368	0
1.1980	25.2228	14.7034	-1.37086	-9.70944	0
1.1987	27.6535	17.1708	3.51366	-1.14729	0
1.1993	34.9808	17.475	8.70428	5.56646	0
1.2000	38.9263	16.5624	10.5343	10.7505	0
1.2007	43.5059	18.0834	11.7521	17.4642	0
1.2013	54.8139	18.9961	16.9427	21.7347	0
1.2020	62.74	20.8213	20.6028	22.3508	0
1.2027	63.0571	23.5592	18.1605	26.6213	0
1.2033	61.8241	21.7339	14.5005	33.335	0
1.2040	60.9082	18.6919	12.6705	32.7189	0
1.2047	60.9082	20.5171	8.70428	27.5349	0
1.2053	62.423	22.3423	5.03757	26.3026	0
1.2060	65.1707	20.8213	5.95591	26.0051	0
1.2067	74.3298	18.9961	8.39817	19.9075	0
1.2073	93.247	16.8666	8.09206	10.1344	0
1.2080	114.031	15.0076	7.78594	4.03675	0
1.2087	125.304	14.0949	7.47983	-0.233706	0
1.2093	122.873	10.7487	4.12588	-8.47717	0
1.2100	101.807	6.48976	-0.75863	-17.9529	0
1.2107	63.973	4.63071	-4.11258	-25.8777	0
1.2113	15.7467	3.10968	-8.0854	-33.2076	0
1.2120	-34.3115	-1.14923	-14.1877	-36.8619	0
1.2127	-72.7446	-5.74614	-21.5078	-36.5644	0
1.2133	-84.6515	-6.96297	-26.6985	-38.689	0
1.2140	-76.7253	-5.74614	-27.0046	-39.3052	0
1.2147	-74.5764	-4.79972	-24.2562	-33.505	0
1.2153	-90.1469	-4.1913	-23.644	-30.1481	0
1.2160	-102.371	-3.88709	-22.7323	-29.532	0
1.2167	-87.7163	-2.67026	-19.6778	-22.8182	0
1.2173	-54.4264	-2.36606	-16.63	-13.9799	0
1.2180	-26.3501	-2.97447	-12.3577	-10.3043	0
1.2187	-12.0125	-3.58289	-8.69098	-4.50416	0
1.2193	-10.8148	-3.58289	-8.38486	5.24777	0
1.2200	-18.1421	-2.67026	-5.03092	13.1938	0
1.2207	-19.9739	0.0676016	3.81977	19.9075	0
1.2213	-10.8148	2.50126	8.39817	25.0916	0
1.2220	-5.00229	3.41388	9.30986	26.9187	0
1.2227	-7.15117	5.27293	14.1944	30.573	0
1.2233	-8.66594	5.27293	18.1605	36.6919	0
1.2240	-8.98299	2.19705	16.0244	37.2868	0
1.2247	-15.3944	0.676016	13.5821	31.4866	0
1.2253	-23.6376	2.50126	12.3643	28.7459	0
1.2260	-28.1819	2.50126	10.8404	28.4484	0
1.2267	-34.3115	0.980224	8.70428	21.7347	0
1.2273	-46.8172	1.58864	5.95591	10.4318	0
1.2280	-61.1548	1.28443	3.20754	3.12317	0
1.2287	-68.4821	-1.45344	3.20754	0.361183	0
1.2293	-71.2298	-1.45344	1.37751	-5.43898	0
1.2300	-70.3139	-2.06185	-3.507	-14.596	0
1.2307	-62.0707	-5.10392	-9.3032	-21.3098	0
1.2313	-52.9116	-7.26718	-12.9633	-25.5802	0
1.2320	-51.9957	-8.1798	-13.2694	-31.3804	0
1.2327	-49.2479	-11.2219	-12.3577	-34.1211	0
1.2333	-38.8911	-11.5261	-12.3577	-31.9753	0
1.2340	-32.1626	-8.48401	-14.1877	-30.4456	0
1.2347	-32.4797	-9.09242	-13.2694	-30.7643	0
1.2353	-33.9945	-11.2219	-11.4393	-27.7048	0
1.2360	-39.4899	-11.2219	-10.521	-21.6072	0
1.2367	-47.1343	-11.5261	-10.521	-15.807	0
1.2373	-48.6491	-9.39663	-8.0854	-10.3043	0
1.2380	-48.332	-4.79972	-3.20089	-4.20671	0
1.2387	-48.0502	-3.88709	-2.28255	3.42061	0
1.2393	-35.5092	-4.1913	-2.28255	11.3454	0
1.2400	-12.6466	0.676016	1.98974	18.0591	0
1.2407	4.43865	4.32651	7.78594	24.4754	0
1.2413	9.65231	2.50126	9.61597	29.9782	0
1.2420	11.4841	2.80547	12.0582	32.7189	0
1.2427	18.1773	5.88134	16.0244	36.9893	0
1.2433	22.4751	5.88134	16.6366	40.3462	0
1.2440	11.766	5.27293	15.7183	37.6055	0
1.2447	-5.00229	6.79397	17.555	34.5461	0
1.2453	-10.4978	7.40238	17.8544	35.4596	0
1.2460	-9.8989	6.79397	15.1127	32.1028	0
1.2467	-13.5626	6.18555	13.2827	22.6483	0
1.2473	-18.741	3.41388	10.8404	16.5507	0
1.2480	-22.7217	-0.845021	5.6498	11.3454	0
1.2487	-24.2365	-3.27868	0.465826	2.50703	0
1.2493	-20.5728	-4.79972	-1.37086	-3.90927	0
1.2500	-20.8899	-5.40813	-1.37086	-9.70944	0
1.2507	-30.3308	-4.1913	-2.58866	-18.5478	0
1.2513	-41.0047	-4.79972	-4.11258	-24.9641	0
1.2520	-49.2479	-9.09242	-6.24872	-26.4938	0
1.2527	-55.6593	-11.2219	-9.3032	-28.6184	0
1.2533	-55.0604	-10.3093	-10.8271	-30.4456	0
1.2540	-49.565	-11.5261	-11.4393	-30.4456	0
1.2547	-48.332	-13.0471	-14.1877	-30.4456	0
1.2553	-52.3127	-12.1345	-16.3239	-27.7048	0
1.2560	-56.5752	-12.1345	-13.5755	-22.5208	0
1.2567	-56.2582	-14.5682	-10.8271	-17.6342	0
1.2573	-50.1638	-16.4272	-9.3032	-10.3043	0
1.2580	-44.3865	-14.2639	-4.7248	-1.46598	0
1.2587	-41.9206	-10.3093	0.465826	3.71806	0
1.2593	-39.1729	-9.39663	2.29585	10.1344	0
1.2600	-36.7422	-10.9177	4.12588	19.9075	0
1.2607	-41.0047	-9.39663	7.78594	25.389	0
1.2613	-47.1343	-5.10392	11.446	28.1297	0
1.2620	-44.6684	-5.40813	13.5821	32.7189	0
1.2627	-40.0888	-7.57138	15.1127	35.1622	0
1.2633	-44.6684	-5.74614	17.555	33.9299	0
1.2640	-54.1445	-2.67026	19.6911	34.5461	0
1.2647	-62.9866	-2.06185	17.555	34.5461	0
1.2653	-71.2298	-2.97447	14.1944	31.8053	0
1.2660	-66.6503	-3.58289	13.8883	26.3026	0
1.2667	-43.7524	-5.74614	13.5821	18.994	0
1.2673	-23.9194	-9.39663	11.446	11.3454	0
1.2680	-16.3103	-10.9177	10.2282	5.24777	0
1.2687	-8.66594	-11.5261	10.5343	-0.233706	0
1.2693	-3.48751	-14.5682	8.39817	-6.03387	0
1.2700	-7.15117	-14.8724	3.20754	-12.1527	0
1.2707	-8.98299	-12.4387	-3.20089	-19.7801	0
1.2713	-8.06708	-15.785	-8.0854	-26.7913	0
1.2720	-9.26481	-22.2071	-10.2215	-29.8507	0
1.2727	-8.06708	-23.1198	-11.4393	-31.9753	0
1.2733	-5.60116	-22.2071	-12.3577	-33.8024	0
1.2740	-11.7307	-22.5113	-12.0516	-33.505	0
1.2747	-18.741	-22.2071	-10.8271	-33.2076	0
1.2753	-17.508	-21.5987	-11.1332	-30.7643	0
1.2760	-16.3103	-19.4693	-11.4393	-24.348	0
1.2767	-18.4239	-15.4808	-9.3032	-17.6342	0
1.2773	-20.8899	-16.0892	-6.55483	-12.1527	0
1.2780	-23.0035	-19.4693	-5.64314	-6.03387	0
1.2787	-28.816	-17.0356	-0.75863	0.0637381	0
1.2793	-40.7229	-14.5682	7.47983	7.39362	0
1.2800	-55.3423	-14.2639	12.3643	16.232	0
1.2807	-63.9025	-10.6135	13.8883	19.9075	0
1.2813	-64.5014	-7.26718	17.2489	21.7347	0
1.2820	-62.6696	-8.1798	22.4328	28.1297	0
1.2827	-50.4809	-7.57138	27.3173	33.6325	0
1.2833	-21.1717	-5.74614	29.7596	33.0163	0
1.2840	5.35457	-7.87559	29.1474	30.8917	0
1.2847	12.6819	-8.78821	28.8413	28.1297	0
1.2853	19.4103	-8.78821	28.5418	25.0916	0
1.2860	32.832	-10.3093	23.3512	21.1186	0
1.2867	35.5797	-9.39663	15.4188	14.1074	0
1.2873	30.4013	-7.87559	8.70428	6.48004	0
1.2880	29.4853	-9.39663	1.37751	1.59345	0
1.2887	24.9058	-10.9177	-5.64314	-3.59058	0
1.2893	17.5785	-12.4387	-10.521	-10.623	0
1.2900	17.2614	-14.8724	-13.2694	-17.6342	0
1.2907	18.4944	-15.4808	-13.2694	-25.8777	0
1.2913	20.6433	-16.7314	-13.2694	-33.2076	0
1.2920	30.4013	-20.0777	-15.0994	-35.0347	0
1.2927	39.2433	-21.2945	-15.0994	-36.8619	0
1.2933	39.8422	-21.5987	-13.2694	-38.689	0
1.2940	45.3377	-22.2071	-12.9633	-35.9483	0
1.2947	56.6457	-19.1651	-12.6571	-33.505	0
1.2953	61.2252	-17.3398	-12.3577	-33.2076	0
1.2960	55.7298	-19.4693	-12.3577	-28.9371	0
1.2967	44.1399	-17.0356	-10.521	-22.8182	0
1.2973	31.599	-11.8303	-5.94926	-19.1639	0
1.2980	21.5592	-10.6135	-4.11258	-13.3638	0
1.2987	16.6626	-11.2219	-2.58866	-5.73643	0
1.2993	17.5785	-10.3093	1.68363	-0.849841	0
1.3000	22.158	-7.87559	6.26203	6.77748	0
1.3007	26.7376	-5.10392	8.70428	18.0591	0
1.3013	37.4115	-4.49551	11.1465	23.2644	0
1.3020	58.4775	-2.97447	12.0582	23.2644	0
1.3027	80.7412	0.980224	11.1465	25.7077	0
1.3033	94.797	0.0676016	11.446	26.9187	0
1.3040	99.9754	-3.88709	14.8066	24.4754	0
1.3047	99.9754	-2.67026	16.0244	24.178	0
1.3053	99.9754	-1.45344	11.7521	24.4754	0
1.3060	99.6584	-3.58289	9.0104	19.5888	0
1.3067	93.564	-3.88709	11.7521	11.9615	0
1.3073	74.6469	-6.35455	12.3643	6.77748	0
1.3080	44.4218	-11.5261	9.0104	0.0637381	0
1.3087	18.8114	-13.9597	7.78594	-9.39075	0
1.3093	7.82049	-14.8724	7.78594	-17.0181	0
1.3100	1.09205	-17.644	4.432	-23.1369	0
1.3107	-6.83412	-18.2524	-0.75863	-28.9371	0
1.3113	-13.5626	-17.9482	-5.94926	-35.0347	0
1.3120	-24.5535	-19.4693	-11.4393	-40.5162	0
1.3127	-37.0592	-21.9029	-16.0177	-41.451	0
1.3133	-40.0888	-23.424	-19.0656	-39.6026	0
1.3140	-36.4251	-23.7282	-19.6778	-40.2187	0
1.3147	-33.3956	-22.8156	-16.3239	-40.8349	0
1.3153	-27.5831	-22.5113	-13.8816	-37.7754	0
1.3160	-21.8058	-23.1198	-14.1877	-34.1211	0
1.3167	-16.3103	-22.5113	-12.3577	-29.2345	0
1.3173	-1.33864	-21.9029	-8.69098	-19.4614	0
1.3180	19.4103	-21.5987	-5.33703	-12.1527	0
1.3187	36.8126	-18.8609	-2.58866	-7.56359	0
1.3193	50.5513	-14.8724	-2.28255	0.679873	0
1.3200	51.7491	-12.4387	-2.28255	9.83691	0
1.3207	31.0001	-10.9177	3.20754	14.4048	0
1.3213	6.58753	-7.87559	9.92209	18.6753	0
1.3220	0.493184	-6.05035	9.61597	22.9457	0
1.3227	11.1671	-6.05035	7.78594	24.4754	0
1.3233	24.3069	-4.79972	10.2282	26.0051	0
1.3240	33.149	-2.97447	13.2827	29.0646	0
1.3247	38.6445	-3.58289	12.3643	29.6595	0
1.3253	44.7388	-4.79972	9.61597	27.8323	0
1.3260	49.6354	-3.88709	9.61597	24.4754	0
1.3267	51.1502	-3.88709	9.61597	16.5507	0
1.3273	52.665	-7.57138	7.17371	7.07493	0
1.3280	52.3832	-11.2219	4.12588	1.27476	0
1.3287	45.9718	-13.3513	0.465826	-2.677	0
1.3293	34.9808	-15.785	-4.11258	-10.9205	0
1.3300	25.8217	-14.5682	-6.86095	-18.2503	0
1.3307	18.8114	-11.2219	-7.47317	-20.6936	0
1.3313	8.41935	-13.0471	-9.60932	-25.8777	0
1.3320	-4.40343	-18.5567	-10.521	-33.2076	0
1.3327	-8.98299	-20.3819	-9.60932	-33.2076	0
[truncated: 41,002 more rows]
