# Supplementary material for: Identification of Haptic Based Guiding Using Hard Reins
Source: PLoS One. 2015 Jul 22;10(7):e0132020. doi: 10.1371/journal.pone.0132020 (PMC4511788; doi:10.1371/journal.pone.0132020)
Supplement: S3 File — (ZIP) [file pone.0132020.s003.zip › EMGData1/Subject3/T18/t18.txt]

0.0000	10.3588	19.0235	-5.29682	5.97396	0
0.0007	9.13414	18.1067	-2.24472	3.83528	0
0.0013	9.44032	20.5515	-4.08131	-0.131427	0
0.0020	7.04196	24.2186	-6.82288	0.173245	0
0.0027	3.06172	23.913	-6.52122	0.477917	0
0.0033	2.44938	21.4683	-6.82288	0.173245	0
0.0040	3.3679	22.3851	-5.90902	0.477917	0
0.0047	2.14321	26.0522	-4.38297	0.477917	0
0.0053	0	26.6634	-3.46911	2.61659	0
0.0060	-1.22469	24.2186	-1.94306	5.05994	0
0.0067	-0.612345	24.8298	-1.94306	2.31192	0
0.0073	-0.918517	27.2746	-3.46911	-0.436099	0
0.0080	-2.44938	27.5802	-1.0292	1.08726	0
0.0087	-1.22469	25.1354	0.195193	0.477917	0
0.0093	2.75555	22.3851	-3.15858	-2.57478	0
0.0100	3.3679	21.1627	-2.24472	-1.95946	0
0.0107	0.918517	21.7739	1.41958	2.00725	0
0.0113	-3.06172	20.8571	0.195193	3.22594	0
0.0120	-8.21563	17.8011	0.496855	0.477917	0
0.0127	-10.9712	16.8843	2.33344	-1.35011	0
0.0133	-11.2773	18.1067	0.496855	-0.436099	0
0.0140	-14.0329	17.8011	0.807389	0.477917	0
0.0147	-14.6452	19.6347	3.54896	-0.740771	0
0.0153	-6.73579	21.7739	-0.417003	-1.35011	0
0.0160	3.98024	20.2459	-4.08131	-0.131427	0
0.0167	12.8082	17.8011	-1.0292	0.477917	0
0.0173	21.6872	18.4123	1.10905	0.173245	0
0.0180	27.4535	19.6347	-0.718665	0.477917	0
0.0187	25.6164	18.4123	-1.33086	1.39193	0
0.0193	16.4823	16.8843	-0.106469	1.70258	0
0.0200	0.918517	16.8843	-0.106469	2.00725	0
0.0207	-16.7885	16.8843	-0.718665	1.39193	0
0.0213	-31.7399	15.0762	-1.0292	-0.436099	0
0.0220	-43.0172	16.5787	0.496855	-0.740771	0
0.0227	-47.6098	18.4123	0.496855	1.39193	0
0.0233	-45.7728	14.1594	-2.24472	3.53061	0
0.0240	-45.7728	10.1866	-1.63252	2.31192	0
0.0247	-48.5283	12.937	1.41958	-1.95946	0
0.0253	-46.6913	12.937	2.94564	-5.01215	0
0.0260	-43.0172	10.1866	4.16116	-3.79346	0
0.0267	-40.2617	11.7146	5.98887	-3.48879	0
0.0273	-31.1275	12.0202	3.54896	-6.54148	0
0.0280	-21.9934	8.65861	1.41958	-8.36952	0
0.0287	-23.7794	10.7978	2.94564	-7.76017	0
0.0293	-29.9028	13.2426	1.41958	-8.36952	0
0.0300	-31.1275	10.4922	-1.0292	-8.06484	0
0.0307	-32.046	8.65861	-1.33086	-6.84616	0
0.0313	-36.3325	8.96421	-3.77077	-8.06484	0
0.0320	-37.8633	9.26981	-4.99516	-10.8129	0
0.0327	-36.6386	9.881	-1.33086	-11.1175	0
0.0333	-37.5571	8.04741	-0.417003	-8.97886	0
0.0340	-43.0172	7.13062	-1.33086	-7.4555	0
0.0347	-42.0987	10.1866	0.195193	-5.01215	0
0.0353	-29.9028	6.21383	0.807389	-1.95946	0
0.0360	-18.9317	-2.64852	0.807389	-2.87945	0
0.0367	-14.6452	-2.34292	4.16116	-5.93214	0
0.0373	-10.665	1.01866	6.9116	-5.01215	0
0.0380	-6.73579	-0.814928	6.29941	-2.2701	0
0.0387	-5.5111	0.407464	4.77335	-4.09814	0
0.0393	-2.75555	4.07464	3.2473	-6.54148	0
0.0400	0.306172	0.713062	2.02291	-5.62149	0
0.0407	0.612345	-3.23425	3.2473	-5.01215	0
0.0413	1.83703	-2.34292	3.8595	-5.31682	0
0.0420	1.22469	-0.50933	2.6351	-5.31682	0
0.0427	-2.75555	-0.814928	2.02291	-5.62149	0
0.0433	0	-2.34292	2.33344	-4.09814	0
0.0440	10.3588	-3.53984	3.2473	-2.2701	0
0.0447	14.3391	-3.23425	3.2473	-4.09814	0
0.0453	10.3588	-3.23425	3.2473	-5.01215	0
0.0460	4.59259	-3.84544	5.07502	-3.18412	0
0.0467	-3.3679	-3.23425	6.9116	-3.18412	0
0.0473	-10.3588	-4.76224	5.38555	-4.09814	0
0.0480	-11.8897	-7.81822	2.94564	-3.48879	0
0.0487	-13.1144	-7.81822	2.02291	-4.70748	0
0.0493	-17.4008	-6.59582	2.94564	-6.23681	0
0.0500	-17.707	-5.98463	2.94564	-5.62149	0
0.0507	-13.1144	-5.37343	1.10905	-3.79346	0
0.0513	-8.5218	-5.67903	0.807389	-3.79346	0
0.0520	-4.59259	-5.67903	2.6351	-5.01215	0
0.0527	0	-4.45664	2.94564	-5.31682	0
0.0533	2.75555	-6.29023	0.807389	-2.2701	0
0.0540	2.44938	-9.6518	0.195193	-1.35011	0
0.0547	-1.83703	-9.04061	0.496855	-3.79346	0
0.0553	-9.13414	-8.73501	-0.718665	-4.09814	0
0.0560	-17.0946	-10.263	-1.33086	-2.87945	0
0.0567	-22.2996	-9.34621	-1.63252	-1.35011	0
0.0573	-25.6164	-8.42941	-1.94306	1.39193	0
0.0580	-27.7596	-10.263	-0.417003	1.70258	0
0.0587	-26.2288	-10.5686	1.72125	0.782589	0
0.0593	-19.2378	-12.0966	0.807389	2.00725	0
0.0600	-12.502	-16.9862	-2.55525	0.477917	0
0.0607	-10.0527	-18.8197	-3.77077	-3.48879	0
0.0613	-8.21563	-16.375	-1.94306	-1.35011	0
0.0620	-6.42962	-16.0694	0.496855	2.61659	0
0.0627	-4.28641	-18.8197	1.10905	-0.436099	0
0.0633	-2.75555	-20.3477	-0.106469	-3.18412	0
0.0640	-3.06172	-18.8197	-0.417003	-1.04544	0
0.0647	-5.5111	-16.9862	0.195193	-0.436099	0
0.0653	-7.65431	-20.0421	2.33344	-1.35011	0
0.0660	-8.82797	-22.4615	5.38555	1.08726	0
0.0667	-9.13414	-19.7365	5.07502	2.00725	0
0.0673	-9.13414	-18.2085	0.807389	-0.740771	0
0.0680	-7.90945	-20.3477	1.10905	-0.740771	0
0.0687	-5.20493	-20.3477	3.54896	1.39193	0
0.0693	-3.67407	-19.1253	1.41958	-0.131427	0
0.0700	-3.67407	-20.0421	-0.417003	-1.04544	0
0.0707	0	-20.0421	1.41958	3.22594	0
0.0713	2.44938	-22.4615	-0.106469	4.7493	0
0.0720	-1.53086	-27.0454	-2.55525	1.39193	0
0.0727	-2.75555	-27.0454	-1.33086	0.477917	0
0.0733	4.59259	-25.2118	-1.0292	2.61659	0
0.0740	11.5835	-25.823	-2.55525	4.13995	0
0.0747	15.8699	-25.2118	-1.94306	4.7493	0
0.0753	18.9317	-23.6838	0.496855	3.83528	0
0.0760	17.4008	-25.2118	3.2473	2.61659	0
0.0767	14.6452	-26.1286	5.38555	5.66929	0
0.0773	15.2576	-24.295	3.54896	8.72198	0
0.0780	14.6452	-24.295	1.41958	7.49732	0
0.0787	10.9712	-24.295	2.6351	5.36461	0
0.0793	7.34814	-24.295	4.16116	5.36461	0
0.0800	5.81728	-26.4342	4.16116	5.97396	0
0.0807	4.89876	-26.7398	4.46282	5.97396	0
0.0813	3.98024	-24.295	3.54896	4.44462	0
0.0820	1.22469	-24.295	2.6351	3.53061	0
0.0827	-0.918517	-24.9062	3.54896	7.19265	0
0.0833	-0.918517	-26.1286	3.8595	10.8547	0
0.0840	-4.59259	-31.3238	3.2473	9.02665	0
0.0847	-11.8897	-33.463	3.2473	5.66929	0
0.0853	-14.9514	-29.4902	1.10905	5.05994	0
0.0860	-14.3391	-25.2118	0.195193	5.05994	0
0.0867	-17.0946	-23.0727	3.2473	5.66929	0
0.0873	-20.4625	-21.8503	3.54896	5.97396	0
0.0880	-17.4008	-22.4615	-0.106469	6.27863	0
0.0887	-12.8082	-22.1559	-2.24472	7.80199	0
0.0893	-15.8699	-20.6533	-2.85691	9.02665	0
0.0900	-23.5242	-22.1559	-3.46911	7.49732	0
0.0907	-26.5349	-23.9894	-3.77077	5.97396	0
0.0913	-25.6164	-24.295	-4.08131	6.27863	0
0.0920	-25.0041	-23.3782	-3.15858	6.88797	0
0.0927	-23.7794	-21.5447	-0.718665	6.88797	0
0.0933	-21.0749	-20.3477	-0.417003	5.36461	0
0.0940	-20.4625	-20.3477	-1.0292	4.7493	0
0.0947	-18.0131	-19.1253	0.496855	7.80199	0
0.0953	-10.3588	-19.7365	2.02291	9.33132	0
0.0960	-3.06172	-22.1559	0.496855	5.05994	0
0.0967	0.612345	-21.2645	-2.24472	4.13995	0
0.0973	3.98024	-19.1253	-4.08131	6.88797	0
0.0980	7.34814	-19.4309	-3.15858	6.27863	0
0.0987	8.21563	-17.903	-0.106469	4.7493	0
0.0993	7.90945	-15.1526	0.807389	6.88797	0
0.1000	3.67407	-14.2358	-0.417003	6.88797	0
0.1007	-6.42962	-14.847	0.195193	3.53061	0
0.1013	-18.3193	-15.1526	1.41958	4.13995	0
0.1020	-28.372	-15.1526	1.41958	6.5833	0
0.1027	-29.2905	-14.5414	1.72125	5.36461	0
0.1033	-15.8699	-13.9302	3.2473	3.83528	0
0.1040	-1.83703	-12.4022	3.2473	4.44462	0
0.1047	0.918517	-10.263	1.10905	5.66929	0
0.1053	4.59259	-12.7078	0.496855	5.66929	0
0.1060	12.502	-15.4582	3.2473	5.36461	0
0.1067	14.3391	-12.7078	4.16116	5.66929	0
0.1073	13.7267	-12.7078	3.54896	4.44462	0
0.1080	17.4008	-17.903	4.46282	2.00725	0
0.1087	17.4008	-17.2918	3.2473	2.31192	0
0.1093	16.1761	-12.0966	0.496855	4.7493	0
0.1100	23.7794	-10.5686	0.496855	3.83528	0
0.1107	34.4954	-9.9574	1.10905	1.39193	0
0.1113	38.4757	-8.73501	-0.718665	1.70258	0
0.1120	41.4864	-8.73501	-1.33086	2.61659	0
0.1127	47.6098	-7.51262	-1.0292	0.782589	0
0.1133	48.5283	-4.45664	-2.55525	0.173245	0
0.1140	42.0987	-5.06783	-4.08131	2.00725	0
0.1147	36.6386	-5.37343	-4.08131	3.22594	0
0.1153	38.4757	-2.34292	-3.77077	2.61659	0
0.1160	43.9357	-3.23425	-2.55525	1.70258	0
0.1167	46.6913	-6.29023	-1.63252	2.00725	0
0.1173	42.0987	-4.45664	-4.08131	3.53061	0
0.1180	32.3522	-2.95411	-3.15858	4.7493	0
0.1187	20.7687	-3.23425	3.2473	4.44462	0
0.1193	7.34814	-0.814928	4.77335	5.05994	0
0.1200	-5.81728	-1.12053	1.72125	5.05994	0
0.1207	-17.4008	-4.76224	4.16116	1.08726	0
0.1213	-26.5349	-4.15104	4.77335	-0.740771	0
0.1220	-30.209	0.407464	-1.0292	2.92127	0
0.1227	-26.5349	1.93545	-0.417003	4.44462	0
0.1233	-20.1563	2.24105	5.07502	0.782589	0
0.1240	-16.1761	2.85225	3.2473	-0.740771	0
0.1247	-12.502	3.46344	0.195193	0.782589	0
0.1253	-9.13414	4.38024	1.72125	1.39193	0
0.1260	-8.5218	4.38024	1.41958	1.39193	0
0.1267	-8.82797	3.15785	0.496855	1.39193	0
0.1273	-4.89876	2.24105	2.33344	0.477917	0
0.1280	2.14321	3.46344	2.33344	0.477917	0
0.1287	4.89876	5.90823	-1.0292	1.08726	0
0.1293	4.59259	5.90823	-1.33086	-0.740771	0
0.1300	10.0527	4.38024	0.195193	-2.2701	0
0.1307	18.3193	5.60263	0.496855	-0.436099	0
0.1313	21.381	6.51942	-1.0292	0.477917	0
0.1320	22.2996	2.24105	-2.85691	-2.2701	0
0.1327	25.6164	-0.50933	-4.08131	-2.87945	0
0.1333	27.1473	2.24105	-5.90902	-0.740771	0
0.1340	23.2181	4.07464	-7.43507	-1.35011	0
0.1347	18.3193	4.99143	-5.90902	-2.2701	0
0.1353	17.4008	8.04741	-3.46911	-2.2701	0
0.1360	22.6057	8.65861	-4.68463	-3.48879	0
0.1367	32.6584	7.13062	-6.82288	-2.2701	0
0.1373	41.7925	8.35301	-4.99516	0.782589	0
0.1380	46.6913	8.65861	-2.24472	-0.131427	0
0.1387	53.1209	6.82502	-2.55525	-0.436099	0
0.1393	60.1118	5.90823	-1.94306	1.70258	0
0.1400	56.7439	4.99143	2.02291	0.477917	0
0.1407	46.6913	4.38024	4.46282	-0.740771	0
0.1413	39.9555	5.60263	3.54896	0.477917	0
0.1420	34.1892	7.74182	3.54896	-1.35011	0
0.1427	26.5349	8.35301	5.38555	-2.2701	0
0.1433	21.0749	5.90823	5.38555	2.61659	0
0.1440	16.4823	1.62986	2.94564	2.00725	0
0.1447	9.74649	0.713062	1.10905	-2.57478	0
0.1453	7.04196	5.60263	2.02291	-1.65479	0
0.1460	7.90945	9.26981	2.6351	-0.740771	0
0.1467	4.59259	8.04741	0.807389	-2.2701	0
0.1473	-2.14321	5.60263	-0.417003	-1.95946	0
0.1480	-4.59259	4.68584	-0.417003	-3.79346	0
0.1487	-0.612345	5.60263	-2.55525	-5.31682	0
0.1493	5.20493	6.82502	-4.08131	-1.65479	0
0.1500	7.04196	7.74182	-0.417003	-1.95946	0
0.1507	4.59259	7.74182	1.10905	-5.93214	0
0.1513	3.67407	8.35301	-1.33086	-4.70748	0
0.1520	6.42962	8.04741	1.72125	-3.18412	0
0.1527	8.21563	7.43622	8.73932	-5.93214	0
0.1533	7.04196	7.74182	9.96371	-5.01215	0
0.1540	7.90945	8.96421	6.60107	-2.57478	0
0.1547	14.9514	9.26981	6.29941	-2.87945	0
0.1553	21.0749	6.51942	6.9116	-1.35011	0
0.1560	18.3193	2.24105	4.46282	-1.35011	0
0.1567	12.8082	1.62986	3.2473	-4.40281	0
0.1573	13.4206	5.29703	5.68721	-4.70748	0
0.1580	12.502	7.74182	5.07502	-3.18412	0
0.1587	4.59259	9.57541	0.496855	-2.87945	0
0.1593	-3.98024	11.1034	-2.24472	-1.65479	0
0.1600	-8.82797	10.4922	-1.94306	-1.35011	0
0.1607	-9.13414	8.65861	-1.94306	-5.01215	0
0.1613	-3.67407	7.74182	-1.94306	-5.31682	0
0.1620	3.98024	8.04741	-2.55525	-1.95946	0
0.1627	7.65431	10.1866	-4.08131	-2.2701	0
0.1633	11.8897	11.409	-3.15858	-5.01215	0
0.1640	15.8699	10.7978	-2.24472	-5.31682	0
0.1647	14.3391	10.7978	-2.85691	-5.31682	0
0.1653	6.42962	11.1034	-2.55525	-5.01215	0
0.1660	-6.12345	9.57541	-2.24472	-3.79346	0
0.1667	-18.0131	8.65861	-2.55525	-2.57478	0
0.1673	-21.9934	8.65861	-0.417003	-0.131427	0
0.1680	-22.2996	5.60263	1.41958	2.61659	0
0.1687	-25.6164	4.38024	-0.718665	0.477917	0
0.1693	-25.3102	9.26981	-3.46911	-4.09814	0
0.1700	-19.544	13.5482	-1.33086	-5.62149	0
0.1707	-18.3193	12.3258	1.41958	-5.31682	0
0.1713	-18.9317	9.881	-0.106469	-4.09814	0
0.1720	-14.6452	9.57541	-3.15858	-0.436099	0
0.1727	-13.4206	10.4922	-3.46911	0.477917	0
0.1733	-16.4823	11.1034	-2.85691	-1.65479	0
0.1740	-19.544	10.4922	-3.15858	-1.95946	0
0.1747	-26.5349	9.26981	-2.85691	-0.436099	0
0.1753	-35.4139	8.65861	-0.718665	-0.131427	0
0.1760	-39.6493	9.57541	0.496855	0.173245	0
0.1767	-42.0987	11.409	-0.106469	0.173245	0
0.1773	-41.4864	12.6314	-0.718665	-0.436099	0
0.1780	-35.1078	14.1594	1.41958	-0.436099	0
0.1787	-28.6781	14.1594	3.54896	1.39193	0
0.1793	-23.5242	10.4922	2.6351	1.70258	0
0.1800	-10.665	8.04741	1.10905	0.477917	0
0.1807	0	10.4922	1.10905	-1.35011	0
0.1813	-1.83703	13.2426	0.807389	-2.2701	0
0.1820	-5.5111	12.6314	0.496855	-1.95946	0
0.1827	-6.42962	12.3258	-0.417003	-1.04544	0
0.1833	-11.5835	12.937	-1.33086	-1.35011	0
0.1840	-19.2378	12.6314	0.807389	-1.35011	0
0.1847	-26.5349	12.6314	3.2473	-1.35011	0
0.1853	-34.8016	15.0762	2.94564	-1.04544	0
0.1860	-40.2617	16.2731	3.2473	-1.65479	0
0.1867	-33.8831	13.5482	4.16116	-3.18412	0
0.1873	-19.2378	12.6314	3.2473	-2.57478	0
0.1880	-3.3679	15.3818	1.72125	1.08726	0
0.1887	13.1144	15.0762	0.807389	2.92127	0
0.1893	28.0658	11.409	0.195193	0.173245	0
0.1900	30.5152	12.3258	2.33344	-1.95946	0
0.1907	23.7794	17.1899	5.07502	-0.131427	0
0.1913	24.3917	17.4955	6.29941	0.477917	0
0.1920	26.5349	13.2426	7.21326	-0.740771	0
0.1927	13.1144	12.3258	5.98887	0.173245	0
0.1933	-2.44938	16.5787	4.46282	1.39193	0
0.1940	-7.65431	18.7179	5.07502	-2.2701	0
0.1947	-15.5638	16.8843	4.16116	-5.31682	0
0.1953	-24.6979	18.7179	0.496855	-1.95946	0
0.1960	-23.2181	23.913	0.496855	1.08726	0
0.1967	-18.9317	24.2186	0.807389	0.477917	0
0.1973	-17.4008	20.2459	0.496855	1.39193	0
0.1980	-14.3391	20.5515	2.94564	1.08726	0
0.1987	-12.8082	23.3018	3.2473	-0.436099	0
0.1993	-10.9712	23.3018	-1.33086	1.70258	0
0.2000	-4.89876	24.2186	-2.24472	2.31192	0
0.2007	-2.75555	26.969	-0.106469	-1.35011	0
0.2013	-5.5111	25.1354	1.10905	-1.35011	0
0.2020	-4.89876	23.6074	3.2473	2.31192	0
0.2027	-7.34814	26.969	2.33344	2.92127	0
0.2033	-17.4008	26.0522	-2.24472	2.00725	0
0.2040	-25.0041	19.6347	-2.55525	0.477917	0
0.2047	-25.3102	19.9403	0.496855	-2.2701	0
0.2053	-24.3917	25.1354	0.195193	-1.95946	0
0.2060	-28.6781	26.3578	-0.106469	-0.436099	0
0.2067	-35.7201	28.1914	1.41958	-2.2701	0
0.2073	-38.1695	30.6362	0.496855	-3.48879	0
0.2080	-36.6386	28.8026	-0.417003	-2.2701	0
0.2087	-33.2707	28.497	-1.0292	-3.18412	0
0.2093	-25.6164	31.553	-1.33086	-4.70748	0
0.2100	-16.4823	32.4698	1.41958	-3.79346	0
0.2107	-9.44032	31.2474	4.16116	-2.57478	0
0.2113	1.53086	30.6362	0.496855	-2.57478	0
0.2120	12.8082	28.8026	-1.33086	-1.95946	0
0.2127	15.8699	26.6634	1.41958	-1.35011	0
0.2133	17.707	28.1914	-0.417003	-1.35011	0
0.2140	22.6057	32.1642	-3.15858	-1.35011	0
0.2147	20.1563	31.553	-1.33086	-0.740771	0
0.2153	9.13414	26.969	-0.106469	-1.04544	0
0.2160	-3.06172	24.5242	-3.77077	-2.2701	0
0.2167	-6.42962	25.441	-5.60736	-2.87945	0
0.2173	2.75555	27.2746	-4.08131	-2.87945	0
0.2180	11.8897	28.8026	-3.77077	-2.87945	0
0.2187	14.6452	29.1082	-4.99516	-2.2701	0
0.2193	20.1563	29.1082	-6.52122	-1.35011	0
0.2200	22.9119	29.1082	-6.82288	-2.2701	0
0.2207	15.8699	28.1914	-5.90902	-2.2701	0
0.2213	12.8082	28.1914	-4.08131	-0.131427	0
0.2220	13.7267	28.8026	-0.417003	-1.04544	0
0.2227	4.28641	26.969	2.33344	-2.57478	0
0.2233	-9.74649	26.6634	0.807389	0.173245	0
0.2240	-16.4823	29.1082	-0.718665	1.70258	0
0.2247	-22.9119	30.3306	2.02291	-1.04544	0
0.2253	-31.7399	30.9418	4.16116	-0.436099	0
0.2260	-38.4757	30.3306	4.16116	2.61659	0
0.2267	-39.9555	26.6634	5.07502	1.39193	0
0.2273	-35.4139	25.1354	4.46282	-0.436099	0
0.2280	-28.6781	25.7466	2.33344	1.39193	0
0.2287	-25.6164	23.913	3.2473	-0.436099	0
0.2293	-19.2378	22.6907	5.07502	-4.09814	0
0.2300	-8.82797	24.8298	5.68721	-2.57478	0
0.2307	-4.59259	25.1354	6.9116	0.173245	0
0.2313	-3.67407	23.3018	5.38555	-1.04544	0
0.2320	1.22469	23.3018	3.2473	-1.65479	0
0.2327	6.12345	24.2186	3.54896	-1.04544	0
0.2333	6.73579	23.3018	3.2473	-0.740771	0
0.2340	9.13414	21.4683	0.496855	0.477917	0
0.2347	14.6452	21.1627	-0.718665	2.00725	0
0.2353	15.8699	21.4683	-1.33086	-0.131427	0
0.2360	10.0527	20.5515	-1.33086	-1.35011	0
0.2367	2.75555	19.3291	1.10905	1.39193	0
0.2373	0	20.5515	1.72125	2.92127	0
0.2380	0	21.4683	-0.106469	2.31192	0
0.2387	-0.306172	19.6347	0.496855	2.31192	0
0.2393	0.306172	17.1899	1.41958	3.22594	0
0.2400	6.12345	15.0762	-0.417003	1.39193	0
0.2407	11.8897	13.8538	-0.718665	0.477917	0
0.2413	13.7267	14.1594	-0.417003	1.08726	0
0.2420	14.6452	14.1594	-2.85691	-0.131427	0
0.2427	15.5638	12.937	-2.24472	-1.65479	0
0.2433	8.21563	13.5482	1.72125	-0.131427	0
0.2440	-4.59259	14.465	2.33344	2.31192	0
0.2447	-14.9514	15.9675	0.807389	2.31192	0
0.2453	-27.4535	16.8843	2.6351	1.70258	0
0.2460	-37.5571	14.7706	5.07502	2.31192	0
0.2467	-32.046	12.6314	4.16116	2.31192	0
0.2473	-19.544	15.0762	4.46282	1.70258	0
0.2480	-11.2773	15.9675	5.07502	2.61659	0
0.2487	0	12.6314	2.02291	2.31192	0
0.2493	12.1959	9.57541	-0.417003	-0.436099	0
0.2500	13.1144	7.74182	1.72125	-1.35011	0
0.2507	11.8897	6.51942	1.72125	1.39193	0
0.2513	16.4823	5.90823	-2.85691	5.05994	0
0.2520	17.0946	2.85225	-4.99516	4.44462	0
0.2527	14.3391	-2.34292	-3.15858	1.39193	0
0.2533	15.5638	-2.34292	-1.63252	-0.131427	0
0.2540	17.0946	2.24105	-0.718665	2.31192	0
0.2547	16.7885	2.85225	-1.63252	3.83528	0
0.2553	17.707	0.407464	-4.38297	2.92127	0
0.2560	17.4008	-2.03732	-5.29682	2.92127	0
0.2567	12.8082	-4.76224	-4.99516	3.83528	0
0.2573	7.90945	-6.90142	-4.99516	2.31192	0
0.2580	7.04196	-6.59582	-3.46911	0.477917	0
0.2587	9.44032	-6.90142	-0.417003	1.39193	0
0.2593	9.44032	-8.42941	1.41958	2.31192	0
0.2600	3.67407	-9.04061	1.10905	1.70258	0
0.2607	-2.14321	-9.6518	0.807389	1.39193	0
0.2613	-3.3679	-10.8742	1.72125	0.782589	0
0.2620	-1.83703	-11.791	4.16116	0.782589	0
0.2627	2.75555	-10.8742	5.68721	2.92127	0
0.2633	10.0527	-11.4854	4.77335	4.7493	0
0.2640	10.9712	-14.2358	5.07502	3.22594	0
0.2647	4.89876	-15.1526	6.9116	0.173245	0
0.2653	0.918517	-13.319	5.68721	0.477917	0
0.2660	0.918517	-12.7078	2.33344	3.22594	0
0.2667	3.98024	-12.4022	0.496855	1.70258	0
0.2673	10.3588	-12.4022	0.195193	-1.35011	0
0.2680	11.8897	-13.0134	1.41958	0.173245	0
0.2687	7.34814	-12.7078	3.54896	1.39193	0
0.2693	10.0527	-12.0966	1.41958	-2.2701	0
0.2700	18.3193	-14.2358	-2.85691	-5.01215	0
0.2707	22.9119	-16.0694	-1.63252	-2.87945	0
0.2713	27.7596	-14.5414	0.807389	-1.35011	0
0.2720	33.5769	-12.4022	-0.417003	-2.2701	0
0.2727	31.1275	-12.4022	-1.63252	-3.18412	0
0.2733	28.372	-14.2358	-1.33086	-3.79346	0
0.2740	25.6164	-14.847	-2.24472	-3.79346	0
0.2747	13.1144	-13.6246	-1.63252	-3.18412	0
0.2753	0.612345	-14.847	-0.718665	-2.2701	0
0.2760	-5.81728	-19.1253	-4.08131	-2.2701	0
0.2767	-13.7267	-18.8197	-6.21068	-5.01215	0
0.2773	-15.2576	-15.1526	-2.24472	-6.23681	0
0.2780	-4.89876	-14.2358	-0.106469	-5.01215	0
0.2787	-1.22469	-14.5414	-1.33086	-3.79346	0
0.2793	-5.20493	-13.319	-1.63252	-1.95946	0
0.2800	-1.53086	-12.4022	-3.46911	-0.436099	0
0.2807	4.28641	-12.4022	-5.60736	-2.57478	0
0.2813	5.20493	-11.4854	-4.08131	-4.09814	0
0.2820	7.04196	-12.0966	-1.63252	-2.57478	0
0.2827	9.13414	-11.4854	-2.55525	-2.87945	0
0.2833	9.74649	-9.9574	-3.77077	-3.79346	0
0.2840	10.9712	-11.1798	-3.77077	-1.35011	0
0.2847	10.0527	-13.9302	-4.08131	-1.35011	0
0.2853	7.34814	-13.9302	-2.24472	-2.2701	0
0.2860	8.5218	-11.4854	2.33344	-0.436099	0
0.2867	13.4206	-10.263	5.38555	0.477917	0
0.2873	15.8699	-11.4854	3.54896	-0.436099	0
0.2880	13.7267	-15.4582	0.496855	0.477917	0
0.2887	7.90945	-18.2085	1.41958	-0.436099	0
0.2893	3.3679	-16.9862	5.07502	-2.87945	0
0.2900	1.83703	-14.2358	4.77335	-0.740771	0
0.2907	0	-13.6246	3.54896	1.70258	0
0.2913	0.612345	-16.6806	5.68721	-0.131427	0
0.2920	6.42962	-18.8197	5.68721	-0.740771	0
0.2927	14.0329	-16.9862	2.94564	0.477917	0
0.2933	20.4625	-13.9302	3.54896	-0.436099	0
0.2940	27.4535	-14.2358	5.98887	0.173245	0
0.2947	32.9646	-16.9862	4.77335	2.61659	0
0.2953	36.0263	-17.903	0.807389	2.31192	0
0.2960	35.7201	-16.9862	-0.417003	-1.65479	0
0.2967	29.2905	-15.1526	2.33344	-2.2701	0
0.2973	20.1563	-14.2358	4.77335	0.477917	0
0.2980	15.2576	-14.847	3.2473	2.31192	0
0.2987	11.8897	-15.4582	2.6351	2.92127	0
0.2993	4.59259	-16.0694	3.8595	2.61659	0
0.3000	-3.67407	-18.8197	1.41958	0.477917	0
0.3007	-6.42962	-20.6533	-2.55525	0.173245	0
0.3013	-3.06172	-17.903	-2.85691	2.00725	0
0.3020	3.67407	-16.375	-2.24472	1.70258	0
0.3027	10.0527	-17.903	-2.24472	0.173245	0
0.3033	10.0527	-16.9862	-0.718665	1.08726	0
0.3040	7.04196	-15.1526	-1.63252	1.08726	0
0.3047	7.04196	-15.4582	-2.85691	-0.436099	0
0.3053	4.28641	-14.847	-0.417003	-0.740771	0
0.3060	-4.59259	-13.319	1.10905	-0.436099	0
0.3067	-10.9712	-16.9862	-0.106469	-1.04544	0
0.3073	-17.4008	-20.9589	-0.417003	-1.04544	0
0.3080	-25.6164	-18.8197	-1.0292	0.173245	0
0.3087	-25.6164	-18.2085	-3.15858	1.70258	0
0.3093	-16.1761	-21.5447	-2.24472	1.08726	0
0.3100	-9.13414	-21.5447	2.33344	-1.35011	0
0.3107	-5.81728	-19.4309	3.2473	-0.131427	0
0.3113	-2.75555	-21.5447	-1.33086	2.31192	0
0.3120	-0.918517	-23.3782	-4.99516	-1.35011	0
0.3127	-1.53086	-22.4615	-4.08131	-5.01215	0
0.3133	-3.67407	-23.3782	-1.94306	-3.48879	0
0.3140	-5.5111	-22.7671	-2.85691	-2.2701	0
0.3147	-3.98024	-19.1253	-4.99516	-2.2701	0
0.3153	-4.59259	-19.7365	-4.68463	-0.131427	0
0.3160	-9.13414	-21.2645	-3.15858	1.39193	0
0.3167	-8.21563	-18.8197	-2.24472	0.477917	0
0.3173	-1.83703	-16.9862	-1.63252	0.477917	0
0.3180	0.918517	-17.903	0.496855	1.70258	0
0.3187	3.06172	-17.5974	-0.417003	2.31192	0
0.3193	10.9712	-16.9862	-3.46911	1.70258	0
0.3200	18.9317	-18.2085	-3.15858	0.782589	0
0.3207	21.9934	-20.3477	-2.24472	1.08726	0
0.3213	22.9119	-21.5447	-4.08131	2.00725	0
0.3220	21.0749	-19.4309	-3.46911	2.31192	0
0.3227	11.8897	-16.9862	0.496855	4.13995	0
0.3233	-4.59259	-19.4309	1.10905	5.97396	0
0.3240	-22.6057	-21.8503	-0.718665	4.13995	0
0.3247	-34.8016	-20.6533	-1.63252	0.173245	0
0.3253	-36.6386	-18.8197	-3.46911	-1.95946	0
0.3260	-29.2905	-17.5974	-2.55525	-2.2701	0
0.3267	-20.7687	-14.2358	1.41958	-1.35011	0
0.3273	-10.3588	-13.9302	0.496855	1.39193	0
0.3280	-0.306172	-17.2918	-2.24472	2.31192	0
0.3287	1.83703	-16.6806	-0.718665	0.782589	0
0.3293	-0.918517	-14.2358	-0.417003	0.477917	0
0.3300	1.83703	-15.4582	0.195193	3.22594	0
0.3307	7.90945	-15.1526	4.46282	5.05994	0
0.3313	12.502	-12.4022	5.38555	3.53061	0
0.3320	13.4206	-12.4022	1.72125	2.31192	0
0.3327	5.5111	-13.319	1.41958	4.13995	0
0.3333	-7.65431	-13.0134	2.33344	5.36461	0
0.3340	-10.9712	-12.0966	1.41958	4.13995	0
0.3347	-8.21563	-11.1798	2.6351	5.97396	0
0.3353	-13.4206	-12.7078	2.33344	9.63599	0
0.3360	-25.3102	-16.9862	0.195193	7.49732	0
0.3367	-32.9646	-16.9862	1.10905	4.13995	0
0.3373	-34.1892	-13.0134	1.72125	5.97396	0
0.3380	-33.2707	-12.4022	-0.417003	6.27863	0
0.3387	-30.5152	-12.7078	-0.718665	5.05994	0
0.3393	-23.7794	-10.8742	-1.0292	4.44462	0
0.3400	-15.2576	-10.8742	-2.85691	3.22594	0
0.3407	-10.0527	-11.4854	-0.718665	2.61659	0
0.3413	-9.74649	-9.9574	0.496855	5.05994	0
0.3420	-13.4206	-8.73501	-3.15858	5.66929	0
0.3427	-18.9317	-8.12381	-3.15858	2.61659	0
0.3433	-23.2181	-7.51262	1.10905	3.22594	0
0.3440	-27.7596	-8.42941	0.195193	5.97396	0
0.3447	-38.7818	-9.6518	-2.24472	6.27863	0
0.3453	-51.59	-8.73501	-1.63252	4.44462	0
0.3460	-56.7439	-8.73501	-1.0292	4.13995	0
0.3467	-49.1407	-9.9574	-0.718665	5.05994	0
0.3473	-27.7596	-11.4854	0.496855	5.36461	0
0.3480	-1.22469	-14.5414	0.195193	5.36461	0
0.3487	16.7885	-14.847	-0.417003	5.05994	0
0.3493	23.7794	-10.8742	-0.718665	4.44462	0
0.3500	29.5967	-8.73501	-0.417003	3.22594	0
0.3507	32.3522	-8.73501	-0.106469	3.22594	0
0.3513	23.2181	-8.42941	-0.417003	4.7493	0
0.3520	7.34814	-9.34621	-1.33086	5.66929	0
0.3527	-5.20493	-9.9574	-1.63252	5.05994	0
0.3533	-14.9514	-7.51262	-1.94306	3.53061	0
0.3540	-22.9119	-6.90142	-2.24472	3.22594	0
0.3547	-24.6979	-9.9574	-0.718665	4.7493	0
0.3553	-21.9934	-9.6518	-1.0292	4.7493	0
0.3560	-17.707	-5.67903	-2.85691	2.61659	0
0.3567	-13.7267	-4.45664	-1.0292	3.53061	0
0.3573	-13.1144	-5.06783	1.41958	6.5833	0
0.3580	-18.3193	-5.06783	0.195193	5.97396	0
0.3587	-24.0856	-4.76224	1.10905	3.22594	0
0.3593	-22.2996	-5.06783	1.72125	2.31192	0
0.3600	-13.1144	-6.90142	-2.24472	2.00725	0
0.3607	-5.5111	-8.73501	-2.55525	-0.436099	0
0.3613	-2.44938	-5.37343	0.496855	-2.2701	0
0.3620	0	0.101866	-1.0292	-1.35011	0
0.3627	4.89876	1.93545	-2.24472	0.477917	0
0.3633	13.7267	2.24105	1.41958	-0.436099	0
0.3640	24.6979	2.85225	2.02291	-2.87945	0
0.3647	30.209	0.101866	-1.33086	-2.2701	0
0.3653	32.3522	-2.34292	-0.106469	0.477917	0
0.3660	38.4757	-0.814928	3.8595	-1.35011	0
0.3667	40.874	0.101866	5.07502	-5.62149	0
0.3673	37.251	-1.42612	3.2473	-4.09814	0
0.3680	36.6386	-0.50933	1.72125	0.173245	0
0.3687	34.4954	2.24105	1.41958	0.477917	0
0.3693	22.6057	1.32426	0.496855	-0.131427	0
0.3700	13.1144	1.01866	1.10905	2.00725	0
0.3707	10.9712	2.85225	3.54896	2.00725	0
0.3713	6.42962	1.32426	5.07502	-0.131427	0
0.3720	1.83703	-2.34292	3.2473	-0.436099	0
0.3727	-2.14321	-2.03732	1.72125	-0.436099	0
0.3733	-14.0329	0.101866	1.41958	-2.2701	0
0.3740	-26.8411	3.46344	1.41958	-2.2701	0
0.3747	-26.5349	6.82502	4.16116	-1.65479	0
0.3753	-13.7267	6.21383	7.82546	-3.48879	0
0.3760	1.22469	4.38024	8.43766	-3.18412	0
0.3767	9.13414	6.82502	8.12712	0.477917	0
0.3773	6.42962	6.82502	7.82546	0.173245	0
0.3780	0.918517	5.60263	4.77335	-2.2701	0
0.3787	-5.20493	8.65861	2.94564	-0.740771	0
0.3793	-14.3391	9.57541	4.46282	0.477917	0
0.3800	-20.7687	4.99143	5.68721	-1.95946	0
0.3807	-16.7885	4.99143	5.07502	-3.18412	0
0.3813	-10.3588	8.65861	4.16116	-1.35011	0
0.3820	-7.90945	8.65861	2.33344	0.477917	0
0.3827	-4.89876	9.881	1.41958	1.39193	0
0.3833	-1.53086	9.57541	1.72125	2.31192	0
0.3840	-2.75555	4.99143	1.41958	1.70258	0
0.3847	-6.12345	4.38024	0.807389	0.173245	0
0.3853	-7.04196	8.65861	2.6351	-0.436099	0
0.3860	-4.59259	8.65861	5.38555	-0.740771	0
0.3867	1.83703	8.35301	7.82546	-2.2701	0
0.3873	9.74649	11.409	8.12712	-2.2701	0
0.3880	17.4008	12.0202	5.98887	-1.95946	0
0.3887	24.3917	10.1866	3.8595	-3.48879	0
0.3893	29.2905	10.4922	2.33344	-4.09814	0
0.3900	32.046	11.7146	0.195193	-1.35011	0
0.3907	34.8016	12.3258	-1.63252	1.39193	0
0.3913	37.8633	13.2426	-0.718665	1.70258	0
0.3920	39.3432	14.1594	-0.417003	0.477917	0
0.3927	39.9555	13.5482	-1.33086	-1.35011	0
0.3933	36.6386	12.937	0.496855	-1.65479	0
0.3940	27.7596	14.465	3.54896	0.173245	0
0.3947	20.1563	15.9675	4.16116	1.39193	0
0.3953	15.8699	13.2426	4.16116	1.70258	0
0.3960	10.9712	8.35301	4.46282	2.92127	0
0.3967	3.3679	7.13062	0.807389	4.13995	0
0.3973	-6.42962	11.1034	-4.08131	1.39193	0
0.3980	-13.4206	15.6619	-3.15858	-1.65479	0
0.3987	-10.3588	16.2731	-0.417003	0.477917	0
0.3993	-3.98024	13.5482	1.10905	2.92127	0
0.4000	-1.83703	12.3258	3.54896	0.477917	0
0.4007	1.83703	13.2426	5.98887	0.173245	0
0.4013	7.34814	12.937	4.16116	3.22594	0
0.4020	8.21563	12.6314	2.33344	0.477917	0
0.4027	6.42962	13.5482	4.16116	-2.57478	0
0.4033	5.5111	13.2426	5.98887	1.08726	0
0.4040	3.67407	12.3258	5.38555	3.83528	0
0.4047	3.67407	14.1594	2.94564	0.477917	0
0.4053	4.59259	15.9675	-0.417003	-0.740771	0
0.4060	3.98024	16.5787	-1.0292	2.31192	0
0.4067	5.81728	16.2731	1.10905	4.13995	0
0.4073	9.44032	13.2426	-1.33086	3.53061	0
0.4080	8.21563	9.57541	-6.82288	2.31192	0
0.4087	6.12345	9.57541	-9.26279	1.39193	0
0.4093	7.34814	10.4922	-8.04727	0.477917	0
0.4100	8.5218	8.65861	-7.73674	0.477917	0
0.4107	11.8897	9.57541	-8.96113	1.08726	0
0.4113	23.2181	11.7146	-11.401	1.39193	0
0.4120	36.6386	10.4922	-11.401	2.31192	0
0.4127	43.6296	10.7978	-7.73674	3.83528	0
0.4133	46.0789	13.8538	-6.82288	2.92127	0
0.4140	47.916	14.1594	-8.65947	-0.131427	0
0.4147	45.1604	13.2426	-8.65947	0.173245	0
0.4153	30.8214	13.5482	-8.65947	2.31192	0
0.4160	8.21563	11.7146	-8.34893	1.39193	0
0.4167	-11.8897	11.1034	-6.52122	0.782589	0
0.4173	-22.2996	12.3258	-6.82288	3.22594	0
0.4180	-26.2288	10.4922	-7.73674	3.53061	0
0.4187	-29.2905	9.26981	-3.77077	2.92127	0
0.4193	-31.4337	9.26981	-0.417003	4.7493	0
0.4200	-27.7596	6.82502	-4.08131	4.13995	0
0.4207	-21.9934	4.68584	-4.99516	0.173245	0
0.4213	-19.2378	5.60263	-1.33086	-0.436099	0
0.4220	-20.7687	5.90823	-1.33086	0.477917	0
0.4227	-19.544	7.74182	-3.77077	-1.04544	0
0.4233	-12.502	8.65861	-3.77077	-0.436099	0
0.4240	-6.42962	6.21383	-3.15858	0.477917	0
0.4247	-6.12345	6.21383	-2.24472	-1.35011	0
0.4253	-4.59259	10.1866	-1.0292	-1.35011	0
0.4260	0.612345	9.26981	-1.0292	0.782589	0
0.4267	3.67407	5.29703	-0.417003	-0.436099	0
0.4273	6.42962	5.60263	0.195193	-1.35011	0
0.4280	10.9712	6.82502	-1.33086	-0.131427	0
0.4287	10.9712	6.51942	-2.85691	-0.740771	0
0.4293	9.13414	7.74182	-2.85691	-1.95946	0
0.4300	10.665	8.65861	-1.94306	0.782589	0
0.4307	11.2773	9.57541	-0.417003	2.61659	0
0.4313	11.5835	9.881	-0.417003	1.08726	0
0.4320	14.6452	8.96421	-2.55525	0.173245	0
0.4327	14.3391	7.13062	-2.85691	0.477917	0
0.4333	6.42962	7.13062	-1.33086	0.477917	0
0.4340	0	8.96421	-1.33086	0.173245	0
0.4347	0.306172	11.409	-1.33086	1.70258	0
0.4353	0	13.2426	-0.417003	2.92127	0
0.4360	-4.59259	13.5482	-2.24472	1.70258	0
0.4367	-9.44032	11.1034	-3.77077	-1.35011	0
0.4373	-12.1959	8.65861	-1.33086	-2.2701	0
0.4380	-15.2576	11.7146	1.41958	-1.65479	0
0.4387	-16.4823	15.0762	2.02291	-2.2701	0
0.4393	-12.502	12.6314	2.33344	-3.48879	0
0.4400	-5.5111	10.4922	1.41958	-3.18412	0
0.4407	3.67407	11.409	0.195193	-3.18412	0
0.4413	14.9514	11.1034	1.10905	-4.09814	0
0.4420	22.6057	11.7146	3.8595	-3.48879	0
0.4427	22.9119	13.5482	4.77335	-2.87945	0
0.4433	20.4625	10.7978	5.07502	-3.18412	0
0.4440	16.4823	7.13062	4.46282	-2.57478	0
0.4447	3.06172	7.74182	2.94564	-2.87945	0
0.4453	-18.0131	9.57541	2.33344	-5.01215	0
0.4460	-34.8016	11.7146	2.33344	-5.93214	0
0.4467	-40.5678	13.8538	1.41958	-5.31682	0
0.4473	-41.1802	11.7146	-1.0292	-6.54148	0
0.4480	-39.9555	9.57541	-3.15858	-7.4555	0
0.4487	-35.7201	12.0202	-4.38297	-7.15083	0
0.4493	-31.4337	12.937	-3.15858	-7.4555	0
0.4500	-28.372	11.1034	-0.718665	-7.4555	0
0.4507	-20.4625	10.1866	-1.0292	-6.23681	0
0.4513	-12.8082	10.4922	-3.15858	-5.62149	0
0.4520	-8.82797	12.937	-2.55525	-6.84616	0
0.4527	-1.83703	14.465	-0.417003	-8.67419	0
0.4533	2.75555	12.6314	0.195193	-9.59418	0
0.4540	-3.67407	12.0202	0.195193	-8.36952	0
0.4547	-7.04196	12.937	1.72125	-5.93214	0
0.4553	-1.83703	9.57541	0.496855	-6.54148	0
0.4560	-2.14321	6.51942	-1.94306	-7.76017	0
0.4567	-7.04196	8.35301	-0.417003	-7.76017	0
0.4573	-6.42962	9.57541	2.33344	-8.36952	0
0.4580	-4.59259	8.65861	1.41958	-9.89885	0
0.4587	-6.12345	9.881	1.72125	-7.76017	0
0.4593	-9.44032	10.1866	2.33344	-5.01215	0
0.4600	-16.1761	9.26981	-1.33086	-6.54148	0
0.4607	-20.7687	10.7978	-5.90902	-9.59418	0
0.4613	-21.6872	12.0202	-6.82288	-9.59418	0
0.4620	-24.6979	10.4922	-5.29682	-9.59418	0
0.4627	-25.6164	9.57541	-2.24472	-12.0316	0
0.4633	-20.1563	8.35301	0.496855	-13.2562	0
0.4640	-16.4823	7.74182	2.33344	-11.7269	0
0.4647	-16.1761	8.65861	5.07502	-8.97886	0
0.4653	-13.4206	8.04741	6.60107	-9.59418	0
0.4660	-11.2773	7.74182	5.07502	-11.4222	0
0.4667	-11.2773	8.65861	5.98887	-10.5082	0
0.4673	-7.90945	6.51942	9.96371	-9.59418	0
0.4680	-3.67407	1.01866	12.4036	-11.4222	0
0.4687	-3.98024	0.407464	9.96371	-11.4222	0
0.4693	-4.59259	4.99143	7.21326	-10.2035	0
0.4700	-3.06172	8.04741	6.9116	-10.5082	0
0.4707	-2.44938	8.35301	5.98887	-9.28353	0
0.4713	-2.75555	7.74182	2.33344	-7.4555	0
0.4720	-3.67407	7.74182	0.807389	-7.15083	0
0.4727	-5.5111	7.74182	0.195193	-7.4555	0
0.4733	-6.42962	7.74182	-2.24472	-8.67419	0
0.4740	-7.34814	7.43622	-1.33086	-8.67419	0
0.4747	-12.1959	7.13062	3.2473	-6.23681	0
0.4753	-14.9514	7.13062	2.02291	-5.93214	0
0.4760	-13.1144	6.82502	-0.106469	-7.15083	0
0.4767	-14.6452	5.29703	2.33344	-5.01215	0
0.4773	-18.0131	4.68584	3.2473	-4.09814	0
0.4780	-12.8082	6.51942	0.496855	-6.54148	0
0.4787	-1.22469	8.04741	0.807389	-6.23681	0
0.4793	10.9712	5.60263	0.807389	-5.01215	0
0.4800	21.381	2.54665	-0.718665	-6.84616	0
0.4807	26.2288	3.15785	1.41958	-7.76017	0
0.4813	22.6057	4.68584	4.16116	-5.93214	0
0.4820	11.2773	4.07464	1.41958	-6.23681	0
0.4827	-5.20493	4.38024	-1.33086	-6.23681	0
0.4833	-20.1563	6.51942	-1.33086	-4.09814	0
0.4840	-31.1275	6.82502	-0.417003	-5.31682	0
0.4847	-46.6913	4.99143	1.10905	-8.36952	0
0.4853	-61.0304	4.68584	2.6351	-7.4555	0
0.4860	-58.2748	4.38024	1.72125	-4.09814	0
0.4867	-45.1604	4.07464	1.10905	-4.09814	0
0.4873	-39.3432	4.99143	3.2473	-5.62149	0
0.4880	-37.5571	5.90823	4.77335	-4.09814	0
0.4887	-33.5769	4.99143	3.2473	-2.2701	0
0.4893	-28.9843	4.68584	2.33344	-3.18412	0
0.4900	-28.372	5.60263	1.41958	-5.01215	0
0.4907	-34.1892	5.29703	0.496855	-2.57478	0
0.4913	-41.7925	2.24105	-0.417003	-0.740771	0
0.4920	-41.4864	-1.73172	-0.417003	-2.87945	0
0.4927	-34.8016	-1.73172	-2.24472	-3.48879	0
0.4933	-28.0658	0.101866	-3.77077	-1.65479	0
0.4940	-19.2378	-0.203732	-2.85691	-2.2701	0
0.4947	-9.74649	1.62986	-1.0292	-2.87945	0
0.4953	-5.20493	4.99143	-1.33086	0.477917	0
0.4960	-4.59259	3.15785	-3.77077	2.31192	0
0.4967	-7.04196	2.85225	-4.99516	0.477917	0
0.4973	-11.2773	7.43622	-3.15858	-0.436099	0
0.4980	-11.8897	6.21383	-2.55525	-0.436099	0
0.4987	-9.74649	0.407464	-5.29682	-2.2701	0
0.4993	-11.2773	1.32426	-3.77077	-2.2701	0
0.5000	-13.7267	4.68584	1.10905	-1.04544	0
0.5007	-13.4206	1.93545	-0.106469	-0.436099	0
0.5013	-13.7267	-1.12053	-3.15858	1.39193	0
0.5020	-14.0329	1.32426	-1.33086	2.61659	0
0.5027	-12.1959	3.46344	-0.417003	2.31192	0
0.5033	-11.8897	1.01866	-0.417003	2.61659	0
0.5040	-13.4206	-3.23425	3.2473	2.31192	0
0.5047	-12.8082	-4.76224	4.46282	-0.436099	0
0.5053	-10.665	-3.23425	1.72125	-1.35011	0
0.5060	-10.0527	-1.42612	1.41958	1.08726	0
0.5067	-10.0527	-0.814928	1.10905	1.70258	0
0.5073	-9.13414	0.407464	-1.33086	1.08726	0
0.5080	-7.65431	-0.203732	0.496855	0.782589	0
0.5087	-6.73579	-2.34292	4.46282	0.173245	0
0.5093	-3.67407	-2.34292	2.33344	0.782589	0
0.5100	1.22469	1.01866	-0.718665	1.70258	0
0.5107	2.75555	2.24105	0.496855	2.31192	0
0.5113	0.306172	-0.203732	2.33344	4.13995	0
0.5120	0.918517	-1.42612	0.807389	4.13995	0
0.5127	2.44938	0.101866	-1.94306	0.173245	0
0.5133	0	1.32426	-2.55525	-0.740771	0
0.5140	-1.53086	1.62986	-1.33086	2.31192	0
0.5147	3.67407	0.713062	0.496855	4.44462	0
0.5153	8.21563	-4.45664	0.195193	4.13995	0
0.5160	9.74649	-8.42941	-1.33086	2.61659	0
0.5167	15.2576	-5.37343	-0.417003	1.08726	0
0.5173	21.6872	-2.64852	3.54896	0.173245	0
0.5180	21.9934	-2.95411	3.8595	0.477917	0
0.5187	19.8502	-2.95411	0.496855	3.22594	0
0.5193	18.9317	-2.64852	1.41958	5.97396	0
0.5200	13.7267	-2.34292	4.16116	3.83528	0
0.5207	7.90945	-2.34292	2.33344	1.70258	0
0.5213	7.34814	-4.45664	-0.417003	2.92127	0
0.5220	6.42962	-5.37343	-0.106469	2.31192	0
0.5227	3.98024	-3.84544	-0.106469	0.173245	0
0.5233	7.04196	-4.15104	-0.417003	1.70258	0
0.5240	11.8897	-3.53984	-1.0292	2.31192	0
0.5247	10.665	-0.814928	-3.46911	-0.436099	0
0.5253	7.90945	-2.03732	-4.08131	-0.436099	0
0.5260	8.5218	-5.06783	-1.94306	2.31192	0
0.5267	9.44032	-4.15104	-2.24472	3.22594	0
0.5273	8.21563	-6.90142	-2.85691	3.22594	0
0.5280	6.12345	-11.791	-1.63252	2.92127	0
0.5287	4.89876	-11.1798	-3.46911	2.31192	0
0.5293	5.5111	-9.34621	-5.29682	1.39193	0
0.5300	6.42962	-9.6518	-1.33086	-0.131427	0
0.5307	3.67407	-8.12381	-0.106469	2.31192	0
0.5313	-0.612345	-5.67903	-5.90902	4.7493	0
0.5320	-1.22469	-5.67903	-7.73674	2.61659	0
0.5327	5.5111	-5.06783	-3.15858	0.173245	0
0.5333	17.707	-4.15104	0.496855	1.39193	0
0.5340	28.9843	-4.15104	1.41958	2.61659	0
0.5347	31.1275	-3.53984	2.33344	2.00725	0
0.5353	22.2996	-5.06783	1.41958	1.39193	0
0.5360	13.7267	-6.90142	0.496855	2.31192	0
0.5367	14.0329	-5.98463	1.41958	3.83528	0
0.5373	16.4823	-5.67903	1.41958	5.05994	0
0.5380	12.1959	-6.59582	0.496855	5.05994	0
0.5387	4.89876	-5.37343	2.33344	5.36461	0
0.5393	1.83703	-5.67903	3.8595	4.7493	0
0.5400	0.918517	-10.8742	1.41958	4.44462	0
0.5407	-2.14321	-11.1798	-1.63252	4.13995	0
0.5413	-9.13414	-4.76224	-0.718665	1.08726	0
0.5420	-18.3193	-2.95411	1.72125	-0.740771	0
0.5427	-26.2288	-5.37343	1.41958	3.22594	0
0.5433	-32.046	-4.76224	-2.55525	4.7493	0
0.5440	-39.9555	-3.23425	-5.60736	1.39193	0
0.5447	-42.711	-3.23425	-4.08131	1.08726	0
0.5453	-34.1892	-2.34292	-1.94306	2.00725	0
0.5460	-21.9934	-1.12053	-0.417003	1.08726	0
0.5467	-13.7267	-2.64852	0.496855	0.477917	0
0.5473	-9.74649	-3.84544	1.41958	-1.04544	0
0.5480	-10.9712	-3.23425	2.02291	-1.65479	0
0.5487	-16.4823	-3.53984	2.33344	2.61659	0
0.5493	-22.9119	-3.23425	0.496855	3.83528	0
0.5500	-29.5967	-0.203732	-0.417003	-0.436099	0
0.5507	-40.5678	1.32426	1.41958	1.39193	0
0.5513	-53.4271	-2.34292	1.72125	4.44462	0
0.5520	-59.8057	-4.76224	-0.718665	1.39193	0
0.5527	-59.4995	-3.84544	-0.417003	-1.35011	0
0.5533	-59.1933	-4.15104	1.41958	0.173245	0
0.5540	-59.4995	-3.23425	1.72125	0.477917	0
0.5547	-54.3456	0.407464	2.6351	0.173245	0
0.5553	-50.0592	0.407464	2.6351	0.477917	0
0.5560	-51.2839	-0.203732	-1.33086	-0.436099	0
0.5567	-50.6715	2.54665	-1.94306	0.477917	0
0.5573	-43.9357	1.93545	2.33344	2.00725	0
0.5580	-34.8016	-0.50933	0.807389	1.08726	0
0.5587	-30.209	1.62986	-3.46911	0.782589	0
0.5593	-32.9646	2.24105	-1.33086	1.39193	0
0.5600	-35.7201	1.32426	1.10905	1.08726	0
0.5607	-27.4535	3.15785	-0.718665	2.31192	0
0.5613	-10.0527	3.46344	0.496855	3.22594	0
0.5620	3.3679	1.32426	3.2473	1.70258	0
0.5627	15.2576	3.15785	2.6351	2.31192	0
0.5633	31.1275	2.85225	1.72125	5.05994	0
0.5640	38.7818	-0.814928	0.496855	4.13995	0
0.5647	28.6781	0.407464	-1.63252	-0.436099	0
0.5653	17.4008	1.93545	-1.33086	-2.2701	0
0.5660	17.707	-0.50933	-0.417003	-1.35011	0
0.5667	19.2378	1.93545	-1.33086	0.173245	0
0.5673	14.3391	4.99143	-1.33086	0.477917	0
0.5680	9.13414	1.62986	-1.63252	-0.436099	0
0.5687	10.9712	0.407464	-2.85691	-0.436099	0
0.5693	20.1563	2.24105	-2.85691	-0.131427	0
0.5700	30.5152	1.32426	-3.15858	-1.35011	0
0.5707	36.3325	2.85225	-4.08131	-1.95946	0
0.5713	39.6493	5.90823	-1.33086	-1.35011	0
0.5720	43.9357	4.38024	2.33344	-1.95946	0
0.5727	47.6098	2.24105	4.16116	-2.57478	0
0.5733	47.916	2.24105	7.21326	-0.740771	0
0.5740	43.0172	1.01866	10.567	-0.131427	0
0.5747	32.3522	-0.814928	10.2654	-1.35011	0
0.5753	21.9934	-1.73172	5.98887	-1.35011	0
0.5760	17.4008	-3.84544	3.2473	-0.740771	0
0.5767	17.4008	-4.15104	3.2473	-1.65479	0
0.5773	21.381	-2.03732	3.2473	-2.2701	0
0.5780	25.9226	-0.814928	1.10905	-2.2701	0
0.5787	28.0658	-1.42612	0.195193	-2.87945	0
0.5793	32.6584	-0.814928	-0.417003	-4.09814	0
0.5800	38.4757	-0.203732	-1.63252	-5.01215	0
0.5807	38.1695	-2.34292	-2.55525	-4.09814	0
0.5813	37.8633	-4.76224	-4.08131	-2.2701	0
0.5820	43.9357	-4.15104	-5.90902	-2.87945	0
0.5827	45.7728	-4.15104	-2.24472	-2.2701	0
0.5833	40.5678	-5.06783	1.41958	-1.35011	0
0.5840	39.3432	-3.84544	-1.63252	-3.18412	0
0.5847	39.6493	-4.76224	-3.15858	-5.01215	0
0.5853	36.6386	-8.12381	0.496855	-3.18412	0
0.5860	34.1892	-6.90142	1.72125	-1.35011	0
0.5867	35.1078	-2.64852	1.41958	-1.65479	0
0.5873	36.3325	-4.76224	2.33344	-2.2701	0
0.5880	36.9448	-11.4854	0.496855	-3.18412	0
0.5887	35.7201	-13.9302	-3.77077	-3.48879	0
0.5893	34.8016	-10.5686	-4.99516	-1.95946	0
0.5900	35.7201	-7.51262	-4.68463	-2.2701	0
0.5907	35.7201	-7.81822	-3.15858	-4.09814	0
0.5913	34.8016	-9.04061	-1.33086	-1.65479	0
0.5920	31.4337	-8.73501	-2.55525	0.477917	0
0.5927	27.1473	-9.04061	-4.08131	-2.57478	0
0.5933	25.6164	-9.34621	-2.85691	-3.18412	0
0.5940	26.2288	-7.20702	-0.718665	-0.436099	0
0.5947	23.7794	-6.29023	-1.33086	-0.740771	0
0.5953	22.2996	-7.51262	-1.94306	-1.65479	0
0.5960	22.2996	-7.81822	-0.417003	0.173245	0
0.5967	20.1563	-8.42941	1.41958	1.70258	0
0.5973	20.4625	-9.6518	-0.417003	0.477917	0
0.5980	25.3102	-9.6518	-4.38297	0.173245	0
0.5987	29.5967	-8.73501	-5.29682	1.39193	0
0.5993	31.7399	-9.6518	-3.46911	2.31192	0
0.6000	30.5152	-13.0134	-3.77077	1.39193	0
0.6007	25.9226	-16.0694	-6.82288	1.08726	0
0.6013	24.6979	-15.1526	-9.57332	-0.131427	0
0.6020	26.5349	-11.4854	-8.34893	-1.95946	0
0.6027	23.7794	-11.1798	-7.73674	-0.740771	0
0.6033	19.8502	-12.7078	-9.57332	2.61659	0
0.6040	17.4008	-11.4854	-8.04727	3.22594	0
0.6047	13.4206	-9.34621	-4.99516	2.92127	0
0.6053	8.5218	-11.1798	-5.29682	2.31192	0
0.6060	3.3679	-13.0134	-4.99516	-0.436099	0
0.6067	-3.3679	-11.4854	-3.15858	-1.04544	0
0.6073	-6.42962	-11.791	-3.77077	1.39193	0
0.6080	-6.42962	-13.9302	-3.77077	-0.436099	0
0.6087	-6.73579	-13.319	-1.33086	-4.09814	0
0.6093	-3.98024	-12.0966	-2.24472	-2.57478	0
0.6100	3.67407	-13.0134	-1.94306	-0.740771	0
0.6107	10.0527	-14.5414	1.72125	-0.436099	0
0.6113	12.8082	-17.2918	1.72125	1.39193	0
0.6120	15.5638	-20.6533	-1.33086	0.782589	0
0.6127	15.2576	-20.6533	-1.0292	-1.65479	0
0.6133	10.0527	-17.903	0.807389	-1.04544	0
0.6140	5.81728	-16.0694	-0.417003	0.477917	0
0.6147	1.53086	-16.9862	-2.24472	1.70258	0
0.6153	-5.20493	-17.903	-2.55525	4.7493	0
0.6160	-9.44032	-17.2918	-2.24472	5.36461	0
0.6167	-10.9712	-14.847	-2.24472	2.00725	0
0.6173	-13.7267	-14.847	-1.94306	0.782589	0
0.6180	-11.8897	-17.2918	-1.33086	2.61659	0
0.6187	-0.306172	-18.8197	-0.417003	2.31192	0
0.6193	14.3391	-18.8197	-0.417003	1.70258	0
0.6200	27.7596	-18.2085	-1.94306	2.92127	0
0.6207	44.8543	-17.903	-4.08131	4.13995	0
0.6213	60.1118	-18.8197	-5.90902	4.13995	0
0.6220	65.3168	-17.903	-4.38297	3.53061	0
0.6227	63.1736	-15.1526	-1.63252	4.7493	0
0.6233	55.8254	-16.6806	-3.46911	6.27863	0
0.6240	44.2419	-20.6533	-6.21068	5.36461	0
0.6247	32.046	-21.5447	-4.08131	3.53061	0
0.6253	21.6872	-19.7365	-1.63252	2.31192	0
0.6260	13.1144	-18.5141	-2.24472	0.782589	0
0.6267	13.4206	-18.5141	-1.63252	-0.740771	0
0.6273	21.9934	-19.1253	-0.417003	-0.740771	0
0.6280	29.9028	-16.9862	-0.718665	1.08726	0
0.6287	34.8016	-14.2358	0.195193	3.22594	0
0.6293	39.3432	-14.2358	3.2473	3.22594	0
0.6300	37.5571	-14.2358	5.07502	0.477917	0
0.6307	26.5349	-12.4022	4.46282	-1.65479	0
0.6313	10.9712	-12.0966	3.2473	-0.436099	0
0.6320	-8.5218	-11.791	2.6351	0.173245	0
0.6327	-31.7399	-11.4854	2.33344	-2.2701	0
0.6333	-50.0592	-12.4022	1.10905	-1.65479	0
0.6340	-57.6625	-11.791	1.41958	1.08726	0
0.6347	-57.9686	-11.4854	4.46282	1.70258	0
0.6353	-54.0394	-13.9302	3.54896	2.61659	0
0.6360	-47.6098	-14.2358	0.807389	4.7493	0
0.6367	-40.5678	-9.9574	2.6351	3.53061	0
0.6373	-36.3325	-6.90142	4.16116	0.477917	0
0.6380	-35.1078	-6.90142	1.41958	0.477917	0
0.6387	-33.8831	-8.42941	0.807389	1.08726	0
0.6393	-32.9646	-7.20702	2.33344	-0.131427	0
0.6400	-35.7201	-3.84544	1.41958	-1.04544	0
0.6407	-38.1695	-4.15104	0.496855	-0.740771	0
0.6413	-39.9555	-6.90142	0.496855	-1.04544	0
0.6420	-46.9975	-5.06783	0.807389	-2.2701	0
0.6427	-51.8962	-3.84544	1.41958	-1.35011	0
0.6433	-42.0987	-7.51262	1.10905	2.00725	0
0.6440	-29.2905	-7.81822	-0.417003	1.08726	0
0.6447	-27.4535	-4.15104	0.195193	-3.18412	0
0.6453	-26.8411	-5.37343	0.496855	-3.18412	0
0.6460	-21.6872	-5.98463	0.807389	0.173245	0
0.6467	-21.0749	-0.814928	4.16116	1.08726	0
0.6473	-24.6979	-0.203732	5.68721	0.782589	0
0.6480	-21.9934	-5.98463	3.2473	0.173245	0
0.6487	-15.5638	-6.59582	2.33344	-2.57478	0
0.6493	-11.8897	-2.34292	2.6351	-3.48879	0
0.6500	-6.73579	-1.73172	1.41958	-1.35011	0
0.6507	2.14321	-2.34292	2.02291	-1.35011	0
0.6513	9.13414	0.407464	2.94564	-4.09814	0
0.6520	15.5638	0.101866	0.807389	-5.93214	0
0.6527	26.5349	-2.34292	0.807389	-5.93214	0
0.6533	35.7201	-1.12053	2.33344	-5.31682	0
0.6540	36.9448	2.54665	1.10905	-4.09814	0
0.6547	33.5769	2.24105	1.72125	-4.09814	0
0.6553	26.5349	-0.814928	4.16116	-4.70748	0
0.6560	11.2773	-0.50933	3.8595	-2.2701	0
0.6567	-11.8897	0.101866	3.54896	0.782589	0
0.6573	-39.3432	-2.34292	5.07502	-0.436099	0
0.6580	-64.0921	-2.03732	4.16116	-3.18412	0
0.6587	-78.125	-0.814928	0.807389	-4.09814	0
0.6593	-81.4929	-4.45664	-3.46911	-4.09814	0
0.6600	-77.8188	-6.59582	-7.73674	-5.01215	0
0.6607	-66.5415	-3.23425	-8.96113	-5.01215	0
0.6613	-49.4468	-3.53984	-6.52122	-2.87945	0
0.6620	-36.3325	-5.06783	-4.99516	-2.2701	0
0.6627	-30.8214	-0.50933	-4.99516	-4.40281	0
0.6633	-28.372	2.54665	-3.15858	-7.76017	0
0.6640	-27.1473	-1.42612	-0.718665	-6.84616	0
0.6647	-25.9226	-1.12053	0.496855	-2.87945	0
0.6653	-23.7794	2.54665	1.10905	-1.95946	0
0.6660	-22.9119	1.32426	2.02291	-5.93214	0
0.6667	-22.9119	-1.12053	1.10905	-6.84616	0
0.6673	-20.1563	0.407464	-0.106469	-4.40281	0
0.6680	-18.3193	2.24105	1.41958	-5.31682	0
0.6687	-21.0749	1.32426	2.94564	-5.93214	0
0.6693	-21.9934	-0.50933	3.8595	-3.18412	0
0.6700	-18.0131	1.32426	6.60107	-2.57478	0
0.6707	-17.707	3.76904	8.73932	-3.79346	0
0.6713	-23.7794	3.76904	6.29941	-3.48879	0
0.6720	-26.5349	2.54665	3.2473	-3.18412	0
0.6727	-23.7794	-0.50933	1.72125	-1.65479	0
0.6733	-25.6164	-2.64852	1.41958	-0.436099	0
0.6740	-27.4535	1.93545	2.94564	-2.57478	0
0.6747	-20.4625	5.90823	4.16116	-5.01215	0
0.6753	-10.665	3.76904	2.33344	-3.18412	0
0.6760	-6.42962	3.76904	-1.33086	-1.04544	0
0.6767	-3.06172	6.51942	-3.15858	-1.65479	0
0.6773	-0.612345	6.51942	-2.85691	-2.2701	0
0.6780	-0.918517	8.35301	-1.94306	-1.04544	0
0.6787	0.612345	11.1034	-1.63252	2.00725	0
0.6793	3.3679	7.43622	-1.0292	1.08726	0
0.6800	2.14321	5.60263	0.807389	-1.35011	0
0.6807	0.612345	9.26981	0.195193	1.70258	0
0.6813	-0.612345	8.65861	-1.94306	5.05994	0
0.6820	-1.83703	5.90823	0.496855	0.477917	0
0.6827	1.22469	7.74182	3.54896	-1.35011	0
0.6833	6.73579	7.74182	2.33344	3.83528	0
0.6840	7.65431	4.07464	1.41958	2.92127	0
0.6847	7.90945	5.29703	2.94564	-2.2701	0
0.6853	10.9712	8.96421	3.54896	0.173245	0
0.6860	12.8082	8.65861	2.33344	2.00725	0
0.6867	14.9514	8.04741	3.2473	-2.2701	0
0.6873	18.3193	10.1866	5.98887	-2.2701	0
0.6880	16.4823	12.3258	5.07502	1.39193	0
0.6887	12.502	13.2426	2.33344	0.477917	0
0.6893	18.0131	13.8538	2.02291	-0.436099	0
0.6900	27.4535	13.5482	3.2473	3.22594	0
0.6907	29.2905	13.5482	1.10905	5.05994	0
0.6913	28.9843	13.8538	-1.0292	2.31192	0
0.6920	31.7399	12.937	0.496855	-0.131427	0
0.6927	28.9843	11.7146	1.41958	1.39193	0
0.6933	20.1563	12.0202	-0.417003	3.22594	0
0.6940	10.0527	13.5482	-1.94306	2.31192	0
0.6947	-2.44938	14.465	-0.106469	3.83528	0
0.6953	-10.9712	12.0202	2.02291	7.19265	0
0.6960	-8.21563	7.74182	0.807389	5.97396	0
0.6967	-3.98024	7.43622	0.496855	2.61659	0
0.6973	-3.67407	10.4922	3.54896	4.13995	0
0.6980	-2.14321	12.0202	4.16116	5.36461	0
0.6987	-2.14321	12.6314	2.33344	3.22594	0
0.6993	-5.20493	11.409	2.94564	2.92127	0
0.7000	-2.44938	8.04741	1.41958	3.83528	0
0.7007	2.75555	9.881	-3.15858	3.83528	0
0.7013	-0.306172	14.1594	-3.15858	2.92127	0
0.7020	-6.42962	13.5482	-1.33086	2.92127	0
0.7027	-9.44032	12.3258	-4.08131	5.97396	0
0.7033	-15.5638	12.6314	-4.08131	8.41133	0
0.7040	-21.0749	9.57541	-2.24472	5.66929	0
0.7047	-15.5638	6.21383	-5.60736	4.44462	0
0.7053	-5.5111	5.29703	-5.60736	7.49732	0
0.7060	-4.59259	5.90823	1.41958	6.88797	0
0.7067	-7.90945	7.43622	1.41958	4.13995	0
0.7073	-5.5111	7.43622	-4.08131	5.97396	0
0.7080	-2.75555	4.38024	-4.68463	5.05994	0
0.7087	-2.75555	4.38024	-3.77077	0.477917	0
0.7093	0.306172	7.74182	-4.99516	0.477917	0
0.7100	3.67407	9.57541	-4.99516	2.61659	0
0.7107	1.83703	10.4922	-3.15858	1.39193	0
0.7113	0.918517	8.96421	-3.15858	1.39193	0
0.7120	4.28641	6.82502	-2.24472	3.53061	0
0.7127	5.5111	7.74182	0.195193	2.61659	0
0.7133	4.89876	8.65861	2.6351	-0.131427	0
0.7140	6.42962	7.74182	2.94564	0.782589	0
0.7147	9.44032	9.57541	2.94564	3.22594	0
0.7153	11.8897	10.7978	5.38555	3.22594	0
0.7160	15.5638	7.13062	6.29941	1.39193	0
0.7167	17.0946	6.82502	3.54896	0.782589	0
0.7173	12.8082	10.7978	1.41958	-0.436099	0
0.7180	9.13414	9.881	2.02291	-1.35011	0
0.7187	11.8897	5.90823	3.2473	0.173245	0
0.7193	15.8699	3.46344	2.33344	3.22594	0
0.7200	14.6452	1.32426	0.496855	3.83528	0
0.7207	12.8082	2.24105	0.496855	2.00725	0
0.7213	12.8082	5.60263	1.41958	1.08726	0
0.7220	12.502	7.43622	0.496855	2.92127	0
0.7227	13.4206	7.74182	-0.417003	4.13995	0
0.7233	18.9317	8.04741	1.10905	3.53061	0
0.7240	26.2288	8.65861	2.02291	3.22594	0
0.7247	31.1275	10.4922	1.10905	2.00725	0
0.7253	33.8831	11.1034	1.41958	-0.436099	0
0.7260	37.8633	10.4922	1.72125	-0.131427	0
0.7267	42.0987	9.881	0.195193	2.31192	0
0.7273	44.5481	8.35301	-1.33086	1.70258	0
0.7280	45.7728	6.82502	-1.0292	0.173245	0
0.7287	48.5283	7.74182	0.496855	0.477917	0
0.7293	50.6715	8.04741	1.10905	1.70258	0
0.7300	47.3036	8.04741	-0.417003	2.31192	0
0.7307	39.3432	8.65861	-1.33086	2.61659	0
0.7313	26.8411	6.21383	0.807389	3.22594	0
0.7320	4.59259	3.15785	2.02291	3.83528	0
0.7327	-22.6057	5.29703	0.496855	3.53061	0
0.7333	-43.3234	8.35301	0.195193	3.22594	0
0.7340	-57.9686	9.57541	2.02291	4.13995	0
0.7347	-68.6847	12.6314	1.72125	4.44462	0
0.7353	-73.2262	12.3258	-0.417003	3.53061	0
0.7360	-71.6954	7.74182	0.496855	3.22594	0
0.7367	-67.1538	7.74182	3.2473	2.92127	0
0.7373	-57.6625	10.1866	2.33344	3.53061	0
0.7380	-44.8543	9.57541	0.496855	4.7493	0
0.7387	-33.8831	10.4922	2.33344	2.92127	0
0.7393	-24.3917	12.0202	1.72125	1.39193	0
0.7400	-17.4008	11.1034	-2.85691	4.13995	0
0.7407	-14.9514	11.1034	-3.46911	4.7493	0
0.7413	-10.3588	11.7146	-1.63252	3.22594	0
0.7420	-1.22469	10.7978	-2.24472	4.13995	0
0.7427	5.5111	11.409	-0.718665	5.66929	0
0.7433	11.2773	9.881	1.10905	5.05994	0
0.7440	19.544	4.07464	-2.55525	5.05994	0
0.7447	22.2996	4.38024	-4.99516	3.22594	0
0.7453	14.3391	9.57541	-2.24472	-0.436099	0
0.7460	4.28641	10.1866	-1.63252	0.782589	0
0.7467	-1.83703	10.1866	-2.85691	4.13995	0
0.7473	-4.59259	12.3258	0.496855	2.92127	0
0.7480	-4.28641	10.7978	3.54896	0.477917	0
0.7487	-2.75555	9.881	0.807389	3.22594	0
0.7493	-3.98024	12.937	-2.85691	4.7493	0
0.7500	-5.5111	11.7146	-3.46911	3.22594	0
0.7507	-6.73579	8.65861	-3.46911	2.92127	0
0.7513	-11.2773	9.26981	-3.77077	2.31192	0
0.7520	-17.4008	9.57541	-2.24472	-0.436099	0
0.7527	-18.3193	8.96421	-0.718665	0.173245	0
0.7533	-17.0946	9.881	-3.15858	1.08726	0
0.7540	-16.7885	11.1034	-4.08131	0.173245	0
0.7547	-10.9712	11.409	-0.417003	3.83528	0
0.7553	2.75555	10.4922	1.41958	6.27863	0
0.7560	10.665	7.13062	1.41958	2.00725	0
0.7567	9.13414	6.82502	3.2473	1.39193	0
0.7573	9.13414	11.409	2.33344	4.7493	0
0.7580	10.3588	12.3258	-1.63252	2.31192	0
0.7587	7.65431	10.1866	-2.55525	-0.436099	0
0.7593	3.67407	11.409	-1.63252	1.08726	0
0.7600	-2.44938	12.3258	-2.24472	-0.436099	0
0.7607	-5.5111	12.3258	-0.417003	-1.35011	0
0.7613	4.89876	13.8538	1.41958	1.08726	0
0.7620	20.1563	12.6314	-0.106469	0.477917	0
0.7627	25.6164	8.96421	0.195193	-1.04544	0
0.7633	28.372	10.1866	4.16116	0.477917	0
0.7640	32.9646	14.7706	3.8595	0.477917	0
0.7647	29.2905	13.8538	0.496855	-1.35011	0
0.7653	18.3193	9.881	-0.417003	-0.436099	0
0.7660	11.5835	11.1034	-2.24472	-0.131427	0
0.7667	8.82797	13.8538	-5.90902	-0.740771	0
0.7673	7.34814	9.26981	-4.99516	-1.04544	0
0.7680	8.21563	4.38024	-1.94306	-3.18412	0
0.7687	10.0527	7.13062	-2.24472	-5.01215	0
0.7693	8.21563	9.57541	-1.0292	-3.79346	0
0.7700	2.75555	7.74182	2.02291	-3.18412	0
0.7707	-5.20493	8.96421	-0.718665	-3.79346	0
0.7713	-13.7267	11.409	-5.29682	-2.2701	0
0.7720	-18.0131	9.881	-3.15858	-1.35011	0
0.7727	-17.4008	8.65861	3.54896	-2.2701	0
0.7733	-17.4008	9.57541	7.21326	-2.87945	0
0.7740	-17.4008	11.409	4.46282	-3.18412	0
0.7747	-10.9712	11.1034	1.10905	-2.87945	0
0.7753	-2.14321	8.65861	2.6351	-0.436099	0
0.7760	1.53086	8.35301	2.6351	1.08726	0
0.7767	3.3679	9.57541	-0.417003	0.477917	0
0.7773	5.5111	7.74182	-0.417003	-0.436099	0
0.7780	4.28641	7.74182	1.10905	-2.2701	0
0.7787	2.75555	8.65861	0.195193	-4.40281	0
0.7793	4.59259	4.38024	-0.417003	-1.35011	0
0.7800	4.28641	1.32426	0.195193	2.61659	0
0.7807	0	6.82502	1.41958	1.08726	0
0.7813	-4.28641	10.7978	3.54896	-2.87945	0
0.7820	-7.04196	6.82502	1.72125	-2.57478	0
0.7827	-9.44032	6.82502	-2.55525	-2.2701	0
0.7833	-10.0527	10.4922	-2.85691	-2.2701	0
0.7840	-9.13414	10.4922	-1.0292	-0.131427	0
0.7847	-9.13414	8.96421	-1.94306	-0.131427	0
0.7853	-9.13414	10.1866	-1.63252	-1.95946	0
0.7860	-4.59259	8.96421	0.195193	-0.436099	0
0.7867	0	4.99143	-0.106469	0.477917	0
0.7873	0.918517	3.15785	-1.0292	-2.2701	0
0.7880	-0.306172	5.29703	0.195193	-1.65479	0
0.7887	-0.306172	6.82502	0.496855	0.782589	0
0.7893	0	5.90823	1.10905	-1.95946	0
0.7900	1.22469	4.07464	4.16116	-3.18412	0
0.7907	2.75555	3.46344	6.29941	-0.740771	0
0.7913	2.75555	1.01866	4.77335	-0.131427	0
0.7920	2.44938	-2.34292	3.2473	-1.04544	0
0.7927	3.67407	-1.42612	2.6351	-2.2701	0
0.7933	3.3679	1.93545	0.807389	-5.01215	0
0.7940	2.14321	3.46344	-1.0292	-4.09814	0
0.7947	2.75555	2.24105	-0.417003	-0.740771	0
0.7953	3.67407	1.32426	0.807389	-1.35011	0
0.7960	2.75555	2.24105	-0.417003	-1.95946	0
0.7967	1.83703	2.24105	-2.55525	1.39193	0
0.7973	4.59259	1.32426	-2.24472	0.782589	0
0.7980	7.90945	2.24105	-0.718665	-2.57478	0
0.7987	8.5218	3.15785	-0.417003	-2.2701	0
0.7993	10.3588	3.76904	-0.417003	0.173245	0
0.8000	14.9514	5.60263	-0.718665	1.70258	0
0.8007	15.8699	3.76904	-0.718665	2.31192	0
0.8013	12.8082	-1.12053	-1.0292	-0.740771	0
0.8020	12.8082	-0.814928	-0.106469	-2.2701	0
0.8027	14.9514	1.62986	2.33344	1.70258	0
0.8033	11.2773	-2.03732	3.54896	4.13995	0
0.8040	5.5111	-5.98463	3.54896	0.477917	0
0.8047	3.67407	-5.37343	5.07502	-2.2701	0
0.8053	-0.612345	-3.23425	6.29941	-1.65479	0
0.8060	-12.1959	-2.34292	2.33344	-2.2701	0
0.8067	-19.8502	-1.42612	-1.33086	-2.57478	0
0.8073	-17.0946	-0.814928	-0.106469	-1.04544	0
0.8080	-11.8897	-0.50933	-0.718665	-0.436099	0
0.8087	-7.34814	-1.12053	-4.99516	-1.65479	0
0.8093	-2.14321	-3.23425	-4.08131	-2.2701	0
0.8100	2.75555	-3.23425	-1.33086	-2.2701	0
0.8107	8.21563	-2.95411	-3.77077	-3.48879	0
0.8113	12.1959	-4.76224	-4.99516	-4.09814	0
0.8120	11.8897	-5.06783	-1.63252	-1.95946	0
0.8127	11.8897	-4.76224	-0.417003	-1.04544	0
0.8133	11.8897	-7.20702	-2.24472	-1.35011	0
0.8140	3.98024	-6.90142	-2.24472	0.477917	0
0.8147	-6.42962	-1.42612	1.10905	1.70258	0
0.8153	-17.707	-2.34292	4.16116	-0.131427	0
0.8160	-35.1078	-10.263	3.2473	-0.131427	0
0.8167	-48.5283	-12.0966	2.6351	1.39193	0
0.8173	-44.8543	-7.81822	6.9116	0.782589	0
0.8180	-35.4139	-5.98463	8.73932	0.173245	0
0.8187	-28.6781	-6.29023	4.77335	1.39193	0
0.8193	-19.2378	-6.29023	3.2473	-0.436099	0
0.8200	-7.65431	-8.73501	5.07502	-3.48879	0
0.8207	-1.53086	-11.4854	3.54896	-2.57478	0
0.8213	-1.83703	-9.04061	2.02291	-0.740771	0
0.8220	-6.42962	-4.45664	4.16116	-2.2701	0
0.8227	-12.8082	-5.37343	4.46282	-3.79346	0
0.8233	-22.9119	-9.6518	2.6351	-3.18412	0
0.8240	-36.9448	-9.6518	1.41958	-4.09814	0
0.8247	-48.2221	-8.12381	1.10905	-4.40281	0
0.8253	-53.1209	-9.9574	0.496855	-0.740771	0
0.8260	-53.1209	-9.6518	-0.417003	0.477917	0
0.8267	-44.5481	-7.51262	-0.417003	-3.18412	0
0.8273	-29.5967	-11.4854	1.10905	-2.2701	0
0.8280	-18.9317	-15.4582	0.496855	1.08726	0
0.8287	-13.7267	-12.4022	-2.85691	-0.436099	0
0.8293	-13.7267	-9.34621	-1.94306	-3.18412	0
0.8300	-17.0946	-9.04061	3.8595	-2.2701	0
0.8307	-15.5638	-8.73501	3.54896	-1.95946	0
0.8313	-10.3588	-10.5686	-1.33086	-2.2701	0
0.8320	-10.3588	-11.4854	-1.33086	-3.18412	0
0.8327	-11.8897	-7.81822	1.10905	-5.01215	0
0.8333	-8.21563	-8.73501	0.496855	-4.70748	0
0.8340	-3.98024	-12.4022	-0.417003	-3.18412	0
0.8347	-0.612345	-12.0966	0.496855	-2.87945	0
0.8353	7.65431	-11.791	0.807389	-2.57478	0
0.8360	18.3193	-11.4854	0.195193	-1.65479	0
0.8367	23.2181	-8.73501	-2.24472	-1.95946	0
0.8373	24.6979	-10.5686	-4.99516	-1.35011	0
0.8380	27.4535	-13.9302	-6.82288	0.477917	0
0.8387	28.9843	-11.1798	-6.21068	2.31192	0
0.8393	27.7596	-10.5686	-4.99516	2.61659	0
0.8400	26.8411	-16.375	-5.29682	1.39193	0
0.8407	24.0856	-16.9862	-6.21068	1.39193	0
0.8413	18.3193	-12.0966	-4.08131	2.31192	0
0.8420	14.6452	-12.0966	-1.63252	1.39193	0
0.8427	12.502	-14.5414	-3.77077	-1.04544	0
0.8433	9.44032	-12.4022	-3.46911	-2.57478	0
0.8440	8.5218	-9.6518	2.94564	-3.18412	0
0.8447	9.13414	-11.1798	4.77335	-2.2701	0
0.8453	9.13414	-12.7078	0.496855	-1.65479	0
0.8460	10.665	-11.791	0.496855	-2.87945	0
0.8467	11.5835	-12.0966	2.94564	-3.79346	0
0.8473	8.21563	-11.791	0.807389	-2.2701	0
0.8480	5.20493	-8.73501	-0.718665	-2.2701	0
0.8487	1.83703	-8.12381	1.10905	-3.18412	0
0.8493	-9.44032	-12.0966	1.41958	-1.35011	0
0.8500	-22.2996	-13.9302	1.41958	0.173245	0
0.8507	-25.0041	-12.7078	1.41958	-1.35011	0
0.8513	-23.5242	-13.319	-0.417003	-1.35011	0
0.8520	-26.5349	-16.0694	-1.94306	0.477917	0
0.8527	-29.5967	-15.4582	0.496855	-0.436099	0
0.8533	-26.5349	-12.0966	2.02291	-5.01215	0
0.8540	-18.9317	-11.1798	-0.106469	-5.93214	0
0.8547	-12.8082	-13.9302	-1.33086	-2.2701	0
0.8553	-8.82797	-14.2358	-1.94306	-2.2701	0
0.8560	-5.81728	-11.4854	-3.46911	-5.01215	0
0.8567	-2.75555	-10.8742	-2.24472	-3.79346	0
0.8573	0.306172	-11.4854	-0.417003	-1.35011	0
0.8580	0.612345	-11.1798	-2.85691	-3.18412	0
0.8587	-0.306172	-11.4854	-5.29682	-2.2701	0
0.8593	3.06172	-11.1798	-3.77077	0.477917	0
0.8600	8.82797	-10.8742	-2.85691	-2.2701	0
0.8607	11.2773	-14.2358	-3.15858	-3.79346	0
0.8613	13.1144	-17.5974	-1.0292	-0.436099	0
0.8620	18.6255	-15.4582	1.10905	1.39193	0
0.8627	26.5349	-13.319	0.496855	0.477917	0
0.8633	29.9028	-14.5414	0.807389	1.08726	0
0.8640	27.1473	-16.0694	2.6351	0.782589	0
0.8647	22.9119	-16.6806	4.16116	-0.436099	0
0.8653	19.544	-15.7638	2.94564	-2.2701	0
0.8660	12.8082	-13.0134	-0.417003	-3.18412	0
0.8667	3.3679	-10.8742	-2.24472	-1.35011	0
0.8673	-3.67407	-12.4022	-2.55525	0.477917	0
0.8680	-8.21563	-12.4022	-1.0292	-2.2701	0
0.8687	-11.8897	-10.5686	1.72125	-2.57478	0
0.8693	-11.2773	-12.7078	3.54896	-1.04544	0
0.8700	-8.82797	-14.5414	2.02291	-2.57478	0
0.8707	-6.42962	-11.4854	0.496855	-4.40281	0
0.8713	-2.44938	-9.04061	1.41958	-1.95946	0
0.8720	0.306172	-9.34621	-0.106469	0.477917	0
0.8727	0	-9.6518	-3.15858	0.477917	0
0.8733	-2.75555	-12.0966	-3.77077	0.477917	0
0.8740	-6.42962	-14.2358	-2.24472	2.31192	0
0.8747	-7.65431	-11.4854	0.807389	4.13995	0
0.8753	-5.5111	-10.5686	5.07502	5.36461	0
0.8760	-1.83703	-14.847	3.8595	4.44462	0
0.8767	7.34814	-15.4582	-1.33086	2.92127	0
0.8773	18.9317	-12.4022	-0.718665	0.477917	0
0.8780	23.4732	-11.4854	2.33344	-0.436099	0
0.8787	28.9843	-11.4854	3.2473	-0.131427	0
0.8793	41.1802	-11.1798	3.2473	0.477917	0
0.8800	47.6098	-10.5686	1.10905	1.39193	0
0.8807	43.6296	-9.34621	-0.417003	2.92127	0
0.8813	37.5571	-9.6518	0.807389	2.00725	0
0.8820	31.4337	-11.1798	-1.0292	0.782589	0
0.8827	24.3917	-10.8742	-4.38297	2.31192	0
0.8833	16.4823	-8.42941	-1.63252	3.22594	0
0.8840	6.12345	-5.98463	2.94564	3.22594	0
0.8847	-6.42962	-6.59582	3.2473	3.83528	0
0.8853	-17.707	-8.73501	2.33344	2.92127	0
0.8860	-21.381	-7.81822	2.33344	1.39193	0
0.8867	-16.4823	-6.29023	3.2473	2.61659	0
0.8873	-11.8897	-9.34621	4.16116	4.13995	0
0.8880	-11.5835	-12.7078	2.33344	4.13995	0
0.8887	-10.9712	-12.7078	-0.106469	2.31192	0
0.8893	-11.8897	-11.1798	0.807389	0.477917	0
0.8900	-14.3391	-9.6518	1.41958	1.70258	0
0.8907	-11.2773	-10.263	1.72125	4.7493	0
0.8913	-8.5218	-10.8742	1.41958	3.22594	0
0.8920	-13.4206	-6.59582	-1.63252	0.173245	0
0.8927	-19.544	-4.15104	-4.08131	2.31192	0
0.8933	-21.381	-8.73501	-1.0292	3.83528	0
0.8940	-21.9934	-9.9574	0.807389	0.782589	0
0.8947	-23.5242	-7.51262	-0.417003	0.477917	0
0.8953	-26.5349	-7.81822	1.10905	3.22594	0
0.8960	-27.4535	-8.73501	2.33344	2.61659	0
0.8967	-23.5242	-6.29023	0.195193	0.477917	0
0.8973	-16.1761	-5.98463	-0.417003	0.173245	0
0.8980	-6.73579	-6.90142	0.195193	1.08726	0
0.8987	4.59259	-7.20702	-1.33086	2.00725	0
0.8993	15.2576	-10.5686	-2.85691	1.70258	0
0.9000	24.6979	-13.319	-4.08131	-0.740771	0
0.9007	34.8016	-10.5686	-5.90902	-2.2701	0
0.9013	39.037	-6.59582	-4.99516	-1.04544	0
0.9020	34.1892	-5.37343	-3.15858	0.477917	0
0.9027	26.5349	-5.98463	-3.15858	0.477917	0
0.9033	16.7885	-5.98463	-2.55525	0.477917	0
0.9040	0.918517	-5.98463	-3.15858	0.477917	0
0.9047	-16.4823	-3.84544	-5.60736	0.477917	0
0.9053	-21.381	-1.12053	-4.08131	0.173245	0
0.9060	-14.6452	-2.95411	-1.63252	-1.35011	0
0.9067	-11.8897	-5.06783	-2.55525	-2.2701	0
0.9073	-14.9514	-2.34292	-1.94306	-0.436099	0
0.9080	-12.502	-1.42612	0.807389	0.477917	0
0.9087	-6.42962	-6.90142	0.496855	-1.95946	0
0.9093	-4.28641	-7.81822	-0.106469	-1.04544	0
0.9100	-0.306172	-1.73172	3.2473	2.31192	0
0.9107	8.21563	1.32426	4.77335	3.22594	0
0.9113	12.8082	-1.73172	2.94564	3.22594	0
0.9120	9.74649	-4.15104	2.02291	1.39193	0
0.9127	5.5111	-1.12053	2.6351	-0.740771	0
0.9133	3.98024	2.54665	2.6351	0.477917	0
0.9140	3.3679	2.24105	1.41958	2.92127	0
0.9147	0.306172	1.32426	1.10905	2.31192	0
0.9153	-3.67407	3.15785	3.2473	2.31192	0
0.9160	-7.90945	5.29703	5.68721	3.22594	0
0.9167	-10.9712	5.90823	5.98887	2.31192	0
0.9173	-11.5835	6.82502	5.07502	2.61659	0
0.9180	-15.5638	6.82502	5.98887	3.83528	0
0.9187	-27.4535	5.90823	5.07502	2.00725	0
0.9193	-36.3325	5.29703	-0.417003	-0.131427	0
0.9200	-28.9843	6.82502	-5.60736	1.70258	0
0.9207	-14.3391	6.82502	-5.29682	2.61659	0
0.9213	-7.34814	4.07464	-4.99516	0.477917	0
0.9220	-5.5111	4.38024	-4.99516	-0.740771	0
0.9227	-1.83703	8.04741	-3.15858	0.477917	0
0.9233	-0.918517	5.90823	-4.99516	3.22594	0
0.9240	-4.59259	-1.12053	-10.4872	3.22594	0
0.9247	-4.89876	-1.12053	-8.04727	1.08726	0
0.9253	-0.918517	5.90823	-3.15858	-0.740771	0
0.9260	0	8.65861	-4.99516	-1.04544	0
0.9267	0.612345	7.74182	-6.52122	-2.2701	0
0.9273	5.5111	7.74182	-4.38297	-2.57478	0
0.9280	10.0527	8.65861	-4.08131	0.477917	0
0.9287	8.21563	9.57541	-3.77077	1.70258	0
0.9293	5.5111	9.57541	-3.46911	-1.35011	0
0.9300	6.12345	7.74182	-4.08131	-1.35011	0
0.9307	7.34814	7.74182	-0.718665	0.477917	0
0.9313	7.34814	10.4922	2.33344	-0.740771	0
0.9320	9.74649	11.409	-0.106469	-1.04544	0
0.9327	13.4206	9.26981	-1.63252	1.08726	0
0.9333	12.1959	8.96421	-0.106469	0.477917	0
0.9340	9.74649	10.4922	-0.417003	-1.35011	0
0.9347	14.0329	11.7146	-2.24472	0.173245	0
0.9353	18.6255	12.0202	-2.85691	1.70258	0
0.9360	15.8699	10.4922	-2.55525	1.39193	0
0.9367	14.9514	9.57541	-3.15858	-0.436099	0
0.9373	18.3193	10.7978	-3.15858	-2.2701	0
0.9380	12.8082	12.937	-2.85691	-1.35011	0
0.9387	0.918517	14.1594	-2.55525	-0.131427	0
0.9393	-5.5111	13.2426	-2.85691	-2.2701	0
0.9400	-7.34814	11.7146	-2.55525	-2.87945	0
0.9407	-7.34814	15.0762	-3.15858	-1.35011	0
0.9413	-6.42962	17.1899	-2.85691	-3.18412	0
0.9420	-5.5111	13.8538	-0.106469	-4.70748	0
0.9427	-0.918517	12.6314	-0.417003	-2.2701	0
0.9433	6.42962	16.2731	-2.24472	-0.131427	0
0.9440	8.21563	16.2731	2.6351	-0.131427	0
0.9447	10.0527	12.6314	8.43766	-0.436099	0
0.9453	19.544	11.1034	5.68721	-2.57478	0
0.9460	26.2288	12.0202	0.496855	-3.18412	0
0.9467	26.8411	14.1594	0.496855	-0.436099	0
0.9473	29.9028	14.1594	2.33344	-1.04544	0
0.9480	28.372	11.409	1.41958	-4.09814	0
0.9487	18.3193	10.4922	0.195193	-2.87945	0
0.9493	5.81728	12.6314	2.02291	-0.436099	0
0.9500	-11.2773	12.6314	3.2473	-0.436099	0
0.9507	-30.5152	13.2426	2.02291	0.173245	0
0.9513	-32.9646	16.8843	2.33344	-1.35011	0
0.9520	-22.9119	17.8011	4.46282	-4.40281	0
0.9527	-22.9119	15.0762	3.2473	-1.35011	0
0.9533	-29.5967	14.7706	2.33344	3.22594	0
0.9540	-26.2288	15.9675	4.16116	1.08726	0
0.9547	-19.2378	14.1594	4.46282	-0.436099	0
0.9553	-21.9934	11.409	3.54896	2.31192	0
0.9560	-27.4535	12.3258	4.46282	2.61659	0
0.9567	-29.9028	15.9675	4.16116	2.31192	0
0.9573	-29.9028	15.3818	2.94564	3.53061	0
0.9580	-26.5349	13.5482	5.07502	2.61659	0
0.9587	-19.544	15.9675	8.43766	3.53061	0
0.9593	-14.0329	16.2731	8.43766	6.27863	0
0.9600	-11.8897	12.3258	5.38555	4.13995	0
0.9607	-10.0527	12.0202	3.2473	2.00725	0
0.9613	-7.34814	12.6314	3.2473	4.13995	0
0.9620	-5.81728	10.4922	4.16116	2.31192	0
0.9627	-6.42962	12.3258	4.16116	-0.436099	0
0.9633	-5.5111	14.7706	4.46282	3.83528	0
0.9640	-3.3679	12.0202	4.16116	5.97396	0
0.9647	-0.918517	12.6314	2.33344	1.39193	0
0.9653	0.612345	17.1899	1.10905	0.477917	0
0.9660	1.53086	16.5787	-0.417003	1.39193	0
0.9667	3.98024	15.0762	-0.417003	-0.131427	0
0.9673	7.65431	16.8843	2.02291	2.31192	0
0.9680	8.5218	15.3818	2.94564	4.13995	0
0.9687	6.42962	13.2426	3.2473	0.782589	0
0.9693	5.5111	16.5787	5.38555	2.92127	0
0.9700	3.3679	18.7179	5.68721	7.49732	0
0.9707	0.918517	15.9675	4.16116	4.7493	0
0.9713	1.53086	12.6314	5.07502	2.61659	0
0.9720	0.918517	9.57541	3.8595	5.66929	0
0.9727	-1.83703	8.04741	0.807389	4.13995	0
0.9733	1.83703	11.7146	4.46282	1.70258	0
0.9740	9.44032	17.4955	8.73932	3.53061	0
0.9747	14.0329	17.8011	6.9116	3.83528	0
0.9753	18.0131	14.7706	5.68721	2.92127	0
0.9760	25.6164	14.465	5.98887	4.13995	0
0.9767	32.9646	15.6619	3.54896	3.83528	0
0.9773	34.8016	15.0762	3.2473	3.53061	0
0.9780	32.9646	15.9675	5.98887	5.97396	0
0.9787	28.0658	18.4123	5.07502	5.05994	0
0.9793	19.2378	15.9675	2.6351	0.782589	0
0.9800	11.8897	15.0762	2.02291	0.477917	0
0.9807	8.82797	18.7179	-0.417003	2.31192	0
0.9813	6.12345	17.4955	-2.85691	2.92127	0
0.9820	4.59259	13.8538	-1.94306	2.00725	0
0.9827	8.5218	15.0762	-1.63252	0.477917	0
0.9833	14.0329	14.465	-3.15858	1.39193	0
0.9840	16.4823	9.881	-3.15858	4.13995	0
0.9847	18.3193	11.7146	-3.15858	3.22594	0
0.9853	22.9119	17.8011	-3.77077	-0.740771	0
0.9860	27.1473	18.7179	-3.15858	-2.87945	0
0.9867	25.9226	17.8011	-1.63252	-1.65479	0
0.9873	16.7885	16.8843	-1.33086	-1.04544	0
0.9880	6.73579	14.1594	-1.0292	-1.95946	0
0.9887	-0.306172	13.2426	2.33344	-2.2701	0
0.9893	-10.0527	15.3818	6.9116	-0.740771	0
0.9900	-18.0131	15.6619	9.96371	-0.436099	0
0.9907	-14.6452	14.1594	11.4898	-1.35011	0
0.9913	-7.90945	13.2426	11.4898	-1.65479	0
0.9920	-3.98024	14.1594	9.96371	-1.35011	0
0.9927	-1.83703	15.9675	7.82546	-2.57478	0
0.9933	-4.28641	16.5787	6.9116	-1.95946	0
0.9940	-8.21563	16.2731	6.29941	0.477917	0
0.9947	-8.82797	15.9675	5.38555	1.08726	0
0.9953	-13.7267	14.465	4.46282	-0.436099	0
0.9960	-24.3917	11.409	3.2473	-1.04544	0
0.9967	-27.4535	9.881	1.72125	-1.04544	0
0.9973	-20.1563	11.7146	-0.417003	-3.18412	0
0.9980	-12.8082	14.1594	-1.94306	-4.40281	0
0.9987	-11.8897	14.1594	-3.15858	-3.79346	0
0.9993	-13.7267	13.2426	-4.38297	-4.40281	0
1.0000	-13.7267	14.465	-4.99516	-5.31682	0
1.0007	-10.0527	16.5787	-6.52122	-3.79346	0
1.0013	-7.04196	15.0762	-8.65947	-3.79346	0
1.0020	-3.67407	13.5482	-6.82288	-5.01215	0
1.0027	2.14321	14.1594	-4.68463	-3.18412	0
1.0033	6.42962	13.2426	-5.90902	-3.18412	0
1.0040	7.65431	12.6314	-7.13341	-6.84616	0
1.0047	8.5218	14.1594	-6.52122	-6.54148	0
1.0053	9.74649	12.937	-5.29682	-4.09814	0
1.0060	10.0527	9.57541	-2.85691	-7.15083	0
1.0067	10.9712	10.7978	-1.0292	-9.28353	0
1.0073	12.502	10.4922	-3.46911	-5.31682	0
1.0080	12.502	4.68584	-4.99516	-4.40281	0
1.0087	12.8082	4.07464	-2.55525	-7.4555	0
1.0093	16.4823	9.57541	-2.85691	-8.67419	0
1.0100	20.1563	11.1034	-5.60736	-9.89885	0
1.0107	16.1761	8.65861	-4.99516	-9.89885	0
1.0113	10.3588	8.96421	-3.46911	-6.84616	0
1.0120	12.1959	9.57541	-5.29682	-5.01215	0
1.0127	13.7267	9.26981	-7.13341	-5.93214	0
1.0133	8.82797	9.26981	-5.60736	-5.93214	0
1.0140	6.12345	8.96421	-2.55525	-4.70748	0
1.0147	7.04196	7.74182	-1.33086	-3.48879	0
1.0153	2.44938	5.60263	-1.63252	-4.09814	0
1.0160	-6.12345	5.29703	-2.24472	-5.01215	0
1.0167	-13.7267	7.74182	-1.63252	-4.09814	0
1.0173	-21.381	7.74182	-2.55525	-2.87945	0
1.0180	-24.0856	5.29703	-3.77077	-3.18412	0
1.0187	-21.6872	4.07464	-1.33086	-2.2701	0
1.0193	-20.1563	2.54665	2.33344	-0.131427	0
1.0200	-16.1761	-0.50933	1.72125	-0.436099	0
1.0207	-5.5111	-0.203732	-0.417003	-2.57478	0
1.0213	1.22469	1.93545	-1.33086	-3.18412	0
1.0220	-2.44938	2.54665	-2.24472	-2.57478	0
1.0227	-8.21563	2.54665	-2.55525	-1.04544	0
1.0233	-10.0527	2.24105	-1.33086	0.173245	0
1.0240	-12.8082	1.32426	-1.33086	-1.35011	0
1.0247	-22.2996	1.32426	-1.94306	-2.87945	0
1.0253	-31.1275	-0.203732	-1.63252	-3.18412	0
1.0260	-28.6781	-0.814928	-2.24472	-3.79346	0
1.0267	-17.4008	1.01866	-1.63252	-3.48879	0
1.0273	-8.21563	-0.50933	-0.106469	-2.2701	0
1.0280	-4.28641	-3.23425	-0.106469	-3.18412	0
1.0287	1.83703	-1.42612	-1.33086	-3.79346	0
1.0293	7.04196	-0.50933	-0.417003	-1.04544	0
1.0300	4.59259	-1.73172	0.496855	0.782589	0
1.0307	0.918517	1.01866	0.807389	1.39193	0
1.0313	1.22469	0.713062	1.10905	2.92127	0
1.0320	0	-5.98463	1.41958	3.22594	0
1.0327	-2.14321	-7.51262	1.41958	1.39193	0
1.0333	2.44938	-2.64852	4.16116	0.477917	0
1.0340	10.9712	-0.50933	6.9116	2.00725	0
1.0347	18.6255	-0.50933	5.98887	1.70258	0
1.0353	25.6164	-1.12053	5.98887	1.70258	0
1.0360	29.5967	-2.34292	6.9116	3.22594	0
1.0367	31.4337	-2.03732	5.07502	3.22594	0
1.0373	34.4954	-2.34292	4.46282	1.39193	0
1.0380	34.8016	-4.15104	7.82546	0.782589	0
1.0387	30.209	-2.34292	8.73932	2.31192	0
1.0393	23.4732	-0.203732	6.60107	2.92127	0
1.0400	12.1959	-6.59582	6.9116	3.22594	0
1.0407	-3.67407	-13.9302	5.98887	2.00725	0
1.0413	-17.707	-12.4022	2.6351	0.173245	0
1.0420	-28.372	-8.73501	4.16116	0.477917	0
1.0427	-34.8016	-9.6518	5.68721	2.00725	0
1.0433	-34.1892	-11.4854	-0.417003	0.782589	0
1.0440	-32.9646	-12.7078	-4.08131	-1.35011	0
1.0447	-32.9646	-13.6246	-1.33086	-1.65479	0
1.0453	-28.372	-11.4854	-1.63252	-2.2701	0
1.0460	-25.9226	-8.73501	-3.77077	-2.87945	0
1.0467	-27.4535	-10.5686	-0.718665	-3.18412	0
1.0473	-24.6979	-13.319	0.807389	-2.57478	0
1.0480	-21.381	-13.319	-1.63252	-2.57478	0
1.0487	-18.6255	-12.4022	-2.55525	-3.48879	0
1.0493	-9.13414	-12.4022	-1.33086	-3.79346	0
1.0500	2.14321	-11.4854	-1.94306	-1.65479	0
1.0507	7.34814	-10.5686	-2.24472	-0.740771	0
1.0513	10.9712	-11.4854	0.496855	-2.2701	0
1.0520	13.7267	-10.5686	3.8595	-3.18412	0
1.0527	11.5835	-9.6518	4.16116	-2.87945	0
1.0533	7.65431	-12.0966	2.33344	-3.18412	0
1.0540	4.59259	-14.2358	1.41958	-1.35011	0
1.0547	3.06172	-12.7078	2.33344	2.31192	0
1.0553	2.44938	-12.0966	2.33344	3.53061	0
1.0560	0.306172	-15.1526	2.02291	1.08726	0
1.0567	-0.306172	-16.6806	2.02291	-1.35011	0
1.0573	3.67407	-14.847	2.6351	-1.35011	0
1.0580	3.67407	-13.319	3.2473	-0.436099	0
1.0587	-1.83703	-12.7078	0.807389	-0.131427	0
1.0593	-2.14321	-11.1798	-2.85691	-0.436099	0
1.0600	3.67407	-8.12381	-2.24472	-1.95946	0
1.0607	8.21563	-7.81822	-0.106469	-3.18412	0
1.0613	12.502	-9.9574	-2.24472	-1.35011	0
1.0620	19.2378	-9.6518	-5.29682	0.477917	0
1.0627	24.0856	-7.81822	-4.08131	0.173245	0
1.0633	21.9934	-9.34621	-1.63252	-1.04544	0
1.0640	15.2576	-11.4854	-2.24472	-1.35011	0
1.0647	9.44032	-12.4022	-2.85691	-0.740771	0
1.0653	6.12345	-13.9302	-2.85691	0.782589	0
1.0660	-0.918517	-13.0134	-4.99516	0.782589	0
1.0667	-11.2773	-9.34621	-6.82288	1.39193	0
1.0673	-15.8699	-10.5686	-4.99516	4.44462	0
1.0680	-12.8082	-14.2358	-2.85691	2.00725	0
1.0687	-9.13414	-12.7078	-3.15858	-5.93214	0
1.0693	-5.5111	-9.9574	-2.55525	-6.23681	0
1.0700	-0.918517	-10.5686	-1.0292	-1.35011	0
1.0707	-0.306172	-9.6518	-0.718665	-3.48879	0
1.0713	-5.5111	-6.29023	-0.106469	-5.31682	0
1.0720	-11.5835	-5.98463	0.496855	-1.04544	0
1.0727	-18.3193	-6.59582	-1.63252	-1.04544	0
1.0733	-28.372	-6.90142	-2.85691	-5.01215	0
1.0740	-35.4139	-7.20702	-1.94306	-3.18412	0
1.0747	-34.8016	-6.90142	-4.08131	2.00725	0
1.0753	-31.1275	-5.98463	-5.29682	2.31192	0
1.0760	-22.9119	-6.90142	-2.55525	-0.436099	0
1.0767	-11.8897	-5.98463	-1.63252	0.173245	0
1.0773	-7.34814	-4.76224	-4.08131	2.92127	0
1.0780	-7.34814	-5.06783	-4.68463	3.83528	0
1.0787	-2.75555	-5.98463	-4.38297	2.00725	0
1.0793	0	-7.51262	-4.08131	1.39193	0
1.0800	-2.75555	-10.263	-2.24472	1.70258	0
1.0807	-5.20493	-10.5686	-0.417003	0.477917	0
1.0813	-8.21563	-9.6518	0.496855	-0.436099	0
1.0820	-13.4206	-8.42941	0.496855	0.477917	0
1.0827	-18.6255	-5.67903	0.195193	0.782589	0
1.0833	-26.5349	-3.84544	-0.718665	-0.436099	0
1.0840	-32.046	-4.76224	-2.24472	-1.35011	0
1.0847	-26.5349	-5.06783	-1.94306	-0.436099	0
1.0853	-17.0946	-3.84544	0.807389	1.39193	0
1.0860	-12.8082	-3.53984	1.72125	2.92127	0
1.0867	-9.44032	-3.23425	0.195193	2.31192	0
1.0873	-5.5111	-3.23425	1.41958	0.782589	0
1.0880	-1.83703	-3.23425	2.94564	-0.131427	0
1.0887	4.59259	-2.03732	3.2473	1.08726	0
1.0893	8.82797	-4.45664	6.29941	1.70258	0
1.0900	9.44032	-8.42941	7.82546	-0.436099	0
1.0907	10.0527	-6.90142	5.38555	-1.35011	0
1.0913	7.65431	-5.37343	5.07502	2.31192	0
1.0920	-0.918517	-10.263	5.68721	2.31192	0
1.0927	-9.13414	-12.4022	2.6351	-1.35011	0
1.0933	-16.1761	-9.34621	2.33344	-1.35011	0
1.0940	-21.0749	-8.73501	3.2473	0.782589	0
1.0947	-19.2378	-8.73501	1.10905	-0.131427	0
1.0953	-11.2773	-5.98463	-2.24472	-0.436099	0
1.0960	-2.14321	-5.67903	-3.77077	2.31192	0
1.0967	3.67407	-6.59582	-4.99516	3.22594	0
1.0973	4.89876	-5.06783	-4.99516	1.70258	0
1.0980	3.67407	-3.84544	-4.68463	1.39193	0
1.0987	-0.306172	-5.06783	-4.38297	1.08726	0
1.0993	-8.21563	-7.20702	-3.77077	0.477917	0
1.1000	-16.1761	-8.73501	-3.46911	2.00725	0
1.1007	-21.9934	-7.20702	-4.38297	2.92127	0
1.1013	-25.3102	-6.29023	-4.08131	-0.131427	0
1.1020	-21.0749	-6.90142	-2.55525	-3.79346	0
1.1027	-12.502	-5.67903	-2.24472	-1.95946	0
1.1033	-3.67407	-5.06783	-3.77077	1.39193	0
1.1040	4.59259	-8.42941	-4.08131	-0.436099	0
1.1047	10.665	-9.9574	-4.08131	-3.48879	0
1.1053	12.502	-6.59582	-4.68463	-2.2701	0
1.1060	13.7267	-3.53984	-4.68463	-0.740771	0
1.1067	15.8699	-2.95411	-3.15858	-1.65479	0
1.1073	16.4823	-2.34292	-4.38297	-1.04544	0
1.1080	18.3193	-2.95411	-4.68463	-0.436099	0
1.1087	20.1563	-4.45664	-1.94306	-1.65479	0
1.1093	17.707	-5.06783	-2.85691	-2.2701	0
1.1100	13.7267	-3.53984	-4.99516	-2.2701	0
1.1107	7.34814	-4.45664	-2.85691	-3.79346	0
1.1113	-2.75555	-6.29023	-3.15858	-5.01215	0
1.1120	-12.8082	-3.53984	-5.29682	-3.18412	0
1.1127	-24.6979	-0.814928	-1.63252	-1.35011	0
1.1133	-39.088	-4.45664	-0.106469	-1.65479	0
1.1140	-44.8543	-5.98463	-3.15858	-1.95946	0
1.1147	-38.1695	-2.34292	-1.94306	-1.35011	0
1.1153	-29.9028	-2.95411	-0.417003	-2.2701	0
1.1160	-22.2996	-6.59582	-3.46911	-3.18412	0
1.1167	-13.7267	-5.06783	-2.55525	-1.65479	0
1.1173	-8.21563	-2.34292	1.10905	-1.95946	0
1.1180	-2.75555	-1.42612	-0.417003	-3.18412	0
1.1187	4.89876	0.101866	-1.94306	-2.2701	0
1.1193	9.13414	0.713062	-0.106469	-1.35011	0
1.1200	10.3588	-0.203732	-1.33086	-1.35011	0
1.1207	9.74649	1.93545	-2.85691	-1.65479	0
1.1213	6.42962	3.76904	-1.0292	-2.87945	0
1.1220	5.20493	2.24105	0.496855	-5.01215	0
1.1227	9.44032	1.32426	1.41958	-5.31682	0
1.1233	13.4206	0.407464	1.41958	-4.09814	0
1.1240	15.5638	0.101866	0.195193	-3.48879	0
1.1247	21.381	1.62986	-0.417003	-4.40281	0
1.1253	26.5349	2.24105	1.72125	-4.40281	0
1.1260	25.3102	0.407464	3.2473	-1.65479	0
1.1267	21.0749	1.62986	1.72125	-0.436099	0
1.1273	16.1761	2.24105	-2.24472	-2.57478	0
1.1280	7.34814	-2.64852	-5.90902	-3.79346	0
1.1287	-6.12345	-3.53984	-2.85691	-2.87945	0
1.1293	-18.3193	2.85225	1.41958	-3.18412	0
1.1300	-28.6781	5.90823	0.807389	-2.57478	0
1.1307	-34.8016	5.29703	0.807389	-1.04544	0
1.1313	-30.209	7.13062	3.2473	-0.436099	0
1.1320	-18.0131	8.35301	1.72125	-0.436099	0
1.1327	-6.12345	6.82502	0.496855	0.173245	0
1.1333	3.98024	6.51942	3.2473	2.00725	0
1.1340	11.2773	6.21383	3.8595	3.22594	0
1.1347	11.8897	4.68584	3.8595	2.31192	0
1.1353	10.0527	5.29703	5.07502	2.61659	0
1.1360	12.8082	8.35301	2.6351	3.22594	0
1.1367	16.7885	8.35301	-0.417003	1.39193	0
1.1373	17.707	4.99143	1.41958	1.39193	0
1.1380	17.4008	4.99143	1.41958	5.05994	0
1.1387	18.9317	6.51942	-1.63252	6.27863	0
1.1393	21.0749	3.76904	-2.24472	5.05994	0
1.1400	21.0749	-1.42612	-3.15858	4.44462	0
1.1407	18.3193	-2.34292	-4.68463	4.13995	0
1.1413	13.7267	1.32426	-3.46911	3.53061	0
1.1420	9.44032	4.38024	-2.85691	3.22594	0
1.1427	7.34814	4.99143	-3.46911	2.61659	0
1.1433	6.12345	3.76904	-2.24472	3.22594	0
1.1440	3.06172	3.15785	-2.24472	5.36461	0
1.1447	-0.918517	3.46344	-3.77077	5.05994	0
1.1453	-5.20493	3.46344	-2.24472	3.22594	0
1.1460	-7.65431	3.46344	-0.718665	4.7493	0
1.1467	-8.21563	3.76904	-1.94306	6.88797	0
1.1473	-8.21563	3.46344	-1.0292	5.05994	0
1.1480	-5.5111	3.15785	2.6351	2.31192	0
1.1487	-1.22469	3.15785	2.94564	3.22594	0
1.1493	1.83703	2.85225	-0.417003	5.36461	0
1.1500	4.28641	1.32426	-1.63252	4.44462	0
1.1507	7.04196	-0.50933	0.807389	2.31192	0
1.1513	6.73579	-2.34292	0.807389	3.53061	0
1.1520	2.44938	-4.76224	-2.55525	4.13995	0
1.1527	0.306172	-4.76224	-3.77077	1.39193	0
1.1533	2.75555	-1.73172	-2.85691	1.39193	0
1.1540	6.12345	-0.50933	-5.29682	4.13995	0
1.1547	10.3588	-1.12053	-8.04727	3.22594	0
1.1553	14.6452	1.01866	-6.82288	1.08726	0
1.1560	15.5638	2.24105	-5.60736	0.477917	0
1.1567	13.7267	-0.50933	-7.73674	1.08726	0
1.1573	13.7267	-1.12053	-9.26279	3.22594	0
1.1580	15.2576	1.62986	-5.29682	3.22594	0
1.1587	14.9514	1.62986	-0.106469	0.782589	0
1.1593	14.6452	1.93545	2.6351	2.31192	0
1.1600	14.9514	3.46344	4.16116	5.36461	0
1.1607	14.6452	2.54665	5.98887	3.22594	0
1.1613	12.502	1.32426	4.46282	3.22594	0
1.1620	10.0527	3.76904	2.02291	4.7493	0
1.1627	9.44032	5.90823	1.10905	1.39193	0
1.1633	8.5218	3.46344	-1.63252	0.173245	0
1.1640	1.83703	-0.50933	-6.52122	2.61659	0
1.1647	-5.5111	-0.50933	-7.13341	1.08726	0
1.1653	-8.5218	2.24105	-5.60736	0.173245	0
1.1660	-8.82797	2.24105	-6.82288	3.22594	0
1.1667	-7.34814	1.93545	-7.43507	3.22594	0
1.1673	-4.59259	4.38024	-6.52122	1.39193	0
1.1680	-5.81728	5.60263	-6.52122	2.31192	0
1.1687	-9.13414	3.76904	-8.04727	1.70258	0
1.1693	-7.34814	3.76904	-7.73674	1.70258	0
1.1700	-1.53086	4.07464	-3.46911	4.7493	0
1.1707	5.20493	0.407464	-0.417003	5.05994	0
1.1713	12.1959	-0.814928	-3.15858	2.31192	0
1.1720	16.7885	1.93545	-5.60736	1.39193	0
1.1727	20.1563	2.24105	-4.08131	1.39193	0
1.1733	25.6164	-0.203732	-3.15858	2.31192	0
1.1740	27.4535	1.62986	-2.24472	5.05994	0
1.1747	25.0041	4.68584	-1.33086	6.88797	0
1.1753	25.6164	1.01866	-3.15858	5.97396	0
1.1760	25.3102	-4.15104	-6.82288	4.44462	0
1.1767	19.8502	-1.42612	-7.13341	1.39193	0
1.1773	13.7267	3.46344	-6.21068	-0.131427	0
1.1780	3.67407	2.24105	-6.21068	1.70258	0
1.1787	-10.3588	-0.50933	-6.82288	4.13995	0
1.1793	-18.6255	1.93545	-8.34893	3.22594	0
1.1800	-22.2996	5.29703	-8.04727	1.08726	0
1.1807	-26.5349	4.38024	-5.90902	2.00725	0
1.1813	-24.6979	2.24105	-6.52122	3.22594	0
1.1820	-18.9317	2.24105	-7.43507	1.70258	0
1.1827	-17.0946	4.07464	-5.29682	1.08726	0
1.1833	-14.3391	4.07464	-4.99516	0.477917	0
1.1840	-6.42962	2.85225	-7.13341	-1.35011	0
1.1847	-1.83703	2.24105	-6.21068	-1.04544	0
1.1853	-2.14321	1.32426	-5.29682	0.477917	0
1.1860	-3.3679	0.407464	-7.13341	-1.04544	0
1.1867	-4.89876	3.15785	-7.13341	-1.95946	0
1.1873	-4.89876	3.46344	-4.99516	-0.740771	0
1.1880	-3.67407	0.407464	-5.90902	-2.2701	0
1.1887	-5.5111	1.32426	-6.21068	-3.48879	0
1.1893	-6.42962	4.07464	-4.08131	-0.131427	0
1.1900	-2.14321	2.85225	-2.24472	1.39193	0
1.1907	2.14321	2.24105	-0.417003	-1.35011	0
1.1913	2.44938	3.15785	0.496855	-2.2701	0
1.1920	2.75555	1.32426	0.496855	-1.35011	0
1.1927	4.59259	2.24105	-0.417003	-0.436099	0
1.1933	6.73579	4.07464	0.195193	-0.436099	0
1.1940	8.21563	2.24105	-0.718665	-1.35011	0
1.1947	8.5218	1.62986	-2.24472	-1.35011	0
1.1953	10.0527	2.54665	-0.417003	1.39193	0
1.1960	14.3391	2.24105	2.6351	1.39193	0
1.1967	17.4008	2.24105	2.6351	-2.2701	0
1.1973	16.4823	2.24105	1.10905	-4.70748	0
1.1980	12.502	1.32426	2.6351	-3.18412	0
1.1987	3.67407	2.54665	5.98887	-1.35011	0
1.1993	-12.8082	3.15785	5.98887	-0.436099	0
1.2000	-30.209	-0.814928	3.8595	-1.65479	0
1.2007	-42.711	-1.42612	4.16116	-3.48879	0
1.2013	-49.753	1.62986	5.38555	-4.40281	0
1.2020	-47.916	1.32426	4.16116	-5.01215	0
1.2027	-43.0172	0.713062	1.41958	-4.40281	0
1.2033	-45.4666	3.15785	1.41958	-2.2701	0
1.2040	-46.3851	2.24105	3.2473	-2.2701	0
1.2047	-35.4139	2.24105	3.8595	-4.40281	0
1.2053	-24.0856	4.99143	1.72125	-3.48879	0
1.2060	-21.0749	5.29703	-1.0292	-2.2701	0
1.2067	-18.6255	4.99143	-1.33086	-3.18412	0
1.2073	-13.1144	7.74182	1.41958	-3.18412	0
1.2080	-10.9712	5.90823	2.6351	-2.2701	0
1.2087	-11.5835	-0.50933	1.10905	-4.09814	0
1.2093	-10.0527	-0.50933	2.33344	-5.01215	0
1.2100	-7.65431	3.15785	5.98887	-3.79346	0
1.2107	-8.21563	3.15785	6.9116	-3.48879	0
1.2113	-7.34814	2.24105	6.9116	-4.09814	0
1.2120	-4.59259	1.32426	8.73932	-4.40281	0
1.2127	-5.5111	1.32426	6.9116	-5.93214	0
1.2133	-9.13414	2.24105	3.2473	-5.93214	0
1.2140	-10.9712	3.15785	3.2473	-4.09814	0
1.2147	-13.4206	4.07464	3.8595	-5.31682	0
1.2153	-14.6452	5.29703	2.94564	-7.15083	0
1.2160	-10.0527	4.99143	5.98887	-4.40281	0
1.2167	-4.59259	6.82502	8.73932	-1.35011	0
1.2173	-2.44938	10.4922	5.98887	-2.57478	0
1.2180	0.918517	10.1866	6.9116	-5.62149	0
1.2187	4.59259	7.74182	11.4898	-5.01215	0
1.2193	4.59259	8.65861	10.567	-2.87945	0
1.2200	5.20493	9.57541	8.43766	-3.18412	0
1.2207	6.42962	10.1866	9.04098	-4.09814	0
1.2213	6.42962	10.4922	9.65318	-1.35011	0
1.2220	8.21563	8.65861	12.4036	-1.65479	0
1.2227	10.665	8.65861	16.0679	-6.54148	0
1.2233	8.82797	10.4922	12.0931	-4.70748	0
1.2240	6.42962	9.57541	6.29941	-0.436099	0
1.2247	6.42962	8.65861	8.73932	-3.48879	0
1.2253	5.5111	10.1866	10.567	-5.62149	0
1.2260	3.06172	9.26981	7.82546	-1.65479	0
1.2267	6.42962	9.57541	7.82546	-2.87945	0
1.2273	12.8082	14.1594	9.65318	-6.84616	0
1.2280	11.8897	15.0762	7.82546	-5.01215	0
1.2287	6.12345	13.8538	6.9116	-2.87945	0
1.2293	5.81728	16.8843	7.82546	-4.09814	0
1.2300	8.5218	17.1899	7.51493	-3.48879	0
1.2307	8.21563	14.1594	6.9116	-2.2701	0
1.2313	7.04196	14.7706	6.60107	-3.18412	0
1.2320	7.90945	15.9675	7.21326	-3.18412	0
1.2327	8.82797	13.2426	9.96371	-3.48879	0
1.2333	10.0527	13.2426	10.2654	-3.79346	0
1.2340	10.9712	16.8843	7.51493	-1.65479	0
1.2347	10.3588	16.8843	9.04098	-1.04544	0
1.2353	8.21563	15.0762	13.0158	-3.18412	0
1.2360	5.5111	13.8538	11.4898	-3.48879	0
1.2367	3.06172	12.6314	10.2654	-2.2701	0
1.2373	4.89876	13.5482	15.1452	-2.57478	0
1.2380	9.44032	15.9675	19.4217	-1.35011	0
1.2387	10.665	18.7179	16.9818	1.70258	0
1.2393	9.13414	19.3291	14.8435	-1.35011	0
1.2400	10.0527	18.1067	14.8435	-5.93214	0
1.2407	11.5835	16.8843	13.3175	-2.2701	0
1.2413	8.21563	17.1899	11.4898	1.39193	0
1.2420	0.612345	18.1067	11.4898	-2.87945	0
1.2427	-9.13414	18.7179	10.567	-5.93214	0
1.2433	-18.3193	17.8011	9.96371	-4.70748	0
1.2440	-22.6057	16.8843	10.8776	-5.01215	0
1.2447	-18.3193	18.7179	10.567	-5.01215	0
1.2453	-12.1959	19.6347	9.96371	-2.2701	0
1.2460	-7.65431	15.9675	12.4036	-2.57478	0
1.2467	-2.44938	13.2426	14.2313	-4.09814	0
1.2473	2.75555	14.1594	13.6191	-2.87945	0
1.2480	4.59259	13.2426	12.7053	-2.2701	0
1.2487	3.98024	12.3258	11.4898	-3.18412	0
1.2493	2.75555	13.5482	9.35151	-1.65479	0
1.2500	4.59259	12.6314	8.12712	-2.2701	0
1.2507	10.3588	12.6314	7.51493	-5.93214	0
1.2513	10.9712	17.1899	7.82546	-5.62149	0
1.2520	6.42962	19.3291	9.04098	-4.40281	0
1.2527	4.59259	17.4955	5.98887	-6.84616	0
1.2533	5.5111	17.8011	-0.106469	-7.76017	0
1.2540	6.42962	17.8011	-0.106469	-5.93214	0
1.2547	9.13414	15.0762	2.94564	-4.70748	0
1.2553	6.42962	15.6619	-0.106469	-3.18412	0
1.2560	1.53086	17.8011	-3.46911	-1.65479	0
1.2567	1.22469	17.8011	-2.24472	-3.18412	0
1.2573	-0.918517	15.9675	-1.0292	-5.01215	0
1.2580	-7.34814	15.3818	-0.417003	-3.79346	0
1.2587	-6.12345	14.7706	0.807389	-1.35011	0
1.2593	-3.67407	13.2426	-0.417003	0.477917	0
1.2600	-9.13414	10.4922	-2.24472	0.477917	0
1.2607	-10.665	8.65861	-2.24472	-2.2701	0
1.2613	-9.74649	9.881	-3.46911	-3.18412	0
1.2620	-14.3391	10.4922	-5.29682	-0.436099	0
1.2627	-15.2576	9.57541	-3.77077	-0.740771	0
1.2633	-11.5835	10.4922	-2.24472	-2.2701	0
1.2640	-12.502	11.409	-3.15858	-0.436099	0
1.2647	-12.502	9.57541	-4.08131	1.08726	0
1.2653	-6.73579	9.57541	-4.08131	-0.740771	0
1.2660	-4.59259	11.1034	-4.68463	-1.95946	0
1.2667	-4.59259	10.4922	-5.60736	-1.95946	0
1.2673	-1.83703	9.57541	-6.52122	-0.740771	0
1.2680	-0.918517	12.0202	-7.43507	2.31192	0
1.2687	-2.14321	13.2426	-7.73674	3.22594	0
1.2693	2.75555	9.57541	-6.82288	-1.35011	0
1.2700	9.13414	8.65861	-6.21068	-3.48879	0
1.2707	10.665	13.5482	-6.52122	-0.131427	0
1.2713	10.0527	13.8538	-6.52122	0.782589	0
1.2720	11.5835	7.43622	-6.21068	-1.35011	0
1.2727	13.7267	5.90823	-6.82288	-0.131427	0
1.2733	15.5638	10.1866	-5.60736	1.08726	0
1.2740	18.3193	11.7146	-1.0292	-0.740771	0
1.2747	21.0749	11.409	1.41958	0.173245	0
1.2753	24.0856	11.409	-0.718665	1.08726	0
1.2760	26.5349	10.4922	-1.33086	-0.436099	0
1.2767	29.5967	10.4922	0.807389	0.477917	0
1.2773	33.8831	12.6314	2.33344	2.31192	0
1.2780	36.3325	13.2426	2.33344	-0.131427	0
1.2787	34.8016	12.3258	2.94564	-0.131427	0
1.2793	31.1275	13.2426	3.2473	3.22594	0
1.2800	28.6781	15.0762	2.33344	2.00725	0
1.2807	27.4535	15.6619	2.02291	-0.436099	0
1.2813	24.0856	13.2426	4.77335	1.08726	0
1.2820	18.9317	10.1866	6.9116	1.39193	0
1.2827	14.6452	10.4922	5.68721	-1.04544	0
1.2833	11.8897	10.1866	4.16116	-0.436099	0
1.2840	7.34814	8.35301	4.77335	2.00725	0
1.2847	2.44938	8.65861	3.54896	0.477917	0
1.2853	2.75555	12.0202	1.10905	-3.18412	0
1.2860	5.20493	14.465	0.195193	-3.48879	0
1.2867	6.42962	12.937	-0.417003	-0.436099	0
1.2873	7.34814	11.409	-1.94306	-0.131427	0
1.2880	5.81728	14.465	-2.24472	-1.35011	0
1.2887	3.67407	15.6619	-1.33086	-0.436099	0
1.2893	6.42962	12.0202	-0.417003	-1.04544	0
1.2900	10.0527	11.1034	1.41958	-4.09814	0
1.2907	7.34814	12.3258	3.2473	-4.09814	0
1.2913	8.21563	11.409	3.2473	-1.35011	0
1.2920	15.2576	12.0202	4.16116	-1.35011	0
1.2927	16.1761	13.8538	4.16116	-1.35011	0
1.2933	11.8897	12.0202	1.41958	-0.436099	0
1.2940	10.9712	11.1034	0.496855	-1.65479	0
1.2947	10.9712	11.409	2.02291	-2.2701	0
1.2953	9.74649	7.74182	1.41958	1.39193	0
1.2960	11.2773	5.29703	1.72125	2.61659	0
1.2967	11.8897	7.43622	4.46282	-1.35011	0
1.2973	8.21563	8.04741	3.2473	-4.09814	0
1.2980	6.42962	8.35301	-0.106469	-2.2701	0
1.2987	7.90945	10.7978	-0.417003	-0.131427	0
1.2993	8.21563	11.1034	-0.106469	-0.131427	0
1.3000	9.44032	8.04741	-1.33086	-1.04544	0
1.3007	12.8082	7.74182	-1.94306	-1.95946	0
1.3013	14.9514	7.74182	-1.0292	-1.65479	0
1.3020	15.2576	6.21383	0.807389	0.477917	0
1.3027	13.4206	5.90823	2.94564	-0.740771	0
1.3033	10.0527	6.51942	1.72125	-4.40281	0
1.3040	8.82797	4.99143	0.195193	-3.18412	0
1.3047	8.5218	3.15785	2.33344	0.477917	0
1.3053	7.34814	2.85225	5.07502	-1.35011	0
1.3060	5.5111	3.15785	5.07502	-1.95946	0
1.3067	2.75555	2.85225	5.07502	0.477917	0
1.3073	0	0.101866	4.16116	-0.436099	0
1.3080	-1.83703	-2.34292	2.33344	-0.436099	0
1.3087	-1.22469	-0.814928	0.195193	2.31192	0
1.3093	1.83703	1.01866	0.496855	-0.131427	0
1.3100	3.67407	0.101866	2.6351	-2.2701	0
1.3107	0	-1.42612	2.94564	1.39193	0
1.3113	-5.5111	-2.64852	1.72125	3.83528	0
1.3120	-7.34814	-2.34292	1.72125	2.31192	0
1.3127	-9.13414	-2.03732	1.10905	3.22594	0
1.3133	-12.8082	-5.06783	-0.417003	3.83528	0
1.3140	-14.3391	-5.98463	-0.417003	2.92127	0
1.3147	-12.8082	-2.34292	-1.0292	2.92127	0
1.3153	-15.2576	-2.34292	-1.94306	4.13995	0
1.3160	-21.0749	-6.59582	0.496855	3.83528	0
1.3167	-22.6057	-7.20702	3.2473	2.31192	0
1.3173	-21.9934	-6.90142	4.16116	2.31192	0
1.3180	-25.6164	-7.81822	5.98887	5.97396	0
1.3187	-30.209	-5.06783	7.82546	7.80199	0
1.3193	-33.2707	-5.98463	4.16116	6.88797	0
1.3200	-38.4757	-11.4854	1.41958	6.5833	0
1.3207	-41.1802	-12.7078	2.33344	5.97396	0
1.3213	-32.9646	-10.263	3.2473	4.7493	0
1.3220	-21.9934	-11.4854	1.41958	6.5833	0
1.3227	-18.3193	-13.0134	-0.106469	7.80199	0
1.3233	-15.5638	-11.4854	-1.0292	5.05994	0
1.3240	-14.6452	-11.4854	-0.417003	3.53061	0
1.3247	-17.707	-14.2358	-1.0292	4.7493	0
1.3253	-17.4008	-15.1526	-5.90902	4.44462	0
1.3260	-11.8897	-13.6246	-8.04727	4.7493	0
1.3267	-7.65431	-14.847	-6.82288	6.88797	0
1.3273	-0.306172	-15.4582	-7.73674	6.5833	0
1.3280	10.0527	-14.2358	-7.73674	3.22594	0
1.3287	15.8699	-16.0694	-3.46911	3.22594	0
1.3293	18.3193	-19.7365	-2.24472	6.27863	0
1.3300	20.7687	-19.4309	-2.85691	7.19265	0
1.3307	22.2996	-18.2085	0.195193	7.49732	0
1.3313	24.0856	-20.6533	0.195193	9.02665	0
1.3320	25.9226	-23.3782	-2.24472	10.2453	0
1.3327	24.0856	-23.6838	-1.33086	9.63599	0
[truncated: 38,464 more rows]
