# Supplementary material for: Identification of Haptic Based Guiding Using Hard Reins
Source: PLoS One. 2015 Jul 22;10(7):e0132020. doi: 10.1371/journal.pone.0132020 (PMC4511788; doi:10.1371/journal.pone.0132020)
Supplement: S3 File — (ZIP) [file pone.0132020.s003.zip › EMGData1/Subject3/T19/t19.txt]

0.0000	-7.63326	-3.96854	5.609	2.69745	0
0.0007	-14.8942	-4.59106	3.16571	-4.92867	0
0.0013	-19.1762	-2.72351	1.94406	-11.9554	0
0.0020	-18.6177	-0.311258	0.422877	-15.0025	0
0.0027	-17.3145	0	-1.715	-17.7499	0
0.0033	-13.4047	-0.311258	-3.85288	-19.8979	0
0.0040	-9.6812	0.622516	-6.2903	-18.9821	0
0.0047	-13.4047	1.86755	-9.03901	-19.5815	0
0.0053	-20.1071	1.24503	-9.03901	-21.1134	0
0.0060	-24.7615	0.311258	-6.90113	-20.4973	0
0.0067	-27.7404	2.17881	-7.51195	-18.366	0
0.0073	-26.251	3.65728	-10.8715	-17.1504	0
0.0080	-20.4795	1.86755	-11.7877	-15.0025	0
0.0087	-18.9901	0	-10.8715	-10.4235	0
0.0093	-21.9689	0	-10.8715	-6.76027	0
0.0100	-22.8998	0	-8.73359	-4.62896	0
0.0107	-19.5486	0	-4.1583	1.78165	0
0.0113	-11.543	0.311258	-2.02041	10.9397	0
0.0120	-5.77149	-0.622516	-2.63124	15.8184	0
0.0127	-6.14384	-2.41225	-2.93665	18.2494	0
0.0133	-5.21296	-3.65728	-2.93665	20.6971	0
0.0140	-2.97883	-2.72351	-1.10418	20.081	0
0.0147	-5.21296	-0.311258	4.08194	19.4816	0
0.0153	-4.28207	0.933775	8.66311	21.9126	0
0.0160	1.48942	0	9.26806	21.9126	0
0.0167	2.79265	0	7.44147	18.8655	0
0.0173	-0.372354	-0.622516	6.21982	17.65	0
0.0180	-2.4203	-3.34603	4.69277	15.8184	0
0.0187	-6.70237	-4.2798	4.69277	9.70749	0
0.0193	-8.56414	-1.78973	3.47112	2.99717	0
0.0200	-3.90972	-0.933775	0.422877	-0.666037	0
0.0207	-3.35119	-1.78973	-0.798769	-1.58184	0
0.0213	-11.543	-3.03477	-1.715	-4.32924	0
0.0220	-18.6177	-4.2798	-3.85288	-9.82404	0
0.0227	-22.5274	-4.59106	-5.68535	-13.1709	0
0.0233	-27.1818	-5.75828	-6.2903	-13.4872	0
0.0240	-33.3257	-9.72682	-9.03901	-16.5344	0
0.0247	-39.0972	-11.9056	-11.7877	-21.4131	0
0.0253	-42.4484	-9.72682	-12.0931	-21.7128	0
0.0260	-41.8898	-8.5596	-12.3985	-19.8979	0
0.0267	-40.0281	-10.9719	-11.7877	-18.9821	0
0.0273	-38.7248	-11.9056	-9.95524	-17.4502	0
0.0280	-36.3045	-10.6606	-9.95524	-12.8712	0
0.0287	-34.8151	-9.72682	-11.7877	-5.84447	0
0.0293	-34.2566	-9.18212	-10.8715	-1.28212	0
0.0300	-31.0916	-9.18212	-6.90113	0.54948	0
0.0307	-25.6924	-9.49338	-4.46371	4.82877	0
0.0313	-21.4104	-9.18212	-4.1583	12.1552	0
0.0320	-17.1283	-8.5596	-3.24206	16.7342	0
0.0327	-10.9844	-9.72682	-2.02041	17.9497	0
0.0333	-8.93649	-11.2831	-3.54747	19.4816	0
0.0340	-13.7771	-9.18212	-6.2903	22.229	0
0.0347	-13.4047	-6.69205	-5.37994	24.3603	0
0.0353	-3.90972	-9.18212	-2.63124	24.66	0
0.0360	1.30324	-14.0066	-1.40959	22.8284	0
0.0367	0.372354	-15.2517	-0.798769	20.081	0
0.0373	2.79265	-13.1507	-0.187946	17.65	0
0.0380	5.77149	-11.2831	-0.798769	13.6871	0
0.0387	9.49503	-10.3493	-2.32583	7.27645	0
0.0393	16.5698	-11.9056	-3.54747	3.29688	0
0.0400	17.6868	-13.1507	-3.54747	2.99717	0
0.0407	9.12267	-10.9719	-4.46371	-0.965753	0
0.0413	5.21296	-8.87086	-7.51195	-8.90824	0
0.0420	9.49503	-10.0381	-10.8715	-13.787	0
0.0427	12.2877	-10.9719	-13.0094	-15.3188	0
0.0433	13.0324	-10.0381	-14.5305	-17.1504	0
0.0440	14.8942	-10.3493	-14.5305	-18.9821	0
0.0447	15.825	-10.3493	-13.9197	-18.366	0
0.0453	11.3568	-9.49338	-16.363	-17.4502	0
0.0460	2.97883	-10.0381	-17.2792	-17.4502	0
0.0467	0.930885	-11.5944	-11.7877	-16.2346	0
0.0473	6.14384	-13.3841	-9.34442	-13.787	0
0.0480	10.6121	-15.5629	-11.7877	-11.0396	0
0.0487	13.9633	-16.1854	-6.2903	-6.76027	0
0.0493	17.6868	-13.3841	4.38735	-2.19792	0
0.0500	19.1762	-11.5944	5.609	1.16556	0
0.0507	18.2453	-10.0381	3.16571	4.52905	0
0.0513	16.7559	-8.24834	4.69277	10.3236	0
0.0520	16.1974	-8.24834	1.94406	16.1181	0
0.0527	17.6868	-8.24834	0.117466	19.7813	0
0.0533	18.9901	-5.75828	4.69277	23.4445	0
0.0540	20.4795	-5.21358	4.99818	26.4916	0
0.0547	23.4583	-6.06954	-0.493357	26.808	0
0.0553	24.3892	-3.96854	0.422877	25.8922	0
0.0560	21.4104	-4.90232	4.38735	24.9764	0
0.0567	20.4795	-10.3493	4.69277	23.1448	0
0.0573	20.6656	-10.9719	6.52523	21.9126	0
0.0580	22.8998	-7.31457	9.87889	20.3974	0
0.0587	28.6713	-8.24834	8.96853	15.2023	0
0.0593	30.9054	-10.3493	7.74688	9.40777	0
0.0600	26.8095	-9.49338	9.26806	6.66037	0
0.0607	24.7615	-9.49338	9.87889	3.91297	0
0.0613	24.0168	-10.9719	9.26806	-2.79735	0
0.0620	20.4795	-8.24834	7.44147	-8.59188	0
0.0627	19.1762	-4.59106	1.0337	-11.6556	0
0.0633	23.2721	-5.21358	-5.37994	-16.2346	0
0.0640	27.5542	-7.31457	-6.90113	-20.1976	0
0.0647	33.5119	-7.93708	-7.20654	-19.8979	0
0.0653	39.6557	-7.31457	-9.64983	-18.366	0
0.0660	41.1451	-6.06954	-10.2607	-20.8137	0
0.0667	40.5866	-5.21358	-10.8715	-21.4131	0
0.0673	41.5175	-6.06954	-12.7039	-16.2346	0
0.0680	43.0069	-5.75828	-12.7039	-10.7398	0
0.0687	44.4963	-4.59106	-9.95524	-5.84447	0
0.0693	44.4963	-4.59106	-5.99076	-1.58184	0
0.0700	43.3792	-5.21358	-2.63124	-0.666037	0
0.0707	45.241	-5.52483	-0.798769	2.08137	0
0.0713	47.6613	-7.62583	-0.187946	11.2394	0
0.0720	45.4272	-10.6606	-0.493357	17.3336	0
0.0727	42.6345	-9.72682	-1.715	14.9026	0
0.0733	42.076	-6.06954	-1.715	16.1181	0
0.0740	39.2833	-3.96854	1.94406	21.9126	0
0.0747	35.746	-5.21358	4.69277	22.229	0
0.0753	36.863	-5.52483	4.38735	18.5658	0
0.0760	41.1451	-3.65728	4.69277	17.65	0
0.0767	46.1719	-3.96854	4.08194	16.1181	0
0.0773	51.1987	-5.52483	0.117466	13.6871	0
0.0780	53.9913	-3.34603	-1.40959	10.6233	0
0.0787	49.1507	-2.10099	1.0337	6.36065	0
0.0793	37.6077	-3.96854	1.94406	1.46528	0
0.0800	22.3412	-3.03477	0.422877	-1.88155	0
0.0807	6.70237	-1.24503	-0.798769	-4.92867	0
0.0813	-3.35119	-4.2798	-1.715	-8.90824	0
0.0820	-4.65442	-6.06954	-1.715	-14.7028	0
0.0827	-0.930885	-2.41225	-1.40959	-19.5815	0
0.0833	1.86177	-2.10099	-4.46371	-20.8137	0
0.0840	-1.48942	-6.69205	-7.20654	-23.2447	0
0.0847	-8.00561	-9.72682	-6.90113	-27.524	0
0.0853	-8.93649	-8.24834	-6.90113	-29.0392	0
0.0860	-2.4203	-4.59106	-6.59571	-28.1234	0
0.0867	-0.930885	-3.03477	-5.07453	-27.2076	0
0.0873	-10.6121	-3.65728	-4.76912	-24.4602	0
0.0880	-23.4583	-3.65728	-5.37994	-20.4973	0
0.0887	-30.9054	-2.72351	-5.99076	-18.9821	0
0.0893	-31.6501	-3.34603	-6.59571	-16.2346	0
0.0900	-31.6501	-3.03477	-7.51195	-9.82404	0
0.0907	-35.9322	-2.72351	-8.73359	-3.41344	0
0.0913	-36.863	-3.03477	-9.03901	1.78165	0
0.0920	-29.6021	-1.78973	-5.68535	7.87589	0
0.0927	-25.3201	-0.622516	-2.93665	11.5391	0
0.0933	-29.9745	-2.41225	-3.85288	11.2394	0
0.0940	-35.3736	-1.78973	-2.32583	12.4549	0
0.0947	-35.1875	1.55629	1.0337	16.4178	0
0.0953	-30.1607	0	0.117466	17.9497	0
0.0960	-25.3201	-3.65728	-1.40959	15.8184	0
0.0967	-22.3412	-2.72351	1.33911	13.071	0
0.0973	-18.0592	0	4.69277	9.70749	0
0.0980	-11.3568	0.933775	6.21982	4.21268	0
0.0987	-8.56414	2.41225	5.609	-0.36632	0
0.0993	-9.6812	4.59106	3.77653	-3.09707	0
0.1000	-13.4047	2.72351	2.55488	-6.16084	0
0.1007	-24.9477	0.933775	1.0337	-10.4235	0
0.1013	-42.4484	3.65728	-0.493357	-15.9183	0
0.1020	-56.4116	7.31457	-0.187946	-21.7128	0
0.1027	-64.7896	6.14735	-2.02041	-26.2918	0
0.1033	-65.5343	3.03477	-4.76912	-27.524	0
0.1040	-62.9278	1.24503	-2.93665	-26.6082	0
0.1047	-62.9278	0	-1.715	-27.524	0
0.1053	-60.5075	1.86755	-4.76912	-29.0392	0
0.1060	-52.8743	4.90232	-4.46371	-27.2076	0
0.1067	-51.0125	5.21358	-1.715	-24.4602	0
0.1073	-52.5019	4.59106	-3.85288	-23.5444	0
0.1080	-49.7093	4.2798	-8.73359	-19.8979	0
0.1087	-46.3581	3.03477	-10.8715	-13.4872	0
0.1093	-45.7995	2.72351	-9.95524	-10.4235	0
0.1100	-44.8687	5.21358	-5.99076	-8.90824	0
0.1107	-43.5654	6.38079	-1.715	-3.41344	0
0.1113	-36.3045	6.69205	-1.10418	2.69745	0
0.1120	-20.4795	7.93708	-2.63124	6.04428	0
0.1127	-8.56414	7.93708	-3.24206	10.3236	0
0.1133	-6.14384	7.31457	-1.715	14.9026	0
0.1140	-7.07473	8.24834	1.0337	14.6029	0
0.1147	-8.56414	9.49338	3.77653	12.1552	0
0.1153	-8.00561	10.0381	6.52523	12.7713	0
0.1160	-5.21296	10.6606	8.3577	15.2023	0
0.1167	-3.90972	10.0381	8.3577	15.8184	0
0.1173	-0.930885	8.87086	8.96853	12.1552	0
0.1180	3.90972	9.18212	10.7951	7.27645	0
0.1187	3.90972	10.3493	10.1843	5.12848	0
0.1193	2.97883	9.18212	6.83065	3.91297	0
0.1200	6.70237	6.69205	3.16571	-1.58184	0
0.1207	6.14384	6.38079	0.117466	-8.90824	0
0.1213	-1.48942	6.14735	-0.493357	-15.3188	0
0.1220	-5.77149	5.52483	-0.187946	-20.8137	0
0.1227	-4.28207	5.52483	-3.85288	-22.3289	0
0.1233	-2.4203	5.83609	-6.2903	-20.8137	0
0.1240	-0.930885	5.52483	-3.24206	-23.5444	0
0.1247	0.372354	6.38079	-2.93665	-27.2076	0
0.1253	-0.558531	7.31457	-6.90113	-25.0763	0
0.1260	-2.04795	7.00331	-5.99076	-22.945	0
0.1267	0.372354	6.38079	-2.32583	-24.4602	0
0.1273	6.33002	6.14735	-2.32583	-22.3289	0
0.1280	13.4047	7.31457	-2.63124	-16.8341	0
0.1287	21.4104	8.87086	-3.24206	-11.6556	0
0.1293	26.251	7.62583	-3.85288	-6.16084	0
0.1300	24.0168	6.38079	0.117466	-1.88155	0
0.1307	16.5698	9.80463	4.38735	2.69745	0
0.1313	10.6121	9.49338	1.0337	8.49197	0
0.1320	9.49503	3.65728	-1.715	10.9397	0
0.1327	10.4259	4.59106	1.0337	12.1552	0
0.1333	7.2609	10.9719	3.47112	15.5187	0
0.1340	0	11.9056	5.609	18.2494	0
0.1347	-5.21296	9.80463	10.7951	19.1652	0
0.1353	-3.35119	9.49338	14.7655	19.4816	0
0.1360	1.30324	9.80463	13.5438	16.7342	0
0.1367	2.04795	10.3493	11.7114	14.9026	0
0.1373	1.30324	11.9056	10.4897	15.8184	0
0.1380	2.4203	10.3493	8.05229	10.9397	0
0.1387	6.14384	9.49338	4.99818	2.99717	0
0.1393	8.93649	9.80463	3.47112	2.08137	0
0.1400	12.4739	7.93708	3.16571	1.46528	0
0.1407	16.5698	6.14735	2.24947	-5.24504	0
0.1413	17.1283	6.69205	-0.187946	-10.4235	0
0.1420	19.9209	7.93708	-2.63124	-12.5714	0
0.1427	29.6021	9.18212	-2.63124	-16.2346	0
0.1433	36.6769	8.24834	-4.1583	-18.0663	0
0.1440	36.863	3.96854	-8.73359	-18.366	0
0.1447	38.7248	3.03477	-10.2607	-22.3289	0
0.1453	40.0281	6.38079	-8.12277	-24.4602	0
0.1460	33.3257	5.83609	-8.12277	-21.1134	0
0.1467	26.8095	3.34603	-9.34442	-18.6657	0
0.1473	24.0168	3.65728	-7.20654	-17.1504	0
0.1480	18.0592	4.2798	-3.85288	-12.2551	0
0.1487	13.9633	5.52483	-1.715	-7.07664	0
0.1493	14.708	7.62583	-0.798769	-4.32924	0
0.1500	6.70237	7.31457	-0.493357	0.249764	0
0.1507	-3.35119	5.52483	1.94406	5.74457	0
0.1513	3.90972	7.31457	5.91441	9.10806	0
0.1520	16.5698	8.24834	7.74688	14.6029	0
0.1527	20.4795	7.00331	9.26806	20.9968	0
0.1533	22.8998	7.31457	12.0168	22.229	0
0.1540	22.3412	7.62583	12.0168	22.8284	0
0.1547	15.2665	6.69205	10.1843	26.808	0
0.1553	10.9844	5.52483	9.87889	27.4074	0
0.1560	9.6812	2.41225	8.96853	24.9764	0
0.1567	2.4203	0.311258	6.83065	24.66	0
0.1573	-6.70237	3.34603	4.99818	21.9126	0
0.1580	-14.708	6.38079	1.33911	14.9026	0
0.1587	-26.251	6.14735	-3.24206	8.79169	0
0.1593	-34.4427	5.83609	-5.68535	5.74457	0
0.1600	-30.9054	4.59106	-6.2903	3.91297	0
0.1607	-21.5965	3.65728	-3.85288	-0.0499528	0
0.1613	-14.708	6.38079	0.728289	-6.16084	0
0.1620	-12.4739	8.24834	0.728289	-10.1238	0
0.1627	-13.7771	6.38079	-2.63124	-12.2551	0
0.1633	-16.1974	4.90232	-4.1583	-15.6186	0
0.1640	-15.2665	3.96854	-6.2903	-18.9821	0
0.1647	-10.0536	2.72351	-9.95524	-18.9821	0
0.1653	-5.21296	3.34603	-10.8715	-18.0663	0
0.1660	-4.8406	4.59106	-11.1769	-17.4502	0
0.1667	-7.07473	2.72351	-11.4823	-14.7028	0
0.1673	-5.21296	0.311258	-7.51195	-11.9554	0
0.1680	1.48942	-1.78973	-2.93665	-7.67608	0
0.1687	6.70237	-2.72351	-1.715	-2.49764	0
0.1693	9.12267	-1.78973	1.33911	-1.28212	0
0.1700	13.4047	0	5.30359	-0.666037	0
0.1707	19.5486	2.72351	7.13606	6.04428	0
0.1713	25.3201	3.03477	8.96853	12.1552	0
0.1720	33.8842	1.86755	11.1005	13.3707	0
0.1727	41.8898	3.34603	10.4897	17.0339	0
0.1733	45.241	4.90232	8.96853	22.229	0
0.1740	46.3581	2.41225	8.66311	22.229	0
0.1747	48.7784	1.24503	9.26806	22.229	0
0.1753	50.6401	3.65728	10.1843	24.66	0
0.1760	54.3637	2.72351	11.1005	23.4445	0
0.1767	62.5555	0.622516	11.1005	21.6129	0
0.1773	65.3481	2.17881	8.3577	20.081	0
0.1780	60.1352	3.96854	5.30359	13.071	0
0.1787	57.1563	1.86755	4.08194	6.96009	0
0.1793	55.2946	-0.622516	3.77653	7.27645	0
0.1800	48.5922	-0.933775	1.33911	2.99717	0
0.1807	43.3792	-0.933775	-2.63124	-5.54476	0
0.1813	45.241	-1.78973	-2.93665	-8.59188	0
0.1820	44.8687	-1.55629	-1.715	-10.4235	0
0.1827	39.6557	0.622516	-4.76912	-16.8341	0
0.1833	33.3257	0.622516	-7.20654	-20.4973	0
0.1840	19.1762	-1.78973	-3.54747	-19.8979	0
0.1847	-1.48942	-3.03477	-1.10418	-20.1976	0
0.1853	-19.5486	-2.10099	-3.54747	-21.7128	0
0.1860	-37.2354	-1.55629	-6.2903	-23.2447	0
0.1867	-56.4116	-1.78973	-7.20654	-22.6286	0
0.1873	-61.9969	-3.96854	-7.20654	-16.8341	0
0.1880	-49.1507	-4.2798	-5.37994	-10.4235	0
0.1887	-30.1607	-2.10099	-5.37994	-7.99244	0
0.1893	-13.0324	-2.72351	-6.2903	-4.62896	0
0.1900	0.930885	-4.59106	-2.93665	0.865848	0
0.1907	6.70237	-3.03477	2.24947	4.52905	0
0.1913	3.35119	-2.41225	5.30359	9.10806	0
0.1920	-0.558531	-4.59106	7.13606	14.9026	0
0.1927	-1.86177	-6.06954	5.609	16.4178	0
0.1933	-4.28207	-5.52483	1.63865	16.7342	0
0.1940	-6.33002	-5.75828	3.77653	20.3974	0
0.1947	-6.70237	-6.38079	4.69277	21.3132	0
0.1953	-7.2609	-6.06954	-0.798769	18.5658	0
0.1960	-7.2609	-3.96854	-2.32583	18.2494	0
0.1967	-4.28207	-2.10099	1.94406	18.5658	0
0.1973	-2.97883	-3.96854	0.728289	14.6029	0
0.1980	-4.28207	-5.75828	-1.10418	8.79169	0
0.1987	-2.97883	-5.21358	1.0337	7.57617	0
0.1993	-0.930885	-5.21358	-0.798769	6.66037	0
0.2000	-2.79265	-4.59106	-4.1583	-0.666037	0
0.2007	-2.4203	-3.65728	-2.63124	-7.67608	0
0.2013	0.372354	-6.38079	-2.93665	-8.29216	0
0.2020	-1.48942	-8.24834	-5.37994	-10.4235	0
0.2027	-1.30324	-5.75828	-5.37994	-16.5344	0
0.2033	3.90972	-7.31457	-5.37994	-19.5815	0
0.2040	1.30324	-11.9056	-6.59571	-18.9821	0
0.2047	-8.56414	-12.2169	-5.37994	-20.4973	0
0.2053	-7.07473	-10.9719	-6.59571	-21.7128	0
0.2060	4.8406	-11.5944	-11.1769	-21.1134	0
0.2067	13.7771	-10.3493	-12.7039	-20.1976	0
0.2073	20.4795	-9.18212	-9.95524	-16.2346	0
0.2080	26.251	-10.0381	-7.20654	-10.7398	0
0.2087	27.5542	-10.9719	-4.1583	-7.37636	0
0.2093	27.5542	-10.9719	-2.93665	-4.92867	0
0.2100	31.4639	-8.24834	-2.63124	0.54948	0
0.2107	34.8151	-6.38079	-0.798769	7.27645	0
0.2113	32.581	-9.49338	1.0337	11.5391	0
0.2120	31.6501	-10.9719	1.63865	14.9026	0
0.2127	35.746	-7.93708	4.69277	18.5658	0
0.2133	40.5866	-7.31457	7.44147	21.3132	0
0.2140	45.4272	-8.87086	8.3577	22.229	0
0.2147	50.2678	-7.00331	9.26806	24.0606	0
0.2153	49.1507	-8.5596	8.3577	26.4916	0
0.2160	42.4484	-13.3841	7.44147	26.808	0
0.2167	37.6077	-13.3841	8.3577	23.4445	0
0.2173	36.863	-10.6606	11.1005	19.4816	0
0.2180	38.1663	-10.6606	12.3222	16.7342	0
0.2187	39.6557	-9.49338	11.4059	12.4549	0
0.2193	35.3736	-8.87086	8.96853	7.57617	0
0.2200	22.3412	-10.3493	5.609	4.82877	0
0.2207	8.19179	-10.9719	1.94406	1.46528	0
0.2213	-4.28207	-11.2831	-0.187946	-3.41344	0
0.2220	-18.0592	-13.3841	0.728289	-7.67608	0
0.2227	-24.7615	-12.8394	1.0337	-11.3393	0
0.2233	-21.038	-13.1507	-1.10418	-15.0025	0
0.2240	-15.825	-15.2517	-1.715	-16.2346	0
0.2247	-11.3568	-14.6291	-2.32583	-15.3188	0
0.2253	-6.33002	-15.5629	-5.99076	-16.2346	0
0.2260	-4.8406	-19.5315	-8.73359	-16.2346	0
0.2267	-4.8406	-18.5977	-7.81736	-14.403	0
0.2273	-4.28207	-16.8079	-7.81736	-11.3393	0
0.2280	-8.93649	-20.154	-8.73359	-7.07664	0
0.2287	-14.8942	-21.6324	-7.51195	-2.79735	0
0.2293	-12.4739	-19.2202	-5.37994	-0.666037	0
0.2300	-5.21296	-17.9752	-3.54747	1.46528	0
0.2307	0.930885	-15.5629	-2.32583	6.66037	0
0.2313	5.21296	-14.0066	-0.798769	13.9868	0
0.2320	7.63326	-16.4967	1.94406	19.7813	0
0.2327	12.2877	-17.1192	5.609	22.229	0
0.2333	24.0168	-16.1854	7.13606	23.1448	0
0.2340	33.5119	-16.8079	8.05229	24.3603	0
0.2347	32.0224	-16.8079	10.1843	26.1919	0
0.2353	23.4583	-16.8079	11.1005	26.808	0
0.2360	12.2877	-18.5977	10.1843	25.5758	0
0.2367	-0.558531	-19.2202	11.1005	24.3603	0
0.2373	-9.6812	-18.5977	14.4601	22.229	0
0.2380	-15.6389	-17.1192	15.3763	16.4178	0
0.2387	-22.3412	-13.6954	12.933	12.1552	0
0.2393	-20.6656	-15.2517	11.7114	11.5391	0
0.2400	-7.63326	-21.0877	12.933	7.57617	0
0.2407	-0.558531	-20.4652	11.1005	-0.0499528	0
0.2413	-8.93649	-16.4967	9.26806	-6.16084	0
0.2420	-15.6389	-16.4967	10.1843	-9.82404	0
0.2427	-12.2877	-16.4967	10.4897	-12.5714	0
0.2433	-8.19179	-14.6291	6.83065	-15.3188	0
0.2440	-10.0536	-14.0066	3.16571	-16.5344	0
0.2447	-15.2665	-13.6954	1.0337	-15.6186	0
0.2453	-22.3412	-14.3179	-1.715	-15.3188	0
0.2460	-32.9533	-14.6291	-3.54747	-17.1504	0
0.2467	-46.9166	-12.8394	-3.85288	-15.0025	0
0.2473	-54.5499	-11.9056	-3.24206	-9.82404	0
0.2480	-50.6401	-12.8394	-3.54747	-5.84447	0
0.2487	-43.5654	-12.5281	-3.85288	-0.666037	0
0.2493	-38.7248	-11.9056	-1.715	4.82877	0
0.2500	-30.9054	-10.9719	-0.493357	7.57617	0
0.2507	-17.1283	-8.87086	-0.798769	13.071	0
0.2513	-6.33002	-10.0381	-0.798769	19.7813	0
0.2520	-10.6121	-13.6954	-0.493357	22.229	0
0.2527	-22.5274	-11.5944	-0.798769	24.0606	0
0.2533	-24.3892	-9.18212	1.63865	27.1077	0
0.2540	-13.4047	-10.9719	2.8603	26.1919	0
0.2547	-0.558531	-7.31457	1.0337	27.7238	0
0.2553	10.4259	-2.10099	1.94406	30.4712	0
0.2560	19.5486	-6.06954	5.91441	25.2761	0
0.2567	20.4795	-8.5596	5.91441	19.4816	0
0.2573	16.7559	-4.2798	3.47112	19.4816	0
0.2580	16.1974	-2.72351	4.08194	15.8184	0
0.2587	12.2877	-3.65728	5.609	9.40777	0
0.2593	2.97883	-1.78973	5.609	8.49197	0
0.2600	-3.35119	-2.72351	5.609	6.36065	0
0.2607	-5.21296	-6.38079	5.609	-0.965753	0
0.2613	-5.77149	-7.31457	3.47112	-6.46056	0
0.2620	-5.21296	-5.75828	0.422877	-9.82404	0
0.2627	-8.56414	-5.21358	-1.40959	-11.9554	0
0.2633	-18.9901	-6.38079	-2.93665	-12.5714	0
0.2640	-26.251	-9.18212	-5.37994	-15.3188	0
0.2647	-29.6021	-9.18212	-7.81736	-18.9821	0
0.2653	-35.3736	-6.06954	-9.64983	-18.0663	0
0.2660	-38.5386	-5.52483	-9.64983	-16.2346	0
0.2667	-29.6021	-4.59106	-9.03901	-17.4502	0
0.2673	-14.708	-0.933775	-9.95524	-15.6186	0
0.2680	-7.07473	0.933775	-9.95524	-9.82404	0
0.2687	-5.21296	0.622516	-9.34442	-4.32924	0
0.2693	-3.72354	0.622516	-10.5661	-0.36632	0
0.2700	-6.14384	0.933775	-12.7039	4.21268	0
0.2707	-11.9153	1.86755	-10.5661	9.70749	0
0.2713	-11.9153	3.65728	-6.2903	14.6029	0
0.2720	-9.6812	5.83609	-4.1583	16.7342	0
0.2727	-12.4739	7.62583	-4.46371	19.1652	0
0.2733	-13.9633	8.24834	-5.68535	21.9126	0
0.2740	-10.6121	7.31457	-4.1583	22.229	0
0.2747	-10.0536	7.31457	-0.493357	21.6129	0
0.2753	-10.6121	6.69205	0.422877	22.8284	0
0.2760	-10.6121	3.34603	0.117466	21.6129	0
0.2767	-14.3356	2.72351	2.24947	18.5658	0
0.2773	-18.0592	5.52483	4.38735	17.0339	0
0.2780	-16.7559	5.83609	4.69277	12.1552	0
0.2787	-17.3145	3.96854	3.77653	3.91297	0
0.2793	-21.5965	4.90232	3.47112	0.249764	0
0.2800	-24.3892	7.93708	5.30359	-1.58184	0
0.2807	-26.251	9.49338	6.52523	-5.84447	0
0.2813	-28.2989	7.00331	2.24947	-9.82404	0
0.2820	-29.0436	5.52483	-1.715	-14.403	0
0.2827	-25.6924	9.18212	-2.63124	-21.7128	0
0.2833	-18.9901	11.9056	-5.37994	-24.4602	0
0.2840	-16.1974	9.18212	-9.03901	-22.0292	0
0.2847	-18.6177	7.93708	-10.8715	-19.5815	0
0.2853	-21.038	8.5596	-12.7039	-20.1976	0
0.2860	-20.6656	7.62583	-14.2251	-22.6286	0
0.2867	-17.3145	7.00331	-13.0094	-21.4131	0
0.2873	-13.4047	5.83609	-12.0931	-15.6186	0
0.2880	-11.9153	3.65728	-10.8715	-11.6556	0
0.2887	-9.6812	2.72351	-7.20654	-9.50768	0
0.2893	-4.28207	4.2798	-3.85288	-6.16084	0
0.2900	2.04795	6.38079	-4.46371	-2.49764	0
0.2907	12.2877	7.93708	-5.37994	3.61325	0
0.2913	24.9477	7.62583	-3.54747	11.5391	0
0.2920	32.0224	8.24834	1.63865	14.6029	0
0.2927	31.4639	9.18212	5.609	13.9868	0
0.2933	25.8786	8.87086	5.609	16.7342	0
0.2940	14.708	9.80463	6.21982	19.1652	0
0.2947	3.72354	10.3493	8.3577	19.7813	0
0.2953	-1.86177	7.62583	6.83065	21.3132	0
0.2960	-6.70237	7.62583	4.69277	18.8655	0
0.2967	-12.2877	10.0381	6.52523	13.9868	0
0.2973	-14.708	8.5596	7.44147	13.3707	0
0.2980	-8.56414	7.62583	6.52523	12.1552	0
0.2987	5.77149	10.9719	5.91441	6.04428	0
0.2993	15.825	8.87086	3.47112	2.08137	0
0.3000	15.825	2.72351	-1.40959	-0.666037	0
0.3007	14.3356	1.55629	-2.93665	-8.59188	0
0.3013	12.2877	4.2798	-2.02041	-15.9183	0
0.3020	6.70237	6.38079	-2.63124	-18.9821	0
0.3027	2.97883	7.31457	-5.37994	-22.0292	0
0.3033	0.558531	6.14735	-6.90113	-23.8608	0
0.3040	-5.58531	4.2798	-8.12277	-22.6286	0
0.3047	-10.9844	5.52483	-9.03901	-23.5444	0
0.3053	-13.0324	7.31457	-9.03901	-25.9921	0
0.3060	-14.708	8.24834	-8.12277	-25.376	0
0.3067	-14.3356	9.18212	-7.51195	-22.0292	0
0.3073	-10.9844	8.5596	-6.59571	-18.9821	0
0.3080	-6.14384	7.62583	-2.93665	-14.403	0
0.3087	-0.372354	7.93708	1.63865	-8.90824	0
0.3093	0.372354	8.24834	2.8603	-3.41344	0
0.3100	-2.79265	8.24834	3.47112	1.16556	0
0.3107	0.558531	7.93708	6.83065	5.44485	0
0.3113	9.12267	7.31457	9.57348	9.40777	0
0.3120	11.3568	6.38079	8.3577	13.071	0
0.3127	12.4739	5.83609	8.3577	15.8184	0
0.3133	18.0592	6.69205	10.1843	16.7342	0
0.3140	21.038	7.93708	10.4897	17.0339	0
0.3147	19.1762	8.87086	10.7951	17.9497	0
0.3153	15.825	8.5596	11.7114	17.65	0
0.3160	7.63326	7.62583	8.3577	16.7342	0
0.3167	-2.4203	7.62583	4.38735	15.2023	0
0.3173	-3.35119	8.87086	3.77653	12.4549	0
0.3180	-0.930885	8.87086	3.16571	6.66037	0
0.3187	-4.65442	7.31457	1.94406	0.54948	0
0.3193	-11.3568	6.38079	3.77653	-4.01287	0
0.3200	-16.1974	6.69205	3.16571	-7.37636	0
0.3207	-21.9689	7.62583	-0.798769	-10.7398	0
0.3213	-27.1818	7.93708	-0.187946	-14.7028	0
0.3220	-29.9745	8.87086	4.08194	-18.366	0
0.3227	-30.9054	8.5596	4.99818	-20.1976	0
0.3233	-29.0436	3.96854	3.77653	-21.7128	0
0.3240	-24.203	-0.622516	1.0337	-23.5444	0
0.3247	-18.9901	1.86755	-4.46371	-26.2918	0
0.3253	-15.825	6.14735	-8.42818	-26.2918	0
0.3260	-9.12267	5.52483	-7.81736	-23.5444	0
0.3267	2.04795	5.52483	-7.20654	-22.6286	0
0.3273	8.00561	6.69205	-7.51195	-21.4131	0
0.3280	7.2609	5.83609	-5.68535	-15.3188	0
0.3287	10.4259	6.38079	-4.76912	-8.90824	0
0.3293	14.3356	7.93708	-6.90113	-6.46056	0
0.3300	11.3568	5.52483	-5.68535	-3.09707	0
0.3307	10.4259	2.72351	-0.798769	3.29688	0
0.3313	19.1762	3.65728	2.8603	8.19225	0
0.3320	26.8095	4.59106	4.38735	12.7713	0
0.3327	28.1127	4.59106	6.83065	17.65	0
0.3333	25.8786	3.65728	9.26806	18.5658	0
0.3340	23.8307	3.34603	9.87889	17.3336	0
0.3347	25.3201	4.90232	11.4059	20.081	0
0.3353	28.2989	5.52483	13.8492	23.7442	0
0.3360	26.251	3.65728	13.8492	22.229	0
0.3367	21.9689	0.933775	10.4897	17.65	0
0.3373	19.1762	0	6.83065	14.9026	0
0.3380	17.6868	1.24503	4.69277	10.0239	0
0.3387	21.038	3.65728	2.55488	3.29688	0
0.3393	24.9477	4.59106	-0.493357	0.865848	0
0.3400	21.5965	4.2798	-2.63124	-1.88155	0
0.3407	14.8942	4.59106	-2.93665	-8.29216	0
0.3413	14.8942	3.34603	-2.93665	-13.4872	0
0.3420	17.1283	0.933775	-4.46371	-16.2346	0
0.3427	15.6389	0	-6.2903	-18.9821	0
0.3433	13.0324	1.55629	-8.73359	-20.4973	0
0.3440	9.49503	4.2798	-9.95524	-22.6286	0
0.3447	3.90972	5.21358	-8.73359	-25.9921	0
0.3453	2.79265	2.17881	-7.20654	-24.4602	0
0.3460	6.14384	1.24503	-7.20654	-20.8137	0
0.3467	7.63326	3.96854	-5.68535	-18.9821	0
0.3473	8.56414	3.34603	-2.63124	-17.4502	0
0.3480	11.543	-0.622516	-0.798769	-12.8712	0
0.3487	13.9633	0.311258	1.94406	-8.59188	0
0.3493	17.1283	3.34603	4.99818	-5.24504	0
0.3500	21.4104	2.72351	5.30359	-0.666037	0
0.3507	23.4583	2.17881	5.609	4.82877	0
0.3513	26.8095	2.41225	7.44147	8.19225	0
0.3520	32.9533	1.55629	7.74688	11.2394	0
0.3527	33.3257	-0.311258	8.05229	16.1181	0
0.3533	27.7404	0.311258	9.26806	19.4816	0
0.3540	23.2721	3.34603	9.26806	19.7813	0
0.3547	19.5486	3.34603	9.26806	19.4816	0
0.3553	16.7559	-0.933775	8.96853	18.5658	0
0.3560	16.1974	-2.72351	4.69277	17.0339	0
0.3567	11.543	-0.622516	-0.798769	17.65	0
0.3573	0	0	-0.493357	14.9026	0
0.3580	-9.6812	-0.622516	1.63865	8.79169	0
0.3587	-13.7771	0.933775	1.33911	5.44485	0
0.3593	-13.0324	0.311258	-0.798769	3.91297	0
0.3600	-7.2609	-5.52483	-1.715	-1.58184	0
0.3607	-4.28207	-7.62583	0.117466	-7.99244	0
0.3613	-15.2665	-2.72351	1.63865	-12.5714	0
0.3620	-34.8151	0.933775	-2.63124	-16.2346	0
0.3627	-50.0816	-1.24503	-6.90113	-17.7499	0
0.3633	-58.6458	-0.933775	-5.37994	-18.9821	0
0.3640	-63.8587	1.55629	-3.85288	-22.6286	0
0.3647	-65.5343	-0.622516	-5.37994	-25.6924	0
0.3653	-67.2099	-3.65728	-7.20654	-24.4602	0
0.3660	-70.1887	-4.2798	-9.03901	-21.1134	0
0.3667	-70.1887	-3.96854	-11.7877	-16.2346	0
0.3673	-63.114	-3.03477	-11.7877	-12.2551	0
0.3680	-52.8743	-3.34603	-9.95524	-10.1238	0
0.3687	-45.7995	-5.52483	-8.12277	-7.07664	0
0.3693	-44.4963	-5.21358	-7.20654	-1.28212	0
0.3700	-44.4963	-2.41225	-6.2903	4.82877	0
0.3707	-44.4963	-4.59106	-4.46371	11.2394	0
0.3713	-47.289	-9.18212	-3.24206	16.7342	0
0.3720	-52.5019	-10.9719	-2.63124	20.081	0
0.3727	-55.2946	-9.18212	0.422877	21.3132	0
0.3733	-48.2198	-6.06954	3.77653	23.4445	0
0.3740	-30.533	-5.52483	3.47112	24.66	0
0.3747	-13.7771	-4.90232	3.16571	23.1448	0
0.3753	-6.14384	-3.03477	3.47112	21.3132	0
0.3760	-0.558531	-3.65728	2.55488	21.9126	0
0.3767	7.07473	-6.38079	3.47112	21.9126	0
0.3773	12.2877	-6.06954	3.77653	17.65	0
0.3780	14.708	-4.90232	1.33911	12.1552	0
0.3787	17.6868	-7.00331	1.0337	7.57617	0
0.3793	20.4795	-8.24834	2.55488	3.61325	0
0.3800	22.3412	-7.00331	0.117466	-1.58184	0
0.3807	25.8786	-6.06954	-2.63124	-6.46056	0
0.3813	28.6713	-6.38079	-1.10418	-11.6556	0
0.3820	27.7404	-7.31457	-1.715	-15.6186	0
0.3827	26.8095	-7.62583	-3.24206	-17.1504	0
0.3833	29.2298	-7.31457	-4.76912	-17.1504	0
0.3840	32.9533	-8.24834	-7.81736	-18.9821	0
0.3847	37.2354	-9.72682	-9.34442	-21.4131	0
0.3853	41.8898	-9.49338	-6.2903	-21.7128	0
0.3860	43.9378	-7.93708	-5.07453	-21.7128	0
0.3867	42.4484	-5.52483	-6.90113	-21.4131	0
0.3873	39.6557	-6.69205	-6.59571	-17.1504	0
0.3880	39.6557	-8.24834	-3.24206	-9.82404	0
0.3887	44.4963	-6.38079	-0.798769	-5.84447	0
0.3893	47.6613	-6.06954	-1.40959	-5.24504	0
0.3900	42.4484	-7.93708	-1.715	-1.58184	0
0.3907	34.4427	-5.52483	-0.187946	6.04428	0
0.3913	29.6021	-3.34603	1.33911	11.5391	0
0.3920	24.0168	-4.59106	0.728289	13.3707	0
0.3927	15.825	-2.72351	1.0337	16.1181	0
0.3933	12.2877	-1.24503	2.24947	20.3974	0
0.3940	13.0324	-2.72351	0.728289	22.229	0
0.3947	10.6121	-2.10099	1.0337	21.3132	0
0.3953	6.70237	-2.41225	5.30359	21.9126	0
0.3960	7.63326	-5.52483	6.21982	21.6129	0
0.3967	9.49503	-4.2798	4.38735	17.9497	0
0.3973	7.2609	-2.72351	7.44147	13.071	0
0.3980	3.90972	-4.59106	8.05229	8.49197	0
0.3987	2.79265	-3.65728	2.55488	4.52905	0
0.3993	1.30324	-2.41225	2.24947	0.54948	0
0.4000	-3.90972	-3.65728	6.21982	-4.32924	0
0.4007	-11.543	-2.72351	2.24947	-10.4235	0
0.4013	-13.9633	-2.41225	-4.1583	-13.4872	0
0.4020	-10.9844	-5.21358	-4.46371	-15.9183	0
0.4027	-12.8462	-4.59106	-4.1583	-20.8137	0
0.4033	-22.8998	-1.78973	-7.20654	-25.6924	0
0.4040	-35.3736	-3.65728	-9.03901	-26.2918	0
0.4047	-48.2198	-4.90232	-9.95524	-25.0763	0
0.4053	-58.6458	-2.10099	-10.8715	-25.0763	0
0.4060	-61.0661	-1.24503	-10.2607	-24.4602	0
0.4067	-50.2678	-3.65728	-10.2607	-21.7128	0
0.4073	-28.6713	-5.21358	-12.7039	-16.8341	0
0.4080	-10.6121	-5.75828	-12.0931	-11.9554	0
0.4087	-3.90972	-5.21358	-9.03901	-9.82404	0
0.4093	1.30324	-3.65728	-7.51195	-7.99244	0
0.4100	7.07473	-3.03477	-5.99076	-4.32924	0
0.4107	9.6812	-3.03477	-1.715	1.16556	0
0.4113	11.543	-3.65728	0.728289	7.57617	0
0.4120	7.63326	-3.65728	1.63865	13.071	0
0.4127	-4.8406	-1.78973	2.8603	14.9026	0
0.4133	-12.8462	0	2.8603	15.2023	0
0.4140	-15.2665	-0.933775	3.47112	15.5187	0
0.4147	-18.2453	-0.933775	9.26806	15.8184	0
0.4153	-12.4739	0.933775	14.7655	16.1181	0
0.4160	0.372354	-0.311258	14.1546	14.9026	0
0.4167	2.79265	-3.96854	11.1005	13.6871	0
0.4173	-3.35119	-3.65728	9.87889	12.1552	0
0.4180	-5.21296	-0.933775	8.05229	7.27645	0
0.4187	-3.72354	0	6.52523	2.69745	0
0.4193	-2.04795	-2.10099	5.609	2.69745	0
0.4200	-0.372354	-3.34603	2.24947	-1.88155	0
0.4207	-1.30324	-1.78973	-0.493357	-12.8712	0
0.4213	-2.4203	-0.933775	1.0337	-18.0663	0
0.4220	-2.4203	-0.933775	0.728289	-18.9821	0
0.4227	-6.14384	0.933775	-5.07453	-22.6286	0
0.4233	-9.6812	2.41225	-9.95524	-24.7766	0
0.4240	-12.2877	1.55629	-11.1769	-26.2918	0
0.4247	-15.825	2.72351	-10.8715	-28.7395	0
0.4253	-18.0592	4.2798	-9.03901	-25.6924	0
0.4260	-15.2665	2.72351	-8.73359	-22.0292	0
0.4267	-13.0324	1.55629	-9.64983	-24.4602	0
0.4273	-12.4739	2.41225	-8.12277	-21.7128	0
0.4280	-9.6812	3.65728	-4.46371	-13.1709	0
0.4287	-6.70237	4.2798	-3.24206	-8.90824	0
0.4293	-5.58531	4.2798	-3.24206	-7.99244	0
0.4300	-4.65442	4.59106	-1.40959	-2.79735	0
0.4307	-3.90972	4.59106	1.94406	4.82877	0
0.4313	-1.48942	2.72351	2.8603	11.2394	0
0.4320	2.4203	0.311258	2.8603	15.2023	0
0.4327	2.04795	0.933775	5.91441	14.9026	0
0.4333	-1.30324	1.86755	8.3577	15.2023	0
0.4340	-2.04795	4.59106	5.609	17.9497	0
0.4347	1.30324	7.62583	4.08194	20.081	0
0.4353	6.70237	5.52483	4.99818	20.081	0
0.4360	9.49503	1.55629	4.69277	19.1652	0
0.4367	10.4259	1.86755	4.99818	16.7342	0
0.4373	13.4047	1.24503	6.52523	13.071	0
0.4380	16.7559	-0.311258	3.47112	8.49197	0
0.4387	18.2453	3.03477	0.728289	5.44485	0
0.4393	24.9477	6.38079	2.8603	1.78165	0
0.4400	32.0224	4.59106	1.33911	-4.32924	0
0.4407	29.2298	2.72351	-5.37994	-8.59188	0
0.4413	23.2721	2.72351	-7.51195	-11.3393	0
0.4420	19.9209	1.86755	-7.81736	-16.2346	0
0.4427	12.8462	1.86755	-10.8715	-18.9821	0
0.4433	4.8406	1.55629	-11.1769	-17.1504	0
0.4440	-1.48942	-2.41225	-9.95524	-18.9821	0
0.4447	-10.6121	-5.52483	-12.7039	-22.6286	0
0.4453	-17.1283	-2.41225	-16.6684	-20.4973	0
0.4460	-17.1283	0.933775	-15.4468	-17.4502	0
0.4467	-16.1974	1.86755	-13.3148	-16.5344	0
0.4473	-13.7771	2.41225	-13.0094	-12.5714	0
0.4480	-7.07473	2.41225	-12.7039	-7.07664	0
0.4487	0.372354	2.17881	-12.0931	-4.62896	0
0.4493	6.14384	2.72351	-10.5661	-1.28212	0
0.4500	10.6121	2.72351	-8.42818	4.21268	0
0.4507	13.9633	0.933775	-7.20654	9.70749	0
0.4513	16.5698	1.86755	-5.37994	14.9026	0
0.4520	17.6868	5.83609	-2.32583	18.8655	0
0.4527	19.5486	8.24834	0.117466	20.081	0
0.4533	24.0168	6.38079	2.24947	21.3132	0
0.4540	29.9745	4.2798	4.38735	23.1448	0
0.4547	33.5119	4.90232	3.16571	25.8922	0
0.4553	32.3948	4.59106	3.16571	26.4916	0
0.4560	25.3201	1.55629	5.91441	23.7442	0
0.4567	20.1071	0.311258	4.38735	20.6971	0
0.4573	19.5486	2.41225	1.0337	18.5658	0
0.4580	18.0592	4.59106	1.0337	13.6871	0
0.4587	19.5486	5.21358	0.117466	9.40777	0
0.4593	24.9477	5.52483	-1.715	7.57617	0
0.4600	24.7615	5.52483	-0.493357	2.38108	0
0.4607	23.8307	5.52483	-0.798769	-4.92867	0
0.4613	34.2566	4.59106	-4.46371	-7.99244	0
0.4620	49.1507	3.65728	-5.68535	-9.82404	0
0.4627	61.0661	3.96854	-5.37994	-11.9554	0
0.4633	67.3961	4.59106	-5.68535	-12.8712	0
0.4640	63.114	4.90232	-6.90113	-14.7028	0
0.4647	48.2198	5.83609	-8.73359	-16.2346	0
0.4653	28.6713	4.59106	-8.12277	-14.403	0
0.4660	2.04795	3.34603	-6.2903	-13.4872	0
0.4667	-28.2989	4.59106	-6.2903	-14.0867	0
0.4673	-51.1987	3.65728	-6.59571	-11.6556	0
0.4680	-66.4652	0.311258	-6.2903	-6.76027	0
0.4687	-78.7529	1.24503	-7.51195	-3.41344	0
0.4693	-83.4073	4.2798	-6.2903	-0.0499528	0
0.4700	-75.4017	3.65728	-2.63124	4.21268	0
0.4707	-56.784	4.59106	-0.798769	10.0239	0
0.4713	-37.7939	6.69205	1.33911	15.2023	0
0.4720	-24.9477	5.21358	5.91441	18.5658	0
0.4727	-16.1974	3.96854	6.83065	20.6971	0
0.4733	-11.543	6.38079	7.13606	23.1448	0
0.4740	-12.4739	6.69205	10.1843	24.3603	0
0.4747	-10.9844	5.83609	11.1005	24.9764	0
0.4753	-4.8406	6.14735	8.3577	24.9764	0
0.4760	-3.35119	7.00331	7.13606	23.1448	0
0.4767	-3.72354	7.31457	6.52523	20.6971	0
0.4773	-1.30324	6.38079	5.91441	17.3336	0
0.4780	-1.30324	5.21358	5.91441	13.3707	0
0.4787	-2.97883	5.52483	6.21982	10.3236	0
0.4793	1.48942	3.65728	6.21982	7.87589	0
0.4800	8.93649	0	5.609	2.38108	0
0.4807	13.0324	1.55629	2.24947	-4.92867	0
0.4813	20.4795	3.96854	-1.40959	-11.3393	0
0.4820	30.1607	3.34603	-1.715	-16.2346	0
0.4827	34.8151	3.65728	-0.798769	-18.0663	0
0.4833	32.3948	4.59106	-0.798769	-17.4502	0
0.4840	28.6713	2.41225	-1.715	-18.9821	0
0.4847	24.9477	0.933775	-2.32583	-21.7128	0
0.4853	18.0592	1.55629	-2.02041	-20.1976	0
0.4860	10.4259	0.622516	-1.40959	-18.9821	0
0.4867	5.21296	-0.311258	-1.10418	-19.5815	0
0.4873	2.79265	1.55629	-0.798769	-15.3188	0
0.4880	-0.372354	3.65728	1.33911	-7.37636	0
0.4887	-1.86177	2.72351	4.69277	-3.41344	0
0.4893	2.97883	0.933775	4.69277	-0.666037	0
0.4900	13.0324	1.55629	3.47112	3.61325	0
0.4907	21.9689	3.65728	5.609	8.49197	0
0.4913	22.8998	1.55629	7.44147	13.3707	0
0.4920	14.3356	-1.24503	5.91441	17.3336	0
0.4927	-1.48942	0.622516	6.83065	18.5658	0
0.4933	-16.1974	2.72351	8.3577	20.3974	0
0.4940	-20.4795	2.41225	5.91441	22.229	0
0.4947	-18.0592	2.72351	4.08194	21.9126	0
0.4953	-15.6389	4.90232	3.77653	22.5287	0
0.4960	-11.543	6.69205	2.55488	23.7442	0
0.4967	-5.77149	7.00331	3.16571	20.6971	0
0.4973	-1.86177	5.52483	4.69277	14.6029	0
0.4980	-0.930885	2.17881	4.69277	7.57617	0
0.4987	-4.8406	0.311258	5.91441	2.69745	0
0.4993	-12.4739	1.24503	7.44147	0.865848	0
0.5000	-18.2453	2.72351	5.30359	-1.88155	0
0.5007	-21.038	2.17881	2.24947	-7.99244	0
0.5013	-20.6656	0	-0.493357	-13.787	0
0.5020	-15.2665	-2.72351	-3.24206	-17.4502	0
0.5027	-7.2609	-2.41225	-2.63124	-19.2818	0
0.5033	-2.79265	-0.933775	-2.63124	-21.4131	0
0.5040	-2.04795	-0.622516	-7.20654	-24.1605	0
0.5047	-4.65442	-1.78973	-9.03901	-25.376	0
0.5053	-7.07473	-2.10099	-5.68535	-25.0763	0
0.5060	-1.48942	-2.72351	-5.99076	-23.5444	0
0.5067	6.33002	-1.78973	-8.12277	-20.1976	0
0.5073	9.12267	-0.933775	-5.99076	-15.6186	0
0.5080	11.3568	-2.41225	-3.24206	-10.7398	0
0.5087	16.7559	-3.96854	-3.54747	-5.84447	0
0.5093	21.4104	-3.65728	-1.715	-3.09707	0
0.5100	25.8786	-3.65728	1.0337	-0.0499528	0
0.5107	32.9533	-4.59106	1.0337	7.57617	0
0.5113	41.8898	-1.78973	-0.798769	13.071	0
0.5120	50.2678	0	-1.40959	12.1552	0
0.5127	52.5019	-1.78973	1.0337	14.6029	0
0.5133	42.4484	-2.72351	5.30359	19.1652	0
0.5140	28.2989	-1.78973	9.26806	18.5658	0
0.5147	18.0592	-2.10099	12.0168	18.5658	0
0.5153	8.93649	-4.59106	12.933	22.229	0
0.5160	-0.372354	-6.38079	9.87889	21.6129	0
0.5167	-8.19179	-6.38079	4.69277	15.8184	0
0.5173	-15.2665	-4.2798	1.94406	12.1552	0
0.5180	-14.3356	-0.933775	1.94406	9.40777	0
0.5187	-3.35119	0	1.0337	5.74457	0
0.5193	8.19179	-1.78973	0.117466	1.16556	0
0.5200	16.7559	-2.10099	-0.798769	-4.32924	0
0.5207	26.251	-0.933775	0.728289	-9.50768	0
0.5213	30.533	-1.55629	1.94406	-12.8712	0
0.5220	24.0168	-3.65728	-0.187946	-16.2346	0
0.5227	14.8942	-4.90232	-3.54747	-18.6657	0
0.5233	8.93649	-2.72351	-5.37994	-20.4973	0
0.5240	2.97883	-0.311258	-8.12277	-22.3289	0
0.5247	-1.48942	-0.933775	-9.95524	-21.7128	0
0.5253	-1.30324	-4.59106	-7.81736	-19.8979	0
0.5260	2.04795	-6.38079	-8.12277	-20.4973	0
0.5267	4.8406	-4.2798	-11.1769	-18.0663	0
0.5273	11.543	-2.72351	-9.34442	-13.4872	0
0.5280	21.5965	-6.38079	-5.07453	-11.3393	0
0.5287	29.0436	-9.18212	-4.46371	-8.59188	0
0.5293	35.9322	-6.38079	-5.37994	-2.19792	0
0.5300	46.9166	-5.21358	-2.63124	2.08137	0
0.5307	57.1563	-6.38079	2.55488	4.82877	0
0.5313	57.1563	-4.59106	4.69277	10.3236	0
0.5320	49.7093	-2.41225	3.16571	15.8184	0
0.5327	38.7248	-4.90232	4.38735	17.9497	0
0.5333	20.4795	-7.62583	7.13606	19.4816	0
0.5340	-0.372354	-8.24834	6.52523	20.6971	0
0.5347	-16.1974	-7.93708	5.609	20.9968	0
0.5353	-30.9054	-6.38079	6.52523	20.9968	0
0.5360	-50.0816	-5.52483	5.609	20.081	0
0.5367	-65.5343	-7.00331	4.08194	17.0339	0
0.5373	-67.2099	-7.31457	4.99818	13.9868	0
0.5380	-56.784	-5.75828	5.609	10.6233	0
0.5387	-44.3101	-6.69205	5.609	6.36065	0
0.5393	-34.4427	-9.18212	1.94406	1.16556	0
0.5400	-26.251	-10.9719	-3.85288	-4.01287	0
0.5407	-18.0592	-13.1507	-4.76912	-8.59188	0
0.5413	-10.9844	-12.2169	-2.93665	-11.6556	0
0.5420	-8.93649	-8.24834	-5.07453	-14.403	0
0.5427	-11.543	-7.00331	-8.12277	-17.7499	0
0.5433	-17.6868	-8.24834	-9.03901	-20.8137	0
0.5440	-21.5965	-7.62583	-9.03901	-22.945	0
0.5447	-20.6656	-6.38079	-6.2903	-20.8137	0
0.5453	-20.6656	-6.38079	-5.07453	-18.0663	0
0.5460	-24.3892	-5.52483	-7.81736	-18.366	0
0.5467	-25.8786	-4.59106	-9.03901	-17.4502	0
0.5473	-23.8307	-6.06954	-8.42818	-11.3393	0
0.5480	-21.5965	-6.38079	-8.73359	-5.54476	0
0.5487	-18.0592	-4.2798	-7.20654	-3.41344	0
0.5493	-16.1974	-3.96854	-5.99076	0.54948	0
0.5500	-14.708	-4.59106	-6.59571	6.66037	0
0.5507	-1.48942	-4.2798	-4.76912	12.1552	0
0.5513	18.2453	-6.06954	-1.10418	16.4178	0
0.5520	29.2298	-9.49338	-0.493357	19.4816	0
0.5527	32.0224	-8.5596	0.117466	20.9968	0
0.5533	36.863	-4.59106	1.94406	21.3132	0
0.5540	46.3581	-3.34603	2.8603	20.6971	0
0.5547	53.0604	-3.96854	3.47112	20.6971	0
0.5553	49.5231	-3.03477	5.30359	20.081	0
0.5560	41.8898	-2.72351	6.52523	18.8655	0
0.5567	39.6557	-3.96854	6.52523	17.65	0
0.5573	35.746	-3.03477	5.609	13.9868	0
0.5580	22.5274	-0.311258	3.47112	8.49197	0
0.5587	10.6121	0	0.422877	5.44485	0
0.5593	1.86177	-2.41225	-0.493357	3.29688	0
0.5600	-9.12267	-3.03477	2.8603	-1.58184	0
0.5607	-15.2665	-1.78973	6.52523	-7.07664	0
0.5613	-12.8462	-1.78973	4.38735	-10.4235	0
0.5620	-9.49503	-3.03477	0.422877	-13.1709	0
0.5627	-7.63326	-1.78973	-0.493357	-15.3188	0
0.5633	-10.6121	-2.72351	-1.715	-17.1504	0
0.5640	-18.0592	-6.06954	-5.37994	-18.9821	0
0.5647	-23.2721	-6.69205	-7.20654	-19.8979	0
0.5653	-24.203	-4.59106	-7.51195	-20.8137	0
0.5660	-23.2721	-3.96854	-9.03901	-20.8137	0
0.5667	-20.6656	-4.90232	-9.64983	-16.8341	0
0.5673	-17.1283	-6.38079	-7.20654	-13.4872	0
0.5680	-13.9633	-7.31457	-5.37994	-10.7398	0
0.5687	-11.9153	-4.2798	-6.2903	-6.76027	0
0.5693	-11.543	-1.55629	-5.07453	-2.79735	0
0.5700	-11.543	-1.78973	-0.493357	0.865848	0
0.5707	-11.543	-2.10099	1.94406	7.27645	0
0.5713	-13.4047	-1.55629	1.33911	13.6871	0
0.5720	-11.543	-2.41225	2.55488	15.5187	0
0.5727	-3.35119	-3.65728	4.69277	16.4178	0
0.5733	2.97883	-4.2798	4.69277	18.5658	0
0.5740	10.0536	-5.52483	3.77653	20.6971	0
0.5747	21.4104	-5.75828	5.91441	22.229	0
0.5753	28.1127	-4.59106	7.44147	21.9126	0
0.5760	23.8307	-4.59106	4.69277	19.4816	0
0.5767	17.1283	-6.38079	3.47112	16.7342	0
0.5773	10.0536	-6.38079	5.91441	12.7713	0
0.5780	-0.372354	-3.65728	5.91441	7.87589	0
0.5787	-9.49503	-2.10099	2.8603	4.82877	0
0.5793	-14.3356	-2.72351	1.63865	1.78165	0
0.5800	-17.6868	-2.41225	1.0337	-3.41344	0
0.5807	-17.6868	-3.65728	-1.40959	-8.29216	0
0.5813	-11.9153	-6.38079	-1.40959	-13.4872	0
0.5820	-2.97883	-5.21358	0.117466	-19.2818	0
0.5827	2.04795	-2.72351	1.0337	-22.0292	0
0.5833	4.65442	-3.34603	0.728289	-22.0292	0
0.5840	11.3568	-2.41225	-0.187946	-24.1605	0
0.5847	17.6868	-0.933775	-0.798769	-24.7766	0
0.5853	15.825	-3.03477	-2.32583	-21.7128	0
0.5860	12.2877	-3.65728	-5.07453	-20.1976	0
0.5867	13.0324	-1.55629	-6.2903	-18.9821	0
0.5873	13.9633	-3.65728	-4.76912	-13.4872	0
0.5880	16.7559	-7.93708	-6.59571	-8.29216	0
0.5887	21.5965	-7.31457	-9.95524	-6.16084	0
0.5893	21.038	-3.03477	-9.34442	-1.58184	0
0.5900	17.6868	-0.933775	-8.12277	4.52905	0
0.5907	21.5965	-1.24503	-8.73359	8.49197	0
0.5913	29.9745	-2.41225	-6.2903	11.8555	0
0.5920	32.3948	-1.78973	-0.798769	16.7342	0
0.5927	32.3948	0	1.0337	19.4816	0
0.5933	35.746	0.933775	0.728289	19.7813	0
0.5940	36.3045	0.933775	1.0337	20.3974	0
0.5947	32.9533	2.41225	-0.187946	22.229	0
0.5953	33.3257	3.34603	-1.40959	23.4445	0
0.5960	33.8842	1.86755	1.33911	22.8284	0
0.5967	26.8095	0	6.21982	20.6971	0
0.5973	19.9209	1.55629	6.83065	15.5187	0
0.5980	18.6177	4.59106	4.38735	8.19225	0
0.5987	12.4739	5.21358	4.08194	4.82877	0
0.5993	1.30324	3.34603	5.30359	5.74457	0
0.6000	-6.14384	0.933775	2.24947	1.46528	0
0.6007	-10.9844	-0.311258	-3.54747	-8.59188	0
0.6013	-18.0592	2.41225	-6.2903	-14.403	0
0.6020	-25.8786	6.38079	-6.2903	-15.9183	0
0.6027	-30.1607	6.69205	-7.20654	-20.8137	0
0.6033	-28.1127	5.21358	-5.99076	-25.6924	0
0.6040	-25.3201	5.21358	-2.93665	-24.4602	0
0.6047	-31.0916	4.59106	-0.798769	-21.7128	0
0.6053	-43.3792	2.72351	0.422877	-21.7128	0
0.6060	-53.4328	2.41225	-0.187946	-22.6286	0
0.6067	-65.3481	3.03477	-1.715	-21.7128	0
0.6073	-79.3114	4.59106	0.117466	-17.4502	0
0.6080	-84.8967	5.52483	1.33911	-11.3393	0
0.6087	-79.3114	3.96854	0.422877	-7.07664	0
0.6093	-66.8375	2.17881	0.728289	-3.71316	0
0.6100	-52.8743	2.72351	3.16571	0.249764	0
0.6107	-42.076	3.65728	4.08194	4.82877	0
0.6113	-32.0224	1.86755	3.16571	11.2394	0
0.6120	-17.3145	-1.55629	1.94406	16.7342	0
0.6127	-4.8406	-1.24503	2.55488	17.3336	0
0.6133	-0.930885	2.72351	5.609	17.0339	0
0.6140	1.30324	6.14735	6.52523	19.4816	0
0.6147	0.930885	7.31457	5.609	19.4816	0
0.6153	-5.77149	7.93708	6.52523	19.4816	0
0.6160	-12.4739	7.93708	6.83065	19.4816	0
0.6167	-12.4739	7.31457	5.91441	14.9026	0
0.6173	-11.543	7.31457	5.609	8.49197	0
0.6180	-12.2877	8.24834	5.609	7.57617	0
0.6187	-12.8462	8.87086	4.08194	4.82877	0
0.6193	-13.4047	8.87086	3.47112	-3.71316	0
0.6200	-10.6121	8.24834	2.8603	-10.1238	0
0.6207	-5.21296	7.31457	1.33911	-11.6556	0
0.6213	-2.79265	7.93708	-0.798769	-13.4872	0
0.6220	-2.79265	10.0381	-1.715	-17.1504	0
0.6227	-1.48942	10.9719	-0.798769	-18.366	0
0.6233	1.30324	8.24834	-2.32583	-20.1976	0
0.6240	2.97883	3.65728	-6.2903	-24.7766	0
0.6247	3.90972	3.34603	-8.12277	-27.2076	0
0.6253	5.39913	7.00331	-8.73359	-25.6924	0
0.6260	9.12267	9.49338	-9.95524	-23.8608	0
0.6267	14.708	9.18212	-9.95524	-21.7128	0
0.6273	17.6868	8.5596	-9.03901	-16.5344	0
0.6280	15.2665	9.18212	-8.42818	-11.9554	0
0.6287	10.4259	10.0381	-6.59571	-9.50768	0
0.6293	11.3568	11.5944	-3.54747	-4.92867	0
0.6300	18.2453	10.9719	-1.715	1.46528	0
0.6307	20.4795	7.31457	-0.187946	5.74457	0
0.6313	18.9901	6.14735	1.0337	7.57617	0
0.6320	21.9689	9.49338	1.94406	10.3236	0
0.6327	24.3892	10.0381	4.69277	12.4549	0
0.6333	23.4583	6.69205	8.3577	15.2023	0
0.6340	24.3892	8.24834	10.7951	17.65	0
0.6347	21.9689	10.3493	12.6276	18.5658	0
0.6353	10.4259	7.31457	11.4059	18.5658	0
0.6360	-1.48942	4.59106	9.26806	17.9497	0
0.6367	-10.0536	6.14735	9.26806	14.9026	0
0.6373	-18.9901	7.62583	7.44147	8.79169	0
0.6380	-27.1818	8.24834	2.8603	2.69745	0
0.6387	-32.0224	6.38079	2.8603	-1.28212	0
0.6393	-28.6713	3.34603	4.69277	-3.41344	0
0.6400	-19.9209	4.90232	3.77653	-8.29216	0
0.6407	-18.9901	8.24834	4.69277	-14.0867	0
0.6413	-22.8998	8.24834	5.609	-18.0663	0
0.6420	-18.2453	7.93708	1.94406	-21.7128	0
0.6427	-14.3356	7.31457	-0.187946	-25.0763	0
0.6433	-14.3356	5.52483	1.0337	-23.8608	0
0.6440	-2.4203	6.38079	0.422877	-25.0763	0
0.6447	15.825	7.00331	-3.54747	-28.4398	0
0.6453	22.3412	3.65728	-7.20654	-25.9921	0
0.6460	24.0168	2.72351	-10.2607	-18.9821	0
0.6467	30.533	4.59106	-10.5661	-15.9183	0
0.6473	27.7404	2.72351	-10.5661	-13.1709	0
0.6480	10.6121	0	-11.4823	-9.50768	0
0.6487	-8.93649	0	-9.34442	-7.37636	0
0.6493	-20.6656	2.72351	-5.99076	-4.92867	0
0.6500	-20.4795	6.14735	-4.76912	0.249764	0
0.6507	-9.12267	8.24834	-1.715	5.74457	0
0.6513	0.372354	7.62583	3.16571	11.2394	0
0.6520	-1.48942	8.24834	3.47112	14.9026	0
0.6527	-3.72354	8.24834	1.94406	16.7342	0
0.6533	3.90972	6.38079	4.08194	18.8655	0
0.6540	13.0324	6.14735	5.609	20.081	0
0.6547	21.5965	9.49338	4.38735	20.3974	0
0.6553	31.0916	12.2169	5.91441	20.3974	0
0.6560	34.2566	11.5944	9.26806	17.3336	0
0.6567	30.533	10.0381	10.1843	13.9868	0
0.6573	31.4639	10.9719	9.26806	12.4549	0
0.6580	34.2566	11.9056	9.26806	9.10806	0
0.6587	29.9745	10.9719	9.26806	5.12848	0
0.6593	25.3201	9.80463	6.21982	3.61325	0
0.6600	24.0168	7.62583	1.0337	-1.58184	0
0.6607	22.3412	5.52483	0.117466	-9.82404	0
0.6613	22.5274	6.14735	2.24947	-15.6186	0
0.6620	27.5542	8.87086	0.422877	-19.2818	0
0.6627	31.0916	9.18212	-3.85288	-22.3289	0
0.6633	31.4639	8.87086	-5.68535	-21.7128	0
0.6640	31.4639	8.87086	-6.2903	-20.4973	0
0.6647	31.6501	7.00331	-7.51195	-21.1134	0
0.6653	31.4639	5.21358	-9.03901	-20.8137	0
0.6660	32.3948	6.38079	-11.7877	-19.8979	0
0.6667	34.8151	7.62583	-12.0931	-18.9821	0
0.6673	35.746	6.38079	-9.95524	-15.3188	0
0.6680	35.9322	6.14735	-9.03901	-7.99244	0
0.6687	35.3736	7.31457	-7.81736	-2.49764	0
0.6693	29.9745	6.38079	-4.46371	-0.36632	0
0.6700	21.4104	5.52483	-2.02041	3.91297	0
0.6707	16.7559	7.62583	1.0337	11.2394	0
0.6713	12.2877	7.31457	4.08194	17.3336	0
0.6720	3.90972	2.72351	3.47112	21.3132	0
0.6727	-3.35119	1.24503	3.47112	22.229	0
0.6733	-5.21296	3.65728	6.21982	20.3974	0
0.6740	-0.930885	6.14735	8.3577	20.081	0
0.6747	4.8406	6.69205	8.05229	22.8284	0
0.6753	4.28207	6.38079	7.74688	23.4445	0
0.6760	-2.79265	4.90232	9.87889	22.5287	0
0.6767	-8.00561	3.03477	13.2384	21.3132	0
0.6773	-11.543	1.86755	11.7114	16.7342	0
0.6780	-14.8942	3.34603	7.13606	10.3236	0
0.6787	-15.825	4.90232	5.30359	6.66037	0
0.6793	-19.5486	3.03477	3.77653	3.91297	0
0.6800	-26.251	2.17881	1.63865	-1.28212	0
0.6807	-25.3201	4.2798	2.8603	-6.76027	0
0.6813	-20.6656	2.17881	3.16571	-12.5714	0
0.6820	-20.1071	-3.34603	1.0337	-18.0663	0
0.6827	-18.6177	-2.72351	-0.798769	-19.8979	0
0.6833	-14.708	-0.933775	-2.63124	-18.9821	0
0.6840	-15.2665	-4.2798	-5.37994	-19.8979	0
0.6847	-15.6389	-5.52483	-6.2903	-21.1134	0
0.6853	-11.543	-3.65728	-5.99076	-20.8137	0
0.6860	-5.77149	-3.65728	-5.37994	-20.4973	0
0.6867	3.90972	-3.96854	-5.37994	-18.0663	0
0.6873	15.825	-2.41225	-6.2903	-12.5714	0
0.6880	22.5274	-2.10099	-4.46371	-7.07664	0
0.6887	24.7615	-2.72351	-1.40959	-4.01287	0
0.6893	25.6924	-2.10099	-1.10418	1.16556	0
0.6900	23.2721	-3.03477	0.422877	7.27645	0
0.6907	19.9209	-3.65728	2.8603	11.2394	0
0.6913	20.4795	-1.78973	1.0337	15.2023	0
0.6920	21.038	0.933775	3.77653	19.4816	0
0.6927	20.4795	0.933775	14.4601	21.3132	0
0.6933	20.4795	-2.72351	19.0354	23.1448	0
0.6940	19.1762	-4.59106	16.5979	24.9764	0
0.6947	17.1283	-3.65728	16.5979	25.5758	0
0.6953	16.5698	-4.2798	16.5979	23.7442	0
0.6960	13.4047	-6.06954	14.4601	21.9126	0
0.6967	6.70237	-6.69205	15.3763	20.9968	0
0.6973	2.04795	-8.24834	14.7655	18.5658	0
0.6980	0.372354	-9.18212	9.26806	12.7713	0
0.6987	-3.90972	-5.75828	6.83065	6.36065	0
0.6993	-9.6812	-2.41225	7.74688	2.38108	0
0.7000	-13.4047	-3.65728	3.77653	-1.58184	0
0.7007	-13.9633	-7.31457	-0.187946	-6.76027	0
0.7013	-14.708	-7.31457	1.33911	-10.7398	0
0.7020	-18.9901	-3.96854	1.63865	-13.4872	0
0.7027	-22.8998	-3.34603	-3.24206	-16.2346	0
0.7033	-25.3201	-4.2798	-5.07453	-17.7499	0
0.7040	-29.9745	-3.65728	-2.63124	-18.9821	0
0.7047	-33.3257	-5.21358	-3.54747	-20.1976	0
0.7053	-29.2298	-9.18212	-6.2903	-18.9821	0
0.7060	-26.251	-7.93708	-6.2903	-16.5344	0
0.7067	-27.5542	-5.21358	-4.46371	-14.0867	0
0.7073	-25.3201	-8.24834	-4.76912	-8.90824	0
0.7080	-19.9209	-11.9056	-5.99076	-4.01287	0
0.7087	-19.9209	-10.3493	-7.20654	-1.88155	0
0.7093	-18.0592	-7.62583	-7.51195	2.08137	0
0.7100	-8.56414	-7.00331	-5.99076	6.96009	0
0.7107	-2.4203	-7.00331	-2.93665	9.40777	0
0.7113	-3.72354	-6.06954	-0.798769	14.9026	0
0.7120	-2.04795	-3.65728	-0.798769	22.229	0
0.7127	1.48942	-3.34603	-0.187946	24.0606	0
0.7133	0.372354	-4.59106	0.117466	23.1448	0
0.7140	-0.930885	-3.65728	-0.493357	23.1448	0
0.7147	0.930885	-2.10099	-0.187946	21.3132	0
0.7153	1.30324	-3.65728	1.0337	21.3132	0
0.7160	2.97883	-5.21358	0.117466	23.1448	0
0.7167	6.14384	-5.52483	-0.493357	19.1652	0
0.7173	5.39913	-7.00331	1.0337	11.2394	0
0.7180	3.72354	-7.62583	0.117466	7.57617	0
0.7187	4.8406	-6.06954	-1.715	5.74457	0
0.7193	3.90972	-7.31457	-0.798769	3.29688	0
0.7200	-1.30324	-11.9056	-1.10418	-1.58184	0
0.7207	-5.77149	-13.6954	-3.54747	-10.1238	0
0.7213	-8.19179	-11.9056	-3.24206	-14.403	0
0.7220	-11.543	-10.3493	-2.93665	-14.7028	0
0.7227	-14.3356	-9.72682	-7.20654	-18.0663	0
0.7233	-15.2665	-8.5596	-9.64983	-21.7128	0
0.7240	-16.1974	-8.24834	-9.95524	-19.8979	0
0.7247	-20.1071	-8.5596	-11.7877	-18.9821	0
0.7253	-24.203	-8.24834	-11.1769	-19.8979	0
0.7260	-22.5274	-8.24834	-8.12277	-18.366	0
0.7267	-17.1283	-9.18212	-8.42818	-16.2346	0
0.7273	-13.4047	-7.93708	-7.20654	-12.5714	0
0.7280	-13.7771	-4.59106	-4.1583	-5.84447	0
0.7287	-16.1974	-4.2798	-4.46371	-0.666037	0
0.7293	-16.1974	-6.38079	-4.76912	2.38108	0
0.7300	-10.0536	-6.38079	-1.715	7.57617	0
0.7307	-0.930885	-5.52483	-1.715	14.2865	0
0.7313	1.86177	-7.31457	-3.85288	18.5658	0
0.7320	-0.930885	-8.87086	-2.02041	20.081	0
0.7327	-1.48942	-7.00331	0.117466	20.6971	0
0.7333	-1.48942	-3.96854	-0.493357	22.5287	0
0.7340	-6.33002	-2.41225	0.117466	24.66	0
0.7347	-12.4739	-3.03477	1.33911	23.7442	0
0.7353	-15.6389	-3.65728	2.24947	21.6129	0
0.7360	-18.2453	-2.72351	2.8603	20.9968	0
0.7367	-20.6656	-2.10099	2.8603	17.65	0
0.7373	-20.4795	-2.41225	4.08194	11.2394	0
0.7380	-16.7559	-0.933775	4.99818	6.36065	0
0.7387	-8.93649	-0.933775	3.16571	3.29688	0
0.7393	-2.4203	-3.96854	0.422877	-0.36632	0
0.7400	-4.65442	-3.65728	-1.10418	-5.24504	0
0.7407	-13.4047	0	-4.46371	-12.5714	0
0.7413	-21.9689	0.622516	-8.12277	-18.9821	0
0.7420	-27.7404	-0.622516	-8.12277	-20.1976	0
0.7427	-29.9745	-0.933775	-5.37994	-18.6657	0
0.7433	-28.6713	-3.96854	-5.07453	-19.5815	0
0.7440	-30.533	-8.24834	-7.81736	-21.4131	0
0.7447	-40.5866	-6.38079	-10.5661	-21.7128	0
0.7453	-54.9222	-1.78973	-11.4823	-22.6286	0
0.7460	-64.7896	-0.622516	-11.1769	-23.5444	0
0.7467	-66.4652	-1.78973	-8.73359	-20.8137	0
0.7473	-66.4652	-1.24503	-4.76912	-14.403	0
0.7480	-68.1408	1.24503	-2.93665	-9.20796	0
0.7487	-65.5343	2.72351	-4.76912	-6.46056	0
0.7493	-55.4807	1.86755	-5.07453	-2.49764	0
0.7500	-39.0972	1.55629	-0.798769	4.21268	0
0.7507	-24.203	2.72351	2.24947	10.0239	0
0.7513	-18.2453	4.2798	0.422877	13.6871	0
0.7520	-19.9209	4.59106	-0.798769	16.4178	0
0.7527	-21.5965	3.65728	2.24947	18.5658	0
0.7533	-28.2989	2.72351	7.44147	18.8655	0
0.7540	-38.1663	2.72351	11.1005	19.4816	0
0.7547	-38.1663	3.65728	11.4059	21.3132	0
0.7553	-31.4639	3.65728	8.3577	23.4445	0
0.7560	-26.8095	3.03477	6.52523	22.229	0
0.7567	-20.4795	0.933775	8.3577	15.8184	0
0.7573	-10.6121	0	9.87889	7.57617	0
0.7580	-0.372354	3.03477	10.1843	3.91297	0
0.7587	13.0324	4.90232	12.933	2.38108	0
0.7593	21.9689	3.03477	12.6276	-3.09707	0
0.7600	20.4795	2.17881	6.52523	-11.3393	0
0.7607	21.038	3.65728	0.422877	-15.6186	0
0.7613	25.8786	2.72351	-2.02041	-17.1504	0
0.7620	24.3892	1.55629	-4.76912	-19.8979	0
0.7627	19.5486	2.72351	-7.20654	-23.5444	0
0.7633	19.5486	3.34603	-7.51195	-25.6924	0
0.7640	21.4104	0.933775	-6.2903	-26.2918	0
0.7647	20.6656	-2.41225	-5.07453	-25.9921	0
0.7653	18.9901	-4.90232	-5.07453	-26.2918	0
0.7660	20.1071	-4.59106	-5.37994	-25.9921	0
0.7667	24.0168	-0.933775	-3.54747	-21.4131	0
0.7673	24.9477	0.622516	-1.40959	-14.7028	0
0.7680	24.0168	-2.10099	-2.63124	-10.1238	0
0.7687	24.9477	-2.72351	-5.68535	-6.46056	0
0.7693	22.5274	0.311258	-6.2903	-2.79735	0
0.7700	17.1283	-0.622516	-5.37994	2.38108	0
0.7707	18.0592	-2.41225	-3.54747	8.19225	0
0.7713	22.3412	0.311258	-2.32583	10.3236	0
0.7720	23.2721	2.72351	-1.715	11.5391	0
0.7727	27.7404	2.41225	-1.40959	16.1181	0
0.7733	38.7248	2.41225	-0.493357	20.6971	0
0.7740	47.6613	1.86755	-2.32583	21.6129	0
0.7747	50.0816	0.933775	-5.07453	21.3132	0
0.7753	49.7093	2.72351	-4.76912	20.9968	0
0.7760	46.3581	4.59106	-5.07453	19.4816	0
0.7767	37.7939	2.72351	-7.20654	16.4178	0
0.7773	27.7404	0	-7.20654	11.5391	0
0.7780	19.5486	0.622516	-5.37994	6.36065	0
0.7787	13.0324	2.72351	-5.07453	3.29688	0
0.7793	10.9844	1.24503	-5.37994	0.249764	0
0.7800	12.2877	-3.34603	-7.81736	-6.16084	0
0.7807	5.77149	-3.96854	-11.7877	-13.4872	0
0.7813	-8.93649	-0.622516	-10.2607	-16.2346	0
0.7820	-18.2453	1.24503	-5.37994	-18.9821	0
0.7827	-21.5965	0.933775	-6.59571	-21.1134	0
0.7833	-22.3412	1.86755	-8.12277	-21.1134	0
0.7840	-8.19179	3.34603	-4.46371	-20.8137	0
0.7847	18.6177	3.65728	-1.10418	-20.8137	0
0.7853	37.2354	0.933775	-1.10418	-18.9821	0
0.7860	44.8687	-0.933775	-4.46371	-17.1504	0
0.7867	52.1296	0	-7.81736	-15.0025	0
0.7873	54.3637	2.72351	-4.1583	-10.1238	0
0.7880	46.1719	4.59106	1.63865	-5.54476	0
0.7887	34.2566	4.59106	-0.187946	-2.49764	0
0.7893	18.6177	1.55629	-0.798769	3.29688	0
0.7900	0.558531	0	4.99818	10.3236	0
0.7907	-10.9844	2.72351	6.21982	13.071	0
0.7913	-17.1283	1.86755	1.63865	15.2023	0
0.7920	-20.6656	-2.72351	0.117466	17.3336	0
0.7927	-17.3145	-1.78973	-0.493357	18.5658	0
0.7933	-7.2609	1.24503	-2.63124	20.9968	0
0.7940	-0.558531	0.622516	-3.24206	22.229	0
0.7947	2.4203	0.311258	-0.798769	21.3132	0
0.7953	5.39913	2.17881	2.55488	20.9968	0
0.7960	6.33002	1.24503	2.8603	19.7813	0
0.7967	6.14384	-0.622516	1.33911	16.1181	0
0.7973	8.56414	0.311258	0.728289	10.6233	0
0.7980	10.6121	0.933775	-1.10418	5.44485	0
0.7987	9.49503	0.622516	-4.46371	1.16556	0
0.7993	7.2609	0.933775	-2.63124	-2.49764	0
0.8000	8.56414	0.622516	1.0337	-6.16084	0
0.8007	8.93649	-0.311258	-1.715	-10.7398	0
0.8013	4.28207	-2.10099	-6.2903	-16.2346	0
0.8020	-1.48942	-2.72351	-6.59571	-19.5815	0
0.8027	-3.90972	-0.933775	-6.59571	-18.0663	0
0.8033	-7.07473	-1.78973	-9.34442	-17.7499	0
0.8040	-14.708	-5.75828	-11.4823	-22.0292	0
0.8047	-21.4104	-5.52483	-12.0931	-24.7766	0
0.8053	-22.8998	-1.78973	-13.6202	-22.6286	0
0.8060	-21.4104	-1.78973	-15.7522	-21.1134	0
0.8067	-18.6177	-1.78973	-15.7522	-19.8979	0
0.8073	-18.6177	0.933775	-12.3985	-15.0025	0
0.8080	-24.3892	0.933775	-7.81736	-8.90824	0
0.8087	-30.9054	-2.72351	-4.76912	-4.62896	0
0.8093	-36.3045	-2.72351	-3.54747	-0.36632	0
0.8100	-44.4963	0	-1.40959	4.82877	0
0.8107	-53.9913	1.55629	1.94406	9.40777	0
0.8113	-57.1563	0.933775	3.47112	13.071	0
0.8120	-53.8051	0	2.8603	15.8184	0
0.8127	-48.7784	0	3.47112	17.65	0
0.8133	-42.4484	1.86755	3.47112	19.4816	0
0.8140	-32.0224	2.17881	2.8603	21.3132	0
0.8147	-20.6656	0.933775	4.38735	21.3132	0
0.8153	-11.9153	0	8.3577	20.3974	0
0.8160	-8.19179	-0.933775	11.4059	19.4816	0
0.8167	-11.3568	-2.72351	12.0168	15.2023	0
0.8173	-18.0592	-2.72351	10.4897	8.49197	0
0.8180	-19.9209	0.311258	7.44147	4.21268	0
0.8187	-13.7771	0.622516	4.69277	0.249764	0
0.8193	-6.33002	0	0.728289	-5.24504	0
0.8200	-1.48942	3.03477	-2.63124	-7.99244	0
0.8207	0.372354	2.41225	-4.76912	-11.0396	0
0.8213	-4.28207	-2.72351	-7.51195	-17.1504	0
0.8220	-12.4739	-3.34603	-7.81736	-22.3289	0
0.8227	-17.3145	-1.55629	-5.37994	-22.945	0
0.8233	-16.7559	-3.65728	-6.90113	-22.3289	0
0.8240	-10.6121	-2.72351	-10.8715	-23.2447	0
0.8247	-1.30324	1.55629	-10.2607	-25.376	0
0.8253	7.2609	-0.933775	-9.03901	-23.5444	0
0.8260	13.7771	-4.59106	-10.5661	-18.0663	0
0.8267	22.8998	-0.933775	-9.95524	-14.403	0
0.8273	30.533	-1.55629	-7.81736	-11.3393	0
0.8280	29.9745	-7.31457	-8.42818	-7.07664	0
0.8287	27.5542	-7.31457	-9.03901	-7.07664	0
0.8293	32.581	-4.59106	-5.99076	-5.24504	0
0.8300	43.0069	-5.75828	-2.63124	5.12848	0
0.8307	51.1987	-4.59106	0.422877	13.071	0
0.8313	52.5019	-1.78973	3.77653	15.2023	0
0.8320	46.3581	-1.55629	5.91441	19.4816	0
0.8327	43.3792	-0.933775	5.30359	21.3132	0
0.8333	50.6401	-0.933775	4.99818	19.4816	0
0.8340	58.8319	-1.78973	5.91441	20.6971	0
0.8347	62.5555	-0.622516	7.44147	21.9126	0
0.8353	64.6034	0.622516	10.4897	19.4816	0
0.8360	64.6034	-1.55629	13.2384	17.65	0
0.8367	61.0661	-1.78973	11.1005	15.8184	0
0.8373	52.5019	-0.933775	7.44147	11.2394	0
0.8380	36.6769	-1.55629	6.83065	7.57617	0
0.8387	18.9901	-1.24503	6.21982	4.52905	0
0.8393	6.70237	-3.65728	3.16571	-1.28212	0
0.8400	-2.79265	-8.5596	1.94406	-7.37636	0
0.8407	-6.70237	-7.62583	1.94406	-12.5714	0
0.8413	-2.4203	-5.21358	-2.93665	-18.366	0
0.8420	1.30324	-7.00331	-9.95524	-23.5444	0
0.8427	4.8406	-6.69205	-13.0094	-25.376	0
0.8433	16.7559	-3.34603	-12.7039	-24.1605	0
0.8440	31.0916	-2.72351	-10.8715	-22.6286	0
0.8447	38.1663	-3.65728	-11.7877	-23.5444	0
0.8453	42.076	-3.96854	-14.2251	-25.376	0
0.8460	45.4272	-5.52483	-14.5305	-24.4602	0
0.8467	45.7995	-6.69205	-12.7039	-18.6657	0
0.8473	40.5866	-5.52483	-10.8715	-13.4872	0
0.8480	30.1607	-3.34603	-7.51195	-8.90824	0
0.8487	17.3145	-2.41225	-4.46371	-3.71316	0
0.8493	5.77149	-4.90232	-3.85288	0.865848	0
0.8500	-5.58531	-5.75828	-2.93665	6.36065	0
0.8507	-14.708	-2.10099	1.0337	13.3707	0
0.8513	-14.8942	-1.55629	5.91441	16.7342	0
0.8520	-1.48942	-5.52483	9.57348	16.7342	0
0.8527	16.7559	-4.59106	11.7114	19.1652	0
0.8533	25.8786	-1.55629	11.7114	21.6129	0
0.8540	28.1127	-2.10099	11.4059	21.9126	0
0.8547	27.7404	-1.78973	10.7951	23.1448	0
0.8553	21.5965	0.933775	8.66311	22.8284	0
0.8560	15.825	0.311258	7.74688	18.5658	0
0.8567	16.7559	-1.24503	9.26806	14.2865	0
0.8573	14.8942	-0.622516	10.1843	10.0239	0
0.8580	6.14384	-0.622516	8.66311	4.82877	0
0.8587	1.48942	-1.24503	7.44147	2.69745	0
0.8593	1.48942	-0.933775	6.83065	-0.0499528	0
0.8600	-3.35119	-0.933775	5.91441	-5.84447	0
0.8607	-10.0536	-0.933775	3.47112	-9.82404	0
0.8613	-14.8942	-0.933775	0.422877	-12.5714	0
0.8620	-20.6656	-1.55629	-0.798769	-16.8341	0
0.8627	-26.251	-1.78973	-1.715	-18.366	0
0.8633	-27.5542	-2.10099	-4.46371	-17.1504	0
0.8640	-29.2298	-4.59106	-6.90113	-19.8979	0
0.8647	-32.581	-6.06954	-6.90113	-24.1605	0
0.8653	-31.6501	-4.2798	-8.12277	-23.5444	0
0.8660	-28.6713	-3.96854	-10.2607	-20.1976	0
0.8667	-29.0436	-4.59106	-8.12277	-16.2346	0
0.8673	-32.0224	-3.03477	-5.68535	-10.7398	0
0.8680	-32.581	-1.78973	-9.03901	-7.37636	0
0.8687	-26.251	-3.65728	-11.7877	-4.62896	0
0.8693	-21.4104	-3.65728	-8.73359	1.46528	0
0.8700	-23.4583	-1.78973	-4.76912	8.49197	0
0.8707	-26.8095	-2.41225	-4.76912	12.7713	0
0.8713	-30.1607	-4.2798	-4.46371	15.8184	0
0.8720	-35.3736	-3.03477	-0.798769	18.5658	0
0.8727	-37.2354	-0.933775	3.77653	21.9126	0
0.8733	-32.581	-1.78973	5.30359	24.0606	0
0.8740	-24.9477	-1.78973	4.69277	22.8284	0
0.8747	-9.6812	-1.24503	6.52523	21.3132	0
0.8753	7.63326	-3.65728	6.52523	24.3603	0
0.8760	14.708	-6.38079	2.8603	24.0606	0
0.8767	13.7771	-5.75828	1.94406	18.5658	0
0.8773	14.3356	-2.72351	6.21982	13.9868	0
0.8780	17.6868	0.622516	8.3577	8.49197	0
0.8787	21.038	0.622516	7.44147	2.69745	0
0.8793	21.038	-1.55629	7.13606	-0.36632	0
0.8800	11.9153	-1.55629	7.44147	-4.62896	0
0.8807	-2.4203	0	8.05229	-11.6556	0
0.8813	-12.4739	-0.622516	6.52523	-14.0867	0
0.8820	-13.7771	-0.933775	3.16571	-16.2346	0
0.8827	-8.19179	-0.311258	3.16571	-20.8137	0
0.8833	-4.65442	-2.72351	3.77653	-21.7128	0
0.8840	-5.58531	-4.59106	1.63865	-21.4131	0
0.8847	-7.07473	-2.72351	1.0337	-22.6286	0
0.8853	-9.49503	-1.24503	4.08194	-20.8137	0
0.8860	-15.2665	-1.24503	3.77653	-17.1504	0
0.8867	-21.5965	0	1.63865	-15.9183	0
0.8873	-24.3892	-1.55629	1.63865	-11.0396	0
0.8880	-25.8786	-3.96854	-0.798769	-4.92867	0
0.8887	-26.6233	-2.72351	-5.37994	-3.41344	0
0.8893	-26.251	0	-3.54747	-0.666037	0
0.8900	-23.4583	1.86755	3.77653	7.27645	0
0.8907	-22.5274	2.17881	4.69277	12.7713	0
0.8913	-22.8998	1.24503	1.94406	13.9868	0
0.8920	-18.0592	1.55629	4.69277	16.7342	0
0.8927	-11.543	1.86755	8.05229	20.3974	0
0.8933	-11.3568	0	5.609	20.9968	0
0.8940	-12.2877	-0.933775	2.8603	20.3974	0
0.8947	-7.63326	0.933775	3.77653	21.9126	0
0.8953	-1.30324	2.17881	2.8603	23.4445	0
0.8960	3.35119	3.34603	2.24947	20.3974	0
0.8967	6.70237	3.96854	4.99818	15.8184	0
0.8973	8.00561	0.933775	5.91441	13.3707	0
0.8980	10.4259	-0.933775	4.99818	10.3236	0
0.8987	15.825	0.933775	7.44147	5.44485	0
0.8993	19.1762	-0.933775	6.21982	1.16556	0
0.9000	17.3145	-5.52483	-1.40959	-5.84447	0
0.9007	15.2665	-4.90232	-6.2903	-12.8712	0
0.9013	14.8942	-2.41225	-5.37994	-15.6186	0
0.9020	14.8942	-1.55629	-5.37994	-18.0663	0
0.9027	14.708	-0.311258	-5.99076	-20.1976	0
0.9033	12.4739	-0.311258	-7.20654	-18.9821	0
0.9040	9.49503	-0.933775	-9.95524	-20.1976	0
0.9047	10.6121	-0.622516	-10.8715	-22.945	0
0.9053	14.8942	-1.55629	-8.12277	-20.1976	0
0.9060	15.6389	-0.311258	-7.81736	-17.1504	0
0.9067	12.2877	1.55629	-7.20654	-16.2346	0
0.9073	7.63326	-0.622516	-1.40959	-11.0396	0
0.9080	2.04795	-3.65728	1.94406	-5.24504	0
0.9087	-0.372354	-3.65728	-0.493357	-4.01287	0
0.9093	2.04795	-2.10099	-0.798769	1.16556	0
0.9100	1.30324	0.933775	1.94406	9.40777	0
0.9107	-1.48942	0.933775	3.16571	13.3707	0
0.9113	4.8406	-4.90232	4.69277	16.7342	0
0.9120	16.1974	-6.06954	4.99818	21.6129	0
0.9127	25.6924	-0.933775	2.55488	22.229	0
0.9133	36.3045	0	1.94406	20.9968	0
0.9140	48.7784	-0.622516	5.30359	23.1448	0
0.9147	57.7149	1.86755	5.91441	24.66	0
0.9153	65.3481	0.622516	4.08194	22.229	0
0.9160	73.9123	-0.933775	6.52523	19.1652	0
0.9167	76.8911	1.24503	9.26806	15.8184	0
0.9173	72.609	0.933775	6.83065	10.3236	0
0.9180	64.6034	-0.933775	2.24947	6.36065	0
0.9187	46.9166	1.24503	1.94406	5.12848	0
0.9193	18.6177	1.86755	4.08194	1.16556	0
0.9200	-9.6812	0	4.38735	-7.99244	0
0.9207	-32.3948	0.933775	1.63865	-14.403	0
0.9213	-55.2946	0.933775	0.422877	-14.0867	0
0.9220	-73.9123	0	1.94406	-14.403	0
0.9227	-76.5187	1.86755	0.422877	-19.5815	0
0.9233	-65.9067	1.86755	-4.1583	-22.6286	0
0.9240	-55.4807	-3.34603	-5.37994	-20.8137	0
0.9247	-49.7093	-3.34603	-4.46371	-20.8137	0
0.9253	-44.4963	1.24503	-4.46371	-23.5444	0
0.9260	-37.7939	0.933775	-3.85288	-22.0292	0
0.9267	-33.3257	-1.78973	-1.40959	-16.8341	0
0.9273	-27.7404	0	1.94406	-11.3393	0
0.9280	-16.5698	1.55629	4.38735	-7.07664	0
0.9287	-3.35119	1.24503	2.8603	-4.01287	0
0.9293	3.90972	2.41225	1.63865	-0.0499528	0
0.9300	6.70237	3.03477	4.38735	7.57617	0
0.9307	5.77149	1.86755	7.13606	13.9868	0
0.9313	1.30324	1.55629	6.52523	17.3336	0
0.9320	-6.14384	1.86755	6.83065	21.3132	0
0.9327	-15.2665	1.55629	8.05229	24.66	0
0.9333	-26.8095	0	7.44147	24.9764	0
0.9340	-34.4427	0	8.96853	24.9764	0
0.9347	-32.0224	-0.311258	12.0168	25.5758	0
0.9353	-23.2721	-2.41225	11.1005	24.3603	0
0.9360	-13.4047	-3.65728	6.52523	21.9126	0
0.9367	-4.28207	-1.24503	4.69277	17.65	0
0.9373	3.90972	1.55629	8.3577	11.2394	0
0.9380	11.9153	2.17881	11.7114	5.44485	0
0.9387	15.6389	2.17881	10.4897	0.865848	0
0.9393	12.8462	1.55629	7.74688	-2.19792	0
0.9400	10.9844	0	4.69277	-5.24504	0
0.9407	14.708	0	1.0337	-9.82404	0
0.9413	14.8942	1.24503	-0.798769	-15.3188	0
0.9420	8.56414	2.72351	-1.715	-18.9821	0
0.9427	7.07473	3.65728	-6.59571	-20.1976	0
0.9433	11.3568	0.622516	-10.2607	-22.3289	0
0.9440	13.0324	-0.933775	-10.8715	-25.6924	0
0.9447	14.8942	2.41225	-13.6202	-25.376	0
0.9453	20.6656	4.59106	-15.7522	-20.8137	0
0.9460	22.8998	2.41225	-11.1769	-18.366	0
0.9467	22.3412	1.86755	-7.51195	-16.2346	0
0.9473	26.8095	1.55629	-9.03901	-10.1238	0
0.9480	32.3948	-1.55629	-7.81736	-4.62896	0
0.9487	29.2298	-2.41225	-4.1583	-3.71316	0
0.9493	19.5486	0.933775	-3.54747	0.249764	0
0.9500	12.2877	2.72351	-3.24206	8.49197	0
0.9507	11.543	3.65728	-0.187946	14.9026	0
0.9513	14.708	7.00331	4.99818	17.65	0
0.9520	14.8942	7.62583	10.1843	18.5658	0
0.9527	15.825	4.59106	10.4897	19.4816	0
0.9533	22.3412	3.65728	8.3577	21.9126	0
0.9540	28.6713	4.90232	9.87889	23.1448	0
0.9547	29.0436	3.65728	11.4059	20.9968	0
0.9553	23.4583	2.72351	10.4897	18.5658	0
0.9560	11.543	5.21358	11.7114	16.7342	0
0.9567	0.930885	5.52483	12.3222	12.1552	0
0.9573	-2.79265	3.03477	8.96853	6.66037	0
0.9580	-6.14384	2.72351	10.1843	4.82877	0
0.9587	-8.56414	3.34603	15.6817	3.29688	0
0.9593	-6.14384	1.55629	14.1546	-1.58184	0
0.9600	-5.21296	-0.622516	6.83065	-7.67608	0
0.9607	-5.21296	-0.622516	1.94406	-13.4872	0
0.9613	2.04795	-0.933775	-0.798769	-17.4502	0
0.9620	11.3568	-1.78973	-4.1583	-19.5815	0
0.9627	11.543	-1.78973	-6.90113	-20.4973	0
0.9633	8.93649	0.622516	-9.34442	-22.3289	0
0.9640	6.14384	0.933775	-10.2607	-22.6286	0
0.9647	2.97883	-1.55629	-9.03901	-21.7128	0
0.9653	5.21296	-0.933775	-9.95524	-20.1976	0
0.9660	13.9633	2.41225	-11.7877	-18.0663	0
0.9667	20.4795	1.86755	-9.64983	-14.403	0
0.9673	17.6868	-1.24503	-7.51195	-10.7398	0
0.9680	10.4259	-1.78973	-8.12277	-6.16084	0
0.9687	7.07473	-0.933775	-7.81736	-1.58184	0
0.9693	10.4259	-1.24503	-4.46371	2.69745	0
0.9700	14.8942	0.311258	-0.493357	8.49197	0
0.9707	15.825	2.41225	2.8603	14.9026	0
0.9713	14.8942	0.311258	4.08194	17.0339	0
0.9720	15.6389	-2.10099	1.94406	17.65	0
0.9727	15.6389	-1.24503	-0.493357	19.4816	0
0.9733	14.8942	-2.72351	0.728289	21.3132	0
0.9740	18.2453	-4.90232	3.47112	21.6129	0
0.9747	24.7615	-1.78973	3.47112	21.3132	0
0.9753	27.7404	1.24503	1.94406	18.5658	0
0.9760	27.5542	-1.78973	3.77653	16.7342	0
0.9767	26.8095	-3.65728	4.99818	15.5187	0
0.9773	23.4583	-2.10099	1.33911	9.40777	0
0.9780	18.2453	-1.24503	-2.63124	2.99717	0
0.9787	17.1283	-1.55629	-1.40959	2.38108	0
0.9793	20.4795	-3.65728	1.0337	0.249764	0
0.9800	22.3412	-6.06954	0.422877	-7.07664	0
0.9807	21.038	-4.59106	-0.798769	-13.4872	0
0.9813	18.6177	-4.59106	-0.493357	-16.8341	0
0.9820	13.0324	-7.00331	0.117466	-19.8979	0
0.9827	5.77149	-3.96854	0.117466	-21.1134	0
0.9833	0.558531	-0.933775	-0.493357	-19.8979	0
0.9840	-1.30324	-6.06954	-3.24206	-18.9821	0
0.9847	-2.04795	-8.24834	-5.68535	-19.8979	0
0.9853	-4.28207	-4.2798	-5.37994	-21.7128	0
0.9860	-7.63326	-3.34603	-5.37994	-20.8137	0
0.9867	-7.07473	-3.65728	-5.68535	-16.5344	0
0.9873	-3.35119	-2.41225	-3.54747	-12.2551	0
0.9880	-7.63326	-3.65728	0.422877	-7.37636	0
0.9887	-20.1071	-3.34603	2.8603	-2.49764	0
0.9893	-26.251	-0.933775	1.94406	1.16556	0
0.9900	-26.8095	-0.933775	0.728289	6.66037	0
0.9907	-29.9745	-1.78973	1.0337	15.5187	0
0.9913	-32.9533	-1.24503	3.47112	20.3974	0
0.9920	-32.9533	-0.933775	5.609	20.3974	0
0.9927	-30.9054	-1.24503	5.91441	20.9968	0
0.9933	-27.1818	-2.10099	4.38735	21.3132	0
0.9940	-24.3892	-2.72351	3.16571	21.3132	0
0.9947	-19.9209	-1.55629	3.77653	23.1448	0
0.9953	-6.14384	-2.41225	4.99818	23.1448	0
0.9960	7.63326	-6.38079	3.77653	18.8655	0
0.9967	6.70237	-6.38079	1.0337	14.9026	0
0.9973	-4.8406	-4.2798	0.728289	10.6233	0
0.9980	-17.6868	-5.52483	3.77653	4.82877	0
0.9987	-29.6021	-5.21358	3.77653	1.78165	0
0.9993	-41.5175	-2.72351	-0.798769	-0.666037	0
1.0000	-54.3637	-3.03477	-3.54747	-6.46056	0
1.0007	-64.4172	-3.65728	-4.46371	-11.6556	0
1.0013	-64.4172	-2.41225	-6.2903	-14.7028	0
1.0020	-55.4807	-3.65728	-7.20654	-18.6657	0
1.0027	-44.4963	-6.38079	-7.51195	-20.8137	0
1.0033	-36.3045	-5.52483	-9.03901	-21.1134	0
1.0040	-33.5119	-3.65728	-9.03901	-22.3289	0
1.0047	-38.1663	-4.90232	-8.12277	-22.3289	0
1.0053	-44.4963	-5.52483	-7.81736	-20.8137	0
1.0060	-44.4963	-3.96854	-8.12277	-19.8979	0
1.0067	-38.1663	-3.65728	-8.42818	-16.2346	0
1.0073	-29.6021	-4.59106	-9.03901	-8.90824	0
1.0080	-24.3892	-5.75828	-9.03901	-5.54476	0
1.0087	-22.5274	-7.31457	-6.90113	-5.54476	0
1.0093	-19.9209	-7.62583	-4.46371	-0.666037	0
1.0100	-11.543	-5.21358	-2.63124	7.27645	0
1.0107	0.558531	-1.55629	-1.715	12.4549	0
1.0113	9.12267	0.933775	0.117466	17.3336	0
1.0120	10.4259	0	2.8603	20.3974	0
1.0127	7.63326	-2.41225	4.38735	19.1652	0
1.0133	3.72354	-1.24503	4.08194	20.6971	0
1.0140	0.558531	1.24503	4.69277	24.66	0
1.0147	-1.86177	0.933775	6.52523	22.229	0
1.0153	-4.28207	0.933775	7.74688	16.7342	0
1.0160	-5.21296	2.72351	8.96853	16.1181	0
1.0167	-3.35119	1.55629	8.66311	15.8184	0
1.0173	2.97883	-1.24503	6.21982	10.0239	0
1.0180	10.9844	0	4.69277	2.08137	0
1.0187	17.1283	2.72351	5.609	-1.58184	0
1.0193	24.7615	1.24503	4.08194	-2.79735	0
1.0200	32.9533	-2.72351	-0.493357	-7.37636	0
1.0207	35.9322	-3.03477	-2.02041	-14.403	0
1.0213	34.8151	-1.78973	-2.32583	-19.2818	0
1.0220	31.4639	-1.55629	-4.1583	-20.8137	0
1.0227	23.4583	-0.933775	-3.54747	-21.7128	0
1.0233	17.1283	0	-3.54747	-22.0292	0
1.0240	19.5486	-1.78973	-9.64983	-23.5444	0
1.0247	21.9689	-3.03477	-12.7039	-24.1605	0
1.0253	16.1974	-1.78973	-9.95524	-22.6286	0
1.0260	8.00561	0	-8.12277	-19.8979	0
1.0267	3.35119	0.933775	-7.20654	-15.9183	0
1.0273	5.21296	-0.933775	-4.1583	-9.20796	0
1.0280	9.49503	-3.65728	-4.1583	-4.92867	0
1.0287	11.543	-1.78973	-4.46371	-4.01287	0
1.0293	10.6121	0.311258	0.117466	0.865848	0
1.0300	6.70237	-0.622516	4.38735	7.87589	0
1.0307	2.04795	0.933775	5.609	12.7713	0
1.0313	2.97883	1.24503	6.52523	16.7342	0
1.0320	6.33002	-2.72351	4.69277	21.3132	0
1.0327	4.8406	-3.96854	1.94406	22.5287	0
1.0333	-0.558531	0	3.47112	21.9126	0
1.0340	-5.21296	1.55629	4.38735	21.9126	0
1.0347	-5.77149	1.86755	-0.187946	21.3132	0
1.0353	-2.79265	3.65728	-2.93665	19.4816	0
1.0360	-2.04795	2.72351	-2.93665	17.65	0
1.0367	-2.79265	1.24503	-4.46371	14.2865	0
1.0373	-0.372354	1.55629	-3.54747	7.57617	0
1.0380	1.48942	0.933775	-1.40959	2.69745	0
1.0387	1.30324	0	-3.54747	0.54948	0
1.0393	2.97883	0.311258	-6.2903	-2.49764	0
1.0400	5.77149	0	-5.68535	-8.59188	0
1.0407	9.49503	0	-5.99076	-15.6186	0
1.0413	15.825	0	-4.46371	-20.1976	0
1.0420	18.0592	-0.933775	1.94406	-18.0663	0
1.0427	15.2665	-2.72351	5.609	-16.2346	0
1.0433	14.8942	-4.59106	3.47112	-20.8137	0
1.0440	13.0324	-7.31457	1.63865	-24.1605	0
1.0447	8.00561	-7.00331	0.117466	-21.7128	0
1.0453	3.35119	-3.65728	-2.63124	-19.8979	0
1.0460	-0.558531	-1.78973	-3.54747	-17.7499	0
1.0467	-1.48942	-2.10099	-4.46371	-12.5714	0
1.0473	2.04795	-3.65728	-6.2903	-8.29216	0
1.0480	4.28207	-4.59106	-7.20654	-5.54476	0
1.0487	2.79265	-1.78973	-5.99076	-1.58184	0
1.0493	2.04795	0.933775	-4.46371	1.78165	0
1.0500	1.30324	0	-3.85288	7.27645	0
1.0507	1.30324	-1.24503	-4.1583	15.5187	0
1.0513	3.90972	-0.622516	-2.63124	20.6971	0
1.0520	1.48942	-0.311258	1.0337	21.9126	0
1.0527	-6.14384	-0.311258	4.38735	23.7442	0
1.0533	-8.93649	0	6.83065	25.5758	0
1.0540	-8.19179	0.933775	8.3577	25.8922	0
1.0547	-5.21296	0.622516	6.83065	25.5758	0
1.0553	3.90972	-3.65728	5.609	23.1448	0
1.0560	9.12267	-8.24834	6.21982	20.9968	0
1.0567	6.70237	-7.62583	5.609	16.1181	0
1.0573	11.543	-4.59106	3.77653	6.96009	0
1.0580	21.4104	-3.03477	5.609	1.46528	0
1.0587	23.2721	-2.10099	6.52523	1.46528	0
1.0593	20.6656	-1.55629	1.63865	-3.09707	0
1.0600	15.825	-0.622516	-0.798769	-10.1238	0
1.0607	3.35119	0.622516	1.0337	-11.9554	0
1.0613	-6.14384	-0.933775	1.94406	-13.1709	0
1.0620	-5.58531	-1.78973	1.33911	-17.7499	0
1.0627	-4.65442	-0.933775	1.0337	-18.0663	0
1.0633	-5.77149	-2.41225	-2.32583	-15.9183	0
1.0640	-2.4203	-3.65728	-4.46371	-18.0663	0
1.0647	3.35119	-1.78973	-2.63124	-19.5815	0
1.0653	3.90972	-3.96854	-1.715	-17.1504	0
1.0660	-0.558531	-6.38079	-2.02041	-15.3188	0
1.0667	-7.07473	-5.21358	-1.715	-11.6556	0
1.0673	-7.2609	-5.75828	-1.10418	-4.01287	0
1.0680	5.77149	-8.24834	-0.798769	-1.58184	0
1.0687	23.2721	-6.38079	-1.715	-2.49764	0
1.0693	31.4639	-4.59106	-1.40959	2.69745	0
1.0700	34.8151	-6.06954	1.94406	9.70749	0
1.0707	44.8687	-6.38079	2.8603	12.7713	0
1.0713	57.3425	-4.59106	1.0337	16.7342	0
1.0720	60.5075	-3.34603	3.77653	21.3132	0
1.0727	52.8743	-3.65728	8.3577	20.6971	0
1.0733	41.5175	-5.75828	8.66311	21.6129	0
1.0740	32.3948	-4.90232	7.44147	24.3603	0
1.0747	27.5542	0	6.52523	22.229	0
1.0753	22.8998	-0.622516	4.69277	18.5658	0
1.0760	16.5698	-3.65728	4.99818	17.9497	0
1.0767	12.4739	-2.72351	6.52523	15.8184	0
1.0773	12.4739	-2.72351	5.30359	10.3236	0
1.0780	11.3568	-3.65728	2.8603	4.82877	0
1.0787	5.21296	-0.933775	1.63865	0.249764	0
1.0793	-6.33002	-1.78973	-0.798769	-3.09707	0
1.0800	-20.4795	-6.69205	-3.24206	-6.76027	0
1.0807	-29.9745	-5.75828	-3.85288	-13.1709	0
1.0813	-30.1607	-1.24503	-5.37994	-17.4502	0
1.0820	-25.3201	-0.933775	-7.81736	-18.0663	0
1.0827	-22.3412	-2.41225	-9.03901	-19.8979	0
1.0833	-19.9209	-3.03477	-8.73359	-21.7128	0
1.0840	-17.1283	-3.65728	-8.42818	-21.1134	0
1.0847	-16.5698	-2.41225	-9.34442	-20.8137	0
1.0853	-17.3145	-3.34603	-10.8715	-21.4131	0
1.0860	-16.1974	-5.75828	-10.8715	-18.366	0
1.0867	-15.2665	-3.65728	-10.5661	-12.5714	0
1.0873	-16.7559	-1.55629	-10.8715	-7.67608	0
1.0880	-17.3145	-3.96854	-10.5661	-4.62896	0
1.0887	-15.2665	-4.59106	-6.90113	-1.28212	0
1.0893	-14.3356	-3.03477	-2.32583	5.44485	0
1.0900	-13.7771	-3.03477	0.117466	12.1552	0
1.0907	-12.4739	-3.65728	1.63865	15.8184	0
1.0913	-10.6121	-4.59106	4.99818	18.8655	0
1.0920	-3.35119	-8.24834	6.52523	22.5287	0
1.0927	7.07473	-7.62583	4.99818	23.1448	0
1.0933	11.9153	-3.65728	4.08194	22.5287	0
1.0940	13.0324	-2.72351	4.69277	23.1448	0
1.0947	12.8462	-3.34603	5.30359	22.5287	0
1.0953	7.63326	-2.72351	4.99818	20.9968	0
1.0960	2.4203	-3.34603	6.52523	19.7813	0
1.0967	1.30324	-2.72351	8.3577	15.8184	0
1.0973	-2.4203	-2.41225	5.91441	9.70749	0
1.0980	-7.07473	-4.2798	1.0337	5.74457	0
1.0987	-8.56414	-4.90232	-0.798769	2.08137	0
1.0993	-11.9153	-3.65728	-2.63124	-1.58184	0
1.1000	-17.1283	-3.65728	-3.85288	-5.84447	0
1.1007	-16.5698	-5.52483	-2.63124	-11.0396	0
1.1013	-15.2665	-8.24834	-3.24206	-15.6186	0
1.1020	-18.0592	-7.93708	-5.37994	-16.5344	0
1.1027	-17.3145	-5.21358	-5.37994	-16.2346	0
1.1033	-13.0324	-7.31457	-6.2903	-18.9821	0
1.1040	-11.543	-11.9056	-6.2903	-20.4973	0
1.1047	-12.4739	-11.9056	-4.46371	-18.9821	0
1.1053	-9.6812	-9.18212	-5.99076	-18.0663	0
1.1060	-4.28207	-8.24834	-7.20654	-18.0663	0
1.1067	1.48942	-7.31457	-2.93665	-16.2346	0
1.1073	6.14384	-7.00331	-2.32583	-11.6556	0
1.1080	2.97883	-3.96854	-4.46371	-4.32924	0
1.1087	-8.00561	-1.78973	-1.715	2.08137	0
1.1093	-17.6868	-6.38079	0.728289	5.74457	0
1.1100	-21.5965	-8.5596	1.0337	10.0239	0
1.1107	-21.038	-3.96854	5.91441	16.1181	0
1.1113	-15.2665	-3.03477	9.26806	19.1652	0
1.1120	-10.6121	-4.59106	8.3577	20.3974	0
1.1127	-14.3356	-2.41225	9.57348	23.1448	0
1.1133	-18.0592	-3.34603	11.1005	24.0606	0
1.1140	-10.9844	-4.59106	10.4897	22.5287	0
1.1147	4.8406	0	11.7114	24.0606	0
1.1153	19.5486	0.933775	8.66311	24.66	0
1.1160	24.9477	-4.59106	0.117466	20.6971	0
1.1167	21.4104	-6.38079	-3.54747	14.9026	0
1.1173	18.6177	-5.52483	-3.54747	7.57617	0
1.1180	16.5698	-3.96854	-5.07453	2.99717	0
1.1187	11.3568	-0.933775	-5.68535	3.61325	0
1.1193	7.63326	-1.24503	-5.37994	1.16556	0
1.1200	8.00561	-3.96854	-6.59571	-7.99244	0
1.1207	7.63326	-1.24503	-7.51195	-14.403	0
1.1213	6.14384	1.24503	-6.59571	-16.2346	0
1.1220	5.39913	-1.78973	-5.37994	-18.0663	0
1.1227	4.65442	-2.41225	-6.59571	-19.8979	0
1.1233	1.30324	0.311258	-9.95524	-22.0292	0
1.1240	-2.97883	0	-11.7877	-24.1605	0
1.1247	-6.14384	-1.78973	-11.4823	-23.2447	0
1.1253	-6.33002	-1.78973	-11.1769	-20.1976	0
1.1260	-2.79265	-2.41225	-9.95524	-18.0663	0
1.1267	2.97883	-0.622516	-5.99076	-13.4872	0
1.1273	4.8406	0.311258	-5.37994	-6.46056	0
1.1280	1.30324	-3.03477	-7.81736	-2.79735	0
1.1287	-3.35119	-4.2798	-6.59571	-2.49764	0
1.1293	-10.0536	0	-3.85288	0.249764	0
1.1300	-24.3892	3.34603	-3.54747	5.74457	0
1.1307	-38.7248	1.86755	-2.32583	9.70749	0
1.1313	-47.289	-0.622516	-2.63124	13.9868	0
1.1320	-53.8051	0.933775	-6.2903	18.8655	0
1.1327	-55.2946	3.65728	-5.68535	21.3132	0
1.1333	-45.7995	3.03477	-1.715	21.3132	0
1.1340	-34.4427	3.65728	-4.1583	21.3132	0
1.1347	-29.9745	5.52483	-4.46371	19.4816	0
1.1353	-29.0436	2.72351	3.77653	17.9497	0
1.1360	-28.6713	0	8.3577	18.5658	0
1.1367	-28.1127	3.65728	3.47112	14.9026	0
1.1373	-23.8307	5.83609	0.117466	8.49197	0
1.1380	-15.825	3.03477	1.63865	6.66037	0
1.1387	-8.56414	1.86755	4.08194	3.91297	0
1.1393	-4.28207	0.622516	3.77653	-3.41344	0
1.1400	2.04795	-4.2798	-1.715	-9.82404	0
1.1407	13.0324	-5.52483	-5.37994	-13.4872	0
1.1413	24.9477	-1.78973	-3.85288	-17.1504	0
1.1420	35.9322	0	-4.76912	-19.2818	0
1.1427	51.571	-1.24503	-7.51195	-20.8137	0
1.1433	66.8375	-1.78973	-5.99076	-23.5444	0
1.1440	75.774	-0.933775	-5.37994	-24.4602	0
1.1447	80.6146	0	-8.42818	-21.7128	0
1.1453	79.8699	0.622516	-8.12277	-19.5815	0
1.1460	72.0505	0.933775	-5.07453	-17.4502	0
1.1467	62.9278	-0.311258	-3.85288	-14.0867	0
1.1473	52.8743	0	-2.93665	-10.4235	0
1.1480	33.3257	3.34603	-1.40959	-8.29216	0
1.1487	7.2609	2.41225	-0.798769	-5.54476	0
1.1493	-14.8942	-0.622516	-0.493357	1.16556	0
1.1500	-28.2989	2.72351	1.63865	10.0239	0
1.1507	-28.2989	6.69205	6.52523	16.7342	0
1.1513	-17.3145	4.2798	7.74688	19.4816	0
1.1520	-6.14384	0.311258	5.30359	18.5658	0
1.1527	-0.372354	-0.933775	6.52523	19.1652	0
1.1533	3.35119	-0.622516	8.3577	20.3974	0
1.1540	5.77149	1.86755	5.609	18.8655	0
1.1547	6.70237	3.65728	4.69277	18.2494	0
1.1553	4.8406	2.17881	6.83065	20.081	0
1.1560	1.48942	1.86755	5.609	16.7342	0
1.1567	-1.48942	4.90232	4.99818	9.40777	0
1.1573	-4.8406	6.38079	8.05229	4.21268	0
1.1580	-7.63326	5.21358	7.74688	0.865848	0
1.1587	-8.93649	4.90232	5.91441	-2.79735	0
1.1593	-14.3356	4.2798	5.609	-6.16084	0
1.1600	-23.4583	2.41225	0.117466	-11.0396	0
1.1607	-25.8786	1.55629	-6.90113	-16.2346	0
1.1613	-21.038	0.933775	-5.68535	-19.8979	0
1.1620	-19.1762	0.311258	-0.493357	-21.4131	0
1.1627	-20.1071	0.311258	0.117466	-22.3289	0
1.1633	-18.0592	-1.78973	-3.54747	-22.3289	0
1.1640	-15.825	-6.06954	-8.12277	-23.2447	0
1.1647	-16.5698	-6.06954	-8.42818	-24.4602	0
1.1653	-18.6177	-1.78973	-4.1583	-24.4602	0
1.1660	-19.5486	-0.933775	-1.715	-22.945	0
1.1667	-18.0592	-1.55629	-2.02041	-18.9821	0
1.1673	-15.2665	0	-0.187946	-12.5714	0
1.1680	-12.4739	1.86755	1.63865	-6.76027	0
1.1687	-10.9844	2.72351	1.33911	-3.41344	0
1.1693	-6.33002	3.34603	2.8603	1.16556	0
1.1700	3.90972	2.41225	6.21982	7.57617	0
1.1707	13.0324	0.933775	8.05229	12.1552	0
1.1713	14.8942	1.24503	8.05229	14.6029	0
1.1720	12.2877	2.41225	7.44147	16.1181	0
1.1727	8.56414	1.24503	6.83065	19.1652	0
1.1733	4.8406	0.622516	7.13606	22.8284	0
1.1740	2.97883	1.86755	9.26806	23.1448	0
1.1747	0	1.55629	13.8492	20.081	0
1.1753	-9.12267	-0.311258	16.8975	18.5658	0
1.1760	-15.825	0	12.933	17.65	0
1.1767	-14.3356	0.622516	6.52523	12.1552	0
1.1773	-11.3568	-0.933775	5.91441	4.82877	0
1.1780	-8.00561	0.933775	7.13606	1.46528	0
1.1787	0.372354	6.69205	4.08194	0.249764	0
1.1793	10.0536	8.87086	1.33911	-4.01287	0
1.1800	13.9633	6.14735	2.55488	-10.7398	0
1.1807	13.4047	3.65728	2.8603	-15.6186	0
1.1813	16.7559	2.72351	1.94406	-18.0663	0
1.1820	25.8786	1.86755	1.33911	-19.8979	0
1.1827	30.533	3.03477	0.728289	-21.1134	0
1.1833	24.3892	4.90232	-0.493357	-23.5444	0
1.1840	14.708	5.21358	-0.798769	-26.2918	0
1.1847	6.70237	3.65728	-2.32583	-24.7766	0
1.1853	-1.48942	0.933775	-4.46371	-20.4973	0
1.1860	-12.4739	0.933775	-3.85288	-18.0663	0
1.1867	-29.0436	4.2798	-0.187946	-14.403	0
1.1873	-46.9166	5.21358	1.0337	-7.99244	0
1.1880	-58.2734	2.41225	-2.32583	-4.62896	0
1.1887	-64.0449	1.86755	-3.54747	-3.41344	0
1.1893	-67.3961	4.59106	0.117466	1.46528	0
1.1900	-61.9969	5.52483	3.47112	7.57617	0
1.1907	-48.2198	5.21358	1.94406	11.8555	0
1.1913	-37.2354	5.83609	0.728289	16.7342	0
1.1920	-31.6501	6.14735	1.94406	19.4816	0
1.1927	-27.5542	6.14735	3.77653	18.2494	0
1.1933	-25.3201	8.24834	3.77653	18.2494	0
1.1940	-20.6656	9.18212	3.77653	19.4816	0
1.1947	-12.2877	6.69205	4.08194	19.4816	0
1.1953	-4.65442	5.52483	3.77653	19.4816	0
1.1960	-1.48942	5.21358	3.16571	17.3336	0
1.1967	2.4203	4.2798	4.38735	12.1552	0
1.1973	10.6121	4.59106	5.30359	7.57617	0
1.1980	20.4795	6.14735	4.69277	5.12848	0
1.1987	28.6713	5.21358	3.77653	0.249764	0
1.1993	34.2566	3.65728	1.33911	-6.46056	0
1.2000	35.746	3.34603	-1.715	-12.2551	0
1.2007	33.8842	3.34603	-5.37994	-17.1504	0
1.2013	30.9054	2.72351	-8.42818	-21.7128	0
1.2020	28.2989	3.34603	-8.12277	-22.0292	0
1.2027	23.2721	3.65728	-5.07453	-21.1134	0
1.2033	13.0324	3.34603	-6.59571	-23.2447	0
1.2040	3.35119	3.03477	-9.64983	-25.9921	0
1.2047	-5.77149	3.96854	-8.12277	-25.6924	0
1.2053	-19.9209	4.2798	-9.34442	-23.8608	0
1.2060	-29.0436	2.72351	-12.7039	-19.8979	0
1.2067	-21.5965	1.24503	-9.95524	-14.403	0
1.2073	-6.14384	2.41225	-5.99076	-10.7398	0
1.2080	5.77149	4.59106	-7.20654	-7.99244	0
1.2087	13.9633	5.21358	-6.2903	-3.41344	0
1.2093	17.6868	4.59106	-2.93665	0.54948	0
1.2100	18.6177	4.59106	-3.85288	5.74457	0
1.2107	21.4104	4.90232	-4.46371	13.3707	0
1.2113	22.3412	3.34603	-3.24206	17.3336	0
1.2120	20.6656	-0.622516	-3.85288	17.0339	0
1.2127	20.6656	-0.933775	-3.24206	18.2494	0
1.2133	20.4795	2.72351	-0.493357	18.8655	0
1.2140	18.0592	4.2798	-0.493357	17.3336	0
1.2147	17.3145	2.41225	-1.10418	17.9497	0
1.2153	18.6177	0.933775	0.117466	19.1652	0
1.2160	16.7559	2.72351	1.94406	15.8184	0
1.2167	13.0324	5.52483	3.77653	11.2394	0
1.2173	12.2877	3.65728	4.69277	7.27645	0
1.2180	13.4047	0	2.55488	2.08137	0
1.2187	13.9633	1.24503	-0.493357	-1.28212	0
1.2193	13.9633	3.03477	-2.63124	-2.79735	0
1.2200	12.2877	1.55629	-6.90113	-7.99244	0
1.2207	9.49503	0	-10.5661	-13.787	0
1.2213	10.6121	0	-11.7877	-16.5344	0
1.2220	14.708	-1.55629	-12.0931	-17.1504	0
1.2227	14.3356	-2.41225	-11.1769	-17.4502	0
1.2233	11.543	-3.03477	-10.2607	-18.366	0
1.2240	7.63326	-5.75828	-9.95524	-19.8979	0
1.2247	-0.558531	-6.38079	-10.2607	-20.1976	0
1.2253	-9.6812	-2.41225	-10.5661	-19.2818	0
1.2260	-15.2665	-0.622516	-10.8715	-18.0663	0
1.2267	-20.4795	-1.24503	-10.8715	-15.0025	0
1.2273	-22.5274	0.622516	-9.95524	-8.90824	0
1.2280	-17.3145	3.65728	-6.2903	-2.49764	0
1.2287	-13.0324	3.03477	-2.02041	2.08137	0
1.2293	-13.9633	1.86755	-3.24206	4.82877	0
1.2300	-11.543	3.34603	-5.37994	9.40777	0
1.2307	-3.35119	4.59106	-0.798769	17.0339	0
1.2313	0.930885	3.34603	5.609	21.6129	0
1.2320	1.86177	1.24503	6.21982	21.3132	0
1.2327	3.90972	-0.311258	5.30359	22.229	0
1.2333	4.65442	0	6.83065	24.3603	0
1.2340	1.86177	2.17881	10.1843	24.0606	0
1.2347	2.04795	2.41225	12.6276	24.3603	0
1.2353	4.65442	0	12.0168	26.4916	0
1.2360	3.90972	-0.311258	8.96853	22.8284	0
1.2367	-0.558531	1.55629	6.83065	13.9868	0
1.2373	-4.65442	1.55629	4.69277	8.19225	0
1.2380	-8.93649	0.311258	1.33911	6.66037	0
1.2387	-13.4047	0.622516	0.117466	4.82877	0
1.2393	-15.2665	2.17881	1.63865	-1.58184	0
1.2400	-16.5698	3.65728	2.24947	-8.29216	0
1.2407	-18.6177	1.86755	1.0337	-10.1238	0
1.2413	-17.6868	0.622516	0.117466	-13.4872	0
1.2420	-14.3356	3.34603	-1.40959	-19.2818	0
1.2427	-13.4047	4.90232	-4.1583	-21.7128	0
1.2433	-13.4047	2.72351	-7.51195	-21.7128	0
1.2440	-9.6812	2.72351	-7.20654	-22.0292	0
1.2447	-8.00561	4.59106	-3.54747	-18.9821	0
1.2453	-8.00561	3.65728	-2.63124	-17.1504	0
1.2460	-5.21296	2.17881	-3.85288	-18.9821	0
1.2467	-1.48942	2.41225	-3.54747	-14.403	0
1.2473	2.04795	1.24503	-1.715	-5.24504	0
1.2480	9.6812	-1.24503	-0.798769	-1.88155	0
1.2487	18.2453	-0.933775	0.117466	-0.36632	0
1.2493	20.4795	2.17881	1.0337	5.44485	0
1.2500	20.4795	3.96854	0.117466	9.40777	0
1.2507	22.5274	1.86755	0.422877	13.071	0
1.2513	20.4795	0.622516	3.47112	18.5658	0
1.2520	12.2877	4.59106	6.52523	21.3132	0
1.2527	3.72354	7.31457	7.74688	23.1448	0
1.2533	-2.4203	3.96854	9.57348	24.3603	0
1.2540	-5.58531	2.72351	11.1005	22.229	0
1.2547	-2.79265	4.90232	10.4897	19.1652	0
1.2553	4.65442	3.65728	9.87889	18.5658	0
1.2560	11.543	1.86755	12.0168	14.9026	0
1.2567	19.1762	3.65728	13.2384	8.79169	0
1.2573	27.7404	3.65728	11.1005	4.82877	0
1.2580	30.533	1.24503	9.26806	2.08137	0
1.2587	27.7404	2.72351	8.66311	-1.58184	0
1.2593	28.6713	2.17881	5.91441	-7.37636	0
1.2600	33.3257	-3.03477	5.609	-13.1709	0
1.2607	32.3948	-3.65728	7.13606	-16.5344	0
1.2613	23.8307	0.933775	3.77653	-20.4973	0
1.2620	8.56414	3.03477	-2.63124	-24.1605	0
1.2627	-10.0536	2.41225	-6.59571	-23.5444	0
1.2633	-25.6924	0.311258	-9.34442	-22.6286	0
1.2640	-33.8842	-2.10099	-9.95524	-23.5444	0
1.2647	-33.5119	-1.24503	-8.42818	-22.945	0
1.2653	-24.9477	0.622516	-9.34442	-20.1976	0
1.2660	-17.1283	-0.622516	-12.0931	-18.0663	0
1.2667	-18.9901	0.622516	-10.2607	-14.0867	0
1.2673	-21.9689	2.72351	-6.2903	-7.67608	0
1.2680	-17.3145	-0.933775	-4.46371	-4.32924	0
1.2687	-12.4739	-1.78973	-3.54747	-2.19792	0
1.2693	-13.4047	0.933775	-2.63124	3.91297	0
1.2700	-13.0324	-0.622516	-0.187946	10.3236	0
1.2707	-9.49503	-3.34603	2.24947	14.9026	0
1.2713	-5.21296	-1.55629	2.8603	20.3974	0
1.2720	3.35119	-2.10099	3.47112	22.229	0
1.2727	17.1283	-5.52483	7.13606	19.4816	0
1.2733	31.4639	-3.03477	11.4059	18.8655	0
1.2740	42.4484	0.933775	12.933	20.9968	0
1.2747	46.7304	-1.24503	14.7655	21.3132	0
1.2753	44.3101	-2.72351	15.0709	20.081	0
1.2760	37.7939	-0.933775	11.1005	17.0339	0
1.2767	29.2298	-0.933775	6.83065	11.2394	0
1.2773	22.3412	-1.24503	6.21982	6.36065	0
1.2780	21.4104	0	5.30359	4.52905	0
1.2787	19.5486	-0.622516	1.94406	0.865848	0
1.2793	11.3568	-2.10099	-1.10418	-6.76027	0
1.2800	5.77149	-1.78973	-2.63124	-12.2551	0
1.2807	7.2609	-0.933775	-4.46371	-14.7028	0
1.2813	8.56414	-0.933775	-7.51195	-19.5815	0
1.2820	6.70237	-0.933775	-8.73359	-24.7766	0
1.2827	3.90972	-0.933775	-8.12277	-23.8608	0
1.2833	2.97883	-2.72351	-7.51195	-20.4973	0
1.2840	2.97883	-4.90232	-5.37994	-22.6286	0
1.2847	-2.4203	-5.52483	-2.32583	-25.376	0
1.2853	-12.4739	-2.72351	-3.24206	-23.2447	0
1.2860	-15.825	-0.933775	-4.46371	-20.8137	0
1.2867	-9.12267	-2.10099	-1.10418	-17.4502	0
1.2873	1.30324	-3.03477	-1.10418	-9.82404	0
1.2880	9.49503	-1.55629	-4.76912	-3.41344	0
1.2887	10.4259	0	-1.40959	-1.28212	0
1.2893	2.04795	-0.933775	4.69277	2.99717	0
1.2900	-6.70237	0	3.77653	7.87589	0
1.2907	-11.3568	0.622516	0.422877	10.3236	0
1.2913	-13.4047	-0.933775	1.63865	14.9026	0
1.2920	-15.2665	-1.24503	4.69277	20.3974	0
1.2927	-16.1974	-1.24503	6.83065	21.6129	0
1.2933	-14.8942	-3.65728	5.609	22.229	0
1.2940	-10.9844	-2.72351	1.94406	24.0606	0
1.2947	-8.19179	1.86755	1.63865	22.229	0
1.2953	-7.07473	-0.933775	3.47112	19.4816	0
1.2960	-7.07473	-7.31457	2.8603	17.65	0
1.2967	-7.63326	-7.31457	1.33911	13.3707	0
1.2973	-6.14384	-5.52483	2.24947	6.36065	0
1.2980	-3.35119	-5.75828	1.94406	-0.0499528	0
1.2987	-1.86177	-4.59106	-2.02041	-3.71316	0
1.2993	0.558531	-3.65728	-5.37994	-7.07664	0
1.3000	5.77149	-3.65728	-5.68535	-11.0396	0
1.3007	8.93649	0	-6.2903	-15.3188	0
1.3013	10.6121	0	-8.12277	-18.6657	0
1.3020	12.8462	-5.52483	-6.59571	-21.4131	0
1.3027	9.6812	-6.38079	-4.46371	-23.2447	0
1.3033	0.558531	-4.59106	-8.12277	-25.376	0
1.3040	-9.6812	-6.38079	-11.1769	-26.2918	0
1.3047	-18.0592	-6.38079	-9.64983	-23.5444	0
1.3053	-24.3892	-5.52483	-10.8715	-19.5815	0
1.3060	-29.2298	-7.31457	-13.0094	-15.6186	0
1.3067	-30.9054	-6.69205	-9.03901	-10.4235	0
1.3073	-24.3892	-3.96854	-5.99076	-7.07664	0
1.3080	-18.0592	-7.00331	-9.95524	-7.07664	0
1.3087	-18.6177	-10.6606	-9.03901	-1.58184	0
1.3093	-13.4047	-8.24834	-2.63124	6.66037	0
1.3100	0.930885	-5.52483	1.63865	9.10806	0
1.3107	8.56414	-5.52483	3.47112	10.6233	0
1.3113	8.56414	-2.41225	3.77653	17.3336	0
1.3120	13.7771	0.933775	2.8603	22.229	0
1.3127	15.6389	-0.933775	3.77653	23.1448	0
1.3133	7.63326	-2.41225	4.99818	23.1448	0
1.3140	-1.30324	-0.311258	2.8603	21.3132	0
1.3147	-9.6812	-0.622516	1.33911	20.3974	0
1.3153	-18.9901	-3.96854	1.63865	22.229	0
1.3160	-18.9901	-4.59106	1.33911	19.7813	0
1.3167	-11.543	-3.03477	0.728289	12.1552	0
1.3173	-7.2609	-4.2798	-1.715	6.04428	0
1.3180	-2.79265	-5.21358	-4.46371	3.91297	0
1.3187	7.2609	-3.65728	-4.76912	0.54948	0
1.3193	15.825	-4.2798	-5.37994	-4.32924	0
1.3200	16.7559	-7.62583	-8.12277	-9.50768	0
1.3207	11.9153	-7.93708	-7.51195	-15.3188	0
1.3213	8.93649	-4.59106	-3.54747	-19.8979	0
1.3220	12.8462	-2.72351	-1.715	-20.1976	0
1.3227	19.5486	-3.34603	-2.63124	-19.2818	0
1.3233	20.4795	-2.72351	-5.99076	-19.8979	0
1.3240	14.3356	-1.78973	-8.42818	-19.8979	0
1.3247	10.6121	-2.72351	-9.03901	-19.2818	0
1.3253	7.2609	-4.59106	-8.12277	-19.5815	0
1.3260	-2.97883	-3.34603	-6.2903	-18.6657	0
1.3267	-14.3356	-1.78973	-4.1583	-14.403	0
1.3273	-19.5486	-1.55629	-5.68535	-7.99244	0
1.3280	-24.9477	-1.24503	-6.90113	-1.58184	0
1.3287	-32.581	-1.24503	-4.76912	2.99717	0
1.3293	-32.3948	-2.72351	-4.76912	6.66037	0
1.3300	-22.8998	-1.78973	-5.07453	9.70749	0
1.3307	-12.4739	-0.933775	-0.187946	14.2865	0
1.3313	-4.28207	-3.65728	3.16571	18.5658	0
1.3320	1.86177	-4.59106	2.8603	20.081	0
1.3327	5.39913	-2.72351	5.609	20.081	0
[truncated: 37,888 more rows]
