# Supplementary material for: Identification of Haptic Based Guiding Using Hard Reins
Source: PLoS One. 2015 Jul 22;10(7):e0132020. doi: 10.1371/journal.pone.0132020 (PMC4511788; doi:10.1371/journal.pone.0132020)
Supplement: S3 File — (ZIP) [file pone.0132020.s003.zip › EMGData1/Subject3/T1/t1.txt]

0.0000	115.328	-15.3453	-99.6853	-14.9745	0
0.0007	107.689	-17.7762	-103.034	-14.6703	0
0.0013	82.0579	-18.0801	-113.383	-13.4538	0
0.0020	57.9374	-16.5608	-128.069	-11.0028	0
0.0027	44.5201	-14.4337	-134.461	-8.56963	0
0.0033	37.494	-13.2182	-131.113	-7.03103	0
0.0040	35.6773	-13.5221	-126.471	-3.68548	0
0.0047	32.9195	-13.2182	-120.079	1.80696	0
0.0053	25.8934	-11.6989	-112.774	5.47454	0
0.0060	28.3449	-13.5221	-109.73	6.99525	0
0.0067	45.1329	-15.6492	-113.383	8.83799	0
0.0073	60.6952	-14.7375	-117.948	10.3587	0
0.0080	65.5762	-14.1298	-115.209	11.8794	0
0.0087	69.538	-13.2182	-106.99	13.7221	0
0.0093	77.7897	-11.3444	-102.425	14.0263	0
0.0100	83.2836	-10.1289	-102.425	13.096	0
0.0107	86.9389	-8.60957	-100.903	14.6346	0
0.0113	94.2713	-6.78636	-102.425	16.1553	0
0.0120	100.356	-8.60957	-107.904	10.967	0
0.0127	96.088	-8.91343	-106.077	3.64969	0
0.0133	83.2836	-5.5709	-98.4678	2.71938	0
0.0140	68.3122	-4.35543	-95.9566	2.41524	0
0.0147	58.5502	-6.17863	-95.0435	-4.29376	0
0.0153	58.2438	-7.09023	-90.4777	-10.0903	0
0.0160	58.5502	-4.96316	-87.1295	-11.0028	0
0.0167	52.1371	-2.22836	-91.3909	-13.7579	0
0.0173	47.5625	-0.405156	-98.7721	-17.7118	0
0.0180	50.6268	-0.101289	-106.686	-17.4076	0
0.0187	53.0564	0.202578	-113.383	-17.7118	0
0.0193	52.7499	0.860957	-116.426	-20.7711	0
0.0200	56.1207	2.68416	-117.644	-20.7711	0
0.0207	62.8184	5.41896	-119.47	-17.7118	0
0.0213	65.8827	4.81123	-118.861	-16.191	0
0.0220	66.1891	1.16482	-113.687	-13.4538	0
0.0227	68.6187	1.77256	-115.209	-9.17791	0
0.0233	72.2958	2.98803	-128.373	-7.03103	0
0.0240	71.3765	-0.405156	-140.853	-6.72689	0
0.0247	69.538	-3.44383	-148.158	-3.38134	0
0.0253	77.1769	-3.13996	-158.583	0.286251	0
0.0260	92.1263	-2.53223	-168.932	3.95384	0
0.0267	104.033	0.202578	-169.237	7.60353	0
0.0273	115.612	4.50736	-162.845	8.53385	0
0.0280	134.545	5.11509	-156.453	9.14213	0
0.0287	154.376	2.38029	-149.376	12.1835	0
0.0293	164.75	3.29189	-143.592	12.4877	0
0.0300	164.138	6.33056	-139.027	10.6628	0
0.0307	152.843	5.72283	-132.635	12.1835	0
0.0313	127.826	3.89963	-124.949	13.096	0
0.0320	93.9649	4.81123	-115.513	8.83799	0
0.0327	61.3081	6.63443	-102.425	5.1704	0
0.0333	31.0809	5.72283	-90.4777	4.56212	0
0.0340	3.6334	4.50736	-82.2594	3.34555	0
0.0347	-22.0193	5.41896	-74.0411	1.80696	0
0.0353	-57.7185	7.54603	-68.5622	-1.5386	0
0.0360	-97.0949	6.0267	-68.1817	-7.33517	0
0.0367	-98.9116	2.38029	-62.7028	-11.0028	0
0.0373	-47.65	2.98803	-53.2669	-13.1496	0
0.0380	20.3996	3.89963	-49.31	-15.2786	0
0.0387	70.7637	3.29189	-48.3968	-15.8869	0
0.0393	96.7009	5.11509	-45.0486	-14.6703	0
0.0400	101.582	8.45763	-39.5697	-14.9745	0
0.0407	94.2713	9.36923	-31.8841	-15.5828	0
0.0413	83.59	10.5847	-26.1008	-14.9745	0
0.0420	67.4148	10.2808	-25.1877	-13.4538	0
0.0427	46.0522	6.9383	-24.2745	-11.0028	0
0.0433	28.0384	6.0267	-19.7088	-7.03103	0
0.0440	9.12727	8.45763	-15.4474	-2.77305	0
0.0447	-17.7292	7.8499	-12.708	1.50282	0
0.0453	-35.743	6.9383	-12.708	4.25798	0
0.0460	-30.862	7.54603	-14.2299	6.69111	0
0.0467	-15.2997	6.63443	-14.8386	12.1835	0
0.0473	-2.47334	5.41896	-16.3606	16.7635	0
0.0480	6.36939	5.11509	-19.1	14.9387	0
0.0487	10.944	5.72283	-20.0132	14.0263	0
0.0493	11.5568	6.63443	-19.7088	15.8511	0
0.0500	13.7018	6.0267	-17.5781	14.0263	0
0.0507	14.5993	6.0267	-13.9255	11.2711	0
0.0513	10.0247	7.8499	-15.143	12.1835	0
0.0520	1.48838	7.8499	-18.7956	9.75041	0
0.0527	-4.61835	6.63443	-17.2737	3.02352	0
0.0533	-0.350207	7.24216	-17.2737	0.894533	0
0.0540	13.3954	6.9383	-18.7956	0.590392	0
0.0547	21.9317	6.0267	-13.9255	-2.77305	0
0.0553	16.7443	6.63443	-6.84861	-6.11861	0
0.0560	8.20798	5.72283	-6.23984	-9.17791	0
0.0567	-2.47334	3.89963	-7.15299	-13.4538	0
0.0573	-22.9167	6.63443	-2.58725	-14.9745	0
0.0580	-44.8922	7.54603	1.97849	-13.4538	0
0.0587	-58.0249	4.50736	-1.6741	-13.7579	0
0.0593	-62.9059	2.98803	-10.5773	-16.191	0
0.0600	-59.8635	2.98803	-14.2299	-16.191	0
0.0607	-50.6925	2.07642	-16.0562	-16.7993	0
0.0613	-34.5173	0.55709	-27.3183	-18.9462	0
0.0620	-6.76337	1.16482	-42.0048	-16.4952	0
0.0627	11.8633	4.20349	-45.6574	-10.6986	0
0.0633	-7.35435	5.11509	-43.8311	-8.87377	0
0.0640	-48.8758	2.98803	-45.6574	-7.33517	0
0.0647	-81.2261	3.59576	-44.1355	-2.46891	0
0.0653	-99.8309	6.63443	-34.3191	0.286251	0
0.0660	-107.47	5.72283	-21.8394	2.1111	0
0.0667	-105.631	3.89963	-14.5343	6.99525	0
0.0673	-106.857	5.11509	-15.7518	10.6628	0
0.0680	-108.674	5.41896	-17.5781	9.75041	0
0.0687	-103.18	5.72283	-8.06614	10.6628	0
0.0693	-99.8309	7.24216	17.502	12.7918	0
0.0700	-102.873	4.81123	52.9626	13.4001	0
0.0707	-103.793	2.38029	86.2164	14.0263	0
0.0713	-102.282	4.81123	105.697	14.0263	0
0.0720	-97.3794	4.81123	120.383	12.1835	0
0.0727	-84.2685	2.07642	140.853	7.60353	0
0.0733	-70.5448	2.98803	154.855	0.894533	0
0.0740	-63.2124	5.72283	154.855	-3.07719	0
0.0747	-56.7992	5.41896	146.332	-4.29376	0
0.0753	-46.1179	4.81123	127.384	-10.0903	0
0.0760	-40.9304	6.63443	105.088	-14.9745	0
0.0767	-50.9989	6.0267	101.131	-13.4538	0
0.0773	-70.2384	3.89963	112.469	-14.3662	0
0.0780	-87.0045	4.50736	120.992	-19.5545	0
0.0787	-106.244	6.63443	131.037	-18.6421	0
0.0793	-128.832	5.11509	142.679	-14.9745	0
0.0800	-131.875	3.29189	144.506	-16.191	0
0.0807	-111.738	4.20349	140.853	-15.8869	0
0.0813	-94.337	5.41896	137.809	-13.1496	0
0.0820	-79.694	5.41896	132.863	-11.611	0
0.0827	-53.4503	4.81123	131.95	-7.03103	0
0.0833	-26.5938	3.59576	136.516	-0.930314	0
0.0840	-8.27364	2.07642	136.896	-0.626173	0
0.0847	-2.77977	2.38029	131.95	0.286251	0
0.0853	-21.1	2.98803	125.558	6.08283	0
0.0860	-47.3436	2.68416	119.775	9.75041	0
0.0867	-51.3053	3.89963	114.6	10.967	0
0.0873	-43.0755	6.33056	107.599	14.6346	0
0.0880	-39.3983	5.41896	99.9136	17.9801	0
0.0887	-30.862	1.46869	96.5654	19.5187	0
0.0893	-17.4447	0.202578	95.0435	20.4311	0
0.0900	-10.1122	2.38029	92.9128	20.127	0
0.0907	-2.77977	2.98803	95.3478	19.5187	0
0.0913	9.71824	2.38029	97.4785	20.4311	0
0.0920	13.7018	1.46869	94.7391	17.3718	0
0.0927	3.6334	0.860957	92.6084	11.2711	0
0.0933	-7.96721	1.46869	90.7821	9.75041	0
0.0940	-9.19293	2.98803	90.4777	11.2711	0
0.0947	-2.47334	5.11509	92.9128	8.21181	0
0.0953	2.10124	5.72283	93.5215	3.64969	0
0.0960	0.569086	2.38029	91.9996	-0.0178907	0
0.0967	-2.77977	0.860957	94.7391	-5.51032	0
0.0973	-4.92479	5.11509	94.4347	-9.78619	0
0.0980	-5.53765	6.63443	89.5646	-7.33517	0
0.0987	-7.35435	2.68416	89.8689	-4.90204	0
0.0993	-12.5418	2.07642	91.6952	-6.72689	0
0.1000	-14.3804	4.81123	89.2602	-6.11861	0
0.1007	-5.53765	4.20349	89.5646	-2.46891	0
0.1013	9.41181	3.89963	89.5646	-1.84274	0
0.1020	26.8127	4.50736	80.7375	-2.46891	0
0.1027	45.7458	4.81123	67.8773	1.19867	0
0.1033	56.7335	5.11509	56.9195	4.86626	0
0.1040	52.4435	5.11509	46.7988	6.69111	0
0.1047	43.9072	4.50736	35.841	10.6628	0
0.1053	38.1069	4.50736	27.3183	15.8511	0
0.1060	34.4516	4.20349	23.057	19.5187	0
0.1067	35.9619	3.89963	20.6219	23.1684	0
0.1073	36.5747	5.41896	17.502	25.9236	0
0.1080	27.4256	4.81123	15.3713	24.707	0
0.1087	17.3571	2.07642	12.3275	23.1684	0
0.1093	16.7443	4.20349	2.89163	23.7767	0
0.1100	24.6896	8.7615	-16.3606	24.4029	0
0.1107	40.8648	6.33056	-43.2223	25.9236	0
0.1113	59.4695	2.38029	-73.1279	25.9236	0
0.1120	65.5762	5.41896	-97.1741	20.4311	0
0.1127	59.4695	8.45763	-104.86	14.6346	0
0.1133	50.9332	5.72283	-91.0865	13.096	0
0.1140	44.2136	3.89963	-70.3885	10.3587	0
0.1147	52.1371	5.72283	-60.2677	5.47454	0
0.1153	77.7897	8.7615	-60.8765	3.64969	0
0.1160	93.0456	9.6731	-63.616	2.71938	0
0.1167	82.3643	7.24216	-63.9203	0.286251	0
0.1173	65.2698	6.33056	-58.4415	-1.5386	0
0.1180	53.6692	9.36923	-49.31	-2.77305	0
0.1187	39.3326	11.1924	-39.2654	-4.29376	0
0.1193	26.5063	9.36923	-28.2315	-5.20618	0
0.1200	20.0931	6.63443	-17.2737	-4.29376	0
0.1207	7.28868	4.81123	-13.0124	-4.29376	0
0.1213	-19.2614	4.50736	-15.143	-5.20618	0
0.1220	-44.8922	6.9383	-20.3175	-4.29376	0
0.1227	-55.8799	8.45763	-29.1446	0.590392	0
0.1233	-49.1822	7.54603	-39.2654	6.08283	0
0.1240	-36.0494	7.8499	-49.0056	7.29939	0
0.1247	-30.2491	9.6731	-61.4853	7.90767	0
0.1253	-32.0877	6.9383	-71.606	12.4877	0
0.1260	-38.5009	2.68416	-71.9104	16.1553	0
0.1267	-41.2369	2.07642	-70.3885	17.676	0
0.1273	-26.2874	3.59576	-72.2148	20.127	0
0.1280	-2.47334	4.50736	-71.3016	21.6477	0
0.1287	7.28868	4.20349	-69.7797	21.9518	0
0.1293	9.12727	2.38029	-70.0841	25.0111	0
0.1300	19.5021	2.07642	-63.9203	27.7484	0
0.1307	28.3449	4.81123	-52.0494	25.9236	0
0.1313	28.3449	6.63443	-39.5697	24.0808	0
0.1320	28.0384	5.41896	-26.7096	22.8643	0
0.1327	24.6896	4.81123	-17.5781	17.0677	0
0.1333	11.8633	5.41896	-15.143	11.5753	0
0.1340	-7.35435	4.81123	-18.4912	10.3587	0
0.1347	-25.6745	3.59576	-31.5797	7.90767	0
0.1353	-41.2369	2.98803	-52.3538	2.41524	0
0.1360	-50.6925	2.98803	-87.4339	-1.23446	0
0.1367	-52.2246	3.89963	-157.975	-3.07719	0
0.1373	-53.7568	4.50736	-226.613	-4.5979	0
0.1380	-55.8799	2.98803	-221.438	-6.11861	0
0.1387	-46.1179	2.68416	-171.063	-7.96134	0
0.1393	-25.6745	3.89963	-153.333	-9.48205	0
0.1400	-10.7251	3.29189	-150.593	-7.96134	0
0.1407	-6.15051	1.46869	-122.514	-7.33517	0
0.1413	-1.86047	2.07642	-100.598	-8.87377	0
0.1420	7.90154	3.59576	-102.425	-6.11861	0
0.1427	22.851	2.98803	-94.1303	-0.322032	0
0.1433	38.4133	1.46869	-73.1279	2.1111	0
0.1440	45.1329	1.46869	-60.8765	2.1111	0
0.1447	44.5201	1.77256	-47.4837	4.86626	0
0.1453	44.5201	-0.405156	-10.8817	10.3587	0
0.1460	46.6432	-1.31676	43.1462	14.0263	0
0.1467	52.4435	1.16482	97.1741	17.0677	0
0.1473	52.1371	2.07642	145.419	18.5884	0
0.1480	31.3873	0.55709	186.282	17.676	0
0.1487	-1.86047	1.16482	215.275	18.2843	0
0.1493	-28.4105	2.68416	236.353	20.4311	0
0.1500	-47.65	1.16482	254.083	20.7353	0
0.1507	-58.6378	0.202578	265.65	19.5187	0
0.1513	-53.1439	0.202578	275.086	17.9801	0
0.1520	-38.1944	-0.101289	284.293	15.8511	0
0.1527	-22.9167	2.07642	285.206	12.4877	0
0.1533	-9.19293	5.11509	280.26	7.29939	0
0.1540	-9.49936	4.81123	278.434	3.02352	0
0.1547	-20.7935	4.81123	272.651	2.71938	0
0.1553	-29.3298	5.72283	257.127	1.19867	0
0.1560	-49.4667	4.81123	241.528	-4.29376	0
0.1567	-92.192	3.89963	228.135	-8.87377	0
0.1573	-121.806	4.81123	211.622	-10.6986	0
0.1580	-114.474	5.11509	191.152	-11.9152	0
0.1587	-82.7364	5.41896	168.324	-12.5235	0
0.1593	-45.505	5.72283	146.636	-12.5235	0
0.1600	-22.3257	4.50736	126.775	-12.8455	0
0.1607	-22.0193	2.98803	106.61	-12.5235	0
0.1613	-25.3681	3.29189	90.4777	-12.2193	0
0.1620	-25.0617	2.98803	77.9219	-10.6986	0
0.1627	-34.8237	2.07642	63.0072	-6.72689	0
0.1633	-49.1822	1.77256	52.3538	-3.98962	0
0.1640	-53.7568	2.98803	51.4407	-2.14688	0
0.1647	-55.8799	3.59576	50.5275	1.19867	0
0.1653	-61.6802	3.89963	45.8857	3.64969	0
0.1660	-69.9319	3.59576	41.9287	3.95384	0
0.1667	-79.694	2.98803	34.0148	6.99525	0
0.1673	-83.9621	2.98803	21.2307	13.096	0
0.1680	-80.6133	1.46869	12.9363	14.9387	0
0.1687	-78.4682	-1.62062	8.6749	11.2711	0
0.1693	-71.4422	-3.44383	-0.760956	9.44627	0
0.1700	-49.4667	-0.405156	-14.2299	12.1835	0
0.1707	-24.1424	2.07642	-26.4052	12.7918	0
0.1713	-4.61835	0.860957	-35.841	7.60353	0
0.1720	20.0931	1.16482	-42.3092	5.1704	0
0.1727	52.1371	2.07642	-47.4837	6.69111	0
0.1733	71.9894	-0.405156	-54.4845	3.34555	0
0.1740	68.6187	-1.62062	-63.3116	-3.38134	0
0.1747	46.6432	2.07642	-67.2685	-7.33517	0
0.1753	15.825	4.50736	-66.3554	-10.6986	0
0.1760	-14.3804	3.89963	-66.6598	-12.2193	0
0.1767	-39.0919	3.59576	-68.1817	-12.2193	0
0.1773	-65.9483	2.68416	-68.1817	-15.8869	0
0.1780	-94.0306	2.38029	-70.9972	-20.1628	0
0.1787	-102.589	4.81123	-74.0411	-18.6421	0
0.1793	-85.4943	4.20349	-72.2148	-17.4076	0
0.1800	-64.1316	1.46869	-69.4753	-19.5545	0
0.1807	-55.8799	2.07642	-70.0841	-18.9462	0
0.1813	-58.3313	2.07642	-73.4323	-17.1035	0
0.1820	-61.3738	-0.709023	-79.8243	-17.1035	0
0.1827	-59.2506	-1.01289	-83.7813	-13.4538	0
0.1833	-50.6925	0.202578	-82.5638	-8.87377	0
0.1840	-40.624	0.55709	-84.0857	-8.26549	0
0.1847	-34.2108	1.16482	-89.2602	-7.03103	0
0.1853	-33.007	-0.709023	-94.4347	-0.930314	0
0.1860	-25.6745	-3.74769	-104.251	3.95384	0
0.1867	-0.0437759	-2.83609	-114.6	4.86626	0
0.1873	37.494	-1.01289	-117.339	3.95384	0
0.1880	68.6187	-2.53223	-117.948	4.86626	0
0.1887	81.445	-2.53223	-121.601	9.44627	0
0.1893	73.1933	-1.62062	-118.861	11.8794	0
0.1900	44.8265	-3.44383	-111.252	10.0546	0
0.1907	7.90154	-4.35543	-106.077	9.14213	0
0.1913	-27.2067	-3.44383	-103.034	7.60353	0
0.1920	-51.6117	-2.83609	-101.816	2.41524	0
0.1927	-54.9606	-2.83609	-100.598	-3.07719	0
0.1933	-45.505	-2.53223	-96.8698	-4.29376	0
0.1940	-42.1562	-1.92449	-93.2172	-4.29376	0
0.1947	-44.5857	-0.709023	-88.9558	-7.96134	0
0.1953	-45.1986	-0.709023	-81.3462	-13.4538	0
0.1960	-53.7568	-2.22836	-75.2586	-14.9745	0
0.1967	-71.4422	-2.22836	-76.1717	-12.8455	0
0.1973	-76.6297	0.202578	-92.6084	-14.6703	0
0.1980	-65.0509	0.860957	-135.679	-18.9462	0
0.1987	-55.8799	0.202578	-189.098	-18.3379	0
0.1993	-47.65	-0.101289	-222.96	-16.7993	0
0.2000	-25.3681	0.202578	-231.179	-18.6421	0
0.2007	1.48838	0.55709	-212.231	-18.0159	0
0.2013	19.1957	-1.01289	-166.497	-14.3662	0
0.2020	37.494	-3.44383	-117.644	-11.611	0
0.2027	59.4695	-0.709023	-81.3462	-7.96134	0
0.2033	75.6447	1.16482	-44.4399	-3.38134	0
0.2040	87.5517	-1.31676	-9.96853	-2.46891	0
0.2047	98.8459	-2.83609	2.28287	-2.46891	0
0.2053	96.3945	-1.31676	-8.97929	1.80696	0
0.2060	68.0058	-1.31676	-34.0148	6.69111	0
0.2067	18.2764	-2.22836	-65.4423	9.44627	0
0.2073	-40.624	-2.53223	-92.6084	11.8794	0
0.2080	-102.589	-3.44383	-111.556	13.7221	0
0.2087	-161.467	-2.83609	-120.688	14.6346	0
0.2093	-199.312	-1.92449	-114.6	16.7635	0
0.2100	-189.549	-2.22836	-93.2172	17.3718	0
0.2107	-135.837	-1.31676	-64.8335	14.9387	0
0.2113	-78.1618	-1.92449	-35.2323	12.1835	0
0.2120	-41.8497	-5.26703	-5.93546	9.75041	0
0.2127	-18.0357	-6.17863	16.5889	5.77868	0
0.2133	-2.47334	-3.74769	28.5359	1.80696	0
0.2140	-4.92479	-3.13996	38.5805	0.286251	0
0.2147	-17.7292	-4.05156	50.2231	-0.322032	0
0.2153	-29.0234	-4.35543	54.1801	-1.5386	0
0.2160	-45.8114	-5.87476	53.5713	-5.81447	0
0.2167	-70.5448	-5.87476	64.5291	-11.611	0
0.2173	-83.3493	-3.13996	81.3462	-14.6703	0
0.2180	-77.549	-0.709023	90.1733	-14.6703	0
0.2187	-67.7869	-2.53223	100.522	-14.3662	0
0.2193	-57.1056	-5.26703	117.035	-15.2786	0
0.2200	-35.743	-2.53223	130.124	-16.191	0
0.2207	-8.27364	-0.101289	137.505	-16.191	0
0.2213	15.5185	-3.74769	139.331	-14.9745	0
0.2220	32.9195	-5.87476	133.776	-12.2193	0
0.2227	35.6773	-1.31676	125.862	-8.26549	0
0.2233	23.1574	-0.101289	121.905	-6.11861	0
0.2240	10.0247	-2.83609	120.992	-3.38134	0
0.2247	-5.23122	-2.53223	121.905	0.894533	0
0.2253	-35.743	-1.92449	125.558	3.02352	0
0.2260	-64.1316	-3.44383	134.689	3.64969	0
0.2267	-76.0168	-2.53223	143.897	6.38697	0
0.2273	-94.6434	-0.709023	151.202	10.0546	0
0.2280	-119.968	-2.53223	162.769	10.3587	0
0.2287	-114.474	-5.26703	171.367	9.75041	0
0.2293	-74.5065	-8.00183	174.107	10.967	0
0.2300	-29.6363	-8.00183	195.109	12.1835	0
0.2307	8.82084	-5.26703	241.832	10.6628	0
0.2313	40.5583	-4.96316	341.669	6.69111	0
0.2320	59.4695	-7.09023	606.863	3.02352	0
0.2327	66.1891	-7.3941	1085.96	-0.322032	0
0.2333	62.2274	-7.3941	1634.38	-1.5386	0
0.2340	39.3326	-8.60957	2083.88	-1.84274	0
0.2347	1.79481	-7.09023	2378.98	-3.68548	0
0.2353	-33.9044	-5.26703	2493.43	-7.03103	0
0.2360	-63.2124	-6.4825	2428.44	-9.78619	0
0.2367	-88.2303	-7.09023	2274.35	-12.5235	0
0.2373	-103.18	-7.09023	2101.61	-14.9745	0
0.2380	-99.218	-7.3941	1885.5	-14.3662	0
0.2387	-79.3875	-4.65929	1611.78	-13.4538	0
0.2393	-52.2246	-1.62062	1316.68	-14.0621	0
0.2400	-22.9167	-3.44383	1005.38	-14.6703	0
0.2407	6.06296	-4.35543	665.152	-15.8869	0
0.2413	31.3873	-1.62062	328.201	-15.2786	0
0.2420	53.9756	-0.101289	27.9271	-10.6986	0
0.2427	76.564	-1.31676	-238.788	-5.51032	0
0.2433	92.4327	-1.62062	-457.639	-4.29376	0
0.2440	92.4327	0.202578	-594.003	-2.46891	0
0.2447	78.3807	2.38029	-652.292	2.41524	0
0.2453	56.1207	1.77256	-655.107	6.08283	0
0.2460	25.587	-0.101289	-609.907	8.53385	0
0.2467	-4.00549	-0.405156	-526.886	10.967	0
0.2473	-16.8318	-0.101289	-421.342	14.0263	0
0.2480	-14.0739	-0.709023	-305.067	15.547	0
0.2487	-6.15051	0.202578	-204.012	15.8511	0
0.2493	-0.0437759	2.07642	-141.157	17.676	0
0.2500	0.569086	1.16482	-110.643	19.2146	0
0.2507	3.6334	1.16482	-106.077	16.7635	0
0.2513	16.7443	2.98803	-134.157	13.096	0
0.2520	26.5063	0.55709	-182.63	10.6628	0
0.2527	28.6513	-2.53223	-234.222	6.69111	0
0.2533	43.2943	-1.62062	-293.729	2.71938	0
0.2540	69.538	-0.101289	-364.27	0.590392	0
0.2547	82.3643	0.860957	-433.212	-3.98962	0
0.2553	74.1125	4.81123	-493.328	-8.26549	0
0.2560	51.2397	5.72283	-542.486	-8.56963	0
0.2567	19.5021	1.16482	-576.348	-11.611	0
0.2573	-11.3379	0.55709	-596.514	-18.0159	0
0.2580	-33.007	3.89963	-605.95	-18.9462	0
0.2587	-45.1986	3.29189	-606.254	-14.9745	0
0.2593	-51.3053	2.38029	-608.993	-14.3662	0
0.2600	-55.8799	4.50736	-621.169	-16.4952	0
0.2607	-56.1863	4.81123	-635.551	-16.191	0
0.2613	-50.0796	4.81123	-652.901	-14.6703	0
0.2620	-38.5009	5.11509	-681.284	-12.8455	0
0.2627	-21.1	2.98803	-717.962	-7.96134	0
0.2633	1.79481	1.16482	-756.086	-4.29376	0
0.2640	17.6636	2.98803	-795.732	-1.84274	0
0.2647	27.4256	3.29189	-833.323	1.80696	0
0.2653	46.3586	1.77256	-860.49	4.25798	0
0.2660	70.4573	2.68416	-876.013	4.56212	0
0.2667	77.7897	2.98803	-878.752	7.60353	0
0.2673	62.5119	1.46869	-857.978	11.2711	0
0.2680	34.758	0.55709	-809.81	11.2711	0
0.2687	-2.77977	0.860957	-748.781	11.2711	0
0.2693	-49.4667	1.16482	-684.709	13.096	0
0.2700	-84.2685	1.77256	-614.777	12.7918	0
0.2707	-88.2303	1.16482	-543.095	10.0546	0
0.2713	-71.1358	0.202578	-481.457	8.21181	0
0.2720	-53.4503	1.46869	-430.169	5.77868	0
0.2727	-36.6623	3.59576	-389.229	2.1111	0
0.2733	-12.8482	3.59576	-367.314	-0.626173	0
0.2740	12.7826	2.38029	-360.846	-0.930314	0
0.2747	19.7867	2.98803	-362.444	-2.46891	0
0.2753	-4.61835	3.59576	-377.967	-8.87377	0
0.2760	-50.0796	2.68416	-407.264	-16.191	0
0.2767	-95.2563	0.202578	-433.212	-18.6421	0
0.2773	-118.151	-0.709023	-451.552	-18.3379	0
0.2780	-106.244	0.55709	-467.684	-19.5545	0
0.2787	-75.1194	3.89963	-480.24	-21.6835	0
0.2793	-52.2246	6.33056	-487.545	-22.2918	0
0.2800	-44.5857	5.11509	-491.197	-21.0752	0
0.2807	-45.8114	3.89963	-484.501	-20.4669	0
0.2813	-54.6761	4.20349	-467.075	-18.9462	0
0.2820	-65.0509	2.98803	-448.432	-14.3662	0
0.2827	-69.0127	-0.709023	-429.864	-11.3069	0
0.2833	-70.5448	-0.709023	-404.524	-12.2193	0
0.2840	-69.3191	2.07642	-378.88	-10.6986	0
0.2847	-61.0673	2.98803	-361.835	-4.29376	0
0.2853	-48.5693	1.16482	-341.365	0.590392	0
0.2860	-34.5173	-0.405156	-303.85	2.41524	0
0.2867	-18.0357	-0.709023	-264.737	4.86626	0
0.2873	-3.0862	1.16482	-241.528	7.60353	0
0.2880	8.20798	1.16482	-222.656	8.53385	0
0.2887	18.8893	-0.709023	-195.794	7.60353	0
0.2893	32.9195	-1.92449	-169.845	7.90767	0
0.2900	50.3204	-2.83609	-150.289	8.83799	0
0.2907	63.7377	-2.53223	-128.982	8.53385	0
0.2913	62.8184	1.16482	-104.86	6.08283	0
0.2920	47.2561	2.68416	-85.3032	2.71938	0
0.2927	25.8934	-0.709023	-72.2148	-0.626173	0
0.2933	7.28868	-3.44383	-63.0072	-2.77305	0
0.2940	-10.7251	-0.709023	-57.5283	-6.72689	0
0.2947	-30.5556	3.29189	-53.5713	-11.0028	0
0.2953	-43.0755	4.81123	-50.8319	-13.4538	0
0.2960	-33.9044	3.29189	-50.8319	-16.191	0
0.2967	-6.45694	1.16482	-53.2669	-21.0752	0
0.2973	22.2381	0.202578	-55.3976	-22.5959	0
0.2980	36.5747	0.55709	-55.3976	-19.5545	0
0.2987	37.8005	0.860957	-54.4845	-18.0159	0
0.2993	45.7458	-0.405156	-53.2669	-20.1628	0
0.3000	63.1248	-2.22836	-48.0924	-21.0752	0
0.3007	73.1933	-0.709023	-38.8849	-18.6421	0
0.3013	72.2958	3.89963	-30.0578	-18.0159	0
0.3020	58.8567	7.54603	-17.8825	-18.0159	0
0.3027	26.5063	11.8002	1.97849	-13.7579	0
0.3033	-4.31192	14.2817	19.3283	-9.48205	0
0.3040	-14.3804	8.45763	25.7964	-7.96134	0
0.3047	-22.9167	1.16482	34.0148	-3.38134	0
0.3053	-35.4366	1.46869	48.6251	4.56212	0
0.3060	-28.4105	2.07642	59.0502	7.90767	0
0.3067	-5.53765	-2.53223	65.7466	8.53385	0
0.3073	6.36939	-5.87476	75.1825	9.75041	0
0.3080	7.90154	-8.60957	82.5638	9.44627	0
0.3087	12.4761	-12.3066	88.347	8.53385	0
0.3093	14.5993	-12.9143	99.6092	9.44627	0
0.3100	10.3311	-11.6989	112.165	11.8794	0
0.3107	11.2504	-10.7366	116.426	14.0263	0
0.3113	25.2806	-7.09023	111.861	13.096	0
0.3120	43.2943	-3.44383	106.306	6.38697	0
0.3127	57.6309	-4.35543	104.175	-1.23446	0
0.3133	69.538	-4.35543	101.131	-3.38134	0
0.3140	74.419	0.202578	94.7391	-2.77305	0
0.3147	60.3888	4.81123	94.4347	-5.51032	0
0.3153	37.494	6.63443	100.827	-11.611	0
0.3160	23.7703	6.9383	103.871	-14.0621	0
0.3167	15.5185	6.63443	105.088	-14.3662	0
0.3173	4.5308	6.9383	110.034	-17.4076	0
0.3180	-2.47334	9.36923	112.774	-20.1628	0
0.3187	-10.4187	8.7615	116.122	-19.8586	0
0.3193	-24.7553	6.0267	126.775	-21.9876	0
0.3200	-25.981	5.41896	137.2	-23.5262	0
0.3207	-4.31192	5.72283	141.462	-19.8586	0
0.3213	21.3188	5.41896	144.81	-16.7993	0
0.3220	39.0262	6.63443	149.376	-15.2786	0
0.3227	45.4394	10.2808	156.072	-11.3069	0
0.3233	42.6815	11.1924	163.073	-7.96134	0
0.3240	43.2943	8.45763	165.508	-7.6572	0
0.3247	44.2136	5.72283	165.508	-4.90204	0
0.3253	29.2642	6.63443	166.497	-0.930314	0
0.3260	15.825	9.36923	162.16	1.50282	0
0.3267	26.1999	11.1924	153.028	5.77868	0
0.3273	38.7198	10.2808	149.376	8.83799	0
0.3280	32.0002	10.2808	151.811	8.53385	0
0.3287	21.0124	11.8002	150.898	8.83799	0
0.3293	15.5185	11.8002	147.549	7.90767	0
0.3300	5.14366	12.1547	145.114	4.86626	0
0.3307	-11.9508	13.0663	139.94	4.86626	0
0.3313	-32.0877	12.1547	131.037	4.86626	0
0.3320	-50.0796	13.0663	127.688	-0.0178907	0
0.3327	-57.4121	18.5359	129.515	-3.38134	0
0.3333	-58.6378	21.2707	126.775	-4.5979	0
0.3340	-60.4545	19.4475	120.079	-8.87377	0
0.3347	-47.65	21.2707	119.166	-11.9152	0
0.3353	-18.3421	21.8784	120.992	-11.611	0
0.3360	-1.86047	17.3204	115.513	-15.2786	0
0.3367	-6.45694	13.674	109.426	-21.6835	0
0.3373	-10.1122	13.9779	110.339	-23.8304	0
0.3380	-11.0315	14.8895	110.034	-22.9	0
0.3387	-15.9125	15.8011	103.262	-21.6835	0
0.3393	-8.27364	14.8895	99.9136	-20.4669	0
0.3400	16.4378	12.7624	106.61	-20.7711	0
0.3407	41.4557	12.4585	113.078	-20.7711	0
0.3413	62.2274	10.5847	111.252	-18.6421	0
0.3420	78.0961	6.63443	106.914	-14.3662	0
0.3427	80.2193	6.9383	105.392	-10.6986	0
0.3433	69.2315	9.6731	104.479	-9.17791	0
0.3440	54.8949	9.97697	101.435	-7.96134	0
0.3447	31.0809	9.36923	98.696	-2.46891	0
0.3453	-8.8865	9.36923	93.5215	3.02352	0
0.3460	-49.7732	8.15376	81.3462	3.95384	0
0.3467	-77.8554	9.06537	67.8773	7.60353	0
0.3473	-97.0949	10.5847	58.4415	14.3304	0
0.3480	-107.163	8.45763	52.0494	13.4001	0
0.3487	-99.218	6.63443	48.0163	8.83799	0
0.3493	-80.0004	10.2808	46.4944	9.44627	0
0.3500	-62.9059	11.4963	43.755	10.967	0
0.3507	-49.7732	7.8499	42.2331	10.3587	0
0.3513	-31.1684	5.72283	43.755	8.53385	0
0.3520	-2.47334	6.0267	44.9725	4.86626	0
0.3527	21.6253	3.89963	47.4076	0.894533	0
0.3533	26.1999	1.77256	50.8319	-1.84274	0
0.3540	22.851	3.29189	48.6251	-4.29376	0
0.3547	21.6253	3.89963	44.0594	-6.11861	0
0.3553	18.8893	2.07642	48.0163	-9.17791	0
0.3560	21.3188	1.77256	57.2239	-14.9745	0
0.3567	31.6937	0.860957	58.7458	-16.7993	0
0.3573	36.5747	-1.62062	53.8757	-14.3662	0
0.3580	39.9455	-0.101289	52.9626	-14.9745	0
0.3587	48.1753	4.81123	55.0932	-16.191	0
0.3593	43.9072	7.24216	50.2231	-14.6703	0
0.3600	24.6896	5.72283	41.6243	-15.8869	0
0.3607	11.8633	4.81123	39.1893	-18.6421	0
0.3613	10.0247	5.72283	39.4936	-15.2786	0
0.3620	7.28868	3.59576	34.0148	-8.56963	0
0.3627	0.569086	-1.62062	25.7964	-5.81447	0
0.3633	-6.45694	-3.13996	20.0132	-6.72689	0
0.3640	-11.9508	-1.01289	15.3713	-4.29376	0
0.3647	-20.1807	-2.53223	11.11	2.71938	0
0.3653	-34.8237	-5.87476	9.28367	7.90767	0
0.3660	-44.2793	-6.4825	9.28367	10.0546	0
0.3667	-41.2369	-7.3941	9.28367	12.1835	0
0.3673	-41.8497	-8.91343	8.06614	14.0263	0
0.3680	-59.5571	-6.78636	6.84861	15.547	0
0.3687	-84.2685	-4.65929	6.54423	17.676	0
0.3693	-93.4177	-5.87476	8.37052	18.2843	0
0.3700	-80.3068	-5.26703	12.0231	16.1553	0
0.3707	-58.9442	-3.44383	13.545	15.8511	0
0.3713	-42.1562	-5.26703	11.4143	15.8511	0
0.3720	-28.4105	-8.3057	11.4143	11.8794	0
0.3727	-16.219	-8.91343	15.3713	5.77868	0
0.3733	-7.96721	-8.91343	17.8064	2.41524	0
0.3740	-1.55404	-8.60957	17.502	1.19867	0
0.3747	4.5308	-7.09023	19.7088	-1.5386	0
0.3753	11.8633	-5.26703	22.7526	-6.11861	0
0.3760	22.851	-2.53223	23.9701	-10.0903	0
0.3767	32.3066	-0.405156	24.8833	-11.611	0
0.3773	37.8005	-0.709023	26.4052	-12.5235	0
0.3780	42.375	-1.01289	26.7096	-13.4538	0
0.3787	42.9879	-0.101289	27.3183	-12.5235	0
0.3793	38.7198	-0.405156	27.6227	-11.611	0
0.3800	35.6773	-1.62062	25.492	-13.4538	0
0.3807	27.4256	-1.92449	21.2307	-14.3662	0
0.3813	9.12727	-2.22836	16.5889	-12.8455	0
0.3820	-5.53765	-3.74769	11.11	-9.17791	0
0.3827	-11.3379	-3.74769	9.28367	-3.68548	0
0.3833	-18.0357	-4.35543	12.6319	0.590392	0
0.3840	-18.3421	-8.00183	13.8494	0.286251	0
0.3847	-3.69906	-10.1289	9.89243	0.286251	0
0.3853	13.3954	-7.69796	8.37052	4.56212	0
0.3860	21.3188	-6.17863	9.28367	7.60353	0
0.3867	23.7703	-5.5709	7.45737	7.60353	0
0.3873	23.7703	-5.26703	6.54423	10.3587	0
0.3880	22.851	-5.87476	10.1968	13.096	0
0.3887	25.2806	-4.96316	11.11	12.7918	0
0.3893	29.5706	-1.31676	10.1968	13.096	0
0.3900	28.9577	-1.01289	11.11	13.096	0
0.3907	24.6896	-4.35543	12.9363	10.3587	0
0.3913	20.3996	-2.83609	16.2845	7.29939	0
0.3920	16.1314	4.20349	23.057	4.86626	0
0.3927	14.5993	12.1547	31.5797	1.50282	0
0.3933	17.6636	13.9779	35.841	-0.626173	0
0.3940	21.0124	12.7624	34.9279	-3.38134	0
0.3947	23.7703	13.0663	34.3191	-8.56963	0
0.3953	24.996	11.4963	36.4498	-13.1496	0
0.3960	22.851	5.41896	36.7542	-14.3662	0
0.3967	20.0931	3.29189	35.841	-17.1035	0
0.3973	21.9317	6.9383	37.0586	-23.5262	0
0.3980	23.7703	7.54603	38.2761	-24.1345	0
0.3987	19.1957	6.63443	34.3191	-20.4669	0
0.3993	8.20798	7.8499	26.7096	-20.7711	0
0.4000	-6.15051	6.0267	19.7088	-24.4386	0
0.4007	-21.7128	1.16482	17.502	-24.7428	0
0.4013	-34.2108	-1.62062	18.1108	-22.2918	0
0.4020	-44.8922	-5.26703	19.0239	-18.0159	0
0.4027	-58.3313	-9.82503	19.7088	-13.4538	0
0.4033	-70.5448	-8.91343	18.1108	-11.3069	0
0.4040	-72.0551	-7.3941	12.6319	-9.78619	0
0.4047	-65.9483	-11.3444	8.37052	-3.38134	0
0.4053	-60.4545	-13.5221	10.1968	2.1111	0
0.4060	-54.9606	-8.91343	12.3275	3.02352	0
0.4067	-44.8922	-4.35543	9.89243	4.86626	0
0.4073	-29.3298	-2.53223	8.37052	7.60353	0
0.4080	-15.9125	-2.22836	12.0231	7.29939	0
0.4087	-16.5254	-2.22836	15.6757	6.99525	0
0.4093	-28.717	0.860957	15.9801	7.29939	0
0.4100	-34.5173	7.24216	18.4151	5.47454	0
0.4107	-31.1684	11.4963	24.8833	3.95384	0
0.4113	-31.1684	13.0663	31.2753	1.80696	0
0.4120	-33.9044	13.9779	37.9717	-2.46891	0
0.4127	-33.007	13.9779	46.1901	-5.51032	0
0.4133	-29.6363	13.674	51.4407	-7.33517	0
0.4140	-28.1041	15.8011	51.745	-10.6986	0
0.4147	-25.3681	16.4088	52.0494	-13.7579	0
0.4153	-20.7935	14.8895	51.745	-16.191	0
0.4160	-17.1383	14.8895	48.0163	-20.1628	0
0.4167	-14.6868	16.105	43.4506	-22.5959	0
0.4173	-3.39263	16.7127	41.3199	-20.7711	0
0.4180	17.3571	18.232	40.7112	-20.4669	0
0.4187	29.5706	19.1436	39.1893	-23.5262	0
0.4193	28.3449	15.8011	36.4498	-23.5262	0
0.4200	30.468	9.6731	34.6235	-19.8586	0
0.4207	40.2519	4.50736	35.841	-19.2504	0
0.4213	44.2136	1.77256	36.7542	-20.7711	0
0.4220	38.4133	1.77256	34.9279	-17.1035	0
0.4227	30.7744	1.77256	34.0148	-12.2193	0
0.4233	29.2642	0.55709	34.6235	-10.3945	0
0.4240	33.8387	0.860957	34.3191	-7.96134	0
0.4247	36.5747	2.07642	32.1885	-3.07719	0
0.4253	39.0262	1.16482	30.6665	1.19867	0
0.4260	47.5625	1.46869	31.2753	5.77868	0
0.4267	62.8184	4.81123	33.7104	10.3587	0
0.4273	73.1933	6.0267	35.2323	11.2711	0
0.4280	71.3765	4.20349	37.363	10.967	0
0.4287	56.4271	5.41896	42.2331	12.1835	0
0.4293	21.0124	9.06537	46.7988	13.096	0
0.4300	-41.2369	9.36923	45.8857	13.096	0
0.4307	-107.776	7.8499	42.2331	13.096	0
0.4313	-150.501	7.8499	41.0155	12.1835	0
0.4320	-174.294	7.54603	41.0155	10.0546	0
0.4327	-176.132	3.89963	41.3199	6.08283	0
0.4333	-140.105	1.46869	42.2331	2.1111	0
0.4340	-95.2563	1.77256	43.1462	0.286251	0
0.4347	-82.43	1.46869	42.2331	-2.77305	0
0.4353	-86.4136	2.38029	40.1024	-8.26549	0
0.4360	-83.0428	6.9383	40.4068	-10.6986	0
0.4367	-84.2685	13.9779	43.1462	-12.2193	0
0.4373	-90.0688	19.4475	44.9725	-16.4952	0
0.4380	-80.6133	20.663	47.1032	-17.1035	0
0.4387	-59.5571	19.4475	52.3538	-13.4538	0
0.4393	-45.8114	18.8398	57.2239	-14.6703	0
0.4400	-42.1562	17.6243	59.0502	-16.7993	0
0.4407	-35.743	13.9779	59.3546	-12.8455	0
0.4413	-14.3804	12.7624	56.9195	-9.78619	0
0.4420	14.5993	13.0663	52.0494	-7.6572	0
0.4427	23.7703	12.7624	49.31	-0.626173	0
0.4433	12.7826	11.1924	44.9725	5.1704	0
0.4440	8.82084	8.45763	35.5367	5.47454	0
0.4447	16.7443	6.9383	26.1008	7.90767	0
0.4453	20.0931	6.63443	18.7195	12.1835	0
0.4460	17.97	4.20349	8.37052	14.9387	0
0.4467	15.5185	1.77256	-1.6741	18.9104	0
0.4473	4.83723	0.55709	-5.32669	23.1684	0
0.4480	-17.1383	-1.01289	-4.41355	22.256	0
0.4487	-41.5433	-1.92449	-3.19602	22.256	0
0.4493	-60.148	0.202578	-2.58725	25.3153	0
0.4500	-67.7869	1.46869	-1.97849	24.0808	0
0.4507	-65.9483	-0.405156	0.760956	22.256	0
0.4513	-64.7445	1.46869	3.5004	23.1684	0
0.4520	-77.2425	8.45763	1.97849	21.3436	0
0.4527	-97.0949	13.9779	2.89163	16.7635	0
0.4533	-102.873	14.8895	9.28367	16.7635	0
0.4540	-85.1878	13.674	12.3275	15.8511	0
0.4547	-56.4928	13.9779	12.3275	12.1835	0
0.4553	-29.3298	13.9779	12.9363	9.44627	0
0.4560	-2.47334	12.1547	11.11	6.69111	0
0.4567	25.587	12.4585	9.58805	3.95384	0
0.4573	42.9879	12.7624	10.8056	3.64969	0
0.4580	32.9195	10.2808	7.15299	3.34555	0
0.4587	-1.55404	10.5847	-1.6741	-0.0178907	0
0.4593	-31.1684	12.1547	-5.63108	-0.626173	0
0.4600	-44.8922	6.9383	-4.41355	3.02352	0
0.4607	-54.0632	3.89963	-5.63108	5.77868	0
0.4613	-55.8799	6.63443	-12.708	6.69111	0
0.4620	-39.0919	3.89963	-19.1	8.53385	0
0.4627	-13.7675	-2.22836	-19.1	13.096	0
0.4633	5.14366	-3.44383	-18.4912	17.0677	0
0.4640	21.3188	-3.44383	-25.492	20.127	0
0.4647	39.639	-5.87476	-31.8841	23.7767	0
0.4653	53.9756	-6.4825	-31.8841	28.6608	0
0.4660	58.8567	-6.17863	-33.406	32.0243	0
0.4667	57.04	-5.5709	-35.2323	32.6326	0
0.4673	53.3628	-5.5709	-34.9279	34.1533	0
0.4680	46.6432	-7.69796	-35.5367	36.6043	0
0.4687	34.1452	-9.52117	-36.4498	37.2126	0
0.4693	21.0124	-8.91343	-35.2323	35.0836	0
0.4700	20.0931	-8.60957	-33.7104	34.1533	0
0.4707	31.6937	-10.7366	-31.8841	35.0836	0
0.4713	43.2943	-15.0414	-29.1446	33.2408	0
0.4720	50.0139	-18.0801	-27.014	28.6608	0
0.4727	52.7499	-16.5608	-23.3614	25.3153	0
0.4733	46.3586	-15.3453	-18.4912	22.8643	0
0.4740	34.758	-17.1685	-15.4474	18.5884	0
0.4747	31.3873	-17.1685	-9.58805	14.9387	0
0.4753	32.0002	-15.953	1.06534	12.1835	0
0.4760	23.1574	-16.8646	6.54423	9.14213	0
0.4767	12.4761	-16.2569	2.58725	6.69111	0
0.4773	10.0247	-15.6492	-2.89163	6.38697	0
0.4780	17.6636	-18.6878	-4.41355	5.77868	0
0.4787	42.375	-18.9917	-5.02231	4.86626	0
0.4793	79.3	-15.3453	-7.45737	4.86626	0
0.4800	99.4588	-15.3453	-8.97929	4.86626	0
0.4807	92.4327	-20.2072	-7.15299	7.60353	0
0.4813	71.683	-24.2081	-6.54423	12.4877	0
0.4820	41.1493	-24.5119	-7.76176	14.6346	0
0.4827	8.20798	-22.3342	-4.71793	14.0263	0
0.4833	-10.1122	-18.9917	-1.97849	15.8511	0
0.4840	-17.7292	-16.5608	-5.93546	17.676	0
0.4847	-23.836	-17.1685	-10.8817	19.2146	0
0.4853	-12.8482	-19.9033	-11.7948	23.1684	0
0.4860	11.5568	-19.9033	-13.6211	28.3567	0
0.4867	24.996	-19.5994	-17.2737	31.416	0
0.4873	33.5323	-21.7265	-20.0132	31.1119	0
0.4880	51.2397	-21.1188	-22.7526	28.965	0
0.4887	66.802	-16.2569	-24.5789	27.1401	0
0.4893	73.8061	-15.6492	-25.492	26.836	0
0.4900	78.3807	-17.4724	-27.014	27.1401	0
0.4907	76.564	-15.3453	-26.4052	27.1401	0
0.4913	65.2698	-15.6492	-23.3614	24.0808	0
0.4920	41.7622	-18.9917	-20.9263	16.7635	0
0.4927	1.48838	-17.7762	-16.6649	10.967	0
0.4933	-35.1301	-15.0414	-9.96853	9.44627	0
0.4940	-50.0796	-17.1685	-5.32669	6.38697	0
0.4947	-58.6378	-19.2956	-3.5004	-0.322032	0
0.4953	-64.4381	-20.8149	0.760956	-4.90204	0
0.4960	-46.4243	-24.5119	3.19602	-6.11861	0
0.4967	-18.3421	-27.5506	2.28287	-8.87377	0
0.4973	-10.1122	-27.2467	2.58725	-12.5235	0
0.4980	-15.9125	-29.0699	3.80478	-14.0621	0
0.4987	-13.1546	-32.7163	2.58725	-14.6703	0
0.4993	2.7141	-34.5396	1.06534	-16.7993	0
0.5000	24.6896	-35.8057	1.36972	-16.191	0
0.5007	42.375	-37.0211	0.760956	-14.0621	0
0.5013	50.3204	-36.7173	-1.6741	-13.1496	0
0.5020	51.8306	-33.9318	-4.71793	-9.78619	0
0.5027	50.3204	-29.9815	-5.63108	-5.20618	0
0.5033	44.8265	-28.7661	-5.02231	-5.20618	0
0.5040	37.494	-31.197	-8.6749	-6.42275	0
0.5047	33.8387	-31.8047	-12.708	-4.29376	0
0.5053	33.2259	-29.9815	-10.5773	-1.23446	0
0.5060	30.468	-31.197	-8.6749	2.1111	0
0.5067	23.1574	-33.0202	-13.6211	5.77868	0
0.5073	12.1697	-31.8047	-16.3606	5.77868	0
0.5080	0.875517	-31.197	-15.7518	3.95384	0
0.5087	-8.27364	-33.6279	-18.1869	4.25798	0
0.5093	-20.7935	-34.5396	-17.8825	5.1704	0
0.5100	-38.5009	-33.9318	-14.2299	3.64969	0
0.5107	-52.2246	-35.1979	-12.0992	0.894533	0
0.5113	-58.0249	-38.2366	-9.58805	-2.46891	0
0.5120	-61.0673	-40.3637	-4.71793	-7.96134	0
0.5127	-56.7992	-40.9714	0.152191	-13.4538	0
0.5133	-44.8922	-40.9714	4.71793	-16.4952	0
0.5140	-35.4366	-41.2753	10.5012	-18.6421	0
0.5147	-29.0234	-40.9714	17.1976	-20.7711	0
0.5153	-17.7292	-41.883	22.4482	-24.1345	0
0.5160	-11.3379	-46.441	22.1438	-29.0187	0
0.5167	-17.4447	-49.5303	20.9263	-35.4235	0
0.5173	-24.4488	-48.3149	24.8833	-38.7691	0
0.5180	-23.836	-48.9226	28.8402	-38.1608	0
0.5187	-16.219	-51.3535	27.3183	-35.7277	0
0.5193	-0.963069	-51.9613	25.492	-35.7277	0
0.5200	19.1957	-51.3535	24.2745	-37.8566	0
0.5207	32.613	-52.2651	18.7195	-36.3359	0
0.5213	32.0002	-53.1767	10.1968	-30.8435	0
0.5220	24.0767	-53.7845	5.02231	-28.0883	0
0.5227	10.3311	-54.6961	1.97849	-25.9594	0
0.5233	-13.7675	-54.6961	-1.36972	-22.5959	0
0.5240	-40.0111	-53.7845	-3.80478	-20.7711	0
0.5247	-51.3053	-51.9613	-6.84861	-17.1035	0
0.5253	-45.8114	-51.6574	-12.4036	-10.6986	0
0.5260	-32.0877	-52.8729	-15.143	-8.26549	0
0.5267	-13.4611	-51.9613	-13.3167	-7.33517	0
0.5273	4.83723	-50.1381	-12.708	-2.14688	0
0.5280	14.0083	-52.8729	-13.6211	-1.5386	0
0.5287	17.6636	-55.9115	-10.8817	-5.51032	0
0.5293	23.4639	-52.8729	-8.6749	-4.90204	0
0.5300	28.6513	-49.2265	-8.97929	-2.46891	0
0.5307	27.732	-50.1381	-7.15299	-3.07719	0
0.5313	19.1957	-52.8729	-2.58725	-4.29376	0
0.5320	7.90154	-51.3535	2.58725	-7.33517	0
0.5327	4.22437	-49.2265	9.28367	-11.0028	0
0.5333	3.91794	-49.2265	13.8494	-12.5235	0
0.5340	-4.92479	-49.5303	15.0669	-14.6703	0
0.5347	-14.9932	-48.011	15.6757	-18.0159	0
0.5353	-14.6868	-46.1371	16.8932	-18.3379	0
0.5360	-12.5418	-44.9217	18.1108	-19.8586	0
0.5367	-14.3804	-42.4907	18.7195	-21.6835	0
0.5373	-14.6868	-40.3637	18.4151	-19.8586	0
0.5380	-18.6485	-40.0598	18.7195	-18.9462	0
0.5387	-26.5938	-38.5405	20.3175	-20.7711	0
0.5393	-21.1	-36.4134	20.3175	-18.0159	0
0.5400	-9.19293	-37.0211	16.8932	-13.4538	0
0.5407	-14.9932	-37.0211	12.9363	-12.8455	0
0.5413	-32.0877	-33.9318	8.37052	-10.0903	0
0.5420	-37.2752	-31.8047	5.32669	-4.5979	0
0.5427	-29.3298	-31.5009	4.41355	-1.84274	0
0.5433	-18.955	-29.3738	2.58725	-0.322032	0
0.5440	-10.7251	-26.639	-1.06534	3.95384	0
0.5447	-6.45694	-25.1197	-3.80478	9.44627	0
0.5453	-0.963069	-23.2458	-5.93546	14.0263	0
0.5460	5.4501	-21.7265	-8.06614	16.7635	0
0.5467	9.12727	-19.9033	-8.37052	18.2843	0
0.5473	11.8633	-18.6878	-6.84861	19.5187	0
0.5480	16.4378	-18.0801	-6.54423	19.5187	0
0.5487	18.2764	-17.1685	-6.23984	21.0394	0
0.5493	18.2764	-15.3453	-3.80478	24.0808	0
0.5500	14.3147	-14.4337	-0.760956	24.0808	0
0.5507	2.10124	-15.3453	1.97849	21.6477	0
0.5513	-9.49936	-15.0414	6.84861	22.256	0
0.5520	-16.5254	-14.1298	13.8494	19.5187	0
0.5527	-26.2874	-14.7375	18.4151	12.1835	0
0.5533	-35.1301	-15.953	21.8394	9.14213	0
0.5540	-36.6623	-14.4337	25.1877	9.14213	0
0.5547	-36.6623	-10.7366	24.8833	4.86626	0
0.5553	-36.9687	-9.82503	23.3614	1.19867	0
0.5560	-31.7813	-8.60957	25.7964	1.19867	0
0.5567	-22.0193	-3.74769	27.014	-0.322032	0
0.5573	-11.9508	-1.62062	23.057	-0.626173	0
0.5580	-3.39263	-4.65929	19.7088	1.50282	0
0.5587	-0.963069	-6.17863	18.4151	1.80696	0
0.5593	-1.86047	-3.44383	12.9363	0.286251	0
0.5600	-3.0862	-2.83609	7.76176	1.80696	0
0.5607	-4.00549	-3.74769	6.84861	4.25798	0
0.5613	-4.61835	-2.53223	2.58725	6.08283	0
0.5620	-3.69906	-0.101289	-6.23984	9.75041	0
0.5627	-2.16691	2.07642	-10.2729	14.3304	0
0.5633	-1.86047	2.98803	-11.7948	17.0677	0
0.5640	-0.963069	1.46869	-19.4044	20.4311	0
0.5647	2.7141	-0.709023	-27.6227	26.836	0
0.5653	5.4501	1.16482	-30.0578	31.1119	0
0.5660	5.14366	5.72283	-30.9709	31.416	0
0.5667	5.4501	7.24216	-32.4928	32.0243	0
0.5673	9.12727	6.9383	-33.7104	34.7794	0
0.5680	11.8633	8.45763	-34.6235	36.6043	0
0.5687	13.3954	9.36923	-34.9279	35.6919	0
0.5693	15.2121	9.6731	-32.7972	33.8491	0
0.5700	14.3147	10.5847	-26.7096	34.1533	0
0.5707	13.3954	13.0663	-19.1	35.3877	0
0.5713	14.9057	14.8895	-13.0124	33.8491	0
0.5720	13.3954	13.9779	-9.28367	31.1119	0
0.5727	9.12727	11.8002	-4.71793	28.6608	0
0.5733	8.20798	14.5856	0.152191	24.4029	0
0.5740	6.36939	18.8398	6.54423	21.3436	0
0.5747	3.91794	17.3204	13.8494	22.256	0
0.5753	5.14366	13.9779	15.6757	20.4311	0
0.5760	6.06296	15.8011	14.7626	14.0263	0
0.5767	3.32697	18.232	18.4151	10.967	0
0.5773	1.48838	18.8398	22.1438	10.3587	0
0.5780	-0.0437759	20.3591	20.6219	8.83799	0
0.5787	-3.69906	20.663	20.0132	9.14213	0
0.5793	-4.00549	19.4475	21.2307	10.967	0
0.5800	0.569086	19.7514	22.4482	10.0546	0
0.5807	2.7141	21.2707	22.7526	9.44627	0
0.5813	3.32697	20.3591	17.502	12.1835	0
0.5820	4.83723	18.8398	11.4143	14.9387	0
0.5827	2.10124	19.4475	10.1968	15.8511	0
0.5833	-1.2695	20.9668	7.76176	19.8229	0
0.5840	1.79481	19.4475	2.28287	24.4029	0
0.5847	5.4501	18.5359	0.152191	25.6194	0
0.5853	3.6334	19.4475	-1.06534	25.9236	0
0.5860	2.40767	18.5359	-5.02231	30.5036	0
0.5867	3.6334	15.8011	-6.54423	34.4574	0
0.5873	4.83723	15.8011	-5.63108	34.1533	0
0.5880	4.5308	15.1934	-7.76176	31.7201	0
0.5887	1.79481	12.1547	-10.5773	31.416	0
0.5893	-1.55404	11.1924	-8.6749	30.5036	0
0.5900	-0.963069	10.2808	-3.5004	26.2277	0
0.5907	-0.0437759	8.15376	-0.760956	21.3436	0
0.5913	-4.61835	8.15376	-1.6741	17.0677	0
0.5920	-8.8865	11.1924	-0.760956	15.547	0
0.5927	-7.66078	10.2808	4.71793	14.3304	0
0.5933	-5.23122	5.72283	9.28367	10.0546	0
0.5940	-4.31192	3.89963	12.3275	4.56212	0
0.5947	-1.55404	6.33056	13.8494	2.1111	0
0.5953	3.6334	7.24216	12.0231	-0.626173	0
0.5960	3.32697	5.11509	9.89243	-5.51032	0
0.5967	-1.55404	2.98803	11.4143	-7.96134	0
0.5973	-3.69906	1.77256	12.9363	-8.87377	0
0.5980	-4.61835	1.46869	12.0231	-10.6986	0
0.5987	-9.19293	2.07642	11.4143	-11.3069	0
0.5993	-15.6061	0.55709	13.2406	-11.0028	0
0.6000	-22.3257	-3.74769	16.2845	-13.1496	0
0.6007	-27.8196	-6.17863	15.6757	-12.5235	0
0.6013	-25.6745	-6.78636	10.1968	-7.96134	0
0.6020	-18.0357	-5.5709	5.02231	-7.03103	0
0.6027	-11.6444	-3.74769	2.28287	-7.03103	0
0.6033	-5.53765	-4.05156	1.06534	-4.29376	0
0.6040	-1.55404	-6.17863	0.152191	-1.23446	0
0.6047	-1.86047	-7.3941	-1.97849	0.590392	0
0.6053	-0.963069	-8.60957	-6.23984	2.71938	0
0.6060	2.10124	-9.82503	-7.15299	4.56212	0
0.6067	2.10124	-8.3057	-7.45737	6.08283	0
0.6073	2.10124	-7.3941	-14.2299	7.60353	0
0.6080	6.67582	-8.00183	-23.057	9.75041	0
0.6087	11.8633	-7.3941	-25.492	10.3587	0
0.6093	12.7826	-8.91343	-26.7096	6.38697	0
0.6100	12.7826	-10.7366	-32.1885	1.50282	0
0.6107	14.9057	-7.69796	-35.2323	2.71938	0
0.6113	16.7443	-5.5709	-32.1885	3.34555	0
0.6120	16.4378	-9.52117	-28.2315	-3.07719	0
0.6127	14.3147	-8.91343	-24.5789	-9.78619	0
0.6133	11.8633	-5.26703	-19.4044	-12.2193	0
0.6140	8.82084	-6.4825	-14.5343	-15.2786	0
0.6147	6.06296	-6.78636	-10.8817	-20.1628	0
0.6153	3.02053	-3.74769	-5.63108	-23.5262	0
0.6160	-0.656638	-5.5709	1.36972	-25.6552	0
0.6167	-2.16691	-7.09023	5.32669	-26.8718	0
0.6173	-2.47334	-4.35543	5.63108	-27.1759	0
0.6180	-3.69906	-7.09023	8.06614	-29.9311	0
0.6187	-3.69906	-10.4328	11.11	-33.2766	0
0.6193	-1.86047	-6.17863	9.28367	-34.2069	0
0.6200	-2.77977	-4.05156	8.06614	-35.4235	0
0.6207	-2.47334	-9.52117	8.06614	-35.4235	0
0.6213	1.79481	-9.82503	1.97849	-30.8435	0
0.6220	4.22437	-5.26703	-6.23984	-25.0469	0
0.6227	3.6334	-5.26703	-8.06614	-21.3793	0
0.6233	6.36939	-9.82503	-12.4036	-18.3379	0
0.6240	8.20798	-11.0405	-19.1	-17.1035	0
0.6247	6.67582	-8.91343	-20.6219	-15.8869	0
0.6253	8.20798	-7.09023	-21.5351	-13.1496	0
0.6260	10.3311	-6.78636	-25.7964	-12.2193	0
0.6267	8.82084	-6.4825	-24.8833	-13.1496	0
0.6273	9.12727	-6.17863	-24.2745	-10.0903	0
0.6280	10.944	-4.96316	-29.449	-6.72689	0
0.6287	7.28868	-3.44383	-30.3622	-7.96134	0
0.6293	3.91794	-1.62062	-26.4052	-9.48205	0
0.6300	6.67582	0.55709	-23.9701	-8.56963	0
0.6307	7.28868	2.07642	-20.0132	-9.78619	0
0.6313	1.79481	3.29189	-13.9255	-13.4538	0
0.6320	-1.86047	4.81123	-7.76176	-15.8869	0
0.6327	-3.69906	5.11509	2.58725	-18.0159	0
0.6333	-6.76337	6.63443	11.11	-21.9876	0
0.6340	-6.76337	11.8002	13.545	-26.2635	0
0.6347	-6.76337	14.8895	17.8064	-27.7842	0
0.6353	-11.0315	13.0663	22.4482	-28.0883	0
0.6360	-12.8482	11.4963	21.2307	-32.6684	0
0.6367	-10.4187	13.3701	22.1438	-37.8566	0
0.6373	-11.9508	16.7127	27.3183	-40.0035	0
0.6380	-15.9125	21.2707	25.492	-40.9159	0
0.6387	-15.6061	25.5755	21.2307	-41.2201	0
0.6393	-15.2997	25.5755	20.9263	-38.1608	0
0.6400	-18.0357	25.8793	18.7195	-36.6401	0
0.6407	-20.1807	31.3489	14.7626	-37.8566	0
0.6413	-19.2614	35.2992	12.3275	-34.2069	0
0.6420	-16.219	34.0838	8.97929	-28.7145	0
0.6427	-14.6868	33.1721	5.63108	-28.3925	0
0.6433	-14.6868	33.7799	5.63108	-26.2635	0
0.6440	-12.2354	33.1721	5.63108	-20.4669	0
0.6447	-8.8865	34.3876	3.80478	-17.1035	0
0.6453	-11.0315	37.7808	4.41355	-12.5235	0
0.6460	-12.8482	38.6924	8.37052	-5.20618	0
0.6467	-8.27364	39.604	13.545	-1.5386	0
0.6473	-5.53765	43.5543	14.1538	-0.930314	0
0.6480	-7.96721	43.8581	11.11	0.286251	0
0.6487	-8.27364	39.604	11.7187	0.894533	0
0.6493	-7.04791	39.3001	15.0669	1.19867	0
0.6500	-8.58007	44.162	14.4582	1.19867	0
0.6507	-12.8482	48.4668	12.0231	-2.14688	0
0.6513	-17.1383	49.6823	12.0231	-3.38134	0
0.6520	-19.2614	49.3784	13.545	-3.07719	0
0.6527	-19.2614	47.8591	16.5889	-7.03103	0
0.6533	-19.2614	45.9852	19.0239	-9.78619	0
0.6540	-20.4871	44.4659	20.3175	-7.96134	0
0.6547	-23.5295	44.7697	25.7964	-8.87377	0
0.6553	-25.3681	46.8968	33.7104	-11.9152	0
0.6560	-23.2231	50.5939	38.8849	-11.611	0
0.6567	-21.1	53.3287	42.8418	-11.611	0
0.6573	-22.6321	55.4557	44.0594	-13.4538	0
0.6580	-24.7553	59.1021	42.5375	-13.4538	0
0.6587	-23.836	67.3572	43.1462	-9.78619	0
0.6593	-22.3257	75.3084	44.9725	-7.33517	0
0.6600	-21.7128	78.0432	42.2331	-7.96134	0
0.6607	-22.9167	80.778	37.6673	-7.33517	0
0.6613	-22.9167	85.3866	33.406	-3.98962	0
0.6620	-18.6485	85.0828	28.5359	0.286251	0
0.6627	-14.3804	81.6896	23.9701	3.34555	0
0.6633	-13.4611	80.1702	19.3283	6.08283	0
0.6640	-11.6444	77.1316	13.545	9.44627	0
0.6647	-7.04791	73.789	8.97929	14.6346	0
0.6653	-2.77977	73.1813	5.93546	19.5187	0
0.6660	0.875517	70.6997	3.80478	23.1684	0
0.6667	2.40767	65.534	0.152191	25.9236	0
0.6673	-0.350207	64.9263	-3.5004	27.4443	0
0.6680	-3.69906	67.0533	-4.41355	26.836	0
0.6687	-4.61835	67.3572	-3.19602	27.1401	0
0.6693	-5.84408	67.3572	-2.58725	27.4443	0
0.6700	-6.45694	67.0533	-2.28287	24.0808	0
0.6707	-4.00549	63.1031	-0.760956	20.7353	0
0.6713	-3.39263	58.7983	1.97849	19.2146	0
0.6720	-4.31192	56.0635	4.10916	14.9387	0
0.6727	-2.16691	53.6325	5.63108	9.14213	0
0.6733	-0.350207	52.1132	7.15299	4.56212	0
0.6740	-2.77977	50.8977	9.58805	-0.322032	0
0.6747	-3.69906	48.4668	12.6319	-3.98962	0
0.6753	-2.47334	45.0736	15.3713	-4.90204	0
0.6760	-4.00549	43.5543	16.5889	-7.33517	0
0.6767	-5.53765	40.5156	18.1108	-11.3069	0
0.6773	-4.00549	34.9953	19.0239	-11.9152	0
0.6780	-4.61835	31.6528	18.7195	-11.9152	0
0.6787	-7.96721	31.6528	18.1108	-13.7579	0
0.6793	-8.27364	31.3489	18.4151	-14.6703	0
0.6800	-7.35435	30.1335	17.8064	-13.4538	0
0.6807	-7.66078	27.0948	15.0669	-11.0028	0
0.6813	-6.76337	23.3978	10.1968	-7.03103	0
0.6820	-3.39263	23.0939	4.71793	-5.81447	0
0.6827	0.569086	25.8793	2.89163	-6.11861	0
0.6833	2.7141	25.8793	0.152191	-3.38134	0
0.6840	4.5308	19.4475	-6.23984	0.286251	0
0.6847	8.51441	13.9779	-8.6749	1.19867	0
0.6853	11.5568	13.0663	-6.84861	5.47454	0
0.6860	12.7826	12.4585	-10.2729	10.3587	0
0.6867	12.1697	12.1547	-16.0562	11.5753	0
0.6873	10.944	11.4963	-16.3606	13.4001	0
0.6880	10.944	9.6731	-16.0562	14.6346	0
0.6887	12.7826	8.45763	-15.7518	12.1835	0
0.6893	14.5993	10.5847	-8.97929	12.1835	0
0.6900	15.825	11.1924	-2.89163	13.4001	0
0.6907	16.4378	8.45763	-3.80478	10.3587	0
0.6913	13.7018	8.15376	-3.80478	6.69111	0
0.6920	11.5568	12.1547	2.28287	5.77868	0
0.6927	14.0083	14.8895	9.89243	3.34555	0
0.6933	15.2121	15.1934	15.6757	0.590392	0
0.6940	12.1697	14.8895	20.0132	-1.5386	0
0.6947	11.2504	15.1934	22.7526	-5.20618	0
0.6953	11.5568	14.8895	23.057	-6.11861	0
0.6960	7.59511	13.674	21.8394	-6.42275	0
0.6967	4.5308	13.0663	23.057	-9.78619	0
0.6973	2.7141	14.2817	27.3183	-11.3069	0
0.6980	-2.77977	13.674	27.3183	-9.48205	0
0.6987	-7.66078	11.8002	23.057	-11.0028	0
0.6993	-7.04791	11.1924	18.7195	-13.7579	0
0.7000	-6.15051	10.8886	12.9363	-13.4538	0
0.7007	-7.04791	11.1924	3.80478	-11.611	0
0.7013	-5.53765	11.8002	-4.71793	-8.87377	0
0.7020	-1.55404	12.1547	-13.3167	-4.90204	0
0.7027	2.40767	13.0663	-21.8394	-2.46891	0
0.7033	3.6334	13.3701	-29.1446	-1.23446	0
0.7040	2.7141	12.1547	-33.406	2.41524	0
0.7047	0.569086	13.0663	-34.9279	5.47454	0
0.7053	-0.350207	16.105	-33.7104	6.38697	0
0.7060	0.262655	17.6243	-29.7534	9.75041	0
0.7067	1.18195	16.7127	-27.014	13.7221	0
0.7073	-1.86047	15.4972	-28.8402	13.7221	0
0.7080	-7.35435	13.9779	-29.1446	12.4877	0
0.7087	-8.27364	13.0663	-22.7526	13.096	0
0.7093	-5.84408	12.1547	-19.1	13.4001	0
0.7100	-6.45694	12.1547	-21.8394	14.0263	0
0.7107	-9.19293	13.0663	-21.2307	14.0263	0
0.7113	-11.0315	14.2817	-17.2737	10.3587	0
0.7120	-13.7675	15.8011	-16.6649	6.08283	0
0.7127	-16.8318	16.7127	-12.0992	4.86626	0
0.7133	-18.3421	15.8011	-2.89163	2.71938	0
0.7140	-19.2614	13.674	0.456574	-0.626173	0
0.7147	-20.1807	13.674	1.97849	-3.38134	0
0.7153	-19.8742	15.4972	6.54423	-7.03103	0
0.7160	-18.6485	16.4088	10.8056	-10.0903	0
0.7167	-17.7292	15.4972	13.8494	-9.48205	0
0.7173	-18.3421	14.8895	15.0669	-7.96134	0
0.7180	-18.955	16.4088	13.8494	-9.17791	0
0.7187	-17.7292	17.6243	14.7626	-8.56963	0
0.7193	-15.9125	15.4972	13.2406	-5.51032	0
0.7200	-14.9932	12.1547	8.37052	-4.29376	0
0.7207	-14.6868	9.36923	8.06614	-5.20618	0
0.7213	-14.6868	8.45763	8.37052	-5.20618	0
0.7220	-13.4611	8.45763	5.63108	-2.46891	0
0.7227	-8.8865	7.54603	8.6749	2.1111	0
0.7233	-3.0862	6.9383	11.11	6.38697	0
0.7240	2.7141	6.0267	4.10916	8.83799	0
0.7247	7.90154	2.68416	2.28287	10.0546	0
0.7253	13.7018	0.55709	7.45737	11.5753	0
0.7260	17.3571	1.77256	7.45737	14.9387	0
0.7267	17.0507	1.77256	7.45737	18.9104	0
0.7273	16.4378	1.46869	12.0231	19.8229	0
0.7280	20.3996	2.98803	11.4143	19.5187	0
0.7287	22.851	2.38029	6.23984	20.4311	0
0.7293	20.706	-0.101289	1.6741	20.7353	0
0.7300	19.1957	-0.101289	0.152191	20.4311	0
0.7307	17.97	-1.62062	4.10916	21.3436	0
0.7313	14.5993	-5.5709	8.37052	19.8229	0
0.7320	13.3954	-5.87476	8.37052	13.7221	0
0.7327	14.3147	-2.83609	7.45737	9.44627	0
0.7333	12.1697	-2.22836	2.28287	9.14213	0
0.7340	10.0247	-1.92449	-6.23984	7.60353	0
0.7347	9.41181	-1.92449	-10.2729	4.86626	0
0.7353	8.20798	-2.53223	-11.7948	1.50282	0
0.7360	7.90154	-2.53223	-15.143	-3.98962	0
0.7367	9.41181	-3.74769	-17.5781	-6.11861	0
0.7373	8.51441	-5.87476	-20.9263	-2.46891	0
0.7380	4.83723	-4.96316	-24.5789	-1.5386	0
0.7387	2.7141	-3.13996	-22.7526	-4.29376	0
0.7393	5.4501	-5.87476	-20.6219	-2.46891	0
0.7400	10.0247	-8.91343	-22.1438	0.590392	0
0.7407	12.1697	-8.3057	-23.3614	1.19867	0
0.7413	12.1697	-8.91343	-25.1877	4.56212	0
0.7420	12.4761	-11.6989	-28.8402	8.83799	0
0.7427	12.7826	-12.6105	-28.2315	10.3587	0
0.7433	15.825	-13.5221	-26.4052	12.4877	0
0.7440	19.5021	-15.3453	-29.1446	15.2428	0
0.7447	17.3571	-15.953	-31.2753	16.1553	0
0.7453	15.825	-15.3453	-30.9709	18.9104	0
0.7460	21.0124	-16.2569	-32.1885	23.1684	0
0.7467	21.0124	-16.8646	-33.1016	23.4725	0
0.7473	15.825	-14.7375	-35.5367	23.1684	0
0.7480	16.7443	-14.7375	-40.1785	25.9236	0
0.7487	19.1957	-16.8646	-42.6136	26.836	0
0.7493	15.5185	-18.0801	-42.6136	25.9236	0
0.7500	14.3147	-20.2072	-42.6136	26.836	0
0.7507	16.4378	-23.6003	-40.1785	26.5319	0
0.7513	15.2121	-26.3351	-37.0586	22.5601	0
0.7520	12.1697	-26.639	-33.406	19.2146	0
0.7527	10.944	-26.3351	-28.5359	17.676	0
0.7533	8.82084	-27.5506	-27.9271	15.547	0
0.7540	6.98225	-28.1583	-29.7534	13.096	0
0.7547	5.75653	-25.4235	-26.4052	12.1835	0
0.7553	3.6334	-24.5119	-25.492	10.3587	0
0.7560	-0.0437759	-26.9429	-31.8841	5.77868	0
0.7567	-2.47334	-27.8545	-34.0148	3.95384	0
0.7573	-3.69906	-26.3351	-31.5797	4.86626	0
0.7580	-4.31192	-24.5119	-31.5797	2.1111	0
0.7587	-3.0862	-22.0304	-27.3183	1.80696	0
0.7593	-2.47334	-20.8149	-18.4912	6.08283	0
0.7600	-3.0862	-21.7265	-16.6649	6.08283	0
0.7607	-1.86047	-21.4226	-18.4912	4.86626	0
0.7613	-0.963069	-20.8149	-18.1869	10.967	0
0.7620	-3.69906	-23.2458	-20.3175	15.547	0
0.7627	-6.15051	-23.2458	-23.9701	14.9387	0
0.7633	-3.69906	-21.4226	-25.7964	18.2843	0
0.7640	-0.963069	-22.0304	-30.9709	24.4029	0
0.7647	-0.963069	-22.6381	-36.4498	26.836	0
0.7653	-0.0437759	-21.7265	-37.363	29.5912	0
0.7660	2.7141	-20.511	-36.7542	32.3284	0
0.7667	4.5308	-19.2956	-35.841	32.6326	0
0.7673	8.20798	-20.2072	-34.0148	34.7794	0
0.7680	11.2504	-23.6003	-35.5367	37.8209	0
0.7687	10.6375	-22.942	-36.1454	37.5167	0
0.7693	11.2504	-20.8149	-30.0578	35.6919	0
0.7700	14.0083	-23.6003	-22.1438	34.4574	0
0.7707	14.5993	-23.9042	-17.5781	30.5036	0
0.7713	13.3954	-19.9033	-12.4036	25.9236	0
0.7720	12.7826	-20.2072	-4.71793	22.8643	0
0.7727	12.1697	-24.8158	0.152191	20.127	0
0.7733	12.4761	-24.2081	3.80478	16.1553	0
0.7740	11.2504	-21.7265	10.1968	13.096	0
0.7747	8.20798	-23.6003	14.1538	10.3587	0
0.7753	6.36939	-25.7274	13.545	7.60353	0
0.7760	4.83723	-24.5119	16.2845	6.69111	0
0.7767	-0.656638	-24.8158	22.1438	6.08283	0
0.7773	-3.69906	-28.4622	18.7195	5.1704	0
0.7780	0.262655	-29.3738	12.0231	4.86626	0
0.7787	2.10124	-25.4235	12.9363	5.47454	0
0.7793	-0.963069	-24.5119	15.6757	5.47454	0
0.7800	-1.86047	-29.3738	14.7626	5.1704	0
0.7807	-2.77977	-29.6777	15.6757	8.53385	0
0.7813	-6.15051	-23.9042	16.2845	14.6346	0
0.7820	-8.8865	-21.7265	14.4582	17.9801	0
0.7827	-11.3379	-24.5119	13.8494	17.9801	0
0.7833	-14.9932	-25.1197	11.7187	20.127	0
0.7840	-15.9125	-23.2458	6.54423	24.707	0
0.7847	-15.6061	-24.5119	3.5004	27.7484	0
0.7853	-16.5254	-27.2467	0.456574	30.1994	0
0.7860	-15.9125	-25.7274	-4.41355	35.0836	0
0.7867	-14.6868	-24.2081	-7.76176	39.3416	0
0.7873	-16.5254	-26.9429	-8.6749	38.4291	0
0.7880	-18.6485	-27.8545	-9.96853	36.3002	0
0.7887	-18.6485	-25.4235	-11.4904	35.996	0
0.7893	-19.5678	-24.5119	-8.97929	35.0836	0
0.7900	-19.5678	-23.9042	-4.41355	32.3284	0
0.7907	-18.3421	-22.0304	-2.58725	29.5912	0
0.7913	-20.7935	-22.6381	-1.36972	26.2277	0
0.7920	-24.7553	-22.942	2.89163	20.4311	0
0.7927	-25.981	-22.3342	7.45737	15.8511	0
0.7933	-27.2067	-22.6381	11.11	13.096	0
0.7940	-31.1684	-20.8149	16.2845	8.83799	0
0.7947	-34.5173	-18.9917	19.3283	5.47454	0
0.7953	-36.6623	-22.3342	16.5889	4.56212	0
0.7960	-38.5009	-24.2081	14.7626	1.80696	0
0.7967	-38.5009	-18.6878	15.3713	-2.46891	0
0.7973	-38.5009	-16.2569	14.7626	-3.07719	0
0.7980	-40.9304	-18.0801	13.8494	-0.626173	0
0.7987	-43.3819	-16.2569	12.6319	0.286251	0
0.7993	-45.8114	-13.2182	9.58805	-0.930314	0
0.8000	-46.7307	-13.2182	6.54423	-1.23446	0
0.8007	-44.8922	-11.6989	4.71793	1.50282	0
0.8013	-42.769	-8.91343	1.97849	3.95384	0
0.8020	-43.0755	-8.3057	-0.760956	4.86626	0
0.8027	-43.0755	-8.3057	-1.36972	7.29939	0
0.8033	-40.624	-7.09023	-3.5004	10.6628	0
0.8040	-39.0919	-7.69796	-8.97929	10.3587	0
0.8047	-40.624	-8.3057	-13.6211	10.3587	0
0.8053	-43.0755	-6.17863	-12.708	14.3304	0
0.8060	-43.9947	-3.44383	-10.2729	16.4594	0
0.8067	-43.3819	-2.22836	-9.28367	15.8511	0
0.8073	-43.3819	-0.101289	-7.76176	17.9801	0
0.8080	-42.1562	2.07642	-5.63108	17.676	0
0.8087	-38.5009	2.07642	-7.15299	13.096	0
0.8093	-34.8237	2.07642	-9.96853	11.8794	0
0.8100	-32.0877	4.20349	-8.6749	13.096	0
0.8107	-30.2491	6.33056	-4.10916	9.75041	0
0.8113	-29.3298	6.33056	1.06534	2.41524	0
0.8120	-27.8196	5.72283	5.93546	-1.84274	0
0.8127	-25.0617	6.9383	8.06614	-2.46891	0
0.8133	-22.0193	10.2808	8.6749	-4.90204	0
0.8140	-20.1807	11.8002	12.6319	-10.0903	0
0.8147	-18.6485	10.2808	17.8064	-12.5235	0
0.8153	-14.0739	9.97697	19.7088	-12.8455	0
0.8160	-11.0315	13.0663	20.0132	-17.4076	0
0.8167	-11.3379	16.105	23.057	-22.5959	0
0.8173	-10.7251	14.8895	23.6657	-21.3793	0
0.8180	-10.1122	14.5856	20.0132	-20.7711	0
0.8187	-13.4611	17.6243	17.502	-24.4386	0
0.8193	-14.6868	19.4475	16.2845	-24.4386	0
0.8200	-13.1546	18.5359	12.0231	-21.3793	0
0.8207	-13.7675	19.4475	7.45737	-17.7118	0
0.8213	-13.7675	22.1823	6.23984	-13.1496	0
0.8220	-10.7251	20.9668	5.93546	-11.611	0
0.8227	-10.1122	20.3591	4.71793	-12.5235	0
0.8233	-11.6444	23.0939	1.97849	-9.78619	0
0.8240	-11.0315	21.8784	-0.760956	-5.20618	0
0.8247	-12.5418	19.4475	0.456574	-2.14688	0
0.8253	-16.219	22.4862	3.19602	1.50282	0
0.8260	-15.6061	24.6639	5.32669	3.64969	0
0.8267	-13.1546	23.0939	8.6749	4.25798	0
0.8273	-13.7675	22.4862	11.11	6.69111	0
0.8280	-18.0357	21.5746	9.28367	6.69111	0
0.8287	-23.836	20.3591	9.89243	3.02352	0
0.8293	-31.1684	22.79	11.7187	3.95384	0
0.8300	-40.3176	24.6639	8.37052	6.08283	0
0.8307	-49.1822	23.0939	6.23984	1.19867	0
0.8313	-54.3696	24.36	9.28367	-6.11861	0
0.8320	-55.8799	26.1832	8.06614	-10.6986	0
0.8327	-56.1863	24.36	3.80478	-13.4538	0
0.8333	-56.7992	24.0561	6.23984	-16.191	0
0.8340	-54.6761	27.0948	10.1968	-19.8586	0
0.8347	-49.4667	31.3489	8.37052	-23.5262	0
0.8353	-44.2793	38.3885	7.45737	-26.8718	0
0.8360	-38.7854	45.9852	10.1968	-28.7145	0
0.8367	-33.598	47.8591	11.11	-28.0883	0
0.8373	-30.5556	48.1629	10.5012	-28.0883	0
0.8380	-27.8196	50.5939	12.0231	-30.8435	0
0.8387	-21.4064	49.9861	11.7187	-31.7559	0
0.8393	-14.3804	46.8968	8.37052	-29.0187	0
0.8400	-9.19293	45.9852	2.89163	-28.3925	0
0.8407	-4.31192	45.6813	-2.58725	-29.3228	0
0.8413	-0.656638	44.4659	-6.54423	-27.1759	0
0.8420	2.40767	43.5543	-8.37052	-25.3511	0
0.8427	7.59511	42.9465	-11.7948	-25.3511	0
0.8433	14.9057	42.6427	-14.2299	-22.5959	0
0.8440	18.8893	41.4272	-11.7948	-17.1035	0
0.8447	19.7867	38.9963	-5.32669	-13.7579	0
0.8453	21.3188	37.4769	-1.06534	-12.5235	0
0.8460	21.9317	36.2615	2.89163	-11.0028	0
0.8467	21.0124	34.3876	9.89243	-9.78619	0
0.8473	21.9317	34.0838	15.6757	-9.78619	0
0.8480	23.4639	34.3876	18.4151	-8.56963	0
0.8487	22.5446	32.5644	21.2307	-7.03103	0
0.8493	21.0124	31.3489	22.4482	-7.33517	0
0.8500	21.9317	31.3489	18.7195	-9.78619	0
0.8507	23.4639	31.3489	16.8932	-11.611	0
0.8513	24.3832	31.9567	18.7195	-13.7579	0
0.8520	24.996	30.4373	12.9363	-17.7118	0
0.8527	26.5063	26.1832	3.80478	-19.5545	0
0.8533	28.3449	24.9677	7.76176	-20.1628	0
0.8540	29.2642	25.5755	16.5889	-22.9	0
0.8547	28.3449	24.36	15.0669	-25.6552	0
0.8553	27.4256	21.5746	12.0231	-27.1759	0
0.8560	29.2642	20.3591	15.6757	-29.9311	0
0.8567	32.0002	20.9668	19.3283	-31.7559	0
0.8573	31.6937	20.663	19.7088	-30.8435	0
0.8580	29.2642	18.8398	18.4151	-30.8435	0
0.8587	30.1835	18.232	14.7626	-32.6684	0
0.8593	33.8387	18.5359	12.0231	-33.5808	0
0.8600	34.758	16.7127	11.11	-33.5808	0
0.8607	35.3709	16.105	4.71793	-29.9311	0
0.8613	39.3326	17.3204	-3.5004	-25.3511	0
0.8620	46.3586	15.4972	-6.23984	-23.5262	0
0.8627	51.8306	14.5856	-8.06614	-21.6835	0
0.8633	53.3628	16.105	-11.4904	-17.1035	0
0.8640	51.5461	15.1934	-12.4036	-13.4538	0
0.8647	49.0946	13.674	-12.708	-10.0903	0
0.8653	47.5625	14.8895	-13.9255	-6.11861	0
0.8660	47.5625	14.8895	-10.8817	-5.20618	0
0.8667	49.4011	13.9779	-5.02231	-6.72689	0
0.8673	52.1371	13.3701	-3.5004	-4.29376	0
0.8680	53.9756	13.0663	-2.58725	0.286251	0
0.8687	53.0564	14.5856	0.456574	0.286251	0
0.8693	53.9756	13.9779	1.97849	-1.84274	0
0.8700	57.04	9.6731	1.97849	-3.07719	0
0.8707	57.6309	8.7615	1.6741	-4.5979	0
0.8713	55.8142	11.8002	-1.6741	-7.96134	0
0.8720	56.7335	10.2808	-4.71793	-9.48205	0
0.8727	58.5502	7.54603	-3.5004	-10.0903	0
0.8733	56.7335	9.06537	-3.80478	-12.8455	0
0.8740	57.04	9.06537	-5.63108	-15.2786	0
0.8747	60.0824	6.9383	-3.80478	-15.8869	0
0.8753	58.2438	6.63443	-2.89163	-16.4952	0
0.8760	53.9756	5.11509	-5.32669	-19.8586	0
0.8767	53.9756	2.98803	-3.19602	-23.5262	0
0.8773	54.5885	2.98803	5.32669	-25.0469	0
0.8780	53.9756	2.68416	10.5012	-24.1345	0
0.8787	53.0564	1.16482	10.8056	-23.5262	0
0.8793	51.2397	0.860957	10.8056	-23.5262	0
0.8800	48.7882	0.202578	11.4143	-21.6835	0
0.8807	48.4818	-1.01289	10.1968	-18.6421	0
0.8813	49.4011	-2.22836	7.45737	-17.4076	0
0.8820	48.4818	-2.53223	5.63108	-14.9745	0
0.8827	46.3586	-3.44383	1.06534	-9.78619	0
0.8833	46.0522	-7.09023	-7.15299	-6.42275	0
0.8840	46.6432	-8.00183	-15.4474	-4.29376	0
0.8847	47.5625	-3.13996	-21.8394	0.286251	0
0.8853	49.4011	-0.709023	-28.2315	3.95384	0
0.8860	51.2397	-4.35543	-30.0578	5.77868	0
0.8867	48.4818	-7.09023	-27.3183	6.99525	0
0.8873	43.2943	-6.78636	-30.0578	9.14213	0
0.8880	42.0686	-7.69796	-38.2761	10.3587	0
0.8887	43.2943	-8.60957	-42.3092	9.44627	0
0.8893	44.2136	-9.52117	-42.6136	6.69111	0
0.8900	44.8265	-9.82503	-43.8311	5.47454	0
0.8907	45.1329	-7.09023	-42.0048	6.69111	0
0.8913	43.6008	-6.78636	-36.1454	3.02352	0
0.8920	40.2519	-9.52117	-32.1885	-3.38134	0
0.8927	37.494	-9.52117	-30.0578	-4.29376	0
0.8933	37.494	-10.1289	-26.1008	-4.29376	0
0.8940	37.1876	-14.4337	-20.9263	-10.6986	0
0.8947	34.758	-15.0414	-17.5781	-14.9745	0
0.8953	32.0002	-14.1298	-17.2737	-14.6703	0
0.8960	27.4256	-16.8646	-17.5781	-16.7993	0
0.8967	20.3996	-17.4724	-17.5781	-18.9462	0
0.8973	15.5185	-14.7375	-17.8825	-16.4952	0
0.8980	14.3147	-15.0414	-15.4474	-15.5828	0
0.8987	13.089	-15.0414	-11.4904	-16.191	0
0.8993	11.8633	-13.8259	-11.4904	-14.3662	0
0.9000	12.7826	-17.1685	-12.708	-14.0621	0
0.9007	13.3954	-22.6381	-9.58805	-13.4538	0
0.9013	12.4761	-22.6381	-7.76176	-8.87377	0
0.9020	12.1697	-20.2072	-10.5773	-6.42275	0
0.9027	11.8633	-18.9917	-11.1861	-5.51032	0
0.9033	10.6375	-18.9917	-12.708	-1.5386	0
0.9040	10.6375	-19.9033	-19.4044	2.1111	0
0.9047	9.12727	-21.7265	-26.4052	2.71938	0
0.9053	5.4501	-23.2458	-31.5797	6.08283	0
0.9060	4.5308	-22.3342	-37.6673	9.14213	0
0.9067	5.4501	-21.1188	-39.2654	7.60353	0
0.9073	4.22437	-21.7265	-37.6673	7.29939	0
0.9080	6.36939	-23.6003	-40.1785	10.0546	0
0.9087	10.944	-23.6003	-42.3092	10.0546	0
0.9093	10.944	-22.942	-40.7873	7.29939	0
0.9100	7.59511	-24.5119	-38.2761	4.86626	0
0.9107	5.4501	-25.4235	-35.5367	2.1111	0
0.9113	4.22437	-24.5119	-35.5367	-0.322032	0
0.9120	4.22437	-24.5119	-42.0048	-2.14688	0
0.9127	2.7141	-26.3351	-47.7881	-4.5979	0
0.9133	-3.39263	-26.0313	-42.9179	-8.87377	0
0.9140	-7.35435	-23.2458	-32.7972	-13.4538	0
0.9147	-7.04791	-21.4226	-27.6227	-16.191	0
0.9153	-9.49936	-21.1188	-22.1438	-17.1035	0
0.9160	-11.9508	-20.8149	-11.4904	-17.1035	0
0.9167	-7.35435	-21.4226	-2.58725	-17.1035	0
0.9173	-5.23122	-23.6003	2.89163	-18.6421	0
0.9180	-9.80579	-22.942	14.4582	-19.8586	0
0.9187	-11.9508	-20.8149	27.6227	-18.9462	0
0.9193	-10.7251	-20.8149	32.1885	-17.1035	0
0.9200	-11.9508	-21.4226	32.1885	-15.2786	0
0.9207	-11.9508	-19.9033	26.4052	-14.9745	0
0.9213	-10.4187	-18.9917	12.9363	-13.4538	0
0.9220	-9.49936	-19.9033	6.54423	-9.17791	0
0.9227	-6.45694	-18.384	9.58805	-4.29376	0
0.9233	-1.55404	-15.953	3.19602	-0.322032	0
0.9240	-2.16691	-18.0801	-13.6211	2.1111	0
0.9247	-8.27364	-21.7265	-25.7964	6.08283	0
0.9253	-13.1546	-20.511	-30.9709	10.3587	0
0.9260	-15.2997	-17.4724	-31.2753	10.3587	0
0.9267	-15.9125	-18.6878	-27.9271	8.53385	0
0.9273	-15.2997	-18.9917	-23.3614	10.3587	0
0.9280	-13.7675	-15.3453	-16.3606	13.7221	0
0.9287	-13.1546	-13.5221	-8.37052	12.1835	0
0.9293	-15.6061	-15.0414	-7.15299	9.44627	0
0.9300	-19.8742	-14.4337	-10.2729	10.3587	0
0.9307	-23.836	-10.7366	-9.96853	10.0546	0
0.9313	-26.5938	-8.3057	-7.15299	6.38697	0
0.9320	-28.4105	-8.91343	-1.36972	3.95384	0
0.9327	-29.9427	-8.91343	5.02231	2.41524	0
0.9333	-30.2491	-8.00183	5.32669	-0.0178907	0
0.9340	-29.3298	-7.09023	3.19602	-1.84274	0
0.9347	-30.862	-6.17863	4.41355	-2.14688	0
0.9353	-35.1301	-5.5709	3.5004	-3.38134	0
0.9360	-36.3559	-8.3057	0.456574	-7.96134	0
0.9367	-32.7006	-8.91343	0.152191	-10.3945	0
0.9373	-30.862	-2.22836	-2.58725	-9.17791	0
0.9380	-33.598	2.98803	-8.37052	-8.56963	0
0.9387	-36.0494	2.07642	-8.37052	-10.6986	0
0.9393	-37.2752	6.0267	-4.41355	-12.5235	0
0.9400	-38.7854	15.8011	-5.63108	-12.2193	0
0.9407	-38.7854	19.4475	-8.6749	-9.78619	0
0.9413	-36.0494	18.232	-8.97929	-5.20618	0
0.9420	-34.8237	18.5359	-8.6749	-0.930314	0
0.9427	-36.6623	17.6243	-8.06614	0.894533	0
0.9433	-37.2752	13.3701	-8.6749	0.286251	0
0.9440	-35.4366	12.1547	-11.4904	2.71938	0
0.9447	-34.5173	13.0663	-11.7948	8.53385	0
0.9453	-34.2108	12.4585	-8.97929	12.4877	0
0.9460	-33.007	13.0663	-6.23984	12.7918	0
0.9467	-32.7006	14.8895	-1.6741	14.3304	0
0.9473	-30.862	11.4963	1.6741	17.0677	0
0.9480	-28.717	5.72283	0.456574	16.7635	0
0.9487	-30.862	5.11509	0.152191	14.0263	0
0.9493	-33.007	5.11509	2.89163	11.2711	0
0.9500	-30.5556	2.07642	1.97849	10.3587	0
0.9507	-30.2491	0.860957	1.97849	9.44627	0
0.9513	-34.2108	2.38029	5.93546	6.99525	0
0.9520	-35.743	1.46869	6.23984	3.64969	0
0.9527	-34.2108	-1.31676	4.41355	0.894533	0
0.9533	-28.1041	-4.35543	8.37052	-3.07719	0
0.9540	-10.1122	-6.4825	11.4143	-7.96134	0
0.9547	10.0247	-5.26703	10.5012	-9.17791	0
0.9553	23.7703	-4.05156	12.6319	-9.78619	0
0.9560	37.8005	-6.17863	14.1538	-12.2193	0
0.9567	43.2943	-7.69796	12.9363	-13.4538	0
0.9573	21.0124	-7.69796	18.4151	-12.2193	0
0.9580	-13.7675	-9.2173	28.5359	-12.2193	0
0.9587	-35.743	-8.91343	34.6235	-11.9152	0
0.9593	-48.8758	-6.78636	35.2323	-11.0028	0
0.9600	-58.6378	-8.91343	32.4928	-10.6986	0
0.9607	-60.4545	-13.2182	30.9709	-9.17791	0
0.9613	-60.7609	-14.4337	30.9709	-6.11861	0
0.9620	-60.4545	-13.5221	28.5359	-3.38134	0
0.9627	-54.9606	-13.8259	25.492	-0.626173	0
0.9633	-55.267	-12.9143	25.7964	1.50282	0
0.9640	-62.5995	-11.3444	25.492	4.56212	0
0.9647	-59.8635	-11.3444	23.9701	8.21181	0
0.9653	-47.65	-12.6105	25.492	10.6628	0
0.9660	-39.0919	-12.9143	26.7096	10.967	0
0.9667	-31.1684	-12.9143	25.1877	11.2711	0
0.9673	-23.2231	-14.1298	23.9701	11.8794	0
0.9680	-19.8742	-14.1298	23.057	9.44627	0
0.9687	-19.5678	-13.8259	20.9263	7.60353	0
0.9693	-19.8742	-15.3453	17.502	9.14213	0
0.9700	-18.3421	-15.0414	13.2406	9.44627	0
0.9707	-12.8482	-12.0027	12.0231	6.08283	0
0.9713	-9.19293	-13.5221	12.3275	2.71938	0
0.9720	-13.1546	-17.4724	9.28367	-0.930314	0
0.9727	-15.9125	-16.8646	7.45737	-3.98962	0
0.9733	-13.7675	-16.5608	10.1968	-4.5979	0
0.9740	-14.3804	-18.384	12.0231	-6.42275	0
0.9747	-17.4447	-16.8646	13.8494	-9.78619	0
0.9753	-14.6868	-13.5221	19.7088	-11.611	0
0.9760	-8.27364	-14.4337	23.6657	-14.6703	0
0.9767	-7.04791	-16.2569	24.2745	-18.9462	0
0.9773	-7.66078	-18.9917	27.014	-18.3379	0
0.9780	-3.0862	-21.1188	28.2315	-15.2786	0
0.9787	4.22437	-18.9917	26.7096	-16.191	0
0.9793	6.06296	-15.3453	27.6227	-18.0159	0
0.9800	3.32697	-16.8646	28.5359	-16.4952	0
0.9807	1.79481	-19.9033	28.5359	-13.7579	0
0.9813	2.7141	-20.511	28.5359	-11.9152	0
0.9820	4.5308	-18.6878	26.7096	-10.0903	0
0.9827	5.75653	-16.2569	21.8394	-6.11861	0
0.9833	8.82084	-16.2569	15.0669	-1.23446	0
0.9840	10.3311	-18.6878	8.37052	1.19867	0
0.9847	9.41181	-18.6878	3.19602	1.80696	0
0.9853	10.6375	-16.5608	1.36972	5.47454	0
0.9860	15.2121	-18.6878	0.152191	5.77868	0
0.9867	15.825	-21.4226	1.06534	3.02352	0
0.9873	12.4761	-18.6878	1.6741	3.34555	0
0.9880	10.944	-15.6492	-3.5004	5.1704	0
0.9887	10.0247	-16.2569	-8.97929	3.34555	0
0.9893	7.59511	-16.2569	-8.6749	2.71938	0
0.9900	7.28868	-15.953	-6.84861	3.95384	0
0.9907	7.90154	-16.5608	-3.80478	0.286251	0
0.9913	6.06296	-16.2569	2.89163	-6.11861	0
0.9920	4.5308	-15.3453	8.37052	-7.03103	0
0.9927	4.5308	-15.953	10.8056	-6.42275	0
0.9933	4.5308	-18.0801	12.0231	-10.3945	0
0.9940	5.4501	-16.2569	12.0231	-15.2786	0
0.9947	8.20798	-13.2182	13.2406	-17.1035	0
0.9953	11.2504	-13.5221	14.1538	-18.0159	0
0.9960	12.7826	-13.8259	12.0231	-21.3793	0
0.9967	13.7018	-13.5221	12.9363	-22.5959	0
0.9973	13.3954	-15.6492	19.0239	-21.6835	0
0.9980	12.4761	-14.7375	20.9263	-23.5262	0
0.9987	10.944	-10.7366	18.4151	-27.1759	0
0.9993	11.5568	-12.0027	18.1108	-25.6552	0
1.0000	14.0083	-14.4337	16.2845	-22.2918	0
1.0007	15.5185	-12.6105	9.89243	-21.3793	0
1.0013	15.825	-11.0405	4.10916	-19.8586	0
1.0020	18.2764	-10.4328	1.06534	-17.1035	0
1.0027	22.5446	-9.2173	-1.6741	-14.3662	0
1.0033	24.996	-10.1289	-5.32669	-11.611	0
1.0040	28.3449	-9.82503	-8.06614	-8.87377	0
1.0047	32.613	-7.09023	-9.96853	-6.72689	0
1.0053	34.758	-6.78636	-9.28367	-3.38134	0
1.0060	37.494	-6.17863	-8.97929	-0.626173	0
1.0067	42.9879	-3.44383	-9.28367	-0.626173	0
1.0073	44.2136	-4.35543	-8.6749	-1.5386	0
1.0080	41.4557	-3.44383	-5.32669	-2.46891	0
1.0087	42.0686	-0.101289	-3.19602	-4.29376	0
1.0093	44.8265	-1.92449	-3.5004	-4.29376	0
1.0100	44.2136	-3.44383	-0.456574	-4.90204	0
1.0107	42.0686	2.07642	6.23984	-8.26549	0
1.0113	42.6815	4.81123	9.28367	-11.611	0
1.0120	44.2136	1.16482	10.1968	-13.4538	0
1.0127	43.2943	-0.405156	11.4143	-16.4952	0
1.0133	43.6008	1.16482	9.58805	-19.8586	0
1.0140	48.4818	3.59576	9.58805	-23.2042	0
1.0147	52.1371	3.59576	15.6757	-28.0883	0
1.0153	50.9332	1.16482	19.3283	-30.2352	0
1.0160	50.3204	2.68416	18.7195	-28.7145	0
1.0167	55.5078	6.63443	16.5889	-29.0187	0
1.0173	59.4695	5.72283	11.11	-31.1476	0
1.0180	57.3245	5.72283	6.54423	-31.1476	0
1.0187	53.9756	10.8886	6.23984	-29.9311	0
1.0193	54.8949	10.5847	2.28287	-31.1476	0
1.0200	53.6692	5.41896	-4.41355	-31.4518	0
1.0207	49.0946	5.72283	-5.63108	-29.0187	0
1.0213	48.4818	7.8499	-8.37052	-26.8718	0
1.0220	49.7075	6.63443	-16.9693	-23.2042	0
1.0227	46.6432	8.45763	-19.4044	-18.3379	0
1.0233	44.8265	11.4963	-17.2737	-15.8869	0
1.0240	46.9496	9.36923	-19.7088	-14.3662	0
1.0247	44.8265	8.7615	-20.9263	-11.611	0
1.0253	41.7622	13.0663	-17.5781	-9.17791	0
1.0260	41.7622	11.1924	-16.6649	-8.87377	0
1.0267	39.9455	5.41896	-16.3606	-7.96134	0
1.0273	37.1876	7.8499	-14.5343	-4.90204	0
1.0280	37.494	13.0663	-13.6211	-3.07719	0
1.0287	37.494	9.6731	-15.4474	-5.20618	0
1.0293	36.5747	7.24216	-17.5781	-7.6572	0
1.0300	38.4133	10.2808	-15.4474	-7.33517	0
1.0307	40.2519	12.4585	-7.76176	-10.3945	0
1.0313	38.4133	13.0663	-3.80478	-15.5828	0
1.0320	36.8812	12.7624	-6.54423	-16.7993	0
1.0327	35.9619	10.2808	-8.6749	-17.1035	0
1.0333	33.8387	10.5847	-8.06614	-21.6835	0
1.0340	32.613	13.9779	-7.45737	-26.2635	0
1.0347	32.0002	13.0663	-7.76176	-28.7145	0
1.0353	29.877	11.1924	-11.1861	-32.6684	0
1.0360	28.0384	13.0663	-13.6211	-35.1194	0
1.0367	28.3449	14.8895	-9.58805	-34.8152	0
1.0373	25.2806	13.9779	-7.45737	-35.1194	0
1.0380	20.706	11.4963	-13.6211	-36.3359	0
1.0387	21.6253	10.2808	-18.4912	-36.6401	0
1.0393	24.996	11.1924	-20.6219	-36.3359	0
1.0400	23.7703	11.4963	-22.7526	-34.8152	0
1.0407	21.9317	10.2808	-20.9263	-29.9311	0
1.0413	25.587	10.2808	-19.7088	-26.2635	0
1.0420	28.3449	11.1924	-27.3183	-26.8718	0
1.0427	26.5063	13.0663	-35.2323	-24.4386	0
1.0433	25.587	13.3701	-35.2323	-18.0159	0
1.0440	26.1999	10.5847	-33.7104	-16.191	0
1.0447	24.996	7.8499	-31.2753	-17.1035	0
1.0453	23.7703	8.15376	-26.7096	-14.0621	0
1.0460	23.1574	8.45763	-26.1008	-9.78619	0
1.0467	21.6253	8.45763	-29.1446	-9.48205	0
1.0473	21.9317	7.54603	-30.0578	-10.3945	0
1.0480	21.6253	5.41896	-30.0578	-10.6986	0
1.0487	16.4378	3.59576	-29.1446	-9.17791	0
1.0493	11.8633	2.68416	-24.8833	-6.72689	0
1.0500	11.2504	1.16482	-20.9263	-7.96134	0
1.0507	6.98225	2.07642	-20.6219	-11.9152	0
1.0513	1.79481	3.59576	-18.4912	-12.5235	0
1.0520	1.48838	0.202578	-12.708	-11.611	0
1.0527	-0.656638	-2.22836	-7.76176	-13.4538	0
1.0533	-7.66078	-0.405156	-5.32669	-17.1035	0
1.0540	-11.6444	-0.709023	-1.06534	-18.9462	0
1.0547	-11.9508	-1.62062	6.54423	-19.5545	0
1.0553	-12.8482	-1.62062	9.28367	-20.7711	0
1.0560	-14.6868	-5.5709	3.19602	-22.9	0
1.0567	-18.3421	-10.7366	-2.89163	-24.7428	0
1.0573	-22.0193	-8.91343	-3.5004	-24.1345	0
1.0580	-22.9167	-6.78636	-5.32669	-20.7711	0
1.0587	-22.6321	-8.60957	-8.06614	-19.8586	0
1.0593	-23.2231	-8.3057	-7.45737	-20.4669	0
1.0600	-22.9167	-8.00183	-7.45737	-15.2786	0
1.0607	-22.9167	-10.4328	-10.5773	-10.6986	0
1.0613	-24.1424	-10.7366	-10.8817	-8.56963	0
1.0620	-22.9167	-10.4328	-6.84861	-3.07719	0
1.0627	-21.1	-12.0027	-3.5004	2.1111	0
1.0633	-22.9167	-12.6105	-1.36972	3.02352	0
1.0640	-25.981	-11.6989	1.36972	7.29939	0
1.0647	-26.5938	-14.1298	4.10916	13.4001	0
1.0653	-28.4105	-15.953	4.71793	15.8511	0
1.0660	-31.1684	-13.2182	5.32669	18.5884	0
1.0667	-29.3298	-10.1289	7.45737	22.256	0
1.0673	-24.7553	-10.7366	6.54423	22.256	0
1.0680	-26.2874	-12.6105	4.10916	24.0808	0
1.0687	-29.3298	-12.0027	9.28367	25.9236	0
1.0693	-28.717	-7.3941	18.4151	22.8643	0
1.0700	-28.4105	-1.01289	22.1438	21.6477	0
1.0707	-30.2491	4.20349	26.7096	23.1684	0
1.0713	-29.6363	7.54603	30.0578	20.4311	0
1.0720	-30.2491	9.36923	24.2745	18.5884	0
1.0727	-32.7006	9.36923	20.3175	18.9104	0
1.0733	-30.862	7.54603	26.7096	15.8511	0
1.0740	-27.5131	5.41896	33.406	12.4877	0
1.0747	-29.3298	6.63443	34.0148	12.1835	0
1.0753	-32.7006	7.54603	33.7104	9.75041	0
1.0760	-33.3134	4.81123	31.5797	5.77868	0
1.0767	-34.5173	3.89963	28.5359	4.25798	0
1.0773	-35.743	6.0267	25.492	3.95384	0
1.0780	-36.3559	5.72283	21.2307	3.34555	0
1.0787	-37.2752	6.33056	18.4151	4.56212	0
1.0793	-36.6623	9.36923	16.8932	6.08283	0
1.0800	-36.3559	7.54603	12.3275	5.47454	0
1.0807	-38.5009	2.38029	9.89243	5.1704	0
1.0813	-40.3176	3.59576	10.1968	7.60353	0
1.0820	-40.0111	6.9383	6.54423	9.44627	0
1.0827	-39.3983	5.41896	1.06534	10.3587	0
1.0833	-36.3559	4.50736	-1.97849	14.0263	0
1.0840	-34.5173	8.45763	-3.5004	17.676	0
1.0847	-35.743	9.06537	-4.41355	18.2843	0
1.0853	-35.743	5.72283	-4.41355	17.9801	0
1.0860	-33.598	6.0267	-5.63108	17.9801	0
1.0867	-32.3941	7.24216	-5.02231	16.4594	0
1.0873	-29.9427	5.41896	-4.41355	17.0677	0
1.0880	-26.5938	5.41896	-6.54423	20.7353	0
1.0887	-25.6745	8.45763	-7.15299	18.9104	0
1.0893	-25.0617	6.0267	-4.41355	13.096	0
1.0900	-21.7128	2.38029	1.06534	13.096	0
1.0907	-17.4447	3.89963	10.1968	13.7221	0
1.0913	-14.6868	3.89963	16.2845	8.53385	0
1.0920	-16.5254	-1.01289	15.9801	3.64969	0
1.0927	-21.1	-1.92449	17.8064	-0.322032	0
1.0933	-21.7128	0.202578	23.6657	-6.11861	0
1.0940	-17.4447	-2.53223	23.057	-8.87377	0
1.0947	-15.2997	-4.35543	16.2845	-8.56963	0
1.0953	-17.7292	-1.92449	13.8494	-13.1496	0
1.0960	-20.1807	-3.44383	15.9801	-17.1035	0
1.0967	-19.2614	-8.91343	18.1108	-15.5828	0
1.0973	-18.6485	-9.52117	17.8064	-14.9745	0
1.0980	-19.2614	-7.69796	16.2845	-15.2786	0
1.0987	-18.3421	-9.82503	11.7187	-11.9152	0
1.0993	-14.9932	-12.3066	5.63108	-9.48205	0
1.1000	-15.6061	-11.6989	1.97849	-8.87377	0
1.1007	-18.6485	-12.3066	1.06534	-4.29376	0
1.1013	-18.0357	-14.4337	1.36972	1.19867	0
1.1020	-13.1546	-15.3453	4.71793	3.95384	0
1.1027	-9.19293	-17.1685	5.63108	7.60353	0
1.1033	-9.49936	-18.9917	0.152191	14.0263	0
1.1040	-13.4611	-20.2072	-3.5004	16.4594	0
1.1047	-15.9125	-22.6381	-1.97849	15.547	0
1.1053	-14.9932	-24.2081	-0.760956	18.2843	0
1.1060	-17.1383	-23.2458	2.89163	23.4725	0
1.1067	-19.2614	-23.9042	5.93546	27.1401	0
1.1073	-10.1122	-26.3351	1.6741	28.6608	0
1.1080	2.40767	-26.639	-1.36972	29.5912	0
1.1087	2.10124	-26.0313	1.97849	30.5036	0
1.1093	-3.39263	-29.0699	1.36972	30.8077	0
1.1100	-1.2695	-32.4125	-2.28287	31.1119	0
1.1107	2.7141	-31.8047	-0.760956	30.8077	0
1.1113	3.6334	-29.9815	2.89163	28.3567	0
1.1120	8.20798	-29.3738	8.37052	24.707	0
1.1127	14.0083	-27.8545	12.9363	25.3153	0
1.1133	17.0507	-26.9429	5.63108	27.1401	0
1.1140	20.0931	-27.8545	-7.45737	25.3153	0
1.1147	20.706	-27.5506	-12.708	24.4029	0
1.1153	14.5993	-28.1583	-16.0562	25.0111	0
1.1160	8.51441	-31.8047	-19.1	22.5601	0
1.1167	6.67582	-34.5396	-13.6211	21.3436	0
1.1173	3.6334	-33.9318	-8.6749	25.3153	0
1.1180	-0.350207	-32.4125	-12.0992	28.0526	0
1.1187	-2.77977	-30.8931	-13.6211	28.6608	0
1.1193	-7.66078	-30.2854	-11.7948	29.8953	0
1.1200	-13.7675	-30.8931	-12.708	31.1119	0
1.1207	-16.5254	-31.5009	-14.2299	34.1533	0
1.1213	-19.8742	-32.4125	-13.3167	39.0374	0
1.1220	-22.9167	-33.6279	-12.708	41.4884	0
1.1227	-23.836	-33.0202	-9.96853	44.2257	0
1.1233	-23.836	-30.8931	-6.84861	50.6485	0
1.1240	-22.6321	-29.0699	-8.6749	55.2106	0
1.1247	-22.0193	-27.8545	-7.45737	56.445	0
1.1253	-26.5938	-28.1583	-1.6741	57.3575	0
1.1260	-30.5556	-28.1583	-4.41355	60.0947	0
1.1267	-32.3941	-25.4235	-16.3606	63.4582	0
1.1273	-36.9687	-23.9042	-23.9701	63.7623	0
1.1280	-43.0755	-26.639	-24.8833	62.5458	0
1.1287	-45.8114	-28.1583	-23.3614	61.6333	0
1.1293	-47.65	-27.5506	-22.1438	60.3989	0
1.1300	-50.386	-25.4235	-22.1438	59.1823	0
1.1307	-52.2246	-22.3342	-17.2737	59.7906	0
1.1313	-55.5735	-21.4226	-3.80478	58.574	0
1.1320	-60.4545	-22.6381	12.6319	54.2982	0
1.1327	-62.2931	-20.8149	27.014	50.6485	0
1.1333	-61.0673	-17.1685	37.6673	48.8057	0
1.1340	-60.7609	-15.3453	42.8418	46.0685	0
1.1347	-64.1316	-12.6105	49.6144	43.9216	0
1.1353	-69.6255	-10.1289	58.7458	43.6174	0
1.1360	-71.4422	-10.4328	60.8765	42.705	0
1.1367	-69.0127	-10.4328	57.2239	40.576	0
1.1373	-68.0934	-9.2173	55.702	39.0374	0
1.1380	-70.5448	-8.00183	56.0064	39.3416	0
1.1387	-68.3998	-6.17863	58.7458	41.4884	0
1.1393	-61.0673	-5.26703	60.5721	41.7926	0
1.1400	-58.6378	-6.78636	57.8327	38.7333	0
1.1407	-63.8252	-8.60957	53.2669	38.7333	0
1.1413	-65.0509	-11.0405	48.6251	42.4009	0
1.1420	-57.4121	-11.6989	40.7112	43.3133	0
1.1427	-51.3053	-9.2173	35.2323	45.1381	0
1.1433	-52.2246	-8.00183	35.841	50.3264	0
1.1440	-50.6925	-7.69796	34.9279	51.2567	0
1.1447	-45.8114	-6.17863	30.3622	49.414	0
1.1453	-42.769	-7.09023	24.2745	51.865	0
1.1460	-37.888	-8.00183	20.9263	52.4733	0
1.1467	-32.0877	-6.17863	21.5351	49.1099	0
1.1473	-31.1684	-4.35543	21.8394	49.7182	0
1.1480	-31.4748	-3.44383	20.9263	51.5609	0
1.1487	-28.1041	-2.83609	22.1438	49.414	0
1.1493	-25.0617	-3.44383	21.8394	46.6767	0
1.1500	-25.981	-3.13996	19.3283	43.3133	0
1.1507	-25.3681	-1.31676	19.3283	37.5167	0
1.1513	-21.1	-0.101289	19.3283	34.4574	0
1.1520	-18.0357	0.202578	19.3283	35.0836	0
1.1527	-18.0357	0.55709	23.6657	31.416	0
1.1533	-19.5678	-1.62062	24.8833	25.0111	0
1.1540	-22.0193	-1.62062	21.8394	21.9518	0
1.1547	-25.0617	0.860957	26.4052	20.127	0
1.1553	-28.4105	1.16482	36.7542	16.4594	0
1.1560	-32.7006	1.16482	39.4936	14.0263	0
1.1567	-37.5816	2.38029	34.0148	11.5753	0
1.1573	-40.0111	2.07642	31.2753	7.60353	0
1.1580	-38.7854	0.55709	37.9717	8.53385	0
1.1587	-37.5816	1.16482	44.9725	11.5753	0
1.1593	-37.2752	2.07642	41.3199	10.3587	0
1.1600	-34.8237	2.68416	27.9271	10.967	0
1.1607	-30.5556	4.50736	15.3713	14.9387	0
1.1613	-27.5131	4.81123	8.6749	14.0263	0
1.1620	-28.4105	5.11509	8.37052	13.4001	0
1.1627	-29.6363	9.06537	8.6749	20.4311	0
1.1633	-28.1041	11.8002	0.760956	24.4029	0
1.1640	-23.2231	8.7615	-13.0124	21.3436	0
1.1647	-20.1807	5.72283	-23.057	21.0394	0
1.1653	-19.8742	7.54603	-25.492	22.5601	0
1.1660	-19.2614	7.54603	-24.5789	21.3436	0
1.1667	-12.8482	3.89963	-29.1446	20.4311	0
1.1673	-5.53765	5.41896	-39.2654	21.3436	0
1.1680	-3.39263	11.1924	-40.1785	21.3436	0
1.1687	-2.47334	11.1924	-23.3614	18.9104	0
1.1693	1.79481	10.2808	-4.10916	17.3718	0
1.1700	4.5308	13.674	8.6749	17.9801	0
1.1707	3.91794	11.1924	20.6219	18.5884	0
1.1713	4.83723	7.24216	28.5359	16.7635	0
1.1720	4.83723	13.0663	29.449	13.096	0
1.1727	1.18195	19.4475	32.1885	7.60353	0
1.1733	-0.0437759	19.4475	36.1454	2.1111	0
1.1740	2.40767	21.2707	30.9709	-2.14688	0
1.1747	4.5308	24.0561	23.9701	-6.11861	0
1.1753	6.36939	22.1823	21.8394	-8.87377	0
1.1760	7.28868	19.4475	13.2406	-10.6986	0
1.1767	4.5308	18.5359	0.152191	-13.4538	0
1.1773	2.40767	17.6243	-1.36972	-14.0621	0
1.1780	6.36939	17.6243	5.93546	-10.3945	0
1.1787	10.6375	19.4475	6.84861	-10.6986	0
1.1793	12.4761	19.4475	1.97849	-16.191	0
1.1800	15.825	20.0552	0.152191	-15.2786	0
1.1807	18.2764	21.2707	-0.760956	-9.48205	0
1.1813	15.5185	19.4475	-5.32669	-7.96134	0
1.1820	9.71824	17.9282	-10.8817	-8.87377	0
1.1827	5.4501	18.232	-10.2729	-6.42275	0
1.1833	6.36939	18.5359	-5.02231	-3.38134	0
1.1840	10.6375	18.5359	-1.6741	-1.5386	0
1.1847	10.6375	17.9282	-3.19602	1.50282	0
1.1853	5.4501	16.4088	-10.5773	5.47454	0
1.1860	1.18195	16.7127	-15.4474	4.86626	0
1.1867	0.569086	17.6243	-12.708	3.02352	0
1.1873	0.875517	17.0166	-12.708	6.08283	0
1.1880	0.569086	15.8011	-22.7526	10.6628	0
1.1887	-4.92479	14.8895	-34.6235	12.4877	0
1.1893	-11.9508	13.9779	-39.5697	12.1835	0
1.1900	-13.1546	14.5856	-40.1785	8.83799	0
1.1907	-11.9508	14.8895	-41.7004	-0.0178907	0
1.1913	-14.6868	12.1547	-45.6574	-13.4538	0
1.1920	-18.3421	11.1924	-45.6574	-25.6552	0
1.1927	-17.4447	13.0663	-38.2761	-34.5111	0
1.1933	-14.3804	11.8002	-28.5359	-42.7408	0
1.1940	-13.1546	8.15376	-21.8394	-51.9008	0
1.1947	-15.6061	8.7615	-19.1	-58.0015	0
1.1953	-21.7128	11.1924	-21.8394	-61.9733	0
1.1960	-28.4105	10.8886	-30.9709	-65.945	0
1.1967	-32.0877	8.45763	-44.1355	-68.3781	0
1.1973	-30.862	5.41896	-52.0494	-69.2905	0
1.1980	-23.836	5.41896	-48.7012	-68.3781	0
1.1987	-15.2997	8.45763	-48.3968	-65.0147	0
1.1993	-13.4611	7.54603	-62.7028	-61.9733	0
1.2000	-16.219	3.89963	-74.9542	-62.5815	0
1.2007	-16.8318	3.59576	-76.1717	-62.5815	0
1.2013	-16.5254	2.07642	-70.3885	-60.7567	0
1.2020	-16.5254	-1.01289	-44.1355	-58.0015	0
1.2027	-15.2997	1.16482	0.152191	-55.5684	0
1.2033	-14.6868	5.11509	19.3283	-54.3339	0
1.2040	-15.6061	2.98803	-4.10916	-52.205	0
1.2047	-16.219	1.77256	-37.6673	-48.2332	0
1.2053	-15.9125	2.38029	-58.1371	-47.0167	0
1.2060	-15.6061	0.860957	-62.7028	-48.2332	0
1.2067	-14.0739	1.16482	-53.5713	-46.1042	0
1.2073	-14.0739	4.20349	-44.1355	-40.0035	0
1.2080	-14.3804	4.20349	-42.0048	-36.3359	0
1.2087	-12.5418	1.77256	-39.5697	-36.9442	0
1.2093	-11.0315	-0.405156	-41.0916	-37.5525	0
1.2100	-11.0315	-1.62062	-49.9187	-37.2484	0
1.2107	-11.0315	-0.405156	-55.702	-37.2484	0
1.2113	-13.7675	0.860957	-54.7889	-38.1608	0
1.2120	-22.3257	1.16482	-56.3108	-38.1608	0
1.2127	-33.007	1.46869	-59.9634	-37.5525	0
1.2133	-41.8497	-0.709023	-64.8335	-37.2484	0
1.2140	-47.65	-3.13996	-73.1279	-37.2484	0
1.2147	-49.4667	-0.709023	-82.2594	-38.1608	0
1.2153	-49.4667	0.202578	-87.7383	-36.3359	0
1.2160	-50.6925	-3.74769	-90.1733	-31.7559	0
1.2167	-50.0796	-5.87476	-89.8689	-30.2352	0
1.2173	-47.9565	-3.44383	-86.5207	-31.1476	0
1.2180	-47.65	-1.92449	-79.8243	-27.7842	0
1.2187	-47.0372	-1.62062	-73.4323	-22.9	0
1.2193	-43.9947	-2.83609	-68.5622	-21.6835	0
1.2200	-40.0111	-3.74769	-67.5729	-18.3379	0
1.2207	-36.9687	-3.44383	-72.8235	-12.5235	0
1.2213	-34.8237	-3.13996	-76.7805	-9.78619	0
1.2220	-32.7006	-1.62062	-70.3885	-7.96134	0
1.2227	-28.4105	-1.01289	-65.1379	-1.5386	0
1.2233	-22.3257	-3.74769	-74.9542	3.95384	0
1.2240	-17.4447	-6.4825	-94.4347	4.25798	0
1.2247	-12.5418	-5.87476	-115.209	3.64969	0
1.2253	-7.96721	-4.35543	-128.069	6.69111	0
1.2260	-5.53765	-3.74769	-124.036	12.1835	0
1.2267	-2.16691	-2.83609	-112.165	14.9387	0
1.2273	2.10124	-3.44383	-106.686	13.7221	0
1.2280	0.569086	-4.65929	-102.729	14.9387	0
1.2287	-1.2695	-4.35543	-94.4347	16.1553	0
1.2293	2.10124	-4.05156	-84.0857	13.096	0
1.2300	2.40767	-4.96316	-69.4753	12.4877	0
1.2307	-0.350207	-4.35543	-52.0494	14.6346	0
1.2313	4.83723	-2.22836	-39.2654	10.3587	0
1.2320	10.6375	-1.92449	-27.3183	3.95384	0
1.2327	7.59511	-2.83609	-12.708	3.95384	0
1.2333	8.82084	-2.53223	1.6741	3.64969	0
1.2340	24.6896	-2.53223	17.1976	-0.0178907	0
1.2347	42.6815	-2.83609	32.1885	0.286251	0
1.2353	46.3586	-2.83609	40.7112	0.894533	0
1.2360	37.494	-2.83609	48.3207	-3.38134	0
1.2367	32.0002	-4.65929	57.8327	-5.81447	0
1.2373	35.6773	-5.26703	57.5283	-5.20618	0
1.2380	36.5747	-3.44383	50.5275	-5.51032	0
1.2387	31.3873	-4.35543	52.0494	-5.20618	0
1.2393	30.7744	-7.09023	56.3108	-3.07719	0
1.2400	34.4516	-5.26703	52.6582	-2.14688	0
1.2407	36.5747	-2.53223	46.7988	0.894533	0
1.2413	39.3326	-4.65929	46.1901	6.69111	0
1.2420	41.7622	-6.78636	48.0163	7.60353	0
1.2427	41.1493	-5.26703	49.0056	4.86626	0
1.2433	40.2519	-4.96316	46.4944	9.44627	0
1.2440	39.9455	-6.17863	42.2331	17.676	0
1.2447	35.6773	-8.00183	41.3199	18.9104	0
1.2453	31.3873	-9.82503	43.1462	16.7635	0
1.2460	29.877	-8.91343	47.4076	17.676	0
1.2467	27.1192	-6.17863	56.9195	21.9518	0
1.2473	22.5446	-7.69796	66.3554	26.2277	0
1.2480	19.5021	-12.0027	74.8781	26.2277	0
1.2487	17.97	-14.4337	91.6952	22.8643	0
1.2493	14.5993	-13.5221	110.947	21.9518	0
1.2500	8.51441	-11.3444	118.253	23.1684	0
1.2507	-0.0437759	-9.82503	120.992	20.7353	0
1.2513	-3.39263	-11.6989	128.906	17.3718	0
1.2520	-1.55404	-12.6105	133.167	18.5884	0
1.2527	-4.00549	-10.1289	129.21	19.2146	0
1.2533	-11.6444	-7.69796	122.818	16.1553	0
1.2540	-15.6061	-6.17863	117.339	14.9387	0
1.2547	-14.6868	-4.65929	110.034	16.7635	0
1.2553	-14.6868	-4.35543	97.7829	15.8511	0
1.2560	-15.6061	-4.35543	82.2594	14.9387	0
1.2567	-14.6868	-2.22836	71.5299	15.8511	0
1.2573	-11.3379	1.46869	68.4861	18.2843	0
1.2580	-8.27364	5.11509	67.8773	20.127	0
1.2587	-6.15051	7.24216	67.8773	21.6477	0
1.2593	-3.0862	8.7615	66.9642	22.8643	0
1.2600	2.7141	11.1924	63.3116	24.0808	0
1.2607	10.3311	13.0663	58.4415	26.2277	0
1.2613	15.825	14.8895	52.3538	28.0526	0
1.2620	15.5185	17.0166	44.6681	31.1119	0
1.2627	13.089	20.3591	35.5367	35.3877	0
1.2633	11.8633	22.1823	26.7096	40.8802	0
1.2640	10.0247	21.2707	23.3614	45.7643	0
1.2647	3.6334	21.5746	25.492	47.8933	0
1.2653	-3.69906	25.2716	23.9701	47.8933	0
1.2660	-9.19293	28.6141	16.8932	48.1974	0
1.2667	-13.7675	27.7025	13.545	50.0223	0
1.2673	-14.6868	24.9677	12.3275	50.3264	0
1.2680	-13.7675	25.2716	13.8494	48.5016	0
1.2687	-15.6061	26.4871	24.8833	46.3726	0
1.2693	-17.7292	27.0948	37.6673	45.1381	0
1.2700	-12.8482	28.6141	40.4068	43.0092	0
1.2707	-4.61835	28.6141	36.4498	40.576	0
1.2713	-0.656638	25.8793	28.5359	37.8209	0
1.2720	0.569086	22.1823	19.7088	32.9367	0
1.2727	3.6334	21.2707	21.5351	27.7484	0
1.2733	8.20798	21.2707	29.449	23.1684	0
1.2740	11.5568	20.9668	27.9271	16.7635	0
1.2747	15.825	20.9668	20.9263	12.4877	0
1.2753	22.851	20.3591	16.8932	13.096	0
1.2760	29.2642	18.8398	12.9363	12.1835	0
1.2767	29.2642	18.5359	9.89243	9.44627	0
1.2773	26.8127	19.1436	6.84861	8.83799	0
1.2780	31.0809	17.0166	-0.152191	6.38697	0
1.2787	35.6773	13.9779	-4.41355	2.41524	0
1.2793	32.9195	12.1547	-1.36972	3.64969	0
1.2800	28.9577	10.2808	-0.152191	6.38697	0
1.2807	30.1835	8.7615	-3.5004	6.69111	0
1.2813	30.1835	9.36923	-5.32669	6.69111	0
1.2820	28.3449	9.36923	-5.93546	6.69111	0
1.2827	28.3449	7.54603	-6.54423	4.86626	0
1.2833	27.732	6.63443	-8.97929	5.47454	0
1.2840	24.996	5.72283	-10.8817	7.90767	0
1.2847	24.3832	3.29189	-10.2729	9.75041	0
1.2853	23.4639	2.98803	-10.2729	9.75041	0
1.2860	21.9317	6.0267	-9.28367	7.90767	0
1.2867	22.5446	6.33056	-4.10916	7.90767	0
1.2873	21.9317	1.16482	-2.28287	8.53385	0
1.2880	18.2764	-2.22836	-4.10916	3.95384	0
1.2887	18.8893	-0.101289	-0.456574	1.19867	0
1.2893	22.851	0.860957	3.19602	3.95384	0
1.2900	22.851	-1.62062	4.71793	2.1111	0
1.2907	20.0931	-1.62062	11.7187	-6.42275	0
1.2913	19.1957	-0.405156	16.5889	-9.78619	0
1.2920	16.7443	-1.62062	17.502	-9.78619	0
1.2927	12.7826	-1.92449	23.057	-13.1496	0
1.2933	13.3954	-0.709023	26.1008	-16.191	0
1.2940	17.3571	-0.709023	21.2307	-17.7118	0
1.2947	16.7443	-0.709023	18.4151	-20.4669	0
1.2953	12.4761	-1.01289	19.7088	-21.3793	0
1.2960	10.0247	-3.44383	20.0132	-21.3793	0
1.2967	8.20798	-6.17863	16.2845	-23.5262	0
1.2973	1.79481	-6.78636	6.54423	-23.8304	0
1.2980	-2.47334	-3.44383	2.28287	-22.5959	0
1.2987	1.48838	-0.709023	5.02231	-23.5262	0
1.2993	4.83723	-2.53223	1.97849	-26.2635	0
1.3000	2.10124	-4.65929	1.97849	-26.2635	0
1.3007	0.875517	-3.44383	11.11	-24.4386	0
1.3013	2.7141	-2.83609	18.4151	-21.9876	0
1.3020	4.22437	-4.35543	30.6665	-19.8586	0
1.3027	5.4501	-4.35543	52.9626	-18.0159	0
1.3033	8.20798	-4.35543	88.347	-14.9745	0
1.3040	10.944	-3.74769	180.803	-13.4538	0
1.3047	14.0083	-1.31676	339.158	-14.6703	0
1.3053	15.5185	-0.709023	481.99	-14.6703	0
1.3060	16.4378	-1.01289	557.401	-11.3069	0
1.3067	18.2764	0.860957	600.09	-8.87377	0
1.3073	19.7867	0.202578	636.768	-9.17791	0
1.3080	16.7443	-2.22836	662.641	-9.48205	0
1.3087	11.2504	-0.709023	693.231	-9.78619	0
1.3093	6.36939	2.07642	741.4	-11.0028	0
1.3100	2.10124	1.46869	782.339	-13.4538	0
1.3107	-0.0437759	1.46869	788.123	-16.4952	0
1.3113	-1.55404	2.98803	757.304	-18.9462	0
1.3120	-4.00549	3.89963	703.58	-20.1628	0
1.3127	-9.80579	3.29189	648.335	-22.5959	0
1.3133	-18.3421	2.07642	595.22	-26.2635	0
1.3140	-24.1424	2.98803	519.277	-29.3228	0
1.3147	-26.2874	2.38029	424.005	-30.8435	0
1.3153	-28.4105	-1.31676	334.288	-32.0601	0
1.3160	-31.4748	-3.44383	225.395	-34.2069	0
1.3167	-34.5173	-1.62062	89.8689	-35.1194	0
1.3173	-36.6623	-1.92449	-15.143	-33.2766	0
1.3180	-35.743	-3.44383	-78.6068	-30.8435	0
1.3187	-30.2491	-2.83609	-141.766	-30.5394	0
1.3193	-26.9003	-3.44383	-204.317	-30.5394	0
1.3200	-26.5938	-5.5709	-248.909	-29.0187	0
1.3207	-26.5938	-8.60957	-281.249	-26.2635	0
1.3213	-27.8196	-12.0027	-299.512	-21.9876	0
1.3220	-28.1041	-11.0405	-310.546	-18.0159	0
1.3227	-24.7553	-7.09023	-330.331	-16.4952	0
1.3233	-21.1	-10.1289	-349.888	-15.8869	0
1.3240	-19.8742	-14.4337	-358.106	-12.8455	0
1.3247	-16.5254	-11.0405	-362.139	-9.48205	0
1.3253	-11.6444	-9.82503	-367.009	-8.87377	0
1.3260	-10.7251	-13.8259	-380.706	-9.48205	0
1.3267	-12.2354	-16.2569	-406.655	-8.87377	0
1.3273	-12.2354	-18.0801	-425.299	-7.6572	0
1.3280	-13.4611	-20.2072	-425.907	-7.03103	0
1.3287	-16.219	-17.7762	-424.081	-6.11861	0
1.3293	-15.2997	-15.0414	-422.255	-6.11861	0
1.3300	-11.0315	-15.3453	-421.342	-7.6572	0
1.3307	-7.96721	-15.6492	-446.301	-9.17791	0
1.3313	-5.53765	-17.7762	-485.11	-10.0903	0
1.3320	-4.00549	-20.8149	-489.675	-13.4538	0
1.3327	-6.15051	-21.4226	-476.815	-18.0159	0
[truncated: 40,606 more rows]
