# Supplementary material for: Identification of Haptic Based Guiding Using Hard Reins
Source: PLoS One. 2015 Jul 22;10(7):e0132020. doi: 10.1371/journal.pone.0132020 (PMC4511788; doi:10.1371/journal.pone.0132020)
Supplement: S3 File — (ZIP) [file pone.0132020.s003.zip › EMGData1/Subject3/T20/t20.txt]

0.0000	-22.3823	31.5592	2.88328	-36.2913	0
0.0007	-17.798	30.9347	4.71083	-39.0937	0
0.0013	-15.0564	31.2261	6.23675	-41.1956	0
0.0020	-18.0677	30.0187	5.63348	-41.1956	0
0.0027	-20.5396	28.4782	3.49542	-41.1956	0
0.0033	-20.8542	26.0634	0.745216	-43.2974	0
0.0040	-24.1801	23.3155	-2.60826	-44.2782	0
0.0047	-31.5061	22.691	-7.49652	-41.756	0
0.0053	-39.4612	21.775	-11.1516	-40.2147	0
0.0060	-46.158	20.2345	-9.32407	-43.8578	0
0.0067	-51.9558	19.3186	-4.74632	-45.1189	0
0.0073	-60.4953	15.9878	-2.60826	-42.0363	0
0.0080	-69.9785	13.8644	-1.08234	-41.1956	0
0.0087	-73.619	13.8644	1.65899	-43.5776	0
0.0093	-76.3607	11.4079	2.27114	-43.0171	0
0.0100	-84.0012	8.3686	0.745216	-39.374	0
0.0107	-86.1586	9.28457	0.443581	-37.8326	0
0.0113	-75.4618	8.3686	-1.99611	-37.5524	0
0.0120	-57.1694	0.416348	-3.83254	-35.0302	0
0.0127	-29.6634	-3.53896	-0.470196	-33.9093	0
0.0133	1.43822	-1.70703	1.65899	-35.3105	0
0.0140	16.989	-0.208174	-2.91876	-34.4697	0
0.0147	17.3036	-2.33155	-6.57387	-32.3679	0
0.0153	17.9328	-5.37089	-7.49652	-32.3679	0
0.0160	16.4047	-7.82735	-8.4103	-30.5464	0
0.0167	6.92145	-9.95073	-6.27224	-27.4637	0
0.0173	-3.14611	-12.0741	-1.99611	-27.4637	0
0.0180	-9.25856	-15.4465	-3.52203	-26.4829	0
0.0187	-7.41584	-17.2785	-6.27224	-22.2792	0
0.0193	1.75283	-17.903	-5.66009	-20.1774	0
0.0200	6.92145	-20.0264	-3.83254	-21.999	0
0.0207	7.55067	-22.1497	-1.69448	-21.999	0
0.0213	10.6069	-20.6509	0.133074	-19.757	0
0.0220	14.2474	-20.6509	-0.780703	-19.4768	0
0.0227	17.9328	-24.8976	-2.60826	-17.9355	0
0.0233	21.5733	-28.2701	-2.91876	-12.1905	0
0.0240	16.7193	-28.8946	-3.52203	-10.0887	0
0.0247	2.65172	-30.102	-3.83254	-12.4708	0
0.0253	-9.52823	-29.8105	-0.168561	-10.0887	0
0.0260	-17.798	-27.3541	5.02134	-5.74496	0
0.0267	-24.8093	-26.7296	6.23675	-8.26713	0
0.0273	-28.7645	-28.2701	4.4092	-10.0887	0
0.0280	-30.6072	-27.9786	1.65899	-7.56653	0
0.0287	-29.6634	-27.3541	-2.30662	-8.26713	0
0.0293	-27.2364	-27.6455	-5.66009	-8.54738	0
0.0300	-30.6072	-26.4381	-6.57387	-5.74496	0
0.0307	-33.0342	-26.1467	-8.71193	-4.90423	0
0.0313	-22.652	-27.3541	-12.0743	-3.64314	0
0.0320	-9.25856	-26.4381	-12.6775	-0.840726	0
0.0327	-0.674167	-25.5222	-14.514	-0.280242	0
0.0333	12.7193	-28.2701	-19.3934	0.700605	0
0.0340	28.0004	-29.186	-18.7812	1.82157	0
0.0347	25.8431	-24.6062	-12.6775	0.980846	0
0.0353	9.07878	-24.6062	-10.2379	1.82157	0
0.0360	-6.78662	-29.8105	-11.1516	4.06351	0
0.0367	-23.5958	-29.186	-8.71193	2.10181	0
0.0373	-44.3153	-24.3147	-4.74632	-0.280242	0
0.0380	-60.1806	-24.3147	-4.13418	1.82157	0
0.0387	-74.2483	-25.8136	-5.35846	4.62399	0
0.0393	-95.5969	-24.6062	-4.74632	3.64314	0
0.0400	-111.148	-23.3988	-3.52203	4.62399	0
0.0407	-103.552	-21.5668	-5.35846	8.54738	0
0.0413	-84.6304	-20.3178	-8.4103	9.24798	0
0.0420	-69.6639	-22.7743	-11.1516	5.88508	0
0.0427	-56.2255	-25.5222	-13.2897	5.18447	0
0.0433	-50.1131	-24.3147	-11.7638	7.00605	0
0.0440	-57.1694	-22.1497	-5.9706	7.00605	0
0.0447	-65.7088	-22.7743	-2.60826	8.26713	0
0.0453	-66.9223	-27.3541	-0.470196	10.0887	0
0.0460	-60.8099	-30.102	4.4092	10.0887	0
0.0467	-42.2029	-26.4381	9.59909	12.1905	0
0.0473	-12.2698	-23.3988	12.0388	15.8337	0
0.0480	15.1912	-27.3541	13.5647	14.0121	0
0.0487	39.5961	-31.018	14.1769	11.0696	0
0.0493	61.5739	-28.2701	15.7028	12.4708	0
0.0500	72.855	-25.5222	19.0562	14.0121	0
0.0507	72.5404	-24.6062	17.832	14.7127	0
0.0513	69.7988	-22.7743	12.6509	18.0756	0
0.0520	67.0572	-21.2338	10.2112	19.1966	0
0.0527	62.7874	-18.8189	9.90073	17.7954	0
0.0533	56.9896	-13.3231	9.90073	19.8972	0
0.0540	49.6636	-8.11879	12.6509	23.8206	0
0.0547	43.5512	-7.20283	15.3923	24.381	0
0.0553	39.5961	-8.11879	13.5647	22.2792	0
0.0560	35.3264	-5.99542	9.28859	21.999	0
0.0567	29.5285	-1.70703	5.32297	23.5403	0
0.0573	21.2587	0.124905	2.58164	24.381	0
0.0580	12.4496	-0.499618	4.10756	24.1008	0
0.0587	6.33717	0.124905	8.07318	23.8206	0
0.0593	2.33711	1.95684	7.76267	22.9798	0
0.0600	-1.618	1.33231	4.10756	22.2792	0
0.0607	-2.8315	1.33231	2.27114	21.4385	0
0.0613	-0.0898889	4.70474	3.49542	19.1966	0
0.0620	-0.0898889	8.3686	4.71083	16.254	0
0.0627	-1.93261	9.28457	4.4092	15.2732	0
0.0633	0.853945	9.86746	3.18491	16.254	0
0.0640	7.86528	13.8644	2.88328	15.5534	0
0.0647	14.562	16.6123	5.02134	13.7319	0
0.0653	17.9328	16.2792	6.84889	13.7319	0
0.0660	16.0901	17.5283	6.23675	13.4516	0
0.0667	10.6069	18.7357	5.02134	11.63	0
0.0673	7.55067	17.5283	3.79705	11.3498	0
0.0680	8.76417	18.1112	4.10756	11.3498	0
0.0687	9.07878	19.3186	5.32297	9.24798	0
0.0693	7.55067	17.1952	5.32297	9.24798	0
0.0700	7.23606	16.6123	5.93511	10.0887	0
0.0707	6.02256	19.9431	8.07318	8.54738	0
0.0713	3.28095	19.3186	8.98695	8.26713	0
0.0720	2.33711	14.7804	7.76267	10.0887	0
0.0727	-0.0898889	14.4473	9.90073	8.26713	0
0.0733	-8.31473	18.1112	13.2631	4.34375	0
0.0740	-15.0564	21.1505	14.4785	6.16532	0
0.0747	-17.798	22.9824	16.306	9.80847	0
0.0753	-22.3823	22.9824	17.5303	8.54738	0
0.0760	-24.4947	22.9824	15.3923	7.70665	0
0.0767	-15.6407	23.8984	14.4785	7.70665	0
0.0773	-0.4045	23.607	15.3923	5.88508	0
0.0780	15.1912	23.8984	15.7028	5.46472	0
0.0787	41.1242	26.6463	16.306	7.28629	0
0.0793	85.6642	25.7303	19.0562	6.7258	0
0.0800	127.777	22.0665	20.8838	4.90423	0
0.0807	135.732	21.775	20.5822	6.16532	0
0.0813	114.653	24.8144	17.5303	7.28629	0
0.0820	98.2037	25.7303	15.3923	6.7258	0
0.0827	90.8777	25.1474	15.3923	5.88508	0
0.0833	79.2821	24.5229	15.0906	4.90423	0
0.0840	67.956	21.4836	12.6509	5.46472	0
0.0847	58.5177	18.1112	9.90073	6.44556	0
0.0853	42.3377	18.4442	9.90073	2.10181	0
0.0860	27.3712	21.775	12.6509	-0.840726	0
0.0867	24.315	22.3995	13.5647	1.82157	0
0.0873	21.5733	19.3186	12.6509	2.80242	0
0.0880	13.9777	16.6123	14.4785	0	0
0.0887	8.44956	15.6963	17.2287	0	0
0.0893	3.86522	15.6963	18.1425	-0.280242	0
0.0900	-2.20228	13.2399	23.0219	-3.64314	0
0.0907	-5.2585	9.28457	27.9101	-3.64314	0
0.0913	-7.73045	5.6207	24.5478	-3.08266	0
0.0920	-13.2137	5.6207	20.5822	-6.44556	0
0.0927	-12.8991	6.20359	20.5822	-7.56653	0
0.0933	-7.41584	0.707792	18.4441	-5.18447	0
0.0940	-8.94395	-5.07945	14.1769	-5.18447	0
0.0947	-15.3261	-6.61994	10.8145	-6.44556	0
0.0953	-15.6407	-11.7827	5.93511	-6.0252	0
0.0960	-12.5845	-18.8189	-0.168561	-7.28629	0
0.0967	-11.371	-19.1104	-2.91876	-9.10786	0
0.0973	-8.94395	-19.1104	-1.99611	-8.54738	0
0.0980	-6.20234	-25.2307	2.58164	-6.7258	0
0.0987	-5.2585	-28.2701	5.93511	-5.74496	0
0.0993	-4.94389	-28.2701	5.93511	-7.00605	0
0.1000	-5.88773	-32.5584	5.02134	-9.10786	0
0.1007	-8.62934	-36.5138	4.4092	-7.56653	0
0.1013	-13.5283	-39.2617	3.49542	-4.48387	0
0.1020	-22.9666	-42.0095	1.65899	-4.20363	0
0.1027	-31.1915	-42.9255	-0.168561	-5.46472	0
0.1033	-35.1915	-42.9255	-0.470196	-5.46472	0
0.1040	-43.1017	-44.4244	2.27114	-6.7258	0
0.1047	-55.012	-47.7968	3.49542	-8.26713	0
0.1053	-62.6526	-51.4607	1.05572	-6.44556	0
0.1060	-68.1358	-52.6681	0.443581	-3.08266	0
0.1067	-73.3044	-52.6681	2.58164	-1.82157	0
0.1073	-73.619	-58.4969	3.49542	-1.82157	0
0.1080	-73.619	-65.8247	1.35736	-2.10181	0
0.1087	-76.091	-65.8247	0.745216	-1.82157	0
0.1093	-70.8774	-65.4916	1.05572	-1.82157	0
0.1100	-58.6975	-68.5309	-1.08234	-3.3629	0
0.1107	-50.4277	-69.1555	-5.9706	-4.90423	0
0.1113	-48.8996	-69.4469	-8.4103	-4.48387	0
0.1120	-48.8996	-73.1108	-7.79816	-3.3629	0
0.1127	-46.4726	-74.0267	-7.18601	-2.10181	0
0.1133	-42.5175	-73.4438	-5.9706	0	0
0.1140	-40.9894	-74.6513	-1.69448	0.700605	0
0.1147	-41.304	-76.7746	1.35736	-1.26109	0
0.1153	-39.7759	-79.2311	-0.168561	-1.26109	0
0.1160	-37.3039	-79.8556	-1.99611	0.980846	0
0.1167	-34.2477	-79.5225	-1.69448	1.82157	0
0.1173	-32.7196	-81.979	-1.08234	1.82157	0
0.1180	-33.6634	-82.6035	-0.780703	4.06351	0
0.1187	-33.978	-80.4385	0.133074	6.16532	0
0.1193	-32.4499	-84.1024	-0.168561	6.44556	0
0.1200	-31.1915	-90.5141	-2.30662	6.44556	0
0.1207	-30.6072	-88.0993	-4.13418	5.88508	0
0.1213	-30.2926	-85.0183	-4.44468	4.90423	0
0.1220	-28.7645	-89.0153	-2.91876	6.44556	0
0.1227	-23.5958	-89.9312	-2.91876	8.54738	0
0.1233	-18.6969	-85.9343	-4.74632	9.24798	0
0.1240	-15.9553	-85.6429	-5.04795	10.0887	0
0.1247	-12.2698	-87.4748	-5.9706	12.4708	0
0.1253	-10.1575	-85.0183	-9.02244	13.4516	0
0.1260	-11.0563	-83.1864	-9.62571	13.1714	0
0.1267	-9.52823	-84.4354	-8.4103	14.9929	0
0.1273	-8.00012	-82.895	-7.49652	18.0756	0
0.1280	-10.1575	-77.6906	-4.13418	18.9163	0
0.1287	-10.1575	-77.6906	-0.168561	18.0756	0
0.1293	-7.10123	-80.1471	0.745216	17.7954	0
0.1300	-5.88773	-78.0237	0.133074	17.375	0
0.1307	-0.0898889	-76.7746	1.05572	18.3558	0
0.1313	7.86528	-81.3545	-0.168561	21.4385	0
0.1320	8.13495	-84.7269	-1.99611	22.9798	0
0.1327	6.92145	-82.6035	-1.08234	20.1774	0
0.1333	11.5058	-78.6066	0.745216	20.1774	0
0.1340	12.135	-74.9427	-0.168561	23.8206	0
0.1347	6.02256	-72.5279	-0.780703	26.623	0
0.1353	-0.0898889	-70.3629	2.27114	28.7248	0
0.1360	-8.62934	-67.9481	3.79705	30.2661	0
0.1367	-22.0677	-65.8247	1.65899	29.2853	0
0.1373	-33.978	-63.9927	2.58164	28.7248	0
0.1380	-41.5736	-60.9118	4.71083	31.1068	0
0.1387	-44.0456	-58.7884	1.65899	31.8074	0
0.1393	-39.4612	-59.0798	-1.99611	31.1068	0
0.1400	-29.978	-57.581	-3.2204	33.629	0
0.1407	-17.4834	-53.584	-8.09979	36.0111	0
0.1413	-10.1575	-51.1692	-12.6775	36.0111	0
0.1420	-14.4272	-50.8361	-11.1516	35.7308	0
0.1427	-15.9553	-48.4213	-10.2379	37.5524	0
0.1433	-7.73045	-43.8415	-16.0399	40.3548	0
0.1440	-4.35961	-42.9255	-19.3934	40.0746	0
0.1447	-6.20234	-42.0095	-12.9881	36.9919	0
0.1453	-3.14611	-36.8052	-4.74632	36.7117	0
0.1460	1.75283	-33.1413	-1.69448	38.1129	0
0.1467	8.76417	-34.0573	-1.08234	38.5333	0
0.1473	18.2475	-32.5584	0.745216	38.8135	0
0.1480	18.2475	-28.2701	2.27114	39.0937	0
0.1487	9.66306	-26.4381	3.18491	37.5524	0
0.1493	5.12367	-24.6062	4.4092	36.9919	0
0.1500	-0.0898889	-19.1104	6.54726	36.9919	0
0.1507	-9.52823	-13.6146	8.07318	36.9919	0
0.1513	-13.798	-12.0741	6.23675	37.5524	0
0.1520	-13.2137	-12.0741	5.32297	36.7117	0
0.1527	-14.1126	-9.65928	8.98695	34.75	0
0.1533	-13.5283	-4.16348	9.90073	35.7308	0
0.1540	-8.31473	0.416348	3.49542	34.75	0
0.1547	-0.674167	2.8728	-1.39284	31.1068	0
0.1553	6.33717	3.78877	-1.08234	32.0877	0
0.1560	10.6069	4.37166	0.443581	36.2913	0
0.1567	11.1912	3.78877	1.05572	34.1895	0
0.1573	11.8204	4.99618	1.65899	30.8266	0
0.1580	13.9777	10.492	1.9695	31.8074	0
0.1587	15.4609	15.0718	2.58164	32.9284	0
0.1593	15.1912	16.9037	3.49542	32.9284	0
0.1600	14.2474	19.9431	4.10756	32.9284	0
0.1607	12.7193	22.0665	3.49542	32.9284	0
0.1613	9.97767	19.6516	0.745216	32.9284	0
0.1620	9.97767	19.3186	-2.91876	32.0877	0
0.1627	11.5058	23.607	-3.83254	30.2661	0
0.1633	5.70795	25.4389	-3.83254	28.7248	0
0.1640	-3.14611	25.4389	-3.83254	28.1643	0
0.1647	-4.045	29.1028	-1.99611	27.4637	0
0.1653	-0.988778	31.2261	-0.168561	25.6421	0
0.1660	0.853945	28.8113	-0.168561	24.1008	0
0.1667	3.28095	30.3102	1.35736	25.9224	0
0.1673	5.70795	32.1421	1.9695	27.1835	0
0.1680	6.33717	28.4782	1.35736	22.9798	0
0.1687	6.65178	26.6463	4.4092	18.6361	0
0.1693	8.44956	31.5592	9.90073	18.0756	0
0.1700	10.6069	34.5985	8.68532	16.5343	0
0.1707	9.66306	34.3071	2.58164	14.7127	0
0.1713	8.13495	35.806	2.88328	13.7319	0
0.1720	9.97767	37.055	6.84889	11.9103	0
0.1727	10.2923	37.6379	6.23675	11.9103	0
0.1733	6.33717	40.0943	7.1594	14.0121	0
0.1740	7.55067	41.6348	9.90073	11.3498	0
0.1747	12.135	40.3858	7.1594	6.7258	0
0.1753	9.66306	41.0103	2.88328	7.98689	0
0.1760	4.49445	45.5901	5.02134	9.24798	0
0.1767	4.17984	47.7135	8.07318	7.00605	0
0.1773	4.17984	47.7135	8.98695	5.88508	0
0.1780	2.33711	49.5455	10.8145	4.62399	0
0.1787	4.49445	53.2093	12.3404	2.80242	0
0.1793	8.44956	51.3774	11.4266	2.80242	0
0.1800	8.76417	47.4221	9.90073	1.54133	0
0.1807	8.13495	46.7976	8.07318	-2.6623	0
0.1813	8.44956	48.9209	7.1594	-5.46472	0
0.1820	9.07878	52.0019	6.54726	-6.0252	0
0.1827	8.76417	54.7498	3.49542	-7.84677	0
0.1833	7.23606	54.4167	-0.168561	-9.66834	0
0.1840	7.23606	52.9179	0.745216	-9.3881	0
0.1847	11.5058	53.8338	1.65899	-10.9294	0
0.1853	16.0901	55.3327	-1.08234	-15.2732	0
0.1860	17.9328	55.3327	-1.99611	-17.375	0
0.1867	20.0452	55.6658	-1.08234	-16.3941	0
0.1873	23.4161	54.1253	-3.83254	-18.6361	0
0.1880	23.1015	51.0859	-3.83254	-23.8206	0
0.1887	20.3598	51.6688	-0.168561	-24.381	0
0.1893	19.7756	53.2093	0.745216	-22.8397	0
0.1900	19.1463	51.3774	0.133074	-24.6613	0
0.1907	15.7755	50.4614	2.27114	-25.6421	0
0.1913	13.3485	48.6295	3.79705	-23.8206	0
0.1920	13.3485	44.9656	4.4092	-25.6421	0
0.1927	12.4496	45.8816	3.49542	-29.2853	0
0.1933	12.135	49.5455	2.58164	-31.1068	0
0.1940	15.1912	48.6295	4.4092	-33.4889	0
0.1947	18.5171	46.7976	5.32297	-34.75	0
0.1953	21.2587	45.2987	1.05572	-31.9476	0
0.1960	23.7307	43.1337	-1.99611	-31.9476	0
0.1967	24.0453	44.6742	-1.69448	-35.7308	0
0.1973	22.5172	45.8816	-3.83254	-35.7308	0
0.1980	21.888	42.2177	-3.83254	-33.2087	0
0.1987	19.7756	39.1784	-1.08234	-33.4889	0
0.1993	16.0901	39.8029	-1.39284	-36.0111	0
0.2000	13.0339	40.0943	-2.91876	-36.2913	0
0.2007	6.92145	39.1784	-1.99611	-34.75	0
0.2013	-2.51689	37.3464	-1.99611	-34.4697	0
0.2020	-11.371	36.4305	-3.2204	-32.9284	0
0.2027	-19.9104	36.7219	-1.99611	-31.3871	0
0.2033	-31.5061	33.3911	-2.91876	-31.9476	0
0.2040	-42.5175	27.8953	-6.88438	-31.6673	0
0.2047	-49.8434	28.8113	-8.71193	-29.2853	0
0.2053	-54.6974	32.1421	-7.49652	-29.8458	0
0.2060	-55.6413	32.1421	-6.57387	-32.9284	0
0.2067	-51.3715	32.1421	-7.49652	-33.4889	0
0.2073	-45.2591	33.6826	-9.32407	-31.9476	0
0.2080	-41.5736	32.7666	-8.09979	-30.126	0
0.2087	-37.9331	30.3102	-3.2204	-30.5464	0
0.2093	-33.3488	29.3942	-1.99611	-32.9284	0
0.2100	-30.6072	31.5592	-5.66009	-33.4889	0
0.2107	-26.9217	33.3911	-6.88438	-31.1068	0
0.2113	-21.7531	31.5592	-4.74632	-30.8266	0
0.2120	-16.8542	30.9347	-4.74632	-32.9284	0
0.2127	-9.25856	33.3911	-4.44468	-31.6673	0
0.2133	-0.4045	32.1421	-2.30662	-28.3044	0
0.2140	2.96634	27.5623	-1.69448	-27.1835	0
0.2147	5.12367	27.5623	-1.39284	-26.4829	0
0.2153	10.6069	25.4389	-1.08234	-24.9415	0
0.2160	11.8204	19.3186	-4.74632	-25.6421	0
0.2167	11.8204	20.2345	-7.18601	-26.7631	0
0.2173	17.9328	24.8144	-5.35846	-25.6421	0
0.2180	22.5172	24.5229	-5.35846	-21.999	0
0.2187	19.7756	24.2315	-10.2379	-19.4768	0
0.2193	17.9328	26.0634	-12.3759	-18.2157	0
0.2200	21.888	24.5229	-11.7638	-16.3941	0
0.2207	31.0566	21.4836	-11.1516	-14.2923	0
0.2213	41.7085	20.8591	-10.85	-12.1905	0
0.2220	45.7085	20.2345	-11.1516	-12.1905	0
0.2227	45.9782	18.4442	-12.9881	-13.0312	0
0.2233	49.6636	16.6123	-15.4277	-11.9103	0
0.2240	54.5626	15.0718	-16.0399	-8.26713	0
0.2247	56.3604	13.5313	-14.8156	-6.44556	0
0.2253	57.3042	12.3239	-13.6002	-5.18447	0
0.2260	57.5739	10.7834	-14.2035	-3.64314	0
0.2267	58.8323	7.11956	-14.514	-3.92339	0
0.2273	64.0009	2.24828	-13.9018	-4.20363	0
0.2280	69.2145	-0.499618	-14.514	-3.64314	0
0.2287	69.2145	-0.208174	-14.8156	-4.48387	0
0.2293	66.7425	-0.499618	-10.85	-5.46472	0
0.2300	62.4728	0.124905	-6.88438	-3.64314	0
0.2307	57.3042	1.95684	-6.88438	-1.54133	0
0.2313	57.5739	1.62376	-6.57387	0	0
0.2320	62.7874	0.124905	-4.13418	0.280242	0
0.2327	63.6863	0.124905	-4.13418	1.26109	0
0.2333	62.4728	-2.04011	-6.27224	1.82157	0
0.2340	62.7874	-6.28686	-6.88438	1.26109	0
0.2347	59.102	-6.61994	-6.27224	1.54133	0
0.2353	51.776	-5.37089	-4.44468	4.06351	0
0.2360	49.0344	-6.28686	-1.99611	4.90423	0
0.2367	47.2366	-6.28686	-1.69448	6.44556	0
0.2373	41.4388	-4.45493	-1.99611	10.0887	0
0.2380	34.3825	-5.37089	-0.168561	10.3689	0
0.2387	28.5847	-6.28686	-0.168561	8.26713	0
0.2393	25.8431	-7.20283	-2.91876	9.80847	0
0.2400	24.0453	-10.2838	-5.04795	10.3689	0
0.2407	17.9328	-10.8667	-7.49652	7.28629	0
0.2413	13.9777	-8.11879	-10.5484	6.44556	0
0.2420	20.6745	-7.53591	-10.2379	7.28629	0
0.2427	27.0566	-9.03476	-8.4103	7.70665	0
0.2433	28.0004	-8.11879	-8.71193	8.26713	0
0.2440	34.3825	-6.28686	-9.02244	8.82762	0
0.2447	38.3826	-7.20283	-6.57387	8.82762	0
0.2453	30.1128	-9.03476	-5.9706	7.70665	0
0.2460	26.7869	-7.20283	-6.57387	4.62399	0
0.2467	34.3825	-4.45493	-4.74632	3.64314	0
0.2473	35.0117	-5.37089	-5.04795	6.44556	0
0.2480	28.0004	-6.28686	-7.49652	8.26713	0
0.2487	26.1577	-5.07945	-5.9706	7.28629	0
0.2493	27.6858	-6.28686	-3.52203	5.46472	0
0.2500	28.0004	-8.45187	-3.2204	3.64314	0
0.2507	29.2139	-6.28686	-1.69448	3.64314	0
0.2513	27.6858	-5.70397	-0.168561	5.18447	0
0.2520	24.315	-11.1581	-1.08234	0.980846	0
0.2527	24.315	-12.4072	-0.168561	-3.3629	0
0.2533	24.315	-7.53591	-0.780703	0	0
0.2540	23.4161	-5.07945	-4.13418	3.3629	0
0.2547	22.5172	-4.45493	-4.74632	-0.560484	0
0.2553	21.5733	-4.16348	-2.30662	-3.08266	0
0.2560	20.6745	-4.45493	-3.52203	-1.82157	0
0.2567	21.2587	-4.45493	-4.13418	-1.82157	0
0.2573	21.2587	-3.24752	-2.91876	-3.08266	0
0.2580	18.8317	-2.95607	-4.44468	-2.6623	0
0.2587	13.3485	-4.45493	-5.66009	-1.54133	0
0.2593	7.86528	-5.70397	-3.2204	0.980846	0
0.2600	6.02256	-5.37089	-3.52203	0.980846	0
0.2607	1.75283	-2.62299	-5.66009	-2.38206	0
0.2613	-8.62934	-1.70703	-4.74632	-3.92339	0
0.2620	-12.8991	-4.16348	-3.2204	-2.6623	0
0.2627	-5.88773	-4.16348	-1.99611	-2.6623	0
0.2633	-1.93261	-2.04011	2.88328	-2.6623	0
0.2640	-1.93261	-4.45493	6.84889	-2.10181	0
0.2647	3.28095	-8.74332	7.76267	-1.54133	0
0.2653	6.02256	-5.37089	12.0388	-2.10181	0
0.2660	3.28095	-0.791062	16.306	-5.46472	0
0.2667	4.17984	-3.24752	14.4785	-8.26713	0
0.2673	6.65178	-5.70397	12.6509	-6.0252	0
0.2680	4.49445	-2.62299	13.5647	-4.48387	0
0.2687	4.17984	-0.208174	10.2112	-7.56653	0
0.2693	9.39339	-0.499618	3.79705	-9.3881	0
0.2700	14.8766	-0.499618	2.58164	-10.0887	0
0.2707	16.989	-0.208174	3.79705	-10.6492	0
0.2713	14.2474	-0.499618	2.88328	-10.0887	0
0.2720	9.07878	0.124905	3.79705	-10.9294	0
0.2727	8.76417	0.124905	5.02134	-12.751	0
0.2733	12.135	-0.791062	1.9695	-9.10786	0
0.2740	15.1912	-1.41558	-0.470196	-5.46472	0
0.2747	20.3598	0.124905	0.443581	-7.00605	0
0.2753	25.5734	-0.791062	0.133074	-7.56653	0
0.2760	21.888	-5.70397	-1.08234	-7.28629	0
0.2767	11.1912	-6.28686	1.65899	-7.28629	0
0.2773	4.17984	-2.33155	3.18491	-5.74496	0
0.2780	2.06745	-0.791062	1.35736	-5.46472	0
0.2787	0.853945	-2.04011	1.9695	-7.28629	0
0.2793	2.65172	-0.791062	5.32297	-4.48387	0
0.2800	6.65178	-0.208174	5.93511	-1.82157	0
0.2807	5.70795	-0.791062	2.88328	-3.08266	0
0.2813	1.43822	-0.208174	2.27114	-2.6623	0
0.2820	0.224722	0.124905	4.4092	-0.560484	0
0.2827	-2.20228	1.04087	5.93511	-1.82157	0
0.2833	-9.25856	1.33231	4.71083	-1.82157	0
0.2840	-12.5845	1.04087	2.27114	0.700605	0
0.2847	-9.52823	1.95684	0.745216	-1.54133	0
0.2853	-5.88773	2.8728	1.35736	-3.92339	0
0.2860	-3.46072	1.95684	1.65899	-0.840726	0
0.2867	0.224722	4.37166	0.745216	2.80242	0
0.2873	3.28095	5.6207	2.58164	1.82157	0
0.2880	5.12367	0.124905	7.1594	-0.840726	0
0.2887	6.33717	-2.33155	9.28859	-1.82157	0
0.2893	7.23606	3.16425	7.1594	-1.26109	0
0.2900	10.6069	4.70474	4.4092	-0.560484	0
0.2907	14.2474	2.53973	3.49542	-1.54133	0
0.2913	15.1912	3.78877	2.58164	-2.6623	0
0.2920	19.1463	3.78877	1.9695	-0.840726	0
0.2927	27.3712	0.707792	3.79705	1.54133	0
0.2933	28.5847	-0.208174	7.1594	0.700605	0
0.2940	26.7869	1.04087	8.37481	0	0
0.2947	30.4274	1.62376	8.37481	2.10181	0
0.2953	28.8993	2.24828	8.98695	3.3629	0
0.2960	19.461	1.95684	7.46103	1.82157	0
0.2967	18.5171	1.33231	6.54726	2.80242	0
0.2973	21.5733	1.95684	8.37481	4.62399	0
0.2980	17.9328	1.62376	9.90073	5.18447	0
0.2987	17.3036	1.62376	8.37481	7.00605	0
0.2993	22.2026	0.124905	6.23675	10.3689	0
0.3000	21.2587	-4.78801	5.32297	10.3689	0
0.3007	19.461	-7.20283	5.32297	8.26713	0
0.3013	21.5733	-2.62299	4.4092	7.98689	0
0.3020	17.3036	-0.791062	2.58164	8.26713	0
0.3027	8.13495	-4.45493	2.58164	7.28629	0
0.3033	6.02256	-6.28686	1.9695	7.98689	0
0.3040	9.97767	-6.61994	-1.39284	9.52822	0
0.3047	12.4496	-6.28686	-2.91876	8.54738	0
0.3053	12.4496	-5.07945	-2.30662	7.98689	0
0.3060	11.5058	-5.37089	-2.60826	9.52822	0
0.3067	8.13495	-5.37089	-1.69448	9.24798	0
0.3073	0.224722	-4.78801	-0.168561	7.28629	0
0.3080	-8.94395	-7.20283	-1.69448	8.82762	0
0.3087	-14.4272	-9.03476	-1.69448	10.6492	0
0.3093	-19.0115	-5.99542	1.65899	8.26713	0
0.3100	-20.8542	-3.87204	3.49542	7.28629	0
0.3107	-15.3261	-5.70397	4.10756	8.82762	0
0.3113	-11.6856	-6.28686	3.79705	9.24798	0
0.3120	-17.798	-7.20283	2.27114	9.24798	0
0.3127	-24.4947	-8.11879	2.27114	9.24798	0
0.3133	-28.7645	-5.99542	3.79705	8.82762	0
0.3140	-31.5061	-4.78801	2.58164	9.80847	0
0.3147	-30.6072	-5.37089	2.27114	9.52822	0
0.3153	-34.2477	-4.16348	4.4092	8.26713	0
0.3160	-42.5175	-2.62299	4.71083	9.80847	0
0.3167	-40.6747	-3.24752	3.49542	11.0696	0
0.3173	-32.7196	-2.95607	3.79705	8.82762	0
0.3180	-37.9331	-2.04011	4.71083	8.54738	0
0.3187	-53.7985	-2.62299	4.4092	11.63	0
0.3193	-65.0796	-4.45493	4.4092	12.1905	0
0.3200	-67.5066	-5.70397	5.32297	12.4708	0
0.3207	-64.1807	-4.45493	5.32297	12.8911	0
0.3213	-59.911	-4.16348	3.49542	10.6492	0
0.3220	-58.9671	-6.28686	0.133074	10.0887	0
0.3227	-62.0234	-7.20283	-0.780703	13.1714	0
0.3233	-68.4504	-9.03476	0.133074	14.9929	0
0.3240	-77.3045	-13.906	-1.08234	13.7319	0
0.3247	-83.6866	-17.2785	-3.2204	9.80847	0
0.3253	-84.9001	-15.4465	-3.2204	5.46472	0
0.3260	-85.2147	-14.2391	-3.83254	5.46472	0
0.3267	-84.6304	-16.071	-5.04795	7.28629	0
0.3273	-81.2596	-18.1944	-4.74632	5.46472	0
0.3280	-75.1472	-17.2785	-4.74632	4.06351	0
0.3287	-69.0347	-15.1551	-5.66009	7.28629	0
0.3293	-69.3493	-14.2391	-4.74632	8.54738	0
0.3300	-77.3045	-15.4465	-2.91876	5.46472	0
0.3307	-82.7877	-16.987	-2.60826	4.90423	0
0.3313	-80.6304	-18.1944	-1.99611	6.44556	0
0.3320	-82.4731	-18.4859	-0.168561	5.46472	0
0.3327	-93.4845	-19.4018	-0.168561	4.62399	0
0.3333	-104.451	-22.7743	-1.69448	5.88508	0
0.3340	-107.507	-24.6062	-1.08234	4.90423	0
0.3347	-101.709	-23.9817	0.133074	5.46472	0
0.3353	-91.6418	-29.4775	-1.08234	7.98689	0
0.3360	-84.3158	-35.8892	-3.83254	7.28629	0
0.3367	-79.1023	-32.8499	-6.57387	5.88508	0
0.3373	-72.7202	-27.9786	-10.2379	7.28629	0
0.3380	-67.8212	-28.2701	-13.6002	6.44556	0
0.3387	-65.3942	-29.186	-14.514	5.46472	0
0.3393	-62.0234	-27.6455	-13.2897	8.54738	0
0.3400	-62.9672	-28.8946	-11.7638	9.24798	0
0.3407	-69.0347	-31.3094	-10.2379	5.18447	0
0.3413	-69.6639	-32.2254	-10.2379	5.18447	0
0.3420	-61.7088	-32.8499	-11.1516	7.00605	0
0.3427	-53.4839	-34.6818	-12.0743	5.18447	0
0.3433	-51.6412	-36.5138	-12.9881	3.64314	0
0.3440	-51.6412	-34.0573	-10.85	4.62399	0
0.3447	-43.4164	-31.018	-7.49652	5.88508	0
0.3453	-28.7645	-32.2254	-7.49652	7.28629	0
0.3460	-21.4385	-35.8892	-8.4103	8.26713	0
0.3467	-20.8542	-38.3457	-6.57387	7.98689	0
0.3473	-18.6969	-40.1776	-8.09979	6.44556	0
0.3480	-16.2699	-40.7605	-12.0743	4.34375	0
0.3487	-15.6407	-38.3457	-11.1516	5.46472	0
0.3493	-12.5845	-35.3063	-8.09979	8.26713	0
0.3500	-8.00012	-33.1413	-6.57387	6.16532	0
0.3507	-3.14611	-31.6425	-5.35846	3.64314	0
0.3513	4.17984	-30.102	-5.04795	6.7258	0
0.3520	12.4496	-29.186	-7.79816	8.54738	0
0.3527	15.1912	-28.8946	-11.1516	6.16532	0
0.3533	13.6631	-28.5615	-11.1516	6.44556	0
0.3540	13.6631	-28.2701	-11.7638	6.44556	0
0.3547	15.1912	-27.9786	-17.5658	3.64314	0
0.3553	8.76417	-27.3541	-23.0573	4.90423	0
0.3560	-3.73039	-26.4381	-21.2298	8.26713	0
0.3567	-9.25856	-26.1467	-19.3934	6.7258	0
0.3573	-5.88773	-27.0626	-20.3071	6.16532	0
0.3580	-1.618	-27.0626	-16.0399	7.98689	0
0.3587	1.12361	-26.4381	-11.4621	8.26713	0
0.3593	1.12361	-30.102	-12.6775	8.26713	0
0.3600	4.80906	-34.6818	-12.9881	7.70665	0
0.3607	13.9777	-31.9339	-10.2379	4.90423	0
0.3613	17.9328	-25.5222	-12.0743	4.62399	0
0.3620	20.6745	-24.8976	-15.1261	5.46472	0
0.3627	25.2588	-26.4381	-12.9881	3.3629	0
0.3633	18.8317	-23.3988	-11.1516	3.64314	0
0.3640	15.1912	-22.4828	-12.3759	6.7258	0
0.3647	36.2252	-24.6062	-12.0743	4.06351	0
0.3653	49.0344	-22.7743	-11.1516	0.700605	0
0.3660	27.0566	-20.0264	-11.7638	2.52218	0
0.3667	8.13495	-21.8583	-12.9881	2.52218	0
0.3673	10.6069	-22.7743	-14.2035	0	0
0.3680	6.92145	-21.8583	-13.6002	0.980846	0
0.3687	-0.988778	-21.5668	-12.0743	0.980846	0
0.3693	3.59556	-20.6509	-12.0743	-0.280242	0
0.3700	12.135	-18.1944	-12.9881	-0.280242	0
0.3707	20.0452	-15.4465	-13.9018	-0.840726	0
0.3713	28.5847	-16.3625	-15.4277	-0.840726	0
0.3720	28.5847	-20.6509	-16.3415	1.54133	0
0.3727	24.9442	-20.6509	-13.9018	1.54133	0
0.3733	28.5847	-14.5306	-12.6775	-0.840726	0
0.3740	31.9555	-12.6986	-13.2897	-1.54133	0
0.3747	28.8993	-15.4465	-11.4621	-1.82157	0
0.3753	27.6858	-14.822	-9.02244	-2.6623	0
0.3760	32.5847	-11.4912	-11.1516	-1.26109	0
0.3767	37.1691	-11.7827	-13.2897	-1.82157	0
0.3773	35.3264	-13.3231	-12.0743	-3.92339	0
0.3780	29.2139	-13.6146	-11.1516	-1.82157	0
0.3787	27.0566	-13.6146	-9.62571	0.980846	0
0.3793	28.5847	-13.6146	-6.57387	-0.280242	0
0.3800	28.0004	-10.2838	-4.13418	1.26109	0
0.3807	28.8993	-6.91138	-3.83254	4.34375	0
0.3813	32.5847	-7.20283	-4.13418	1.82157	0
0.3820	35.9106	-8.11879	-4.74632	-0.840726	0
0.3827	38.9669	-6.28686	-5.04795	0.980846	0
0.3833	41.7085	-8.45187	-6.57387	1.82157	0
0.3840	45.3939	-13.906	-7.18601	-0.280242	0
0.3847	47.5063	-12.6986	-5.66009	-2.6623	0
0.3853	44.495	-5.37089	-7.18601	-3.64314	0
0.3860	42.6523	-3.53896	-9.32407	-3.08266	0
0.3867	52.4053	-5.37089	-3.83254	-2.6623	0
0.3873	62.7874	-4.16348	0.745216	-3.64314	0
0.3880	61.2593	-1.70703	-4.74632	-4.48387	0
0.3887	58.2031	-2.62299	-8.4103	-5.18447	0
0.3893	58.2031	-4.16348	-3.52203	-6.0252	0
0.3900	56.0907	-3.24752	-0.470196	-6.44556	0
0.3907	54.5626	-0.791062	1.35736	-5.46472	0
0.3913	54.5626	-0.208174	5.93511	-6.0252	0
0.3920	49.9783	-1.41558	7.46103	-7.84677	0
0.3927	46.922	-0.499618	4.71083	-8.26713	0
0.3933	53.6188	0.124905	0.443581	-5.46472	0
0.3940	61.8885	-1.70703	-5.9706	-4.20363	0
0.3947	61.2593	-1.70703	-10.2379	-6.0252	0
0.3953	55.4615	-1.12414	-10.2379	-7.28629	0
0.3960	50.8771	-2.95607	-8.71193	-7.28629	0
0.3967	50.2929	-2.62299	-6.88438	-7.28629	0
0.3973	50.2929	-0.499618	-4.13418	-6.44556	0
0.3980	49.0344	-0.208174	-3.52203	-5.74496	0
0.3987	47.2366	1.04087	-2.60826	-7.28629	0
0.3993	46.6074	2.8728	-1.39284	-7.28629	0
0.4000	51.776	2.24828	-3.52203	-5.18447	0
0.4007	64.8998	1.62376	-4.13418	-5.46472	0
0.4013	74.0685	2.53973	0.745216	-7.84677	0
0.4020	75.5966	1.95684	4.4092	-8.26713	0
0.4027	79.2821	0.124905	3.49542	-6.44556	0
0.4033	84.7653	-2.62299	3.79705	-5.74496	0
0.4040	82.2933	-5.99542	6.23675	-7.28629	0
0.4047	78.3382	-6.28686	5.63348	-8.26713	0
0.4053	76.4955	-5.37089	3.49542	-7.56653	0
0.4060	68.8999	-7.82735	4.4092	-7.28629	0
0.4067	58.2031	-8.74332	7.76267	-7.28629	0
0.4073	53.3041	-9.65928	9.90073	-7.56653	0
0.4080	50.5625	-13.3231	8.07318	-7.28629	0
0.4087	44.7647	-14.5306	5.32297	-6.7258	0
0.4093	39.5961	-12.6986	6.23675	-9.3881	0
0.4100	35.641	-11.7827	8.07318	-13.7319	0
0.4107	30.742	-12.0741	8.07318	-12.751	0
0.4113	28.0004	-12.6986	9.90073	-10.0887	0
0.4120	28.8993	-14.5306	11.7372	-11.9103	0
0.4127	31.6409	-15.4465	8.98695	-12.751	0
0.4133	33.7982	-14.5306	6.54726	-9.10786	0
0.4140	36.2252	-15.4465	6.23675	-7.56653	0
0.4147	37.1691	-19.4018	1.65899	-8.82762	0
0.4153	35.9106	-23.6902	-2.91876	-8.54738	0
0.4160	35.3264	-23.6902	-1.39284	-9.10786	0
0.4167	35.9106	-22.7743	2.58164	-7.28629	0
0.4173	34.6971	-26.4381	3.79705	-1.82157	0
0.4180	31.6409	-30.102	3.79705	-2.10181	0
0.4187	28.0004	-29.8105	4.4092	-6.7258	0
0.4193	22.5172	-31.3094	4.4092	-3.64314	0
0.4200	15.1912	-34.0573	4.71083	0.980846	0
0.4207	12.4496	-33.1413	6.84889	-3.92339	0
0.4213	17.6182	-32.8499	9.59909	-7.28629	0
0.4220	19.7756	-34.6818	10.8145	-2.38206	0
0.4227	14.2474	-34.3904	9.90073	-0.280242	0
0.4233	11.5058	-33.1413	8.68532	-2.6623	0
0.4240	10.6069	-34.0573	7.76267	-1.82157	0
0.4247	3.59556	-33.4744	7.1594	0.280242	0
0.4253	-5.2585	-31.018	7.76267	0.980846	0
0.4260	-8.94395	-31.018	9.90073	1.26109	0
0.4267	-13.2137	-32.2254	10.8145	2.10181	0
0.4273	-19.3261	-33.1413	9.28859	2.10181	0
0.4280	-20.225	-32.8499	8.37481	2.10181	0
0.4287	-19.9104	-31.018	11.7372	3.64314	0
0.4293	-23.5958	-30.3934	16.0044	4.62399	0
0.4300	-25.124	-30.102	15.3923	4.34375	0
0.4307	-22.3823	-28.8946	12.6509	5.46472	0
0.4313	-20.5396	-29.8105	11.7372	9.24798	0
0.4320	-20.5396	-33.4744	11.7372	10.0887	0
0.4327	-19.0115	-34.6818	12.3404	7.28629	0
0.4333	-16.8542	-31.018	13.5647	6.44556	0
0.4340	-15.0564	-28.2701	12.9526	8.54738	0
0.4347	-12.2698	-28.8946	9.90073	10.0887	0
0.4353	-12.0002	-29.4775	8.98695	10.0887	0
0.4360	-14.1126	-29.186	10.8145	11.3498	0
0.4367	-13.2137	-29.4775	11.125	13.4516	0
0.4373	-8.00012	-31.9339	8.98695	16.5343	0
0.4380	-7.41584	-33.7659	10.2112	17.7954	0
0.4387	-13.798	-34.6818	13.2631	16.254	0
0.4393	-21.7531	-35.5978	12.9526	14.7127	0
0.4400	-26.3375	-35.8892	12.6509	16.5343	0
0.4407	-26.0229	-35.3063	13.2631	17.375	0
0.4413	-25.124	-36.8052	11.4266	16.5343	0
0.4420	-26.6521	-37.7212	11.125	15.5534	0
0.4427	-23.8655	-37.1383	14.4785	18.0756	0
0.4433	-18.3823	-42.0095	13.2631	20.1774	0
0.4440	-19.5958	-49.3373	8.07318	18.3558	0
0.4447	-16.8542	-49.9202	9.28859	13.7319	0
0.4453	-0.0898889	-47.7968	10.8145	12.8911	0
0.4460	11.8204	-48.0882	5.02134	16.254	0
0.4467	8.13495	-47.5053	0.443581	16.5343	0
0.4473	-0.0898889	-46.5894	0.745216	12.8911	0
0.4480	-9.25856	-47.7968	1.9695	11.63	0
0.4487	-14.1126	-49.3373	4.4092	14.4325	0
0.4493	-6.78662	-50.2532	3.49542	16.254	0
0.4500	-0.674167	-48.4213	-0.470196	14.7127	0
0.4507	-5.88773	-46.5894	-1.08234	13.1714	0
0.4513	-16.8542	-47.5053	1.9695	14.0121	0
0.4520	-29.6634	-47.7968	3.79705	15.5534	0
0.4527	-41.5736	-43.5084	6.54726	16.8145	0
0.4533	-38.5174	-42.0095	7.46103	16.254	0
0.4540	-25.7082	-42.301	4.4092	14.9929	0
0.4547	-20.5396	-37.4297	3.79705	16.5343	0
0.4553	-19.5958	-34.3904	4.10756	18.3558	0
0.4560	-14.1126	-35.8892	-0.470196	16.254	0
0.4567	-12.5845	-32.2254	-1.39284	13.4516	0
0.4573	-20.8542	-24.6062	2.58164	15.5534	0
0.4580	-28.1802	-20.6509	1.65899	16.8145	0
0.4587	-28.4499	-17.5699	0.745216	15.5534	0
0.4593	-27.2364	-11.7827	5.02134	16.5343	0
0.4600	-27.551	-5.37089	5.63348	17.375	0
0.4607	-31.5061	1.04087	2.58164	14.9929	0
0.4613	-39.4612	7.45264	1.65899	13.1714	0
0.4620	-40.9894	13.8644	1.05572	13.7319	0
0.4627	-33.0342	18.7357	-1.08234	14.4325	0
0.4633	-24.8093	22.9824	-2.60826	14.4325	0
0.4640	-17.4834	28.1868	-4.13418	14.7127	0
0.4647	-8.31473	34.3071	-8.71193	14.0121	0
0.4653	-1.30339	39.4698	-12.9881	11.0696	0
0.4660	4.17984	45.5901	-12.0743	9.52822	0
0.4667	7.55067	53.2093	-6.57387	10.3689	0
0.4673	4.80906	58.4137	-5.04795	11.0696	0
0.4680	5.70795	61.453	-8.71193	9.80847	0
0.4687	16.0901	66.0329	-7.49652	8.54738	0
0.4693	23.4161	71.8201	-2.91876	7.28629	0
0.4700	22.5172	78.8564	-0.780703	5.46472	0
0.4707	19.7756	86.4756	2.58164	6.44556	0
0.4713	16.989	92.5959	4.4092	8.54738	0
0.4720	13.9777	97.4671	2.58164	7.28629	0
0.4727	13.6631	102.672	5.32297	6.44556	0
0.4733	14.2474	107.543	11.4266	7.70665	0
0.4740	13.3485	113.33	8.98695	7.98689	0
0.4747	14.562	118.201	5.63348	6.44556	0
0.4753	18.2475	122.49	5.32297	5.46472	0
0.4760	18.8317	128.277	-1.39284	6.16532	0
0.4767	16.989	132.565	-8.4103	8.26713	0
0.4773	16.989	132.857	-6.27224	9.24798	0
0.4780	20.6745	136.521	-4.44468	7.28629	0
0.4787	24.6296	143.557	-6.27224	8.54738	0
0.4793	25.8431	145.972	-7.49652	11.63	0
0.4800	24.0453	144.764	-10.2379	9.24798	0
0.4807	25.8431	145.972	-11.1516	4.62399	0
0.4813	35.0117	151.176	-8.4103	4.34375	0
0.4820	41.4388	157.879	-6.57387	5.46472	0
0.4827	38.068	163.667	-5.66009	4.34375	0
0.4833	31.3712	166.748	-3.52203	2.80242	0
0.4840	24.9442	170.078	-4.13418	2.10181	0
0.4847	18.5171	172.243	-3.83254	2.80242	0
0.4853	16.0901	172.826	-0.168561	3.08266	0
0.4860	14.2474	174.367	1.35736	3.64314	0
0.4867	2.33711	177.406	0.443581	4.06351	0
0.4873	-18.6969	178.031	-0.168561	3.08266	0
0.4880	-38.832	176.823	-1.39284	0.980846	0
0.4887	-52.2704	178.322	-1.08234	0.280242	0
0.4893	-53.4839	180.778	0.745216	0.700605	0
0.4900	-45.2591	181.986	0.443581	-0.280242	0
0.4907	-36.7196	181.07	-1.08234	-0.840726	0
0.4913	-26.9217	179.238	-0.470196	-1.82157	0
0.4920	-12.0002	177.739	1.65899	-2.6623	0
0.4927	2.65172	176.823	1.35736	-1.82157	0
0.4933	11.5058	177.115	-1.99611	-1.82157	0
0.4940	17.6182	178.655	-3.52203	-4.48387	0
0.4947	20.3598	179.571	-2.30662	-6.7258	0
0.4953	16.989	178.031	-2.91876	-8.26713	0
0.4960	12.7193	176.199	-3.83254	-8.82762	0
0.4967	12.4496	174.075	-2.30662	-5.46472	0
0.4973	11.8204	171.619	0.443581	-3.92339	0
0.4980	7.86528	170.411	4.4092	-7.28629	0
0.4987	2.06745	168.871	6.84889	-7.28629	0
0.4993	-4.045	166.123	4.71083	-3.92339	0
0.5000	-7.73045	162.168	3.49542	-5.46472	0
0.5007	-3.46072	158.795	6.54726	-8.54738	0
0.5013	4.17984	157.588	8.07318	-7.00605	0
0.5020	6.02256	157.879	7.76267	-7.28629	0
0.5027	5.12367	157.296	11.7372	-8.82762	0
0.5033	8.44956	153.008	15.7028	-7.28629	0
0.5040	11.1912	148.428	13.5647	-7.28629	0
0.5047	11.8204	145.972	10.2112	-10.0887	0
0.5053	17.3036	145.68	10.8145	-11.9103	0
0.5060	24.0453	143.557	12.0388	-12.751	0
0.5067	24.9442	139.269	10.5129	-13.4516	0
0.5073	23.7307	134.397	9.90073	-13.0312	0
0.5080	25.8431	131.025	12.6509	-14.0121	0
0.5087	29.8431	130.733	14.4785	-16.3941	0
0.5093	36.8545	129.817	11.4266	-17.9355	0
0.5100	45.3939	124.613	9.28859	-18.6361	0
0.5107	50.8771	120.366	9.28859	-17.6552	0
0.5113	56.675	119.45	6.54726	-17.375	0
0.5120	65.529	116.078	4.71083	-17.6552	0
0.5127	71.9561	109.042	6.54726	-17.0948	0
0.5133	72.855	105.086	5.93511	-17.9355	0
0.5140	74.3831	104.17	2.58164	-20.4577	0
0.5147	73.7539	101.422	3.18491	-18.6361	0
0.5153	62.4728	94.7193	4.10756	-17.375	0
0.5160	46.6074	87.683	2.58164	-21.0181	0
0.5167	35.3264	84.9351	4.4092	-21.0181	0
0.5173	25.2588	85.2681	7.46103	-18.9163	0
0.5180	15.7755	85.2681	7.1594	-21.5786	0
0.5187	15.4609	82.5202	6.23675	-23.5403	0
0.5193	17.9328	79.4393	7.1594	-19.757	0
0.5200	11.5058	76.1085	7.1594	-18.9163	0
0.5207	2.06745	73.652	6.84889	-21.2984	0
0.5213	1.12361	71.2372	5.93511	-21.5786	0
0.5220	3.86522	66.9488	4.4092	-20.1774	0
0.5227	-0.4045	62.369	5.02134	-19.1966	0
0.5233	-10.4721	58.7051	8.68532	-18.2157	0
0.5240	-13.5283	55.9572	9.59909	-16.8145	0
0.5247	-5.57311	52.2934	7.1594	-17.9355	0
0.5253	2.06745	46.5061	6.23675	-20.4577	0
0.5260	6.92145	41.9263	8.37481	-20.1774	0
0.5267	13.3485	39.4698	9.59909	-19.4768	0
0.5273	14.2474	33.974	6.23675	-21.0181	0
0.5280	8.13495	27.5623	1.65899	-21.999	0
0.5287	1.43822	25.7303	0.133074	-21.2984	0
0.5293	-12.2698	25.7303	1.05572	-20.7379	0
0.5300	-33.3488	21.775	0.745216	-20.7379	0
0.5307	-48.0007	16.6123	-1.08234	-21.999	0
0.5313	-48.8996	14.4473	-2.60826	-22.8397	0
0.5320	-40.9894	13.8644	-1.39284	-20.1774	0
0.5327	-30.2926	12.0325	-0.168561	-17.6552	0
0.5333	-24.4947	6.82811	-1.99611	-20.1774	0
0.5340	-22.3823	3.78877	-3.52203	-20.1774	0
0.5347	-10.4721	3.78877	0.745216	-17.375	0
0.5353	6.65178	-0.208174	4.4092	-17.375	0
0.5360	13.3485	-4.16348	1.65899	-17.9355	0
0.5367	13.3485	-4.16348	0.133074	-15.2732	0
0.5373	12.135	-7.53591	4.71083	-14.0121	0
0.5380	8.44956	-12.6986	9.59909	-14.2923	0
0.5387	4.49445	-12.6986	8.98695	-11.9103	0
0.5393	-3.14611	-16.3625	4.10756	-9.66834	0
0.5400	-18.6969	-25.2307	-0.168561	-11.2097	0
0.5407	-29.0791	-27.3541	0.133074	-12.1905	0
0.5413	-25.7082	-26.4381	3.49542	-11.9103	0
0.5420	-23.2812	-29.186	3.79705	-10.9294	0
0.5427	-28.1802	-31.6425	0.745216	-9.3881	0
0.5433	-31.8207	-33.7659	0.745216	-10.3689	0
0.5440	-31.1915	-38.0542	2.58164	-12.4708	0
0.5447	-27.8656	-39.8445	2.58164	-10.0887	0
0.5453	-23.5958	-41.6765	0.133074	-7.84677	0
0.5460	-23.5958	-45.0489	0.133074	-9.10786	0
0.5467	-25.7082	-48.4213	1.35736	-8.54738	0
0.5473	-24.4947	-53.2926	1.9695	-7.00605	0
0.5480	-25.7082	-58.1639	4.4092	-7.56653	0
0.5487	-31.1915	-60.9118	8.37481	-6.7258	0
0.5493	-32.1353	-64.9087	9.90073	-4.20363	0
0.5500	-27.8656	-66.4076	10.5129	-3.92339	0
0.5507	-26.0229	-65.2001	10.8145	-4.90423	0
0.5513	-27.8656	-70.9874	8.37481	-6.44556	0
0.5520	-29.6634	-78.9397	4.4092	-6.44556	0
0.5527	-28.4499	-77.3992	2.58164	-2.6623	0
0.5533	-23.5958	-74.3598	1.05572	-0.560484	0
0.5540	-19.5958	-78.9397	-1.08234	-1.26109	0
0.5547	-16.2699	-83.8109	-3.83254	0	0
0.5553	-10.7417	-85.6429	-5.35846	0.980846	0
0.5560	-7.10123	-86.8503	-3.52203	1.54133	0
0.5567	-5.88773	-87.7662	-1.08234	5.46472	0
0.5573	-0.674167	-89.5982	-2.30662	6.7258	0
0.5580	6.65178	-91.4301	-3.83254	3.08266	0
0.5587	9.66306	-92.6791	-3.83254	4.34375	0
0.5593	10.2923	-96.0099	-4.13418	9.24798	0
0.5600	11.5058	-98.7578	-1.99611	10.0887	0
0.5607	12.7193	-99.6738	0.745216	8.82762	0
0.5613	12.4496	-102.422	-1.39284	9.24798	0
0.5620	9.97767	-105.461	-1.99611	10.0887	0
0.5627	10.2923	-105.461	2.88328	13.7319	0
0.5633	16.0901	-108.833	4.71083	17.0948	0
0.5640	21.2587	-113.413	0.745216	14.7127	0
0.5647	20.6745	-111.581	-2.60826	11.9103	0
0.5653	18.5171	-110.374	-4.74632	11.9103	0
0.5660	18.2475	-113.413	-6.57387	11.9103	0
0.5667	19.461	-113.705	-3.52203	12.1905	0
0.5673	15.7755	-111.873	-0.470196	13.7319	0
0.5680	8.13495	-111.581	-2.91876	14.0121	0
0.5687	7.55067	-111.873	-3.83254	13.1714	0
0.5693	14.2474	-111.873	0.443581	11.3498	0
0.5700	18.2475	-113.413	1.65899	10.6492	0
0.5707	17.9328	-114.329	0.133074	12.4708	0
0.5713	18.5171	-112.789	1.35736	14.7127	0
0.5720	20.6745	-111.581	1.35736	14.9929	0
0.5727	24.0453	-112.497	-0.780703	15.5534	0
0.5733	26.7869	-114.038	0.133074	17.0948	0
0.5740	26.1577	-113.122	0.745216	17.7954	0
0.5747	26.1577	-110.374	-1.99611	19.1966	0
0.5753	26.7869	-109.749	-3.2204	22.2792	0
0.5760	25.2588	-111.873	-2.91876	22.9798	0
0.5767	24.0453	-112.206	-4.74632	20.4577	0
0.5773	24.0453	-107.917	-4.74632	21.0181	0
0.5780	23.4161	-105.461	-4.13418	23.8206	0
0.5787	23.1015	-106.086	-5.04795	22.9798	0
0.5793	24.0453	-104.545	-4.44468	23.5403	0
0.5800	24.315	-101.797	-0.168561	25.6421	0
0.5807	24.315	-102.13	2.88328	24.8014	0
0.5813	24.315	-101.797	3.79705	22.5595	0
0.5820	24.6296	-98.1333	4.71083	23.8206	0
0.5827	25.2588	-95.427	6.23675	23.8206	0
0.5833	20.9891	-95.094	7.46103	23.2601	0
0.5840	11.5058	-93.262	7.1594	24.381	0
0.5847	2.06745	-90.8472	6.23675	22.9798	0
0.5853	-4.94389	-89.9312	4.4092	21.4385	0
0.5860	-10.4721	-87.4748	2.58164	25.0816	0
0.5867	-12.5845	-84.1024	3.49542	26.623	0
0.5873	-10.4721	-83.1864	5.32297	23.8206	0
0.5880	-3.14611	-81.3545	2.58164	22.9798	0
0.5887	6.92145	-78.0237	-0.168561	22.2792	0
0.5893	13.9777	-75.8587	0.443581	19.1966	0
0.5900	18.8317	-72.1948	-2.60826	18.9163	0
0.5907	23.7307	-66.7406	-7.18601	19.6169	0
0.5913	24.0453	-63.6597	-4.74632	18.6361	0
0.5920	20.9891	-63.6597	-1.08234	19.6169	0
0.5927	19.461	-61.2448	-1.08234	20.1774	0
0.5933	15.1912	-57.8724	1.65899	18.3558	0
0.5940	10.2923	-56.3319	6.54726	18.9163	0
0.5947	12.4496	-55.1245	9.90073	19.1966	0
0.5953	15.1912	-52.0852	10.8145	15.5534	0
0.5960	11.8204	-47.5053	8.37481	15.2732	0
0.5967	11.5058	-45.6734	5.32297	17.375	0
0.5973	16.0901	-45.6734	4.4092	13.7319	0
0.5980	16.989	-43.8415	3.49542	10.6492	0
0.5987	17.3036	-40.1776	0.745216	14.0121	0
0.5993	21.2587	-41.6765	1.9695	15.8337	0
0.6000	22.2026	-43.217	2.88328	12.4708	0
0.6007	18.2475	-38.6371	-1.08234	11.3498	0
0.6013	15.7755	-34.6818	-4.74632	10.3689	0
0.6020	13.0339	-34.6818	-4.13418	7.28629	0
0.6027	8.76417	-32.2254	-2.91876	7.28629	0
0.6033	8.76417	-27.3541	-3.2204	10.0887	0
0.6040	12.4496	-26.4381	-4.74632	8.26713	0
0.6047	13.3485	-27.0626	-5.35846	5.18447	0
0.6053	13.3485	-23.3988	-4.74632	5.18447	0
0.6060	14.562	-20.0264	-5.04795	4.62399	0
0.6067	13.3485	-20.6509	-4.74632	1.54133	0
0.6073	8.13495	-19.4018	-2.30662	0.700605	0
0.6080	0.853945	-17.2785	-0.168561	1.82157	0
0.6087	-6.472	-17.903	1.65899	2.10181	0
0.6093	-9.52823	-18.1944	2.58164	1.26109	0
0.6100	-8.31473	-16.071	1.9695	0.280242	0
0.6107	-5.2585	-14.822	2.58164	0.700605	0
0.6113	-4.94389	-15.738	2.58164	0.700605	0
0.6120	-9.52823	-16.6539	-0.168561	-1.82157	0
0.6127	-13.2137	-16.3625	-0.168561	-4.20363	0
0.6133	-8.31473	-14.5306	3.49542	-4.20363	0
0.6140	-2.51689	-12.6986	3.49542	-4.90423	0
0.6147	-3.73039	-12.9901	1.65899	-7.84677	0
0.6153	-7.73045	-12.4072	2.27114	-7.84677	0
0.6160	-11.371	-10.2838	3.18491	-5.74496	0
0.6167	-13.5283	-8.74332	5.32297	-6.0252	0
0.6173	-10.4721	-8.45187	7.46103	-6.0252	0
0.6180	-8.31473	-9.36784	4.10756	-4.90423	0
0.6187	-13.2137	-9.95073	-1.39284	-5.46472	0
0.6193	-17.4834	-8.74332	-0.470196	-6.7258	0
0.6200	-16.8542	-9.03476	1.65899	-6.44556	0
0.6207	-15.6407	-11.7827	0.745216	-5.74496	0
0.6213	-13.2137	-14.5306	1.65899	-4.48387	0
0.6220	-6.78662	-14.5306	5.32297	-3.64314	0
0.6227	-2.51689	-12.6986	5.32297	-4.48387	0
0.6233	-2.20228	-13.6146	3.49542	-4.48387	0
0.6240	-2.8315	-17.5699	2.58164	-4.90423	0
0.6247	-0.4045	-20.0264	2.88328	-9.3881	0
0.6253	3.28095	-20.0264	2.58164	-11.63	0
0.6260	2.96634	-20.9423	1.05572	-9.3881	0
0.6267	-0.674167	-22.4828	0.745216	-11.2097	0
0.6273	-0.674167	-21.2338	1.65899	-13.7319	0
0.6280	0.539334	-20.0264	1.65899	-11.9103	0
0.6287	-2.20228	-21.2338	-0.780703	-12.751	0
0.6293	-4.94389	-22.7743	-0.168561	-16.3941	0
0.6300	-5.57311	-23.6902	2.88328	-15.8337	0
0.6307	-8.62934	-24.8976	1.35736	-14.0121	0
0.6313	-11.0563	-25.5222	-1.08234	-16.1139	0
0.6320	-11.6856	-26.1467	1.9695	-16.1139	0
0.6327	-14.4272	-29.8105	4.4092	-12.751	0
0.6333	-15.6407	-34.3904	2.58164	-12.751	0
0.6340	-10.7417	-34.6818	1.65899	-15.5534	0
0.6347	-8.62934	-33.1413	0.133074	-14.2923	0
0.6353	-12.8991	-36.2223	-2.91876	-11.63	0
0.6360	-15.6407	-41.0936	-3.83254	-11.9103	0
0.6367	-15.0564	-42.5924	-2.91876	-13.7319	0
0.6373	-13.798	-43.8415	-1.99611	-13.7319	0
0.6380	-9.25856	-47.1723	-0.168561	-14.5726	0
0.6387	-6.78662	-47.5053	1.65899	-14.2923	0
0.6393	-9.52823	-46.2563	2.88328	-11.2097	0
0.6400	-12.2698	-46.5894	0.745216	-9.3881	0
0.6407	-14.7418	-47.5053	-5.35846	-11.63	0
0.6413	-20.225	-48.4213	-8.4103	-11.9103	0
0.6420	-21.7531	-51.1692	-5.66009	-9.10786	0
0.6427	-20.5396	-53.9171	-1.69448	-8.26713	0
0.6433	-22.3823	-55.1245	0.745216	-10.0887	0
0.6440	-20.8542	-55.416	-0.168561	-9.3881	0
0.6447	-12.5845	-55.416	-2.91876	-7.00605	0
0.6453	-8.31473	-55.749	-1.99611	-8.54738	0
0.6460	-11.371	-57.581	-1.69448	-11.9103	0
0.6467	-14.1126	-58.4969	-5.66009	-10.0887	0
0.6473	-13.798	-59.4129	-6.88438	-5.18447	0
0.6480	-13.2137	-63.6597	-4.74632	-6.0252	0
0.6487	-15.6407	-66.7406	-5.66009	-8.82762	0
0.6493	-16.8542	-66.7406	-5.35846	-8.26713	0
0.6500	-14.4272	-64.9087	-0.780703	-7.00605	0
0.6507	-12.8991	-63.0768	-0.168561	-6.44556	0
0.6513	-14.1126	-63.9927	-3.52203	-5.46472	0
0.6520	-15.0564	-66.7406	-2.91876	-5.18447	0
0.6527	-14.1126	-66.4076	-0.168561	-3.92339	0
0.6533	-12.2698	-63.9927	-0.168561	-2.6623	0
0.6540	-11.0563	-64.5756	0.443581	-3.64314	0
0.6547	-12.2698	-64.5756	2.88328	-4.48387	0
0.6553	-12.8991	-62.7437	5.63348	-1.26109	0
0.6560	-10.4721	-63.0768	6.54726	1.82157	0
0.6567	-10.4721	-64.5756	6.23675	1.82157	0
0.6573	-11.6856	-65.8247	6.23675	2.80242	0
0.6580	-8.62934	-66.1161	7.1594	4.34375	0
0.6587	-7.73045	-62.4523	8.07318	4.62399	0
0.6593	-12.2698	-60.3289	6.23675	6.16532	0
0.6600	-16.8542	-65.8247	3.49542	7.70665	0
0.6607	-19.5958	-68.864	3.18491	6.16532	0
0.6613	-19.5958	-63.9927	5.32297	4.34375	0
0.6620	-15.0564	-59.0798	6.23675	5.46472	0
0.6627	-10.7417	-57.2479	6.23675	5.46472	0
0.6633	-8.62934	-55.749	8.07318	5.88508	0
0.6640	-4.94389	-55.1245	10.2112	8.26713	0
0.6647	-2.8315	-54.2086	9.28859	7.70665	0
0.6653	-5.88773	-53.0011	5.32297	5.18447	0
0.6660	-11.0563	-53.584	1.65899	7.00605	0
0.6667	-18.3823	-52.0852	1.05572	8.26713	0
0.6673	-26.0229	-47.5053	0.745216	7.00605	0
0.6680	-28.4499	-45.6734	-1.99611	8.26713	0
0.6687	-27.8656	-45.9649	-2.91876	9.24798	0
0.6693	-27.2364	-45.9649	-2.30662	5.88508	0
0.6700	-25.124	-44.7574	-2.91876	4.62399	0
0.6707	-23.8655	-42.0095	-1.99611	7.00605	0
0.6713	-26.0229	-41.6765	-0.168561	9.24798	0
0.6720	-26.0229	-43.8415	-1.99611	9.24798	0
0.6727	-25.124	-42.0095	-2.91876	7.98689	0
0.6733	-29.978	-36.8052	-1.69448	6.16532	0
0.6740	-35.7758	-37.1383	-2.60826	7.28629	0
0.6747	-36.9893	-37.1383	-2.30662	7.70665	0
0.6753	-38.832	-32.2254	1.05572	5.46472	0
0.6760	-42.5175	-30.3934	0.443581	5.88508	0
0.6767	-42.2029	-30.102	-3.52203	9.24798	0
0.6773	-39.7759	-26.4381	-3.83254	9.24798	0
0.6780	-38.2477	-25.2307	-1.08234	8.26713	0
0.6787	-34.8769	-27.3541	-0.168561	9.80847	0
0.6793	-31.5061	-24.6062	-1.08234	10.0887	0
0.6800	-34.2477	-19.7349	-2.60826	8.54738	0
0.6807	-41.304	-19.7349	-1.99611	7.98689	0
0.6813	-44.3153	-20.3178	0.133074	8.54738	0
0.6820	-40.6747	-20.0264	0.443581	8.26713	0
0.6827	-35.1915	-19.4018	-1.08234	6.44556	0
0.6833	-34.2477	-18.1944	-1.99611	5.88508	0
0.6840	-35.1915	-18.1944	-2.30662	5.88508	0
0.6847	-32.1353	-17.5699	-1.99611	4.90423	0
0.6853	-30.6072	-14.5306	-2.91876	2.80242	0
0.6860	-33.978	-11.4912	-5.04795	2.52218	0
0.6867	-36.9893	-10.8667	-4.74632	4.34375	0
0.6873	-39.4612	-9.95073	-1.99611	5.18447	0
0.6880	-41.5736	-10.2838	-3.52203	4.34375	0
0.6887	-41.304	-9.65928	-5.35846	4.34375	0
0.6893	-42.2029	-5.99542	-3.83254	4.34375	0
0.6900	-43.4164	-4.45493	-4.13418	2.80242	0
0.6907	-38.5174	-6.61994	-4.44468	2.80242	0
0.6913	-33.3488	-6.28686	-1.08234	3.64314	0
0.6920	-33.978	-4.45493	0.745216	1.82157	0
0.6927	-31.5061	-3.53896	-2.60826	0.980846	0
0.6933	-27.2364	-2.62299	-2.30662	4.90423	0
0.6940	-31.5061	-2.62299	-0.168561	5.46472	0
0.6947	-37.9331	-3.53896	-1.39284	2.52218	0
0.6953	-38.2477	-2.95607	-1.99611	4.62399	0
0.6960	-42.2029	-2.33155	-0.168561	8.26713	0
0.6967	-53.4839	-4.16348	-1.69448	5.46472	0
0.6973	-62.0234	-3.53896	-4.13418	3.64314	0
0.6980	-61.1245	0.416348	-3.83254	4.90423	0
0.6987	-55.9109	1.95684	-2.60826	4.62399	0
0.6993	-55.3266	1.95684	-1.08234	5.18447	0
0.7000	-56.5401	4.08021	-1.08234	8.54738	0
0.7007	-53.4839	5.28762	-1.39284	9.24798	0
0.7013	-50.1131	3.78877	0.133074	7.28629	0
0.7020	-48.3153	4.08021	2.27114	7.28629	0
0.7027	-40.6747	4.08021	3.49542	8.82762	0
0.7033	-31.1915	2.24828	4.4092	8.26713	0
0.7040	-26.9217	2.8728	3.49542	6.44556	0
0.7047	-23.2812	4.70474	0.745216	5.46472	0
0.7053	-17.798	3.16425	-0.168561	5.88508	0
0.7060	-11.371	1.62376	1.9695	5.46472	0
0.7067	0.224722	2.8728	1.9695	6.16532	0
0.7073	13.9777	1.62376	-1.99611	7.28629	0
0.7080	19.7756	-1.12414	-5.66009	5.88508	0
0.7087	17.6182	-1.12414	-1.99611	2.80242	0
0.7093	15.1912	0.124905	3.18491	2.52218	0
0.7100	13.3485	1.04087	2.58164	3.64314	0
0.7107	11.5058	2.8728	0.133074	4.90423	0
0.7113	10.6069	1.95684	0.133074	5.46472	0
0.7120	9.07878	0.124905	-0.168561	5.18447	0
0.7127	9.07878	1.95684	-0.780703	4.62399	0
0.7133	9.97767	3.45569	-0.168561	5.18447	0
0.7140	6.92145	2.24828	0.443581	4.06351	0
0.7147	6.92145	3.78877	1.9695	1.26109	0
0.7153	11.5058	5.6207	4.4092	0.980846	0
0.7160	10.9215	2.8728	2.88328	1.54133	0
0.7167	8.76417	0.124905	0.745216	1.54133	0
0.7173	15.1912	1.33231	0.745216	1.54133	0
0.7180	21.5733	1.95684	1.05572	1.82157	0
0.7187	26.4723	-0.791062	0.745216	2.80242	0
0.7193	38.068	-1.70703	-0.168561	4.34375	0
0.7200	47.8209	-1.70703	-2.60826	2.52218	0
0.7207	49.9783	-4.45493	-3.2204	-0.840726	0
0.7213	53.6188	-5.70397	-2.30662	0.980846	0
0.7220	59.4166	-2.62299	-3.52203	2.80242	0
0.7227	63.102	-0.208174	-3.83254	0	0
0.7233	66.7425	-0.791062	-2.91876	0.280242	0
0.7240	66.4279	-1.12414	-3.83254	2.10181	0
0.7247	61.5739	-0.791062	-5.04795	-1.54133	0
0.7253	62.7874	0.416348	-4.13418	-3.64314	0
0.7260	66.4279	1.95684	-3.83254	-1.26109	0
0.7267	61.8885	0.416348	-3.2204	-1.54133	0
0.7273	57.3042	-2.33155	-2.91876	-3.08266	0
0.7280	58.2031	-1.70703	-4.74632	-1.82157	0
0.7287	56.3604	0.416348	-5.66009	-3.08266	0
0.7293	49.0344	1.04087	-3.2204	-5.74496	0
0.7300	42.9669	1.95684	-2.91876	-4.48387	0
0.7307	43.8658	2.24828	-3.52203	-3.64314	0
0.7313	48.1355	0.124905	-2.30662	-4.20363	0
0.7320	51.1918	-2.95607	-1.39284	-3.64314	0
0.7327	56.675	-2.95607	-1.99611	-4.48387	0
0.7333	63.102	-1.41558	-2.30662	-6.44556	0
0.7340	62.4728	-0.791062	-1.08234	-5.46472	0
0.7347	61.2593	0.707792	0.133074	-4.48387	0
0.7353	68.5853	3.45569	-0.168561	-4.90423	0
0.7360	72.5404	4.08021	-0.780703	-4.48387	0
0.7367	65.8437	4.99618	0.133074	-4.90423	0
0.7373	56.675	7.74408	-1.08234	-5.46472	0
0.7380	45.9782	7.11956	-3.2204	-4.20363	0
0.7387	38.068	2.8728	-2.91876	-3.64314	0
0.7393	39.2815	3.78877	-0.470196	-4.48387	0
0.7400	42.3377	8.3686	3.49542	-5.74496	0
0.7407	39.9107	7.74408	7.1594	-8.26713	0
0.7413	39.9107	3.78877	4.71083	-7.56653	0
0.7420	44.495	4.08021	0.745216	-5.46472	0
0.7427	49.0344	6.53667	2.58164	-7.00605	0
0.7433	54.248	4.70474	5.32297	-7.84677	0
0.7440	54.5626	0.124905	4.4092	-6.44556	0
0.7447	48.7648	-0.208174	2.58164	-8.26713	0
0.7453	44.495	1.95684	-1.69448	-10.0887	0
0.7460	38.6522	1.95684	-4.74632	-9.10786	0
0.7467	27.3712	1.95684	-2.91876	-10.9294	0
0.7473	18.2475	3.45569	-2.91876	-13.4516	0
0.7480	10.6069	2.8728	-5.04795	-11.9103	0
0.7487	0.224722	1.04087	-2.91876	-11.2097	0
0.7493	-3.14611	0.707792	-2.60826	-12.1905	0
0.7500	3.59556	0.124905	-4.74632	-10.3689	0
0.7507	12.4496	-0.499618	-4.44468	-10.9294	0
0.7513	24.315	0.124905	-5.9706	-12.751	0
0.7520	36.8545	-1.41558	-9.02244	-10.0887	0
0.7527	43.8658	-4.45493	-4.74632	-6.44556	0
0.7533	47.5063	-5.99542	0.133074	-8.26713	0
0.7540	50.2929	-5.99542	0.443581	-8.54738	0
0.7547	48.1355	-7.20283	0.443581	-6.44556	0
0.7553	42.6523	-8.74332	-0.168561	-6.44556	0
0.7560	35.3264	-9.95073	-2.91876	-6.7258	0
0.7567	25.2588	-9.65928	-2.60826	-6.7258	0
0.7573	20.3598	-7.20283	-0.168561	-7.56653	0
0.7580	23.1015	-5.37089	-0.780703	-7.84677	0
0.7587	24.315	-5.37089	-1.08234	-5.46472	0
0.7593	18.5171	-5.99542	-0.168561	-3.92339	0
0.7600	12.7193	-5.37089	-2.60826	-5.74496	0
0.7607	13.6631	-5.07945	-6.57387	-6.0252	0
0.7613	20.9891	-6.28686	-6.88438	-3.08266	0
0.7620	26.4723	-7.53591	-5.35846	-3.3629	0
0.7627	28.315	-8.11879	-6.88438	-6.44556	0
0.7633	33.7982	-8.45187	-9.62571	-5.74496	0
0.7640	41.4388	-7.82735	-9.32407	-2.6623	0
0.7647	43.2366	-5.37089	-7.49652	-1.26109	0
0.7653	42.3377	-5.37089	-5.66009	-1.26109	0
0.7660	44.495	-8.45187	-2.60826	0	0
0.7667	47.2366	-9.95073	-0.168561	1.82157	0
0.7673	48.1355	-9.95073	-1.99611	3.08266	0
0.7680	44.495	-10.5752	-4.74632	4.06351	0
0.7687	44.1804	-9.95073	-4.13418	1.82157	0
0.7693	53.6188	-9.65928	-0.780703	-2.38206	0
0.7700	60.6301	-9.03476	-2.30662	-1.82157	0
0.7707	57.3042	-5.07945	-7.79816	2.10181	0
0.7713	56.0907	-0.791062	-9.32407	2.52218	0
0.7720	57.3042	-1.70703	-6.27224	1.54133	0
0.7727	52.0906	-2.62299	-5.04795	5.18447	0
0.7733	46.2928	0.707792	-3.83254	7.70665	0
0.7740	43.2366	2.53973	-1.08234	5.18447	0
0.7747	36.8545	1.95684	-1.99611	4.90423	0
0.7753	31.0566	2.24828	-4.74632	8.26713	0
0.7760	30.742	2.8728	-1.39284	9.24798	0
0.7767	28.8993	3.78877	4.4092	9.24798	0
0.7773	28.0004	5.6207	4.71083	9.80847	0
0.7780	35.3264	8.3686	2.58164	9.24798	0
0.7787	42.0231	11.1165	3.49542	9.80847	0
0.7793	42.0231	10.7834	3.49542	11.3498	0
0.7800	40.1804	8.66005	0.745216	11.9103	0
0.7807	37.7534	11.1165	-0.470196	13.1714	0
0.7813	32.8544	15.3633	0.443581	14.7127	0
0.7820	30.4274	16.2792	1.35736	13.4516	0
0.7827	31.6409	18.4442	1.9695	10.0887	0
0.7833	33.169	21.4836	0.745216	9.24798	0
0.7840	38.9669	22.0665	-2.60826	11.63	0
0.7847	52.4053	22.9824	-1.69448	12.8911	0
0.7853	60.3604	24.2315	1.35736	11.9103	0
0.7860	54.5626	25.1474	-0.168561	11.9103	0
0.7867	43.5512	27.8953	-1.99611	12.4708	0
0.7873	36.2252	29.7273	0.745216	11.0696	0
0.7880	30.742	30.0187	2.58164	9.24798	0
0.7887	27.3712	31.5592	-0.168561	8.82762	0
0.7893	26.4723	31.5592	-1.99611	8.26713	0
0.7900	28.8993	31.5592	0.133074	8.82762	0
0.7907	36.8545	34.3071	3.49542	12.1905	0
0.7913	43.8658	33.6826	3.79705	13.4516	0
0.7920	40.1804	29.3942	1.9695	11.63	0
0.7927	31.3712	31.5592	1.35736	11.3498	0
0.7933	27.3712	35.806	1.9695	11.63	0
0.7940	24.6296	35.2231	3.49542	11.0696	0
0.7947	19.7756	36.139	5.63348	11.63	0
0.7953	18.8317	38.5539	7.46103	11.0696	0
0.7960	21.5733	37.6379	5.63348	10.6492	0
0.7967	20.3598	37.971	4.10756	11.9103	0
0.7973	15.1912	40.3858	6.23675	11.9103	0
0.7980	9.66306	39.8029	8.07318	10.3689	0
0.7987	5.12367	38.5539	6.54726	11.3498	0
0.7993	2.33711	39.8029	6.84889	13.7319	0
0.8000	-2.20228	41.3018	8.98695	13.7319	0
0.8007	-10.1575	42.5508	7.46103	12.8911	0
0.8013	-17.798	44.0497	5.93511	11.3498	0
0.8020	-20.8542	43.4668	8.37481	9.52822	0
0.8027	-19.3261	41.3018	9.59909	9.24798	0
0.8033	-15.9553	37.6379	5.93511	10.0887	0
0.8040	-15.9553	34.3071	3.49542	9.52822	0
0.8047	-21.4385	34.5985	3.49542	6.44556	0
0.8053	-26.0229	37.6379	1.9695	3.64314	0
0.8060	-26.9217	41.0103	0.443581	2.52218	0
0.8067	-25.124	41.9263	1.35736	3.64314	0
0.8073	-23.5958	38.2624	2.27114	6.16532	0
0.8080	-22.652	35.5145	2.27114	6.7258	0
0.8087	-19.3261	38.5539	3.49542	3.64314	0
0.8093	-15.0564	41.9263	4.4092	0.980846	0
0.8100	-19.5958	41.3018	4.4092	0.980846	0
0.8107	-30.6072	39.8029	2.58164	0.700605	0
0.8113	-37.3039	37.6379	0.745216	0.700605	0
0.8120	-38.5174	35.806	1.9695	3.64314	0
0.8127	-37.9331	38.2624	5.02134	5.46472	0
0.8133	-36.7196	40.0943	4.10756	2.52218	0
0.8140	-37.9331	39.4698	2.58164	0.980846	0
0.8147	-37.3039	38.8869	5.93511	2.52218	0
0.8153	-28.7645	37.3464	8.98695	0.980846	0
0.8160	-25.124	34.89	5.93511	-1.26109	0
0.8167	-34.2477	34.3071	1.35736	0.700605	0
0.8173	-44.9445	34.3071	1.9695	1.82157	0
0.8180	-52.2704	35.806	5.02134	0.700605	0
0.8187	-56.2255	39.1784	4.71083	0.980846	0
0.8193	-53.4839	39.8029	2.58164	0.980846	0
0.8200	-52.8996	36.139	1.65899	-0.840726	0
0.8207	-55.3266	34.3071	2.58164	-0.560484	0
0.8213	-44.0456	36.7219	2.58164	-0.560484	0
0.8220	-29.6634	37.055	3.18491	-0.840726	0
0.8227	-30.2926	34.3071	5.93511	0.980846	0
0.8233	-33.3488	33.974	7.1594	0.980846	0
0.8240	-32.1353	36.7219	4.71083	-2.6623	0
0.8247	-37.9331	35.5145	4.10756	-2.10181	0
0.8253	-46.4726	30.6432	6.23675	1.54133	0
0.8260	-52.8996	30.9347	6.23675	-0.280242	0
0.8267	-60.8099	33.6826	4.4092	-1.26109	0
0.8273	-58.0683	30.9347	3.79705	2.80242	0
0.8280	-41.5736	23.8984	4.4092	3.08266	0
0.8287	-26.6521	20.2345	4.4092	-1.82157	0
0.8293	-17.798	21.1505	2.58164	-4.48387	0
0.8300	-12.5845	22.9824	3.49542	-3.3629	0
0.8307	-12.0002	22.9824	5.32297	-3.08266	0
0.8313	-10.4721	22.3995	2.88328	-3.3629	0
0.8320	-8.62934	24.8144	0.745216	-1.26109	0
0.8327	-7.73045	26.9794	4.4092	0.700605	0
0.8333	1.75283	25.4389	6.23675	-0.560484	0
0.8340	16.7193	23.8984	2.88328	-2.6623	0
0.8347	28.8993	25.4389	1.9695	-3.08266	0
0.8353	46.2928	26.0634	2.58164	-2.6623	0
0.8360	62.4728	25.7303	0.745216	-1.54133	0
0.8367	63.102	24.8144	0.133074	0	0
0.8373	58.8323	24.5229	1.65899	0.280242	0
0.8380	59.4166	25.7303	4.10756	2.80242	0
0.8387	57.5739	25.1474	5.63348	5.46472	0
0.8393	53.3041	21.1505	3.49542	5.46472	0
0.8400	45.7085	19.0271	0.745216	4.62399	0
0.8407	30.4274	20.2345	1.05572	4.62399	0
0.8413	15.1912	20.5676	0.745216	2.80242	0
0.8420	8.44956	21.775	-2.91876	0.980846	0
0.8427	7.23606	23.607	-4.74632	3.3629	0
0.8433	5.39334	22.3995	-3.2204	6.44556	0
0.8440	-1.30339	21.1505	-3.2204	6.7258	0
0.8447	-6.78662	21.775	-4.74632	6.44556	0
0.8453	-2.8315	21.1505	-5.04795	6.16532	0
0.8460	3.28095	20.2345	-3.52203	6.16532	0
0.8467	2.65172	21.4836	-1.69448	7.70665	0
0.8473	-0.988778	21.775	-1.08234	7.98689	0
0.8480	-6.20234	20.2345	-1.69448	6.16532	0
0.8487	-14.7418	19.6516	-1.39284	6.44556	0
0.8493	-21.4385	18.4442	-2.91876	7.28629	0
0.8500	-26.3375	18.4442	-8.4103	6.7258	0
0.8507	-33.3488	19.6516	-12.9881	8.54738	0
0.8513	-34.8769	15.6963	-15.4277	11.3498	0
0.8520	-31.1915	10.7834	-16.3415	9.52822	0
0.8527	-30.9218	11.4079	-14.8156	6.16532	0
0.8533	-34.8769	11.1165	-12.0743	5.18447	0
0.8540	-39.4612	8.3686	-11.7638	5.46472	0
0.8547	-43.1017	9.28457	-12.0743	7.28629	0
0.8553	-40.6747	11.1165	-11.4621	9.24798	0
0.8560	-34.5623	9.28457	-9.62571	10.0887	0
0.8567	-33.978	8.3686	-5.9706	12.1905	0
0.8573	-33.3488	8.03552	-2.91876	12.8911	0
0.8580	-24.8093	6.20359	-5.66009	11.63	0
0.8587	-18.6969	7.11956	-8.4103	13.7319	0
0.8593	-25.124	6.82811	-6.27224	17.7954	0
0.8600	-36.9893	3.45569	-6.27224	17.375	0
0.8607	-43.4164	3.45569	-8.71193	15.5534	0
0.8613	-45.2591	4.37166	-8.4103	16.5343	0
0.8620	-49.2142	2.53973	-8.71193	16.5343	0
0.8627	-50.7423	2.8728	-8.4103	14.9929	0
0.8633	-45.2591	1.95684	-6.57387	15.5534	0
0.8640	-40.9894	-4.45493	-5.9706	14.9929	0
0.8647	-42.5175	-7.20283	-6.88438	11.3498	0
0.8653	-44.0456	-3.24752	-5.35846	9.80847	0
0.8660	-42.5175	-1.70703	-3.83254	11.9103	0
0.8667	-42.2029	-1.41558	-3.83254	12.4708	0
0.8673	-39.7759	0.707792	-4.44468	11.63	0
0.8680	-35.7758	-1.12414	-4.74632	10.3689	0
0.8687	-36.9893	-3.53896	-4.13418	9.24798	0
0.8693	-46.158	-0.791062	-4.44468	7.98689	0
0.8700	-54.1131	-0.499618	-6.27224	7.70665	0
0.8707	-53.4839	-2.95607	-5.35846	9.80847	0
0.8713	-45.8434	-1.70703	-3.52203	11.3498	0
0.8720	-33.6634	-0.791062	-4.44468	9.52822	0
0.8727	-17.1688	-3.53896	-2.60826	7.28629	0
0.8733	-3.14611	-2.04011	0.745216	10.0887	0
0.8740	3.59556	0.707792	0.133074	12.8911	0
0.8747	8.44956	-1.12414	0.745216	10.6492	0
0.8753	11.1912	-3.53896	2.27114	9.80847	0
0.8760	6.02256	-4.45493	-0.168561	11.9103	0
0.8767	-5.2585	-5.37089	-0.470196	11.63	0
0.8773	-21.4385	-3.24752	1.65899	10.6492	0
0.8780	-42.2029	0.707792	0.443581	11.0696	0
0.8787	-57.7536	0.416348	-1.69448	9.24798	0
0.8793	-60.1806	-0.791062	-2.30662	8.26713	0
0.8800	-57.1694	1.62376	-4.74632	11.0696	0
0.8807	-53.1693	3.78877	-4.74632	11.0696	0
0.8813	-43.4164	3.45569	-1.08234	7.28629	0
0.8820	-26.9217	4.37166	-2.91876	7.28629	0
0.8827	-12.2698	5.6207	-8.4103	9.52822	0
0.8833	-4.35961	4.70474	-10.5484	7.98689	0
0.8840	1.12361	3.78877	-9.32407	5.88508	0
0.8847	5.70795	6.20359	-8.4103	9.24798	0
0.8853	4.17984	6.53667	-7.49652	11.0696	0
0.8860	0.539334	5.28762	-6.27224	8.54738	0
0.8867	1.75283	8.03552	-3.2204	9.24798	0
0.8873	1.43822	10.2005	-1.39284	11.9103	0
0.8880	-6.78662	6.20359	-4.13418	9.52822	0
0.8887	-15.3261	4.70474	-5.9706	5.46472	0
0.8893	-20.225	9.28457	-2.91876	6.44556	0
0.8900	-22.3823	11.6994	-1.69448	8.26713	0
0.8907	-24.1801	11.4079	-1.08234	8.54738	0
0.8913	-26.3375	13.5313	3.49542	9.24798	0
0.8920	-23.2812	15.6963	5.02134	9.52822	0
0.8927	-13.5283	15.9878	2.27114	7.28629	0
0.8933	-6.472	15.9878	3.79705	4.90423	0
0.8940	-4.94389	18.1112	6.54726	5.18447	0
0.8947	-0.674167	19.6516	3.49542	7.28629	0
0.8953	1.43822	17.5283	1.35736	6.44556	0
0.8960	-4.045	16.2792	5.02134	4.06351	0
0.8967	-8.00012	18.4442	7.76267	5.88508	0
0.8973	-9.52823	19.6516	7.1594	8.26713	0
0.8980	-14.7418	20.2345	6.54726	7.28629	0
0.8987	-20.5396	22.0665	7.1594	7.28629	0
0.8993	-26.9217	20.5676	8.98695	8.26713	0
0.9000	-37.9331	17.5283	9.59909	5.88508	0
0.9007	-42.7871	18.7357	7.1594	3.08266	0
0.9013	-35.1915	20.2345	5.02134	2.10181	0
0.9020	-24.1801	20.2345	6.84889	1.82157	0
0.9027	-15.6407	22.0665	8.98695	3.08266	0
0.9033	-11.371	22.0665	8.98695	3.64314	0
0.9040	-17.798	22.0665	7.1594	0.980846	0
0.9047	-29.0791	25.1474	5.32297	-1.82157	0
0.9053	-30.9218	26.0634	5.63348	-2.6623	0
0.9060	-22.9666	24.2315	6.23675	-4.20363	0
0.9067	-12.5845	22.9824	5.32297	-4.48387	0
0.9073	-5.2585	22.0665	4.4092	-4.48387	0
0.9080	-5.2585	23.3155	4.71083	-6.7258	0
0.9087	-8.62934	24.5229	5.93511	-9.66834	0
0.9093	-4.045	21.4836	7.1594	-10.6492	0
0.9100	6.92145	21.1505	9.59909	-10.3689	0
0.9107	11.8204	24.8144	11.7372	-12.1905	0
0.9113	9.07878	22.0665	11.125	-14.5726	0
0.9120	11.8204	16.6123	8.07318	-16.3941	0
0.9127	25.2588	19.6516	5.93511	-17.6552	0
0.9133	36.2252	23.3155	7.1594	-21.2984	0
0.9140	32.5847	22.691	9.90073	-24.6613	0
0.9147	24.315	24.5229	10.8145	-24.381	0
0.9153	26.4723	27.5623	8.07318	-24.9415	0
0.9160	33.4836	25.7303	6.54726	-28.0242	0
0.9167	35.3264	25.1474	5.93511	-29.005	0
0.9173	38.068	26.6463	4.10756	-29.8458	0
0.9180	44.495	25.1474	3.79705	-32.9284	0
0.9187	43.2366	23.607	4.71083	-34.75	0
0.9193	32.2701	25.7303	3.18491	-36.2913	0
0.9200	23.7307	27.5623	1.9695	-40.9153	0
0.9207	24.0453	26.0634	4.10756	-43.8578	0
0.9213	26.4723	23.607	4.10756	-44.8387	0
0.9220	21.888	23.8984	2.58164	-46.9405	0
0.9227	14.2474	24.8144	3.49542	-48.7621	0
0.9233	13.0339	23.3155	4.10756	-50.5837	0
0.9240	8.76417	20.5676	0.443581	-55.4879	0
0.9247	-6.20234	20.8591	-2.60826	-58.5705	0
0.9253	-12.2698	22.3995	-2.30662	-59.131	0
0.9260	2.06745	23.607	-0.168561	-62.4939	0
0.9267	20.9891	24.2315	1.9695	-65.0161	0
0.9273	38.9669	23.8984	1.65899	-65.0161	0
0.9280	56.3604	22.0665	0.745216	-68.9395	0
0.9287	59.102	22.3995	2.58164	-75.1048	0
0.9293	51.776	23.8984	3.49542	-77.4869	0
0.9300	52.0906	23.8984	2.88328	-79.8689	0
0.9307	45.9782	21.4836	3.79705	-83.2318	0
0.9313	20.3598	19.9431	5.02134	-84.4929	0
0.9320	4.17984	19.0271	5.63348	-85.4738	0
0.9327	11.5058	16.6123	8.07318	-87.5756	0
0.9333	21.888	14.1558	8.07318	-89.3971	0
0.9340	31.3712	15.6963	6.84889	-90.6582	0
0.9347	45.0793	15.6963	9.90073	-91.2187	0
0.9353	56.675	11.1165	11.7372	-90.9385	0
0.9360	66.1583	8.66005	6.23675	-91.499	0
0.9367	73.7539	9.28457	4.4092	-92.1996	0
0.9373	70.428	7.74408	10.2112	-92.1996	0
0.9380	63.6863	7.11956	10.8145	-94.8619	0
0.9387	63.6863	7.74408	6.23675	-95.5625	0
0.9393	57.5739	4.70474	5.32297	-90.9385	0
0.9400	41.7085	2.24828	5.02134	-89.6774	0
0.9407	35.641	4.08021	4.10756	-93.3205	0
0.9413	38.068	3.78877	4.71083	-94.3014	0
0.9420	32.5847	1.62376	2.58164	-92.1996	0
0.9427	21.5733	1.04087	0.443581	-90.6582	0
0.9433	17.9328	-1.70703	2.88328	-87.8558	0
0.9440	25.8431	-5.37089	3.18491	-84.7732	0
0.9447	43.5512	-7.20283	0.745216	-84.2127	0
0.9453	57.5739	-9.03476	3.49542	-83.9324	0
0.9460	54.248	-9.65928	6.84889	-83.2318	0
0.9467	45.0793	-11.1581	5.93511	-83.2318	0
0.9473	48.4501	-15.738	6.23675	-80.5695	0
0.9480	58.2031	-18.4859	6.54726	-77.7671	0
0.9487	61.8885	-18.1944	3.49542	-79.5887	0
0.9493	62.7874	-19.7349	2.27114	-79.5887	0
0.9500	66.7425	-20.3178	3.49542	-73.2832	0
0.9507	73.7539	-20.3178	4.4092	-68.379	0
0.9513	76.4955	-23.3988	6.23675	-67.3982	0
0.9520	65.8437	-24.3147	7.46103	-65.0161	0
0.9527	52.0906	-22.4828	4.10756	-61.6532	0
0.9533	55.4615	-24.6062	2.58164	-60.6724	0
0.9540	72.5404	-27.0626	6.54726	-58.0101	0
0.9547	80.4956	-26.4381	8.07318	-53.3861	0
0.9553	75.5966	-27.0626	3.49542	-51.5645	0
0.9560	73.7539	-27.9786	0.745216	-50.0232	0
0.9567	78.0236	-27.9786	3.49542	-45.3992	0
0.9573	79.2821	-30.3934	6.84889	-41.4758	0
0.9580	77.1247	-31.6425	7.1594	-39.374	0
0.9587	75.5966	-30.3934	6.84889	-35.3105	0
0.9593	75.0123	-34.0573	5.63348	-31.9476	0
0.9600	77.1247	-39.2617	3.49542	-32.6482	0
0.9607	75.0123	-40.1776	3.49542	-32.6482	0
0.9613	60.9447	-40.4691	4.10756	-29.2853	0
0.9620	44.7647	-38.6371	1.9695	-24.6613	0
0.9627	38.9669	-34.0573	1.65899	-22.2792	0
0.9633	40.495	-34.9733	4.10756	-20.7379	0
0.9640	47.2366	-39.2617	3.79705	-17.6552	0
0.9647	61.8885	-38.6371	2.27114	-15.5534	0
0.9653	76.8101	-37.7212	4.4092	-14.5726	0
0.9660	78.9674	-38.9702	5.32297	-12.751	0
0.9667	71.9561	-38.0542	2.27114	-11.63	0
0.9673	65.529	-36.8052	1.65899	-10.0887	0
0.9680	58.2031	-36.5138	2.58164	-5.18447	0
0.9687	51.776	-36.5138	2.88328	-1.82157	0
0.9693	55.1469	-38.6371	2.88328	-1.82157	0
0.9700	60.0458	-41.0936	3.79705	1.54133	0
0.9707	56.3604	-38.3457	7.1594	6.44556	0
0.9713	57.8885	-37.4297	10.5129	6.44556	0
0.9720	73.7539	-42.5924	10.8145	7.28629	0
0.9727	81.0798	-44.1329	9.59909	11.9103	0
0.9733	71.6415	-42.301	9.90073	12.1905	0
0.9740	72.5404	-42.9255	11.125	10.3689	0
0.9747	96.9452	-43.217	13.2631	13.4516	0
0.9753	118.608	-40.4691	15.3923	15.8337	0
0.9760	118.923	-39.8445	12.6509	16.254	0
0.9767	110.384	-42.0095	8.98695	20.1774	0
0.9773	105.215	-41.385	9.90073	23.8206	0
0.9780	95.1474	-41.0936	10.8145	22.2792	0
0.9787	79.5517	-43.8415	10.8145	23.5403	0
0.9793	65.529	-45.6734	12.0388	27.4637	0
0.9800	59.102	-45.0489	11.7372	27.4637	0
0.9807	64.3155	-45.6734	11.4266	27.1835	0
0.9813	63.6863	-47.5053	12.0388	31.1068	0
0.9820	39.9107	-48.7128	9.90073	31.5272	0
0.9827	14.2474	-49.0042	8.98695	28.4445	0
0.9833	4.17984	-49.6287	11.125	30.8266	0
0.9840	-0.674167	-53.9171	9.59909	33.3488	0
0.9847	-0.4045	-57.8724	6.23675	32.0877	0
0.9853	6.92145	-55.749	7.1594	32.0877	0
0.9860	5.39334	-52.0852	7.1594	33.9093	0
0.9867	-0.988778	-53.584	5.02134	34.4697	0
0.9873	-1.30339	-55.749	5.32297	35.7308	0
0.9880	-3.14611	-53.9171	6.23675	38.1129	0
0.9887	-1.618	-52.6681	7.1594	38.8135	0
0.9893	9.66306	-53.0011	8.07318	39.374	0
0.9900	8.76417	-52.6681	7.1594	40.0746	0
0.9907	-8.62934	-52.3766	6.84889	39.6542	0
0.9913	-18.0677	-54.5	9.90073	40.6351	0
0.9920	-15.3261	-56.0405	11.7372	43.0171	0
0.9927	-16.5845	-55.416	12.3404	45.8195	0
0.9933	-28.7645	-55.1245	13.5647	47.6411	0
0.9940	-43.731	-57.581	12.9526	48.4818	0
0.9947	-47.1018	-59.4129	12.6509	48.9022	0
0.9953	-38.2477	-60.3289	14.4785	49.1824	0
0.9960	-28.4499	-64.9087	13.2631	49.4627	0
0.9967	-16.8542	-68.2395	11.125	50.4435	0
0.9973	-4.94389	-66.7406	15.3923	51.2843	0
0.9980	3.59556	-64.5756	20.5822	52.2651	0
0.9987	16.989	-64.5756	17.832	53.1058	0
0.9993	37.1691	-65.2001	14.4785	52.8256	0
1.0000	53.6188	-65.8247	15.0906	51.2843	0
1.0007	64.3155	-66.4076	13.5647	53.1058	0
1.0013	66.4279	-67.9481	9.90073	55.2076	0
1.0020	60.9447	-70.0714	10.2112	54.0867	0
1.0027	62.1582	-70.0714	10.5129	54.0867	0
1.0033	68.8999	-69.1555	7.1594	54.3669	0
1.0040	60.0458	-70.0714	7.1594	51.8447	0
1.0047	37.1691	-71.2788	7.46103	51.2843	0
1.0053	16.7193	-70.9874	6.23675	54.9274	0
1.0060	3.28095	-67.9481	8.07318	56.749	0
1.0067	-7.10123	-65.8247	11.4266	57.4496	0
1.0073	-12.5845	-68.5309	10.8145	58.5705	0
1.0080	-10.1575	-72.1948	9.90073	58.5705	0
1.0087	-4.94389	-70.3629	9.90073	57.0292	0
1.0093	-3.73039	-68.5309	8.07318	55.628	0
1.0100	1.43822	-70.3629	5.63348	54.0867	0
1.0107	7.23606	-68.864	5.32297	55.2076	0
1.0113	-16.8542	-66.4076	6.23675	58.2903	0
1.0120	-74.8326	-66.7406	8.37481	60.1119	0
1.0127	-130.384	-65.8247	9.90073	61.6532	0
1.0133	-167.328	-64.9087	8.07318	62.6341	0
1.0140	-205.486	-64.9087	7.1594	62.9143	0
1.0147	-259.195	-63.9927	8.98695	65.0161	0
1.0153	-311.061	-65.8247	8.98695	65.2963	0
1.0160	-336.994	-68.2395	7.46103	63.4748	0
1.0167	-351.331	-64.2842	8.07318	64.7359	0
1.0173	-381.848	-59.0798	8.07318	64.7359	0
1.0180	-405.983	-60.6203	8.68532	62.2137	0
1.0187	-401.084	-61.8277	11.125	66.8377	0
1.0193	-395.601	-59.7044	9.90073	69.9203	0
1.0200	-392.23	-60.9118	5.93511	65.2963	0
1.0207	-360.185	-63.9927	7.1594	65.0161	0
1.0213	-314.701	-63.3682	10.8145	67.8185	0
1.0220	-281.757	-61.5363	10.2112	64.1754	0
1.0227	-247.599	-59.7044	8.07318	61.6532	0
1.0233	-201.801	-59.4129	6.23675	64.1754	0
1.0240	-161.53	-59.7044	7.1594	63.1945	0
1.0247	-141.395	-56.665	11.7372	62.2137	0
1.0253	-145.036	-51.4607	14.4785	64.1754	0
1.0260	-161.216	-49.3373	13.2631	60.3921	0
1.0267	-183.508	-51.1692	14.1769	56.749	0
1.0273	-219.194	-51.1692	16.306	58.5705	0
1.0280	-263.15	-49.3373	13.8663	58.5705	0
1.0287	-298.252	-47.5053	11.125	56.1885	0
1.0293	-326.297	-46.2563	11.7372	56.749	0
1.0300	-356.814	-45.0489	13.2631	55.9082	0
1.0307	-386.747	-43.8415	12.9526	52.5453	0
1.0313	-406.882	-44.7574	9.28859	52.8256	0
1.0320	-408.096	-48.4213	6.84889	54.3669	0
1.0327	-393.129	-47.5053	7.46103	52.2651	0
1.0333	-372.41	-41.385	5.63348	48.4818	0
1.0340	-347.061	-38.3457	0.745216	45.5393	0
1.0347	-317.757	-39.2617	-3.2204	43.998	0
1.0353	-288.768	-38.3457	-8.09979	45.2591	0
1.0360	-252.138	-36.5138	-10.2379	46.0998	0
1.0367	-205.172	-37.4297	-6.57387	44.8387	0
1.0373	-163.373	-36.5138	-5.04795	43.998	0
1.0380	-133.126	-32.8499	-7.49652	42.4566	0
1.0387	-114.833	-30.7265	-5.66009	39.374	0
1.0393	-112.676	-29.4775	-2.91876	37.8326	0
1.0400	-126.743	-27.3541	-5.04795	38.1129	0
1.0407	-148.721	-26.4381	-9.02244	36.0111	0
1.0413	-173.441	-25.8136	-10.2379	36.0111	0
1.0420	-192.632	-23.3988	-11.1516	37.2722	0
1.0427	-197.216	-21.8583	-12.0743	33.9093	0
1.0433	-185.306	-22.7743	-12.9881	31.5272	0
1.0440	-162.429	-21.2338	-12.6775	32.0877	0
1.0447	-133.755	-19.1104	-11.1516	27.4637	0
1.0453	-98.9677	-18.1944	-10.85	22.9798	0
1.0460	-58.9671	-16.6539	-12.0743	25.3619	0
1.0467	-22.3823	-13.906	-12.0743	25.3619	0
1.0473	9.66306	-12.0741	-10.2379	20.4577	0
1.0480	40.495	-10.5752	-9.32407	19.6169	0
1.0487	66.4279	-7.53591	-8.4103	19.6169	0
1.0493	88.0912	-5.37089	-4.74632	16.5343	0
1.0500	114.968	-4.16348	-1.39284	14.7127	0
1.0507	148.856	-1.41558	-1.99611	13.7319	0
1.0513	182.43	1.33231	-3.83254	10.0887	0
1.0520	216.273	1.95684	-2.91876	8.26713	0
1.0527	253.217	2.8728	-1.99611	10.0887	0
1.0533	292.589	4.08021	-4.74632	11.0696	0
1.0540	327.96	5.28762	-6.57387	9.52822	0
1.0547	351.196	7.45264	-2.91876	9.52822	0
1.0553	358.477	9.57601	-1.08234	10.0887	0
1.0560	353.938	6.82811	-5.35846	8.54738	0
1.0567	351.196	4.99618	-7.49652	5.46472	0
1.0573	360.634	9.28457	-4.74632	4.62399	0
1.0580	377.713	13.8644	-2.60826	6.7258	0
1.0587	387.197	14.7804	-2.91876	6.7258	0
1.0593	385.983	16.6123	-2.91876	3.3629	0
1.0600	387.781	18.4442	-2.91876	0.980846	0
1.0607	395.736	19.9431	-2.60826	2.10181	0
1.0613	393.309	22.3995	-1.69448	0.980846	0
1.0620	381.713	23.8984	-2.91876	-3.08266	0
1.0627	388.725	23.607	-6.57387	-3.64314	0
1.0633	410.703	25.7303	-9.32407	-1.82157	0
1.0640	407.646	27.5623	-8.4103	-2.38206	0
1.0647	374.657	25.7303	-4.13418	-3.08266	0
1.0653	336.814	25.4389	-2.91876	-3.64314	0
1.0660	301.757	28.1868	-5.66009	-7.28629	0
1.0667	269.712	30.9347	-7.18601	-8.54738	0
1.0673	244.992	29.7273	-7.79816	-8.54738	0
1.0680	227.599	26.6463	-11.1516	-11.2097	0
1.0687	214.475	25.4389	-12.6775	-13.7319	0
1.0693	209.261	26.6463	-12.3759	-13.4516	0
1.0700	207.733	27.5623	-14.2035	-14.2923	0
1.0707	203.778	29.3942	-16.652	-17.0948	0
1.0713	199.509	31.5592	-19.0917	-18.9163	0
1.0720	196.138	32.7666	-23.9711	-18.2157	0
1.0727	182.115	32.1421	-26.7213	-16.3941	0
1.0733	157.081	31.2261	-28.2472	-18.2157	0
1.0740	137.845	32.1421	-30.3853	-21.2984	0
1.0747	126.878	33.6826	-29.4627	-20.1774	0
1.0753	108.271	33.974	-28.5489	-19.4768	0
1.0760	85.3496	33.0581	-29.4627	-22.8397	0
1.0767	73.1696	32.1421	-27.6351	-22.5595	0
1.0773	71.6415	31.2261	-25.1954	-19.1966	0
1.0780	78.3382	31.2261	-25.8075	-21.0181	0
1.0787	91.462	32.1421	-25.8075	-23.8206	0
1.0793	110.069	30.0187	-24.8849	-21.5786	0
1.0800	144.272	27.2708	-27.3335	-21.0181	0
1.0807	188.812	27.8953	-27.9367	-23.8206	0
1.0813	218.43	27.8953	-26.4108	-25.6421	0
1.0820	232.453	27.5623	-26.7213	-26.4829	0
1.0827	242.52	30.3102	-26.4108	-29.2853	0
1.0833	242.52	31.2261	-23.9711	-30.126	0
1.0840	242.206	28.8113	-23.359	-31.1068	0
1.0847	264.184	27.2708	-23.6695	-32.3679	0
1.0853	294.431	26.6463	-23.6695	-31.9476	0
1.0860	308.454	24.8144	-24.8849	-33.2087	0
1.0867	314.566	22.9824	-26.7213	-37.8326	0
1.0873	317.308	22.0665	-28.5489	-39.9345	0
1.0880	299.914	21.4836	-30.0748	-37.8326	0
1.0887	259.644	21.4836	-31.2991	-36.5716	0
1.0893	220.543	19.9431	-33.1266	-37.8326	0
1.0900	194.61	19.0271	-34.3509	-39.374	0
1.0907	181.171	19.9431	-33.1266	-39.374	0
1.0913	178.43	18.4442	-31.2991	-39.9345	0
1.0920	172.632	16.2792	-32.2129	-42.0363	0
1.0927	153.44	16.9037	-32.2129	-42.0363	0
1.0933	137.845	18.4442	-29.161	-39.0937	0
1.0940	139.058	19.3186	-27.6351	-39.374	0
1.0947	145.171	20.5676	-30.6869	-41.4758	0
1.0953	142.114	19.3186	-31.2991	-39.0937	0
1.0960	124.137	18.4442	-28.5489	-36.5716	0
1.0967	89.3496	19.6516	-27.3335	-38.1129	0
1.0973	46.2928	19.9431	-27.6351	-38.1129	0
1.0980	6.65178	19.3186	-28.5489	-36.5716	0
1.0987	-28.7645	19.6516	-31.2991	-36.8518	0
1.0993	-60.4953	18.4442	-33.1266	-36.5716	0
1.1000	-89.2148	16.9037	-30.9886	-35.7308	0
1.1007	-109.35	17.8197	-28.5489	-36.2913	0
1.1013	-108.136	17.5283	-27.6351	-36.0111	0
1.1020	-93.7542	16.2792	-26.4108	-33.9093	0
1.1027	-83.1023	17.5283	-24.8849	-32.6482	0
1.1033	-69.9785	17.1952	-24.5833	-32.3679	0
1.1040	-53.7985	12.9484	-23.6695	-32.3679	0
1.1047	-49.2142	11.4079	-22.1436	-32.9284	0
1.1053	-48.8996	12.6154	-20.6176	-32.3679	0
1.1060	-42.7871	14.4473	-18.4796	-31.1068	0
1.1067	-40.3601	17.8197	-16.9537	-32.3679	0
1.1073	-35.4612	17.8197	-16.9537	-32.9284	0
1.1080	-21.7531	14.7804	-16.0399	-31.9476	0
1.1087	-15.6407	16.2792	-13.9018	-33.9093	0
1.1093	-20.225	20.2345	-12.9881	-35.3105	0
1.1100	-26.6521	19.6516	-12.3759	-30.126	0
1.1107	-40.3601	19.3186	-11.1516	-25.9224	0
1.1113	-55.012	20.8591	-9.32407	-28.7248	0
1.1120	-55.9109	20.5676	-6.57387	-28.3044	0
1.1127	-50.4277	20.2345	-2.60826	-23.5403	0
1.1133	-46.4726	20.2345	3.49542	-24.381	0
1.1140	-39.1466	19.6516	10.8145	-27.4637	0
1.1147	-30.2926	19.6516	15.7028	-23.8206	0
1.1153	-20.5396	18.4442	16.9182	-19.1966	0
1.1160	-3.14611	14.1558	17.832	-19.1966	0
1.1167	23.1015	12.0325	18.1425	-19.4768	0
1.1173	50.8771	14.4473	16.6165	-20.1774	0
1.1180	69.2145	17.8197	15.3923	-21.0181	0
1.1187	76.4955	18.4442	16.306	-18.6361	0
1.1193	79.8663	16.9037	16.6165	-16.3941	0
1.1200	74.3831	19.3186	15.3923	-16.8145	0
1.1207	54.248	24.8144	13.2631	-14.9929	0
1.1213	28.0004	25.1474	12.3404	-11.9103	0
1.1220	-2.20228	22.9824	15.0906	-10.9294	0
1.1227	-31.5061	24.2315	17.5303	-8.26713	0
1.1233	-38.832	24.5229	15.3923	-3.92339	0
1.1240	-19.9104	23.8984	12.0388	-4.20363	0
1.1247	4.80906	26.3549	9.90073	-4.20363	0
1.1253	31.6409	26.6463	7.76267	-1.26109	0
1.1260	61.8885	24.5229	7.46103	-1.26109	0
1.1267	80.1809	27.5623	6.54726	-1.82157	0
1.1273	81.0798	30.0187	1.05572	0.980846	0
1.1280	69.2145	25.1474	-3.83254	0	0
1.1287	45.0793	22.691	-5.04795	-2.10181	0
1.1293	17.9328	26.6463	-7.49652	0.700605	0
1.1300	3.28095	29.3942	-10.2379	3.3629	0
1.1307	-3.73039	30.6432	-7.49652	2.80242	0
1.1313	-13.2137	32.4752	-3.83254	3.64314	0
1.1320	-22.3823	32.7666	-6.57387	7.00605	0
1.1327	-21.4385	32.1421	-9.32407	9.24798	0
1.1333	-6.78662	31.8506	-10.2379	9.24798	0
1.1340	12.4496	31.8506	-12.9881	8.26713	0
1.1347	23.4161	33.6826	-12.3759	8.82762	0
1.1353	27.0566	32.1421	-10.85	10.0887	0
1.1360	32.5847	28.4782	-14.514	9.80847	0
1.1367	38.068	29.3942	-17.5658	10.0887	0
1.1373	31.6409	32.1421	-15.7294	11.0696	0
1.1380	17.9328	30.6432	-16.3415	11.0696	0
1.1387	9.97767	29.3942	-16.652	11.3498	0
1.1393	5.70795	28.4782	-12.6775	13.7319	0
1.1400	1.43822	23.8984	-11.1516	14.4325	0
1.1407	3.28095	22.0665	-10.85	13.4516	0
1.1413	11.5058	25.4389	-8.09979	15.2732	0
1.1420	12.7193	26.6463	-6.57387	17.375	0
1.1427	-0.674167	24.8144	-4.44468	16.254	0
1.1433	-18.6969	22.9824	-2.30662	14.7127	0
1.1440	-28.1802	21.4836	-6.27224	14.9929	0
1.1447	-35.4612	22.0665	-9.32407	16.5343	0
1.1453	-44.6299	22.9824	-7.49652	16.8145	0
1.1460	-47.3715	22.9824	-7.49652	16.254	0
1.1467	-44.3153	23.3155	-7.49652	16.5343	0
1.1473	-46.7872	20.8591	-3.83254	16.5343	0
1.1480	-51.0569	18.7357	-2.60826	16.8145	0
1.1487	-50.7423	21.1505	-4.74632	17.7954	0
1.1493	-55.6413	21.1505	-5.66009	17.375	0
1.1500	-64.765	17.5283	-7.49652	14.7127	0
1.1507	-61.7088	16.6123	-8.4103	15.5534	0
1.1513	-54.1131	16.2792	-6.57387	18.9163	0
1.1520	-63.2369	12.9484	-7.79816	17.0948	0
1.1527	-78.8326	12.3239	-9.62571	14.0121	0
1.1533	-78.2034	15.0718	-7.18601	16.254	0
1.1540	-64.1807	15.6963	-5.66009	17.0948	0
1.1547	-52.2704	12.9484	-6.88438	13.7319	0
1.1553	-43.731	12.0325	-5.9706	14.4325	0
1.1560	-31.1915	13.2399	-5.04795	17.0948	0
1.1567	-19.5958	13.8644	-6.57387	15.8337	0
1.1573	-19.9104	11.1165	-6.57387	14.9929	0
1.1580	-27.8656	9.86746	-6.57387	17.375	0
1.1587	-32.7196	11.6994	-9.02244	17.7954	0
1.1593	-38.832	10.7834	-8.4103	15.5534	0
1.1600	-49.8434	7.74408	-6.27224	15.5534	0
1.1607	-55.3266	7.11956	-8.4103	15.5534	0
1.1613	-55.012	6.53667	-11.1516	14.4325	0
1.1620	-55.3266	6.53667	-10.85	13.7319	0
1.1627	-52.585	8.03552	-12.3759	13.1714	0
1.1633	-46.4726	4.70474	-14.8156	12.8911	0
1.1640	-49.8434	-0.791062	-13.9018	13.7319	0
1.1647	-56.2255	-0.791062	-13.9018	13.7319	0
1.1653	-49.8434	0.707792	-14.8156	12.8911	0
1.1660	-32.7196	-1.70703	-13.9018	10.3689	0
1.1667	-21.7531	-3.24752	-14.8156	7.28629	0
1.1673	-21.1239	-0.791062	-15.7294	5.88508	0
1.1680	-23.2812	0.124905	-14.2035	8.54738	0
1.1687	-25.124	-1.12414	-14.8156	10.0887	0
1.1693	-29.6634	-1.41558	-14.8156	7.98689	0
1.1700	-32.1353	-2.33155	-9.32407	7.28629	0
1.1707	-28.7645	-3.87204	-3.83254	7.98689	0
1.1713	-32.4499	-5.37089	-1.08234	6.7258	0
1.1720	-40.3601	-7.53591	1.9695	6.7258	0
1.1727	-23.8655	-10.8667	1.9695	5.46472	0
1.1733	7.55067	-10.8667	-0.168561	1.54133	0
1.1740	11.5058	-9.95073	-0.168561	0.980846	0
1.1747	-7.73045	-11.7827	-1.99611	5.46472	0
1.1753	-12.2698	-14.5306	-6.88438	5.46472	0
1.1760	-6.78662	-16.6539	-8.4103	3.64314	0
1.1767	-14.1126	-19.1104	-8.4103	5.18447	0
1.1773	-23.5958	-20.0264	-9.62571	5.46472	0
1.1780	-25.124	-19.7349	-9.02244	3.64314	0
1.1787	-27.551	-19.7349	-7.79816	5.46472	0
1.1793	-32.4499	-19.7349	-9.32407	7.00605	0
1.1800	-36.9893	-19.1104	-8.4103	4.06351	0
1.1807	-46.7872	-20.0264	-4.44468	1.82157	0
1.1813	-58.0683	-21.5668	-5.9706	2.80242	0
1.1820	-61.7088	-22.4828	-10.2379	2.10181	0
1.1827	-59.911	-24.3147	-9.32407	2.80242	0
1.1833	-58.9671	-26.4381	-7.18601	2.80242	0
1.1840	-58.0683	-26.4381	-8.09979	-0.560484	0
1.1847	-59.2818	-26.7296	-7.49652	-0.840726	0
1.1853	-63.5515	-28.5615	-4.13418	1.82157	0
1.1860	-67.8212	-29.4775	-3.52203	0	0
1.1867	-69.9785	-29.186	-5.04795	-2.6623	0
1.1873	-71.5067	-30.102	-5.04795	-1.26109	0
1.1880	-72.4055	-32.5584	-0.470196	-1.26109	0
1.1887	-75.7764	-33.4744	3.49542	-4.20363	0
1.1893	-80.3607	-32.8499	5.02134	-5.74496	0
1.1900	-80.945	-32.2254	6.23675	-6.44556	0
1.1907	-79.1023	-32.8499	7.1594	-7.84677	0
1.1913	-79.7315	-33.7659	3.79705	-8.82762	0
1.1920	-78.2034	-33.7659	1.9695	-8.26713	0
1.1927	-75.4618	-32.8499	6.23675	-6.0252	0
1.1933	-80.945	-34.0573	9.90073	-4.48387	0
1.1940	-90.4283	-34.6818	8.98695	-5.46472	0
1.1947	-94.698	-33.4744	8.37481	-6.44556	0
1.1953	-95.5969	-32.8499	9.90073	-6.44556	0
1.1960	-99.552	-33.7659	9.90073	-6.0252	0
1.1967	-98.3385	-33.4744	12.3404	-5.18447	0
1.1973	-92.2261	-34.9733	18.1425	-5.46472	0
1.1980	-89.7991	-38.3457	19.3579	-7.00605	0
1.1987	-88.2709	-38.0542	17.2287	-7.28629	0
1.1993	-84.6304	-36.5138	17.832	-7.28629	0
1.2000	-85.5293	-39.8445	18.7546	-7.84677	0
1.2007	-88.2709	-42.9255	17.2287	-8.26713	0
1.2013	-84.6304	-39.5531	19.0562	-8.26713	0
1.2020	-81.8888	-36.2223	22.4097	-8.26713	0
1.2027	-82.7877	-35.5978	20.5822	-7.84677	0
1.2033	-79.4169	-33.7659	15.0906	-7.56653	0
1.2040	-74.2483	-31.9339	11.4266	-8.26713	0
1.2047	-71.5067	-32.2254	13.2631	-7.28629	0
1.2053	-67.5066	-31.9339	18.7546	-8.54738	0
1.2060	-64.4953	-30.102	20.5822	-10.3689	0
1.2067	-64.4953	-32.2254	19.0562	-9.66834	0
1.2073	-62.6526	-34.0573	19.97	-10.6492	0
1.2080	-59.911	-30.3934	23.3324	-14.5726	0
1.2087	-58.9671	-27.6455	23.634	-14.5726	0
1.2093	-59.5964	-30.102	23.0219	-10.9294	0
1.2100	-60.8099	-30.7265	23.9356	-10.0887	0
1.2107	-58.3829	-26.1467	22.4097	-10.0887	0
1.2113	-52.8996	-25.5222	18.1425	-9.10786	0
1.2120	-49.2142	-28.5615	15.3923	-9.10786	0
1.2127	-45.2591	-28.2701	14.1769	-10.9294	0
1.2133	-38.2477	-26.4381	10.8145	-12.1905	0
1.2140	-33.6634	-25.5222	8.68532	-13.7319	0
1.2147	-29.978	-23.6902	9.90073	-12.751	0
1.2153	-20.5396	-20.6509	10.2112	-10.6492	0
1.2160	-10.1575	-20.6509	10.5129	-10.9294	0
1.2167	-6.20234	-20.9423	12.0388	-11.63	0
1.2173	-5.88773	-19.1104	11.125	-10.6492	0
1.2180	-4.045	-19.7349	8.98695	-10.0887	0
1.2187	-3.14611	-21.5668	10.5129	-10.0887	0
1.2193	-4.94389	-20.0264	11.7372	-9.10786	0
1.2200	-6.20234	-17.2785	9.28859	-9.10786	0
1.2207	-4.67423	-16.987	8.07318	-9.3881	0
1.2213	-5.88773	-16.3625	10.5129	-8.82762	0
1.2220	-9.52823	-12.4072	13.5647	-7.56653	0
1.2227	-8.62934	-10.2838	16.6165	-6.44556	0
1.2233	-7.73045	-13.3231	17.5303	-4.20363	0
1.2240	-11.0563	-15.4465	15.3923	-3.64314	0
1.2247	-10.4721	-12.9901	13.5647	-5.74496	0
1.2253	-5.88773	-9.03476	14.1769	-7.84677	0
1.2260	-9.52823	-7.20283	15.3923	-7.56653	0
1.2267	-18.3823	-7.20283	14.4785	-7.00605	0
1.2273	-25.124	-5.99542	11.7372	-7.28629	0
1.2280	-34.2477	-2.62299	11.125	-7.28629	0
1.2287	-44.9445	-0.791062	12.6509	-5.18447	0
1.2293	-48.0007	-0.791062	11.7372	-2.6623	0
1.2300	-49.2142	0.707792	8.98695	-2.6623	0
1.2307	-55.012	1.95684	8.07318	-4.48387	0
1.2313	-58.3829	0.707792	6.54726	-5.46472	0
1.2320	-56.5401	1.04087	6.23675	-3.64314	0
1.2327	-57.7536	2.8728	7.46103	-0.560484	0
1.2333	-62.9672	3.45569	6.23675	1.54133	0
1.2340	-64.1807	5.28762	4.4092	2.10181	0
1.2347	-60.4953	8.3686	4.71083	2.80242	0
1.2353	-59.911	7.74408	2.58164	3.64314	0
1.2360	-63.5515	4.99618	-0.168561	5.18447	0
1.2367	-67.5066	4.08021	1.05572	6.7258	0
1.2373	-70.8774	5.6207	1.9695	7.98689	0
1.2380	-73.0348	9.28457	1.05572	8.54738	0
1.2387	-70.2932	12.9484	1.65899	10.3689	0
1.2393	-66.2931	13.8644	-0.470196	10.6492	0
1.2400	-66.6077	14.1558	-3.52203	7.98689	0
1.2407	-67.2369	14.7804	-1.08234	7.70665	0
1.2413	-59.911	15.3633	-0.168561	11.63	0
1.2420	-49.8434	14.7804	-5.9706	12.8911	0
1.2427	-40.6747	14.7804	-7.49652	11.9103	0
1.2433	-30.2926	15.0718	-3.83254	12.8911	0
1.2440	-19.5958	15.6963	-4.74632	14.7127	0
1.2447	-13.798	17.1952	-6.57387	16.5343	0
1.2453	-13.2137	17.5283	-4.74632	17.0948	0
1.2460	-16.2699	17.5283	-5.04795	14.9929	0
1.2467	-25.124	19.3186	-4.13418	15.5534	0
1.2473	-37.9331	19.6516	-0.168561	18.9163	0
1.2480	-46.7872	16.2792	0.443581	18.3558	0
1.2487	-51.6412	15.3633	-0.168561	16.254	0
1.2493	-58.0683	17.5283	2.58164	17.375	0
1.2500	-62.0234	18.1112	3.79705	17.375	0
1.2507	-60.8099	18.4442	3.49542	15.2732	0
1.2513	-56.5401	17.5283	5.63348	16.5343	0
1.2520	-49.5288	14.7804	6.23675	16.8145	0
1.2527	-43.4164	15.9878	3.49542	13.7319	0
1.2533	-43.4164	19.0271	4.10756	14.0121	0
1.2540	-48.0007	16.2792	5.02134	17.7954	0
1.2547	-52.585	13.5313	3.79705	19.8972	0
1.2553	-56.2255	15.6963	4.71083	20.1774	0
1.2560	-59.2818	16.9037	5.02134	21.999	0
1.2567	-61.7088	16.6123	1.65899	23.5403	0
1.2573	-63.8661	16.6123	1.35736	21.999	0
1.2580	-65.3942	15.6963	5.32297	21.4385	0
1.2587	-67.5066	16.9037	6.84889	24.1008	0
1.2593	-67.2369	17.1952	6.54726	24.381	0
1.2600	-59.5964	13.5313	7.46103	21.999	0
1.2607	-50.1131	11.6994	8.07318	23.5403	0
1.2613	-46.4726	14.7804	7.1594	25.6421	0
1.2620	-45.8434	15.3633	5.63348	22.5595	0
1.2627	-44.6299	13.2399	5.63348	21.0181	0
1.2633	-45.2591	14.1558	8.98695	23.2601	0
1.2640	-49.8434	15.0718	10.8145	22.5595	0
1.2647	-55.9109	14.4473	8.98695	20.7379	0
1.2653	-58.9671	15.0718	9.59909	22.5595	0
1.2660	-60.8099	15.0718	14.1769	22.2792	0
1.2667	-60.4953	13.5313	15.3923	18.9163	0
1.2673	-54.6974	14.1558	15.3923	17.375	0
1.2680	-48.8996	15.9878	17.5303	18.0756	0
1.2687	-46.158	15.9878	18.4441	17.375	0
1.2693	-43.731	14.7804	19.97	16.8145	0
1.2700	-43.1017	13.2399	24.8583	15.5534	0
1.2707	-42.5175	11.6994	26.6858	14.4325	0
1.2713	-39.4612	12.0325	24.2461	15.8337	0
1.2720	-41.304	12.0325	24.5478	18.0756	0
1.2727	-47.1018	9.57601	26.0737	15.5534	0
1.2733	-43.4164	10.492	22.7202	12.8911	0
1.2740	-34.5623	15.3633	18.7546	14.4325	0
1.2747	-32.4499	16.2792	19.0562	14.4325	0
1.2753	-32.4499	12.6154	19.0562	11.9103	0
1.2760	-29.6634	11.4079	18.1425	12.8911	0
1.2767	-25.7082	12.6154	19.0562	15.5534	0
1.2773	-19.3261	10.7834	19.6684	13.7319	0
1.2780	-12.0002	8.3686	19.0562	11.9103	0
1.2787	-6.472	9.57601	19.0562	13.4516	0
1.2793	-1.30339	10.2005	22.1081	13.4516	0
1.2800	1.12361	8.03552	25.7721	10.0887	0
1.2807	-0.988778	6.20359	26.6858	9.80847	0
1.2813	-1.30339	4.99618	25.4616	11.9103	0
1.2820	0.539334	3.45569	25.7721	12.4708	0
1.2827	2.06745	4.08021	28.5134	11.9103	0
1.2833	4.49445	3.78877	30.0393	11.0696	0
1.2840	6.33717	-1.12414	30.0393	10.0887	0
1.2847	3.59556	-2.62299	30.3498	10.3689	0
1.2853	1.75283	1.95684	29.1255	10.0887	0
1.2860	2.06745	3.16425	26.3842	7.00605	0
1.2867	-1.93261	-0.791062	26.3842	4.62399	0
1.2873	-4.94389	-1.12414	24.5478	5.88508	0
1.2880	-0.674167	0.707792	20.5822	5.46472	0
1.2887	4.17984	0.124905	20.2805	1.82157	0
1.2893	6.02256	0.416348	21.8064	-0.560484	0
1.2900	7.86528	1.95684	20.8838	-0.560484	0
1.2907	9.97767	1.62376	22.7202	-0.280242	0
1.2913	13.3485	1.33231	28.2118	-0.280242	0
1.2920	22.5172	0.707792	29.1255	-2.10181	0
1.2927	30.742	-2.95607	28.5134	-5.18447	0
1.2933	32.5847	-4.45493	29.1255	-5.46472	0
1.2940	33.4836	0.124905	27.298	-3.64314	0
1.2947	33.4836	-0.499618	27.298	-1.82157	0
1.2953	27.3712	-7.53591	29.7377	-1.82157	0
1.2960	20.6745	-10.2838	28.2118	-1.82157	0
1.2967	20.6745	-7.20283	25.1599	0.280242	0
1.2973	27.3712	-5.70397	23.9356	2.80242	0
1.2980	37.7534	-7.20283	23.0219	2.10181	0
1.2987	46.2928	-8.45187	21.4959	2.80242	0
1.2993	49.0344	-6.91138	19.0562	4.62399	0
1.3000	49.9783	-4.78801	14.1769	4.62399	0
1.3007	54.5626	-5.37089	10.5129	4.34375	0
1.3013	59.4166	-7.20283	9.90073	3.64314	0
1.3020	56.675	-5.99542	9.28859	0.280242	0
1.3027	44.7647	-5.37089	7.46103	-1.26109	0
1.3033	34.3825	-7.82735	5.32297	0	0
1.3040	29.8431	-10.5752	2.27114	-2.10181	0
1.3047	26.1577	-11.7827	-0.168561	-4.48387	0
1.3053	21.2587	-9.95073	-3.2204	-1.54133	0
1.3060	18.8317	-7.20283	-6.57387	-0.840726	0
1.3067	16.989	-8.11879	-6.57387	-4.48387	0
1.3073	14.2474	-12.4072	-6.88438	-5.46472	0
1.3080	13.3485	-12.6986	-12.0743	-6.0252	0
1.3087	12.4496	-11.1581	-16.3415	-7.28629	0
1.3093	9.07878	-11.7827	-16.652	-5.18447	0
1.3100	10.9215	-12.6986	-18.178	-5.18447	0
1.3107	18.2475	-10.8667	-21.2298	-8.26713	0
1.3113	19.7756	-9.03476	-21.2298	-7.00605	0
1.3120	15.1912	-9.95073	-18.178	-3.92339	0
1.3127	15.1912	-12.6986	-15.4277	-4.20363	0
1.3133	15.7755	-14.2391	-15.7294	-5.46472	0
1.3140	9.66306	-13.6146	-16.0399	-6.7258	0
1.3147	8.13495	-13.6146	-16.652	-8.26713	0
1.3153	14.562	-15.4465	-20.9193	-7.28629	0
1.3160	16.7193	-16.6539	-25.1954	-7.00605	0
1.3167	10.9215	-17.2785	-25.497	-6.44556	0
1.3173	4.17984	-17.903	-24.2816	-1.82157	0
1.3180	-0.674167	-16.6539	-21.8331	1.54133	0
1.3187	-2.20228	-14.822	-19.3934	0	0
1.3193	-0.4045	-17.903	-22.7557	1.26109	0
1.3200	2.06745	-22.1497	-28.2472	4.06351	0
1.3207	7.55067	-20.0264	-27.6351	1.82157	0
1.3213	15.1912	-16.3625	-25.497	-0.280242	0
1.3220	14.8766	-16.071	-27.023	1.82157	0
1.3227	6.02256	-15.4465	-29.4627	1.82157	0
1.3233	-3.46072	-11.4912	-29.7732	-0.280242	0
1.3240	-12.0002	-7.53591	-30.0748	1.26109	0
1.3247	-21.7531	-7.20283	-30.0748	4.06351	0
1.3253	-31.5061	-9.95073	-29.4627	2.10181	0
1.3260	-37.9331	-10.8667	-28.2472	-0.840726	0
1.3267	-36.0904	-9.03476	-26.4108	-2.38206	0
1.3273	-31.1915	-9.03476	-25.497	-3.64314	0
1.3280	-32.7196	-10.8667	-24.8849	-4.48387	0
1.3287	-32.1353	-10.2838	-22.7557	-3.92339	0
1.3293	-23.2812	-8.11879	-21.2298	-3.08266	0
1.3300	-21.4385	-6.61994	-20.3071	-3.08266	0
1.3307	-27.8656	-4.16348	-17.2553	-2.6623	0
1.3313	-31.1915	-2.62299	-13.2897	-1.82157	0
1.3320	-35.7758	-5.99542	-12.9881	-2.6623	0
1.3327	-47.6861	-7.20283	-12.0743	-4.90423	0
[truncated: 47,806 more rows]
