# Supplementary material for: Identification of Haptic Based Guiding Using Hard Reins
Source: PLoS One. 2015 Jul 22;10(7):e0132020. doi: 10.1371/journal.pone.0132020 (PMC4511788; doi:10.1371/journal.pone.0132020)
Supplement: S3 File — (ZIP) [file pone.0132020.s003.zip › EMGData1/Subject3/T2/t2.txt]

0.0000	-136.26	-7.7039	16.9828	-20.1318	0
0.0007	-127.709	-9.21717	16.3758	-32.0279	0
0.0013	-105.13	-8.32297	15.1618	-38.7385	0
0.0020	-73.9996	-10.1458	15.7688	-42.7038	0
0.0027	-47.1531	-12.2781	18.5067	-46.9742	0
0.0033	-33.1085	-10.1458	19.4237	-48.8044	0
0.0040	-28.8412	-8.01344	20.3406	-47.5843	0
0.0047	-27.9256	-10.4553	21.5675	-45.7541	0
0.0053	-29.1518	-12.8972	20.3406	-44.229	0
0.0060	-22.7427	-11.9686	19.1266	-40.8737	0
0.0067	1.97834	-11.0744	18.5067	-32.943	0
0.0073	35.2504	-11.3839	15.1618	-21.6569	0
0.0080	60.887	-8.94203	12.708	-13.4021	0
0.0087	78.5776	-4.64298	11.1841	-7.91165	0
0.0093	86.5236	-1.89158	5.08839	-0.285963	0
0.0100	79.8038	0.825418	2.33756	11.0001	0
0.0107	66.3805	2.95775	6.90936	21.371	0
0.0113	51.731	1.13495	7.52926	29.0157	0
0.0120	31.588	-1.61644	1.73057	33.2861	0
0.0127	14.7966	-0.0687849	-1.62725	34.8113	0
0.0133	6.86695	4.50541	-4.06813	35.4213	0
0.0140	-6.5563	7.2568	-5.29502	35.1163	0
0.0147	-33.1085	7.84147	-2.85415	34.8113	0
0.0153	-62.7182	8.15101	-2.54419	35.4213	0
0.0160	-85.9023	7.56633	-4.06813	33.8962	0
0.0167	-106.961	7.56633	-0.41327	28.1007	0
0.0173	-132.598	10.0082	7.52926	19.2358	0
0.0180	-149.994	10.2833	14.5419	9.77994	0
0.0187	-140.527	6.32821	18.8167	2.45928	0
0.0193	-113.37	4.50541	17.6027	-3.03121	0
0.0200	-94.1426	5.39961	10.5771	-11.267	0
0.0207	-79.4931	2.68261	5.38542	-21.0469	0
0.0213	-54.4778	-0.99738	4.77843	-28.3675	0
0.0220	-25.4895	0.240747	7.52926	-32.3329	0
0.0227	1.06274	0.240747	10.5771	-33.248	0
0.0233	30.6724	-2.82018	10.5771	-32.6379	0
0.0240	62.4075	-3.43924	8.4462	-34.7731	0
0.0247	91.7065	-3.12971	8.13625	-37.8234	0
0.0253	114.596	-4.64298	9.36315	-35.9932	0
0.0260	124.357	-3.12971	7.21931	-31.1128	0
0.0267	121.006	1.13495	-0.103317	-25.3173	0
0.0273	112.455	2.68261	-5.29502	-15.8424	0
0.0280	88.0441	3.26728	-3.77109	-6.69154	0
0.0287	33.7298	7.56633	-1.9372	0.324092	0
0.0293	-23.9526	11.831	-6.509	9.16989	0
0.0300	-47.4474	12.7252	-12.9147	16.7956	0
0.0307	-41.9538	13.9633	-15.3685	20.7609	0
0.0313	-40.7439	18.5375	-16.2725	27.4906	0
0.0320	-50.5048	20.9794	-18.4163	34.5062	0
0.0327	-57.5189	17.9185	-21.1543	37.5565	0
0.0333	-59.3501	16.4052	-20.8572	40.9118	0
0.0340	-60.2657	20.9794	-16.5825	41.8269	0
0.0347	-49.5892	21.908	-14.1416	39.3867	0
0.0353	-26.4051	18.228	-15.3685	37.2515	0
0.0360	-3.51523	19.4661	-13.5346	34.5062	0
0.0367	11.7556	22.2175	-4.67512	28.1007	0
0.0373	18.459	17.9185	4.77843	19.2358	0
0.0380	18.7697	12.7252	10.2672	9.77994	0
0.0387	25.1788	13.6538	13.625	1.23917	0
0.0393	38.3078	16.0957	16.3758	-6.08148	0
0.0400	39.5177	20.0508	18.8167	-15.8424	0
0.0407	23.037	27.3764	22.4845	-25.9273	0
0.0413	-0.147149	33.4982	25.2224	-34.1631	0
0.0420	-27.3207	35.6306	23.0915	-41.1787	0
0.0427	-51.1097	35.0115	16.6858	-44.229	0
0.0433	-58.1402	32.8792	10.8871	-41.7888	0
0.0440	-43.4907	28.305	6.61232	-40.8737	0
0.0447	-19.3746	23.1117	2.02761	-43.0089	0
0.0453	0.147149	20.0508	-1.62725	-42.3988	0
0.0460	12.0499	17.3338	-1.9372	-38.1284	0
0.0467	21.2058	13.3443	-1.33021	-30.5027	0
0.0473	29.7568	10.5929	-4.67512	-20.4368	0
0.0480	35.8553	9.0796	-11.0937	-14.0122	0
0.0487	39.2234	7.56633	-16.2725	-9.43679	0
0.0493	42.8857	6.32821	-18.1064	-1.20105	0
0.0500	48.6736	5.39961	-17.1894	10.695	0
0.0507	47.758	4.50541	-15.3685	18.9308	0
0.0513	23.3476	6.01868	-15.6655	24.4403	0
0.0520	-13.5868	9.38913	-15.9755	32.066	0
0.0527	-28.2363	12.7252	-11.7007	36.9464	0
0.0533	-9.92438	17.6089	-7.11599	35.1163	0
0.0540	20.9115	24.3498	-6.509	34.5062	0
0.0547	47.1531	27.0668	-4.37808	36.0314	0
0.0553	65.1543	25.244	-1.9372	33.5911	0
0.0560	78.2832	24.0403	-1.62725	30.5409	0
0.0567	88.6491	22.8022	2.94455	26.5755	0
0.0573	84.9867	18.8471	9.36315	16.1855	0
0.0580	67.9011	15.7861	11.4941	6.11961	0
0.0587	55.0828	11.831	10.5771	-0.285963	0
0.0593	40.4333	4.19588	9.36315	-7.91165	0
0.0600	4.43082	-0.378317	6.30237	-17.9966	0
0.0607	-27.3207	-1.30691	3.86149	-28.3675	0
0.0613	-28.2363	-5.88111	5.08839	-37.2133	0
0.0620	-21.8271	-12.2781	6.90936	-39.6536	0
0.0627	-29.4461	-15.0295	6.61232	-40.2636	0
0.0633	-42.5751	-16.5428	5.69538	-44.839	0
0.0640	-58.7451	-17.1618	6.30237	-46.6692	0
0.0647	-76.4521	-15.9581	8.4462	-42.3988	0
0.0653	-73.3946	-16.5428	9.66018	-40.5686	0
0.0660	-48.0687	-16.5428	8.4462	-38.7385	0
0.0667	-20.9115	-13.8258	4.77843	-29.2826	0
0.0673	-2.89393	-13.8258	-1.62725	-18.6067	0
0.0680	4.43082	-14.72	-5.29502	-13.0971	0
0.0687	9.00879	-12.5876	-4.98507	-5.77646	0
0.0693	22.1214	-12.5876	-7.11599	3.67939	0
0.0700	35.2504	-14.72	-12.6176	12.5252	0
0.0707	39.8283	-13.8258	-16.2725	21.981	0
0.0713	49.5892	-11.659	-16.2725	30.8459	0
0.0720	61.8026	-12.2781	-13.5346	34.5062	0
0.0727	58.7451	-11.9686	-8.94988	33.8962	0
0.0733	48.6736	-11.0744	-5.59206	35.4213	0
0.0740	44.4063	-10.1458	-4.37808	38.4716	0
0.0747	41.3489	-9.5267	-3.46114	38.1666	0
0.0753	37.9971	-9.83624	-1.9372	32.9811	0
0.0760	34.9397	-10.1458	-1.9372	27.1856	0
0.0767	22.432	-10.7648	-0.41327	21.371	0
0.0773	7.4719	-12.8972	5.08839	12.2202	0
0.0780	8.09319	-12.8972	9.66018	0.629119	0
0.0787	22.1214	-11.3839	10.2672	-5.77646	0
0.0793	30.6724	-12.8972	11.1841	-9.43679	0
0.0800	22.7427	-14.72	13.018	-18.6067	0
0.0807	5.34641	-12.5876	14.2449	-29.5877	0
0.0813	-9.30309	-11.659	15.7688	-36.6033	0
0.0820	-19.3746	-14.4104	21.2576	-40.2636	0
0.0827	-25.4895	-14.1009	26.7463	-42.3988	0
0.0833	-19.0803	-12.8972	27.6633	-44.229	0
0.0840	0.457797	-17.1618	24.6154	-46.9742	0
0.0847	18.459	-20.2227	23.0915	-46.9742	0
0.0853	26.6994	-16.8523	21.8646	-43.6189	0
0.0860	25.4895	-13.2067	16.0659	-39.6536	0
0.0867	16.6278	-12.5876	9.66018	-32.6379	0
0.0873	6.26201	-11.9686	7.8263	-22.8771	0
0.0880	-3.20458	-10.4553	6.61232	-16.4524	0
0.0887	-15.4179	-9.21717	5.38542	-11.267	0
0.0893	-32.7979	-7.7039	6.61232	-2.42116	0
0.0900	-52.0253	-5.88111	6.90936	8.2548	0
0.0907	-69.7323	-3.74878	3.86149	16.7956	0
0.0913	-78.2832	-0.99738	1.12358	23.5252	0
0.0920	-73.7053	0.515886	0.813625	27.7956	0
0.0927	-64.2387	3.57681	-0.41327	29.0157	0
0.0933	-52.336	6.32821	-4.67512	29.9308	0
0.0940	-27.3207	5.39961	-8.03293	32.9811	0
0.0947	5.95136	5.12447	-8.03293	34.8113	0
0.0953	26.6994	8.15101	-10.7838	31.1509	0
0.0960	29.4461	8.46054	-16.2725	25.9655	0
0.0967	28.8412	6.32821	-16.2725	20.4559	0
0.0973	35.561	8.15101	-9.25983	10.085	0
0.0980	47.4474	9.69867	-4.98507	-0.590991	0
0.0987	55.6877	6.32821	-4.37808	-5.47143	0
0.0993	55.9984	3.57681	-0.41327	-12.4871	0
0.1000	49.5892	5.12447	7.52926	-23.1821	0
0.1007	39.8283	6.32821	12.1011	-28.9776	0
0.1013	31.588	6.01868	11.1841	-34.7731	0
0.1020	28.5306	5.12447	8.4462	-42.7038	0
0.1027	25.7838	4.19588	3.2545	-45.1441	0
0.1033	8.38749	3.26728	-1.02026	-44.839	0
0.1040	-37.6865	2.68261	0.206635	-48.1943	0
0.1047	-101.778	3.88634	2.02761	-47.8893	0
0.1053	-148.163	6.32821	-2.54419	-43.3139	0
0.1060	-161.292	9.0796	-8.03293	-39.9586	0
0.1067	-151.825	10.5929	-10.7838	-31.7229	0
0.1073	-129.246	9.69867	-16.2725	-17.0815	0
0.1080	-106.961	7.56633	-20.2502	-10.0468	0
0.1087	-99.9469	9.0796	-17.1894	-7.60662	0
0.1093	-100.257	13.6538	-14.1416	1.23917	0
0.1100	-89.8753	16.0957	-14.4515	12.8302	0
0.1107	-67.5904	15.7861	-14.4515	21.676	0
0.1113	-37.3758	17.3338	-16.8924	28.7107	0
0.1120	-6.26201	20.0508	-20.8572	32.371	0
0.1127	11.1343	20.9794	-19.0233	33.8962	0
0.1133	13.5868	20.9794	-13.5346	38.1666	0
0.1140	12.3605	20.6699	-12.9147	39.9967	0
0.1147	11.4449	20.9794	-13.5346	36.6414	0
0.1153	11.1343	23.1117	-11.3908	35.4213	0
0.1160	12.6712	24.3498	-6.509	33.8962	0
0.1167	14.7966	20.9794	-1.02026	25.6604	0
0.1173	17.8541	17.3338	4.17144	15.5755	0
0.1180	18.459	17.3338	8.74324	8.55983	0
0.1187	14.5023	19.1566	14.8519	2.76431	0
0.1193	9.00879	17.9185	20.3406	-4.86137	0
0.1200	4.43082	12.4501	18.5067	-15.8424	0
0.1207	2.89393	8.77007	13.018	-26.8424	0
0.1213	4.72512	10.9024	13.328	-32.0279	0
0.1220	3.20458	11.5215	15.7688	-33.248	0
0.1227	-0.768445	9.0796	11.1841	-35.0782	0
0.1233	-4.72512	10.5929	2.64751	-38.4335	0
0.1240	-8.69814	13.9633	-3.46114	-38.7385	0
0.1247	-8.09319	12.1405	-10.7838	-35.0782	0
0.1253	-1.68404	10.0082	-20.8572	-30.1977	0
0.1260	0.147149	12.1405	-28.4898	-26.8424	0
0.1267	1.06274	11.5215	-30.9307	-19.5218	0
0.1273	11.7556	7.2568	-29.0968	-8.5217	0
0.1280	27.615	6.01868	-26.346	-0.285963	0
0.1287	44.7169	6.32821	-26.0489	7.0347	0
0.1293	67.2961	6.32821	-29.7038	16.1855	0
0.1300	75.2258	7.2568	-30.9307	23.5252	0
0.1307	48.363	8.46054	-26.9529	30.8459	0
0.1313	7.4719	6.94727	-23.9051	40.9118	0
0.1320	-15.4179	3.26728	-23.608	44.8772	0
0.1327	-20.9115	2.68261	-21.7742	42.742	0
0.1333	-22.432	5.39961	-18.7134	45.4872	0
0.1340	-21.5164	6.32821	-16.2725	50.0626	0
0.1347	-23.6583	4.50541	-13.5346	47.6224	0
0.1353	-38.6021	3.57681	-11.3908	43.9621	0
0.1360	-68.506	4.50541	-8.94988	40.3018	0
0.1367	-101.173	3.57681	-4.37808	30.2358	0
0.1373	-119.174	-0.0687849	-0.41327	18.9308	0
0.1380	-110.934	-1.89158	1.12358	14.6604	0
0.1387	-85.608	-0.0687849	2.64751	11.6101	0
0.1393	-59.3501	0.825418	7.21931	3.37437	0
0.1400	-34.9397	-1.61644	12.411	-7.60662	0
0.1407	-11.7556	-4.33345	15.1618	-16.4524	0
0.1413	2.28898	-5.26204	16.0659	-23.1821	0
0.1420	0.147149	-4.64298	14.8519	-26.8424	0
0.1427	-10.84	-4.64298	11.4941	-27.7575	0
0.1433	-21.2058	-7.08484	7.21931	-30.1977	0
0.1440	-24.5739	-8.6325	3.86149	-33.248	0
0.1447	-19.0803	-6.77531	4.17144	-31.4178	0
0.1453	-9.92438	-7.39437	6.61232	-27.7575	0
0.1460	-0.147149	-10.7648	7.21931	-25.0122	0
0.1467	12.9655	-9.21717	4.46848	-17.6916	0
0.1473	29.4461	-5.57157	0.813625	-6.08148	0
0.1480	45.3219	-6.50017	-3.15118	-0.285963	0
0.1487	63.0125	-6.50017	-7.11599	2.76431	0
0.1493	84.9867	-2.20112	-10.7838	12.2202	0
0.1500	99.9469	-0.0687849	-16.2725	23.5252	0
0.1507	95.9738	-1.30691	-21.7742	29.0157	0
0.1513	79.1988	-0.0687849	-22.6911	32.9811	0
0.1520	59.9714	3.57681	-17.1894	39.0816	0
0.1527	37.3922	5.39961	-11.7007	43.6571	0
0.1533	19.3746	5.39961	-9.25983	43.047	0
0.1540	14.7966	6.32821	-10.7838	40.9118	0
0.1547	7.4719	6.32821	-9.56978	41.2168	0
0.1553	-10.84	3.88634	-5.59206	42.1319	0
0.1560	-12.0499	0.825418	-4.37808	37.2515	0
0.1567	14.7966	-0.378317	-1.62725	28.1007	0
0.1573	42.2645	-0.378317	3.56445	17.7107	0
0.1580	52.6466	1.75401	3.2545	8.2548	0
0.1587	50.8154	6.01868	1.12358	-0.285963	0
0.1593	39.5177	9.0796	5.69538	-8.82673	0
0.1600	26.6994	10.0082	11.804	-17.9966	0
0.1607	20.2902	9.0796	12.708	-26.5374	0
0.1613	13.8811	4.50541	13.018	-33.553	0
0.1620	1.37339	-0.687849	13.9349	-39.9586	0
0.1627	-12.3605	-3.43924	12.708	-44.229	0
0.1633	-16.3335	-3.74878	9.66018	-44.839	0
0.1640	-2.28898	-3.74878	6.00533	-43.3139	0
0.1647	25.4895	-4.05831	2.33756	-41.7888	0
0.1653	50.1941	-6.77531	-0.41327	-40.5686	0
0.1660	64.2387	-9.21717	-0.710308	-37.8234	0
0.1667	66.3805	-8.32297	-1.02026	-29.8927	0
0.1673	62.4075	-8.94203	-4.06813	-17.0815	0
0.1680	59.9714	-9.83624	-6.81895	-9.13176	0
0.1687	54.4778	-8.01344	-6.509	-5.47143	0
0.1693	35.8553	-5.57157	-8.94988	2.45928	0
0.1700	15.7122	-3.74878	-15.3685	12.8302	0
0.1707	8.09319	-1.30691	-19.6303	17.4056	0
0.1713	9.30309	-0.0687849	-22.6911	21.066	0
0.1720	12.9655	-2.51065	-27.5729	27.4906	0
0.1727	20.2902	-2.82018	-30.0137	30.2358	0
0.1733	28.8412	0.825418	-26.9529	29.9308	0
0.1740	41.9702	1.75401	-22.0712	30.5409	0
0.1747	62.7182	-0.0687849	-15.6655	30.8459	0
0.1753	82.2399	0.825418	-9.86682	30.5409	0
0.1760	90.7909	1.75401	-6.81895	27.4906	0
0.1767	88.0441	-0.0687849	-3.46114	17.1006	0
0.1773	73.3946	-1.30691	1.73057	5.50956	0
0.1780	47.758	2.06355	5.69538	0.0190642	0
0.1787	21.2058	6.01868	9.05319	-4.86137	0
0.1793	1.06274	4.50541	12.1011	-13.0971	0
0.1800	-12.6712	-0.99738	14.5419	-23.1821	0
0.1807	-15.4179	-4.05831	17.6027	-33.858	0
0.1813	-4.12017	-2.82018	21.8646	-40.8737	0
0.1820	13.8811	-3.43924	23.4014	-43.0089	0
0.1827	30.6724	-6.19064	18.5067	-46.3642	0
0.1833	41.9702	-6.77531	9.36315	-50.6346	0
0.1840	38.9127	-8.32297	2.94455	-50.0245	0
0.1847	24.8682	-12.2781	1.12358	-46.9742	0
0.1853	16.6278	-15.6486	-1.62725	-44.839	0
0.1860	19.9959	-17.4714	-4.98507	-39.6536	0
0.1867	29.7568	-19.9132	-3.46114	-30.5027	0
0.1873	47.758	-22.0455	-2.54419	-21.0469	0
0.1880	73.084	-23.8683	-8.03293	-14.0122	0
0.1887	93.5377	-22.3551	-13.2246	-6.69154	0
0.1893	104.525	-20.5323	-13.5346	2.15426	0
0.1900	112.455	-22.9741	-12.6176	10.695	0
0.1907	114.596	-22.3551	-10.7838	18.3207	0
0.1913	102.383	-16.8523	-7.11599	25.6604	0
0.1920	82.2399	-17.4714	-6.21196	29.9308	0
0.1927	64.5493	-22.0455	-4.67512	31.1509	0
0.1933	46.5318	-18.9846	-1.62725	31.761	0
0.1940	28.8412	-14.72	-1.02026	30.2358	0
0.1947	19.6853	-15.0295	-1.33021	27.7956	0
0.1953	11.1343	-14.72	-1.33021	26.8805	0
0.1960	-6.26201	-12.5876	-4.37808	22.9152	0
0.1967	-19.9959	-11.659	-6.21196	13.4403	0
0.1973	-18.459	-9.5267	-2.54419	4.28945	0
0.1980	-9.61373	-8.94203	0.813625	-1.20105	0
0.1987	0.147149	-11.659	5.69538	-9.43679	0
0.1993	10.2187	-12.2781	13.625	-19.5218	0
0.2000	13.8811	-10.7648	18.5067	-26.5374	0
0.2007	6.26201	-13.2067	22.4845	-32.0279	0
0.2013	-13.5868	-16.2676	29.4971	-38.7385	0
0.2020	-39.5177	-14.72	34.0819	-44.229	0
0.2027	-55.6877	-13.8258	34.6888	-44.534	0
0.2033	-50.8154	-15.6486	35.2958	-43.924	0
0.2040	-32.5036	-15.0295	33.1649	-46.6692	0
0.2047	-14.1917	-14.1009	29.1872	-49.4144	0
0.2053	0.768445	-15.0295	27.3662	-46.0591	0
0.2060	18.7697	-12.2781	23.0915	-39.3485	0
0.2067	50.5048	-8.32297	16.6858	-32.943	0
0.2073	82.5506	-8.32297	10.5771	-25.0122	0
0.2080	88.9597	-6.77531	2.94455	-16.4524	0
0.2087	80.7194	-1.89158	-6.509	-9.43679	0
0.2093	87.7335	-0.99738	-16.2725	-1.50607	0
0.2100	100.862	-1.30691	-28.1798	7.0347	0
0.2107	91.3959	2.37308	-34.2885	14.3554	0
0.2113	56.309	2.68261	-28.7868	20.7609	0
0.2120	17.2491	1.75401	-22.6911	26.5755	0
0.2127	-7.4719	3.57681	-21.7742	29.0157	0
0.2133	-21.8271	6.32821	-19.9403	29.6258	0
0.2140	-43.18	7.84147	-16.2725	30.2358	0
0.2147	-70.3372	10.9024	-12.6176	29.9308	0
0.2153	-86.8179	10.2833	-8.34289	28.1007	0
0.2160	-90.4803	5.39961	-5.29502	23.2202	0
0.2167	-91.3959	3.26728	-1.9372	12.5252	0
0.2173	-94.1426	5.39961	4.77843	1.84923	0
0.2180	-93.2271	7.84147	10.8871	-5.1664	0
0.2187	-74.6209	7.56633	13.9349	-13.0971	0
0.2193	-42.2645	6.94727	17.6027	-23.1821	0
0.2200	-13.8811	10.2833	20.9476	-29.5877	0
0.2207	10.5293	17.0243	22.7815	-35.6882	0
0.2213	35.8553	18.8471	23.6984	-43.6189	0
0.2220	50.5048	16.4052	22.7815	-48.4994	0
0.2227	45.6325	16.4052	21.8646	-49.7195	0
0.2233	22.7427	17.3338	24.0084	-51.8547	0
0.2240	-15.1073	14.5824	24.6154	-52.4647	0
0.2247	-50.1941	12.7252	18.5067	-50.0245	0
0.2253	-69.4216	12.7252	11.4941	-48.8044	0
0.2260	-81.635	11.831	8.4462	-44.229	0
0.2267	-87.1285	11.831	6.61232	-31.1128	0
0.2273	-71.8741	12.1405	3.56445	-20.1318	0
0.2280	-44.0956	11.831	1.12358	-16.7574	0
0.2287	-20.2902	13.6538	1.12358	-11.877	0
0.2293	2.89393	16.4052	-1.02026	-3.03121	0
0.2300	23.9526	17.3338	-4.37808	3.06934	0
0.2307	29.7568	18.228	-3.46114	9.16989	0
0.2313	30.3617	20.0508	-1.62725	18.0157	0
0.2320	51.4204	20.9794	-3.46114	22.6102	0
0.2327	84.6924	22.2175	-3.15118	23.8303	0
0.2333	97.2001	22.8022	-0.41327	26.2705	0
0.2340	79.1988	20.3603	-0.103317	26.5755	0
0.2347	53.5622	17.3338	-0.710308	24.1353	0
0.2353	34.3348	16.7147	-0.103317	22.9152	0
0.2360	18.459	18.228	2.64751	19.8458	0
0.2367	4.72512	20.0508	9.66018	11.9151	0
0.2373	-16.3335	18.228	16.9828	4.28945	0
0.2380	-49.8999	15.4766	19.4237	-1.20105	0
0.2387	-78.2832	17.6089	21.2576	-7.91165	0
0.2393	-86.2129	15.7861	23.0915	-18.9117	0
0.2400	-83.7768	7.56633	20.3406	-29.5877	0
0.2407	-78.8882	4.50541	15.7688	-35.0782	0
0.2413	-73.9996	5.39961	11.804	-40.5686	0
0.2420	-77.057	2.68261	5.38542	-47.8893	0
0.2427	-82.5506	0.240747	-1.33021	-49.7195	0
0.2433	-76.4521	1.75401	-2.85415	-46.3642	0
0.2440	-61.1813	5.39961	-3.46114	-46.0591	0
0.2447	-46.8424	10.9024	-6.21196	-46.3642	0
0.2453	-33.4192	14.5824	-9.25983	-42.0938	0
0.2460	-18.7697	15.4766	-13.2246	-34.7731	0
0.2467	-1.06274	18.228	-16.2725	-24.7072	0
0.2473	18.459	19.7756	-19.0233	-14.9273	0
0.2480	32.1929	17.9185	-22.6911	-9.13176	0
0.2487	36.4766	16.7147	-24.5121	-3.33624	0
0.2493	39.8283	14.2729	-23.608	7.64475	0
0.2500	43.18	9.0796	-20.8572	17.7107	0
0.2507	34.3348	8.15101	-18.1064	24.4403	0
0.2513	14.1917	8.77007	-15.9755	31.1509	0
0.2520	1.06274	3.26728	-14.1416	36.3364	0
0.2527	8.38749	-1.30691	-11.7007	37.2515	0
0.2533	33.4192	1.75401	-10.7838	37.8615	0
0.2540	65.7592	4.50541	-11.0937	38.1666	0
0.2547	96.5951	5.39961	-6.21196	36.6414	0
0.2553	122.215	6.94727	-1.9372	34.2012	0
0.2560	137.486	6.32821	-3.77109	29.9308	0
0.2567	133.513	3.57681	-3.15118	22.6102	0
0.2573	111.85	3.88634	2.33756	15.2704	0
0.2580	81.635	3.57681	5.08839	9.77994	0
0.2587	41.0546	0.240747	6.61232	2.45928	0
0.2593	-4.43082	-1.30691	10.2672	-6.38651	0
0.2600	-29.4461	-0.99738	11.804	-14.0122	0
0.2607	-29.4461	-2.51065	11.4941	-21.3519	0
0.2613	-13.5868	-6.50017	10.5771	-28.9776	0
0.2620	17.2491	-7.7039	9.05319	-32.3329	0
0.2627	38.9127	-6.19064	9.66018	-33.248	0
0.2633	14.7966	-8.6325	10.2672	-34.1631	0
0.2640	-40.1226	-14.72	6.30237	-34.4681	0
0.2647	-81.03	-15.0295	4.17144	-33.248	0
0.2653	-87.1285	-10.7648	5.38542	-31.1128	0
0.2660	-66.3805	-10.1458	2.02761	-26.8424	0
0.2667	-45.0112	-10.1458	-4.98507	-19.5218	0
0.2673	-45.9268	-7.08484	-7.11599	-10.3519	0
0.2680	-54.1672	-6.19064	-8.03293	-1.20105	0
0.2687	-46.2375	-5.57157	-11.3908	5.50956	0
0.2693	-27.615	-1.89158	-15.0585	15.2704	0
0.2700	-9.30309	-0.99738	-16.8924	28.4057	0
0.2707	7.4719	-3.12971	-17.8094	36.6414	0
0.2713	18.7697	-2.82018	-18.4163	39.3867	0
0.2720	24.5739	-0.687849	-17.1894	42.742	0
0.2727	31.588	0.240747	-13.5346	46.4023	0
0.2733	40.139	-0.0687849	-8.94988	47.9274	0
0.2740	47.758	-1.89158	-5.29502	50.0626	0
0.2747	54.1672	-2.20112	-2.54419	48.8425	0
0.2753	61.4919	-1.89158	-2.54419	41.5219	0
0.2760	73.084	-3.74878	-4.37808	34.2012	0
0.2767	86.2129	-2.51065	-1.33021	28.1007	0
0.2773	99.0313	4.19588	4.77843	18.6257	0
0.2780	113.991	6.01868	7.52926	8.55983	0
0.2787	123.131	1.13495	8.74324	0.629119	0
0.2793	117.654	-0.99738	14.2449	-7.91165	0
0.2800	101.778	-1.89158	19.7336	-16.7574	0
0.2807	76.1414	-5.26204	20.3406	-23.1821	0
0.2813	40.4333	-6.77531	19.4237	-32.3329	0
0.2820	11.4449	-3.74878	21.2576	-39.6536	0
0.2827	-7.78255	-0.0687849	20.3406	-38.4335	0
0.2833	-26.0944	5.12447	15.7688	-36.6033	0
0.2840	-31.8823	11.831	13.328	-39.9586	0
0.2847	-18.1647	13.0347	13.9349	-39.6536	0
0.2853	-2.89393	11.2119	12.1011	-34.1631	0
0.2860	5.64071	12.7252	8.4462	-30.1977	0
0.2867	10.2187	14.5824	6.30237	-23.7921	0
0.2873	7.4719	10.5929	2.02761	-14.9273	0
0.2880	6.5563	3.57681	-4.37808	-9.13176	0
0.2887	14.1917	-3.74878	-7.11599	-3.03121	0
0.2893	21.2058	-8.32297	-8.94988	5.81459	0
0.2900	34.0241	-8.32297	-13.5346	14.6604	0
0.2907	62.7182	-7.7039	-17.1894	23.8303	0
0.2913	90.186	-9.21717	-15.9755	29.6258	0
0.2920	101.778	-11.3839	-13.8316	28.1007	0
0.2927	107.877	-11.9686	-13.2246	28.4057	0
0.2933	119.779	-10.1458	-10.7838	33.8962	0
0.2940	136.26	-7.39437	-5.90201	34.2012	0
0.2947	144.811	-6.50017	-4.67512	29.0157	0
0.2953	135.655	-6.77531	-5.29502	25.6604	0
0.2960	117.948	-4.95251	-1.33021	19.8458	0
0.2967	109.103	-2.82018	0.813625	9.77994	0
0.2973	103.609	-2.51065	-3.77109	2.76431	0
0.2980	78.5776	-1.61644	-7.11599	-1.8111	0
0.2987	22.7427	-0.0687849	-6.21196	-10.0468	0
0.2993	-54.1672	-0.0687849	-6.21196	-19.5218	0
0.3000	-138.091	-0.687849	-6.21196	-27.1474	0
0.3007	-214.38	-2.20112	-3.77109	-35.3832	0
0.3013	-256.808	-3.74878	-3.15118	-42.7038	0
0.3020	-248.878	-2.82018	-2.23424	-46.0591	0
0.3027	-216.211	-0.687849	-0.103317	-46.9742	0
0.3033	-184.476	-0.99738	-0.710308	-45.7541	0
0.3040	-154.572	-1.61644	-1.62725	-43.924	0
0.3047	-129.851	-0.687849	0.206635	-44.839	0
0.3053	-114.286	1.13495	1.42062	-43.924	0
0.3060	-102.383	2.68261	0.503673	-34.7731	0
0.3067	-91.1016	2.68261	-4.06813	-24.0972	0
0.3073	-79.4931	3.26728	-8.34289	-18.9117	0
0.3080	-62.0969	5.70914	-7.11599	-14.0122	0
0.3087	-42.2645	6.63774	-4.98507	-3.94629	0
0.3093	-23.9526	5.39961	-7.11599	6.11961	0
0.3100	0.768445	7.2568	-7.11599	14.3554	0
0.3107	31.8986	11.831	-5.29502	21.676	0
0.3113	57.8295	14.8919	-6.21196	27.1856	0
0.3120	67.9011	16.0957	-6.21196	27.4906	0
0.3127	55.9984	17.0243	-4.06813	27.1856	0
0.3133	29.7568	17.9185	-3.46114	30.2358	0
0.3140	3.51523	18.5375	-1.62725	30.8459	0
0.3147	-16.3335	19.7756	1.73057	28.1007	0
0.3153	-32.1929	20.0508	2.02761	27.1856	0
0.3160	-50.8154	18.8471	4.17144	22.6102	0
0.3167	-68.2117	17.9185	10.2672	10.085	0
0.3173	-75.2258	16.4052	11.804	0.629119	0
0.3180	-75.5365	14.2729	10.2672	-3.64126	0
0.3187	-80.1144	12.7252	13.625	-12.4871	0
0.3193	-86.8179	12.4501	17.2928	-23.1821	0
0.3200	-88.6491	10.0082	14.8519	-29.5877	0
0.3207	-81.03	9.0796	12.1011	-34.4681	0
0.3213	-67.9011	10.5929	15.4589	-40.5686	0
0.3220	-63.9281	11.831	17.6027	-43.6189	0
0.3227	-73.084	11.831	12.1011	-44.839	0
0.3233	-78.5776	11.831	4.17144	-45.1441	0
0.3240	-75.8308	8.77007	-1.33021	-44.534	0
0.3247	-69.4216	3.88634	-7.42594	-44.229	0
0.3253	-59.6607	1.13495	-14.7486	-41.7888	0
0.3260	-53.5622	2.06355	-19.9403	-35.0782	0
0.3267	-54.1672	6.32821	-22.6911	-25.6223	0
0.3273	-48.9843	10.9024	-23.608	-19.5218	0
0.3280	-37.3758	10.5929	-21.7742	-14.6223	0
0.3287	-27.01	6.32821	-21.7742	-3.94629	0
0.3293	-6.26201	3.88634	-22.9881	7.64475	0
0.3300	25.7838	3.26728	-20.5473	14.3554	0
0.3307	52.336	1.44448	-18.1064	20.4559	0
0.3313	73.7053	0.825418	-17.4994	25.9655	0
0.3320	94.4533	2.68261	-12.3077	28.4057	0
0.3327	98.1157	3.88634	-3.77109	31.761	0
0.3333	82.8612	4.19588	-2.54419	35.4213	0
0.3340	61.4919	6.32821	-3.46114	35.1163	0
0.3347	26.6994	10.0082	3.2545	33.8962	0
0.3353	-24.5739	10.0082	10.8871	32.9811	0
0.3360	-71.8741	6.32821	10.8871	25.9655	0
0.3367	-108.481	4.81494	8.4462	14.6604	0
0.3373	-131.077	4.50541	8.74324	7.64475	0
0.3380	-120.384	0.825418	6.61232	1.5442	0
0.3387	-84.0711	-1.89158	4.77843	-6.69154	0
0.3393	-59.6607	-2.51065	8.4462	-15.8424	0
0.3400	-45.6162	-5.57157	11.4941	-24.4022	0
0.3407	-17.2491	-7.7039	9.66018	-32.3329	0
0.3413	10.2187	-8.01344	10.5771	-38.1284	0
0.3420	12.3605	-10.1458	13.625	-41.7888	0
0.3427	2.89393	-12.2781	11.1841	-42.3988	0
0.3433	5.64071	-11.659	6.61232	-39.3485	0
0.3440	14.1917	-11.9686	5.08839	-37.8234	0
0.3447	12.3605	-14.4104	2.64751	-37.8234	0
0.3453	-0.457797	-14.1009	-3.77109	-35.9932	0
0.3460	-8.09319	-11.3839	-10.1768	-29.5877	0
0.3467	-2.89393	-10.1458	-14.1416	-19.5218	0
0.3473	-1.68404	-12.8972	-16.8924	-10.3519	0
0.3480	-15.1073	-15.6486	-18.7134	-3.94629	0
0.3487	-29.1518	-12.8972	-18.4163	1.5442	0
0.3493	-34.3348	-8.32297	-16.8924	9.77994	0
0.3500	-45.6162	-6.77531	-16.2725	18.9308	0
0.3507	-75.2258	-5.88111	-18.1064	27.1856	0
0.3513	-115.201	-3.74878	-19.3333	32.371	0
0.3520	-144.5	-1.30691	-18.4163	34.5062	0
0.3527	-146.936	-0.0687849	-17.1894	35.7263	0
0.3533	-123.442	-0.378317	-15.3685	37.5565	0
0.3540	-89.8753	0.515886	-12.0107	38.1666	0
0.3547	-60.887	2.68261	-8.94988	36.9464	0
0.3553	-44.7006	0.825418	-7.11599	33.5911	0
0.3560	-39.5177	-0.99738	-4.37808	26.2705	0
0.3567	-35.5447	1.13495	0.206635	17.7107	0
0.3573	-25.4895	-1.30691	5.69538	11.0001	0
0.3580	-7.1776	-6.19064	13.328	5.50956	0
0.3587	16.9385	-2.20112	21.5675	-0.896018	0
0.3593	34.6454	0.825418	25.2224	-8.82673	0
0.3600	41.9702	-5.26204	25.8423	-15.8424	0
0.3607	48.363	-9.21717	27.9732	-22.8771	0
0.3613	56.914	-9.21717	29.4971	-31.1128	0
0.3620	67.2961	-11.659	27.6633	-35.0782	0
0.3627	78.8882	-11.9686	27.6633	-33.248	0
0.3633	82.8612	-9.83624	28.8902	-34.1631	0
0.3640	72.1684	-11.9686	26.4493	-37.8234	0
0.3647	53.5622	-13.8258	20.6506	-35.3832	0
0.3653	30.3617	-10.4553	16.6858	-28.9776	0
0.3660	-1.68404	-6.50017	12.411	-24.4022	0
0.3667	-35.5447	-4.33345	4.17144	-17.6916	0
0.3673	-66.3805	-4.05831	-2.54419	-10.3519	0
0.3680	-101.173	-4.95251	-3.46114	-3.03121	0
0.3687	-140.838	-2.82018	-5.90201	7.0347	0
0.3693	-161.897	0.240747	-13.2246	15.8805	0
0.3700	-149.078	-1.89158	-16.8924	21.676	0
0.3707	-115.806	-4.33345	-16.2725	30.5409	0
0.3713	-77.9726	-3.12971	-17.1894	39.0816	0
0.3720	-41.0382	-3.12971	-15.3685	41.5219	0
0.3727	-13.2761	-3.74878	-8.03293	40.3018	0
0.3733	5.34641	-1.61644	-1.62725	41.2168	0
0.3740	21.5164	1.13495	2.02761	41.8269	0
0.3747	31.2773	1.13495	6.30237	39.6917	0
0.3753	34.0241	0.825418	6.61232	35.1163	0
0.3760	41.3489	0.825418	4.17144	28.1007	0
0.3767	52.6466	-1.61644	8.4462	20.1509	0
0.3773	65.4649	-3.74878	15.7688	13.1352	0
0.3780	83.1555	-3.74878	15.7688	6.42464	0
0.3787	88.0441	-3.43924	14.8519	-2.42116	0
0.3793	65.4649	-4.64298	17.6027	-12.4871	0
0.3800	35.8553	-3.74878	17.8998	-21.3519	0
0.3807	9.61373	-2.51065	16.9828	-29.8927	0
0.3813	-29.1518	-2.82018	18.8167	-34.7731	0
0.3820	-69.4216	-2.51065	21.2576	-34.4681	0
0.3827	-77.662	-1.30691	22.4845	-34.4681	0
0.3833	-52.336	-2.82018	20.6506	-35.0782	0
0.3840	-19.9959	-4.64298	16.0659	-33.553	0
0.3847	4.72512	-6.19064	13.328	-34.1631	0
0.3853	30.983	-8.94203	11.1841	-35.6882	0
0.3860	65.1543	-8.6325	3.86149	-27.1474	0
0.3867	85.608	-5.88111	-3.15118	-14.0122	0
0.3873	75.5365	-8.32297	-2.85415	-7.60662	0
0.3880	55.9984	-12.8972	-3.46114	-3.03121	0
0.3887	48.0687	-11.9686	-7.7359	5.81459	0
0.3893	41.6595	-8.6325	-9.86682	14.3554	0
0.3900	23.6583	-4.33345	-8.94988	21.371	0
0.3907	-1.68404	4.50541	-12.9147	30.2358	0
0.3913	-20.9115	13.6538	-19.0233	36.3364	0
0.3920	-24.5739	16.4052	-22.6911	38.1666	0
0.3927	-12.6712	17.3338	-25.739	40.9118	0
0.3933	7.4719	19.1566	-28.1798	43.9621	0
0.3940	29.4461	18.5375	-26.6559	43.6571	0
0.3947	41.3489	15.4766	-22.9881	41.8269	0
0.3953	40.7439	12.7252	-22.6911	39.0816	0
0.3960	38.6021	9.69867	-21.4642	29.9308	0
0.3967	35.2504	6.32821	-16.2725	16.1855	0
0.3973	24.8682	2.68261	-9.86682	7.0347	0
0.3980	14.1917	-0.0687849	-4.06813	3.06934	0
0.3987	11.1343	0.825418	0.206635	-3.94629	0
0.3993	12.3605	2.68261	4.17144	-14.9273	0
0.4000	18.7697	1.75401	8.13625	-22.572	0
0.4007	37.6865	0.825418	7.8263	-27.1474	0
0.4013	59.9714	2.37308	5.08839	-32.943	0
0.4020	66.0699	5.39961	4.77843	-38.7385	0
0.4027	53.5622	7.84147	4.46848	-42.3988	0
0.4033	41.0546	5.70914	1.42062	-42.3988	0
0.4040	37.3922	1.13495	-1.02026	-40.2636	0
0.4047	30.6724	-1.30691	-4.06813	-37.8234	0
0.4053	8.38749	-2.82018	-6.81895	-35.9932	0
0.4060	-29.1518	-6.50017	-6.21196	-30.1977	0
0.4067	-69.1273	-8.32297	-6.509	-19.2167	0
0.4073	-93.2271	-8.32297	-9.86682	-10.9619	0
0.4080	-94.4533	-10.7648	-10.1768	-5.1664	0
0.4087	-78.5776	-13.2067	-8.94988	2.76431	0
0.4093	-53.2516	-12.5876	-10.1768	12.8302	0
0.4100	-27.3207	-7.7039	-10.4738	20.7609	0
0.4107	-6.26201	-3.43924	-7.7359	28.1007	0
0.4113	11.1343	-3.74878	-6.21196	35.7263	0
0.4120	25.7838	-3.74878	-6.81895	39.3867	0
0.4127	32.8142	0.825418	-8.65284	38.7766	0
0.4133	34.0241	2.68261	-12.6176	38.7766	0
0.4140	30.0674	1.13495	-13.8316	40.3018	0
0.4147	9.92438	2.95775	-11.7007	38.1666	0
0.4153	-24.5739	4.19588	-11.3908	31.761	0
0.4160	-44.4063	2.68261	-10.7838	25.3554	0
0.4167	-30.9667	2.68261	-5.29502	18.3207	0
0.4173	-3.80952	2.68261	-2.23424	8.86486	0
0.4180	15.1073	2.06355	-1.9372	1.84923	0
0.4187	26.6994	4.19588	2.02761	-3.94629	0
0.4193	33.7298	3.88634	7.8263	-13.4021	0
0.4200	34.0241	-0.378317	8.4462	-23.1821	0
0.4207	32.1929	-0.687849	7.8263	-30.5027	0
0.4213	31.588	2.68261	9.36315	-35.6882	0
0.4220	29.1518	2.06355	9.97014	-38.7385	0
0.4227	23.037	-0.0687849	9.36315	-39.6536	0
0.4233	13.5868	-1.30691	10.2672	-42.0938	0
0.4240	12.3605	-3.74878	11.1841	-44.229	0
0.4247	34.0241	-8.01344	9.36315	-39.9586	0
0.4253	71.8741	-11.9686	3.56445	-32.0279	0
0.4260	107.272	-14.72	-2.85415	-24.7072	0
0.4267	135.344	-13.8258	-8.94988	-18.3016	0
0.4273	154.261	-12.2781	-14.7486	-12.4871	0
0.4280	158.545	-13.8258	-18.4163	-6.08148	0
0.4287	145.416	-13.8258	-21.1543	2.45928	0
0.4293	113.681	-11.3839	-26.0489	12.2202	0
0.4300	71.5634	-10.7648	-29.0968	21.676	0
0.4307	33.7298	-10.1458	-29.0968	29.3208	0
0.4313	5.34641	-5.88111	-30.9307	33.5911	0
0.4320	-6.5563	-3.74878	-33.6686	35.7263	0
0.4327	8.38749	-4.95251	-32.7516	36.6414	0
0.4333	30.3617	-4.05831	-29.3938	34.8113	0
0.4340	24.2632	-1.89158	-26.0489	32.371	0
0.4347	0.457797	-1.61644	-26.9529	29.6258	0
0.4353	-11.7556	-1.30691	-33.9785	24.7453	0
0.4360	-17.2491	-0.378317	-37.6463	16.7956	0
0.4367	-30.0511	-0.378317	-31.8476	7.64475	0
0.4373	-47.1531	-0.0687849	-27.2629	0.324092	0
0.4380	-65.4649	0.515886	-28.4898	-7.30159	0
0.4387	-81.03	-1.61644	-28.4898	-16.7574	0
0.4393	-81.9456	-2.51065	-24.5121	-26.2324	0
0.4400	-66.6748	-0.99738	-17.4994	-32.3329	0
0.4407	-49.5892	-1.89158	-11.7007	-39.0435	0
0.4413	-44.4063	-4.05831	-11.0937	-45.4491	0
0.4420	-49.8999	-4.95251	-12.3077	-47.8893	0
0.4427	-50.1941	-5.57157	-12.3077	-49.7195	0
0.4433	-35.8553	-5.88111	-13.8316	-52.4647	0
0.4440	-22.1214	-5.88111	-15.9755	-49.7195	0
0.4447	-23.9526	-7.39437	-15.6655	-46.3642	0
0.4453	-36.4602	-7.39437	-19.0233	-45.1441	0
0.4460	-48.363	-4.05831	-22.3811	-39.0435	0
0.4467	-56.309	-3.12971	-22.6911	-28.9776	0
0.4473	-61.4919	-3.74878	-25.429	-24.0972	0
0.4480	-59.3501	-1.89158	-28.7868	-17.9966	0
0.4487	-41.0382	-0.378317	-26.346	-6.38651	0
0.4493	-10.84	-1.30691	-24.215	2.15426	0
0.4500	15.7122	-1.61644	-24.5121	6.72967	0
0.4507	37.6865	-0.99738	-24.215	16.1855	0
0.4513	61.4919	0.825418	-23.2981	25.0504	0
0.4520	77.057	3.57681	-20.8572	25.3554	0
0.4527	76.4521	2.06355	-16.2725	25.0504	0
0.4533	64.8436	-0.378317	-15.0585	28.1007	0
0.4540	52.6466	1.75401	-12.6176	29.0157	0
0.4547	52.0253	3.57681	-8.03293	27.1856	0
0.4553	60.5763	-0.99738	-8.65284	22.9152	0
0.4560	57.5189	-4.64298	-11.3908	13.4403	0
0.4567	39.2234	-3.43924	-5.59206	2.45928	0
0.4573	24.5739	-1.30691	0.206635	-4.86137	0
0.4580	17.8541	-0.0687849	0.206635	-10.6569	0
0.4587	5.34641	3.26728	1.42062	-18.6067	0
0.4593	-16.3335	6.94727	4.77843	-27.4525	0
0.4600	-42.2645	6.32821	5.08839	-34.4681	0
0.4607	-64.8436	4.19588	4.77843	-41.1787	0
0.4613	-71.5634	3.57681	6.00533	-46.3642	0
0.4620	-61.8026	1.13495	5.38542	-48.4994	0
0.4627	-44.4063	-4.95251	3.86149	-49.4144	0
0.4633	-25.1788	-7.7039	4.46848	-51.5496	0
0.4640	-11.7556	-4.64298	5.08839	-50.6346	0
0.4647	-16.0229	-1.89158	2.02761	-46.0591	0
0.4653	-25.4895	-2.82018	-3.15118	-42.3988	0
0.4660	-19.3746	-2.20112	-6.81895	-36.9083	0
0.4667	-0.768445	-1.61644	-8.94988	-27.4525	0
0.4673	8.69814	-4.64298	-10.7838	-18.9117	0
0.4680	5.64071	-7.39437	-10.1768	-12.7921	0
0.4687	1.37339	-4.64298	-5.59206	-3.94629	0
0.4693	0.147149	-0.687849	-0.103317	5.81459	0
0.4700	3.80952	3.57681	1.73057	14.3554	0
0.4707	15.7122	10.2833	-1.62725	23.5252	0
0.4713	28.5306	15.1671	-6.21196	29.9308	0
0.4720	28.8412	16.4052	-5.29502	30.8459	0
0.4727	10.2187	15.7861	-2.54419	32.6761	0
0.4733	-24.5739	11.831	-3.77109	36.3364	0
0.4740	-55.0828	6.63774	-5.59206	34.8113	0
0.4747	-58.7451	6.94727	-2.54419	29.9308	0
0.4753	-43.785	8.15101	1.12358	26.2705	0
0.4760	-32.1929	6.01868	4.46848	20.7609	0
0.4767	-28.5306	3.57681	8.4462	9.77994	0
0.4773	-30.6724	0.240747	11.4941	2.45928	0
0.4780	-44.0956	-1.89158	13.9349	-1.20105	0
0.4787	-66.0699	-0.687849	16.6858	-8.5217	0
0.4793	-85.608	-0.99738	18.2097	-18.6067	0
0.4800	-97.805	-5.88111	19.4237	-27.7575	0
0.4807	-102.383	-9.5267	22.1745	-36.9083	0
0.4813	-101.467	-11.0744	23.0915	-41.4837	0
0.4820	-98.7206	-11.3839	21.5675	-41.4837	0
0.4827	-93.2271	-9.83624	20.9476	-43.6189	0
0.4833	-76.7464	-7.39437	20.3406	-45.7541	0
0.4840	-46.2375	-4.64298	19.4237	-41.7888	0
0.4847	-15.4179	-3.12971	18.2097	-37.8234	0
0.4853	0.768445	-6.77531	16.6858	-35.0782	0
0.4860	8.38749	-10.1458	12.708	-25.9273	0
0.4867	12.6712	-9.21717	5.38542	-15.2323	0
0.4873	7.4719	-10.1458	-1.9372	-9.43679	0
0.4880	2.89393	-10.4553	-5.29502	-3.03121	0
0.4887	1.97834	-6.77531	-7.11599	7.0347	0
0.4893	-21.8271	-5.57157	-8.03293	16.1855	0
0.4900	-68.506	-3.74878	-5.59206	24.1353	0
0.4907	-93.2271	2.68261	-3.46114	30.8459	0
0.4913	-84.6924	6.01868	-8.03293	35.4213	0
0.4920	-68.506	4.50541	-13.5346	37.5565	0
0.4927	-48.9843	2.68261	-14.4515	37.2515	0
0.4933	-26.4051	0.515886	-12.0107	36.3364	0
0.4940	-14.5023	0.825418	-8.94988	35.4213	0
0.4947	-11.7556	5.70914	-9.86682	32.6761	0
0.4953	-7.78255	9.0796	-15.3685	27.1856	0
0.4960	-8.69814	10.0082	-18.7134	19.8458	0
0.4967	-14.7966	13.9633	-16.2725	9.77994	0
0.4973	-19.3746	16.7147	-14.4515	1.23917	0
0.4980	-24.5739	16.4052	-13.5346	-3.94629	0
0.4987	-29.1518	14.5824	-7.7359	-13.0971	0
0.4993	-23.6583	10.5929	-1.9372	-24.0972	0
0.5000	-8.69814	6.63774	0.206635	-30.8078	0
0.5007	4.12017	5.70914	2.94455	-34.4681	0
0.5013	15.7122	4.50541	5.69538	-40.5686	0
0.5020	31.588	1.75401	4.46848	-46.0591	0
0.5027	45.0112	-0.687849	4.77843	-46.9742	0
0.5033	40.4333	-1.89158	8.4462	-45.1441	0
0.5040	20.2902	-0.99738	8.4462	-44.229	0
0.5047	1.68404	2.37308	4.46848	-43.924	0
0.5053	-5.34641	6.32821	2.64751	-40.8737	0
0.5060	-3.51523	9.0796	1.42062	-32.3329	0
0.5067	7.4719	10.0082	-1.62725	-21.3519	0
0.5073	27.615	11.2119	-2.54419	-14.3172	0
0.5080	47.758	12.4501	-0.41327	-7.91165	0
0.5087	59.6607	10.9024	-2.54419	1.23917	0
0.5093	62.4075	10.0082	-7.11599	11.3051	0
0.5100	51.4204	12.4501	-8.03293	19.8458	0
0.5107	26.0944	13.9633	-7.7359	26.2705	0
0.5113	-6.86695	13.6538	-9.25983	28.7107	0
0.5120	-51.1097	14.5824	-6.21196	30.2358	0
0.5127	-95.0582	14.2729	0.813625	34.5062	0
0.5133	-108.792	11.831	3.56445	36.0314	0
0.5140	-93.8483	12.4501	3.86149	32.6761	0
0.5147	-80.4087	14.8919	6.61232	31.761	0
0.5153	-73.9996	14.2729	7.8263	30.8459	0
0.5160	-63.6338	11.831	6.30237	22.6102	0
0.5167	-47.4474	11.831	8.4462	10.39	0
0.5173	-29.7568	11.831	12.1011	1.23917	0
0.5180	-23.3476	10.5929	10.2672	-4.55635	0
0.5187	-39.8283	8.77007	6.61232	-10.6569	0
0.5193	-68.8167	8.15101	6.00533	-19.8268	0
0.5200	-91.3959	7.84147	6.61232	-28.6726	0
0.5207	-98.4263	6.63774	5.69538	-34.1631	0
0.5213	-90.4803	5.70914	2.94455	-39.0435	0
0.5220	-81.9456	6.94727	1.12358	-44.534	0
0.5227	-87.7335	8.77007	3.2545	-46.6692	0
0.5233	-102.694	6.32821	5.38542	-45.1441	0
0.5240	-110.934	1.13495	6.00533	-42.3988	0
0.5247	-102.089	2.06355	6.61232	-39.9586	0
0.5253	-83.4662	7.2568	4.77843	-37.2133	0
0.5260	-68.2117	9.0796	1.12358	-30.1977	0
0.5267	-50.1941	10.9024	-0.710308	-18.6067	0
0.5273	-24.8682	13.9633	-4.06813	-9.43679	0
0.5280	-7.4719	11.831	-8.34289	-4.55635	0
0.5287	-2.28898	8.15101	-8.94988	1.84923	0
0.5293	5.64071	7.84147	-9.86682	10.695	0
0.5300	16.0229	11.5215	-14.4515	19.5408	0
0.5307	23.9526	17.6089	-16.5825	27.1856	0
0.5313	34.6454	22.8022	-13.5346	31.761	0
0.5320	48.6736	25.5536	-9.25983	32.9811	0
0.5327	59.6607	29.2336	-3.46114	33.2861	0
0.5333	65.1543	29.8182	1.12358	32.6761	0
0.5340	65.1543	24.0403	1.42062	31.1509	0
0.5347	63.9281	20.0508	1.73057	30.8459	0
0.5353	57.8295	20.6699	4.77843	27.7956	0
0.5360	37.6865	20.3603	8.13625	19.5408	0
0.5367	4.72512	19.7756	10.5771	10.39	0
0.5373	-29.1518	19.1566	10.8871	5.20453	0
0.5380	-57.5189	17.6089	7.52926	0.629119	0
0.5387	-77.662	17.6089	5.38542	-9.13176	0
0.5393	-91.3959	18.228	3.86149	-20.7419	0
0.5400	-99.6362	15.4766	0.206635	-29.5877	0
0.5407	-95.9738	12.7252	-2.54419	-34.7731	0
0.5413	-77.057	13.3443	-0.103317	-37.5184	0
0.5420	-52.9409	11.5215	4.46848	-39.6536	0
0.5427	-28.5306	7.56633	7.52926	-42.3988	0
0.5433	-4.43082	8.15101	6.30237	-45.1441	0
0.5440	2.89393	8.77007	2.02761	-45.7541	0
0.5447	-25.7838	3.57681	-0.103317	-41.4837	0
0.5453	-79.1988	0.825418	-1.62725	-35.0782	0
0.5460	-134.429	2.95775	-7.42594	-29.2826	0
0.5467	-181.729	3.26728	-12.6176	-21.962	0
0.5473	-209.197	0.825418	-11.7007	-12.182	0
0.5480	-207.971	1.13495	-11.7007	-5.77646	0
0.5487	-188.449	1.75401	-15.0585	1.84923	0
0.5493	-154.572	3.26728	-15.0585	14.0503	0
0.5500	-102.383	7.84147	-10.7838	22.9152	0
0.5507	-45.0112	11.5215	-6.81895	25.3554	0
0.5513	1.06274	11.831	-4.37808	29.6258	0
0.5520	36.1659	13.0347	-3.46114	34.5062	0
0.5527	55.6877	13.6538	-3.15118	35.4213	0
0.5533	60.887	13.0347	-0.710308	35.7263	0
0.5540	66.6748	13.0347	1.73057	34.8113	0
0.5547	73.9996	12.1405	1.12358	29.3208	0
0.5553	74.3102	10.5929	4.17144	23.5252	0
0.5560	70.6479	10.2833	13.018	18.0157	0
0.5567	55.6877	10.0082	19.1266	7.94978	0
0.5573	16.9385	6.01868	20.0436	-1.8111	0
0.5580	-26.4051	1.75401	20.9476	-7.91165	0
0.5587	-43.785	0.515886	22.4845	-14.9273	0
0.5593	-41.0382	-0.0687849	24.6154	-23.1821	0
0.5600	-36.4602	-2.51065	27.6633	-31.7229	0
0.5607	-31.588	-4.95251	29.4971	-37.8234	0
0.5613	-21.5164	-6.50017	30.724	-40.5686	0
0.5620	-12.3605	-6.50017	33.1649	-41.4837	0
0.5627	-12.0499	-7.08484	34.6888	-42.7038	0
0.5633	-14.7966	-9.21717	34.6888	-42.7038	0
0.5640	-12.9655	-11.3839	31.641	-40.5686	0
0.5647	-8.09319	-11.9686	24.9253	-39.3485	0
0.5653	-2.59963	-9.5267	19.4237	-38.4335	0
0.5660	2.89393	-6.19064	13.328	-30.1977	0
0.5667	8.69814	-5.88111	3.86149	-18.6067	0
0.5673	17.5434	-8.94203	1.12358	-12.182	0
0.5680	29.4461	-8.01344	3.56445	-6.08148	0
0.5687	42.8857	-3.74878	-3.77109	4.28945	0
0.5693	59.6607	-1.89158	-9.86682	14.3554	0
0.5700	81.9456	-1.30691	-2.54419	22.6102	0
0.5707	105.44	0.515886	2.94455	29.6258	0
0.5713	124.047	-0.99738	2.33756	32.9811	0
0.5720	137.176	-2.82018	7.21931	34.2012	0
0.5727	148.473	-0.378317	10.8871	37.2515	0
0.5733	160.376	1.13495	9.36315	37.8615	0
0.5740	166.785	0.515886	11.1841	34.5062	0
0.5747	158.839	0.515886	10.2672	33.5911	0
0.5753	136.865	-0.687849	-0.103317	31.761	0
0.5760	104.525	-2.20112	-7.11599	23.5252	0
0.5767	64.2387	-2.20112	-7.11599	12.8302	0
0.5773	16.6278	-4.64298	-8.94988	5.81459	0
0.5780	-36.1659	-7.39437	-10.7838	-0.590991	0
0.5787	-73.7053	-6.50017	-5.59206	-10.3519	0
0.5793	-72.479	-6.77531	-0.710308	-20.4368	0
0.5800	-44.7006	-8.94203	-1.02026	-26.2324	0
0.5807	-22.7427	-8.32297	-2.54419	-30.8078	0
0.5813	-9.00879	-10.1458	-2.54419	-37.8234	0
0.5820	5.95136	-12.2781	-3.46114	-42.0938	0
0.5827	9.30309	-10.1458	-5.29502	-42.7038	0
0.5833	-8.09319	-10.1458	-6.21196	-45.1441	0
0.5840	-19.3746	-15.6486	-5.90201	-45.1441	0
0.5847	-7.78255	-16.8523	-4.37808	-39.3485	0
0.5853	13.2761	-12.2781	-3.15118	-33.248	0
0.5860	29.4461	-11.659	-4.06813	-25.9273	0
0.5867	35.8553	-12.8972	-3.46114	-14.9273	0
0.5873	25.1788	-11.3839	-2.85415	-8.82673	0
0.5880	2.28898	-11.9686	-7.11599	-5.77646	0
0.5887	-17.2491	-14.4104	-11.3908	4.28945	0
0.5893	-24.5739	-11.9686	-10.1768	17.1006	0
0.5900	-16.3335	-6.50017	-6.81895	24.7453	0
0.5907	-1.06274	-5.88111	-4.06813	29.9308	0
0.5913	-4.43082	-9.21717	-2.54419	33.8962	0
0.5920	-29.1518	-11.0744	-2.85415	35.7263	0
0.5927	-49.2786	-8.6325	-2.85415	39.0816	0
0.5933	-52.9409	-6.50017	-1.62725	40.9118	0
0.5940	-47.1531	-5.57157	-0.710308	36.9464	0
0.5947	-29.7568	-3.74878	-0.41327	33.5911	0
0.5953	-5.95136	-0.0687849	-1.02026	31.761	0
0.5960	9.00879	0.825418	-1.9372	24.4403	0
0.5967	14.1917	-0.0687849	0.813625	13.4403	0
0.5973	18.459	1.13495	4.77843	7.94978	0
0.5980	19.0803	2.37308	7.21931	1.84923	0
0.5987	12.9655	-1.30691	10.5771	-10.0468	0
0.5993	4.72512	-7.08484	11.1841	-21.3519	0
0.6000	-6.86695	-10.7648	8.4462	-27.7575	0
0.6007	-17.2491	-13.5162	10.8871	-32.3329	0
0.6013	-16.3335	-15.0295	15.1618	-35.9932	0
0.6020	-6.86695	-14.72	11.4941	-36.9083	0
0.6027	-1.68404	-14.1009	6.00533	-37.8234	0
0.6033	3.80952	-13.8258	4.17144	-38.7385	0
0.6040	15.4179	-12.8972	0.813625	-36.9083	0
0.6047	23.037	-13.5162	-2.54419	-33.248	0
0.6053	19.6853	-13.8258	-0.41327	-28.6726	0
0.6060	9.92438	-11.659	1.42062	-21.3519	0
0.6067	-10.84	-10.1458	-2.23424	-13.0971	0
0.6073	-47.4474	-10.7648	-7.42594	-5.77646	0
0.6080	-87.1285	-9.21717	-11.0937	2.15426	0
0.6087	-109.103	-5.57157	-13.2246	12.5252	0
0.6093	-110.018	-4.33345	-15.3685	21.981	0
0.6100	-104.819	-3.74878	-17.4994	29.3208	0
0.6107	-100.552	-1.30691	-18.1064	35.4213	0
0.6113	-89.5647	0.240747	-19.9403	38.7766	0
0.6120	-70.3372	0.825418	-23.608	39.3867	0
0.6127	-53.8565	1.75401	-23.608	40.9118	0
0.6133	-50.1941	2.37308	-20.8572	42.1319	0
0.6140	-67.2961	3.57681	-19.0233	39.9967	0
0.6147	-98.1157	5.39961	-16.8924	35.4213	0
0.6153	-111.228	5.70914	-13.5346	31.1509	0
0.6160	-92.6221	4.50541	-8.34289	24.4403	0
0.6167	-62.7182	6.32821	-3.46114	14.3554	0
0.6173	-36.1659	8.15101	-0.41327	6.72967	0
0.6180	-23.6583	6.63774	2.33756	2.15426	0
0.6187	-37.3758	5.39961	4.46848	-5.47143	0
0.6193	-64.8436	5.70914	3.86149	-16.7574	0
0.6200	-79.4931	4.50541	3.86149	-25.0122	0
0.6207	-76.7464	2.68261	4.77843	-28.6726	0
0.6213	-67.5904	1.75401	2.94455	-32.0279	0
0.6220	-62.0969	-0.378317	4.46848	-36.2983	0
0.6227	-64.2387	-2.20112	11.1841	-36.9083	0
0.6233	-63.9281	-1.61644	12.1011	-35.3832	0
0.6240	-56.6033	-2.82018	6.90936	-34.1631	0
0.6247	-56.309	-4.64298	4.77843	-33.858	0
0.6253	-70.6479	-2.20112	4.46848	-29.5877	0
0.6260	-84.3818	-0.0687849	2.64751	-18.6067	0
0.6267	-85.9023	-0.0687849	2.02761	-10.3519	0
0.6273	-80.1144	1.13495	-0.710308	-8.21668	0
0.6280	-77.662	2.06355	-4.37808	-3.64126	0
0.6287	-94.1426	2.06355	-4.67512	8.86486	0
0.6293	-126.793	6.32821	-6.509	19.8458	0
0.6300	-144.811	11.5215	-12.0107	26.2705	0
0.6307	-135.949	11.5215	-16.2725	31.761	0
0.6313	-124.357	12.7252	-19.0233	35.1163	0
0.6320	-121.61	16.4052	-22.3811	34.5062	0
0.6327	-112.455	17.3338	-25.429	35.4213	0
0.6333	-96.8894	16.7147	-28.1798	35.4213	0
0.6340	-89.2704	19.1566	-27.2629	34.5062	0
0.6347	-94.1426	20.9794	-21.7742	34.8113	0
0.6353	-106.65	19.7756	-12.9147	30.8459	0
0.6360	-115.201	17.3338	-4.67512	18.0157	0
0.6367	-112.455	16.4052	1.12358	5.20453	0
0.6373	-101.467	18.228	6.61232	-1.8111	0
0.6380	-86.8179	19.4661	12.708	-8.5217	0
0.6387	-72.7897	17.6089	16.9828	-18.9117	0
0.6393	-61.4919	16.4052	18.8167	-26.8424	0
0.6400	-46.2375	16.0957	21.8646	-32.6379	0
0.6407	-23.6583	13.9633	24.0084	-39.0435	0
0.6413	-0.768445	12.4501	24.0084	-45.1441	0
0.6420	17.5434	13.0347	24.6154	-48.8044	0
0.6427	27.3207	11.831	25.8423	-50.0245	0
0.6433	22.7427	8.15101	25.8423	-50.0245	0
0.6440	11.1343	7.84147	23.6984	-49.1094	0
0.6447	4.72512	9.0796	21.2576	-46.6692	0
0.6453	0.768445	8.15101	16.6858	-41.4837	0
0.6460	-16.0229	9.0796	8.74324	-34.1631	0
0.6467	-62.4075	10.2833	1.42062	-25.0122	0
0.6473	-131.682	8.15101	-2.85415	-17.0815	0
0.6480	-177.151	5.70914	-7.11599	-11.877	0
0.6487	-164.643	6.32821	-12.6176	-4.25132	0
0.6493	-106.961	6.63774	-16.2725	7.0347	0
0.6500	-32.7979	5.39961	-18.1064	17.1006	0
0.6507	38.9127	5.39961	-18.4163	23.2202	0
0.6513	92.6221	5.39961	-19.0233	26.2705	0
0.6520	123.131	5.39961	-21.7742	28.1007	0
0.6527	139.612	6.32821	-23.9051	30.5409	0
0.6533	147.558	6.01868	-24.5121	31.456	0
0.6540	138.402	5.39961	-26.0489	27.1856	0
0.6547	109.708	6.63774	-25.429	22.6102	0
0.6553	83.1555	6.32821	-19.9403	19.8458	0
0.6560	71.5634	2.37308	-15.0585	11.0001	0
0.6567	56.914	0.825418	-13.2246	-0.896018	0
0.6573	24.5739	0.825418	-10.4738	-6.99657	0
0.6580	-12.0499	-2.51065	-6.21196	-11.572	0
0.6587	-30.3617	-4.95251	-4.37808	-20.1318	0
0.6593	-20.2902	-6.77531	-4.67512	-28.6726	0
0.6600	1.97834	-12.2781	-8.65284	-35.9932	0
0.6607	6.5563	-16.8523	-13.5346	-41.4837	0
0.6613	-10.2187	-14.72	-15.6655	-43.3139	0
0.6620	-38.6021	-10.7648	-17.4994	-44.229	0
0.6627	-74.6209	-8.6325	-21.7742	-46.3642	0
0.6633	-97.5107	-5.57157	-22.9881	-46.0591	0
0.6640	-86.8179	-1.61644	-19.9403	-42.3988	0
0.6647	-51.731	-0.378317	-19.3333	-38.4335	0
0.6653	-8.38749	-2.82018	-19.3333	-33.553	0
0.6660	28.5306	-6.50017	-15.3685	-26.5374	0
0.6667	42.2645	-8.01344	-13.2246	-17.6916	0
0.6673	38.9127	-8.01344	-13.8316	-9.13176	0
0.6680	31.588	-10.1458	-14.4515	0.324092	0
0.6687	12.3605	-14.1009	-16.5825	9.47491	0
0.6693	-14.5023	-15.0295	-21.7742	18.3207	0
0.6700	-17.8541	-10.4553	-26.346	25.9655	0
0.6707	3.20458	-4.05831	-29.3938	32.6761	0
0.6713	13.5868	-3.12971	-34.5855	37.2515	0
0.6720	3.80952	-6.50017	-37.3364	38.1666	0
0.6727	-1.06274	-8.32297	-33.6686	37.2515	0
0.6733	9.30309	-9.21717	-25.429	36.3364	0
0.6740	21.8271	-11.0744	-17.1894	34.8113	0
0.6747	30.3617	-11.9686	-10.7838	31.1509	0
0.6753	42.2645	-10.7648	-4.67512	26.2705	0
0.6760	51.4204	-9.5267	-0.103317	18.3207	0
0.6767	42.2645	-10.1458	1.73057	8.2548	0
0.6773	7.78255	-11.9686	2.02761	-0.285963	0
0.6780	-50.5048	-13.8258	2.94455	-7.30159	0
0.6787	-119.469	-13.5162	4.77843	-15.8424	0
0.6793	-162.812	-12.8972	7.21931	-25.3173	0
0.6800	-156.092	-14.4104	10.2672	-32.3329	0
0.6807	-114.286	-16.5428	10.5771	-35.0782	0
0.6813	-69.4216	-17.4714	8.13625	-37.8234	0
0.6820	-42.8694	-17.1618	6.30237	-40.8737	0
0.6827	-40.1226	-18.0904	7.52926	-40.2636	0
0.6833	-44.7006	-19.9132	5.69538	-36.9083	0
0.6840	-38.2914	-20.8418	-2.54419	-35.9932	0
0.6847	-28.8412	-21.1513	-9.86682	-35.0782	0
0.6853	-22.7427	-20.2227	-12.3077	-30.1977	0
0.6860	-16.9385	-17.4714	-18.1064	-24.0972	0
0.6867	-28.2363	-14.4104	-26.6559	-17.6916	0
0.6873	-63.6338	-14.4104	-30.0137	-8.5217	0
0.6880	-85.2974	-15.6486	-30.0137	1.23917	0
0.6887	-73.9996	-16.5428	-30.9307	7.64475	0
0.6893	-55.0828	-17.4714	-30.0137	14.0503	0
0.6900	-40.7439	-17.4714	-28.1798	21.981	0
0.6907	-15.4179	-13.8258	-27.8699	27.1856	0
0.6913	19.9959	-8.01344	-26.346	29.0157	0
0.6920	45.6325	-3.12971	-22.0712	31.761	0
0.6927	52.336	-1.89158	-16.8924	34.5062	0
0.6933	50.8154	-0.687849	-12.6176	34.5062	0
0.6940	54.4778	3.57681	-8.94988	31.761	0
0.6947	58.4345	6.32821	-6.21196	30.2358	0
0.6953	54.4778	2.68261	-4.37808	27.7956	0
0.6960	55.9984	-1.89158	-1.62725	18.6257	0
0.6967	76.7464	-2.20112	2.64751	7.64475	0
0.6973	99.0313	-1.30691	4.77843	2.76431	0
0.6980	100.862	-0.99738	4.46848	-1.20105	0
0.6987	90.7909	-3.12971	6.30237	-10.6569	0
0.6993	86.5236	-8.01344	8.4462	-21.0469	0
0.7000	84.6924	-10.4553	7.52926	-27.7575	0
0.7007	79.4931	-9.5267	9.05319	-31.4178	0
0.7013	74.3102	-9.5267	13.018	-35.9932	0
0.7020	71.5634	-9.5267	13.9349	-40.2636	0
0.7027	65.1543	-6.50017	13.9349	-40.8737	0
0.7033	52.0253	-1.30691	16.3758	-38.1284	0
0.7040	43.18	2.68261	16.6858	-36.6033	0
0.7047	50.5048	2.06355	14.2449	-34.1631	0
0.7053	67.2961	0.515886	13.018	-27.1474	0
0.7060	87.1285	2.68261	15.4589	-17.3866	0
0.7067	112.455	4.81494	17.6027	-7.60662	0
0.7073	128.935	2.37308	15.7688	0.0190642	0
0.7080	114.907	-0.0687849	10.8871	6.11961	0
0.7087	76.7464	0.825418	7.52926	15.2704	0
0.7093	28.5306	2.68261	4.77843	25.3554	0
0.7100	-18.1647	5.70914	3.56445	30.5409	0
0.7107	-40.1226	9.38913	7.8263	34.8113	0
0.7113	-30.3617	11.2119	12.1011	39.9967	0
0.7120	-9.00879	11.2119	13.018	41.8269	0
0.7127	16.6278	11.5215	18.5067	41.8269	0
0.7133	41.9702	10.9024	26.1393	41.8269	0
0.7140	58.7451	9.0796	26.7463	39.0816	0
0.7147	79.8038	5.70914	25.8423	35.4213	0
0.7153	112.765	1.44448	28.8902	30.8459	0
0.7160	124.668	-3.12971	30.1041	21.676	0
0.7167	106.961	-4.95251	32.545	12.8302	0
0.7173	85.2974	-4.05831	38.6537	5.20453	0
0.7180	56.914	-2.20112	41.4045	-3.94629	0
0.7187	12.9655	-0.0687849	42.3214	-11.877	0
0.7193	-24.8682	0.240747	44.7623	-17.6916	0
0.7200	-50.5048	-0.378317	43.2254	-25.3173	0
0.7207	-74.9152	3.57681	39.5706	-33.248	0
0.7213	-83.4662	9.0796	40.4875	-37.8234	0
0.7220	-83.1555	8.46054	43.2254	-40.5686	0
0.7227	-113.975	4.81494	43.2254	-40.5686	0
0.7233	-153.051	0.825418	42.0115	-37.8234	0
0.7240	-142.98	-1.89158	39.2606	-36.9083	0
0.7247	-99.0313	-2.20112	38.6537	-35.0782	0
0.7253	-67.2961	-3.43924	40.4875	-29.2826	0
0.7260	-37.9971	-8.01344	37.7367	-20.4368	0
0.7267	5.64071	-8.32297	34.0819	-13.0971	0
0.7273	52.0253	-5.57157	34.9859	-8.21668	0
0.7280	90.7909	-6.50017	34.9859	-0.590991	0
0.7287	113.681	-8.6325	34.9859	10.39	0
0.7293	112.765	-8.6325	38.9636	19.5408	0
0.7300	101.778	-8.6325	43.2254	26.5755	0
0.7307	93.5377	-6.19064	44.1424	32.6761	0
0.7313	86.2129	-0.99738	45.0593	34.8113	0
0.7320	84.3818	2.37308	45.0593	35.1163	0
0.7327	92.3115	6.94727	44.1424	34.8113	0
0.7333	104.525	12.4501	44.1424	30.5409	0
0.7340	126.793	14.5824	45.6792	26.5755	0
0.7347	158.839	16.4052	45.9763	25.3554	0
0.7353	177.151	20.6699	46.8932	19.8458	0
0.7360	179.293	20.3603	49.3341	9.77994	0
0.7367	182.35	14.8919	51.465	3.06934	0
0.7373	182.04	9.0796	51.465	-2.72618	0
0.7380	172.279	4.19588	51.465	-11.267	0
0.7387	169.221	-0.0687849	50.858	-20.4368	0
0.7393	182.645	-4.05831	45.6792	-28.6726	0
0.7400	212.549	-4.64298	38.6537	-34.1631	0
0.7407	260.159	-0.378317	32.855	-37.8234	0
0.7413	308.686	0.240747	27.6633	-42.7038	0
0.7420	339.816	-2.82018	23.6984	-47.2793	0
0.7427	350.182	0.825418	19.7336	-47.8893	0
0.7433	340.421	6.32821	13.018	-45.1441	0
0.7440	315.095	3.57681	9.05319	-42.0938	0
0.7447	292.205	2.06355	9.05319	-40.8737	0
0.7453	276.64	6.63774	6.61232	-37.8234	0
0.7460	262.906	8.46054	2.02761	-27.4525	0
0.7467	261.991	7.56633	0.206635	-15.8424	0
0.7473	277.245	10.2833	-0.41327	-10.9619	0
0.7480	292.81	13.0347	-1.33021	-6.08148	0
0.7487	308.686	13.6538	-1.62725	5.20453	0
0.7493	344.083	16.4052	-3.46114	16.4905	0
0.7500	401.161	21.2889	-6.21196	21.676	0
0.7507	460.364	24.0403	-7.11599	23.5252	0
0.7513	505.211	23.7308	-8.65284	26.5755	0
0.7520	532.385	23.7308	-10.1768	30.2358	0
0.7527	535.737	25.5536	-11.0937	31.761	0
0.7533	510.411	26.1726	-13.5346	29.9308	0
0.7540	474.392	25.244	-13.5346	26.5755	0
0.7547	449.671	25.5536	-8.94988	24.4403	0
0.7553	428.612	26.7917	-6.21196	19.2358	0
0.7560	391.694	25.244	-5.29502	8.86486	0
0.7567	349.888	23.7308	-1.02026	-2.72618	0
0.7573	329.434	24.3498	4.77843	-9.43679	0
0.7580	322.73	25.244	6.61232	-14.0122	0
0.7587	306.855	23.7308	5.69538	-23.1821	0
0.7593	285.796	20.9794	6.00533	-35.9932	0
0.7600	266.274	19.1566	6.61232	-42.3988	0
0.7607	237.891	16.0957	7.21931	-44.534	0
0.7613	207.971	11.831	8.4462	-49.1094	0
0.7620	196.084	10.0082	8.74324	-52.7697	0
0.7627	190.885	8.77007	6.30237	-51.5496	0
0.7633	181.124	6.63774	2.02761	-49.4144	0
0.7640	169.826	6.32821	-1.62725	-48.8044	0
0.7647	142.669	7.56633	-4.37808	-46.6692	0
0.7653	91.3959	7.84147	-8.94988	-39.6536	0
0.7660	50.5048	9.38913	-16.2725	-29.2826	0
0.7667	48.6736	12.1405	-19.6303	-19.8268	0
0.7673	75.2258	11.5215	-16.2725	-13.7072	0
0.7680	108.187	9.38913	-15.9755	-6.99657	0
0.7687	129.246	11.2119	-20.8572	1.5442	0
0.7693	135.949	15.4766	-24.215	11.0001	0
0.7700	149.683	18.5375	-29.3938	18.9308	0
0.7707	182.35	20.0508	-39.1702	23.8303	0
0.7713	211.028	21.908	-43.742	27.1856	0
0.7720	218.353	22.8022	-40.6942	29.0157	0
0.7727	218.958	20.9794	-40.0872	28.7107	0
0.7733	226.593	21.908	-43.742	28.7107	0
0.7740	236.354	27.3764	-45.8859	29.3208	0
0.7747	251.003	28.305	-46.1829	25.6604	0
0.7753	276.035	22.4927	-48.0168	17.4056	0
0.7760	292.516	20.0508	-49.2308	10.085	0
0.7767	294.641	22.2175	-46.1829	3.37437	0
0.7773	301.361	21.908	-40.9912	-6.08148	0
0.7780	306.25	20.3603	-39.1702	-15.8424	0
0.7787	294.641	19.4661	-39.7772	-23.4871	0
0.7793	279.076	14.5824	-39.1702	-33.248	0
0.7800	256.497	10.0082	-38.2533	-42.3988	0
0.7807	202.788	9.69867	-36.4194	-46.6692	0
0.7813	130.456	7.84147	-30.9307	-47.8893	0
0.7820	75.2258	3.88634	-26.346	-49.7195	0
0.7827	49.5892	1.75401	-27.2629	-50.3295	0
0.7833	55.6877	-0.0687849	-26.0489	-48.8044	0
0.7840	83.4662	-3.74878	-19.9403	-46.9742	0
0.7847	108.498	-4.64298	-17.4994	-44.229	0
0.7853	125.583	-3.12971	-20.8572	-35.9932	0
0.7860	146.331	-3.43924	-22.6911	-25.0122	0
0.7867	168.306	-4.95251	-23.608	-17.6916	0
0.7873	186.013	-1.89158	-25.132	-13.0971	0
0.7880	206.139	3.57681	-24.822	-3.94629	0
0.7887	218.958	5.39961	-24.822	7.94978	0
0.7893	213.17	4.81494	-27.5729	16.4905	0
0.7900	204.929	5.39961	-27.2629	22.6102	0
0.7907	208.281	3.26728	-22.6911	29.3208	0
0.7913	219.873	0.515886	-20.8572	32.9811	0
0.7920	238.185	-0.378317	-21.7742	32.6761	0
0.7927	249.794	-2.82018	-19.3333	32.6761	0
0.7933	233.002	-4.33345	-17.1894	32.6761	0
0.7940	201.872	-1.30691	-19.3333	29.9308	0
0.7947	176.546	0.240747	-19.9403	26.2705	0
0.7953	149.389	-2.20112	-18.7134	21.066	0
0.7960	119.174	-3.43924	-18.7134	12.5252	0
0.7967	91.7065	-3.12971	-18.1064	4.28945	0
0.7973	70.6479	-4.64298	-17.8094	-0.285963	0
0.7980	68.2117	-6.50017	-19.6303	-6.38651	0
0.7987	83.4662	-7.39437	-18.4163	-16.7574	0
0.7993	90.186	-8.01344	-14.1416	-26.5374	0
0.8000	84.9867	-9.21717	-12.6176	-32.6379	0
0.8007	80.7194	-12.5876	-12.6176	-36.6033	0
0.8013	79.1988	-14.72	-13.2246	-37.8234	0
0.8020	88.0441	-15.6486	-14.7486	-37.8234	0
0.8027	108.187	-18.4	-15.0585	-38.7385	0
0.8033	119.174	-21.4265	-14.7486	-37.8234	0
0.8040	112.455	-21.1513	-15.0585	-35.9932	0
0.8047	101.173	-18.9846	-11.7007	-32.3329	0
0.8053	97.2001	-19.2942	-7.11599	-24.7072	0
0.8060	110.018	-21.736	-4.37808	-14.9273	0
0.8067	127.709	-21.736	0.503673	-6.38651	0
0.8073	132.598	-18.7095	5.08839	1.5442	0
0.8080	143.585	-16.8523	4.46848	9.16989	0
0.8087	171.363	-17.4714	4.77843	16.7956	0
0.8093	188.138	-17.4714	6.61232	25.9655	0
0.8100	193.337	-17.4714	4.46848	33.8962	0
0.8107	207.676	-17.4714	0.813625	38.4716	0
0.8113	224.762	-15.9581	-1.33021	41.5219	0
0.8120	239.722	-14.72	-3.77109	43.6571	0
0.8127	254.061	-16.8523	-9.25983	44.5721	0
0.8133	250.088	-19.6037	-19.0233	44.5721	0
0.8140	230.86	-18.7095	-27.8699	44.2671	0
0.8147	228.114	-16.5428	-26.0489	40.9118	0
0.8153	241.848	-15.6486	-18.1064	32.371	0
0.8160	249.172	-15.6486	-12.9147	22.6102	0
0.8167	238.496	-14.72	-6.81895	16.1855	0
0.8173	202.788	-14.4104	-1.02026	9.47491	0
0.8180	153.656	-15.9581	-3.46114	-1.20105	0
0.8187	114.286	-16.5428	-9.86682	-10.3519	0
0.8193	84.0711	-15.6486	-12.9147	-15.5373	0
0.8200	52.9409	-16.5428	-13.2246	-21.0469	0
0.8207	25.7838	-18.4	-12.6176	-27.7575	0
0.8213	6.5563	-19.2942	-13.5346	-32.0279	0
0.8220	-5.95136	-21.1513	-13.5346	-33.553	0
0.8227	-10.84	-21.4265	-8.94988	-33.248	0
0.8233	-18.459	-21.736	-7.11599	-30.5027	0
0.8240	-32.1929	-23.2837	-10.7838	-27.7575	0
0.8247	-41.6595	-24.4874	-14.1416	-26.8424	0
0.8253	-40.1226	-23.5588	-16.2725	-23.1821	0
0.8260	-21.8271	-21.736	-19.0233	-12.4871	0
0.8267	13.2761	-18.9846	-19.0233	-2.42116	0
0.8273	42.5751	-17.4714	-22.0712	2.76431	0
0.8280	52.9409	-19.2942	-32.4546	8.86486	0
0.8287	43.8013	-20.8418	-37.9433	19.8458	0
0.8293	13.5868	-20.2227	-36.4194	30.5409	0
0.8300	-17.2491	-17.7809	-38.8603	38.1666	0
0.8307	-36.4602	-15.6486	-40.3842	42.4369	0
0.8313	-73.084	-15.339	-34.2885	43.047	0
0.8320	-121.006	-13.8258	-27.5729	43.047	0
0.8327	-146.936	-8.32297	-21.4642	43.047	0
0.8333	-165.248	-5.26204	-11.7007	40.9118	0
0.8340	-192.111	-5.57157	-3.46114	38.1666	0
0.8347	-202.183	-4.95251	1.12358	35.4213	0
0.8353	-204.014	-4.64298	6.61232	28.7107	0
0.8360	-222.326	-4.64298	11.1841	18.6257	0
0.8367	-242.469	-2.82018	13.625	11.6101	0
0.8373	-263.511	-0.687849	15.7688	7.0347	0
0.8380	-297.699	2.06355	20.6506	-1.8111	0
0.8387	-324.251	7.2568	25.8423	-12.182	0
0.8393	-342.252	7.84147	27.9732	-20.4368	0
0.8400	-369.72	2.95775	27.6633	-28.0625	0
0.8407	-385.89	3.26728	30.1041	-34.7731	0
0.8413	-379.187	5.70914	33.4619	-35.9932	0
0.8420	-364.226	2.68261	32.545	-35.0782	0
0.8427	-333.701	0.515886	30.4141	-35.6882	0
0.8433	-294.036	2.68261	29.8071	-35.6882	0
0.8440	-277.556	4.81494	26.4493	-34.7731	0
0.8447	-276.329	5.39961	22.1745	-32.6379	0
0.8453	-260.764	6.01868	21.5675	-23.7921	0
0.8460	-238.806	6.32821	20.3406	-11.572	0
0.8467	-224.157	6.63774	16.6858	-4.55635	0
0.8473	-210.717	6.32821	17.2928	1.23917	0
0.8480	-197.899	6.32821	19.1266	10.695	0
0.8487	-195.774	9.69867	17.8998	18.9308	0
0.8493	-202.183	13.6538	18.5067	25.6604	0
0.8500	-208.592	18.228	18.5067	33.5911	0
0.8507	-215.606	25.244	13.9349	39.0816	0
0.8513	-233.002	28.305	10.2672	40.6068	0
0.8520	-251.003	24.625	8.4462	40.9118	0
0.8527	-254.666	23.1117	3.2545	39.9967	0
0.8533	-256.186	25.5536	2.64751	39.0816	0
0.8540	-268.71	27.0668	9.05319	38.7766	0
0.8547	-283.36	26.1726	13.9349	34.5062	0
0.8553	-301.05	25.8631	19.1266	25.0504	0
0.8560	-320.899	25.8631	26.7463	16.4905	0
0.8567	-327.308	24.9345	28.5802	8.86486	0
0.8573	-329.434	23.4212	26.7463	-2.11613	0
0.8580	-354.155	23.1117	28.2832	-11.877	0
0.8587	-385.596	21.5984	27.3662	-18.6067	0
0.8593	-397.793	17.3338	24.6154	-27.4525	0
0.8600	-407.864	15.1671	25.8423	-35.6882	0
0.8607	-433.19	15.4766	26.1393	-39.3485	0
0.8613	-460.364	14.2729	18.5067	-41.4837	0
0.8620	-474.703	14.8919	12.1011	-42.0938	0
0.8627	-473.182	20.9794	13.9349	-39.9586	0
0.8633	-459.448	24.0403	17.2928	-39.9586	0
0.8640	-443.262	22.8022	14.2449	-40.2636	0
0.8647	-431.98	23.1117	7.52926	-36.2983	0
0.8653	-422.203	24.3498	2.02761	-30.1977	0
0.8660	-408.175	23.7308	-1.02026	-24.0972	0
0.8667	-386.806	23.1117	-0.710308	-16.7574	0
0.8673	-364.226	21.5984	0.206635	-10.0468	0
0.8680	-345.604	19.7756	0.813625	-1.50607	0
0.8687	-325.771	21.2889	3.2545	10.085	0
0.8693	-303.797	21.5984	6.61232	18.0157	0
0.8700	-285.191	16.4052	6.90936	21.981	0
0.8707	-270.836	11.5215	6.90936	27.1856	0
0.8713	-269.005	11.831	8.74324	30.8459	0
0.8720	-289.148	14.5824	8.13625	32.6761	0
0.8727	-315.7	19.1566	5.69538	34.5062	0
0.8733	-331.265	26.1726	4.17144	33.5911	0
0.8740	-337.069	33.1887	2.64751	29.6258	0
0.8747	-342.857	37.1438	3.2545	27.1856	0
0.8753	-352.929	35.0115	6.00533	21.981	0
0.8760	-368.804	29.2336	7.52926	11.3051	0
0.8767	-383.454	24.625	10.8871	1.5442	0
0.8773	-393.215	20.9794	15.7688	-6.38651	0
0.8780	-402.681	16.4052	14.2449	-15.2323	0
0.8787	-410.3	13.6538	11.804	-21.962	0
0.8793	-416.105	12.7252	12.708	-27.7575	0
0.8800	-424.034	9.69867	10.8871	-35.9932	0
0.8807	-427.697	5.70914	5.69538	-40.8737	0
0.8813	-417.331	2.95775	1.42062	-41.7888	0
0.8820	-402.681	0.515886	-3.77109	-44.229	0
0.8827	-400.539	-0.0687849	-9.86682	-46.0591	0
0.8833	-408.78	0.240747	-16.5825	-43.6189	0
0.8840	-410.006	-1.61644	-23.608	-40.8737	0
0.8847	-396.272	-4.64298	-25.429	-35.9932	0
0.8853	-377.045	-4.33345	-26.9529	-27.1474	0
0.8860	-351.097	-2.82018	-31.5377	-17.6916	0
0.8867	-313.869	-2.20112	-31.2277	-8.82673	0
0.8873	-278.471	-3.74878	-26.6559	0.324092	0
0.8880	-256.186	-6.50017	-29.0968	7.64475	0
0.8887	-237.891	-5.88111	-32.1446	13.7453	0
0.8893	-220.184	-1.61644	-28.7868	21.371	0
0.8900	-211.339	0.240747	-26.0489	28.1007	0
0.8907	-212.254	-0.99738	-26.346	33.5911	0
0.8913	-218.663	-0.0687849	-26.0489	38.1666	0
0.8920	-224.762	2.68261	-27.8699	39.3867	0
0.8927	-224.157	2.95775	-31.5377	38.4716	0
0.8933	-219.268	1.75401	-31.8476	39.0816	0
0.8940	-214.69	2.68261	-29.0968	38.7766	0
0.8947	-211.339	2.95775	-26.6559	32.6761	0
0.8953	-210.423	0.825418	-24.5121	24.4403	0
0.8960	-206.139	0.515886	-19.6303	16.4905	0
0.8967	-190.885	1.75401	-13.5346	8.86486	0
0.8973	-175.63	0.825418	-10.1768	2.45928	0
0.8980	-172.573	-0.378317	-6.21196	-6.38651	0
0.8987	-174.404	0.240747	0.813625	-17.3866	0
0.8993	-176.546	-0.378317	4.77843	-25.6223	0
0.9000	-182.955	-2.51065	2.64751	-31.4178	0
0.9007	-190.885	-4.33345	-0.710308	-37.5184	0
0.9013	-193.321	-4.95251	-1.62725	-41.1787	0
0.9020	-183.871	-4.64298	-3.46114	-42.0938	0
0.9027	-163.417	-3.74878	-7.11599	-42.3988	0
0.9033	-143.274	-3.43924	-8.03293	-39.0435	0
0.9040	-121.006	-3.74878	-6.21196	-32.6379	0
0.9047	-87.7335	-6.19064	-5.29502	-28.6726	0
0.9053	-52.6466	-6.77531	-7.11599	-23.4871	0
0.9060	-30.3617	-4.33345	-8.94988	-13.0971	0
0.9067	-28.5306	-4.64298	-9.86682	-4.86137	0
0.9073	-55.0828	-7.7039	-12.0107	-1.50607	0
0.9080	-106.961	-5.57157	-12.9147	7.0347	0
0.9087	-157.924	-2.51065	-11.3908	18.9308	0
0.9093	-184.476	-4.95251	-8.94988	25.6604	0
0.9100	-189.364	-5.57157	-6.509	29.3208	0
0.9107	-185.702	-0.99738	-3.46114	35.1163	0
0.9113	-177.462	-0.99738	-3.46114	38.7766	0
0.9120	-157.319	-5.26204	-7.42594	38.4716	0
0.9127	-122.215	-4.64298	-6.21196	36.3364	0
0.9133	-86.5236	-0.99738	0.206635	34.5062	0
0.9140	-72.1684	-2.51065	4.46848	32.9811	0
0.9147	-83.1555	-4.05831	7.52926	28.4057	0
0.9153	-99.6362	-1.89158	12.1011	18.6257	0
0.9160	-114.286	-0.99738	17.6027	8.2548	0
0.9167	-138.696	-2.20112	25.5323	1.84923	0
0.9173	-161.586	-1.61644	33.4619	-3.94629	0
0.9180	-161.292	-2.51065	34.9859	-12.4871	0
0.9187	-145.105	-6.19064	31.0211	-22.572	0
0.9193	-128.02	-7.7039	26.1393	-32.0279	0
0.9200	-108.481	-8.01344	21.5675	-38.4335	0
0.9207	-87.1285	-9.21717	18.5067	-42.3988	0
0.9213	-64.8436	-10.1458	16.3758	-45.1441	0
0.9220	-42.8694	-11.3839	13.018	-45.7541	0
0.9227	-33.7135	-13.2067	8.74324	-45.1441	0
0.9233	-35.5447	-13.8258	3.2545	-45.7541	0
0.9240	-29.7568	-14.1009	-2.23424	-43.6189	0
0.9247	-21.5164	-15.339	-4.37808	-38.7385	0
0.9253	-23.9526	-15.339	-5.29502	-33.553	0
0.9260	-25.1788	-15.339	-7.11599	-25.9273	0
0.9267	-9.30309	-16.2676	-7.11599	-16.7574	0
0.9273	22.1214	-15.6486	-7.7359	-10.0468	0
0.9280	63.3231	-12.8972	-13.5346	-2.72618	0
0.9287	104.835	-9.83624	-20.5473	8.55983	0
0.9293	135.034	-5.57157	-23.608	17.7107	0
0.9300	149.389	-1.30691	-23.608	20.1509	0
0.9307	144.811	-0.378317	-21.1543	21.676	0
0.9313	125.583	-0.0687849	-17.1894	25.6604	0
0.9320	105.44	2.68261	-13.8316	28.4057	0
0.9327	82.5506	3.88634	-12.0107	26.8805	0
0.9333	51.4204	5.70914	-12.0107	24.7453	0
0.9340	24.2632	10.0082	-11.0937	24.4403	0
0.9347	-0.457797	10.0082	-7.11599	22.6102	0
0.9353	-35.5447	5.39961	-6.509	14.3554	0
0.9360	-65.7592	3.88634	-9.86682	3.37437	0
0.9367	-66.0699	4.50541	-9.86682	-3.94629	0
0.9373	-56.6033	2.95775	-8.03293	-10.0468	0
0.9380	-72.1684	1.44448	-10.4738	-20.4368	0
0.9387	-112.144	-0.687849	-10.4738	-30.5027	0
0.9393	-146.936	-2.51065	-6.509	-36.9083	0
0.9400	-147.852	-1.30691	-4.98507	-43.0089	0
0.9407	-110.623	-0.99738	-4.37808	-47.8893	0
0.9413	-60.2657	-3.74878	-3.46114	-47.8893	0
0.9420	-23.6583	-3.43924	-4.37808	-48.8044	0
0.9427	-3.20458	-1.89158	-5.59206	-52.1597	0
0.9433	13.5868	-3.74878	-6.21196	-49.1094	0
0.9440	34.0241	-4.05831	-8.94988	-42.0938	0
0.9447	55.6877	-1.89158	-11.3908	-39.6536	0
0.9453	75.2258	-1.61644	-12.6176	-35.6882	0
0.9460	89.8753	-1.89158	-14.1416	-23.7921	0
0.9467	97.2001	-0.99738	-14.7486	-12.182	0
0.9473	102.089	0.825418	-14.4515	-3.94629	0
0.9480	111.85	0.825418	-16.2725	4.8995	0
0.9487	121.61	0.825418	-15.3685	12.5252	0
0.9493	125.273	2.68261	-12.0107	19.8458	0
0.9500	124.047	4.81494	-12.6176	29.0157	0
0.9507	126.793	4.50541	-14.7486	32.9811	0
0.9513	142.064	4.19588	-14.1416	32.6761	0
0.9520	162.207	5.12447	-12.6176	37.5565	0
0.9527	171.363	4.19588	-10.7838	40.9118	0
0.9533	172.884	3.57681	-8.03293	36.3364	0
0.9540	175.941	6.94727	-6.21196	33.5911	0
0.9547	174.11	9.38913	-7.11599	32.371	0
0.9553	160.065	9.0796	-6.81895	24.1353	0
0.9560	141.443	9.69867	-2.23424	14.3554	0
0.9567	122.837	8.77007	1.12358	8.86486	0
0.9573	105.44	2.95775	1.12358	1.5442	0
0.9580	103.92	-1.30691	2.94455	-8.82673	0
0.9587	125.878	0.825418	9.05319	-15.2323	0
0.9593	148.473	2.37308	13.018	-20.1318	0
0.9600	153.051	-0.0687849	11.4941	-28.3675	0
0.9607	154.572	-0.687849	10.2672	-34.1631	0
0.9613	165.87	2.68261	9.97014	-34.7731	0
0.9620	179.898	4.50541	6.90936	-36.2983	0
0.9627	193.337	2.95775	0.813625	-37.2133	0
0.9633	201.267	1.13495	-3.77109	-32.943	0
0.9640	194.253	1.44448	-5.59206	-29.2826	0
0.9647	180.519	1.75401	-10.7838	-26.8424	0
0.9653	172.884	-0.0687849	-17.1894	-16.4524	0
0.9660	166.164	-0.687849	-20.2502	-3.03121	0
0.9667	161.897	2.37308	-20.2502	1.84923	0
0.9673	168.306	3.57681	-20.8572	5.81459	0
0.9680	174.404	3.57681	-22.0712	16.1855	0
0.9687	171.657	4.81494	-21.7742	24.7453	0
0.9693	172.884	5.12447	-20.2502	30.5409	0
0.9700	181.435	7.2568	-18.1064	37.2515	0
0.9707	181.435	11.5215	-16.2725	43.047	0
0.9713	166.785	10.0082	-16.2725	45.4872	0
0.9720	154.882	6.01868	-15.9755	44.8772	0
0.9727	162.207	7.2568	-15.3685	42.4369	0
0.9733	176.857	8.46054	-14.1416	40.9118	0
0.9740	175.32	10.9024	-11.7007	39.0816	0
0.9747	156.403	17.0243	-8.34289	32.371	0
0.9753	134.739	17.6089	-6.21196	23.5252	0
0.9760	121.61	13.6538	-3.77109	14.3554	0
0.9767	115.512	13.3443	-1.62725	6.11961	0
0.9773	106.045	10.2833	-1.9372	0.324092	0
0.9780	88.0441	4.50541	-2.85415	-8.21668	0
0.9787	73.9996	1.75401	-0.710308	-19.8268	0
0.9793	69.1273	-0.687849	1.12358	-28.6726	0
0.9800	57.2246	-2.82018	-0.41327	-35.3832	0
0.9807	28.5306	0.515886	-3.15118	-42.3988	0
0.9813	-8.69814	3.57681	-2.23424	-45.1441	0
0.9820	-42.2645	4.50541	0.503673	-44.839	0
0.9827	-54.4778	7.56633	0.206635	-43.3139	0
0.9833	-37.3758	7.84147	-1.02026	-39.0435	0
0.9840	-12.0499	3.26728	-1.33021	-35.6882	0
0.9847	6.26201	0.825418	-4.98507	-36.6033	0
0.9853	28.5306	-0.0687849	-8.94988	-30.8078	0
0.9860	55.6877	-2.20112	-9.86682	-19.2167	0
0.9867	69.4216	-3.12971	-11.3908	-13.7072	0
0.9873	69.7323	-3.12971	-14.4515	-9.13176	0
0.9880	69.7323	-5.57157	-12.6176	2.15426	0
0.9887	71.2528	-8.32297	-7.7359	11.6101	0
0.9893	70.6479	-8.32297	-4.98507	15.8805	0
0.9900	70.9585	-6.50017	-1.33021	20.7609	0
0.9907	74.3102	-5.88111	3.56445	24.4403	0
0.9913	84.6924	-4.64298	4.46848	25.3554	0
0.9920	96.2845	-1.61644	3.56445	29.0157	0
0.9927	96.2845	0.825418	7.8263	30.5409	0
0.9933	87.4392	1.75401	12.708	26.2705	0
0.9940	86.2129	3.88634	9.36315	22.2861	0
0.9947	93.5377	2.95775	4.17144	19.8458	0
0.9953	95.9738	-4.95251	2.02761	11.9151	0
0.9960	82.5506	-12.8972	-1.9372	2.45928	0
0.9967	50.1941	-16.2676	-6.509	-3.94629	0
0.9973	5.34641	-17.4714	-3.15118	-13.0971	0
0.9980	-44.4063	-16.8523	2.64751	-25.0122	0
0.9987	-84.9867	-15.339	3.86149	-33.248	0
0.9993	-97.805	-16.5428	4.77843	-38.1284	0
1.0000	-91.3959	-19.9132	6.00533	-44.229	0
1.0007	-96.8894	-22.6646	4.77843	-48.8044	0
1.0013	-108.481	-23.8683	4.77843	-50.6346	0
1.0020	-98.7206	-21.1513	4.46848	-52.4647	0
1.0027	-75.8308	-17.7809	1.12358	-52.4647	0
1.0033	-52.6466	-16.5428	-0.41327	-47.5843	0
1.0040	-32.1929	-12.8972	2.02761	-43.924	0
1.0047	-28.5306	-7.39437	3.2545	-43.3139	0
1.0053	-30.9667	-7.39437	2.02761	-35.3832	0
1.0060	-13.2761	-9.5267	-0.41327	-21.6569	0
1.0067	5.95136	-9.5267	0.206635	-13.4021	0
1.0073	9.61373	-9.5267	2.94455	-8.5217	0
1.0080	30.3617	-10.1458	2.33756	-0.285963	0
1.0087	73.3946	-8.32297	-0.103317	8.2548	0
1.0093	104.835	-5.26204	1.12358	15.2704	0
1.0100	122.837	-2.51065	3.2545	21.676	0
1.0107	139.317	0.240747	4.46848	24.1353	0
1.0113	142.358	1.75401	5.08839	25.3554	0
1.0120	126.793	0.825418	3.86149	29.3208	0
1.0127	105.44	-0.687849	1.12358	29.9308	0
1.0133	88.6491	-0.0687849	-1.02026	25.6604	0
1.0140	78.8882	1.75401	-2.54419	24.4403	0
1.0147	73.084	2.37308	-2.85415	22.9152	0
1.0153	67.9011	0.825418	0.813625	13.1352	0
1.0160	58.7451	1.13495	4.17144	3.06934	0
1.0167	35.8553	1.75401	7.8263	-0.590991	0
1.0173	-2.59963	1.13495	15.7688	-5.1664	0
1.0180	-43.4907	0.240747	21.5675	-15.5373	0
1.0187	-68.506	-0.687849	19.4237	-25.3173	0
1.0193	-58.4345	-3.43924	14.5419	-31.7229	0
1.0200	-22.7427	-5.88111	13.625	-38.7385	0
1.0207	-8.09319	-4.64298	14.8519	-45.1441	0
1.0213	-38.2914	-1.30691	13.9349	-48.4994	0
1.0220	-75.8308	0.240747	11.4941	-48.8044	0
1.0227	-76.7464	2.95775	9.36315	-47.2793	0
1.0233	-45.3219	5.39961	7.21931	-43.3139	0
1.0240	-15.7122	2.37308	4.17144	-39.6536	0
1.0247	1.06274	-1.30691	4.77843	-35.6882	0
1.0253	18.1647	-0.0687849	7.52926	-27.1474	0
1.0260	35.561	0.825418	7.52926	-16.7574	0
1.0267	39.5177	1.44448	8.74324	-10.3519	0
1.0273	33.7298	3.88634	10.2672	-5.47143	0
1.0280	30.983	6.63774	7.52926	4.28945	0
1.0287	33.4192	8.77007	5.69538	16.1855	0
1.0293	41.3489	9.0796	9.36315	23.2202	0
1.0300	54.4778	5.39961	11.804	27.1856	0
1.0307	63.6338	1.75401	9.97014	31.761	0
1.0313	70.6479	2.68261	9.36315	34.5062	0
1.0320	81.3243	3.57681	8.74324	33.5911	0
1.0327	84.0711	3.26728	5.69538	33.5911	0
1.0333	72.1684	6.94727	3.56445	34.2012	0
1.0340	58.4345	11.831	3.86149	28.1007	0
1.0347	49.5892	13.0347	5.38542	18.9308	0
1.0353	43.18	13.6538	8.13625	12.2202	0
1.0360	37.6865	14.2729	14.2449	5.81459	0
1.0367	29.4461	12.7252	20.6506	-2.11613	0
1.0373	22.7427	11.831	23.0915	-10.3519	0
1.0380	31.588	12.4501	25.2224	-18.9117	0
1.0387	46.8424	13.0347	29.8071	-28.6726	0
1.0393	47.758	15.4766	30.724	-36.6033	0
1.0400	36.7709	17.3338	29.8071	-42.7038	0
1.0407	28.5306	15.4766	31.0211	-46.3642	0
1.0413	19.3746	10.9024	27.9732	-46.0591	0
1.0420	7.1776	5.70914	23.0915	-45.1441	0
1.0427	-3.51523	2.37308	23.0915	-46.0591	0
1.0433	-9.30309	2.68261	20.6506	-46.3642	0
1.0440	-9.92438	3.88634	13.9349	-44.229	0
1.0447	-3.80952	4.50541	11.1841	-39.0435	0
1.0453	2.28898	7.84147	7.52926	-30.5027	0
1.0460	6.26201	11.5215	-0.103317	-19.8268	0
1.0467	16.6278	12.7252	-3.77109	-11.267	0
1.0473	33.1085	15.4766	-3.77109	-3.94629	0
1.0480	38.6021	19.1566	-5.59206	4.8995	0
1.0487	28.5306	19.4661	-6.509	14.6604	0
1.0493	14.5023	19.4661	-4.98507	21.066	0
1.0500	2.59963	20.0508	-4.67512	25.6604	0
1.0507	-5.03576	21.5984	-6.509	30.5409	0
1.0513	-8.38749	24.3498	-8.03293	32.6761	0
1.0520	-13.2761	25.244	-5.59206	34.5062	0
1.0527	-17.2491	23.7308	0.503673	36.0314	0
1.0533	-16.9385	24.625	4.46848	32.9811	0
1.0540	-26.4051	25.5536	6.61232	28.1007	0
1.0547	-51.1097	24.9345	13.018	24.7453	0
1.0553	-68.506	23.7308	19.1266	16.4905	0
1.0560	-65.7592	20.9794	17.8998	4.59448	0
1.0567	-55.6877	18.228	14.8519	-2.11613	0
1.0573	-45.0112	17.6089	13.018	-7.60662	0
1.0580	-29.1518	15.7861	11.804	-17.9966	0
1.0587	-6.5563	11.831	12.411	-26.2324	0
1.0593	13.5868	9.38913	13.328	-31.4178	0
1.0600	18.459	8.15101	9.05319	-36.9083	0
1.0607	9.92438	7.84147	3.86149	-40.2636	0
1.0613	0.147149	6.94727	3.86149	-43.924	0
1.0620	-8.69814	2.95775	5.69538	-47.8893	0
1.0627	-19.3746	0.240747	3.86149	-46.3642	0
1.0633	-23.9526	0.825418	1.12358	-43.924	0
1.0640	-13.2761	1.75401	0.813625	-42.3988	0
1.0647	4.72512	5.39961	2.94455	-34.4681	0
1.0653	14.7966	13.0347	2.02761	-23.7921	0
1.0660	15.7122	13.6538	-2.54419	-16.7574	0
1.0667	19.0803	8.15101	-5.29502	-8.5217	0
1.0673	24.8682	7.56633	-8.03293	0.0190642	0
1.0680	19.6853	10.0082	-11.7007	5.50956	0
1.0687	5.34641	9.38913	-12.6176	14.0503	0
1.0693	-7.4719	10.0082	-14.1416	23.8303	0
1.0700	-16.6278	14.5824	-19.9403	29.0157	0
1.0707	-20.6009	16.4052	-19.6303	33.8962	0
1.0713	-12.6712	14.5824	-14.7486	38.1666	0
1.0720	1.97834	13.9633	-14.7486	36.6414	0
1.0727	12.3605	10.9024	-13.2246	34.5062	0
1.0733	15.4179	4.50541	-7.11599	34.8113	0
1.0740	17.8541	2.37308	-5.29502	31.761	0
1.0747	28.8412	4.19588	-4.98507	25.0504	0
1.0753	45.6325	3.26728	-2.54419	16.4905	0
1.0760	55.9984	3.57681	-2.54419	7.33972	0
1.0767	58.4345	8.15101	-4.37808	1.23917	0
1.0773	62.0969	6.63774	-4.37808	-4.25132	0
1.0780	71.2528	-0.99738	-5.90201	-14.0122	0
1.0787	84.6924	-2.82018	-5.29502	-23.4871	0
1.0793	97.2001	-2.51065	-0.710308	-29.5877	0
1.0800	101.778	-8.94203	0.206635	-35.0782	0
1.0807	101.778	-16.2676	-3.15118	-39.9586	0
1.0813	103.609	-15.9581	-3.15118	-40.8737	0
1.0820	95.6795	-12.8972	-1.9372	-41.1787	0
1.0827	72.7897	-12.5876	-7.11599	-41.4837	0
1.0833	53.2516	-14.72	-13.8316	-38.7385	0
1.0840	38.9127	-16.5428	-16.2725	-33.248	0
1.0847	16.0229	-16.2676	-18.7134	-28.3675	0
1.0853	-12.6712	-14.1009	-25.429	-21.3519	0
1.0860	-48.363	-11.659	-30.3108	-11.267	0
1.0867	-96.5951	-9.5267	-30.3108	-1.8111	0
1.0873	-123.442	-7.7039	-31.8476	5.20453	0
1.0880	-106.961	-6.50017	-36.4194	13.1352	0
1.0887	-77.662	-7.39437	-39.1702	23.5252	0
1.0893	-49.2786	-8.32297	-40.9912	32.066	0
1.0900	-13.5868	-5.57157	-41.3012	36.3364	0
1.0907	12.3605	-2.82018	-38.8603	39.6917	0
1.0913	19.6853	-3.74878	-38.2533	43.352	0
1.0920	32.5036	-4.05831	-39.7772	45.1822	0
1.0927	59.6607	-1.89158	-36.4194	44.2671	0
1.0933	89.8753	-2.82018	-30.3108	40.9118	0
1.0940	113.37	-2.51065	-29.0968	36.3364	0
1.0947	111.539	-0.0687849	-27.2629	28.1007	0
1.0953	77.9726	-0.99738	-21.1543	16.7956	0
1.0960	33.1085	-4.05831	-19.0233	8.86486	0
1.0967	1.97834	-3.74878	-22.9881	6.42464	0
1.0973	-9.00879	-4.64298	-23.2981	0.934146	0
1.0980	-9.92438	-9.5267	-18.1064	-9.74181	0
1.0987	-11.1343	-13.8258	-16.2725	-17.6916	0
1.0993	-11.4449	-15.6486	-17.4994	-22.267	0
1.1000	-7.1776	-18.4	-15.3685	-26.8424	0
1.1007	-1.37339	-22.0455	-13.5346	-31.1128	0
1.1013	3.20458	-23.2837	-14.4515	-34.1631	0
1.1020	0.147149	-21.4265	-15.9755	-35.0782	0
1.1027	-7.1776	-22.0455	-15.3685	-32.3329	0
1.1033	-2.59963	-26.9293	-16.8924	-27.7575	0
1.1040	7.4719	-30.6093	-19.0233	-26.5374	0
1.1047	0.147149	-30.6093	-20.2502	-22.8771	0
1.1053	-22.1214	-28.4425	-22.6911	-12.182	0
1.1060	-42.8694	-26.6197	-24.822	-0.285963	0
1.1067	-48.363	-24.7969	-23.2981	6.72967	0
1.1073	-23.6583	-21.736	-21.4642	13.1352	0
1.1080	25.7838	-19.2942	-21.7742	21.981	0
1.1087	70.9585	-18.9846	-21.7742	29.0157	0
1.1093	103.299	-18.9846	-20.5473	35.1163	0
1.1100	129.246	-17.4714	-16.8924	44.5721	0
1.1107	149.683	-16.2676	-12.6176	50.6727	0
1.1113	154.882	-14.4104	-8.65284	50.0626	0
1.1120	134.429	-12.8972	-3.77109	50.9777	0
1.1127	88.9597	-13.5162	1.42062	52.8079	0
1.1133	29.1518	-14.1009	4.46848	49.4526	0
1.1140	-38.6021	-11.0744	5.38542	44.2671	0
1.1147	-103.299	-8.6325	7.52926	39.0816	0
1.1153	-146.936	-10.1458	11.4941	30.2358	0
1.1160	-165.248	-13.5162	13.9349	20.4559	0
1.1167	-160.376	-15.0295	13.9349	12.8302	0
1.1173	-130.456	-15.6486	16.6858	3.67939	0
1.1180	-84.9867	-14.4104	24.0084	-7.60662	0
1.1187	-43.785	-12.2781	28.8902	-16.1474	0
1.1193	-13.5868	-12.8972	32.545	-20.4368	0
1.1200	11.4449	-16.2676	38.3437	-26.8424	0
1.1207	25.7838	-17.1618	40.1776	-34.1631	0
1.1213	17.5434	-15.339	38.6537	-37.2133	0
1.1220	1.06274	-14.72	39.5706	-36.6033	0
1.1227	-2.59963	-13.8258	38.6537	-38.7385	0
1.1233	3.51523	-11.9686	34.9859	-40.8737	0
1.1240	17.2491	-12.5876	35.9028	-35.0782	0
1.1247	47.1531	-12.8972	34.0819	-23.1821	0
1.1253	70.0429	-9.5267	25.5323	-13.7072	0
1.1260	51.731	-5.57157	23.0915	-8.5217	0
1.1267	3.20458	-3.12971	27.3662	-0.896018	0
1.1273	-44.0956	-1.89158	24.0084	8.86486	0
1.1280	-76.4521	-0.378317	18.8167	15.5755	0
1.1287	-86.8179	1.13495	20.9476	22.6102	0
1.1293	-78.2832	3.26728	24.3054	32.6761	0
1.1300	-64.8436	7.2568	25.8423	37.5565	0
1.1307	-46.5318	9.69867	27.0563	36.6414	0
1.1313	-13.8811	10.0082	25.8423	38.4716	0
1.1320	23.6583	12.1405	25.8423	40.6068	0
1.1327	44.0956	15.4766	31.0211	37.8615	0
1.1333	52.6466	15.1671	33.1649	35.4213	0
1.1340	63.3231	15.4766	32.248	32.6761	0
1.1347	63.6338	19.1566	34.6888	24.1353	0
1.1353	37.6865	18.228	38.0467	13.7453	0
1.1360	3.80952	14.5824	40.4875	7.33972	0
1.1367	-12.6712	14.5824	42.0115	0.934146	0
1.1373	-19.0803	13.0347	39.8805	-7.91165	0
1.1380	-29.1518	11.2119	40.1776	-18.9117	0
1.1387	-36.1659	14.2729	45.9763	-30.5027	0
1.1393	-33.7135	13.6538	47.5002	-38.7385	0
1.1400	-31.2773	7.2568	43.5354	-43.3139	0
1.1407	-36.4602	7.84147	44.4523	-46.0591	0
1.1413	-43.18	11.5215	45.0593	-47.2793	0
1.1420	-46.5318	9.69867	39.5706	-47.5843	0
1.1427	-48.363	8.15101	34.9859	-46.3642	0
1.1433	-50.1941	9.38913	33.4619	-44.534	0
1.1440	-48.363	9.0796	28.2832	-42.7038	0
1.1447	-36.4602	10.0082	20.6506	-36.6033	0
1.1453	-15.4179	13.6538	16.9828	-25.0122	0
1.1460	8.09319	13.0347	16.6858	-15.8424	0
1.1467	26.0944	10.2833	15.7688	-10.9619	0
1.1473	41.3489	11.831	12.411	-3.03121	0
1.1480	59.3501	16.0957	10.5771	7.94978	0
1.1487	75.2258	20.0508	12.1011	15.5755	0
1.1493	83.1555	23.4212	12.411	23.5252	0
1.1500	87.7335	27.6859	12.1011	31.761	0
1.1507	88.0441	32.5696	13.328	34.5062	0
1.1513	71.8741	32.8792	13.018	35.1163	0
1.1520	37.9971	27.3764	9.97014	36.9464	0
1.1527	2.89393	23.1117	8.4462	34.5062	0
1.1533	-26.6994	22.8022	8.4462	29.6258	0
1.1540	-52.9409	23.1117	8.4462	27.1856	0
1.1547	-63.6338	23.1117	11.1841	21.676	0
1.1553	-52.336	24.625	15.4589	11.0001	0
1.1560	-33.1085	25.244	16.6858	4.8995	0
1.1567	-20.6009	23.7308	15.1618	0.324092	0
1.1573	-11.7556	19.7756	16.6858	-8.82673	0
1.1580	0.457797	13.9633	20.6506	-18.6067	0
1.1587	14.1917	11.2119	23.0915	-28.0625	0
1.1593	16.6278	10.0082	24.9253	-37.2133	0
1.1600	1.37339	6.63774	27.0563	-41.4837	0
1.1607	-18.1647	4.50541	25.2224	-42.3988	0
1.1613	-25.4895	6.63774	20.9476	-46.9742	0
1.1620	-15.1073	10.0082	20.3406	-50.6346	0
1.1627	3.80952	12.4501	22.1745	-47.8893	0
1.1633	20.6009	12.7252	20.9476	-43.3139	0
1.1640	32.8142	9.38913	16.0659	-40.5686	0
1.1647	44.0956	7.56633	12.411	-35.3832	0
1.1653	54.1672	9.69867	10.5771	-25.0122	0
1.1660	63.3231	10.0082	8.74324	-15.5373	0
1.1667	69.7323	9.0796	6.61232	-9.74181	0
1.1673	64.8436	10.9024	2.33756	-3.03121	0
1.1680	49.8999	13.9633	-4.37808	6.11961	0
1.1687	35.2504	13.3443	-9.25983	14.6604	0
1.1693	12.6712	11.831	-10.1768	22.9152	0
1.1700	-23.6583	12.7252	-12.3077	29.0157	0
1.1707	-52.9409	12.1405	-16.2725	30.2358	0
1.1713	-62.4075	8.15101	-16.2725	29.3208	0
1.1720	-64.2387	4.50541	-15.9755	29.9308	0
1.1727	-61.8026	3.26728	-20.8572	29.9308	0
1.1733	-44.7006	2.68261	-22.6911	28.7107	0
1.1740	-16.3335	0.825418	-16.2725	25.0504	0
1.1747	5.64071	-0.99738	-9.86682	19.5408	0
1.1753	7.78255	-2.82018	-5.59206	12.5252	0
1.1760	-4.43082	-6.77531	-3.46114	4.28945	0
1.1767	-11.4449	-10.4553	-3.46114	-6.38651	0
1.1773	6.5563	-11.0744	-1.62725	-17.6916	0
1.1780	44.0956	-10.1458	1.42062	-27.4525	0
1.1787	74.9152	-13.5162	0.813625	-35.0782	0
1.1793	88.0441	-16.5428	-0.103317	-42.3988	0
1.1800	92.6221	-15.339	-0.710308	-48.8044	0
1.1807	87.1285	-13.5162	-7.7359	-52.4647	0
1.1813	59.3501	-14.1009	-18.7134	-55.515	0
1.1820	16.0229	-15.339	-26.0489	-55.82	0
1.1827	-28.2363	-16.5428	-31.8476	-52.7697	0
1.1833	-65.7592	-16.8523	-37.3364	-50.9396	0
1.1840	-89.2704	-15.6486	-41.6111	-48.8044	0
1.1847	-97.5107	-15.6486	-48.0168	-41.4837	0
1.1853	-94.4533	-17.4714	-53.8155	-31.1128	0
1.1860	-81.9456	-16.5428	-52.5886	-21.3519	0
1.1867	-68.2117	-13.5162	-48.9337	-11.267	0
1.1873	-64.8436	-12.5876	-49.2308	-3.03121	0
1.1880	-70.0429	-13.8258	-51.0647	3.67939	0
1.1887	-72.479	-14.1009	-51.0647	12.5252	0
1.1893	-64.5493	-11.659	-47.0999	20.7609	0
1.1900	-42.8694	-9.83624	-41.3012	24.7453	0
1.1907	-11.7556	-9.5267	-38.5503	27.7956	0
1.1913	17.5434	-8.01344	-38.2533	30.5409	0
1.1920	40.139	-5.88111	-35.1925	31.456	0
1.1927	60.887	-5.88111	-30.9307	32.066	0
1.1933	73.3946	-5.26204	-30.0137	30.8459	0
1.1940	67.9011	-5.26204	-29.0968	26.5755	0
1.1947	52.336	-8.32297	-26.346	19.5408	0
1.1953	30.983	-8.6325	-25.429	8.86486	0
1.1960	5.34641	-5.88111	-25.739	-0.285963	0
1.1967	-10.84	-5.88111	-23.2981	-4.55635	0
1.1973	-8.69814	-8.01344	-19.0233	-10.9619	0
1.1980	4.72512	-8.94203	-14.7486	-20.7419	0
1.1987	28.5306	-10.1458	-9.86682	-27.7575	0
1.1993	52.6466	-11.659	-7.11599	-33.858	0
1.2000	45.9268	-13.2067	-8.34289	-41.1787	0
1.2007	5.95136	-15.6486	-10.7838	-45.4491	0
1.2013	-29.1518	-17.1618	-10.1768	-46.6692	0
1.2020	-41.9538	-17.1618	-6.509	-48.1943	0
1.2027	-43.4907	-17.1618	-5.29502	-46.9742	0
1.2033	-45.0112	-17.4714	-10.7838	-41.4837	0
1.2040	-49.2786	-17.4714	-15.6655	-37.2133	0
1.2047	-48.6736	-16.8523	-16.2725	-33.248	0
1.2053	-32.5036	-14.72	-15.9755	-23.1821	0
1.2060	-8.09319	-13.8258	-14.4515	-12.4871	0
1.2067	15.4179	-13.8258	-11.0937	-7.60662	0
1.2073	39.5177	-13.5162	-10.4738	-1.50607	0
1.2080	60.2657	-12.2781	-12.6176	10.695	0
1.2087	66.9855	-10.1458	-15.3685	21.371	0
1.2093	66.0699	-5.88111	-19.0233	27.4906	0
1.2100	69.1273	0.240747	-19.3333	34.5062	0
1.2107	77.9726	5.39961	-16.2725	40.9118	0
1.2113	89.2704	7.2568	-20.8572	41.8269	0
1.2120	93.5377	6.32821	-30.9307	39.9967	0
1.2127	87.7335	4.81494	-36.4194	37.5565	0
1.2133	86.2129	5.39961	-38.8603	33.8962	0
1.2140	84.9867	6.94727	-40.0872	27.4906	0
1.2147	62.4075	6.01868	-36.7294	19.2358	0
1.2153	28.5306	5.12447	-32.7516	11.3051	0
1.2160	11.1343	6.32821	-26.9529	2.45928	0
1.2167	8.38749	7.56633	-16.2725	-6.08148	0
1.2173	2.28898	5.70914	-6.81895	-13.0971	0
1.2180	-23.6583	2.95775	-0.710308	-20.1318	0
1.2187	-80.7194	1.75401	6.00533	-28.6726	0
1.2193	-142.669	0.515886	9.66018	-36.6033	0
1.2200	-168.911	-0.0687849	8.4462	-41.7888	0
1.2207	-154.572	-0.0687849	7.52926	-45.7541	0
1.2213	-119.779	1.44448	8.74324	-48.4994	0
1.2220	-82.2399	4.50541	13.328	-49.1094	0
1.2227	-58.4345	6.94727	21.2576	-46.9742	0
1.2233	-51.4204	4.50541	25.5323	-42.7038	0
1.2240	-52.0253	-0.378317	23.0915	-38.1284	0
1.2247	-55.0828	-6.19064	21.5675	-32.0279	0
1.2253	-50.8154	-11.9686	20.3406	-24.0972	0
1.2260	-28.5306	-13.8258	15.7688	-17.3866	0
1.2267	3.80952	-10.1458	14.5419	-10.3519	0
1.2273	26.0944	-8.32297	15.7688	0.629119	0
1.2280	25.7838	-9.21717	11.804	10.695	0
1.2287	16.0229	-6.19064	9.05319	16.1855	0
1.2293	18.1647	0.515886	13.625	21.981	0
1.2300	34.0241	6.94727	17.8998	29.3208	0
1.2307	49.5892	13.0347	18.2097	33.5911	0
1.2313	57.5189	19.1566	19.4237	35.7263	0
1.2320	54.4778	23.4212	20.3406	36.9464	0
1.2327	45.9268	24.3498	18.5067	35.4213	0
1.2333	47.1531	23.1117	20.9476	30.8459	0
1.2340	56.914	21.908	27.6633	25.0504	0
1.2347	59.3501	20.6699	28.2832	19.5408	0
1.2353	51.4204	17.3338	20.9476	12.2202	0
1.2360	34.9397	13.3443	16.0659	1.5442	0
1.2367	12.3605	12.7252	17.8998	-9.74181	0
1.2373	-8.09319	15.4766	20.9476	-17.6916	0
1.2380	-26.0944	16.0957	22.1745	-25.3173	0
1.2387	-49.2786	13.3443	24.3054	-33.553	0
1.2393	-75.5365	11.5215	25.8423	-40.5686	0
1.2400	-84.3818	11.831	27.3662	-45.1441	0
1.2407	-60.887	12.7252	30.1041	-48.8044	0
1.2413	-17.5434	12.7252	28.8902	-51.5496	0
1.2420	19.6853	10.5929	24.6154	-52.7697	0
1.2427	44.7169	8.15101	24.0084	-52.1597	0
1.2433	63.3231	6.32821	20.3406	-47.8893	0
1.2440	70.3372	4.50541	12.708	-42.3988	0
1.2447	60.2657	4.50541	9.66018	-35.6882	0
1.2453	42.2645	6.32821	7.52926	-26.8424	0
1.2460	25.7838	5.70914	-1.02026	-19.2167	0
1.2467	13.8811	4.50541	-5.29502	-11.572	0
1.2473	5.64071	3.88634	-4.37808	-1.20105	0
1.2480	-5.64071	1.44448	-8.65284	8.86486	0
1.2487	-23.037	-2.51065	-12.6176	14.3554	0
1.2493	-36.4602	-1.61644	-10.7838	19.5408	0
1.2500	-37.0815	2.95775	-10.4738	26.2705	0
1.2507	-29.7568	5.12447	-10.7838	31.1509	0
1.2513	-23.3476	5.39961	-9.86682	33.5911	0
1.2520	-16.6278	5.12447	-9.86682	34.8113	0
1.2527	-8.09319	4.50541	-7.11599	34.5062	0
1.2533	3.20458	4.81494	-3.46114	32.066	0
1.2540	20.2902	6.32821	-2.85415	28.4057	0
1.2547	38.6021	6.32821	-1.33021	21.676	0
1.2553	47.758	6.01868	2.02761	11.9151	0
1.2560	49.8999	5.70914	2.94455	3.06934	0
1.2567	53.2516	3.26728	2.94455	-3.64126	0
1.2573	54.1672	-0.378317	2.94455	-10.3519	0
1.2580	52.0253	-2.82018	0.813625	-17.6916	0
1.2587	45.9268	-4.64298	1.12358	-24.4022	0
1.2593	35.8553	-5.57157	2.94455	-31.4178	0
1.2600	28.8412	-7.08484	0.813625	-36.9083	0
1.2607	30.3617	-10.4553	-1.33021	-38.7385	0
1.2613	34.6454	-12.8972	0.206635	-39.6536	0
1.2620	35.561	-12.5876	1.12358	-39.6536	0
1.2627	23.3476	-12.5876	-3.15118	-37.8234	0
1.2633	-3.51523	-12.5876	-8.94988	-34.7731	0
1.2640	-24.5739	-11.0744	-12.6176	-29.5877	0
1.2647	-24.5739	-11.9686	-15.0585	-19.5218	0
1.2653	-12.9655	-12.5876	-19.0233	-8.5217	0
1.2660	1.06274	-9.5267	-20.8572	-2.42116	0
1.2667	19.9959	-6.77531	-20.8572	3.06934	0
1.2673	44.0956	-6.77531	-24.5121	14.0503	0
1.2680	70.6479	-4.95251	-29.0968	25.3554	0
1.2687	85.2974	-2.51065	-27.2629	32.9811	0
1.2693	78.8882	-2.51065	-23.9051	39.3867	0
1.2700	66.9855	-2.51065	-23.608	45.4872	0
1.2707	58.4345	1.13495	-22.3811	51.2827	0
1.2713	46.2375	4.50541	-19.9403	54.028	0
1.2720	43.18	2.68261	-18.4163	50.9777	0
1.2727	54.4778	-0.687849	-17.1894	47.9274	0
1.2733	55.3934	1.13495	-16.8924	47.6224	0
1.2740	39.2234	5.12447	-15.3685	42.742	0
1.2747	20.6009	6.01868	-11.7007	32.6761	0
1.2753	-2.28898	6.01868	-7.42594	24.1353	0
1.2760	-29.1518	7.2568	-2.54419	15.8805	0
1.2767	-43.785	7.2568	0.503673	7.0347	0
1.2773	-35.2504	6.01868	-1.02026	-1.50607	0
1.2780	-9.00879	2.68261	-0.710308	-14.3172	0
1.2787	15.1073	-0.0687849	2.33756	-25.0122	0
1.2793	5.64071	0.515886	-0.41327	-26.8424	0
1.2800	-33.4192	2.68261	-6.21196	-29.2826	0
1.2807	-68.506	2.37308	-7.11599	-33.553	0
1.2813	-84.9867	-0.687849	-8.94988	-35.0782	0
1.2820	-82.5506	-1.30691	-14.1416	-35.9932	0
1.2827	-66.0699	0.515886	-17.4994	-34.7731	0
1.2833	-57.5189	-0.0687849	-20.2502	-28.6726	0
1.2840	-70.0429	-1.61644	-25.429	-26.5374	0
1.2847	-87.7335	2.37308	-29.0968	-23.1821	0
1.2853	-104.214	6.32821	-29.0968	-11.267	0
1.2860	-121.921	5.39961	-28.7868	-4.25132	0
1.2867	-122.215	8.15101	-26.346	-4.25132	0
1.2873	-94.4533	13.9633	-22.9881	5.81459	0
1.2880	-56.6033	13.6538	-21.7742	19.8458	0
1.2887	-24.5739	9.0796	-20.2502	25.0504	0
1.2893	2.89393	6.63774	-16.2725	28.7107	0
1.2900	25.1788	5.12447	-13.5346	34.5062	0
1.2907	39.8283	6.32821	-13.5346	36.6414	0
1.2913	48.9843	13.6538	-10.7838	36.3364	0
1.2920	56.6033	21.2889	-5.90201	36.0314	0
1.2927	63.0125	25.5536	-4.67512	34.5062	0
1.2933	69.4216	25.244	-6.509	32.066	0
1.2940	74.9152	20.3603	-4.37808	27.1856	0
1.2947	70.6479	15.4766	3.56445	18.3207	0
1.2953	54.7721	10.9024	8.74324	8.86486	0
1.2960	37.9971	2.95775	6.90936	1.5442	0
1.2967	19.9959	-2.82018	3.86149	-6.08148	0
1.2973	-1.68404	-2.82018	3.56445	-17.6916	0
1.2980	-8.09319	-5.26204	2.64751	-29.2826	0
1.2987	6.26201	-9.5267	0.206635	-35.9932	0
1.2993	13.8811	-11.9686	0.206635	-41.4837	0
1.3000	3.20458	-14.4104	1.12358	-48.1943	0
1.3007	-0.147149	-18.4	1.12358	-51.2446	0
1.3013	13.2761	-19.2942	1.12358	-51.5496	0
1.3020	26.4051	-18.0904	-0.710308	-52.4647	0
1.3027	30.3617	-17.4714	-2.54419	-50.6346	0
1.3033	28.8412	-18.4	-3.15118	-47.5843	0
1.3040	20.6009	-17.7809	-5.29502	-45.1441	0
1.3047	17.2491	-15.339	-10.1768	-35.9932	0
1.3053	32.5036	-13.8258	-12.3077	-23.1821	0
1.3060	48.0687	-14.72	-11.0937	-16.7574	0
1.3067	41.3489	-14.1009	-12.0107	-7.91165	0
1.3073	28.2363	-11.659	-14.1416	6.11961	0
1.3080	21.8271	-11.0744	-15.3685	14.6604	0
1.3087	8.38749	-10.7648	-15.6655	18.3207	0
1.3093	-19.6853	-7.08484	-14.4515	26.2705	0
1.3100	-49.2786	-3.43924	-13.2246	32.6761	0
1.3107	-71.2528	-2.82018	-12.3077	32.371	0
1.3113	-77.662	-2.51065	-10.7838	33.5911	0
1.3120	-70.3372	-0.0687849	-7.42594	36.3364	0
1.3127	-59.9714	2.37308	-4.06813	36.3364	0
1.3133	-52.0253	3.57681	-3.77109	33.8962	0
1.3140	-45.6162	5.39961	-3.46114	29.6258	0
1.3147	-37.9971	8.77007	1.12358	21.676	0
1.3153	-24.8682	11.831	4.77843	12.5252	0
1.3160	-9.92438	14.8919	2.33756	4.28945	0
1.3167	-1.97834	15.1671	2.94455	-3.94629	0
1.3173	3.80952	11.831	7.52926	-12.7921	0
1.3180	11.7556	8.46054	8.4462	-19.8268	0
1.3187	9.00879	7.84147	7.8263	-26.5374	0
1.3193	-6.86695	5.70914	9.66018	-32.3329	0
1.3200	-24.2632	1.44448	9.36315	-36.2983	0
1.3207	-37.9971	-1.30691	7.21931	-39.6536	0
1.3213	-46.5318	-0.99738	6.90936	-40.8737	0
1.3220	-43.785	-2.51065	6.61232	-41.1787	0
1.3227	-31.8823	-4.33345	3.2545	-39.9586	0
1.3233	-19.9959	-3.43924	-0.710308	-36.9083	0
1.3240	-11.4449	-3.12971	-3.46114	-29.8927	0
1.3247	-5.64071	-6.77531	-6.21196	-21.3519	0
1.3253	-4.72512	-8.94203	-9.25983	-13.0971	0
1.3260	-13.5868	-7.08484	-12.6176	-4.86137	0
1.3267	-30.9667	-5.26204	-15.3685	3.06934	0
1.3273	-50.1941	-3.74878	-18.7134	11.9151	0
1.3280	-63.0125	-0.0687849	-21.1543	22.6102	0
1.3287	-70.6479	2.68261	-21.1543	32.066	0
1.3293	-73.3946	3.57681	-20.2502	36.9464	0
1.3300	-68.8167	5.39961	-17.8094	39.6917	0
1.3307	-50.8154	8.77007	-15.3685	43.6571	0
1.3313	-21.8271	11.831	-15.9755	45.4872	0
1.3320	1.06274	12.7252	-15.0585	42.742	0
1.3327	10.2187	12.1405	-7.7359	40.6068	0
[truncated: 41,848 more rows]
