# Supplementary material for: Identification of Haptic Based Guiding Using Hard Reins
Source: PLoS One. 2015 Jul 22;10(7):e0132020. doi: 10.1371/journal.pone.0132020 (PMC4511788; doi:10.1371/journal.pone.0132020)
Supplement: S3 File — (ZIP) [file pone.0132020.s003.zip › EMGData1/Subject3/T3/t3.txt]

0.0000	75.84	17.2576	-2.62159	3.5009	0
0.0007	51.3451	20.8016	-2.62159	2.30741	0
0.0013	-18.1357	22.6507	-1.70611	1.98915	0
0.0020	-90.5605	24.4997	-3.53706	3.5009	0
0.0027	-118	25.7324	-3.845	5.05243	0
0.0033	-110.698	26.6569	-1.70611	3.81916	0
0.0040	-95.7421	28.1978	0.73238	1.67088	0
0.0047	-71.2472	28.1978	3.1792	3.22242	0
0.0053	-46.8701	27.8896	5.01015	5.96744	0
0.0060	-44.1615	28.8141	4.09467	4.4159	0
0.0067	-52.0517	27.2732	3.78674	5.05243	0
0.0073	-53.2293	24.1915	3.78674	9.3092	0
0.0080	-50.1675	24.8079	1.64786	8.71246	0
0.0087	-37.449	26.0406	1.64786	5.05243	0
0.0093	-15.4271	25.4242	4.70221	8.71246	0
0.0100	2.82634	25.7324	6.22523	12.6908	0
0.0107	20.0199	27.2732	6.53316	10.2242	0
0.0113	41.924	26.6569	4.70221	8.3942	0
0.0120	56.88	24.4997	1.04031	8.71246	0
0.0127	63.9459	23.5752	0.43277	5.64917	0
0.0133	72.4249	25.4242	2.87126	3.22242	0
0.0140	75.2512	26.3487	1.04031	4.73417	0
0.0147	70.0696	26.6569	1.64786	5.96744	0
0.0153	66.0656	27.5814	6.53316	6.88244	0
0.0160	51.1096	27.5814	7.75657	6.88244	0
0.0167	19.3133	25.7324	7.44864	5.05243	0
0.0173	-4.71056	24.8079	9.88713	6.56418	0
0.0180	-12.7185	26.0406	9.88713	8.71246	0
0.0187	-15.4271	26.0406	10.1951	5.33091	0
0.0193	-9.89218	23.8834	11.1105	3.22242	0
0.0200	5.29938	22.3425	8.36411	5.96744	0
0.0207	18.4889	23.5752	6.22523	6.56418	0
0.0213	32.1496	24.1915	7.75657	4.13742	0
0.0220	53.2293	22.0343	7.44864	4.73417	0
0.0227	72.7782	21.7261	8.36411	5.96744	0
0.0233	73.367	22.3425	9.58752	5.96744	0
0.0240	48.6365	17.2576	5.30976	6.56418	0
0.0247	12.0119	13.8678	1.64786	7.47919	0
0.0253	-16.0159	18.7985	4.70221	7.16093	0
0.0260	-30.9719	20.8016	6.53316	7.16093	0
0.0267	-37.6845	17.5658	6.53316	6.88244	0
0.0273	-36.5068	18.7985	9.58752	6.56418	0
0.0280	-24.0239	19.1067	11.1105	6.88244	0
0.0287	1.2954	15.7168	8.97166	5.96744	0
0.0293	31.2075	15.7168	7.75657	3.81916	0
0.0300	49.9319	16.3331	8.36411	4.13742	0
0.0307	48.6365	12.6351	8.67205	5.33091	0
0.0313	36.7424	11.7105	6.22523	4.13742	0
0.0320	32.7384	14.4841	3.78674	2.58589	0
0.0327	44.0437	13.8678	5.30976	4.13742	0
0.0333	50.7563	10.4779	7.14071	5.64917	0
0.0340	45.5747	9.86151	6.8411	4.13742	0
0.0347	55.7024	10.786	8.05618	1.3924	0
0.0353	72.4249	9.86151	7.75657	-0.437612	0
0.0360	50.7563	6.16345	4.70221	0.477395	0
0.0367	2.82634	5.23893	3.1792	1.3924	0
0.0373	-21.1975	6.16345	3.1792	0.159132	0
0.0380	-19.0778	5.23893	3.1792	-1.98915	0
0.0387	-9.89218	5.23893	5.61769	-1.67088	0
0.0393	6.83031	6.47162	6.53316	-0.437612	0
0.0400	22.7285	6.16345	2.26372	-1.07414	0
0.0407	14.7205	6.16345	1.04031	-1.67088	0
0.0413	-24.0239	7.70431	2.56333	-0.437612	0
0.0420	-69.4808	7.08796	1.64786	0.159132	0
0.0427	-88.6763	5.23893	0.124838	-1.35262	0
0.0433	-89.8539	4.31441	-2.62159	-1.67088	0
0.0440	-116.469	2.61946	-10.2533	-0.437612	0
0.0447	-179.355	2.92764	-14.5228	-1.35262	0
0.0453	-242.476	5.85527	-12.6918	-1.98915	0
0.0460	-274.272	6.16345	-10.8609	1.07414	0
0.0467	-268.384	3.54398	-8.42237	2.30741	0
0.0473	-233.997	0.770431	-6.28349	1.07414	0
0.0480	-184.183	-2.92764	-7.81483	0.477395	0
0.0487	-130.483	-4.77667	-8.42237	0.477395	0
0.0493	-81.9637	-2.92764	-4.45254	-0.437612	0
0.0500	-45.3391	-2.92764	-3.53706	-0.755875	0
0.0507	-20.962	-3.54398	-5.98388	0.477395	0
0.0513	-1.6487	-2.00312	-7.5069	1.07414	0
0.0520	15.4271	-2.61946	-6.28349	-0.755875	0
0.0527	26.7324	-5.70119	-2.01405	-1.07414	0
0.0533	31.914	-7.24205	-0.482705	2.30741	0
0.0540	33.0917	-7.24205	-3.22913	2.30741	0
0.0547	28.8522	-7.24205	-4.45254	-1.07414	0
0.0553	20.2554	-7.24205	-2.62159	-2.26763	0
0.0560	13.3073	-7.55022	-2.01405	-0.437612	0
0.0567	8.00795	-7.55022	-0.790638	-0.159132	0
0.0573	1.05988	-8.47474	1.04031	-0.755875	0
0.0580	-0.824348	-8.47474	0.43277	0.477395	0
0.0587	5.29938	-6.6257	0.124838	3.22242	0
0.0593	15.6626	-7.24205	-0.183095	3.81916	0
0.0600	29.441	-10.9401	-1.70611	1.3924	0
0.0607	41.3352	-10.3238	-1.70611	-1.35262	0
0.0613	43.1016	-8.16657	-0.790638	-1.67088	0
0.0620	41.6885	-10.9401	-0.790638	0.477395	0
0.0627	50.1675	-13.2514	-0.482705	1.3924	0
0.0633	61.4728	-10.9401	-0.790638	0.159132	0
0.0640	66.0656	-9.39925	-2.62159	-1.35262	0
0.0647	70.6584	-9.70743	-3.53706	-0.437612	0
0.0653	78.5486	-7.24205	-4.45254	2.30741	0
0.0660	82.5526	-6.31753	-8.11444	3.5009	0
0.0667	81.0216	-10.6319	-10.8609	3.81916	0
0.0673	76.4288	-12.3269	-10.2533	4.13742	0
0.0680	64.5347	-8.78291	-8.11444	3.22242	0
0.0687	50.5208	-6.31753	-6.59142	0.477395	0
0.0693	43.8082	-8.16657	-6.28349	-0.159132	0
0.0700	39.2154	-9.39925	-6.28349	1.07414	0
0.0707	27.5568	-8.47474	-5.0684	2.30741	0
0.0713	9.53888	-8.78291	-3.845	3.22242	0
0.0720	-10.5988	-12.0187	-3.53706	1.98915	0
0.0727	-24.2594	-13.8678	-3.845	0.477395	0
0.0733	-24.8482	-11.2483	-3.845	1.67088	0
0.0740	-20.6087	-9.39925	-3.845	2.90415	0
0.0747	-19.6666	-7.85839	-6.28349	1.3924	0
0.0753	-22.4929	-5.70119	-7.19896	1.3924	0
0.0760	-30.0298	-5.39301	-3.22913	1.3924	0
0.0767	-38.6266	-6.93388	0.124838	-0.437612	0
0.0773	-33.0917	-7.55022	-2.31366	-2.26763	0
0.0780	-14.485	-9.09108	-2.92952	-2.26763	0
0.0787	0.117764	-9.39925	1.04031	-1.98915	0
0.0793	7.41913	-6.93388	1.95579	-0.437612	0
0.0800	14.485	-6.6257	-0.790638	0.477395	0
0.0807	19.3133	-9.09108	0.124838	-1.35262	0
0.0813	20.0199	-7.55022	0.73238	-2.26763	0
0.0820	17.7824	-4.77667	-0.482705	1.07414	0
0.0827	16.0159	-4.77667	-1.09857	3.22242	0
0.0833	20.0199	-5.70119	-0.790638	1.67088	0
0.0840	28.2634	-7.24205	0.124838	0.477395	0
0.0847	33.0917	-8.16657	1.04031	0.159132	0
0.0853	35.2114	-6.93388	0.43277	-0.437612	0
0.0860	35.8003	-6.6257	0.73238	-1.67088	0
0.0867	33.0917	-6.6257	1.34825	-1.07414	0
0.0873	29.6765	-3.85215	0.124838	-1.35262	0
0.0880	30.0298	-2.31129	0.124838	-3.18263	0
0.0887	28.8522	-2.92764	1.95579	-2.26763	0
0.0893	25.2015	-2.92764	1.64786	-0.437612	0
0.0900	24.8482	-3.23581	1.95579	-1.67088	0
0.0907	26.3791	-3.54398	2.87126	-2.26763	0
0.0913	23.9061	-1.69495	0.124838	-2.90415	0
0.0920	18.7245	-0.154086	-1.70611	-4.09764	0
0.0927	15.4271	0.154086	0.124838	-0.755875	0
0.0933	12.0119	0.770431	0.124838	3.22242	0
0.0940	4.71056	2.61946	-0.790638	-0.755875	0
0.0947	-5.41714	5.23893	0.124838	-5.64917	0
0.0953	-13.8962	3.54398	-2.31366	-4.09764	0
0.0960	-20.0199	-1.38678	-2.92952	-4.73417	0
0.0967	-25.5548	-2.00312	-0.482705	-6.84266	0
0.0973	-26.3791	2.61946	-2.62159	-5.01265	0
0.0980	-16.0159	5.23893	-4.14461	-3.18263	0
0.0987	-0.471056	5.5471	-0.183095	-3.18263	0
0.0993	3.53292	6.16345	0.124838	-2.26763	0
0.1000	-2.59081	7.08796	-3.53706	-3.5009	0
0.1007	-6.24149	8.01248	-2.62159	-4.73417	0
0.1013	-9.06783	8.62882	-0.790638	-2.58589	0
0.1020	-14.485	11.4024	-3.22913	-3.81916	0
0.1027	-12.7185	13.5596	-2.92952	-7.47919	0
0.1033	-6.24149	11.4024	-1.09857	-5.92765	0
0.1040	-6.59478	9.86151	-2.31366	-1.67088	0
0.1047	-8.12572	10.4779	-2.62159	-2.26763	0
0.1053	-2.9441	10.4779	-0.790638	-2.90415	0
0.1060	1.05988	10.786	0.124838	-1.98915	0
0.1067	1.2954	12.9432	-1.70611	-2.58589	0
0.1073	2.82634	12.3269	-4.14461	-3.18263	0
0.1080	3.17963	9.24517	-5.36801	-3.18263	0
0.1087	0.117764	8.01248	-5.36801	-5.64917	0
0.1093	-4.12174	8.937	-4.76047	-6.84266	0
0.1100	-8.12572	9.86151	-3.22913	-4.4159	0
0.1107	-9.06783	10.1697	-2.62159	-3.5009	0
0.1113	-7.77242	8.937	-5.0684	-4.4159	0
0.1120	-8.12572	8.937	-6.28349	-3.81916	0
0.1127	-10.2455	10.786	-4.76047	-3.18263	0
0.1133	-11.7764	11.0942	-4.45254	-5.01265	0
0.1140	-13.3073	9.24517	-6.28349	-5.64917	0
0.1147	-14.2494	8.62882	-6.28349	-5.01265	0
0.1153	-10.2455	8.62882	-5.36801	-5.64917	0
0.1160	-7.1836	7.70431	-5.67595	-5.92765	0
0.1167	-9.89218	5.85527	-5.36801	-5.92765	0
0.1173	-11.4231	6.16345	-4.76047	-5.33091	0
0.1180	-6.59478	8.62882	-4.45254	-4.4159	0
0.1187	-5.06385	8.32065	-2.62159	-3.5009	0
0.1193	-6.24149	4.93076	-3.22913	-2.26763	0
0.1200	-5.41714	3.23581	-7.19896	-2.26763	0
0.1207	-5.06385	4.00624	-9.02991	-5.64917	0
0.1213	-4.71056	5.23893	-7.5069	-7.75767	0
0.1220	-1.6487	4.93076	-8.11444	-6.56418	0
0.1227	-0.471056	4.62258	-9.94539	-6.56418	0
0.1233	-1.05988	4.62258	-10.8609	-7.47919	0
0.1240	0.117764	3.69807	-9.94539	-5.33091	0
0.1247	0.117764	3.54398	-9.33785	-3.18263	0
0.1253	-2.59081	3.54398	-8.7303	-5.01265	0
0.1260	-2.35528	2.92764	-7.81483	-5.92765	0
0.1267	2.00199	2.61946	-8.42237	-2.58589	0
0.1273	6.24149	3.69807	-12.0843	1.3924	0
0.1280	6.59478	2.92764	-11.7763	1.07414	0
0.1287	3.76845	1.0786	-9.02991	-0.437612	0
0.1293	3.17963	1.0786	-10.8609	-0.755875	0
0.1300	6.24149	0.770431	-12.6918	0.159132	0
0.1307	9.30336	-0.154086	-9.02991	1.3924	0
0.1313	12.0119	0.462258	-7.81483	1.07414	0
0.1320	12.6007	-0.462258	-10.5613	-1.35262	0
0.1327	10.2455	-2.92764	-11.1688	-4.09764	0
0.1333	9.30336	-3.54398	-11.1688	-3.18263	0
0.1340	12.6007	-2.92764	-11.7763	-1.67088	0
0.1347	14.1317	-3.54398	-10.8609	-3.5009	0
0.1353	12.954	-3.85215	-9.94539	-4.73417	0
0.1360	12.954	-3.54398	-10.5613	-2.26763	0
0.1367	14.7205	-2.92764	-8.7303	-1.35262	0
0.1373	17.1935	-5.70119	-8.42237	-3.18263	0
0.1380	19.3133	-7.85839	-9.02991	-2.58589	0
0.1387	20.6087	-4.77667	-6.89935	-1.35262	0
0.1393	21.5508	-3.85215	-5.67595	-2.58589	0
0.1400	22.7285	-7.24205	-7.19896	-3.5009	0
0.1407	21.5508	-7.24205	-5.36801	-2.26763	0
0.1413	17.5468	-5.08484	-3.53706	-0.437612	0
0.1420	15.4271	-6.6257	-5.67595	2.58589	0
0.1427	13.8962	-6.6257	-6.28349	5.64917	0
0.1433	11.0698	-5.70119	-4.14461	5.33091	0
0.1440	11.4231	-9.39925	-5.67595	3.81916	0
0.1447	16.2514	-11.5565	-6.28349	3.5009	0
0.1453	18.7245	-8.78291	-4.45254	4.13742	0
0.1460	19.3133	-6.6257	-6.59142	4.13742	0
0.1467	23.3173	-6.6257	-8.11444	4.73417	0
0.1473	30.3831	-7.55022	-4.76047	5.05243	0
0.1480	37.0957	-9.39925	-4.45254	5.64917	0
0.1487	41.3352	-8.47474	-8.11444	7.47919	0
0.1493	40.1575	-6.6257	-9.02991	7.47919	0
0.1500	32.1496	-5.70119	-9.02991	7.16093	0
0.1507	19.6666	-5.39301	-9.94539	8.07593	0
0.1513	9.30336	-7.24205	-7.81483	7.79745	0
0.1520	1.2954	-8.78291	-7.19896	5.96744	0
0.1527	-6.24149	-7.55022	-9.94539	5.33091	0
0.1533	-10.8343	-8.47474	-10.8609	5.96744	0
0.1540	-5.65267	-8.78291	-9.64578	6.88244	0
0.1547	3.76845	-4.4685	-9.33785	8.71246	0
0.1553	9.30336	-4.4685	-10.8609	8.07593	0
0.1560	11.0698	-8.47474	-11.4767	5.96744	0
0.1567	6.59478	-7.85839	-9.33785	5.33091	0
0.1573	-6.24149	-7.55022	-7.19896	5.64917	0
0.1580	-20.6087	-9.39925	-6.89935	4.4159	0
0.1587	-23.0817	-5.70119	-6.28349	3.81916	0
0.1593	-9.89218	-2.92764	-5.67595	5.33091	0
0.1600	6.59478	-6.6257	-6.89935	6.88244	0
0.1607	17.5468	-6.6257	-6.28349	5.96744	0
0.1613	31.2075	-3.54398	-4.45254	4.73417	0
0.1620	50.5208	-3.23581	-3.845	5.96744	0
0.1627	67.8321	-2.00312	-3.53706	5.96744	0
0.1633	91.0316	0.462258	-3.53706	4.4159	0
0.1640	122.828	-0.154086	-3.845	7.79745	0
0.1647	140.257	-1.0786	-1.70611	12.0542	0
0.1653	134.369	0.154086	0.124838	8.71246	0
0.1660	116.704	2.92764	1.04031	4.4159	0
0.1667	76.4288	5.23893	7.44864	7.79745	0
0.1673	6.59478	4.31441	12.9415	11.7757	0
0.1680	-54.5247	1.69495	11.1105	8.71246	0
0.1687	-81.0216	1.69495	9.27959	4.13742	0
0.1693	-97.2731	3.54398	10.503	4.13742	0
0.1700	-114.938	6.16345	10.1951	6.24592	0
0.1707	-116.115	8.937	10.1951	6.24592	0
0.1713	-101.159	10.4779	11.1105	4.73417	0
0.1720	-81.3749	11.7105	8.67205	4.13742	0
0.1727	-57.5866	12.0187	5.01015	4.4159	0
0.1733	-34.6226	9.55334	1.95579	4.73417	0
0.1740	-25.2015	8.937	-0.183095	5.05243	0
0.1747	-36.1535	11.7105	1.34825	5.64917	0
0.1753	-75.6045	11.7105	1.64786	5.96744	0
0.1760	-129.305	12.6351	-3.53706	5.64917	0
0.1767	-156.391	17.2576	-5.98388	3.81916	0
0.1773	-133.191	18.7985	-4.14461	3.5009	0
0.1780	-83.4947	16.025	-1.70611	6.88244	0
0.1787	-48.0477	16.6413	1.04031	8.07593	0
0.1793	-34.0338	17.874	3.1792	6.24592	0
0.1800	-20.3732	14.7923	1.95579	5.64917	0
0.1807	-6.24149	13.5596	2.87126	5.05243	0
0.1813	-8.12572	16.6413	7.75657	4.13742	0
0.1820	-17.3113	17.2576	8.36411	5.64917	0
0.1827	-23.6706	15.4086	2.87126	5.05243	0
0.1833	-32.5029	14.7923	-1.39818	1.98915	0
0.1840	-31.914	16.3331	-4.14461	4.13742	0
0.1847	-17.5468	17.2576	-5.36801	9.3092	0
0.1853	-0.117764	17.5658	-5.0684	8.07593	0
0.1860	32.1496	19.1067	-6.28349	5.33091	0
0.1867	70.6584	19.8771	-7.19896	6.88244	0
0.1873	80.4328	18.1822	-5.0684	7.47919	0
0.1880	82.1993	18.1822	-2.01405	6.24592	0
0.1887	110.345	21.7261	3.1792	5.64917	0
0.1893	123.063	22.0343	12.026	5.05243	0
0.1900	85.2611	19.8771	19.6578	5.96744	0
0.1907	29.0877	21.1098	22.0962	8.71246	0
0.1913	-13.8962	20.8016	19.6578	7.79745	0
0.1920	-35.918	17.2576	15.6879	2.58589	0
0.1927	-38.6266	17.874	16.2955	1.67088	0
0.1933	-26.3791	20.8016	19.6578	3.22242	0
0.1940	4.71056	19.8771	19.3498	1.67088	0
0.1947	50.7563	17.5658	15.6879	1.07414	0
0.1953	93.5046	16.025	12.3339	1.3924	0
0.1960	132.249	15.7168	10.1951	-1.07414	0
0.1967	170.405	19.1067	12.026	-1.35262	0
0.1973	189.6	19.8771	15.9958	2.90415	0
0.1980	185.949	16.6413	17.8268	4.4159	0
0.1987	166.401	16.3331	19.0419	3.22242	0
0.1993	108.107	19.5689	18.7423	3.81916	0
0.2000	-10.2455	19.4149	14.7724	4.4159	0
0.2007	-154.624	17.874	8.97166	1.67088	0
0.2013	-263.791	18.4903	2.56333	-0.437612	0
0.2020	-309.366	19.1067	-2.62159	2.30741	0
0.2027	-298.296	18.7985	-1.70611	6.24592	0
0.2033	-251.662	16.9495	-0.482705	7.16093	0
0.2040	-196.666	13.5596	-2.92952	6.88244	0
0.2047	-151.209	12.6351	-1.09857	5.96744	0
0.2053	-108.814	13.2514	6.22523	3.22242	0
0.2060	-66.6544	12.0187	10.1951	3.22242	0
0.2067	-42.6306	11.4024	12.9415	5.96744	0
0.2073	-39.2154	11.7105	15.6879	4.73417	0
0.2080	-43.8082	9.86151	14.7724	2.30741	0
0.2087	-50.8741	7.08796	13.857	4.73417	0
0.2093	-50.1675	8.32065	13.2494	5.96744	0
0.2100	-28.8522	10.4779	7.75657	3.22242	0
0.2107	8.95006	9.86151	1.64786	4.4159	0
0.2113	49.9319	8.62882	-1.70611	6.56418	0
0.2120	88.9118	9.55334	-3.845	3.5009	0
0.2127	115.173	11.0942	-3.53706	1.67088	0
0.2133	110.934	11.4024	0.73238	3.81916	0
0.2140	85.2611	12.9432	4.39428	2.90415	0
0.2147	67.2432	15.1004	7.44864	0.477395	0
0.2153	55.9379	14.1759	9.58752	0.477395	0
0.2160	25.7903	11.7105	8.05618	-0.437612	0
0.2167	-24.2594	9.86151	6.22523	-3.18263	0
0.2173	-71.836	9.24517	8.05618	-4.09764	0
0.2180	-94.2112	8.937	10.1951	-5.64917	0
0.2187	-82.317	8.937	10.1951	-4.09764	0
0.2193	-62.7682	10.4779	11.4185	-0.437612	0
0.2200	-58.7642	12.3269	14.7724	-2.26763	0
0.2207	-53.9359	10.786	13.857	-6.24592	0
0.2213	-34.9759	6.16345	10.503	-5.33091	0
0.2220	-20.6087	4.31441	11.7181	-3.81916	0
0.2227	-15.4271	5.23893	16.6034	-3.81916	0
0.2233	-14.8383	4.00624	16.6034	-2.90415	0
0.2240	-20.3732	2.92764	13.549	-2.26763	0
0.2247	-18.8422	3.69807	13.549	-2.26763	0
0.2253	1.6487	3.54398	13.857	-2.26763	0
0.2260	28.8522	1.69495	12.9415	-5.64917	0
0.2267	57.8221	1.69495	13.857	-7.47919	0
0.2273	94.4467	-0.462258	16.2955	-5.92765	0
0.2280	133.544	-4.4685	15.9958	-8.67268	0
0.2287	168.874	-2.61946	11.4185	-12.3327	0
0.2293	194.782	0.462258	8.36411	-9.58768	0
0.2300	192.662	-2.00312	10.1951	-6.84266	0
0.2307	158.864	-2.61946	11.4185	-8.67268	0
0.2313	113.053	-0.154086	9.27959	-10.5027	0
0.2320	65.1235	-2.61946	8.67205	-10.5027	0
0.2327	8.36124	-6.00936	8.67205	-10.5027	0
0.2333	-55.4668	-4.77667	5.92562	-13.2477	0
0.2340	-109.756	-5.70119	3.78674	-16.9475	0
0.2347	-140.61	-8.47474	1.95579	-18.4593	0
0.2353	-146.969	-8.47474	-0.790638	-16.9475	0
0.2360	-135.664	-8.47474	0.124838	-15.1175	0
0.2367	-112.465	-10.6319	3.78674	-15.7143	0
0.2373	-83.4947	-12.0187	2.26372	-16.6293	0
0.2380	-52.6405	-11.5565	0.43277	-16.6293	0
0.2387	-19.6666	-12.6351	3.47881	-15.7143	0
0.2393	9.89218	-15.1004	3.78674	-16.0325	0
0.2400	22.3752	-17.5658	2.56333	-18.141	0
0.2407	14.7205	-18.7985	5.01015	-19.971	0
0.2413	-8.12572	-19.1067	5.92562	-19.971	0
0.2420	-40.7463	-20.0312	3.78674	-18.141	0
0.2427	-68.8919	-21.8802	4.70221	-16.6293	0
0.2433	-69.4808	-21.2639	7.44864	-16.9475	0
0.2440	-41.0996	-19.4149	9.27959	-17.8625	0
0.2447	-10.8343	-20.9557	12.6336	-16.9475	0
0.2453	9.89218	-23.1129	15.38	-15.1175	0
0.2460	34.6226	-22.8047	13.2494	-14.7992	0
0.2467	71.4827	-22.1884	7.75657	-15.1175	0
0.2473	108.107	-23.1129	-0.482705	-14.1627	0
0.2480	130.129	-25.2701	-9.94539	-13.566	0
0.2487	130.718	-27.1192	-17.5771	-14.1627	0
0.2493	108.461	-29.4305	-21.8466	-12.651	0
0.2500	77.0177	-30.9713	-23.6775	-10.2242	0
0.2507	52.6405	-29.4305	-24.593	-8.3942	0
0.2513	34.2693	-27.7355	-25.5085	-6.84266	0
0.2520	11.7764	-30.0468	-23.9855	-7.75767	0
0.2527	-12.7185	-33.7449	-19.1001	-11.4177	0
0.2533	-31.914	-33.4367	-17.2692	-12.651	0
0.2540	-52.9938	-32.5122	-17.8851	-12.3327	0
0.2547	-74.0736	-32.204	-15.4382	-12.3327	0
0.2553	-70.0696	-30.355	-12.9997	-11.4177	0
0.2560	-43.8082	-29.4305	-14.2232	-9.58768	0
0.2567	-33.0917	-30.6631	-14.5228	-8.99094	0
0.2573	-40.1575	-30.6631	-13.6073	-8.3942	0
0.2580	-33.0917	-30.0468	-14.8307	-5.01265	0
0.2587	-19.4311	-30.355	-16.6616	-3.18263	0
0.2593	-21.5508	-29.4305	-19.4081	-4.4159	0
0.2600	-25.7903	-29.1223	-21.8466	-6.24592	0
0.2607	-24.8482	-30.0468	-23.07	-5.01265	0
0.2613	-31.914	-27.4273	-23.07	-1.98915	0
0.2620	-38.2733	-24.3456	-19.1001	-0.437612	0
0.2627	-35.918	-26.811	-12.0843	0.755875	0
0.2633	-41.0996	-29.7386	-10.8609	2.30741	0
0.2640	-54.1714	-28.5059	-12.6918	2.58589	0
0.2647	-60.2952	-27.7355	-9.94539	1.3924	0
0.2653	-61.2373	-27.4273	-6.28349	-0.159132	0
0.2660	-58.4109	-26.811	-7.19896	0.477395	0
0.2667	-51.1096	-25.5783	-9.02991	2.58589	0
0.2673	-44.9858	-23.7293	-11.1688	2.90415	0
0.2680	-34.3871	-23.1129	-12.9997	1.67088	0
0.2687	-8.12572	-24.0374	-14.8307	2.30741	0
0.2693	26.968	-21.2639	-19.4081	2.30741	0
0.2700	60.884	-17.5658	-21.239	1.3924	0
0.2707	84.0835	-18.4903	-17.8851	4.4159	0
0.2713	79.1374	-18.4903	-15.4382	5.96744	0
0.2720	55.1136	-14.7923	-13.9152	3.22242	0
0.2727	42.5128	-15.7168	-10.5613	3.22242	0
0.2733	42.8661	-16.9495	-8.11444	3.5009	0
0.2740	40.3931	-14.4841	-5.36801	1.3924	0
0.2747	43.4549	-12.0187	-0.183095	4.13742	0
0.2753	61.4728	-11.8646	0.124838	7.79745	0
0.2760	76.7821	-11.2483	-2.62159	5.64917	0
0.2767	73.367	-10.6319	0.43277	4.13742	0
0.2773	62.6505	-8.16657	3.1792	5.96744	0
0.2780	67.0077	-3.54398	0.73238	3.22242	0
0.2787	84.319	-2.92764	-1.09857	1.3924	0
0.2793	86.2032	-4.16033	0.124838	4.73417	0
0.2800	59.5886	-1.69495	0.73238	5.05243	0
0.2807	26.968	0.154086	0.124838	0.755875	0
0.2813	5.06385	-0.462258	-2.31366	1.3924	0
0.2820	-13.3073	1.38678	-5.0684	4.4159	0
0.2827	-34.0338	4.00624	-5.0684	3.81916	0
0.2833	-54.1714	3.69807	-5.36801	2.90415	0
0.2840	-70.0696	4.62258	-8.42237	5.05243	0
0.2847	-76.7821	6.47162	-11.1688	4.13742	0
0.2853	-70.0696	6.16345	-12.6918	1.3924	0
0.2860	-53.9359	7.08796	-12.6918	3.5009	0
0.2867	-38.6266	8.937	-9.02991	7.79745	0
0.2873	-30.0298	8.32065	-2.62159	7.79745	0
0.2880	-36.5068	8.62882	-2.31366	5.96744	0
0.2887	-59.1175	8.937	-5.0684	3.5009	0
0.2893	-83.1414	6.77979	-4.76047	1.3924	0
0.2900	-99.3928	7.39613	-4.76047	2.58589	0
0.2907	-109.756	12.9432	-6.89935	4.13742	0
0.2913	-110.345	14.4841	-6.28349	2.90415	0
0.2920	-90.5605	12.0187	-3.53706	2.30741	0
0.2927	-57.5866	13.2514	-2.92952	3.22242	0
0.2933	-29.2055	14.1759	-2.62159	2.30741	0
0.2940	-8.12572	12.6351	-0.790638	1.3924	0
0.2947	12.3652	13.2514	2.56333	2.30741	0
0.2953	28.4989	14.4841	3.1792	1.98915	0
0.2960	34.9759	16.3331	1.95579	0.477395	0
0.2967	38.8621	17.2576	1.95579	0.477395	0
0.2973	40.1575	14.4841	2.56333	1.98915	0
0.2980	25.2015	12.6351	0.124838	3.22242	0
0.2987	-0.824348	14.4841	0.73238	2.58589	0
0.2993	-15.7804	12.6351	3.78674	-0.437612	0
0.3000	-15.7804	7.39613	2.26372	-3.18263	0
0.3007	-8.36124	8.937	-0.482705	-2.90415	0
0.3013	5.29938	12.6351	1.95579	-2.26763	0
0.3020	20.8442	10.1697	5.01015	-3.18263	0
0.3027	32.5029	7.08796	5.61769	-2.26763	0
0.3033	42.2773	6.77979	6.53316	-1.98915	0
0.3040	47.6944	7.08796	5.61769	-2.58589	0
0.3047	46.5168	7.08796	3.78674	-2.26763	0
0.3053	43.4549	4.93076	3.78674	-2.26763	0
0.3060	44.0437	1.38678	3.78674	-1.98915	0
0.3067	48.9898	-0.154086	1.34825	0.755875	0
0.3073	58.0577	0.154086	-2.31366	1.98915	0
0.3080	71.836	-1.0786	-4.45254	-0.437612	0
0.3087	89.2651	-2.92764	-5.36801	-1.35262	0
0.3093	110.934	-4.77667	-5.36801	-0.755875	0
0.3100	132.838	-5.39301	-2.92952	-1.98915	0
0.3107	148.147	-5.70119	-0.482705	-1.35262	0
0.3113	153.918	-7.55022	-2.31366	0.159132	0
0.3120	156.744	-8.78291	-5.0684	-2.26763	0
0.3127	158.864	-6.93388	-3.22913	-3.81916	0
0.3133	144.496	-4.77667	-1.39818	-1.98915	0
0.3140	99.9816	-4.77667	-5.36801	-2.26763	0
0.3147	39.2154	-6.6257	-9.94539	-3.81916	0
0.3153	-27.3212	-7.85839	-9.94539	-2.90415	0
0.3160	-105.752	-7.85839	-10.2533	-3.81916	0
0.3167	-179.59	-8.16657	-13.6073	-6.84266	0
0.3173	-227.873	-9.39925	-15.1386	-5.01265	0
0.3180	-264.145	-10.3238	-12.6918	-1.67088	0
0.3187	-294.646	-10.9401	-9.64578	-4.4159	0
0.3193	-290.053	-12.6351	-9.33785	-7.16093	0
0.3200	-236.941	-15.4086	-9.64578	-4.73417	0
0.3207	-167.46	-17.5658	-8.7303	-2.90415	0
0.3213	-115.173	-18.1822	-8.11444	-3.81916	0
0.3220	-82.5526	-16.9495	-8.7303	-2.26763	0
0.3227	-53.2293	-16.9495	-7.81483	0.477395	0
0.3233	-27.6745	-19.1067	-5.67595	0.755875	0
0.3240	-11.7764	-20.6475	-3.53706	-0.159132	0
0.3247	7.1836	-20.9557	-0.790638	-1.07414	0
0.3253	34.0338	-19.4149	-0.183095	-1.35262	0
0.3260	52.0517	-16.3331	-2.62159	1.67088	0
0.3267	58.4109	-16.3331	-1.70611	4.4159	0
0.3273	61.4728	-17.5658	1.64786	2.30741	0
0.3280	58.7642	-15.4086	-0.482705	-0.437612	0
0.3287	51.1096	-15.7168	-4.76047	1.98915	0
0.3293	45.5747	-20.0312	-3.845	5.33091	0
0.3300	40.3931	-18.4903	-1.09857	4.4159	0
0.3307	43.1016	-15.4086	-0.183095	2.30741	0
0.3313	59.5886	-17.5658	1.95579	2.30741	0
0.3320	73.9558	-18.1822	3.47881	3.22242	0
0.3327	71.836	-14.7923	2.87126	2.30741	0
0.3333	55.9379	-15.4086	2.87126	0.755875	0
0.3340	34.0338	-14.1759	4.09467	1.67088	0
0.3347	20.0199	-10.0156	2.87126	4.4159	0
0.3353	16.0159	-12.0187	-1.70611	4.4159	0
0.3360	7.1836	-15.4086	-5.0684	2.30741	0
0.3367	-4.71056	-11.2483	-2.62159	3.22242	0
0.3373	0.117764	-7.55022	0.124838	5.05243	0
0.3380	18.4889	-8.47474	-0.482705	2.58589	0
0.3387	37.0957	-6.6257	1.34825	1.3924	0
0.3393	57.4688	-2.00312	5.01015	3.22242	0
0.3400	74.3091	-1.69495	3.78674	1.67088	0
0.3407	73.367	-1.69495	1.64786	0.477395	0
0.3413	55.3491	-0.462258	4.70221	3.22242	0
0.3420	21.1975	-0.154086	8.05618	4.73417	0
0.3427	-32.2673	0.770431	8.36411	4.4159	0
0.3433	-92.0915	3.54398	7.14071	5.96744	0
0.3440	-137.195	6.77979	5.61769	5.64917	0
0.3447	-160.748	7.39613	6.53316	3.81916	0
0.3453	-158.864	6.16345	8.36411	5.33091	0
0.3460	-127.774	6.16345	8.97166	8.3942	0
0.3467	-81.6105	8.62882	10.1951	10.5425	0
0.3473	-44.397	9.86151	12.3339	10.5425	0
0.3480	-20.6087	9.24517	12.026	8.07593	0
0.3487	-4.47503	10.1697	11.1105	5.33091	0
0.3493	2.82634	13.2514	12.6336	7.16093	0
0.3500	8.36124	16.025	14.4645	9.94573	0
0.3507	17.1935	17.874	13.2494	9.62747	0
0.3513	22.3752	17.874	9.58752	8.3942	0
0.3520	22.1396	17.2576	6.8411	8.71246	0
0.3527	27.5568	19.8771	5.30976	7.47919	0
0.3533	44.9858	24.8079	4.09467	5.05243	0
0.3540	62.6505	25.4242	5.01015	5.96744	0
0.3547	72.4249	22.6507	5.92562	8.07593	0
0.3553	74.3091	21.1098	3.78674	6.88244	0
0.3560	69.7163	20.8016	3.78674	6.24592	0
0.3567	61.1195	21.1098	7.44864	8.07593	0
0.3573	51.6984	21.1098	6.8411	6.24592	0
0.3580	45.928	21.1098	6.53316	4.13742	0
0.3587	47.4589	23.8834	12.026	5.96744	0
0.3593	53.2293	25.4242	12.9415	7.47919	0
0.3600	51.3451	21.7261	7.75657	6.24592	0
0.3607	44.397	19.8771	7.14071	6.24592	0
0.3613	50.5208	22.6507	8.67205	5.64917	0
0.3620	68.7742	23.8834	7.75657	4.4159	0
0.3627	81.9637	22.3425	8.97166	5.05243	0
0.3633	93.5046	22.0343	10.503	4.4159	0
0.3640	113.407	23.5752	7.75657	4.13742	0
0.3647	143.908	24.8079	6.53316	5.05243	0
0.3653	187.834	24.8079	8.05618	4.13742	0
0.3660	228.344	23.5752	7.75657	2.90415	0
0.3667	231.76	25.4242	6.22523	3.5009	0
0.3673	199.139	26.6569	5.30976	3.22242	0
0.3680	153.682	24.1915	5.61769	1.67088	0
0.3687	86.2032	21.1098	7.44864	2.30741	0
0.3693	-14.8383	20.8016	8.05618	4.4159	0
0.3700	-122.592	21.418	5.30976	6.56418	0
0.3707	-200.081	22.3425	3.78674	6.88244	0
0.3713	-227.873	19.5689	2.87126	5.33091	0
0.3720	-210.444	13.2514	-1.09857	3.5009	0
0.3727	-175.939	12.3269	-5.36801	1.67088	0
0.3733	-139.079	16.025	-4.45254	1.67088	0
0.3740	-92.327	15.7168	1.04031	4.4159	0
0.3747	-55.4668	13.2514	5.30976	4.4159	0
0.3753	-56.2912	12.9432	4.39428	2.30741	0
0.3760	-78.9019	12.9432	2.87126	2.90415	0
0.3767	-86.5565	10.786	4.70221	5.96744	0
0.3773	-79.4907	8.32065	4.09467	5.64917	0
0.3780	-71.0117	8.01248	1.64786	4.13742	0
0.3787	-54.7603	7.39613	1.64786	4.13742	0
0.3793	-30.3831	3.54398	1.04031	4.4159	0
0.3800	-9.06783	1.0786	1.64786	2.90415	0
0.3807	11.0698	0.770431	6.53316	0.477395	0
0.3813	38.8621	-2.00312	9.27959	1.07414	0
0.3820	64.1814	-4.77667	7.44864	2.90415	0
0.3827	75.4867	-4.77667	8.67205	3.22242	0
0.3833	76.0755	-5.70119	12.026	4.13742	0
0.3840	73.0137	-7.85839	10.1951	6.88244	0
0.3847	69.7163	-10.6319	8.05618	7.79745	0
0.3853	67.5965	-14.4841	10.1951	5.33091	0
0.3860	61.1195	-13.8678	11.1105	3.22242	0
0.3867	44.397	-10.9401	7.44864	4.13742	0
0.3873	20.2554	-13.5596	3.47881	5.33091	0
0.3880	-7.5369	-17.5658	4.09467	5.96744	0
0.3887	-42.0417	-17.2576	7.75657	4.4159	0
0.3893	-84.0835	-19.723	6.8411	1.98915	0
0.3900	-126.243	-22.8047	2.56333	0.477395	0
0.3907	-159.452	-20.3394	0.43277	1.07414	0
0.3913	-168.285	-20.9557	0.43277	2.30741	0
0.3920	-145.792	-24.3456	0.43277	1.3924	0
0.3927	-107.872	-24.962	0.73238	-0.159132	0
0.3933	-65.8301	-27.1192	-0.482705	0.477395	0
0.3940	-11.1876	-28.5059	-2.62159	2.90415	0
0.3947	53.8181	-27.1192	-2.31366	4.4159	0
0.3953	105.399	-29.1223	-0.183095	4.4159	0
0.3960	124.359	-33.1285	0.124838	3.81916	0
0.3967	109.992	-33.7449	-1.09857	1.3924	0
0.3973	74.5446	-33.1285	-1.70611	-1.35262	0
0.3980	30.9719	-31.8958	-0.482705	-1.67088	0
0.3987	-24.0239	-30.6631	2.26372	-1.98915	0
0.3993	-82.317	-32.8203	1.95579	-2.90415	0
0.4000	-118.942	-33.1285	-1.70611	-1.67088	0
0.4007	-132.602	-30.355	-0.790638	-0.437612	0
0.4013	-142.73	-32.204	1.64786	-0.755875	0
0.4020	-140.846	-34.9776	0.124838	-0.437612	0
0.4027	-113.407	-34.053	-0.183095	-0.159132	0
0.4033	-77.7242	-34.3612	1.34825	-1.07414	0
0.4040	-52.0517	-34.9776	0.73238	0.159132	0
0.4047	-39.2154	-33.1285	0.124838	0.159132	0
0.4053	-33.7983	-33.1285	1.95579	-2.26763	0
0.4060	-29.2055	-34.053	3.1792	0.159132	0
0.4067	-24.6127	-32.5122	4.39428	3.81916	0
0.4073	-20.6087	-33.4367	4.39428	-0.159132	0
0.4080	-11.4231	-35.2857	0.43277	-3.5009	0
0.4087	2.59081	-35.2857	-1.39818	-1.35262	0
0.4093	13.8962	-35.2857	1.04031	-2.26763	0
0.4100	23.9061	-32.8203	1.04031	-5.33091	0
0.4107	35.8003	-28.5059	-0.790638	-3.5009	0
0.4113	44.0437	-28.1978	0.124838	-3.18263	0
0.4120	43.8082	-29.4305	0.124838	-6.24592	0
0.4127	39.8042	-26.811	-1.39818	-5.92765	0
0.4133	41.924	-24.962	-0.790638	-5.01265	0
0.4140	46.1635	-25.5783	-0.183095	-7.16093	0
0.4147	43.1016	-23.7293	-1.70611	-7.16093	0
0.4153	38.6266	-22.1884	-2.01405	-5.33091	0
0.4160	39.4509	-24.6538	-1.39818	-5.33091	0
0.4167	34.6226	-25.2701	-1.70611	-6.24592	0
0.4173	21.1975	-23.4211	-3.53706	-6.84266	0
0.4180	10.2455	-21.2639	-3.845	-8.3942	0
0.4187	4.12174	-17.5658	-1.70611	-8.99094	0
0.4193	4.35727	-13.8678	-1.09857	-8.07593	0
0.4200	12.6007	-15.7168	-3.845	-7.16093	0
0.4207	22.964	-17.874	-4.45254	-8.3942	0
0.4213	34.0338	-15.4086	-1.09857	-10.5027	0
0.4220	51.1096	-12.6351	0.73238	-8.67268	0
0.4227	67.5965	-12.0187	-0.790638	-4.09764	0
0.4233	73.0137	-8.47474	-2.62159	-5.01265	0
0.4240	73.7203	-5.70119	-3.53706	-7.16093	0
0.4247	72.1893	-6.93388	-1.70611	-4.4159	0
0.4253	59.3531	-6.6257	-0.183095	-2.26763	0
0.4260	38.6266	-3.54398	-2.31366	-5.33091	0
0.4267	22.964	-2.00312	-1.70611	-5.92765	0
0.4273	14.485	-2.31129	2.26372	-3.5009	0
0.4280	7.1836	-2.31129	2.56333	-1.67088	0
0.4287	0.706584	-3.23581	0.73238	0.159132	0
0.4293	-3.53292	-2.31129	2.87126	0.477395	0
0.4300	-12.7185	2.31129	3.78674	-2.26763	0
0.4307	-30.0298	4.62258	0.73238	-2.58589	0
0.4313	-39.5687	3.23581	0.43277	-0.755875	0
0.4320	-22.4929	3.54398	2.26372	-1.35262	0
0.4327	3.76845	6.77979	3.1792	-2.26763	0
0.4333	5.8882	6.16345	4.09467	-1.35262	0
0.4340	-11.7764	4.00624	3.47881	-1.35262	0
0.4347	-22.4929	6.16345	1.34825	0.159132	0
0.4353	-19.6666	9.86151	0.124838	1.67088	0
0.4360	-14.8383	12.0187	-2.62159	0.477395	0
0.4367	-14.485	13.5596	-3.845	-0.755875	0
0.4373	-8.71454	14.4841	-2.01405	0.755875	0
0.4380	13.5429	12.6351	-1.39818	2.30741	0
0.4387	34.6226	12.9432	-2.62159	1.98915	0
0.4393	29.6765	15.1004	-1.70611	1.98915	0
0.4400	8.00795	14.1759	-2.92952	2.30741	0
0.4407	-9.30336	13.2514	-4.14461	2.30741	0
0.4413	-23.3173	14.7923	-1.39818	3.22242	0
0.4420	-34.3871	15.7168	0.124838	4.73417	0
0.4427	-40.7463	16.3331	-1.39818	5.33091	0
0.4433	-49.5786	18.1822	-0.482705	6.24592	0
0.4440	-59.7063	17.2576	1.04031	7.16093	0
0.4447	-59.3531	12.3269	1.95579	5.05243	0
0.4453	-49.3431	12.3269	2.87126	1.98915	0
0.4460	-32.8562	16.9495	1.04031	2.58589	0
0.4467	-16.3692	17.2576	0.43277	5.64917	0
0.4473	-9.65665	15.7168	1.95579	6.88244	0
0.4480	-9.30336	17.2576	0.73238	7.47919	0
0.4487	-4.71056	18.1822	-1.70611	9.3092	0
0.4493	0.117764	17.874	0.124838	9.62747	0
0.4500	3.53292	19.8771	1.64786	7.79745	0
0.4507	12.6007	19.5689	-0.790638	7.79745	0
0.4513	20.8442	16.6413	-0.790638	9.3092	0
0.4520	20.6087	16.025	1.34825	8.07593	0
0.4527	19.0778	17.2576	1.64786	5.05243	0
0.4533	21.1975	16.6413	1.34825	4.73417	0
0.4540	26.3791	15.1004	1.95579	5.05243	0
0.4547	32.1496	15.4086	2.26372	4.13742	0
0.4553	35.2114	14.4841	1.64786	6.56418	0
0.4560	34.9759	9.55334	0.43277	9.3092	0
0.4567	37.92	7.08796	0.124838	5.96744	0
0.4573	42.5128	12.9432	0.73238	2.30741	0
0.4580	41.6885	16.3331	0.73238	4.13742	0
0.4587	34.0338	11.0942	1.64786	5.96744	0
0.4593	22.1396	8.62882	3.78674	4.13742	0
0.4600	11.7764	11.4024	4.70221	3.81916	0
0.4607	10.481	9.86151	4.39428	3.5009	0
0.4613	10.481	5.23893	2.87126	1.98915	0
0.4620	-3.88621	2.92764	1.64786	2.30741	0
0.4627	-29.441	3.23581	0.73238	3.5009	0
0.4633	-52.0517	6.16345	0.124838	2.30741	0
0.4640	-64.5347	7.70431	0.73238	3.5009	0
0.4647	-69.4808	2.61946	2.87126	5.96744	0
0.4653	-69.4808	-1.69495	1.95579	4.13742	0
0.4660	-62.4149	0.462258	0.124838	4.13742	0
0.4667	-44.7503	2.92764	0.124838	7.79745	0
0.4673	-22.1396	2.00312	-0.790638	7.79745	0
0.4680	-9.06783	-0.462258	-3.53706	3.81916	0
0.4687	-4.71056	-3.85215	-2.62159	2.90415	0
0.4693	0.471056	-6.6257	1.95579	3.22242	0
0.4700	4.71056	-6.6257	2.26372	2.58589	0
0.4707	3.76845	-5.70119	0.43277	2.30741	0
0.4713	3.53292	-3.85215	1.34825	1.3924	0
0.4720	5.06385	-3.85215	2.87126	0.755875	0
0.4727	6.83031	-7.55022	1.04031	1.98915	0
0.4733	9.53888	-10.0156	-0.482705	1.07414	0
0.4740	8.71454	-9.09108	1.95579	-0.437612	0
0.4747	5.65267	-9.39925	3.47881	0.477395	0
0.4753	5.8882	-11.2483	1.04031	0.159132	0
0.4760	5.8882	-10.6319	0.43277	-1.98915	0
0.4767	5.29938	-11.2483	2.56333	0.477395	0
0.4773	10.2455	-14.4841	1.95579	2.58589	0
0.4780	10.2455	-14.1759	0.73238	-0.437612	0
0.4787	3.17963	-11.8646	2.26372	-0.437612	0
0.4793	4.12174	-13.2514	2.87126	4.13742	0
0.4800	9.30336	-16.025	0.124838	2.30741	0
0.4807	5.06385	-15.7168	-1.39818	-2.26763	0
0.4813	0.706584	-16.6413	-1.70611	-1.35262	0
0.4820	3.76845	-17.874	-4.14461	1.07414	0
0.4827	3.76845	-16.9495	-5.36801	1.67088	0
0.4833	2.00199	-16.6413	-3.845	4.13742	0
0.4840	3.53292	-16.9495	-4.45254	4.4159	0
0.4847	2.59081	-14.7923	-5.67595	2.30741	0
0.4853	1.05988	-13.5596	-4.76047	1.98915	0
0.4860	3.53292	-16.025	-3.53706	3.5009	0
0.4867	3.76845	-16.3331	-2.92952	2.58589	0
0.4873	2.59081	-14.7923	-2.01405	1.3924	0
0.4880	3.76845	-15.7168	-2.62159	2.30741	0
0.4887	2.82634	-16.9495	-3.22913	3.81916	0
0.4893	-0.117764	-15.7168	-0.482705	3.22242	0
0.4900	-0.824348	-14.1759	2.87126	1.3924	0
0.4907	-3.17963	-12.3269	2.87126	2.30741	0
0.4913	-9.06783	-12.6351	-0.482705	4.13742	0
0.4920	-10.2455	-14.7923	-2.62159	1.3924	0
0.4927	-8.71454	-14.4841	0.124838	-1.07414	0
0.4933	-10.8343	-12.6351	1.95579	0.477395	0
0.4940	-12.7185	-12.0187	-1.09857	-0.437612	0
0.4947	-9.65665	-10.3238	-1.70611	-3.5009	0
0.4953	-6.59478	-10.0156	1.04031	-2.90415	0
0.4960	-4.12174	-10.9401	-0.183095	-0.159132	0
0.4967	-0.471056	-7.85839	-3.53706	-0.755875	0
0.4973	2.23752	-5.08484	-3.53706	-2.26763	0
0.4980	1.2954	-7.55022	-2.62159	-2.58589	0
0.4987	-2.35528	-8.16657	-2.62159	-3.81916	0
0.4993	-3.53292	-4.4685	-2.01405	-4.09764	0
0.5000	-2.35528	-2.92764	-2.01405	-2.26763	0
0.5007	-2.59081	-3.85215	-2.31366	-1.07414	0
0.5013	-3.53292	-2.92764	-2.01405	-1.98915	0
0.5020	-0.824348	-2.92764	-1.39818	-1.35262	0
0.5027	2.00199	-2.00312	-0.183095	1.07414	0
0.5033	1.6487	0.154086	-0.790638	1.3924	0
0.5040	5.06385	-0.154086	-2.31366	-1.35262	0
0.5047	11.4231	-2.31129	-2.31366	-2.90415	0
0.5053	12.954	-2.31129	-0.790638	-2.58589	0
0.5060	12.0119	-0.154086	-1.39818	-3.5009	0
0.5067	16.958	2.92764	-3.53706	-5.33091	0
0.5073	27.9101	4.00624	-2.92952	-4.4159	0
0.5080	37.6845	3.54398	-0.790638	-2.26763	0
0.5087	41.924	5.23893	0.124838	-3.18263	0
0.5093	41.924	6.47162	-0.790638	-5.01265	0
0.5100	39.4509	3.54398	-2.62159	-4.73417	0
0.5107	31.2075	4.93076	-2.62159	-5.64917	0
0.5113	16.6047	10.1697	-2.62159	-8.07593	0
0.5120	1.05988	8.937	-2.92952	-6.84266	0
0.5127	-7.77242	5.23893	-0.790638	-5.01265	0
0.5133	-5.65267	8.32065	1.95579	-6.24592	0
0.5140	-2.59081	12.3269	-1.09857	-6.84266	0
0.5147	-11.4231	12.6351	-3.845	-5.01265	0
0.5153	-16.3692	12.3269	-1.70611	-6.24592	0
0.5160	0.471056	10.786	-0.790638	-9.3092	0
0.5167	22.964	9.86151	-3.22913	-8.99094	0
0.5173	37.92	12.3269	-2.62159	-8.07593	0
0.5180	53.2293	12.3269	0.43277	-8.99094	0
0.5187	64.1814	10.1697	2.56333	-9.3092	0
0.5193	57.2333	12.0187	0.73238	-9.58768	0
0.5200	36.7424	14.1759	-3.22913	-10.5027	0
0.5207	12.0119	12.3269	-1.70611	-9.58768	0
0.5213	-15.0738	10.786	1.64786	-7.16093	0
0.5220	-37.6845	11.7105	-0.790638	-6.24592	0
0.5227	-51.4629	11.7105	-2.31366	-8.07593	0
0.5233	-55.1136	12.3269	-0.183095	-9.3092	0
0.5240	-41.0996	13.5596	-0.790638	-7.47919	0
0.5247	-8.12572	12.6351	-1.09857	-7.16093	0
0.5253	25.437	12.0187	2.26372	-8.67268	0
0.5260	31.2075	13.2514	2.56333	-6.84266	0
0.5267	-3.53292	12.9432	2.87126	-4.4159	0
0.5273	-48.401	10.786	7.44864	-5.01265	0
0.5280	-67.5965	8.937	10.1951	-5.01265	0
0.5287	-80.4328	8.62882	8.36411	-3.81916	0
0.5293	-116.115	7.39613	7.14071	-5.64917	0
0.5300	-143.554	6.16345	7.14071	-8.3942	0
0.5307	-130.483	6.16345	5.92562	-7.47919	0
0.5313	-95.0356	6.47162	1.95579	-6.24592	0
0.5320	-59.7063	5.85527	-2.01405	-7.47919	0
0.5327	-26.3791	5.23893	-4.14461	-7.47919	0
0.5333	-1.05988	5.5471	-7.19896	-7.47919	0
0.5340	8.36124	7.08796	-11.1688	-8.3942	0
0.5347	4.35727	8.01248	-12.3922	-7.16093	0
0.5353	-14.485	7.08796	-12.3922	-5.33091	0
0.5360	-41.3352	4.62258	-11.7763	-6.84266	0
0.5367	-59.3531	4.31441	-7.5069	-8.07593	0
0.5373	-71.2472	4.62258	-5.36801	-6.24592	0
0.5380	-102.101	3.69807	-5.0684	-5.64917	0
0.5387	-150.267	3.54398	-1.70611	-5.92765	0
0.5393	-183.241	4.31441	-0.482705	-6.56418	0
0.5400	-182.416	3.69807	-2.62159	-7.47919	0
0.5407	-154.035	1.0786	-0.790638	-6.84266	0
0.5413	-107.636	1.0786	1.64786	-3.18263	0
0.5420	-55.7024	2.61946	1.64786	-2.90415	0
0.5427	-10.8343	1.38678	1.95579	-6.24592	0
0.5433	31.5608	-1.0786	1.95579	-5.92765	0
0.5440	76.0755	-0.154086	1.95579	-1.67088	0
0.5447	116.351	0.770431	3.78674	-0.159132	0
0.5453	149.089	-0.154086	0.43277	-2.90415	0
0.5460	169.462	-1.0786	-5.36801	-4.73417	0
0.5467	159.452	0.770431	-4.45254	-2.58589	0
0.5473	113.642	3.23581	-2.62159	-0.755875	0
0.5480	57.8221	2.61946	-6.28349	-1.35262	0
0.5487	16.0159	0.154086	-9.02991	-1.35262	0
0.5493	-21.7863	-0.462258	-8.11444	-1.67088	0
0.5500	-75.84	1.69495	-6.59142	-1.07414	0
0.5507	-138.137	2.00312	-3.53706	1.67088	0
0.5513	-165.223	-1.38678	-1.70611	3.22242	0
0.5520	-134.486	-2.92764	-0.183095	0.477395	0
0.5527	-72.5426	-1.69495	4.39428	-1.35262	0
0.5533	-13.8962	-2.00312	7.75657	-0.159132	0
0.5540	36.1535	-2.61946	7.14071	0.755875	0
0.5547	75.2512	-0.770431	6.22523	0.159132	0
0.5553	93.5046	-0.462258	6.22523	-0.437612	0
0.5560	93.1513	-1.0786	7.44864	0.477395	0
0.5567	86.7921	1.38678	8.67205	2.58589	0
0.5573	85.0256	2.61946	7.44864	3.81916	0
0.5580	92.9158	0.770431	5.61769	2.90415	0
0.5587	99.0395	0.770431	6.53316	0.755875	0
0.5593	85.85	4.00624	5.61769	0.477395	0
0.5600	58.0577	3.69807	1.95579	3.22242	0
0.5607	27.3212	-0.154086	-0.790638	5.33091	0
0.5613	-2.9441	-0.770431	-4.14461	6.24592	0
0.5620	-18.8422	1.38678	-7.19896	8.07593	0
0.5627	-6.24149	1.69495	-8.11444	10.2242	0
0.5633	19.3133	2.00312	-10.2533	11.4575	0
0.5640	36.7424	0.770431	-11.1688	12.3725	0
0.5647	40.9819	-2.31129	-6.28349	11.4575	0
0.5653	36.7424	0.462258	-2.92952	9.3092	0
0.5660	32.5029	5.5471	-4.14461	9.62747	0
0.5667	35.8003	4.31441	-1.09857	10.5425	0
0.5673	33.0917	2.00312	4.39428	8.71246	0
0.5680	9.53888	3.54398	5.61769	9.03072	0
0.5687	-17.3113	2.61946	5.61769	11.7757	0
0.5693	-30.0298	0.154086	6.8411	13.6058	0
0.5700	-44.7503	1.69495	7.44864	14.7992	0
0.5707	-60.2952	3.69807	7.75657	16.0325	0
0.5713	-42.0417	2.31129	6.8411	14.7992	0
0.5720	11.4231	1.0786	4.09467	13.2875	0
0.5727	53.5826	2.61946	1.04031	13.8842	0
0.5733	63.5926	4.00624	-2.62159	13.6058	0
0.5740	65.4768	4.62258	-5.98388	11.4575	0
0.5747	77.9598	4.93076	-7.5069	11.1392	0
0.5753	90.796	4.93076	-9.94539	12.3725	0
0.5760	84.319	2.92764	-12.3922	10.8607	0
0.5767	52.0517	-0.154086	-9.94539	9.62747	0
0.5773	2.59081	2.00312	-6.28349	11.4575	0
0.5780	-48.0477	4.31441	-6.59142	13.2875	0
0.5787	-77.3709	2.92764	-8.11444	13.6058	0
0.5793	-73.1314	3.54398	-5.67595	16.0325	0
0.5800	-49.3431	5.5471	-0.790638	16.0325	0
0.5807	-20.962	2.92764	1.95579	13.8842	0
0.5813	8.00795	1.38678	0.124838	13.8842	0
0.5820	24.2594	3.23581	-1.09857	13.8842	0
0.5827	19.3133	2.00312	2.56333	12.3725	0
0.5833	2.23752	2.61946	6.8411	15.1175	0
0.5840	-22.7285	7.39613	8.36411	18.7775	0
0.5847	-59.3531	6.47162	8.05618	16.9475	0
0.5853	-96.5665	2.31129	5.92562	14.7992	0
0.5860	-115.88	3.54398	5.92562	15.1175	0
0.5867	-100.924	7.08796	11.1105	16.0325	0
0.5873	-55.1136	7.70431	12.9415	18.1808	0
0.5880	-20.962	6.16345	9.58752	18.1808	0
0.5887	-33.7983	4.93076	8.36411	14.5208	0
0.5893	-72.7782	5.85527	10.1951	14.2025	0
0.5900	-95.3888	7.08796	9.27959	16.3508	0
0.5907	-94.2112	8.62882	8.36411	14.2025	0
0.5913	-75.6045	11.4024	8.97166	12.0542	0
0.5920	-42.0417	12.6351	8.67205	12.0542	0
0.5927	-7.1836	11.4024	9.27959	9.94573	0
0.5933	13.8962	11.4024	10.503	9.03072	0
0.5940	22.1396	10.4779	8.36411	11.4575	0
0.5947	26.7324	9.55334	5.01015	9.94573	0
0.5953	33.0917	12.6351	2.56333	5.64917	0
0.5960	43.4549	14.4841	1.04031	4.13742	0
0.5967	56.6445	11.7105	1.04031	1.98915	0
0.5973	65.4768	13.8678	1.95579	-0.437612	0
0.5980	69.7163	19.8771	3.47881	0.477395	0
0.5987	72.1893	20.8016	8.05618	0.755875	0
0.5993	69.7163	18.1822	10.1951	-2.58589	0
0.6000	59.9419	18.1822	8.05618	-4.4159	0
0.6007	48.6365	18.1822	6.8411	-4.09764	0
0.6013	44.397	18.7985	6.8411	-5.01265	0
0.6020	43.1016	21.7261	6.53316	-8.3942	0
0.6027	34.2693	22.6507	8.36411	-11.4177	0
0.6033	21.1975	19.4149	7.14071	-12.3327	0
0.6040	18.7245	19.1067	2.56333	-12.651	0
0.6047	29.441	21.7261	4.09467	-14.7992	0
0.6053	44.0437	21.7261	8.67205	-16.9475	0
0.6060	58.4109	22.0343	7.75657	-17.5443	0
0.6067	62.6505	22.6507	8.97166	-17.8625	0
0.6073	41.3352	20.4935	12.026	-19.6925	0
0.6080	1.6487	19.4149	9.27959	-22.4376	0
0.6087	-27.3212	20.4935	7.44864	-24.2676	0
0.6093	-31.914	19.8771	9.27959	-22.4376	0
0.6100	-20.3732	19.8771	7.44864	-21.5226	0
0.6107	-2.59081	21.7261	5.61769	-25.1826	0
0.6113	10.2455	20.4935	8.05618	-28.5244	0
0.6120	11.0698	18.1822	6.8411	-28.8426	0
0.6127	8.36124	17.2576	3.78674	-28.5244	0
0.6133	15.6626	17.5658	3.78674	-28.2061	0
0.6140	30.6186	18.1822	1.95579	-30.3544	0
0.6147	40.7463	18.1822	1.04031	-33.4177	0
0.6153	44.0437	15.4086	1.95579	-32.7811	0
0.6160	42.8661	13.5596	-1.70611	-30.9511	0
0.6167	30.6186	14.1759	-6.89935	-30.6726	0
0.6173	6.59478	12.3269	-7.81483	-30.3544	0
0.6180	-20.962	10.1697	-7.19896	-32.1844	0
0.6187	-45.928	10.786	-6.28349	-33.4177	0
0.6193	-61.2373	10.4779	-2.92952	-30.6726	0
0.6200	-58.1754	8.937	-1.09857	-28.5244	0
0.6207	-37.449	8.32065	-0.790638	-28.5244	0
0.6213	-6.24149	4.93076	2.26372	-27.6093	0
0.6220	22.3752	2.61946	7.75657	-28.2061	0
0.6227	36.7424	4.31441	11.1105	-27.0126	0
0.6233	40.7463	3.23581	10.8026	-23.6311	0
0.6240	43.8082	-1.38678	8.97166	-27.0126	0
0.6247	44.0437	-1.0786	8.97166	-29.7576	0
0.6253	51.3451	0.770431	8.67205	-23.6311	0
0.6260	79.7262	-3.23581	7.44864	-21.801	0
0.6267	112.7	-6.6257	5.92562	-25.1826	0
0.6273	123.063	-5.08484	3.47881	-22.4376	0
0.6280	109.992	-5.08484	-1.09857	-19.3743	0
0.6287	80.4328	-6.31753	-5.36801	-21.5226	0
0.6293	38.2733	-6.00936	-11.4767	-21.5226	0
0.6300	-4.12174	-6.6257	-17.5771	-19.056	0
0.6307	-42.8661	-8.47474	-20.0156	-19.056	0
0.6313	-85.0256	-10.3238	-20.0156	-17.8625	0
0.6320	-119.766	-11.2483	-21.547	-15.7143	0
0.6327	-136.253	-10.6319	-24.593	-16.9475	0
0.6333	-147.323	-10.9401	-27.3394	-17.226	0
0.6340	-150.267	-11.8646	-27.6474	-14.481	0
0.6347	-121.65	-11.5565	-25.5085	-12.651	0
0.6353	-75.84	-11.2483	-26.4239	-12.3327	0
0.6360	-52.405	-13.8678	-30.0858	-11.4177	0
0.6367	-50.5208	-15.7168	-29.1704	-10.2242	0
0.6373	-47.8122	-13.5596	-29.1704	-11.4177	0
0.6380	-42.0417	-10.3238	-34.3636	-10.5027	0
0.6387	-33.0917	-10.3238	-35.5787	-6.56418	0
0.6393	-22.7285	-12.3269	-31.9168	-6.56418	0
0.6400	-23.6706	-13.2514	-29.1704	-7.16093	0
0.6407	-34.6226	-12.6351	-26.4239	-1.67088	0
0.6413	-42.6306	-12.0187	-24.593	0.477395	0
0.6420	-47.4589	-10.0156	-24.9009	-3.18263	0
0.6427	-43.8082	-7.55022	-21.8466	-2.90415	0
0.6433	-24.2594	-10.3238	-17.2692	-0.159132	0
0.6440	-3.53292	-14.1759	-17.5771	-0.437612	0
0.6447	1.05988	-11.5565	-18.8005	1.3924	0
0.6453	-6.24149	-8.78291	-16.6616	3.22242	0
0.6460	-19.0778	-10.3238	-16.0541	2.30741	0
0.6467	-30.7364	-9.39925	-14.5228	4.73417	0
0.6473	-31.3252	-7.85839	-11.4767	9.62747	0
0.6480	-29.2055	-11.8646	-11.7763	9.03072	0
0.6487	-41.3352	-12.6351	-13.3077	6.56418	0
0.6493	-63.9459	-6.6257	-11.7763	5.33091	0
0.6500	-71.6005	-5.70119	-9.33785	5.96744	0
0.6507	-52.0517	-9.09108	-8.11444	7.16093	0
0.6513	-24.6127	-6.6257	-6.59142	7.79745	0
0.6520	-11.4231	-2.00312	-6.89935	7.16093	0
0.6527	-6.24149	-2.92764	-6.59142	8.3942	0
0.6533	7.1836	-2.92764	-3.22913	9.94573	0
0.6540	24.8482	-1.0786	-1.70611	9.62747	0
0.6547	40.1575	-2.31129	-4.76047	9.94573	0
0.6553	56.6445	-2.31129	-7.5069	12.3725	0
0.6560	70.6584	1.69495	-7.5069	12.6908	0
0.6567	77.3709	3.23581	-8.11444	12.3725	0
0.6573	83.1414	2.61946	-9.02991	14.2025	0
0.6580	90.4428	6.16345	-6.59142	15.1175	0
0.6587	97.7441	8.937	-1.70611	12.9692	0
0.6593	111.523	7.08796	-1.70611	11.4575	0
0.6600	122.475	5.5471	-4.45254	10.8607	0
0.6607	112.7	6.16345	-3.22913	10.8607	0
0.6613	92.9158	5.85527	0.73238	13.2875	0
0.6620	74.5446	6.77979	0.43277	14.7992	0
0.6627	40.3931	9.55334	-0.482705	13.2875	0
0.6633	-11.7764	10.786	0.124838	13.2875	0
0.6640	-60.2952	8.937	-0.790638	15.7143	0
0.6647	-107.636	6.16345	-4.45254	15.1175	0
0.6653	-155.213	5.23893	-6.28349	14.2025	0
0.6660	-171.935	6.16345	-5.0684	14.5208	0
0.6667	-142.377	6.77979	-3.22913	13.2875	0
0.6673	-95.3888	5.23893	-2.62159	12.3725	0
0.6680	-56.88	5.23893	-1.70611	13.2875	0
0.6687	-29.441	7.08796	0.73238	13.8842	0
0.6693	-11.7764	7.08796	1.04031	14.2025	0
0.6700	2.23752	5.23893	-0.183095	14.2025	0
0.6707	22.3752	5.5471	1.34825	13.8842	0
0.6713	48.401	7.08796	2.87126	13.8842	0
0.6720	71.4827	4.31441	0.124838	13.2875	0
0.6727	87.9697	4.00624	-1.09857	12.9692	0
0.6733	97.1553	7.39613	0.73238	13.2875	0
0.6740	93.5046	6.47162	1.64786	12.6908	0
0.6747	79.4907	2.92764	-0.482705	10.8607	0
0.6753	60.5307	3.23581	-2.62159	10.2242	0
0.6760	37.6845	3.69807	-1.09857	10.5425	0
0.6767	12.954	1.69495	4.39428	10.2242	0
0.6773	-1.6487	1.69495	8.05618	10.2242	0
0.6780	0.706584	2.92764	8.97166	11.7757	0
0.6787	15.6626	0.154086	9.27959	12.3725	0
0.6793	35.5647	-1.69495	8.05618	10.8607	0
0.6800	53.2293	-1.0786	6.8411	9.94573	0
0.6807	63.357	-3.23581	7.14071	11.1392	0
0.6813	60.5307	-5.08484	6.8411	11.4575	0
0.6820	36.7424	-2.31129	8.05618	11.1392	0
0.6827	-7.77242	-2.00312	11.1105	14.2025	0
0.6833	-48.401	-7.55022	11.1105	16.6293	0
0.6840	-58.7642	-10.3238	7.75657	14.2025	0
0.6847	-40.7463	-7.85839	5.01015	12.0542	0
0.6853	-15.0738	-5.39301	1.95579	11.7757	0
0.6860	11.4231	-6.6257	-2.62159	11.1392	0
0.6867	37.0957	-9.09108	-6.28349	12.0542	0
0.6873	53.2293	-9.39925	-6.59142	14.2025	0
0.6880	62.6505	-7.55022	-2.01405	12.9692	0
0.6887	80.4328	-7.24205	3.1792	9.62747	0
0.6893	105.399	-8.78291	1.95579	9.62747	0
0.6900	119.413	-9.09108	-2.31366	10.2242	0
0.6907	113.407	-7.85839	-3.22913	9.94573	0
0.6913	82.5526	-6.93388	-0.790638	8.71246	0
0.6920	24.8482	-5.08484	1.04031	7.47919	0
0.6927	-40.1575	-4.77667	0.124838	5.96744	0
0.6933	-85.2611	-8.47474	-2.01405	5.96744	0
0.6940	-110.345	-10.3238	-0.790638	8.07593	0
0.6947	-132.956	-6.93388	2.56333	10.2242	0
0.6953	-154.624	-5.70119	2.26372	9.62747	0
0.6960	-162.279	-10.3238	0.124838	7.16093	0
0.6967	-147.323	-12.3269	1.04031	5.96744	0
0.6973	-117.057	-10.3238	1.34825	5.96744	0
0.6980	-85.0256	-8.78291	-2.31366	7.16093	0
0.6987	-54.5247	-7.85839	-3.22913	7.79745	0
0.6993	-25.2015	-6.6257	-1.70611	6.88244	0
0.7000	1.05988	-7.24205	-3.845	7.16093	0
0.7007	25.7903	-6.6257	-5.36801	9.62747	0
0.7013	54.7603	-4.4685	-3.22913	8.3942	0
0.7020	77.9598	-4.77667	-2.92952	3.81916	0
0.7027	84.6723	-6.00936	-4.14461	3.5009	0
0.7033	80.6683	-4.77667	-0.790638	6.88244	0
0.7040	70.6584	-3.85215	1.95579	5.96744	0
0.7047	56.88	-3.54398	-1.70611	4.13742	0
0.7053	45.928	-2.31129	-3.845	6.88244	0
0.7060	37.6845	-1.69495	1.04031	9.3092	0
0.7067	31.2075	-2.31129	5.61769	7.79745	0
0.7073	32.1496	-3.85215	4.70221	5.96744	0
0.7080	39.4509	-3.54398	2.87126	5.96744	0
0.7087	45.5747	-2.00312	3.78674	5.33091	0
0.7093	49.9319	-2.00312	5.92562	2.90415	0
0.7100	51.6984	-2.31129	8.36411	-0.159132	0
0.7107	50.1675	-0.154086	8.97166	-0.437612	0
0.7113	45.928	0.770431	7.44864	1.3924	0
0.7120	32.7384	-0.462258	7.14071	0.159132	0
0.7127	8.36124	0.770431	8.05618	-2.26763	0
0.7133	-15.4271	2.61946	8.67205	-1.35262	0
0.7140	-30.9719	2.31129	10.503	-0.437612	0
0.7147	-34.6226	2.61946	12.6336	-1.98915	0
0.7153	-17.9001	2.92764	11.4185	-1.67088	0
0.7160	23.9061	1.69495	10.1951	-1.07414	0
0.7167	79.7262	2.61946	12.026	-2.26763	0
0.7173	131.307	3.54398	11.7181	-3.5009	0
0.7180	164.045	4.31441	8.97166	-2.90415	0
0.7187	174.997	6.16345	7.44864	-2.26763	0
0.7193	166.165	4.62258	4.09467	-2.26763	0
0.7200	132.602	0.770431	-1.39818	-2.26763	0
0.7207	69.1275	2.31129	-3.845	-2.90415	0
0.7213	-10.8343	5.5471	-2.92952	-3.81916	0
0.7220	-74.3091	4.93076	-1.70611	-4.73417	0
0.7227	-98.804	4.31441	-0.482705	-3.81916	0
0.7233	-101.513	4.93076	0.43277	-1.98915	0
0.7240	-103.986	5.23893	0.73238	-2.58589	0
0.7247	-106.93	6.16345	0.124838	-5.33091	0
0.7253	-123.417	4.31441	-1.09857	-4.4159	0
0.7260	-165.576	2.61946	0.124838	-0.755875	0
0.7267	-202.201	4.93076	1.04031	-0.437612	0
0.7273	-199.139	4.93076	-1.09857	-1.98915	0
0.7280	-167.696	1.0786	-2.92952	-1.07414	0
0.7287	-130.129	0.770431	-2.92952	-0.755875	0
0.7293	-95.0356	-0.462258	-5.36801	-0.437612	0
0.7300	-65.8301	-1.38678	-5.98388	1.07414	0
0.7307	-44.1615	2.92764	-2.62159	-0.755875	0
0.7313	-34.3871	3.69807	-2.62159	-2.26763	0
0.7320	-31.5608	-2.31129	-6.28349	1.3924	0
0.7327	-22.7285	-3.54398	-7.81483	0.477395	0
0.7333	-2.9441	1.0786	-6.28349	-5.01265	0
0.7340	18.4889	2.00312	-2.62159	-3.18263	0
0.7347	31.914	0.154086	0.43277	0.159132	0
0.7353	36.7424	-2.61946	0.124838	-2.90415	0
0.7360	38.6266	-4.77667	1.04031	-2.26763	0
0.7367	37.3312	-2.00312	6.53316	1.07414	0
0.7373	23.9061	-0.154086	8.67205	-0.437612	0
0.7380	7.1836	-2.31129	6.8411	0.477395	0
0.7387	7.41913	-4.16033	7.44864	2.90415	0
0.7393	25.2015	-6.31753	8.67205	-1.67088	0
0.7400	43.1016	-9.39925	9.27959	-3.81916	0
0.7407	55.1136	-9.39925	10.1951	0.477395	0
0.7413	73.9558	-10.0156	5.61769	0.477395	0
0.7420	104.457	-11.2483	-1.70611	-1.35262	0
0.7427	128.598	-8.47474	-0.790638	1.67088	0
0.7433	128.363	-7.55022	0.73238	3.81916	0
0.7440	109.049	-12.0187	-3.53706	1.67088	0
0.7447	84.6723	-14.4841	-5.67595	1.3924	0
0.7453	61.1195	-11.2483	-8.11444	2.58589	0
0.7460	37.6845	-7.55022	-14.5228	2.30741	0
0.7467	6.59478	-7.85839	-17.8851	1.3924	0
0.7473	-40.1575	-10.3238	-14.2232	1.3924	0
0.7480	-91.3849	-12.0187	-10.8609	2.90415	0
0.7487	-116.115	-12.6351	-6.89935	3.22242	0
0.7493	-97.8619	-12.6351	-5.36801	2.30741	0
0.7500	-59.1175	-12.0187	-8.11444	3.22242	0
0.7507	-27.6745	-11.2483	-7.19896	3.22242	0
0.7513	-2.00199	-11.2483	-2.62159	0.477395	0
0.7520	17.7824	-11.2483	-4.45254	-0.437612	0
0.7527	23.6706	-11.2483	-5.36801	0.159132	0
0.7533	30.0298	-12.9432	0.124838	0.477395	0
0.7540	47.1056	-11.8646	4.70221	1.3924	0
0.7547	58.0577	-7.24205	4.70221	0.477395	0
0.7553	62.4149	-9.39925	2.87126	-0.159132	0
0.7560	71.4827	-13.5596	1.34825	0.477395	0
0.7567	71.4827	-10.3238	5.01015	0.159132	0
0.7573	53.5826	-7.24205	12.026	-0.437612	0
0.7580	28.8522	-8.47474	12.9415	1.3924	0
0.7587	2.00199	-7.55022	8.05618	0.477395	0
0.7593	-20.3732	-5.70119	5.30976	-3.18263	0
0.7600	-24.8482	-6.31753	4.70221	-0.437612	0
0.7607	-22.4929	-5.70119	2.87126	3.81916	0
0.7613	-20.3732	-2.92764	0.124838	2.30741	0
0.7620	-0.117764	-2.61946	-1.70611	0.477395	0
0.7627	37.6845	-3.54398	-3.53706	0.159132	0
0.7633	63.0037	-3.54398	-6.28349	0.477395	0
0.7640	66.0656	-2.00312	-4.45254	1.98915	0
0.7647	61.4728	-1.0786	0.124838	2.30741	0
0.7653	51.3451	-4.4685	2.87126	0.477395	0
0.7660	33.6805	-6.31753	4.70221	1.3924	0
0.7667	19.3133	-2.00312	8.97166	4.13742	0
0.7673	12.0119	1.0786	10.1951	4.4159	0
0.7680	10.8343	-1.0786	5.01015	3.81916	0
0.7687	22.7285	-2.92764	1.95579	2.90415	0
0.7693	46.5168	-2.92764	2.56333	1.67088	0
0.7700	68.7742	-2.31129	1.34825	1.67088	0
0.7707	88.6763	0.770431	0.124838	0.159132	0
0.7713	97.7441	3.54398	1.04031	-3.18263	0
0.7720	78.9019	3.54398	0.73238	-1.35262	0
0.7727	47.6944	4.00624	-0.790638	1.07414	0
0.7733	26.0258	5.23893	-3.22913	-0.159132	0
0.7740	-9.06783	5.23893	-5.98388	-0.755875	0
0.7747	-64.888	5.23893	-5.98388	-0.437612	0
0.7753	-104.221	4.31441	-5.36801	-2.26763	0
0.7760	-120.119	1.69495	-8.11444	-2.26763	0
0.7767	-138.726	2.92764	-7.19896	0.755875	0
0.7773	-150.031	6.47162	0.43277	0.477395	0
0.7780	-134.722	6.47162	4.09467	-1.07414	0
0.7787	-110.345	5.5471	1.64786	1.3924	0
0.7793	-92.327	4.93076	0.73238	3.22242	0
0.7800	-74.0736	1.69495	3.1792	1.3924	0
0.7807	-48.7543	0.770431	6.8411	0.477395	0
0.7813	-20.962	2.31129	10.1951	0.755875	0
0.7820	1.05988	0.462258	10.1951	0.755875	0
0.7827	10.2455	1.69495	8.67205	1.3924	0
0.7833	15.0738	6.77979	10.1951	2.30741	0
0.7840	26.3791	4.93076	12.026	4.13742	0
0.7847	41.924	0.462258	10.1951	5.33091	0
0.7853	55.1136	2.61946	8.05618	4.4159	0
0.7860	65.1235	4.62258	8.36411	4.13742	0
0.7867	77.6065	3.54398	8.36411	6.88244	0
0.7873	94.4467	4.31441	4.70221	8.3942	0
0.7880	105.163	6.16345	1.04031	6.24592	0
0.7887	113.996	6.16345	2.87126	5.05243	0
0.7893	135.664	6.16345	5.30976	5.64917	0
0.7900	146.616	6.16345	6.22523	6.56418	0
0.7907	113.642	3.54398	6.53316	7.47919	0
0.7913	50.5208	1.38678	5.92562	6.88244	0
0.7920	-15.4271	1.69495	4.39428	4.4159	0
0.7927	-79.4907	2.61946	5.30976	3.22242	0
0.7933	-133.544	3.23581	5.01015	4.4159	0
0.7940	-163.456	3.23581	2.56333	3.22242	0
0.7947	-175.939	2.61946	2.26372	-0.755875	0
0.7953	-181.121	1.69495	3.78674	-1.35262	0
0.7960	-179.355	1.69495	3.1792	1.98915	0
0.7967	-171.347	2.31129	2.87126	2.30741	0
0.7973	-155.802	1.0786	2.56333	0.159132	0
0.7980	-133.898	0.770431	1.95579	-0.755875	0
0.7987	-115.173	1.38678	1.64786	-0.159132	0
0.7993	-109.403	-1.0786	1.04031	-0.437612	0
0.8000	-116.469	-3.85215	0.124838	0.159132	0
0.8007	-118.235	-4.16033	1.64786	0.477395	0
0.8013	-95.9777	-4.77667	3.78674	0.477395	0
0.8020	-60.2952	-4.4685	2.87126	1.98915	0
0.8027	-35.918	-1.0786	2.26372	5.05243	0
0.8033	-24.6127	-2.92764	2.26372	5.33091	0
0.8040	-14.485	-8.47474	1.34825	1.67088	0
0.8047	-6.59478	-9.09108	1.04031	-0.437612	0
0.8053	-1.41317	-6.6257	1.95579	-0.437612	0
0.8060	5.06385	-6.00936	2.87126	-0.755875	0
0.8067	16.2514	-6.00936	2.87126	-2.26763	0
0.8073	30.3831	-6.6257	2.87126	-1.07414	0
0.8080	40.9819	-6.6257	2.87126	0.755875	0
0.8087	47.6944	-5.39301	2.26372	-1.35262	0
0.8093	63.5926	-5.70119	1.04031	-3.18263	0
0.8100	87.3809	-7.55022	1.04031	-2.26763	0
0.8107	96.2132	-5.70119	0.124838	-2.26763	0
0.8113	74.5446	-5.39301	-2.31366	-4.73417	0
0.8120	30.6186	-8.47474	-2.31366	-5.92765	0
0.8127	-20.0199	-7.55022	0.73238	-5.33091	0
0.8133	-56.2912	-6.6257	-1.70611	-5.92765	0
0.8140	-59.1175	-8.16657	-5.36801	-6.84266	0
0.8147	-33.0917	-6.93388	-3.53706	-6.84266	0
0.8153	-11.7764	-7.85839	-3.22913	-7.47919	0
0.8160	-16.6047	-13.8678	-4.76047	-7.75767	0
0.8167	-35.5647	-15.1004	-2.31366	-6.56418	0
0.8173	-43.8082	-10.9401	-0.790638	-7.16093	0
0.8180	-33.7983	-11.2483	-3.53706	-11.4177	0
0.8187	-20.0199	-13.8678	-2.01405	-12.3327	0
0.8193	-10.2455	-12.3269	1.95579	-8.67268	0
0.8200	0.471056	-13.8678	1.64786	-7.16093	0
0.8207	11.4231	-17.5658	1.64786	-6.84266	0
0.8213	13.8962	-16.6413	2.87126	-5.92765	0
0.8220	9.30336	-12.3269	3.78674	-6.24592	0
0.8227	5.65267	-11.5565	4.09467	-6.84266	0
0.8233	6.59478	-12.6351	2.87126	-6.56418	0
0.8240	18.7245	-12.9432	0.124838	-5.92765	0
0.8247	42.8661	-12.0187	-0.183095	-5.01265	0
0.8253	62.4149	-12.6351	-0.790638	-3.81916	0
0.8260	67.5965	-13.5596	-2.01405	-4.4159	0
0.8267	67.8321	-12.9432	-0.790638	-3.18263	0
0.8273	71.2472	-12.9432	0.124838	-1.35262	0
0.8280	71.836	-15.7168	-1.70611	-4.09764	0
0.8287	64.5347	-15.7168	-1.09857	-7.75767	0
0.8293	57.2333	-13.5596	-0.790638	-5.92765	0
0.8300	58.0577	-12.9432	-2.62159	-2.90415	0
0.8307	56.88	-13.8678	-4.14461	-2.90415	0
0.8313	40.3931	-13.2514	-4.76047	-4.4159	0
0.8320	15.6626	-12.0187	-6.28349	-5.64917	0
0.8327	-0.471056	-11.5565	-6.89935	-5.01265	0
0.8333	-16.3692	-10.6319	-5.98388	-3.5009	0
0.8340	-43.8082	-9.09108	-4.45254	-3.81916	0
0.8347	-62.1794	-7.85839	-2.31366	-4.09764	0
0.8353	-54.1714	-8.47474	-2.01405	-2.26763	0
0.8360	-41.0996	-8.16657	-3.53706	-1.07414	0
0.8367	-38.6266	-7.24205	-4.14461	-3.5009	0
0.8373	-32.8562	-8.16657	-4.45254	-5.92765	0
0.8380	-17.3113	-9.09108	-3.53706	-5.92765	0
0.8387	-4.47503	-5.70119	-1.39818	-3.5009	0
0.8393	-0.471056	-3.54398	-1.09857	-1.07414	0
0.8400	0.117764	-8.47474	-2.62159	-0.437612	0
0.8407	3.76845	-10.9401	-2.31366	-1.98915	0
0.8413	12.954	-5.39301	-0.790638	-3.81916	0
0.8420	16.6047	-2.92764	-0.482705	-2.58589	0
0.8427	12.0119	-6.6257	1.34825	0.477395	0
0.8433	10.481	-7.24205	4.09467	1.07414	0
0.8440	20.2554	-3.85215	5.30976	0.159132	0
0.8447	34.9759	-2.00312	5.30976	1.3924	0
0.8453	44.9858	-2.31129	4.70221	3.22242	0
0.8460	47.6944	-2.92764	3.47881	1.07414	0
0.8467	49.2254	-1.69495	4.09467	-1.35262	0
0.8473	52.6405	-0.154086	6.53316	1.07414	0
0.8480	50.5208	-1.0786	5.92562	5.05243	0
0.8487	41.3352	-1.69495	2.87126	5.05243	0
0.8493	33.0917	1.69495	-0.183095	2.58589	0
0.8500	23.9061	1.69495	-2.62159	2.30741	0
0.8507	12.0119	-2.00312	-2.01405	5.05243	0
0.8513	5.65267	-1.69495	1.04031	6.56418	0
0.8520	8.36124	1.38678	0.73238	4.4159	0
0.8527	19.3133	0.770431	-0.482705	0.755875	0
0.8533	38.6266	-0.462258	1.95579	0.159132	0
0.8540	48.6365	1.69495	1.95579	1.07414	0
0.8547	34.2693	4.00624	-0.482705	1.3924	0
0.8553	12.0119	4.62258	1.95579	2.30741	0
0.8560	-1.05988	5.23893	5.01015	2.90415	0
0.8567	-15.4271	6.16345	2.56333	1.67088	0
0.8573	-35.5647	6.47162	1.04031	1.3924	0
0.8580	-42.8661	7.08796	3.1792	1.3924	0
0.8587	-26.7324	8.01248	2.87126	-0.437612	0
0.8593	-3.88621	9.86151	0.43277	0.755875	0
0.8600	10.481	9.24517	0.124838	3.22242	0
0.8607	25.7903	8.32065	0.124838	1.98915	0
0.8613	52.2872	8.937	-0.790638	-0.437612	0
0.8620	77.9598	8.62882	-1.70611	0.477395	0
0.8627	82.5526	7.08796	-0.183095	2.90415	0
0.8633	60.5307	8.32065	1.04031	3.5009	0
0.8640	22.964	8.62882	-3.53706	3.5009	0
0.8647	-11.1876	6.16345	-7.81483	2.90415	0
0.8653	-30.9719	5.5471	-4.45254	2.30741	0
0.8660	-44.7503	6.16345	-0.790638	2.30741	0
0.8667	-67.361	6.16345	-2.62159	1.98915	0
0.8673	-94.8	6.77979	-4.76047	2.30741	0
0.8680	-114.349	8.01248	-4.45254	2.90415	0
0.8687	-118.235	9.86151	-4.76047	1.67088	0
0.8693	-102.455	11.0942	-5.36801	2.30741	0
0.8700	-75.84	8.01248	-5.0684	3.5009	0
0.8707	-60.2952	4.62258	-5.0684	1.3924	0
0.8713	-55.7024	6.16345	-5.0684	-1.98915	0
0.8720	-45.6924	8.01248	-4.76047	-1.98915	0
0.8727	-30.9719	7.39613	-2.31366	-0.159132	0
0.8733	-16.958	6.77979	1.04031	-0.159132	0
0.8740	-0.471056	8.32065	3.1792	-1.35262	0
0.8747	15.4271	9.24517	6.53316	0.477395	0
0.8753	29.441	7.08796	10.8026	2.58589	0
0.8760	47.6944	4.31441	10.503	1.98915	0
0.8767	64.1814	5.23893	10.1951	0.159132	0
0.8773	70.8939	6.16345	12.9415	0.477395	0
0.8780	68.1854	5.23893	12.6336	1.3924	0
0.8787	57.8221	5.85527	8.97166	0.755875	0
0.8793	46.1635	8.01248	7.44864	0.477395	0
0.8800	40.3931	7.70431	6.8411	1.98915	0
0.8807	32.5029	6.16345	3.47881	3.81916	0
0.8813	12.954	5.85527	0.124838	2.30741	0
0.8820	-12.954	6.16345	-2.01405	0.477395	0
0.8827	-35.5647	6.77979	-3.53706	1.67088	0
0.8833	-44.7503	7.08796	-5.36801	1.67088	0
0.8840	-33.7983	4.93076	-7.5069	-1.35262	0
0.8847	-17.3113	3.54398	-9.02991	-0.437612	0
0.8853	-13.6606	4.93076	-6.89935	2.30741	0
0.8860	-21.5508	6.16345	-3.22913	1.07414	0
0.8867	-27.3212	6.47162	-1.70611	-0.437612	0
0.8873	-27.9101	5.23893	-2.31366	2.30741	0
0.8880	-26.3791	2.61946	-2.62159	2.58589	0
0.8887	-23.6706	0.770431	-1.70611	0.159132	0
0.8893	-16.3692	0.770431	-0.183095	-1.35262	0
0.8900	-7.5369	0.154086	1.95579	-2.90415	0
0.8907	-3.17963	-0.770431	2.87126	-4.09764	0
0.8913	-2.35528	-0.154086	4.70221	-1.35262	0
0.8920	-2.9441	-0.770431	8.36411	-0.437612	0
0.8927	-10.8343	-2.61946	10.1951	-5.64917	0
0.8933	-23.0817	-3.85215	8.05618	-7.16093	0
0.8940	-29.2055	-2.61946	7.44864	-4.09764	0
0.8947	-30.0298	-1.38678	8.67205	-5.01265	0
0.8953	-30.0298	-2.92764	7.14071	-6.84266	0
0.8960	-21.7863	-4.16033	3.78674	-4.4159	0
0.8967	0.471056	-2.31129	1.04031	-1.98915	0
0.8973	21.1975	-2.61946	-0.790638	-1.07414	0
0.8980	27.9101	-5.70119	0.124838	-0.437612	0
0.8987	25.7903	-5.39301	2.87126	-1.35262	0
0.8993	21.1975	-4.16033	3.78674	-1.07414	0
0.9000	12.954	-7.55022	5.92562	-0.159132	0
0.9007	-1.05988	-8.78291	9.27959	-3.18263	0
0.9013	-22.7285	-5.08484	10.1951	-5.33091	0
0.9020	-43.2194	-5.70119	10.1951	-2.90415	0
0.9027	-57.2333	-8.47474	9.27959	-2.26763	0
0.9033	-69.1275	-6.93388	6.53316	-5.01265	0
0.9040	-75.84	-6.00936	3.1792	-3.5009	0
0.9047	-71.6005	-9.39925	0.124838	-1.35262	0
0.9053	-65.8301	-9.70743	-2.62159	-2.26763	0
0.9060	-61.2373	-6.31753	-5.67595	-3.81916	0
0.9067	-49.3431	-6.00936	-10.8609	-3.81916	0
0.9073	-33.7983	-8.78291	-15.4382	-3.81916	0
0.9080	-19.0778	-10.6319	-17.5771	-2.26763	0
0.9087	-5.06385	-9.39925	-20.0156	-2.26763	0
0.9093	-1.41317	-7.55022	-21.547	-5.92765	0
0.9100	-10.2455	-7.85839	-19.1001	-7.75767	0
0.9107	-10.5988	-10.0156	-16.3537	-4.73417	0
0.9113	4.71056	-11.8646	-15.1386	-3.5009	0
0.9120	22.1396	-13.5596	-11.7763	-7.16093	0
0.9127	40.7463	-15.1004	-6.28349	-9.90595	0
0.9133	64.1814	-15.4086	-3.845	-8.67268	0
0.9140	76.4288	-15.1004	-6.28349	-7.16093	0
0.9147	57.8221	-14.4841	-8.7303	-6.84266	0
0.9153	22.3752	-13.2514	-8.11444	-6.84266	0
0.9160	5.06385	-12.9432	-8.42237	-5.92765	0
0.9167	10.2455	-12.6351	-10.8609	-5.92765	0
0.9173	17.1935	-12.0187	-12.6918	-7.47919	0
0.9180	24.8482	-12.0187	-13.3077	-8.67268	0
0.9187	38.6266	-11.2483	-12.0843	-8.67268	0
0.9193	48.401	-10.6319	-8.7303	-8.3942	0
0.9200	51.3451	-12.3269	-7.19896	-7.47919	0
0.9207	57.2333	-12.9432	-8.42237	-6.56418	0
0.9213	55.9379	-12.0187	-6.89935	-6.56418	0
0.9220	34.9759	-10.3238	-4.45254	-5.33091	0
0.9227	4.12174	-5.70119	-5.36801	-3.18263	0
0.9233	-14.8383	-5.08484	-7.5069	-4.73417	0
0.9240	-14.485	-11.5565	-8.42237	-7.47919	0
0.9247	-5.41714	-12.0187	-10.2533	-7.75767	0
0.9253	-5.06385	-7.24205	-10.2533	-7.75767	0
0.9260	-16.958	-8.16657	-7.81483	-7.75767	0
0.9267	-29.2055	-10.9401	-5.98388	-5.33091	0
0.9273	-35.918	-9.39925	-5.67595	-4.09764	0
0.9280	-38.2733	-7.55022	-6.28349	-5.92765	0
0.9287	-41.0996	-6.6257	-6.28349	-5.33091	0
0.9293	-44.7503	-4.77667	-4.45254	-3.18263	0
0.9300	-42.0417	-3.85215	-2.62159	-4.4159	0
0.9307	-30.9719	-3.85215	-2.62159	-6.84266	0
0.9313	-19.0778	-3.85215	-2.62159	-5.92765	0
0.9320	-17.3113	-3.85215	-0.790638	-3.18263	0
0.9327	-23.6706	-4.16033	0.43277	-2.26763	0
0.9333	-21.5508	-4.16033	0.124838	-3.81916	0
0.9340	-6.24149	-1.0786	1.04031	-4.4159	0
0.9347	2.00199	2.61946	3.47881	-3.18263	0
0.9353	-10.2455	1.69495	4.70221	-1.98915	0
0.9360	-24.6127	0.770431	4.70221	-2.26763	0
0.9367	-24.0239	2.92764	5.30976	-4.09764	0
0.9373	-14.485	4.00624	4.70221	-5.33091	0
0.9380	-1.05988	3.69807	3.78674	-4.09764	0
0.9387	16.6047	5.23893	2.87126	-1.35262	0
0.9393	28.4989	7.08796	-0.790638	-3.18263	0
0.9400	27.3212	8.01248	-5.36801	-5.64917	0
0.9407	26.968	9.86151	-5.36801	-4.4159	0
0.9413	37.3312	9.55334	-5.98388	-2.26763	0
0.9420	49.5786	7.39613	-9.64578	-1.35262	0
0.9427	54.407	8.01248	-10.2533	-1.07414	0
0.9433	56.88	10.1697	-5.67595	-1.98915	0
0.9440	57.8221	10.1697	-2.62159	-3.18263	0
0.9447	52.876	10.1697	-1.39818	-1.35262	0
0.9453	48.6365	12.3269	-0.183095	1.3924	0
0.9460	67.8321	13.5596	2.26372	1.3924	0
0.9467	116.351	12.9432	5.61769	0.477395	0
0.9473	158.51	11.7105	4.09467	1.07414	0
0.9480	165.576	10.786	-0.790638	0.755875	0
0.9487	150.267	12.6351	-1.09857	0.477395	0
0.9493	128.952	14.7923	1.95579	0.477395	0
0.9500	96.5665	15.4086	2.87126	-0.437612	0
0.9507	57.2333	16.025	4.70221	-2.26763	0
0.9513	14.485	17.874	9.27959	-2.58589	0
0.9520	-39.5687	16.6413	11.4185	-2.26763	0
0.9527	-89.2651	15.1004	12.026	-3.18263	0
0.9533	-106.105	16.025	11.4185	-3.5009	0
0.9540	-96.331	16.3331	9.27959	-3.18263	0
0.9547	-84.0835	16.025	9.27959	-3.18263	0
0.9553	-74.3091	16.6413	8.97166	-3.81916	0
0.9560	-59.3531	17.2576	5.92562	-2.58589	0
0.9567	-34.3871	17.874	6.53316	-2.26763	0
0.9573	-9.30336	18.4903	8.36411	-4.09764	0
0.9580	6.83031	16.9495	7.44864	-3.81916	0
0.9587	16.0159	15.4086	8.05618	0.159132	0
0.9593	12.0119	15.1004	8.05618	1.07414	0
0.9600	-12.954	13.2514	4.39428	-1.67088	0
0.9607	-34.6226	9.86151	5.01015	-2.90415	0
0.9613	-37.449	9.86151	9.27959	-1.35262	0
0.9620	-43.2194	11.7105	8.36411	-1.35262	0
0.9627	-56.88	11.0942	5.92562	-1.67088	0
0.9633	-56.6445	8.937	8.05618	0.159132	0
0.9640	-49.3431	7.70431	8.67205	1.98915	0
0.9647	-55.7024	6.16345	7.44864	1.3924	0
0.9653	-66.4189	5.5471	7.75657	0.755875	0
0.9660	-58.7642	8.01248	6.53316	0.755875	0
0.9667	-31.3252	7.70431	4.70221	-0.437612	0
0.9673	-2.9441	2.92764	4.09467	-0.755875	0
0.9680	16.6047	0.770431	2.87126	-0.159132	0
0.9687	32.5029	1.0786	3.1792	-0.437612	0
0.9693	40.1575	-1.69495	5.92562	-0.755875	0
0.9700	37.6845	-2.00312	8.36411	1.3924	0
0.9707	39.4509	1.0786	7.44864	2.58589	0
0.9713	50.7563	-1.38678	5.61769	2.30741	0
0.9720	70.0696	-7.24205	5.61769	1.3924	0
0.9727	98.0974	-8.78291	6.22523	-1.35262	0
0.9733	115.762	-8.47474	5.61769	-2.90415	0
0.9740	115.173	-8.16657	4.09467	-0.437612	0
0.9747	118.588	-7.55022	3.1792	0.477395	0
0.9753	110.934	-9.39925	2.26372	-1.98915	0
0.9760	57.8221	-11.2483	1.04031	-1.98915	0
0.9767	-19.4311	-10.0156	0.73238	-0.755875	0
0.9773	-86.7921	-12.3269	0.73238	-2.26763	0
0.9780	-145.439	-16.3331	-1.70611	-2.90415	0
0.9787	-188.187	-13.5596	-3.845	-0.159132	0
0.9793	-208.325	-10.9401	-3.53706	-0.159132	0
0.9800	-210.444	-13.2514	-3.845	-0.755875	0
0.9807	-186.067	-13.8678	-5.98388	2.30741	0
0.9813	-147.323	-12.6351	-6.28349	4.13742	0
0.9820	-126.479	-13.8678	-5.36801	1.67088	0
0.9827	-118.942	-14.1759	-5.36801	3.81916	0
0.9833	-104.81	-15.7168	-5.36801	7.47919	0
0.9840	-89.2651	-20.0312	-7.19896	4.73417	0
0.9847	-72.1893	-19.4149	-10.2533	1.67088	0
0.9853	-51.1096	-15.4086	-11.4767	3.22242	0
0.9860	-36.5068	-14.7923	-10.8609	2.90415	0
0.9867	-21.1975	-13.8678	-8.7303	-0.159132	0
0.9873	-2.9441	-12.0187	-6.89935	0.159132	0
0.9880	4.71056	-15.1004	-8.42237	1.07414	0
0.9887	7.41913	-16.6413	-10.5613	1.67088	0
0.9893	17.5468	-13.8678	-9.94539	3.5009	0
0.9900	26.3791	-13.5596	-8.7303	2.58589	0
0.9907	34.2693	-14.7923	-7.81483	0.477395	0
0.9913	47.4589	-12.3269	-6.28349	1.3924	0
0.9920	49.2254	-11.2483	-4.45254	1.98915	0
0.9927	32.5029	-12.0187	-0.790638	-0.755875	0
0.9933	16.6047	-10.3238	1.95579	-1.98915	0
0.9940	10.8343	-8.78291	1.64786	0.477395	0
0.9947	10.2455	-8.47474	-0.790638	2.30741	0
0.9953	13.8962	-7.24205	-1.39818	1.3924	0
0.9960	19.0778	-8.16657	0.124838	0.755875	0
0.9967	19.0778	-10.9401	2.87126	0.755875	0
0.9973	16.2514	-8.47474	2.87126	-0.437612	0
0.9980	14.7205	-3.54398	1.64786	-2.26763	0
0.9987	13.8962	-3.54398	2.87126	-0.755875	0
0.9993	14.7205	-3.85215	5.30976	0.159132	0
1.0000	15.0738	-0.154086	6.8411	-2.26763	0
1.0007	14.485	1.38678	9.27959	-2.90415	0
1.0013	13.8962	-1.0786	9.58752	-0.437612	0
1.0020	12.6007	-0.770431	8.05618	-1.35262	0
1.0027	12.0119	0.770431	9.27959	-2.90415	0
1.0033	11.4231	0.462258	10.8026	-1.35262	0
1.0040	8.36124	1.38678	8.97166	-0.437612	0
1.0047	10.481	3.23581	8.05618	-1.98915	0
1.0053	24.8482	1.69495	8.05618	-2.26763	0
1.0060	35.8003	1.38678	5.01015	-0.437612	0
1.0067	34.9759	3.54398	1.95579	1.67088	0
1.0073	36.1535	1.69495	1.95579	1.3924	0
1.0080	38.6266	0.770431	3.78674	-0.755875	0
1.0087	32.7384	4.62258	5.61769	-0.437612	0
1.0093	31.2075	6.16345	5.61769	0.477395	0
1.0100	37.92	4.93076	4.39428	-2.26763	0
1.0107	40.3931	7.08796	3.1792	-4.09764	0
1.0113	39.4509	7.70431	1.64786	-2.26763	0
1.0120	42.2773	5.85527	0.124838	-1.98915	0
1.0127	50.5208	7.08796	0.124838	-5.64917	0
1.0133	68.7742	8.937	-0.183095	-6.56418	0
1.0140	85.2611	9.24517	-2.01405	-3.18263	0
1.0147	83.1414	11.7105	-4.45254	-1.67088	0
1.0153	69.7163	13.5596	-8.42237	-3.5009	0
1.0160	52.2872	12.3269	-12.6918	-5.01265	0
1.0167	19.3133	11.7105	-12.6918	-3.81916	0
1.0173	-17.9001	11.7105	-11.1688	-1.35262	0
1.0180	-41.3352	10.4779	-11.4767	0.477395	0
1.0187	-57.5866	10.786	-12.3922	0.477395	0
1.0193	-63.5926	11.7105	-12.6918	-1.07414	0
1.0200	-44.9858	10.1697	-11.7763	-2.26763	0
1.0207	-20.6087	9.55334	-12.3922	-1.98915	0
1.0213	-14.8383	9.86151	-15.7462	-1.07414	0
1.0220	-18.4889	9.55334	-15.4382	0.159132	0
1.0227	-22.7285	9.55334	-11.7763	1.3924	0
1.0233	-39.8042	9.86151	-12.0843	2.30741	0
1.0240	-64.888	8.937	-12.9997	1.67088	0
1.0247	-79.844	8.01248	-9.64578	1.3924	0
1.0253	-96.9198	8.32065	-7.19896	0.477395	0
1.0260	-121.061	8.937	-7.81483	-1.67088	0
1.0267	-112.229	8.01248	-6.28349	-1.35262	0
1.0273	-63.357	6.47162	-4.45254	1.67088	0
1.0280	-31.5608	4.31441	-2.62159	1.98915	0
1.0287	-39.8042	3.54398	1.04031	0.477395	0
1.0293	-56.2912	3.23581	2.87126	1.98915	0
1.0300	-72.1893	4.31441	4.39428	3.22242	0
1.0307	-92.327	5.5471	9.27959	2.30741	0
1.0313	-95.0356	4.31441	11.1105	4.13742	0
1.0320	-77.1354	2.00312	8.36411	5.05243	0
1.0327	-63.357	1.0786	7.75657	1.3924	0
1.0333	-52.9938	0.770431	6.53316	-1.07414	0
1.0340	-32.8562	2.00312	2.87126	-0.437612	0
1.0347	-18.8422	3.23581	0.43277	-2.26763	0
1.0353	-23.6706	2.00312	-1.09857	-2.26763	0
1.0360	-36.1535	2.00312	-2.62159	1.3924	0
1.0367	-44.7503	3.23581	0.124838	2.58589	0
1.0373	-50.5208	1.69495	2.87126	-0.437612	0
1.0380	-52.405	1.38678	0.73238	-2.26763	0
1.0387	-51.1096	2.92764	-1.70611	-0.755875	0
1.0393	-49.3431	-0.154086	-1.70611	0.477395	0
1.0400	-43.4549	-1.0786	0.43277	1.3924	0
1.0407	-30.0298	3.54398	4.09467	5.33091	0
1.0413	-20.3732	2.61946	6.53316	6.24592	0
1.0420	-14.2494	-2.31129	7.14071	4.73417	0
1.0427	-3.88621	0.154086	9.88713	8.3942	0
1.0433	0.706584	2.61946	12.6336	9.03072	0
1.0440	-10.8343	-1.69495	12.026	1.3924	0
1.0447	-17.9001	-2.92764	10.1951	1.67088	0
1.0453	-4.47503	-1.38678	6.53316	8.71246	0
1.0460	11.0698	-1.38678	1.34825	6.24592	0
1.0467	14.7205	-1.0786	1.04031	2.30741	0
1.0473	14.485	-0.154086	4.39428	5.05243	0
1.0480	17.1935	-1.0786	4.39428	5.05243	0
1.0487	18.7245	-1.69495	4.09467	5.64917	0
1.0493	11.7764	-0.770431	7.44864	8.3942	0
1.0500	-6.00596	1.38678	9.27959	5.05243	0
1.0507	-15.4271	1.69495	7.44864	1.67088	0
1.0513	-0.824348	-1.69495	4.70221	4.4159	0
1.0520	17.5468	-3.54398	3.78674	3.22242	0
1.0527	25.7903	-0.462258	5.61769	-0.437612	0
1.0533	47.1056	1.69495	8.67205	1.07414	0
1.0540	79.1374	1.38678	10.503	2.30741	0
1.0547	92.5625	2.00312	9.27959	1.3924	0
1.0553	98.0974	2.00312	6.8411	3.22242	0
1.0560	119.766	1.0786	3.78674	4.13742	0
1.0567	140.257	1.69495	0.43277	0.755875	0
1.0573	142.612	2.61946	1.64786	-0.437612	0
1.0580	131.071	2.61946	5.61769	0.477395	0
1.0587	106.341	2.61946	4.39428	0.477395	0
1.0593	72.4249	2.61946	1.04031	-0.437612	0
1.0600	35.2114	3.69807	2.56333	-0.437612	0
1.0607	-1.6487	4.31441	3.78674	0.477395	0
1.0613	-27.0857	4.00624	1.95579	0.477395	0
1.0620	-43.2194	4.93076	1.04031	1.3924	0
1.0627	-68.8919	5.23893	0.73238	2.90415	0
1.0633	-88.323	3.69807	1.04031	1.07414	0
1.0640	-81.9637	4.31441	0.124838	-1.07414	0
1.0647	-74.0736	4.93076	-3.53706	0.477395	0
1.0653	-81.3749	3.54398	-5.36801	-1.07414	0
1.0660	-81.0216	2.61946	-2.62159	-5.01265	0
1.0667	-65.8301	3.23581	-1.70611	-3.18263	0
1.0673	-44.9858	3.54398	-2.31366	-1.07414	0
1.0680	-20.962	2.00312	-0.482705	-4.73417	0
1.0687	3.17963	-0.770431	-0.790638	-7.75767	0
1.0693	15.6626	0.154086	-2.31366	-7.75767	0
1.0700	17.5468	3.54398	0.43277	-8.67268	0
1.0707	25.2015	2.61946	0.73238	-7.75767	0
1.0713	44.0437	0.154086	-2.92952	-6.24592	0
1.0720	48.6365	2.31129	-0.790638	-7.75767	0
1.0727	26.968	1.69495	1.95579	-10.5027	0
1.0733	14.485	-1.69495	-1.09857	-10.5027	0
1.0740	29.0877	-0.154086	-1.09857	-8.07593	0
1.0747	49.9319	2.00312	1.04031	-7.47919	0
1.0753	68.7742	-0.770431	-2.31366	-8.3942	0
1.0760	85.0256	-2.61946	-2.01405	-7.75767	0
1.0767	77.9598	-2.00312	3.78674	-7.47919	0
1.0773	46.5168	-3.23581	1.95579	-9.58768	0
1.0780	5.8882	-3.85215	-2.62159	-10.2242	0
1.0787	-40.5108	-3.54398	-0.790638	-8.99094	0
1.0793	-84.0835	-4.4685	-1.70611	-8.3942	0
1.0800	-110.934	-6.00936	-8.11444	-7.16093	0
1.0807	-128.598	-6.31753	-8.7303	-5.92765	0
1.0813	-146.381	-5.39301	-4.45254	-7.75767	0
1.0820	-152.74	-5.39301	-3.22913	-8.99094	0
1.0827	-126.479	-5.70119	-4.14461	-8.3942	0
1.0833	-65.4768	-5.70119	-5.67595	-7.75767	0
1.0840	-6.00596	-5.39301	-7.19896	-5.92765	0
1.0847	14.7205	-5.70119	-7.19896	-2.26763	0
1.0853	-0.824348	-6.6257	-7.5069	-2.58589	0
1.0860	-34.6226	-7.24205	-9.94539	-5.01265	0
1.0867	-74.3091	-7.55022	-9.94539	-3.18263	0
1.0873	-89.2651	-9.39925	-6.89935	-0.437612	0
1.0880	-64.5347	-9.39925	-4.45254	-1.67088	0
1.0887	-29.441	-8.47474	-4.14461	-3.18263	0
1.0893	-7.5369	-9.39925	-4.14461	-3.18263	0
1.0900	6.83031	-10.3238	-1.09857	-3.18263	0
1.0907	17.5468	-8.16657	2.26372	-1.98915	0
1.0913	25.2015	-7.85839	0.124838	0.477395	0
1.0920	30.3831	-10.3238	-4.76047	0.755875	0
1.0927	41.3352	-11.2483	-6.59142	-0.755875	0
1.0933	68.7742	-10.3238	-9.02991	-0.437612	0
1.0940	89.5006	-8.78291	-12.6918	0.755875	0
1.0947	58.4109	-8.47474	-10.2533	1.07414	0
1.0953	-4.47503	-11.2483	-4.45254	0.159132	0
1.0960	-42.0417	-12.9432	-3.845	-1.07414	0
1.0967	-52.0517	-10.0156	-5.0684	-0.437612	0
1.0973	-48.401	-8.16657	-3.845	1.07414	0
1.0980	-24.6127	-8.47474	-2.01405	1.3924	0
1.0987	6.59478	-6.6257	-0.790638	1.67088	0
1.0993	14.7205	-6.6257	-1.70611	3.22242	0
1.1000	3.76845	-9.39925	-4.76047	5.96744	0
1.1007	-3.53292	-7.55022	-5.36801	6.88244	0
1.1013	10.2455	-4.77667	-6.28349	6.24592	0
1.1020	42.5128	-7.55022	-7.19896	6.24592	0
1.1027	72.1893	-9.39925	-3.22913	8.3942	0
1.1033	87.1454	-7.85839	0.73238	9.3092	0
1.1040	95.3888	-9.39925	-1.39818	8.07593	0
1.1047	101.748	-10.3238	-1.09857	6.88244	0
1.1053	110.58	-7.55022	2.56333	5.05243	0
1.1060	123.417	-6.31753	0.43277	4.13742	0
1.1067	129.54	-6.6257	-3.53706	6.24592	0
1.1073	124.594	-5.39301	-3.53706	6.88244	0
1.1080	121.297	-4.16033	-5.36801	5.05243	0
1.1087	133.78	-2.00312	-7.81483	6.88244	0
1.1093	160.395	1.69495	-5.98388	8.3942	0
1.1100	167.931	2.00312	-4.45254	5.64917	0
1.1107	129.187	1.0786	-5.98388	3.22242	0
1.1113	70.0696	2.31129	-5.0684	3.22242	0
1.1120	8.36124	1.69495	-2.92952	2.58589	0
1.1127	-85.9677	0.770431	-2.62159	2.30741	0
1.1133	-197.019	3.54398	-2.92952	2.30741	0
1.1140	-247.069	5.5471	-3.22913	2.30741	0
1.1147	-223.281	4.31441	-2.62159	3.22242	0
1.1153	-183.947	4.62258	-0.183095	5.33091	0
1.1160	-154.271	6.16345	-0.183095	6.88244	0
1.1167	-127.185	6.77979	-2.62159	5.33091	0
1.1173	-107.872	8.01248	-2.62159	1.3924	0
1.1180	-99.0395	9.86151	-0.790638	0.477395	0
1.1187	-91.3849	12.3269	-0.482705	2.58589	0
1.1193	-84.4368	13.2514	0.124838	1.3924	0
1.1200	-80.7861	11.7105	0.124838	-1.35262	0
1.1207	-68.8919	10.1697	1.34825	-0.159132	0
1.1213	-42.2773	13.5596	3.78674	1.3924	0
1.1220	-16.3692	16.6413	3.47881	-0.437612	0
1.1227	2.23752	13.5596	-0.183095	-2.58589	0
1.1233	25.7903	11.0942	-1.70611	-1.35262	0
1.1240	54.7603	15.4086	-2.31366	0.159132	0
1.1247	79.4907	17.5658	-3.53706	-0.755875	0
1.1253	92.327	14.4841	-1.09857	-4.09764	0
1.1260	80.4328	13.8678	3.78674	-5.01265	0
1.1267	50.5208	16.025	6.22523	-3.18263	0
1.1273	33.0917	15.1004	6.8411	-3.81916	0
1.1280	33.0917	12.6351	6.53316	-5.01265	0
1.1287	35.8003	12.6351	5.30976	-4.73417	0
1.1293	33.0917	13.8678	4.70221	-5.01265	0
1.1300	4.71056	15.4086	3.47881	-5.92765	0
1.1307	-38.2733	14.1759	-0.790638	-5.64917	0
1.1313	-34.9759	10.786	-4.76047	-5.92765	0
1.1320	22.1396	11.7105	-7.5069	-6.84266	0
1.1327	76.4288	14.1759	-7.81483	-5.33091	0
1.1333	109.049	12.0187	-5.67595	-5.33091	0
1.1340	126.832	11.0942	-2.01405	-6.56418	0
1.1347	114.584	12.9432	1.95579	-5.01265	0
1.1353	80.6683	11.7105	4.70221	-3.18263	0
1.1360	52.2872	10.786	3.78674	-4.09764	0
1.1367	34.0338	12.0187	3.78674	-3.81916	0
1.1373	22.964	10.4779	4.39428	-1.35262	0
1.1380	23.6706	8.937	4.09467	-0.755875	0
1.1387	29.441	9.86151	5.61769	-1.67088	0
1.1393	33.0917	7.08796	8.67205	-0.437612	0
1.1400	35.5647	4.31441	8.36411	1.07414	0
1.1407	37.6845	7.39613	6.53316	-0.437612	0
1.1413	39.4509	10.1697	8.36411	-1.35262	0
1.1420	41.6885	7.70431	9.27959	1.3924	0
1.1427	41.3352	7.08796	6.8411	3.5009	0
1.1433	36.1535	9.55334	5.92562	2.30741	0
1.1440	34.0338	9.55334	6.53316	1.3924	0
1.1447	39.2154	7.39613	6.53316	2.30741	0
1.1453	44.0437	6.47162	5.61769	3.5009	0
1.1460	49.5786	5.5471	2.87126	3.81916	0
1.1467	57.8221	5.85527	-1.39818	3.81916	0
1.1473	46.1635	7.08796	-5.36801	4.13742	0
1.1480	6.59478	7.08796	-5.67595	3.81916	0
1.1487	-20.962	6.16345	-2.01405	3.81916	0
1.1493	-17.5468	5.23893	0.43277	3.22242	0
1.1500	-10.8343	5.23893	1.34825	0.159132	0
1.1507	-12.7185	6.77979	4.70221	0.477395	0
1.1513	-21.7863	5.23893	5.30976	5.33091	0
1.1520	-46.5168	0.462258	1.04031	4.13742	0
1.1527	-74.8979	-1.0786	1.34825	-1.35262	0
1.1533	-86.7921	1.38678	3.1792	0.159132	0
1.1540	-95.0356	0.770431	-0.790638	3.22242	0
1.1547	-113.996	-0.770431	-3.53706	0.755875	0
1.1553	-126.243	0.462258	-2.92952	0.159132	0
1.1560	-111.876	2.00312	-4.14461	1.67088	0
1.1567	-74.8979	2.31129	-2.62159	-0.159132	0
1.1573	-31.914	2.61946	1.64786	0.159132	0
1.1580	-2.00199	1.69495	1.04031	2.30741	0
1.1587	12.0119	0.770431	-2.01405	0.755875	0
1.1593	21.7863	-0.154086	-2.62159	1.07414	0
1.1600	34.9759	-0.770431	-1.70611	3.81916	0
1.1607	53.2293	-0.462258	0.124838	1.67088	0
1.1613	68.7742	0.770431	1.64786	0.477395	0
1.1620	61.8261	3.54398	1.95579	4.13742	0
1.1627	35.8003	5.23893	3.78674	5.96744	0
1.1633	21.1975	3.54398	4.70221	6.24592	0
1.1640	22.3752	0.154086	0.43277	7.47919	0
1.1647	20.2554	-0.154086	-2.92952	4.4159	0
1.1653	10.481	0.770431	-2.92952	1.98915	0
1.1660	-5.65267	-0.154086	-3.845	4.73417	0
1.1667	-31.5608	0.154086	-5.67595	6.88244	0
1.1673	-49.3431	2.00312	-6.89935	5.96744	0
1.1680	-34.9759	1.69495	-6.89935	6.56418	0
1.1687	1.2954	0.462258	-5.0684	7.47919	0
1.1693	31.2075	1.38678	-2.92952	5.96744	0
1.1700	46.1635	1.0786	-1.70611	3.81916	0
1.1707	52.6405	-1.38678	1.04031	4.13742	0
1.1713	48.9898	-0.462258	3.1792	6.56418	0
1.1720	37.92	2.00312	3.78674	5.33091	0
1.1727	32.5029	0.770431	5.92562	0.477395	0
1.1733	34.0338	-1.0786	8.97166	1.07414	0
1.1740	25.7903	-0.154086	10.1951	4.73417	0
1.1747	-2.59081	-1.38678	10.8026	3.5009	0
1.1753	-35.2114	-3.85215	10.1951	2.90415	0
1.1760	-49.3431	-4.16033	8.97166	4.4159	0
1.1767	-36.7424	-3.23581	10.1951	1.98915	0
1.1773	-8.12572	-1.38678	11.1105	-0.755875	0
1.1780	24.2594	-0.462258	9.27959	0.477395	0
1.1787	58.7642	-0.770431	8.36411	1.07414	0
1.1793	92.9158	1.69495	8.05618	1.67088	0
1.1800	101.395	3.23581	5.61769	4.13742	0
1.1807	58.9998	-1.0786	5.01015	3.81916	0
1.1813	-9.65665	-4.77667	5.92562	4.13742	0
1.1820	-55.4668	-2.61946	4.70221	7.16093	0
1.1827	-69.1275	-1.0786	4.39428	7.16093	0
1.1833	-65.8301	-2.00312	7.44864	4.13742	0
1.1840	-51.1096	-2.31129	10.8026	2.58589	0
1.1847	-27.0857	-1.0786	11.7181	2.90415	0
1.1853	-0.824348	-0.154086	12.026	4.13742	0
1.1860	22.7285	-1.69495	13.549	5.33091	0
1.1867	40.3931	-5.70119	13.2494	5.05243	0
1.1873	55.3491	-6.93388	10.1951	5.96744	0
1.1880	67.8321	-6.31753	7.44864	7.79745	0
1.1887	69.7163	-6.6257	5.92562	6.24592	0
1.1893	70.0696	-6.00936	1.95579	5.33091	0
1.1900	84.0835	-6.31753	-3.22913	4.73417	0
1.1907	100.57	-8.47474	-4.76047	0.755875	0
1.1913	102.101	-7.55022	-5.0684	-0.755875	0
1.1920	94.6823	-6.00936	-6.89935	0.755875	0
1.1927	85.6144	-7.55022	-8.11444	-0.755875	0
1.1933	71.4827	-7.24205	-7.5069	-2.90415	0
1.1940	55.3491	-5.70119	-8.7303	-1.98915	0
1.1947	49.5786	-6.31753	-9.64578	-1.67088	0
1.1953	55.1136	-6.6257	-7.19896	-1.35262	0
1.1960	50.5208	-8.47474	-6.28349	0.159132	0
1.1967	20.0199	-11.2483	-7.19896	-1.07414	0
1.1973	-27.3212	-10.3238	-2.01405	-2.26763	0
1.1980	-70.6584	-7.55022	1.95579	-0.437612	0
1.1987	-96.331	-8.47474	1.34825	2.30741	0
1.1993	-99.6283	-10.6319	7.44864	2.58589	0
1.2000	-87.4987	-11.8646	10.1951	2.90415	0
1.2007	-62.7682	-12.0187	2.56333	2.30741	0
1.2013	-23.0817	-12.0187	11.4185	-0.159132	0
1.2020	13.3073	-12.9432	11.7181	-1.35262	0
1.2027	23.9061	-12.9432	-45.9569	-0.437612	0
1.2033	15.6626	-9.70743	-107.602	2.58589	0
1.2040	3.76845	-7.85839	-106.686	2.90415	0
1.2047	-5.06385	-9.70743	-86.5457	1.3924	0
1.2053	-1.6487	-11.5565	-86.8536	3.22242	0
1.2060	3.17963	-12.9432	-81.0528	5.05243	0
1.2067	-15.7804	-14.4841	-67.0128	3.22242	0
1.2073	-50.8741	-15.4086	-62.1358	1.07414	0
1.2080	-67.361	-16.6413	-56.643	1.98915	0
1.2087	-58.4109	-16.025	-49.3108	3.5009	0
1.2093	-42.2773	-13.8678	-46.5644	3.5009	0
1.2100	-33.0917	-13.5596	-41.987	2.90415	0
1.2107	-34.0338	-14.4841	-34.3636	3.22242	0
1.2113	-38.6266	-13.5596	-28.2549	2.90415	0
1.2120	-40.7463	-14.1759	-21.547	1.3924	0
1.2127	-41.0996	-16.3331	-16.6616	1.07414	0
1.2133	-35.918	-14.7923	-14.8307	1.98915	0
1.2140	-20.0199	-12.9432	-13.6073	1.3924	0
1.2147	-3.88621	-13.8678	-12.6918	0.755875	0
1.2153	11.0698	-14.7923	-11.1688	1.3924	0
1.2160	40.7463	-14.7923	-6.59142	1.3924	0
1.2167	81.9637	-15.1004	-2.62159	0.477395	0
1.2173	110.934	-13.8678	-0.482705	0.755875	0
1.2180	114.82	-13.5596	2.56333	0.755875	0
1.2187	98.4507	-14.4841	5.30976	2.30741	0
1.2193	77.0177	-13.5596	6.53316	5.33091	0
1.2200	62.4149	-11.2483	8.05618	5.33091	0
1.2207	43.1016	-11.5565	10.1951	1.98915	0
1.2213	4.71056	-12.9432	12.3339	2.30741	0
1.2220	-43.4549	-12.0187	15.6879	6.24592	0
1.2227	-81.3749	-11.5565	19.3498	7.16093	0
1.2233	-102.69	-12.6351	18.1264	5.64917	0
1.2240	-114.938	-13.8678	14.7724	5.05243	0
1.2247	-121.65	-13.8678	17.2109	4.73417	0
1.2253	-116.704	-13.5596	24.2351	2.90415	0
1.2260	-95.3888	-12.9432	27.2812	1.3924	0
1.2267	-62.7682	-12.9432	27.2812	2.90415	0
1.2273	-28.4989	-13.5596	28.5046	6.24592	0
1.2280	-7.77242	-15.1004	28.5046	6.88244	0
1.2287	-1.41317	-14.7923	25.7581	4.13742	0
1.2293	4.35727	-12.9432	23.0117	2.30741	0
1.2300	12.954	-13.2514	18.4343	1.3924	0
1.2307	16.6047	-14.7923	15.0804	1.3924	0
1.2313	20.0199	-13.8678	17.2109	3.22242	0
1.2320	30.9719	-14.1759	19.3498	4.73417	0
1.2327	46.5168	-16.6413	17.8268	1.3924	0
1.2333	55.7024	-15.4086	20.2653	-2.26763	0
1.2340	45.3391	-11.5565	25.1506	-0.159132	0
1.2347	26.7324	-12.0187	23.9272	3.22242	0
1.2353	26.7324	-16.025	21.1808	3.22242	0
1.2360	35.2114	-17.5658	22.0962	1.67088	0
1.2367	27.9101	-15.7168	21.7883	1.07414	0
1.2373	14.1317	-13.8678	21.1808	0.477395	0
1.2380	5.65267	-14.7923	23.9272	0.477395	0
1.2387	-6.24149	-15.1004	25.4502	0.159132	0
1.2393	-19.4311	-13.2514	24.8427	-0.755875	0
1.2400	-16.0159	-12.0187	26.0661	1.3924	0
1.2407	3.76845	-12.6351	26.6736	3.5009	0
1.2413	19.3133	-12.0187	26.0661	3.81916	0
1.2420	16.6047	-11.8646	26.6736	4.13742	0
1.2427	7.77242	-12.6351	26.9816	3.22242	0
1.2433	3.17963	-12.9432	27.2812	1.3924	0
1.2440	-1.05988	-13.2514	24.8427	3.81916	0
1.2447	-3.53292	-14.1759	18.4343	6.24592	0
1.2453	-5.41714	-14.1759	13.549	4.4159	0
1.2460	-15.7804	-13.5596	14.7724	2.58589	0
1.2467	-23.6706	-13.2514	14.7724	3.22242	0
1.2473	-15.4271	-13.8678	12.9415	2.30741	0
1.2480	-4.71056	-15.4086	12.6336	1.98915	0
1.2487	4.71056	-14.4841	11.4185	1.3924	0
1.2493	25.7903	-10.3238	10.1951	-0.755875	0
1.2500	47.1056	-9.39925	11.7181	-0.437612	0
1.2507	48.0477	-11.5565	12.3339	1.07414	0
1.2513	34.0338	-11.2483	10.8026	-1.35262	0
1.2520	18.1357	-9.70743	11.4185	-3.18263	0
1.2527	2.23752	-10.0156	14.1649	-1.35262	0
1.2533	-13.3073	-11.2483	13.857	-1.07414	0
1.2540	-20.0199	-12.0187	11.7181	-2.90415	0
1.2547	-14.2494	-12.6351	9.27959	-4.4159	0
1.2553	-8.36124	-11.2483	6.8411	-3.81916	0
1.2560	-9.89218	-10.0156	6.22523	-1.35262	0
1.2567	-8.12572	-9.70743	7.75657	-2.26763	0
1.2573	-1.41317	-8.47474	8.36411	-5.01265	0
1.2580	7.1836	-6.93388	8.36411	-2.90415	0
1.2587	21.1975	-6.93388	10.1951	-1.35262	0
1.2593	34.0338	-7.24205	11.7181	-5.01265	0
1.2600	27.3212	-6.93388	12.026	-6.84266	0
1.2607	-0.824348	-7.24205	12.6336	-6.24592	0
1.2613	-28.4989	-8.16657	12.026	-7.16093	0
1.2620	-39.5687	-7.55022	8.97166	-5.33091	0
1.2627	-40.1575	-5.70119	7.44864	-1.98915	0
1.2633	-42.8661	-4.77667	8.05618	-3.18263	0
1.2640	-41.0996	-5.08484	5.92562	-4.4159	0
1.2647	-26.3791	-3.54398	2.26372	-3.18263	0
1.2653	-9.06783	-2.92764	0.124838	-5.01265	0
1.2660	11.0698	-6.00936	-1.70611	-7.47919	0
1.2667	48.0477	-6.6257	-5.0684	-5.01265	0
1.2673	88.9118	-2.92764	-5.36801	-3.18263	0
1.2680	104.221	-2.00312	-2.62159	-5.33091	0
1.2687	91.9737	-2.92764	-1.39818	-8.3942	0
1.2693	77.0177	-1.69495	-3.22913	-8.99094	0
1.2700	74.3091	0.770431	-3.22913	-7.75767	0
1.2707	71.4827	2.61946	-2.62159	-6.84266	0
1.2713	47.6944	2.61946	-6.28349	-7.16093	0
1.2720	5.06385	-0.462258	11.7181	-7.75767	0
1.2727	-42.0417	-0.154086	11.7181	-7.16093	0
1.2733	-81.3749	4.31441	11.7181	-7.16093	0
1.2740	-104.574	4.93076	11.7181	-8.67268	0
1.2747	-112.465	4.00624	11.7181	-7.75767	0
1.2753	-115.526	7.08796	11.7181	-6.56418	0
1.2760	-111.523	9.24517	11.7181	-7.75767	0
1.2767	-93.2691	8.01248	11.7181	-9.58768	0
1.2773	-65.4768	8.62882	11.7181	-9.3092	0
1.2780	-34.3871	9.86151	11.7181	-8.3942	0
1.2787	-10.2455	8.32065	11.7181	-7.47919	0
1.2793	-1.05988	6.16345	11.7181	-6.24592	0
1.2800	8.71454	5.23893	11.7181	-6.56418	0
1.2807	32.5029	7.70431	11.7181	-7.16093	0
1.2813	57.8221	10.786	11.7181	-7.16093	0
1.2820	80.4328	10.4779	11.7181	-5.92765	0
1.2827	102.101	9.24517	11.7181	-4.09764	0
1.2833	109.992	9.86151	11.7181	-3.81916	0
1.2840	99.9816	8.62882	-6.28349	-5.64917	0
1.2847	72.4249	7.39613	-6.28349	-6.84266	0
1.2853	24.2594	10.786	-6.28349	-7.75767	0
1.2860	-23.3173	14.1759	-9.02991	-7.75767	0
1.2867	-40.5108	13.8678	-10.8609	-7.47919	0
1.2873	-43.8082	13.8678	-9.33785	-9.58768	0
1.2880	-52.6405	14.7923	-9.02991	-10.2242	0
1.2887	-48.7543	14.7923	-9.94539	-5.92765	0
1.2893	-33.0917	14.7923	-11.7763	-4.73417	0
1.2900	-32.8562	14.7923	-11.7763	-7.75767	0
1.2907	-46.5168	15.7168	-10.2533	-8.07593	0
1.2913	-58.4109	17.5658	-9.94539	-7.75767	0
1.2920	-72.5426	18.1822	-12.6918	-8.67268	0
1.2927	-92.6803	16.3331	-16.0541	-5.33091	0
1.2933	-114.584	14.1759	-17.5771	-2.26763	0
1.2940	-129.894	14.4841	-17.2692	-4.09764	0
1.2947	-124.359	16.3331	-14.5228	-2.58589	0
1.2953	-99.9816	15.7168	-11.7763	0.477395	0
1.2960	-75.2512	12.6351	-11.7763	-3.18263	0
1.2967	-52.9938	12.6351	-11.7763	-5.92765	0
1.2973	-28.2634	14.1759	-11.7763	-4.09764	0
1.2980	-11.1876	14.4841	-11.7763	-3.5009	0
1.2987	-3.53292	15.4086	-11.7763	-4.73417	0
1.2993	8.00795	16.3331	-11.7763	-3.18263	0
1.3000	14.1317	14.4841	-11.7763	-1.35262	0
1.3007	-7.77242	13.2514	-11.7763	-1.98915	0
1.3013	-44.1615	13.5596	-11.7763	-1.35262	0
1.3020	-59.3531	12.6351	-11.7763	-0.437612	0
1.3027	-42.0417	12.6351	-11.7763	-1.07414	0
1.3033	-6.24149	13.8678	-11.7763	-0.437612	0
1.3040	29.0877	13.5596	-11.7763	1.3924	0
1.3047	49.5786	13.2514	-11.7763	2.30741	0
1.3053	45.3391	13.2514	-11.7763	0.755875	0
1.3060	25.7903	12.3269	-11.7763	2.30741	0
1.3067	12.954	12.3269	-11.7763	5.96744	0
1.3073	17.5468	12.0187	-11.7763	4.4159	0
1.3080	28.2634	8.937	-11.7763	0.477395	0
1.3087	27.5568	8.01248	-11.7763	0.755875	0
1.3093	16.958	11.0942	-11.7763	1.67088	0
1.3100	10.2455	12.0187	-11.7763	0.159132	0
1.3107	8.00795	10.786	-11.7763	-0.159132	0
1.3113	2.23752	10.786	-11.7763	1.07414	0
1.3120	-0.824348	9.86151	-11.7763	0.477395	0
1.3127	7.41913	7.70431	-11.7763	-0.437612	0
1.3133	19.3133	7.08796	-11.7763	-0.755875	0
1.3140	29.6765	7.08796	-11.7763	-0.159132	0
1.3147	42.2773	8.01248	-11.7763	1.07414	0
1.3153	52.2872	11.0942	-11.7763	1.98915	0
1.3160	46.8701	9.86151	-11.7763	3.22242	0
1.3167	28.4989	4.62258	-11.7763	4.13742	0
1.3173	14.7205	3.23581	-11.7763	2.30741	0
1.3180	15.6626	5.23893	-11.7763	0.755875	0
1.3187	22.1396	7.08796	-11.7763	2.58589	0
1.3193	23.6706	6.77979	-11.7763	5.33091	0
1.3200	24.2594	2.61946	-11.7763	5.33091	0
1.3207	28.4989	-1.69495	-11.7763	3.22242	0
1.3213	34.0338	-0.154086	-11.7763	3.5009	0
1.3220	44.0437	2.61946	-11.7763	5.64917	0
1.3227	59.3531	0.770431	-11.7763	5.05243	0
1.3233	74.3091	-0.770431	-11.7763	4.4159	0
1.3240	88.9118	1.38678	-11.7763	6.88244	0
1.3247	101.159	1.69495	-11.7763	6.24592	0
1.3253	94.6823	-1.0786	-11.7763	3.5009	0
1.3260	62.4149	-1.0786	-11.7763	4.13742	0
1.3267	21.1975	0.154086	-11.7763	5.64917	0
1.3273	-10.5988	-1.0786	-11.7763	4.13742	0
1.3280	-33.7983	-2.00312	-11.7763	2.90415	0
1.3287	-43.8082	-1.38678	-11.7763	1.67088	0
1.3293	-24.0239	-3.85215	-11.7763	0.755875	0
1.3300	13.3073	-6.00936	-11.7763	0.755875	0
1.3307	33.6805	-5.70119	-11.7763	1.67088	0
1.3313	34.2693	-6.6257	-11.7763	2.30741	0
1.3320	26.0258	-6.93388	-11.7763	1.3924	0
1.3327	2.00199	-5.08484	-11.7763	0.159132	0
[truncated: 50,362 more rows]
