# Supplementary material for: Identification of Haptic Based Guiding Using Hard Reins
Source: PLoS One. 2015 Jul 22;10(7):e0132020. doi: 10.1371/journal.pone.0132020 (PMC4511788; doi:10.1371/journal.pone.0132020)
Supplement: S3 File — (ZIP) [file pone.0132020.s003.zip › EMGData1/Subject3/T4/t4.txt]

0.0000	-123.961	21.6912	-33.7673	0.527818	0
0.0007	-141.583	21.3898	-31.6203	-2.83143	0
0.0013	-154.064	24.4392	-27.375	-4.6609	0
0.0020	-157.491	25.0508	-22.7881	-3.1356	0
0.0027	-147.701	25.0508	-21.5682	-1.61029	0
0.0033	-125.185	24.4392	-20.9338	-0.997487	0
0.0040	-103.403	23.8276	-17.9084	-0.997487	0
0.0047	-93.9805	25.6625	-13.9559	-1.30613	0
0.0053	-89.4528	25.6625	-11.8088	-1.91446	0
0.0060	-78.6842	21.0839	-8.14905	-0.389154	0
0.0067	-64.734	21.0839	-5.70922	-0.997487	0
0.0073	-50.4166	24.4392	-9.0274	-2.52279	0
0.0080	-38.1796	25.6625	-10.8817	-0.693321	0
0.0087	-28.39	27.493	-2.04946	2.05312	0
0.0093	-12.8489	27.7988	8.34424	1.74896	0
0.0100	10.0344	25.0508	10.1985	2.05312	0
0.0107	30.8374	25.6625	12.9311	3.8826	0
0.0113	51.518	28.1003	19.3235	3.57843	0
0.0120	74.1565	26.2697	19.3235	2.66146	0
0.0127	91.5331	24.4392	17.518	3.27426	0
0.0133	106.829	25.0508	24.5448	2.66146	0
0.0140	123.594	24.1334	33.0842	2.05312	0
0.0147	135.464	23.2203	34.5969	2.05312	0
0.0153	142.562	25.6625	34.8897	0.831985	0
0.0160	145.866	27.7988	33.9625	2.66146	0
0.0167	140.971	27.493	26.643	7.24185	0
0.0173	129.101	25.9639	16.8837	7.54601	0
0.0180	110.745	25.3567	8.63702	6.02071	0
0.0187	84.558	25.9639	1.61029	6.02071	0
0.0193	57.3918	24.745	-2.9278	5.4079	0
0.0200	25.9425	22.6087	-7.5147	4.4954	0
0.0207	-17.1319	21.997	-11.8088	5.4079	0
0.0213	-46.3784	22.3029	-9.0274	4.4954	0
0.0220	-42.0954	23.5261	1.31751	1.74896	0
0.0227	-31.4492	24.1334	12.004	1.74896	0
0.0233	-33.5295	21.997	21.1778	2.05312	0
0.0240	-32.6729	19.2534	26.643	1.13615	0
0.0247	-23.8622	19.8607	29.0829	0.223652	0
0.0253	-19.824	21.3898	30.9371	-1.61029	0
0.0260	-21.6596	21.997	26.643	-1.91446	0
0.0267	-25.6978	21.997	14.7366	0.223652	0
0.0273	-33.8966	21.3898	7.4171	-0.389154	0
0.0280	-43.0744	21.0839	7.4171	-3.1356	0
0.0287	-41.4836	22.3029	5.31884	-2.52279	0
0.0293	-26.3097	21.3898	2.83021	-0.997487	0
0.0300	-7.95408	20.1665	5.61162	-1.61029	0
0.0307	6.36327	22.9145	8.9786	-0.389154	0
0.0313	22.2714	26.2697	10.4913	-0.0849877	0
0.0320	42.4626	26.5756	14.1511	-2.83143	0
0.0327	52.7417	25.6625	19.9579	-2.83143	0
0.0333	46.3784	25.6625	22.3977	-0.997487	0
0.0340	27.7781	27.493	20.2506	-2.52279	0
0.0347	-3.42637	29.9352	17.518	-1.61029	0
0.0353	-51.0285	29.0177	14.7366	-0.0849877	0
0.0360	-108.665	26.5756	9.56416	-4.96507	0
0.0367	-161.774	26.8814	6.53876	-8.62849	0
0.0373	-199.953	28.1003	8.34424	-6.49038	0
0.0380	-225.284	27.7988	11.4184	-7.40735	0
0.0387	-243.273	27.7988	13.5167	-8.32432	0
0.0393	-250.615	27.493	19.0307	-6.18621	0
0.0400	-237.766	26.5756	26.643	-8.02015	0
0.0407	-201.789	26.2697	31.8643	-12.2919	0
0.0413	-153.208	27.7988	34.5969	-9.84963	0
0.0420	-110.501	30.2366	38.5494	-6.49038	0
0.0427	-81.1316	31.1541	41.6236	-7.40735	0
0.0433	-60.6958	29.9352	41.6236	-7.40735	0
0.0440	-50.4166	29.3236	40.4037	-9.23682	0
0.0447	-55.5562	26.8814	38.8422	-12.9002	0
0.0453	-67.1814	23.5261	36.7439	-11.3749	0
0.0460	-72.9328	23.2203	36.7439	-8.32432	0
0.0467	-70.2407	25.0508	37.0367	-11.9833	0
0.0473	-61.6747	24.4392	34.8897	-12.9002	0
0.0480	-48.5811	22.9145	33.0842	-11.0708	0
0.0487	-39.0362	21.6912	32.4498	-12.9002	0
0.0493	-38.7914	18.6418	31.5227	-13.8172	0
0.0500	-38.1796	19.2534	33.6697	-10.7666	0
0.0507	-30.4703	24.4392	35.8168	-11.3749	0
0.0513	-28.6347	27.1872	31.8643	-13.2044	0
0.0520	-46.3784	26.5756	29.0829	-11.6791	0
0.0527	-72.0762	26.5756	33.6697	-12.9002	0
0.0533	-82.9672	27.493	35.524	-15.9508	0
0.0540	-71.0973	28.4061	34.3041	-15.0383	0
0.0547	-44.91	30.2366	38.5494	-13.8172	0
0.0553	-22.6385	31.1541	41.6236	-16.5637	0
0.0560	-14.3173	29.3236	39.1838	-19.0059	0
0.0567	-11.6252	29.6294	39.4766	-20.2271	0
0.0573	-4.28297	32.373	41.6236	-20.2271	0
0.0580	4.52771	33.9021	36.7439	-19.0059	0
0.0587	3.91586	32.9846	29.0829	-18.3931	0
0.0593	-4.89482	31.4599	22.6905	-17.4806	0
0.0600	-11.6252	30.5425	12.9311	-16.8678	0
0.0607	-13.4608	29.9352	4.68449	-17.4806	0
0.0613	-7.58697	31.4599	4.97727	-18.089	0
0.0620	9.17779	33.9021	12.004	-18.3931	0
0.0627	26.5544	34.5093	20.2506	-19.3101	0
0.0633	33.2848	32.9846	25.7647	-18.089	0
0.0640	44.2981	32.0672	28.4973	-17.4806	0
0.0647	69.017	36.9515	30.01	-20.2271	0
0.0653	97.0398	43.6664	29.0829	-21.1396	0
0.0660	127.51	43.9722	26.643	-19.3101	0
0.0667	167.28	40.3111	27.2774	-19.9184	0
0.0673	197.139	41.2242	27.5702	-21.1396	0
0.0680	198.974	43.6664	22.0561	-18.6973	0
0.0687	184.902	41.8359	17.518	-18.3931	0
0.0693	165.078	38.7821	15.371	-20.8354	0
0.0700	137.667	35.7326	9.27138	-20.5312	0
0.0707	110.133	30.8483	4.97727	-19.3101	0
0.0713	93.7358	27.7988	6.53876	-20.2271	0
0.0720	82.3553	27.493	5.9044	-20.8354	0
0.0727	64.1221	26.2697	5.31884	-19.6143	0
0.0733	44.91	25.3567	8.05146	-19.0059	0
0.0740	34.7532	25.9639	6.53876	-19.3101	0
0.0747	29.8584	26.5756	2.83021	-18.3931	0
0.0753	17.7437	28.1003	4.97727	-17.4806	0
0.0760	-8.81068	30.5425	7.4171	-17.7848	0
0.0767	-40.627	31.4599	5.9044	-19.3101	0
0.0773	-62.8984	32.0672	7.4171	-19.3101	0
0.0780	-71.0973	34.5093	9.85694	-19.3101	0
0.0787	-72.6881	36.3399	8.34424	-19.0059	0
0.0793	-72.0762	37.5632	7.4171	-19.0059	0
0.0800	-69.2617	40.9184	9.27138	-20.2271	0
0.0807	-58.6155	42.749	8.9786	-21.7524	0
0.0813	-28.39	40.9184	5.61162	-19.3101	0
0.0820	12.237	40.0053	3.75735	-15.3425	0
0.0827	42.7073	42.1417	6.19719	-14.7342	0
0.0833	58.2484	42.749	7.4171	-14.4255	0
0.0840	62.5313	39.3937	5.9044	-12.9002	0
0.0847	56.1681	37.2573	6.83154	-14.1214	0
0.0853	45.7666	37.5632	8.05146	-15.6467	0
0.0860	34.5085	36.9515	5.31884	-13.8172	0
0.0867	18.9674	36.0384	4.39171	-12.5961	0
0.0873	6.36327	37.5632	5.31884	-12.9002	0
0.0880	0.611852	39.3937	1.95187	-10.7666	0
0.0887	-4.52771	37.5632	-0.195187	-8.32432	0
0.0893	-6.97512	33.9021	2.24465	-9.23682	0
0.0900	-5.13956	31.7657	4.68449	-8.93265	0
0.0907	-0.611852	32.0672	7.12432	-9.23682	0
0.0913	14.3173	32.373	8.9786	-11.0708	0
0.0920	33.2848	33.5963	5.61162	-7.71151	0
0.0927	42.7073	34.8152	3.75735	-3.74393	0
0.0933	48.214	34.8152	6.53876	-6.79902	0
0.0940	54.3325	36.6457	5.31884	-9.23682	0
0.0947	53.3535	40.3111	1.95187	-5.57788	0
0.0953	46.9903	42.1417	2.53743	-4.6609	0
0.0960	32.6729	44.5795	2.83021	-6.49038	0
0.0967	7.34223	49.158	4.68449	-4.96507	0
0.0973	-12.8489	50.3813	8.34424	-4.05257	0
0.0980	-19.5793	50.3813	1.61029	-4.6609	0
0.0987	-25.9425	52.8191	-11.8088	-2.52279	0
0.0993	-29.2465	54.3482	-16.0541	-0.0849877	0
0.1000	-20.803	53.1249	-14.5414	-0.389154	0
0.1007	-6.11852	53.1249	-11.4672	-0.389154	0
0.1013	7.95408	53.1249	-2.63502	1.44032	0
0.1020	20.803	54.0424	4.68449	2.66146	0
0.1027	27.1662	58.3151	2.53743	4.18676	0
0.1033	30.2255	62.282	-1.70789	4.4954	0
0.1040	34.5085	64.7241	-4.4893	4.79957	0
0.1047	33.2848	68.0794	-8.14905	7.24185	0
0.1053	25.5754	66.8605	-10.8817	10.9008	0
0.1060	23.7399	65.943	-14.5414	10.9008	0
0.1067	27.7781	72.0463	-23.0809	10.2925	0
0.1073	29.0018	75.1001	-30.1076	12.1219	0
0.1080	31.0821	71.439	-31.3275	13.3431	0
0.1087	34.1414	70.8274	-30.1076	10.9008	0
0.1093	26.5544	72.9637	-30.6931	10.9008	0
0.1100	11.2581	71.7405	-34.6945	15.4812	0
0.1107	1.83556	71.1332	-41.0868	18.2276	0
0.1113	-2.44741	69.9099	-46.6009	17.0065	0
0.1120	-1.83556	68.691	-45.9665	15.4812	0
0.1127	11.6252	72.9637	-41.3796	16.3937	0
0.1133	29.0018	75.4059	-42.014	17.3107	0
0.1140	39.648	71.7405	-47.4792	16.3937	0
0.1147	50.6614	71.7405	-47.1864	16.0895	0
0.1153	67.1814	72.3521	-41.0868	17.0065	0
0.1160	87.2502	65.943	-37.7199	16.7023	0
0.1167	106.462	63.8067	-34.6945	16.3937	0
0.1173	113.805	64.7241	-29.1804	18.2276	0
0.1180	108.91	59.2282	-28.8877	19.1446	0
0.1187	105.606	54.9554	-34.6945	18.5318	0
0.1193	97.2845	57.3976	-40.1597	19.1446	0
0.1200	71.342	56.4845	-43.8195	19.1446	0
0.1207	39.648	54.654	-46.8937	18.5318	0
0.1213	10.0344	57.7034	-47.8208	19.1446	0
0.1220	-19.824	58.0093	-48.4064	19.1446	0
0.1227	-33.5295	54.9554	-49.0407	18.2276	0
0.1233	-28.1452	55.5671	-47.1864	19.1446	0
0.1240	-19.2122	55.8729	-42.5995	20.9741	0
0.1247	-5.13956	53.4307	-37.4271	21.2782	0
0.1253	16.7648	53.7365	-35.28	21.2782	0
0.1260	34.5085	53.1249	-33.4746	20.9741	0
0.1267	47.235	47.3275	-31.6203	20.3613	0
0.1273	60.451	43.9722	-34.6945	20.9741	0
0.1280	68.6498	43.6664	-38.647	21.891	0
0.1287	70.4854	42.1417	-35.28	22.8035	0
0.1293	67.7933	40.6126	-31.6203	22.8035	0
0.1300	61.0629	40.3111	-32.8402	23.1077	0
0.1307	61.6747	37.5632	-29.1804	25.55	0
0.1313	73.5447	33.2904	-24.9351	27.9923	0
0.1320	85.7817	31.1541	-27.6677	28.9092	0
0.1327	94.9595	29.9352	-27.0334	28.9092	0
0.1333	105.85	29.3236	-19.7139	29.8217	0
0.1340	115.64	28.7119	-15.4686	33.4852	0
0.1347	121.147	27.1872	-15.4686	36.5358	0
0.1353	125.063	23.2203	-15.7613	36.5358	0
0.1360	128.122	20.4723	-14.8342	35.6233	0
0.1367	128.489	21.0839	-10.2473	36.2316	0
0.1373	126.042	21.0839	-7.80748	34.098	0
0.1380	126.286	18.336	-11.1745	29.8217	0
0.1387	129.957	18.336	-13.0287	24.9417	0
0.1393	129.346	20.7781	-12.3944	18.2276	0
0.1400	125.43	17.7243	-13.6143	12.7347	0
0.1407	123.839	14.3691	-13.3215	9.07132	0
0.1413	119.311	14.6749	-11.8088	2.9701	0
0.1420	108.665	12.8443	-10.8817	-0.389154	0
0.1427	103.77	10.0964	-7.22192	-0.997487	0
0.1433	104.382	10.0964	-6.58756	-7.40735	0
0.1440	101.935	6.43528	-14.5414	-13.8172	0
0.1447	103.403	1.24512	-19.1283	-15.9508	0
0.1453	108.298	0.939297	-16.9813	-20.8354	0
0.1460	106.218	0.332031	-15.1758	-28.1578	0
0.1467	99.7319	-4.2465	-15.7613	-30.9042	0
0.1473	97.2845	-8.51921	-17.6156	-33.0423	0
0.1480	94.9595	-10.3497	-21.8609	-36.7057	0
0.1487	88.2291	-10.3497	-25.5207	-38.8394	0
0.1493	78.6842	-10.0439	-28.5949	-41.2817	0
0.1500	71.0973	-11.8745	-30.1076	-43.1156	0
0.1507	69.8736	-12.7919	-27.375	-41.8945	0
0.1513	74.7684	-12.1803	-23.3736	-44.3323	0
0.1520	79.6632	-13.4036	-20.9338	-48.2999	0
0.1527	82.9672	-13.4036	-20.0555	-47.0787	0
0.1533	84.558	-13.0977	-20.9338	-46.7745	0
0.1540	82.1106	-14.3166	-22.1537	-49.8252	0
0.1547	76.6039	-13.705	-19.1283	-49.521	0
0.1553	66.5695	-13.705	-17.274	-47.6915	0
0.1560	53.3535	-18.2835	-20.9338	-48.6085	0
0.1567	44.2981	-21.6432	-26.4478	-49.2168	0
0.1573	36.344	-20.1141	-36.2072	-48.9127	0
0.1580	29.2465	-17.3704	-48.4064	-48.2999	0
0.1587	34.1414	-11.8745	-53.6276	-45.862	0
0.1593	46.3784	-6.68867	-54.2132	-45.862	0
0.1600	46.0113	-9.13084	-59.3856	-49.2168	0
0.1607	33.8966	-11.573	-63.9725	-47.3873	0
0.1613	27.7781	-9.43666	-60.3128	-43.1156	0
0.1620	31.4492	-10.3497	-52.9933	-44.0281	0
0.1627	35.9769	-14.6225	-49.0407	-44.3323	0
0.1633	35.3651	-16.1472	-49.6263	-41.2817	0
0.1640	25.9425	-16.7588	-51.7733	-40.0605	0
0.1647	10.6462	-18.5893	-53.9204	-41.2817	0
0.1653	2.0803	-19.201	-56.653	-40.0605	0
0.1660	2.69215	-16.453	-58.1657	-38.231	0
0.1667	3.91586	-13.705	-58.8001	-36.4016	0
0.1673	4.89482	-12.1803	-60.3128	-33.0423	0
0.1680	9.42253	-11.8745	-59.3856	-32.1253	0
0.1687	7.58697	-10.0439	-53.6276	-34.8718	0
0.1693	-11.6252	-6.07704	-46.8937	-35.7888	0
0.1700	-40.0151	-0.585423	-42.3068	-33.0423	0
0.1707	-60.0839	5.21201	-37.7199	-31.2128	0
0.1713	-64.734	10.0964	-33.7673	-33.9593	0
0.1720	-60.0839	11.3153	-31.9131	-34.8718	0
0.1727	-52.8641	9.48472	-31.9131	-30.9042	0
0.1733	-38.4243	8.57163	-32.8402	-26.9411	0
0.1740	-16.1529	10.0964	-34.0601	-24.803	0
0.1747	3.91586	10.4022	-37.1343	-23.2777	0
0.1753	23.4951	7.34836	-40.7941	-22.6649	0
0.1760	45.7666	5.82364	-43.5267	-22.0565	0
0.1767	53.3535	5.51783	-47.1864	-19.3101	0
0.1773	46.0113	0.637848	-51.139	-16.5637	0
0.1780	46.3784	-6.68867	-49.9191	-13.8172	0
0.1787	51.518	-9.13084	-46.2593	-9.54546	0
0.1793	50.6614	-9.43666	-43.5267	-7.40735	0
0.1800	46.9903	-11.8745	-36.8415	-9.23682	0
0.1807	36.344	-12.1803	-27.6677	-7.10318	0
0.1813	14.3173	-10.0439	-24.3008	-1.91446	0
0.1820	0.856593	-10.3497	-23.0809	-0.693321	0
0.1827	11.2581	-9.73811	-19.4211	-0.389154	0
0.1833	37.8125	-5.77122	-16.3957	5.4079	0
0.1840	69.8736	-2.72178	-12.1016	10.5966	0
0.1847	92.7568	-2.72178	-4.4893	12.1219	0
0.1853	101.323	-1.19269	0.731951	14.5642	0
0.1860	111.724	1.24512	1.95187	17.0065	0
0.1867	128.489	3.68729	1.31751	18.2276	0
0.1873	143.173	7.04691	-1.70789	22.4994	0
0.1880	162.386	10.708	-3.56216	26.467	0
0.1887	184.902	12.8443	-2.63502	28.2964	0
0.1893	183.678	13.7574	-3.85494	31.3515	0
0.1900	155.655	15.8938	-5.70922	35.0105	0
0.1907	123.227	18.0301	-5.36764	36.5358	0
0.1913	75.3802	16.8112	-9.0274	41.1162	0
0.1920	-7.58697	14.6749	-12.6872	46.9132	0
0.1927	-99.4872	15.8938	-10.2473	45.6921	0
0.1933	-171.196	18.336	-7.22192	42.3373	0
0.1940	-219.166	18.9476	-7.22192	44.7751	0
0.1947	-237.399	20.4723	-5.36764	49.6597	0
0.1953	-235.318	24.745	-3.26938	53.0189	0
0.1960	-240.458	29.3236	-2.04946	55.7653	0
0.1967	-239.601	31.7657	1.02473	56.6778	0
0.1973	-200.198	30.5425	5.31884	55.4567	0
0.1980	-137.055	30.5425	9.27138	55.7653	0
0.1987	-84.558	33.5963	14.1511	56.3737	0
0.1993	-47.3574	33.9021	19.3235	54.8484	0
0.2000	-18.9674	31.4599	24.2032	54.8484	0
0.2007	-3.91586	31.1541	28.2045	54.8484	0
0.2013	-3.42637	29.0177	31.2299	53.0189	0
0.2020	-7.95408	25.9639	37.0367	51.185	0
0.2027	-13.4608	27.493	39.7693	49.6597	0
0.2033	-22.2714	29.6294	32.157	46.9132	0
0.2040	-28.39	26.2697	24.8375	44.7751	0
0.2047	-25.6978	24.4392	27.5702	41.1162	0
0.2053	-17.9885	26.5756	29.4244	35.3146	0
0.2060	-9.17779	27.7988	28.7901	35.0105	0
0.2067	2.0803	26.5756	31.5227	37.1486	0
0.2073	9.17779	25.0508	32.157	31.3515	0
0.2080	4.52771	24.745	31.5227	24.9417	0
0.2087	-5.75141	25.3567	36.4024	27.0753	0
0.2093	-17.3766	24.745	40.9893	28.6051	0
0.2100	-39.4033	23.5261	40.4037	24.6375	0
0.2107	-75.7473	25.0508	41.6236	21.891	0
0.2113	-104.994	25.9639	44.649	19.7529	0
0.2120	-104.994	24.1334	42.8435	17.0065	0
0.2127	-85.4146	23.8276	38.5494	16.0895	0
0.2133	-65.9577	25.0508	36.7439	14.8684	0
0.2140	-48.214	24.745	35.8168	12.7347	0
0.2147	-32.9177	24.745	36.4024	13.9559	0
0.2153	-25.3307	25.0508	38.8422	15.4812	0
0.2160	-21.6596	23.8276	37.6223	13.0389	0
0.2167	-23.4951	24.4392	33.0842	9.98829	0
0.2173	-27.1662	25.6625	32.157	9.07132	0
0.2180	-23.4951	21.997	33.0842	6.32487	0
0.2187	-17.1319	19.8607	30.3028	5.4079	0
0.2193	-17.1319	22.9145	26.643	6.32487	0
0.2200	-8.81068	24.745	26.3502	3.57843	0
0.2207	15.9082	24.745	25.7647	1.13615	0
0.2213	47.235	26.2697	22.6905	1.74896	0
0.2220	82.1106	25.6625	19.3235	0.831985	0
0.2227	115.64	23.2203	15.6638	-1.91446	0
0.2233	131.548	24.4392	11.4184	-0.693321	0
0.2240	123.839	27.1872	10.7841	0.831985	0
0.2247	101.935	27.1872	11.0769	-0.997487	0
0.2253	75.3802	27.1872	8.63702	-1.91446	0
0.2260	52.4969	28.1003	8.63702	-1.30613	0
0.2267	33.2848	29.3236	11.0769	-4.05257	0
0.2273	10.4015	32.6788	8.05146	-6.49038	0
0.2280	-12.8489	36.3399	2.24465	-5.27371	0
0.2287	-28.39	35.121	3.75735	-5.57788	0
0.2293	-36.344	32.9846	7.12432	-8.62849	0
0.2300	-35.9769	33.9021	5.61162	-10.7666	0
0.2307	-25.9425	35.7326	6.19719	-11.9833	0
0.2313	-12.237	36.0384	10.1985	-12.9002	0
0.2320	-2.44741	35.4268	10.1985	-12.9002	0
0.2327	3.05926	33.9021	4.97727	-11.9833	0
0.2333	4.28297	32.6788	0.390374	-14.4255	0
0.2340	-6.11852	33.9021	-1.70789	-17.4806	0
0.2347	-26.3097	35.121	-3.26938	-17.7848	0
0.2353	-47.9692	35.7326	-6.92914	-17.4806	0
0.2360	-65.5906	41.2242	-9.36897	-18.089	0
0.2367	-78.4395	47.9391	-6.58756	-18.6973	0
0.2373	-81.7435	49.7697	-0.829544	-19.3101	0
0.2380	-74.5236	52.2118	3.17179	-20.2271	0
0.2387	-62.2866	57.7034	5.61162	-19.3101	0
0.2393	-49.1929	58.3151	6.83154	-19.3101	0
0.2400	-39.648	54.9554	6.19719	-21.1396	0
0.2407	-36.5888	53.7365	5.61162	-23.5818	0
0.2413	-32.9177	53.4307	7.12432	-24.4988	0
0.2420	-25.6978	52.2118	9.85694	-25.1072	0
0.2427	-20.4359	51.2944	12.004	-24.803	0
0.2433	-17.7437	46.7158	14.1511	-23.886	0
0.2440	-17.1319	38.7821	17.1764	-24.1947	0
0.2447	-22.8833	33.9021	22.9833	-23.886	0
0.2453	-22.6385	29.3236	29.4244	-22.0565	0
0.2460	-6.97512	22.6087	33.9625	-20.8354	0
0.2467	4.28297	19.2534	37.3295	-22.9735	0
0.2473	-3.67111	22.6087	39.1838	-24.803	0
0.2480	-20.1911	24.745	38.2566	-23.5818	0
0.2487	-33.8966	25.0508	39.1838	-21.4437	0
0.2493	-45.7666	27.493	46.7961	-21.7524	0
0.2500	-57.6365	30.8483	56.5554	-23.886	0
0.2507	-69.2617	34.8152	60.5079	-24.803	0
0.2513	-77.2158	39.3937	59.6296	-23.886	0
0.2520	-79.0513	39.6995	60.2152	-22.9735	0
0.2527	-75.7473	36.9515	65.7292	-23.5818	0
0.2533	-63.755	35.7326	72.4144	-23.886	0
0.2540	-48.214	35.121	74.8542	-22.6649	0
0.2547	-41.8507	35.121	73.6343	-22.0565	0
0.2553	-46.3784	37.2573	71.1944	-22.9735	0
0.2560	-50.0495	34.2035	65.4364	-24.4988	0
0.2567	-46.7455	28.4061	58.7025	-23.886	0
0.2573	-40.8717	29.6294	57.7753	-21.4437	0
0.2580	-39.648	32.373	59.6296	-20.2271	0
0.2587	-41.4836	30.2366	59.6296	-19.9184	0
0.2593	-38.1796	29.9352	63.8749	-17.7848	0
0.2600	-29.0018	32.373	70.6089	-15.3425	0
0.2607	-18.6003	31.1541	73.9758	-14.7342	0
0.2613	-8.81068	31.4599	76.7085	-14.4255	0
0.2620	-2.20267	35.121	82.5153	-13.8172	0
0.2627	0.611852	35.4268	87.9805	-13.2044	0
0.2633	7.58697	31.7657	92.5674	-10.7666	0
0.2640	18.6003	29.3236	95.3	-8.32432	0
0.2647	26.7991	29.0177	96.2272	-11.0708	0
0.2653	30.2255	31.1541	96.5199	-11.9833	0
0.2660	32.6729	32.9846	94.4217	-8.02015	0
0.2667	36.344	32.0672	92.5674	-5.57788	0
0.2673	40.8717	33.2904	98.3742	-7.10318	0
0.2680	45.7666	35.121	105.987	-5.57788	0
0.2687	50.6614	34.2035	108.134	-2.83143	0
0.2693	54.9444	34.5093	111.208	-2.83143	0
0.2700	57.6365	37.5632	114.526	-2.83143	0
0.2707	62.2866	38.4762	113.94	-2.52279	0
0.2713	69.6288	36.9515	115.453	-3.1356	0
0.2720	74.4013	35.121	120.04	-4.6609	0
0.2727	76.2368	33.9021	119.113	-5.27371	0
0.2733	78.0724	33.2904	116.38	-3.74393	0
0.2740	82.3553	31.4599	115.453	-0.693321	0
0.2747	85.7817	26.2697	113.648	0.831985	0
0.2753	86.3936	20.4723	108.134	1.44032	0
0.2760	85.1699	18.336	102.668	0.831985	0
0.2767	84.558	18.9476	99.8869	-0.0849877	0
0.2773	82.3553	20.4723	98.9598	-0.0849877	0
0.2780	77.8276	22.3029	95.3	-0.0849877	0
0.2787	72.9328	24.745	87.1022	-1.91446	0
0.2793	68.038	24.745	82.5153	-2.83143	0
0.2800	62.8984	20.7781	84.3208	-3.1356	0
0.2807	62.5313	15.8938	84.9551	-3.74393	0
0.2813	65.9577	14.6749	80.3682	-4.6609	0
0.2820	66.8143	14.6749	74.8542	-4.96507	0
0.2827	68.038	14.6749	70.9016	-6.49038	0
0.2833	69.8736	14.6749	67.8763	-7.71151	0
0.2840	67.7933	14.6749	66.6563	-8.02015	0
0.2847	63.1432	13.1502	64.5093	-8.32432	0
0.2853	61.3076	12.5385	59.6296	-9.23682	0
0.2860	59.8392	14.6749	56.2626	-10.1538	0
0.2867	57.0246	16.8112	55.6283	-11.0708	0
0.2873	54.3325	15.2865	52.3101	-11.9833	0
0.2880	49.4377	13.7574	48.9431	-15.3425	0
0.2887	43.3192	14.0632	48.9431	-19.6143	0
0.2893	39.648	14.9807	49.5287	-20.2271	0
0.2900	38.1796	15.8938	47.4304	-19.9184	0
0.2907	37.5677	17.1171	45.5761	-22.6649	0
0.2913	37.8125	17.4229	45.8689	-25.4113	0
0.2920	36.9559	17.1171	46.7961	-26.3283	0
0.2927	34.1414	18.336	44.0634	-27.8536	0
0.2933	30.8374	18.6418	39.4766	-29.0747	0
0.2940	27.7781	18.336	38.2566	-28.4664	0
0.2947	23.7399	17.4229	35.524	-29.3789	0
0.2953	17.7437	15.2865	30.01	-31.2128	0
0.2960	13.4608	15.588	29.0829	-31.2128	0
0.2967	10.6462	16.5054	31.2299	-31.2128	0
0.2973	4.28297	15.2865	28.2045	-31.517	0
0.2980	-2.20267	14.6749	25.4231	-30.2959	0
0.2987	-1.83556	18.9476	27.8629	-29.6875	0
0.2993	-1.59082	20.7781	24.5448	-31.2128	0
0.3000	-6.97512	18.336	14.1511	-32.1253	0
0.3007	-12.4818	19.2534	8.63702	-31.2128	0
0.3013	-17.1319	22.9145	7.4171	-30.2959	0
0.3020	-22.0267	20.4723	3.46457	-29.9917	0
0.3027	-21.6596	18.0301	1.95187	-29.3789	0
0.3033	-18.3556	21.997	3.75735	-28.1578	0
0.3040	-18.9674	25.3567	1.95187	-26.9411	0
0.3047	-18.6003	22.9145	-2.63502	-25.4113	0
0.3053	-17.1319	21.3898	-4.14772	-23.886	0
0.3060	-20.803	24.4392	-3.56216	-23.886	0
0.3067	-22.8833	26.5756	-3.56216	-23.886	0
0.3073	-22.0267	25.6625	-7.22192	-20.2271	0
0.3080	-25.9425	26.2697	-12.1016	-16.2595	0
0.3087	-32.6729	27.7988	-15.4686	-15.3425	0
0.3093	-37.2006	27.493	-20.9338	-15.6467	0
0.3100	-41.8507	27.493	-32.8402	-14.1214	0
0.3107	-39.4033	28.7119	-46.6009	-12.5961	0
0.3113	-29.0018	27.493	-57.5801	-9.54546	0
0.3120	-27.1662	25.0508	-64.2653	-6.49038	0
0.3127	-36.5888	24.745	-63.0454	-5.57788	0
0.3133	-43.6863	24.745	-56.653	-4.6609	0
0.3140	-46.7455	26.5756	-53.9204	-1.91446	0
0.3147	-52.8641	30.5425	-54.506	-0.389154	0
0.3153	-57.3918	31.4599	-54.8475	1.13615	0
0.3160	-57.0246	32.0672	-55.7259	6.32487	0
0.3167	-59.8392	37.2573	-58.5073	12.1219	0
0.3173	-67.7933	40.3111	-61.2399	14.5642	0
0.3180	-71.4644	41.53	-64.2653	16.3937	0
0.3187	-70.2407	46.1086	-66.1196	19.1446	0
0.3193	-73.2999	47.6333	-64.2653	23.7205	0
0.3200	-78.6842	46.7158	-60.6055	28.2964	0
0.3207	-78.4395	51.6002	-60.3128	31.9598	0
0.3213	-79.2961	58.0093	-62.4598	35.3146	0
0.3220	-85.4146	58.6209	-63.6797	39.5908	0
0.3227	-86.0265	56.4845	-65.8268	44.4709	0
0.3233	-81.4987	51.2944	-69.4865	47.2174	0
0.3240	-83.9462	43.6664	-73.4391	46.9132	0
0.3247	-90.0647	39.6995	-78.3188	45.6921	0
0.3253	-92.145	37.869	-81.6857	45.9962	0
0.3260	-97.4069	34.8152	-82.2713	48.7427	0
0.3267	-104.994	33.9021	-83.1984	52.4061	0
0.3273	-107.686	35.121	-84.4183	53.9314	0
0.3280	-110.501	34.5093	-84.1256	53.9314	0
0.3287	-117.231	33.5963	-83.4912	55.1525	0
0.3293	-122.982	32.373	-83.4912	55.4567	0
0.3300	-128.734	30.2366	-83.1984	54.5442	0
0.3307	-137.055	28.7119	-85.931	55.7653	0
0.3313	-146.233	28.1003	-91.4451	57.899	0
0.3320	-154.064	28.7119	-94.1777	58.2032	0
0.3327	-160.183	30.8483	-95.3976	57.5948	0
0.3333	-165.69	31.1541	-96.3247	57.5948	0
0.3340	-177.927	29.3236	-92.0794	58.5118	0
0.3347	-200.565	29.3236	-85.0527	59.4243	0
0.3353	-224.917	31.4599	-85.0527	58.5118	0
0.3360	-242.049	34.8152	-86.8582	57.2907	0
0.3367	-254.163	37.5632	-83.8328	58.5118	0
0.3373	-270.684	38.4762	-83.1984	57.2907	0
0.3380	-287.448	41.53	-85.931	53.9314	0
0.3387	-291.487	48.5508	-87.7853	55.7653	0
0.3393	-282.309	52.5176	-92.3722	58.816	0
0.3400	-272.519	51.2944	-100.277	56.9865	0
0.3407	-260.649	50.3813	-105.499	56.0695	0
0.3413	-240.825	49.158	-108.524	57.2907	0
0.3420	-221.001	46.7158	-109.744	54.8484	0
0.3427	-206.561	46.1086	-107.597	53.9314	0
0.3433	-196.527	45.8028	-106.084	58.5118	0
0.3440	-193.835	42.4431	-106.377	59.1201	0
0.3447	-193.835	38.4762	-105.157	53.6272	0
0.3453	-193.468	35.7326	-101.204	51.4891	0
0.3460	-195.915	34.2035	-95.1048	53.9314	0
0.3467	-197.751	33.9021	-89.0052	53.6272	0
0.3473	-195.67	32.0672	-87.151	50.8808	0
0.3480	-198.363	29.3236	-88.0781	48.4385	0
0.3487	-202.89	29.3236	-83.4912	46.9132	0
0.3493	-198.363	29.3236	-77.3916	46.3049	0
0.3500	-189.185	26.8814	-77.3916	45.6921	0
0.3507	-183.678	26.5756	-77.3916	44.7751	0
0.3513	-174.011	25.3567	-73.7319	44.1668	0
0.3520	-159.326	21.6912	-74.0734	42.0287	0
0.3527	-146.233	22.6087	-77.3916	41.1162	0
0.3533	-135.831	26.8814	-75.8789	46.609	0
0.3540	-127.021	27.7988	-76.5133	54.5442	0
0.3547	-117.843	27.493	-79.8315	54.8484	0
0.3553	-108.91	29.3236	-78.026	50.5766	0
0.3560	-104.627	31.1541	-75.2934	49.0513	0
0.3567	-107.441	32.9846	-78.6115	47.526	0
0.3573	-109.522	36.3399	-78.6115	43.8626	0
0.3580	-105.606	36.6457	-73.1463	41.1162	0
0.3587	-100.466	35.4268	-70.3649	40.5033	0
0.3593	-93.9805	35.7326	-69.4865	38.3697	0
0.3600	-82.1106	36.0384	-66.4124	35.3146	0
0.3607	-69.2617	35.7326	-62.7526	33.181	0
0.3613	-60.0839	38.1748	-59.3856	31.0429	0
0.3620	-52.2522	39.3937	-56.653	28.6051	0
0.3627	-45.5218	35.7326	-55.7259	26.7711	0
0.3633	-43.931	34.2035	-54.8475	23.7205	0
0.3640	-44.91	35.7326	-53.9204	21.5824	0
0.3647	-42.4626	35.121	-51.139	22.8035	0
0.3653	-38.4243	33.5963	-47.1864	23.1077	0
0.3660	-37.8125	32.9846	-43.8195	20.0571	0
0.3667	-40.0151	30.8483	-41.3796	18.2276	0
0.3673	-40.0151	28.7119	-38.647	17.6148	0
0.3680	-34.5085	27.7988	-37.7199	14.8684	0
0.3687	-26.9215	25.9639	-38.0615	11.8178	0
0.3693	-19.5793	25.6625	-37.4271	10.9008	0
0.3700	-13.4608	26.8814	-37.4271	11.2094	0
0.3707	-6.73038	26.8814	-36.5	11.5136	0
0.3713	4.28297	26.2697	-34.6945	9.07132	0
0.3720	16.52	24.745	-33.4746	4.79957	0
0.3727	17.7437	21.6912	-31.6203	2.05312	0
0.3733	6.73038	21.3898	-29.1804	0.223652	0
0.3740	-3.91586	23.8276	-26.4478	-1.30613	0
0.3747	-10.6462	24.4392	-21.5682	-0.997487	0
0.3753	-22.6385	21.6912	-16.3957	-0.0849877	0
0.3760	-40.8717	19.8607	-11.4672	-0.997487	0
0.3767	-61.6747	19.8607	-5.07486	-2.83143	0
0.3773	-75.3802	21.0839	1.31751	-5.88204	0
0.3780	-68.6498	21.6912	3.17179	-8.02015	0
0.3787	-46.3784	21.6912	2.83021	-6.49038	0
0.3793	-33.5295	20.1665	5.31884	-6.49038	0
0.3800	-38.4243	16.5054	8.9786	-10.1538	0
0.3807	-45.1547	14.6749	10.1985	-11.0708	0
0.3813	-47.9692	17.4229	10.7841	-8.02015	0
0.3820	-51.8851	19.2534	12.2968	-8.62849	0
0.3827	-54.9444	18.336	14.4438	-12.2919	0
0.3833	-55.8009	18.336	15.6638	-11.9833	0
0.3840	-59.2273	18.336	19.0307	-11.0708	0
0.3847	-67.7933	16.1996	22.6905	-12.5961	0
0.3853	-75.7473	15.588	22.0561	-10.7666	0
0.3860	-70.2407	17.7243	20.2506	-9.84963	0
0.3867	-57.0246	17.7243	22.3977	-12.9002	0
0.3873	-50.4166	17.4229	27.5702	-13.513	0
0.3880	-48.5811	20.1665	33.0842	-11.6791	0
0.3887	-44.91	19.5592	37.3295	-12.5961	0
0.3893	-48.8258	14.6749	39.4766	-12.9002	0
0.3900	-57.6365	12.5385	39.1838	-11.6791	0
0.3907	-56.4128	11.9269	36.7439	-12.9002	0
0.3913	-48.5811	8.57163	35.8168	-14.1214	0
0.3920	-47.6021	8.26582	38.2566	-13.2044	0
0.3927	-52.2522	11.3153	39.4766	-13.2044	0
0.3933	-52.8641	10.4022	41.282	-15.3425	0
0.3940	-43.6863	7.34836	44.9906	-16.5637	0
0.3947	-27.7781	9.18327	45.8689	-15.3425	0
0.3953	-14.0726	9.18327	44.3562	-12.2919	0
0.3960	-3.42637	3.68729	45.8689	-11.3749	0
0.3967	6.11852	1.85675	46.2105	-15.0383	0
0.3973	11.8699	3.68729	45.2834	-16.5637	0
0.3980	12.237	1.85675	46.7961	-14.1214	0
0.3987	11.0133	-1.49851	46.2105	-13.513	0
0.3993	11.6252	0.332031	44.0634	-15.0383	0
0.4000	17.3766	0.939297	48.9431	-14.4255	0
0.4007	23.7399	-0.585423	55.9699	-13.8172	0
0.4013	26.7991	0.939297	58.0681	-14.7342	0
0.4020	29.6137	3.07565	61.1423	-14.1214	0
0.4027	30.4703	1.85675	65.0948	-13.8172	0
0.4033	24.107	1.85675	65.0948	-15.6467	0
0.4040	19.2122	4.91056	61.7279	-15.6467	0
0.4047	20.4359	5.51783	59.6296	-12.9002	0
0.4053	19.5793	3.68729	57.7753	-12.9002	0
0.4060	15.9082	2.46839	56.8482	-13.8172	0
0.4067	14.0726	0.637848	56.5554	-13.513	0
0.4073	15.5411	0.939297	54.1156	-15.0383	0
0.4080	24.3517	3.07565	50.163	-18.089	0
0.4087	39.648	2.7742	48.9431	-19.0059	0
0.4093	55.8009	1.24512	51.383	-17.7848	0
0.4100	69.017	1.85675	51.9685	-17.4806	0
0.4107	73.5447	3.68729	48.6503	-19.0059	0
0.4113	70.8525	6.7411	45.8689	-19.9184	0
0.4120	68.038	11.9269	44.9906	-18.6973	0
0.4127	66.2024	12.8443	41.9164	-17.7848	0
0.4133	59.8392	8.26582	36.7439	-19.0059	0
0.4140	53.7206	6.43528	37.0367	-19.6143	0
0.4147	50.2943	7.65418	38.2566	-20.5312	0
0.4153	46.0113	4.60474	34.8897	-22.6649	0
0.4160	46.9903	1.55093	33.6697	-23.2777	0
0.4167	60.451	3.99311	35.8168	-21.7524	0
0.4173	75.9921	7.34836	35.8168	-22.0565	0
0.4180	83.3343	6.12946	35.8168	-25.1072	0
0.4187	82.7225	4.91056	38.2566	-25.72	0
0.4193	70.8525	7.65418	36.4024	-22.0565	0
0.4200	46.0113	9.79054	33.377	-22.0565	0
0.4207	23.128	7.34836	33.9625	-25.72	0
0.4213	5.50667	4.60474	32.157	-27.2453	0
0.4220	-26.5544	5.21201	29.0829	-27.5494	0
0.4227	-74.7684	7.65418	31.2299	-28.4664	0
0.4233	-116.007	9.18327	32.157	-27.2453	0
0.4240	-143.418	10.4022	28.7901	-25.4113	0
0.4247	-163.609	11.9269	28.4973	-25.72	0
0.4253	-177.315	11.3153	29.7172	-25.1072	0
0.4260	-191.02	9.79054	30.6443	-23.886	0
0.4267	-205.705	7.96	34.8897	-25.4113	0
0.4273	-200.565	4.60474	38.2566	-26.3283	0
0.4280	-174.011	0.0262129	38.5494	-25.4113	0
0.4287	-153.208	-1.19269	39.7693	-25.72	0
0.4293	-146.477	0.939297	37.9639	-25.4113	0
0.4300	-141.338	4.60474	32.157	-21.7524	0
0.4307	-135.831	7.65418	29.7172	-20.5312	0
0.4313	-133.384	8.26582	30.3028	-23.2777	0
0.4320	-136.076	7.65418	29.4244	-24.4988	0
0.4327	-148.068	10.708	28.2045	-23.5818	0
0.4333	-158.103	16.1996	26.0575	-22.9735	0
0.4340	-154.064	19.5592	22.3977	-22.0565	0
0.4347	-142.195	21.6912	21.1778	-20.2271	0
0.4353	-127.632	23.8276	22.0561	-19.0059	0
0.4360	-108.665	25.9639	21.1778	-18.3931	0
0.4367	-93.9805	28.4061	21.1778	-18.6973	0
0.4373	-81.1316	31.4599	22.9833	-20.5312	0
0.4380	-57.6365	33.2904	19.9579	-20.5312	0
0.4387	-30.2255	32.9846	14.1511	-18.3931	0
0.4393	-12.4818	32.9846	12.004	-17.7848	0
0.4400	-6.73038	34.2035	12.2968	-17.7848	0
0.4407	-24.107	34.8152	9.27138	-17.172	0
0.4413	-66.2024	35.7326	5.61162	-16.5637	0
0.4420	-104.382	37.5632	6.53876	-16.2595	0
0.4427	-118.699	37.869	11.0769	-14.7342	0
0.4433	-116.864	35.4268	13.5167	-13.513	0
0.4440	-109.522	31.1541	13.8583	-14.1214	0
0.4447	-101.323	27.493	12.9311	-15.3425	0
0.4453	-93.9805	25.6625	11.0769	-15.6467	0
0.4460	-80.275	24.4392	7.4171	-15.6467	0
0.4467	-61.9195	21.997	5.61162	-15.3425	0
0.4473	-55.8009	22.3029	6.19719	-14.4255	0
0.4480	-73.9118	27.493	5.61162	-14.7342	0
0.4487	-108.91	30.8483	4.05013	-16.5637	0
0.4493	-134.24	32.373	4.68449	-15.9508	0
0.4500	-137.055	34.8152	4.68449	-13.513	0
0.4507	-135.831	34.2035	2.83021	-13.8172	0
0.4513	-136.076	31.7657	3.75735	-15.9508	0
0.4520	-116.619	33.2904	6.53876	-15.3425	0
0.4527	-73.2999	36.0384	7.12432	-14.1214	0
0.4533	-23.2504	36.0384	5.61162	-14.7342	0
0.4540	18.6003	35.7326	5.61162	-13.2044	0
0.4547	34.1414	35.4268	6.53876	-11.3749	0
0.4553	20.4359	33.9021	7.4171	-11.9833	0
0.4560	5.13956	32.9846	7.12432	-12.9002	0
0.4567	3.05926	32.0672	4.05013	-13.2044	0
0.4573	3.05926	32.0672	-0.195187	-14.7342	0
0.4580	3.91586	33.2904	-2.9278	-13.8172	0
0.4587	9.42253	31.4599	-2.04946	-12.2919	0
0.4593	12.4818	27.7988	1.02473	-12.9002	0
0.4600	11.6252	27.493	1.95187	-11.9833	0
0.4607	6.11852	27.493	0.0975935	-8.32432	0
0.4613	-17.9885	26.2697	0.0975935	-8.93265	0
0.4620	-58.2484	28.7119	0.390374	-10.1538	0
0.4627	-86.3936	31.1541	-2.63502	-7.10318	0
0.4633	-87.862	29.3236	-5.70922	-4.96507	0
0.4640	-75.7473	29.9352	-4.78208	-5.57788	0
0.4647	-59.4721	31.1541	-3.26938	-3.74393	0
0.4653	-35.3651	26.8814	-5.70922	-0.997487	0
0.4660	-1.59082	26.2697	-7.80748	-0.693321	0
0.4667	34.7532	32.9846	-5.70922	-0.997487	0
0.4673	64.9787	33.2904	-3.26938	-0.997487	0
0.4680	94.5924	26.5756	-3.26938	-0.997487	0
0.4687	127.51	26.2697	-3.26938	-0.0849877	0
0.4693	153.82	30.2366	-2.9278	0.831985	0
0.4700	168.504	31.1541	-3.56216	1.44032	0
0.4707	174.5	32.9846	-4.14772	1.74896	0
0.4713	161.407	34.8152	-6.29478	3.27426	0
0.4720	121.392	32.9846	-8.44183	6.32487	0
0.4727	70.4854	32.0672	-7.22192	6.93321	0
0.4733	17.9885	35.7326	-6.29478	4.18676	0
0.4740	-37.5677	38.7821	-8.44183	4.79957	0
0.4747	-84.558	39.0879	-8.44183	8.15435	0
0.4753	-114.784	37.5632	-6.92914	7.24185	0
0.4760	-130.569	35.7326	-6.58756	5.71654	0
0.4767	-124.206	34.8152	-2.63502	9.07132	0
0.4773	-94.9595	34.8152	2.53743	11.8178	0
0.4780	-64.3669	35.121	2.83021	10.9008	0
0.4787	-42.4626	37.5632	3.17179	12.7347	0
0.4793	-18.3556	38.4762	2.83021	15.177	0
0.4800	14.0726	35.7326	-4.4893	12.7347	0
0.4807	57.0246	33.9021	-10.5889	10.9008	0
0.4813	109.277	35.4268	-10.8817	13.6472	0
0.4820	152.841	36.0384	-15.7613	14.26	0
0.4827	176.948	35.4268	-25.5207	12.7347	0
0.4833	188.94	36.3399	-28.5949	14.26	0
0.4840	195.548	39.0879	-23.3736	15.177	0
0.4847	201.055	41.53	-16.0541	13.6472	0
0.4853	208.152	42.1417	-8.14905	14.8684	0
0.4860	204.481	43.9722	-2.34224	16.3937	0
0.4867	184.902	47.9391	0.0975935	13.3431	0
0.4873	166.913	48.5508	1.02473	12.1219	0
0.4880	153.453	48.5508	1.31751	14.5642	0
0.4887	135.464	51.2944	-1.12232	14.8684	0
0.4893	121.147	51.2944	-3.26938	13.0389	0
0.4900	119.923	48.5508	-0.195187	13.6472	0
0.4907	126.042	47.9391	2.24465	16.3937	0
0.4913	136.688	45.8028	-0.195187	17.3107	0
0.4920	146.11	39.3937	0.0975935	14.5642	0
0.4927	152.596	34.2035	3.46457	11.5136	0
0.4933	164.833	31.1541	2.83021	12.1219	0
0.4940	182.21	27.493	2.53743	13.3431	0
0.4947	205.95	26.5756	4.68449	12.7347	0
0.4953	243.884	26.8814	2.24465	13.6472	0
0.4960	274.966	25.9639	-3.56216	14.5642	0
0.4967	272.764	25.6625	-7.22192	12.1219	0
0.4973	246.577	28.4061	-11.8088	10.9008	0
0.4980	214.271	32.373	-14.8342	12.4306	0
0.4987	180.007	36.9515	-12.1016	12.1219	0
0.4993	150.76	37.5632	-9.95453	12.4306	0
0.5000	122.982	35.7326	-7.5147	12.7347	0
0.5007	95.5714	38.4762	-2.63502	10.5966	0
0.5013	91.9002	41.53	-0.829544	10.2925	0
0.5020	122.982	38.1748	-3.26938	12.4306	0
0.5027	161.407	35.121	-3.26938	11.2094	0
0.5033	181.598	35.7326	-2.63502	9.07132	0
0.5040	183.678	33.5963	-2.34224	9.37548	0
0.5047	179.762	32.0672	1.02473	10.2925	0
0.5053	175.724	34.8152	2.53743	9.07132	0
0.5060	169.728	35.7326	1.61029	7.85018	0
0.5067	159.938	33.2904	4.05013	8.76715	0
0.5073	152.596	30.8483	8.05146	9.98829	0
0.5080	152.841	30.2366	10.1985	9.07132	0
0.5087	162.386	32.0672	12.9311	6.93321	0
0.5093	180.986	33.9021	13.5167	6.32487	0
0.5100	198.974	33.9021	12.004	6.62904	0
0.5107	207.173	35.121	13.5167	6.32487	0
0.5113	209.988	35.7326	15.6638	4.79957	0
0.5120	219.166	33.2904	16.2981	1.74896	0
0.5127	232.871	32.9846	17.518	0.527818	0
0.5133	237.399	36.6457	17.518	1.74896	0
0.5140	226.385	37.5632	15.6638	2.9701	0
0.5147	204.114	35.7326	17.518	3.57843	0
0.5153	178.783	35.7326	19.0307	3.8826	0
0.5160	160.55	36.6457	13.2239	3.57843	0
0.5167	154.676	35.121	6.83154	1.74896	0
0.5173	151.617	33.9021	4.68449	-0.997487	0
0.5180	149.537	36.0384	3.75735	-0.997487	0
0.5187	159.571	39.0879	6.19719	0.831985	0
0.5193	176.703	38.4762	11.0769	-0.0849877	0
0.5200	186.126	38.4762	9.56416	-3.43977	0
0.5207	189.552	40.6126	4.97727	-3.43977	0
0.5213	184.045	39.3937	4.05013	-2.52279	0
0.5220	163.609	36.6457	4.05013	-2.83143	0
0.5227	140.726	37.5632	4.97727	-0.0849877	0
0.5233	125.063	36.6457	8.05146	2.66146	0
0.5240	111.112	34.2035	9.85694	0.223652	0
0.5247	106.218	34.2035	10.4913	-0.389154	0
0.5253	120.29	30.8483	13.8583	1.74896	0
0.5260	140.359	25.6625	17.1764	1.13615	0
0.5267	152.596	27.493	18.1036	1.44032	0
0.5273	161.407	29.9352	18.3964	4.4954	0
0.5280	173.032	27.493	17.8108	2.66146	0
0.5287	185.514	28.1003	15.6638	-0.997487	0
0.5293	195.059	28.4061	15.6638	-1.30613	0
0.5300	200.443	25.6625	18.3964	-0.997487	0
0.5307	205.338	27.7988	18.7379	-2.21863	0
0.5313	212.68	31.1541	15.6638	-0.997487	0
0.5320	221.858	28.7119	12.004	-0.389154	0
0.5327	230.424	28.1003	7.12432	-3.43977	0
0.5333	237.399	30.2366	0.390374	-4.35674	0
0.5340	240.458	29.3236	-3.26938	-1.30613	0
0.5347	239.846	26.5756	-2.34224	-0.997487	0
0.5353	237.766	23.2203	2.24465	-3.43977	0
0.5360	231.035	21.0839	9.27138	-4.6609	0
0.5367	218.187	22.6087	12.004	-4.6609	0
0.5373	205.338	23.2203	8.63702	-4.35674	0
0.5380	198.363	20.4723	8.34424	-3.43977	0
0.5387	195.548	18.6418	11.7112	-3.74393	0
0.5393	191.632	17.1171	9.85694	-4.35674	0
0.5400	185.269	14.9807	6.53876	-2.83143	0
0.5407	183.433	16.1996	11.0769	-2.83143	0
0.5413	185.269	17.7243	18.7379	-4.6609	0
0.5420	185.514	17.7243	21.7633	-4.96507	0
0.5427	186.493	18.6418	22.9833	-4.6609	0
0.5433	185.514	19.2534	25.4231	-4.35674	0
0.5440	178.783	18.9476	27.8629	-4.6609	0
0.5447	170.584	20.1665	29.4244	-7.40735	0
0.5453	159.938	19.8607	30.6443	-9.54546	0
0.5460	143.173	17.4229	30.01	-6.79902	0
0.5467	133.384	17.1171	22.9833	-4.96507	0
0.5473	134.24	16.8112	10.1985	-7.10318	0
0.5480	133.996	16.1996	-1.12232	-6.49038	0
0.5487	138.891	19.8607	-6.58756	-3.1356	0
0.5493	154.676	21.997	-6.29478	-4.6609	0
0.5500	158.959	19.2534	2.24465	-6.49038	0
0.5507	146.722	18.9476	14.7366	-2.83143	0
0.5513	134.608	20.1665	21.4706	-0.997487	0
0.5520	126.286	18.0301	22.9833	-5.57788	0
0.5527	125.674	16.5054	22.3977	-8.02015	0
0.5533	137.667	17.1171	20.5434	-5.88204	0
0.5540	144.642	17.4229	19.0307	-6.49038	0
0.5547	133.384	19.8607	17.518	-7.10318	0
0.5553	113.805	20.1665	12.004	-5.27371	0
0.5560	95.5714	17.4229	5.61162	-5.57788	0
0.5567	81.7435	18.336	3.75735	-7.71151	0
0.5573	77.8276	20.7781	3.46457	-7.40735	0
0.5580	78.6842	18.9476	-0.195187	-6.79902	0
0.5587	79.2961	20.1665	-7.22192	-8.32432	0
0.5593	83.3343	25.3567	-13.3215	-7.71151	0
0.5600	89.0857	26.8814	-14.5414	-5.57788	0
0.5607	91.5331	24.745	-9.95453	-5.57788	0
0.5613	87.862	23.8276	-3.56216	-7.40735	0
0.5620	77.2158	24.4392	1.95187	-8.02015	0
0.5627	59.8392	26.5756	6.53876	-6.18621	0
0.5633	36.9559	26.5756	8.9786	-5.27371	0
0.5640	8.81068	24.1334	9.85694	-7.71151	0
0.5647	-21.6596	26.5756	11.7112	-9.84963	0
0.5653	-40.8717	29.9352	14.4438	-9.54546	0
0.5660	-39.648	26.8814	14.4438	-8.62849	0
0.5667	-19.5793	25.9639	12.004	-7.10318	0
0.5673	7.34223	29.3236	11.4184	-6.18621	0
0.5680	23.7399	29.3236	11.0769	-8.02015	0
0.5687	24.9636	27.493	7.75868	-8.02015	0
0.5693	21.2925	26.5756	4.39171	-4.05257	0
0.5700	22.2714	24.745	5.61162	-2.83143	0
0.5707	29.0018	24.745	10.1985	-4.05257	0
0.5713	36.9559	27.1872	12.004	-3.43977	0
0.5720	40.627	23.8276	12.004	-2.52279	0
0.5727	44.5429	18.9476	12.9311	-2.83143	0
0.5733	51.8851	20.7781	13.8583	-2.83143	0
0.5740	57.0246	24.1334	15.371	-2.21863	0
0.5747	61.0629	24.745	17.8108	-0.997487	0
0.5753	68.4051	25.9639	14.7366	0.527818	0
0.5760	72.9328	26.2697	7.4171	-0.0849877	0
0.5767	72.5657	22.9145	8.34424	-2.21863	0
0.5773	73.5447	22.6087	14.7366	-2.21863	0
0.5780	71.7091	26.2697	15.9565	-0.997487	0
0.5787	64.734	28.7119	15.6638	-1.61029	0
0.5793	59.8392	29.0177	18.1036	-2.52279	0
0.5800	58.6155	28.1003	19.3235	-0.997487	0
0.5807	56.4128	27.1872	18.1036	1.44032	0
0.5813	54.3325	26.5756	16.2981	1.74896	0
0.5820	57.0246	24.745	12.9311	1.13615	0
0.5827	66.8143	23.5261	9.85694	2.66146	0
0.5833	79.6632	26.5756	9.56416	3.8826	0
0.5840	86.3936	30.5425	12.004	1.74896	0
0.5847	83.579	30.8483	16.2981	-0.997487	0
0.5853	71.342	29.3236	20.2506	0.831985	0
0.5860	51.8851	28.1003	21.7633	4.4954	0
0.5867	32.0611	24.1334	20.8362	5.4079	0
0.5873	20.4359	18.9476	19.6163	3.8826	0
0.5880	17.1319	16.8112	19.6163	1.74896	0
0.5887	12.8489	16.5054	19.3235	0.831985	0
0.5893	7.34223	16.8112	16.2981	1.44032	0
0.5900	8.56593	20.1665	13.5167	1.44032	0
0.5907	13.0936	22.3029	13.5167	1.44032	0
0.5913	6.73038	20.4723	13.8583	3.8826	0
0.5920	-2.81452	18.6418	12.6384	6.32487	0
0.5927	3.05926	19.2534	10.4913	4.79957	0
0.5933	18.6003	19.2534	10.1985	2.66146	0
0.5940	32.3058	16.5054	12.9311	5.4079	0
0.5947	45.1547	13.7574	15.9565	7.85018	0
0.5953	51.2732	11.9269	13.8583	6.32487	0
0.5960	39.648	8.57163	7.75868	5.10373	0
0.5967	17.7437	4.60474	2.83021	4.79957	0
0.5973	-4.52771	1.55093	-0.195187	4.4954	0
0.5980	-30.2255	2.16257	-2.63502	5.10373	0
0.5987	-55.8009	4.29892	-4.4893	5.4079	0
0.5993	-67.4261	3.38147	-3.56216	5.71654	0
0.6000	-62.5313	2.16257	1.31751	6.32487	0
0.6007	-52.8641	5.51783	8.34424	3.8826	0
0.6013	-45.5218	9.18327	12.004	2.05312	0
0.6020	-43.6863	11.0138	9.85694	4.79957	0
0.6027	-49.4377	14.0632	8.34424	5.4079	0
0.6033	-58.2484	16.8112	9.56416	2.66146	0
0.6040	-67.7933	18.336	10.1985	2.9701	0
0.6047	-79.9079	20.1665	8.63702	6.32487	0
0.6053	-85.1699	20.4723	6.53876	8.15435	0
0.6060	-80.5198	19.2534	4.05013	7.24185	0
0.6067	-79.6632	20.1665	4.39171	5.4079	0
0.6073	-86.6383	21.3898	8.05146	5.4079	0
0.6080	-90.6765	20.1665	11.0769	6.32487	0
0.6087	-88.841	18.9476	11.7112	6.32487	0
0.6093	-79.9079	18.336	11.7112	5.4079	0
0.6100	-61.3076	18.336	12.9311	6.32487	0
0.6107	-43.6863	20.1665	13.5167	5.10373	0
0.6113	-32.9177	20.4723	11.4184	3.8826	0
0.6120	-21.0477	17.4229	8.34424	4.79957	0
0.6127	-6.36327	16.5054	7.75868	3.27426	0
0.6133	1.2237	18.336	8.34424	-0.693321	0
0.6140	-0.367111	20.1665	5.61162	-0.0849877	0
0.6147	-5.13956	23.5261	2.83021	1.74896	0
0.6153	-6.97512	25.6625	3.75735	1.74896	0
0.6160	-6.11852	24.745	3.46457	3.27426	0
0.6167	-10.0344	24.1334	1.31751	4.4954	0
0.6173	-17.9885	24.4392	2.24465	2.05312	0
0.6180	-20.803	22.6087	2.53743	-0.0849877	0
0.6187	-23.4951	22.3029	-1.12232	0.831985	0
0.6193	-39.4033	24.1334	-4.14772	0.831985	0
0.6200	-67.4261	24.745	-2.34224	1.74896	0
0.6207	-92.145	25.0508	0.390374	4.79957	0
0.6213	-105.239	23.8276	1.61029	2.35729	0
0.6220	-109.889	20.1665	2.83021	-1.91446	0
0.6227	-105.85	19.2534	7.12432	2.66146	0
0.6233	-94.9595	21.0839	9.85694	6.93321	0
0.6240	-82.9672	18.336	7.75868	1.13615	0
0.6247	-68.038	16.5054	5.31884	-1.91446	0
0.6253	-49.1929	19.5592	3.17179	1.13615	0
0.6260	-36.344	21.0839	-3.56216	-0.389154	0
0.6267	-30.4703	19.8607	-8.73462	-3.74393	0
0.6273	-23.8622	19.5592	-5.70922	-1.91446	0
0.6280	-16.1529	21.0839	-2.34224	-2.52279	0
0.6287	-10.4015	22.9145	-5.07486	-6.18621	0
0.6293	-4.28297	25.3567	-7.22192	-4.96507	0
0.6300	1.83556	25.9639	-7.22192	-1.91446	0
0.6307	9.78964	24.745	-8.14905	-3.74393	0
0.6313	19.5793	22.9145	-8.44183	-5.57788	0
0.6320	24.9636	22.9145	-8.14905	-4.35674	0
0.6327	27.1662	25.3567	-10.5889	-3.74393	0
0.6333	30.2255	26.5756	-10.5889	-3.74393	0
0.6340	28.39	25.3567	-4.4893	-1.91446	0
0.6347	22.2714	26.5756	-0.829544	0.223652	0
0.6353	7.58697	28.1003	-3.85494	-0.997487	0
0.6360	-26.3097	27.1872	-3.85494	-4.05257	0
0.6367	-64.9787	26.5756	-0.829544	-4.05257	0
0.6373	-88.2291	27.493	-1.70789	-5.27371	0
0.6380	-99.4872	27.493	-2.9278	-8.32432	0
0.6387	-104.382	26.5756	0.0975935	-7.40735	0
0.6393	-96.1832	23.8276	1.95187	-4.05257	0
0.6400	-75.9921	21.0839	1.02473	-5.57788	0
0.6407	-50.0495	20.1665	2.24465	-8.62849	0
0.6413	-26.9215	19.8607	3.46457	-7.40735	0
0.6420	-16.7648	17.7243	2.83021	-4.6609	0
0.6427	-10.0344	15.588	1.02473	-3.1356	0
0.6433	6.36327	14.3691	-2.63502	-4.05257	0
0.6440	23.128	14.6749	-6.29478	-7.10318	0
0.6447	31.4492	16.5054	-6.92914	-8.32432	0
0.6453	30.4703	16.5054	-7.5147	-5.27371	0
0.6460	17.7437	16.5054	-8.14905	-3.43977	0
0.6467	-3.67111	21.0839	-5.70922	-4.35674	0
0.6473	-23.8622	23.5261	-3.85494	-4.96507	0
0.6480	-43.931	21.6912	-8.14905	-3.74393	0
0.6487	-65.9577	23.8276	-12.6872	-3.1356	0
0.6493	-76.6039	31.7657	-13.3215	-5.57788	0
0.6500	-69.2617	36.6457	-12.6872	-7.40735	0
0.6507	-53.7206	37.2573	-13.3215	-6.49038	0
0.6513	-38.1796	35.7326	-12.6872	-4.96507	0
0.6520	-26.3097	31.7657	-9.95453	-4.96507	0
0.6527	-18.3556	29.0177	-5.36764	-4.35674	0
0.6533	-18.9674	28.4061	-0.829544	-4.05257	0
0.6540	-31.4492	28.1003	1.95187	-4.96507	0
0.6547	-51.0285	28.1003	1.95187	-4.6609	0
0.6553	-66.5695	29.6294	-0.487967	-4.35674	0
0.6560	-74.7684	31.7657	-2.04946	-4.6609	0
0.6567	-81.1316	32.0672	1.02473	-3.74393	0
0.6573	-83.9462	29.6294	4.68449	-3.1356	0
0.6580	-78.1947	27.493	3.75735	-3.43977	0
0.6587	-69.8736	29.9352	1.31751	-0.997487	0
0.6593	-68.038	33.2904	-0.829544	-0.0849877	0
0.6600	-67.1814	32.9846	-4.4893	-3.1356	0
0.6607	-57.3918	32.373	-8.44183	-4.6609	0
0.6613	-40.2599	32.9846	-10.8817	-3.43977	0
0.6620	-21.6596	32.373	-9.66175	-4.05257	0
0.6627	-0.611852	32.0672	-7.22192	-4.96507	0
0.6633	14.9292	33.5963	-8.44183	-3.74393	0
0.6640	15.2963	33.9021	-9.95453	-4.35674	0
0.6647	6.73038	33.5963	-6.92914	-5.27371	0
0.6653	-3.91586	34.2035	-2.34224	-5.27371	0
0.6660	-14.3173	32.0672	-0.487967	-5.27371	0
0.6667	-15.2963	29.3236	-1.41511	-2.83143	0
0.6673	-8.56593	29.0177	-2.63502	-0.0849877	0
0.6680	-10.4015	27.493	-5.07486	-1.91446	0
0.6687	-21.6596	23.2203	-8.73462	-3.74393	0
0.6693	-37.8125	21.0839	-10.8817	-1.61029	0
0.6700	-60.0839	20.7781	-9.36897	0.527818	0
0.6707	-73.9118	19.8607	-6.92914	-0.0849877	0
0.6713	-64.734	21.3898	-7.80748	-0.0849877	0
0.6720	-52.4969	25.3567	-8.14905	-0.0849877	0
0.6727	-54.9444	25.9639	-4.4893	-0.997487	0
0.6733	-64.9787	24.745	-1.41511	-0.0849877	0
0.6740	-78.4395	25.3567	-2.63502	2.66146	0
0.6747	-94.9595	25.3567	-6.58756	4.4954	0
0.6753	-100.466	23.8276	-8.73462	2.9701	0
0.6760	-91.2884	23.8276	-8.14905	1.74896	0
0.6767	-77.8276	23.8276	-9.0274	1.74896	0
0.6773	-64.734	21.0839	-10.5889	2.66146	0
0.6780	-53.7206	18.336	-8.73462	2.05312	0
0.6787	-47.6021	17.7243	-6.29478	2.66146	0
0.6793	-43.931	17.4229	-7.22192	3.57843	0
0.6800	-32.9177	17.4229	-6.58756	3.8826	0
0.6807	-15.5411	15.8938	-3.56216	4.18676	0
0.6813	-3.42637	12.8443	-1.70789	4.4954	0
0.6820	-5.50667	11.0138	1.02473	5.4079	0
0.6827	-15.9082	11.0138	3.17179	7.24185	0
0.6833	-25.3307	10.708	-0.487967	8.46299	0
0.6840	-29.6137	10.0964	-6.002	6.62904	0
0.6847	-26.9215	9.18327	-8.14905	4.79957	0
0.6853	-24.107	10.0964	-9.95453	6.32487	0
0.6860	-29.2465	14.3691	-12.3944	6.93321	0
0.6867	-32.6729	18.0301	-12.3944	3.57843	0
0.6873	-22.0267	16.5054	-11.8088	2.66146	0
0.6880	-10.4015	15.588	-13.0287	4.4954	0
0.6887	-6.73038	19.2534	-13.3215	7.24185	0
0.6893	-6.36327	21.3898	-10.8817	8.46299	0
0.6900	-15.9082	20.7781	-6.29478	6.32487	0
0.6907	-39.4033	21.6912	-2.9278	5.10373	0
0.6913	-64.734	20.7781	-5.36764	7.24185	0
0.6920	-84.8027	16.8112	-8.73462	6.93321	0
0.6927	-99.4872	15.588	-8.14905	3.57843	0
0.6933	-103.158	16.5054	-9.0274	4.4954	0
0.6940	-93.1239	16.5054	-10.8817	6.93321	0
0.6947	-70.2407	17.7243	-10.5889	7.24185	0
0.6953	-33.8966	18.336	-10.2473	9.98829	0
0.6960	5.75141	17.4229	-11.4672	11.8178	0
0.6967	37.5677	16.5054	-9.36897	9.07132	0
0.6973	57.0246	18.336	-3.85494	8.46299	0
0.6980	61.3076	21.0839	-0.487967	11.8178	0
0.6987	54.3325	22.3029	-0.195187	12.7347	0
0.6993	51.8851	21.3898	-2.9278	10.2925	0
0.7000	54.3325	22.3029	-7.22192	7.54601	0
0.7007	44.2981	24.1334	-9.0274	8.46299	0
0.7013	21.9043	21.997	-8.44183	18.836	0
0.7020	4.28297	20.1665	-9.66175	34.4021	0
0.7027	-1.83556	24.1334	-11.8088	44.4709	0
0.7033	-7.95408	28.4061	-12.1016	44.7751	0
0.7040	-19.5793	28.7119	-11.8088	37.4527	0
0.7047	-27.1662	30.2366	-9.66175	25.8542	0
0.7053	-27.7781	30.2366	-4.14772	14.5642	0
0.7060	-29.2465	28.4061	1.02473	4.79957	0
0.7067	-29.6137	24.745	2.53743	-0.997487	0
0.7073	-24.4741	17.1171	0.390374	-0.389154	0
0.7080	-19.824	8.87745	-2.63502	2.9701	0
0.7087	-15.2963	7.04691	0.0975935	3.27426	0
0.7093	-6.36327	4.91056	8.34424	1.74896	0
0.7100	5.50667	0.0262129	10.7841	2.9701	0
0.7107	15.9082	-0.89124	7.4171	7.85018	0
0.7113	19.5793	0.0262129	7.4171	8.76715	0
0.7120	13.7055	0.0262129	7.75868	5.4079	0
0.7127	8.81068	3.38147	6.83154	5.4079	0
0.7133	13.0936	7.65418	8.9786	8.46299	0
0.7140	23.128	10.0964	10.1985	8.15435	0
0.7147	37.5677	12.8443	6.53876	6.62904	0
0.7153	48.214	14.3691	2.83021	7.54601	0
0.7160	44.5429	15.8938	0.390374	7.24185	0
0.7167	28.0228	18.0301	-0.829544	4.4954	0
0.7173	5.13956	16.1996	3.75735	4.18676	0
0.7180	-20.1911	13.1502	10.1985	5.4079	0
0.7187	-41.2389	14.6749	11.0769	5.71654	0
0.7193	-55.8009	13.7574	8.9786	5.4079	0
0.7200	-67.1814	9.48472	7.12432	3.57843	0
0.7207	-72.9328	8.57163	5.61162	1.74896	0
0.7213	-72.9328	11.0138	3.46457	2.9701	0
0.7220	-64.734	14.3691	1.95187	5.10373	0
0.7227	-39.4033	17.7243	2.24465	5.4079	0
0.7233	-5.13956	18.336	1.02473	3.27426	0
0.7240	14.6845	18.336	-4.78208	0.527818	0
0.7247	17.3766	19.2534	-9.0274	1.74896	0
0.7253	16.52	17.1171	-7.80748	5.71654	0
0.7260	13.4608	16.5054	-9.0274	5.71654	0
0.7267	3.67111	20.1665	-11.8088	4.4954	0
0.7273	-8.56593	20.1665	-10.8817	6.32487	0
0.7280	-17.7437	17.4229	-9.95453	6.02071	0
0.7287	-26.3097	18.336	-9.36897	4.4954	0
0.7293	-35.1203	18.6418	-5.36764	6.02071	0
0.7300	-37.2006	17.7243	-3.56216	7.24185	0
0.7307	-34.5085	20.7781	-4.78208	6.02071	0
0.7313	-32.6729	23.2203	-3.56216	5.10373	0
0.7320	-22.6385	21.997	-2.63502	4.18676	0
0.7327	-1.83556	22.6087	-3.85494	2.66146	0
0.7333	7.58697	25.0508	-1.70789	2.9701	0
0.7340	-3.05926	25.9639	2.83021	3.8826	0
0.7347	-17.1319	26.2697	4.39171	2.05312	0
0.7353	-26.3097	27.493	5.9044	1.44032	0
0.7360	-32.3058	28.7119	9.27138	3.57843	0
0.7367	-22.0267	28.4061	9.27138	4.4954	0
0.7373	5.13956	27.493	7.4171	5.10373	0
0.7380	30.4703	27.493	5.9044	6.93321	0
0.7387	51.2732	27.493	4.68449	7.54601	0
0.7393	79.0513	26.8814	3.75735	5.10373	0
0.7400	105.85	27.493	1.61029	4.4954	0
0.7407	122.615	29.3236	-0.195187	7.24185	0
0.7413	133.017	30.5425	-1.12232	6.93321	0
0.7420	133.384	32.0672	-5.36764	5.4079	0
0.7427	113.805	35.7326	-9.95453	9.07132	0
0.7433	71.342	36.6457	-9.66175	13.0389	0
0.7440	9.42253	34.2035	-6.002	10.2925	0
0.7447	-61.6747	33.9021	-3.56216	7.24185	0
0.7453	-125.185	33.2904	0.731951	9.07132	0
0.7460	-175.235	29.3236	5.31884	9.07132	0
0.7467	-203.869	25.3567	6.53876	6.02071	0
0.7473	-200.198	24.745	6.19719	4.79957	0
0.7480	-184.045	25.6625	4.97727	6.62904	0
0.7487	-185.514	25.9639	3.17179	8.46299	0
0.7493	-191.999	23.2203	2.83021	9.37548	0
0.7500	-179.15	19.2534	5.61162	9.68412	0
0.7507	-152.351	18.6418	8.63702	9.07132	0
0.7513	-123.349	19.2534	13.8583	7.24185	0
0.7520	-98.2635	17.4229	17.518	6.62904	0
0.7527	-82.1106	16.8112	14.1511	9.07132	0
0.7533	-71.7091	17.7243	9.27138	9.07132	0
0.7540	-63.5103	18.336	9.56416	7.54601	0
0.7547	-58.2484	18.6418	9.85694	8.46299	0
0.7553	-54.5772	18.336	5.61162	10.9008	0
0.7560	-55.5562	15.8938	2.83021	10.5966	0
0.7567	-66.5695	16.5054	3.46457	8.15435	0
0.7573	-78.4395	19.2534	4.05013	6.62904	0
0.7580	-82.3553	19.5592	3.75735	7.54601	0
0.7587	-81.4987	17.1171	4.97727	9.07132	0
0.7593	-73.9118	17.4229	7.12432	8.46299	0
0.7600	-59.2273	21.0839	8.9786	8.15435	0
0.7607	-50.6614	22.6087	9.27138	9.07132	0
0.7613	-50.0495	20.4723	7.4171	8.76715	0
0.7620	-46.7455	17.4229	4.05013	6.93321	0
0.7627	-41.4836	15.2865	-1.41511	8.46299	0
0.7633	-40.8717	14.0632	-6.29478	10.5966	0
0.7640	-42.4626	14.6749	-6.29478	9.68412	0
0.7647	-41.4836	16.5054	-4.4893	8.46299	0
0.7653	-41.2389	18.0301	-3.85494	7.85018	0
0.7660	-44.2981	18.6418	-2.63502	7.24185	0
0.7667	-49.1929	18.6418	0.731951	9.07132	0
0.7673	-54.5772	18.336	3.75735	9.98829	0
0.7680	-57.0246	20.1665	5.31884	8.15435	0
0.7687	-49.4377	20.7781	4.39171	8.15435	0
0.7693	-33.5295	18.9476	4.05013	11.5136	0
0.7700	-17.9885	18.0301	6.83154	11.5136	0
0.7707	-6.73038	17.1171	8.34424	9.68412	0
0.7713	2.0803	15.8938	6.19719	9.98829	0
0.7720	5.13956	17.4229	3.75735	10.5966	0
0.7727	5.75141	18.336	2.83021	10.9008	0
0.7733	9.42253	15.588	1.95187	11.8178	0
0.7740	13.0936	14.9807	1.61029	10.9008	0
0.7747	14.9292	16.5054	0.731951	8.15435	0
0.7753	18.6003	16.8112	0.0975935	8.15435	0
0.7760	22.5162	20.7781	3.46457	9.37548	0
0.7767	23.4951	23.8276	6.53876	9.98829	0
0.7773	18.6003	21.997	7.4171	11.8178	0
0.7780	3.91586	23.2203	9.27138	11.2094	0
0.7787	-8.81068	26.2697	8.63702	7.24185	0
0.7793	-6.73038	24.4392	4.97727	7.54601	0
0.7800	1.2237	25.6625	4.39171	10.9008	0
0.7807	5.75141	32.0672	4.68449	10.9008	0
0.7813	11.2581	32.9846	1.95187	8.15435	0
0.7820	16.7648	34.5093	3.17179	7.24185	0
0.7827	19.5793	39.3937	7.4171	7.24185	0
0.7833	17.3766	37.5632	5.9044	7.85018	0
0.7840	1.46845	32.6788	2.83021	9.07132	0
0.7847	-21.6596	35.4268	1.61029	7.54601	0
0.7853	-36.344	39.3937	-1.70789	5.4079	0
0.7860	-50.0495	35.7326	-4.14772	5.4079	0
0.7867	-69.8736	28.4061	0.0975935	6.02071	0
0.7873	-85.7817	24.1334	2.83021	3.8826	0
0.7880	-94.5924	24.1334	1.95187	2.66146	0
0.7887	-97.4069	24.745	1.95187	5.4079	0
0.7893	-88.2291	24.745	3.17179	6.93321	0
0.7900	-70.2407	25.3567	1.95187	3.8826	0
0.7907	-51.8851	23.8276	-1.70789	3.57843	0
0.7913	-34.7532	20.1665	-5.07486	6.32487	0
0.7920	-23.8622	17.7243	-6.29478	3.57843	0
0.7927	-17.3766	17.4229	-6.002	0.831985	0
0.7933	-10.6462	17.4229	-5.70922	1.74896	0
0.7940	-9.17779	15.588	-3.56216	-0.0849877	0
0.7947	-16.52	11.9269	-1.12232	-3.74393	0
0.7953	-23.8622	11.6211	-3.26938	-2.21863	0
0.7960	-28.39	15.588	-5.70922	-0.693321	0
0.7967	-31.694	15.588	-3.56216	-2.52279	0
0.7973	-27.7781	14.3691	-3.26938	-2.83143	0
0.7980	-20.4359	18.9476	-5.70922	-2.21863	0
0.7987	-15.2963	23.8276	-3.56216	-2.83143	0
0.7993	-6.97512	24.1334	0.731951	-3.1356	0
0.8000	4.28297	24.4392	1.02473	-2.83143	0
0.8007	11.2581	24.745	2.24465	-2.21863	0
0.8013	14.6845	25.0508	5.61162	-1.61029	0
0.8020	12.8489	28.7119	4.97727	-1.91446	0
0.8027	-2.44741	31.4599	1.61029	-4.05257	0
0.8033	-19.2122	27.7988	0.731951	-6.49038	0
0.8040	-18.9674	22.3029	0.0975935	-7.10318	0
0.8047	-6.11852	20.7781	-1.70789	-5.88204	0
0.8053	3.91586	22.6087	-1.70789	-5.27371	0
0.8060	10.0344	25.3567	-0.195187	-6.49038	0
0.8067	11.8699	26.2697	-0.829544	-7.40735	0
0.8073	8.19882	24.745	-3.85494	-6.49038	0
0.8080	0.856593	23.8276	-3.56216	-7.10318	0
0.8087	-9.17779	24.745	0.0975935	-8.32432	0
0.8093	-20.803	25.0508	1.02473	-8.62849	0
0.8100	-29.6137	25.3567	-4.4893	-8.02015	0
0.8107	-35.3651	27.493	-11.8088	-7.71151	0
0.8113	-40.2599	29.3236	-15.7613	-9.23682	0
0.8120	-46.3784	27.7988	-15.4686	-11.9833	0
0.8127	-51.0285	27.7988	-13.6143	-11.9833	0
0.8133	-44.2981	29.3236	-14.5414	-11.0708	0
0.8140	-29.0018	29.9352	-14.2486	-11.9833	0
0.8147	-29.8584	31.4599	-11.1745	-12.2919	0
0.8153	-55.5562	33.2904	-13.6143	-11.3749	0
0.8160	-80.275	33.5963	-20.9338	-11.9833	0
0.8167	-82.9672	36.6457	-19.1283	-13.8172	0
0.8173	-76.3592	41.2242	-10.8817	-14.7342	0
0.8180	-72.9328	40.9184	-8.14905	-13.513	0
0.8187	-66.5695	37.869	-8.14905	-12.9002	0
0.8193	-47.3574	38.1748	-5.70922	-13.513	0
0.8200	-20.1911	36.6457	-5.07486	-12.9002	0
0.8207	3.91586	31.1541	-6.29478	-12.2919	0
0.8213	17.7437	26.8814	-8.44183	-13.8172	0
0.8220	25.3307	25.3567	-11.4672	-14.4255	0
0.8227	35.3651	25.3567	-11.1745	-12.2919	0
0.8233	46.9903	23.8276	-9.0274	-13.8172	0
0.8240	52.4969	20.7781	-9.95453	-16.5637	0
0.8247	47.8469	20.1665	-10.8817	-13.8172	0
0.8253	34.7532	22.9145	-9.36897	-13.2044	0
0.8260	15.9082	26.5756	-9.36897	-15.6467	0
0.8267	-3.67111	29.3236	-10.8817	-13.513	0
0.8273	-16.1529	28.1003	-11.8088	-11.9833	0
0.8280	-26.3097	21.0839	-12.6872	-16.2595	0
0.8287	-37.8125	17.4229	-10.8817	-16.5637	0
0.8293	-40.627	20.7781	-8.73462	-14.1214	0
0.8300	-29.0018	21.997	-9.36897	-16.5637	0
0.8307	-20.803	20.1665	-10.8817	-16.5637	0
0.8313	-29.6137	22.6087	-10.5889	-13.513	0
0.8320	-40.8717	25.9639	-10.5889	-16.5637	0
0.8327	-37.2006	24.745	-10.8817	-19.3101	0
0.8333	-25.086	24.745	-11.8088	-15.0383	0
0.8340	-14.0726	27.7988	-13.3215	-12.9002	0
0.8347	-3.91586	26.8814	-14.2486	-15.0383	0
0.8353	8.56593	23.5261	-15.7613	-14.7342	0
0.8360	17.7437	24.745	-17.274	-13.8172	0
0.8367	20.4359	27.7988	-16.3957	-15.3425	0
0.8373	23.7399	26.5756	-16.3957	-15.6467	0
0.8380	29.8584	25.9639	-17.6156	-14.7342	0
0.8387	32.0611	29.9352	-15.4686	-15.3425	0
0.8393	30.4703	31.7657	-13.0287	-16.5637	0
0.8400	30.4703	28.4061	-13.3215	-16.5637	0
0.8407	30.8374	26.5756	-13.6143	-17.172	0
0.8413	29.2465	26.5756	-11.8088	-17.172	0
0.8420	28.0228	26.8814	-7.80748	-15.6467	0
0.8427	26.7991	30.2366	-5.07486	-14.7342	0
0.8433	23.128	31.7657	-9.0274	-16.2595	0
0.8440	20.1911	29.6294	-13.3215	-15.3425	0
0.8447	20.803	30.5425	-11.8088	-11.9833	0
0.8453	19.5793	32.9846	-12.3944	-12.5961	0
0.8460	8.56593	32.373	-13.9559	-14.7342	0
0.8467	-5.50667	31.1541	-9.95453	-13.8172	0
0.8473	-12.237	31.1541	-7.22192	-13.513	0
0.8480	-14.9292	32.0672	-9.0274	-15.0383	0
0.8487	-18.9674	36.3399	-5.70922	-13.8172	0
0.8493	-20.803	38.4762	-1.41511	-14.1214	0
0.8500	-22.6385	35.121	-1.70789	-15.9508	0
0.8507	-29.8584	32.6788	-0.829544	-12.9002	0
0.8513	-40.627	31.1541	0.390374	-9.54546	0
0.8520	-48.214	25.6625	-3.56216	-12.2919	0
0.8527	-44.2981	21.6912	-6.92914	-13.513	0
0.8533	-30.4703	25.3567	-4.4893	-12.9002	0
0.8540	-21.0477	28.7119	-2.63502	-13.8172	0
0.8547	-20.1911	27.7988	-2.63502	-12.2919	0
0.8553	-21.6596	28.4061	-3.56216	-8.62849	0
0.8560	-24.107	32.0672	-5.36764	-8.32432	0
0.8567	-24.4741	34.8152	-6.58756	-8.32432	0
0.8573	-17.1319	35.7326	-8.14905	-8.02015	0
0.8580	-5.75141	36.9515	-10.2473	-8.32432	0
0.8587	5.50667	36.3399	-11.4672	-7.40735	0
0.8593	18.9674	32.9846	-10.5889	-6.79902	0
0.8600	29.6137	32.373	-10.8817	-8.32432	0
0.8607	31.4492	34.8152	-14.5414	-8.62849	0
0.8613	25.9425	33.2904	-14.2486	-8.32432	0
0.8620	19.2122	31.1541	-9.0274	-7.40735	0
0.8627	19.5793	32.373	-8.44183	-4.05257	0
0.8633	30.4703	32.373	-12.6872	-2.52279	0
0.8640	43.6863	30.5425	-13.6143	-6.49038	0
0.8647	45.1547	31.4599	-11.8088	-8.02015	0
0.8653	21.6596	32.9846	-12.6872	-6.49038	0
0.8660	-25.6978	32.373	-14.5414	-6.79902	0
0.8667	-73.5447	32.9846	-14.8342	-5.57788	0
0.8673	-101.078	34.8152	-15.7613	-3.74393	0
0.8680	-110.745	33.9021	-16.0541	-5.88204	0
0.8687	-112.581	32.373	-12.6872	-6.49038	0
0.8693	-111.724	31.4599	-7.22192	-4.6609	0
0.8700	-118.088	31.1541	-1.70789	-5.88204	0
0.8707	-132.772	31.1541	1.02473	-5.57788	0
0.8713	-137.912	30.5425	0.390374	-2.52279	0
0.8720	-121.514	29.6294	-1.41511	-3.74393	0
0.8727	-90.9213	29.6294	-3.56216	-4.6609	0
0.8733	-52.8641	30.2366	-5.36764	-1.91446	0
0.8740	-9.78964	29.9352	-7.22192	-4.6609	0
0.8747	35.7322	30.2366	-9.66175	-8.32432	0
0.8753	68.6498	31.7657	-13.6143	-2.83143	0
0.8760	77.8276	31.1541	-16.9813	0.527818	0
0.8767	68.038	27.7988	-14.8342	-4.35674	0
0.8773	52.1298	29.0177	-10.5889	-7.10318	0
0.8780	33.2848	33.2904	-8.14905	-4.6609	0
0.8787	11.8699	33.2904	-7.22192	-1.30613	0
0.8793	-16.1529	30.2366	-5.07486	1.44032	0
0.8800	-56.4128	30.8483	-2.04946	0.831985	0
0.8807	-98.6306	32.0672	-0.829544	-0.997487	0
0.8813	-116.619	30.5425	0.390374	-0.389154	0
0.8820	-104.994	29.9352	3.17179	1.74896	0
0.8827	-85.4146	30.8483	4.97727	2.66146	0
0.8833	-73.9118	30.2366	4.39171	2.66146	0
0.8840	-67.7933	29.9352	4.39171	2.66146	0
0.8847	-58.6155	29.6294	7.12432	3.57843	0
0.8853	-41.8507	29.0177	8.63702	3.27426	0
0.8860	-20.4359	31.4599	6.19719	1.44032	0
0.8867	-4.28297	33.9021	5.61162	2.9701	0
0.8873	3.304	30.8483	8.34424	5.4079	0
0.8880	7.58697	28.1003	7.12432	2.9701	0
0.8887	9.78964	32.6788	4.68449	-0.997487	0
0.8893	10.6462	37.869	5.9044	-1.91446	0
0.8900	14.0726	40.0053	6.19719	-1.61029	0
0.8907	21.2925	38.7821	2.83021	-0.0849877	0
0.8913	30.4703	32.9846	3.75735	0.527818	0
0.8920	39.0362	25.9639	8.63702	0.223652	0
0.8927	45.5218	22.6087	8.63702	1.44032	0
0.8933	51.8851	19.8607	7.12432	1.44032	0
0.8940	61.3076	16.5054	8.34424	-0.389154	0
0.8947	69.8736	15.8938	9.27138	1.74896	0
0.8953	69.8736	15.588	9.56416	4.4954	0
0.8960	61.6747	17.1171	10.1985	2.66146	0
0.8967	51.518	20.1665	6.19719	1.74896	0
0.8973	45.1547	20.7781	2.24465	3.8826	0
0.8980	39.648	20.7781	8.9786	3.57843	0
0.8987	29.6137	23.5261	16.2981	1.74896	0
0.8993	21.9043	24.745	12.9311	2.35729	0
0.9000	21.9043	22.9145	9.27138	3.57843	0
0.9007	23.7399	23.8276	10.7841	3.27426	0
0.9013	26.1873	25.6625	11.0769	1.74896	0
0.9020	34.1414	27.1872	12.004	0.223652	0
0.9027	39.648	29.0177	15.6638	1.13615	0
0.9033	36.344	30.2366	16.5909	3.57843	0
0.9040	35.7322	32.0672	15.9565	3.57843	0
0.9047	43.3192	33.9021	16.5909	2.05312	0
0.9053	46.6232	33.2904	17.1764	2.66146	0
0.9060	45.1547	32.9846	17.1764	4.79957	0
0.9067	50.0495	34.5093	15.9565	4.79957	0
0.9073	60.451	33.2904	13.5167	2.35729	0
0.9080	71.9538	31.7657	12.2968	1.74896	0
0.9087	87.862	32.373	11.4184	2.66146	0
0.9093	100.344	30.2366	7.4171	0.527818	0
0.9100	98.8754	27.7988	4.68449	-0.997487	0
0.9107	87.862	30.2366	5.31884	0.223652	0
0.9113	76.8487	32.0672	5.61162	1.74896	0
0.9120	63.5103	28.4061	6.83154	2.05312	0
0.9127	43.3192	26.5756	8.9786	1.44032	0
0.9133	15.5411	29.3236	12.004	-0.389154	0
0.9140	-17.9885	29.9352	14.1511	-0.997487	0
0.9147	-42.7073	28.1003	12.9311	0.831985	0
0.9153	-40.8717	26.5756	10.4913	2.66146	0
0.9160	-21.6596	25.3567	9.85694	3.57843	0
0.9167	-4.28297	25.6625	6.19719	4.4954	0
0.9173	5.13956	28.4061	1.02473	3.57843	0
0.9180	12.4818	31.1541	0.0975935	2.35729	0
0.9187	19.5793	31.1541	-0.487967	2.66146	0
0.9193	26.7991	30.8483	-3.56216	2.66146	0
0.9200	37.8125	33.5963	-3.26938	1.74896	0
0.9207	50.9061	35.7326	-0.195187	2.9701	0
0.9213	57.0246	32.9846	1.02473	4.4954	0
0.9220	55.5562	29.3236	2.53743	3.57843	0
0.9227	57.3918	28.4061	4.97727	3.57843	0
0.9233	67.1814	26.8814	3.75735	3.57843	0
0.9240	74.4013	22.9145	0.0975935	2.35729	0
0.9247	73.1776	20.1665	-0.195187	1.74896	0
0.9253	65.9577	20.1665	2.24465	0.831985	0
0.9260	55.1891	20.1665	2.53743	-0.693321	0
0.9267	46.3784	21.6912	1.31751	0.527818	0
0.9273	40.0151	23.2203	4.97727	0.831985	0
0.9280	32.0611	21.997	9.27138	-1.61029	0
0.9287	26.7991	21.0839	7.4171	-1.91446	0
0.9293	27.7781	23.8276	6.19719	-1.61029	0
0.9300	32.3058	23.8276	9.56416	-2.83143	0
0.9307	41.4836	20.7781	12.004	-0.997487	0
0.9313	53.3535	21.0839	11.0769	0.831985	0
0.9320	59.4721	23.2203	8.05146	-2.21863	0
0.9327	59.8392	21.0839	4.05013	-4.05257	0
0.9333	58.0036	19.2534	4.97727	-2.52279	0
0.9340	47.235	21.6912	9.85694	-1.30613	0
0.9347	33.2848	23.8276	9.27138	0.831985	0
0.9353	22.2714	25.6625	4.39171	2.35729	0
0.9360	9.42253	28.4061	1.02473	-0.0849877	0
0.9367	-4.89482	29.9352	0.0975935	-2.83143	0
0.9373	-15.9082	29.9352	1.02473	-0.997487	0
0.9380	-25.3307	29.9352	1.95187	1.13615	0
0.9387	-29.8584	28.4061	-1.41511	1.13615	0
0.9393	-27.1662	25.0508	-3.56216	0.223652	0
0.9400	-24.7188	23.2203	-0.829544	0.831985	0
0.9407	-26.3097	22.9145	-0.487967	2.66146	0
0.9413	-25.9425	22.9145	-4.4893	2.05312	0
0.9420	-19.2122	23.2203	-5.36764	1.74896	0
0.9427	-10.6462	23.2203	-4.78208	4.18676	0
0.9433	-2.44741	21.997	-8.73462	3.57843	0
0.9440	11.2581	21.0839	-11.8088	0.831985	0
0.9447	33.5295	21.997	-11.4672	1.74896	0
0.9453	50.2943	22.3029	-10.8817	1.74896	0
0.9460	51.8851	24.1334	-7.22192	-1.61029	0
0.9467	39.0362	27.7988	-2.63502	0.527818	0
0.9473	9.42253	28.1003	-2.63502	4.79957	0
0.9480	-27.1662	25.3567	-3.56216	1.74896	0
0.9487	-51.8851	27.493	-2.34224	-1.91446	0
0.9493	-68.4051	32.373	-2.04946	0.527818	0
0.9500	-87.0054	33.2904	-2.9278	0.831985	0
0.9507	-100.466	31.7657	-2.63502	-1.91446	0
0.9513	-101.323	31.1541	-4.4893	-0.693321	0
0.9520	-93.7358	31.1541	-8.73462	1.44032	0
0.9527	-83.579	29.3236	-10.2473	0.223652	0
0.9533	-75.3802	25.3567	-10.2473	1.44032	0
0.9540	-67.1814	21.6912	-11.1745	3.57843	0
0.9547	-51.2732	18.6418	-10.8817	0.831985	0
0.9553	-32.0611	15.588	-9.0274	-0.997487	0
0.9560	-18.6003	13.7574	-6.58756	0.527818	0
0.9567	-5.50667	13.7574	-5.36764	0.831985	0
0.9573	10.6462	13.7574	-4.78208	1.13615	0
0.9580	24.107	15.2865	-2.63502	2.66146	0
0.9587	33.8966	18.336	0.0975935	1.74896	0
0.9593	43.3192	16.8112	-1.12232	1.74896	0
0.9600	49.4377	15.2865	-4.4893	2.9701	0
0.9607	52.4969	19.5592	-5.70922	-0.0849877	0
0.9613	57.0246	23.8276	-7.22192	-1.61029	0
0.9620	56.7799	25.0508	-8.14905	2.35729	0
0.9627	49.6824	27.493	-2.34224	4.4954	0
0.9633	44.2981	28.4061	4.97727	2.9701	0
0.9640	40.2599	27.493	5.9044	2.9701	0
0.9647	32.3058	28.7119	5.31884	1.13615	0
0.9653	21.2925	28.4061	7.75868	-1.30613	0
0.9660	14.0726	25.6625	9.85694	0.527818	0
0.9667	17.7437	27.493	9.27138	2.66146	0
0.9673	31.0821	31.7657	8.63702	1.44032	0
0.9680	46.0113	31.7657	8.34424	1.74896	0
0.9687	57.0246	32.0672	9.27138	3.27426	0
0.9693	62.8984	33.9021	12.2968	2.66146	0
0.9700	65.9577	34.5093	14.1511	2.9701	0
0.9707	69.8736	34.2035	9.85694	4.79957	0
0.9713	75.3802	33.9021	2.83021	3.27426	0
0.9720	83.9462	32.0672	-0.195187	1.13615	0
0.9727	96.0608	31.4599	-0.487967	1.74896	0
0.9733	104.382	31.1541	-0.829544	1.44032	0
0.9740	101.935	28.1003	-0.829544	-0.693321	0
0.9747	93.7358	24.4392	2.83021	-1.91446	0
0.9753	79.9079	24.1334	6.19719	-0.693321	0
0.9760	58.8602	25.6625	4.68449	1.44032	0
0.9767	38.1796	24.745	1.02473	1.74896	0
0.9773	20.4359	22.3029	1.95187	-0.389154	0
0.9780	5.13956	22.6087	7.12432	-1.91446	0
0.9787	1.46845	23.5261	10.7841	-1.91446	0
0.9793	6.73038	24.4392	9.27138	-0.997487	0
0.9800	9.42253	26.5756	7.12432	-0.0849877	0
0.9807	10.4015	27.7988	7.12432	0.223652	0
0.9813	11.6252	27.493	8.63702	-0.997487	0
0.9820	7.34223	30.8483	11.7112	-1.61029	0
0.9827	1.83556	35.4268	12.004	-0.0849877	0
0.9833	-2.81452	34.8152	8.34424	1.13615	0
0.9840	-11.0133	32.373	6.53876	0.527818	0
0.9847	-16.1529	32.9846	9.56416	-0.997487	0
0.9853	-13.4608	34.8152	10.1985	-0.0849877	0
0.9860	-7.34223	36.9515	9.56416	2.05312	0
0.9867	2.44741	40.9184	11.0769	2.66146	0
0.9873	11.0133	43.3606	10.1985	-0.0849877	0
0.9880	7.58697	41.53	6.83154	-0.693321	0
0.9887	-6.11852	37.5632	6.19719	1.74896	0
0.9893	-21.4148	35.4268	5.31884	2.66146	0
0.9900	-30.8374	32.373	4.39171	1.44032	0
0.9907	-29.0018	27.493	6.19719	1.13615	0
0.9913	-22.6385	26.2697	7.4171	0.223652	0
0.9920	-17.7437	27.493	6.53876	-1.91446	0
0.9927	-8.56593	26.2697	9.27138	-1.30613	0
0.9933	3.05926	24.745	11.4184	0.831985	0
0.9940	8.81068	26.5756	10.1985	0.223652	0
0.9947	14.0726	27.1872	6.53876	0.831985	0
0.9953	16.7648	24.4392	1.95187	3.27426	0
0.9960	11.6252	21.6912	1.61029	2.66146	0
0.9967	7.95408	21.997	7.12432	-0.997487	0
0.9973	7.58697	23.2203	9.56416	-1.61029	0
0.9980	4.89482	23.5261	5.61162	0.527818	0
0.9987	7.34223	25.0508	4.97727	0.831985	0
0.9993	17.7437	27.493	10.4913	0.527818	0
1.0000	25.9425	24.745	14.1511	0.831985	0
1.0007	31.4492	21.3898	14.1511	1.13615	0
1.0013	37.8125	23.8276	13.5167	-0.389154	0
1.0020	41.4836	27.493	13.8583	-1.61029	0
1.0027	44.2981	28.1003	14.1511	0.223652	0
1.0033	47.8469	27.493	14.1511	1.13615	0
1.0040	47.6021	25.6625	14.7366	-1.30613	0
1.0047	46.3784	23.8276	16.2981	-2.83143	0
1.0053	47.235	26.2697	15.9565	-1.61029	0
1.0060	46.0113	28.4061	15.0782	-0.0849877	0
1.0067	46.6232	27.1872	16.5909	2.35729	0
1.0073	50.2943	25.3567	18.1036	4.79957	0
1.0080	48.8258	24.745	14.7366	4.18676	0
1.0087	40.2599	25.6625	11.0769	2.66146	0
1.0093	32.9177	27.7988	12.6384	1.44032	0
1.0100	32.0611	28.7119	15.6638	0.527818	0
1.0107	34.5085	28.4061	13.8583	1.44032	0
1.0113	34.1414	28.4061	8.34424	3.27426	0
1.0120	37.8125	29.0177	7.4171	2.66146	0
1.0127	57.0246	29.3236	12.004	1.74896	0
1.0133	79.9079	29.3236	14.7366	2.05312	0
1.0140	89.0857	28.4061	13.8583	2.9701	0
1.0147	80.8869	26.8814	13.5167	3.57843	0
1.0153	57.0246	26.5756	15.371	2.35729	0
1.0160	23.128	27.1872	17.518	1.13615	0
1.0167	-7.95408	27.1872	17.1764	3.57843	0
1.0173	-34.5085	25.0508	11.7112	5.4079	0
1.0180	-54.9444	21.6912	4.68449	3.57843	0
1.0187	-62.8984	20.7781	0.731951	4.18676	0
1.0193	-58.6155	22.3029	-2.9278	7.24185	0
1.0200	-41.8507	21.6912	-5.70922	6.32487	0
1.0207	-14.9292	21.997	-3.85494	3.27426	0
1.0213	3.304	25.3567	1.02473	3.57843	0
1.0220	6.11852	25.0508	4.05013	4.18676	0
1.0227	6.11852	23.2203	6.53876	2.05312	0
1.0233	4.28297	25.6625	9.27138	1.74896	0
1.0240	-7.34223	26.2697	12.004	4.18676	0
1.0247	-26.9215	23.8276	12.9311	5.10373	0
1.0253	-43.0744	23.8276	11.4184	2.05312	0
1.0260	-44.5429	22.9145	10.7841	0.527818	0
1.0267	-31.694	21.0839	12.2968	2.05312	0
1.0273	-16.1529	22.9145	12.004	3.57843	0
1.0280	0	24.1334	10.1985	3.57843	0
1.0287	14.0726	21.0839	8.63702	2.66146	0
1.0293	15.9082	20.1665	5.9044	0.831985	0
1.0300	7.58697	22.3029	3.46457	1.74896	0
1.0307	-3.05926	23.8276	2.24465	4.79957	0
1.0313	-19.824	24.745	-0.829544	5.4079	0
1.0320	-40.627	21.0839	-2.34224	1.13615	0
1.0327	-53.7206	16.8112	1.02473	-2.21863	0
1.0333	-52.8641	18.9476	2.24465	-0.693321	0
1.0340	-40.627	22.9145	-1.12232	2.35729	0
1.0347	-29.0018	22.9145	-2.63502	1.74896	0
1.0353	-27.5334	23.8276	-2.63502	0.527818	0
1.0360	-34.7532	25.6625	-1.70789	1.44032	0
1.0367	-46.3784	25.6625	2.53743	0.831985	0
1.0373	-61.9195	25.6625	4.68449	0.831985	0
1.0380	-80.275	25.6625	2.53743	3.27426	0
1.0387	-99.4872	24.745	-0.195187	3.57843	0
1.0393	-113.193	24.4392	-0.829544	2.05312	0
1.0400	-114.172	24.745	-0.487967	2.66146	0
1.0407	-102.546	25.6625	-1.12232	3.57843	0
1.0413	-81.4987	26.5756	-4.14772	2.9701	0
1.0420	-61.6747	26.2697	-5.36764	2.9701	0
1.0427	-52.8641	25.6625	-3.56216	3.57843	0
1.0433	-50.6614	25.0508	-4.4893	4.4954	0
1.0440	-46.1337	24.4392	-4.4893	4.4954	0
1.0447	-40.627	24.4392	-0.829544	2.35729	0
1.0453	-31.4492	25.6625	-0.195187	0.831985	0
1.0460	-15.2963	26.8814	-1.70789	1.44032	0
1.0467	-0.611852	26.5756	-0.829544	0.831985	0
1.0473	6.73038	25.6625	0.390374	0.527818	0
1.0480	11.0133	24.4392	0.731951	0.527818	0
1.0487	12.237	22.6087	0.0975935	-0.693321	0
1.0493	14.3173	21.997	-0.487967	-2.21863	0
1.0500	19.5793	23.8276	1.02473	-2.21863	0
1.0507	18.3556	25.6625	0.0975935	-1.91446	0
1.0513	12.237	24.745	-4.4893	-2.21863	0
1.0520	9.42253	23.8276	-4.78208	-3.74393	0
1.0527	6.36327	25.3567	-2.04946	-3.1356	0
1.0533	-1.2237	25.6625	-3.85494	-0.389154	0
1.0540	-6.97512	24.745	-6.29478	0.223652	0
1.0547	-7.95408	24.745	-4.4893	0.831985	0
1.0553	-10.6462	25.0508	-3.26938	3.57843	0
1.0560	-21.4148	24.1334	-4.4893	1.44032	0
1.0567	-35.3651	24.4392	-5.36764	-2.83143	0
1.0573	-46.1337	24.745	-5.07486	-0.693321	0
1.0580	-52.8641	22.9145	-4.4893	1.74896	0
1.0587	-54.9444	22.9145	-7.22192	-1.30613	0
1.0593	-47.3574	25.0508	-10.8817	-1.61029	0
1.0600	-30.4703	25.3567	-9.66175	-0.693321	0
1.0607	-3.91586	23.8276	-6.29478	-2.83143	0
1.0613	36.9559	24.4392	-9.0274	-1.91446	0
1.0620	81.7435	26.2697	-12.6872	1.74896	0
1.0627	109.277	27.7988	-10.2473	-0.0849877	0
1.0633	112.336	30.5425	-7.22192	-2.83143	0
1.0640	93.7358	31.1541	-7.5147	-1.91446	0
1.0647	56.7799	28.7119	-5.36764	-0.997487	0
1.0653	14.9292	29.3236	-2.63502	-2.52279	0
1.0660	-18.9674	32.9846	-2.63502	-2.83143	0
1.0667	-47.3574	32.373	-2.04946	-0.997487	0
1.0673	-79.2961	27.493	-1.41511	-0.997487	0
1.0680	-113.805	23.8276	-5.07486	-1.91446	0
1.0687	-137.912	19.8607	-7.80748	-2.21863	0
1.0693	-136.688	16.8112	-4.14772	-3.43977	0
1.0700	-107.441	17.4229	1.02473	-4.35674	0
1.0707	-70.8525	17.7243	-0.829544	-3.74393	0
1.0713	-45.5218	15.588	-7.80748	-3.1356	0
1.0720	-26.3097	18.0301	-10.8817	-2.83143	0
1.0727	-3.91586	24.4392	-10.2473	-0.693321	0
1.0733	12.237	27.1872	-11.8088	-0.997487	0
1.0740	14.6845	27.7988	-11.1745	-4.6609	0
1.0747	13.4608	29.3236	-7.5147	-3.74393	0
1.0753	16.1529	29.3236	-10.8817	-0.693321	0
1.0760	18.3556	29.3236	-17.6156	-1.91446	0
1.0767	15.2963	31.7657	-17.274	-3.1356	0
1.0773	7.58697	32.9846	-18.8355	-1.61029	0
1.0780	0.611852	33.9021	-24.008	-0.997487	0
1.0787	7.58697	35.7326	-21.5682	0.831985	0
1.0793	30.4703	32.6788	-13.9559	3.57843	0
1.0800	53.1088	26.2697	-10.2473	0.223652	0
1.0807	62.5313	23.8276	-7.22192	-3.74393	0
1.0813	69.017	21.3898	-6.002	-1.91446	0
1.0820	76.6039	16.5054	-8.14905	-1.30613	0
1.0827	69.8736	13.7574	-10.8817	-2.83143	0
1.0833	45.1547	11.9269	-13.3215	-0.693321	0
1.0840	19.824	7.96	-15.4686	2.9701	0
1.0847	-3.91586	7.04691	-15.4686	1.13615	0
1.0853	-39.0362	7.96	-15.4686	-2.21863	0
1.0860	-72.9328	6.43528	-16.0541	-0.0849877	0
1.0867	-84.8027	5.82364	-14.2486	3.57843	0
1.0873	-79.2961	7.34836	-12.6872	1.74896	0
1.0880	-62.5313	8.87745	-11.4672	-0.693321	0
1.0887	-32.6729	13.7574	-9.0274	0.527818	0
1.0893	-10.6462	20.1665	-8.73462	1.44032	0
1.0900	-8.56593	21.3898	-8.44183	0.831985	0
1.0907	-6.73038	21.3898	-3.56216	1.13615	0
1.0913	3.91586	23.2203	0.731951	-0.389154	0
1.0920	9.78964	21.997	-0.829544	-1.30613	0
1.0927	14.0726	21.6912	0.0975935	0.223652	0
1.0933	28.6347	25.6625	4.68449	-0.997487	0
1.0940	46.0113	28.4061	6.83154	-2.21863	0
1.0947	58.6155	28.1003	4.97727	0.831985	0
1.0953	67.4261	29.3236	5.9044	2.35729	0
1.0960	71.342	31.1541	12.9311	-0.997487	0
1.0967	75.625	30.2366	17.518	-1.91446	0
1.0973	87.862	28.1003	15.6638	-0.997487	0
1.0980	99.1201	28.7119	15.9565	-1.61029	0
1.0987	99.1201	29.6294	19.3235	-2.21863	0
1.0993	94.3476	28.4061	19.3235	-2.21863	0
1.1000	90.3094	28.4061	17.1764	-0.997487	0
1.1007	84.8027	30.8483	18.3964	0.527818	0
1.1013	71.9538	29.3236	18.3964	0.831985	0
1.1020	37.2006	28.4061	16.5909	0.831985	0
1.1027	-20.4359	32.9846	16.5909	0.831985	0
1.1033	-68.4051	33.9021	15.6638	0.527818	0
1.1040	-74.5236	30.2366	12.2968	0.223652	0
1.1047	-42.7073	29.9352	8.9786	-0.0849877	0
1.1053	2.0803	30.5425	9.27138	-0.997487	0
1.1060	35.3651	29.9352	12.004	-2.21863	0
1.1067	40.627	31.1541	13.8583	-2.83143	0
1.1073	25.3307	32.373	15.0782	-2.21863	0
1.1080	6.73038	32.9846	17.1764	-1.61029	0
1.1087	-15.2963	35.4268	18.1036	-3.1356	0
1.1093	-42.7073	34.2035	19.3235	-5.57788	0
1.1100	-66.5695	30.2366	22.0561	-4.6609	0
1.1107	-80.275	31.1541	22.6905	-1.61029	0
1.1113	-92.7568	32.9846	22.0561	-0.997487	0
1.1120	-104.994	29.3236	25.4231	-2.21863	0
1.1127	-101.323	27.493	29.4244	-2.83143	0
1.1133	-72.0762	29.6294	30.6443	-2.83143	0
1.1140	-31.0821	30.2366	31.2299	-3.43977	0
1.1147	7.95408	28.4061	32.157	-2.83143	0
1.1153	43.6863	28.4061	33.0842	-0.389154	0
1.1160	75.3802	28.4061	33.9625	-1.91446	0
1.1167	101.935	28.4061	33.0842	-5.88204	0
1.1173	118.455	30.2366	32.157	-5.27371	0
1.1180	119.311	33.2904	33.9625	-3.74393	0
1.1187	105.606	34.8152	33.0842	-6.79902	0
1.1193	82.7225	36.0384	25.7647	-7.71151	0
1.1200	62.8984	36.6457	19.3235	-5.27371	0
1.1207	60.6958	36.6457	21.4706	-4.6609	0
1.1213	67.4261	36.6457	24.8375	-3.74393	0
1.1220	53.7206	35.7326	20.8362	-2.21863	0
1.1227	19.5793	33.9021	15.371	-2.83143	0
1.1233	-7.58697	34.2035	14.7366	-3.74393	0
1.1240	-18.9674	34.8152	15.9565	-3.43977	0
1.1247	-17.9885	32.9846	15.9565	-3.43977	0
1.1253	-2.81452	30.2366	15.9565	-2.83143	0
1.1260	20.803	29.3236	16.5909	-2.83143	0
1.1267	38.1796	29.0177	19.6163	-3.1356	0
1.1273	42.0954	29.3236	22.0561	-1.30613	0
1.1280	28.6347	28.4061	19.3235	-0.0849877	0
1.1287	0.244741	26.2697	15.9565	-3.74393	0
1.1293	-28.6347	25.9639	17.1764	-6.49038	0
1.1300	-47.6021	26.5756	16.5909	-2.83143	0
1.1307	-61.3076	25.0508	12.9311	-0.997487	0
1.1313	-71.0973	22.9145	11.7112	-4.6609	0
1.1320	-61.9195	23.8276	10.7841	-5.88204	0
1.1327	-32.9177	24.4392	6.83154	-3.43977	0
1.1333	-3.05926	22.6087	5.31884	-3.74393	0
1.1340	24.107	21.0839	6.83154	-4.6609	0
1.1347	55.5562	21.3898	6.53876	-4.35674	0
1.1353	79.9079	21.997	3.75735	-3.74393	0
1.1360	88.841	21.6912	4.39171	-3.1356	0
1.1367	100.956	23.2203	7.75868	-1.30613	0
1.1373	124.206	24.745	8.05146	-1.91446	0
1.1380	132.772	23.2203	8.34424	-2.83143	0
1.1387	118.088	21.997	12.9311	-1.61029	0
1.1393	95.5714	23.5261	14.7366	-1.91446	0
1.1400	60.6958	21.997	11.7112	-2.52279	0
1.1407	6.73038	19.8607	11.0769	0.223652	0
1.1413	-47.3574	21.997	11.4184	0.831985	0
1.1420	-86.3936	23.8276	9.56416	-1.61029	0
1.1427	-110.501	22.6087	8.9786	-1.61029	0
1.1433	-109.277	25.3567	7.12432	-0.693321	0
1.1440	-82.3553	29.0177	2.24465	-1.91446	0
1.1447	-48.214	26.5756	-0.829544	-1.91446	0
1.1453	-12.237	23.5261	-4.14772	-0.997487	0
1.1460	24.9636	25.9639	-8.73462	-1.91446	0
1.1467	53.3535	29.3236	-9.95453	-2.83143	0
1.1473	72.9328	29.0177	-10.5889	-0.997487	0
1.1480	83.3343	28.4061	-13.3215	0.831985	0
1.1487	80.275	29.3236	-11.1745	-0.0849877	0
1.1493	77.4605	30.2366	-7.22192	-1.61029	0
1.1500	81.7435	32.0672	-5.70922	-0.997487	0
1.1507	73.7894	32.9846	-2.04946	1.74896	0
1.1513	50.2943	28.4061	-0.195187	1.74896	0
1.1520	25.3307	21.997	-3.56216	-0.997487	0
1.1527	0.611852	20.1665	-4.14772	-3.1356	0
1.1533	-24.7188	20.4723	-3.56216	-2.83143	0
1.1540	-45.1547	17.4229	-7.22192	-1.61029	0
1.1547	-65.9577	14.6749	-8.14905	-0.693321	0
1.1553	-83.9462	14.9807	-6.002	0.223652	0
1.1560	-83.579	16.1996	-6.29478	0.831985	0
1.1567	-68.038	16.8112	-1.70789	2.05312	0
1.1573	-52.8641	16.5054	4.68449	4.4954	0
1.1580	-43.931	15.8938	1.95187	4.4954	0
1.1587	-36.344	17.4229	2.83021	0.527818	0
1.1593	-24.107	18.6418	11.0769	-0.693321	0
1.1600	-9.42253	17.4229	9.27138	1.74896	0
1.1607	1.83556	15.8938	0.390374	3.57843	0
1.1613	12.237	18.336	0.0975935	3.27426	0
1.1620	24.7188	20.4723	1.95187	4.4954	0
1.1627	31.694	19.2534	-1.41511	5.4079	0
1.1633	33.5295	15.8938	-5.07486	4.79957	0
1.1640	38.4243	14.3691	-6.92914	5.4079	0
1.1647	47.6021	14.3691	-6.29478	6.02071	0
1.1653	57.0246	14.9807	-1.70789	4.4954	0
1.1660	66.5695	16.5054	1.61029	2.9701	0
1.1667	71.7091	17.1171	1.31751	4.4954	0
1.1673	67.7933	16.1996	1.95187	6.62904	0
1.1680	54.9444	15.8938	3.46457	6.32487	0
1.1687	28.6347	17.1171	2.83021	4.18676	0
1.1693	-12.4818	16.8112	1.02473	2.66146	0
1.1700	-52.8641	16.5054	0.0975935	3.8826	0
1.1707	-78.4395	18.0301	-2.63502	4.4954	0
1.1713	-93.1239	17.4229	-4.4893	2.35729	0
1.1720	-108.298	16.5054	-5.07486	2.35729	0
1.1727	-119.678	18.6418	-8.73462	6.02071	0
1.1733	-113.805	20.1665	-12.3944	4.79957	0
1.1740	-94.5924	18.336	-10.5889	1.13615	0
1.1747	-76.3592	18.0301	-7.22192	4.4954	0
1.1753	-58.2484	18.336	-8.44183	9.07132	0
1.1760	-39.4033	16.8112	-8.14905	6.02071	0
1.1767	-31.4492	16.1996	-5.70922	3.27426	0
1.1773	-35.7322	17.4229	-5.36764	6.32487	0
1.1780	-39.648	18.336	-4.4893	8.15435	0
1.1787	-42.0954	16.5054	-3.56216	7.54601	0
1.1793	-45.7666	14.6749	-6.29478	9.37548	0
1.1800	-44.5429	15.588	-7.5147	10.2925	0
1.1807	-39.0362	16.5054	-4.4893	9.98829	0
1.1813	-36.5888	14.6749	-3.56216	11.5136	0
1.1820	-40.0151	16.1996	-4.4893	12.7347	0
1.1827	-49.1929	21.997	-4.4893	12.1219	0
1.1833	-60.451	21.997	-3.85494	11.8178	0
1.1840	-67.1814	18.9476	-2.63502	11.8178	0
1.1847	-67.4261	21.0839	-2.63502	11.8178	0
1.1853	-68.038	23.2203	-6.58756	13.3431	0
1.1860	-68.038	21.0839	-9.66175	16.3937	0
1.1867	-62.5313	21.0839	-8.14905	18.836	0
1.1873	-52.8641	21.997	-10.2473	18.2276	0
1.1880	-44.2981	18.336	-14.5414	16.3937	0
1.1887	-36.5888	16.8112	-12.1016	15.4812	0
1.1893	-29.6137	18.336	-8.14905	15.4812	0
1.1900	-29.8584	18.336	-7.5147	17.9235	0
1.1907	-38.1796	17.4229	-4.4893	20.0571	0
1.1913	-43.6863	14.9807	2.53743	18.2276	0
1.1920	-43.0744	12.8443	5.61162	16.7023	0
1.1927	-37.5677	14.9807	4.05013	18.2276	0
1.1933	-24.4741	17.4229	3.17179	17.3107	0
1.1940	-6.11852	12.8443	3.75735	15.177	0
1.1947	10.0344	11.0138	3.46457	18.2276	0
1.1953	25.9425	13.7574	1.02473	20.0571	0
1.1960	46.9903	14.6749	-1.70789	16.7023	0
1.1967	75.9921	17.1171	-3.56216	16.3937	0
1.1973	108.665	20.4723	-6.29478	19.1446	0
1.1980	129.957	19.8607	-9.0274	18.2276	0
1.1987	128.489	21.0839	-8.73462	19.4488	0
1.1993	110.745	25.3567	-9.0274	23.7205	0
1.2000	87.2502	24.4392	-10.5889	23.4163	0
1.2007	67.1814	22.6087	-8.73462	20.0571	0
1.2013	56.4128	24.4392	-6.002	20.0571	0
1.2020	46.9903	23.8276	-7.22192	20.3613	0
1.2027	18.6003	22.6087	-7.22192	20.0571	0
1.2033	-27.7781	23.8276	-4.4893	20.9741	0
1.2040	-75.7473	22.6087	-4.4893	20.9741	0
1.2047	-113.805	21.997	-7.5147	18.5318	0
1.2053	-134.608	25.3567	-9.0274	16.7023	0
1.2060	-136.076	24.1334	-6.29478	15.177	0
1.2067	-126.653	20.1665	-1.12232	14.5642	0
1.2073	-104.994	21.0839	0.731951	16.0895	0
1.2080	-55.5562	23.8276	-3.26938	16.0895	0
1.2087	11.8699	23.5261	-4.14772	13.3431	0
1.2093	66.2024	21.997	-0.829544	12.7347	0
1.2100	94.5924	22.3029	-0.829544	13.6472	0
1.2107	100.956	24.4392	-3.26938	12.7347	0
1.2113	86.6383	24.4392	-3.56216	11.2094	0
1.2120	60.6958	21.0839	-6.002	10.2925	0
1.2127	37.2006	20.1665	-8.44183	9.98829	0
1.2133	14.9292	24.745	-5.36764	10.9008	0
1.2140	-13.7055	27.7988	-4.4893	11.5136	0
1.2147	-40.8717	25.6625	-6.29478	9.98829	0
1.2153	-58.2484	24.4392	-4.14772	8.15435	0
1.2160	-69.6288	28.4061	-1.70789	6.32487	0
1.2167	-76.6039	32.373	-3.26938	5.4079	0
1.2173	-80.5198	29.6294	-3.56216	6.02071	0
1.2180	-90.6765	27.1872	-2.9278	5.10373	0
1.2187	-106.218	29.3236	-5.36764	3.8826	0
1.2193	-120.29	29.3236	-5.36764	4.79957	0
1.2200	-132.405	26.5756	-4.4893	4.4954	0
1.2207	-135.219	27.493	-6.29478	3.27426	0
1.2213	-115.028	29.0177	-4.78208	4.4954	0
1.2220	-78.6842	27.1872	1.02473	4.79957	0
1.2227	-46.3784	26.8814	1.31751	2.66146	0
1.2233	-29.0018	26.5756	-3.56216	2.05312	0
1.2240	-24.7188	21.997	-5.07486	1.74896	0
1.2247	-23.8622	18.336	-0.829544	-1.30613	0
1.2253	-24.107	19.2534	1.31751	-2.21863	0
1.2260	-28.6347	21.3898	-2.04946	-1.61029	0
1.2267	-32.9177	22.3029	-3.85494	-1.91446	0
1.2273	-32.6729	22.6087	-2.63502	-1.61029	0
1.2280	-34.7532	23.2203	-5.36764	-1.61029	0
1.2287	-36.5888	24.745	-9.0274	-3.43977	0
1.2293	-29.8584	24.1334	-5.70922	-6.49038	0
1.2300	-23.2504	22.9145	-2.63502	-9.23682	0
1.2307	-21.6596	26.2697	-4.4893	-8.32432	0
1.2313	-17.7437	29.3236	-4.14772	-6.49038	0
1.2320	-13.7055	29.3236	-0.829544	-9.23682	0
1.2327	-10.6462	30.2366	1.95187	-12.5961	0
1.2333	3.91586	31.1541	2.83021	-11.0708	0
1.2340	25.5754	31.1541	3.46457	-11.0708	0
1.2347	38.7914	32.0672	4.39171	-12.2919	0
1.2353	45.5218	32.0672	3.75735	-10.458	0
1.2360	47.235	28.4061	1.02473	-9.54546	0
1.2367	41.2389	28.4061	-0.195187	-12.9002	0
1.2373	28.0228	33.5963	0.0975935	-14.4255	0
1.2380	9.42253	34.8152	-1.12232	-12.2919	0
1.2387	-9.78964	32.0672	-2.9278	-11.9833	0
1.2393	-15.5411	29.3236	-3.85494	-13.8172	0
1.2400	-10.6462	24.745	-6.29478	-15.6467	0
1.2407	-6.11852	20.1665	-5.70922	-17.172	0
1.2413	0.244741	19.2534	0.0975935	-16.8678	0
1.2420	2.44741	18.9476	1.02473	-15.6467	0
1.2427	-9.42253	16.8112	-2.63502	-15.6467	0
1.2433	-18.6003	15.588	-2.9278	-15.0383	0
1.2440	-8.81068	17.7243	-3.56216	-14.1214	0
1.2447	-1.2237	19.8607	-9.0274	-16.5637	0
1.2453	-19.2122	21.0839	-11.4672	-19.0059	0
1.2460	-49.1929	24.745	-9.36897	-17.7848	0
1.2467	-64.9787	28.1003	-9.0274	-16.2595	0
1.2473	-62.2866	26.5756	-9.0274	-16.5637	0
1.2480	-52.4969	23.5261	-4.78208	-17.4806	0
1.2487	-44.2981	23.8276	-0.829544	-19.3101	0
1.2493	-37.2006	25.0508	-1.41511	-20.2271	0
1.2500	-26.9215	25.3567	-1.41511	-17.4806	0
1.2507	-16.1529	27.493	1.02473	-15.0383	0
1.2513	-11.0133	29.9352	2.53743	-16.5637	0
1.2520	-6.97512	31.4599	2.83021	-17.4806	0
1.2527	3.05926	34.2035	4.39171	-17.172	0
1.2533	18.6003	35.4268	7.4171	-16.8678	0
1.2540	38.7914	35.121	10.1985	-17.4806	0
1.2547	55.8009	36.9515	8.34424	-17.4806	0
1.2553	53.3535	36.6457	2.83021	-17.4806	0
1.2560	37.2006	32.9846	0.0975935	-16.8678	0
1.2567	27.1662	33.9021	2.83021	-16.5637	0
1.2573	22.2714	34.5093	2.53743	-18.089	0
1.2580	21.2925	31.4599	0.390374	-18.089	0
1.2587	27.1662	31.1541	1.02473	-12.9002	0
1.2593	24.7188	30.5425	0.0975935	-10.1538	0
1.2600	4.89482	24.1334	-2.04946	-12.9002	0
1.2607	-15.2963	21.0839	1.02473	-14.1214	0
1.2613	-25.6978	23.8276	4.68449	-12.9002	0
1.2620	-31.694	23.8276	4.68449	-13.8172	0
1.2627	-31.694	20.7781	5.9044	-13.2044	0
1.2633	-25.3307	20.1665	5.61162	-11.6791	0
1.2640	-22.2714	21.3898	1.95187	-12.2919	0
1.2647	-22.6385	23.5261	1.02473	-12.9002	0
1.2653	-20.803	24.745	2.53743	-11.3749	0
1.2660	-18.9674	22.3029	4.05013	-11.0708	0
1.2667	-16.1529	20.4723	6.53876	-11.0708	0
1.2673	-6.97512	22.9145	5.9044	-9.23682	0
1.2680	4.28297	25.0508	2.53743	-7.40735	0
1.2687	6.97512	23.8276	1.02473	-7.71151	0
1.2693	5.75141	25.3567	2.83021	-7.71151	0
1.2700	9.17779	31.1541	5.31884	-7.40735	0
1.2707	11.8699	33.9021	7.12432	-7.40735	0
1.2713	8.19882	31.1541	4.97727	-7.10318	0
1.2720	3.05926	29.3236	-0.487967	-5.57788	0
1.2727	1.2237	30.2366	-3.56216	-3.74393	0
1.2733	1.46845	29.3236	-5.07486	-5.57788	0
1.2740	4.28297	28.1003	-7.5147	-6.49038	0
1.2747	4.52771	27.1872	-8.44183	-3.1356	0
1.2753	-1.2237	24.4392	-6.29478	-0.997487	0
1.2760	-4.52771	21.6912	-4.4893	-0.997487	0
1.2767	0.611852	22.6087	-4.4893	-0.693321	0
1.2773	11.2581	26.8814	-7.5147	-1.30613	0
1.2780	27.1662	30.5425	-8.73462	-1.61029	0
1.2787	45.7666	30.2366	-7.22192	1.44032	0
1.2793	54.3325	25.6625	-7.22192	1.74896	0
1.2800	48.214	21.3898	-8.14905	-0.693321	0
1.2807	36.9559	18.336	-7.5147	-0.389154	0
1.2813	31.0821	14.6749	-6.58756	-0.0849877	0
1.2820	32.3058	13.4516	-4.4893	-0.0849877	0
1.2827	40.2599	14.6749	-1.41511	2.66146	0
1.2833	42.7073	11.9269	0.390374	3.27426	0
1.2840	27.1662	7.96	1.31751	1.13615	0
1.2847	1.2237	5.51783	3.46457	2.05312	0
1.2853	-15.2963	2.46839	3.46457	2.05312	0
1.2860	-19.824	0.332031	1.02473	-1.30613	0
1.2867	-15.2963	2.7742	0.0975935	-0.997487	0
1.2873	-3.05926	6.12946	0.390374	2.05312	0
1.2880	7.58697	8.26582	0.390374	2.66146	0
1.2887	6.11852	12.5385	-0.829544	2.05312	0
1.2893	-3.05926	15.588	-2.63502	2.35729	0
1.2900	-17.3766	15.588	-3.85494	1.74896	0
1.2907	-33.2848	15.588	-5.70922	1.74896	0
1.2913	-36.9559	16.5054	-11.8088	3.8826	0
1.2920	-28.1452	18.336	-16.0541	4.4954	0
1.2927	-23.2504	19.2534	-12.3944	2.35729	0
1.2933	-24.107	20.1665	-8.44183	1.74896	0
1.2940	-23.4951	21.0839	-8.44183	3.57843	0
1.2947	-19.2122	21.0839	-3.56216	5.10373	0
1.2953	-11.2581	18.9476	3.46457	4.18676	0
1.2960	-1.2237	16.8112	1.95187	3.27426	0
1.2967	5.13956	16.5054	-0.487967	3.57843	0
1.2973	7.58697	15.588	4.68449	4.18676	0
1.2980	6.36327	17.1171	6.53876	3.8826	0
1.2987	6.36327	21.997	4.05013	3.27426	0
1.2993	10.0344	24.1334	8.05146	2.9701	0
1.3000	10.4015	21.997	12.004	3.57843	0
1.3007	5.50667	21.0839	8.34424	4.18676	0
1.3013	-0.367111	22.6087	5.31884	4.18676	0
1.3020	-12.237	24.1334	7.4171	4.4954	0
1.3027	-27.5334	25.0508	7.75868	5.71654	0
1.3033	-31.4492	24.4392	5.61162	5.71654	0
1.3040	-24.4741	24.745	1.95187	3.57843	0
1.3047	-16.1529	26.5756	-5.07486	1.44032	0
1.3053	-7.95408	26.5756	-11.8088	2.66146	0
1.3060	-2.20267	26.5756	-13.6143	6.93321	0
1.3067	0.244741	29.0177	-13.0287	8.15435	0
1.3073	4.52771	27.1872	-16.6885	4.79957	0
1.3080	7.34223	21.997	-21.8609	2.66146	0
1.3087	6.73038	23.8276	-22.4953	3.57843	0
1.3093	12.237	28.7119	-20.3482	1.44032	0
1.3100	26.5544	27.7988	-19.1283	0.223652	0
1.3107	43.6863	26.5756	-17.274	2.9701	0
1.3113	62.5313	30.5425	-13.6143	3.27426	0
1.3120	83.579	32.9846	-11.1745	0.831985	0
1.3127	101.323	31.1541	-11.1745	1.74896	0
1.3133	105.606	29.6294	-9.0274	2.9701	0
1.3140	89.0857	29.9352	-4.4893	1.44032	0
1.3147	54.9444	30.2366	-2.9278	1.74896	0
1.3153	16.7648	29.3236	-2.04946	0.831985	0
1.3160	-14.9292	29.0177	0.731951	-2.83143	0
1.3167	-43.6863	30.5425	0.0975935	-1.30613	0
1.3173	-64.3669	31.1541	-2.34224	2.35729	0
1.3180	-62.8984	32.0672	1.02473	0.223652	0
1.3187	-44.91	36.0384	5.61162	-1.61029	0
1.3193	-24.7188	34.8152	4.68449	2.05312	0
1.3200	-2.81452	31.1541	2.53743	2.9701	0
1.3207	14.9292	35.121	2.83021	-0.693321	0
1.3213	16.7648	40.0053	4.68449	-0.997487	0
1.3220	3.05926	38.4762	6.53876	1.44032	0
1.3227	-21.0477	38.4762	7.4171	0.223652	0
1.3233	-43.6863	40.3111	6.53876	-1.30613	0
1.3240	-46.9903	39.3937	5.61162	-0.693321	0
1.3247	-33.5295	38.4762	2.83021	-2.52279	0
1.3253	-19.5793	40.3111	-1.70789	-4.6609	0
1.3260	-4.52771	41.2242	-7.22192	-1.91446	0
1.3267	14.0726	40.3111	-9.95453	-1.30613	0
1.3273	25.9425	38.1748	-9.0274	-5.27371	0
1.3280	20.4359	36.9515	-5.36764	-4.6609	0
1.3287	-2.20267	38.1748	-4.4893	-2.52279	0
1.3293	-28.1452	39.0879	-5.36764	-6.49038	0
1.3300	-38.1796	39.6995	-3.85494	-8.62849	0
1.3307	-32.6729	41.2242	0.731951	-5.57788	0
1.3313	-23.8622	39.0879	2.83021	-5.88204	0
1.3320	-24.4741	33.9021	1.31751	-8.32432	0
1.3327	-42.4626	32.9846	2.53743	-7.10318	0
[truncated: 41,560 more rows]
