# Supplementary material for: Identification of Haptic Based Guiding Using Hard Reins
Source: PLoS One. 2015 Jul 22;10(7):e0132020. doi: 10.1371/journal.pone.0132020 (PMC4511788; doi:10.1371/journal.pone.0132020)
Supplement: S3 File — (ZIP) [file pone.0132020.s003.zip › EMGData1/Subject3/T5/t5.txt]

0.0000	73.1119	-12.5351	8.12587	17.7351	0
0.0007	74.3325	-11.9259	8.12587	20.7832	0
0.0013	63.9501	-11.0078	10.2603	23.5354	0
0.0020	47.7732	-11.0078	12.0898	27.8052	0
0.0027	37.6994	-12.5351	13.3095	30.8532	0
0.0033	33.7429	-12.5351	16.0592	29.6315	0
0.0040	29.7723	-9.18015	17.5838	26.8921	0
0.0047	34.9635	-6.12567	16.669	24.7572	0
0.0053	61.8175	-7.04368	16.669	19.8701	0
0.0060	107.29	-7.34412	16.3641	10.7131	0
0.0067	150.924	-6.73489	13.0046	2.77795	0
0.0073	174.425	-10.7074	11.1751	-1.80052	0
0.0080	175.954	-12.5351	12.3948	-6.37899	0
0.0087	163.439	-7.95335	11.7849	-13.0924	0
0.0093	148.791	-5.81688	7.21111	-21.9407	0
0.0100	141.776	-7.34412	2.63195	-29.8758	0
0.0107	123.761	-7.04368	-0.42261	-33.5283	0
0.0113	64.862	-6.73489	-4.08166	-35.6761	0
0.0120	-24.2443	-9.48059	-8.05098	-39.6372	0
0.0127	-113.968	-11.3166	-11.1002	-42.0808	0
0.0133	-187.515	-11.0078	-14.1547	-39.6372	0
0.0140	-209.486	-9.78938	-14.4597	-37.1937	0
0.0147	-157.308	-9.18015	-11.1002	-36.885	0
0.0153	-77.6436	-11.0078	-8.96574	-30.7889	0
0.0160	-23.0237	-11.6171	-8.05098	-19.1884	0
0.0167	12.0661	-10.3986	-4.08166	-11.2533	0
0.0173	36.4788	-10.7074	-0.72753	-6.07033	0
0.0180	43.1993	-11.9259	0.802423	2.48215	0
0.0187	43.1993	-9.78938	4.15655	12.848	0
0.0193	50.2144	-7.34412	6.291	19.5614	0
0.0200	59.3762	-5.81688	6.59592	25.0658	0
0.0207	67.0087	-4.90721	10.8702	29.6315	0
0.0213	76.1564	-6.12567	13.9247	32.3837	0
0.0220	83.4802	-7.95335	13.9247	36.6535	0
0.0227	88.3628	-6.12567	18.4985	40.9233	0
0.0233	93.8627	-3.68875	24.2974	40.9233	0
0.0240	92.642	-5.20765	23.9925	38.1839	0
0.0247	72.1859	-7.34412	23.9925	35.4317	0
0.0253	39.5374	-6.43445	22.4678	27.4966	0
0.0260	13.5954	-4.29798	14.8395	17.1307	0
0.0267	0.168364	-3.68875	10.5652	11.3304	0
0.0273	-6.24348	-5.20765	11.48	7.97374	0
0.0280	-10.8174	-5.20765	8.43079	1.55617	0
0.0287	-21.1998	-3.07118	4.46147	-6.07033	0
0.0293	-34.0094	-0.634265	1.71719	-13.0924	0
0.0300	-42.8625	-0.634265	-3.77674	-19.4971	0
0.0307	-53.8483	-3.07118	-8.05098	-24.68	0
0.0313	-67.5839	-4.90721	-9.8805	-28.0367	0
0.0320	-66.9666	-2.16151	-15.0695	-30.4803	0
0.0327	-50.495	2.11144	-17.8138	-31.0976	0
0.0333	-36.4507	0.28375	-14.4597	-29.8758	0
0.0340	-29.1269	-3.68875	-11.71	-28.9627	0
0.0347	-27.303	-2.77074	-11.1002	-25.9018	0
0.0353	-37.3627	-1.55228	-9.27066	-18.584	0
0.0360	-56.5982	-3.68875	-7.13622	-10.6488	0
0.0367	-68.8046	-5.20765	-4.99642	-4.23123	0
0.0373	-69.4079	-3.37997	-3.47182	1.55617	0
0.0380	-59.3341	-3.37997	-1.64229	8.26954	0
0.0387	-42.8625	-3.68875	5.98608	16.822	0
0.0393	-27.303	-3.37997	15.7542	25.6703	0
0.0400	-15.6999	-1.55228	18.4985	31.4706	0
0.0407	-3.18488	0.28375	19.7182	34.8273	0
0.0413	4.4476	0.892979	25.5171	39.0971	0
0.0420	-1.65557	0.892979	30.4011	43.0711	0
0.0427	-11.4207	1.20177	31.6208	44.5887	0
0.0433	-20.2738	1.81099	33.1508	42.7624	0
0.0440	-34.6268	3.02945	35.8951	39.0971	0
0.0447	-41.3332	3.02945	39.2545	38.1839	0
0.0453	-31.5682	0.584192	39.8644	36.049	0
0.0460	-24.2443	-0.934707	34.9803	26.2748	0
0.0467	-15.0826	0.892979	29.7913	17.1307	0
0.0473	14.816	1.20177	27.047	15.2916	0
0.0480	41.0667	-0.634265	19.4133	9.19553	0
0.0487	37.6994	-0.934707	8.73571	-3.62677	0
0.0493	23.9778	0.28375	3.54671	-11.2533	0
0.0500	12.6834	2.11144	0.187232	-14.3142	0
0.0507	-2.87621	4.24791	-8.05098	-20.4102	0
0.0513	-18.7585	5.77515	-13.8498	-23.7669	0
0.0520	-31.5682	6.38438	-15.3744	-23.4582	0
0.0527	-37.98	5.16592	-20.8684	-26.8149	0
0.0533	-29.4356	2.42022	-29.1066	-29.5672	0
0.0540	-26.6856	0.584192	-32.1611	-25.9018	0
0.0547	-52.0103	2.11144	-32.771	-21.9407	0
0.0553	-76.7317	5.77515	-32.1611	-19.1884	0
0.0560	-68.4959	6.99361	-28.8016	-13.0924	0
0.0567	-41.0246	4.85714	-23.0028	-5.15721	0
0.0573	-15.6999	2.11144	-18.7339	0.643044	0
0.0580	-6.24348	3.02945	-15.3744	7.06062	0
0.0587	-35.2301	5.77515	-9.8805	17.4265	0
0.0593	-96.2618	3.94747	-2.55705	25.6703	0
0.0600	-148.763	-0.0250368	2.63195	29.027	0
0.0607	-177.132	2.42022	5.98608	33.2968	0
0.0613	-181.72	6.69317	9.34555	40.3188	0
0.0620	-141.734	3.63868	12.0898	43.3669	0
0.0627	-60.5547	0.28375	15.1444	43.6755	0
0.0633	6.58021	3.02945	19.4133	44.8973	0
0.0640	16.9486	4.55669	20.3334	41.8493	0
0.0647	-27.303	4.24791	19.4133	36.9622	0
0.0653	-92.9086	4.85714	19.1084	34.8273	0
0.0660	-144.175	3.02945	17.5838	29.027	0
0.0667	-174.088	3.33824	17.2788	18.3396	0
0.0673	-193.001	6.38438	18.4985	11.6262	0
0.0680	-186.603	4.85714	15.4493	4.91285	0
0.0687	-149.675	0.28375	9.34555	-4.84855	0
0.0693	-117.63	-0.325478	4.46147	-10.9446	0
0.0700	-107.865	0.584192	0.492153	-15.8317	0
0.0707	-96.5705	-0.0250368	-2.86198	-21.9407	0
0.0713	-72.1578	0.28375	-6.22145	-24.0756	0
0.0720	-44.6865	-0.934707	-11.71	-26.8149	0
0.0727	-19.9791	-3.37997	-15.3744	-29.8758	0
0.0733	5.66824	-2.16151	-14.7646	-27.7409	0
0.0740	37.4048	1.50221	-10.4903	-26.5191	0
0.0747	69.7446	3.02945	-6.8313	-26.8149	0
0.0753	85.9215	-0.325478	-7.74606	-19.4971	0
0.0760	82.5683	-3.68875	-7.74606	-9.73568	0
0.0767	66.3913	-3.37997	-2.55705	-3.62677	0
0.0773	38.0081	-2.77074	0.187232	1.55617	0
0.0780	9.33014	-3.98919	0.187232	9.79999	0
0.0787	4.74224	-3.07118	5.98608	18.0438	0
0.0793	26.419	-3.07118	9.34555	24.1399	0
0.0800	54.8023	-5.20765	5.37624	29.027	0
0.0807	75.5531	-3.98919	5.37624	34.8273	0
0.0813	91.1127	-0.934707	10.5652	39.0971	0
0.0820	108.202	-1.55228	12.0898	40.0102	0
0.0827	122.541	-2.46195	13.6198	41.8493	0
0.0833	128.349	-2.46195	16.9739	42.4538	0
0.0840	131.085	-3.68875	17.5838	37.2708	0
0.0847	136.585	-2.77074	17.5838	32.6923	0
0.0853	146.659	-1.24349	17.5838	29.6315	0
0.0860	165.263	-2.16151	14.5346	20.7832	0
0.0867	181.748	-1.85272	8.43079	11.9349	0
0.0873	169.233	-1.55228	1.71719	8.88687	0
0.0880	124.379	-3.07118	-4.6915	3.39527	0
0.0887	74.6271	-1.55228	-9.27066	-5.76167	0
0.0893	39.5374	-0.634265	-12.0149	-13.6968	0
0.0900	18.1692	-2.46195	-13.8498	-20.4102	0
0.0907	6.27154	-1.55228	-15.9843	-24.9887	0
0.0913	-5.02285	1.81099	-18.429	-27.7409	0
0.0920	-23.641	0.28375	-18.1187	-30.1716	0
0.0927	-41.9506	-0.325478	-16.2892	-29.2585	0
0.0933	-44.9952	1.20177	-18.1187	-26.2105	0
0.0940	-31.2595	-0.634265	-20.8684	-26.8149	0
0.0947	-19.9791	-2.77074	-17.5089	-27.7409	0
0.0953	-32.7888	-1.55228	-14.1547	-21.3233	0
0.0960	-70.0252	-2.16151	-14.4597	-12.1664	0
0.0967	-99.6291	-4.90721	-11.71	-6.98346	0
0.0973	-98.4085	-4.29798	-7.13622	-3.31811	0
0.0980	-68.1872	-2.16151	-5.60626	3.70393	0
0.0987	-14.7879	-3.07118	-2.55705	12.5522	0
0.0993	48.0818	-4.29798	2.02211	20.7832	0
0.1000	98.1279	-3.37997	4.15655	29.6315	0
0.1007	132.614	-3.37997	6.59592	34.5186	0
0.1013	162.527	-4.29798	11.48	35.1359	0
0.1020	186.631	-3.07118	12.6997	36.9622	0
0.1027	201.279	-1.55228	11.1751	38.7884	0
0.1033	206.161	-2.46195	12.6997	36.3577	0
0.1040	197.013	-2.16151	15.1444	33.9141	0
0.1047	167.704	1.20177	14.8395	32.6923	0
0.1053	108.805	2.11144	12.0898	25.979	0
0.1060	25.8017	0.892979	9.9554	16.2047	0
0.1067	-41.6419	1.81099	8.73571	11.9349	0
0.1073	-73.0698	2.11144	6.59592	8.5782	0
0.1080	-99.9238	0.28375	0.187232	-1.80052	0
0.1087	-140.513	0.584192	-5.60626	-13.0924	0
0.1093	-174.691	1.50221	-8.66082	-19.4971	0
0.1100	-184.456	-0.325478	-11.4051	-25.2973	0
0.1107	-165.543	-0.325478	-14.7646	-32.3194	0
0.1113	-124.645	2.11144	-15.9843	-34.7501	0
0.1120	-87.7174	1.20177	-15.0695	-32.9238	0
0.1127	-70.3198	-0.0250368	-15.9843	-32.9238	0
0.1133	-51.0983	2.42022	-17.5089	-34.1456	0
0.1140	-19.0531	3.63868	-17.5089	-33.2325	0
0.1147	5.66824	0.28375	-15.9843	-30.4803	0
0.1153	11.1541	-1.55228	-14.4597	-25.2973	0
0.1160	14.816	-0.634265	-14.4597	-17.9666	0
0.1167	29.1549	1.50221	-15.6793	-12.1664	0
0.1173	46.2438	2.11144	-15.3744	-6.37899	0
0.1180	57.2436	1.20177	-10.7953	2.17349	0
0.1187	60.2882	2.11144	-6.22145	10.7131	0
0.1193	58.1556	3.33824	-4.99642	17.7351	0
0.1200	58.7589	1.20177	-0.42261	23.5354	0
0.1207	63.6414	-0.634265	8.43079	27.4966	0
0.1213	68.524	0.892979	11.48	29.9401	0
0.1220	71.2739	2.72066	10.2603	32.6923	0
0.1227	74.3325	3.94747	13.6198	33.9141	0
0.1233	77.0684	4.85714	17.2788	32.6923	0
0.1240	77.9944	3.94747	15.7542	31.4706	0
0.1247	75.5531	1.20177	15.7542	28.4225	0
0.1253	72.4945	1.81099	15.7542	20.7832	0
0.1260	73.1119	5.16592	12.0898	13.4653	0
0.1267	77.9944	6.08394	9.04063	7.97374	0
0.1273	84.0976	3.63868	9.34555	0.643044	0
0.1280	84.7009	2.11144	9.34555	-6.67479	0
0.1287	80.4357	3.94747	7.21111	-13.0924	0
0.1293	80.127	4.85714	3.24179	-21.9407	0
0.1300	89.8921	1.50221	1.10734	-28.9627	0
0.1307	104.231	-0.634265	1.71719	-31.0976	0
0.1313	112.172	0.28375	0.187232	-32.9238	0
0.1320	106.364	-0.934707	-2.55705	-36.2805	0
0.1327	89.5834	-2.46195	-2.55705	-36.885	0
0.1333	74.9358	-2.16151	-2.86198	-36.2805	0
0.1340	66.7	-1.55228	-8.05098	-36.885	0
0.1347	60.5968	-2.46195	-13.5449	-33.5283	0
0.1353	50.8318	-1.85272	-13.24	-24.3842	0
0.1360	26.1104	0.28375	-10.1854	-17.6708	0
0.1367	-4.71418	-0.0250368	-8.3559	-13.0924	0
0.1373	-12.95	-3.07118	-4.6915	-6.67479	0
0.1380	0.47703	-3.68875	0.187232	1.55617	0
0.1387	15.1247	-1.55228	2.32703	8.88687	0
0.1393	28.8603	-1.24349	4.76639	17.1307	0
0.1400	29.4636	-2.46195	9.9554	24.1399	0
0.1407	4.13894	-1.55228	13.0046	27.8052	0
0.1413	-19.3618	-0.634265	15.7542	29.9401	0
0.1420	-21.1998	-1.55228	19.4133	31.4706	0
0.1427	-18.7585	-3.37997	19.4133	33.2968	0
0.1433	-7.15545	-5.20765	17.5838	35.1359	0
0.1440	25.493	-6.12567	16.9739	34.5186	0
0.1447	58.7589	-4.29798	13.0046	28.4225	0
0.1453	85.9215	-2.16151	5.68116	20.7832	0
0.1460	117.363	-0.634265	-0.117689	14.0698	0
0.1467	137.497	0.28375	-3.47182	8.26954	0
0.1473	121.937	-0.634265	-6.52637	1.55617	0
0.1480	72.8032	-2.16151	-9.8805	-5.76167	0
0.1487	19.6985	-0.934707	-15.3744	-12.475	0
0.1493	-3.80221	-0.325478	-21.1733	-19.1884	0
0.1500	-4.09685	-1.55228	-23.6126	-25.9018	0
0.1507	-23.9357	-3.07118	-23.6126	-30.1716	0
0.1513	-84.0555	-4.29798	-23.9176	-32.3194	0
0.1520	-161.882	-3.37997	-23.6126	-34.7501	0
0.1527	-215.281	-0.634265	-22.088	-35.0588	0
0.1533	-221.693	-0.934707	-23.6126	-32.9238	0
0.1540	-200.633	-3.37997	-23.9176	-30.4803	0
0.1547	-174.088	-5.20765	-19.0388	-26.8149	0
0.1553	-140.513	-6.73489	-12.9351	-20.1015	0
0.1560	-101.453	-7.65291	-11.71	-12.475	0
0.1567	-62.3927	-6.12567	-8.05098	-6.37899	0
0.1573	-20.8911	-5.51644	0.802423	-2.09632	0
0.1580	15.4333	-5.51644	6.59592	4.91285	0
0.1587	34.6548	-3.07118	7.51603	14.6871	0
0.1593	47.7732	-0.934707	10.5652	22.6223	0
0.1600	60.5968	-1.55228	16.9739	27.4966	0
0.1607	66.7	-3.07118	21.858	32.6923	0
0.1613	68.8326	-4.29798	24.9072	35.1359	0
0.1620	70.6706	-4.90721	27.9618	34.8273	0
0.1627	67.3033	-3.68875	28.8765	36.3577	0
0.1633	57.8469	-2.46195	27.047	36.049	0
0.1640	37.4048	-1.55228	25.822	31.7792	0
0.1647	11.1541	-1.55228	23.9925	30.8532	0
0.1653	2.60963	-2.46195	18.8034	27.4966	0
0.1660	14.2127	-1.55228	15.4493	18.0438	0
0.1667	14.816	1.20177	14.8395	10.7131	0
0.1673	-8.37609	-0.634265	13.3095	7.35642	0
0.1680	-30.0389	-4.90721	9.9554	-0.578739	0
0.1687	-37.6713	-3.98919	5.68116	-11.2533	0
0.1693	-42.8625	-2.16151	1.10734	-17.3622	0
0.1700	-44.0832	-2.46195	-1.94721	-22.2365	0
0.1707	-33.0975	-3.07118	-2.86198	-26.8149	0
0.1713	-21.4944	-3.98919	-4.38658	-28.9627	0
0.1720	-21.1998	-4.29798	-7.13622	-31.0976	0
0.1727	-20.5824	-1.55228	-9.57558	-34.1456	0
0.1733	-8.97939	-0.934707	-10.4903	-33.2325	0
0.1740	1.69767	-3.68875	-9.8805	-28.3454	0
0.1747	1.389	-3.98919	-10.1854	-24.9887	0
0.1753	-6.24348	-2.46195	-10.7953	-21.632	0
0.1760	-22.4204	-1.85272	-8.3559	-13.3882	0
0.1767	-48.3484	-0.634265	-5.30134	-6.07033	0
0.1773	-67.5839	-0.934707	-4.38658	-1.80052	0
0.1780	-63.922	-3.68875	-1.64229	5.53018	0
0.1787	-49.2744	-4.59842	1.10734	15.2916	0
0.1793	-33.7008	-3.98919	2.93687	22.3136	0
0.1800	-15.6999	-3.98919	5.68116	27.4966	0
0.1807	-2.58157	-4.29798	10.2603	30.2488	0
0.1813	-1.65557	-4.29798	14.8395	29.9401	0
0.1820	-6.53812	-3.37997	19.4133	31.7792	0
0.1827	-19.0531	-3.37997	21.5531	34.2099	0
0.1833	-40.1126	-3.37997	22.1629	33.6055	0
0.1840	-48.3484	-0.934707	23.3826	32.6923	0
0.1847	-37.98	0.28375	22.4678	29.9401	0
0.1853	-30.9649	-1.55228	20.3334	21.7092	0
0.1860	-23.3324	-3.07118	18.4985	13.1567	0
0.1867	7.18351	-2.46195	15.1444	8.88687	0
0.1873	46.8612	-3.37997	13.0046	3.39527	0
0.1880	74.3325	-3.07118	12.0898	-5.45301	0
0.1887	96.3039	-2.46195	7.82095	-14.0055	0
0.1893	107.893	-3.98919	2.63195	-21.0275	0
0.1900	89.8921	-3.37997	3.24179	-27.7409	0
0.1907	52.9644	-0.934707	2.93687	-32.6152	0
0.1913	14.816	-1.85272	-2.55705	-33.2325	0
0.1920	-30.6562	-3.37997	-4.99642	-32.3194	0
0.1927	-80.3936	-3.07118	-2.86198	-32.9238	0
0.1933	-111.527	-3.98919	-3.47182	-34.4543	0
0.1940	-122.513	-4.29798	-6.52637	-35.0588	0
0.1947	-123.116	-1.85272	-8.96574	-32.3194	0
0.1953	-111.835	-1.55228	-9.8805	-25.2973	0
0.1960	-89.5554	-4.29798	-9.57558	-16.7449	0
0.1967	-67.5839	-3.98919	-8.05098	-11.2533	0
0.1973	-52.9363	-0.634265	-5.60626	-6.98346	0
0.1980	-41.3332	-0.634265	-2.86198	0.334383	0
0.1987	-28.5236	-1.55228	0.187232	11.0218	0
0.1993	-15.6999	-2.16151	2.02211	20.7832	0
0.2000	-9.28805	-3.98919	3.85163	25.3616	0
0.2007	-12.3467	-4.29798	5.68116	28.1139	0
0.2013	-17.8325	-0.934707	8.43079	32.3837	0
0.2020	-15.3912	1.20177	10.2603	33.9141	0
0.2027	-5.31748	0.892979	12.3948	32.6923	0
0.2033	0.168364	-0.325478	13.9247	31.1619	0
0.2040	0.47703	-2.77074	13.9247	29.6315	0
0.2047	12.0661	-4.29798	13.6198	24.7572	0
0.2053	34.0375	-1.55228	12.3948	17.7351	0
0.2060	50.8318	2.11144	8.43079	9.49133	0
0.2067	63.3468	1.50221	6.59592	2.48215	0
0.2073	68.8326	1.20177	9.04063	-2.40498	0
0.2080	54.4937	3.63868	9.65048	-7.89658	0
0.2087	28.243	3.63868	6.59592	-15.5231	0
0.2093	19.6985	2.11144	6.59592	-23.1624	0
0.2100	35.2581	3.02945	6.59592	-28.9627	0
0.2107	52.3611	2.11144	2.93687	-34.4543	0
0.2113	48.9938	-1.24349	-0.117689	-37.1937	0
0.2120	32.2136	-1.85272	-1.03245	-36.2805	0
0.2127	14.5073	-0.0250368	-2.25213	-35.0588	0
0.2133	-3.49354	-0.325478	-3.47182	-35.0588	0
0.2140	-4.40551	-0.325478	-4.6915	-32.9238	0
0.2147	32.8169	0.892979	-4.99642	-28.654	0
0.2153	73.7152	-0.934707	-3.77674	-22.8538	0
0.2160	71.5826	-4.29798	-1.94721	-15.8317	0
0.2167	44.1112	-3.98919	0.187232	-11.2533	0
0.2173	28.5516	-3.07118	1.41226	-6.67479	0
0.2180	23.3604	-2.46195	1.10734	2.17349	0
0.2187	18.7866	-0.0250368	2.02211	11.3304	0
0.2193	19.3899	-0.0250368	6.291	16.5134	0
0.2200	29.1549	-2.46195	10.2603	21.7092	0
0.2207	44.4199	-3.07118	14.5346	27.8052	0
0.2213	53.273	-3.68875	20.0285	30.8532	0
0.2220	52.9644	-5.20765	24.9072	30.8532	0
0.2227	56.9349	-2.46195	27.6569	31.1619	0
0.2233	66.3913	-1.55228	29.1815	30.8532	0
0.2240	66.0827	-5.20765	27.047	27.8052	0
0.2247	54.185	-4.29798	23.6875	24.4485	0
0.2253	45.0232	-0.634265	22.1629	20.1787	0
0.2260	46.8612	-1.55228	20.6383	13.774	0
0.2267	51.4351	-2.46195	17.5838	7.97374	0
0.2273	40.1407	-3.07118	13.9247	2.17349	0
0.2280	0.47703	-7.34412	9.65048	-6.07033	0
0.2287	-57.5102	-7.04368	5.98608	-13.6968	0
0.2293	-110.909	-3.37997	2.63195	-20.1015	0
0.2300	-142.646	-3.98919	-2.55705	-26.8149	0
0.2307	-157.911	-4.59842	-8.05098	-30.1716	0
0.2313	-169.205	-3.68875	-11.1002	-31.0976	0
0.2320	-174.691	-6.73489	-12.9351	-34.4543	0
0.2327	-166.455	-7.34412	-15.3744	-35.9719	0
0.2333	-149.058	-2.77074	-18.429	-31.0976	0
0.2340	-134.41	-2.46195	-22.6979	-28.3454	0
0.2347	-126.483	-7.04368	-24.8377	-27.7409	0
0.2353	-120.983	-7.95335	-22.393	-20.4102	0
0.2360	-114.277	-5.51644	-19.3437	-10.0315	0
0.2367	-105.115	-3.37997	-16.5941	-4.84855	0
0.2373	-97.7911	-5.20765	-12.6301	0.334383	0
0.2380	-87.1141	-7.95335	-8.96574	9.49133	0
0.2387	-64.834	-6.12567	-5.91653	18.0438	0
0.2393	-46.5245	-3.68875	-2.25213	24.4485	0
0.2400	-50.1864	-6.12567	-0.42261	28.7183	0
0.2407	-61.4807	-7.34412	0.187232	32.075	0
0.2413	-60.2601	-6.73489	3.85163	34.8273	0
0.2420	-52.0103	-6.12567	6.59592	36.6535	0
0.2427	-43.7745	-3.68875	7.51603	37.2708	0
0.2433	-33.7008	-0.325478	10.2603	36.9622	0
0.2440	-27.5976	-1.55228	12.0898	36.049	0
0.2447	-26.6856	-3.37997	8.73571	33.6055	0
0.2453	-23.9357	-1.55228	4.46147	26.8921	0
0.2460	-21.8031	0.584192	3.54671	16.5134	0
0.2467	-23.0237	-0.325478	0.802423	9.49133	0
0.2473	-26.377	-2.46195	-4.38658	5.83884	0
0.2480	-33.4061	-1.55228	-7.13622	-1.49186	0
0.2487	-43.7745	2.72066	-10.7953	-11.8706	0
0.2493	-50.495	3.02945	-17.5089	-17.6708	0
0.2500	-50.1864	0.28375	-22.393	-22.5451	0
0.2507	-45.6125	0.892979	-22.088	-27.4322	0
0.2513	-44.0832	2.42022	-23.6126	-27.7409	0
0.2520	-49.8777	-0.634265	-26.3623	-26.8149	0
0.2527	-55.6722	-0.634265	-26.3623	-29.5672	0
0.2533	-58.1135	3.33824	-26.0574	-29.8758	0
0.2540	-63.6133	4.85714	-25.7524	-26.8149	0
0.2547	-70.3198	2.11144	-23.9176	-24.0756	0
0.2553	-71.8491	0.28375	-22.6979	-18.584	0
0.2560	-72.1578	0.584192	-22.088	-9.42702	0
0.2567	-74.2904	1.50221	-16.899	-3.62677	0
0.2573	-70.3198	1.50221	-11.4051	0.643044	0
0.2580	-61.4807	2.11144	-8.3559	9.49133	0
0.2587	-58.4221	2.11144	-4.6915	18.0438	0
0.2593	-59.0395	-0.0250368	-1.94721	21.7092	0
0.2600	-54.7602	-0.634265	-1.03245	26.2748	0
0.2607	-49.2744	0.892979	2.63195	32.075	0
0.2613	-50.1864	0.584192	7.21111	36.3577	0
0.2620	-52.0103	0.28375	9.04063	38.4926	0
0.2627	-52.0103	3.02945	12.0898	38.1839	0
0.2633	-53.8483	4.55669	15.7542	35.4317	0
0.2640	-57.5102	2.11144	14.8395	31.7792	0
0.2647	-61.7754	-1.55228	14.8395	26.2748	0
0.2653	-67.5839	-2.46195	14.2296	18.0438	0
0.2660	-72.1578	-0.634265	9.34555	10.7131	0
0.2667	-71.2458	2.11144	5.98608	5.53018	0
0.2673	-66.3633	2.42022	5.98608	-1.1832	0
0.2680	-66.6579	0.28375	3.85163	-8.8097	0
0.2687	-72.1578	0.28375	0.187232	-15.8317	0
0.2693	-76.1284	3.02945	-1.94721	-23.1624	0
0.2700	-77.349	2.11144	-5.91653	-30.7889	0
0.2707	-78.261	-1.55228	-11.1002	-35.0588	0
0.2713	-79.4816	-1.24349	-12.0149	-35.9719	0
0.2720	-83.1435	0.892979	-9.8805	-36.885	0
0.2727	-87.4228	-0.325478	-9.8805	-36.5892	0
0.2733	-86.8054	-0.934707	-11.71	-34.1456	0
0.2740	-83.1435	1.20177	-11.1002	-31.3934	0
0.2747	-80.0989	2.42022	-11.1002	-25.5931	0
0.2753	-75.8197	0.28375	-14.7646	-16.4491	0
0.2760	-73.6871	-3.07118	-13.8498	-11.2533	0
0.2767	-75.2024	-4.90721	-8.05098	-11.2533	0
0.2773	-75.511	-3.07118	-5.60626	-6.67479	0
0.2780	-73.0698	-0.934707	-4.08166	4.30839	0
0.2787	-71.2458	-1.55228	2.02211	13.1567	0
0.2793	-64.5253	-1.55228	5.98608	18.0438	0
0.2800	-55.0689	-0.325478	8.43079	23.8441	0
0.2807	-50.1864	-1.24349	13.0046	28.1139	0
0.2813	-47.1278	-2.16151	15.7542	28.1139	0
0.2820	-41.9506	-2.16151	15.7542	29.027	0
0.2827	-37.068	-3.37997	16.0592	29.9401	0
0.2833	-31.8768	-2.77074	16.669	27.8052	0
0.2840	-29.7442	-0.634265	16.669	25.3616	0
0.2847	-32.4801	-0.634265	16.669	23.2267	0
0.2853	-33.7008	-1.55228	13.3095	17.4265	0
0.2860	-33.7008	-0.634265	10.2603	9.79999	0
0.2867	-37.3627	-1.85272	10.5652	4.30839	0
0.2873	-42.8625	-3.37997	7.82095	-0.270078	0
0.2880	-46.5245	-2.77074	1.10734	-6.67479	0
0.2887	-52.0103	-3.37997	-4.38658	-14.9186	0
0.2893	-58.1135	-4.29798	-8.3559	-23.7669	0
0.2900	-59.9514	-2.46195	-12.6301	-29.5672	0
0.2907	-58.1135	-0.634265	-16.2892	-32.3194	0
0.2913	-52.319	-1.55228	-18.7339	-33.2325	0
0.2920	-44.3918	-2.46195	-18.429	-35.9719	0
0.2927	-35.8474	-1.85272	-18.429	-38.7241	0
0.2933	-26.377	-2.77074	-21.7831	-35.9719	0
0.2940	-20.2738	-5.20765	-24.8377	-30.4803	0
0.2947	-22.715	-5.20765	-23.3077	-25.9018	0
0.2953	-25.1563	-3.37997	-20.2585	-19.4971	0
0.2960	-26.0823	-2.46195	-17.5089	-10.9446	0
0.2967	-36.142	-2.16151	-15.6793	-4.84855	0
0.2973	-56.2895	-1.55228	-12.6301	0.334383	0
0.2980	-75.8197	-1.55228	-4.38658	8.5782	0
0.2987	-89.2467	-1.55228	2.93687	16.5134	0
0.2993	-102.365	-1.24349	3.85163	22.6223	0
0.3000	-117.321	-1.85272	6.59592	28.1139	0
0.3007	-122.204	-2.77074	13.6198	30.5574	0
0.3013	-114.88	-2.46195	17.8887	31.1619	0
0.3020	-108.777	-1.55228	20.6383	32.9881	0
0.3027	-105.115	0.28375	23.3826	32.3837	0
0.3033	-99.9238	1.81099	20.3334	31.1619	0
0.3040	-95.0412	1.20177	17.5838	32.9881	0
0.3047	-74.9077	-0.325478	19.4133	29.6315	0
0.3053	-37.3627	-0.325478	16.669	17.7351	0
0.3060	-16.0086	0.584192	10.8702	8.26954	0
0.3067	-22.1117	-0.934707	10.5652	5.22152	0
0.3073	-35.5387	-3.98919	10.8702	0.334383	0
0.3080	-53.8483	-2.46195	8.43079	-8.5139	0
0.3087	-76.1284	2.11144	6.59592	-15.2273	0
0.3093	-92.9086	2.11144	1.10734	-20.4102	0
0.3100	-111.218	-0.934707	-5.60626	-25.9018	0
0.3107	-124.042	-0.634265	-7.13622	-30.4803	0
0.3113	-105.115	0.584192	-8.3559	-33.5283	0
0.3120	-59.9514	-3.07118	-12.6301	-36.885	0
0.3127	-13.2586	-3.37997	-17.204	-36.5892	0
0.3133	26.7137	2.11144	-20.8684	-31.7021	0
0.3140	51.4351	3.63868	-24.5274	-29.5672	0
0.3147	50.8318	0.28375	-26.6672	-29.2585	0
0.3153	31.5962	0.28375	-28.1918	-22.5451	0
0.3160	5.66824	0.584192	-25.4475	-10.3401	0
0.3167	-18.7585	-1.24349	-17.204	-1.1832	0
0.3173	-44.6865	1.20177	-11.71	1.26037	0
0.3180	-78.5696	5.77515	-8.96574	5.22152	0
0.3187	-101.453	4.55669	-2.25213	13.4653	0
0.3193	-92.3053	0.892979	2.63195	20.7832	0
0.3200	-63.6133	1.81099	2.93687	25.6703	0
0.3207	-39.2006	2.42022	6.90084	29.9401	0
0.3213	-32.7888	0.28375	14.8395	30.8532	0
0.3220	-50.1864	1.81099	20.6383	30.8532	0
0.3227	-73.9817	5.47471	23.0777	33.6055	0
0.3233	-81.3196	3.94747	20.3334	33.9141	0
0.3240	-77.9523	-0.325478	14.8395	29.9401	0
0.3247	-70.9372	1.20177	13.3095	24.4485	0
0.3253	-48.0538	6.38438	13.6198	15.2916	0
0.3260	-15.3912	6.99361	11.1751	7.06062	0
0.3267	2.9183	4.85714	9.9554	4.30839	0
0.3273	-3.49354	3.94747	7.51603	-1.49186	0
0.3280	-23.641	4.24791	0.802423	-11.2533	0
0.3287	-37.6713	5.77515	-5.30134	-16.7449	0
0.3293	-30.9649	8.52085	-8.05098	-22.8538	0
0.3300	-9.59672	7.60284	-11.71	-30.4803	0
0.3307	12.0661	5.77515	-13.8498	-33.837	0
0.3313	24.8897	6.69317	-13.24	-34.7501	0
0.3320	27.331	6.99361	-14.4597	-35.9719	0
0.3327	26.7137	6.08394	-15.6793	-35.6761	0
0.3333	35.8755	7.30239	-13.5449	-35.6761	0
0.3340	54.185	6.69317	-11.71	-33.837	0
0.3347	68.2293	4.85714	-10.1854	-25.9018	0
0.3353	69.7446	5.77515	-5.30134	-17.6708	0
0.3360	55.4056	5.47471	0.492153	-11.8706	0
0.3367	24.5811	2.72066	4.15655	-5.76167	0
0.3373	-10.5087	4.55669	6.59592	-1.1832	0
0.3380	-33.0975	6.08394	9.34555	5.83884	0
0.3387	-36.4507	5.47471	13.9247	15.9089	0
0.3393	-24.553	8.22041	15.7542	20.7832	0
0.3400	-9.90539	9.73931	12.3948	24.4485	0
0.3407	-5.31748	6.69317	10.8702	31.7792	0
0.3413	2.9183	6.69317	14.5346	34.2099	0
0.3420	32.5222	7.60284	16.3641	32.3837	0
0.3427	72.4945	6.08394	15.4493	34.2099	0
0.3433	95.0833	5.47471	18.4985	35.4317	0
0.3440	89.8921	5.77515	25.2121	32.6923	0
0.3447	76.1564	5.77515	31.6208	29.6315	0
0.3453	77.3771	7.60284	35.8951	21.4005	0
0.3460	92.642	8.22041	36.8098	11.0218	0
0.3467	98.1279	5.16592	35.2852	7.66508	0
0.3473	85.9215	4.55669	30.7061	5.22152	0
0.3480	67.612	4.55669	20.0285	-3.93543	0
0.3487	49.9198	1.81099	7.21111	-14.3142	0
0.3493	25.493	2.11144	-0.72753	-20.7189	0
0.3500	-13.5673	6.08394	-7.44114	-24.9887	0
0.3507	-49.569	6.69317	-15.9843	-28.3454	0
0.3513	-53.2309	4.24791	-21.4782	-30.4803	0
0.3520	-34.9214	3.63868	-23.9176	-31.3934	0
0.3527	-36.7594	5.77515	-27.277	-30.7889	0
0.3533	-51.0983	6.69317	-29.1066	-30.7889	0
0.3540	-38.892	4.85714	-28.4967	-30.1716	0
0.3547	-10.2	4.24791	-27.582	-24.9887	0
0.3553	6.58021	5.47471	-25.1426	-15.8317	0
0.3560	14.816	5.77515	-19.6487	-8.20524	0
0.3567	3.83027	5.47471	-12.6301	-4.23123	0
0.3573	-46.2158	4.55669	-7.13622	1.26037	0
0.3580	-95.0412	3.02945	-3.47182	10.4173	0
0.3587	-85.8935	3.02945	-0.117689	18.0438	0
0.3593	-35.8474	2.42022	3.85163	24.1399	0
0.3600	7.49218	-0.325478	5.98608	30.8532	0
0.3607	40.4493	-2.16151	8.43079	34.2099	0
0.3613	74.3325	-1.24349	12.0898	33.2968	0
0.3620	100.878	0.28375	14.2296	33.2968	0
0.3627	112.775	0.584192	16.669	34.8273	0
0.3633	110.026	1.20177	20.3334	35.4317	0
0.3640	91.716	1.20177	20.9432	32.9881	0
0.3647	59.6849	0.28375	18.4985	27.4966	0
0.3653	28.5516	-0.0250368	16.0592	20.4874	0
0.3660	9.62478	-0.0250368	12.3948	14.0698	0
0.3667	1.69767	-0.634265	9.9554	8.5782	0
0.3673	3.22697	-2.16151	9.04063	2.17349	0
0.3680	16.654	-2.77074	4.76639	-6.67479	0
0.3687	35.5668	-2.77074	-0.42261	-14.9186	0
0.3693	49.9198	-3.37997	-2.55705	-21.0275	0
0.3700	51.1404	-3.37997	-4.99642	-25.2973	0
0.3707	36.7874	-3.37997	-9.57558	-29.5672	0
0.3713	20.9192	-3.37997	-15.0695	-32.0107	0
0.3720	16.654	-3.68875	-19.3437	-34.1456	0
0.3727	15.728	-6.43445	-19.0388	-36.5892	0
0.3733	3.5216	-9.18015	-18.1187	-36.885	0
0.3740	-11.7293	-7.04368	-19.9536	-32.6152	0
0.3747	-9.90539	-3.37997	-20.8684	-25.5931	0
0.3753	15.728	-3.68875	-17.204	-17.9666	0
0.3760	58.7589	-6.12567	-12.6301	-12.475	0
0.3767	108.202	-7.04368	-8.66082	-7.58792	0
0.3773	156.115	-5.81688	-5.30134	0.643044	0
0.3780	197.308	-5.51644	-2.25213	10.7131	0
0.3787	229.045	-7.65291	1.71719	18.0438	0
0.3793	238.206	-7.95335	4.15655	22.6223	0
0.3800	213.176	-4.29798	7.82095	28.4225	0
0.3807	175.337	-3.37997	14.8395	32.6923	0
0.3813	153.982	-5.51644	18.4985	32.6923	0
0.3820	136.894	-3.98919	19.1084	32.6923	0
0.3827	99.3485	-1.55228	22.7728	34.8273	0
0.3833	48.0818	-4.29798	24.9072	35.1359	0
0.3840	6.58021	-6.73489	21.858	33.6055	0
0.3847	-6.24348	-5.20765	19.4133	28.7183	0
0.3853	10.2421	-4.29798	20.0285	18.0438	0
0.3860	32.8169	-4.29798	16.0592	7.97374	0
0.3867	48.6992	-3.68875	9.34555	2.77795	0
0.3873	66.7	-4.29798	3.85163	-3.93543	0
0.3880	86.5388	-4.90721	-0.42261	-13.6968	0
0.3887	103.628	-3.37997	-4.08166	-21.632	0
0.3893	118.275	-2.16151	-7.13622	-28.0367	0
0.3900	122.541	-1.55228	-8.05098	-33.837	0
0.3907	110.952	0.28375	-8.96574	-35.6761	0
0.3913	92.642	0.28375	-12.6301	-36.2805	0
0.3920	69.45	-0.934707	-15.6793	-38.4154	0
0.3927	42.5819	-0.634265	-14.4597	-39.6372	0
0.3933	17.8746	-0.0250368	-13.5449	-38.7241	0
0.3940	-8.37609	-1.55228	-13.5449	-36.2805	0
0.3947	-30.6562	-3.07118	-9.27066	-28.654	0
0.3953	-26.0823	-3.37997	-6.22145	-17.0535	0
0.3960	1.08033	-4.29798	-6.8313	-10.9446	0
0.3967	24.8897	-4.59842	-4.38658	-9.73568	0
0.3973	46.8612	-3.37997	-1.03245	-5.76167	0
0.3980	74.3325	-2.77074	-3.1669	3.70393	0
0.3987	92.642	-2.46195	-4.38658	12.848	0
0.3993	94.7746	-1.24349	-2.25213	19.2656	0
0.4000	100.569	1.20177	-3.47182	22.9181	0
0.4007	124.687	3.02945	-9.57558	24.7572	0
0.4013	158.248	1.50221	-11.4051	27.2008	0
0.4020	179.924	0.28375	-6.8313	29.9401	0
0.4027	179.616	3.02945	-0.72753	29.9401	0
0.4033	163.439	5.16592	3.24179	27.4966	0
0.4040	141.467	3.94747	5.68116	24.1399	0
0.4047	118.275	3.63868	5.98608	18.9569	0
0.4053	95.3779	4.24791	3.54671	10.7131	0
0.4060	58.1556	3.94747	1.10734	3.39527	0
0.4067	-7.15545	4.24791	2.32703	-1.80052	0
0.4073	-73.0698	3.33824	0.802423	-6.67479	0
0.4080	-103.894	0.28375	-5.30134	-14.0055	0
0.4087	-102.365	0.28375	-8.96574	-23.1624	0
0.4093	-90.4673	4.24791	-8.66082	-29.5672	0
0.4100	-77.349	5.47471	-9.8805	-33.2325	0
0.4107	-69.0992	3.33824	-12.3252	-36.885	0
0.4113	-69.4079	3.63868	-14.4597	-39.0328	0
0.4120	-73.0698	6.99361	-14.7646	-38.1068	0
0.4127	-75.8197	8.52085	-14.4597	-37.1937	0
0.4133	-71.5405	6.69317	-14.4597	-38.1068	0
0.4140	-51.7157	5.77515	-15.0695	-35.9719	0
0.4147	-22.4204	7.30239	-13.5449	-28.9627	0
0.4153	-0.434939	6.69317	-12.6301	-21.632	0
0.4160	15.1247	4.85714	-13.5449	-14.9186	0
0.4167	40.758	6.69317	-14.1547	-8.5139	0
0.4173	72.1859	8.52085	-13.5449	-2.40498	0
0.4180	89.8921	5.77515	-11.71	4.61705	0
0.4187	92.642	4.55669	-5.60626	12.848	0
0.4193	88.3628	6.69317	1.10734	19.5614	0
0.4200	68.8326	5.77515	2.02211	24.1399	0
0.4207	36.7874	3.94747	3.85163	28.1139	0
0.4213	15.728	5.47471	9.04063	29.6315	0
0.4220	12.6834	7.60284	12.3948	29.027	0
0.4227	15.728	7.60284	16.669	29.3357	0
0.4233	23.9778	7.60284	23.0777	28.4225	0
0.4240	37.0961	8.82964	25.822	24.7572	0
0.4247	47.4785	9.43887	24.6023	20.1787	0
0.4253	56.023	9.43887	24.2974	13.4653	0
0.4260	70.6706	11.8758	22.4678	7.35642	0
0.4267	85.3182	12.1846	14.8395	4.30839	0
0.4273	89.8921	9.13008	7.21111	-1.80052	0
0.4280	85.0096	8.52085	3.85163	-13.3882	0
0.4287	71.2739	10.3569	2.93687	-22.2365	0
0.4293	48.6992	8.52085	1.10734	-25.2973	0
0.4300	21.5365	6.99361	-2.55705	-28.0367	0
0.4307	-1.65557	9.13008	-4.99642	-31.7021	0
0.4313	-10.8174	7.60284	-6.22145	-33.2325	0
0.4320	-6.53812	3.94747	-8.05098	-33.5283	0
0.4327	-1.65557	3.94747	-10.7953	-32.6152	0
0.4333	-7.15545	4.85714	-13.24	-30.7889	0
0.4340	-14.4793	5.77515	-16.5941	-28.0367	0
0.4347	-15.3912	6.08394	-19.6487	-22.2365	0
0.4353	-17.8325	6.69317	-19.3437	-13.0924	0
0.4360	-23.0237	8.22041	-17.8138	-5.15721	0
0.4367	-16.0086	7.91162	-16.2892	-2.09632	0
0.4373	5.05091	5.77515	-12.3252	1.86483	0
0.4380	23.9778	5.77515	-8.05098	11.6262	0
0.4387	34.9635	6.69317	-7.44114	21.7092	0
0.4393	42.5819	6.69317	-6.22145	25.979	0
0.4400	41.3613	8.52085	-0.117689	29.027	0
0.4407	31.3016	8.82964	5.68116	32.6923	0
0.4413	21.5365	5.16592	10.2603	33.2968	0
0.4420	8.40415	4.24791	14.8395	33.6055	0
0.4427	-5.31748	5.77515	15.7542	35.1359	0
0.4433	-1.05227	2.72066	10.5652	33.6055	0
0.4440	20.0072	0.28375	8.12587	28.1139	0
0.4447	30.9929	3.33824	7.51603	21.7092	0
0.4453	27.331	5.16592	3.54671	13.4653	0
0.4460	24.2724	4.85714	0.187232	7.06062	0
0.4467	20.0072	6.08394	-1.33737	4.61705	0
0.4473	6.88887	5.16592	-4.6915	-1.80052	0
0.4480	-3.80221	2.11144	-6.52637	-11.5619	0
0.4487	-1.36094	2.11144	-6.52637	-17.0535	0
0.4493	9.33014	4.24791	-10.4903	-23.4582	0
0.4500	20.3159	4.55669	-16.2892	-32.3194	0
0.4507	26.7137	3.33824	-19.6487	-34.7501	0
0.4513	28.8603	3.33824	-21.4782	-32.9238	0
0.4520	28.5516	5.77515	-19.0388	-33.837	0
0.4527	28.5516	6.69317	-13.5449	-34.4543	0
0.4533	33.4342	4.85714	-11.71	-32.3194	0
0.4540	48.6992	4.85714	-9.27066	-29.5672	0
0.4547	69.45	6.38438	-5.30134	-23.1624	0
0.4553	78.5977	1.20177	-4.6915	-14.0055	0
0.4560	65.788	-2.77074	-5.30134	-8.8097	0
0.4567	44.1112	1.20177	-4.38658	-5.45301	0
0.4573	30.0809	3.94747	-3.77674	2.17349	0
0.4580	27.0223	3.33824	-2.55705	11.0218	0
0.4587	36.4788	5.47471	-4.38658	17.1307	0
0.4593	54.8023	5.16592	-9.8805	22.9181	0
0.4600	62.4208	2.11144	-11.4051	29.9401	0
0.4607	48.3905	4.55669	-7.13622	34.5186	0
0.4613	30.3756	8.82964	-4.38658	34.2099	0
0.4620	30.6843	7.60284	-0.72753	33.2968	0
0.4627	38.92	5.47471	5.68116	33.6055	0
0.4633	26.7137	4.24791	9.65048	34.5186	0
0.4640	-19.0531	2.11144	10.2603	32.6923	0
0.4647	-79.1729	2.11144	9.9554	25.0658	0
0.4653	-119.763	3.94747	9.04063	13.774	0
0.4660	-118.851	4.85714	7.21111	7.97374	0
0.4667	-86.4968	4.24791	4.76639	7.66508	0
0.4673	-46.2158	2.11144	2.93687	3.70393	0
0.4680	-14.4793	-0.325478	-0.42261	-6.98346	0
0.4687	3.22697	-0.634265	-9.27066	-17.0535	0
0.4693	14.816	0.28375	-21.4782	-22.2365	0
0.4700	30.0809	2.11144	-27.582	-27.7409	0
0.4707	44.7286	4.55669	-27.8869	-33.5283	0
0.4713	41.0667	5.77515	-27.8869	-33.2325	0
0.4720	19.3899	4.24791	-26.6672	-30.4803	0
0.4727	1.389	3.02945	-22.6979	-32.6152	0
0.4733	-6.84678	3.94747	-19.6487	-33.2325	0
0.4740	-23.641	5.16592	-17.204	-28.0367	0
0.4747	-44.3918	5.16592	-13.24	-21.3233	0
0.4753	-52.0103	4.24791	-8.3559	-13.3882	0
0.4760	-56.8928	3.33824	-6.22145	-6.98346	0
0.4767	-71.2458	2.72066	-7.13622	-3.02231	0
0.4773	-77.6436	1.81099	-5.30134	2.48215	0
0.4780	-63.6133	3.94747	1.41226	10.7131	0
0.4787	-41.6419	5.16592	6.90084	17.7351	0
0.4793	-21.8031	1.20177	8.43079	25.3616	0
0.4800	-6.24348	-2.46195	10.8702	30.8532	0
0.4807	7.80084	-1.24349	13.3095	30.2488	0
0.4813	26.1104	-0.934707	14.5346	30.8532	0
0.4820	46.2438	-0.934707	16.3641	35.4317	0
0.4827	61.2001	2.42022	17.2788	36.3577	0
0.4833	72.4945	3.94747	17.2788	33.6055	0
0.4840	82.5683	3.02945	21.858	29.9401	0
0.4847	90.4954	3.33824	25.2121	23.5354	0
0.4853	99.3485	1.81099	19.7182	15.2916	0
0.4860	106.364	-2.46195	13.6198	8.88687	0
0.4867	102.702	-1.85272	13.9247	2.17349	0
0.4873	90.4954	-0.325478	13.6198	-6.67479	0
0.4880	75.5531	-0.934707	9.04063	-12.1664	0
0.4887	57.8469	-0.0250368	3.54671	-15.8317	0
0.4893	41.3613	0.892979	-0.72753	-22.2365	0
0.4900	30.9929	-0.325478	-1.03245	-28.9627	0
0.4907	22.1398	0.28375	0.802423	-30.7889	0
0.4913	10.2421	-0.325478	-1.33737	-30.1716	0
0.4920	-9.59672	-3.37997	-5.30134	-30.4803	0
0.4927	-40.4213	-3.98919	-6.22145	-29.5672	0
0.4933	-76.423	-2.46195	-6.8313	-27.4322	0
0.4940	-100.232	-2.46195	-9.27066	-25.5931	0
0.4947	-103.586	-0.934707	-10.1854	-19.4971	0
0.4953	-93.2173	-2.16151	-8.66082	-8.5139	0
0.4960	-74.5991	-6.12567	-7.13622	-2.09632	0
0.4967	-40.1126	-5.20765	-5.91653	-0.578739	0
0.4973	3.22697	-1.24349	-3.47182	7.97374	0
0.4980	36.7874	-2.46195	0.492153	20.7832	0
0.4987	59.3762	-3.37997	4.15655	26.8921	0
0.4993	75.8478	-1.85272	6.90084	28.7183	0
0.5000	69.7446	-1.55228	9.65048	33.6055	0
0.5007	47.4785	-0.934707	13.0046	37.5666	0
0.5013	41.3613	-0.325478	16.669	39.0971	0
0.5020	54.185	-1.55228	20.3334	40.0102	0
0.5027	75.2445	-0.934707	25.822	40.0102	0
0.5033	107.584	0.28375	32.5356	38.1839	0
0.5040	131.085	-3.07118	34.0655	35.7404	0
0.5047	113.701	-4.90721	31.3159	29.6315	0
0.5053	68.8326	-3.07118	28.5716	20.7832	0
0.5060	28.8603	-2.16151	25.822	13.774	0
0.5067	-5.02285	-0.634265	21.2482	8.88687	0
0.5073	-52.9363	1.20177	16.669	2.17349	0
0.5080	-125.866	-0.934707	10.8702	-6.07033	0
0.5087	-195.147	-3.37997	3.24179	-13.6968	0
0.5093	-210.707	-0.634265	-3.1669	-19.8057	0
0.5100	-166.455	-0.0250368	-8.05098	-23.1624	0
0.5107	-108.777	-4.90721	-12.6301	-23.7669	0
0.5113	-69.4079	-6.12567	-15.3744	-24.9887	0
0.5120	-41.0246	-1.55228	-17.8138	-27.1236	0
0.5127	-16.0086	-0.934707	-21.4782	-26.8149	0
0.5133	6.27154	-3.68875	-23.6126	-24.9887	0
0.5140	25.8017	-2.77074	-22.088	-22.2365	0
0.5147	44.4199	-0.325478	-20.5634	-15.5231	0
0.5153	64.2587	-2.46195	-19.6487	-5.76167	0
0.5160	83.7889	-5.20765	-16.2892	-0.87454	0
0.5167	86.8335	-4.59842	-12.0149	1.26037	0
0.5173	60.2882	-4.90721	-8.66082	9.49133	0
0.5180	14.816	-5.51644	-3.1669	20.1787	0
0.5187	-26.377	-4.59842	2.02211	25.0658	0
0.5193	-49.2744	-4.90721	3.24179	28.4225	0
0.5200	-51.0983	-7.04368	5.68116	34.5186	0
0.5207	-39.8039	-6.12567	12.0898	37.5666	0
0.5213	-23.641	-3.07118	16.9739	36.3577	0
0.5220	-4.09685	-3.07118	19.7182	35.4317	0
0.5227	13.5954	-5.20765	22.7728	36.9622	0
0.5233	23.3604	-5.20765	24.2974	36.9622	0
0.5240	28.8603	-4.59842	22.7728	33.2968	0
0.5247	33.1255	-4.29798	19.1084	25.0658	0
0.5253	31.5962	-1.55228	15.4493	15.9089	0
0.5260	26.7137	1.20177	14.8395	10.7131	0
0.5267	26.7137	0.28375	14.8395	7.06062	0
0.5273	27.6397	-1.85272	10.8702	0.643044	0
0.5280	20.6105	-5.20765	3.24179	-9.11836	0
0.5287	9.93345	-7.04368	-2.25213	-18.584	0
0.5293	6.88887	-3.07118	-5.60626	-24.68	0
0.5300	16.0366	-0.0250368	-7.44114	-27.1236	0
0.5307	32.5222	-3.37997	-7.44114	-32.0107	0
0.5313	45.9492	-5.20765	-6.8313	-36.885	0
0.5320	49.6111	-2.46195	-7.13622	-34.7501	0
0.5327	43.5079	-1.55228	-8.05098	-30.4803	0
0.5333	35.5668	-2.46195	-8.05098	-30.4803	0
0.5340	28.243	-2.46195	-5.30134	-28.654	0
0.5347	21.2278	-4.59842	1.10734	-21.9407	0
0.5353	18.7866	-6.12567	4.76639	-14.9186	0
0.5360	21.2278	-3.07118	4.76639	-8.8097	0
0.5367	23.3604	-0.0250368	5.37624	-3.62677	0
0.5373	23.9778	-0.934707	9.34555	0.643044	0
0.5380	24.8897	-1.85272	15.7542	9.19553	0
0.5387	20.9192	-0.934707	21.2482	18.9569	0
0.5393	10.8454	-1.55228	22.4678	23.5354	0
0.5400	7.49218	-2.46195	22.7728	25.0658	0
0.5407	17.5659	-3.07118	23.6875	27.8052	0
0.5413	27.9343	-3.37997	20.6383	29.9401	0
0.5420	21.2278	-1.85272	16.9739	30.5574	0
0.5427	-6.84678	-0.934707	19.1084	28.7183	0
0.5433	-42.5539	-2.16151	21.2482	24.4485	0
0.5440	-68.4959	-2.46195	18.4985	19.8701	0
0.5447	-75.511	-0.325478	17.5838	14.6871	0
0.5453	-65.1427	-0.634265	17.5838	7.97374	0
0.5460	-49.2744	-3.07118	13.0046	0.951705	0
0.5467	-40.1126	-2.16151	10.2603	-6.67479	0
0.5473	-32.7888	0.28375	9.34555	-14.9186	0
0.5480	-14.1706	1.20177	4.76639	-22.2365	0
0.5487	11.4627	-0.0250368	1.71719	-28.0367	0
0.5493	29.4636	-2.16151	2.93687	-32.9238	0
0.5500	41.0667	-2.46195	1.10734	-35.9719	0
0.5507	54.185	-1.55228	-1.33737	-37.5023	0
0.5513	69.1413	-4.29798	-0.72753	-38.7241	0
0.5520	85.9215	-7.34412	-3.77674	-41.4635	0
0.5527	99.0398	-4.29798	-8.05098	-43.5984	0
0.5533	100.878	-1.24349	-8.05098	-39.6372	0
0.5540	95.6866	-2.77074	-8.66082	-32.6152	0
0.5547	90.4954	-3.98919	-10.7953	-27.1236	0
0.5553	82.8769	-2.77074	-8.96574	-21.3233	0
0.5560	69.7446	-2.16151	-6.22145	-16.4491	0
0.5567	45.9492	-2.46195	-5.30134	-13.0924	0
0.5573	18.1692	-3.68875	-4.6915	-4.84855	0
0.5580	12.0661	-4.90721	-2.86198	5.53018	0
0.5587	30.0809	-3.68875	1.10734	8.5782	0
0.5593	37.6994	-1.85272	7.51603	10.7131	0
0.5600	22.1398	-0.634265	10.8702	18.9569	0
0.5607	-2.27291	0.28375	11.48	25.3616	0
0.5613	-30.0389	0.28375	13.0046	26.8921	0
0.5620	-51.407	-0.634265	14.2296	25.979	0
0.5627	-53.8483	-0.634265	16.669	22.9181	0
0.5633	-53.8483	-1.55228	20.6383	20.7832	0
0.5640	-63.922	-3.37997	22.1629	19.5614	0
0.5647	-70.9372	-3.37997	19.1084	11.6262	0
0.5653	-73.3784	-1.24349	15.7542	0.334383	0
0.5660	-80.7022	-1.85272	14.5346	-6.07033	0
0.5667	-84.3642	-3.07118	14.2296	-9.11836	0
0.5673	-81.3196	-0.934707	14.5346	-14.9186	0
0.5680	-81.6142	0.28375	14.8395	-23.1624	0
0.5687	-84.0555	-1.85272	13.6198	-31.7021	0
0.5693	-86.4968	-2.77074	8.43079	-38.1068	0
0.5700	-93.2173	-2.77074	1.10734	-39.6372	0
0.5707	-95.0412	-3.37997	-4.6915	-39.6372	0
0.5713	-81.6142	-1.55228	-12.0149	-42.3895	0
0.5720	-59.0395	0.584192	-20.8684	-43.3026	0
0.5727	-27.303	-0.934707	-23.6126	-40.5503	0
0.5733	14.816	-1.55228	-24.2225	-39.6372	0
0.5740	53.8763	4.24791	-26.9721	-37.811	0
0.5747	77.6857	11.2666	-24.8377	-28.3454	0
0.5753	83.1716	15.2391	-18.1187	-17.6708	0
0.5760	62.4208	18.594	-14.4597	-14.0055	0
0.5767	24.8897	21.0309	-12.0149	-11.5619	0
0.5773	0.785696	19.2032	-5.60626	-3.31811	0
0.5780	-7.46412	17.3755	2.93687	5.53018	0
0.5787	-21.4944	18.594	8.43079	11.6262	0
0.5793	-41.3332	17.9848	10.2603	16.822	0
0.5800	-56.8928	15.5395	11.7849	21.0918	0
0.5807	-70.0252	15.8483	15.7542	23.5354	0
0.5813	-82.5402	15.8483	16.669	25.6703	0
0.5820	-90.776	13.1026	13.0046	27.2008	0
0.5827	-91.9966	11.2666	13.0046	26.5834	0
0.5833	-85.2761	10.0481	16.3641	24.4485	0
0.5840	-76.7317	9.43887	14.8395	21.4005	0
0.5847	-67.8786	10.0481	12.0898	15.6002	0
0.5853	-56.2895	8.52085	12.3948	7.66508	0
0.5860	-44.3918	5.77515	10.2603	0.951705	0
0.5867	-33.4061	7.30239	5.68116	-4.53989	0
0.5873	-18.1412	7.30239	3.24179	-11.5619	0
0.5880	-2.87621	1.50221	0.187232	-17.9666	0
0.5887	3.83027	-1.85272	-5.30134	-23.1624	0
0.5893	6.58021	0.28375	-8.96574	-28.654	0
0.5900	5.05091	2.11144	-10.7953	-32.3194	0
0.5907	-6.24348	1.50221	-12.9351	-34.1456	0
0.5913	-25.1563	0.28375	-16.5941	-35.0588	0
0.5920	-44.6865	-0.934707	-19.9536	-34.1456	0
0.5927	-59.3341	-0.934707	-19.9536	-32.0107	0
0.5933	-66.3633	-1.55228	-17.5089	-31.7021	0
0.5940	-67.5839	-3.68875	-17.204	-28.3454	0
0.5947	-64.834	-3.98919	-15.3744	-19.4971	0
0.5953	-55.6722	-3.37997	-11.1002	-11.5619	0
0.5960	-41.3332	-5.51644	-9.8805	-6.98346	0
0.5967	-27.9063	-7.04368	-9.8805	0.951705	0
0.5973	-17.5379	-7.04368	-6.22145	11.0218	0
0.5980	-17.2292	-7.95335	-1.64229	17.4265	0
0.5987	-28.8182	-8.57092	2.93687	23.2267	0
0.5993	-38.2887	-7.04368	8.43079	31.1619	0
0.6000	-32.1855	-7.34412	11.7849	34.8273	0
0.6007	-20.5824	-9.78938	12.6997	33.6055	0
0.6013	-15.3912	-10.3986	14.8395	35.7404	0
0.6020	-14.1706	-10.7074	14.8395	38.7884	0
0.6027	-8.97939	-9.78938	13.9247	38.1839	0
0.6033	-0.743606	-7.95335	17.5838	37.2708	0
0.6040	4.74224	-8.26214	22.7728	34.2099	0
0.6047	9.62478	-11.0078	21.2482	24.4485	0
0.6053	12.6834	-11.0078	16.669	15.6002	0
0.6060	8.40415	-10.0898	14.8395	12.5522	0
0.6067	2.00633	-11.6171	12.3948	6.13464	0
0.6073	-1.05227	-12.5351	8.12587	-3.62677	0
0.6080	-7.15545	-10.0898	4.46147	-10.3401	0
0.6087	-16.0086	-11.0078	0.187232	-15.2273	0
0.6093	-16.3172	-15.2808	-7.13622	-19.1884	0
0.6100	-9.90539	-14.9803	-12.6301	-20.4102	0
0.6107	-8.97939	-11.6171	-13.8498	-21.9407	0
0.6113	-11.7293	-12.5351	-15.3744	-25.5931	0
0.6120	-13.5673	-14.3628	-18.1187	-26.8149	0
0.6127	-14.7879	-12.8439	-18.7339	-24.0756	0
0.6133	-13.8619	-14.3628	-16.5941	-22.2365	0
0.6140	-10.2	-16.4992	-17.204	-20.7189	0
0.6147	-8.06742	-13.4531	-16.2892	-13.0924	0
0.6153	-6.84678	-10.7074	-9.8805	-3.93543	0
0.6160	-5.02285	-12.5351	-3.77674	0.643044	0
0.6167	-4.40551	-13.1443	-2.55705	5.53018	0
0.6173	-2.87621	-11.9259	2.32703	14.6871	0
0.6180	1.389	-12.8439	8.73571	22.9181	0
0.6187	2.9183	-13.4531	9.04063	29.027	0
0.6193	0.168364	-12.2263	10.2603	34.2099	0
0.6200	0.785696	-11.0078	15.7542	36.6535	0
0.6207	10.8454	-10.7074	18.4985	38.7884	0
0.6213	31.5962	-10.7074	16.669	41.5406	0
0.6220	55.097	-11.3166	14.8395	41.8493	0
0.6227	65.1707	-11.0078	13.0046	41.5406	0
0.6233	54.8023	-10.7074	11.1751	40.9233	0
0.6240	32.5222	-11.6171	10.2603	35.4317	0
0.6247	9.33014	-12.8439	7.82095	25.979	0
0.6253	-1.96424	-14.3628	3.24179	17.1307	0
0.6260	5.66824	-12.5351	-1.03245	12.2436	0
0.6267	24.2724	-9.48059	-2.55705	7.06062	0
0.6273	42.5819	-10.0898	-3.47182	-1.49186	0
0.6280	56.023	-12.2263	-5.91653	-8.8097	0
0.6287	50.8318	-8.87137	-7.44114	-12.1664	0
0.6293	20.3159	-6.73489	-7.44114	-17.0535	0
0.6300	-14.4793	-9.78938	-8.96574	-22.8538	0
0.6307	-29.7442	-10.3986	-9.8805	-24.0756	0
0.6313	-36.142	-7.65291	-10.7953	-24.0756	0
0.6320	-44.9952	-8.26214	-14.1547	-24.68	0
0.6327	-40.1126	-10.3986	-16.2892	-22.8538	0
0.6333	-17.5379	-10.7074	-13.5449	-20.4102	0
0.6340	-3.49354	-11.0078	-10.1854	-15.8317	0
0.6347	-11.4207	-13.4531	-8.96574	-7.89658	0
0.6353	-36.4507	-14.3628	-6.22145	-1.80052	0
0.6360	-78.5696	-13.4531	-2.25213	1.55617	0
0.6367	-115.189	-11.6171	1.10734	8.26954	0
0.6373	-113.351	-11.0078	3.54671	15.2916	0
0.6380	-77.6436	-9.78938	5.68116	21.0918	0
0.6387	-32.7888	-9.48059	7.51603	29.3357	0
0.6393	8.71281	-10.7074	8.43079	36.6535	0
0.6400	29.7723	-9.78938	10.2603	37.5666	0
0.6407	23.0518	-7.04368	11.7849	37.2708	0
0.6413	12.9921	-7.95335	9.9554	38.7884	0
0.6420	9.62478	-9.78938	6.291	40.6275	0
0.6427	-2.58157	-6.73489	5.07131	40.6275	0
0.6433	-13.5673	-6.12567	2.93687	38.1839	0
0.6440	-5.93481	-7.95335	-0.72753	32.6923	0
0.6447	8.40415	-7.04368	-1.33737	27.4966	0
0.6453	20.0072	-5.20765	-0.42261	22.005	0
0.6460	30.3756	-4.59842	-1.94721	15.6002	0
0.6467	32.8169	-4.29798	-3.47182	9.49133	0
0.6473	30.0809	-4.90721	-1.64229	1.26037	0
0.6480	36.1841	-7.95335	-0.117689	-9.42702	0
0.6487	51.4351	-8.26214	-5.91653	-15.5231	0
0.6493	67.9207	-5.51644	-13.8498	-16.7449	0
0.6500	81.9509	-2.46195	-15.3744	-20.1015	0
0.6507	78.9064	0.28375	-15.6793	-23.4582	0
0.6513	49.9198	0.28375	-23.3077	-23.1624	0
0.6520	2.00633	-0.634265	-25.7524	-23.1624	0
0.6527	-58.1135	-1.24349	-20.2585	-24.0756	0
0.6533	-117.013	-0.634265	-20.8684	-21.3233	0
0.6540	-143.263	-1.55228	-22.393	-16.1404	0
0.6547	-128.616	-1.85272	-17.204	-10.3401	0
0.6553	-95.3499	0.28375	-14.4597	-4.53989	0
0.6560	-59.9514	0.584192	-15.0695	1.55617	0
0.6567	-29.1269	-0.634265	-10.1854	8.88687	0
0.6573	-14.7879	-0.0250368	-3.1669	18.0438	0
0.6580	-11.126	1.50221	1.41226	26.2748	0
0.6587	-0.434939	2.72066	6.291	32.6923	0
0.6593	16.0366	1.50221	8.73571	37.8753	0
0.6600	25.493	-3.37997	8.73571	40.3188	0
0.6607	28.243	-3.98919	11.1751	40.9233	0
0.6613	30.3756	1.50221	15.1444	40.3188	0
0.6620	34.6548	2.11144	16.669	38.7884	0
0.6627	41.0667	-0.634265	14.5346	36.049	0
0.6633	40.4493	1.20177	12.6997	34.5186	0
0.6640	30.3756	3.94747	10.8702	31.7792	0
0.6647	26.419	2.72066	6.90084	24.1399	0
0.6653	33.7429	3.33824	5.07131	14.9829	0
0.6660	38.3167	3.94747	5.68116	8.88687	0
0.6667	34.0375	1.20177	4.76639	5.53018	0
0.6673	28.5516	0.28375	2.02211	-0.270078	0
0.6680	27.6397	1.81099	-1.94721	-9.42702	0
0.6687	28.8603	3.63868	-8.96574	-16.4491	0
0.6693	29.1549	5.77515	-12.9351	-21.9407	0
0.6700	26.7137	5.16592	-11.1002	-27.7409	0
0.6707	23.9778	3.33824	-10.4903	-29.5672	0
0.6713	21.5365	3.94747	-12.6301	-25.9018	0
0.6720	16.3453	3.94747	-11.71	-25.5931	0
0.6727	11.1541	1.20177	-9.8805	-28.654	0
0.6733	12.9921	1.20177	-8.96574	-26.8149	0
0.6740	16.654	2.72066	-7.74606	-20.4102	0
0.6747	16.654	2.72066	-5.91653	-14.3142	0
0.6753	19.0952	1.81099	-3.47182	-7.89658	0
0.6760	24.5811	1.20177	-0.72753	-3.02231	0
0.6767	25.8017	1.81099	3.24179	2.48215	0
0.6773	23.3604	2.11144	7.51603	11.6262	0
0.6780	22.4485	2.72066	10.5652	18.0438	0
0.6787	21.8311	3.94747	13.9247	21.4005	0
0.6793	18.4779	3.94747	20.3334	27.2008	0
0.6800	12.6834	2.42022	22.4678	32.075	0
0.6807	5.96287	3.33824	18.1936	32.9881	0
0.6813	0.168364	4.85714	16.9739	35.4317	0
0.6820	-5.62615	3.63868	18.8034	37.2708	0
0.6827	-6.84678	2.42022	16.669	33.6055	0
0.6833	2.30097	2.11144	13.9247	29.9401	0
0.6840	11.4627	0.892979	13.6198	28.1139	0
0.6847	12.0661	0.28375	12.0898	21.7092	0
0.6853	13.5954	1.50221	11.48	14.3785	0
0.6860	20.3159	2.11144	12.6997	10.1086	0
0.6867	26.419	1.50221	9.04063	3.39527	0
0.6873	31.3016	1.20177	2.02211	-6.67479	0
0.6880	38.6254	1.20177	-1.33737	-14.9186	0
0.6887	48.6992	2.11144	-2.86198	-21.0275	0
0.6893	55.7143	1.81099	-7.13622	-24.9887	0
0.6900	57.2436	0.28375	-9.57558	-27.4322	0
0.6907	52.9644	-0.634265	-9.8805	-30.4803	0
0.6913	41.9786	-0.634265	-11.71	-32.0107	0
0.6920	26.1104	-0.0250368	-14.4597	-30.1716	0
0.6927	15.728	-0.0250368	-15.9843	-28.9627	0
0.6933	14.5073	-2.16151	-19.9536	-28.0367	0
0.6940	18.1692	-1.24349	-22.6979	-23.1624	0
0.6947	26.7137	3.63868	-19.9536	-14.9186	0
0.6953	36.7874	3.02945	-17.204	-7.89658	0
0.6960	38.6254	-2.46195	-14.4597	-2.09632	0
0.6967	43.1993	-2.46195	-8.3559	2.48215	0
0.6973	63.3468	0.28375	-2.55705	6.13464	0
0.6980	81.3476	1.81099	1.41226	12.5522	0
0.6987	73.7152	3.02945	5.07131	20.4874	0
0.6993	41.0667	2.11144	6.90084	27.2008	0
0.7000	-12.038	-1.55228	6.90084	31.1619	0
0.7007	-76.1284	-2.46195	8.43079	32.3837	0
0.7013	-123.424	-0.325478	10.2603	32.075	0
0.7020	-136.248	1.20177	11.1751	32.075	0
0.7027	-128.924	1.81099	11.1751	32.6923	0
0.7033	-121.292	0.584192	11.48	31.4706	0
0.7040	-111.527	-2.16151	12.0898	26.2748	0
0.7047	-91.3793	-3.98919	12.0898	18.9569	0
0.7053	-60.5547	-3.68875	11.48	12.5522	0
0.7060	-30.6562	-3.37997	11.48	5.53018	0
0.7067	-21.4944	-3.07118	10.2603	-1.80052	0
0.7073	-32.4801	-3.68875	5.37624	-8.5139	0
0.7080	-36.142	-4.29798	-1.64229	-16.4491	0
0.7087	-24.2443	-3.68875	-7.74606	-24.3842	0
0.7093	-17.2292	-3.37997	-8.66082	-27.4322	0
0.7100	-15.3912	-3.07118	-6.8313	-27.7409	0
0.7107	-2.58157	-3.37997	-7.13622	-30.7889	0
0.7113	13.904	-4.29798	-6.52637	-33.5283	0
0.7120	21.8311	-2.77074	-3.47182	-33.2325	0
0.7127	26.419	-2.16151	-3.77674	-30.4803	0
0.7133	34.0375	-5.51644	-8.05098	-26.2105	0
0.7140	40.758	-6.73489	-11.71	-21.3233	0
0.7147	41.3613	-3.68875	-15.0695	-14.9186	0
0.7153	34.9635	-3.98919	-17.204	-8.20524	0
0.7160	30.9929	-5.51644	-16.899	-3.31811	0
0.7167	37.0961	-3.37997	-15.3744	1.26037	0
0.7173	48.0818	-2.46195	-12.6301	11.3304	0
0.7180	57.2436	-2.46195	-7.44114	21.7092	0
0.7187	67.612	-0.934707	-3.77674	27.2008	0
0.7193	76.1564	-1.24349	-3.1669	29.9401	0
0.7200	70.6706	-2.77074	0.802423	29.9401	0
0.7207	51.7437	-1.85272	7.51603	27.8052	0
0.7213	37.6994	-1.55228	11.48	29.9401	0
0.7220	38.92	-2.46195	13.9247	32.6923	0
0.7227	45.6405	-2.16151	15.7542	29.9401	0
0.7233	41.9786	-0.634265	16.0592	27.4966	0
0.7240	22.1398	0.892979	16.9739	24.4485	0
0.7247	-4.71418	0.584192	17.2788	14.9829	0
0.7253	-25.465	-0.934707	13.9247	7.06062	0
0.7260	-39.2006	-0.934707	10.5652	4.61705	0
0.7267	-54.7602	1.20177	9.34555	-1.80052	0
0.7273	-73.6871	1.81099	3.24179	-12.7837	0
0.7280	-82.2316	1.20177	-5.30134	-20.1015	0
0.7287	-64.834	-0.325478	-8.66082	-24.9887	0
0.7293	-25.1563	-1.85272	-8.05098	-28.654	0
0.7300	17.2573	-1.55228	-9.57558	-30.4803	0
0.7307	53.273	-0.0250368	-11.71	-32.6152	0
0.7313	81.6563	-1.24349	-13.8498	-32.9238	0
0.7320	94.1573	-3.37997	-16.5941	-32.9238	0
0.7327	82.5683	-4.90721	-17.8138	-35.3674	0
0.7333	51.4351	-5.20765	-13.5449	-33.837	0
0.7340	13.904	-3.37997	-8.05098	-26.8149	0
0.7347	-14.1706	-1.85272	-5.91653	-22.5451	0
0.7353	-31.8768	-1.85272	-5.60626	-16.4491	0
0.7360	-56.5982	-2.46195	-3.77674	-6.37899	0
0.7367	-81.3196	-2.16151	-1.64229	-0.270078	0
0.7373	-77.6436	-2.16151	0.187232	4.30839	0
0.7380	-43.7745	-1.55228	4.76639	13.4653	0
0.7387	-6.24348	-1.24349	12.0898	20.1787	0
0.7393	17.5659	0.28375	15.1444	22.6223	0
0.7400	27.6397	2.42022	13.3095	26.2748	0
0.7407	25.8017	2.11144	13.6198	29.027	0
0.7413	17.2573	0.584192	16.3641	28.1139	0
0.7420	11.4627	2.72066	16.9739	27.8052	0
0.7427	11.1541	4.85714	17.2788	29.027	0
0.7433	9.33014	1.81099	18.4985	27.2008	0
0.7440	1.08033	-1.55228	17.8887	19.8701	0
0.7447	-9.90539	-0.634265	13.9247	10.7131	0
0.7453	-12.95	-0.325478	9.34555	4.30839	0
0.7460	-3.49354	-0.634265	4.76639	-0.270078	0
0.7467	8.40415	-0.634265	0.802423	-7.58792	0
0.7473	11.4627	-0.634265	-3.77674	-14.9186	0
0.7480	9.93345	-0.934707	-8.66082	-21.0275	0
0.7487	9.33014	0.28375	-10.7953	-26.2105	0
0.7493	6.27154	-0.634265	-12.9351	-31.7021	0
0.7500	7.49218	-1.24349	-17.204	-36.2805	0
0.7507	20.0072	1.50221	-17.8138	-37.1937	0
0.7513	29.1549	2.11144	-15.9843	-35.6761	0
0.7520	27.6397	-1.55228	-16.5941	-36.2805	0
0.7527	27.9343	-2.46195	-15.6793	-37.811	0
0.7533	28.5516	-2.46195	-12.9351	-34.1456	0
0.7540	23.9778	-2.46195	-13.8498	-25.9018	0
0.7547	23.9778	-0.634265	-11.71	-17.0535	0
0.7553	28.8603	0.28375	-5.60626	-11.8706	0
0.7560	30.3756	-2.16151	-4.38658	-10.3401	0
0.7567	40.4493	-4.29798	-3.77674	-6.07033	0
0.7573	55.7143	-3.68875	0.187232	3.70393	0
0.7580	51.4351	-2.46195	1.10734	12.2436	0
0.7587	30.3756	-2.46195	1.10734	16.5134	0
0.7593	15.728	-4.29798	5.98608	20.7832	0
0.7600	10.2421	-6.12567	9.34555	25.6703	0
0.7607	7.18351	-4.59842	8.43079	29.3357	0
0.7613	4.4476	-1.55228	10.2603	30.2488	0
0.7620	1.69767	-1.55228	13.6198	29.027	0
0.7627	5.05091	-2.77074	14.8395	25.979	0
0.7633	19.0952	-1.55228	15.4493	22.9181	0
0.7640	29.7723	-0.634265	14.8395	21.0918	0
0.7647	30.6843	-0.634265	13.0046	16.5134	0
0.7653	34.9635	-0.634265	11.1751	7.66508	0
0.7660	43.8026	-0.325478	9.34555	0.334383	0
0.7667	41.67	1.20177	9.9554	-2.09632	0
0.7673	28.243	1.20177	7.51603	-7.29212	0
0.7680	14.5073	-0.0250368	0.187232	-15.8317	0
0.7687	5.35957	0.892979	-5.30134	-21.9407	0
0.7693	-1.05227	3.63868	-10.1854	-25.2973	0
0.7700	-5.93481	4.24791	-14.7646	-29.2585	0
0.7707	-8.37609	3.94747	-13.24	-31.0976	0
0.7713	-10.2	2.72066	-10.7953	-31.0976	0
0.7720	-12.6413	1.20177	-17.204	-31.7021	0
0.7727	-10.8174	2.11144	-21.4782	-30.1716	0
0.7733	-2.58157	2.11144	-16.5941	-25.2973	0
0.7740	6.88887	-0.634265	-13.8498	-21.0275	0
0.7747	16.654	-0.634265	-12.6301	-16.1404	0
0.7753	26.7137	1.20177	-7.74606	-9.42702	0
0.7760	28.5516	-0.325478	-4.6915	-3.02231	0
0.7767	25.493	-0.934707	-4.99642	2.77795	0
0.7773	29.4636	-0.634265	-1.64229	9.19553	0
0.7780	35.8755	-2.16151	4.15655	14.3785	0
0.7787	36.7874	-0.325478	8.73571	20.7832	0
0.7793	36.7874	0.28375	11.7849	27.2008	0
0.7800	34.0375	-4.29798	11.7849	29.9401	0
0.7807	24.8897	-5.81688	11.48	30.8532	0
0.7813	18.7866	-4.29798	12.0898	31.7792	0
0.7820	15.1247	-4.29798	12.0898	30.8532	0
0.7827	6.88887	-1.85272	11.1751	27.8052	0
0.7833	-3.18488	-0.0250368	9.65048	26.2748	0
0.7840	-15.3912	-3.37997	6.90084	22.6223	0
0.7847	-32.7888	-2.77074	3.54671	15.2916	0
0.7853	-42.2452	1.81099	1.10734	9.79999	0
0.7860	-37.98	0.892979	0.492153	4.30839	0
0.7867	-35.2301	-1.24349	-1.64229	-3.93543	0
0.7873	-41.6419	-0.634265	-7.74606	-11.5619	0
0.7880	-46.2158	-1.24349	-12.0149	-16.7449	0
0.7887	-42.8625	-0.634265	-11.1002	-23.1624	0
0.7893	-35.5387	1.50221	-9.8805	-28.0367	0
0.7900	-26.377	-0.0250368	-9.27066	-28.9627	0
0.7907	-15.3912	-2.46195	-6.22145	-28.654	0
0.7913	-6.84678	-3.37997	-7.13622	-30.4803	0
0.7920	-2.27291	-3.68875	-10.1854	-32.0107	0
0.7927	2.00633	-2.46195	-9.27066	-32.0107	0
0.7933	5.66824	-1.85272	-9.8805	-30.1716	0
0.7940	7.49218	-3.98919	-12.6301	-23.7669	0
0.7947	11.4627	-1.85272	-8.66082	-14.61	0
0.7953	16.654	3.02945	-1.64229	-7.89658	0
0.7960	18.7866	2.11144	-3.1669	-3.93543	0
0.7967	19.0952	-0.634265	-5.91653	1.55617	0
0.7973	23.0518	1.81099	-0.72753	9.19553	0
0.7980	28.5516	0.584192	8.12587	16.2047	0
0.7987	28.243	-3.98919	11.7849	21.4005	0
0.7993	22.7571	-2.16151	11.48	25.3616	0
0.8000	18.4779	1.20177	12.3948	29.027	0
0.8007	15.4333	-0.934707	14.8395	30.8532	0
0.8013	9.93345	-2.46195	15.4493	31.7792	0
0.8020	7.49218	-1.55228	14.8395	31.7792	0
0.8027	10.8454	-0.934707	15.7542	30.2488	0
0.8033	10.5508	0.28375	17.5838	26.2748	0
0.8040	2.9183	0.584192	19.4133	21.7092	0
0.8047	-3.18488	-1.24349	19.7182	15.6002	0
0.8053	-5.02285	-0.0250368	18.1936	7.06062	0
0.8060	-8.68475	4.24791	15.4493	0.643044	0
0.8067	-12.95	5.47471	11.1751	-3.62677	0
0.8073	-15.6999	3.33824	7.82095	-11.2533	0
0.8080	-19.0531	2.11144	6.90084	-19.8057	0
0.8087	-20.8911	2.11144	4.46147	-24.68	0
0.8093	-19.6705	2.42022	-0.42261	-29.2585	0
0.8100	-16.6119	3.02945	-2.86198	-34.4543	0
0.8107	-14.4793	1.50221	-3.47182	-34.7501	0
0.8113	-13.5673	0.28375	-4.99642	-32.3194	0
0.8120	-14.4793	0.28375	-5.60626	-35.0588	0
0.8127	-12.95	0.584192	-5.60626	-37.1937	0
0.8133	-10.8174	1.20177	-5.30134	-32.6152	0
0.8140	-12.6413	2.11144	-3.47182	-24.9887	0
0.8147	-14.1706	1.50221	-1.64229	-17.9666	0
0.8153	-12.6413	-2.16151	-1.94721	-10.3401	0
0.8160	-12.6413	-5.51644	-3.47182	-3.93543	0
0.8167	-12.6413	-5.81688	-1.64229	0.643044	0
0.8173	-8.97939	-4.90721	2.93687	7.66508	0
0.8180	-8.37609	-4.59842	7.21111	14.6871	0
0.8187	-10.2	-3.68875	7.82095	18.6483	0
0.8193	-7.15545	-2.46195	11.48	21.0918	0
0.8200	-2.87621	-3.98919	17.2788	23.2267	0
0.8207	-0.743606	-6.43445	18.4985	24.1399	0
0.8213	1.08033	-6.43445	17.5838	26.2748	0
0.8220	0.47703	-6.12567	19.1084	28.4225	0
0.8227	2.9183	-5.20765	19.1084	25.6703	0
0.8233	12.0661	-4.29798	18.8034	21.4005	0
0.8240	15.4333	-5.51644	19.4133	17.1307	0
0.8247	9.62478	-7.95335	17.8887	11.0218	0
0.8253	2.00633	-7.95335	16.0592	5.53018	0
0.8260	-8.37609	-6.43445	15.7542	0.643044	0
0.8267	-20.8911	-2.77074	12.3948	-5.76167	0
0.8273	-30.0389	-1.55228	5.98608	-12.1664	0
0.8280	-36.4507	-7.04368	0.802423	-17.3622	0
0.8287	-35.5387	-8.87137	-4.99642	-23.7669	0
0.8293	-29.4356	-4.90721	-11.1002	-30.1716	0
0.8300	-31.5682	-7.95335	-15.0695	-33.837	0
0.8307	-35.8474	-11.3166	-18.7339	-35.6761	0
0.8313	-32.1855	-6.43445	-19.9536	-35.6761	0
0.8320	-33.7008	-5.20765	-16.5941	-33.2325	0
0.8327	-38.892	-7.95335	-14.7646	-30.1716	0
0.8333	-33.7008	-3.68875	-17.5089	-28.0367	0
0.8340	-26.6856	-0.0250368	-17.5089	-24.9887	0
0.8347	-23.9357	-2.46195	-13.24	-18.584	0
0.8353	-18.4498	-3.68875	-10.4903	-11.8706	0
0.8360	-11.7293	-3.37997	-9.57558	-5.76167	0
0.8367	-5.62615	-3.37997	-7.74606	1.55617	0
0.8373	2.00633	-1.24349	-5.91653	11.0218	0
0.8380	6.58021	0.28375	-2.86198	19.2656	0
0.8387	10.8454	-1.55228	2.02211	25.3616	0
0.8393	22.1398	-4.59842	3.85163	29.6315	0
0.8400	34.3462	-5.51644	2.93687	31.7792	0
0.8407	43.1993	-1.55228	4.46147	33.2968	0
0.8413	50.5231	1.20177	7.51603	33.6055	0
0.8420	53.273	-1.55228	8.12587	32.9881	0
0.8427	51.7437	-1.55228	6.291	31.7792	0
0.8433	48.9938	2.11144	7.21111	27.2008	0
0.8440	40.758	2.11144	8.12587	19.2656	0
0.8447	25.8017	1.81099	4.76639	14.3785	0
0.8453	10.2421	5.47471	1.71719	9.79999	0
0.8460	-2.58157	6.38438	1.41226	1.86483	0
0.8467	-11.7293	5.47471	-1.64229	-5.76167	0
0.8473	-15.3912	5.77515	-6.8313	-12.1664	0
0.8480	-14.4793	5.16592	-8.05098	-19.4971	0
0.8487	-13.5673	4.55669	-9.27066	-23.1624	0
0.8493	-15.3912	4.85714	-13.8498	-23.1624	0
0.8500	-19.3618	5.16592	-15.0695	-27.4322	0
0.8507	-25.7736	6.69317	-12.6301	-31.3934	0
0.8513	-35.8474	8.52085	-14.4597	-29.5672	0
0.8520	-48.3484	5.77515	-17.204	-26.8149	0
0.8527	-60.5547	4.24791	-15.9843	-25.9018	0
0.8533	-72.7611	6.99361	-15.0695	-24.68	0
0.8540	-85.8935	9.73931	-14.1547	-20.4102	0
0.8547	-97.7911	10.9661	-11.71	-13.0924	0
0.8553	-101.453	11.8758	-10.7953	-6.67479	0
0.8560	-87.7174	12.1846	-8.96574	-2.71364	0
0.8567	-62.7014	10.9661	-5.30134	4.30839	0
0.8573	-39.2006	10.3569	-1.94721	13.4653	0
0.8580	-23.641	11.8758	0.802423	18.9569	0
0.8587	-14.4793	14.6298	3.85163	21.7092	0
0.8593	-7.15545	14.0123	5.37624	25.3616	0
0.8600	3.83027	11.5753	7.82095	29.9401	0
0.8607	21.2278	10.3569	12.6997	32.6923	0
0.8613	36.7874	9.43887	14.2296	31.7792	0
0.8620	44.1112	9.73931	13.0046	28.7183	0
0.8627	46.8612	10.0481	14.8395	27.8052	0
0.8633	48.0818	7.91162	16.3641	27.2008	0
0.8640	44.7286	6.69317	13.9247	22.6223	0
0.8647	34.0375	9.43887	12.6997	14.9829	0
0.8653	23.9778	11.5753	13.0046	7.35642	0
0.8660	21.2278	11.2666	9.9554	1.26037	0
0.8667	21.8311	11.2666	4.76639	-4.84855	0
0.8673	17.2573	12.1846	2.63195	-13.3882	0
0.8680	4.74224	13.403	-0.117689	-21.3233	0
0.8687	-12.6413	13.7118	-4.38658	-24.68	0
0.8693	-28.2149	12.1846	-4.08166	-26.5191	0
0.8700	-38.892	12.4934	-2.55705	-30.4803	0
0.8707	-52.9363	13.7118	-4.6915	-34.1456	0
0.8713	-69.0992	11.2666	-6.22145	-32.6152	0
0.8720	-74.9077	8.82964	-7.13622	-30.1716	0
0.8727	-72.1578	8.82964	-10.4903	-29.8758	0
0.8733	-67.5839	9.13008	-12.0149	-25.9018	0
0.8740	-47.1278	10.3569	-11.1002	-16.7449	0
0.8747	-11.126	10.6573	-9.8805	-9.73568	0
0.8753	7.18351	6.69317	-7.13622	-6.67479	0
0.8760	0.47703	4.55669	-3.47182	-1.80052	0
0.8767	-6.24348	6.69317	-2.55705	4.61705	0
0.8773	-4.40551	6.38438	-0.72753	9.79999	0
0.8780	-0.434939	5.47471	1.10734	17.1307	0
0.8787	1.08033	9.43887	2.02211	24.7572	0
0.8793	-11.4207	12.4934	5.07131	28.1139	0
0.8800	-35.2301	9.73931	10.2603	29.9401	0
0.8807	-52.0103	7.60284	13.3095	30.8532	0
0.8813	-62.084	8.52085	15.7542	29.3357	0
0.8820	-73.9817	8.52085	17.2788	29.027	0
0.8827	-73.6871	6.38438	16.3641	29.6315	0
0.8833	-58.4221	4.24791	15.7542	26.2748	0
0.8840	-41.0246	5.77515	16.3641	18.0438	0
0.8847	-22.1117	8.22041	13.0046	11.0218	0
0.8853	-1.36094	7.91162	7.82095	5.22152	0
0.8860	9.02148	6.69317	6.59592	-1.1832	0
0.8867	9.33014	5.77515	5.98608	-7.58792	0
0.8873	8.10951	3.02945	2.93687	-13.6968	0
0.8880	1.389	2.11144	-1.64229	-19.8057	0
0.8887	-14.1706	4.85714	-6.22145	-25.2973	0
0.8893	-36.142	6.69317	-10.1854	-28.9627	0
0.8900	-58.4221	4.85714	-11.1002	-32.0107	0
0.8907	-64.5253	3.33824	-11.71	-35.3674	0
0.8913	-53.5396	3.94747	-14.4597	-37.1937	0
0.8920	-44.9952	3.33824	-15.0695	-35.6761	0
0.8927	-39.5093	1.20177	-15.3744	-32.3194	0
0.8933	-24.8617	-0.325478	-16.5941	-27.7409	0
0.8940	-9.28805	-0.634265	-13.5449	-21.9407	0
0.8947	-1.65557	-0.934707	-8.05098	-16.1404	0
0.8953	6.58021	1.20177	-8.3559	-8.5139	0
0.8960	14.816	3.63868	-11.71	-0.87454	0
0.8967	12.3747	1.50221	-8.96574	3.39527	0
0.8973	5.96287	-1.24349	-5.60626	8.5782	0
0.8980	1.389	3.02945	-4.6915	17.1307	0
0.8987	-10.8174	6.69317	0.187232	22.005	0
0.8993	-30.6562	2.42022	4.76639	24.7572	0
0.9000	-43.7745	-2.46195	2.93687	28.1139	0
0.9007	-50.495	-3.37997	2.93687	28.1139	0
0.9013	-59.3341	-4.29798	8.12587	27.2008	0
0.9020	-63.6133	-2.46195	9.65048	29.027	0
0.9027	-53.2309	1.20177	7.82095	28.4225	0
0.9033	-35.8474	1.20177	6.90084	24.4485	0
0.9040	-23.9357	0.28375	4.76639	18.3396	0
0.9047	-16.6119	1.20177	1.71719	9.49133	0
0.9053	-10.2	1.20177	1.41226	2.17349	0
0.9060	-6.24348	1.81099	0.802423	-1.1832	0
0.9067	-6.24348	2.11144	-2.86198	-7.58792	0
0.9073	-8.97939	0.28375	-7.74606	-15.5231	0
0.9080	-11.7293	1.50221	-10.7953	-20.4102	0
0.9087	-12.95	3.94747	-11.1002	-25.9018	0
0.9093	-14.7879	1.20177	-10.7953	-30.4803	0
0.9100	-15.6999	0.892979	-11.71	-29.5672	0
0.9107	-15.0826	6.69317	-12.0149	-32.6152	0
0.9113	-15.6999	6.69317	-13.24	-38.1068	0
0.9120	-19.6705	1.20177	-15.9843	-35.6761	0
0.9127	-22.715	0.892979	-17.204	-30.1716	0
0.9133	-20.2738	1.81099	-17.204	-27.7409	0
0.9140	-15.3912	0.28375	-16.5941	-23.4582	0
0.9147	-11.4207	2.11144	-12.3252	-16.1404	0
0.9153	-10.8174	4.85714	-6.52637	-11.2533	0
0.9160	-9.90539	4.85714	-4.08166	-6.37899	0
0.9167	-6.24348	5.16592	-2.55705	0.0385826	0
0.9173	-1.05227	3.94747	0.187232	8.5782	0
0.9180	1.69767	2.42022	2.93687	17.4265	0
0.9187	2.9183	5.47471	6.291	24.4485	0
0.9193	3.83027	7.91162	9.34555	29.027	0
0.9200	-0.434939	7.60284	11.1751	30.8532	0
0.9207	-4.40551	8.22041	15.7542	29.9401	0
0.9213	-1.36094	7.60284	19.1084	30.5574	0
0.9220	5.66824	6.08394	17.8887	32.3837	0
0.9227	12.3747	8.22041	17.5838	31.4706	0
0.9233	17.2573	8.52085	20.0285	25.6703	0
0.9240	16.654	5.77515	19.1084	16.822	0
0.9247	11.1541	7.60284	14.5346	8.5782	0
0.9253	5.05091	10.0481	11.1751	3.70393	0
0.9260	-1.65557	9.43887	8.73571	-1.49186	0
0.9267	-11.7293	10.9661	5.68116	-8.5139	0
0.9273	-25.465	13.7118	1.10734	-14.0055	0
0.9280	-41.9506	13.7118	-3.47182	-20.4102	0
0.9287	-55.3776	13.1026	-6.22145	-26.8149	0
0.9293	-60.8634	12.1846	-8.3559	-30.4803	0
0.9300	-62.7014	9.43887	-11.71	-30.1716	0
0.9307	-56.2895	8.82964	-13.8498	-29.5672	0
0.9313	-39.5093	10.3569	-14.4597	-30.4803	0
0.9320	-30.9649	10.6573	-15.3744	-32.3194	0
0.9327	-42.2452	9.43887	-13.5449	-30.7889	0
0.9333	-62.3927	8.52085	-10.4903	-23.7669	0
0.9340	-78.5696	9.43887	-8.96574	-15.8317	0
0.9347	-86.8054	9.73931	-5.91653	-10.3401	0
0.9353	-92.3053	6.69317	-0.72753	-4.53989	0
0.9360	-100.541	3.02945	0.187232	0.643044	0
0.9367	-105.115	2.11144	-0.42261	5.22152	0
0.9373	-93.2173	1.81099	3.54671	12.2436	0
0.9380	-68.8046	2.11144	9.04063	21.0918	0
0.9387	-41.6419	3.02945	14.2296	28.1139	0
0.9393	-21.1998	3.02945	19.7182	29.027	0
0.9400	-20.5824	2.72066	23.0777	28.1139	0
0.9407	-37.068	2.42022	23.6875	30.2488	0
0.9413	-51.407	1.50221	24.9072	33.6055	0
0.9420	-54.7602	1.20177	27.3519	32.6923	0
0.9427	-51.0983	1.20177	28.5716	29.6315	0
0.9433	-42.2452	-0.934707	26.7421	24.4485	0
0.9440	-28.2149	-3.37997	23.9925	17.4265	0
0.9447	-9.28805	-3.07118	20.6383	11.0218	0
0.9453	13.2867	-1.55228	15.4493	5.22152	0
0.9460	34.9635	-0.325478	9.34555	-1.80052	0
0.9467	52.9644	0.28375	6.291	-7.29212	0
0.9473	67.612	-1.55228	2.02211	-10.6488	0
0.9480	74.0238	-6.12567	-5.30134	-17.6708	0
0.9487	63.3468	-6.73489	-11.1002	-25.9018	0
0.9493	37.6994	1.81099	-15.3744	-28.3454	0
0.9500	9.93345	11.2666	-19.3437	-28.3454	0
0.9507	-10.2	14.0123	-19.6487	-30.4803	0
0.9513	-21.1998	15.5395	-19.0388	-31.7021	0
0.9520	-22.1117	17.676	-19.9536	-31.0976	0
0.9527	-7.75875	17.0667	-18.1187	-30.4803	0
0.9533	21.8311	15.8483	-12.6301	-26.2105	0
0.9540	55.4056	17.0667	-8.66082	-18.584	0
0.9547	77.9944	17.0667	-4.99642	-12.1664	0
0.9553	79.215	14.9303	-0.72753	-6.67479	0
0.9560	59.9795	13.7118	3.85163	-0.270078	0
0.9567	26.7137	13.1026	10.2603	5.83884	0
0.9573	-17.8325	13.7118	15.7542	13.4653	0
0.9580	-67.5839	12.4934	19.4133	20.4874	0
0.9587	-100.232	9.43887	22.1629	25.0658	0
0.9593	-104.203	7.30239	19.1084	29.3357	0
0.9600	-101.144	5.16592	11.7849	32.3837	0
0.9607	-113.056	1.50221	10.5652	32.075	0
0.9613	-132.586	1.20177	13.3095	30.2488	0
0.9620	-139.91	3.02945	13.0046	29.6315	0
0.9627	-130.44	1.20177	15.7542	29.027	0
0.9633	-122.204	-0.634265	21.2482	26.2748	0
0.9640	-129.836	-0.634265	21.5531	17.7351	0
0.9647	-131.969	-2.46195	19.7182	8.5782	0
0.9653	-104.806	-5.51644	18.1936	3.70393	0
0.9660	-66.3633	-6.73489	13.9247	-0.87454	0
0.9667	-41.6419	-9.18015	12.0898	-7.29212	0
0.9673	-26.0823	-10.7074	12.6997	-13.6968	0
0.9680	-13.5673	-8.57092	8.73571	-21.632	0
0.9687	-8.06742	-7.95335	5.68116	-29.2585	0
0.9693	-3.80221	-10.0898	6.90084	-31.7021	0
0.9700	3.83027	-10.7074	1.71719	-32.9238	0
0.9707	11.7714	-12.2263	-7.74606	-33.5283	0
0.9713	16.654	-14.3628	-11.1002	-30.4803	0
0.9720	20.9192	-14.3628	-11.71	-29.5672	0
0.9727	30.3756	-14.9803	-14.4597	-31.3934	0
0.9733	46.5525	-16.1988	-15.6793	-25.5931	0
0.9740	56.9349	-14.9803	-12.0149	-16.1404	0
0.9747	59.3762	-13.4531	-8.3559	-11.8706	0
0.9753	59.9795	-13.4531	-5.30134	-5.76167	0
0.9760	55.7143	-12.8439	0.187232	1.55617	0
0.9767	47.4785	-13.1443	5.07131	6.13464	0
0.9773	45.0232	-14.6716	9.04063	13.4653	0
0.9780	40.4493	-13.4531	14.5346	21.0918	0
0.9787	26.419	-9.78938	18.8034	23.8441	0
0.9793	17.5659	-9.78938	17.5838	25.6703	0
0.9800	16.654	-10.7074	16.9739	29.3357	0
0.9807	9.33014	-10.3986	19.4133	30.5574	0
0.9813	-1.65557	-9.78938	18.4985	29.027	0
0.9820	-4.71418	-9.78938	16.9739	26.2748	0
0.9827	-1.65557	-7.34412	18.8034	25.6703	0
0.9833	4.13894	-6.43445	18.1936	25.3616	0
0.9840	10.5508	-9.78938	13.9247	18.9569	0
0.9847	11.7714	-11.9259	12.3948	8.88687	0
0.9853	11.1541	-9.18015	10.5652	3.39527	0
0.9860	16.654	-7.04368	4.15655	-2.09632	0
0.9867	22.4485	-7.34412	-0.72753	-10.9446	0
0.9873	23.9778	-7.34412	-1.94721	-17.0535	0
0.9880	26.7137	-8.26214	-6.22145	-21.0275	0
0.9887	38.0081	-8.87137	-14.4597	-25.2973	0
0.9893	55.7143	-4.90721	-18.7339	-27.7409	0
0.9900	69.7446	-2.77074	-19.0388	-29.5672	0
0.9907	72.4945	-6.12567	-18.7339	-32.0107	0
0.9913	67.3033	-7.04368	-17.8138	-31.3934	0
0.9920	62.4208	-2.46195	-16.2892	-29.5672	0
0.9927	59.6849	5.16592	-15.3744	-27.4322	0
0.9933	58.7589	14.0123	-13.24	-21.632	0
0.9940	60.5968	20.4217	-8.66082	-14.0055	0
0.9947	61.8175	21.3397	-4.38658	-8.8097	0
0.9953	56.9349	20.1212	-2.55705	-4.53989	0
0.9960	41.9786	19.512	0.187232	1.26037	0
0.9967	23.9778	20.4217	6.59592	7.35642	0
0.9973	21.8311	21.0309	13.6198	13.4653	0
0.9980	34.9635	19.2032	17.8887	19.8701	0
0.9987	37.0961	18.2852	19.4133	27.4966	0
0.9993	16.3453	19.8124	18.1936	32.6923	0
1.0000	-12.95	17.676	15.7542	32.9881	0
1.0007	-39.2006	13.1026	14.5346	32.6923	0
1.0013	-54.7602	13.7118	12.0898	34.8273	0
1.0020	-47.4364	16.1487	9.34555	34.2099	0
1.0027	-20.8911	13.7118	8.43079	30.8532	0
1.0033	12.9921	11.2666	5.98608	28.1139	0
1.0040	48.6992	11.2666	-1.64229	20.4874	0
1.0047	78.5977	8.52085	-7.13622	10.4173	0
1.0053	99.0398	7.30239	-7.74606	6.13464	0
1.0060	122.246	9.73931	-10.4903	2.77795	0
1.0067	142.688	8.52085	-13.24	-6.67479	0
1.0073	133.835	3.94747	-15.3744	-14.0055	0
1.0080	99.9658	2.42022	-19.0388	-17.0535	0
1.0087	65.788	2.11144	-20.8684	-24.0756	0
1.0093	33.7429	0.28375	-20.5634	-31.3934	0
1.0100	2.30097	0.28375	-22.088	-33.2325	0
1.0107	-29.7442	0.584192	-21.7831	-33.2325	0
1.0113	-74.9077	-2.46195	-20.8684	-33.2325	0
1.0120	-122.821	-5.20765	-25.7524	-31.3934	0
1.0127	-147.234	-4.29798	-29.4115	-28.3454	0
1.0133	-148.146	-3.37997	-24.8377	-23.1624	0
1.0140	-138.072	-4.59842	-19.9536	-14.61	0
1.0147	-121.895	-6.73489	-17.8138	-8.5139	0
1.0153	-112.439	-7.34412	-14.7646	-3.93543	0
1.0160	-111.835	-7.65291	-12.6301	2.17349	0
1.0167	-99.6291	-7.95335	-10.7953	8.88687	0
1.0173	-71.2458	-6.73489	-5.60626	15.9089	0
1.0180	-41.0246	-3.98919	-0.42261	21.7092	0
1.0187	-16.0086	-5.51644	2.02211	24.7572	0
1.0193	9.62478	-10.0898	4.15655	28.7183	0
1.0200	37.0961	-11.9259	7.51603	32.075	0
1.0207	57.5382	-11.6171	11.1751	30.8532	0
1.0213	62.1261	-11.3166	12.3948	29.027	0
1.0220	57.8469	-11.6171	12.0898	29.027	0
1.0227	56.9349	-10.3986	11.7849	25.979	0
1.0233	57.8469	-7.65291	9.34555	19.8701	0
1.0240	52.9644	-7.95335	6.59592	15.2916	0
1.0247	37.6994	-11.0078	5.68116	10.1086	0
1.0253	21.5365	-12.8439	2.02211	3.70393	0
1.0260	17.2573	-12.5351	-4.6915	-3.02231	0
1.0267	22.7571	-12.5351	-9.8805	-11.8706	0
1.0273	30.3756	-13.4531	-12.9351	-18.8798	0
1.0280	38.3167	-15.2808	-17.8138	-23.4582	0
1.0287	43.1993	-14.9803	-21.7831	-30.1716	0
1.0293	43.1993	-13.1443	-24.2225	-35.3674	0
1.0300	45.6405	-14.0623	-25.7524	-35.0588	0
1.0307	49.6111	-15.2808	-28.4967	-35.3674	0
1.0313	51.1404	-14.3628	-30.6312	-35.0588	0
1.0320	51.4351	-15.89	-29.4115	-31.3934	0
1.0327	49.6111	-18.6357	-27.277	-29.8758	0
1.0333	48.6992	-16.4992	-26.3623	-28.9627	0
1.0340	55.097	-13.1443	-23.6126	-21.0275	0
1.0347	64.2587	-12.5351	-18.7339	-11.8706	0
1.0353	74.6271	-12.5351	-18.1187	-8.20524	0
1.0360	92.0247	-11.3166	-17.8138	-4.53989	0
1.0367	106.672	-11.0078	-11.71	3.99973	0
1.0373	104.54	-12.8439	-6.22145	12.5522	0
1.0380	93.8627	-13.1443	-4.38658	17.1307	0
1.0387	81.039	-10.0898	0.802423	20.7832	0
1.0393	60.5968	-7.95335	5.68116	26.2748	0
1.0400	45.3319	-8.26214	6.291	28.1139	0
1.0407	50.5231	-7.34412	6.59592	26.2748	0
1.0413	61.5088	-6.43445	9.65048	28.1139	0
1.0420	56.3176	-5.20765	10.2603	30.5574	0
1.0427	38.0081	-3.07118	8.12587	28.1139	0
1.0433	24.2724	-4.90721	5.68116	24.1399	0
1.0440	22.4485	-10.7074	3.24179	16.2047	0
1.0447	26.1104	-11.3166	1.41226	4.30839	0
1.0453	32.5222	-7.34412	1.71719	-1.1832	0
1.0460	45.3319	-5.20765	2.93687	-3.02231	0
1.0467	58.7589	-4.59842	0.187232	-10.9446	0
1.0473	56.9349	-4.29798	-3.47182	-18.2753	0
1.0480	41.3613	-5.20765	-4.99642	-22.2365	0
1.0487	24.8897	-7.04368	-8.05098	-28.3454	0
1.0493	10.2421	-8.87137	-12.6301	-32.9238	0
1.0500	-8.97939	-8.26214	-14.1547	-33.5283	0
1.0507	-24.553	-7.04368	-16.5941	-34.4543	0
1.0513	-28.2149	-8.57092	-23.6126	-34.1456	0
1.0520	-20.8911	-8.87137	-27.582	-32.3194	0
1.0527	1.69767	-5.81688	-26.3623	-30.4803	0
1.0533	37.4048	-4.29798	-26.6672	-25.9018	0
1.0540	68.524	-4.29798	-25.7524	-18.584	0
1.0547	85.3182	-2.77074	-20.5634	-12.1664	0
1.0553	85.6129	-2.77074	-17.204	-5.15721	0
1.0560	69.45	-5.20765	-17.8138	0.951705	0
1.0567	56.3176	-6.73489	-13.5449	6.13464	0
1.0573	54.185	-7.65291	-5.30134	13.1567	0
1.0580	38.0081	-7.04368	0.802423	18.6483	0
1.0587	9.33014	-4.29798	4.76639	21.4005	0
1.0593	-9.59672	-1.55228	10.2603	26.5834	0
1.0600	-26.6856	-1.55228	13.0046	29.6315	0
1.0607	-52.9363	-2.16151	14.8395	27.2008	0
1.0613	-70.0252	-0.634265	16.9739	27.4966	0
1.0620	-73.0698	1.20177	17.2788	30.5574	0
1.0627	-70.3198	0.892979	15.7542	27.8052	0
1.0633	-63.922	-0.934707	16.669	20.7832	0
1.0640	-65.1427	-1.24349	16.0592	14.3785	0
1.0647	-72.4665	-2.46195	8.43079	7.06062	0
1.0653	-63.922	-3.37997	2.63195	1.86483	0
1.0660	-40.7299	-1.24349	3.85163	-2.09632	0
1.0667	-18.4498	0.28375	3.85163	-8.5139	0
1.0673	10.2421	-3.07118	-2.55705	-15.8317	0
1.0680	46.2438	-6.43445	-8.3559	-22.5451	0
1.0687	77.0684	-6.12567	-9.8805	-28.9627	0
1.0693	99.6572	-3.68875	-10.4903	-32.0107	0
1.0700	113.084	-3.37997	-11.4051	-31.3934	0
1.0707	110.643	-6.12567	-12.6301	-31.7021	0
1.0713	95.9953	-6.12567	-15.0695	-31.3934	0
1.0720	78.5977	-2.46195	-14.7646	-27.7409	0
1.0727	63.6414	-2.46195	-11.71	-25.9018	0
1.0733	52.6557	-3.37997	-11.4051	-22.2365	0
1.0740	33.4342	-1.85272	-9.57558	-13.0924	0
1.0747	-2.58157	-2.16151	-3.47182	-6.07033	0
1.0753	-37.6713	-3.07118	0.187232	-2.09632	0
1.0760	-58.7308	-1.24349	1.41226	5.83884	0
1.0767	-73.0698	-0.634265	3.85163	12.848	0
1.0773	-83.4522	-0.0250368	7.82095	16.2047	0
1.0780	-81.3196	1.20177	14.2296	22.9181	0
1.0787	-60.2601	-0.0250368	19.7182	32.3837	0
1.0793	-31.8768	-1.85272	20.3334	36.049	0
1.0800	-19.3618	-3.07118	21.858	34.2099	0
1.0807	-23.3324	-5.20765	25.822	32.6923	0
1.0813	-21.8031	-3.07118	24.2974	33.6055	0
1.0820	-9.90539	3.63868	21.5531	33.2968	0
1.0827	7.49218	4.55669	23.0777	30.8532	0
1.0833	31.3016	1.81099	20.9432	26.2748	0
1.0840	51.4351	3.02945	16.9739	18.0438	0
1.0847	57.5382	3.63868	15.7542	11.0218	0
1.0853	55.7143	1.50221	13.9247	7.06062	0
1.0860	47.4785	2.11144	13.6198	0.643044	0
1.0867	37.0961	4.55669	14.5346	-7.58792	0
1.0873	40.1407	4.85714	9.34555	-13.3882	0
1.0880	51.1404	5.16592	4.46147	-19.4971	0
1.0887	54.185	4.85714	5.68116	-24.0756	0
1.0893	55.097	4.85714	3.85163	-23.1624	0
1.0900	59.6849	5.77515	-0.72753	-23.7669	0
1.0907	53.273	7.30239	1.10734	-27.7409	0
1.0913	31.9049	7.30239	2.02211	-25.9018	0
1.0920	13.904	4.55669	-1.94721	-22.8538	0
1.0927	16.654	3.02945	-3.1669	-23.7669	0
1.0933	39.2287	7.60284	-0.117689	-19.8057	0
1.0940	64.2587	10.3569	2.02211	-10.0315	0
1.0947	79.215	6.69317	2.63195	-4.23123	0
1.0953	84.3922	5.77515	3.54671	-0.270078	0
1.0960	81.9509	9.43887	6.291	7.35642	0
1.0967	75.2445	10.3569	10.5652	15.9089	0
1.0973	67.0087	9.43887	13.9247	22.6223	0
1.0980	59.6849	9.43887	15.4493	29.027	0
1.0987	59.0675	10.0481	18.8034	33.2968	0
1.0993	63.3468	10.9661	23.0777	34.5186	0
1.1000	67.9207	12.1846	23.9925	35.4317	0
1.1007	75.2445	11.2666	23.0777	38.1839	0
1.1013	75.2445	9.43887	24.6023	39.0971	0
1.1020	58.4642	10.9661	25.822	35.4317	0
1.1027	36.4788	14.321	24.9072	33.2968	0
1.1033	15.728	14.9303	24.2974	31.7792	0
1.1040	-9.59672	11.2666	21.2482	23.5354	0
1.1047	-27.5976	9.43887	16.669	13.774	0
1.1053	-28.8182	11.8758	16.669	10.7131	0
1.1060	-31.2595	13.1026	18.8034	6.4433	0
1.1067	-42.8625	13.1026	15.4493	-3.93543	0
1.1073	-47.1278	14.9303	11.48	-11.8706	0
1.1080	-44.6865	13.403	11.48	-15.8317	0
1.1087	-48.3484	9.73931	8.73571	-21.632	0
1.1093	-49.8777	11.2666	4.15655	-25.2973	0
1.1100	-40.1126	14.0123	3.54671	-24.3842	0
1.1107	-38.2887	10.3569	2.93687	-23.1624	0
1.1113	-49.2744	8.22041	-0.117689	-23.7669	0
1.1120	-49.569	11.8758	-1.64229	-24.3842	0
1.1127	-35.5387	12.7938	-1.64229	-21.9407	0
1.1133	-24.553	7.60284	-3.47182	-14.9186	0
1.1140	-14.4793	7.30239	-4.38658	-9.42702	0
1.1147	4.4476	10.0481	-3.47182	-5.76167	0
1.1153	20.6105	7.60284	-3.47182	0.334383	0
1.1160	28.8603	4.55669	-3.47182	7.97374	0
1.1167	37.4048	6.69317	-1.64229	13.4653	0
1.1173	43.8026	5.77515	1.10734	21.0918	0
1.1180	43.5079	1.20177	6.59592	29.3357	0
1.1187	41.3613	0.892979	15.1444	31.7792	0
1.1193	38.92	2.72066	20.3334	31.4706	0
1.1200	36.7874	3.63868	22.1629	33.9141	0
1.1207	39.846	6.99361	24.2974	36.9622	0
1.1213	50.8318	7.60284	25.2121	35.7404	0
1.1220	67.3033	2.42022	24.9072	32.3837	0
1.1227	84.3922	-0.634265	26.7421	29.027	0
1.1233	96.3039	1.50221	25.822	22.6223	0
1.1240	89.5834	2.72066	21.2482	14.3785	0
1.1247	52.3611	0.892979	20.9432	8.88687	0
1.1253	-6.84678	0.584192	20.6383	6.13464	0
1.1260	-57.5102	1.20177	15.7542	0.334383	0
1.1267	-82.2316	-0.934707	12.6997	-7.89658	0
1.1273	-95.9672	-3.98919	11.7849	-13.6968	0
1.1280	-111.835	-3.98919	8.43079	-16.7449	0
1.1287	-117.013	-4.29798	3.24179	-19.8057	0
1.1293	-104.512	-7.04368	-1.33737	-24.9887	0
1.1300	-89.5554	-5.81688	-3.77674	-28.9627	0
1.1307	-81.3196	-1.24349	-3.47182	-28.654	0
1.1313	-73.9817	-1.55228	-4.99642	-25.9018	0
1.1320	-69.4079	-4.90721	-8.96574	-24.9887	0
1.1327	-74.5991	-5.81688	-9.8805	-22.2365	0
1.1333	-82.2316	-6.12567	-6.22145	-15.2273	0
1.1340	-86.2021	-7.04368	-0.72753	-7.89658	0
1.1347	-90.4673	-7.95335	5.68116	-2.09632	0
1.1353	-92.9086	-9.78938	9.34555	2.77795	0
1.1360	-86.8054	-10.0898	12.0898	9.49133	0
1.1367	-76.1284	-8.87137	16.669	16.822	0
1.1373	-73.0698	-9.78938	20.3334	21.7092	0
1.1380	-81.9229	-11.9259	24.2974	25.6703	0
1.1387	-87.1141	-10.7074	28.8765	33.2968	0
1.1393	-69.4079	-10.0898	27.9618	39.0971	0
1.1400	-41.0246	-13.7535	24.2974	37.2708	0
1.1407	-27.303	-17.1085	26.4372	35.1359	0
1.1413	-27.5976	-16.4992	28.5716	36.3577	0
1.1420	-29.1269	-17.726	25.2121	35.4317	0
1.1427	-31.2595	-20.163	24.6023	30.8532	0
1.1433	-31.8768	-18.3353	26.7421	24.4485	0
1.1440	-30.6562	-16.808	24.6023	18.0438	0
1.1447	-30.9649	-18.9445	20.3334	12.5522	0
1.1453	-31.2595	-19.2449	17.5838	5.53018	0
1.1460	-29.4356	-16.808	12.0898	-2.40498	0
1.1467	-29.1269	-18.9445	5.37624	-6.98346	0
1.1473	-28.8182	-23.5179	-0.117689	-11.2533	0
1.1480	-22.715	-23.5179	-6.8313	-19.4971	0
1.1487	-12.6413	-22.9087	-12.9351	-24.3842	0
1.1493	-6.84678	-25.9631	-14.7646	-24.9887	0
1.1500	-7.75875	-26.2636	-13.5449	-27.7409	0
1.1507	-8.97939	-22.2994	-13.24	-27.4322	0
1.1513	-9.59672	-22.6082	-13.5449	-22.8538	0
1.1520	-13.2586	-27.1816	-15.6793	-21.3233	0
1.1527	-15.3912	-28.0996	-16.899	-21.0275	0
1.1533	-12.6413	-25.6544	-15.0695	-15.8317	0
1.1540	-19.0531	-25.6544	-12.6301	-9.73568	0
1.1547	-34.3181	-27.7908	-9.57558	-2.71364	0
1.1553	-41.0246	-29.0176	-4.38658	4.30839	0
1.1560	-40.1126	-28.0996	-1.64229	10.1086	0
1.1567	-41.6419	-25.9631	-1.33737	18.0438	0
1.1573	-40.4213	-25.3539	2.02211	26.2748	0
1.1580	-31.8768	-25.9631	4.15655	28.4225	0
1.1587	-22.715	-26.2636	4.46147	29.6315	0
1.1593	-13.2586	-26.5724	7.21111	34.5186	0
1.1600	-2.87621	-26.8812	10.5652	38.7884	0
1.1607	7.49218	-26.2636	10.5652	39.0971	0
1.1613	20.0072	-27.7908	10.5652	37.2708	0
1.1620	34.6548	-30.5365	11.48	35.1359	0
1.1627	45.9492	-28.4001	9.34555	32.9881	0
1.1633	52.0524	-25.9631	7.21111	28.1139	0
1.1640	54.185	-27.1816	6.90084	18.9569	0
1.1647	46.5525	-27.7908	6.291	11.0218	0
1.1653	23.3604	-27.7908	5.07131	7.06062	0
1.1660	-6.24348	-29.9273	5.37624	1.55617	0
1.1667	-32.7888	-29.0176	5.07131	-5.76167	0
1.1673	-56.5982	-26.2636	1.10734	-12.7837	0
1.1680	-70.0252	-27.1816	-4.38658	-18.8798	0
1.1687	-67.5839	-26.5724	-8.05098	-23.1624	0
1.1693	-58.4221	-23.2174	-10.4903	-25.5931	0
1.1700	-50.7897	-23.8267	-14.4597	-27.7409	0
1.1707	-42.5539	-24.7447	-19.0388	-26.8149	0
1.1713	-39.8039	-21.999	-21.7831	-25.5931	0
1.1720	-40.7299	-20.4717	-22.6979	-25.9018	0
1.1727	-38.5833	-19.8625	-19.0388	-23.1624	0
1.1733	-41.0246	-18.0265	-14.4597	-14.9186	0
1.1740	-50.1864	-18.9445	-11.71	-6.67479	0
1.1747	-51.407	-18.0265	-8.96574	-1.80052	0
1.1753	-48.3484	-14.9803	-6.22145	4.30839	0
1.1760	-52.0103	-17.1085	-6.8313	11.9349	0
1.1767	-53.2309	-19.5537	-6.22145	17.4265	0
1.1773	-41.3332	-15.2808	-2.25213	22.3136	0
1.1780	-27.9063	-14.0623	-2.55705	29.027	0
1.1787	-25.1563	-16.4992	-7.13622	33.9141	0
1.1793	-33.4061	-13.4531	-8.05098	35.1359	0
1.1800	-47.1278	-9.78938	-6.22145	36.3577	0
1.1807	-52.0103	-9.18015	-4.38658	37.2708	0
1.1813	-39.8039	-6.43445	-1.33737	36.3577	0
1.1820	-21.8031	-5.51644	1.41226	34.8273	0
1.1827	-8.37609	-7.34412	2.93687	32.9881	0
1.1833	3.83027	-4.29798	2.93687	27.2008	0
1.1840	21.2278	-0.325478	1.10734	19.2656	0
1.1847	37.0961	-0.634265	-1.64229	14.9829	0
1.1853	42.5819	-1.55228	-3.47182	10.7131	0
1.1860	35.8755	-0.0250368	-3.77674	3.70393	0
1.1867	21.5365	1.81099	-3.77674	-4.53989	0
1.1873	8.40415	2.11144	-6.22145	-10.6488	0
1.1880	-8.06742	0.28375	-10.1854	-15.5231	0
1.1887	-46.5245	-1.55228	-13.8498	-20.4102	0
1.1893	-98.7031	0.28375	-16.2892	-24.3842	0
1.1900	-138.381	3.33824	-18.1187	-26.2105	0
1.1907	-156.999	6.38438	-18.7339	-25.9018	0
1.1913	-153.646	6.99361	-19.0388	-24.0756	0
1.1920	-120.071	6.69317	-18.1187	-21.3233	0
1.1927	-70.9372	8.52085	-15.3744	-19.4971	0
1.1933	-35.2301	10.6573	-14.1547	-13.3882	0
1.1940	-15.6999	9.13008	-12.0149	-5.45301	0
1.1947	2.60963	9.43887	-8.05098	-3.02231	0
1.1953	20.3159	13.1026	-6.22145	-1.49186	0
1.1960	34.3462	14.9303	-7.13622	7.66508	0
1.1967	49.6111	15.8483	-6.22145	17.7351	0
1.1973	71.5826	16.758	-3.47182	20.7832	0
1.1980	93.2453	16.4575	-1.33737	23.8441	0
1.1987	101.79	19.512	2.63195	31.4706	0
1.1993	95.0833	23.7849	8.12587	34.5186	0
1.2000	77.9944	21.9489	11.48	30.8532	0
1.2007	53.8763	19.512	11.7849	28.1139	0
1.2013	24.8897	21.9489	12.0898	28.1139	0
1.2020	-7.75875	23.4762	13.0046	26.2748	0
1.2027	-41.3332	22.8669	10.5652	22.9181	0
1.2033	-68.4959	23.4762	7.51603	17.4265	0
1.2040	-77.0403	25.9214	9.34555	9.79999	0
1.2047	-73.0698	27.1399	11.7849	3.39527	0
1.2053	-71.8491	25.3038	8.43079	-1.49186	0
1.2060	-74.5991	23.1674	2.93687	-10.3401	0
1.2067	-70.0252	25.9214	0.492153	-19.4971	0
1.2073	-54.7602	28.3583	-2.55705	-22.2365	0
1.2080	-39.2006	25.9214	-8.05098	-24.9887	0
1.2087	-30.0389	24.0854	-12.3252	-32.3194	0
1.2093	-22.715	25.3038	-15.3744	-38.1068	0
1.2100	-14.1706	25.9214	-18.1187	-39.0328	0
1.2107	-11.4207	25.9214	-19.3437	-37.811	0
1.2113	-12.6413	26.5306	-18.1187	-35.0588	0
1.2120	-6.24348	25.9214	-15.3744	-32.3194	0
1.2127	4.74224	25.0034	-13.5449	-31.7021	0
1.2133	12.3747	25.6126	-13.24	-28.654	0
1.2140	18.4779	26.8311	-10.7953	-20.4102	0
1.2147	25.1984	28.3583	-4.08166	-13.3882	0
1.2153	29.4636	27.7491	0.802423	-9.11836	0
1.2160	37.0961	26.5306	0.492153	-3.93543	0
1.2167	49.6111	26.8311	0.187232	1.86483	0
1.2173	55.097	28.6671	0.187232	9.19553	0
1.2180	53.5817	29.5768	-2.25213	17.1307	0
1.2187	55.097	28.6671	-2.55705	21.4005	0
1.2193	57.2436	28.6671	0.492153	21.0918	0
1.2200	55.4056	30.186	2.32703	22.005	0
1.2207	56.023	29.5768	2.93687	23.8441	0
1.2213	58.7589	26.2219	6.59592	21.7092	0
1.2220	59.9795	27.4403	11.7849	16.822	0
1.2227	63.3468	30.186	14.8395	14.0698	0
1.2233	68.8326	26.5306	13.3095	11.6262	0
1.2240	72.1859	23.1674	8.43079	4.30839	0
1.2247	76.1564	25.3038	5.07131	-4.23123	0
1.2253	79.8183	25.9214	4.76639	-10.3401	0
1.2260	72.4945	24.3942	3.24179	-16.7449	0
1.2267	53.273	25.3038	1.41226	-22.2365	0
1.2273	35.8755	23.7849	0.802423	-26.2105	0
1.2280	21.2278	21.6485	-1.33737	-32.6152	0
1.2287	2.30097	23.7849	-5.60626	-37.1937	0
1.2293	-11.126	24.0854	-10.1854	-35.9719	0
1.2300	-15.6999	21.3397	-13.5449	-35.9719	0
1.2307	-25.465	21.0309	-14.1547	-39.0328	0
1.2313	-41.9506	20.4217	-11.71	-38.1068	0
1.2320	-50.1864	17.676	-9.27066	-35.0588	0
1.2327	-44.6865	17.676	-8.96574	-33.5283	0
1.2333	-31.8768	20.4217	-7.44114	-29.2585	0
1.2340	-10.2	20.4217	-5.30134	-22.5451	0
1.2347	18.4779	20.1212	-4.99642	-15.8317	0
1.2353	46.8612	20.1212	-5.30134	-9.42702	0
1.2360	71.5826	17.676	-5.91653	-2.40498	0
1.2367	93.554	14.321	-7.44114	4.30839	0
1.2373	107.893	14.9303	-8.3559	9.79999	0
1.2380	104.848	17.0667	-8.05098	13.4653	0
1.2387	79.5097	16.1487	-8.05098	17.1307	0
1.2393	37.0961	14.321	-8.05098	21.0918	0
1.2400	1.389	15.8483	-6.22145	21.7092	0
1.2407	-7.15545	17.676	-5.60626	21.7092	0
1.2413	-0.140303	17.3755	-6.52637	22.9181	0
1.2420	3.22697	16.4575	-4.08166	21.0918	0
1.2427	5.05091	16.758	-0.117689	16.5134	0
1.2433	-0.434939	16.4575	-1.03245	11.3304	0
1.2440	-23.3324	15.5395	-4.38658	3.39527	0
1.2447	-41.9506	14.9303	-7.13622	-3.02231	0
1.2453	-36.142	14.0123	-10.7953	-5.45301	0
1.2460	-19.6705	13.403	-12.3252	-10.3401	0
1.2467	-3.49354	13.403	-9.8805	-19.8057	0
1.2473	14.816	12.1846	-8.96574	-27.7409	0
1.2480	29.4636	9.43887	-12.6301	-31.3934	0
1.2487	38.92	7.60284	-17.5089	-34.1456	0
1.2493	45.0232	6.99361	-20.8684	-38.7241	0
1.2500	45.6405	7.30239	-20.5634	-42.3895	0
1.2507	45.0232	7.60284	-17.8138	-40.859	0
1.2513	41.0667	7.60284	-17.8138	-38.7241	0
1.2520	16.654	6.69317	-16.5941	-38.4154	0
1.2527	-24.553	4.85714	-11.71	-35.0588	0
1.2533	-58.1135	3.94747	-6.52637	-28.0367	0
1.2540	-79.7903	5.77515	-2.55705	-21.3233	0
1.2547	-94.1292	5.77515	0.187232	-14.61	0
1.2553	-87.7174	3.02945	-2.55705	-8.5139	0
1.2560	-60.8634	2.72066	-4.6915	-2.71364	0
1.2567	-37.068	2.42022	0.187232	5.22152	0
1.2573	-25.465	-0.325478	2.93687	11.6262	0
1.2580	-16.3172	0.28375	2.93687	16.2047	0
1.2587	-5.02285	5.16592	6.59592	23.8441	0
1.2593	6.58021	3.02945	8.73571	28.4225	0
1.2600	15.4333	-4.29798	9.34555	25.6703	0
1.2607	24.2724	-2.46195	15.7542	23.5354	0
1.2613	43.1993	3.02945	20.9432	24.7572	0
1.2620	71.5826	1.50221	16.0592	23.5354	0
1.2627	88.9801	-0.325478	9.34555	19.2656	0
1.2633	86.2302	1.50221	5.68116	13.1567	0
1.2640	75.2445	-0.325478	4.46147	6.75196	0
1.2647	67.0087	-1.55228	4.76639	2.77795	0
1.2653	59.0675	1.20177	2.93687	-2.40498	0
1.2660	49.6111	0.892979	0.187232	-10.9446	0
1.2667	45.3319	-2.16151	0.492153	-18.2753	0
1.2673	56.9349	-1.24349	-0.72753	-24.9887	0
1.2680	77.6857	-1.55228	-4.38658	-30.7889	0
1.2687	85.6129	-4.59842	-6.22145	-32.3194	0
1.2693	70.9652	-5.51644	-9.8805	-32.9238	0
1.2700	42.2873	-3.68875	-12.6301	-35.0588	0
1.2707	6.27154	-2.46195	-12.3252	-34.1456	0
1.2713	-35.2301	-4.29798	-16.2892	-31.3934	0
1.2720	-73.6871	-7.95335	-24.5274	-31.0976	0
1.2727	-95.9672	-7.95335	-24.5274	-28.3454	0
1.2733	-93.8206	-4.90721	-19.6487	-23.1624	0
1.2740	-71.2458	-5.51644	-19.9536	-18.8798	0
1.2747	-40.1126	-7.34412	-20.2585	-13.0924	0
1.2753	-11.4207	-5.20765	-16.899	-5.15721	0
1.2760	11.1541	-4.59842	-11.71	1.86483	0
1.2767	28.243	-7.04368	-6.22145	7.97374	0
1.2773	44.1112	-7.04368	-1.64229	12.848	0
1.2780	61.5088	-4.90721	1.71719	16.2047	0
1.2787	73.4065	-4.90721	4.76639	21.4005	0
1.2793	68.2293	-6.73489	8.12587	24.4485	0
1.2800	46.8612	-6.73489	11.1751	23.5354	0
1.2807	25.493	-7.04368	13.9247	24.4485	0
1.2813	19.6985	-8.87137	16.9739	27.2008	0
1.2820	32.8169	-9.78938	18.8034	23.5354	0
1.2827	52.3611	-8.87137	19.4133	17.1307	0
1.2833	63.0381	-10.3986	17.8887	12.848	0
1.2840	66.3913	-12.5351	16.3641	6.13464	0
1.2847	71.8912	-12.5351	13.6198	-3.02231	0
1.2853	75.8478	-13.4531	10.8702	-8.5139	0
1.2860	71.5826	-15.2808	11.1751	-13.0924	0
1.2867	66.3913	-14.9803	11.48	-20.1015	0
1.2873	62.4208	-13.4531	7.51603	-26.8149	0
1.2880	47.7732	-14.3628	2.02211	-32.9238	0
1.2887	23.9778	-16.1988	-0.72753	-37.811	0
1.2893	8.10951	-16.1988	-4.08166	-39.0328	0
1.2900	7.80084	-16.1988	-8.05098	-38.7241	0
1.2907	14.816	-18.6357	-10.4903	-39.0328	0
1.2913	25.493	-18.0265	-13.5449	-39.6372	0
1.2920	35.8755	-15.89	-17.8138	-38.7241	0
1.2927	38.3167	-16.808	-17.204	-32.6152	0
1.2933	34.3462	-19.5537	-11.71	-24.0756	0
1.2940	34.0375	-21.081	-8.05098	-18.584	0
1.2947	37.4048	-21.999	-6.8313	-13.0924	0
1.2953	36.1841	-21.6902	-3.77674	-5.45301	0
1.2960	20.6105	-19.8625	0.187232	-1.49186	0
1.2967	-13.8619	-19.2449	5.07131	2.48215	0
1.2973	-47.7451	-19.2449	8.73571	10.4173	0
1.2980	-53.8483	-17.4173	10.5652	15.2916	0
1.2987	-35.2301	-15.89	13.6198	16.822	0
1.2993	-14.7879	-15.2808	16.9739	20.7832	0
1.3000	-3.49354	-15.2808	16.669	24.4485	0
1.3007	-2.58157	-16.1988	15.7542	24.4485	0
1.3013	-7.15545	-16.1988	19.4133	22.9181	0
1.3020	-2.58157	-14.6716	21.858	20.4874	0
1.3027	17.5659	-14.0623	18.8034	16.2047	0
1.3033	46.5525	-14.6716	15.7542	12.2436	0
1.3040	74.3325	-15.5896	14.5346	7.06062	0
1.3047	85.3182	-15.89	13.9247	-0.270078	0
1.3053	65.4794	-14.9803	12.6997	-5.76167	0
1.3060	25.493	-14.6716	10.2603	-11.2533	0
1.3067	-10.5087	-15.5896	8.73571	-15.8317	0
1.3073	-35.5387	-16.1988	7.51603	-20.4102	0
1.3080	-57.2015	-17.726	2.93687	-25.9018	0
1.3087	-70.3198	-18.3353	-2.25213	-30.4803	0
1.3093	-65.746	-17.1085	-4.38658	-31.3934	0
1.3100	-42.8625	-16.808	-7.13622	-32.0107	0
1.3107	-12.95	-17.1085	-9.8805	-33.5283	0
1.3113	10.2421	-15.2808	-9.8805	-32.0107	0
1.3120	16.3453	-15.2808	-9.57558	-26.8149	0
1.3127	5.96287	-15.89	-10.7953	-21.632	0
1.3133	-11.7293	-13.1443	-11.1002	-15.2273	0
1.3140	-28.2149	-10.3986	-10.7953	-8.8097	0
1.3147	-35.8474	-10.0898	-11.1002	-3.62677	0
1.3153	-24.2443	-9.48059	-9.57558	2.77795	0
1.3160	0.785696	-9.48059	-8.05098	11.0218	0
1.3167	17.8746	-10.3986	-5.30134	18.6483	0
1.3173	21.5365	-10.0898	1.10734	24.7572	0
1.3180	19.3899	-10.0898	8.12587	29.3357	0
1.3187	5.96287	-10.3986	12.6997	33.6055	0
1.3193	-20.2738	-8.26214	17.8887	36.049	0
1.3200	-43.7745	-8.87137	21.5531	33.6055	0
1.3207	-56.2895	-10.3986	20.3334	29.9401	0
1.3213	-62.996	-7.95335	19.1084	31.1619	0
1.3220	-71.2458	-6.12567	20.0285	33.6055	0
1.3227	-82.8349	-7.95335	22.1629	29.3357	0
1.3233	-82.2316	-7.04368	23.0777	22.6223	0
1.3240	-59.3341	-4.59842	21.2482	17.7351	0
1.3247	-35.8474	-6.12567	20.3334	11.6262	0
1.3253	-34.0094	-5.20765	20.9432	4.30839	0
1.3260	-49.8777	-3.37997	18.4985	-1.49186	0
1.3267	-75.8197	-4.90721	13.3095	-7.89658	0
1.3273	-107.865	-7.04368	7.51603	-14.0055	0
1.3280	-137.469	-7.04368	1.41226	-16.7449	0
1.3287	-158.22	-5.81688	-0.72753	-18.8798	0
1.3293	-168.897	-3.37997	1.41226	-23.1624	0
1.3300	-168.293	-2.77074	1.71719	-23.1624	0
1.3307	-160.97	-4.90721	1.41226	-17.6708	0
1.3313	-144.793	-5.81688	5.68116	-15.8317	0
1.3320	-116.409	-6.12567	7.51603	-17.6708	0
1.3327	-82.8349	-7.04368	4.46147	-13.6968	0
[truncated: 37,672 more rows]
