# Supplementary material for: Identification of Haptic Based Guiding Using Hard Reins
Source: PLoS One. 2015 Jul 22;10(7):e0132020. doi: 10.1371/journal.pone.0132020 (PMC4511788; doi:10.1371/journal.pone.0132020)
Supplement: S3 File — (ZIP) [file pone.0132020.s003.zip › EMGData1/Subject3/T6/t6.txt]

0.0000	83.6147	-2.28391	-1.82061	0.627068	0
0.0007	100.131	-2.28391	-4.24809	-2.42736	0
0.0013	90.3491	-0.471283	-3.96251	-4.258	0
0.0020	75.9955	-0.181263	-1.49933	-3.0342	0
0.0027	93.6917	1.66762	-0.892456	-0.900146	0
0.0033	132.181	2.28391	2.1419	0.020228	0
0.0040	156.857	-0.181263	5.49753	-2.42736	0
0.0047	164.182	0.43503	8.56758	-4.86484	0
0.0053	163.297	2.28391	15.8857	-2.12394	0
0.0060	155.973	2.9002	21.3833	0.627068	0
0.0067	145.257	4.09653	18.3132	-2.42736	0
0.0073	115.075	6.23543	14.0651	-3.33762	0
0.0080	31.7549	6.23543	13.4582	-0.596726	0
0.0087	-88.1862	4.09653	9.46004	-0.293306	0
0.0093	-172.391	2.9002	0.321284	-1.20357	0
0.0100	-191.611	5.94541	-5.17625	-0.900146	0
0.0107	-179.715	9.89694	-4.24809	0.627068	0
0.0113	-156.218	8.08431	-6.1044	2.4577	0
0.0120	-126.331	5.0391	-12.4944	0.323648	0
0.0127	-112.912	5.94541	-13.7081	-4.258	0
0.0133	-124.808	5.94541	-12.4944	-3.65116	0
0.0140	-134.59	3.51649	-13.7081	-0.596726	0
0.0147	-123.874	3.19022	-12.4944	0.323648	0
0.0153	-95.5105	4.09653	-6.99686	3.06454	0
0.0160	-49.7461	5.32912	-6.1044	4.28834	0
0.0167	-3.9325	4.09653	-8.2106	1.53733	0
0.0173	21.6779	0.43503	-6.99686	3.36796	0
0.0180	40.603	0.14501	-9.74562	5.1986	0
0.0187	68.3763	1.3776	-15.5644	1.85086	0
0.0193	82.7299	-0.471283	-13.7081	2.15428	0
0.0200	65.0337	0.14501	-6.99686	4.59176	0
0.0207	22.3169	2.9002	-4.56938	1.23391	0
0.0213	-36.9163	0.43503	-2.42748	1.85086	0
0.0220	-84.8436	-1.08758	0.928154	9.1734	0
0.0227	-83.9096	1.66762	0.321284	9.1734	0
0.0233	-45.7644	1.3776	-0.60687	6.72581	0
0.0240	-5.80043	1.05132	1.85631	8.25303	0
0.0247	28.4123	4.09653	0.60687	6.72581	0
0.0253	49.1562	3.51649	-3.64122	4.28834	0
0.0260	49.1562	0.43503	-5.46183	7.03935	0
0.0267	40.3081	2.28391	-6.38999	6.11897	0
0.0273	22.3169	5.0391	-7.31814	3.36796	0
0.0280	-24.7256	5.0391	-3.35564	7.64619	0
0.0287	-88.4812	3.19022	0.321284	10.3871	0
0.0293	-128.445	-0.471283	-2.42748	8.25303	0
0.0300	-118.368	-1.70387	-2.42748	9.1734	0
0.0307	-68.9662	1.3776	4.89066	11.3075	0
0.0313	-18.581	2.28391	11.9232	9.47682	0
0.0320	13.7637	0.14501	13.137	9.47682	0
0.0327	42.7167	-1.3776	14.0651	11.6109	0
0.0333	79.3381	-1.70387	16.1713	10.0837	0
0.0340	113.256	-1.3776	18.3132	8.55645	0
0.0347	134.295	-0.471283	19.2414	11.3075	0
0.0353	146.83	-1.70387	16.8139	13.4415	0
0.0360	150.467	-5.0391	12.8157	11.6109	0
0.0367	142.553	-8.08431	12.2088	10.7006	0
0.0373	134.885	-7.50427	12.2088	10.7006	0
0.0380	140.095	-3.84277	8.2463	8.86998	0
0.0387	155.039	-2.9002	6.1044	8.25303	0
0.0393	172.145	-4.74908	8.2463	9.78024	0
0.0400	177.306	-2.9002	8.56758	7.94961	0
0.0407	139.8	0.14501	5.81881	6.11897	0
0.0413	55.2516	-0.471283	4.60507	7.64619	0
0.0420	-29.887	-0.761303	4.89066	7.64619	0
0.0427	-82.6807	-0.471283	3.67692	5.1986	0
0.0433	-114.141	-2.61018	1.24944	6.11897	0
0.0440	-144.962	-4.13279	0.321284	7.94961	0
0.0447	-172.391	-3.22647	2.74877	6.72581	0
0.0453	-163.248	-3.22647	6.42568	5.51213	0
0.0460	-85.4335	-4.42281	10.7095	7.64619	0
0.0467	38.4893	-2.9002	16.8139	9.78024	0
0.0473	149.877	-1.70387	21.6688	7.94961	0
0.0480	220.662	-4.13279	23.2039	3.6815	0
0.0487	249.664	-7.50427	23.2039	1.85086	0
0.0493	225.529	-6.88798	21.3833	1.53733	0
0.0500	145.896	-4.74908	18.6345	1.53733	0
0.0507	45.8136	-4.74908	15.8857	2.4577	0
0.0513	-39.3741	-4.13279	7.03256	3.36796	0
0.0520	-111.388	-2.28391	-4.24809	2.4577	0
0.0527	-166.001	-3.51649	-6.71127	0.323648	0
0.0533	-177.306	-4.13279	-5.17625	0.020228	0
0.0540	-145.257	-1.08758	-9.46004	0.020228	0
0.0547	-98.2633	0.43503	-12.4944	-1.20357	0
0.0553	-45.1254	-1.3776	-11.8875	-2.42736	0
0.0560	12.5348	-2.28391	-13.1013	-3.0342	0
0.0567	37.2604	-1.3776	-14.315	-3.95458	0
0.0573	-13.1247	-1.08758	-14.315	-3.0342	0
0.0580	-112.912	-0.471283	-14.9219	-1.82052	0
0.0587	-187.678	-1.08758	-10.6738	-2.12394	0
0.0593	-203.556	-1.70387	-2.74877	-3.65116	0
0.0600	-168.114	-0.471283	-1.49933	-3.65116	0
0.0607	-91.8238	-0.181263	-2.42748	-4.56142	0
0.0613	-16.7623	-2.61018	0.60687	-6.08863	0
0.0620	-0.294937	-3.22647	1.85631	-6.08863	0
0.0627	-25.9053	-1.3776	0.321284	-6.99889	0
0.0633	-34.7534	-1.99389	1.53502	-8.83964	0
0.0640	-19.2201	-3.84277	4.28379	-8.52611	0
0.0647	9.78208	-4.42281	5.81881	-7.91927	0
0.0653	56.7754	-3.22647	5.81881	-8.22269	0
0.0660	109.274	-1.3776	3.9982	-7.61585	0
0.0667	141.324	-2.61018	1.85631	-6.69547	0
0.0673	152.581	-3.84277	3.35564	-6.69547	0
0.0680	141.914	-1.3776	7.63943	-7.61585	0
0.0687	90.0542	0.14501	11.3163	-8.83964	0
0.0693	8.84812	-1.99389	13.7438	-9.44648	0
0.0700	-51.8598	-1.99389	15.8857	-9.14306	0
0.0707	-77.1752	0.43503	14.9576	-9.44648	0
0.0713	-91.8238	0.14501	10.7095	-9.14306	0
0.0720	-99.4922	-2.28391	8.85317	-8.22269	0
0.0727	-82.0909	-3.84277	8.85317	-8.52611	0
0.0733	-43.6016	-3.51649	6.42568	-9.44648	0
0.0740	-3.04768	-1.3776	1.53502	-8.83964	0
0.0747	33.5737	-0.471283	-1.82061	-9.14306	0
0.0753	67.1474	-1.3776	-3.35564	-10.3567	0
0.0760	99.1972	-0.471283	-1.49933	-11.2771	0
0.0767	131.247	0.14501	4.28379	-10.3567	0
0.0773	155.334	-2.28391	9.78132	-7.91927	0
0.0780	158.086	-3.84277	14.0651	-6.69547	0
0.0787	137.048	-2.61018	17.4207	-9.14306	0
0.0793	101.311	-0.761303	18.6345	-11.2771	0
0.0800	70.8341	-0.471283	17.4207	-9.14306	0
0.0807	73.5868	-2.28391	17.4207	-6.69547	0
0.0813	112.617	-3.22647	18.0276	-7.31243	0
0.0820	155.334	-1.70387	17.7063	-8.52611	0
0.0827	184.631	-0.761303	16.8139	-8.52611	0
0.0833	221.252	-1.99389	18.6345	-7.61585	0
0.0840	250.549	-0.761303	22.9183	-5.78521	0
0.0847	221.596	0.761303	21.062	-3.95458	0
0.0853	124.857	-0.471283	11.3163	-4.86484	0
0.0860	-6.68524	0.761303	-0.892456	-6.39205	0
0.0867	-148.599	5.0391	-12.8157	-4.86484	0
0.0873	-262.15	4.42281	-25.0245	-3.95458	0
0.0880	-300.59	2.28391	-35.377	-6.39205	0
0.0887	-281.665	4.42281	-44.2301	-7.91927	0
0.0893	-268.54	5.0391	-48.1926	-5.78521	0
0.0900	-267.017	2.28391	-44.5514	-4.86484	0
0.0907	-236.49	0.761303	-38.447	-4.258	0
0.0913	-177.306	0.43503	-33.8776	-0.596726	0
0.0920	-115.026	-0.471283	-25.9169	0.323648	0
0.0927	-46.9933	0.14501	-17.9919	-3.65116	0
0.0933	16.1724	0.43503	-16.4569	-4.56142	0
0.0940	37.2604	0.761303	-17.385	-2.12394	0
0.0947	25.9545	1.05132	-14.315	-1.82052	0
0.0953	32.3448	-1.3776	-9.46004	-1.20357	0
0.0960	68.0813	-5.36537	-6.38999	-1.20357	0
0.0967	97.6734	-5.94541	-4.24809	-2.73078	0
0.0973	85.7776	-4.74908	-3.35564	-1.20357	0
0.0980	39.6691	-4.13279	-2.74877	0.323648	0
0.0987	0.933968	-1.3776	-0.285586	-3.0342	0
0.0993	-24.0865	-0.471283	3.9982	-2.73078	0
0.1000	-55.2024	-4.13279	7.35384	0.930489	0
0.1007	-64.9845	-4.13279	7.96071	-0.293306	0
0.1013	-24.0865	-0.471283	8.85317	-0.900146	0
0.1020	29.2971	1.3776	8.56758	2.15428	0
0.1027	50.975	-0.471283	3.9982	1.23391	0
0.1033	36.6214	-1.3776	0.321284	-0.900146	0
0.1040	7.32427	-0.471283	0.928154	0.627068	0
0.1047	-8.84812	1.3776	0	1.85086	0
0.1053	-14.0095	0.761303	-6.1044	2.76112	0
0.1060	-25.3154	-1.3776	-10.9594	3.06454	0
0.1067	-34.1636	-0.761303	-12.4944	1.85086	0
0.1073	-44.8305	1.3776	-11.8875	4.28834	0
0.1080	-78.1092	1.3776	-8.85317	5.1986	0
0.1087	-104.948	0.761303	-7.31814	0.020228	0
0.1093	-101.901	1.3776	-8.53188	0.323648	0
0.1100	-109.52	1.3776	-5.78312	7.03935	0
0.1107	-132.132	1.05132	-1.21374	6.11897	0
0.1113	-118.368	1.3776	0	0.627068	0
0.1120	-73.5377	-0.181263	3.9982	2.4577	0
0.1127	-41.7828	-1.99389	12.2088	5.1986	0
0.1133	-25.3154	0.14501	14.3507	4.28834	0
0.1140	-10.077	1.66762	10.7095	4.89518	0
0.1147	1.52384	0.14501	12.2088	7.34277	0
0.1153	11.6009	-0.471283	15.5644	7.64619	0
0.1160	27.1834	0.43503	12.2088	6.72581	0
0.1167	44.8796	0.14501	10.3882	7.03935	0
0.1173	56.7754	-1.99389	11.9232	7.34277	0
0.1180	67.4423	-2.9002	9.46004	6.72581	0
0.1187	83.0248	-1.08758	7.35384	7.94961	0
0.1193	93.3968	0.14501	9.46004	9.1734	0
0.1200	87.5964	-2.9002	8.56758	7.94961	0
0.1207	77.5193	-5.36537	6.71127	6.72581	0
0.1213	68.3763	-2.61018	11.3163	7.03935	0
0.1220	48.2222	1.05132	13.137	5.51213	0
0.1227	33.5737	1.3776	8.56758	4.59176	0
0.1233	45.4695	-0.471283	4.89066	5.51213	0
0.1240	68.3763	-1.08758	4.60507	4.28834	0
0.1247	86.6624	0.14501	2.1419	3.06454	0
0.1253	95.2156	1.95764	1.24944	5.1986	0
0.1260	76.6345	2.28391	3.9982	5.1986	0
0.1267	40.0131	-0.181263	6.42568	4.89518	0
0.1273	33.5737	-4.13279	8.85317	7.64619	0
0.1280	65.3286	-5.65539	12.2088	6.42239	0
0.1287	92.1679	-0.761303	11.9232	2.76112	0
0.1293	93.3968	2.9002	8.2463	3.36796	0
0.1300	83.3198	0.761303	8.2463	5.1986	0
0.1307	73.8818	0.761303	10.3882	4.28834	0
0.1313	65.6235	2.57393	8.2463	3.98492	0
0.1320	68.9662	-0.471283	6.71127	3.06454	0
0.1327	99.4922	-2.61018	11.3163	0.930489	0
0.1333	139.161	0.761303	14.9576	-0.293306	0
0.1340	150.762	2.28391	14.0651	0.627068	0
0.1347	136.114	1.3776	13.7438	1.85086	0
0.1353	116.304	4.09653	11.6019	3.06454	0
0.1360	95.8546	6.85172	3.9982	2.76112	0
0.1367	74.7666	5.32912	-5.17625	0.627068	0
0.1373	22.6119	2.9002	-16.7782	-1.20357	0
0.1380	-107.111	1.3776	-28.0588	-0.293306	0
0.1387	-269.474	0.43503	-30.8076	1.53733	0
0.1393	-336.917	-0.181263	-26.2382	-0.293306	0
0.1400	-266.083	-0.761303	-23.1682	-2.42736	0
0.1407	-135.475	-1.99389	-19.2057	0.930489	0
0.1413	-20.7439	-1.99389	-12.8157	4.28834	0
0.1420	60.7571	-0.471283	-7.60373	1.53733	0
0.1427	101.95	-0.471283	-2.74877	0.323648	0
0.1433	108.045	-1.3776	2.1419	2.76112	0
0.1440	116.893	-1.3776	4.89066	1.53733	0
0.1447	127.904	-2.61018	6.1044	-0.293306	0
0.1453	84.5487	-4.42281	6.71127	-0.293306	0
0.1460	-7.61921	-1.99389	4.89066	-1.20357	0
0.1467	-84.4995	0.43503	0.321284	-0.293306	0
0.1473	-142.209	-1.08758	-5.17625	1.85086	0
0.1480	-196.821	-0.471283	-8.85317	-0.293306	0
0.1487	-216.042	3.19022	-9.74562	-2.12394	0
0.1493	-193.479	1.95764	-9.74562	2.4577	0
0.1500	-162.314	-1.3776	-8.85317	4.28834	0
0.1507	-130.903	-1.3776	-6.38999	0.627068	0
0.1513	-101.016	-1.70387	-3.96251	-0.293306	0
0.1520	-80.862	-2.61018	-4.85496	2.76112	0
0.1527	-54.3176	-1.3776	-9.13875	4.59176	0
0.1533	-17.6962	-1.99389	-10.6738	3.36796	0
0.1540	6.43946	-3.22647	-6.1044	2.4577	0
0.1547	16.1724	0.43503	-2.1062	2.15428	0
0.1553	23.4967	1.66762	-3.64122	0.627068	0
0.1560	27.4783	-2.28391	-6.99686	0.020228	0
0.1567	17.6962	-2.61018	-6.99686	1.85086	0
0.1573	-15.2384	0.43503	-6.99686	2.15428	0
0.1580	-57.9552	0.14501	-10.6738	-1.20357	0
0.1587	-78.1092	-1.08758	-17.9919	-1.20357	0
0.1593	-70.1951	-1.3776	-25.6313	0.930489	0
0.1600	-52.7938	-3.22647	-28.0588	1.53733	0
0.1607	-30.8209	-2.61018	-24.7032	2.4577	0
0.1613	-10.372	0.43503	-20.7407	3.36796	0
0.1620	-4.86646	-0.181263	-15.5644	0.930489	0
0.1627	-4.86646	-2.28391	-7.92501	1.85086	0
0.1633	6.14453	-1.99389	-0.60687	5.51213	0
0.1640	24.4306	-1.99389	1.24944	4.28834	0
0.1647	46.4035	-1.08758	1.85631	0.930489	0
0.1653	72.0138	0.761303	4.89066	1.23391	0
0.1660	88.8253	-0.471283	8.56758	1.53733	0
0.1667	99.4922	-0.471283	11.3163	1.53733	0
0.1673	124.218	1.3776	14.3507	3.6815	0
0.1680	153.515	-1.70387	14.9576	2.4577	0
0.1687	151.696	-5.94541	12.2088	-1.82052	0
0.1693	115.959	-4.13279	9.46004	-2.12394	0
0.1700	73.8818	-1.99389	7.03256	-1.20357	0
0.1707	30.2311	-2.28391	3.07005	-2.42736	0
0.1713	-23.7916	-1.99389	-0.892456	-1.82052	0
0.1720	-73.5377	-0.761303	-2.42748	1.53733	0
0.1727	-112.912	-0.471283	-2.42748	1.53733	0
0.1733	-151.057	-2.28391	-3.35564	-0.293306	0
0.1740	-161.724	-5.0391	-3.35564	-0.900146	0
0.1747	-111.978	-4.13279	-2.74877	-2.42736	0
0.1753	-34.1636	-1.3776	-2.42748	-5.78521	0
0.1760	25.9545	0.14501	-0.60687	-5.78521	0
0.1767	62.8708	-1.08758	3.9982	-3.33762	0
0.1773	64.3946	-2.9002	7.35384	-4.258	0
0.1780	28.7072	-1.99389	8.56758	-6.39205	0
0.1787	0	3.19022	9.46004	-5.78521	0
0.1793	-5.80043	4.42281	6.1044	-6.08863	0
0.1800	-22.2678	-0.471283	-2.42748	-7.61585	0
0.1807	-47.8781	-4.13279	-10.9594	-7.31243	0
0.1813	-51.5649	-5.0391	-17.9919	-7.31243	0
0.1820	-27.1342	-6.5617	-22.8826	-10.0533	0
0.1827	15.2876	-3.22647	-21.3476	-11.5805	0
0.1833	61.052	2.28391	-14.315	-10.3567	0
0.1840	92.4628	1.3776	-8.2106	-10.9737	0
0.1847	104.998	-1.08758	-4.85496	-12.1874	0
0.1853	93.6917	1.05132	-3.64122	-10.9737	0
0.1860	47.6324	1.66762	-4.24809	-9.7499	0
0.1867	-28.6581	-0.471283	-3.96251	-9.7499	0
0.1873	-111.388	-1.08758	-1.49933	-9.44648	0
0.1880	-165.411	-1.3776	0.321284	-8.83964	0
0.1887	-173.325	-2.9002	1.85631	-8.22269	0
0.1893	-151.647	-1.99389	5.21194	-7.61585	0
0.1900	-111.978	0.43503	10.9951	-8.22269	0
0.1907	-54.9075	0.761303	14.0651	-8.22269	0
0.1913	-3.34262	-0.181263	14.0651	-7.61585	0
0.1920	32.3448	-0.471283	16.4926	-8.52611	0
0.1927	63.1657	-1.99389	19.8482	-9.14306	0
0.1933	73.8818	-2.9002	17.4207	-7.91927	0
0.1940	55.8414	0.14501	11.9232	-7.61585	0
0.1947	32.9838	2.57393	6.1044	-8.22269	0
0.1953	3.39178	0.761303	-1.82061	-7.61585	0
0.1960	-46.9933	-1.3776	-6.99686	-6.39205	0
0.1967	-89.7101	0.761303	-7.92501	-6.69547	0
0.1973	-93.6917	2.57393	-12.2088	-8.83964	0
0.1980	-63.4607	2.28391	-16.4569	-10.6703	0
0.1987	-14.9435	3.19022	-16.1713	-8.83964	0
0.1993	23.4967	5.32912	-15.5644	-6.39205	0
0.2000	33.8686	5.32912	-14.0294	-6.08863	0
0.2007	34.2127	2.9002	-8.85317	-5.78521	0
0.2013	27.1834	1.95764	-5.46183	-3.95458	0
0.2020	-8.84812	5.61914	-5.17625	-3.33762	0
0.2027	-52.4497	7.75804	-4.24809	-3.0342	0
0.2033	-68.3271	3.51649	-7.92501	-1.82052	0
0.2040	-78.1092	-0.761303	-12.4944	-3.0342	0
0.2047	-99.4922	-0.761303	-9.13875	-4.86484	0
0.2053	-104.064	-0.181263	-1.49933	-4.258	0
0.2060	-79.0432	0.761303	2.74877	-3.0342	0
0.2067	-40.5539	2.9002	6.71127	-3.33762	0
0.2073	-8.84812	3.51649	9.46004	-3.95458	0
0.2080	-9.43799	3.19022	7.63943	-1.82052	0
0.2087	-33.2296	4.09653	4.28379	-0.293306	0
0.2093	-36.2773	5.0391	2.46318	-1.82052	0
0.2100	-19.515	4.71283	1.24944	-2.12394	0
0.2107	-6.98018	4.42281	-0.285586	0.930489	0
0.2113	13.1247	4.09653	0.60687	2.15428	0
0.2120	43.3558	4.42281	3.67692	0.323648	0
0.2127	60.118	6.85172	3.9982	0.627068	0
0.2133	58.9383	7.75804	0.60687	1.53733	0
0.2140	43.3558	5.32912	-3.35564	2.15428	0
0.2147	14.3536	3.80651	-6.1044	4.28834	0
0.2153	-13.4196	3.19022	-6.38999	6.11897	0
0.2160	-34.4585	2.28391	-5.17625	5.1986	0
0.2167	-39.6691	1.05132	-3.96251	5.1986	0
0.2173	-12.1907	1.3776	-1.49933	4.28834	0
0.2180	24.4306	1.95764	2.46318	1.85086	0
0.2187	40.603	2.28391	3.9982	3.36796	0
0.2193	54.6617	2.9002	1.53502	5.51213	0
0.2200	71.129	2.9002	-0.60687	3.36796	0
0.2207	67.7864	3.51649	-1.49933	3.36796	0
0.2213	56.7754	5.0391	-0.60687	4.59176	0
0.2220	52.7938	4.71283	6.1044	2.15428	0
0.2227	36.3264	2.28391	15.8857	1.85086	0
0.2233	5.80043	1.95764	20.4551	5.1986	0
0.2240	-12.1907	3.19022	17.0995	3.6815	0
0.2247	-3.04768	2.57393	9.46004	2.4577	0
0.2253	16.1724	1.05132	4.60507	7.03935	0
0.2260	18.9251	0.43503	7.35384	7.94961	0
0.2267	3.98165	1.05132	8.56758	4.89518	0
0.2273	3.98165	1.3776	0	6.42239	0
0.2280	25.3646	-0.761303	-5.17625	7.34277	0
0.2287	25.0205	-4.13279	2.1419	4.28834	0
0.2293	-6.09537	-3.22647	10.1026	3.36796	0
0.2300	-14.3045	0.43503	12.8157	3.36796	0
0.2307	19.5642	1.05132	13.137	2.76112	0
0.2313	54.0227	-0.181263	10.7095	3.6815	0
0.2320	62.2809	0.761303	8.56758	4.28834	0
0.2327	43.6507	1.3776	8.56758	3.36796	0
0.2333	-5.1614	0.43503	3.9982	2.4577	0
0.2340	-68.6712	1.05132	-2.42748	3.36796	0
0.2347	-125.103	3.19022	-3.03435	4.28834	0
0.2353	-165.411	3.51649	-1.82061	4.59176	0
0.2360	-170.277	2.9002	-2.42748	4.59176	0
0.2367	-130.608	3.19022	-2.42748	5.1986	0
0.2373	-76.8803	4.09653	-1.21374	5.81555	0
0.2380	-32.0498	5.0391	1.24944	5.81555	0
0.2387	-1.17975	4.71283	4.60507	6.72581	0
0.2393	1.52384	1.95764	6.1044	9.47682	0
0.2400	-18.9251	-0.471283	7.96071	11.3075	0
0.2407	-28.6581	-0.761303	12.2088	9.78024	0
0.2413	-16.7623	-0.471283	14.9576	7.03935	0
0.2420	4.27659	1.3776	13.4582	6.11897	0
0.2427	29.2971	2.57393	8.2463	7.34277	0
0.2433	64.6896	0.761303	2.46318	7.64619	0
0.2440	123.628	2.28391	0	5.51213	0
0.2447	188.317	6.5617	-1.82061	6.11897	0
0.2453	216.681	4.09653	-3.64122	7.94961	0
0.2460	208.766	-0.181263	0.321284	5.81555	0
0.2467	191.365	3.51649	5.49753	3.36796	0
0.2473	156.268	6.5617	2.74877	4.59176	0
0.2480	97.9683	4.42281	-0.60687	5.1986	0
0.2487	40.3081	5.0391	0.928154	4.28834	0
0.2493	-17.6962	4.42281	-0.892456	3.6815	0
0.2500	-92.1679	0.43503	-8.2106	1.85086	0
0.2507	-173.62	1.3776	-14.9219	1.23391	0
0.2513	-244.454	3.19022	-22.5613	3.98492	0
0.2520	-290.513	-0.471283	-29.5938	6.11897	0
0.2527	-289.579	-3.22647	-30.4863	3.98492	0
0.2533	-238.653	-1.3776	-30.2007	0.323648	0
0.2540	-170.277	0.43503	-31.7357	-0.900146	0
0.2547	-115.32	1.95764	-26.2382	2.4577	0
0.2553	-78.1092	1.3776	-16.1713	5.1986	0
0.2560	-50.6309	-1.3776	-11.8875	1.85086	0
0.2567	-29.592	-0.471283	-9.74562	-2.12394	0
0.2573	-15.8283	2.28391	-5.17625	-0.293306	0
0.2580	-1.17975	1.05132	-0.892456	-0.293306	0
0.2587	10.7161	-0.761303	3.35564	-2.42736	0
0.2593	13.4196	0.43503	5.81881	-0.596726	0
0.2600	25.3646	1.66762	4.89066	1.53733	0
0.2607	54.0227	-0.761303	4.28379	-1.50699	0
0.2613	72.9478	-3.84277	6.71127	-2.73078	0
0.2620	80.2721	-2.61018	7.96071	0.627068	0
0.2627	100.426	-0.471283	11.6019	1.23391	0
0.2633	123.923	-2.28391	15.5644	-2.12394	0
0.2640	135.229	-5.0391	14.3507	-3.0342	0
0.2647	152.925	-5.0391	14.672	-2.12394	0
0.2653	173.669	-4.13279	18.6345	-3.65116	0
0.2660	167.868	-3.51649	16.4926	-6.69547	0
0.2667	139.161	-2.28391	13.137	-8.22269	0
0.2673	112.617	-0.761303	16.1713	-6.99889	0
0.2680	90.3491	-1.70387	14.0651	-5.78521	0
0.2687	62.5758	-3.22647	2.1419	-6.39205	0
0.2693	29.0022	-1.99389	-5.46183	-7.91927	0
0.2700	6.7344	0.43503	-6.38999	-8.52611	0
0.2707	7.32427	0.43503	-9.74562	-7.31243	0
0.2713	10.077	-0.471283	-15.5644	-6.99889	0
0.2720	-9.43799	-0.761303	-18.9201	-6.39205	0
0.2727	-53.0887	-1.3776	-17.385	-4.86484	0
0.2733	-114.436	-2.28391	-14.6363	-5.78521	0
0.2740	-173.325	-1.99389	-13.4225	-5.78521	0
0.2747	-201.688	-0.471283	-12.4944	-2.73078	0
0.2753	-203.556	-1.08758	-10.9594	-2.12394	0
0.2760	-209.356	-4.13279	-10.6738	-3.95458	0
0.2767	-218.794	-5.0391	-8.85317	-3.0342	0
0.2773	-196.527	-3.22647	-6.1044	-2.12394	0
0.2780	-132.132	-3.84277	-6.99686	-2.42736	0
0.2787	-61.9368	-4.13279	-7.92501	-1.82052	0
0.2793	-14.3045	-1.99389	-2.42748	-1.82052	0
0.2800	20.7439	-1.3776	3.35564	-3.0342	0
0.2807	48.5172	-2.28391	6.71127	-3.0342	0
0.2813	61.6419	-0.761303	12.5301	-2.73078	0
0.2820	69.9001	0.43503	18.6345	-3.0342	0
0.2827	85.7776	0.43503	21.3833	-2.12394	0
0.2833	100.426	1.05132	21.3833	-0.596726	0
0.2840	100.426	0.43503	18.0276	-3.0342	0
0.2847	77.5193	-1.70387	10.3882	-6.08863	0
0.2853	49.1562	-1.08758	3.67692	-4.56142	0
0.2860	48.5172	1.3776	-0.60687	-0.596726	0
0.2867	74.4716	2.28391	-5.17625	-0.900146	0
0.2873	91.2831	0.43503	-10.6738	-2.42736	0
0.2880	83.6147	-1.3776	-14.315	-2.12394	0
0.2887	54.9566	-1.70387	-16.1713	-2.12394	0
0.2893	30.2311	-0.181263	-18.9201	-4.56142	0
0.2900	44.5847	0.43503	-23.4894	-5.16826	0
0.2907	68.9662	-0.761303	-25.6313	-4.86484	0
0.2913	45.4695	-0.471283	-21.3476	-4.258	0
0.2920	-0.294937	2.28391	-13.4225	-3.65116	0
0.2927	-18.9251	3.19022	-8.85317	-2.73078	0
0.2933	-22.2678	0.43503	-7.92501	-1.20357	0
0.2940	-12.4857	0.43503	-6.1044	0.323648	0
0.2947	29.2971	3.19022	-4.56938	-1.20357	0
0.2953	75.7006	3.80651	-6.1044	-2.12394	0
0.2960	85.1385	2.28391	-7.31814	0.627068	0
0.2967	49.4511	0.761303	-4.56938	0.627068	0
0.2973	-16.1724	0.43503	-0.892456	-2.12394	0
0.2980	-72.6037	1.3776	0.928154	-0.596726	0
0.2987	-96.1004	1.3776	2.74877	2.4577	0
0.2993	-104.654	-0.761303	3.07005	2.15428	0
0.3000	-108.635	-3.22647	1.24944	1.53733	0
0.3007	-104.064	-3.51649	-0.60687	1.85086	0
0.3013	-105.293	0.14501	-1.82061	0.627068	0
0.3020	-101.901	2.9002	-1.49933	-0.596726	0
0.3027	-51.8598	1.3776	1.24944	0.020228	0
0.3033	34.8026	-1.08758	2.74877	0.323648	0
0.3040	99.1972	-0.471283	1.24944	-0.293306	0
0.3047	115.075	0.43503	2.1419	0.627068	0
0.3053	99.4922	2.9002	3.9982	-1.20357	0
0.3060	61.3469	3.51649	0	-5.16826	0
0.3067	4.27659	0.761303	-4.56938	-2.42736	0
0.3073	-55.2024	0.761303	-4.24809	3.36796	0
0.3080	-99.1481	3.51649	-0.60687	1.53733	0
0.3087	-125.397	1.95764	2.46318	-1.50699	0
0.3093	-136.703	-0.471283	4.60507	0.020228	0
0.3100	-131.198	1.66762	3.07005	-1.20357	0
0.3107	-108.635	3.19022	0.60687	-3.0342	0
0.3113	-76.5854	0.43503	0.321284	1.53733	0
0.3120	-50.041	-1.3776	1.24944	4.28834	0
0.3127	-38.7351	-0.181263	1.24944	0.323648	0
0.3133	-37.5062	0.43503	-1.21374	-2.12394	0
0.3140	-28.0682	0.14501	-4.24809	-2.12394	0
0.3147	-0.294937	0.761303	-3.35564	-2.73078	0
0.3153	28.0682	1.66762	-0.285586	-3.33762	0
0.3160	37.2604	0.43503	0.321284	-3.65116	0
0.3167	36.9655	1.05132	0.321284	-4.258	0
0.3173	31.46	2.9002	0.321284	-2.12394	0
0.3180	5.21056	1.95764	-0.285586	0.627068	0
0.3187	-27.7733	0.43503	0.60687	0.020228	0
0.3193	-32.6397	0.14501	3.9982	-1.20357	0
0.3200	-10.6669	-2.28391	6.42568	-0.293306	0
0.3207	19.8591	-3.22647	8.56758	-0.293306	0
0.3213	45.4695	0.43503	10.9951	-0.293306	0
0.3220	53.7277	2.28391	8.56758	1.53733	0
0.3227	57.3653	-0.471283	4.89066	2.4577	0
0.3233	81.206	-0.471283	4.60507	1.53733	0
0.3240	109.569	0.43503	3.67692	1.53733	0
0.3247	108.979	-1.3776	2.1419	1.53733	0
0.3253	81.206	-3.22647	3.9982	0.930489	0
0.3260	49.1562	-1.99389	4.89066	0.323648	0
0.3267	33.2788	-1.08758	3.07005	-0.293306	0
0.3273	38.4893	-1.3776	5.21194	0.627068	0
0.3280	49.7461	1.3776	6.1044	2.15428	0
0.3287	57.3653	4.42281	0.928154	1.53733	0
0.3293	64.6896	2.28391	0.60687	-1.20357	0
0.3300	69.6052	-0.471283	4.28379	-1.82052	0
0.3307	80.2721	1.05132	1.53502	-0.293306	0
0.3313	100.426	0.43503	-2.1062	-1.50699	0
0.3320	106.816	-1.70387	-2.42748	-4.258	0
0.3327	85.7776	1.05132	-5.46183	-3.65116	0
0.3333	55.5465	4.09653	-8.85317	-3.33762	0
0.3340	30.8209	2.28391	-5.78312	-3.95458	0
0.3347	3.98165	-0.471283	-1.49933	-1.82052	0
0.3353	-33.5737	-1.3776	-1.49933	0.627068	0
0.3360	-76.2904	-0.761303	-3.96251	-1.20357	0
0.3367	-106.472	-0.471283	-3.35564	-3.0342	0
0.3373	-117.188	-1.99389	0.321284	-2.12394	0
0.3380	-104.654	-3.22647	-0.60687	-1.20357	0
0.3387	-55.2024	-1.08758	-4.56938	-1.20357	0
0.3393	6.14453	-0.471283	-2.74877	-0.596726	0
0.3400	24.1357	-2.28391	0	-0.900146	0
0.3407	-3.34262	-1.99389	-2.1062	-1.82052	0
0.3413	-33.2296	-0.761303	-1.49933	0.020228	0
0.3420	-47.8781	-0.471283	1.85631	1.53733	0
0.3427	-46.9933	0.43503	2.74877	0.020228	0
0.3433	-43.0117	0.43503	3.35564	-1.20357	0
0.3440	-57.6602	-0.761303	5.49753	-0.293306	0
0.3447	-71.0799	-0.471283	6.71127	0.627068	0
0.3453	-47.2883	-1.70387	10.1026	-0.293306	0
0.3460	-4.27659	-4.13279	13.137	0.627068	0
0.3467	34.5077	-1.99389	12.8157	3.36796	0
0.3473	74.4716	-1.3776	12.8157	4.89518	0
0.3480	104.998	-6.27168	12.5301	3.36796	0
0.3487	116.304	-6.88798	10.3882	0.930489	0
0.3493	127.904	-3.22647	10.3882	0.020228	0
0.3500	135.524	-3.22647	7.96071	-0.293306	0
0.3507	119.646	-4.42281	0.321284	1.23391	0
0.3513	97.9683	-4.74908	-2.42748	4.28834	0
0.3520	79.3381	-5.65539	1.85631	4.89518	0
0.3527	48.5172	-3.22647	2.74877	1.85086	0
0.3533	29.2971	-1.08758	2.1419	0.020228	0
0.3540	46.4035	-5.0391	6.1044	2.4577	0
0.3547	67.1474	-6.88798	9.46004	3.36796	0
0.3553	58.2993	-2.28391	6.71127	0.627068	0
0.3560	30.8209	0.14501	3.67692	-0.293306	0
0.3567	11.3059	-0.471283	1.85631	1.85086	0
0.3573	6.14453	-0.471283	-3.35564	3.36796	0
0.3580	-17.6962	-1.3776	-10.0669	3.36796	0
0.3587	-93.6917	-2.61018	-14.315	3.6815	0
0.3593	-191.611	-1.3776	-21.0263	4.89518	0
0.3600	-251.139	-1.70387	-31.7357	4.28834	0
0.3607	-257.529	-3.22647	-37.5189	2.15428	0
0.3613	-226.708	-1.3776	-35.6982	1.23391	0
0.3620	-178.535	-1.3776	-30.8076	3.98492	0
0.3627	-135.769	-5.0391	-25.9169	3.6815	0
0.3633	-107.701	-4.74908	-21.6688	-0.293306	0
0.3640	-76.5854	-1.3776	-20.1338	0.627068	0
0.3647	-31.4108	-4.13279	-19.5269	6.11897	0
0.3653	13.4196	-6.27168	-15.5644	4.28834	0
0.3660	32.6889	-3.22647	-10.6738	0.627068	0
0.3667	29.0022	-3.22647	-7.92501	2.15428	0
0.3673	21.6779	-5.65539	-6.99686	2.15428	0
0.3680	15.2876	-4.42281	-7.92501	0.627068	0
0.3687	8.84812	-4.42281	-10.6738	3.06454	0
0.3693	6.7344	-7.178	-11.5662	2.4577	0
0.3700	-9.43799	-5.36537	-9.74562	-0.900146	0
0.3707	-46.3543	-2.9002	-8.85317	1.23391	0
0.3713	-70.7849	-5.0391	-10.9594	3.06454	0
0.3720	-66.5083	-6.27168	-12.2088	0.323648	0
0.3727	-45.7644	-5.0391	-8.85317	-1.20357	0
0.3733	-11.6009	-5.36537	-1.82061	-0.293306	0
0.3740	28.7072	-5.65539	3.9982	0.930489	0
0.3747	56.1855	-3.22647	4.89066	2.4577	0
0.3753	72.3579	-1.70387	3.35564	1.23391	0
0.3760	90.3491	-2.28391	2.1419	-0.596726	0
0.3767	118.122	-3.22647	2.46318	1.53733	0
0.3773	154.744	-3.22647	3.07005	1.85086	0
0.3780	179.469	-2.9002	2.1419	-2.12394	0
0.3787	174.898	-1.70387	0	-1.20357	0
0.3793	145.257	-1.3776	0.928154	2.15428	0
0.3800	96.4445	-1.3776	5.49753	2.15428	0
0.3807	32.6889	-1.08758	8.56758	2.15428	0
0.3813	-41.1929	-1.99389	7.63943	1.53733	0
0.3820	-128.15	-3.22647	6.71127	-1.20357	0
0.3827	-210.88	-1.70387	5.81881	1.23391	0
0.3833	-257.873	0.761303	3.9982	5.81555	0
0.3840	-261.216	-0.471283	3.07005	3.36796	0
0.3847	-224.005	-1.99389	1.85631	-1.50699	0
0.3853	-155.629	-1.3776	0.928154	-1.50699	0
0.3860	-87.2523	-1.3776	5.81881	-0.596726	0
0.3867	-36.6214	-0.471283	12.8157	-3.0342	0
0.3873	8.25824	2.28391	13.137	-3.95458	0
0.3880	52.7938	2.28391	10.9951	-3.0342	0
0.3887	89.4151	1.66762	12.2088	-2.42736	0
0.3893	115.959	3.19022	11.9232	-2.73078	0
0.3900	129.723	2.9002	10.9951	-3.65116	0
0.3907	136.114	0.761303	12.8157	-4.258	0
0.3913	144.962	1.66762	10.3882	-3.33762	0
0.3920	147.419	1.66762	4.89066	-2.12394	0
0.3927	125.447	-0.471283	5.81881	-2.12394	0
0.3933	72.0138	-0.181263	7.35384	-3.33762	0
0.3940	8.84812	1.66762	3.9982	-5.16826	0
0.3947	-24.0865	1.3776	2.1419	-3.95458	0
0.3953	-16.4673	1.95764	3.67692	0.627068	0
0.3960	2.16287	1.66762	3.07005	1.53733	0
0.3967	9.78208	-0.471283	2.1419	-2.42736	0
0.3973	11.011	0.43503	3.35564	-3.65116	0
0.3980	17.6962	2.9002	4.89066	-2.12394	0
0.3987	24.4306	2.28391	4.89066	-2.12394	0
0.3993	14.3536	2.9002	3.07005	-3.0342	0
0.4000	-5.80043	6.5617	0	-3.95458	0
0.4007	-19.2201	6.85172	-2.42748	-3.95458	0
0.4013	-24.7256	4.09653	-2.1062	-3.0342	0
0.4020	-11.8958	4.09653	0	-3.65116	0
0.4027	27.7733	5.94541	3.07005	-3.0342	0
0.4033	58.0043	5.0391	6.42568	-0.900146	0
0.4040	62.8708	2.57393	9.78132	-1.20357	0
0.4047	74.1767	2.57393	12.8157	-2.12394	0
0.4053	82.7299	3.51649	16.1713	-1.20357	0
0.4060	62.5758	3.80651	21.3833	-2.12394	0
0.4067	48.8613	5.61914	23.5251	-3.0342	0
0.4073	56.7754	7.46802	16.1713	-0.596726	0
0.4080	45.1746	5.0391	6.42568	-0.293306	0
0.4087	5.80043	2.57393	0.321284	-2.12394	0
0.4093	-42.4218	5.32912	-5.46183	-0.293306	0
0.4100	-91.2339	8.08431	-9.46004	-0.596726	0
0.4107	-113.797	9.28064	-10.3525	-4.258	0
0.4113	-101.311	9.60692	-14.6363	-3.95458	0
0.4120	-97.3293	7.46802	-20.7407	-1.20357	0
0.4127	-133.361	6.23543	-20.7407	-1.82052	0
0.4133	-195.298	7.75804	-20.7407	-2.12394	0
0.4140	-247.501	8.7006	-25.0245	-0.293306	0
0.4147	-257.529	8.08431	-24.4176	0.020228	0
0.4153	-222.776	9.60692	-18.9201	-1.20357	0
0.4160	-172.735	9.60692	-17.6706	-2.12394	0
0.4167	-124.513	7.75804	-17.9919	-1.20357	0
0.4173	-79.0432	7.75804	-13.4225	0.930489	0
0.4180	-39.6691	7.75804	-7.92501	1.85086	0
0.4187	-4.27659	7.178	-4.24809	2.76112	0
0.4193	27.7733	5.94541	-0.60687	4.59176	0
0.4200	48.2222	1.66762	1.53502	3.98492	0
0.4207	54.3176	-0.181263	3.67692	1.53733	0
0.4213	48.8613	4.09653	7.63943	2.4577	0
0.4220	34.5077	5.94541	11.3163	3.6815	0
0.4227	17.4013	2.57393	11.6019	2.4577	0
0.4233	-3.63756	2.57393	12.2088	3.06454	0
0.4240	-19.515	5.94541	12.2088	3.6815	0
0.4247	-2.75275	4.42281	9.17445	2.4577	0
0.4253	47.3374	-0.181263	6.1044	1.53733	0
0.4260	93.1019	-0.471283	5.81881	1.53733	0
0.4267	119.646	2.9002	7.63943	1.85086	0
0.4273	139.8	4.71283	9.46004	4.28834	0
0.4280	148.943	5.61914	8.56758	5.51213	0
0.4287	134.59	6.85172	5.21194	2.4577	0
0.4293	104.064	5.94541	1.85631	0.627068	0
0.4300	70.1951	3.19022	-2.42748	2.15428	0
0.4307	31.7549	3.19022	-4.85496	1.53733	0
0.4313	-11.2568	4.09653	-1.21374	1.23391	0
0.4320	-36.9163	2.28391	3.35564	1.53733	0
0.4327	-27.1342	1.3776	3.9982	-0.293306	0
0.4333	1.22891	1.95764	4.28379	-0.596726	0
0.4340	16.1724	1.95764	4.60507	2.4577	0
0.4347	5.80043	2.9002	2.74877	2.15428	0
0.4353	-21.6287	4.71283	3.07005	0.323648	0
0.4360	-42.0777	5.0391	5.81881	2.15428	0
0.4367	-33.2296	5.0391	6.1044	3.36796	0
0.4373	-1.17975	5.32912	3.67692	0.627068	0
0.4380	29.0022	5.0391	3.35564	0.020228	0
0.4387	50.041	3.19022	3.9982	2.4577	0
0.4393	63.5098	1.66762	2.46318	3.6815	0
0.4400	56.1855	1.95764	3.07005	2.76112	0
0.4407	27.7733	1.66762	6.71127	2.76112	0
0.4413	11.3059	0.43503	8.56758	2.4577	0
0.4420	24.4306	1.66762	8.85317	0.627068	0
0.4427	36.6214	4.42281	9.46004	0.627068	0
0.4433	14.6485	2.57393	10.7095	2.4577	0
0.4440	-30.1819	-1.3776	11.9232	2.76112	0
0.4447	-69.851	-1.08758	13.137	1.53733	0
0.4453	-90.005	1.95764	12.8157	0.627068	0
0.4460	-78.4041	1.3776	12.5301	0.627068	0
0.4467	-27.7733	-0.181263	14.0651	0.323648	0
0.4473	37.8503	1.66762	14.9576	-0.596726	0
0.4480	83.6147	3.19022	13.7438	-2.12394	0
0.4487	104.064	1.3776	11.3163	-2.12394	0
0.4493	105.932	1.3776	9.46004	-1.82052	0
0.4500	91.2831	4.71283	6.71127	-2.73078	0
0.4507	70.8341	6.5617	3.07005	-3.33762	0
0.4513	47.3374	5.94541	-0.285586	-3.65116	0
0.4520	15.2876	6.5617	-1.21374	-3.0342	0
0.4527	-13.4196	6.23543	-3.35564	-0.596726	0
0.4533	-29.887	2.9002	-8.85317	0.323648	0
0.4540	-43.3066	1.66762	-11.2806	-0.900146	0
0.4547	-51.5649	5.0391	-8.53188	-1.20357	0
0.4553	-47.8781	5.0391	-6.1044	0.627068	0
0.4560	-46.0594	-0.181263	-6.1044	0.930489	0
0.4567	-64.9845	-1.99389	-8.2106	0.020228	0
0.4573	-109.225	0.43503	-12.4944	-1.82052	0
0.4580	-161.429	2.9002	-15.2432	-2.42736	0
0.4587	-189.497	3.19022	-15.2432	-1.20357	0
0.4593	-180.059	1.66762	-13.7081	0.020228	0
0.4600	-144.323	0.43503	-9.46004	0.627068	0
0.4607	-93.0527	3.51649	-3.35564	1.53733	0
0.4613	-39.03	5.94541	-0.60687	1.53733	0
0.4620	4.91562	3.19022	0.60687	-0.293306	0
0.4627	47.9273	3.51649	2.1419	0.627068	0
0.4633	88.2354	7.46802	3.07005	0.627068	0
0.4640	100.426	5.61914	1.24944	-3.0342	0
0.4647	82.7299	0.43503	-4.24809	-3.0342	0
0.4653	52.7938	0.14501	-13.4225	0.930489	0
0.4660	3.39178	0.43503	-17.9919	0.930489	0
0.4667	-75.3565	0.14501	-17.0638	-1.50699	0
0.4673	-145.846	1.3776	-17.0638	-1.50699	0
0.4680	-167.819	1.3776	-15.2432	-1.20357	0
0.4687	-145.846	-0.471283	-8.85317	-2.42736	0
0.4693	-113.502	0.43503	-4.85496	-3.95458	0
0.4700	-83.6147	2.28391	-4.56938	-5.16826	0
0.4707	-53.6786	0.43503	-3.03435	-4.86484	0
0.4713	-28.953	-1.3776	0.321284	-2.12394	0
0.4720	-10.6669	-0.471283	2.1419	-0.596726	0
0.4727	11.6009	-0.471283	0.321284	-2.73078	0
0.4733	38.1452	-1.3776	-3.35564	-5.48179	0
0.4740	64.6896	0.14501	-2.1062	-4.86484	0
0.4747	102.245	1.3776	3.9982	-3.33762	0
0.4753	155.334	2.28391	8.85317	-3.95458	0
0.4760	198.394	3.19022	12.5301	-3.95458	0
0.4767	201.737	1.3776	15.8857	-2.73078	0
0.4773	166.934	-1.3776	13.7438	-3.33762	0
0.4780	113.551	2.28391	6.1044	-3.33762	0
0.4787	53.7277	6.85172	-1.82061	-1.20357	0
0.4793	-12.4857	3.80651	-10.6738	-1.20357	0
0.4800	-91.8238	-1.99389	-20.1338	-2.12394	0
0.4807	-179.715	-2.61018	-28.0588	-3.0342	0
0.4813	-246.862	-1.3776	-34.1632	-4.86484	0
0.4820	-256.645	-0.471283	-35.6982	-4.86484	0
0.4827	-201.098	0.43503	-29.8794	-2.12394	0
0.4833	-122.989	1.3776	-22.5613	-1.82052	0
0.4840	-74.7666	0.14501	-18.5988	-3.95458	0
0.4847	-55.5465	-0.761303	-14.315	-4.258	0
0.4853	-35.3925	0.14501	-7.92501	-3.95458	0
0.4860	-15.8283	-0.181263	-3.35564	-4.86484	0
0.4867	-6.09537	-1.99389	-2.74877	-4.86484	0
0.4873	1.22891	-2.28391	-0.60687	-4.86484	0
0.4880	-1.17975	-1.3776	2.74877	-5.78521	0
0.4887	-20.449	-1.3776	4.89066	-5.48179	0
0.4893	-28.3631	-1.3776	6.42568	-4.86484	0
0.4900	-3.9325	-0.471283	8.56758	-3.95458	0
0.4907	39.3741	0.43503	9.46004	-2.73078	0
0.4913	82.0909	-0.471283	8.2463	-1.20357	0
0.4920	106.521	-2.28391	5.49753	-2.12394	0
0.4927	98.2633	-4.13279	3.35564	-4.56142	0
0.4933	61.986	-5.65539	3.9982	-4.258	0
0.4940	18.0403	-5.65539	5.81881	-2.12394	0
0.4947	-15.2384	-2.9002	8.56758	-2.12394	0
0.4953	-28.953	0.43503	13.4582	-4.258	0
0.4960	-31.7058	-0.181263	16.4926	-5.16826	0
0.4967	-28.953	-1.3776	14.0651	-5.16826	0
0.4973	-18.9251	-0.761303	9.46004	-3.95458	0
0.4980	-8.50402	0.43503	5.21194	-2.12394	0
0.4987	-4.86646	-0.181263	1.53502	-2.42736	0
0.4993	4.91562	-0.181263	-0.892456	-3.33762	0
0.5000	29.0022	0.43503	-4.24809	-0.900146	0
0.5007	55.8414	1.3776	-8.85317	1.23391	0
0.5013	74.4716	1.3776	-11.8875	-0.900146	0
0.5020	79.6822	-1.3776	-8.85317	-0.900146	0
0.5027	72.0138	-2.28391	-0.892456	2.4577	0
0.5033	67.7864	-0.181263	5.81881	2.4577	0
0.5040	81.206	-1.99389	6.1044	0.323648	0
0.5047	90.939	-5.0391	3.35564	-2.42736	0
0.5053	56.1855	-2.28391	3.67692	-4.56142	0
0.5060	-18.581	-0.181263	3.9982	-3.65116	0
0.5067	-84.4995	-3.51649	0.321284	-0.596726	0
0.5073	-107.111	-5.0391	-3.96251	-1.20357	0
0.5080	-89.071	-4.13279	-4.24809	-3.95458	0
0.5087	-54.9075	-5.0391	-4.85496	-3.95458	0
0.5093	-26.5443	-5.36537	-8.85317	-2.73078	0
0.5100	-13.4196	-3.22647	-10.6738	0.323648	0
0.5107	-14.9435	-2.61018	-5.17625	1.85086	0
0.5113	-25.9053	-3.51649	3.9982	-0.596726	0
0.5120	-30.4768	-3.51649	10.1026	-1.50699	0
0.5127	-18.9251	-2.61018	8.56758	1.53733	0
0.5133	-6.98018	-4.13279	3.9982	-0.293306	0
0.5140	-19.8099	-5.94541	2.1419	-3.0342	0
0.5147	-51.2699	-1.99389	3.35564	1.23391	0
0.5153	-72.6037	1.3776	1.24944	3.98492	0
0.5160	-68.6712	-3.22647	-5.78312	1.23391	0
0.5167	-43.9456	-7.50427	-12.4944	-0.293306	0
0.5173	-4.86646	-4.74908	-15.2432	0.323648	0
0.5180	41.1929	-2.61018	-15.2432	1.85086	0
0.5187	80.2721	-3.84277	-14.0294	5.1986	0
0.5193	94.9206	-2.61018	-13.7081	5.1986	0
0.5200	71.424	-1.99389	-17.6706	1.23391	0
0.5207	25.0205	-3.22647	-20.7407	2.15428	0
0.5213	-21.0389	-1.99389	-18.9201	6.11897	0
0.5220	-79.928	0.43503	-14.9219	5.51213	0
0.5227	-148.304	-0.471283	-12.2088	3.6815	0
0.5233	-159.61	-3.22647	-8.85317	2.4577	0
0.5240	-90.644	-5.36537	-6.99686	0.627068	0
0.5247	0.639031	-4.42281	-6.99686	2.4577	0
0.5253	80.2721	-1.99389	-3.35564	5.81555	0
0.5260	142.553	-3.22647	3.9982	5.1986	0
0.5267	167.868	-5.94541	8.56758	5.1986	0
0.5273	158.725	-5.65539	9.46004	7.94961	0
0.5280	129.084	-4.13279	8.85317	6.42239	0
0.5287	71.129	-4.13279	8.56758	4.59176	0
0.5293	0.933968	-4.42281	10.3882	6.72581	0
0.5300	-54.6125	-4.13279	13.137	5.1986	0
0.5307	-99.4922	-3.22647	13.137	1.53733	0
0.5313	-119.007	-1.99389	11.3163	3.36796	0
0.5320	-86.6624	-3.22647	8.85317	7.03935	0
0.5327	-29.592	-4.74908	7.63943	5.51213	0
0.5333	11.3059	-2.28391	7.63943	3.98492	0
0.5340	22.9068	1.05132	7.96071	3.98492	0
0.5347	2.75275	-0.471283	5.21194	2.15428	0
0.5353	-29.2971	-4.13279	-2.42748	1.23391	0
0.5360	-46.6984	-5.0391	-8.53188	1.53733	0
0.5367	-50.6309	-2.28391	-6.1044	1.85086	0
0.5373	-51.8598	-1.08758	-1.82061	3.06454	0
0.5380	-47.8781	-2.28391	-1.49933	3.6815	0
0.5387	-35.0975	-2.61018	1.24944	2.4577	0
0.5393	-12.4857	-2.28391	4.89066	3.98492	0
0.5400	8.55318	-4.74908	3.9982	6.42239	0
0.5407	10.7161	-6.88798	4.89066	4.28834	0
0.5413	6.7344	-5.36537	8.56758	0.627068	0
0.5420	7.02934	-3.84277	7.63943	1.23391	0
0.5427	-11.8958	-3.51649	5.49753	3.36796	0
0.5433	-49.7461	-2.9002	7.96071	1.85086	0
0.5440	-62.2318	-2.61018	8.56758	-1.50699	0
0.5447	-31.4108	-2.61018	5.81881	-0.900146	0
0.5453	12.2399	-1.3776	7.03256	1.85086	0
0.5460	38.1452	-1.3776	9.17445	0.627068	0
0.5467	43.6507	-4.74908	6.1044	-1.20357	0
0.5473	40.898	-6.27168	4.89066	1.85086	0
0.5480	41.8319	-2.28391	9.17445	3.06454	0
0.5487	46.6984	1.3776	10.7095	0.020228	0
0.5493	46.4035	-0.471283	8.2463	-1.20357	0
0.5500	28.0682	-1.70387	8.56758	0.627068	0
0.5507	-0.589874	1.66762	9.46004	2.4577	0
0.5513	-4.27659	2.57393	5.49753	4.59176	0
0.5520	37.2604	-1.3776	1.85631	3.98492	0
0.5527	99.4922	-3.22647	1.85631	0.323648	0
0.5533	145.896	-2.61018	0.60687	-0.900146	0
0.5540	162.363	-3.22647	0.321284	-0.293306	0
0.5547	153.515	-2.28391	2.46318	-1.20357	0
0.5553	128.789	0.43503	-0.60687	-1.20357	0
0.5560	93.6917	1.66762	-4.24809	-1.20357	0
0.5567	47.3374	2.28391	0.321284	-1.50699	0
0.5573	-7.61921	2.28391	4.89066	-1.50699	0
0.5580	-59.479	0.43503	3.9982	-1.50699	0
0.5587	-90.005	-1.3776	5.21194	-2.73078	0
0.5593	-81.1569	-1.3776	10.3882	-3.33762	0
0.5600	-38.7351	0.43503	12.5301	-3.0342	0
0.5607	-3.9325	1.3776	12.2088	-2.42736	0
0.5613	-8.20909	1.3776	9.46004	-2.42736	0
0.5620	-25.6104	-0.181263	5.21194	-4.86484	0
0.5627	-16.4673	-1.08758	2.46318	-3.95458	0
0.5633	12.5348	-0.471283	1.24944	0.930489	0
0.5640	29.9361	-1.3776	-1.21374	-0.900146	0
0.5647	25.0205	-2.61018	-4.24809	-4.86484	0
0.5653	9.48715	-1.3776	-5.17625	-1.50699	0
0.5660	1.22891	-0.181263	-4.24809	-0.293306	0
0.5667	2.45781	-0.471283	-4.85496	-4.56142	0
0.5673	-8.20909	0.43503	-6.99686	-3.0342	0
0.5680	-39.964	2.57393	-7.92501	0.930489	0
0.5687	-76.2904	3.19022	-9.13875	0.020228	0
0.5693	-99.7871	2.57393	-12.8157	0.323648	0
0.5700	-106.472	1.3776	-16.1713	0.627068	0
0.5707	-106.177	0.43503	-14.9219	-1.82052	0
0.5713	-112.273	0.43503	-12.4944	-1.20357	0
0.5720	-106.472	0.43503	-12.4944	-1.20357	0
0.5727	-64.9845	0.43503	-10.0669	-4.258	0
0.5733	-16.7623	0.761303	-4.56938	-2.12394	0
0.5740	7.66837	0.14501	-1.49933	2.4577	0
0.5747	22.9068	0.14501	0	1.85086	0
0.5753	33.5737	1.05132	1.85631	0.627068	0
0.5760	30.526	-2.28391	2.46318	1.23391	0
0.5767	24.7256	-5.65539	3.07005	-1.50699	0
0.5773	19.2201	-2.9002	6.71127	-2.12394	0
0.5780	15.2876	-0.181263	10.3882	0.627068	0
0.5787	31.7549	0.43503	9.78132	1.85086	0
0.5793	65.0337	2.57393	7.63943	1.85086	0
0.5800	101.655	1.3776	6.1044	2.76112	0
0.5807	144.372	-1.99389	7.63943	3.06454	0
0.5813	173.374	0.761303	11.3163	3.6815	0
0.5820	163.887	4.09653	12.2088	4.59176	0
0.5827	136.408	2.28391	9.17445	3.36796	0
0.5833	107.455	2.57393	5.49753	1.53733	0
0.5840	60.4621	2.9002	3.07005	1.23391	0
0.5847	-11.8958	-0.471283	1.24944	0.627068	0
0.5853	-95.8054	-0.471283	-0.60687	0.627068	0
0.5860	-162.019	1.95764	-2.1062	3.06454	0
0.5867	-184.287	-0.761303	-4.24809	5.81555	0
0.5873	-173.915	-3.22647	-7.31814	6.42239	0
0.5880	-155.923	-2.61018	-9.46004	4.89518	0
0.5887	-131.198	-4.13279	-9.13875	3.06454	0
0.5893	-94.5765	-3.22647	-8.2106	3.06454	0
0.5900	-50.336	-0.761303	-4.24809	4.28834	0
0.5907	0	-3.22647	1.24944	5.51213	0
0.5913	50.3851	-4.42281	0.321284	7.03935	0
0.5920	88.5303	-0.761303	-2.1062	6.42239	0
0.5927	109.274	-0.181263	2.1419	4.28834	0
0.5933	113.846	-1.3776	4.89066	4.59176	0
0.5940	110.503	-0.471283	2.46318	6.11897	0
0.5947	114.141	-0.471283	4.60507	6.42239	0
0.5953	119.941	-1.70387	6.71127	6.72581	0
0.5960	105.932	-1.70387	2.74877	7.94961	0
0.5967	77.8143	-2.28391	3.35564	6.72581	0
0.5973	68.0813	-0.471283	10.7095	4.28834	0
0.5980	73.8818	4.71283	13.137	7.03935	0
0.5987	63.1657	5.0391	8.56758	9.1734	0
0.5993	30.8209	1.3776	3.07005	7.94961	0
0.6000	-23.7916	-0.471283	-1.21374	7.03935	0
0.6007	-113.797	-1.3776	-3.03435	6.72581	0
0.6013	-200.803	-1.70387	-3.64122	5.51213	0
0.6020	-220.023	-0.761303	-3.35564	6.11897	0
0.6027	-191.316	1.3776	-1.21374	6.42239	0
0.6033	-172.391	3.19022	-0.60687	4.59176	0
0.6040	-151.352	3.19022	-1.82061	4.28834	0
0.6047	-99.1481	-0.471283	-1.49933	4.89518	0
0.6053	-36.6214	-1.3776	0.321284	3.36796	0
0.6060	9.19221	1.95764	2.1419	2.76112	0
0.6067	31.7549	2.9002	4.60507	3.98492	0
0.6073	28.4123	1.05132	6.1044	4.28834	0
0.6080	5.21056	1.66762	4.89066	5.1986	0
0.6087	-20.1049	3.19022	5.21194	7.03935	0
0.6093	-31.4108	2.28391	6.71127	7.94961	0
0.6100	-16.7623	0.761303	8.56758	7.64619	0
0.6107	20.449	0.14501	10.7095	6.72581	0
0.6113	52.7938	-0.181263	13.137	6.11897	0
0.6120	63.8048	0.43503	13.137	5.1986	0
0.6127	63.8048	1.05132	11.9232	2.4577	0
0.6133	61.3469	-1.70387	9.46004	0.627068	0
0.6140	48.5172	-3.51649	4.89066	2.15428	0
0.6147	25.6595	-1.70387	1.24944	3.36796	0
0.6153	10.077	-0.761303	-0.60687	3.06454	0
0.6160	13.1247	-1.3776	-2.74877	3.36796	0
0.6167	21.6779	0.761303	-5.46183	3.36796	0
0.6173	13.1247	3.19022	-6.99686	0.627068	0
0.6180	-10.6669	2.57393	-6.1044	-1.82052	0
0.6187	-30.4768	1.05132	-6.38999	-0.900146	0
0.6193	-45.7644	0.43503	-6.71127	-0.293306	0
0.6200	-66.8033	1.3776	-5.46183	-1.82052	0
0.6207	-86.9573	1.95764	-6.1044	-3.0342	0
0.6213	-94.8715	1.95764	-7.31814	-1.50699	0
0.6220	-86.0234	2.57393	-3.96251	0.930489	0
0.6227	-53.3836	4.09653	1.53502	2.76112	0
0.6233	-6.39031	1.3776	2.1419	2.4577	0
0.6240	27.4783	-1.3776	0.321284	0.323648	0
0.6247	43.0608	0.43503	0.60687	-0.293306	0
0.6253	52.2039	2.28391	3.07005	-0.293306	0
0.6260	52.2039	-0.471283	7.03256	-2.12394	0
0.6267	43.9456	-0.761303	9.78132	-4.258	0
0.6273	38.1452	1.66762	8.85317	-3.95458	0
0.6280	32.6889	1.05132	7.03256	-2.12394	0
0.6287	34.2127	-2.9002	5.49753	-0.596726	0
0.6293	56.7754	-4.13279	2.1419	-1.82052	0
0.6300	82.435	-1.70387	0.321284	-3.0342	0
0.6307	88.8253	-0.471283	-0.285586	-0.900146	0
0.6313	83.9588	-1.70387	-3.35564	0.323648	0
0.6320	74.7666	-0.761303	-5.17625	-3.33762	0
0.6327	67.7864	0.43503	-0.60687	-4.56142	0
0.6333	77.5193	-1.3776	3.67692	0.627068	0
0.6340	88.8253	-2.28391	4.28379	2.4577	0
0.6347	71.129	-0.471283	5.81881	0.020228	0
0.6353	31.165	-1.08758	4.28379	0.627068	0
0.6360	-5.45634	-3.84277	-1.49933	1.53733	0
0.6367	-25.0205	-4.13279	-3.03435	-1.50699	0
0.6373	-27.4292	-2.28391	-0.60687	-2.42736	0
0.6380	-20.449	-1.3776	-0.892456	-0.293306	0
0.6387	-6.68524	-0.761303	-1.49933	-1.20357	0
0.6393	14.9926	-1.08758	-0.60687	-1.20357	0
0.6400	34.5077	-0.471283	-1.49933	1.53733	0
0.6407	44.2897	-0.181263	-4.24809	1.53733	0
0.6413	42.1269	-0.761303	-6.71127	-1.50699	0
0.6420	22.6119	-0.471283	-6.99686	-0.900146	0
0.6427	-3.9325	0.43503	-3.35564	0.627068	0
0.6433	-17.6962	-0.471283	-1.21374	-0.900146	0
0.6440	-23.1526	-1.08758	-2.1062	-0.293306	0
0.6447	-27.7733	0.43503	-0.285586	0.627068	0
0.6453	-27.1342	1.3776	2.46318	-0.596726	0
0.6460	-29.592	2.9002	-0.892456	-0.900146	0
0.6467	-41.4878	5.94541	-5.17625	0.627068	0
0.6473	-52.7938	3.80651	-4.85496	0.627068	0
0.6480	-65.9185	-2.9002	-6.99686	-1.20357	0
0.6487	-91.5289	-3.22647	-11.2806	-3.65116	0
0.6493	-112.273	1.3776	-11.5662	-4.56142	0
0.6500	-104.654	0.43503	-9.46004	-4.56142	0
0.6507	-78.4041	-2.9002	-8.2106	-4.56142	0
0.6513	-62.5267	-1.08758	-5.17625	-3.0342	0
0.6520	-58.8891	-0.181263	-0.285586	0.020228	0
0.6527	-35.0975	-1.99389	3.07005	-0.293306	0
0.6533	13.7637	-0.761303	3.07005	-2.12394	0
0.6540	55.5465	-0.181263	2.46318	-1.50699	0
0.6547	80.567	-5.0391	2.74877	-2.12394	0
0.6553	107.75	-7.79429	4.60507	-5.78521	0
0.6560	130.018	-4.74908	6.1044	-5.78521	0
0.6567	137.342	-4.13279	6.71127	-3.0342	0
0.6573	148.009	-5.36537	6.71127	-4.86484	0
0.6580	167.868	-1.3776	6.1044	-6.39205	0
0.6587	165.411	2.28391	5.81881	-2.12394	0
0.6593	119.056	-1.99389	6.1044	0.627068	0
0.6600	42.7167	-5.36537	8.2463	-2.73078	0
0.6607	-38.1452	-4.74908	10.9951	-4.258	0
0.6613	-96.1004	-3.84277	10.1026	-4.86484	0
0.6620	-103.72	-1.99389	3.07005	-6.08863	0
0.6627	-69.851	-0.471283	-4.24809	-4.86484	0
0.6633	-39.03	-2.28391	-6.71127	-3.0342	0
0.6640	-50.9258	-1.99389	-7.92501	-5.16826	0
0.6647	-107.996	0.14501	-11.8875	-6.69547	0
0.6653	-176.372	-2.28391	-13.7081	-4.86484	0
0.6660	-206.259	-4.42281	-12.4944	-5.16826	0
0.6667	-183.402	-1.70387	-9.46004	-6.69547	0
0.6673	-140.046	-1.70387	-5.17625	-4.86484	0
0.6680	-96.3953	-5.0391	1.24944	-3.65116	0
0.6687	-54.3176	-5.0391	4.89066	-5.16826	0
0.6693	-27.7733	-3.22647	5.81881	-6.69547	0
0.6700	-16.1724	-3.22647	6.1044	-6.08863	0
0.6707	-4.86646	-2.9002	6.71127	-3.95458	0
0.6713	7.9633	-3.22647	8.56758	-2.42736	0
0.6720	13.7637	-5.94541	10.3882	-3.0342	0
0.6727	11.8958	-6.88798	9.46004	-3.0342	0
0.6733	10.7161	-6.27168	7.96071	-1.50699	0
0.6740	22.6119	-5.0391	8.56758	-3.0342	0
0.6747	45.4695	-3.22647	8.85317	-6.08863	0
0.6753	63.1657	-2.61018	7.35384	-5.78521	0
0.6760	80.567	-3.22647	6.71127	-3.95458	0
0.6767	100.426	-1.3776	8.56758	-4.56142	0
0.6773	100.426	1.3776	8.85317	-5.16826	0
0.6780	76.6345	0.43503	5.81881	-3.95458	0
0.6787	45.1746	-1.3776	0.321284	-3.95458	0
0.6793	7.9633	1.05132	-4.24809	-6.08863	0
0.6800	-36.6214	2.57393	-7.60373	-6.69547	0
0.6807	-78.1092	0.761303	-11.2806	-3.0342	0
0.6813	-107.701	0.14501	-13.4225	0.627068	0
0.6820	-107.996	0.43503	-13.7081	-0.900146	0
0.6827	-75.3565	-0.761303	-12.4944	-2.42736	0
0.6833	-44.5355	-1.3776	-10.0669	-0.293306	0
0.6840	-40.5539	-2.28391	-8.53188	0.627068	0
0.6847	-49.7461	-2.9002	-8.53188	-1.50699	0
0.6853	-49.402	-1.99389	-7.92501	-1.82052	0
0.6860	-25.0205	-1.99389	-5.78312	-0.596726	0
0.6867	17.4013	-3.22647	-5.78312	0.020228	0
0.6873	44.5847	-2.28391	-3.35564	2.15428	0
0.6880	48.5172	-1.3776	1.85631	1.85086	0
0.6887	47.6324	-1.3776	2.1419	-1.82052	0
0.6893	38.4893	-1.3776	2.1419	-2.12394	0
0.6900	25.0205	-2.28391	6.71127	0.627068	0
0.6907	29.0022	-3.51649	5.81881	0.930489	0
0.6913	36.9655	-3.22647	-0.892456	-0.293306	0
0.6920	32.0498	-1.3776	0	-0.596726	0
0.6927	36.0315	-1.08758	3.67692	-1.20357	0
0.6933	43.6507	-2.28391	3.9982	-0.596726	0
0.6940	27.1834	-2.61018	7.63943	1.53733	0
0.6947	2.75275	-1.08758	7.63943	2.76112	0
0.6953	-0.589874	-2.28391	-0.285586	2.76112	0
0.6960	16.1724	-5.0391	-0.892456	1.53733	0
0.6967	39.6691	-3.22647	4.89066	-0.596726	0
0.6973	47.3374	-0.761303	2.74877	-1.82052	0
0.6980	40.3081	-3.84277	-1.21374	-2.12394	0
0.6987	47.3374	-4.13279	-0.60687	-2.12394	0
0.6993	58.0043	-0.471283	-2.42748	0.020228	0
0.7000	40.603	-0.471283	-6.1044	2.76112	0
0.7007	9.78208	-1.08758	-9.13875	2.15428	0
0.7013	-5.45634	0.43503	-10.6738	0.930489	0
0.7020	-3.34262	0.14501	-9.74562	2.4577	0
0.7027	8.84812	-1.08758	-9.74562	2.15428	0
0.7033	21.9728	0.43503	-12.4944	-0.293306	0
0.7040	27.1834	2.28391	-12.8157	1.53733	0
0.7047	27.1834	2.28391	-11.5662	5.1986	0
0.7053	19.8591	1.66762	-12.4944	3.98492	0
0.7060	4.27659	0.43503	-12.2088	-0.293306	0
0.7067	-14.0095	0.761303	-8.85317	0.627068	0
0.7073	-47.2883	0.43503	-6.1044	2.4577	0
0.7080	-91.8238	-3.22647	-2.74877	0.930489	0
0.7087	-104.064	-4.42281	-0.285586	-0.293306	0
0.7093	-73.5377	-1.70387	-0.60687	1.53733	0
0.7100	-31.1159	-0.471283	0.928154	0.627068	0
0.7107	11.6009	-1.70387	6.71127	0.020228	0
0.7113	56.4805	-1.70387	11.9232	2.15428	0
0.7120	97.6734	0.43503	15.5644	3.36796	0
0.7127	139.161	2.57393	15.8857	2.4577	0
0.7133	179.469	2.28391	11.9232	1.53733	0
0.7140	200.803	-0.471283	9.17445	0.627068	0
0.7147	199.623	-1.70387	7.35384	1.53733	0
0.7153	173.964	0.43503	0.60687	3.6815	0
0.7160	120.58	1.3776	-6.1044	2.4577	0
0.7167	51.909	0.43503	-9.13875	0.627068	0
0.7173	-35.0975	-0.471283	-9.74562	3.36796	0
0.7180	-144.962	1.3776	-7.31814	4.89518	0
0.7187	-220.318	4.09653	-6.71127	3.36796	0
0.7193	-209.946	2.57393	-10.3525	4.59176	0
0.7200	-167.524	-0.471283	-11.5662	7.03935	0
0.7207	-159.61	-0.181263	-11.5662	5.51213	0
0.7213	-166.295	2.28391	-15.85	2.4577	0
0.7220	-154.105	2.9002	-16.7782	1.53733	0
0.7227	-130.903	3.51649	-12.4944	2.76112	0
0.7233	-100.082	5.0391	-11.5662	3.36796	0
0.7240	-53.6786	4.09653	-10.3525	2.76112	0
0.7247	-13.1247	1.95764	-5.46183	3.98492	0
0.7253	-3.04768	1.3776	-3.03435	4.89518	0
0.7260	-13.4196	2.28391	-0.892456	4.28834	0
0.7267	-17.0572	1.95764	3.07005	5.1986	0
0.7273	-12.4857	0.43503	4.28379	7.03935	0
0.7280	-14.0095	1.3776	4.28379	5.51213	0
0.7287	-21.6287	2.9002	6.71127	4.28834	0
0.7293	-33.5737	1.3776	8.85317	5.81555	0
0.7300	-57.9552	0.761303	10.9951	5.1986	0
0.7307	-91.8238	4.09653	13.4582	3.98492	0
0.7313	-116.549	4.71283	10.9951	4.59176	0
0.7320	-119.007	0.43503	4.89066	4.28834	0
0.7327	-97.6242	-1.3776	2.1419	3.36796	0
0.7333	-56.7263	0.43503	0.60687	5.1986	0
0.7340	-9.43799	1.3776	-2.42748	6.11897	0
0.7347	28.0682	0.43503	-3.03435	4.59176	0
0.7353	53.1379	0.14501	0.321284	3.36796	0
0.7360	71.129	1.05132	2.1419	3.6815	0
0.7367	78.4533	1.3776	2.74877	4.59176	0
0.7373	78.1584	0.761303	3.9982	5.51213	0
0.7380	72.0138	1.05132	3.9982	4.59176	0
0.7387	40.3081	1.95764	1.53502	2.4577	0
0.7393	-16.7623	0.761303	1.53502	1.85086	0
0.7400	-53.3836	-0.471283	2.1419	4.59176	0
0.7407	-46.6984	1.3776	0.321284	7.34277	0
0.7413	-18.2861	3.80651	-0.892456	4.59176	0
0.7420	12.2399	2.57393	-0.892456	0.627068	0
0.7427	35.0975	0.761303	-2.1062	3.36796	0
0.7433	43.3558	0.43503	-3.35564	5.81555	0
0.7440	47.3374	1.05132	-5.17625	1.53733	0
0.7447	51.2699	1.3776	-5.46183	-1.20357	0
0.7453	50.975	1.3776	1.53502	2.76112	0
0.7460	59.2332	2.9002	9.17445	4.59176	0
0.7467	64.3946	5.0391	6.71127	3.36796	0
0.7473	35.0975	3.80651	2.46318	3.36796	0
0.7480	-4.86646	1.3776	3.9982	1.85086	0
0.7487	-17.0572	2.57393	3.07005	-0.293306	0
0.7493	-16.4673	5.0391	1.85631	0.627068	0
0.7500	-14.9435	4.09653	6.71127	2.4577	0
0.7507	-1.81878	4.71283	11.6019	2.4577	0
0.7513	11.6009	6.85172	9.78132	0.627068	0
0.7520	22.6119	5.0391	6.42568	-0.596726	0
0.7527	44.8796	3.19022	2.74877	0.323648	0
0.7533	58.5942	3.51649	-1.49933	2.76112	0
0.7540	34.5077	2.9002	-2.42748	3.36796	0
0.7547	-10.372	2.9002	-1.21374	3.98492	0
0.7553	-39.6691	4.71283	-3.35564	4.28834	0
0.7560	-40.898	3.19022	-4.85496	3.06454	0
0.7567	-25.9053	1.05132	-2.74877	1.53733	0
0.7573	-10.372	1.95764	-0.60687	1.85086	0
0.7580	-2.11372	2.9002	1.85631	2.4577	0
0.7587	-15.5334	2.28391	3.67692	1.53733	0
0.7593	-55.5465	3.19022	0.928154	-0.293306	0
0.7600	-89.071	2.28391	-3.35564	0.627068	0
0.7607	-86.3674	-0.181263	-3.64122	3.06454	0
0.7613	-62.2318	0.761303	-1.82061	1.53733	0
0.7620	-44.2406	4.09653	0.928154	-0.293306	0
0.7627	-32.9347	4.09653	3.07005	2.15428	0
0.7633	-19.2201	1.95764	3.35564	1.53733	0
0.7640	-2.75275	3.19022	3.07005	-1.20357	0
0.7647	19.5642	5.32912	3.07005	0.323648	0
0.7653	48.8613	2.28391	3.07005	0.627068	0
0.7660	73.8818	0.43503	4.89066	-2.12394	0
0.7667	97.0835	3.51649	9.17445	1.53733	0
0.7673	136.114	4.09653	11.3163	6.11897	0
0.7680	184.336	-0.761303	10.9951	3.06454	0
0.7687	215.796	-1.70387	11.3163	-1.50699	0
0.7693	213.633	1.05132	10.7095	-1.20357	0
0.7700	161.478	0.14501	7.63943	-0.293306	0
0.7707	69.3102	-1.70387	3.07005	-0.293306	0
0.7713	-10.6669	-1.3776	-2.1062	0.020228	0
0.7720	-47.8781	-2.28391	-4.56938	-0.596726	0
0.7727	-44.5355	-2.61018	-2.42748	-1.20357	0
0.7733	4.57153	-1.3776	0.321284	-0.900146	0
0.7740	80.2721	-1.08758	0.321284	-0.596726	0
0.7747	134.885	-1.3776	3.07005	-1.20357	0
0.7753	154.154	-1.08758	7.35384	-3.0342	0
0.7760	134.885	-1.3776	7.63943	-4.258	0
0.7767	64.6896	-1.70387	6.71127	-3.0342	0
0.7773	-33.5737	0.14501	6.71127	-1.20357	0
0.7780	-128.15	2.9002	4.28379	-2.73078	0
0.7787	-221.842	5.0391	-1.49933	-2.12394	0
0.7793	-298.771	5.0391	-8.85317	0.323648	0
0.7800	-312.781	0.761303	-13.4225	0.323648	0
0.7807	-259.053	-4.74908	-11.5662	-1.50699	0
0.7813	-179.715	-5.0391	-4.56938	-1.82052	0
0.7820	-111.978	-2.28391	-0.60687	-0.900146	0
0.7827	-63.7556	-0.761303	-0.60687	-1.20357	0
0.7833	-31.1159	0.761303	-1.49933	-2.12394	0
0.7840	-22.8576	3.19022	-0.60687	-3.0342	0
0.7847	-40.898	2.57393	0.928154	-2.73078	0
0.7853	-60.118	0.761303	-0.60687	-2.12394	0
0.7860	-60.7079	1.66762	-4.24809	-2.73078	0
0.7867	-50.041	1.3776	-4.85496	-3.0342	0
0.7873	-34.4585	-2.28391	-4.85496	-1.82052	0
0.7880	-20.1049	-3.51649	-7.60373	-2.12394	0
0.7887	-13.1247	-2.28391	-9.46004	-2.12394	0
0.7893	-0.294937	-1.99389	-8.2106	-0.293306	0
0.7900	26.2494	-3.22647	-6.38999	-1.20357	0
0.7907	46.1085	-3.22647	-3.64122	-3.0342	0
0.7913	54.6617	-3.51649	-1.49933	-1.20357	0
0.7920	64.6896	-5.0391	-1.49933	-0.596726	0
0.7927	74.1767	-4.13279	-1.49933	-4.56142	0
0.7933	68.3763	-1.70387	0.60687	-6.08863	0
0.7940	43.0608	-1.08758	5.49753	-3.95458	0
0.7947	10.372	-2.61018	10.9951	-2.42736	0
0.7953	-17.6962	-3.22647	12.8157	-1.82052	0
0.7960	-49.7461	-3.22647	13.137	-2.73078	0
0.7967	-81.1569	-2.9002	17.0995	-4.258	0
0.7973	-77.1752	-2.28391	18.3132	-3.0342	0
0.7980	-43.3066	-3.22647	12.8157	-1.20357	0
0.7987	-21.9728	-4.42281	6.71127	-3.0342	0
0.7993	-13.7146	-2.28391	3.07005	-3.95458	0
0.8000	-7.61921	-1.3776	1.85631	-1.20357	0
0.8007	-15.8283	-4.42281	2.74877	0.020228	0
0.8013	-26.5443	-4.13279	2.1419	-0.293306	0
0.8020	-13.1247	-0.181263	0.321284	-0.293306	0
0.8027	17.4013	1.3776	2.1419	-0.596726	0
0.8033	38.1452	-1.08758	2.46318	0.323648	0
0.8040	40.0131	-3.22647	0	0.627068	0
0.8047	36.3264	-4.13279	0.321284	-2.42736	0
0.8053	39.3741	-4.74908	0.321284	-4.56142	0
0.8060	38.1452	-4.13279	-5.17625	-1.82052	0
0.8067	22.6119	-1.3776	-9.74562	0.020228	0
0.8073	2.45781	0.43503	-10.0669	-1.20357	0
0.8080	-10.6669	-2.28391	-10.0669	-1.20357	0
0.8087	-7.91415	-3.51649	-10.6738	-0.596726	0
0.8093	11.011	-1.99389	-8.2106	-1.50699	0
0.8100	25.6595	-1.3776	-5.17625	-3.33762	0
0.8107	32.6889	-1.3776	-4.24809	-3.33762	0
0.8113	52.2039	0.14501	-4.56938	-1.20357	0
0.8120	77.5193	-0.761303	-3.35564	-1.20357	0
0.8127	89.1202	-4.13279	-3.03435	-2.42736	0
0.8133	93.9867	-6.5617	-4.56938	0.020228	0
0.8140	92.8069	-5.94541	-2.42748	2.4577	0
0.8147	71.129	-1.3776	0.60687	0.627068	0
0.8153	40.3081	-1.3776	-0.892456	-0.293306	0
0.8160	29.0022	-6.27168	-0.60687	0.930489	0
0.8167	37.5553	-5.94541	4.60507	-0.900146	0
0.8173	44.2897	-1.3776	7.96071	-3.95458	0
0.8180	47.9273	-1.3776	7.63943	-3.0342	0
0.8187	61.986	-1.99389	6.71127	-1.20357	0
0.8193	82.0909	0.14501	5.81881	-1.50699	0
0.8200	99.7871	0.43503	6.71127	-2.12394	0
0.8207	117.827	-0.181263	6.71127	-1.50699	0
0.8213	126.381	-0.471283	4.60507	-1.20357	0
0.8220	108.635	-1.3776	2.1419	-2.12394	0
0.8227	81.206	-1.3776	-1.82061	-1.82052	0
0.8233	62.8708	-0.471283	-8.53188	-0.293306	0
0.8240	34.5077	1.3776	-16.4569	0.627068	0
0.8247	-28.6581	4.09653	-25.0245	-0.596726	0
0.8253	-119.007	2.9002	-27.1307	-1.50699	0
0.8260	-209.946	-0.761303	-19.2057	0.627068	0
0.8267	-268.245	-0.181263	-14.315	3.36796	0
0.8273	-274.931	-0.471283	-15.2432	3.06454	0
0.8280	-248.091	-3.84277	-11.2806	0.930489	0
0.8287	-215.452	-2.61018	-6.38999	0.020228	0
0.8293	-178.83	0.14501	-6.99686	-0.293306	0
0.8300	-146.141	-2.28391	-3.35564	-0.596726	0
0.8307	-144.618	-3.22647	1.24944	-1.20357	0
0.8313	-162.314	1.95764	-0.285586	-0.596726	0
0.8320	-156.218	4.71283	0	0.020228	0
0.8327	-122.055	3.51649	3.07005	0.020228	0
0.8333	-80.567	1.95764	0.928154	-0.293306	0
0.8340	-38.7351	0.43503	-3.35564	-0.293306	0
0.8347	-10.372	-1.3776	-6.1044	-1.20357	0
0.8353	-3.9325	-2.61018	-6.71127	-2.12394	0
0.8360	11.3059	-1.3776	-3.96251	0.020228	0
0.8367	50.975	-0.761303	-4.56938	2.4577	0
0.8373	87.3014	-3.22647	-11.5662	3.98492	0
0.8380	104.408	-4.13279	-11.5662	6.11897	0
0.8387	110.208	-2.61018	-4.24809	7.34277	0
0.8393	104.998	-2.28391	-1.82061	4.59176	0
0.8400	93.1019	-4.13279	-4.24809	1.85086	0
0.8407	78.4533	-5.94541	-5.17625	0.020228	0
0.8413	50.975	-6.5617	-3.35564	-1.20357	0
0.8420	12.5348	-5.0391	-0.892456	1.23391	0
0.8427	-5.80043	-3.22647	1.24944	3.06454	0
0.8433	7.66837	-4.13279	0.928154	-0.293306	0
0.8440	22.9068	-4.13279	0.928154	-2.12394	0
0.8447	7.9633	-3.22647	0.321284	0.323648	0
0.8453	-26.8393	-4.42281	-1.21374	-0.293306	0
0.8460	-45.1254	-4.42281	-0.892456	-2.73078	0
0.8467	-29.887	-1.70387	0.321284	-1.20357	0
0.8473	0	-0.471283	2.46318	0.020228	0
0.8480	22.9068	-0.471283	6.42568	-1.82052	0
0.8487	44.5847	-1.08758	7.63943	-1.50699	0
0.8493	84.5487	-3.51649	3.07005	-0.293306	0
0.8500	130.608	-3.22647	0.321284	-1.20357	0
0.8507	146.485	1.3776	1.24944	-0.293306	0
0.8513	133.066	0.14501	3.07005	2.4577	0
0.8520	112.912	-6.5617	1.85631	1.85086	0
0.8527	83.9588	-7.79429	-0.60687	-1.82052	0
0.8533	50.68	-5.0391	-1.21374	-2.42736	0
0.8540	35.0975	-2.9002	0.321284	-0.900146	0
0.8547	25.3646	-0.471283	-0.60687	0.323648	0
0.8553	-1.17975	0.761303	0	0.627068	0
0.8560	-31.7058	-0.471283	5.21194	-0.596726	0
0.8567	-51.2699	-0.471283	6.71127	-0.293306	0
0.8573	-56.7263	1.3776	0.928154	2.76112	0
0.8580	-41.4878	0.14501	-2.1062	3.98492	0
0.8587	-22.2678	0.14501	-1.82061	1.53733	0
0.8593	-26.2494	3.80651	-5.17625	0.627068	0
0.8600	-37.8011	3.19022	-6.99686	2.15428	0
0.8607	-32.6397	-1.3776	-3.96251	1.23391	0
0.8613	-21.3338	-1.3776	-3.03435	-0.596726	0
0.8620	-17.6962	1.95764	-3.35564	-0.293306	0
0.8627	-17.0572	2.9002	-1.21374	0.627068	0
0.8633	-16.1724	1.05132	-2.1062	0.020228	0
0.8640	-12.4857	-1.3776	-6.99686	-0.596726	0
0.8647	-8.20909	-2.28391	-7.60373	-2.12394	0
0.8653	-7.61921	-0.471283	-5.17625	-3.65116	0
0.8660	-2.40865	1.66762	-6.38999	-4.258	0
0.8667	21.6779	2.28391	-7.92501	-3.0342	0
0.8673	56.4805	1.66762	-6.99686	-1.20357	0
0.8680	83.3198	1.95764	-6.1044	-0.900146	0
0.8687	98.2633	2.9002	-4.56938	-2.12394	0
0.8693	101.655	3.19022	-1.49933	-3.95458	0
0.8700	92.1679	1.95764	0.60687	-3.65116	0
0.8707	76.6345	1.3776	-0.60687	-2.12394	0
0.8713	61.3469	2.28391	-1.21374	-1.20357	0
0.8720	32.0498	1.3776	0.928154	-1.50699	0
0.8727	-11.6009	1.66762	2.46318	-1.82052	0
0.8733	-41.1929	4.09653	2.1419	-0.900146	0
0.8740	-54.9075	2.9002	3.9982	0.930489	0
0.8747	-78.6991	0.761303	6.71127	0.627068	0
0.8753	-100.672	2.57393	3.9982	0.323648	0
0.8760	-88.1862	1.3776	-0.60687	1.53733	0
0.8767	-55.5465	-2.28391	-0.285586	2.4577	0
0.8773	-39.3741	0.761303	0.60687	0.627068	0
0.8780	-50.9258	4.09653	1.24944	-0.596726	0
0.8787	-75.3565	-0.181263	5.21194	-0.596726	0
0.8793	-78.1092	-1.08758	8.56758	-1.82052	0
0.8800	-39.6691	5.0391	8.56758	-2.12394	0
0.8807	7.9633	7.178	11.6019	0.627068	0
0.8813	35.3925	4.42281	15.2789	1.85086	0
0.8820	57.7094	4.09653	14.3507	0.323648	0
0.8827	79.9771	5.0391	11.6019	-0.900146	0
0.8833	75.1107	4.42281	8.85317	-0.293306	0
0.8840	40.0131	5.0391	3.67692	-1.20357	0
0.8847	-14.9435	5.32912	-1.49933	-2.42736	0
0.8853	-94.8715	4.09653	-4.56938	-1.20357	0
0.8860	-175.438	3.19022	-6.38999	-0.293306	0
0.8867	-207.193	2.9002	-7.60373	-0.293306	0
0.8873	-181.878	0.14501	-9.13875	0.323648	0
0.8880	-128.789	-2.61018	-10.0669	0.323648	0
0.8887	-68.9662	-1.08758	-8.85317	-0.293306	0
0.8893	-10.9618	1.66762	-8.85317	-1.50699	0
0.8900	33.5737	2.28391	-9.74562	-2.42736	0
0.8907	52.4988	1.3776	-9.13875	-1.20357	0
0.8913	48.8613	1.05132	-9.74562	0.627068	0
0.8920	41.8319	1.95764	-10.9594	-1.50699	0
0.8927	43.0608	2.57393	-8.85317	-3.33762	0
0.8933	44.5847	2.28391	-4.24809	-0.293306	0
0.8940	37.2604	3.19022	1.24944	0.627068	0
0.8947	22.6119	4.42281	3.35564	-3.65116	0
0.8953	2.75275	1.05132	3.07005	-4.56142	0
0.8960	-7.32427	-2.28391	4.60507	-3.0342	0
0.8967	5.21056	1.05132	5.21194	-3.0342	0
0.8973	23.2017	3.51649	3.67692	-2.12394	0
0.8980	21.6779	1.3776	4.28379	0.020228	0
0.8987	11.011	2.28391	5.81881	-0.293306	0
0.8993	12.2399	3.80651	3.67692	0.627068	0
0.9000	17.4013	-0.181263	1.24944	1.53733	0
0.9007	12.5348	-2.28391	0	-1.50699	0
0.9013	2.45781	0.43503	-1.49933	-4.258	0
0.9020	-6.39031	2.9002	-1.49933	-2.12394	0
0.9027	-15.8283	4.09653	-1.82061	-1.82052	0
0.9033	-23.1526	2.9002	-3.96251	-3.33762	0
0.9040	-29.2971	-0.471283	-4.24809	-1.82052	0
0.9047	-42.4218	-0.181263	-2.1062	-0.293306	0
0.9053	-56.4313	3.80651	1.53502	-3.0342	0
0.9060	-56.1364	2.9002	6.42568	-3.95458	0
0.9067	-41.7828	0.43503	8.56758	-1.50699	0
0.9073	-20.7439	0.43503	7.03256	-1.20357	0
0.9080	7.32427	-0.761303	4.89066	-2.73078	0
0.9087	38.4893	-0.471283	2.1419	-3.0342	0
0.9093	59.5282	2.9002	0.60687	-3.0342	0
0.9100	69.3102	2.28391	1.53502	-2.12394	0
0.9107	75.7006	-0.761303	2.1419	-0.596726	0
0.9113	73.2427	-1.70387	-1.49933	-0.293306	0
0.9120	49.4511	-1.70387	-5.17625	-0.293306	0
0.9127	20.7439	-1.3776	-3.64122	-0.293306	0
0.9133	19.2201	-0.471283	1.24944	-2.12394	0
0.9140	43.3558	-0.471283	2.46318	-2.12394	0
0.9147	58.2993	-0.471283	0.321284	0.323648	0
0.9153	36.0315	1.66762	0.60687	-0.293306	0
0.9160	-16.7623	2.9002	3.07005	-1.50699	0
0.9167	-58.5942	-0.181263	4.89066	0.020228	0
0.9173	-57.9552	-1.70387	7.63943	0.323648	0
0.9180	-28.3631	-1.3776	10.7095	-2.12394	0
0.9187	-1.81878	-0.761303	11.3163	-1.82052	0
0.9193	14.6485	0.761303	10.3882	-0.293306	0
0.9200	29.0022	1.95764	9.46004	-0.293306	0
0.9207	37.5553	0.14501	6.1044	-0.596726	0
0.9213	37.2604	-0.761303	4.89066	0.627068	0
0.9220	30.2311	0.43503	4.28379	0.627068	0
0.9227	10.077	1.05132	0.321284	0.020228	0
0.9233	-24.3815	1.05132	-5.17625	0.930489	0
0.9240	-53.3836	0.43503	-5.78312	0.323648	0
0.9247	-64.6896	-1.99389	-3.96251	-3.0342	0
0.9253	-66.8033	-2.28391	-3.35564	-3.65116	0
0.9260	-58.2501	0.43503	-3.35564	-1.82052	0
0.9267	-27.1342	-0.471283	-3.35564	-3.0342	0
0.9273	16.5165	-2.28391	-2.42748	-3.95458	0
0.9280	46.1085	-0.181263	-0.60687	-0.293306	0
0.9287	57.7094	0.43503	0.928154	-0.293306	0
0.9293	63.5098	-1.3776	1.24944	-2.42736	0
0.9300	64.0997	0.14501	2.1419	-0.596726	0
0.9307	61.052	2.28391	3.07005	-1.20357	0
0.9313	63.8048	0.14501	3.35564	-4.258	0
0.9320	64.0997	-0.471283	3.9982	-4.258	0
0.9327	49.1562	1.95764	4.60507	-3.0342	0
0.9333	31.165	1.95764	5.49753	-3.0342	0
0.9340	25.3646	1.05132	8.2463	-1.20357	0
0.9347	28.7072	1.3776	12.8157	1.53733	0
0.9353	40.898	0.43503	14.9576	1.53733	0
0.9360	66.5575	-0.761303	12.2088	0.020228	0
0.9367	99.7871	0.14501	6.71127	-1.50699	0
0.9373	123.284	1.3776	0.321284	-1.20357	0
0.9380	111.388	1.95764	-4.56938	-0.596726	0
0.9387	67.4423	2.57393	-5.46183	-1.20357	0
0.9393	33.8686	2.28391	-4.24809	0.627068	0
0.9400	16.1724	1.3776	-2.42748	3.36796	0
0.9407	-17.4013	2.9002	-0.285586	-0.293306	0
0.9413	-60.413	5.0391	2.1419	-3.65116	0
0.9420	-88.7761	5.0391	3.07005	-0.900146	0
0.9427	-93.0527	4.09653	2.46318	0.627068	0
0.9433	-69.851	4.09653	-0.285586	0.323648	0
0.9440	-46.9933	4.42281	-6.1044	0.627068	0
0.9447	-72.0138	3.80651	-11.2806	0.323648	0
0.9453	-132.722	3.19022	-13.4225	-1.20357	0
0.9460	-181.878	2.9002	-15.2432	-0.596726	0
0.9467	-207.193	1.95764	-17.385	0.930489	0
0.9473	-201.393	1.3776	-17.0638	2.4577	0
0.9480	-152.286	1.05132	-14.9219	1.23391	0
0.9487	-83.3198	-0.761303	-14.0294	-3.95458	0
0.9493	-28.6581	-3.22647	-10.6738	-5.48179	0
0.9500	0.933968	-1.3776	-3.96251	-1.82052	0
0.9507	3.68672	2.57393	-1.21374	0.020228	0
0.9513	-28.6581	3.80651	-3.35564	-0.900146	0
0.9520	-91.2339	3.19022	-4.56938	-1.20357	0
0.9527	-158.086	3.19022	-7.31814	-1.82052	0
0.9533	-194.364	1.95764	-12.4944	-2.12394	0
0.9540	-184.287	1.3776	-11.8875	-0.596726	0
0.9547	-141.275	3.51649	-6.71127	1.53733	0
0.9553	-91.5289	5.0391	-3.96251	0.020228	0
0.9560	-52.4497	2.9002	-1.49933	-1.50699	0
0.9567	-22.8576	0.43503	1.24944	0.323648	0
0.9573	1.52384	-0.761303	-3.03435	2.4577	0
0.9580	13.1247	0.761303	-6.99686	1.85086	0
0.9587	12.5348	4.71283	-2.42748	1.85086	0
0.9593	15.8775	4.71283	3.07005	4.59176	0
0.9600	25.3646	0.43503	4.89066	5.51213	0
0.9607	26.2494	-1.3776	8.85317	2.4577	0
0.9613	22.3169	-0.471283	11.3163	-0.293306	0
0.9620	27.4783	0.43503	6.42568	0.323648	0
0.9627	32.3448	1.05132	3.35564	0.930489	0
0.9633	25.3646	0.43503	3.07005	1.23391	0
0.9640	27.7733	-0.471283	0.321284	3.36796	0
0.9647	60.4621	-1.08758	1.53502	4.28834	0
0.9653	102.54	-0.471283	6.1044	2.4577	0
0.9660	118.712	0.43503	3.9982	1.85086	0
0.9667	108.635	-0.761303	-0.60687	3.36796	0
0.9673	100.426	-3.22647	-0.285586	3.36796	0
0.9680	102.245	-0.471283	1.24944	3.36796	0
0.9687	93.1019	5.0391	0.321284	4.28834	0
0.9693	59.2332	5.94541	-0.285586	3.98492	0
0.9700	10.077	5.0391	-1.49933	3.06454	0
0.9707	-37.5062	6.23543	-3.64122	3.6815	0
0.9713	-69.556	4.09653	-6.99686	4.28834	0
0.9720	-76.5854	-1.3776	-11.2806	5.1986	0
0.9727	-67.0982	-2.28391	-11.5662	5.81555	0
0.9733	-60.7079	1.66762	-6.99686	5.51213	0
0.9740	-64.3946	3.80651	-5.17625	6.72581	0
0.9747	-71.7189	1.66762	-4.85496	7.94961	0
0.9753	-82.9757	0.14501	-1.49933	7.64619	0
0.9760	-93.9867	1.05132	1.24944	6.72581	0
0.9767	-101.016	2.57393	1.24944	4.28834	0
0.9773	-108.34	2.9002	3.07005	3.36796	0
0.9780	-105.293	3.19022	7.63943	6.42239	0
0.9787	-67.4423	3.80651	10.9951	8.86998	0
0.9793	-9.43799	2.28391	12.2088	7.03935	0
0.9800	29.0022	0.43503	14.672	6.11897	0
0.9807	46.4035	-0.471283	14.9576	7.03935	0
0.9813	63.1657	-1.70387	12.2088	7.03935	0
0.9820	74.4716	-1.3776	11.3163	6.42239	0
0.9827	66.5575	1.05132	14.0651	6.42239	0
0.9833	51.909	0.43503	12.5301	5.81555	0
0.9840	48.5172	-1.99389	8.85317	5.1986	0
0.9847	60.7571	-1.3776	10.3882	4.89518	0
0.9853	81.206	1.05132	12.2088	3.36796	0
0.9860	107.75	0.14501	8.56758	2.4577	0
0.9867	146.191	-1.3776	9.46004	3.36796	0
0.9873	182.812	-0.181263	12.5301	3.98492	0
0.9880	183.746	0.761303	10.3882	3.36796	0
0.9887	151.696	-0.471283	9.46004	3.36796	0
0.9893	129.428	-1.08758	14.3507	3.6815	0
0.9900	133.066	-0.181263	13.4582	2.4577	0
0.9907	144.372	-1.3776	7.96071	0.930489	0
0.9913	147.419	-3.22647	7.03256	2.15428	0
0.9920	125.152	-1.08758	6.42568	3.6815	0
0.9927	67.4423	1.95764	2.1419	3.6815	0
0.9933	-12.1907	0.761303	1.53502	2.4577	0
0.9940	-99.1481	-0.181263	3.35564	1.23391	0
0.9947	-182.468	3.19022	-0.285586	0.020228	0
0.9953	-232.509	2.9002	-6.99686	1.23391	0
0.9960	-236.49	-2.28391	-8.85317	3.06454	0
0.9967	-218.499	-1.3776	-6.1044	3.06454	0
0.9973	-198.64	2.57393	-3.35564	1.85086	0
0.9980	-166.934	1.3776	-4.56938	1.85086	0
0.9987	-118.368	-1.3776	-6.1044	2.4577	0
0.9993	-75.9955	0.761303	-4.85496	1.23391	0
1.0000	-63.7556	1.95764	-2.74877	-0.293306	0
1.0007	-77.1752	0.43503	-3.96251	0.930489	0
1.0013	-96.7394	-1.08758	-6.1044	2.4577	0
1.0020	-108.635	-1.99389	-6.99686	1.53733	0
1.0027	-104.948	-1.3776	-8.53188	-0.293306	0
1.0033	-84.4995	-0.471283	-10.6738	0.627068	0
1.0040	-44.5355	-0.761303	-10.6738	1.53733	0
1.0047	18.0403	0.43503	-9.13875	0.627068	0
1.0053	79.9771	2.57393	-6.1044	0.627068	0
1.0060	113.256	1.3776	-0.60687	1.53733	0
1.0067	122.694	1.3776	3.9982	0.930489	0
1.0073	125.152	1.05132	2.74877	-0.596726	0
1.0080	114.436	-3.22647	-0.285586	-1.50699	0
1.0087	75.7006	-3.51649	0.928154	-2.12394	0
1.0093	12.5348	1.05132	5.81881	-1.20357	0
1.0100	-40.898	1.3776	8.56758	-1.82052	0
1.0107	-63.1657	-0.181263	6.42568	-4.258	0
1.0113	-60.7079	-0.181263	4.60507	-3.65116	0
1.0120	-33.5737	-2.28391	7.63943	-1.20357	0
1.0127	14.3536	-2.28391	9.78132	-4.258	0
1.0133	46.4035	1.3776	8.2463	-7.31243	0
1.0140	48.2222	2.28391	7.03256	-3.95458	0
1.0147	48.2222	-1.08758	7.63943	-2.12394	0
1.0153	53.7277	-1.3776	5.81881	-3.95458	0
1.0160	56.4805	0.43503	1.24944	-3.95458	0
1.0167	64.6896	2.28391	-0.60687	-2.73078	0
1.0173	72.6529	1.05132	-0.285586	-2.42736	0
1.0180	72.0138	-0.471283	-2.1062	-3.33762	0
1.0187	75.4056	0.761303	-3.35564	-5.78521	0
1.0193	83.9588	0.761303	-2.42748	-5.48179	0
1.0200	78.4533	-3.22647	-3.96251	-2.12394	0
1.0207	52.2039	-5.0391	-6.1044	-2.12394	0
1.0213	17.6962	-3.22647	-4.24809	-5.48179	0
1.0220	-13.4196	-2.28391	-1.49933	-6.08863	0
1.0227	-36.9163	-2.28391	-0.60687	-4.258	0
1.0233	-47.8781	-1.3776	-3.35564	-3.0342	0
1.0240	-42.7167	-1.3776	-6.99686	-3.0342	0
1.0247	-35.0975	-2.28391	-8.85317	-5.48179	0
1.0253	-45.1254	-3.51649	-7.92501	-6.69547	0
1.0260	-65.5744	-3.22647	-5.17625	-5.16826	0
1.0267	-73.5377	-0.761303	-0.60687	-4.86484	0
1.0273	-71.0799	-1.08758	1.53502	-4.86484	0
1.0280	-69.851	-2.9002	0.321284	-3.95458	0
1.0287	-63.1657	-2.61018	2.74877	-3.0342	0
1.0293	-43.9456	-2.9002	7.63943	-3.0342	0
1.0300	-12.4857	-4.13279	9.78132	-2.42736	0
1.0307	30.8209	-1.3776	9.78132	-0.900146	0
1.0313	65.0337	-0.761303	5.81881	1.53733	0
1.0320	64.6896	-6.27168	-1.49933	1.53733	0
1.0327	47.3374	-7.79429	-4.85496	-1.50699	0
1.0333	45.8136	-4.74908	-4.56938	-2.12394	0
1.0340	54.9566	-4.74908	-6.38999	0.627068	0
1.0347	59.8231	-5.94541	-6.71127	0.627068	0
1.0353	69.3102	-5.94541	-5.46183	-1.20357	0
1.0360	90.0542	-6.88798	-8.85317	-0.293306	0
1.0367	112.912	-6.27168	-13.1013	0.020228	0
1.0373	124.218	-5.0391	-15.2432	1.23391	0
1.0380	110.208	-7.178	-16.1713	4.28834	0
1.0387	72.9478	-6.88798	-14.315	3.36796	0
1.0393	30.8209	-1.99389	-11.5662	-0.293306	0
1.0400	-0.294937	-0.761303	-9.13875	1.23391	0
1.0407	-19.515	-1.99389	-6.71127	4.89518	0
1.0413	-37.2112	0.14501	-5.78312	5.1986	0
1.0420	-64.0505	-1.3776	-7.92501	4.28834	0
1.0427	-94.5765	-4.13279	-6.1044	3.36796	0
1.0433	-122.645	-2.28391	-2.1062	3.06454	0
1.0440	-141.275	-3.22647	-2.42748	4.28834	0
1.0447	-131.198	-7.79429	-3.35564	4.59176	0
1.0453	-88.7761	-5.94541	-0.892456	2.4577	0
1.0460	-46.0594	-1.99389	0.321284	1.23391	0
1.0467	-25.6104	-3.51649	-0.285586	0.930489	0
1.0473	-17.0572	-5.0391	-1.49933	0.020228	0
1.0480	-4.86646	-4.42281	-5.78312	1.23391	0
1.0487	14.3536	-5.0391	-9.46004	2.4577	0
1.0493	22.9068	-4.74908	-7.92501	-0.596726	0
1.0500	2.45781	-3.22647	-7.31814	-2.12394	0
1.0507	-22.5627	-2.28391	-11.2806	1.23391	0
1.0513	-20.449	-2.28391	-13.4225	1.23391	0
1.0520	-3.04768	-4.13279	-10.6738	-0.900146	0
1.0527	5.21056	-5.36537	-6.99686	0.930489	0
1.0533	6.14453	-3.84277	-5.17625	0.930489	0
1.0540	8.84812	-1.70387	-2.42748	-1.20357	0
1.0547	15.8775	-1.70387	0.928154	0.930489	0
1.0553	27.4783	-3.22647	2.46318	1.23391	0
1.0560	41.1929	-5.94541	2.74877	-1.82052	0
1.0567	61.986	-7.178	4.89066	-1.20357	0
1.0573	88.8253	-5.65539	9.17445	0.627068	0
1.0580	101.95	-3.22647	11.3163	-1.20357	0
1.0587	92.1679	-2.61018	7.35384	-1.20357	0
1.0593	74.4716	-4.74908	3.67692	-0.900146	0
1.0600	56.7754	-6.5617	5.21194	-3.0342	0
1.0607	42.7167	-3.84277	6.71127	-2.42736	0
1.0613	43.0608	-0.471283	5.21194	-0.596726	0
1.0620	51.909	-1.08758	6.42568	-1.50699	0
1.0627	55.8414	-3.22647	7.35384	-1.50699	0
1.0633	64.3946	-3.22647	3.07005	-0.293306	0
1.0640	91.8729	-1.99389	-2.42748	-0.900146	0
1.0647	126.037	-3.51649	-4.85496	-2.42736	0
1.0653	138.276	-5.36537	-5.78312	-2.73078	0
1.0660	118.417	-2.28391	-3.96251	-1.20357	0
1.0667	72.3579	0.43503	-1.82061	1.23391	0
1.0673	4.27659	-2.61018	-3.96251	1.23391	0
1.0680	-69.556	-6.88798	-6.71127	0.020228	0
1.0687	-119.302	-6.5617	-6.99686	-0.900146	0
1.0693	-141.914	-3.84277	-7.31814	-3.0342	0
1.0700	-160.495	-1.70387	-8.2106	-3.0342	0
1.0707	-174.259	-1.08758	-6.99686	-0.596726	0
1.0713	-162.019	-1.3776	-5.17625	-1.50699	0
1.0720	-121.465	-1.3776	-2.74877	-4.56142	0
1.0727	-68.0322	-0.761303	0.928154	-2.73078	0
1.0733	-22.2678	-0.471283	4.60507	-0.900146	0
1.0740	0.344093	1.3776	7.03256	-2.12394	0
1.0747	7.9633	4.42281	6.71127	-2.12394	0
1.0753	16.1724	3.80651	4.89066	0.627068	0
1.0760	29.2971	0.14501	4.28379	0.627068	0
1.0767	49.7461	-0.471283	3.07005	0.323648	0
1.0773	78.7482	1.95764	0.60687	0.020228	0
1.0780	110.503	2.28391	3.07005	-0.596726	0
1.0787	127.904	2.28391	10.1026	-0.900146	0
1.0793	115.075	3.19022	13.7438	0.627068	0
1.0800	76.9295	2.28391	14.9576	1.53733	0
1.0807	33.2788	0.43503	17.7063	0.020228	0
1.0813	-12.1907	1.95764	18.6345	-0.596726	0
1.0820	-58.5942	2.57393	15.5644	0.627068	0
1.0827	-90.644	2.28391	10.1026	0.627068	0
1.0833	-101.901	5.32912	4.60507	-1.20357	0
1.0840	-92.4628	7.178	1.53502	-1.50699	0
1.0847	-57.3653	5.32912	-0.60687	1.53733	0
1.0853	-23.7916	5.0391	-6.1044	3.6815	0
1.0860	-24.3815	5.94541	-12.4944	2.15428	0
1.0867	-34.1636	4.09653	-15.2432	0.627068	0
1.0873	-13.1247	3.19022	-17.6706	0.930489	0
1.0880	14.6485	5.0391	-17.9919	0.627068	0
1.0887	6.14453	5.61914	-13.4225	-0.596726	0
1.0893	-26.8393	3.80651	-9.74562	0.930489	0
1.0900	-53.3836	4.09653	-9.13875	3.36796	0
1.0907	-72.6037	7.178	-5.78312	3.36796	0
1.0913	-74.7666	6.85172	-1.49933	3.36796	0
1.0920	-51.5649	3.19022	-1.49933	3.98492	0
1.0927	-31.4108	1.66762	0	1.53733	0
1.0933	-32.3448	1.95764	3.9982	-1.20357	0
1.0940	-26.5443	2.28391	5.21194	-0.293306	0
1.0947	-6.39031	3.51649	5.49753	0.930489	0
1.0953	7.02934	5.32912	7.96071	1.23391	0
1.0960	12.5348	6.23543	8.85317	0.323648	0
1.0967	9.48715	5.94541	8.2463	-0.293306	0
1.0973	-4.86646	3.80651	10.3882	0.627068	0
1.0980	-12.1907	2.28391	12.5301	0.930489	0
1.0987	-3.04768	3.51649	10.3882	-0.293306	0
1.0993	10.7161	2.9002	6.1044	-1.20357	0
1.1000	32.6889	-0.181263	3.07005	-0.293306	0
1.1007	64.0997	0.761303	3.07005	0.627068	0
1.1013	83.6147	3.19022	3.9982	1.85086	0
1.1020	82.0909	2.9002	2.74877	1.85086	0
1.1027	62.8708	4.42281	-1.82061	1.85086	0
1.1033	28.7072	6.5617	-6.38999	3.6815	0
1.1040	-1.17975	2.57393	-7.92501	3.36796	0
1.1047	-12.4857	-1.70387	-5.46183	0.323648	0
1.1053	-13.7146	0.43503	-2.42748	-0.293306	0
1.1060	-13.1247	4.42281	-3.96251	0.323648	0
1.1067	-9.43799	4.42281	-7.60373	-0.293306	0
1.1073	-1.52384	2.9002	-10.0669	0.323648	0
1.1080	7.66837	3.19022	-10.0669	0.323648	0
1.1087	-0.294937	2.9002	-5.46183	-3.0342	0
1.1093	-32.6397	0.43503	-1.21374	-4.86484	0
1.1100	-59.7739	-0.471283	-0.285586	-2.12394	0
1.1107	-59.1841	0.43503	1.24944	-1.20357	0
1.1113	-49.7461	-1.70387	1.85631	-2.12394	0
1.1120	-46.9933	-4.13279	-0.285586	-2.73078	0
1.1127	-39.3741	-1.99389	1.24944	-1.82052	0
1.1133	-22.8576	-1.3776	7.63943	-0.900146	0
1.1140	-0.589874	-3.51649	10.3882	-1.50699	0
1.1147	28.7072	-2.28391	10.7095	0.020228	0
1.1153	55.5465	-0.471283	11.3163	3.36796	0
1.1160	54.6617	-2.28391	10.1026	2.15428	0
1.1167	18.0403	-3.22647	7.96071	-0.293306	0
1.1173	-31.4108	-1.99389	6.71127	1.53733	0
1.1180	-70.1951	-1.70387	5.49753	2.15428	0
1.1187	-96.3953	-1.3776	2.74877	0.020228	0
1.1193	-127.265	-0.761303	-1.82061	1.23391	0
1.1200	-162.314	-0.471283	-5.17625	0.627068	0
1.1207	-167.819	-0.181263	-3.35564	-2.12394	0
1.1213	-122.055	0.43503	-0.892456	-0.293306	0
1.1220	-56.1364	0.43503	-0.60687	2.4577	0
1.1227	-3.9325	0.761303	1.24944	-0.293306	0
1.1233	40.3081	0.14501	3.07005	-0.900146	0
1.1240	77.8143	-0.181263	1.24944	2.76112	0
1.1247	86.6624	1.05132	-3.03435	2.4577	0
1.1253	66.5575	2.28391	-7.31814	-0.900146	0
1.1260	35.7366	3.80651	-10.9594	1.23391	0
1.1267	-2.11372	6.23543	-9.74562	6.11897	0
1.1273	-39.6691	5.32912	-4.24809	6.42239	0
1.1280	-59.7739	1.05132	-1.21374	2.76112	0
1.1287	-57.0704	0.761303	-1.49933	0.627068	0
1.1293	-31.7058	4.42281	-3.03435	1.53733	0
1.1300	8.55318	3.80651	-3.96251	3.06454	0
1.1307	40.898	-0.181263	-2.42748	2.4577	0
1.1313	56.4805	-0.181263	1.24944	-0.293306	0
1.1320	70.8341	1.95764	4.89066	-0.900146	0
1.1327	90.3491	1.3776	6.42568	2.4577	0
1.1333	108.045	1.05132	3.9982	4.28834	0
1.1340	110.208	1.3776	0.321284	3.06454	0
1.1347	76.6345	0.43503	-2.1062	2.15428	0
1.1353	18.9251	1.95764	-5.17625	1.53733	0
1.1360	-9.43799	4.09653	-8.85317	0.930489	0
1.1367	9.78208	2.28391	-9.13875	1.85086	0
1.1373	30.2311	2.28391	-6.99686	1.53733	0
1.1380	16.5165	3.80651	-7.92501	-1.20357	0
1.1387	-15.2384	0.43503	-6.1044	-0.900146	0
1.1393	-43.6016	-1.3776	-0.60687	2.4577	0
1.1400	-67.0982	1.3776	0.321284	3.98492	0
1.1407	-79.633	-0.761303	-2.1062	1.53733	0
1.1413	-74.7666	-3.22647	-1.49933	-1.20357	0
1.1420	-61.3469	0.43503	-0.60687	-2.42736	0
1.1427	-50.041	0.43503	-1.21374	-2.73078	0
1.1433	-44.2406	-2.9002	-1.49933	-3.0342	0
1.1440	-46.0594	-1.08758	-2.74877	-2.42736	0
1.1447	-49.7461	0.14501	-3.03435	-2.12394	0
1.1453	-43.3066	-3.22647	0.321284	-3.0342	0
1.1460	-32.6397	-3.22647	2.1419	-3.0342	0
1.1467	-21.3338	-0.761303	2.74877	-2.73078	0
1.1473	-2.75275	-2.28391	3.9982	-3.0342	0
1.1480	14.3536	-4.13279	4.28379	-3.65116	0
1.1487	17.4013	-3.22647	4.89066	-3.33762	0
1.1493	14.6485	-3.51649	7.63943	-3.65116	0
1.1500	14.3536	-4.42281	8.2463	-2.73078	0
1.1507	14.3536	-5.0391	6.42568	-2.12394	0
1.1513	15.2876	-5.0391	5.81881	-3.0342	0
1.1520	17.1064	-5.94541	4.89066	-3.95458	0
1.1527	24.1357	-7.50427	2.1419	-5.16826	0
1.1533	39.6691	-7.178	1.53502	-7.61585	0
1.1540	45.4695	-5.0391	0.60687	-7.61585	0
1.1547	31.165	-4.13279	-2.74877	-4.86484	0
1.1553	18.0403	-4.13279	-3.35564	-3.95458	0
1.1560	14.3536	-3.51649	-0.285586	-3.0342	0
1.1567	7.02934	-2.28391	0	-1.82052	0
1.1573	-4.57153	-1.3776	-2.74877	-3.65116	0
1.1580	-15.8283	-0.471283	-3.35564	-3.0342	0
1.1587	-28.6581	-1.3776	-3.64122	0.323648	0
1.1593	-35.6874	-1.08758	-4.56938	-0.596726	0
1.1600	-28.3631	0.43503	-2.42748	-3.95458	0
1.1607	-8.50402	-1.3776	0.321284	-3.95458	0
1.1613	20.7439	-4.13279	-0.60687	-2.73078	0
1.1620	50.975	-2.28391	0.321284	-1.20357	0
1.1627	59.2332	-0.471283	4.60507	1.53733	0
1.1633	36.3264	-1.99389	3.9982	1.53733	0
1.1640	9.78208	-3.22647	-1.49933	-1.20357	0
1.1647	15.2876	-1.3776	-2.74877	-1.20357	0
1.1653	40.898	-1.08758	0.928154	0.020228	0
1.1660	43.6507	-3.22647	2.74877	-2.12394	0
1.1667	21.6779	-2.9002	1.53502	-4.258	0
1.1673	11.3059	0.43503	-1.49933	-2.42736	0
1.1680	23.4967	0.14501	-4.24809	-0.293306	0
1.1687	40.898	-2.61018	-3.35564	-0.293306	0
1.1693	45.4695	-2.28391	-1.82061	-0.293306	0
1.1700	23.4967	-0.761303	-1.82061	0.627068	0
1.1707	-17.4013	-1.70387	1.24944	1.53733	0
1.1713	-44.2406	-2.61018	7.35384	3.36796	0
1.1720	-35.9823	-0.761303	10.1026	3.36796	0
1.1727	-3.34262	0.761303	6.71127	0.627068	0
1.1733	22.6119	-0.471283	3.9982	-0.293306	0
1.1740	14.3536	-1.3776	5.81881	1.23391	0
1.1747	-25.9053	0.43503	5.81881	0.627068	0
1.1753	-67.0982	0.43503	0.928154	-0.596726	0
1.1760	-85.7284	-3.51649	-4.24809	0.323648	0
1.1767	-89.7101	-5.36537	-8.85317	0.323648	0
1.1773	-93.9867	-3.51649	-14.6363	-1.82052	0
1.1780	-93.9867	-2.9002	-17.0638	-1.20357	0
1.1787	-81.7468	-1.70387	-15.2432	0.323648	0
1.1793	-73.5377	-0.471283	-14.9219	-1.50699	0
1.1800	-78.1092	-1.70387	-16.1713	-1.50699	0
1.1807	-76.5854	-0.471283	-14.315	1.53733	0
1.1813	-61.3469	4.42281	-10.6738	1.85086	0
1.1820	-46.0594	4.09653	-7.92501	0.020228	0
1.1827	-33.2296	-0.471283	-8.85317	1.23391	0
1.1833	-28.6581	-0.761303	-9.74562	1.53733	0
1.1840	-46.0594	0.43503	-8.85317	-0.293306	0
1.1847	-62.2318	-0.181263	-8.85317	-0.293306	0
1.1853	-47.8781	1.3776	-7.60373	0.930489	0
1.1860	-22.2678	2.28391	-0.60687	1.53733	0
1.1867	-5.45634	0.14501	3.9982	2.15428	0
1.1873	19.2201	-1.99389	3.07005	2.15428	0
1.1880	54.9566	-3.22647	6.42568	0.020228	0
1.1887	82.0909	-3.22647	10.9951	-2.42736	0
1.1893	104.064	0.43503	10.3882	-3.95458	0
1.1900	135.229	2.28391	10.9951	-3.33762	0
1.1907	169.097	-0.471283	13.137	-3.0342	0
1.1913	194.118	-3.22647	11.6019	-4.86484	0
1.1920	201.442	-3.22647	10.7095	-3.95458	0
1.1927	183.746	-3.22647	14.3507	-0.900146	0
1.1933	144.372	-1.99389	17.4207	-1.50699	0
1.1940	98.9023	0.761303	17.7063	-2.12394	0
1.1947	65.3286	-0.471283	16.8139	0.627068	0
1.1953	51.909	-3.22647	13.137	-0.293306	0
1.1960	53.7277	-3.51649	9.17445	-2.73078	0
1.1967	52.4988	-2.28391	7.03256	-1.20357	0
1.1973	27.7733	-1.99389	4.28379	-0.293306	0
1.1980	-19.515	-0.761303	3.07005	-1.20357	0
1.1987	-72.3088	2.28391	5.49753	-1.20357	0
1.1993	-113.502	3.80651	4.28379	-0.596726	0
1.2000	-144.323	1.3776	-1.82061	-0.293306	0
1.2007	-192.545	-1.70387	-2.42748	-1.20357	0
1.2013	-269.474	-2.28391	1.85631	-3.65116	0
1.2020	-319.81	1.05132	3.35564	-3.95458	0
1.2027	-283.189	4.09653	3.35564	-1.82052	0
1.2033	-183.402	4.09653	3.35564	-0.900146	0
1.2040	-91.8238	1.95764	1.24944	-0.293306	0
1.2047	-42.4218	1.3776	-2.42748	-0.293306	0
1.2053	-24.7256	1.66762	-4.85496	-2.12394	0
1.2060	-18.2861	0.761303	-5.78312	-3.95458	0
1.2067	-15.5334	0.14501	-5.17625	-5.48179	0
1.2073	-19.8099	1.3776	-6.71127	-6.69547	0
1.2080	-22.8576	3.80651	-6.71127	-4.86484	0
1.2087	-11.2568	4.09653	-2.74877	-2.12394	0
1.2093	5.21056	2.9002	-0.285586	-3.0342	0
1.2100	13.4196	2.57393	-0.892456	-2.73078	0
1.2107	14.0587	4.09653	-0.60687	1.53733	0
1.2113	6.43946	3.19022	-2.42748	2.15428	0
1.2120	-13.4196	0.43503	-4.85496	-0.900146	0
1.2127	-41.1929	0.761303	-5.46183	-0.900146	0
1.2133	-66.2134	2.28391	-6.38999	-0.596726	0
1.2140	-68.0322	1.3776	-4.85496	-2.12394	0
1.2147	-33.8686	0.43503	0.928154	-0.900146	0
1.2153	16.5165	2.28391	2.46318	0.323648	0
1.2160	55.8414	3.51649	1.24944	-0.293306	0
1.2167	75.7006	3.19022	3.67692	1.85086	0
1.2173	79.3381	2.28391	3.35564	2.4577	0
1.2180	68.3763	0.43503	0.60687	-1.50699	0
1.2187	43.3558	-0.471283	1.24944	-2.42736	0
1.2193	7.9633	-0.471283	-2.42748	1.53733	0
1.2200	-22.2678	0.14501	-8.85317	2.76112	0
1.2207	-36.9163	0.43503	-7.92501	1.53733	0
1.2213	-36.6214	1.05132	-6.38999	1.53733	0
1.2220	-18.2861	1.95764	-7.31814	2.76112	0
1.2227	15.2876	2.9002	-2.74877	3.36796	0
1.2233	42.1269	1.66762	-0.60687	3.36796	0
1.2240	56.4805	-1.3776	-3.35564	2.4577	0
1.2247	63.8048	-2.9002	0.60687	0.930489	0
1.2253	55.8414	-1.3776	5.49753	-0.596726	0
1.2260	36.3264	1.05132	2.46318	-0.293306	0
1.2267	29.0022	1.3776	2.74877	-0.293306	0
1.2273	33.8686	1.3776	6.1044	-2.12394	0
1.2280	30.8209	3.80651	2.1419	-2.73078	0
1.2287	21.3829	4.42281	-1.49933	-0.596726	0
1.2293	18.0403	1.3776	0.321284	-1.20357	0
1.2300	21.088	-0.471283	1.24944	-2.42736	0
1.2307	30.2311	1.95764	4.89066	-0.293306	0
1.2313	47.6324	1.3776	13.137	1.53733	0
1.2320	65.3286	-0.471283	17.7063	1.85086	0
1.2327	77.5193	1.05132	18.6345	3.06454	0
1.2333	94.3308	1.05132	18.6345	2.76112	0
1.2340	109.569	-1.08758	14.3507	3.06454	0
1.2347	94.9206	1.3776	11.3163	5.1986	0
1.2353	50.041	1.3776	10.3882	4.59176	0
1.2360	4.91562	-3.51649	3.07005	1.53733	0
1.2367	-26.8393	-4.13279	-7.92501	1.85086	0
1.2373	-41.1929	0.14501	-10.9594	1.53733	0
1.2380	-25.3154	0.43503	-6.99686	-1.20357	0
1.2387	7.66837	-0.471283	-5.46183	-0.293306	0
1.2393	24.4306	0.761303	-6.71127	3.06454	0
1.2400	18.6302	0.43503	-5.17625	2.76112	0
1.2407	-10.372	-0.761303	-1.21374	1.85086	0
1.2413	-72.6037	1.05132	-1.21374	2.4577	0
1.2420	-149.238	1.3776	-3.96251	1.85086	0
1.2427	-191.955	-0.761303	-4.24809	1.85086	0
1.2433	-178.535	-0.471283	-4.24809	3.36796	0
1.2440	-126.626	0.43503	-5.78312	3.36796	0
1.2447	-76.5854	-1.3776	-5.17625	2.4577	0
1.2453	-54.9075	-3.51649	-3.64122	2.15428	0
1.2460	-38.7351	-1.08758	-4.24809	1.85086	0
1.2467	9.78208	0.43503	-3.64122	0.627068	0
1.2473	77.5193	-1.99389	-1.82061	0.627068	0
1.2480	126.676	-2.28391	-1.49933	1.53733	0
1.2487	153.515	-1.08758	-2.42748	0.627068	0
1.2493	171.506	-2.61018	-2.42748	-0.900146	0
1.2500	174.554	-3.22647	-2.74877	-0.293306	0
1.2507	162.363	1.05132	-4.24809	-0.596726	0
1.2513	141.029	3.19022	-2.42748	-1.20357	0
1.2520	104.064	0.761303	4.89066	0.323648	0
1.2527	55.5465	-1.3776	9.17445	0.323648	0
1.2533	19.8591	-2.28391	5.81881	-2.12394	0
1.2540	-10.077	-2.28391	1.53502	-0.900146	0
1.2547	-72.6037	-0.471283	0.928154	1.53733	0
1.2553	-158.381	0.14501	0	0.020228	0
1.2560	-203.851	-0.761303	-2.42748	-0.900146	0
1.2567	-188.907	0.14501	-3.64122	0.930489	0
1.2573	-162.314	0.43503	-3.03435	1.53733	0
1.2580	-161.429	0.43503	-1.49933	1.85086	0
1.2587	-159.61	2.9002	-0.892456	3.36796	0
1.2593	-131.198	3.19022	-3.03435	3.36796	0
1.2600	-93.6917	-1.70387	-6.99686	1.85086	0
1.2607	-69.851	-5.36537	-10.0669	0.930489	0
1.2613	-50.6309	-3.84277	-10.6738	-0.293306	0
1.2620	-32.9347	-1.99389	-10.3525	-1.20357	0
1.2627	-28.6581	-3.22647	-10.6738	-1.20357	0
1.2633	-24.0865	-4.42281	-10.3525	-0.900146	0
1.2640	-5.80043	-3.51649	-7.31814	-1.50699	0
1.2647	11.3059	-1.3776	-4.24809	-0.900146	0
1.2653	20.7439	1.05132	-5.17625	0.020228	0
1.2660	36.3264	1.05132	-6.1044	-0.293306	0
1.2667	50.975	-0.181263	-3.35564	-1.20357	0
1.2673	49.7461	0.43503	-1.49933	-0.900146	0
1.2680	40.603	1.66762	-3.64122	-0.900146	0
1.2687	32.6889	0.43503	-5.46183	-1.20357	0
1.2693	28.7072	-0.471283	-6.38999	-0.900146	0
1.2700	26.5443	0.761303	-7.31814	-0.293306	0
1.2707	17.1064	2.28391	-5.17625	0.020228	0
1.2713	-3.34262	0.43503	-3.35564	0.627068	0
1.2720	-27.4292	-4.13279	-5.78312	1.23391	0
1.2727	-44.8305	-5.0391	-8.53188	0.627068	0
1.2733	-42.4218	-1.99389	-9.46004	1.23391	0
1.2740	-32.3448	-1.70387	-8.2106	2.76112	0
1.2747	-45.7644	-2.61018	-5.46183	1.53733	0
1.2753	-70.7849	0.14501	-3.03435	-0.596726	0
1.2760	-67.0982	1.05132	0.321284	-0.293306	0
1.2767	-38.1452	-1.3776	3.67692	0.627068	0
1.2773	-11.6009	-0.471283	3.07005	-0.293306	0
1.2780	3.04768	2.28391	1.85631	-0.596726	0
1.2787	7.02934	2.9002	4.28379	-0.293306	0
1.2793	12.2399	1.05132	7.03256	-1.82052	0
1.2800	38.4893	-1.3776	7.03256	-2.42736	0
1.2807	83.0248	-1.3776	6.42568	-0.293306	0
1.2813	118.712	1.3776	4.28379	0.930489	0
1.2820	125.742	1.05132	1.24944	0.627068	0
1.2827	106.816	-1.99389	0	0.323648	0
1.2833	74.1767	-0.761303	-0.60687	-0.293306	0
1.2840	40.0131	0.14501	-1.82061	-0.900146	0
1.2847	20.154	-1.70387	-2.74877	-1.20357	0
1.2853	20.154	-0.471283	-4.24809	-2.12394	0
1.2860	20.449	1.05132	-4.56938	-1.82052	0
1.2867	7.02934	0.14501	-4.56938	-0.900146	0
1.2873	-9.14305	1.95764	-7.31814	-2.42736	0
1.2880	-22.5627	5.32912	-8.53188	-3.0342	0
1.2887	-32.3448	4.09653	-6.99686	0.930489	0
1.2893	-33.8686	1.3776	-10.3525	3.36796	0
1.2900	-32.3448	-0.181263	-15.5644	0.627068	0
1.2907	-35.9823	-0.471283	-15.5644	-0.293306	0
1.2913	-44.8305	0.43503	-12.2088	0.323648	0
1.2920	-60.413	2.28391	-6.99686	-1.50699	0
1.2927	-69.556	1.05132	-1.21374	-2.42736	0
1.2933	-54.9075	-0.471283	1.24944	-0.293306	0
1.2940	-43.3066	1.3776	1.24944	0.020228	0
1.2947	-65.5744	1.66762	2.1419	0.627068	0
1.2953	-92.1679	-0.471283	0.928154	3.36796	0
1.2960	-95.2156	-0.471283	-1.82061	1.53733	0
1.2967	-85.4335	1.66762	-3.35564	-1.82052	0
1.2973	-56.4313	2.28391	-5.17625	1.53733	0
1.2980	-0.294937	1.05132	-7.60373	4.59176	0
1.2987	48.8613	0.761303	-7.92501	1.85086	0
1.2993	69.6052	1.3776	-9.13875	1.53733	0
1.3000	85.7776	1.95764	-11.5662	3.36796	0
1.3007	113.256	1.3776	-9.13875	1.85086	0
1.3013	151.057	0.43503	-4.56938	1.53733	0
1.3020	196.527	0.43503	-1.49933	3.6815	0
1.3027	220.367	0.761303	3.07005	3.98492	0
1.3033	192.889	0.14501	9.46004	3.36796	0
1.3040	130.608	0.14501	14.0651	3.06454	0
1.3047	71.129	2.9002	16.8139	1.53733	0
1.3053	27.1834	5.0391	19.2414	2.76112	0
1.3060	-7.61921	3.51649	21.6688	5.1986	0
1.3067	-30.4768	1.95764	25.0245	4.59176	0
1.3073	-24.3815	1.95764	27.1664	3.36796	0
1.3080	8.84812	-0.471283	25.6313	3.36796	0
1.3087	34.8026	-4.13279	23.2039	0.930489	0
1.3093	31.165	-5.36537	22.597	-2.73078	0
1.3100	1.52384	-3.51649	24.132	-1.82052	0
1.3107	-46.6984	-2.28391	25.0245	1.85086	0
1.3113	-96.3953	-2.9002	22.2757	2.76112	0
1.3120	-117.483	-4.13279	15.8857	0.627068	0
1.3127	-103.425	-3.22647	8.56758	0.323648	0
1.3133	-70.1951	-0.471283	0.321284	2.4577	0
1.3140	-30.4768	1.95764	-8.85317	2.4577	0
1.3147	-8.84812	2.9002	-14.6363	0.930489	0
1.3153	-25.0205	1.66762	-18.3132	2.4577	0
1.3160	-59.479	0.43503	-21.9544	3.36796	0
1.3167	-91.2339	1.05132	-26.2382	-1.20357	0
1.3173	-119.941	1.66762	-29.8794	-4.86484	0
1.3180	-136.703	0.43503	-30.8076	-1.20357	0
1.3187	-143.733	0.761303	-28.6657	3.36796	0
1.3193	-162.658	1.3776	-23.1682	2.4577	0
1.3200	-169.638	-1.08758	-15.2432	0.627068	0
1.3207	-128.15	-3.51649	-8.85317	2.15428	0
1.3213	-68.9662	-2.61018	-7.60373	4.28834	0
1.3220	-30.8209	-1.3776	-8.2106	2.4577	0
1.3227	3.39178	-1.70387	-6.1044	-1.20357	0
1.3233	36.9655	-2.28391	-1.49933	-0.293306	0
1.3240	45.1746	-2.61018	3.35564	1.53733	0
1.3247	39.0792	-3.51649	7.63943	0.020228	0
1.3253	36.6214	-2.61018	7.96071	-0.293306	0
1.3260	29.9361	1.05132	4.28379	0.627068	0
1.3267	25.0205	2.9002	3.9982	0.020228	0
1.3273	33.2788	-0.181263	8.56758	-0.900146	0
1.3280	33.2788	-2.28391	8.85317	-0.293306	0
1.3287	10.7161	-1.3776	5.81881	-0.293306	0
1.3293	-8.20909	-0.471283	6.42568	-0.293306	0
1.3300	-4.27659	-1.99389	7.63943	-1.20357	0
1.3307	9.78208	-2.28391	6.1044	-3.33762	0
1.3313	21.088	-1.3776	6.71127	-3.0342	0
1.3320	27.7733	-3.51649	8.56758	-2.73078	0
1.3327	24.4306	-5.36537	7.63943	-5.16826	0
[truncated: 37,924 more rows]
