# Supplementary material for: Identification of Haptic Based Guiding Using Hard Reins
Source: PLoS One. 2015 Jul 22;10(7):e0132020. doi: 10.1371/journal.pone.0132020 (PMC4511788; doi:10.1371/journal.pone.0132020)
Supplement: S3 File — (ZIP) [file pone.0132020.s003.zip › EMGData1/Subject3/T7/t7.txt]

0.0000	216.858	-11.8819	-29.2738	-19.469	0
0.0007	204.378	-10.0479	-28.951	-22.2107	0
0.0013	194.834	-5.17285	-27.4442	-22.5154	0
0.0020	195.715	-4.56151	-28.359	-19.7736	0
0.0027	192.338	-7.30469	-30.1886	-20.3829	0
0.0033	193.072	-6.37984	-30.4577	-21.6015	0
0.0040	203.056	-1.80266	-31.1034	-17.932	0
0.0047	205.846	-0.595661	-31.6954	-16.4088	0
0.0053	212.306	-3.02533	-34.7627	-17.0181	0
0.0060	225.08	-3.63667	-42.404	-14.581	0
0.0067	217.739	-2.7275	-46.0632	-12.7532	0
0.0073	211.278	-4.248	-41.7583	-13.3624	0
0.0080	221.703	-4.56151	-39.3367	-12.7532	0
0.0087	213.774	-3.02533	-40.5206	-11.5346	0
0.0093	211.278	-4.56151	-41.1663	-10.6069	0
0.0100	227.869	-6.37984	-43.9107	-9.38833	0
0.0107	179.565	-3.95017	-49.7225	-10.6069	0
0.0113	85.8915	-4.56151	-54.8884	-12.1439	0
0.0120	63.2808	-8.52736	-57.9557	-11.2161	0
0.0127	89.2684	-7.30469	-57.9557	-10.9115	0
0.0133	89.5621	-4.56151	-59.4625	-12.4485	0
0.0140	84.7169	-4.56151	-65.8661	-13.6671	0
0.0147	88.0939	-4.56151	-71.6778	-14.2764	0
0.0153	87.8002	-4.56151	-73.5074	-13.6671	0
0.0160	90.7367	-4.248	-77.4895	-15.4949	0
0.0167	94.7009	-3.02533	-81.7407	-18.8459	0
0.0173	101.161	-3.02533	-80.8259	-18.5413	0
0.0180	106.594	-3.63667	-78.4043	-15.4949	0
0.0187	108.209	-0.893492	-78.6734	-14.581	0
0.0193	126.121	0.329181	-80.503	-13.9717	0
0.0200	132.581	-3.02533	-82.0636	-14.2764	0
0.0207	83.1019	-5.17285	-80.503	-17.6273	0
0.0213	17.1783	-3.63667	-75.0142	-17.0181	0
0.0220	-14.8291	-1.207	-70.763	-13.6671	0
0.0227	0.440469	1.23835	-72.0007	-15.1903	0
0.0233	25.4004	1.55185	-73.5074	-17.0181	0
0.0240	8.95621	-1.50483	-72.2698	-14.581	0
0.0247	6.31339	-3.02533	-72.9155	-14.2764	0
0.0253	34.3566	-1.80266	-76.2519	-15.1903	0
0.0260	2.93646	1.23835	-76.2519	-15.1903	0
0.0267	2.64282	4.29503	-72.9155	-16.4088	0
0.0273	63.868	4.59286	-67.6957	-18.5413	0
0.0280	-14.2418	4.59286	-62.5298	-18.2366	0
0.0287	36.4121	7.96305	-64.0365	-18.5413	0
0.0293	582.154	8.87221	-67.6957	-17.6273	0
0.0300	1013.37	7.35171	-65.8661	-14.581	0
0.0307	778.016	10.3927	-67.6957	-14.581	0
0.0313	466.751	12.2267	-76.2519	-13.9717	0
0.0320	508.889	8.26088	-77.4895	-9.69296	0
0.0327	539.134	4.29503	-70.763	-9.08369	0
0.0333	461.318	1.84968	-70.763	-11.8393	0
0.0340	463.374	1.23835	-74.7451	-9.69296	0
0.0347	449.719	4.29503	-72.5926	-5.7327	0
0.0353	357.221	2.77453	-66.7809	-4.20952	0
0.0360	295.261	-3.02533	-63.1217	-3.60024	0
0.0367	271.476	-3.02533	-61.884	-4.81879	0
0.0373	255.913	-0.893492	-57.9557	-6.6466	0
0.0380	248.865	-2.7275	-49.3996	-5.12342	0
0.0387	214.949	-1.80266	-44.5027	-4.81879	0
0.0393	161.946	-0.893492	-46.6552	-7.86515	0
0.0400	131.7	-4.248	-47.8928	-6.95124	0
0.0407	117.899	-5.47068	-46.6552	-3.90488	0
0.0413	103.363	-3.02533	-45.4175	-4.81879	0
0.0420	86.7724	-3.33884	-44.8255	-3.28176	0
0.0427	60.9316	-5.17285	-47.57	0.983143	0
0.0433	29.071	-6.69335	-53.3817	1.59242	0
0.0440	8.95621	-7.91602	-55.2113	2.20169	0
0.0447	-2.05552	-6.37984	-55.8032	3.72487	0
0.0453	-19.3806	-5.17285	-59.7853	2.20169	0
0.0460	-39.4954	-5.78418	-61.6149	2.81096	0
0.0467	-58.7292	-3.02533	-61.2921	6.78507	0
0.0473	-77.9631	-2.7275	-63.7136	5.87117	0
0.0480	-90.7367	-8.21385	-60.3773	0.983143	0
0.0487	-103.657	-9.13869	-51.8211	2.20169	0
0.0493	-128.911	-3.63667	-52.4669	4.95726	0
0.0500	-155.486	-2.7275	-58.5477	3.42023	0
0.0507	-176.188	-4.56151	-57.6328	3.42023	0
0.0513	-201.294	-1.80266	-56.1261	6.48044	0
0.0520	-221.409	2.46102	-58.5477	7.39435	0
0.0527	-225.08	4.29503	-57.9557	6.1758	0
0.0533	-226.254	2.46102	-53.0588	4.95726	0
0.0540	-230.512	0.627012	-50.6373	5.56653	0
0.0547	-233.596	4.29503	-54.2965	6.48044	0
0.0553	-237.56	8.87221	-62.2069	5.87117	0
0.0560	-241.524	8.26088	-66.5119	4.34799	0
0.0567	-241.818	8.87221	-63.7136	5.56653	0
0.0573	-239.762	12.5402	-60.0544	7.69898	0
0.0580	-232.127	13.4494	-60.0544	6.48044	0
0.0587	-220.822	12.2267	-59.4625	6.48044	0
0.0593	-215.243	14.0607	-48.4848	10.4407	0
0.0600	-215.243	15.5812	-28.359	10.4407	0
0.0607	-211.278	16.1926	-14.5831	7.69898	0
0.0613	-202.763	21.3811	-17.3275	8.61289	0
0.0620	-193.072	26.2718	-20.1258	10.7453	0
0.0627	-184.116	24.4378	-11.8387	11.05	0
0.0633	-173.545	21.9924	-8.17945	14.1102	0
0.0640	-157.688	23.2151	-13.9912	17.4612	0
0.0647	-144.768	23.8264	-12.1616	15.938	0
0.0653	-142.125	22.9173	1.88343	15.938	0
0.0660	-138.161	23.2151	9.52476	19.289	0
0.0667	-123.478	21.3811	5.54265	22.3492	0
0.0673	-105.713	17.1174	4.62785	24.4817	0
0.0680	-92.6454	15.5812	11.0315	25.3956	0
0.0687	-84.4233	14.0607	10.7086	24.177	0
0.0693	-80.7527	10.3927	4.30497	23.2631	0
0.0700	-77.0821	9.48355	5.21978	22.6538	0
0.0707	-66.9513	11.9289	13.184	24.177	0
0.0713	-56.6737	12.8381	19.5876	27.2234	0
0.0720	-55.646	10.0949	25.6684	27.528	0
0.0727	-58.7292	11.0041	32.0721	24.7863	0
0.0733	-58.1419	17.4152	34.2245	24.177	0
0.0740	-59.3165	20.1584	37.5609	24.4817	0
0.0747	-60.6379	17.7288	43.6955	25.3956	0
0.0753	-54.1777	19.2493	47.6238	26.0048	0
0.0760	-45.9556	23.8264	48.2695	23.2631	0
0.0767	-41.9914	23.8264	50.422	19.289	0
0.0773	-34.9439	21.9924	52.2516	18.9844	0
0.0780	-23.0512	21.0833	50.422	19.5936	0
0.0787	-11.7458	17.4152	49.7763	18.6797	0
0.0793	0.440469	15.8947	54.996	19.289	0
0.0800	13.9482	19.2493	61.6688	18.9844	0
0.0807	25.4004	20.4719	64.1441	18.6797	0
0.0813	35.2375	18.3244	65.0589	18.3751	0
0.0820	45.0747	17.7288	69.633	16.8519	0
0.0827	55.9396	19.2493	74.5299	15.938	0
0.0833	68.1259	18.9357	73.8841	17.7658	0
0.0840	77.6694	15.8947	68.3953	16.8519	0
0.0847	84.1296	15.5812	61.3997	10.4407	0
0.0853	94.1136	20.1584	55.9109	5.87117	0
0.0860	106.006	24.7356	56.8257	7.69898	0
0.0867	112.466	26.5696	60.754	8.91753	0
0.0873	117.018	29.3128	64.4132	6.1758	0
0.0880	128.03	30.849	68.9872	4.95726	0
0.0887	136.252	29.9241	72.9693	5.56653	0
0.0893	134.49	28.7015	72.0545	4.65262	0
0.0900	134.49	28.4036	70.8168	1.59242	0
0.0907	140.803	26.8831	71.7316	-2.67249	0
0.0913	139.041	24.7356	71.4626	-6.6466	0
0.0920	125.24	25.6604	72.3774	-7.56051	0
0.0927	113.935	26.2718	76.3595	-7.86515	0
0.0933	109.97	23.5129	81.5255	-10.6069	0
0.0940	107.328	21.9924	87.9291	-13.3624	0
0.0947	104.538	25.0491	93.7408	-14.2764	0
0.0953	102.336	25.9583	95.2476	-14.2764	0
0.0960	100.574	23.8264	97.992	-16.1042	0
0.0967	100.28	27.181	103.804	-20.6876	0
0.0973	96.0223	33.5921	105.633	-24.3432	0
0.0980	89.8557	33.89	106.548	-24.3432	0
0.0987	93.5263	31.7581	109.884	-24.6478	0
0.0993	100.867	33.89	108.97	-27.0988	0
0.1000	97.1969	34.8148	106.548	-28.0127	0
0.1007	88.0939	32.9808	108.378	-27.4034	0
0.1013	82.2209	33.5921	107.14	-30.4498	0
0.1020	77.9631	33.89	103.212	-33.8007	0
0.1027	74.2925	29.3128	105.633	-32.5822	0
0.1033	70.3283	30.5355	108.701	-31.6683	0
0.1040	64.1617	43.0443	107.14	-35.947	0
0.1047	57.8483	53.4214	107.463	-38.0795	0
0.1053	54.4714	54.0327	108.701	-36.2517	0
0.1060	57.5547	56.4781	106.548	-35.6424	0
0.1067	65.4831	61.9644	103.804	-37.1656	0
0.1073	65.4831	60.1461	101.382	-38.3841	0
0.1080	57.5547	51.2895	99.8216	-39.298	0
0.1087	51.9754	42.7465	100.144	-39.6027	0
0.1093	46.5429	34.8148	97.4	-40.8212	0
0.1100	44.3406	26.2718	91.5883	-42.649	0
0.1107	51.0944	14.6721	89.7587	-42.0398	0
0.1113	55.3523	2.46102	89.7587	-42.0398	0
0.1120	54.4714	-6.37984	89.7587	-45.4046	0
0.1127	55.646	-17.3682	91.5883	-44.1861	0
0.1133	56.2332	-29.2814	90.0816	-41.7351	0
0.1140	62.6935	-34.1565	85.1847	-45.4046	0
0.1147	82.2209	-33.2473	85.7766	-48.1463	0
0.1153	96.9032	-32.3224	89.7587	-46.0139	0
0.1160	102.923	-25.3156	90.3506	-48.1463	0
0.1167	106.006	-14.625	92.5031	-49.0602	0
0.1173	95.7287	-12.4932	97.0772	-42.9675	0
0.1180	88.3875	-11.8819	99.8216	-41.7351	0
0.1187	102.336	-5.47068	102.566	-44.7953	0
0.1193	109.677	-2.7275	104.718	-43.5768	0
0.1200	96.9032	-6.69335	100.467	-42.649	0
0.1207	89.5621	-5.47068	92.1803	-43.8814	0
0.1213	90.1494	2.46102	86.6914	-42.649	0
0.1220	88.6811	6.74037	85.5076	-41.1259	0
0.1227	89.8557	6.42687	87.0143	-41.7351	0
0.1233	84.4233	2.16319	84.2699	-41.4305	0
0.1240	67.5386	-6.08201	77.8662	-40.8212	0
0.1247	56.2332	-15.5499	74.207	-41.1259	0
0.1253	57.261	-24.7043	74.5299	-39.298	0
0.1260	61.2252	-34.7678	74.7989	-37.4702	0
0.1267	62.9871	-44.2357	74.207	-37.4702	0
0.1273	59.6102	-48.4993	73.6151	-37.1656	0
0.1280	59.6102	-47.2767	73.6151	-35.6424	0
0.1287	65.7767	-45.1448	75.1218	-35.6424	0
0.1293	66.364	-45.1448	76.6285	-35.947	0
0.1300	62.1062	-43.013	79.373	-35.0331	0
0.1307	59.3165	-40.2541	82.4403	-33.8007	0
0.1313	53.5904	-42.0882	79.6958	-33.4961	0
0.1320	46.8366	-46.6653	70.8168	-31.6683	0
0.1327	49.6262	-47.888	67.8033	-30.1451	0
0.1333	57.261	-47.5902	69.633	-32.5822	0
0.1340	57.8483	-47.2767	65.0589	-33.4961	0
0.1347	46.8366	-44.847	57.7405	-29.5358	0
0.1353	28.7773	-42.4017	54.0812	-28.3173	0
0.1360	16.591	-41.179	53.1664	-28.9266	0
0.1367	14.2418	-37.511	55.9109	-24.3432	0
0.1373	13.5077	-32.636	59.8391	-21.2968	0
0.1380	12.3331	-32.0246	58.9243	-23.4293	0
0.1387	11.7458	-32.9338	53.1664	-22.5154	0
0.1393	11.7458	-32.0246	44.2874	-18.8459	0
0.1400	12.9204	-32.3224	36.377	-18.8459	0
0.1407	12.6268	-33.8586	32.9869	-17.932	0
0.1413	11.4522	-35.3791	32.0721	-13.0578	0
0.1420	18.4997	-38.4358	28.1438	-8.77906	0
0.1427	31.2733	-40.8655	24.7536	-6.6466	0
0.1433	36.4121	-43.013	21.0944	-3.28176	0
0.1440	31.8606	-49.722	12.8611	0.373871	0
0.1447	24.2258	-57.9672	4.62785	0.983143	0
0.1453	18.2061	-62.8422	3.06729	1.28778	0
0.1460	16.2974	-66.5103	2.47536	4.34799	0
0.1467	10.5713	-71.3853	-3.60542	6.48044	0
0.1473	-2.93646	-73.2193	-11.8387	6.48044	0
0.1480	-11.4522	-71.3853	-16.7356	9.5268	0
0.1487	-12.0395	-70.4761	-18.2423	13.1963	0
0.1493	-16.8847	-71.3853	-17.3275	13.8055	0
0.1500	-27.3091	-71.3853	-14.5831	14.4148	0
0.1507	-33.182	-69.5513	-12.7535	16.2426	0
0.1513	-34.3566	-65.8989	-13.6683	16.5473	0
0.1520	-38.0272	-61.9331	-14.906	17.4612	0
0.1527	-41.4041	-59.7856	-19.48	18.6797	0
0.1533	-32.8884	-59.1899	-26.5294	18.6797	0
0.1540	-16.591	-57.9672	-29.5429	18.9844	0
0.1547	-12.0395	-57.6537	-28.359	20.5214	0
0.1553	-16.591	-58.2651	-30.1886	20.5214	0
0.1560	-15.4164	-59.4877	-32.2873	18.9844	0
0.1567	-18.2061	-58.5786	-32.6102	18.6797	0
0.1573	-35.8248	-53.39	-35.6775	21.4353	0
0.1580	-49.0389	-48.2015	-42.0811	22.6538	0
0.1587	-46.8366	-45.7562	-46.0632	23.2631	0
0.1593	-47.1302	-44.5335	-47.57	26.3095	0
0.1600	-53.0031	-41.7903	-49.3996	28.7604	0
0.1607	-54.4714	-41.179	-52.4669	25.7002	0
0.1613	-54.4714	-44.847	-57.0409	25.0909	0
0.1620	-53.2968	-45.1448	-61.2921	29.065	0
0.1627	-48.4516	-42.0882	-60.3773	29.3697	0
0.1633	-49.6262	-42.6995	-57.31	27.8465	0
0.1640	-55.3523	-45.7562	-61.6149	29.3697	0
0.1647	-51.9754	-45.1448	-70.4401	30.5882	0
0.1653	-42.285	-43.3108	-74.4222	31.8068	0
0.1660	-36.4121	-41.7903	-75.929	35.1578	0
0.1667	-33.182	-39.345	-81.4178	36.6948	0
0.1673	-32.4479	-39.9563	-88.7901	37.3041	0
0.1680	-39.2018	-43.9222	-94.2789	37.9133	0
0.1687	-49.6262	-45.7562	-95.7857	34.5485	0
0.1693	-58.4356	-45.7562	-94.548	33.0253	0
0.1700	-64.0149	-44.847	-97.0234	36.3902	0
0.1707	-65.7767	-39.345	-102.189	37.3041	0
0.1713	-66.9513	-30.4884	-104.934	34.8531	0
0.1720	-66.9513	-24.0929	-106.171	34.5485	0
0.1727	-63.5744	-19.2022	-106.763	37.6087	0
0.1733	-58.7292	-18.5909	-104.611	40.3504	0
0.1740	-54.1777	-24.0929	-104.019	38.8272	0
0.1747	-48.7453	-30.1906	-106.171	35.1578	0
0.1753	-43.4596	-33.8586	-106.171	36.0855	0
0.1760	-41.4041	-39.0471	-105.526	37.3041	0
0.1767	-37.7335	-45.7562	-106.763	34.5485	0
0.1773	-29.5114	-48.4993	-109.831	33.9392	0
0.1780	-23.6385	-47.5902	-115.642	36.6948	0
0.1787	-23.3449	-47.5902	-118.387	37.9133	0
0.1793	-24.5195	-50.0198	-114.997	37.6087	0
0.1800	-25.5472	-50.9447	-112.575	34.5485	0
0.1807	-26.4282	-47.888	-110.745	32.1114	0
0.1813	-27.0154	-42.6995	-102.512	34.2439	0
0.1820	-30.3924	-37.8245	-97.0234	36.9994	0
0.1827	-34.9439	-35.677	-101.597	34.5485	0
0.1833	-34.063	-36.8996	-109.185	34.5485	0
0.1840	-31.2733	-41.4768	-112.575	36.9994	0
0.1847	-32.1543	-46.6653	-113.49	35.1578	0
0.1853	-33.182	-49.4242	-114.728	32.416	0
0.1860	-34.9439	-51.2425	-117.149	33.3299	0
0.1867	-39.4954	-52.1674	-117.149	34.5485	0
0.1873	-41.6978	-52.4652	-113.813	32.416	0
0.1880	-43.166	-53.39	-112.898	29.065	0
0.1887	-48.7453	-53.0765	-114.728	27.528	0
0.1893	-51.6817	-47.888	-115.911	28.1511	0
0.1900	-51.3881	-41.179	-114.405	29.6743	0
0.1907	-52.4158	-35.9905	-109.508	30.2836	0
0.1913	-53.0031	-33.2473	-107.355	27.8465	0
0.1920	-50.2135	-34.47	-110.745	24.7863	0
0.1927	-48.7453	-35.3791	-111.66	24.177	0
0.1933	-48.4516	-32.3224	-108.27	22.9585	0
0.1940	-47.4239	-30.1906	-105.849	20.2168	0
0.1947	-47.7175	-31.0998	-102.781	19.8983	0
0.1953	-49.3326	-31.7111	-100.683	20.2168	0
0.1960	-51.3881	-30.1906	-99.7678	17.1565	0
0.1967	-51.6817	-28.9679	-93.3641	16.8519	0
0.1973	-49.3326	-27.4474	-85.0771	19.5936	0
0.1980	-49.0389	-25.3156	-82.3326	18.3751	0
0.1987	-51.6817	-22.8702	-78.6734	15.938	0
0.1993	-51.0944	-21.0362	-69.5253	16.8519	0
0.2000	-47.4239	-18.5909	-68.3415	15.3287	0
0.2007	-45.662	-13.4024	-76.8438	13.1963	0
0.2013	-44.0469	-8.52736	-81.7407	14.1102	0
0.2020	-44.0469	-8.82519	-81.1488	14.7195	0
0.2027	-44.781	-9.13869	-79.9111	14.7195	0
0.2033	-43.166	-6.37984	-80.503	16.5473	0
0.2040	-41.9914	-4.85934	-81.7407	15.938	0
0.2047	-42.285	-4.56151	-81.1488	12.2824	0
0.2053	-41.9914	-3.02533	-76.8438	11.05	0
0.2060	-42.285	-1.80266	-71.3549	12.587	0
0.2067	-42.285	1.23835	-68.3415	12.2824	0
0.2073	-37.7335	7.64954	-66.7809	9.5268	0
0.2080	-34.3566	13.1516	-66.5119	10.4407	0
0.2087	-36.4121	15.5812	-64.6822	14.1102	0
0.2093	-36.8526	17.1174	-60.3773	12.8916	0
0.2100	-36.8526	19.2493	-56.718	10.1361	0
0.2107	-41.1105	20.1584	-55.8032	11.9639	0
0.2113	-41.9914	16.8039	-53.9736	11.9639	0
0.2120	-36.8526	13.7472	-52.4669	8.61289	0
0.2127	-34.9439	13.4494	-51.8211	9.83143	0
0.2133	-38.0272	11.6154	-49.9915	12.2824	0
0.2140	-38.6145	10.0949	-44.2336	9.5268	0
0.2147	-34.6502	14.9699	-37.1842	7.39435	0
0.2153	-31.8606	18.6379	-35.9465	9.5268	0
0.2160	-35.5312	16.5061	-38.4219	8.91753	0
0.2167	-39.4954	18.3244	-34.4398	5.26189	0
0.2173	-38.3208	24.7356	-26.5294	4.0295	0
0.2180	-38.6145	27.181	-23.1392	4.34799	0
0.2187	-41.1105	28.4036	-21.0406	4.65262	0
0.2193	-38.0272	31.1468	-16.4127	6.78507	0
0.2200	-33.182	29.3128	-13.0764	8.61289	0
0.2207	-32.4479	25.6604	-10.9239	6.78507	0
0.2213	-32.4479	25.0491	-6.67271	6.1758	0
0.2220	-29.5114	24.7356	-4.52022	7.08971	0
0.2227	-25.8409	22.9173	-4.52022	4.95726	0
0.2233	-23.0512	22.3059	-3.60542	2.50632	0
0.2240	-21.2893	22.9173	-1.7758	5.56653	0
0.2247	-20.8489	23.2151	0.0538122	9.83143	0
0.2253	-21.583	25.6604	1.56055	9.22216	0
0.2260	-22.1703	30.5355	3.39017	7.69898	0
0.2267	-21.8766	34.5013	8.87901	10.1361	0
0.2273	-17.9124	34.2035	17.758	10.4407	0
0.2280	-15.7101	33.5921	22.3321	7.69898	0
0.2287	-20.2616	36.6488	20.1796	6.78507	0
0.2293	-23.0512	40.0033	17.1123	8.61289	0
0.2300	-19.3806	40.0033	18.6728	7.39435	0
0.2307	-16.0037	38.7807	23.5159	5.87117	0
0.2313	-15.7101	37.2602	26.5832	6.78507	0
0.2320	-13.6545	35.724	25.3455	7.39435	0
0.2327	-11.1586	34.8148	20.1796	6.78507	0
0.2333	-9.98397	34.5013	16.8432	4.95726	0
0.2340	-7.19433	34.2035	20.1796	2.20169	0
0.2347	-5.7261	32.9808	22.924	2.20169	0
0.2353	-7.78162	32.0716	15.6055	2.20169	0
0.2360	-8.07527	33.5921	4.95072	-0.844673	0
0.2367	-6.31339	35.724	3.39017	-0.540036	0
0.2373	-8.07527	36.9467	9.20188	3.1156	0
0.2380	-9.69032	40.3012	13.7759	2.50632	0
0.2387	-5.28563	41.5238	14.0988	1.28778	0
0.2393	-2.05552	38.4672	8.87901	3.1156	0
0.2400	-4.69834	37.8558	2.15249	2.50632	0
0.2407	-7.48798	40.6147	1.88343	-0.844673	0
0.2413	-8.36892	42.1352	7.0494	-1.75858	0
0.2420	-9.24986	44.8784	12.5382	-2.67249	0
0.2427	-7.78162	49.4555	15.6055	-4.51415	0
0.2433	-8.07527	52.5122	17.758	-2.97712	0
0.2440	-11.1586	53.1236	22.0092	0.0692355	0
0.2447	-9.69032	51.2895	27.8209	0.678507	0
0.2453	-4.40469	50.3804	31.1573	0.678507	0
0.2460	-4.99199	52.1987	32.9869	0.983143	0
0.2467	-9.24986	53.4214	36.6461	1.89705	0
0.2473	-10.2776	52.8101	37.2918	3.42023	0
0.2480	-10.5713	52.1987	32.7178	2.81096	0
0.2487	-12.9204	49.4555	30.2424	0.373871	0
0.2493	-16.591	46.4145	31.1573	1.59242	0
0.2500	-19.3806	47.6215	34.2245	4.95726	0
0.2507	-16.8847	48.5464	36.969	3.42023	0
0.2513	-11.4522	43.9692	35.7313	0.373871	0
0.2520	-9.69032	41.5238	29.3276	-0.235401	0
0.2527	-11.1586	41.226	25.9913	-2.06322	0
0.2533	-12.9204	38.7807	26.5832	-4.51415	0
0.2540	-15.1228	36.9467	23.5159	-3.90488	0
0.2547	-15.7101	36.6488	18.35	-3.28176	0
0.2553	-12.9204	34.8148	18.35	-5.42806	0
0.2560	-11.4522	31.7581	22.0092	-7.25588	0
0.2567	-13.6545	30.2376	22.924	-7.25588	0
0.2573	-13.9482	32.9808	20.5024	-8.77906	0
0.2580	-10.2776	36.6488	16.5203	-10.6069	0
0.2587	-11.1586	35.724	12.2692	-9.69296	0
0.2593	-13.9482	34.8148	11.0315	-8.16978	0
0.2600	-8.66256	37.2602	11.6234	-9.69296	0
0.2607	-2.64282	35.724	13.7759	-10.9115	0
0.2613	-6.60704	31.1468	17.4351	-9.69296	0
0.2620	-12.0395	29.6263	20.1796	-8.16978	0
0.2627	-11.7458	27.4945	20.1796	-7.56051	0
0.2633	-11.1586	21.0833	16.5203	-7.25588	0
0.2640	-10.5713	19.2493	9.79382	-9.69296	0
0.2647	-6.60704	21.0833	4.30497	-10.9115	0
0.2653	-5.7261	20.1584	2.79823	-9.69296	0
0.2660	-10.8649	17.1174	1.88343	-9.38833	0
0.2667	-12.9204	15.5812	2.47536	-10.3022	0
0.2673	-11.1586	15.8947	5.86553	-9.9976	0
0.2680	-13.2141	17.1174	7.37227	-11.5346	0
0.2687	-16.2974	17.1174	8.60995	-12.4485	0
0.2693	-16.591	17.4152	14.3679	-10.6069	0
0.2700	-18.7934	19.2493	19.5876	-10.6069	0
0.2707	-21.8766	18.6379	21.4172	-10.6069	0
0.2713	-19.3806	16.5061	22.924	-8.77906	0
0.2720	-17.6188	17.4152	21.6863	-8.77906	0
0.2727	-19.3806	17.1174	18.0271	-9.69296	0
0.2733	-15.4164	13.1516	17.4351	-9.69296	0
0.2740	-11.7458	12.8381	17.4351	-11.2161	0
0.2747	-16.2974	17.7288	14.6907	-12.4485	0
0.2753	-20.2616	16.5061	9.20188	-10.9115	0
0.2760	-19.3806	8.55871	2.47536	-11.8393	0
0.2767	-20.5552	6.42687	-0.591934	-13.9717	0
0.2773	-23.0512	9.48355	2.47536	-13.3624	0
0.2780	-19.3806	9.48355	2.79823	-11.5346	0
0.2787	-15.1228	8.87221	1.56055	-11.5346	0
0.2793	-17.1783	9.17004	13.184	-13.3624	0
0.2800	-20.2616	7.35171	35.1394	-14.2764	0
0.2807	-19.3806	4.59286	50.0991	-12.4485	0
0.2813	-17.6188	4.59286	53.1664	-9.9976	0
0.2820	-17.6188	5.5177	51.6059	-9.69296	0
0.2827	-16.2974	4.59286	53.1664	-8.77906	0
0.2833	-14.5355	3.38586	54.996	-7.56051	0
0.2840	-14.8291	2.77453	55.2651	-7.56051	0
0.2847	-14.8291	2.77453	57.7405	-6.95124	0
0.2853	-13.9482	0.940517	61.3997	-4.51415	0
0.2860	-15.1228	0.0156753	58.6553	-1.45394	0
0.2867	-15.1228	1.84968	52.2516	0.373871	0
0.2873	-8.95621	0.329181	49.5072	0.373871	0
0.2880	-4.69834	-4.56151	47.6238	0.983143	0
0.2887	-8.66256	-5.47068	44.6103	0.678507	0
0.2893	-12.6268	-4.56151	41.8659	-0.540036	0
0.2900	-11.7458	-6.37984	38.2066	0.0692355	0
0.2907	-12.9204	-9.13869	32.9869	0.373871	0
0.2913	-19.087	-8.21385	30.2424	-0.540036	0
0.2920	-23.9322	-9.13869	29.6505	0.678507	0
0.2927	-24.5195	-11.5684	29.0586	3.1156	0
0.2933	-23.9322	-10.0479	26.9061	1.28778	0
0.2940	-24.5195	-6.37984	25.0765	0.373871	0
0.2947	-25.5472	-6.08201	23.2469	3.42023	0
0.2953	-24.5195	-8.21385	19.2648	4.95726	0
0.2960	-23.9322	-10.6592	16.5203	4.0295	0
0.2967	-24.5195	-12.791	16.8432	4.0295	0
0.2973	-23.0512	-14.0137	16.5203	1.28778	0
0.2980	-21.583	-15.2364	16.1975	-0.844673	0
0.2987	-22.7576	-17.6817	17.1123	3.1156	0
0.2993	-20.5552	-17.9796	14.6907	8.00362	0
0.3000	-15.1228	-16.7569	8.60995	5.56653	0
0.3007	-15.7101	-17.3682	5.54265	3.1156	0
0.3013	-18.4997	-16.7569	4.62785	4.95726	0
0.3020	-15.7101	-14.625	2.79823	3.42023	0
0.3027	-14.5355	-11.8819	2.15249	2.50632	0
0.3033	-16.2974	-9.43652	1.88343	7.69898	0
0.3040	-12.6268	-9.75003	1.23768	8.91753	0
0.3047	-8.95621	-11.8819	0.968619	4.0295	0
0.3053	-10.8649	-11.8819	-1.50674	4.34799	0
0.3060	-10.2776	-9.43652	-4.52022	9.5268	0
0.3067	-8.36892	-9.43652	-7.26464	8.91753	0
0.3073	-12.6268	-10.0479	-12.1616	5.87117	0
0.3080	-15.4164	-10.0479	-17.6504	8.00362	0
0.3087	-10.5713	-12.791	-19.2109	11.3546	0
0.3093	-7.19433	-14.9386	-19.48	10.7453	0
0.3100	-7.19433	-12.1797	-20.7177	7.08971	0
0.3107	-5.7261	-6.69335	-19.2109	6.48044	0
0.3113	-4.69834	-2.7275	-15.2288	8.91753	0
0.3120	-4.69834	-0.595661	-13.6683	9.5268	0
0.3127	-4.11105	1.84968	-14.5831	7.69898	0
0.3133	-4.11105	3.68369	-14.906	7.39435	0
0.3140	-2.05552	2.77453	-13.3992	8.30825	0
0.3147	4.40469	-0.893492	-12.7535	5.87117	0
0.3153	7.19433	-2.41399	-14.5831	4.95726	0
0.3160	5.28563	-2.7275	-16.1437	6.78507	0
0.3167	8.07527	-6.69335	-15.4979	6.1758	0
0.3173	4.69834	-10.6592	-11.8387	4.0295	0
0.3180	-6.60704	-11.8819	-10.6548	4.0295	0
0.3187	-7.78162	-13.7159	-13.0764	5.56653	0
0.3193	-0.146823	-14.625	-12.7535	5.26189	0
0.3200	0.734115	-12.791	-8.17945	4.0295	0
0.3207	1.61505	-11.8819	-8.8252	2.20169	0
0.3213	7.48798	-12.791	-11.5696	3.42023	0
0.3220	5.28563	-13.1045	-9.74	6.1758	0
0.3227	1.02776	-14.0137	-5.7579	6.1758	0
0.3233	4.99199	-15.8477	-2.69061	4.95726	0
0.3240	6.60704	-16.7569	-0.860995	5.26189	0
0.3247	4.11105	-18.2931	-3.60542	4.65262	0
0.3253	6.90069	-18.2931	-5.7579	3.72487	0
0.3260	10.5713	-13.1045	-2.69061	5.26189	0
0.3267	10.2776	-9.43652	-0.860995	7.08971	0
0.3273	9.83715	-10.0479	-1.7758	8.61289	0
0.3280	8.36892	-8.21385	-1.18387	10.1361	0
0.3287	6.90069	-4.85934	-0.269061	9.5268	0
0.3293	8.66256	-3.63667	0.0538122	7.39435	0
0.3300	12.0395	-2.7275	1.56055	6.78507	0
0.3307	14.2418	-0.893492	3.71304	7.39435	0
0.3313	15.4164	1.23835	5.54265	8.61289	0
0.3320	16.0037	4.29503	6.78033	10.1361	0
0.3327	17.1783	5.81553	6.45746	9.22216	0
0.3333	18.7934	6.42687	4.03591	6.78507	0
0.3340	20.2616	8.55871	1.88343	5.87117	0
0.3347	23.3449	7.64954	0.645746	6.78507	0
0.3353	25.4004	2.16319	-1.7758	7.08971	0
0.3360	24.5195	-1.50483	-5.7579	6.78507	0
0.3367	24.8131	-2.41399	-7.26464	4.95726	0
0.3373	28.19	-3.02533	-4.52022	2.81096	0
0.3380	28.19	-1.80266	-2.42155	0.373871	0
0.3387	26.4282	1.23835	-3.60542	0.373871	0
0.3393	27.3091	3.38586	-4.52022	1.28778	0
0.3400	29.071	5.5177	-3.92829	0.0692355	0
0.3407	28.7773	7.64954	-5.43503	-1.45394	0
0.3413	29.071	7.96305	-6.99558	-1.45394	0
0.3420	27.8964	7.96305	-7.91039	-3.28176	0
0.3427	23.6385	7.64954	-8.8252	-4.51415	0
0.3433	21.8766	6.42687	-8.8252	-2.06322	0
0.3440	24.5195	5.81553	-9.74	0.373871	0
0.3447	25.4004	5.5177	-13.6683	-1.45394	0
0.3453	23.6385	5.5177	-15.2288	-4.20952	0
0.3460	24.8131	6.12904	-13.9912	-2.36785	0
0.3467	27.0154	4.59286	-17.9733	1.59242	0
0.3473	24.5195	0.940517	-24.054	3.1156	0
0.3480	19.9679	-0.282155	-25.6146	0.983143	0
0.3487	19.9679	0.329181	-26.2065	-1.75858	0
0.3493	21.8766	0.0156753	-27.1213	-1.45394	0
0.3500	21.8766	0.627012	-24.6998	0.373871	0
0.3507	19.6743	2.77453	-22.8702	0.373871	0
0.3513	18.7934	3.68369	-22.8702	-0.540036	0
0.3520	17.9124	3.38586	-21.0406	0.373871	0
0.3527	16.8847	1.84968	-20.1258	-0.235401	0
0.3533	17.4719	0.627012	-22.8702	-2.06322	0
0.3540	17.4719	2.16319	-24.9689	-2.97712	0
0.3547	16.2974	6.74037	-24.6998	-3.28176	0
0.3553	16.591	7.96305	-25.6146	-3.28176	0
0.3560	17.9124	5.5177	-26.5294	-3.60024	0
0.3567	16.8847	7.96305	-24.6998	-2.06322	0
0.3573	16.0037	14.9699	-23.785	0.373871	0
0.3580	17.9124	19.2493	-22.8702	0.0692355	0
0.3587	19.3806	18.6379	-18.8881	0.373871	0
0.3593	18.7934	15.5812	-18.8881	4.34799	0
0.3600	16.8847	12.5402	-23.785	4.0295	0
0.3607	17.1783	10.3927	-24.9689	-0.235401	0
0.3613	17.4719	7.64954	-23.785	-0.540036	0
0.3620	15.1228	0.940517	-26.5294	-1.14931	0
0.3627	11.7458	-4.56151	-26.5294	-4.20952	0
0.3633	11.7458	-6.69335	-22.5473	-3.60024	0
0.3640	12.0395	-10.0479	-23.785	-2.67249	0
0.3647	9.5435	-14.625	-30.1886	-6.03733	0
0.3653	7.78162	-18.2931	-32.6102	-6.95124	0
0.3660	5.28563	-19.5157	-30.1886	-6.03733	0
0.3667	3.52375	-19.2022	-30.1886	-10.6069	0
0.3673	6.90069	-19.5157	-32.9331	-12.7532	0
0.3680	9.83715	-20.1271	-33.525	-10.6069	0
0.3687	6.31339	-19.2022	-33.525	-13.3624	0
0.3693	4.99199	-19.2022	-35.0317	-18.2366	0
0.3700	8.95621	-21.6476	-34.1169	-18.2366	0
0.3707	8.95621	-21.9454	-28.6281	-16.1042	0
0.3713	7.48798	-20.4249	-26.2065	-17.0181	0
0.3720	9.83715	-22.5567	-28.951	-20.0783	0
0.3727	8.95621	-23.1681	-27.4442	-22.5154	0
0.3733	5.87292	-19.5157	-23.1392	-22.82	0
0.3740	8.07527	-18.5909	-26.5294	-21.9061	0
0.3747	9.5435	-19.8136	-32.9331	-20.9922	0
0.3753	7.78162	-16.7569	-34.1169	-20.6876	0
0.3760	9.24986	-13.7159	-34.7627	-22.5154	0
0.3767	12.3331	-13.7159	-36.5923	-25.2571	0
0.3773	12.3331	-12.791	-35.3546	-24.3432	0
0.3780	12.3331	-12.1797	-32.9331	-19.7736	0
0.3787	12.0395	-12.791	-29.8658	-18.2366	0
0.3793	11.7458	-9.13869	-24.054	-18.8459	0
0.3800	14.5355	-2.7275	-19.48	-17.0181	0
0.3807	18.2061	0.0156753	-16.7356	-13.9717	0
0.3813	17.4719	0.627012	-13.3992	-14.2764	0
0.3820	15.4164	3.68369	-10.0091	-13.6671	0
0.3827	15.7101	3.98152	-6.34984	-8.77906	0
0.3833	19.9679	-0.282155	-3.01348	-4.51415	0
0.3840	22.7576	-1.80266	-2.69061	-4.51415	0
0.3847	19.087	-1.50483	-1.7758	-5.7327	0
0.3853	17.9124	-3.02533	3.39017	-4.81879	0
0.3860	22.1703	-1.80266	7.37227	-1.45394	0
0.3867	21.4362	1.84968	11.0315	0.983143	0
0.3873	19.087	1.55185	18.0271	2.20169	0
0.3880	22.7576	0.940517	23.8388	7.69898	0
0.3887	23.9322	1.84968	26.5832	13.1963	0
0.3893	20.8489	0.329181	30.5653	12.2824	0
0.3900	22.4639	0.0156753	33.9017	12.2824	0
0.3907	25.8409	3.38586	34.5474	16.8519	0
0.3913	25.1067	4.59286	36.969	16.5473	0
0.3920	25.1067	5.5177	41.2201	13.5009	0
0.3927	24.5195	7.03821	41.543	15.938	0
0.3933	22.1703	5.2042	40.6282	15.938	0
0.3940	24.2258	4.59286	44.6103	13.1963	0
0.3947	28.7773	7.96305	47.0318	15.938	0
0.3953	30.0987	8.26088	42.1349	17.7658	0
0.3960	30.3924	6.74037	36.6461	13.1963	0
0.3967	30.9797	11.0041	36.6461	11.05	0
0.3973	28.7773	17.4152	38.7986	12.8916	0
0.3980	27.8964	21.3811	39.1215	12.2824	0
0.3987	31.567	21.9924	37.5609	11.9639	0
0.3993	34.6502	18.3244	36.6461	14.1102	0
0.4000	35.5312	12.8381	39.1215	15.6334	0
0.4007	39.2018	8.26088	45.2022	15.3287	0
0.4013	43.166	5.5177	52.5207	15.938	0
0.4020	41.1105	5.5177	57.7405	15.6334	0
0.4027	36.9994	6.12904	59.8391	14.1102	0
0.4033	36.9994	4.29503	62.3145	15.3287	0
0.4040	38.0272	1.84968	67.8033	17.7658	0
0.4047	36.7058	0.627012	69.3101	17.1565	0
0.4053	34.063	-0.893492	65.0589	18.3751	0
0.4060	30.0987	-2.7275	65.9737	22.6538	0
0.4067	30.9797	-3.02533	69.633	22.9585	0
0.4073	33.0352	-2.11616	65.0589	21.1307	0
0.4080	24.2258	2.16319	56.8257	22.3492	0
0.4087	13.2141	10.0949	55.9109	21.4353	0
0.4093	10.2776	16.1926	57.0947	18.0705	0
0.4100	5.87292	19.2493	54.996	18.9844	0
0.4107	5.57928	22.3059	51.3368	19.5936	0
0.4113	21.8766	22.3059	50.6911	16.8519	0
0.4120	34.9439	16.8039	52.5207	16.2426	0
0.4127	33.7693	9.17004	54.0812	18.6797	0
0.4133	33.0352	0.940517	54.6732	16.8519	0
0.4140	32.7416	-5.78418	54.6732	12.2824	0
0.4147	28.4837	-9.75003	54.0812	9.83143	0
0.4153	33.4757	-13.7159	54.996	9.5268	0
0.4160	43.4596	-18.2931	57.0947	10.7453	0
0.4167	42.8723	-19.2022	57.0947	11.05	0
0.4173	37.7335	-16.7569	56.1799	9.22216	0
0.4180	37.4399	-14.9386	58.6553	8.61289	0
0.4187	36.4121	-13.4024	61.3997	10.7453	0
0.4193	33.7693	-12.4932	59.8391	11.05	0
0.4200	33.4757	-14.3272	60.4849	9.22216	0
0.4207	32.1543	-16.4591	61.6688	8.30825	0
0.4213	28.7773	-16.7569	56.5028	8.30825	0
0.4220	27.3091	-13.7159	51.3368	9.22216	0
0.4227	28.19	-9.75003	52.8436	10.4407	0
0.4233	29.071	-8.21385	52.8436	9.5268	0
0.4240	30.3924	-8.82519	48.5386	7.69898	0
0.4247	31.2733	-7.30469	47.9467	6.1758	0
0.4253	28.19	-6.69335	50.422	5.87117	0
0.4260	24.5195	-8.21385	48.8615	7.69898	0
0.4267	23.6385	-6.37984	46.709	9.22216	0
0.4273	20.8489	-3.33884	48.5386	7.69898	0
0.4280	17.4719	-2.7275	49.1843	6.48044	0
0.4287	17.1783	-3.33884	46.117	8.00362	0
0.4293	16.2974	-2.7275	43.6955	8.00362	0
0.4300	14.8291	-2.11616	44.8794	6.48044	0
0.4307	16.2974	-2.11616	48.8615	6.48044	0
0.4313	14.5355	0.627012	50.6911	5.87117	0
0.4320	12.0395	3.68369	48.8615	3.72487	0
0.4327	16.2974	3.38586	44.2874	4.34799	0
0.4333	18.4997	3.07236	36.6461	3.72487	0
0.4340	14.5355	4.29503	29.9734	0.983143	0
0.4347	15.1228	3.68369	29.6505	1.89705	0
0.4353	19.087	3.68369	30.2424	2.20169	0
0.4360	17.9124	6.42687	25.0765	0.373871	0
0.4367	15.7101	7.35171	19.5876	0.983143	0
0.4373	16.8847	6.42687	15.9284	0.678507	0
0.4380	17.4719	6.42687	12.2692	-4.20952	0
0.4387	17.4719	6.12904	10.1167	-5.12342	0
0.4393	18.7934	2.77453	11.0315	-1.45394	0
0.4400	19.087	0.940517	15.6055	-2.06322	0
0.4407	16.8847	1.23835	21.0944	-3.28176	0
0.4413	14.5355	1.55185	21.6863	-3.60024	0
0.4420	14.5355	0.940517	21.0944	-5.42806	0
0.4427	16.8847	-1.50483	25.6684	-3.60024	0
0.4433	20.2616	-6.08201	28.7357	0.983143	0
0.4440	19.6743	-9.13869	26.5832	-1.14931	0
0.4447	16.8847	-9.43652	25.6684	-4.20952	0
0.4453	17.4719	-9.75003	27.498	-2.36785	0
0.4460	18.4997	-10.6592	28.7357	-1.14931	0
0.4467	15.4164	-12.4932	28.7357	-1.14931	0
0.4473	12.6268	-13.7159	26.9061	0.373871	0
0.4480	13.9482	-12.4932	24.7536	0.373871	0
0.4487	13.5077	-11.5684	24.7536	-2.67249	0
0.4493	11.1586	-12.1797	25.9913	-2.97712	0
0.4500	9.5435	-11.8819	25.6684	-2.36785	0
0.4507	10.2776	-10.0479	24.4307	-5.12342	0
0.4513	13.2141	-10.9727	24.4307	-6.95124	0
0.4520	13.9482	-12.1797	28.4128	-5.12342	0
0.4527	12.6268	-10.9727	35.7313	-3.28176	0
0.4533	14.5355	-10.9727	40.3053	-3.90488	0
0.4540	16.0037	-10.9727	41.2201	-4.20952	0
0.4547	14.2418	-9.13869	42.1349	-4.20952	0
0.4553	14.2418	-9.13869	43.0497	-5.7327	0
0.4560	13.5077	-11.8819	40.3053	-4.20952	0
0.4567	8.95621	-10.6592	33.6326	-0.540036	0
0.4573	7.48798	-5.47068	25.0765	1.89705	0
0.4580	10.5713	-0.595661	13.7759	8.00362	0
0.4587	9.83715	3.68369	1.88343	15.938	0
0.4593	7.48798	5.81553	-4.25116	15.0241	0
0.4600	7.48798	4.59286	-2.42155	8.61289	0
0.4607	6.31339	6.42687	0.645746	6.1758	0
0.4613	5.28563	10.3927	1.88343	3.1156	0
0.4620	5.28563	10.3927	1.88343	-2.67249	0
0.4627	6.31339	8.26088	-0.591934	-5.12342	0
0.4633	8.07527	8.26088	-2.42155	-6.95124	0
0.4640	8.07527	6.42687	0.0538122	-13.3624	0
0.4647	2.93646	1.23835	4.03591	-17.932	0
0.4653	-1.32141	-2.7275	6.45746	-15.1903	0
0.4660	-1.02776	-3.63667	8.28708	-13.0578	0
0.4667	-1.02776	-2.7275	10.7086	-14.581	0
0.4673	-2.34917	-3.63667	12.2692	-16.1042	0
0.4680	-2.93646	-6.99118	13.453	-17.932	0
0.4687	-0.734115	-8.52736	17.4351	-21.2968	0
0.4693	0.440469	-8.82519	21.0944	-22.2107	0
0.4700	-1.61505	-9.13869	14.6907	-21.6015	0
0.4707	-4.69834	-6.37984	1.23768	-22.5154	0
0.4713	-4.69834	-0.595661	-8.8252	-22.5154	0
0.4720	-4.69834	5.5177	-10.9239	-21.2968	0
0.4727	-6.31339	12.8381	-9.41713	-23.4293	0
0.4733	-6.01975	19.2493	-7.58752	-25.2571	0
0.4740	-7.19433	22.9173	-4.8431	-24.0385	0
0.4747	-12.3331	26.5696	-1.7758	-25.2571	0
0.4753	-13.9482	27.4945	-2.69061	-27.708	0
0.4760	-9.24986	22.9173	-10.0091	-27.4034	0
0.4767	-7.48798	17.4152	-21.3096	-27.708	0
0.4773	-11.1586	14.9699	-28.359	-29.2312	0
0.4780	-15.1228	11.3176	-26.2065	-28.9266	0
0.4787	-15.1228	4.90637	-19.8029	-27.0988	0
0.4793	-11.1586	0.0156753	-16.4127	-26.171	0
0.4800	-9.24986	-4.248	-18.8881	-27.0988	0
0.4807	-12.9204	-9.13869	-21.9554	-29.5358	0
0.4813	-17.1783	-11.8819	-18.8881	-29.8405	0
0.4820	-16.8847	-12.791	-12.7535	-28.0127	0
0.4827	-16.8847	-12.1797	-13.6683	-25.2571	0
0.4833	-18.2061	-9.13869	-19.2109	-24.3432	0
0.4840	-18.4997	-6.37984	-18.2423	-24.9525	0
0.4847	-19.9679	-6.08201	-13.9912	-25.2571	0
0.4853	-19.3806	-4.248	-16.4127	-24.3432	0
0.4860	-17.6188	-0.282155	-20.1258	-21.6015	0
0.4867	-20.2616	-1.80266	-21.3096	-19.469	0
0.4873	-23.0512	-7.30469	-23.785	-17.932	0
0.4880	-20.2616	-7.60252	-22.2244	-17.0181	0
0.4887	-18.2061	-5.47068	-16.1437	-15.7995	0
0.4893	-18.4997	-5.47068	-14.314	-14.581	0
0.4900	-15.7101	-2.7275	-12.4844	-12.4485	0
0.4907	-14.2418	1.84968	-6.08078	-10.6069	0
0.4913	-13.9482	0.940517	-8.17945	-11.2161	0
0.4920	-11.1586	-1.207	-21.0406	-13.3624	0
0.4927	-10.2776	0.940517	-32.9331	-13.3624	0
0.4933	-10.5713	4.90637	-41.1663	-12.1439	0
0.4940	-4.99199	9.17004	-44.8255	-13.3624	0
0.4947	0.146823	11.3176	-41.4354	-16.1042	0
0.4953	-0.440469	9.17004	-37.1842	-15.7995	0
0.4960	-0.146823	10.0949	-36.8613	-13.6671	0
0.4967	2.93646	14.3586	-41.1663	-13.0578	0
0.4973	4.40469	15.5812	-48.4848	-13.3624	0
0.4980	5.28563	16.5061	-50.3144	-13.0578	0
0.4987	6.90069	21.3811	-46.978	-11.5346	0
0.4993	4.69834	23.8264	-49.3996	-10.6069	0
0.5000	2.64282	25.6604	-56.718	-10.3022	0
0.5007	6.31339	31.7581	-59.4625	-8.47442	0
0.5013	11.7458	34.8148	-58.5477	-5.12342	0
0.5020	9.24986	31.1468	-56.718	-3.90488	0
0.5027	3.52375	29.9241	-54.8884	-4.81879	0
0.5033	5.87292	31.7581	-53.0588	-3.28176	0
0.5040	12.0395	30.2376	-50.9063	-1.45394	0
0.5047	10.8649	24.7356	-48.1619	-2.06322	0
0.5053	8.66256	19.5471	-48.4848	-1.14931	0
0.5060	11.1586	18.0266	-50.9063	2.20169	0
0.5067	12.0395	19.8606	-53.9736	2.81096	0
0.5073	12.0395	19.2493	-57.0409	2.50632	0
0.5080	13.5077	14.6721	-56.3952	5.56653	0
0.5087	12.0395	13.7472	-50.3144	6.78507	0
0.5093	9.83715	16.1926	-41.4354	5.26189	0
0.5100	12.0395	14.6721	-33.2021	6.48044	0
0.5107	13.2141	11.9289	-33.8479	8.61289	0
0.5113	12.6268	14.3586	-45.4175	8.61289	0
0.5120	13.5077	14.6721	-56.718	9.22216	0
0.5127	11.7458	11.0041	-59.4625	9.5268	0
0.5133	7.78162	9.78138	-57.9557	8.00362	0
0.5140	8.07527	10.3927	-56.718	9.5268	0
0.5147	12.3331	10.7062	-53.9736	12.587	0
0.5153	14.5355	11.3176	-47.57	11.3546	0
0.5160	13.9482	11.0041	-39.6058	8.91753	0
0.5167	11.7458	10.7062	-32.0182	10.4407	0
0.5173	10.8649	14.9699	-23.785	12.587	0
0.5180	12.6268	18.6379	-18.5652	12.587	0
0.5187	11.4522	20.1584	-20.1258	12.8916	0
0.5193	9.24986	25.9583	-26.5294	14.7195	0
0.5200	11.7458	31.1468	-32.2873	17.7658	0
0.5207	15.1228	29.3128	-36.8613	18.3751	0
0.5213	15.4164	26.5696	-38.099	16.8519	0
0.5220	17.1783	23.8264	-38.099	15.938	0
0.5227	21.4362	18.6379	-36.5923	15.938	0
0.5233	23.6385	14.6721	-31.6954	16.2426	0
0.5240	23.6385	12.5402	-29.2738	17.7658	0
0.5247	21.4362	10.0949	-35.3546	18.9844	0
0.5253	18.2061	11.3176	-45.1484	18.6797	0
0.5260	17.4719	13.7472	-58.2248	19.289	0
0.5267	16.8847	14.9699	-73.5074	21.1307	0
0.5273	13.5077	16.5061	-78.9963	21.1307	0
0.5280	13.9482	16.8039	-71.6778	19.5936	0
0.5287	16.8847	14.3586	-60.3773	17.1565	0
0.5293	14.8291	12.5402	-47.2471	15.3287	0
0.5300	11.1586	11.9289	-33.8479	17.7658	0
0.5307	12.6268	11.0041	-26.5294	20.2168	0
0.5313	14.5355	9.48355	-20.3948	17.7658	0
0.5320	14.2418	12.2267	-15.2288	16.8519	0
0.5327	14.5355	18.6379	-15.8208	18.6797	0
0.5333	15.4164	22.9173	-20.3948	16.5473	0
0.5340	16.2974	21.3811	-24.9689	14.1102	0
0.5347	17.1783	19.8606	-31.3725	15.3287	0
0.5353	17.1783	20.4719	-37.5071	13.1963	0
0.5360	18.2061	17.7288	-40.8434	9.22216	0
0.5367	19.3806	12.5402	-43.5879	11.05	0
0.5373	16.2974	9.48355	-47.57	12.2824	0
0.5380	14.2418	8.87221	-48.1619	10.7453	0
0.5387	16.591	7.64954	-43.5879	12.8916	0
0.5393	17.1783	3.68369	-39.3367	14.1102	0
0.5400	16.0037	-1.207	-42.6731	10.1361	0
0.5407	15.4164	-2.11616	-48.8076	9.5268	0
0.5413	14.8291	-1.207	-45.1484	12.2824	0
0.5420	13.9482	-2.11616	-33.525	11.3546	0
0.5427	11.7458	-1.80266	-25.2917	9.5268	0
0.5433	7.48798	0.329181	-23.1392	9.83143	0
0.5440	3.52375	-0.282155	-21.0406	10.1361	0
0.5447	1.32141	-2.11616	-16.4127	11.3546	0
0.5453	6.31339	-0.893492	-6.67271	12.2824	0
0.5460	13.5077	2.16319	5.86553	11.05	0
0.5467	10.8649	3.98152	12.8611	10.4407	0
0.5473	7.78162	2.77453	13.7759	9.22216	0
0.5480	11.7458	1.23835	16.5203	6.78507	0
0.5487	4.40469	1.84968	21.4172	8.00362	0
0.5493	4.11105	1.84968	21.4172	11.3546	0
0.5500	39.2018	1.84968	20.1796	11.3546	0
0.5507	71.2092	4.29503	23.2469	11.3546	0
0.5513	66.0704	4.90637	24.7536	11.3546	0
0.5520	59.6102	2.46102	24.1617	7.69898	0
0.5527	66.9513	2.16319	29.0586	5.87117	0
0.5533	60.9316	4.29503	32.7178	7.39435	0
0.5540	45.9556	5.81553	30.5653	6.78507	0
0.5547	40.0827	9.78138	31.803	3.1156	0
0.5553	35.8248	13.7472	34.5474	2.81096	0
0.5560	34.3566	13.1516	28.4128	4.95726	0
0.5567	39.2018	12.2267	19.2648	4.0295	0
0.5573	39.2018	14.6721	14.3679	1.28778	0
0.5580	32.4479	14.6721	12.2692	1.28778	0
0.5587	27.8964	13.1516	15.9284	2.20169	0
0.5593	22.7576	12.8381	25.0765	0.0692355	0
0.5600	13.5077	10.3927	33.9017	-0.540036	0
0.5607	6.31339	6.12904	40.3053	0.373871	0
0.5613	1.32141	5.5177	41.2201	-1.45394	0
0.5620	-4.40469	6.12904	33.9017	-3.28176	0
0.5627	-6.60704	3.38586	28.4128	-0.844673	0
0.5633	-4.69834	-1.207	31.4801	0.0692355	0
0.5640	-6.31339	-3.63667	35.7313	-2.97712	0
0.5647	-12.0395	-3.63667	38.7986	-3.60024	0
0.5653	-19.087	-3.95017	42.4578	-3.28176	0
0.5660	-24.2258	-6.08201	44.6103	-6.03733	0
0.5667	-27.6027	-6.69335	43.6955	-7.25588	0
0.5673	-29.5114	-6.99118	43.0497	-5.12342	0
0.5680	-31.2733	-9.43652	45.7942	-4.81879	0
0.5687	-32.1543	-10.3614	50.0991	-7.25588	0
0.5693	-32.8884	-8.52736	50.422	-7.86515	0
0.5700	-33.4757	-10.6592	45.7942	-6.34197	0
0.5707	-33.182	-13.7159	40.3053	-8.77906	0
0.5713	-34.063	-12.1797	36.6461	-12.1439	0
0.5720	-37.1462	-10.9727	34.8165	-11.5346	0
0.5727	-38.9081	-11.8819	34.8165	-11.5346	0
0.5733	-38.3208	-10.6592	34.2245	-15.1903	0
0.5740	-37.7335	-10.9727	30.5653	-17.0181	0
0.5747	-38.6145	-11.8819	27.498	-15.4949	0
0.5753	-38.3208	-11.2705	29.6505	-16.7134	0
0.5760	-36.1185	-12.791	36.6461	-17.932	0
0.5767	-35.5312	-16.4591	42.1349	-17.6273	0
0.5773	-38.6145	-18.2931	45.2022	-19.469	0
0.5780	-41.1105	-19.2022	48.5386	-20.9922	0
0.5787	-39.4954	-19.8136	51.6059	-20.6876	0
0.5793	-40.0827	-18.2931	50.422	-22.82	0
0.5800	-40.8168	-19.5157	46.709	-24.3432	0
0.5807	-38.0272	-21.9454	46.4399	-21.6015	0
0.5813	-37.7335	-22.8702	51.3368	-21.2968	0
0.5820	-41.9914	-24.0929	53.7584	-23.7339	0
0.5827	-43.166	-25.6134	48.2695	-22.2107	0
0.5833	-45.9556	-25.3156	41.543	-19.7736	0
0.5840	-49.0389	-25.3156	37.5609	-20.6876	0
0.5847	-45.9556	-24.0929	30.8882	-20.3829	0
0.5853	-45.3683	-22.5567	24.4307	-19.7736	0
0.5860	-51.0944	-25.9113	22.924	-21.2968	0
0.5867	-49.6262	-28.0588	21.4172	-19.7736	0
0.5873	-49.9199	-25.6134	17.4351	-17.6273	0
0.5880	-65.7767	-28.3566	13.184	-20.6876	0
0.5887	-76.4948	-34.1565	8.28708	-22.2107	0
0.5893	-71.5028	-30.1906	6.13459	-19.7736	0
0.5900	-69.4473	-23.1681	8.28708	-19.469	0
0.5907	-70.0346	-24.7043	5.21978	-20.6876	0
0.5913	-64.3085	-28.9679	-3.33636	-21.2968	0
0.5920	-59.9038	-28.9679	-7.91039	-22.2107	0
0.5927	-58.1419	-28.3566	-7.26464	-22.2107	0
0.5933	-52.7095	-28.6701	-5.43503	-20.9922	0
0.5940	-49.9199	-27.1339	-3.33636	-22.2107	0
0.5947	-51.3881	-25.6134	-4.52022	-22.5154	0
0.5953	-49.0389	-25.9113	-8.50232	-21.9061	0
0.5960	-43.7533	-25.6134	-10.6548	-24.0385	0
0.5967	-38.9081	-26.5226	-13.6683	-24.3432	0
0.5973	-35.5312	-26.5226	-22.8702	-22.5154	0
0.5980	-35.2375	-21.0362	-31.1034	-22.2107	0
0.5987	-33.4757	-17.3682	-35.3546	-21.6015	0
0.5993	-27.3091	-20.4249	-43.9107	-19.7736	0
0.6000	-25.5472	-21.0362	-53.6507	-20.3829	0
0.6007	-27.6027	-18.2931	-57.0409	-22.5154	0
0.6013	-25.8409	-21.0362	-61.6149	-21.6015	0
0.6020	-21.8766	-22.2589	-71.3549	-20.9922	0
0.6027	-19.087	-17.3682	-73.8303	-19.7736	0
0.6033	-15.4164	-18.2931	-71.0859	-17.0181	0
0.6040	-13.6545	-22.5567	-74.0994	-17.0181	0
0.6047	-14.8291	-22.2589	-78.6734	-17.0181	0
0.6053	-13.9482	-21.9454	-78.6734	-15.1903	0
0.6060	-10.8649	-24.3908	-78.9963	-14.8856	0
0.6067	-9.69032	-24.7043	-78.0815	-15.4949	0
0.6073	-8.95621	-24.3908	-73.5074	-13.6671	0
0.6080	-7.48798	-26.5226	-72.2698	-12.4485	0
0.6087	-6.31339	-28.6701	-75.0142	-12.7532	0
0.6093	-4.99199	-29.5793	-79.5882	-10.9115	0
0.6100	-3.8174	-28.9679	-85.0771	-6.95124	0
0.6107	-2.64282	-27.4474	-87.8753	-5.7327	0
0.6113	-1.32141	-27.7453	-87.8753	-7.86515	0
0.6120	-1.02776	-30.1906	-92.1264	-8.16978	0
0.6127	-0.734115	-30.8019	-98.5301	-6.34197	0
0.6133	0.734115	-27.4474	-96.7005	-6.95124	0
0.6140	1.9087	-25.0021	-89.382	-8.16978	0
0.6147	5.28563	-25.9113	-83.8932	-6.95124	0
0.6153	8.95621	-27.4474	-76.8438	-6.03733	0
0.6160	10.2776	-25.3156	-67.6957	-6.34197	0
0.6167	12.0395	-20.7384	-61.2921	-6.03733	0
0.6173	12.0395	-18.9044	-57.31	-4.81879	0
0.6180	3.23011	-17.0704	-49.3996	-2.97712	0
0.6187	3.52375	-12.1797	-39.3367	-0.235401	0
0.6193	23.6385	-8.52736	-35.6775	0.983143	0
0.6200	30.9797	-7.91602	-38.691	0.0692355	0
0.6207	16.2974	-7.91602	-39.6058	1.28778	0
0.6213	12.0395	-8.82519	-35.9465	5.26189	0
0.6220	19.9679	-10.9727	-28.951	6.78507	0
0.6227	21.4362	-12.4932	-20.1258	4.95726	0
0.6233	24.2258	-12.791	-16.7356	5.87117	0
0.6240	30.0987	-12.1797	-21.0406	7.08971	0
0.6247	23.6385	-10.9727	-25.2917	5.26189	0
0.6253	11.4522	-10.3614	-29.8658	4.95726	0
0.6260	6.31339	-10.0479	-36.8613	8.30825	0
0.6267	5.57928	-11.5684	-42.0811	8.00362	0
0.6273	7.19433	-14.0137	-43.9107	6.78507	0
0.6280	9.83715	-14.625	-43.3188	8.91753	0
0.6287	12.0395	-14.0137	-39.3367	8.61289	0
0.6293	12.6268	-17.6817	-37.5071	6.48044	0
0.6300	12.6268	-21.9454	-38.099	7.69898	0
0.6307	14.5355	-21.0362	-32.2873	8.61289	0
0.6313	19.3806	-18.5909	-25.6146	6.48044	0
0.6320	21.1425	-18.2931	-24.6998	6.48044	0
0.6327	20.2616	-17.0704	-23.4621	7.39435	0
0.6333	19.9679	-14.9386	-19.2109	5.87117	0
0.6340	16.591	-13.1045	-12.7535	7.39435	0
0.6347	10.5713	-10.0479	-5.7579	9.83143	0
0.6353	4.40469	-9.13869	-2.69061	7.08971	0
0.6360	-2.64282	-11.5684	0.0538122	3.1156	0
0.6367	-8.95621	-10.9727	9.79382	2.81096	0
0.6373	-12.6268	-6.69335	15.9284	3.72487	0
0.6380	-15.4164	-3.95017	13.453	4.95726	0
0.6387	-18.2061	-4.56151	16.5203	5.87117	0
0.6393	-23.0512	-6.99118	25.3455	4.95726	0
0.6400	-31.567	-5.17285	29.3276	4.95726	0
0.6407	-39.4954	-0.893492	32.0721	5.87117	0
0.6413	-45.0747	-3.33884	38.4757	4.0295	0
0.6420	-46.2493	2.16319	42.1349	3.42023	0
0.6427	-38.6145	27.4945	40.9511	6.1758	0
0.6433	-25.5472	48.5464	37.2918	8.61289	0
0.6440	-14.8291	52.1987	32.0721	9.5268	0
0.6447	-1.32141	54.3462	26.5832	11.05	0
0.6453	14.2418	58.3121	23.8388	10.7453	0
0.6460	19.9679	57.3872	24.7536	8.61289	0
0.6467	19.3806	58.3121	28.1438	10.4407	0
0.6473	22.4639	59.5347	27.498	14.1102	0
0.6480	23.9322	53.1236	27.229	11.6593	0
0.6487	22.1703	48.2329	31.1573	8.00362	0
0.6493	24.5195	51.2895	34.8165	10.1361	0
0.6500	28.19	54.0327	35.4622	12.2824	0
0.6507	23.9322	51.2895	36.969	9.83143	0
0.6513	17.1783	47.935	38.2066	8.61289	0
0.6520	13.5077	47.6215	35.7313	10.4407	0
0.6527	10.8649	45.8032	34.8165	9.83143	0
0.6533	8.07527	40.0033	35.7313	8.00362	0
0.6540	10.8649	36.6488	35.7313	8.61289	0
0.6547	16.2974	37.2602	34.8165	9.22216	0
0.6553	14.5355	33.5921	33.9017	8.00362	0
0.6560	3.52375	26.5696	33.9017	7.39435	0
0.6567	-6.31339	23.8264	35.4622	8.61289	0
0.6573	-9.69032	23.2151	36.6461	10.4407	0
0.6580	-11.1586	19.8606	36.6461	8.91753	0
0.6587	-10.2776	15.8947	36.6461	6.78507	0
0.6593	-8.36892	14.3586	36.0542	8.30825	0
0.6600	-9.24986	13.4494	35.4622	11.05	0
0.6607	-6.31339	11.6154	36.6461	10.1361	0
0.6613	4.40469	8.26088	38.2066	9.5268	0
0.6620	17.9124	5.5177	35.7313	11.3546	0
0.6627	31.8606	4.59286	32.7178	10.1361	0
0.6633	41.9914	3.68369	32.3949	7.69898	0
0.6640	43.4596	1.55185	31.4801	8.91753	0
0.6647	38.3208	-0.282155	32.0721	10.7453	0
0.6653	23.9322	-0.595661	36.6461	12.2824	0
0.6660	-2.34917	-2.11616	38.2066	15.0241	0
0.6667	-33.182	-5.17285	36.0542	16.8519	0
0.6673	-63.2808	-7.60252	37.5609	14.7195	0
0.6680	-88.9748	-8.21385	41.8659	14.7195	0
0.6687	-101.748	-8.21385	41.543	17.7658	0
0.6693	-103.951	-10.6592	39.7134	18.3751	0
0.6700	-97.7842	-14.0137	40.6282	16.8519	0
0.6707	-75.9075	-14.625	41.2201	16.8519	0
0.6713	-43.166	-14.3272	36.969	16.8519	0
0.6720	-13.9482	-16.7569	31.1573	15.6334	0
0.6727	8.66256	-19.8136	29.0586	15.0241	0
0.6733	22.1703	-21.3341	28.4128	14.1102	0
0.6740	26.1345	-22.2589	27.8209	14.1102	0
0.6747	27.3091	-22.2589	28.4128	13.8055	0
0.6753	25.8409	-21.3341	29.6505	12.2824	0
0.6760	23.6385	-21.0362	28.7357	12.2824	0
0.6767	30.9797	-22.2589	26.5832	14.4148	0
0.6773	38.3208	-23.4816	22.924	14.7195	0
0.6780	36.7058	-23.4816	20.1796	14.1102	0
0.6787	41.9914	-24.7043	18.9419	15.0241	0
0.6793	56.6737	-26.8361	14.6907	14.1102	0
0.6800	62.9871	-25.9113	9.20188	12.8916	0
0.6807	61.5189	-22.2589	10.4396	14.7195	0
0.6813	54.765	-21.9454	14.6907	15.938	0
0.6820	35.8248	-24.0929	18.9419	15.6334	0
0.6827	11.1586	-23.7794	26.5832	17.1565	0
0.6833	-9.24986	-22.2589	32.7178	18.9844	0
0.6840	-30.3924	-22.8702	31.1573	18.6797	0
0.6847	-53.0031	-25.9113	28.1438	18.6797	0
0.6853	-70.9156	-26.8361	23.2469	18.6797	0
0.6860	-78.844	-24.3908	15.0136	18.0705	0
0.6867	-73.4115	-23.1681	10.1167	16.8519	0
0.6873	-57.8483	-25.6134	6.45746	17.4612	0
0.6880	-37.4399	-26.2248	-3.60542	18.3751	0
0.6887	-11.1586	-25.0021	-10.3319	17.4612	0
0.6893	19.087	-24.7043	-9.09426	15.6334	0
0.6900	49.6262	-25.6134	-8.8252	15.938	0
0.6907	85.0106	-24.7043	-9.09426	15.6334	0
0.6913	123.185	-22.2589	-5.7579	14.7195	0
0.6920	154.898	-20.4249	-3.33636	15.938	0
0.6927	171.049	-20.1271	-2.09868	16.8519	0
0.6933	169.874	-20.1271	-1.50674	14.1102	0
0.6940	167.378	-17.9796	-2.69061	13.8055	0
0.6947	170.755	-16.4591	-4.8431	15.938	0
0.6953	156.367	-16.1455	-9.41713	15.0241	0
0.6960	122.45	-16.4591	-17.9733	12.587	0
0.6967	90.7367	-16.4591	-25.6146	11.9639	0
0.6973	55.646	-14.625	-28.6281	9.5268	0
0.6980	7.19433	-14.0137	-29.5429	7.39435	0
0.6987	-43.7533	-16.1455	-28.0361	8.30825	0
0.6993	-95.7287	-14.625	-25.6146	10.4407	0
0.7000	-150.934	-9.75003	-27.7133	10.4407	0
0.7007	-188.814	-8.21385	-31.3725	10.4407	0
0.7013	-193.953	-10.9727	-30.4577	10.7453	0
0.7020	-174.719	-10.3614	-27.7133	10.1361	0
0.7027	-143.887	-6.99118	-27.4442	8.30825	0
0.7033	-107.034	-6.37984	-29.5429	7.39435	0
0.7040	-67.5386	-7.91602	-32.0182	8.30825	0
0.7047	-32.1543	-6.69335	-33.8479	8.30825	0
0.7053	-7.19433	-5.47068	-35.3546	7.39435	0
0.7060	8.95621	-4.56151	-34.1169	9.5268	0
0.7067	18.2061	-2.7275	-29.2738	12.8916	0
0.7073	23.3449	-5.47068	-24.6998	12.587	0
0.7080	28.7773	-9.75003	-19.2109	10.1361	0
0.7087	31.567	-7.30469	-12.1616	8.91753	0
0.7093	21.8766	-4.248	-7.26464	8.30825	0
0.7100	3.8174	-3.63667	-3.60542	7.69898	0
0.7107	-8.66256	-2.7275	-2.69061	7.39435	0
0.7113	-7.78162	-3.95017	-8.8252	6.48044	0
0.7120	1.32141	-2.11616	-13.9912	5.87117	0
0.7127	5.87292	3.38586	-12.1616	6.78507	0
0.7133	2.34917	0.0156753	-10.6548	7.39435	0
0.7140	3.52375	0.627012	-8.50232	7.69898	0
0.7147	15.7101	5.2042	0.968619	8.00362	0
0.7153	25.4004	-39.9563	8.60995	5.87117	0
0.7160	30.686	-131.814	9.79382	4.65262	0
0.7167	38.3208	-195.894	14.6907	8.61289	0
0.7173	47.1302	-220.003	22.3321	12.587	0
0.7180	52.269	-242.293	24.4307	10.1361	0
0.7187	58.4356	-253.579	24.7536	8.00362	0
0.7193	66.0704	-247.168	23.8388	11.9639	0
0.7200	73.7052	-241.682	19.2648	13.5009	0
0.7207	82.2209	-231.916	14.6907	10.4407	0
0.7213	89.5621	-211.46	15.0136	10.7453	0
0.7220	91.324	-194.076	17.1123	14.1102	0
0.7227	92.0581	-180.344	17.4351	14.1102	0
0.7233	91.0303	-163.556	16.5203	12.587	0
0.7240	86.7724	-145.545	16.1975	12.8916	0
0.7247	84.1296	-129.07	15.9284	11.6593	0
0.7253	82.2209	-114.414	15.2827	10.1361	0
0.7260	74.5861	-100.682	17.1123	8.91753	0
0.7267	62.9871	-86.3395	22.0092	7.08971	0
0.7273	54.765	-72.6079	22.3321	5.87117	0
0.7280	46.8366	-60.3969	19.5876	5.87117	0
0.7287	36.1185	-49.4242	22.924	5.87117	0
0.7293	29.071	-38.4358	27.8209	6.78507	0
0.7300	29.8051	-23.7794	24.7536	7.69898	0
0.7307	31.2733	-9.43652	19.8567	4.95726	0
0.7313	27.8964	0.0156753	17.4351	2.50632	0
0.7320	23.3449	9.78138	17.4351	0.983143	0
0.7327	24.2258	18.6379	23.5159	-2.36785	0
0.7333	27.8964	23.2151	35.4622	-3.28176	0
0.7340	29.5114	29.015	43.0497	-1.45394	0
0.7347	32.1543	37.8558	43.9646	-4.20952	0
0.7353	38.0272	43.3578	44.8794	-7.86515	0
0.7360	39.2018	48.2329	49.7763	-7.86515	0
0.7367	38.3208	56.1802	53.1664	-9.38833	0
0.7373	43.7533	62.5758	51.9288	-10.9115	0
0.7380	53.5904	65.6324	51.0139	-8.77906	0
0.7387	58.4356	69.5983	52.8436	-7.56051	0
0.7393	60.1975	76.6208	50.0991	-8.47442	0
0.7400	62.3998	85.4774	41.2201	-8.77906	0
0.7407	60.1975	95.5409	32.0721	-11.5346	0
0.7413	54.1777	105.307	20.5024	-14.2764	0
0.7420	47.4239	112.94	5.86553	-13.0578	0
0.7427	38.3208	119.038	-7.58752	-10.6069	0
0.7433	28.4837	122.706	-23.4621	-12.7532	0
0.7440	25.8409	121.781	-45.4175	-14.2764	0
0.7447	22.7576	118.129	-65.2742	-11.5346	0
0.7453	13.2141	115.072	-75.0142	-10.6069	0
0.7460	-0.734115	114.163	-72.2698	-14.2764	0
0.7467	-20.5552	114.461	-60.7001	-16.1042	0
0.7473	-39.4954	112.627	-48.4848	-13.3624	0
0.7480	-44.3406	109.586	-41.1663	-12.1439	0
0.7487	-45.0747	108.975	-36.5923	-13.3624	0
0.7493	-57.5547	111.106	-32.2873	-13.9717	0
0.7500	-73.7052	110.793	-26.7985	-14.8856	0
0.7507	-81.0463	109.272	-20.3948	-14.8856	0
0.7513	-80.7527	108.661	-14.5831	-13.0578	0
0.7520	-70.6219	107.438	-8.50232	-12.4485	0
0.7527	-51.3881	108.363	-2.09868	-13.3624	0
0.7533	-32.4479	112.016	2.15249	-12.1439	0
0.7540	-19.9679	115.37	6.45746	-12.1439	0
0.7547	-11.7458	116.593	12.5382	-12.7532	0
0.7553	-4.40469	115.37	17.1123	-10.9115	0
0.7560	4.40469	111.718	19.2648	-8.77906	0
0.7567	10.8649	110.495	18.0271	-9.08369	0
0.7573	12.6268	110.793	13.7759	-10.6069	0
0.7580	8.36892	108.975	13.7759	-11.8393	0
0.7587	-2.93646	105.009	18.35	-12.7532	0
0.7593	-18.7934	99.8202	16.1975	-13.3624	0
0.7600	-38.3208	95.5409	4.62785	-13.3624	0
0.7607	-62.9871	91.8729	-7.58752	-11.5346	0
0.7613	-83.1019	86.6843	-18.8881	-11.5346	0
0.7620	-85.8915	81.198	-28.359	-15.1903	0
0.7627	-72.5306	77.2322	-31.1034	-15.1903	0
0.7633	-53.2968	73.8776	-28.951	-10.6069	0
0.7640	-34.9439	72.0436	-23.785	-10.6069	0
0.7647	-19.9679	71.7301	-15.8208	-13.0578	0
0.7653	-6.01975	67.7643	-10.0091	-12.4485	0
0.7660	6.90069	62.8893	-7.26464	-11.8393	0
0.7667	16.0037	61.0553	-4.8431	-11.8393	0
0.7673	23.3449	58.6099	-3.60542	-10.6069	0
0.7680	32.7416	55.5689	-0.591934	-10.9115	0
0.7687	42.8723	55.8667	0.968619	-11.8393	0
0.7693	50.5071	55.2554	-6.08078	-10.6069	0
0.7700	52.5627	53.1236	-11.5696	-10.6069	0
0.7707	50.5071	54.3462	-5.43503	-10.9115	0
0.7713	44.0469	57.0894	-0.269061	-9.9976	0
0.7720	28.19	57.0894	-5.43503	-10.9115	0
0.7727	2.34917	54.0327	-12.7535	-11.5346	0
0.7733	-23.6385	46.4145	-21.6325	-9.69296	0
0.7740	-41.6978	40.3012	-33.2021	-11.5346	0
0.7747	-57.8483	38.7807	-42.9959	-14.581	0
0.7753	-75.9075	35.724	-43.3188	-12.1439	0
0.7760	-84.7169	30.2376	-34.7627	-8.77906	0
0.7767	-79.8718	29.015	-28.359	-10.3022	0
0.7773	-65.7767	27.181	-28.359	-13.0578	0
0.7780	-48.7453	24.7356	-24.6998	-14.2764	0
0.7787	-35.2375	29.6263	-16.4127	-15.1903	0
0.7793	-30.3924	32.9808	-17.3275	-15.4949	0
0.7800	-27.8964	27.4945	-27.1213	-17.6273	0
0.7807	-23.0512	25.6604	-38.099	-19.469	0
0.7813	-17.9124	30.5355	-47.8928	-18.5413	0
0.7820	-8.66256	32.0716	-49.9915	-17.3227	0
0.7827	2.93646	31.4603	-47.57	-14.8856	0
0.7833	9.24986	31.4603	-53.6507	-10.6069	0
0.7840	12.0395	30.5355	-62.2069	-9.69296	0
0.7847	13.5077	35.4262	-62.7988	-11.8393	0
0.7853	11.1586	42.7465	-60.9692	-12.4485	0
0.7860	7.19433	40.6147	-58.5477	-13.0578	0
0.7867	4.11105	34.8148	-46.6552	-13.3624	0
0.7873	-2.64282	30.849	-29.2738	-10.3022	0
0.7880	-15.7101	22.9173	-15.4979	-7.86515	0
0.7887	-28.7773	17.1174	-9.74	-7.86515	0
0.7893	-31.8606	18.0266	-13.6683	-6.95124	0
0.7900	-24.2258	18.0266	-22.8702	-6.95124	0
0.7907	-18.4997	15.5812	-24.6998	-6.03733	0
0.7913	-13.2141	11.9289	-21.0406	-2.97712	0
0.7920	-2.05552	2.16319	-24.3769	-3.90488	0
0.7927	10.8649	-4.85934	-36.8613	-9.08369	0
0.7933	20.5552	-1.80266	-46.0632	-10.9115	0
0.7940	29.8051	-1.80266	-41.1663	-9.08369	0
0.7947	35.5312	-8.52736	-31.1034	-8.77906	0
0.7953	40.67	-11.8819	-26.5294	-8.77906	0
0.7960	49.9199	-11.5684	-21.9554	-9.38833	0
0.7967	50.8008	-13.7159	-18.8881	-8.77906	0
0.7973	34.9439	-16.4591	-30.1886	-6.6466	0
0.7980	12.9204	-19.5157	-46.6552	-5.42806	0
0.7987	-7.78162	-22.5567	-51.2292	-6.03733	0
0.7993	-23.6385	-23.1681	-52.144	-6.34197	0
0.8000	-30.0987	-23.7794	-52.4669	-6.34197	0
0.8007	-28.4837	-25.9113	-45.7404	-5.7327	0
0.8013	-20.2616	-27.7453	-38.4219	-5.42806	0
0.8020	-2.34917	-28.6701	-32.9331	-5.7327	0
0.8027	20.8489	-27.4474	-21.0406	-2.36785	0
0.8033	44.6342	-25.3156	-6.67271	1.89705	0
0.8040	62.9871	-26.2248	7.69514	1.89705	0
0.8047	69.4473	-29.2814	23.8388	1.28778	0
0.8053	66.0704	-32.0246	32.9869	1.89705	0
0.8060	59.9038	-33.8586	33.9017	0.373871	0
0.8067	46.5429	-33.2473	32.9869	0.373871	0
0.8073	30.9797	-29.2814	27.498	1.59242	0
0.8080	25.1067	-26.5226	18.6728	0.0692355	0
0.8087	19.3806	-25.6134	18.9419	0.0692355	0
0.8093	9.83715	-21.9454	26.5832	3.72487	0
0.8100	8.07527	-17.3682	30.8882	5.56653	0
0.8107	8.07527	-16.4591	29.3276	5.26189	0
0.8113	-0.146823	-17.6817	27.229	6.1758	0
0.8120	0.146823	-18.2931	28.7357	8.00362	0
0.8127	18.2061	-21.6476	28.4128	8.61289	0
0.8133	39.2018	-29.2814	15.6055	6.78507	0
0.8140	62.6935	-35.677	-5.43503	5.26189	0
0.8147	93.2327	-40.2541	-26.5294	8.30825	0
0.8153	121.276	-43.9222	-47.2471	11.3546	0
0.8160	139.041	-45.7562	-49.3996	9.83143	0
0.8167	151.521	-48.4993	-24.054	7.39435	0
0.8173	159.45	-54.0014	1.88343	6.1758	0
0.8180	156.367	-54.6127	14.6907	5.87117	0
0.8187	128.911	-49.4242	24.7536	6.48044	0
0.8193	81.34	-49.4242	30.2424	6.78507	0
0.8200	38.9081	-51.2425	27.229	4.95726	0
0.8207	8.36892	-49.722	20.5024	4.0295	0
0.8213	-21.2893	-48.2015	7.9642	4.0295	0
0.8220	-45.0747	-48.8129	-10.6548	4.0295	0
0.8227	-56.9674	-48.2015	-19.2109	6.78507	0
0.8233	-63.5744	-46.3675	-10.0091	9.83143	0
0.8240	-66.6577	-44.847	13.7759	8.91753	0
0.8247	-71.2092	-45.1448	41.543	8.30825	0
0.8253	-78.844	-46.6653	61.3997	10.7453	0
0.8260	-69.741	-44.5335	70.8168	10.4407	0
0.8267	-37.7335	-39.0471	70.5478	8.61289	0
0.8273	-9.98397	-36.6018	54.6732	12.8916	0
0.8280	1.9087	-38.1223	29.3276	15.938	0
0.8287	9.83715	-37.511	7.0494	12.2824	0
0.8293	16.2974	-34.7678	-12.1616	9.83143	0
0.8300	23.0512	-32.0246	-25.6146	13.1963	0
0.8307	33.0352	-29.2814	-28.0361	15.938	0
0.8313	40.3764	-27.4474	-28.6281	14.1102	0
0.8320	42.285	-25.9113	-32.2873	11.9639	0
0.8327	44.3406	-23.7794	-25.8837	11.6593	0
0.8333	47.4239	-21.0362	-6.99558	13.8055	0
0.8340	49.0389	-17.3682	14.6907	14.1102	0
0.8347	51.0944	-13.7159	35.7313	9.83143	0
0.8353	54.765	-10.9727	52.8436	7.08971	0
0.8360	56.6737	-9.13869	60.754	8.30825	0
0.8367	58.4356	-6.08201	61.3997	7.69898	0
0.8373	62.9871	-3.63667	55.588	5.26189	0
0.8380	68.5664	-1.80266	42.1349	8.30825	0
0.8387	72.237	0.0156753	27.498	12.2824	0
0.8393	75.1734	-1.80266	20.1796	9.5268	0
0.8400	76.2012	-3.33884	17.758	6.48044	0
0.8407	73.1179	0.940517	14.6907	7.69898	0
0.8413	68.5664	5.5177	12.8611	6.48044	0
0.8420	58.1419	6.74037	16.5203	0.0692355	0
0.8427	42.285	9.17004	22.924	-1.45394	0
0.8433	32.7416	11.0041	23.8388	1.28778	0
0.8440	33.7693	8.26088	16.8432	-0.540036	0
0.8447	34.063	6.74037	8.87901	-3.28176	0
0.8453	27.6027	4.59286	-0.269061	-1.75858	0
0.8460	21.8766	-1.50483	-12.7535	-2.67249	0
0.8467	22.4639	-4.56151	-20.7177	-6.03733	0
0.8473	23.9322	-4.248	-20.3948	-5.42806	0
0.8480	23.6385	-8.52736	-18.2423	-5.12342	0
0.8487	25.4004	-15.5499	-15.4979	-8.16978	0
0.8493	31.567	-18.2931	-10.3319	-8.16978	0
0.8500	32.4479	-17.6817	-2.69061	-6.03733	0
0.8507	30.0987	-14.625	9.52476	-6.03733	0
0.8513	36.9994	-10.3614	28.4128	-8.77906	0
0.8520	51.0944	-9.43652	45.7942	-13.3624	0
0.8527	65.1895	-11.8819	55.2651	-17.932	0
0.8533	81.9273	-11.8819	56.8257	-19.469	0
0.8540	96.9032	-11.5684	53.1664	-19.7736	0
0.8547	104.244	-14.0137	50.6911	-21.9061	0
0.8553	108.502	-17.6817	50.6911	-25.5617	0
0.8560	106.006	-19.8136	44.6103	-27.708	0
0.8567	88.9748	-20.1271	28.4128	-26.4756	0
0.8573	60.1975	-19.5157	15.6055	-25.5617	0
0.8580	24.8131	-20.4249	16.8432	-27.0988	0
0.8587	-10.8649	-22.8702	22.0092	-28.9266	0
0.8593	-32.4479	-23.7794	22.3321	-29.8405	0
0.8600	-37.1462	-22.2589	21.0944	-31.3637	0
0.8607	-32.1543	-24.3908	16.8432	-31.9729	0
0.8613	-22.1703	-29.2814	3.06729	-31.6683	0
0.8620	-11.1586	-28.9679	-16.4127	-32.2776	0
0.8627	-2.05552	-25.3156	-38.4219	-32.2776	0
0.8633	3.8174	-25.0021	-63.1217	-31.6683	0
0.8640	6.31339	-29.2814	-87.8753	-32.2776	0
0.8647	11.7458	-32.9338	-102.512	-32.5822	0
0.8653	19.087	-32.9338	-98.853	-31.6683	0
0.8660	23.6385	-31.0998	-77.7586	-31.6683	0
0.8667	35.5312	-33.8586	-49.3996	-32.5822	0
0.8673	49.9199	-36.6018	-25.6146	-32.2776	0
0.8680	37.7335	-32.9338	-11.8387	-31.3637	0
0.8687	6.31339	-29.5793	-6.34984	-31.059	0
0.8693	-13.9482	-29.5793	-5.16597	-32.2776	0
0.8700	-23.9322	-27.4474	-3.92829	-34.1054	0
0.8707	-34.9439	-23.1681	-7.26464	-34.7147	0
0.8713	-40.3764	-21.3341	-17.6504	-33.8007	0
0.8720	-38.6145	-18.2931	-28.951	-33.8007	0
0.8727	-29.2178	-16.4591	-35.0317	-35.3378	0
0.8733	-6.31339	-19.8136	-35.3546	-36.861	0
0.8740	30.9797	-20.4249	-29.8658	-38.6888	0
0.8747	71.7965	-15.8477	-25.6146	-37.7749	0
0.8753	103.951	-14.625	-25.6146	-33.8007	0
0.8760	116.724	-18.2931	-18.5652	-34.1054	0
0.8767	112.466	-18.5909	2.47536	-38.0795	0
0.8773	101.455	-14.9386	22.0092	-38.3841	0
0.8780	89.5621	-11.8819	22.6011	-36.861	0
0.8787	72.8243	-10.0479	7.9642	-38.0795	0
0.8793	48.0112	-9.13869	-5.7579	-39.6027	0
0.8800	17.1783	-10.9727	-9.09426	-39.298	0
0.8807	-16.0037	-14.625	-9.74	-39.6027	0
0.8813	-49.3326	-14.625	-19.2109	-41.1259	0
0.8820	-77.0821	-12.1797	-39.0138	-43.5768	0
0.8827	-95.7287	-10.9727	-58.2248	-45.1	0
0.8833	-105.713	-10.3614	-71.0859	-43.8814	0
0.8840	-104.538	-6.37984	-74.0994	-43.5768	0
0.8847	-92.0581	-2.11616	-70.4401	-44.4907	0
0.8853	-71.2092	-2.7275	-70.1711	-46.3185	0
0.8860	-44.0469	-3.95017	-73.8303	-47.2324	0
0.8867	-19.3806	-2.11616	-68.3415	-45.7092	0
0.8873	-3.8174	-0.595661	-51.2292	-43.2722	0
0.8880	5.57928	-1.80266	-33.525	-43.2722	0
0.8887	12.6268	-1.50483	-19.48	-44.7953	0
0.8893	15.4164	3.68369	-9.41713	-44.1861	0
0.8900	14.2418	7.03821	-4.52022	-42.0398	0
0.8907	11.1586	5.5177	3.06729	-40.8212	0
0.8913	7.48798	1.84968	20.1796	-41.1259	0
0.8920	3.23011	1.84968	37.5609	-41.7351	0
0.8927	-2.34917	4.90637	45.2022	-42.0398	0
0.8933	-9.98397	8.26088	50.6911	-42.649	0
0.8940	-17.1783	11.0041	62.3145	-41.7351	0
0.8947	-18.2061	11.9289	69.633	-40.2119	0
0.8953	-12.9204	12.5402	62.3145	-38.6888	0
0.8960	-6.60704	13.4494	51.0139	-36.2517	0
0.8967	3.52375	12.5402	42.7807	-34.41	0
0.8973	16.0037	8.55871	25.6684	-35.3378	0
0.8980	22.4639	6.42687	0.968619	-34.41	0
0.8987	27.3091	9.17004	-12.7535	-31.9729	0
0.8993	34.063	10.7062	-15.8208	-31.6683	0
0.9000	36.4121	8.26088	-20.3948	-31.3637	0
0.9007	36.4121	7.35171	-23.785	-28.9266	0
0.9013	40.0827	9.78138	-24.6998	-28.3173	0
0.9020	44.3406	11.6154	-25.2917	-28.3173	0
0.9027	56.6737	12.8381	-17.9733	-25.2571	0
0.9033	81.0463	15.8947	-1.7758	-24.3432	0
0.9040	101.161	18.9357	14.3679	-26.171	0
0.9047	106.3	19.2493	29.0586	-24.3432	0
0.9053	98.9588	17.7288	43.9646	-21.6015	0
0.9060	78.2567	19.2493	51.3368	-20.6876	0
0.9067	53.8841	21.3811	43.9646	-18.2366	0
0.9073	30.686	19.8606	29.0586	-17.0181	0
0.9080	-9.69032	18.3244	14.6907	-20.0783	0
0.9087	-73.4115	19.5471	1.88343	-19.7736	0
0.9093	-146.97	19.2493	-9.09426	-16.1042	0
0.9100	-218.032	19.2493	-15.2288	-17.0181	0
0.9107	-268.686	22.6038	-15.8208	-17.0181	0
0.9113	-281.607	23.8264	-23.785	-13.3624	0
0.9120	-264.722	20.4719	-49.3996	-13.0578	0
0.9127	-234.77	18.3244	-80.503	-15.7995	0
0.9133	-194.541	19.2493	-99.122	-16.1042	0
0.9140	-143.887	21.6946	-100.037	-16.4088	0
0.9147	-90.443	24.1243	-88.7901	-18.8459	0
0.9153	-41.9914	25.9583	-72.2698	-18.8459	0
0.9160	5.28563	29.3128	-54.5656	-17.0181	0
0.9167	51.0944	32.0716	-32.0182	-13.6671	0
0.9173	81.0463	31.1468	-6.34984	-12.4485	0
0.9180	87.8002	30.849	13.7759	-13.3624	0
0.9187	77.6694	34.2035	25.6684	-13.3624	0
0.9193	53.0031	33.5921	34.8165	-11.2161	0
0.9200	14.8291	30.2376	41.8659	-9.69296	0
0.9207	-31.2733	30.2376	43.0497	-6.34197	0
0.9213	-81.9273	29.9241	39.1215	-3.28176	0
0.9220	-125.534	27.4945	37.2918	-4.51415	0
0.9227	-153.724	25.6604	44.2874	-5.7327	0
0.9233	-173.251	22.6038	54.0812	-3.28176	0
0.9240	-177.803	18.3244	55.2651	-3.28176	0
0.9247	-154.017	16.5061	48.8615	-5.12342	0
0.9253	-117.899	14.6721	41.543	-3.28176	0
0.9260	-91.4708	12.8381	34.8165	-1.75858	0
0.9267	-69.4473	13.7472	27.498	-2.06322	0
0.9273	-51.3881	12.5402	17.758	-1.75858	0
0.9280	-47.4239	9.78138	4.95072	-0.540036	0
0.9287	-49.6262	9.17004	-7.26464	1.59242	0
0.9293	-49.6262	7.35171	-18.5652	2.81096	0
0.9300	-54.1777	5.81553	-27.7133	2.20169	0
0.9307	-59.0229	8.87221	-32.0182	3.1156	0
0.9313	-62.1062	8.26088	-34.1169	6.78507	0
0.9320	-76.4948	1.23835	-35.6775	7.69898	0
0.9327	-95.7287	0.0156753	-34.4398	5.56653	0
0.9333	-99.1056	2.77453	-34.7627	5.26189	0
0.9340	-95.1414	0.940517	-32.0182	9.83143	0
0.9347	-96.0223	-0.893492	-18.5652	13.1963	0
0.9353	-91.7644	0.329181	-6.08078	10.4407	0
0.9360	-77.3758	-0.595661	-1.18387	7.39435	0
0.9367	-64.3085	-3.63667	11.3544	8.91753	0
0.9373	-54.1777	-4.56151	29.3276	10.4407	0
0.9380	-43.7533	-4.56151	35.4622	9.5268	0
0.9387	-31.2733	-4.248	36.377	8.61289	0
0.9393	-18.7934	-3.63667	42.4578	9.22216	0
0.9400	-6.31339	-2.7275	44.2874	9.83143	0
0.9407	10.2776	-1.50483	37.5609	9.5268	0
0.9413	31.8606	-2.11616	31.803	9.83143	0
0.9420	51.6817	-4.85934	32.0721	12.587	0
0.9427	70.3283	-4.56151	35.1394	15.3287	0
0.9433	90.7367	-2.11616	32.7178	15.938	0
0.9440	103.657	-2.7275	24.7536	17.1565	0
0.9447	101.455	-4.56151	20.1796	19.5936	0
0.9453	82.5146	-2.7275	17.4351	19.5936	0
0.9460	49.6262	-0.893492	10.1167	18.0705	0
0.9467	16.0037	-3.02533	0.645746	19.289	0
0.9473	-11.1586	-5.78418	-9.09426	22.9585	0
0.9480	-42.285	-5.47068	-21.6325	24.4817	0
0.9487	-79.8718	-4.85934	-33.8479	23.8724	0
0.9493	-116.137	-6.99118	-38.099	25.7002	0
0.9500	-141.391	-7.60252	-35.3546	30.5882	0
0.9507	-143.593	-5.47068	-29.8658	33.3299	0
0.9513	-129.792	-4.56151	-23.1392	34.2439	0
0.9520	-122.891	-4.85934	-12.7535	36.9994	0
0.9527	-116.724	-4.85934	0.645746	38.218	0
0.9533	-93.5263	-5.47068	11.9463	37.3041	0
0.9540	-60.6379	-4.248	19.2648	36.6948	0
0.9547	-31.2733	-0.893492	22.924	37.6087	0
0.9553	-9.69032	0.0156753	18.9419	38.8272	0
0.9560	-0.146823	0.940517	10.7086	39.7411	0
0.9567	4.40469	3.68369	5.54265	40.6551	0
0.9573	10.8649	2.46102	-0.591934	41.569	0
0.9580	8.95621	-0.282155	-6.67271	41.569	0
0.9587	4.11105	4.29503	-3.60542	41.569	0
0.9593	17.4719	9.48355	5.54265	43.0921	0
0.9600	39.7891	7.96305	11.0315	43.4106	0
0.9607	50.2135	7.64954	19.5876	40.9597	0
0.9613	53.0031	10.7062	32.7178	40.6551	0
0.9620	54.4714	10.3927	37.5609	41.569	0
0.9627	50.5071	8.26088	36.377	39.1319	0
0.9633	36.1185	6.42687	36.969	34.5485	0
0.9640	6.90069	5.5177	35.4622	30.8929	0
0.9647	-34.063	7.96305	32.9869	29.065	0
0.9653	-73.4115	9.48355	39.3905	28.1511	0
0.9660	-99.9865	6.42687	52.5207	25.7002	0
0.9667	-112.76	4.59286	60.4849	18.9844	0
0.9673	-114.669	4.90637	61.3997	11.3546	0
0.9680	-110.264	3.07236	55.588	7.39435	0
0.9687	-105.419	1.84968	40.3053	5.26189	0
0.9693	-96.6096	1.84968	22.924	0.373871	0
0.9700	-77.0821	1.84968	10.7086	-7.86515	0
0.9707	-49.0389	2.16319	1.23768	-13.9717	0
0.9713	-24.2258	0.627012	-8.8252	-18.2366	0
0.9720	-12.9204	-3.02533	-16.4127	-26.7803	0
0.9727	-8.95621	-2.7275	-21.9554	-37.4702	0
0.9733	-4.69834	0.0156753	-28.0361	-44.4907	0
0.9740	-2.93646	0.627012	-33.8479	-50.5973	0
0.9747	-5.28563	1.55185	-39.0138	-58.2132	0
0.9753	-6.60704	1.84968	-43.5879	-63.7105	0
0.9760	-6.01975	0.627012	-48.4848	-67.3799	0
0.9767	-6.90069	0.940517	-54.8884	-73.168	0
0.9773	-5.7261	1.84968	-61.884	-79.2746	0
0.9780	-3.52375	2.77453	-63.4446	-82.9441	0
0.9787	-4.69834	2.77453	-58.5477	-85.6858	0
0.9793	-11.7458	0.627012	-53.0588	-87.8182	0
0.9800	-21.2893	0.627012	-49.3996	-89.3414	0
0.9807	-23.9322	3.98152	-42.9959	-90.2692	0
0.9813	-12.3331	2.16319	-32.0182	-91.1831	0
0.9820	7.19433	-2.41399	-20.1258	-91.1831	0
0.9827	20.2616	-1.80266	-11.5696	-88.4275	0
0.9833	20.8489	-2.7275	-5.43503	-87.5136	0
0.9840	13.5077	-6.99118	-0.591934	-89.3414	0
0.9847	-0.146823	-8.52736	2.47536	-89.6461	0
0.9853	-24.5195	-8.21385	-0.269061	-88.4275	0
0.9860	-55.646	-9.13869	-6.67271	-87.5136	0
0.9867	-76.4948	-10.3614	-11.8387	-83.5533	0
0.9873	-87.5066	-13.7159	-13.6683	-78.3607	0
0.9880	-97.1969	-15.8477	-10.9239	-76.5329	0
0.9887	-100.28	-14.3272	-3.01348	-72.5588	0
0.9893	-98.3715	-13.4024	1.56055	-66.1476	0
0.9900	-94.4072	-13.7159	-0.860995	-62.7966	0
0.9907	-75.1734	-13.7159	-1.7758	-57.9085	0
0.9913	-50.5071	-15.5499	0.0538122	-50.9019	0
0.9920	-44.0469	-16.7569	-5.43503	-46.9278	0
0.9927	-41.1105	-15.8477	-13.6683	-40.8212	0
0.9933	-25.5472	-18.2931	-15.4979	-31.059	0
0.9940	-12.9204	-20.4249	-12.1616	-25.2571	0
0.9947	-4.69834	-18.2931	-7.58752	-20.9922	0
0.9953	6.60704	-18.5909	-1.7758	-11.5346	0
0.9960	12.6268	-21.9454	4.30497	-3.90488	0
0.9967	12.6268	-22.8702	8.60995	-1.14931	0
0.9973	13.5077	-25.0021	13.7759	4.0295	0
0.9980	16.0037	-26.5226	20.7715	11.3546	0
0.9987	20.8489	-24.3908	25.3455	16.8519	0
0.9993	25.1067	-24.0929	26.9061	23.8724	0
1.0000	23.0512	-27.4474	28.4128	33.0253	0
1.0007	22.1703	-26.5226	29.6505	40.6551	0
1.0013	23.0512	-23.7794	27.498	47.9802	0
1.0020	15.4164	-24.7043	25.0765	56.2192	0
1.0027	1.61505	-27.1339	25.9913	62.6304	0
1.0033	-13.9482	-28.9679	24.7536	68.737	0
1.0040	-34.9439	-28.6701	18.35	78.4992	0
1.0047	-50.2135	-28.9679	8.28708	87.3474	0
1.0053	-50.2135	-30.4884	-6.34984	92.8447	0
1.0060	-49.9199	-30.1906	-20.3948	99.8652	0
1.0067	-59.6102	-28.3566	-25.8837	107.8	0
1.0073	-66.0704	-29.2814	-27.4442	111.455	0
1.0080	-65.1895	-31.0998	-30.1886	113.588	0
1.0087	-64.8958	-30.4884	-27.4442	116.648	0
1.0093	-62.3998	-30.4884	-21.6325	119.39	0
1.0100	-46.8366	-29.2814	-20.1258	123.364	0
1.0107	-24.8131	-27.4474	-23.4621	127.629	0
1.0113	-14.8291	-27.1339	-26.2065	130.384	0
1.0120	-13.2141	-25.9113	-24.6998	134.649	0
1.0127	-9.24986	-23.4816	-23.4621	138.928	0
1.0133	-7.78162	-25.6134	-24.6998	139.842	0
1.0140	-9.24986	-28.0588	-23.785	139.842	0
1.0147	-1.02776	-25.9113	-20.1258	141.06	0
1.0153	14.5355	-26.5226	-18.2423	141.365	0
1.0160	24.8131	-28.6701	-14.314	142.888	0
1.0167	37.4399	-26.8361	-6.99558	143.497	0
1.0173	57.261	-26.5226	-2.42155	142.279	0
1.0180	73.9988	-28.0588	-0.591934	143.193	0
1.0187	88.9748	-25.6134	-0.860995	146.862	0
1.0193	111.879	-22.8702	-8.17945	145.948	0
1.0200	127.149	-24.0929	-19.48	143.193	0
1.0207	117.899	-24.3908	-31.1034	141.67	0
1.0213	89.5621	-23.1681	-46.978	139.537	0
1.0220	50.2135	-23.1681	-58.8705	139.537	0
1.0227	14.2418	-21.9454	-60.0544	141.67	0
1.0233	-2.93646	-18.5909	-61.2921	140.146	0
1.0240	-15.1228	-18.5909	-69.5253	136.477	0
1.0247	-43.166	-21.9454	-80.503	136.782	0
1.0253	-75.1734	-23.7794	-91.2116	138.319	0
1.0260	-95.1414	-22.2589	-99.7678	137.709	0
1.0267	-103.951	-22.8702	-105.257	136.172	0
1.0273	-105.419	-23.7794	-107.355	132.212	0
1.0280	-113.054	-21.9454	-96.1086	127.324	0
1.0287	-144.474	-21.0362	-67.6957	127.019	0
1.0293	-185.144	-22.5567	-40.5206	128.543	0
1.0300	-204.084	-21.0362	-27.4442	126.41	0
1.0307	-199.386	-18.2931	-17.0585	124.278	0
1.0313	-193.072	-18.5909	-1.7758	123.059	0
1.0320	-194.834	-21.9454	12.5382	118.476	0
1.0327	-197.918	-21.9454	22.0092	114.82	0
1.0333	-189.989	-18.5909	35.1394	115.429	0
1.0340	-167.672	-17.0704	54.3503	112.978	0
1.0347	-143.006	-17.9796	71.4626	109.323	0
1.0353	-120.982	-19.2022	76.9514	109.932	0
1.0360	-100.28	-19.5157	74.207	109.323	0
1.0367	-83.836	-17.0704	72.3774	105.044	0
1.0373	-71.2092	-13.7159	69.902	103.521	0
1.0380	-53.2968	-13.4024	63.4984	103.216	0
1.0387	-33.182	-12.791	60.754	99.2559	0
1.0393	-18.4997	-9.75003	68.7182	96.5004	0
1.0400	-3.52375	-8.52736	77.8662	95.8911	0
1.0407	9.5435	-9.75003	81.5255	93.7587	0
1.0413	17.4719	-6.99118	84.2699	90.7123	0
1.0420	33.4757	-1.80266	87.9291	88.8706	0
1.0427	60.1975	-0.893492	89.1668	87.3474	0
1.0433	81.34	-3.02533	86.4224	85.5196	0
1.0440	91.0303	-3.63667	81.2026	82.7779	0
1.0447	98.9588	-1.80266	78.781	77.8899	0
1.0453	102.336	-1.80266	83.3551	73.0019	0
1.0460	97.4905	-3.63667	86.6914	71.7833	0
1.0467	93.5263	-0.282155	85.1847	72.6972	0
1.0473	99.6929	3.98152	83.6779	72.6972	0
1.0480	106.006	2.16319	83.3551	69.0416	0
1.0487	99.6929	0.940517	84.2699	64.4582	0
1.0493	91.0303	3.38586	88.521	60.8026	0
1.0500	106.3	3.07236	89.7587	57.1331	0
1.0507	143.006	1.84968	88.521	53.7821	0
1.0513	169.14	2.77453	92.1803	51.345	0
1.0520	173.839	1.84968	96.1624	47.9802	0
1.0527	167.672	0.329181	96.4852	43.7153	0
1.0533	156.954	0.329181	97.992	39.7411	0
1.0540	142.712	1.23835	95.8933	36.3902	0
1.0547	138.014	4.59286	86.0995	35.1578	0
1.0553	138.748	6.42687	75.1218	34.2439	0
1.0560	120.982	2.77453	62.3145	28.7604	0
1.0567	90.443	0.0156753	45.7942	21.1307	0
1.0573	71.7965	1.84968	34.2245	17.7658	0
1.0580	57.261	3.68369	28.1438	16.2426	0
1.0587	29.071	5.2042	15.9284	12.587	0
1.0593	1.61505	8.87221	2.79823	9.22216	0
1.0600	-9.24986	10.0949	-1.7758	4.95726	0
1.0607	-9.24986	7.64954	1.88343	-0.540036	0
1.0613	-2.93646	7.03821	6.45746	-3.28176	0
1.0620	10.8649	7.64954	11.9463	-6.03733	0
1.0627	28.19	8.26088	13.7759	-12.1439	0
1.0633	52.5627	6.74037	6.13459	-16.4088	0
1.0640	77.6694	4.90637	-6.67271	-17.3227	0
1.0647	78.5504	6.42687	-11.5696	-18.8459	0
1.0653	43.166	9.17004	-9.41713	-22.82	0
1.0660	-9.24986	8.26088	-7.91039	-25.8664	0
1.0667	-49.9199	7.35171	-5.43503	-27.708	0
1.0673	-66.9513	9.17004	-3.92829	-31.3637	0
1.0680	-63.5744	8.55871	-6.67271	-36.861	0
1.0687	-48.7453	6.12904	-7.91039	-40.5166	0
1.0693	-33.182	7.03821	-9.41713	-43.5768	0
1.0700	-18.4997	9.17004	-18.5652	-48.1463	0
1.0707	16.2974	11.3176	-28.359	-53.0344	0
1.0713	74.5861	14.6721	-33.525	-56.69	0
1.0720	116.137	15.5812	-35.6775	-60.9687	0
1.0727	117.018	13.4494	-32.0182	-64.3197	0
1.0733	99.6929	12.8381	-20.1258	-64.6244	0
1.0740	77.9631	13.4494	-6.67271	-66.466	0
1.0747	49.3326	14.6721	6.45746	-70.1217	0
1.0753	23.0512	17.4152	18.35	-71.0356	0
1.0760	-1.02776	18.6379	27.229	-71.3402	0
1.0767	-29.5114	18.3244	34.2245	-73.7773	0
1.0773	-45.9556	20.4719	41.8659	-75.619	0
1.0780	-32.1543	21.3811	46.709	-75.0097	0
1.0787	1.02776	20.7698	45.7942	-75.619	0
1.0793	39.7891	22.9173	43.0497	-77.1421	0
1.0800	71.5028	24.7356	43.0497	-78.6653	0
1.0807	85.8915	22.6038	42.1349	-80.7978	0
1.0813	86.1852	22.9173	40.3053	-82.0302	0
1.0820	77.6694	25.6604	47.6238	-80.4931	0
1.0827	62.1062	25.6604	60.4849	-78.6653	0
1.0833	51.0944	24.1243	65.9737	-78.3607	0
1.0840	51.0944	23.2151	68.9872	-79.2746	0
1.0847	54.765	21.9924	73.8841	-80.4931	0
1.0853	56.2332	22.9173	72.7003	-82.0302	0
1.0860	55.646	24.7356	64.4132	-82.0302	0
1.0867	53.8841	23.2151	51.3368	-79.8839	0
1.0873	55.0587	19.2493	33.9017	-78.056	0
1.0880	52.269	17.4152	23.5159	-78.056	0
1.0887	39.4954	17.7288	22.924	-77.4468	0
1.0893	31.2733	17.4152	18.35	-76.2282	0
1.0900	35.5312	15.5812	6.78033	-76.8375	0
1.0907	36.9994	16.1926	-0.591934	-76.5329	0
1.0913	35.2375	18.0266	-4.25116	-72.8634	0
1.0920	39.7891	17.4152	-6.99558	-71.9495	0
1.0927	46.2493	16.5061	-7.26464	-74.4004	0
1.0933	51.3881	17.4152	-4.52022	-73.4727	0
1.0940	60.9316	17.4152	0.968619	-71.0356	0
1.0947	72.237	17.4152	10.4396	-71.0356	0
1.0953	79.4313	20.7698	18.0271	-70.4263	0
1.0960	79.7249	23.2151	18.9419	-67.6846	0
1.0967	73.9988	22.3059	12.5382	-64.929	0
1.0973	71.5028	21.6946	-3.33636	-61.578	0
1.0980	73.4115	21.0833	-24.9689	-59.1409	0
1.0987	68.86	19.2493	-48.4848	-58.8363	0
1.0993	62.9871	19.2493	-67.6957	-56.3854	0
1.1000	69.1537	21.6946	-69.2563	-54.2529	0
1.1007	77.9631	23.2151	-50.6373	-53.6436	0
1.1013	81.6336	23.8264	-28.359	-50.5973	0
1.1020	83.3955	22.6038	-12.7535	-46.9278	0
1.1027	81.6336	21.6946	-0.860995	-44.4907	0
1.1033	81.34	23.5129	8.87901	-39.9073	0
1.1040	90.1494	22.9173	16.1975	-36.5563	0
1.1047	96.9032	19.2493	23.8388	-37.7749	0
1.1053	98.6651	18.3244	28.4128	-36.2517	0
1.1060	110.851	18.3244	29.3276	-33.1915	0
1.1067	128.617	17.4152	32.9869	-33.4961	0
1.1073	140.803	19.5471	37.2918	-31.9729	0
1.1080	150.934	19.8606	39.3905	-27.4034	0
1.1087	150.934	13.4494	42.1349	-26.7803	0
1.1093	136.839	11.9289	41.2201	-26.171	0
1.1100	118.486	16.8039	32.3949	-22.5154	0
1.1107	94.9945	17.1174	25.0765	-20.9922	0
1.1113	66.9513	15.5812	22.0092	-21.2968	0
1.1120	49.0389	19.8606	18.9419	-17.932	0
1.1127	35.2375	21.9924	18.6728	-15.7995	0
1.1133	18.2061	21.3811	24.7536	-17.0181	0
1.1140	17.1783	23.8264	27.8209	-16.1042	0
1.1147	35.8248	26.2718	15.2827	-12.1439	0
1.1153	54.765	25.3469	-13.9912	-9.69296	0
1.1160	62.1062	25.0491	-52.4669	-9.38833	0
1.1167	51.9754	25.6604	-87.8753	-10.3022	0
1.1173	26.7218	27.7923	-108.27	-10.9115	0
1.1180	5.57928	33.2786	-104.342	-9.69296	0
1.1187	-9.69032	36.0375	-79.5882	-6.95124	0
1.1193	-27.8964	33.89	-50.6373	-5.12342	0
1.1200	-36.1185	32.9808	-43.5879	-5.12342	0
1.1207	-30.9797	33.89	-65.8661	-6.03733	0
1.1213	-28.7773	35.1126	-93.0413	-6.34197	0
1.1220	-25.5472	35.1126	-99.122	-4.81879	0
1.1227	-14.2418	33.2786	-88.4672	-3.90488	0
1.1233	-9.24986	32.0716	-69.5253	-4.81879	0
1.1240	-8.07527	34.8148	-46.3323	-5.12342	0
1.1247	1.32141	34.8148	-33.2021	-5.42806	0
1.1253	8.36892	30.849	-34.7627	-5.42806	0
1.1260	8.66256	32.0716	-35.6775	-4.81879	0
1.1267	13.5077	35.724	-35.6775	-3.90488	0
1.1273	20.5552	32.3695	-40.5206	-3.90488	0
1.1280	24.2258	27.7923	-39.0138	-4.20952	0
1.1287	28.4837	28.0901	-30.4577	-5.7327	0
1.1293	33.0352	29.015	-33.8479	-7.86515	0
1.1300	37.4399	29.3128	-46.978	-8.47442	0
1.1307	45.0747	30.2376	-54.5656	-6.34197	0
1.1313	53.8841	31.1468	-56.3952	-6.6466	0
1.1320	59.3165	31.4603	-53.3817	-10.6069	0
1.1327	66.6577	32.9808	-41.4354	-10.9115	0
1.1333	74.5861	34.5013	-28.359	-7.86515	0
1.1340	78.5504	36.0375	-22.2244	-7.86515	0
1.1347	77.6694	37.2602	-16.4127	-9.69296	0
1.1353	72.237	38.4672	-9.74	-10.3022	0
1.1360	63.5744	41.226	-10.3319	-12.4485	0
1.1367	57.8483	41.8373	-20.1258	-15.1903	0
1.1373	53.8841	38.4672	-32.2873	-15.1903	0
1.1380	50.2135	37.558	-41.4354	-15.1903	0
1.1387	52.5627	40.0033	-42.9959	-16.1042	0
1.1393	58.4356	39.6898	-35.3546	-17.0181	0
1.1400	54.765	37.8558	-25.6146	-19.469	0
1.1407	44.0469	37.8558	-17.3275	-22.5154	0
1.1413	36.1185	36.6488	-6.34984	-22.82	0
1.1420	30.9797	35.4262	6.45746	-21.9061	0
1.1427	29.071	37.8558	12.8611	-21.2968	0
1.1433	32.7416	37.558	15.2827	-20.3829	0
1.1440	36.1185	32.9808	16.8432	-21.2968	0
1.1447	36.9994	32.0716	7.37227	-23.4293	0
1.1453	40.0827	33.2786	-11.5696	-24.3432	0
1.1460	39.2018	32.0716	-22.8702	-24.3432	0
1.1467	33.7693	32.9808	-25.6146	-24.3432	0
1.1473	33.0352	33.89	-27.4442	-23.4293	0
1.1480	35.2375	26.8831	-27.7133	-23.1246	0
1.1487	29.071	21.0833	-32.0182	-24.3432	0
1.1493	21.8766	23.5129	-47.2471	-24.6478	0
1.1500	18.2061	24.7356	-62.5298	-22.5154	0
1.1507	15.1228	21.3811	-63.7136	-21.2968	0
1.1513	14.8291	18.6379	-55.8032	-22.2107	0
1.1520	16.2974	15.2834	-47.57	-23.4293	0
1.1527	15.7101	11.3176	-38.099	-24.3432	0
1.1533	17.1783	11.0041	-27.7133	-23.7339	0
1.1540	16.591	11.6154	-21.9554	-19.7736	0
1.1547	10.8649	9.17004	-19.2109	-18.8459	0
1.1553	11.4522	7.35171	-13.6683	-23.7339	0
1.1560	20.8489	8.26088	-7.91039	-22.5154	0
1.1567	25.1067	8.26088	-4.25116	-16.4088	0
1.1573	25.4004	7.35171	-1.7758	-17.0181	0
1.1580	27.8964	7.64954	-5.16597	-18.8459	0
1.1587	29.5114	9.17004	-8.17945	-15.7995	0
1.1593	32.7416	9.17004	4.62785	-14.581	0
1.1600	38.6145	6.12904	26.5832	-15.7995	0
1.1607	41.1105	4.59286	34.8165	-13.9717	0
1.1613	41.6978	5.5177	35.7313	-14.2764	0
1.1620	42.8723	4.59286	41.8659	-15.4949	0
1.1627	42.8723	2.46102	43.3726	-10.9115	0
1.1633	42.285	1.84968	37.5609	-8.47442	0
1.1640	37.4399	-0.893492	36.377	-11.5346	0
1.1647	22.1703	-3.95017	43.0497	-10.9115	0
1.1653	8.07527	-2.7275	54.6732	-8.47442	0
1.1660	5.28563	-2.41399	66.8885	-7.86515	0
1.1667	3.52375	-5.47068	70.2249	-5.12342	0
1.1673	-2.05552	-4.85934	60.162	-2.97712	0
1.1680	-2.64282	-0.893492	40.3053	-2.36785	0
1.1687	0.440469	-1.80266	15.6055	2.20169	0
1.1693	-0.734115	-5.47068	-9.09426	5.26189	0
1.1700	-3.52375	-4.248	-24.9689	3.72487	0
1.1707	-1.02776	-2.7275	-27.7133	5.87117	0
1.1713	2.64282	-3.95017	-17.0585	9.5268	0
1.1720	4.11105	-3.33884	-0.860995	6.78507	0
1.1727	6.31339	0.627012	9.79382	5.56653	0
1.1733	9.83715	2.77453	9.79382	9.5268	0
1.1740	10.8649	3.38586	-0.860995	10.4407	0
1.1747	13.5077	4.29503	-20.1258	8.91753	0
1.1753	23.6385	4.90637	-34.7627	10.4407	0
1.1760	34.6502	4.90637	-29.2738	12.2824	0
1.1767	42.8723	5.81553	-7.26464	13.1963	0
1.1773	49.9199	8.87221	16.8432	14.7195	0
1.1780	51.9754	11.9289	32.0721	14.4148	0
1.1787	49.6262	13.4494	33.6326	13.1963	0
1.1793	47.7175	15.5812	23.2469	15.0241	0
1.1800	42.8723	16.5061	6.78033	18.9844	0
1.1807	36.1185	15.2834	-14.5831	21.4353	0
1.1813	36.4121	14.9699	-35.0317	20.826	0
1.1820	39.4954	15.5812	-39.3367	22.0446	0
1.1827	36.9994	13.4494	-22.8702	25.0909	0
1.1833	31.567	12.5402	1.88343	24.177	0
1.1840	26.4282	13.7472	26.2603	21.1307	0
1.1847	19.9679	12.5402	47.6238	18.9844	0
1.1853	13.9482	11.3176	55.588	17.4612	0
1.1860	12.6268	12.5402	47.6238	17.1565	0
1.1867	15.4164	11.0041	38.4757	20.826	0
1.1873	14.5355	7.35171	41.543	24.7863	0
1.1880	8.36892	5.5177	51.6059	25.0909	0
1.1887	9.24986	4.90637	59.5701	22.3492	0
1.1893	18.4997	4.29503	68.3953	19.5936	0
1.1900	22.7576	4.29503	83.0322	20.5214	0
1.1907	26.1345	3.68369	92.5031	22.9585	0
1.1913	36.4121	2.77453	84.2699	22.9585	0
1.1920	42.8723	2.77453	63.8212	19.8983	0
1.1927	40.3764	1.84968	38.7986	18.0705	0
1.1933	36.4121	0.627012	13.7759	17.1565	0
1.1940	26.4282	0.940517	-4.52022	15.0241	0
1.1947	8.95621	-0.282155	-10.3319	14.4148	0
1.1953	-10.2776	-2.41399	-7.58752	14.1102	0
1.1960	-31.2733	-0.595661	-0.860995	11.05	0
1.1967	-50.8008	0.627012	0.0538122	7.69898	0
1.1973	-60.6379	-3.63667	-9.41713	8.30825	0
1.1980	-65.4831	-6.69335	-19.2109	6.78507	0
1.1987	-64.0149	-5.17285	-18.2423	3.72487	0
1.1993	-49.6262	-6.37984	-9.09426	3.42023	0
1.2000	-37.7335	-11.2705	0.322873	4.0295	0
1.2007	-38.6145	-14.3272	2.47536	0.373871	0
1.2013	-37.4399	-14.3272	0.968619	-3.90488	0
1.2020	-29.5114	-13.7159	2.79823	-6.03733	0
1.2027	-24.8131	-13.4024	0.968619	-7.86515	0
1.2033	-24.8131	-14.625	-4.25116	-9.08369	0
1.2040	-26.7218	-18.2931	-7.91039	-10.3022	0
1.2047	-26.1345	-20.7384	-20.3948	-12.4485	0
1.2053	-21.8766	-22.5567	-40.5206	-13.9717	0
1.2060	-20.2616	-27.7453	-43.9107	-15.4949	0
1.2067	-22.1703	-32.0246	-26.2065	-17.3227	0
1.2073	-20.8489	-32.0246	-4.52022	-20.3829	0
1.2080	-20.8489	-33.5451	11.0315	-23.4293	0
1.2087	-22.1703	-36.2883	10.4396	-25.2571	0
1.2093	-20.2616	-36.8996	-6.34984	-27.0988	0
1.2100	-23.0512	-37.511	-25.8837	-30.1451	0
1.2107	-30.0987	-39.6585	-42.9959	-31.6683	0
1.2113	-29.5114	-39.9563	-49.9915	-31.9729	0
1.2120	-26.4282	-41.179	-33.8479	-35.0331	0
1.2127	-33.182	-43.9222	-6.34984	-38.9934	0
1.2133	-43.7533	-43.013	7.9642	-42.3444	0
1.2140	-50.2135	-41.179	0.968619	-45.4046	0
1.2147	-53.0031	-42.6995	-22.2244	-45.7092	0
1.2153	-46.5429	-43.013	-51.5521	-45.4046	0
1.2160	-28.4837	-43.013	-70.4401	-48.1463	0
1.2167	-13.6545	-45.1448	-71.3549	-50.5973	0
1.2173	-11.1586	-45.7562	-56.1261	-49.3649	0
1.2180	-18.2061	-45.1448	-37.5071	-50.5973	0
1.2187	-31.2733	-46.9788	-34.7627	-55.4714	0
1.2193	-47.7175	-48.2015	-46.3323	-57.2993	0
1.2200	-59.6102	-48.4993	-52.144	-56.3854	0
1.2207	-65.7767	-51.8539	-50.3144	-59.1409	0
1.2213	-71.9433	-53.0765	-49.3996	-60.6641	0
1.2220	-78.2567	-52.1674	-47.57	-57.2993	0
1.2227	-85.0106	-54.2992	-43.3188	-55.4714	0
1.2233	-85.0106	-56.7445	-42.9959	-58.2132	0
1.2240	-66.9513	-57.9672	-43.9107	-59.7502	0
1.2247	-39.7891	-61.9331	-38.691	-60.0548	0
1.2253	-24.5195	-63.7671	-29.8658	-59.1409	0
1.2260	-22.1703	-62.8422	-21.3096	-56.9946	0
1.2267	-26.7218	-65.2876	-11.8387	-56.9946	0
1.2273	-38.6145	-67.1216	-0.269061	-59.1409	0
1.2280	-50.5071	-66.8081	9.20188	-56.3854	0
1.2287	-57.261	-69.5513	16.8432	-50.9019	0
1.2293	-67.245	-72.3101	23.8388	-50.9019	0
1.2300	-82.5146	-70.7739	29.9734	-52.7297	0
1.2307	-92.6454	-70.4761	32.0721	-51.5112	0
1.2313	-88.3875	-70.1626	30.5653	-49.9741	0
1.2320	-72.5306	-66.8081	28.4128	-49.9741	0
1.2327	-55.3523	-66.8081	25.6684	-48.7556	0
1.2333	-43.7533	-66.8081	24.1617	-45.1	0
1.2340	-34.3566	-62.2309	28.4128	-43.2722	0
1.2347	-26.7218	-59.4877	37.2918	-44.4907	0
1.2353	-21.2893	-60.3969	41.543	-43.8814	0
1.2360	-14.8291	-58.8764	40.0363	-39.9073	0
1.2367	-12.9204	-58.5786	42.7807	-40.5166	0
1.2373	-19.3806	-60.0991	51.9288	-42.3444	0
1.2380	-25.8409	-57.9672	58.0095	-38.3841	0
1.2387	-28.7773	-55.5219	60.754	-33.8007	0
1.2393	-27.6027	-54.9105	65.9737	-34.7147	0
1.2400	-22.7576	-53.0765	68.7182	-35.3378	0
1.2407	-18.4997	-51.2425	66.5657	-31.9729	0
1.2413	-16.591	-50.3334	65.9737	-29.2312	0
1.2420	-11.1586	-48.4993	68.9872	-26.4756	0
1.2427	-5.28563	-46.054	71.4626	-22.5154	0
1.2433	-2.34917	-43.3108	74.207	-19.7736	0
1.2440	4.40469	-40.8655	76.9514	-18.8459	0
1.2447	12.9204	-42.0882	79.6958	-17.0181	0
1.2453	16.8847	-44.5335	84.2699	-14.581	0
1.2460	20.2616	-40.8655	82.4403	-12.1439	0
1.2467	23.9322	-34.47	67.1576	-8.16978	0
1.2473	22.1703	-33.8586	44.8794	-5.12342	0
1.2480	16.0037	-37.511	23.8388	-6.34197	0
1.2487	6.60704	-36.6018	4.62785	-7.86515	0
1.2493	-6.60704	-32.0246	-10.0091	-5.42806	0
1.2500	-18.2061	-29.2814	-14.314	-2.06322	0
1.2507	-28.4837	-31.0998	-12.7535	-0.235401	0
1.2513	-37.4399	-30.1906	-12.4844	0.983143	0
1.2520	-36.8526	-26.8361	-12.7535	3.72487	0
1.2527	-27.0154	-25.0021	-17.9733	7.69898	0
1.2533	-22.1703	-21.9454	-32.6102	9.5268	0
1.2540	-23.3449	-17.6817	-47.2471	9.5268	0
1.2547	-23.9322	-16.4591	-50.6373	11.6593	0
1.2553	-20.2616	-15.5499	-54.2965	14.7195	0
1.2560	-14.5355	-13.7159	-67.1038	15.0241	0
1.2567	-10.2776	-13.4024	-78.6734	16.8519	0
1.2573	-7.48798	-12.791	-84.4851	21.7399	0
1.2580	-4.40469	-7.60252	-87.2295	23.8724	0
1.2587	-0.440469	-1.207	-80.8259	25.7002	0
1.2593	6.31339	0.940517	-64.9513	29.979	0
1.2600	14.5355	0.329181	-49.9915	32.1114	0
1.2607	18.2061	0.329181	-39.0138	32.1114	0
1.2613	18.2061	2.16319	-32.9331	36.0855	0
1.2620	21.8766	3.68369	-32.9331	40.6551	0
1.2627	23.0512	5.5177	-27.4442	40.9597	0
1.2633	17.1783	8.26088	-10.3319	40.6551	0
1.2640	9.5435	10.3927	5.54265	43.4106	0
1.2647	1.02776	11.0041	14.3679	46.1524	0
1.2653	-10.8649	11.6154	25.6684	47.9802	0
1.2660	-25.8409	11.9289	34.8165	51.345	0
1.2667	-44.3406	11.6154	30.8882	54.3914	0
1.2673	-64.8958	11.6154	20.1796	55.9146	0
1.2680	-79.8718	12.5402	16.5203	57.7424	0
1.2687	-85.3042	13.4494	18.9419	59.8887	0
1.2693	-88.3875	14.9699	20.7715	61.4118	0
1.2700	-88.9748	16.1926	22.924	64.4582	0
1.2707	-77.9631	15.8947	27.498	67.2138	0
1.2713	-58.7292	17.7288	32.0721	68.1277	0
1.2720	-44.0469	20.7698	29.9734	69.6509	0
1.2727	-34.9439	22.6038	18.6728	71.7833	0
1.2733	-26.1345	25.0491	7.37227	73.6111	0
1.2740	-19.9679	29.015	0.645746	74.8435	0
1.2747	-15.7101	29.6263	-11.5696	75.4528	0
1.2753	-13.9482	27.4945	-28.0361	76.0621	0
1.2760	-14.8291	29.3128	-33.525	78.8038	0
1.2767	-12.9204	32.9808	-26.5294	80.9362	0
1.2773	-12.9204	33.2786	-17.0585	80.6316	0
1.2780	-24.5195	33.2786	-8.17945	80.6316	0
1.2787	-35.8248	35.1126	-4.52022	80.6316	0
1.2793	-32.1543	32.9808	-8.17945	80.0223	0
1.2800	-22.1703	30.5355	-7.26464	81.2409	0
1.2807	-17.6188	34.5013	-0.860995	82.1548	0
1.2813	-17.6188	36.0375	0.0538122	81.2409	0
1.2820	-17.1783	32.683	0.0538122	81.8502	0
1.2827	-17.6188	32.9808	5.54265	83.3872	0
1.2833	-20.2616	33.89	12.8611	82.1548	0
1.2840	-26.1345	29.9241	17.758	81.8502	0
1.2847	-34.063	25.9583	21.0944	83.6918	0
1.2853	-41.6978	23.8264	22.3321	82.4594	0
1.2860	-49.0389	23.2151	25.3455	81.2409	0
1.2867	-59.6102	26.5696	32.0721	83.3872	0
1.2873	-69.741	26.5696	37.2918	82.1548	0
1.2880	-62.6935	20.4719	34.2245	75.7574	0
1.2887	-40.3764	20.1584	27.498	74.525	0
1.2893	-21.8766	23.8264	22.924	76.6713	0
1.2900	-16.591	20.4719	16.8432	74.525	0
1.2907	-27.6027	17.4152	10.1167	71.7833	0
1.2913	-53.8841	20.7698	6.45746	70.8694	0
1.2920	-73.9988	21.6946	1.23768	67.2138	0
1.2927	-73.9988	18.6379	-8.50232	63.8489	0
1.2933	-67.245	18.3244	-15.8208	64.4582	0
1.2940	-59.6102	18.0266	-17.6504	62.3258	0
1.2947	-44.781	15.8947	-18.2423	58.9609	0
1.2953	-30.686	16.5061	-15.2288	58.047	0
1.2960	-19.6743	18.3244	-7.26464	55.0006	0
1.2967	-2.05552	16.5061	0.968619	49.808	0
1.2973	12.9204	15.5812	4.03591	47.9802	0
1.2980	15.7101	18.3244	3.39017	46.7616	0
1.2987	17.9124	17.7288	1.88343	43.7153	0
1.2993	29.071	13.7472	-3.60542	42.4829	0
1.3000	44.0469	12.2267	-11.8387	40.3504	0
1.3007	55.646	12.8381	-13.9912	37.6087	0
1.3013	54.1777	12.5402	-11.2467	37.9133	0
1.3020	42.5787	12.8381	-15.4979	38.218	0
1.3027	34.3566	14.0607	-25.6146	36.3902	0
1.3033	30.0987	11.6154	-31.3725	34.2439	0
1.3040	25.1067	7.35171	-34.7627	32.416	0
1.3047	32.1543	5.5177	-39.3367	30.5882	0
1.3053	51.0944	3.07236	-36.8613	29.3697	0
1.3060	56.6737	-2.11616	-26.2065	27.2234	0
1.3067	41.4041	-4.56151	-22.5473	26.0048	0
1.3073	20.5552	-3.63667	-39.3367	27.2234	0
1.3080	4.40469	-6.37984	-60.3773	25.0909	0
1.3087	-4.40469	-10.9727	-62.5298	20.5214	0
1.3093	-8.07527	-11.8819	-48.1619	20.5214	0
1.3100	-11.1586	-11.2705	-32.2873	21.4353	0
1.3107	-13.6545	-11.8819	-18.8881	19.5936	0
1.3113	-13.2141	-11.2705	-12.4844	19.5936	0
1.3120	-13.9482	-10.9727	-16.1437	19.8983	0
1.3127	-12.9204	-12.1797	-22.8702	17.7658	0
1.3133	-7.19433	-13.1045	-26.5294	15.6334	0
1.3140	-0.440469	-13.4024	-28.0361	14.1102	0
1.3147	3.52375	-12.791	-25.8837	12.587	0
1.3153	8.36892	-10.6592	-23.4621	12.2824	0
1.3160	13.5077	-10.0479	-22.8702	11.3546	0
1.3167	16.2974	-10.6592	-18.5652	10.7453	0
1.3173	17.9124	-11.2705	-17.3275	11.3546	0
1.3180	20.8489	-11.2705	-27.1213	10.4407	0
1.3187	30.3924	-10.3614	-38.4219	8.61289	0
1.3193	41.9914	-10.6592	-39.6058	9.5268	0
1.3200	47.4239	-13.7159	-28.359	9.22216	0
1.3207	49.6262	-17.6817	-5.43503	5.87117	0
1.3213	53.8841	-19.5157	15.6055	4.0295	0
1.3220	57.8483	-19.2022	25.0765	7.39435	0
1.3227	64.1617	-18.5909	31.1573	9.5268	0
1.3233	73.4115	-18.2931	39.3905	7.08971	0
1.3240	78.5504	-17.3682	43.9646	5.87117	0
1.3247	80.4591	-16.1455	46.709	9.5268	0
1.3253	80.4591	-16.4591	43.6955	9.5268	0
1.3260	72.8243	-16.4591	24.7536	6.1758	0
1.3267	65.7767	-15.2364	3.71304	7.08971	0
1.3273	65.4831	-16.4591	-4.52022	8.00362	0
1.3280	62.6935	-19.2022	-8.17945	5.87117	0
1.3287	55.0587	-20.1271	-16.1437	6.48044	0
1.3293	50.2135	-21.9454	-24.9689	8.30825	0
1.3300	45.9556	-23.7794	-31.1034	6.48044	0
1.3307	41.9914	-23.4816	-31.6954	6.1758	0
1.3313	40.0827	-23.1681	-24.6998	7.69898	0
1.3320	35.5312	-22.8702	-15.4979	4.95726	0
1.3327	31.567	-23.4816	-10.0091	1.59242	0
[truncated: 37,366 more rows]
