# Supplementary material for: Identification of Haptic Based Guiding Using Hard Reins
Source: PLoS One. 2015 Jul 22;10(7):e0132020. doi: 10.1371/journal.pone.0132020 (PMC4511788; doi:10.1371/journal.pone.0132020)
Supplement: S3 File — (ZIP) [file pone.0132020.s003.zip › EMGData1/Subject3/T8/t8.txt]

0.0000	79.5658	51.7673	33.633	169.965	0
0.0007	76.8665	51.4663	33.633	170.882	0
0.0013	60.0577	55.7468	34.856	169.66	0
0.0020	26.5015	59.091	34.856	170.577	0
0.0027	-14.1096	59.6929	33.0239	173.309	0
0.0033	-41.2859	58.489	32.1078	171.799	0
0.0040	-63.5545	57.2517	31.4986	166.604	0
0.0047	-82.449	56.9507	29.6665	163.243	0
0.0053	-75.4556	55.7468	25.7	158.66	0
0.0060	-51.9601	52.6702	22.9518	149.511	0
0.0067	-33.0042	51.1653	21.7335	139.751	0
0.0073	-10.4288	50.229	16.8509	133.028	0
0.0080	13.6802	46.5839	10.4385	120.824	0
0.0087	28.3419	40.7651	6.47194	105.563	0
0.0093	43.8624	35.2807	1.89624	95.8033	0
0.0100	46.9297	31.6356	-4.81846	86.3488	0
0.0107	13.9869	27.957	-8.17581	72.6164	0
0.0113	-22.0232	21.8707	-8.78499	60.0882	0
0.0120	-25.704	16.6873	-10.0079	48.4948	0
0.0127	-20.7963	12.4068	-10.0079	35.068	0
0.0133	-28.7713	4.78212	-5.42764	22.2522	0
0.0140	-33.0042	-4.07985	3.42147	10.6588	0
0.0147	-13.4961	-8.05938	13.4935	2.71413	0
0.0153	39.6295	-10.1662	21.7335	-0.934666	0
0.0160	108.582	-14.1457	26.616	-6.43482	0
0.0167	155.573	-19.0282	30.2757	-14.9726	0
0.0173	174.775	-23.6096	34.2422	-21.0839	0
0.0180	186.676	-28.1911	38.2133	-25.3618	0
0.0187	201.338	-32.4716	37.2973	-29.0106	0
0.0193	215.386	-37.0531	25.7	-29.9273	0
0.0200	204.098	-41.6011	10.1362	-31.7607	0
0.0207	164.714	-45.2797	2.19854	-37.2608	0
0.0213	163.794	-48.0218	2.81229	-40.2985	0
0.0220	202.871	-49.8611	2.50542	-41.2152	0
0.0227	170.235	-50.4631	0.064124	-43.6597	0
0.0233	53.0029	-52.9043	-3.6001	-44.5764	0
0.0240	-37.2984	-59.0241	-9.09187	-45.7986	0
0.0247	-72.695	-63.5721	-10.6171	-51.9099	0
0.0253	-106.865	-61.7663	-7.56663	-57.3921	0
0.0260	-153.856	-60.8299	-9.70104	-59.2255	0
0.0267	-202.687	-65.4114	-17.0249	-61.0589	0
0.0273	-233.544	-67.2506	-22.2144	-62.5867	0
0.0280	-237.164	-64.5085	-25.5717	-61.67	0
0.0287	-249.985	-65.4114	-28.3153	-62.2811	0
0.0293	-284.216	-66.6487	-28.3153	-64.7256	0
0.0300	-292.743	-64.2075	-26.4878	-62.5867	0
0.0307	-257.346	-65.4114	-23.7396	-57.3921	0
0.0313	-192.626	-69.0899	-18.5502	-54.642	0
0.0320	-110.852	-66.0133	-11.8355	-52.8266	0
0.0327	-42.2061	-61.7663	-6.95287	-48.8543	0
0.0333	-7.97498	-62.0672	-2.37717	-45.4931	0
0.0340	4.23287	-60.8299	5.55589	-44.5764	0
0.0347	-2.82192	-56.2484	11.6614	-39.9929	0
0.0353	-24.7838	-51.7004	10.7453	-30.2329	0
0.0360	-36.0715	-46.1826	9.22011	-24.4451	0
0.0367	-37.9118	-41.3001	11.9683	-26.8716	0
0.0373	-51.3466	-39.7953	14.1027	-25.6674	0
0.0380	-70.8546	-36.1167	14.4096	-18.945	0
0.0387	-80.9154	-27.8901	16.2371	-14.3615	0
0.0393	-76.6825	-22.4057	19.9013	-12.5281	0
0.0400	-55.0274	-17.1889	25.0908	-10.4071	0
0.0407	-27.5444	-10.8016	30.5826	-10.1016	0
0.0413	-5.58249	-6.82205	31.8009	-12.5281	0
0.0420	16.134	-2.54155	31.4986	-14.9726	0
0.0427	31.0411	2.94284	33.0239	-18.0283	0
0.0433	31.0411	6.28698	33.0239	-20.7783	0
0.0440	27.4217	8.7282	35.772	-21.695	0
0.0447	25.888	12.1058	39.4317	-25.0562	0
0.0453	28.3419	11.8048	38.2133	-32.3718	0
0.0460	45.7028	11.8048	35.1583	-39.9929	0
0.0467	65.8243	16.3528	37.9064	-45.4931	0
0.0473	67.0512	18.1921	38.5156	-48.2431	0
0.0480	74.106	15.149	32.717	-50.6877	0
0.0487	110.116	14.246	29.3596	-53.7433	0
0.0493	143.366	14.848	30.8849	-58.3088	0
0.0500	144.899	13.3097	30.2757	-61.3644	0
0.0507	132.691	12.7077	28.7504	-62.2811	0
0.0513	111.956	14.246	27.5321	-62.2811	0
0.0520	69.505	15.149	28.7504	-61.0589	0
0.0527	21.9005	16.3528	29.9734	-57.6977	0
0.0533	-4.6623	17.5902	27.5321	-55.5587	0
0.0540	-10.1221	17.8911	23.8679	-53.4377	0
0.0547	-6.80941	18.7941	21.7335	-47.0209	0
0.0553	-2.51519	17.5902	17.46	-39.9929	0
0.0560	-3.74211	16.0519	13.4935	-36.0386	0
0.0567	-8.28171	18.7941	14.1027	-31.4551	0
0.0573	-11.9625	19.7304	14.7119	-23.2229	0
0.0580	-16.5634	17.8911	15.6279	-13.4448	0
0.0587	-15.3365	20.0314	23.8679	-4.29587	0
0.0593	-4.04884	22.7736	32.1078	2.12097	0
0.0600	16.6861	18.1921	31.8009	3.93638	0
0.0607	53.9231	16.3528	29.3596	6.38089	0
0.0613	97.9082	21.2353	31.8009	10.3532	0
0.0620	121.404	22.4726	33.9399	13.1033	0
0.0627	126.25	21.8707	29.3596	16.7521	0
0.0633	132.385	24.6129	19.9013	20.7244	0
0.0640	130.238	25.8168	14.4096	18.2799	0
0.0647	113.429	24.9138	17.46	13.1033	0
0.0653	109.503	26.1177	23.561	11.2699	0
0.0660	136.679	27.0541	27.5321	7.60315	0
0.0667	185.449	26.4521	32.1078	3.01969	0
0.0673	235.814	25.5158	34.856	0.898717	0
0.0680	267.285	22.1716	34.5491	-2.76805	0
0.0687	272.131	18.7941	31.8009	-7.04594	0
0.0693	261.457	18.7941	27.8344	-7.65707	0
0.0700	241.028	18.7941	25.0908	-9.79602	0
0.0707	201.338	18.4931	22.0358	-13.4448	0
0.0713	141.832	16.6873	11.3545	-13.1392	0
0.0720	81.7129	13.0087	-2.68405	-13.1392	0
0.0727	34.1084	11.8048	-10.0079	-15.2782	0
0.0733	-6.50268	13.3097	-13.6676	-15.5838	0
0.0740	-46.7457	13.0087	-13.6676	-15.2782	0
0.0747	-91.6509	12.4068	-7.56663	-12.2226	0
0.0753	-145.635	13.3097	-1.15423	-4.907	0
0.0760	-203.301	14.246	-2.07029	-1.24023	0
0.0767	-247.899	16.9882	-6.34369	-0.629102	0
0.0773	-263.726	20.3324	-9.39416	3.63082	0
0.0780	-261.273	18.1921	-11.2263	9.7421	0
0.0787	-278.081	14.547	-10.3102	14.9367	0
0.0793	-322.619	13.9116	-10.924	20.4189	0
0.0800	-345.194	14.246	-12.4492	24.3912	0
0.0807	-310.411	13.0087	-10.3102	26.2246	0
0.0813	-244.525	11.8048	-4.51158	25.919	0
0.0820	-174.039	12.4068	2.50542	25.919	0
0.0827	-105.024	16.0519	11.0522	29.5858	0
0.0833	-47.6658	16.9882	15.9348	33.8457	0
0.0840	-9.2019	12.4068	18.0692	30.5025	0
0.0847	14.6003	10.5675	22.0358	24.0856	0
0.0853	20.9803	10.5675	24.7839	22.5578	0
0.0860	16.9928	9.36359	22.0358	21.03	0
0.0867	16.4407	9.02918	20.2036	17.6688	0
0.0873	17.2996	9.96554	20.2036	15.8534	0
0.0880	11.8398	7.82529	17.46	13.1033	0
0.0887	6.62537	5.08309	13.1866	9.7421	0
0.0893	11.8398	5.08309	9.82929	7.60315	0
0.0900	23.7409	3.24382	5.55589	6.68646	0
0.0907	39.3228	0.501621	4.94671	4.85307	0
0.0913	61.8981	-0.401297	8.30406	3.63082	0
0.0920	86.6206	-2.24057	5.55589	2.71413	0
0.0927	97.2948	-2.54155	-0.545054	3.32525	0
0.0933	86.9273	-2.24057	-1.76799	6.99202	0
0.0940	65.5175	-2.84252	-0.545054	9.7421	0
0.0947	42.6355	-1.63863	0.673302	11.2699	0
0.0953	20.9803	-0.100324	1.58936	16.4645	0
0.0960	8.46575	-3.17693	0.980181	22.8634	0
0.0967	7.23883	-6.2201	1.89624	23.7801	0
0.0973	0.552114	-1.63863	2.50542	23.7801	0
0.0980	-24.7838	1.40454	-1.46111	28.6691	0
0.0987	-54.1072	-1.33766	-4.20928	33.5401	0
0.0993	-66.0083	-0.401297	-1.46111	34.4568	0
0.1000	-64.7814	4.48115	1.89624	35.068	0
0.1007	-72.3883	4.48115	6.16964	36.5958	0
0.1013	-91.0375	2.3409	11.0522	36.2902	0
0.1020	-87.9702	3.24382	10.4385	33.8457	0
0.1027	-36.0715	3.84576	11.9683	30.1969	0
0.1033	42.3287	3.24382	20.2036	27.4468	0
0.1040	112.263	1.40454	21.7335	25.3079	0
0.1047	161.647	-1.03668	16.2371	20.1133	0
0.1053	184.897	0.501621	15.6279	12.7977	0
0.1060	181.523	3.54479	19.2922	8.51984	0
0.1067	173.241	1.70551	20.2036	7.29759	0
0.1073	169.315	-1.9396	18.3761	2.12097	0
0.1080	144.286	-2.84252	14.7119	-7.96264	0
0.1087	77.1119	-4.6818	11.9683	-16.1949	0
0.1093	-11.349	-6.2201	11.3545	-20.4728	0
0.1100	-79.7498	-5.28374	6.77882	-22.6117	0
0.1107	-108.398	-4.38082	0.064124	-23.5284	0
0.1113	-118.459	-3.17693	-4.51158	-26.2605	0
0.1120	-143.795	-2.84252	-10.924	-30.844	0
0.1127	-196	-4.98277	-19.4662	-32.0662	0
0.1133	-254.893	-6.82205	-22.5167	-29.6217	0
0.1140	-278.081	-5.91913	-22.8236	-29.0106	0
0.1147	-249.985	-6.82205	-24.0465	-28.3995	0
0.1153	-204.221	-8.66132	-19.4662	-22.6117	0
0.1160	-168.517	-8.05938	-11.8355	-18.3338	0
0.1167	-132.814	-6.82205	-8.17581	-16.806	0
0.1173	-95.2703	-7.42399	-4.20928	-12.2226	0
0.1180	-57.7266	-6.52107	5.25359	-6.12925	0
0.1187	-20.7963	-4.38082	11.9683	-3.37918	0
0.1193	0.858844	-4.38082	10.4385	0.28759	0
0.1200	0.245384	-6.52107	6.77882	4.85307	0
0.1207	-11.0423	-7.42399	9.22011	5.76977	0
0.1213	-28.1578	-7.42399	13.4935	6.38089	0
0.1220	-44.5985	-6.82205	14.1027	9.7421	0
0.1227	-56.1929	-4.6818	14.4096	9.7421	0
0.1233	-75.1489	-3.47791	14.7119	6.99202	0
0.1240	-94.3502	-5.28374	10.1362	8.51984	0
0.1247	-91.3442	-6.82205	4.33753	10.6588	0
0.1253	-73.6152	-5.61816	1.28706	7.90871	0
0.1260	-52.8803	-6.82205	-1.76799	4.54751	0
0.1267	-24.7838	-10.1662	-4.20928	3.01969	0
0.1273	1.4723	-10.8016	-2.98635	-0.629102	0
0.1280	20.9803	-10.1662	-2.68405	-7.04594	0
0.1287	39.9362	-12.0055	-5.42764	-11.3238	0
0.1293	38.0959	-13.5438	-10.0079	-9.49046	0
0.1300	4.5396	-11.7045	-15.8066	-7.35151	0
0.1307	-43.433	-10.5006	-22.2144	-9.18489	0
0.1313	-94.6569	-12.9418	-27.7061	-10.1016	0
0.1320	-126.434	-17.5233	-31.9795	-8.2682	0
0.1327	-110.546	-19.9645	-31.0635	-7.65707	0
0.1333	-65.7016	-19.6301	-24.6557	-7.35151	0
0.1340	-20.4896	-18.4262	-19.1639	-4.29587	0
0.1347	31.9613	-19.0282	-16.4157	3.01969	0
0.1353	84.4734	-19.9645	-13.6676	13.1033	0
0.1360	115.269	-19.9645	-10.924	20.4189	0
0.1367	134.532	-19.3291	-8.17581	23.1689	0
0.1373	154.96	-18.1252	-6.0414	26.8357	0
0.1380	165.327	-16.286	-5.12534	32.0123	0
0.1387	160.174	-15.0821	-1.76799	37.5125	0
0.1393	144.899	-14.7477	4.94671	43.6237	0
0.1400	128.09	-13.2428	9.82929	47.8837	0
0.1407	118.643	-11.4035	12.8798	49.717	0
0.1413	114.962	-11.7045	17.7623	53.0782	0
0.1420	120.177	-11.4035	22.9518	53.3838	0
0.1427	143.672	-7.72496	25.0908	50.0226	0
0.1433	169.008	-5.91913	25.7	51.856	0
0.1440	170.235	-9.56424	25.3931	53.9949	0
0.1447	157.414	-12.3064	25.7	45.7447	0
0.1453	144.899	-10.5006	26.3092	35.6791	0
0.1460	130.544	-9.26327	23.2587	34.1513	0
0.1467	132.691	-8.66132	17.46	34.1513	0
0.1473	163.794	-6.52107	14.7119	30.5025	0
0.1480	199.497	-6.82205	15.6279	27.1413	0
0.1487	224.833	-7.72496	13.4935	22.8634	0
0.1493	247.102	-6.82205	9.22011	15.8534	0
0.1500	246.182	-6.52107	4.63983	10.3532	0
0.1507	201.031	-6.82205	-2.68405	8.8254	0
0.1513	136.372	-5.91913	-8.48269	7.29759	0
0.1520	81.4062	-6.82205	-9.39416	5.76977	0
0.1527	31.0411	-8.36035	-12.7515	6.07533	0
0.1533	-9.2019	-5.61816	-22.2144	7.60315	0
0.1540	-3.74211	-3.17693	-31.9795	7.60315	0
0.1547	48.7701	-4.6818	-35.03	9.7421	0
0.1553	107.356	-4.98277	-33.8117	15.5478	0
0.1560	149.439	-4.07985	-31.9795	19.1966	0
0.1567	182.136	-2.24057	-29.2314	18.891	0
0.1573	202.258	2.03993	-24.6557	22.2522	0
0.1580	207.472	4.78212	-20.0754	27.7524	0
0.1587	195.571	5.98601	-14.5836	28.9746	0
0.1593	147.967	11.1694	-5.12534	28.3635	0
0.1600	61.5914	14.246	2.19854	29.5858	0
0.1607	-38.5253	13.0087	0.980181	29.5858	0
0.1613	-152.936	15.149	-2.37717	29.5858	0
0.1620	-296.424	17.8911	-2.37717	32.0123	0
0.1627	-432.796	16.0519	-2.07029	30.5025	0
0.1633	-483.775	16.9882	-1.15423	26.8357	0
0.1640	-416.969	19.1285	1.89624	25.3079	0
0.1647	-296.424	16.6873	3.42147	21.3356	0
0.1653	-197.227	15.149	4.63983	13.1033	0
0.1660	-107.478	17.8911	9.22011	7.60315	0
0.1667	-4.04884	16.9882	12.5775	4.24195	0
0.1673	63.125	13.3097	10.4385	-0.323538	0
0.1680	65.8243	10.5675	7.388	-6.12925	0
0.1687	51.2239	9.36359	6.47194	-11.6294	0
0.1693	36.5622	9.66456	7.388	-18.0283	0
0.1700	9.07921	11.1694	9.82929	-23.5284	0
0.1707	-14.4163	11.4704	13.4935	-24.7507	0
0.1713	-21.103	12.1058	14.7119	-24.4451	0
0.1720	-23.5569	13.6106	15.0188	-26.8716	0
0.1727	-24.7838	13.3097	18.3761	-31.1495	0
0.1733	-27.8511	12.1058	20.2036	-32.6774	0
0.1740	-37.6051	13.0087	17.46	-29.6217	0
0.1747	-41.8993	15.7509	15.3211	-25.6674	0
0.1753	-46.4389	16.9882	13.4935	-22.6117	0
0.1760	-70.2412	16.6873	6.47194	-19.2505	0
0.1767	-104.718	16.6873	-1.46111	-17.1116	0
0.1773	-131.894	17.2892	-4.20928	-14.9726	0
0.1780	-146.556	19.4295	-1.76799	-10.7127	0
0.1787	-137.415	23.6765	0.980181	-6.74038	0
0.1793	-102.325	24.9138	1.58936	-5.21256	0
0.1800	-60.4872	23.3755	1.28706	-4.29587	0
0.1807	-27.5444	24.3119	4.33753	-4.60143	0
0.1813	-1.28827	26.1177	10.1362	-6.43482	0
0.1820	20.6736	26.1177	16.544	-5.51812	0
0.1827	39.0161	27.0541	21.4266	-4.60143	0
0.1833	49.6903	24.3119	22.6495	-7.96264	0
0.1840	56.0702	21.5697	23.2587	-13.4448	0
0.1847	63.125	25.2148	23.8679	-18.0283	0
0.1853	67.3579	26.1177	19.5945	-22.9173	0
0.1860	70.4252	20.3324	15.9348	-26.2605	0
0.1867	68.5848	18.7941	15.6279	-28.0939	0
0.1873	49.0768	18.7941	11.3545	-32.6774	0
0.1880	27.4217	16.0519	3.72835	-38.4831	0
0.1887	31.9613	13.6106	-0.851933	-42.743	0
0.1893	48.1566	11.1694	-5.12534	-45.4931	0
0.1900	53.0029	9.36359	-8.78499	-48.2431	0
0.1907	50.3037	10.5675	-7.56663	-49.4654	0
0.1913	54.2299	5.98601	-6.0414	-48.8543	0
0.1920	82.9398	-2.24057	-6.95287	-47.9376	0
0.1927	126.25	-3.17693	-6.34369	-48.5487	0
0.1933	143.059	-2.24057	-3.29322	-50.6877	0
0.1940	136.372	-4.07985	-0.545054	-48.8543	0
0.1947	153.12	-3.17693	1.58936	-41.8263	0
0.1953	184.897	-2.24057	6.16964	-35.1219	0
0.1960	186.983	-5.28374	14.7119	-30.844	0
0.1967	170.849	-7.42399	19.2922	-27.1772	0
0.1973	173.855	-5.91913	13.7958	-21.3895	0
0.1980	194.651	-4.38082	7.69488	-15.2782	0
0.1987	212.012	-3.47791	5.55589	-10.7127	0
0.1993	233.422	-2.24057	-0.545054	-6.74038	0
0.2000	265.444	-1.63863	-6.95287	-3.37918	0
0.2007	274.278	-0.401297	-8.78499	0.28759	0
0.2013	247.102	0.802594	-8.78499	1.81541	0
0.2020	228.207	1.10357	-4.51158	3.01969	0
0.2027	218.76	0.501621	-1.15423	5.76977	0
0.2033	162.874	-0.735711	-5.12534	6.99202	0
0.2040	43.8624	-2.84252	-4.81846	3.63082	0
0.2047	-103.552	-4.6818	2.50542	-1.54579	0
0.2053	-231.09	-4.98277	3.42147	-5.51812	0
0.2060	-315.932	-5.28374	-0.851933	-6.12925	0
0.2067	-392.246	-7.72496	-4.81846	-4.907	0
0.2073	-477.088	-11.1025	-15.4997	-8.2682	0
0.2080	-506.043	-12.0055	-27.3993	-14.0559	0
0.2087	-434.33	-11.7045	-33.5048	-14.0559	0
0.2093	-313.785	-13.2428	-40.2195	-13.4448	0
0.2100	-205.448	-15.684	-48.7617	-14.6671	0
0.2107	-125.514	-14.4467	-52.1191	-11.917	0
0.2113	-76.069	-11.4035	-50.9007	-8.2682	0
0.2120	-52.2668	-10.5006	-43.8791	-8.2682	0
0.2127	-36.6849	-12.0055	-34.7277	-6.12925	0
0.2133	-16.5634	-11.7045	-31.9795	-2.46249	0
0.2140	5.70518	-9.26327	-31.3704	-0.0179743	0
0.2147	19.4467	-5.61816	-26.4878	7.60315	0
0.2153	16.134	-3.47791	-27.3993	17.3632	0
0.2160	-10.1221	-4.38082	-33.1979	21.6411	0
0.2167	-54.4139	-5.91913	-33.8117	25.919	0
0.2173	-97.1107	-6.52107	-29.2314	33.2346	0
0.2180	-115.146	-4.98277	-23.7396	40.2625	0
0.2187	-100.485	-3.17693	-18.2479	47.5781	0
0.2193	-59.567	-1.63863	-12.4492	57.0506	0
0.2200	-7.97498	0.501621	-6.34369	64.3661	0
0.2207	40.7951	5.38407	-1.15423	69.2552	0
0.2213	75.0262	7.82529	0.064124	74.4318	0
0.2220	86.6206	6.58796	1.89624	79.0152	0
0.2227	75.0262	8.7282	6.16964	80.8486	0
0.2233	53.0029	11.8048	8.61094	81.7653	0
0.2240	25.2746	11.4704	9.82929	81.1542	0
0.2247	-20.4896	12.7077	12.8798	76.5707	0
0.2253	-81.5288	14.246	14.7119	68.9496	0
0.2260	-118.766	11.1694	15.3211	62.2272	0
0.2267	-101.712	9.36359	19.9013	54.3005	0
0.2273	-47.6658	9.96554	23.2587	41.1792	0
0.2280	7.54556	6.28698	19.9013	26.5301	0
0.2287	48.4633	-0.100324	14.7119	14.9367	0
0.2293	74.4127	-2.24057	11.0522	2.71413	0
0.2300	97.2948	-3.17693	7.08112	-10.7127	0
0.2307	131.464	-5.91913	2.50542	-21.695	0
0.2313	172.382	-7.12302	-4.20928	-30.844	0
0.2320	208.699	-5.91913	-12.7515	-40.2985	0
0.2327	242.562	-5.61816	-17.3318	-51.9099	0
0.2333	265.444	-7.12302	-16.7226	-61.9755	0
0.2340	245.323	-9.56424	-14.5836	-68.68	0
0.2347	178.762	-13.2428	-12.4492	-73.8746	0
0.2353	100.669	-17.8243	-10.6171	-78.1525	0
0.2360	26.5015	-21.1684	-12.4492	-79.6803	0
0.2367	-41.5926	-20.8674	-13.9744	-80.2914	0
0.2373	-80.9154	-20.8674	-11.8355	-82.7179	0
0.2380	-80.6087	-23.3087	-4.51158	-83.0235	0
0.2387	-56.1929	-23.6096	2.81229	-79.3747	0
0.2393	-21.103	-22.4057	3.72835	-74.7913	0
0.2400	-3.74211	-25.1479	0.371003	-72.9579	0
0.2407	-43.1262	-28.793	1.28706	-72.9579	0
0.2413	-112.386	-27.2882	4.94671	-72.9579	0
0.2420	-145.635	-25.1479	5.86276	-69.2911	0
0.2427	-141.341	-25.7499	3.72835	-63.8089	0
0.2433	-142.875	-25.1479	-0.851933	-59.2255	0
0.2440	-147.783	-23.6096	-9.39416	-54.642	0
0.2447	-120.913	-22.7067	-15.4997	-50.9932	0
0.2453	-81.5288	-21.1684	-16.7226	-49.1598	0
0.2460	-83.3692	-19.0282	-15.4997	-43.6597	0
0.2467	-108.092	-15.985	-17.3318	-34.2052	0
0.2473	-104.411	-13.2428	-24.6557	-28.0939	0
0.2480	-87.9702	-14.1457	-29.8451	-22.9173	0
0.2487	-82.7558	-13.2428	-25.2649	-13.7504	0
0.2493	-79.4431	-6.82205	-18.2479	-6.74038	0
0.2500	-98.9511	-2.24057	-17.941	1.20428	0
0.2507	-144.715	-0.100324	-22.5167	15.8534	0
0.2513	-167.597	6.28698	-30.1474	28.6691	0
0.2520	-178.271	13.0087	-39.9126	34.7624	0
0.2527	-217.962	16.3528	-46.3204	42.0959	0
0.2533	-255.506	23.3755	-47.8502	52.7727	0
0.2540	-256.426	31.6356	-47.5434	64.9773	0
0.2547	-241.765	36.518	-44.7952	78.0985	0
0.2553	-218.883	42.0024	-40.8287	87.2655	0
0.2560	-175.572	48.4231	-38.6942	92.7476	0
0.2567	-116.312	53.6066	-35.6392	101.897	0
0.2573	-51.9601	59.3919	-25.874	115.629	0
0.2580	-0.061346	66.4146	-12.4492	123.879	0
0.2587	28.894	72.8354	-0.851933	126.018	0
0.2593	50.9172	78.3198	9.52699	126.935	0
0.2600	75.3329	82.9012	21.1197	130.278	0
0.2607	91.4669	85.6434	27.8344	134.862	0
0.2613	96.0678	87.4827	29.9734	135.778	0
0.2620	95.1477	91.4288	29.6665	133.028	0
0.2627	88.7677	97.2476	23.8679	129.379	0
0.2633	73.4925	99.3878	15.3211	123.879	0
0.2640	55.1501	95.1073	13.4935	116.851	0
0.2647	47.5432	92.9671	15.6279	107.702	0
0.2653	54.8433	95.7093	10.1362	97.9422	0
0.2660	66.7445	94.8064	4.03065	90.6087	0
0.2667	77.7254	92.0642	5.55589	82.9876	0
0.2673	87.5407	92.9671	7.08112	69.5607	0
0.2680	93.3073	91.7298	4.94671	55.5228	0
0.2687	102.141	87.7837	5.86276	46.0503	0
0.2693	110.73	85.9444	7.99718	35.6791	0
0.2700	104.288	81.9649	6.16964	24.0856	0
0.2707	89.3198	74.6412	4.33753	19.5022	0
0.2713	80.486	70.9961	4.63983	16.1589	0
0.2720	78.9523	68.5549	4.03065	6.99202	0
0.2727	91.1602	63.3714	1.89624	-0.323538	0
0.2733	114.962	56.9507	-0.242755	-3.07361	0
0.2740	128.397	48.7241	0.980181	-5.51812	0
0.2747	136.065	40.7651	5.55589	-7.04594	0
0.2753	163.487	37.4209	7.99718	-6.74038	0
0.2760	202.258	32.2375	7.388	-7.96264	0
0.2767	233.422	21.5697	10.1362	-8.2682	0
0.2773	253.543	15.7509	16.2371	-6.43482	0
0.2780	257.224	15.149	21.4266	-5.51812	0
0.2787	253.543	10.5675	29.3596	-3.37918	0
0.2793	269.125	5.08309	40.0409	1.50985	0
0.2800	301.148	2.64187	49.1968	3.93638	0
0.2807	320.349	-2.54155	56.2184	3.93638	0
0.2813	307.834	-11.4035	62.3194	5.4642	0
0.2820	265.444	-15.985	65.6767	6.07533	0
0.2827	215.386	-18.1252	63.8446	4.85307	0
0.2833	173.855	-21.7703	56.5207	3.32525	0
0.2840	131.771	-26.9538	40.6546	-1.85136	0
0.2847	79.5658	-32.4716	18.6784	-10.7127	0
0.2853	15.5205	-38.5579	3.11459	-18.3338	0
0.2860	-43.9851	-43.4404	-1.46111	-27.1772	0
0.2867	-67.2352	-48.0218	-5.42764	-39.7053	0
0.2873	-69.6277	-53.2053	-13.0584	-50.9932	0
0.2880	-103.245	-57.7867	-17.6341	-63.5034	0
0.2887	-172.198	-61.4653	-22.5167	-80.597	0
0.2893	-261.273	-65.4114	-35.6392	-92.8016	0
0.2900	-381.511	-69.3909	-54.5604	-99.506	0
0.2907	-500.277	-72.4341	-72.2632	-112.322	0
0.2913	-549.415	-75.4772	-85.688	-126.054	0
0.2920	-528.925	-80.0587	-92.4027	-133.082	0
0.2927	-488.989	-85.2421	-93.3187	-137.666	0
0.2933	-448.378	-89.5226	-89.6591	-144.676	0
0.2940	-392.86	-95.3414	-77.7549	-150.176	0
0.2947	-319.613	-101.729	-58.5315	-150.787	0
0.2953	-245.445	-103.869	-41.1355	-148.648	0
0.2960	-173.732	-103.869	-28.3153	-147.426	0
0.2967	-98.0309	-104.772	-22.5167	-145.898	0
0.2973	-35.7647	-104.17	-21.9075	-140.703	0
0.2980	-3.74211	-103.267	-20.3823	-134.304	0
0.2987	16.4407	-103.869	-18.2479	-128.804	0
0.2993	38.7093	-102.665	-21.2983	-122.1	0
0.3000	53.9231	-101.729	-26.4878	-115.377	0
0.3007	62.2048	-103.267	-26.1809	-110.506	0
0.3013	56.6837	-101.729	-18.857	-104.395	0
0.3020	24.3544	-95.3414	-5.73452	-97.6726	0
0.3027	-14.1096	-90.76	8.91323	-93.1071	0
0.3033	-27.5444	-87.3824	17.46	-88.5237	0
0.3040	-24.7838	-81.898	17.7623	-82.7179	0
0.3047	-34.8445	-76.4136	9.82929	-79.0692	0
0.3053	-63.8612	-72.735	-7.25975	-77.5413	0
0.3060	-92.5098	-67.2506	-31.0635	-74.7913	0
0.3067	-97.4175	-61.7663	-55.1741	-68.9855	0
0.3073	-81.5288	-57.7867	-70.431	-65.3368	0
0.3080	-71.4681	-53.2053	-71.0402	-64.7256	0
0.3087	-67.542	-47.1189	-63.7163	-61.0589	0
0.3093	-49.1995	-40.9992	-56.0902	-56.4754	0
0.3100	-24.7838	-34.9128	-44.4929	-55.5587	0
0.3107	-13.8029	-26.3518	-28.9291	-53.4377	0
0.3113	-10.4288	-19.3291	-20.9914	-49.1598	0
0.3120	-8.58844	-14.7477	-20.0754	-47.632	0
0.3127	-13.1894	-6.82205	-14.5836	-46.4098	0
0.3133	-14.723	2.94284	-8.17581	-41.2152	0
0.3140	-12.8827	10.5675	-7.25975	-36.9553	0
0.3147	-18.4038	18.7941	-4.81846	-33.5941	0
0.3153	-18.0971	28.258	2.81229	-29.0106	0
0.3160	-0.061346	36.819	8.30406	-25.6674	0
0.3167	11.8398	45.3465	12.8798	-23.5284	0
0.3173	12.76	54.5095	19.9013	-19.5561	0
0.3180	21.9005	62.4351	25.3931	-15.2782	0
0.3187	31.9613	68.8558	30.2757	-11.917	0
0.3193	41.1018	76.4805	36.0743	-7.96264	0
0.3200	66.7445	82.9012	38.2133	-5.21256	0
0.3207	96.988	85.0415	36.9904	-4.907	0
0.3213	109.809	87.4827	37.9064	-3.37918	0
0.3220	106.435	91.7298	37.9064	-0.323538	0
0.3227	88.7677	93.87	37.5996	2.12097	0
0.3233	61.8981	95.4083	38.8225	2.12097	0
0.3240	45.0893	97.8495	34.2422	-0.629102	0
0.3247	45.396	98.7524	24.7839	-2.46249	0
0.3253	70.7319	96.9466	22.0358	-2.15692	0
0.3260	136.986	96.6122	25.3931	-0.0179743	0
0.3267	217.84	98.4515	24.7839	0.898717	0
0.3273	266.364	98.4515	24.477	0.593153	0
0.3280	276.118	93.87	28.4436	0.898717	0
0.3287	257.224	89.2885	28.4436	0.593153	0
0.3293	190.97	88.0846	21.1197	-0.0179743	0
0.3300	68.8916	89.2885	11.0522	4.85307	0
0.3307	-62.6343	86.5463	3.42147	14.3256	0
0.3313	-148.396	80.159	1.58936	20.4189	0
0.3320	-198.454	77.4168	0.980181	24.3912	0
0.3327	-247.592	78.0188	-3.29322	33.2346	0
0.3333	-266.487	75.5776	-5.42764	43.3182	0
0.3340	-226.183	71.899	-2.68405	52.4671	0
0.3347	-171.892	70.9961	0.371003	65.5884	0
0.3353	-133.734	69.4578	3.42147	80.543	0
0.3360	-91.3442	62.7695	7.388	91.5254	0
0.3367	-43.1262	56.9507	10.1362	101.303	0
0.3373	-0.981536	53.6066	9.22011	112.591	0
0.3380	35.642	50.8644	4.03065	123.574	0
0.3387	66.131	48.1222	-3.9024	133.028	0
0.3393	99.4419	43.2397	-11.5332	141.278	0
0.3400	135.452	37.12	-16.4157	149.511	0
0.3407	118.03	36.819	-17.6341	157.761	0
0.3413	9.07921	39.8621	-15.8066	162.326	0
0.3420	-127.661	38.3238	-18.2479	164.465	0
0.3427	-208.515	36.217	-31.0635	166.604	0
0.3433	-239.617	35.5816	-45.7112	167.521	0
0.3440	-293.97	29.7963	-52.7328	167.826	0
0.3447	-391.94	19.4295	-54.8672	167.521	0
0.3453	-460.893	11.8048	-55.7833	163.549	0
0.3460	-446.844	3.24382	-53.6489	159.271	0
0.3467	-396.479	-6.2201	-52.1191	158.354	0
0.3473	-363.843	-12.3064	-58.5315	154.094	0
0.3480	-347.341	-20.5665	-65.5485	143.723	0
0.3487	-339.734	-32.1706	-66.7714	134.556	0
0.3493	-330.594	-37.655	-67.6829	128.463	0
0.3500	-293.05	-36.4177	-69.8219	122.657	0
0.3507	-227.103	-34.9128	-68.2966	118.685	0
0.3513	-157.843	-30.6323	-62.8003	114.73	0
0.3520	-97.1107	-22.4057	-54.8672	108.313	0
0.3527	-54.1072	-13.8447	-42.3539	103.73	0
0.3533	-35.7647	-6.2201	-30.7566	100.081	0
0.3540	-22.0232	0.501621	-26.4878	93.9699	0
0.3547	-2.82192	5.68504	-25.2649	91.2198	0
0.3553	8.15902	7.82529	-20.9914	89.0809	0
0.3560	12.76	5.98601	-16.1089	81.1542	0
0.3567	17.2996	3.24382	-11.2263	76.2652	0
0.3573	11.8398	-0.401297	-3.9024	76.8763	0
0.3580	5.39845	-5.91913	3.72835	72.6164	0
0.3587	11.8398	-9.26327	7.388	63.4494	0
0.3593	14.6003	-9.56424	8.30406	59.7827	0
0.3600	5.70518	-12.0055	9.82929	55.2172	0
0.3607	6.31864	-14.4467	12.8798	43.3182	0
0.3613	18.5265	-14.4467	15.6279	31.7067	0
0.3620	28.6486	-16.5869	16.2371	23.1689	0
0.3627	36.2555	-19.6301	16.544	11.5755	0
0.3633	44.7826	-20.5665	18.9853	-0.629102	0
0.3640	53.6164	-20.8674	21.1197	-9.18489	0
0.3647	64.0452	-23.0077	19.9013	-18.0283	0
0.3653	76.8665	-23.6096	19.2922	-32.0662	0
0.3660	91.4669	-21.7703	23.561	-45.7986	0
0.3667	101.834	-20.2655	26.616	-56.781	0
0.3673	108.582	-23.3087	22.9518	-68.3744	0
0.3680	124.164	-26.0508	21.1197	-80.597	0
0.3687	137.538	-23.6096	23.8679	-92.496	0
0.3693	135.452	-23.3087	22.0358	-103.784	0
0.3700	141.525	-27.8901	12.2706	-109.59	0
0.3707	147.66	-29.7294	2.19854	-110.506	0
0.3713	109.809	-28.793	-4.51158	-114.155	0
0.3720	65.8243	-28.793	-6.0414	-121.489	0
0.3727	68.5848	-27.5892	-3.9024	-125.749	0
0.3733	60.9779	-26.0508	-0.851933	-127.582	0
0.3740	-7.42287	-26.9538	2.81229	-128.193	0
0.3747	-79.9952	-24.847	7.388	-125.749	0
0.3753	-120.606	-20.8674	10.1362	-121.183	0
0.3760	-136.802	-19.9645	13.7958	-118.127	0
0.3767	-110.852	-20.5665	19.2922	-115.072	0
0.3773	-43.1262	-18.7272	21.7335	-110.506	0
0.3780	19.14	-15.985	22.9518	-105.923	0
0.3787	56.6837	-13.2428	24.477	-100.728	0
0.3793	81.4062	-11.1025	23.8679	-94.0238	0
0.3800	87.8475	-7.42399	23.2587	-90.9682	0
0.3807	72.8791	-3.17693	20.8174	-91.2737	0
0.3813	67.9714	-2.24057	11.0522	-90.0515	0
0.3820	94.5342	-1.33766	1.58936	-86.6903	0
0.3827	133.612	3.24382	2.19854	-85.1625	0
0.3833	161.095	5.98601	8.30406	-85.1625	0
0.3840	173.855	4.78212	11.3545	-86.3847	0
0.3847	161.095	5.08309	12.2706	-89.7459	0
0.3853	104.595	7.82529	11.3545	-92.1904	0
0.3860	11.8398	9.36359	4.94671	-90.9682	0
0.3867	-98.3376	11.1694	-7.86893	-89.4404	0
0.3873	-217.042	11.1694	-23.7396	-90.9682	0
0.3880	-315.012	8.12626	-38.6942	-91.8849	0
0.3887	-354.396	8.7282	-49.9846	-90.357	0
0.3893	-338.814	12.4068	-58.5315	-88.2181	0
0.3900	-296.976	11.4704	-66.1576	-85.7736	0
0.3907	-241.765	9.66456	-73.1792	-80.597	0
0.3913	-184.406	10.5675	-73.1792	-73.569	0
0.3920	-148.089	11.4704	-62.1911	-68.0868	0
0.3927	-128.52	13.3097	-52.1191	-62.8922	0
0.3933	-106.865	17.2892	-51.8168	-54.0489	0
0.3940	-94.3502	18.7941	-52.1191	-42.4374	0
0.3947	-99.8713	17.8911	-44.7952	-31.4551	0
0.3953	-96.804	17.2892	-34.7277	-18.6394	0
0.3960	-76.069	16.9882	-25.5717	-6.12925	0
0.3967	-52.5735	18.4931	-18.2479	3.63082	0
0.3973	-25.3972	21.5697	-15.4997	13.7144	0
0.3980	-9.81536	21.5697	-10.924	27.1413	0
0.3987	-19.324	20.9343	-2.37717	38.7347	0
0.3993	-20.7963	23.6765	3.72835	48.4948	0
0.4000	-13.4961	24.3119	6.47194	60.0882	0
0.4007	-40.0589	22.4726	9.82929	70.783	0
0.4013	-87.6634	26.7531	11.0522	76.2652	0
0.4020	-121.22	33.7758	12.5775	80.8486	0
0.4027	-150.543	34.3778	17.7623	87.2655	0
0.4033	-180.725	31.3346	22.9518	94.2755	0
0.4040	-204.221	29.4953	24.7839	98.8589	0
0.4047	-207.902	27.656	24.1747	99.7756	0
0.4053	-160.297	25.2148	23.8679	98.2478	0
0.4060	-74.8421	24.3119	25.0908	99.7756	0
0.4067	-14.723	25.2148	26.616	101.897	0
0.4073	7.54556	25.2148	26.3092	99.7756	0
0.4080	24.6611	22.1716	26.9183	96.72	0
0.4087	39.0161	18.1921	27.5321	97.3311	0
0.4093	38.4026	17.8911	27.2252	97.6367	0
0.4100	37.4824	17.8911	28.4436	96.4144	0
0.4107	58.8308	14.848	29.6665	98.2478	0
0.4113	88.1542	11.4704	28.7504	100.081	0
0.4120	91.4669	11.4704	28.4436	99.1645	0
0.4127	77.4187	10.2665	27.5321	100.998	0
0.4133	77.7254	7.22334	20.8174	106.174	0
0.4140	79.8725	5.38407	11.0522	108.008	0
0.4147	61.5914	5.38407	4.63983	108.008	0
0.4153	32.8815	5.68504	0.980181	110.147	0
0.4160	5.39845	5.08309	1.89624	113.202	0
0.4167	-11.0423	2.3409	9.22011	115.341	0
0.4173	-2.20846	-1.33766	19.5945	115.629	0
0.4180	18.2198	-2.54155	31.1917	115.629	0
0.4187	25.5813	-4.38082	40.0409	117.768	0
0.4193	21.9005	-9.56424	38.2133	117.768	0
0.4200	22.514	-12.3064	28.4436	112.897	0
0.4207	20.0601	-11.7045	23.2587	108.008	0
0.4213	-1.90173	-9.86521	23.8679	102.813	0
0.4220	-39.4455	-7.72496	23.561	97.6367	0
0.4227	-74.5354	-4.6818	20.2036	96.1088	0
0.4233	-96.804	-2.84252	13.4935	93.3588	0
0.4240	-110.546	-1.63863	6.77882	84.2098	0
0.4247	-137.415	-1.33766	4.63983	73.5151	0
0.4253	-186.553	-2.24057	1.58936	62.5328	0
0.4260	-218.883	-3.17693	-4.81846	50.9393	0
0.4267	-214.282	-4.38082	-10.924	43.6237	0
0.4273	-212.441	-6.82205	-21.9075	37.2069	0
0.4280	-224.649	-11.1025	-40.2195	24.3912	0
0.4287	-221.95	-15.684	-51.5099	12.7977	0
0.4293	-212.441	-18.7272	-50.2915	7.60315	0
0.4300	-204.834	-20.8674	-43.8791	0.898717	0
0.4307	-171.585	-25.1479	-34.7277	-8.2682	0
0.4313	-125.821	-28.4921	-30.7566	-14.9726	0
0.4320	-98.0309	-31.2343	-33.1979	-20.4728	0
0.4327	-51.9601	-36.1167	-30.1474	-25.3618	0
0.4333	42.9422	-39.1599	-19.1639	-28.0939	0
0.4340	139.378	-39.7953	-9.09187	-29.0106	0
0.4347	188.516	-42.5375	0.064124	-30.844	0
0.4353	176.002	-44.6777	5.86276	-33.5941	0
0.4360	104.288	-42.5375	4.94671	-39.0942	0
0.4367	33.1882	-41.9355	3.42147	-42.1319	0
0.4373	24.0476	-42.5375	0.980181	-40.604	0
0.4380	25.5813	-40.0962	-10.3102	-39.0942	0
0.4387	-38.5253	-38.5579	-21.2983	-39.0942	0
0.4393	-132.201	-38.5579	-20.3823	-39.9929	0
0.4400	-174.652	-35.2138	-14.2767	-44.8819	0
0.4407	-141.034	-34.2774	-13.9744	-51.9099	0
0.4413	-71.4681	-37.956	-17.941	-55.2531	0
0.4420	-25.3972	-37.0531	-18.2479	-56.781	0
0.4427	-4.96903	-33.3745	-13.0584	-60.1422	0
0.4433	30.1209	-37.0531	-9.39416	-64.1145	0
0.4440	61.8981	-40.6982	-11.2263	-70.8189	0
0.4447	49.997	-40.6982	-10.924	-80.597	0
0.4453	25.2746	-42.5375	-4.20928	-88.8292	0
0.4460	15.2138	-42.5375	0.980181	-94.3294	0
0.4467	-11.9625	-39.4943	3.42147	-99.2004	0
0.4473	-59.8737	-40.0962	6.77882	-104.089	0
0.4480	-84.9029	-41.3001	8.30406	-110.506	0
0.4487	-76.069	-36.1167	7.388	-116.905	0
0.4493	-59.567	-32.7726	7.388	-119.655	0
0.4500	-43.6784	-36.1167	7.08112	-121.794	0
0.4507	-27.2376	-35.5148	7.08112	-123.322	0
0.4513	-22.3299	-31.8362	7.99718	-124.544	0
0.4520	-22.9434	-33.3745	5.86276	-126.971	0
0.4527	-8.28171	-34.6118	1.89624	-128.804	0
0.4533	8.77248	-32.4716	2.50542	-126.36	0
0.4540	11.2263	-32.1706	7.388	-123.016	0
0.4547	18.2198	-33.3745	9.82929	-117.822	0
0.4553	42.9422	-31.5352	11.0522	-110.506	0
0.4560	74.106	-30.3313	14.7119	-107.756	0
0.4567	104.595	-32.1706	20.5105	-106.534	0
0.4573	129.624	-33.3745	25.3931	-99.2004	0
0.4580	146.74	-31.5352	28.1413	-90.357	0
0.4587	157.414	-27.5892	29.6665	-86.6903	0
0.4593	150.973	-25.4489	31.1917	-83.0235	0
0.4600	127.17	-25.1479	31.1917	-77.8469	0
0.4607	115.269	-21.4694	29.3596	-73.8746	0
0.4613	118.336	-14.1457	27.2252	-72.6523	0
0.4620	106.129	-10.8016	26.616	-71.7356	0
0.4627	71.6521	-11.7045	25.7	-67.4757	0
0.4633	31.0411	-10.5006	24.7839	-62.8922	0
0.4640	-15.6432	-7.42399	26.616	-64.1145	0
0.4647	-73.9219	-5.91913	30.5826	-66.8646	0
0.4653	-119.686	-4.6818	32.1078	-68.0868	0
0.4660	-123.367	-1.63863	31.4986	-69.2911	0
0.4667	-107.171	0.802594	28.4436	-69.5967	0
0.4673	-109.012	0.802594	21.4266	-66.2534	0
0.4680	-114.533	0.802594	13.1866	-67.1701	0
0.4687	-109.625	3.24382	6.16964	-72.9579	0
0.4693	-131.28	4.48115	-1.15423	-74.7913	0
0.4700	-185.326	4.14673	-8.17581	-72.0412	0
0.4707	-227.41	9.02918	-13.6676	-70.5134	0
0.4713	-246.059	14.246	-18.2479	-68.0868	0
0.4720	-251.825	13.3097	-20.3823	-61.0589	0
0.4727	-244.525	12.7077	-20.9914	-54.642	0
0.4733	-238.084	14.848	-20.9914	-50.0765	0
0.4740	-239.924	13.3097	-17.3318	-43.6597	0
0.4747	-230.17	10.5675	-9.09187	-34.8163	0
0.4753	-205.141	12.1058	-0.851933	-27.1772	0
0.4760	-177.658	13.3097	5.25359	-21.695	0
0.4767	-145.329	13.6106	9.82929	-14.3615	0
0.4773	-111.466	16.0519	11.3545	-3.68474	0
0.4780	-82.449	18.7941	12.8798	6.07533	0
0.4787	-48.8928	20.0314	19.9013	14.02	0
0.4793	-15.95	19.7304	27.2252	21.9467	0
0.4800	-0.674806	20.6333	26.0023	27.7524	0
0.4807	-12.8827	23.6765	22.0358	30.7901	0
0.4813	-50.1197	25.8168	20.2036	36.5958	0
0.4820	-85.2096	26.7531	12.8798	42.0959	0
0.4827	-90.424	29.1943	-1.15423	42.707	0
0.4833	-91.8963	29.4953	-11.8355	44.2349	0
0.4840	-124.287	27.957	-20.3823	46.967	0
0.4847	-169.438	31.9365	-29.5383	46.3558	0
0.4853	-201.767	35.2807	-30.1474	46.967	0
0.4860	-207.902	30.6992	-22.8236	49.4115	0
0.4867	-186.86	28.258	-20.9914	46.6614	0
0.4873	-176.738	31.0002	-26.1809	44.2349	0
0.4880	-208.515	30.3982	-32.2864	47.8837	0
0.4887	-235.078	27.3551	-38.0805	47.8837	0
0.4893	-216.122	27.0541	-39.3034	43.6237	0
0.4900	-191.706	26.7531	-37.4713	43.9293	0
0.4907	-188.639	25.8168	-38.6942	46.3558	0
0.4913	-170.358	24.3119	-42.3539	47.8837	0
0.4920	-119.073	22.7736	-44.4929	50.6337	0
0.4927	-69.321	24.0109	-45.7112	53.0782	0
0.4933	-44.5985	26.1177	-42.9677	54.9116	0
0.4940	-33.6176	24.6129	-34.4208	57.9673	0
0.4947	-18.4038	21.2353	-31.0635	60.6994	0
0.4953	-0.368076	20.3324	-36.253	63.1439	0
0.4960	9.07921	22.1716	-37.4713	67.7273	0
0.4967	7.54556	23.0746	-31.9795	70.783	0
0.4973	11.8398	22.1716	-26.7901	71.0885	0
0.4980	27.7284	23.0746	-22.2144	75.3485	0
0.4987	39.6295	26.4521	-18.2479	82.0709	0
0.4993	44.4759	26.4521	-19.4662	81.4597	0
0.5000	62.8183	24.3119	-20.0754	76.8763	0
0.5007	99.7486	25.8168	-13.6676	77.793	0
0.5013	136.679	27.0541	-6.34369	78.7097	0
0.5020	173.241	27.0541	-0.242755	73.5151	0
0.5027	225.14	28.258	8.61094	68.3385	0
0.5033	289.246	27.957	17.7623	66.1995	0
0.5040	340.838	24.3119	25.0908	60.6994	0
0.5047	367.953	21.5697	33.0239	52.4671	0
0.5053	381.388	20.9343	36.6835	46.0503	0
0.5060	402.43	21.5697	33.633	40.5681	0
0.5067	426.232	21.2353	28.4436	34.4568	0
0.5073	417.398	20.3324	22.0358	27.4468	0
0.5080	371.941	18.7941	12.8798	18.891	0
0.5087	320.962	16.6873	2.81229	12.7977	0
0.5093	255.997	15.4499	-6.34369	9.43653	0
0.5100	156.8	16.0519	-14.2767	5.76977	0
0.5107	63.7385	16.9882	-20.0754	2.12097	0
0.5113	-2.82192	16.3528	-24.0465	-0.0179743	0
0.5120	-91.3442	14.848	-27.7061	-2.46249	0
0.5127	-205.141	12.4068	-31.3704	-4.29587	0
0.5133	-279.615	11.4704	-33.1979	-4.29587	0
0.5140	-310.718	14.246	-33.8117	-1.54579	0
0.5147	-342.188	16.0519	-37.7782	2.12097	0
0.5153	-370.837	16.0519	-42.0516	4.54751	0
0.5160	-396.479	15.149	-40.2195	5.15864	0
0.5167	-449.912	13.6106	-37.4713	7.60315	0
0.5173	-508.19	13.9116	-39.6103	10.9644	0
0.5180	-506.043	16.0519	-42.0516	12.7977	0
0.5187	-442.243	15.4499	-39.9126	14.3256	0
0.5193	-365.684	14.848	-35.9461	16.4645	0
0.5200	-285.995	15.4499	-32.8956	16.4645	0
0.5207	-199.068	13.3097	-28.9291	14.02	0
0.5213	-130.974	11.1694	-24.6557	11.2699	0
0.5220	-90.7307	13.3097	-23.4327	10.9644	0
0.5227	-49.813	13.9116	-26.4878	10.3532	0
0.5233	0.858844	8.7282	-27.097	6.68646	0
0.5240	41.1018	3.84576	-23.4327	0.898717	0
0.5247	60.6712	1.70551	-24.0465	-6.12925	0
0.5253	67.6646	-0.401297	-26.1809	-13.1392	0
0.5260	67.3579	-1.63863	-20.0754	-16.1949	0
0.5267	61.2847	-4.07985	-11.8355	-18.0283	0
0.5273	53.0029	-9.86521	-10.0079	-25.0562	0
0.5280	49.0768	-15.0821	-9.09187	-34.2052	0
0.5287	52.4508	-15.0821	-5.12534	-39.9929	0
0.5293	60.3645	-15.0821	-2.68405	-45.1875	0
0.5300	72.8791	-17.8243	-2.37717	-50.0765	0
0.5307	88.4609	-20.5665	-0.545054	-51.9099	0
0.5313	95.1477	-23.3087	1.89624	-50.9932	0
0.5320	91.4669	-25.1479	1.89624	-51.6044	0
0.5327	85.3936	-25.4489	1.89624	-54.642	0
0.5333	72.8791	-25.1479	1.89624	-57.0865	0
0.5340	50.9172	-25.4489	1.58936	-52.521	0
0.5347	37.4824	-25.4489	2.50542	-43.6597	0
0.5353	45.7028	-26.0508	4.63983	-39.7053	0
0.5360	62.2048	-26.9538	7.99718	-38.1775	0
0.5367	70.4252	-24.847	11.3545	-33.2885	0
0.5373	70.4252	-22.7067	8.91323	-26.2605	0
0.5380	71.9589	-22.4057	3.72835	-21.0839	0
0.5387	75.9464	-20.8674	5.86276	-16.1949	0
0.5393	76.2531	-19.6301	11.9683	-9.79602	0
0.5400	70.4252	-20.8674	12.8798	-6.12925	0
0.5407	64.0452	-20.5665	12.5775	-6.43482	0
0.5413	61.5914	-19.3291	16.2371	-5.21256	0
0.5420	62.2048	-18.4262	20.2036	-1.54579	0
0.5427	63.4318	-17.1889	21.4266	0.28759	0
0.5433	63.125	-15.985	23.561	1.20428	0
0.5440	62.8183	-15.0821	26.3092	0.28759	0
0.5447	62.2048	-13.2428	25.0908	-3.07361	0
0.5453	59.1376	-12.3064	22.9518	-4.29587	0
0.5460	55.7635	-13.2428	24.7839	-3.37918	0
0.5467	59.4443	-14.4467	25.7	-4.907	0
0.5473	65.8243	-15.684	21.7335	-5.21256	0
0.5480	72.2656	-13.5438	19.2922	-4.29587	0
0.5487	83.2465	-11.4035	20.2036	-8.2682	0
0.5493	88.1542	-14.7477	15.6279	-9.79602	0
0.5500	79.8725	-16.286	9.52699	-4.60143	0
0.5507	71.9589	-12.0055	7.69488	-3.07361	0
0.5513	62.2048	-11.4035	7.388	-3.37918	0
0.5520	42.022	-15.985	6.77882	1.81541	0
0.5527	24.0476	-17.8243	7.99718	5.76977	0
0.5533	13.6802	-16.8879	9.52699	7.29759	0
0.5540	12.76	-14.1457	11.3545	13.7144	0
0.5547	53.6164	-11.4035	11.9683	22.2522	0
0.5553	134.225	-11.4035	11.0522	28.3635	0
0.5560	196.491	-10.5006	13.1866	34.4568	0
0.5567	219.373	-8.05938	16.8509	43.3182	0
0.5573	222.073	-8.36035	15.3211	50.9393	0
0.5580	206.245	-6.2201	12.8798	57.0506	0
0.5587	175.695	-1.63863	14.7119	63.4494	0
0.5593	142.752	-0.735711	13.4935	72.0052	0
0.5600	100.055	0.200648	6.47194	78.4041	0
0.5607	49.6903	3.24382	3.42147	81.1542	0
0.5613	6.31864	2.94284	6.47194	83.5987	0
0.5620	-34.5378	3.24382	9.82929	86.3488	0
0.5627	-78.8296	7.82529	9.52699	89.692	0
0.5633	-110.546	10.5675	7.08112	93.6643	0
0.5640	-126.127	9.66456	3.72835	92.7476	0
0.5647	-134.654	7.82529	1.89624	86.3488	0
0.5653	-138.335	5.98601	0.980181	84.2098	0
0.5660	-129.44	9.36359	0.980181	85.1265	0
0.5667	-100.791	13.0087	-0.851933	83.5987	0
0.5673	-67.7873	10.5675	-3.9024	82.3764	0
0.5680	-58.34	8.7282	-5.42764	81.1542	0
0.5687	-65.0881	9.36359	-3.9024	74.7373	0
0.5693	-57.1131	5.98601	-3.6001	69.8663	0
0.5700	-36.9916	5.08309	-6.34369	72.3108	0
0.5707	-23.2501	7.82529	-6.34369	74.4318	0
0.5713	-15.3365	6.58796	-3.6001	72.6164	0
0.5720	-13.8029	5.08309	-3.29322	72.6164	0
0.5727	-21.103	8.42723	-5.73452	75.654	0
0.5733	-17.7903	9.66456	-6.34369	76.2652	0
0.5740	0.858844	9.66456	-6.0414	76.8763	0
0.5747	7.54556	11.4704	-6.65057	82.0709	0
0.5753	-7.11614	10.5675	-6.65057	86.0432	0
0.5760	-19.324	8.7282	-4.81846	83.9043	0
0.5767	-16.5634	10.8685	-1.15423	83.5987	0
0.5773	-5.88922	12.4068	2.81229	88.4697	0
0.5780	6.9321	13.0087	5.55589	91.8309	0
0.5787	14.9071	15.149	7.08112	93.6643	0
0.5793	33.1882	15.4499	8.61094	96.1088	0
0.5800	90.5467	15.149	10.1362	95.4977	0
0.5807	164.714	16.9882	11.9683	92.1365	0
0.5813	211.398	16.6873	14.1027	90.3031	0
0.5820	239.495	13.3097	16.544	85.7376	0
0.5827	267.898	13.6106	17.7623	79.0152	0
0.5833	273.051	15.7509	18.0692	75.654	0
0.5840	246.795	14.246	19.2922	70.1719	0
0.5847	212.012	13.3097	18.9853	58.884	0
0.5853	183.977	13.9116	12.2706	49.4115	0
0.5860	169.315	12.1058	4.63983	42.4015	0
0.5867	158.641	11.1694	4.63983	34.1513	0
0.5873	132.385	12.4068	6.77882	24.0856	0
0.5880	90.8534	11.1694	4.33753	13.1033	0
0.5887	44.7826	7.22334	2.81229	2.71413	0
0.5893	-7.66825	5.98601	0.980181	-5.21256	0
0.5900	-53.187	5.38407	-10.3102	-9.79602	0
0.5907	-69.9344	2.94284	-23.7396	-11.917	0
0.5913	-67.542	-0.735711	-30.4543	-15.8893	0
0.5920	-64.1679	-2.24057	-35.03	-23.2229	0
0.5927	-63.2477	-2.24057	-34.7277	-28.0939	0
0.5933	-71.7748	-4.38082	-23.7396	-29.9273	0
0.5940	-97.1107	-7.72496	-12.4492	-32.6774	0
0.5947	-118.766	-8.66132	-6.34369	-32.3718	0
0.5953	-115.76	-8.36035	-2.07029	-31.7607	0
0.5960	-101.712	-8.05938	-0.851933	-36.9553	0
0.5967	-94.3502	-6.52107	-1.76799	-40.9096	0
0.5973	-76.3758	-6.2201	-0.851933	-39.7053	0
0.5980	-40.9791	-7.72496	-1.76799	-40.9096	0
0.5987	-16.2567	-6.2201	-4.51158	-41.5207	0
0.5993	-11.6557	-4.38082	-2.98635	-40.9096	0
0.6000	-3.12865	-6.82205	-1.46111	-46.4098	0
0.6007	5.70518	-8.66132	-2.07029	-53.1322	0
0.6013	-12.8827	-6.82205	0.980181	-54.642	0
0.6020	-49.813	-4.6818	5.25359	-57.6977	0
0.6027	-68.7075	-4.98277	5.55589	-63.1978	0
0.6033	-60.4872	-7.72496	4.03065	-67.4757	0
0.6040	-50.4264	-9.56424	1.58936	-76.3191	0
0.6047	-53.187	-9.56424	-0.242755	-86.3847	0
0.6053	-60.4872	-9.26327	3.42147	-90.9682	0
0.6060	-67.2352	-11.4035	7.388	-97.0615	0
0.6067	-66.0083	-14.1457	7.388	-106.534	0
0.6073	-39.4455	-14.7477	9.52699	-111.405	0
0.6080	3.61941	-15.684	14.4096	-115.072	0
0.6087	31.9613	-18.1252	14.7119	-123.322	0
0.6093	45.396	-19.0282	14.7119	-130.332	0
0.6100	60.6712	-17.5233	18.0692	-130.943	0
0.6107	72.2656	-16.8879	17.46	-130.638	0
0.6113	79.8725	-20.5665	11.9683	-134.304	0
0.6120	94.2275	-26.0508	7.69488	-139.175	0
0.6127	110.116	-26.9538	4.94671	-141.009	0
0.6133	118.03	-21.4694	2.50542	-140.092	0
0.6140	117.416	-18.7272	3.72835	-137.054	0
0.6147	110.423	-21.4694	7.08112	-130.943	0
0.6153	101.834	-18.7272	5.55589	-125.443	0
0.6160	87.8475	-12.3064	0.980181	-123.322	0
0.6167	59.4443	-11.4035	0.064124	-119.961	0
0.6173	24.6611	-12.0055	-1.76799	-113.85	0
0.6180	-6.50268	-8.66132	-7.25975	-108.062	0
0.6187	-41.2859	-6.82205	-10.6171	-104.089	0
0.6193	-71.4681	-8.66132	-7.56663	-100.423	0
0.6200	-75.7623	-7.72496	-5.12534	-96.1628	0
0.6207	-57.7266	-3.77888	-2.68405	-91.2737	0
0.6213	-33.0042	-2.54155	2.81229	-88.2181	0
0.6220	-7.42287	-2.24057	7.08112	-87.3014	0
0.6227	13.6802	2.03993	10.1362	-84.8569	0
0.6233	31.0411	4.14673	13.7958	-80.2914	0
0.6240	48.7701	0.501621	15.6279	-80.2914	0
0.6247	63.125	-1.33766	18.0692	-85.7736	0
0.6253	64.0452	0.802594	22.9518	-87.607	0
0.6260	52.4508	0.200648	23.8679	-86.6903	0
0.6267	36.5622	0.501621	18.6784	-87.9125	0
0.6273	22.8207	5.08309	15.3211	-86.9958	0
0.6280	16.4407	6.92237	15.6279	-83.6346	0
0.6287	30.1209	5.08309	16.544	-83.9402	0
0.6293	64.0452	5.98601	17.46	-85.1625	0
0.6300	98.215	8.7282	18.0692	-80.9025	0
0.6307	114.349	9.66456	19.2922	-76.3191	0
0.6313	107.049	9.96554	18.9853	-74.1801	0
0.6320	76.8665	10.5675	11.0522	-69.2911	0
0.6327	40.243	11.4704	-5.73452	-62.8922	0
0.6333	3.61941	13.0087	-20.3823	-57.3921	0
0.6340	-52.5735	16.0519	-25.2649	-47.632	0
0.6347	-115.76	18.7941	-24.3488	-35.1219	0
0.6353	-138.949	18.7941	-22.5167	-26.2605	0
0.6360	-116.925	18.4931	-17.941	-18.3338	0
0.6367	-85.8231	21.2353	-9.70104	-8.87933	0
0.6373	-68.0941	23.3755	-2.68405	0.28759	0
0.6380	-61.4074	22.7736	1.28706	10.3532	0
0.6387	-47.0524	24.6129	5.25359	21.9467	0
0.6393	-22.0232	28.559	11.0522	30.7901	0
0.6400	-6.50268	29.7963	14.7119	36.9013	0
0.6407	-1.90173	31.6356	15.0188	42.707	0
0.6413	12.76	34.6787	19.5945	48.1892	0
0.6420	31.9613	34.0768	29.3596	53.3838	0
0.6427	40.5497	31.9365	32.4147	59.7827	0
0.6433	40.243	34.0768	29.3596	66.1995	0
0.6440	37.4824	36.217	28.4436	69.2552	0
0.6447	47.2364	35.5816	28.7504	70.4774	0
0.6453	83.86	34.3778	26.0023	72.6164	0
0.6460	128.704	32.5385	21.4266	74.7373	0
0.6467	150.359	31.6356	13.1866	75.9596	0
0.6473	141.832	30.6992	2.81229	75.3485	0
0.6480	113.735	27.0541	-4.81846	75.3485	0
0.6487	75.9464	23.0746	-10.0079	77.1818	0
0.6493	34.4151	24.0109	-10.6171	80.2375	0
0.6500	-3.43538	25.2148	-4.51158	81.7653	0
0.6507	-26.6242	22.4726	-0.545054	83.5987	0
0.6513	-25.704	19.1285	-3.6001	89.0809	0
0.6520	-4.04884	16.9882	-3.9024	94.2755	0
0.6527	15.5205	15.7509	1.58936	97.0255	0
0.6533	10.6129	16.3528	7.388	100.081	0
0.6540	-11.9625	18.1921	9.22011	106.48	0
0.6547	-23.8636	17.2892	6.16964	114.119	0
0.6553	-10.7356	14.848	2.81229	122.046	0
0.6560	7.85229	15.149	3.11459	127.546	0
0.6567	6.62537	16.6873	3.72835	133.028	0
0.6573	-7.97498	13.0087	3.11459	139.445	0
0.6580	-9.81536	9.66456	5.25359	144.316	0
0.6587	3.61941	12.4068	7.388	148.899	0
0.6593	20.3669	15.149	9.82929	152.872	0
0.6600	40.243	12.4068	14.7119	152.261	0
0.6607	53.9231	12.1058	16.544	149.816	0
0.6613	48.4633	14.246	8.61094	149.816	0
0.6620	31.6545	13.3097	-1.76799	148.594	0
0.6627	6.62537	13.3097	-6.34369	146.455	0
0.6633	-29.3847	14.246	-9.09187	143.723	0
0.6640	-55.8862	14.246	-14.5836	136.695	0
0.6647	-54.4139	12.4068	-19.1639	129.379	0
0.6653	-33.3109	10.5675	-21.9075	124.796	0
0.6660	6.31864	7.82529	-24.958	117.462	0
0.6667	69.1983	5.68504	-30.1474	108.619	0
0.6673	121.71	4.14673	-35.3369	101.897	0
0.6680	126.557	2.03993	-40.2195	91.8309	0
0.6687	103.368	-1.03668	-42.9677	81.1542	0
0.6693	98.5217	-3.47791	-40.2195	76.5707	0
0.6700	107.049	-5.91913	-31.9795	72.9219	0
0.6707	92.3871	-8.05938	-22.8236	64.9773	0
0.6713	62.8183	-9.56424	-16.4157	56.745	0
0.6720	56.6837	-12.3064	-10.924	50.9393	0
0.6727	74.106	-14.7477	-4.51158	46.0503	0
0.6733	84.1667	-14.7477	-2.98635	42.0959	0
0.6740	86.9273	-13.5438	-7.25975	39.6514	0
0.6747	112.877	-15.684	-5.42764	38.7347	0
0.6753	162.874	-17.8243	1.58936	35.9846	0
0.6760	191.89	-15.383	2.81229	31.7067	0
0.6767	168.395	-12.3064	1.58936	31.4012	0
0.6773	114.349	-13.2428	5.55589	31.0956	0
0.6780	69.505	-12.9418	10.4385	25.919	0
0.6787	48.4633	-12.0055	13.7958	22.5578	0
0.6793	51.8374	-13.5438	16.544	22.2522	0
0.6800	80.1792	-13.5438	17.46	17.0577	0
0.6807	115.576	-11.1025	18.6784	10.3532	0
0.6813	123.551	-11.7045	19.9013	6.68646	0
0.6820	98.8284	-13.2428	15.0188	-0.0179743	0
0.6827	68.5848	-10.8016	8.30406	-8.2682	0
0.6833	39.9362	-9.86521	6.47194	-12.5281	0
0.6840	-1.90173	-12.3064	6.47194	-20.7783	0
0.6847	-51.9601	-12.6074	7.388	-35.1219	0
0.6853	-82.449	-11.1025	7.69488	-45.4931	0
0.6860	-72.0816	-10.5006	2.81229	-54.642	0
0.6867	-34.2311	-8.96229	-5.12534	-66.2534	0
0.6873	-2.20846	-6.82205	-12.1423	-73.569	0
0.6880	12.4532	-8.36035	-15.4997	-79.9858	0
0.6887	22.514	-12.0055	-11.8355	-90.357	0
0.6893	39.9362	-13.2428	-7.25975	-98.2837	0
0.6900	56.9904	-12.3064	-7.56663	-105.006	0
0.6907	60.6712	-11.4035	-6.65057	-114.155	0
0.6913	57.6039	-12.6074	-1.76799	-115.988	0
0.6920	60.3645	-15.985	4.33753	-112.933	0
0.6927	67.6646	-17.8243	12.2706	-117.211	0
0.6933	89.6265	-16.8879	20.5105	-120.266	0
0.6940	139.378	-17.8243	25.3931	-115.072	0
0.6947	207.779	-18.7272	28.7504	-111.099	0
0.6953	276.732	-16.5869	28.4436	-109.59	0
0.6960	324.95	-15.0821	22.9518	-107.145	0
0.6967	335.317	-14.1457	17.7623	-106.534	0
0.6973	324.95	-12.3064	11.0522	-104.089	0
0.6980	288.326	-12.0055	-0.545054	-97.367	0
0.6987	185.756	-10.5006	-10.924	-92.1904	0
0.6993	67.9714	-5.61816	-17.941	-89.1348	0
0.7000	15.5205	-4.38082	-20.9914	-85.7736	0
0.7007	-3.74211	-5.28374	-16.7226	-83.6346	0
0.7013	-15.3365	-1.9396	-13.3653	-82.4124	0
0.7020	22.2073	1.10357	-15.8066	-80.2914	0
0.7027	64.9041	0.200648	-19.4662	-78.458	0
0.7033	45.7028	-0.401297	-25.874	-76.9302	0
0.7040	-9.50863	-2.54155	-38.0805	-75.7079	0
0.7047	-75.7623	-5.91913	-42.9677	-75.4024	0
0.7053	-136.802	-5.91913	-38.0805	-76.6246	0
0.7060	-136.802	-5.28374	-35.6392	-78.458	0
0.7067	-83.0625	-7.42399	-34.4208	-77.5413	0
0.7073	-36.0715	-8.05938	-31.9795	-75.7079	0
0.7080	12.76	-6.82205	-33.1979	-78.1525	0
0.7087	85.3936	-7.12302	-34.7277	-80.2914	0
0.7093	147.353	-9.26327	-29.8451	-76.6246	0
0.7100	164.407	-8.66132	-23.4327	-72.0412	0
0.7107	129.624	-5.91913	-20.0754	-70.8189	0
0.7113	64.352	-4.07985	-17.3318	-69.2911	0
0.7120	26.1947	-4.6818	-11.8355	-65.0312	0
0.7127	27.7284	-4.07985	-0.545054	-59.2255	0
0.7133	5.70518	-2.84252	9.22011	-54.0489	0
0.7140	-67.7873	-4.38082	11.0522	-49.4654	0
0.7147	-148.396	-6.52107	13.4935	-40.2985	0
0.7153	-196.921	-5.91913	21.7335	-29.6217	0
0.7160	-210.355	-4.6818	26.9183	-23.5284	0
0.7167	-191.706	-4.6818	29.0573	-17.1116	0
0.7173	-148.089	-3.77888	33.0239	-6.74038	0
0.7180	-89.5038	-1.03668	35.4651	1.20428	0
0.7187	-33.0042	3.54479	33.0239	6.68646	0
0.7193	4.5396	6.92237	28.4436	13.1033	0
0.7200	38.0959	6.58796	21.7335	17.6688	0
0.7207	80.1792	8.42723	15.6279	21.9467	0
0.7213	88.1542	15.149	14.7119	26.5301	0
0.7220	47.2364	18.7941	17.1532	27.1413	0
0.7227	12.1465	17.8911	16.2371	27.7524	0
0.7233	-3.12865	19.7304	13.4935	32.3179	0
0.7240	-42.2061	22.4726	9.82929	32.6234	0
0.7247	-91.3442	22.1716	3.42147	27.7524	0
0.7253	-107.171	21.5697	-4.81846	26.5301	0
0.7260	-103.552	22.4726	-16.1089	25.919	0
0.7267	-113.613	22.7736	-31.9795	22.8634	0
0.7273	-142.875	21.5697	-42.3539	21.9467	0
0.7280	-174.345	20.0314	-38.6942	23.1689	0
0.7287	-176.431	18.1921	-31.9795	21.6411	0
0.7293	-144.408	15.4499	-31.9795	20.4189	0
0.7300	-105.638	13.9116	-35.9461	21.3356	0
0.7307	-74.8421	13.3097	-38.3874	21.9467	0
0.7313	-58.34	10.5675	-40.2195	21.6411	0
0.7320	-57.4199	4.78212	-39.6103	22.2522	0
0.7327	-41.2859	0.501621	-37.169	23.1689	0
0.7333	-1.595	-0.100324	-33.1979	26.2246	0
0.7340	32.8815	2.03993	-28.9291	31.4012	0
0.7347	67.6646	4.78212	-25.5717	35.3735	0
0.7353	117.11	5.68504	-20.9914	38.7347	0
0.7360	140.912	3.24382	-13.6676	43.0126	0
0.7367	115.269	3.84576	-4.51158	47.2725	0
0.7373	62.2048	8.7282	6.16964	51.856	0
0.7380	6.31864	14.246	17.46	56.1339	0
0.7387	-31.5318	17.8911	22.9518	57.6617	0
0.7393	-61.4074	20.9343	22.6495	57.9673	0
0.7400	-126.741	22.4726	20.2036	58.884	0
0.7407	-209.129	23.3755	14.4096	59.4771	0
0.7413	-236.305	26.1177	6.77882	58.884	0
0.7420	-198.761	28.8934	7.99718	58.2728	0
0.7427	-145.942	29.7963	19.9013	58.5784	0
0.7433	-98.0309	31.6356	32.1078	59.7827	0
0.7440	-44.2918	33.4414	41.2638	57.0506	0
0.7447	16.9928	31.9365	49.806	48.8004	0
0.7453	72.8791	29.1943	53.4702	42.4015	0
0.7460	114.962	28.8934	52.5542	39.6514	0
0.7467	142.139	29.7963	51.3358	34.1513	0
0.7473	154.653	29.4953	47.6716	27.7524	0
0.7480	162.874	27.0541	36.0743	24.6968	0
0.7487	171.769	24.0109	20.8174	21.6411	0
0.7493	169.928	22.4726	9.22011	18.2799	0
0.7500	161.953	22.4726	4.33753	16.1589	0
0.7507	158.334	21.5697	4.63983	12.7977	0
0.7513	142.445	20.6333	6.16964	10.3532	0
0.7520	117.11	20.0314	6.16964	12.1866	0
0.7527	110.73	20.6333	5.25359	11.5755	0
0.7533	111.956	20.3324	-2.37717	7.60315	0
0.7540	97.2948	18.4931	-16.4157	8.51984	0
0.7547	71.9589	17.8911	-27.097	15.8534	0
0.7553	15.8273	18.7941	-33.1979	21.3356	0
0.7560	-90.424	16.6873	-42.9677	22.5578	0
0.7567	-181.646	12.7077	-48.4594	25.0023	0
0.7573	-200.233	13.6106	-43.27	31.4012	0
0.7580	-183.179	17.8911	-38.3874	38.7347	0
0.7587	-159.684	19.4295	-36.5553	43.6237	0
0.7593	-109.012	18.7941	-25.2649	46.0503	0
0.7600	-56.4997	19.4295	-7.25975	47.5781	0
0.7607	-42.8195	20.0314	7.08112	50.0226	0
0.7613	-37.6051	19.7304	16.2371	53.6894	0
0.7620	-5.88922	20.6333	20.2036	54.9116	0
0.7627	26.5015	21.2353	16.544	53.0782	0
0.7633	37.7891	20.3324	10.1362	51.856	0
0.7640	38.0959	20.3324	9.22011	51.2449	0
0.7647	34.4151	22.1716	11.0522	48.8004	0
0.7653	33.8017	22.4726	4.63983	46.6614	0
0.7660	52.4508	21.5697	-3.6001	44.5404	0
0.7667	97.2948	21.5697	-0.545054	43.9293	0
0.7673	145.513	21.8707	4.33753	44.2349	0
0.7680	165.634	20.3324	-5.42764	41.4848	0
0.7687	166.554	17.8911	-19.1639	35.9846	0
0.7693	156.187	15.7509	-23.7396	34.4568	0
0.7700	86.3138	13.6106	-24.6557	34.7624	0
0.7707	-44.5985	12.4068	-29.2314	30.7901	0
0.7713	-145.942	9.96554	-31.6727	24.0856	0
0.7720	-198.761	6.92237	-31.0635	17.9743	0
0.7727	-259.8	4.14673	-34.7277	14.3256	0
0.7733	-304.951	2.94284	-40.2195	10.6588	0
0.7740	-288.449	4.14673	-38.9965	1.81541	0
0.7747	-246.366	4.78212	-31.9795	-7.65707	0
0.7753	-204.221	1.40454	-26.1809	-12.8337	0
0.7760	-164.837	-1.33766	-20.9914	-20.7783	0
0.7767	-162.137	-1.33766	-16.1089	-30.2329	0
0.7773	-184.406	-5.61816	-14.5836	-34.5107	0
0.7780	-168.211	-12.0055	-10.0079	-38.4831	0
0.7787	-116.312	-12.3064	1.58936	-46.4098	0
0.7793	-69.6277	-12.3064	5.55589	-51.9099	0
0.7800	-20.4896	-16.8879	1.28706	-55.5587	0
0.7807	33.1882	-19.9645	2.50542	-62.5867	0
0.7813	58.5241	-20.8674	8.91323	-68.3744	0
0.7820	54.2299	-22.0713	11.9683	-70.8189	0
0.7827	58.8308	-22.7067	14.4096	-70.8189	0
0.7833	74.106	-23.0077	15.9348	-67.4757	0
0.7840	69.505	-23.9106	14.7119	-64.7256	0
0.7847	57.6039	-24.2116	15.6279	-65.6423	0
0.7853	68.5848	-24.847	18.3761	-63.5034	0
0.7860	83.2465	-25.1479	17.1532	-54.0489	0
0.7867	68.5848	-24.2116	14.7119	-47.3265	0
0.7873	19.7534	-23.6096	13.7958	-45.7986	0
0.7880	-52.8803	-25.4489	13.7958	-39.9929	0
0.7887	-120.606	-26.6528	12.2706	-31.4551	0
0.7893	-152.322	-26.0508	6.77882	-27.1772	0
0.7900	-158.15	-25.1479	-2.68405	-22.9173	0
0.7907	-163.058	-23.9106	-9.09187	-14.9726	0
0.7913	-168.211	-23.0077	-11.5332	-12.2226	0
0.7920	-165.757	-23.3087	-15.1928	-13.4448	0
0.7927	-148.396	-21.4694	-17.3318	-11.6294	0
0.7933	-113.92	-16.5869	-10.6171	-7.65707	0
0.7940	-81.5288	-10.8016	-1.76799	-2.15692	0
0.7947	-67.542	-7.42399	1.58936	4.85307	0
0.7953	-68.4008	-4.6818	7.99718	6.68646	0
0.7960	-77.296	0.501621	17.1532	5.76977	0
0.7967	-90.1173	8.42723	17.46	9.43653	0
0.7973	-102.632	14.848	11.9683	13.1033	0
0.7980	-109.932	19.7304	7.388	13.7144	0
0.7987	-108.398	25.2148	0.064124	14.9367	0
0.7993	-105.638	28.8934	-7.86893	15.2422	0
0.8000	-112.386	31.6356	-10.924	14.02	0
0.8007	-124.594	37.12	-17.0249	14.9367	0
0.8013	-129.133	41.7014	-29.2314	18.2799	0
0.8020	-120.606	44.4436	-35.6392	19.5022	0
0.8027	-103.859	49.3261	-27.7061	18.891	0
0.8033	-95.5771	52.6702	-9.09187	17.6688	0
0.8040	-94.0434	50.8644	10.7453	15.8534	0
0.8047	-66.315	51.7673	26.0023	14.02	0
0.8053	-0.981536	55.4458	38.5156	12.1866	0
0.8060	67.6646	55.4458	48.8945	11.881	0
0.8067	118.03	56.0478	53.4702	12.7977	0
0.8073	160.174	59.091	50.4198	12.1866	0
0.8080	194.344	57.2517	43.7051	11.2699	0
0.8087	214.159	56.6497	33.9399	14.02	0
0.8093	226.673	60.3283	18.9853	18.2799	0
0.8100	235.201	57.8871	2.19854	20.4189	0
0.8107	250.169	52.6702	-9.09187	23.1689	0
0.8113	278.265	55.1114	-12.4492	28.9746	0
0.8120	281.026	57.8871	-10.924	33.8457	0
0.8127	210.478	56.9507	-5.42764	39.0403	0
0.8133	90.8534	57.8871	0.064124	47.5781	0
0.8140	-38.5253	58.489	3.11459	54.3005	0
0.8147	-190.479	58.188	7.388	59.7827	0
0.8153	-347.034	58.188	11.0522	67.1162	0
0.8160	-439.544	55.1114	6.77882	72.6164	0
0.8167	-465.739	49.928	3.72835	75.3485	0
0.8173	-476.474	49.3261	12.5775	78.0985	0
0.8180	-445.617	51.1653	19.2922	81.1542	0
0.8187	-337.28	50.8644	11.9683	83.5987	0
0.8193	-227.103	49.0251	1.89624	84.2098	0
0.8200	-190.479	45.3465	0.980181	81.1542	0
0.8207	-191.706	40.7651	3.42147	79.3208	0
0.8213	-184.713	39.8621	1.58936	79.0152	0
0.8220	-193.853	40.7651	-5.42764	72.6164	0
0.8227	-222.563	38.0229	-10.0079	64.3661	0
0.8233	-211.582	33.4414	-8.78499	60.6994	0
0.8240	-145.329	30.6992	-10.924	53.3838	0
0.8247	-80.6087	27.0541	-20.3823	41.7904	0
0.8253	-42.5128	20.6333	-34.7277	34.7624	0
0.8260	-31.2251	15.149	-54.8672	28.9746	0
0.8267	-66.0083	9.96554	-76.2297	18.5855	0
0.8273	-102.632	4.14673	-81.1123	7.60315	0
0.8280	-63.8612	0.501621	-68.5989	-1.24023	0
0.8287	3.61941	-0.735711	-56.6993	-8.57376	0
0.8293	24.6611	-3.77888	-53.6489	-13.7504	0
0.8300	46.3162	-10.1662	-50.9007	-18.0283	0
0.8307	95.1477	-16.5869	-47.5434	-21.0839	0
0.8313	98.215	-20.2655	-45.7112	-24.4451	0
0.8320	52.1441	-22.7067	-42.0516	-28.705	0
0.8327	22.514	-26.9538	-36.5553	-32.0662	0
0.8333	9.69267	-33.3745	-31.6727	-34.5107	0
0.8340	-22.3299	-37.956	-27.3993	-38.1775	0
0.8347	-64.7814	-42.5375	-22.5167	-39.0942	0
0.8353	-97.7242	-45.2797	-18.857	-36.3441	0
0.8360	-115.76	-46.1826	-14.5836	-38.1775	0
0.8367	-109.932	-48.6238	-9.70104	-40.9096	0
0.8373	-72.0816	-53.8072	-5.42764	-38.4831	0
0.8380	-19.324	-58.0877	0.064124	-37.2608	0
0.8387	19.14	-60.228	5.86276	-40.9096	0
0.8393	33.4949	-62.9702	8.91323	-44.2708	0
0.8400	37.4824	-65.7123	12.8798	-48.2431	0
0.8407	43.8624	-67.2506	16.2371	-55.5587	0
0.8413	59.4443	-68.789	18.0692	-61.0589	0
0.8420	86.9273	-71.5312	24.1747	-66.559	0
0.8427	123.244	-74.5743	32.717	-73.2634	0
0.8433	158.641	-74.8753	33.633	-79.0692	0
0.8440	182.136	-73.036	32.4147	-86.9958	0
0.8447	193.424	-73.036	34.2422	-98.8949	0
0.8453	202.871	-76.4136	31.1917	-108.978	0
0.8460	202.258	-77.9185	26.9183	-117.211	0
0.8467	172.689	-75.4772	29.3596	-127.276	0
0.8473	129.624	-73.6714	28.1413	-137.666	0
0.8480	102.448	-74.5743	21.4266	-147.731	0
0.8487	89.6265	-73.036	20.8174	-157.797	0
0.8493	75.9464	-69.9928	20.8174	-164.214	0
0.8500	63.125	-69.3909	14.1027	-168.168	0
0.8507	56.6837	-68.1536	10.4385	-173.057	0
0.8513	31.0411	-64.5085	12.8798	-179.168	0
0.8520	-45.212	-64.5085	15.3211	-186.178	0
0.8527	-133.734	-65.1104	18.3761	-189.845	0
0.8533	-153.242	-59.325	21.7335	-188.317	0
0.8540	-120.3	-54.7436	22.0358	-187.401	0
0.8547	-121.833	-53.5062	21.7335	-185.873	0
0.8553	-157.843	-49.5602	22.6495	-181.9	0
0.8560	-165.45	-44.3767	22.3426	-181.002	0
0.8567	-143.488	-41.3001	22.0358	-179.168	0
0.8573	-127.354	-36.7187	22.0358	-168.474	0
0.8580	-116.619	-30.6323	15.6279	-161.464	0
0.8587	-93.7367	-25.7499	0.064124	-161.158	0
0.8593	-62.941	-19.9645	-13.9744	-155.352	0
0.8600	-47.3591	-15.0821	-18.857	-147.731	0
0.8607	-43.9851	-9.56424	-16.1089	-147.731	0
0.8613	-28.1578	-1.33766	-8.48269	-147.12	0
0.8620	-4.04884	5.08309	3.11459	-140.703	0
0.8627	-2.51519	8.7282	12.5775	-133.999	0
0.8633	-35.458	13.3097	16.2371	-130.638	0
0.8640	-98.9511	17.5902	20.2036	-130.332	0
0.8647	-166.984	20.9343	24.7839	-128.499	0
0.8653	-218.576	26.4521	22.9518	-122.1	0
0.8660	-276.241	31.9365	14.4096	-116.905	0
0.8667	-338.507	34.6787	5.55589	-115.072	0
0.8673	-347.034	38.0229	-0.545054	-109.284	0
0.8680	-302.19	42.6043	-10.0079	-100.423	0
0.8687	-268.327	48.1222	-27.097	-96.1628	0
0.8693	-262.806	52.3692	-48.1525	-92.496	0
0.8700	-267.407	52.6702	-71.9563	-84.2458	0
0.8707	-265.567	51.7673	-95.76	-73.569	0
0.8713	-232.624	55.4458	-107.05	-62.5867	0
0.8720	-180.419	61.5322	-96.983	-52.521	0
0.8727	-153.242	63.0705	-75.3136	-40.9096	0
0.8733	-139.255	62.7695	-53.342	-27.1772	0
0.8740	-100.178	65.5117	-34.7277	-15.5838	0
0.8747	-43.9851	67.0166	-21.9075	-5.21256	0
0.8753	19.4467	67.3175	-12.1423	10.9644	0
0.8760	100.669	71.2971	-1.76799	26.8357	0
0.8767	177.535	76.7814	3.72835	39.3458	0
0.8773	216.613	78.6207	7.99718	53.6894	0
0.8780	224.526	78.0188	17.7623	69.2552	0
0.8787	212.012	76.7814	23.8679	79.0152	0
0.8793	170.235	78.0188	22.0358	86.9599	0
0.8800	109.503	83.5032	22.9518	97.9422	0
0.8807	58.5241	88.0846	25.0908	107.702	0
0.8813	29.2007	88.9876	19.2922	115.341	0
0.8820	24.9678	90.2249	11.6614	122.351	0
0.8827	27.4217	89.6229	3.72835	128.463	0
0.8833	3.31268	87.4827	-13.9744	133.028	0
0.8840	-31.5318	88.3856	-34.7277	135.167	0
0.8847	-39.4455	90.2249	-40.5264	134.862	0
0.8853	-47.0524	86.8473	-38.6942	135.167	0
0.8860	-86.1298	85.0415	-46.3204	137.612	0
0.8867	-139.869	86.5463	-60.359	141.889	0
0.8873	-206.368	82.9012	-65.5485	144.01	0
0.8880	-288.142	75.2766	-56.0902	140.362	0
0.8887	-345.194	70.0932	-39.3034	137.917	0
0.8893	-347.034	66.7156	-23.7396	139.445	0
0.8900	-278.695	63.6724	-13.3653	139.751	0
0.8907	-144.102	60.9302	-4.20928	139.751	0
0.8913	-13.1894	56.3488	6.47194	142.501	0
0.8920	46.0095	49.928	15.6279	144.01	0
0.8927	55.7635	45.3465	18.0692	144.927	0
0.8933	54.8433	40.7651	16.544	146.761	0
0.8940	45.396	35.8826	13.7958	147.983	0
0.8947	31.9613	32.8395	6.16964	151.038	0
0.8953	11.8398	30.0973	-2.98635	154.094	0
0.8960	-15.3365	26.4521	-8.17581	152.872	0
0.8967	-11.6557	24.0109	-10.0079	151.65	0
0.8973	20.6736	20.6333	-10.6171	154.4	0
0.8980	26.5015	14.848	-9.70104	154.094	0
0.8987	-3.74211	10.5675	-6.65057	151.344	0
0.8993	-45.8255	8.7282	0.980181	148.594	0
0.9000	-105.945	5.08309	10.4385	142.806	0
0.9007	-175.572	0.501621	10.1362	134.862	0
0.9013	-215.202	-2.84252	0.980181	129.667	0
0.9020	-210.662	-5.61816	-3.29322	124.796	0
0.9027	-183.793	-7.12302	-4.20928	118.685	0
0.9033	-156.003	-8.36035	-9.39416	110.452	0
0.9040	-127.906	-9.56424	-13.6676	98.2478	0
0.9047	-84.5961	-11.4035	-15.1928	86.0432	0
0.9053	-33.0042	-15.985	-15.8066	77.1818	0
0.9060	-7.97498	-20.8674	-10.3102	68.3385	0
0.9067	-22.9434	-22.4057	-0.242755	57.6617	0
0.9073	-55.0274	-25.7499	2.19854	46.3558	0
0.9080	-76.9892	-33.3745	0.980181	34.7624	0
0.9087	-79.4431	-37.956	5.25359	24.3912	0
0.9093	-66.0083	-39.7953	10.7453	16.1589	0
0.9100	-38.5253	-44.6777	15.0188	8.51984	0
0.9107	6.9321	-46.818	20.2036	1.50985	0
0.9113	49.3835	-48.0218	22.9518	-6.12925	0
0.9120	58.8308	-55.3455	24.7839	-12.5281	0
0.9127	48.7701	-59.325	26.9183	-16.806	0
0.9133	49.0768	-56.2484	28.4436	-21.695	0
0.9140	56.0702	-55.3455	28.7504	-24.4451	0
0.9147	56.6837	-57.7867	29.6665	-23.2229	0
0.9153	52.7576	-57.1848	28.4436	-23.834	0
0.9160	47.8499	-56.8838	25.3931	-26.8716	0
0.9167	44.1691	-59.626	22.6495	-26.8716	0
0.9173	40.7951	-59.927	22.0358	-25.3618	0
0.9180	32.268	-58.6897	20.5105	-25.3618	0
0.9187	26.8082	-57.4858	13.1866	-24.7507	0
0.9193	39.3228	-55.6465	5.55589	-25.3618	0
0.9200	70.1185	-53.5062	9.22011	-27.1772	0
0.9207	103.368	-54.1416	18.9853	-28.0939	0
0.9213	124.164	-55.3455	25.0908	-29.0106	0
0.9220	125.637	-55.0445	30.8849	-29.9273	0
0.9227	114.349	-52.9043	34.2422	-30.844	0
0.9233	97.9082	-51.7004	28.4436	-33.8996	0
0.9240	75.9464	-52.6033	21.4266	-38.1775	0
0.9247	56.0702	-53.2053	19.2922	-43.0486	0
0.9253	46.0095	-51.065	14.7119	-48.2431	0
0.9260	44.7826	-49.2592	6.47194	-50.6877	0
0.9267	47.2364	-48.0218	2.19854	-49.771	0
0.9273	49.3835	-45.2797	0.980181	-51.9099	0
0.9280	47.8499	-44.3767	2.50542	-57.3921	0
0.9287	45.396	-45.2797	7.388	-59.2255	0
0.9293	43.5557	-44.6777	10.1362	-57.6977	0
0.9300	35.3353	-44.3767	9.22011	-56.4754	0
0.9307	20.3669	-44.3767	9.52699	-54.642	0
0.9313	14.9071	-40.9992	10.1362	-50.9932	0
0.9320	21.5938	-37.956	7.08112	-48.5487	0
0.9327	28.0351	-37.354	0.673302	-46.1042	0
0.9333	36.2555	-36.1167	-4.51158	-40.2985	0
0.9340	54.8433	-32.7726	-4.51158	-32.6774	0
0.9347	71.3454	-29.7294	-0.242755	-23.5284	0
0.9353	71.3454	-25.4489	2.50542	-14.9726	0
0.9360	64.0452	-24.847	3.72835	-9.49046	0
0.9367	65.5175	-28.1911	5.86276	-3.37918	0
0.9373	80.7927	-25.7499	6.16964	4.54751	0
0.9380	100.669	-18.7272	4.33753	10.6588	0
0.9387	111.956	-16.8879	7.08112	15.8534	0
0.9393	113.735	-16.5869	13.4935	22.2522	0
0.9400	107.662	-11.4035	17.46	26.8357	0
0.9407	85.3936	-6.52107	20.2036	30.5025	0
0.9413	54.8433	-4.98277	20.5105	35.9846	0
0.9420	35.9488	-3.17693	14.4096	38.4292	0
0.9427	34.7218	0.501621	5.86276	39.0403	0
0.9433	46.0095	3.54479	1.89624	42.4015	0
0.9440	65.8243	5.08309	1.89624	44.5404	0
0.9447	81.4062	5.68504	1.28706	41.4848	0
0.9453	91.1602	6.58796	-1.15423	42.4015	0
0.9460	112.57	8.42723	-2.98635	48.8004	0
0.9467	141.219	10.5675	0.371003	49.717	0
0.9473	156.494	12.4068	6.16964	45.7447	0
0.9480	160.174	10.5675	8.61094	45.7447	0
0.9487	159.254	6.58796	8.30406	45.7447	0
0.9493	150.666	4.78212	8.30406	44.2349	0
0.9500	154.96	8.12626	9.52699	46.967	0
0.9507	196.491	11.4704	12.8798	49.1059	0
0.9513	247.102	11.1694	11.9683	47.5781	0
0.9520	273.665	9.66456	7.69488	49.4115	0
0.9527	287.406	10.8685	10.1362	54.3005	0
0.9533	288.94	12.4068	16.544	57.6617	0
0.9540	248.022	13.6106	14.7119	63.4494	0
0.9547	160.174	15.7509	6.16964	70.783	0
0.9553	57.2972	15.149	-1.15423	74.1262	0
0.9560	-29.6915	14.246	-4.51158	77.1818	0
0.9567	-82.1423	17.8911	-5.73452	83.5987	0
0.9573	-106.558	22.4726	-8.48269	87.8586	0
0.9580	-115.453	23.6765	-11.2263	90.9142	0
0.9587	-90.424	25.2148	-9.09187	96.4144	0
0.9593	-20.1828	26.4521	-4.81846	101.591	0
0.9600	66.4377	25.8168	-1.76799	101.303	0
0.9607	139.071	26.4521	2.81229	97.9422	0
0.9613	168.395	28.8934	7.99718	97.0255	0
0.9620	139.685	29.7963	9.52699	97.3311	0
0.9627	100.362	30.3982	11.9683	93.3588	0
0.9633	98.215	30.6992	14.7119	87.553	0
0.9640	101.528	29.4953	15.6279	83.5987	0
0.9647	82.3263	28.8934	21.4266	77.1818	0
0.9653	79.8725	29.7963	29.9734	68.0329	0
0.9660	110.73	29.1943	33.633	60.0882	0
0.9667	141.832	27.957	33.3307	53.9949	0
0.9673	165.634	27.957	29.3596	45.7447	0
0.9680	192.811	27.0541	19.9013	35.9846	0
0.9687	197.35	24.0109	9.82929	28.3635	0
0.9693	147.046	20.3324	-3.6001	23.7801	0
0.9700	58.5241	16.9882	-28.013	18.5855	0
0.9707	-26.0107	16.9882	-50.5938	10.3532	0
0.9713	-86.4365	17.8911	-58.5315	3.01969	0
0.9720	-125.514	16.0519	-60.359	-1.85136	0
0.9727	-155.696	13.6106	-61.5819	-6.12925	0
0.9733	-170.358	13.3097	-62.1911	-8.87933	0
0.9740	-143.488	11.8048	-65.5485	-10.4071	0
0.9747	-94.0434	11.1694	-67.3806	-12.5281	0
0.9753	-75.1489	11.4704	-61.2751	-16.5005	0
0.9760	-78.8296	8.7282	-56.0902	-18.0283	0
0.9767	-73.6152	6.28698	-58.5315	-18.0283	0
0.9773	-81.8356	9.96554	-58.5315	-19.8617	0
0.9780	-103.859	13.0087	-49.0686	-23.2229	0
0.9787	-99.2578	10.2665	-35.9461	-24.7507	0
0.9793	-73.9219	9.02918	-22.8236	-27.7883	0
0.9800	-56.8064	10.8685	-8.78499	-32.6774	0
0.9807	-45.212	10.5675	3.72835	-34.5107	0
0.9813	-36.9916	10.5675	10.7453	-36.6497	0
0.9820	-36.6849	12.7077	13.7958	-43.6597	0
0.9827	-42.2061	13.0087	18.0692	-48.2431	0
0.9833	-55.0274	11.1694	21.1197	-49.771	0
0.9840	-64.1679	8.7282	20.5105	-60.1422	0
0.9847	-47.6658	6.58796	18.9853	-73.8746	0
0.9853	-20.4896	5.98601	19.2922	-79.3747	0
0.9860	-5.88922	5.38407	21.1197	-84.8569	0
0.9867	4.78499	2.3409	22.9518	-93.1071	0
0.9873	15.5205	0.200648	21.4266	-97.9782	0
0.9880	10.9196	-0.735711	18.3761	-102.256	0
0.9887	-0.368076	-2.54155	16.544	-108.673	0
0.9893	1.4723	-3.77888	14.1027	-112.933	0
0.9900	7.54556	-4.98277	11.6614	-115.683	0
0.9907	5.09172	-8.66132	11.0522	-119.655	0
0.9913	7.85229	-11.4035	9.52699	-121.183	0
0.9920	20.3669	-10.5006	6.77882	-121.183	0
0.9927	30.4276	-12.3064	6.77882	-121.489	0
0.9933	41.1018	-15.985	7.69488	-118.739	0
0.9940	58.5241	-15.383	8.30406	-116.294	0
0.9947	72.2656	-14.4467	11.9683	-115.683	0
0.9953	71.6521	-17.8243	16.544	-112.016	0
0.9960	54.2299	-20.2655	18.0692	-106.84	0
0.9967	30.4276	-19.6301	18.3761	-104.701	0
0.9973	19.7534	-21.1684	20.2036	-102.562	0
0.9980	20.9803	-21.4694	22.0358	-98.2837	0
0.9987	23.4342	-19.3291	23.8679	-94.0238	0
0.9993	37.4824	-16.8879	25.0908	-90.357	0
1.0000	51.2239	-13.2428	27.5321	-88.5237	0
1.0007	33.8017	-8.66132	30.5826	-90.9682	0
1.0013	3.61941	-6.82205	33.0239	-91.8849	0
1.0020	-12.8827	-4.98277	34.2422	-89.7459	0
1.0027	-27.8511	-1.33766	33.633	-89.4404	0
1.0033	-43.433	0.501621	29.0573	-89.4404	0
1.0040	-56.4997	1.40454	22.6495	-88.2181	0
1.0047	-82.7558	1.40454	17.1532	-89.4404	0
1.0053	-115.146	-2.24057	10.1362	-90.6626	0
1.0060	-130.054	-4.38082	1.58936	-88.5237	0
1.0067	-122.753	-2.54155	-4.51158	-86.6903	0
1.0073	-92.203	-4.07985	-8.17581	-86.0791	0
1.0080	-51.9601	-9.56424	-10.3102	-84.8569	0
1.0087	-28.7713	-11.7045	-12.7515	-83.9402	0
1.0093	-13.1894	-12.9418	-21.2983	-80.2914	0
1.0100	9.07921	-15.684	-33.8117	-74.4857	0
1.0107	16.9928	-17.8243	-36.5553	-71.1245	0
1.0113	7.23883	-17.8243	-31.0635	-66.2534	0
1.0120	-5.58249	-18.4262	-30.4543	-57.6977	0
1.0127	-23.8636	-20.2655	-35.03	-50.0765	0
1.0133	-36.3782	-21.1684	-33.8117	-39.9929	0
1.0140	-24.7838	-20.5665	-28.6222	-26.2605	0
1.0147	-7.42287	-20.8674	-25.5717	-15.5838	0
1.0153	0.245384	-22.0713	-22.5167	-8.57376	0
1.0160	13.6802	-20.8674	-18.2479	1.20428	0
1.0167	36.2555	-20.2655	-13.9744	11.2699	0
1.0173	53.0029	-22.4057	-8.78499	20.4189	0
1.0180	62.8183	-21.1684	0.064124	33.5401	0
1.0187	70.1185	-17.8243	8.30406	47.8837	0
1.0193	66.7445	-18.4262	12.8798	57.3561	0
1.0200	45.7028	-19.6301	12.8798	62.5328	0
1.0207	17.6063	-18.7272	9.22011	68.9496	0
1.0213	-0.061346	-17.8243	6.47194	76.2652	0
1.0220	-7.11614	-15.985	5.55589	81.7653	0
1.0227	-13.1894	-10.1662	4.03065	86.3488	0
1.0233	-26.0107	-6.2201	0.371003	91.8309	0
1.0240	-45.212	-6.82205	-2.07029	93.9699	0
1.0247	-57.1131	-7.12302	-4.20928	92.4421	0
1.0253	-40.9791	-5.91913	-7.25975	93.9699	0
1.0260	-9.2019	-8.36035	-11.5332	96.72	0
1.0267	3.00595	-12.6074	-18.2479	93.6643	0
1.0273	-0.981536	-12.0055	-28.3153	90.3031	0
1.0280	4.23287	-8.96229	-33.1979	93.6643	0
1.0287	9.07921	-10.8016	-30.1474	96.4144	0
1.0293	-2.20846	-13.8447	-24.6557	93.6643	0
1.0300	-11.6557	-14.7477	-18.5502	94.8866	0
1.0307	-11.349	-15.985	-13.0584	101.303	0
1.0313	-27.8511	-16.286	-8.78499	106.174	0
1.0320	-65.7016	-16.5869	-3.9024	107.702	0
1.0327	-98.0309	-20.2655	3.42147	108.925	0
1.0333	-104.104	-22.4057	8.61094	109.23	0
1.0340	-77.9094	-17.1889	8.91323	112.286	0
1.0347	-25.3972	-12.3064	6.47194	119.296	0
1.0353	30.7343	-12.0055	1.58936	125.407	0
1.0360	65.5175	-10.8016	-6.34369	127.546	0
1.0367	66.7445	-8.96229	-12.7515	129.973	0
1.0373	39.6295	-8.05938	-13.0584	132.111	0
1.0380	6.62537	-4.07985	-10.3102	135.167	0
1.0387	-23.2501	0.200648	-8.48269	139.751	0
1.0393	-61.4074	3.24382	-5.42764	141.278	0
1.0400	-101.712	6.92237	0.371003	139.445	0
1.0407	-117.232	7.22334	6.16964	139.445	0
1.0413	-98.0309	3.24382	13.7958	139.445	0
1.0420	-50.4264	5.08309	23.561	136.084	0
1.0427	8.15902	9.66456	25.0908	133.945	0
1.0433	53.6164	7.22334	21.1197	129.973	0
1.0440	66.4377	4.78212	19.9013	121.129	0
1.0447	46.0095	6.92237	17.46	112.897	0
1.0453	5.70518	6.92237	10.1362	107.397	0
1.0460	-39.7522	5.68504	2.19854	100.081	0
1.0467	-86.4365	7.22334	-7.56663	93.9699	0
1.0473	-131.28	7.52431	-21.2983	88.7753	0
1.0480	-161.831	5.98601	-34.7277	81.1542	0
1.0487	-175.879	5.68504	-46.3204	72.6164	0
1.0493	-188.639	4.14673	-56.6993	66.8106	0
1.0500	-196	1.70551	-59.4429	64.0606	0
1.0507	-174.959	3.24382	-52.1191	61.6161	0
1.0513	-130.36	5.08309	-38.9965	56.1339	0
1.0520	-73.3085	3.24382	-27.3993	49.4115	0
1.0527	1.16557	0.802594	-19.4662	45.7447	0
1.0533	71.6521	1.40454	-14.8905	44.2349	0
1.0540	83.86	2.64187	-12.1423	44.846	0
1.0547	35.3353	5.68504	-10.0079	44.846	0
1.0553	-13.4961	8.42723	-8.48269	40.2625	0
1.0560	-28.4645	7.82529	-9.39416	34.1513	0
1.0567	-34.8445	5.98601	-12.1423	30.7901	0
1.0573	-48.8928	8.7282	-12.4492	27.7524	0
1.0580	-56.4997	12.7077	-12.1423	23.1689	0
1.0587	-59.567	13.0087	-14.5836	18.891	0
1.0593	-70.5479	13.3097	-16.1089	13.4089	0
1.0600	-72.0816	15.4499	-13.3653	5.4642	0
1.0607	-55.3341	15.4499	-8.48269	-1.24023	0
1.0613	-53.4937	14.246	-2.37717	-7.04594	0
1.0620	-69.321	15.4499	6.16964	-15.2782	0
1.0627	-62.3275	16.3528	11.6614	-25.3618	0
1.0633	-29.078	16.9882	11.6614	-36.0386	0
1.0640	1.77903	18.7941	11.3545	-48.2431	0
1.0647	31.9613	16.9882	16.2371	-59.531	0
1.0653	75.0262	15.4499	23.561	-68.3744	0
1.0660	114.349	17.5902	26.3092	-78.458	0
1.0667	129.011	16.0519	21.7335	-90.357	0
1.0673	127.477	8.7282	12.8798	-99.506	0
1.0680	129.624	4.48115	5.25359	-107.451	0
1.0687	122.631	5.08309	-1.76799	-119.044	0
1.0693	108.889	3.24382	-10.0079	-129.721	0
1.0700	144.593	1.70551	-16.4157	-135.832	0
1.0707	227.9	3.24382	-18.857	-140.703	0
1.0713	261.457	2.94284	-20.0754	-144.37	0
1.0720	219.373	1.10357	-23.1304	-146.203	0
1.0727	174.775	-0.401297	-24.6557	-150.481	0
1.0733	133.305	-1.9396	-20.9914	-152.315	0
1.0740	32.268	-1.9396	-15.4997	-148.037	0
1.0747	-118.152	0.501621	-11.5332	-143.453	0
1.0753	-239.924	1.40454	-9.09187	-141.314	0
1.0760	-279.922	2.03993	-7.86893	-136.443	0
1.0767	-246.672	2.3409	-7.25975	-131.249	0
1.0773	-177.658	2.94284	-6.34369	-129.11	0
1.0780	-92.5098	3.84576	-2.98635	-126.36	0
1.0787	-11.0423	5.08309	2.19854	-119.961	0
1.0793	32.8815	4.14673	6.47194	-113.238	0
1.0800	43.8624	4.14673	8.91323	-110.506	0
1.0807	64.6587	5.98601	13.1866	-110.506	0
1.0813	96.0678	6.58796	22.9518	-107.451	0
1.0820	104.902	6.92237	33.0239	-102.256	0
1.0827	68.5848	8.42723	37.2973	-99.506	0
1.0833	-25.3972	7.22334	33.0239	-98.5893	0
1.0840	-145.329	4.48115	25.0908	-97.6726	0
1.0847	-230.784	3.84576	20.8174	-97.6726	0
1.0853	-282.989	3.24382	21.7335	-94.0238	0
1.0860	-323.539	2.3409	19.2922	-87.607	0
1.0867	-315.932	2.64187	11.0522	-84.8569	0
1.0873	-253.052	2.3409	8.61094	-83.3291	0
1.0880	-187.78	0.501621	12.2706	-80.2914	0
1.0887	-139.255	-2.24057	10.1362	-78.458	0
1.0893	-94.9636	-6.2201	2.81229	-74.7913	0
1.0900	-59.567	-8.05938	-1.15423	-66.2534	0
1.0907	-41.5926	-6.2201	-4.51158	-59.2255	0
1.0913	-43.6784	-7.12302	-7.25975	-52.8266	0
1.0920	-48.2793	-9.86521	-0.851933	-44.2708	0
1.0927	-24.4771	-9.56424	11.0522	-36.3441	0
1.0933	17.6063	-9.26327	20.2036	-29.0106	0
1.0940	56.6837	-10.5006	26.3092	-18.0283	0
1.0947	109.503	-10.5006	27.5321	-5.82369	0
1.0953	161.953	-9.56424	22.9518	3.93638	0
1.0960	167.781	-9.56424	20.5105	13.1033	0
1.0967	150.052	-9.56424	17.46	21.6411	0
1.0973	162.874	-9.56424	4.33753	29.5858	0
1.0980	190.05	-9.56424	-7.25975	37.818	0
1.0987	190.663	-8.36035	-9.09187	45.4391	0
1.0993	176.002	-7.72496	-12.4492	51.2449	0
1.1000	178.762	-5.91913	-14.2767	54.9116	0
1.1007	192.197	-2.84252	-7.25975	58.2728	0
1.1013	188.516	-0.401297	-2.98635	62.8383	0
1.1020	165.634	1.10357	-8.17581	67.7273	0
1.1027	113.429	0.200648	-10.924	70.1719	0
1.1033	12.76	-2.54155	-12.7515	69.5607	0
1.1040	-103.245	-4.07985	-20.3823	67.7273	0
1.1047	-184.099	-4.07985	-30.4543	66.1995	0
1.1053	-243.605	-3.17693	-36.5553	65.2828	0
1.1060	-300.964	-2.24057	-36.8621	64.6717	0
1.1067	-332.434	-3.17693	-31.0635	61.6161	0
1.1073	-340.041	-5.91913	-25.874	57.9673	0
1.1080	-350.715	-7.42399	-26.4878	57.3561	0
1.1087	-355.316	-7.72496	-28.013	57.6617	0
1.1093	-329.98	-9.86521	-33.1979	57.0506	0
1.1100	-285.995	-9.56424	-46.3204	57.0506	0
1.1107	-239.311	-8.66132	-53.0351	56.745	0
1.1113	-181.339	-13.2428	-43.27	55.2172	0
1.1120	-108.092	-17.1889	-29.8451	54.9116	0
1.1127	-34.8445	-15.0821	-21.6052	57.3561	0
1.1133	33.4949	-10.8016	-12.1423	59.1716	0
1.1140	98.8284	-7.72496	0.980181	59.7827	0
1.1147	145.513	-4.98277	11.0522	64.0606	0
1.1153	172.382	-3.17693	14.1027	71.6997	0
1.1160	191.89	-3.17693	14.7119	72.6164	0
1.1167	202.565	-4.38082	17.7623	68.9496	0
1.1173	219.68	-3.17693	26.3092	72.0052	0
1.1180	262.99	0.802594	39.1248	78.0985	0
1.1187	292.007	2.03993	50.7221	78.0985	0
1.1193	266.364	0.501621	57.4368	75.3485	0
1.1200	235.201	0.802594	59.8781	73.8206	0
1.1207	249.862	3.24382	57.7437	73.5151	0
1.1213	275.198	3.24382	48.5877	72.6164	0
1.1220	258.696	2.3409	40.9569	69.5607	0
1.1227	200.417	3.24382	38.5156	64.3661	0
1.1233	140.298	6.58796	33.0239	58.2728	0
1.1240	112.57	8.7282	26.616	52.1616	0
1.1247	100.362	7.52431	24.1747	46.0503	0
1.1253	61.5914	6.28698	19.2922	40.2625	0
1.1260	7.85229	8.42723	11.9683	31.0956	0
1.1267	-10.1221	10.2665	7.69488	22.2522	0
1.1273	16.6861	8.12626	-4.51158	17.6688	0
1.1280	46.0095	5.68504	-27.3993	8.51984	0
1.1287	32.8815	7.52431	-46.9342	-1.85136	0
1.1293	-27.2376	9.66456	-62.498	-4.29587	0
1.1300	-93.7367	6.58796	-74.0953	-5.51812	0
1.1307	-134.654	4.14673	-68.9058	-11.6294	0
1.1313	-157.537	5.98601	-53.9512	-14.3615	0
1.1320	-162.137	6.28698	-42.6608	-15.2782	0
1.1327	-129.133	5.08309	-25.2649	-18.0283	0
1.1333	-66.0083	6.92237	-2.07029	-18.0283	0
1.1340	-6.19595	8.12626	5.55589	-14.3615	0
1.1347	18.8332	6.92237	-2.68405	-13.1392	0
1.1353	-7.97498	6.58796	-11.8355	-13.4448	0
1.1360	-69.9344	6.92237	-18.5502	-12.5281	0
1.1367	-145.022	6.28698	-25.5717	-9.79602	0
1.1373	-225.569	4.14673	-31.0635	-9.79602	0
1.1380	-271.088	1.10357	-31.0635	-9.49046	0
1.1387	-235.691	1.40454	-26.7901	-6.43482	0
1.1393	-151.157	5.98601	-22.5167	-5.51812	0
1.1400	-78.2162	7.82529	-15.8066	-11.6294	0
1.1407	-36.9916	9.36359	-1.76799	-16.5005	0
1.1413	-40.9791	15.149	15.0188	-16.1949	0
1.1420	-82.449	22.1716	25.3931	-18.0283	0
1.1427	-127.354	26.1177	28.4436	-22.6117	0
1.1433	-186.553	30.3982	27.5321	-27.1772	0
1.1440	-273.787	32.8395	27.2252	-32.3718	0
1.1447	-328.753	32.2375	27.8344	-36.0386	0
1.1453	-305.871	32.2375	22.6495	-39.0942	0
1.1460	-247.286	32.5385	13.1866	-46.4098	0
1.1467	-189.559	31.3346	8.30406	-53.7433	0
1.1473	-117.232	28.8934	7.99718	-56.1698	0
1.1480	-27.8511	25.5158	10.1362	-59.2255	0
1.1487	46.9297	23.0746	10.4385	-64.1145	0
1.1493	90.5467	22.7736	0.064124	-65.9479	0
1.1500	117.11	22.7736	-16.4157	-68.0868	0
1.1507	126.864	19.7304	-23.1304	-68.68	0
1.1513	111.036	17.2892	-23.1304	-65.3368	0
1.1520	86.3138	18.1921	-23.7396	-65.6423	0
1.1527	68.2781	19.4295	-19.1639	-68.9855	0
1.1533	49.6903	19.7304	-10.6171	-63.1978	0
1.1540	38.4026	23.0746	-0.545054	-54.642	0
1.1547	39.9362	25.8168	12.2706	-52.2155	0
1.1553	32.8815	23.0746	19.2922	-48.2431	0
1.1560	15.5205	19.7304	17.46	-41.5207	0
1.1567	3.61941	20.6333	12.8798	-38.1775	0
1.1573	-3.43538	21.5697	0.980181	-33.5941	0
1.1580	6.31864	21.8707	-17.941	-25.955	0
1.1587	53.3097	24.9138	-27.7061	-22.0006	0
1.1593	110.116	26.4521	-26.1809	-18.945	0
1.1600	144.286	24.3119	-23.7396	-13.4448	0
1.1607	169.315	24.0109	-20.0754	-9.79602	0
1.1613	193.731	27.957	-13.9744	-8.87933	0
1.1620	193.117	31.9365	-8.78499	-7.35151	0
1.1627	152.813	33.4414	-0.545054	-4.60143	0
1.1633	72.2656	31.6356	5.25359	-3.9903	0
1.1640	-22.9434	30.3982	0.673302	-7.04594	0
1.1647	-83.6759	31.6356	-2.98635	-11.6294	0
1.1653	-109.319	31.6356	-3.6001	-15.2782	0
1.1660	-147.783	29.4953	-12.7515	-17.1116	0
1.1667	-172.812	26.7531	-22.2144	-18.0283	0
1.1673	-102.632	23.0746	-17.0249	-18.3338	0
1.1680	41.4086	19.1285	-2.68405	-18.945	0
1.1687	157.107	17.2892	11.9683	-19.8617	0
1.1693	211.398	18.1921	22.0358	-20.1672	0
1.1700	244.402	18.7941	23.561	-19.2505	0
1.1707	269.432	16.3528	23.8679	-16.1949	0
1.1713	258.083	11.8048	22.6495	-13.7504	0
1.1720	197.964	9.66456	14.4096	-13.4448	0
1.1727	110.423	9.66456	11.6614	-12.5281	0
1.1733	17.6063	9.96554	23.2587	-7.35151	0
1.1740	-59.2602	13.0087	30.2757	0.28759	0
1.1747	-102.939	17.8911	22.9518	8.51984	0
1.1753	-141.955	19.7304	15.3211	16.1589	0
1.1760	-218.576	18.4931	7.388	18.891	0
1.1767	-296.669	18.1921	-4.20928	18.5855	0
1.1773	-323.232	19.7304	-10.0079	25.6134	0
1.1780	-317.772	20.9343	-11.5332	36.9013	0
1.1787	-317.159	20.6333	-20.3823	40.5681	0
1.1793	-330.287	18.7941	-35.3369	40.5681	0
1.1800	-346.421	18.4931	-49.3755	43.9293	0
1.1807	-328.753	18.4931	-58.2246	46.0503	0
1.1813	-253.666	16.9882	-55.1741	46.6614	0
1.1820	-162.751	16.0519	-39.9126	48.8004	0
1.1827	-102.632	17.8911	-20.0754	48.8004	0
1.1833	-64.4747	17.5902	-4.20928	46.3558	0
1.1840	-18.0971	14.246	5.55589	44.2349	0
1.1847	42.022	13.3097	11.6614	42.0959	0
1.1853	87.5407	13.3097	18.9853	39.6514	0
1.1860	104.902	9.66456	25.0908	38.7347	0
1.1867	118.643	7.22334	27.2252	35.6791	0
1.1873	137.231	6.92237	26.9183	31.0956	0
1.1880	136.372	4.14673	22.9518	27.7524	0
1.1887	111.036	0.802594	12.5775	25.0023	0
1.1893	81.7129	0.200648	-0.851933	22.2522	0
1.1900	63.125	-0.401297	-10.0079	21.3356	0
1.1907	48.7701	-0.401297	-12.7515	23.1689	0
1.1913	21.9005	1.40454	-13.6676	26.2246	0
1.1920	-9.2019	0.501621	-18.5502	26.8357	0
1.1927	-26.0107	-2.84252	-26.4878	26.8357	0
1.1933	-45.5187	-3.17693	-29.8451	30.5025	0
1.1940	-70.2412	-1.03668	-26.1809	34.1513	0
1.1947	-54.1072	-1.33766	-19.7731	35.6791	0
1.1953	0.552114	-3.17693	-15.8066	38.7347	0
1.1960	41.4086	-2.24057	-12.7515	43.6237	0
1.1967	59.751	-0.401297	-4.51158	46.967	0
1.1973	68.8916	-0.401297	4.94671	47.8837	0
1.1980	61.5914	-1.03668	11.6614	49.1059	0
1.1987	49.997	0.501621	15.6279	52.7727	0
1.1993	48.7701	2.03993	15.6279	56.1339	0
1.2000	41.4086	-0.401297	13.7958	53.6894	0
1.2007	27.4217	-2.54155	14.7119	49.1059	0
1.2013	24.9678	-1.63863	17.1532	46.967	0
1.2020	31.9613	-0.735711	14.7119	43.6237	0
1.2027	39.3228	-2.24057	12.2706	39.6514	0
1.2033	49.3835	-3.17693	16.544	38.4292	0
1.2040	64.0452	-1.63863	22.0358	33.8457	0
1.2047	81.7129	0.802594	23.561	25.0023	0
1.2053	100.669	1.10357	27.2252	20.7244	0
1.2060	119.87	-3.17693	34.2422	17.9743	0
1.2067	137.844	-6.2201	34.5491	10.0477	0
1.2073	142.752	-5.28374	28.1413	3.93638	0
1.2080	140.298	-4.6818	26.0023	3.01969	0
1.2087	160.174	-6.52107	27.2252	-0.629102	0
1.2093	201.338	-8.66132	26.3092	-4.29587	0
1.2100	225.753	-9.86521	23.8679	-6.12925	0
1.2107	227.594	-10.1662	18.6784	-9.79602	0
1.2113	237.961	-10.8016	9.22011	-11.6294	0
1.2120	265.444	-13.8447	1.89624	-10.7127	0
1.2127	280.106	-15.985	1.89624	-14.9726	0
1.2133	257.531	-14.1457	5.55589	-19.5561	0
1.2140	209.865	-11.1025	7.388	-16.1949	0
1.2147	154.653	-9.56424	4.63983	-12.2226	0
1.2153	93.0005	-10.1662	1.28706	-10.7127	0
1.2160	31.3478	-11.4035	0.064124	-7.35151	0
1.2167	-16.5634	-8.96229	-2.07029	-3.68474	0
1.2173	-39.4455	-4.6818	-7.25975	-5.21256	0
1.2180	-29.9982	-4.07985	-10.3102	-5.21256	0
1.2187	-4.04884	-4.6818	-10.0079	-2.15692	0
1.2193	-2.82192	-1.63863	-10.3102	-3.68474	0
1.2200	-33.0042	0.200648	-10.6171	-8.87933	0
1.2207	-73.9219	0.501621	-6.0414	-8.57376	0
1.2213	-117.539	3.54479	0.064124	-7.04594	0
1.2220	-154.776	5.98601	0.980181	-10.7127	0
1.2227	-170.051	5.08309	-0.545054	-14.0559	0
1.2233	-165.45	2.3409	0.371003	-16.1949	0
1.2240	-154.776	0.501621	-0.545054	-21.695	0
1.2247	-149.316	0.501621	-3.9024	-28.3995	0
1.2253	-141.648	2.3409	-1.46111	-34.2052	0
1.2260	-105.945	2.64187	1.89624	-38.7886	0
1.2267	-42.2061	0.802594	-4.51158	-41.5207	0
1.2273	16.6861	-1.03668	-9.70104	-45.1875	0
1.2280	56.0702	-1.9396	-6.0414	-51.2988	0
1.2287	75.0262	-0.401297	-1.76799	-54.642	0
1.2293	66.131	1.10357	-1.76799	-54.9476	0
1.2300	40.5497	0.200648	-2.68405	-55.5587	0
1.2307	6.31864	-0.401297	-2.98635	-54.642	0
1.2313	-43.9851	-0.401297	-0.851933	-52.521	0
1.2320	-94.9636	-1.33766	-0.242755	-51.9099	0
1.2327	-123.674	-0.401297	-4.81846	-51.9099	0
1.2333	-132.814	3.24382	-10.3102	-49.4654	0
1.2340	-125.207	5.08309	-17.3318	-44.8819	0
1.2347	-100.791	3.84576	-29.2314	-39.0942	0
1.2353	-87.6634	5.08309	-38.3874	-34.5107	0
1.2360	-101.098	5.98601	-39.3034	-29.9273	0
1.2367	-114.84	4.14673	-34.7277	-24.1395	0
1.2373	-105.331	3.24382	-28.9291	-18.6394	0
1.2380	-78.8296	6.58796	-28.3153	-14.3615	0
1.2387	-52.8803	10.5675	-30.1474	-10.4071	0
1.2393	-35.458	11.4704	-24.6557	-7.65707	0
1.2400	-25.0905	9.36359	-16.4157	-6.43482	0
1.2407	-22.6367	9.66456	-12.7515	-5.51812	0
1.2413	-31.5318	11.8048	-6.95287	-3.9903	0
1.2420	-38.5253	11.4704	0.064124	-3.37918	0
1.2427	-32.3907	12.4068	2.50542	-4.60143	0
1.2433	-23.8636	16.0519	2.50542	-7.65707	0
1.2440	-21.103	17.2892	1.28706	-10.4071	0
1.2447	-16.5634	14.848	0.980181	-10.7127	0
1.2453	-12.8827	13.3097	3.42147	-11.917	0
1.2460	-16.5634	13.0087	3.42147	-17.1116	0
1.2467	-21.103	13.9116	-0.545054	-19.2505	0
1.2473	-18.4038	13.3097	-2.68405	-18.945	0
1.2480	-14.4163	8.7282	-6.65057	-24.4451	0
1.2487	-14.4163	6.92237	-10.924	-31.4551	0
1.2493	-13.1894	9.36359	-8.17581	-30.844	0
1.2500	-10.4288	7.82529	-5.73452	-29.9273	0
1.2507	-11.0423	5.08309	-9.09187	-33.2885	0
1.2513	-13.8029	5.98601	-10.0079	-32.0662	0
1.2520	-13.8029	5.98601	-6.65057	-28.0939	0
1.2527	-12.8827	3.54479	-6.34369	-28.0939	0
1.2533	-10.7356	3.54479	-7.25975	-25.6674	0
1.2540	-8.28171	5.08309	-5.73452	-18.945	0
1.2547	-8.89517	6.92237	-2.68405	-14.3615	0
1.2553	-14.1096	7.52431	-1.76799	-13.4448	0
1.2560	-21.103	6.58796	-2.98635	-11.3238	0
1.2567	-26.0107	6.92237	-2.98635	-4.29587	0
1.2573	-25.0905	7.82529	-0.851933	3.63082	0
1.2580	-23.8636	6.92237	0.371003	6.68646	0
1.2587	-26.6242	7.22334	2.50542	8.51984	0
1.2593	-28.4645	8.7282	5.55589	13.1033	0
1.2600	-26.6242	6.92237	6.16964	14.3256	0
1.2607	-30.3049	5.98601	5.86276	10.6588	0
1.2613	-37.6051	7.82529	6.16964	10.0477	0
1.2620	-41.2859	8.7282	4.03065	11.2699	0
1.2627	-42.8195	10.5675	3.72835	8.51984	0
1.2633	-43.6784	12.4068	6.47194	3.93638	0
1.2640	-42.8195	11.8048	6.16964	0.28759	0
1.2647	-42.5128	10.8685	4.94671	-3.9903	0
1.2653	-45.5187	9.66456	4.63983	-7.04594	0
1.2660	-50.4264	7.22334	0.371003	-8.87933	0
1.2667	-55.0274	7.52431	-4.51158	-12.5281	0
1.2673	-56.8064	7.82529	-5.73452	-17.4171	0
1.2680	-55.8862	4.14673	-5.42764	-20.1672	0
1.2687	-56.8064	2.3409	-5.12534	-20.7783	0
1.2693	-58.0333	4.14673	-3.6001	-22.3062	0
1.2700	-58.6468	4.14673	-2.68405	-24.7507	0
1.2707	-58.6468	2.94284	-4.20928	-24.4451	0
1.2713	-59.2602	1.40454	-7.25975	-21.695	0
1.2720	-61.4074	-0.401297	-6.95287	-22.3062	0
1.2727	-63.8612	-1.03668	-3.9024	-23.5284	0
1.2733	-63.2477	0.501621	-2.68405	-22.0006	0
1.2740	-61.4074	1.10357	-2.37717	-16.806	0
1.2747	-63.8612	0.501621	0.673302	-10.7127	0
1.2753	-65.7016	-1.03668	2.81229	-7.35151	0
1.2760	-62.0208	-2.24057	2.81229	-5.21256	0
1.2767	-59.567	-1.03668	4.03065	-0.0179743	0
1.2773	-62.0208	1.40454	4.03065	6.07533	0
1.2780	-63.5545	2.03993	1.89624	7.90871	0
1.2787	-63.2477	2.03993	3.42147	10.0477	0
1.2793	-62.941	2.64187	5.86276	12.4922	0
1.2800	-62.6343	3.54479	4.63983	11.881	0
1.2807	-59.8737	3.24382	4.63983	12.1866	0
1.2813	-55.0274	2.64187	8.30406	16.1589	0
1.2820	-51.3466	5.38407	10.4385	15.8534	0
1.2827	-50.7331	7.22334	11.0522	13.7144	0
1.2833	-51.0399	3.24382	9.52699	12.1866	0
1.2840	-54.1072	-1.33766	6.77882	5.76977	0
1.2847	-60.7939	-1.33766	4.63983	-2.46249	0
1.2853	-65.7016	-1.9396	1.28706	-3.9903	0
1.2860	-65.0881	-3.17693	-3.9024	-5.21256	0
1.2867	-64.4747	-3.17693	-6.0414	-9.79602	0
1.2873	-66.0083	-4.07985	-6.34369	-12.8337	0
1.2880	-66.0083	-5.28374	-9.70104	-16.1949	0
1.2887	-64.4747	-6.52107	-10.0079	-19.2505	0
1.2893	-65.0881	-9.26327	-9.09187	-18.945	0
1.2900	-65.0881	-11.1025	-11.5332	-19.8617	0
1.2907	-64.7814	-9.56424	-12.7515	-21.695	0
1.2913	-66.315	-10.5006	-11.5332	-19.8617	0
1.2920	-68.4008	-12.9418	-12.7515	-18.945	0
1.2927	-66.9285	-13.2428	-11.8355	-18.945	0
1.2933	-64.1679	-12.6074	-8.48269	-13.7504	0
1.2940	-64.1679	-11.4035	-7.25975	-8.87933	0
1.2947	-64.4747	-8.05938	-4.51158	-7.65707	0
1.2953	-60.4872	-8.66132	-1.15423	-3.9903	0
1.2960	-56.4997	-12.9418	-2.37717	1.81541	0
1.2967	-56.4997	-12.0055	-2.98635	5.76977	0
1.2973	-55.0274	-9.26327	-2.68405	10.3532	0
1.2980	-51.0399	-9.56424	-7.86893	14.6311	0
1.2987	-49.5062	-7.72496	-14.2767	17.0577	0
1.2993	-48.8928	-4.6818	-15.8066	21.3356	0
1.3000	-45.8255	-4.6818	-12.7515	25.3079	0
1.3007	-43.6784	-3.17693	-6.0414	26.2246	0
1.3013	-43.1262	-0.401297	-4.51158	28.058	0
1.3020	-40.6724	0.501621	-10.6171	29.5858	0
1.3027	-38.5253	5.68504	-13.6676	25.919	0
1.3033	-37.6051	11.4704	-11.8355	22.8634	0
1.3040	-35.1513	10.5675	-10.924	23.7801	0
1.3047	-31.2251	8.42723	-6.34369	22.2522	0
1.3053	-28.7713	8.12626	-0.851933	17.6688	0
1.3060	-30.3049	8.12626	-0.851933	15.8534	0
1.3067	-31.2251	8.7282	-1.46111	15.8534	0
1.3073	-26.9309	7.22334	-0.851933	12.7977	0
1.3080	-25.3972	2.64187	-3.9024	8.21428	0
1.3087	-30.6117	-0.401297	-7.86893	5.76977	0
1.3093	-31.2251	0.501621	-9.39416	6.07533	0
1.3100	-25.704	1.10357	-13.3653	7.60315	0
1.3107	-24.7838	0.200648	-19.1639	7.90871	0
1.3113	-25.704	-1.9396	-21.2983	8.51984	0
1.3120	-22.3299	-4.07985	-19.1639	11.881	0
1.3127	-20.7963	-3.17693	-17.0249	15.2422	0
1.3133	-20.7963	-2.54155	-15.8066	17.6688	0
1.3140	-15.95	-5.91913	-10.924	24.0856	0
1.3147	-10.1221	-8.05938	-3.29322	32.3179	0
1.3153	-10.7356	-4.6818	0.980181	35.3735	0
1.3160	-11.349	0.200648	0.980181	35.9846	0
1.3167	-4.6623	0.501621	2.50542	41.7904	0
1.3173	-0.061346	-1.9396	4.33753	50.6337	0
1.3180	-4.35557	-0.735711	4.94671	57.0506	0
1.3187	-3.74211	2.03993	6.47194	59.7827	0
1.3193	3.61941	1.10357	6.47194	61.6161	0
1.3200	4.23287	1.10357	4.33753	61.6161	0
1.3207	-1.28827	3.24382	1.89624	60.6994	0
1.3213	-0.368076	1.70551	-0.851933	61.6161	0
1.3220	2.39249	1.40454	-5.42764	64.3661	0
1.3227	1.77903	4.78212	-6.95287	64.3661	0
1.3233	-1.28827	4.48115	-3.6001	61.3105	0
1.3240	-1.90173	2.3409	-2.07029	57.9673	0
1.3247	7.23883	4.48115	-3.6001	54.6061	0
1.3253	21.9005	4.48115	-2.98635	50.6337	0
1.3260	25.888	0.501621	-2.07029	47.8837	0
1.3267	20.0601	-0.401297	-2.37717	45.1336	0
1.3273	15.8273	0.501621	-0.851933	40.5681	0
1.3280	15.5205	0.501621	1.89624	36.5958	0
1.3287	15.8273	-0.401297	3.72835	35.3735	0
1.3293	18.5265	-3.17693	4.63983	35.9846	0
1.3300	22.8207	-3.77888	2.81229	33.8457	0
1.3307	24.6611	-2.24057	-1.15423	30.5025	0
1.3313	21.2871	-3.17693	-1.76799	31.4012	0
1.3320	19.4467	-5.91913	-1.76799	33.2346	0
1.3327	25.2746	-6.82205	-4.51158	30.1969	0
[truncated: 37,384 more rows]
