# Supplementary material for: Identification of Haptic Based Guiding Using Hard Reins
Source: PLoS One. 2015 Jul 22;10(7):e0132020. doi: 10.1371/journal.pone.0132020 (PMC4511788; doi:10.1371/journal.pone.0132020)
Supplement: S3 File — (ZIP) [file pone.0132020.s003.zip › EMGData1/Subject3/T9/t9.txt]

0.0000	48.0212	17.6218	-90.4526	36.8395	0
0.0007	70.6384	16.0958	-84.6543	36.2281	0
0.0013	66.0292	22.5025	-78.8559	38.979	0
0.0020	44.6983	27.6924	-76.7186	40.813	0
0.0027	23.3139	29.2184	-74.5813	38.979	0
0.0033	-9.64713	30.4353	-69.3966	40.2017	0
0.0040	-47.1637	30.7445	-64.8186	43.2421	0
0.0047	-63.671	31.9614	-61.4609	43.5478	0
0.0053	-67.3155	35.3226	-59.0203	43.5478	0
0.0060	-65.4933	36.8486	-56.2692	45.076	0
0.0067	-38.3205	36.8486	-49.8643	46.2987	0
0.0073	0.160785	39.9007	-41.3149	48.4382	0
0.0080	21.4917	42.9528	-34.2962	49.0496	0
0.0087	38.5885	43.8671	-30.3319	48.1326	0
0.0093	59.973	45.084	-31.2489	48.1326	0
0.0100	60.5625	49.3596	-33.3792	49.6609	0
0.0107	51.0762	54.2403	-29.7182	51.4948	0
0.0113	62.3847	55.1546	-24.8369	52.7013	0
0.0120	82.8581	53.9377	-24.2303	52.7013	0
0.0127	95.0242	57.6015	-21.4792	50.8835	0
0.0133	99.3118	62.4822	-15.9842	48.4382	0
0.0140	81.947	61.2587	-13.2402	48.1326	0
0.0147	39.8212	57.9041	-11.7166	49.0496	0
0.0153	-5.35951	60.0418	-12.6336	48.1326	0
0.0160	-52.0409	63.6991	-17.8182	46.2987	0
0.0167	-110.942	63.3965	-20.5622	46.2987	0
0.0173	-160.678	60.3444	-18.7353	45.3817	0
0.0180	-186.029	60.3444	-21.1759	43.2421	0
0.0187	-197.337	62.173	-25.1402	42.9365	0
0.0193	-193.961	60.3444	-25.7539	42.6308	0
0.0200	-169.843	58.5158	-27.8913	39.896	0
0.0207	-141.17	59.4301	-31.8556	38.0621	0
0.0213	-118.284	58.2066	-32.4693	36.2281	0
0.0220	-92.0229	55.1546	-28.8012	32.5603	0
0.0227	-67.3155	55.4637	-26.9742	30.7424	0
0.0233	-59.3834	55.1546	-27.2776	30.7424	0
0.0240	-65.4933	52.1025	-25.1402	29.5198	0
0.0247	-75.8371	52.1025	-20.5622	28.2972	0
0.0253	-83.7692	52.7142	-16.9012	28.2972	0
0.0260	-82.5901	47.8335	-13.2402	25.852	0
0.0267	-69.7273	44.7814	-10.1859	24.935	0
0.0273	-48.986	45.6957	-11.4062	26.1576	0
0.0280	-22.7779	42.3411	-16.5979	23.7124	0
0.0287	0.160785	37.763	-19.6523	21.2671	0
0.0293	8.68241	37.763	-17.8182	22.7954	0
0.0300	14.1491	37.4538	-14.7639	22.1841	0
0.0307	30.6564	33.1848	-13.2402	18.5323	0
0.0313	45.6095	30.7445	-12.3232	18.838	0
0.0320	45.931	31.3562	-13.2402	19.755	0
0.0327	45.2879	30.4353	-17.2045	16.3928	0
0.0333	59.6514	27.0807	-19.9556	12.7249	0
0.0340	82.5365	22.8117	-21.1759	12.4192	0
0.0347	94.4346	20.3648	-23.3133	13.6419	0
0.0353	94.1131	19.1479	-21.7825	14.2532	0
0.0360	107.244	15.4841	-17.8182	13.3362	0
0.0367	126.806	9.68905	-18.1216	11.5023	0
0.0373	116.087	5.71608	-17.8182	9.37878	0
0.0380	87.4137	5.4135	-14.1572	6.93354	0
0.0387	80.9823	5.71608	-13.2402	6.32223	0
0.0393	80.0711	2.97315	-14.4606	6.93354	0
0.0400	61.1521	-1.60497	-15.3776	7.54485	0
0.0407	48.986	-3.74275	-19.6523	6.01657	0
0.0413	56.2749	-4.95964	-23.0029	3.26568	0
0.0420	59.6514	-8.93261	-20.8726	1.43175	0
0.0427	49.8971	-10.7612	-19.0386	1.73741	0
0.0433	32.4787	-9.53776	-19.9556	-0.38609	0
0.0440	9.00398	-12.5898	-20.2589	-3.13698	0
0.0447	-16.6681	-19.9175	-21.1759	-3.13698	0
0.0453	-36.7663	-23.5813	-23.3133	-3.13698	0
0.0460	-48.986	-21.1344	-25.4506	-4.05395	0
0.0467	-52.684	-20.8318	-29.7182	-3.13698	0
0.0473	-48.986	-25.7125	-33.9929	-3.74829	0
0.0480	-35.2656	-31.8167	-36.4336	-6.80484	0
0.0487	-16.6681	-35.4805	-42.2319	-8.63877	0
0.0493	-11.1478	-36.3948	-51.3879	-10.4566	0
0.0500	-27.9231	-37.3091	-55.9659	-12.5962	0
0.0507	-51.1298	-36.6974	-56.5726	-14.1245	0
0.0513	-74.926	-35.4805	-59.6269	-16.2641	0
0.0520	-119.517	-36.3948	-63.2879	-16.8754	0
0.0527	-183.563	-40.3612	-66.0389	-16.2641	0
0.0533	-231.799	-42.4989	-72.1406	-16.8754	0
0.0540	-252.272	-44.6367	-79.1593	-17.7923	0
0.0547	-267.493	-49.5174	-80.9933	-17.7923	0
0.0553	-287.967	-51.9578	-80.3796	-20.5271	0
0.0560	-299.865	-50.1292	-82.5169	-22.3611	0
0.0567	-300.133	-50.1292	-82.8202	-21.4441	0
0.0573	-301.365	-53.793	-78.2422	-22.3611	0
0.0580	-306.886	-56.5359	-74.8846	-25.112	0
0.0587	-303.831	-57.4502	-73.6642	-25.112	0
0.0593	-287.967	-58.6737	-70.9203	-25.7233	0
0.0600	-274.836	-59.588	-69.0862	-26.3346	0
0.0607	-271.459	-61.4166	-70.6169	-27.8629	0
0.0613	-263.849	-64.7778	-69.3966	-33.6542	0
0.0620	-235.765	-65.9947	-63.5983	-39.156	0
0.0627	-194.55	-63.8635	-59.0203	-37.3221	0
0.0633	-165.287	-63.5544	-59.9302	-36.0994	0
0.0640	-164.644	-65.6921	-62.0676	-40.6682	0
0.0647	-190.906	-68.1325	-60.8472	-43.4191	0
0.0653	-233.032	-69.0468	-54.7456	-42.1965	0
0.0660	-276.069	-67.8299	-51.3879	-43.4191	0
0.0667	-316.319	-64.7778	-54.4423	-47.0869	0
0.0673	-358.444	-64.4687	-58.1033	-50.1435	0
0.0680	-376.131	-66.3039	-55.3522	-52.5726	0
0.0687	-344.081	-65.6921	-50.4709	-54.4066	0
0.0693	-294.345	-63.8635	-46.8099	-53.7952	0
0.0700	-258.65	-64.1661	-44.0659	-54.4066	0
0.0707	-226.6	-66.6065	-41.6253	-56.5461	0
0.0713	-208.592	-68.4417	-39.7912	-58.3801	0
0.0720	-220.49	-69.356	-35.5166	-60.214	0
0.0727	-234.854	-69.9677	-29.7182	-62.6432	0
0.0733	-235.765	-70.2703	-29.1116	-64.4771	0
0.0740	-234.264	-67.8299	-30.9386	-63.8658	0
0.0747	-219.311	-65.0804	-27.8913	-63.8658	0
0.0753	-189.995	-65.9947	-25.1402	-66.311	0
0.0760	-172.576	-66.9156	-25.7539	-68.4506	0
0.0767	-164.966	-66.3039	-24.8369	-68.7562	0
0.0773	-146.636	-67.8299	-22.3962	-68.1449	0
0.0780	-128.628	-68.4417	-21.4792	-69.9789	0
0.0787	-124.073	-65.6921	-19.3419	-73.0193	0
0.0793	-121.018	-64.4687	-18.1216	-75.1589	0
0.0800	-110.352	-62.6401	-21.4792	-76.0759	0
0.0807	-103.921	-58.0619	-23.0029	-76.0759	0
0.0813	-106.386	-56.5359	-22.3962	-75.7702	0
0.0820	-101.188	-58.3711	-22.3962	-76.3815	0
0.0827	-81.0359	-55.9242	-21.4792	-77.6041	0
0.0833	-61.7952	-51.6552	-22.0929	-78.2155	0
0.0840	-42.6081	-50.4317	-26.9742	-78.2155	0
0.0847	-15.4354	-50.1292	-27.8913	-78.2155	0
0.0853	4.12683	-48.6031	-21.7825	-78.2155	0
0.0860	3.16211	-47.0771	-16.9012	-78.2155	0
0.0867	-8.09287	-44.6367	-15.0743	-79.1324	0
0.0873	-27.6551	-41.2755	-12.9369	-78.8268	0
0.0880	-46.8422	-38.5326	-11.4062	-75.4646	0
0.0887	-39.8212	-37.3091	-11.4062	-70.8958	0
0.0893	-23.0459	-35.1779	-9.57924	-69.0619	0
0.0900	-30.978	-33.6518	-4.38755	-67.8393	0
0.0907	-42.2866	-32.731	-2.25726	-64.4771	0
0.0913	-30.978	-31.8167	-5.00124	-60.214	0
0.0920	-18.8119	-27.8503	-6.52489	-57.4631	0
0.0927	1.0719	-23.2721	-4.08423	-55.3235	0
0.0933	51.3977	-20.8318	-2.25726	-52.267	0
0.0940	101.777	-19.3057	-0.119917	-47.3926	0
0.0947	118.552	-17.4771	5.3751	-44.0304	0
0.0953	125.841	-16.2537	10.5597	-41.8908	0
0.0960	142.027	-17.168	13.3108	-37.0164	0
0.0967	149.691	-16.2537	15.4481	-31.209	0
0.0973	147.226	-12.5898	16.3581	-27.8629	0
0.0980	144.171	-8.32087	16.6684	-25.112	0
0.0987	138.972	-5.26879	17.8888	-19.6263	0
0.0993	130.451	-2.82844	16.9718	-15.0414	0
0.1000	124.341	0.835376	14.2278	-12.2905	0
0.1007	118.552	4.19004	13.3108	-7.72181	0
0.1013	110.299	4.19004	17.8888	-3.44264	0
0.1020	102.956	5.4135	21.8531	-0.38609	0
0.1027	107.887	12.432	23.9904	3.26568	0
0.1033	124.019	17.9244	28.8718	8.46181	0
0.1040	124.93	18.2336	36.2008	14.2532	0
0.1047	98.4007	20.6739	39.5514	19.1436	0
0.1053	71.8711	24.0286	39.5514	21.8785	0
0.1060	67.905	24.3377	40.7788	23.7124	0
0.1067	75.5156	26.7781	41.6888	27.3802	0
0.1073	76.4267	30.4353	41.6888	31.3538	0
0.1080	65.4397	30.1327	44.1294	32.8659	0
0.1087	53.5415	30.4353	46.2668	35.6168	0
0.1093	48.986	35.0134	48.4041	42.9365	0
0.1100	49.2539	38.3747	52.3755	48.1326	0
0.1107	59.0083	40.2033	54.5058	50.8835	0
0.1113	73.3717	41.4268	55.4228	57.2861	0
0.1120	68.4946	42.6437	59.6974	64.6058	0
0.1127	62.0632	46.0049	62.7447	67.3567	0
0.1133	88.9143	48.4452	61.8348	71.0245	0
0.1140	124.019	48.1361	62.1381	74.982	0
0.1147	138.061	49.057	63.3584	75.2876	0
0.1153	148.78	50.5764	60.3041	74.6763	0
0.1160	154.836	49.6621	58.1738	76.5102	0
0.1167	148.78	50.8856	60.6145	78.3442	0
0.1173	146.904	53.3259	61.2211	80.1781	0
0.1180	136.828	52.7142	59.0838	82.9129	0
0.1187	100.866	54.5494	57.5601	83.8299	0
0.1193	74.926	56.0755	56.0365	81.0951	0
0.1200	75.5156	52.4116	54.5058	78.6498	0
0.1207	67.2619	51.4973	56.3398	77.4272	0
0.1213	42.233	54.2403	59.6974	75.5933	0
0.1220	24.225	52.7142	59.3941	74.982	0
0.1227	6.53861	52.1025	55.4228	74.6763	0
0.1233	-28.8342	54.852	51.4585	71.3302	0
0.1240	-71.8711	53.6285	48.1008	67.3567	0
0.1247	-103.01	50.8856	45.3497	67.968	0
0.1253	-121.339	51.7999	45.0464	68.5793	0
0.1260	-125.895	53.0234	45.6601	64.9114	0
0.1267	-103.01	52.4116	44.7431	60.3427	0
0.1273	-59.973	49.6621	45.6601	59.4257	0
0.1280	-24.2786	46.61	49.9277	60.954	0
0.1287	1.33988	47.5309	53.5958	59.7314	0
0.1293	18.7583	48.7478	56.6431	56.0635	0
0.1300	17.8472	46.0049	59.0838	53.3126	0
0.1307	-5.03794	45.3932	60.9178	50.8835	0
0.1313	-43.7872	47.8335	61.2211	48.1326	0
0.1320	-86.5562	45.6957	61.8348	46.6043	0
0.1327	-107.619	41.7293	61.8348	44.7704	0
0.1333	-104.243	42.0319	61.5244	41.7138	0
0.1340	-107.887	42.0319	61.8348	40.5073	0
0.1347	-134.149	40.815	61.5244	37.1451	0
0.1353	-157.034	40.5059	61.5244	30.7424	0
0.1360	-152.746	38.9798	65.7991	29.2142	0
0.1367	-135.381	39.289	72.5145	30.1311	0
0.1373	-133.238	40.5059	74.6518	27.0746	0
0.1380	-145.457	36.5395	74.6518	23.4067	0
0.1387	-149.423	31.3562	75.8721	21.8785	0
0.1393	-142.402	31.3562	78.0095	19.755	0
0.1400	-132.594	31.6588	78.3128	17.0041	0
0.1407	-107.297	29.2184	76.7891	14.2532	0
0.1413	-62.1168	27.3832	75.8721	10.9071	0
0.1420	-25.1897	24.6403	76.4788	9.07312	0
0.1427	-9.00398	23.1143	76.1754	9.68443	0
0.1433	1.98302	24.6403	74.3414	8.76747	0
0.1440	12.3269	22.2	72.5145	5.40526	0
0.1447	15.1138	17.6218	73.7348	2.65437	0
0.1453	20.9021	18.5361	76.4788	2.04306	0
0.1460	31.246	19.4505	74.3414	0.530874	0
0.1467	23.0459	17.3127	69.4601	-3.13698	0
0.1473	1.66145	16.7075	68.8535	-5.88788	0
0.1480	-6.5922	16.3984	68.5431	-6.49919	0
0.1487	-3.21571	14.5698	67.3228	-8.63877	0
0.1493	0.428761	13.0437	70.3771	-11.0679	0
0.1500	4.71637	10.6034	73.7348	-10.151	0
0.1507	9.27196	8.76816	70.0738	-10.4566	0
0.1513	24.5466	7.55127	66.4128	-13.2075	0
0.1520	56.918	4.49919	67.3228	-14.7358	0
0.1527	83.7692	2.97315	66.7161	-15.0414	0
0.1533	94.7562	3.58488	66.4128	-16.8754	0
0.1540	99.3118	1.13795	69.1568	-19.3206	0
0.1547	97.168	-0.0789332	68.5431	-21.4441	0
0.1553	99.3118	-0.993243	64.5788	-23.8893	0
0.1560	117.641	-8.62345	60.0008	-24.8063	0
0.1567	127.396	-15.3393	53.5958	-24.195	0
0.1573	124.019	-13.5042	49.6244	-24.8063	0
0.1580	133.184	-11.6755	50.2381	-25.4176	0
0.1587	149.37	-13.5042	51.1481	-26.6402	0
0.1593	150.602	-13.5042	51.7618	-29.3911	0
0.1600	135.917	-13.8133	53.5958	-32.1259	0
0.1607	104.832	-16.2537	53.2854	-30.5977	0
0.1613	59.973	-17.168	52.6788	-28.1685	0
0.1620	13.238	-16.5562	56.9464	-29.6968	0
0.1627	-28.5662	-17.7797	57.5601	-32.4316	0
0.1633	-64.5821	-22.0552	51.4585	-32.4316	0
0.1640	-95.9889	-25.7125	49.0178	-33.0429	0
0.1647	-111.264	-25.4099	49.9277	-34.5712	0
0.1653	-104.832	-23.8839	44.4398	-35.1825	0
0.1660	-108.798	-22.3578	39.5514	-34.5712	0
0.1667	-140.526	-20.5292	41.9991	-33.6542	0
0.1673	-164.644	-22.0552	44.7431	-31.5146	0
0.1680	-175.363	-25.1008	45.0464	-31.209	0
0.1687	-192.407	-23.5813	47.1838	-33.3485	0
0.1693	-202.804	-22.0552	49.3211	-33.3485	0
0.1700	-201.303	-25.7125	51.7618	-33.6542	0
0.1707	-204.037	-27.2385	54.8161	-34.2655	0
0.1713	-198.838	-26.0216	56.3398	-31.5146	0
0.1720	-184.474	-27.2385	58.4771	-29.6968	0
0.1727	-176.542	-29.0737	66.4128	-31.209	0
0.1733	-155.801	-29.988	74.9551	-30.5977	0
0.1740	-108.798	-30.9023	79.8364	-28.7798	0
0.1747	-63.939	-27.8503	81.9738	-29.6968	0
0.1753	-42.6081	-23.2721	82.8908	-30.9033	0
0.1760	-44.4304	-23.5813	84.7178	-31.5146	0
0.1767	-61.7952	-26.3242	86.2485	-32.4316	0
0.1773	-72.7822	-26.3242	83.4974	-30.292	0
0.1780	-71.8711	-26.3242	78.3128	-26.3346	0
0.1787	-75.8371	-28.1528	77.3958	-25.112	0
0.1793	-79.5352	-29.6789	78.0095	-25.112	0
0.1800	-66.4044	-30.9023	73.7348	-25.4176	0
0.1807	-43.7872	-33.0401	69.7705	-27.8629	0
0.1813	-18.8119	-34.8687	70.9908	-27.8629	0
0.1820	12.97	-33.6518	72.8178	-27.2515	0
0.1827	37.0342	-29.988	73.4315	-29.6968	0
0.1833	41.965	-30.5998	76.4788	-29.6968	0
0.1840	39.4996	-33.9544	79.5331	-26.0289	0
0.1847	37.3558	-34.8687	79.2298	-25.7233	0
0.1853	33.3898	-33.3427	78.3128	-25.112	0
0.1860	38.2669	-30.9023	77.3958	-22.0554	0
0.1867	59.973	-28.1528	75.5688	-21.4441	0
0.1873	91.7013	-26.9359	72.8178	-22.9724	0
0.1880	130.451	-29.0737	67.3228	-21.1384	0
0.1887	167.056	-32.4284	60.0008	-19.0149	0
0.1893	188.119	-33.3427	55.7261	-17.7923	0
0.1900	194.55	-31.8167	54.2024	-16.8754	0
0.1907	186.297	-30.9023	51.1481	-15.9584	0
0.1913	146.904	-31.8167	47.7975	-14.4301	0
0.1920	80.0711	-33.3427	45.0464	-13.5132	0
0.1927	6.86018	-33.3427	41.6888	-15.0414	0
0.1933	-62.4383	-32.4284	38.9448	-15.9584	0
0.1940	-118.284	-30.5998	36.8074	-13.2075	0
0.1947	-138.436	-29.988	33.4498	-10.7623	0
0.1953	-130.504	-30.9023	31.6228	-9.55574	0
0.1960	-129.271	-30.5998	30.7058	-8.94443	0
0.1967	-135.649	-29.988	28.2651	-11.3736	0
0.1973	-123.162	-30.2906	24.6041	-12.5962	0
0.1980	-93.8451	-29.3763	21.5498	-8.94443	0
0.1987	-62.7063	-27.2385	17.2751	-6.19353	0
0.1993	-27.012	-25.4099	14.2278	-8.33312	0
0.2000	8.36084	-25.4099	14.5311	-7.72181	0
0.2007	33.7113	-26.9359	16.6684	-3.44264	0
0.2013	55.0422	-26.3242	18.1921	-2.22002	0
0.2020	76.7482	-21.7461	19.4124	-2.22002	0
0.2027	93.202	-19.0032	17.8888	1.1261	0
0.2033	106.333	-19.0032	14.8344	4.4883	0
0.2040	113.032	-17.168	13.6141	3.87699	0
0.2047	106.922	-15.3393	14.8344	0.530874	0
0.2053	98.4007	-15.3393	13.9174	0.530874	0
0.2060	100.223	-11.6755	9.33941	3.87699	0
0.2067	106.654	-8.01172	5.3751	6.01657	0
0.2073	108.798	-7.09741	5.07178	4.4883	0
0.2080	105.743	-5.57137	5.07178	3.26568	0
0.2087	97.8111	-3.13102	3.23776	7.54485	0
0.2093	92.6124	-3.43359	2.01743	10.9071	0
0.2100	97.4896	-3.43359	2.93444	10.2957	0
0.2107	113.032	-0.993243	4.15477	9.68443	0
0.2113	140.205	1.13795	3.85145	10.6014	0
0.2120	172.844	3.58488	3.23776	10.6014	0
0.2127	193.907	7.24212	2.32074	11.1966	0
0.2133	209.771	8.46558	0.493775	12.1136	0
0.2140	241.821	8.76816	1.41079	12.7249	0
0.2147	273.282	11.8202	2.93444	13.6419	0
0.2153	273.55	13.6554	3.23776	14.8645	0
0.2160	251.308	10.9059	1.71411	14.2532	0
0.2167	219.847	8.76816	0.493775	12.7249	0
0.2173	166.145	11.2151	-0.119917	11.1966	0
0.2180	98.7223	14.5698	0.493775	11.5023	0
0.2187	37.3558	14.8723	-0.423236	14.2532	0
0.2193	-29.1558	14.5698	-5.00124	13.9475	0
0.2200	-95.0778	15.7866	-9.27592	10.6014	0
0.2207	-126.217	17.0101	-11.1029	11.8079	0
0.2213	-130.183	16.7075	-10.4963	15.1701	0
0.2220	-124.394	18.5361	-8.66223	14.8645	0
0.2227	-87.4673	20.3648	-12.0199	13.3362	0
0.2233	-22.1348	18.5361	-19.9556	12.4192	0
0.2240	31.246	18.5361	-24.8369	11.8079	0
0.2247	62.0632	20.3648	-24.2303	11.5023	0
0.2253	71.8711	21.2857	-24.8369	11.5023	0
0.2260	55.3638	22.8117	-27.8913	13.3362	0
0.2267	35.212	25.252	-29.7182	16.3928	0
0.2273	19.3478	23.1143	-31.2489	16.3928	0
0.2280	-12.3805	22.2	-35.2132	12.4192	0
0.2287	-39.8212	24.6403	-41.6253	9.68443	0
0.2293	-29.7989	22.5025	-48.0302	10.2957	0
0.2300	3.48368	20.0622	-55.6626	11.8079	0
0.2307	43.7872	24.6403	-67.2593	13.0305	0
0.2313	86.8241	27.3832	-77.3252	11.5023	0
0.2320	105.743	25.5546	-83.7373	9.07312	0
0.2327	91.7013	26.1664	-88.3153	9.68443	0
0.2333	68.173	26.7781	-87.7016	11.1966	0
0.2340	38.9101	24.0286	-80.0763	10.9071	0
0.2347	-8.73601	23.1143	-71.8373	10.6014	0
0.2353	-57.8292	23.1143	-63.5983	11.1966	0
0.2360	-94.4882	20.3648	-54.4423	11.5023	0
0.2367	-121.929	19.4505	-52.0016	10.2957	0
0.2373	-127.717	20.9765	-56.2692	9.99009	0
0.2380	-101.188	20.6739	-59.0203	12.1136	0
0.2387	-70.0489	20.0622	-60.8472	12.1136	0
0.2393	-52.684	19.4505	-64.8186	9.68443	0
0.2400	-28.8342	17.0101	-66.3423	8.46181	0
0.2407	3.48368	14.8723	-64.2049	7.54485	0
0.2413	14.7923	13.958	-61.4609	6.01657	0
0.2420	3.80525	13.0437	-58.1033	6.93354	0
0.2427	-11.4694	14.5698	-50.7742	6.62788	0
0.2433	-29.4773	15.7866	-41.0116	3.57134	0
0.2440	-40.7323	12.1294	-33.3792	5.09961	0
0.2447	-30.71	9.68905	-28.1946	9.07312	0
0.2453	-9.9151	12.432	-26.3606	8.76747	0
0.2460	9.9151	13.0437	-26.0572	7.8505	0
0.2467	35.5336	9.99163	-25.4506	7.23919	0
0.2473	62.9743	9.07732	-25.1402	4.18264	0
0.2480	78.2489	9.68905	-27.8913	3.87699	0
0.2487	76.4267	9.68905	-31.5522	7.54485	0
0.2493	63.6174	9.37989	-32.7726	6.32223	0
0.2500	53.22	7.85385	-36.1303	2.34872	0
0.2507	51.7193	6.32781	-41.3149	4.79395	0
0.2513	46.8422	6.63697	-45.2863	8.15616	0
0.2520	33.0682	4.80177	-49.8643	6.01657	0
0.2527	23.957	0.835376	-52.9116	3.26568	0
0.2533	30.978	1.13795	-51.6912	3.26568	0
0.2540	50.8082	2.97315	-52.3049	3.26568	0
0.2547	73.6933	1.13795	-52.6082	4.79395	0
0.2553	92.2908	-0.993243	-46.2033	6.01657	0
0.2560	109.388	-0.690665	-41.9286	2.96003	0
0.2567	128.628	-0.690665	-45.5896	0.820442	0
0.2573	142.027	-0.993243	-48.0302	3.87699	0
0.2580	140.526	-0.993243	-45.5896	6.01657	0
0.2587	129.861	-1.90755	-45.8929	6.01657	0
0.2593	119.464	-2.51928	-46.8099	5.09961	0
0.2600	119.464	-2.21671	-45.2863	3.26568	0
0.2607	134.095	-4.04533	-43.4522	3.87699	0
0.2613	146.636	-5.57137	-40.3979	6.32223	0
0.2620	149.37	-3.43359	-37.0473	6.93354	0
0.2627	163.09	-2.21671	-36.1303	8.76747	0
0.2633	189.673	-4.35448	-36.1303	10.6014	0
0.2640	207.949	-6.48568	-34.5995	7.8505	0
0.2647	215.881	-6.48568	-32.1589	6.93354	0
0.2653	211.004	-5.26879	-28.8012	10.6014	0
0.2660	181.42	-3.74275	-29.1116	10.6014	0
0.2667	145.725	-2.82844	-35.5166	8.76747	0
0.2673	121.875	-2.82844	-38.2676	11.8079	0
0.2680	95.3458	-1.60497	-34.9099	13.0305	0
0.2687	67.2619	0.223644	-36.7369	10.6014	0
0.2693	55.3638	-0.0789332	-40.7083	11.8079	0
0.2700	58.0971	-0.993243	-36.7369	13.9475	0
0.2707	73.6933	-1.3024	-33.6896	12.7249	0
0.2713	91.9693	-3.13102	-36.1303	13.6419	0
0.2720	80.9823	-4.35448	-34.5995	15.1701	0
0.2727	37.0342	-1.60497	-30.9386	12.4192	0
0.2733	-12.97	0.835376	-30.3319	12.1136	0
0.2740	-56.6501	-0.993243	-26.0572	14.2532	0
0.2747	-83.7692	-1.60497	-21.4792	13.3362	0
0.2753	-77.9809	-0.38151	-24.2303	13.6419	0
0.2760	-51.7193	-1.90755	-24.2303	16.3928	0
0.2767	-22.4564	-3.74275	-17.8182	12.4192	0
0.2773	17.5256	-2.51928	-13.2402	6.01657	0
0.2780	60.8841	-2.51928	-9.57924	6.93354	0
0.2787	82.8581	-1.90755	-7.13858	8.76747	0
0.2793	80.9823	1.13795	-8.66223	7.23919	0
0.2800	81.947	1.13795	-8.66223	7.23919	0
0.2807	84.0372	-3.13102	-6.52489	7.23919	0
0.2813	54.7742	-5.26879	-7.4419	4.4883	0
0.2820	-2.62616	-4.04533	-7.13858	3.26568	0
0.2827	-44.4304	-2.51928	-4.08423	3.26568	0
0.2833	-63.0279	-0.993243	-2.25726	1.43175	0
0.2840	-87.1457	-0.690665	-0.423236	0.820442	0
0.2847	-113.675	-2.51928	1.10041	1.73741	0
0.2853	-123.751	-3.43359	2.32074	1.43175	0
0.2860	-120.428	-3.74275	6.59543	1.73741	0
0.2867	-107.619	-3.74275	9.64978	4.4883	0
0.2873	-87.4673	-3.13102	7.81576	5.09961	0
0.2880	-70.692	-0.690665	6.29211	-0.691745	0
0.2887	-57.8292	2.664	6.89875	-5.58222	0
0.2893	-39.2316	8.46558	5.98879	-4.97091	0
0.2900	-17.2576	13.0437	5.3751	-4.05395	0
0.2907	-1.98302	13.958	5.3751	-5.88788	0
0.2913	4.3948	13.0437	6.59543	-7.41615	0
0.2920	8.09287	11.8202	12.3938	-7.72181	0
0.2927	9.9151	9.37989	18.1921	-8.63877	0
0.2933	5.94906	9.37989	17.8888	-7.72181	0
0.2940	0.750332	11.2151	17.8888	-8.63877	0
0.2947	-0.482356	9.37989	21.5498	-12.2905	0
0.2953	-5.03794	5.71608	22.4668	-13.2075	0
0.2960	-23.0459	6.02523	20.6328	-11.6792	0
0.2967	-51.7193	6.63697	20.3294	-12.5962	0
0.2973	-81.947	4.49919	20.6328	-13.5132	0
0.2980	-98.4543	5.4135	21.2465	-12.5962	0
0.2987	-94.1667	7.24212	22.4668	-13.2075	0
0.2993	-79.2136	2.97315	21.2465	-14.1245	0
0.3000	-56.6501	-1.60497	16.6684	-14.4301	0
0.3007	-22.1348	-1.60497	13.3108	-16.8754	0
0.3013	10.8262	-1.60497	10.8701	-19.6263	0
0.3020	25.1361	-1.60497	6.89875	-19.6263	0
0.3027	31.5675	-0.690665	3.54108	-20.2215	0
0.3033	45.6095	-2.82844	3.23776	-22.0554	0
0.3040	61.7952	-5.26879	3.23776	-20.8328	0
0.3047	68.173	-4.04533	1.41079	-19.6263	0
0.3053	58.7403	-3.74275	-3.16722	-21.4441	0
0.3060	35.5336	-6.48568	-7.4419	-23.8893	0
0.3067	11.4158	-8.93261	-8.05559	-22.9724	0
0.3073	-1.98302	-11.6755	-6.52489	-22.3611	0
0.3080	-2.89414	-13.5042	-8.66223	-22.3611	0
0.3087	3.16211	-12.2873	-13.2402	-20.5271	0
0.3093	2.57257	-9.84692	-12.0199	-19.0149	0
0.3100	-12.702	-8.93261	-8.05559	-20.5271	0
0.3107	-29.1558	-8.01172	-7.4419	-19.9158	0
0.3113	-31.8891	-9.23518	-6.83526	-15.9584	0
0.3120	-23.0459	-11.6755	-5.60788	-15.9584	0
0.3127	-0.482356	-11.6755	-6.52489	-21.4441	0
0.3133	40.7323	-11.373	-6.83526	-21.7498	0
0.3140	76.4267	-12.899	-4.69792	-16.8754	0
0.3147	83.7692	-11.0638	-2.25726	-15.9584	0
0.3153	86.181	-7.09741	-0.423236	-18.4036	0
0.3160	110.62	-6.48568	1.71411	-18.098	0
0.3167	140.526	-6.79483	2.93444	-17.181	0
0.3173	154.247	-5.57137	2.32074	-16.5697	0
0.3180	157.623	-5.57137	-0.119917	-13.5132	0
0.3187	153.336	-5.26879	-3.16722	-11.0679	0
0.3193	141.438	-2.82844	-6.52489	-11.3736	0
0.3200	127.396	-2.82844	-7.13858	-11.3736	0
0.3207	118.552	-4.04533	-6.52489	-8.94443	0
0.3213	121.286	-2.21671	-9.27592	-9.55574	0
0.3220	138.704	0.532799	-12.9369	-9.8453	0
0.3227	158.213	-0.690665	-9.88256	-6.80484	0
0.3233	147.815	-1.60497	-5.30456	-4.97091	0
0.3240	92.6124	-0.690665	-6.52489	-6.80484	0
0.3247	36.1231	-2.51928	-6.52489	-5.58222	0
0.3253	33.7113	-3.43359	-4.38755	-2.22002	0
0.3260	73.6933	0.532799	-8.05559	-0.9974	0
0.3267	101.777	2.664	-12.0199	0.225219	0
0.3273	103.921	-0.38151	-11.1029	1.43175	0
0.3280	91.9693	-0.38151	-12.6336	0.820442	0
0.3287	72.4606	2.664	-15.9842	1.43175	0
0.3293	49.8971	2.05884	-16.9012	4.18264	0
0.3300	19.991	1.74969	-19.6523	5.09961	0
0.3307	-17.5792	5.11092	-23.6166	6.93354	0
0.3313	-35.8551	5.71608	-25.1402	8.46181	0
0.3320	-27.012	5.11092	-27.2776	6.93354	0
0.3327	-14.2027	6.93954	-28.8012	6.32223	0
0.3333	0.428761	9.99163	-24.2303	8.76747	0
0.3340	22.7243	13.0437	-19.9556	10.6014	0
0.3347	37.999	14.8723	-18.7353	11.5023	0
0.3353	45.2879	11.2151	-15.9842	13.6419	0
0.3360	48.0212	8.46558	-13.5436	15.1701	0
0.3367	25.1361	11.2151	-12.0199	13.6419	0
0.3373	-22.4564	12.1294	-7.13858	11.8079	0
0.3380	-60.2945	11.2151	-4.08423	12.4192	0
0.3387	-81.947	13.3463	-5.60788	13.3362	0
0.3393	-92.934	13.958	-5.00124	14.5588	0
0.3400	-78.3025	11.5177	-1.03693	15.1701	0
0.3407	-33.7649	11.2151	-0.119917	13.9475	0
0.3413	18.7583	11.5177	-0.423236	11.5023	0
0.3420	61.7952	10.9059	1.10041	9.99009	0
0.3427	84.6803	10.9059	-0.726555	9.68443	0
0.3433	91.0581	11.2151	-7.74522	9.99009	0
0.3440	102.367	11.5177	-13.2402	10.6014	0
0.3447	115.176	12.1294	-15.9842	10.2957	0
0.3453	107.887	9.37989	-20.2589	9.99009	0
0.3460	89.2359	6.63697	-25.4506	10.6014	0
0.3467	81.3038	8.16301	-27.8913	9.99009	0
0.3473	87.4137	8.46558	-32.1589	9.37878	0
0.3480	102.956	4.80177	-38.5709	7.8505	0
0.3487	114.586	4.80177	-40.7083	4.4883	0
0.3493	118.874	7.55127	-36.1303	2.96003	0
0.3500	133.184	8.16301	-29.7182	2.34872	0
0.3507	149.37	6.63697	-23.9199	0.820442	0
0.3513	140.205	6.02523	-22.0929	-0.9974	0
0.3520	113.943	4.80177	-23.9199	-2.52567	0
0.3527	69.4057	2.97315	-25.1402	-4.05395	0
0.3533	-13.8811	3.27573	-24.2303	-3.44264	0
0.3540	-100.277	2.664	-25.1402	-2.22002	0
0.3547	-136.882	-1.90755	-26.6709	-2.52567	0
0.3553	-130.504	-3.13102	-26.6709	-3.13698	0
0.3560	-100.598	-0.690665	-26.9742	-4.05395	0
0.3567	-51.7193	-3.43359	-27.2776	-6.19353	0
0.3573	-16.0249	-7.09741	-26.3606	-5.88788	0
0.3580	-14.7923	-4.04533	-25.4506	-4.3596	0
0.3587	-29.4773	-2.51928	-26.0572	-5.27657	0
0.3593	-44.1088	-6.48568	-27.8913	-5.88788	0
0.3600	-57.2396	-8.62345	-29.4149	-6.19353	0
0.3607	-58.4723	-9.23518	-26.9742	-8.02746	0
0.3613	-45.3415	-10.7612	-21.7825	-8.94443	0
0.3620	-31.6211	-10.7612	-20.2589	-8.94443	0
0.3627	-28.8342	-9.84692	-20.8726	-9.8453	0
0.3633	-36.1767	-10.7612	-20.5622	-10.7623	0
0.3640	-47.7533	-9.84692	-20.8726	-10.4566	0
0.3647	-60.8841	-10.4586	-20.5622	-9.55574	0
0.3653	-77.3914	-13.8133	-18.4319	-8.33312	0
0.3660	-84.6803	-13.2016	-19.6523	-7.72181	0
0.3667	-64.2606	-11.373	-23.3133	-8.02746	0
0.3673	-33.1218	-15.3393	-20.5622	-7.72181	0
0.3680	-19.0799	-18.3914	-16.5979	-6.49919	0
0.3687	-11.1478	-16.2537	-15.6809	-4.97091	0
0.3693	5.03794	-15.0302	-13.2402	-4.66526	0
0.3700	16.2929	-14.425	-9.88256	-7.72181	0
0.3707	19.6694	-12.2873	-11.4062	-7.41615	0
0.3713	19.6694	-12.5898	-12.9369	-3.13698	0
0.3720	14.4707	-16.2537	-10.7996	-4.66526	0
0.3727	14.4707	-17.168	-8.66223	-9.55574	0
0.3733	18.4367	-15.0302	-6.83526	-8.02746	0
0.3740	10.5046	-12.2873	-6.52489	-4.97091	0
0.3747	-3.21571	-10.7612	-9.27592	-6.19353	0
0.3753	-15.1138	-11.6755	-12.3232	-6.80484	0
0.3760	-30.71	-11.6755	-12.9369	-7.1105	0
0.3767	-41.965	-9.84692	-13.2402	-8.33312	0
0.3773	-57.2396	-9.23518	-13.2402	-6.80484	0
0.3780	-81.679	-10.1495	-12.3232	-5.88788	0
0.3787	-84.6803	-8.62345	-9.88256	-8.33312	0
0.3793	-88.3784	-7.70914	-8.05559	-9.55574	0
0.3800	-149.691	-8.93261	-5.60788	-7.72181	0
0.3807	-208.914	-9.84692	-3.47759	-6.19353	0
0.3813	-188.173	-9.84692	-3.47759	-7.1105	0
0.3820	-134.149	-10.1495	-4.08423	-8.94443	0
0.3827	-94.7562	-10.4586	-4.08423	-8.94443	0
0.3833	-57.5612	-11.9847	-5.30456	-8.02746	0
0.3840	-34.0329	-14.425	-7.74522	-9.8453	0
0.3847	-28.8342	-15.6419	-8.66223	-12.5962	0
0.3853	-13.8811	-16.5562	-8.96555	-11.3736	0
0.3860	5.62749	-15.6419	-9.57924	-10.151	0
0.3867	18.4367	-13.8133	-10.4963	-11.9849	0
0.3873	42.5545	-15.0302	-13.2402	-13.2075	0
0.3880	67.2619	-17.7797	-15.9842	-13.2075	0
0.3887	73.3717	-16.8654	-19.6523	-12.5962	0
0.3893	80.3927	-15.6419	-24.5336	-10.4566	0
0.3900	95.3458	-17.4771	-28.1946	-9.55574	0
0.3907	108.477	-17.168	-30.0286	-11.3736	0
0.3913	131.362	-14.7276	-34.2962	-11.3736	0
0.3920	155.801	-14.7276	-40.7083	-7.72181	0
0.3927	150.87	-13.5042	-46.2033	-6.19353	0
0.3933	124.93	-10.4586	-51.0846	-9.55574	0
0.3940	102.045	-11.6755	-51.6912	-10.7623	0
0.3947	78.2489	-12.899	-48.0302	-8.63877	0
0.3953	50.1651	-10.7612	-47.7269	-9.55574	0
0.3960	15.3818	-11.6755	-51.6912	-10.4566	0
0.3967	-54.1847	-13.5042	-53.8286	-8.02746	0
0.3973	-149.102	-10.7612	-55.9659	-8.63877	0
0.3980	-205.537	-10.1495	-57.1862	-12.2905	0
0.3987	-200.982	-12.899	-55.6626	-11.3736	0
0.3993	-168.342	-10.7612	-54.1319	-10.151	0
0.4000	-131.683	-7.09741	-51.0846	-11.6792	0
0.4007	-95.6673	-8.32087	-44.9759	-10.4566	0
0.4013	-61.5272	-9.23518	-40.7083	-8.33312	0
0.4020	-27.012	-6.1831	-38.2676	-9.55574	0
0.4027	-0.482356	-3.43359	-34.2962	-8.63877	0
0.4033	6.21704	-4.35448	-32.4693	-7.1105	0
0.4040	1.0719	-5.26879	-31.8556	-8.02746	0
0.4047	-1.39347	-4.35448	-29.1116	-6.80484	0
0.4053	5.62749	-3.74275	-28.4979	-3.13698	0
0.4060	20.9021	-2.82844	-30.6352	-3.74829	0
0.4067	41.6434	1.13795	-28.8012	-4.05395	0
0.4073	61.7952	4.49919	-26.0572	-0.691745	0
0.4080	73.3717	2.97315	-26.3606	-0.691745	0
0.4087	77.0162	2.05884	-26.9742	-3.74829	0
0.4093	86.181	4.80177	-25.7539	-4.97091	0
0.4100	97.168	7.55127	-25.1402	-6.19353	0
0.4107	92.934	8.46558	-24.5336	-6.80484	0
0.4113	82.8581	9.68905	-25.7539	-5.58222	0
0.4120	78.892	9.68905	-28.8012	-4.97091	0
0.4127	64.5285	9.37989	-28.1946	-4.3596	0
0.4133	43.1441	10.2942	-23.3133	-3.44264	0
0.4140	39.8212	11.5177	-19.9556	-3.13698	0
0.4147	44.0552	12.432	-20.5622	-1.30305	0
0.4153	36.1231	12.1294	-19.6523	0.820442	0
0.4160	29.7453	11.2151	-16.9012	0.530874	0
0.4167	35.212	12.1294	-16.5979	-0.0804355	0
0.4173	42.5545	12.1294	-19.0386	0.530874	0
0.4180	58.7403	10.2942	-18.4319	0.225219	0
0.4187	86.181	11.2151	-13.2402	-0.38609	0
0.4193	101.134	12.432	-11.4062	-0.691745	0
0.4200	96.5784	10.6034	-14.1572	-2.22002	0
0.4207	88.6464	9.37989	-14.1572	-4.05395	0
0.4213	83.7692	11.5177	-10.4963	-3.74829	0
0.4220	82.2149	13.958	-7.74522	-3.44264	0
0.4227	82.8581	14.5698	-5.30456	-4.66526	0
0.4233	73.0502	13.3463	-3.78091	-4.3596	0
0.4240	53.8631	12.1294	-4.38755	-2.52567	0
0.4247	43.7872	12.1294	-3.47759	-1.30305	0
0.4253	39.178	13.3463	-2.25726	-1.91436	0
0.4260	18.7583	13.958	-4.08423	-2.22002	0
0.4267	-10.8262	13.6554	-5.00124	-0.9974	0
0.4273	-28.2446	14.2606	-2.25726	-0.38609	0
0.4280	-38.9101	16.0958	-1.34025	-1.60871	0
0.4287	-56.6501	15.7866	-1.34025	-3.74829	0
0.4293	-72.7822	12.1294	-1.34025	-4.97091	0
0.4300	-76.7482	12.1294	0.797095	-2.83133	0
0.4307	-81.0359	14.5698	7.81576	1.1261	0
0.4313	-91.1117	11.5177	13.3108	1.1261	0
0.4320	-86.5562	7.85385	10.2564	-1.60871	0
0.4327	-64.2606	11.2151	7.81576	-3.13698	0
0.4333	-53.8631	13.3463	12.0904	-3.44264	0
0.4340	-68.5482	10.2942	15.1377	-3.13698	0
0.4347	-74.926	8.46558	17.5855	-1.30305	0
0.4353	-60.8841	7.55127	21.8531	-0.38609	0
0.4360	-64.5821	5.71608	24.6041	-0.0804355	0
0.4367	-93.5771	7.24212	26.4311	0.225219	0
0.4373	-113.086	8.16301	31.0091	0.530874	0
0.4380	-118.284	4.19004	35.5871	0.530874	0
0.4387	-121.018	2.05884	38.0278	-1.30305	0
0.4393	-117.052	2.664	41.0821	-4.66526	0
0.4400	-110.942	0.223644	46.2668	-4.97091	0
0.4407	-99.6334	-1.90755	49.6244	-3.13698	0
0.4413	-90.7902	-2.21671	49.3211	-3.44264	0
0.4420	-116.141	-2.51928	49.9277	-5.27657	0
0.4427	-142.67	-1.60497	53.5958	-6.19353	0
0.4433	-139.937	-3.43359	56.3398	-4.97091	0
0.4440	-207.36	-9.84692	55.4228	-4.97091	0
0.4447	-389.583	-10.7612	54.8161	-7.1105	0
0.4453	-566.554	-7.09741	56.3398	-8.94443	0
0.4460	-674.602	-8.01172	60.6145	-9.25008	0
0.4467	-730.127	-9.84692	66.4128	-11.0679	0
0.4473	-713.673	-8.01172	68.5431	-12.2905	0
0.4480	-673.369	-8.32087	65.7991	-10.4566	0
0.4487	-692.61	-10.1495	63.0551	-9.8453	0
0.4493	-713.083	-10.7612	62.7447	-11.6792	0
0.4500	-660.56	-12.2873	63.9721	-12.2905	0
0.4507	-588.85	-12.2873	65.7991	-10.7623	0
0.4513	-547.046	-10.4586	66.7161	-11.3736	0
0.4520	-518.372	-13.5042	67.3228	-13.8188	0
0.4527	-481.445	-16.8654	68.8535	-16.8754	0
0.4533	-427.743	-14.1159	71.5974	-16.2641	0
0.4540	-370.342	-14.425	75.5688	-15.9584	0
0.4547	-345.046	-17.7797	78.6161	-18.7093	0
0.4553	-340.758	-15.6419	78.0095	-18.7093	0
0.4560	-309.941	-15.3393	76.1754	-18.4036	0
0.4567	-258.972	-19.9175	76.1754	-23.278	0
0.4573	-236.676	-19.9175	75.8721	-25.7233	0
0.4580	-235.765	-19.6083	76.1754	-20.8328	0
0.4587	-210.147	-22.9696	75.5688	-20.8328	0
0.4593	-168.61	-21.4435	70.9908	-25.112	0
0.4600	-136.882	-17.168	67.9364	-25.112	0
0.4607	-103.01	-17.168	68.5431	-25.7233	0
0.4613	-69.7273	-16.2537	65.4958	-29.0855	0
0.4620	-55.4174	-14.425	58.1738	-29.0855	0
0.4627	-42.6081	-14.7276	53.5958	-28.7798	0
0.4633	-26.744	-13.5042	52.6788	-29.6968	0
0.4640	-32.8002	-11.0638	52.6788	-27.8629	0
0.4647	-52.684	-10.7612	53.5958	-27.8629	0
0.4653	-66.4044	-8.01172	52.6788	-30.0024	0
0.4660	-82.2685	-5.26879	50.8448	-30.0024	0
0.4667	-93.8451	-5.26879	49.9277	-30.5977	0
0.4673	-87.4673	-3.43359	48.4041	-34.2655	0
0.4680	-69.1377	-0.690665	47.4871	-36.0994	0
0.4687	-43.5193	0.223644	49.3211	-37.0164	0
0.4693	-26.1008	3.88746	49.0178	-39.7673	0
0.4700	-32.5322	8.16301	45.3497	-41.8908	0
0.4707	-31.8891	9.68905	43.2195	-42.5021	0
0.4713	7.7713	12.1294	40.7788	-43.4191	0
0.4720	56.0069	14.8723	32.5327	-45.253	0
0.4727	78.2489	17.6218	23.3838	-46.17	0
0.4733	74.6044	21.5882	18.8058	-46.7813	0
0.4740	51.0762	23.1143	16.6684	-48.0039	0
0.4747	21.8132	22.5025	14.2278	-49.5322	0
0.4753	-3.85885	25.8572	12.3938	-48.6152	0
0.4760	-30.71	29.8302	13.3108	-46.17	0
0.4767	-49.3075	30.4353	13.9174	-44.9473	0
0.4773	-49.8971	31.6588	11.4768	-45.5587	0
0.4780	-43.1977	35.9343	8.11908	-44.6417	0
0.4787	-29.7989	39.289	8.73277	-41.8908	0
0.4793	-11.4694	40.2033	10.5597	-41.2795	0
0.4800	0.750332	38.0655	8.73277	-42.8078	0
0.4807	19.0799	37.1512	6.89875	-42.8078	0
0.4813	52.3089	39.5916	5.98879	-40.6682	0
0.4820	69.0841	42.3411	4.76141	-40.073	0
0.4827	52.952	41.4268	3.23776	-40.9738	0
0.4833	19.3478	41.1176	5.07178	-38.8503	0
0.4840	-8.41444	42.3411	10.5597	-37.0164	0
0.4847	2.57257	42.6437	16.9718	-39.4616	0
0.4853	56.0069	42.3411	21.8531	-40.6682	0
0.4860	99.6334	44.1697	27.0448	-37.3221	0
0.4867	104.832	46.3075	31.9261	-35.1825	0
0.4873	99.6334	46.61	33.1464	-35.1825	0
0.4880	101.134	46.9192	34.9805	-32.4316	0
0.4887	98.0791	48.7478	41.3854	-29.6968	0
0.4893	85.5914	49.057	44.4398	-30.292	0
0.4900	68.173	49.9713	41.0821	-30.9033	0
0.4907	58.0971	51.4973	40.7788	-27.8629	0
0.4913	68.173	50.5764	42.6058	-25.7233	0
0.4920	95.0242	49.3596	41.9991	-26.9459	0
0.4927	134.738	48.4452	43.2195	-27.8629	0
0.4933	201.839	46.9192	47.1838	-26.9459	0
0.4940	280.892	47.8335	49.0178	-25.112	0
0.4947	316.319	49.6621	51.1481	-21.4441	0
0.4953	295.845	47.2218	55.7261	-15.0414	0
0.4960	247.02	46.61	57.8634	-11.3736	0
0.4967	174.72	50.5764	55.4228	-10.4566	0
0.4973	94.7562	49.3596	52.9821	-8.33312	0
0.4980	37.0342	42.6437	54.5058	-5.27657	0
0.4987	-14.2027	41.1176	55.1194	-2.52567	0
0.4993	-63.0279	42.9528	52.6788	0.530874	0
0.5000	-59.0618	41.7293	50.2381	3.26568	0
0.5007	-6.86018	38.6773	49.6244	6.62788	0
0.5013	33.0682	35.9343	49.3211	12.4192	0
0.5020	62.7063	35.6252	52.6788	15.7814	0
0.5027	96.5784	37.763	58.7804	15.1701	0
0.5033	98.7223	35.0134	58.7804	16.0871	0
0.5040	65.4397	28.9093	56.3398	17.0041	0
0.5047	42.5545	27.995	61.5244	14.2532	0
0.5053	56.2749	29.8302	67.0194	13.3362	0
0.5060	93.5235	28.3041	67.3228	17.0041	0
0.5067	127.717	25.8572	70.0738	20.0606	0
0.5073	147.226	24.9429	73.7348	21.5728	0
0.5080	164.001	22.5025	71.9008	24.6293	0
0.5087	179.865	19.1479	70.0738	26.7689	0
0.5093	182.009	18.5361	70.6804	25.2407	0
0.5100	178.686	18.5361	67.3228	25.852	0
0.5107	186.297	17.6218	62.4414	29.8255	0
0.5113	198.516	15.7866	60.9178	31.949	0
0.5120	198.195	13.958	58.1738	31.3538	0
0.5127	182.92	10.6034	50.8448	30.1311	0
0.5133	167.056	7.85385	40.1651	28.9085	0
0.5140	167.056	8.46558	30.7058	28.9085	0
0.5147	183.242	9.37989	24.2938	29.8255	0
0.5153	203.662	6.63697	18.1921	29.5198	0
0.5160	214.97	3.88746	9.64978	28.9085	0
0.5167	212.558	3.58488	2.63112	27.9915	0
0.5173	205.805	5.4135	0.190456	25.2407	0
0.5180	208.86	6.63697	-1.03693	23.4067	0
0.5187	227.779	2.97315	-2.25726	23.4067	0
0.5193	254.631	0.223644	-3.47759	23.4067	0
0.5200	261.651	3.27573	-5.60788	24.018	0
0.5207	229.334	5.11092	-7.4419	25.852	0
0.5213	183.242	1.44711	-8.05559	27.3802	0
0.5220	157.302	-0.38151	-8.96555	28.9085	0
0.5227	145.404	1.13795	-12.6336	32.2546	0
0.5233	139.615	2.36142	-16.9012	36.2281	0
0.5240	142.349	4.19004	-18.7353	39.896	0
0.5247	128.628	4.80177	-18.7353	43.5478	0
0.5253	89.8791	2.97315	-21.1759	47.2156	0
0.5260	74.2829	1.44711	-21.4792	51.4948	0
0.5267	95.0242	0.835376	-18.1216	53.6183	0
0.5273	102.688	-0.690665	-17.5149	56.0635	0
0.5280	98.4007	-0.690665	-17.8182	60.037	0
0.5287	130.129	0.223644	-13.2402	59.4257	0
0.5293	175.631	-0.38151	-7.74522	55.4522	0
0.5300	184.153	0.532799	-6.52489	56.6748	0
0.5307	175.631	0.835376	-3.16722	58.2031	0
0.5313	179.597	-1.90755	3.23776	55.4522	0
0.5320	178.954	-4.95964	4.15477	54.5353	0
0.5327	166.145	-8.32087	-2.56058	55.7579	0
0.5333	165.234	-13.5042	-11.4062	53.3126	0
0.5340	192.675	-17.4771	-20.5622	51.4948	0
0.5347	240.91	-18.3914	-28.1946	51.8004	0
0.5353	289.467	-16.2537	-30.6352	50.8835	0
0.5360	334.594	-11.373	-31.8556	49.3552	0
0.5367	383.741	-6.79483	-34.2962	49.6609	0
0.5373	417.935	-1.3024	-32.4693	61.5653	0
0.5380	413.647	12.432	-26.9742	97.8739	0
0.5387	380.365	29.521	-27.2776	147.004	0
0.5393	334.005	39.289	-29.7182	176.298	0
0.5400	276.605	45.3932	-24.8369	174.786	0
0.5407	203.394	54.5494	-17.8182	160.131	0
0.5413	117.641	63.6991	-13.8539	146.393	0
0.5420	44.3768	70.7241	-12.9369	133.587	0
0.5427	3.80525	74.3814	-13.2402	127.168	0
0.5433	-32.5322	74.9931	-11.1029	137.239	0
0.5440	-84.0908	75.2957	-8.66223	156.769	0
0.5447	-121.339	80.183	-10.4963	164.104	0
0.5453	-128.95	85.3728	-10.7996	152.811	0
0.5460	-113.997	89.0301	-6.52489	135.711	0
0.5467	-74.926	94.8316	-3.47759	125.029	0
0.5473	-19.723	103.067	-1.64357	117.404	0
0.5480	36.1231	111.006	0.797095	107.639	0
0.5487	80.9823	118.939	-0.119917	101.236	0
0.5493	106.654	129.924	-1.94689	100.319	0
0.5500	118.552	143.047	0.797095	97.8739	0
0.5507	134.417	154.952	3.85145	93.9004	0
0.5513	144.171	163.188	1.41079	91.1656	0
0.5520	136.828	170.818	-0.119917	84.7468	0
0.5527	124.019	179.672	3.23776	75.8989	0
0.5533	102.956	187.295	6.29211	71.3302	0
0.5540	73.6933	192.485	5.98879	66.4397	0
0.5547	63.939	195.235	8.11908	60.037	0
0.5553	77.9809	197.063	12.3938	57.2861	0
0.5560	91.9693	197.978	12.3938	54.5353	0
0.5567	98.9902	197.675	9.9531	47.5213	0
0.5573	96.2569	193.399	10.5597	42.3251	0
0.5580	80.3927	186.381	12.6971	38.3677	0
0.5587	59.0083	179.974	13.3108	33.1716	0
0.5593	30.3349	174.784	11.1734	28.9085	0
0.5600	-7.82489	167.154	7.20912	25.852	0
0.5607	-37.0878	157.695	3.85145	20.9776	0
0.5613	-58.4723	149.453	0.190456	17.6154	0
0.5620	-85.3235	140.606	-3.47759	15.7814	0
0.5627	-112.175	129.924	-1.94689	12.4192	0
0.5633	-146.047	117.413	2.93444	10.9071	0
0.5640	-183.885	103.679	4.45809	11.1966	0
0.5647	-181.42	92.0821	4.15477	8.76747	0
0.5653	-137.793	84.7611	7.20912	6.62788	0
0.5660	-110.62	77.1309	10.5597	7.8505	0
0.5667	-107.297	65.8369	11.4768	7.8505	0
0.5673	-96.632	55.7663	8.42945	5.09961	0
0.5680	-84.4123	46.9192	3.23776	5.09961	0
0.5687	-78.6241	35.9343	-0.119917	6.32223	0
0.5693	-70.692	24.9429	-1.64357	4.18264	0
0.5700	-67.3155	15.7866	-5.00124	2.96003	0
0.5707	-71.8711	6.63697	-6.83526	5.09961	0
0.5713	-82.8581	-4.35448	-8.05559	6.01657	0
0.5720	-102.42	-17.168	-11.1029	4.4883	0
0.5727	-121.607	-29.0737	-11.1029	5.09961	0
0.5733	-149.102	-37.0065	-6.22157	6.32223	0
0.5740	-198.516	-46.4653	-1.94689	8.76747	0
0.5747	-234.854	-59.588	0.493775	12.4192	0
0.5753	-224.778	-71.4937	2.01743	14.2532	0
0.5760	-189.995	-84.6164	1.71411	15.4758	0
0.5767	-153.389	-99.5676	3.85145	17.3097	0
0.5773	-111.853	-108.415	8.42945	17.0041	0
0.5780	-67.6371	-113.907	10.2564	18.838	0
0.5787	-21.2237	-124.589	9.33941	25.2407	0
0.5793	21.8132	-135.272	6.29211	27.9915	0
0.5800	48.986	-142.902	-0.423236	25.5463	0
0.5807	58.7403	-152.67	-6.52489	27.0746	0
0.5813	39.8212	-160.905	-8.96555	28.9085	0
0.5820	-4.12683	-166.398	-11.4062	27.6859	0
0.5827	-30.3884	-176.468	-12.6336	26.1576	0
0.5833	-40.1428	-182.882	-12.3232	27.9915	0
0.5840	-74.926	-182.572	-14.7639	31.3538	0
0.5847	-114.318	-187.762	-18.7353	31.949	0
0.5853	-126.806	-196.616	-22.3962	29.8255	0
0.5860	-129.539	-199.056	-26.0572	31.0481	0
0.5867	-109.441	-201.188	-27.2776	34.6999	0
0.5873	-50.2186	-207.601	-26.9742	34.3942	0
0.5880	-3.85885	-211.567	-29.1116	32.5603	0
0.5887	3.16211	-213.093	-30.0286	33.4772	0
0.5893	4.71637	-214.008	-29.1116	32.5603	0
0.5900	5.30592	-213.093	-35.2132	30.7424	0
0.5907	-25.5113	-214.008	-43.4522	31.0481	0
0.5913	-91.1117	-215.534	-43.1489	30.1311	0
0.5920	-163.465	-214.31	-41.6253	26.1576	0
0.5927	-212.88	-212.179	-44.3692	24.018	0
0.5933	-236.676	-212.482	-44.9759	23.4067	0
0.5940	-247.985	-214.008	-39.4879	22.4898	0
0.5947	-229.977	-214.008	-33.3792	22.4898	0
0.5953	-170.754	-207.903	-30.6352	21.5728	0
0.5960	-108.209	-202.108	-30.6352	18.838	0
0.5967	-72.1927	-200.273	-30.3319	15.4758	0
0.5973	-49.3075	-195.695	-30.3319	12.1136	0
0.5980	-23.957	-189.288	-30.9386	9.07312	0
0.5987	5.30592	-184.408	-31.5522	8.46181	0
0.5993	40.0892	-177.08	-33.3792	7.8505	0
0.6000	74.2829	-173.725	-36.7369	3.26568	0
0.6007	92.934	-171.285	-37.0473	-2.22002	0
0.6013	91.0581	-136.186	-33.6896	-3.13698	0
0.6020	72.7822	-65.3896	-33.9929	-4.3596	0
0.6027	45.2879	-12.2873	-39.1776	-9.55574	0
0.6033	21.4917	2.97315	-41.6253	-13.2075	0
0.6040	11.4158	12.1294	-39.7912	-13.2075	0
0.6047	9.27196	21.8908	-40.7083	-14.1245	0
0.6053	11.7373	17.0101	-44.0659	-18.4036	0
0.6060	22.4028	14.8723	-44.0659	-22.3611	0
0.6067	33.7113	35.0134	-41.3149	-26.9459	0
0.6073	31.246	53.0234	-40.0946	-31.8203	0
0.6080	22.4028	59.4301	-40.3979	-30.9033	0
0.6087	18.7583	88.4183	-40.7083	-27.8629	0
0.6093	19.6694	138.469	-40.7083	-30.9033	0
0.6100	23.3139	164.102	-39.7912	-35.1825	0
0.6107	21.8132	159.531	-41.6253	-34.2655	0
0.6113	9.9151	153.117	-43.1489	-32.7372	0
0.6120	7.7713	145.184	-40.0946	-35.7938	0
0.6127	30.6564	127.181	-39.7912	-38.8503	0
0.6133	55.6854	111.006	-44.9759	-40.073	0
0.6140	64.5285	101.85	-46.5066	-41.5851	0
0.6147	69.0841	91.7796	-46.2033	-43.4191	0
0.6153	75.5156	78.3478	-50.7742	-44.9473	0
0.6160	78.892	66.146	-54.4423	-44.336	0
0.6167	70.96	54.852	-55.6626	-43.4191	0
0.6173	41.965	42.3411	-58.1033	-42.8078	0
0.6180	5.03794	28.3041	-57.1862	-43.4191	0
0.6187	-19.991	13.958	-53.8286	-46.17	0
0.6193	-36.1767	-1.90755	-57.1862	-47.6982	0
0.6200	-39.8212	-16.2537	-59.0203	-44.336	0
0.6207	-26.744	-28.1528	-55.0489	-41.5851	0
0.6213	-17.8472	-42.4989	-55.3522	-44.0304	0
0.6220	-14.2027	-55.6216	-56.2692	-44.9473	0
0.6227	10.5046	-61.114	-53.2219	-41.8908	0
0.6233	38.2669	-66.9156	-54.1319	-40.9738	0
0.6240	33.7113	-77.5913	-56.8829	-42.8078	0
0.6247	14.7923	-86.1358	-54.4423	-40.6682	0
0.6253	7.7713	-93.1609	-53.2219	-38.8503	0
0.6260	9.59353	-100.179	-51.6912	-42.5021	0
0.6267	14.1491	-105.974	-44.9759	-43.7247	0
0.6273	8.09287	-113.302	-40.7083	-41.5851	0
0.6280	-26.744	-123.373	-41.6253	-42.8078	0
0.6287	-68.2266	-131.305	-38.5709	-41.5851	0
0.6293	-83.7692	-138.324	-36.1303	-38.8503	0
0.6300	-80.4463	-145.342	-37.3506	-42.5021	0
0.6307	-77.6594	-149.006	-35.2132	-41.5851	0
0.6313	-71.2815	-151.446	-32.4693	-37.9334	0
0.6320	-59.0618	-156.327	-33.9929	-40.6682	0
0.6327	-47.1637	-160.603	-32.7726	-37.9334	0
0.6333	-34.6761	-163.655	-26.6709	-38.5447	0
0.6340	-22.1348	-164.267	-22.3962	-46.17	0
0.6347	-17.2576	-162.431	-20.5622	-37.9334	0
0.6353	-28.8342	-164.569	-18.4319	-35.1825	0
0.6360	-53.5951	-170.976	-16.2946	-46.7813	0
0.6367	-71.6031	-171.897	-15.0743	-35.1825	0
0.6373	-72.5142	-168.536	-15.0743	-33.9599	0
0.6380	-72.5142	-167.621	-15.9842	-50.1435	0
0.6387	-75.2476	-169.147	-15.9842	-22.3611	0
0.6393	-64.8501	-168.536	-13.5436	-19.6263	0
0.6400	-48.986	-164.267	-12.6336	-36.0994	0
0.6407	-41.3755	-160.905	-13.2402	133.893	0
0.6413	-23.6891	-161.82	-12.3232	391.447	0
0.6420	8.09287	-160.294	-10.1859	420.452	0
0.6427	30.0669	-153.887	-8.05559	318.219	0
0.6433	39.8212	-151.446	-5.00124	307.231	0
0.6440	50.8082	-151.446	-2.56058	277.02	0
0.6447	63.6174	-146.566	-3.16722	146.698	0
0.6453	76.4267	-141.678	-2.25726	41.7138	0
0.6460	79.16	-138.936	1.71411	33.7829	0
0.6467	59.0083	-132.831	3.85145	89.6373	0
0.6473	25.1361	-127.642	4.45809	129.002	0
0.6480	-13.8811	-128.253	6.59543	107.639	0
0.6487	-57.5612	-126.727	6.89875	82.3177	0
0.6493	-91.1117	-117.88	6.59543	66.1341	0
0.6500	-103.921	-111.776	8.42945	15.1701	0
0.6507	-107.619	-108.415	8.73277	-30.9033	0
0.6513	-103.331	-100.785	7.81576	-53.4896	0
0.6520	-88.3784	-93.766	9.33941	-87.9803	0
0.6527	-82.2685	-91.3257	11.4768	-109.955	0
0.6533	-87.7352	-87.3593	8.73277	-103.842	0
0.6540	-91.7013	-80.3408	4.15477	-106.899	0
0.6547	-94.7562	-76.0653	1.10041	-113.607	0
0.6553	-89.2895	-71.4937	-0.119917	-111.484	0
0.6560	-62.7063	-63.2518	-1.34025	-117.275	0
0.6567	-33.7649	-56.5359	-2.8639	-124.595	0
0.6573	-19.0799	-51.9578	-3.78091	-128.568	0
0.6580	-7.50332	-44.9393	-3.16722	-140.473	0
0.6587	-1.71504	-37.0065	-4.38755	-152.683	0
0.6593	-14.2027	-32.4284	-7.74522	-159.085	0
0.6600	-25.1897	-31.8167	-9.57924	-165.182	0
0.6607	-11.1478	-29.0737	-8.66223	-166.099	0
0.6613	12.6485	-22.9696	-7.4419	-166.099	0
0.6620	25.7793	-16.5562	-8.96555	-170.378	0
0.6627	37.0342	-13.5042	-10.1859	-170.073	0
0.6633	53.8631	-11.0638	-8.05559	-166.099	0
0.6640	57.8292	-8.01172	-6.83526	-166.711	0
0.6647	40.7323	-4.95964	-7.13858	-167.628	0
0.6653	12.97	-2.51928	-4.38755	-167.016	0
0.6660	-16.6681	-2.51928	0.797095	-166.711	0
0.6667	-36.4983	-1.3024	5.07178	-165.182	0
0.6673	-35.2656	4.19004	7.81576	-162.447	0
0.6680	-17.8472	12.1294	11.4768	-161.836	0
0.6687	3.16211	16.7075	15.4481	-160.614	0
0.6693	13.238	16.3984	16.3581	-157.863	0
0.6700	13.238	16.7075	16.0548	-156.029	0
0.6707	22.7243	20.0622	17.8888	-153.278	0
0.6713	41.0539	19.4505	16.9718	-149.626	0
0.6720	44.3768	15.7866	11.1734	-145.958	0
0.6727	37.999	18.2336	6.89875	-140.473	0
0.6733	34.944	23.726	5.67842	-133.442	0
0.6740	23.3139	25.252	0.493775	-127.345	0
0.6747	9.9151	25.8572	-5.30456	-121.86	0
0.6753	12.97	29.2184	-8.05559	-119.72	0
0.6760	20.259	32.2705	-11.4062	-120.026	0
0.6767	19.3478	31.9614	-13.8539	-116.358	0
0.6773	24.225	30.4353	-13.2402	-111.484	0
0.6780	41.6434	32.8823	-15.3776	-109.955	0
0.6787	53.8631	37.1512	-21.7825	-106.899	0
0.6793	41.0539	36.2369	-25.7539	-102.008	0
0.6800	10.8262	33.1848	-26.0572	-100.19	0
0.6807	-5.68109	35.0134	-25.1402	-96.5226	0
0.6813	0.160785	37.1512	-26.0572	-90.1199	0
0.6820	20.5805	36.8486	-30.0286	-86.1464	0
0.6827	54.7742	36.8486	-31.8556	-80.9664	0
0.6833	76.1051	36.5395	-29.7182	-72.408	0
0.6840	72.1391	35.0134	-32.1589	-68.1449	0
0.6847	98.0791	34.7109	-36.4336	-69.3676	0
0.6853	160.678	35.6252	-35.5166	-67.5336	0
0.6860	177.454	38.9798	-32.1589	-62.6432	0
0.6867	135.649	41.7293	-28.8012	-58.6857	0
0.6873	92.934	39.5916	-22.6996	-56.5461	0
0.6880	47.1101	38.6773	-18.1216	-54.1009	0
0.6887	-18.4903	42.6437	-19.9556	-50.4491	0
0.6893	-74.3365	43.2554	-22.6996	-47.3926	0
0.6900	-116.462	41.7293	-21.4792	-45.253	0
0.6907	-145.457	43.8671	-20.8726	-41.5851	0
0.6913	-131.683	41.7293	-21.7825	-37.9334	0
0.6920	-85.0019	37.763	-19.0386	-34.5712	0
0.6927	-48.0748	42.0319	-13.2402	-30.292	0
0.6933	-24.6002	46.61	-8.96555	-26.6402	0
0.6940	-3.85885	45.084	-6.83526	-24.8063	0
0.6947	5.03794	44.1697	-4.38755	-20.5271	0
0.6953	3.80525	44.1697	-2.25726	-15.0414	0
0.6960	2.251	42.6437	-0.726555	-13.5132	0
0.6967	3.48368	42.9528	-0.119917	-13.2075	0
0.6973	9.59353	44.1697	-1.03693	-11.0679	0
0.6980	17.204	44.4789	-1.03693	-8.63877	0
0.6987	25.4577	46.9192	0.493775	-7.1105	0
0.6993	39.8212	48.7478	1.41079	-4.66526	0
0.7000	58.7403	46.9192	4.15477	-4.05395	0
0.7007	77.3378	46.0049	7.81576	-4.97091	0
0.7013	93.202	48.4452	6.89875	-3.74829	0
0.7020	96.5784	49.6621	5.67842	-0.38609	0
0.7027	80.0711	48.7478	7.81576	1.73741	0
0.7033	50.4866	47.2218	8.11908	5.09961	0
0.7040	23.6355	47.2218	5.98879	9.99009	0
0.7047	13.8811	47.2218	6.89875	11.5023	0
0.7053	25.7793	46.0049	9.33941	10.2957	0
0.7060	44.3768	44.7814	10.2564	12.4192	0
0.7067	49.2539	45.3932	11.1734	16.3928	0
0.7073	32.8002	44.7814	11.1734	16.3928	0
0.7080	6.21704	42.3411	11.1734	15.4758	0
0.7087	-7.18175	41.4268	13.6141	17.0041	0
0.7093	-4.76997	43.2554	16.0548	18.838	0
0.7100	-0.482356	44.7814	16.9718	21.5728	0
0.7107	7.7713	45.084	17.8888	25.5463	0
0.7113	25.1361	43.2554	20.0261	26.4633	0
0.7120	41.6434	41.1176	23.3838	24.3237	0
0.7127	47.7533	41.7293	24.6041	27.0746	0
0.7133	48.986	43.558	23.3838	31.0481	0
0.7140	55.3638	41.7293	21.8531	29.5198	0
0.7147	76.4267	39.5916	21.2465	27.0746	0
0.7153	104.832	40.5059	17.8888	28.6029	0
0.7160	119.142	42.6437	13.0075	30.1311	0
0.7167	115.176	42.3411	10.5597	30.1311	0
0.7173	104.832	40.2033	8.42945	30.1311	0
0.7180	89.5575	40.2033	5.3751	28.9085	0
0.7187	65.7612	42.0319	3.54108	30.4368	0
0.7193	36.4447	41.7293	2.01743	35.3112	0
0.7200	7.7713	38.0655	-0.423236	36.8395	0
0.7207	-21.5452	36.8486	-1.64357	33.7829	0
0.7213	-63.0279	39.289	-0.423236	31.6433	0
0.7220	-110.352	39.289	2.32074	32.5603	0
0.7227	-132.916	36.2369	5.07178	35.3112	0
0.7233	-135.06	35.3226	5.98879	38.3677	0
0.7240	-153.657	35.9343	5.07178	38.3677	0
0.7247	-179.919	34.7109	5.07178	36.5338	0
0.7253	-173.809	32.2705	5.98879	37.1451	0
0.7260	-141.17	32.5731	6.89875	39.2847	0
0.7267	-111.264	33.1848	4.76141	39.5903	0
0.7273	-85.0019	32.2705	0.493775	39.896	0
0.7280	-55.0958	32.5731	-2.56058	42.3251	0
0.7287	-27.6551	33.1848	-2.56058	45.3817	0
0.7293	-11.4694	31.3562	-0.726555	45.993	0
0.7300	-6.27063	30.1327	2.93444	44.4647	0
0.7307	-8.73601	31.6588	5.98879	44.7704	0
0.7313	-12.0589	31.9614	5.3751	46.2987	0
0.7320	-4.4484	27.995	5.07178	45.993	0
0.7327	15.7034	24.9429	5.98879	45.076	0
0.7333	35.5336	24.9429	4.45809	45.993	0
0.7340	54.7742	25.8572	3.54108	47.8269	0
0.7347	83.7692	27.6924	6.59543	49.0496	0
0.7353	113.943	27.3832	9.03609	49.9665	0
0.7360	124.019	24.3377	10.5597	50.2722	0
0.7367	109.977	22.2	14.8344	50.5778	0
0.7373	87.0921	22.2	18.4954	52.09	0
0.7380	69.0841	23.1143	16.9718	54.2296	0
0.7387	51.7193	24.6403	13.3108	54.2296	0
0.7393	28.8342	23.726	10.5597	54.2296	0
0.7400	8.68241	22.2	7.20912	55.7579	0
0.7407	-11.4694	22.2	4.15477	56.9805	0
0.7413	-46.2526	22.2	2.32074	56.9805	0
0.7420	-76.4803	20.3648	0.797095	57.8975	0
0.7427	-69.4593	20.3648	-1.34025	60.037	0
0.7433	-37.999	21.8908	-5.91825	60.954	0
0.7440	-16.9361	20.3648	-9.27592	60.037	0
0.7447	-16.9361	18.8387	-8.66223	60.037	0
0.7453	-26.744	19.4505	-8.96555	62.7719	0
0.7460	-34.6761	21.2857	-9.88256	64.6058	0
0.7467	-42.8761	22.2	-9.57924	64.6058	0
0.7473	-51.7193	21.2857	-8.96555	66.4397	0
0.7480	-48.718	18.5361	-8.05559	71.6358	0
0.7487	-42.8761	17.6218	-6.83526	73.7593	0
0.7493	-55.7389	18.2336	-8.35891	72.2471	0
0.7500	-72.5142	18.5361	-8.66223	73.7593	0
0.7507	-72.1927	19.4505	-5.00124	77.4272	0
0.7513	-64.5821	18.5361	-2.25726	79.2611	0
0.7520	-50.8082	17.6218	-0.726555	79.8724	0
0.7527	-16.3465	18.8387	2.32074	80.7894	0
0.7533	29.7453	19.4505	3.23776	83.8299	0
0.7540	67.5835	18.5361	3.85145	87.4977	0
0.7547	95.6673	19.4505	5.3751	89.3316	0
0.7553	120.053	19.4505	3.23776	92.0825	0
0.7560	137.472	16.0958	-0.423236	92.9834	0
0.7567	135.917	15.7866	0.493775	91.7769	0
0.7573	102.956	18.5361	0.797095	92.9834	0
0.7580	42.5545	20.3648	-1.34025	95.7343	0
0.7587	-18.4903	21.5882	-4.38755	94.206	0
0.7593	-57.8292	23.4168	-8.96555	94.5117	0
0.7600	-69.4593	24.6403	-11.1029	101.847	0
0.7607	-57.2396	24.3377	-7.74522	105.499	0
0.7613	-37.731	24.0286	-4.38755	103.07	0
0.7620	-30.3884	24.9429	-2.25726	103.665	0
0.7627	-33.1218	25.8572	0.190456	105.805	0
0.7633	-30.0669	24.3377	0.797095	105.194	0
0.7640	-19.991	23.1143	1.10041	105.805	0
0.7647	-8.73601	23.1143	2.93444	107.639	0
0.7653	-2.30459	22.2	3.85145	106.722	0
0.7660	-5.03794	21.2857	5.3751	107.639	0
0.7667	-12.97	22.2	8.11908	110.084	0
0.7673	-16.3465	21.2857	8.42945	107.944	0
0.7680	-13.2916	19.1479	6.29211	104.582	0
0.7687	-4.12683	19.1479	7.81576	104.277	0
0.7693	7.7713	19.7596	10.5597	103.971	0
0.7700	16.9361	21.2857	10.5597	103.36	0
0.7707	18.4367	23.4168	8.73277	104.888	0
0.7713	12.6485	23.726	8.11908	105.499	0
0.7720	6.53861	22.2	8.11908	101.847	0
0.7727	9.00398	23.4168	8.11908	97.8739	0
0.7733	13.5596	25.5546	7.81576	97.5682	0
0.7740	7.12815	25.252	5.98879	97.5682	0
0.7747	-1.71504	26.1664	5.07178	95.4287	0
0.7753	1.98302	27.6924	5.07178	92.9834	0
0.7760	13.8811	26.1664	2.63112	91.1656	0
0.7767	23.3139	23.726	0.493775	88.4147	0
0.7773	28.8342	24.6403	2.93444	86.8864	0
0.7780	33.7113	27.6924	4.76141	85.9694	0
0.7787	41.6434	29.2184	2.93444	84.1355	0
0.7793	48.0212	26.7781	2.01743	79.5668	0
0.7800	40.7323	23.4168	1.41079	74.065	0
0.7807	20.259	23.726	-2.56058	69.1906	0
0.7813	1.33988	24.6403	-4.08423	64.9114	0
0.7820	-5.03794	25.252	-1.03693	62.7719	0
0.7827	1.98302	27.6924	0.797095	60.954	0
0.7833	15.3818	29.521	-1.03693	55.4522	0
0.7840	26.3688	28.6067	-3.16722	49.9665	0
0.7847	34.3009	29.521	-5.00124	46.6043	0
0.7853	42.8761	31.9614	-5.91825	43.5478	0
0.7860	51.7193	31.9614	-4.69792	38.0621	0
0.7867	58.0971	31.3562	-2.8639	33.4772	0
0.7873	54.4527	31.0471	-2.8639	31.3538	0
0.7880	35.212	28.9093	-1.94689	29.5198	0
0.7887	15.1138	27.995	-0.119917	26.7689	0
0.7893	3.16211	28.6067	-0.119917	21.2671	0
0.7900	-19.991	29.2184	3.23776	15.1701	0
0.7907	-52.684	31.3562	7.81576	13.3362	0
0.7913	-60.8841	34.0991	4.15477	11.5023	0
0.7920	-45.6631	30.7445	-2.56058	4.79395	0
0.7927	-32.8002	28.3041	-1.64357	-2.22002	0
0.7933	-18.8119	30.4353	-0.423236	-5.27657	0
0.7940	-3.85885	32.2705	-2.25726	-9.8453	0
0.7947	-5.94906	32.2705	-1.03693	-15.3471	0
0.7953	-14.7923	32.8823	1.10041	-17.7923	0
0.7960	-12.3805	30.7445	-0.726555	-22.3611	0
0.7967	-4.76997	28.3041	-2.56058	-29.0855	0
0.7973	5.94906	28.6067	-5.91825	-31.8203	0
0.7980	16.9361	28.3041	-9.57924	-33.3485	0
0.7987	14.1491	27.6924	-8.66223	-38.8503	0
0.7993	6.21704	30.4353	-6.83526	-44.9473	0
0.8000	-4.12683	29.2184	-7.4419	-48.9209	0
0.8007	-31.8891	23.726	-7.13858	-53.7952	0
0.8013	-63.939	23.1143	-8.05559	-59.297	0
0.8020	-73.6933	24.0286	-10.4963	-63.5601	0
0.8027	-74.0149	21.2857	-10.1859	-66.311	0
0.8033	-75.5691	19.4505	-10.7996	-67.8393	0
0.8040	-62.7063	19.1479	-16.9012	-71.1854	0
0.8047	-42.8761	17.3127	-21.4792	-77.9098	0
0.8053	-47.4853	17.0101	-20.5622	-84.6181	0
0.8060	-83.7692	18.5361	-20.8726	-87.369	0
0.8067	-130.183	19.4505	-22.6996	-87.369	0
0.8073	-159.446	19.1479	-22.3962	-89.5086	0
0.8080	-156.712	15.7866	-18.4319	-92.5491	0
0.8087	-121.607	13.958	-12.3232	-92.2434	0
0.8093	-75.2476	16.7075	-8.96555	-93.7717	0
0.8100	-45.3415	18.5361	-7.74522	-98.9678	0
0.8107	-36.1767	15.4841	-4.69792	-102.008	0
0.8113	-29.7989	14.5698	0.493775	-102.008	0
0.8120	-20.6341	13.6554	5.98879	-103.537	0
0.8127	-12.3805	10.2942	12.6971	-105.676	0
0.8133	-0.160785	9.37989	14.8344	-107.816	0
0.8140	16.0249	11.2151	11.4768	-109.955	0
0.8147	21.4917	10.6034	10.2564	-109.955	0
0.8153	15.3818	7.24212	8.73277	-109.955	0
0.8160	15.1138	4.49919	1.41079	-111.178	0
0.8167	21.4917	2.97315	-6.83526	-112.079	0
0.8173	25.1361	2.664	-13.2402	-112.996	0
0.8180	32.1571	1.44711	-17.2045	-116.052	0
0.8187	48.0212	0.223644	-18.7353	-117.886	0
0.8193	66.6724	1.13795	-21.1759	-117.275	0
0.8200	91.0581	2.97315	-26.3606	-116.664	0
0.8207	121.607	2.36142	-28.8012	-116.664	0
0.8213	141.759	0.223644	-28.8012	-116.664	0
0.8220	148.78	-1.3024	-29.7182	-117.275	0
0.8227	149.048	-0.690665	-28.1946	-116.664	0
0.8233	125.573	1.13795	-24.8369	-114.83	0
0.8240	69.7273	0.532799	-23.3133	-112.996	0
0.8247	2.57257	-1.3024	-22.3962	-112.079	0
0.8253	-58.4723	-2.21671	-20.5622	-111.178	0
0.8260	-110.942	-3.43359	-19.0386	-110.872	0
0.8267	-155.212	-4.35448	-15.6809	-109.955	0
0.8273	-188.441	-4.95964	-11.1029	-107.204	0
0.8280	-195.461	-6.79483	-8.96555	-105.37	0
0.8287	-170.165	-9.53776	-8.35891	-105.676	0
0.8293	-134.47	-8.93261	-6.52489	-105.676	0
0.8300	-96.632	-6.48568	-6.83526	-104.759	0
0.8307	-44.4304	-7.09741	-10.4963	-102.008	0
0.8313	21.1701	-7.70914	-11.4062	-98.0508	0
0.8320	77.6594	-6.48568	-10.4963	-94.9943	0
0.8327	87.4137	-7.09741	-10.1859	-93.7717	0
0.8333	42.233	-9.23518	-9.57924	-93.7717	0
0.8340	-16.0249	-9.23518	-9.88256	-91.6321	0
0.8347	-82.8581	-8.93261	-11.7166	-86.7577	0
0.8353	-181.741	-8.93261	-11.4062	-83.3955	0
0.8360	-253.773	-7.09741	-9.88256	-81.8672	0
0.8367	-248.896	-7.09741	-11.4062	-77.6041	0
0.8373	-221.402	-11.9847	-12.0199	-73.325	0
0.8380	-198.516	-12.899	-11.4062	-71.7967	0
0.8387	-146.958	-8.01172	-13.2402	-66.9223	0
0.8393	-87.4673	-8.32087	-15.0743	-59.9083	0
0.8400	-47.4853	-14.425	-15.3776	-58.0744	0
0.8407	-10.5582	-15.3393	-14.4606	-57.1575	0
0.8413	20.5805	-10.7612	-14.4606	-51.6557	0
0.8420	39.178	-9.84692	-14.7639	-48.6152	0
0.8427	60.2409	-11.373	-13.2402	-48.6152	0
0.8433	60.8841	-10.7612	-9.27592	-46.4756	0
0.8440	19.3478	-9.84692	-6.52489	-42.8078	0
0.8447	-29.7989	-8.62345	-6.83526	-39.4616	0
0.8453	-59.973	-8.01172	-7.13858	-36.0994	0
0.8460	-82.8581	-8.62345	-5.91825	-32.7372	0
0.8467	-105.154	-8.01172	-3.78091	-29.6968	0
0.8473	-114.318	-7.70914	-3.16722	-26.0289	0
0.8480	-100.866	-10.4586	-3.78091	-22.3611	0
0.8487	-75.2476	-11.9847	-4.08423	-18.7093	0
0.8493	-57.8292	-10.7612	-3.78091	-15.0414	0
0.8500	-47.7533	-8.93261	-1.94689	-13.2075	0
0.8507	-30.71	-8.93261	1.71411	-11.9849	0
0.8513	-5.68109	-13.5042	3.23776	-7.72181	0
0.8520	21.4917	-19.0032	2.01743	-3.44264	0
0.8527	42.8761	-18.0823	1.71411	-0.9974	0
0.8533	52.0409	-14.1159	3.85145	1.1261	0
0.8540	56.918	-14.425	6.89875	3.26568	0
0.8547	62.0632	-14.425	11.1734	4.4883	0
0.8553	62.7063	-11.6755	12.6971	6.32223	0
0.8560	63.2959	-13.2016	9.64978	10.6014	0
0.8567	68.4946	-15.9511	7.51244	13.6419	0
0.8573	73.6933	-14.1159	7.51244	14.2532	0
0.8580	82.5365	-12.5898	5.98879	15.1701	0
0.8587	94.1131	-14.425	5.07178	17.921	0
0.8593	93.8451	-17.168	5.07178	19.755	0
0.8600	84.9483	-17.4771	3.23776	19.4493	0
0.8607	88.3248	-17.168	-0.119917	20.0606	0
0.8613	105.743	-17.4771	-1.34025	21.5728	0
0.8620	121.875	-16.8654	-1.94689	23.4067	0
0.8627	127.985	-15.9511	-1.34025	26.4633	0
0.8633	125.252	-17.168	-1.03693	29.2142	0
0.8640	122.197	-19.6083	-2.25726	28.9085	0
0.8647	127.074	-19.3057	-1.34025	27.9915	0
0.8653	137.472	-19.0032	1.71411	28.9085	0
0.8660	140.526	-18.0823	2.93444	31.3538	0
0.8667	130.129	-15.3393	2.32074	31.6433	0
0.8673	116.087	-12.899	2.32074	31.6433	0
0.8680	109.977	-13.5042	1.71411	32.5603	0
0.8687	112.443	-14.7276	1.41079	33.4772	0
0.8693	118.231	-15.6419	3.85145	35.0055	0
0.8700	124.019	-13.8133	6.89875	37.7564	0
0.8707	126.806	-9.84692	9.03609	37.4508	0
0.8713	126.806	-9.53776	11.1734	35.3112	0
0.8720	126.163	-11.9847	11.7871	36.2281	0
0.8727	120.375	-10.7612	10.8701	37.1451	0
0.8733	112.443	-9.23518	10.8701	35.6168	0
0.8740	124.93	-8.01172	13.6141	36.5338	0
0.8747	158.802	-3.43359	16.6684	39.2847	0
0.8753	178.954	-3.43359	15.4481	38.6734	0
0.8760	161.589	-10.1495	11.4768	36.5338	0
0.8767	119.464	-11.6755	9.33941	35.6168	0
0.8773	67.5835	-7.40656	5.98879	36.8395	0
0.8780	13.5596	-6.79483	-3.16722	38.6734	0
0.8787	-27.012	-6.1831	-12.9369	37.1451	0
0.8793	-52.3625	-2.82844	-18.1216	34.3942	0
0.8800	-82.2685	-4.35448	-21.4792	35.3112	0
0.8807	-109.709	-6.48568	-22.0929	36.5338	0
0.8813	-92.934	-4.35448	-18.7353	33.1716	0
0.8820	-33.7649	-2.51928	-13.2402	30.7424	0
0.8827	9.00398	-1.60497	-6.52489	31.3538	0
0.8833	15.1138	-1.3024	-0.119917	29.8255	0
0.8840	18.7583	-4.65706	4.15477	27.9915	0
0.8847	28.5126	-8.01172	8.42945	27.0746	0
0.8853	22.4028	-6.1831	11.4768	26.1576	0
0.8860	4.12683	-1.90755	11.7871	25.2407	0
0.8867	-13.2916	1.44711	14.8344	24.3237	0
0.8873	-35.8551	0.835376	19.7157	24.6293	0
0.8880	-62.1168	-4.35448	19.7157	24.935	0
0.8887	-76.1587	-5.26879	16.9718	21.8785	0
0.8893	-68.5482	-0.0789332	19.7157	19.4493	0
0.8900	-45.3415	-0.38151	24.2938	20.0606	0
0.8907	-30.71	-3.43359	23.3838	18.838	0
0.8913	-46.2526	-2.21671	18.4954	16.0871	0
0.8920	-74.0149	-0.690665	15.1377	16.0871	0
0.8927	-83.1797	-1.90755	13.9174	16.3928	0
0.8933	-80.1247	-0.690665	12.0904	15.1701	0
0.8940	-74.658	2.05884	11.1734	12.4192	0
0.8947	-53.2736	0.532799	12.3938	9.68443	0
0.8953	-22.4564	-3.43359	14.2278	8.76747	0
0.8960	0.428761	-3.13102	16.9718	9.68443	0
0.8967	19.991	0.532799	23.3838	9.07312	0
0.8973	35.212	1.74969	27.6514	7.54485	0
0.8980	32.4787	2.05884	29.7888	6.62788	0
0.8987	25.1361	3.88746	32.8431	6.32223	0
0.8993	25.1361	2.664	29.7888	7.54485	0
0.9000	23.3139	-0.993243	22.1564	9.37878	0
0.9007	32.4787	-0.993243	22.1564	8.76747	0
0.9013	58.4187	0.532799	25.5141	6.01657	0
0.9020	68.4946	-0.0789332	23.6871	4.79395	0
0.9027	59.973	1.13795	22.4668	4.18264	0
0.9033	58.4187	2.97315	23.0734	2.65437	0
0.9040	54.1311	1.74969	20.3294	-0.0804355	0
0.9047	29.7453	0.223644	19.4124	-0.0804355	0
0.9053	-14.2027	2.05884	21.5498	1.73741	0
0.9060	-72.5142	3.58488	23.6871	2.34872	0
0.9067	-114.908	2.05884	27.3481	1.1261	0
0.9073	-113.997	-0.993243	30.7058	0.225219	0
0.9080	-95.6673	-2.21671	30.0921	-0.691745	0
0.9087	-83.7692	-0.690665	30.7058	-1.30305	0
0.9093	-70.0489	0.223644	31.0091	-2.22002	0
0.9100	-52.3625	0.223644	27.9547	-4.05395	0
0.9107	-31.6211	1.44711	28.5684	-4.05395	0
0.9113	-12.0589	1.13795	31.6228	-4.05395	0
0.9120	-12.0589	-1.3024	27.6514	-4.97091	0
0.9127	-24.2786	-2.51928	23.6871	-4.05395	0
0.9133	-26.1008	-3.13102	25.2108	-3.74829	0
0.9140	-24.2786	-2.21671	25.2108	-5.88788	0
0.9147	-26.1008	1.13795	24.2938	-6.80484	0
0.9153	-24.2786	1.44711	26.4311	-6.19353	0
0.9160	-20.6341	-2.51928	27.0448	-7.41615	0
0.9167	-5.35951	-5.26879	26.1278	-7.41615	0
0.9173	31.5675	-3.43359	24.6041	-5.58222	0
0.9180	65.4397	-0.690665	19.7157	-6.19353	0
0.9187	77.6594	1.13795	15.1377	-7.1105	0
0.9193	79.4816	1.13795	13.3108	-6.19353	0
0.9200	75.5156	0.223644	12.0904	-8.63877	0
0.9207	72.1391	1.44711	10.5597	-8.63877	0
0.9213	86.5026	2.664	9.03609	-4.66526	0
0.9220	104.832	1.13795	7.81576	-5.58222	0
0.9227	89.2359	0.532799	6.89875	-8.94443	0
0.9233	31.5675	0.835376	5.3751	-5.27657	0
0.9240	-37.4094	-2.21671	2.01743	-3.13698	0
0.9247	-82.8581	-4.95964	0.493775	-7.1105	0
0.9253	-88.6464	-3.13102	0.797095	-7.41615	0
0.9260	-72.5142	-0.690665	1.10041	-4.66526	0
0.9267	-69.1377	-0.690665	0.493775	-5.88788	0
0.9273	-94.7562	-0.38151	-1.34025	-5.88788	0
0.9280	-134.149	-0.690665	-0.119917	-1.91436	0
0.9287	-160.678	-1.60497	4.45809	-2.22002	0
0.9293	-159.178	-2.21671	5.07178	-4.97091	0
0.9300	-138.704	-1.60497	2.32074	-3.44264	0
0.9307	-115.819	-0.690665	5.3751	-1.30305	0
0.9313	-86.8241	-1.3024	9.64978	-0.691745	0
0.9320	-48.3964	-4.35448	7.20912	1.73741	0
0.9327	-14.2027	-4.65706	5.98879	2.34872	0
0.9333	12.6485	-2.51928	8.73277	-0.38609	0
0.9340	25.1361	-2.21671	7.81576	0.530874	0
0.9347	3.16211	-2.51928	6.59543	3.26568	0
0.9353	-30.978	-3.43359	8.11908	2.34872	0
0.9360	-29.7989	-7.40656	6.59543	0.225219	0
0.9367	-7.50332	-8.01172	2.01743	0.225219	0
0.9373	-9.64713	-4.65706	0.797095	1.43175	0
0.9380	-30.978	-3.43359	1.41079	2.65437	0
0.9387	-44.7519	-3.43359	-3.16722	2.34872	0
0.9393	-47.7533	-2.51928	-10.4963	2.34872	0
0.9400	-48.986	-3.13102	-13.8539	4.4883	0
0.9407	-55.0958	-3.43359	-14.1572	4.18264	0
0.9413	-54.7742	-0.38151	-17.2045	1.1261	0
0.9420	-37.0878	0.223644	-20.8726	4.18264	0
0.9427	-25.1897	-2.21671	-17.5149	9.37878	0
0.9433	-38.9101	-2.51928	-11.4062	9.68443	0
0.9440	-60.2945	0.223644	-9.27592	9.68443	0
0.9447	-69.1377	0.223644	-7.4419	12.4192	0
0.9453	-72.7822	-3.74275	-6.83526	12.1136	0
0.9460	-81.0359	-6.48568	-8.66223	10.6014	0
0.9467	-92.934	-5.26879	-7.13858	12.4192	0
0.9473	-99.0438	-4.95964	-4.69792	15.1701	0
0.9480	-92.3444	-8.32087	-7.4419	15.7814	0
0.9487	-77.0698	-8.93261	-6.83526	15.1701	0
0.9493	-49.8971	-6.1831	-1.94689	16.0871	0
0.9500	-14.2027	-5.26879	-3.16722	17.921	0
0.9507	2.251	-5.26879	-4.38755	17.6154	0
0.9513	-5.68109	-4.35448	0.797095	16.0871	0
0.9520	-10.5582	-4.35448	2.32074	16.6984	0
0.9527	-10.5582	-3.43359	0.190456	17.921	0
0.9533	-16.9361	-3.43359	0.797095	17.921	0
0.9540	-17.8472	-5.26879	0.797095	17.0041	0
0.9547	-14.5243	-4.95964	-0.726555	18.838	0
0.9553	-21.2237	-3.74275	-0.423236	22.1841	0
0.9560	-26.1008	-6.48568	1.10041	24.6293	0
0.9567	-20.3126	-8.32087	3.54108	24.935	0
0.9573	-19.723	-7.40656	6.89875	23.7124	0
0.9580	-24.2786	-6.1831	5.3751	22.4898	0
0.9587	-19.723	-4.35448	3.85145	23.1011	0
0.9593	-11.1478	-4.95964	3.85145	25.2407	0
0.9600	-7.18175	-8.32087	1.10041	23.4067	0
0.9607	-1.71504	-8.01172	0.493775	20.0606	0
0.9613	7.7713	-7.09741	5.98879	20.9776	0
0.9620	17.5256	-8.93261	5.98879	23.7124	0
0.9627	24.225	-8.01172	-0.726555	23.7124	0
0.9633	26.3688	-6.48568	-1.34025	23.7124	0
0.9640	18.1152	-9.23518	3.85145	24.935	0
0.9647	-9.9151	-9.53776	6.29211	24.935	0
0.9653	-53.5951	-5.57137	6.59543	23.4067	0
0.9660	-86.5562	-5.88052	5.07178	23.1011	0
0.9667	-92.934	-8.01172	1.71411	24.3237	0
0.9673	-85.913	-8.01172	1.10041	25.2407	0
0.9680	-74.926	-7.09741	3.23776	25.852	0
0.9687	-51.7193	-6.1831	2.93444	27.6859	0
0.9693	-23.0459	-6.1831	3.23776	28.6029	0
0.9700	-3.85885	-6.79483	7.51244	27.9915	0
0.9707	9.59353	-5.57137	8.73277	28.6029	0
0.9713	27.012	-5.57137	5.67842	27.9915	0
0.9720	40.0892	-7.40656	6.59543	26.1576	0
0.9727	40.4107	-7.70914	9.64978	24.6293	0
0.9733	35.8551	-6.1831	9.64978	23.4067	0
0.9740	38.5885	-4.65706	6.89875	24.3237	0
0.9747	39.8212	-4.35448	4.45809	26.4633	0
0.9753	16.0249	-4.95964	2.63112	24.018	0
0.9760	-20.3126	-4.04533	2.32074	19.1436	0
0.9767	-25.1897	-2.21671	-0.119917	19.755	0
0.9773	10.1831	-4.35448	-2.25726	20.9776	0
0.9780	52.952	-6.48568	0.493775	20.6719	0
0.9787	84.9483	-3.43359	4.15477	20.9776	0
0.9793	94.7562	-0.690665	3.23776	19.1436	0
0.9800	71.5495	-0.690665	2.01743	14.2532	0
0.9807	49.5755	-1.3024	-0.423236	13.3362	0
0.9813	58.7403	-2.82844	-4.08423	14.2532	0
0.9820	48.6644	-1.60497	-7.74522	13.9475	0
0.9827	-18.1688	0.532799	-11.7166	13.3362	0
0.9833	-83.1797	-2.21671	-17.5149	12.4192	0
0.9840	-103.599	-5.26879	-19.3419	10.6014	0
0.9847	-112.496	-4.04533	-16.5979	10.2957	0
0.9853	-132.005	-4.04533	-16.9012	9.68443	0
0.9860	-142.402	-4.04533	-20.5622	9.07312	0
0.9867	-135.971	-0.690665	-22.6996	8.76747	0
0.9873	-120.107	1.13795	-24.8369	5.40526	0
0.9880	-97.5432	0.223644	-26.0572	2.65437	0
0.9887	-72.7822	0.532799	-24.5336	6.01657	0
0.9893	-51.7193	1.13795	-22.3962	9.07312	0
0.9900	-42.6081	0.532799	-23.0029	7.8505	0
0.9907	-43.1977	1.13795	-23.0029	5.09961	0
0.9913	-42.6081	2.05884	-21.7825	4.79395	0
0.9920	-44.4304	2.05884	-21.7825	5.71092	0
0.9927	-55.0958	1.13795	-20.5622	5.71092	0
0.9933	-58.7403	1.44711	-17.8182	3.26568	0
0.9940	-43.7872	3.27573	-16.2946	1.43175	0
0.9947	-23.0459	2.664	-15.9842	1.43175	0
0.9953	-4.12683	-1.60497	-15.9842	1.43175	0
0.9960	13.8811	-4.35448	-16.9012	0.530874	0
0.9967	26.3688	-3.13102	-14.4606	-0.691745	0
0.9973	34.6225	-0.38151	-10.1859	-0.0804355	0
0.9980	43.4657	2.05884	-7.74522	0.820442	0
0.9987	51.7193	2.05884	-7.13858	-0.0804355	0
0.9993	59.0083	1.13795	-5.30456	-1.30305	0
1.0000	62.7063	2.05884	-5.00124	-1.91436	0
1.0007	58.0971	2.97315	-5.60788	-4.05395	0
1.0013	52.6304	2.05884	-5.60788	-4.97091	0
1.0020	48.986	1.74969	-7.74522	-3.74829	0
1.0027	29.7453	1.74969	-10.1859	-2.83133	0
1.0033	3.48368	1.74969	-9.57924	-3.74829	0
1.0040	6.86018	2.05884	-8.96555	-4.97091	0
1.0047	29.7453	2.05884	-11.7166	-5.88788	0
1.0053	35.5336	1.13795	-14.1572	-5.58222	0
1.0060	30.3349	1.74969	-13.5436	-6.19353	0
1.0067	36.1231	2.664	-11.4062	-7.72181	0
1.0073	50.8082	0.223644	-9.57924	-6.80484	0
1.0080	60.5625	-3.43359	-10.4963	-5.88788	0
1.0087	52.952	-4.35448	-13.2402	-5.58222	0
1.0093	21.1701	-3.13102	-18.1216	-5.88788	0
1.0100	-25.7793	-1.90755	-23.3133	-6.80484	0
1.0107	-62.7063	-0.38151	-25.4506	-8.33312	0
1.0113	-62.1168	0.835376	-25.4506	-9.55574	0
1.0120	-29.7989	0.532799	-25.4506	-9.25008	0
1.0127	-9.32555	0.532799	-25.7539	-7.72181	0
1.0133	-13.2916	0.223644	-24.2303	-6.80484	0
1.0140	-9.64713	-1.60497	-19.3419	-7.72181	0
1.0147	10.1831	-0.38151	-14.1572	-7.1105	0
1.0153	28.8342	2.05884	-13.8539	-6.80484	0
1.0160	45.2879	1.13795	-16.9012	-8.33312	0
1.0167	69.4057	-0.690665	-15.9842	-8.94443	0
1.0173	102.045	1.74969	-12.3232	-8.33312	0
1.0180	130.129	4.19004	-8.96555	-9.55574	0
1.0187	130.772	2.664	-8.66223	-10.151	0
1.0193	106.922	-0.993243	-9.88256	-8.63877	0
1.0200	85.5914	-2.82844	-8.96555	-7.72181	0
1.0207	76.4267	-1.60497	-5.60788	-9.55574	0
1.0213	72.1391	0.223644	-3.16722	-10.7623	0
1.0220	72.4606	0.532799	-2.56058	-9.8453	0
1.0227	79.16	0.532799	-1.34025	-9.25008	0
1.0233	84.3587	-0.690665	1.41079	-10.7623	0
1.0240	73.6933	-1.3024	3.23776	-12.5962	0
1.0247	45.6095	0.223644	3.85145	-12.5962	0
1.0253	27.012	-0.38151	3.54108	-11.3736	0
1.0260	35.212	-0.993243	4.15477	-10.7623	0
1.0267	50.4866	0.835376	4.15477	-10.151	0
1.0273	51.7193	0.532799	4.15477	-9.25008	0
1.0280	48.0212	-0.690665	5.07178	-7.72181	0
1.0287	53.5415	2.05884	5.67842	-5.58222	0
1.0293	61.7952	4.80177	3.85145	-3.74829	0
1.0300	69.0841	3.88746	3.23776	-0.9974	0
1.0307	89.2359	4.80177	4.15477	2.34872	0
1.0313	119.464	3.58488	3.23776	1.43175	0
1.0320	138.704	-1.60497	2.01743	-1.30305	0
1.0327	146.315	-3.13102	-0.423236	-2.22002	0
1.0333	156.069	-0.993243	-5.30456	-3.13698	0
1.0340	165.234	-1.60497	-10.4963	-5.58222	0
1.0347	156.98	-1.90755	-13.8539	-5.88788	0
1.0353	111.21	-0.690665	-15.0743	-5.27657	0
1.0360	37.6774	-0.993243	-13.5436	-6.49919	0
1.0367	-16.6681	-0.690665	-14.1572	-7.1105	0
1.0373	-37.731	0.835376	-18.1216	-6.80484	0
1.0380	-55.4174	1.13795	-18.7353	-7.72181	0
1.0387	-69.1377	3.58488	-15.9842	-6.80484	0
1.0393	-55.7389	8.46558	-16.9012	-2.22002	0
1.0400	-23.6891	9.07732	-19.3419	-0.9974	0
1.0407	7.44972	3.88746	-19.6523	-3.74829	0
1.0413	23.3139	0.223644	-17.8182	-3.44264	0
1.0420	11.7373	1.13795	-13.2402	-2.22002	0
1.0427	-19.4014	3.88746	-9.27592	-2.83133	0
1.0433	-43.5193	2.97315	-7.13858	-1.60871	0
1.0440	-48.0748	0.835376	-1.64357	-0.38609	0
1.0447	-28.5662	2.36142	3.23776	-2.52567	0
1.0453	12.97	4.19004	1.41079	-4.05395	0
1.0460	54.4527	3.58488	-1.34025	-2.52567	0
1.0467	69.7273	4.80177	-2.56058	-3.44264	0
1.0473	64.5285	7.85385	-5.91825	-5.27657	0
1.0480	62.9743	7.24212	-7.13858	-4.05395	0
1.0487	61.7952	5.11092	-5.91825	-3.74829	0
1.0493	41.6434	4.80177	-10.1859	-6.19353	0
1.0500	16.0249	5.71608	-13.8539	-6.19353	0
1.0507	9.00398	5.71608	-12.0199	-3.13698	0
1.0513	7.7713	5.11092	-10.4963	-3.74829	0
1.0520	-5.68109	6.02523	-11.4062	-7.41615	0
1.0527	-20.3126	9.37989	-12.3232	-7.72181	0
1.0533	-24.6002	9.68905	-13.2402	-6.80484	0
1.0540	-25.1897	7.85385	-11.7166	-7.41615	0
1.0547	-36.1767	9.37989	-7.13858	-7.41615	0
1.0553	-67.3155	10.2942	-5.91825	-6.49919	0
1.0560	-103.921	6.63697	-9.27592	-8.94443	0
1.0567	-128.039	3.88746	-9.57924	-10.4566	0
1.0573	-130.504	4.80177	-5.91825	-9.8453	0
1.0580	-114.318	5.71608	-5.30456	-11.6792	0
1.0587	-108.53	6.93954	-10.1859	-14.4301	0
1.0593	-135.971	9.07732	-10.7996	-13.8188	0
1.0600	-171.987	7.85385	-4.08423	-14.1245	0
1.0607	-189.084	5.71608	0.493775	-16.2641	0
1.0613	-172.576	7.55127	-0.423236	-14.7358	0
1.0620	-121.018	10.6034	-2.56058	-12.5962	0
1.0627	-76.4803	10.2942	-4.08423	-15.0414	0
1.0633	-50.2186	7.55127	-3.47759	-18.098	0
1.0640	-16.6681	6.02523	-0.423236	-18.4036	0
1.0647	-15.4354	5.71608	2.32074	-17.7923	0
1.0653	-58.1507	6.93954	3.54108	-17.181	0
1.0660	-92.6124	7.85385	4.15477	-16.8754	0
1.0667	-131.683	7.24212	2.01743	-16.8754	0
1.0673	-141.491	4.19004	-2.25726	-15.3471	0
1.0680	-69.4593	-0.0789332	-5.30456	-15.0414	0
1.0687	-44.4304	-0.993243	-6.83526	-17.4867	0
1.0693	-76.7482	2.97315	-9.88256	-18.098	0
1.0700	-92.0229	4.80177	-12.6336	-15.9584	0
1.0707	-438.998	2.664	-13.5436	-15.9584	0
1.0713	-1250.8	1.44711	-14.1572	-18.4036	0
1.0720	-1756.15	1.74969	-13.5436	-18.4036	0
1.0727	-1414.97	1.44711	-10.1859	-17.181	0
1.0733	-723.106	2.664	-7.74522	-18.7093	0
1.0740	-290.7	4.49919	-9.57924	-19.6263	0
1.0747	-287.056	4.80177	-11.7166	-17.181	0
1.0753	-630.332	3.88746	-11.4062	-15.0414	0
1.0760	-949.867	1.13795	-12.6336	-16.2641	0
1.0767	-883.677	-0.690665	-12.9369	-17.181	0
1.0773	-527.215	1.13795	-9.88256	-15.0414	0
1.0780	-204.626	3.58488	-8.66223	-13.2075	0
1.0787	-116.73	3.27573	-8.35891	-11.9849	0
1.0793	-276.337	0.532799	-5.91825	-11.0679	0
1.0800	-482.035	-3.13102	-4.38755	-12.9019	0
1.0807	-504.652	-4.04533	-4.08423	-14.7358	0
1.0813	-336.47	-1.3024	-3.78091	-12.9019	0
1.0820	-122.572	-1.60497	-4.69792	-9.55574	0
1.0827	-0.482356	-3.74275	-4.69792	-8.33312	0
1.0833	-18.4903	-1.3024	-4.08423	-7.72181	0
1.0840	-93.8451	2.36142	-8.35891	-8.02746	0
1.0847	-107.619	0.223644	-12.0199	-6.19353	0
1.0853	-31.2996	-1.60497	-12.0199	-1.30305	0
1.0860	71.2279	-0.38151	-15.6809	0.530874	0
1.0867	98.9902	-0.690665	-20.5622	-3.13698	0
1.0873	5.62749	-2.51928	-20.2589	-4.05395	0
1.0880	-118.874	-2.51928	-18.7353	-0.691745	0
1.0887	-149.423	-1.60497	-17.5149	1.1261	0
1.0893	-66.6724	-1.3024	-13.2402	1.1261	0
1.0900	48.6644	-1.3024	-7.74522	1.73741	0
1.0907	94.7562	-1.60497	0.493775	3.26568	0
1.0913	20.5805	-3.43359	8.42945	4.79395	0
1.0920	-107.619	-5.26879	9.9531	6.32223	0
1.0927	-185.118	-6.48568	9.64978	6.62788	0
1.0933	-179.008	-5.57137	13.9174	5.71092	0
1.0940	-117.373	-3.74275	16.3581	4.18264	0
1.0947	-54.1847	-2.51928	16.0548	3.26568	0
1.0953	-49.3075	-1.60497	17.5855	5.09961	0
1.0960	-86.8241	-1.90755	17.5855	8.15616	0
1.0967	-93.8451	-2.51928	14.2278	7.54485	0
1.0973	-59.0618	-0.38151	11.7871	4.4883	0
1.0980	-14.5243	1.13795	11.4768	3.26568	0
1.0987	19.991	0.835376	13.3108	4.4883	0
1.0993	-4.76997	1.44711	15.1377	6.93354	0
1.1000	-105.743	1.13795	12.0904	7.23919	0
1.1007	-178.686	-0.993243	8.11908	4.18264	0
1.1013	-145.725	-0.38151	10.2564	2.96003	0
1.1020	-79.2136	1.13795	13.6141	6.01657	0
1.1027	-63.671	-0.0789332	14.2278	6.32223	0
1.1033	-84.6803	-1.60497	11.7871	4.4883	0
1.1040	-95.9889	-4.35448	8.73277	4.18264	0
1.1047	-77.9809	-7.09741	10.2564	1.1261	0
1.1053	-35.5872	-4.65706	16.0548	-2.22002	0
1.1060	7.7713	-2.51928	17.8888	-0.38609	0
1.1067	41.0539	-5.26879	17.2751	1.43175	0
1.1073	69.0841	-5.26879	22.4668	-0.691745	0
1.1080	84.0372	-3.13102	27.6514	-2.22002	0
1.1087	84.6803	-3.13102	25.5141	-2.52567	0
1.1093	88.6464	-2.51928	23.6871	-3.74829	0
1.1100	99.3118	-1.60497	26.1278	-2.22002	0
1.1107	111.21	-4.04533	27.0448	-0.38609	0
1.1113	124.019	-5.26879	25.5141	-1.30305	0
1.1120	116.998	-4.04533	24.2938	-2.22002	0
1.1127	84.6803	-4.04533	24.9074	-3.13698	0
1.1133	65.4397	-4.65706	27.0448	-4.3596	0
1.1140	64.5285	-5.57137	26.4311	-4.3596	0
1.1147	40.7323	-6.1831	21.2465	-4.05395	0
1.1153	-4.12683	-7.09741	16.0548	-4.05395	0
1.1160	-27.9231	-8.01172	13.9174	-5.27657	0
1.1167	-26.744	-5.57137	11.4768	-8.63877	0
1.1173	-20.6341	-0.993243	10.5597	-11.0679	0
1.1180	-17.8472	-1.3024	10.5597	-10.151	0
1.1187	-17.5792	-5.26879	8.42945	-9.55574	0
1.1193	-20.6341	-6.1831	6.59543	-11.0679	0
1.1200	-30.3884	-4.65706	6.89875	-10.4566	0
1.1207	-50.2186	-4.65706	7.20912	-9.55574	0
1.1213	-65.4933	-6.1831	7.20912	-10.151	0
1.1220	-55.4174	-7.09741	9.03609	-11.3736	0
1.1227	-26.4224	-6.79483	11.1734	-13.2075	0
1.1233	9.00398	-5.88052	10.8701	-13.2075	0
1.1240	51.3977	-5.26879	8.42945	-12.2905	0
1.1247	83.7692	-4.95964	6.29211	-10.7623	0
1.1253	77.3378	-5.26879	6.59543	-10.7623	0
1.1260	41.0539	-5.26879	8.11908	-11.9849	0
1.1267	5.30592	-5.26879	9.03609	-10.4566	0
1.1273	-25.7793	-6.79483	10.5597	-8.63877	0
1.1280	-54.5063	-8.93261	11.1734	-10.7623	0
1.1287	-76.1587	-9.23518	10.5597	-12.9019	0
1.1293	-87.4673	-9.53776	12.6971	-11.6792	0
1.1300	-81.3574	-8.32087	16.3581	-10.7623	0
1.1307	-61.7952	-5.88052	18.8058	-11.3736	0
1.1313	-60.6161	-7.09741	22.4668	-11.0679	0
1.1320	-83.5012	-8.32087	28.2651	-10.151	0
1.1327	-87.7352	-4.95964	30.0921	-8.63877	0
1.1333	-68.5482	-4.65706	28.5684	-8.63877	0
1.1340	-74.3365	-8.32087	29.7888	-9.55574	0
1.1347	-107.297	-5.57137	34.0634	-8.63877	0
1.1353	-132.005	-0.690665	35.5871	-7.72181	0
1.1360	-169.843	-3.43359	35.2838	-9.55574	0
1.1367	-239.41	-7.40656	33.4498	-8.94443	0
1.1373	-279.124	-6.1831	26.1278	-6.80484	0
1.1380	-266.261	-5.57137	17.5855	-7.41615	0
1.1387	-259.883	-7.70914	15.1377	-5.88788	0
1.1393	-252.272	-9.53776	13.3108	-3.74829	0
1.1400	-189.995	-9.23518	5.07178	-5.88788	0
1.1407	-109.441	-8.01172	-0.119917	-8.02746	0
1.1413	-60.8841	-7.09741	1.41079	-6.19353	0
1.1420	-21.2237	-7.09741	-0.423236	-6.49919	0
1.1427	19.6694	-5.57137	-4.38755	-6.80484	0
1.1433	34.0329	-4.35448	-5.60788	-4.97091	0
1.1440	22.4028	-4.35448	-5.00124	-4.3596	0
1.1447	-1.98302	-5.26879	-2.25726	-4.05395	0
1.1453	-37.0878	-5.57137	1.71411	-0.691745	0
1.1460	-63.939	-6.48568	1.71411	-0.691745	0
1.1467	-70.0489	-6.48568	2.63112	-3.74829	0
1.1473	-81.947	-6.1831	6.89875	-1.30305	0
1.1480	-121.018	-6.48568	5.98879	1.73741	0
1.1487	-160.089	-6.1831	-2.25726	-0.691745	0
1.1493	-159.178	-6.1831	-7.74522	-1.30305	0
1.1500	-118.874	-6.48568	-8.35891	2.65437	0
1.1507	-67.905	-6.48568	-6.83526	3.87699	0
1.1513	-18.8119	-7.09741	-5.91825	3.87699	0
1.1520	17.204	-8.62345	-6.83526	5.71092	0
1.1527	12.97	-9.84692	-6.83526	5.40526	0
1.1533	-16.0249	-7.70914	-5.60788	3.87699	0
1.1540	-1.39347	-4.35448	-4.69792	4.79395	0
1.1547	70.6384	-4.35448	-1.64357	5.40526	0
1.1553	144.492	-4.95964	2.32074	5.71092	0
1.1560	200.66	-2.82844	1.41079	7.54485	0
1.1567	250.986	-2.51928	-2.8639	7.8505	0
1.1573	270.495	-4.65706	-7.4419	6.32223	0
1.1580	241.232	-4.35448	-13.5436	5.09961	0
1.1587	201.571	-4.95964	-21.1759	5.09961	0
1.1593	185.386	-8.01172	-25.7539	6.32223	0
1.1600	179.865	-7.09741	-26.6709	6.01657	0
1.1607	162.179	-4.65706	-24.2303	4.18264	0
1.1613	129.539	-7.70914	-20.5622	6.01657	0
1.1620	101.456	-9.84692	-17.8182	7.8505	0
1.1627	100.223	-6.79483	-15.0743	6.62788	0
1.1633	123.108	-6.79483	-14.1572	6.62788	0
1.1640	148.137	-10.7612	-18.7353	7.54485	0
1.1647	165.555	-11.9847	-25.1402	6.01657	0
1.1653	175.31	-10.4586	-27.8913	6.01657	0
1.1660	168.878	-9.23518	-29.1116	9.07312	0
1.1667	154.836	-8.93261	-30.6352	10.2957	0
1.1673	160.035	-8.93261	-28.1946	9.99009	0
1.1680	187.797	-8.01172	-24.2303	9.07312	0
1.1687	228.422	-7.09741	-21.4792	6.93354	0
1.1693	270.816	-7.09741	-18.7353	7.8505	0
1.1700	280.303	-6.48568	-19.6523	9.99009	0
1.1707	262.884	-6.1831	-23.3133	8.46181	0
1.1713	274.193	-4.65706	-22.3962	6.01657	0
1.1720	278.748	-2.82844	-18.7353	9.07312	0
1.1727	196.373	-3.74275	-17.2045	11.8079	0
1.1733	84.3587	-7.09741	-14.1572	10.6014	0
1.1740	37.999	-5.26879	-10.7996	9.68443	0
1.1747	32.8002	-1.60497	-10.1859	11.5023	0
1.1753	30.3349	-4.04533	-8.35891	11.1966	0
1.1760	54.4527	-8.93261	-9.27592	9.68443	0
1.1767	93.202	-7.70914	-13.2402	8.76747	0
1.1773	105.743	-5.57137	-11.7166	7.54485	0
1.1780	104.189	-7.70914	-8.35891	8.46181	0
1.1787	124.93	-8.01172	-10.4963	10.9071	0
1.1793	157.891	-3.74275	-7.74522	9.68443	0
1.1800	177.721	-1.3024	-0.119917	6.32223	0
1.1807	189.941	-3.74275	1.41079	6.93354	0
1.1813	197.284	-7.09741	2.32074	8.76747	0
1.1820	176.221	-7.70914	5.67842	7.8505	0
1.1827	132.273	-5.88052	3.54108	7.54485	0
1.1833	107.565	-4.35448	3.23776	6.32223	0
1.1840	118.552	-4.04533	9.64978	5.40526	0
1.1847	151.513	-4.95964	13.3108	6.32223	0
1.1853	202.482	-6.1831	14.2278	6.01657	0
1.1860	275.425	-7.40656	18.8058	2.96003	0
1.1867	349.869	-7.09741	24.2938	2.34872	0
1.1873	385.242	-6.79483	25.2108	3.57134	0
1.1880	386.207	-7.70914	27.9547	2.04306	0
1.1887	396.872	-8.01172	34.0634	-1.30305	0
1.1893	408.181	-7.40656	37.7244	-1.91436	0
1.1900	384.331	-6.1831	39.2481	0.530874	0
1.1907	342.848	-4.04533	43.5228	2.65437	0
1.1913	297.078	-3.74275	46.8804	2.65437	0
1.1920	234.211	-5.26879	46.2668	2.34872	0
1.1927	194.55	-3.43359	46.5771	3.26568	0
1.1933	229.923	-2.51928	50.8448	2.96003	0
1.1940	303.456	-4.95964	53.5958	0.530874	0
1.1947	347.404	-3.43359	55.1194	0.225219	0
1.1953	366.644	-0.690665	58.1738	2.04306	0
1.1960	417.935	-2.51928	61.8348	1.73741	0
1.1967	504.92	-2.82844	65.7991	-0.38609	0
1.1973	541.847	-0.690665	68.2398	-1.30305	0
1.1980	483.857	-2.21671	67.6331	-1.30305	0
1.1987	396.872	-4.65706	64.5788	-0.38609	0
1.1993	346.493	-5.26879	63.0551	2.96003	0
1.2000	331.861	-6.1831	62.7447	2.65437	0
1.2007	334.916	-4.35448	62.7447	-3.13698	0
1.2013	342.259	0.835376	63.3584	-4.05395	0
1.2020	342.259	1.44711	65.4958	-2.83133	0
1.2027	324.519	0.223644	66.1024	-6.19353	0
1.2033	267.761	-0.0789332	63.0551	-8.02746	0
1.2040	196.051	-0.690665	56.3398	-4.05395	0
1.2047	176.81	-0.690665	47.7975	-2.22002	0
1.2053	205.537	1.44711	40.1651	-2.52567	0
1.2060	208.592	1.13795	34.0634	-1.60871	0
1.2067	163.733	-0.38151	27.6514	-1.91436	0
1.2073	108.155	-0.690665	21.5498	-0.691745	0
1.2080	69.4057	-0.38151	16.6684	2.34872	0
1.2087	46.199	0.532799	11.4768	1.73741	0
1.2093	22.0812	0.223644	7.20912	-0.0804355	0
1.2100	-6.86018	-0.690665	3.85145	2.34872	0
1.2107	-32.5322	1.13795	-3.16722	3.26568	0
1.2113	-54.7742	2.05884	-12.3232	2.34872	0
1.2120	-69.4593	-1.3024	-18.7353	3.26568	0
1.2127	-69.7273	-2.51928	-24.8369	3.26568	0
1.2133	-60.8841	0.223644	-32.1589	0.530874	0
1.2140	-46.8422	0.223644	-37.0473	0.530874	0
1.2147	-29.1558	-1.3024	-37.6539	2.34872	0
1.2153	-13.8811	1.44711	-37.9572	0.530874	0
1.2160	2.57257	4.19004	-39.7912	-0.38609	0
1.2167	24.225	2.97315	-40.7083	1.1261	0
1.2173	46.199	2.05884	-39.4879	-0.0804355	0
1.2180	67.2619	3.88746	-35.5166	-3.13698	0
1.2187	75.194	3.27573	-30.3319	-2.52567	0
1.2193	57.186	0.532799	-26.6709	-0.691745	0
1.2200	37.3558	1.13795	-23.9199	-1.30305	0
1.2207	39.4996	2.97315	-21.4792	-2.22002	0
1.2213	47.4317	3.58488	-22.6996	-2.22002	0
1.2220	63.6174	5.71608	-26.0572	-3.74829	0
1.2227	99.3118	7.85385	-25.4506	-3.44264	0
1.2233	130.451	4.80177	-22.6996	-0.38609	0
1.2240	151.192	2.05884	-24.2303	0.225219	0
1.2247	179.865	4.49919	-28.4979	-2.52567	0
1.2253	198.516	5.71608	-31.8556	-2.83133	0
1.2260	190.852	4.49919	-37.9572	-3.13698	0
1.2267	181.098	4.49919	-42.8456	-4.66526	0
1.2273	180.187	5.71608	-41.6253	-4.05395	0
1.2280	182.92	4.80177	-39.4879	-2.22002	0
1.2287	194.55	5.71608	-41.6253	-4.05395	0
1.2293	211.004	8.76816	-43.7556	-5.88788	0
1.2300	229.602	10.2942	-46.2033	-4.3596	0
1.2307	247.931	10.2942	-50.4709	-4.97091	0
1.2313	256.506	10.6034	-53.5253	-7.72181	0
1.2320	271.138	10.9059	-54.4423	-7.72181	0
1.2327	309.887	10.2942	-56.2692	-5.88788	0
1.2333	331.861	10.2942	-58.1033	-7.1105	0
1.2340	300.722	10.2942	-59.9302	-9.55574	0
1.2347	251.308	10.2942	-63.2879	-10.4566	0
1.2353	226.6	11.2151	-66.3423	-10.4566	0
1.2360	229.923	12.1294	-67.5626	-11.0679	0
1.2367	232.389	10.9059	-66.0389	-10.4566	0
1.2373	197.605	11.2151	-60.5439	-10.151	0
1.2380	136.828	13.958	-54.4423	-11.3736	0
1.2387	102.045	14.5698	-48.0302	-12.5962	0
1.2393	104.511	12.432	-38.8742	-12.2905	0
1.2400	116.409	13.0437	-31.2489	-12.2905	0
1.2407	127.717	15.4841	-24.8369	-14.1245	0
1.2413	130.772	16.0958	-16.9012	-13.5132	0
1.2420	102.367	14.8723	-13.2402	-11.3736	0
1.2427	38.9101	13.6554	-14.1572	-10.4566	0
1.2433	-26.4224	13.6554	-11.7166	-12.2905	0
1.2440	-57.5612	13.958	-6.22157	-12.9019	0
1.2447	-49.3075	15.1815	-3.78091	-10.4566	0
1.2453	-8.41444	16.7075	-0.423236	-7.72181	0
1.2460	67.905	16.7075	5.98879	-8.63877	0
1.2467	164.323	15.4841	14.8344	-10.7623	0
1.2473	246.698	13.3463	29.7888	-8.33312	0
1.2480	302.866	11.2151	46.8804	-5.88788	0
1.2487	332.772	11.8202	57.2568	-9.8453	0
1.2493	321.785	13.0437	61.8348	-11.3736	0
1.2500	285.769	11.8202	64.8821	-4.97091	0
1.2507	268.083	11.5177	69.1568	-1.91436	0
1.2513	279.981	13.958	73.4315	-5.88788	0
1.2520	293.701	13.958	76.4788	-7.72181	0
1.2527	285.769	11.8202	78.3128	-5.58222	0
1.2533	256.185	12.1294	79.5331	-5.58222	0
1.2540	226.6	13.0437	77.3958	-5.58222	0
1.2547	225.046	12.1294	76.4788	-3.74829	0
1.2553	262.295	11.8202	78.6161	-1.91436	0
1.2560	321.196	11.2151	78.3128	-0.38609	0
1.2567	373.665	9.37989	78.3128	-1.30305	0
1.2573	403.25	7.55127	85.0281	-2.52567	0
1.2580	415.47	7.55127	91.7364	-0.38609	0
1.2587	428.279	9.37989	93.5704	2.34872	0
1.2593	452.397	7.55127	94.1841	1.1261	0
1.2600	479.569	2.97315	92.0468	-0.691745	0
1.2607	494.844	2.05884	84.7178	1.1261	0
1.2613	495.755	5.11092	78.3128	3.57134	0
1.2620	491.146	6.63697	73.7348	4.18264	0
1.2627	492.379	7.55127	67.3228	3.26568	0
1.2633	500.954	6.93954	63.6618	3.87699	0
1.2640	502.133	4.49919	62.7447	6.62788	0
1.2647	488.413	3.58488	59.0838	9.68443	0
1.2653	474.692	2.05884	53.8991	10.6014	0
1.2660	471.048	-1.60497	52.9821	10.2957	0
1.2667	468.904	-0.993243	52.0651	8.76747	0
1.2673	461.883	2.36142	47.1838	8.76747	0
1.2680	455.452	2.05884	40.4684	10.2957	0
1.2687	453.04	-0.690665	33.4498	10.6014	0
1.2693	447.198	-1.3024	26.1278	10.2957	0
1.2700	429.511	-2.21671	20.3294	12.4192	0
1.2707	406.948	-2.51928	16.9718	15.1701	0
1.2713	384.063	-2.51928	14.2278	15.1701	0
1.2720	356.89	-4.04533	9.64978	14.8645	0
1.2727	337.971	-5.26879	5.07178	14.2532	0
1.2733	337.06	-5.26879	2.93444	14.2532	0
1.2740	332.772	-5.26879	0.493775	15.1701	0
1.2747	314.443	-5.88052	-5.91825	15.7814	0
1.2753	299.49	-4.35448	-11.4062	15.1701	0
1.2760	286.091	-3.43359	-11.4062	15.4758	0
1.2767	262.563	-4.95964	-12.6336	14.8645	0
1.2773	228.422	-4.65706	-20.5622	13.0305	0
1.2780	187.797	-1.3024	-27.5809	14.8645	0
1.2787	157.891	-0.690665	-33.3792	17.0041	0
1.2793	155.801	-4.35448	-41.6253	14.2532	0
1.2800	167.967	-7.09741	-45.5896	13.3362	0
1.2807	182.331	-7.09741	-43.4522	17.3097	0
1.2813	199.695	-9.53776	-44.6726	17.3097	0
1.2820	211.647	-9.84692	-49.8643	14.8645	0
1.2827	220.49	-6.79483	-52.9116	17.921	0
1.2833	243.054	-7.70914	-54.1319	19.1436	0
1.2840	272.371	-11.0638	-55.9659	15.7814	0
1.2847	289.146	-11.6755	-56.2692	15.1701	0
1.2853	282.714	-11.0638	-55.3522	17.0041	0
1.2860	250.075	-9.84692	-55.0489	16.0871	0
1.2867	213.737	-7.09741	-58.1033	15.7814	0
1.2873	196.373	-6.1831	-62.6813	17.0041	0
1.2880	168.878	-5.88052	-66.9489	17.3097	0
1.2887	90.7902	-4.35448	-71.8373	18.838	0
1.2893	-28.8342	-4.35448	-78.2422	19.1436	0
1.2900	-142.402	-5.26879	-82.8202	16.0871	0
1.2907	-195.783	-2.82844	-84.0406	16.6984	0
1.2913	-172.576	-1.60497	-84.0406	18.5323	0
1.2920	-107.887	-2.51928	-81.5999	17.0041	0
1.2927	-30.0669	-3.13102	-77.9389	18.5323	0
1.2933	39.8212	-3.43359	-78.8559	21.8785	0
1.2940	48.0212	-3.43359	-83.7373	20.0606	0
1.2947	-22.7779	-0.690665	-84.9576	18.838	0
1.2953	-108.53	-0.38151	-84.9576	21.8785	0
1.2960	-165.555	-2.21671	-90.1422	21.2671	0
1.2967	-200.392	-0.993243	-93.4999	18.5323	0
1.2973	-201.893	0.223644	-87.7016	17.921	0
1.2980	-164.644	-1.90755	-80.9933	18.5323	0
1.2987	-125.305	-1.60497	-80.0763	18.5323	0
1.2993	-103.01	0.532799	-83.7373	18.5323	0
1.3000	-84.0908	-0.38151	-89.5356	18.2267	0
1.3007	-70.0489	-0.690665	-92.8933	18.838	0
1.3013	-72.1927	-0.690665	-90.1422	19.1436	0
1.3020	-88.3784	-0.993243	-85.8746	18.838	0
1.3027	-109.441	1.13795	-84.0406	17.921	0
1.3033	-123.483	3.88746	-80.6829	18.5323	0
1.3040	-121.339	0.835376	-77.9389	19.1436	0
1.3047	-103.921	-0.38151	-79.1593	18.2267	0
1.3053	-86.5562	2.664	-77.3252	16.3928	0
1.3060	-81.3574	2.97315	-68.7829	17.0041	0
1.3067	-85.645	3.27573	-60.2406	20.0606	0
1.3073	-89.2895	5.11092	-56.2692	19.4493	0
1.3080	-93.8451	2.05884	-53.2219	16.6984	0
1.3087	-103.01	-1.3024	-48.0302	15.4758	0
1.3093	-113.086	0.223644	-41.3149	14.2532	0
1.3100	-121.607	1.13795	-35.8269	12.7249	0
1.3107	-124.984	-0.38151	-32.7726	12.7249	0
1.3113	-121.339	-0.993243	-30.6352	11.5023	0
1.3120	-117.373	-0.690665	-26.0572	9.68443	0
1.3127	-121.339	1.13795	-20.2589	10.2957	0
1.3133	-127.717	3.27573	-15.0743	10.6014	0
1.3140	-129.271	0.532799	-11.4062	9.68443	0
1.3147	-129.539	-1.60497	-8.35891	8.46181	0
1.3153	-131.683	0.532799	-5.60788	7.8505	0
1.3160	-134.149	1.74969	-1.64357	7.23919	0
1.3167	-138.704	-1.3024	2.32074	5.09961	0
1.3173	-147.547	-4.04533	5.07178	3.26568	0
1.3180	-156.444	-5.26879	9.64978	4.79395	0
1.3187	-163.144	-5.88052	14.2278	5.09961	0
1.3193	-170.165	-6.1831	15.7514	0.820442	0
1.3200	-175.042	-7.70914	17.5855	-2.22002	0
1.3207	-174.131	-7.70914	23.3838	-1.60871	0
1.3213	-173.487	-4.95964	29.7888	-3.74829	0
1.3220	-173.219	-4.35448	35.2838	-5.88788	0
1.3227	-163.465	-5.88052	38.6415	-5.88788	0
1.3233	-147.869	-6.1831	40.7788	-6.80484	0
1.3240	-141.491	-5.88052	42.6058	-8.63877	0
1.3247	-150.602	-5.88052	41.6888	-9.55574	0
1.3253	-167.431	-4.35448	35.2838	-10.4566	0
1.3260	-182.652	-5.88052	27.9547	-9.8453	0
1.3267	-188.173	-10.1495	21.5498	-8.63877	0
1.3273	-187.529	-9.84692	15.1377	-9.55574	0
1.3280	-190.906	-8.62345	10.8701	-9.25008	0
1.3287	-199.428	-12.5898	8.73277	-5.88788	0
1.3293	-210.147	-12.5898	7.81576	-5.58222	0
1.3300	-218.079	-6.79483	8.11908	-6.80484	0
1.3307	-217.435	-5.88052	8.11908	-6.19353	0
1.3313	-214.381	-11.373	7.20912	-5.88788	0
1.3320	-211.326	-13.5042	9.9531	-7.72181	0
1.3327	-201.303	-10.1495	11.4768	-10.4566	0
[truncated: 35,800 more rows]
